# Supplementary material for: DeepEPI: CNN-transformer-based model for extracting TF interactions through predicting enhancer-promoter interactions
Source: Bioinform Adv. 2025 Sep 17;5(1):vbaf221. doi: 10.1093/bioadv/vbaf221 (PMC12478696; doi:10.1093/bioadv/vbaf221)
Supplement: vbaf221_Supplementary_Data [file vbaf221_supplementary_data.zip]

Archive with 1,185 entries (1,067 files):
- Supplementary_file3/
- Supplementary_file3/pr.xlsx
- Supplementary_file3/roc.xlsx
- Supplementary_file4/
- Supplementary_file4/1-en.png
- Supplementary_file4/1-pro.png
- Supplementary_file4/2-en.png
- Supplementary_file4/2-pro.png
- Supplementary_file4/3-en.png
- Supplementary_file4/3-pro.png
- Supplementary_file4/4-en.png
- Supplementary_file4/4-pro.png
- Supplementary_file5/
- Supplementary_file5/GM12878/
- Supplementary_file5/GM12878/result_enhancer103-GM12878/
- Supplementary_file5/GM12878/result_enhancer103-GM12878/tomtom.html
- Supplementary_file5/GM12878/result_enhancer103-GM12878/tomtom.tsv
- Supplementary_file5/GM12878/result_enhancer103-GM12878/tomtom.xml
- Supplementary_file5/GM12878/result_enhancer113-GM12878/
- Supplementary_file5/GM12878/result_enhancer113-GM12878/tomtom.html
- Supplementary_file5/GM12878/result_enhancer113-GM12878/tomtom.tsv
- Supplementary_file5/GM12878/result_enhancer113-GM12878/tomtom.xml
- Supplementary_file5/GM12878/result_enhancer121-GM12878/
- Supplementary_file5/GM12878/result_enhancer121-GM12878/tomtom.html
- Supplementary_file5/GM12878/result_enhancer121-GM12878/tomtom.tsv
- Supplementary_file5/GM12878/result_enhancer121-GM12878/tomtom.xml
- Supplementary_file5/GM12878/result_enhancer122-GM12878/
- Supplementary_file5/GM12878/result_enhancer122-GM12878/tomtom.html
- Supplementary_file5/GM12878/result_enhancer122-GM12878/tomtom.tsv
- Supplementary_file5/GM12878/result_enhancer122-GM12878/tomtom.xml
- Supplementary_file5/GM12878/result_enhancer13-GM12878/
- Supplementary_file5/GM12878/result_enhancer13-GM12878/tomtom.html
- Supplementary_file5/GM12878/result_enhancer13-GM12878/tomtom.tsv
- Supplementary_file5/GM12878/result_enhancer13-GM12878/tomtom.xml
- Supplementary_file5/GM12878/result_enhancer3-GM12878/
- Supplementary_file5/GM12878/result_enhancer3-GM12878/tomtom.html
- Supplementary_file5/GM12878/result_enhancer3-GM12878/tomtom.tsv
- Supplementary_file5/GM12878/result_enhancer3-GM12878/tomtom.xml
- Supplementary_file5/GM12878/result_enhancer57-GM12878/
- Supplementary_file5/GM12878/result_enhancer57-GM12878/tomtom.html
- Supplementary_file5/GM12878/result_enhancer57-GM12878/tomtom.tsv
- Supplementary_file5/GM12878/result_enhancer57-GM12878/tomtom.xml
- Supplementary_file5/GM12878/result_promoter20-GM12878/
- Supplementary_file5/GM12878/result_promoter20-GM12878/tomtom.html
- Supplementary_file5/GM12878/result_promoter20-GM12878/tomtom.tsv
- Supplementary_file5/GM12878/result_promoter20-GM12878/tomtom.xml
- Supplementary_file5/GM12878/result_promoter42-GM12878/
- Supplementary_file5/GM12878/result_promoter42-GM12878/tomtom.html
- Supplementary_file5/GM12878/result_promoter42-GM12878/tomtom.tsv
- Supplementary_file5/GM12878/result_promoter42-GM12878/tomtom.xml
- Supplementary_file5/GM12878/result_promoter49-GM12878/
- Supplementary_file5/GM12878/result_promoter49-GM12878/tomtom.html
- Supplementary_file5/GM12878/result_promoter49-GM12878/tomtom.tsv
- Supplementary_file5/GM12878/result_promoter49-GM12878/tomtom.xml
- Supplementary_file5/GM12878/result_promoter63-GM12878/
- Supplementary_file5/GM12878/result_promoter63-GM12878/tomtom.html
- Supplementary_file5/GM12878/result_promoter63-GM12878/tomtom.tsv
- Supplementary_file5/GM12878/result_promoter63-GM12878/tomtom.xml
- Supplementary_file5/GM12878/result_promoter87-GM12878/
- Supplementary_file5/GM12878/result_promoter87-GM12878/tomtom.html
- Supplementary_file5/GM12878/result_promoter87-GM12878/tomtom.tsv
- Supplementary_file5/GM12878/result_promoter87-GM12878/tomtom.xml
- Supplementary_file5/GM12878/result_promoter91-GM12878/
- Supplementary_file5/GM12878/result_promoter91-GM12878/tomtom.html
- Supplementary_file5/GM12878/result_promoter91-GM12878/tomtom.tsv
- Supplementary_file5/GM12878/result_promoter91-GM12878/tomtom.xml
- Supplementary_file5/GM12878/result_promoter95-GM12878/
- Supplementary_file5/GM12878/result_promoter95-GM12878/tomtom.html
- Supplementary_file5/GM12878/result_promoter95-GM12878/tomtom.tsv
- Supplementary_file5/GM12878/result_promoter95-GM12878/tomtom.xml
- Supplementary_file5/HELA-S3/
- Supplementary_file5/HELA-S3/result_enhancer62/
- Supplementary_file5/HELA-S3/result_enhancer62/tomtom.tsv
- Supplementary_file5/HELA-S3/result_enhancer_124/
- Supplementary_file5/HELA-S3/result_enhancer_124/tomtom.tsv
- Supplementary_file5/HELA-S3/result_enhancer_48/
- Supplementary_file5/HELA-S3/result_enhancer_48/tomtom.tsv
- Supplementary_file5/HELA-S3/result_enhancer_54/
- Supplementary_file5/HELA-S3/result_enhancer_54/tomtom.html
- Supplementary_file5/HELA-S3/result_enhancer_54/tomtom.tsv
- Supplementary_file5/HELA-S3/result_enhancer_54/tomtom.xml
- Supplementary_file5/HELA-S3/result_enhancer_76/
- Supplementary_file5/HELA-S3/result_enhancer_76/tomtom.tsv
- Supplementary_file5/HELA-S3/result_enhancer_77/
- Supplementary_file5/HELA-S3/result_enhancer_77/tomtom.tsv
- Supplementary_file5/HELA-S3/result_promoter_26/
- Supplementary_file5/HELA-S3/result_promoter_26/tomtom.html
- Supplementary_file5/HELA-S3/result_promoter_26/tomtom.tsv
- Supplementary_file5/HELA-S3/result_promoter_26/tomtom.xml
- Supplementary_file5/HELA-S3/result_promoter_36/
- Supplementary_file5/HELA-S3/result_promoter_36/tomtom.tsv
- Supplementary_file5/HELA-S3/result_promoter_57/
- Supplementary_file5/HELA-S3/result_promoter_57/tomtom.tsv
- Supplementary_file5/HELA-S3/result_promoter_62/
- Supplementary_file5/HELA-S3/result_promoter_62/tomtom.tsv
- Supplementary_file5/HELA-S3/result_promoter_72/
- Supplementary_file5/HELA-S3/result_promoter_72/tomtom.tsv
- Supplementary_file5/HELA-S3/result_promoter_97/
- Supplementary_file5/HELA-S3/result_promoter_97/tomtom.html
- Supplementary_file5/HELA-S3/result_promoter_97/tomtom.tsv
- Supplementary_file5/HELA-S3/result_promoter_97/tomtom.xml
- Supplementary_file5/HUVEC/
- Supplementary_file5/HUVEC/result_enhancer26-HUVEC/
- Supplementary_file5/HUVEC/result_enhancer26-HUVEC/tomtom.html
- Supplementary_file5/HUVEC/result_enhancer26-HUVEC/tomtom.tsv
- Supplementary_file5/HUVEC/result_enhancer26-HUVEC/tomtom.xml
- Supplementary_file5/HUVEC/result_enhancer41-HUVEC/
- Supplementary_file5/HUVEC/result_enhancer41-HUVEC/tomtom(1).tsv
- Supplementary_file5/HUVEC/result_enhancer41-HUVEC/tomtom.html
- Supplementary_file5/HUVEC/result_enhancer41-HUVEC/tomtom.tsv
- Supplementary_file5/HUVEC/result_enhancer41-HUVEC/tomtom.xml
- Supplementary_file5/HUVEC/result_enhancer44-HUVEC/
- Supplementary_file5/HUVEC/result_enhancer44-HUVEC/tomtom.html
- Supplementary_file5/HUVEC/result_enhancer44-HUVEC/tomtom.tsv
- Supplementary_file5/HUVEC/result_enhancer44-HUVEC/tomtom.xml
- Supplementary_file5/HUVEC/result_enhancer46-HUVEC/
- Supplementary_file5/HUVEC/result_enhancer46-HUVEC/tomtom.html
- Supplementary_file5/HUVEC/result_enhancer46-HUVEC/tomtom.tsv
- Supplementary_file5/HUVEC/result_enhancer46-HUVEC/tomtom.xml
- Supplementary_file5/HUVEC/result_enhancer6-HUVEC/
- Supplementary_file5/HUVEC/result_enhancer6-HUVEC/tomtom.html
- Supplementary_file5/HUVEC/result_enhancer6-HUVEC/tomtom.tsv
- Supplementary_file5/HUVEC/result_enhancer6-HUVEC/tomtom.xml
- Supplementary_file5/HUVEC/result_enhancer60-HUVEC/
- Supplementary_file5/HUVEC/result_enhancer60-HUVEC/tomtom.html
- Supplementary_file5/HUVEC/result_enhancer60-HUVEC/tomtom.tsv
- Supplementary_file5/HUVEC/result_enhancer60-HUVEC/tomtom.xml
- Supplementary_file5/HUVEC/result_enhancer61-HUVEC/
- Supplementary_file5/HUVEC/result_enhancer61-HUVEC/tomtom.html
- Supplementary_file5/HUVEC/result_enhancer61-HUVEC/tomtom.tsv
- Supplementary_file5/HUVEC/result_enhancer61-HUVEC/tomtom.xml
- Supplementary_file5/HUVEC/result_promoter18-HUVEC/
- Supplementary_file5/HUVEC/result_promoter18-HUVEC/tomtom.html
- Supplementary_file5/HUVEC/result_promoter18-HUVEC/tomtom.tsv
- Supplementary_file5/HUVEC/result_promoter18-HUVEC/tomtom.xml
- Supplementary_file5/HUVEC/result_promoter31-HUVEC/
- Supplementary_file5/HUVEC/result_promoter31-HUVEC/tomtom.html
- Supplementary_file5/HUVEC/result_promoter31-HUVEC/tomtom.tsv
- Supplementary_file5/HUVEC/result_promoter31-HUVEC/tomtom.xml
- Supplementary_file5/HUVEC/result_promoter46-HUVEC/
- Supplementary_file5/HUVEC/result_promoter46-HUVEC/tomtom.html
- Supplementary_file5/HUVEC/result_promoter46-HUVEC/tomtom.tsv
- Supplementary_file5/HUVEC/result_promoter46-HUVEC/tomtom.xml
- Supplementary_file5/HUVEC/result_promoter5-HUVEC/
- Supplementary_file5/HUVEC/result_promoter5-HUVEC/tomtom.html
- Supplementary_file5/HUVEC/result_promoter5-HUVEC/tomtom.tsv
- Supplementary_file5/HUVEC/result_promoter5-HUVEC/tomtom.xml
- Supplementary_file5/HUVEC/result_promoter61-HUVEC/
- Supplementary_file5/HUVEC/result_promoter61-HUVEC/tomtom.html
- Supplementary_file5/HUVEC/result_promoter61-HUVEC/tomtom.tsv
- Supplementary_file5/HUVEC/result_promoter61-HUVEC/tomtom.xml
- Supplementary_file5/HUVEC/result_promoter87-HUVEC/
- Supplementary_file5/HUVEC/result_promoter87-HUVEC/tomtom.html
- Supplementary_file5/HUVEC/result_promoter87-HUVEC/tomtom.tsv
- Supplementary_file5/HUVEC/result_promoter87-HUVEC/tomtom.xml
- Supplementary_file5/IMR90/
- Supplementary_file5/IMR90/result_enhancer107-IMR90/
- Supplementary_file5/IMR90/result_enhancer107-IMR90/tomtom.html
- Supplementary_file5/IMR90/result_enhancer107-IMR90/tomtom.tsv
- Supplementary_file5/IMR90/result_enhancer107-IMR90/tomtom.xml
- Supplementary_file5/IMR90/result_enhancer128-IMR90/
- Supplementary_file5/IMR90/result_enhancer128-IMR90/tomtom.html
- Supplementary_file5/IMR90/result_enhancer128-IMR90/tomtom.tsv
- Supplementary_file5/IMR90/result_enhancer128-IMR90/tomtom.xml
- Supplementary_file5/IMR90/result_enhancer28-IMR90/
- Supplementary_file5/IMR90/result_enhancer28-IMR90/tomtom.html
- Supplementary_file5/IMR90/result_enhancer28-IMR90/tomtom.tsv
- Supplementary_file5/IMR90/result_enhancer28-IMR90/tomtom.xml
- Supplementary_file5/IMR90/result_enhancer56-IMR90/
- Supplementary_file5/IMR90/result_enhancer56-IMR90/tomtom.html
- Supplementary_file5/IMR90/result_enhancer56-IMR90/tomtom.tsv
- Supplementary_file5/IMR90/result_enhancer56-IMR90/tomtom.xml
- Supplementary_file5/IMR90/result_enhancer61-IMR90/
- Supplementary_file5/IMR90/result_enhancer61-IMR90/tomtom.html
- Supplementary_file5/IMR90/result_enhancer61-IMR90/tomtom.tsv
- Supplementary_file5/IMR90/result_enhancer61-IMR90/tomtom.xml
- Supplementary_file5/IMR90/result_enhancer68-IMR90/
- Supplementary_file5/IMR90/result_enhancer68-IMR90/tomtom.html
- Supplementary_file5/IMR90/result_enhancer68-IMR90/tomtom.tsv
- Supplementary_file5/IMR90/result_enhancer68-IMR90/tomtom.xml
- Supplementary_file5/IMR90/result_enhancer78-IMR90/
- Supplementary_file5/IMR90/result_enhancer78-IMR90/tomtom.html
- Supplementary_file5/IMR90/result_enhancer78-IMR90/tomtom.tsv
- Supplementary_file5/IMR90/result_enhancer78-IMR90/tomtom.xml
- Supplementary_file5/IMR90/result_enhancer86-IMR90/
- Supplementary_file5/IMR90/result_enhancer86-IMR90/tomtom.html
- Supplementary_file5/IMR90/result_enhancer86-IMR90/tomtom.tsv
- Supplementary_file5/IMR90/result_enhancer86-IMR90/tomtom.xml
- Supplementary_file5/IMR90/result_promoter39-IMR90/
- Supplementary_file5/IMR90/result_promoter39-IMR90/tomtom.html
- Supplementary_file5/IMR90/result_promoter39-IMR90/tomtom.tsv
- Supplementary_file5/IMR90/result_promoter39-IMR90/tomtom.xml
- Supplementary_file5/IMR90/result_promoter40-IMR90/
- Supplementary_file5/IMR90/result_promoter40-IMR90/tomtom.html
- Supplementary_file5/IMR90/result_promoter40-IMR90/tomtom.tsv
- Supplementary_file5/IMR90/result_promoter40-IMR90/tomtom.xml
- Supplementary_file5/IMR90/result_promoter42-IMR90/
- Supplementary_file5/IMR90/result_promoter42-IMR90/tomtom.html
- Supplementary_file5/IMR90/result_promoter42-IMR90/tomtom.tsv
- Supplementary_file5/IMR90/result_promoter42-IMR90/tomtom.xml
- Supplementary_file5/IMR90/result_promoter51-IMR90/
- Supplementary_file5/IMR90/result_promoter51-IMR90/tomtom.html
- Supplementary_file5/IMR90/result_promoter51-IMR90/tomtom.tsv
- Supplementary_file5/IMR90/result_promoter51-IMR90/tomtom.xml
- Supplementary_file5/IMR90/result_promoter57-IMR90/
- Supplementary_file5/IMR90/result_promoter57-IMR90/tomtom.html
- Supplementary_file5/IMR90/result_promoter57-IMR90/tomtom.tsv
- Supplementary_file5/IMR90/result_promoter57-IMR90/tomtom.xml
- Supplementary_file5/IMR90/result_promoter87-IMR90/
- Supplementary_file5/IMR90/result_promoter87-IMR90/tomtom.html
- Supplementary_file5/IMR90/result_promoter87-IMR90/tomtom.tsv
- Supplementary_file5/IMR90/result_promoter87-IMR90/tomtom.xml
- Supplementary_file5/IMR90/result_promoter9-IMR90/
- Supplementary_file5/IMR90/result_promoter9-IMR90/tomtom.html
- Supplementary_file5/IMR90/result_promoter9-IMR90/tomtom.tsv
- Supplementary_file5/IMR90/result_promoter9-IMR90/tomtom.xml
- Supplementary_file5/IMR90/result_promoter93-IMR90/
- Supplementary_file5/IMR90/result_promoter93-IMR90/tomtom.html
- Supplementary_file5/IMR90/result_promoter93-IMR90/tomtom.tsv
- Supplementary_file5/IMR90/result_promoter93-IMR90/tomtom.xml
- Supplementary_file5/K562/
- Supplementary_file5/K562/result_enhancer110-k562/
- Supplementary_file5/K562/result_enhancer110-k562/tomtom.html
- Supplementary_file5/K562/result_enhancer110-k562/tomtom.tsv
- Supplementary_file5/K562/result_enhancer110-k562/tomtom.xml
- Supplementary_file5/K562/result_enhancer122-k562/
- Supplementary_file5/K562/result_enhancer122-k562/tomtom.html
- Supplementary_file5/K562/result_enhancer122-k562/tomtom.tsv
- Supplementary_file5/K562/result_enhancer122-k562/tomtom.xml
- Supplementary_file5/K562/result_enhancer127-k562/
- Supplementary_file5/K562/result_enhancer127-k562/tomtom.html
- Supplementary_file5/K562/result_enhancer127-k562/tomtom.tsv
- Supplementary_file5/K562/result_enhancer127-k562/tomtom.xml
- Supplementary_file5/K562/result_enhancer128-k562/
- Supplementary_file5/K562/result_enhancer128-k562/tomtom.html
- Supplementary_file5/K562/result_enhancer128-k562/tomtom.tsv
- Supplementary_file5/K562/result_enhancer128-k562/tomtom.xml
- Supplementary_file5/K562/result_enhancer146-k562/
- Supplementary_file5/K562/result_enhancer146-k562/tomtom.html
- Supplementary_file5/K562/result_enhancer146-k562/tomtom.tsv
- Supplementary_file5/K562/result_enhancer146-k562/tomtom.xml
- Supplementary_file5/K562/result_enhancer38-k562/
- Supplementary_file5/K562/result_enhancer38-k562/tomtom.html
- Supplementary_file5/K562/result_enhancer38-k562/tomtom.tsv
- Supplementary_file5/K562/result_enhancer38-k562/tomtom.xml
- Supplementary_file5/K562/result_enhancer96-k562/
- Supplementary_file5/K562/result_enhancer96-k562/tomtom.html
- Supplementary_file5/K562/result_enhancer96-k562/tomtom.tsv
- Supplementary_file5/K562/result_enhancer96-k562/tomtom.xml
- Supplementary_file5/K562/result_promoter1-k562/
- Supplementary_file5/K562/result_promoter1-k562/tomtom.html
- Supplementary_file5/K562/result_promoter1-k562/tomtom.tsv
- Supplementary_file5/K562/result_promoter1-k562/tomtom.xml
- Supplementary_file5/K562/result_promoter3-k562/
- Supplementary_file5/K562/result_promoter3-k562/tomtom.html
- Supplementary_file5/K562/result_promoter3-k562/tomtom.tsv
- Supplementary_file5/K562/result_promoter3-k562/tomtom.xml
- Supplementary_file5/K562/result_promoter33-k562/
- Supplementary_file5/K562/result_promoter33-k562/tomtom.html
- Supplementary_file5/K562/result_promoter33-k562/tomtom.tsv
- Supplementary_file5/K562/result_promoter33-k562/tomtom.xml
- Supplementary_file5/K562/result_promoter54-k562/
- Supplementary_file5/K562/result_promoter54-k562/tomtom.html
- Supplementary_file5/K562/result_promoter54-k562/tomtom.tsv
- Supplementary_file5/K562/result_promoter54-k562/tomtom.xml
- Supplementary_file5/K562/result_promoter69-k562/
- Supplementary_file5/K562/result_promoter69-k562/tomtom.html
- Supplementary_file5/K562/result_promoter69-k562/tomtom.tsv
- Supplementary_file5/K562/result_promoter69-k562/tomtom.xml
- Supplementary_file5/K562/result_promoter72-k562/
- Supplementary_file5/K562/result_promoter72-k562/tomtom.html
- Supplementary_file5/K562/result_promoter72-k562/tomtom.tsv
- Supplementary_file5/K562/result_promoter72-k562/tomtom.xml
- Supplementary_file5/K562/result_promoter86-k562/
- Supplementary_file5/K562/result_promoter86-k562/tomtom.html
- Supplementary_file5/K562/result_promoter86-k562/tomtom.tsv
- Supplementary_file5/K562/result_promoter86-k562/tomtom.xml
- Supplementary_file5/NHEK/
- Supplementary_file5/NHEK/result_enhancer127-NHEK/
- Supplementary_file5/NHEK/result_enhancer127-NHEK/tomtom.html
- Supplementary_file5/NHEK/result_enhancer127-NHEK/tomtom.tsv
- Supplementary_file5/NHEK/result_enhancer127-NHEK/tomtom.xml
- Supplementary_file5/NHEK/result_enhancer20-NHEK/
- Supplementary_file5/NHEK/result_enhancer20-NHEK/tomtom.html
- Supplementary_file5/NHEK/result_enhancer20-NHEK/tomtom.tsv
- Supplementary_file5/NHEK/result_enhancer20-NHEK/tomtom.xml
- Supplementary_file5/NHEK/result_enhancer26-NHEK/
- Supplementary_file5/NHEK/result_enhancer26-NHEK/tomtom.html
- Supplementary_file5/NHEK/result_enhancer26-NHEK/tomtom.tsv
- Supplementary_file5/NHEK/result_enhancer26-NHEK/tomtom.xml
- Supplementary_file5/NHEK/result_enhancer52-NHEK/
- Supplementary_file5/NHEK/result_enhancer52-NHEK/tomtom.html
- Supplementary_file5/NHEK/result_enhancer52-NHEK/tomtom.tsv
- Supplementary_file5/NHEK/result_enhancer52-NHEK/tomtom.xml
- Supplementary_file5/NHEK/result_enhancer56-NHEK/
- Supplementary_file5/NHEK/result_enhancer56-NHEK/tomtom.html
- Supplementary_file5/NHEK/result_enhancer56-NHEK/tomtom.tsv
- Supplementary_file5/NHEK/result_enhancer56-NHEK/tomtom.xml
- Supplementary_file5/NHEK/result_enhancer68-NHEK/
- Supplementary_file5/NHEK/result_enhancer68-NHEK/tomtom.html
[truncated: 885 more entries]
