# Supplementary material for: DeepEPI: CNN-transformer-based model for extracting TF interactions through predicting enhancer-promoter interactions
Source: Bioinform Adv. 2025 Sep 17;5(1):vbaf221. doi: 10.1093/bioadv/vbaf221 (PMC12478696; doi:10.1093/bioadv/vbaf221)
Supplement: vbaf221_Supplementary_Data [file vbaf221_supplementary_data.zip › Supplementary_file3/pr.xlsx]

## Sheet: Sheet1
CELL lines	PEPWORD	SPEID	SIMCNN	EPIANN	EPIVAN_onehot	EPIVAN_DNA2Vec	EPIVAN_best_DNA2Vec	EPI_Trans	DeepEPI_onehot	DeepEPI_best_onehot	DeepEPI_DNA2Vec	DeepEPI_best_DNA2Vec
GM12878	0.807	0.773	0.706	0.723	0.71	0.781	0.819	0.778	0.723	0.762	0.781	0.811
HUVEC	0.76	0.523	0.64	0.616	0.65	0.689	0.773	0.724	0.705	0.716	0.727	0.776
HeLa	0.803	0.797	0.737	0.702	0.793	0.803	0.82	0.857	0.841	0.849	0.872	0.874
IMR90	0.868	0.732	0.737	0.77	0.788	0.759	0.801	0.758	0.788	0.798	0.819	0.846
K562	0.836	0.771	0.679	0.673	0.801	0.802	0.814	0.758	0.75	0.76	0.789	0.812
NHEK	0.88	0.852	0.882	0.861	0.871	0.868	0.899	0.901	0.9	0.915	0.932	0.928
	0.825667
