# Supplementary material for: DeepEPI: CNN-transformer-based model for extracting TF interactions through predicting enhancer-promoter interactions
Source: Bioinform Adv. 2025 Sep 17;5(1):vbaf221. doi: 10.1093/bioadv/vbaf221 (PMC12478696; doi:10.1093/bioadv/vbaf221)
Supplement: vbaf221_Supplementary_Data [file vbaf221_supplementary_data.zip › Supplementary_file5/GM12878/result_enhancer103-GM12878/tomtom.tsv]

Query_ID	Target_ID	Optimal_offset	p-value	E-value	q-value	Overlap	Query_consensus	Target_consensus	Orientation
M1	RXRA_HUMAN.H11MO.0.A	-15	7.97268e-05	0.0613099	0.0971671	20	ATAGGAAGAAGCTAACGCAACGAGAGAAAGCCAAAATCGC	GGGGGAGGCAGAGGTCAGAG	+
M1	MNX1_HUMAN.H11MO.0.D	-11	0.000126629	0.0973777	0.0971671	19	ATAGGAAGAAGCTAACGCAACGAGAGAAAGCCAAAATCGC	TTAAGGGTTATTAAAATAG	-
M1	LEF1_HUMAN.H11MO.0.A	-18	0.000201914	0.155271	0.10329	14	ATAGGAAGAAGCTAACGCAACGAGAGAAAGCCAAAATCGC	AGCAAATCAAAGGA	-
M1	TLX1_HUMAN.H11MO.0.D	0	0.000346554	0.2665	0.106369	17	ATAGGAAGAAGCTAACGCAACGAGAGAAAGCCAAAATCGC	CTGGCAAGTTGCCAAGG	+
M1	IRX2_HUMAN.H11MO.0.D	-3	0.000453122	0.348451	0.115899	19	ATAGGAAGAAGCTAACGCAACGAGAGAAAGCCAAAATCGC	CCAACATGCCCACCCATGT	-
M1	LYL1_HUMAN.H11MO.0.A	-25	0.00158888	1.22185	0.304801	14	ATAGGAAGAAGCTAACGCAACGAGAGAAAGCCAAAATCGC	CAGGAAACAGCTGG	-
M1	ZN394_HUMAN.H11MO.0.C	-10	0.00194093	1.49258	0.330967	20	ATAGGAAGAAGCTAACGCAACGAGAGAAAGCCAAAATCGC	AGAATGGAATAGAATGGAAT	+
M1	MAF_HUMAN.H11MO.0.A	-4	0.00232804	1.79026	0.357278	19	ATAGGAAGAAGCTAACGCAACGAGAGAAAGCCAAAATCGC	GAATCTGCTGACTCAGCAA	+
M2	IRX2_HUMAN.H11MO.0.D	-21	0.00021306	0.163843	0.266391	19	TTGTGAGTCAGGGCACACTTGAATTCATGCACCCCCTGAT	CCAACATGCCCACCCATGT	-
M2	MNX1_HUMAN.H11MO.0.D	-20	0.000520745	0.400453	0.266391	19	TTGTGAGTCAGGGCACACTTGAATTCATGCACCCCCTGAT	CTATTTTAATAACCCTTAA	+
M2	ZN563_HUMAN.H11MO.0.C	-14	0.00155449	1.1954	0.477127	21	TTGTGAGTCAGGGCACACTTGAATTCATGCACCCCCTGAT	GCAGCTGCCAGTGAGGATCCC	-
M4	IRX2_HUMAN.H11MO.0.D	-3	0.000115457	0.0887865	0.177537	19	CGGCCTGAATATCTAGCGATCTATCGAAGGCTCTGCGCTT	CCAACATGCCCACCCATGT	-
M4	MNX1_HUMAN.H11MO.0.D	-6	0.000474841	0.365153	0.243386	19	CGGCCTGAATATCTAGCGATCTATCGAAGGCTCTGCGCTT	CTATTTTAATAACCCTTAA	+
M4	NR1D1_HUMAN.H11MO.0.B	-20	0.000822476	0.632484	0.273181	19	CGGCCTGAATATCTAGCGATCTATCGAAGGCTCTGCGCTT	CCTTCTGACCCACTTCCCT	-
M4	ZN563_HUMAN.H11MO.0.C	-15	0.00177976	1.36863	0.456119	21	CGGCCTGAATATCTAGCGATCTATCGAAGGCTCTGCGCTT	GGGATCCTCACTGGCAGCTGC	+
M4	GATA1_HUMAN.H11MO.0.A	8	0.00217431	1.67204	0.47763	11	CGGCCTGAATATCTAGCGATCTATCGAAGGCTCTGCGCTT	TCTTATCTGTCCCCGCCAG	-
M5	IRX2_HUMAN.H11MO.0.D	-13	0.000550941	0.423673	0.490617	19	CTATTCAGTAGTTTGAGCAAGTATTTCTTTTTACATACAG	CCAACATGCCCACCCATGT	-
M5	MNX1_HUMAN.H11MO.0.D	-8	0.000819012	0.62982	0.490617	19	CTATTCAGTAGTTTGAGCAAGTATTTCTTTTTACATACAG	CTATTTTAATAACCCTTAA	+
M6	IRX2_HUMAN.H11MO.0.D	-11	9.92622e-05	0.0763326	0.152135	19	GGCCGGGTGAAGTGGATGTGATCATGTTGGGATGAGACAG	ACATGGGTGGGCATGTTGG	+
M6	MNX1_HUMAN.H11MO.0.D	-8	0.000206545	0.158833	0.158282	19	GGCCGGGTGAAGTGGATGTGATCATGTTGGGATGAGACAG	TTAAGGGTTATTAAAATAG	-
M8	IRX2_HUMAN.H11MO.0.D	-5	9.26543e-05	0.0712512	0.142474	19	TAGTGACACTTTACCACAGCTACATCAAGCCTGATGCCTG	ACATGGGTGGGCATGTTGG	+
M8	TLX1_HUMAN.H11MO.0.D	0	0.000401141	0.308477	0.212831	17	TAGTGACACTTTACCACAGCTACATCAAGCCTGATGCCTG	CCTTGGCAACTTGCCAG	-
M8	MNX1_HUMAN.H11MO.0.D	-15	0.00041523	0.319312	0.212831	19	TAGTGACACTTTACCACAGCTACATCAAGCCTGATGCCTG	CTATTTTAATAACCCTTAA	+
M8	HME2_HUMAN.H11MO.0.D	-13	0.00114925	0.883776	0.294532	11	TAGTGACACTTTACCACAGCTACATCAAGCCTGATGCCTG	CCCTAATTACC	-
M9	IRX2_HUMAN.H11MO.0.D	-18	4.6396e-05	0.0356785	0.0708124	19	TGATCGTCTGAGAACCCAGCAACTCCCCAGGTCTTTTCCT	CCAACATGCCCACCCATGT	-
M9	ZN589_HUMAN.H11MO.0.D	-12	0.000449272	0.345491	0.245954	16	TGATCGTCTGAGAACCCAGCAACTCCCCAGGTCTTTTCCT	CCCACGGTTACTGCCG	+
M9	OLIG2_HUMAN.H11MO.0.B	-15	0.000523383	0.402481	0.245954	18	TGATCGTCTGAGAACCCAGCAACTCCCCAGGTCTTTTCCT	CCAGCTGTTTCCCTTCTG	+
M9	RXRA_HUMAN.H11MO.0.A	-7	0.000644593	0.495692	0.245954	20	TGATCGTCTGAGAACCCAGCAACTCCCCAGGTCTTTTCCT	CTCTGACCTCTGCCTCCCCC	-
M9	LYL1_HUMAN.H11MO.0.A	-26	0.00137316	1.05596	0.371839	14	TGATCGTCTGAGAACCCAGCAACTCCCCAGGTCTTTTCCT	CCAGCTGTTTCCTG	+
M9	VEZF1_HUMAN.H11MO.0.C	-19	0.00146176	1.1241	0.371839	21	TGATCGTCTGAGAACCCAGCAACTCCCCAGGTCTTTTCCT	CCCCTCCCCCTCCCCCCTCCCC	-
M9	SPIC_HUMAN.H11MO.0.D	-21	0.00189472	1.45704	0.386684	13	TGATCGTCTGAGAACCCAGCAACTCCCCAGGTCTTTTCCT	CCTCCCCTTCCTC	-
M9	ZN394_HUMAN.H11MO.0.C	-18	0.00240377	1.8485	0.386684	20	TGATCGTCTGAGAACCCAGCAACTCCCCAGGTCTTTTCCT	ATTCCATTCTATTCCATTCT	-
M9	ZN563_HUMAN.H11MO.0.C	-18	0.0024721	1.90105	0.386684	21	TGATCGTCTGAGAACCCAGCAACTCCCCAGGTCTTTTCCT	GCAGCTGCCAGTGAGGATCCC	-
M9	MAFA_HUMAN.H11MO.0.D	-4	0.00264584	2.03465	0.386684	21	TGATCGTCTGAGAACCCAGCAACTCCCCAGGTCTTTTCCT	GTGCTGACCCCGCAGCCTTCG	+
M9	PATZ1_HUMAN.H11MO.0.C	-18	0.00305005	2.34549	0.386684	22	TGATCGTCTGAGAACCCAGCAACTCCCCAGGTCTTTTCCT	CCTCCCCCCCCGCCCCCTCCCC	-
M9	AIRE_HUMAN.H11MO.0.C	-12	0.00313497	2.41079	0.386684	18	TGATCGTCTGAGAACCCAGCAACTCCCCAGGTCTTTTCCT	TTAACCAATATAACCAAT	-
M9	MNX1_HUMAN.H11MO.0.D	-12	0.0032936	2.53278	0.386684	19	TGATCGTCTGAGAACCCAGCAACTCCCCAGGTCTTTTCCT	CTATTTTAATAACCCTTAA	+
M9	NR1D1_HUMAN.H11MO.0.B	-21	0.00436244	3.35472	0.402496	19	TGATCGTCTGAGAACCCAGCAACTCCCCAGGTCTTTTCCT	CCTTCTGACCCACTTCCCT	-
M9	NKX61_HUMAN.H11MO.0.B	-16	0.00467606	3.59589	0.402496	19	TGATCGTCTGAGAACCCAGCAACTCCCCAGGTCTTTTCCT	CATTAAATTCCCATTAATC	-
M9	TLX1_HUMAN.H11MO.0.D	-13	0.00494282	3.80103	0.402496	17	TGATCGTCTGAGAACCCAGCAACTCCCCAGGTCTTTTCCT	CCTTGGCAACTTGCCAG	-
M9	MAF_HUMAN.H11MO.0.A	0	0.00501055	3.85311	0.402496	19	TGATCGTCTGAGAACCCAGCAACTCCCCAGGTCTTTTCCT	GAATCTGCTGACTCAGCAA	+
M10	IRX2_HUMAN.H11MO.0.D	-11	5.23085e-05	0.0402252	0.0657838	19	TTCCCCGAGTTTCAAGGGTTTGCTACTTGAATTCTATCTC	ACATGGGTGGGCATGTTGG	+
M10	ZN394_HUMAN.H11MO.0.C	-9	8.79119e-05	0.0676042	0.0657838	20	TTCCCCGAGTTTCAAGGGTTTGCTACTTGAATTCTATCTC	ATTCCATTCTATTCCATTCT	-
M10	MNX1_HUMAN.H11MO.0.D	-10	0.000128764	0.0990193	0.0657838	19	TTCCCCGAGTTTCAAGGGTTTGCTACTTGAATTCTATCTC	TTAAGGGTTATTAAAATAG	-
M10	NR1H3_HUMAN.H11MO.0.B	-16	0.000460105	0.353821	0.176297	19	TTCCCCGAGTTTCAAGGGTTTGCTACTTGAATTCTATCTC	CAGAGGTCACTGCAGGTCA	+
M10	HXC10_HUMAN.H11MO.0.D	-10	0.00119586	0.919616	0.329973	19	TTCCCCGAGTTTCAAGGGTTTGCTACTTGAATTCTATCTC	TTTTTAATTTTTTTATTAC	+
M10	NKX61_HUMAN.H11MO.0.B	-8	0.00129176	0.993365	0.329973	19	TTCCCCGAGTTTCAAGGGTTTGCTACTTGAATTCTATCTC	GATTAATGGGAATTTAATG	+
M10	THA_HUMAN.H11MO.0.C	-21	0.00245288	1.88626	0.401565	17	TTCCCCGAGTTTCAAGGGTTTGCTACTTGAATTCTATCTC	CTGACCTGAAGTGACCC	-
M10	VENTX_HUMAN.H11MO.0.D	-12	0.00294576	2.26529	0.401565	19	TTCCCCGAGTTTCAAGGGTTTGCTACTTGAATTCTATCTC	AATTAGAAACCAATTAGCG	-
M10	RARG_HUMAN.H11MO.2.D	-16	0.0030125	2.31661	0.401565	20	TTCCCCGAGTTTCAAGGGTTTGCTACTTGAATTCTATCTC	GGGGGTCACCCAGAGGTCAC	+
M10	NR1D1_HUMAN.H11MO.0.B	0	0.00316812	2.43629	0.401565	19	TTCCCCGAGTTTCAAGGGTTTGCTACTTGAATTCTATCTC	AGGGAAGTGGGTCAGAAGG	+
M11	IRX2_HUMAN.H11MO.0.D	-17	0.00032865	0.252732	0.238421	19	TCCAGCTCAGGAATTGGGAACCTTGTACTGATGGGCATCT	CCAACATGCCCACCCATGT	-
M11	MNX1_HUMAN.H11MO.0.D	-9	0.000530264	0.407773	0.238421	19	TCCAGCTCAGGAATTGGGAACCTTGTACTGATGGGCATCT	CTATTTTAATAACCCTTAA	+
M11	GATA1_HUMAN.H11MO.0.A	9	0.000844202	0.649191	0.259677	10	TCCAGCTCAGGAATTGGGAACCTTGTACTGATGGGCATCT	TCTTATCTGTCCCCGCCAG	-
M11	NR1D1_HUMAN.H11MO.0.B	-15	0.00142864	1.09863	0.366209	19	TCCAGCTCAGGAATTGGGAACCTTGTACTGATGGGCATCT	AGGGAAGTGGGTCAGAAGG	+
M12	IRX2_HUMAN.H11MO.0.D	-4	0.0004757	0.365813	0.282748	19	CTTGCCATCCTGAGTACCCAGATCCTTTTATACTATTCAA	CCAACATGCCCACCCATGT	-
M12	ZN394_HUMAN.H11MO.0.C	-19	0.000592878	0.455924	0.282748	20	CTTGCCATCCTGAGTACCCAGATCCTTTTATACTATTCAA	ATTCCATTCTATTCCATTCT	-
M12	MAF_HUMAN.H11MO.0.A	-6	0.000660453	0.507889	0.282748	19	CTTGCCATCCTGAGTACCCAGATCCTTTTATACTATTCAA	TTGCTGAGTCAGCAGATTC	-
M12	ZN341_HUMAN.H11MO.0.C	3	0.000844137	0.649141	0.282748	19	CTTGCCATCCTGAGTACCCAGATCCTTTTATACTATTCAA	GCTCTTCCCTCCCCCCCCCCCC	-
M12	BRAC_HUMAN.H11MO.0.A	-5	0.0009476	0.728704	0.282748	20	CTTGCCATCCTGAGTACCCAGATCCTTTTATACTATTCAA	ATTTCACACCTCCCTGCTAA	-
M12	NR1D1_HUMAN.H11MO.0.B	-1	0.00124958	0.960927	0.282748	19	CTTGCCATCCTGAGTACCCAGATCCTTTTATACTATTCAA	CCTTCTGACCCACTTCCCT	-
M12	MAFF_HUMAN.H11MO.0.B	-7	0.00129053	0.992414	0.282748	18	CTTGCCATCCTGAGTACCCAGATCCTTTTATACTATTCAA	TGCTGAGTCAGCATTTTT	+
M13	MNX1_HUMAN.H11MO.0.D	-11	0.000277871	0.213683	0.320766	19	GGGAACTGGTAAAAGTTCACCTGCTGAGTGTGAATCTATA	CTATTTTAATAACCCTTAA	+
M13	BRAC_HUMAN.H11MO.0.A	-16	0.000989438	0.760878	0.320766	20	GGGAACTGGTAAAAGTTCACCTGCTGAGTGTGAATCTATA	TTAGCAGGGAGGTGTGAAAT	+
M13	TLX1_HUMAN.H11MO.0.D	-22	0.00102178	0.785746	0.320766	17	GGGAACTGGTAAAAGTTCACCTGCTGAGTGTGAATCTATA	CCTTGGCAACTTGCCAG	-
M13	IRX2_HUMAN.H11MO.0.D	-13	0.00104438	0.803126	0.320766	19	GGGAACTGGTAAAAGTTCACCTGCTGAGTGTGAATCTATA	ACATGGGTGGGCATGTTGG	+
M14	IRX2_HUMAN.H11MO.0.D	-8	0.000236208	0.181644	0.252269	19	ACTGTTCGGGTATCAGCCAAGAGCTTGCAAGACTCTATGG	CCAACATGCCCACCCATGT	-
M14	MNX1_HUMAN.H11MO.0.D	-14	0.000328048	0.252269	0.252269	19	ACTGTTCGGGTATCAGCCAAGAGCTTGCAAGACTCTATGG	TTAAGGGTTATTAAAATAG	-
M14	TLX1_HUMAN.H11MO.0.D	-23	0.00150162	1.15475	0.461899	17	ACTGTTCGGGTATCAGCCAAGAGCTTGCAAGACTCTATGG	CTGGCAAGTTGCCAAGG	+
M16	ZN341_HUMAN.H11MO.0.C	0	9.62609e-05	0.0740246	0.0871943	22	TGTGGCGCTACCACAGCCCCACTGAAATCTGAATGGCTTT	GCTCTTCCCTCCCCCCCCCCCC	-
M16	TBX21_HUMAN.H11MO.0.A	-9	0.000138681	0.106646	0.0871943	13	TGTGGCGCTACCACAGCCCCACTGAAATCTGAATGGCTTT	TTCACACCTCCAC	-
M16	SPIC_HUMAN.H11MO.0.D	-7	0.00017308	0.133099	0.0871943	13	TGTGGCGCTACCACAGCCCCACTGAAATCTGAATGGCTTT	CCTCCCCTTCCTC	-
M16	EGR2_HUMAN.H11MO.0.A	-4	0.00037326	0.287037	0.124771	18	TGTGGCGCTACCACAGCCCCACTGAAATCTGAATGGCTTT	CCCCTCCCACACCCCCCC	-
M16	RXRA_HUMAN.H11MO.0.A	-4	0.000412784	0.317431	0.124771	20	TGTGGCGCTACCACAGCCCCACTGAAATCTGAATGGCTTT	CTCTGACCTCTGCCTCCCCC	-
M16	IRX2_HUMAN.H11MO.0.D	-6	0.000624241	0.480042	0.15724	19	TGTGGCGCTACCACAGCCCCACTGAAATCTGAATGGCTTT	CCAACATGCCCACCCATGT	-
M16	KLF6_HUMAN.H11MO.0.A	-3	0.000861748	0.662684	0.186056	19	TGTGGCGCTACCACAGCCCCACTGAAATCTGAATGGCTTT	CCCCCGGCCCCGCCCTTCC	-
M16	VEZF1_HUMAN.H11MO.0.C	-2	0.0013006	1.00016	0.237461	22	TGTGGCGCTACCACAGCCCCACTGAAATCTGAATGGCTTT	CCCCTCCCCCTCCCCCCTCCCC	-
M16	RARG_HUMAN.H11MO.2.D	6	0.00179579	1.38096	0.237461	14	TGTGGCGCTACCACAGCCCCACTGAAATCTGAATGGCTTT	GTGACCTCTGGGTGACCCCC	-
M16	ZEP2_HUMAN.H11MO.0.D	-3	0.00185647	1.42763	0.237461	14	TGTGGCGCTACCACAGCCCCACTGAAATCTGAATGGCTTT	GGGGTTTCCCTACC	-
M16	ZN667_HUMAN.H11MO.0.C	-20	0.00187894	1.4449	0.237461	19	TGTGGCGCTACCACAGCCCCACTGAAATCTGAATGGCTTT	GCTGAGCTTTTAAGGCCAC	-
M16	MAFA_HUMAN.H11MO.0.D	-1	0.00210588	1.61942	0.237461	21	TGTGGCGCTACCACAGCCCCACTGAAATCTGAATGGCTTT	GTGCTGACCCCGCAGCCTTCG	+
M16	TAF1_HUMAN.H11MO.0.A	-4	0.00217432	1.67206	0.237461	16	TGTGGCGCTACCACAGCCCCACTGAAATCTGAATGGCTTT	CCGCCGCCGCCATCTT	-
M16	PAX8_HUMAN.H11MO.0.D	-17	0.00222196	1.70868	0.237461	14	TGTGGCGCTACCACAGCCCCACTGAAATCTGAATGGCTTT	CCCGCTTCAGTGAC	-
M16	MNX1_HUMAN.H11MO.0.D	-22	0.00235679	1.81237	0.237461	18	TGTGGCGCTACCACAGCCCCACTGAAATCTGAATGGCTTT	TTAAGGGTTATTAAAATAG	-
M16	ZBT17_HUMAN.H11MO.0.A	-1	0.00253983	1.95313	0.239909	19	TGTGGCGCTACCACAGCCCCACTGAAATCTGAATGGCTTT	CTTCCCCTCCCCCACCCTC	-
M16	BRAC_HUMAN.H11MO.0.A	-7	0.00321219	2.47018	0.285571	20	TGTGGCGCTACCACAGCCCCACTGAAATCTGAATGGCTTT	ATTTCACACCTCCCTGCTAA	-
M16	SP3_HUMAN.H11MO.0.B	-2	0.00426143	3.27704	0.338972	20	TGTGGCGCTACCACAGCCCCACTGAAATCTGAATGGCTTT	CCCCGGCCCCGCCCCCCCCC	-
M16	ZFX_HUMAN.H11MO.1.A	2	0.00471621	3.62677	0.343688	15	TGTGGCGCTACCACAGCCCCACTGAAATCTGAATGGCTTT	CCCCGGCCTCCGCCCCC	-
M16	PATZ1_HUMAN.H11MO.0.C	-1	0.00477553	3.67238	0.343688	22	TGTGGCGCTACCACAGCCCCACTGAAATCTGAATGGCTTT	CCTCCCCCCCCGCCCCCTCCCC	-
M16	PTF1A_HUMAN.H11MO.0.B	3	0.00601331	4.62424	0.413098	15	TGTGGCGCTACCACAGCCCCACTGAAATCTGAATGGCTTT	CCAGCTGCCCCCTTTCCC	+
M16	SRBP2_HUMAN.H11MO.0.B	-5	0.00648899	4.99003	0.417085	13	TGTGGCGCTACCACAGCCCCACTGAAATCTGAATGGCTTT	CCTCACCCCACCC	-
M16	ZN554_HUMAN.H11MO.0.C	-22	0.00689926	5.30553	0.417085	18	TGTGGCGCTACCACAGCCCCACTGAAATCTGAATGGCTTT	AGCACCCCACATGGCTCAGC	-
M16	ZNF85_HUMAN.H11MO.0.C	-20	0.00789394	6.07044	0.429056	20	TGTGGCGCTACCACAGCCCCACTGAAATCTGAATGGCTTT	ATAGAAAACTGAAGTAATCT	+
M16	SP4_HUMAN.H11MO.0.A	-3	0.00789394	6.07044	0.429056	20	TGTGGCGCTACCACAGCCCCACTGAAATCTGAATGGCTTT	CCCGGCCCCGCCCCCTTCCC	-
M16	ZIC1_HUMAN.H11MO.0.B	-8	0.00794895	6.11274	0.429056	9	TGTGGCGCTACCACAGCCCCACTGAAATCTGAATGGCTTT	GACCACCCC	-
M16	PURA_HUMAN.H11MO.0.D	-4	0.00855496	6.57876	0.431854	17	TGTGGCGCTACCACAGCCCCACTGAAATCTGAATGGCTTT	CCCTGCCCCCCCCTTCC	-
M16	NR1D1_HUMAN.H11MO.0.B	-9	0.00857228	6.59208	0.431854	19	TGTGGCGCTACCACAGCCCCACTGAAATCTGAATGGCTTT	CCTTCTGACCCACTTCCCT	-
M16	RARA_HUMAN.H11MO.2.A	-22	0.00919914	7.07414	0.448485	17	TGTGGCGCTACCACAGCCCCACTGAAATCTGAATGGCTTT	TGACCTCTCGGTGACCT	-
M16	SP2_HUMAN.H11MO.0.A	2	0.0096653	7.43262	0.456486	20	TGTGGCGCTACCACAGCCCCACTGAAATCTGAATGGCTTT	CCCCCGGCCCCGCCCCCCCCCC	-
M16	Z324A_HUMAN.H11MO.0.C	0	0.0104692	8.05079	0.472235	23	TGTGGCGCTACCACAGCCCCACTGAAATCTGAATGGCTTT	TATCAAACCATCCTTTGCTGCCA	+
M16	PROX1_HUMAN.H11MO.0.D	-6	0.0106237	8.16961	0.472235	17	TGTGGCGCTACCACAGCCCCACTGAAATCTGAATGGCTTT	CCCAACCCGCCTTACCC	-
M16	BC11A_HUMAN.H11MO.0.A	-1	0.0114097	8.77406	0.492684	17	TGTGGCGCTACCACAGCCCCACTGAAATCTGAATGGCTTT	TTTTCACTTCCTCTTTT	-
M17	MNX1_HUMAN.H11MO.0.D	-19	0.000105251	0.0809382	0.161315	19	TTTGTATAAGCATACTGCACAGATGAGTATGGGGGTAGTA	TTAAGGGTTATTAAAATAG	-
M17	PAX8_HUMAN.H11MO.0.D	-10	0.000388071	0.298426	0.297391	14	TTTGTATAAGCATACTGCACAGATGAGTATGGGGGTAGTA	CCCGCTTCAGTGAC	-
M17	IRX2_HUMAN.H11MO.0.D	-12	0.00107191	0.824299	0.354962	19	TTTGTATAAGCATACTGCACAGATGAGTATGGGGGTAGTA	ACATGGGTGGGCATGTTGG	+
M17	NR1D1_HUMAN.H11MO.0.B	-20	0.00107191	0.824299	0.354962	19	TTTGTATAAGCATACTGCACAGATGAGTATGGGGGTAGTA	AGGGAAGTGGGTCAGAAGG	+
M17	GATA1_HUMAN.H11MO.0.A	-28	0.00115799	0.890494	0.354962	12	TTTGTATAAGCATACTGCACAGATGAGTATGGGGGTAGTA	CTGGCGGGGACAGATAAGA	+
M17	ZN394_HUMAN.H11MO.0.C	-15	0.00165488	1.2726	0.360997	20	TTTGTATAAGCATACTGCACAGATGAGTATGGGGGTAGTA	AGAATGGAATAGAATGGAAT	+
M17	HXC10_HUMAN.H11MO.0.D	0	0.00169442	1.30301	0.360997	19	TTTGTATAAGCATACTGCACAGATGAGTATGGGGGTAGTA	TTTTTAATTTTTTTATTAC	+
M17	TLX1_HUMAN.H11MO.0.D	-6	0.00271123	2.08494	0.415541	17	TTTGTATAAGCATACTGCACAGATGAGTATGGGGGTAGTA	CTGGCAAGTTGCCAAGG	+
M17	BRAC_HUMAN.H11MO.0.A	-15	0.00314897	2.42155	0.438755	20	TTTGTATAAGCATACTGCACAGATGAGTATGGGGGTAGTA	TTAGCAGGGAGGTGTGAAAT	+
M17	GATA2_HUMAN.H11MO.0.A	-28	0.00379167	2.91579	0.457312	12	TTTGTATAAGCATACTGCACAGATGAGTATGGGGGTAGTA	CTGGGGGGTGGAGATAAGG	+
M18	MNX1_HUMAN.H11MO.0.D	-5	0.00042753	0.328771	0.483893	19	ACCATAGTCTGAATGTAGCCCTTGGCTAACTCGACAGCAC	CTATTTTAATAACCCTTAA	+
M18	TLX1_HUMAN.H11MO.0.D	-8	0.000947512	0.728637	0.483893	17	ACCATAGTCTGAATGTAGCCCTTGGCTAACTCGACAGCAC	CTGGCAAGTTGCCAAGG	+
M18	RXRA_HUMAN.H11MO.0.A	-12	0.00120408	0.925936	0.483893	20	ACCATAGTCTGAATGTAGCCCTTGGCTAACTCGACAGCAC	CTCTGACCTCTGCCTCCCCC	-
M18	ZN563_HUMAN.H11MO.0.C	-17	0.00150174	1.15484	0.483893	21	ACCATAGTCTGAATGTAGCCCTTGGCTAACTCGACAGCAC	GCAGCTGCCAGTGAGGATCCC	-
M18	IRX2_HUMAN.H11MO.0.D	0	0.00157344	1.20998	0.483893	19	ACCATAGTCTGAATGTAGCCCTTGGCTAACTCGACAGCAC	ACATGGGTGGGCATGTTGG	+
M19	ZN394_HUMAN.H11MO.0.C	-14	0.000619696	0.476546	0.3926	20	GTGTCTGTTGAACTAGTGCTAGCCAATCTGTTGCCTGGGC	ATTCCATTCTATTCCATTCT	-
M19	IRX2_HUMAN.H11MO.0.D	-8	0.000710802	0.546607	0.3926	19	GTGTCTGTTGAACTAGTGCTAGCCAATCTGTTGCCTGGGC	CCAACATGCCCACCCATGT	-
M19	ZN554_HUMAN.H11MO.0.C	-20	0.00131575	1.01181	0.3926	20	GTGTCTGTTGAACTAGTGCTAGCCAATCTGTTGCCTGGGC	AGCACCCCACATGGCTCAGC	-
M19	RXRA_HUMAN.H11MO.0.A	-2	0.00141599	1.0889	0.3926	20	GTGTCTGTTGAACTAGTGCTAGCCAATCTGTTGCCTGGGC	GGGGGAGGCAGAGGTCAGAG	+
M19	MNX1_HUMAN.H11MO.0.D	-12	0.00153592	1.18113	0.3926	19	GTGTCTGTTGAACTAGTGCTAGCCAATCTGTTGCCTGGGC	CTATTTTAATAACCCTTAA	+
M19	GATA1_HUMAN.H11MO.0.A	-30	0.00192164	1.47774	0.421022	10	GTGTCTGTTGAACTAGTGCTAGCCAATCTGTTGCCTGGGC	CTGGCGGGGACAGATAAGA	+
M19	LYL1_HUMAN.H11MO.0.A	-23	0.00233665	1.79689	0.447957	14	GTGTCTGTTGAACTAGTGCTAGCCAATCTGTTGCCTGGGC	CCAGCTGTTTCCTG	+
M20	MAFG_HUMAN.H11MO.0.A	-23	0.000151252	0.116313	0.232274	17	AACTGAGGCTGAGAGACATGTAATAACTTGCTGAAGCAGC	AAAATTGCTGACTCAGCA	+
M20	MAFK_HUMAN.H11MO.0.A	-23	0.000387941	0.298327	0.244939	17	AACTGAGGCTGAGAGACATGTAATAACTTGCTGAAGCAGC	AAAATTGCTGAGTCAGCA	+
M20	ZN770_HUMAN.H11MO.1.C	-2	0.000478497	0.367964	0.244939	11	AACTGAGGCTGAGAGACATGTAATAACTTGCTGAAGCAGC	GGGAGGCTGAG	+
M21	IRX2_HUMAN.H11MO.0.D	-9	7.0069e-05	0.0538831	0.107766	19	GAAGACTACAATACAAGTCGACACTAAAAACGCAGATAAA	CCAACATGCCCACCCATGT	-
M22	IRX2_HUMAN.H11MO.0.D	-19	0.000193542	0.148834	0.207869	19	CAGGAAACCGACTCTGGGGTCTCCACGCATTAGTTTGTAC	CCAACATGCCCACCCATGT	-
M22	RXRA_HUMAN.H11MO.0.A	-11	0.000270897	0.20832	0.207869	20	CAGGAAACCGACTCTGGGGTCTCCACGCATTAGTTTGTAC	CTCTGACCTCTGCCTCCCCC	-
M22	MNX1_HUMAN.H11MO.0.D	-14	0.000514296	0.395494	0.232853	19	CAGGAAACCGACTCTGGGGTCTCCACGCATTAGTTTGTAC	CTATTTTAATAACCCTTAA	+
M22	HME2_HUMAN.H11MO.0.D	-23	0.000606912	0.466715	0.232853	11	CAGGAAACCGACTCTGGGGTCTCCACGCATTAGTTTGTAC	CCCTAATTACC	-
M23	ZN394_HUMAN.H11MO.0.C	-23	0.000157165	0.12086	0.144661	17	CCCGGCGCGTGCCCCGGCAGTGCCTTCCGTTCTCTTGCTT	ATTCCATTCTATTCCATTCT	-
M23	OLIG2_HUMAN.H11MO.0.B	-22	0.00026213	0.201578	0.144661	18	CCCGGCGCGTGCCCCGGCAGTGCCTTCCGTTCTCTTGCTT	CCAGCTGTTTCCCTTCTG	+
M23	LYL1_HUMAN.H11MO.0.A	-22	0.000285553	0.21959	0.144661	14	CCCGGCGCGTGCCCCGGCAGTGCCTTCCGTTCTCTTGCTT	CCAGCTGTTTCCTG	+
M23	CLOCK_HUMAN.H11MO.0.C	-1	0.00072335	0.556256	0.244809	14	CCCGGCGCGTGCCCCGGCAGTGCCTTCCGTTCTCTTGCTT	CAGACACGTGAACA	+
M23	MAF_HUMAN.H11MO.0.A	-14	0.000908917	0.698957	0.244809	19	CCCGGCGCGTGCCCCGGCAGTGCCTTCCGTTCTCTTGCTT	TTGCTGAGTCAGCAGATTC	-
M23	RXRA_HUMAN.H11MO.0.A	-6	0.0012346	0.949411	0.244809	20	CCCGGCGCGTGCCCCGGCAGTGCCTTCCGTTCTCTTGCTT	CTCTGACCTCTGCCTCCCCC	-
M23	HES1_HUMAN.H11MO.0.D	-2	0.00128864	0.990963	0.244809	13	CCCGGCGCGTGCCCCGGCAGTGCCTTCCGTTCTCTTGCTT	GGGCTCGTGGCGG	-
M23	PAX8_HUMAN.H11MO.0.D	1	0.00173668	1.33551	0.293267	13	CCCGGCGCGTGCCCCGGCAGTGCCTTCCGTTCTCTTGCTT	CCCGCTTCAGTGAC	-
M23	ZN554_HUMAN.H11MO.0.C	2	0.00227281	1.74779	0.305294	18	CCCGGCGCGTGCCCCGGCAGTGCCTTCCGTTCTCTTGCTT	AGCACCCCACATGGCTCAGC	-
M23	MAFA_HUMAN.H11MO.0.D	-5	0.00233261	1.79378	0.305294	21	CCCGGCGCGTGCCCCGGCAGTGCCTTCCGTTCTCTTGCTT	GTGCTGACCCCGCAGCCTTCG	+
M23	NR1D1_HUMAN.H11MO.0.B	-4	0.00254693	1.95859	0.305294	19	CCCGGCGCGTGCCCCGGCAGTGCCTTCCGTTCTCTTGCTT	CCTTCTGACCCACTTCCCT	-
M23	PAX2_HUMAN.H11MO.0.D	0	0.00261141	2.00818	0.305294	18	CCCGGCGCGTGCCCCGGCAGTGCCTTCCGTTCTCTTGCTT	TGTCACGCATGACTGAAC	-
M23	ZN563_HUMAN.H11MO.0.C	-4	0.00333723	2.56633	0.358639	21	CCCGGCGCGTGCCCCGGCAGTGCCTTCCGTTCTCTTGCTT	GCAGCTGCCAGTGAGGATCCC	-
M23	IRX2_HUMAN.H11MO.0.D	-11	0.00371973	2.86047	0.358639	19	CCCGGCGCGTGCCCCGGCAGTGCCTTCCGTTCTCTTGCTT	ACATGGGTGGGCATGTTGG	+
M23	RARG_HUMAN.H11MO.0.B	0	0.00416954	3.20637	0.358639	18	CCCGGCGCGTGCCCCGGCAGTGCCTTCCGTTCTCTTGCTT	AGGTCAGAGTGACCTGGG	+
M23	OSR2_HUMAN.H11MO.0.C	-16	0.00437598	3.36513	0.358639	16	CCCGGCGCGTGCCCCGGCAGTGCCTTCCGTTCTCTTGCTT	GCTGCTGCTTCTGCTG	+
M23	PROX1_HUMAN.H11MO.0.D	-1	0.00462056	3.55321	0.358639	17	CCCGGCGCGTGCCCCGGCAGTGCCTTCCGTTCTCTTGCTT	GGGTAAGGCGGGTTGGG	+
M23	SPIC_HUMAN.H11MO.0.D	-4	0.00540392	4.15561	0.391089	13	CCCGGCGCGTGCCCCGGCAGTGCCTTCCGTTCTCTTGCTT	GAGGAAGGGGAGG	+
M23	LEF1_HUMAN.H11MO.0.A	-25	0.00668643	5.14187	0.441827	14	CCCGGCGCGTGCCCCGGCAGTGCCTTCCGTTCTCTTGCTT	TCCTTTGATTTGCT	+
M23	RARG_HUMAN.H11MO.2.D	-8	0.00719437	5.53247	0.455582	20	CCCGGCGCGTGCCCCGGCAGTGCCTTCCGTTCTCTTGCTT	GTGACCTCTGGGTGACCCCC	-
M24	RXRA_HUMAN.H11MO.0.A	-6	5.315e-05	0.0408723	0.0699294	20	TACCTCACCTGGGCTGTGAGTCAATCCTTTCCACCCCAAA	CTCTGACCTCTGCCTCCCCC	-
M24	ZN394_HUMAN.H11MO.0.C	-17	9.17333e-05	0.0705429	0.0699294	20	TACCTCACCTGGGCTGTGAGTCAATCCTTTCCACCCCAAA	ATTCCATTCTATTCCATTCT	-
M24	TLX1_HUMAN.H11MO.0.D	-7	0.000219367	0.168693	0.111484	17	TACCTCACCTGGGCTGTGAGTCAATCCTTTCCACCCCAAA	CCTTGGCAACTTGCCAG	-
M24	MNX1_HUMAN.H11MO.0.D	-21	0.000461824	0.355143	0.176027	19	TACCTCACCTGGGCTGTGAGTCAATCCTTTCCACCCCAAA	CTATTTTAATAACCCTTAA	+
M24	IRX2_HUMAN.H11MO.0.D	-13	0.000646191	0.496921	0.19704	19	TACCTCACCTGGGCTGTGAGTCAATCCTTTCCACCCCAAA	CCAACATGCCCACCCATGT	-
M24	Z324A_HUMAN.H11MO.0.C	-14	0.000809441	0.62246	0.205682	23	TACCTCACCTGGGCTGTGAGTCAATCCTTTCCACCCCAAA	TATCAAACCATCCTTTGCTGCCA	+
M24	THA_HUMAN.H11MO.0.C	-8	0.00133346	1.02543	0.290431	17	TACCTCACCTGGGCTGTGAGTCAATCCTTTCCACCCCAAA	CTGACCTGAAGTGACCC	-
M24	COT2_HUMAN.H11MO.1.A	-6	0.00203066	1.56158	0.315182	17	TACCTCACCTGGGCTGTGAGTCAATCCTTTCCACCCCAAA	CCCTGACCTTTGACCCC	-
M24	ZFX_HUMAN.H11MO.1.A	-6	0.00203066	1.56158	0.315182	17	TACCTCACCTGGGCTGTGAGTCAATCCTTTCCACCCCAAA	CCCCGGCCTCCGCCCCC	-
M24	GATA2_HUMAN.H11MO.0.A	8	0.00250471	1.92612	0.315182	11	TACCTCACCTGGGCTGTGAGTCAATCCTTTCCACCCCAAA	CCTTATCTCCACCCCCCAG	-
M24	TFCP2_HUMAN.H11MO.0.D	-1	0.0025837	1.98686	0.315182	16	TACCTCACCTGGGCTGTGAGTCAATCCTTTCCACCCCAAA	GCCTGAACTGGCCAGA	+
M24	COT1_HUMAN.H11MO.0.C	-6	0.0025989	1.99855	0.315182	17	TACCTCACCTGGGCTGTGAGTCAATCCTTTCCACCCCAAA	CCCTGACCTCTGACCCC	-
M24	NR1D1_HUMAN.H11MO.0.B	-9	0.00314369	2.4175	0.315182	19	TACCTCACCTGGGCTGTGAGTCAATCCTTTCCACCCCAAA	AGGGAAGTGGGTCAGAAGG	+
M24	PATZ1_HUMAN.H11MO.0.C	-12	0.00328223	2.52403	0.315182	22	TACCTCACCTGGGCTGTGAGTCAATCCTTTCCACCCCAAA	CCTCCCCCCCCGCCCCCTCCCC	-
M24	LEF1_HUMAN.H11MO.0.A	-24	0.00341785	2.62833	0.315182	14	TACCTCACCTGGGCTGTGAGTCAATCCTTTCCACCCCAAA	TCCTTTGATTTGCT	+
M24	RARG_HUMAN.H11MO.2.D	-8	0.00347378	2.67134	0.315182	20	TACCTCACCTGGGCTGTGAGTCAATCCTTTCCACCCCAAA	GTGACCTCTGGGTGACCCCC	-
M24	ZN341_HUMAN.H11MO.0.C	-12	0.00351437	2.70255	0.315182	22	TACCTCACCTGGGCTGTGAGTCAATCCTTTCCACCCCAAA	GCTCTTCCCTCCCCCCCCCCCC	-
M24	CLOCK_HUMAN.H11MO.0.C	-8	0.00373798	2.87451	0.316612	14	TACCTCACCTGGGCTGTGAGTCAATCCTTTCCACCCCAAA	CAGACACGTGAACA	+
M24	ZN264_HUMAN.H11MO.0.C	-2	0.00441624	3.39609	0.347298	24	TACCTCACCTGGGCTGTGAGTCAATCCTTTCCACCCCAAA	TCTTATAAGGGCACTAATCCCATT	+
M24	GATA1_HUMAN.H11MO.0.A	8	0.00455585	3.50345	0.347298	11	TACCTCACCTGGGCTGTGAGTCAATCCTTTCCACCCCAAA	TCTTATCTGTCCCCGCCAG	-
M24	KLF6_HUMAN.H11MO.0.A	-13	0.00490115	3.76899	0.355829	19	TACCTCACCTGGGCTGTGAGTCAATCCTTTCCACCCCAAA	CCCCCGGCCCCGCCCTTCC	-
M24	NR1H3_HUMAN.H11MO.0.B	1	0.00653986	5.02915	0.453219	18	TACCTCACCTGGGCTGTGAGTCAATCCTTTCCACCCCAAA	TGACCTGCAGTGACCTCTG	-
M25	ZN394_HUMAN.H11MO.0.C	-17	3.29265e-05	0.0253205	0.0502667	20	CATGAGGCTCTTATCATCAATATAACAAGAAAATCATCAG	AGAATGGAATAGAATGGAAT	+
M25	HXC10_HUMAN.H11MO.0.D	-16	0.000433245	0.333166	0.180197	19	CATGAGGCTCTTATCATCAATATAACAAGAAAATCATCAG	GTAATAAAAAAATTAAAAA	-
M25	ZN350_HUMAN.H11MO.0.C	-15	0.000511657	0.393464	0.180197	18	CATGAGGCTCTTATCATCAATATAACAAGAAAATCATCAG	TAGGTCATAAAAGGACTG	-
M25	MNX1_HUMAN.H11MO.0.D	-10	0.000559603	0.430335	0.180197	19	CATGAGGCTCTTATCATCAATATAACAAGAAAATCATCAG	TTAAGGGTTATTAAAATAG	-
M25	TEAD3_HUMAN.H11MO.0.D	-20	0.000624573	0.480297	0.180197	15	CATGAGGCTCTTATCATCAATATAACAAGAAAATCATCAG	TAGAGCAGAAATATC	-
M25	PRDM6_HUMAN.H11MO.0.C	-23	0.000892854	0.686605	0.180197	13	CATGAGGCTCTTATCATCAATATAACAAGAAAATCATCAG	AAAAAGAAAAAAA	+
M25	ZN214_HUMAN.H11MO.0.C	-13	0.000948977	0.729764	0.180197	22	CATGAGGCTCTTATCATCAATATAACAAGAAAATCATCAG	TCATCAAAGGCCTCAAAAAGGA	-
M25	LEF1_HUMAN.H11MO.0.A	-16	0.000994438	0.764723	0.180197	14	CATGAGGCTCTTATCATCAATATAACAAGAAAATCATCAG	AGCAAATCAAAGGA	-
M25	DMBX1_HUMAN.H11MO.0.D	-19	0.00106232	0.816922	0.180197	20	CATGAGGCTCTTATCATCAATATAACAAGAAAATCATCAG	ACTTAATTAGATTATAATTA	-
M25	TCF7_HUMAN.H11MO.0.A	-15	0.00154498	1.18809	0.231621	16	CATGAGGCTCTTATCATCAATATAACAAGAAAATCATCAG	AACCACATCAAAGGAA	+
M25	TBP_HUMAN.H11MO.0.A	-19	0.00168701	1.29731	0.231621	10	CATGAGGCTCTTATCATCAATATAACAAGAAAATCATCAG	CTATAAAAGG	+
M25	AIRE_HUMAN.H11MO.0.C	-12	0.00182065	1.40008	0.231621	18	CATGAGGCTCTTATCATCAATATAACAAGAAAATCATCAG	TTAACCAATATAACCAAT	-
M25	PO3F3_HUMAN.H11MO.0.D	-19	0.00202431	1.5567	0.237722	17	CATGAGGCTCTTATCATCAATATAACAAGAAAATCATCAG	ATAAATTATGCAAATTT	+
M25	IRX3_HUMAN.H11MO.0.D	-21	0.00266643	2.05049	0.290762	11	CATGAGGCTCTTATCATCAATATAACAAGAAAATCATCAG	ATTACATGAAA	-
M25	ZNF85_HUMAN.H11MO.0.C	-19	0.002865	2.20319	0.291587	20	CATGAGGCTCTTATCATCAATATAACAAGAAAATCATCAG	ATAGAAAACTGAAGTAATCT	+
M25	VENTX_HUMAN.H11MO.0.D	-20	0.00351558	2.70348	0.320631	19	CATGAGGCTCTTATCATCAATATAACAAGAAAATCATCAG	AATTAGAAACCAATTAGCG	-
M25	IRF3_HUMAN.H11MO.0.B	-16	0.00357043	2.74566	0.320631	20	CATGAGGCTCTTATCATCAATATAACAAGAAAATCATCAG	GAAAGGGAAAGGGAAAGTGA	+
M25	GSX1_HUMAN.H11MO.0.D	-21	0.0042985	3.30555	0.364569	15	CATGAGGCTCTTATCATCAATATAACAAGAAAATCATCAG	ATTAAAAACTAATTA	-
M25	NFAC1_HUMAN.H11MO.0.B	-25	0.00468275	3.60104	0.376255	15	CATGAGGCTCTTATCATCAATATAACAAGAAAATCATCAG	ATGGAAAAAAAGAAA	+
M25	IRX2_HUMAN.H11MO.0.D	-21	0.00509765	3.92009	0.389112	19	CATGAGGCTCTTATCATCAATATAACAAGAAAATCATCAG	CCAACATGCCCACCCATGT	-
M25	NR1H3_HUMAN.H11MO.0.B	0	0.00589855	4.53598	0.389664	19	CATGAGGCTCTTATCATCAATATAACAAGAAAATCATCAG	CAGAGGTCACTGCAGGTCA	+
M25	BPTF_HUMAN.H11MO.0.D	-20	0.00612586	4.71079	0.389664	12	CATGAGGCTCTTATCATCAATATAACAAGAAAATCATCAG	GAAAACAACAAA	-
M25	HESX1_HUMAN.H11MO.0.D	-1	0.00645827	4.96641	0.394376	16	CATGAGGCTCTTATCATCAATATAACAAGAAAATCATCAG	ATCCGGCACGTGGCCT	+
M25	ANDR_HUMAN.H11MO.0.A	-15	0.00850048	6.53687	0.49912	18	CATGAGGCTCTTATCATCAATATAACAAGAAAATCATCAG	AGCAAACAAAAAAGAACA	-
M26	IRX2_HUMAN.H11MO.0.D	-3	0.000215466	0.165693	0.271746	19	GGAACTTCAGGTTTTCTCTGATCATAGAACCTTGGGATCT	ACATGGGTGGGCATGTTGG	+
M26	MNX1_HUMAN.H11MO.0.D	-16	0.000354298	0.272455	0.271746	19	GGAACTTCAGGTTTTCTCTGATCATAGAACCTTGGGATCT	CTATTTTAATAACCCTTAA	+
M26	ZN563_HUMAN.H11MO.0.C	-10	0.00116752	0.897823	0.448527	21	GGAACTTCAGGTTTTCTCTGATCATAGAACCTTGGGATCT	GCAGCTGCCAGTGAGGATCCC	-
M27	NR1D1_HUMAN.H11MO.0.B	-9	0.000251738	0.193587	0.143187	19	CCGGAGAAGAGGGAAGTGTGCCACTCTAACCAACTCTATC	AGGGAAGTGGGTCAGAAGG	+
M27	ZN263_HUMAN.H11MO.0.A	-1	0.000297293	0.228618	0.143187	20	CCGGAGAAGAGGGAAGTGTGCCACTCTAACCAACTCTATC	GGGAGGAGGGAGAGGAGGAG	+
M27	RARG_HUMAN.H11MO.0.B	-14	0.000351482	0.27029	0.143187	18	CCGGAGAAGAGGGAAGTGTGCCACTCTAACCAACTCTATC	CCCAGGTCACTCTGACCT	-
M27	MAZ_HUMAN.H11MO.0.A	-2	0.000476114	0.366132	0.143187	22	CCGGAGAAGAGGGAAGTGTGCCACTCTAACCAACTCTATC	GGGGGAGGGGGGGGGGGGGGGG	+
M27	ZN467_HUMAN.H11MO.0.C	-2	0.000476114	0.366132	0.143187	22	CCGGAGAAGAGGGAAGTGTGCCACTCTAACCAACTCTATC	GGGGAGGGGAGGGGGGGGGGGG	+
M27	PATZ1_HUMAN.H11MO.0.C	-2	0.000640839	0.492805	0.143187	22	CCGGAGAAGAGGGAAGTGTGCCACTCTAACCAACTCTATC	GGGGAGGGGGCGGGGGGGGAGG	+
M27	NKX21_HUMAN.H11MO.0.A	0	0.000656275	0.504676	0.143187	10	CCGGAGAAGAGGGAAGTGTGCCACTCTAACCAACTCTATC	CTTGAGTGGC	+
M27	KLF15_HUMAN.H11MO.0.A	3	0.00120328	0.925319	0.229716	16	CCGGAGAAGAGGGAAGTGTGCCACTCTAACCAACTCTATC	GGGGAGGAGCAGGGGGGGG	+
M27	SPIC_HUMAN.H11MO.0.D	-2	0.00153362	1.17935	0.235823	13	CCGGAGAAGAGGGAAGTGTGCCACTCTAACCAACTCTATC	GAGGAAGGGGAGG	+
M27	BC11A_HUMAN.H11MO.0.A	-23	0.00154408	1.1874	0.235823	17	CCGGAGAAGAGGGAAGTGTGCCACTCTAACCAACTCTATC	TTTTCACTTCCTCTTTT	-
M29	MNX1_HUMAN.H11MO.0.D	-13	0.000369257	0.283959	0.330064	19	TTGTAGAATTACCGAAATTAGAGAACTATCCAAGGCAGCA	CTATTTTAATAACCCTTAA	+
M29	ZN394_HUMAN.H11MO.0.C	-5	0.000626187	0.481538	0.330064	20	TTGTAGAATTACCGAAATTAGAGAACTATCCAAGGCAGCA	AGAATGGAATAGAATGGAAT	+
M29	IRX2_HUMAN.H11MO.0.D	-16	0.000949448	0.730125	0.364512	19	TTGTAGAATTACCGAAATTAGAGAACTATCCAAGGCAGCA	CCAACATGCCCACCCATGT	-
M30	MNX1_HUMAN.H11MO.0.D	-12	0.000583108	0.44841	0.298098	19	AGCATTTCTGTAGCCTCCCCTCCTCCCGAAAACAGGCTTC	CTATTTTAATAACCCTTAA	+
M30	IRX2_HUMAN.H11MO.0.D	-18	0.000583108	0.44841	0.298098	19	AGCATTTCTGTAGCCTCCCCTCCTCCCGAAAACAGGCTTC	CCAACATGCCCACCCATGT	-
M30	RXRA_HUMAN.H11MO.0.A	-7	0.00111592	0.858144	0.379207	20	AGCATTTCTGTAGCCTCCCCTCCTCCCGAAAACAGGCTTC	CTCTGACCTCTGCCTCCCCC	-
M30	TLX1_HUMAN.H11MO.0.D	-14	0.00123628	0.950696	0.379207	17	AGCATTTCTGTAGCCTCCCCTCCTCCCGAAAACAGGCTTC	CTGGCAAGTTGCCAAGG	+
M30	ZN563_HUMAN.H11MO.0.C	-6	0.00226684	1.7432	0.472988	21	AGCATTTCTGTAGCCTCCCCTCCTCCCGAAAACAGGCTTC	GCAGCTGCCAGTGAGGATCCC	-
M30	ZN394_HUMAN.H11MO.0.C	-19	0.00283427	2.17955	0.476916	20	AGCATTTCTGTAGCCTCCCCTCCTCCCGAAAACAGGCTTC	AGAATGGAATAGAATGGAAT	+
M30	SPIC_HUMAN.H11MO.0.D	-16	0.00310964	2.39131	0.476916	13	AGCATTTCTGTAGCCTCCCCTCCTCCCGAAAACAGGCTTC	CCTCCCCTTCCTC	-
M30	LYL1_HUMAN.H11MO.0.A	-25	0.00355863	2.73658	0.496159	14	AGCATTTCTGTAGCCTCCCCTCCTCCCGAAAACAGGCTTC	CAGGAAACAGCTGG	-
M32	IRX2_HUMAN.H11MO.0.D	-21	5.11866e-05	0.0393625	0.078725	19	ATATTCCATGGCCAACTGGGCTTTAAACCTCAACCAGGTT	CCAACATGCCCACCCATGT	-
M32	MNX1_HUMAN.H11MO.0.D	-15	0.000572471	0.44023	0.293487	19	ATATTCCATGGCCAACTGGGCTTTAAACCTCAACCAGGTT	CTATTTTAATAACCCTTAA	+
M32	RXRA_HUMAN.H11MO.0.A	-15	0.00156757	1.20546	0.482184	20	ATATTCCATGGCCAACTGGGCTTTAAACCTCAACCAGGTT	CTCTGACCTCTGCCTCCCCC	-
M33	MNX1_HUMAN.H11MO.0.D	-13	0.000243978	0.187619	0.374917	19	CGTATGCCAAGGCTTCGGTTCGTGTCCTTCATCACACAAA	CTATTTTAATAACCCTTAA	+
M37	IRX2_HUMAN.H11MO.0.D	-18	5.67267e-05	0.0436229	0.087171	19	GATGAGTCTTTTGGCGACATCCTGTATCACAACTTGTCTT	CCAACATGCCCACCCATGT	-
M37	RXRA_HUMAN.H11MO.0.A	-14	0.000728471	0.560194	0.368248	20	GATGAGTCTTTTGGCGACATCCTGTATCACAACTTGTCTT	CTCTGACCTCTGCCTCCCCC	-
M37	NR1D1_HUMAN.H11MO.0.B	-9	0.0007605	0.584824	0.368248	19	GATGAGTCTTTTGGCGACATCCTGTATCACAACTTGTCTT	CCTTCTGACCCACTTCCCT	-
M37	MNX1_HUMAN.H11MO.0.D	-10	0.000958553	0.737127	0.368248	19	GATGAGTCTTTTGGCGACATCCTGTATCACAACTTGTCTT	CTATTTTAATAACCCTTAA	+
M38	IRX2_HUMAN.H11MO.0.D	0	8.76783e-05	0.0674246	0.134822	19	ACACAGGTGCTCGCTTTAACACAGAAAACTAAGGACTCAA	ACATGGGTGGGCATGTTGG	+
M38	MNX1_HUMAN.H11MO.0.D	-14	0.000946568	0.727911	0.423687	19	ACACAGGTGCTCGCTTTAACACAGAAAACTAAGGACTCAA	CTATTTTAATAACCCTTAA	+
M40	IRX2_HUMAN.H11MO.0.D	-10	4.80479e-05	0.0369488	0.0738976	19	TCAGATCCTTATGGCGCAGAGCTTGCAGCAAAAACTCTGC	ACATGGGTGGGCATGTTGG	+
M40	MNX1_HUMAN.H11MO.0.D	-14	0.000412699	0.317366	0.211577	19	TCAGATCCTTATGGCGCAGAGCTTGCAGCAAAAACTCTGC	TTAAGGGTTATTAAAATAG	-
M41	NR2E1_HUMAN.H11MO.0.D	-19	0.000606528	0.46642	0.488696	17	ATGTCCAGGAAGCTAGCCATAATGACTTGATGTATTCTCT	AATTGACTTTTTGACTT	-
M41	ETV7_HUMAN.H11MO.0.D	-5	0.000992922	0.763557	0.488696	7	ATGTCCAGGAAGCTAGCCATAATGACTTGATGTATTCTCT	CAGGAAG	+
M41	ATF7_HUMAN.H11MO.0.D	-20	0.00144494	1.11116	0.488696	11	ATGTCCAGGAAGCTAGCCATAATGACTTGATGTATTCTCT	GATGACGTCAT	+
M41	ZN436_HUMAN.H11MO.0.C	2	0.00147876	1.13717	0.488696	22	ATGTCCAGGAAGCTAGCCATAATGACTTGATGTATTCTCT	CCTCCTCCAGGAAGCCTTCCCTGA	-
M41	CREB5_HUMAN.H11MO.0.D	-20	0.00172411	1.32584	0.488696	11	ATGTCCAGGAAGCTAGCCATAATGACTTGATGTATTCTCT	GATGACGTCAT	+
M41	ZNF85_HUMAN.H11MO.1.C	-27	0.00237912	1.82954	0.488696	13	ATGTCCAGGAAGCTAGCCATAATGACTTGATGTATTCTCT	TGAAGTAATCTTT	+
M41	HXB8_HUMAN.H11MO.0.C	-26	0.00273632	2.10423	0.488696	11	ATGTCCAGGAAGCTAGCCATAATGACTTGATGTATTCTCT	TTGATTAATGC	+
M41	HXC6_HUMAN.H11MO.0.D	-26	0.00294399	2.26393	0.488696	14	ATGTCCAGGAAGCTAGCCATAATGACTTGATGTATTCTCT	ATGATTTATTACTTT	+
M41	ZN333_HUMAN.H11MO.0.D	-16	0.00328966	2.52975	0.488696	9	ATGTCCAGGAAGCTAGCCATAATGACTTGATGTATTCTCT	CGATAATGA	+
M41	HXB7_HUMAN.H11MO.0.C	-26	0.0034427	2.64744	0.488696	10	ATGTCCAGGAAGCTAGCCATAATGACTTGATGTATTCTCT	TTGATTAATG	+
M41	ATF2_HUMAN.H11MO.1.B	-16	0.0035074	2.69719	0.488696	20	ATGTCCAGGAAGCTAGCCATAATGACTTGATGTATTCTCT	AAATGATGACATCATCATTT	-
M41	JDP2_HUMAN.H11MO.0.D	-19	0.00387007	2.97609	0.494293	12	ATGTCCAGGAAGCTAGCCATAATGACTTGATGTATTCTCT	TGATGACGTCAT	+
M42	MNX1_HUMAN.H11MO.0.D	-13	0.00055896	0.429841	0.293403	19	GCACCATGTTACACCGTTGCATATTACACAGTGTTGTGAT	TTAAGGGTTATTAAAATAG	-
M42	BRAC_HUMAN.H11MO.0.A	-20	0.000689068	0.529894	0.293403	20	GCACCATGTTACACCGTTGCATATTACACAGTGTTGTGAT	ATTTCACACCTCCCTGCTAA	-
M42	IRX2_HUMAN.H11MO.0.D	-7	0.00076373	0.587309	0.293403	19	GCACCATGTTACACCGTTGCATATTACACAGTGTTGTGAT	CCAACATGCCCACCCATGT	-
M42	GATA1_HUMAN.H11MO.0.A	-28	0.00174815	1.34433	0.447725	12	GCACCATGTTACACCGTTGCATATTACACAGTGTTGTGAT	CTGGCGGGGACAGATAAGA	+
M44	MNX1_HUMAN.H11MO.0.D	-6	0.000302987	0.232997	0.328431	19	CCGTAGCTAGATGATCCACATTTCTCGGACTACAAACACA	CTATTTTAATAACCCTTAA	+
M44	GATA1_HUMAN.H11MO.0.A	0	0.000797944	0.613619	0.328431	19	CCGTAGCTAGATGATCCACATTTCTCGGACTACAAACACA	TCTTATCTGTCCCCGCCAG	-
M44	IRX2_HUMAN.H11MO.0.D	-4	0.00136821	1.05216	0.328431	19	CCGTAGCTAGATGATCCACATTTCTCGGACTACAAACACA	ACATGGGTGGGCATGTTGG	+
M44	NR1D1_HUMAN.H11MO.0.B	-6	0.00147557	1.13471	0.328431	19	CCGTAGCTAGATGATCCACATTTCTCGGACTACAAACACA	CCTTCTGACCCACTTCCCT	-
M44	HXC10_HUMAN.H11MO.0.D	-11	0.0017143	1.3183	0.328431	19	CCGTAGCTAGATGATCCACATTTCTCGGACTACAAACACA	TTTTTAATTTTTTTATTAC	+
M44	RXRA_HUMAN.H11MO.0.A	-8	0.00214867	1.65233	0.36591	20	CCGTAGCTAGATGATCCACATTTCTCGGACTACAAACACA	GGGGGAGGCAGAGGTCAGAG	+
M44	TLX1_HUMAN.H11MO.0.D	0	0.00274177	2.10842	0.420221	17	CCGTAGCTAGATGATCCACATTTCTCGGACTACAAACACA	CCTTGGCAACTTGCCAG	-
M44	GATA2_HUMAN.H11MO.0.A	0	0.0030781	2.36706	0.428881	19	CCGTAGCTAGATGATCCACATTTCTCGGACTACAAACACA	CCTTATCTCCACCCCCCAG	-
M46	MNX1_HUMAN.H11MO.0.D	-18	0.000242047	0.186134	0.372269	19	CTTAAGATGGACCTTAAGCTTTAGCATACACAAGCAGCCA	TTAAGGGTTATTAAAATAG	-
M47	ZN563_HUMAN.H11MO.0.C	-12	0.000266331	0.204808	0.311151	21	ATGTTCAGTGAGCAGCCCATAACTTCAAGCAGACATAAGT	GGGATCCTCACTGGCAGCTGC	+
M47	ZN589_HUMAN.H11MO.0.D	-16	0.000404617	0.311151	0.311151	16	ATGTTCAGTGAGCAGCCCATAACTTCAAGCAGACATAAGT	CCCACGGTTACTGCCG	+
M48	IRX2_HUMAN.H11MO.0.D	-16	0.00021867	0.168157	0.335806	19	ATGTCATAGCAGGTCCAGAGGCTGTTCTCTCAGTAACCAT	CCAACATGCCCACCCATGT	-
M49	RXRA_HUMAN.H11MO.0.A	-2	0.000397236	0.305474	0.249473	20	AAGTTTCCGCGATGCTTGCTTCATTAGCAAGTTCATATTA	CTCTGACCTCTGCCTCCCCC	-
M49	MNX1_HUMAN.H11MO.0.D	-12	0.000512857	0.394387	0.249473	19	AAGTTTCCGCGATGCTTGCTTCATTAGCAAGTTCATATTA	TTAAGGGTTATTAAAATAG	-
M49	IRX2_HUMAN.H11MO.0.D	-17	0.000650232	0.500028	0.249473	19	AAGTTTCCGCGATGCTTGCTTCATTAGCAAGTTCATATTA	CCAACATGCCCACCCATGT	-
M49	OLIG2_HUMAN.H11MO.0.B	-7	0.0013443	1.03376	0.412611	18	AAGTTTCCGCGATGCTTGCTTCATTAGCAAGTTCATATTA	CCAGCTGTTTCCCTTCTG	+
M50	MNX1_HUMAN.H11MO.0.D	-12	8.40118e-05	0.0646051	0.12921	19	GATGTAGATATTCTGGACTCTGAACTCTAACCCGGGACTT	CTATTTTAATAACCCTTAA	+
M50	IRX2_HUMAN.H11MO.0.D	-18	0.000433374	0.333264	0.333264	19	GATGTAGATATTCTGGACTCTGAACTCTAACCCGGGACTT	CCAACATGCCCACCCATGT	-
M53	MNX1_HUMAN.H11MO.0.D	-4	0.000151767	0.116709	0.232403	19	TTGTCTCGTGAATCAATTCTTAGCCCCTAATAGCTTATAA	CTATTTTAATAACCCTTAA	+
M53	IRX2_HUMAN.H11MO.0.D	-11	0.000485064	0.373014	0.247595	19	TTGTCTCGTGAATCAATTCTTAGCCCCTAATAGCTTATAA	CCAACATGCCCACCCATGT	-
M53	TLX1_HUMAN.H11MO.0.D	-17	0.000868339	0.667753	0.332425	17	TTGTCTCGTGAATCAATTCTTAGCCCCTAATAGCTTATAA	CCTTGGCAACTTGCCAG	-
M53	HXC10_HUMAN.H11MO.0.D	-4	0.00133302	1.02509	0.408254	19	TTGTCTCGTGAATCAATTCTTAGCCCCTAATAGCTTATAA	GTAATAAAAAAATTAAAAA	-
M53	GATA1_HUMAN.H11MO.0.A	-29	0.00208136	1.60057	0.440382	11	TTGTCTCGTGAATCAATTCTTAGCCCCTAATAGCTTATAA	CTGGCGGGGACAGATAAGA	+
M53	RXRA_HUMAN.H11MO.0.A	-5	0.00224188	1.72401	0.440382	20	TTGTCTCGTGAATCAATTCTTAGCCCCTAATAGCTTATAA	CTCTGACCTCTGCCTCCCCC	-
M54	MNX1_HUMAN.H11MO.0.D	-21	0.000111346	0.0856252	0.171104	19	CGGATGCATGACCATGGAGCCGGGTATACATGATCCTTAT	CTATTTTAATAACCCTTAA	+
M54	IRX2_HUMAN.H11MO.0.D	-14	0.000297755	0.228974	0.175765	19	CGGATGCATGACCATGGAGCCGGGTATACATGATCCTTAT	CCAACATGCCCACCCATGT	-
M54	TLX1_HUMAN.H11MO.0.D	0	0.00090023	0.692277	0.276674	17	CGGATGCATGACCATGGAGCCGGGTATACATGATCCTTAT	CTGGCAAGTTGCCAAGG	+
M54	ZN394_HUMAN.H11MO.0.C	0	0.0022447	1.72617	0.492771	20	CGGATGCATGACCATGGAGCCGGGTATACATGATCCTTAT	AGAATGGAATAGAATGGAAT	+
M55	MNX1_HUMAN.H11MO.0.D	-14	6.96744e-05	0.0535796	0.107067	19	TCAAAAGGGCCATGCTGGTGCCATAACCCCCCCATCTTGA	CTATTTTAATAACCCTTAA	+
M55	IRX2_HUMAN.H11MO.0.D	0	0.000450327	0.346301	0.278278	19	TCAAAAGGGCCATGCTGGTGCCATAACCCCCCCATCTTGA	CCAACATGCCCACCCATGT	-
M55	GATA1_HUMAN.H11MO.0.A	7	0.00155211	1.19357	0.477021	12	TCAAAAGGGCCATGCTGGTGCCATAACCCCCCCATCTTGA	TCTTATCTGTCCCCGCCAG	-
M58	MNX1_HUMAN.H11MO.0.D	-2	2.05725e-05	0.0158202	0.0314686	19	AAAAGTTTCGTTTTCTCACTAGAATCATTATCGGTATGCA	CTATTTTAATAACCCTTAA	+
M58	HXC10_HUMAN.H11MO.0.D	-14	0.000151072	0.116174	0.115543	19	AAAAGTTTCGTTTTCTCACTAGAATCATTATCGGTATGCA	GTAATAAAAAAATTAAAAA	-
M58	FOXD3_HUMAN.H11MO.0.D	-12	0.000274409	0.211021	0.139916	15	AAAAGTTTCGTTTTCTCACTAGAATCATTATCGGTATGCA	TGCTAAGTAAACAAA	-
M58	HME2_HUMAN.H11MO.0.D	-22	0.00135345	1.0408	0.437444	11	AAAAGTTTCGTTTTCTCACTAGAATCATTATCGGTATGCA	GGTAATTAGGG	+
M58	MAF_HUMAN.H11MO.0.A	-7	0.00242049	1.86135	0.437444	19	AAAAGTTTCGTTTTCTCACTAGAATCATTATCGGTATGCA	TTGCTGAGTCAGCAGATTC	-
M58	ZN264_HUMAN.H11MO.0.C	-5	0.00272056	2.09211	0.437444	24	AAAAGTTTCGTTTTCTCACTAGAATCATTATCGGTATGCA	TCTTATAAGGGCACTAATCCCATT	+
M58	ZN394_HUMAN.H11MO.0.C	-18	0.00291756	2.24361	0.437444	20	AAAAGTTTCGTTTTCTCACTAGAATCATTATCGGTATGCA	AGAATGGAATAGAATGGAAT	+
M58	IRX2_HUMAN.H11MO.0.D	-14	0.00300688	2.31229	0.437444	19	AAAAGTTTCGTTTTCTCACTAGAATCATTATCGGTATGCA	CCAACATGCCCACCCATGT	-
M58	ZN350_HUMAN.H11MO.0.C	-11	0.00381175	2.93123	0.44851	18	AAAAGTTTCGTTTTCTCACTAGAATCATTATCGGTATGCA	TAGGTCATAAAAGGACTG	-
M58	TLX1_HUMAN.H11MO.0.D	-8	0.00447741	3.44313	0.450678	17	AAAAGTTTCGTTTTCTCACTAGAATCATTATCGGTATGCA	CCTTGGCAACTTGCCAG	-
M58	BRAC_HUMAN.H11MO.0.A	-3	0.00471406	3.62511	0.450678	20	AAAAGTTTCGTTTTCTCACTAGAATCATTATCGGTATGCA	ATTTCACACCTCCCTGCTAA	-
M59	IRX2_HUMAN.H11MO.0.D	-4	8.77203e-05	0.0674569	0.0802559	19	CTGGTATACAGTACTACAGCCATGGCAGAAACTGCGACAC	CCAACATGCCCACCCATGT	-
M59	MNX1_HUMAN.H11MO.0.D	-18	0.000104522	0.0803772	0.0802559	19	CTGGTATACAGTACTACAGCCATGGCAGAAACTGCGACAC	CTATTTTAATAACCCTTAA	+
M59	GATA1_HUMAN.H11MO.0.A	8	0.00149426	1.14908	0.458939	11	CTGGTATACAGTACTACAGCCATGGCAGAAACTGCGACAC	TCTTATCTGTCCCCGCCAG	-
M60	IRX2_HUMAN.H11MO.0.D	-18	4.7454e-05	0.0364921	0.0724925	19	GCGTTATGCTGTGCATATACCACACGATCTTCAACACCGT	CCAACATGCCCACCCATGT	-
M60	MNX1_HUMAN.H11MO.0.D	0	0.000126627	0.0973762	0.0967202	19	GCGTTATGCTGTGCATATACCACACGATCTTCAACACCGT	CTATTTTAATAACCCTTAA	+
M60	VEZF1_HUMAN.H11MO.0.C	-13	0.000233564	0.179611	0.113026	22	GCGTTATGCTGTGCATATACCACACGATCTTCAACACCGT	CCCCTCCCCCTCCCCCCTCCCC	-
M60	ZN394_HUMAN.H11MO.0.C	-18	0.000309959	0.238359	0.113026	20	GCGTTATGCTGTGCATATACCACACGATCTTCAACACCGT	ATTCCATTCTATTCCATTCT	-
M60	ZFX_HUMAN.H11MO.1.A	-7	0.000498303	0.383195	0.113026	17	GCGTTATGCTGTGCATATACCACACGATCTTCAACACCGT	CCCCGGCCTCCGCCCCC	-
M60	SPIC_HUMAN.H11MO.0.D	-16	0.000565969	0.43523	0.113026	13	GCGTTATGCTGTGCATATACCACACGATCTTCAACACCGT	CCTCCCCTTCCTC	-
M60	PATZ1_HUMAN.H11MO.0.C	-16	0.000573925	0.441348	0.113026	22	GCGTTATGCTGTGCATATACCACACGATCTTCAACACCGT	CCTCCCCCCCCGCCCCCTCCCC	-
M60	PURA_HUMAN.H11MO.0.D	-21	0.0005919	0.455171	0.113026	17	GCGTTATGCTGTGCATATACCACACGATCTTCAACACCGT	CCCTGCCCCCCCCTTCC	-
M60	MAZ_HUMAN.H11MO.0.A	-17	0.00144611	1.11206	0.2158	22	GCGTTATGCTGTGCATATACCACACGATCTTCAACACCGT	CCCCCCCCCCCCCCCCTCCCCC	-
M60	RXRA_HUMAN.H11MO.0.A	-15	0.00154221	1.18596	0.2158	20	GCGTTATGCTGTGCATATACCACACGATCTTCAACACCGT	CTCTGACCTCTGCCTCCCCC	-
M60	NR1D1_HUMAN.H11MO.0.B	-12	0.0015539	1.19495	0.2158	19	GCGTTATGCTGTGCATATACCACACGATCTTCAACACCGT	CCTTCTGACCCACTTCCCT	-
M60	PROX1_HUMAN.H11MO.0.D	-21	0.00350319	2.69395	0.378559	17	GCGTTATGCTGTGCATATACCACACGATCTTCAACACCGT	CCCAACCCGCCTTACCC	-
M60	AIRE_HUMAN.H11MO.0.C	-17	0.00379259	2.9165	0.378559	18	GCGTTATGCTGTGCATATACCACACGATCTTCAACACCGT	TTAACCAATATAACCAAT	-
M60	RARA_HUMAN.H11MO.0.A	-13	0.00386443	2.97175	0.378559	20	GCGTTATGCTGTGCATATACCACACGATCTTCAACACCGT	CCTTGACCTCTTGATCCCCC	-
M60	ZBT17_HUMAN.H11MO.0.A	-8	0.00400149	3.07715	0.378559	19	GCGTTATGCTGTGCATATACCACACGATCTTCAACACCGT	CTTCCCCTCCCCCACCCTC	-
M60	ZN341_HUMAN.H11MO.0.C	-16	0.00421272	3.23958	0.378559	22	GCGTTATGCTGTGCATATACCACACGATCTTCAACACCGT	GCTCTTCCCTCCCCCCCCCCCC	-
M60	KLF6_HUMAN.H11MO.0.A	-19	0.00493602	3.7958	0.412288	19	GCGTTATGCTGTGCATATACCACACGATCTTCAACACCGT	CCCCCGGCCCCGCCCTTCC	-
M60	BRAC_HUMAN.H11MO.0.A	-16	0.00542221	4.16968	0.412288	20	GCGTTATGCTGTGCATATACCACACGATCTTCAACACCGT	ATTTCACACCTCCCTGCTAA	-
M60	RARG_HUMAN.H11MO.0.B	-13	0.00544046	4.18371	0.412288	18	GCGTTATGCTGTGCATATACCACACGATCTTCAACACCGT	CCCAGGTCACTCTGACCT	-
M60	NR1H3_HUMAN.H11MO.0.B	-15	0.00566761	4.35839	0.412288	19	GCGTTATGCTGTGCATATACCACACGATCTTCAACACCGT	TGACCTGCAGTGACCTCTG	-
M60	TBX21_HUMAN.H11MO.0.A	-18	0.00653275	5.02368	0.453622	13	GCGTTATGCTGTGCATATACCACACGATCTTCAACACCGT	TTCACACCTCCAC	-
M60	NR1H4_HUMAN.H11MO.0.B	-13	0.00695534	5.34866	0.461967	19	GCGTTATGCTGTGCATATACCACACGATCTTCAACACCGT	CCTCGGGGTCATTGACCCC	-
M60	VDR_HUMAN.H11MO.0.A	-16	0.0073477	5.65038	0.467693	16	GCGTTATGCTGTGCATATACCACACGATCTTCAACACCGT	TGAACCCACTGACCCC	-
M60	BHE23_HUMAN.H11MO.0.D	-16	0.00776969	5.97489	0.474771	12	GCGTTATGCTGTGCATATACCACACGATCTTCAACACCGT	CCACCATATGCT	-
M60	EGR2_HUMAN.H11MO.0.A	-17	0.00828633	6.37219	0.486866	18	GCGTTATGCTGTGCATATACCACACGATCTTCAACACCGT	CCCCTCCCACACCCCCCC	-
M61	MNX1_HUMAN.H11MO.0.D	-5	0.000333755	0.256657	0.327385	19	CTTAAACCTATGGTATACTCGTATGATAAGAACTCCTAGA	CTATTTTAATAACCCTTAA	+
M61	IRX2_HUMAN.H11MO.0.D	-3	0.000426372	0.32788	0.327385	19	CTTAAACCTATGGTATACTCGTATGATAAGAACTCCTAGA	ACATGGGTGGGCATGTTGG	+
M62	RXRA_HUMAN.H11MO.0.A	-14	4.21544e-05	0.0324168	0.0471029	20	TTTAGTACTGGATACCGGGGCATTGCCCCCCCCAGGGCTA	CTCTGACCTCTGCCTCCCCC	-
M62	IRX2_HUMAN.H11MO.0.D	-20	6.13849e-05	0.047205	0.0471029	19	TTTAGTACTGGATACCGGGGCATTGCCCCCCCCAGGGCTA	CCAACATGCCCACCCATGT	-
M62	ZFX_HUMAN.H11MO.1.A	-14	0.000516138	0.39691	0.264035	17	TTTAGTACTGGATACCGGGGCATTGCCCCCCCCAGGGCTA	CCCCGGCCTCCGCCCCC	-
M62	TLX1_HUMAN.H11MO.0.D	-3	0.00107596	0.827411	0.384287	17	TTTAGTACTGGATACCGGGGCATTGCCCCCCCCAGGGCTA	CTGGCAAGTTGCCAAGG	+
M62	MNX1_HUMAN.H11MO.0.D	-20	0.00173529	1.33444	0.384287	19	TTTAGTACTGGATACCGGGGCATTGCCCCCCCCAGGGCTA	CTATTTTAATAACCCTTAA	+
M62	NR1D1_HUMAN.H11MO.0.B	-12	0.00200323	1.54048	0.384287	19	TTTAGTACTGGATACCGGGGCATTGCCCCCCCCAGGGCTA	CCTTCTGACCCACTTCCCT	-
M62	RARG_HUMAN.H11MO.0.B	-5	0.00261788	2.01315	0.446399	18	TTTAGTACTGGATACCGGGGCATTGCCCCCCCCAGGGCTA	CCCAGGTCACTCTGACCT	-
M62	SPIC_HUMAN.H11MO.0.D	-20	0.00301027	2.3149	0.461979	13	TTTAGTACTGGATACCGGGGCATTGCCCCCCCCAGGGCTA	CCTCCCCTTCCTC	-
M63	ZN563_HUMAN.H11MO.0.C	-23	0.000253659	0.195064	0.386125	17	GTGCAGTTAGGGCCCCATGGCGCCGCGTCCCTGCATGCAG	GGGATCCTCACTGGCAGCTGC	+
M63	ZN350_HUMAN.H11MO.1.D	-9	0.000562634	0.432665	0.397895	24	GTGCAGTTAGGGCCCCATGGCGCCGCGTCCCTGCATGCAG	GGGCAACAAATCCCTGCGCCCCGT	-
M63	IRX2_HUMAN.H11MO.0.D	-4	0.000784173	0.603029	0.397895	19	GTGCAGTTAGGGCCCCATGGCGCCGCGTCCCTGCATGCAG	ACATGGGTGGGCATGTTGG	+
M63	HME2_HUMAN.H11MO.0.D	-1	0.00127217	0.978299	0.409302	11	GTGCAGTTAGGGCCCCATGGCGCCGCGTCCCTGCATGCAG	GGTAATTAGGG	+
M63	TLX1_HUMAN.H11MO.0.D	-14	0.00172122	1.32362	0.409302	17	GTGCAGTTAGGGCCCCATGGCGCCGCGTCCCTGCATGCAG	CCTTGGCAACTTGCCAG	-
M63	NR1D1_HUMAN.H11MO.0.B	-5	0.00199242	1.53217	0.409302	19	GTGCAGTTAGGGCCCCATGGCGCCGCGTCCCTGCATGCAG	CCTTCTGACCCACTTCCCT	-
M63	PROX1_HUMAN.H11MO.0.D	-13	0.00218825	1.68277	0.409302	17	GTGCAGTTAGGGCCCCATGGCGCCGCGTCCCTGCATGCAG	CCCAACCCGCCTTACCC	-
M63	CLOCK_HUMAN.H11MO.0.C	-19	0.0024955	1.91904	0.409302	14	GTGCAGTTAGGGCCCCATGGCGCCGCGTCCCTGCATGCAG	TGTTCACGTGTCTG	-
M63	Z324A_HUMAN.H11MO.0.C	-17	0.00258262	1.98603	0.409302	23	GTGCAGTTAGGGCCCCATGGCGCCGCGTCCCTGCATGCAG	TATCAAACCATCCTTTGCTGCCA	+
M63	MAFA_HUMAN.H11MO.0.D	-19	0.00375743	2.88946	0.434529	21	GTGCAGTTAGGGCCCCATGGCGCCGCGTCCCTGCATGCAG	CGAAGGCTGCGGGGTCAGCAC	-
M63	RARG_HUMAN.H11MO.0.B	-13	0.00387397	2.97909	0.434529	18	GTGCAGTTAGGGCCCCATGGCGCCGCGTCCCTGCATGCAG	CCCAGGTCACTCTGACCT	-
M63	ZN667_HUMAN.H11MO.0.C	3	0.00417251	3.20866	0.434529	16	GTGCAGTTAGGGCCCCATGGCGCCGCGTCCCTGCATGCAG	GCTGAGCTTTTAAGGCCAC	-
M63	ZN335_HUMAN.H11MO.0.A	-16	0.00420443	3.2332	0.434529	22	GTGCAGTTAGGGCCCCATGGCGCCGCGTCCCTGCATGCAG	GGCTGTCCTCGGCGCTGCCTGA	+
M63	P73_HUMAN.H11MO.0.A	-20	0.00448422	3.44837	0.434529	19	GTGCAGTTAGGGCCCCATGGCGCCGCGTCCCTGCATGCAG	AGACATGCCCAGACATGCC	+
M63	PURA_HUMAN.H11MO.0.D	-22	0.00475129	3.65374	0.434529	17	GTGCAGTTAGGGCCCCATGGCGCCGCGTCCCTGCATGCAG	CCCTGCCCCCCCCTTCC	-
M63	THAP1_HUMAN.H11MO.0.C	-20	0.00513434	3.94831	0.434529	20	GTGCAGTTAGGGCCCCATGGCGCCGCGTCCCTGCATGCAG	GCCCGCAGCCAAGATGGCGGCG	-
M63	ZNF76_HUMAN.H11MO.0.C	-19	0.00585752	4.50443	0.434529	21	GTGCAGTTAGGGCCCCATGGCGCCGCGTCCCTGCATGCAG	ACTACAATTCCCAGAATGCCCC	-
M63	KLF6_HUMAN.H11MO.0.A	-20	0.0059618	4.58463	0.434529	19	GTGCAGTTAGGGCCCCATGGCGCCGCGTCCCTGCATGCAG	CCCCCGGCCCCGCCCTTCC	-
M63	BRAC_HUMAN.H11MO.0.A	-21	0.00668611	5.14162	0.434529	19	GTGCAGTTAGGGCCCCATGGCGCCGCGTCCCTGCATGCAG	TTAGCAGGGAGGTGTGAAAT	+
M63	MNX1_HUMAN.H11MO.0.D	-1	0.00735541	5.65631	0.434529	19	GTGCAGTTAGGGCCCCATGGCGCCGCGTCCCTGCATGCAG	TTAAGGGTTATTAAAATAG	-
M63	ZN589_HUMAN.H11MO.0.D	-12	0.00779803	5.99669	0.434529	16	GTGCAGTTAGGGCCCCATGGCGCCGCGTCCCTGCATGCAG	CCCACGGTTACTGCCG	+
M63	P63_HUMAN.H11MO.0.A	-21	0.00788358	6.06248	0.434529	19	GTGCAGTTAGGGCCCCATGGCGCCGCGTCCCTGCATGCAG	GGCATGTCCAGGCATGCCC	+
M63	SMAD3_HUMAN.H11MO.0.B	-28	0.00906768	6.97304	0.475398	12	GTGCAGTTAGGGCCCCATGGCGCCGCGTCCCTGCATGCAG	CTCTGTCACCTG	+
M63	RXRA_HUMAN.H11MO.0.A	-5	0.00936915	7.20488	0.475398	20	GTGCAGTTAGGGCCCCATGGCGCCGCGTCCCTGCATGCAG	GGGGGAGGCAGAGGTCAGAG	+
M63	OLIG2_HUMAN.H11MO.0.B	-14	0.00989819	7.61171	0.48487	18	GTGCAGTTAGGGCCCCATGGCGCCGCGTCCCTGCATGCAG	CCAGCTGTTTCCCTTCTG	+
M63	VDR_HUMAN.H11MO.0.A	-23	0.0105114	8.08328	0.48487	16	GTGCAGTTAGGGCCCCATGGCGCCGCGTCCCTGCATGCAG	GGGGTCAGTGGGTTCA	+
M63	PAX8_HUMAN.H11MO.0.D	-21	0.0111652	8.58602	0.499879	14	GTGCAGTTAGGGCCCCATGGCGCCGCGTCCCTGCATGCAG	CCCGCTTCAGTGAC	-
M64	ZN214_HUMAN.H11MO.0.C	-2	1.84992e-05	0.0142259	0.028446	22	AATAATGAGCTTTCAGAAGATTACGTCATGGTGCACCTCA	TCATCAAAGGCCTCAAAAAGGA	-
M64	MNX1_HUMAN.H11MO.0.D	-14	6.80594e-05	0.0523377	0.0523271	19	AATAATGAGCTTTCAGAAGATTACGTCATGGTGCACCTCA	TTAAGGGTTATTAAAATAG	-
M64	HXC10_HUMAN.H11MO.0.D	-11	0.000517382	0.397867	0.248743	19	AATAATGAGCTTTCAGAAGATTACGTCATGGTGCACCTCA	GTAATAAAAAAATTAAAAA	-
M64	ZN394_HUMAN.H11MO.0.C	-9	0.000647056	0.497586	0.248743	20	AATAATGAGCTTTCAGAAGATTACGTCATGGTGCACCTCA	ATTCCATTCTATTCCATTCT	-
M65	SNAI1_HUMAN.H11MO.0.C	-20	1.24452e-05	0.0095704	0.0188234	8	AACATCCAACGTTCAGTACACCAGGTGGTGGGGGCAGTCC	CCAGGTGG	+
M65	SCRT2_HUMAN.H11MO.0.D	-15	0.0001796	0.138112	0.135822	13	AACATCCAACGTTCAGTACACCAGGTGGTGGGGGCAGTCC	ATGCAACAGGTGG	+
M65	SCRT1_HUMAN.H11MO.0.D	-17	0.000545696	0.41964	0.222276	13	AACATCCAACGTTCAGTACACCAGGTGGTGGGGGCAGTCC	GCAACAGGTGGTT	+
M65	EGR4_HUMAN.H11MO.0.D	-23	0.000587837	0.452047	0.222276	11	AACATCCAACGTTCAGTACACCAGGTGGTGGGGGCAGTCC	GGCGGCAGGGC	+
M65	FIGLA_HUMAN.H11MO.0.D	-18	0.00137619	1.05829	0.369912	11	AACATCCAACGTTCAGTACACCAGGTGGTGGGGGCAGTCC	TAACAGGTGTT	+
M65	ATOH1_HUMAN.H11MO.0.B	-19	0.00176979	1.36097	0.369912	9	AACATCCAACGTTCAGTACACCAGGTGGTGGGGGCAGTCC	AGCAGATGG	+
M65	SNAI2_HUMAN.H11MO.0.A	-19	0.00191302	1.47111	0.369912	10	AACATCCAACGTTCAGTACACCAGGTGGTGGGGGCAGTCC	GGCAGGTGCA	+
M65	MESP1_HUMAN.H11MO.0.D	-20	0.00195656	1.50459	0.369912	11	AACATCCAACGTTCAGTACACCAGGTGGTGGGGGCAGTCC	GCAGGTGTGGA	+
M65	NDF1_HUMAN.H11MO.0.A	-19	0.00275268	2.11681	0.407628	10	AACATCCAACGTTCAGTACACCAGGTGGTGGGGGCAGTCC	GACAGATGGT	+
M65	MYF6_HUMAN.H11MO.0.C	-20	0.00284792	2.19005	0.407628	7	AACATCCAACGTTCAGTACACCAGGTGGTGGGGGCAGTCC	GCAGCTG	-
M65	ZN740_HUMAN.H11MO.0.D	-24	0.00296457	2.27975	0.407628	14	AACATCCAACGTTCAGTACACCAGGTGGTGGGGGCAGTCC	GGGGGGGGGGTGGG	+
M65	SP2_HUMAN.H11MO.1.B	-22	0.00349589	2.68834	0.412266	12	AACATCCAACGTTCAGTACACCAGGTGGTGGGGGCAGTCC	AGGGGGCGGGGC	+
M65	ZN281_HUMAN.H11MO.0.A	-19	0.00354344	2.72491	0.412266	15	AACATCCAACGTTCAGTACACCAGGTGGTGGGGGCAGTCC	GGGTGGGGGAGGGGA	+
M65	NDF2_HUMAN.H11MO.0.B	-19	0.00431065	3.31489	0.460538	9	AACATCCAACGTTCAGTACACCAGGTGGTGGGGGCAGTCC	AACAGATGG	+
M65	MAZ_HUMAN.H11MO.1.A	-23	0.00456732	3.51227	0.460538	11	AACATCCAACGTTCAGTACACCAGGTGGTGGGGGCAGTCC	GAGGGAGGGGG	+
M65	NR4A3_HUMAN.H11MO.0.D	-6	0.00495523	3.81057	0.460971	10	AACATCCAACGTTCAGTACACCAGGTGGTGGGGGCAGTCC	CAAAGGTCAG	+
M65	ASCL2_HUMAN.H11MO.0.D	-19	0.00518116	3.98431	0.460971	9	AACATCCAACGTTCAGTACACCAGGTGGTGGGGGCAGTCC	AGCAGCTGG	-
M65	KLF8_HUMAN.H11MO.0.C	-21	0.00550592	4.23406	0.462651	9	AACATCCAACGTTCAGTACACCAGGTGGTGGGGGCAGTCC	CAGGGGGTG	+
M65	BHA15_HUMAN.H11MO.0.B	-17	0.00599895	4.61319	0.477548	11	AACATCCAACGTTCAGTACACCAGGTGGTGGGGGCAGTCC	GCAGCAGCTGG	+
M67	IRX2_HUMAN.H11MO.0.D	-16	0.000132693	0.102041	0.143489	19	TCCAGTTCCCATGAATTGTAACCACTTCCAGATGTAATTT	CCAACATGCCCACCCATGT	-
M67	MNX1_HUMAN.H11MO.0.D	-12	0.000187119	0.143894	0.143489	19	TCCAGTTCCCATGAATTGTAACCACTTCCAGATGTAATTT	CTATTTTAATAACCCTTAA	+
M67	ZN394_HUMAN.H11MO.0.C	-14	0.00140742	1.0823	0.444187	20	TCCAGTTCCCATGAATTGTAACCACTTCCAGATGTAATTT	ATTCCATTCTATTCCATTCT	-
M67	RXRA_HUMAN.H11MO.0.A	-8	0.00201803	1.55187	0.444187	20	TCCAGTTCCCATGAATTGTAACCACTTCCAGATGTAATTT	CTCTGACCTCTGCCTCCCCC	-
M67	ZN563_HUMAN.H11MO.0.C	-4	0.00228543	1.75749	0.444187	21	TCCAGTTCCCATGAATTGTAACCACTTCCAGATGTAATTT	GGGATCCTCACTGGCAGCTGC	+
M67	GATA1_HUMAN.H11MO.0.A	-28	0.00269513	2.07255	0.444187	12	TCCAGTTCCCATGAATTGTAACCACTTCCAGATGTAATTT	CTGGCGGGGACAGATAAGA	+
M67	GATA2_HUMAN.H11MO.0.A	-28	0.00334107	2.56928	0.465827	12	TCCAGTTCCCATGAATTGTAACCACTTCCAGATGTAATTT	CTGGGGGGTGGAGATAAGG	+
M71	MNX1_HUMAN.H11MO.0.D	-21	6.73157e-05	0.0517658	0.103375	19	TGATCCGTAGGTAGCAAAGTGTCAATTTCATTCCTCATAA	CTATTTTAATAACCCTTAA	+
M71	IRX2_HUMAN.H11MO.0.D	-13	0.00022455	0.172679	0.172419	19	TGATCCGTAGGTAGCAAAGTGTCAATTTCATTCCTCATAA	CCAACATGCCCACCCATGT	-
M73	MNX1_HUMAN.H11MO.0.D	-19	0.000107278	0.0824969	0.164853	19	ATGATGTTTTTGTCCATCCGAACTTGAAACAGTTCTCTGG	CTATTTTAATAACCCTTAA	+
M73	IRX2_HUMAN.H11MO.0.D	-2	0.00070638	0.543206	0.455789	19	ATGATGTTTTTGTCCATCCGAACTTGAAACAGTTCTCTGG	ACATGGGTGGGCATGTTGG	+
M74	IRX2_HUMAN.H11MO.0.D	-19	0.000211846	0.16291	0.275709	19	TTGCTGGATTGAGCACTAGGTTTGACCCAAACTCAGGTAT	CCAACATGCCCACCCATGT	-
M74	MNX1_HUMAN.H11MO.0.D	-17	0.000719555	0.553338	0.275709	19	TTGCTGGATTGAGCACTAGGTTTGACCCAAACTCAGGTAT	CTATTTTAATAACCCTTAA	+
M75	IRX2_HUMAN.H11MO.0.D	-16	0.000183561	0.141159	0.181533	19	TTGCAGACTTTCAGCGCATACAGAAATATACCCATGCAGT	CCAACATGCCCACCCATGT	-
M75	MNX1_HUMAN.H11MO.0.D	-17	0.000236112	0.18157	0.181533	19	TTGCAGACTTTCAGCGCATACAGAAATATACCCATGCAGT	CTATTTTAATAACCCTTAA	+
M76	ZN768_HUMAN.H11MO.0.C	-2	8.36984e-05	0.064364	0.128168	20	GGGCACAATCTCACTGACCCACAAAACACCGCACCGCCAC	ACTTAACCTCTCTGAGCCTC	-
M76	RORA_HUMAN.H11MO.0.C	-11	0.000504534	0.387986	0.3863	13	GGGCACAATCTCACTGACCCACAAAACACCGCACCGCCAC	CCCTGACCTAGTT	-
M76	NR2F6_HUMAN.H11MO.0.D	-2	0.000832491	0.640186	0.424935	18	GGGCACAATCTCACTGACCCACAAAACACCGCACCGCCAC	TCAATTGAACTTTGTCCT	-
M80	IRX2_HUMAN.H11MO.0.D	-18	3.23651e-05	0.0248887	0.0497775	19	GTCGCTTGCCCGCTGCAGGCATCGTGCCGCCCCGCGCGTT	CCAACATGCCCACCCATGT	-
M81	TLX1_HUMAN.H11MO.0.D	-14	0.000113337	0.087156	0.096896	17	GAACTGCAGCCCTGTCTCAACCACTTTCCAGGACCAGCAG	CCTTGGCAACTTGCCAG	-
M81	MNX1_HUMAN.H11MO.0.D	-11	0.000126193	0.0970425	0.096896	19	GAACTGCAGCCCTGTCTCAACCACTTTCCAGGACCAGCAG	CTATTTTAATAACCCTTAA	+
M81	IRX2_HUMAN.H11MO.0.D	-10	0.000440884	0.33904	0.198692	19	GAACTGCAGCCCTGTCTCAACCACTTTCCAGGACCAGCAG	CCAACATGCCCACCCATGT	-
M81	NR1D1_HUMAN.H11MO.0.B	-11	0.000517535	0.397984	0.198692	19	GAACTGCAGCCCTGTCTCAACCACTTTCCAGGACCAGCAG	CCTTCTGACCCACTTCCCT	-
M81	MAF_HUMAN.H11MO.0.A	-8	0.000968241	0.744577	0.297381	19	GAACTGCAGCCCTGTCTCAACCACTTTCCAGGACCAGCAG	TTGCTGAGTCAGCAGATTC	-
M81	RXRA_HUMAN.H11MO.0.A	-4	0.00172704	1.32809	0.378882	20	GAACTGCAGCCCTGTCTCAACCACTTTCCAGGACCAGCAG	CTCTGACCTCTGCCTCCCCC	-
M81	ZN563_HUMAN.H11MO.0.C	-17	0.0028867	2.21987	0.492561	21	GAACTGCAGCCCTGTCTCAACCACTTTCCAGGACCAGCAG	GGGATCCTCACTGGCAGCTGC	+
M83	IRX2_HUMAN.H11MO.0.D	-9	0.000159563	0.122704	0.157488	19	CTGACAGTGCAATTGGTGGCAGACTCGACATAAACGATTG	ACATGGGTGGGCATGTTGG	+
M84	MNX1_HUMAN.H11MO.0.D	-3	0.000142821	0.109829	0.136198	19	TGCAGTTCTACCCAAAGACTCTGATATCTGATAGTGCCGA	CTATTTTAATAACCCTTAA	+
M84	IRX2_HUMAN.H11MO.0.D	-21	0.000226779	0.174393	0.136198	19	TGCAGTTCTACCCAAAGACTCTGATATCTGATAGTGCCGA	ACATGGGTGGGCATGTTGG	+
M84	ZN394_HUMAN.H11MO.0.C	-17	0.00106809	0.821365	0.326976	20	TGCAGTTCTACCCAAAGACTCTGATATCTGATAGTGCCGA	ATTCCATTCTATTCCATTCT	-
M84	HXC10_HUMAN.H11MO.0.D	-8	0.00139669	1.07405	0.336046	19	TGCAGTTCTACCCAAAGACTCTGATATCTGATAGTGCCGA	GTAATAAAAAAATTAAAAA	-
M84	AIRE_HUMAN.H11MO.0.C	-7	0.00153681	1.18181	0.336046	18	TGCAGTTCTACCCAAAGACTCTGATATCTGATAGTGCCGA	TTAACCAATATAACCAAT	-
M84	NR1D1_HUMAN.H11MO.0.B	-10	0.0024538	1.88697	0.399597	19	TGCAGTTCTACCCAAAGACTCTGATATCTGATAGTGCCGA	CCTTCTGACCCACTTCCCT	-
M84	BRAC_HUMAN.H11MO.0.A	-14	0.002535	1.94941	0.399597	20	TGCAGTTCTACCCAAAGACTCTGATATCTGATAGTGCCGA	ATTTCACACCTCCCTGCTAA	-
M84	PTF1A_HUMAN.H11MO.0.B	5	0.00349074	2.68438	0.445259	13	TGCAGTTCTACCCAAAGACTCTGATATCTGATAGTGCCGA	CCAGCTGCCCCCTTTCCC	+
M84	DLX6_HUMAN.H11MO.0.D	4	0.0042843	3.29463	0.465991	11	TGCAGTTCTACCCAAAGACTCTGATATCTGATAGTGCCGA	TAATTACCTTAATTT	-
M84	LYL1_HUMAN.H11MO.0.A	-20	0.00456659	3.51171	0.465991	14	TGCAGTTCTACCCAAAGACTCTGATATCTGATAGTGCCGA	CAGGAAACAGCTGG	-
M84	LEF1_HUMAN.H11MO.0.A	4	0.00456659	3.51171	0.465991	10	TGCAGTTCTACCCAAAGACTCTGATATCTGATAGTGCCGA	TCCTTTGATTTGCT	+
M85	IRX2_HUMAN.H11MO.0.D	-1	0.000123145	0.0946985	0.189397	19	TCTTGCATGTCAGAGCTACAGTCCTTTCTACAGCTTAACT	CCAACATGCCCACCCATGT	-
M85	MNX1_HUMAN.H11MO.0.D	-20	0.000313105	0.240778	0.240778	19	TCTTGCATGTCAGAGCTACAGTCCTTTCTACAGCTTAACT	CTATTTTAATAACCCTTAA	+
M86	MNX1_HUMAN.H11MO.0.D	0	0.000272885	0.209848	0.246126	19	CCATTGTGCTGACAATCCATATTGGCGACTCCCACATTTA	CTATTTTAATAACCCTTAA	+
M86	IRX2_HUMAN.H11MO.0.D	-18	0.000443381	0.34096	0.246126	19	CCATTGTGCTGACAATCCATATTGGCGACTCCCACATTTA	CCAACATGCCCACCCATGT	-
M86	NR1D1_HUMAN.H11MO.0.B	-16	0.00188596	1.4503	0.488959	19	CCATTGTGCTGACAATCCATATTGGCGACTCCCACATTTA	CCTTCTGACCCACTTCCCT	-
M86	ZN394_HUMAN.H11MO.0.C	-12	0.00190751	1.46688	0.488959	20	CCATTGTGCTGACAATCCATATTGGCGACTCCCACATTTA	ATTCCATTCTATTCCATTCT	-
M87	IRX2_HUMAN.H11MO.0.D	-14	0.000300168	0.230829	0.250334	19	AACATCCAACACCTATGACTAGATCTATCCTGTCATTTAA	CCAACATGCCCACCCATGT	-
M87	GATA1_HUMAN.H11MO.0.A	-29	0.00134958	1.03783	0.48172	11	AACATCCAACACCTATGACTAGATCTATCCTGTCATTTAA	CTGGCGGGGACAGATAAGA	+
M87	MNX1_HUMAN.H11MO.0.D	0	0.00156843	1.20612	0.48172	19	AACATCCAACACCTATGACTAGATCTATCCTGTCATTTAA	CTATTTTAATAACCCTTAA	+
M88	MNX1_HUMAN.H11MO.0.D	-11	3.09278e-05	0.0237835	0.0475262	19	CAGGGAGAGCGCTAATTCTGGAGCTCTAAGCACATAAGGT	CTATTTTAATAACCCTTAA	+
M88	HME2_HUMAN.H11MO.0.D	-23	0.000250113	0.192337	0.0971215	11	CAGGGAGAGCGCTAATTCTGGAGCTCTAAGCACATAAGGT	CCCTAATTACC	-
M88	IRX2_HUMAN.H11MO.0.D	-19	0.000252808	0.194409	0.0971215	19	CAGGGAGAGCGCTAATTCTGGAGCTCTAAGCACATAAGGT	ACATGGGTGGGCATGTTGG	+
M88	MAF_HUMAN.H11MO.0.A	-18	0.00190185	1.46252	0.48709	19	CAGGGAGAGCGCTAATTCTGGAGCTCTAAGCACATAAGGT	TTGCTGAGTCAGCAGATTC	-
M91	IRX2_HUMAN.H11MO.0.D	-14	8.20991e-06	0.00631342	0.0125995	19	TTTTCTAGACCATACCTTCATACCGACTTGTGTTCTTTCT	CCAACATGCCCACCCATGT	-
M91	MNX1_HUMAN.H11MO.0.D	-11	6.4961e-05	0.049955	0.049847	19	TTTTCTAGACCATACCTTCATACCGACTTGTGTTCTTTCT	CTATTTTAATAACCCTTAA	+
M91	TLX1_HUMAN.H11MO.0.D	-9	0.000889287	0.683862	0.417282	17	TTTTCTAGACCATACCTTCATACCGACTTGTGTTCTTTCT	CCTTGGCAACTTGCCAG	-
M91	RXRA_HUMAN.H11MO.0.A	-9	0.00109201	0.839752	0.417282	20	TTTTCTAGACCATACCTTCATACCGACTTGTGTTCTTTCT	CTCTGACCTCTGCCTCCCCC	-
M91	BRAC_HUMAN.H11MO.0.A	-14	0.00135951	1.04547	0.417282	20	TTTTCTAGACCATACCTTCATACCGACTTGTGTTCTTTCT	ATTTCACACCTCCCTGCTAA	-
M91	ZN394_HUMAN.H11MO.0.C	-14	0.00194593	1.49642	0.493986	20	TTTTCTAGACCATACCTTCATACCGACTTGTGTTCTTTCT	ATTCCATTCTATTCCATTCT	-
M91	NR1D1_HUMAN.H11MO.0.B	-14	0.00225318	1.7327	0.493986	19	TTTTCTAGACCATACCTTCATACCGACTTGTGTTCTTTCT	CCTTCTGACCCACTTCCCT	-
M92	IRX2_HUMAN.H11MO.0.D	-5	0.00031351	0.241089	0.333716	19	CTATCACTAGGTCTGGACTCTCTTGTTCTATGTAGTACAA	CCAACATGCCCACCCATGT	-
M92	MNX1_HUMAN.H11MO.0.D	-15	0.000433961	0.333716	0.333716	19	CTATCACTAGGTCTGGACTCTCTTGTTCTATGTAGTACAA	CTATTTTAATAACCCTTAA	+
M92	RXRA_HUMAN.H11MO.0.A	-10	0.00114152	0.877825	0.496062	20	CTATCACTAGGTCTGGACTCTCTTGTTCTATGTAGTACAA	CTCTGACCTCTGCCTCCCCC	-
M93	IRX2_HUMAN.H11MO.0.D	-14	0.000481729	0.37045	0.312497	19	GGCCTAGGTGCTTGTCATCCAGCACAGAAATGAACTCCGG	CCAACATGCCCACCCATGT	-
M93	MNX1_HUMAN.H11MO.0.D	-9	0.000610075	0.469148	0.312497	19	GGCCTAGGTGCTTGTCATCCAGCACAGAAATGAACTCCGG	CTATTTTAATAACCCTTAA	+
M93	ZN394_HUMAN.H11MO.0.C	-15	0.00100734	0.774647	0.346321	20	GGCCTAGGTGCTTGTCATCCAGCACAGAAATGAACTCCGG	AGAATGGAATAGAATGGAAT	+
M94	SP4_HUMAN.H11MO.0.A	-16	0.000213637	0.164287	0.273263	20	CCACCTAACAAGTAGCCAAAGCCCTGCCCCATCCCTCAAA	CCCGGCCCCGCCCCCTTCCC	-
M94	ZBT17_HUMAN.H11MO.0.A	-18	0.00070302	0.540622	0.273263	19	CCACCTAACAAGTAGCCAAAGCCCTGCCCCATCCCTCAAA	CTTCCCCTCCCCCACCCTC	-
M94	SP3_HUMAN.H11MO.0.B	-15	0.0009546	0.734088	0.273263	20	CCACCTAACAAGTAGCCAAAGCCCTGCCCCATCCCTCAAA	CCCCGGCCCCGCCCCCCCCC	-
M94	KLF6_HUMAN.H11MO.0.A	-19	0.000969625	0.745642	0.273263	19	CCACCTAACAAGTAGCCAAAGCCCTGCCCCATCCCTCAAA	CCCCCGGCCCCGCCCTTCC	-
M94	RXRA_HUMAN.H11MO.0.A	-16	0.00146963	1.13014	0.273263	20	CCACCTAACAAGTAGCCAAAGCCCTGCCCCATCCCTCAAA	CTCTGACCTCTGCCTCCCCC	-
M94	SP2_HUMAN.H11MO.0.A	-14	0.00156686	1.20492	0.273263	22	CCACCTAACAAGTAGCCAAAGCCCTGCCCCATCCCTCAAA	CCCCCGGCCCCGCCCCCCCCCC	-
M94	PLAG1_HUMAN.H11MO.0.D	-20	0.00170243	1.30917	0.273263	17	CCACCTAACAAGTAGCCAAAGCCCTGCCCCATCCCTCAAA	CCCCTCCTGATGCCCCC	-
M94	ZN341_HUMAN.H11MO.0.C	-20	0.00176098	1.35419	0.273263	20	CCACCTAACAAGTAGCCAAAGCCCTGCCCCATCCCTCAAA	GCTCTTCCCTCCCCCCCCCCCC	-
M94	MAZ_HUMAN.H11MO.0.A	-15	0.00209499	1.61105	0.273263	22	CCACCTAACAAGTAGCCAAAGCCCTGCCCCATCCCTCAAA	CCCCCCCCCCCCCCCCTCCCCC	-
M94	ZSC31_HUMAN.H11MO.0.C	-13	0.00210799	1.62105	0.273263	18	CCACCTAACAAGTAGCCAAAGCCCTGCCCCATCCCTCAAA	CATAACTGCCCTGCTGCC	-
M94	VEZF1_HUMAN.H11MO.0.C	-14	0.00221896	1.70638	0.273263	22	CCACCTAACAAGTAGCCAAAGCCCTGCCCCATCCCTCAAA	CCCCTCCCCCTCCCCCCTCCCC	-
M94	KLF5_HUMAN.H11MO.0.A	-21	0.00227048	1.746	0.273263	14	CCACCTAACAAGTAGCCAAAGCCCTGCCCCATCCCTCAAA	CCCAGCCCCACCCT	-
M94	KLF3_HUMAN.H11MO.0.B	-21	0.0024549	1.88782	0.273263	19	CCACCTAACAAGTAGCCAAAGCCCTGCCCCATCCCTCAAA	CCCGGCCCCGCCCCTCCCC	-
M94	SP4_HUMAN.H11MO.1.A	-18	0.00250989	1.93011	0.273263	16	CCACCTAACAAGTAGCCAAAGCCCTGCCCCATCCCTCAAA	CGGCCCCGCCCCCTCC	-
M94	PATZ1_HUMAN.H11MO.0.C	-14	0.00329992	2.53764	0.327766	22	CCACCTAACAAGTAGCCAAAGCCCTGCCCCATCCCTCAAA	CCTCCCCCCCCGCCCCCTCCCC	-
M94	SALL4_HUMAN.H11MO.0.B	-21	0.00344056	2.64579	0.327766	10	CCACCTAACAAGTAGCCAAAGCCCTGCCCCATCCCTCAAA	CCCACCCTCC	-
M94	ZN449_HUMAN.H11MO.0.C	-18	0.00468766	3.60481	0.378101	11	CCACCTAACAAGTAGCCAAAGCCCTGCCCCATCCCTCAAA	AAGCCCAACCA	-
M94	NR1H4_HUMAN.H11MO.0.B	-7	0.00469419	3.60983	0.378101	19	CCACCTAACAAGTAGCCAAAGCCCTGCCCCATCCCTCAAA	CCTCGGGGTCATTGACCCC	-
M94	PURA_HUMAN.H11MO.0.D	-21	0.00490168	3.76939	0.378101	17	CCACCTAACAAGTAGCCAAAGCCCTGCCCCATCCCTCAAA	CCCTGCCCCCCCCTTCC	-
M94	EGR2_HUMAN.H11MO.0.A	-21	0.00519547	3.99532	0.378101	18	CCACCTAACAAGTAGCCAAAGCCCTGCCCCATCCCTCAAA	CCCCTCCCACACCCCCCC	-
M94	EGR4_HUMAN.H11MO.0.D	-20	0.00540235	4.15441	0.378101	11	CCACCTAACAAGTAGCCAAAGCCCTGCCCCATCCCTCAAA	GCCCTGCCGCC	-
M94	VEZF1_HUMAN.H11MO.1.C	-26	0.00545728	4.19665	0.378101	12	CCACCTAACAAGTAGCCAAAGCCCTGCCCCATCCCTCAAA	CCCCCTCCCCCT	-
M94	MZF1_HUMAN.H11MO.0.B	-15	0.00660409	5.07854	0.434889	13	CCACCTAACAAGTAGCCAAAGCCCTGCCCCATCCCTCAAA	CCCAATCCCCTCC	-
M94	WT1_HUMAN.H11MO.0.C	-14	0.00702168	5.39967	0.434889	20	CCACCTAACAAGTAGCCAAAGCCCTGCCCCATCCCTCAAA	CCCCCCCTCCTCCCCCGCCC	-
M94	ZN350_HUMAN.H11MO.1.D	-10	0.00725863	5.58188	0.434889	24	CCACCTAACAAGTAGCCAAAGCCCTGCCCCATCCCTCAAA	GGGCAACAAATCCCTGCGCCCCGT	-
M94	ZN708_HUMAN.H11MO.0.C	-2	0.00741819	5.70459	0.434889	20	CCACCTAACAAGTAGCCAAAGCCCTGCCCCATCCCTCAAA	GCCTAATAAGCAGGTACAGC	+
M94	KLF1_HUMAN.H11MO.0.A	-21	0.00826772	6.35787	0.450072	14	CCACCTAACAAGTAGCCAAAGCCCTGCCCCATCCCTCAAA	CCCGGCCCCGCCCC	-
M94	COT1_HUMAN.H11MO.0.C	-21	0.00934524	7.18649	0.491187	17	CCACCTAACAAGTAGCCAAAGCCCTGCCCCATCCCTCAAA	CCCTGACCTCTGACCCC	-
M95	IRX2_HUMAN.H11MO.0.D	-19	2.76183e-05	0.0212385	0.0423851	19	TATTTGTAGTTACTACTAATGTGAGTATGCCGTGAAATTA	ACATGGGTGGGCATGTTGG	+
M95	MNX1_HUMAN.H11MO.0.D	0	0.000508454	0.391001	0.277085	19	TATTTGTAGTTACTACTAATGTGAGTATGCCGTGAAATTA	CTATTTTAATAACCCTTAA	+
M95	BRAC_HUMAN.H11MO.0.A	-18	0.00106526	0.819182	0.277085	20	TATTTGTAGTTACTACTAATGTGAGTATGCCGTGAAATTA	TTAGCAGGGAGGTGTGAAAT	+
M95	ZN394_HUMAN.H11MO.0.C	-18	0.00106526	0.819182	0.277085	20	TATTTGTAGTTACTACTAATGTGAGTATGCCGTGAAATTA	AGAATGGAATAGAATGGAAT	+
M95	TLX1_HUMAN.H11MO.0.D	-18	0.0010833	0.833058	0.277085	17	TATTTGTAGTTACTACTAATGTGAGTATGCCGTGAAATTA	CTGGCAAGTTGCCAAGG	+
M95	GATA1_HUMAN.H11MO.0.A	-21	0.00128614	0.989045	0.281973	19	TATTTGTAGTTACTACTAATGTGAGTATGCCGTGAAATTA	CTGGCGGGGACAGATAAGA	+
M95	RXRA_HUMAN.H11MO.0.A	-18	0.00251877	1.93694	0.483187	20	TATTTGTAGTTACTACTAATGTGAGTATGCCGTGAAATTA	GGGGGAGGCAGAGGTCAGAG	+
M97	MNX1_HUMAN.H11MO.0.D	-13	0.000127378	0.0979539	0.195908	19	GACATCGGGGTCAACTAGTCTAGAACCATTGAATTACACG	CTATTTTAATAACCCTTAA	+
M97	IRX2_HUMAN.H11MO.0.D	-3	0.000344697	0.265072	0.207476	19	GACATCGGGGTCAACTAGTCTAGAACCATTGAATTACACG	ACATGGGTGGGCATGTTGG	+
M98	MNX1_HUMAN.H11MO.0.D	-4	0.000156076	0.120023	0.239369	19	AACTCCACCGGTCTCTGAGAACTCCCTAATGTTATTCATC	TTAAGGGTTATTAAAATAG	-
M98	IRX2_HUMAN.H11MO.0.D	-13	0.000617001	0.474474	0.315425	19	AACTCCACCGGTCTCTGAGAACTCCCTAATGTTATTCATC	ACATGGGTGGGCATGTTGG	+
M98	TLX1_HUMAN.H11MO.0.D	-14	0.00186558	1.43463	0.488867	17	AACTCCACCGGTCTCTGAGAACTCCCTAATGTTATTCATC	CTGGCAAGTTGCCAAGG	+
M98	GATA1_HUMAN.H11MO.0.A	-28	0.00235618	1.8119	0.488867	12	AACTCCACCGGTCTCTGAGAACTCCCTAATGTTATTCATC	CTGGCGGGGACAGATAAGA	+
M98	ZN563_HUMAN.H11MO.0.C	-17	0.00253108	1.9464	0.488867	21	AACTCCACCGGTCTCTGAGAACTCCCTAATGTTATTCATC	GCAGCTGCCAGTGAGGATCCC	-
M98	RXRA_HUMAN.H11MO.0.A	-12	0.00255006	1.96099	0.488867	20	AACTCCACCGGTCTCTGAGAACTCCCTAATGTTATTCATC	CTCTGACCTCTGCCTCCCCC	-
M99	MNX1_HUMAN.H11MO.0.D	-6	0.000445789	0.342812	0.258109	19	TATTATTGTTGTTACTCTCTACAGCCTGCGATCCCCCTCA	CTATTTTAATAACCCTTAA	+
M99	IRX2_HUMAN.H11MO.0.D	-4	0.000484285	0.372415	0.258109	19	TATTATTGTTGTTACTCTCTACAGCCTGCGATCCCCCTCA	ACATGGGTGGGCATGTTGG	+
M99	ZN563_HUMAN.H11MO.0.C	-17	0.000859622	0.66105	0.258109	21	TATTATTGTTGTTACTCTCTACAGCCTGCGATCCCCCTCA	GCAGCTGCCAGTGAGGATCCC	-
M99	ZN394_HUMAN.H11MO.0.C	-20	0.000934613	0.718717	0.258109	20	TATTATTGTTGTTACTCTCTACAGCCTGCGATCCCCCTCA	ATTCCATTCTATTCCATTCT	-
M99	RXRA_HUMAN.H11MO.0.A	-18	0.00100911	0.776006	0.258109	20	TATTATTGTTGTTACTCTCTACAGCCTGCGATCCCCCTCA	CTCTGACCTCTGCCTCCCCC	-
M99	BRAC_HUMAN.H11MO.0.A	-12	0.00229152	1.76218	0.439592	20	TATTATTGTTGTTACTCTCTACAGCCTGCGATCCCCCTCA	ATTTCACACCTCCCTGCTAA	-
M99	PAX2_HUMAN.H11MO.0.D	-6	0.0027305	2.09976	0.465603	18	TATTATTGTTGTTACTCTCTACAGCCTGCGATCCCCCTCA	TGTCACGCATGACTGAAC	-
M99	ZFX_HUMAN.H11MO.1.A	-18	0.00316355	2.43277	0.471853	17	TATTATTGTTGTTACTCTCTACAGCCTGCGATCCCCCTCA	CCCCGGCCTCCGCCCCC	-
M99	NR1D1_HUMAN.H11MO.0.B	-6	0.00338207	2.60082	0.471853	19	TATTATTGTTGTTACTCTCTACAGCCTGCGATCCCCCTCA	CCTTCTGACCCACTTCCCT	-
M100	SP4_HUMAN.H11MO.0.A	-6	3.98319e-05	0.0306308	0.0274843	20	GAGACTGCCATGAGGGCAGGGCCGGAGGTATACGCCTCTA	GGGAAGGGGGCGGGGCCGGG	+
M100	IRX2_HUMAN.H11MO.0.D	-5	5.43675e-05	0.0418086	0.0274843	19	GAGACTGCCATGAGGGCAGGGCCGGAGGTATACGCCTCTA	ACATGGGTGGGCATGTTGG	+
M100	KLF6_HUMAN.H11MO.0.A	-9	5.43675e-05	0.0418086	0.0274843	19	GAGACTGCCATGAGGGCAGGGCCGGAGGTATACGCCTCTA	GGAAGGGCGGGGCCGGGGG	+
M100	RXRA_HUMAN.H11MO.0.A	-1	0.000156167	0.120093	0.0573728	20	GAGACTGCCATGAGGGCAGGGCCGGAGGTATACGCCTCTA	GGGGGAGGCAGAGGTCAGAG	+
M100	SP3_HUMAN.H11MO.0.B	-7	0.000216507	0.166494	0.0573728	20	GAGACTGCCATGAGGGCAGGGCCGGAGGTATACGCCTCTA	GGGGGGGGGCGGGGCCGGGG	+
M100	TLX1_HUMAN.H11MO.0.D	-4	0.000226982	0.174549	0.0573728	17	GAGACTGCCATGAGGGCAGGGCCGGAGGTATACGCCTCTA	CTGGCAAGTTGCCAAGG	+
M100	ZN554_HUMAN.H11MO.0.C	-1	0.000298442	0.229502	0.0646588	20	GAGACTGCCATGAGGGCAGGGCCGGAGGTATACGCCTCTA	AGCACCCCACATGGCTCAGC	-
M100	MNX1_HUMAN.H11MO.0.D	-21	0.000494214	0.380051	0.0803745	19	GAGACTGCCATGAGGGCAGGGCCGGAGGTATACGCCTCTA	CTATTTTAATAACCCTTAA	+
M100	PATZ1_HUMAN.H11MO.0.C	-6	0.000529971	0.407548	0.0803745	22	GAGACTGCCATGAGGGCAGGGCCGGAGGTATACGCCTCTA	GGGGAGGGGGCGGGGGGGGAGG	+
M100	SP2_HUMAN.H11MO.0.A	-6	0.000529971	0.407548	0.0803745	22	GAGACTGCCATGAGGGCAGGGCCGGAGGTATACGCCTCTA	GGGGGGGGGGCGGGGCCGGGGG	+
M100	EGR1_HUMAN.H11MO.0.A	-11	0.000592922	0.455957	0.0817468	17	GAGACTGCCATGAGGGCAGGGCCGGAGGTATACGCCTCTA	GAGGGCGTGGGCGGGGG	+
M100	RARA_HUMAN.H11MO.0.A	-1	0.000700847	0.538951	0.0817609	20	GAGACTGCCATGAGGGCAGGGCCGGAGGTATACGCCTCTA	GGGGGATCAAGAGGTCAAGG	+
M100	ZFX_HUMAN.H11MO.1.A	-10	0.000901178	0.693006	0.0976222	17	GAGACTGCCATGAGGGCAGGGCCGGAGGTATACGCCTCTA	GGGGGCGGAGGCCGGGG	+
M100	ZN341_HUMAN.H11MO.0.C	-13	0.00100646	0.773965	0.0978864	22	GAGACTGCCATGAGGGCAGGGCCGGAGGTATACGCCTCTA	GGGGGGGGGGGGAGGGAAGAGC	+
M100	NR1D1_HUMAN.H11MO.0.B	-9	0.00107819	0.829128	0.0978864	19	GAGACTGCCATGAGGGCAGGGCCGGAGGTATACGCCTCTA	AGGGAAGTGGGTCAGAAGG	+
M100	ZN394_HUMAN.H11MO.0.C	-8	0.00109725	0.843785	0.0978864	20	GAGACTGCCATGAGGGCAGGGCCGGAGGTATACGCCTCTA	AGAATGGAATAGAATGGAAT	+
M100	PURA_HUMAN.H11MO.0.D	-10	0.00135503	1.04202	0.114167	17	GAGACTGCCATGAGGGCAGGGCCGGAGGTATACGCCTCTA	GGAAGGGGGGGGCAGGG	+
M100	SPIC_HUMAN.H11MO.0.D	-7	0.0015496	1.19164	0.123689	13	GAGACTGCCATGAGGGCAGGGCCGGAGGTATACGCCTCTA	GAGGAAGGGGAGG	+
M100	ZBT17_HUMAN.H11MO.0.A	-11	0.00169215	1.30126	0.128314	19	GAGACTGCCATGAGGGCAGGGCCGGAGGTATACGCCTCTA	GAGGGTGGGGGAGGGGAAG	+
M100	VEZF1_HUMAN.H11MO.0.C	-5	0.00199674	1.53549	0.144201	22	GAGACTGCCATGAGGGCAGGGCCGGAGGTATACGCCTCTA	GGGGAGGGGGGAGGGGGAGGGG	+
M100	KLF3_HUMAN.H11MO.0.B	-7	0.00281751	2.16666	0.185782	19	GAGACTGCCATGAGGGCAGGGCCGGAGGTATACGCCTCTA	GGGGAGGGGCGGGGCCGGG	+
M100	CLOCK_HUMAN.H11MO.0.C	-4	0.00311862	2.39822	0.197068	14	GAGACTGCCATGAGGGCAGGGCCGGAGGTATACGCCTCTA	CAGACACGTGAACA	+
M100	RARG_HUMAN.H11MO.2.D	1	0.00366494	2.81834	0.211388	19	GAGACTGCCATGAGGGCAGGGCCGGAGGTATACGCCTCTA	GGGGGTCACCCAGAGGTCAC	+
M100	EGR2_HUMAN.H11MO.0.A	-9	0.00376337	2.89403	0.211388	18	GAGACTGCCATGAGGGCAGGGCCGGAGGTATACGCCTCTA	GGGGGGGTGTGGGAGGGG	+
M100	PROX1_HUMAN.H11MO.0.D	-8	0.00466119	3.58445	0.243761	17	GAGACTGCCATGAGGGCAGGGCCGGAGGTATACGCCTCTA	GGGTAAGGCGGGTTGGG	+
M100	RARA_HUMAN.H11MO.2.A	-1	0.00466119	3.58445	0.243761	17	GAGACTGCCATGAGGGCAGGGCCGGAGGTATACGCCTCTA	AGGTCACCGAGAGGTCA	+
M100	NR1H3_HUMAN.H11MO.0.B	-9	0.00529443	4.07142	0.266969	19	GAGACTGCCATGAGGGCAGGGCCGGAGGTATACGCCTCTA	CAGAGGTCACTGCAGGTCA	+
M100	Z324A_HUMAN.H11MO.0.C	-9	0.00561102	4.31487	0.266969	23	GAGACTGCCATGAGGGCAGGGCCGGAGGTATACGCCTCTA	TGGCAGCAAAGGATGGTTTGATA	-
M100	COT2_HUMAN.H11MO.1.A	-4	0.0058091	4.4672	0.266969	17	GAGACTGCCATGAGGGCAGGGCCGGAGGTATACGCCTCTA	GGGGTCAAAGGTCAGGG	+
M100	THA_HUMAN.H11MO.0.C	-2	0.0058091	4.4672	0.266969	17	GAGACTGCCATGAGGGCAGGGCCGGAGGTATACGCCTCTA	GGGTCACTTCAGGTCAG	+
M100	BRAC_HUMAN.H11MO.0.A	-8	0.00626207	4.81553	0.279322	20	GAGACTGCCATGAGGGCAGGGCCGGAGGTATACGCCTCTA	TTAGCAGGGAGGTGTGAAAT	+
M100	ZN589_HUMAN.H11MO.0.D	-21	0.00832034	6.39834	0.358952	16	GAGACTGCCATGAGGGCAGGGCCGGAGGTATACGCCTCTA	CCCACGGTTACTGCCG	+
M100	ZN563_HUMAN.H11MO.0.C	-1	0.00872526	6.70973	0.358952	21	GAGACTGCCATGAGGGCAGGGCCGGAGGTATACGCCTCTA	GGGATCCTCACTGGCAGCTGC	+
M100	PAX2_HUMAN.H11MO.0.D	-21	0.00875732	6.73438	0.358952	18	GAGACTGCCATGAGGGCAGGGCCGGAGGTATACGCCTCTA	GTTCAGTCATGCGTGACA	+
M100	GATA1_HUMAN.H11MO.0.A	8	0.0103353	7.94785	0.401906	11	GAGACTGCCATGAGGGCAGGGCCGGAGGTATACGCCTCTA	TCTTATCTGTCCCCGCCAG	-
M100	LYL1_HUMAN.H11MO.0.A	-11	0.0115297	8.86635	0.437144	14	GAGACTGCCATGAGGGCAGGGCCGGAGGTATACGCCTCTA	CAGGAAACAGCTGG	-
M100	COT1_HUMAN.H11MO.0.C	-4	0.0135275	10.4027	0.477107	17	GAGACTGCCATGAGGGCAGGGCCGGAGGTATACGCCTCTA	GGGGTCAGAGGTCAGGG	+
M100	NFIC_HUMAN.H11MO.0.A	-3	0.0135275	10.4027	0.477107	17	GAGACTGCCATGAGGGCAGGGCCGGAGGTATACGCCTCTA	CTTGGCAGGGAGCCAAG	-
M100	MAZ_HUMAN.H11MO.0.A	-12	0.0139911	10.7591	0.482241	22	GAGACTGCCATGAGGGCAGGGCCGGAGGTATACGCCTCTA	GGGGGAGGGGGGGGGGGGGGGG	+
M101	IRX2_HUMAN.H11MO.0.D	-14	5.55578e-05	0.042724	0.0853189	19	AGTCGGATGAGACACTGACACTATACATGGAATTATGCAA	CCAACATGCCCACCCATGT	-
M101	MNX1_HUMAN.H11MO.0.D	-17	0.000117347	0.0902402	0.090104	19	AGTCGGATGAGACACTGACACTATACATGGAATTATGCAA	TTAAGGGTTATTAAAATAG	-
M101	AIRE_HUMAN.H11MO.0.C	-15	0.000352904	0.271384	0.180649	18	AGTCGGATGAGACACTGACACTATACATGGAATTATGCAA	TTAACCAATATAACCAAT	-
M101	HME2_HUMAN.H11MO.0.D	-27	0.00131561	1.01171	0.473038	11	AGTCGGATGAGACACTGACACTATACATGGAATTATGCAA	GGTAATTAGGG	+
M101	TLX1_HUMAN.H11MO.0.D	-3	0.00191131	1.4698	0.473038	17	AGTCGGATGAGACACTGACACTATACATGGAATTATGCAA	CTGGCAAGTTGCCAAGG	+
M101	SPIC_HUMAN.H11MO.0.D	-14	0.00194496	1.49567	0.473038	13	AGTCGGATGAGACACTGACACTATACATGGAATTATGCAA	CCTCCCCTTCCTC	-
M101	RXRA_HUMAN.H11MO.0.A	-1	0.00215623	1.65814	0.473038	20	AGTCGGATGAGACACTGACACTATACATGGAATTATGCAA	CTCTGACCTCTGCCTCCCCC	-
M102	MNX1_HUMAN.H11MO.0.D	-21	0.000143994	0.110731	0.14322	19	GGAAGTCAGTTATCCTGGAGCCTATGCCTACAATCCTGGA	CTATTTTAATAACCCTTAA	+
M102	IRX2_HUMAN.H11MO.0.D	-21	0.000186242	0.14322	0.14322	19	GGAAGTCAGTTATCCTGGAGCCTATGCCTACAATCCTGGA	CCAACATGCCCACCCATGT	-
M103	ZN394_HUMAN.H11MO.0.C	-17	0.00084728	0.651559	0.433209	20	ACCAGGCACACAACACGAAAATCTAACACACGTGAGCGGG	AGAATGGAATAGAATGGAAT	+
M103	MNX1_HUMAN.H11MO.0.D	-11	0.000955034	0.734421	0.433209	19	ACCAGGCACACAACACGAAAATCTAACACACGTGAGCGGG	TTAAGGGTTATTAAAATAG	-
M103	CLOCK_HUMAN.H11MO.0.C	-24	0.000963691	0.741078	0.433209	14	ACCAGGCACACAACACGAAAATCTAACACACGTGAGCGGG	CAGACACGTGAACA	+
M103	HXC10_HUMAN.H11MO.0.D	-7	0.00156164	1.2009	0.433209	19	ACCAGGCACACAACACGAAAATCTAACACACGTGAGCGGG	GTAATAAAAAAATTAAAAA	-
M103	IRX2_HUMAN.H11MO.0.D	-9	0.00169258	1.30159	0.433209	19	ACCAGGCACACAACACGAAAATCTAACACACGTGAGCGGG	CCAACATGCCCACCCATGT	-
M104	ZN263_HUMAN.H11MO.1.A	-21	5.82691e-05	0.0448089	0.0581962	11	TTAACCTTTCGCTTGTTCTCTCCTCCTCCCACCACTCTTC	CCTCCTCCCTC	-
M104	WT1_HUMAN.H11MO.1.B	-21	7.71466e-05	0.0593257	0.0581962	11	TTAACCTTTCGCTTGTTCTCTCCTCCTCCCACCACTCTTC	CCTCCTCCCAC	-
M104	MAZ_HUMAN.H11MO.1.A	-21	0.000761327	0.585461	0.238217	11	TTAACCTTTCGCTTGTTCTCTCCTCCTCCCACCACTCTTC	CCCCCTCCCTC	-
M104	WT1_HUMAN.H11MO.0.C	-16	0.000815482	0.627106	0.238217	20	TTAACCTTTCGCTTGTTCTCTCCTCCTCCCACCACTCTTC	CCCCCCCTCCTCCCCCGCCC	-
M104	ZN219_HUMAN.H11MO.0.D	-23	0.000878805	0.675801	0.238217	12	TTAACCTTTCGCTTGTTCTCTCCTCCTCCCACCACTCTTC	TCCGCCCCCCTC	-
M104	ZN281_HUMAN.H11MO.0.A	-18	0.000947363	0.728522	0.238217	15	TTAACCTTTCGCTTGTTCTCTCCTCCTCCCACCACTCTTC	TCCCCTCCCCCACCC	-
M104	VEZF1_HUMAN.H11MO.0.C	-16	0.0014246	1.09552	0.292465	22	TTAACCTTTCGCTTGTTCTCTCCTCCTCCCACCACTCTTC	CCCCTCCCCCTCCCCCCTCCCC	-
M104	ZSC22_HUMAN.H11MO.0.C	-21	0.0015508	1.19257	0.292465	16	TTAACCTTTCGCTTGTTCTCTCCTCCTCCCACCACTCTTC	CCTCCTCCCTCAGACC	-
M104	ZN436_HUMAN.H11MO.0.C	-21	0.00223594	1.71944	0.350266	19	TTAACCTTTCGCTTGTTCTCTCCTCCTCCCACCACTCTTC	CCTCCTCCAGGAAGCCTTCCCTGA	-
M104	PATZ1_HUMAN.H11MO.1.C	-22	0.00232161	1.78532	0.350266	9	TTAACCTTTCGCTTGTTCTCTCCTCCTCCCACCACTCTTC	CCCCTCCCT	-
M104	ZN770_HUMAN.H11MO.1.C	-19	0.00263782	2.02849	0.361794	11	TTAACCTTTCGCTTGTTCTCTCCTCCTCCCACCACTCTTC	CTCAGCCTCCC	-
M104	NR4A2_HUMAN.H11MO.0.C	0	0.00319252	2.45504	0.371449	9	TTAACCTTTCGCTTGTTCTCTCCTCCTCCCACCACTCTTC	GTGACCTTT	-
M104	NR4A3_HUMAN.H11MO.0.D	0	0.00353259	2.71656	0.371449	10	TTAACCTTTCGCTTGTTCTCTCCTCCTCCCACCACTCTTC	CTGACCTTTG	-
M104	IKZF1_HUMAN.H11MO.0.C	-24	0.00373962	2.87577	0.371449	8	TTAACCTTTCGCTTGTTCTCTCCTCCTCCCACCACTCTTC	TCTCCCAA	-
M104	PRDM1_HUMAN.H11MO.0.A	-2	0.00383776	2.95124	0.371449	14	TTAACCTTTCGCTTGTTCTCTCCTCCTCCCACCACTCTTC	TCACTTTCACTTTC	-
M104	EGR2_HUMAN.H11MO.1.A	-21	0.00414578	3.18811	0.371449	16	TTAACCTTTCGCTTGTTCTCTCCTCCTCCCACCACTCTTC	CCCCCGCCCACGCCCC	-
M104	ZNF76_HUMAN.H11MO.0.C	-18	0.00418543	3.21859	0.371449	22	TTAACCTTTCGCTTGTTCTCTCCTCCTCCCACCACTCTTC	ACTACAATTCCCAGAATGCCCC	-
M104	RXRG_HUMAN.H11MO.0.B	0	0.00493527	3.79522	0.413662	13	TTAACCTTTCGCTTGTTCTCTCCTCCTCCCACCACTCTTC	GTGACCTTTGACC	-
M104	ZN652_HUMAN.H11MO.0.D	1	0.00544193	4.18484	0.420623	10	TTAACCTTTCGCTTGTTCTCTCCTCCTCCCACCACTCTTC	ATTAACCCTTT	-
M104	EGR2_HUMAN.H11MO.0.A	-22	0.00583216	4.48493	0.420623	18	TTAACCTTTCGCTTGTTCTCTCCTCCTCCCACCACTCTTC	CCCCTCCCACACCCCCCC	-
M104	ZN148_HUMAN.H11MO.0.D	-19	0.00599241	4.60817	0.420623	15	TTAACCTTTCGCTTGTTCTCTCCTCCTCCCACCACTCTTC	CCCCTCCCCCACCCC	-
M104	ZN263_HUMAN.H11MO.0.A	-10	0.0061335	4.71666	0.420623	20	TTAACCTTTCGCTTGTTCTCTCCTCCTCCCACCACTCTTC	CTCCTCCTCTCCCTCCTCCC	-
M104	SOX7_HUMAN.H11MO.0.D	-2	0.00649649	4.9958	0.426146	16	TTAACCTTTCGCTTGTTCTCTCCTCCTCCCACCACTCTTC	AACAATGAAATTGTTT	+
M104	MAZ_HUMAN.H11MO.0.A	-10	0.00714124	5.49162	0.448922	22	TTAACCTTTCGCTTGTTCTCTCCTCCTCCCACCACTCTTC	CCCCCCCCCCCCCCCCTCCCCC	-
M104	ZN467_HUMAN.H11MO.0.C	-9	0.00798989	6.14423	0.453696	22	TTAACCTTTCGCTTGTTCTCTCCTCCTCCCACCACTCTTC	CCCCCCCCCCCCTCCCCTCCCC	-
M104	ZN341_HUMAN.H11MO.0.C	-18	0.00829318	6.37746	0.453696	22	TTAACCTTTCGCTTGTTCTCTCCTCCTCCCACCACTCTTC	GCTCTTCCCTCCCCCCCCCCCC	-
M104	NR1H2_HUMAN.H11MO.0.D	2	0.0083221	6.3997	0.453696	17	TTAACCTTTCGCTTGTTCTCTCCTCCTCCCACCACTCTTC	CGTTGACCTTTGACCTTTA	-
M104	TBX1_HUMAN.H11MO.0.D	-14	0.00873781	6.71937	0.453696	20	TTAACCTTTCGCTTGTTCTCTCCTCCTCCCACCACTCTTC	CCGCCCACCCCTGCCCACCC	-
M104	E2F6_HUMAN.H11MO.0.A	-22	0.0089048	6.84779	0.453696	13	TTAACCTTTCGCTTGTTCTCTCCTCCTCCCACCACTCTTC	CCCTTCCCGCCCC	-
M104	PPARD_HUMAN.H11MO.0.D	-1	0.00905481	6.96315	0.453696	14	TTAACCTTTCGCTTGTTCTCTCCTCCTCCCACCACTCTTC	TGACCTTTGTCCTA	-
M104	VEZF1_HUMAN.H11MO.1.C	-21	0.00943988	7.25927	0.453696	12	TTAACCTTTCGCTTGTTCTCTCCTCCTCCCACCACTCTTC	CCCCCTCCCCCT	-
M104	IRF2_HUMAN.H11MO.0.A	-2	0.00981478	7.54757	0.453696	20	TTAACCTTTCGCTTGTTCTCTCCTCCTCCCACCACTCTTC	TTACTTTCACTTTCACTTTC	-
M104	ZN257_HUMAN.H11MO.0.C	-14	0.00992365	7.63128	0.453696	12	TTAACCTTTCGCTTGTTCTCTCCTCCTCCCACCACTCTTC	GCTCTTGCCTCT	+
M104	FLI1_HUMAN.H11MO.0.A	-15	0.0108237	8.32346	0.461662	18	TTAACCTTTCGCTTGTTCTCTCCTCCTCCCACCACTCTTC	TCCCTCCTTCCTTCCTCC	-
M104	TBX15_HUMAN.H11MO.0.D	-15	0.010985	8.44749	0.461662	19	TTAACCTTTCGCTTGTTCTCTCCTCCTCCCACCACTCTTC	CCCCCACCCCCCCCCCCCC	-
M104	TBX3_HUMAN.H11MO.0.C	-25	0.0114359	8.79419	0.461662	11	TTAACCTTTCGCTTGTTCTCTCCTCCTCCCACCACTCTTC	TTCCCACCTCC	-
M104	ZN586_HUMAN.H11MO.0.C	-10	0.0114445	8.80078	0.461662	20	TTAACCTTTCGCTTGTTCTCTCCTCCTCCCACCACTCTTC	CATTTTTTCCTCCTAGGCCT	-
M104	NR6A1_HUMAN.H11MO.0.B	-1	0.0118595	9.11999	0.461662	13	TTAACCTTTCGCTTGTTCTCTCCTCCTCCCACCACTCTTC	TGACCTTGAACTT	-
M104	SP4_HUMAN.H11MO.1.A	-19	0.0119339	9.17714	0.461662	16	TTAACCTTTCGCTTGTTCTCTCCTCCTCCCACCACTCTTC	CGGCCCCGCCCCCTCC	-
M104	ZBT17_HUMAN.H11MO.0.A	-16	0.0128444	9.87735	0.484465	19	TTAACCTTTCGCTTGTTCTCTCCTCCTCCCACCACTCTTC	CTTCCCCTCCCCCACCCTC	-
M106	MNX1_HUMAN.H11MO.0.D	-4	0.000185184	0.142406	0.275721	19	ATCCGCATCAGGAAAACTCATGATCATGTGCATAGTCCCT	CTATTTTAATAACCCTTAA	+
M106	IRX2_HUMAN.H11MO.0.D	-4	0.000358545	0.275721	0.275721	19	ATCCGCATCAGGAAAACTCATGATCATGTGCATAGTCCCT	CCAACATGCCCACCCATGT	-
M106	GATA1_HUMAN.H11MO.0.A	8	0.000922204	0.709175	0.354587	11	ATCCGCATCAGGAAAACTCATGATCATGTGCATAGTCCCT	TCTTATCTGTCCCCGCCAG	-
M107	MNX1_HUMAN.H11MO.0.D	-20	4.17665e-06	0.00321185	0.0064098	19	TAAACTCTAGTGAAATACATATATTTCCTACATTGTCCCA	CTATTTTAATAACCCTTAA	+
M107	HXC10_HUMAN.H11MO.0.D	-11	0.000423209	0.325447	0.216496	19	TAAACTCTAGTGAAATACATATATTTCCTACATTGTCCCA	GTAATAAAAAAATTAAAAA	-
M107	IRX2_HUMAN.H11MO.0.D	-17	0.00216964	1.66845	0.460579	19	TAAACTCTAGTGAAATACATATATTTCCTACATTGTCCCA	CCAACATGCCCACCCATGT	-
M107	GATA5_HUMAN.H11MO.0.D	-13	0.00220301	1.69412	0.460579	17	TAAACTCTAGTGAAATACATATATTTCCTACATTGTCCCA	ATCTAAGTTATCTCTTA	-
M107	PO3F3_HUMAN.H11MO.0.D	-19	0.00278801	2.14398	0.460579	17	TAAACTCTAGTGAAATACATATATTTCCTACATTGTCCCA	AAATTTGCATAATTTAT	-
M107	ZN394_HUMAN.H11MO.0.C	-17	0.00279735	2.15116	0.460579	20	TAAACTCTAGTGAAATACATATATTTCCTACATTGTCCCA	ATTCCATTCTATTCCATTCT	-
M107	NR1D1_HUMAN.H11MO.0.B	-18	0.00290817	2.23638	0.460579	19	TAAACTCTAGTGAAATACATATATTTCCTACATTGTCCCA	CCTTCTGACCCACTTCCCT	-
M110	GATA5_HUMAN.H11MO.0.D	-2	7.36782e-06	0.00566585	0.011248	17	TCCAAGAGAAAACGGGGTTTCTGACAGTCAGGTTGAAAAA	TAAGAGATAACTTAGAT	+
M110	ZN563_HUMAN.H11MO.0.C	-14	9.74612e-05	0.0749477	0.054294	21	TCCAAGAGAAAACGGGGTTTCTGACAGTCAGGTTGAAAAA	GGGATCCTCACTGGCAGCTGC	+
M110	MNX1_HUMAN.H11MO.0.D	-1	0.000106694	0.0820474	0.054294	19	TCCAAGAGAAAACGGGGTTTCTGACAGTCAGGTTGAAAAA	TTAAGGGTTATTAAAATAG	-
M110	ANDR_HUMAN.H11MO.2.A	-3	0.000209749	0.161297	0.0800526	12	TCCAAGAGAAAACGGGGTTTCTGACAGTCAGGTTGAAAAA	AAAAGAACAGAG	-
M110	NFAC1_HUMAN.H11MO.0.B	-4	0.000360412	0.277157	0.103951	15	TCCAAGAGAAAACGGGGTTTCTGACAGTCAGGTTGAAAAA	ATGGAAAAAAAGAAA	+
M110	NFAT5_HUMAN.H11MO.0.D	-3	0.00040855	0.314175	0.103951	11	TCCAAGAGAAAACGGGGTTTCTGACAGTCAGGTTGAAAAA	AGAGGAAAAGG	+
M110	SMAD3_HUMAN.H11MO.0.B	-28	0.000538048	0.413759	0.117343	12	TCCAAGAGAAAACGGGGTTTCTGACAGTCAGGTTGAAAAA	CAGGTGACAGAG	-
M110	ETS2_HUMAN.H11MO.0.B	-2	0.000963424	0.740873	0.182151	13	TCCAAGAGAAAACGGGGTTTCTGACAGTCAGGTTGAAAAA	GGAAGGAAGAGGA	+
M110	HXC10_HUMAN.H11MO.0.D	-1	0.00107384	0.825785	0.182151	19	TCCAAGAGAAAACGGGGTTTCTGACAGTCAGGTTGAAAAA	GTAATAAAAAAATTAAAAA	-
M110	GATA2_HUMAN.H11MO.0.A	-28	0.00162143	1.24688	0.242665	12	TCCAAGAGAAAACGGGGTTTCTGACAGTCAGGTTGAAAAA	CTGGGGGGTGGAGATAAGG	+
M110	RXRA_HUMAN.H11MO.0.A	-20	0.00178959	1.37619	0.242665	20	TCCAAGAGAAAACGGGGTTTCTGACAGTCAGGTTGAAAAA	GGGGGAGGCAGAGGTCAGAG	+
M110	BC11A_HUMAN.H11MO.0.A	-1	0.00192751	1.48226	0.242665	17	TCCAAGAGAAAACGGGGTTTCTGACAGTCAGGTTGAAAAA	AAAAGAGGAAGTGAAAA	+
M110	NR1D1_HUMAN.H11MO.0.B	-6	0.00206641	1.58907	0.242665	19	TCCAAGAGAAAACGGGGTTTCTGACAGTCAGGTTGAAAAA	AGGGAAGTGGGTCAGAAGG	+
M110	GATA1_HUMAN.H11MO.0.A	-28	0.00262426	2.01805	0.286163	12	TCCAAGAGAAAACGGGGTTTCTGACAGTCAGGTTGAAAAA	CTGGCGGGGACAGATAAGA	+
M110	ANDR_HUMAN.H11MO.1.A	-6	0.00309528	2.38027	0.315023	16	TCCAAGAGAAAACGGGGTTTCTGACAGTCAGGTTGAAAAA	GGAACAGTGTGTTCTT	+
M110	LEF1_HUMAN.H11MO.0.A	0	0.00427795	3.28974	0.379059	14	TCCAAGAGAAAACGGGGTTTCTGACAGTCAGGTTGAAAAA	AGCAAATCAAAGGA	-
M110	IRX2_HUMAN.H11MO.0.D	-17	0.00452187	3.47732	0.379059	19	TCCAAGAGAAAACGGGGTTTCTGACAGTCAGGTTGAAAAA	ACATGGGTGGGCATGTTGG	+
M110	ZN350_HUMAN.H11MO.1.D	-3	0.00471765	3.62787	0.379059	24	TCCAAGAGAAAACGGGGTTTCTGACAGTCAGGTTGAAAAA	ACGGGGCGCAGGGATTTGTTGCCC	+
M110	PAX2_HUMAN.H11MO.0.D	-21	0.00528054	4.06074	0.403073	18	TCCAAGAGAAAACGGGGTTTCTGACAGTCAGGTTGAAAAA	GTTCAGTCATGCGTGACA	+
M110	PRDM6_HUMAN.H11MO.0.C	-2	0.00565379	4.34777	0.406089	13	TCCAAGAGAAAACGGGGTTTCTGACAGTCAGGTTGAAAAA	AAAAAGAAAAAAA	+
M110	ZN394_HUMAN.H11MO.0.C	-1	0.00601367	4.62451	0.406089	20	TCCAAGAGAAAACGGGGTTTCTGACAGTCAGGTTGAAAAA	AGAATGGAATAGAATGGAAT	+
M110	ZEP2_HUMAN.H11MO.0.D	-1	0.00611807	4.7048	0.406089	14	TCCAAGAGAAAACGGGGTTTCTGACAGTCAGGTTGAAAAA	GGTAGGGAAACCCC	+
M110	FOXD3_HUMAN.H11MO.0.D	0	0.00641865	4.93594	0.408289	15	TCCAAGAGAAAACGGGGTTTCTGACAGTCAGGTTGAAAAA	TGCTAAGTAAACAAA	-
M110	SPIC_HUMAN.H11MO.0.D	-4	0.0074423	5.72313	0.416943	13	TCCAAGAGAAAACGGGGTTTCTGACAGTCAGGTTGAAAAA	GAGGAAGGGGAGG	+
M110	ZN554_HUMAN.H11MO.0.C	-2	0.00747094	5.74515	0.416943	20	TCCAAGAGAAAACGGGGTTTCTGACAGTCAGGTTGAAAAA	GCTGAGCCATGTGGGGTGCT	+
M110	NKX61_HUMAN.H11MO.0.B	-5	0.00764716	5.88067	0.416943	19	TCCAAGAGAAAACGGGGTTTCTGACAGTCAGGTTGAAAAA	GATTAATGGGAATTTAATG	+
M110	SUH_HUMAN.H11MO.0.A	0	0.00792254	6.09243	0.417062	11	TCCAAGAGAAAACGGGGTTTCTGACAGTCAGGTTGAAAAA	GGCGTGGGAAA	+
M110	PRGR_HUMAN.H11MO.0.A	-6	0.00910159	6.99912	0.46316	16	TCCAAGAGAAAACGGGGTTTCTGACAGTCAGGTTGAAAAA	AGAACATTCTGTTCTT	+
M110	GCR_HUMAN.H11MO.1.A	-4	0.00970865	7.46595	0.470229	12	TCCAAGAGAAAACGGGGTTTCTGACAGTCAGGTTGAAAAA	AAAGAACAGAAT	+
M111	MNX1_HUMAN.H11MO.0.D	-21	0.000579157	0.445371	0.39642	19	GCGTTGAGTCAGGACATTGGTGTCTATCCATCCAGTCTTT	CTATTTTAATAACCCTTAA	+
M111	IRX2_HUMAN.H11MO.0.D	-19	0.000677761	0.521198	0.39642	19	GCGTTGAGTCAGGACATTGGTGTCTATCCATCCAGTCTTT	CCAACATGCCCACCCATGT	-
M111	TLX1_HUMAN.H11MO.0.D	-14	0.00103121	0.793001	0.39642	17	GCGTTGAGTCAGGACATTGGTGTCTATCCATCCAGTCTTT	CCTTGGCAACTTGCCAG	-
M111	MAF_HUMAN.H11MO.0.A	0	0.00134997	1.03813	0.415166	19	GCGTTGAGTCAGGACATTGGTGTCTATCCATCCAGTCTTT	TTGCTGAGTCAGCAGATTC	-
M113	IRX2_HUMAN.H11MO.0.D	-10	0.000132602	0.101971	0.2039	19	GCAACTTACCCGTAAGTGACCACCCCTTATCTCCAGAAAG	CCAACATGCCCACCCATGT	-
M113	MNX1_HUMAN.H11MO.0.D	-12	0.000626163	0.481519	0.342197	19	GCAACTTACCCGTAAGTGACCACCCCTTATCTCCAGAAAG	CTATTTTAATAACCCTTAA	+
M113	RXRA_HUMAN.H11MO.0.A	-13	0.000890159	0.684532	0.342197	20	GCAACTTACCCGTAAGTGACCACCCCTTATCTCCAGAAAG	CTCTGACCTCTGCCTCCCCC	-
M114	AIRE_HUMAN.H11MO.0.C	-2	0.000606129	0.466113	0.356082	18	TCTTTCCCATGCTTAGCATAACTAAACTCCCAACTTGATT	TTAACCAATATAACCAAT	-
M114	ZN394_HUMAN.H11MO.0.C	-8	0.000695586	0.534906	0.356082	20	TCTTTCCCATGCTTAGCATAACTAAACTCCCAACTTGATT	ATTCCATTCTATTCCATTCT	-
M114	ZN350_HUMAN.H11MO.0.C	-7	0.000833736	0.641143	0.356082	18	TCTTTCCCATGCTTAGCATAACTAAACTCCCAACTTGATT	CAGTCCTTTTATGACCTA	+
M114	IRX2_HUMAN.H11MO.0.D	-12	0.00116165	0.893306	0.356082	19	TCTTTCCCATGCTTAGCATAACTAAACTCCCAACTTGATT	CCAACATGCCCACCCATGT	-
M114	MNX1_HUMAN.H11MO.0.D	2	0.00116165	0.893306	0.356082	17	TCTTTCCCATGCTTAGCATAACTAAACTCCCAACTTGATT	CTATTTTAATAACCCTTAA	+
M114	RFX5_HUMAN.H11MO.0.A	-7	0.00191792	1.47488	0.362345	20	TCTTTCCCATGCTTAGCATAACTAAACTCCCAACTTGATT	TCTGCCTAGCAACAGCTGAC	-
M114	PAX2_HUMAN.H11MO.0.D	-9	0.00209183	1.60862	0.362345	18	TCTTTCCCATGCTTAGCATAACTAAACTCCCAACTTGATT	TGTCACGCATGACTGAAC	-
M114	ZN563_HUMAN.H11MO.0.C	-2	0.00214056	1.64609	0.362345	21	TCTTTCCCATGCTTAGCATAACTAAACTCCCAACTTGATT	GGGATCCTCACTGGCAGCTGC	+
M114	HME2_HUMAN.H11MO.0.D	-20	0.00224675	1.72775	0.362345	11	TCTTTCCCATGCTTAGCATAACTAAACTCCCAACTTGATT	CCCTAATTACC	-
M114	BRAC_HUMAN.H11MO.0.A	1	0.00236415	1.81803	0.362345	19	TCTTTCCCATGCTTAGCATAACTAAACTCCCAACTTGATT	ATTTCACACCTCCCTGCTAA	-
M114	NR1H3_HUMAN.H11MO.0.B	-12	0.00343105	2.63848	0.450038	19	TCTTTCCCATGCTTAGCATAACTAAACTCCCAACTTGATT	TGACCTGCAGTGACCTCTG	-
M114	SPIC_HUMAN.H11MO.0.D	-1	0.00352358	2.70963	0.450038	13	TCTTTCCCATGCTTAGCATAACTAAACTCCCAACTTGATT	CCTCCCCTTCCTC	-
M115	BRAC_HUMAN.H11MO.0.A	-3	3.97024e-05	0.0305312	0.06105	20	TGGAACTCAGACCTTGCAGTTATCATGGATCTTCACTTCA	ATTTCACACCTCCCTGCTAA	-
M115	MNX1_HUMAN.H11MO.0.D	-11	0.00025166	0.193526	0.193487	19	TGGAACTCAGACCTTGCAGTTATCATGGATCTTCACTTCA	CTATTTTAATAACCCTTAA	+
M115	IRX2_HUMAN.H11MO.0.D	-11	0.000480386	0.369417	0.246228	19	TGGAACTCAGACCTTGCAGTTATCATGGATCTTCACTTCA	CCAACATGCCCACCCATGT	-
M116	Z324A_HUMAN.H11MO.0.C	-4	4.06443e-05	0.0312554	0.0620749	23	CTGTTCAAAGCCCAGAAGGCTGCCAACGAGGTCCCCAGAC	TGGCAGCAAAGGATGGTTTGATA	-
M116	ZN563_HUMAN.H11MO.0.C	-15	0.000122584	0.0942671	0.0936096	21	CTGTTCAAAGCCCAGAAGGCTGCCAACGAGGTCCCCAGAC	GCAGCTGCCAGTGAGGATCCC	-
M116	THAP1_HUMAN.H11MO.0.C	-2	0.000754443	0.580166	0.352228	22	CTGTTCAAAGCCCAGAAGGCTGCCAACGAGGTCCCCAGAC	GCCCGCAGCCAAGATGGCGGCG	-
M116	BRAC_HUMAN.H11MO.0.A	-8	0.00115088	0.885024	0.352228	20	CTGTTCAAAGCCCAGAAGGCTGCCAACGAGGTCCCCAGAC	TTAGCAGGGAGGTGTGAAAT	+
M116	SMAD3_HUMAN.H11MO.0.B	0	0.00115313	0.886756	0.352228	12	CTGTTCAAAGCCCAGAAGGCTGCCAACGAGGTCCCCAGAC	CAGGTGACAGAG	-
M116	TLX1_HUMAN.H11MO.0.D	-11	0.00203725	1.56664	0.440304	17	CTGTTCAAAGCCCAGAAGGCTGCCAACGAGGTCCCCAGAC	CTGGCAAGTTGCCAAGG	+
M116	COT2_HUMAN.H11MO.1.A	0	0.00259465	1.99528	0.440304	17	CTGTTCAAAGCCCAGAAGGCTGCCAACGAGGTCCCCAGAC	GGGGTCAAAGGTCAGGG	+
M116	GATA5_HUMAN.H11MO.0.D	-4	0.00259465	1.99528	0.440304	17	CTGTTCAAAGCCCAGAAGGCTGCCAACGAGGTCCCCAGAC	TAAGAGATAACTTAGAT	+
M116	MNX1_HUMAN.H11MO.0.D	-3	0.00363097	2.79222	0.48717	19	CTGTTCAAAGCCCAGAAGGCTGCCAACGAGGTCCCCAGAC	TTAAGGGTTATTAAAATAG	-
M116	NFIC_HUMAN.H11MO.0.A	-10	0.00415935	3.19854	0.48717	17	CTGTTCAAAGCCCAGAAGGCTGCCAACGAGGTCCCCAGAC	CTTGGCAGGGAGCCAAG	-
M116	COT1_HUMAN.H11MO.0.C	0	0.0044929	3.45504	0.48717	17	CTGTTCAAAGCCCAGAAGGCTGCCAACGAGGTCCCCAGAC	GGGGTCAGAGGTCAGGG	+
M116	IRX2_HUMAN.H11MO.0.D	-10	0.00521347	4.00916	0.48717	19	CTGTTCAAAGCCCAGAAGGCTGCCAACGAGGTCCCCAGAC	CCAACATGCCCACCCATGT	-
M116	NR1D1_HUMAN.H11MO.0.B	0	0.0055985	4.30524	0.48717	19	CTGTTCAAAGCCCAGAAGGCTGCCAACGAGGTCCCCAGAC	AGGGAAGTGGGTCAGAAGG	+
M116	ZN214_HUMAN.H11MO.0.C	-1	0.00566328	4.35506	0.48717	22	CTGTTCAAAGCCCAGAAGGCTGCCAACGAGGTCCCCAGAC	TCATCAAAGGCCTCAAAAAGGA	-
M116	RXRA_HUMAN.H11MO.0.A	-8	0.0056904	4.37591	0.48717	20	CTGTTCAAAGCCCAGAAGGCTGCCAACGAGGTCCCCAGAC	GGGGGAGGCAGAGGTCAGAG	+
M116	ZN713_HUMAN.H11MO.0.D	-11	0.00600978	4.62152	0.48717	19	CTGTTCAAAGCCCAGAAGGCTGCCAACGAGGTCCCCAGAC	ATAGAAAAAAGACATGAAA	+
M116	LYL1_HUMAN.H11MO.0.A	0	0.00606062	4.66062	0.48717	14	CTGTTCAAAGCCCAGAAGGCTGCCAACGAGGTCCCCAGAC	CAGGAAACAGCTGG	-
M117	MNX1_HUMAN.H11MO.0.D	-9	6.50872e-05	0.0500521	0.100084	19	CTGTCTTAGATATAACCAGCGCACTCAAGAGAATGCCTTG	CTATTTTAATAACCCTTAA	+
M117	IRX2_HUMAN.H11MO.0.D	-11	0.000417543	0.321091	0.321026	19	CTGTCTTAGATATAACCAGCGCACTCAAGAGAATGCCTTG	CCAACATGCCCACCCATGT	-
M117	ZN563_HUMAN.H11MO.0.C	-5	0.00128797	0.990449	0.474787	21	CTGTCTTAGATATAACCAGCGCACTCAAGAGAATGCCTTG	GCAGCTGCCAGTGAGGATCCC	-
M118	MNX1_HUMAN.H11MO.0.D	-20	9.25229e-05	0.0711501	0.129458	19	ATCCAGGGAATAACTTAATTCTGTGCTAACACCTCTTCAT	CTATTTTAATAACCCTTAA	+
M118	IRX2_HUMAN.H11MO.0.D	-17	0.00016838	0.129484	0.129458	19	ATCCAGGGAATAACTTAATTCTGTGCTAACACCTCTTCAT	CCAACATGCCCACCCATGT	-
M119	IRX2_HUMAN.H11MO.0.D	-2	0.000428308	0.329369	0.379932	19	TCTCATGAGTCAGATCTGAGTCTTTGGGGCTCAGCAGCTG	CCAACATGCCCACCCATGT	-
M119	MNX1_HUMAN.H11MO.0.D	-14	0.000587208	0.451563	0.379932	19	TCTCATGAGTCAGATCTGAGTCTTTGGGGCTCAGCAGCTG	CTATTTTAATAACCCTTAA	+
M120	MNX1_HUMAN.H11MO.0.D	-2	3.82923e-05	0.0294468	0.0588047	19	GACGTTCTTAATTCCCAGTCTATTATACATGAGCCTACCG	CTATTTTAATAACCCTTAA	+
M120	ZN394_HUMAN.H11MO.0.C	-11	0.000209248	0.160912	0.109523	20	GACGTTCTTAATTCCCAGTCTATTATACATGAGCCTACCG	ATTCCATTCTATTCCATTCT	-
M120	ZN554_HUMAN.H11MO.0.C	-18	0.000316429	0.243334	0.109523	20	GACGTTCTTAATTCCCAGTCTATTATACATGAGCCTACCG	AGCACCCCACATGGCTCAGC	-
M120	IRX2_HUMAN.H11MO.0.D	-13	0.000356595	0.274222	0.109523	19	GACGTTCTTAATTCCCAGTCTATTATACATGAGCCTACCG	CCAACATGCCCACCCATGT	-
M121	MNX1_HUMAN.H11MO.0.D	-16	0.000817508	0.628663	0.450802	19	AGGTCTCTGCAGCTCGTACTTTCAACCACTACTGAGGCGG	CTATTTTAATAACCCTTAA	+
M121	IRX2_HUMAN.H11MO.0.D	-19	0.000880656	0.677225	0.450802	19	AGGTCTCTGCAGCTCGTACTTTCAACCACTACTGAGGCGG	CCAACATGCCCACCCATGT	-
M122	MNX1_HUMAN.H11MO.0.D	0	0.000393884	0.302897	0.162724	19	TGGGGAGTCCCAGCCTGTGGGGCTATTGCCCCGTCAACCT	TTAAGGGTTATTAAAATAG	-
M122	PATZ1_HUMAN.H11MO.0.C	-1	0.000531239	0.408523	0.162724	22	TGGGGAGTCCCAGCCTGTGGGGCTATTGCCCCGTCAACCT	GGGGAGGGGGCGGGGGGGGAGG	+
M122	SPIC_HUMAN.H11MO.0.D	0	0.000622585	0.478768	0.162724	13	TGGGGAGTCCCAGCCTGTGGGGCTATTGCCCCGTCAACCT	GAGGAAGGGGAGG	+
M122	IRX2_HUMAN.H11MO.0.D	-8	0.000751512	0.577913	0.162724	19	TGGGGAGTCCCAGCCTGTGGGGCTATTGCCCCGTCAACCT	ACATGGGTGGGCATGTTGG	+
M122	ZN563_HUMAN.H11MO.0.C	-9	0.000804095	0.618349	0.162724	21	TGGGGAGTCCCAGCCTGTGGGGCTATTGCCCCGTCAACCT	GCAGCTGCCAGTGAGGATCCC	-
M122	KLF6_HUMAN.H11MO.0.A	-1	0.000813355	0.62547	0.162724	19	TGGGGAGTCCCAGCCTGTGGGGCTATTGCCCCGTCAACCT	GGAAGGGCGGGGCCGGGGG	+
M122	ZFX_HUMAN.H11MO.1.A	-2	0.000814183	0.626107	0.162724	17	TGGGGAGTCCCAGCCTGTGGGGCTATTGCCCCGTCAACCT	GGGGGCGGAGGCCGGGG	+
M122	NR1D1_HUMAN.H11MO.0.B	-10	0.000879964	0.676692	0.162724	19	TGGGGAGTCCCAGCCTGTGGGGCTATTGCCCCGTCAACCT	AGGGAAGTGGGTCAGAAGG	+
M122	RXRA_HUMAN.H11MO.0.A	-1	0.000956163	0.735289	0.162724	20	TGGGGAGTCCCAGCCTGTGGGGCTATTGCCCCGTCAACCT	GGGGGAGGCAGAGGTCAGAG	+
M122	VEZF1_HUMAN.H11MO.0.C	0	0.0025438	1.95618	0.318587	22	TGGGGAGTCCCAGCCTGTGGGGCTATTGCCCCGTCAACCT	GGGGAGGGGGGAGGGGGAGGGG	+
M122	MAZ_HUMAN.H11MO.0.A	0	0.00291202	2.23934	0.318587	22	TGGGGAGTCCCAGCCTGTGGGGCTATTGCCCCGTCAACCT	GGGGGAGGGGGGGGGGGGGGGG	+
M122	ZN341_HUMAN.H11MO.0.C	-1	0.00291202	2.23934	0.318587	22	TGGGGAGTCCCAGCCTGTGGGGCTATTGCCCCGTCAACCT	GGGGGGGGGGGGAGGGAAGAGC	+
M123	RXRA_HUMAN.H11MO.0.A	-10	0.000126244	0.0970813	0.0733645	20	CAAGCCAAAGCAGGGAGACATAGGGCTCAGGCAGGCCAAT	GGGGGAGGCAGAGGTCAGAG	+
M123	ZFP82_HUMAN.H11MO.0.C	-9	0.000127054	0.0977045	0.0733645	24	CAAGCCAAAGCAGGGAGACATAGGGCTCAGGCAGGCCAAT	GAAGAGAGAATTAGTGAAATGGAA	-
M123	NR1D1_HUMAN.H11MO.0.B	-15	0.000145694	0.112038	0.0733645	19	CAAGCCAAAGCAGGGAGACATAGGGCTCAGGCAGGCCAAT	AGGGAAGTGGGTCAGAAGG	+
M123	ZN563_HUMAN.H11MO.1.C	-27	0.000207441	0.159522	0.0783434	12	CAAGCCAAAGCAGGGAGACATAGGGCTCAGGCAGGCCAAT	CAGGCAGCACAG	+
M123	RARA_HUMAN.H11MO.0.A	-12	0.000265237	0.203967	0.0801365	20	CAAGCCAAAGCAGGGAGACATAGGGCTCAGGCAGGCCAAT	GGGGGATCAAGAGGTCAAGG	+
M123	ZEP2_HUMAN.H11MO.0.D	-24	0.000668394	0.513995	0.161302	14	CAAGCCAAAGCAGGGAGACATAGGGCTCAGGCAGGCCAAT	GGTAGGGAAACCCC	+
M123	PATZ1_HUMAN.H11MO.0.C	-9	0.000747429	0.574773	0.161302	22	CAAGCCAAAGCAGGGAGACATAGGGCTCAGGCAGGCCAAT	GGGGAGGGGGCGGGGGGGGAGG	+
M123	ZBT17_HUMAN.H11MO.0.A	-21	0.00110798	0.852034	0.203268	19	CAAGCCAAAGCAGGGAGACATAGGGCTCAGGCAGGCCAAT	GAGGGTGGGGGAGGGGAAG	+
M123	ZN816_HUMAN.H11MO.1.C	-19	0.00128064	0.984815	0.203268	14	CAAGCCAAAGCAGGGAGACATAGGGCTCAGGCAGGCCAAT	AAGGGGGACATGCA	+
M123	TLX1_HUMAN.H11MO.0.D	-18	0.0014005	1.07698	0.203268	17	CAAGCCAAAGCAGGGAGACATAGGGCTCAGGCAGGCCAAT	CCTTGGCAACTTGCCAG	-
M123	RARG_HUMAN.H11MO.0.B	-23	0.00164751	1.26694	0.203268	17	CAAGCCAAAGCAGGGAGACATAGGGCTCAGGCAGGCCAAT	AGGTCAGAGTGACCTGGG	+
M123	LYL1_HUMAN.H11MO.0.A	0	0.00167903	1.29118	0.203268	14	CAAGCCAAAGCAGGGAGACATAGGGCTCAGGCAGGCCAAT	CAGGAAACAGCTGG	-
M123	ZN341_HUMAN.H11MO.0.C	-15	0.00174923	1.34516	0.203268	22	CAAGCCAAAGCAGGGAGACATAGGGCTCAGGCAGGCCAAT	GGGGGGGGGGGGAGGGAAGAGC	+
M123	ZFX_HUMAN.H11MO.1.A	-24	0.00192633	1.48135	0.207859	16	CAAGCCAAAGCAGGGAGACATAGGGCTCAGGCAGGCCAAT	GGGGGCGGAGGCCGGGG	+
M123	FLI1_HUMAN.H11MO.0.A	-22	0.00223676	1.72007	0.208515	18	CAAGCCAAAGCAGGGAGACATAGGGCTCAGGCAGGCCAAT	GGAGGAAGGAAGGAGGGA	+
M123	VEZF1_HUMAN.H11MO.0.C	-3	0.00230098	1.76946	0.208515	22	CAAGCCAAAGCAGGGAGACATAGGGCTCAGGCAGGCCAAT	GGGGAGGGGGGAGGGGGAGGGG	+
M123	NR1H3_HUMAN.H11MO.0.B	-10	0.00234649	1.80445	0.208515	19	CAAGCCAAAGCAGGGAGACATAGGGCTCAGGCAGGCCAAT	CAGAGGTCACTGCAGGTCA	+
M123	MAFA_HUMAN.H11MO.0.D	-13	0.00280606	2.15786	0.2355	21	CAAGCCAAAGCAGGGAGACATAGGGCTCAGGCAGGCCAAT	CGAAGGCTGCGGGGTCAGCAC	-
M123	VDR_HUMAN.H11MO.0.A	-13	0.00304927	2.34489	0.242443	16	CAAGCCAAAGCAGGGAGACATAGGGCTCAGGCAGGCCAAT	GGGGTCAGTGGGTTCA	+
M123	MNX1_HUMAN.H11MO.0.D	-4	0.00362215	2.78543	0.273592	19	CAAGCCAAAGCAGGGAGACATAGGGCTCAGGCAGGCCAAT	TTAAGGGTTATTAAAATAG	-
M123	ESR2_HUMAN.H11MO.0.A	-23	0.0041458	3.18812	0.286337	15	CAAGCCAAAGCAGGGAGACATAGGGCTCAGGCAGGCCAAT	AGGTCAGGGTGACCT	-
M123	IRX2_HUMAN.H11MO.0.D	-5	0.00417511	3.21066	0.286337	19	CAAGCCAAAGCAGGGAGACATAGGGCTCAGGCAGGCCAAT	ACATGGGTGGGCATGTTGG	+
M123	ZN350_HUMAN.H11MO.0.C	-21	0.00435951	3.35247	0.286337	18	CAAGCCAAAGCAGGGAGACATAGGGCTCAGGCAGGCCAAT	TAGGTCATAAAAGGACTG	-
M123	OLIG2_HUMAN.H11MO.0.B	-7	0.00468685	3.60419	0.292126	18	CAAGCCAAAGCAGGGAGACATAGGGCTCAGGCAGGCCAAT	CAGAAGGGAAACAGCTGG	-
M123	SP4_HUMAN.H11MO.0.A	-16	0.00483441	3.71766	0.292126	20	CAAGCCAAAGCAGGGAGACATAGGGCTCAGGCAGGCCAAT	GGGAAGGGGGCGGGGCCGGG	+
M123	THA_HUMAN.H11MO.0.C	-22	0.00520589	4.00333	0.298287	17	CAAGCCAAAGCAGGGAGACATAGGGCTCAGGCAGGCCAAT	GGGTCACTTCAGGTCAG	+
M123	MAZ_HUMAN.H11MO.0.A	-13	0.00579664	4.45762	0.298287	22	CAAGCCAAAGCAGGGAGACATAGGGCTCAGGCAGGCCAAT	GGGGGAGGGGGGGGGGGGGGGG	+
M123	ZN335_HUMAN.H11MO.0.A	-26	0.00579664	4.45762	0.298287	14	CAAGCCAAAGCAGGGAGACATAGGGCTCAGGCAGGCCAAT	TCAGGCAGCGCCGAGGACAGCC	-
M123	ZN394_HUMAN.H11MO.0.C	-14	0.00592364	4.55528	0.298287	20	CAAGCCAAAGCAGGGAGACATAGGGCTCAGGCAGGCCAAT	AGAATGGAATAGAATGGAAT	+
M123	NFIC_HUMAN.H11MO.0.A	-18	0.00697948	5.36722	0.340117	17	CAAGCCAAAGCAGGGAGACATAGGGCTCAGGCAGGCCAAT	CTTGGCTCCCTGCCAAG	+
M123	RARA_HUMAN.H11MO.2.A	-21	0.00806342	6.20077	0.380659	17	CAAGCCAAAGCAGGGAGACATAGGGCTCAGGCAGGCCAAT	AGGTCACCGAGAGGTCA	+
M123	ZN282_HUMAN.H11MO.0.D	-21	0.00910043	6.99823	0.416596	14	CAAGCCAAAGCAGGGAGACATAGGGCTCAGGCAGGCCAAT	CGTGTTATGGGAAA	+
M123	ZN554_HUMAN.H11MO.0.C	-9	0.0100463	7.72558	0.423109	20	CAAGCCAAAGCAGGGAGACATAGGGCTCAGGCAGGCCAAT	GCTGAGCCATGTGGGGTGCT	+
M123	ZN589_HUMAN.H11MO.0.D	-17	0.0103308	7.94437	0.423109	16	CAAGCCAAAGCAGGGAGACATAGGGCTCAGGCAGGCCAAT	CCCACGGTTACTGCCG	+
M123	TBX2_HUMAN.H11MO.0.D	-12	0.0106472	8.18769	0.423109	25	CAAGCCAAAGCAGGGAGACATAGGGCTCAGGCAGGCCAAT	TGCCATCAGAGGTGTGAAAAGCGAC	+
M123	ZN134_HUMAN.H11MO.0.C	-9	0.010846	8.34059	0.423109	22	CAAGCCAAAGCAGGGAGACATAGGGCTCAGGCAGGCCAAT	GCCTCACCTAATCAGTTGAAGG	+
M123	ZN816_HUMAN.H11MO.0.C	-15	0.0111633	8.58458	0.423109	21	CAAGCCAAAGCAGGGAGACATAGGGCTCAGGCAGGCCAAT	AAAAAAGGGGGACATGCAGGG	+
M123	PROX1_HUMAN.H11MO.0.D	-24	0.0114931	8.83822	0.423109	16	CAAGCCAAAGCAGGGAGACATAGGGCTCAGGCAGGCCAAT	GGGTAAGGCGGGTTGGG	+
M123	ETS2_HUMAN.H11MO.0.B	-25	0.011523	8.86121	0.423109	13	CAAGCCAAAGCAGGGAGACATAGGGCTCAGGCAGGCCAAT	GGAAGGAAGAGGA	+
M123	PAX2_HUMAN.H11MO.0.D	-24	0.01164	8.95114	0.423109	16	CAAGCCAAAGCAGGGAGACATAGGGCTCAGGCAGGCCAAT	GTTCAGTCATGCGTGACA	+
M123	RARG_HUMAN.H11MO.2.D	-19	0.012185	9.37025	0.423109	20	CAAGCCAAAGCAGGGAGACATAGGGCTCAGGCAGGCCAAT	GGGGGTCACCCAGAGGTCAC	+
M123	PURA_HUMAN.H11MO.0.D	-8	0.0123236	9.47685	0.423109	17	CAAGCCAAAGCAGGGAGACATAGGGCTCAGGCAGGCCAAT	GGAAGGGGGGGGCAGGG	+
M123	KLF6_HUMAN.H11MO.0.A	2	0.0132494	10.1888	0.437477	17	CAAGCCAAAGCAGGGAGACATAGGGCTCAGGCAGGCCAAT	GGAAGGGCGGGGCCGGGGG	+
M123	PAX8_HUMAN.H11MO.0.D	-3	0.0134652	10.3547	0.437477	14	CAAGCCAAAGCAGGGAGACATAGGGCTCAGGCAGGCCAAT	GTCACTGAAGCGGG	+
M123	ZN214_HUMAN.H11MO.0.C	0	0.0138274	10.6332	0.437477	22	CAAGCCAAAGCAGGGAGACATAGGGCTCAGGCAGGCCAAT	TCATCAAAGGCCTCAAAAAGGA	-
M123	ETV4_HUMAN.H11MO.0.B	-25	0.0139005	10.6895	0.437477	11	CAAGCCAAAGCAGGGAGACATAGGGCTCAGGCAGGCCAAT	AACAGGAAGGG	+
M123	ELK3_HUMAN.H11MO.0.D	-25	0.0144765	11.1324	0.443122	12	CAAGCCAAAGCAGGGAGACATAGGGCTCAGGCAGGCCAAT	CCCAGGAAGTGC	+
M123	SPIC_HUMAN.H11MO.0.D	-6	0.0146665	11.2785	0.443122	13	CAAGCCAAAGCAGGGAGACATAGGGCTCAGGCAGGCCAAT	GAGGAAGGGGAGG	+
M123	ZN563_HUMAN.H11MO.0.C	-17	0.0152161	11.7012	0.450286	21	CAAGCCAAAGCAGGGAGACATAGGGCTCAGGCAGGCCAAT	GGGATCCTCACTGGCAGCTGC	+
M123	Z324A_HUMAN.H11MO.0.C	-19	0.0157978	12.1485	0.450286	21	CAAGCCAAAGCAGGGAGACATAGGGCTCAGGCAGGCCAAT	TGGCAGCAAAGGATGGTTTGATA	-
M123	COT2_HUMAN.H11MO.1.A	-15	0.0162299	12.4808	0.454033	17	CAAGCCAAAGCAGGGAGACATAGGGCTCAGGCAGGCCAAT	GGGGTCAAAGGTCAGGG	+
M123	SP3_HUMAN.H11MO.0.B	-12	0.0167046	12.8459	0.458819	20	CAAGCCAAAGCAGGGAGACATAGGGCTCAGGCAGGCCAAT	GGGGGGGGGCGGGGCCGGGG	+
M123	AIRE_HUMAN.H11MO.0.C	-10	0.0173665	13.3548	0.46848	18	CAAGCCAAAGCAGGGAGACATAGGGCTCAGGCAGGCCAAT	ATTGGTTTTATTGGTTAA	+
M123	PPARA_HUMAN.H11MO.0.B	-17	0.0185834	14.2907	0.492513	17	CAAGCCAAAGCAGGGAGACATAGGGCTCAGGCAGGCCAAT	AACTGGGGCAAAGGTCA	+
M124	IRX2_HUMAN.H11MO.0.D	0	0.000107539	0.0826972	0.0825183	19	TGTCAGCTGATCATTTGCTCCCTGTAACCTGAGAGATTCA	ACATGGGTGGGCATGTTGG	+
M124	GATA1_HUMAN.H11MO.0.A	-28	0.000166542	0.128071	0.0851959	12	TGTCAGCTGATCATTTGCTCCCTGTAACCTGAGAGATTCA	CTGGCGGGGACAGATAAGA	+
M124	GATA2_HUMAN.H11MO.0.A	-28	0.000255195	0.196245	0.0979101	12	TGTCAGCTGATCATTTGCTCCCTGTAACCTGAGAGATTCA	CTGGGGGGTGGAGATAAGG	+
M124	ZN563_HUMAN.H11MO.0.C	-2	0.000896802	0.689641	0.27526	21	TGTCAGCTGATCATTTGCTCCCTGTAACCTGAGAGATTCA	GCAGCTGCCAGTGAGGATCCC	-
M124	MNX1_HUMAN.H11MO.0.D	-7	0.00117798	0.90587	0.301304	19	TGTCAGCTGATCATTTGCTCCCTGTAACCTGAGAGATTCA	CTATTTTAATAACCCTTAA	+
M124	TAL1_HUMAN.H11MO.0.A	-28	0.00215175	1.6547	0.412779	12	TGTCAGCTGATCATTTGCTCCCTGTAACCTGAGAGATTCA	CTGGGGGGGGCAGATAAGG	+
M125	MNX1_HUMAN.H11MO.0.D	-20	7.53291e-05	0.0579281	0.110905	19	GGTCTTACCTTCATCCCACAATGTGAGTTTTATACATTTC	TTAAGGGTTATTAAAATAG	-
M125	RXRA_HUMAN.H11MO.0.A	-1	0.000289546	0.222661	0.110905	20	GGTCTTACCTTCATCCCACAATGTGAGTTTTATACATTTC	CTCTGACCTCTGCCTCCCCC	-
M125	IRX2_HUMAN.H11MO.0.D	-7	0.000305202	0.234701	0.110905	19	GGTCTTACCTTCATCCCACAATGTGAGTTTTATACATTTC	CCAACATGCCCACCCATGT	-
M125	GATA1_HUMAN.H11MO.0.A	-2	0.00120579	0.92725	0.308819	19	GGTCTTACCTTCATCCCACAATGTGAGTTTTATACATTTC	TCTTATCTGTCCCCGCCAG	-
M126	MAFA_HUMAN.H11MO.0.D	0	0.000313005	0.240701	0.151086	21	CTCTTGTGCCAGCAATAGCTATCTGGCTGCATTATATTCG	GTGCTGACCCCGCAGCCTTCG	+
M126	ZN667_HUMAN.H11MO.0.C	-5	0.00034127	0.262437	0.151086	19	CTCTTGTGCCAGCAATAGCTATCTGGCTGCATTATATTCG	GTGGCCTTAAAAGCTCAGC	+
M126	CLOCK_HUMAN.H11MO.0.C	2	0.000385396	0.296369	0.151086	12	CTCTTGTGCCAGCAATAGCTATCTGGCTGCATTATATTCG	TGTTCACGTGTCTG	-
M126	Z324A_HUMAN.H11MO.0.C	-6	0.000395087	0.303822	0.151086	23	CTCTTGTGCCAGCAATAGCTATCTGGCTGCATTATATTCG	TGGCAGCAAAGGATGGTTTGATA	-
M126	MAFF_HUMAN.H11MO.0.B	-1	0.000754032	0.579851	0.230681	18	CTCTTGTGCCAGCAATAGCTATCTGGCTGCATTATATTCG	TGCTGAGTCAGCATTTTT	+
M126	OLIG2_HUMAN.H11MO.0.B	-18	0.00112588	0.865804	0.250284	18	CTCTTGTGCCAGCAATAGCTATCTGGCTGCATTATATTCG	CCAGCTGTTTCCCTTCTG	+
M126	FOXD3_HUMAN.H11MO.0.D	-21	0.00136943	1.05309	0.250284	15	CTCTTGTGCCAGCAATAGCTATCTGGCTGCATTATATTCG	TTTGTTTACTTAGCA	+
M126	IRX2_HUMAN.H11MO.0.D	-16	0.00140623	1.08139	0.250284	19	CTCTTGTGCCAGCAATAGCTATCTGGCTGCATTATATTCG	ACATGGGTGGGCATGTTGG	+
M126	BPTF_HUMAN.H11MO.0.D	1	0.0014726	1.13243	0.250284	11	CTCTTGTGCCAGCAATAGCTATCTGGCTGCATTATATTCG	TTTGTTGTGTTC	+
M126	MAF_HUMAN.H11MO.0.A	0	0.00236967	1.82228	0.329524	19	CTCTTGTGCCAGCAATAGCTATCTGGCTGCATTATATTCG	TTGCTGAGTCAGCAGATTC	-
M126	GATA1_HUMAN.H11MO.0.A	1	0.00236967	1.82228	0.329524	18	CTCTTGTGCCAGCAATAGCTATCTGGCTGCATTATATTCG	TCTTATCTGTCCCCGCCAG	-
M126	ZN394_HUMAN.H11MO.0.C	-20	0.00300955	2.31434	0.372664	20	CTCTTGTGCCAGCAATAGCTATCTGGCTGCATTATATTCG	ATTCCATTCTATTCCATTCT	-
M126	HESX1_HUMAN.H11MO.0.D	-16	0.0031871	2.45088	0.372664	16	CTCTTGTGCCAGCAATAGCTATCTGGCTGCATTATATTCG	ATCCGGCACGTGGCCT	+
M126	PAX8_HUMAN.H11MO.0.D	-22	0.00341078	2.62289	0.372664	14	CTCTTGTGCCAGCAATAGCTATCTGGCTGCATTATATTCG	GTCACTGAAGCGGG	+
M126	RFX5_HUMAN.H11MO.0.A	-7	0.00371106	2.85381	0.375764	20	CTCTTGTGCCAGCAATAGCTATCTGGCTGCATTATATTCG	GTCAGCTGTTGCTAGGCAGA	+
M126	MNX1_HUMAN.H11MO.0.D	-18	0.00393047	3.02253	0.375764	19	CTCTTGTGCCAGCAATAGCTATCTGGCTGCATTATATTCG	CTATTTTAATAACCCTTAA	+
# Tomtom (Motif Comparison Tool): Version 5.5.5 compiled on Dec 7 2023 at 04:32:55
# The format of this file is described at http://localhost:8080/meme_5.5.5/doc/tomtom-output-format.html.
# tomtom -o /data/result_enhancer103-GM12878 /data/GM12878-MOTIF/result_motif_en/motifs_en103.txt /data/HOCOMOCOv11_full_HUMAN_mono_meme_format.meme
