# Supplementary material for: DeepEPI: CNN-transformer-based model for extracting TF interactions through predicting enhancer-promoter interactions
Source: Bioinform Adv. 2025 Sep 17;5(1):vbaf221. doi: 10.1093/bioadv/vbaf221 (PMC12478696; doi:10.1093/bioadv/vbaf221)
Supplement: vbaf221_Supplementary_Data [file vbaf221_supplementary_data.zip › Supplementary_file5/GM12878/result_enhancer103-GM12878/tomtom.xml]

<?xml version='1.0' encoding='UTF-8' standalone='yes'?>
<tomtom version="5.5.5" release="Thu Sep 14 08:48:04 2023 +1000">
  <model>
    <command_line>tomtom -o /data/result_enhancer103-GM12878 /data/GM12878-MOTIF/result_motif_en/motifs_en103.txt /data/HOCOMOCOv11_full_HUMAN_mono_meme_format.meme</command_line>
    <distance_measure value="ed"/>
    <threshold type="qvalue">0.5</threshold>
    <alphabet name="DNA" like="dna">
      <letter id="A" symbol="A" complement="T" name="Adenine" colour="CC0000"/>
      <letter id="C" symbol="C" complement="G" name="Cytosine" colour="0000CC"/>
      <letter id="G" symbol="G" complement="C" name="Guanine" colour="FFB300"/>
      <letter id="T" symbol="T" aliases="U" complement="A" name="Thymine" colour="008000"/>
      <letter id="N" symbol="N" aliases="X." equals="ACGT" name="Any base"/>
      <letter id="V" symbol="V" equals="ACG" name="Not T"/>
      <letter id="H" symbol="H" equals="ACT" name="Not G"/>
      <letter id="D" symbol="D" equals="AGT" name="Not C"/>
      <letter id="B" symbol="B" equals="CGT" name="Not A"/>
      <letter id="M" symbol="M" equals="AC" name="Amino"/>
      <letter id="R" symbol="R" equals="AG" name="Purine"/>
      <letter id="W" symbol="W" equals="AT" name="Weak"/>
      <letter id="S" symbol="S" equals="CG" name="Strong"/>
      <letter id="Y" symbol="Y" equals="CT" name="Pyrimidine"/>
      <letter id="K" symbol="K" equals="GT" name="Keto"/>
    </alphabet>
    <strands>both</strands>
    <background from="--query--" A="0.25" C="0.25" G="0.25" T="0.25"/>
    <host>f5f03e2d8156</host>
    <when>Mon Jan 29 08:38:12 2024</when>
  </model>
  <query_dbs>
    <db source="/data/GM12878-MOTIF/result_motif_en/motifs_en103.txt" name="motifs_en103.txt" loaded="114" excluded="0" last_mod_date="Sat Jan 27 10:11:54 2024"/>
  </query_dbs>
  <target_dbs>
    <db source="/data/HOCOMOCOv11_full_HUMAN_mono_meme_format.meme" name="HOCOMOCOv11_full_HUMAN_mono_meme_format" loaded="769" excluded="0" last_mod_date="Fri Jan 12 11:21:36 2024"/>
  </target_dbs>
  <queries>
    <motif db="0" id="M0" alt="O0" length="40" nsites="8" evalue="1.3e-003">
      <pos A="0.126543" C="0.00308642" G="0.126543" T="0.743827"/>
      <pos A="0.25" C="0.00308642" G="0.62037" T="0.126543"/>
      <pos A="0.373457" C="0.25" G="0.126543" T="0.25"/>
      <pos A="0.743827" C="0.126543" G="0.126543" T="0.00308642"/>
      <pos A="0.496914" C="0.126543" G="0.25" T="0.126543"/>
      <pos A="0.00308642" C="0.25" G="0.373457" T="0.373457"/>
      <pos A="0.126543" C="0.126543" G="0.62037" T="0.126543"/>
      <pos A="0.126543" C="0.126543" G="0.496914" T="0.25"/>
      <pos A="0.373457" C="0.25" G="0.25" T="0.126543"/>
      <pos A="0.373457" C="0.25" G="0.126543" T="0.25"/>
      <pos A="0.62037" C="0.373457" G="0.00308642" T="0.00308642"/>
      <pos A="0.62037" C="0.373457" G="0.00308642" T="0.00308642"/>
      <pos A="0.25" C="0.373457" G="0.126543" T="0.25"/>
      <pos A="0.62037" C="0.126543" G="0.00308642" T="0.25"/>
      <pos A="0.126543" C="0.373457" G="0.126543" T="0.373457"/>
      <pos A="0.25" C="0.25" G="0.25" T="0.25"/>
      <pos A="0.126543" C="0.373457" G="0.00308642" T="0.496914"/>
      <pos A="0.25" C="0.496914" G="0.25" T="0.00308642"/>
      <pos A="0.126543" C="0.25" G="0.25" T="0.373457"/>
      <pos A="0.25" C="0.373457" G="0.126543" T="0.25"/>
      <pos A="0.373457" C="0.25" G="0.373457" T="0.00308642"/>
      <pos A="0.00308642" C="0.126543" G="0.373457" T="0.496914"/>
      <pos A="0.00308642" C="0.373457" G="0.373457" T="0.25"/>
      <pos A="0.126543" C="0.25" G="0.126543" T="0.496914"/>
      <pos A="0.126543" C="0.126543" G="0.373457" T="0.373457"/>
      <pos A="0.00308642" C="0.25" G="0.126543" T="0.62037"/>
      <pos A="0.126543" C="0.373457" G="0.126543" T="0.373457"/>
      <pos A="0.496914" C="0.126543" G="0.126543" T="0.25"/>
      <pos A="0.126543" C="0.373457" G="0.25" T="0.25"/>
      <pos A="0.126543" C="0.373457" G="0.25" T="0.25"/>
      <pos A="0.867284" C="0.00308642" G="0.126543" T="0.00308642"/>
      <pos A="0.126543" C="0.373457" G="0.126543" T="0.373457"/>
      <pos A="0.25" C="0.00308642" G="0.25" T="0.496914"/>
      <pos A="0.126543" C="0.126543" G="0.25" T="0.496914"/>
      <pos A="0.126543" C="0.496914" G="0.126543" T="0.25"/>
      <pos A="0.373457" C="0.00308642" G="0.00308642" T="0.62037"/>
      <pos A="0.00308642" C="0.25" G="0.373457" T="0.373457"/>
      <pos A="0.126543" C="0.25" G="0.62037" T="0.00308642"/>
      <pos A="0.126543" C="0.00308642" G="0.25" T="0.62037"/>
      <pos A="0.62037" C="0.126543" G="0.25" T="0.00308642"/>
    </motif>
    <motif db="0" id="M1" alt="O1" length="40" nsites="8" evalue="1.3e-003">
      <pos A="0.435185" C="0.373457" G="0.126543" T="0.0648148"/>
      <pos A="0.126543" C="0.25" G="0.311728" T="0.311728"/>
      <pos A="0.435185" C="0.00308642" G="0.188272" T="0.373457"/>
      <pos A="0.188272" C="0.25" G="0.311728" T="0.25"/>
      <pos A="0.25" C="0.188272" G="0.435185" T="0.126543"/>
      <pos A="0.435185" C="0.25" G="0.0648148" T="0.25"/>
      <pos A="0.558642" C="0.0648148" G="0.188272" T="0.188272"/>
      <pos A="0.0648148" C="0.25" G="0.435185" T="0.25"/>
      <pos A="0.311728" C="0.188272" G="0.25" T="0.25"/>
      <pos A="0.496914" C="0.0648148" G="0.311728" T="0.126543"/>
      <pos A="0.25" C="0.25" G="0.373457" T="0.126543"/>
      <pos A="0.188272" C="0.496914" G="0.0648148" T="0.25"/>
      <pos A="0.188272" C="0.311728" G="0.0648148" T="0.435185"/>
      <pos A="0.311728" C="0.25" G="0.25" T="0.188272"/>
      <pos A="0.435185" C="0.25" G="0.126543" T="0.188272"/>
      <pos A="0.0648148" C="0.435185" G="0.373457" T="0.126543"/>
      <pos A="0.373457" C="0.0648148" G="0.558642" T="0.00308642"/>
      <pos A="0.0648148" C="0.558642" G="0.188272" T="0.188272"/>
      <pos A="0.435185" C="0.0648148" G="0.25" T="0.25"/>
      <pos A="0.373457" C="0.126543" G="0.25" T="0.25"/>
      <pos A="0.311728" C="0.373457" G="0.25" T="0.0648148"/>
      <pos A="0.126543" C="0.00308642" G="0.435185" T="0.435185"/>
      <pos A="0.25" C="0.25" G="0.25" T="0.25"/>
      <pos A="0.25" C="0.188272" G="0.311728" T="0.25"/>
      <pos A="0.373457" C="0.188272" G="0.188272" T="0.25"/>
      <pos A="0.0648148" C="0.311728" G="0.496914" T="0.126543"/>
      <pos A="0.62037" C="0.126543" G="0.188272" T="0.0648148"/>
      <pos A="0.435185" C="0.00308642" G="0.25" T="0.311728"/>
      <pos A="0.496914" C="0.0648148" G="0.311728" T="0.126543"/>
      <pos A="0.311728" C="0.00308642" G="0.435185" T="0.25"/>
      <pos A="0.311728" C="0.496914" G="0.188272" T="0.00308642"/>
      <pos A="0.435185" C="0.496914" G="0.0648148" T="0.00308642"/>
      <pos A="0.435185" C="0.311728" G="0.188272" T="0.0648148"/>
      <pos A="0.435185" C="0.00308642" G="0.25" T="0.311728"/>
      <pos A="0.435185" C="0.126543" G="0.435185" T="0.00308642"/>
      <pos A="0.496914" C="0.311728" G="0.0648148" T="0.126543"/>
      <pos A="0.126543" C="0.00308642" G="0.188272" T="0.682099"/>
      <pos A="0.188272" C="0.373457" G="0.126543" T="0.311728"/>
      <pos A="0.188272" C="0.311728" G="0.311728" T="0.188272"/>
      <pos A="0.00308642" C="0.558642" G="0.373457" T="0.0648148"/>
    </motif>
    <motif db="0" id="M10" alt="O10" length="40" nsites="8" evalue="1.3e-003">
      <pos A="0.167696" C="0.222565" G="0.167696" T="0.442043"/>
      <pos A="0.332304" C="0.222565" G="0.0579565" T="0.387174"/>
      <pos A="0.277435" C="0.332304" G="0.222565" T="0.167696"/>
      <pos A="0.167696" C="0.332304" G="0.167696" T="0.332304"/>
      <pos A="0.277435" C="0.442043" G="0.0579565" T="0.222565"/>
      <pos A="0.222565" C="0.442043" G="0.00308642" T="0.332304"/>
      <pos A="0.167696" C="0.112826" G="0.442043" T="0.277435"/>
      <pos A="0.442043" C="0.222565" G="0.222565" T="0.112826"/>
      <pos A="0.332304" C="0.112826" G="0.551784" T="0.00308642"/>
      <pos A="0.112826" C="0.332304" G="0.167696" T="0.387174"/>
      <pos A="0.112826" C="0.222565" G="0.0579565" T="0.606653"/>
      <pos A="0.167696" C="0.112826" G="0.222565" T="0.496914"/>
      <pos A="0.277435" C="0.496914" G="0.0579565" T="0.167696"/>
      <pos A="0.606653" C="0.222565" G="0.00308642" T="0.167696"/>
      <pos A="0.332304" C="0.167696" G="0.277435" T="0.222565"/>
      <pos A="0.112826" C="0.112826" G="0.496914" T="0.277435"/>
      <pos A="0.387174" C="0.0579565" G="0.442043" T="0.112826"/>
      <pos A="0.222565" C="0.112826" G="0.387174" T="0.277435"/>
      <pos A="0.387174" C="0.00308642" G="0.222565" T="0.387174"/>
      <pos A="0.167696" C="0.222565" G="0.167696" T="0.442043"/>
      <pos A="0.167696" C="0.167696" G="0.167696" T="0.496914"/>
      <pos A="0.222565" C="0.112826" G="0.387174" T="0.277435"/>
      <pos A="0.0579565" C="0.496914" G="0.167696" T="0.277435"/>
      <pos A="0.222565" C="0.277435" G="0.167696" T="0.332304"/>
      <pos A="0.716392" C="0.0579565" G="0.00308642" T="0.222565"/>
      <pos A="0.112826" C="0.496914" G="0.167696" T="0.222565"/>
      <pos A="0.0579565" C="0.332304" G="0.0579565" T="0.551784"/>
      <pos A="0.387174" C="0.0579565" G="0.167696" T="0.387174"/>
      <pos A="0.167696" C="0.277435" G="0.442043" T="0.112826"/>
      <pos A="0.496914" C="0.112826" G="0.277435" T="0.112826"/>
      <pos A="0.387174" C="0.167696" G="0.277435" T="0.167696"/>
      <pos A="0.00308642" C="0.277435" G="0.332304" T="0.387174"/>
      <pos A="0.0579565" C="0.222565" G="0.277435" T="0.442043"/>
      <pos A="0.167696" C="0.606653" G="0.0579565" T="0.167696"/>
      <pos A="0.387174" C="0.112826" G="0.112826" T="0.387174"/>
      <pos A="0.442043" C="0.277435" G="0.167696" T="0.112826"/>
      <pos A="0.00308642" C="0.442043" G="0.112826" T="0.442043"/>
      <pos A="0.277435" C="0.442043" G="0.112826" T="0.167696"/>
      <pos A="0.277435" C="0.0579565" G="0.112826" T="0.551784"/>
      <pos A="0.112826" C="0.442043" G="0.0579565" T="0.387174"/>
    </motif>
    <motif db="0" id="M100" alt="O100" length="40" nsites="8" evalue="1.3e-003">
      <pos A="0.237004" C="0.237004" G="0.470922" T="0.0550686"/>
      <pos A="0.626868" C="0.133041" G="0.10705" T="0.133041"/>
      <pos A="0.314977" C="0.0290775" G="0.548896" T="0.10705"/>
      <pos A="0.340968" C="0.237004" G="0.185023" T="0.237004"/>
      <pos A="0.314977" C="0.39295" G="0.0550686" T="0.237004"/>
      <pos A="0.262996" C="0.159032" G="0.185023" T="0.39295"/>
      <pos A="0.262996" C="0.262996" G="0.340968" T="0.133041"/>
      <pos A="0.211013" C="0.366959" G="0.10705" T="0.314977"/>
      <pos A="0.10705" C="0.444931" G="0.159032" T="0.288987"/>
      <pos A="0.366959" C="0.262996" G="0.262996" T="0.10705"/>
      <pos A="0.262996" C="0.237004" G="0.237004" T="0.262996"/>
      <pos A="0.340968" C="0.10705" G="0.470922" T="0.0810588"/>
      <pos A="0.418941" C="0.133041" G="0.185023" T="0.262996"/>
      <pos A="0.211013" C="0.0290775" G="0.600877" T="0.159032"/>
      <pos A="0.211013" C="0.0810588" G="0.496914" T="0.211013"/>
      <pos A="0.10705" C="0.314977" G="0.366959" T="0.211013"/>
      <pos A="0.211013" C="0.522905" G="0.0550686" T="0.211013"/>
      <pos A="0.39295" C="0.237004" G="0.288987" T="0.0810588"/>
      <pos A="0.237004" C="0.0810588" G="0.39295" T="0.288987"/>
      <pos A="0.159032" C="0.159032" G="0.548896" T="0.133041"/>
      <pos A="0.133041" C="0.185023" G="0.39295" T="0.288987"/>
      <pos A="0.288987" C="0.340968" G="0.288987" T="0.0810588"/>
      <pos A="0.288987" C="0.366959" G="0.0290775" T="0.314977"/>
      <pos A="0.340968" C="0.10705" G="0.366959" T="0.185023"/>
      <pos A="0.211013" C="0.211013" G="0.340968" T="0.237004"/>
      <pos A="0.39295" C="0.133041" G="0.211013" T="0.262996"/>
      <pos A="0.0290775" C="0.185023" G="0.600877" T="0.185023"/>
      <pos A="0.288987" C="0.10705" G="0.340968" T="0.262996"/>
      <pos A="0.185023" C="0.237004" G="0.185023" T="0.39295"/>
      <pos A="0.39295" C="0.211013" G="0.211013" T="0.185023"/>
      <pos A="0.288987" C="0.133041" G="0.159032" T="0.418941"/>
      <pos A="0.366959" C="0.237004" G="0.262996" T="0.133041"/>
      <pos A="0.39295" C="0.470922" G="0.0290775" T="0.10705"/>
      <pos A="0.133041" C="0.133041" G="0.418941" T="0.314977"/>
      <pos A="0.185023" C="0.522905" G="0.0550686" T="0.237004"/>
      <pos A="0.10705" C="0.444931" G="0.185023" T="0.262996"/>
      <pos A="0.237004" C="0.340968" G="0.0290775" T="0.39295"/>
      <pos A="0.185023" C="0.39295" G="0.237004" T="0.185023"/>
      <pos A="0.185023" C="0.262996" G="0.159032" T="0.39295"/>
      <pos A="0.39295" C="0.185023" G="0.159032" T="0.262996"/>
    </motif>
    <motif db="0" id="M101" alt="O101" length="40" nsites="8" evalue="1.3e-003">
      <pos A="0.624943" C="0.00308642" G="0.0762459" T="0.295724"/>
      <pos A="0.0762459" C="0.259145" G="0.442043" T="0.222565"/>
      <pos A="0.185985" C="0.149405" G="0.185985" T="0.478623"/>
      <pos A="0.112826" C="0.368884" G="0.185985" T="0.332304"/>
      <pos A="0.112826" C="0.00308642" G="0.478623" T="0.405464"/>
      <pos A="0.112826" C="0.222565" G="0.478623" T="0.185985"/>
      <pos A="0.259145" C="0.259145" G="0.259145" T="0.222565"/>
      <pos A="0.185985" C="0.368884" G="0.0762459" T="0.368884"/>
      <pos A="0.295724" C="0.149405" G="0.368884" T="0.185985"/>
      <pos A="0.332304" C="0.222565" G="0.222565" T="0.222565"/>
      <pos A="0.0762459" C="0.442043" G="0.442043" T="0.0396662"/>
      <pos A="0.332304" C="0.149405" G="0.222565" T="0.295724"/>
      <pos A="0.222565" C="0.295724" G="0.185985" T="0.295724"/>
      <pos A="0.405464" C="0.259145" G="0.185985" T="0.149405"/>
      <pos A="0.332304" C="0.368884" G="0.149405" T="0.149405"/>
      <pos A="0.149405" C="0.149405" G="0.259145" T="0.442043"/>
      <pos A="0.0762459" C="0.259145" G="0.332304" T="0.332304"/>
      <pos A="0.442043" C="0.185985" G="0.185985" T="0.185985"/>
      <pos A="0.149405" C="0.332304" G="0.222565" T="0.295724"/>
      <pos A="0.442043" C="0.259145" G="0.222565" T="0.0762459"/>
      <pos A="0.222565" C="0.661523" G="0.0396662" T="0.0762459"/>
      <pos A="0.259145" C="0.185985" G="0.259145" T="0.295724"/>
      <pos A="0.478623" C="0.259145" G="0.0762459" T="0.185985"/>
      <pos A="0.149405" C="0.295724" G="0.222565" T="0.332304"/>
      <pos A="0.515204" C="0.295724" G="0.0762459" T="0.112826"/>
      <pos A="0.295724" C="0.368884" G="0.112826" T="0.222565"/>
      <pos A="0.295724" C="0.259145" G="0.259145" T="0.185985"/>
      <pos A="0.295724" C="0.259145" G="0.0396662" T="0.405464"/>
      <pos A="0.222565" C="0.295724" G="0.442043" T="0.0396662"/>
      <pos A="0.295724" C="0.222565" G="0.332304" T="0.149405"/>
      <pos A="0.515204" C="0.0396662" G="0.222565" T="0.222565"/>
      <pos A="0.588363" C="0.259145" G="0.0396662" T="0.112826"/>
      <pos A="0.149405" C="0.149405" G="0.259145" T="0.442043"/>
      <pos A="0.295724" C="0.0762459" G="0.185985" T="0.442043"/>
      <pos A="0.478623" C="0.259145" G="0.112826" T="0.149405"/>
      <pos A="0.295724" C="0.00308642" G="0.332304" T="0.368884"/>
      <pos A="0.295724" C="0.185985" G="0.332304" T="0.185985"/>
      <pos A="0.222565" C="0.332304" G="0.222565" T="0.222565"/>
      <pos A="0.588363" C="0.185985" G="0.222565" T="0.00308642"/>
      <pos A="0.405464" C="0.259145" G="0.185985" T="0.149405"/>
    </motif>
    <motif db="0" id="M102" alt="O102" length="40" nsites="8" evalue="1.3e-003">
      <pos A="0.241808" C="0.283936" G="0.340106" T="0.134149"/>
      <pos A="0.260532" C="0.25117" G="0.274575" T="0.213723"/>
      <pos A="0.312021" C="0.190319" G="0.265213" T="0.232446"/>
      <pos A="0.316702" C="0.232446" G="0.185639" T="0.265213"/>
      <pos A="0.195" C="0.232446" G="0.293298" T="0.279255"/>
      <pos A="0.223085" C="0.190319" G="0.246489" T="0.340106"/>
      <pos A="0.190319" C="0.312021" G="0.297978" T="0.199681"/>
      <pos A="0.340106" C="0.246489" G="0.0967032" T="0.316702"/>
      <pos A="0.274575" C="0.162234" G="0.312021" T="0.25117"/>
      <pos A="0.218404" C="0.265213" G="0.166916" T="0.349468"/>
      <pos A="0.162234" C="0.274575" G="0.274575" T="0.288617"/>
      <pos A="0.405638" C="0.110746" G="0.265213" T="0.218404"/>
      <pos A="0.246489" C="0.204361" G="0.246489" T="0.30266"/>
      <pos A="0.283936" C="0.405638" G="0.138831" T="0.171596"/>
      <pos A="0.171596" C="0.372872" G="0.246489" T="0.209043"/>
      <pos A="0.237128" C="0.241808" G="0.25117" T="0.269893"/>
      <pos A="0.288617" C="0.143511" G="0.30266" T="0.265213"/>
      <pos A="0.232446" C="0.199681" G="0.30734" T="0.260532"/>
      <pos A="0.396276" C="0.204361" G="0.330745" T="0.0686183"/>
      <pos A="0.166916" C="0.293298" G="0.326063" T="0.213723"/>
      <pos A="0.241808" C="0.368191" G="0.162234" T="0.227766"/>
      <pos A="0.209043" C="0.269893" G="0.269893" T="0.25117"/>
      <pos A="0.25117" C="0.176277" G="0.213723" T="0.35883"/>
      <pos A="0.42436" C="0.180958" G="0.25117" T="0.143511"/>
      <pos A="0.209043" C="0.0545758" G="0.283936" T="0.452445"/>
      <pos A="0.0405333" C="0.330745" G="0.344787" T="0.283936"/>
      <pos A="0.213723" C="0.312021" G="0.171596" T="0.30266"/>
      <pos A="0.218404" C="0.344787" G="0.101384" T="0.335425"/>
      <pos A="0.199681" C="0.148192" G="0.25117" T="0.400957"/>
      <pos A="0.42436" C="0.312021" G="0.148192" T="0.115426"/>
      <pos A="0.180958" C="0.354148" G="0.148192" T="0.316702"/>
      <pos A="0.405638" C="0.190319" G="0.213723" T="0.190319"/>
      <pos A="0.382233" C="0.30266" G="0.134149" T="0.180958"/>
      <pos A="0.227766" C="0.260532" G="0.199681" T="0.312021"/>
      <pos A="0.232446" C="0.330745" G="0.171596" T="0.265213"/>
      <pos A="0.255851" C="0.36351" G="0.190319" T="0.190319"/>
      <pos A="0.25117" C="0.293298" G="0.143511" T="0.312021"/>
      <pos A="0.265213" C="0.138831" G="0.340106" T="0.255851"/>
      <pos A="0.148192" C="0.213723" G="0.326063" T="0.312021"/>
      <pos A="0.344787" C="0.241808" G="0.237128" T="0.176277"/>
    </motif>
    <motif db="0" id="M103" alt="O103" length="40" nsites="8" evalue="1.3e-003">
      <pos A="0.362233" C="0.272446" G="0.272446" T="0.0928731"/>
      <pos A="0.00308642" C="0.541807" G="0.00308642" T="0.45202"/>
      <pos A="0.00308642" C="0.45202" G="0.18266" T="0.362233"/>
      <pos A="0.272446" C="0.18266" G="0.272446" T="0.272446"/>
      <pos A="0.272446" C="0.0928731" G="0.541807" T="0.0928731"/>
      <pos A="0.18266" C="0.0928731" G="0.45202" T="0.272446"/>
      <pos A="0.0928731" C="0.45202" G="0.18266" T="0.272446"/>
      <pos A="0.362233" C="0.272446" G="0.0928731" T="0.272446"/>
      <pos A="0.00308642" C="0.45202" G="0.272446" T="0.272446"/>
      <pos A="0.362233" C="0.272446" G="0.18266" T="0.18266"/>
      <pos A="0.45202" C="0.45202" G="0.0928731" T="0.00308642"/>
      <pos A="0.362233" C="0.18266" G="0.18266" T="0.272446"/>
      <pos A="0.541807" C="0.00308642" G="0.0928731" T="0.362233"/>
      <pos A="0.45202" C="0.541807" G="0.00308642" T="0.00308642"/>
      <pos A="0.631594" C="0.18266" G="0.18266" T="0.00308642"/>
      <pos A="0.18266" C="0.541807" G="0.18266" T="0.0928731"/>
      <pos A="0.272446" C="0.272446" G="0.362233" T="0.0928731"/>
      <pos A="0.362233" C="0.18266" G="0.272446" T="0.18266"/>
      <pos A="0.45202" C="0.0928731" G="0.0928731" T="0.362233"/>
      <pos A="0.45202" C="0.0928731" G="0.362233" T="0.0928731"/>
      <pos A="0.721381" C="0.00308642" G="0.272446" T="0.00308642"/>
      <pos A="0.272446" C="0.0928731" G="0.18266" T="0.45202"/>
      <pos A="0.272446" C="0.45202" G="0.18266" T="0.0928731"/>
      <pos A="0.272446" C="0.18266" G="0.18266" T="0.362233"/>
      <pos A="0.45202" C="0.272446" G="0.18266" T="0.0928731"/>
      <pos A="0.541807" C="0.0928731" G="0.18266" T="0.18266"/>
      <pos A="0.18266" C="0.541807" G="0.0928731" T="0.18266"/>
      <pos A="0.272446" C="0.272446" G="0.272446" T="0.18266"/>
      <pos A="0.00308642" C="0.900954" G="0.0928731" T="0.00308642"/>
      <pos A="0.362233" C="0.272446" G="0.18266" T="0.18266"/>
      <pos A="0.272446" C="0.362233" G="0.18266" T="0.18266"/>
      <pos A="0.0928731" C="0.362233" G="0.362233" T="0.18266"/>
      <pos A="0.18266" C="0.00308642" G="0.362233" T="0.45202"/>
      <pos A="0.18266" C="0.0928731" G="0.541807" T="0.18266"/>
      <pos A="0.362233" C="0.272446" G="0.272446" T="0.0928731"/>
      <pos A="0.272446" C="0.18266" G="0.45202" T="0.0928731"/>
      <pos A="0.00308642" C="0.631594" G="0.00308642" T="0.362233"/>
      <pos A="0.18266" C="0.0928731" G="0.541807" T="0.18266"/>
      <pos A="0.0928731" C="0.18266" G="0.541807" T="0.18266"/>
      <pos A="0.18266" C="0.00308642" G="0.721381" T="0.0928731"/>
    </motif>
    <motif db="0" id="M104" alt="O104" length="40" nsites="8" evalue="1.3e-003">
      <pos A="0.00308642" C="0.00308642" G="0.00308642" T="0.990741"/>
      <pos A="0.00308642" C="0.00308642" G="0.00308642" T="0.990741"/>
      <pos A="0.990741" C="0.00308642" G="0.00308642" T="0.00308642"/>
      <pos A="0.990741" C="0.00308642" G="0.00308642" T="0.00308642"/>
      <pos A="0.00308642" C="0.990741" G="0.00308642" T="0.00308642"/>
      <pos A="0.00308642" C="0.990741" G="0.00308642" T="0.00308642"/>
      <pos A="0.00308642" C="0.00308642" G="0.00308642" T="0.990741"/>
      <pos A="0.00308642" C="0.00308642" G="0.00308642" T="0.990741"/>
      <pos A="0.00308642" C="0.00308642" G="0.00308642" T="0.990741"/>
      <pos A="0.00308642" C="0.990741" G="0.00308642" T="0.00308642"/>
      <pos A="0.00308642" C="0.00308642" G="0.990741" T="0.00308642"/>
      <pos A="0.00308642" C="0.990741" G="0.00308642" T="0.00308642"/>
      <pos A="0.00308642" C="0.00308642" G="0.00308642" T="0.990741"/>
      <pos A="0.00308642" C="0.00308642" G="0.00308642" T="0.990741"/>
      <pos A="0.00308642" C="0.00308642" G="0.990741" T="0.00308642"/>
      <pos A="0.00308642" C="0.00308642" G="0.00308642" T="0.990741"/>
      <pos A="0.00308642" C="0.00308642" G="0.00308642" T="0.990741"/>
      <pos A="0.00308642" C="0.990741" G="0.00308642" T="0.00308642"/>
      <pos A="0.00308642" C="0.00308642" G="0.00308642" T="0.990741"/>
      <pos A="0.00308642" C="0.990741" G="0.00308642" T="0.00308642"/>
      <pos A="0.00308642" C="0.00308642" G="0.00308642" T="0.990741"/>
      <pos A="0.00308642" C="0.990741" G="0.00308642" T="0.00308642"/>
      <pos A="0.00308642" C="0.990741" G="0.00308642" T="0.00308642"/>
      <pos A="0.00308642" C="0.00308642" G="0.00308642" T="0.990741"/>
      <pos A="0.00308642" C="0.990741" G="0.00308642" T="0.00308642"/>
      <pos A="0.00308642" C="0.990741" G="0.00308642" T="0.00308642"/>
      <pos A="0.00308642" C="0.00308642" G="0.00308642" T="0.990741"/>
      <pos A="0.00308642" C="0.990741" G="0.00308642" T="0.00308642"/>
      <pos A="0.00308642" C="0.990741" G="0.00308642" T="0.00308642"/>
      <pos A="0.00308642" C="0.990741" G="0.00308642" T="0.00308642"/>
      <pos A="0.990741" C="0.00308642" G="0.00308642" T="0.00308642"/>
      <pos A="0.00308642" C="0.990741" G="0.00308642" T="0.00308642"/>
      <pos A="0.00308642" C="0.990741" G="0.00308642" T="0.00308642"/>
      <pos A="0.990741" C="0.00308642" G="0.00308642" T="0.00308642"/>
      <pos A="0.00308642" C="0.990741" G="0.00308642" T="0.00308642"/>
      <pos A="0.00308642" C="0.00308642" G="0.00308642" T="0.990741"/>
      <pos A="0.00308642" C="0.990741" G="0.00308642" T="0.00308642"/>
      <pos A="0.00308642" C="0.00308642" G="0.00308642" T="0.990741"/>
      <pos A="0.00308642" C="0.00308642" G="0.00308642" T="0.990741"/>
      <pos A="0.00308642" C="0.990741" G="0.00308642" T="0.00308642"/>
    </motif>
    <motif db="0" id="M105" alt="O105" length="40" nsites="8" evalue="1.3e-003">
      <pos A="0.155033" C="0.382953" G="0.231006" T="0.231006"/>
      <pos A="0.0790598" C="0.838794" G="0.0790598" T="0.00308642"/>
      <pos A="0.231006" C="0.30698" G="0.155033" T="0.30698"/>
      <pos A="0.382953" C="0.0790598" G="0.231006" T="0.30698"/>
      <pos A="0.155033" C="0.0790598" G="0.534901" T="0.231006"/>
      <pos A="0.458926" C="0.155033" G="0.382953" T="0.00308642"/>
      <pos A="0.458926" C="0.155033" G="0.231006" T="0.155033"/>
      <pos A="0.382953" C="0.00308642" G="0.30698" T="0.30698"/>
      <pos A="0.458926" C="0.30698" G="0.155033" T="0.0790598"/>
      <pos A="0.00308642" C="0.458926" G="0.30698" T="0.231006"/>
      <pos A="0.382953" C="0.382953" G="0.231006" T="0.00308642"/>
      <pos A="0.458926" C="0.0790598" G="0.231006" T="0.231006"/>
      <pos A="0.231006" C="0.0790598" G="0.458926" T="0.231006"/>
      <pos A="0.382953" C="0.30698" G="0.155033" T="0.155033"/>
      <pos A="0.610874" C="0.30698" G="0.0790598" T="0.00308642"/>
      <pos A="0.155033" C="0.231006" G="0.155033" T="0.458926"/>
      <pos A="0.0790598" C="0.30698" G="0.231006" T="0.382953"/>
      <pos A="0.231006" C="0.155033" G="0.0790598" T="0.534901"/>
      <pos A="0.0790598" C="0.458926" G="0.155033" T="0.30698"/>
      <pos A="0.382953" C="0.0790598" G="0.382953" T="0.155033"/>
      <pos A="0.30698" C="0.0790598" G="0.155033" T="0.458926"/>
      <pos A="0.00308642" C="0.30698" G="0.610874" T="0.0790598"/>
      <pos A="0.458926" C="0.00308642" G="0.382953" T="0.155033"/>
      <pos A="0.30698" C="0.0790598" G="0.458926" T="0.155033"/>
      <pos A="0.458926" C="0.0790598" G="0.382953" T="0.0790598"/>
      <pos A="0.00308642" C="0.30698" G="0.30698" T="0.382953"/>
      <pos A="0.30698" C="0.458926" G="0.155033" T="0.0790598"/>
      <pos A="0.534901" C="0.155033" G="0.155033" T="0.155033"/>
      <pos A="0.30698" C="0.231006" G="0.155033" T="0.30698"/>
      <pos A="0.231006" C="0.231006" G="0.30698" T="0.231006"/>
      <pos A="0.155033" C="0.155033" G="0.30698" T="0.382953"/>
      <pos A="0.155033" C="0.686847" G="0.00308642" T="0.155033"/>
      <pos A="0.231006" C="0.231006" G="0.155033" T="0.382953"/>
      <pos A="0.231006" C="0.0790598" G="0.382953" T="0.30698"/>
      <pos A="0.155033" C="0.231006" G="0.458926" T="0.155033"/>
      <pos A="0.382953" C="0.0790598" G="0.382953" T="0.155033"/>
      <pos A="0.155033" C="0.00308642" G="0.30698" T="0.534901"/>
      <pos A="0.00308642" C="0.382953" G="0.155033" T="0.458926"/>
      <pos A="0.231006" C="0.382953" G="0.0790598" T="0.30698"/>
      <pos A="0.382953" C="0.155033" G="0.155033" T="0.30698"/>
    </motif>
    <motif db="0" id="M106" alt="O106" length="40" nsites="8" evalue="1.3e-003">
      <pos A="0.312021" C="0.209043" G="0.283936" T="0.195"/>
      <pos A="0.223085" C="0.0967032" G="0.176277" T="0.503935"/>
      <pos A="0.185639" C="0.405638" G="0.223085" T="0.185639"/>
      <pos A="0.190319" C="0.386915" G="0.185639" T="0.237128"/>
      <pos A="0.288617" C="0.199681" G="0.30266" T="0.209043"/>
      <pos A="0.223085" C="0.288617" G="0.204361" T="0.283936"/>
      <pos A="0.288617" C="0.283936" G="0.274575" T="0.152873"/>
      <pos A="0.195" C="0.195" G="0.227766" T="0.382233"/>
      <pos A="0.204361" C="0.372872" G="0.204361" T="0.218404"/>
      <pos A="0.316702" C="0.157554" G="0.274575" T="0.25117"/>
      <pos A="0.260532" C="0.185639" G="0.349468" T="0.204361"/>
      <pos A="0.124788" C="0.199681" G="0.42436" T="0.25117"/>
      <pos A="0.330745" C="0.265213" G="0.124788" T="0.279255"/>
      <pos A="0.35883" C="0.0732988" G="0.246489" T="0.321383"/>
      <pos A="0.321383" C="0.204361" G="0.265213" T="0.209043"/>
      <pos A="0.438403" C="0.199681" G="0.138831" T="0.223085"/>
      <pos A="0.171596" C="0.405638" G="0.283936" T="0.138831"/>
      <pos A="0.185639" C="0.213723" G="0.227766" T="0.372872"/>
      <pos A="0.157554" C="0.372872" G="0.162234" T="0.30734"/>
      <pos A="0.297978" C="0.204361" G="0.265213" T="0.232446"/>
      <pos A="0.265213" C="0.218404" G="0.25117" T="0.265213"/>
      <pos A="0.260532" C="0.25117" G="0.279255" T="0.209043"/>
      <pos A="0.316702" C="0.218404" G="0.152873" T="0.312021"/>
      <pos A="0.30734" C="0.255851" G="0.0826607" T="0.354148"/>
      <pos A="0.237128" C="0.415" G="0.265213" T="0.0826607"/>
      <pos A="0.30266" C="0.190319" G="0.237128" T="0.269893"/>
      <pos A="0.274575" C="0.199681" G="0.190319" T="0.335425"/>
      <pos A="0.209043" C="0.157554" G="0.326063" T="0.30734"/>
      <pos A="0.204361" C="0.283936" G="0.218404" T="0.293298"/>
      <pos A="0.227766" C="0.180958" G="0.30734" T="0.283936"/>
      <pos A="0.227766" C="0.321383" G="0.265213" T="0.185639"/>
      <pos A="0.330745" C="0.176277" G="0.260532" T="0.232446"/>
      <pos A="0.157554" C="0.25117" G="0.288617" T="0.30266"/>
      <pos A="0.410318" C="0.260532" G="0.110746" T="0.218404"/>
      <pos A="0.0732988" C="0.30266" G="0.372872" T="0.25117"/>
      <pos A="0.265213" C="0.227766" G="0.190319" T="0.316702"/>
      <pos A="0.269893" C="0.293298" G="0.195" T="0.241808"/>
      <pos A="0.283936" C="0.30734" G="0.180958" T="0.227766"/>
      <pos A="0.209043" C="0.377553" G="0.143511" T="0.269893"/>
      <pos A="0.199681" C="0.283936" G="0.176277" T="0.340106"/>
    </motif>
    <motif db="0" id="M107" alt="O107" length="40" nsites="8" evalue="1.3e-003">
      <pos A="0.244513" C="0.0250341" G="0.332304" T="0.398148"/>
      <pos A="0.266461" C="0.244513" G="0.244513" T="0.244513"/>
      <pos A="0.420096" C="0.222565" G="0.200617" T="0.156722"/>
      <pos A="0.420096" C="0.244513" G="0.0469817" T="0.288409"/>
      <pos A="0.288409" C="0.398148" G="0.0689304" T="0.244513"/>
      <pos A="0.332304" C="0.134773" G="0.0689304" T="0.463992"/>
      <pos A="0.0689304" C="0.420096" G="0.288409" T="0.222565"/>
      <pos A="0.222565" C="0.244513" G="0.0250341" T="0.507887"/>
      <pos A="0.442043" C="0.0689304" G="0.156722" T="0.332304"/>
      <pos A="0.17867" C="0.134773" G="0.48594" T="0.200617"/>
      <pos A="0.0689304" C="0.222565" G="0.266461" T="0.442043"/>
      <pos A="0.310357" C="0.0689304" G="0.354253" T="0.266461"/>
      <pos A="0.3762" C="0.112826" G="0.354253" T="0.156722"/>
      <pos A="0.507887" C="0.244513" G="0.17867" T="0.0689304"/>
      <pos A="0.354253" C="0.134773" G="0.310357" T="0.200617"/>
      <pos A="0.17867" C="0.266461" G="0.222565" T="0.332304"/>
      <pos A="0.442043" C="0.222565" G="0.112826" T="0.222565"/>
      <pos A="0.310357" C="0.3762" G="0.266461" T="0.0469817"/>
      <pos A="0.551784" C="0.266461" G="0.134773" T="0.0469817"/>
      <pos A="0.134773" C="0.134773" G="0.310357" T="0.420096"/>
      <pos A="0.3762" C="0.266461" G="0.156722" T="0.200617"/>
      <pos A="0.288409" C="0.244513" G="0.156722" T="0.310357"/>
      <pos A="0.442043" C="0.200617" G="0.090878" T="0.266461"/>
      <pos A="0.310357" C="0.0250341" G="0.200617" T="0.463992"/>
      <pos A="0.090878" C="0.17867" G="0.244513" T="0.48594"/>
      <pos A="0.222565" C="0.244513" G="0.0689304" T="0.463992"/>
      <pos A="0.244513" C="0.3762" G="0.134773" T="0.244513"/>
      <pos A="0.310357" C="0.420096" G="0.0469817" T="0.222565"/>
      <pos A="0.090878" C="0.244513" G="0.266461" T="0.398148"/>
      <pos A="0.595679" C="0.090878" G="0.0689304" T="0.244513"/>
      <pos A="0.332304" C="0.354253" G="0.134773" T="0.17867"/>
      <pos A="0.442043" C="0.090878" G="0.134773" T="0.332304"/>
      <pos A="0.0469817" C="0.134773" G="0.354253" T="0.463992"/>
      <pos A="0.156722" C="0.288409" G="0.200617" T="0.354253"/>
      <pos A="0.288409" C="0.090878" G="0.398148" T="0.222565"/>
      <pos A="0.112826" C="0.200617" G="0.310357" T="0.3762"/>
      <pos A="0.288409" C="0.332304" G="0.200617" T="0.17867"/>
      <pos A="0.288409" C="0.310357" G="0.112826" T="0.288409"/>
      <pos A="0.156722" C="0.420096" G="0.090878" T="0.332304"/>
      <pos A="0.551784" C="0.200617" G="0.0469817" T="0.200617"/>
    </motif>
    <motif db="0" id="M108" alt="O108" length="40" nsites="8" evalue="1.3e-003">
      <pos A="0.167696" C="0.285273" G="0.473398" T="0.0736336"/>
      <pos A="0.120665" C="0.402851" G="0.308789" T="0.167696"/>
      <pos A="0.285273" C="0.120665" G="0.191211" T="0.402851"/>
      <pos A="0.214727" C="0.308789" G="0.167696" T="0.308789"/>
      <pos A="0.14418" C="0.167696" G="0.402851" T="0.285273"/>
      <pos A="0.35582" C="0.238242" G="0.214727" T="0.191211"/>
      <pos A="0.14418" C="0.449882" G="0.0736336" T="0.332304"/>
      <pos A="0.214727" C="0.35582" G="0.120665" T="0.308789"/>
      <pos A="0.167696" C="0.167696" G="0.238242" T="0.426366"/>
      <pos A="0.14418" C="0.379335" G="0.261758" T="0.214727"/>
      <pos A="0.167696" C="0.402851" G="0.0736336" T="0.35582"/>
      <pos A="0.308789" C="0.120665" G="0.35582" T="0.214727"/>
      <pos A="0.332304" C="0.0971486" G="0.35582" T="0.214727"/>
      <pos A="0.120665" C="0.496914" G="0.0971486" T="0.285273"/>
      <pos A="0.238242" C="0.0736336" G="0.473398" T="0.214727"/>
      <pos A="0.14418" C="0.167696" G="0.238242" T="0.449882"/>
      <pos A="0.0971486" C="0.261758" G="0.191211" T="0.449882"/>
      <pos A="0.0971486" C="0.238242" G="0.285273" T="0.379335"/>
      <pos A="0.167696" C="0.14418" G="0.402851" T="0.285273"/>
      <pos A="0.167696" C="0.0736336" G="0.543945" T="0.214727"/>
      <pos A="0.308789" C="0.261758" G="0.261758" T="0.167696"/>
      <pos A="0.426366" C="0.191211" G="0.167696" T="0.214727"/>
      <pos A="0.52043" C="0.0736336" G="0.308789" T="0.0971486"/>
      <pos A="0.0971486" C="0.379335" G="0.308789" T="0.214727"/>
      <pos A="0.402851" C="0.473398" G="0.0266025" T="0.0971486"/>
      <pos A="0.238242" C="0.0971486" G="0.402851" T="0.261758"/>
      <pos A="0.379335" C="0.167696" G="0.167696" T="0.285273"/>
      <pos A="0.35582" C="0.167696" G="0.332304" T="0.14418"/>
      <pos A="0.473398" C="0.379335" G="0.0736336" T="0.0736336"/>
      <pos A="0.167696" C="0.238242" G="0.35582" T="0.238242"/>
      <pos A="0.214727" C="0.0971486" G="0.402851" T="0.285273"/>
      <pos A="0.426366" C="0.191211" G="0.261758" T="0.120665"/>
      <pos A="0.167696" C="0.402851" G="0.0736336" T="0.35582"/>
      <pos A="0.332304" C="0.167696" G="0.238242" T="0.261758"/>
      <pos A="0.214727" C="0.426366" G="0.14418" T="0.214727"/>
      <pos A="0.0736336" C="0.402851" G="0.332304" T="0.191211"/>
      <pos A="0.238242" C="0.261758" G="0.120665" T="0.379335"/>
      <pos A="0.308789" C="0.35582" G="0.167696" T="0.167696"/>
      <pos A="0.332304" C="0.238242" G="0.35582" T="0.0736336"/>
      <pos A="0.426366" C="0.0501175" G="0.14418" T="0.379335"/>
    </motif>
    <motif db="0" id="M109" alt="O109" length="40" nsites="8" evalue="1.3e-003">
      <pos A="0.332304" C="0.00308642" G="0.00308642" T="0.661523"/>
      <pos A="0.661523" C="0.332304" G="0.00308642" T="0.00308642"/>
      <pos A="0.661523" C="0.00308642" G="0.332304" T="0.00308642"/>
      <pos A="0.00308642" C="0.00308642" G="0.661523" T="0.332304"/>
      <pos A="0.00308642" C="0.332304" G="0.661523" T="0.00308642"/>
      <pos A="0.00308642" C="0.332304" G="0.661523" T="0.00308642"/>
      <pos A="0.661523" C="0.332304" G="0.00308642" T="0.00308642"/>
      <pos A="0.00308642" C="0.661523" G="0.00308642" T="0.332304"/>
      <pos A="0.00308642" C="0.332304" G="0.332304" T="0.332304"/>
      <pos A="0.00308642" C="0.332304" G="0.332304" T="0.332304"/>
      <pos A="0.661523" C="0.332304" G="0.00308642" T="0.00308642"/>
      <pos A="0.332304" C="0.332304" G="0.332304" T="0.00308642"/>
      <pos A="0.990741" C="0.00308642" G="0.00308642" T="0.00308642"/>
      <pos A="0.332304" C="0.332304" G="0.332304" T="0.00308642"/>
      <pos A="0.332304" C="0.332304" G="0.332304" T="0.00308642"/>
      <pos A="0.332304" C="0.332304" G="0.332304" T="0.00308642"/>
      <pos A="0.661523" C="0.00308642" G="0.332304" T="0.00308642"/>
      <pos A="0.00308642" C="0.00308642" G="0.661523" T="0.332304"/>
      <pos A="0.00308642" C="0.00308642" G="0.661523" T="0.332304"/>
      <pos A="0.332304" C="0.00308642" G="0.661523" T="0.00308642"/>
      <pos A="0.661523" C="0.332304" G="0.00308642" T="0.00308642"/>
      <pos A="0.661523" C="0.00308642" G="0.332304" T="0.00308642"/>
      <pos A="0.00308642" C="0.661523" G="0.00308642" T="0.332304"/>
      <pos A="0.661523" C="0.332304" G="0.00308642" T="0.00308642"/>
      <pos A="0.00308642" C="0.00308642" G="0.00308642" T="0.990741"/>
      <pos A="0.00308642" C="0.332304" G="0.661523" T="0.00308642"/>
      <pos A="0.332304" C="0.00308642" G="0.661523" T="0.00308642"/>
      <pos A="0.00308642" C="0.332304" G="0.661523" T="0.00308642"/>
      <pos A="0.990741" C="0.00308642" G="0.00308642" T="0.00308642"/>
      <pos A="0.00308642" C="0.00308642" G="0.990741" T="0.00308642"/>
      <pos A="0.00308642" C="0.332304" G="0.661523" T="0.00308642"/>
      <pos A="0.661523" C="0.332304" G="0.00308642" T="0.00308642"/>
      <pos A="0.00308642" C="0.332304" G="0.332304" T="0.332304"/>
      <pos A="0.661523" C="0.00308642" G="0.00308642" T="0.332304"/>
      <pos A="0.332304" C="0.00308642" G="0.332304" T="0.332304"/>
      <pos A="0.00308642" C="0.00308642" G="0.661523" T="0.332304"/>
      <pos A="0.00308642" C="0.661523" G="0.332304" T="0.00308642"/>
      <pos A="0.661523" C="0.00308642" G="0.00308642" T="0.332304"/>
      <pos A="0.00308642" C="0.661523" G="0.332304" T="0.00308642"/>
      <pos A="0.661523" C="0.332304" G="0.00308642" T="0.00308642"/>
    </motif>
    <motif db="0" id="M11" alt="O11" length="40" nsites="8" evalue="1.3e-003">
      <pos A="0.213723" C="0.166916" G="0.288617" T="0.330745"/>
      <pos A="0.232446" C="0.330745" G="0.232446" T="0.204361"/>
      <pos A="0.316702" C="0.35883" G="0.166916" T="0.157554"/>
      <pos A="0.30266" C="0.185639" G="0.279255" T="0.232446"/>
      <pos A="0.241808" C="0.241808" G="0.265213" T="0.25117"/>
      <pos A="0.237128" C="0.265213" G="0.260532" T="0.237128"/>
      <pos A="0.195" C="0.241808" G="0.223085" T="0.340106"/>
      <pos A="0.152873" C="0.47585" G="0.199681" T="0.171596"/>
      <pos A="0.368191" C="0.171596" G="0.223085" T="0.237128"/>
      <pos A="0.232446" C="0.232446" G="0.349468" T="0.185639"/>
      <pos A="0.246489" C="0.134149" G="0.326063" T="0.293298"/>
      <pos A="0.297978" C="0.218404" G="0.223085" T="0.260532"/>
      <pos A="0.35883" C="0.190319" G="0.143511" T="0.30734"/>
      <pos A="0.152873" C="0.274575" G="0.237128" T="0.335425"/>
      <pos A="0.246489" C="0.246489" G="0.195" T="0.312021"/>
      <pos A="0.30734" C="0.138831" G="0.372872" T="0.180958"/>
      <pos A="0.269893" C="0.190319" G="0.340106" T="0.199681"/>
      <pos A="0.213723" C="0.269893" G="0.316702" T="0.199681"/>
      <pos A="0.386915" C="0.36351" G="0.152873" T="0.0967032"/>
      <pos A="0.368191" C="0.237128" G="0.124788" T="0.269893"/>
      <pos A="0.260532" C="0.368191" G="0.195" T="0.176277"/>
      <pos A="0.255851" C="0.396276" G="0.148192" T="0.199681"/>
      <pos A="0.227766" C="0.269893" G="0.120107" T="0.382233"/>
      <pos A="0.237128" C="0.237128" G="0.213723" T="0.312021"/>
      <pos A="0.152873" C="0.0920217" G="0.429042" T="0.326063"/>
      <pos A="0.115426" C="0.288617" G="0.288617" T="0.30734"/>
      <pos A="0.368191" C="0.283936" G="0.148192" T="0.199681"/>
      <pos A="0.246489" C="0.330745" G="0.120107" T="0.30266"/>
      <pos A="0.288617" C="0.101384" G="0.176277" T="0.433722"/>
      <pos A="0.134149" C="0.237128" G="0.41968" T="0.209043"/>
      <pos A="0.354148" C="0.312021" G="0.148192" T="0.185639"/>
      <pos A="0.195" C="0.312021" G="0.134149" T="0.35883"/>
      <pos A="0.279255" C="0.0967032" G="0.405638" T="0.218404"/>
      <pos A="0.321383" C="0.180958" G="0.396276" T="0.101384"/>
      <pos A="0.312021" C="0.180958" G="0.382233" T="0.124788"/>
      <pos A="0.25117" C="0.30734" G="0.138831" T="0.30266"/>
      <pos A="0.321383" C="0.246489" G="0.143511" T="0.288617"/>
      <pos A="0.162234" C="0.246489" G="0.209043" T="0.382233"/>
      <pos A="0.279255" C="0.288617" G="0.199681" T="0.232446"/>
      <pos A="0.269893" C="0.218404" G="0.185639" T="0.326063"/>
    </motif>
    <motif db="0" id="M110" alt="O110" length="40" nsites="8" evalue="1.3e-003">
      <pos A="0.299383" C="0.200617" G="0.101852" T="0.398148"/>
      <pos A="0.299383" C="0.398148" G="0.299383" T="0.00308642"/>
      <pos A="0.101852" C="0.398148" G="0.101852" T="0.398148"/>
      <pos A="0.398148" C="0.299383" G="0.200617" T="0.101852"/>
      <pos A="0.496914" C="0.200617" G="0.200617" T="0.101852"/>
      <pos A="0.200617" C="0.101852" G="0.496914" T="0.200617"/>
      <pos A="0.398148" C="0.00308642" G="0.398148" T="0.200617"/>
      <pos A="0.101852" C="0.00308642" G="0.891975" T="0.00308642"/>
      <pos A="0.595679" C="0.299383" G="0.00308642" T="0.101852"/>
      <pos A="0.694444" C="0.00308642" G="0.101852" T="0.200617"/>
      <pos A="0.595679" C="0.299383" G="0.101852" T="0.00308642"/>
      <pos A="0.398148" C="0.200617" G="0.299383" T="0.101852"/>
      <pos A="0.00308642" C="0.496914" G="0.299383" T="0.200617"/>
      <pos A="0.200617" C="0.200617" G="0.299383" T="0.299383"/>
      <pos A="0.200617" C="0.101852" G="0.496914" T="0.200617"/>
      <pos A="0.299383" C="0.00308642" G="0.398148" T="0.299383"/>
      <pos A="0.299383" C="0.101852" G="0.398148" T="0.200617"/>
      <pos A="0.200617" C="0.299383" G="0.00308642" T="0.496914"/>
      <pos A="0.299383" C="0.101852" G="0.00308642" T="0.595679"/>
      <pos A="0.101852" C="0.200617" G="0.00308642" T="0.694444"/>
      <pos A="0.200617" C="0.496914" G="0.299383" T="0.00308642"/>
      <pos A="0.101852" C="0.200617" G="0.299383" T="0.398148"/>
      <pos A="0.299383" C="0.00308642" G="0.398148" T="0.299383"/>
      <pos A="0.299383" C="0.101852" G="0.299383" T="0.299383"/>
      <pos A="0.00308642" C="0.398148" G="0.299383" T="0.299383"/>
      <pos A="0.398148" C="0.101852" G="0.101852" T="0.398148"/>
      <pos A="0.299383" C="0.299383" G="0.398148" T="0.00308642"/>
      <pos A="0.200617" C="0.101852" G="0.299383" T="0.398148"/>
      <pos A="0.101852" C="0.595679" G="0.299383" T="0.00308642"/>
      <pos A="0.595679" C="0.00308642" G="0.00308642" T="0.398148"/>
      <pos A="0.00308642" C="0.200617" G="0.595679" T="0.200617"/>
      <pos A="0.00308642" C="0.299383" G="0.398148" T="0.299383"/>
      <pos A="0.200617" C="0.200617" G="0.200617" T="0.398148"/>
      <pos A="0.200617" C="0.299383" G="0.101852" T="0.398148"/>
      <pos A="0.299383" C="0.101852" G="0.398148" T="0.200617"/>
      <pos A="0.299383" C="0.101852" G="0.299383" T="0.299383"/>
      <pos A="0.79321" C="0.00308642" G="0.00308642" T="0.200617"/>
      <pos A="0.299383" C="0.200617" G="0.299383" T="0.200617"/>
      <pos A="0.398148" C="0.101852" G="0.398148" T="0.101852"/>
      <pos A="0.595679" C="0.101852" G="0.299383" T="0.00308642"/>
    </motif>
    <motif db="0" id="M111" alt="O111" length="40" nsites="8" evalue="1.3e-003">
      <pos A="0.29468" C="0.172399" G="0.299383" T="0.233539"/>
      <pos A="0.257055" C="0.271164" G="0.214727" T="0.257055"/>
      <pos A="0.21943" C="0.233539" G="0.351117" T="0.195914"/>
      <pos A="0.257055" C="0.186508" G="0.181804" T="0.374632"/>
      <pos A="0.158289" C="0.125368" G="0.322899" T="0.393445"/>
      <pos A="0.224133" C="0.21943" G="0.313492" T="0.242945"/>
      <pos A="0.398148" C="0.313492" G="0.148883" T="0.139477"/>
      <pos A="0.318196" C="0.233539" G="0.351117" T="0.0971486"/>
      <pos A="0.28057" C="0.210024" G="0.186508" T="0.322899"/>
      <pos A="0.139477" C="0.468695" G="0.233539" T="0.158289"/>
      <pos A="0.43107" C="0.20532" G="0.111258" T="0.252352"/>
      <pos A="0.200617" C="0.210024" G="0.304086" T="0.285273"/>
      <pos A="0.266461" C="0.214727" G="0.271164" T="0.247648"/>
      <pos A="0.449882" C="0.200617" G="0.13007" T="0.21943"/>
      <pos A="0.195914" C="0.35582" G="0.289976" T="0.158289"/>
      <pos A="0.388742" C="0.36993" G="0.0642272" T="0.177101"/>
      <pos A="0.308789" C="0.195914" G="0.177101" T="0.318196"/>
      <pos A="0.191211" C="0.242945" G="0.242945" T="0.322899"/>
      <pos A="0.13007" C="0.162993" G="0.360523" T="0.346414"/>
      <pos A="0.158289" C="0.271164" G="0.35582" T="0.214727"/>
      <pos A="0.257055" C="0.167696" G="0.261758" T="0.313492"/>
      <pos A="0.257055" C="0.238242" G="0.341711" T="0.162993"/>
      <pos A="0.172399" C="0.308789" G="0.200617" T="0.318196"/>
      <pos A="0.252352" C="0.379335" G="0.266461" T="0.101852"/>
      <pos A="0.238242" C="0.181804" G="0.228836" T="0.351117"/>
      <pos A="0.322899" C="0.21943" G="0.162993" T="0.29468"/>
      <pos A="0.224133" C="0.167696" G="0.275867" T="0.332304"/>
      <pos A="0.266461" C="0.337007" G="0.0971486" T="0.299383"/>
      <pos A="0.275867" C="0.332304" G="0.158289" T="0.233539"/>
      <pos A="0.379335" C="0.214727" G="0.181804" T="0.224133"/>
      <pos A="0.261758" C="0.0924454" G="0.28057" T="0.365227"/>
      <pos A="0.271164" C="0.304086" G="0.20532" T="0.21943"/>
      <pos A="0.299383" C="0.318196" G="0.242945" T="0.139477"/>
      <pos A="0.341711" C="0.228836" G="0.20532" T="0.224133"/>
      <pos A="0.134773" C="0.29468" G="0.384039" T="0.186508"/>
      <pos A="0.327601" C="0.162993" G="0.148883" T="0.360523"/>
      <pos A="0.195914" C="0.285273" G="0.242945" T="0.275867"/>
      <pos A="0.271164" C="0.238242" G="0.186508" T="0.304086"/>
      <pos A="0.158289" C="0.228836" G="0.257055" T="0.35582"/>
      <pos A="0.177101" C="0.195914" G="0.308789" T="0.318196"/>
    </motif>
    <motif db="0" id="M113" alt="O113" length="40" nsites="8" evalue="1.3e-003">
      <pos A="0.218575" C="0.18266" G="0.458006" T="0.14076"/>
      <pos A="0.104844" C="0.320333" G="0.284418" T="0.290404"/>
      <pos A="0.350262" C="0.254489" G="0.104844" T="0.290404"/>
      <pos A="0.380191" C="0.218575" G="0.29639" T="0.104844"/>
      <pos A="0.266461" C="0.45202" G="0.128788" T="0.152731"/>
      <pos A="0.194631" C="0.122802" G="0.134773" T="0.547793"/>
      <pos A="0.158717" C="0.14076" G="0.33829" T="0.362233"/>
      <pos A="0.326319" C="0.200617" G="0.278433" T="0.194631"/>
      <pos A="0.278433" C="0.284418" G="0.152731" T="0.284418"/>
      <pos A="0.308361" C="0.314348" G="0.176675" T="0.200617"/>
      <pos A="0.248504" C="0.308361" G="0.254489" T="0.188646"/>
      <pos A="0.170688" C="0.266461" G="0.332304" T="0.230546"/>
      <pos A="0.314348" C="0.248504" G="0.116817" T="0.320333"/>
      <pos A="0.272446" C="0.206603" G="0.272446" T="0.248504"/>
      <pos A="0.398148" C="0.290404" G="0.206603" T="0.104844"/>
      <pos A="0.122802" C="0.242518" G="0.350262" T="0.284418"/>
      <pos A="0.248504" C="0.146746" G="0.188646" T="0.416106"/>
      <pos A="0.188646" C="0.188646" G="0.404134" T="0.218575"/>
      <pos A="0.284418" C="0.218575" G="0.272446" T="0.22456"/>
      <pos A="0.212589" C="0.380191" G="0.254489" T="0.152731"/>
      <pos A="0.230546" C="0.284418" G="0.266461" T="0.218575"/>
      <pos A="0.326319" C="0.272446" G="0.128788" T="0.272446"/>
      <pos A="0.188646" C="0.320333" G="0.290404" T="0.200617"/>
      <pos A="0.236532" C="0.320333" G="0.152731" T="0.290404"/>
      <pos A="0.254489" C="0.260475" G="0.260475" T="0.22456"/>
      <pos A="0.18266" C="0.434063" G="0.206603" T="0.176675"/>
      <pos A="0.290404" C="0.200617" G="0.212589" T="0.29639"/>
      <pos A="0.194631" C="0.242518" G="0.128788" T="0.434063"/>
      <pos A="0.284418" C="0.212589" G="0.218575" T="0.284418"/>
      <pos A="0.266461" C="0.194631" G="0.218575" T="0.320333"/>
      <pos A="0.212589" C="0.374205" G="0.230546" T="0.18266"/>
      <pos A="0.332304" C="0.164702" G="0.116817" T="0.386177"/>
      <pos A="0.18266" C="0.326319" G="0.308361" T="0.18266"/>
      <pos A="0.188646" C="0.398148" G="0.218575" T="0.194631"/>
      <pos A="0.320333" C="0.110831" G="0.284418" T="0.284418"/>
      <pos A="0.260475" C="0.284418" G="0.290404" T="0.164702"/>
      <pos A="0.446035" C="0.278433" G="0.122802" T="0.152731"/>
      <pos A="0.356248" C="0.188646" G="0.176675" T="0.278433"/>
      <pos A="0.320333" C="0.122802" G="0.302375" T="0.254489"/>
      <pos A="0.194631" C="0.266461" G="0.368219" T="0.170688"/>
    </motif>
    <motif db="0" id="M114" alt="O114" length="40" nsites="8" evalue="1.3e-003">
      <pos A="0.346618" C="0.217794" G="0.0460277" T="0.38956"/>
      <pos A="0.260736" C="0.346618" G="0.260736" T="0.131911"/>
      <pos A="0.217794" C="0.0889699" G="0.174852" T="0.518384"/>
      <pos A="0.131911" C="0.217794" G="0.0889699" T="0.561325"/>
      <pos A="0.303677" C="0.217794" G="0.0889699" T="0.38956"/>
      <pos A="0.38956" C="0.432502" G="0.0889699" T="0.0889699"/>
      <pos A="0.346618" C="0.346618" G="0.131911" T="0.174852"/>
      <pos A="0.131911" C="0.432502" G="0.260736" T="0.174852"/>
      <pos A="0.518384" C="0.174852" G="0.0889699" T="0.217794"/>
      <pos A="0.217794" C="0.0460277" G="0.174852" T="0.561325"/>
      <pos A="0.174852" C="0.174852" G="0.346618" T="0.303677"/>
      <pos A="0.217794" C="0.432502" G="0.131911" T="0.217794"/>
      <pos A="0.131911" C="0.346618" G="0.131911" T="0.38956"/>
      <pos A="0.131911" C="0.174852" G="0.174852" T="0.518384"/>
      <pos A="0.346618" C="0.0460277" G="0.303677" T="0.303677"/>
      <pos A="0.0889699" C="0.346618" G="0.38956" T="0.174852"/>
      <pos A="0.0889699" C="0.561325" G="0.131911" T="0.217794"/>
      <pos A="0.475443" C="0.131911" G="0.260736" T="0.131911"/>
      <pos A="0.346618" C="0.00308642" G="0.303677" T="0.346618"/>
      <pos A="0.346618" C="0.303677" G="0.217794" T="0.131911"/>
      <pos A="0.38956" C="0.131911" G="0.174852" T="0.303677"/>
      <pos A="0.217794" C="0.475443" G="0.303677" T="0.00308642"/>
      <pos A="0.217794" C="0.346618" G="0.0460277" T="0.38956"/>
      <pos A="0.432502" C="0.131911" G="0.260736" T="0.174852"/>
      <pos A="0.475443" C="0.174852" G="0.174852" T="0.174852"/>
      <pos A="0.518384" C="0.260736" G="0.0889699" T="0.131911"/>
      <pos A="0.131911" C="0.38956" G="0.260736" T="0.217794"/>
      <pos A="0.131911" C="0.303677" G="0.0889699" T="0.475443"/>
      <pos A="0.260736" C="0.38956" G="0.0889699" T="0.260736"/>
      <pos A="0.174852" C="0.346618" G="0.303677" T="0.174852"/>
      <pos A="0.0460277" C="0.432502" G="0.260736" T="0.260736"/>
      <pos A="0.604268" C="0.131911" G="0.260736" T="0.00308642"/>
      <pos A="0.38956" C="0.260736" G="0.346618" T="0.00308642"/>
      <pos A="0.174852" C="0.38956" G="0.131911" T="0.303677"/>
      <pos A="0.346618" C="0.0889699" G="0.174852" T="0.38956"/>
      <pos A="0.260736" C="0.0460277" G="0.131911" T="0.561325"/>
      <pos A="0.260736" C="0.217794" G="0.38956" T="0.131911"/>
      <pos A="0.346618" C="0.174852" G="0.174852" T="0.303677"/>
      <pos A="0.174852" C="0.0460277" G="0.346618" T="0.432502"/>
      <pos A="0.0889699" C="0.260736" G="0.0889699" T="0.561325"/>
    </motif>
    <motif db="0" id="M115" alt="O115" length="40" nsites="8" evalue="1.3e-003">
      <pos A="0.209043" C="0.213723" G="0.232446" T="0.344787"/>
      <pos A="0.288617" C="0.176277" G="0.30266" T="0.232446"/>
      <pos A="0.218404" C="0.199681" G="0.372872" T="0.209043"/>
      <pos A="0.377553" C="0.199681" G="0.199681" T="0.223085"/>
      <pos A="0.36351" C="0.265213" G="0.120107" T="0.25117"/>
      <pos A="0.241808" C="0.35883" G="0.152873" T="0.246489"/>
      <pos A="0.232446" C="0.120107" G="0.143511" T="0.503935"/>
      <pos A="0.195" C="0.377553" G="0.274575" T="0.152873"/>
      <pos A="0.288617" C="0.232446" G="0.223085" T="0.255851"/>
      <pos A="0.157554" C="0.274575" G="0.316702" T="0.25117"/>
      <pos A="0.321383" C="0.143511" G="0.288617" T="0.246489"/>
      <pos A="0.316702" C="0.443084" G="0.162234" T="0.0779793"/>
      <pos A="0.120107" C="0.344787" G="0.199681" T="0.335425"/>
      <pos A="0.25117" C="0.260532" G="0.213723" T="0.274575"/>
      <pos A="0.223085" C="0.166916" G="0.283936" T="0.326063"/>
      <pos A="0.283936" C="0.199681" G="0.288617" T="0.227766"/>
      <pos A="0.213723" C="0.42436" G="0.199681" T="0.162234"/>
      <pos A="0.415" C="0.120107" G="0.138831" T="0.326063"/>
      <pos A="0.143511" C="0.157554" G="0.457127" T="0.241808"/>
      <pos A="0.209043" C="0.180958" G="0.255851" T="0.354148"/>
      <pos A="0.255851" C="0.241808" G="0.237128" T="0.265213"/>
      <pos A="0.415" C="0.321383" G="0.162234" T="0.101384"/>
      <pos A="0.227766" C="0.199681" G="0.279255" T="0.293298"/>
      <pos A="0.138831" C="0.405638" G="0.162234" T="0.293298"/>
      <pos A="0.372872" C="0.293298" G="0.157554" T="0.176277"/>
      <pos A="0.255851" C="0.213723" G="0.25117" T="0.279255"/>
      <pos A="0.283936" C="0.180958" G="0.312021" T="0.223085"/>
      <pos A="0.209043" C="0.237128" G="0.293298" T="0.260532"/>
      <pos A="0.35883" C="0.199681" G="0.124788" T="0.316702"/>
      <pos A="0.25117" C="0.180958" G="0.209043" T="0.35883"/>
      <pos A="0.237128" C="0.340106" G="0.30734" T="0.115426"/>
      <pos A="0.232446" C="0.204361" G="0.213723" T="0.349468"/>
      <pos A="0.260532" C="0.152873" G="0.269893" T="0.316702"/>
      <pos A="0.25117" C="0.279255" G="0.269893" T="0.199681"/>
      <pos A="0.42436" C="0.148192" G="0.143511" T="0.283936"/>
      <pos A="0.218404" C="0.433722" G="0.260532" T="0.0873412"/>
      <pos A="0.227766" C="0.162234" G="0.110746" T="0.499254"/>
      <pos A="0.143511" C="0.279255" G="0.279255" T="0.297978"/>
      <pos A="0.269893" C="0.297978" G="0.204361" T="0.227766"/>
      <pos A="0.330745" C="0.312021" G="0.171596" T="0.185639"/>
    </motif>
    <motif db="0" id="M116" alt="O116" length="40" nsites="8" evalue="1.3e-003">
      <pos A="0.266461" C="0.398148" G="0.266461" T="0.0689304"/>
      <pos A="0.332304" C="0.134773" G="0.134773" T="0.398148"/>
      <pos A="0.0689304" C="0.134773" G="0.595679" T="0.200617"/>
      <pos A="0.200617" C="0.200617" G="0.266461" T="0.332304"/>
      <pos A="0.200617" C="0.0689304" G="0.00308642" T="0.727366"/>
      <pos A="0.200617" C="0.463992" G="0.266461" T="0.0689304"/>
      <pos A="0.463992" C="0.134773" G="0.332304" T="0.0689304"/>
      <pos A="0.332304" C="0.266461" G="0.134773" T="0.266461"/>
      <pos A="0.595679" C="0.0689304" G="0.134773" T="0.200617"/>
      <pos A="0.134773" C="0.0689304" G="0.661523" T="0.134773"/>
      <pos A="0.200617" C="0.332304" G="0.266461" T="0.200617"/>
      <pos A="0.134773" C="0.332304" G="0.200617" T="0.332304"/>
      <pos A="0.200617" C="0.398148" G="0.134773" T="0.266461"/>
      <pos A="0.595679" C="0.200617" G="0.0689304" T="0.134773"/>
      <pos A="0.0689304" C="0.200617" G="0.661523" T="0.0689304"/>
      <pos A="0.463992" C="0.266461" G="0.266461" T="0.00308642"/>
      <pos A="0.463992" C="0.332304" G="0.0689304" T="0.134773"/>
      <pos A="0.200617" C="0.200617" G="0.332304" T="0.266461"/>
      <pos A="0.332304" C="0.00308642" G="0.463992" T="0.200617"/>
      <pos A="0.200617" C="0.398148" G="0.200617" T="0.200617"/>
      <pos A="0.0689304" C="0.200617" G="0.134773" T="0.595679"/>
      <pos A="0.134773" C="0.134773" G="0.463992" T="0.266461"/>
      <pos A="0.0689304" C="0.398148" G="0.134773" T="0.398148"/>
      <pos A="0.00308642" C="0.463992" G="0.332304" T="0.200617"/>
      <pos A="0.529835" C="0.266461" G="0.200617" T="0.00308642"/>
      <pos A="0.661523" C="0.200617" G="0.00308642" T="0.134773"/>
      <pos A="0.134773" C="0.332304" G="0.266461" T="0.266461"/>
      <pos A="0.134773" C="0.200617" G="0.463992" T="0.200617"/>
      <pos A="0.595679" C="0.134773" G="0.00308642" T="0.266461"/>
      <pos A="0.266461" C="0.0689304" G="0.463992" T="0.200617"/>
      <pos A="0.266461" C="0.0689304" G="0.463992" T="0.200617"/>
      <pos A="0.200617" C="0.200617" G="0.266461" T="0.332304"/>
      <pos A="0.0689304" C="0.398148" G="0.332304" T="0.200617"/>
      <pos A="0.00308642" C="0.727366" G="0.00308642" T="0.266461"/>
      <pos A="0.200617" C="0.463992" G="0.134773" T="0.200617"/>
      <pos A="0.332304" C="0.398148" G="0.134773" T="0.134773"/>
      <pos A="0.463992" C="0.00308642" G="0.266461" T="0.266461"/>
      <pos A="0.332304" C="0.266461" G="0.398148" T="0.00308642"/>
      <pos A="0.661523" C="0.00308642" G="0.0689304" T="0.266461"/>
      <pos A="0.134773" C="0.463992" G="0.332304" T="0.0689304"/>
    </motif>
    <motif db="0" id="M117" alt="O117" length="40" nsites="8" evalue="1.3e-003">
      <pos A="0.185639" C="0.47585" G="0.0967032" T="0.241808"/>
      <pos A="0.274575" C="0.185639" G="0.237128" T="0.30266"/>
      <pos A="0.166916" C="0.218404" G="0.396276" T="0.218404"/>
      <pos A="0.283936" C="0.106064" G="0.265213" T="0.344787"/>
      <pos A="0.180958" C="0.330745" G="0.218404" T="0.269893"/>
      <pos A="0.274575" C="0.204361" G="0.180958" T="0.340106"/>
      <pos A="0.283936" C="0.204361" G="0.152873" T="0.35883"/>
      <pos A="0.457127" C="0.120107" G="0.204361" T="0.218404"/>
      <pos A="0.241808" C="0.283936" G="0.321383" T="0.152873"/>
      <pos A="0.382233" C="0.269893" G="0.106064" T="0.241808"/>
      <pos A="0.152873" C="0.204361" G="0.279255" T="0.36351"/>
      <pos A="0.297978" C="0.176277" G="0.297978" T="0.227766"/>
      <pos A="0.171596" C="0.312021" G="0.195" T="0.321383"/>
      <pos A="0.293298" C="0.25117" G="0.223085" T="0.232446"/>
      <pos A="0.326063" C="0.199681" G="0.204361" T="0.269893"/>
      <pos A="0.120107" C="0.382233" G="0.30266" T="0.195"/>
      <pos A="0.209043" C="0.377553" G="0.157554" T="0.255851"/>
      <pos A="0.326063" C="0.213723" G="0.241808" T="0.218404"/>
      <pos A="0.246489" C="0.246489" G="0.274575" T="0.232446"/>
      <pos A="0.204361" C="0.269893" G="0.260532" T="0.265213"/>
      <pos A="0.241808" C="0.0592563" G="0.447765" T="0.25117"/>
      <pos A="0.25117" C="0.396276" G="0.209043" T="0.143511"/>
      <pos A="0.30734" C="0.209043" G="0.237128" T="0.246489"/>
      <pos A="0.265213" C="0.396276" G="0.143511" T="0.195"/>
      <pos A="0.227766" C="0.204361" G="0.199681" T="0.368191"/>
      <pos A="0.0967032" C="0.349468" G="0.218404" T="0.335425"/>
      <pos A="0.335425" C="0.265213" G="0.0967032" T="0.30266"/>
      <pos A="0.372872" C="0.166916" G="0.195" T="0.265213"/>
      <pos A="0.185639" C="0.223085" G="0.36351" T="0.227766"/>
      <pos A="0.321383" C="0.218404" G="0.241808" T="0.218404"/>
      <pos A="0.321383" C="0.110746" G="0.330745" T="0.237128"/>
      <pos A="0.293298" C="0.204361" G="0.227766" T="0.274575"/>
      <pos A="0.335425" C="0.283936" G="0.162234" T="0.218404"/>
      <pos A="0.143511" C="0.279255" G="0.223085" T="0.354148"/>
      <pos A="0.30266" C="0.232446" G="0.316702" T="0.148192"/>
      <pos A="0.293298" C="0.372872" G="0.110746" T="0.223085"/>
      <pos A="0.316702" C="0.326063" G="0.143511" T="0.213723"/>
      <pos A="0.269893" C="0.209043" G="0.227766" T="0.293298"/>
      <pos A="0.297978" C="0.209043" G="0.152873" T="0.340106"/>
      <pos A="0.241808" C="0.204361" G="0.386915" T="0.166916"/>
    </motif>
    <motif db="0" id="M118" alt="O118" length="40" nsites="8" evalue="1.3e-003">
      <pos A="0.429042" C="0.218404" G="0.0967032" T="0.255851"/>
      <pos A="0.227766" C="0.204361" G="0.274575" T="0.293298"/>
      <pos A="0.115426" C="0.386915" G="0.326063" T="0.171596"/>
      <pos A="0.0873412" C="0.349468" G="0.218404" T="0.344787"/>
      <pos A="0.36351" C="0.106064" G="0.349468" T="0.180958"/>
      <pos A="0.255851" C="0.195" G="0.326063" T="0.223085"/>
      <pos A="0.269893" C="0.232446" G="0.279255" T="0.218404"/>
      <pos A="0.274575" C="0.204361" G="0.35883" T="0.162234"/>
      <pos A="0.30734" C="0.260532" G="0.274575" T="0.157554"/>
      <pos A="0.335425" C="0.255851" G="0.195" T="0.213723"/>
      <pos A="0.143511" C="0.148192" G="0.321383" T="0.386915"/>
      <pos A="0.377553" C="0.241808" G="0.199681" T="0.180958"/>
      <pos A="0.368191" C="0.157554" G="0.316702" T="0.157554"/>
      <pos A="0.204361" C="0.386915" G="0.134149" T="0.274575"/>
      <pos A="0.166916" C="0.138831" G="0.344787" T="0.349468"/>
      <pos A="0.265213" C="0.199681" G="0.232446" T="0.30266"/>
      <pos A="0.30734" C="0.209043" G="0.195" T="0.288617"/>
      <pos A="0.41968" C="0.213723" G="0.124788" T="0.241808"/>
      <pos A="0.241808" C="0.209043" G="0.241808" T="0.30734"/>
      <pos A="0.185639" C="0.25117" G="0.223085" T="0.340106"/>
      <pos A="0.213723" C="0.443084" G="0.0920217" T="0.25117"/>
      <pos A="0.209043" C="0.255851" G="0.195" T="0.340106"/>
      <pos A="0.260532" C="0.232446" G="0.344787" T="0.162234"/>
      <pos A="0.204361" C="0.185639" G="0.293298" T="0.316702"/>
      <pos A="0.232446" C="0.115426" G="0.429042" T="0.223085"/>
      <pos A="0.246489" C="0.36351" G="0.180958" T="0.209043"/>
      <pos A="0.25117" C="0.223085" G="0.171596" T="0.354148"/>
      <pos A="0.349468" C="0.269893" G="0.166916" T="0.213723"/>
      <pos A="0.279255" C="0.209043" G="0.237128" T="0.274575"/>
      <pos A="0.180958" C="0.443084" G="0.190319" T="0.185639"/>
      <pos A="0.35883" C="0.293298" G="0.223085" T="0.124788"/>
      <pos A="0.209043" C="0.386915" G="0.218404" T="0.185639"/>
      <pos A="0.241808" C="0.386915" G="0.237128" T="0.134149"/>
      <pos A="0.297978" C="0.138831" G="0.232446" T="0.330745"/>
      <pos A="0.326063" C="0.335425" G="0.157554" T="0.180958"/>
      <pos A="0.265213" C="0.148192" G="0.293298" T="0.293298"/>
      <pos A="0.171596" C="0.195" G="0.283936" T="0.349468"/>
      <pos A="0.237128" C="0.354148" G="0.176277" T="0.232446"/>
      <pos A="0.382233" C="0.204361" G="0.115426" T="0.297978"/>
      <pos A="0.209043" C="0.199681" G="0.204361" T="0.386915"/>
    </motif>
    <motif db="0" id="M119" alt="O119" length="40" nsites="8" evalue="1.3e-003">
      <pos A="0.274575" C="0.180958" G="0.180958" T="0.36351"/>
      <pos A="0.218404" C="0.321383" G="0.288617" T="0.171596"/>
      <pos A="0.185639" C="0.101384" G="0.265213" T="0.447765"/>
      <pos A="0.166916" C="0.330745" G="0.199681" T="0.30266"/>
      <pos A="0.340106" C="0.180958" G="0.195" T="0.283936"/>
      <pos A="0.218404" C="0.157554" G="0.297978" T="0.326063"/>
      <pos A="0.195" C="0.30266" G="0.335425" T="0.166916"/>
      <pos A="0.386915" C="0.138831" G="0.255851" T="0.218404"/>
      <pos A="0.101384" C="0.166916" G="0.368191" T="0.36351"/>
      <pos A="0.246489" C="0.204361" G="0.237128" T="0.312021"/>
      <pos A="0.162234" C="0.405638" G="0.195" T="0.237128"/>
      <pos A="0.340106" C="0.340106" G="0.101384" T="0.218404"/>
      <pos A="0.246489" C="0.283936" G="0.335425" T="0.134149"/>
      <pos A="0.349468" C="0.255851" G="0.223085" T="0.171596"/>
      <pos A="0.265213" C="0.312021" G="0.0967032" T="0.326063"/>
      <pos A="0.185639" C="0.36351" G="0.269893" T="0.180958"/>
      <pos A="0.274575" C="0.199681" G="0.232446" T="0.293298"/>
      <pos A="0.288617" C="0.213723" G="0.30734" T="0.190319"/>
      <pos A="0.433722" C="0.190319" G="0.157554" T="0.218404"/>
      <pos A="0.204361" C="0.265213" G="0.30266" T="0.227766"/>
      <pos A="0.176277" C="0.232446" G="0.176277" T="0.415"/>
      <pos A="0.199681" C="0.377553" G="0.321383" T="0.101384"/>
      <pos A="0.30266" C="0.25117" G="0.120107" T="0.326063"/>
      <pos A="0.274575" C="0.241808" G="0.143511" T="0.340106"/>
      <pos A="0.265213" C="0.227766" G="0.180958" T="0.326063"/>
      <pos A="0.283936" C="0.152873" G="0.35883" T="0.204361"/>
      <pos A="0.232446" C="0.316702" G="0.335425" T="0.115426"/>
      <pos A="0.255851" C="0.195" G="0.279255" T="0.269893"/>
      <pos A="0.269893" C="0.190319" G="0.326063" T="0.213723"/>
      <pos A="0.195" C="0.400957" G="0.166916" T="0.237128"/>
      <pos A="0.223085" C="0.237128" G="0.110746" T="0.429042"/>
      <pos A="0.260532" C="0.326063" G="0.143511" T="0.269893"/>
      <pos A="0.312021" C="0.199681" G="0.176277" T="0.312021"/>
      <pos A="0.255851" C="0.180958" G="0.293298" T="0.269893"/>
      <pos A="0.293298" C="0.30734" G="0.260532" T="0.138831"/>
      <pos A="0.340106" C="0.199681" G="0.152873" T="0.30734"/>
      <pos A="0.312021" C="0.241808" G="0.326063" T="0.120107"/>
      <pos A="0.180958" C="0.377553" G="0.204361" T="0.237128"/>
      <pos A="0.316702" C="0.185639" G="0.0873412" T="0.410318"/>
      <pos A="0.129469" C="0.185639" G="0.438403" T="0.246489"/>
    </motif>
    <motif db="0" id="M12" alt="O12" length="40" nsites="8" evalue="1.3e-003">
      <pos A="0.00308642" C="0.496914" G="0.373457" T="0.126543"/>
      <pos A="0.00308642" C="0.126543" G="0.126543" T="0.743827"/>
      <pos A="0.126543" C="0.126543" G="0.25" T="0.496914"/>
      <pos A="0.25" C="0.25" G="0.496914" T="0.00308642"/>
      <pos A="0.00308642" C="0.496914" G="0.25" T="0.25"/>
      <pos A="0.126543" C="0.496914" G="0.126543" T="0.25"/>
      <pos A="0.496914" C="0.126543" G="0.00308642" T="0.373457"/>
      <pos A="0.00308642" C="0.25" G="0.126543" T="0.62037"/>
      <pos A="0.373457" C="0.373457" G="0.00308642" T="0.25"/>
      <pos A="0.373457" C="0.62037" G="0.00308642" T="0.00308642"/>
      <pos A="0.373457" C="0.126543" G="0.126543" T="0.373457"/>
      <pos A="0.00308642" C="0.373457" G="0.496914" T="0.126543"/>
      <pos A="0.62037" C="0.25" G="0.00308642" T="0.126543"/>
      <pos A="0.00308642" C="0.373457" G="0.62037" T="0.00308642"/>
      <pos A="0.00308642" C="0.25" G="0.126543" T="0.62037"/>
      <pos A="0.496914" C="0.25" G="0.126543" T="0.126543"/>
      <pos A="0.25" C="0.373457" G="0.25" T="0.126543"/>
      <pos A="0.126543" C="0.373457" G="0.25" T="0.25"/>
      <pos A="0.126543" C="0.496914" G="0.00308642" T="0.373457"/>
      <pos A="0.496914" C="0.00308642" G="0.373457" T="0.126543"/>
      <pos A="0.126543" C="0.25" G="0.496914" T="0.126543"/>
      <pos A="0.373457" C="0.126543" G="0.25" T="0.25"/>
      <pos A="0.00308642" C="0.373457" G="0.126543" T="0.496914"/>
      <pos A="0.126543" C="0.496914" G="0.00308642" T="0.373457"/>
      <pos A="0.25" C="0.496914" G="0.126543" T="0.126543"/>
      <pos A="0.25" C="0.00308642" G="0.126543" T="0.62037"/>
      <pos A="0.25" C="0.126543" G="0.25" T="0.373457"/>
      <pos A="0.25" C="0.00308642" G="0.373457" T="0.373457"/>
      <pos A="0.00308642" C="0.25" G="0.373457" T="0.373457"/>
      <pos A="0.496914" C="0.126543" G="0.373457" T="0.00308642"/>
      <pos A="0.25" C="0.00308642" G="0.25" T="0.496914"/>
      <pos A="0.496914" C="0.126543" G="0.25" T="0.126543"/>
      <pos A="0.126543" C="0.496914" G="0.25" T="0.126543"/>
      <pos A="0.126543" C="0.25" G="0.00308642" T="0.62037"/>
      <pos A="0.496914" C="0.25" G="0.00308642" T="0.25"/>
      <pos A="0.126543" C="0.126543" G="0.126543" T="0.62037"/>
      <pos A="0.25" C="0.25" G="0.00308642" T="0.496914"/>
      <pos A="0.25" C="0.496914" G="0.25" T="0.00308642"/>
      <pos A="0.496914" C="0.25" G="0.126543" T="0.126543"/>
      <pos A="0.373457" C="0.25" G="0.126543" T="0.25"/>
    </motif>
    <motif db="0" id="M120" alt="O120" length="40" nsites="8" evalue="1.3e-003">
      <pos A="0.266461" C="0.17867" G="0.48594" T="0.0689304"/>
      <pos A="0.354253" C="0.156722" G="0.222565" T="0.266461"/>
      <pos A="0.156722" C="0.420096" G="0.0689304" T="0.354253"/>
      <pos A="0.112826" C="0.200617" G="0.442043" T="0.244513"/>
      <pos A="0.244513" C="0.200617" G="0.266461" T="0.288409"/>
      <pos A="0.090878" C="0.244513" G="0.222565" T="0.442043"/>
      <pos A="0.0689304" C="0.3762" G="0.200617" T="0.354253"/>
      <pos A="0.288409" C="0.266461" G="0.134773" T="0.310357"/>
      <pos A="0.288409" C="0.244513" G="0.0250341" T="0.442043"/>
      <pos A="0.354253" C="0.266461" G="0.200617" T="0.17867"/>
      <pos A="0.420096" C="0.134773" G="0.112826" T="0.332304"/>
      <pos A="0.200617" C="0.156722" G="0.266461" T="0.3762"/>
      <pos A="0.00308642" C="0.354253" G="0.156722" T="0.48594"/>
      <pos A="0.222565" C="0.332304" G="0.112826" T="0.332304"/>
      <pos A="0.156722" C="0.354253" G="0.134773" T="0.354253"/>
      <pos A="0.156722" C="0.354253" G="0.134773" T="0.354253"/>
      <pos A="0.3762" C="0.266461" G="0.200617" T="0.156722"/>
      <pos A="0.134773" C="0.266461" G="0.3762" T="0.222565"/>
      <pos A="0.332304" C="0.156722" G="0.156722" T="0.354253"/>
      <pos A="0.0689304" C="0.398148" G="0.354253" T="0.17867"/>
      <pos A="0.200617" C="0.134773" G="0.266461" T="0.398148"/>
      <pos A="0.288409" C="0.200617" G="0.266461" T="0.244513"/>
      <pos A="0.266461" C="0.288409" G="0.134773" T="0.310357"/>
      <pos A="0.244513" C="0.134773" G="0.156722" T="0.463992"/>
      <pos A="0.332304" C="0.222565" G="0.266461" T="0.17867"/>
      <pos A="0.17867" C="0.332304" G="0.134773" T="0.354253"/>
      <pos A="0.420096" C="0.288409" G="0.0469817" T="0.244513"/>
      <pos A="0.200617" C="0.398148" G="0.310357" T="0.090878"/>
      <pos A="0.310357" C="0.244513" G="0.200617" T="0.244513"/>
      <pos A="0.112826" C="0.0689304" G="0.17867" T="0.639574"/>
      <pos A="0.200617" C="0.266461" G="0.354253" T="0.17867"/>
      <pos A="0.310357" C="0.310357" G="0.310357" T="0.0689304"/>
      <pos A="0.090878" C="0.156722" G="0.551784" T="0.200617"/>
      <pos A="0.288409" C="0.442043" G="0.00308642" T="0.266461"/>
      <pos A="0.200617" C="0.463992" G="0.0689304" T="0.266461"/>
      <pos A="0.310357" C="0.17867" G="0.156722" T="0.354253"/>
      <pos A="0.398148" C="0.090878" G="0.288409" T="0.222565"/>
      <pos A="0.17867" C="0.442043" G="0.266461" T="0.112826"/>
      <pos A="0.17867" C="0.3762" G="0.112826" T="0.332304"/>
      <pos A="0.222565" C="0.266461" G="0.332304" T="0.17867"/>
    </motif>
    <motif db="0" id="M121" alt="O121" length="40" nsites="8" evalue="1.3e-003">
      <pos A="0.446523" C="0.14418" G="0.0433985" T="0.365898"/>
      <pos A="0.124024" C="0.345742" G="0.40621" T="0.124024"/>
      <pos A="0.224805" C="0.265117" G="0.46668" T="0.0433985"/>
      <pos A="0.204649" C="0.0837116" G="0.224805" T="0.486836"/>
      <pos A="0.14418" C="0.446523" G="0.345742" T="0.0635546"/>
      <pos A="0.164336" C="0.285273" G="0.265117" T="0.285273"/>
      <pos A="0.164336" C="0.386054" G="0.164336" T="0.285273"/>
      <pos A="0.265117" C="0.0635546" G="0.224805" T="0.446523"/>
      <pos A="0.224805" C="0.325586" G="0.325586" T="0.124024"/>
      <pos A="0.244961" C="0.365898" G="0.244961" T="0.14418"/>
      <pos A="0.325586" C="0.224805" G="0.164336" T="0.285273"/>
      <pos A="0.0635546" C="0.224805" G="0.40621" T="0.305429"/>
      <pos A="0.224805" C="0.446523" G="0.305429" T="0.0232425"/>
      <pos A="0.164336" C="0.305429" G="0.204649" T="0.325586"/>
      <pos A="0.164336" C="0.325586" G="0.305429" T="0.204649"/>
      <pos A="0.325586" C="0.14418" G="0.506992" T="0.0232425"/>
      <pos A="0.164336" C="0.124024" G="0.265117" T="0.446523"/>
      <pos A="0.446523" C="0.0433985" G="0.345742" T="0.164336"/>
      <pos A="0.164336" C="0.486836" G="0.224805" T="0.124024"/>
      <pos A="0.164336" C="0.224805" G="0.164336" T="0.446523"/>
      <pos A="0.0635546" C="0.386054" G="0.0837116" T="0.46668"/>
      <pos A="0.184492" C="0.265117" G="0.103868" T="0.446523"/>
      <pos A="0.325586" C="0.40621" G="0.14418" T="0.124024"/>
      <pos A="0.587617" C="0.103868" G="0.244961" T="0.0635546"/>
      <pos A="0.567461" C="0.124024" G="0.244961" T="0.0635546"/>
      <pos A="0.124024" C="0.426366" G="0.285273" T="0.164336"/>
      <pos A="0.224805" C="0.365898" G="0.14418" T="0.265117"/>
      <pos A="0.446523" C="0.184492" G="0.184492" T="0.184492"/>
      <pos A="0.305429" C="0.345742" G="0.244961" T="0.103868"/>
      <pos A="0.14418" C="0.345742" G="0.14418" T="0.365898"/>
      <pos A="0.345742" C="0.265117" G="0.14418" T="0.244961"/>
      <pos A="0.204649" C="0.446523" G="0.204649" T="0.14418"/>
      <pos A="0.224805" C="0.265117" G="0.204649" T="0.305429"/>
      <pos A="0.103868" C="0.305429" G="0.365898" T="0.224805"/>
      <pos A="0.486836" C="0.103868" G="0.184492" T="0.224805"/>
      <pos A="0.244961" C="0.14418" G="0.40621" T="0.204649"/>
      <pos A="0.164336" C="0.285273" G="0.486836" T="0.0635546"/>
      <pos A="0.14418" C="0.426366" G="0.224805" T="0.204649"/>
      <pos A="0.224805" C="0.224805" G="0.345742" T="0.204649"/>
      <pos A="0.244961" C="0.124024" G="0.446523" T="0.184492"/>
    </motif>
    <motif db="0" id="M122" alt="O122" length="40" nsites="8" evalue="1.3e-003">
      <pos A="0.177379" C="0.119281" G="0.177379" T="0.525962"/>
      <pos A="0.293573" C="0.177379" G="0.35167" T="0.177379"/>
      <pos A="0.293573" C="0.235476" G="0.35167" T="0.119281"/>
      <pos A="0.0611842" C="0.177379" G="0.584059" T="0.177379"/>
      <pos A="0.293573" C="0.0611842" G="0.35167" T="0.293573"/>
      <pos A="0.409768" C="0.235476" G="0.235476" T="0.119281"/>
      <pos A="0.0611842" C="0.177379" G="0.758352" T="0.00308642"/>
      <pos A="0.235476" C="0.00308642" G="0.177379" T="0.584059"/>
      <pos A="0.235476" C="0.293573" G="0.235476" T="0.235476"/>
      <pos A="0.177379" C="0.584059" G="0.177379" T="0.0611842"/>
      <pos A="0.235476" C="0.35167" G="0.177379" T="0.235476"/>
      <pos A="0.409768" C="0.119281" G="0.35167" T="0.119281"/>
      <pos A="0.0611842" C="0.119281" G="0.642157" T="0.177379"/>
      <pos A="0.35167" C="0.35167" G="0.235476" T="0.0611842"/>
      <pos A="0.293573" C="0.293573" G="0.177379" T="0.235476"/>
      <pos A="0.293573" C="0.0611842" G="0.235476" T="0.409768"/>
      <pos A="0.177379" C="0.293573" G="0.409768" T="0.119281"/>
      <pos A="0.235476" C="0.177379" G="0.177379" T="0.409768"/>
      <pos A="0.293573" C="0.119281" G="0.467865" T="0.119281"/>
      <pos A="0.0611842" C="0.119281" G="0.758352" T="0.0611842"/>
      <pos A="0.177379" C="0.293573" G="0.467865" T="0.0611842"/>
      <pos A="0.293573" C="0.293573" G="0.293573" T="0.119281"/>
      <pos A="0.119281" C="0.525962" G="0.293573" T="0.0611842"/>
      <pos A="0.0611842" C="0.0611842" G="0.35167" T="0.525962"/>
      <pos A="0.409768" C="0.00308642" G="0.293573" T="0.293573"/>
      <pos A="0.177379" C="0.293573" G="0.235476" T="0.293573"/>
      <pos A="0.177379" C="0.293573" G="0.177379" T="0.35167"/>
      <pos A="0.119281" C="0.35167" G="0.35167" T="0.177379"/>
      <pos A="0.235476" C="0.525962" G="0.0611842" T="0.177379"/>
      <pos A="0.235476" C="0.467865" G="0.0611842" T="0.235476"/>
      <pos A="0.00308642" C="0.467865" G="0.177379" T="0.35167"/>
      <pos A="0.119281" C="0.467865" G="0.119281" T="0.293573"/>
      <pos A="0.00308642" C="0.35167" G="0.467865" T="0.177379"/>
      <pos A="0.35167" C="0.0611842" G="0.119281" T="0.467865"/>
      <pos A="0.0611842" C="0.584059" G="0.293573" T="0.0611842"/>
      <pos A="0.525962" C="0.235476" G="0.177379" T="0.0611842"/>
      <pos A="0.409768" C="0.177379" G="0.293573" T="0.119281"/>
      <pos A="0.0611842" C="0.409768" G="0.35167" T="0.177379"/>
      <pos A="0.235476" C="0.35167" G="0.119281" T="0.293573"/>
      <pos A="0.35167" C="0.0611842" G="0.235476" T="0.35167"/>
    </motif>
    <motif db="0" id="M123" alt="O123" length="40" nsites="8" evalue="1.3e-003">
      <pos A="0.101852" C="0.299383" G="0.299383" T="0.299383"/>
      <pos A="0.496914" C="0.101852" G="0.200617" T="0.200617"/>
      <pos A="0.398148" C="0.00308642" G="0.299383" T="0.299383"/>
      <pos A="0.101852" C="0.101852" G="0.496914" T="0.299383"/>
      <pos A="0.00308642" C="0.694444" G="0.101852" T="0.200617"/>
      <pos A="0.299383" C="0.398148" G="0.200617" T="0.101852"/>
      <pos A="0.496914" C="0.200617" G="0.299383" T="0.00308642"/>
      <pos A="0.496914" C="0.200617" G="0.101852" T="0.200617"/>
      <pos A="0.299383" C="0.101852" G="0.299383" T="0.299383"/>
      <pos A="0.200617" C="0.00308642" G="0.694444" T="0.101852"/>
      <pos A="0.200617" C="0.398148" G="0.200617" T="0.200617"/>
      <pos A="0.398148" C="0.299383" G="0.101852" T="0.200617"/>
      <pos A="0.00308642" C="0.00308642" G="0.595679" T="0.398148"/>
      <pos A="0.200617" C="0.200617" G="0.398148" T="0.200617"/>
      <pos A="0.299383" C="0.200617" G="0.398148" T="0.101852"/>
      <pos A="0.496914" C="0.00308642" G="0.398148" T="0.101852"/>
      <pos A="0.200617" C="0.00308642" G="0.595679" T="0.200617"/>
      <pos A="0.299383" C="0.101852" G="0.299383" T="0.299383"/>
      <pos A="0.299383" C="0.398148" G="0.00308642" T="0.299383"/>
      <pos A="0.398148" C="0.398148" G="0.101852" T="0.101852"/>
      <pos A="0.200617" C="0.101852" G="0.101852" T="0.595679"/>
      <pos A="0.299383" C="0.299383" G="0.200617" T="0.200617"/>
      <pos A="0.299383" C="0.00308642" G="0.694444" T="0.00308642"/>
      <pos A="0.200617" C="0.299383" G="0.496914" T="0.00308642"/>
      <pos A="0.200617" C="0.00308642" G="0.595679" T="0.200617"/>
      <pos A="0.00308642" C="0.398148" G="0.398148" T="0.200617"/>
      <pos A="0.299383" C="0.101852" G="0.101852" T="0.496914"/>
      <pos A="0.200617" C="0.496914" G="0.101852" T="0.200617"/>
      <pos A="0.496914" C="0.101852" G="0.101852" T="0.299383"/>
      <pos A="0.398148" C="0.00308642" G="0.595679" T="0.00308642"/>
      <pos A="0.00308642" C="0.101852" G="0.79321" T="0.101852"/>
      <pos A="0.299383" C="0.496914" G="0.200617" T="0.00308642"/>
      <pos A="0.694444" C="0.00308642" G="0.101852" T="0.200617"/>
      <pos A="0.398148" C="0.00308642" G="0.595679" T="0.00308642"/>
      <pos A="0.101852" C="0.299383" G="0.496914" T="0.101852"/>
      <pos A="0.299383" C="0.595679" G="0.101852" T="0.00308642"/>
      <pos A="0.101852" C="0.694444" G="0.101852" T="0.101852"/>
      <pos A="0.398148" C="0.101852" G="0.101852" T="0.398148"/>
      <pos A="0.398148" C="0.200617" G="0.398148" T="0.00308642"/>
      <pos A="0.299383" C="0.00308642" G="0.299383" T="0.398148"/>
    </motif>
    <motif db="0" id="M124" alt="O124" length="40" nsites="8" evalue="1.3e-003">
      <pos A="0.134149" C="0.204361" G="0.30266" T="0.35883"/>
      <pos A="0.232446" C="0.269893" G="0.344787" T="0.152873"/>
      <pos A="0.283936" C="0.157554" G="0.25117" T="0.30734"/>
      <pos A="0.288617" C="0.288617" G="0.237128" T="0.185639"/>
      <pos A="0.41968" C="0.0498943" G="0.195" T="0.335425"/>
      <pos A="0.190319" C="0.162234" G="0.447765" T="0.199681"/>
      <pos A="0.227766" C="0.452445" G="0.166916" T="0.152873"/>
      <pos A="0.283936" C="0.138831" G="0.204361" T="0.372872"/>
      <pos A="0.166916" C="0.25117" G="0.326063" T="0.255851"/>
      <pos A="0.288617" C="0.241808" G="0.241808" T="0.227766"/>
      <pos A="0.223085" C="0.190319" G="0.185639" T="0.400957"/>
      <pos A="0.265213" C="0.386915" G="0.195" T="0.152873"/>
      <pos A="0.35883" C="0.195" G="0.274575" T="0.171596"/>
      <pos A="0.120107" C="0.110746" G="0.382233" T="0.386915"/>
      <pos A="0.246489" C="0.237128" G="0.25117" T="0.265213"/>
      <pos A="0.246489" C="0.274575" G="0.129469" T="0.349468"/>
      <pos A="0.227766" C="0.209043" G="0.288617" T="0.274575"/>
      <pos A="0.213723" C="0.340106" G="0.312021" T="0.134149"/>
      <pos A="0.274575" C="0.297978" G="0.115426" T="0.312021"/>
      <pos A="0.25117" C="0.279255" G="0.237128" T="0.232446"/>
      <pos A="0.246489" C="0.42436" G="0.129469" T="0.199681"/>
      <pos A="0.354148" C="0.377553" G="0.0920217" T="0.176277"/>
      <pos A="0.283936" C="0.223085" G="0.157554" T="0.335425"/>
      <pos A="0.246489" C="0.237128" G="0.288617" T="0.227766"/>
      <pos A="0.171596" C="0.288617" G="0.185639" T="0.354148"/>
      <pos A="0.330745" C="0.260532" G="0.241808" T="0.166916"/>
      <pos A="0.391595" C="0.279255" G="0.101384" T="0.227766"/>
      <pos A="0.279255" C="0.279255" G="0.213723" T="0.227766"/>
      <pos A="0.237128" C="0.269893" G="0.241808" T="0.25117"/>
      <pos A="0.195" C="0.199681" G="0.232446" T="0.372872"/>
      <pos A="0.0732988" C="0.227766" G="0.377553" T="0.321383"/>
      <pos A="0.349468" C="0.218404" G="0.209043" T="0.223085"/>
      <pos A="0.199681" C="0.152873" G="0.372872" T="0.274575"/>
      <pos A="0.316702" C="0.185639" G="0.288617" T="0.209043"/>
      <pos A="0.227766" C="0.152873" G="0.372872" T="0.246489"/>
      <pos A="0.335425" C="0.232446" G="0.241808" T="0.190319"/>
      <pos A="0.279255" C="0.204361" G="0.218404" T="0.297978"/>
      <pos A="0.312021" C="0.162234" G="0.176277" T="0.349468"/>
      <pos A="0.152873" C="0.522658" G="0.213723" T="0.110746"/>
      <pos A="0.396276" C="0.312021" G="0.0405333" T="0.25117"/>
    </motif>
    <motif db="0" id="M125" alt="O125" length="40" nsites="8" evalue="1.3e-003">
      <pos A="0.185023" C="0.211013" G="0.340968" T="0.262996"/>
      <pos A="0.185023" C="0.288987" G="0.366959" T="0.159032"/>
      <pos A="0.159032" C="0.159032" G="0.262996" T="0.418941"/>
      <pos A="0.314977" C="0.39295" G="0.0810588" T="0.211013"/>
      <pos A="0.133041" C="0.10705" G="0.340968" T="0.418941"/>
      <pos A="0.0810588" C="0.159032" G="0.340968" T="0.418941"/>
      <pos A="0.366959" C="0.314977" G="0.185023" T="0.133041"/>
      <pos A="0.237004" C="0.39295" G="0.10705" T="0.262996"/>
      <pos A="0.262996" C="0.418941" G="0.0810588" T="0.237004"/>
      <pos A="0.340968" C="0.133041" G="0.0550686" T="0.470922"/>
      <pos A="0.237004" C="0.237004" G="0.237004" T="0.288987"/>
      <pos A="0.0810588" C="0.418941" G="0.159032" T="0.340968"/>
      <pos A="0.444931" C="0.211013" G="0.0550686" T="0.288987"/>
      <pos A="0.237004" C="0.0810588" G="0.237004" T="0.444931"/>
      <pos A="0.10705" C="0.444931" G="0.314977" T="0.133041"/>
      <pos A="0.10705" C="0.470922" G="0.0810588" T="0.340968"/>
      <pos A="0.314977" C="0.366959" G="0.288987" T="0.0290775"/>
      <pos A="0.314977" C="0.237004" G="0.185023" T="0.262996"/>
      <pos A="0.185023" C="0.340968" G="0.211013" T="0.262996"/>
      <pos A="0.444931" C="0.314977" G="0.159032" T="0.0810588"/>
      <pos A="0.444931" C="0.237004" G="0.0290775" T="0.288987"/>
      <pos A="0.133041" C="0.0810588" G="0.366959" T="0.418941"/>
      <pos A="0.314977" C="0.10705" G="0.314977" T="0.262996"/>
      <pos A="0.159032" C="0.0290775" G="0.39295" T="0.418941"/>
      <pos A="0.237004" C="0.133041" G="0.444931" T="0.185023"/>
      <pos A="0.470922" C="0.0290775" G="0.444931" T="0.0550686"/>
      <pos A="0.237004" C="0.262996" G="0.314977" T="0.185023"/>
      <pos A="0.288987" C="0.133041" G="0.237004" T="0.340968"/>
      <pos A="0.288987" C="0.0810588" G="0.211013" T="0.418941"/>
      <pos A="0.262996" C="0.10705" G="0.237004" T="0.39295"/>
      <pos A="0.0290775" C="0.262996" G="0.314977" T="0.39295"/>
      <pos A="0.366959" C="0.262996" G="0.10705" T="0.262996"/>
      <pos A="0.159032" C="0.159032" G="0.262996" T="0.418941"/>
      <pos A="0.470922" C="0.211013" G="0.185023" T="0.133041"/>
      <pos A="0.0550686" C="0.418941" G="0.366959" T="0.159032"/>
      <pos A="0.366959" C="0.340968" G="0.0550686" T="0.237004"/>
      <pos A="0.288987" C="0.133041" G="0.211013" T="0.366959"/>
      <pos A="0.133041" C="0.237004" G="0.211013" T="0.418941"/>
      <pos A="0.133041" C="0.185023" G="0.314977" T="0.366959"/>
      <pos A="0.185023" C="0.39295" G="0.211013" T="0.211013"/>
    </motif>
    <motif db="0" id="M126" alt="O126" length="40" nsites="8" evalue="1.3e-003">
      <pos A="0.00308642" C="0.496914" G="0.299383" T="0.200617"/>
      <pos A="0.101852" C="0.101852" G="0.101852" T="0.694444"/>
      <pos A="0.00308642" C="0.595679" G="0.00308642" T="0.398148"/>
      <pos A="0.200617" C="0.200617" G="0.00308642" T="0.595679"/>
      <pos A="0.00308642" C="0.00308642" G="0.200617" T="0.79321"/>
      <pos A="0.101852" C="0.101852" G="0.595679" T="0.200617"/>
      <pos A="0.299383" C="0.00308642" G="0.00308642" T="0.694444"/>
      <pos A="0.00308642" C="0.200617" G="0.595679" T="0.200617"/>
      <pos A="0.00308642" C="0.398148" G="0.398148" T="0.200617"/>
      <pos A="0.101852" C="0.496914" G="0.200617" T="0.200617"/>
      <pos A="0.398148" C="0.200617" G="0.200617" T="0.200617"/>
      <pos A="0.101852" C="0.00308642" G="0.595679" T="0.299383"/>
      <pos A="0.00308642" C="0.398148" G="0.299383" T="0.299383"/>
      <pos A="0.595679" C="0.299383" G="0.101852" T="0.00308642"/>
      <pos A="0.398148" C="0.00308642" G="0.398148" T="0.200617"/>
      <pos A="0.200617" C="0.00308642" G="0.299383" T="0.496914"/>
      <pos A="0.398148" C="0.200617" G="0.101852" T="0.299383"/>
      <pos A="0.200617" C="0.00308642" G="0.398148" T="0.398148"/>
      <pos A="0.101852" C="0.694444" G="0.101852" T="0.101852"/>
      <pos A="0.398148" C="0.101852" G="0.00308642" T="0.496914"/>
      <pos A="0.496914" C="0.00308642" G="0.496914" T="0.00308642"/>
      <pos A="0.101852" C="0.00308642" G="0.398148" T="0.496914"/>
      <pos A="0.200617" C="0.398148" G="0.200617" T="0.200617"/>
      <pos A="0.200617" C="0.200617" G="0.00308642" T="0.595679"/>
      <pos A="0.200617" C="0.200617" G="0.398148" T="0.200617"/>
      <pos A="0.00308642" C="0.00308642" G="0.595679" T="0.398148"/>
      <pos A="0.200617" C="0.398148" G="0.00308642" T="0.398148"/>
      <pos A="0.101852" C="0.200617" G="0.101852" T="0.595679"/>
      <pos A="0.299383" C="0.101852" G="0.496914" T="0.101852"/>
      <pos A="0.299383" C="0.398148" G="0.101852" T="0.200617"/>
      <pos A="0.398148" C="0.398148" G="0.200617" T="0.00308642"/>
      <pos A="0.00308642" C="0.200617" G="0.200617" T="0.595679"/>
      <pos A="0.299383" C="0.101852" G="0.101852" T="0.496914"/>
      <pos A="0.299383" C="0.200617" G="0.299383" T="0.200617"/>
      <pos A="0.200617" C="0.101852" G="0.299383" T="0.398148"/>
      <pos A="0.398148" C="0.00308642" G="0.299383" T="0.299383"/>
      <pos A="0.101852" C="0.200617" G="0.299383" T="0.398148"/>
      <pos A="0.00308642" C="0.101852" G="0.200617" T="0.694444"/>
      <pos A="0.00308642" C="0.398148" G="0.398148" T="0.200617"/>
      <pos A="0.200617" C="0.200617" G="0.299383" T="0.299383"/>
    </motif>
    <motif db="0" id="M127" alt="O127" length="40" nsites="8" evalue="1.3e-003">
      <pos A="0.297978" C="0.223085" G="0.143511" T="0.335425"/>
      <pos A="0.269893" C="0.134149" G="0.36351" T="0.232446"/>
      <pos A="0.349468" C="0.124788" G="0.218404" T="0.30734"/>
      <pos A="0.340106" C="0.232446" G="0.190319" T="0.237128"/>
      <pos A="0.274575" C="0.213723" G="0.269893" T="0.241808"/>
      <pos A="0.321383" C="0.171596" G="0.134149" T="0.372872"/>
      <pos A="0.199681" C="0.316702" G="0.260532" T="0.223085"/>
      <pos A="0.0826607" C="0.377553" G="0.41968" T="0.120107"/>
      <pos A="0.283936" C="0.260532" G="0.162234" T="0.293298"/>
      <pos A="0.316702" C="0.176277" G="0.25117" T="0.255851"/>
      <pos A="0.171596" C="0.0920217" G="0.316702" T="0.41968"/>
      <pos A="0.185639" C="0.340106" G="0.274575" T="0.199681"/>
      <pos A="0.232446" C="0.195" G="0.120107" T="0.452445"/>
      <pos A="0.166916" C="0.354148" G="0.157554" T="0.321383"/>
      <pos A="0.227766" C="0.124788" G="0.316702" T="0.330745"/>
      <pos A="0.297978" C="0.246489" G="0.35883" T="0.0967032"/>
      <pos A="0.232446" C="0.396276" G="0.166916" T="0.204361"/>
      <pos A="0.293298" C="0.30266" G="0.110746" T="0.293298"/>
      <pos A="0.204361" C="0.274575" G="0.288617" T="0.232446"/>
      <pos A="0.508615" C="0.209043" G="0.190319" T="0.0920217"/>
      <pos A="0.25117" C="0.260532" G="0.213723" T="0.274575"/>
      <pos A="0.372872" C="0.180958" G="0.246489" T="0.199681"/>
      <pos A="0.176277" C="0.279255" G="0.274575" T="0.269893"/>
      <pos A="0.237128" C="0.246489" G="0.241808" T="0.274575"/>
      <pos A="0.25117" C="0.368191" G="0.143511" T="0.237128"/>
      <pos A="0.354148" C="0.185639" G="0.312021" T="0.148192"/>
      <pos A="0.30734" C="0.162234" G="0.232446" T="0.297978"/>
      <pos A="0.134149" C="0.321383" G="0.260532" T="0.283936"/>
      <pos A="0.293298" C="0.227766" G="0.25117" T="0.227766"/>
      <pos A="0.344787" C="0.176277" G="0.166916" T="0.312021"/>
      <pos A="0.148192" C="0.279255" G="0.241808" T="0.330745"/>
      <pos A="0.237128" C="0.157554" G="0.227766" T="0.377553"/>
      <pos A="0.171596" C="0.283936" G="0.269893" T="0.274575"/>
      <pos A="0.227766" C="0.405638" G="0.199681" T="0.166916"/>
      <pos A="0.35883" C="0.213723" G="0.106064" T="0.321383"/>
      <pos A="0.283936" C="0.209043" G="0.293298" T="0.213723"/>
      <pos A="0.232446" C="0.223085" G="0.312021" T="0.232446"/>
      <pos A="0.386915" C="0.162234" G="0.218404" T="0.232446"/>
      <pos A="0.218404" C="0.349468" G="0.227766" T="0.204361"/>
      <pos A="0.209043" C="0.297978" G="0.255851" T="0.237128"/>
    </motif>
    <motif db="0" id="M13" alt="O13" length="40" nsites="8" evalue="1.3e-003">
      <pos A="0.272446" C="0.272446" G="0.38468" T="0.0704267"/>
      <pos A="0.227554" C="0.137767" G="0.362233" T="0.272446"/>
      <pos A="0.31734" C="0.0704267" G="0.45202" T="0.160213"/>
      <pos A="0.362233" C="0.25" G="0.31734" T="0.0704267"/>
      <pos A="0.45202" C="0.25" G="0.0704267" T="0.227554"/>
      <pos A="0.11532" C="0.362233" G="0.31734" T="0.205106"/>
      <pos A="0.18266" C="0.0928731" G="0.205106" T="0.51936"/>
      <pos A="0.272446" C="0.137767" G="0.339787" T="0.25"/>
      <pos A="0.294894" C="0.205106" G="0.407127" T="0.0928731"/>
      <pos A="0.205106" C="0.137767" G="0.227554" T="0.429573"/>
      <pos A="0.474467" C="0.160213" G="0.362233" T="0.00308642"/>
      <pos A="0.45202" C="0.31734" G="0.137767" T="0.0928731"/>
      <pos A="0.429573" C="0.362233" G="0.160213" T="0.0479802"/>
      <pos A="0.496914" C="0.137767" G="0.160213" T="0.205106"/>
      <pos A="0.0704267" C="0.272446" G="0.339787" T="0.31734"/>
      <pos A="0.160213" C="0.25" G="0.0704267" T="0.51936"/>
      <pos A="0.205106" C="0.227554" G="0.137767" T="0.429573"/>
      <pos A="0.160213" C="0.31734" G="0.294894" T="0.227554"/>
      <pos A="0.38468" C="0.25" G="0.160213" T="0.205106"/>
      <pos A="0.227554" C="0.294894" G="0.272446" T="0.205106"/>
      <pos A="0.160213" C="0.362233" G="0.294894" T="0.18266"/>
      <pos A="0.25" C="0.160213" G="0.25" T="0.339787"/>
      <pos A="0.25" C="0.0928731" G="0.429573" T="0.227554"/>
      <pos A="0.0928731" C="0.474467" G="0.294894" T="0.137767"/>
      <pos A="0.0928731" C="0.25" G="0.25" T="0.407127"/>
      <pos A="0.272446" C="0.11532" G="0.31734" T="0.294894"/>
      <pos A="0.339787" C="0.0704267" G="0.339787" T="0.25"/>
      <pos A="0.25" C="0.11532" G="0.407127" T="0.227554"/>
      <pos A="0.18266" C="0.272446" G="0.160213" T="0.38468"/>
      <pos A="0.227554" C="0.25" G="0.294894" T="0.227554"/>
      <pos A="0.294894" C="0.160213" G="0.205106" T="0.339787"/>
      <pos A="0.294894" C="0.205106" G="0.31734" T="0.18266"/>
      <pos A="0.362233" C="0.18266" G="0.227554" T="0.227554"/>
      <pos A="0.45202" C="0.160213" G="0.0928731" T="0.294894"/>
      <pos A="0.11532" C="0.0704267" G="0.339787" T="0.474467"/>
      <pos A="0.25" C="0.51936" G="0.137767" T="0.0928731"/>
      <pos A="0.137767" C="0.38468" G="0.00308642" T="0.474467"/>
      <pos A="0.339787" C="0.160213" G="0.205106" T="0.294894"/>
      <pos A="0.205106" C="0.160213" G="0.227554" T="0.407127"/>
      <pos A="0.362233" C="0.272446" G="0.18266" T="0.18266"/>
    </motif>
    <motif db="0" id="M14" alt="O14" length="40" nsites="8" evalue="1.3e-003">
      <pos A="0.279255" C="0.190319" G="0.255851" T="0.274575"/>
      <pos A="0.25117" C="0.340106" G="0.138831" T="0.269893"/>
      <pos A="0.265213" C="0.265213" G="0.101384" T="0.368191"/>
      <pos A="0.138831" C="0.176277" G="0.377553" T="0.30734"/>
      <pos A="0.195" C="0.185639" G="0.199681" T="0.41968"/>
      <pos A="0.293298" C="0.134149" G="0.237128" T="0.335425"/>
      <pos A="0.279255" C="0.316702" G="0.241808" T="0.162234"/>
      <pos A="0.171596" C="0.162234" G="0.386915" T="0.279255"/>
      <pos A="0.204361" C="0.274575" G="0.316702" T="0.204361"/>
      <pos A="0.255851" C="0.227766" G="0.36351" T="0.152873"/>
      <pos A="0.30734" C="0.157554" G="0.223085" T="0.312021"/>
      <pos A="0.36351" C="0.190319" G="0.227766" T="0.218404"/>
      <pos A="0.124788" C="0.283936" G="0.293298" T="0.297978"/>
      <pos A="0.293298" C="0.429042" G="0.124788" T="0.152873"/>
      <pos A="0.330745" C="0.288617" G="0.106064" T="0.274575"/>
      <pos A="0.246489" C="0.237128" G="0.340106" T="0.176277"/>
      <pos A="0.288617" C="0.330745" G="0.157554" T="0.223085"/>
      <pos A="0.269893" C="0.372872" G="0.185639" T="0.171596"/>
      <pos A="0.30734" C="0.232446" G="0.162234" T="0.297978"/>
      <pos A="0.312021" C="0.213723" G="0.30734" T="0.166916"/>
      <pos A="0.138831" C="0.213723" G="0.386915" T="0.260532"/>
      <pos A="0.335425" C="0.0920217" G="0.260532" T="0.312021"/>
      <pos A="0.195" C="0.260532" G="0.283936" T="0.260532"/>
      <pos A="0.246489" C="0.36351" G="0.138831" T="0.25117"/>
      <pos A="0.269893" C="0.293298" G="0.0639368" T="0.372872"/>
      <pos A="0.190319" C="0.134149" G="0.30734" T="0.368191"/>
      <pos A="0.237128" C="0.166916" G="0.415" T="0.180958"/>
      <pos A="0.204361" C="0.288617" G="0.25117" T="0.255851"/>
      <pos A="0.330745" C="0.213723" G="0.260532" T="0.195"/>
      <pos A="0.30734" C="0.237128" G="0.232446" T="0.223085"/>
      <pos A="0.204361" C="0.25117" G="0.349468" T="0.195"/>
      <pos A="0.405638" C="0.274575" G="0.134149" T="0.185639"/>
      <pos A="0.138831" C="0.368191" G="0.321383" T="0.171596"/>
      <pos A="0.227766" C="0.321383" G="0.0732988" T="0.377553"/>
      <pos A="0.255851" C="0.405638" G="0.166916" T="0.171596"/>
      <pos A="0.312021" C="0.190319" G="0.162234" T="0.335425"/>
      <pos A="0.354148" C="0.185639" G="0.213723" T="0.246489"/>
      <pos A="0.209043" C="0.199681" G="0.134149" T="0.457127"/>
      <pos A="0.269893" C="0.176277" G="0.297978" T="0.255851"/>
      <pos A="0.265213" C="0.199681" G="0.340106" T="0.195"/>
    </motif>
    <motif db="0" id="M15" alt="O15" length="40" nsites="8" evalue="1.3e-003">
      <pos A="0.223085" C="0.213723" G="0.391595" T="0.171596"/>
      <pos A="0.377553" C="0.246489" G="0.115426" T="0.260532"/>
      <pos A="0.35883" C="0.106064" G="0.162234" T="0.372872"/>
      <pos A="0.171596" C="0.382233" G="0.30266" T="0.143511"/>
      <pos A="0.227766" C="0.241808" G="0.190319" T="0.340106"/>
      <pos A="0.180958" C="0.293298" G="0.279255" T="0.246489"/>
      <pos A="0.218404" C="0.30734" G="0.152873" T="0.321383"/>
      <pos A="0.171596" C="0.260532" G="0.204361" T="0.36351"/>
      <pos A="0.204361" C="0.330745" G="0.265213" T="0.199681"/>
      <pos A="0.171596" C="0.185639" G="0.148192" T="0.494573"/>
      <pos A="0.213723" C="0.340106" G="0.354148" T="0.0920217"/>
      <pos A="0.5367" C="0.0592563" G="0.260532" T="0.143511"/>
      <pos A="0.223085" C="0.260532" G="0.297978" T="0.218404"/>
      <pos A="0.171596" C="0.195" G="0.330745" T="0.30266"/>
      <pos A="0.354148" C="0.283936" G="0.138831" T="0.223085"/>
      <pos A="0.260532" C="0.279255" G="0.185639" T="0.274575"/>
      <pos A="0.400957" C="0.129469" G="0.152873" T="0.316702"/>
      <pos A="0.115426" C="0.176277" G="0.41968" T="0.288617"/>
      <pos A="0.274575" C="0.503935" G="0.0779793" T="0.143511"/>
      <pos A="0.335425" C="0.152873" G="0.199681" T="0.312021"/>
      <pos A="0.204361" C="0.269893" G="0.30734" T="0.218404"/>
      <pos A="0.241808" C="0.213723" G="0.209043" T="0.335425"/>
      <pos A="0.293298" C="0.269893" G="0.223085" T="0.213723"/>
      <pos A="0.199681" C="0.293298" G="0.340106" T="0.166916"/>
      <pos A="0.283936" C="0.269893" G="0.209043" T="0.237128"/>
      <pos A="0.279255" C="0.288617" G="0.265213" T="0.166916"/>
      <pos A="0.106064" C="0.30266" G="0.265213" T="0.326063"/>
      <pos A="0.260532" C="0.269893" G="0.241808" T="0.227766"/>
      <pos A="0.25117" C="0.237128" G="0.204361" T="0.30734"/>
      <pos A="0.171596" C="0.246489" G="0.237128" T="0.344787"/>
      <pos A="0.199681" C="0.269893" G="0.260532" T="0.269893"/>
      <pos A="0.35883" C="0.166916" G="0.199681" T="0.274575"/>
      <pos A="0.30266" C="0.199681" G="0.316702" T="0.180958"/>
      <pos A="0.326063" C="0.209043" G="0.344787" T="0.120107"/>
      <pos A="0.185639" C="0.382233" G="0.274575" T="0.157554"/>
      <pos A="0.415" C="0.293298" G="0.0826607" T="0.209043"/>
      <pos A="0.265213" C="0.232446" G="0.190319" T="0.312021"/>
      <pos A="0.237128" C="0.195" G="0.246489" T="0.321383"/>
      <pos A="0.321383" C="0.195" G="0.180958" T="0.30266"/>
      <pos A="0.316702" C="0.232446" G="0.152873" T="0.297978"/>
    </motif>
    <motif db="0" id="M16" alt="O16" length="40" nsites="8" evalue="1.3e-003">
      <pos A="0.00308642" C="0.167696" G="0.414609" T="0.414609"/>
      <pos A="0.0853906" C="0.25" G="0.414609" T="0.25"/>
      <pos A="0.0853906" C="0.0853906" G="0.167696" T="0.661523"/>
      <pos A="0.0853906" C="0.25" G="0.661523" T="0.00308642"/>
      <pos A="0.167696" C="0.25" G="0.496914" T="0.0853906"/>
      <pos A="0.0853906" C="0.414609" G="0.332304" T="0.167696"/>
      <pos A="0.167696" C="0.167696" G="0.496914" T="0.167696"/>
      <pos A="0.0853906" C="0.496914" G="0.332304" T="0.0853906"/>
      <pos A="0.167696" C="0.25" G="0.167696" T="0.414609"/>
      <pos A="0.496914" C="0.167696" G="0.0853906" T="0.25"/>
      <pos A="0.00308642" C="0.661523" G="0.167696" T="0.167696"/>
      <pos A="0.167696" C="0.496914" G="0.167696" T="0.167696"/>
      <pos A="0.414609" C="0.25" G="0.0853906" T="0.25"/>
      <pos A="0.00308642" C="0.743827" G="0.0853906" T="0.167696"/>
      <pos A="0.332304" C="0.332304" G="0.00308642" T="0.332304"/>
      <pos A="0.167696" C="0.332304" G="0.414609" T="0.0853906"/>
      <pos A="0.25" C="0.496914" G="0.0853906" T="0.167696"/>
      <pos A="0.167696" C="0.414609" G="0.0853906" T="0.332304"/>
      <pos A="0.25" C="0.414609" G="0.00308642" T="0.332304"/>
      <pos A="0.00308642" C="0.496914" G="0.00308642" T="0.496914"/>
      <pos A="0.496914" C="0.167696" G="0.25" T="0.0853906"/>
      <pos A="0.167696" C="0.579218" G="0.00308642" T="0.25"/>
      <pos A="0.25" C="0.00308642" G="0.332304" T="0.414609"/>
      <pos A="0.25" C="0.167696" G="0.579218" T="0.00308642"/>
      <pos A="0.414609" C="0.25" G="0.167696" T="0.167696"/>
      <pos A="0.496914" C="0.25" G="0.25" T="0.00308642"/>
      <pos A="0.332304" C="0.0853906" G="0.332304" T="0.25"/>
      <pos A="0.332304" C="0.00308642" G="0.25" T="0.414609"/>
      <pos A="0.00308642" C="0.496914" G="0.332304" T="0.167696"/>
      <pos A="0.167696" C="0.25" G="0.167696" T="0.414609"/>
      <pos A="0.00308642" C="0.332304" G="0.579218" T="0.0853906"/>
      <pos A="0.661523" C="0.0853906" G="0.0853906" T="0.167696"/>
      <pos A="0.414609" C="0.25" G="0.25" T="0.0853906"/>
      <pos A="0.167696" C="0.0853906" G="0.25" T="0.496914"/>
      <pos A="0.0853906" C="0.167696" G="0.579218" T="0.167696"/>
      <pos A="0.167696" C="0.414609" G="0.414609" T="0.00308642"/>
      <pos A="0.332304" C="0.496914" G="0.00308642" T="0.167696"/>
      <pos A="0.167696" C="0.332304" G="0.0853906" T="0.414609"/>
      <pos A="0.167696" C="0.332304" G="0.00308642" T="0.496914"/>
      <pos A="0.25" C="0.167696" G="0.00308642" T="0.579218"/>
    </motif>
    <motif db="0" id="M17" alt="O17" length="40" nsites="8" evalue="1.3e-003">
      <pos A="0.3096" C="0.105257" G="0.139315" T="0.445828"/>
      <pos A="0.207429" C="0.173372" G="0.3096" T="0.3096"/>
      <pos A="0.071201" C="0.173372" G="0.3096" T="0.445828"/>
      <pos A="0.173372" C="0.173372" G="0.377714" T="0.275543"/>
      <pos A="0.207429" C="0.241485" G="0.105257" T="0.445828"/>
      <pos A="0.377714" C="0.105257" G="0.173372" T="0.343657"/>
      <pos A="0.3096" C="0.3096" G="0.071201" T="0.3096"/>
      <pos A="0.3096" C="0.207429" G="0.275543" T="0.207429"/>
      <pos A="0.377714" C="0.105257" G="0.241485" T="0.275543"/>
      <pos A="0.207429" C="0.139315" G="0.411771" T="0.241485"/>
      <pos A="0.275543" C="0.411771" G="0.071201" T="0.241485"/>
      <pos A="0.377714" C="0.3096" G="0.173372" T="0.139315"/>
      <pos A="0.071201" C="0.343657" G="0.139315" T="0.445828"/>
      <pos A="0.479885" C="0.00308642" G="0.241485" T="0.275543"/>
      <pos A="0.241485" C="0.343657" G="0.3096" T="0.105257"/>
      <pos A="0.207429" C="0.139315" G="0.105257" T="0.547999"/>
      <pos A="0.071201" C="0.139315" G="0.582056" T="0.207429"/>
      <pos A="0.071201" C="0.513942" G="0.275543" T="0.139315"/>
      <pos A="0.3096" C="0.275543" G="0.207429" T="0.207429"/>
      <pos A="0.207429" C="0.3096" G="0.241485" T="0.241485"/>
      <pos A="0.377714" C="0.071201" G="0.173372" T="0.377714"/>
      <pos A="0.207429" C="0.105257" G="0.513942" T="0.173372"/>
      <pos A="0.547999" C="0.105257" G="0.3096" T="0.0371437"/>
      <pos A="0.241485" C="0.207429" G="0.241485" T="0.3096"/>
      <pos A="0.275543" C="0.139315" G="0.3096" T="0.275543"/>
      <pos A="0.445828" C="0.105257" G="0.173372" T="0.275543"/>
      <pos A="0.105257" C="0.275543" G="0.377714" T="0.241485"/>
      <pos A="0.207429" C="0.105257" G="0.0371437" T="0.65017"/>
      <pos A="0.513942" C="0.3096" G="0.0371437" T="0.139315"/>
      <pos A="0.173372" C="0.105257" G="0.207429" T="0.513942"/>
      <pos A="0.173372" C="0.173372" G="0.411771" T="0.241485"/>
      <pos A="0.275543" C="0.207429" G="0.3096" T="0.207429"/>
      <pos A="0.173372" C="0.275543" G="0.343657" T="0.207429"/>
      <pos A="0.241485" C="0.275543" G="0.3096" T="0.173372"/>
      <pos A="0.275543" C="0.0371437" G="0.547999" T="0.139315"/>
      <pos A="0.207429" C="0.071201" G="0.3096" T="0.411771"/>
      <pos A="0.479885" C="0.241485" G="0.105257" T="0.173372"/>
      <pos A="0.071201" C="0.105257" G="0.445828" T="0.377714"/>
      <pos A="0.3096" C="0.241485" G="0.139315" T="0.3096"/>
      <pos A="0.479885" C="0.139315" G="0.00308642" T="0.377714"/>
    </motif>
    <motif db="0" id="M18" alt="O18" length="40" nsites="8" evalue="1.3e-003">
      <pos A="0.439804" C="0.191211" G="0.231524" T="0.137461"/>
      <pos A="0.191211" C="0.312148" G="0.244961" T="0.25168"/>
      <pos A="0.0971486" C="0.453241" G="0.171055" T="0.278555"/>
      <pos A="0.45996" C="0.258398" G="0.14418" T="0.137461"/>
      <pos A="0.157618" C="0.298711" G="0.218086" T="0.325586"/>
      <pos A="0.379335" C="0.291992" G="0.0971486" T="0.231524"/>
      <pos A="0.271836" C="0.211367" G="0.291992" T="0.224805"/>
      <pos A="0.231524" C="0.184492" G="0.265117" T="0.318867"/>
      <pos A="0.177774" C="0.312148" G="0.218086" T="0.291992"/>
      <pos A="0.124024" C="0.204649" G="0.177774" T="0.493555"/>
      <pos A="0.184492" C="0.150899" G="0.386054" T="0.278555"/>
      <pos A="0.379335" C="0.211367" G="0.365898" T="0.0433985"/>
      <pos A="0.318867" C="0.305429" G="0.258398" T="0.117305"/>
      <pos A="0.271836" C="0.244961" G="0.124024" T="0.359179"/>
      <pos A="0.157618" C="0.278555" G="0.392773" T="0.171055"/>
      <pos A="0.171055" C="0.25168" G="0.231524" T="0.345742"/>
      <pos A="0.35246" C="0.137461" G="0.238242" T="0.271836"/>
      <pos A="0.285273" C="0.137461" G="0.426366" T="0.150899"/>
      <pos A="0.25168" C="0.386054" G="0.157618" T="0.204649"/>
      <pos A="0.325586" C="0.345742" G="0.103868" T="0.224805"/>
      <pos A="0.191211" C="0.379335" G="0.117305" T="0.312148"/>
      <pos A="0.150899" C="0.305429" G="0.19793" T="0.345742"/>
      <pos A="0.204649" C="0.218086" G="0.278555" T="0.298711"/>
      <pos A="0.218086" C="0.164336" G="0.45996" T="0.157618"/>
      <pos A="0.171055" C="0.305429" G="0.372617" T="0.150899"/>
      <pos A="0.171055" C="0.332304" G="0.265117" T="0.231524"/>
      <pos A="0.25168" C="0.117305" G="0.258398" T="0.372617"/>
      <pos A="0.305429" C="0.244961" G="0.298711" T="0.150899"/>
      <pos A="0.305429" C="0.271836" G="0.14418" T="0.278555"/>
      <pos A="0.110587" C="0.372617" G="0.191211" T="0.325586"/>
      <pos A="0.291992" C="0.150899" G="0.238242" T="0.318867"/>
      <pos A="0.211367" C="0.285273" G="0.271836" T="0.231524"/>
      <pos A="0.244961" C="0.211367" G="0.298711" T="0.244961"/>
      <pos A="0.318867" C="0.258398" G="0.258398" T="0.164336"/>
      <pos A="0.285273" C="0.433085" G="0.0904296" T="0.191211"/>
      <pos A="0.345742" C="0.164336" G="0.19793" T="0.291992"/>
      <pos A="0.25168" C="0.325586" G="0.339023" T="0.0837116"/>
      <pos A="0.184492" C="0.412929" G="0.117305" T="0.285273"/>
      <pos A="0.365898" C="0.164336" G="0.177774" T="0.291992"/>
      <pos A="0.14418" C="0.379335" G="0.164336" T="0.312148"/>
    </motif>
    <motif db="0" id="M19" alt="O19" length="40" nsites="8" evalue="1.3e-003">
      <pos A="0.183925" C="0.211746" G="0.336941" T="0.267389"/>
      <pos A="0.197835" C="0.30912" G="0.170014" T="0.323031"/>
      <pos A="0.323031" C="0.156104" G="0.392584" T="0.128282"/>
      <pos A="0.114371" C="0.211746" G="0.29521" T="0.378674"/>
      <pos A="0.239567" C="0.281299" G="0.211746" T="0.267389"/>
      <pos A="0.239567" C="0.253478" G="0.183925" T="0.323031"/>
      <pos A="0.211746" C="0.0448188" G="0.545601" T="0.197835"/>
      <pos A="0.07264" C="0.30912" G="0.239567" T="0.378674"/>
      <pos A="0.253478" C="0.211746" G="0.225656" T="0.30912"/>
      <pos A="0.183925" C="0.30912" G="0.30912" T="0.197835"/>
      <pos A="0.434316" C="0.364762" G="0.142193" T="0.0587289"/>
      <pos A="0.434316" C="0.225656" G="0.114371" T="0.225656"/>
      <pos A="0.170014" C="0.336941" G="0.336941" T="0.156104"/>
      <pos A="0.350852" C="0.170014" G="0.114371" T="0.364762"/>
      <pos A="0.364762" C="0.128282" G="0.170014" T="0.336941"/>
      <pos A="0.183925" C="0.197835" G="0.503869" T="0.114371"/>
      <pos A="0.0448188" C="0.114371" G="0.253478" T="0.587332"/>
      <pos A="0.128282" C="0.336941" G="0.406495" T="0.128282"/>
      <pos A="0.253478" C="0.434316" G="0.197835" T="0.114371"/>
      <pos A="0.114371" C="0.281299" G="0.239567" T="0.364762"/>
      <pos A="0.420405" C="0.100461" G="0.170014" T="0.30912"/>
      <pos A="0.142193" C="0.156104" G="0.364762" T="0.336941"/>
      <pos A="0.100461" C="0.503869" G="0.128282" T="0.267389"/>
      <pos A="0.29521" C="0.350852" G="0.128282" T="0.225656"/>
      <pos A="0.406495" C="0.378674" G="0.128282" T="0.0865501"/>
      <pos A="0.378674" C="0.253478" G="0.170014" T="0.197835"/>
      <pos A="0.29521" C="0.156104" G="0.197835" T="0.350852"/>
      <pos A="0.225656" C="0.323031" G="0.29521" T="0.156104"/>
      <pos A="0.281299" C="0.225656" G="0.142193" T="0.350852"/>
      <pos A="0.225656" C="0.267389" G="0.281299" T="0.225656"/>
      <pos A="0.239567" C="0.183925" G="0.211746" T="0.364762"/>
      <pos A="0.156104" C="0.142193" G="0.183925" T="0.51778"/>
      <pos A="0.225656" C="0.156104" G="0.392584" T="0.225656"/>
      <pos A="0.0587289" C="0.336941" G="0.336941" T="0.267389"/>
      <pos A="0.183925" C="0.406495" G="0.281299" T="0.128282"/>
      <pos A="0.170014" C="0.0587289" G="0.197835" T="0.573422"/>
      <pos A="0.225656" C="0.128282" G="0.420405" T="0.225656"/>
      <pos A="0.253478" C="0.253478" G="0.281299" T="0.211746"/>
      <pos A="0.156104" C="0.156104" G="0.378674" T="0.30912"/>
      <pos A="0.281299" C="0.336941" G="0.197835" T="0.183925"/>
    </motif>
    <motif db="0" id="M2" alt="O2" length="40" nsites="8" evalue="1.3e-003">
      <pos A="0.30734" C="0.209043" G="0.176277" T="0.30734"/>
      <pos A="0.213723" C="0.180958" G="0.176277" T="0.429042"/>
      <pos A="0.143511" C="0.283936" G="0.382233" T="0.190319"/>
      <pos A="0.297978" C="0.190319" G="0.166916" T="0.344787"/>
      <pos A="0.279255" C="0.204361" G="0.288617" T="0.227766"/>
      <pos A="0.316702" C="0.25117" G="0.30266" T="0.129469"/>
      <pos A="0.25117" C="0.209043" G="0.326063" T="0.213723"/>
      <pos A="0.190319" C="0.283936" G="0.152873" T="0.372872"/>
      <pos A="0.0826607" C="0.461807" G="0.246489" T="0.209043"/>
      <pos A="0.377553" C="0.143511" G="0.166916" T="0.312021"/>
      <pos A="0.279255" C="0.25117" G="0.279255" T="0.190319"/>
      <pos A="0.213723" C="0.213723" G="0.30266" T="0.269893"/>
      <pos A="0.265213" C="0.232446" G="0.288617" T="0.213723"/>
      <pos A="0.241808" C="0.312021" G="0.195" T="0.25117"/>
      <pos A="0.288617" C="0.223085" G="0.209043" T="0.279255"/>
      <pos A="0.297978" C="0.354148" G="0.204361" T="0.143511"/>
      <pos A="0.386915" C="0.25117" G="0.106064" T="0.255851"/>
      <pos A="0.176277" C="0.35883" G="0.279255" T="0.185639"/>
      <pos A="0.312021" C="0.176277" G="0.171596" T="0.340106"/>
      <pos A="0.124788" C="0.101384" G="0.340106" T="0.433722"/>
      <pos A="0.269893" C="0.190319" G="0.386915" T="0.152873"/>
      <pos A="0.30266" C="0.283936" G="0.297978" T="0.115426"/>
      <pos A="0.36351" C="0.199681" G="0.143511" T="0.293298"/>
      <pos A="0.321383" C="0.213723" G="0.129469" T="0.335425"/>
      <pos A="0.195" C="0.152873" G="0.241808" T="0.410318"/>
      <pos A="0.195" C="0.344787" G="0.293298" T="0.166916"/>
      <pos A="0.354148" C="0.265213" G="0.0967032" T="0.283936"/>
      <pos A="0.30266" C="0.185639" G="0.134149" T="0.377553"/>
      <pos A="0.204361" C="0.213723" G="0.30734" T="0.274575"/>
      <pos A="0.199681" C="0.316702" G="0.283936" T="0.199681"/>
      <pos A="0.386915" C="0.255851" G="0.176277" T="0.180958"/>
      <pos A="0.25117" C="0.283936" G="0.279255" T="0.185639"/>
      <pos A="0.143511" C="0.293298" G="0.279255" T="0.283936"/>
      <pos A="0.185639" C="0.35883" G="0.237128" T="0.218404"/>
      <pos A="0.255851" C="0.396276" G="0.106064" T="0.241808"/>
      <pos A="0.255851" C="0.41968" G="0.218404" T="0.106064"/>
      <pos A="0.293298" C="0.0358519" G="0.288617" T="0.382233"/>
      <pos A="0.213723" C="0.260532" G="0.265213" T="0.260532"/>
      <pos A="0.386915" C="0.274575" G="0.185639" T="0.152873"/>
      <pos A="0.213723" C="0.162234" G="0.255851" T="0.368191"/>
    </motif>
    <motif db="0" id="M20" alt="O20" length="40" nsites="8" evalue="1.3e-003">
      <pos A="0.990741" C="0.00308642" G="0.00308642" T="0.00308642"/>
      <pos A="0.990741" C="0.00308642" G="0.00308642" T="0.00308642"/>
      <pos A="0.00308642" C="0.990741" G="0.00308642" T="0.00308642"/>
      <pos A="0.00308642" C="0.00308642" G="0.00308642" T="0.990741"/>
      <pos A="0.00308642" C="0.00308642" G="0.990741" T="0.00308642"/>
      <pos A="0.990741" C="0.00308642" G="0.00308642" T="0.00308642"/>
      <pos A="0.00308642" C="0.00308642" G="0.990741" T="0.00308642"/>
      <pos A="0.00308642" C="0.00308642" G="0.990741" T="0.00308642"/>
      <pos A="0.00308642" C="0.990741" G="0.00308642" T="0.00308642"/>
      <pos A="0.00308642" C="0.00308642" G="0.00308642" T="0.990741"/>
      <pos A="0.00308642" C="0.00308642" G="0.990741" T="0.00308642"/>
      <pos A="0.990741" C="0.00308642" G="0.00308642" T="0.00308642"/>
      <pos A="0.00308642" C="0.00308642" G="0.990741" T="0.00308642"/>
      <pos A="0.990741" C="0.00308642" G="0.00308642" T="0.00308642"/>
      <pos A="0.00308642" C="0.00308642" G="0.990741" T="0.00308642"/>
      <pos A="0.990741" C="0.00308642" G="0.00308642" T="0.00308642"/>
      <pos A="0.00308642" C="0.990741" G="0.00308642" T="0.00308642"/>
      <pos A="0.990741" C="0.00308642" G="0.00308642" T="0.00308642"/>
      <pos A="0.00308642" C="0.00308642" G="0.00308642" T="0.990741"/>
      <pos A="0.00308642" C="0.00308642" G="0.990741" T="0.00308642"/>
      <pos A="0.00308642" C="0.00308642" G="0.00308642" T="0.990741"/>
      <pos A="0.990741" C="0.00308642" G="0.00308642" T="0.00308642"/>
      <pos A="0.990741" C="0.00308642" G="0.00308642" T="0.00308642"/>
      <pos A="0.00308642" C="0.00308642" G="0.00308642" T="0.990741"/>
      <pos A="0.990741" C="0.00308642" G="0.00308642" T="0.00308642"/>
      <pos A="0.990741" C="0.00308642" G="0.00308642" T="0.00308642"/>
      <pos A="0.00308642" C="0.990741" G="0.00308642" T="0.00308642"/>
      <pos A="0.00308642" C="0.00308642" G="0.00308642" T="0.990741"/>
      <pos A="0.00308642" C="0.00308642" G="0.00308642" T="0.990741"/>
      <pos A="0.00308642" C="0.00308642" G="0.990741" T="0.00308642"/>
      <pos A="0.00308642" C="0.990741" G="0.00308642" T="0.00308642"/>
      <pos A="0.00308642" C="0.00308642" G="0.00308642" T="0.990741"/>
      <pos A="0.00308642" C="0.00308642" G="0.990741" T="0.00308642"/>
      <pos A="0.990741" C="0.00308642" G="0.00308642" T="0.00308642"/>
      <pos A="0.990741" C="0.00308642" G="0.00308642" T="0.00308642"/>
      <pos A="0.00308642" C="0.00308642" G="0.990741" T="0.00308642"/>
      <pos A="0.00308642" C="0.990741" G="0.00308642" T="0.00308642"/>
      <pos A="0.990741" C="0.00308642" G="0.00308642" T="0.00308642"/>
      <pos A="0.00308642" C="0.00308642" G="0.990741" T="0.00308642"/>
      <pos A="0.00308642" C="0.990741" G="0.00308642" T="0.00308642"/>
    </motif>
    <motif db="0" id="M21" alt="O21" length="40" nsites="8" evalue="1.3e-003">
      <pos A="0.00308642" C="0.00308642" G="0.990741" T="0.00308642"/>
      <pos A="0.661523" C="0.00308642" G="0.00308642" T="0.332304"/>
      <pos A="0.661523" C="0.00308642" G="0.00308642" T="0.332304"/>
      <pos A="0.332304" C="0.00308642" G="0.661523" T="0.00308642"/>
      <pos A="0.990741" C="0.00308642" G="0.00308642" T="0.00308642"/>
      <pos A="0.00308642" C="0.332304" G="0.332304" T="0.332304"/>
      <pos A="0.332304" C="0.00308642" G="0.00308642" T="0.661523"/>
      <pos A="0.332304" C="0.332304" G="0.332304" T="0.00308642"/>
      <pos A="0.00308642" C="0.990741" G="0.00308642" T="0.00308642"/>
      <pos A="0.332304" C="0.332304" G="0.00308642" T="0.332304"/>
      <pos A="0.332304" C="0.332304" G="0.00308642" T="0.332304"/>
      <pos A="0.332304" C="0.00308642" G="0.00308642" T="0.661523"/>
      <pos A="0.661523" C="0.00308642" G="0.332304" T="0.00308642"/>
      <pos A="0.00308642" C="0.990741" G="0.00308642" T="0.00308642"/>
      <pos A="0.661523" C="0.332304" G="0.00308642" T="0.00308642"/>
      <pos A="0.332304" C="0.332304" G="0.00308642" T="0.332304"/>
      <pos A="0.332304" C="0.00308642" G="0.661523" T="0.00308642"/>
      <pos A="0.00308642" C="0.00308642" G="0.332304" T="0.661523"/>
      <pos A="0.00308642" C="0.661523" G="0.332304" T="0.00308642"/>
      <pos A="0.332304" C="0.00308642" G="0.661523" T="0.00308642"/>
      <pos A="0.332304" C="0.00308642" G="0.332304" T="0.332304"/>
      <pos A="0.00308642" C="0.332304" G="0.332304" T="0.332304"/>
      <pos A="0.332304" C="0.332304" G="0.00308642" T="0.332304"/>
      <pos A="0.00308642" C="0.661523" G="0.00308642" T="0.332304"/>
      <pos A="0.00308642" C="0.332304" G="0.00308642" T="0.661523"/>
      <pos A="0.661523" C="0.00308642" G="0.332304" T="0.00308642"/>
      <pos A="0.661523" C="0.00308642" G="0.00308642" T="0.332304"/>
      <pos A="0.332304" C="0.332304" G="0.00308642" T="0.332304"/>
      <pos A="0.332304" C="0.332304" G="0.332304" T="0.00308642"/>
      <pos A="0.332304" C="0.332304" G="0.00308642" T="0.332304"/>
      <pos A="0.00308642" C="0.661523" G="0.00308642" T="0.332304"/>
      <pos A="0.00308642" C="0.332304" G="0.661523" T="0.00308642"/>
      <pos A="0.00308642" C="0.332304" G="0.332304" T="0.332304"/>
      <pos A="0.332304" C="0.00308642" G="0.332304" T="0.332304"/>
      <pos A="0.332304" C="0.00308642" G="0.661523" T="0.00308642"/>
      <pos A="0.332304" C="0.332304" G="0.332304" T="0.00308642"/>
      <pos A="0.00308642" C="0.00308642" G="0.332304" T="0.661523"/>
      <pos A="0.661523" C="0.00308642" G="0.00308642" T="0.332304"/>
      <pos A="0.661523" C="0.332304" G="0.00308642" T="0.00308642"/>
      <pos A="0.332304" C="0.00308642" G="0.332304" T="0.332304"/>
    </motif>
    <motif db="0" id="M22" alt="O22" length="40" nsites="8" evalue="1.3e-003">
      <pos A="0.330745" C="0.340106" G="0.157554" T="0.171596"/>
      <pos A="0.335425" C="0.134149" G="0.335425" T="0.195"/>
      <pos A="0.185639" C="0.185639" G="0.316702" T="0.312021"/>
      <pos A="0.209043" C="0.241808" G="0.293298" T="0.255851"/>
      <pos A="0.30734" C="0.269893" G="0.152873" T="0.269893"/>
      <pos A="0.283936" C="0.190319" G="0.279255" T="0.246489"/>
      <pos A="0.297978" C="0.274575" G="0.293298" T="0.134149"/>
      <pos A="0.274575" C="0.279255" G="0.195" T="0.25117"/>
      <pos A="0.241808" C="0.312021" G="0.25117" T="0.195"/>
      <pos A="0.260532" C="0.204361" G="0.288617" T="0.246489"/>
      <pos A="0.316702" C="0.124788" G="0.260532" T="0.297978"/>
      <pos A="0.204361" C="0.288617" G="0.283936" T="0.223085"/>
      <pos A="0.274575" C="0.190319" G="0.0873412" T="0.447765"/>
      <pos A="0.218404" C="0.335425" G="0.204361" T="0.241808"/>
      <pos A="0.265213" C="0.283936" G="0.157554" T="0.293298"/>
      <pos A="0.195" C="0.110746" G="0.368191" T="0.326063"/>
      <pos A="0.237128" C="0.241808" G="0.279255" T="0.241808"/>
      <pos A="0.25117" C="0.185639" G="0.293298" T="0.269893"/>
      <pos A="0.237128" C="0.283936" G="0.312021" T="0.166916"/>
      <pos A="0.180958" C="0.190319" G="0.199681" T="0.429042"/>
      <pos A="0.255851" C="0.260532" G="0.223085" T="0.260532"/>
      <pos A="0.283936" C="0.241808" G="0.162234" T="0.312021"/>
      <pos A="0.115426" C="0.335425" G="0.316702" T="0.232446"/>
      <pos A="0.269893" C="0.349468" G="0.152873" T="0.227766"/>
      <pos A="0.382233" C="0.209043" G="0.232446" T="0.176277"/>
      <pos A="0.199681" C="0.297978" G="0.204361" T="0.297978"/>
      <pos A="0.232446" C="0.293298" G="0.349468" T="0.124788"/>
      <pos A="0.30266" C="0.36351" G="0.166916" T="0.166916"/>
      <pos A="0.429042" C="0.312021" G="0.0545758" T="0.204361"/>
      <pos A="0.106064" C="0.312021" G="0.138831" T="0.443084"/>
      <pos A="0.255851" C="0.279255" G="0.162234" T="0.30266"/>
      <pos A="0.517977" C="0.134149" G="0.185639" T="0.162234"/>
      <pos A="0.227766" C="0.232446" G="0.368191" T="0.171596"/>
      <pos A="0.223085" C="0.171596" G="0.269893" T="0.335425"/>
      <pos A="0.30266" C="0.209043" G="0.176277" T="0.312021"/>
      <pos A="0.227766" C="0.232446" G="0.120107" T="0.41968"/>
      <pos A="0.204361" C="0.25117" G="0.344787" T="0.199681"/>
      <pos A="0.134149" C="0.288617" G="0.288617" T="0.288617"/>
      <pos A="0.396276" C="0.138831" G="0.209043" T="0.255851"/>
      <pos A="0.195" C="0.391595" G="0.330745" T="0.0826607"/>
    </motif>
    <motif db="0" id="M23" alt="O23" length="40" nsites="8" evalue="1.3e-003">
      <pos A="0.222565" C="0.771262" G="0.00308642" T="0.00308642"/>
      <pos A="0.332304" C="0.442043" G="0.112826" T="0.112826"/>
      <pos A="0.112826" C="0.332304" G="0.332304" T="0.222565"/>
      <pos A="0.112826" C="0.222565" G="0.332304" T="0.332304"/>
      <pos A="0.332304" C="0.00308642" G="0.442043" T="0.222565"/>
      <pos A="0.332304" C="0.442043" G="0.00308642" T="0.222565"/>
      <pos A="0.222565" C="0.112826" G="0.551784" T="0.112826"/>
      <pos A="0.222565" C="0.442043" G="0.332304" T="0.00308642"/>
      <pos A="0.442043" C="0.00308642" G="0.442043" T="0.112826"/>
      <pos A="0.112826" C="0.00308642" G="0.112826" T="0.771262"/>
      <pos A="0.00308642" C="0.332304" G="0.661523" T="0.00308642"/>
      <pos A="0.222565" C="0.332304" G="0.332304" T="0.112826"/>
      <pos A="0.00308642" C="0.661523" G="0.332304" T="0.00308642"/>
      <pos A="0.222565" C="0.442043" G="0.222565" T="0.112826"/>
      <pos A="0.112826" C="0.332304" G="0.222565" T="0.332304"/>
      <pos A="0.332304" C="0.00308642" G="0.442043" T="0.222565"/>
      <pos A="0.222565" C="0.222565" G="0.442043" T="0.112826"/>
      <pos A="0.00308642" C="0.442043" G="0.332304" T="0.222565"/>
      <pos A="0.442043" C="0.00308642" G="0.222565" T="0.332304"/>
      <pos A="0.222565" C="0.222565" G="0.442043" T="0.112826"/>
      <pos A="0.00308642" C="0.442043" G="0.00308642" T="0.551784"/>
      <pos A="0.222565" C="0.112826" G="0.332304" T="0.332304"/>
      <pos A="0.00308642" C="0.332304" G="0.332304" T="0.332304"/>
      <pos A="0.112826" C="0.442043" G="0.112826" T="0.332304"/>
      <pos A="0.332304" C="0.112826" G="0.112826" T="0.442043"/>
      <pos A="0.00308642" C="0.222565" G="0.332304" T="0.442043"/>
      <pos A="0.00308642" C="0.771262" G="0.112826" T="0.112826"/>
      <pos A="0.222565" C="0.332304" G="0.112826" T="0.332304"/>
      <pos A="0.332304" C="0.222565" G="0.442043" T="0.00308642"/>
      <pos A="0.222565" C="0.112826" G="0.222565" T="0.442043"/>
      <pos A="0.222565" C="0.00308642" G="0.222565" T="0.551784"/>
      <pos A="0.222565" C="0.442043" G="0.222565" T="0.112826"/>
      <pos A="0.112826" C="0.222565" G="0.222565" T="0.442043"/>
      <pos A="0.00308642" C="0.442043" G="0.332304" T="0.222565"/>
      <pos A="0.112826" C="0.00308642" G="0.222565" T="0.661523"/>
      <pos A="0.222565" C="0.00308642" G="0.332304" T="0.442043"/>
      <pos A="0.222565" C="0.222565" G="0.442043" T="0.112826"/>
      <pos A="0.112826" C="0.551784" G="0.222565" T="0.112826"/>
      <pos A="0.222565" C="0.222565" G="0.00308642" T="0.551784"/>
      <pos A="0.00308642" C="0.222565" G="0.332304" T="0.442043"/>
    </motif>
    <motif db="0" id="M24" alt="O24" length="40" nsites="8" evalue="1.3e-003">
      <pos A="0.25" C="0.277435" G="0.0853906" T="0.387174"/>
      <pos A="0.332304" C="0.332304" G="0.0579565" T="0.277435"/>
      <pos A="0.19513" C="0.277435" G="0.277435" T="0.25"/>
      <pos A="0.19513" C="0.387174" G="0.112826" T="0.30487"/>
      <pos A="0.30487" C="0.0579565" G="0.19513" T="0.442043"/>
      <pos A="0.359739" C="0.387174" G="0.0579565" T="0.19513"/>
      <pos A="0.30487" C="0.30487" G="0.25" T="0.140261"/>
      <pos A="0.0853906" C="0.469479" G="0.140261" T="0.30487"/>
      <pos A="0.222565" C="0.524349" G="0.0305215" T="0.222565"/>
      <pos A="0.359739" C="0.112826" G="0.112826" T="0.414609"/>
      <pos A="0.25" C="0.222565" G="0.442043" T="0.0853906"/>
      <pos A="0.387174" C="0.0305215" G="0.387174" T="0.19513"/>
      <pos A="0.0853906" C="0.332304" G="0.469479" T="0.112826"/>
      <pos A="0.0579565" C="0.688957" G="0.140261" T="0.112826"/>
      <pos A="0.222565" C="0.25" G="0.19513" T="0.332304"/>
      <pos A="0.19513" C="0.387174" G="0.387174" T="0.0305215"/>
      <pos A="0.332304" C="0.167696" G="0.0853906" T="0.414609"/>
      <pos A="0.0853906" C="0.30487" G="0.524349" T="0.0853906"/>
      <pos A="0.332304" C="0.25" G="0.277435" T="0.140261"/>
      <pos A="0.25" C="0.112826" G="0.332304" T="0.30487"/>
      <pos A="0.0579565" C="0.30487" G="0.277435" T="0.359739"/>
      <pos A="0.387174" C="0.414609" G="0.0305215" T="0.167696"/>
      <pos A="0.414609" C="0.332304" G="0.167696" T="0.0853906"/>
      <pos A="0.30487" C="0.30487" G="0.25" T="0.140261"/>
      <pos A="0.222565" C="0.19513" G="0.222565" T="0.359739"/>
      <pos A="0.277435" C="0.442043" G="0.140261" T="0.140261"/>
      <pos A="0.222565" C="0.387174" G="0.0853906" T="0.30487"/>
      <pos A="0.277435" C="0.30487" G="0.0853906" T="0.332304"/>
      <pos A="0.112826" C="0.0579565" G="0.140261" T="0.688957"/>
      <pos A="0.277435" C="0.0853906" G="0.25" T="0.387174"/>
      <pos A="0.0579565" C="0.387174" G="0.359739" T="0.19513"/>
      <pos A="0.0853906" C="0.469479" G="0.167696" T="0.277435"/>
      <pos A="0.442043" C="0.25" G="0.0853906" T="0.222565"/>
      <pos A="0.25" C="0.524349" G="0.0853906" T="0.140261"/>
      <pos A="0.112826" C="0.359739" G="0.25" T="0.277435"/>
      <pos A="0.19513" C="0.30487" G="0.25" T="0.25"/>
      <pos A="0.0853906" C="0.442043" G="0.30487" T="0.167696"/>
      <pos A="0.332304" C="0.222565" G="0.25" T="0.19513"/>
      <pos A="0.332304" C="0.19513" G="0.167696" T="0.30487"/>
      <pos A="0.496914" C="0.332304" G="0.00308642" T="0.167696"/>
    </motif>
    <motif db="0" id="M25" alt="O25" length="40" nsites="8" evalue="1.3e-003">
      <pos A="0.426366" C="0.426366" G="0.14418" T="0.00308642"/>
      <pos A="0.426366" C="0.14418" G="0.285273" T="0.14418"/>
      <pos A="0.285273" C="0.14418" G="0.285273" T="0.285273"/>
      <pos A="0.14418" C="0.00308642" G="0.567461" T="0.285273"/>
      <pos A="0.426366" C="0.285273" G="0.00308642" T="0.285273"/>
      <pos A="0.00308642" C="0.00308642" G="0.849647" T="0.14418"/>
      <pos A="0.426366" C="0.00308642" G="0.426366" T="0.14418"/>
      <pos A="0.285273" C="0.426366" G="0.14418" T="0.14418"/>
      <pos A="0.14418" C="0.285273" G="0.00308642" T="0.567461"/>
      <pos A="0.00308642" C="0.567461" G="0.285273" T="0.14418"/>
      <pos A="0.285273" C="0.285273" G="0.00308642" T="0.426366"/>
      <pos A="0.14418" C="0.285273" G="0.00308642" T="0.567461"/>
      <pos A="0.567461" C="0.285273" G="0.14418" T="0.00308642"/>
      <pos A="0.426366" C="0.14418" G="0.00308642" T="0.426366"/>
      <pos A="0.00308642" C="0.567461" G="0.285273" T="0.14418"/>
      <pos A="0.426366" C="0.14418" G="0.285273" T="0.14418"/>
      <pos A="0.285273" C="0.00308642" G="0.285273" T="0.426366"/>
      <pos A="0.14418" C="0.567461" G="0.14418" T="0.14418"/>
      <pos A="0.426366" C="0.00308642" G="0.285273" T="0.285273"/>
      <pos A="0.708554" C="0.00308642" G="0.14418" T="0.14418"/>
      <pos A="0.14418" C="0.00308642" G="0.285273" T="0.567461"/>
      <pos A="0.567461" C="0.14418" G="0.00308642" T="0.285273"/>
      <pos A="0.14418" C="0.00308642" G="0.426366" T="0.426366"/>
      <pos A="0.567461" C="0.14418" G="0.00308642" T="0.285273"/>
      <pos A="0.708554" C="0.00308642" G="0.00308642" T="0.285273"/>
      <pos A="0.426366" C="0.567461" G="0.00308642" T="0.00308642"/>
      <pos A="0.567461" C="0.00308642" G="0.14418" T="0.285273"/>
      <pos A="0.567461" C="0.00308642" G="0.426366" T="0.00308642"/>
      <pos A="0.285273" C="0.00308642" G="0.708554" T="0.00308642"/>
      <pos A="0.567461" C="0.285273" G="0.14418" T="0.00308642"/>
      <pos A="0.567461" C="0.285273" G="0.00308642" T="0.14418"/>
      <pos A="0.567461" C="0.14418" G="0.00308642" T="0.285273"/>
      <pos A="0.567461" C="0.00308642" G="0.285273" T="0.14418"/>
      <pos A="0.14418" C="0.00308642" G="0.14418" T="0.708554"/>
      <pos A="0.285273" C="0.426366" G="0.00308642" T="0.285273"/>
      <pos A="0.567461" C="0.285273" G="0.00308642" T="0.14418"/>
      <pos A="0.00308642" C="0.00308642" G="0.426366" T="0.567461"/>
      <pos A="0.00308642" C="0.567461" G="0.285273" T="0.14418"/>
      <pos A="0.426366" C="0.14418" G="0.285273" T="0.14418"/>
      <pos A="0.285273" C="0.14418" G="0.426366" T="0.14418"/>
    </motif>
    <motif db="0" id="M26" alt="O26" length="40" nsites="8" evalue="1.3e-003">
      <pos A="0.32133" C="0.145747" G="0.354253" T="0.17867"/>
      <pos A="0.43107" C="0.0579565" G="0.453018" T="0.0579565"/>
      <pos A="0.387174" C="0.156722" G="0.189643" T="0.266461"/>
      <pos A="0.463992" C="0.255487" G="0.17867" T="0.101852"/>
      <pos A="0.211591" C="0.453018" G="0.211591" T="0.1238"/>
      <pos A="0.145747" C="0.211591" G="0.244513" T="0.398148"/>
      <pos A="0.17867" C="0.222565" G="0.255487" T="0.343278"/>
      <pos A="0.233539" C="0.343278" G="0.211591" T="0.211591"/>
      <pos A="0.398148" C="0.090878" G="0.266461" T="0.244513"/>
      <pos A="0.222565" C="0.255487" G="0.453018" T="0.0689304"/>
      <pos A="0.233539" C="0.233539" G="0.277435" T="0.255487"/>
      <pos A="0.189643" C="0.211591" G="0.277435" T="0.32133"/>
      <pos A="0.112826" C="0.288409" G="0.255487" T="0.343278"/>
      <pos A="0.244513" C="0.233539" G="0.200617" T="0.32133"/>
      <pos A="0.112826" C="0.343278" G="0.112826" T="0.43107"/>
      <pos A="0.277435" C="0.299383" G="0.145747" T="0.277435"/>
      <pos A="0.101852" C="0.244513" G="0.32133" T="0.332304"/>
      <pos A="0.156722" C="0.463992" G="0.266461" T="0.112826"/>
      <pos A="0.17867" C="0.288409" G="0.134773" T="0.398148"/>
      <pos A="0.266461" C="0.145747" G="0.310357" T="0.277435"/>
      <pos A="0.332304" C="0.299383" G="0.244513" T="0.1238"/>
      <pos A="0.134773" C="0.354253" G="0.0799042" T="0.43107"/>
      <pos A="0.244513" C="0.277435" G="0.266461" T="0.211591"/>
      <pos A="0.518861" C="0.244513" G="0.101852" T="0.134773"/>
      <pos A="0.200617" C="0.222565" G="0.288409" T="0.288409"/>
      <pos A="0.442043" C="0.1238" G="0.167696" T="0.266461"/>
      <pos A="0.17867" C="0.343278" G="0.354253" T="0.1238"/>
      <pos A="0.365227" C="0.1238" G="0.200617" T="0.310357"/>
      <pos A="0.365227" C="0.332304" G="0.189643" T="0.112826"/>
      <pos A="0.277435" C="0.453018" G="0.0799042" T="0.189643"/>
      <pos A="0.266461" C="0.420096" G="0.134773" T="0.17867"/>
      <pos A="0.17867" C="0.0799042" G="0.189643" T="0.551784"/>
      <pos A="0.167696" C="0.288409" G="0.244513" T="0.299383"/>
      <pos A="0.222565" C="0.244513" G="0.288409" T="0.244513"/>
      <pos A="0.222565" C="0.244513" G="0.277435" T="0.255487"/>
      <pos A="0.0579565" C="0.288409" G="0.3762" T="0.277435"/>
      <pos A="0.3762" C="0.288409" G="0.145747" T="0.189643"/>
      <pos A="0.233539" C="0.277435" G="0.200617" T="0.288409"/>
      <pos A="0.222565" C="0.398148" G="0.1238" T="0.255487"/>
      <pos A="0.0250341" C="0.266461" G="0.17867" T="0.529835"/>
    </motif>
    <motif db="0" id="M27" alt="O27" length="40" nsites="8" evalue="1.3e-003">
      <pos A="0.00308642" C="0.496914" G="0.25" T="0.25"/>
      <pos A="0.25" C="0.496914" G="0.00308642" T="0.25"/>
      <pos A="0.00308642" C="0.00308642" G="0.496914" T="0.496914"/>
      <pos A="0.00308642" C="0.00308642" G="0.990741" T="0.00308642"/>
      <pos A="0.743827" C="0.00308642" G="0.25" T="0.00308642"/>
      <pos A="0.00308642" C="0.00308642" G="0.990741" T="0.00308642"/>
      <pos A="0.496914" C="0.00308642" G="0.25" T="0.25"/>
      <pos A="0.496914" C="0.00308642" G="0.00308642" T="0.496914"/>
      <pos A="0.00308642" C="0.25" G="0.496914" T="0.25"/>
      <pos A="0.496914" C="0.00308642" G="0.25" T="0.25"/>
      <pos A="0.00308642" C="0.00308642" G="0.743827" T="0.25"/>
      <pos A="0.25" C="0.25" G="0.496914" T="0.00308642"/>
      <pos A="0.25" C="0.25" G="0.496914" T="0.00308642"/>
      <pos A="0.496914" C="0.00308642" G="0.496914" T="0.00308642"/>
      <pos A="0.25" C="0.25" G="0.25" T="0.25"/>
      <pos A="0.25" C="0.25" G="0.496914" T="0.00308642"/>
      <pos A="0.25" C="0.00308642" G="0.25" T="0.496914"/>
      <pos A="0.25" C="0.00308642" G="0.496914" T="0.25"/>
      <pos A="0.25" C="0.00308642" G="0.25" T="0.496914"/>
      <pos A="0.00308642" C="0.25" G="0.743827" T="0.00308642"/>
      <pos A="0.00308642" C="0.496914" G="0.496914" T="0.00308642"/>
      <pos A="0.00308642" C="0.496914" G="0.496914" T="0.00308642"/>
      <pos A="0.990741" C="0.00308642" G="0.00308642" T="0.00308642"/>
      <pos A="0.00308642" C="0.496914" G="0.25" T="0.25"/>
      <pos A="0.00308642" C="0.00308642" G="0.25" T="0.743827"/>
      <pos A="0.25" C="0.496914" G="0.25" T="0.00308642"/>
      <pos A="0.00308642" C="0.25" G="0.25" T="0.496914"/>
      <pos A="0.25" C="0.25" G="0.25" T="0.25"/>
      <pos A="0.743827" C="0.25" G="0.00308642" T="0.00308642"/>
      <pos A="0.00308642" C="0.743827" G="0.00308642" T="0.25"/>
      <pos A="0.00308642" C="0.496914" G="0.25" T="0.25"/>
      <pos A="0.25" C="0.25" G="0.25" T="0.25"/>
      <pos A="0.496914" C="0.25" G="0.25" T="0.00308642"/>
      <pos A="0.00308642" C="0.743827" G="0.00308642" T="0.25"/>
      <pos A="0.00308642" C="0.25" G="0.25" T="0.496914"/>
      <pos A="0.25" C="0.496914" G="0.00308642" T="0.25"/>
      <pos A="0.00308642" C="0.25" G="0.00308642" T="0.743827"/>
      <pos A="0.496914" C="0.25" G="0.00308642" T="0.25"/>
      <pos A="0.25" C="0.00308642" G="0.00308642" T="0.743827"/>
      <pos A="0.00308642" C="0.743827" G="0.00308642" T="0.25"/>
    </motif>
    <motif db="0" id="M28" alt="O28" length="40" nsites="8" evalue="1.3e-003">
      <pos A="0.269893" C="0.279255" G="0.171596" T="0.279255"/>
      <pos A="0.316702" C="0.25117" G="0.246489" T="0.185639"/>
      <pos A="0.330745" C="0.293298" G="0.297978" T="0.0779793"/>
      <pos A="0.195" C="0.213723" G="0.321383" T="0.269893"/>
      <pos A="0.30266" C="0.0826607" G="0.274575" T="0.340106"/>
      <pos A="0.227766" C="0.213723" G="0.274575" T="0.283936"/>
      <pos A="0.457127" C="0.265213" G="0.0967032" T="0.180958"/>
      <pos A="0.115426" C="0.260532" G="0.297978" T="0.326063"/>
      <pos A="0.260532" C="0.316702" G="0.157554" T="0.265213"/>
      <pos A="0.246489" C="0.293298" G="0.171596" T="0.288617"/>
      <pos A="0.279255" C="0.30266" G="0.269893" T="0.148192"/>
      <pos A="0.293298" C="0.312021" G="0.195" T="0.199681"/>
      <pos A="0.471169" C="0.176277" G="0.134149" T="0.218404"/>
      <pos A="0.218404" C="0.134149" G="0.288617" T="0.35883"/>
      <pos A="0.185639" C="0.232446" G="0.241808" T="0.340106"/>
      <pos A="0.180958" C="0.213723" G="0.283936" T="0.321383"/>
      <pos A="0.260532" C="0.246489" G="0.227766" T="0.265213"/>
      <pos A="0.218404" C="0.204361" G="0.190319" T="0.386915"/>
      <pos A="0.143511" C="0.180958" G="0.391595" T="0.283936"/>
      <pos A="0.199681" C="0.405638" G="0.316702" T="0.0779793"/>
      <pos A="0.344787" C="0.227766" G="0.143511" T="0.283936"/>
      <pos A="0.25117" C="0.157554" G="0.42436" T="0.166916"/>
      <pos A="0.138831" C="0.335425" G="0.204361" T="0.321383"/>
      <pos A="0.377553" C="0.25117" G="0.195" T="0.176277"/>
      <pos A="0.293298" C="0.349468" G="0.223085" T="0.134149"/>
      <pos A="0.241808" C="0.227766" G="0.218404" T="0.312021"/>
      <pos A="0.209043" C="0.297978" G="0.227766" T="0.265213"/>
      <pos A="0.265213" C="0.204361" G="0.321383" T="0.209043"/>
      <pos A="0.443084" C="0.138831" G="0.209043" T="0.209043"/>
      <pos A="0.297978" C="0.157554" G="0.237128" T="0.30734"/>
      <pos A="0.241808" C="0.255851" G="0.110746" T="0.391595"/>
      <pos A="0.143511" C="0.279255" G="0.166916" T="0.410318"/>
      <pos A="0.288617" C="0.293298" G="0.134149" T="0.283936"/>
      <pos A="0.185639" C="0.485212" G="0.180958" T="0.148192"/>
      <pos A="0.171596" C="0.30734" G="0.255851" T="0.265213"/>
      <pos A="0.312021" C="0.190319" G="0.283936" T="0.213723"/>
      <pos A="0.269893" C="0.246489" G="0.223085" T="0.260532"/>
      <pos A="0.349468" C="0.255851" G="0.260532" T="0.134149"/>
      <pos A="0.190319" C="0.129469" G="0.330745" T="0.349468"/>
      <pos A="0.176277" C="0.386915" G="0.195" T="0.241808"/>
    </motif>
    <motif db="0" id="M29" alt="O29" length="40" nsites="8" evalue="1.3e-003">
      <pos A="0.233539" C="0.180864" G="0.253292" T="0.332304"/>
      <pos A="0.17428" C="0.207202" G="0.22037" T="0.398148"/>
      <pos A="0.246708" C="0.17428" G="0.345474" T="0.233539"/>
      <pos A="0.11502" C="0.226955" G="0.259877" T="0.398148"/>
      <pos A="0.32572" C="0.259877" G="0.167696" T="0.246708"/>
      <pos A="0.207202" C="0.286214" G="0.345474" T="0.161111"/>
      <pos A="0.365227" C="0.246708" G="0.240123" T="0.147943"/>
      <pos A="0.345474" C="0.22037" G="0.213786" T="0.22037"/>
      <pos A="0.259877" C="0.273045" G="0.17428" T="0.292798"/>
      <pos A="0.108437" C="0.213786" G="0.240123" T="0.437654"/>
      <pos A="0.404733" C="0.134773" G="0.37181" T="0.0886835"/>
      <pos A="0.141358" C="0.417901" G="0.319136" T="0.121605"/>
      <pos A="0.312551" C="0.352057" G="0.0820988" T="0.253292"/>
      <pos A="0.226955" C="0.17428" G="0.32572" T="0.273045"/>
      <pos A="0.292798" C="0.226955" G="0.240123" T="0.240123"/>
      <pos A="0.312551" C="0.266461" G="0.305967" T="0.11502"/>
      <pos A="0.332304" C="0.161111" G="0.292798" T="0.213786"/>
      <pos A="0.187449" C="0.226955" G="0.233539" T="0.352057"/>
      <pos A="0.17428" C="0.345474" G="0.11502" T="0.365227"/>
      <pos A="0.391563" C="0.134773" G="0.141358" T="0.332304"/>
      <pos A="0.147943" C="0.200617" G="0.332304" T="0.319136"/>
      <pos A="0.273045" C="0.187449" G="0.273045" T="0.266461"/>
      <pos A="0.259877" C="0.180864" G="0.286214" T="0.273045"/>
      <pos A="0.391563" C="0.161111" G="0.292798" T="0.154526"/>
      <pos A="0.338889" C="0.259877" G="0.200617" T="0.200617"/>
      <pos A="0.180864" C="0.37181" G="0.108437" T="0.338889"/>
      <pos A="0.194033" C="0.154526" G="0.167696" T="0.483745"/>
      <pos A="0.332304" C="0.27963" G="0.246708" T="0.141358"/>
      <pos A="0.154526" C="0.345474" G="0.0886835" T="0.411317"/>
      <pos A="0.240123" C="0.358642" G="0.22037" T="0.180864"/>
      <pos A="0.200617" C="0.345474" G="0.246708" T="0.207202"/>
      <pos A="0.299383" C="0.213786" G="0.207202" T="0.27963"/>
      <pos A="0.37181" C="0.121605" G="0.213786" T="0.292798"/>
      <pos A="0.246708" C="0.240123" G="0.43107" T="0.0820988"/>
      <pos A="0.154526" C="0.266461" G="0.365227" T="0.213786"/>
      <pos A="0.121605" C="0.417901" G="0.187449" T="0.273045"/>
      <pos A="0.378395" C="0.200617" G="0.187449" T="0.233539"/>
      <pos A="0.319136" C="0.11502" G="0.32572" T="0.240123"/>
      <pos A="0.167696" C="0.365227" G="0.207202" T="0.259877"/>
      <pos A="0.358642" C="0.266461" G="0.180864" T="0.194033"/>
    </motif>
    <motif db="0" id="M30" alt="O30" length="40" nsites="8" evalue="1.3e-003">
      <pos A="0.375675" C="0.18051" G="0.174596" T="0.269221"/>
      <pos A="0.23965" C="0.286963" G="0.286963" T="0.186424"/>
      <pos A="0.198252" C="0.34019" G="0.192338" T="0.269221"/>
      <pos A="0.269221" C="0.23965" G="0.23965" T="0.251479"/>
      <pos A="0.251479" C="0.156853" G="0.204166" T="0.387503"/>
      <pos A="0.245564" C="0.133197" G="0.298791" T="0.322447"/>
      <pos A="0.245564" C="0.162767" G="0.18051" T="0.41116"/>
      <pos A="0.221908" C="0.381589" G="0.316533" T="0.0799694"/>
      <pos A="0.23965" C="0.192338" G="0.192338" T="0.375675"/>
      <pos A="0.269221" C="0.156853" G="0.322447" T="0.251479"/>
      <pos A="0.286963" C="0.221908" G="0.192338" T="0.298791"/>
      <pos A="0.298791" C="0.186424" G="0.251479" T="0.263307"/>
      <pos A="0.275135" C="0.150939" G="0.452558" T="0.121368"/>
      <pos A="0.251479" C="0.328361" G="0.204166" T="0.215994"/>
      <pos A="0.251479" C="0.346104" G="0.162767" T="0.23965"/>
      <pos A="0.221908" C="0.133197" G="0.18051" T="0.464386"/>
      <pos A="0.227822" C="0.275135" G="0.269221" T="0.227822"/>
      <pos A="0.0681412" C="0.334276" G="0.304705" T="0.292877"/>
      <pos A="0.263307" C="0.304705" G="0.21008" T="0.221908"/>
      <pos A="0.286963" C="0.292877" G="0.204166" T="0.215994"/>
      <pos A="0.269221" C="0.263307" G="0.168681" T="0.298791"/>
      <pos A="0.275135" C="0.304705" G="0.23965" T="0.18051"/>
      <pos A="0.251479" C="0.298791" G="0.192338" T="0.257393"/>
      <pos A="0.281049" C="0.233736" G="0.150939" T="0.334276"/>
      <pos A="0.139111" C="0.36976" G="0.215994" T="0.275135"/>
      <pos A="0.251479" C="0.417074" G="0.0740553" T="0.257393"/>
      <pos A="0.334276" C="0.346104" G="0.0917975" T="0.227822"/>
      <pos A="0.257393" C="0.133197" G="0.322447" T="0.286963"/>
      <pos A="0.357932" C="0.156853" G="0.286963" T="0.198252"/>
      <pos A="0.346104" C="0.0977116" G="0.322447" T="0.233736"/>
      <pos A="0.363846" C="0.292877" G="0.292877" T="0.050399"/>
      <pos A="0.44073" C="0.215994" G="0.150939" T="0.192338"/>
      <pos A="0.115454" C="0.405245" G="0.322447" T="0.156853"/>
      <pos A="0.417074" C="0.162767" G="0.0858835" T="0.334276"/>
      <pos A="0.10954" C="0.150939" G="0.511699" T="0.227822"/>
      <pos A="0.127283" C="0.162767" G="0.393417" T="0.316533"/>
      <pos A="0.233736" C="0.298791" G="0.198252" T="0.269221"/>
      <pos A="0.292877" C="0.257393" G="0.121368" T="0.328361"/>
      <pos A="0.168681" C="0.227822" G="0.281049" T="0.322447"/>
      <pos A="0.245564" C="0.505785" G="0.0740553" T="0.174596"/>
    </motif>
    <motif db="0" id="M32" alt="O32" length="40" nsites="8" evalue="1.3e-003">
      <pos A="0.330745" C="0.316702" G="0.143511" T="0.209043"/>
      <pos A="0.260532" C="0.106064" G="0.312021" T="0.321383"/>
      <pos A="0.316702" C="0.269893" G="0.232446" T="0.180958"/>
      <pos A="0.204361" C="0.312021" G="0.138831" T="0.344787"/>
      <pos A="0.293298" C="0.106064" G="0.293298" T="0.30734"/>
      <pos A="0.152873" C="0.344787" G="0.246489" T="0.255851"/>
      <pos A="0.110746" C="0.42436" G="0.199681" T="0.265213"/>
      <pos A="0.386915" C="0.162234" G="0.148192" T="0.30266"/>
      <pos A="0.124788" C="0.129469" G="0.330745" T="0.415"/>
      <pos A="0.265213" C="0.171596" G="0.382233" T="0.180958"/>
      <pos A="0.288617" C="0.157554" G="0.288617" T="0.265213"/>
      <pos A="0.321383" C="0.400957" G="0.101384" T="0.176277"/>
      <pos A="0.190319" C="0.349468" G="0.213723" T="0.246489"/>
      <pos A="0.316702" C="0.255851" G="0.227766" T="0.199681"/>
      <pos A="0.279255" C="0.260532" G="0.269893" T="0.190319"/>
      <pos A="0.213723" C="0.316702" G="0.283936" T="0.185639"/>
      <pos A="0.199681" C="0.223085" G="0.237128" T="0.340106"/>
      <pos A="0.232446" C="0.195" G="0.368191" T="0.204361"/>
      <pos A="0.265213" C="0.106064" G="0.36351" T="0.265213"/>
      <pos A="0.335425" C="0.129469" G="0.386915" T="0.148192"/>
      <pos A="0.265213" C="0.30734" G="0.293298" T="0.134149"/>
      <pos A="0.326063" C="0.176277" G="0.134149" T="0.36351"/>
      <pos A="0.152873" C="0.237128" G="0.143511" T="0.466488"/>
      <pos A="0.195" C="0.246489" G="0.171596" T="0.386915"/>
      <pos A="0.312021" C="0.255851" G="0.25117" T="0.180958"/>
      <pos A="0.30734" C="0.288617" G="0.185639" T="0.218404"/>
      <pos A="0.326063" C="0.152873" G="0.232446" T="0.288617"/>
      <pos A="0.209043" C="0.391595" G="0.138831" T="0.260532"/>
      <pos A="0.180958" C="0.326063" G="0.279255" T="0.213723"/>
      <pos A="0.223085" C="0.326063" G="0.115426" T="0.335425"/>
      <pos A="0.129469" C="0.377553" G="0.274575" T="0.218404"/>
      <pos A="0.405638" C="0.255851" G="0.180958" T="0.157554"/>
      <pos A="0.35883" C="0.209043" G="0.106064" T="0.326063"/>
      <pos A="0.279255" C="0.316702" G="0.209043" T="0.195"/>
      <pos A="0.227766" C="0.326063" G="0.241808" T="0.204361"/>
      <pos A="0.35883" C="0.344787" G="0.134149" T="0.162234"/>
      <pos A="0.265213" C="0.115426" G="0.312021" T="0.30734"/>
      <pos A="0.204361" C="0.274575" G="0.279255" T="0.241808"/>
      <pos A="0.283936" C="0.124788" G="0.25117" T="0.340106"/>
      <pos A="0.232446" C="0.241808" G="0.260532" T="0.265213"/>
    </motif>
    <motif db="0" id="M33" alt="O33" length="40" nsites="8" evalue="1.3e-003">
      <pos A="0.190319" C="0.368191" G="0.30266" T="0.138831"/>
      <pos A="0.195" C="0.115426" G="0.368191" T="0.321383"/>
      <pos A="0.195" C="0.157554" G="0.288617" T="0.35883"/>
      <pos A="0.368191" C="0.162234" G="0.124788" T="0.344787"/>
      <pos A="0.241808" C="0.162234" G="0.255851" T="0.340106"/>
      <pos A="0.25117" C="0.269893" G="0.297978" T="0.180958"/>
      <pos A="0.157554" C="0.330745" G="0.30266" T="0.209043"/>
      <pos A="0.35883" C="0.377553" G="0.138831" T="0.124788"/>
      <pos A="0.415" C="0.166916" G="0.241808" T="0.176277"/>
      <pos A="0.321383" C="0.237128" G="0.274575" T="0.166916"/>
      <pos A="0.199681" C="0.246489" G="0.297978" T="0.255851"/>
      <pos A="0.237128" C="0.223085" G="0.283936" T="0.255851"/>
      <pos A="0.330745" C="0.386915" G="0.134149" T="0.148192"/>
      <pos A="0.316702" C="0.180958" G="0.124788" T="0.377553"/>
      <pos A="0.279255" C="0.148192" G="0.25117" T="0.321383"/>
      <pos A="0.283936" C="0.400957" G="0.209043" T="0.106064"/>
      <pos A="0.30734" C="0.110746" G="0.330745" T="0.25117"/>
      <pos A="0.241808" C="0.255851" G="0.279255" T="0.223085"/>
      <pos A="0.162234" C="0.283936" G="0.148192" T="0.405638"/>
      <pos A="0.246489" C="0.209043" G="0.237128" T="0.30734"/>
      <pos A="0.162234" C="0.340106" G="0.297978" T="0.199681"/>
      <pos A="0.269893" C="0.269893" G="0.312021" T="0.148192"/>
      <pos A="0.166916" C="0.124788" G="0.297978" T="0.410318"/>
      <pos A="0.237128" C="0.274575" G="0.330745" T="0.157554"/>
      <pos A="0.335425" C="0.180958" G="0.101384" T="0.382233"/>
      <pos A="0.255851" C="0.293298" G="0.246489" T="0.204361"/>
      <pos A="0.143511" C="0.386915" G="0.176277" T="0.293298"/>
      <pos A="0.279255" C="0.255851" G="0.157554" T="0.30734"/>
      <pos A="0.223085" C="0.274575" G="0.209043" T="0.293298"/>
      <pos A="0.218404" C="0.297978" G="0.204361" T="0.279255"/>
      <pos A="0.30734" C="0.232446" G="0.232446" T="0.227766"/>
      <pos A="0.274575" C="0.0592563" G="0.30734" T="0.35883"/>
      <pos A="0.124788" C="0.457127" G="0.209043" T="0.209043"/>
      <pos A="0.312021" C="0.25117" G="0.209043" T="0.227766"/>
      <pos A="0.190319" C="0.386915" G="0.120107" T="0.30266"/>
      <pos A="0.36351" C="0.265213" G="0.148192" T="0.223085"/>
      <pos A="0.138831" C="0.316702" G="0.283936" T="0.260532"/>
      <pos A="0.288617" C="0.237128" G="0.227766" T="0.246489"/>
      <pos A="0.372872" C="0.223085" G="0.213723" T="0.190319"/>
      <pos A="0.344787" C="0.148192" G="0.326063" T="0.180958"/>
    </motif>
    <motif db="0" id="M34" alt="O34" length="40" nsites="8" evalue="1.3e-003">
      <pos A="0.00308642" C="0.426366" G="0.214727" T="0.35582"/>
      <pos A="0.214727" C="0.00308642" G="0.214727" T="0.567461"/>
      <pos A="0.214727" C="0.214727" G="0.426366" T="0.14418"/>
      <pos A="0.285273" C="0.35582" G="0.35582" T="0.00308642"/>
      <pos A="0.35582" C="0.214727" G="0.35582" T="0.0736336"/>
      <pos A="0.214727" C="0.214727" G="0.426366" T="0.14418"/>
      <pos A="0.14418" C="0.285273" G="0.214727" T="0.35582"/>
      <pos A="0.214727" C="0.0736336" G="0.567461" T="0.14418"/>
      <pos A="0.0736336" C="0.214727" G="0.567461" T="0.14418"/>
      <pos A="0.426366" C="0.214727" G="0.35582" T="0.00308642"/>
      <pos A="0.14418" C="0.14418" G="0.35582" T="0.35582"/>
      <pos A="0.426366" C="0.0736336" G="0.0736336" T="0.426366"/>
      <pos A="0.285273" C="0.35582" G="0.214727" T="0.14418"/>
      <pos A="0.426366" C="0.285273" G="0.214727" T="0.0736336"/>
      <pos A="0.35582" C="0.35582" G="0.14418" T="0.14418"/>
      <pos A="0.0736336" C="0.426366" G="0.14418" T="0.35582"/>
      <pos A="0.00308642" C="0.214727" G="0.426366" T="0.35582"/>
      <pos A="0.285273" C="0.214727" G="0.35582" T="0.14418"/>
      <pos A="0.0736336" C="0.14418" G="0.214727" T="0.567461"/>
      <pos A="0.426366" C="0.14418" G="0.35582" T="0.0736336"/>
      <pos A="0.14418" C="0.35582" G="0.00308642" T="0.496914"/>
      <pos A="0.00308642" C="0.7791" G="0.00308642" T="0.214727"/>
      <pos A="0.426366" C="0.35582" G="0.0736336" T="0.14418"/>
      <pos A="0.285273" C="0.496914" G="0.214727" T="0.00308642"/>
      <pos A="0.00308642" C="0.285273" G="0.214727" T="0.496914"/>
      <pos A="0.14418" C="0.00308642" G="0.638007" T="0.214727"/>
      <pos A="0.00308642" C="0.7791" G="0.14418" T="0.0736336"/>
      <pos A="0.496914" C="0.14418" G="0.0736336" T="0.285273"/>
      <pos A="0.285273" C="0.426366" G="0.285273" T="0.00308642"/>
      <pos A="0.00308642" C="0.14418" G="0.14418" T="0.708554"/>
      <pos A="0.214727" C="0.214727" G="0.496914" T="0.0736336"/>
      <pos A="0.0736336" C="0.496914" G="0.14418" T="0.285273"/>
      <pos A="0.35582" C="0.496914" G="0.0736336" T="0.0736336"/>
      <pos A="0.35582" C="0.214727" G="0.214727" T="0.214727"/>
      <pos A="0.14418" C="0.35582" G="0.426366" T="0.0736336"/>
      <pos A="0.35582" C="0.285273" G="0.214727" T="0.14418"/>
      <pos A="0.0736336" C="0.214727" G="0.426366" T="0.285273"/>
      <pos A="0.14418" C="0.496914" G="0.0736336" T="0.285273"/>
      <pos A="0.35582" C="0.426366" G="0.214727" T="0.00308642"/>
      <pos A="0.35582" C="0.14418" G="0.35582" T="0.14418"/>
    </motif>
    <motif db="0" id="M35" alt="O35" length="40" nsites="8" evalue="1.3e-003">
      <pos A="0.25" C="0.25" G="0.25" T="0.25"/>
      <pos A="0.25" C="0.00308642" G="0.00308642" T="0.743827"/>
      <pos A="0.00308642" C="0.00308642" G="0.25" T="0.743827"/>
      <pos A="0.25" C="0.00308642" G="0.00308642" T="0.743827"/>
      <pos A="0.00308642" C="0.990741" G="0.00308642" T="0.00308642"/>
      <pos A="0.00308642" C="0.00308642" G="0.00308642" T="0.990741"/>
      <pos A="0.00308642" C="0.743827" G="0.00308642" T="0.25"/>
      <pos A="0.496914" C="0.496914" G="0.00308642" T="0.00308642"/>
      <pos A="0.00308642" C="0.25" G="0.496914" T="0.25"/>
      <pos A="0.00308642" C="0.25" G="0.00308642" T="0.743827"/>
      <pos A="0.743827" C="0.00308642" G="0.25" T="0.00308642"/>
      <pos A="0.25" C="0.00308642" G="0.25" T="0.496914"/>
      <pos A="0.25" C="0.00308642" G="0.25" T="0.496914"/>
      <pos A="0.00308642" C="0.25" G="0.00308642" T="0.743827"/>
      <pos A="0.00308642" C="0.25" G="0.00308642" T="0.743827"/>
      <pos A="0.25" C="0.743827" G="0.00308642" T="0.00308642"/>
      <pos A="0.496914" C="0.25" G="0.00308642" T="0.25"/>
      <pos A="0.25" C="0.25" G="0.496914" T="0.00308642"/>
      <pos A="0.496914" C="0.00308642" G="0.496914" T="0.00308642"/>
      <pos A="0.00308642" C="0.25" G="0.496914" T="0.25"/>
      <pos A="0.25" C="0.00308642" G="0.496914" T="0.25"/>
      <pos A="0.25" C="0.25" G="0.25" T="0.25"/>
      <pos A="0.25" C="0.00308642" G="0.496914" T="0.25"/>
      <pos A="0.743827" C="0.25" G="0.00308642" T="0.00308642"/>
      <pos A="0.00308642" C="0.496914" G="0.25" T="0.25"/>
      <pos A="0.00308642" C="0.25" G="0.25" T="0.496914"/>
      <pos A="0.496914" C="0.00308642" G="0.00308642" T="0.496914"/>
      <pos A="0.00308642" C="0.25" G="0.25" T="0.496914"/>
      <pos A="0.00308642" C="0.496914" G="0.25" T="0.25"/>
      <pos A="0.743827" C="0.00308642" G="0.25" T="0.00308642"/>
      <pos A="0.00308642" C="0.496914" G="0.496914" T="0.00308642"/>
      <pos A="0.25" C="0.00308642" G="0.25" T="0.496914"/>
      <pos A="0.25" C="0.00308642" G="0.25" T="0.496914"/>
      <pos A="0.00308642" C="0.496914" G="0.496914" T="0.00308642"/>
      <pos A="0.496914" C="0.25" G="0.25" T="0.00308642"/>
      <pos A="0.00308642" C="0.496914" G="0.496914" T="0.00308642"/>
      <pos A="0.743827" C="0.25" G="0.00308642" T="0.00308642"/>
      <pos A="0.25" C="0.25" G="0.496914" T="0.00308642"/>
      <pos A="0.25" C="0.743827" G="0.00308642" T="0.00308642"/>
      <pos A="0.743827" C="0.00308642" G="0.25" T="0.00308642"/>
    </motif>
    <motif db="0" id="M37" alt="O37" length="40" nsites="8" evalue="1.3e-003">
      <pos A="0.270924" C="0.203965" G="0.329514" T="0.195595"/>
      <pos A="0.346255" C="0.329514" G="0.111895" T="0.212335"/>
      <pos A="0.296035" C="0.178855" G="0.0867862" T="0.438324"/>
      <pos A="0.254185" C="0.270924" G="0.296035" T="0.178855"/>
      <pos A="0.429954" C="0.145376" G="0.279295" T="0.145376"/>
      <pos A="0.237445" C="0.304405" G="0.329514" T="0.128636"/>
      <pos A="0.178855" C="0.203965" G="0.287665" T="0.329514"/>
      <pos A="0.195595" C="0.312774" G="0.287665" T="0.203965"/>
      <pos A="0.279295" C="0.170486" G="0.195595" T="0.354624"/>
      <pos A="0.195595" C="0.237445" G="0.262555" T="0.304405"/>
      <pos A="0.237445" C="0.237445" G="0.237445" T="0.287665"/>
      <pos A="0.0449363" C="0.220705" G="0.362995" T="0.371364"/>
      <pos A="0.312774" C="0.220705" G="0.329514" T="0.137005"/>
      <pos A="0.0951556" C="0.346255" G="0.354624" T="0.203965"/>
      <pos A="0.111895" C="0.396474" G="0.103526" T="0.388105"/>
      <pos A="0.178855" C="0.120266" G="0.413214" T="0.287665"/>
      <pos A="0.396474" C="0.245815" G="0.170486" T="0.187226"/>
      <pos A="0.354624" C="0.396474" G="0.120266" T="0.128636"/>
      <pos A="0.321145" C="0.245815" G="0.203965" T="0.229076"/>
      <pos A="0.229076" C="0.270924" G="0.170486" T="0.329514"/>
      <pos A="0.237445" C="0.312774" G="0.162116" T="0.287665"/>
      <pos A="0.237445" C="0.413214" G="0.346255" T="0.00308642"/>
      <pos A="0.203965" C="0.187226" G="0.178855" T="0.429954"/>
      <pos A="0.178855" C="0.262555" G="0.329514" T="0.229076"/>
      <pos A="0.0784158" C="0.346255" G="0.187226" T="0.388105"/>
      <pos A="0.270924" C="0.212335" G="0.245815" T="0.270924"/>
      <pos A="0.178855" C="0.229076" G="0.245815" T="0.346255"/>
      <pos A="0.0951556" C="0.496914" G="0.137005" T="0.270924"/>
      <pos A="0.362995" C="0.279295" G="0.111895" T="0.245815"/>
      <pos A="0.145376" C="0.362995" G="0.245815" T="0.245815"/>
      <pos A="0.413214" C="0.262555" G="0.170486" T="0.153745"/>
      <pos A="0.362995" C="0.287665" G="0.162116" T="0.187226"/>
      <pos A="0.153745" C="0.388105" G="0.245815" T="0.212335"/>
      <pos A="0.287665" C="0.212335" G="0.187226" T="0.312774"/>
      <pos A="0.229076" C="0.128636" G="0.312774" T="0.329514"/>
      <pos A="0.203965" C="0.137005" G="0.429954" T="0.229076"/>
      <pos A="0.329514" C="0.0281965" G="0.203965" T="0.438324"/>
      <pos A="0.254185" C="0.329514" G="0.120266" T="0.296035"/>
      <pos A="0.287665" C="0.137005" G="0.245815" T="0.329514"/>
      <pos A="0.111895" C="0.178855" G="0.337884" T="0.371364"/>
    </motif>
    <motif db="0" id="M38" alt="O38" length="40" nsites="8" evalue="1.3e-003">
      <pos A="0.368191" C="0.279255" G="0.180958" T="0.171596"/>
      <pos A="0.25117" C="0.297978" G="0.213723" T="0.237128"/>
      <pos A="0.349468" C="0.190319" G="0.152873" T="0.30734"/>
      <pos A="0.279255" C="0.335425" G="0.237128" T="0.148192"/>
      <pos A="0.297978" C="0.293298" G="0.129469" T="0.279255"/>
      <pos A="0.237128" C="0.115426" G="0.35883" T="0.288617"/>
      <pos A="0.148192" C="0.199681" G="0.382233" T="0.269893"/>
      <pos A="0.218404" C="0.115426" G="0.321383" T="0.344787"/>
      <pos A="0.199681" C="0.204361" G="0.368191" T="0.227766"/>
      <pos A="0.204361" C="0.279255" G="0.241808" T="0.274575"/>
      <pos A="0.106064" C="0.199681" G="0.269893" T="0.42436"/>
      <pos A="0.297978" C="0.372872" G="0.124788" T="0.204361"/>
      <pos A="0.241808" C="0.195" G="0.321383" T="0.241808"/>
      <pos A="0.204361" C="0.279255" G="0.260532" T="0.255851"/>
      <pos A="0.265213" C="0.232446" G="0.209043" T="0.293298"/>
      <pos A="0.171596" C="0.246489" G="0.227766" T="0.354148"/>
      <pos A="0.176277" C="0.209043" G="0.283936" T="0.330745"/>
      <pos A="0.447765" C="0.223085" G="0.129469" T="0.199681"/>
      <pos A="0.382233" C="0.162234" G="0.199681" T="0.255851"/>
      <pos A="0.134149" C="0.405638" G="0.260532" T="0.199681"/>
      <pos A="0.344787" C="0.312021" G="0.162234" T="0.180958"/>
      <pos A="0.316702" C="0.326063" G="0.171596" T="0.185639"/>
      <pos A="0.335425" C="0.269893" G="0.0967032" T="0.297978"/>
      <pos A="0.106064" C="0.185639" G="0.48053" T="0.227766"/>
      <pos A="0.312021" C="0.293298" G="0.25117" T="0.143511"/>
      <pos A="0.269893" C="0.241808" G="0.25117" T="0.237128"/>
      <pos A="0.316702" C="0.30734" G="0.134149" T="0.241808"/>
      <pos A="0.288617" C="0.190319" G="0.246489" T="0.274575"/>
      <pos A="0.176277" C="0.274575" G="0.274575" T="0.274575"/>
      <pos A="0.0686183" C="0.335425" G="0.148192" T="0.447765"/>
      <pos A="0.415" C="0.176277" G="0.204361" T="0.204361"/>
      <pos A="0.316702" C="0.293298" G="0.134149" T="0.255851"/>
      <pos A="0.25117" C="0.204361" G="0.279255" T="0.265213"/>
      <pos A="0.195" C="0.180958" G="0.340106" T="0.283936"/>
      <pos A="0.321383" C="0.232446" G="0.204361" T="0.241808"/>
      <pos A="0.204361" C="0.368191" G="0.218404" T="0.209043"/>
      <pos A="0.204361" C="0.288617" G="0.148192" T="0.35883"/>
      <pos A="0.227766" C="0.283936" G="0.223085" T="0.265213"/>
      <pos A="0.330745" C="0.138831" G="0.288617" T="0.241808"/>
      <pos A="0.344787" C="0.335425" G="0.209043" T="0.110746"/>
    </motif>
    <motif db="0" id="M4" alt="O4" length="40" nsites="8" evalue="1.3e-003">
      <pos A="0.241808" C="0.297978" G="0.260532" T="0.199681"/>
      <pos A="0.255851" C="0.25117" G="0.330745" T="0.162234"/>
      <pos A="0.209043" C="0.227766" G="0.30734" T="0.255851"/>
      <pos A="0.138831" C="0.410318" G="0.110746" T="0.340106"/>
      <pos A="0.246489" C="0.321383" G="0.218404" T="0.213723"/>
      <pos A="0.25117" C="0.148192" G="0.269893" T="0.330745"/>
      <pos A="0.255851" C="0.274575" G="0.288617" T="0.180958"/>
      <pos A="0.344787" C="0.241808" G="0.260532" T="0.152873"/>
      <pos A="0.400957" C="0.232446" G="0.195" T="0.171596"/>
      <pos A="0.148192" C="0.101384" G="0.349468" T="0.400957"/>
      <pos A="0.312021" C="0.138831" G="0.30734" T="0.241808"/>
      <pos A="0.176277" C="0.297978" G="0.143511" T="0.382233"/>
      <pos A="0.199681" C="0.340106" G="0.25117" T="0.209043"/>
      <pos A="0.283936" C="0.209043" G="0.204361" T="0.30266"/>
      <pos A="0.330745" C="0.124788" G="0.232446" T="0.312021"/>
      <pos A="0.204361" C="0.260532" G="0.30266" T="0.232446"/>
      <pos A="0.241808" C="0.30734" G="0.190319" T="0.260532"/>
      <pos A="0.218404" C="0.241808" G="0.340106" T="0.199681"/>
      <pos A="0.316702" C="0.260532" G="0.209043" T="0.213723"/>
      <pos A="0.143511" C="0.157554" G="0.241808" T="0.457127"/>
      <pos A="0.209043" C="0.293298" G="0.237128" T="0.260532"/>
      <pos A="0.255851" C="0.260532" G="0.195" T="0.288617"/>
      <pos A="0.377553" C="0.195" G="0.124788" T="0.30266"/>
      <pos A="0.293298" C="0.260532" G="0.138831" T="0.30734"/>
      <pos A="0.209043" C="0.30734" G="0.255851" T="0.227766"/>
      <pos A="0.283936" C="0.241808" G="0.330745" T="0.143511"/>
      <pos A="0.293298" C="0.227766" G="0.255851" T="0.223085"/>
      <pos A="0.316702" C="0.232446" G="0.283936" T="0.166916"/>
      <pos A="0.30266" C="0.246489" G="0.35883" T="0.0920217"/>
      <pos A="0.218404" C="0.265213" G="0.335425" T="0.180958"/>
      <pos A="0.30266" C="0.335425" G="0.180958" T="0.180958"/>
      <pos A="0.30266" C="0.195" G="0.195" T="0.30734"/>
      <pos A="0.279255" C="0.283936" G="0.269893" T="0.166916"/>
      <pos A="0.237128" C="0.232446" G="0.0311714" T="0.499254"/>
      <pos A="0.232446" C="0.213723" G="0.340106" T="0.213723"/>
      <pos A="0.30266" C="0.35883" G="0.0967032" T="0.241808"/>
      <pos A="0.180958" C="0.283936" G="0.35883" T="0.176277"/>
      <pos A="0.209043" C="0.396276" G="0.101384" T="0.293298"/>
      <pos A="0.269893" C="0.237128" G="0.0873412" T="0.405638"/>
      <pos A="0.218404" C="0.143511" G="0.265213" T="0.372872"/>
    </motif>
    <motif db="0" id="M40" alt="O40" length="40" nsites="8" evalue="1.3e-003">
      <pos A="0.247648" C="0.153586" G="0.228836" T="0.36993"/>
      <pos A="0.266461" C="0.341711" G="0.106555" T="0.285273"/>
      <pos A="0.36993" C="0.257055" G="0.275867" T="0.0971486"/>
      <pos A="0.0736336" C="0.210024" G="0.360523" T="0.35582"/>
      <pos A="0.304086" C="0.210024" G="0.289976" T="0.195914"/>
      <pos A="0.275867" C="0.247648" G="0.177101" T="0.299383"/>
      <pos A="0.195914" C="0.313492" G="0.28057" T="0.210024"/>
      <pos A="0.304086" C="0.360523" G="0.125368" T="0.210024"/>
      <pos A="0.228836" C="0.195914" G="0.275867" T="0.299383"/>
      <pos A="0.242945" C="0.271164" G="0.153586" T="0.332304"/>
      <pos A="0.402851" C="0.153586" G="0.214727" T="0.228836"/>
      <pos A="0.21943" C="0.191211" G="0.261758" T="0.327601"/>
      <pos A="0.266461" C="0.181804" G="0.308789" T="0.242945"/>
      <pos A="0.186508" C="0.304086" G="0.327601" T="0.181804"/>
      <pos A="0.214727" C="0.398148" G="0.214727" T="0.172399"/>
      <pos A="0.210024" C="0.0971486" G="0.35582" T="0.337007"/>
      <pos A="0.242945" C="0.28057" G="0.252352" T="0.224133"/>
      <pos A="0.360523" C="0.210024" G="0.195914" T="0.233539"/>
      <pos A="0.167696" C="0.153586" G="0.365227" T="0.313492"/>
      <pos A="0.304086" C="0.162993" G="0.271164" T="0.261758"/>
      <pos A="0.120665" C="0.252352" G="0.327601" T="0.299383"/>
      <pos A="0.28057" C="0.35582" G="0.153586" T="0.210024"/>
      <pos A="0.257055" C="0.233539" G="0.21943" T="0.289976"/>
      <pos A="0.238242" C="0.242945" G="0.238242" T="0.28057"/>
      <pos A="0.200617" C="0.115961" G="0.360523" T="0.322899"/>
      <pos A="0.158289" C="0.374632" G="0.13007" T="0.337007"/>
      <pos A="0.365227" C="0.261758" G="0.167696" T="0.20532"/>
      <pos A="0.266461" C="0.252352" G="0.322899" T="0.158289"/>
      <pos A="0.214727" C="0.332304" G="0.167696" T="0.285273"/>
      <pos A="0.511023" C="0.233539" G="0.059524" T="0.195914"/>
      <pos A="0.28057" C="0.275867" G="0.21943" T="0.224133"/>
      <pos A="0.308789" C="0.28057" G="0.214727" T="0.195914"/>
      <pos A="0.304086" C="0.153586" G="0.261758" T="0.28057"/>
      <pos A="0.360523" C="0.313492" G="0.106555" T="0.21943"/>
      <pos A="0.304086" C="0.308789" G="0.167696" T="0.21943"/>
      <pos A="0.308789" C="0.0877422" G="0.210024" T="0.393445"/>
      <pos A="0.158289" C="0.346414" G="0.257055" T="0.238242"/>
      <pos A="0.224133" C="0.186508" G="0.247648" T="0.341711"/>
      <pos A="0.167696" C="0.308789" G="0.360523" T="0.162993"/>
      <pos A="0.172399" C="0.35582" G="0.191211" T="0.28057"/>
    </motif>
    <motif db="0" id="M41" alt="O41" length="40" nsites="8" evalue="1.3e-003">
      <pos A="0.990741" C="0.00308642" G="0.00308642" T="0.00308642"/>
      <pos A="0.00308642" C="0.00308642" G="0.00308642" T="0.990741"/>
      <pos A="0.00308642" C="0.00308642" G="0.990741" T="0.00308642"/>
      <pos A="0.00308642" C="0.00308642" G="0.00308642" T="0.990741"/>
      <pos A="0.00308642" C="0.990741" G="0.00308642" T="0.00308642"/>
      <pos A="0.00308642" C="0.990741" G="0.00308642" T="0.00308642"/>
      <pos A="0.990741" C="0.00308642" G="0.00308642" T="0.00308642"/>
      <pos A="0.00308642" C="0.00308642" G="0.990741" T="0.00308642"/>
      <pos A="0.00308642" C="0.00308642" G="0.990741" T="0.00308642"/>
      <pos A="0.990741" C="0.00308642" G="0.00308642" T="0.00308642"/>
      <pos A="0.990741" C="0.00308642" G="0.00308642" T="0.00308642"/>
      <pos A="0.00308642" C="0.00308642" G="0.990741" T="0.00308642"/>
      <pos A="0.00308642" C="0.990741" G="0.00308642" T="0.00308642"/>
      <pos A="0.00308642" C="0.00308642" G="0.00308642" T="0.990741"/>
      <pos A="0.990741" C="0.00308642" G="0.00308642" T="0.00308642"/>
      <pos A="0.00308642" C="0.00308642" G="0.990741" T="0.00308642"/>
      <pos A="0.00308642" C="0.990741" G="0.00308642" T="0.00308642"/>
      <pos A="0.00308642" C="0.990741" G="0.00308642" T="0.00308642"/>
      <pos A="0.990741" C="0.00308642" G="0.00308642" T="0.00308642"/>
      <pos A="0.00308642" C="0.00308642" G="0.00308642" T="0.990741"/>
      <pos A="0.990741" C="0.00308642" G="0.00308642" T="0.00308642"/>
      <pos A="0.990741" C="0.00308642" G="0.00308642" T="0.00308642"/>
      <pos A="0.00308642" C="0.00308642" G="0.00308642" T="0.990741"/>
      <pos A="0.00308642" C="0.00308642" G="0.990741" T="0.00308642"/>
      <pos A="0.990741" C="0.00308642" G="0.00308642" T="0.00308642"/>
      <pos A="0.00308642" C="0.990741" G="0.00308642" T="0.00308642"/>
      <pos A="0.00308642" C="0.00308642" G="0.00308642" T="0.990741"/>
      <pos A="0.00308642" C="0.00308642" G="0.00308642" T="0.990741"/>
      <pos A="0.00308642" C="0.00308642" G="0.990741" T="0.00308642"/>
      <pos A="0.990741" C="0.00308642" G="0.00308642" T="0.00308642"/>
      <pos A="0.00308642" C="0.00308642" G="0.00308642" T="0.990741"/>
      <pos A="0.00308642" C="0.00308642" G="0.990741" T="0.00308642"/>
      <pos A="0.00308642" C="0.00308642" G="0.00308642" T="0.990741"/>
      <pos A="0.990741" C="0.00308642" G="0.00308642" T="0.00308642"/>
      <pos A="0.00308642" C="0.00308642" G="0.00308642" T="0.990741"/>
      <pos A="0.00308642" C="0.00308642" G="0.00308642" T="0.990741"/>
      <pos A="0.00308642" C="0.990741" G="0.00308642" T="0.00308642"/>
      <pos A="0.00308642" C="0.00308642" G="0.00308642" T="0.990741"/>
      <pos A="0.00308642" C="0.990741" G="0.00308642" T="0.00308642"/>
      <pos A="0.00308642" C="0.00308642" G="0.00308642" T="0.990741"/>
    </motif>
    <motif db="0" id="M42" alt="O42" length="40" nsites="8" evalue="1.3e-003">
      <pos A="0.195" C="0.157554" G="0.35883" T="0.288617"/>
      <pos A="0.246489" C="0.354148" G="0.180958" T="0.218404"/>
      <pos A="0.372872" C="0.120107" G="0.227766" T="0.279255"/>
      <pos A="0.269893" C="0.30266" G="0.218404" T="0.209043"/>
      <pos A="0.227766" C="0.30266" G="0.279255" T="0.190319"/>
      <pos A="0.372872" C="0.223085" G="0.232446" T="0.171596"/>
      <pos A="0.312021" C="0.0452138" G="0.157554" T="0.485212"/>
      <pos A="0.246489" C="0.269893" G="0.283936" T="0.199681"/>
      <pos A="0.157554" C="0.269893" G="0.195" T="0.377553"/>
      <pos A="0.283936" C="0.209043" G="0.209043" T="0.297978"/>
      <pos A="0.326063" C="0.227766" G="0.223085" T="0.223085"/>
      <pos A="0.171596" C="0.372872" G="0.227766" T="0.227766"/>
      <pos A="0.30734" C="0.279255" G="0.176277" T="0.237128"/>
      <pos A="0.255851" C="0.30734" G="0.195" T="0.241808"/>
      <pos A="0.223085" C="0.30266" G="0.283936" T="0.190319"/>
      <pos A="0.134149" C="0.171596" G="0.377553" T="0.316702"/>
      <pos A="0.260532" C="0.255851" G="0.171596" T="0.312021"/>
      <pos A="0.204361" C="0.246489" G="0.260532" T="0.288617"/>
      <pos A="0.227766" C="0.321383" G="0.344787" T="0.106064"/>
      <pos A="0.241808" C="0.354148" G="0.321383" T="0.0826607"/>
      <pos A="0.30266" C="0.241808" G="0.204361" T="0.25117"/>
      <pos A="0.171596" C="0.25117" G="0.180958" T="0.396276"/>
      <pos A="0.297978" C="0.283936" G="0.138831" T="0.279255"/>
      <pos A="0.265213" C="0.162234" G="0.227766" T="0.344787"/>
      <pos A="0.115426" C="0.190319" G="0.326063" T="0.368191"/>
      <pos A="0.415" C="0.129469" G="0.180958" T="0.274575"/>
      <pos A="0.255851" C="0.372872" G="0.195" T="0.176277"/>
      <pos A="0.447765" C="0.199681" G="0.227766" T="0.124788"/>
      <pos A="0.195" C="0.368191" G="0.138831" T="0.297978"/>
      <pos A="0.340106" C="0.148192" G="0.204361" T="0.30734"/>
      <pos A="0.283936" C="0.162234" G="0.297978" T="0.255851"/>
      <pos A="0.218404" C="0.227766" G="0.180958" T="0.372872"/>
      <pos A="0.190319" C="0.293298" G="0.36351" T="0.152873"/>
      <pos A="0.265213" C="0.279255" G="0.176277" T="0.279255"/>
      <pos A="0.199681" C="0.204361" G="0.199681" T="0.396276"/>
      <pos A="0.129469" C="0.326063" G="0.382233" T="0.162234"/>
      <pos A="0.237128" C="0.255851" G="0.241808" T="0.265213"/>
      <pos A="0.246489" C="0.190319" G="0.288617" T="0.274575"/>
      <pos A="0.335425" C="0.335425" G="0.176277" T="0.152873"/>
      <pos A="0.241808" C="0.209043" G="0.157554" T="0.391595"/>
    </motif>
    <motif db="0" id="M43" alt="O43" length="40" nsites="8" evalue="1.3e-003">
      <pos A="0.496914" C="0.00308642" G="0.496914" T="0.00308642"/>
      <pos A="0.00308642" C="0.496914" G="0.00308642" T="0.496914"/>
      <pos A="0.00308642" C="0.496914" G="0.00308642" T="0.496914"/>
      <pos A="0.496914" C="0.00308642" G="0.496914" T="0.00308642"/>
      <pos A="0.496914" C="0.00308642" G="0.00308642" T="0.496914"/>
      <pos A="0.496914" C="0.00308642" G="0.00308642" T="0.496914"/>
      <pos A="0.990741" C="0.00308642" G="0.00308642" T="0.00308642"/>
      <pos A="0.00308642" C="0.496914" G="0.00308642" T="0.496914"/>
      <pos A="0.00308642" C="0.496914" G="0.00308642" T="0.496914"/>
      <pos A="0.00308642" C="0.00308642" G="0.00308642" T="0.990741"/>
      <pos A="0.00308642" C="0.00308642" G="0.00308642" T="0.990741"/>
      <pos A="0.00308642" C="0.00308642" G="0.496914" T="0.496914"/>
      <pos A="0.496914" C="0.00308642" G="0.496914" T="0.00308642"/>
      <pos A="0.496914" C="0.00308642" G="0.496914" T="0.00308642"/>
      <pos A="0.00308642" C="0.00308642" G="0.990741" T="0.00308642"/>
      <pos A="0.496914" C="0.00308642" G="0.496914" T="0.00308642"/>
      <pos A="0.00308642" C="0.00308642" G="0.00308642" T="0.990741"/>
      <pos A="0.00308642" C="0.496914" G="0.00308642" T="0.496914"/>
      <pos A="0.00308642" C="0.00308642" G="0.496914" T="0.496914"/>
      <pos A="0.00308642" C="0.990741" G="0.00308642" T="0.00308642"/>
      <pos A="0.00308642" C="0.990741" G="0.00308642" T="0.00308642"/>
      <pos A="0.00308642" C="0.496914" G="0.00308642" T="0.496914"/>
      <pos A="0.496914" C="0.00308642" G="0.00308642" T="0.496914"/>
      <pos A="0.00308642" C="0.990741" G="0.00308642" T="0.00308642"/>
      <pos A="0.00308642" C="0.990741" G="0.00308642" T="0.00308642"/>
      <pos A="0.00308642" C="0.00308642" G="0.496914" T="0.496914"/>
      <pos A="0.496914" C="0.496914" G="0.00308642" T="0.00308642"/>
      <pos A="0.00308642" C="0.990741" G="0.00308642" T="0.00308642"/>
      <pos A="0.496914" C="0.496914" G="0.00308642" T="0.00308642"/>
      <pos A="0.496914" C="0.00308642" G="0.496914" T="0.00308642"/>
      <pos A="0.00308642" C="0.00308642" G="0.496914" T="0.496914"/>
      <pos A="0.496914" C="0.00308642" G="0.496914" T="0.00308642"/>
      <pos A="0.00308642" C="0.496914" G="0.00308642" T="0.496914"/>
      <pos A="0.496914" C="0.00308642" G="0.496914" T="0.00308642"/>
      <pos A="0.00308642" C="0.00308642" G="0.990741" T="0.00308642"/>
      <pos A="0.496914" C="0.00308642" G="0.496914" T="0.00308642"/>
      <pos A="0.496914" C="0.00308642" G="0.496914" T="0.00308642"/>
      <pos A="0.990741" C="0.00308642" G="0.00308642" T="0.00308642"/>
      <pos A="0.00308642" C="0.00308642" G="0.00308642" T="0.990741"/>
      <pos A="0.990741" C="0.00308642" G="0.00308642" T="0.00308642"/>
    </motif>
    <motif db="0" id="M44" alt="O44" length="40" nsites="8" evalue="1.3e-003">
      <pos A="0.185639" C="0.410318" G="0.166916" T="0.237128"/>
      <pos A="0.218404" C="0.429042" G="0.190319" T="0.162234"/>
      <pos A="0.129469" C="0.0826607" G="0.396276" T="0.391595"/>
      <pos A="0.237128" C="0.209043" G="0.223085" T="0.330745"/>
      <pos A="0.344787" C="0.213723" G="0.255851" T="0.185639"/>
      <pos A="0.176277" C="0.246489" G="0.386915" T="0.190319"/>
      <pos A="0.25117" C="0.354148" G="0.110746" T="0.283936"/>
      <pos A="0.223085" C="0.223085" G="0.223085" T="0.330745"/>
      <pos A="0.330745" C="0.185639" G="0.213723" T="0.269893"/>
      <pos A="0.199681" C="0.25117" G="0.279255" T="0.269893"/>
      <pos A="0.293298" C="0.180958" G="0.283936" T="0.241808"/>
      <pos A="0.176277" C="0.204361" G="0.297978" T="0.321383"/>
      <pos A="0.255851" C="0.255851" G="0.265213" T="0.223085"/>
      <pos A="0.36351" C="0.152873" G="0.25117" T="0.232446"/>
      <pos A="0.223085" C="0.209043" G="0.255851" T="0.312021"/>
      <pos A="0.293298" C="0.340106" G="0.195" T="0.171596"/>
      <pos A="0.283936" C="0.391595" G="0.227766" T="0.0967032"/>
      <pos A="0.372872" C="0.246489" G="0.232446" T="0.148192"/>
      <pos A="0.185639" C="0.326063" G="0.30734" T="0.180958"/>
      <pos A="0.349468" C="0.204361" G="0.115426" T="0.330745"/>
      <pos A="0.283936" C="0.166916" G="0.260532" T="0.288617"/>
      <pos A="0.25117" C="0.265213" G="0.166916" T="0.316702"/>
      <pos A="0.190319" C="0.209043" G="0.190319" T="0.410318"/>
      <pos A="0.185639" C="0.377553" G="0.120107" T="0.316702"/>
      <pos A="0.269893" C="0.129469" G="0.171596" T="0.429042"/>
      <pos A="0.195" C="0.321383" G="0.274575" T="0.209043"/>
      <pos A="0.185639" C="0.232446" G="0.30266" T="0.279255"/>
      <pos A="0.25117" C="0.213723" G="0.283936" T="0.25117"/>
      <pos A="0.433722" C="0.232446" G="0.297978" T="0.0358519"/>
      <pos A="0.237128" C="0.279255" G="0.246489" T="0.237128"/>
      <pos A="0.209043" C="0.223085" G="0.269893" T="0.297978"/>
      <pos A="0.42436" C="0.190319" G="0.0592563" T="0.326063"/>
      <pos A="0.0920217" C="0.386915" G="0.190319" T="0.330745"/>
      <pos A="0.316702" C="0.25117" G="0.227766" T="0.204361"/>
      <pos A="0.41968" C="0.204361" G="0.213723" T="0.162234"/>
      <pos A="0.316702" C="0.152873" G="0.30266" T="0.227766"/>
      <pos A="0.199681" C="0.391595" G="0.246489" T="0.162234"/>
      <pos A="0.279255" C="0.232446" G="0.223085" T="0.265213"/>
      <pos A="0.190319" C="0.335425" G="0.265213" T="0.209043"/>
      <pos A="0.297978" C="0.209043" G="0.213723" T="0.279255"/>
    </motif>
    <motif db="0" id="M46" alt="O46" length="40" nsites="8" evalue="1.3e-003">
      <pos A="0.266461" C="0.318196" G="0.134773" T="0.28057"/>
      <pos A="0.167696" C="0.238242" G="0.266461" T="0.327601"/>
      <pos A="0.106555" C="0.191211" G="0.228836" T="0.473398"/>
      <pos A="0.313492" C="0.271164" G="0.257055" T="0.158289"/>
      <pos A="0.308789" C="0.242945" G="0.214727" T="0.233539"/>
      <pos A="0.35582" C="0.252352" G="0.379335" T="0.0124928"/>
      <pos A="0.393445" C="0.14418" G="0.332304" T="0.13007"/>
      <pos A="0.224133" C="0.20532" G="0.214727" T="0.35582"/>
      <pos A="0.158289" C="0.20532" G="0.379335" T="0.257055"/>
      <pos A="0.106555" C="0.289976" G="0.304086" T="0.299383"/>
      <pos A="0.351117" C="0.257055" G="0.224133" T="0.167696"/>
      <pos A="0.266461" C="0.327601" G="0.148883" T="0.257055"/>
      <pos A="0.111258" C="0.402851" G="0.304086" T="0.181804"/>
      <pos A="0.257055" C="0.139477" G="0.20532" T="0.398148"/>
      <pos A="0.29468" C="0.224133" G="0.172399" T="0.308789"/>
      <pos A="0.289976" C="0.20532" G="0.242945" T="0.261758"/>
      <pos A="0.346414" C="0.247648" G="0.186508" T="0.21943"/>
      <pos A="0.172399" C="0.238242" G="0.299383" T="0.289976"/>
      <pos A="0.261758" C="0.337007" G="0.0971486" T="0.304086"/>
      <pos A="0.289976" C="0.148883" G="0.200617" T="0.360523"/>
      <pos A="0.252352" C="0.252352" G="0.20532" T="0.289976"/>
      <pos A="0.13007" C="0.257055" G="0.29468" T="0.318196"/>
      <pos A="0.365227" C="0.162993" G="0.322899" T="0.148883"/>
      <pos A="0.252352" C="0.252352" G="0.289976" T="0.20532"/>
      <pos A="0.224133" C="0.332304" G="0.252352" T="0.191211"/>
      <pos A="0.332304" C="0.228836" G="0.177101" T="0.261758"/>
      <pos A="0.233539" C="0.224133" G="0.210024" T="0.332304"/>
      <pos A="0.313492" C="0.308789" G="0.186508" T="0.191211"/>
      <pos A="0.214727" C="0.318196" G="0.20532" T="0.261758"/>
      <pos A="0.346414" C="0.120665" G="0.257055" T="0.275867"/>
      <pos A="0.252352" C="0.285273" G="0.271164" T="0.191211"/>
      <pos A="0.398148" C="0.158289" G="0.200617" T="0.242945"/>
      <pos A="0.313492" C="0.224133" G="0.233539" T="0.228836"/>
      <pos A="0.233539" C="0.177101" G="0.421664" T="0.167696"/>
      <pos A="0.177101" C="0.36993" G="0.224133" T="0.228836"/>
      <pos A="0.388742" C="0.233539" G="0.0689304" T="0.308789"/>
      <pos A="0.13007" C="0.153586" G="0.360523" T="0.35582"/>
      <pos A="0.228836" C="0.341711" G="0.134773" T="0.29468"/>
      <pos A="0.224133" C="0.421664" G="0.125368" T="0.228836"/>
      <pos A="0.327601" C="0.238242" G="0.214727" T="0.21943"/>
    </motif>
    <motif db="0" id="M47" alt="O47" length="40" nsites="8" evalue="1.3e-003">
      <pos A="0.332304" C="0.332304" G="0.167696" T="0.167696"/>
      <pos A="0.332304" C="0.00308642" G="0.167696" T="0.496914"/>
      <pos A="0.00308642" C="0.00308642" G="0.496914" T="0.496914"/>
      <pos A="0.00308642" C="0.167696" G="0.332304" T="0.496914"/>
      <pos A="0.00308642" C="0.167696" G="0.167696" T="0.661523"/>
      <pos A="0.00308642" C="0.990741" G="0.00308642" T="0.00308642"/>
      <pos A="0.496914" C="0.167696" G="0.00308642" T="0.332304"/>
      <pos A="0.00308642" C="0.00308642" G="0.661523" T="0.332304"/>
      <pos A="0.167696" C="0.167696" G="0.167696" T="0.496914"/>
      <pos A="0.00308642" C="0.167696" G="0.826131" T="0.00308642"/>
      <pos A="0.332304" C="0.332304" G="0.332304" T="0.00308642"/>
      <pos A="0.167696" C="0.167696" G="0.496914" T="0.167696"/>
      <pos A="0.00308642" C="0.496914" G="0.496914" T="0.00308642"/>
      <pos A="0.332304" C="0.167696" G="0.167696" T="0.332304"/>
      <pos A="0.167696" C="0.167696" G="0.496914" T="0.167696"/>
      <pos A="0.332304" C="0.496914" G="0.167696" T="0.00308642"/>
      <pos A="0.00308642" C="0.332304" G="0.332304" T="0.332304"/>
      <pos A="0.167696" C="0.661523" G="0.00308642" T="0.167696"/>
      <pos A="0.661523" C="0.332304" G="0.00308642" T="0.00308642"/>
      <pos A="0.332304" C="0.00308642" G="0.167696" T="0.496914"/>
      <pos A="0.332304" C="0.167696" G="0.332304" T="0.167696"/>
      <pos A="0.332304" C="0.167696" G="0.332304" T="0.167696"/>
      <pos A="0.00308642" C="0.661523" G="0.332304" T="0.00308642"/>
      <pos A="0.00308642" C="0.167696" G="0.00308642" T="0.826131"/>
      <pos A="0.332304" C="0.00308642" G="0.167696" T="0.496914"/>
      <pos A="0.167696" C="0.496914" G="0.00308642" T="0.332304"/>
      <pos A="0.496914" C="0.332304" G="0.00308642" T="0.167696"/>
      <pos A="0.496914" C="0.167696" G="0.00308642" T="0.332304"/>
      <pos A="0.167696" C="0.167696" G="0.332304" T="0.332304"/>
      <pos A="0.00308642" C="0.661523" G="0.167696" T="0.167696"/>
      <pos A="0.332304" C="0.332304" G="0.167696" T="0.167696"/>
      <pos A="0.167696" C="0.332304" G="0.496914" T="0.00308642"/>
      <pos A="0.661523" C="0.167696" G="0.167696" T="0.00308642"/>
      <pos A="0.00308642" C="0.496914" G="0.332304" T="0.167696"/>
      <pos A="0.332304" C="0.332304" G="0.167696" T="0.167696"/>
      <pos A="0.332304" C="0.00308642" G="0.167696" T="0.496914"/>
      <pos A="0.496914" C="0.167696" G="0.167696" T="0.167696"/>
      <pos A="0.496914" C="0.00308642" G="0.00308642" T="0.496914"/>
      <pos A="0.167696" C="0.00308642" G="0.661523" T="0.167696"/>
      <pos A="0.00308642" C="0.332304" G="0.00308642" T="0.661523"/>
    </motif>
    <motif db="0" id="M48" alt="O48" length="40" nsites="8" evalue="1.3e-003">
      <pos A="0.433722" C="0.246489" G="0.157554" T="0.162234"/>
      <pos A="0.134149" C="0.274575" G="0.293298" T="0.297978"/>
      <pos A="0.237128" C="0.162234" G="0.377553" T="0.223085"/>
      <pos A="0.218404" C="0.274575" G="0.185639" T="0.321383"/>
      <pos A="0.185639" C="0.344787" G="0.297978" T="0.171596"/>
      <pos A="0.344787" C="0.227766" G="0.199681" T="0.227766"/>
      <pos A="0.241808" C="0.199681" G="0.0686183" T="0.489892"/>
      <pos A="0.386915" C="0.162234" G="0.190319" T="0.260532"/>
      <pos A="0.223085" C="0.218404" G="0.368191" T="0.190319"/>
      <pos A="0.110746" C="0.400957" G="0.148192" T="0.340106"/>
      <pos A="0.372872" C="0.288617" G="0.106064" T="0.232446"/>
      <pos A="0.25117" C="0.129469" G="0.340106" T="0.279255"/>
      <pos A="0.223085" C="0.218404" G="0.326063" T="0.232446"/>
      <pos A="0.218404" C="0.209043" G="0.241808" T="0.330745"/>
      <pos A="0.279255" C="0.30734" G="0.124788" T="0.288617"/>
      <pos A="0.288617" C="0.30266" G="0.185639" T="0.223085"/>
      <pos A="0.368191" C="0.185639" G="0.283936" T="0.162234"/>
      <pos A="0.269893" C="0.25117" G="0.321383" T="0.157554"/>
      <pos A="0.279255" C="0.260532" G="0.218404" T="0.241808"/>
      <pos A="0.223085" C="0.269893" G="0.312021" T="0.195"/>
      <pos A="0.180958" C="0.288617" G="0.293298" T="0.237128"/>
      <pos A="0.25117" C="0.344787" G="0.241808" T="0.162234"/>
      <pos A="0.260532" C="0.255851" G="0.106064" T="0.377553"/>
      <pos A="0.180958" C="0.185639" G="0.489892" T="0.143511"/>
      <pos A="0.241808" C="0.30734" G="0.143511" T="0.30734"/>
      <pos A="0.237128" C="0.195" G="0.213723" T="0.354148"/>
      <pos A="0.227766" C="0.269893" G="0.232446" T="0.269893"/>
      <pos A="0.25117" C="0.246489" G="0.171596" T="0.330745"/>
      <pos A="0.148192" C="0.400957" G="0.25117" T="0.199681"/>
      <pos A="0.283936" C="0.166916" G="0.218404" T="0.330745"/>
      <pos A="0.134149" C="0.391595" G="0.195" T="0.279255"/>
      <pos A="0.312021" C="0.241808" G="0.209043" T="0.237128"/>
      <pos A="0.265213" C="0.129469" G="0.312021" T="0.293298"/>
      <pos A="0.213723" C="0.110746" G="0.321383" T="0.354148"/>
      <pos A="0.354148" C="0.241808" G="0.227766" T="0.176277"/>
      <pos A="0.340106" C="0.237128" G="0.152873" T="0.269893"/>
      <pos A="0.293298" C="0.330745" G="0.255851" T="0.120107"/>
      <pos A="0.255851" C="0.41968" G="0.232446" T="0.0920217"/>
      <pos A="0.354148" C="0.209043" G="0.213723" T="0.223085"/>
      <pos A="0.195" C="0.274575" G="0.166916" T="0.36351"/>
    </motif>
    <motif db="0" id="M49" alt="O49" length="40" nsites="8" evalue="1.3e-003">
      <pos A="0.391595" C="0.110746" G="0.321383" T="0.176277"/>
      <pos A="0.386915" C="0.297978" G="0.190319" T="0.124788"/>
      <pos A="0.274575" C="0.265213" G="0.377553" T="0.0826607"/>
      <pos A="0.321383" C="0.176277" G="0.180958" T="0.321383"/>
      <pos A="0.213723" C="0.218404" G="0.218404" T="0.349468"/>
      <pos A="0.134149" C="0.213723" G="0.241808" T="0.410318"/>
      <pos A="0.232446" C="0.274575" G="0.246489" T="0.246489"/>
      <pos A="0.36351" C="0.382233" G="0.0873412" T="0.166916"/>
      <pos A="0.232446" C="0.283936" G="0.316702" T="0.166916"/>
      <pos A="0.330745" C="0.335425" G="0.0732988" T="0.260532"/>
      <pos A="0.166916" C="0.204361" G="0.321383" T="0.30734"/>
      <pos A="0.274575" C="0.25117" G="0.237128" T="0.237128"/>
      <pos A="0.312021" C="0.148192" G="0.129469" T="0.410318"/>
      <pos A="0.152873" C="0.148192" G="0.433722" T="0.265213"/>
      <pos A="0.157554" C="0.321383" G="0.265213" T="0.255851"/>
      <pos A="0.209043" C="0.293298" G="0.195" T="0.30266"/>
      <pos A="0.180958" C="0.148192" G="0.25117" T="0.41968"/>
      <pos A="0.218404" C="0.321383" G="0.321383" T="0.138831"/>
      <pos A="0.260532" C="0.396276" G="0.171596" T="0.171596"/>
      <pos A="0.190319" C="0.237128" G="0.25117" T="0.321383"/>
      <pos A="0.269893" C="0.199681" G="0.246489" T="0.283936"/>
      <pos A="0.223085" C="0.274575" G="0.237128" T="0.265213"/>
      <pos A="0.312021" C="0.213723" G="0.209043" T="0.265213"/>
      <pos A="0.260532" C="0.241808" G="0.204361" T="0.293298"/>
      <pos A="0.232446" C="0.152873" G="0.297978" T="0.316702"/>
      <pos A="0.42436" C="0.185639" G="0.237128" T="0.152873"/>
      <pos A="0.279255" C="0.30734" G="0.344787" T="0.0686183"/>
      <pos A="0.316702" C="0.382233" G="0.162234" T="0.138831"/>
      <pos A="0.330745" C="0.190319" G="0.152873" T="0.326063"/>
      <pos A="0.30266" C="0.209043" G="0.246489" T="0.241808"/>
      <pos A="0.176277" C="0.255851" G="0.283936" T="0.283936"/>
      <pos A="0.255851" C="0.171596" G="0.260532" T="0.312021"/>
      <pos A="0.237128" C="0.265213" G="0.232446" T="0.265213"/>
      <pos A="0.195" C="0.443084" G="0.213723" T="0.148192"/>
      <pos A="0.274575" C="0.265213" G="0.190319" T="0.269893"/>
      <pos A="0.204361" C="0.269893" G="0.209043" T="0.316702"/>
      <pos A="0.297978" C="0.260532" G="0.162234" T="0.279255"/>
      <pos A="0.190319" C="0.279255" G="0.143511" T="0.386915"/>
      <pos A="0.124788" C="0.129469" G="0.344787" T="0.400957"/>
      <pos A="0.433722" C="0.255851" G="0.166916" T="0.143511"/>
    </motif>
    <motif db="0" id="M5" alt="O5" length="40" nsites="8" evalue="1.3e-003">
      <pos A="0.260532" C="0.377553" G="0.237128" T="0.124788"/>
      <pos A="0.279255" C="0.288617" G="0.138831" T="0.293298"/>
      <pos A="0.349468" C="0.157554" G="0.293298" T="0.199681"/>
      <pos A="0.293298" C="0.106064" G="0.162234" T="0.438403"/>
      <pos A="0.157554" C="0.269893" G="0.204361" T="0.368191"/>
      <pos A="0.255851" C="0.368191" G="0.110746" T="0.265213"/>
      <pos A="0.35883" C="0.227766" G="0.241808" T="0.171596"/>
      <pos A="0.134149" C="0.176277" G="0.415" T="0.274575"/>
      <pos A="0.180958" C="0.283936" G="0.162234" T="0.372872"/>
      <pos A="0.349468" C="0.312021" G="0.260532" T="0.0779793"/>
      <pos A="0.265213" C="0.218404" G="0.288617" T="0.227766"/>
      <pos A="0.204361" C="0.279255" G="0.204361" T="0.312021"/>
      <pos A="0.246489" C="0.227766" G="0.25117" T="0.274575"/>
      <pos A="0.162234" C="0.213723" G="0.297978" T="0.326063"/>
      <pos A="0.269893" C="0.185639" G="0.279255" T="0.265213"/>
      <pos A="0.288617" C="0.269893" G="0.25117" T="0.190319"/>
      <pos A="0.283936" C="0.171596" G="0.297978" T="0.246489"/>
      <pos A="0.0967032" C="0.461807" G="0.354148" T="0.0873412"/>
      <pos A="0.354148" C="0.288617" G="0.157554" T="0.199681"/>
      <pos A="0.35883" C="0.157554" G="0.241808" T="0.241808"/>
      <pos A="0.199681" C="0.30266" G="0.36351" T="0.134149"/>
      <pos A="0.288617" C="0.213723" G="0.204361" T="0.293298"/>
      <pos A="0.293298" C="0.274575" G="0.288617" T="0.143511"/>
      <pos A="0.218404" C="0.30266" G="0.129469" T="0.349468"/>
      <pos A="0.274575" C="0.0967032" G="0.269893" T="0.35883"/>
      <pos A="0.25117" C="0.246489" G="0.166916" T="0.335425"/>
      <pos A="0.293298" C="0.335425" G="0.166916" T="0.204361"/>
      <pos A="0.199681" C="0.269893" G="0.120107" T="0.410318"/>
      <pos A="0.166916" C="0.288617" G="0.218404" T="0.326063"/>
      <pos A="0.260532" C="0.283936" G="0.166916" T="0.288617"/>
      <pos A="0.120107" C="0.223085" G="0.246489" T="0.410318"/>
      <pos A="0.232446" C="0.209043" G="0.269893" T="0.288617"/>
      <pos A="0.372872" C="0.180958" G="0.30266" T="0.143511"/>
      <pos A="0.255851" C="0.340106" G="0.255851" T="0.148192"/>
      <pos A="0.335425" C="0.283936" G="0.232446" T="0.148192"/>
      <pos A="0.279255" C="0.232446" G="0.120107" T="0.368191"/>
      <pos A="0.372872" C="0.274575" G="0.138831" T="0.213723"/>
      <pos A="0.171596" C="0.30734" G="0.293298" T="0.227766"/>
      <pos A="0.405638" C="0.185639" G="0.171596" T="0.237128"/>
      <pos A="0.124788" C="0.171596" G="0.386915" T="0.316702"/>
    </motif>
    <motif db="0" id="M50" alt="O50" length="40" nsites="8" evalue="1.3e-003">
      <pos A="0.330745" C="0.227766" G="0.344787" T="0.0967032"/>
      <pos A="0.377553" C="0.283936" G="0.106064" T="0.232446"/>
      <pos A="0.269893" C="0.218404" G="0.218404" T="0.293298"/>
      <pos A="0.171596" C="0.195" G="0.377553" T="0.255851"/>
      <pos A="0.246489" C="0.162234" G="0.269893" T="0.321383"/>
      <pos A="0.30734" C="0.274575" G="0.25117" T="0.166916"/>
      <pos A="0.30734" C="0.227766" G="0.349468" T="0.115426"/>
      <pos A="0.297978" C="0.232446" G="0.227766" T="0.241808"/>
      <pos A="0.213723" C="0.152873" G="0.274575" T="0.35883"/>
      <pos A="0.391595" C="0.269893" G="0.176277" T="0.162234"/>
      <pos A="0.209043" C="0.209043" G="0.241808" T="0.340106"/>
      <pos A="0.237128" C="0.25117" G="0.120107" T="0.391595"/>
      <pos A="0.288617" C="0.297978" G="0.209043" T="0.204361"/>
      <pos A="0.180958" C="0.288617" G="0.227766" T="0.30266"/>
      <pos A="0.227766" C="0.223085" G="0.30734" T="0.241808"/>
      <pos A="0.218404" C="0.297978" G="0.312021" T="0.171596"/>
      <pos A="0.312021" C="0.138831" G="0.293298" T="0.255851"/>
      <pos A="0.171596" C="0.312021" G="0.255851" T="0.260532"/>
      <pos A="0.218404" C="0.227766" G="0.25117" T="0.30266"/>
      <pos A="0.213723" C="0.340106" G="0.134149" T="0.312021"/>
      <pos A="0.246489" C="0.129469" G="0.293298" T="0.330745"/>
      <pos A="0.223085" C="0.209043" G="0.354148" T="0.213723"/>
      <pos A="0.340106" C="0.176277" G="0.180958" T="0.30266"/>
      <pos A="0.485212" C="0.0545758" G="0.269893" T="0.190319"/>
      <pos A="0.185639" C="0.433722" G="0.195" T="0.185639"/>
      <pos A="0.255851" C="0.30734" G="0.0686183" T="0.368191"/>
      <pos A="0.199681" C="0.368191" G="0.204361" T="0.227766"/>
      <pos A="0.241808" C="0.265213" G="0.176277" T="0.316702"/>
      <pos A="0.405638" C="0.25117" G="0.0967032" T="0.246489"/>
      <pos A="0.288617" C="0.204361" G="0.237128" T="0.269893"/>
      <pos A="0.148192" C="0.35883" G="0.283936" T="0.209043"/>
      <pos A="0.288617" C="0.372872" G="0.106064" T="0.232446"/>
      <pos A="0.232446" C="0.274575" G="0.246489" T="0.246489"/>
      <pos A="0.340106" C="0.180958" G="0.354148" T="0.124788"/>
      <pos A="0.218404" C="0.255851" G="0.288617" T="0.237128"/>
      <pos A="0.176277" C="0.199681" G="0.405638" T="0.218404"/>
      <pos A="0.30734" C="0.297978" G="0.223085" T="0.171596"/>
      <pos A="0.227766" C="0.288617" G="0.218404" T="0.265213"/>
      <pos A="0.293298" C="0.180958" G="0.190319" T="0.335425"/>
      <pos A="0.124788" C="0.134149" G="0.157554" T="0.583509"/>
    </motif>
    <motif db="0" id="M52" alt="O52" length="40" nsites="8" evalue="1.3e-003">
      <pos A="0.00308642" C="0.00308642" G="0.332304" T="0.661523"/>
      <pos A="0.00308642" C="0.00308642" G="0.661523" T="0.332304"/>
      <pos A="0.661523" C="0.00308642" G="0.00308642" T="0.332304"/>
      <pos A="0.990741" C="0.00308642" G="0.00308642" T="0.00308642"/>
      <pos A="0.332304" C="0.00308642" G="0.332304" T="0.332304"/>
      <pos A="0.00308642" C="0.332304" G="0.00308642" T="0.661523"/>
      <pos A="0.00308642" C="0.661523" G="0.00308642" T="0.332304"/>
      <pos A="0.990741" C="0.00308642" G="0.00308642" T="0.00308642"/>
      <pos A="0.00308642" C="0.00308642" G="0.661523" T="0.332304"/>
      <pos A="0.332304" C="0.332304" G="0.00308642" T="0.332304"/>
      <pos A="0.00308642" C="0.332304" G="0.661523" T="0.00308642"/>
      <pos A="0.332304" C="0.332304" G="0.00308642" T="0.332304"/>
      <pos A="0.00308642" C="0.332304" G="0.332304" T="0.332304"/>
      <pos A="0.332304" C="0.661523" G="0.00308642" T="0.00308642"/>
      <pos A="0.00308642" C="0.661523" G="0.332304" T="0.00308642"/>
      <pos A="0.00308642" C="0.332304" G="0.332304" T="0.332304"/>
      <pos A="0.661523" C="0.00308642" G="0.00308642" T="0.332304"/>
      <pos A="0.00308642" C="0.332304" G="0.332304" T="0.332304"/>
      <pos A="0.00308642" C="0.332304" G="0.661523" T="0.00308642"/>
      <pos A="0.332304" C="0.00308642" G="0.661523" T="0.00308642"/>
      <pos A="0.332304" C="0.00308642" G="0.661523" T="0.00308642"/>
      <pos A="0.00308642" C="0.332304" G="0.00308642" T="0.661523"/>
      <pos A="0.00308642" C="0.00308642" G="0.00308642" T="0.990741"/>
      <pos A="0.00308642" C="0.00308642" G="0.661523" T="0.332304"/>
      <pos A="0.00308642" C="0.00308642" G="0.990741" T="0.00308642"/>
      <pos A="0.332304" C="0.00308642" G="0.661523" T="0.00308642"/>
      <pos A="0.661523" C="0.00308642" G="0.00308642" T="0.332304"/>
      <pos A="0.00308642" C="0.661523" G="0.332304" T="0.00308642"/>
      <pos A="0.00308642" C="0.332304" G="0.00308642" T="0.661523"/>
      <pos A="0.661523" C="0.00308642" G="0.332304" T="0.00308642"/>
      <pos A="0.00308642" C="0.00308642" G="0.990741" T="0.00308642"/>
      <pos A="0.00308642" C="0.00308642" G="0.990741" T="0.00308642"/>
      <pos A="0.661523" C="0.332304" G="0.00308642" T="0.00308642"/>
      <pos A="0.332304" C="0.332304" G="0.00308642" T="0.332304"/>
      <pos A="0.332304" C="0.00308642" G="0.332304" T="0.332304"/>
      <pos A="0.00308642" C="0.661523" G="0.00308642" T="0.332304"/>
      <pos A="0.332304" C="0.00308642" G="0.00308642" T="0.661523"/>
      <pos A="0.00308642" C="0.00308642" G="0.990741" T="0.00308642"/>
      <pos A="0.00308642" C="0.332304" G="0.332304" T="0.332304"/>
      <pos A="0.661523" C="0.332304" G="0.00308642" T="0.00308642"/>
    </motif>
    <motif db="0" id="M53" alt="O53" length="40" nsites="8" evalue="1.3e-003">
      <pos A="0.124788" C="0.260532" G="0.297978" T="0.316702"/>
      <pos A="0.209043" C="0.176277" G="0.297978" T="0.316702"/>
      <pos A="0.237128" C="0.185639" G="0.330745" T="0.246489"/>
      <pos A="0.171596" C="0.279255" G="0.237128" T="0.312021"/>
      <pos A="0.246489" C="0.312021" G="0.227766" T="0.213723"/>
      <pos A="0.143511" C="0.241808" G="0.293298" T="0.321383"/>
      <pos A="0.321383" C="0.326063" G="0.0920217" T="0.260532"/>
      <pos A="0.106064" C="0.326063" G="0.330745" T="0.237128"/>
      <pos A="0.218404" C="0.0639368" G="0.312021" T="0.405638"/>
      <pos A="0.209043" C="0.274575" G="0.30266" T="0.213723"/>
      <pos A="0.429042" C="0.223085" G="0.237128" T="0.110746"/>
      <pos A="0.443084" C="0.176277" G="0.237128" T="0.143511"/>
      <pos A="0.241808" C="0.232446" G="0.255851" T="0.269893"/>
      <pos A="0.279255" C="0.279255" G="0.204361" T="0.237128"/>
      <pos A="0.354148" C="0.227766" G="0.326063" T="0.0920217"/>
      <pos A="0.330745" C="0.195" G="0.176277" T="0.297978"/>
      <pos A="0.213723" C="0.180958" G="0.269893" T="0.335425"/>
      <pos A="0.180958" C="0.35883" G="0.0920217" T="0.368191"/>
      <pos A="0.265213" C="0.30734" G="0.232446" T="0.195"/>
      <pos A="0.255851" C="0.199681" G="0.0967032" T="0.447765"/>
      <pos A="0.199681" C="0.283936" G="0.185639" T="0.330745"/>
      <pos A="0.508615" C="0.255851" G="0.129469" T="0.106064"/>
      <pos A="0.223085" C="0.185639" G="0.391595" T="0.199681"/>
      <pos A="0.176277" C="0.30266" G="0.227766" T="0.293298"/>
      <pos A="0.293298" C="0.312021" G="0.185639" T="0.209043"/>
      <pos A="0.166916" C="0.297978" G="0.288617" T="0.246489"/>
      <pos A="0.255851" C="0.349468" G="0.288617" T="0.106064"/>
      <pos A="0.255851" C="0.218404" G="0.223085" T="0.30266"/>
      <pos A="0.283936" C="0.199681" G="0.269893" T="0.246489"/>
      <pos A="0.30266" C="0.195" G="0.265213" T="0.237128"/>
      <pos A="0.0920217" C="0.368191" G="0.134149" T="0.405638"/>
      <pos A="0.312021" C="0.185639" G="0.274575" T="0.227766"/>
      <pos A="0.213723" C="0.180958" G="0.349468" T="0.255851"/>
      <pos A="0.209043" C="0.340106" G="0.246489" T="0.204361"/>
      <pos A="0.288617" C="0.269893" G="0.124788" T="0.316702"/>
      <pos A="0.199681" C="0.255851" G="0.166916" T="0.377553"/>
      <pos A="0.321383" C="0.269893" G="0.218404" T="0.190319"/>
      <pos A="0.157554" C="0.30734" G="0.213723" T="0.321383"/>
      <pos A="0.400957" C="0.195" G="0.176277" T="0.227766"/>
      <pos A="0.283936" C="0.269893" G="0.265213" T="0.180958"/>
    </motif>
    <motif db="0" id="M54" alt="O54" length="40" nsites="8" evalue="1.3e-003">
      <pos A="0.300573" C="0.36007" G="0.229176" T="0.110182"/>
      <pos A="0.336271" C="0.0625837" G="0.348171" T="0.252975"/>
      <pos A="0.110182" C="0.0387852" G="0.645656" T="0.205377"/>
      <pos A="0.324371" C="0.181578" G="0.229176" T="0.264874"/>
      <pos A="0.110182" C="0.15778" G="0.336271" T="0.395768"/>
      <pos A="0.074483" C="0.312472" G="0.371969" T="0.241076"/>
      <pos A="0.14588" C="0.383869" G="0.169679" T="0.300573"/>
      <pos A="0.467165" C="0.324371" G="0.169679" T="0.0387852"/>
      <pos A="0.300573" C="0.122081" G="0.264874" T="0.312472"/>
      <pos A="0.252975" C="0.169679" G="0.371969" T="0.205377"/>
      <pos A="0.419567" C="0.122081" G="0.252975" T="0.205377"/>
      <pos A="0.13398" C="0.371969" G="0.229176" T="0.264874"/>
      <pos A="0.348171" C="0.467165" G="0.0506844" T="0.13398"/>
      <pos A="0.395768" C="0.110182" G="0.217276" T="0.276773"/>
      <pos A="0.312472" C="0.181578" G="0.181578" T="0.324371"/>
      <pos A="0.193478" C="0.193478" G="0.36007" T="0.252975"/>
      <pos A="0.288674" C="0.14588" G="0.312472" T="0.252975"/>
      <pos A="0.407668" C="0.13398" G="0.288674" T="0.169679"/>
      <pos A="0.0863822" C="0.241076" G="0.36007" T="0.312472"/>
      <pos A="0.14588" C="0.431467" G="0.229176" T="0.193478"/>
      <pos A="0.288674" C="0.288674" G="0.181578" T="0.241076"/>
      <pos A="0.252975" C="0.110182" G="0.431467" T="0.205377"/>
      <pos A="0.205377" C="0.205377" G="0.371969" T="0.217276"/>
      <pos A="0.252975" C="0.169679" G="0.371969" T="0.205377"/>
      <pos A="0.276773" C="0.217276" G="0.205377" T="0.300573"/>
      <pos A="0.348171" C="0.13398" G="0.169679" T="0.348171"/>
      <pos A="0.288674" C="0.169679" G="0.205377" T="0.336271"/>
      <pos A="0.467165" C="0.264874" G="0.122081" T="0.14588"/>
      <pos A="0.205377" C="0.502863" G="0.0387852" T="0.252975"/>
      <pos A="0.383869" C="0.252975" G="0.122081" T="0.241076"/>
      <pos A="0.15778" C="0.205377" G="0.229176" T="0.407668"/>
      <pos A="0.13398" C="0.312472" G="0.407668" T="0.14588"/>
      <pos A="0.336271" C="0.300573" G="0.229176" T="0.13398"/>
      <pos A="0.252975" C="0.252975" G="0.14588" T="0.348171"/>
      <pos A="0.0625837" C="0.371969" G="0.288674" T="0.276773"/>
      <pos A="0.288674" C="0.324371" G="0.0863822" T="0.300573"/>
      <pos A="0.181578" C="0.193478" G="0.15778" T="0.467165"/>
      <pos A="0.193478" C="0.181578" G="0.252975" T="0.371969"/>
      <pos A="0.336271" C="0.122081" G="0.264874" T="0.276773"/>
      <pos A="0.276773" C="0.13398" G="0.229176" T="0.36007"/>
    </motif>
    <motif db="0" id="M55" alt="O55" length="40" nsites="8" evalue="1.3e-003">
      <pos A="0.162993" C="0.148883" G="0.271164" T="0.416961"/>
      <pos A="0.200617" C="0.360523" G="0.195914" T="0.242945"/>
      <pos A="0.322899" C="0.186508" G="0.228836" T="0.261758"/>
      <pos A="0.289976" C="0.20532" G="0.275867" T="0.228836"/>
      <pos A="0.365227" C="0.233539" G="0.177101" T="0.224133"/>
      <pos A="0.402851" C="0.181804" G="0.0689304" T="0.346414"/>
      <pos A="0.20532" C="0.20532" G="0.393445" T="0.195914"/>
      <pos A="0.181804" C="0.0877422" G="0.398148" T="0.332304"/>
      <pos A="0.21943" C="0.327601" G="0.337007" T="0.115961"/>
      <pos A="0.247648" C="0.43107" G="0.0360079" T="0.285273"/>
      <pos A="0.261758" C="0.332304" G="0.228836" T="0.177101"/>
      <pos A="0.285273" C="0.210024" G="0.275867" T="0.228836"/>
      <pos A="0.186508" C="0.299383" G="0.162993" T="0.351117"/>
      <pos A="0.266461" C="0.186508" G="0.299383" T="0.247648"/>
      <pos A="0.214727" C="0.304086" G="0.195914" T="0.285273"/>
      <pos A="0.21943" C="0.308789" G="0.153586" T="0.318196"/>
      <pos A="0.214727" C="0.0689304" G="0.421664" T="0.29468"/>
      <pos A="0.275867" C="0.224133" G="0.275867" T="0.224133"/>
      <pos A="0.285273" C="0.191211" G="0.177101" T="0.346414"/>
      <pos A="0.247648" C="0.134773" G="0.346414" T="0.271164"/>
      <pos A="0.238242" C="0.275867" G="0.247648" T="0.238242"/>
      <pos A="0.313492" C="0.35582" G="0.195914" T="0.134773"/>
      <pos A="0.36993" C="0.252352" G="0.148883" T="0.228836"/>
      <pos A="0.238242" C="0.210024" G="0.257055" T="0.29468"/>
      <pos A="0.266461" C="0.233539" G="0.238242" T="0.261758"/>
      <pos A="0.384039" C="0.224133" G="0.195914" T="0.195914"/>
      <pos A="0.162993" C="0.36993" G="0.21943" T="0.247648"/>
      <pos A="0.228836" C="0.374632" G="0.101852" T="0.29468"/>
      <pos A="0.289976" C="0.384039" G="0.0877422" T="0.238242"/>
      <pos A="0.210024" C="0.275867" G="0.257055" T="0.257055"/>
      <pos A="0.224133" C="0.299383" G="0.238242" T="0.238242"/>
      <pos A="0.214727" C="0.275867" G="0.242945" T="0.266461"/>
      <pos A="0.186508" C="0.285273" G="0.257055" T="0.271164"/>
      <pos A="0.332304" C="0.191211" G="0.233539" T="0.242945"/>
      <pos A="0.172399" C="0.106555" G="0.346414" T="0.374632"/>
      <pos A="0.289976" C="0.308789" G="0.275867" T="0.125368"/>
      <pos A="0.36993" C="0.186508" G="0.0501175" T="0.393445"/>
      <pos A="0.195914" C="0.252352" G="0.257055" T="0.29468"/>
      <pos A="0.200617" C="0.162993" G="0.346414" T="0.289976"/>
      <pos A="0.388742" C="0.172399" G="0.257055" T="0.181804"/>
    </motif>
    <motif db="0" id="M57" alt="O57" length="40" nsites="8" evalue="1.3e-003">
      <pos A="0.159032" C="0.0550686" G="0.418941" T="0.366959"/>
      <pos A="0.00308642" C="0.262996" G="0.418941" T="0.314977"/>
      <pos A="0.314977" C="0.366959" G="0.314977" T="0.00308642"/>
      <pos A="0.159032" C="0.470922" G="0.262996" T="0.10705"/>
      <pos A="0.418941" C="0.159032" G="0.211013" T="0.211013"/>
      <pos A="0.418941" C="0.0550686" G="0.262996" T="0.262996"/>
      <pos A="0.262996" C="0.211013" G="0.0550686" T="0.470922"/>
      <pos A="0.366959" C="0.10705" G="0.314977" T="0.211013"/>
      <pos A="0.366959" C="0.262996" G="0.159032" T="0.211013"/>
      <pos A="0.366959" C="0.262996" G="0.159032" T="0.211013"/>
      <pos A="0.159032" C="0.159032" G="0.366959" T="0.314977"/>
      <pos A="0.159032" C="0.366959" G="0.262996" T="0.211013"/>
      <pos A="0.522905" C="0.366959" G="0.10705" T="0.00308642"/>
      <pos A="0.159032" C="0.159032" G="0.314977" T="0.366959"/>
      <pos A="0.366959" C="0.366959" G="0.0550686" T="0.211013"/>
      <pos A="0.314977" C="0.211013" G="0.314977" T="0.159032"/>
      <pos A="0.366959" C="0.10705" G="0.366959" T="0.159032"/>
      <pos A="0.10705" C="0.522905" G="0.159032" T="0.211013"/>
      <pos A="0.211013" C="0.418941" G="0.314977" T="0.0550686"/>
      <pos A="0.470922" C="0.262996" G="0.10705" T="0.159032"/>
      <pos A="0.262996" C="0.314977" G="0.366959" T="0.0550686"/>
      <pos A="0.00308642" C="0.418941" G="0.418941" T="0.159032"/>
      <pos A="0.522905" C="0.262996" G="0.211013" T="0.00308642"/>
      <pos A="0.0550686" C="0.314977" G="0.626868" T="0.00308642"/>
      <pos A="0.418941" C="0.159032" G="0.0550686" T="0.366959"/>
      <pos A="0.366959" C="0.10705" G="0.262996" T="0.262996"/>
      <pos A="0.470922" C="0.314977" G="0.159032" T="0.0550686"/>
      <pos A="0.262996" C="0.211013" G="0.0550686" T="0.470922"/>
      <pos A="0.262996" C="0.262996" G="0.0550686" T="0.418941"/>
      <pos A="0.418941" C="0.159032" G="0.366959" T="0.0550686"/>
      <pos A="0.159032" C="0.10705" G="0.418941" T="0.314977"/>
      <pos A="0.366959" C="0.211013" G="0.0550686" T="0.366959"/>
      <pos A="0.159032" C="0.262996" G="0.211013" T="0.366959"/>
      <pos A="0.159032" C="0.159032" G="0.574886" T="0.10705"/>
      <pos A="0.159032" C="0.314977" G="0.366959" T="0.159032"/>
      <pos A="0.211013" C="0.262996" G="0.211013" T="0.314977"/>
      <pos A="0.366959" C="0.211013" G="0.159032" T="0.262996"/>
      <pos A="0.10705" C="0.626868" G="0.0550686" T="0.211013"/>
      <pos A="0.574886" C="0.00308642" G="0.0550686" T="0.366959"/>
      <pos A="0.10705" C="0.159032" G="0.211013" T="0.522905"/>
    </motif>
    <motif db="0" id="M58" alt="O58" length="40" nsites="8" evalue="1.3e-003">
      <pos A="0.36993" C="0.200617" G="0.257055" T="0.172399"/>
      <pos A="0.36993" C="0.228836" G="0.172399" T="0.228836"/>
      <pos A="0.567461" C="0.200617" G="0.172399" T="0.059524"/>
      <pos A="0.426366" C="0.14418" G="0.257055" T="0.172399"/>
      <pos A="0.285273" C="0.0877422" G="0.313492" T="0.313492"/>
      <pos A="0.257055" C="0.200617" G="0.00308642" T="0.539241"/>
      <pos A="0.115961" C="0.228836" G="0.059524" T="0.595679"/>
      <pos A="0.228836" C="0.313492" G="0.0877422" T="0.36993"/>
      <pos A="0.14418" C="0.36993" G="0.200617" T="0.285273"/>
      <pos A="0.200617" C="0.285273" G="0.285273" T="0.228836"/>
      <pos A="0.228836" C="0.228836" G="0.14418" T="0.398148"/>
      <pos A="0.14418" C="0.285273" G="0.172399" T="0.398148"/>
      <pos A="0.285273" C="0.059524" G="0.228836" T="0.426366"/>
      <pos A="0.228836" C="0.14418" G="0.228836" T="0.398148"/>
      <pos A="0.14418" C="0.482804" G="0.200617" T="0.172399"/>
      <pos A="0.257055" C="0.257055" G="0.0877422" T="0.398148"/>
      <pos A="0.341711" C="0.398148" G="0.115961" T="0.14418"/>
      <pos A="0.511023" C="0.115961" G="0.0877422" T="0.285273"/>
      <pos A="0.172399" C="0.313492" G="0.285273" T="0.228836"/>
      <pos A="0.200617" C="0.285273" G="0.0877422" T="0.426366"/>
      <pos A="0.652117" C="0.257055" G="0.0313047" T="0.059524"/>
      <pos A="0.341711" C="0.00308642" G="0.398148" T="0.257055"/>
      <pos A="0.539241" C="0.200617" G="0.172399" T="0.0877422"/>
      <pos A="0.454586" C="0.257055" G="0.0877422" T="0.200617"/>
      <pos A="0.285273" C="0.228836" G="0.200617" T="0.285273"/>
      <pos A="0.285273" C="0.36993" G="0.14418" T="0.200617"/>
      <pos A="0.567461" C="0.313492" G="0.115961" T="0.00308642"/>
      <pos A="0.059524" C="0.14418" G="0.285273" T="0.511023"/>
      <pos A="0.0877422" C="0.313492" G="0.14418" T="0.454586"/>
      <pos A="0.511023" C="0.0877422" G="0.228836" T="0.172399"/>
      <pos A="0.172399" C="0.172399" G="0.313492" T="0.341711"/>
      <pos A="0.172399" C="0.313492" G="0.257055" T="0.257055"/>
      <pos A="0.14418" C="0.115961" G="0.454586" T="0.285273"/>
      <pos A="0.14418" C="0.14418" G="0.454586" T="0.257055"/>
      <pos A="0.285273" C="0.228836" G="0.200617" T="0.285273"/>
      <pos A="0.426366" C="0.115961" G="0.341711" T="0.115961"/>
      <pos A="0.36993" C="0.0877422" G="0.115961" T="0.426366"/>
      <pos A="0.172399" C="0.200617" G="0.341711" T="0.285273"/>
      <pos A="0.172399" C="0.36993" G="0.200617" T="0.257055"/>
      <pos A="0.454586" C="0.228836" G="0.0313047" T="0.285273"/>
    </motif>
    <motif db="0" id="M59" alt="O59" length="40" nsites="8" evalue="1.3e-003">
      <pos A="0.190319" C="0.349468" G="0.232446" T="0.227766"/>
      <pos A="0.143511" C="0.180958" G="0.204361" T="0.471169"/>
      <pos A="0.232446" C="0.138831" G="0.452445" T="0.176277"/>
      <pos A="0.204361" C="0.25117" G="0.293298" T="0.25117"/>
      <pos A="0.190319" C="0.209043" G="0.288617" T="0.312021"/>
      <pos A="0.293298" C="0.246489" G="0.260532" T="0.199681"/>
      <pos A="0.148192" C="0.279255" G="0.223085" T="0.349468"/>
      <pos A="0.382233" C="0.237128" G="0.120107" T="0.260532"/>
      <pos A="0.283936" C="0.36351" G="0.260532" T="0.0920217"/>
      <pos A="0.349468" C="0.283936" G="0.176277" T="0.190319"/>
      <pos A="0.0967032" C="0.124788" G="0.485212" T="0.293298"/>
      <pos A="0.283936" C="0.157554" G="0.232446" T="0.326063"/>
      <pos A="0.30266" C="0.297978" G="0.195" T="0.204361"/>
      <pos A="0.330745" C="0.335425" G="0.180958" T="0.152873"/>
      <pos A="0.213723" C="0.209043" G="0.269893" T="0.30734"/>
      <pos A="0.297978" C="0.288617" G="0.138831" T="0.274575"/>
      <pos A="0.25117" C="0.354148" G="0.227766" T="0.166916"/>
      <pos A="0.443084" C="0.269893" G="0.0920217" T="0.195"/>
      <pos A="0.25117" C="0.25117" G="0.260532" T="0.237128"/>
      <pos A="0.223085" C="0.288617" G="0.218404" T="0.269893"/>
      <pos A="0.148192" C="0.30266" G="0.25117" T="0.297978"/>
      <pos A="0.321383" C="0.0873412" G="0.297978" T="0.293298"/>
      <pos A="0.241808" C="0.176277" G="0.129469" T="0.452445"/>
      <pos A="0.204361" C="0.218404" G="0.335425" T="0.241808"/>
      <pos A="0.152873" C="0.204361" G="0.372872" T="0.269893"/>
      <pos A="0.255851" C="0.433722" G="0.143511" T="0.166916"/>
      <pos A="0.36351" C="0.115426" G="0.204361" T="0.316702"/>
      <pos A="0.209043" C="0.185639" G="0.349468" T="0.255851"/>
      <pos A="0.36351" C="0.195" G="0.227766" T="0.213723"/>
      <pos A="0.386915" C="0.274575" G="0.106064" T="0.232446"/>
      <pos A="0.340106" C="0.265213" G="0.260532" T="0.134149"/>
      <pos A="0.223085" C="0.283936" G="0.227766" T="0.265213"/>
      <pos A="0.199681" C="0.241808" G="0.190319" T="0.368191"/>
      <pos A="0.171596" C="0.279255" G="0.279255" T="0.269893"/>
      <pos A="0.176277" C="0.312021" G="0.223085" T="0.288617"/>
      <pos A="0.223085" C="0.255851" G="0.288617" T="0.232446"/>
      <pos A="0.335425" C="0.255851" G="0.176277" T="0.232446"/>
      <pos A="0.223085" C="0.316702" G="0.265213" T="0.195"/>
      <pos A="0.36351" C="0.269893" G="0.143511" T="0.223085"/>
      <pos A="0.166916" C="0.377553" G="0.134149" T="0.321383"/>
    </motif>
    <motif db="0" id="M6" alt="O6" length="40" nsites="8" evalue="1.3e-003">
      <pos A="0.30698" C="0.30698" G="0.382953" T="0.00308642"/>
      <pos A="0.231006" C="0.155033" G="0.382953" T="0.231006"/>
      <pos A="0.0790598" C="0.534901" G="0.155033" T="0.231006"/>
      <pos A="0.0790598" C="0.534901" G="0.00308642" T="0.382953"/>
      <pos A="0.00308642" C="0.231006" G="0.458926" T="0.30698"/>
      <pos A="0.155033" C="0.00308642" G="0.686847" T="0.155033"/>
      <pos A="0.30698" C="0.00308642" G="0.382953" T="0.30698"/>
      <pos A="0.382953" C="0.0790598" G="0.155033" T="0.382953"/>
      <pos A="0.155033" C="0.231006" G="0.610874" T="0.00308642"/>
      <pos A="0.382953" C="0.30698" G="0.0790598" T="0.231006"/>
      <pos A="0.534901" C="0.0790598" G="0.231006" T="0.155033"/>
      <pos A="0.231006" C="0.30698" G="0.30698" T="0.155033"/>
      <pos A="0.155033" C="0.155033" G="0.30698" T="0.382953"/>
      <pos A="0.30698" C="0.231006" G="0.30698" T="0.155033"/>
      <pos A="0.30698" C="0.30698" G="0.382953" T="0.00308642"/>
      <pos A="0.382953" C="0.155033" G="0.30698" T="0.155033"/>
      <pos A="0.30698" C="0.231006" G="0.155033" T="0.30698"/>
      <pos A="0.231006" C="0.30698" G="0.30698" T="0.155033"/>
      <pos A="0.231006" C="0.0790598" G="0.231006" T="0.458926"/>
      <pos A="0.155033" C="0.155033" G="0.458926" T="0.231006"/>
      <pos A="0.534901" C="0.155033" G="0.231006" T="0.0790598"/>
      <pos A="0.155033" C="0.30698" G="0.231006" T="0.30698"/>
      <pos A="0.382953" C="0.382953" G="0.231006" T="0.00308642"/>
      <pos A="0.534901" C="0.231006" G="0.0790598" T="0.155033"/>
      <pos A="0.231006" C="0.155033" G="0.00308642" T="0.610874"/>
      <pos A="0.00308642" C="0.231006" G="0.534901" T="0.231006"/>
      <pos A="0.30698" C="0.155033" G="0.231006" T="0.30698"/>
      <pos A="0.0790598" C="0.0790598" G="0.382953" T="0.458926"/>
      <pos A="0.155033" C="0.155033" G="0.458926" T="0.231006"/>
      <pos A="0.155033" C="0.155033" G="0.534901" T="0.155033"/>
      <pos A="0.231006" C="0.30698" G="0.30698" T="0.155033"/>
      <pos A="0.458926" C="0.0790598" G="0.231006" T="0.231006"/>
      <pos A="0.30698" C="0.0790598" G="0.30698" T="0.30698"/>
      <pos A="0.00308642" C="0.0790598" G="0.534901" T="0.382953"/>
      <pos A="0.534901" C="0.0790598" G="0.0790598" T="0.30698"/>
      <pos A="0.0790598" C="0.155033" G="0.534901" T="0.231006"/>
      <pos A="0.762821" C="0.0790598" G="0.155033" T="0.00308642"/>
      <pos A="0.30698" C="0.458926" G="0.0790598" T="0.155033"/>
      <pos A="0.458926" C="0.382953" G="0.0790598" T="0.0790598"/>
      <pos A="0.00308642" C="0.231006" G="0.534901" T="0.231006"/>
    </motif>
    <motif db="0" id="M60" alt="O60" length="40" nsites="8" evalue="1.3e-003">
      <pos A="0.0928731" C="0.272446" G="0.362233" T="0.272446"/>
      <pos A="0.18266" C="0.362233" G="0.18266" T="0.272446"/>
      <pos A="0.18266" C="0.0928731" G="0.45202" T="0.272446"/>
      <pos A="0.0928731" C="0.362233" G="0.18266" T="0.362233"/>
      <pos A="0.272446" C="0.0928731" G="0.0928731" T="0.541807"/>
      <pos A="0.272446" C="0.272446" G="0.18266" T="0.272446"/>
      <pos A="0.18266" C="0.362233" G="0.00308642" T="0.45202"/>
      <pos A="0.18266" C="0.272446" G="0.362233" T="0.18266"/>
      <pos A="0.0928731" C="0.362233" G="0.272446" T="0.272446"/>
      <pos A="0.272446" C="0.0928731" G="0.18266" T="0.45202"/>
      <pos A="0.272446" C="0.272446" G="0.362233" T="0.0928731"/>
      <pos A="0.362233" C="0.00308642" G="0.272446" T="0.362233"/>
      <pos A="0.00308642" C="0.45202" G="0.541807" T="0.00308642"/>
      <pos A="0.0928731" C="0.541807" G="0.00308642" T="0.362233"/>
      <pos A="0.541807" C="0.272446" G="0.18266" T="0.00308642"/>
      <pos A="0.00308642" C="0.18266" G="0.0928731" T="0.721381"/>
      <pos A="0.362233" C="0.272446" G="0.18266" T="0.18266"/>
      <pos A="0.0928731" C="0.362233" G="0.18266" T="0.362233"/>
      <pos A="0.362233" C="0.272446" G="0.0928731" T="0.272446"/>
      <pos A="0.18266" C="0.45202" G="0.272446" T="0.0928731"/>
      <pos A="0.18266" C="0.631594" G="0.0928731" T="0.0928731"/>
      <pos A="0.45202" C="0.272446" G="0.00308642" T="0.272446"/>
      <pos A="0.18266" C="0.631594" G="0.0928731" T="0.0928731"/>
      <pos A="0.45202" C="0.0928731" G="0.0928731" T="0.362233"/>
      <pos A="0.0928731" C="0.45202" G="0.18266" T="0.272446"/>
      <pos A="0.18266" C="0.00308642" G="0.45202" T="0.362233"/>
      <pos A="0.272446" C="0.272446" G="0.272446" T="0.18266"/>
      <pos A="0.45202" C="0.0928731" G="0.00308642" T="0.45202"/>
      <pos A="0.272446" C="0.631594" G="0.00308642" T="0.0928731"/>
      <pos A="0.18266" C="0.362233" G="0.00308642" T="0.45202"/>
      <pos A="0.00308642" C="0.45202" G="0.0928731" T="0.45202"/>
      <pos A="0.00308642" C="0.631594" G="0.18266" T="0.18266"/>
      <pos A="0.541807" C="0.18266" G="0.00308642" T="0.272446"/>
      <pos A="0.45202" C="0.272446" G="0.0928731" T="0.18266"/>
      <pos A="0.362233" C="0.362233" G="0.00308642" T="0.272446"/>
      <pos A="0.272446" C="0.272446" G="0.18266" T="0.272446"/>
      <pos A="0.18266" C="0.541807" G="0.0928731" T="0.18266"/>
      <pos A="0.18266" C="0.541807" G="0.0928731" T="0.18266"/>
      <pos A="0.18266" C="0.0928731" G="0.541807" T="0.18266"/>
      <pos A="0.362233" C="0.00308642" G="0.00308642" T="0.631594"/>
    </motif>
    <motif db="0" id="M61" alt="O61" length="40" nsites="8" evalue="1.3e-003">
      <pos A="0.104384" C="0.395616" G="0.294318" T="0.205682"/>
      <pos A="0.294318" C="0.281655" G="0.0537353" T="0.370291"/>
      <pos A="0.117047" C="0.231006" G="0.205682" T="0.446265"/>
      <pos A="0.332304" C="0.167696" G="0.281655" T="0.218345"/>
      <pos A="0.458926" C="0.319642" G="0.167696" T="0.0537353"/>
      <pos A="0.534901" C="0.0410736" G="0.294318" T="0.129709"/>
      <pos A="0.180358" C="0.344967" G="0.218345" T="0.256331"/>
      <pos A="0.180358" C="0.319642" G="0.294318" T="0.205682"/>
      <pos A="0.243669" C="0.281655" G="0.167696" T="0.30698"/>
      <pos A="0.319642" C="0.129709" G="0.281655" T="0.268994"/>
      <pos A="0.332304" C="0.0537353" G="0.205682" T="0.408278"/>
      <pos A="0.0917225" C="0.0157491" G="0.471589" T="0.42094"/>
      <pos A="0.268994" C="0.256331" G="0.281655" T="0.19302"/>
      <pos A="0.167696" C="0.205682" G="0.243669" T="0.382953"/>
      <pos A="0.294318" C="0.218345" G="0.281655" T="0.205682"/>
      <pos A="0.256331" C="0.19302" G="0.104384" T="0.446265"/>
      <pos A="0.484251" C="0.19302" G="0.066398" T="0.256331"/>
      <pos A="0.142371" C="0.484251" G="0.319642" T="0.0537353"/>
      <pos A="0.243669" C="0.268994" G="0.167696" T="0.319642"/>
      <pos A="0.0537353" C="0.42094" G="0.294318" T="0.231006"/>
      <pos A="0.294318" C="0.205682" G="0.357629" T="0.142371"/>
      <pos A="0.256331" C="0.231006" G="0.142371" T="0.370291"/>
      <pos A="0.30698" C="0.268994" G="0.19302" T="0.231006"/>
      <pos A="0.205682" C="0.319642" G="0.104384" T="0.370291"/>
      <pos A="0.180358" C="0.117047" G="0.484251" T="0.218345"/>
      <pos A="0.408278" C="0.117047" G="0.319642" T="0.155033"/>
      <pos A="0.256331" C="0.142371" G="0.281655" T="0.319642"/>
      <pos A="0.42094" C="0.117047" G="0.268994" T="0.19302"/>
      <pos A="0.294318" C="0.243669" G="0.281655" T="0.180358"/>
      <pos A="0.231006" C="0.231006" G="0.268994" T="0.268994"/>
      <pos A="0.332304" C="0.19302" G="0.268994" T="0.205682"/>
      <pos A="0.319642" C="0.281655" G="0.218345" T="0.180358"/>
      <pos A="0.281655" C="0.370291" G="0.104384" T="0.243669"/>
      <pos A="0.243669" C="0.19302" G="0.19302" T="0.370291"/>
      <pos A="0.19302" C="0.332304" G="0.30698" T="0.167696"/>
      <pos A="0.19302" C="0.471589" G="0.155033" T="0.180358"/>
      <pos A="0.281655" C="0.205682" G="0.0284109" T="0.484251"/>
      <pos A="0.370291" C="0.0790598" G="0.256331" T="0.294318"/>
      <pos A="0.319642" C="0.218345" G="0.344967" T="0.117047"/>
      <pos A="0.30698" C="0.205682" G="0.231006" T="0.256331"/>
    </motif>
    <motif db="0" id="M62" alt="O62" length="40" nsites="8" evalue="1.3e-003">
      <pos A="0.200617" C="0.170988" G="0.269753" T="0.358642"/>
      <pos A="0.200617" C="0.131481" G="0.27963" T="0.388272"/>
      <pos A="0.259877" C="0.22037" G="0.151235" T="0.368519"/>
      <pos A="0.408025" C="0.240123" G="0.269753" T="0.0820988"/>
      <pos A="0.27963" C="0.161111" G="0.368519" T="0.190741"/>
      <pos A="0.170988" C="0.259877" G="0.259877" T="0.309259"/>
      <pos A="0.27963" C="0.269753" G="0.25" T="0.200617"/>
      <pos A="0.141358" C="0.447531" G="0.0919753" T="0.319136"/>
      <pos A="0.388272" C="0.151235" G="0.0722222" T="0.388272"/>
      <pos A="0.27963" C="0.121605" G="0.50679" T="0.0919753"/>
      <pos A="0.0820988" C="0.230247" G="0.467284" T="0.22037"/>
      <pos A="0.358642" C="0.338889" G="0.0722222" T="0.230247"/>
      <pos A="0.25" C="0.22037" G="0.151235" T="0.378395"/>
      <pos A="0.417901" C="0.141358" G="0.329012" T="0.111728"/>
      <pos A="0.0623457" C="0.447531" G="0.190741" T="0.299383"/>
      <pos A="0.230247" C="0.358642" G="0.111728" T="0.299383"/>
      <pos A="0.121605" C="0.27963" G="0.348765" T="0.25"/>
      <pos A="0.319136" C="0.131481" G="0.388272" T="0.161111"/>
      <pos A="0.22037" C="0.0623457" G="0.47716" T="0.240123"/>
      <pos A="0.269753" C="0.0820988" G="0.447531" T="0.200617"/>
      <pos A="0.25" C="0.408025" G="0.22037" T="0.121605"/>
      <pos A="0.338889" C="0.27963" G="0.180864" T="0.200617"/>
      <pos A="0.289506" C="0.240123" G="0.131481" T="0.338889"/>
      <pos A="0.319136" C="0.190741" G="0.0524691" T="0.437654"/>
      <pos A="0.210494" C="0.299383" G="0.329012" T="0.161111"/>
      <pos A="0.180864" C="0.338889" G="0.240123" T="0.240123"/>
      <pos A="0.111728" C="0.338889" G="0.25" T="0.299383"/>
      <pos A="0.200617" C="0.329012" G="0.240123" T="0.230247"/>
      <pos A="0.22037" C="0.368519" G="0.121605" T="0.289506"/>
      <pos A="0.180864" C="0.398148" G="0.190741" T="0.230247"/>
      <pos A="0.269753" C="0.388272" G="0.180864" T="0.161111"/>
      <pos A="0.25" C="0.348765" G="0.0623457" T="0.338889"/>
      <pos A="0.170988" C="0.47716" G="0.111728" T="0.240123"/>
      <pos A="0.289506" C="0.180864" G="0.259877" T="0.269753"/>
      <pos A="0.161111" C="0.289506" G="0.289506" T="0.259877"/>
      <pos A="0.240123" C="0.269753" G="0.27963" T="0.210494"/>
      <pos A="0.111728" C="0.289506" G="0.368519" T="0.230247"/>
      <pos A="0.230247" C="0.27963" G="0.240123" T="0.25"/>
      <pos A="0.289506" C="0.141358" G="0.101852" T="0.467284"/>
      <pos A="0.378395" C="0.180864" G="0.259877" T="0.180864"/>
    </motif>
    <motif db="0" id="M63" alt="O63" length="40" nsites="8" evalue="1.3e-003">
      <pos A="0.00308642" C="0.14418" G="0.708554" T="0.14418"/>
      <pos A="0.285273" C="0.00308642" G="0.35582" T="0.35582"/>
      <pos A="0.14418" C="0.285273" G="0.426366" T="0.14418"/>
      <pos A="0.285273" C="0.496914" G="0.14418" T="0.0736336"/>
      <pos A="0.567461" C="0.214727" G="0.214727" T="0.00308642"/>
      <pos A="0.35582" C="0.214727" G="0.35582" T="0.0736336"/>
      <pos A="0.214727" C="0.285273" G="0.214727" T="0.285273"/>
      <pos A="0.0736336" C="0.214727" G="0.214727" T="0.496914"/>
      <pos A="0.567461" C="0.14418" G="0.214727" T="0.0736336"/>
      <pos A="0.214727" C="0.214727" G="0.35582" T="0.214727"/>
      <pos A="0.214727" C="0.14418" G="0.35582" T="0.285273"/>
      <pos A="0.14418" C="0.285273" G="0.35582" T="0.214727"/>
      <pos A="0.14418" C="0.426366" G="0.35582" T="0.0736336"/>
      <pos A="0.285273" C="0.496914" G="0.0736336" T="0.14418"/>
      <pos A="0.285273" C="0.426366" G="0.0736336" T="0.214727"/>
      <pos A="0.14418" C="0.638007" G="0.14418" T="0.0736336"/>
      <pos A="0.567461" C="0.0736336" G="0.285273" T="0.0736336"/>
      <pos A="0.214727" C="0.0736336" G="0.285273" T="0.426366"/>
      <pos A="0.14418" C="0.35582" G="0.496914" T="0.00308642"/>
      <pos A="0.0736336" C="0.0736336" G="0.496914" T="0.35582"/>
      <pos A="0.285273" C="0.426366" G="0.214727" T="0.0736336"/>
      <pos A="0.285273" C="0.14418" G="0.35582" T="0.214727"/>
      <pos A="0.00308642" C="0.496914" G="0.0736336" T="0.426366"/>
      <pos A="0.14418" C="0.496914" G="0.14418" T="0.214727"/>
      <pos A="0.426366" C="0.0736336" G="0.426366" T="0.0736336"/>
      <pos A="0.14418" C="0.426366" G="0.214727" T="0.214727"/>
      <pos A="0.214727" C="0.214727" G="0.426366" T="0.14418"/>
      <pos A="0.14418" C="0.14418" G="0.285273" T="0.426366"/>
      <pos A="0.00308642" C="0.708554" G="0.285273" T="0.00308642"/>
      <pos A="0.285273" C="0.426366" G="0.285273" T="0.00308642"/>
      <pos A="0.14418" C="0.426366" G="0.35582" T="0.0736336"/>
      <pos A="0.14418" C="0.00308642" G="0.35582" T="0.496914"/>
      <pos A="0.0736336" C="0.214727" G="0.567461" T="0.14418"/>
      <pos A="0.285273" C="0.426366" G="0.0736336" T="0.214727"/>
      <pos A="0.638007" C="0.214727" G="0.0736336" T="0.0736336"/>
      <pos A="0.0736336" C="0.214727" G="0.0736336" T="0.638007"/>
      <pos A="0.00308642" C="0.14418" G="0.638007" T="0.214727"/>
      <pos A="0.0736336" C="0.7791" G="0.0736336" T="0.0736336"/>
      <pos A="0.426366" C="0.35582" G="0.14418" T="0.0736336"/>
      <pos A="0.214727" C="0.214727" G="0.426366" T="0.14418"/>
    </motif>
    <motif db="0" id="M64" alt="O64" length="40" nsites="8" evalue="1.3e-003">
      <pos A="0.332304" C="0.332304" G="0.332304" T="0.00308642"/>
      <pos A="0.332304" C="0.222565" G="0.112826" T="0.332304"/>
      <pos A="0.112826" C="0.112826" G="0.112826" T="0.661523"/>
      <pos A="0.551784" C="0.332304" G="0.112826" T="0.00308642"/>
      <pos A="0.442043" C="0.332304" G="0.00308642" T="0.222565"/>
      <pos A="0.222565" C="0.112826" G="0.112826" T="0.551784"/>
      <pos A="0.222565" C="0.112826" G="0.332304" T="0.332304"/>
      <pos A="0.442043" C="0.112826" G="0.332304" T="0.112826"/>
      <pos A="0.00308642" C="0.222565" G="0.442043" T="0.332304"/>
      <pos A="0.442043" C="0.442043" G="0.112826" T="0.00308642"/>
      <pos A="0.332304" C="0.00308642" G="0.00308642" T="0.661523"/>
      <pos A="0.112826" C="0.00308642" G="0.442043" T="0.442043"/>
      <pos A="0.00308642" C="0.442043" G="0.112826" T="0.442043"/>
      <pos A="0.112826" C="0.771262" G="0.00308642" T="0.112826"/>
      <pos A="0.442043" C="0.112826" G="0.222565" T="0.222565"/>
      <pos A="0.00308642" C="0.222565" G="0.551784" T="0.222565"/>
      <pos A="0.661523" C="0.112826" G="0.112826" T="0.112826"/>
      <pos A="0.551784" C="0.222565" G="0.222565" T="0.00308642"/>
      <pos A="0.222565" C="0.00308642" G="0.551784" T="0.222565"/>
      <pos A="0.771262" C="0.112826" G="0.112826" T="0.00308642"/>
      <pos A="0.332304" C="0.00308642" G="0.222565" T="0.442043"/>
      <pos A="0.332304" C="0.00308642" G="0.112826" T="0.551784"/>
      <pos A="0.332304" C="0.222565" G="0.112826" T="0.332304"/>
      <pos A="0.222565" C="0.332304" G="0.112826" T="0.332304"/>
      <pos A="0.332304" C="0.00308642" G="0.442043" T="0.222565"/>
      <pos A="0.222565" C="0.00308642" G="0.332304" T="0.442043"/>
      <pos A="0.332304" C="0.442043" G="0.112826" T="0.112826"/>
      <pos A="0.332304" C="0.00308642" G="0.332304" T="0.332304"/>
      <pos A="0.222565" C="0.00308642" G="0.332304" T="0.442043"/>
      <pos A="0.112826" C="0.112826" G="0.442043" T="0.332304"/>
      <pos A="0.222565" C="0.112826" G="0.332304" T="0.332304"/>
      <pos A="0.112826" C="0.00308642" G="0.332304" T="0.551784"/>
      <pos A="0.112826" C="0.222565" G="0.551784" T="0.112826"/>
      <pos A="0.222565" C="0.442043" G="0.112826" T="0.222565"/>
      <pos A="0.661523" C="0.222565" G="0.00308642" T="0.112826"/>
      <pos A="0.00308642" C="0.551784" G="0.442043" T="0.00308642"/>
      <pos A="0.332304" C="0.551784" G="0.112826" T="0.00308642"/>
      <pos A="0.222565" C="0.00308642" G="0.222565" T="0.551784"/>
      <pos A="0.112826" C="0.332304" G="0.222565" T="0.332304"/>
      <pos A="0.442043" C="0.00308642" G="0.222565" T="0.332304"/>
    </motif>
    <motif db="0" id="M65" alt="O65" length="40" nsites="8" evalue="1.3e-003">
      <pos A="0.990741" C="0.00308642" G="0.00308642" T="0.00308642"/>
      <pos A="0.990741" C="0.00308642" G="0.00308642" T="0.00308642"/>
      <pos A="0.00308642" C="0.990741" G="0.00308642" T="0.00308642"/>
      <pos A="0.990741" C="0.00308642" G="0.00308642" T="0.00308642"/>
      <pos A="0.00308642" C="0.00308642" G="0.00308642" T="0.990741"/>
      <pos A="0.00308642" C="0.990741" G="0.00308642" T="0.00308642"/>
      <pos A="0.00308642" C="0.990741" G="0.00308642" T="0.00308642"/>
      <pos A="0.990741" C="0.00308642" G="0.00308642" T="0.00308642"/>
      <pos A="0.990741" C="0.00308642" G="0.00308642" T="0.00308642"/>
      <pos A="0.00308642" C="0.990741" G="0.00308642" T="0.00308642"/>
      <pos A="0.00308642" C="0.00308642" G="0.990741" T="0.00308642"/>
      <pos A="0.00308642" C="0.00308642" G="0.00308642" T="0.990741"/>
      <pos A="0.00308642" C="0.00308642" G="0.00308642" T="0.990741"/>
      <pos A="0.00308642" C="0.990741" G="0.00308642" T="0.00308642"/>
      <pos A="0.990741" C="0.00308642" G="0.00308642" T="0.00308642"/>
      <pos A="0.00308642" C="0.00308642" G="0.990741" T="0.00308642"/>
      <pos A="0.00308642" C="0.00308642" G="0.00308642" T="0.990741"/>
      <pos A="0.990741" C="0.00308642" G="0.00308642" T="0.00308642"/>
      <pos A="0.00308642" C="0.990741" G="0.00308642" T="0.00308642"/>
      <pos A="0.990741" C="0.00308642" G="0.00308642" T="0.00308642"/>
      <pos A="0.00308642" C="0.990741" G="0.00308642" T="0.00308642"/>
      <pos A="0.00308642" C="0.990741" G="0.00308642" T="0.00308642"/>
      <pos A="0.990741" C="0.00308642" G="0.00308642" T="0.00308642"/>
      <pos A="0.00308642" C="0.00308642" G="0.990741" T="0.00308642"/>
      <pos A="0.00308642" C="0.00308642" G="0.990741" T="0.00308642"/>
      <pos A="0.00308642" C="0.00308642" G="0.00308642" T="0.990741"/>
      <pos A="0.00308642" C="0.00308642" G="0.990741" T="0.00308642"/>
      <pos A="0.00308642" C="0.00308642" G="0.990741" T="0.00308642"/>
      <pos A="0.00308642" C="0.00308642" G="0.00308642" T="0.990741"/>
      <pos A="0.00308642" C="0.00308642" G="0.990741" T="0.00308642"/>
      <pos A="0.00308642" C="0.00308642" G="0.990741" T="0.00308642"/>
      <pos A="0.00308642" C="0.00308642" G="0.990741" T="0.00308642"/>
      <pos A="0.00308642" C="0.00308642" G="0.990741" T="0.00308642"/>
      <pos A="0.00308642" C="0.00308642" G="0.990741" T="0.00308642"/>
      <pos A="0.00308642" C="0.990741" G="0.00308642" T="0.00308642"/>
      <pos A="0.990741" C="0.00308642" G="0.00308642" T="0.00308642"/>
      <pos A="0.00308642" C="0.00308642" G="0.990741" T="0.00308642"/>
      <pos A="0.00308642" C="0.00308642" G="0.00308642" T="0.990741"/>
      <pos A="0.00308642" C="0.990741" G="0.00308642" T="0.00308642"/>
      <pos A="0.00308642" C="0.990741" G="0.00308642" T="0.00308642"/>
    </motif>
    <motif db="0" id="M66" alt="O66" length="40" nsites="8" evalue="1.3e-003">
      <pos A="0.00308642" C="0.990741" G="0.00308642" T="0.00308642"/>
      <pos A="0.00308642" C="0.00308642" G="0.00308642" T="0.990741"/>
      <pos A="0.00308642" C="0.00308642" G="0.990741" T="0.00308642"/>
      <pos A="0.00308642" C="0.990741" G="0.00308642" T="0.00308642"/>
      <pos A="0.00308642" C="0.00308642" G="0.00308642" T="0.990741"/>
      <pos A="0.00308642" C="0.00308642" G="0.990741" T="0.00308642"/>
      <pos A="0.00308642" C="0.00308642" G="0.990741" T="0.00308642"/>
      <pos A="0.00308642" C="0.00308642" G="0.00308642" T="0.990741"/>
      <pos A="0.00308642" C="0.990741" G="0.00308642" T="0.00308642"/>
      <pos A="0.990741" C="0.00308642" G="0.00308642" T="0.00308642"/>
      <pos A="0.00308642" C="0.00308642" G="0.00308642" T="0.990741"/>
      <pos A="0.00308642" C="0.00308642" G="0.00308642" T="0.990741"/>
      <pos A="0.00308642" C="0.00308642" G="0.00308642" T="0.990741"/>
      <pos A="0.00308642" C="0.990741" G="0.00308642" T="0.00308642"/>
      <pos A="0.00308642" C="0.00308642" G="0.00308642" T="0.990741"/>
      <pos A="0.00308642" C="0.00308642" G="0.00308642" T="0.990741"/>
      <pos A="0.00308642" C="0.990741" G="0.00308642" T="0.00308642"/>
      <pos A="0.00308642" C="0.00308642" G="0.990741" T="0.00308642"/>
      <pos A="0.00308642" C="0.990741" G="0.00308642" T="0.00308642"/>
      <pos A="0.990741" C="0.00308642" G="0.00308642" T="0.00308642"/>
      <pos A="0.00308642" C="0.00308642" G="0.00308642" T="0.990741"/>
      <pos A="0.00308642" C="0.00308642" G="0.00308642" T="0.990741"/>
      <pos A="0.00308642" C="0.00308642" G="0.00308642" T="0.990741"/>
      <pos A="0.00308642" C="0.00308642" G="0.00308642" T="0.990741"/>
      <pos A="0.00308642" C="0.990741" G="0.00308642" T="0.00308642"/>
      <pos A="0.00308642" C="0.00308642" G="0.00308642" T="0.990741"/>
      <pos A="0.990741" C="0.00308642" G="0.00308642" T="0.00308642"/>
      <pos A="0.990741" C="0.00308642" G="0.00308642" T="0.00308642"/>
      <pos A="0.00308642" C="0.990741" G="0.00308642" T="0.00308642"/>
      <pos A="0.990741" C="0.00308642" G="0.00308642" T="0.00308642"/>
      <pos A="0.00308642" C="0.990741" G="0.00308642" T="0.00308642"/>
      <pos A="0.990741" C="0.00308642" G="0.00308642" T="0.00308642"/>
      <pos A="0.00308642" C="0.990741" G="0.00308642" T="0.00308642"/>
      <pos A="0.00308642" C="0.990741" G="0.00308642" T="0.00308642"/>
      <pos A="0.00308642" C="0.990741" G="0.00308642" T="0.00308642"/>
      <pos A="0.00308642" C="0.00308642" G="0.00308642" T="0.990741"/>
      <pos A="0.00308642" C="0.00308642" G="0.00308642" T="0.990741"/>
      <pos A="0.00308642" C="0.990741" G="0.00308642" T="0.00308642"/>
      <pos A="0.990741" C="0.00308642" G="0.00308642" T="0.00308642"/>
      <pos A="0.00308642" C="0.00308642" G="0.990741" T="0.00308642"/>
    </motif>
    <motif db="0" id="M67" alt="O67" length="40" nsites="8" evalue="1.3e-003">
      <pos A="0.265213" C="0.237128" G="0.227766" T="0.269893"/>
      <pos A="0.297978" C="0.30734" G="0.237128" T="0.157554"/>
      <pos A="0.274575" C="0.283936" G="0.237128" T="0.204361"/>
      <pos A="0.335425" C="0.152873" G="0.246489" T="0.265213"/>
      <pos A="0.213723" C="0.218404" G="0.429042" T="0.138831"/>
      <pos A="0.204361" C="0.209043" G="0.269893" T="0.316702"/>
      <pos A="0.269893" C="0.0779793" G="0.293298" T="0.35883"/>
      <pos A="0.265213" C="0.293298" G="0.218404" T="0.223085"/>
      <pos A="0.134149" C="0.312021" G="0.274575" T="0.279255"/>
      <pos A="0.162234" C="0.438403" G="0.241808" T="0.157554"/>
      <pos A="0.368191" C="0.354148" G="0.101384" T="0.176277"/>
      <pos A="0.148192" C="0.176277" G="0.330745" T="0.344787"/>
      <pos A="0.232446" C="0.180958" G="0.349468" T="0.237128"/>
      <pos A="0.312021" C="0.283936" G="0.199681" T="0.204361"/>
      <pos A="0.457127" C="0.106064" G="0.101384" T="0.335425"/>
      <pos A="0.237128" C="0.25117" G="0.134149" T="0.377553"/>
      <pos A="0.0452138" C="0.288617" G="0.166916" T="0.499254"/>
      <pos A="0.227766" C="0.246489" G="0.288617" T="0.237128"/>
      <pos A="0.265213" C="0.195" G="0.185639" T="0.354148"/>
      <pos A="0.461807" C="0.180958" G="0.265213" T="0.0920217"/>
      <pos A="0.269893" C="0.265213" G="0.269893" T="0.195"/>
      <pos A="0.265213" C="0.283936" G="0.180958" T="0.269893"/>
      <pos A="0.279255" C="0.36351" G="0.124788" T="0.232446"/>
      <pos A="0.340106" C="0.269893" G="0.190319" T="0.199681"/>
      <pos A="0.274575" C="0.35883" G="0.120107" T="0.246489"/>
      <pos A="0.312021" C="0.180958" G="0.190319" T="0.316702"/>
      <pos A="0.185639" C="0.279255" G="0.246489" T="0.288617"/>
      <pos A="0.279255" C="0.35883" G="0.237128" T="0.124788"/>
      <pos A="0.218404" C="0.344787" G="0.255851" T="0.180958"/>
      <pos A="0.415" C="0.180958" G="0.223085" T="0.180958"/>
      <pos A="0.101384" C="0.223085" G="0.354148" T="0.321383"/>
      <pos A="0.283936" C="0.223085" G="0.25117" T="0.241808"/>
      <pos A="0.269893" C="0.223085" G="0.148192" T="0.35883"/>
      <pos A="0.269893" C="0.148192" G="0.36351" T="0.218404"/>
      <pos A="0.115426" C="0.237128" G="0.297978" T="0.349468"/>
      <pos A="0.297978" C="0.190319" G="0.237128" T="0.274575"/>
      <pos A="0.283936" C="0.269893" G="0.260532" T="0.185639"/>
      <pos A="0.218404" C="0.269893" G="0.227766" T="0.283936"/>
      <pos A="0.227766" C="0.218404" G="0.260532" T="0.293298"/>
      <pos A="0.279255" C="0.260532" G="0.148192" T="0.312021"/>
    </motif>
    <motif db="0" id="M69" alt="O69" length="40" nsites="8" evalue="1.3e-003">
      <pos A="0.332304" C="0.167696" G="0.167696" T="0.332304"/>
      <pos A="0.25" C="0.0853906" G="0.0853906" T="0.579218"/>
      <pos A="0.25" C="0.00308642" G="0.414609" T="0.332304"/>
      <pos A="0.332304" C="0.167696" G="0.167696" T="0.332304"/>
      <pos A="0.00308642" C="0.332304" G="0.25" T="0.414609"/>
      <pos A="0.0853906" C="0.0853906" G="0.661523" T="0.167696"/>
      <pos A="0.167696" C="0.25" G="0.332304" T="0.25"/>
      <pos A="0.661523" C="0.167696" G="0.00308642" T="0.167696"/>
      <pos A="0.00308642" C="0.0853906" G="0.661523" T="0.25"/>
      <pos A="0.0853906" C="0.00308642" G="0.332304" T="0.579218"/>
      <pos A="0.167696" C="0.496914" G="0.0853906" T="0.25"/>
      <pos A="0.0853906" C="0.25" G="0.0853906" T="0.579218"/>
      <pos A="0.167696" C="0.414609" G="0.25" T="0.167696"/>
      <pos A="0.579218" C="0.25" G="0.00308642" T="0.167696"/>
      <pos A="0.414609" C="0.0853906" G="0.332304" T="0.167696"/>
      <pos A="0.167696" C="0.25" G="0.25" T="0.332304"/>
      <pos A="0.00308642" C="0.167696" G="0.25" T="0.579218"/>
      <pos A="0.414609" C="0.0853906" G="0.167696" T="0.332304"/>
      <pos A="0.332304" C="0.332304" G="0.332304" T="0.00308642"/>
      <pos A="0.496914" C="0.0853906" G="0.25" T="0.167696"/>
      <pos A="0.25" C="0.0853906" G="0.00308642" T="0.661523"/>
      <pos A="0.0853906" C="0.414609" G="0.25" T="0.25"/>
      <pos A="0.167696" C="0.0853906" G="0.25" T="0.496914"/>
      <pos A="0.496914" C="0.167696" G="0.25" T="0.0853906"/>
      <pos A="0.167696" C="0.25" G="0.25" T="0.332304"/>
      <pos A="0.25" C="0.167696" G="0.25" T="0.332304"/>
      <pos A="0.579218" C="0.0853906" G="0.25" T="0.0853906"/>
      <pos A="0.414609" C="0.332304" G="0.167696" T="0.0853906"/>
      <pos A="0.167696" C="0.0853906" G="0.661523" T="0.0853906"/>
      <pos A="0.167696" C="0.25" G="0.0853906" T="0.496914"/>
      <pos A="0.00308642" C="0.25" G="0.167696" T="0.579218"/>
      <pos A="0.0853906" C="0.414609" G="0.25" T="0.25"/>
      <pos A="0.25" C="0.332304" G="0.0853906" T="0.332304"/>
      <pos A="0.661523" C="0.25" G="0.00308642" T="0.0853906"/>
      <pos A="0.0853906" C="0.332304" G="0.332304" T="0.25"/>
      <pos A="0.25" C="0.25" G="0.25" T="0.25"/>
      <pos A="0.826131" C="0.00308642" G="0.167696" T="0.00308642"/>
      <pos A="0.25" C="0.25" G="0.414609" T="0.0853906"/>
      <pos A="0.579218" C="0.0853906" G="0.0853906" T="0.25"/>
      <pos A="0.579218" C="0.167696" G="0.167696" T="0.0853906"/>
    </motif>
    <motif db="0" id="M71" alt="O71" length="40" nsites="8" evalue="1.3e-003">
      <pos A="0.13007" C="0.257055" G="0.29468" T="0.318196"/>
      <pos A="0.238242" C="0.266461" G="0.299383" T="0.195914"/>
      <pos A="0.435773" C="0.158289" G="0.167696" T="0.238242"/>
      <pos A="0.228836" C="0.228836" G="0.20532" T="0.337007"/>
      <pos A="0.162993" C="0.35582" G="0.299383" T="0.181804"/>
      <pos A="0.195914" C="0.351117" G="0.115961" T="0.337007"/>
      <pos A="0.195914" C="0.158289" G="0.360523" T="0.285273"/>
      <pos A="0.266461" C="0.195914" G="0.200617" T="0.337007"/>
      <pos A="0.35582" C="0.275867" G="0.21943" T="0.148883"/>
      <pos A="0.162993" C="0.134773" G="0.360523" T="0.341711"/>
      <pos A="0.252352" C="0.266461" G="0.337007" T="0.14418"/>
      <pos A="0.261758" C="0.195914" G="0.257055" T="0.285273"/>
      <pos A="0.332304" C="0.285273" G="0.153586" T="0.228836"/>
      <pos A="0.257055" C="0.162993" G="0.332304" T="0.247648"/>
      <pos A="0.238242" C="0.337007" G="0.224133" T="0.200617"/>
      <pos A="0.384039" C="0.275867" G="0.148883" T="0.191211"/>
      <pos A="0.360523" C="0.21943" G="0.242945" T="0.177101"/>
      <pos A="0.327601" C="0.158289" G="0.271164" T="0.242945"/>
      <pos A="0.261758" C="0.247648" G="0.299383" T="0.191211"/>
      <pos A="0.172399" C="0.304086" G="0.186508" T="0.337007"/>
      <pos A="0.21943" C="0.177101" G="0.384039" T="0.21943"/>
      <pos A="0.247648" C="0.266461" G="0.162993" T="0.322899"/>
      <pos A="0.252352" C="0.332304" G="0.167696" T="0.247648"/>
      <pos A="0.365227" C="0.261758" G="0.120665" T="0.252352"/>
      <pos A="0.322899" C="0.200617" G="0.172399" T="0.304086"/>
      <pos A="0.0924454" C="0.28057" G="0.242945" T="0.384039"/>
      <pos A="0.0783358" C="0.224133" G="0.210024" T="0.487507"/>
      <pos A="0.233539" C="0.308789" G="0.148883" T="0.308789"/>
      <pos A="0.238242" C="0.289976" G="0.238242" T="0.233539"/>
      <pos A="0.398148" C="0.172399" G="0.271164" T="0.158289"/>
      <pos A="0.162993" C="0.195914" G="0.318196" T="0.322899"/>
      <pos A="0.233539" C="0.252352" G="0.224133" T="0.289976"/>
      <pos A="0.299383" C="0.388742" G="0.191211" T="0.120665"/>
      <pos A="0.181804" C="0.332304" G="0.257055" T="0.228836"/>
      <pos A="0.228836" C="0.210024" G="0.247648" T="0.313492"/>
      <pos A="0.181804" C="0.435773" G="0.228836" T="0.153586"/>
      <pos A="0.322899" C="0.261758" G="0.261758" T="0.153586"/>
      <pos A="0.261758" C="0.083039" G="0.29468" T="0.360523"/>
      <pos A="0.393445" C="0.266461" G="0.233539" T="0.106555"/>
      <pos A="0.35582" C="0.20532" G="0.120665" T="0.318196"/>
    </motif>
    <motif db="0" id="M72" alt="O72" length="40" nsites="8" evalue="1.3e-003">
      <pos A="0.180958" C="0.227766" G="0.41968" T="0.171596"/>
      <pos A="0.25117" C="0.241808" G="0.190319" T="0.316702"/>
      <pos A="0.106064" C="0.213723" G="0.190319" T="0.489892"/>
      <pos A="0.204361" C="0.195" G="0.190319" T="0.410318"/>
      <pos A="0.25117" C="0.279255" G="0.241808" T="0.227766"/>
      <pos A="0.443084" C="0.218404" G="0.157554" T="0.180958"/>
      <pos A="0.340106" C="0.265213" G="0.297978" T="0.0967032"/>
      <pos A="0.354148" C="0.255851" G="0.241808" T="0.148192"/>
      <pos A="0.326063" C="0.176277" G="0.213723" T="0.283936"/>
      <pos A="0.134149" C="0.232446" G="0.274575" T="0.35883"/>
      <pos A="0.157554" C="0.269893" G="0.330745" T="0.241808"/>
      <pos A="0.162234" C="0.279255" G="0.218404" T="0.340106"/>
      <pos A="0.279255" C="0.204361" G="0.297978" T="0.218404"/>
      <pos A="0.279255" C="0.213723" G="0.368191" T="0.138831"/>
      <pos A="0.274575" C="0.36351" G="0.297978" T="0.0639368"/>
      <pos A="0.297978" C="0.143511" G="0.106064" T="0.452445"/>
      <pos A="0.297978" C="0.237128" G="0.279255" T="0.185639"/>
      <pos A="0.255851" C="0.297978" G="0.25117" T="0.195"/>
      <pos A="0.274575" C="0.209043" G="0.223085" T="0.293298"/>
      <pos A="0.246489" C="0.335425" G="0.213723" T="0.204361"/>
      <pos A="0.246489" C="0.312021" G="0.185639" T="0.255851"/>
      <pos A="0.171596" C="0.35883" G="0.223085" T="0.246489"/>
      <pos A="0.297978" C="0.269893" G="0.209043" T="0.223085"/>
      <pos A="0.30266" C="0.180958" G="0.195" T="0.321383"/>
      <pos A="0.185639" C="0.237128" G="0.30734" T="0.269893"/>
      <pos A="0.232446" C="0.326063" G="0.0826607" T="0.35883"/>
      <pos A="0.330745" C="0.124788" G="0.166916" T="0.377553"/>
      <pos A="0.279255" C="0.241808" G="0.199681" T="0.279255"/>
      <pos A="0.255851" C="0.195" G="0.368191" T="0.180958"/>
      <pos A="0.288617" C="0.260532" G="0.237128" T="0.213723"/>
      <pos A="0.396276" C="0.227766" G="0.255851" T="0.120107"/>
      <pos A="0.199681" C="0.152873" G="0.30734" T="0.340106"/>
      <pos A="0.255851" C="0.288617" G="0.204361" T="0.25117"/>
      <pos A="0.400957" C="0.148192" G="0.232446" T="0.218404"/>
      <pos A="0.0732988" C="0.30266" G="0.321383" T="0.30266"/>
      <pos A="0.335425" C="0.330745" G="0.190319" T="0.143511"/>
      <pos A="0.209043" C="0.297978" G="0.274575" T="0.218404"/>
      <pos A="0.316702" C="0.195" G="0.115426" T="0.372872"/>
      <pos A="0.185639" C="0.283936" G="0.297978" T="0.232446"/>
      <pos A="0.185639" C="0.344787" G="0.213723" T="0.255851"/>
    </motif>
    <motif db="0" id="M73" alt="O73" length="40" nsites="8" evalue="1.3e-003">
      <pos A="0.377553" C="0.204361" G="0.180958" T="0.237128"/>
      <pos A="0.223085" C="0.279255" G="0.124788" T="0.372872"/>
      <pos A="0.237128" C="0.237128" G="0.377553" T="0.148192"/>
      <pos A="0.349468" C="0.30266" G="0.157554" T="0.190319"/>
      <pos A="0.246489" C="0.223085" G="0.213723" T="0.316702"/>
      <pos A="0.218404" C="0.180958" G="0.354148" T="0.246489"/>
      <pos A="0.223085" C="0.269893" G="0.143511" T="0.36351"/>
      <pos A="0.171596" C="0.255851" G="0.279255" T="0.293298"/>
      <pos A="0.25117" C="0.241808" G="0.241808" T="0.265213"/>
      <pos A="0.213723" C="0.138831" G="0.195" T="0.452445"/>
      <pos A="0.232446" C="0.218404" G="0.260532" T="0.288617"/>
      <pos A="0.227766" C="0.195" G="0.382233" T="0.195"/>
      <pos A="0.162234" C="0.213723" G="0.30266" T="0.321383"/>
      <pos A="0.30266" C="0.312021" G="0.166916" T="0.218404"/>
      <pos A="0.255851" C="0.36351" G="0.265213" T="0.115426"/>
      <pos A="0.372872" C="0.279255" G="0.0686183" T="0.279255"/>
      <pos A="0.152873" C="0.255851" G="0.288617" T="0.30266"/>
      <pos A="0.204361" C="0.377553" G="0.176277" T="0.241808"/>
      <pos A="0.241808" C="0.30734" G="0.30266" T="0.148192"/>
      <pos A="0.279255" C="0.25117" G="0.297978" T="0.171596"/>
      <pos A="0.349468" C="0.166916" G="0.246489" T="0.237128"/>
      <pos A="0.494573" C="0.180958" G="0.190319" T="0.134149"/>
      <pos A="0.274575" C="0.312021" G="0.199681" T="0.213723"/>
      <pos A="0.241808" C="0.190319" G="0.209043" T="0.35883"/>
      <pos A="0.204361" C="0.213723" G="0.185639" T="0.396276"/>
      <pos A="0.134149" C="0.279255" G="0.316702" T="0.269893"/>
      <pos A="0.321383" C="0.143511" G="0.288617" T="0.246489"/>
      <pos A="0.30266" C="0.218404" G="0.223085" T="0.255851"/>
      <pos A="0.297978" C="0.279255" G="0.255851" T="0.166916"/>
      <pos A="0.25117" C="0.349468" G="0.120107" T="0.279255"/>
      <pos A="0.30734" C="0.283936" G="0.204361" T="0.204361"/>
      <pos A="0.176277" C="0.269893" G="0.368191" T="0.185639"/>
      <pos A="0.288617" C="0.134149" G="0.223085" T="0.354148"/>
      <pos A="0.218404" C="0.293298" G="0.195" T="0.293298"/>
      <pos A="0.213723" C="0.471169" G="0.0545758" T="0.260532"/>
      <pos A="0.171596" C="0.227766" G="0.106064" T="0.494573"/>
      <pos A="0.265213" C="0.316702" G="0.237128" T="0.180958"/>
      <pos A="0.274575" C="0.25117" G="0.180958" T="0.293298"/>
      <pos A="0.195" C="0.223085" G="0.316702" T="0.265213"/>
      <pos A="0.312021" C="0.241808" G="0.326063" T="0.120107"/>
    </motif>
    <motif db="0" id="M74" alt="O74" length="40" nsites="8" evalue="1.3e-003">
      <pos A="0.171596" C="0.265213" G="0.279255" T="0.283936"/>
      <pos A="0.227766" C="0.288617" G="0.176277" T="0.30734"/>
      <pos A="0.232446" C="0.180958" G="0.30734" T="0.279255"/>
      <pos A="0.162234" C="0.47585" G="0.265213" T="0.0967032"/>
      <pos A="0.312021" C="0.185639" G="0.138831" T="0.36351"/>
      <pos A="0.25117" C="0.115426" G="0.372872" T="0.260532"/>
      <pos A="0.223085" C="0.213723" G="0.30734" T="0.255851"/>
      <pos A="0.400957" C="0.260532" G="0.162234" T="0.176277"/>
      <pos A="0.232446" C="0.195" G="0.269893" T="0.30266"/>
      <pos A="0.260532" C="0.209043" G="0.227766" T="0.30266"/>
      <pos A="0.171596" C="0.344787" G="0.368191" T="0.115426"/>
      <pos A="0.452445" C="0.237128" G="0.152873" T="0.157554"/>
      <pos A="0.171596" C="0.223085" G="0.340106" T="0.265213"/>
      <pos A="0.293298" C="0.321383" G="0.157554" T="0.227766"/>
      <pos A="0.330745" C="0.232446" G="0.265213" T="0.171596"/>
      <pos A="0.330745" C="0.36351" G="0.138831" T="0.166916"/>
      <pos A="0.30266" C="0.110746" G="0.199681" T="0.386915"/>
      <pos A="0.335425" C="0.138831" G="0.199681" T="0.326063"/>
      <pos A="0.166916" C="0.176277" G="0.386915" T="0.269893"/>
      <pos A="0.199681" C="0.190319" G="0.41968" T="0.190319"/>
      <pos A="0.171596" C="0.237128" G="0.195" T="0.396276"/>
      <pos A="0.185639" C="0.274575" G="0.25117" T="0.288617"/>
      <pos A="0.232446" C="0.227766" G="0.227766" T="0.312021"/>
      <pos A="0.176277" C="0.232446" G="0.316702" T="0.274575"/>
      <pos A="0.377553" C="0.227766" G="0.171596" T="0.223085"/>
      <pos A="0.279255" C="0.396276" G="0.143511" T="0.180958"/>
      <pos A="0.190319" C="0.330745" G="0.199681" T="0.279255"/>
      <pos A="0.232446" C="0.344787" G="0.138831" T="0.283936"/>
      <pos A="0.400957" C="0.288617" G="0.138831" T="0.171596"/>
      <pos A="0.326063" C="0.223085" G="0.213723" T="0.237128"/>
      <pos A="0.297978" C="0.227766" G="0.246489" T="0.227766"/>
      <pos A="0.138831" C="0.30734" G="0.274575" T="0.279255"/>
      <pos A="0.185639" C="0.223085" G="0.227766" T="0.36351"/>
      <pos A="0.152873" C="0.461807" G="0.148192" T="0.237128"/>
      <pos A="0.429042" C="0.25117" G="0.120107" T="0.199681"/>
      <pos A="0.344787" C="0.0639368" G="0.36351" T="0.227766"/>
      <pos A="0.190319" C="0.143511" G="0.400957" T="0.265213"/>
      <pos A="0.241808" C="0.213723" G="0.195" T="0.349468"/>
      <pos A="0.330745" C="0.204361" G="0.209043" T="0.255851"/>
      <pos A="0.129469" C="0.293298" G="0.237128" T="0.340106"/>
    </motif>
    <motif db="0" id="M75" alt="O75" length="40" nsites="8" evalue="1.3e-003">
      <pos A="0.213723" C="0.134149" G="0.283936" T="0.368191"/>
      <pos A="0.30734" C="0.120107" G="0.190319" T="0.382233"/>
      <pos A="0.255851" C="0.279255" G="0.297978" T="0.166916"/>
      <pos A="0.227766" C="0.372872" G="0.0826607" T="0.316702"/>
      <pos A="0.30734" C="0.25117" G="0.223085" T="0.218404"/>
      <pos A="0.190319" C="0.260532" G="0.47585" T="0.0732988"/>
      <pos A="0.438403" C="0.115426" G="0.115426" T="0.330745"/>
      <pos A="0.316702" C="0.335425" G="0.255851" T="0.0920217"/>
      <pos A="0.199681" C="0.106064" G="0.326063" T="0.368191"/>
      <pos A="0.115426" C="0.283936" G="0.213723" T="0.386915"/>
      <pos A="0.157554" C="0.283936" G="0.260532" T="0.297978"/>
      <pos A="0.157554" C="0.372872" G="0.227766" T="0.241808"/>
      <pos A="0.30734" C="0.148192" G="0.274575" T="0.269893"/>
      <pos A="0.223085" C="0.101384" G="0.405638" T="0.269893"/>
      <pos A="0.241808" C="0.382233" G="0.227766" T="0.148192"/>
      <pos A="0.138831" C="0.25117" G="0.326063" T="0.283936"/>
      <pos A="0.283936" C="0.330745" G="0.106064" T="0.279255"/>
      <pos A="0.326063" C="0.269893" G="0.166916" T="0.237128"/>
      <pos A="0.152873" C="0.269893" G="0.265213" T="0.312021"/>
      <pos A="0.283936" C="0.199681" G="0.237128" T="0.279255"/>
      <pos A="0.283936" C="0.30734" G="0.223085" T="0.185639"/>
      <pos A="0.340106" C="0.213723" G="0.223085" T="0.223085"/>
      <pos A="0.129469" C="0.279255" G="0.30266" T="0.288617"/>
      <pos A="0.316702" C="0.213723" G="0.204361" T="0.265213"/>
      <pos A="0.377553" C="0.209043" G="0.115426" T="0.297978"/>
      <pos A="0.377553" C="0.185639" G="0.209043" T="0.227766"/>
      <pos A="0.223085" C="0.260532" G="0.223085" T="0.293298"/>
      <pos A="0.447765" C="0.190319" G="0.106064" T="0.255851"/>
      <pos A="0.185639" C="0.227766" G="0.199681" T="0.386915"/>
      <pos A="0.312021" C="0.293298" G="0.195" T="0.199681"/>
      <pos A="0.199681" C="0.321383" G="0.283936" T="0.195"/>
      <pos A="0.237128" C="0.283936" G="0.199681" T="0.279255"/>
      <pos A="0.195" C="0.279255" G="0.255851" T="0.269893"/>
      <pos A="0.274575" C="0.241808" G="0.25117" T="0.232446"/>
      <pos A="0.162234" C="0.283936" G="0.209043" T="0.344787"/>
      <pos A="0.269893" C="0.185639" G="0.335425" T="0.209043"/>
      <pos A="0.204361" C="0.330745" G="0.274575" T="0.190319"/>
      <pos A="0.372872" C="0.283936" G="0.223085" T="0.120107"/>
      <pos A="0.237128" C="0.195" G="0.288617" T="0.279255"/>
      <pos A="0.246489" C="0.223085" G="0.166916" T="0.36351"/>
    </motif>
    <motif db="0" id="M76" alt="O76" length="40" nsites="8" evalue="1.3e-003">
      <pos A="0.00308642" C="0.00308642" G="0.496914" T="0.496914"/>
      <pos A="0.00308642" C="0.00308642" G="0.496914" T="0.496914"/>
      <pos A="0.00308642" C="0.00308642" G="0.496914" T="0.496914"/>
      <pos A="0.00308642" C="0.990741" G="0.00308642" T="0.00308642"/>
      <pos A="0.496914" C="0.496914" G="0.00308642" T="0.00308642"/>
      <pos A="0.00308642" C="0.496914" G="0.496914" T="0.00308642"/>
      <pos A="0.496914" C="0.00308642" G="0.00308642" T="0.496914"/>
      <pos A="0.496914" C="0.496914" G="0.00308642" T="0.00308642"/>
      <pos A="0.00308642" C="0.00308642" G="0.00308642" T="0.990741"/>
      <pos A="0.00308642" C="0.496914" G="0.00308642" T="0.496914"/>
      <pos A="0.00308642" C="0.00308642" G="0.00308642" T="0.990741"/>
      <pos A="0.00308642" C="0.990741" G="0.00308642" T="0.00308642"/>
      <pos A="0.496914" C="0.00308642" G="0.00308642" T="0.496914"/>
      <pos A="0.00308642" C="0.496914" G="0.00308642" T="0.496914"/>
      <pos A="0.00308642" C="0.00308642" G="0.00308642" T="0.990741"/>
      <pos A="0.00308642" C="0.00308642" G="0.990741" T="0.00308642"/>
      <pos A="0.496914" C="0.00308642" G="0.00308642" T="0.496914"/>
      <pos A="0.00308642" C="0.496914" G="0.496914" T="0.00308642"/>
      <pos A="0.00308642" C="0.990741" G="0.00308642" T="0.00308642"/>
      <pos A="0.00308642" C="0.496914" G="0.00308642" T="0.496914"/>
      <pos A="0.496914" C="0.00308642" G="0.00308642" T="0.496914"/>
      <pos A="0.00308642" C="0.496914" G="0.496914" T="0.00308642"/>
      <pos A="0.496914" C="0.00308642" G="0.496914" T="0.00308642"/>
      <pos A="0.496914" C="0.496914" G="0.00308642" T="0.00308642"/>
      <pos A="0.990741" C="0.00308642" G="0.00308642" T="0.00308642"/>
      <pos A="0.990741" C="0.00308642" G="0.00308642" T="0.00308642"/>
      <pos A="0.00308642" C="0.496914" G="0.00308642" T="0.496914"/>
      <pos A="0.496914" C="0.00308642" G="0.00308642" T="0.496914"/>
      <pos A="0.00308642" C="0.496914" G="0.496914" T="0.00308642"/>
      <pos A="0.00308642" C="0.496914" G="0.00308642" T="0.496914"/>
      <pos A="0.00308642" C="0.00308642" G="0.990741" T="0.00308642"/>
      <pos A="0.00308642" C="0.496914" G="0.00308642" T="0.496914"/>
      <pos A="0.990741" C="0.00308642" G="0.00308642" T="0.00308642"/>
      <pos A="0.00308642" C="0.496914" G="0.00308642" T="0.496914"/>
      <pos A="0.00308642" C="0.990741" G="0.00308642" T="0.00308642"/>
      <pos A="0.00308642" C="0.00308642" G="0.496914" T="0.496914"/>
      <pos A="0.00308642" C="0.990741" G="0.00308642" T="0.00308642"/>
      <pos A="0.00308642" C="0.990741" G="0.00308642" T="0.00308642"/>
      <pos A="0.496914" C="0.496914" G="0.00308642" T="0.00308642"/>
      <pos A="0.00308642" C="0.496914" G="0.00308642" T="0.496914"/>
    </motif>
    <motif db="0" id="M77" alt="O77" length="40" nsites="8" evalue="1.3e-003">
      <pos A="0.00308642" C="0.496914" G="0.496914" T="0.00308642"/>
      <pos A="0.661523" C="0.00308642" G="0.00308642" T="0.332304"/>
      <pos A="0.167696" C="0.167696" G="0.332304" T="0.332304"/>
      <pos A="0.332304" C="0.00308642" G="0.00308642" T="0.661523"/>
      <pos A="0.332304" C="0.167696" G="0.332304" T="0.167696"/>
      <pos A="0.167696" C="0.661523" G="0.00308642" T="0.167696"/>
      <pos A="0.661523" C="0.00308642" G="0.167696" T="0.167696"/>
      <pos A="0.332304" C="0.167696" G="0.332304" T="0.167696"/>
      <pos A="0.167696" C="0.661523" G="0.00308642" T="0.167696"/>
      <pos A="0.00308642" C="0.332304" G="0.167696" T="0.496914"/>
      <pos A="0.00308642" C="0.00308642" G="0.661523" T="0.332304"/>
      <pos A="0.00308642" C="0.00308642" G="0.990741" T="0.00308642"/>
      <pos A="0.496914" C="0.496914" G="0.00308642" T="0.00308642"/>
      <pos A="0.00308642" C="0.167696" G="0.167696" T="0.661523"/>
      <pos A="0.496914" C="0.167696" G="0.332304" T="0.00308642"/>
      <pos A="0.00308642" C="0.332304" G="0.167696" T="0.496914"/>
      <pos A="0.496914" C="0.332304" G="0.167696" T="0.00308642"/>
      <pos A="0.332304" C="0.00308642" G="0.167696" T="0.496914"/>
      <pos A="0.661523" C="0.167696" G="0.00308642" T="0.167696"/>
      <pos A="0.00308642" C="0.496914" G="0.167696" T="0.332304"/>
      <pos A="0.00308642" C="0.167696" G="0.496914" T="0.332304"/>
      <pos A="0.167696" C="0.661523" G="0.167696" T="0.00308642"/>
      <pos A="0.496914" C="0.167696" G="0.00308642" T="0.332304"/>
      <pos A="0.00308642" C="0.332304" G="0.167696" T="0.496914"/>
      <pos A="0.332304" C="0.167696" G="0.332304" T="0.167696"/>
      <pos A="0.332304" C="0.332304" G="0.332304" T="0.00308642"/>
      <pos A="0.496914" C="0.167696" G="0.00308642" T="0.332304"/>
      <pos A="0.00308642" C="0.167696" G="0.496914" T="0.332304"/>
      <pos A="0.332304" C="0.496914" G="0.167696" T="0.00308642"/>
      <pos A="0.661523" C="0.167696" G="0.00308642" T="0.167696"/>
      <pos A="0.496914" C="0.167696" G="0.167696" T="0.167696"/>
      <pos A="0.167696" C="0.332304" G="0.167696" T="0.332304"/>
      <pos A="0.00308642" C="0.661523" G="0.167696" T="0.167696"/>
      <pos A="0.496914" C="0.167696" G="0.00308642" T="0.332304"/>
      <pos A="0.332304" C="0.332304" G="0.332304" T="0.00308642"/>
      <pos A="0.661523" C="0.332304" G="0.00308642" T="0.00308642"/>
      <pos A="0.496914" C="0.00308642" G="0.332304" T="0.167696"/>
      <pos A="0.167696" C="0.496914" G="0.00308642" T="0.332304"/>
      <pos A="0.167696" C="0.332304" G="0.00308642" T="0.496914"/>
      <pos A="0.167696" C="0.00308642" G="0.167696" T="0.661523"/>
    </motif>
    <motif db="0" id="M78" alt="O78" length="40" nsites="8" evalue="1.3e-003">
      <pos A="0.200617" C="0.00308642" G="0.200617" T="0.595679"/>
      <pos A="0.200617" C="0.79321" G="0.00308642" T="0.00308642"/>
      <pos A="0.200617" C="0.200617" G="0.200617" T="0.398148"/>
      <pos A="0.00308642" C="0.398148" G="0.200617" T="0.398148"/>
      <pos A="0.200617" C="0.00308642" G="0.200617" T="0.595679"/>
      <pos A="0.00308642" C="0.200617" G="0.200617" T="0.595679"/>
      <pos A="0.200617" C="0.200617" G="0.398148" T="0.200617"/>
      <pos A="0.00308642" C="0.200617" G="0.398148" T="0.398148"/>
      <pos A="0.00308642" C="0.00308642" G="0.595679" T="0.398148"/>
      <pos A="0.00308642" C="0.200617" G="0.79321" T="0.00308642"/>
      <pos A="0.00308642" C="0.398148" G="0.398148" T="0.200617"/>
      <pos A="0.00308642" C="0.79321" G="0.200617" T="0.00308642"/>
      <pos A="0.00308642" C="0.00308642" G="0.990741" T="0.00308642"/>
      <pos A="0.00308642" C="0.595679" G="0.00308642" T="0.398148"/>
      <pos A="0.00308642" C="0.595679" G="0.200617" T="0.200617"/>
      <pos A="0.00308642" C="0.398148" G="0.595679" T="0.00308642"/>
      <pos A="0.200617" C="0.398148" G="0.00308642" T="0.398148"/>
      <pos A="0.200617" C="0.398148" G="0.00308642" T="0.398148"/>
      <pos A="0.00308642" C="0.00308642" G="0.990741" T="0.00308642"/>
      <pos A="0.200617" C="0.595679" G="0.00308642" T="0.200617"/>
      <pos A="0.200617" C="0.00308642" G="0.00308642" T="0.79321"/>
      <pos A="0.595679" C="0.00308642" G="0.398148" T="0.00308642"/>
      <pos A="0.00308642" C="0.00308642" G="0.00308642" T="0.990741"/>
      <pos A="0.00308642" C="0.595679" G="0.00308642" T="0.398148"/>
      <pos A="0.00308642" C="0.79321" G="0.00308642" T="0.200617"/>
      <pos A="0.00308642" C="0.200617" G="0.79321" T="0.00308642"/>
      <pos A="0.200617" C="0.00308642" G="0.79321" T="0.00308642"/>
      <pos A="0.00308642" C="0.398148" G="0.595679" T="0.00308642"/>
      <pos A="0.398148" C="0.200617" G="0.00308642" T="0.398148"/>
      <pos A="0.200617" C="0.00308642" G="0.79321" T="0.00308642"/>
      <pos A="0.398148" C="0.398148" G="0.200617" T="0.00308642"/>
      <pos A="0.00308642" C="0.79321" G="0.200617" T="0.00308642"/>
      <pos A="0.200617" C="0.00308642" G="0.00308642" T="0.79321"/>
      <pos A="0.00308642" C="0.200617" G="0.398148" T="0.398148"/>
      <pos A="0.398148" C="0.00308642" G="0.595679" T="0.00308642"/>
      <pos A="0.00308642" C="0.00308642" G="0.79321" T="0.200617"/>
      <pos A="0.00308642" C="0.00308642" G="0.79321" T="0.200617"/>
      <pos A="0.200617" C="0.398148" G="0.00308642" T="0.398148"/>
      <pos A="0.00308642" C="0.00308642" G="0.398148" T="0.595679"/>
      <pos A="0.00308642" C="0.200617" G="0.79321" T="0.00308642"/>
    </motif>
    <motif db="0" id="M8" alt="O8" length="40" nsites="8" evalue="1.3e-003">
      <pos A="0.21943" C="0.233539" G="0.238242" T="0.308789"/>
      <pos A="0.412258" C="0.195914" G="0.200617" T="0.191211"/>
      <pos A="0.233539" C="0.252352" G="0.29468" T="0.21943"/>
      <pos A="0.275867" C="0.20532" G="0.13007" T="0.388742"/>
      <pos A="0.13007" C="0.28057" G="0.426366" T="0.162993"/>
      <pos A="0.318196" C="0.247648" G="0.191211" T="0.242945"/>
      <pos A="0.186508" C="0.407555" G="0.20532" T="0.200617"/>
      <pos A="0.35582" C="0.134773" G="0.271164" T="0.238242"/>
      <pos A="0.20532" C="0.337007" G="0.214727" T="0.242945"/>
      <pos A="0.20532" C="0.247648" G="0.261758" T="0.285273"/>
      <pos A="0.158289" C="0.153586" G="0.313492" T="0.374632"/>
      <pos A="0.233539" C="0.158289" G="0.172399" T="0.435773"/>
      <pos A="0.29468" C="0.224133" G="0.289976" T="0.191211"/>
      <pos A="0.181804" C="0.379335" G="0.28057" T="0.158289"/>
      <pos A="0.261758" C="0.304086" G="0.233539" T="0.200617"/>
      <pos A="0.36993" C="0.186508" G="0.308789" T="0.134773"/>
      <pos A="0.20532" C="0.337007" G="0.153586" T="0.304086"/>
      <pos A="0.511023" C="0.214727" G="0.115961" T="0.158289"/>
      <pos A="0.261758" C="0.242945" G="0.299383" T="0.195914"/>
      <pos A="0.210024" C="0.313492" G="0.210024" T="0.266461"/>
      <pos A="0.158289" C="0.238242" G="0.214727" T="0.388742"/>
      <pos A="0.365227" C="0.13007" G="0.172399" T="0.332304"/>
      <pos A="0.257055" C="0.289976" G="0.275867" T="0.177101"/>
      <pos A="0.285273" C="0.228836" G="0.271164" T="0.214727"/>
      <pos A="0.242945" C="0.158289" G="0.275867" T="0.322899"/>
      <pos A="0.228836" C="0.416961" G="0.21943" T="0.134773"/>
      <pos A="0.327601" C="0.257055" G="0.0924454" T="0.322899"/>
      <pos A="0.29468" C="0.167696" G="0.261758" T="0.275867"/>
      <pos A="0.162993" C="0.13007" G="0.365227" T="0.341711"/>
      <pos A="0.247648" C="0.308789" G="0.261758" T="0.181804"/>
      <pos A="0.304086" C="0.412258" G="0.21943" T="0.0642272"/>
      <pos A="0.285273" C="0.186508" G="0.181804" T="0.346414"/>
      <pos A="0.181804" C="0.195914" G="0.388742" T="0.233539"/>
      <pos A="0.337007" C="0.21943" G="0.13007" T="0.313492"/>
      <pos A="0.304086" C="0.252352" G="0.0924454" T="0.351117"/>
      <pos A="0.167696" C="0.233539" G="0.313492" T="0.285273"/>
      <pos A="0.167696" C="0.304086" G="0.252352" T="0.275867"/>
      <pos A="0.252352" C="0.322899" G="0.162993" T="0.261758"/>
      <pos A="0.210024" C="0.13007" G="0.261758" T="0.398148"/>
      <pos A="0.261758" C="0.247648" G="0.29468" T="0.195914"/>
    </motif>
    <motif db="0" id="M80" alt="O80" length="40" nsites="8" evalue="1.3e-003">
      <pos A="0.217079" C="0.184156" G="0.554526" T="0.044239"/>
      <pos A="0.282921" C="0.25" G="0.159465" T="0.307613"/>
      <pos A="0.184156" C="0.406378" G="0.233539" T="0.175926"/>
      <pos A="0.175926" C="0.192387" G="0.340535" T="0.291153"/>
      <pos A="0.0936217" C="0.381687" G="0.24177" T="0.282921"/>
      <pos A="0.184156" C="0.192387" G="0.225309" T="0.398148"/>
      <pos A="0.200617" C="0.25" G="0.25823" T="0.291153"/>
      <pos A="0.25" C="0.266461" G="0.340535" T="0.143004"/>
      <pos A="0.25" C="0.324074" G="0.167696" T="0.25823"/>
      <pos A="0.217079" C="0.398148" G="0.25" T="0.134773"/>
      <pos A="0.340535" C="0.356996" G="0.126543" T="0.175926"/>
      <pos A="0.217079" C="0.299383" G="0.365227" T="0.118313"/>
      <pos A="0.24177" C="0.42284" G="0.151235" T="0.184156"/>
      <pos A="0.200617" C="0.217079" G="0.25823" T="0.324074"/>
      <pos A="0.266461" C="0.184156" G="0.315844" T="0.233539"/>
      <pos A="0.175926" C="0.43107" G="0.200617" T="0.192387"/>
      <pos A="0.348765" C="0.175926" G="0.282921" T="0.192387"/>
      <pos A="0.25823" C="0.282921" G="0.315844" T="0.143004"/>
      <pos A="0.101852" C="0.373457" G="0.381687" T="0.143004"/>
      <pos A="0.233539" C="0.307613" G="0.274691" T="0.184156"/>
      <pos A="0.373457" C="0.0936217" G="0.25823" T="0.274691"/>
      <pos A="0.217079" C="0.299383" G="0.118313" T="0.365227"/>
      <pos A="0.24177" C="0.43107" G="0.0936217" T="0.233539"/>
      <pos A="0.175926" C="0.340535" G="0.356996" T="0.126543"/>
      <pos A="0.044239" C="0.25823" G="0.324074" T="0.373457"/>
      <pos A="0.217079" C="0.184156" G="0.315844" T="0.282921"/>
      <pos A="0.233539" C="0.389918" G="0.151235" T="0.225309"/>
      <pos A="0.266461" C="0.398148" G="0.184156" T="0.151235"/>
      <pos A="0.25823" C="0.291153" G="0.348765" T="0.101852"/>
      <pos A="0.266461" C="0.291153" G="0.175926" T="0.266461"/>
      <pos A="0.110082" C="0.398148" G="0.25823" T="0.233539"/>
      <pos A="0.225309" C="0.332304" G="0.233539" T="0.208847"/>
      <pos A="0.192387" C="0.389918" G="0.126543" T="0.291153"/>
      <pos A="0.291153" C="0.151235" G="0.406378" T="0.151235"/>
      <pos A="0.25823" C="0.381687" G="0.151235" T="0.208847"/>
      <pos A="0.225309" C="0.167696" G="0.439301" T="0.167696"/>
      <pos A="0.151235" C="0.389918" G="0.299383" T="0.159465"/>
      <pos A="0.299383" C="0.143004" G="0.307613" T="0.25"/>
      <pos A="0.126543" C="0.282921" G="0.225309" T="0.365227"/>
      <pos A="0.299383" C="0.184156" G="0.192387" T="0.324074"/>
    </motif>
    <motif db="0" id="M81" alt="O81" length="40" nsites="8" evalue="1.3e-003">
      <pos A="0.362233" C="0.0928731" G="0.45202" T="0.0928731"/>
      <pos A="0.496914" C="0.137767" G="0.137767" T="0.227554"/>
      <pos A="0.407127" C="0.0479802" G="0.18266" T="0.362233"/>
      <pos A="0.0928731" C="0.407127" G="0.362233" T="0.137767"/>
      <pos A="0.137767" C="0.18266" G="0.0928731" T="0.5867"/>
      <pos A="0.0479802" C="0.31734" G="0.407127" T="0.227554"/>
      <pos A="0.31734" C="0.362233" G="0.227554" T="0.0928731"/>
      <pos A="0.407127" C="0.00308642" G="0.272446" T="0.31734"/>
      <pos A="0.227554" C="0.0928731" G="0.631594" T="0.0479802"/>
      <pos A="0.18266" C="0.31734" G="0.227554" T="0.272446"/>
      <pos A="0.137767" C="0.362233" G="0.227554" T="0.272446"/>
      <pos A="0.00308642" C="0.407127" G="0.362233" T="0.227554"/>
      <pos A="0.18266" C="0.137767" G="0.227554" T="0.45202"/>
      <pos A="0.362233" C="0.137767" G="0.407127" T="0.0928731"/>
      <pos A="0.18266" C="0.18266" G="0.0928731" T="0.541807"/>
      <pos A="0.18266" C="0.407127" G="0.362233" T="0.0479802"/>
      <pos A="0.137767" C="0.0928731" G="0.0928731" T="0.676487"/>
      <pos A="0.272446" C="0.407127" G="0.00308642" T="0.31734"/>
      <pos A="0.45202" C="0.272446" G="0.18266" T="0.0928731"/>
      <pos A="0.45202" C="0.0928731" G="0.362233" T="0.0928731"/>
      <pos A="0.407127" C="0.407127" G="0.137767" T="0.0479802"/>
      <pos A="0.272446" C="0.362233" G="0.0479802" T="0.31734"/>
      <pos A="0.407127" C="0.272446" G="0.18266" T="0.137767"/>
      <pos A="0.272446" C="0.496914" G="0.18266" T="0.0479802"/>
      <pos A="0.272446" C="0.272446" G="0.137767" T="0.31734"/>
      <pos A="0.31734" C="0.18266" G="0.0928731" T="0.407127"/>
      <pos A="0.18266" C="0.272446" G="0.227554" T="0.31734"/>
      <pos A="0.227554" C="0.362233" G="0.31734" T="0.0928731"/>
      <pos A="0.0928731" C="0.496914" G="0.0479802" T="0.362233"/>
      <pos A="0.45202" C="0.18266" G="0.18266" T="0.18266"/>
      <pos A="0.18266" C="0.137767" G="0.362233" T="0.31734"/>
      <pos A="0.0479802" C="0.407127" G="0.45202" T="0.0928731"/>
      <pos A="0.496914" C="0.0479802" G="0.0928731" T="0.362233"/>
      <pos A="0.272446" C="0.45202" G="0.18266" T="0.0928731"/>
      <pos A="0.227554" C="0.5867" G="0.137767" T="0.0479802"/>
      <pos A="0.496914" C="0.137767" G="0.0928731" T="0.272446"/>
      <pos A="0.0479802" C="0.00308642" G="0.5867" T="0.362233"/>
      <pos A="0.18266" C="0.31734" G="0.272446" T="0.227554"/>
      <pos A="0.31734" C="0.0928731" G="0.31734" T="0.272446"/>
      <pos A="0.0479802" C="0.31734" G="0.362233" T="0.272446"/>
    </motif>
    <motif db="0" id="M82" alt="O82" length="40" nsites="8" evalue="1.3e-003">
      <pos A="0.00308642" C="0.00308642" G="0.00308642" T="0.990741"/>
      <pos A="0.00308642" C="0.00308642" G="0.00308642" T="0.990741"/>
      <pos A="0.00308642" C="0.990741" G="0.00308642" T="0.00308642"/>
      <pos A="0.00308642" C="0.00308642" G="0.00308642" T="0.990741"/>
      <pos A="0.00308642" C="0.990741" G="0.00308642" T="0.00308642"/>
      <pos A="0.00308642" C="0.00308642" G="0.00308642" T="0.990741"/>
      <pos A="0.00308642" C="0.00308642" G="0.00308642" T="0.990741"/>
      <pos A="0.00308642" C="0.00308642" G="0.990741" T="0.00308642"/>
      <pos A="0.00308642" C="0.00308642" G="0.00308642" T="0.990741"/>
      <pos A="0.00308642" C="0.00308642" G="0.990741" T="0.00308642"/>
      <pos A="0.00308642" C="0.00308642" G="0.990741" T="0.00308642"/>
      <pos A="0.00308642" C="0.990741" G="0.00308642" T="0.00308642"/>
      <pos A="0.00308642" C="0.990741" G="0.00308642" T="0.00308642"/>
      <pos A="0.00308642" C="0.00308642" G="0.990741" T="0.00308642"/>
      <pos A="0.00308642" C="0.990741" G="0.00308642" T="0.00308642"/>
      <pos A="0.00308642" C="0.990741" G="0.00308642" T="0.00308642"/>
      <pos A="0.00308642" C="0.00308642" G="0.990741" T="0.00308642"/>
      <pos A="0.00308642" C="0.00308642" G="0.00308642" T="0.990741"/>
      <pos A="0.00308642" C="0.990741" G="0.00308642" T="0.00308642"/>
      <pos A="0.00308642" C="0.00308642" G="0.990741" T="0.00308642"/>
      <pos A="0.00308642" C="0.990741" G="0.00308642" T="0.00308642"/>
      <pos A="0.00308642" C="0.00308642" G="0.00308642" T="0.990741"/>
      <pos A="0.00308642" C="0.00308642" G="0.990741" T="0.00308642"/>
      <pos A="0.00308642" C="0.00308642" G="0.00308642" T="0.990741"/>
      <pos A="0.00308642" C="0.990741" G="0.00308642" T="0.00308642"/>
      <pos A="0.00308642" C="0.990741" G="0.00308642" T="0.00308642"/>
      <pos A="0.00308642" C="0.00308642" G="0.990741" T="0.00308642"/>
      <pos A="0.00308642" C="0.00308642" G="0.990741" T="0.00308642"/>
      <pos A="0.00308642" C="0.990741" G="0.00308642" T="0.00308642"/>
      <pos A="0.00308642" C="0.00308642" G="0.00308642" T="0.990741"/>
      <pos A="0.00308642" C="0.00308642" G="0.990741" T="0.00308642"/>
      <pos A="0.00308642" C="0.990741" G="0.00308642" T="0.00308642"/>
      <pos A="0.00308642" C="0.990741" G="0.00308642" T="0.00308642"/>
      <pos A="0.00308642" C="0.00308642" G="0.00308642" T="0.990741"/>
      <pos A="0.00308642" C="0.00308642" G="0.00308642" T="0.990741"/>
      <pos A="0.00308642" C="0.00308642" G="0.990741" T="0.00308642"/>
      <pos A="0.00308642" C="0.00308642" G="0.990741" T="0.00308642"/>
      <pos A="0.00308642" C="0.00308642" G="0.990741" T="0.00308642"/>
      <pos A="0.00308642" C="0.990741" G="0.00308642" T="0.00308642"/>
      <pos A="0.00308642" C="0.00308642" G="0.00308642" T="0.990741"/>
    </motif>
    <motif db="0" id="M83" alt="O83" length="40" nsites="8" evalue="1.3e-003">
      <pos A="0.117047" C="0.496914" G="0.382953" T="0.00308642"/>
      <pos A="0.458926" C="0.00308642" G="0.0790598" T="0.458926"/>
      <pos A="0.117047" C="0.30698" G="0.534901" T="0.0410736"/>
      <pos A="0.42094" C="0.117047" G="0.268994" T="0.19302"/>
      <pos A="0.344967" C="0.458926" G="0.0790598" T="0.117047"/>
      <pos A="0.458926" C="0.19302" G="0.0790598" T="0.268994"/>
      <pos A="0.00308642" C="0.344967" G="0.382953" T="0.268994"/>
      <pos A="0.155033" C="0.30698" G="0.155033" T="0.382953"/>
      <pos A="0.344967" C="0.0410736" G="0.382953" T="0.231006"/>
      <pos A="0.268994" C="0.458926" G="0.19302" T="0.0790598"/>
      <pos A="0.496914" C="0.268994" G="0.155033" T="0.0790598"/>
      <pos A="0.382953" C="0.19302" G="0.19302" T="0.231006"/>
      <pos A="0.268994" C="0.268994" G="0.155033" T="0.30698"/>
      <pos A="0.268994" C="0.117047" G="0.30698" T="0.30698"/>
      <pos A="0.231006" C="0.117047" G="0.344967" T="0.30698"/>
      <pos A="0.117047" C="0.0410736" G="0.534901" T="0.30698"/>
      <pos A="0.19302" C="0.268994" G="0.155033" T="0.382953"/>
      <pos A="0.117047" C="0.00308642" G="0.496914" T="0.382953"/>
      <pos A="0.0790598" C="0.268994" G="0.458926" T="0.19302"/>
      <pos A="0.19302" C="0.42094" G="0.117047" T="0.268994"/>
      <pos A="0.42094" C="0.0790598" G="0.155033" T="0.344967"/>
      <pos A="0.344967" C="0.117047" G="0.458926" T="0.0790598"/>
      <pos A="0.344967" C="0.231006" G="0.231006" T="0.19302"/>
      <pos A="0.0790598" C="0.610874" G="0.0790598" T="0.231006"/>
      <pos A="0.19302" C="0.155033" G="0.0790598" T="0.572887"/>
      <pos A="0.19302" C="0.268994" G="0.268994" T="0.268994"/>
      <pos A="0.268994" C="0.30698" G="0.30698" T="0.117047"/>
      <pos A="0.496914" C="0.19302" G="0.0410736" T="0.268994"/>
      <pos A="0.19302" C="0.42094" G="0.231006" T="0.155033"/>
      <pos A="0.344967" C="0.19302" G="0.19302" T="0.268994"/>
      <pos A="0.155033" C="0.344967" G="0.0790598" T="0.42094"/>
      <pos A="0.30698" C="0.231006" G="0.231006" T="0.231006"/>
      <pos A="0.30698" C="0.268994" G="0.19302" T="0.231006"/>
      <pos A="0.458926" C="0.231006" G="0.155033" T="0.155033"/>
      <pos A="0.231006" C="0.534901" G="0.155033" T="0.0790598"/>
      <pos A="0.117047" C="0.19302" G="0.382953" T="0.30698"/>
      <pos A="0.382953" C="0.231006" G="0.30698" T="0.0790598"/>
      <pos A="0.19302" C="0.231006" G="0.0790598" T="0.496914"/>
      <pos A="0.344967" C="0.0410736" G="0.231006" T="0.382953"/>
      <pos A="0.155033" C="0.231006" G="0.344967" T="0.268994"/>
    </motif>
    <motif db="0" id="M84" alt="O84" length="40" nsites="8" evalue="1.3e-003">
      <pos A="0.0674983" C="0.0460277" G="0.153382" T="0.733091"/>
      <pos A="0.282206" C="0.0460277" G="0.368089" T="0.303677"/>
      <pos A="0.0889699" C="0.453972" G="0.41103" T="0.0460277"/>
      <pos A="0.453972" C="0.239264" G="0.00308642" T="0.303677"/>
      <pos A="0.174852" C="0.282206" G="0.303677" T="0.239264"/>
      <pos A="0.303677" C="0.174852" G="0.217794" T="0.303677"/>
      <pos A="0.260736" C="0.153382" G="0.174852" T="0.41103"/>
      <pos A="0.303677" C="0.303677" G="0.131911" T="0.260736"/>
      <pos A="0.174852" C="0.239264" G="0.217794" T="0.368089"/>
      <pos A="0.38956" C="0.153382" G="0.260736" T="0.196323"/>
      <pos A="0.260736" C="0.346618" G="0.11044" T="0.282206"/>
      <pos A="0.196323" C="0.41103" G="0.0889699" T="0.303677"/>
      <pos A="0.0460277" C="0.38956" G="0.239264" T="0.325148"/>
      <pos A="0.41103" C="0.0674983" G="0.131911" T="0.38956"/>
      <pos A="0.475443" C="0.260736" G="0.196323" T="0.0674983"/>
      <pos A="0.432502" C="0.303677" G="0.217794" T="0.0460277"/>
      <pos A="0.239264" C="0.174852" G="0.303677" T="0.282206"/>
      <pos A="0.41103" C="0.131911" G="0.153382" T="0.303677"/>
      <pos A="0.131911" C="0.346618" G="0.239264" T="0.282206"/>
      <pos A="0.346618" C="0.239264" G="0.024557" T="0.38956"/>
      <pos A="0.217794" C="0.453972" G="0.131911" T="0.196323"/>
      <pos A="0.303677" C="0.217794" G="0.153382" T="0.325148"/>
      <pos A="0.303677" C="0.196323" G="0.325148" T="0.174852"/>
      <pos A="0.325148" C="0.153382" G="0.260736" T="0.260736"/>
      <pos A="0.217794" C="0.11044" G="0.282206" T="0.38956"/>
      <pos A="0.346618" C="0.217794" G="0.282206" T="0.153382"/>
      <pos A="0.239264" C="0.239264" G="0.239264" T="0.282206"/>
      <pos A="0.239264" C="0.41103" G="0.174852" T="0.174852"/>
      <pos A="0.346618" C="0.174852" G="0.00308642" T="0.475443"/>
      <pos A="0.260736" C="0.0889699" G="0.518384" T="0.131911"/>
      <pos A="0.453972" C="0.239264" G="0.217794" T="0.0889699"/>
      <pos A="0.325148" C="0.325148" G="0.00308642" T="0.346618"/>
      <pos A="0.453972" C="0.131911" G="0.153382" T="0.260736"/>
      <pos A="0.196323" C="0.217794" G="0.475443" T="0.11044"/>
      <pos A="0.196323" C="0.153382" G="0.196323" T="0.453972"/>
      <pos A="0.11044" C="0.174852" G="0.582797" T="0.131911"/>
      <pos A="0.217794" C="0.325148" G="0.239264" T="0.217794"/>
      <pos A="0.239264" C="0.260736" G="0.260736" T="0.239264"/>
      <pos A="0.131911" C="0.196323" G="0.368089" T="0.303677"/>
      <pos A="0.38956" C="0.024557" G="0.303677" T="0.282206"/>
    </motif>
    <motif db="0" id="M85" alt="O85" length="40" nsites="8" evalue="1.3e-003">
      <pos A="0.279255" C="0.185639" G="0.176277" T="0.35883"/>
      <pos A="0.213723" C="0.335425" G="0.185639" T="0.265213"/>
      <pos A="0.152873" C="0.288617" G="0.260532" T="0.297978"/>
      <pos A="0.255851" C="0.110746" G="0.176277" T="0.457127"/>
      <pos A="0.199681" C="0.148192" G="0.386915" T="0.265213"/>
      <pos A="0.152873" C="0.396276" G="0.30734" T="0.143511"/>
      <pos A="0.340106" C="0.255851" G="0.124788" T="0.279255"/>
      <pos A="0.185639" C="0.274575" G="0.255851" T="0.283936"/>
      <pos A="0.115426" C="0.185639" G="0.391595" T="0.30734"/>
      <pos A="0.297978" C="0.213723" G="0.152873" T="0.335425"/>
      <pos A="0.293298" C="0.349468" G="0.269893" T="0.0873412"/>
      <pos A="0.429042" C="0.176277" G="0.138831" T="0.255851"/>
      <pos A="0.180958" C="0.213723" G="0.391595" T="0.213723"/>
      <pos A="0.382233" C="0.260532" G="0.171596" T="0.185639"/>
      <pos A="0.176277" C="0.30734" G="0.354148" T="0.162234"/>
      <pos A="0.218404" C="0.382233" G="0.124788" T="0.274575"/>
      <pos A="0.288617" C="0.209043" G="0.134149" T="0.368191"/>
      <pos A="0.340106" C="0.227766" G="0.246489" T="0.185639"/>
      <pos A="0.274575" C="0.283936" G="0.255851" T="0.185639"/>
      <pos A="0.312021" C="0.232446" G="0.255851" T="0.199681"/>
      <pos A="0.279255" C="0.204361" G="0.354148" T="0.162234"/>
      <pos A="0.288617" C="0.166916" G="0.255851" T="0.288617"/>
      <pos A="0.288617" C="0.330745" G="0.180958" T="0.199681"/>
      <pos A="0.260532" C="0.269893" G="0.199681" T="0.269893"/>
      <pos A="0.190319" C="0.293298" G="0.138831" T="0.377553"/>
      <pos A="0.213723" C="0.218404" G="0.237128" T="0.330745"/>
      <pos A="0.237128" C="0.269893" G="0.190319" T="0.30266"/>
      <pos A="0.134149" C="0.330745" G="0.312021" T="0.223085"/>
      <pos A="0.255851" C="0.274575" G="0.162234" T="0.30734"/>
      <pos A="0.293298" C="0.241808" G="0.283936" T="0.180958"/>
      <pos A="0.269893" C="0.372872" G="0.195" T="0.162234"/>
      <pos A="0.485212" C="0.0967032" G="0.0779793" T="0.340106"/>
      <pos A="0.180958" C="0.25117" G="0.36351" T="0.204361"/>
      <pos A="0.138831" C="0.340106" G="0.269893" T="0.25117"/>
      <pos A="0.110746" C="0.288617" G="0.138831" T="0.461807"/>
      <pos A="0.288617" C="0.204361" G="0.185639" T="0.321383"/>
      <pos A="0.279255" C="0.180958" G="0.265213" T="0.274575"/>
      <pos A="0.297978" C="0.157554" G="0.269893" T="0.274575"/>
      <pos A="0.255851" C="0.321383" G="0.297978" T="0.124788"/>
      <pos A="0.297978" C="0.227766" G="0.143511" T="0.330745"/>
    </motif>
    <motif db="0" id="M86" alt="O86" length="40" nsites="8" evalue="1.3e-003">
      <pos A="0.18266" C="0.319703" G="0.248819" T="0.248819"/>
      <pos A="0.33388" C="0.352782" G="0.121227" T="0.192112"/>
      <pos A="0.456746" C="0.239367" G="0.0645195" T="0.239367"/>
      <pos A="0.211013" C="0.253545" G="0.267721" T="0.267721"/>
      <pos A="0.154306" C="0.154306" G="0.248819" T="0.442569"/>
      <pos A="0.239367" C="0.177934" G="0.305526" T="0.277172"/>
      <pos A="0.234642" C="0.0881472" G="0.291349" T="0.385862"/>
      <pos A="0.192112" C="0.25827" G="0.362233" T="0.187386"/>
      <pos A="0.211013" C="0.305526" G="0.253545" T="0.229916"/>
      <pos A="0.220465" C="0.248819" G="0.244093" T="0.286623"/>
      <pos A="0.262996" C="0.206288" G="0.433118" T="0.097599"/>
      <pos A="0.423666" C="0.177934" G="0.10705" T="0.291349"/>
      <pos A="0.239367" C="0.343331" G="0.220465" T="0.196837"/>
      <pos A="0.296075" C="0.229916" G="0.201562" T="0.272446"/>
      <pos A="0.329155" C="0.244093" G="0.206288" T="0.220465"/>
      <pos A="0.220465" C="0.201562" G="0.267721" T="0.310252"/>
      <pos A="0.196837" C="0.286623" G="0.281898" T="0.234642"/>
      <pos A="0.253545" C="0.343331" G="0.0834222" T="0.319703"/>
      <pos A="0.305526" C="0.211013" G="0.291349" T="0.192112"/>
      <pos A="0.177934" C="0.310252" G="0.168483" T="0.343331"/>
      <pos A="0.305526" C="0.253545" G="0.18266" T="0.25827"/>
      <pos A="0.244093" C="0.22519" G="0.239367" T="0.291349"/>
      <pos A="0.18266" C="0.248819" G="0.239367" T="0.329155"/>
      <pos A="0.22519" C="0.173209" G="0.305526" T="0.296075"/>
      <pos A="0.196837" C="0.215739" G="0.414215" T="0.173209"/>
      <pos A="0.220465" C="0.366959" G="0.291349" T="0.121227"/>
      <pos A="0.206288" C="0.248819" G="0.3008" T="0.244093"/>
      <pos A="0.494551" C="0.159032" G="0.0739704" T="0.272446"/>
      <pos A="0.277172" C="0.456746" G="0.130679" T="0.135403"/>
      <pos A="0.244093" C="0.125953" G="0.234642" T="0.395313"/>
      <pos A="0.121227" C="0.348056" G="0.25827" T="0.272446"/>
      <pos A="0.262996" C="0.33388" G="0.173209" T="0.229916"/>
      <pos A="0.220465" C="0.277172" G="0.277172" T="0.22519"/>
      <pos A="0.400039" C="0.296075" G="0.163757" T="0.140129"/>
      <pos A="0.239367" C="0.324429" G="0.163757" T="0.272446"/>
      <pos A="0.305526" C="0.168483" G="0.286623" T="0.239367"/>
      <pos A="0.211013" C="0.163757" G="0.286623" T="0.338605"/>
      <pos A="0.248819" C="0.22519" G="0.239367" T="0.286623"/>
      <pos A="0.154306" C="0.239367" G="0.0881472" T="0.518179"/>
      <pos A="0.281898" C="0.215739" G="0.244093" T="0.25827"/>
    </motif>
    <motif db="0" id="M87" alt="O87" length="40" nsites="8" evalue="1.3e-003">
      <pos A="0.293298" C="0.260532" G="0.246489" T="0.199681"/>
      <pos A="0.326063" C="0.279255" G="0.25117" T="0.143511"/>
      <pos A="0.269893" C="0.279255" G="0.185639" T="0.265213"/>
      <pos A="0.349468" C="0.152873" G="0.232446" T="0.265213"/>
      <pos A="0.213723" C="0.0405333" G="0.223085" T="0.522658"/>
      <pos A="0.195" C="0.30266" G="0.237128" T="0.265213"/>
      <pos A="0.157554" C="0.349468" G="0.199681" T="0.293298"/>
      <pos A="0.30734" C="0.232446" G="0.218404" T="0.241808"/>
      <pos A="0.405638" C="0.152873" G="0.283936" T="0.157554"/>
      <pos A="0.124788" C="0.396276" G="0.36351" T="0.115426"/>
      <pos A="0.293298" C="0.269893" G="0.148192" T="0.288617"/>
      <pos A="0.199681" C="0.36351" G="0.209043" T="0.227766"/>
      <pos A="0.241808" C="0.30734" G="0.218404" T="0.232446"/>
      <pos A="0.265213" C="0.269893" G="0.176277" T="0.288617"/>
      <pos A="0.316702" C="0.129469" G="0.274575" T="0.279255"/>
      <pos A="0.115426" C="0.269893" G="0.269893" T="0.344787"/>
      <pos A="0.199681" C="0.204361" G="0.321383" T="0.274575"/>
      <pos A="0.279255" C="0.218404" G="0.274575" T="0.227766"/>
      <pos A="0.143511" C="0.391595" G="0.120107" T="0.344787"/>
      <pos A="0.237128" C="0.246489" G="0.199681" T="0.316702"/>
      <pos A="0.312021" C="0.213723" G="0.297978" T="0.176277"/>
      <pos A="0.25117" C="0.255851" G="0.316702" T="0.176277"/>
      <pos A="0.326063" C="0.166916" G="0.260532" T="0.246489"/>
      <pos A="0.190319" C="0.190319" G="0.30734" T="0.312021"/>
      <pos A="0.330745" C="0.35883" G="0.166916" T="0.143511"/>
      <pos A="0.209043" C="0.274575" G="0.190319" T="0.326063"/>
      <pos A="0.326063" C="0.199681" G="0.152873" T="0.321383"/>
      <pos A="0.176277" C="0.227766" G="0.237128" T="0.35883"/>
      <pos A="0.237128" C="0.368191" G="0.227766" T="0.166916"/>
      <pos A="0.283936" C="0.354148" G="0.237128" T="0.124788"/>
      <pos A="0.255851" C="0.199681" G="0.138831" T="0.405638"/>
      <pos A="0.312021" C="0.162234" G="0.503935" T="0.0218094"/>
      <pos A="0.265213" C="0.204361" G="0.204361" T="0.326063"/>
      <pos A="0.195" C="0.312021" G="0.223085" T="0.269893"/>
      <pos A="0.35883" C="0.274575" G="0.148192" T="0.218404"/>
      <pos A="0.260532" C="0.195" G="0.255851" T="0.288617"/>
      <pos A="0.232446" C="0.316702" G="0.0826607" T="0.368191"/>
      <pos A="0.204361" C="0.223085" G="0.227766" T="0.344787"/>
      <pos A="0.293298" C="0.255851" G="0.283936" T="0.166916"/>
      <pos A="0.372872" C="0.152873" G="0.209043" T="0.265213"/>
    </motif>
    <motif db="0" id="M88" alt="O88" length="40" nsites="8" evalue="1.3e-003">
      <pos A="0.269893" C="0.293298" G="0.180958" T="0.255851"/>
      <pos A="0.340106" C="0.157554" G="0.241808" T="0.260532"/>
      <pos A="0.162234" C="0.218404" G="0.321383" T="0.297978"/>
      <pos A="0.204361" C="0.199681" G="0.349468" T="0.246489"/>
      <pos A="0.218404" C="0.288617" G="0.312021" T="0.180958"/>
      <pos A="0.340106" C="0.223085" G="0.162234" T="0.274575"/>
      <pos A="0.199681" C="0.326063" G="0.335425" T="0.138831"/>
      <pos A="0.372872" C="0.195" G="0.176277" T="0.255851"/>
      <pos A="0.190319" C="0.246489" G="0.326063" T="0.237128"/>
      <pos A="0.255851" C="0.279255" G="0.190319" T="0.274575"/>
      <pos A="0.227766" C="0.185639" G="0.297978" T="0.288617"/>
      <pos A="0.190319" C="0.471169" G="0.199681" T="0.138831"/>
      <pos A="0.274575" C="0.218404" G="0.157554" T="0.349468"/>
      <pos A="0.330745" C="0.101384" G="0.283936" T="0.283936"/>
      <pos A="0.321383" C="0.246489" G="0.204361" T="0.227766"/>
      <pos A="0.199681" C="0.143511" G="0.321383" T="0.335425"/>
      <pos A="0.213723" C="0.260532" G="0.204361" T="0.321383"/>
      <pos A="0.255851" C="0.30266" G="0.223085" T="0.218404"/>
      <pos A="0.213723" C="0.213723" G="0.190319" T="0.382233"/>
      <pos A="0.283936" C="0.213723" G="0.30266" T="0.199681"/>
      <pos A="0.255851" C="0.190319" G="0.316702" T="0.237128"/>
      <pos A="0.344787" C="0.335425" G="0.166916" T="0.152873"/>
      <pos A="0.283936" C="0.204361" G="0.30266" T="0.209043"/>
      <pos A="0.171596" C="0.349468" G="0.30734" T="0.171596"/>
      <pos A="0.180958" C="0.246489" G="0.241808" T="0.330745"/>
      <pos A="0.269893" C="0.326063" G="0.157554" T="0.246489"/>
      <pos A="0.152873" C="0.218404" G="0.185639" T="0.443084"/>
      <pos A="0.279255" C="0.213723" G="0.232446" T="0.274575"/>
      <pos A="0.47585" C="0.255851" G="0.0311714" T="0.237128"/>
      <pos A="0.180958" C="0.241808" G="0.30734" T="0.269893"/>
      <pos A="0.255851" C="0.429042" G="0.0920217" T="0.223085"/>
      <pos A="0.466488" C="0.209043" G="0.0967032" T="0.227766"/>
      <pos A="0.157554" C="0.368191" G="0.260532" T="0.213723"/>
      <pos A="0.349468" C="0.241808" G="0.143511" T="0.265213"/>
      <pos A="0.157554" C="0.166916" G="0.129469" T="0.546062"/>
      <pos A="0.344787" C="0.171596" G="0.283936" T="0.199681"/>
      <pos A="0.335425" C="0.274575" G="0.30266" T="0.0873412"/>
      <pos A="0.195" C="0.166916" G="0.354148" T="0.283936"/>
      <pos A="0.190319" C="0.176277" G="0.330745" T="0.30266"/>
      <pos A="0.195" C="0.190319" G="0.293298" T="0.321383"/>
    </motif>
    <motif db="0" id="M9" alt="O9" length="40" nsites="8" evalue="1.3e-003">
      <pos A="0.235476" C="0.119281" G="0.14833" T="0.496914"/>
      <pos A="0.119281" C="0.293573" G="0.35167" T="0.235476"/>
      <pos A="0.409768" C="0.380719" G="0.14833" T="0.0611842"/>
      <pos A="0.235476" C="0.0611842" G="0.235476" T="0.467865"/>
      <pos A="0.235476" C="0.438816" G="0.14833" T="0.177379"/>
      <pos A="0.119281" C="0.177379" G="0.409768" T="0.293573"/>
      <pos A="0.0611842" C="0.322621" G="0.177379" T="0.438816"/>
      <pos A="0.0321353" C="0.525962" G="0.119281" T="0.322621"/>
      <pos A="0.177379" C="0.293573" G="0.177379" T="0.35167"/>
      <pos A="0.0611842" C="0.235476" G="0.496914" T="0.206427"/>
      <pos A="0.380719" C="0.0321353" G="0.264524" T="0.322621"/>
      <pos A="0.235476" C="0.380719" G="0.380719" T="0.00308642"/>
      <pos A="0.409768" C="0.235476" G="0.119281" T="0.235476"/>
      <pos A="0.35167" C="0.293573" G="0.235476" T="0.119281"/>
      <pos A="0.35167" C="0.380719" G="0.235476" T="0.0321353"/>
      <pos A="0.380719" C="0.380719" G="0.177379" T="0.0611842"/>
      <pos A="0.206427" C="0.467865" G="0.206427" T="0.119281"/>
      <pos A="0.496914" C="0.264524" G="0.0902321" T="0.14833"/>
      <pos A="0.293573" C="0.0902321" G="0.380719" T="0.235476"/>
      <pos A="0.177379" C="0.525962" G="0.0321353" T="0.264524"/>
      <pos A="0.438816" C="0.235476" G="0.0611842" T="0.264524"/>
      <pos A="0.467865" C="0.0902321" G="0.119281" T="0.322621"/>
      <pos A="0.264524" C="0.409768" G="0.177379" T="0.14833"/>
      <pos A="0.409768" C="0.14833" G="0.00308642" T="0.438816"/>
      <pos A="0.206427" C="0.380719" G="0.206427" T="0.206427"/>
      <pos A="0.119281" C="0.467865" G="0.293573" T="0.119281"/>
      <pos A="0.0321353" C="0.438816" G="0.235476" T="0.293573"/>
      <pos A="0.14833" C="0.525962" G="0.14833" T="0.177379"/>
      <pos A="0.438816" C="0.14833" G="0.0902321" T="0.322621"/>
      <pos A="0.206427" C="0.0902321" G="0.380719" T="0.322621"/>
      <pos A="0.264524" C="0.293573" G="0.322621" T="0.119281"/>
      <pos A="0.177379" C="0.35167" G="0.0321353" T="0.438816"/>
      <pos A="0.119281" C="0.380719" G="0.177379" T="0.322621"/>
      <pos A="0.235476" C="0.119281" G="0.322621" T="0.322621"/>
      <pos A="0.322621" C="0.0902321" G="0.177379" T="0.409768"/>
      <pos A="0.0902321" C="0.322621" G="0.206427" T="0.380719"/>
      <pos A="0.235476" C="0.322621" G="0.0611842" T="0.380719"/>
      <pos A="0.119281" C="0.467865" G="0.177379" T="0.235476"/>
      <pos A="0.0321353" C="0.584059" G="0.206427" T="0.177379"/>
      <pos A="0.264524" C="0.177379" G="0.14833" T="0.409768"/>
    </motif>
    <motif db="0" id="M91" alt="O91" length="40" nsites="8" evalue="1.3e-003">
      <pos A="0.112826" C="0.167696" G="0.149405" T="0.570073"/>
      <pos A="0.0945363" C="0.314015" G="0.222565" T="0.368884"/>
      <pos A="0.112826" C="0.204276" G="0.185985" T="0.496914"/>
      <pos A="0.222565" C="0.277435" G="0.0945363" T="0.405464"/>
      <pos A="0.0213768" C="0.405464" G="0.204276" T="0.368884"/>
      <pos A="0.277435" C="0.131116" G="0.259145" T="0.332304"/>
      <pos A="0.387174" C="0.314015" G="0.240855" T="0.0579565"/>
      <pos A="0.314015" C="0.277435" G="0.368884" T="0.0396662"/>
      <pos A="0.405464" C="0.222565" G="0.185985" T="0.185985"/>
      <pos A="0.259145" C="0.332304" G="0.131116" T="0.277435"/>
      <pos A="0.277435" C="0.478623" G="0.0579565" T="0.185985"/>
      <pos A="0.314015" C="0.295724" G="0.204276" T="0.185985"/>
      <pos A="0.112826" C="0.204276" G="0.277435" T="0.405464"/>
      <pos A="0.350595" C="0.0579565" G="0.295724" T="0.295724"/>
      <pos A="0.204276" C="0.314015" G="0.222565" T="0.259145"/>
      <pos A="0.149405" C="0.314015" G="0.222565" T="0.314015"/>
      <pos A="0.277435" C="0.149405" G="0.204276" T="0.368884"/>
      <pos A="0.112826" C="0.332304" G="0.131116" T="0.423754"/>
      <pos A="0.185985" C="0.387174" G="0.259145" T="0.167696"/>
      <pos A="0.533493" C="0.0762459" G="0.112826" T="0.277435"/>
      <pos A="0.112826" C="0.332304" G="0.167696" T="0.387174"/>
      <pos A="0.332304" C="0.222565" G="0.112826" T="0.332304"/>
      <pos A="0.222565" C="0.314015" G="0.167696" T="0.295724"/>
      <pos A="0.259145" C="0.533493" G="0.00308642" T="0.204276"/>
      <pos A="0.259145" C="0.277435" G="0.368884" T="0.0945363"/>
      <pos A="0.387174" C="0.222565" G="0.167696" T="0.222565"/>
      <pos A="0.405464" C="0.405464" G="0.0213768" T="0.167696"/>
      <pos A="0.131116" C="0.350595" G="0.131116" T="0.387174"/>
      <pos A="0.259145" C="0.204276" G="0.240855" T="0.295724"/>
      <pos A="0.240855" C="0.149405" G="0.442043" T="0.167696"/>
      <pos A="0.277435" C="0.131116" G="0.185985" T="0.405464"/>
      <pos A="0.0396662" C="0.277435" G="0.368884" T="0.314015"/>
      <pos A="0.0762459" C="0.368884" G="0.185985" T="0.368884"/>
      <pos A="0.259145" C="0.259145" G="0.167696" T="0.314015"/>
      <pos A="0.185985" C="0.478623" G="0.131116" T="0.204276"/>
      <pos A="0.442043" C="0.0213768" G="0.0762459" T="0.460334"/>
      <pos A="0.277435" C="0.167696" G="0.259145" T="0.295724"/>
      <pos A="0.240855" C="0.167696" G="0.222565" T="0.368884"/>
      <pos A="0.368884" C="0.405464" G="0.185985" T="0.0396662"/>
      <pos A="0.204276" C="0.204276" G="0.240855" T="0.350595"/>
    </motif>
    <motif db="0" id="M92" alt="O92" length="40" nsites="8" evalue="1.3e-003">
      <pos A="0.265213" C="0.326063" G="0.279255" T="0.129469"/>
      <pos A="0.279255" C="0.124788" G="0.237128" T="0.35883"/>
      <pos A="0.354148" C="0.143511" G="0.213723" T="0.288617"/>
      <pos A="0.223085" C="0.260532" G="0.246489" T="0.269893"/>
      <pos A="0.209043" C="0.312021" G="0.237128" T="0.241808"/>
      <pos A="0.326063" C="0.316702" G="0.0967032" T="0.260532"/>
      <pos A="0.246489" C="0.321383" G="0.288617" T="0.143511"/>
      <pos A="0.293298" C="0.0920217" G="0.25117" T="0.36351"/>
      <pos A="0.466488" C="0.166916" G="0.213723" T="0.152873"/>
      <pos A="0.157554" C="0.30266" G="0.312021" T="0.227766"/>
      <pos A="0.157554" C="0.25117" G="0.391595" T="0.199681"/>
      <pos A="0.218404" C="0.269893" G="0.143511" T="0.368191"/>
      <pos A="0.213723" C="0.410318" G="0.124788" T="0.25117"/>
      <pos A="0.30734" C="0.232446" G="0.0873412" T="0.372872"/>
      <pos A="0.115426" C="0.255851" G="0.372872" T="0.255851"/>
      <pos A="0.269893" C="0.269893" G="0.274575" T="0.185639"/>
      <pos A="0.312021" C="0.232446" G="0.185639" T="0.269893"/>
      <pos A="0.279255" C="0.330745" G="0.255851" T="0.134149"/>
      <pos A="0.241808" C="0.110746" G="0.283936" T="0.36351"/>
      <pos A="0.25117" C="0.293298" G="0.241808" T="0.213723"/>
      <pos A="0.260532" C="0.195" G="0.209043" T="0.335425"/>
      <pos A="0.265213" C="0.340106" G="0.180958" T="0.213723"/>
      <pos A="0.255851" C="0.190319" G="0.237128" T="0.316702"/>
      <pos A="0.180958" C="0.218404" G="0.297978" T="0.30266"/>
      <pos A="0.283936" C="0.279255" G="0.297978" T="0.138831"/>
      <pos A="0.274575" C="0.195" G="0.237128" T="0.293298"/>
      <pos A="0.237128" C="0.223085" G="0.213723" T="0.326063"/>
      <pos A="0.241808" C="0.396276" G="0.190319" T="0.171596"/>
      <pos A="0.199681" C="0.260532" G="0.199681" T="0.340106"/>
      <pos A="0.35883" C="0.260532" G="0.190319" T="0.190319"/>
      <pos A="0.148192" C="0.25117" G="0.185639" T="0.415"/>
      <pos A="0.180958" C="0.218404" G="0.30266" T="0.297978"/>
      <pos A="0.190319" C="0.241808" G="0.279255" T="0.288617"/>
      <pos A="0.330745" C="0.232446" G="0.162234" T="0.274575"/>
      <pos A="0.209043" C="0.143511" G="0.461807" T="0.185639"/>
      <pos A="0.241808" C="0.246489" G="0.223085" T="0.288617"/>
      <pos A="0.438403" C="0.316702" G="0.124788" T="0.120107"/>
      <pos A="0.176277" C="0.368191" G="0.195" T="0.260532"/>
      <pos A="0.372872" C="0.321383" G="0.25117" T="0.0545758"/>
      <pos A="0.354148" C="0.237128" G="0.143511" T="0.265213"/>
    </motif>
    <motif db="0" id="M93" alt="O93" length="40" nsites="8" evalue="1.3e-003">
      <pos A="0.288617" C="0.241808" G="0.288617" T="0.180958"/>
      <pos A="0.115426" C="0.330745" G="0.349468" T="0.204361"/>
      <pos A="0.30266" C="0.35883" G="0.115426" T="0.223085"/>
      <pos A="0.246489" C="0.269893" G="0.232446" T="0.25117"/>
      <pos A="0.293298" C="0.209043" G="0.204361" T="0.293298"/>
      <pos A="0.340106" C="0.143511" G="0.25117" T="0.265213"/>
      <pos A="0.335425" C="0.176277" G="0.344787" T="0.143511"/>
      <pos A="0.288617" C="0.283936" G="0.316702" T="0.110746"/>
      <pos A="0.120107" C="0.218404" G="0.190319" T="0.471169"/>
      <pos A="0.199681" C="0.283936" G="0.30734" T="0.209043"/>
      <pos A="0.246489" C="0.35883" G="0.157554" T="0.237128"/>
      <pos A="0.204361" C="0.176277" G="0.209043" T="0.410318"/>
      <pos A="0.180958" C="0.223085" G="0.180958" T="0.415"/>
      <pos A="0.209043" C="0.0967032" G="0.396276" T="0.297978"/>
      <pos A="0.162234" C="0.237128" G="0.279255" T="0.321383"/>
      <pos A="0.297978" C="0.321383" G="0.246489" T="0.134149"/>
      <pos A="0.377553" C="0.209043" G="0.152873" T="0.260532"/>
      <pos A="0.227766" C="0.218404" G="0.265213" T="0.288617"/>
      <pos A="0.255851" C="0.326063" G="0.152873" T="0.265213"/>
      <pos A="0.227766" C="0.335425" G="0.143511" T="0.293298"/>
      <pos A="0.368191" C="0.106064" G="0.312021" T="0.213723"/>
      <pos A="0.124788" C="0.195" G="0.368191" T="0.312021"/>
      <pos A="0.279255" C="0.349468" G="0.171596" T="0.199681"/>
      <pos A="0.382233" C="0.213723" G="0.237128" T="0.166916"/>
      <pos A="0.180958" C="0.405638" G="0.195" T="0.218404"/>
      <pos A="0.344787" C="0.199681" G="0.204361" T="0.25117"/>
      <pos A="0.223085" C="0.255851" G="0.326063" T="0.195"/>
      <pos A="0.382233" C="0.223085" G="0.138831" T="0.255851"/>
      <pos A="0.312021" C="0.283936" G="0.213723" T="0.190319"/>
      <pos A="0.312021" C="0.279255" G="0.180958" T="0.227766"/>
      <pos A="0.120107" C="0.148192" G="0.344787" T="0.386915"/>
      <pos A="0.232446" C="0.199681" G="0.30734" T="0.260532"/>
      <pos A="0.354148" C="0.288617" G="0.185639" T="0.171596"/>
      <pos A="0.349468" C="0.157554" G="0.166916" T="0.326063"/>
      <pos A="0.227766" C="0.349468" G="0.143511" T="0.279255"/>
      <pos A="0.209043" C="0.25117" G="0.124788" T="0.415"/>
      <pos A="0.340106" C="0.344787" G="0.166916" T="0.148192"/>
      <pos A="0.190319" C="0.415" G="0.129469" T="0.265213"/>
      <pos A="0.162234" C="0.204361" G="0.377553" T="0.255851"/>
      <pos A="0.213723" C="0.185639" G="0.349468" T="0.25117"/>
    </motif>
    <motif db="0" id="M94" alt="O94" length="40" nsites="8" evalue="1.3e-003">
      <pos A="0.00308642" C="0.496914" G="0.25" T="0.25"/>
      <pos A="0.00308642" C="0.496914" G="0.25" T="0.25"/>
      <pos A="0.496914" C="0.00308642" G="0.25" T="0.25"/>
      <pos A="0.25" C="0.496914" G="0.25" T="0.00308642"/>
      <pos A="0.00308642" C="0.743827" G="0.25" T="0.00308642"/>
      <pos A="0.00308642" C="0.25" G="0.25" T="0.496914"/>
      <pos A="0.496914" C="0.00308642" G="0.25" T="0.25"/>
      <pos A="0.25" C="0.25" G="0.25" T="0.25"/>
      <pos A="0.00308642" C="0.496914" G="0.496914" T="0.00308642"/>
      <pos A="0.496914" C="0.496914" G="0.00308642" T="0.00308642"/>
      <pos A="0.743827" C="0.00308642" G="0.00308642" T="0.25"/>
      <pos A="0.25" C="0.00308642" G="0.496914" T="0.25"/>
      <pos A="0.00308642" C="0.00308642" G="0.25" T="0.743827"/>
      <pos A="0.496914" C="0.25" G="0.25" T="0.00308642"/>
      <pos A="0.25" C="0.00308642" G="0.743827" T="0.00308642"/>
      <pos A="0.00308642" C="0.496914" G="0.00308642" T="0.496914"/>
      <pos A="0.00308642" C="0.990741" G="0.00308642" T="0.00308642"/>
      <pos A="0.743827" C="0.00308642" G="0.00308642" T="0.25"/>
      <pos A="0.496914" C="0.25" G="0.25" T="0.00308642"/>
      <pos A="0.496914" C="0.00308642" G="0.00308642" T="0.496914"/>
      <pos A="0.25" C="0.00308642" G="0.743827" T="0.00308642"/>
      <pos A="0.00308642" C="0.990741" G="0.00308642" T="0.00308642"/>
      <pos A="0.25" C="0.496914" G="0.00308642" T="0.25"/>
      <pos A="0.00308642" C="0.990741" G="0.00308642" T="0.00308642"/>
      <pos A="0.00308642" C="0.00308642" G="0.00308642" T="0.990741"/>
      <pos A="0.25" C="0.25" G="0.496914" T="0.00308642"/>
      <pos A="0.00308642" C="0.743827" G="0.25" T="0.00308642"/>
      <pos A="0.00308642" C="0.743827" G="0.00308642" T="0.25"/>
      <pos A="0.25" C="0.496914" G="0.00308642" T="0.25"/>
      <pos A="0.25" C="0.743827" G="0.00308642" T="0.00308642"/>
      <pos A="0.496914" C="0.00308642" G="0.00308642" T="0.496914"/>
      <pos A="0.25" C="0.00308642" G="0.25" T="0.496914"/>
      <pos A="0.00308642" C="0.496914" G="0.496914" T="0.00308642"/>
      <pos A="0.00308642" C="0.990741" G="0.00308642" T="0.00308642"/>
      <pos A="0.00308642" C="0.496914" G="0.00308642" T="0.496914"/>
      <pos A="0.25" C="0.00308642" G="0.25" T="0.496914"/>
      <pos A="0.00308642" C="0.496914" G="0.00308642" T="0.496914"/>
      <pos A="0.25" C="0.25" G="0.25" T="0.25"/>
      <pos A="0.25" C="0.25" G="0.25" T="0.25"/>
      <pos A="0.496914" C="0.00308642" G="0.25" T="0.25"/>
    </motif>
    <motif db="0" id="M95" alt="O95" length="40" nsites="8" evalue="1.3e-003">
      <pos A="0.288987" C="0.288987" G="0.0810588" T="0.340968"/>
      <pos A="0.522905" C="0.237004" G="0.0810588" T="0.159032"/>
      <pos A="0.133041" C="0.159032" G="0.159032" T="0.548896"/>
      <pos A="0.159032" C="0.314977" G="0.211013" T="0.314977"/>
      <pos A="0.133041" C="0.237004" G="0.262996" T="0.366959"/>
      <pos A="0.262996" C="0.262996" G="0.314977" T="0.159032"/>
      <pos A="0.10705" C="0.159032" G="0.366959" T="0.366959"/>
      <pos A="0.340968" C="0.211013" G="0.159032" T="0.288987"/>
      <pos A="0.185023" C="0.0810588" G="0.444931" T="0.288987"/>
      <pos A="0.133041" C="0.211013" G="0.237004" T="0.418941"/>
      <pos A="0.185023" C="0.211013" G="0.211013" T="0.39295"/>
      <pos A="0.340968" C="0.288987" G="0.159032" T="0.211013"/>
      <pos A="0.133041" C="0.496914" G="0.366959" T="0.00308642"/>
      <pos A="0.133041" C="0.237004" G="0.0810588" T="0.548896"/>
      <pos A="0.39295" C="0.159032" G="0.237004" T="0.211013"/>
      <pos A="0.211013" C="0.39295" G="0.237004" T="0.159032"/>
      <pos A="0.159032" C="0.211013" G="0.185023" T="0.444931"/>
      <pos A="0.444931" C="0.133041" G="0.185023" T="0.237004"/>
      <pos A="0.340968" C="0.314977" G="0.262996" T="0.0810588"/>
      <pos A="0.185023" C="0.288987" G="0.185023" T="0.340968"/>
      <pos A="0.288987" C="0.288987" G="0.314977" T="0.10705"/>
      <pos A="0.159032" C="0.262996" G="0.185023" T="0.39295"/>
      <pos A="0.10705" C="0.288987" G="0.470922" T="0.133041"/>
      <pos A="0.340968" C="0.159032" G="0.288987" T="0.211013"/>
      <pos A="0.288987" C="0.262996" G="0.366959" T="0.0810588"/>
      <pos A="0.185023" C="0.237004" G="0.211013" T="0.366959"/>
      <pos A="0.418941" C="0.237004" G="0.211013" T="0.133041"/>
      <pos A="0.211013" C="0.00308642" G="0.340968" T="0.444931"/>
      <pos A="0.159032" C="0.237004" G="0.39295" T="0.211013"/>
      <pos A="0.262996" C="0.444931" G="0.185023" T="0.10705"/>
      <pos A="0.159032" C="0.314977" G="0.288987" T="0.237004"/>
      <pos A="0.211013" C="0.340968" G="0.366959" T="0.0810588"/>
      <pos A="0.39295" C="0.0550686" G="0.133041" T="0.418941"/>
      <pos A="0.0290775" C="0.133041" G="0.730832" T="0.10705"/>
      <pos A="0.496914" C="0.0810588" G="0.10705" T="0.314977"/>
      <pos A="0.340968" C="0.10705" G="0.237004" T="0.314977"/>
      <pos A="0.366959" C="0.211013" G="0.159032" T="0.262996"/>
      <pos A="0.262996" C="0.0810588" G="0.314977" T="0.340968"/>
      <pos A="0.237004" C="0.185023" G="0.159032" T="0.418941"/>
      <pos A="0.418941" C="0.185023" G="0.10705" T="0.288987"/>
    </motif>
    <motif db="0" id="M96" alt="O96" length="40" nsites="8" evalue="1.3e-003">
      <pos A="0.496914" C="0.25" G="0.00308642" T="0.25"/>
      <pos A="0.496914" C="0.25" G="0.00308642" T="0.25"/>
      <pos A="0.990741" C="0.00308642" G="0.00308642" T="0.00308642"/>
      <pos A="0.00308642" C="0.00308642" G="0.496914" T="0.496914"/>
      <pos A="0.496914" C="0.00308642" G="0.00308642" T="0.496914"/>
      <pos A="0.00308642" C="0.25" G="0.25" T="0.496914"/>
      <pos A="0.25" C="0.00308642" G="0.496914" T="0.25"/>
      <pos A="0.743827" C="0.00308642" G="0.00308642" T="0.25"/>
      <pos A="0.25" C="0.743827" G="0.00308642" T="0.00308642"/>
      <pos A="0.25" C="0.25" G="0.00308642" T="0.496914"/>
      <pos A="0.00308642" C="0.496914" G="0.25" T="0.25"/>
      <pos A="0.743827" C="0.00308642" G="0.25" T="0.00308642"/>
      <pos A="0.25" C="0.496914" G="0.25" T="0.00308642"/>
      <pos A="0.990741" C="0.00308642" G="0.00308642" T="0.00308642"/>
      <pos A="0.25" C="0.00308642" G="0.496914" T="0.25"/>
      <pos A="0.25" C="0.00308642" G="0.00308642" T="0.743827"/>
      <pos A="0.496914" C="0.00308642" G="0.00308642" T="0.496914"/>
      <pos A="0.25" C="0.25" G="0.00308642" T="0.496914"/>
      <pos A="0.25" C="0.00308642" G="0.496914" T="0.25"/>
      <pos A="0.496914" C="0.00308642" G="0.00308642" T="0.496914"/>
      <pos A="0.496914" C="0.25" G="0.00308642" T="0.25"/>
      <pos A="0.990741" C="0.00308642" G="0.00308642" T="0.00308642"/>
      <pos A="0.25" C="0.25" G="0.25" T="0.25"/>
      <pos A="0.00308642" C="0.25" G="0.25" T="0.496914"/>
      <pos A="0.743827" C="0.00308642" G="0.25" T="0.00308642"/>
      <pos A="0.25" C="0.00308642" G="0.25" T="0.496914"/>
      <pos A="0.25" C="0.25" G="0.00308642" T="0.496914"/>
      <pos A="0.25" C="0.25" G="0.25" T="0.25"/>
      <pos A="0.25" C="0.496914" G="0.00308642" T="0.25"/>
      <pos A="0.743827" C="0.00308642" G="0.00308642" T="0.25"/>
      <pos A="0.00308642" C="0.25" G="0.496914" T="0.25"/>
      <pos A="0.00308642" C="0.496914" G="0.496914" T="0.00308642"/>
      <pos A="0.25" C="0.25" G="0.25" T="0.25"/>
      <pos A="0.25" C="0.496914" G="0.00308642" T="0.25"/>
      <pos A="0.496914" C="0.00308642" G="0.496914" T="0.00308642"/>
      <pos A="0.743827" C="0.00308642" G="0.25" T="0.00308642"/>
      <pos A="0.743827" C="0.00308642" G="0.25" T="0.00308642"/>
      <pos A="0.25" C="0.25" G="0.25" T="0.25"/>
      <pos A="0.25" C="0.00308642" G="0.00308642" T="0.743827"/>
      <pos A="0.25" C="0.25" G="0.496914" T="0.00308642"/>
    </motif>
    <motif db="0" id="M97" alt="O97" length="40" nsites="8" evalue="1.3e-003">
      <pos A="0.213723" C="0.0967032" G="0.386915" T="0.30266"/>
      <pos A="0.330745" C="0.223085" G="0.260532" T="0.185639"/>
      <pos A="0.152873" C="0.340106" G="0.246489" T="0.260532"/>
      <pos A="0.330745" C="0.213723" G="0.190319" T="0.265213"/>
      <pos A="0.152873" C="0.237128" G="0.232446" T="0.377553"/>
      <pos A="0.269893" C="0.330745" G="0.195" T="0.204361"/>
      <pos A="0.241808" C="0.209043" G="0.344787" T="0.204361"/>
      <pos A="0.138831" C="0.25117" G="0.396276" T="0.213723"/>
      <pos A="0.237128" C="0.180958" G="0.335425" T="0.246489"/>
      <pos A="0.241808" C="0.152873" G="0.340106" T="0.265213"/>
      <pos A="0.185639" C="0.279255" G="0.185639" T="0.349468"/>
      <pos A="0.30266" C="0.30266" G="0.283936" T="0.110746"/>
      <pos A="0.410318" C="0.312021" G="0.110746" T="0.166916"/>
      <pos A="0.321383" C="0.134149" G="0.293298" T="0.25117"/>
      <pos A="0.162234" C="0.41968" G="0.157554" T="0.260532"/>
      <pos A="0.35883" C="0.134149" G="0.138831" T="0.368191"/>
      <pos A="0.316702" C="0.171596" G="0.269893" T="0.241808"/>
      <pos A="0.274575" C="0.134149" G="0.340106" T="0.25117"/>
      <pos A="0.148192" C="0.274575" G="0.25117" T="0.326063"/>
      <pos A="0.209043" C="0.330745" G="0.171596" T="0.288617"/>
      <pos A="0.180958" C="0.241808" G="0.241808" T="0.335425"/>
      <pos A="0.330745" C="0.124788" G="0.326063" T="0.218404"/>
      <pos A="0.157554" C="0.340106" G="0.344787" T="0.157554"/>
      <pos A="0.283936" C="0.283936" G="0.190319" T="0.241808"/>
      <pos A="0.415" C="0.255851" G="0.176277" T="0.152873"/>
      <pos A="0.297978" C="0.382233" G="0.157554" T="0.162234"/>
      <pos A="0.157554" C="0.438403" G="0.120107" T="0.283936"/>
      <pos A="0.344787" C="0.223085" G="0.120107" T="0.312021"/>
      <pos A="0.227766" C="0.283936" G="0.195" T="0.293298"/>
      <pos A="0.180958" C="0.237128" G="0.269893" T="0.312021"/>
      <pos A="0.265213" C="0.241808" G="0.269893" T="0.223085"/>
      <pos A="0.349468" C="0.232446" G="0.143511" T="0.274575"/>
      <pos A="0.30734" C="0.25117" G="0.209043" T="0.232446"/>
      <pos A="0.260532" C="0.218404" G="0.195" T="0.326063"/>
      <pos A="0.213723" C="0.157554" G="0.279255" T="0.349468"/>
      <pos A="0.429042" C="0.265213" G="0.152873" T="0.152873"/>
      <pos A="0.162234" C="0.330745" G="0.288617" T="0.218404"/>
      <pos A="0.36351" C="0.0873412" G="0.204361" T="0.344787"/>
      <pos A="0.0967032" C="0.354148" G="0.335425" T="0.213723"/>
      <pos A="0.213723" C="0.232446" G="0.297978" T="0.255851"/>
    </motif>
    <motif db="0" id="M98" alt="O98" length="40" nsites="8" evalue="1.3e-003">
      <pos A="0.410318" C="0.185639" G="0.190319" T="0.213723"/>
      <pos A="0.316702" C="0.25117" G="0.162234" T="0.269893"/>
      <pos A="0.134149" C="0.36351" G="0.265213" T="0.237128"/>
      <pos A="0.312021" C="0.115426" G="0.241808" T="0.330745"/>
      <pos A="0.124788" C="0.326063" G="0.297978" T="0.25117"/>
      <pos A="0.209043" C="0.293298" G="0.246489" T="0.25117"/>
      <pos A="0.443084" C="0.0920217" G="0.190319" T="0.274575"/>
      <pos A="0.237128" C="0.335425" G="0.265213" T="0.162234"/>
      <pos A="0.213723" C="0.344787" G="0.204361" T="0.237128"/>
      <pos A="0.269893" C="0.190319" G="0.274575" T="0.265213"/>
      <pos A="0.265213" C="0.25117" G="0.265213" T="0.218404"/>
      <pos A="0.241808" C="0.260532" G="0.157554" T="0.340106"/>
      <pos A="0.241808" C="0.344787" G="0.190319" T="0.223085"/>
      <pos A="0.377553" C="0.0920217" G="0.115426" T="0.415"/>
      <pos A="0.176277" C="0.372872" G="0.237128" T="0.213723"/>
      <pos A="0.241808" C="0.129469" G="0.30266" T="0.326063"/>
      <pos A="0.260532" C="0.25117" G="0.30266" T="0.185639"/>
      <pos A="0.386915" C="0.0545758" G="0.377553" T="0.180958"/>
      <pos A="0.269893" C="0.180958" G="0.35883" T="0.190319"/>
      <pos A="0.391595" C="0.138831" G="0.190319" T="0.279255"/>
      <pos A="0.316702" C="0.157554" G="0.265213" T="0.260532"/>
      <pos A="0.204361" C="0.340106" G="0.265213" T="0.190319"/>
      <pos A="0.171596" C="0.180958" G="0.321383" T="0.326063"/>
      <pos A="0.209043" C="0.340106" G="0.241808" T="0.209043"/>
      <pos A="0.30734" C="0.41968" G="0.129469" T="0.143511"/>
      <pos A="0.199681" C="0.433722" G="0.166916" T="0.199681"/>
      <pos A="0.162234" C="0.297978" G="0.120107" T="0.41968"/>
      <pos A="0.326063" C="0.30266" G="0.237128" T="0.134149"/>
      <pos A="0.36351" C="0.326063" G="0.148192" T="0.162234"/>
      <pos A="0.265213" C="0.195" G="0.213723" T="0.326063"/>
      <pos A="0.218404" C="0.148192" G="0.372872" T="0.260532"/>
      <pos A="0.148192" C="0.255851" G="0.223085" T="0.372872"/>
      <pos A="0.157554" C="0.232446" G="0.297978" T="0.312021"/>
      <pos A="0.354148" C="0.171596" G="0.190319" T="0.283936"/>
      <pos A="0.195" C="0.269893" G="0.157554" T="0.377553"/>
      <pos A="0.232446" C="0.232446" G="0.265213" T="0.269893"/>
      <pos A="0.223085" C="0.36351" G="0.190319" T="0.223085"/>
      <pos A="0.340106" C="0.199681" G="0.218404" T="0.241808"/>
      <pos A="0.213723" C="0.274575" G="0.209043" T="0.30266"/>
      <pos A="0.274575" C="0.30266" G="0.232446" T="0.190319"/>
    </motif>
    <motif db="0" id="M99" alt="O99" length="40" nsites="8" evalue="1.3e-003">
      <pos A="0.130525" C="0.114596" G="0.369475" T="0.385404"/>
      <pos A="0.385404" C="0.210175" G="0.178315" T="0.226105"/>
      <pos A="0.178315" C="0.337615" G="0.0986657" T="0.385404"/>
      <pos A="0.178315" C="0.353545" G="0.0986657" T="0.369475"/>
      <pos A="0.401334" C="0.321685" G="0.226105" T="0.050876"/>
      <pos A="0.194245" C="0.178315" G="0.273895" T="0.353545"/>
      <pos A="0.321685" C="0.178315" G="0.162385" T="0.337615"/>
      <pos A="0.178315" C="0.257965" G="0.353545" T="0.210175"/>
      <pos A="0.0986657" C="0.226105" G="0.305755" T="0.369475"/>
      <pos A="0.226105" C="0.289825" G="0.194245" T="0.289825"/>
      <pos A="0.194245" C="0.130525" G="0.385404" T="0.289825"/>
      <pos A="0.130525" C="0.146455" G="0.289825" T="0.433194"/>
      <pos A="0.0827358" C="0.210175" G="0.321685" T="0.385404"/>
      <pos A="0.369475" C="0.289825" G="0.305755" T="0.0349462"/>
      <pos A="0.273895" C="0.401334" G="0.242035" T="0.0827358"/>
      <pos A="0.242035" C="0.273895" G="0.162385" T="0.321685"/>
      <pos A="0.146455" C="0.465054" G="0.321685" T="0.0668059"/>
      <pos A="0.369475" C="0.162385" G="0.0668059" T="0.401334"/>
      <pos A="0.0668059" C="0.592493" G="0.226105" T="0.114596"/>
      <pos A="0.210175" C="0.210175" G="0.130525" T="0.449124"/>
      <pos A="0.369475" C="0.273895" G="0.242035" T="0.114596"/>
      <pos A="0.289825" C="0.305755" G="0.210175" T="0.194245"/>
      <pos A="0.337615" C="0.0827358" G="0.289825" T="0.289825"/>
      <pos A="0.210175" C="0.257965" G="0.289825" T="0.242035"/>
      <pos A="0.369475" C="0.369475" G="0.0986657" T="0.162385"/>
      <pos A="0.242035" C="0.480984" G="0.050876" T="0.226105"/>
      <pos A="0.242035" C="0.0190163" G="0.321685" T="0.417264"/>
      <pos A="0.210175" C="0.178315" G="0.480984" T="0.130525"/>
      <pos A="0.273895" C="0.337615" G="0.226105" T="0.162385"/>
      <pos A="0.162385" C="0.226105" G="0.353545" T="0.257965"/>
      <pos A="0.353545" C="0.114596" G="0.242035" T="0.289825"/>
      <pos A="0.162385" C="0.194245" G="0.130525" T="0.512843"/>
      <pos A="0.0668059" C="0.417264" G="0.194245" T="0.321685"/>
      <pos A="0.0668059" C="0.369475" G="0.273895" T="0.289825"/>
      <pos A="0.257965" C="0.305755" G="0.178315" T="0.257965"/>
      <pos A="0.273895" C="0.417264" G="0.194245" T="0.114596"/>
      <pos A="0.242035" C="0.257965" G="0.257965" T="0.242035"/>
      <pos A="0.226105" C="0.210175" G="0.257965" T="0.305755"/>
      <pos A="0.178315" C="0.417264" G="0.194245" T="0.210175"/>
      <pos A="0.353545" C="0.146455" G="0.305755" T="0.194245"/>
    </motif>
  </queries>
  <targets>
    <motif db="0" id="AIRE_HUMAN.H11MO.0.C" length="18" nsites="41" evalue="1.0e+000"
        url="http://hocomoco.autosome.ru/motif/AIRE_HUMAN.H11MO.0.C">
      <pos A="0.397368" C="0.261336" G="0.125304" T="0.215992"/>
      <pos A="0.181984" C="0.181984" G="0.13664" T="0.499392"/>
      <pos A="0.13664" C="0.13664" G="0.204656" T="0.522064"/>
      <pos A="0.0459522" C="0.000608273" G="0.884815" T="0.0686242"/>
      <pos A="0.000608273" C="0.000608273" G="0.816799" T="0.181984"/>
      <pos A="0.318016" C="0.0459522" G="0.0232802" T="0.612752"/>
      <pos A="0.386032" C="0.0912962" G="0.0232802" T="0.499392"/>
      <pos A="0.36336" C="0.13664" G="0.13664" T="0.36336"/>
      <pos A="0.340688" C="0.0686242" G="0.13664" T="0.454048"/>
      <pos A="0.522064" C="0.0912962" G="0.13664" T="0.25"/>
      <pos A="0.386032" C="0.0459522" G="0.0686242" T="0.499392"/>
      <pos A="0.227328" C="0.13664" G="0.0686242" T="0.567408"/>
      <pos A="0.000608273" C="0.0232802" G="0.884815" T="0.0912962"/>
      <pos A="0.000608273" C="0.000608273" G="0.975503" T="0.0232802"/>
      <pos A="0.227328" C="0.0912962" G="0.25" T="0.431376"/>
      <pos A="0.0686242" C="0.181984" G="0.181984" T="0.567408"/>
      <pos A="0.454048" C="0.0232802" G="0.159312" T="0.36336"/>
      <pos A="0.403036" C="0.267004" G="0.1083" T="0.22166"/>
    </motif>
    <motif db="0" id="ANDR_HUMAN.H11MO.0.A" length="18" nsites="499" evalue="1.0e+000"
        url="http://hocomoco.autosome.ru/motif/ANDR_HUMAN.H11MO.0.A">
      <pos A="0.148317" C="0.0701763" G="0.036115" T="0.745392"/>
      <pos A="0.0621619" C="0.0481366" G="0.777449" T="0.112252"/>
      <pos A="0.0681727" C="0.0661691" G="0.0140753" T="0.851583"/>
      <pos A="0.188389" C="0.17236" G="0.14431" T="0.494941"/>
      <pos A="0.0781907" C="0.73337" G="0.036115" T="0.152324"/>
      <pos A="0.12227" C="0.278551" G="0.0321078" T="0.567071"/>
      <pos A="0.180375" C="0.134292" G="0.196404" T="0.48893"/>
      <pos A="0.198407" C="0.178371" G="0.21644" T="0.406782"/>
      <pos A="0.176367" C="0.192396" G="0.22245" T="0.408786"/>
      <pos A="0.200411" C="0.256512" G="0.120266" T="0.422811"/>
      <pos A="0.0721799" C="0.0140753" G="0.0140753" T="0.899669"/>
      <pos A="0.254508" C="0.0301042" G="0.691294" T="0.0240934"/>
      <pos A="0.0281006" C="0.0220898" G="0.0200862" T="0.929724"/>
      <pos A="0.0180825" C="0.00606091" G="0.0982268" T="0.87763"/>
      <pos A="0.00806452" C="0.00806452" G="0.0641655" T="0.919705"/>
      <pos A="0.420807" C="0.0281006" G="0.494941" T="0.0561511"/>
      <pos A="0.0862052" C="0.524995" G="0.0481366" T="0.340663"/>
      <pos A="0.290573" C="0.158335" G="0.0541475" T="0.496945"/>
    </motif>
    <motif db="0" id="ANDR_HUMAN.H11MO.1.A" length="16" nsites="500" evalue="1.0e+000"
        url="http://hocomoco.autosome.ru/motif/ANDR_HUMAN.H11MO.1.A">
      <pos A="0.361978" C="0.0240452" G="0.455959" T="0.158018"/>
      <pos A="0.108028" C="0.0260448" G="0.807888" T="0.0580384"/>
      <pos A="0.371976" C="0.210008" G="0.224005" T="0.194011"/>
      <pos A="0.825885" C="0.05004" G="0.05004" T="0.0740352"/>
      <pos A="0.00204959" C="0.931864" G="0.030044" T="0.0360428"/>
      <pos A="0.69791" C="0.0240452" G="0.0780344" T="0.20001"/>
      <pos A="0.126025" C="0.230004" G="0.35198" T="0.291992"/>
      <pos A="4.999e-05" C="4.999e-05" G="0.383973" T="0.615927"/>
      <pos A="0.116027" C="0.355979" G="0.39997" T="0.128024"/>
      <pos A="0.146021" C="0.0660368" G="0.0140472" T="0.773895"/>
      <pos A="0.00404919" C="0.0320436" G="0.961858" T="0.00204959"/>
      <pos A="0.0860328" C="0.0420416" G="0.0220456" T="0.84988"/>
      <pos A="0.210008" C="0.170016" G="0.194011" T="0.425965"/>
      <pos A="0.0740352" C="0.805889" G="0.00604879" T="0.114027"/>
      <pos A="0.0920316" C="0.411968" G="0.0140472" T="0.481954"/>
      <pos A="0.142022" C="0.261998" G="0.196011" T="0.39997"/>
    </motif>
    <motif db="0" id="ANDR_HUMAN.H11MO.2.A" length="12" nsites="500" evalue="1.0e+000"
        url="http://hocomoco.autosome.ru/motif/ANDR_HUMAN.H11MO.2.A">
      <pos A="0.140022" C="0.323985" G="0.242002" T="0.293991"/>
      <pos A="0.248" C="0.130024" G="0.118026" T="0.503949"/>
      <pos A="0.138022" C="0.389972" G="0.317986" T="0.154019"/>
      <pos A="0.0460408" C="0.0160468" G="0.00204959" T="0.935863"/>
      <pos A="0.00604879" C="0.020046" G="0.969856" T="0.00404919"/>
      <pos A="0.010048" C="0.0120476" G="0.00204959" T="0.975855"/>
      <pos A="0.0540392" C="0.120026" G="0.188012" T="0.637922"/>
      <pos A="4.999e-05" C="0.983853" G="0.00604879" T="0.010048"/>
      <pos A="0.0280444" C="0.405969" G="0.00404919" T="0.561938"/>
      <pos A="0.172016" C="0.238002" G="0.114027" T="0.475955"/>
      <pos A="0.186013" C="0.140022" G="0.269996" T="0.403969"/>
      <pos A="0.122026" C="0.218006" G="0.242002" T="0.417966"/>
    </motif>
    <motif db="0" id="ASCL2_HUMAN.H11MO.0.D" length="9" nsites="499" evalue="1.0e+000"
        url="http://hocomoco.autosome.ru/motif/ASCL2_HUMAN.H11MO.0.D">
      <pos A="0.262523" C="0.352685" G="0.33866" T="0.046133"/>
      <pos A="0.0020537" C="0.989832" G="0.0040573" T="0.0040573"/>
      <pos A="0.985824" C="0.00606091" G="0.0020537" T="0.00606091"/>
      <pos A="0.00606091" C="0.352685" G="0.587107" T="0.0541475"/>
      <pos A="0.0140753" C="0.979814" G="0.0020537" T="0.0040573"/>
      <pos A="0.0040573" C="0.0040573" G="5.00902e-05" T="0.991835"/>
      <pos A="0.0020537" C="0.0100681" G="0.963785" T="0.0240934"/>
      <pos A="0.00606091" C="0.867612" G="0.0140753" T="0.112252"/>
      <pos A="0.102234" C="0.29458" G="0.00806452" T="0.595121"/>
    </motif>
    <motif db="0" id="ATF2_HUMAN.H11MO.1.B" length="20" nsites="1293" evalue="1.0e+000"
        url="http://hocomoco.autosome.ru/motif/ATF2_HUMAN.H11MO.1.B">
      <pos A="0.3921" C="0.119113" G="0.135353" T="0.353434"/>
      <pos A="0.371994" C="0.10442" G="0.214233" T="0.309353"/>
      <pos A="0.413754" C="0.101326" G="0.21114" T="0.27378"/>
      <pos A="0.255993" C="0.122206" G="0.187166" T="0.434634"/>
      <pos A="0.28074" C="0.0719395" G="0.566101" T="0.0812195"/>
      <pos A="0.911782" C="0.000792669" G="0.0850862" T="0.00233934"/>
      <pos A="1.93334e-05" C="1.93334e-05" G="1.93334e-05" T="0.999942"/>
      <pos A="1.93334e-05" C="1.93334e-05" G="0.999169" T="0.000792669"/>
      <pos A="0.999942" C="1.93334e-05" G="1.93334e-05" T="1.93334e-05"/>
      <pos A="1.93334e-05" C="0.136126" G="0.0340461" T="0.829808"/>
      <pos A="0.000792669" C="1.93334e-05" G="0.999169" T="1.93334e-05"/>
      <pos A="1.93334e-05" C="1.93334e-05" G="1.93334e-05" T="0.999942"/>
      <pos A="0.0309527" C="0.967462" G="1.93334e-05" T="0.001566"/>
      <pos A="0.999942" C="1.93334e-05" G="1.93334e-05" T="1.93334e-05"/>
      <pos A="1.93334e-05" C="0.0502861" G="0.00775269" T="0.941942"/>
      <pos A="0.12994" C="0.517381" G="0.0997796" T="0.2529"/>
      <pos A="0.42922" C="0.15314" G="0.15546" T="0.26218"/>
      <pos A="0.25986" C="0.163193" G="0.140766" T="0.43618"/>
      <pos A="0.219647" C="0.139993" G="0.143086" T="0.497274"/>
      <pos A="0.311673" C="0.1369" G="0.158553" T="0.392874"/>
    </motif>
    <motif db="0" id="ATF7_HUMAN.H11MO.0.D" length="11" nsites="12644" evalue="1.0e+000"
        url="http://hocomoco.autosome.ru/motif/ATF7_HUMAN.H11MO.0.D">
      <pos A="0.217356" C="0.0873352" G="0.447029" T="0.24828"/>
      <pos A="0.570881" C="0.00429252" G="0.418478" T="0.00634881"/>
      <pos A="0.000516051" C="0.000595139" G="0.00439138" T="0.994497"/>
      <pos A="0.000397419" C="0.00031833" G="0.985995" T="0.0132888"/>
      <pos A="0.995328" C="8.10655e-05" G="0.00451001" T="8.10655e-05"/>
      <pos A="8.10655e-05" C="0.992006" G="0.00553816" T="0.00237463"/>
      <pos A="0.000555595" C="1.97721e-06" G="0.99944" T="1.97721e-06"/>
      <pos A="8.10655e-05" C="1.97721e-06" G="0.00332368" T="0.996593"/>
      <pos A="0.185662" C="0.812278" G="0.00138602" T="0.000674228"/>
      <pos A="0.997542" C="0.00031833" G="0.00158374" T="0.000555595"/>
      <pos A="0.00506363" C="0.0470595" G="0.0273665" T="0.92051"/>
    </motif>
    <motif db="0" id="ATOH1_HUMAN.H11MO.0.B" length="9" nsites="500" evalue="1.0e+000"
        url="http://hocomoco.autosome.ru/motif/ATOH1_HUMAN.H11MO.0.B">
      <pos A="0.533943" C="0.0420416" G="0.377974" T="0.0460408"/>
      <pos A="0.323985" C="0.154019" G="0.521946" T="4.999e-05"/>
      <pos A="0.00204959" C="0.995851" G="0.00204959" T="4.999e-05"/>
      <pos A="0.99785" C="4.999e-05" G="4.999e-05" T="0.00204959"/>
      <pos A="4.999e-05" C="0.00804839" G="0.973855" T="0.0180464"/>
      <pos A="0.585933" C="0.379974" G="0.0340432" T="4.999e-05"/>
      <pos A="0.0180464" C="0.00604879" G="0.00204959" T="0.973855"/>
      <pos A="0.00204959" C="4.999e-05" G="0.989852" T="0.00804839"/>
      <pos A="0.0320436" C="0.110028" G="0.721906" T="0.136023"/>
    </motif>
    <motif db="0" id="BC11A_HUMAN.H11MO.0.A" length="17" nsites="500" evalue="1.0e+000"
        url="http://hocomoco.autosome.ru/motif/BC11A_HUMAN.H11MO.0.A">
      <pos A="0.37573" C="0.184625" G="0.286195" T="0.153451"/>
      <pos A="0.55058" C="0.0994705" G="0.224094" T="0.125856"/>
      <pos A="0.500164" C="0.142363" G="0.230714" T="0.126759"/>
      <pos A="0.589982" C="0.0166164" G="0.226051" T="0.167351"/>
      <pos A="0.187435" C="0.160796" G="0.580417" T="0.071352"/>
      <pos A="0.664511" C="0.0145816" G="0.269377" T="0.051531"/>
      <pos A="0.104037" C="0.0144884" G="0.828551" T="0.0529239"/>
      <pos A="0.200417" C="0.0327717" G="0.758546" T="0.00826493"/>
      <pos A="0.880098" C="0.0431253" G="0.0485975" T="0.0281795"/>
      <pos A="0.867864" C="0.00583965" G="0.0555442" T="0.0707524"/>
      <pos A="0.248399" C="0.226047" G="0.502141" T="0.0234139"/>
      <pos A="0.150158" C="0.154992" G="0.0315585" T="0.663292"/>
      <pos A="0.117832" C="0.0724923" G="0.760189" T="0.0494865"/>
      <pos A="0.658749" C="0.064413" G="0.250663" T="0.0261749"/>
      <pos A="0.458785" C="0.143453" G="0.310166" T="0.0875961"/>
      <pos A="0.622702" C="0.078845" G="0.157294" T="0.141159"/>
      <pos A="0.358985" C="0.2047" G="0.318076" T="0.118238"/>
    </motif>
    <motif db="0" id="BHA15_HUMAN.H11MO.0.B" length="11" nsites="500" evalue="1.0e+000"
        url="http://hocomoco.autosome.ru/motif/BHA15_HUMAN.H11MO.0.B">
      <pos A="0.172016" C="0.285993" G="0.471956" T="0.070036"/>
      <pos A="0.15202" C="0.44996" G="0.295991" T="0.10203"/>
      <pos A="0.687912" C="0.0680364" G="0.20001" T="0.0440412"/>
      <pos A="0.279994" C="0.108028" G="0.609928" T="0.00204959"/>
      <pos A="0.0560388" C="0.921866" G="0.0160468" T="0.00604879"/>
      <pos A="0.983853" C="0.00404919" G="0.010048" T="0.00204959"/>
      <pos A="0.00604879" C="0.00404919" G="0.963857" T="0.0260448"/>
      <pos A="0.0540392" C="0.877874" G="0.0640372" T="0.00404919"/>
      <pos A="0.0260448" C="0.0120476" G="0.00404919" T="0.957858"/>
      <pos A="0.00404919" C="0.00404919" G="0.981854" T="0.010048"/>
      <pos A="0.00204959" C="0.14802" G="0.633923" T="0.216007"/>
    </motif>
    <motif db="0" id="BHE23_HUMAN.H11MO.0.D" length="12" nsites="392" evalue="1.0e+000"
        url="http://hocomoco.autosome.ru/motif/BHE23_HUMAN.H11MO.0.D">
      <pos A="0.412586" C="0.0988906" G="0.328424" T="0.160099"/>
      <pos A="0.238523" C="0.192617" G="0.401747" T="0.167113"/>
      <pos A="0.118018" C="0.498023" G="0.26594" T="0.118018"/>
      <pos A="0.577085" C="0.0338562" G="0.288893" T="0.100166"/>
      <pos A="0.11228" C="0.0281178" G="0.239799" T="0.619804"/>
      <pos A="0.568796" C="0.0179163" G="0.290806" T="0.122482"/>
      <pos A="0.104629" C="0.00261413" G="6.37592e-05" T="0.892693"/>
      <pos A="6.37592e-05" C="6.37592e-05" G="0.999809" T="6.37592e-05"/>
      <pos A="0.0128156" C="0.0561719" G="0.614703" T="0.31631"/>
      <pos A="0.098253" C="0.121206" G="0.14416" T="0.636381"/>
      <pos A="0.203456" C="0.114193" G="0.402385" T="0.279967"/>
      <pos A="0.144797" C="0.193254" G="0.381982" T="0.279967"/>
    </motif>
    <motif db="0" id="BPTF_HUMAN.H11MO.0.D" length="12" nsites="21" evalue="1.0e+000"
        url="http://hocomoco.autosome.ru/motif/BPTF_HUMAN.H11MO.0.D">
      <pos A="0.0959716" C="0.0959716" G="0.380332" T="0.427725"/>
      <pos A="0.0485782" C="0.00118483" G="0.380332" T="0.569905"/>
      <pos A="0.0959716" C="0.0485782" G="0.190758" T="0.664692"/>
      <pos A="0.143365" C="0.238152" G="0.332938" T="0.285545"/>
      <pos A="0.0485782" C="0.00118483" G="0.00118483" T="0.949052"/>
      <pos A="0.00118483" C="0.00118483" G="0.0485782" T="0.949052"/>
      <pos A="0.00118483" C="0.00118483" G="0.759479" T="0.238152"/>
      <pos A="0.0485782" C="0.143365" G="0.00118483" T="0.806872"/>
      <pos A="0.0485782" C="0.00118483" G="0.475118" T="0.475118"/>
      <pos A="0.0485782" C="0.0959716" G="0.332938" T="0.522512"/>
      <pos A="0.143365" C="0.143365" G="0.285545" T="0.427725"/>
      <pos A="0.190758" C="0.427725" G="0.285545" T="0.0959716"/>
    </motif>
    <motif db="0" id="BRAC_HUMAN.H11MO.0.A" length="20" nsites="500" evalue="1.0e+000"
        url="http://hocomoco.autosome.ru/motif/BRAC_HUMAN.H11MO.0.A">
      <pos A="0.120026" C="0.252" G="0.146021" T="0.481954"/>
      <pos A="0.0780344" C="0.20201" G="0.106029" T="0.613927"/>
      <pos A="0.335983" C="0.311988" G="0.224005" T="0.128024"/>
      <pos A="0.333983" C="0.164017" G="0.379974" T="0.122026"/>
      <pos A="0.138022" C="0.673915" G="0.128024" T="0.060038"/>
      <pos A="0.669916" C="0.0720356" G="0.162018" T="0.0960308"/>
      <pos A="0.19801" C="0.174015" G="0.407968" T="0.220006"/>
      <pos A="0.182014" C="0.252" G="0.40197" T="0.164017"/>
      <pos A="0.244001" C="0.166017" G="0.339982" T="0.25"/>
      <pos A="0.469956" C="0.190012" G="0.230004" T="0.110028"/>
      <pos A="0.343981" C="0.0520396" G="0.437962" T="0.166017"/>
      <pos A="0.060038" C="0.128024" G="0.7479" T="0.0640372"/>
      <pos A="0.0380424" C="0.0160468" G="0.00404919" T="0.941862"/>
      <pos A="0.00204959" C="0.0140472" G="0.969856" T="0.0140472"/>
      <pos A="0.224005" C="0.0520396" G="0.0440412" T="0.679914"/>
      <pos A="0.0320436" C="0.15202" G="0.631924" T="0.184013"/>
      <pos A="0.905869" C="0.020046" G="0.0620376" T="0.0120476"/>
      <pos A="0.659918" C="0.0580384" G="0.222006" T="0.060038"/>
      <pos A="0.34998" C="0.0880324" G="0.261998" T="0.29999"/>
      <pos A="0.20001" C="0.136023" G="0.19801" T="0.465957"/>
    </motif>
    <motif db="0" id="CLOCK_HUMAN.H11MO.0.C" length="14" nsites="252" evalue="1.0e+000"
        url="http://hocomoco.autosome.ru/motif/CLOCK_HUMAN.H11MO.0.C">
      <pos A="0.158766" C="0.599068" G="0.1786" T="0.063566"/>
      <pos A="0.424534" C="0.115133" G="0.1905" T="0.269833"/>
      <pos A="0.2024" C="0.146866" G="0.511801" T="0.138933"/>
      <pos A="0.337267" C="0.3214" G="0.1667" T="0.174633"/>
      <pos A="0.0952995" C="0.848969" G="0.0437326" T="0.0119992"/>
      <pos A="0.809302" C="0.063566" G="0.0437326" T="0.0833994"/>
      <pos A="0.1548" C="0.607001" G="0.127033" T="0.111166"/>
      <pos A="0.253967" C="0.0556327" G="0.642701" T="0.0476993"/>
      <pos A="0.0952995" C="0.1191" G="0.0437326" T="0.741868"/>
      <pos A="0.0873661" C="0.0238992" G="0.860869" T="0.0278659"/>
      <pos A="0.400734" C="0.313467" G="0.1786" T="0.1072"/>
      <pos A="0.369" C="0.242067" G="0.281733" T="0.1072"/>
      <pos A="0.222233" C="0.388834" G="0.289667" T="0.0992662"/>
      <pos A="0.491967" C="0.2976" G="0.0238992" T="0.186533"/>
    </motif>
    <motif db="0" id="COT1_HUMAN.H11MO.0.C" length="17" nsites="500" evalue="1.0e+000"
        url="http://hocomoco.autosome.ru/motif/COT1_HUMAN.H11MO.0.C">
      <pos A="0.180014" C="0.146021" G="0.539942" T="0.134023"/>
      <pos A="0.287992" C="0.0740352" G="0.54994" T="0.0880324"/>
      <pos A="0.248" C="0.0780344" G="0.591932" T="0.0820336"/>
      <pos A="0.208008" C="0.118026" G="0.589932" T="0.0840332"/>
      <pos A="0.0860328" C="0.15002" G="0.361978" T="0.40197"/>
      <pos A="0.132024" C="0.475955" G="0.289992" T="0.10203"/>
      <pos A="0.631924" C="0.112028" G="0.194011" T="0.0620376"/>
      <pos A="0.411968" C="0.0480404" G="0.523945" T="0.0160468"/>
      <pos A="0.725905" C="4.999e-05" G="0.269996" T="0.00404919"/>
      <pos A="0.0180464" C="4.999e-05" G="0.911868" T="0.070036"/>
      <pos A="0.0160468" C="0.010048" G="0.961858" T="0.0120476"/>
      <pos A="0.010048" C="0.0780344" G="0.279994" T="0.631924"/>
      <pos A="0.0660368" C="0.863877" G="0.0420416" T="0.0280444"/>
      <pos A="0.959858" C="0.00404919" G="0.0160468" T="0.020046"/>
      <pos A="0.204009" C="0.126025" G="0.517946" T="0.15202"/>
      <pos A="0.226005" C="0.184013" G="0.493951" T="0.0960308"/>
      <pos A="0.186013" C="0.168016" G="0.505949" T="0.140022"/>
    </motif>
    <motif db="0" id="COT2_HUMAN.H11MO.1.A" length="17" nsites="500" evalue="1.0e+000"
        url="http://hocomoco.autosome.ru/motif/COT2_HUMAN.H11MO.1.A">
      <pos A="0.315987" C="0.0860328" G="0.429964" T="0.168016"/>
      <pos A="0.263997" C="0.0460408" G="0.563937" T="0.126025"/>
      <pos A="0.269996" C="0.10203" G="0.507948" T="0.120026"/>
      <pos A="0.182014" C="0.184013" G="0.511948" T="0.122026"/>
      <pos A="0.128024" C="0.263997" G="0.20001" T="0.407968"/>
      <pos A="0.19801" C="0.543941" G="0.124025" T="0.134023"/>
      <pos A="0.637922" C="0.0760348" G="0.118026" T="0.168016"/>
      <pos A="0.49795" C="0.0240452" G="0.457958" T="0.020046"/>
      <pos A="0.731904" C="0.00204959" G="0.257998" T="0.00804839"/>
      <pos A="0.0260448" C="0.00404919" G="0.89987" T="0.070036"/>
      <pos A="0.0280444" C="0.010048" G="0.909868" T="0.0520396"/>
      <pos A="0.0120476" C="0.0480404" G="0.184013" T="0.755899"/>
      <pos A="0.070036" C="0.831884" G="0.0480404" T="0.05004"/>
      <pos A="0.957858" C="0.0140472" G="0.0160468" T="0.0120476"/>
      <pos A="0.226005" C="0.180014" G="0.415967" T="0.178014"/>
      <pos A="0.30199" C="0.196011" G="0.373975" T="0.128024"/>
      <pos A="0.259998" C="0.154019" G="0.463957" T="0.122026"/>
    </motif>
    <motif db="0" id="CREB5_HUMAN.H11MO.0.D" length="11" nsites="1702" evalue="1.0e+000"
        url="http://hocomoco.autosome.ru/motif/CREB5_HUMAN.H11MO.0.D">
      <pos A="0.267332" C="0.111642" G="0.438884" T="0.182143"/>
      <pos A="0.563877" C="0.0169056" G="0.405837" T="0.0133805"/>
      <pos A="0.000308443" C="0.000895952" G="0.000308443" T="0.998487"/>
      <pos A="1.46877e-05" C="1.46877e-05" G="0.967055" T="0.0329152"/>
      <pos A="0.999368" C="1.46877e-05" G="1.46877e-05" T="0.000602197"/>
      <pos A="0.000602197" C="0.968818" G="0.000602197" T="0.0299777"/>
      <pos A="0.000602197" C="1.46877e-05" G="0.999368" T="1.46877e-05"/>
      <pos A="0.000308443" C="0.00618354" G="0.000308443" T="0.9932"/>
      <pos A="0.381015" C="0.615431" G="0.000895952" T="0.00265848"/>
      <pos A="0.988206" C="0.000602197" G="0.0070648" T="0.00412725"/>
      <pos A="0.0245432" C="0.0909318" G="0.073894" T="0.810631"/>
    </motif>
    <motif db="0" id="DLX6_HUMAN.H11MO.0.D" length="15" nsites="1138" evalue="1.0e+000"
        url="http://hocomoco.autosome.ru/motif/DLX6_HUMAN.H11MO.0.D">
      <pos A="0.399591" C="0.128086" G="0.103484" T="0.368838"/>
      <pos A="0.481966" C="0.0733899" G="0.0672393" T="0.377405"/>
      <pos A="0.438252" C="0.0674589" G="0.095576" T="0.398713"/>
      <pos A="0.347311" C="0.0837141" G="0.128526" T="0.440449"/>
      <pos A="0.293494" C="0.105461" G="0.187176" T="0.41387"/>
      <pos A="0.326004" C="0.118641" G="0.25659" T="0.298765"/>
      <pos A="0.310188" C="0.198599" G="0.303159" T="0.188055"/>
      <pos A="0.216172" C="0.21705" G="0.359393" T="0.207385"/>
      <pos A="0.227594" C="0.208264" G="0.311067" T="0.253075"/>
      <pos A="0.00880854" C="0.228473" G="0.00265794" T="0.760061"/>
      <pos A="0.95688" C="0.00792988" G="0.0272603" T="0.00792988"/>
      <pos A="0.987633" C="0.00880854" G="0.00177928" T="0.00177928"/>
      <pos A="0.00331693" C="0.00507425" G="0.0059529" T="0.985656"/>
      <pos A="0.0195721" C="0.0160575" G="0.0345093" T="0.929861"/>
      <pos A="0.659454" C="0.0162771" G="0.293054" T="0.0312143"/>
    </motif>
    <motif db="0" id="DMBX1_HUMAN.H11MO.0.D" length="20" nsites="29" evalue="1.0e+000"
        url="http://hocomoco.autosome.ru/motif/DMBX1_HUMAN.H11MO.0.D">
      <pos A="0.17268" C="0.275773" G="0.138316" T="0.41323"/>
      <pos A="0.421821" C="0.284364" G="0.112543" T="0.181271"/>
      <pos A="0.430412" C="0.292955" G="0.155498" T="0.121134"/>
      <pos A="0.207045" C="0.138316" G="0.103952" T="0.550687"/>
      <pos A="0.41323" C="0.0352234" G="0.0352234" T="0.516323"/>
      <pos A="0.516323" C="0.0352234" G="0.0352234" T="0.41323"/>
      <pos A="0.310137" C="0.103952" G="0.0352234" T="0.550687"/>
      <pos A="0.550687" C="0.17268" G="0.0352234" T="0.241409"/>
      <pos A="0.585052" C="0.103952" G="0.0352234" T="0.275773"/>
      <pos A="0.138316" C="0.310137" G="0.17268" T="0.378866"/>
      <pos A="0.103952" C="0.619416" G="0.0352234" T="0.241409"/>
      <pos A="0.000859107" C="0.447595" G="0.0695876" T="0.481959"/>
      <pos A="0.756873" C="0.0352234" G="0.138316" T="0.0695876"/>
      <pos A="0.89433" C="0.0352234" G="0.0695876" T="0.000859107"/>
      <pos A="0.000859107" C="0.0352234" G="0.000859107" T="0.963058"/>
      <pos A="0.000859107" C="0.000859107" G="0.000859107" T="0.997423"/>
      <pos A="0.997423" C="0.000859107" G="0.000859107" T="0.000859107"/>
      <pos A="0.619416" C="0.138316" G="0.138316" T="0.103952"/>
      <pos A="0.0953608" C="0.232818" G="0.335911" T="0.335911"/>
      <pos A="0.241409" C="0.103952" G="0.241409" T="0.41323"/>
    </motif>
    <motif db="0" id="E2F6_HUMAN.H11MO.0.A" length="13" nsites="500" evalue="1.0e+000"
        url="http://hocomoco.autosome.ru/motif/E2F6_HUMAN.H11MO.0.A">
      <pos A="0.337982" C="0.14802" G="0.341982" T="0.172016"/>
      <pos A="0.261998" C="0.0340432" G="0.555939" T="0.14802"/>
      <pos A="0.154019" C="0.126025" G="0.69991" T="0.020046"/>
      <pos A="0.010048" C="0.0160468" G="0.963857" T="0.010048"/>
      <pos A="0.214007" C="0.707908" G="0.0120476" T="0.0660368"/>
      <pos A="0.040042" C="0.0180464" G="0.893871" T="0.0480404"/>
      <pos A="0.0240452" C="0.0480404" G="0.895871" T="0.0320436"/>
      <pos A="0.0720356" C="0.0440412" G="0.871876" T="0.0120476"/>
      <pos A="0.941862" C="0.0320436" G="0.0140472" T="0.0120476"/>
      <pos A="0.511948" C="0.0360428" G="0.435963" T="0.0160468"/>
      <pos A="0.383973" C="0.108028" G="0.437962" T="0.070036"/>
      <pos A="0.277994" C="0.218006" G="0.377974" T="0.126025"/>
      <pos A="0.275995" C="0.162018" G="0.425965" T="0.136023"/>
    </motif>
    <motif db="0" id="EGR1_HUMAN.H11MO.0.A" length="17" nsites="500" evalue="1.0e+000"
        url="http://hocomoco.autosome.ru/motif/EGR1_HUMAN.H11MO.0.A">
      <pos A="0.232004" C="0.248" G="0.409968" T="0.110028"/>
      <pos A="0.319986" C="0.128024" G="0.317986" T="0.234003"/>
      <pos A="0.277994" C="0.180014" G="0.459958" T="0.0820336"/>
      <pos A="0.236003" C="0.112028" G="0.353979" T="0.29799"/>
      <pos A="0.112028" C="0.030044" G="0.807888" T="0.05004"/>
      <pos A="0.236003" C="0.505949" G="0.0460408" T="0.212008"/>
      <pos A="0.0560388" C="0.0340432" G="0.869876" T="0.040042"/>
      <pos A="0.0320436" C="0.00404919" G="0.409968" T="0.553939"/>
      <pos A="0.0920316" C="0.00204959" G="0.891872" T="0.0140472"/>
      <pos A="0.0160468" C="0.00404919" G="0.957858" T="0.0220456"/>
      <pos A="0.0240452" C="0.0320436" G="0.929864" T="0.0140472"/>
      <pos A="0.220006" C="0.475955" G="0.00404919" T="0.29999"/>
      <pos A="0.0880324" C="0.010048" G="0.841882" T="0.060038"/>
      <pos A="0.110028" C="0.0220456" G="0.695911" T="0.172016"/>
      <pos A="0.337982" C="0.128024" G="0.405969" T="0.128024"/>
      <pos A="0.311988" C="0.0820336" G="0.455959" T="0.15002"/>
      <pos A="0.263997" C="0.182014" G="0.435963" T="0.118026"/>
    </motif>
    <motif db="0" id="EGR2_HUMAN.H11MO.0.A" length="18" nsites="500" evalue="1.0e+000"
        url="http://hocomoco.autosome.ru/motif/EGR2_HUMAN.H11MO.0.A">
      <pos A="0.216007" C="0.0740352" G="0.611928" T="0.0980304"/>
      <pos A="0.293991" C="0.0960308" G="0.411968" T="0.19801"/>
      <pos A="0.228004" C="0.0740352" G="0.621926" T="0.0760348"/>
      <pos A="0.253999" C="0.0680364" G="0.50195" T="0.176015"/>
      <pos A="0.319986" C="0.104029" G="0.505949" T="0.070036"/>
      <pos A="0.15002" C="0.104029" G="0.44996" T="0.295991"/>
      <pos A="0.0760348" C="0.10203" G="0.765897" T="0.0560388"/>
      <pos A="0.369976" C="0.190012" G="0.0440412" T="0.395971"/>
      <pos A="0.0340432" C="0.0220456" G="0.929864" T="0.0140472"/>
      <pos A="0.040042" C="0.0120476" G="0.461958" T="0.485953"/>
      <pos A="0.182014" C="0.00604879" G="0.793891" T="0.0180464"/>
      <pos A="0.0360428" C="0.0140472" G="0.889872" T="0.060038"/>
      <pos A="0.0240452" C="0.040042" G="0.915867" T="0.020046"/>
      <pos A="0.34998" C="0.281994" G="0.0220456" T="0.345981"/>
      <pos A="0.0580384" C="0.00604879" G="0.873875" T="0.0620376"/>
      <pos A="0.0760348" C="0.0340432" G="0.781894" T="0.108028"/>
      <pos A="0.341982" C="0.0740352" G="0.50195" T="0.0820336"/>
      <pos A="0.253999" C="0.0480404" G="0.561938" T="0.136023"/>
    </motif>
    <motif db="0" id="EGR2_HUMAN.H11MO.1.A" length="16" nsites="498" evalue="1.0e+000"
        url="http://hocomoco.autosome.ru/motif/EGR2_HUMAN.H11MO.1.A">
      <pos A="0.19479" C="0.144599" G="0.45779" T="0.202821"/>
      <pos A="0.281118" C="0.172706" G="0.453774" T="0.0924011"/>
      <pos A="0.188767" C="0.100432" G="0.373469" T="0.337332"/>
      <pos A="0.0622867" C="0.0663019" G="0.849277" T="0.0221341"/>
      <pos A="0.244981" C="0.365439" G="0.0582714" T="0.331309"/>
      <pos A="0.00607308" C="0.0181189" G="0.969735" T="0.00607308"/>
      <pos A="0.012096" C="0.0100883" G="0.34737" T="0.630446"/>
      <pos A="0.162668" C="0.00406545" G="0.81314" T="0.0201265"/>
      <pos A="0.0241417" C="0.0100883" G="0.92356" T="0.0422104"/>
      <pos A="0.0241417" C="0.0181189" G="0.953674" T="0.00406545"/>
      <pos A="0.321271" C="0.357408" G="0.012096" T="0.309225"/>
      <pos A="0.0321723" C="0.00607308" G="0.911514" T="0.0502409"/>
      <pos A="0.0683096" C="0.028157" G="0.712758" T="0.190775"/>
      <pos A="0.299187" C="0.0944088" G="0.459797" T="0.146607"/>
      <pos A="0.220889" C="0.0803554" G="0.524041" T="0.174714"/>
      <pos A="0.188767" C="0.164676" G="0.516011" T="0.130546"/>
    </motif>
    <motif db="0" id="EGR4_HUMAN.H11MO.0.D" length="11" nsites="6" evalue="1.0e+000"
        url="http://hocomoco.autosome.ru/motif/EGR4_HUMAN.H11MO.0.D">
      <pos A="0.0247157" C="0.0247157" G="0.925853" T="0.0247157"/>
      <pos A="0.00409836" C="0.00409836" G="0.987705" T="0.00409836"/>
      <pos A="0.00409836" C="0.509383" G="0.333976" T="0.152543"/>
      <pos A="0.00409836" C="0.00409836" G="0.987705" T="0.00409836"/>
      <pos A="0.00409836" C="0.00409836" G="0.987705" T="0.00409836"/>
      <pos A="0.00409836" C="0.591852" G="0.0865677" T="0.317482"/>
      <pos A="0.575358" C="0.00409836" G="0.416445" T="0.00409836"/>
      <pos A="0.00409836" C="0.00409836" G="0.83926" T="0.152543"/>
      <pos A="0.00409836" C="0.0865677" G="0.905236" T="0.00409836"/>
      <pos A="0.00409836" C="0.00409836" G="0.987705" T="0.00409836"/>
      <pos A="0.268" C="0.525877" G="0.103062" T="0.103062"/>
    </motif>
    <motif db="0" id="ELK3_HUMAN.H11MO.0.D" length="12" nsites="7" evalue="1.0e+000"
        url="http://hocomoco.autosome.ru/motif/ELK3_HUMAN.H11MO.0.D">
      <pos A="0.319758" C="0.394167" G="0.226747" T="0.0593277"/>
      <pos A="0.356963" C="0.449973" G="0.096532" T="0.096532"/>
      <pos A="0.096532" C="0.896426" G="0.00352113" T="0.00352113"/>
      <pos A="0.412769" C="0.33836" G="0.00352113" T="0.245349"/>
      <pos A="0.00352113" C="0.00352113" G="0.989437" T="0.00352113"/>
      <pos A="0.00352113" C="0.00352113" G="0.989437" T="0.00352113"/>
      <pos A="0.989437" C="0.00352113" G="0.00352113" T="0.00352113"/>
      <pos A="0.710404" C="0.096532" G="0.00352113" T="0.189543"/>
      <pos A="0.394167" C="0.00352113" G="0.598791" T="0.00352113"/>
      <pos A="0.00352113" C="0.170941" G="0.00352113" T="0.822017"/>
      <pos A="0.00352113" C="0.449973" G="0.542984" T="0.00352113"/>
      <pos A="0.0267739" C="0.770861" G="0.175591" T="0.0267739"/>
    </motif>
    <motif db="0" id="ESR2_HUMAN.H11MO.0.A" length="15" nsites="497" evalue="1.0e+000"
        url="http://hocomoco.autosome.ru/motif/ESR2_HUMAN.H11MO.0.A">
      <pos A="0.494921" C="0.0966103" G="0.36215" T="0.0463186"/>
      <pos A="0.114715" C="0.0121203" G="0.790636" T="0.0825287"/>
      <pos A="0.0463186" C="0.026202" G="0.859032" T="0.068447"/>
      <pos A="0.0966103" C="0.116727" G="0.22938" T="0.557282"/>
      <pos A="0.0161436" C="0.798682" G="0.0523537" T="0.13282"/>
      <pos A="0.621656" C="0.0342486" G="0.247485" T="0.0966103"/>
      <pos A="0.092587" C="0.511014" G="0.26559" T="0.130809"/>
      <pos A="5.02917e-05" C="0.667924" G="5.02917e-05" T="0.331975"/>
      <pos A="0.122762" C="0.422501" G="0.267602" T="0.187135"/>
      <pos A="0.0402836" C="0.239439" G="0.0302253" T="0.690052"/>
      <pos A="0.0825287" C="0.026202" G="0.891219" T="5.02917e-05"/>
      <pos A="0.521072" C="0.273637" G="0.086552" T="0.118739"/>
      <pos A="0.0241903" C="0.844951" G="0.0221786" T="0.10868"/>
      <pos A="0.0825287" C="0.846962" G="0.0121203" T="0.0583887"/>
      <pos A="0.0724703" C="0.356115" G="0.0362603" T="0.535154"/>
    </motif>
    <motif db="0" id="ETS2_HUMAN.H11MO.0.B" length="13" nsites="500" evalue="1.0e+000"
        url="http://hocomoco.autosome.ru/motif/ETS2_HUMAN.H11MO.0.B">
      <pos A="0.230004" C="0.140022" G="0.435963" T="0.194011"/>
      <pos A="0.317986" C="0.146021" G="0.345981" T="0.190012"/>
      <pos A="0.321986" C="0.279994" G="0.29799" T="0.10003"/>
      <pos A="0.473955" C="0.0760348" G="0.365977" T="0.0840332"/>
      <pos A="0.192012" C="0.00804839" G="0.7519" T="0.0480404"/>
      <pos A="0.00404919" C="0.010048" G="0.967856" T="0.0180464"/>
      <pos A="0.981854" C="0.0160468" G="4.999e-05" T="0.00204959"/>
      <pos A="0.953859" C="0.0180464" G="0.0240452" T="0.00404919"/>
      <pos A="0.381974" C="0.0840332" G="0.519946" T="0.0140472"/>
      <pos A="0.391972" C="0.261998" G="0.19801" T="0.14802"/>
      <pos A="0.421966" C="0.0480404" G="0.459958" T="0.070036"/>
      <pos A="0.329984" C="0.0860328" G="0.495951" T="0.0880324"/>
      <pos A="0.495951" C="0.10003" G="0.319986" T="0.0840332"/>
    </motif>
    <motif db="0" id="ETV4_HUMAN.H11MO.0.B" length="11" nsites="500" evalue="1.0e+000"
        url="http://hocomoco.autosome.ru/motif/ETV4_HUMAN.H11MO.0.B">
      <pos A="0.335983" C="0.234003" G="0.329984" T="0.10003"/>
      <pos A="0.383973" C="0.134023" G="0.319986" T="0.162018"/>
      <pos A="0.136023" C="0.609928" G="0.234003" T="0.020046"/>
      <pos A="0.955859" C="0.010048" G="0.020046" T="0.0140472"/>
      <pos A="0.00604879" C="0.00204959" G="0.975855" T="0.0160468"/>
      <pos A="0.0160468" C="0.0260448" G="0.957858" T="4.999e-05"/>
      <pos A="0.923865" C="0.0160468" G="0.05004" T="0.010048"/>
      <pos A="0.869876" C="0.0140472" G="0.0460408" T="0.070036"/>
      <pos A="0.307988" C="0.0220456" G="0.587932" T="0.0820336"/>
      <pos A="0.138022" C="0.178014" G="0.345981" T="0.337982"/>
      <pos A="0.287992" C="0.132024" G="0.413967" T="0.166017"/>
    </motif>
    <motif db="0" id="ETV7_HUMAN.H11MO.0.D" length="7" nsites="500" evalue="1.0e+000"
        url="http://hocomoco.autosome.ru/motif/ETV7_HUMAN.H11MO.0.D">
      <pos A="0.240002" C="0.411968" G="0.295991" T="0.0520396"/>
      <pos A="0.657918" C="0.116027" G="0.160018" T="0.0660368"/>
      <pos A="4.999e-05" C="0.00204959" G="0.981854" T="0.0160468"/>
      <pos A="0.00604879" C="0.020046" G="0.973855" T="4.999e-05"/>
      <pos A="0.975855" C="0.0120476" G="0.00804839" T="0.00404919"/>
      <pos A="0.929864" C="0.00404919" G="0.060038" T="0.00604879"/>
      <pos A="0.331984" C="0.00404919" G="0.645921" T="0.0180464"/>
    </motif>
    <motif db="0" id="FIGLA_HUMAN.H11MO.0.D" length="11" nsites="159" evalue="1.0e+000"
        url="http://hocomoco.autosome.ru/motif/FIGLA_HUMAN.H11MO.0.D">
      <pos A="0.212288" C="0.130578" G="0.281427" T="0.375707"/>
      <pos A="0.35528" C="0.17929" G="0.160434" T="0.304997"/>
      <pos A="0.452703" C="0.339566" G="0.0881521" T="0.119579"/>
      <pos A="0.055154" C="0.891106" G="0.0174419" T="0.0362979"/>
      <pos A="0.968102" C="0.00644249" G="0.0190132" T="0.00644249"/>
      <pos A="0.0190132" C="0.05044" G="0.905248" T="0.0252986"/>
      <pos A="0.000157134" C="0.151006" G="0.817253" T="0.0315839"/>
      <pos A="0.0252986" C="0.000157134" G="0.0127278" T="0.961816"/>
      <pos A="0.0237272" C="0.0174419" G="0.928818" T="0.0300126"/>
      <pos A="0.0787241" C="0.0975801" G="0.36785" T="0.455845"/>
      <pos A="0.237429" C="0.0928661" G="0.143149" T="0.526556"/>
    </motif>
    <motif db="0" id="FLI1_HUMAN.H11MO.0.A" length="18" nsites="497" evalue="1.0e+000"
        url="http://hocomoco.autosome.ru/motif/FLI1_HUMAN.H11MO.0.A">
      <pos A="0.209264" C="0.227369" G="0.440606" T="0.122762"/>
      <pos A="0.315882" C="0.148914" G="0.432559" T="0.102645"/>
      <pos A="0.446641" C="0.086552" G="0.37422" T="0.092587"/>
      <pos A="0.201217" C="0.0543653" G="0.653842" T="0.0905753"/>
      <pos A="0.299789" C="0.0362603" G="0.635737" T="0.0282136"/>
      <pos A="0.422501" C="0.388302" G="0.183112" T="0.00608529"/>
      <pos A="0.915359" C="0.0342486" G="0.0402836" T="0.0101086"/>
      <pos A="0.00407363" C="0.00407363" G="0.981744" T="0.0101086"/>
      <pos A="0.00206196" C="0.0121203" G="0.985767" T="5.02917e-05"/>
      <pos A="0.937487" C="0.0181553" G="0.044307" T="5.02917e-05"/>
      <pos A="0.957604" C="0.00206196" G="0.026202" T="0.014132"/>
      <pos A="0.146902" C="0.0282136" G="0.822822" T="0.00206196"/>
      <pos A="0.134832" C="0.171042" G="0.500956" T="0.19317"/>
      <pos A="0.41043" C="0.124774" G="0.402384" T="0.062412"/>
      <pos A="0.394337" C="0.0764937" G="0.474804" T="0.0543653"/>
      <pos A="0.3018" C="0.12075" G="0.509002" T="0.068447"/>
      <pos A="0.24145" C="0.150925" G="0.529119" T="0.0785053"/>
      <pos A="0.388302" C="0.130809" G="0.364162" T="0.116727"/>
    </motif>
    <motif db="0" id="FOXD3_HUMAN.H11MO.0.D" length="15" nsites="465" evalue="1.0e+000"
        url="http://hocomoco.autosome.ru/motif/FOXD3_HUMAN.H11MO.0.D">
      <pos A="0.157009" C="0.17636" G="0.298914" T="0.367717"/>
      <pos A="0.118308" C="0.217211" G="0.266663" T="0.397818"/>
      <pos A="0.135508" C="0.00650398" G="0.0559557" T="0.802032"/>
      <pos A="0.0387551" C="0.0688562" G="0.872984" T="0.0194044"/>
      <pos A="0.092507" C="0.0516556" G="0.036605" T="0.819232"/>
      <pos A="0.036605" C="0.111858" G="0.0495055" T="0.802032"/>
      <pos A="0.0538056" C="5.37519e-05" G="0.0946571" T="0.851484"/>
      <pos A="0.339766" C="0.200011" G="0.225812" T="0.234412"/>
      <pos A="0.0581058" C="0.599925" G="0.0624059" T="0.279564"/>
      <pos A="0.294614" C="0.202161" G="0.0409052" T="0.46232"/>
      <pos A="0.109708" C="0.223662" G="0.0710062" T="0.595625"/>
      <pos A="0.404268" C="0.0473554" G="0.146259" T="0.402118"/>
      <pos A="0.230112" C="0.141959" G="0.427919" T="0.200011"/>
      <pos A="0.101107" C="0.363416" G="0.348366" T="0.18711"/>
      <pos A="0.356966" C="0.292464" G="0.111858" T="0.238712"/>
    </motif>
    <motif db="0" id="GATA1_HUMAN.H11MO.0.A" length="19" nsites="500" evalue="1.0e+000"
        url="http://hocomoco.autosome.ru/motif/GATA1_HUMAN.H11MO.0.A">
      <pos A="0.192012" C="0.403969" G="0.206009" T="0.19801"/>
      <pos A="0.116027" C="0.144021" G="0.190012" T="0.54994"/>
      <pos A="0.0560388" C="0.0780344" G="0.639922" T="0.226005"/>
      <pos A="0.118026" C="0.206009" G="0.389972" T="0.285993"/>
      <pos A="0.194011" C="0.313987" G="0.281994" T="0.210008"/>
      <pos A="0.267996" C="0.246001" G="0.277994" T="0.208008"/>
      <pos A="0.224005" C="0.210008" G="0.367976" T="0.19801"/>
      <pos A="0.261998" C="0.168016" G="0.339982" T="0.230004"/>
      <pos A="0.214007" C="0.224005" G="0.313987" T="0.248"/>
      <pos A="0.331984" C="0.188012" G="0.323985" T="0.156019"/>
      <pos A="0.184013" C="0.387972" G="0.321986" T="0.106029"/>
      <pos A="0.719906" C="0.020046" G="0.00804839" T="0.252"/>
      <pos A="0.00604879" C="4.999e-05" G="0.993851" T="4.999e-05"/>
      <pos A="0.995851" C="4.999e-05" G="4.999e-05" T="0.00404919"/>
      <pos A="0.00204959" C="4.999e-05" G="0.0120476" T="0.985853"/>
      <pos A="0.945861" C="0.00404919" G="0.0140472" T="0.0360428"/>
      <pos A="0.857878" C="0.0160468" G="0.090032" T="0.0360428"/>
      <pos A="0.214007" C="0.154019" G="0.553939" T="0.0780344"/>
      <pos A="0.35198" C="0.188012" G="0.345981" T="0.114027"/>
    </motif>
    <motif db="0" id="GATA2_HUMAN.H11MO.0.A" length="19" nsites="500" evalue="1.0e+000"
        url="http://hocomoco.autosome.ru/motif/GATA2_HUMAN.H11MO.0.A">
      <pos A="0.132024" C="0.45196" G="0.226005" T="0.190012"/>
      <pos A="0.124025" C="0.104029" G="0.158018" T="0.613927"/>
      <pos A="0.080034" C="0.05004" G="0.65192" T="0.218006"/>
      <pos A="0.132024" C="0.222006" G="0.413967" T="0.232004"/>
      <pos A="0.271996" C="0.156019" G="0.289992" T="0.281994"/>
      <pos A="0.303989" C="0.158018" G="0.305989" T="0.232004"/>
      <pos A="0.248" C="0.19801" G="0.367976" T="0.186013"/>
      <pos A="0.269996" C="0.196011" G="0.275995" T="0.257998"/>
      <pos A="0.222006" C="0.224005" G="0.267996" T="0.285993"/>
      <pos A="0.325985" C="0.114027" G="0.343981" T="0.216007"/>
      <pos A="0.192012" C="0.337982" G="0.371976" T="0.0980304"/>
      <pos A="0.773895" C="0.00404919" G="0.00804839" T="0.214007"/>
      <pos A="4.999e-05" C="4.999e-05" G="0.995851" T="0.00404919"/>
      <pos A="0.985853" C="4.999e-05" G="0.00804839" T="0.00604879"/>
      <pos A="0.00604879" C="0.00204959" G="0.0160468" T="0.975855"/>
      <pos A="0.965857" C="0.00604879" G="4.999e-05" T="0.0280444"/>
      <pos A="0.843881" C="0.010048" G="0.114027" T="0.0320436"/>
      <pos A="0.140022" C="0.168016" G="0.627924" T="0.0640372"/>
      <pos A="0.343981" C="0.192012" G="0.389972" T="0.0740352"/>
    </motif>
    <motif db="0" id="GATA5_HUMAN.H11MO.0.D" length="17" nsites="13" evalue="1.0e+000"
        url="http://hocomoco.autosome.ru/motif/GATA5_HUMAN.H11MO.0.D">
      <pos A="0.309884" C="0.0789023" G="0.0874572" T="0.523756"/>
      <pos A="0.395433" C="0.292774" G="0.23289" T="0.0789023"/>
      <pos A="0.703409" C="0.138787" G="0.0789023" T="0.0789023"/>
      <pos A="0.301329" C="0.164451" G="0.318439" T="0.21578"/>
      <pos A="0.523756" C="0.0019084" G="0.164451" T="0.309884"/>
      <pos A="0.0019084" C="0.0019084" G="0.994275" T="0.0019084"/>
      <pos A="0.994275" C="0.0019084" G="0.0019084" T="0.0019084"/>
      <pos A="0.0019084" C="0.0019084" G="0.0019084" T="0.994275"/>
      <pos A="0.686299" C="0.0019084" G="0.0019084" T="0.309884"/>
      <pos A="0.686299" C="0.0019084" G="0.147341" T="0.164451"/>
      <pos A="0.0789023" C="0.455317" G="0.224335" T="0.241445"/>
      <pos A="0.155896" C="0.21578" G="0.155896" T="0.472427"/>
      <pos A="0.155896" C="0.292774" G="0.147341" T="0.403988"/>
      <pos A="0.438207" C="0.0789023" G="0.309884" T="0.173006"/>
      <pos A="0.386878" C="0.0019084" G="0.532311" T="0.0789023"/>
      <pos A="0.395433" C="0.309884" G="0.0789023" T="0.21578"/>
      <pos A="0.194393" C="0.117399" G="0.271387" T="0.41682"/>
    </motif>
    <motif db="0" id="GCR_HUMAN.H11MO.1.A" length="12" nsites="500" evalue="1.0e+000"
        url="http://hocomoco.autosome.ru/motif/GCR_HUMAN.H11MO.1.A">
      <pos A="0.383973" C="0.305989" G="0.110028" T="0.20001"/>
      <pos A="0.425965" C="0.140022" G="0.305989" T="0.128024"/>
      <pos A="0.493951" C="0.00204959" G="0.491952" T="0.0120476"/>
      <pos A="0.00404919" C="0.00204959" G="0.993851" T="4.999e-05"/>
      <pos A="0.609928" C="0.0440412" G="0.196011" T="0.15002"/>
      <pos A="0.987852" C="0.00804839" G="0.00404919" T="4.999e-05"/>
      <pos A="0.00204959" C="0.993851" G="0.00404919" T="4.999e-05"/>
      <pos A="0.981854" C="4.999e-05" G="0.00204959" T="0.0160468"/>
      <pos A="0.122026" C="0.188012" G="0.533943" T="0.156019"/>
      <pos A="0.487952" C="0.0820336" G="0.178014" T="0.252"/>
      <pos A="0.343981" C="0.244001" G="0.311988" T="0.10003"/>
      <pos A="0.285993" C="0.210008" G="0.0540392" T="0.44996"/>
    </motif>
    <motif db="0" id="GSX1_HUMAN.H11MO.0.D" length="15" nsites="276" evalue="1.0e+000"
        url="http://hocomoco.autosome.ru/motif/GSX1_HUMAN.H11MO.0.D">
      <pos A="0.0969757" C="0.0969757" G="0.0680007" T="0.738048"/>
      <pos A="0.719033" C="0.0996921" G="0.106936" T="0.074339"/>
      <pos A="0.9454" C="0.0073343" G="0.0254437" T="0.0218218"/>
      <pos A="0.0372148" C="0.0191054" G="0.00461789" T="0.939062"/>
      <pos A="0.0435531" C="0.0073343" G="0.206537" T="0.742575"/>
      <pos A="0.681003" C="0.0109562" G="0.278975" T="0.0290656"/>
      <pos A="0.177562" C="0.166697" G="0.528884" T="0.126856"/>
      <pos A="0.235512" C="0.202916" G="0.239134" T="0.322438"/>
      <pos A="0.282597" C="0.0906375" G="0.242756" T="0.384009"/>
      <pos A="0.300706" C="0.0906375" G="0.202916" T="0.405741"/>
      <pos A="0.19205" C="0.0761499" G="0.177562" T="0.554238"/>
      <pos A="0.168508" C="0.0888265" G="0.139533" T="0.603133"/>
      <pos A="0.513491" C="0.0933539" G="0.194766" T="0.198388"/>
      <pos A="0.63573" C="0.0924484" G="0.146777" T="0.125045"/>
      <pos A="0.142249" C="0.0842992" G="0.178468" T="0.594984"/>
    </motif>
    <motif db="0" id="HES1_HUMAN.H11MO.0.D" length="13" nsites="28" evalue="1.0e+000"
        url="http://hocomoco.autosome.ru/motif/HES1_HUMAN.H11MO.0.D">
      <pos A="0.314353" C="0.355872" G="0.218861" T="0.110913"/>
      <pos A="0.420225" C="0.474199" G="0.0341044" T="0.0714709"/>
      <pos A="0.0548636" C="0.191874" G="0.698399" T="0.0548636"/>
      <pos A="0.266607" C="0.424377" G="0.237544" T="0.0714709"/>
      <pos A="0.00088968" C="0.997331" G="0.00088968" T="0.00088968"/>
      <pos A="0.976572" C="0.00088968" G="0.00088968" T="0.0216489"/>
      <pos A="0.146204" C="0.727461" G="0.125445" T="0.00088968"/>
      <pos A="0.00088968" C="0.104686" G="0.719158" T="0.175267"/>
      <pos A="0.478351" C="0.312278" G="0.117141" T="0.0922301"/>
      <pos A="0.0797746" C="0.00088968" G="0.881079" T="0.0382562"/>
      <pos A="0.34134" C="0.486655" G="0.171115" T="0.00088968"/>
      <pos A="0.183571" C="0.569692" G="0.104686" T="0.142052"/>
      <pos A="0.370403" C="0.416074" G="0.15866" T="0.0548636"/>
    </motif>
    <motif db="0" id="HESX1_HUMAN.H11MO.0.D" length="16" nsites="8" evalue="1.0e+000"
        url="http://hocomoco.autosome.ru/motif/HESX1_HUMAN.H11MO.0.D">
      <pos A="0.436949" C="0.19709" G="0.182981" T="0.182981"/>
      <pos A="0.00308642" C="0.257055" G="0.35582" T="0.384039"/>
      <pos A="0.00308642" C="0.511023" G="0.482804" T="0.00308642"/>
      <pos A="0.130071" C="0.511023" G="0.00308642" T="0.35582"/>
      <pos A="0.00308642" C="0.00308642" G="0.990741" T="0.00308642"/>
      <pos A="0.14418" C="0.00308642" G="0.722663" T="0.130071"/>
      <pos A="0.130071" C="0.863757" G="0.00308642" T="0.00308642"/>
      <pos A="0.482804" C="0.130071" G="0.00308642" T="0.384039"/>
      <pos A="0.398148" C="0.595679" G="0.00308642" T="0.00308642"/>
      <pos A="0.271164" C="0.130071" G="0.468695" T="0.130071"/>
      <pos A="0.00308642" C="0.115961" G="0.00308642" T="0.877866"/>
      <pos A="0.384039" C="0.00308642" G="0.468695" T="0.14418"/>
      <pos A="0.369929" C="0.115961" G="0.511023" T="0.00308642"/>
      <pos A="0.271164" C="0.468695" G="0.130071" T="0.130071"/>
      <pos A="0.369929" C="0.384039" G="0.115961" T="0.130071"/>
      <pos A="0.0348325" C="0.161817" G="0.147707" T="0.655644"/>
    </motif>
    <motif db="0" id="HME2_HUMAN.H11MO.0.D" length="11" nsites="9518" evalue="1.0e+000"
        url="http://hocomoco.autosome.ru/motif/HME2_HUMAN.H11MO.0.D">
      <pos A="0.244325" C="0.209856" G="0.327616" T="0.218203"/>
      <pos A="0.222948" C="0.212323" G="0.360715" T="0.204014"/>
      <pos A="0.149905" C="0.152816" G="0.187179" T="0.5101"/>
      <pos A="0.52314" C="0.0291164" G="0.304896" T="0.142848"/>
      <pos A="0.626911" C="0.056187" G="0.316789" T="0.000113385"/>
      <pos A="0.000129208" C="0.000129208" G="0.0238613" T="0.97588"/>
      <pos A="0.000113385" C="0.000113385" G="0.306856" T="0.692917"/>
      <pos A="0.590944" C="0.0533394" G="0.214088" T="0.141628"/>
      <pos A="0.261311" C="0.141312" G="0.469406" T="0.127972"/>
      <pos A="0.161324" C="0.286372" G="0.320998" T="0.231306"/>
      <pos A="0.177369" C="0.218461" G="0.383176" T="0.220994"/>
    </motif>
    <motif db="0" id="HXB7_HUMAN.H11MO.0.C" length="10" nsites="28" evalue="1.0e+000"
        url="http://hocomoco.autosome.ru/motif/HXB7_HUMAN.H11MO.0.C">
      <pos A="0.290018" C="0.00989367" G="0.0419078" T="0.658181"/>
      <pos A="0.00088968" C="0.00088968" G="0.00088968" T="0.997331"/>
      <pos A="0.0729216" C="0.00088968" G="0.925299" T="0.00088968"/>
      <pos A="0.997331" C="0.00088968" G="0.00088968" T="0.00088968"/>
      <pos A="0.00088968" C="0.00088968" G="0.00088968" T="0.997331"/>
      <pos A="0.00088968" C="0.00088968" G="0.00088968" T="0.997331"/>
      <pos A="0.469097" C="0.00088968" G="0.325033" T="0.20498"/>
      <pos A="0.965317" C="0.0329039" G="0.00088968" T="0.00088968"/>
      <pos A="0.00088968" C="0.0689198" G="0.00088968" T="0.929301"/>
      <pos A="0.0909296" C="0.0549136" G="0.541129" T="0.313028"/>
    </motif>
    <motif db="0" id="HXB8_HUMAN.H11MO.0.C" length="11" nsites="26" evalue="1.0e+000"
        url="http://hocomoco.autosome.ru/motif/HXB8_HUMAN.H11MO.0.C">
      <pos A="0.198116" C="0.00944793" G="0.00944793" T="0.782988"/>
      <pos A="0.000957854" C="0.0386915" G="0.000957854" T="0.959393"/>
      <pos A="0.0764252" C="0.000957854" G="0.921659" T="0.000957854"/>
      <pos A="0.997126" C="0.000957854" G="0.000957854" T="0.000957854"/>
      <pos A="0.000957854" C="0.000957854" G="0.000957854" T="0.997126"/>
      <pos A="0.000957854" C="0.000957854" G="0.000957854" T="0.997126"/>
      <pos A="0.555643" C="0.000957854" G="0.253773" T="0.189626"/>
      <pos A="0.997126" C="0.000957854" G="0.000957854" T="0.000957854"/>
      <pos A="0.0386915" C="0.000957854" G="0.000957854" T="0.959393"/>
      <pos A="0.102839" C="0.0688784" G="0.517909" T="0.310374"/>
      <pos A="0.291507" C="0.363201" G="0.242453" T="0.102839"/>
    </motif>
    <motif db="0" id="HXC10_HUMAN.H11MO.0.D" length="19" nsites="8980" evalue="1.0e+000"
        url="http://hocomoco.autosome.ru/motif/HXC10_HUMAN.H11MO.0.D">
      <pos A="0.234693" C="0.162725" G="0.18171" T="0.420872"/>
      <pos A="0.310597" C="0.114299" G="0.119065" T="0.456039"/>
      <pos A="0.42012" C="0.0660397" G="0.0691729" T="0.444668"/>
      <pos A="0.39671" C="0.0458541" G="0.0488348" T="0.508602"/>
      <pos A="0.42914" C="0.0408564" G="0.0917172" T="0.438286"/>
      <pos A="0.471936" C="0.0571737" G="0.16006" T="0.310831"/>
      <pos A="0.410822" C="0.163883" G="0.195754" T="0.229541"/>
      <pos A="0.295694" C="0.187922" G="0.216997" T="0.299386"/>
      <pos A="0.253352" C="0.193965" G="0.216088" T="0.336594"/>
      <pos A="0.247208" C="0.139666" G="0.201695" T="0.41143"/>
      <pos A="0.0931916" C="0.102039" G="0.124499" T="0.68027"/>
      <pos A="0.0225628" C="0.0133644" G="0.0946819" T="0.869391"/>
      <pos A="0.000594755" C="0.0131897" G="0.00844149" T="0.977774"/>
      <pos A="0.370085" C="0.0164393" G="0.0142794" T="0.599196"/>
      <pos A="0.987531" C="0.00460824" G="0.00778436" T="7.62601e-05"/>
      <pos A="0.0400997" C="0.17204" G="0.0546661" T="0.733195"/>
      <pos A="0.115705" C="0.0918097" G="0.393457" T="0.399029"/>
      <pos A="0.471773" C="0.0897992" G="0.317194" T="0.121235"/>
      <pos A="0.167595" C="0.426743" G="0.202757" T="0.202905"/>
    </motif>
    <motif db="0" id="HXC6_HUMAN.H11MO.0.D" length="15" nsites="7" evalue="1.0e+000"
        url="http://hocomoco.autosome.ru/motif/HXC6_HUMAN.H11MO.0.D">
      <pos A="0.65669" C="0.024061" G="0.1473" T="0.171948"/>
      <pos A="0.00352113" C="0.00352113" G="0.00352113" T="0.989437"/>
      <pos A="0.00352113" C="0.00352113" G="0.989437" T="0.00352113"/>
      <pos A="0.989437" C="0.00352113" G="0.00352113" T="0.00352113"/>
      <pos A="0.00352113" C="0.00352113" G="0.00352113" T="0.989437"/>
      <pos A="0.00352113" C="0.00352113" G="0.00352113" T="0.989437"/>
      <pos A="0.00352113" C="0.00352113" G="0.151408" T="0.841549"/>
      <pos A="0.989437" C="0.00352113" G="0.00352113" T="0.00352113"/>
      <pos A="0.00352113" C="0.00352113" G="0.00352113" T="0.989437"/>
      <pos A="0.00352113" C="0.00352113" G="0.151408" T="0.841549"/>
      <pos A="0.71831" C="0.0856808" G="0.0446009" T="0.151408"/>
      <pos A="0.00352113" C="0.75939" G="0.151408" T="0.0856808"/>
      <pos A="0.151408" C="0.00352113" G="0.00352113" T="0.841549"/>
      <pos A="0.00352113" C="0.00352113" G="0.00352113" T="0.989437"/>
      <pos A="0.024061" C="0.024061" G="0.171948" T="0.77993"/>
    </motif>
    <motif db="0" id="IKZF1_HUMAN.H11MO.0.C" length="8" nsites="60" evalue="1.0e+000"
        url="http://hocomoco.autosome.ru/motif/IKZF1_HUMAN.H11MO.0.C">
      <pos A="0.0427902" C="0.286018" G="0.237711" T="0.43348"/>
      <pos A="0.0580449" C="0.0885543" G="0.000415973" T="0.852985"/>
      <pos A="0.0563499" C="0.000415973" G="0.942818" T="0.000415973"/>
      <pos A="0.0190606" C="0.0309254" G="0.949598" T="0.000415973"/>
      <pos A="0.000415973" C="0.0173657" G="0.981802" T="0.000415973"/>
      <pos A="0.849595" C="0.000415973" G="0.149573" T="0.000415973"/>
      <pos A="0.320765" C="0.0309254" G="0.532636" T="0.115674"/>
      <pos A="0.415683" C="0.0394002" G="0.368224" T="0.176693"/>
    </motif>
    <motif db="0" id="IRF2_HUMAN.H11MO.0.A" length="20" nsites="498" evalue="1.0e+000"
        url="http://hocomoco.autosome.ru/motif/IRF2_HUMAN.H11MO.0.A">
      <pos A="0.285134" C="0.178729" G="0.367446" T="0.168691"/>
      <pos A="0.614385" C="0.0964164" G="0.214866" T="0.0743325"/>
      <pos A="0.712758" C="0.0723248" G="0.108462" T="0.106455"/>
      <pos A="0.754919" C="0.0562638" G="0.0783477" T="0.11047"/>
      <pos A="0.283126" C="0.198805" G="0.385515" T="0.132554"/>
      <pos A="0.259034" C="0.222897" G="0.126531" T="0.391538"/>
      <pos A="0.168691" C="0.0241417" G="0.799087" T="0.00808071"/>
      <pos A="0.977766" C="5.01907e-05" G="0.0201265" T="0.00205782"/>
      <pos A="0.993827" C="0.00205782" G="0.00406545" T="5.01907e-05"/>
      <pos A="0.971743" C="5.01907e-05" G="0.0161112" T="0.012096"/>
      <pos A="0.130546" C="0.26305" G="0.590293" T="0.0161112"/>
      <pos A="0.0883859" C="0.218882" G="0.00808071" T="0.684652"/>
      <pos A="0.0542562" C="0.0100883" G="0.921552" T="0.0141036"/>
      <pos A="0.943636" C="0.0100883" G="0.0462257" T="5.01907e-05"/>
      <pos A="0.987804" C="5.01907e-05" G="0.012096" T="5.01907e-05"/>
      <pos A="0.977766" C="5.01907e-05" G="0.012096" T="0.0100883"/>
      <pos A="0.00607308" C="0.377484" G="0.582263" T="0.0341799"/>
      <pos A="0.098424" C="0.26305" G="0.0642943" T="0.574232"/>
      <pos A="0.403584" C="0.128538" G="0.383507" T="0.0843706"/>
      <pos A="0.365439" C="0.208844" G="0.309225" T="0.116493"/>
    </motif>
    <motif db="0" id="IRF3_HUMAN.H11MO.0.B" length="20" nsites="500" evalue="1.0e+000"
        url="http://hocomoco.autosome.ru/motif/IRF3_HUMAN.H11MO.0.B">
      <pos A="0.29999" C="0.0780344" G="0.513947" T="0.108028"/>
      <pos A="0.603929" C="0.0440412" G="0.29999" T="0.0520396"/>
      <pos A="0.677914" C="0.0660368" G="0.214007" T="0.0420416"/>
      <pos A="0.719906" C="0.0740352" G="0.110028" T="0.0960308"/>
      <pos A="0.305989" C="0.108028" G="0.455959" T="0.130024"/>
      <pos A="0.224005" C="0.0540392" G="0.557938" T="0.164017"/>
      <pos A="0.20201" C="0.0540392" G="0.731904" T="0.0120476"/>
      <pos A="0.819886" C="0.0180464" G="0.14802" T="0.0140472"/>
      <pos A="0.815887" C="0.0360428" G="0.126025" T="0.0220456"/>
      <pos A="0.89987" C="0.0160468" G="0.030044" T="0.0540392"/>
      <pos A="0.224005" C="0.261998" G="0.445961" T="0.0680364"/>
      <pos A="0.291992" C="0.0880324" G="0.40197" T="0.218006"/>
      <pos A="0.20001" C="0.00604879" G="0.783893" T="0.010048"/>
      <pos A="0.673915" C="0.0240452" G="0.289992" T="0.0120476"/>
      <pos A="0.879874" C="0.0360428" G="0.0720356" T="0.0120476"/>
      <pos A="0.941862" C="0.00404919" G="0.040042" T="0.0140472"/>
      <pos A="0.0960308" C="0.313987" G="0.54794" T="0.0420416"/>
      <pos A="0.265997" C="0.142022" G="0.273995" T="0.317986"/>
      <pos A="0.228004" C="0.122026" G="0.585933" T="0.0640372"/>
      <pos A="0.681914" C="0.070036" G="0.178014" T="0.070036"/>
    </motif>
    <motif db="0" id="IRX2_HUMAN.H11MO.0.D" length="19" nsites="19306" evalue="1.0e+000"
        url="http://hocomoco.autosome.ru/motif/IRX2_HUMAN.H11MO.0.D">
      <pos A="0.409626" C="0.178973" G="0.237918" T="0.173483"/>
      <pos A="0.174687" C="0.429166" G="0.204574" T="0.191573"/>
      <pos A="0.42229" C="0.128186" G="0.222353" T="0.22717"/>
      <pos A="0.151534" C="0.156403" G="0.305009" T="0.387055"/>
      <pos A="0.129986" C="0.0788106" G="0.640757" T="0.150446"/>
      <pos A="0.177652" C="0.100734" G="0.434514" T="0.2871"/>
      <pos A="0.139271" C="0.212615" G="0.361377" T="0.286737"/>
      <pos A="0.285908" C="0.049092" G="0.24763" T="0.417369"/>
      <pos A="0.0808307" C="0.039393" G="0.447658" T="0.432119"/>
      <pos A="0.138869" C="0.0292667" G="0.636691" T="0.195173"/>
      <pos A="0.224619" C="0.0283084" G="0.386485" T="0.360587"/>
      <pos A="0.0672857" C="0.729926" G="0.0462561" T="0.156532"/>
      <pos A="0.493084" C="0.00127032" G="0.45838" T="0.0472661"/>
      <pos A="0.00132212" C="0.00588027" G="0.333393" T="0.659404"/>
      <pos A="0.00119263" C="0.00103724" G="0.996992" T="0.000778251"/>
      <pos A="0.0509308" C="0.0562659" G="0.129714" T="0.763089"/>
      <pos A="0.336605" C="0.0830579" G="0.232026" T="0.348311"/>
      <pos A="0.241065" C="0.215788" G="0.397389" T="0.145758"/>
      <pos A="0.189799" C="0.137432" G="0.414184" T="0.258585"/>
    </motif>
    <motif db="0" id="IRX3_HUMAN.H11MO.0.D" length="11" nsites="381" evalue="1.0e+000"
        url="http://hocomoco.autosome.ru/motif/IRX3_HUMAN.H11MO.0.D">
      <pos A="0.375295" C="0.099777" G="0.091905" T="0.433023"/>
      <pos A="0.214576" C="0.209328" G="0.201456" T="0.374639"/>
      <pos A="0.398255" C="0.0755051" G="0.093873" T="0.432367"/>
      <pos A="0.0505773" C="0.669837" G="0.0400813" T="0.239504"/>
      <pos A="0.661309" C="0.00531357" G="0.154881" T="0.178496"/>
      <pos A="6.55996e-05" C="0.00531357" G="6.55996e-05" T="0.994555"/>
      <pos A="0.0131855" C="6.55996e-05" G="0.976187" T="0.0105615"/>
      <pos A="6.55996e-05" C="6.55996e-05" G="6.55996e-05" T="0.999803"/>
      <pos A="0.467791" C="0.0492653" G="0.0204015" T="0.462543"/>
      <pos A="0.408095" C="0.206048" G="0.18768" T="0.198176"/>
      <pos A="0.234912" C="0.143073" G="0.150945" T="0.471071"/>
    </motif>
    <motif db="0" id="JDP2_HUMAN.H11MO.0.D" length="12" nsites="3035" evalue="1.0e+000"
        url="http://hocomoco.autosome.ru/motif/JDP2_HUMAN.H11MO.0.D">
      <pos A="0.13208" C="0.253802" G="0.226251" T="0.387867"/>
      <pos A="0.147153" C="0.117815" G="0.64998" T="0.0850521"/>
      <pos A="0.84141" C="0.0233284" G="0.120653" T="0.0146084"/>
      <pos A="0.00183889" C="0.000551231" G="0.00080349" T="0.996806"/>
      <pos A="0.00163759" C="0.000602186" G="0.987716" T="0.0100441"/>
      <pos A="0.998661" C="0.000539121" G="0.000539121" T="0.000260496"/>
      <pos A="0.00109208" C="0.969009" G="0.00215814" T="0.027741"/>
      <pos A="0.00824158" C="0.000489239" G="0.990023" T="0.00124602"/>
      <pos A="0.00394284" C="0.00593455" G="0.00494758" T="0.985175"/>
      <pos A="0.157383" C="0.809049" G="0.0187155" T="0.0148525"/>
      <pos A="0.949353" C="0.0158644" G="0.0176566" T="0.0171257"/>
      <pos A="0.0448518" C="0.38098" G="0.118534" T="0.455634"/>
    </motif>
    <motif db="0" id="KLF15_HUMAN.H11MO.0.A" length="19" nsites="479" evalue="1.0e+000"
        url="http://hocomoco.autosome.ru/motif/KLF15_HUMAN.H11MO.0.A">
      <pos A="0.311052" C="0.0355354" G="0.542736" T="0.110676"/>
      <pos A="0.258871" C="0.0125757" G="0.695105" T="0.0334481"/>
      <pos A="5.21812e-05" C="0.00213943" G="0.997756" T="5.21812e-05"/>
      <pos A="0.0167502" C="0.00631392" G="0.974796" T="0.00213943"/>
      <pos A="0.536475" C="0.354884" G="5.21812e-05" T="0.108589"/>
      <pos A="0.0689313" C="0.00631392" G="0.918441" T="0.00631392"/>
      <pos A="0.0125757" C="0.0146629" G="0.885045" T="0.0877166"/>
      <pos A="0.492642" C="0.0313609" G="0.423763" T="0.0522334"/>
      <pos A="0.116938" C="0.00631392" G="0.868347" T="0.00840117"/>
      <pos A="0.313139" C="0.344448" G="0.298528" T="0.0438844"/>
      <pos A="0.344448" C="0.16077" G="0.286005" T="0.208777"/>
      <pos A="0.233824" C="0.0438844" G="0.582394" T="0.139898"/>
      <pos A="0.150334" C="0.0209247" G="0.797381" T="0.0313609"/>
      <pos A="0.185817" C="0.0313609" G="0.770246" T="0.0125757"/>
      <pos A="0.256784" C="0.133636" G="0.576132" T="0.0334481"/>
      <pos A="0.177468" C="0.104415" G="0.665884" T="0.0522334"/>
      <pos A="0.277656" C="0.129461" G="0.446723" T="0.146159"/>
      <pos A="0.0877166" C="0.0939783" G="0.743112" T="0.0751931"/>
      <pos A="0.18373" C="0.0167502" G="0.730589" T="0.0689313"/>
    </motif>
    <motif db="0" id="KLF1_HUMAN.H11MO.0.A" length="14" nsites="489" evalue="1.0e+000"
        url="http://hocomoco.autosome.ru/motif/KLF1_HUMAN.H11MO.0.A">
      <pos A="0.33945" C="0.0327643" G="0.386475" T="0.241311"/>
      <pos A="0.00414026" C="0.00209569" G="0.989624" T="0.00414026"/>
      <pos A="0.00209569" C="0.00414026" G="0.987579" T="0.00618483"/>
      <pos A="5.11143e-05" C="5.11143e-05" G="0.997802" T="0.00209569"/>
      <pos A="0.0920568" C="0.527551" G="5.11143e-05" T="0.380341"/>
      <pos A="0.0143631" C="5.11143e-05" G="0.977356" T="0.0082294"/>
      <pos A="0.024586" C="0.010274" G="0.535729" T="0.429411"/>
      <pos A="0.038898" C="0.00414026" G="0.903752" T="0.05321"/>
      <pos A="0.024586" C="0.0225414" G="0.86286" T="0.0900123"/>
      <pos A="0.0613883" C="0.684983" G="0.167706" T="0.0859231"/>
      <pos A="0.167706" C="0.458035" G="0.0941014" T="0.280157"/>
      <pos A="0.143171" C="0.198375" G="0.472347" T="0.186107"/>
      <pos A="0.104324" C="0.202464" G="0.529595" T="0.163617"/>
      <pos A="0.112503" C="0.161572" G="0.623645" T="0.10228"/>
    </motif>
    <motif db="0" id="KLF3_HUMAN.H11MO.0.B" length="19" nsites="498" evalue="1.0e+000"
        url="http://hocomoco.autosome.ru/motif/KLF3_HUMAN.H11MO.0.B">
      <pos A="0.212859" C="0.188767" G="0.471843" T="0.126531"/>
      <pos A="0.226912" C="0.222897" G="0.461805" T="0.0883859"/>
      <pos A="0.259034" C="0.204828" G="0.42366" T="0.112477"/>
      <pos A="0.244981" C="0.18676" G="0.495935" T="0.0723248"/>
      <pos A="0.327294" C="0.246989" G="0.315248" T="0.11047"/>
      <pos A="0.345362" C="0.044218" G="0.359416" T="0.251004"/>
      <pos A="0.0341799" C="5.01907e-05" G="0.96572" T="5.01907e-05"/>
      <pos A="0.00607308" C="5.01907e-05" G="0.991819" T="0.00205782"/>
      <pos A="0.00406545" C="0.00808071" G="0.985796" T="0.00205782"/>
      <pos A="0.0863782" C="0.642491" G="5.01907e-05" T="0.27108"/>
      <pos A="0.00808071" C="0.00607308" G="0.981781" T="0.00406545"/>
      <pos A="0.00406545" C="0.0261494" G="0.724804" T="0.244981"/>
      <pos A="0.184752" C="0.0181189" G="0.754919" T="0.0422104"/>
      <pos A="0.0763401" C="0.0100883" G="0.843254" T="0.0703172"/>
      <pos A="0.0843706" C="0.6184" G="0.148615" T="0.148615"/>
      <pos A="0.182744" C="0.3815" G="0.162668" T="0.273088"/>
      <pos A="0.130546" C="0.204828" G="0.495935" T="0.168691"/>
      <pos A="0.0924011" C="0.242973" G="0.530064" T="0.134561"/>
      <pos A="0.160661" C="0.218882" G="0.481881" T="0.138577"/>
    </motif>
    <motif db="0" id="KLF5_HUMAN.H11MO.0.A" length="14" nsites="500" evalue="1.0e+000"
        url="http://hocomoco.autosome.ru/motif/KLF5_HUMAN.H11MO.0.A">
      <pos A="0.421966" C="0.0340432" G="0.204009" T="0.339982"/>
      <pos A="0.0460408" C="0.00404919" G="0.943861" T="0.00604879"/>
      <pos A="0.00804839" C="0.00804839" G="0.967856" T="0.0160468"/>
      <pos A="0.0240452" C="0.0360428" G="0.929864" T="0.010048"/>
      <pos A="0.178014" C="0.184013" G="0.00804839" T="0.629924"/>
      <pos A="0.0460408" C="0.00204959" G="0.941862" T="0.010048"/>
      <pos A="0.040042" C="0.010048" G="0.543941" T="0.405969"/>
      <pos A="0.0160468" C="4.999e-05" G="0.963857" T="0.020046"/>
      <pos A="0.05004" C="0.030044" G="0.829884" T="0.090032"/>
      <pos A="0.106029" C="0.633923" G="0.110028" T="0.15002"/>
      <pos A="0.248" C="0.182014" G="0.192012" T="0.377974"/>
      <pos A="0.104029" C="0.136023" G="0.605929" T="0.154019"/>
      <pos A="0.154019" C="0.124025" G="0.50195" T="0.220006"/>
      <pos A="0.14802" C="0.210008" G="0.493951" T="0.14802"/>
    </motif>
    <motif db="0" id="KLF6_HUMAN.H11MO.0.A" length="19" nsites="496" evalue="1.0e+000"
        url="http://hocomoco.autosome.ru/motif/KLF6_HUMAN.H11MO.0.A">
      <pos A="0.155261" C="0.185497" G="0.510028" T="0.149214"/>
      <pos A="0.22178" C="0.247984" G="0.479792" T="0.0504435"/>
      <pos A="0.445525" C="0.189528" G="0.280236" T="0.0847107"/>
      <pos A="0.459635" C="0.0181919" G="0.368928" T="0.153245"/>
      <pos A="0.0484277" C="0.00609756" G="0.814402" T="0.131072"/>
      <pos A="0.0242391" C="5.03931e-05" G="0.955503" T="0.0202076"/>
      <pos A="0.0443963" C="0.0524592" G="0.891" T="0.0121447"/>
      <pos A="0.260079" C="0.457619" G="5.03931e-05" T="0.282252"/>
      <pos A="0.116962" C="0.00609756" G="0.854717" T="0.0222233"/>
      <pos A="0.0282705" C="0.0222233" G="0.689428" T="0.260079"/>
      <pos A="0.209686" C="0.0645535" G="0.68338" T="0.0423806"/>
      <pos A="0.0867265" C="0.0302862" G="0.836575" T="0.046412"/>
      <pos A="0.229843" C="0.453588" G="0.20767" T="0.108899"/>
      <pos A="0.294346" C="0.318535" G="0.13712" T="0.25"/>
      <pos A="0.0625378" C="0.157277" G="0.522123" T="0.258063"/>
      <pos A="0.147198" C="0.127041" G="0.608799" T="0.116962"/>
      <pos A="0.161308" C="0.171387" G="0.602751" T="0.0645535"/>
      <pos A="0.34877" C="0.110915" G="0.433431" T="0.106884"/>
      <pos A="0.258063" C="0.233874" G="0.455604" T="0.0524592"/>
    </motif>
    <motif db="0" id="KLF8_HUMAN.H11MO.0.C" length="9" nsites="5" evalue="1.0e+000"
        url="http://hocomoco.autosome.ru/motif/KLF8_HUMAN.H11MO.0.C">
      <pos A="0.00490196" C="0.77521" G="0.00490196" T="0.214986"/>
      <pos A="0.670168" C="0.320028" G="0.00490196" T="0.00490196"/>
      <pos A="0.00490196" C="0.00490196" G="0.880252" T="0.109944"/>
      <pos A="0.00490196" C="0.00490196" G="0.670168" T="0.320028"/>
      <pos A="0.00490196" C="0.00490196" G="0.985294" T="0.00490196"/>
      <pos A="0.00490196" C="0.00490196" G="0.635154" T="0.355042"/>
      <pos A="0.00490196" C="0.00490196" G="0.985294" T="0.00490196"/>
      <pos A="0.00490196" C="0.109944" G="0.00490196" T="0.880252"/>
      <pos A="0.00490196" C="0.109944" G="0.880252" T="0.00490196"/>
    </motif>
    <motif db="0" id="LEF1_HUMAN.H11MO.0.A" length="14" nsites="456" evalue="1.0e+000"
        url="http://hocomoco.autosome.ru/motif/LEF1_HUMAN.H11MO.0.A">
      <pos A="0.0767924" C="0.260963" G="0.274118" T="0.388128"/>
      <pos A="0.0329423" C="0.63588" G="0.184225" T="0.146952"/>
      <pos A="0.0175948" C="0.708233" G="0.0132098" T="0.260963"/>
      <pos A="0.122835" C="0.0460973" G="0.0197873" T="0.81128"/>
      <pos A="0.00224731" C="0.138182" G="0.0351348" T="0.824435"/>
      <pos A="0.00224731" C="0.0132098" G="0.0329423" T="0.951601"/>
      <pos A="0.0439048" C="0.4254" G="0.519678" T="0.0110173"/>
      <pos A="0.456095" C="0.138182" G="0.0154023" T="0.39032"/>
      <pos A="0.278503" C="0.166685" G="0.157915" T="0.396898"/>
      <pos A="0.28508" C="0.190802" G="0.201765" T="0.322353"/>
      <pos A="0.0417123" C="0.129412" G="0.149145" T="0.67973"/>
      <pos A="0.0395198" C="0.31139" G="0.383743" T="0.265348"/>
      <pos A="0.116257" C="0.46048" G="0.0899474" T="0.333315"/>
      <pos A="0.313583" C="0.221497" G="0.103102" T="0.361818"/>
    </motif>
    <motif db="0" id="LYL1_HUMAN.H11MO.0.A" length="14" nsites="453" evalue="1.0e+000"
        url="http://hocomoco.autosome.ru/motif/LYL1_HUMAN.H11MO.0.A">
      <pos A="0.205308" C="0.441459" G="0.203101" T="0.150132"/>
      <pos A="0.145718" C="0.695266" G="0.0265394" T="0.132476"/>
      <pos A="0.64009" C="0.0508166" G="0.0464026" T="0.26269"/>
      <pos A="0.0574377" C="0.125855" G="0.490013" T="0.326694"/>
      <pos A="0.130269" C="0.730578" G="0.0441955" T="0.094957"/>
      <pos A="0.105992" C="5.51755e-05" G="0.00667623" T="0.887277"/>
      <pos A="0.00226219" C="0.176617" G="0.810031" T="0.0110903"/>
      <pos A="0.00667623" C="0.298003" G="0.181031" T="0.51429"/>
      <pos A="0.0618517" C="0.207515" G="0.220757" T="0.509876"/>
      <pos A="0.207515" C="0.220757" G="0.130269" T="0.441459"/>
      <pos A="0.0441955" C="0.512083" G="0.119234" T="0.324487"/>
      <pos A="0.094957" C="0.580501" G="0.110406" T="0.214136"/>
      <pos A="0.141304" C="0.187652" G="0.181031" T="0.490013"/>
      <pos A="0.119234" C="0.273725" G="0.379662" T="0.227378"/>
    </motif>
    <motif db="0" id="MAFA_HUMAN.H11MO.0.D" length="21" nsites="27" evalue="1.0e+000"
        url="http://hocomoco.autosome.ru/motif/MAFA_HUMAN.H11MO.0.D">
      <pos A="0.101003" C="0.35739" G="0.368635" T="0.172972"/>
      <pos A="0.104377" C="0.000922509" G="0.279799" T="0.614901"/>
      <pos A="0.0324086" C="0.0324086" G="0.774581" T="0.160602"/>
      <pos A="0.000922509" C="0.981489" G="0.0166656" T="0.000922509"/>
      <pos A="0.0931318" C="0.000922509" G="0.000922509" T="0.905023"/>
      <pos A="0.000922509" C="0.0998788" G="0.898276" T="0.000922509"/>
      <pos A="0.713858" C="0.104377" G="0.0166656" T="0.1651"/>
      <pos A="0.149357" C="0.592411" G="0.138112" T="0.12012"/>
      <pos A="0.000922509" C="0.381005" G="0.363013" T="0.25506"/>
      <pos A="0.324779" C="0.457471" G="0.0369066" T="0.180843"/>
      <pos A="0.167349" C="0.376507" G="0.117871" T="0.338274"/>
      <pos A="0.0369066" C="0.153855" G="0.668877" T="0.140361"/>
      <pos A="0.0818868" C="0.614901" G="0.0683927" T="0.234819"/>
      <pos A="0.66213" C="0.0841358" G="0.0818868" T="0.171847"/>
      <pos A="0.246064" C="0.144859" G="0.506949" T="0.102128"/>
      <pos A="0.0841358" C="0.538435" G="0.0683927" T="0.309036"/>
      <pos A="0.252811" C="0.396748" G="0.000922509" T="0.349519"/>
      <pos A="0.149357" C="0.133614" G="0.104377" T="0.612652"/>
      <pos A="0.0841358" C="0.342772" G="0.0818868" T="0.491206"/>
      <pos A="0.113373" C="0.648636" G="0.0886338" T="0.149357"/>
      <pos A="0.250562" C="0.318032" G="0.32253" T="0.108875"/>
    </motif>
    <motif db="0" id="MAFF_HUMAN.H11MO.0.B" length="18" nsites="473" evalue="1.0e+000"
        url="http://hocomoco.autosome.ru/motif/MAFF_HUMAN.H11MO.0.B">
      <pos A="0.0571232" C="0.0698055" G="0.0824878" T="0.790583"/>
      <pos A="0.02119" C="0.0951702" G="0.765219" T="0.118421"/>
      <pos A="0.0550095" C="0.883587" G="0.0296449" T="0.0317586"/>
      <pos A="0.0846016" C="0.0613507" G="0.006394" T="0.847654"/>
      <pos A="0.0275312" C="0.11208" G="0.744082" T="0.116307"/>
      <pos A="0.77156" C="0.0507821" G="0.0444409" T="0.133217"/>
      <pos A="0.0592369" C="0.410114" G="0.433365" T="0.0972839"/>
      <pos A="0.0846016" C="0.088829" G="0.0592369" T="0.767332"/>
      <pos A="0.0909427" C="0.661647" G="0.0423272" T="0.205083"/>
      <pos A="0.672215" C="0.0571232" G="0.122648" T="0.148013"/>
      <pos A="0.0655781" C="0.0930564" G="0.625713" T="0.215652"/>
      <pos A="0.0402135" C="0.780015" G="0.11208" T="0.0676918"/>
      <pos A="0.58978" C="0.109966" G="0.120535" T="0.179719"/>
      <pos A="0.177605" C="0.234676" G="0.224107" T="0.363612"/>
      <pos A="0.234676" C="0.137445" G="0.122648" T="0.505231"/>
      <pos A="0.164923" C="0.177605" G="0.0465546" T="0.610917"/>
      <pos A="0.0993976" C="0.253699" G="0.0782604" T="0.568643"/>
      <pos A="0.131103" C="0.205083" G="0.133217" T="0.530596"/>
    </motif>
    <motif db="0" id="MAFG_HUMAN.H11MO.0.A" length="18" nsites="430" evalue="1.0e+000"
        url="http://hocomoco.autosome.ru/motif/MAFG_HUMAN.H11MO.0.A">
      <pos A="0.395315" C="0.127935" G="0.309289" T="0.167461"/>
      <pos A="0.492967" C="0.048884" G="0.188386" T="0.269763"/>
      <pos A="0.597594" C="0.0116833" G="0.0860846" T="0.304638"/>
      <pos A="0.495292" C="0.0395838" G="0.0372588" T="0.427866"/>
      <pos A="0.255813" C="0.262788" G="0.209312" T="0.272088"/>
      <pos A="0.0581841" C="0.0721344" G="0.00935829" T="0.860323"/>
      <pos A="5.8126e-05" C="5.8126e-05" G="0.999826" T="5.8126e-05"/>
      <pos A="0.0302837" C="0.962625" G="0.00238317" T="0.00470821"/>
      <pos A="0.00470821" C="0.00935829" G="5.8126e-05" T="0.985875"/>
      <pos A="5.8126e-05" C="5.8126e-05" G="0.99285" T="0.00703325"/>
      <pos A="0.997501" C="5.8126e-05" G="0.00238317" T="5.8126e-05"/>
      <pos A="0.0209835" C="0.553418" G="0.413915" T="0.0116833"/>
      <pos A="0.048884" C="0.0302837" G="0.0140084" T="0.906824"/>
      <pos A="0.0837596" C="0.813822" G="0.051209" T="0.051209"/>
      <pos A="0.813822" C="5.8126e-05" G="0.109335" T="0.0767845"/>
      <pos A="0.0302837" C="5.8126e-05" G="0.837073" T="0.132585"/>
      <pos A="0.0163334" C="0.899849" G="0.0721344" T="0.0116833"/>
      <pos A="0.709196" C="0.0442339" G="0.100035" T="0.146536"/>
    </motif>
    <motif db="0" id="MAFK_HUMAN.H11MO.0.A" length="18" nsites="431" evalue="1.0e+000"
        url="http://hocomoco.autosome.ru/motif/MAFK_HUMAN.H11MO.0.A">
      <pos A="0.482545" C="0.113721" G="0.255219" T="0.148515"/>
      <pos A="0.508061" C="0.0742867" G="0.225064" T="0.192589"/>
      <pos A="0.584609" C="0.039492" G="0.0696474" T="0.306251"/>
      <pos A="0.519659" C="0.0487706" G="0.0325331" T="0.399037"/>
      <pos A="0.296973" C="0.201867" G="0.157794" T="0.343366"/>
      <pos A="0.0510902" C="0.0371723" G="0.00701693" T="0.90472"/>
      <pos A="5.79912e-05" C="0.00933658" G="0.990547" T="5.79912e-05"/>
      <pos A="0.0626885" C="0.932556" G="5.79912e-05" T="0.00469729"/>
      <pos A="0.00701693" C="0.0116562" G="5.79912e-05" T="0.981269"/>
      <pos A="0.00933658" C="0.00237764" G="0.965031" T="0.0232545"/>
      <pos A="0.97199" C="0.00237764" G="0.00237764" T="0.0232545"/>
      <pos A="0.0325331" C="0.431512" G="0.480225" T="0.0557295"/>
      <pos A="0.0858849" C="0.0209348" G="0.0162955" T="0.876885"/>
      <pos A="0.0951635" C="0.800336" G="0.0278938" T="0.0766064"/>
      <pos A="0.83977" C="0.00469729" G="0.0812457" T="0.0742867"/>
      <pos A="0.0255741" C="0.0487706" G="0.631002" T="0.294653"/>
      <pos A="0.0487706" C="0.742345" G="0.141556" T="0.0673278"/>
      <pos A="0.610125" C="0.139237" G="0.0998028" T="0.150835"/>
    </motif>
    <motif db="0" id="MAF_HUMAN.H11MO.0.A" length="19" nsites="500" evalue="1.0e+000"
        url="http://hocomoco.autosome.ru/motif/MAF_HUMAN.H11MO.0.A">
      <pos A="0.305989" C="0.236003" G="0.333983" T="0.124025"/>
      <pos A="0.469956" C="0.142022" G="0.20201" T="0.186013"/>
      <pos A="0.587932" C="0.0840332" G="0.0780344" T="0.25"/>
      <pos A="0.391972" C="0.0880324" G="0.118026" T="0.40197"/>
      <pos A="0.154019" C="0.311988" G="0.269996" T="0.263997"/>
      <pos A="0.110028" C="0.040042" G="0.0260448" T="0.823885"/>
      <pos A="0.0180464" C="0.0140472" G="0.959858" T="0.00804839"/>
      <pos A="0.124025" C="0.855879" G="0.00604879" T="0.0140472"/>
      <pos A="0.0640372" C="0.00604879" G="0.0120476" T="0.917866"/>
      <pos A="0.0180464" C="0.00604879" G="0.90187" T="0.0740352"/>
      <pos A="0.881874" C="0.0240452" G="0.0680364" T="0.0260448"/>
      <pos A="0.10203" C="0.445961" G="0.327984" T="0.124025"/>
      <pos A="0.238002" C="0.118026" G="0.154019" T="0.489952"/>
      <pos A="0.242002" C="0.411968" G="0.120026" T="0.226005"/>
      <pos A="0.473955" C="0.112028" G="0.154019" T="0.259998"/>
      <pos A="0.194011" C="0.0720356" G="0.575935" T="0.158018"/>
      <pos A="0.160018" C="0.511948" G="0.218006" T="0.110028"/>
      <pos A="0.461958" C="0.236003" G="0.146021" T="0.156019"/>
      <pos A="0.40197" C="0.15202" G="0.234003" T="0.212008"/>
    </motif>
    <motif db="0" id="MAZ_HUMAN.H11MO.0.A" length="22" nsites="500" evalue="1.0e+000"
        url="http://hocomoco.autosome.ru/motif/MAZ_HUMAN.H11MO.0.A">
      <pos A="0.216007" C="0.144021" G="0.503949" T="0.136023"/>
      <pos A="0.283993" C="0.0240452" G="0.65192" T="0.040042"/>
      <pos A="0.30199" C="0.0120476" G="0.673915" T="0.0120476"/>
      <pos A="0.0820336" C="0.0180464" G="0.865877" T="0.0340432"/>
      <pos A="0.0520396" C="0.112028" G="0.825885" T="0.010048"/>
      <pos A="0.64792" C="0.0880324" G="0.0260448" T="0.238002"/>
      <pos A="0.0540392" C="0.010048" G="0.905869" T="0.030044"/>
      <pos A="0.114027" C="0.020046" G="0.85188" T="0.0140472"/>
      <pos A="0.265997" C="0.0340432" G="0.665917" T="0.0340432"/>
      <pos A="0.271996" C="0.00804839" G="0.679914" T="0.040042"/>
      <pos A="0.114027" C="0.20201" G="0.655919" T="0.0280444"/>
      <pos A="0.317986" C="0.134023" G="0.331984" T="0.216007"/>
      <pos A="0.174015" C="0.040042" G="0.69791" T="0.0880324"/>
      <pos A="0.333983" C="0.0540392" G="0.553939" T="0.0580384"/>
      <pos A="0.190012" C="0.120026" G="0.64792" T="0.0420416"/>
      <pos A="0.365977" C="0.0780344" G="0.511948" T="0.0440412"/>
      <pos A="0.29999" C="0.0720356" G="0.569936" T="0.0580384"/>
      <pos A="0.329984" C="0.134023" G="0.455959" T="0.080034"/>
      <pos A="0.259998" C="0.0620376" G="0.555939" T="0.122026"/>
      <pos A="0.273995" C="0.204009" G="0.445961" T="0.0760348"/>
      <pos A="0.355979" C="0.106029" G="0.429964" T="0.108028"/>
      <pos A="0.273995" C="0.0980304" G="0.561938" T="0.0660368"/>
    </motif>
    <motif db="0" id="MAZ_HUMAN.H11MO.1.A" length="11" nsites="486" evalue="1.0e+000"
        url="http://hocomoco.autosome.ru/motif/MAZ_HUMAN.H11MO.1.A">
      <pos A="0.32303" C="0.137883" G="0.512292" T="0.0267949"/>
      <pos A="0.487605" C="0.0453096" G="0.368288" T="0.0987965"/>
      <pos A="0.0658815" C="0.006223" G="0.921672" T="0.006223"/>
      <pos A="5.14297e-05" C="5.14297e-05" G="0.98956" T="0.0103374"/>
      <pos A="0.00210862" C="0.006223" G="0.98956" T="0.00210862"/>
      <pos A="0.648066" C="0.302458" G="5.14297e-05" T="0.049424"/>
      <pos A="0.0288521" C="0.00210862" G="0.966931" T="0.00210862"/>
      <pos A="0.00416581" C="5.14297e-05" G="0.98956" T="0.006223"/>
      <pos A="0.123483" C="0.0165089" G="0.837328" T="0.0226805"/>
      <pos A="0.123483" C="0.006223" G="0.866128" T="0.00416581"/>
      <pos A="0.115254" C="0.341545" G="0.469091" T="0.0741103"/>
    </motif>
    <motif db="0" id="MESP1_HUMAN.H11MO.0.D" length="11" nsites="60" evalue="1.0e+000"
        url="http://hocomoco.autosome.ru/motif/MESP1_HUMAN.H11MO.0.D">
      <pos A="0.287438" C="0.287438" G="0.337354" T="0.0877704"/>
      <pos A="0.0752912" C="0.857321" G="0.0420133" T="0.0253744"/>
      <pos A="0.832363" C="0.0503328" G="0.0503328" T="0.0669717"/>
      <pos A="0.0253744" C="0.00873544" G="0.907238" T="0.0586522"/>
      <pos A="0.000415973" C="0.000415973" G="0.982113" T="0.0170549"/>
      <pos A="0.00457571" C="0.00457571" G="0.0544925" T="0.936356"/>
      <pos A="0.0378536" C="0.0212146" G="0.919717" T="0.0212146"/>
      <pos A="0.104409" C="0.121048" G="0.370632" T="0.40391"/>
      <pos A="0.162646" C="0.129368" G="0.41223" T="0.295757"/>
      <pos A="0.141847" C="0.308236" G="0.324875" T="0.225042"/>
      <pos A="0.341514" C="0.141847" G="0.274958" T="0.241681"/>
    </motif>
    <motif db="0" id="MNX1_HUMAN.H11MO.0.D" length="19" nsites="27" evalue="1.0e+000"
        url="http://hocomoco.autosome.ru/motif/MNX1_HUMAN.H11MO.0.D">
      <pos A="0.305351" C="0.489852" G="0.0839483" T="0.120849"/>
      <pos A="0.111624" C="0.222325" G="0.259225" T="0.406827"/>
      <pos A="0.554428" C="0.0747232" G="0.111624" T="0.259225"/>
      <pos A="0.130074" C="0.166974" G="0.0931734" T="0.609779"/>
      <pos A="0.000922509" C="0.000922509" G="0.0747232" T="0.923432"/>
      <pos A="0.111624" C="0.259225" G="0.0378229" T="0.591328"/>
      <pos A="0.333026" C="0.0747232" G="0.222325" T="0.369926"/>
      <pos A="0.443727" C="0.333026" G="0.000922509" T="0.222325"/>
      <pos A="0.369926" C="0.148524" G="0.148524" T="0.333026"/>
      <pos A="0.222325" C="0.0747232" G="0.111624" T="0.591328"/>
      <pos A="0.369926" C="0.296125" G="0.0747232" T="0.259225"/>
      <pos A="0.591328" C="0.0747232" G="0.000922509" T="0.333026"/>
      <pos A="0.0378229" C="0.849631" G="0.0747232" T="0.0378229"/>
      <pos A="0.0747232" C="0.443727" G="0.0747232" T="0.406827"/>
      <pos A="0.259225" C="0.480627" G="0.000922509" T="0.259225"/>
      <pos A="0.0101476" C="0.305351" G="0.157749" T="0.526753"/>
      <pos A="0.157749" C="0.194649" G="0.157749" T="0.489852"/>
      <pos A="0.351476" C="0.203875" G="0.130074" T="0.314576"/>
      <pos A="0.369926" C="0.185424" G="0.148524" T="0.296125"/>
    </motif>
    <motif db="0" id="MYF6_HUMAN.H11MO.0.C" length="7" nsites="7" evalue="1.0e+000"
        url="http://hocomoco.autosome.ru/motif/MYF6_HUMAN.H11MO.0.C">
      <pos A="0.00352113" C="0.989437" G="0.00352113" T="0.00352113"/>
      <pos A="0.989437" C="0.00352113" G="0.00352113" T="0.00352113"/>
      <pos A="0.00352113" C="0.432871" G="0.560086" T="0.00352113"/>
      <pos A="0.00352113" C="0.989437" G="0.00352113" T="0.00352113"/>
      <pos A="0.00352113" C="0.00352113" G="0.00352113" T="0.989437"/>
      <pos A="0.00352113" C="0.00352113" G="0.989437" T="0.00352113"/>
      <pos A="0.0353249" C="0.750909" G="0.0353249" T="0.178442"/>
    </motif>
    <motif db="0" id="MZF1_HUMAN.H11MO.0.B" length="13" nsites="500" evalue="1.0e+000"
        url="http://hocomoco.autosome.ru/motif/MZF1_HUMAN.H11MO.0.B">
      <pos A="0.365977" C="0.134023" G="0.377974" T="0.122026"/>
      <pos A="0.343981" C="0.110028" G="0.463957" T="0.0820336"/>
      <pos A="0.445961" C="0.0360428" G="0.246001" T="0.271996"/>
      <pos A="0.383973" C="4.999e-05" G="0.609928" T="0.00604879"/>
      <pos A="0.0120476" C="0.00404919" G="0.853879" T="0.130024"/>
      <pos A="0.0220456" C="4.999e-05" G="0.973855" T="0.00404919"/>
      <pos A="0.00604879" C="0.00604879" G="0.983853" T="0.00404919"/>
      <pos A="0.987852" C="0.00404919" G="0.00404919" T="0.00404919"/>
      <pos A="0.405969" C="0.010048" G="0.106029" T="0.477954"/>
      <pos A="0.0520396" C="0.144021" G="0.259998" T="0.543941"/>
      <pos A="0.184013" C="0.140022" G="0.375975" T="0.29999"/>
      <pos A="0.291992" C="0.114027" G="0.477954" T="0.116027"/>
      <pos A="0.34798" C="0.172016" G="0.359978" T="0.120026"/>
    </motif>
    <motif db="0" id="NDF1_HUMAN.H11MO.0.A" length="10" nsites="500" evalue="1.0e+000"
        url="http://hocomoco.autosome.ru/motif/NDF1_HUMAN.H11MO.0.A">
      <pos A="0.433963" C="0.0720356" G="0.469956" T="0.0240452"/>
      <pos A="0.523945" C="0.208008" G="0.265997" T="0.00204959"/>
      <pos A="0.0220456" C="0.975855" G="0.00204959" T="4.999e-05"/>
      <pos A="0.99785" C="4.999e-05" G="4.999e-05" T="0.00204959"/>
      <pos A="0.00204959" C="4.999e-05" G="0.973855" T="0.0240452"/>
      <pos A="0.729904" C="0.220006" G="0.05004" T="4.999e-05"/>
      <pos A="0.00804839" C="4.999e-05" G="4.999e-05" T="0.991852"/>
      <pos A="0.00204959" C="4.999e-05" G="0.991852" T="0.00604879"/>
      <pos A="0.00804839" C="0.0480404" G="0.767896" T="0.176015"/>
      <pos A="0.0760348" C="0.395971" G="0.126025" T="0.40197"/>
    </motif>
    <motif db="0" id="NDF2_HUMAN.H11MO.0.B" length="9" nsites="500" evalue="1.0e+000"
        url="http://hocomoco.autosome.ru/motif/NDF2_HUMAN.H11MO.0.B">
      <pos A="0.463957" C="0.10003" G="0.405969" T="0.030044"/>
      <pos A="0.471956" C="0.0980304" G="0.425965" T="0.00404919"/>
      <pos A="0.00804839" C="0.989852" G="0.00204959" T="4.999e-05"/>
      <pos A="0.99985" C="4.999e-05" G="4.999e-05" T="4.999e-05"/>
      <pos A="4.999e-05" C="0.0220456" G="0.953859" T="0.0240452"/>
      <pos A="0.677914" C="0.279994" G="0.0320436" T="0.010048"/>
      <pos A="0.112028" C="0.00604879" G="0.00604879" T="0.875875"/>
      <pos A="4.999e-05" C="4.999e-05" G="0.95186" T="0.0480404"/>
      <pos A="0.00604879" C="0.134023" G="0.833883" T="0.0260448"/>
    </motif>
    <motif db="0" id="NFAC1_HUMAN.H11MO.0.B" length="15" nsites="500" evalue="1.0e+000"
        url="http://hocomoco.autosome.ru/motif/NFAC1_HUMAN.H11MO.0.B">
      <pos A="0.481954" C="0.230004" G="0.234003" T="0.0540392"/>
      <pos A="0.393971" C="0.05004" G="0.060038" T="0.495951"/>
      <pos A="0.0840332" C="0.00804839" G="0.903869" T="0.00404919"/>
      <pos A="0.0140472" C="0.0460408" G="0.929864" T="0.010048"/>
      <pos A="0.945861" C="0.0120476" G="0.0360428" T="0.00604879"/>
      <pos A="0.809888" C="0.0680364" G="0.104029" T="0.0180464"/>
      <pos A="0.821886" C="0.0680364" G="0.0840332" T="0.0260448"/>
      <pos A="0.49995" C="0.166017" G="0.267996" T="0.0660368"/>
      <pos A="0.493951" C="0.0520396" G="0.142022" T="0.311988"/>
      <pos A="0.355979" C="0.238002" G="0.345981" T="0.060038"/>
      <pos A="0.487952" C="0.0880324" G="0.0440412" T="0.379974"/>
      <pos A="0.263997" C="0.030044" G="0.54794" T="0.158018"/>
      <pos A="0.537942" C="0.122026" G="0.222006" T="0.118026"/>
      <pos A="0.429964" C="0.317986" G="0.188012" T="0.0640372"/>
      <pos A="0.44996" C="0.120026" G="0.138022" T="0.291992"/>
    </motif>
    <motif db="0" id="NFAT5_HUMAN.H11MO.0.D" length="11" nsites="500" evalue="1.0e+000"
        url="http://hocomoco.autosome.ru/motif/NFAT5_HUMAN.H11MO.0.D">
      <pos A="0.363977" C="0.15002" G="0.353979" T="0.132024"/>
      <pos A="0.277994" C="0.208008" G="0.44996" T="0.0640372"/>
      <pos A="0.431964" C="0.0440412" G="0.309988" T="0.214007"/>
      <pos A="0.0160468" C="0.0120476" G="0.963857" T="0.00804839"/>
      <pos A="0.0160468" C="0.00604879" G="0.973855" T="0.00404919"/>
      <pos A="0.963857" C="0.0120476" G="0.00404919" T="0.020046"/>
      <pos A="0.957858" C="0.010048" G="0.0320436" T="4.999e-05"/>
      <pos A="0.611928" C="0.0220456" G="0.34998" T="0.0160468"/>
      <pos A="0.40197" C="0.0560388" G="0.367976" T="0.174015"/>
      <pos A="0.273995" C="0.122026" G="0.361978" T="0.242002"/>
      <pos A="0.242002" C="0.154019" G="0.307988" T="0.295991"/>
    </motif>
    <motif db="0" id="NFIC_HUMAN.H11MO.0.A" length="17" nsites="500" evalue="1.0e+000"
        url="http://hocomoco.autosome.ru/motif/NFIC_HUMAN.H11MO.0.A">
      <pos A="0.118026" C="0.487952" G="0.212008" T="0.182014"/>
      <pos A="0.0760348" C="0.435963" G="0.0360428" T="0.45196"/>
      <pos A="0.0660368" C="0.0220456" G="0.168016" T="0.743901"/>
      <pos A="0.0140472" C="0.00804839" G="0.915867" T="0.0620376"/>
      <pos A="0.0420416" C="0.0320436" G="0.889872" T="0.0360428"/>
      <pos A="0.204009" C="0.679914" G="0.0580384" T="0.0580384"/>
      <pos A="0.317986" C="0.253999" G="0.0640372" T="0.363977"/>
      <pos A="0.0920316" C="0.413967" G="0.252" T="0.242002"/>
      <pos A="4.999e-05" C="0.60193" G="4.999e-05" T="0.39797"/>
      <pos A="0.234003" C="0.39997" G="0.174015" T="0.192012"/>
      <pos A="0.285993" C="0.090032" G="0.180014" T="0.443961"/>
      <pos A="0.020046" C="0.0880324" G="0.627924" T="0.263997"/>
      <pos A="0.0240452" C="0.857878" G="0.0460408" T="0.0720356"/>
      <pos A="0.0180464" C="0.961858" G="0.00804839" T="0.0120476"/>
      <pos A="0.669916" C="0.244001" G="0.0140472" T="0.0720356"/>
      <pos A="0.455959" C="0.070036" G="0.377974" T="0.0960308"/>
      <pos A="0.214007" C="0.222006" G="0.457958" T="0.106029"/>
    </motif>
    <motif db="0" id="NKX21_HUMAN.H11MO.0.A" length="10" nsites="500" evalue="1.0e+000"
        url="http://hocomoco.autosome.ru/motif/NKX21_HUMAN.H11MO.0.A">
      <pos A="0.0660368" C="0.421966" G="0.226005" T="0.285993"/>
      <pos A="0.132024" C="0.0920316" G="0.0240452" T="0.7519"/>
      <pos A="0.0760348" C="0.0220456" G="0.333983" T="0.567936"/>
      <pos A="0.0340432" C="0.00604879" G="0.957858" T="0.00204959"/>
      <pos A="0.995851" C="0.00204959" G="4.999e-05" T="0.00204959"/>
      <pos A="0.010048" C="0.00804839" G="0.981854" T="4.999e-05"/>
      <pos A="0.281994" C="0.00204959" G="0.104029" T="0.611928"/>
      <pos A="0.108028" C="0.00204959" G="0.877874" T="0.0120476"/>
      <pos A="0.0320436" C="0.325985" G="0.443961" T="0.19801"/>
      <pos A="0.158018" C="0.34798" G="0.156019" T="0.337982"/>
    </motif>
    <motif db="0" id="NKX61_HUMAN.H11MO.0.B" length="19" nsites="500" evalue="1.0e+000"
        url="http://hocomoco.autosome.ru/motif/NKX61_HUMAN.H11MO.0.B">
      <pos A="0.244001" C="0.118026" G="0.525945" T="0.112028"/>
      <pos A="0.705909" C="0.0880324" G="0.15002" T="0.0560388"/>
      <pos A="0.168016" C="0.269996" G="0.0920316" T="0.469956"/>
      <pos A="0.311988" C="0.05004" G="0.118026" T="0.519946"/>
      <pos A="0.607928" C="0.060038" G="0.265997" T="0.0660368"/>
      <pos A="0.985853" C="0.00204959" G="0.00804839" T="0.00404919"/>
      <pos A="0.030044" C="0.0460408" G="0.124025" T="0.79989"/>
      <pos A="0.0420416" C="0.0920316" G="0.559938" T="0.305989"/>
      <pos A="0.377974" C="0.0740352" G="0.39997" T="0.14802"/>
      <pos A="0.126025" C="0.335983" G="0.431964" T="0.106029"/>
      <pos A="0.333983" C="0.216007" G="0.158018" T="0.291992"/>
      <pos A="0.459958" C="0.060038" G="0.106029" T="0.373975"/>
      <pos A="0.389972" C="0.0560388" G="0.0420416" T="0.511948"/>
      <pos A="0.29799" C="0.0560388" G="0.0480404" T="0.59793"/>
      <pos A="0.138022" C="0.104029" G="0.0520396" T="0.705909"/>
      <pos A="0.595931" C="0.108028" G="0.253999" T="0.0420416"/>
      <pos A="0.979854" C="4.999e-05" G="0.0140472" T="0.00604879"/>
      <pos A="0.126025" C="0.030044" G="0.070036" T="0.773895"/>
      <pos A="0.154019" C="0.0920316" G="0.39797" T="0.355979"/>
    </motif>
    <motif db="0" id="NR1D1_HUMAN.H11MO.0.B" length="19" nsites="500" evalue="1.0e+000"
        url="http://hocomoco.autosome.ru/motif/NR1D1_HUMAN.H11MO.0.B">
      <pos A="0.421966" C="0.080034" G="0.321986" T="0.176015"/>
      <pos A="0.307988" C="0.0560388" G="0.535943" T="0.10003"/>
      <pos A="0.25" C="0.210008" G="0.491952" T="0.0480404"/>
      <pos A="0.269996" C="0.214007" G="0.321986" T="0.194011"/>
      <pos A="0.473955" C="0.44996" G="0.0460408" T="0.030044"/>
      <pos A="0.737902" C="0.00604879" G="0.0560388" T="0.20001"/>
      <pos A="0.080034" C="0.365977" G="0.427964" T="0.126025"/>
      <pos A="0.106029" C="0.0240452" G="0.0820336" T="0.787892"/>
      <pos A="0.196011" C="0.00204959" G="0.771896" T="0.030044"/>
      <pos A="0.0660368" C="0.0120476" G="0.729904" T="0.192012"/>
      <pos A="0.020046" C="0.05004" G="0.889872" T="0.040042"/>
      <pos A="0.146021" C="0.142022" G="0.196011" T="0.515947"/>
      <pos A="0.124025" C="0.669916" G="0.116027" T="0.090032"/>
      <pos A="0.877874" C="0.040042" G="0.0220456" T="0.060038"/>
      <pos A="0.210008" C="0.194011" G="0.465957" T="0.130024"/>
      <pos A="0.359978" C="0.118026" G="0.311988" T="0.210008"/>
      <pos A="0.367976" C="0.130024" G="0.35198" T="0.15002"/>
      <pos A="0.267996" C="0.0860328" G="0.417966" T="0.228004"/>
      <pos A="0.234003" C="0.176015" G="0.431964" T="0.158018"/>
    </motif>
    <motif db="0" id="NR1H2_HUMAN.H11MO.0.D" length="19" nsites="19" evalue="1.0e+000"
        url="http://hocomoco.autosome.ru/motif/NR1H2_HUMAN.H11MO.0.D">
      <pos A="0.0427574" C="0.0427574" G="0.0427574" T="0.871728"/>
      <pos A="0.705934" C="0.208551" G="0.0013089" T="0.0842059"/>
      <pos A="0.705934" C="0.0013089" G="0.208551" T="0.0842059"/>
      <pos A="0.788831" C="0.0013089" G="0.208551" T="0.0013089"/>
      <pos A="0.0013089" C="0.0013089" G="0.996073" T="0.0013089"/>
      <pos A="0.0013089" C="0.0013089" G="0.954625" T="0.0427574"/>
      <pos A="0.0013089" C="0.0013089" G="0.0013089" T="0.996073"/>
      <pos A="0.0013089" C="0.996073" G="0.0013089" T="0.0013089"/>
      <pos A="0.996073" C="0.0013089" G="0.0013089" T="0.0013089"/>
      <pos A="0.996073" C="0.0013089" G="0.0013089" T="0.0013089"/>
      <pos A="0.996073" C="0.0013089" G="0.0013089" T="0.0013089"/>
      <pos A="0.0013089" C="0.0013089" G="0.996073" T="0.0013089"/>
      <pos A="0.0013089" C="0.0013089" G="0.996073" T="0.0013089"/>
      <pos A="0.0013089" C="0.0013089" G="0.0013089" T="0.996073"/>
      <pos A="0.0013089" C="0.996073" G="0.0013089" T="0.0013089"/>
      <pos A="0.996073" C="0.0013089" G="0.0013089" T="0.0013089"/>
      <pos A="0.830279" C="0.0013089" G="0.0842059" T="0.0842059"/>
[truncated: 211,222 more chars]
