# Supplementary material for: DeepEPI: CNN-transformer-based model for extracting TF interactions through predicting enhancer-promoter interactions
Source: Bioinform Adv. 2025 Sep 17;5(1):vbaf221. doi: 10.1093/bioadv/vbaf221 (PMC12478696; doi:10.1093/bioadv/vbaf221)
Supplement: vbaf221_Supplementary_Data [file vbaf221_supplementary_data.zip › Supplementary_file5/GM12878/result_enhancer113-GM12878/tomtom.tsv]

Query_ID	Target_ID	Optimal_offset	p-value	E-value	q-value	Overlap	Query_consensus	Target_consensus	Orientation
M0	LYL1_HUMAN.H11MO.0.A	-11	9.97885e-06	0.00767373	0.0151108	14	TTATTTTGTGAACATATTTTCTCTTTGACGTCTGTTTGTA	CCAGCTGTTTCCTG	+
M0	OLIG2_HUMAN.H11MO.0.B	-11	4.97975e-05	0.0382943	0.0377038	18	TTATTTTGTGAACATATTTTCTCTTTGACGTCTGTTTGTA	CCAGCTGTTTCCCTTCTG	+
M0	TAL1_HUMAN.H11MO.1.A	-10	0.000452921	0.348296	0.218969	15	TTATTTTGTGAACATATTTTCTCTTTGACGTCTGTTTGTA	CACATCTGCTTCCTG	-
M0	BHE23_HUMAN.H11MO.0.D	-8	0.000578409	0.444797	0.218969	12	TTATTTTGTGAACATATTTTCTCTTTGACGTCTGTTTGTA	CCACCATATGCT	-
M0	MNX1_HUMAN.H11MO.0.D	-2	0.000801327	0.61622	0.242688	19	TTATTTTGTGAACATATTTTCTCTTTGACGTCTGTTTGTA	CTATTTTAATAACCCTTAA	+
M0	FOXD3_HUMAN.H11MO.0.D	-14	0.000987163	0.759129	0.249141	15	TTATTTTGTGAACATATTTTCTCTTTGACGTCTGTTTGTA	TTTGTTTACTTAGCA	+
M0	IRX2_HUMAN.H11MO.0.D	-23	0.00131105	1.00819	0.266533	17	TTATTTTGTGAACATATTTTCTCTTTGACGTCTGTTTGTA	ACATGGGTGGGCATGTTGG	+
M0	PO3F3_HUMAN.H11MO.0.D	0	0.00148414	1.1413	0.266533	17	TTATTTTGTGAACATATTTTCTCTTTGACGTCTGTTTGTA	ATAAATTATGCAAATTT	+
M0	RARA_HUMAN.H11MO.2.A	-25	0.00161663	1.24319	0.266533	15	TTATTTTGTGAACATATTTTCTCTTTGACGTCTGTTTGTA	TGACCTCTCGGTGACCT	-
M0	OLIG2_HUMAN.H11MO.1.B	-11	0.00209413	1.61039	0.288283	10	TTATTTTGTGAACATATTTTCTCTTTGACGTCTGTTTGTA	CCATCTGTTT	+
M0	BRAC_HUMAN.H11MO.0.A	-18	0.0025037	1.92534	0.291027	20	TTATTTTGTGAACATATTTTCTCTTTGACGTCTGTTTGTA	TTAGCAGGGAGGTGTGAAAT	+
M0	MAF_HUMAN.H11MO.0.A	0	0.00266918	2.0526	0.291027	19	TTATTTTGTGAACATATTTTCTCTTTGACGTCTGTTTGTA	TTGCTGAGTCAGCAGATTC	-
M0	NR1H3_HUMAN.H11MO.0.B	-8	0.00288281	2.21688	0.291027	19	TTATTTTGTGAACATATTTTCTCTTTGACGTCTGTTTGTA	TGACCTGCAGTGACCTCTG	-
M0	ZN563_HUMAN.H11MO.0.C	-12	0.00333782	2.56678	0.3159	21	TTATTTTGTGAACATATTTTCTCTTTGACGTCTGTTTGTA	GGGATCCTCACTGGCAGCTGC	+
M0	ZN394_HUMAN.H11MO.0.C	2	0.004201	3.23057	0.344643	18	TTATTTTGTGAACATATTTTCTCTTTGACGTCTGTTTGTA	ATTCCATTCTATTCCATTCT	-
M0	NR1D1_HUMAN.H11MO.0.B	-3	0.00453795	3.48969	0.344643	19	TTATTTTGTGAACATATTTTCTCTTTGACGTCTGTTTGTA	CCTTCTGACCCACTTCCCT	-
M0	Z324A_HUMAN.H11MO.0.C	-6	0.00455189	3.5004	0.344643	23	TTATTTTGTGAACATATTTTCTCTTTGACGTCTGTTTGTA	TATCAAACCATCCTTTGCTGCCA	+
M0	RXRA_HUMAN.H11MO.0.A	-5	0.00521569	4.01087	0.35735	20	TTATTTTGTGAACATATTTTCTCTTTGACGTCTGTTTGTA	CTCTGACCTCTGCCTCCCCC	-
M0	TWST1_HUMAN.H11MO.0.A	-2	0.00551302	4.23951	0.35735	17	TTATTTTGTGAACATATTTTCTCTTTGACGTCTGTTTGTA	TAATTAAAACCAGATGT	-
M0	HXC10_HUMAN.H11MO.0.D	-5	0.00566366	4.35535	0.35735	19	TTATTTTGTGAACATATTTTCTCTTTGACGTCTGTTTGTA	TTTTTAATTTTTTTATTAC	+
M0	PTF1A_HUMAN.H11MO.0.B	-11	0.00882036	6.78286	0.489329	18	TTATTTTGTGAACATATTTTCTCTTTGACGTCTGTTTGTA	CCAGCTGCCCCCTTTCCC	+
M0	PAX8_HUMAN.H11MO.0.D	-20	0.0091705	7.05211	0.489329	14	TTATTTTGTGAACATATTTTCTCTTTGACGTCTGTTTGTA	GTCACTGAAGCGGG	+
M0	VENTX_HUMAN.H11MO.0.D	-3	0.00937111	7.20638	0.489329	19	TTATTTTGTGAACATATTTTCTCTTTGACGTCTGTTTGTA	AATTAGAAACCAATTAGCG	-
M1	THAP1_HUMAN.H11MO.0.C	-9	2.15116e-05	0.0165424	0.0327369	22	CCTGGTGGTGGCCTCCGTGGCTAGCGAGGGCCCAGATACC	CGCCGCCATCTTGGCTGCGGGC	+
M1	PURA_HUMAN.H11MO.0.D	-3	5.46593e-05	0.042033	0.041591	17	CCTGGTGGTGGCCTCCGTGGCTAGCGAGGGCCCAGATACC	GGAAGGGGGGGGCAGGG	+
M1	RXRA_HUMAN.H11MO.0.A	-15	0.000121034	0.0930754	0.0569359	20	CCTGGTGGTGGCCTCCGTGGCTAGCGAGGGCCCAGATACC	GGGGGAGGCAGAGGTCAGAG	+
M1	ZN563_HUMAN.H11MO.0.C	-13	0.000149651	0.115082	0.0569359	21	CCTGGTGGTGGCCTCCGTGGCTAGCGAGGGCCCAGATACC	GCAGCTGCCAGTGAGGATCCC	-
M1	IRX2_HUMAN.H11MO.0.D	0	0.000505786	0.388949	0.148388	19	CCTGGTGGTGGCCTCCGTGGCTAGCGAGGGCCCAGATACC	ACATGGGTGGGCATGTTGG	+
M1	PROX1_HUMAN.H11MO.0.D	-4	0.00058504	0.449896	0.148388	17	CCTGGTGGTGGCCTCCGTGGCTAGCGAGGGCCCAGATACC	GGGTAAGGCGGGTTGGG	+
M1	ZFX_HUMAN.H11MO.1.A	-3	0.000753796	0.579669	0.149322	17	CCTGGTGGTGGCCTCCGTGGCTAGCGAGGGCCCAGATACC	GGGGGCGGAGGCCGGGG	+
M1	TLX1_HUMAN.H11MO.0.D	-13	0.000819525	0.630215	0.149322	17	CCTGGTGGTGGCCTCCGTGGCTAGCGAGGGCCCAGATACC	CTGGCAAGTTGCCAAGG	+
M1	Z324A_HUMAN.H11MO.0.C	-8	0.000883083	0.679091	0.149322	23	CCTGGTGGTGGCCTCCGTGGCTAGCGAGGGCCCAGATACC	TGGCAGCAAAGGATGGTTTGATA	-
M1	LYL1_HUMAN.H11MO.0.A	-25	0.00189411	1.45657	0.262047	14	CCTGGTGGTGGCCTCCGTGGCTAGCGAGGGCCCAGATACC	CAGGAAACAGCTGG	-
M1	ZN264_HUMAN.H11MO.0.C	-19	0.00273029	2.09959	0.346253	21	CCTGGTGGTGGCCTCCGTGGCTAGCGAGGGCCCAGATACC	TCTTATAAGGGCACTAATCCCATT	+
M1	RARG_HUMAN.H11MO.0.B	-23	0.00317879	2.44449	0.365732	17	CCTGGTGGTGGCCTCCGTGGCTAGCGAGGGCCCAGATACC	CCCAGGTCACTCTGACCT	-
M1	ZN589_HUMAN.H11MO.0.D	-14	0.00336454	2.58733	0.365732	16	CCTGGTGGTGGCCTCCGTGGCTAGCGAGGGCCCAGATACC	CGGCAGTAACCGTGGG	-
M1	PATZ1_HUMAN.H11MO.0.C	-1	0.0040477	3.11268	0.409097	22	CCTGGTGGTGGCCTCCGTGGCTAGCGAGGGCCCAGATACC	GGGGAGGGGGCGGGGGGGGAGG	+
M2	IRX2_HUMAN.H11MO.0.D	-11	0.000110205	0.0847479	0.12166	19	ATGTAGGTCTTGTCTCAGTTGAATTGTTGCAACCCCTTAT	ACATGGGTGGGCATGTTGG	+
M2	MNX1_HUMAN.H11MO.0.D	-2	0.000184449	0.141841	0.12166	19	ATGTAGGTCTTGTCTCAGTTGAATTGTTGCAACCCCTTAT	TTAAGGGTTATTAAAATAG	-
M2	ZN563_HUMAN.H11MO.0.C	-14	0.00119983	0.922667	0.430693	21	ATGTAGGTCTTGTCTCAGTTGAATTGTTGCAACCCCTTAT	GCAGCTGCCAGTGAGGATCCC	-
M2	ZN394_HUMAN.H11MO.0.C	-5	0.00159294	1.22497	0.430693	20	ATGTAGGTCTTGTCTCAGTTGAATTGTTGCAACCCCTTAT	AGAATGGAATAGAATGGAAT	+
M2	HXC10_HUMAN.H11MO.0.D	-8	0.00196024	1.50743	0.430693	19	ATGTAGGTCTTGTCTCAGTTGAATTGTTGCAACCCCTTAT	TTTTTAATTTTTTTATTAC	+
M4	IRX2_HUMAN.H11MO.0.D	-6	6.87653e-05	0.0528805	0.105601	19	GGTTATGAATTTGTATGGATTTTTGGTAGGCTGTGCCCTT	ACATGGGTGGGCATGTTGG	+
M4	MNX1_HUMAN.H11MO.0.D	-6	0.000193505	0.148806	0.148581	19	GGTTATGAATTTGTATGGATTTTTGGTAGGCTGTGCCCTT	CTATTTTAATAACCCTTAA	+
M4	ZN394_HUMAN.H11MO.0.C	0	0.000794411	0.610902	0.262823	20	GGTTATGAATTTGTATGGATTTTTGGTAGGCTGTGCCCTT	AGAATGGAATAGAATGGAAT	+
M4	HXC10_HUMAN.H11MO.0.D	-8	0.0011126	0.855586	0.284765	19	GGTTATGAATTTGTATGGATTTTTGGTAGGCTGTGCCCTT	TTTTTAATTTTTTTATTAC	+
M4	ZN563_HUMAN.H11MO.0.C	-15	0.00248304	1.90946	0.457306	21	GGTTATGAATTTGTATGGATTTTTGGTAGGCTGTGCCCTT	GGGATCCTCACTGGCAGCTGC	+
M4	NR1D1_HUMAN.H11MO.0.B	-20	0.00268009	2.06099	0.457306	19	GGTTATGAATTTGTATGGATTTTTGGTAGGCTGTGCCCTT	CCTTCTGACCCACTTCCCT	-
M5	IRX2_HUMAN.H11MO.0.D	-3	0.00011809	0.0908112	0.146324	19	CTATTTAGTGTATTTATGAAGTGTTTATTATGACATAGAG	ACATGGGTGGGCATGTTGG	+
M5	MNX1_HUMAN.H11MO.0.D	-3	0.000232726	0.178967	0.146324	19	CTATTTAGTGTATTTATGAAGTGTTTATTATGACATAGAG	TTAAGGGTTATTAAAATAG	-
M5	HXC10_HUMAN.H11MO.0.D	-15	0.000351013	0.269929	0.146324	19	CTATTTAGTGTATTTATGAAGTGTTTATTATGACATAGAG	TTTTTAATTTTTTTATTAC	+
M8	MNX1_HUMAN.H11MO.0.D	-15	0.000146251	0.112467	0.144641	19	TAGTGACGCTTTACCATAGCTAGAGCTATGCTGATGTTTG	CTATTTTAATAACCCTTAA	+
M8	IRX2_HUMAN.H11MO.0.D	-5	0.000188251	0.144765	0.144641	19	TAGTGACGCTTTACCATAGCTAGAGCTATGCTGATGTTTG	ACATGGGTGGGCATGTTGG	+
M9	IRX2_HUMAN.H11MO.0.D	-12	2.10633e-05	0.0161977	0.0323253	19	ACATCGCCCGACCCCACAAAACCAGCCCCTTTAGGCCCTG	CCAACATGCCCACCCATGT	-
M9	ZN350_HUMAN.H11MO.0.C	-22	0.000105195	0.0808947	0.0807197	18	ACATCGCCCGACCCCACAAAACCAGCCCCTTTAGGCCCTG	CAGTCCTTTTATGACCTA	+
M9	BRAC_HUMAN.H11MO.0.A	0	0.000209211	0.160884	0.107024	20	ACATCGCCCGACCCCACAAAACCAGCCCCTTTAGGCCCTG	ATTTCACACCTCCCTGCTAA	-
M9	THAP1_HUMAN.H11MO.0.C	-5	0.000835588	0.642567	0.320589	22	ACATCGCCCGACCCCACAAAACCAGCCCCTTTAGGCCCTG	GCCCGCAGCCAAGATGGCGGCG	-
M9	RXRA_HUMAN.H11MO.0.A	-20	0.00134241	1.03231	0.412031	20	ACATCGCCCGACCCCACAAAACCAGCCCCTTTAGGCCCTG	CTCTGACCTCTGCCTCCCCC	-
M9	SRBP2_HUMAN.H11MO.0.B	-1	0.00192308	1.47885	0.491883	13	ACATCGCCCGACCCCACAAAACCAGCCCCTTTAGGCCCTG	CCTCACCCCACCC	-
M10	IRX2_HUMAN.H11MO.0.D	-11	6.75547e-05	0.0519496	0.103471	19	TTAAATGAGATTCATGGAGTTGCAACTTGTTGGCAATGTC	ACATGGGTGGGCATGTTGG	+
M10	ZN394_HUMAN.H11MO.0.C	-9	0.000148292	0.114036	0.113566	20	TTAAATGAGATTCATGGAGTTGCAACTTGTTGGCAATGTC	ATTCCATTCTATTCCATTCT	-
M10	MNX1_HUMAN.H11MO.0.D	-10	0.000363565	0.279582	0.185619	19	TTAAATGAGATTCATGGAGTTGCAACTTGTTGGCAATGTC	TTAAGGGTTATTAAAATAG	-
M10	NKX61_HUMAN.H11MO.0.B	-8	0.00116371	0.894896	0.32011	19	TTAAATGAGATTCATGGAGTTGCAACTTGTTGGCAATGTC	GATTAATGGGAATTTAATG	+
M10	DMBX1_HUMAN.H11MO.0.D	-8	0.00181564	1.39622	0.346572	20	TTAAATGAGATTCATGGAGTTGCAACTTGTTGGCAATGTC	ACTTAATTAGATTATAATTA	-
M10	HME2_HUMAN.H11MO.0.D	-20	0.001892	1.45495	0.346572	11	TTAAATGAGATTCATGGAGTTGCAACTTGTTGGCAATGTC	GGTAATTAGGG	+
M10	VENTX_HUMAN.H11MO.0.D	-8	0.00209491	1.61098	0.346572	19	TTAAATGAGATTCATGGAGTTGCAACTTGTTGGCAATGTC	CGCTAATTGGTTTCTAATT	+
M10	HXC10_HUMAN.H11MO.0.D	1	0.00241826	1.85964	0.346572	18	TTAAATGAGATTCATGGAGTTGCAACTTGTTGGCAATGTC	TTTTTAATTTTTTTATTAC	+
M10	GSX1_HUMAN.H11MO.0.D	-22	0.002489	1.91404	0.346572	15	TTAAATGAGATTCATGGAGTTGCAACTTGTTGGCAATGTC	TAATTAGTTTTTAAT	+
M10	AIRE_HUMAN.H11MO.0.C	-18	0.00299731	2.30493	0.382571	18	TTAAATGAGATTCATGGAGTTGCAACTTGTTGGCAATGTC	ATTGGTTTTATTGGTTAA	+
M10	GATA2_HUMAN.H11MO.0.A	-25	0.00368981	2.83746	0.434733	15	TTAAATGAGATTCATGGAGTTGCAACTTGTTGGCAATGTC	CTGGGGGGTGGAGATAAGG	+
M11	MNX1_HUMAN.H11MO.0.D	-6	3.29414e-05	0.025332	0.0505875	19	TTAGGGTCAGTAATTGGGAAGATTGTCATGTTTGGCTTAT	TTAAGGGTTATTAAAATAG	-
M11	IRX2_HUMAN.H11MO.0.D	-6	0.000314055	0.241508	0.160763	19	TTAGGGTCAGTAATTGGGAAGATTGTCATGTTTGGCTTAT	ACATGGGTGGGCATGTTGG	+
M11	HXC10_HUMAN.H11MO.0.D	-13	0.000946659	0.727981	0.363441	19	TTAGGGTCAGTAATTGGGAAGATTGTCATGTTTGGCTTAT	TTTTTAATTTTTTTATTAC	+
M12	GATA5_HUMAN.H11MO.0.D	-20	0.000152296	0.117116	0.234231	17	CTTGTCATAAGCATCAGGTGCGTCAACGCATGACACAGCA	ATCTAAGTTATCTCTTA	-
M12	MNX1_HUMAN.H11MO.0.D	2	0.000364197	0.280067	0.280067	17	CTTGTCATAAGCATCAGGTGCGTCAACGCATGACACAGCA	CTATTTTAATAACCCTTAA	+
M12	ZN214_HUMAN.H11MO.0.C	-1	0.000581195	0.446939	0.297959	22	CTTGTCATAAGCATCAGGTGCGTCAACGCATGACACAGCA	TCATCAAAGGCCTCAAAAAGGA	-
M13	MNX1_HUMAN.H11MO.0.D	-18	4.0746e-05	0.0313337	0.0625728	19	ATAAACTTGTGAAATTTGTTTTGGTTTGTTTTGATATATA	TTAAGGGTTATTAAAATAG	-
M13	IRX2_HUMAN.H11MO.0.D	-18	0.00035253	0.271096	0.141358	19	ATAAACTTGTGAAATTTGTTTTGGTTTGTTTTGATATATA	ACATGGGTGGGCATGTTGG	+
M13	HXC10_HUMAN.H11MO.0.D	-21	0.000382342	0.294021	0.141358	19	ATAAACTTGTGAAATTTGTTTTGGTTTGTTTTGATATATA	TTTTTAATTTTTTTATTAC	+
M13	AIRE_HUMAN.H11MO.0.C	-19	0.000460245	0.353928	0.141358	18	ATAAACTTGTGAAATTTGTTTTGGTTTGTTTTGATATATA	ATTGGTTTTATTGGTTAA	+
M13	ZN394_HUMAN.H11MO.0.C	-20	0.0013332	1.02523	0.341228	20	ATAAACTTGTGAAATTTGTTTTGGTTTGTTTTGATATATA	ATTCCATTCTATTCCATTCT	-
M14	MNX1_HUMAN.H11MO.0.D	-14	5.36279e-05	0.0412399	0.064655	19	GTTTTTCGGGTACCAGACTGGTGATGGGAAGAGTCATTGC	TTAAGGGTTATTAAAATAG	-
M14	IRX2_HUMAN.H11MO.0.D	-8	0.000330234	0.25395	0.162163	19	GTTTTTCGGGTACCAGACTGGTGATGGGAAGAGTCATTGC	CCAACATGCCCACCCATGT	-
M15	MNX1_HUMAN.H11MO.0.D	-5	0.000195686	0.150483	0.300904	19	GATCTCTTCTGAGTTAAGCATTTGCAGTTTTTAGCCTTAT	CTATTTTAATAACCCTTAA	+
M16	MNX1_HUMAN.H11MO.0.D	-5	5.93123e-05	0.0456111	0.0903693	19	CTTGACTTTTCTATTTAGCCGTTGCATTGAGAAGGCTTCT	CTATTTTAATAACCCTTAA	+
M16	TLX1_HUMAN.H11MO.0.D	-7	0.000324994	0.24992	0.193372	17	CTTGACTTTTCTATTTAGCCGTTGCATTGAGAAGGCTTCT	CTGGCAAGTTGCCAAGG	+
M16	ZN394_HUMAN.H11MO.0.C	-1	0.000432449	0.332554	0.193372	20	CTTGACTTTTCTATTTAGCCGTTGCATTGAGAAGGCTTCT	ATTCCATTCTATTCCATTCT	-
M16	Z324A_HUMAN.H11MO.0.C	-7	0.000622406	0.478631	0.193372	23	CTTGACTTTTCTATTTAGCCGTTGCATTGAGAAGGCTTCT	TATCAAACCATCCTTTGCTGCCA	+
M16	RXRA_HUMAN.H11MO.0.A	1	0.00063458	0.487992	0.193372	19	CTTGACTTTTCTATTTAGCCGTTGCATTGAGAAGGCTTCT	CTCTGACCTCTGCCTCCCCC	-
M16	GATA2_HUMAN.H11MO.0.A	1	0.00106283	0.817314	0.232963	18	CTTGACTTTTCTATTTAGCCGTTGCATTGAGAAGGCTTCT	CCTTATCTCCACCCCCCAG	-
M16	BRAC_HUMAN.H11MO.0.A	-20	0.00107031	0.823068	0.232963	20	CTTGACTTTTCTATTTAGCCGTTGCATTGAGAAGGCTTCT	TTAGCAGGGAGGTGTGAAAT	+
M16	ZN214_HUMAN.H11MO.0.C	-14	0.00136873	1.05255	0.260677	22	CTTGACTTTTCTATTTAGCCGTTGCATTGAGAAGGCTTCT	TCATCAAAGGCCTCAAAAAGGA	-
M16	GATA1_HUMAN.H11MO.0.A	1	0.00207483	1.59555	0.276064	18	CTTGACTTTTCTATTTAGCCGTTGCATTGAGAAGGCTTCT	TCTTATCTGTCCCCGCCAG	-
M16	RARA_HUMAN.H11MO.0.A	1	0.00219639	1.68903	0.276064	19	CTTGACTTTTCTATTTAGCCGTTGCATTGAGAAGGCTTCT	CCTTGACCTCTTGATCCCCC	-
M16	IRX2_HUMAN.H11MO.0.D	-13	0.00223105	1.71568	0.276064	19	CTTGACTTTTCTATTTAGCCGTTGCATTGAGAAGGCTTCT	ACATGGGTGGGCATGTTGG	+
M16	RFX5_HUMAN.H11MO.0.A	-13	0.00252624	1.94268	0.276064	20	CTTGACTTTTCTATTTAGCCGTTGCATTGAGAAGGCTTCT	GTCAGCTGTTGCTAGGCAGA	+
M16	LYL1_HUMAN.H11MO.0.A	-14	0.00289665	2.22752	0.283062	14	CTTGACTTTTCTATTTAGCCGTTGCATTGAGAAGGCTTCT	CCAGCTGTTTCCTG	+
M16	SPIC_HUMAN.H11MO.0.D	-27	0.00339351	2.60961	0.300644	13	CTTGACTTTTCTATTTAGCCGTTGCATTGAGAAGGCTTCT	GAGGAAGGGGAGG	+
M16	MAF_HUMAN.H11MO.0.A	-6	0.00367317	2.82467	0.300644	19	CTTGACTTTTCTATTTAGCCGTTGCATTGAGAAGGCTTCT	TTGCTGAGTCAGCAGATTC	-
M16	LEF1_HUMAN.H11MO.0.A	-22	0.00374912	2.88307	0.300644	14	CTTGACTTTTCTATTTAGCCGTTGCATTGAGAAGGCTTCT	AGCAAATCAAAGGA	-
M16	RARG_HUMAN.H11MO.2.D	-1	0.00408171	3.13884	0.306369	20	CTTGACTTTTCTATTTAGCCGTTGCATTGAGAAGGCTTCT	GTGACCTCTGGGTGACCCCC	-
M16	TAL1_HUMAN.H11MO.0.A	1	0.00422268	3.24724	0.306369	18	CTTGACTTTTCTATTTAGCCGTTGCATTGAGAAGGCTTCT	CCTTATCTGCCCCCCCCAG	-
M16	SOX2_HUMAN.H11MO.1.A	-20	0.00454538	3.4954	0.314792	16	CTTGACTTTTCTATTTAGCCGTTGCATTGAGAAGGCTTCT	TTTGCATAACAAAGGA	-
M16	ZN554_HUMAN.H11MO.0.C	-17	0.00533249	4.10069	0.353247	20	CTTGACTTTTCTATTTAGCCGTTGCATTGAGAAGGCTTCT	GCTGAGCCATGTGGGGTGCT	+
M16	ZN713_HUMAN.H11MO.0.D	3	0.00680688	5.23449	0.390053	16	CTTGACTTTTCTATTTAGCCGTTGCATTGAGAAGGCTTCT	TTTCGTGTCATTTTTCTAT	-
M16	NANOG_HUMAN.H11MO.0.A	-19	0.00716813	5.51229	0.390053	17	CTTGACTTTTCTATTTAGCCGTTGCATTGAGAAGGCTTCT	ATTTGCATAACAAAGGA	-
M16	COT2_HUMAN.H11MO.1.A	1	0.00716813	5.51229	0.390053	16	CTTGACTTTTCTATTTAGCCGTTGCATTGAGAAGGCTTCT	CCCTGACCTTTGACCCC	-
M16	ZN563_HUMAN.H11MO.0.C	-1	0.0084058	6.46406	0.441629	21	CTTGACTTTTCTATTTAGCCGTTGCATTGAGAAGGCTTCT	GGGATCCTCACTGGCAGCTGC	+
M16	ZN341_HUMAN.H11MO.0.C	3	0.00939355	7.22364	0.477073	19	CTTGACTTTTCTATTTAGCCGTTGCATTGAGAAGGCTTCT	GCTCTTCCCTCCCCCCCCCCCC	-
M16	ZN667_HUMAN.H11MO.0.C	-20	0.0101182	7.78088	0.481757	19	CTTGACTTTTCTATTTAGCCGTTGCATTGAGAAGGCTTCT	GTGGCCTTAAAAGCTCAGC	+
M16	RARG_HUMAN.H11MO.0.B	7	0.0105969	8.14901	0.489261	11	CTTGACTTTTCTATTTAGCCGTTGCATTGAGAAGGCTTCT	AGGTCAGAGTGACCTGGG	+
M17	MNX1_HUMAN.H11MO.0.D	-19	1.59883e-05	0.012295	0.0245208	19	AGGGTTTATGTTTGGTGCTTTGAGAATTCTGGCCGTCGGA	TTAAGGGTTATTAAAATAG	-
M17	GATA1_HUMAN.H11MO.0.A	-28	0.00074668	0.574197	0.408828	12	AGGGTTTATGTTTGGTGCTTTGAGAATTCTGGCCGTCGGA	CTGGCGGGGACAGATAAGA	+
M17	HXC10_HUMAN.H11MO.0.D	-5	0.000943483	0.725539	0.408828	19	AGGGTTTATGTTTGGTGCTTTGAGAATTCTGGCCGTCGGA	TTTTTAATTTTTTTATTAC	+
M17	TLX1_HUMAN.H11MO.0.D	-11	0.00183651	1.41228	0.408828	17	AGGGTTTATGTTTGGTGCTTTGAGAATTCTGGCCGTCGGA	CTGGCAAGTTGCCAAGG	+
M17	IRX2_HUMAN.H11MO.0.D	-12	0.00186598	1.43494	0.408828	19	AGGGTTTATGTTTGGTGCTTTGAGAATTCTGGCCGTCGGA	ACATGGGTGGGCATGTTGG	+
M17	GATA2_HUMAN.H11MO.0.A	-28	0.00186598	1.43494	0.408828	12	AGGGTTTATGTTTGGTGCTTTGAGAATTCTGGCCGTCGGA	CTGGGGGGTGGAGATAAGG	+
M18	MNX1_HUMAN.H11MO.0.D	-6	0.000181321	0.139436	0.227576	19	AATATAAACTGAATGTAGCATCTGGGTGTTTTGACTGCTC	TTAAGGGTTATTAAAATAG	-
M18	IRX2_HUMAN.H11MO.0.D	-19	0.000296191	0.227771	0.227576	19	AATATAAACTGAATGTAGCATCTGGGTGTTTTGACTGCTC	ACATGGGTGGGCATGTTGG	+
M18	BRAC_HUMAN.H11MO.0.A	-12	0.000989162	0.760665	0.473894	20	AATATAAACTGAATGTAGCATCTGGGTGTTTTGACTGCTC	ATTTCACACCTCCCTGCTAA	-
M18	DLX6_HUMAN.H11MO.0.D	5	0.00227186	1.74706	0.473894	10	AATATAAACTGAATGTAGCATCTGGGTGTTTTGACTGCTC	TAATTACCTTAATTT	-
M18	ZN563_HUMAN.H11MO.0.C	-17	0.00245477	1.88772	0.473894	21	AATATAAACTGAATGTAGCATCTGGGTGTTTTGACTGCTC	GCAGCTGCCAGTGAGGATCCC	-
M18	FOXD3_HUMAN.H11MO.0.D	-20	0.0024671	1.8972	0.473894	15	AATATAAACTGAATGTAGCATCTGGGTGTTTTGACTGCTC	TTTGTTTACTTAGCA	+
M19	ZN394_HUMAN.H11MO.0.C	-15	5.91014e-05	0.045449	0.0522318	20	TTGCCAGTCGATGATATGCTTTTCCATGTTCTGCCTGCTA	ATTCCATTCTATTCCATTCT	-
M19	IRX2_HUMAN.H11MO.0.D	-13	6.81583e-05	0.0524137	0.0522318	19	TTGCCAGTCGATGATATGCTTTTCCATGTTCTGCCTGCTA	ACATGGGTGGGCATGTTGG	+
M19	MNX1_HUMAN.H11MO.0.D	-11	0.000205052	0.157685	0.0925437	19	TTGCCAGTCGATGATATGCTTTTCCATGTTCTGCCTGCTA	CTATTTTAATAACCCTTAA	+
M19	LYL1_HUMAN.H11MO.0.A	-23	0.000733328	0.563929	0.224789	14	TTGCCAGTCGATGATATGCTTTTCCATGTTCTGCCTGCTA	CCAGCTGTTTCCTG	+
M19	ZN214_HUMAN.H11MO.0.C	-16	0.00158737	1.22069	0.405485	22	TTGCCAGTCGATGATATGCTTTTCCATGTTCTGCCTGCTA	TCCTTTTTGAGGCCTTTGATGA	+
M19	LEF1_HUMAN.H11MO.0.A	-21	0.00197968	1.52237	0.433454	14	TTGCCAGTCGATGATATGCTTTTCCATGTTCTGCCTGCTA	TCCTTTGATTTGCT	+
M19	GATA1_HUMAN.H11MO.0.A	-30	0.0023692	1.82192	0.453899	10	TTGCCAGTCGATGATATGCTTTTCCATGTTCTGCCTGCTA	CTGGCGGGGACAGATAAGA	+
M19	Z324A_HUMAN.H11MO.0.C	-16	0.00327749	2.52039	0.493245	23	TTGCCAGTCGATGATATGCTTTTCCATGTTCTGCCTGCTA	TATCAAACCATCCTTTGCTGCCA	+
M19	GATA2_HUMAN.H11MO.0.A	-30	0.00360504	2.77228	0.493245	10	TTGCCAGTCGATGATATGCTTTTCCATGTTCTGCCTGCTA	CTGGGGGGTGGAGATAAGG	+
M19	HXC10_HUMAN.H11MO.0.D	-19	0.00386187	2.96978	0.493245	19	TTGCCAGTCGATGATATGCTTTTCCATGTTCTGCCTGCTA	TTTTTAATTTTTTTATTAC	+
M19	FOXD3_HUMAN.H11MO.0.D	-14	0.00420816	3.23607	0.49613	15	TTGCCAGTCGATGATATGCTTTTCCATGTTCTGCCTGCTA	TTTGTTTACTTAGCA	+
M21	RXRA_HUMAN.H11MO.0.A	-6	0.000156808	0.120585	0.155141	20	GAGACAAGCCCTGACAGTGGTCGGCTTCATGGATTTTTTC	GGGGGAGGCAGAGGTCAGAG	+
M21	ZN563_HUMAN.H11MO.0.C	0	0.000204744	0.157448	0.155141	21	GAGACAAGCCCTGACAGTGGTCGGCTTCATGGATTTTTTC	GGGATCCTCACTGGCAGCTGC	+
M21	LYL1_HUMAN.H11MO.0.A	-13	0.000399781	0.307432	0.201951	14	GAGACAAGCCCTGACAGTGGTCGGCTTCATGGATTTTTTC	CCAGCTGTTTCCTG	+
M21	MNX1_HUMAN.H11MO.0.D	-13	0.000722139	0.555325	0.273594	19	GAGACAAGCCCTGACAGTGGTCGGCTTCATGGATTTTTTC	TTAAGGGTTATTAAAATAG	-
M21	PTF1A_HUMAN.H11MO.0.B	-13	0.000921771	0.708842	0.279382	18	GAGACAAGCCCTGACAGTGGTCGGCTTCATGGATTTTTTC	CCAGCTGCCCCCTTTCCC	+
M21	OLIG2_HUMAN.H11MO.0.B	-13	0.00118948	0.914711	0.300436	18	GAGACAAGCCCTGACAGTGGTCGGCTTCATGGATTTTTTC	CCAGCTGTTTCCCTTCTG	+
M21	ZN394_HUMAN.H11MO.0.C	3	0.00160034	1.23066	0.311204	17	GAGACAAGCCCTGACAGTGGTCGGCTTCATGGATTTTTTC	AGAATGGAATAGAATGGAAT	+
M21	TLX1_HUMAN.H11MO.0.D	-9	0.00180153	1.38538	0.311204	17	GAGACAAGCCCTGACAGTGGTCGGCTTCATGGATTTTTTC	CTGGCAAGTTGCCAAGG	+
M21	CLOCK_HUMAN.H11MO.0.C	-10	0.00184817	1.42124	0.311204	14	GAGACAAGCCCTGACAGTGGTCGGCTTCATGGATTTTTTC	CAGACACGTGAACA	+
M21	TAL1_HUMAN.H11MO.1.A	-10	0.00311007	2.39164	0.464565	15	GAGACAAGCCCTGACAGTGGTCGGCTTCATGGATTTTTTC	CAGGAAGCAGATGTG	+
M21	IRX2_HUMAN.H11MO.0.D	-16	0.00356545	2.74183	0.464565	19	GAGACAAGCCCTGACAGTGGTCGGCTTCATGGATTTTTTC	ACATGGGTGGGCATGTTGG	+
M21	SP4_HUMAN.H11MO.0.A	-11	0.00394013	3.02996	0.464565	20	GAGACAAGCCCTGACAGTGGTCGGCTTCATGGATTTTTTC	GGGAAGGGGGCGGGGCCGGG	+
M21	ZN214_HUMAN.H11MO.0.C	1	0.00470897	3.6212	0.464565	21	GAGACAAGCCCTGACAGTGGTCGGCTTCATGGATTTTTTC	TCATCAAAGGCCTCAAAAAGGA	-
M21	COT2_HUMAN.H11MO.1.A	-9	0.00483208	3.71587	0.464565	17	GAGACAAGCCCTGACAGTGGTCGGCTTCATGGATTTTTTC	GGGGTCAAAGGTCAGGG	+
M21	NR1D1_HUMAN.H11MO.0.B	-2	0.00518144	3.98453	0.464565	19	GAGACAAGCCCTGACAGTGGTCGGCTTCATGGATTTTTTC	AGGGAAGTGGGTCAGAAGG	+
M21	SMAD3_HUMAN.H11MO.0.B	-14	0.00521134	4.00752	0.464565	12	GAGACAAGCCCTGACAGTGGTCGGCTTCATGGATTTTTTC	CAGGTGACAGAG	-
M22	MNX1_HUMAN.H11MO.0.D	-13	0.000114252	0.08786	0.150456	19	AAGTATCAGATGTCTTTTGTTTGCATGCATTAGTTTGGAC	CTATTTTAATAACCCTTAA	+
M22	IRX2_HUMAN.H11MO.0.D	-12	0.000293728	0.225877	0.150456	19	AAGTATCAGATGTCTTTTGTTTGCATGCATTAGTTTGGAC	ACATGGGTGGGCATGTTGG	+
M23	NR1H3_HUMAN.H11MO.0.B	3	9.50708e-05	0.0731095	0.0794913	16	CCTAGCGCGTCCTCTAAAGGTTCTAGCAAAACCCCCACTG	TGACCTGCAGTGACCTCTG	-
M23	ZN563_HUMAN.H11MO.0.C	-5	0.000104096	0.0800496	0.0794913	21	CCTAGCGCGTCCTCTAAAGGTTCTAGCAAAACCCCCACTG	GGGATCCTCACTGGCAGCTGC	+
M23	RXRA_HUMAN.H11MO.0.A	-4	0.000195195	0.150105	0.088904	20	CCTAGCGCGTCCTCTAAAGGTTCTAGCAAAACCCCCACTG	CTCTGACCTCTGCCTCCCCC	-
M23	ZFX_HUMAN.H11MO.1.A	-4	0.000232844	0.179057	0.088904	17	CCTAGCGCGTCCTCTAAAGGTTCTAGCAAAACCCCCACTG	CCCCGGCCTCCGCCCCC	-
M23	BC11A_HUMAN.H11MO.0.A	-1	0.000490381	0.377103	0.132019	17	CCTAGCGCGTCCTCTAAAGGTTCTAGCAAAACCCCCACTG	TTTTCACTTCCTCTTTT	-
M23	MNX1_HUMAN.H11MO.0.D	-14	0.000564264	0.433919	0.132019	19	CCTAGCGCGTCCTCTAAAGGTTCTAGCAAAACCCCCACTG	TTAAGGGTTATTAAAATAG	-
M23	ZN214_HUMAN.H11MO.0.C	-9	0.000659468	0.507131	0.132019	22	CCTAGCGCGTCCTCTAAAGGTTCTAGCAAAACCCCCACTG	TCATCAAAGGCCTCAAAAAGGA	-
M23	ZN394_HUMAN.H11MO.0.C	3	0.000691526	0.531783	0.132019	17	CCTAGCGCGTCCTCTAAAGGTTCTAGCAAAACCCCCACTG	ATTCCATTCTATTCCATTCT	-
M23	ETS2_HUMAN.H11MO.0.B	-3	0.00111322	0.856069	0.188911	13	CCTAGCGCGTCCTCTAAAGGTTCTAGCAAAACCCCCACTG	TCCTCTTCCTTCC	-
M23	COT2_HUMAN.H11MO.1.A	-4	0.00234554	1.80372	0.325661	17	CCTAGCGCGTCCTCTAAAGGTTCTAGCAAAACCCCCACTG	CCCTGACCTTTGACCCC	-
M23	LYL1_HUMAN.H11MO.0.A	0	0.00300933	2.31418	0.383006	14	CCTAGCGCGTCCTCTAAAGGTTCTAGCAAAACCCCCACTG	CCAGCTGTTTCCTG	+
M23	IRX2_HUMAN.H11MO.0.D	1	0.00331314	2.54781	0.389236	18	CCTAGCGCGTCCTCTAAAGGTTCTAGCAAAACCCCCACTG	ACATGGGTGGGCATGTTGG	+
M23	ZN667_HUMAN.H11MO.0.C	-6	0.00447989	3.44504	0.488716	19	CCTAGCGCGTCCTCTAAAGGTTCTAGCAAAACCCCCACTG	GTGGCCTTAAAAGCTCAGC	+
M24	ZFX_HUMAN.H11MO.1.A	-6	0.000115029	0.0884576	0.108365	17	TAGCTTATTAGGCCTCTGTTTCACACAATTGTACTCCGAA	CCCCGGCCTCCGCCCCC	-
M24	ZN394_HUMAN.H11MO.0.C	-17	0.000233974	0.179926	0.108365	20	TAGCTTATTAGGCCTCTGTTTCACACAATTGTACTCCGAA	ATTCCATTCTATTCCATTCT	-
M24	MNX1_HUMAN.H11MO.0.D	-15	0.000265391	0.204086	0.108365	19	TAGCTTATTAGGCCTCTGTTTCACACAATTGTACTCCGAA	CTATTTTAATAACCCTTAA	+
M24	RXRA_HUMAN.H11MO.0.A	-6	0.000302444	0.232579	0.108365	20	TAGCTTATTAGGCCTCTGTTTCACACAATTGTACTCCGAA	CTCTGACCTCTGCCTCCCCC	-
M24	ZN264_HUMAN.H11MO.0.C	-2	0.000354215	0.272391	0.108365	24	TAGCTTATTAGGCCTCTGTTTCACACAATTGTACTCCGAA	TCTTATAAGGGCACTAATCCCATT	+
M24	IRX2_HUMAN.H11MO.0.D	-2	0.000741101	0.569907	0.188937	19	TAGCTTATTAGGCCTCTGTTTCACACAATTGTACTCCGAA	ACATGGGTGGGCATGTTGG	+
M24	ZN350_HUMAN.H11MO.0.C	-8	0.000925065	0.711375	0.202146	18	TAGCTTATTAGGCCTCTGTTTCACACAATTGTACTCCGAA	CAGTCCTTTTATGACCTA	+
M24	RARG_HUMAN.H11MO.0.B	-9	0.0011897	0.914882	0.2059	18	TAGCTTATTAGGCCTCTGTTTCACACAATTGTACTCCGAA	AGGTCAGAGTGACCTGGG	+
M24	NR1D1_HUMAN.H11MO.0.B	-9	0.00121145	0.931608	0.2059	19	TAGCTTATTAGGCCTCTGTTTCACACAATTGTACTCCGAA	AGGGAAGTGGGTCAGAAGG	+
M24	HXC10_HUMAN.H11MO.0.D	-18	0.00142256	1.09395	0.217601	19	TAGCTTATTAGGCCTCTGTTTCACACAATTGTACTCCGAA	TTTTTAATTTTTTTATTAC	+
M24	ZN214_HUMAN.H11MO.0.C	0	0.00229363	1.7638	0.291077	22	TAGCTTATTAGGCCTCTGTTTCACACAATTGTACTCCGAA	TCCTTTTTGAGGCCTTTGATGA	+
M24	ZN667_HUMAN.H11MO.0.C	3	0.00486386	3.74031	0.476549	16	TAGCTTATTAGGCCTCTGTTTCACACAATTGTACTCCGAA	GCTGAGCTTTTAAGGCCAC	-
M24	HME2_HUMAN.H11MO.0.D	-2	0.00498467	3.83321	0.476549	11	TAGCTTATTAGGCCTCTGTTTCACACAATTGTACTCCGAA	GGTAATTAGGG	+
M25	HXC10_HUMAN.H11MO.0.D	-5	2.60768e-05	0.0200531	0.039967	19	AAAAATAATATAGACTTTTTTTTCAAAGGATATTTATTTG	TTTTTAATTTTTTTATTAC	+
M25	FOXD3_HUMAN.H11MO.0.D	-15	6.37052e-05	0.0489893	0.0488193	15	AAAAATAATATAGACTTTTTTTTCAAAGGATATTTATTTG	TTTGTTTACTTAGCA	+
M25	MNX1_HUMAN.H11MO.0.D	-13	0.000155237	0.119377	0.0710643	19	AAAAATAATATAGACTTTTTTTTCAAAGGATATTTATTTG	CTATTTTAATAACCCTTAA	+
M25	ZN394_HUMAN.H11MO.0.C	-19	0.000531968	0.409084	0.163066	20	AAAAATAATATAGACTTTTTTTTCAAAGGATATTTATTTG	ATTCCATTCTATTCCATTCT	-
M25	MAF_HUMAN.H11MO.0.A	-12	0.000921371	0.708535	0.189855	19	AAAAATAATATAGACTTTTTTTTCAAAGGATATTTATTTG	GAATCTGCTGACTCAGCAA	+
M25	PO3F3_HUMAN.H11MO.0.D	0	0.00111485	0.857323	0.189855	17	AAAAATAATATAGACTTTTTTTTCAAAGGATATTTATTTG	ATAAATTATGCAAATTT	+
M25	NKX61_HUMAN.H11MO.0.B	-3	0.00201678	1.55091	0.306605	19	AAAAATAATATAGACTTTTTTTTCAAAGGATATTTATTTG	CATTAAATTCCCATTAATC	-
M25	AIRE_HUMAN.H11MO.0.C	-15	0.00220052	1.6922	0.306605	18	AAAAATAATATAGACTTTTTTTTCAAAGGATATTTATTTG	ATTGGTTTTATTGGTTAA	+
M25	HXD11_HUMAN.H11MO.0.D	-14	0.00338894	2.60609	0.401923	11	AAAAATAATATAGACTTTTTTTTCAAAGGATATTTATTTG	TTTTTATTACT	+
M26	IRX2_HUMAN.H11MO.0.D	-6	0.000312176	0.240064	0.240567	19	TAAAGTCCAGGTCTCATCCTATGAAACAGCCTCTAGAACT	ACATGGGTGGGCATGTTGG	+
M26	MNX1_HUMAN.H11MO.0.D	-16	0.000432919	0.332915	0.240567	19	TAAAGTCCAGGTCTCATCCTATGAAACAGCCTCTAGAACT	CTATTTTAATAACCCTTAA	+
M27	ZEP2_HUMAN.H11MO.0.D	-8	0.000190509	0.146502	0.293004	14	ACAAAAATGATAAGGAAAAACCACTAACAGAGACATCAAC	GGTAGGGAAACCCC	+
M28	IRX2_HUMAN.H11MO.0.D	-10	0.000207786	0.159788	0.159788	19	CAGGTGATATAAATTTATGCAGTAATAGATTTACTAGATC	ACATGGGTGGGCATGTTGG	+
M28	MNX1_HUMAN.H11MO.0.D	-7	0.000207786	0.159788	0.159788	19	CAGGTGATATAAATTTATGCAGTAATAGATTTACTAGATC	TTAAGGGTTATTAAAATAG	-
M29	ZN394_HUMAN.H11MO.0.C	-5	8.37732e-05	0.0644216	0.128649	20	GTGTAGAATTACCTTGATTAGTGAATTATCCTAGGCTGCA	AGAATGGAATAGAATGGAAT	+
M29	MNX1_HUMAN.H11MO.0.D	-21	0.000210539	0.161904	0.16166	19	GTGTAGAATTACCTTGATTAGTGAATTATCCTAGGCTGCA	CTATTTTAATAACCCTTAA	+
M29	IRX2_HUMAN.H11MO.0.D	-6	0.000608601	0.468014	0.186923	19	GTGTAGAATTACCTTGATTAGTGAATTATCCTAGGCTGCA	ACATGGGTGGGCATGTTGG	+
M29	HXC10_HUMAN.H11MO.0.D	-5	0.000608601	0.468014	0.186923	19	GTGTAGAATTACCTTGATTAGTGAATTATCCTAGGCTGCA	GTAATAAAAAAATTAAAAA	-
M29	AIRE_HUMAN.H11MO.0.C	-7	0.00148795	1.14423	0.32643	18	GTGTAGAATTACCTTGATTAGTGAATTATCCTAGGCTGCA	ATTGGTTTTATTGGTTAA	+
M30	ZN563_HUMAN.H11MO.0.C	-6	0.000398103	0.306141	0.250046	21	TTTATTTCTGATGGCTGCCATCCTCCCTGGAACAGGTTGC	GCAGCTGCCAGTGAGGATCCC	-
M30	MNX1_HUMAN.H11MO.0.D	0	0.000416869	0.320572	0.250046	19	TTTATTTCTGATGGCTGCCATCCTCCCTGGAACAGGTTGC	CTATTTTAATAACCCTTAA	+
M30	IRX2_HUMAN.H11MO.0.D	-21	0.000910182	0.69993	0.349208	19	TTTATTTCTGATGGCTGCCATCCTCCCTGGAACAGGTTGC	ACATGGGTGGGCATGTTGG	+
M30	ZN394_HUMAN.H11MO.0.C	1	0.0022274	1.71287	0.489602	19	TTTATTTCTGATGGCTGCCATCCTCCCTGGAACAGGTTGC	ATTCCATTCTATTCCATTCT	-
M30	TLX1_HUMAN.H11MO.0.D	-14	0.00223319	1.71732	0.489602	17	TTTATTTCTGATGGCTGCCATCCTCCCTGGAACAGGTTGC	CTGGCAAGTTGCCAAGG	+
M32	MNX1_HUMAN.H11MO.0.D	-7	0.000322749	0.248194	0.247981	19	AGATTCTATGGATAAATGTGGATTAAACGTCATCGATTTG	CTATTTTAATAACCCTTAA	+
M32	IRX2_HUMAN.H11MO.0.D	-14	0.000666276	0.512366	0.248864	19	AGATTCTATGGATAAATGTGGATTAAACGTCATCGATTTG	ACATGGGTGGGCATGTTGG	+
M32	ZN394_HUMAN.H11MO.0.C	-4	0.000809744	0.622693	0.248864	20	AGATTCTATGGATAAATGTGGATTAAACGTCATCGATTTG	AGAATGGAATAGAATGGAAT	+
M33	MNX1_HUMAN.H11MO.0.D	-13	0.00012105	0.0930878	0.183249	19	CGTTTCCCAAGGATTAGCTTGGTGTGCTTTATCATAGAAG	CTATTTTAATAACCCTTAA	+
M33	IRX2_HUMAN.H11MO.0.D	-19	0.000583827	0.448963	0.298466	19	CGTTTCCCAAGGATTAGCTTGGTGTGCTTTATCATAGAAG	ACATGGGTGGGCATGTTGG	+
M33	GATA1_HUMAN.H11MO.0.A	8	0.00117145	0.900845	0.449154	11	CGTTTCCCAAGGATTAGCTTGGTGTGCTTTATCATAGAAG	TCTTATCTGTCCCCGCCAG	-
M34	GATA2_HUMAN.H11MO.0.A	-28	0.000411835	0.316701	0.307037	12	AAGAGAAGAGAACAGCCTAATCCCGGCAGTGCGGGGTCGA	CTGGGGGGTGGAGATAAGG	+
M34	GATA1_HUMAN.H11MO.0.A	-28	0.000447581	0.34419	0.307037	12	AAGAGAAGAGAACAGCCTAATCCCGGCAGTGCGGGGTCGA	CTGGCGGGGACAGATAAGA	+
M34	SPIC_HUMAN.H11MO.0.D	-22	0.000668319	0.513937	0.307037	13	AAGAGAAGAGAACAGCCTAATCCCGGCAGTGCGGGGTCGA	GAGGAAGGGGAGG	+
M34	PROX1_HUMAN.H11MO.0.D	-23	0.00118253	0.909365	0.307037	17	AAGAGAAGAGAACAGCCTAATCCCGGCAGTGCGGGGTCGA	GGGTAAGGCGGGTTGGG	+
M34	BRAC_HUMAN.H11MO.0.A	-17	0.00122722	0.943735	0.307037	20	AAGAGAAGAGAACAGCCTAATCCCGGCAGTGCGGGGTCGA	TTAGCAGGGAGGTGTGAAAT	+
M34	TAL1_HUMAN.H11MO.0.A	-28	0.00137821	1.05985	0.307037	12	AAGAGAAGAGAACAGCCTAATCCCGGCAGTGCGGGGTCGA	CTGGGGGGGGCAGATAAGG	+
M34	ZIC2_HUMAN.H11MO.0.D	-17	0.00158108	1.21585	0.307037	15	AAGAGAAGAGAACAGCCTAATCCCGGCAGTGCGGGGTCGA	GGCCCCCTGCTGTGA	+
M34	IRX2_HUMAN.H11MO.0.D	-16	0.00160868	1.23707	0.307037	19	AAGAGAAGAGAACAGCCTAATCCCGGCAGTGCGGGGTCGA	ACATGGGTGGGCATGTTGG	+
M35	HES1_HUMAN.H11MO.0.D	-24	2.55296e-05	0.0196323	0.0204365	13	GAAGCGCCGGGGTGACCAGCCGCGCCGCCACCCGACAGCA	CCGCCACGAGCCC	+
M35	HEY2_HUMAN.H11MO.0.D	-22	2.7789e-05	0.0213698	0.0204365	17	GAAGCGCCGGGGTGACCAGCCGCGCCGCCACCCGACAGCA	TAATGCCACGTGCCCCC	-
M35	HES7_HUMAN.H11MO.0.D	-25	6.5831e-05	0.0506241	0.0272841	12	GAAGCGCCGGGGTGACCAGCCGCGCCGCCACCCGACAGCA	CGGCACGTGCCA	-
M35	HES5_HUMAN.H11MO.0.D	-25	9.27503e-05	0.071325	0.0272841	12	GAAGCGCCGGGGTGACCAGCCGCGCCGCCACCCGACAGCA	CGGCACGTGCCA	-
M35	HEY1_HUMAN.H11MO.0.D	-25	9.27503e-05	0.071325	0.0272841	12	GAAGCGCCGGGGTGACCAGCCGCGCCGCCACCCGACAGCA	CGACACGTGCCA	-
M35	USF2_HUMAN.H11MO.0.A	-19	0.000489953	0.376774	0.080071	19	GAAGCGCCGGGGTGACCAGCCGCGCCGCCACCCGACAGCA	CGCCGCGGCCACGTGACCC	-
M35	USF1_HUMAN.H11MO.0.A	-25	0.00117374	0.902607	0.1291	12	GAAGCGCCGGGGTGACCAGCCGCGCCGCCACCCGACAGCA	GGTCACGTGACC	-
M35	ZN563_HUMAN.H11MO.0.C	-14	0.00120157	0.924005	0.1291	21	GAAGCGCCGGGGTGACCAGCCGCGCCGCCACCCGACAGCA	GGGATCCTCACTGGCAGCTGC	+
M35	HESX1_HUMAN.H11MO.0.D	-22	0.0012594	0.968479	0.1291	16	GAAGCGCCGGGGTGACCAGCCGCGCCGCCACCCGACAGCA	ATCCGGCACGTGGCCT	+
M35	ASCL1_HUMAN.H11MO.0.A	-25	0.00138669	1.06636	0.1291	14	GAAGCGCCGGGGTGACCAGCCGCGCCGCCACCCGACAGCA	CTGCACCTGCTCCC	+
M35	MYF6_HUMAN.H11MO.0.C	-27	0.00142881	1.09876	0.1291	7	GAAGCGCCGGGGTGACCAGCCGCGCCGCCACCCGACAGCA	GCAGCTG	-
M35	BMAL1_HUMAN.H11MO.0.A	-26	0.0014635	1.12543	0.1291	11	GAAGCGCCGGGGTGACCAGCCGCGCCGCCACCCGACAGCA	GCCACGTGACT	+
M35	HMBX1_HUMAN.H11MO.0.D	-12	0.00153047	1.17693	0.1291	9	GAAGCGCCGGGGTGACCAGCCGCGCCGCCACCCGACAGCA	TAACTAGCT	-
M35	BHE41_HUMAN.H11MO.0.D	-21	0.00157773	1.21328	0.1291	19	GAAGCGCCGGGGTGACCAGCCGCGCCGCCACCCGACAGCA	GCCTCTGCACGTGACCCGGT	-
M35	CTCF_HUMAN.H11MO.0.A	-22	0.00225312	1.73265	0.160818	18	GAAGCGCCGGGGTGACCAGCCGCGCCGCCACCCGACAGCA	TGGCGCCCCCTGGTGGCCA	-
M35	BHE40_HUMAN.H11MO.0.A	-26	0.00240544	1.84979	0.160818	10	GAAGCGCCGGGGTGACCAGCCGCGCCGCCACCCGACAGCA	GGCACGTGAC	+
M35	ITF2_HUMAN.H11MO.0.C	-26	0.00240544	1.84979	0.160818	10	GAAGCGCCGGGGTGACCAGCCGCGCCGCCACCCGACAGCA	CCCAGCTGCC	-
M35	ASCL2_HUMAN.H11MO.0.D	-27	0.00260636	2.00429	0.162308	9	GAAGCGCCGGGGTGACCAGCCGCGCCGCCACCCGACAGCA	CCAGCTGCT	+
M35	MXI1_HUMAN.H11MO.0.A	-27	0.00265985	2.04543	0.162308	13	GAAGCGCCGGGGTGACCAGCCGCGCCGCCACCCGACAGCA	GCACGTGGCGGCGGG	+
M35	CLOCK_HUMAN.H11MO.0.C	-24	0.00286913	2.20636	0.162308	14	GAAGCGCCGGGGTGACCAGCCGCGCCGCCACCCGACAGCA	CAGACACGTGAACA	+
M35	MYOG_HUMAN.H11MO.0.B	-25	0.0034499	2.65297	0.17655	13	GAAGCGCCGGGGTGACCAGCCGCGCCGCCACCCGACAGCA	CCGCAGCTGTCCC	+
M35	MLXPL_HUMAN.H11MO.0.D	-27	0.00424005	3.2606	0.20788	13	GAAGCGCCGGGGTGACCAGCCGCGCCGCCACCCGACAGCA	GCATGTGACACCGCCGTGG	+
M35	MYBA_HUMAN.H11MO.0.D	-24	0.00466904	3.59049	0.221528	15	GAAGCGCCGGGGTGACCAGCCGCGCCGCCACCCGACAGCA	TCTCCAACTGCCACT	-
M35	CR3L1_HUMAN.H11MO.0.D	-25	0.00513489	3.94873	0.236018	11	GAAGCGCCGGGGTGACCAGCCGCGCCGCCACCCGACAGCA	TGCCACGTGGC	-
M35	MEIS1_HUMAN.H11MO.1.B	-23	0.00651846	5.0127	0.262066	9	GAAGCGCCGGGGTGACCAGCCGCGCCGCCACCCGACAGCA	GCTGACAGC	+
M35	MAF_HUMAN.H11MO.0.A	-4	0.00661722	5.08864	0.262066	19	GAAGCGCCGGGGTGACCAGCCGCGCCGCCACCCGACAGCA	TTGCTGAGTCAGCAGATTC	-
M35	MITF_HUMAN.H11MO.0.A	-27	0.00663012	5.09856	0.262066	10	GAAGCGCCGGGGTGACCAGCCGCGCCGCCACCCGACAGCA	TCACGTGACC	+
M35	TFE2_HUMAN.H11MO.0.A	-25	0.00680409	5.23235	0.262066	11	GAAGCGCCGGGGTGACCAGCCGCGCCGCCACCCGACAGCA	CTGCAGCTGTG	-
M35	TFEB_HUMAN.H11MO.0.C	-28	0.00706095	5.42987	0.262066	9	GAAGCGCCGGGGTGACCAGCCGCGCCGCCACCCGACAGCA	CACGTGACC	-
M35	MYCN_HUMAN.H11MO.0.A	-25	0.00729123	5.60696	0.262066	12	GAAGCGCCGGGGTGACCAGCCGCGCCGCCACCCGACAGCA	GCCCACGTGGCC	-
M35	MXI1_HUMAN.H11MO.1.A	-26	0.0072941	5.60916	0.262066	11	GAAGCGCCGGGGTGACCAGCCGCGCCGCCACCCGACAGCA	CCCACGTGCTC	+
M35	MYOD1_HUMAN.H11MO.1.A	-25	0.0072941	5.60916	0.262066	11	GAAGCGCCGGGGTGACCAGCCGCGCCGCCACCCGACAGCA	CTGCAGCTGTC	+
M35	NFIB_HUMAN.H11MO.0.D	-24	0.00827197	6.36114	0.262066	9	GAAGCGCCGGGGTGACCAGCCGCGCCGCCACCCGACAGCA	CTGCCAGGG	-
M35	TBX20_HUMAN.H11MO.0.D	-19	0.00886447	6.81678	0.266775	14	GAAGCGCCGGGGTGACCAGCCGCGCCGCCACCCGACAGCA	AGGTGCTGACAGGT	+
M35	SNAI2_HUMAN.H11MO.0.A	-26	0.00959748	7.38046	0.281355	10	GAAGCGCCGGGGTGACCAGCCGCGCCGCCACCCGACAGCA	TGCACCTGCC	-
M35	ID4_HUMAN.H11MO.0.D	-26	0.0102761	7.90233	0.281355	11	GAAGCGCCGGGGTGACCAGCCGCGCCGCCACCCGACAGCA	GACAGGTGTAA	+
M35	MEIS3_HUMAN.H11MO.0.D	-23	0.0102761	7.90233	0.281355	11	GAAGCGCCGGGGTGACCAGCCGCGCCGCCACCCGACAGCA	TTTGACAGGTG	+
M35	CTCFL_HUMAN.H11MO.0.A	-22	0.0104576	8.0419	0.281355	17	GAAGCGCCGGGGTGACCAGCCGCGCCGCCACCCGACAGCA	CGGCGCCCCCTGGCGGC	-
M35	HIC2_HUMAN.H11MO.0.D	-29	0.0109944	8.45467	0.281355	11	GAAGCGCCGGGGTGACCAGCCGCGCCGCCACCCGACAGCA	CCATGCCAGGC	+
M35	HTF4_HUMAN.H11MO.0.A	-26	0.0110948	8.53189	0.281355	10	GAAGCGCCGGGGTGACCAGCCGCGCCGCCACCCGACAGCA	TGCAGCTGTG	+
M35	TFE3_HUMAN.H11MO.0.B	-27	0.0110948	8.53189	0.281355	10	GAAGCGCCGGGGTGACCAGCCGCGCCGCCACCCGACAGCA	TCACGTGACC	-
M35	HEN1_HUMAN.H11MO.0.C	-21	0.0114956	8.84013	0.286579	19	GAAGCGCCGGGGTGACCAGCCGCGCCGCCACCCGACAGCA	AGGGACGCAGCTGCTCCCCA	-
M35	TGIF1_HUMAN.H11MO.0.A	-32	0.0124071	9.54103	0.297259	7	GAAGCGCCGGGGTGACCAGCCGCGCCGCCACCCGACAGCA	TGACAGC	+
M35	THAP1_HUMAN.H11MO.0.C	-22	0.0127014	9.76736	0.297259	18	GAAGCGCCGGGGTGACCAGCCGCGCCGCCACCCGACAGCA	CGCCGCCATCTTGGCTGCGGGC	+
M35	MAX_HUMAN.H11MO.0.A	-25	0.0128043	9.84647	0.297259	10	GAAGCGCCGGGGTGACCAGCCGCGCCGCCACCCGACAGCA	GAGCACGTGG	+
M35	MEIS2_HUMAN.H11MO.0.B	-24	0.0130405	10.0281	0.297259	13	GAAGCGCCGGGGTGACCAGCCGCGCCGCCACCCGACAGCA	TTGACAGCTGTCA	+
M35	PTF1A_HUMAN.H11MO.1.B	-27	0.0131366	10.1021	0.297259	9	GAAGCGCCGGGGTGACCAGCCGCGCCGCCACCCGACAGCA	CCAGCTGCT	-
M35	MLX_HUMAN.H11MO.0.D	-27	0.0143583	11.0415	0.319979	11	GAAGCGCCGGGGTGACCAGCCGCGCCGCCACCCGACAGCA	GCACGTGATCA	-
M35	MYC_HUMAN.H11MO.0.A	-26	0.0153365	11.7938	0.32692	11	GAAGCGCCGGGGTGACCAGCCGCGCCGCCACCCGACAGCA	GCCACGTGCTC	+
M35	VDR_HUMAN.H11MO.1.A	-7	0.016443	12.6446	0.337919	9	GAAGCGCCGGGGTGACCAGCCGCGCCGCCACCCGACAGCA	TGGGTTCAG	+
M35	MYB_HUMAN.H11MO.0.A	-27	0.0168661	12.9701	0.337919	12	GAAGCGCCGGGGTGACCAGCCGCGCCGCCACCCGACAGCA	CCAACTGCCACC	-
M35	MYOD1_HUMAN.H11MO.0.A	-20	0.0170846	13.1381	0.337919	15	GAAGCGCCGGGGTGACCAGCCGCGCCGCCACCCGACAGCA	GGCAGGAACAGCTGC	-
M35	MAFF_HUMAN.H11MO.0.B	-5	0.017231	13.2507	0.337919	18	GAAGCGCCGGGGTGACCAGCCGCGCCGCCACCCGACAGCA	TGCTGAGTCAGCATTTTT	+
M35	SMAD3_HUMAN.H11MO.0.B	-28	0.0179525	13.8055	0.347274	12	GAAGCGCCGGGGTGACCAGCCGCGCCGCCACCCGACAGCA	CAGGTGACAGAG	-
M35	TGIF2_HUMAN.H11MO.0.D	-24	0.0186524	14.3437	0.347274	11	GAAGCGCCGGGGTGACCAGCCGCGCCGCCACCCGACAGCA	ATGACAGCTGT	+
M35	SRBP1_HUMAN.H11MO.0.A	-26	0.0186524	14.3437	0.347274	11	GAAGCGCCGGGGTGACCAGCCGCGCCGCCACCCGACAGCA	CTCACCCCACC	-
M35	ATOH1_HUMAN.H11MO.0.B	-27	0.0190505	14.6498	0.350251	9	GAAGCGCCGGGGTGACCAGCCGCGCCGCCACCCGACAGCA	CCATCTGCT	-
M35	TBX21_HUMAN.H11MO.0.A	-24	0.0210216	16.1656	0.359996	13	GAAGCGCCGGGGTGACCAGCCGCGCCGCCACCCGACAGCA	TTCACACCTCCAC	-
M35	PTF1A_HUMAN.H11MO.0.B	-27	0.0212055	16.307	0.359996	13	GAAGCGCCGGGGTGACCAGCCGCGCCGCCACCCGACAGCA	CCAGCTGCCCCCTTTCCC	+
M35	MAF_HUMAN.H11MO.1.B	-9	0.0213848	16.4449	0.359996	8	GAAGCGCCGGGGTGACCAGCCGCGCCGCCACCCGACAGCA	TGCTGACT	+
M35	FOXO1_HUMAN.H11MO.0.A	-5	0.0216106	16.6186	0.359996	12	GAAGCGCCGGGGTGACCAGCCGCGCCGCCACCCGACAGCA	TTCCTGTTTACT	+
M35	INSM1_HUMAN.H11MO.0.C	-25	0.0216106	16.6186	0.359996	12	GAAGCGCCGGGGTGACCAGCCGCGCCGCCACCCGACAGCA	TGCCCCCTGACA	-
M35	NFIC_HUMAN.H11MO.1.A	-24	0.0220281	16.9396	0.359996	9	GAAGCGCCGGGGTGACCAGCCGCGCCGCCACCCGACAGCA	CTGCCAAGA	-
M35	AP2D_HUMAN.H11MO.0.D	-25	0.0239622	18.4269	0.378972	14	GAAGCGCCGGGGTGACCAGCCGCGCCGCCACCCGACAGCA	CGCCCGAGGCGCGT	+
M35	SNAI1_HUMAN.H11MO.0.C	-27	0.0248248	19.0902	0.379928	8	GAAGCGCCGGGGTGACCAGCCGCGCCGCCACCCGACAGCA	CCAGGTGG	+
M35	SMAD4_HUMAN.H11MO.0.B	-29	0.0250354	19.2522	0.379928	11	GAAGCGCCGGGGTGACCAGCCGCGCCGCCACCCGACAGCA	AGGTGCCAGACAG	-
M35	TAL1_HUMAN.H11MO.1.A	-21	0.0252103	19.3867	0.379928	15	GAAGCGCCGGGGTGACCAGCCGCGCCGCCACCCGACAGCA	CAGGAAGCAGATGTG	+
M35	TBX2_HUMAN.H11MO.0.D	-13	0.0255267	19.63	0.379928	25	GAAGCGCCGGGGTGACCAGCCGCGCCGCCACCCGACAGCA	TGCCATCAGAGGTGTGAAAAGCGAC	+
M35	FOXO3_HUMAN.H11MO.0.B	-7	0.0255725	19.6653	0.379928	10	GAAGCGCCGGGGTGACCAGCCGCGCCGCCACCCGACAGCA	CTTGTTTACA	+
M35	MYBB_HUMAN.H11MO.0.D	-5	0.0255725	19.6653	0.379928	10	GAAGCGCCGGGGTGACCAGCCGCGCCGCCACCCGACAGCA	TGCAGGTTGA	+
M35	NDF1_HUMAN.H11MO.0.A	-26	0.0273422	21.0261	0.398182	10	GAAGCGCCGGGGTGACCAGCCGCGCCGCCACCCGACAGCA	ACCATCTGTC	-
M35	IRX2_HUMAN.H11MO.0.D	-26	0.0299213	23.0095	0.424459	14	GAAGCGCCGGGGTGACCAGCCGCGCCGCCACCCGACAGCA	CCAACATGCCCACCCATGT	-
M35	ZN335_HUMAN.H11MO.0.A	-17	0.0300127	23.0798	0.424459	22	GAAGCGCCGGGGTGACCAGCCGCGCCGCCACCCGACAGCA	GGCTGTCCTCGGCGCTGCCTGA	+
M35	RFX1_HUMAN.H11MO.0.B	-16	0.0314285	24.1685	0.432019	22	GAAGCGCCGGGGTGACCAGCCGCGCCGCCACCCGACAGCA	CCGTCGCCATGGCAACCGGGGC	-
M35	COT1_HUMAN.H11MO.0.C	-22	0.0318419	24.4864	0.433649	17	GAAGCGCCGGGGTGACCAGCCGCGCCGCCACCCGACAGCA	CCCTGACCTCTGACCCC	-
M35	NGN2_HUMAN.H11MO.0.D	-26	0.0329562	25.3433	0.437557	12	GAAGCGCCGGGGTGACCAGCCGCGCCGCCACCCGACAGCA	GCCATCTGCTCC	-
M35	ZBT7B_HUMAN.H11MO.0.D	-15	0.0332339	25.5569	0.437557	21	GAAGCGCCGGGGTGACCAGCCGCGCCGCCACCCGACAGCA	CCCGTTGCCATGGCAACGGCG	-
M35	MAFA_HUMAN.H11MO.0.D	2	0.0348254	26.7807	0.448227	19	GAAGCGCCGGGGTGACCAGCCGCGCCGCCACCCGACAGCA	CGAAGGCTGCGGGGTCAGCAC	-
M35	XBP1_HUMAN.H11MO.0.D	-26	0.0350455	26.95	0.448227	11	GAAGCGCCGGGGTGACCAGCCGCGCCGCCACCCGACAGCA	GCCACGTCAGC	-
M35	OTX1_HUMAN.H11MO.0.D	-8	0.0356988	27.4524	0.452646	8	GAAGCGCCGGGGTGACCAGCCGCGCCGCCACCCGACAGCA	AGGATTAG	+
M35	BHA15_HUMAN.H11MO.0.B	-24	0.0372569	28.6505	0.462191	11	GAAGCGCCGGGGTGACCAGCCGCGCCGCCACCCGACAGCA	GCAGCAGCTGG	+
M35	RFX5_HUMAN.H11MO.0.A	-16	0.0377168	29.0042	0.462191	20	GAAGCGCCGGGGTGACCAGCCGCGCCGCCACCCGACAGCA	TCTGCCTAGCAACAGCTGAC	-
M35	SP2_HUMAN.H11MO.0.A	-15	0.0377226	29.0087	0.462191	22	GAAGCGCCGGGGTGACCAGCCGCGCCGCCACCCGACAGCA	CCCCCGGCCCCGCCCCCCCCCC	-
M35	NFIA_HUMAN.H11MO.1.D	-25	0.038192	29.3696	0.462191	7	GAAGCGCCGGGGTGACCAGCCGCGCCGCCACCCGACAGCA	TGCCAAG	-
M35	TF2LX_HUMAN.H11MO.0.D	-21	0.0387531	29.8012	0.462191	15	GAAGCGCCGGGGTGACCAGCCGCGCCGCCACCCGACAGCA	ACTATGACAGCTGTC	+
M35	PATZ1_HUMAN.H11MO.0.C	-19	0.0394658	30.3492	0.462191	21	GAAGCGCCGGGGTGACCAGCCGCGCCGCCACCCGACAGCA	CCTCCCCCCCCGCCCCCTCCCC	-
M35	NR1I3_HUMAN.H11MO.1.D	-8	0.0411204	31.6216	0.474847	8	GAAGCGCCGGGGTGACCAGCCGCGCCGCCACCCGACAGCA	AAGTTCAT	+
M35	TBX3_HUMAN.H11MO.0.C	-24	0.0420628	32.3463	0.475903	11	GAAGCGCCGGGGTGACCAGCCGCGCCGCCACCCGACAGCA	TTCCCACCTCC	-
M35	ZN350_HUMAN.H11MO.1.D	-22	0.0426197	32.7746	0.478523	18	GAAGCGCCGGGGTGACCAGCCGCGCCGCCACCCGACAGCA	GGGCAACAAATCCCTGCGCCCCGT	-
M35	SMAD2_HUMAN.H11MO.0.A	-29	0.0441317	33.9373	0.485211	11	GAAGCGCCGGGGTGACCAGCCGCGCCGCCACCCGACAGCA	AGGTGACAGACA	-
M35	FOXP2_HUMAN.H11MO.0.C	-8	0.0442051	33.9937	0.485211	9	GAAGCGCCGGGGTGACCAGCCGCGCCGCCACCCGACAGCA	CTGTTTACA	+
M35	NRL_HUMAN.H11MO.0.D	-29	0.0446697	34.351	0.48668	11	GAAGCGCCGGGGTGACCAGCCGCGCCGCCACCCGACAGCA	CTGCGTCAGCA	-
M37	NR1D1_HUMAN.H11MO.0.B	-9	0.000321872	0.247519	0.261899	19	AATGAATCTGTGAGTGAACTTGTGCTTCATAACTTGACAT	CCTTCTGACCCACTTCCCT	-
M37	MNX1_HUMAN.H11MO.0.D	-2	0.000378819	0.291312	0.261899	19	AATGAATCTGTGAGTGAACTTGTGCTTCATAACTTGACAT	TTAAGGGTTATTAAAATAG	-
M37	BRAC_HUMAN.H11MO.0.A	0	0.000683064	0.525277	0.261899	20	AATGAATCTGTGAGTGAACTTGTGCTTCATAACTTGACAT	TTAGCAGGGAGGTGTGAAAT	+
M37	PAX2_HUMAN.H11MO.0.D	-20	0.00138969	1.06867	0.422276	18	AATGAATCTGTGAGTGAACTTGTGCTTCATAACTTGACAT	TGTCACGCATGACTGAAC	-
M37	IRX2_HUMAN.H11MO.0.D	-17	0.00165202	1.27041	0.422276	19	AATGAATCTGTGAGTGAACTTGTGCTTCATAACTTGACAT	ACATGGGTGGGCATGTTGG	+
M37	RXRA_HUMAN.H11MO.0.A	-11	0.00235799	1.8133	0.452048	20	AATGAATCTGTGAGTGAACTTGTGCTTCATAACTTGACAT	CTCTGACCTCTGCCTCCCCC	-
M38	IRX2_HUMAN.H11MO.0.D	-2	4.09497e-05	0.0314903	0.0627622	19	ACAGTAGGTATCTGATTAACACAGCTATGTAAGGACTCAA	ACATGGGTGGGCATGTTGG	+
M38	MNX1_HUMAN.H11MO.0.D	-5	0.000181994	0.139953	0.139468	19	ACAGTAGGTATCTGATTAACACAGCTATGTAAGGACTCAA	TTAAGGGTTATTAAAATAG	-
M38	HXC10_HUMAN.H11MO.0.D	-17	0.00177964	1.36854	0.495789	19	ACAGTAGGTATCTGATTAACACAGCTATGTAAGGACTCAA	TTTTTAATTTTTTTATTAC	+
M38	FOXD3_HUMAN.H11MO.0.D	-6	0.00251827	1.93655	0.495789	15	ACAGTAGGTATCTGATTAACACAGCTATGTAAGGACTCAA	TTTGTTTACTTAGCA	+
M38	ZN394_HUMAN.H11MO.0.C	-13	0.00254192	1.95473	0.495789	20	ACAGTAGGTATCTGATTAACACAGCTATGTAAGGACTCAA	AGAATGGAATAGAATGGAAT	+
M38	ZN563_HUMAN.H11MO.0.C	-18	0.00284849	2.19049	0.495789	21	ACAGTAGGTATCTGATTAACACAGCTATGTAAGGACTCAA	GCAGCTGCCAGTGAGGATCCC	-
M38	TLX1_HUMAN.H11MO.0.D	-18	0.00332253	2.55503	0.495789	17	ACAGTAGGTATCTGATTAACACAGCTATGTAAGGACTCAA	CCTTGGCAACTTGCCAG	-
M38	BRAC_HUMAN.H11MO.0.A	-17	0.00409751	3.15098	0.495789	20	ACAGTAGGTATCTGATTAACACAGCTATGTAAGGACTCAA	TTAGCAGGGAGGTGTGAAAT	+
M38	GATA2_HUMAN.H11MO.0.A	-28	0.00418187	3.21585	0.495789	12	ACAGTAGGTATCTGATTAACACAGCTATGTAAGGACTCAA	CTGGGGGGTGGAGATAAGG	+
M38	ZN350_HUMAN.H11MO.0.C	-21	0.00420527	3.23385	0.495789	18	ACAGTAGGTATCTGATTAACACAGCTATGTAAGGACTCAA	CAGTCCTTTTATGACCTA	+
M40	IRX2_HUMAN.H11MO.0.D	-10	2.51373e-05	0.0193306	0.0386611	19	TTGTATCCATATGGCGAAGTTCATTTAGCAAATATTCGCC	ACATGGGTGGGCATGTTGG	+
M40	MNX1_HUMAN.H11MO.0.D	-14	0.000180319	0.138665	0.138665	19	TTGTATCCATATGGCGAAGTTCATTTAGCAAATATTCGCC	TTAAGGGTTATTAAAATAG	-
M40	BRAC_HUMAN.H11MO.0.A	-5	0.001086	0.835135	0.417568	20	TTGTATCCATATGGCGAAGTTCATTTAGCAAATATTCGCC	TTAGCAGGGAGGTGTGAAAT	+
M42	IRX2_HUMAN.H11MO.0.D	-18	0.000137255	0.105549	0.126662	19	TCATGATATGACAAGGTTGGATATTACATAGTGTTGGTAT	ACATGGGTGGGCATGTTGG	+
M42	MNX1_HUMAN.H11MO.0.D	-13	0.000227605	0.175028	0.126662	19	TCATGATATGACAAGGTTGGATATTACATAGTGTTGGTAT	TTAAGGGTTATTAAAATAG	-
M43	ZN667_HUMAN.H11MO.0.C	0	0.000197704	0.152034	0.268227	19	GTTAAGCTTTTGAGGACCTTGAGGCGCAGAGTTATGGTTG	GCTGAGCTTTTAAGGCCAC	-
M43	GATA1_HUMAN.H11MO.0.A	-18	0.000426747	0.328168	0.268227	19	GTTAAGCTTTTGAGGACCTTGAGGCGCAGAGTTATGGTTG	CTGGCGGGGACAGATAAGA	+
M43	MNX1_HUMAN.H11MO.0.D	-4	0.000645235	0.496186	0.268227	19	GTTAAGCTTTTGAGGACCTTGAGGCGCAGAGTTATGGTTG	CTATTTTAATAACCCTTAA	+
M43	GATA2_HUMAN.H11MO.0.A	-18	0.000700029	0.538322	0.268227	19	GTTAAGCTTTTGAGGACCTTGAGGCGCAGAGTTATGGTTG	CTGGGGGGTGGAGATAAGG	+
M43	ZN214_HUMAN.H11MO.0.C	-3	0.000928051	0.713672	0.284203	22	GTTAAGCTTTTGAGGACCTTGAGGCGCAGAGTTATGGTTG	TCCTTTTTGAGGCCTTTGATGA	+
M43	ZN563_HUMAN.H11MO.0.C	-12	0.00113235	0.870778	0.284203	21	GTTAAGCTTTTGAGGACCTTGAGGCGCAGAGTTATGGTTG	GGGATCCTCACTGGCAGCTGC	+
M43	TAL1_HUMAN.H11MO.0.A	-18	0.00143279	1.10182	0.284203	19	GTTAAGCTTTTGAGGACCTTGAGGCGCAGAGTTATGGTTG	CTGGGGGGGGCAGATAAGG	+
M43	ZN350_HUMAN.H11MO.0.C	-2	0.00159787	1.22876	0.284203	18	GTTAAGCTTTTGAGGACCTTGAGGCGCAGAGTTATGGTTG	CAGTCCTTTTATGACCTA	+
M43	BHE23_HUMAN.H11MO.0.D	-28	0.00166888	1.28337	0.284203	12	GTTAAGCTTTTGAGGACCTTGAGGCGCAGAGTTATGGTTG	AGCATATGGTGG	+
M43	BRAC_HUMAN.H11MO.0.A	-20	0.00214826	1.65201	0.299324	20	GTTAAGCTTTTGAGGACCTTGAGGCGCAGAGTTATGGTTG	TTAGCAGGGAGGTGTGAAAT	+
M43	RXRA_HUMAN.H11MO.0.A	-18	0.00214826	1.65201	0.299324	20	GTTAAGCTTTTGAGGACCTTGAGGCGCAGAGTTATGGTTG	GGGGGAGGCAGAGGTCAGAG	+
M43	COT2_HUMAN.H11MO.1.A	-21	0.00243163	1.86993	0.310573	17	GTTAAGCTTTTGAGGACCTTGAGGCGCAGAGTTATGGTTG	GGGGTCAAAGGTCAGGG	+
M43	ZN394_HUMAN.H11MO.0.C	-20	0.00383151	2.94643	0.451724	20	GTTAAGCTTTTGAGGACCTTGAGGCGCAGAGTTATGGTTG	AGAATGGAATAGAATGGAAT	+
M44	HXC10_HUMAN.H11MO.0.D	-11	8.93861e-05	0.0687379	0.136381	19	CCTTAGTTAGGTGATACAGATTTTTGGAATTATAAACAGA	TTTTTAATTTTTTTATTAC	+
M44	MNX1_HUMAN.H11MO.0.D	-6	0.000177617	0.136588	0.136381	19	CCTTAGTTAGGTGATACAGATTTTTGGAATTATAAACAGA	CTATTTTAATAACCCTTAA	+
M44	IRX2_HUMAN.H11MO.0.D	-4	0.000343961	0.264506	0.176071	19	CCTTAGTTAGGTGATACAGATTTTTGGAATTATAAACAGA	ACATGGGTGGGCATGTTGG	+
M44	ZN394_HUMAN.H11MO.0.C	-10	0.00188963	1.45312	0.483644	20	CCTTAGTTAGGTGATACAGATTTTTGGAATTATAAACAGA	AGAATGGAATAGAATGGAAT	+
M46	MNX1_HUMAN.H11MO.0.D	-2	3.05169e-05	0.0234675	0.0468948	19	ATTAAAATGTACCTTGAGATGTGACTGACTCAAGCATTAA	TTAAGGGTTATTAAAATAG	-
M46	IRX2_HUMAN.H11MO.0.D	-16	0.000565665	0.434996	0.289749	19	ATTAAAATGTACCTTGAGATGTGACTGACTCAAGCATTAA	ACATGGGTGGGCATGTTGG	+
M48	IRX2_HUMAN.H11MO.0.D	-19	0.000298985	0.229919	0.337113	19	ATGTGATAGCAGGTAAAGATCCTGTTTTCTTAGTAAACAT	ACATGGGTGGGCATGTTGG	+
M48	MNX1_HUMAN.H11MO.0.D	-8	0.000609575	0.468763	0.337113	19	ATGTGATAGCAGGTAAAGATCCTGTTTTCTTAGTAAACAT	CTATTTTAATAACCCTTAA	+
M48	FOXD3_HUMAN.H11MO.0.D	-20	0.0011598	0.891883	0.445268	15	ATGTGATAGCAGGTAAAGATCCTGTTTTCTTAGTAAACAT	TTTGTTTACTTAGCA	+
M49	MNX1_HUMAN.H11MO.0.D	-12	1.83283e-05	0.0140945	0.0281648	19	ACGATTCATATGATGTTGCTTGTTGAGCTATGTCTCTTGA	TTAAGGGTTATTAAAATAG	-
M49	IRX2_HUMAN.H11MO.0.D	-7	0.000209755	0.161301	0.107442	19	ACGATTCATATGATGTTGCTTGTTGAGCTATGTCTCTTGA	ACATGGGTGGGCATGTTGG	+
M50	MNX1_HUMAN.H11MO.0.D	-12	9.08506e-05	0.0698641	0.139609	19	AAAGTAGCTATTCTGTGGGTTGAATTCATACCCAGGATTT	CTATTTTAATAACCCTTAA	+
M50	IRX2_HUMAN.H11MO.0.D	0	0.000273882	0.210615	0.14029	19	AAAGTAGCTATTCTGTGGGTTGAATTCATACCCAGGATTT	ACATGGGTGGGCATGTTGG	+
M50	BRAC_HUMAN.H11MO.0.A	-18	0.00155859	1.19856	0.479013	20	AAAGTAGCTATTCTGTGGGTTGAATTCATACCCAGGATTT	ATTTCACACCTCCCTGCTAA	-
M52	MAFA_HUMAN.H11MO.0.D	-14	0.000357295	0.27476	0.323291	21	GAAAATGCAGCAAATGAAAGGAAGGCTCTCACCAAATAAA	CGAAGGCTGCGGGGTCAGCAC	-
M52	MAF_HUMAN.H11MO.0.A	-20	0.000420405	0.323291	0.323291	19	GAAAATGCAGCAAATGAAAGGAAGGCTCTCACCAAATAAA	TTGCTGAGTCAGCAGATTC	-
M53	MNX1_HUMAN.H11MO.0.D	-4	2.22391e-05	0.0171018	0.0341744	19	TTGTCTAGTGAAATGATTATTAGTATGTGATGGCTTATAG	CTATTTTAATAACCCTTAA	+
M53	HXC10_HUMAN.H11MO.0.D	-7	0.00053308	0.409938	0.273058	19	TTGTCTAGTGAAATGATTATTAGTATGTGATGGCTTATAG	TTTTTAATTTTTTTATTAC	+
M53	IRX2_HUMAN.H11MO.0.D	-19	0.00133208	1.02437	0.39543	19	TTGTCTAGTGAAATGATTATTAGTATGTGATGGCTTATAG	ACATGGGTGGGCATGTTGG	+
M53	TLX1_HUMAN.H11MO.0.D	-17	0.00257557	1.98061	0.495463	17	TTGTCTAGTGAAATGATTATTAGTATGTGATGGCTTATAG	CCTTGGCAACTTGCCAG	-
M53	ZN394_HUMAN.H11MO.0.C	-3	0.00257939	1.98355	0.495463	20	TTGTCTAGTGAAATGATTATTAGTATGTGATGGCTTATAG	AGAATGGAATAGAATGGAAT	+
M54	IRX2_HUMAN.H11MO.0.D	-17	7.34215e-06	0.00564611	0.0112899	19	GGGGTGTATAGCCAAGAATTCGGGTTTATATGATTATTGT	ACATGGGTGGGCATGTTGG	+
M54	MNX1_HUMAN.H11MO.0.D	-14	9.44809e-05	0.0726558	0.0581609	19	GGGGTGTATAGCCAAGAATTCGGGTTTATATGATTATTGT	TTAAGGGTTATTAAAATAG	-
M54	HXC10_HUMAN.H11MO.0.D	-15	0.000300952	0.231432	0.0964785	19	GGGGTGTATAGCCAAGAATTCGGGTTTATATGATTATTGT	TTTTTAATTTTTTTATTAC	+
M54	ZN394_HUMAN.H11MO.0.C	0	0.000313713	0.241245	0.0964785	20	GGGGTGTATAGCCAAGAATTCGGGTTTATATGATTATTGT	AGAATGGAATAGAATGGAAT	+
M54	TLX1_HUMAN.H11MO.0.D	0	0.000902387	0.693936	0.231265	17	GGGGTGTATAGCCAAGAATTCGGGTTTATATGATTATTGT	CTGGCAAGTTGCCAAGG	+
M55	MNX1_HUMAN.H11MO.0.D	-2	5.94911e-05	0.0457486	0.0910602	19	TCTAAAGGGCATTGTTGATTCCATAATCCGTGTATATAGA	TTAAGGGTTATTAAAATAG	-
M55	IRX2_HUMAN.H11MO.0.D	-3	0.000734862	0.565109	0.37494	19	TCTAAAGGGCATTGTTGATTCCATAATCCGTGTATATAGA	ACATGGGTGGGCATGTTGG	+
M55	AIRE_HUMAN.H11MO.0.C	-4	0.001521	1.16965	0.459711	18	TCTAAAGGGCATTGTTGATTCCATAATCCGTGTATATAGA	ATTGGTTTTATTGGTTAA	+
M55	HXC10_HUMAN.H11MO.0.D	-3	0.00281245	2.16278	0.459711	19	TCTAAAGGGCATTGTTGATTCCATAATCCGTGTATATAGA	TTTTTAATTTTTTTATTAC	+
M55	BRAC_HUMAN.H11MO.0.A	0	0.00343866	2.64433	0.459711	20	TCTAAAGGGCATTGTTGATTCCATAATCCGTGTATATAGA	TTAGCAGGGAGGTGTGAAAT	+
M55	ZN394_HUMAN.H11MO.0.C	-17	0.00343866	2.64433	0.459711	20	TCTAAAGGGCATTGTTGATTCCATAATCCGTGTATATAGA	ATTCCATTCTATTCCATTCT	-
M55	GATA1_HUMAN.H11MO.0.A	-28	0.00373086	2.86903	0.459711	12	TCTAAAGGGCATTGTTGATTCCATAATCCGTGTATATAGA	CTGGCGGGGACAGATAAGA	+
M55	GATA2_HUMAN.H11MO.0.A	-29	0.00373086	2.86903	0.459711	11	TCTAAAGGGCATTGTTGATTCCATAATCCGTGTATATAGA	CTGGGGGGTGGAGATAAGG	+
M55	RXRA_HUMAN.H11MO.0.A	-6	0.00393842	3.02864	0.459711	20	TCTAAAGGGCATTGTTGATTCCATAATCCGTGTATATAGA	GGGGGAGGCAGAGGTCAGAG	+
M55	ZN554_HUMAN.H11MO.0.C	-3	0.00450505	3.46438	0.459711	20	TCTAAAGGGCATTGTTGATTCCATAATCCGTGTATATAGA	GCTGAGCCATGTGGGGTGCT	+
M57	IRX2_HUMAN.H11MO.0.D	-6	7.73241e-05	0.0594622	0.0649761	19	GGCCAGAGACGACGGGACGAGCCGAGCTCGTTTGTTTATT	ACATGGGTGGGCATGTTGG	+
M57	ZN341_HUMAN.H11MO.0.C	0	8.63135e-05	0.0663751	0.0649761	22	GGCCAGAGACGACGGGACGAGCCGAGCTCGTTTGTTTATT	GGGGGGGGGGGGAGGGAAGAGC	+
M57	PTF1A_HUMAN.H11MO.0.B	-7	0.000330192	0.253917	0.119177	18	GGCCAGAGACGACGGGACGAGCCGAGCTCGTTTGTTTATT	GGGAAAGGGGGCAGCTGG	-
M57	RXRA_HUMAN.H11MO.0.A	-3	0.000444765	0.342024	0.119177	20	GGCCAGAGACGACGGGACGAGCCGAGCTCGTTTGTTTATT	GGGGGAGGCAGAGGTCAGAG	+
M57	MAFA_HUMAN.H11MO.0.D	-3	0.00047494	0.365229	0.119177	21	GGCCAGAGACGACGGGACGAGCCGAGCTCGTTTGTTTATT	CGAAGGCTGCGGGGTCAGCAC	-
M57	LYL1_HUMAN.H11MO.0.A	-17	0.00116849	0.898567	0.213545	14	GGCCAGAGACGACGGGACGAGCCGAGCTCGTTTGTTTATT	CCAGCTGTTTCCTG	+
M57	PATZ1_HUMAN.H11MO.0.C	-2	0.00129127	0.992985	0.213545	22	GGCCAGAGACGACGGGACGAGCCGAGCTCGTTTGTTTATT	GGGGAGGGGGCGGGGGGGGAGG	+
M57	TLX1_HUMAN.H11MO.0.D	-5	0.00145117	1.11595	0.213545	17	GGCCAGAGACGACGGGACGAGCCGAGCTCGTTTGTTTATT	CTGGCAAGTTGCCAAGG	+
M57	GATA1_HUMAN.H11MO.0.A	-8	0.00157578	1.21177	0.213545	19	GGCCAGAGACGACGGGACGAGCCGAGCTCGTTTGTTTATT	CTGGCGGGGACAGATAAGA	+
M57	ZFX_HUMAN.H11MO.1.A	0	0.0020066	1.54307	0.213545	17	GGCCAGAGACGACGGGACGAGCCGAGCTCGTTTGTTTATT	GGGGGCGGAGGCCGGGG	+
M57	OLIG2_HUMAN.H11MO.0.B	-17	0.00217597	1.67332	0.213545	18	GGCCAGAGACGACGGGACGAGCCGAGCTCGTTTGTTTATT	CCAGCTGTTTCCCTTCTG	+
M57	SP2_HUMAN.H11MO.0.A	-2	0.00226548	1.74215	0.213545	22	GGCCAGAGACGACGGGACGAGCCGAGCTCGTTTGTTTATT	GGGGGGGGGGCGGGGCCGGGGG	+
M57	SP3_HUMAN.H11MO.0.B	-3	0.00238531	1.8343	0.213545	20	GGCCAGAGACGACGGGACGAGCCGAGCTCGTTTGTTTATT	GGGGGGGGGCGGGGCCGGGG	+
M57	ZEP2_HUMAN.H11MO.0.D	-10	0.00263655	2.02751	0.213545	14	GGCCAGAGACGACGGGACGAGCCGAGCTCGTTTGTTTATT	GGTAGGGAAACCCC	+
M57	NR1H3_HUMAN.H11MO.0.B	-11	0.00266811	2.05178	0.213545	19	GGCCAGAGACGACGGGACGAGCCGAGCTCGTTTGTTTATT	CAGAGGTCACTGCAGGTCA	+
M57	NR1D1_HUMAN.H11MO.0.B	-6	0.0028723	2.2088	0.213545	19	GGCCAGAGACGACGGGACGAGCCGAGCTCGTTTGTTTATT	AGGGAAGTGGGTCAGAAGG	+
M57	RARG_HUMAN.H11MO.0.B	-10	0.00295401	2.27164	0.213545	18	GGCCAGAGACGACGGGACGAGCCGAGCTCGTTTGTTTATT	CCCAGGTCACTCTGACCT	-
M57	VEZF1_HUMAN.H11MO.0.C	0	0.00297854	2.2905	0.213545	22	GGCCAGAGACGACGGGACGAGCCGAGCTCGTTTGTTTATT	GGGGAGGGGGGAGGGGGAGGGG	+
M57	ZBT17_HUMAN.H11MO.0.A	-8	0.0035756	2.74963	0.234059	19	GGCCAGAGACGACGGGACGAGCCGAGCTCGTTTGTTTATT	GAGGGTGGGGGAGGGGAAG	+
M57	ZN554_HUMAN.H11MO.0.C	-20	0.00392658	3.01954	0.244115	20	GGCCAGAGACGACGGGACGAGCCGAGCTCGTTTGTTTATT	GCTGAGCCATGTGGGGTGCT	+
M57	THA_HUMAN.H11MO.0.C	-14	0.00405695	3.1198	0.244115	17	GGCCAGAGACGACGGGACGAGCCGAGCTCGTTTGTTTATT	GGGTCACTTCAGGTCAG	+
M57	PROX1_HUMAN.H11MO.0.D	-14	0.00437778	3.36651	0.244115	17	GGCCAGAGACGACGGGACGAGCCGAGCTCGTTTGTTTATT	GGGTAAGGCGGGTTGGG	+
M57	PURA_HUMAN.H11MO.0.D	-9	0.00509117	3.91511	0.273757	17	GGCCAGAGACGACGGGACGAGCCGAGCTCGTTTGTTTATT	GGAAGGGGGGGGCAGGG	+
M57	Z324A_HUMAN.H11MO.0.C	-4	0.00595234	4.57735	0.309025	23	GGCCAGAGACGACGGGACGAGCCGAGCTCGTTTGTTTATT	TGGCAGCAAAGGATGGTTTGATA	-
M57	P73_HUMAN.H11MO.0.A	-4	0.00631024	4.85258	0.316687	19	GGCCAGAGACGACGGGACGAGCCGAGCTCGTTTGTTTATT	AGACATGCCCAGACATGCC	+
M57	SPIC_HUMAN.H11MO.0.D	-4	0.00688737	5.29639	0.324827	13	GGCCAGAGACGACGGGACGAGCCGAGCTCGTTTGTTTATT	GAGGAAGGGGAGG	+
M57	MYOD1_HUMAN.H11MO.0.A	-10	0.00690393	5.30912	0.324827	15	GGCCAGAGACGACGGGACGAGCCGAGCTCGTTTGTTTATT	GGCAGGAACAGCTGC	-
M57	THAP1_HUMAN.H11MO.0.C	0	0.00747085	5.74509	0.337796	22	GGCCAGAGACGACGGGACGAGCCGAGCTCGTTTGTTTATT	GCCCGCAGCCAAGATGGCGGCG	-
M57	ZN667_HUMAN.H11MO.0.C	-8	0.00776211	5.96906	0.337796	19	GGCCAGAGACGACGGGACGAGCCGAGCTCGTTTGTTTATT	GTGGCCTTAAAAGCTCAGC	+
M57	OSR2_HUMAN.H11MO.0.C	-12	0.00807703	6.21124	0.337796	16	GGCCAGAGACGACGGGACGAGCCGAGCTCGTTTGTTTATT	CAGCAGAAGCAGCAGC	-
M57	ZN394_HUMAN.H11MO.0.C	-4	0.00830909	6.38969	0.338109	20	GGCCAGAGACGACGGGACGAGCCGAGCTCGTTTGTTTATT	AGAATGGAATAGAATGGAAT	+
M57	CLOCK_HUMAN.H11MO.0.C	-14	0.00927794	7.13474	0.340577	14	GGCCAGAGACGACGGGACGAGCCGAGCTCGTTTGTTTATT	CAGACACGTGAACA	+
M57	ZN350_HUMAN.H11MO.1.D	-13	0.00983312	7.56167	0.340577	24	GGCCAGAGACGACGGGACGAGCCGAGCTCGTTTGTTTATT	ACGGGGCGCAGGGATTTGTTGCCC	+
M57	BC11A_HUMAN.H11MO.0.A	-11	0.00984005	7.567	0.340577	17	GGCCAGAGACGACGGGACGAGCCGAGCTCGTTTGTTTATT	AAAAGAGGAAGTGAAAA	+
M57	SP4_HUMAN.H11MO.0.A	-2	0.0101222	7.78399	0.340577	20	GGCCAGAGACGACGGGACGAGCCGAGCTCGTTTGTTTATT	GGGAAGGGGGCGGGGCCGGG	+
M57	GATA2_HUMAN.H11MO.0.A	-8	0.0101794	7.82798	0.340577	19	GGCCAGAGACGACGGGACGAGCCGAGCTCGTTTGTTTATT	CTGGGGGGTGGAGATAAGG	+
M57	KLF6_HUMAN.H11MO.0.A	-5	0.0101794	7.82798	0.340577	19	GGCCAGAGACGACGGGACGAGCCGAGCTCGTTTGTTTATT	GGAAGGGCGGGGCCGGGGG	+
M57	PAX8_HUMAN.H11MO.0.D	-11	0.0108751	8.36293	0.348369	14	GGCCAGAGACGACGGGACGAGCCGAGCTCGTTTGTTTATT	CCCGCTTCAGTGAC	-
M57	ZN563_HUMAN.H11MO.0.C	-17	0.0135952	10.4547	0.403303	21	GGCCAGAGACGACGGGACGAGCCGAGCTCGTTTGTTTATT	GCAGCTGCCAGTGAGGATCCC	-
M57	MNX1_HUMAN.H11MO.0.D	-9	0.014172	10.8983	0.403303	19	GGCCAGAGACGACGGGACGAGCCGAGCTCGTTTGTTTATT	TTAAGGGTTATTAAAATAG	-
M57	MAZ_HUMAN.H11MO.0.A	-3	0.0147684	11.3569	0.404274	22	GGCCAGAGACGACGGGACGAGCCGAGCTCGTTTGTTTATT	GGGGGAGGGGGGGGGGGGGGGG	+
M57	ZIC2_HUMAN.H11MO.0.D	-15	0.0159378	12.2562	0.428496	15	GGCCAGAGACGACGGGACGAGCCGAGCTCGTTTGTTTATT	TCACAGCAGGGGGCC	-
M57	SRBP2_HUMAN.H11MO.0.B	-14	0.0170462	13.1085	0.450254	13	GGCCAGAGACGACGGGACGAGCCGAGCTCGTTTGTTTATT	GGGTGGGGTGAGG	+
M57	SMAD3_HUMAN.H11MO.0.B	-18	0.0180026	13.844	0.467318	12	GGCCAGAGACGACGGGACGAGCCGAGCTCGTTTGTTTATT	CAGGTGACAGAG	-
M57	KLF3_HUMAN.H11MO.0.B	-3	0.0195562	15.0387	0.485901	19	GGCCAGAGACGACGGGACGAGCCGAGCTCGTTTGTTTATT	GGGGAGGGGCGGGGCCGGG	+
M57	P63_HUMAN.H11MO.0.A	-4	0.0195562	15.0387	0.485901	19	GGCCAGAGACGACGGGACGAGCCGAGCTCGTTTGTTTATT	GGGCATGCCTGGACATGCC	-
M57	TFCP2_HUMAN.H11MO.0.D	-1	0.0206258	15.8612	0.497916	16	GGCCAGAGACGACGGGACGAGCCGAGCTCGTTTGTTTATT	GCCTGAACTGGCCAGA	+
M57	TAL1_HUMAN.H11MO.0.A	-8	0.0208349	16.022	0.497916	19	GGCCAGAGACGACGGGACGAGCCGAGCTCGTTTGTTTATT	CTGGGGGGGGCAGATAAGG	+
M58	MNX1_HUMAN.H11MO.0.D	-20	1.01347e-05	0.00779356	0.0153923	19	TCAATTTTTATGTTCTCTTTAGAAGCATTAGCAGAAAGCT	TTAAGGGTTATTAAAATAG	-
M58	HXC10_HUMAN.H11MO.0.D	-3	7.83763e-05	0.0602714	0.0396788	19	TCAATTTTTATGTTCTCTTTAGAAGCATTAGCAGAAAGCT	TTTTTAATTTTTTTATTAC	+
M58	ZN214_HUMAN.H11MO.0.C	-15	0.000164955	0.12685	0.0626325	22	TCAATTTTTATGTTCTCTTTAGAAGCATTAGCAGAAAGCT	TCATCAAAGGCCTCAAAAAGGA	-
M58	ZN394_HUMAN.H11MO.0.C	-2	0.000931848	0.716591	0.235879	20	TCAATTTTTATGTTCTCTTTAGAAGCATTAGCAGAAAGCT	ATTCCATTCTATTCCATTCT	-
M58	IRX2_HUMAN.H11MO.0.D	-20	0.00146425	1.12601	0.317697	19	TCAATTTTTATGTTCTCTTTAGAAGCATTAGCAGAAAGCT	ACATGGGTGGGCATGTTGG	+
M58	HME2_HUMAN.H11MO.0.D	-12	0.00198712	1.5281	0.335334	11	TCAATTTTTATGTTCTCTTTAGAAGCATTAGCAGAAAGCT	CCCTAATTACC	-
M58	NKX61_HUMAN.H11MO.0.B	-5	0.00303708	2.33551	0.385888	19	TCAATTTTTATGTTCTCTTTAGAAGCATTAGCAGAAAGCT	CATTAAATTCCCATTAATC	-
M58	GATA1_HUMAN.H11MO.0.A	-28	0.00326078	2.50754	0.385888	12	TCAATTTTTATGTTCTCTTTAGAAGCATTAGCAGAAAGCT	CTGGCGGGGACAGATAAGA	+
M58	TLX1_HUMAN.H11MO.0.D	-25	0.00360702	2.7738	0.385888	15	TCAATTTTTATGTTCTCTTTAGAAGCATTAGCAGAAAGCT	CCTTGGCAACTTGCCAG	-
M58	BRAC_HUMAN.H11MO.0.A	-18	0.00386445	2.97176	0.385888	20	TCAATTTTTATGTTCTCTTTAGAAGCATTAGCAGAAAGCT	TTAGCAGGGAGGTGTGAAAT	+
M58	GATA2_HUMAN.H11MO.0.A	-28	0.0040275	3.09715	0.385888	12	TCAATTTTTATGTTCTCTTTAGAAGCATTAGCAGAAAGCT	CTGGGGGGTGGAGATAAGG	+
M58	BC11A_HUMAN.H11MO.0.A	-4	0.00523396	4.02491	0.467602	17	TCAATTTTTATGTTCTCTTTAGAAGCATTAGCAGAAAGCT	TTTTCACTTCCTCTTTT	-
M58	RXRA_HUMAN.H11MO.0.A	-18	0.00577709	4.44258	0.471216	20	TCAATTTTTATGTTCTCTTTAGAAGCATTAGCAGAAAGCT	GGGGGAGGCAGAGGTCAGAG	+
M58	PO3F3_HUMAN.H11MO.0.D	-1	0.00605759	4.65829	0.471216	17	TCAATTTTTATGTTCTCTTTAGAAGCATTAGCAGAAAGCT	AAATTTGCATAATTTAT	-
M58	SPIC_HUMAN.H11MO.0.D	-24	0.00641116	4.93018	0.471216	13	TCAATTTTTATGTTCTCTTTAGAAGCATTAGCAGAAAGCT	GAGGAAGGGGAGG	+
M58	MAF_HUMAN.H11MO.0.A	-19	0.00651544	5.01037	0.471216	19	TCAATTTTTATGTTCTCTTTAGAAGCATTAGCAGAAAGCT	TTGCTGAGTCAGCAGATTC	-
M59	MNX1_HUMAN.H11MO.0.D	-18	2.56016e-05	0.0196876	0.0393158	19	CTGTTACAAAGTAAATGATCTGTGGCTGAAACTTTGAGAT	CTATTTTAATAACCCTTAA	+
M59	IRX2_HUMAN.H11MO.0.D	-14	0.000450139	0.346157	0.230423	19	CTGTTACAAAGTAAATGATCTGTGGCTGAAACTTTGAGAT	ACATGGGTGGGCATGTTGG	+
M59	HXC10_HUMAN.H11MO.0.D	-11	0.000984367	0.756978	0.292258	19	CTGTTACAAAGTAAATGATCTGTGGCTGAAACTTTGAGAT	TTTTTAATTTTTTTATTAC	+
M59	ZN394_HUMAN.H11MO.0.C	-5	0.00109282	0.840381	0.292258	20	CTGTTACAAAGTAAATGATCTGTGGCTGAAACTTTGAGAT	AGAATGGAATAGAATGGAAT	+
M59	GATA1_HUMAN.H11MO.0.A	8	0.00133218	1.02445	0.292258	11	CTGTTACAAAGTAAATGATCTGTGGCTGAAACTTTGAGAT	TCTTATCTGTCCCCGCCAG	-
M59	GATA2_HUMAN.H11MO.0.A	8	0.00319046	2.45346	0.489951	11	CTGTTACAAAGTAAATGATCTGTGGCTGAAACTTTGAGAT	CCTTATCTCCACCCCCCAG	-
M60	ZN394_HUMAN.H11MO.0.C	1	5.43379e-05	0.0417858	0.0833909	19	TTTCTTTGGAGTCCATGTGACACGTTGACTCCCAGACCGG	ATTCCATTCTATTCCATTCT	-
M60	LEF1_HUMAN.H11MO.0.A	-1	0.000367681	0.282747	0.2591	14	TTTCTTTGGAGTCCATGTGACACGTTGACTCCCAGACCGG	TCCTTTGATTTGCT	+
M60	IRX2_HUMAN.H11MO.0.D	-2	0.000506492	0.389492	0.2591	19	TTTCTTTGGAGTCCATGTGACACGTTGACTCCCAGACCGG	ACATGGGTGGGCATGTTGG	+
M60	MNX1_HUMAN.H11MO.0.D	-19	0.000876448	0.673989	0.336265	19	TTTCTTTGGAGTCCATGTGACACGTTGACTCCCAGACCGG	CTATTTTAATAACCCTTAA	+
M61	IRX2_HUMAN.H11MO.0.D	-6	2.15834e-05	0.0165976	0.0331451	19	GCTGAGTGATTGGTTTACTTGTTTGGTAGGCATTGCTAGA	ACATGGGTGGGCATGTTGG	+
M61	MNX1_HUMAN.H11MO.0.D	-14	0.00016695	0.128385	0.128191	19	GCTGAGTGATTGGTTTACTTGTTTGGTAGGCATTGCTAGA	TTAAGGGTTATTAAAATAG	-
M61	ZN394_HUMAN.H11MO.0.C	-19	0.00034517	0.265436	0.134649	20	GCTGAGTGATTGGTTTACTTGTTTGGTAGGCATTGCTAGA	AGAATGGAATAGAATGGAAT	+
M61	HXC10_HUMAN.H11MO.0.D	-10	0.000565511	0.434878	0.173689	19	GCTGAGTGATTGGTTTACTTGTTTGGTAGGCATTGCTAGA	TTTTTAATTTTTTTATTAC	+
M61	CLOCK_HUMAN.H11MO.0.C	-11	0.00185696	1.428	0.407384	14	GCTGAGTGATTGGTTTACTTGTTTGGTAGGCATTGCTAGA	TGTTCACGTGTCTG	-
M62	MNX1_HUMAN.H11MO.0.D	-1	0.000147761	0.113628	0.226617	19	GGTAATTTAGGATACTGAGGCTTTGTCTTTCTCGTTGATA	CTATTTTAATAACCCTTAA	+
M62	RXRA_HUMAN.H11MO.0.A	-14	0.000425943	0.32755	0.326628	20	GGTAATTTAGGATACTGAGGCTTTGTCTTTCTCGTTGATA	CTCTGACCTCTGCCTCCCCC	-
M62	FOXD3_HUMAN.H11MO.0.D	-6	0.000724208	0.556916	0.333635	15	GGTAATTTAGGATACTGAGGCTTTGTCTTTCTCGTTGATA	TTTGTTTACTTAGCA	+
M62	LYL1_HUMAN.H11MO.0.A	-7	0.0010877	0.836442	0.333635	14	GGTAATTTAGGATACTGAGGCTTTGTCTTTCTCGTTGATA	CAGGAAACAGCTGG	-
M62	IRX2_HUMAN.H11MO.0.D	-1	0.00167284	1.28642	0.372467	19	GGTAATTTAGGATACTGAGGCTTTGTCTTTCTCGTTGATA	ACATGGGTGGGCATGTTGG	+
M62	ZN394_HUMAN.H11MO.0.C	-17	0.00193152	1.48534	0.372467	20	GGTAATTTAGGATACTGAGGCTTTGTCTTTCTCGTTGATA	ATTCCATTCTATTCCATTCT	-
M62	HXC10_HUMAN.H11MO.0.D	-1	0.00194288	1.49408	0.372467	19	GGTAATTTAGGATACTGAGGCTTTGTCTTTCTCGTTGATA	GTAATAAAAAAATTAAAAA	-
M62	GATA1_HUMAN.H11MO.0.A	-20	0.00242524	1.86501	0.41328	19	GGTAATTTAGGATACTGAGGCTTTGTCTTTCTCGTTGATA	TCTTATCTGTCCCCGCCAG	-
M62	OLIG2_HUMAN.H11MO.0.B	-3	0.00303081	2.33069	0.422569	18	GGTAATTTAGGATACTGAGGCTTTGTCTTTCTCGTTGATA	CAGAAGGGAAACAGCTGG	-
M63	PAX2_HUMAN.H11MO.0.D	-4	3.02414e-05	0.0232556	0.0233842	18	GGCCAATGAGTGCTGGGTGTCTCCAGGTGGAGGTATGTCT	GTTCAGTCATGCGTGACA	+
M63	RFX5_HUMAN.H11MO.0.A	-11	3.05686e-05	0.0235072	0.0233842	20	GGCCAATGAGTGCTGGGTGTCTCCAGGTGGAGGTATGTCT	GTCAGCTGTTGCTAGGCAGA	+
M64	MNX1_HUMAN.H11MO.0.D	-13	8.86124e-05	0.068143	0.136169	19	TGCAATAGTGTACACAGGGGTCACTTCAATATCTTTATCA	TTAAGGGTTATTAAAATAG	-
M64	ZN394_HUMAN.H11MO.0.C	-1	0.000610677	0.469611	0.368371	20	TGCAATAGTGTACACAGGGGTCACTTCAATATCTTTATCA	AGAATGGAATAGAATGGAAT	+
M64	BRAC_HUMAN.H11MO.0.A	-10	0.000719154	0.553029	0.368371	20	TGCAATAGTGTACACAGGGGTCACTTCAATATCTTTATCA	TTAGCAGGGAGGTGTGAAAT	+
M65	RFX2_HUMAN.H11MO.1.A	-21	0.000243491	0.187245	0.37449	12	TCTGTCCTAGTCCAGGCTGTGGGGTTGGCATGGAGCTGGG	CGGTTGCCATGG	+
M65	RFX3_HUMAN.H11MO.0.B	-22	0.000581462	0.447145	0.431701	14	TCTGTCCTAGTCCAGGCTGTGGGGTTGGCATGGAGCTGGG	GGTTGCCATGGTAA	+
M65	RFX1_HUMAN.H11MO.1.B	-22	0.00084207	0.647552	0.431701	11	TCTGTCCTAGTCCAGGCTGTGGGGTTGGCATGGAGCTGGG	GGTTGCCATGG	+
M66	ERR2_HUMAN.H11MO.0.A	-22	0.000211784	0.162862	0.267496	9	GGGCCCACCACAGCTCCTGCTGTCAAGGGCAGCCTGGGTC	TCAAGGTCA	+
M66	TGIF1_HUMAN.H11MO.0.A	-18	0.000530111	0.407656	0.267496	7	GGGCCCACCACAGCTCCTGCTGTCAAGGGCAGCCTGGGTC	GCTGTCA	-
M66	NR5A2_HUMAN.H11MO.0.B	-20	0.000737281	0.566969	0.267496	11	GGGCCCACCACAGCTCCTGCTGTCAAGGGCAGCCTGGGTC	GTTCAAGGCCA	+
M66	ERR3_HUMAN.H11MO.0.B	-22	0.00101876	0.783429	0.267496	9	GGGCCCACCACAGCTCCTGCTGTCAAGGGCAGCCTGGGTC	TCAAGGTCA	+
M66	HIC1_HUMAN.H11MO.0.C	-26	0.00101876	0.783429	0.267496	9	GGGCCCACCACAGCTCCTGCTGTCAAGGGCAGCCTGGGTC	GGGCAACCC	-
M66	BCL6B_HUMAN.H11MO.0.D	-16	0.00106164	0.816398	0.267496	11	GGGCCCACCACAGCTCCTGCTGTCAAGGGCAGCCTGGGTC	ATGCTTTCTAG	+
M66	MEIS3_HUMAN.H11MO.0.D	-16	0.00170596	1.31188	0.28897	11	GGGCCCACCACAGCTCCTGCTGTCAAGGGCAGCCTGGGTC	CACCTGTCAAA	-
M66	TGIF2_HUMAN.H11MO.0.D	-15	0.00180848	1.39072	0.28897	11	GGGCCCACCACAGCTCCTGCTGTCAAGGGCAGCCTGGGTC	ACAGCTGTCAT	-
M66	OSR2_HUMAN.H11MO.0.C	-6	0.00189927	1.46054	0.28897	16	GGGCCCACCACAGCTCCTGCTGTCAAGGGCAGCCTGGGTC	GCTGCTGCTTCTGCTG	+
M66	STF1_HUMAN.H11MO.0.B	-20	0.00215188	1.6548	0.28897	11	GGGCCCACCACAGCTCCTGCTGTCAAGGGCAGCCTGGGTC	GCTCAAGGCCA	+
M66	PRDM4_HUMAN.H11MO.0.D	-20	0.00240565	1.84994	0.28897	16	GGGCCCACCACAGCTCCTGCTGTCAAGGGCAGCCTGGGTC	TTTCAAGGCCCCCCAC	-
M66	BHA15_HUMAN.H11MO.0.B	-9	0.00255583	1.96543	0.28897	11	GGGCCCACCACAGCTCCTGCTGTCAAGGGCAGCCTGGGTC	CCAGCTGCTGC	-
M66	NKX28_HUMAN.H11MO.0.C	-21	0.0027294	2.09891	0.28897	9	GGGCCCACCACAGCTCCTGCTGTCAAGGGCAGCCTGGGTC	TTCAAGGAC	+
M66	ERR1_HUMAN.H11MO.0.A	-21	0.0028588	2.19842	0.28897	15	GGGCCCACCACAGCTCCTGCTGTCAAGGGCAGCCTGGGTC	CTCAAGGTCACACAG	+
M66	PLAL1_HUMAN.H11MO.0.D	0	0.00286716	2.20484	0.28897	10	GGGCCCACCACAGCTCCTGCTGTCAAGGGCAGCCTGGGTC	GGGCCCCCCG	-
M66	ZIC3_HUMAN.H11MO.0.B	-10	0.00380557	2.92649	0.359578	15	GGGCCCACCACAGCTCCTGCTGTCAAGGGCAGCCTGGGTC	GGCCCCCTGCTGTGA	+
M66	SNAI2_HUMAN.H11MO.0.A	-11	0.00458941	3.52926	0.382815	10	GGGCCCACCACAGCTCCTGCTGTCAAGGGCAGCCTGGGTC	TGCACCTGCC	-
M66	RUNX3_HUMAN.H11MO.0.A	-4	0.00486237	3.73916	0.382815	10	GGGCCCACCACAGCTCCTGCTGTCAAGGGCAGCCTGGGTC	AAACCACAAA	-
M66	ASCL2_HUMAN.H11MO.0.D	-9	0.00508642	3.91146	0.382815	9	GGGCCCACCACAGCTCCTGCTGTCAAGGGCAGCCTGGGTC	CCAGCTGCT	+
M66	MYOD1_HUMAN.H11MO.1.A	-13	0.00527599	4.05724	0.382815	11	GGGCCCACCACAGCTCCTGCTGTCAAGGGCAGCCTGGGTC	CTGCAGCTGTC	+
M66	MYOD1_HUMAN.H11MO.0.A	-9	0.00553162	4.25381	0.382815	15	GGGCCCACCACAGCTCCTGCTGTCAAGGGCAGCCTGGGTC	GCAGCTGTTCCTGCC	+
M66	MEIS1_HUMAN.H11MO.1.B	-18	0.00609984	4.69078	0.390998	9	GGGCCCACCACAGCTCCTGCTGTCAAGGGCAGCCTGGGTC	GCTGTCAGC	-
M66	RUNX1_HUMAN.H11MO.0.A	-3	0.00620716	4.77331	0.390998	11	GGGCCCACCACAGCTCCTGCTGTCAAGGGCAGCCTGGGTC	GAAACCACAGA	-
M66	ZN322_HUMAN.H11MO.0.B	0	0.00692932	5.32864	0.406445	20	GGGCCCACCACAGCTCCTGCTGTCAAGGGCAGCCTGGGTC	GAGCCTGGTACAGAGCCTGG	+
M66	RARG_HUMAN.H11MO.1.B	-24	0.00699007	5.37537	0.406445	8	GGGCCCACCACAGCTCCTGCTGTCAAGGGCAGCCTGGGTC	GAGGTCAG	+
M66	MYF6_HUMAN.H11MO.0.C	-10	0.00756976	5.82114	0.423849	7	GGGCCCACCACAGCTCCTGCTGTCAAGGGCAGCCTGGGTC	CAGCTGC	+
M66	ASCL1_HUMAN.H11MO.0.A	-10	0.009178	7.05788	0.474866	14	GGGCCCACCACAGCTCCTGCTGTCAAGGGCAGCCTGGGTC	CTGCACCTGCTCCC	+
M66	ZIC2_HUMAN.H11MO.0.D	-10	0.0095413	7.33726	0.474866	15	GGGCCCACCACAGCTCCTGCTGTCAAGGGCAGCCTGGGTC	GGCCCCCTGCTGTGA	+
M66	PPARA_HUMAN.H11MO.1.B	-23	0.00979186	7.52994	0.474866	9	GGGCCCACCACAGCTCCTGCTGTCAAGGGCAGCCTGGGTC	AAAGGTCAG	+
M66	ATF6A_HUMAN.H11MO.0.B	-4	0.0101143	7.77786	0.474866	12	GGGCCCACCACAGCTCCTGCTGTCAAGGGCAGCCTGGGTC	CCACGTCACCAC	-
M66	TFE2_HUMAN.H11MO.0.A	-8	0.0105361	8.10224	0.474866	11	GGGCCCACCACAGCTCCTGCTGTCAAGGGCAGCCTGGGTC	CACAGCTGCAG	+
M66	ZN121_HUMAN.H11MO.0.C	-12	0.0106341	8.17765	0.474866	20	GGGCCCACCACAGCTCCTGCTGTCAAGGGCAGCCTGGGTC	GGTCTTGCTATGTTGCCCAG	-
M66	ZN136_HUMAN.H11MO.0.C	-17	0.0108177	8.31884	0.474866	23	GGGCCCACCACAGCTCCTGCTGTCAAGGGCAGCCTGGGTC	TGCTGGATATAGTATTCTTGGTTG	+
M66	NR4A2_HUMAN.H11MO.0.C	-23	0.0109938	8.4542	0.474866	9	GGGCCCACCACAGCTCCTGCTGTCAAGGGCAGCCTGGGTC	AAAGGTCAC	+
M67	MNX1_HUMAN.H11MO.0.D	-12	0.000247005	0.189947	0.195906	19	CAAAGTTACCAGGAATTGTAAATAATTCCAGGTGTAACTA	CTATTTTAATAACCCTTAA	+
M67	ZN394_HUMAN.H11MO.0.C	-11	0.000397396	0.305597	0.195906	20	CAAAGTTACCAGGAATTGTAAATAATTCCAGGTGTAACTA	AGAATGGAATAGAATGGAAT	+
M67	IRX2_HUMAN.H11MO.0.D	-3	0.000511282	0.393176	0.195906	19	CAAAGTTACCAGGAATTGTAAATAATTCCAGGTGTAACTA	ACATGGGTGGGCATGTTGG	+
M67	HXC10_HUMAN.H11MO.0.D	-11	0.00200081	1.53862	0.423199	19	CAAAGTTACCAGGAATTGTAAATAATTCCAGGTGTAACTA	GTAATAAAAAAATTAAAAA	-
M67	GATA2_HUMAN.H11MO.0.A	-28	0.00286356	2.20208	0.423199	12	CAAAGTTACCAGGAATTGTAAATAATTCCAGGTGTAACTA	CTGGGGGGTGGAGATAAGG	+
M67	GATA1_HUMAN.H11MO.0.A	7	0.00286356	2.20208	0.423199	12	CAAAGTTACCAGGAATTGTAAATAATTCCAGGTGTAACTA	TCTTATCTGTCCCCGCCAG	-
M67	RARG_HUMAN.H11MO.0.B	4	0.00303732	2.3357	0.423199	14	CAAAGTTACCAGGAATTGTAAATAATTCCAGGTGTAACTA	AGGTCAGAGTGACCTGGG	+
M69	HXC10_HUMAN.H11MO.0.D	-19	5.42656e-06	0.00417302	0.00831163	19	ACAGCTGATTTTAAGATAAATTTATTAATTTTTATCAGTA	TTTTTAATTTTTTTATTAC	+
M69	HXA11_HUMAN.H11MO.0.D	-24	9.43923e-05	0.0725877	0.0470292	13	ACAGCTGATTTTAAGATAAATTTATTAATTTTTATCAGTA	TAAAATTTTATGA	+
M69	PO3F3_HUMAN.H11MO.0.D	-15	0.000144785	0.11134	0.0470292	17	ACAGCTGATTTTAAGATAAATTTATTAATTTTTATCAGTA	ATAAATTATGCAAATTT	+
M69	MNX1_HUMAN.H11MO.0.D	-4	0.000166261	0.127854	0.0470292	19	ACAGCTGATTTTAAGATAAATTTATTAATTTTTATCAGTA	TTAAGGGTTATTAAAATAG	-
M69	ZN563_HUMAN.H11MO.0.C	0	0.000214933	0.165284	0.0470292	21	ACAGCTGATTTTAAGATAAATTTATTAATTTTTATCAGTA	GCAGCTGCCAGTGAGGATCCC	-
M69	HXD12_HUMAN.H11MO.0.D	-27	0.00061482	0.472797	0.104633	11	ACAGCTGATTTTAAGATAAATTTATTAATTTTTATCAGTA	AATTTTATTAC	+
M69	HXD11_HUMAN.H11MO.0.D	-28	0.00119663	0.920207	0.183282	11	ACAGCTGATTTTAAGATAAATTTATTAATTTTTATCAGTA	TTTTTATTACT	+
M69	ZN394_HUMAN.H11MO.0.C	0	0.00211588	1.62711	0.290284	20	ACAGCTGATTTTAAGATAAATTTATTAATTTTTATCAGTA	AGAATGGAATAGAATGGAAT	+
M69	VENTX_HUMAN.H11MO.0.D	-18	0.00365973	2.81433	0.431189	19	ACAGCTGATTTTAAGATAAATTTATTAATTTTTATCAGTA	AATTAGAAACCAATTAGCG	-
M69	AIRE_HUMAN.H11MO.0.C	-10	0.00443742	3.41237	0.485472	18	ACAGCTGATTTTAAGATAAATTTATTAATTTTTATCAGTA	ATTGGTTTTATTGGTTAA	+
M69	ZN214_HUMAN.H11MO.0.C	-5	0.00526441	4.04833	0.49834	22	ACAGCTGATTTTAAGATAAATTTATTAATTTTTATCAGTA	TCCTTTTTGAGGCCTTTGATGA	+
M69	LYL1_HUMAN.H11MO.0.A	0	0.00549732	4.22744	0.49834	14	ACAGCTGATTTTAAGATAAATTTATTAATTTTTATCAGTA	CCAGCTGTTTCCTG	+
M69	HXC13_HUMAN.H11MO.0.D	-27	0.00553112	4.25343	0.49834	11	ACAGCTGATTTTAAGATAAATTTATTAATTTTTATCAGTA	ATTTTTACGAG	+
M70	ZN436_HUMAN.H11MO.0.C	-8	8.16629e-05	0.0627988	0.124194	24	GGGCGGAGCAGAGGCCGCCGGCGTGGAGGAGGCGAGCGCG	TCAGGGAAGGCTTCCTGGAGGAGG	+
M70	KLF12_HUMAN.H11MO.0.C	2	0.000521218	0.400816	0.186509	9	GGGCGGAGCAGAGGCCGCCGGCGTGGAGGAGGCGAGCGCG	AGGGGCGGGGC	+
M70	ZN281_HUMAN.H11MO.0.A	-20	0.000574026	0.441426	0.186509	15	GGGCGGAGCAGAGGCCGCCGGCGTGGAGGAGGCGAGCGCG	GGGTGGGGGAGGGGA	+
M70	ZBT14_HUMAN.H11MO.0.C	-32	0.000701331	0.539323	0.186509	8	GGGCGGAGCAGAGGCCGCCGGCGTGGAGGAGGCGAGCGCG	GGAGCGCGC	+
M70	ZN263_HUMAN.H11MO.1.A	-21	0.000755547	0.581016	0.186509	11	GGGCGGAGCAGAGGCCGCCGGCGTGGAGGAGGCGAGCGCG	GAGGGAGGAGG	+
M70	WT1_HUMAN.H11MO.0.C	-20	0.000769474	0.591725	0.186509	20	GGGCGGAGCAGAGGCCGCCGGCGTGGAGGAGGCGAGCGCG	GGGCGGGGGAGGAGGGGGGG	+
M70	MLXPL_HUMAN.H11MO.0.D	-7	0.000858464	0.660159	0.186509	19	GGGCGGAGCAGAGGCCGCCGGCGTGGAGGAGGCGAGCGCG	GCATGTGACACCGCCGTGG	+
M70	ZN257_HUMAN.H11MO.0.C	-27	0.00129185	0.993435	0.231707	12	GGGCGGAGCAGAGGCCGCCGGCGTGGAGGAGGCGAGCGCG	AGAGGCAAGAGC	-
M70	ZN148_HUMAN.H11MO.0.D	-19	0.00137122	1.05447	0.231707	15	GGGCGGAGCAGAGGCCGCCGGCGTGGAGGAGGCGAGCGCG	GGGGTGGGGGAGGGG	+
M70	SP1_HUMAN.H11MO.0.A	3	0.00193433	1.4875	0.294175	19	GGGCGGAGCAGAGGCCGCCGGCGTGGAGGAGGCGAGCGCG	GGGGGGCGGGGCCGGGGGGGGG	+
M70	KLF15_HUMAN.H11MO.0.A	-22	0.00294298	2.26315	0.40607	18	GGGCGGAGCAGAGGCCGCCGGCGTGGAGGAGGCGAGCGCG	GGGGAGGAGCAGGGGGGGG	+
M70	AP2D_HUMAN.H11MO.0.D	-9	0.00355221	2.73165	0.40607	14	GGGCGGAGCAGAGGCCGCCGGCGTGGAGGAGGCGAGCGCG	ACGCGCCTCGGGCG	-
M70	SP1_HUMAN.H11MO.1.A	3	0.00355221	2.73165	0.40607	11	GGGCGGAGCAGAGGCCGCCGGCGTGGAGGAGGCGAGCGCG	GGGGGGCGGGGCCG	+
M70	HEN1_HUMAN.H11MO.0.C	2	0.00373812	2.87461	0.40607	18	GGGCGGAGCAGAGGCCGCCGGCGTGGAGGAGGCGAGCGCG	AGGGACGCAGCTGCTCCCCA	-
M70	KLF1_HUMAN.H11MO.0.A	1	0.00431979	3.32191	0.426883	13	GGGCGGAGCAGAGGCCGCCGGCGTGGAGGAGGCGAGCGCG	GGGGCGGGGCCGGG	+
M70	ZFX_HUMAN.H11MO.1.A	-3	0.00468076	3.5995	0.426883	17	GGGCGGAGCAGAGGCCGCCGGCGTGGAGGAGGCGAGCGCG	GGGGGCGGAGGCCGGGG	+
M71	MNX1_HUMAN.H11MO.0.D	-21	9.94823e-05	0.0765019	0.152973	19	CGATGTGTATGTAGAAAGGTGTCATTTTTATTCCTCATAT	CTATTTTAATAACCCTTAA	+
M71	IRX2_HUMAN.H11MO.0.D	-4	0.000483705	0.371969	0.220317	19	CGATGTGTATGTAGAAAGGTGTCATTTTTATTCCTCATAT	ACATGGGTGGGCATGTTGG	+
M71	HXC10_HUMAN.H11MO.0.D	-15	0.000716391	0.550905	0.220317	19	CGATGTGTATGTAGAAAGGTGTCATTTTTATTCCTCATAT	TTTTTAATTTTTTTATTAC	+
M71	BRAC_HUMAN.H11MO.0.A	-7	0.00193956	1.49152	0.426063	20	CGATGTGTATGTAGAAAGGTGTCATTTTTATTCCTCATAT	TTAGCAGGGAGGTGTGAAAT	+
M72	MNX1_HUMAN.H11MO.0.D	-18	0.000181137	0.139294	0.278589	19	GTTTGAAAATTTGAGTAATCCCATGTTTGGATAATATTGC	TTAAGGGTTATTAAAATAG	-
M72	IRX2_HUMAN.H11MO.0.D	-10	0.000564813	0.434341	0.338564	19	GTTTGAAAATTTGAGTAATCCCATGTTTGGATAATATTGC	ACATGGGTGGGCATGTTGG	+
M72	HXC10_HUMAN.H11MO.0.D	0	0.00121623	0.935278	0.467639	19	GTTTGAAAATTTGAGTAATCCCATGTTTGGATAATATTGC	TTTTTAATTTTTTTATTAC	+
M73	IRX2_HUMAN.H11MO.0.D	-2	0.000131861	0.101401	0.0872689	19	ATGCTGTTGTTGTCCATTGTAAATTGGACCAGTTTTCTGG	ACATGGGTGGGCATGTTGG	+
M73	MNX1_HUMAN.H11MO.0.D	-1	0.00015642	0.120287	0.0872689	19	ATGCTGTTGTTGTCCATTGTAAATTGGACCAGTTTTCTGG	TTAAGGGTTATTAAAATAG	-
M73	ZN394_HUMAN.H11MO.0.C	0	0.00102657	0.789433	0.394636	20	ATGCTGTTGTTGTCCATTGTAAATTGGACCAGTTTTCTGG	ATTCCATTCTATTCCATTCT	-
M74	MNX1_HUMAN.H11MO.0.D	-13	5.88301e-05	0.0452404	0.0902259	19	TTTCAATATTGATAAAAAGGTTTTACCTATGCTCAGGTAT	TTAAGGGTTATTAAAATAG	-
M74	IRX2_HUMAN.H11MO.0.D	-14	0.000332614	0.25578	0.184619	19	TTTCAATATTGATAAAAAGGTTTTACCTATGCTCAGGTAT	ACATGGGTGGGCATGTTGG	+
M74	HXC10_HUMAN.H11MO.0.D	-8	0.00172524	1.32671	0.401459	19	TTTCAATATTGATAAAAAGGTTTTACCTATGCTCAGGTAT	GTAATAAAAAAATTAAAAA	-
M74	ZN563_HUMAN.H11MO.0.C	-19	0.00185985	1.43022	0.401459	21	TTTCAATATTGATAAAAAGGTTTTACCTATGCTCAGGTAT	GGGATCCTCACTGGCAGCTGC	+
M74	ZN394_HUMAN.H11MO.0.C	-4	0.00216145	1.66216	0.401459	20	TTTCAATATTGATAAAAAGGTTTTACCTATGCTCAGGTAT	AGAATGGAATAGAATGGAAT	+
M74	AIRE_HUMAN.H11MO.0.C	-7	0.0024529	1.88628	0.401459	18	TTTCAATATTGATAAAAAGGTTTTACCTATGCTCAGGTAT	ATTGGTTTTATTGGTTAA	+
M74	RXRA_HUMAN.H11MO.0.A	-6	0.00267061	2.0537	0.401459	20	TTTCAATATTGATAAAAAGGTTTTACCTATGCTCAGGTAT	GGGGGAGGCAGAGGTCAGAG	+
M75	MNX1_HUMAN.H11MO.0.D	-17	5.67836e-05	0.0436666	0.0820943	19	TTGTAGAATTTCGGAGCAGTCATTAATATTCGTTTACAAT	CTATTTTAATAACCCTTAA	+
M75	IRX2_HUMAN.H11MO.0.D	-1	0.000679908	0.522849	0.348268	19	TTGTAGAATTTCGGAGCAGTCATTAATATTCGTTTACAAT	ACATGGGTGGGCATGTTGG	+
M75	ZN394_HUMAN.H11MO.0.C	-4	0.00149293	1.14806	0.45777	20	TTGTAGAATTTCGGAGCAGTCATTAATATTCGTTTACAAT	AGAATGGAATAGAATGGAAT	+
M75	HXC10_HUMAN.H11MO.0.D	-18	0.00185383	1.42559	0.45777	19	TTGTAGAATTTCGGAGCAGTCATTAATATTCGTTTACAAT	TTTTTAATTTTTTTATTAC	+
M75	GATA1_HUMAN.H11MO.0.A	-28	0.00268105	2.06173	0.45777	12	TTGTAGAATTTCGGAGCAGTCATTAATATTCGTTTACAAT	CTGGCGGGGACAGATAAGA	+
M81	MNX1_HUMAN.H11MO.0.D	-15	9.97642e-05	0.0767187	0.097958	19	GCAGCGATGAGGTATCTACACACTTTTCTGGGTCATGGGC	CTATTTTAATAACCCTTAA	+
M81	RXRA_HUMAN.H11MO.0.A	-4	0.000127995	0.0984282	0.097958	20	GCAGCGATGAGGTATCTACACACTTTTCTGGGTCATGGGC	CTCTGACCTCTGCCTCCCCC	-
M81	HXC10_HUMAN.H11MO.0.D	-13	0.00020108	0.154631	0.102595	19	GCAGCGATGAGGTATCTACACACTTTTCTGGGTCATGGGC	TTTTTAATTTTTTTATTAC	+
M81	BRAC_HUMAN.H11MO.0.A	-14	0.000887331	0.682358	0.226366	20	GCAGCGATGAGGTATCTACACACTTTTCTGGGTCATGGGC	ATTTCACACCTCCCTGCTAA	-
M81	ZN563_HUMAN.H11MO.0.C	7	0.00135822	1.04447	0.296995	14	GCAGCGATGAGGTATCTACACACTTTTCTGGGTCATGGGC	GCAGCTGCCAGTGAGGATCCC	-
M81	IRX2_HUMAN.H11MO.0.D	-12	0.00191199	1.47032	0.350481	19	GCAGCGATGAGGTATCTACACACTTTTCTGGGTCATGGGC	CCAACATGCCCACCCATGT	-
M81	MAF_HUMAN.H11MO.0.A	1	0.00206078	1.58474	0.350481	18	GCAGCGATGAGGTATCTACACACTTTTCTGGGTCATGGGC	GAATCTGCTGACTCAGCAA	+
M81	ZN394_HUMAN.H11MO.0.C	-5	0.00268232	2.0627	0.41057	20	GCAGCGATGAGGTATCTACACACTTTTCTGGGTCATGGGC	AGAATGGAATAGAATGGAAT	+
M81	ZN554_HUMAN.H11MO.0.C	-5	0.00381337	2.93248	0.422373	20	GCAGCGATGAGGTATCTACACACTTTTCTGGGTCATGGGC	GCTGAGCCATGTGGGGTGCT	+
M81	RARG_HUMAN.H11MO.0.B	-21	0.00410445	3.15632	0.422373	18	GCAGCGATGAGGTATCTACACACTTTTCTGGGTCATGGGC	AGGTCAGAGTGACCTGGG	+
M81	ZN214_HUMAN.H11MO.0.C	-20	0.00413915	3.18301	0.422373	20	GCAGCGATGAGGTATCTACACACTTTTCTGGGTCATGGGC	TCCTTTTTGAGGCCTTTGATGA	+
M83	MNX1_HUMAN.H11MO.0.D	-11	2.23258e-06	0.00171686	0.00340161	19	CTGACATTATATCATTTTGCTAACTTCACATCCCCGCATT	CTATTTTAATAACCCTTAA	+
M83	RXRA_HUMAN.H11MO.0.A	-17	4.24557e-05	0.0326485	0.0323432	20	CTGACATTATATCATTTTGCTAACTTCACATCCCCGCATT	CTCTGACCTCTGCCTCCCCC	-
M83	IRX2_HUMAN.H11MO.0.D	-18	0.000179154	0.137769	0.0909875	19	CTGACATTATATCATTTTGCTAACTTCACATCCCCGCATT	CCAACATGCCCACCCATGT	-
M83	ZN394_HUMAN.H11MO.0.C	-8	0.00036373	0.279709	0.0980666	20	CTGACATTATATCATTTTGCTAACTTCACATCCCCGCATT	ATTCCATTCTATTCCATTCT	-
M83	GATA1_HUMAN.H11MO.0.A	-17	0.000536992	0.412947	0.0980666	19	CTGACATTATATCATTTTGCTAACTTCACATCCCCGCATT	TCTTATCTGTCCCCGCCAG	-
M83	HXC10_HUMAN.H11MO.0.D	-4	0.000582647	0.448056	0.0980666	19	CTGACATTATATCATTTTGCTAACTTCACATCCCCGCATT	TTTTTAATTTTTTTATTAC	+
M83	FOXD3_HUMAN.H11MO.0.D	-15	0.000601131	0.46227	0.0980666	15	CTGACATTATATCATTTTGCTAACTTCACATCCCCGCATT	TTTGTTTACTTAGCA	+
M83	MAFA_HUMAN.H11MO.0.D	-16	0.000623905	0.479783	0.0980666	21	CTGACATTATATCATTTTGCTAACTTCACATCCCCGCATT	GTGCTGACCCCGCAGCCTTCG	+
M83	ZN341_HUMAN.H11MO.0.C	-15	0.000643317	0.49471	0.0980666	22	CTGACATTATATCATTTTGCTAACTTCACATCCCCGCATT	GCTCTTCCCTCCCCCCCCCCCC	-
M83	PO3F3_HUMAN.H11MO.0.D	-11	0.000643643	0.494961	0.0980666	17	CTGACATTATATCATTTTGCTAACTTCACATCCCCGCATT	AAATTTGCATAATTTAT	-
M83	AIRE_HUMAN.H11MO.0.C	-5	0.000728731	0.560394	0.0985986	18	CTGACATTATATCATTTTGCTAACTTCACATCCCCGCATT	ATTGGTTTTATTGGTTAA	+
M83	HME2_HUMAN.H11MO.0.D	-17	0.000776562	0.597176	0.0985986	11	CTGACATTATATCATTTTGCTAACTTCACATCCCCGCATT	CCCTAATTACC	-
M83	GATA2_HUMAN.H11MO.0.A	-17	0.000942839	0.725043	0.110502	19	CTGACATTATATCATTTTGCTAACTTCACATCCCCGCATT	CCTTATCTCCACCCCCCAG	-
M83	VENTX_HUMAN.H11MO.0.D	-17	0.00295714	2.27404	0.265033	19	CTGACATTATATCATTTTGCTAACTTCACATCCCCGCATT	CGCTAATTGGTTTCTAATT	+
M83	MAF_HUMAN.H11MO.0.A	-12	0.0036797	2.82969	0.289024	19	CTGACATTATATCATTTTGCTAACTTCACATCCCCGCATT	GAATCTGCTGACTCAGCAA	+
M83	SPIC_HUMAN.H11MO.0.D	-22	0.00379392	2.91753	0.289024	13	CTGACATTATATCATTTTGCTAACTTCACATCCCCGCATT	CCTCCCCTTCCTC	-
M83	TLX1_HUMAN.H11MO.0.D	0	0.00421041	3.23781	0.305479	17	CTGACATTATATCATTTTGCTAACTTCACATCCCCGCATT	CTGGCAAGTTGCCAAGG	+
M83	TAL1_HUMAN.H11MO.0.A	-17	0.00490002	3.76811	0.339352	19	CTGACATTATATCATTTTGCTAACTTCACATCCCCGCATT	CCTTATCTGCCCCCCCCAG	-
M83	BRAC_HUMAN.H11MO.0.A	-3	0.00609595	4.68778	0.403821	20	CTGACATTATATCATTTTGCTAACTTCACATCCCCGCATT	ATTTCACACCTCCCTGCTAA	-
M83	GATA5_HUMAN.H11MO.0.D	-17	0.00661969	5.09054	0.420245	17	CTGACATTATATCATTTTGCTAACTTCACATCCCCGCATT	ATCTAAGTTATCTCTTA	-
M83	THA_HUMAN.H11MO.0.C	-14	0.00712782	5.48129	0.43097	17	CTGACATTATATCATTTTGCTAACTTCACATCCCCGCATT	CTGACCTGAAGTGACCC	-
M83	CLOCK_HUMAN.H11MO.0.C	-17	0.00735435	5.6555	0.43097	14	CTGACATTATATCATTTTGCTAACTTCACATCCCCGCATT	TGTTCACGTGTCTG	-
M83	NR1H3_HUMAN.H11MO.0.B	-15	0.00854121	6.56819	0.464769	19	CTGACATTATATCATTTTGCTAACTTCACATCCCCGCATT	TGACCTGCAGTGACCTCTG	-
M83	DLX1_HUMAN.H11MO.0.D	-10	0.00920437	7.07816	0.465627	16	CTGACATTATATCATTTTGCTAACTTCACATCCCCGCATT	TAAATTATGCTAATTA	+
M83	VEZF1_HUMAN.H11MO.0.C	-10	0.00974104	7.49086	0.465627	22	CTGACATTATATCATTTTGCTAACTTCACATCCCCGCATT	CCCCTCCCCCTCCCCCCTCCCC	-
M83	ZN713_HUMAN.H11MO.0.D	-4	0.00977939	7.52035	0.465627	19	CTGACATTATATCATTTTGCTAACTTCACATCCCCGCATT	TTTCGTGTCATTTTTCTAT	-
M84	MNX1_HUMAN.H11MO.0.D	-3	0.000194366	0.149468	0.23024	19	TTGTTATCTACCCAAGGACTCTAGTGTCTGACAGAGCTGA	CTATTTTAATAACCCTTAA	+
M84	HXC10_HUMAN.H11MO.0.D	-16	0.000450076	0.346108	0.23024	19	TTGTTATCTACCCAAGGACTCTAGTGTCTGACAGAGCTGA	TTTTTAATTTTTTTATTAC	+
M84	IRX2_HUMAN.H11MO.0.D	-6	0.00159086	1.22337	0.437258	19	TTGTTATCTACCCAAGGACTCTAGTGTCTGACAGAGCTGA	CCAACATGCCCACCCATGT	-
M84	TLX1_HUMAN.H11MO.0.D	0	0.00180577	1.38864	0.437258	17	TTGTTATCTACCCAAGGACTCTAGTGTCTGACAGAGCTGA	CTGGCAAGTTGCCAAGG	+
M84	MAF_HUMAN.H11MO.0.A	-20	0.00199444	1.53372	0.437258	19	TTGTTATCTACCCAAGGACTCTAGTGTCTGACAGAGCTGA	GAATCTGCTGACTCAGCAA	+
M85	IRX2_HUMAN.H11MO.0.D	-19	0.000410888	0.315973	0.288199	19	TTTTGGTTGTAAGAGCTAGAGTCTTTAGCACAGCTTTGCT	ACATGGGTGGGCATGTTGG	+
M85	MNX1_HUMAN.H11MO.0.D	-20	0.000410888	0.315973	0.288199	19	TTTTGGTTGTAAGAGCTAGAGTCTTTAGCACAGCTTTGCT	CTATTTTAATAACCCTTAA	+
M86	MNX1_HUMAN.H11MO.0.D	0	4.20619e-05	0.0323456	0.0645514	19	GAAGTGTCTTGACTAGGTATATTTGGGACTGAGAAGTTTA	CTATTTTAATAACCCTTAA	+
M86	IRX2_HUMAN.H11MO.0.D	-1	0.000495183	0.380796	0.253315	19	GAAGTGTCTTGACTAGGTATATTTGGGACTGAGAAGTTTA	ACATGGGTGGGCATGTTGG	+
M86	HXC10_HUMAN.H11MO.0.D	-5	0.00107356	0.825568	0.355304	19	GAAGTGTCTTGACTAGGTATATTTGGGACTGAGAAGTTTA	GTAATAAAAAAATTAAAAA	-
M86	GATA1_HUMAN.H11MO.0.A	-28	0.00208823	1.60585	0.46104	12	GAAGTGTCTTGACTAGGTATATTTGGGACTGAGAAGTTTA	CTGGCGGGGACAGATAAGA	+
M86	TLX1_HUMAN.H11MO.0.D	-19	0.00210291	1.61714	0.46104	17	GAAGTGTCTTGACTAGGTATATTTGGGACTGAGAAGTTTA	CCTTGGCAACTTGCCAG	-
M87	IRX2_HUMAN.H11MO.0.D	-17	5.27254e-05	0.0405458	0.0808103	19	AGTATCCAAGTCATATGACTAAATCTTTCCTGTTATTTGA	ACATGGGTGGGCATGTTGG	+
M87	MNX1_HUMAN.H11MO.0.D	-10	0.000383538	0.294941	0.249808	19	AGTATCCAAGTCATATGACTAAATCTTTCCTGTTATTTGA	CTATTTTAATAACCCTTAA	+
M87	GATA1_HUMAN.H11MO.0.A	-29	0.000918649	0.706441	0.328433	11	AGTATCCAAGTCATATGACTAAATCTTTCCTGTTATTTGA	CTGGCGGGGACAGATAAGA	+
M87	GATA2_HUMAN.H11MO.0.A	-29	0.00134583	1.03494	0.343784	11	AGTATCCAAGTCATATGACTAAATCTTTCCTGTTATTTGA	CTGGGGGGTGGAGATAAGG	+
M87	ZN394_HUMAN.H11MO.0.C	0	0.00158936	1.22221	0.347992	20	AGTATCCAAGTCATATGACTAAATCTTTCCTGTTATTTGA	AGAATGGAATAGAATGGAAT	+
M87	HXC10_HUMAN.H11MO.0.D	-15	0.00226193	1.73942	0.433347	19	AGTATCCAAGTCATATGACTAAATCTTTCCTGTTATTTGA	TTTTTAATTTTTTTATTAC	+
M87	TLX1_HUMAN.H11MO.0.D	-18	0.00267831	2.05962	0.443415	17	AGTATCCAAGTCATATGACTAAATCTTTCCTGTTATTTGA	CTGGCAAGTTGCCAAGG	+
M88	MNX1_HUMAN.H11MO.0.D	-19	9.92754e-05	0.0763428	0.0832367	19	TTTGGACAGCTCAAAGTTTAGAAGTATTAGCACATGAGTG	TTAAGGGTTATTAAAATAG	-
M88	IRX2_HUMAN.H11MO.0.D	-5	0.000108333	0.083308	0.0832367	19	TTTGGACAGCTCAAAGTTTAGAAGTATTAGCACATGAGTG	ACATGGGTGGGCATGTTGG	+
M88	HXC10_HUMAN.H11MO.0.D	-14	0.000982446	0.755501	0.377427	19	TTTGGACAGCTCAAAGTTTAGAAGTATTAGCACATGAGTG	TTTTTAATTTTTTTATTAC	+
M91	MNX1_HUMAN.H11MO.0.D	-8	4.05503e-05	0.0311832	0.0621499	19	TTTTTGAGAACGTGTTTTGACCTCCCATAGACCGCAGTCG	CTATTTTAATAACCCTTAA	+
M91	IRX2_HUMAN.H11MO.0.D	-14	0.000152694	0.117422	0.117014	19	TTTTTGAGAACGTGTTTTGACCTCCCATAGACCGCAGTCG	CCAACATGCCCACCCATGT	-
M91	NR1D1_HUMAN.H11MO.0.B	-15	0.00048536	0.373242	0.18686	19	TTTTTGAGAACGTGTTTTGACCTCCCATAGACCGCAGTCG	CCTTCTGACCCACTTCCCT	-
M91	SPIC_HUMAN.H11MO.0.D	-20	0.000487673	0.375021	0.18686	13	TTTTTGAGAACGTGTTTTGACCTCCCATAGACCGCAGTCG	CCTCCCCTTCCTC	-
M91	RXRA_HUMAN.H11MO.0.A	-14	0.000635021	0.488331	0.194655	20	TTTTTGAGAACGTGTTTTGACCTCCCATAGACCGCAGTCG	CTCTGACCTCTGCCTCCCCC	-
M91	HME2_HUMAN.H11MO.0.D	-21	0.00187067	1.43854	0.47785	11	TTTTTGAGAACGTGTTTTGACCTCCCATAGACCGCAGTCG	CCCTAATTACC	-
M92	MNX1_HUMAN.H11MO.0.D	-6	8.10867e-05	0.0623557	0.0541729	19	CTTTTTCTAGGTCTGAACTGAATTGTTATATTTAGTACCA	TTAAGGGTTATTAAAATAG	-
M92	IRX2_HUMAN.H11MO.0.D	-15	0.000105669	0.0812594	0.0541729	19	CTTTTTCTAGGTCTGAACTGAATTGTTATATTTAGTACCA	ACATGGGTGGGCATGTTGG	+
M92	HXC10_HUMAN.H11MO.0.D	-19	0.000375231	0.288553	0.144276	19	CTTTTTCTAGGTCTGAACTGAATTGTTATATTTAGTACCA	TTTTTAATTTTTTTATTAC	+
M93	MNX1_HUMAN.H11MO.0.D	-3	5.90956e-05	0.0454445	0.0908891	19	ATCCTAGATGTTTTTAATTTAGAGCAGAAATTAACTACGG	TTAAGGGTTATTAAAATAG	-
M93	IRX2_HUMAN.H11MO.0.D	-3	0.000718458	0.552494	0.362903	19	ATCCTAGATGTTTTTAATTTAGAGCAGAAATTAACTACGG	ACATGGGTGGGCATGTTGG	+
M93	ZN394_HUMAN.H11MO.0.C	-15	0.000943831	0.725806	0.362903	20	ATCCTAGATGTTTTTAATTTAGAGCAGAAATTAACTACGG	AGAATGGAATAGAATGGAAT	+
M93	HXC10_HUMAN.H11MO.0.D	-3	0.00142118	1.09289	0.392274	19	ATCCTAGATGTTTTTAATTTAGAGCAGAAATTAACTACGG	TTTTTAATTTTTTTATTAC	+
M94	Z324A_HUMAN.H11MO.0.C	-9	0.000108085	0.0831171	0.165364	23	GCGGGTCGGGACTTGACGATGCCTGGGCCGTTGCTTCTTC	TATCAAACCATCCTTTGCTGCCA	+
M94	ZFX_HUMAN.H11MO.1.A	-10	0.000312228	0.240103	0.238847	17	GCGGGTCGGGACTTGACGATGCCTGGGCCGTTGCTTCTTC	GGGGGCGGAGGCCGGGG	+
M94	ZN563_HUMAN.H11MO.0.C	-14	0.00155522	1.19597	0.487271	21	GCGGGTCGGGACTTGACGATGCCTGGGCCGTTGCTTCTTC	GCAGCTGCCAGTGAGGATCCC	-
M94	TLX1_HUMAN.H11MO.0.D	-22	0.00159244	1.22459	0.487271	17	GCGGGTCGGGACTTGACGATGCCTGGGCCGTTGCTTCTTC	CTGGCAAGTTGCCAAGG	+
M95	IRX2_HUMAN.H11MO.0.D	-19	2.48676e-05	0.0191232	0.0381886	19	AATTGGGTGTTACTACTACACTGAGTCTGAGGAGTGAGTA	ACATGGGTGGGCATGTTGG	+
M95	RXRA_HUMAN.H11MO.0.A	-18	0.000231375	0.177928	0.165574	20	AATTGGGTGTTACTACTACACTGAGTCTGAGGAGTGAGTA	GGGGGAGGCAGAGGTCAGAG	+
M95	MNX1_HUMAN.H11MO.0.D	0	0.000431274	0.33165	0.165574	19	AATTGGGTGTTACTACTACACTGAGTCTGAGGAGTGAGTA	CTATTTTAATAACCCTTAA	+
M95	ZN394_HUMAN.H11MO.0.C	-18	0.000710847	0.546641	0.218326	20	AATTGGGTGTTACTACTACACTGAGTCTGAGGAGTGAGTA	AGAATGGAATAGAATGGAAT	+
M95	SRBP2_HUMAN.H11MO.0.B	-24	0.00163343	1.25611	0.418071	13	AATTGGGTGTTACTACTACACTGAGTCTGAGGAGTGAGTA	GGGTGGGGTGAGG	+
M96	ZN394_HUMAN.H11MO.0.C	-6	0.000322403	0.247928	0.495855	20	AAGATACAAACAAATAGCAAAAAAATAATTTCTCAAATTG	AGAATGGAATAGAATGGAAT	+
M97	MNX1_HUMAN.H11MO.0.D	-13	0.000134617	0.10352	0.133375	19	TGTATCTGTTTGATCAAGTCTAGGACCATTGACATAGTCT	CTATTTTAATAACCCTTAA	+
M97	IRX2_HUMAN.H11MO.0.D	-3	0.000263068	0.202299	0.134751	19	TGTATCTGTTTGATCAAGTCTAGGACCATTGACATAGTCT	ACATGGGTGGGCATGTTGG	+
M98	MNX1_HUMAN.H11MO.0.D	-4	0.000175871	0.135245	0.173811	19	ATCTGCAGATATCTCTGGGAACTCCGTCATGTTATGCATG	TTAAGGGTTATTAAAATAG	-
M98	IRX2_HUMAN.H11MO.0.D	-13	0.000245132	0.188506	0.173811	19	ATCTGCAGATATCTCTGGGAACTCCGTCATGTTATGCATG	ACATGGGTGGGCATGTTGG	+
M98	HXC10_HUMAN.H11MO.0.D	-14	0.00126831	0.975329	0.486928	19	ATCTGCAGATATCTCTGGGAACTCCGTCATGTTATGCATG	TTTTTAATTTTTTTATTAC	+
M99	IRX2_HUMAN.H11MO.0.D	-2	0.000545355	0.419378	0.356221	19	GATTGTTGTCGTGCATCTCTCAGGCCGGCGATGTCCTGGG	ACATGGGTGGGCATGTTGG	+
M99	MNX1_HUMAN.H11MO.0.D	-4	0.000816541	0.62792	0.356221	19	GATTGTTGTCGTGCATCTCTCAGGCCGGCGATGTCCTGGG	CTATTTTAATAACCCTTAA	+
M99	RXRA_HUMAN.H11MO.0.A	-10	0.00130631	1.00455	0.356221	20	GATTGTTGTCGTGCATCTCTCAGGCCGGCGATGTCCTGGG	GGGGGAGGCAGAGGTCAGAG	+
M99	PAX2_HUMAN.H11MO.0.D	-6	0.00139452	1.07238	0.356221	18	GATTGTTGTCGTGCATCTCTCAGGCCGGCGATGTCCTGGG	TGTCACGCATGACTGAAC	-
M99	ZN394_HUMAN.H11MO.0.C	-20	0.0018935	1.4561	0.414586	20	GATTGTTGTCGTGCATCTCTCAGGCCGGCGATGTCCTGGG	ATTCCATTCTATTCCATTCT	-
M99	GATA1_HUMAN.H11MO.0.A	-30	0.00223042	1.71519	0.42731	10	GATTGTTGTCGTGCATCTCTCAGGCCGGCGATGTCCTGGG	CTGGCGGGGACAGATAAGA	+
M99	ZFX_HUMAN.H11MO.1.A	-18	0.00278625	2.14262	0.469386	17	GATTGTTGTCGTGCATCTCTCAGGCCGGCGATGTCCTGGG	CCCCGGCCTCCGCCCCC	-
M99	ZN563_HUMAN.H11MO.0.C	-17	0.00322894	2.48306	0.469386	21	GATTGTTGTCGTGCATCTCTCAGGCCGGCGATGTCCTGGG	GCAGCTGCCAGTGAGGATCCC	-
M100	ZN394_HUMAN.H11MO.0.C	-8	1.52907e-05	0.0117586	0.023328	20	AAGATTCCTGCAAGGCTATGTCCGGAGTTATGCGTCCACT	AGAATGGAATAGAATGGAAT	+
M100	IRX2_HUMAN.H11MO.0.D	-5	3.24276e-05	0.0249369	0.0247363	19	AAGATTCCTGCAAGGCTATGTCCGGAGTTATGCGTCCACT	ACATGGGTGGGCATGTTGG	+
M100	TLX1_HUMAN.H11MO.0.D	-11	0.00014265	0.109698	0.0725435	17	AAGATTCCTGCAAGGCTATGTCCGGAGTTATGCGTCCACT	CTGGCAAGTTGCCAAGG	+
M100	ZN554_HUMAN.H11MO.0.C	-1	0.000269062	0.206909	0.0949055	20	AAGATTCCTGCAAGGCTATGTCCGGAGTTATGCGTCCACT	AGCACCCCACATGGCTCAGC	-
M100	KLF6_HUMAN.H11MO.0.A	-9	0.000311037	0.239188	0.0949055	19	AAGATTCCTGCAAGGCTATGTCCGGAGTTATGCGTCCACT	GGAAGGGCGGGGCCGGGGG	+
M100	RXRA_HUMAN.H11MO.0.A	-7	0.00056028	0.430855	0.142463	20	AAGATTCCTGCAAGGCTATGTCCGGAGTTATGCGTCCACT	GGGGGAGGCAGAGGTCAGAG	+
M100	MNX1_HUMAN.H11MO.0.D	-20	0.000774166	0.595334	0.157018	19	AAGATTCCTGCAAGGCTATGTCCGGAGTTATGCGTCCACT	TTAAGGGTTATTAAAATAG	-
M100	SPIC_HUMAN.H11MO.0.D	-7	0.00082336	0.633163	0.157018	13	AAGATTCCTGCAAGGCTATGTCCGGAGTTATGCGTCCACT	GAGGAAGGGGAGG	+
M100	PAX2_HUMAN.H11MO.0.D	-21	0.0012494	0.960788	0.211791	18	AAGATTCCTGCAAGGCTATGTCCGGAGTTATGCGTCCACT	GTTCAGTCATGCGTGACA	+
M100	BRAC_HUMAN.H11MO.0.A	-8	0.00222314	1.70959	0.308335	20	AAGATTCCTGCAAGGCTATGTCCGGAGTTATGCGTCCACT	TTAGCAGGGAGGTGTGAAAT	+
M100	ZN563_HUMAN.H11MO.0.C	1	0.00281114	2.16177	0.331631	20	AAGATTCCTGCAAGGCTATGTCCGGAGTTATGCGTCCACT	GCAGCTGCCAGTGAGGATCCC	-
M100	PATZ1_HUMAN.H11MO.0.C	-6	0.00282585	2.17308	0.331631	22	AAGATTCCTGCAAGGCTATGTCCGGAGTTATGCGTCCACT	GGGGAGGGGGCGGGGGGGGAGG	+
M100	RARG_HUMAN.H11MO.2.D	-12	0.00368459	2.83345	0.360591	20	AAGATTCCTGCAAGGCTATGTCCGGAGTTATGCGTCCACT	GGGGGTCACCCAGAGGTCAC	+
M100	ZFX_HUMAN.H11MO.1.A	-10	0.00378169	2.90812	0.360591	17	AAGATTCCTGCAAGGCTATGTCCGGAGTTATGCGTCCACT	GGGGGCGGAGGCCGGGG	+
M100	PROX1_HUMAN.H11MO.0.D	-17	0.00408637	3.14242	0.366722	17	AAGATTCCTGCAAGGCTATGTCCGGAGTTATGCGTCCACT	GGGTAAGGCGGGTTGGG	+
M100	MAF_HUMAN.H11MO.0.A	-12	0.00448036	3.4454	0.367239	19	AAGATTCCTGCAAGGCTATGTCCGGAGTTATGCGTCCACT	TTGCTGAGTCAGCAGATTC	-
M100	RARA_HUMAN.H11MO.2.A	-1	0.00476525	3.66447	0.367239	17	AAGATTCCTGCAAGGCTATGTCCGGAGTTATGCGTCCACT	AGGTCACCGAGAGGTCA	+
M100	NR1D1_HUMAN.H11MO.0.B	-17	0.00481426	3.70217	0.367239	19	AAGATTCCTGCAAGGCTATGTCCGGAGTTATGCGTCCACT	AGGGAAGTGGGTCAGAAGG	+
M100	MAFA_HUMAN.H11MO.0.D	-9	0.00522508	4.01809	0.379597	21	AAGATTCCTGCAAGGCTATGTCCGGAGTTATGCGTCCACT	CGAAGGCTGCGGGGTCAGCAC	-
M100	NR1H3_HUMAN.H11MO.0.B	2	0.00555253	4.26989	0.38505	17	AAGATTCCTGCAAGGCTATGTCCGGAGTTATGCGTCCACT	CAGAGGTCACTGCAGGTCA	+
M100	FOXD3_HUMAN.H11MO.0.D	-20	0.00593989	4.56777	0.394003	15	AAGATTCCTGCAAGGCTATGTCCGGAGTTATGCGTCCACT	TGCTAAGTAAACAAA	-
M100	ZN341_HUMAN.H11MO.0.C	-6	0.00813193	6.25346	0.495548	22	AAGATTCCTGCAAGGCTATGTCCGGAGTTATGCGTCCACT	GGGGGGGGGGGGAGGGAAGAGC	+
M101	MNX1_HUMAN.H11MO.0.D	-17	0.000227979	0.175316	0.24506	19	AGTTGGGTGTCACAGGGATACGAGACGTCTTATTCTGCAT	TTAAGGGTTATTAAAATAG	-
M101	IRX2_HUMAN.H11MO.0.D	-9	0.000319156	0.245431	0.24506	19	AGTTGGGTGTCACAGGGATACGAGACGTCTTATTCTGCAT	CCAACATGCCCACCCATGT	-
M101	ZN563_HUMAN.H11MO.0.C	-14	0.0011947	0.918728	0.412383	21	AGTTGGGTGTCACAGGGATACGAGACGTCTTATTCTGCAT	GGGATCCTCACTGGCAGCTGC	+
M101	PAX2_HUMAN.H11MO.0.D	-16	0.00183738	1.41295	0.470254	18	AGTTGGGTGTCACAGGGATACGAGACGTCTTATTCTGCAT	GTTCAGTCATGCGTGACA	+
M101	AIRE_HUMAN.H11MO.0.C	-2	0.00214353	1.64838	0.470254	18	AGTTGGGTGTCACAGGGATACGAGACGTCTTATTCTGCAT	ATTGGTTTTATTGGTTAA	+
M102	MNX1_HUMAN.H11MO.0.D	-21	0.000116945	0.0899308	0.0980201	19	GGTAGTTTATTATCCTATAGCGTATTTTTATAATCCTTGC	CTATTTTAATAACCCTTAA	+
M102	IRX2_HUMAN.H11MO.0.D	-11	0.000964826	0.741951	0.494634	19	GGTAGTTTATTATCCTATAGCGTATTTTTATAATCCTTGC	ACATGGGTGGGCATGTTGG	+
M103	ZN589_HUMAN.H11MO.0.D	-18	0.000366884	0.282134	0.222367	16	AATTGTTCTAGCTAACAGACAAAAAACCCCTCGGCATATC	CGGCAGTAACCGTGGG	-
M103	ZN713_HUMAN.H11MO.0.D	-7	0.000620369	0.477064	0.222367	19	AATTGTTCTAGCTAACAGACAAAAAACCCCTCGGCATATC	ATAGAAAAAAGACATGAAA	+
M103	HXC10_HUMAN.H11MO.0.D	-7	0.000620369	0.477064	0.222367	19	AATTGTTCTAGCTAACAGACAAAAAACCCCTCGGCATATC	GTAATAAAAAAATTAAAAA	-
M103	IRX2_HUMAN.H11MO.0.D	-15	0.000671189	0.516144	0.222367	19	AATTGTTCTAGCTAACAGACAAAAAACCCCTCGGCATATC	CCAACATGCCCACCCATGT	-
M103	MNX1_HUMAN.H11MO.0.D	-3	0.000725903	0.55822	0.222367	19	AATTGTTCTAGCTAACAGACAAAAAACCCCTCGGCATATC	CTATTTTAATAACCCTTAA	+
M103	TLX1_HUMAN.H11MO.0.D	-7	0.00120379	0.925713	0.263399	17	AATTGTTCTAGCTAACAGACAAAAAACCCCTCGGCATATC	CTGGCAAGTTGCCAAGG	+
M103	FOXD3_HUMAN.H11MO.0.D	-4	0.00138319	1.06368	0.264823	15	AATTGTTCTAGCTAACAGACAAAAAACCCCTCGGCATATC	TGCTAAGTAAACAAA	-
M103	AIRE_HUMAN.H11MO.0.C	-14	0.00211079	1.6232	0.330157	18	AATTGTTCTAGCTAACAGACAAAAAACCCCTCGGCATATC	TTAACCAATATAACCAAT	-
M103	Z324A_HUMAN.H11MO.0.C	-16	0.00215555	1.65762	0.330157	23	AATTGTTCTAGCTAACAGACAAAAAACCCCTCGGCATATC	TATCAAACCATCCTTTGCTGCCA	+
M103	HME2_HUMAN.H11MO.0.D	-9	0.00286115	2.20023	0.394125	11	AATTGTTCTAGCTAACAGACAAAAAACCCCTCGGCATATC	CCCTAATTACC	-
M103	ZN563_HUMAN.H11MO.0.C	-7	0.00317181	2.43912	0.394125	21	AATTGTTCTAGCTAACAGACAAAAAACCCCTCGGCATATC	GCAGCTGCCAGTGAGGATCCC	-
M103	PROX1_HUMAN.H11MO.0.D	-18	0.00334515	2.57242	0.394125	17	AATTGTTCTAGCTAACAGACAAAAAACCCCTCGGCATATC	CCCAACCCGCCTTACCC	-
M103	SPIC_HUMAN.H11MO.0.D	-23	0.00465626	3.58066	0.481756	13	AATTGTTCTAGCTAACAGACAAAAAACCCCTCGGCATATC	CCTCCCCTTCCTC	-
M103	ZN394_HUMAN.H11MO.0.C	-15	0.00500786	3.85104	0.481756	20	AATTGTTCTAGCTAACAGACAAAAAACCCCTCGGCATATC	ATTCCATTCTATTCCATTCT	-
M103	HXD11_HUMAN.H11MO.0.D	-16	0.00518853	3.98998	0.481756	11	AATTGTTCTAGCTAACAGACAAAAAACCCCTCGGCATATC	AGTAATAAAAA	-
M103	ZN264_HUMAN.H11MO.0.C	-8	0.00539272	4.147	0.481756	24	AATTGTTCTAGCTAACAGACAAAAAACCCCTCGGCATATC	TCTTATAAGGGCACTAATCCCATT	+
M103	ZN214_HUMAN.H11MO.0.C	-18	0.00566158	4.35376	0.481756	22	AATTGTTCTAGCTAACAGACAAAAAACCCCTCGGCATATC	TCATCAAAGGCCTCAAAAAGGA	-
M103	GATA5_HUMAN.H11MO.0.D	-4	0.00651751	5.01197	0.484377	17	AATTGTTCTAGCTAACAGACAAAAAACCCCTCGGCATATC	ATCTAAGTTATCTCTTA	-
M103	ANDR_HUMAN.H11MO.0.A	-9	0.00675275	5.19287	0.484377	18	AATTGTTCTAGCTAACAGACAAAAAACCCCTCGGCATATC	AGCAAACAAAAAAGAACA	-
M103	CLOCK_HUMAN.H11MO.0.C	-15	0.00695736	5.35021	0.484377	14	AATTGTTCTAGCTAACAGACAAAAAACCCCTCGGCATATC	CAGACACGTGAACA	+
M105	MNX1_HUMAN.H11MO.0.D	-9	1.22279e-05	0.00940326	0.0185343	19	TCAAGATACAAAGTAATTTGTCAAATATTGACAGCATTCT	TTAAGGGTTATTAAAATAG	-
M105	HXB3_HUMAN.H11MO.0.D	-6	0.00021537	0.16562	0.0710501	14	TCAAGATACAAAGTAATTTGTCAAATATTGACAGCATTCT	TAAAAACTAATTAA	-
M105	VENTX_HUMAN.H11MO.0.D	-3	0.000218127	0.16774	0.0710501	19	TCAAGATACAAAGTAATTTGTCAAATATTGACAGCATTCT	AATTAGAAACCAATTAGCG	-
M105	HME2_HUMAN.H11MO.0.D	-11	0.000234375	0.180234	0.0710501	11	TCAAGATACAAAGTAATTTGTCAAATATTGACAGCATTCT	GGTAATTAGGG	+
M105	HXC10_HUMAN.H11MO.0.D	-5	0.000329262	0.253202	0.083179	19	TCAAGATACAAAGTAATTTGTCAAATATTGACAGCATTCT	TTTTTAATTTTTTTATTAC	+
M105	PO3F3_HUMAN.H11MO.0.D	-11	0.000436968	0.336028	0.0946182	17	TCAAGATACAAAGTAATTTGTCAAATATTGACAGCATTCT	ATAAATTATGCAAATTT	+
M105	NKX61_HUMAN.H11MO.0.B	-3	0.00124339	0.956171	0.182352	19	TCAAGATACAAAGTAATTTGTCAAATATTGACAGCATTCT	CATTAAATTCCCATTAATC	-
M105	BRAC_HUMAN.H11MO.0.A	-6	0.00132337	1.01767	0.182352	20	TCAAGATACAAAGTAATTTGTCAAATATTGACAGCATTCT	TTAGCAGGGAGGTGTGAAAT	+
M105	ZN394_HUMAN.H11MO.0.C	-6	0.00132337	1.01767	0.182352	20	TCAAGATACAAAGTAATTTGTCAAATATTGACAGCATTCT	AGAATGGAATAGAATGGAAT	+
M105	DMBX1_HUMAN.H11MO.0.D	-10	0.00164252	1.2631	0.20101	20	TCAAGATACAAAGTAATTTGTCAAATATTGACAGCATTCT	ACTTAATTAGATTATAATTA	-
M105	GSX1_HUMAN.H11MO.0.D	-6	0.001724	1.32575	0.20101	15	TCAAGATACAAAGTAATTTGTCAAATATTGACAGCATTCT	TAATTAGTTTTTAAT	+
M105	NR1D1_HUMAN.H11MO.0.B	-10	0.0022403	1.72279	0.23923	19	TCAAGATACAAAGTAATTTGTCAAATATTGACAGCATTCT	AGGGAAGTGGGTCAGAAGG	+
M105	ZN214_HUMAN.H11MO.0.C	-2	0.00241758	1.85912	0.23923	22	TCAAGATACAAAGTAATTTGTCAAATATTGACAGCATTCT	TCCTTTTTGAGGCCTTTGATGA	+
M105	GSX2_HUMAN.H11MO.0.D	-4	0.00252529	1.94195	0.23923	16	TCAAGATACAAAGTAATTTGTCAAATATTGACAGCATTCT	ATTAAAAACTAATTAA	-
M105	DLX6_HUMAN.H11MO.0.D	-13	0.0033329	2.563	0.249435	15	TCAAGATACAAAGTAATTTGTCAAATATTGACAGCATTCT	TAATTACCTTAATTT	-
M105	GBX1_HUMAN.H11MO.0.D	-12	0.00350292	2.69375	0.249435	17	TCAAGATACAAAGTAATTTGTCAAATATTGACAGCATTCT	CTAATTAGCTAAAATTT	+
M105	GBX2_HUMAN.H11MO.0.D	-3	0.00350292	2.69375	0.249435	17	TCAAGATACAAAGTAATTTGTCAAATATTGACAGCATTCT	AATTAAAGGCTAATTAG	-
M105	AIRE_HUMAN.H11MO.0.C	-8	0.0037661	2.89613	0.249435	18	TCAAGATACAAAGTAATTTGTCAAATATTGACAGCATTCT	TTAACCAATATAACCAAT	-
M105	PAX2_HUMAN.H11MO.0.D	-15	0.00434477	3.34113	0.274397	18	TCAAGATACAAAGTAATTTGTCAAATATTGACAGCATTCT	GTTCAGTCATGCGTGACA	+
M105	Z354A_HUMAN.H11MO.0.C	-3	0.00467944	3.59849	0.283712	24	TCAAGATACAAAGTAATTTGTCAAATATTGACAGCATTCT	ACATTAAATGTAAATGGACTAAAT	-
M105	DLX1_HUMAN.H11MO.0.D	-13	0.00505713	3.88893	0.294818	16	TCAAGATACAAAGTAATTTGTCAAATATTGACAGCATTCT	TAATTAGCATAATTTA	-
M105	GATA5_HUMAN.H11MO.0.D	-10	0.00675031	5.19099	0.378951	17	TCAAGATACAAAGTAATTTGTCAAATATTGACAGCATTCT	ATCTAAGTTATCTCTTA	-
M105	IRX2_HUMAN.H11MO.0.D	-20	0.00776959	5.97482	0.420595	19	TCAAGATACAAAGTAATTTGTCAAATATTGACAGCATTCT	CCAACATGCCCACCCATGT	-
M105	LHX2_HUMAN.H11MO.0.A	-10	0.00842705	6.4804	0.425773	12	TCAAGATACAAAGTAATTTGTCAAATATTGACAGCATTCT	AACTAATTAAAA	-
M105	BARH2_HUMAN.H11MO.0.D	-3	0.009292	7.14555	0.430626	18	TCAAGATACAAAGTAATTTGTCAAATATTGACAGCATTCT	CAATTAGGACCAATTAGC	-
M105	LMX1A_HUMAN.H11MO.0.D	-9	0.00945795	7.27316	0.430626	19	TCAAGATACAAAGTAATTTGTCAAATATTGACAGCATTCT	TAATTAATTATGTAATTAT	+
M105	BSH_HUMAN.H11MO.0.D	-13	0.00965953	7.42818	0.430626	14	TCAAGATACAAAGTAATTTGTCAAATATTGACAGCATTCT	CAATTAACTCATTA	-
M105	TLX1_HUMAN.H11MO.0.D	-9	0.0102715	7.89878	0.444825	17	TCAAGATACAAAGTAATTTGTCAAATATTGACAGCATTCT	CTGGCAAGTTGCCAAGG	+
M105	OLIG2_HUMAN.H11MO.0.B	-2	0.0106196	8.16647	0.447125	18	TCAAGATACAAAGTAATTTGTCAAATATTGACAGCATTCT	CAGAAGGGAAACAGCTGG	-
M105	GATA1_HUMAN.H11MO.0.A	-15	0.0114788	8.82718	0.457863	19	TCAAGATACAAAGTAATTTGTCAAATATTGACAGCATTCT	TCTTATCTGTCCCCGCCAG	-
M105	GATA2_HUMAN.H11MO.0.A	7	0.0114788	8.82718	0.457863	12	TCAAGATACAAAGTAATTTGTCAAATATTGACAGCATTCT	CCTTATCTCCACCCCCCAG	-
M105	LMX1B_HUMAN.H11MO.0.D	-5	0.0121196	9.31997	0.460451	18	TCAAGATACAAAGTAATTTGTCAAATATTGACAGCATTCT	AAATAAATCAATTAATTA	-
M105	HSF2_HUMAN.H11MO.0.A	-17	0.0121512	9.34428	0.460451	14	TCAAGATACAAAGTAATTTGTCAAATATTGACAGCATTCT	TTCTAGAACATTCT	-
M105	SHOX_HUMAN.H11MO.0.D	-12	0.0144201	11.089	0.499237	17	TCAAGATACAAAGTAATTTGTCAAATATTGACAGCATTCT	CTAATTAGTTAATTTTT	+
M105	Z324A_HUMAN.H11MO.0.C	-18	0.0148216	11.3978	0.499237	22	TCAAGATACAAAGTAATTTGTCAAATATTGACAGCATTCT	TATCAAACCATCCTTTGCTGCCA	+
M106	IRX2_HUMAN.H11MO.0.D	-7	0.000178773	0.137476	0.176497	19	GTCTATGTCGGGTAAACTCGGATTCTTTTTGATAGTTCTC	ACATGGGTGGGCATGTTGG	+
M106	MNX1_HUMAN.H11MO.0.D	-4	0.000229711	0.176648	0.176497	19	GTCTATGTCGGGTAAACTCGGATTCTTTTTGATAGTTCTC	CTATTTTAATAACCCTTAA	+
M106	GATA1_HUMAN.H11MO.0.A	8	0.0014	1.0766	0.473015	11	GTCTATGTCGGGTAAACTCGGATTCTTTTTGATAGTTCTC	TCTTATCTGTCCCCGCCAG	-
M106	TLX1_HUMAN.H11MO.0.D	-15	0.00184689	1.42026	0.473015	17	GTCTATGTCGGGTAAACTCGGATTCTTTTTGATAGTTCTC	CCTTGGCAACTTGCCAG	-
M106	ZN394_HUMAN.H11MO.0.C	0	0.00220035	1.69207	0.481967	20	GTCTATGTCGGGTAAACTCGGATTCTTTTTGATAGTTCTC	ATTCCATTCTATTCCATTCT	-
M106	HXC10_HUMAN.H11MO.0.D	-6	0.00250913	1.92952	0.481967	19	GTCTATGTCGGGTAAACTCGGATTCTTTTTGATAGTTCTC	GTAATAAAAAAATTAAAAA	-
M107	ZN394_HUMAN.H11MO.0.C	-17	7.70301e-06	0.00592362	0.0117984	20	ATATAAGTAGGAGAGTAAAGTCATTTTTTTCTTCTTGCCA	ATTCCATTCTATTCCATTCT	-
M107	MNX1_HUMAN.H11MO.0.D	-20	5.67801e-05	0.0436639	0.0434838	19	ATATAAGTAGGAGAGTAAAGTCATTTTTTTCTTCTTGCCA	CTATTTTAATAACCCTTAA	+
M107	HXC10_HUMAN.H11MO.0.D	-20	0.000605781	0.465845	0.231962	19	ATATAAGTAGGAGAGTAAAGTCATTTTTTTCTTCTTGCCA	TTTTTAATTTTTTTATTAC	+
M107	ETS2_HUMAN.H11MO.0.B	-26	0.00126412	0.972106	0.338528	13	ATATAAGTAGGAGAGTAAAGTCATTTTTTTCTTCTTGCCA	TCCTCTTCCTTCC	-
M107	IRX2_HUMAN.H11MO.0.D	0	0.00176817	1.35972	0.338528	19	ATATAAGTAGGAGAGTAAAGTCATTTTTTTCTTCTTGCCA	ACATGGGTGGGCATGTTGG	+
M107	LYL1_HUMAN.H11MO.0.A	-20	0.00253326	1.94808	0.40969	14	ATATAAGTAGGAGAGTAAAGTCATTTTTTTCTTCTTGCCA	CCAGCTGTTTCCTG	+
M107	NFAC1_HUMAN.H11MO.0.B	-18	0.00275623	2.11954	0.40969	15	ATATAAGTAGGAGAGTAAAGTCATTTTTTTCTTCTTGCCA	TTTCTTTTTTTCCAT	-
M107	NR1D1_HUMAN.H11MO.0.B	0	0.0029423	2.26263	0.40969	19	ATATAAGTAGGAGAGTAAAGTCATTTTTTTCTTCTTGCCA	AGGGAAGTGGGTCAGAAGG	+
M107	PAX2_HUMAN.H11MO.0.D	-14	0.00321364	2.47129	0.410183	18	ATATAAGTAGGAGAGTAAAGTCATTTTTTTCTTCTTGCCA	GTTCAGTCATGCGTGACA	+
M108	IRX2_HUMAN.H11MO.0.D	-2	2.09442e-05	0.0161061	0.0320162	19	GCACGATATTTGGCGTTTGTAAAGAATGATGCTGCGGAGA	ACATGGGTGGGCATGTTGG	+
M108	MNX1_HUMAN.H11MO.0.D	-8	0.000102373	0.0787249	0.078246	19	GCACGATATTTGGCGTTTGTAAAGAATGATGCTGCGGAGA	TTAAGGGTTATTAAAATAG	-
M108	SPIC_HUMAN.H11MO.0.D	-27	0.000673541	0.517953	0.343201	13	GCACGATATTTGGCGTTTGTAAAGAATGATGCTGCGGAGA	GAGGAAGGGGAGG	+
M108	RXRA_HUMAN.H11MO.0.A	-19	0.000978792	0.752691	0.374056	20	GCACGATATTTGGCGTTTGTAAAGAATGATGCTGCGGAGA	GGGGGAGGCAGAGGTCAGAG	+
M108	GATA1_HUMAN.H11MO.0.A	-28	0.00230245	1.77059	0.43465	12	GCACGATATTTGGCGTTTGTAAAGAATGATGCTGCGGAGA	CTGGCGGGGACAGATAAGA	+
M108	GATA2_HUMAN.H11MO.0.A	-28	0.00230245	1.77059	0.43465	12	GCACGATATTTGGCGTTTGTAAAGAATGATGCTGCGGAGA	CTGGGGGGTGGAGATAAGG	+
M108	PROX1_HUMAN.H11MO.0.D	-5	0.00235655	1.81219	0.43465	17	GCACGATATTTGGCGTTTGTAAAGAATGATGCTGCGGAGA	GGGTAAGGCGGGTTGGG	+
M108	TLX1_HUMAN.H11MO.0.D	-9	0.0034926	2.68581	0.43465	17	GCACGATATTTGGCGTTTGTAAAGAATGATGCTGCGGAGA	CTGGCAAGTTGCCAAGG	+
M108	ZN394_HUMAN.H11MO.0.C	-3	0.00365818	2.81314	0.43465	20	GCACGATATTTGGCGTTTGTAAAGAATGATGCTGCGGAGA	AGAATGGAATAGAATGGAAT	+
M108	HXC10_HUMAN.H11MO.0.D	-16	0.00384774	2.95891	0.43465	19	GCACGATATTTGGCGTTTGTAAAGAATGATGCTGCGGAGA	TTTTTAATTTTTTTATTAC	+
M108	VEZF1_HUMAN.H11MO.0.C	-17	0.00393024	3.02235	0.43465	22	GCACGATATTTGGCGTTTGTAAAGAATGATGCTGCGGAGA	GGGGAGGGGGGAGGGGGAGGGG	+
M108	PAX2_HUMAN.H11MO.0.D	-13	0.00399179	3.06969	0.43465	18	GCACGATATTTGGCGTTTGTAAAGAATGATGCTGCGGAGA	TGTCACGCATGACTGAAC	-
M108	MAFA_HUMAN.H11MO.0.D	-25	0.00452021	3.47604	0.43465	15	GCACGATATTTGGCGTTTGTAAAGAATGATGCTGCGGAGA	CGAAGGCTGCGGGGTCAGCAC	-
M108	ZN563_HUMAN.H11MO.0.C	-5	0.00483373	3.71714	0.43465	21	GCACGATATTTGGCGTTTGTAAAGAATGATGCTGCGGAGA	GCAGCTGCCAGTGAGGATCCC	-
M110	MNX1_HUMAN.H11MO.0.D	-18	0.000105236	0.0809265	0.132965	19	TCTAAAGAATTGGCGGGACTGCTGGAATCACTTTTTACCG	CTATTTTAATAACCCTTAA	+
M110	ZN394_HUMAN.H11MO.0.C	-5	0.00017385	0.133691	0.132965	20	TCTAAAGAATTGGCGGGACTGCTGGAATCACTTTTTACCG	AGAATGGAATAGAATGGAAT	+
M110	KLF6_HUMAN.H11MO.0.A	-6	0.000524522	0.403357	0.200583	19	TCTAAAGAATTGGCGGGACTGCTGGAATCACTTTTTACCG	GGAAGGGCGGGGCCGGGGG	+
M110	IRX2_HUMAN.H11MO.0.D	-6	0.000845907	0.650502	0.215657	19	TCTAAAGAATTGGCGGGACTGCTGGAATCACTTTTTACCG	ACATGGGTGGGCATGTTGG	+
M110	NR1D1_HUMAN.H11MO.0.B	-18	0.000845907	0.650502	0.215657	19	TCTAAAGAATTGGCGGGACTGCTGGAATCACTTTTTACCG	CCTTCTGACCCACTTCCCT	-
M110	SPIC_HUMAN.H11MO.0.D	-5	0.00122181	0.939572	0.266991	13	TCTAAAGAATTGGCGGGACTGCTGGAATCACTTTTTACCG	GAGGAAGGGGAGG	+
M110	PAX8_HUMAN.H11MO.0.D	-17	0.00143569	1.10404	0.274512	14	TCTAAAGAATTGGCGGGACTGCTGGAATCACTTTTTACCG	CCCGCTTCAGTGAC	-
M110	ZN563_HUMAN.H11MO.0.C	-14	0.0019984	1.53677	0.314835	21	TCTAAAGAATTGGCGGGACTGCTGGAATCACTTTTTACCG	GGGATCCTCACTGGCAGCTGC	+
M110	SP4_HUMAN.H11MO.0.A	-3	0.00222547	1.71139	0.314835	20	TCTAAAGAATTGGCGGGACTGCTGGAATCACTTTTTACCG	GGGAAGGGGGCGGGGCCGGG	+
M110	LYL1_HUMAN.H11MO.0.A	-2	0.00226404	1.74105	0.314835	14	TCTAAAGAATTGGCGGGACTGCTGGAATCACTTTTTACCG	CAGGAAACAGCTGG	-
M110	Z324A_HUMAN.H11MO.0.C	-9	0.00390178	3.00047	0.451218	23	TCTAAAGAATTGGCGGGACTGCTGGAATCACTTTTTACCG	TGGCAGCAAAGGATGGTTTGATA	-
M110	ZN589_HUMAN.H11MO.0.D	-10	0.00417356	3.20947	0.451218	16	TCTAAAGAATTGGCGGGACTGCTGGAATCACTTTTTACCG	CGGCAGTAACCGTGGG	-
M110	TLX1_HUMAN.H11MO.0.D	-1	0.00421185	3.23891	0.451218	17	TCTAAAGAATTGGCGGGACTGCTGGAATCACTTTTTACCG	CTGGCAAGTTGCCAAGG	+
M110	TAL1_HUMAN.H11MO.1.A	-21	0.00477602	3.67276	0.451218	15	TCTAAAGAATTGGCGGGACTGCTGGAATCACTTTTTACCG	CAGGAAGCAGATGTG	+
M110	NR1H3_HUMAN.H11MO.0.B	-5	0.00501469	3.8563	0.451218	19	TCTAAAGAATTGGCGGGACTGCTGGAATCACTTTTTACCG	TGACCTGCAGTGACCTCTG	-
M110	KLF3_HUMAN.H11MO.0.B	-4	0.00537682	4.13477	0.456924	19	TCTAAAGAATTGGCGGGACTGCTGGAATCACTTTTTACCG	GGGGAGGGGCGGGGCCGGG	+
M111	MNX1_HUMAN.H11MO.0.D	-20	0.000190418	0.146431	0.204521	19	TTGTTGAATCAGGAGAAGTTGATATTTATATTACGATATG	TTAAGGGTTATTAAAATAG	-
M111	IRX2_HUMAN.H11MO.0.D	-11	0.000552638	0.424978	0.283076	19	TTGTTGAATCAGGAGAAGTTGATATTTATATTACGATATG	ACATGGGTGGGCATGTTGG	+
M111	MAF_HUMAN.H11MO.0.A	0	0.00129413	0.995188	0.478659	19	TTGTTGAATCAGGAGAAGTTGATATTTATATTACGATATG	TTGCTGAGTCAGCAGATTC	-
M111	HXC10_HUMAN.H11MO.0.D	-15	0.0020203	1.55361	0.478659	19	TTGTTGAATCAGGAGAAGTTGATATTTATATTACGATATG	TTTTTAATTTTTTTATTAC	+
M111	ZN394_HUMAN.H11MO.0.C	-1	0.00218042	1.67674	0.478659	20	TTGTTGAATCAGGAGAAGTTGATATTTATATTACGATATG	ATTCCATTCTATTCCATTCT	-
M113	MNX1_HUMAN.H11MO.0.D	-5	0.00011229	0.0863509	0.170268	19	GCTACTGATAAGTGATTGACGTGATCATGTCTGCTCAAAG	TTAAGGGTTATTAAAATAG	-
M113	IRX2_HUMAN.H11MO.0.D	-3	0.000364058	0.27996	0.186115	19	GCTACTGATAAGTGATTGACGTGATCATGTCTGCTCAAAG	ACATGGGTGGGCATGTTGG	+
M113	HXC10_HUMAN.H11MO.0.D	-11	0.00127215	0.978281	0.344628	19	GCTACTGATAAGTGATTGACGTGATCATGTCTGCTCAAAG	GTAATAAAAAAATTAAAAA	-
M113	HME2_HUMAN.H11MO.0.D	-10	0.00134825	1.0368	0.344628	11	GCTACTGATAAGTGATTGACGTGATCATGTCTGCTCAAAG	GGTAATTAGGG	+
M113	ZN394_HUMAN.H11MO.0.C	-1	0.00199005	1.53035	0.381509	20	GCTACTGATAAGTGATTGACGTGATCATGTCTGCTCAAAG	AGAATGGAATAGAATGGAAT	+
M113	VENTX_HUMAN.H11MO.0.D	-2	0.0026517	2.03916	0.45187	19	GCTACTGATAAGTGATTGACGTGATCATGTCTGCTCAAAG	AATTAGAAACCAATTAGCG	-
M115	MNX1_HUMAN.H11MO.0.D	-12	0.000109066	0.083872	0.1676	19	TTGAACTCATACTTTGTAGTTAGCATATATCTTGAGTTCC	TTAAGGGTTATTAAAATAG	-
M115	IRX2_HUMAN.H11MO.0.D	-4	0.000381278	0.293203	0.180894	19	TTGAACTCATACTTTGTAGTTAGCATATATCTTGAGTTCC	ACATGGGTGGGCATGTTGG	+
M115	BRAC_HUMAN.H11MO.0.A	-3	0.000470869	0.362098	0.180894	20	TTGAACTCATACTTTGTAGTTAGCATATATCTTGAGTTCC	ATTTCACACCTCCCTGCTAA	-
M116	ZN563_HUMAN.H11MO.0.C	-12	4.42027e-06	0.00339919	0.00679837	21	GCTGTGACAGATGAAGCTGCTTTTAAGCACTTCTAATGGC	GCAGCTGCCAGTGAGGATCCC	-
M117	MNX1_HUMAN.H11MO.0.D	-9	6.29167e-06	0.00483829	0.0096683	19	CAGATTTAGATGTTTCAATGGCACTTTATAGTATGCATAG	CTATTTTAATAACCCTTAA	+
M117	HXC10_HUMAN.H11MO.0.D	-3	0.000441583	0.339577	0.226191	19	CAGATTTAGATGTTTCAATGGCACTTTATAGTATGCATAG	TTTTTAATTTTTTTATTAC	+
M117	IRX2_HUMAN.H11MO.0.D	-15	0.000607364	0.467063	0.233332	19	CAGATTTAGATGTTTCAATGGCACTTTATAGTATGCATAG	ACATGGGTGGGCATGTTGG	+
M118	MNX1_HUMAN.H11MO.0.D	-20	9.93261e-05	0.0763818	0.0990167	19	AGCCAGTGAATAACGAAATTCTGTGATATCGCGAATTCAT	CTATTTTAATAACCCTTAA	+
M118	IRX2_HUMAN.H11MO.0.D	0	0.000324404	0.249467	0.166169	19	AGCCAGTGAATAACGAAATTCTGTGATATCGCGAATTCAT	ACATGGGTGGGCATGTTGG	+
M118	HXC10_HUMAN.H11MO.0.D	-13	0.00123137	0.946921	0.394647	19	AGCCAGTGAATAACGAAATTCTGTGATATCGCGAATTCAT	TTTTTAATTTTTTTATTAC	+
M119	IRX2_HUMAN.H11MO.0.D	-15	0.000268468	0.206452	0.161927	19	AGTTATGATTCAGCTCTGAGTGTTTGCGGCTTAAAAGCTG	ACATGGGTGGGCATGTTGG	+
M119	MNX1_HUMAN.H11MO.0.D	-20	0.00029138	0.224071	0.161927	19	AGTTATGATTCAGCTCTGAGTGTTTGCGGCTTAAAAGCTG	TTAAGGGTTATTAAAATAG	-
M119	ZN394_HUMAN.H11MO.0.C	-13	0.000584169	0.449226	0.224421	20	AGTTATGATTCAGCTCTGAGTGTTTGCGGCTTAAAAGCTG	ATTCCATTCTATTCCATTCT	-
M119	HXC10_HUMAN.H11MO.0.D	-19	0.000755593	0.581051	0.232221	19	AGTTATGATTCAGCTCTGAGTGTTTGCGGCTTAAAAGCTG	TTTTTAATTTTTTTATTAC	+
M120	MNX1_HUMAN.H11MO.0.D	0	1.39312e-05	0.0107131	0.0213659	19	GTCTTTTATTATTCTTACAGTGATGTACATGAGCCTTCTG	CTATTTTAATAACCCTTAA	+
M120	LEF1_HUMAN.H11MO.0.A	-1	0.000244875	0.188309	0.125186	14	GTCTTTTATTATTCTTACAGTGATGTACATGAGCCTTCTG	TCCTTTGATTTGCT	+
M120	IRX2_HUMAN.H11MO.0.D	-16	0.000631951	0.48597	0.242301	19	GTCTTTTATTATTCTTACAGTGATGTACATGAGCCTTCTG	ACATGGGTGGGCATGTTGG	+
M120	FOXD3_HUMAN.H11MO.0.D	-4	0.000939975	0.72284	0.279756	15	GTCTTTTATTATTCTTACAGTGATGTACATGAGCCTTCTG	TTTGTTTACTTAGCA	+
M120	ZN394_HUMAN.H11MO.0.C	-9	0.00127182	0.978031	0.279756	20	GTCTTTTATTATTCTTACAGTGATGTACATGAGCCTTCTG	ATTCCATTCTATTCCATTCT	-
M120	HXC10_HUMAN.H11MO.0.D	-5	0.00127687	0.981912	0.279756	19	GTCTTTTATTATTCTTACAGTGATGTACATGAGCCTTCTG	TTTTTAATTTTTTTATTAC	+
M120	ZN214_HUMAN.H11MO.0.C	-1	0.00196496	1.51106	0.3767	22	GTCTTTTATTATTCTTACAGTGATGTACATGAGCCTTCTG	TCCTTTTTGAGGCCTTTGATGA	+
M120	RXRA_HUMAN.H11MO.0.A	0	0.00244398	1.87942	0.387142	20	GTCTTTTATTATTCTTACAGTGATGTACATGAGCCTTCTG	CTCTGACCTCTGCCTCCCCC	-
M120	ZN350_HUMAN.H11MO.0.C	-9	0.00252428	1.94117	0.387142	18	GTCTTTTATTATTCTTACAGTGATGTACATGAGCCTTCTG	CAGTCCTTTTATGACCTA	+
M120	HME2_HUMAN.H11MO.0.D	-18	0.00353205	2.71615	0.492454	11	GTCTTTTATTATTCTTACAGTGATGTACATGAGCCTTCTG	GGTAATTAGGG	+
M121	MNX1_HUMAN.H11MO.0.D	-21	2.04889e-05	0.015756	0.031512	19	TCGTCTCTAGACGCGGTACTTTAAAACATTATCCATGTGG	TTAAGGGTTATTAAAATAG	-
M121	HXC10_HUMAN.H11MO.0.D	-16	0.000150797	0.115963	0.115963	19	TCGTCTCTAGACGCGGTACTTTAAAACATTATCCATGTGG	GTAATAAAAAAATTAAAAA	-
M122	IRX2_HUMAN.H11MO.0.D	-2	4.02368e-05	0.0309421	0.061412	19	TATGCTGATAAGGGATGTTGGCCTGAGCCTTTGAGATGGG	ACATGGGTGGGCATGTTGG	+
M122	MNX1_HUMAN.H11MO.0.D	-7	0.000135912	0.104517	0.103719	19	TATGCTGATAAGGGATGTTGGCCTGAGCCTTTGAGATGGG	TTAAGGGTTATTAAAATAG	-
M122	PROX1_HUMAN.H11MO.0.D	-5	0.000693839	0.533562	0.245801	17	TATGCTGATAAGGGATGTTGGCCTGAGCCTTTGAGATGGG	GGGTAAGGCGGGTTGGG	+
M122	BRAC_HUMAN.H11MO.0.A	-17	0.000805238	0.619228	0.245801	20	TATGCTGATAAGGGATGTTGGCCTGAGCCTTTGAGATGGG	TTAGCAGGGAGGTGTGAAAT	+
M122	SPIC_HUMAN.H11MO.0.D	0	0.00128419	0.987539	0.306388	13	TATGCTGATAAGGGATGTTGGCCTGAGCCTTTGAGATGGG	GAGGAAGGGGAGG	+
M122	NR1D1_HUMAN.H11MO.0.B	-10	0.00178393	1.37184	0.306388	19	TATGCTGATAAGGGATGTTGGCCTGAGCCTTTGAGATGGG	AGGGAAGTGGGTCAGAAGG	+
M122	CLOCK_HUMAN.H11MO.0.C	-17	0.00180498	1.38803	0.306388	14	TATGCTGATAAGGGATGTTGGCCTGAGCCTTTGAGATGGG	TGTTCACGTGTCTG	-
M122	TLX1_HUMAN.H11MO.0.D	-16	0.0018067	1.38935	0.306388	17	TATGCTGATAAGGGATGTTGGCCTGAGCCTTTGAGATGGG	CTGGCAAGTTGCCAAGG	+
M122	ZN589_HUMAN.H11MO.0.D	-18	0.00294755	2.26666	0.377785	16	TATGCTGATAAGGGATGTTGGCCTGAGCCTTTGAGATGGG	CGGCAGTAACCGTGGG	-
M122	ZN563_HUMAN.H11MO.0.C	-11	0.00297027	2.28414	0.377785	21	TATGCTGATAAGGGATGTTGGCCTGAGCCTTTGAGATGGG	GGGATCCTCACTGGCAGCTGC	+
M122	ZN214_HUMAN.H11MO.0.C	-17	0.00390068	2.99962	0.452494	22	TATGCTGATAAGGGATGTTGGCCTGAGCCTTTGAGATGGG	TCATCAAAGGCCTCAAAAAGGA	-
M122	Z324A_HUMAN.H11MO.0.C	-1	0.00415061	3.19182	0.452494	23	TATGCTGATAAGGGATGTTGGCCTGAGCCTTTGAGATGGG	TGGCAGCAAAGGATGGTTTGATA	-
M122	FOXD3_HUMAN.H11MO.0.D	-13	0.00484125	3.72292	0.492602	15	TATGCTGATAAGGGATGTTGGCCTGAGCCTTTGAGATGGG	TTTGTTTACTTAGCA	+
M123	SPIC_HUMAN.H11MO.0.D	-22	1.75341e-05	0.0134838	0.0267506	13	CATGTCCTTGCAATGTGGCCTATTGGATGGGGAGGGTTAG	GAGGAAGGGGAGG	+
M123	IRX2_HUMAN.H11MO.0.D	-21	0.000161584	0.124258	0.123258	19	CATGTCCTTGCAATGTGGCCTATTGGATGGGGAGGGTTAG	ACATGGGTGGGCATGTTGG	+
M123	ZBT17_HUMAN.H11MO.0.A	-21	0.000755435	0.58093	0.288727	19	CATGTCCTTGCAATGTGGCCTATTGGATGGGGAGGGTTAG	GAGGGTGGGGGAGGGGAAG	+
M123	VEZF1_HUMAN.H11MO.0.C	-15	0.000884078	0.679856	0.288727	22	CATGTCCTTGCAATGTGGCCTATTGGATGGGGAGGGTTAG	GGGGAGGGGGGAGGGGGAGGGG	+
M123	RARG_HUMAN.H11MO.0.B	-3	0.00107034	0.823094	0.288727	18	CATGTCCTTGCAATGTGGCCTATTGGATGGGGAGGGTTAG	CCCAGGTCACTCTGACCT	-
M123	RXRA_HUMAN.H11MO.0.A	-21	0.00130351	1.0024	0.288727	19	CATGTCCTTGCAATGTGGCCTATTGGATGGGGAGGGTTAG	GGGGGAGGCAGAGGTCAGAG	+
M123	ZN394_HUMAN.H11MO.0.C	-18	0.00140145	1.07771	0.288727	20	CATGTCCTTGCAATGTGGCCTATTGGATGGGGAGGGTTAG	AGAATGGAATAGAATGGAAT	+
M123	TLX1_HUMAN.H11MO.0.D	-5	0.00163694	1.25881	0.288727	17	CATGTCCTTGCAATGTGGCCTATTGGATGGGGAGGGTTAG	CCTTGGCAACTTGCCAG	-
M123	AIRE_HUMAN.H11MO.0.C	-21	0.00170326	1.30981	0.288727	18	CATGTCCTTGCAATGTGGCCTATTGGATGGGGAGGGTTAG	ATTGGTTTTATTGGTTAA	+
M123	MNX1_HUMAN.H11MO.0.D	-4	0.00200884	1.5448	0.306474	19	CATGTCCTTGCAATGTGGCCTATTGGATGGGGAGGGTTAG	CTATTTTAATAACCCTTAA	+
M123	ZFX_HUMAN.H11MO.1.A	-24	0.00261529	2.01116	0.307712	16	CATGTCCTTGCAATGTGGCCTATTGGATGGGGAGGGTTAG	GGGGGCGGAGGCCGGGG	+
M123	ZN341_HUMAN.H11MO.0.C	-24	0.00262204	2.01635	0.307712	16	CATGTCCTTGCAATGTGGCCTATTGGATGGGGAGGGTTAG	GGGGGGGGGGGGAGGGAAGAGC	+
M123	ZN264_HUMAN.H11MO.0.C	-5	0.0033265	2.55808	0.358625	24	CATGTCCTTGCAATGTGGCCTATTGGATGGGGAGGGTTAG	AATGGGATTAGTGCCCTTATAAGA	-
M123	ZFP82_HUMAN.H11MO.0.C	-9	0.00376107	2.89226	0.358625	24	CATGTCCTTGCAATGTGGCCTATTGGATGGGGAGGGTTAG	GAAGAGAGAATTAGTGAAATGGAA	-
M123	ZN589_HUMAN.H11MO.0.D	-4	0.00435088	3.34582	0.371262	16	CATGTCCTTGCAATGTGGCCTATTGGATGGGGAGGGTTAG	CCCACGGTTACTGCCG	+
M123	FOXD3_HUMAN.H11MO.0.D	-8	0.0045219	3.47734	0.371262	15	CATGTCCTTGCAATGTGGCCTATTGGATGGGGAGGGTTAG	TGCTAAGTAAACAAA	-
M123	LEF1_HUMAN.H11MO.0.A	-23	0.00462366	3.55559	0.371262	14	CATGTCCTTGCAATGTGGCCTATTGGATGGGGAGGGTTAG	AGCAAATCAAAGGA	-
M123	PROX1_HUMAN.H11MO.0.D	-19	0.00513823	3.9513	0.373287	17	CATGTCCTTGCAATGTGGCCTATTGGATGGGGAGGGTTAG	GGGTAAGGCGGGTTGGG	+
M123	HME2_HUMAN.H11MO.0.D	-8	0.00587169	4.51533	0.407182	11	CATGTCCTTGCAATGTGGCCTATTGGATGGGGAGGGTTAG	GGTAATTAGGG	+
M123	HNF4G_HUMAN.H11MO.0.B	-8	0.00642494	4.94078	0.426177	14	CATGTCCTTGCAATGTGGCCTATTGGATGGGGAGGGTTAG	TGGACTTTGGACTC	-
M123	PATZ1_HUMAN.H11MO.0.C	-16	0.00723607	5.56454	0.459981	22	CATGTCCTTGCAATGTGGCCTATTGGATGGGGAGGGTTAG	GGGGAGGGGGCGGGGGGGGAGG	+
M123	NR1D1_HUMAN.H11MO.0.B	-7	0.00754826	5.80462	0.460634	19	CATGTCCTTGCAATGTGGCCTATTGGATGGGGAGGGTTAG	AGGGAAGTGGGTCAGAAGG	+
M123	SP4_HUMAN.H11MO.0.A	-22	0.00823494	6.33267	0.48321	18	CATGTCCTTGCAATGTGGCCTATTGGATGGGGAGGGTTAG	GGGAAGGGGGCGGGGCCGGG	+
M124	IRX2_HUMAN.H11MO.0.D	0	0.000132087	0.101575	0.0923523	19	TGTCTGCTGATCATTCTCATCATGTGAATTGATGGTATCA	ACATGGGTGGGCATGTTGG	+
M124	GATA2_HUMAN.H11MO.0.A	-28	0.000202267	0.155544	0.0923523	12	TGTCTGCTGATCATTCTCATCATGTGAATTGATGGTATCA	CTGGGGGGTGGAGATAAGG	+
M124	MNX1_HUMAN.H11MO.0.D	-1	0.000259912	0.199872	0.0923523	19	TGTCTGCTGATCATTCTCATCATGTGAATTGATGGTATCA	CTATTTTAATAACCCTTAA	+
M124	GATA1_HUMAN.H11MO.0.A	-28	0.000361063	0.277658	0.0923523	12	TGTCTGCTGATCATTCTCATCATGTGAATTGATGGTATCA	CTGGCGGGGACAGATAAGA	+
M124	HXC10_HUMAN.H11MO.0.D	-7	0.00146823	1.12907	0.303409	19	TGTCTGCTGATCATTCTCATCATGTGAATTGATGGTATCA	TTTTTAATTTTTTTATTAC	+
M125	MNX1_HUMAN.H11MO.0.D	0	6.55461e-06	0.00504049	0.0100526	19	GATTTTCTTTATTTCTATCATTATTAGTGGTATACAATGT	CTATTTTAATAACCCTTAA	+
M125	ZN394_HUMAN.H11MO.0.C	-2	0.00016315	0.125463	0.075697	20	GATTTTCTTTATTTCTATCATTATTAGTGGTATACAATGT	ATTCCATTCTATTCCATTCT	-
M125	HXC10_HUMAN.H11MO.0.D	-11	0.000197427	0.151822	0.075697	19	GATTTTCTTTATTTCTATCATTATTAGTGGTATACAATGT	TTTTTAATTTTTTTATTAC	+
M125	IRX2_HUMAN.H11MO.0.D	-17	0.000325112	0.250011	0.0997229	19	GATTTTCTTTATTTCTATCATTATTAGTGGTATACAATGT	ACATGGGTGGGCATGTTGG	+
M125	HME2_HUMAN.H11MO.0.D	-18	0.000654801	0.503542	0.167375	11	GATTTTCTTTATTTCTATCATTATTAGTGGTATACAATGT	GGTAATTAGGG	+
M125	LEF1_HUMAN.H11MO.0.A	-5	0.00224201	1.72411	0.483987	14	GATTTTCTTTATTTCTATCATTATTAGTGGTATACAATGT	TCCTTTGATTTGCT	+
M125	RXRA_HUMAN.H11MO.0.A	-1	0.0025246	1.94142	0.483987	20	GATTTTCTTTATTTCTATCATTATTAGTGGTATACAATGT	CTCTGACCTCTGCCTCCCCC	-
M126	MNX1_HUMAN.H11MO.0.D	-8	6.85993e-05	0.0527528	0.0978024	19	CTCAGGTACTAGTAAACACAAGCATGTTAAATTCTTGTGT	CTATTTTAATAACCCTTAA	+
M126	SMAD3_HUMAN.H11MO.0.B	-2	0.00069999	0.538293	0.358086	12	CTCAGGTACTAGTAAACACAAGCATGTTAAATTCTTGTGT	CAGGTGACAGAG	-
M126	AIRE_HUMAN.H11MO.0.C	-4	0.000955477	0.734762	0.366586	18	CTCAGGTACTAGTAAACACAAGCATGTTAAATTCTTGTGT	TTAACCAATATAACCAAT	-
M126	BRAC_HUMAN.H11MO.0.A	-10	0.00126017	0.969072	0.373261	20	CTCAGGTACTAGTAAACACAAGCATGTTAAATTCTTGTGT	ATTTCACACCTCCCTGCTAA	-
M126	HXC10_HUMAN.H11MO.0.D	-14	0.00145931	1.12221	0.373261	19	CTCAGGTACTAGTAAACACAAGCATGTTAAATTCTTGTGT	GTAATAAAAAAATTAAAAA	-
M126	IRX2_HUMAN.H11MO.0.D	-8	0.00196958	1.51461	0.394334	19	CTCAGGTACTAGTAAACACAAGCATGTTAAATTCTTGTGT	CCAACATGCCCACCCATGT	-
M126	Z324A_HUMAN.H11MO.0.C	-10	0.0020556	1.58076	0.394334	23	CTCAGGTACTAGTAAACACAAGCATGTTAAATTCTTGTGT	TGGCAGCAAAGGATGGTTTGATA	-
M127	MNX1_HUMAN.H11MO.0.D	-1	0.000191231	0.147057	0.293478	19	TGAAATGGTATCTTTGTTAATACGCAACGTTTCCAAGACC	TTAAGGGTTATTAAAATAG	-
M127	IRX2_HUMAN.H11MO.0.D	-19	0.000700395	0.538604	0.316139	19	TGAAATGGTATCTTTGTTAATACGCAACGTTTCCAAGACC	ACATGGGTGGGCATGTTGG	+
M127	HXC10_HUMAN.H11MO.0.D	-1	0.000757118	0.582224	0.316139	19	TGAAATGGTATCTTTGTTAATACGCAACGTTTCCAAGACC	TTTTTAATTTTTTTATTAC	+
M127	GATA1_HUMAN.H11MO.0.A	-29	0.00102999	0.792061	0.316139	11	TGAAATGGTATCTTTGTTAATACGCAACGTTTCCAAGACC	CTGGCGGGGACAGATAAGA	+
# Tomtom (Motif Comparison Tool): Version 5.5.5 compiled on Dec 7 2023 at 04:32:55
# The format of this file is described at http://localhost:8080/meme_5.5.5/doc/tomtom-output-format.html.
# tomtom -o /data/result_enhancer113-GM12878 /data/GM12878-MOTIF/result_motif_en/motifs_en113.txt /data/HOCOMOCOv11_full_HUMAN_mono_meme_format.meme
