# Supplementary material for: DeepEPI: CNN-transformer-based model for extracting TF interactions through predicting enhancer-promoter interactions
Source: Bioinform Adv. 2025 Sep 17;5(1):vbaf221. doi: 10.1093/bioadv/vbaf221 (PMC12478696; doi:10.1093/bioadv/vbaf221)
Supplement: vbaf221_Supplementary_Data [file vbaf221_supplementary_data.zip › Supplementary_file5/GM12878/result_enhancer113-GM12878/tomtom.xml]

<?xml version='1.0' encoding='UTF-8' standalone='yes'?>
<tomtom version="5.5.5" release="Thu Sep 14 08:48:04 2023 +1000">
  <model>
    <command_line>tomtom -o /data/result_enhancer113-GM12878 /data/GM12878-MOTIF/result_motif_en/motifs_en113.txt /data/HOCOMOCOv11_full_HUMAN_mono_meme_format.meme</command_line>
    <distance_measure value="ed"/>
    <threshold type="qvalue">0.5</threshold>
    <alphabet name="DNA" like="dna">
      <letter id="A" symbol="A" complement="T" name="Adenine" colour="CC0000"/>
      <letter id="C" symbol="C" complement="G" name="Cytosine" colour="0000CC"/>
      <letter id="G" symbol="G" complement="C" name="Guanine" colour="FFB300"/>
      <letter id="T" symbol="T" aliases="U" complement="A" name="Thymine" colour="008000"/>
      <letter id="N" symbol="N" aliases="X." equals="ACGT" name="Any base"/>
      <letter id="V" symbol="V" equals="ACG" name="Not T"/>
      <letter id="H" symbol="H" equals="ACT" name="Not G"/>
      <letter id="D" symbol="D" equals="AGT" name="Not C"/>
      <letter id="B" symbol="B" equals="CGT" name="Not A"/>
      <letter id="M" symbol="M" equals="AC" name="Amino"/>
      <letter id="R" symbol="R" equals="AG" name="Purine"/>
      <letter id="W" symbol="W" equals="AT" name="Weak"/>
      <letter id="S" symbol="S" equals="CG" name="Strong"/>
      <letter id="Y" symbol="Y" equals="CT" name="Pyrimidine"/>
      <letter id="K" symbol="K" equals="GT" name="Keto"/>
    </alphabet>
    <strands>both</strands>
    <background from="--query--" A="0.25" C="0.25" G="0.25" T="0.25"/>
    <host>f5f03e2d8156</host>
    <when>Mon Jan 29 09:37:14 2024</when>
  </model>
  <query_dbs>
    <db source="/data/GM12878-MOTIF/result_motif_en/motifs_en113.txt" name="motifs_en113.txt" loaded="110" excluded="0" last_mod_date="Sat Jan 27 10:11:55 2024"/>
  </query_dbs>
  <target_dbs>
    <db source="/data/HOCOMOCOv11_full_HUMAN_mono_meme_format.meme" name="HOCOMOCOv11_full_HUMAN_mono_meme_format" loaded="769" excluded="0" last_mod_date="Fri Jan 12 11:21:36 2024"/>
  </target_dbs>
  <queries>
    <motif db="0" id="M0" alt="O0" length="40" nsites="8" evalue="1.3e-003">
      <pos A="0.30698" C="0.00308642" G="0.0790598" T="0.610874"/>
      <pos A="0.30698" C="0.00308642" G="0.0790598" T="0.610874"/>
      <pos A="0.382953" C="0.155033" G="0.231006" T="0.231006"/>
      <pos A="0.382953" C="0.0790598" G="0.0790598" T="0.458926"/>
      <pos A="0.382953" C="0.0790598" G="0.155033" T="0.382953"/>
      <pos A="0.155033" C="0.0790598" G="0.155033" T="0.610874"/>
      <pos A="0.155033" C="0.00308642" G="0.382953" T="0.458926"/>
      <pos A="0.155033" C="0.155033" G="0.382953" T="0.30698"/>
      <pos A="0.382953" C="0.0790598" G="0.00308642" T="0.534901"/>
      <pos A="0.155033" C="0.231006" G="0.382953" T="0.231006"/>
      <pos A="0.534901" C="0.30698" G="0.155033" T="0.00308642"/>
      <pos A="0.458926" C="0.382953" G="0.00308642" T="0.155033"/>
      <pos A="0.155033" C="0.610874" G="0.155033" T="0.0790598"/>
      <pos A="0.610874" C="0.0790598" G="0.00308642" T="0.30698"/>
      <pos A="0.0790598" C="0.231006" G="0.30698" T="0.382953"/>
      <pos A="0.458926" C="0.231006" G="0.155033" T="0.155033"/>
      <pos A="0.155033" C="0.155033" G="0.00308642" T="0.686847"/>
      <pos A="0.0790598" C="0.155033" G="0.382953" T="0.382953"/>
      <pos A="0.0790598" C="0.231006" G="0.155033" T="0.534901"/>
      <pos A="0.155033" C="0.00308642" G="0.30698" T="0.534901"/>
      <pos A="0.00308642" C="0.458926" G="0.30698" T="0.231006"/>
      <pos A="0.231006" C="0.155033" G="0.30698" T="0.30698"/>
      <pos A="0.231006" C="0.382953" G="0.30698" T="0.0790598"/>
      <pos A="0.0790598" C="0.30698" G="0.231006" T="0.382953"/>
      <pos A="0.231006" C="0.0790598" G="0.30698" T="0.382953"/>
      <pos A="0.382953" C="0.00308642" G="0.155033" T="0.458926"/>
      <pos A="0.0790598" C="0.30698" G="0.458926" T="0.155033"/>
      <pos A="0.534901" C="0.0790598" G="0.155033" T="0.231006"/>
      <pos A="0.231006" C="0.30698" G="0.231006" T="0.231006"/>
      <pos A="0.0790598" C="0.382953" G="0.382953" T="0.155033"/>
      <pos A="0.231006" C="0.00308642" G="0.155033" T="0.610874"/>
      <pos A="0.0790598" C="0.382953" G="0.30698" T="0.231006"/>
      <pos A="0.155033" C="0.0790598" G="0.155033" T="0.610874"/>
      <pos A="0.30698" C="0.0790598" G="0.610874" T="0.00308642"/>
      <pos A="0.0790598" C="0.30698" G="0.155033" T="0.458926"/>
      <pos A="0.30698" C="0.231006" G="0.155033" T="0.30698"/>
      <pos A="0.0790598" C="0.00308642" G="0.382953" T="0.534901"/>
      <pos A="0.155033" C="0.0790598" G="0.762821" T="0.00308642"/>
      <pos A="0.231006" C="0.155033" G="0.231006" T="0.382953"/>
      <pos A="0.382953" C="0.155033" G="0.231006" T="0.231006"/>
    </motif>
    <motif db="0" id="M1" alt="O1" length="40" nsites="8" evalue="1.3e-003">
      <pos A="0.222565" C="0.387174" G="0.277435" T="0.112826"/>
      <pos A="0.167696" C="0.387174" G="0.332304" T="0.112826"/>
      <pos A="0.332304" C="0.112826" G="0.167696" T="0.387174"/>
      <pos A="0.167696" C="0.112826" G="0.496914" T="0.222565"/>
      <pos A="0.112826" C="0.112826" G="0.606653" T="0.167696"/>
      <pos A="0.112826" C="0.387174" G="0.0579565" T="0.442043"/>
      <pos A="0.332304" C="0.112826" G="0.442043" T="0.112826"/>
      <pos A="0.00308642" C="0.0579565" G="0.496914" T="0.442043"/>
      <pos A="0.112826" C="0.167696" G="0.332304" T="0.387174"/>
      <pos A="0.387174" C="0.0579565" G="0.442043" T="0.112826"/>
      <pos A="0.0579565" C="0.222565" G="0.606653" T="0.112826"/>
      <pos A="0.277435" C="0.387174" G="0.222565" T="0.112826"/>
      <pos A="0.277435" C="0.442043" G="0.00308642" T="0.277435"/>
      <pos A="0.167696" C="0.167696" G="0.277435" T="0.387174"/>
      <pos A="0.167696" C="0.496914" G="0.167696" T="0.167696"/>
      <pos A="0.0579565" C="0.661523" G="0.167696" T="0.112826"/>
      <pos A="0.277435" C="0.167696" G="0.387174" T="0.167696"/>
      <pos A="0.0579565" C="0.332304" G="0.222565" T="0.387174"/>
      <pos A="0.277435" C="0.00308642" G="0.496914" T="0.222565"/>
      <pos A="0.0579565" C="0.332304" G="0.442043" T="0.167696"/>
      <pos A="0.167696" C="0.332304" G="0.222565" T="0.277435"/>
      <pos A="0.0579565" C="0.167696" G="0.332304" T="0.442043"/>
      <pos A="0.332304" C="0.222565" G="0.222565" T="0.222565"/>
      <pos A="0.167696" C="0.222565" G="0.551784" T="0.0579565"/>
      <pos A="0.00308642" C="0.496914" G="0.112826" T="0.387174"/>
      <pos A="0.112826" C="0.332304" G="0.442043" T="0.112826"/>
      <pos A="0.387174" C="0.0579565" G="0.277435" T="0.277435"/>
      <pos A="0.167696" C="0.00308642" G="0.661523" T="0.167696"/>
      <pos A="0.277435" C="0.0579565" G="0.442043" T="0.222565"/>
      <pos A="0.277435" C="0.167696" G="0.442043" T="0.112826"/>
      <pos A="0.167696" C="0.551784" G="0.112826" T="0.167696"/>
      <pos A="0.387174" C="0.387174" G="0.167696" T="0.0579565"/>
      <pos A="0.277435" C="0.496914" G="0.167696" T="0.0579565"/>
      <pos A="0.277435" C="0.167696" G="0.277435" T="0.277435"/>
      <pos A="0.332304" C="0.222565" G="0.442043" T="0.00308642"/>
      <pos A="0.332304" C="0.277435" G="0.167696" T="0.222565"/>
      <pos A="0.0579565" C="0.0579565" G="0.277435" T="0.606653"/>
      <pos A="0.387174" C="0.277435" G="0.222565" T="0.112826"/>
      <pos A="0.222565" C="0.332304" G="0.167696" T="0.277435"/>
      <pos A="0.112826" C="0.606653" G="0.222565" T="0.0579565"/>
    </motif>
    <motif db="0" id="M10" alt="O10" length="40" nsites="8" evalue="1.3e-003">
      <pos A="0.260736" C="0.0889699" G="0.174852" T="0.475443"/>
      <pos A="0.303677" C="0.131911" G="0.217794" T="0.346618"/>
      <pos A="0.432502" C="0.260736" G="0.303677" T="0.00308642"/>
      <pos A="0.38956" C="0.303677" G="0.131911" T="0.174852"/>
      <pos A="0.346618" C="0.303677" G="0.0889699" T="0.260736"/>
      <pos A="0.131911" C="0.303677" G="0.131911" T="0.432502"/>
      <pos A="0.217794" C="0.0889699" G="0.432502" T="0.260736"/>
      <pos A="0.561325" C="0.217794" G="0.0889699" T="0.131911"/>
      <pos A="0.38956" C="0.0889699" G="0.518384" T="0.00308642"/>
      <pos A="0.432502" C="0.260736" G="0.00308642" T="0.303677"/>
      <pos A="0.131911" C="0.38956" G="0.00308642" T="0.475443"/>
      <pos A="0.131911" C="0.174852" G="0.0889699" T="0.604268"/>
      <pos A="0.217794" C="0.346618" G="0.131911" T="0.303677"/>
      <pos A="0.561325" C="0.131911" G="0.131911" T="0.174852"/>
      <pos A="0.0889699" C="0.217794" G="0.174852" T="0.518384"/>
      <pos A="0.174852" C="0.131911" G="0.432502" T="0.260736"/>
      <pos A="0.217794" C="0.174852" G="0.346618" T="0.260736"/>
      <pos A="0.346618" C="0.174852" G="0.217794" T="0.260736"/>
      <pos A="0.260736" C="0.131911" G="0.475443" T="0.131911"/>
      <pos A="0.131911" C="0.0889699" G="0.131911" T="0.647209"/>
      <pos A="0.174852" C="0.174852" G="0.260736" T="0.38956"/>
      <pos A="0.174852" C="0.131911" G="0.432502" T="0.260736"/>
      <pos A="0.303677" C="0.346618" G="0.174852" T="0.174852"/>
      <pos A="0.475443" C="0.174852" G="0.131911" T="0.217794"/>
      <pos A="0.475443" C="0.131911" G="0.131911" T="0.260736"/>
      <pos A="0.217794" C="0.432502" G="0.00308642" T="0.346618"/>
      <pos A="0.131911" C="0.0460277" G="0.217794" T="0.604268"/>
      <pos A="0.260736" C="0.00308642" G="0.303677" T="0.432502"/>
      <pos A="0.303677" C="0.0889699" G="0.38956" T="0.217794"/>
      <pos A="0.260736" C="0.131911" G="0.217794" T="0.38956"/>
      <pos A="0.303677" C="0.0889699" G="0.303677" T="0.303677"/>
      <pos A="0.303677" C="0.0889699" G="0.475443" T="0.131911"/>
      <pos A="0.260736" C="0.0889699" G="0.432502" T="0.217794"/>
      <pos A="0.174852" C="0.38956" G="0.131911" T="0.303677"/>
      <pos A="0.38956" C="0.0889699" G="0.260736" T="0.260736"/>
      <pos A="0.38956" C="0.174852" G="0.303677" T="0.131911"/>
      <pos A="0.174852" C="0.131911" G="0.217794" T="0.475443"/>
      <pos A="0.0889699" C="0.217794" G="0.604268" T="0.0889699"/>
      <pos A="0.217794" C="0.131911" G="0.0460277" T="0.604268"/>
      <pos A="0.0889699" C="0.38956" G="0.174852" T="0.346618"/>
    </motif>
    <motif db="0" id="M100" alt="O100" length="40" nsites="8" evalue="1.3e-003">
      <pos A="0.332304" C="0.208847" G="0.291153" T="0.167696"/>
      <pos A="0.743827" C="0.044239" G="0.0853906" T="0.126543"/>
      <pos A="0.208847" C="0.044239" G="0.661523" T="0.0853906"/>
      <pos A="0.538066" C="0.291153" G="0.0853906" T="0.0853906"/>
      <pos A="0.25" C="0.291153" G="0.044239" T="0.414609"/>
      <pos A="0.167696" C="0.208847" G="0.208847" T="0.414609"/>
      <pos A="0.332304" C="0.373457" G="0.167696" T="0.126543"/>
      <pos A="0.291153" C="0.332304" G="0.0853906" T="0.291153"/>
      <pos A="0.208847" C="0.167696" G="0.291153" T="0.332304"/>
      <pos A="0.373457" C="0.0853906" G="0.455761" T="0.0853906"/>
      <pos A="0.25" C="0.332304" G="0.208847" T="0.208847"/>
      <pos A="0.373457" C="0.167696" G="0.332304" T="0.126543"/>
      <pos A="0.373457" C="0.126543" G="0.208847" T="0.291153"/>
      <pos A="0.0853906" C="0.044239" G="0.661523" T="0.208847"/>
      <pos A="0.208847" C="0.126543" G="0.414609" T="0.25"/>
      <pos A="0.126543" C="0.373457" G="0.291153" T="0.208847"/>
      <pos A="0.25" C="0.332304" G="0.044239" T="0.373457"/>
      <pos A="0.414609" C="0.126543" G="0.291153" T="0.167696"/>
      <pos A="0.25" C="0.208847" G="0.25" T="0.291153"/>
      <pos A="0.167696" C="0.167696" G="0.496914" T="0.167696"/>
      <pos A="0.126543" C="0.126543" G="0.332304" T="0.414609"/>
      <pos A="0.332304" C="0.414609" G="0.25" T="0.00308642"/>
      <pos A="0.25" C="0.414609" G="0.126543" T="0.208847"/>
      <pos A="0.167696" C="0.044239" G="0.496914" T="0.291153"/>
      <pos A="0.25" C="0.208847" G="0.332304" T="0.208847"/>
      <pos A="0.62037" C="0.208847" G="0.0853906" T="0.0853906"/>
      <pos A="0.044239" C="0.0853906" G="0.702675" T="0.167696"/>
      <pos A="0.167696" C="0.126543" G="0.291153" T="0.414609"/>
      <pos A="0.25" C="0.126543" G="0.208847" T="0.414609"/>
      <pos A="0.538066" C="0.126543" G="0.126543" T="0.208847"/>
      <pos A="0.373457" C="0.126543" G="0.044239" T="0.455761"/>
      <pos A="0.167696" C="0.373457" G="0.373457" T="0.0853906"/>
      <pos A="0.291153" C="0.414609" G="0.126543" T="0.167696"/>
      <pos A="0.208847" C="0.208847" G="0.373457" T="0.208847"/>
      <pos A="0.208847" C="0.208847" G="0.126543" T="0.455761"/>
      <pos A="0.126543" C="0.373457" G="0.25" T="0.25"/>
      <pos A="0.25" C="0.538066" G="0.0853906" T="0.126543"/>
      <pos A="0.414609" C="0.332304" G="0.00308642" T="0.25"/>
      <pos A="0.25" C="0.291153" G="0.167696" T="0.291153"/>
      <pos A="0.167696" C="0.208847" G="0.0853906" T="0.538066"/>
    </motif>
    <motif db="0" id="M101" alt="O101" length="40" nsites="8" evalue="1.3e-003">
      <pos A="0.458926" C="0.00308642" G="0.117047" T="0.42094"/>
      <pos A="0.231006" C="0.231006" G="0.268994" T="0.268994"/>
      <pos A="0.30698" C="0.268994" G="0.0790598" T="0.344967"/>
      <pos A="0.155033" C="0.155033" G="0.19302" T="0.496914"/>
      <pos A="0.0410736" C="0.00308642" G="0.496914" T="0.458926"/>
      <pos A="0.0790598" C="0.30698" G="0.42094" T="0.19302"/>
      <pos A="0.231006" C="0.268994" G="0.30698" T="0.19302"/>
      <pos A="0.231006" C="0.19302" G="0.0410736" T="0.534901"/>
      <pos A="0.30698" C="0.155033" G="0.42094" T="0.117047"/>
      <pos A="0.30698" C="0.155033" G="0.231006" T="0.30698"/>
      <pos A="0.0410736" C="0.42094" G="0.382953" T="0.155033"/>
      <pos A="0.382953" C="0.231006" G="0.117047" T="0.268994"/>
      <pos A="0.268994" C="0.30698" G="0.19302" T="0.231006"/>
      <pos A="0.344967" C="0.344967" G="0.117047" T="0.19302"/>
      <pos A="0.268994" C="0.19302" G="0.458926" T="0.0790598"/>
      <pos A="0.0410736" C="0.268994" G="0.42094" T="0.268994"/>
      <pos A="0.155033" C="0.231006" G="0.344967" T="0.268994"/>
      <pos A="0.382953" C="0.155033" G="0.155033" T="0.30698"/>
      <pos A="0.117047" C="0.117047" G="0.382953" T="0.382953"/>
      <pos A="0.42094" C="0.19302" G="0.268994" T="0.117047"/>
      <pos A="0.344967" C="0.458926" G="0.0790598" T="0.117047"/>
      <pos A="0.231006" C="0.268994" G="0.344967" T="0.155033"/>
      <pos A="0.42094" C="0.30698" G="0.0410736" T="0.231006"/>
      <pos A="0.0790598" C="0.155033" G="0.458926" T="0.30698"/>
      <pos A="0.496914" C="0.30698" G="0.0410736" T="0.155033"/>
      <pos A="0.30698" C="0.30698" G="0.155033" T="0.231006"/>
      <pos A="0.268994" C="0.0790598" G="0.572887" T="0.0790598"/>
      <pos A="0.231006" C="0.268994" G="0.155033" T="0.344967"/>
      <pos A="0.30698" C="0.344967" G="0.30698" T="0.0410736"/>
      <pos A="0.382953" C="0.0790598" G="0.155033" T="0.382953"/>
      <pos A="0.382953" C="0.0410736" G="0.19302" T="0.382953"/>
      <pos A="0.534901" C="0.231006" G="0.00308642" T="0.231006"/>
      <pos A="0.117047" C="0.0790598" G="0.19302" T="0.610874"/>
      <pos A="0.30698" C="0.19302" G="0.19302" T="0.30698"/>
      <pos A="0.19302" C="0.42094" G="0.231006" T="0.155033"/>
      <pos A="0.19302" C="0.155033" G="0.268994" T="0.382953"/>
      <pos A="0.155033" C="0.268994" G="0.344967" T="0.231006"/>
      <pos A="0.382953" C="0.458926" G="0.117047" T="0.0410736"/>
      <pos A="0.610874" C="0.268994" G="0.0410736" T="0.0790598"/>
      <pos A="0.268994" C="0.231006" G="0.155033" T="0.344967"/>
    </motif>
    <motif db="0" id="M102" alt="O102" length="40" nsites="8" evalue="1.3e-003">
      <pos A="0.246489" C="0.246489" G="0.326063" T="0.180958"/>
      <pos A="0.213723" C="0.25117" G="0.30734" T="0.227766"/>
      <pos A="0.269893" C="0.162234" G="0.279255" T="0.288617"/>
      <pos A="0.30734" C="0.218404" G="0.204361" T="0.269893"/>
      <pos A="0.237128" C="0.166916" G="0.316702" T="0.279255"/>
      <pos A="0.180958" C="0.162234" G="0.260532" T="0.396276"/>
      <pos A="0.185639" C="0.213723" G="0.293298" T="0.30734"/>
      <pos A="0.35883" C="0.166916" G="0.0967032" T="0.377553"/>
      <pos A="0.326063" C="0.129469" G="0.283936" T="0.260532"/>
      <pos A="0.255851" C="0.241808" G="0.120107" T="0.382233"/>
      <pos A="0.157554" C="0.274575" G="0.255851" T="0.312021"/>
      <pos A="0.405638" C="0.124788" G="0.218404" T="0.25117"/>
      <pos A="0.279255" C="0.218404" G="0.199681" T="0.30266"/>
      <pos A="0.241808" C="0.283936" G="0.190319" T="0.283936"/>
      <pos A="0.176277" C="0.293298" G="0.269893" T="0.260532"/>
      <pos A="0.176277" C="0.241808" G="0.237128" T="0.344787"/>
      <pos A="0.335425" C="0.185639" G="0.274575" T="0.204361"/>
      <pos A="0.30266" C="0.185639" G="0.180958" T="0.330745"/>
      <pos A="0.372872" C="0.157554" G="0.354148" T="0.115426"/>
      <pos A="0.209043" C="0.269893" G="0.30734" T="0.213723"/>
      <pos A="0.246489" C="0.316702" G="0.148192" T="0.288617"/>
      <pos A="0.195" C="0.218404" G="0.330745" T="0.255851"/>
      <pos A="0.232446" C="0.171596" G="0.255851" T="0.340106"/>
      <pos A="0.485212" C="0.129469" G="0.274575" T="0.110746"/>
      <pos A="0.260532" C="0.0452138" G="0.288617" T="0.405638"/>
      <pos A="0.0311714" C="0.288617" G="0.330745" T="0.349468"/>
      <pos A="0.204361" C="0.274575" G="0.148192" T="0.372872"/>
      <pos A="0.297978" C="0.283936" G="0.0732988" T="0.344787"/>
      <pos A="0.180958" C="0.0967032" G="0.30734" T="0.415"/>
      <pos A="0.382233" C="0.293298" G="0.190319" T="0.134149"/>
      <pos A="0.223085" C="0.265213" G="0.241808" T="0.269893"/>
      <pos A="0.377553" C="0.176277" G="0.227766" T="0.218404"/>
      <pos A="0.42436" C="0.297978" G="0.0920217" T="0.185639"/>
      <pos A="0.227766" C="0.162234" G="0.246489" T="0.36351"/>
      <pos A="0.199681" C="0.297978" G="0.279255" T="0.223085"/>
      <pos A="0.213723" C="0.349468" G="0.241808" T="0.195"/>
      <pos A="0.190319" C="0.288617" G="0.157554" T="0.36351"/>
      <pos A="0.218404" C="0.0967032" G="0.330745" T="0.354148"/>
      <pos A="0.152873" C="0.246489" G="0.321383" T="0.279255"/>
      <pos A="0.279255" C="0.279255" G="0.195" T="0.246489"/>
    </motif>
    <motif db="0" id="M103" alt="O103" length="40" nsites="8" evalue="1.3e-003">
      <pos A="0.387174" C="0.222565" G="0.332304" T="0.0579565"/>
      <pos A="0.387174" C="0.332304" G="0.0579565" T="0.222565"/>
      <pos A="0.0579565" C="0.332304" G="0.167696" T="0.442043"/>
      <pos A="0.112826" C="0.222565" G="0.277435" T="0.387174"/>
      <pos A="0.167696" C="0.0579565" G="0.551784" T="0.222565"/>
      <pos A="0.222565" C="0.0579565" G="0.277435" T="0.442043"/>
      <pos A="0.167696" C="0.222565" G="0.167696" T="0.442043"/>
      <pos A="0.112826" C="0.496914" G="0.00308642" T="0.387174"/>
      <pos A="0.222565" C="0.277435" G="0.112826" T="0.387174"/>
      <pos A="0.387174" C="0.167696" G="0.277435" T="0.167696"/>
      <pos A="0.222565" C="0.222565" G="0.551784" T="0.00308642"/>
      <pos A="0.222565" C="0.332304" G="0.332304" T="0.112826"/>
      <pos A="0.387174" C="0.00308642" G="0.167696" T="0.442043"/>
      <pos A="0.496914" C="0.387174" G="0.112826" T="0.00308642"/>
      <pos A="0.716392" C="0.00308642" G="0.167696" T="0.112826"/>
      <pos A="0.277435" C="0.551784" G="0.0579565" T="0.112826"/>
      <pos A="0.332304" C="0.112826" G="0.222565" T="0.332304"/>
      <pos A="0.222565" C="0.112826" G="0.332304" T="0.332304"/>
      <pos A="0.332304" C="0.332304" G="0.0579565" T="0.277435"/>
      <pos A="0.222565" C="0.551784" G="0.112826" T="0.112826"/>
      <pos A="0.551784" C="0.112826" G="0.112826" T="0.222565"/>
      <pos A="0.496914" C="0.167696" G="0.112826" T="0.222565"/>
      <pos A="0.551784" C="0.222565" G="0.222565" T="0.00308642"/>
      <pos A="0.551784" C="0.222565" G="0.112826" T="0.112826"/>
      <pos A="0.496914" C="0.112826" G="0.277435" T="0.112826"/>
      <pos A="0.442043" C="0.167696" G="0.0579565" T="0.332304"/>
      <pos A="0.222565" C="0.442043" G="0.167696" T="0.167696"/>
      <pos A="0.112826" C="0.606653" G="0.277435" T="0.00308642"/>
      <pos A="0.222565" C="0.606653" G="0.167696" T="0.00308642"/>
      <pos A="0.167696" C="0.442043" G="0.167696" T="0.222565"/>
      <pos A="0.277435" C="0.167696" G="0.00308642" T="0.551784"/>
      <pos A="0.167696" C="0.387174" G="0.167696" T="0.277435"/>
      <pos A="0.00308642" C="0.0579565" G="0.661523" T="0.277435"/>
      <pos A="0.167696" C="0.277435" G="0.387174" T="0.167696"/>
      <pos A="0.277435" C="0.442043" G="0.0579565" T="0.222565"/>
      <pos A="0.551784" C="0.222565" G="0.222565" T="0.00308642"/>
      <pos A="0.112826" C="0.222565" G="0.167696" T="0.496914"/>
      <pos A="0.387174" C="0.167696" G="0.167696" T="0.277435"/>
      <pos A="0.222565" C="0.222565" G="0.167696" T="0.387174"/>
      <pos A="0.222565" C="0.332304" G="0.332304" T="0.112826"/>
    </motif>
    <motif db="0" id="M105" alt="O105" length="40" nsites="8" evalue="1.3e-003">
      <pos A="0.299383" C="0.151235" G="0.151235" T="0.398148"/>
      <pos A="0.200617" C="0.447531" G="0.348765" T="0.00308642"/>
      <pos A="0.299383" C="0.299383" G="0.200617" T="0.200617"/>
      <pos A="0.299383" C="0.25" G="0.25" T="0.200617"/>
      <pos A="0.151235" C="0.200617" G="0.447531" T="0.200617"/>
      <pos A="0.398148" C="0.101852" G="0.299383" T="0.200617"/>
      <pos A="0.151235" C="0.0524691" G="0.151235" T="0.645062"/>
      <pos A="0.447531" C="0.101852" G="0.151235" T="0.299383"/>
      <pos A="0.348765" C="0.447531" G="0.200617" T="0.00308642"/>
      <pos A="0.447531" C="0.299383" G="0.101852" T="0.151235"/>
      <pos A="0.546296" C="0.25" G="0.151235" T="0.0524691"/>
      <pos A="0.496914" C="0.0524691" G="0.200617" T="0.25"/>
      <pos A="0.151235" C="0.200617" G="0.546296" T="0.101852"/>
      <pos A="0.25" C="0.25" G="0.101852" T="0.398148"/>
      <pos A="0.496914" C="0.200617" G="0.200617" T="0.101852"/>
      <pos A="0.447531" C="0.0524691" G="0.25" T="0.25"/>
      <pos A="0.00308642" C="0.200617" G="0.200617" T="0.595679"/>
      <pos A="0.151235" C="0.00308642" G="0.101852" T="0.743827"/>
      <pos A="0.25" C="0.200617" G="0.151235" T="0.398148"/>
      <pos A="0.398148" C="0.0524691" G="0.447531" T="0.101852"/>
      <pos A="0.200617" C="0.00308642" G="0.299383" T="0.496914"/>
      <pos A="0.101852" C="0.447531" G="0.25" T="0.200617"/>
      <pos A="0.348765" C="0.151235" G="0.25" T="0.25"/>
      <pos A="0.743827" C="0.101852" G="0.0524691" T="0.101852"/>
      <pos A="0.496914" C="0.0524691" G="0.200617" T="0.25"/>
      <pos A="0.151235" C="0.25" G="0.151235" T="0.447531"/>
      <pos A="0.496914" C="0.25" G="0.101852" T="0.151235"/>
      <pos A="0.25" C="0.151235" G="0.200617" T="0.398148"/>
      <pos A="0.101852" C="0.299383" G="0.0524691" T="0.546296"/>
      <pos A="0.101852" C="0.299383" G="0.447531" T="0.151235"/>
      <pos A="0.299383" C="0.25" G="0.151235" T="0.299383"/>
      <pos A="0.348765" C="0.398148" G="0.00308642" T="0.25"/>
      <pos A="0.447531" C="0.25" G="0.0524691" T="0.25"/>
      <pos A="0.151235" C="0.25" G="0.299383" T="0.299383"/>
      <pos A="0.101852" C="0.398148" G="0.299383" T="0.200617"/>
      <pos A="0.447531" C="0.101852" G="0.25" T="0.200617"/>
      <pos A="0.200617" C="0.0524691" G="0.25" T="0.496914"/>
      <pos A="0.00308642" C="0.299383" G="0.200617" T="0.496914"/>
      <pos A="0.151235" C="0.447531" G="0.0524691" T="0.348765"/>
      <pos A="0.25" C="0.200617" G="0.25" T="0.299383"/>
    </motif>
    <motif db="0" id="M106" alt="O106" length="40" nsites="8" evalue="1.3e-003">
      <pos A="0.312021" C="0.171596" G="0.35883" T="0.157554"/>
      <pos A="0.204361" C="0.152873" G="0.204361" T="0.438403"/>
      <pos A="0.227766" C="0.340106" G="0.166916" T="0.265213"/>
      <pos A="0.204361" C="0.30266" G="0.190319" T="0.30266"/>
      <pos A="0.312021" C="0.204361" G="0.288617" T="0.195"/>
      <pos A="0.255851" C="0.246489" G="0.176277" T="0.321383"/>
      <pos A="0.283936" C="0.227766" G="0.321383" T="0.166916"/>
      <pos A="0.218404" C="0.162234" G="0.241808" T="0.377553"/>
      <pos A="0.204361" C="0.377553" G="0.162234" T="0.255851"/>
      <pos A="0.297978" C="0.166916" G="0.330745" T="0.204361"/>
      <pos A="0.274575" C="0.134149" G="0.326063" T="0.265213"/>
      <pos A="0.204361" C="0.143511" G="0.405638" T="0.246489"/>
      <pos A="0.293298" C="0.185639" G="0.185639" T="0.335425"/>
      <pos A="0.386915" C="0.0920217" G="0.260532" T="0.260532"/>
      <pos A="0.321383" C="0.190319" G="0.232446" T="0.255851"/>
      <pos A="0.400957" C="0.223085" G="0.124788" T="0.25117"/>
      <pos A="0.190319" C="0.344787" G="0.25117" T="0.213723"/>
      <pos A="0.223085" C="0.176277" G="0.199681" T="0.400957"/>
      <pos A="0.166916" C="0.377553" G="0.148192" T="0.30734"/>
      <pos A="0.283936" C="0.185639" G="0.293298" T="0.237128"/>
      <pos A="0.213723" C="0.237128" G="0.344787" T="0.204361"/>
      <pos A="0.297978" C="0.195" G="0.255851" T="0.25117"/>
      <pos A="0.335425" C="0.162234" G="0.143511" T="0.35883"/>
      <pos A="0.260532" C="0.25117" G="0.101384" T="0.386915"/>
      <pos A="0.241808" C="0.410318" G="0.265213" T="0.0826607"/>
      <pos A="0.227766" C="0.129469" G="0.297978" T="0.344787"/>
      <pos A="0.213723" C="0.143511" G="0.269893" T="0.372872"/>
      <pos A="0.218404" C="0.152873" G="0.279255" T="0.349468"/>
      <pos A="0.190319" C="0.265213" G="0.171596" T="0.372872"/>
      <pos A="0.223085" C="0.152873" G="0.30734" T="0.316702"/>
      <pos A="0.279255" C="0.227766" G="0.297978" T="0.195"/>
      <pos A="0.30266" C="0.152873" G="0.260532" T="0.283936"/>
      <pos A="0.185639" C="0.223085" G="0.246489" T="0.344787"/>
      <pos A="0.42436" C="0.209043" G="0.0873412" T="0.279255"/>
      <pos A="0.134149" C="0.213723" G="0.396276" T="0.255851"/>
      <pos A="0.30266" C="0.227766" G="0.148192" T="0.321383"/>
      <pos A="0.246489" C="0.255851" G="0.195" T="0.30266"/>
      <pos A="0.237128" C="0.260532" G="0.260532" T="0.241808"/>
      <pos A="0.185639" C="0.335425" G="0.129469" T="0.349468"/>
      <pos A="0.246489" C="0.330745" G="0.162234" T="0.260532"/>
    </motif>
    <motif db="0" id="M107" alt="O107" length="40" nsites="8" evalue="1.3e-003">
      <pos A="0.382953" C="0.00308642" G="0.357629" T="0.256331"/>
      <pos A="0.256331" C="0.180358" G="0.231006" T="0.332304"/>
      <pos A="0.433602" C="0.231006" G="0.256331" T="0.0790598"/>
      <pos A="0.30698" C="0.104384" G="0.0790598" T="0.509576"/>
      <pos A="0.332304" C="0.205682" G="0.231006" T="0.231006"/>
      <pos A="0.281655" C="0.180358" G="0.256331" T="0.281655"/>
      <pos A="0.0790598" C="0.382953" G="0.484251" T="0.0537353"/>
      <pos A="0.30698" C="0.281655" G="0.0284109" T="0.382953"/>
      <pos A="0.408278" C="0.0790598" G="0.180358" T="0.332304"/>
      <pos A="0.104384" C="0.129709" G="0.484251" T="0.281655"/>
      <pos A="0.155033" C="0.231006" G="0.332304" T="0.281655"/>
      <pos A="0.484251" C="0.0790598" G="0.180358" T="0.256331"/>
      <pos A="0.30698" C="0.104384" G="0.332304" T="0.256331"/>
      <pos A="0.382953" C="0.332304" G="0.0537353" T="0.231006"/>
      <pos A="0.256331" C="0.205682" G="0.382953" T="0.155033"/>
      <pos A="0.231006" C="0.281655" G="0.180358" T="0.30698"/>
      <pos A="0.357629" C="0.205682" G="0.205682" T="0.231006"/>
      <pos A="0.357629" C="0.281655" G="0.129709" T="0.231006"/>
      <pos A="0.433602" C="0.129709" G="0.281655" T="0.155033"/>
      <pos A="0.0284109" C="0.155033" G="0.408278" T="0.408278"/>
      <pos A="0.30698" C="0.281655" G="0.104384" T="0.30698"/>
      <pos A="0.205682" C="0.458926" G="0.0284109" T="0.30698"/>
      <pos A="0.433602" C="0.104384" G="0.155033" T="0.30698"/>
      <pos A="0.382953" C="0.0537353" G="0.180358" T="0.382953"/>
      <pos A="0.0790598" C="0.231006" G="0.256331" T="0.433602"/>
      <pos A="0.231006" C="0.231006" G="0.104384" T="0.433602"/>
      <pos A="0.155033" C="0.231006" G="0.205682" T="0.408278"/>
      <pos A="0.231006" C="0.332304" G="0.0790598" T="0.357629"/>
      <pos A="0.0790598" C="0.231006" G="0.180358" T="0.509576"/>
      <pos A="0.30698" C="0.129709" G="0.256331" T="0.30698"/>
      <pos A="0.0537353" C="0.484251" G="0.180358" T="0.281655"/>
      <pos A="0.30698" C="0.0790598" G="0.205682" T="0.408278"/>
      <pos A="0.00308642" C="0.104384" G="0.357629" T="0.534901"/>
      <pos A="0.0537353" C="0.408278" G="0.180358" T="0.357629"/>
      <pos A="0.231006" C="0.0537353" G="0.30698" T="0.408278"/>
      <pos A="0.0790598" C="0.155033" G="0.281655" T="0.484251"/>
      <pos A="0.205682" C="0.256331" G="0.30698" T="0.231006"/>
      <pos A="0.155033" C="0.332304" G="0.180358" T="0.332304"/>
      <pos A="0.155033" C="0.458926" G="0.104384" T="0.281655"/>
      <pos A="0.534901" C="0.205682" G="0.0284109" T="0.231006"/>
    </motif>
    <motif db="0" id="M108" alt="O108" length="40" nsites="8" evalue="1.3e-003">
      <pos A="0.0753541" C="0.171711" G="0.605315" T="0.147621"/>
      <pos A="0.171711" C="0.43669" G="0.292156" T="0.099443"/>
      <pos A="0.508958" C="0.099443" G="0.147621" T="0.243977"/>
      <pos A="0.243977" C="0.316245" G="0.243977" T="0.1958"/>
      <pos A="0.123532" C="0.1958" G="0.412601" T="0.268067"/>
      <pos A="0.43669" C="0.1958" G="0.219888" T="0.147621"/>
      <pos A="0.0512642" C="0.316245" G="0.219888" T="0.412601"/>
      <pos A="0.340334" C="0.219888" G="0.171711" T="0.268067"/>
      <pos A="0.219888" C="0.147621" G="0.316245" T="0.316245"/>
      <pos A="0.171711" C="0.292156" G="0.243977" T="0.292156"/>
      <pos A="0.147621" C="0.292156" G="0.123532" T="0.43669"/>
      <pos A="0.147621" C="0.123532" G="0.533047" T="0.1958"/>
      <pos A="0.292156" C="0.0271753" G="0.484869" T="0.1958"/>
      <pos A="0.268067" C="0.412601" G="0.0271753" T="0.292156"/>
      <pos A="0.1958" C="0.123532" G="0.43669" T="0.243977"/>
      <pos A="0.147621" C="0.123532" G="0.1958" T="0.533047"/>
      <pos A="0.0753541" C="0.268067" G="0.268067" T="0.388513"/>
      <pos A="0.364424" C="0.0271753" G="0.147621" T="0.46078"/>
      <pos A="0.171711" C="0.0753541" G="0.412601" T="0.340334"/>
      <pos A="0.147621" C="0.0271753" G="0.412601" T="0.412601"/>
      <pos A="0.412601" C="0.147621" G="0.316245" T="0.123532"/>
      <pos A="0.412601" C="0.123532" G="0.219888" T="0.243977"/>
      <pos A="0.412601" C="0.0271753" G="0.364424" T="0.1958"/>
      <pos A="0.1958" C="0.243977" G="0.340334" T="0.219888"/>
      <pos A="0.412601" C="0.292156" G="0.099443" T="0.1958"/>
      <pos A="0.364424" C="0.0753541" G="0.268067" T="0.292156"/>
      <pos A="0.243977" C="0.243977" G="0.123532" T="0.388513"/>
      <pos A="0.292156" C="0.147621" G="0.340334" T="0.219888"/>
      <pos A="0.484869" C="0.43669" G="0.0753541" T="0.00308642"/>
      <pos A="0.340334" C="0.0753541" G="0.1958" T="0.388513"/>
      <pos A="0.268067" C="0.099443" G="0.46078" T="0.171711"/>
      <pos A="0.219888" C="0.292156" G="0.268067" T="0.219888"/>
      <pos A="0.147621" C="0.219888" G="0.147621" T="0.484869"/>
      <pos A="0.123532" C="0.123532" G="0.412601" T="0.340334"/>
      <pos A="0.147621" C="0.46078" G="0.171711" T="0.219888"/>
      <pos A="0.123532" C="0.243977" G="0.46078" T="0.171711"/>
      <pos A="0.268067" C="0.171711" G="0.316245" T="0.243977"/>
      <pos A="0.412601" C="0.099443" G="0.292156" T="0.1958"/>
      <pos A="0.316245" C="0.0753541" G="0.484869" T="0.123532"/>
      <pos A="0.508958" C="0.0512642" G="0.243977" T="0.1958"/>
    </motif>
    <motif db="0" id="M109" alt="O109" length="40" nsites="8" evalue="1.3e-003">
      <pos A="0.00308642" C="0.00308642" G="0.00308642" T="0.990741"/>
      <pos A="0.00308642" C="0.00308642" G="0.496914" T="0.496914"/>
      <pos A="0.00308642" C="0.00308642" G="0.00308642" T="0.990741"/>
      <pos A="0.00308642" C="0.00308642" G="0.496914" T="0.496914"/>
      <pos A="0.00308642" C="0.00308642" G="0.496914" T="0.496914"/>
      <pos A="0.00308642" C="0.00308642" G="0.496914" T="0.496914"/>
      <pos A="0.496914" C="0.496914" G="0.00308642" T="0.00308642"/>
      <pos A="0.00308642" C="0.00308642" G="0.00308642" T="0.990741"/>
      <pos A="0.00308642" C="0.00308642" G="0.00308642" T="0.990741"/>
      <pos A="0.00308642" C="0.496914" G="0.00308642" T="0.496914"/>
      <pos A="0.990741" C="0.00308642" G="0.00308642" T="0.00308642"/>
      <pos A="0.990741" C="0.00308642" G="0.00308642" T="0.00308642"/>
      <pos A="0.990741" C="0.00308642" G="0.00308642" T="0.00308642"/>
      <pos A="0.00308642" C="0.990741" G="0.00308642" T="0.00308642"/>
      <pos A="0.496914" C="0.496914" G="0.00308642" T="0.00308642"/>
      <pos A="0.00308642" C="0.990741" G="0.00308642" T="0.00308642"/>
      <pos A="0.990741" C="0.00308642" G="0.00308642" T="0.00308642"/>
      <pos A="0.00308642" C="0.00308642" G="0.496914" T="0.496914"/>
      <pos A="0.496914" C="0.496914" G="0.00308642" T="0.00308642"/>
      <pos A="0.00308642" C="0.00308642" G="0.496914" T="0.496914"/>
      <pos A="0.496914" C="0.00308642" G="0.496914" T="0.00308642"/>
      <pos A="0.496914" C="0.00308642" G="0.496914" T="0.00308642"/>
      <pos A="0.496914" C="0.496914" G="0.00308642" T="0.00308642"/>
      <pos A="0.990741" C="0.00308642" G="0.00308642" T="0.00308642"/>
      <pos A="0.496914" C="0.00308642" G="0.496914" T="0.00308642"/>
      <pos A="0.496914" C="0.00308642" G="0.496914" T="0.00308642"/>
      <pos A="0.496914" C="0.496914" G="0.00308642" T="0.00308642"/>
      <pos A="0.496914" C="0.00308642" G="0.00308642" T="0.496914"/>
      <pos A="0.00308642" C="0.496914" G="0.00308642" T="0.496914"/>
      <pos A="0.496914" C="0.00308642" G="0.496914" T="0.00308642"/>
      <pos A="0.00308642" C="0.00308642" G="0.00308642" T="0.990741"/>
      <pos A="0.496914" C="0.00308642" G="0.00308642" T="0.496914"/>
      <pos A="0.990741" C="0.00308642" G="0.00308642" T="0.00308642"/>
      <pos A="0.496914" C="0.00308642" G="0.00308642" T="0.496914"/>
      <pos A="0.00308642" C="0.00308642" G="0.00308642" T="0.990741"/>
      <pos A="0.496914" C="0.00308642" G="0.496914" T="0.00308642"/>
      <pos A="0.496914" C="0.00308642" G="0.496914" T="0.00308642"/>
      <pos A="0.990741" C="0.00308642" G="0.00308642" T="0.00308642"/>
      <pos A="0.496914" C="0.00308642" G="0.496914" T="0.00308642"/>
      <pos A="0.00308642" C="0.496914" G="0.00308642" T="0.496914"/>
    </motif>
    <motif db="0" id="M11" alt="O11" length="40" nsites="8" evalue="1.3e-003">
      <pos A="0.218404" C="0.180958" G="0.218404" T="0.382233"/>
      <pos A="0.195" C="0.274575" G="0.185639" T="0.344787"/>
      <pos A="0.335425" C="0.335425" G="0.143511" T="0.185639"/>
      <pos A="0.279255" C="0.157554" G="0.293298" T="0.269893"/>
      <pos A="0.223085" C="0.246489" G="0.279255" T="0.25117"/>
      <pos A="0.269893" C="0.232446" G="0.297978" T="0.199681"/>
      <pos A="0.213723" C="0.204361" G="0.199681" T="0.382233"/>
      <pos A="0.180958" C="0.400957" G="0.213723" T="0.204361"/>
      <pos A="0.35883" C="0.134149" G="0.218404" T="0.288617"/>
      <pos A="0.297978" C="0.204361" G="0.349468" T="0.148192"/>
      <pos A="0.255851" C="0.0826607" G="0.283936" T="0.377553"/>
      <pos A="0.36351" C="0.124788" G="0.213723" T="0.297978"/>
      <pos A="0.386915" C="0.237128" G="0.0920217" T="0.283936"/>
      <pos A="0.204361" C="0.180958" G="0.199681" T="0.415"/>
      <pos A="0.255851" C="0.195" G="0.232446" T="0.316702"/>
      <pos A="0.246489" C="0.180958" G="0.368191" T="0.204361"/>
      <pos A="0.241808" C="0.185639" G="0.297978" T="0.274575"/>
      <pos A="0.171596" C="0.232446" G="0.30266" T="0.293298"/>
      <pos A="0.391595" C="0.30734" G="0.209043" T="0.0920217"/>
      <pos A="0.36351" C="0.176277" G="0.143511" T="0.316702"/>
      <pos A="0.260532" C="0.204361" G="0.288617" T="0.246489"/>
      <pos A="0.349468" C="0.297978" G="0.134149" T="0.218404"/>
      <pos A="0.204361" C="0.241808" G="0.120107" T="0.433722"/>
      <pos A="0.25117" C="0.204361" G="0.204361" T="0.340106"/>
      <pos A="0.171596" C="0.106064" G="0.415" T="0.30734"/>
      <pos A="0.0779793" C="0.274575" G="0.25117" T="0.396276"/>
      <pos A="0.293298" C="0.330745" G="0.157554" T="0.218404"/>
      <pos A="0.312021" C="0.255851" G="0.162234" T="0.269893"/>
      <pos A="0.288617" C="0.101384" G="0.185639" T="0.42436"/>
      <pos A="0.138831" C="0.209043" G="0.489892" T="0.162234"/>
      <pos A="0.293298" C="0.269893" G="0.143511" T="0.293298"/>
      <pos A="0.171596" C="0.297978" G="0.115426" T="0.415"/>
      <pos A="0.288617" C="0.0779793" G="0.312021" T="0.321383"/>
      <pos A="0.330745" C="0.166916" G="0.36351" T="0.138831"/>
      <pos A="0.316702" C="0.138831" G="0.368191" T="0.176277"/>
      <pos A="0.260532" C="0.297978" G="0.148192" T="0.293298"/>
      <pos A="0.279255" C="0.237128" G="0.157554" T="0.326063"/>
      <pos A="0.152873" C="0.265213" G="0.232446" T="0.349468"/>
      <pos A="0.30734" C="0.297978" G="0.180958" T="0.213723"/>
      <pos A="0.269893" C="0.218404" G="0.223085" T="0.288617"/>
    </motif>
    <motif db="0" id="M110" alt="O110" length="40" nsites="8" evalue="1.3e-003">
      <pos A="0.0928731" C="0.0928731" G="0.362233" T="0.45202"/>
      <pos A="0.18266" C="0.721381" G="0.0928731" T="0.00308642"/>
      <pos A="0.0928731" C="0.272446" G="0.0928731" T="0.541807"/>
      <pos A="0.45202" C="0.18266" G="0.00308642" T="0.362233"/>
      <pos A="0.45202" C="0.18266" G="0.272446" T="0.0928731"/>
      <pos A="0.45202" C="0.0928731" G="0.272446" T="0.18266"/>
      <pos A="0.362233" C="0.18266" G="0.362233" T="0.0928731"/>
      <pos A="0.45202" C="0.18266" G="0.272446" T="0.0928731"/>
      <pos A="0.45202" C="0.362233" G="0.18266" T="0.00308642"/>
      <pos A="0.272446" C="0.00308642" G="0.18266" T="0.541807"/>
      <pos A="0.362233" C="0.0928731" G="0.18266" T="0.362233"/>
      <pos A="0.00308642" C="0.0928731" G="0.721381" T="0.18266"/>
      <pos A="0.18266" C="0.362233" G="0.362233" T="0.0928731"/>
      <pos A="0.18266" C="0.45202" G="0.0928731" T="0.272446"/>
      <pos A="0.18266" C="0.0928731" G="0.541807" T="0.18266"/>
      <pos A="0.272446" C="0.00308642" G="0.45202" T="0.272446"/>
      <pos A="0.362233" C="0.00308642" G="0.541807" T="0.0928731"/>
      <pos A="0.631594" C="0.0928731" G="0.18266" T="0.0928731"/>
      <pos A="0.272446" C="0.45202" G="0.0928731" T="0.18266"/>
      <pos A="0.18266" C="0.272446" G="0.00308642" T="0.541807"/>
      <pos A="0.362233" C="0.272446" G="0.362233" T="0.00308642"/>
      <pos A="0.0928731" C="0.45202" G="0.0928731" T="0.362233"/>
      <pos A="0.362233" C="0.00308642" G="0.272446" T="0.362233"/>
      <pos A="0.272446" C="0.0928731" G="0.45202" T="0.18266"/>
      <pos A="0.00308642" C="0.18266" G="0.631594" T="0.18266"/>
      <pos A="0.541807" C="0.18266" G="0.0928731" T="0.18266"/>
      <pos A="0.45202" C="0.00308642" G="0.362233" T="0.18266"/>
      <pos A="0.18266" C="0.272446" G="0.18266" T="0.362233"/>
      <pos A="0.362233" C="0.45202" G="0.18266" T="0.00308642"/>
      <pos A="0.721381" C="0.0928731" G="0.0928731" T="0.0928731"/>
      <pos A="0.00308642" C="0.45202" G="0.362233" T="0.18266"/>
      <pos A="0.0928731" C="0.272446" G="0.18266" T="0.45202"/>
      <pos A="0.18266" C="0.0928731" G="0.18266" T="0.541807"/>
      <pos A="0.362233" C="0.0928731" G="0.18266" T="0.362233"/>
      <pos A="0.272446" C="0.272446" G="0.0928731" T="0.362233"/>
      <pos A="0.272446" C="0.0928731" G="0.18266" T="0.45202"/>
      <pos A="0.272446" C="0.272446" G="0.18266" T="0.272446"/>
      <pos A="0.272446" C="0.45202" G="0.272446" T="0.00308642"/>
      <pos A="0.45202" C="0.45202" G="0.0928731" T="0.00308642"/>
      <pos A="0.272446" C="0.0928731" G="0.45202" T="0.18266"/>
    </motif>
    <motif db="0" id="M111" alt="O111" length="40" nsites="8" evalue="1.3e-003">
      <pos A="0.260532" C="0.157554" G="0.283936" T="0.297978"/>
      <pos A="0.25117" C="0.293298" G="0.138831" T="0.316702"/>
      <pos A="0.213723" C="0.246489" G="0.344787" T="0.195"/>
      <pos A="0.293298" C="0.190319" G="0.110746" T="0.405638"/>
      <pos A="0.134149" C="0.157554" G="0.288617" T="0.41968"/>
      <pos A="0.204361" C="0.223085" G="0.316702" T="0.255851"/>
      <pos A="0.410318" C="0.312021" G="0.101384" T="0.176277"/>
      <pos A="0.382233" C="0.185639" G="0.340106" T="0.0920217"/>
      <pos A="0.223085" C="0.199681" G="0.162234" T="0.415"/>
      <pos A="0.185639" C="0.391595" G="0.25117" T="0.171596"/>
      <pos A="0.400957" C="0.185639" G="0.143511" T="0.269893"/>
      <pos A="0.246489" C="0.195" G="0.312021" T="0.246489"/>
      <pos A="0.166916" C="0.25117" G="0.297978" T="0.283936"/>
      <pos A="0.41968" C="0.176277" G="0.0732988" T="0.330745"/>
      <pos A="0.199681" C="0.30266" G="0.30266" T="0.195"/>
      <pos A="0.433722" C="0.283936" G="0.0732988" T="0.209043"/>
      <pos A="0.335425" C="0.166916" G="0.180958" T="0.316702"/>
      <pos A="0.260532" C="0.185639" G="0.30266" T="0.25117"/>
      <pos A="0.0920217" C="0.129469" G="0.30734" T="0.471169"/>
      <pos A="0.106064" C="0.260532" G="0.316702" T="0.316702"/>
      <pos A="0.223085" C="0.162234" G="0.316702" T="0.297978"/>
      <pos A="0.326063" C="0.190319" G="0.297978" T="0.185639"/>
      <pos A="0.260532" C="0.241808" G="0.199681" T="0.297978"/>
      <pos A="0.297978" C="0.297978" G="0.288617" T="0.115426"/>
      <pos A="0.157554" C="0.171596" G="0.316702" T="0.354148"/>
      <pos A="0.204361" C="0.246489" G="0.209043" T="0.340106"/>
      <pos A="0.255851" C="0.171596" G="0.265213" T="0.30734"/>
      <pos A="0.321383" C="0.209043" G="0.152873" T="0.316702"/>
      <pos A="0.255851" C="0.246489" G="0.209043" T="0.288617"/>
      <pos A="0.391595" C="0.138831" G="0.227766" T="0.241808"/>
      <pos A="0.260532" C="0.0967032" G="0.265213" T="0.377553"/>
      <pos A="0.265213" C="0.260532" G="0.204361" T="0.269893"/>
      <pos A="0.349468" C="0.241808" G="0.218404" T="0.190319"/>
      <pos A="0.283936" C="0.297978" G="0.199681" T="0.218404"/>
      <pos A="0.171596" C="0.283936" G="0.349468" T="0.195"/>
      <pos A="0.354148" C="0.138831" G="0.152873" T="0.354148"/>
      <pos A="0.232446" C="0.185639" G="0.237128" T="0.344787"/>
      <pos A="0.283936" C="0.204361" G="0.227766" T="0.283936"/>
      <pos A="0.124788" C="0.260532" G="0.241808" T="0.372872"/>
      <pos A="0.218404" C="0.241808" G="0.340106" T="0.199681"/>
    </motif>
    <motif db="0" id="M113" alt="O113" length="40" nsites="8" evalue="1.3e-003">
      <pos A="0.1958" C="0.207844" G="0.448736" T="0.147621"/>
      <pos A="0.135576" C="0.298178" G="0.286133" T="0.280112"/>
      <pos A="0.3042" C="0.262044" G="0.123532" T="0.310223"/>
      <pos A="0.346357" C="0.243977" G="0.292156" T="0.11751"/>
      <pos A="0.256023" C="0.376468" G="0.171711" T="0.1958"/>
      <pos A="0.25" C="0.099443" G="0.1958" T="0.454758"/>
      <pos A="0.1958" C="0.129555" G="0.358401" T="0.316245"/>
      <pos A="0.346357" C="0.141599" G="0.316245" T="0.1958"/>
      <pos A="0.25" C="0.213867" G="0.207844" T="0.328289"/>
      <pos A="0.292156" C="0.274089" G="0.177732" T="0.256023"/>
      <pos A="0.268067" C="0.237956" G="0.243977" T="0.25"/>
      <pos A="0.183755" C="0.213867" G="0.3042" T="0.298178"/>
      <pos A="0.340334" C="0.201822" G="0.105466" T="0.352379"/>
      <pos A="0.268067" C="0.153643" G="0.316245" T="0.262044"/>
      <pos A="0.502936" C="0.262044" G="0.171711" T="0.0633096"/>
      <pos A="0.171711" C="0.165688" G="0.256023" T="0.40658"/>
      <pos A="0.268067" C="0.153643" G="0.165688" T="0.412601"/>
      <pos A="0.225911" C="0.177732" G="0.418624" T="0.177732"/>
      <pos A="0.478846" C="0.147621" G="0.153643" T="0.219888"/>
      <pos A="0.243977" C="0.358401" G="0.231933" T="0.165688"/>
      <pos A="0.1958" C="0.280112" G="0.352379" T="0.171711"/>
      <pos A="0.286133" C="0.189777" G="0.201822" T="0.322268"/>
      <pos A="0.177732" C="0.274089" G="0.286133" T="0.262044"/>
      <pos A="0.286133" C="0.237956" G="0.25" T="0.225911"/>
      <pos A="0.237956" C="0.268067" G="0.219888" T="0.274089"/>
      <pos A="0.147621" C="0.400557" G="0.268067" T="0.183755"/>
      <pos A="0.370445" C="0.129555" G="0.153643" T="0.346357"/>
      <pos A="0.0934202" C="0.147621" G="0.1958" T="0.563159"/>
      <pos A="0.256023" C="0.213867" G="0.268067" T="0.262044"/>
      <pos A="0.256023" C="0.225911" G="0.201822" T="0.316245"/>
      <pos A="0.256023" C="0.322268" G="0.225911" T="0.1958"/>
      <pos A="0.322268" C="0.123532" G="0.141599" T="0.412601"/>
      <pos A="0.201822" C="0.225911" G="0.358401" T="0.213867"/>
      <pos A="0.171711" C="0.316245" G="0.207844" T="0.3042"/>
      <pos A="0.328289" C="0.0693314" G="0.262044" T="0.340334"/>
      <pos A="0.189777" C="0.298178" G="0.231933" T="0.280112"/>
      <pos A="0.340334" C="0.292156" G="0.165688" T="0.201822"/>
      <pos A="0.430669" C="0.189777" G="0.123532" T="0.256023"/>
      <pos A="0.346357" C="0.105466" G="0.3042" T="0.243977"/>
      <pos A="0.219888" C="0.25" G="0.358401" T="0.171711"/>
    </motif>
    <motif db="0" id="M114" alt="O114" length="40" nsites="8" evalue="1.3e-003">
      <pos A="0.332304" C="0.332304" G="0.044239" T="0.291153"/>
      <pos A="0.0853906" C="0.496914" G="0.373457" T="0.044239"/>
      <pos A="0.0853906" C="0.0853906" G="0.208847" T="0.62037"/>
      <pos A="0.126543" C="0.332304" G="0.0853906" T="0.455761"/>
      <pos A="0.25" C="0.332304" G="0.044239" T="0.373457"/>
      <pos A="0.332304" C="0.332304" G="0.044239" T="0.291153"/>
      <pos A="0.126543" C="0.414609" G="0.373457" T="0.0853906"/>
      <pos A="0.167696" C="0.291153" G="0.414609" T="0.126543"/>
      <pos A="0.702675" C="0.208847" G="0.0853906" T="0.00308642"/>
      <pos A="0.0853906" C="0.044239" G="0.167696" T="0.702675"/>
      <pos A="0.373457" C="0.167696" G="0.291153" T="0.167696"/>
      <pos A="0.167696" C="0.25" G="0.208847" T="0.373457"/>
      <pos A="0.126543" C="0.332304" G="0.167696" T="0.373457"/>
      <pos A="0.167696" C="0.167696" G="0.167696" T="0.496914"/>
      <pos A="0.373457" C="0.167696" G="0.332304" T="0.126543"/>
      <pos A="0.0853906" C="0.25" G="0.579218" T="0.0853906"/>
      <pos A="0.126543" C="0.373457" G="0.126543" T="0.373457"/>
      <pos A="0.291153" C="0.044239" G="0.414609" T="0.25"/>
      <pos A="0.208847" C="0.0853906" G="0.332304" T="0.373457"/>
      <pos A="0.414609" C="0.25" G="0.25" T="0.0853906"/>
      <pos A="0.291153" C="0.0853906" G="0.291153" T="0.332304"/>
      <pos A="0.167696" C="0.25" G="0.496914" T="0.0853906"/>
      <pos A="0.414609" C="0.291153" G="0.126543" T="0.167696"/>
      <pos A="0.538066" C="0.00308642" G="0.291153" T="0.167696"/>
      <pos A="0.208847" C="0.167696" G="0.414609" T="0.208847"/>
      <pos A="0.167696" C="0.414609" G="0.332304" T="0.0853906"/>
      <pos A="0.208847" C="0.291153" G="0.208847" T="0.291153"/>
      <pos A="0.208847" C="0.291153" G="0.044239" T="0.455761"/>
      <pos A="0.25" C="0.291153" G="0.167696" T="0.291153"/>
      <pos A="0.291153" C="0.126543" G="0.414609" T="0.167696"/>
      <pos A="0.291153" C="0.126543" G="0.373457" T="0.208847"/>
      <pos A="0.373457" C="0.373457" G="0.208847" T="0.044239"/>
      <pos A="0.496914" C="0.373457" G="0.126543" T="0.00308642"/>
      <pos A="0.167696" C="0.208847" G="0.25" T="0.373457"/>
      <pos A="0.373457" C="0.126543" G="0.167696" T="0.332304"/>
      <pos A="0.208847" C="0.044239" G="0.291153" T="0.455761"/>
      <pos A="0.167696" C="0.208847" G="0.455761" T="0.167696"/>
      <pos A="0.208847" C="0.208847" G="0.208847" T="0.373457"/>
      <pos A="0.0853906" C="0.044239" G="0.661523" T="0.208847"/>
      <pos A="0.126543" C="0.414609" G="0.167696" T="0.291153"/>
    </motif>
    <motif db="0" id="M115" alt="O115" length="40" nsites="8" evalue="1.3e-003">
      <pos A="0.260532" C="0.195" G="0.209043" T="0.335425"/>
      <pos A="0.269893" C="0.171596" G="0.260532" T="0.297978"/>
      <pos A="0.185639" C="0.195" G="0.354148" T="0.265213"/>
      <pos A="0.42436" C="0.148192" G="0.199681" T="0.227766"/>
      <pos A="0.410318" C="0.218404" G="0.157554" T="0.213723"/>
      <pos A="0.218404" C="0.316702" G="0.260532" T="0.204361"/>
      <pos A="0.237128" C="0.152873" G="0.106064" T="0.503935"/>
      <pos A="0.166916" C="0.30734" G="0.274575" T="0.25117"/>
      <pos A="0.340106" C="0.171596" G="0.195" T="0.293298"/>
      <pos A="0.227766" C="0.213723" G="0.279255" T="0.279255"/>
      <pos A="0.316702" C="0.138831" G="0.260532" T="0.283936"/>
      <pos A="0.316702" C="0.36351" G="0.218404" T="0.101384"/>
      <pos A="0.162234" C="0.297978" G="0.180958" T="0.35883"/>
      <pos A="0.246489" C="0.204361" G="0.232446" T="0.316702"/>
      <pos A="0.223085" C="0.134149" G="0.274575" T="0.368191"/>
      <pos A="0.279255" C="0.265213" G="0.30266" T="0.152873"/>
      <pos A="0.218404" C="0.255851" G="0.25117" T="0.274575"/>
      <pos A="0.443084" C="0.129469" G="0.162234" T="0.265213"/>
      <pos A="0.115426" C="0.176277" G="0.447765" T="0.260532"/>
      <pos A="0.227766" C="0.0873412" G="0.223085" T="0.461807"/>
      <pos A="0.241808" C="0.218404" G="0.223085" T="0.316702"/>
      <pos A="0.494573" C="0.265213" G="0.138831" T="0.101384"/>
      <pos A="0.227766" C="0.199681" G="0.293298" T="0.279255"/>
      <pos A="0.157554" C="0.382233" G="0.195" T="0.265213"/>
      <pos A="0.405638" C="0.209043" G="0.129469" T="0.255851"/>
      <pos A="0.185639" C="0.227766" G="0.279255" T="0.30734"/>
      <pos A="0.297978" C="0.195" G="0.274575" T="0.232446"/>
      <pos A="0.185639" C="0.195" G="0.297978" T="0.321383"/>
      <pos A="0.335425" C="0.180958" G="0.232446" T="0.25117"/>
      <pos A="0.312021" C="0.148192" G="0.185639" T="0.354148"/>
      <pos A="0.237128" C="0.335425" G="0.297978" T="0.129469"/>
      <pos A="0.218404" C="0.237128" G="0.25117" T="0.293298"/>
      <pos A="0.176277" C="0.166916" G="0.269893" T="0.386915"/>
      <pos A="0.227766" C="0.199681" G="0.316702" T="0.255851"/>
      <pos A="0.377553" C="0.120107" G="0.176277" T="0.326063"/>
      <pos A="0.288617" C="0.260532" G="0.321383" T="0.129469"/>
      <pos A="0.185639" C="0.134149" G="0.166916" T="0.513297"/>
      <pos A="0.162234" C="0.30266" G="0.227766" T="0.30734"/>
      <pos A="0.199681" C="0.321383" G="0.218404" T="0.260532"/>
      <pos A="0.274575" C="0.297978" G="0.237128" T="0.190319"/>
    </motif>
    <motif db="0" id="M116" alt="O116" length="40" nsites="8" evalue="1.3e-003">
      <pos A="0.200617" C="0.00308642" G="0.398148" T="0.398148"/>
      <pos A="0.398148" C="0.595679" G="0.00308642" T="0.00308642"/>
      <pos A="0.00308642" C="0.00308642" G="0.398148" T="0.595679"/>
      <pos A="0.00308642" C="0.00308642" G="0.79321" T="0.200617"/>
      <pos A="0.398148" C="0.00308642" G="0.00308642" T="0.595679"/>
      <pos A="0.200617" C="0.200617" G="0.398148" T="0.200617"/>
      <pos A="0.595679" C="0.200617" G="0.200617" T="0.00308642"/>
      <pos A="0.200617" C="0.398148" G="0.200617" T="0.200617"/>
      <pos A="0.398148" C="0.200617" G="0.00308642" T="0.398148"/>
      <pos A="0.00308642" C="0.00308642" G="0.595679" T="0.398148"/>
      <pos A="0.398148" C="0.200617" G="0.200617" T="0.200617"/>
      <pos A="0.00308642" C="0.00308642" G="0.398148" T="0.595679"/>
      <pos A="0.00308642" C="0.00308642" G="0.595679" T="0.398148"/>
      <pos A="0.398148" C="0.398148" G="0.200617" T="0.00308642"/>
      <pos A="0.595679" C="0.200617" G="0.200617" T="0.00308642"/>
      <pos A="0.200617" C="0.200617" G="0.595679" T="0.00308642"/>
      <pos A="0.00308642" C="0.595679" G="0.00308642" T="0.398148"/>
      <pos A="0.00308642" C="0.00308642" G="0.200617" T="0.79321"/>
      <pos A="0.00308642" C="0.200617" G="0.595679" T="0.200617"/>
      <pos A="0.200617" C="0.595679" G="0.200617" T="0.00308642"/>
      <pos A="0.00308642" C="0.00308642" G="0.200617" T="0.79321"/>
      <pos A="0.200617" C="0.200617" G="0.200617" T="0.398148"/>
      <pos A="0.200617" C="0.200617" G="0.200617" T="0.398148"/>
      <pos A="0.00308642" C="0.00308642" G="0.200617" T="0.79321"/>
      <pos A="0.595679" C="0.200617" G="0.200617" T="0.00308642"/>
      <pos A="0.79321" C="0.200617" G="0.00308642" T="0.00308642"/>
      <pos A="0.200617" C="0.200617" G="0.398148" T="0.200617"/>
      <pos A="0.00308642" C="0.595679" G="0.398148" T="0.00308642"/>
      <pos A="0.595679" C="0.398148" G="0.00308642" T="0.00308642"/>
      <pos A="0.200617" C="0.398148" G="0.200617" T="0.200617"/>
      <pos A="0.200617" C="0.00308642" G="0.200617" T="0.595679"/>
      <pos A="0.200617" C="0.200617" G="0.200617" T="0.398148"/>
      <pos A="0.200617" C="0.398148" G="0.200617" T="0.200617"/>
      <pos A="0.00308642" C="0.200617" G="0.200617" T="0.595679"/>
      <pos A="0.595679" C="0.398148" G="0.00308642" T="0.00308642"/>
      <pos A="0.398148" C="0.200617" G="0.398148" T="0.00308642"/>
      <pos A="0.00308642" C="0.00308642" G="0.398148" T="0.595679"/>
      <pos A="0.200617" C="0.200617" G="0.595679" T="0.00308642"/>
      <pos A="0.200617" C="0.00308642" G="0.595679" T="0.200617"/>
      <pos A="0.200617" C="0.595679" G="0.00308642" T="0.200617"/>
    </motif>
    <motif db="0" id="M117" alt="O117" length="40" nsites="8" evalue="1.3e-003">
      <pos A="0.143511" C="0.466488" G="0.0639368" T="0.326063"/>
      <pos A="0.283936" C="0.218404" G="0.218404" T="0.279255"/>
      <pos A="0.190319" C="0.180958" G="0.330745" T="0.297978"/>
      <pos A="0.321383" C="0.110746" G="0.269893" T="0.297978"/>
      <pos A="0.166916" C="0.255851" G="0.195" T="0.382233"/>
      <pos A="0.297978" C="0.148192" G="0.223085" T="0.330745"/>
      <pos A="0.330745" C="0.166916" G="0.143511" T="0.35883"/>
      <pos A="0.447765" C="0.0826607" G="0.223085" T="0.246489"/>
      <pos A="0.237128" C="0.157554" G="0.36351" T="0.241808"/>
      <pos A="0.344787" C="0.218404" G="0.143511" T="0.293298"/>
      <pos A="0.166916" C="0.176277" G="0.274575" T="0.382233"/>
      <pos A="0.213723" C="0.195" G="0.344787" T="0.246489"/>
      <pos A="0.241808" C="0.283936" G="0.162234" T="0.312021"/>
      <pos A="0.255851" C="0.213723" G="0.255851" T="0.274575"/>
      <pos A="0.288617" C="0.148192" G="0.195" T="0.368191"/>
      <pos A="0.241808" C="0.326063" G="0.260532" T="0.171596"/>
      <pos A="0.340106" C="0.274575" G="0.138831" T="0.246489"/>
      <pos A="0.326063" C="0.152873" G="0.283936" T="0.237128"/>
      <pos A="0.227766" C="0.171596" G="0.227766" T="0.372872"/>
      <pos A="0.223085" C="0.255851" G="0.312021" T="0.209043"/>
      <pos A="0.269893" C="0.0264909" G="0.368191" T="0.335425"/>
      <pos A="0.279255" C="0.293298" G="0.274575" T="0.152873"/>
      <pos A="0.321383" C="0.227766" G="0.209043" T="0.241808"/>
      <pos A="0.25117" C="0.433722" G="0.110746" T="0.204361"/>
      <pos A="0.166916" C="0.176277" G="0.218404" T="0.438403"/>
      <pos A="0.0826607" C="0.316702" G="0.213723" T="0.386915"/>
      <pos A="0.293298" C="0.246489" G="0.129469" T="0.330745"/>
      <pos A="0.377553" C="0.120107" G="0.25117" T="0.25117"/>
      <pos A="0.199681" C="0.255851" G="0.255851" T="0.288617"/>
      <pos A="0.269893" C="0.237128" G="0.265213" T="0.227766"/>
      <pos A="0.297978" C="0.101384" G="0.330745" T="0.269893"/>
      <pos A="0.232446" C="0.176277" G="0.232446" T="0.35883"/>
      <pos A="0.30734" C="0.213723" G="0.223085" T="0.255851"/>
      <pos A="0.162234" C="0.293298" G="0.246489" T="0.297978"/>
      <pos A="0.25117" C="0.209043" G="0.340106" T="0.199681"/>
      <pos A="0.274575" C="0.326063" G="0.129469" T="0.269893"/>
      <pos A="0.377553" C="0.246489" G="0.157554" T="0.218404"/>
      <pos A="0.232446" C="0.195" G="0.279255" T="0.293298"/>
      <pos A="0.326063" C="0.246489" G="0.129469" T="0.297978"/>
      <pos A="0.246489" C="0.209043" G="0.382233" T="0.162234"/>
    </motif>
    <motif db="0" id="M118" alt="O118" length="40" nsites="8" evalue="1.3e-003">
      <pos A="0.349468" C="0.185639" G="0.185639" T="0.279255"/>
      <pos A="0.232446" C="0.237128" G="0.279255" T="0.25117"/>
      <pos A="0.129469" C="0.330745" G="0.30734" T="0.232446"/>
      <pos A="0.124788" C="0.30266" G="0.274575" T="0.297978"/>
      <pos A="0.340106" C="0.124788" G="0.293298" T="0.241808"/>
      <pos A="0.171596" C="0.166916" G="0.377553" T="0.283936"/>
      <pos A="0.260532" C="0.185639" G="0.274575" T="0.279255"/>
      <pos A="0.30734" C="0.260532" G="0.321383" T="0.110746"/>
      <pos A="0.340106" C="0.185639" G="0.185639" T="0.288617"/>
      <pos A="0.30734" C="0.237128" G="0.246489" T="0.209043"/>
      <pos A="0.129469" C="0.148192" G="0.279255" T="0.443084"/>
      <pos A="0.344787" C="0.227766" G="0.195" T="0.232446"/>
      <pos A="0.433722" C="0.0873412" G="0.288617" T="0.190319"/>
      <pos A="0.209043" C="0.344787" G="0.129469" T="0.316702"/>
      <pos A="0.209043" C="0.0920217" G="0.368191" T="0.330745"/>
      <pos A="0.297978" C="0.171596" G="0.232446" T="0.297978"/>
      <pos A="0.326063" C="0.223085" G="0.185639" T="0.265213"/>
      <pos A="0.368191" C="0.185639" G="0.138831" T="0.30734"/>
      <pos A="0.237128" C="0.213723" G="0.227766" T="0.321383"/>
      <pos A="0.110746" C="0.288617" G="0.223085" T="0.377553"/>
      <pos A="0.25117" C="0.36351" G="0.101384" T="0.283936"/>
      <pos A="0.185639" C="0.199681" G="0.297978" T="0.316702"/>
      <pos A="0.288617" C="0.190319" G="0.326063" T="0.195"/>
      <pos A="0.148192" C="0.195" G="0.241808" T="0.415"/>
      <pos A="0.25117" C="0.124788" G="0.349468" T="0.274575"/>
      <pos A="0.321383" C="0.237128" G="0.176277" T="0.265213"/>
      <pos A="0.232446" C="0.204361" G="0.180958" T="0.382233"/>
      <pos A="0.400957" C="0.157554" G="0.180958" T="0.260532"/>
      <pos A="0.269893" C="0.209043" G="0.246489" T="0.274575"/>
      <pos A="0.25117" C="0.321383" G="0.204361" T="0.223085"/>
      <pos A="0.326063" C="0.274575" G="0.335425" T="0.0639368"/>
      <pos A="0.269893" C="0.372872" G="0.190319" T="0.166916"/>
      <pos A="0.255851" C="0.265213" G="0.293298" T="0.185639"/>
      <pos A="0.283936" C="0.162234" G="0.269893" T="0.283936"/>
      <pos A="0.326063" C="0.279255" G="0.129469" T="0.265213"/>
      <pos A="0.25117" C="0.101384" G="0.312021" T="0.335425"/>
      <pos A="0.157554" C="0.218404" G="0.260532" T="0.36351"/>
      <pos A="0.157554" C="0.382233" G="0.180958" T="0.279255"/>
      <pos A="0.410318" C="0.162234" G="0.134149" T="0.293298"/>
      <pos A="0.152873" C="0.209043" G="0.237128" T="0.400957"/>
    </motif>
    <motif db="0" id="M119" alt="O119" length="40" nsites="8" evalue="1.3e-003">
      <pos A="0.312021" C="0.218404" G="0.162234" T="0.30734"/>
      <pos A="0.279255" C="0.279255" G="0.30734" T="0.134149"/>
      <pos A="0.148192" C="0.101384" G="0.227766" T="0.522658"/>
      <pos A="0.213723" C="0.227766" G="0.204361" T="0.354148"/>
      <pos A="0.377553" C="0.148192" G="0.218404" T="0.255851"/>
      <pos A="0.283936" C="0.106064" G="0.288617" T="0.321383"/>
      <pos A="0.218404" C="0.255851" G="0.312021" T="0.213723"/>
      <pos A="0.410318" C="0.110746" G="0.255851" T="0.223085"/>
      <pos A="0.134149" C="0.148192" G="0.335425" T="0.382233"/>
      <pos A="0.30266" C="0.162234" G="0.218404" T="0.316702"/>
      <pos A="0.255851" C="0.354148" G="0.152873" T="0.237128"/>
      <pos A="0.396276" C="0.269893" G="0.101384" T="0.232446"/>
      <pos A="0.227766" C="0.218404" G="0.326063" T="0.227766"/>
      <pos A="0.274575" C="0.293298" G="0.25117" T="0.180958"/>
      <pos A="0.241808" C="0.25117" G="0.115426" T="0.391595"/>
      <pos A="0.227766" C="0.274575" G="0.260532" T="0.237128"/>
      <pos A="0.241808" C="0.237128" G="0.246489" T="0.274575"/>
      <pos A="0.260532" C="0.209043" G="0.283936" T="0.246489"/>
      <pos A="0.452445" C="0.185639" G="0.162234" T="0.199681"/>
      <pos A="0.101384" C="0.265213" G="0.368191" T="0.265213"/>
      <pos A="0.176277" C="0.180958" G="0.180958" T="0.461807"/>
      <pos A="0.115426" C="0.326063" G="0.382233" T="0.176277"/>
      <pos A="0.297978" C="0.209043" G="0.120107" T="0.372872"/>
      <pos A="0.316702" C="0.166916" G="0.171596" T="0.344787"/>
      <pos A="0.223085" C="0.162234" G="0.293298" T="0.321383"/>
      <pos A="0.30734" C="0.152873" G="0.36351" T="0.176277"/>
      <pos A="0.255851" C="0.30734" G="0.293298" T="0.143511"/>
      <pos A="0.25117" C="0.213723" G="0.274575" T="0.260532"/>
      <pos A="0.190319" C="0.129469" G="0.340106" T="0.340106"/>
      <pos A="0.218404" C="0.36351" G="0.162234" T="0.255851"/>
      <pos A="0.288617" C="0.110746" G="0.120107" T="0.48053"/>
      <pos A="0.25117" C="0.218404" G="0.232446" T="0.297978"/>
      <pos A="0.321383" C="0.209043" G="0.171596" T="0.297978"/>
      <pos A="0.297978" C="0.195" G="0.227766" T="0.279255"/>
      <pos A="0.30266" C="0.279255" G="0.195" T="0.223085"/>
      <pos A="0.344787" C="0.176277" G="0.195" T="0.283936"/>
      <pos A="0.326063" C="0.209043" G="0.335425" T="0.129469"/>
      <pos A="0.171596" C="0.372872" G="0.227766" T="0.227766"/>
      <pos A="0.260532" C="0.185639" G="0.143511" T="0.410318"/>
      <pos A="0.106064" C="0.283936" G="0.36351" T="0.246489"/>
    </motif>
    <motif db="0" id="M12" alt="O12" length="40" nsites="8" evalue="1.3e-003">
      <pos A="0.167696" C="0.496914" G="0.167696" T="0.167696"/>
      <pos A="0.167696" C="0.167696" G="0.00308642" T="0.661523"/>
      <pos A="0.00308642" C="0.167696" G="0.332304" T="0.496914"/>
      <pos A="0.00308642" C="0.00308642" G="0.661523" T="0.332304"/>
      <pos A="0.00308642" C="0.167696" G="0.00308642" T="0.826131"/>
      <pos A="0.167696" C="0.332304" G="0.167696" T="0.332304"/>
      <pos A="0.496914" C="0.00308642" G="0.332304" T="0.167696"/>
      <pos A="0.332304" C="0.00308642" G="0.167696" T="0.496914"/>
      <pos A="0.661523" C="0.167696" G="0.00308642" T="0.167696"/>
      <pos A="0.826131" C="0.00308642" G="0.00308642" T="0.167696"/>
      <pos A="0.167696" C="0.332304" G="0.496914" T="0.00308642"/>
      <pos A="0.00308642" C="0.332304" G="0.332304" T="0.332304"/>
      <pos A="0.496914" C="0.496914" G="0.00308642" T="0.00308642"/>
      <pos A="0.00308642" C="0.332304" G="0.167696" T="0.496914"/>
      <pos A="0.167696" C="0.496914" G="0.00308642" T="0.332304"/>
      <pos A="0.496914" C="0.167696" G="0.167696" T="0.167696"/>
      <pos A="0.00308642" C="0.167696" G="0.826131" T="0.00308642"/>
      <pos A="0.167696" C="0.332304" G="0.496914" T="0.00308642"/>
      <pos A="0.167696" C="0.167696" G="0.167696" T="0.496914"/>
      <pos A="0.332304" C="0.00308642" G="0.496914" T="0.167696"/>
      <pos A="0.167696" C="0.496914" G="0.167696" T="0.167696"/>
      <pos A="0.167696" C="0.00308642" G="0.661523" T="0.167696"/>
      <pos A="0.167696" C="0.167696" G="0.167696" T="0.496914"/>
      <pos A="0.00308642" C="0.496914" G="0.00308642" T="0.496914"/>
      <pos A="0.332304" C="0.167696" G="0.332304" T="0.167696"/>
      <pos A="0.496914" C="0.00308642" G="0.332304" T="0.167696"/>
      <pos A="0.167696" C="0.332304" G="0.332304" T="0.167696"/>
      <pos A="0.167696" C="0.167696" G="0.332304" T="0.332304"/>
      <pos A="0.167696" C="0.332304" G="0.167696" T="0.332304"/>
      <pos A="0.661523" C="0.332304" G="0.00308642" T="0.00308642"/>
      <pos A="0.167696" C="0.00308642" G="0.00308642" T="0.826131"/>
      <pos A="0.00308642" C="0.167696" G="0.496914" T="0.332304"/>
      <pos A="0.332304" C="0.332304" G="0.00308642" T="0.332304"/>
      <pos A="0.167696" C="0.496914" G="0.00308642" T="0.332304"/>
      <pos A="0.332304" C="0.332304" G="0.00308642" T="0.332304"/>
      <pos A="0.00308642" C="0.332304" G="0.332304" T="0.332304"/>
      <pos A="0.496914" C="0.167696" G="0.00308642" T="0.332304"/>
      <pos A="0.332304" C="0.167696" G="0.496914" T="0.00308642"/>
      <pos A="0.332304" C="0.496914" G="0.167696" T="0.00308642"/>
      <pos A="0.496914" C="0.167696" G="0.00308642" T="0.332304"/>
    </motif>
    <motif db="0" id="M120" alt="O120" length="40" nsites="8" evalue="1.3e-003">
      <pos A="0.180864" C="0.299383" G="0.398148" T="0.121605"/>
      <pos A="0.200617" C="0.180864" G="0.240123" T="0.378395"/>
      <pos A="0.27963" C="0.378395" G="0.0820988" T="0.259877"/>
      <pos A="0.0820988" C="0.319136" G="0.240123" T="0.358642"/>
      <pos A="0.200617" C="0.161111" G="0.27963" T="0.358642"/>
      <pos A="0.161111" C="0.27963" G="0.141358" T="0.417901"/>
      <pos A="0.0820988" C="0.259877" G="0.22037" T="0.437654"/>
      <pos A="0.319136" C="0.259877" G="0.240123" T="0.180864"/>
      <pos A="0.299383" C="0.141358" G="0.0425926" T="0.516667"/>
      <pos A="0.299383" C="0.240123" G="0.121605" T="0.338889"/>
      <pos A="0.378395" C="0.161111" G="0.121605" T="0.338889"/>
      <pos A="0.200617" C="0.141358" G="0.27963" T="0.378395"/>
      <pos A="0.0228395" C="0.180864" G="0.180864" T="0.615432"/>
      <pos A="0.141358" C="0.457407" G="0.0623457" T="0.338889"/>
      <pos A="0.240123" C="0.27963" G="0.0623457" T="0.417901"/>
      <pos A="0.22037" C="0.0820988" G="0.27963" T="0.417901"/>
      <pos A="0.338889" C="0.240123" G="0.22037" T="0.200617"/>
      <pos A="0.200617" C="0.338889" G="0.22037" T="0.240123"/>
      <pos A="0.338889" C="0.180864" G="0.161111" T="0.319136"/>
      <pos A="0.259877" C="0.27963" G="0.338889" T="0.121605"/>
      <pos A="0.22037" C="0.0425926" G="0.27963" T="0.457407"/>
      <pos A="0.200617" C="0.101852" G="0.417901" T="0.27963"/>
      <pos A="0.457407" C="0.121605" G="0.121605" T="0.299383"/>
      <pos A="0.141358" C="0.200617" G="0.101852" T="0.556173"/>
      <pos A="0.27963" C="0.161111" G="0.299383" T="0.259877"/>
      <pos A="0.299383" C="0.259877" G="0.101852" T="0.338889"/>
      <pos A="0.299383" C="0.141358" G="0.27963" T="0.27963"/>
      <pos A="0.27963" C="0.319136" G="0.27963" T="0.121605"/>
      <pos A="0.338889" C="0.180864" G="0.180864" T="0.299383"/>
      <pos A="0.141358" C="0.0820988" G="0.259877" T="0.516667"/>
      <pos A="0.200617" C="0.200617" G="0.358642" T="0.240123"/>
      <pos A="0.417901" C="0.398148" G="0.101852" T="0.0820988"/>
      <pos A="0.22037" C="0.101852" G="0.457407" T="0.22037"/>
      <pos A="0.22037" C="0.437654" G="0.121605" T="0.22037"/>
      <pos A="0.161111" C="0.358642" G="0.22037" T="0.259877"/>
      <pos A="0.259877" C="0.121605" G="0.27963" T="0.338889"/>
      <pos A="0.200617" C="0.121605" G="0.27963" T="0.398148"/>
      <pos A="0.0425926" C="0.575926" G="0.27963" T="0.101852"/>
      <pos A="0.121605" C="0.358642" G="0.0820988" T="0.437654"/>
      <pos A="0.0820988" C="0.22037" G="0.398148" T="0.299383"/>
    </motif>
    <motif db="0" id="M121" alt="O121" length="40" nsites="8" evalue="1.3e-003">
      <pos A="0.30168" C="0.232773" G="0.0260553" T="0.439491"/>
      <pos A="0.094961" C="0.370586" G="0.278711" T="0.255742"/>
      <pos A="0.324648" C="0.209804" G="0.439491" T="0.0260553"/>
      <pos A="0.209804" C="0.00308642" G="0.209804" T="0.577304"/>
      <pos A="0.163868" C="0.416523" G="0.163868" T="0.255742"/>
      <pos A="0.094961" C="0.094961" G="0.186837" T="0.623241"/>
      <pos A="0.186837" C="0.324648" G="0.278711" T="0.209804"/>
      <pos A="0.163868" C="0.094961" G="0.140899" T="0.600273"/>
      <pos A="0.30168" C="0.232773" G="0.209804" T="0.255742"/>
      <pos A="0.278711" C="0.209804" G="0.324648" T="0.186837"/>
      <pos A="0.393555" C="0.163868" G="0.11793" T="0.324648"/>
      <pos A="0.232773" C="0.30168" G="0.232773" T="0.232773"/>
      <pos A="0.163868" C="0.30168" G="0.370586" T="0.163868"/>
      <pos A="0.255742" C="0.416523" G="0.094961" T="0.232773"/>
      <pos A="0.186837" C="0.255742" G="0.347617" T="0.209804"/>
      <pos A="0.439491" C="0.0490242" G="0.46246" T="0.0490242"/>
      <pos A="0.140899" C="0.11793" G="0.232773" T="0.508398"/>
      <pos A="0.324648" C="0.11793" G="0.30168" T="0.255742"/>
      <pos A="0.278711" C="0.554336" G="0.094961" T="0.0719921"/>
      <pos A="0.11793" C="0.347617" G="0.11793" T="0.416523"/>
      <pos A="0.140899" C="0.0490242" G="0.140899" T="0.669179"/>
      <pos A="0.186837" C="0.232773" G="0.209804" T="0.370586"/>
      <pos A="0.393555" C="0.163868" G="0.094961" T="0.347617"/>
      <pos A="0.600273" C="0.0719921" G="0.278711" T="0.0490242"/>
      <pos A="0.508398" C="0.232773" G="0.186837" T="0.0719921"/>
      <pos A="0.278711" C="0.255742" G="0.209804" T="0.255742"/>
      <pos A="0.255742" C="0.347617" G="0.278711" T="0.11793"/>
      <pos A="0.416523" C="0.163868" G="0.255742" T="0.163868"/>
      <pos A="0.232773" C="0.140899" G="0.30168" T="0.324648"/>
      <pos A="0.094961" C="0.163868" G="0.347617" T="0.393555"/>
      <pos A="0.347617" C="0.094961" G="0.255742" T="0.30168"/>
      <pos A="0.324648" C="0.186837" G="0.11793" T="0.370586"/>
      <pos A="0.232773" C="0.30168" G="0.186837" T="0.278711"/>
      <pos A="0.209804" C="0.370586" G="0.347617" T="0.0719921"/>
      <pos A="0.370586" C="0.11793" G="0.232773" T="0.278711"/>
      <pos A="0.163868" C="0.094961" G="0.347617" T="0.393555"/>
      <pos A="0.30168" C="0.209804" G="0.393555" T="0.094961"/>
      <pos A="0.255742" C="0.186837" G="0.186837" T="0.370586"/>
      <pos A="0.278711" C="0.209804" G="0.30168" T="0.209804"/>
      <pos A="0.186837" C="0.11793" G="0.439491" T="0.255742"/>
    </motif>
    <motif db="0" id="M122" alt="O122" length="40" nsites="8" evalue="1.3e-003">
      <pos A="0.332304" C="0.00308642" G="0.25" T="0.414609"/>
      <pos A="0.661523" C="0.167696" G="0.0853906" T="0.0853906"/>
      <pos A="0.0853906" C="0.167696" G="0.332304" T="0.414609"/>
      <pos A="0.00308642" C="0.0853906" G="0.579218" T="0.332304"/>
      <pos A="0.25" C="0.414609" G="0.00308642" T="0.332304"/>
      <pos A="0.25" C="0.25" G="0.167696" T="0.332304"/>
      <pos A="0.00308642" C="0.0853906" G="0.661523" T="0.25"/>
      <pos A="0.496914" C="0.00308642" G="0.25" T="0.25"/>
      <pos A="0.25" C="0.167696" G="0.25" T="0.332304"/>
      <pos A="0.332304" C="0.167696" G="0.332304" T="0.167696"/>
      <pos A="0.414609" C="0.0853906" G="0.332304" T="0.167696"/>
      <pos A="0.332304" C="0.0853906" G="0.414609" T="0.167696"/>
      <pos A="0.00308642" C="0.0853906" G="0.661523" T="0.25"/>
      <pos A="0.0853906" C="0.25" G="0.579218" T="0.0853906"/>
      <pos A="0.496914" C="0.167696" G="0.00308642" T="0.332304"/>
      <pos A="0.00308642" C="0.167696" G="0.414609" T="0.414609"/>
      <pos A="0.0853906" C="0.167696" G="0.414609" T="0.332304"/>
      <pos A="0.167696" C="0.0853906" G="0.00308642" T="0.743827"/>
      <pos A="0.00308642" C="0.0853906" G="0.414609" T="0.496914"/>
      <pos A="0.25" C="0.25" G="0.414609" T="0.0853906"/>
      <pos A="0.167696" C="0.167696" G="0.496914" T="0.167696"/>
      <pos A="0.00308642" C="0.661523" G="0.167696" T="0.167696"/>
      <pos A="0.414609" C="0.414609" G="0.00308642" T="0.167696"/>
      <pos A="0.167696" C="0.0853906" G="0.0853906" T="0.661523"/>
      <pos A="0.25" C="0.167696" G="0.332304" T="0.25"/>
      <pos A="0.414609" C="0.0853906" G="0.167696" T="0.332304"/>
      <pos A="0.167696" C="0.00308642" G="0.579218" T="0.25"/>
      <pos A="0.0853906" C="0.579218" G="0.0853906" T="0.25"/>
      <pos A="0.167696" C="0.579218" G="0.0853906" T="0.167696"/>
      <pos A="0.25" C="0.167696" G="0.00308642" T="0.579218"/>
      <pos A="0.00308642" C="0.0853906" G="0.332304" T="0.579218"/>
      <pos A="0.167696" C="0.0853906" G="0.332304" T="0.414609"/>
      <pos A="0.00308642" C="0.167696" G="0.496914" T="0.332304"/>
      <pos A="0.496914" C="0.00308642" G="0.0853906" T="0.414609"/>
      <pos A="0.25" C="0.25" G="0.496914" T="0.00308642"/>
      <pos A="0.496914" C="0.00308642" G="0.25" T="0.25"/>
      <pos A="0.167696" C="0.25" G="0.25" T="0.332304"/>
      <pos A="0.0853906" C="0.414609" G="0.496914" T="0.00308642"/>
      <pos A="0.167696" C="0.167696" G="0.579218" T="0.0853906"/>
      <pos A="0.332304" C="0.00308642" G="0.496914" T="0.167696"/>
    </motif>
    <motif db="0" id="M123" alt="O123" length="40" nsites="8" evalue="1.3e-003">
      <pos A="0.30698" C="0.30698" G="0.231006" T="0.155033"/>
      <pos A="0.534901" C="0.0790598" G="0.155033" T="0.231006"/>
      <pos A="0.382953" C="0.155033" G="0.0790598" T="0.382953"/>
      <pos A="0.155033" C="0.382953" G="0.382953" T="0.0790598"/>
      <pos A="0.155033" C="0.30698" G="0.231006" T="0.30698"/>
      <pos A="0.30698" C="0.458926" G="0.155033" T="0.0790598"/>
      <pos A="0.382953" C="0.382953" G="0.231006" T="0.00308642"/>
      <pos A="0.382953" C="0.155033" G="0.00308642" T="0.458926"/>
      <pos A="0.231006" C="0.155033" G="0.231006" T="0.382953"/>
      <pos A="0.231006" C="0.00308642" G="0.686847" T="0.0790598"/>
      <pos A="0.231006" C="0.382953" G="0.30698" T="0.0790598"/>
      <pos A="0.610874" C="0.155033" G="0.00308642" T="0.231006"/>
      <pos A="0.534901" C="0.155033" G="0.231006" T="0.0790598"/>
      <pos A="0.231006" C="0.00308642" G="0.155033" T="0.610874"/>
      <pos A="0.231006" C="0.231006" G="0.30698" T="0.231006"/>
      <pos A="0.30698" C="0.0790598" G="0.0790598" T="0.534901"/>
      <pos A="0.382953" C="0.00308642" G="0.534901" T="0.0790598"/>
      <pos A="0.155033" C="0.231006" G="0.382953" T="0.231006"/>
      <pos A="0.30698" C="0.382953" G="0.0790598" T="0.231006"/>
      <pos A="0.155033" C="0.686847" G="0.0790598" T="0.0790598"/>
      <pos A="0.0790598" C="0.231006" G="0.0790598" T="0.610874"/>
      <pos A="0.382953" C="0.30698" G="0.155033" T="0.155033"/>
      <pos A="0.231006" C="0.155033" G="0.30698" T="0.30698"/>
      <pos A="0.30698" C="0.155033" G="0.231006" T="0.30698"/>
      <pos A="0.0790598" C="0.155033" G="0.534901" T="0.231006"/>
      <pos A="0.30698" C="0.30698" G="0.382953" T="0.00308642"/>
      <pos A="0.610874" C="0.0790598" G="0.155033" T="0.155033"/>
      <pos A="0.155033" C="0.30698" G="0.231006" T="0.30698"/>
      <pos A="0.30698" C="0.155033" G="0.534901" T="0.00308642"/>
      <pos A="0.155033" C="0.155033" G="0.534901" T="0.155033"/>
      <pos A="0.231006" C="0.30698" G="0.382953" T="0.0790598"/>
      <pos A="0.155033" C="0.155033" G="0.382953" T="0.30698"/>
      <pos A="0.534901" C="0.0790598" G="0.0790598" T="0.30698"/>
      <pos A="0.382953" C="0.00308642" G="0.610874" T="0.00308642"/>
      <pos A="0.30698" C="0.00308642" G="0.610874" T="0.0790598"/>
      <pos A="0.30698" C="0.231006" G="0.382953" T="0.0790598"/>
      <pos A="0.00308642" C="0.231006" G="0.30698" T="0.458926"/>
      <pos A="0.382953" C="0.0790598" G="0.155033" T="0.382953"/>
      <pos A="0.382953" C="0.231006" G="0.231006" T="0.155033"/>
      <pos A="0.155033" C="0.00308642" G="0.458926" T="0.382953"/>
    </motif>
    <motif db="0" id="M124" alt="O124" length="40" nsites="8" evalue="1.3e-003">
      <pos A="0.279255" C="0.185639" G="0.218404" T="0.316702"/>
      <pos A="0.232446" C="0.260532" G="0.340106" T="0.166916"/>
      <pos A="0.255851" C="0.213723" G="0.195" T="0.335425"/>
      <pos A="0.260532" C="0.316702" G="0.237128" T="0.185639"/>
      <pos A="0.340106" C="0.0218094" G="0.204361" T="0.433722"/>
      <pos A="0.237128" C="0.129469" G="0.499254" T="0.134149"/>
      <pos A="0.227766" C="0.35883" G="0.190319" T="0.223085"/>
      <pos A="0.279255" C="0.124788" G="0.209043" T="0.386915"/>
      <pos A="0.185639" C="0.185639" G="0.316702" T="0.312021"/>
      <pos A="0.30266" C="0.269893" G="0.227766" T="0.199681"/>
      <pos A="0.218404" C="0.157554" G="0.166916" T="0.457127"/>
      <pos A="0.269893" C="0.330745" G="0.227766" T="0.171596"/>
      <pos A="0.48053" C="0.0873412" G="0.218404" T="0.213723"/>
      <pos A="0.171596" C="0.129469" G="0.340106" T="0.35883"/>
      <pos A="0.246489" C="0.190319" G="0.237128" T="0.326063"/>
      <pos A="0.265213" C="0.274575" G="0.190319" T="0.269893"/>
      <pos A="0.265213" C="0.166916" G="0.260532" T="0.30734"/>
      <pos A="0.185639" C="0.330745" G="0.25117" T="0.232446"/>
      <pos A="0.30734" C="0.269893" G="0.138831" T="0.283936"/>
      <pos A="0.199681" C="0.213723" G="0.265213" T="0.321383"/>
      <pos A="0.260532" C="0.36351" G="0.166916" T="0.209043"/>
      <pos A="0.41968" C="0.330745" G="0.110746" T="0.138831"/>
      <pos A="0.246489" C="0.204361" G="0.176277" T="0.372872"/>
      <pos A="0.25117" C="0.223085" G="0.279255" T="0.246489"/>
      <pos A="0.152873" C="0.176277" G="0.25117" T="0.41968"/>
      <pos A="0.279255" C="0.218404" G="0.335425" T="0.166916"/>
      <pos A="0.415" C="0.209043" G="0.148192" T="0.227766"/>
      <pos A="0.316702" C="0.227766" G="0.213723" T="0.241808"/>
      <pos A="0.227766" C="0.232446" G="0.255851" T="0.283936"/>
      <pos A="0.190319" C="0.209043" G="0.246489" T="0.354148"/>
      <pos A="0.0779793" C="0.223085" G="0.36351" T="0.335425"/>
      <pos A="0.330745" C="0.185639" G="0.260532" T="0.223085"/>
      <pos A="0.274575" C="0.152873" G="0.279255" T="0.293298"/>
      <pos A="0.293298" C="0.152873" G="0.321383" T="0.232446"/>
      <pos A="0.195" C="0.166916" G="0.321383" T="0.316702"/>
      <pos A="0.265213" C="0.195" G="0.25117" T="0.288617"/>
      <pos A="0.293298" C="0.185639" G="0.232446" T="0.288617"/>
      <pos A="0.321383" C="0.120107" G="0.171596" T="0.386915"/>
      <pos A="0.185639" C="0.485212" G="0.180958" T="0.148192"/>
      <pos A="0.372872" C="0.30266" G="0.0545758" T="0.269893"/>
    </motif>
    <motif db="0" id="M125" alt="O125" length="40" nsites="8" evalue="1.3e-003">
      <pos A="0.293573" C="0.196744" G="0.293573" T="0.21611"/>
      <pos A="0.312938" C="0.0999151" G="0.312938" T="0.274207"/>
      <pos A="0.0999151" C="0.138647" G="0.35167" T="0.409768"/>
      <pos A="0.177379" C="0.235476" G="0.138647" T="0.448499"/>
      <pos A="0.0611842" C="0.0611842" G="0.35167" T="0.525962"/>
      <pos A="0.138647" C="0.312938" G="0.21611" T="0.332304"/>
      <pos A="0.274207" C="0.429134" G="0.119281" T="0.177379"/>
      <pos A="0.274207" C="0.35167" G="0.0224523" T="0.35167"/>
      <pos A="0.274207" C="0.235476" G="0.138647" T="0.35167"/>
      <pos A="0.177379" C="0.0805491" G="0.177379" T="0.564693"/>
      <pos A="0.35167" C="0.177379" G="0.138647" T="0.332304"/>
      <pos A="0.138647" C="0.21611" G="0.254841" T="0.390402"/>
      <pos A="0.312938" C="0.158013" G="0.0418183" T="0.487231"/>
      <pos A="0.196744" C="0.235476" G="0.0999151" T="0.467865"/>
      <pos A="0.138647" C="0.371036" G="0.235476" T="0.254841"/>
      <pos A="0.0999151" C="0.371036" G="0.0418183" T="0.487231"/>
      <pos A="0.35167" C="0.332304" G="0.274207" T="0.0418183"/>
      <pos A="0.274207" C="0.177379" G="0.21611" T="0.332304"/>
      <pos A="0.274207" C="0.35167" G="0.119281" T="0.254841"/>
      <pos A="0.409768" C="0.293573" G="0.177379" T="0.119281"/>
      <pos A="0.254841" C="0.138647" G="0.0999151" T="0.506597"/>
      <pos A="0.158013" C="0.0999151" G="0.35167" T="0.390402"/>
      <pos A="0.35167" C="0.0611842" G="0.293573" T="0.293573"/>
      <pos A="0.0805491" C="0.0611842" G="0.371036" T="0.487231"/>
      <pos A="0.196744" C="0.196744" G="0.196744" T="0.409768"/>
      <pos A="0.487231" C="0.0611842" G="0.312938" T="0.138647"/>
      <pos A="0.119281" C="0.21611" G="0.429134" T="0.235476"/>
      <pos A="0.177379" C="0.158013" G="0.293573" T="0.371036"/>
      <pos A="0.293573" C="0.0418183" G="0.371036" T="0.293573"/>
      <pos A="0.21611" C="0.119281" G="0.35167" T="0.312938"/>
      <pos A="0.0418183" C="0.21611" G="0.312938" T="0.429134"/>
      <pos A="0.390402" C="0.119281" G="0.21611" T="0.274207"/>
      <pos A="0.177379" C="0.196744" G="0.196744" T="0.429134"/>
      <pos A="0.448499" C="0.21611" G="0.274207" T="0.0611842"/>
      <pos A="0.119281" C="0.429134" G="0.21611" T="0.235476"/>
      <pos A="0.429134" C="0.254841" G="0.0611842" T="0.254841"/>
      <pos A="0.429134" C="0.0999151" G="0.138647" T="0.332304"/>
      <pos A="0.138647" C="0.177379" G="0.254841" T="0.429134"/>
      <pos A="0.158013" C="0.254841" G="0.312938" T="0.274207"/>
      <pos A="0.21611" C="0.274207" G="0.158013" T="0.35167"/>
    </motif>
    <motif db="0" id="M126" alt="O126" length="40" nsites="8" evalue="1.3e-003">
      <pos A="0.272446" C="0.45202" G="0.18266" T="0.0928731"/>
      <pos A="0.362233" C="0.00308642" G="0.0928731" T="0.541807"/>
      <pos A="0.362233" C="0.45202" G="0.00308642" T="0.18266"/>
      <pos A="0.631594" C="0.00308642" G="0.00308642" T="0.362233"/>
      <pos A="0.00308642" C="0.00308642" G="0.721381" T="0.272446"/>
      <pos A="0.272446" C="0.18266" G="0.541807" T="0.00308642"/>
      <pos A="0.362233" C="0.00308642" G="0.0928731" T="0.541807"/>
      <pos A="0.362233" C="0.272446" G="0.18266" T="0.18266"/>
      <pos A="0.272446" C="0.541807" G="0.0928731" T="0.0928731"/>
      <pos A="0.272446" C="0.362233" G="0.00308642" T="0.362233"/>
      <pos A="0.631594" C="0.00308642" G="0.00308642" T="0.362233"/>
      <pos A="0.362233" C="0.00308642" G="0.541807" T="0.0928731"/>
      <pos A="0.00308642" C="0.18266" G="0.0928731" T="0.721381"/>
      <pos A="0.362233" C="0.18266" G="0.18266" T="0.272446"/>
      <pos A="0.362233" C="0.18266" G="0.18266" T="0.272446"/>
      <pos A="0.541807" C="0.00308642" G="0.0928731" T="0.362233"/>
      <pos A="0.272446" C="0.45202" G="0.0928731" T="0.18266"/>
      <pos A="0.45202" C="0.18266" G="0.0928731" T="0.272446"/>
      <pos A="0.272446" C="0.362233" G="0.272446" T="0.0928731"/>
      <pos A="0.631594" C="0.0928731" G="0.00308642" T="0.272446"/>
      <pos A="0.631594" C="0.0928731" G="0.18266" T="0.0928731"/>
      <pos A="0.18266" C="0.0928731" G="0.631594" T="0.0928731"/>
      <pos A="0.362233" C="0.45202" G="0.18266" T="0.00308642"/>
      <pos A="0.272446" C="0.272446" G="0.18266" T="0.272446"/>
      <pos A="0.0928731" C="0.18266" G="0.272446" T="0.45202"/>
      <pos A="0.0928731" C="0.0928731" G="0.45202" T="0.362233"/>
      <pos A="0.0928731" C="0.272446" G="0.0928731" T="0.541807"/>
      <pos A="0.18266" C="0.272446" G="0.0928731" T="0.45202"/>
      <pos A="0.45202" C="0.272446" G="0.18266" T="0.0928731"/>
      <pos A="0.362233" C="0.272446" G="0.0928731" T="0.272446"/>
      <pos A="0.631594" C="0.0928731" G="0.0928731" T="0.18266"/>
      <pos A="0.0928731" C="0.0928731" G="0.272446" T="0.541807"/>
      <pos A="0.272446" C="0.18266" G="0.18266" T="0.362233"/>
      <pos A="0.18266" C="0.45202" G="0.00308642" T="0.362233"/>
      <pos A="0.362233" C="0.00308642" G="0.272446" T="0.362233"/>
      <pos A="0.18266" C="0.00308642" G="0.362233" T="0.45202"/>
      <pos A="0.0928731" C="0.272446" G="0.45202" T="0.18266"/>
      <pos A="0.18266" C="0.0928731" G="0.0928731" T="0.631594"/>
      <pos A="0.00308642" C="0.0928731" G="0.631594" T="0.272446"/>
      <pos A="0.362233" C="0.0928731" G="0.18266" T="0.362233"/>
    </motif>
    <motif db="0" id="M127" alt="O127" length="40" nsites="8" evalue="1.3e-003">
      <pos A="0.269893" C="0.269893" G="0.120107" T="0.340106"/>
      <pos A="0.213723" C="0.213723" G="0.316702" T="0.255851"/>
      <pos A="0.349468" C="0.143511" G="0.176277" T="0.330745"/>
      <pos A="0.391595" C="0.218404" G="0.227766" T="0.162234"/>
      <pos A="0.340106" C="0.138831" G="0.260532" T="0.260532"/>
      <pos A="0.30266" C="0.106064" G="0.195" T="0.396276"/>
      <pos A="0.227766" C="0.241808" G="0.274575" T="0.255851"/>
      <pos A="0.0639368" C="0.335425" G="0.433722" T="0.166916"/>
      <pos A="0.269893" C="0.255851" G="0.185639" T="0.288617"/>
      <pos A="0.326063" C="0.166916" G="0.204361" T="0.30266"/>
      <pos A="0.176277" C="0.0967032" G="0.321383" T="0.405638"/>
      <pos A="0.157554" C="0.30266" G="0.246489" T="0.293298"/>
      <pos A="0.190319" C="0.218404" G="0.138831" T="0.452445"/>
      <pos A="0.237128" C="0.260532" G="0.134149" T="0.368191"/>
      <pos A="0.25117" C="0.157554" G="0.204361" T="0.386915"/>
      <pos A="0.321383" C="0.171596" G="0.429042" T="0.0779793"/>
      <pos A="0.209043" C="0.321383" G="0.138831" T="0.330745"/>
      <pos A="0.227766" C="0.297978" G="0.152873" T="0.321383"/>
      <pos A="0.260532" C="0.227766" G="0.255851" T="0.255851"/>
      <pos A="0.452445" C="0.180958" G="0.213723" T="0.152873"/>
      <pos A="0.255851" C="0.195" G="0.260532" T="0.288617"/>
      <pos A="0.36351" C="0.190319" G="0.25117" T="0.195"/>
      <pos A="0.213723" C="0.279255" G="0.255851" T="0.25117"/>
      <pos A="0.213723" C="0.180958" G="0.354148" T="0.25117"/>
      <pos A="0.25117" C="0.344787" G="0.162234" T="0.241808"/>
      <pos A="0.35883" C="0.134149" G="0.330745" T="0.176277"/>
      <pos A="0.326063" C="0.129469" G="0.265213" T="0.279255"/>
      <pos A="0.120107" C="0.330745" G="0.227766" T="0.321383"/>
      <pos A="0.293298" C="0.180958" G="0.326063" T="0.199681"/>
      <pos A="0.297978" C="0.143511" G="0.157554" T="0.400957"/>
      <pos A="0.115426" C="0.204361" G="0.213723" T="0.466488"/>
      <pos A="0.255851" C="0.180958" G="0.185639" T="0.377553"/>
      <pos A="0.218404" C="0.269893" G="0.25117" T="0.260532"/>
      <pos A="0.180958" C="0.35883" G="0.255851" T="0.204361"/>
      <pos A="0.42436" C="0.171596" G="0.143511" T="0.260532"/>
      <pos A="0.312021" C="0.199681" G="0.312021" T="0.176277"/>
      <pos A="0.218404" C="0.176277" G="0.349468" T="0.255851"/>
      <pos A="0.326063" C="0.185639" G="0.199681" T="0.288617"/>
      <pos A="0.227766" C="0.321383" G="0.246489" T="0.204361"/>
      <pos A="0.265213" C="0.297978" G="0.232446" T="0.204361"/>
    </motif>
    <motif db="0" id="M13" alt="O13" length="40" nsites="8" evalue="1.3e-003">
      <pos A="0.386054" C="0.224805" G="0.224805" T="0.164336"/>
      <pos A="0.0837116" C="0.325586" G="0.244961" T="0.345742"/>
      <pos A="0.446523" C="0.00308642" G="0.40621" T="0.14418"/>
      <pos A="0.305429" C="0.285273" G="0.244961" T="0.164336"/>
      <pos A="0.365898" C="0.204649" G="0.124024" T="0.305429"/>
      <pos A="0.224805" C="0.365898" G="0.14418" T="0.265117"/>
      <pos A="0.265117" C="0.103868" G="0.265117" T="0.365898"/>
      <pos A="0.285273" C="0.103868" G="0.305429" T="0.305429"/>
      <pos A="0.244961" C="0.204649" G="0.365898" T="0.184492"/>
      <pos A="0.164336" C="0.0433985" G="0.204649" T="0.587617"/>
      <pos A="0.426366" C="0.103868" G="0.46668" T="0.00308642"/>
      <pos A="0.40621" C="0.265117" G="0.103868" T="0.224805"/>
      <pos A="0.486836" C="0.265117" G="0.124024" T="0.124024"/>
      <pos A="0.386054" C="0.103868" G="0.305429" T="0.204649"/>
      <pos A="0.0433985" C="0.265117" G="0.265117" T="0.426366"/>
      <pos A="0.204649" C="0.265117" G="0.0837116" T="0.446523"/>
      <pos A="0.265117" C="0.103868" G="0.0837116" T="0.547304"/>
      <pos A="0.285273" C="0.285273" G="0.285273" T="0.14418"/>
      <pos A="0.305429" C="0.124024" G="0.164336" T="0.40621"/>
      <pos A="0.285273" C="0.244961" G="0.164336" T="0.305429"/>
      <pos A="0.164336" C="0.265117" G="0.224805" T="0.345742"/>
      <pos A="0.325586" C="0.0837116" G="0.14418" T="0.446523"/>
      <pos A="0.265117" C="0.0433985" G="0.386054" T="0.305429"/>
      <pos A="0.124024" C="0.244961" G="0.365898" T="0.265117"/>
      <pos A="0.103868" C="0.204649" G="0.224805" T="0.46668"/>
      <pos A="0.325586" C="0.0837116" G="0.184492" T="0.40621"/>
      <pos A="0.305429" C="0.0635546" G="0.305429" T="0.325586"/>
      <pos A="0.265117" C="0.00308642" G="0.386054" T="0.345742"/>
      <pos A="0.164336" C="0.204649" G="0.244961" T="0.386054"/>
      <pos A="0.204649" C="0.204649" G="0.224805" T="0.365898"/>
      <pos A="0.285273" C="0.164336" G="0.103868" T="0.446523"/>
      <pos A="0.305429" C="0.103868" G="0.204649" T="0.386054"/>
      <pos A="0.14418" C="0.204649" G="0.386054" T="0.265117"/>
      <pos A="0.446523" C="0.103868" G="0.103868" T="0.345742"/>
      <pos A="0.204649" C="0.0433985" G="0.244961" T="0.506992"/>
      <pos A="0.365898" C="0.285273" G="0.0837116" T="0.265117"/>
      <pos A="0.0837116" C="0.40621" G="0.0232425" T="0.486836"/>
      <pos A="0.486836" C="0.14418" G="0.124024" T="0.244961"/>
      <pos A="0.103868" C="0.224805" G="0.204649" T="0.46668"/>
      <pos A="0.325586" C="0.265117" G="0.265117" T="0.14418"/>
    </motif>
    <motif db="0" id="M14" alt="O14" length="40" nsites="8" evalue="1.3e-003">
      <pos A="0.223085" C="0.0967032" G="0.344787" T="0.335425"/>
      <pos A="0.283936" C="0.218404" G="0.180958" T="0.316702"/>
      <pos A="0.269893" C="0.223085" G="0.143511" T="0.36351"/>
      <pos A="0.204361" C="0.110746" G="0.330745" T="0.354148"/>
      <pos A="0.195" C="0.213723" G="0.190319" T="0.400957"/>
      <pos A="0.354148" C="0.0779793" G="0.204361" T="0.36351"/>
      <pos A="0.237128" C="0.344787" G="0.209043" T="0.209043"/>
      <pos A="0.227766" C="0.120107" G="0.429042" T="0.223085"/>
      <pos A="0.223085" C="0.265213" G="0.274575" T="0.237128"/>
      <pos A="0.232446" C="0.241808" G="0.274575" T="0.25117"/>
      <pos A="0.330745" C="0.0826607" G="0.232446" T="0.354148"/>
      <pos A="0.344787" C="0.166916" G="0.241808" T="0.246489"/>
      <pos A="0.124788" C="0.344787" G="0.241808" T="0.288617"/>
      <pos A="0.288617" C="0.368191" G="0.134149" T="0.209043"/>
      <pos A="0.30266" C="0.293298" G="0.115426" T="0.288617"/>
      <pos A="0.246489" C="0.232446" G="0.330745" T="0.190319"/>
      <pos A="0.30266" C="0.288617" G="0.171596" T="0.237128"/>
      <pos A="0.269893" C="0.283936" G="0.241808" T="0.204361"/>
      <pos A="0.321383" C="0.227766" G="0.110746" T="0.340106"/>
      <pos A="0.283936" C="0.190319" G="0.312021" T="0.213723"/>
      <pos A="0.185639" C="0.115426" G="0.377553" T="0.321383"/>
      <pos A="0.354148" C="0.0826607" G="0.195" T="0.368191"/>
      <pos A="0.237128" C="0.195" G="0.30266" T="0.265213"/>
      <pos A="0.293298" C="0.279255" G="0.195" T="0.232446"/>
      <pos A="0.335425" C="0.255851" G="0.0639368" T="0.344787"/>
      <pos A="0.204361" C="0.106064" G="0.35883" T="0.330745"/>
      <pos A="0.204361" C="0.148192" G="0.36351" T="0.283936"/>
      <pos A="0.190319" C="0.269893" G="0.274575" T="0.265213"/>
      <pos A="0.321383" C="0.185639" G="0.297978" T="0.195"/>
      <pos A="0.269893" C="0.246489" G="0.237128" T="0.246489"/>
      <pos A="0.213723" C="0.241808" G="0.30734" T="0.237128"/>
      <pos A="0.372872" C="0.241808" G="0.138831" T="0.246489"/>
      <pos A="0.190319" C="0.260532" G="0.35883" T="0.190319"/>
      <pos A="0.25117" C="0.30266" G="0.0686183" T="0.377553"/>
      <pos A="0.241808" C="0.349468" G="0.25117" T="0.157554"/>
      <pos A="0.335425" C="0.171596" G="0.195" T="0.297978"/>
      <pos A="0.30266" C="0.176277" G="0.190319" T="0.330745"/>
      <pos A="0.204361" C="0.176277" G="0.138831" T="0.48053"/>
      <pos A="0.227766" C="0.190319" G="0.321383" T="0.260532"/>
      <pos A="0.237128" C="0.297978" G="0.274575" T="0.190319"/>
    </motif>
    <motif db="0" id="M15" alt="O15" length="40" nsites="8" evalue="1.3e-003">
      <pos A="0.279255" C="0.176277" G="0.354148" T="0.190319"/>
      <pos A="0.400957" C="0.152873" G="0.148192" T="0.297978"/>
      <pos A="0.330745" C="0.110746" G="0.138831" T="0.41968"/>
      <pos A="0.237128" C="0.321383" G="0.274575" T="0.166916"/>
      <pos A="0.213723" C="0.269893" G="0.166916" T="0.349468"/>
      <pos A="0.237128" C="0.340106" G="0.190319" T="0.232446"/>
      <pos A="0.232446" C="0.241808" G="0.166916" T="0.35883"/>
      <pos A="0.213723" C="0.199681" G="0.283936" T="0.30266"/>
      <pos A="0.190319" C="0.293298" G="0.288617" T="0.227766"/>
      <pos A="0.195" C="0.124788" G="0.129469" T="0.550743"/>
      <pos A="0.227766" C="0.293298" G="0.344787" T="0.134149"/>
      <pos A="0.508615" C="0.0452138" G="0.30266" T="0.143511"/>
      <pos A="0.246489" C="0.237128" G="0.293298" T="0.223085"/>
      <pos A="0.195" C="0.25117" G="0.25117" T="0.30266"/>
      <pos A="0.30266" C="0.195" G="0.185639" T="0.316702"/>
      <pos A="0.321383" C="0.227766" G="0.199681" T="0.25117"/>
      <pos A="0.41968" C="0.134149" G="0.190319" T="0.255851"/>
      <pos A="0.148192" C="0.148192" G="0.415" T="0.288617"/>
      <pos A="0.288617" C="0.438403" G="0.0920217" T="0.180958"/>
      <pos A="0.377553" C="0.115426" G="0.143511" T="0.36351"/>
      <pos A="0.190319" C="0.223085" G="0.288617" T="0.297978"/>
      <pos A="0.25117" C="0.152873" G="0.246489" T="0.349468"/>
      <pos A="0.260532" C="0.190319" G="0.260532" T="0.288617"/>
      <pos A="0.209043" C="0.260532" G="0.36351" T="0.166916"/>
      <pos A="0.265213" C="0.288617" G="0.171596" T="0.274575"/>
      <pos A="0.321383" C="0.223085" G="0.25117" T="0.204361"/>
      <pos A="0.110746" C="0.190319" G="0.349468" T="0.349468"/>
      <pos A="0.241808" C="0.265213" G="0.223085" T="0.269893"/>
      <pos A="0.190319" C="0.265213" G="0.218404" T="0.326063"/>
      <pos A="0.190319" C="0.204361" G="0.213723" T="0.391595"/>
      <pos A="0.185639" C="0.265213" G="0.265213" T="0.283936"/>
      <pos A="0.312021" C="0.199681" G="0.162234" T="0.326063"/>
      <pos A="0.330745" C="0.176277" G="0.293298" T="0.199681"/>
      <pos A="0.297978" C="0.166916" G="0.316702" T="0.218404"/>
      <pos A="0.185639" C="0.400957" G="0.241808" T="0.171596"/>
      <pos A="0.30734" C="0.321383" G="0.120107" T="0.25117"/>
      <pos A="0.312021" C="0.223085" G="0.148192" T="0.316702"/>
      <pos A="0.227766" C="0.148192" G="0.25117" T="0.372872"/>
      <pos A="0.354148" C="0.129469" G="0.25117" T="0.265213"/>
      <pos A="0.213723" C="0.199681" G="0.195" T="0.391595"/>
    </motif>
    <motif db="0" id="M16" alt="O16" length="40" nsites="8" evalue="1.3e-003">
      <pos A="0.0648148" C="0.62037" G="0.188272" T="0.126543"/>
      <pos A="0.188272" C="0.126543" G="0.25" T="0.435185"/>
      <pos A="0.126543" C="0.126543" G="0.126543" T="0.62037"/>
      <pos A="0.25" C="0.188272" G="0.558642" T="0.00308642"/>
      <pos A="0.435185" C="0.188272" G="0.25" T="0.126543"/>
      <pos A="0.25" C="0.62037" G="0.126543" T="0.00308642"/>
      <pos A="0.188272" C="0.188272" G="0.25" T="0.373457"/>
      <pos A="0.188272" C="0.188272" G="0.25" T="0.373457"/>
      <pos A="0.126543" C="0.25" G="0.00308642" T="0.62037"/>
      <pos A="0.188272" C="0.188272" G="0.311728" T="0.311728"/>
      <pos A="0.0648148" C="0.373457" G="0.311728" T="0.25"/>
      <pos A="0.25" C="0.00308642" G="0.311728" T="0.435185"/>
      <pos A="0.435185" C="0.188272" G="0.0648148" T="0.311728"/>
      <pos A="0.00308642" C="0.373457" G="0.25" T="0.373457"/>
      <pos A="0.188272" C="0.25" G="0.25" T="0.311728"/>
      <pos A="0.00308642" C="0.435185" G="0.0648148" T="0.496914"/>
      <pos A="0.62037" C="0.25" G="0.00308642" T="0.126543"/>
      <pos A="0.126543" C="0.126543" G="0.558642" T="0.188272"/>
      <pos A="0.311728" C="0.496914" G="0.0648148" T="0.126543"/>
      <pos A="0.0648148" C="0.496914" G="0.0648148" T="0.373457"/>
      <pos A="0.25" C="0.188272" G="0.311728" T="0.25"/>
      <pos A="0.25" C="0.126543" G="0.0648148" T="0.558642"/>
      <pos A="0.126543" C="0.0648148" G="0.373457" T="0.435185"/>
      <pos A="0.126543" C="0.126543" G="0.558642" T="0.188272"/>
      <pos A="0.188272" C="0.62037" G="0.0648148" T="0.126543"/>
      <pos A="0.435185" C="0.25" G="0.188272" T="0.126543"/>
      <pos A="0.188272" C="0.126543" G="0.311728" T="0.373457"/>
      <pos A="0.188272" C="0.00308642" G="0.373457" T="0.435185"/>
      <pos A="0.188272" C="0.188272" G="0.373457" T="0.25"/>
      <pos A="0.311728" C="0.25" G="0.25" T="0.188272"/>
      <pos A="0.25" C="0.126543" G="0.496914" T="0.126543"/>
      <pos A="0.62037" C="0.126543" G="0.126543" T="0.126543"/>
      <pos A="0.496914" C="0.00308642" G="0.126543" T="0.373457"/>
      <pos A="0.0648148" C="0.00308642" G="0.62037" T="0.311728"/>
      <pos A="0.311728" C="0.311728" G="0.373457" T="0.00308642"/>
      <pos A="0.0648148" C="0.435185" G="0.373457" T="0.126543"/>
      <pos A="0.311728" C="0.25" G="0.126543" T="0.311728"/>
      <pos A="0.126543" C="0.25" G="0.0648148" T="0.558642"/>
      <pos A="0.311728" C="0.373457" G="0.00308642" T="0.311728"/>
      <pos A="0.188272" C="0.188272" G="0.25" T="0.373457"/>
    </motif>
    <motif db="0" id="M17" alt="O17" length="40" nsites="8" evalue="1.3e-003">
      <pos A="0.385404" C="0.0986657" G="0.194245" T="0.321685"/>
      <pos A="0.226105" C="0.162385" G="0.321685" T="0.289825"/>
      <pos A="0.130525" C="0.162385" G="0.480984" T="0.226105"/>
      <pos A="0.0986657" C="0.194245" G="0.512843" T="0.194245"/>
      <pos A="0.226105" C="0.289825" G="0.00308642" T="0.480984"/>
      <pos A="0.194245" C="0.162385" G="0.194245" T="0.449124"/>
      <pos A="0.321685" C="0.0349462" G="0.321685" T="0.321685"/>
      <pos A="0.449124" C="0.194245" G="0.162385" T="0.194245"/>
      <pos A="0.257965" C="0.0349462" G="0.130525" T="0.576563"/>
      <pos A="0.0668059" C="0.130525" G="0.544703" T="0.257965"/>
      <pos A="0.162385" C="0.321685" G="0.130525" T="0.385404"/>
      <pos A="0.226105" C="0.321685" G="0.130525" T="0.321685"/>
      <pos A="0.162385" C="0.194245" G="0.226105" T="0.417264"/>
      <pos A="0.353545" C="0.00308642" G="0.417264" T="0.226105"/>
      <pos A="0.257965" C="0.257965" G="0.321685" T="0.162385"/>
      <pos A="0.194245" C="0.162385" G="0.0986657" T="0.544703"/>
      <pos A="0.0349462" C="0.0986657" G="0.672142" T="0.194245"/>
      <pos A="0.0986657" C="0.385404" G="0.321685" T="0.194245"/>
      <pos A="0.162385" C="0.257965" G="0.162385" T="0.417264"/>
      <pos A="0.353545" C="0.162385" G="0.130525" T="0.353545"/>
      <pos A="0.289825" C="0.130525" G="0.194245" T="0.385404"/>
      <pos A="0.257965" C="0.257965" G="0.417264" T="0.0668059"/>
      <pos A="0.480984" C="0.162385" G="0.257965" T="0.0986657"/>
      <pos A="0.194245" C="0.321685" G="0.321685" T="0.162385"/>
      <pos A="0.385404" C="0.194245" G="0.321685" T="0.0986657"/>
      <pos A="0.449124" C="0.226105" G="0.194245" T="0.130525"/>
      <pos A="0.162385" C="0.257965" G="0.257965" T="0.321685"/>
      <pos A="0.257965" C="0.130525" G="0.226105" T="0.385404"/>
      <pos A="0.321685" C="0.449124" G="0.0986657" T="0.130525"/>
      <pos A="0.0986657" C="0.162385" G="0.226105" T="0.512843"/>
      <pos A="0.194245" C="0.226105" G="0.353545" T="0.226105"/>
      <pos A="0.0986657" C="0.257965" G="0.480984" T="0.162385"/>
      <pos A="0.226105" C="0.321685" G="0.226105" T="0.226105"/>
      <pos A="0.385404" C="0.385404" G="0.194245" T="0.0349462"/>
      <pos A="0.321685" C="0.289825" G="0.353545" T="0.0349462"/>
      <pos A="0.194245" C="0.0986657" G="0.257965" T="0.449124"/>
      <pos A="0.385404" C="0.385404" G="0.0668059" T="0.162385"/>
      <pos A="0.130525" C="0.00308642" G="0.576563" T="0.289825"/>
      <pos A="0.257965" C="0.130525" G="0.353545" T="0.257965"/>
      <pos A="0.512843" C="0.0668059" G="0.0986657" T="0.321685"/>
    </motif>
    <motif db="0" id="M18" alt="O18" length="40" nsites="8" evalue="1.3e-003">
      <pos A="0.44956" C="0.212794" G="0.239853" T="0.0977926"/>
      <pos A="0.32103" C="0.266912" G="0.219559" T="0.1925"/>
      <pos A="0.145147" C="0.287206" G="0.233088" T="0.334559"/>
      <pos A="0.415736" C="0.246617" G="0.145147" T="0.1925"/>
      <pos A="0.212794" C="0.246617" G="0.165441" T="0.375148"/>
      <pos A="0.361619" C="0.233088" G="0.145147" T="0.260147"/>
      <pos A="0.300736" C="0.206029" G="0.212794" T="0.280441"/>
      <pos A="0.327795" C="0.131617" G="0.266912" T="0.273677"/>
      <pos A="0.199264" C="0.314265" G="0.212794" T="0.273677"/>
      <pos A="0.1925" C="0.124852" G="0.219559" T="0.463089"/>
      <pos A="0.145147" C="0.118087" G="0.44956" T="0.287206"/>
      <pos A="0.415736" C="0.199264" G="0.314265" T="0.0707338"/>
      <pos A="0.463089" C="0.233088" G="0.226323" T="0.0774983"/>
      <pos A="0.334559" C="0.185735" G="0.0774983" T="0.402207"/>
      <pos A="0.151911" C="0.233088" G="0.408972" T="0.206029"/>
      <pos A="0.158676" C="0.185735" G="0.260147" T="0.395442"/>
      <pos A="0.314265" C="0.151911" G="0.260147" T="0.273677"/>
      <pos A="0.300736" C="0.131617" G="0.348089" T="0.219559"/>
      <pos A="0.354853" C="0.395442" G="0.118087" T="0.131617"/>
      <pos A="0.436031" C="0.253383" G="0.111322" T="0.199264"/>
      <pos A="0.212794" C="0.314265" G="0.151911" T="0.32103"/>
      <pos A="0.145147" C="0.341324" G="0.206029" T="0.3075"/>
      <pos A="0.185735" C="0.266912" G="0.1925" T="0.354853"/>
      <pos A="0.226323" C="0.206029" G="0.415736" T="0.151911"/>
      <pos A="0.104558" C="0.266912" G="0.348089" T="0.280441"/>
      <pos A="0.239853" C="0.212794" G="0.334559" T="0.212794"/>
      <pos A="0.280441" C="0.145147" G="0.1925" T="0.381913"/>
      <pos A="0.280441" C="0.206029" G="0.3075" T="0.206029"/>
      <pos A="0.165441" C="0.327795" G="0.165441" T="0.341324"/>
      <pos A="0.145147" C="0.239853" G="0.199264" T="0.415736"/>
      <pos A="0.239853" C="0.17897" G="0.226323" T="0.354853"/>
      <pos A="0.266912" C="0.206029" G="0.17897" T="0.348089"/>
      <pos A="0.239853" C="0.199264" G="0.3075" T="0.253383"/>
      <pos A="0.32103" C="0.300736" G="0.287206" T="0.0910281"/>
      <pos A="0.273677" C="0.375148" G="0.0910281" T="0.260147"/>
      <pos A="0.334559" C="0.124852" G="0.185735" T="0.354853"/>
      <pos A="0.199264" C="0.334559" G="0.375148" T="0.0910281"/>
      <pos A="0.185735" C="0.354853" G="0.145147" T="0.314265"/>
      <pos A="0.368383" C="0.118087" G="0.145147" T="0.368383"/>
      <pos A="0.111322" C="0.361619" G="0.17897" T="0.348089"/>
    </motif>
    <motif db="0" id="M19" alt="O19" length="40" nsites="8" evalue="1.3e-003">
      <pos A="0.126543" C="0.318587" G="0.167696" T="0.387174"/>
      <pos A="0.181413" C="0.332304" G="0.0991081" T="0.387174"/>
      <pos A="0.332304" C="0.181413" G="0.359739" T="0.126543"/>
      <pos A="0.044239" C="0.387174" G="0.236282" T="0.332304"/>
      <pos A="0.277435" C="0.318587" G="0.112826" T="0.291153"/>
      <pos A="0.400892" C="0.140261" G="0.181413" T="0.277435"/>
      <pos A="0.19513" C="0.126543" G="0.387174" T="0.291153"/>
      <pos A="0.0716731" C="0.277435" G="0.181413" T="0.469479"/>
      <pos A="0.222565" C="0.30487" G="0.19513" T="0.277435"/>
      <pos A="0.236282" C="0.291153" G="0.30487" T="0.167696"/>
      <pos A="0.510631" C="0.181413" G="0.181413" T="0.126543"/>
      <pos A="0.263718" C="0.19513" G="0.25" T="0.291153"/>
      <pos A="0.19513" C="0.291153" G="0.332304" T="0.181413"/>
      <pos A="0.428327" C="0.222565" G="0.0991081" T="0.25"/>
      <pos A="0.291153" C="0.0991081" G="0.140261" T="0.469479"/>
      <pos A="0.318587" C="0.222565" G="0.277435" T="0.181413"/>
      <pos A="0.0579565" C="0.0991081" G="0.30487" T="0.538066"/>
      <pos A="0.167696" C="0.208847" G="0.469479" T="0.153978"/>
      <pos A="0.30487" C="0.318587" G="0.112826" T="0.263718"/>
      <pos A="0.140261" C="0.181413" G="0.277435" T="0.400892"/>
      <pos A="0.346022" C="0.044239" G="0.153978" T="0.455761"/>
      <pos A="0.140261" C="0.208847" G="0.291153" T="0.359739"/>
      <pos A="0.126543" C="0.332304" G="0.167696" T="0.373457"/>
      <pos A="0.167696" C="0.414609" G="0.19513" T="0.222565"/>
      <pos A="0.291153" C="0.428327" G="0.140261" T="0.140261"/>
      <pos A="0.442043" C="0.208847" G="0.126543" T="0.222565"/>
      <pos A="0.277435" C="0.112826" G="0.222565" T="0.387174"/>
      <pos A="0.126543" C="0.30487" G="0.373457" T="0.19513"/>
      <pos A="0.167696" C="0.332304" G="0.0579565" T="0.442043"/>
      <pos A="0.263718" C="0.236282" G="0.19513" T="0.30487"/>
      <pos A="0.236282" C="0.318587" G="0.167696" T="0.277435"/>
      <pos A="0.153978" C="0.140261" G="0.140261" T="0.5655"/>
      <pos A="0.167696" C="0.25" G="0.414609" T="0.167696"/>
      <pos A="0.0716731" C="0.400892" G="0.318587" T="0.208847"/>
      <pos A="0.222565" C="0.318587" G="0.167696" T="0.291153"/>
      <pos A="0.0579565" C="0.126543" G="0.25" T="0.5655"/>
      <pos A="0.25" C="0.236282" G="0.318587" T="0.19513"/>
      <pos A="0.277435" C="0.332304" G="0.25" T="0.140261"/>
      <pos A="0.222565" C="0.0991081" G="0.291153" T="0.387174"/>
      <pos A="0.263718" C="0.236282" G="0.236282" T="0.263718"/>
    </motif>
    <motif db="0" id="M2" alt="O2" length="40" nsites="8" evalue="1.3e-003">
      <pos A="0.30266" C="0.241808" G="0.176277" T="0.279255"/>
      <pos A="0.166916" C="0.213723" G="0.162234" T="0.457127"/>
      <pos A="0.209043" C="0.260532" G="0.330745" T="0.199681"/>
      <pos A="0.25117" C="0.199681" G="0.190319" T="0.35883"/>
      <pos A="0.274575" C="0.180958" G="0.274575" T="0.269893"/>
      <pos A="0.312021" C="0.246489" G="0.321383" T="0.120107"/>
      <pos A="0.269893" C="0.166916" G="0.30734" T="0.255851"/>
      <pos A="0.25117" C="0.204361" G="0.176277" T="0.368191"/>
      <pos A="0.171596" C="0.344787" G="0.204361" T="0.279255"/>
      <pos A="0.283936" C="0.129469" G="0.180958" T="0.405638"/>
      <pos A="0.246489" C="0.246489" G="0.227766" T="0.279255"/>
      <pos A="0.255851" C="0.148192" G="0.297978" T="0.297978"/>
      <pos A="0.232446" C="0.106064" G="0.297978" T="0.36351"/>
      <pos A="0.237128" C="0.372872" G="0.157554" T="0.232446"/>
      <pos A="0.30734" C="0.176277" G="0.157554" T="0.35883"/>
      <pos A="0.293298" C="0.316702" G="0.269893" T="0.120107"/>
      <pos A="0.391595" C="0.274575" G="0.152873" T="0.180958"/>
      <pos A="0.213723" C="0.237128" G="0.330745" T="0.218404"/>
      <pos A="0.293298" C="0.120107" G="0.237128" T="0.349468"/>
      <pos A="0.199681" C="0.0452138" G="0.288617" T="0.466488"/>
      <pos A="0.274575" C="0.115426" G="0.377553" T="0.232446"/>
      <pos A="0.330745" C="0.218404" G="0.274575" T="0.176277"/>
      <pos A="0.297978" C="0.260532" G="0.171596" T="0.269893"/>
      <pos A="0.344787" C="0.115426" G="0.138831" T="0.400957"/>
      <pos A="0.157554" C="0.166916" G="0.312021" T="0.36351"/>
      <pos A="0.237128" C="0.283936" G="0.321383" T="0.157554"/>
      <pos A="0.297978" C="0.260532" G="0.120107" T="0.321383"/>
      <pos A="0.326063" C="0.157554" G="0.171596" T="0.344787"/>
      <pos A="0.237128" C="0.199681" G="0.283936" T="0.279255"/>
      <pos A="0.199681" C="0.335425" G="0.279255" T="0.185639"/>
      <pos A="0.396276" C="0.218404" G="0.195" T="0.190319"/>
      <pos A="0.288617" C="0.227766" G="0.279255" T="0.204361"/>
      <pos A="0.148192" C="0.297978" G="0.265213" T="0.288617"/>
      <pos A="0.166916" C="0.349468" G="0.297978" T="0.185639"/>
      <pos A="0.25117" C="0.344787" G="0.129469" T="0.274575"/>
      <pos A="0.293298" C="0.340106" G="0.218404" T="0.148192"/>
      <pos A="0.30734" C="0.0218094" G="0.246489" T="0.42436"/>
      <pos A="0.241808" C="0.213723" G="0.241808" T="0.30266"/>
      <pos A="0.316702" C="0.265213" G="0.204361" T="0.213723"/>
      <pos A="0.185639" C="0.120107" G="0.237128" T="0.457127"/>
    </motif>
    <motif db="0" id="M21" alt="O21" length="40" nsites="8" evalue="1.3e-003">
      <pos A="0.285273" C="0.14418" G="0.567461" T="0.00308642"/>
      <pos A="0.567461" C="0.00308642" G="0.14418" T="0.285273"/>
      <pos A="0.14418" C="0.00308642" G="0.567461" T="0.285273"/>
      <pos A="0.426366" C="0.285273" G="0.285273" T="0.00308642"/>
      <pos A="0.285273" C="0.426366" G="0.14418" T="0.14418"/>
      <pos A="0.708554" C="0.14418" G="0.14418" T="0.00308642"/>
      <pos A="0.567461" C="0.14418" G="0.14418" T="0.14418"/>
      <pos A="0.285273" C="0.00308642" G="0.426366" T="0.285273"/>
      <pos A="0.00308642" C="0.426366" G="0.285273" T="0.285273"/>
      <pos A="0.426366" C="0.426366" G="0.00308642" T="0.14418"/>
      <pos A="0.00308642" C="0.567461" G="0.426366" T="0.00308642"/>
      <pos A="0.14418" C="0.14418" G="0.285273" T="0.426366"/>
      <pos A="0.285273" C="0.00308642" G="0.567461" T="0.14418"/>
      <pos A="0.426366" C="0.285273" G="0.285273" T="0.00308642"/>
      <pos A="0.426366" C="0.567461" G="0.00308642" T="0.00308642"/>
      <pos A="0.567461" C="0.00308642" G="0.14418" T="0.285273"/>
      <pos A="0.285273" C="0.14418" G="0.567461" T="0.00308642"/>
      <pos A="0.14418" C="0.285273" G="0.285273" T="0.285273"/>
      <pos A="0.285273" C="0.00308642" G="0.426366" T="0.285273"/>
      <pos A="0.14418" C="0.00308642" G="0.849647" T="0.00308642"/>
      <pos A="0.285273" C="0.14418" G="0.14418" T="0.426366"/>
      <pos A="0.00308642" C="0.567461" G="0.00308642" T="0.426366"/>
      <pos A="0.285273" C="0.00308642" G="0.426366" T="0.285273"/>
      <pos A="0.285273" C="0.285273" G="0.285273" T="0.14418"/>
      <pos A="0.00308642" C="0.426366" G="0.285273" T="0.285273"/>
      <pos A="0.14418" C="0.14418" G="0.285273" T="0.426366"/>
      <pos A="0.285273" C="0.285273" G="0.14418" T="0.285273"/>
      <pos A="0.00308642" C="0.567461" G="0.00308642" T="0.426366"/>
      <pos A="0.567461" C="0.00308642" G="0.14418" T="0.285273"/>
      <pos A="0.00308642" C="0.285273" G="0.285273" T="0.426366"/>
      <pos A="0.00308642" C="0.285273" G="0.567461" T="0.14418"/>
      <pos A="0.14418" C="0.14418" G="0.567461" T="0.14418"/>
      <pos A="0.426366" C="0.14418" G="0.14418" T="0.285273"/>
      <pos A="0.14418" C="0.14418" G="0.285273" T="0.426366"/>
      <pos A="0.00308642" C="0.00308642" G="0.285273" T="0.708554"/>
      <pos A="0.14418" C="0.14418" G="0.14418" T="0.567461"/>
      <pos A="0.14418" C="0.00308642" G="0.426366" T="0.426366"/>
      <pos A="0.14418" C="0.00308642" G="0.285273" T="0.567461"/>
      <pos A="0.14418" C="0.14418" G="0.285273" T="0.426366"/>
      <pos A="0.285273" C="0.426366" G="0.285273" T="0.00308642"/>
    </motif>
    <motif db="0" id="M22" alt="O22" length="40" nsites="8" evalue="1.3e-003">
      <pos A="0.35883" C="0.288617" G="0.166916" T="0.185639"/>
      <pos A="0.368191" C="0.115426" G="0.283936" T="0.232446"/>
      <pos A="0.199681" C="0.204361" G="0.335425" T="0.260532"/>
      <pos A="0.218404" C="0.255851" G="0.176277" T="0.349468"/>
      <pos A="0.312021" C="0.260532" G="0.115426" T="0.312021"/>
      <pos A="0.265213" C="0.209043" G="0.232446" T="0.293298"/>
      <pos A="0.30266" C="0.321383" G="0.269893" T="0.106064"/>
      <pos A="0.30734" C="0.223085" G="0.204361" T="0.265213"/>
      <pos A="0.265213" C="0.269893" G="0.279255" T="0.185639"/>
      <pos A="0.312021" C="0.185639" G="0.255851" T="0.246489"/>
      <pos A="0.283936" C="0.115426" G="0.260532" T="0.340106"/>
      <pos A="0.157554" C="0.232446" G="0.335425" T="0.274575"/>
      <pos A="0.382233" C="0.134149" G="0.0452138" T="0.438403"/>
      <pos A="0.227766" C="0.265213" G="0.25117" T="0.255851"/>
      <pos A="0.241808" C="0.293298" G="0.148192" T="0.316702"/>
      <pos A="0.255851" C="0.138831" G="0.288617" T="0.316702"/>
      <pos A="0.213723" C="0.195" G="0.288617" T="0.30266"/>
      <pos A="0.185639" C="0.157554" G="0.326063" T="0.330745"/>
      <pos A="0.223085" C="0.190319" G="0.344787" T="0.241808"/>
      <pos A="0.274575" C="0.157554" G="0.162234" T="0.405638"/>
      <pos A="0.30734" C="0.180958" G="0.204361" T="0.30734"/>
      <pos A="0.279255" C="0.190319" G="0.213723" T="0.316702"/>
      <pos A="0.185639" C="0.269893" G="0.288617" T="0.255851"/>
      <pos A="0.237128" C="0.316702" G="0.204361" T="0.241808"/>
      <pos A="0.386915" C="0.143511" G="0.227766" T="0.241808"/>
      <pos A="0.209043" C="0.199681" G="0.255851" T="0.335425"/>
      <pos A="0.218404" C="0.25117" G="0.372872" T="0.157554"/>
      <pos A="0.227766" C="0.391595" G="0.204361" T="0.176277"/>
      <pos A="0.415" C="0.269893" G="0.0498943" T="0.265213"/>
      <pos A="0.120107" C="0.288617" G="0.143511" T="0.447765"/>
      <pos A="0.255851" C="0.223085" G="0.204361" T="0.316702"/>
      <pos A="0.461807" C="0.0920217" G="0.218404" T="0.227766"/>
      <pos A="0.166916" C="0.255851" G="0.400957" T="0.176277"/>
      <pos A="0.213723" C="0.195" G="0.25117" T="0.340106"/>
      <pos A="0.288617" C="0.157554" G="0.195" T="0.35883"/>
      <pos A="0.265213" C="0.171596" G="0.134149" T="0.429042"/>
      <pos A="0.185639" C="0.213723" G="0.316702" T="0.283936"/>
      <pos A="0.157554" C="0.288617" G="0.35883" T="0.195"/>
      <pos A="0.316702" C="0.152873" G="0.237128" T="0.293298"/>
      <pos A="0.199681" C="0.349468" G="0.344787" T="0.106064"/>
    </motif>
    <motif db="0" id="M23" alt="O23" length="40" nsites="8" evalue="1.3e-003">
      <pos A="0.222565" C="0.661523" G="0.00308642" T="0.112826"/>
      <pos A="0.332304" C="0.442043" G="0.112826" T="0.112826"/>
      <pos A="0.222565" C="0.00308642" G="0.222565" T="0.551784"/>
      <pos A="0.551784" C="0.112826" G="0.00308642" T="0.332304"/>
      <pos A="0.00308642" C="0.222565" G="0.442043" T="0.332304"/>
      <pos A="0.112826" C="0.442043" G="0.222565" T="0.222565"/>
      <pos A="0.00308642" C="0.222565" G="0.551784" T="0.222565"/>
      <pos A="0.112826" C="0.442043" G="0.222565" T="0.222565"/>
      <pos A="0.112826" C="0.00308642" G="0.551784" T="0.332304"/>
      <pos A="0.112826" C="0.112826" G="0.222565" T="0.551784"/>
      <pos A="0.00308642" C="0.771262" G="0.222565" T="0.00308642"/>
      <pos A="0.112826" C="0.661523" G="0.112826" T="0.112826"/>
      <pos A="0.00308642" C="0.222565" G="0.222565" T="0.551784"/>
      <pos A="0.112826" C="0.442043" G="0.222565" T="0.222565"/>
      <pos A="0.332304" C="0.00308642" G="0.222565" T="0.442043"/>
      <pos A="0.332304" C="0.222565" G="0.332304" T="0.112826"/>
      <pos A="0.551784" C="0.00308642" G="0.112826" T="0.332304"/>
      <pos A="0.332304" C="0.332304" G="0.112826" T="0.222565"/>
      <pos A="0.332304" C="0.00308642" G="0.442043" T="0.222565"/>
      <pos A="0.112826" C="0.442043" G="0.442043" T="0.00308642"/>
      <pos A="0.222565" C="0.222565" G="0.112826" T="0.442043"/>
      <pos A="0.00308642" C="0.112826" G="0.332304" T="0.551784"/>
      <pos A="0.112826" C="0.442043" G="0.222565" T="0.222565"/>
      <pos A="0.222565" C="0.332304" G="0.00308642" T="0.442043"/>
      <pos A="0.442043" C="0.00308642" G="0.222565" T="0.332304"/>
      <pos A="0.222565" C="0.222565" G="0.332304" T="0.222565"/>
      <pos A="0.222565" C="0.551784" G="0.112826" T="0.112826"/>
      <pos A="0.442043" C="0.222565" G="0.112826" T="0.222565"/>
      <pos A="0.332304" C="0.222565" G="0.332304" T="0.112826"/>
      <pos A="0.442043" C="0.222565" G="0.112826" T="0.222565"/>
      <pos A="0.332304" C="0.222565" G="0.112826" T="0.332304"/>
      <pos A="0.222565" C="0.332304" G="0.112826" T="0.332304"/>
      <pos A="0.112826" C="0.332304" G="0.332304" T="0.222565"/>
      <pos A="0.00308642" C="0.442043" G="0.332304" T="0.222565"/>
      <pos A="0.112826" C="0.332304" G="0.332304" T="0.222565"/>
      <pos A="0.222565" C="0.332304" G="0.222565" T="0.222565"/>
      <pos A="0.442043" C="0.112826" G="0.332304" T="0.112826"/>
      <pos A="0.442043" C="0.442043" G="0.112826" T="0.00308642"/>
      <pos A="0.442043" C="0.00308642" G="0.00308642" T="0.551784"/>
      <pos A="0.112826" C="0.222565" G="0.551784" T="0.112826"/>
    </motif>
    <motif db="0" id="M24" alt="O24" length="40" nsites="8" evalue="1.3e-003">
      <pos A="0.38956" C="0.174852" G="0.00308642" T="0.432502"/>
      <pos A="0.604268" C="0.174852" G="0.0460277" T="0.174852"/>
      <pos A="0.217794" C="0.260736" G="0.303677" T="0.217794"/>
      <pos A="0.346618" C="0.38956" G="0.0889699" T="0.174852"/>
      <pos A="0.38956" C="0.00308642" G="0.131911" T="0.475443"/>
      <pos A="0.260736" C="0.303677" G="0.0460277" T="0.38956"/>
      <pos A="0.518384" C="0.217794" G="0.217794" T="0.0460277"/>
      <pos A="0.0889699" C="0.217794" G="0.217794" T="0.475443"/>
      <pos A="0.174852" C="0.260736" G="0.260736" T="0.303677"/>
      <pos A="0.518384" C="0.131911" G="0.0889699" T="0.260736"/>
      <pos A="0.174852" C="0.0889699" G="0.518384" T="0.217794"/>
      <pos A="0.131911" C="0.00308642" G="0.776034" T="0.0889699"/>
      <pos A="0.00308642" C="0.432502" G="0.174852" T="0.38956"/>
      <pos A="0.00308642" C="0.604268" G="0.131911" T="0.260736"/>
      <pos A="0.131911" C="0.131911" G="0.217794" T="0.518384"/>
      <pos A="0.0889699" C="0.432502" G="0.346618" T="0.131911"/>
      <pos A="0.217794" C="0.174852" G="0.131911" T="0.475443"/>
      <pos A="0.0460277" C="0.260736" G="0.432502" T="0.260736"/>
      <pos A="0.303677" C="0.131911" G="0.260736" T="0.303677"/>
      <pos A="0.174852" C="0.00308642" G="0.303677" T="0.518384"/>
      <pos A="0.0460277" C="0.0889699" G="0.346618" T="0.518384"/>
      <pos A="0.217794" C="0.432502" G="0.0889699" T="0.260736"/>
      <pos A="0.475443" C="0.346618" G="0.131911" T="0.0460277"/>
      <pos A="0.217794" C="0.38956" G="0.0460277" T="0.346618"/>
      <pos A="0.38956" C="0.0460277" G="0.217794" T="0.346618"/>
      <pos A="0.260736" C="0.346618" G="0.217794" T="0.174852"/>
      <pos A="0.303677" C="0.260736" G="0.174852" T="0.260736"/>
      <pos A="0.260736" C="0.260736" G="0.217794" T="0.260736"/>
      <pos A="0.0460277" C="0.217794" G="0.174852" T="0.561325"/>
      <pos A="0.131911" C="0.260736" G="0.217794" T="0.38956"/>
      <pos A="0.131911" C="0.174852" G="0.432502" T="0.260736"/>
      <pos A="0.0889699" C="0.303677" G="0.174852" T="0.432502"/>
      <pos A="0.475443" C="0.260736" G="0.0889699" T="0.174852"/>
      <pos A="0.174852" C="0.475443" G="0.131911" T="0.217794"/>
      <pos A="0.260736" C="0.131911" G="0.217794" T="0.38956"/>
      <pos A="0.217794" C="0.346618" G="0.260736" T="0.174852"/>
      <pos A="0.0889699" C="0.432502" G="0.217794" T="0.260736"/>
      <pos A="0.0889699" C="0.260736" G="0.432502" T="0.217794"/>
      <pos A="0.346618" C="0.260736" G="0.174852" T="0.217794"/>
      <pos A="0.518384" C="0.217794" G="0.0460277" T="0.217794"/>
    </motif>
    <motif db="0" id="M25" alt="O25" length="40" nsites="8" evalue="1.3e-003">
      <pos A="0.332304" C="0.266461" G="0.0689304" T="0.332304"/>
      <pos A="0.398148" C="0.0689304" G="0.332304" T="0.200617"/>
      <pos A="0.332304" C="0.134773" G="0.266461" T="0.266461"/>
      <pos A="0.529835" C="0.00308642" G="0.134773" T="0.332304"/>
      <pos A="0.463992" C="0.200617" G="0.200617" T="0.134773"/>
      <pos A="0.0689304" C="0.200617" G="0.266461" T="0.463992"/>
      <pos A="0.398148" C="0.0689304" G="0.200617" T="0.332304"/>
      <pos A="0.463992" C="0.398148" G="0.0689304" T="0.0689304"/>
      <pos A="0.134773" C="0.134773" G="0.266461" T="0.463992"/>
      <pos A="0.332304" C="0.200617" G="0.200617" T="0.266461"/>
      <pos A="0.266461" C="0.266461" G="0.00308642" T="0.463992"/>
      <pos A="0.529835" C="0.134773" G="0.0689304" T="0.266461"/>
      <pos A="0.266461" C="0.266461" G="0.332304" T="0.134773"/>
      <pos A="0.595679" C="0.134773" G="0.134773" T="0.134773"/>
      <pos A="0.266461" C="0.398148" G="0.0689304" T="0.266461"/>
      <pos A="0.332304" C="0.134773" G="0.134773" T="0.398148"/>
      <pos A="0.134773" C="0.0689304" G="0.332304" T="0.463992"/>
      <pos A="0.0689304" C="0.0689304" G="0.134773" T="0.727366"/>
      <pos A="0.266461" C="0.00308642" G="0.332304" T="0.398148"/>
      <pos A="0.266461" C="0.00308642" G="0.332304" T="0.398148"/>
      <pos A="0.0689304" C="0.00308642" G="0.134773" T="0.79321"/>
      <pos A="0.134773" C="0.266461" G="0.200617" T="0.398148"/>
      <pos A="0.200617" C="0.00308642" G="0.332304" T="0.463992"/>
      <pos A="0.266461" C="0.398148" G="0.00308642" T="0.332304"/>
      <pos A="0.463992" C="0.266461" G="0.00308642" T="0.266461"/>
      <pos A="0.529835" C="0.266461" G="0.0689304" T="0.134773"/>
      <pos A="0.661523" C="0.00308642" G="0.332304" T="0.00308642"/>
      <pos A="0.266461" C="0.200617" G="0.398148" T="0.134773"/>
      <pos A="0.266461" C="0.266461" G="0.266461" T="0.200617"/>
      <pos A="0.398148" C="0.134773" G="0.0689304" T="0.398148"/>
      <pos A="0.200617" C="0.266461" G="0.134773" T="0.398148"/>
      <pos A="0.398148" C="0.134773" G="0.134773" T="0.332304"/>
      <pos A="0.200617" C="0.266461" G="0.266461" T="0.266461"/>
      <pos A="0.266461" C="0.200617" G="0.0689304" T="0.463992"/>
      <pos A="0.0689304" C="0.134773" G="0.134773" T="0.661523"/>
      <pos A="0.463992" C="0.134773" G="0.00308642" T="0.398148"/>
      <pos A="0.0689304" C="0.134773" G="0.200617" T="0.595679"/>
      <pos A="0.134773" C="0.332304" G="0.00308642" T="0.529835"/>
      <pos A="0.266461" C="0.134773" G="0.200617" T="0.398148"/>
      <pos A="0.266461" C="0.0689304" G="0.463992" T="0.200617"/>
    </motif>
    <motif db="0" id="M26" alt="O26" length="40" nsites="8" evalue="1.3e-003">
      <pos A="0.327601" C="0.115961" G="0.228836" T="0.327601"/>
      <pos A="0.482804" C="0.059524" G="0.384039" T="0.0736336"/>
      <pos A="0.454586" C="0.0736336" G="0.172399" T="0.299383"/>
      <pos A="0.440476" C="0.200617" G="0.214727" T="0.14418"/>
      <pos A="0.214727" C="0.271164" G="0.341711" T="0.172399"/>
      <pos A="0.172399" C="0.257055" G="0.172399" T="0.398148"/>
      <pos A="0.13007" C="0.313492" G="0.271164" T="0.285273"/>
      <pos A="0.214727" C="0.35582" G="0.214727" T="0.214727"/>
      <pos A="0.496914" C="0.0454143" G="0.271164" T="0.186508"/>
      <pos A="0.341711" C="0.214727" G="0.35582" T="0.0877422"/>
      <pos A="0.214727" C="0.228836" G="0.327601" T="0.228836"/>
      <pos A="0.14418" C="0.158289" G="0.313492" T="0.384039"/>
      <pos A="0.101852" C="0.313492" G="0.285273" T="0.299383"/>
      <pos A="0.214727" C="0.228836" G="0.158289" T="0.398148"/>
      <pos A="0.0877422" C="0.412258" G="0.257055" T="0.242945"/>
      <pos A="0.341711" C="0.285273" G="0.101852" T="0.271164"/>
      <pos A="0.059524" C="0.186508" G="0.299383" T="0.454586"/>
      <pos A="0.158289" C="0.36993" G="0.341711" T="0.13007"/>
      <pos A="0.242945" C="0.313492" G="0.200617" T="0.242945"/>
      <pos A="0.158289" C="0.13007" G="0.313492" T="0.398148"/>
      <pos A="0.36993" C="0.341711" G="0.158289" T="0.13007"/>
      <pos A="0.172399" C="0.257055" G="0.0454143" T="0.525132"/>
      <pos A="0.285273" C="0.257055" G="0.285273" T="0.172399"/>
      <pos A="0.468695" C="0.228836" G="0.158289" T="0.14418"/>
      <pos A="0.313492" C="0.228836" G="0.214727" T="0.242945"/>
      <pos A="0.398148" C="0.14418" G="0.172399" T="0.285273"/>
      <pos A="0.13007" C="0.426366" G="0.313492" T="0.13007"/>
      <pos A="0.398148" C="0.059524" G="0.228836" T="0.313492"/>
      <pos A="0.35582" C="0.172399" G="0.398148" T="0.0736336"/>
      <pos A="0.341711" C="0.36993" G="0.13007" T="0.158289"/>
      <pos A="0.214727" C="0.36993" G="0.14418" T="0.271164"/>
      <pos A="0.242945" C="0.13007" G="0.158289" T="0.468695"/>
      <pos A="0.214727" C="0.299383" G="0.242945" T="0.242945"/>
      <pos A="0.172399" C="0.200617" G="0.299383" T="0.327601"/>
      <pos A="0.36993" C="0.0877422" G="0.285273" T="0.257055"/>
      <pos A="0.0736336" C="0.242945" G="0.440476" T="0.242945"/>
      <pos A="0.35582" C="0.242945" G="0.14418" T="0.257055"/>
      <pos A="0.285273" C="0.214727" G="0.228836" T="0.271164"/>
      <pos A="0.214727" C="0.384039" G="0.186508" T="0.214727"/>
      <pos A="0.0736336" C="0.35582" G="0.14418" T="0.426366"/>
    </motif>
    <motif db="0" id="M27" alt="O27" length="40" nsites="8" evalue="1.3e-003">
      <pos A="0.332304" C="0.332304" G="0.332304" T="0.00308642"/>
      <pos A="0.00308642" C="0.990741" G="0.00308642" T="0.00308642"/>
      <pos A="0.661523" C="0.00308642" G="0.00308642" T="0.332304"/>
      <pos A="0.332304" C="0.332304" G="0.332304" T="0.00308642"/>
      <pos A="0.990741" C="0.00308642" G="0.00308642" T="0.00308642"/>
      <pos A="0.332304" C="0.00308642" G="0.332304" T="0.332304"/>
      <pos A="0.332304" C="0.332304" G="0.00308642" T="0.332304"/>
      <pos A="0.332304" C="0.00308642" G="0.00308642" T="0.661523"/>
      <pos A="0.00308642" C="0.00308642" G="0.661523" T="0.332304"/>
      <pos A="0.332304" C="0.332304" G="0.00308642" T="0.332304"/>
      <pos A="0.00308642" C="0.332304" G="0.00308642" T="0.661523"/>
      <pos A="0.332304" C="0.332304" G="0.332304" T="0.00308642"/>
      <pos A="0.332304" C="0.332304" G="0.00308642" T="0.332304"/>
      <pos A="0.332304" C="0.00308642" G="0.661523" T="0.00308642"/>
      <pos A="0.332304" C="0.00308642" G="0.661523" T="0.00308642"/>
      <pos A="0.661523" C="0.00308642" G="0.332304" T="0.00308642"/>
      <pos A="0.661523" C="0.00308642" G="0.00308642" T="0.332304"/>
      <pos A="0.661523" C="0.00308642" G="0.00308642" T="0.332304"/>
      <pos A="0.332304" C="0.00308642" G="0.332304" T="0.332304"/>
      <pos A="0.332304" C="0.332304" G="0.332304" T="0.00308642"/>
      <pos A="0.00308642" C="0.661523" G="0.332304" T="0.00308642"/>
      <pos A="0.332304" C="0.661523" G="0.00308642" T="0.00308642"/>
      <pos A="0.332304" C="0.00308642" G="0.332304" T="0.332304"/>
      <pos A="0.00308642" C="0.661523" G="0.332304" T="0.00308642"/>
      <pos A="0.00308642" C="0.00308642" G="0.332304" T="0.661523"/>
      <pos A="0.332304" C="0.332304" G="0.332304" T="0.00308642"/>
      <pos A="0.332304" C="0.332304" G="0.332304" T="0.00308642"/>
      <pos A="0.00308642" C="0.661523" G="0.00308642" T="0.332304"/>
      <pos A="0.661523" C="0.00308642" G="0.332304" T="0.00308642"/>
      <pos A="0.00308642" C="0.332304" G="0.661523" T="0.00308642"/>
      <pos A="0.661523" C="0.00308642" G="0.00308642" T="0.332304"/>
      <pos A="0.00308642" C="0.00308642" G="0.661523" T="0.332304"/>
      <pos A="0.332304" C="0.00308642" G="0.332304" T="0.332304"/>
      <pos A="0.00308642" C="0.661523" G="0.332304" T="0.00308642"/>
      <pos A="0.332304" C="0.00308642" G="0.332304" T="0.332304"/>
      <pos A="0.00308642" C="0.332304" G="0.00308642" T="0.661523"/>
      <pos A="0.00308642" C="0.332304" G="0.332304" T="0.332304"/>
      <pos A="0.332304" C="0.00308642" G="0.332304" T="0.332304"/>
      <pos A="0.661523" C="0.00308642" G="0.332304" T="0.00308642"/>
      <pos A="0.332304" C="0.661523" G="0.00308642" T="0.00308642"/>
    </motif>
    <motif db="0" id="M28" alt="O28" length="40" nsites="8" evalue="1.3e-003">
      <pos A="0.237128" C="0.293298" G="0.190319" T="0.279255"/>
      <pos A="0.35883" C="0.148192" G="0.223085" T="0.269893"/>
      <pos A="0.30266" C="0.25117" G="0.344787" T="0.101384"/>
      <pos A="0.255851" C="0.176277" G="0.30734" T="0.260532"/>
      <pos A="0.246489" C="0.124788" G="0.25117" T="0.377553"/>
      <pos A="0.227766" C="0.176277" G="0.30734" T="0.288617"/>
      <pos A="0.433722" C="0.321383" G="0.0732988" T="0.171596"/>
      <pos A="0.115426" C="0.255851" G="0.223085" T="0.405638"/>
      <pos A="0.312021" C="0.279255" G="0.171596" T="0.237128"/>
      <pos A="0.190319" C="0.288617" G="0.190319" T="0.330745"/>
      <pos A="0.377553" C="0.157554" G="0.265213" T="0.199681"/>
      <pos A="0.293298" C="0.279255" G="0.213723" T="0.213723"/>
      <pos A="0.429042" C="0.171596" G="0.166916" T="0.232446"/>
      <pos A="0.274575" C="0.138831" G="0.288617" T="0.297978"/>
      <pos A="0.185639" C="0.223085" G="0.185639" T="0.405638"/>
      <pos A="0.204361" C="0.157554" G="0.316702" T="0.321383"/>
      <pos A="0.293298" C="0.171596" G="0.269893" T="0.265213"/>
      <pos A="0.255851" C="0.134149" G="0.209043" T="0.400957"/>
      <pos A="0.138831" C="0.162234" G="0.36351" T="0.335425"/>
      <pos A="0.213723" C="0.36351" G="0.297978" T="0.124788"/>
      <pos A="0.321383" C="0.204361" G="0.157554" T="0.316702"/>
      <pos A="0.241808" C="0.124788" G="0.35883" T="0.274575"/>
      <pos A="0.138831" C="0.223085" G="0.283936" T="0.354148"/>
      <pos A="0.330745" C="0.227766" G="0.232446" T="0.209043"/>
      <pos A="0.36351" C="0.274575" G="0.232446" T="0.129469"/>
      <pos A="0.218404" C="0.162234" G="0.283936" T="0.335425"/>
      <pos A="0.344787" C="0.255851" G="0.209043" T="0.190319"/>
      <pos A="0.185639" C="0.195" G="0.330745" T="0.288617"/>
      <pos A="0.335425" C="0.176277" G="0.190319" T="0.297978"/>
      <pos A="0.269893" C="0.157554" G="0.241808" T="0.330745"/>
      <pos A="0.199681" C="0.25117" G="0.190319" T="0.35883"/>
      <pos A="0.162234" C="0.260532" G="0.190319" T="0.386915"/>
      <pos A="0.349468" C="0.204361" G="0.166916" T="0.279255"/>
      <pos A="0.195" C="0.415" G="0.204361" T="0.185639"/>
      <pos A="0.162234" C="0.283936" G="0.232446" T="0.321383"/>
      <pos A="0.349468" C="0.152873" G="0.232446" T="0.265213"/>
      <pos A="0.274575" C="0.209043" G="0.288617" T="0.227766"/>
      <pos A="0.457127" C="0.223085" G="0.204361" T="0.115426"/>
      <pos A="0.134149" C="0.120107" G="0.340106" T="0.405638"/>
      <pos A="0.157554" C="0.410318" G="0.171596" T="0.260532"/>
    </motif>
    <motif db="0" id="M29" alt="O29" length="40" nsites="8" evalue="1.3e-003">
      <pos A="0.259145" C="0.149405" G="0.314015" T="0.277435"/>
      <pos A="0.167696" C="0.149405" G="0.179888" T="0.50301"/>
      <pos A="0.198179" C="0.143309" G="0.374981" T="0.283532"/>
      <pos A="0.125019" C="0.246952" G="0.246952" T="0.381078"/>
      <pos A="0.338401" C="0.198179" G="0.149405" T="0.314015"/>
      <pos A="0.204276" C="0.271338" G="0.381078" T="0.143309"/>
      <pos A="0.332304" C="0.179888" G="0.326207" T="0.161599"/>
      <pos A="0.350595" C="0.246952" G="0.192082" T="0.210372"/>
      <pos A="0.283532" C="0.173793" G="0.173793" T="0.368884"/>
      <pos A="0.0884395" C="0.167696" G="0.307918" T="0.435948"/>
      <pos A="0.381078" C="0.0823427" G="0.307918" T="0.228662"/>
      <pos A="0.118922" C="0.423754" G="0.344498" T="0.112826"/>
      <pos A="0.314015" C="0.320112" G="0.112826" T="0.253048"/>
      <pos A="0.179888" C="0.222565" G="0.289628" T="0.307918"/>
      <pos A="0.301821" C="0.179888" G="0.210372" T="0.307918"/>
      <pos A="0.277435" C="0.210372" G="0.307918" T="0.204276"/>
      <pos A="0.332304" C="0.155502" G="0.277435" T="0.234759"/>
      <pos A="0.265241" C="0.228662" G="0.185985" T="0.320112"/>
      <pos A="0.228662" C="0.326207" G="0.0945363" T="0.350595"/>
      <pos A="0.405464" C="0.0640523" G="0.173793" T="0.356691"/>
      <pos A="0.137212" C="0.125019" G="0.399368" T="0.338401"/>
      <pos A="0.271338" C="0.179888" G="0.210372" T="0.338401"/>
      <pos A="0.259145" C="0.149405" G="0.326207" T="0.265241"/>
      <pos A="0.405464" C="0.125019" G="0.246952" T="0.222565"/>
      <pos A="0.295724" C="0.265241" G="0.210372" T="0.228662"/>
      <pos A="0.137212" C="0.295724" G="0.167696" T="0.399368"/>
      <pos A="0.137212" C="0.167696" G="0.204276" T="0.490817"/>
      <pos A="0.387174" C="0.204276" G="0.234759" T="0.173793"/>
      <pos A="0.198179" C="0.289628" G="0.0396662" T="0.472527"/>
      <pos A="0.277435" C="0.283532" G="0.277435" T="0.161599"/>
      <pos A="0.253048" C="0.307918" G="0.271338" T="0.167696"/>
      <pos A="0.277435" C="0.240855" G="0.155502" T="0.326207"/>
      <pos A="0.374981" C="0.0518598" G="0.246952" T="0.326207"/>
      <pos A="0.198179" C="0.216468" G="0.417657" T="0.167696"/>
      <pos A="0.149405" C="0.240855" G="0.368884" T="0.240855"/>
      <pos A="0.179888" C="0.332304" G="0.192082" T="0.295724"/>
      <pos A="0.295724" C="0.228662" G="0.143309" T="0.332304"/>
      <pos A="0.277435" C="0.131116" G="0.332304" T="0.259145"/>
      <pos A="0.192082" C="0.344498" G="0.253048" T="0.210372"/>
      <pos A="0.314015" C="0.246952" G="0.185985" T="0.253048"/>
    </motif>
    <motif db="0" id="M30" alt="O30" length="40" nsites="8" evalue="1.3e-003">
      <pos A="0.22902" C="0.21611" G="0.248386" T="0.306484"/>
      <pos A="0.203199" C="0.267752" G="0.235476" T="0.293573"/>
      <pos A="0.125736" C="0.345215" G="0.170923" T="0.358125"/>
      <pos A="0.267752" C="0.209654" G="0.254841" T="0.267752"/>
      <pos A="0.280663" C="0.125736" G="0.177379" T="0.416223"/>
      <pos A="0.261297" C="0.0805491" G="0.300029" T="0.358125"/>
      <pos A="0.312938" C="0.119281" G="0.177379" T="0.390402"/>
      <pos A="0.164468" C="0.409768" G="0.306484" T="0.119281"/>
      <pos A="0.274207" C="0.145102" G="0.138647" T="0.442043"/>
      <pos A="0.287118" C="0.177379" G="0.312938" T="0.222565"/>
      <pos A="0.371036" C="0.261297" G="0.132192" T="0.235476"/>
      <pos A="0.319394" C="0.138647" G="0.177379" T="0.364581"/>
      <pos A="0.209654" C="0.183834" G="0.454954" T="0.151558"/>
      <pos A="0.274207" C="0.22902" G="0.280663" T="0.21611"/>
      <pos A="0.267752" C="0.300029" G="0.183834" T="0.248386"/>
      <pos A="0.293573" C="0.112826" G="0.203199" T="0.390402"/>
      <pos A="0.22902" C="0.235476" G="0.267752" T="0.267752"/>
      <pos A="0.0870044" C="0.33876" G="0.274207" T="0.300029"/>
      <pos A="0.261297" C="0.280663" G="0.222565" T="0.235476"/>
      <pos A="0.345215" C="0.280663" G="0.190288" T="0.183834"/>
      <pos A="0.22902" C="0.261297" G="0.164468" T="0.345215"/>
      <pos A="0.222565" C="0.332304" G="0.261297" T="0.183834"/>
      <pos A="0.267752" C="0.287118" G="0.241931" T="0.203199"/>
      <pos A="0.241931" C="0.190288" G="0.254841" T="0.312938"/>
      <pos A="0.183834" C="0.345215" G="0.241931" T="0.22902"/>
      <pos A="0.222565" C="0.435588" G="0.138647" T="0.203199"/>
      <pos A="0.312938" C="0.332304" G="0.0740938" T="0.280663"/>
      <pos A="0.177379" C="0.119281" G="0.300029" T="0.403313"/>
      <pos A="0.300029" C="0.151558" G="0.33876" T="0.209654"/>
      <pos A="0.274207" C="0.10637" G="0.345215" T="0.274207"/>
      <pos A="0.396857" C="0.254841" G="0.287118" T="0.0611842"/>
      <pos A="0.345215" C="0.241931" G="0.183834" T="0.22902"/>
      <pos A="0.125736" C="0.390402" G="0.332304" T="0.151558"/>
      <pos A="0.435588" C="0.112826" G="0.145102" T="0.306484"/>
      <pos A="0.0870044" C="0.151558" G="0.480775" T="0.280663"/>
      <pos A="0.125736" C="0.183834" G="0.416223" T="0.274207"/>
      <pos A="0.190288" C="0.293573" G="0.177379" T="0.33876"/>
      <pos A="0.267752" C="0.248386" G="0.158013" T="0.325849"/>
      <pos A="0.164468" C="0.22902" G="0.345215" T="0.261297"/>
      <pos A="0.267752" C="0.448499" G="0.0870044" T="0.196744"/>
    </motif>
    <motif db="0" id="M32" alt="O32" length="40" nsites="8" evalue="1.3e-003">
      <pos A="0.312021" C="0.246489" G="0.157554" T="0.283936"/>
      <pos A="0.274575" C="0.0686183" G="0.35883" T="0.297978"/>
      <pos A="0.297978" C="0.209043" G="0.241808" T="0.25117"/>
      <pos A="0.157554" C="0.260532" G="0.204361" T="0.377553"/>
      <pos A="0.237128" C="0.106064" G="0.30734" T="0.349468"/>
      <pos A="0.171596" C="0.35883" G="0.255851" T="0.213723"/>
      <pos A="0.143511" C="0.36351" G="0.110746" T="0.382233"/>
      <pos A="0.349468" C="0.246489" G="0.129469" T="0.274575"/>
      <pos A="0.138831" C="0.162234" G="0.255851" T="0.443084"/>
      <pos A="0.279255" C="0.134149" G="0.400957" T="0.185639"/>
      <pos A="0.246489" C="0.190319" G="0.288617" T="0.274575"/>
      <pos A="0.410318" C="0.237128" G="0.134149" T="0.218404"/>
      <pos A="0.190319" C="0.297978" G="0.209043" T="0.30266"/>
      <pos A="0.391595" C="0.209043" G="0.204361" T="0.195"/>
      <pos A="0.30266" C="0.25117" G="0.241808" T="0.204361"/>
      <pos A="0.283936" C="0.218404" G="0.269893" T="0.227766"/>
      <pos A="0.237128" C="0.120107" G="0.260532" T="0.382233"/>
      <pos A="0.223085" C="0.204361" G="0.288617" T="0.283936"/>
      <pos A="0.241808" C="0.101384" G="0.321383" T="0.335425"/>
      <pos A="0.340106" C="0.0592563" G="0.47585" T="0.124788"/>
      <pos A="0.227766" C="0.265213" G="0.340106" T="0.166916"/>
      <pos A="0.340106" C="0.209043" G="0.138831" T="0.312021"/>
      <pos A="0.260532" C="0.195" G="0.124788" T="0.41968"/>
      <pos A="0.171596" C="0.180958" G="0.246489" T="0.400957"/>
      <pos A="0.335425" C="0.204361" G="0.209043" T="0.25117"/>
      <pos A="0.330745" C="0.232446" G="0.213723" T="0.223085"/>
      <pos A="0.312021" C="0.157554" G="0.274575" T="0.255851"/>
      <pos A="0.260532" C="0.340106" G="0.138831" T="0.260532"/>
      <pos A="0.180958" C="0.25117" G="0.36351" T="0.204361"/>
      <pos A="0.176277" C="0.25117" G="0.176277" T="0.396276"/>
      <pos A="0.143511" C="0.382233" G="0.246489" T="0.227766"/>
      <pos A="0.405638" C="0.241808" G="0.190319" T="0.162234"/>
      <pos A="0.232446" C="0.204361" G="0.148192" T="0.415"/>
      <pos A="0.265213" C="0.297978" G="0.166916" T="0.269893"/>
      <pos A="0.162234" C="0.293298" G="0.316702" T="0.227766"/>
      <pos A="0.368191" C="0.297978" G="0.129469" T="0.204361"/>
      <pos A="0.223085" C="0.138831" G="0.260532" T="0.377553"/>
      <pos A="0.199681" C="0.237128" G="0.246489" T="0.316702"/>
      <pos A="0.255851" C="0.106064" G="0.269893" T="0.368191"/>
      <pos A="0.269893" C="0.157554" G="0.297978" T="0.274575"/>
    </motif>
    <motif db="0" id="M33" alt="O33" length="40" nsites="8" evalue="1.3e-003">
      <pos A="0.162234" C="0.330745" G="0.316702" T="0.190319"/>
      <pos A="0.180958" C="0.134149" G="0.377553" T="0.30734"/>
      <pos A="0.143511" C="0.190319" G="0.213723" T="0.452445"/>
      <pos A="0.30266" C="0.176277" G="0.162234" T="0.35883"/>
      <pos A="0.223085" C="0.152873" G="0.190319" T="0.433722"/>
      <pos A="0.241808" C="0.30734" G="0.213723" T="0.237128"/>
      <pos A="0.129469" C="0.30734" G="0.30266" T="0.260532"/>
      <pos A="0.330745" C="0.330745" G="0.185639" T="0.152873"/>
      <pos A="0.433722" C="0.190319" G="0.190319" T="0.185639"/>
      <pos A="0.415" C="0.209043" G="0.269893" T="0.106064"/>
      <pos A="0.199681" C="0.241808" G="0.288617" T="0.269893"/>
      <pos A="0.260532" C="0.148192" G="0.30734" T="0.283936"/>
      <pos A="0.415" C="0.372872" G="0.124788" T="0.0873412"/>
      <pos A="0.288617" C="0.171596" G="0.171596" T="0.368191"/>
      <pos A="0.297978" C="0.129469" G="0.227766" T="0.344787"/>
      <pos A="0.326063" C="0.316702" G="0.209043" T="0.148192"/>
      <pos A="0.237128" C="0.124788" G="0.326063" T="0.312021"/>
      <pos A="0.260532" C="0.274575" G="0.260532" T="0.204361"/>
      <pos A="0.209043" C="0.232446" G="0.101384" T="0.457127"/>
      <pos A="0.246489" C="0.171596" G="0.232446" T="0.349468"/>
      <pos A="0.171596" C="0.260532" G="0.293298" T="0.274575"/>
      <pos A="0.30266" C="0.190319" G="0.330745" T="0.176277"/>
      <pos A="0.180958" C="0.110746" G="0.349468" T="0.35883"/>
      <pos A="0.232446" C="0.25117" G="0.283936" T="0.232446"/>
      <pos A="0.326063" C="0.143511" G="0.120107" T="0.410318"/>
      <pos A="0.180958" C="0.265213" G="0.283936" T="0.269893"/>
      <pos A="0.246489" C="0.344787" G="0.166916" T="0.241808"/>
      <pos A="0.255851" C="0.195" G="0.232446" T="0.316702"/>
      <pos A="0.218404" C="0.213723" G="0.246489" T="0.321383"/>
      <pos A="0.223085" C="0.25117" G="0.190319" T="0.335425"/>
      <pos A="0.30266" C="0.213723" G="0.223085" T="0.260532"/>
      <pos A="0.283936" C="0.0639368" G="0.255851" T="0.396276"/>
      <pos A="0.120107" C="0.340106" G="0.30734" T="0.232446"/>
      <pos A="0.335425" C="0.204361" G="0.209043" T="0.25117"/>
      <pos A="0.25117" C="0.269893" G="0.0686183" T="0.410318"/>
      <pos A="0.349468" C="0.176277" G="0.246489" T="0.227766"/>
      <pos A="0.180958" C="0.260532" G="0.349468" T="0.209043"/>
      <pos A="0.288617" C="0.209043" G="0.246489" T="0.255851"/>
      <pos A="0.344787" C="0.204361" G="0.209043" T="0.241808"/>
      <pos A="0.237128" C="0.232446" G="0.372872" T="0.157554"/>
    </motif>
    <motif db="0" id="M34" alt="O34" length="40" nsites="8" evalue="1.3e-003">
      <pos A="0.299383" C="0.299383" G="0.299383" T="0.101852"/>
      <pos A="0.595679" C="0.00308642" G="0.101852" T="0.299383"/>
      <pos A="0.101852" C="0.299383" G="0.496914" T="0.101852"/>
      <pos A="0.299383" C="0.200617" G="0.299383" T="0.200617"/>
      <pos A="0.200617" C="0.00308642" G="0.398148" T="0.398148"/>
      <pos A="0.299383" C="0.299383" G="0.299383" T="0.101852"/>
      <pos A="0.398148" C="0.299383" G="0.299383" T="0.00308642"/>
      <pos A="0.200617" C="0.00308642" G="0.694444" T="0.101852"/>
      <pos A="0.299383" C="0.299383" G="0.200617" T="0.200617"/>
      <pos A="0.101852" C="0.00308642" G="0.595679" T="0.299383"/>
      <pos A="0.299383" C="0.101852" G="0.299383" T="0.299383"/>
      <pos A="0.496914" C="0.200617" G="0.101852" T="0.200617"/>
      <pos A="0.101852" C="0.299383" G="0.299383" T="0.299383"/>
      <pos A="0.398148" C="0.398148" G="0.200617" T="0.00308642"/>
      <pos A="0.200617" C="0.00308642" G="0.398148" T="0.398148"/>
      <pos A="0.200617" C="0.496914" G="0.00308642" T="0.299383"/>
      <pos A="0.00308642" C="0.496914" G="0.398148" T="0.101852"/>
      <pos A="0.200617" C="0.101852" G="0.200617" T="0.496914"/>
      <pos A="0.299383" C="0.299383" G="0.200617" T="0.200617"/>
      <pos A="0.496914" C="0.00308642" G="0.200617" T="0.299383"/>
      <pos A="0.200617" C="0.200617" G="0.101852" T="0.496914"/>
      <pos A="0.00308642" C="0.694444" G="0.00308642" T="0.299383"/>
      <pos A="0.200617" C="0.595679" G="0.00308642" T="0.200617"/>
      <pos A="0.200617" C="0.496914" G="0.299383" T="0.00308642"/>
      <pos A="0.00308642" C="0.00308642" G="0.595679" T="0.398148"/>
      <pos A="0.101852" C="0.200617" G="0.496914" T="0.200617"/>
      <pos A="0.00308642" C="0.496914" G="0.398148" T="0.101852"/>
      <pos A="0.398148" C="0.200617" G="0.00308642" T="0.398148"/>
      <pos A="0.101852" C="0.299383" G="0.595679" T="0.00308642"/>
      <pos A="0.101852" C="0.00308642" G="0.299383" T="0.595679"/>
      <pos A="0.00308642" C="0.200617" G="0.694444" T="0.101852"/>
      <pos A="0.101852" C="0.299383" G="0.299383" T="0.299383"/>
      <pos A="0.200617" C="0.200617" G="0.398148" T="0.200617"/>
      <pos A="0.200617" C="0.101852" G="0.398148" T="0.299383"/>
      <pos A="0.299383" C="0.101852" G="0.398148" T="0.200617"/>
      <pos A="0.200617" C="0.101852" G="0.398148" T="0.299383"/>
      <pos A="0.00308642" C="0.101852" G="0.398148" T="0.496914"/>
      <pos A="0.101852" C="0.496914" G="0.101852" T="0.299383"/>
      <pos A="0.200617" C="0.200617" G="0.595679" T="0.00308642"/>
      <pos A="0.496914" C="0.200617" G="0.200617" T="0.101852"/>
    </motif>
    <motif db="0" id="M35" alt="O35" length="40" nsites="8" evalue="1.3e-003">
      <pos A="0.00308642" C="0.00308642" G="0.496914" T="0.496914"/>
      <pos A="0.496914" C="0.00308642" G="0.496914" T="0.00308642"/>
      <pos A="0.496914" C="0.496914" G="0.00308642" T="0.00308642"/>
      <pos A="0.00308642" C="0.00308642" G="0.496914" T="0.496914"/>
      <pos A="0.00308642" C="0.496914" G="0.00308642" T="0.496914"/>
      <pos A="0.00308642" C="0.00308642" G="0.496914" T="0.496914"/>
      <pos A="0.00308642" C="0.496914" G="0.496914" T="0.00308642"/>
      <pos A="0.00308642" C="0.990741" G="0.00308642" T="0.00308642"/>
      <pos A="0.00308642" C="0.00308642" G="0.496914" T="0.496914"/>
      <pos A="0.00308642" C="0.00308642" G="0.496914" T="0.496914"/>
      <pos A="0.00308642" C="0.00308642" G="0.990741" T="0.00308642"/>
      <pos A="0.00308642" C="0.00308642" G="0.496914" T="0.496914"/>
      <pos A="0.00308642" C="0.00308642" G="0.00308642" T="0.990741"/>
      <pos A="0.00308642" C="0.00308642" G="0.496914" T="0.496914"/>
      <pos A="0.990741" C="0.00308642" G="0.00308642" T="0.00308642"/>
      <pos A="0.00308642" C="0.496914" G="0.496914" T="0.00308642"/>
      <pos A="0.00308642" C="0.496914" G="0.00308642" T="0.496914"/>
      <pos A="0.990741" C="0.00308642" G="0.00308642" T="0.00308642"/>
      <pos A="0.00308642" C="0.00308642" G="0.496914" T="0.496914"/>
      <pos A="0.00308642" C="0.496914" G="0.00308642" T="0.496914"/>
      <pos A="0.00308642" C="0.496914" G="0.00308642" T="0.496914"/>
      <pos A="0.00308642" C="0.00308642" G="0.496914" T="0.496914"/>
      <pos A="0.00308642" C="0.496914" G="0.00308642" T="0.496914"/>
      <pos A="0.00308642" C="0.00308642" G="0.990741" T="0.00308642"/>
      <pos A="0.00308642" C="0.496914" G="0.496914" T="0.00308642"/>
      <pos A="0.00308642" C="0.496914" G="0.00308642" T="0.496914"/>
      <pos A="0.00308642" C="0.00308642" G="0.990741" T="0.00308642"/>
      <pos A="0.00308642" C="0.496914" G="0.496914" T="0.00308642"/>
      <pos A="0.00308642" C="0.990741" G="0.00308642" T="0.00308642"/>
      <pos A="0.990741" C="0.00308642" G="0.00308642" T="0.00308642"/>
      <pos A="0.00308642" C="0.496914" G="0.496914" T="0.00308642"/>
      <pos A="0.00308642" C="0.496914" G="0.496914" T="0.00308642"/>
      <pos A="0.00308642" C="0.496914" G="0.00308642" T="0.496914"/>
      <pos A="0.00308642" C="0.00308642" G="0.990741" T="0.00308642"/>
      <pos A="0.496914" C="0.496914" G="0.00308642" T="0.00308642"/>
      <pos A="0.00308642" C="0.990741" G="0.00308642" T="0.00308642"/>
      <pos A="0.496914" C="0.496914" G="0.00308642" T="0.00308642"/>
      <pos A="0.00308642" C="0.00308642" G="0.990741" T="0.00308642"/>
      <pos A="0.00308642" C="0.990741" G="0.00308642" T="0.00308642"/>
      <pos A="0.496914" C="0.496914" G="0.00308642" T="0.00308642"/>
    </motif>
    <motif db="0" id="M37" alt="O37" length="40" nsites="8" evalue="1.3e-003">
      <pos A="0.344277" C="0.146746" G="0.31734" T="0.191639"/>
      <pos A="0.371212" C="0.191639" G="0.146746" T="0.290404"/>
      <pos A="0.308361" C="0.164702" G="0.146746" T="0.380191"/>
      <pos A="0.272446" C="0.18266" G="0.344277" T="0.200617"/>
      <pos A="0.371212" C="0.18266" G="0.245511" T="0.200617"/>
      <pos A="0.353254" C="0.173681" G="0.335298" T="0.137767"/>
      <pos A="0.119809" C="0.18266" G="0.326319" T="0.371212"/>
      <pos A="0.18266" C="0.308361" G="0.272446" T="0.236532"/>
      <pos A="0.236532" C="0.173681" G="0.254489" T="0.335298"/>
      <pos A="0.218575" C="0.263468" G="0.281425" T="0.236532"/>
      <pos A="0.326319" C="0.146746" G="0.200617" T="0.326319"/>
      <pos A="0.056958" C="0.218575" G="0.425084" T="0.299383"/>
      <pos A="0.326319" C="0.254489" G="0.218575" T="0.200617"/>
      <pos A="0.0659368" C="0.299383" G="0.416106" T="0.218575"/>
      <pos A="0.128788" C="0.290404" G="0.0659368" T="0.514871"/>
      <pos A="0.155723" C="0.146746" G="0.371212" T="0.326319"/>
      <pos A="0.514871" C="0.191639" G="0.0659368" T="0.227554"/>
      <pos A="0.407127" C="0.371212" G="0.0749156" T="0.146746"/>
      <pos A="0.245511" C="0.263468" G="0.236532" T="0.254489"/>
      <pos A="0.245511" C="0.299383" G="0.128788" T="0.326319"/>
      <pos A="0.173681" C="0.281425" G="0.173681" T="0.371212"/>
      <pos A="0.263468" C="0.299383" G="0.434063" T="0.00308642"/>
      <pos A="0.200617" C="0.128788" G="0.209596" T="0.460999"/>
      <pos A="0.0838943" C="0.281425" G="0.353254" T="0.281425"/>
      <pos A="0.128788" C="0.326319" G="0.227554" T="0.31734"/>
      <pos A="0.18266" C="0.290404" G="0.227554" T="0.299383"/>
      <pos A="0.155723" C="0.218575" G="0.299383" T="0.326319"/>
      <pos A="0.101852" C="0.389169" G="0.281425" T="0.227554"/>
      <pos A="0.344277" C="0.254489" G="0.173681" T="0.227554"/>
      <pos A="0.146746" C="0.254489" G="0.290404" T="0.308361"/>
      <pos A="0.389169" C="0.236532" G="0.218575" T="0.155723"/>
      <pos A="0.380191" C="0.227554" G="0.227554" T="0.164702"/>
      <pos A="0.119809" C="0.371212" G="0.191639" T="0.31734"/>
      <pos A="0.263468" C="0.245511" G="0.191639" T="0.299383"/>
      <pos A="0.18266" C="0.173681" G="0.308361" T="0.335298"/>
      <pos A="0.173681" C="0.218575" G="0.335298" T="0.272446"/>
      <pos A="0.398148" C="0.021044" G="0.18266" T="0.398148"/>
      <pos A="0.254489" C="0.344277" G="0.18266" T="0.218575"/>
      <pos A="0.371212" C="0.137767" G="0.218575" T="0.272446"/>
      <pos A="0.110831" C="0.200617" G="0.299383" T="0.389169"/>
    </motif>
    <motif db="0" id="M38" alt="O38" length="40" nsites="8" evalue="1.3e-003">
      <pos A="0.377553" C="0.246489" G="0.180958" T="0.195"/>
      <pos A="0.25117" C="0.312021" G="0.232446" T="0.204361"/>
      <pos A="0.312021" C="0.195" G="0.204361" T="0.288617"/>
      <pos A="0.241808" C="0.279255" G="0.30734" T="0.171596"/>
      <pos A="0.293298" C="0.25117" G="0.152873" T="0.30266"/>
      <pos A="0.30734" C="0.143511" G="0.260532" T="0.288617"/>
      <pos A="0.157554" C="0.223085" G="0.326063" T="0.293298"/>
      <pos A="0.213723" C="0.0405333" G="0.386915" T="0.35883"/>
      <pos A="0.237128" C="0.195" G="0.269893" T="0.297978"/>
      <pos A="0.30266" C="0.232446" G="0.195" T="0.269893"/>
      <pos A="0.143511" C="0.124788" G="0.227766" T="0.503935"/>
      <pos A="0.269893" C="0.415" G="0.120107" T="0.195"/>
      <pos A="0.241808" C="0.134149" G="0.269893" T="0.354148"/>
      <pos A="0.232446" C="0.232446" G="0.293298" T="0.241808"/>
      <pos A="0.382233" C="0.204361" G="0.166916" T="0.246489"/>
      <pos A="0.190319" C="0.195" G="0.227766" T="0.386915"/>
      <pos A="0.195" C="0.185639" G="0.288617" T="0.330745"/>
      <pos A="0.405638" C="0.120107" G="0.152873" T="0.321383"/>
      <pos A="0.405638" C="0.0779793" G="0.246489" T="0.269893"/>
      <pos A="0.157554" C="0.372872" G="0.316702" T="0.152873"/>
      <pos A="0.36351" C="0.25117" G="0.152873" T="0.232446"/>
      <pos A="0.293298" C="0.297978" G="0.209043" T="0.199681"/>
      <pos A="0.372872" C="0.213723" G="0.0920217" T="0.321383"/>
      <pos A="0.115426" C="0.148192" G="0.485212" T="0.25117"/>
      <pos A="0.213723" C="0.326063" G="0.326063" T="0.134149"/>
      <pos A="0.218404" C="0.25117" G="0.223085" T="0.30734"/>
      <pos A="0.312021" C="0.223085" G="0.157554" T="0.30734"/>
      <pos A="0.279255" C="0.152873" G="0.260532" T="0.30734"/>
      <pos A="0.148192" C="0.204361" G="0.335425" T="0.312021"/>
      <pos A="0.0873412" C="0.265213" G="0.124788" T="0.522658"/>
      <pos A="0.354148" C="0.176277" G="0.241808" T="0.227766"/>
      <pos A="0.340106" C="0.269893" G="0.106064" T="0.283936"/>
      <pos A="0.260532" C="0.176277" G="0.288617" T="0.274575"/>
      <pos A="0.25117" C="0.129469" G="0.340106" T="0.279255"/>
      <pos A="0.316702" C="0.199681" G="0.199681" T="0.283936"/>
      <pos A="0.237128" C="0.297978" G="0.279255" T="0.185639"/>
      <pos A="0.279255" C="0.269893" G="0.138831" T="0.312021"/>
      <pos A="0.255851" C="0.316702" G="0.204361" T="0.223085"/>
      <pos A="0.30734" C="0.148192" G="0.241808" T="0.30266"/>
      <pos A="0.35883" C="0.246489" G="0.213723" T="0.180958"/>
    </motif>
    <motif db="0" id="M4" alt="O4" length="40" nsites="8" evalue="1.3e-003">
      <pos A="0.255851" C="0.223085" G="0.288617" T="0.232446"/>
      <pos A="0.255851" C="0.255851" G="0.30734" T="0.180958"/>
      <pos A="0.213723" C="0.176277" G="0.297978" T="0.312021"/>
      <pos A="0.157554" C="0.340106" G="0.120107" T="0.382233"/>
      <pos A="0.283936" C="0.255851" G="0.218404" T="0.241808"/>
      <pos A="0.283936" C="0.0967032" G="0.237128" T="0.382233"/>
      <pos A="0.269893" C="0.283936" G="0.30266" T="0.143511"/>
      <pos A="0.41968" C="0.143511" G="0.218404" T="0.218404"/>
      <pos A="0.396276" C="0.180958" G="0.180958" T="0.241808"/>
      <pos A="0.204361" C="0.0826607" G="0.30734" T="0.405638"/>
      <pos A="0.283936" C="0.120107" G="0.283936" T="0.312021"/>
      <pos A="0.162234" C="0.288617" G="0.204361" T="0.344787"/>
      <pos A="0.246489" C="0.237128" G="0.283936" T="0.232446"/>
      <pos A="0.260532" C="0.199681" G="0.162234" T="0.377553"/>
      <pos A="0.391595" C="0.106064" G="0.209043" T="0.293298"/>
      <pos A="0.218404" C="0.176277" G="0.293298" T="0.312021"/>
      <pos A="0.195" C="0.237128" G="0.293298" T="0.274575"/>
      <pos A="0.237128" C="0.265213" G="0.283936" T="0.213723"/>
      <pos A="0.396276" C="0.166916" G="0.171596" T="0.265213"/>
      <pos A="0.152873" C="0.180958" G="0.246489" T="0.41968"/>
      <pos A="0.152873" C="0.265213" G="0.288617" T="0.293298"/>
      <pos A="0.199681" C="0.297978" G="0.166916" T="0.335425"/>
      <pos A="0.326063" C="0.195" G="0.138831" T="0.340106"/>
      <pos A="0.288617" C="0.185639" G="0.162234" T="0.36351"/>
      <pos A="0.213723" C="0.241808" G="0.312021" T="0.232446"/>
      <pos A="0.30266" C="0.166916" G="0.349468" T="0.180958"/>
      <pos A="0.246489" C="0.204361" G="0.227766" T="0.321383"/>
      <pos A="0.340106" C="0.185639" G="0.227766" T="0.246489"/>
      <pos A="0.312021" C="0.204361" G="0.391595" T="0.0920217"/>
      <pos A="0.176277" C="0.232446" G="0.405638" T="0.185639"/>
      <pos A="0.283936" C="0.316702" G="0.227766" T="0.171596"/>
      <pos A="0.288617" C="0.218404" G="0.204361" T="0.288617"/>
      <pos A="0.195" C="0.260532" G="0.274575" T="0.269893"/>
      <pos A="0.232446" C="0.204361" G="0.0218094" T="0.541382"/>
      <pos A="0.232446" C="0.218404" G="0.340106" T="0.209043"/>
      <pos A="0.274575" C="0.354148" G="0.120107" T="0.25117"/>
      <pos A="0.213723" C="0.312021" G="0.283936" T="0.190319"/>
      <pos A="0.232446" C="0.377553" G="0.120107" T="0.269893"/>
      <pos A="0.218404" C="0.157554" G="0.148192" T="0.47585"/>
      <pos A="0.255851" C="0.0452138" G="0.344787" T="0.354148"/>
    </motif>
    <motif db="0" id="M40" alt="O40" length="40" nsites="8" evalue="1.3e-003">
      <pos A="0.265213" C="0.162234" G="0.185639" T="0.386915"/>
      <pos A="0.283936" C="0.279255" G="0.0873412" T="0.349468"/>
      <pos A="0.316702" C="0.227766" G="0.330745" T="0.124788"/>
      <pos A="0.0920217" C="0.204361" G="0.335425" T="0.368191"/>
      <pos A="0.405638" C="0.213723" G="0.190319" T="0.190319"/>
      <pos A="0.25117" C="0.246489" G="0.180958" T="0.321383"/>
      <pos A="0.148192" C="0.288617" G="0.279255" T="0.283936"/>
      <pos A="0.283936" C="0.354148" G="0.115426" T="0.246489"/>
      <pos A="0.288617" C="0.209043" G="0.218404" T="0.283936"/>
      <pos A="0.288617" C="0.223085" G="0.162234" T="0.326063"/>
      <pos A="0.508615" C="0.134149" G="0.237128" T="0.120107"/>
      <pos A="0.255851" C="0.176277" G="0.218404" T="0.349468"/>
      <pos A="0.293298" C="0.124788" G="0.326063" T="0.255851"/>
      <pos A="0.162234" C="0.223085" G="0.377553" T="0.237128"/>
      <pos A="0.213723" C="0.30266" G="0.209043" T="0.274575"/>
      <pos A="0.204361" C="0.0920217" G="0.433722" T="0.269893"/>
      <pos A="0.30734" C="0.237128" G="0.293298" T="0.162234"/>
      <pos A="0.377553" C="0.232446" G="0.134149" T="0.255851"/>
      <pos A="0.171596" C="0.152873" G="0.354148" T="0.321383"/>
      <pos A="0.269893" C="0.166916" G="0.237128" T="0.326063"/>
      <pos A="0.120107" C="0.213723" G="0.330745" T="0.335425"/>
      <pos A="0.274575" C="0.297978" G="0.199681" T="0.227766"/>
      <pos A="0.297978" C="0.218404" G="0.209043" T="0.274575"/>
      <pos A="0.223085" C="0.269893" G="0.227766" T="0.279255"/>
      <pos A="0.162234" C="0.106064" G="0.30266" T="0.429042"/>
      <pos A="0.209043" C="0.237128" G="0.120107" T="0.433722"/>
      <pos A="0.349468" C="0.218404" G="0.138831" T="0.293298"/>
      <pos A="0.237128" C="0.255851" G="0.326063" T="0.180958"/>
      <pos A="0.255851" C="0.321383" G="0.124788" T="0.297978"/>
      <pos A="0.391595" C="0.199681" G="0.152873" T="0.255851"/>
      <pos A="0.344787" C="0.190319" G="0.227766" T="0.237128"/>
      <pos A="0.316702" C="0.204361" G="0.209043" T="0.269893"/>
      <pos A="0.260532" C="0.176277" G="0.279255" T="0.283936"/>
      <pos A="0.35883" C="0.241808" G="0.143511" T="0.255851"/>
      <pos A="0.269893" C="0.260532" G="0.176277" T="0.293298"/>
      <pos A="0.190319" C="0.0920217" G="0.260532" T="0.457127"/>
      <pos A="0.171596" C="0.293298" G="0.288617" T="0.246489"/>
      <pos A="0.241808" C="0.195" G="0.293298" T="0.269893"/>
      <pos A="0.176277" C="0.316702" G="0.297978" T="0.209043"/>
      <pos A="0.223085" C="0.368191" G="0.213723" T="0.195"/>
    </motif>
    <motif db="0" id="M42" alt="O42" length="40" nsites="8" evalue="1.3e-003">
      <pos A="0.176277" C="0.176277" G="0.283936" T="0.36351"/>
      <pos A="0.227766" C="0.368191" G="0.166916" T="0.237128"/>
      <pos A="0.344787" C="0.180958" G="0.209043" T="0.265213"/>
      <pos A="0.195" C="0.241808" G="0.218404" T="0.344787"/>
      <pos A="0.199681" C="0.241808" G="0.321383" T="0.237128"/>
      <pos A="0.354148" C="0.209043" G="0.209043" T="0.227766"/>
      <pos A="0.368191" C="0.0639368" G="0.129469" T="0.438403"/>
      <pos A="0.279255" C="0.223085" G="0.265213" T="0.232446"/>
      <pos A="0.232446" C="0.190319" G="0.157554" T="0.41968"/>
      <pos A="0.246489" C="0.227766" G="0.293298" T="0.232446"/>
      <pos A="0.283936" C="0.209043" G="0.255851" T="0.25117"/>
      <pos A="0.185639" C="0.321383" G="0.269893" T="0.223085"/>
      <pos A="0.377553" C="0.204361" G="0.199681" T="0.218404"/>
      <pos A="0.372872" C="0.204361" G="0.166916" T="0.255851"/>
      <pos A="0.260532" C="0.176277" G="0.36351" T="0.199681"/>
      <pos A="0.115426" C="0.180958" G="0.42436" T="0.279255"/>
      <pos A="0.199681" C="0.269893" G="0.162234" T="0.368191"/>
      <pos A="0.25117" C="0.162234" G="0.279255" T="0.30734"/>
      <pos A="0.269893" C="0.265213" G="0.321383" T="0.143511"/>
      <pos A="0.279255" C="0.321383" G="0.326063" T="0.0732988"/>
      <pos A="0.326063" C="0.237128" G="0.171596" T="0.265213"/>
      <pos A="0.190319" C="0.232446" G="0.199681" T="0.377553"/>
      <pos A="0.316702" C="0.199681" G="0.176277" T="0.30734"/>
      <pos A="0.25117" C="0.157554" G="0.223085" T="0.368191"/>
      <pos A="0.0592563" C="0.157554" G="0.382233" T="0.400957"/>
      <pos A="0.400957" C="0.134149" G="0.190319" T="0.274575"/>
      <pos A="0.269893" C="0.340106" G="0.143511" T="0.246489"/>
      <pos A="0.377553" C="0.209043" G="0.241808" T="0.171596"/>
      <pos A="0.237128" C="0.279255" G="0.120107" T="0.36351"/>
      <pos A="0.368191" C="0.152873" G="0.209043" T="0.269893"/>
      <pos A="0.30734" C="0.143511" G="0.340106" T="0.209043"/>
      <pos A="0.274575" C="0.176277" G="0.171596" T="0.377553"/>
      <pos A="0.176277" C="0.204361" G="0.410318" T="0.209043"/>
      <pos A="0.269893" C="0.223085" G="0.152873" T="0.354148"/>
      <pos A="0.185639" C="0.227766" G="0.204361" T="0.382233"/>
      <pos A="0.152873" C="0.297978" G="0.340106" T="0.209043"/>
      <pos A="0.199681" C="0.237128" G="0.316702" T="0.246489"/>
      <pos A="0.213723" C="0.260532" G="0.246489" T="0.279255"/>
      <pos A="0.41968" C="0.260532" G="0.166916" T="0.152873"/>
      <pos A="0.283936" C="0.227766" G="0.157554" T="0.330745"/>
    </motif>
    <motif db="0" id="M43" alt="O43" length="40" nsites="8" evalue="1.3e-003">
      <pos A="0.426366" C="0.00308642" G="0.567461" T="0.00308642"/>
      <pos A="0.285273" C="0.285273" G="0.14418" T="0.285273"/>
      <pos A="0.14418" C="0.285273" G="0.14418" T="0.426366"/>
      <pos A="0.426366" C="0.00308642" G="0.285273" T="0.285273"/>
      <pos A="0.567461" C="0.00308642" G="0.00308642" T="0.426366"/>
      <pos A="0.285273" C="0.14418" G="0.426366" T="0.14418"/>
      <pos A="0.285273" C="0.426366" G="0.00308642" T="0.285273"/>
      <pos A="0.00308642" C="0.426366" G="0.00308642" T="0.567461"/>
      <pos A="0.14418" C="0.285273" G="0.14418" T="0.426366"/>
      <pos A="0.426366" C="0.00308642" G="0.00308642" T="0.567461"/>
      <pos A="0.00308642" C="0.14418" G="0.285273" T="0.567461"/>
      <pos A="0.426366" C="0.00308642" G="0.426366" T="0.14418"/>
      <pos A="0.708554" C="0.00308642" G="0.285273" T="0.00308642"/>
      <pos A="0.426366" C="0.00308642" G="0.567461" T="0.00308642"/>
      <pos A="0.14418" C="0.14418" G="0.426366" T="0.285273"/>
      <pos A="0.567461" C="0.14418" G="0.00308642" T="0.285273"/>
      <pos A="0.00308642" C="0.567461" G="0.00308642" T="0.426366"/>
      <pos A="0.00308642" C="0.567461" G="0.14418" T="0.285273"/>
      <pos A="0.14418" C="0.285273" G="0.14418" T="0.426366"/>
      <pos A="0.00308642" C="0.285273" G="0.14418" T="0.567461"/>
      <pos A="0.14418" C="0.14418" G="0.426366" T="0.285273"/>
      <pos A="0.426366" C="0.285273" G="0.14418" T="0.14418"/>
      <pos A="0.285273" C="0.00308642" G="0.567461" T="0.14418"/>
      <pos A="0.285273" C="0.285273" G="0.285273" T="0.14418"/>
      <pos A="0.14418" C="0.426366" G="0.14418" T="0.285273"/>
      <pos A="0.426366" C="0.00308642" G="0.426366" T="0.14418"/>
      <pos A="0.285273" C="0.426366" G="0.00308642" T="0.285273"/>
      <pos A="0.708554" C="0.285273" G="0.00308642" T="0.00308642"/>
      <pos A="0.14418" C="0.285273" G="0.567461" T="0.00308642"/>
      <pos A="0.567461" C="0.285273" G="0.00308642" T="0.14418"/>
      <pos A="0.00308642" C="0.285273" G="0.567461" T="0.14418"/>
      <pos A="0.00308642" C="0.14418" G="0.426366" T="0.426366"/>
      <pos A="0.00308642" C="0.00308642" G="0.14418" T="0.849647"/>
      <pos A="0.426366" C="0.285273" G="0.285273" T="0.00308642"/>
      <pos A="0.14418" C="0.00308642" G="0.14418" T="0.708554"/>
      <pos A="0.285273" C="0.14418" G="0.567461" T="0.00308642"/>
      <pos A="0.14418" C="0.14418" G="0.567461" T="0.14418"/>
      <pos A="0.426366" C="0.14418" G="0.00308642" T="0.426366"/>
      <pos A="0.14418" C="0.00308642" G="0.426366" T="0.426366"/>
      <pos A="0.285273" C="0.285273" G="0.285273" T="0.14418"/>
    </motif>
    <motif db="0" id="M44" alt="O44" length="40" nsites="8" evalue="1.3e-003">
      <pos A="0.162234" C="0.36351" G="0.190319" T="0.283936"/>
      <pos A="0.269893" C="0.391595" G="0.148192" T="0.190319"/>
      <pos A="0.152873" C="0.0639368" G="0.368191" T="0.415"/>
      <pos A="0.265213" C="0.180958" G="0.265213" T="0.288617"/>
      <pos A="0.349468" C="0.124788" G="0.316702" T="0.209043"/>
      <pos A="0.190319" C="0.223085" G="0.368191" T="0.218404"/>
      <pos A="0.269893" C="0.316702" G="0.0920217" T="0.321383"/>
      <pos A="0.241808" C="0.162234" G="0.195" T="0.400957"/>
      <pos A="0.377553" C="0.180958" G="0.176277" T="0.265213"/>
      <pos A="0.213723" C="0.162234" G="0.312021" T="0.312021"/>
      <pos A="0.25117" C="0.213723" G="0.288617" T="0.246489"/>
      <pos A="0.227766" C="0.190319" G="0.246489" T="0.335425"/>
      <pos A="0.260532" C="0.204361" G="0.269893" T="0.265213"/>
      <pos A="0.35883" C="0.148192" G="0.255851" T="0.237128"/>
      <pos A="0.237128" C="0.129469" G="0.237128" T="0.396276"/>
      <pos A="0.330745" C="0.232446" G="0.223085" T="0.213723"/>
      <pos A="0.30266" C="0.330745" G="0.223085" T="0.143511"/>
      <pos A="0.326063" C="0.265213" G="0.199681" T="0.209043"/>
      <pos A="0.180958" C="0.269893" G="0.354148" T="0.195"/>
      <pos A="0.368191" C="0.195" G="0.106064" T="0.330745"/>
      <pos A="0.274575" C="0.162234" G="0.25117" T="0.312021"/>
      <pos A="0.223085" C="0.218404" G="0.190319" T="0.368191"/>
      <pos A="0.190319" C="0.227766" G="0.218404" T="0.36351"/>
      <pos A="0.157554" C="0.344787" G="0.0967032" T="0.400957"/>
      <pos A="0.255851" C="0.0639368" G="0.180958" T="0.499254"/>
      <pos A="0.185639" C="0.227766" G="0.344787" T="0.241808"/>
      <pos A="0.134149" C="0.269893" G="0.30734" T="0.288617"/>
      <pos A="0.297978" C="0.180958" G="0.265213" T="0.255851"/>
      <pos A="0.405638" C="0.176277" G="0.349468" T="0.0686183"/>
      <pos A="0.218404" C="0.255851" G="0.227766" T="0.297978"/>
      <pos A="0.218404" C="0.241808" G="0.255851" T="0.283936"/>
      <pos A="0.377553" C="0.157554" G="0.101384" T="0.36351"/>
      <pos A="0.0639368" C="0.288617" G="0.209043" T="0.438403"/>
      <pos A="0.269893" C="0.265213" G="0.246489" T="0.218404"/>
      <pos A="0.382233" C="0.185639" G="0.241808" T="0.190319"/>
      <pos A="0.312021" C="0.138831" G="0.30266" T="0.246489"/>
      <pos A="0.204361" C="0.415" G="0.223085" T="0.157554"/>
      <pos A="0.344787" C="0.171596" G="0.180958" T="0.30266"/>
      <pos A="0.129469" C="0.288617" G="0.321383" T="0.260532"/>
      <pos A="0.293298" C="0.241808" G="0.227766" T="0.237128"/>
    </motif>
    <motif db="0" id="M46" alt="O46" length="40" nsites="8" evalue="1.3e-003">
      <pos A="0.330745" C="0.260532" G="0.0920217" T="0.316702"/>
      <pos A="0.204361" C="0.265213" G="0.213723" T="0.316702"/>
      <pos A="0.166916" C="0.162234" G="0.255851" T="0.415"/>
      <pos A="0.279255" C="0.241808" G="0.274575" T="0.204361"/>
      <pos A="0.349468" C="0.227766" G="0.25117" T="0.171596"/>
      <pos A="0.457127" C="0.204361" G="0.30734" T="0.0311714"/>
      <pos A="0.47585" C="0.115426" G="0.279255" T="0.129469"/>
      <pos A="0.209043" C="0.157554" G="0.269893" T="0.36351"/>
      <pos A="0.166916" C="0.171596" G="0.386915" T="0.274575"/>
      <pos A="0.106064" C="0.232446" G="0.283936" T="0.377553"/>
      <pos A="0.35883" C="0.232446" G="0.246489" T="0.162234"/>
      <pos A="0.255851" C="0.344787" G="0.138831" T="0.260532"/>
      <pos A="0.120107" C="0.344787" G="0.312021" T="0.223085"/>
      <pos A="0.199681" C="0.148192" G="0.255851" T="0.396276"/>
      <pos A="0.283936" C="0.241808" G="0.110746" T="0.36351"/>
      <pos A="0.241808" C="0.190319" G="0.288617" T="0.279255"/>
      <pos A="0.330745" C="0.246489" G="0.176277" T="0.246489"/>
      <pos A="0.232446" C="0.218404" G="0.293298" T="0.255851"/>
      <pos A="0.377553" C="0.218404" G="0.120107" T="0.283936"/>
      <pos A="0.30266" C="0.106064" G="0.171596" T="0.41968"/>
      <pos A="0.204361" C="0.209043" G="0.312021" T="0.274575"/>
      <pos A="0.106064" C="0.279255" G="0.25117" T="0.36351"/>
      <pos A="0.241808" C="0.223085" G="0.30734" T="0.227766"/>
      <pos A="0.321383" C="0.185639" G="0.279255" T="0.213723"/>
      <pos A="0.180958" C="0.330745" G="0.241808" T="0.246489"/>
      <pos A="0.30734" C="0.204361" G="0.143511" T="0.344787"/>
      <pos A="0.265213" C="0.190319" G="0.274575" T="0.269893"/>
      <pos A="0.30734" C="0.279255" G="0.180958" T="0.232446"/>
      <pos A="0.152873" C="0.30734" G="0.274575" T="0.265213"/>
      <pos A="0.330745" C="0.0873412" G="0.246489" T="0.335425"/>
      <pos A="0.237128" C="0.293298" G="0.274575" T="0.195"/>
      <pos A="0.382233" C="0.138831" G="0.162234" T="0.316702"/>
      <pos A="0.35883" C="0.199681" G="0.176277" T="0.265213"/>
      <pos A="0.180958" C="0.195" G="0.42436" T="0.199681"/>
      <pos A="0.162234" C="0.396276" G="0.209043" T="0.232446"/>
      <pos A="0.335425" C="0.269893" G="0.0686183" T="0.326063"/>
      <pos A="0.171596" C="0.138831" G="0.326063" T="0.36351"/>
      <pos A="0.274575" C="0.171596" G="0.195" T="0.35883"/>
      <pos A="0.283936" C="0.269893" G="0.260532" T="0.185639"/>
      <pos A="0.349468" C="0.218404" G="0.143511" T="0.288617"/>
    </motif>
    <motif db="0" id="M47" alt="O47" length="40" nsites="8" evalue="1.3e-003">
      <pos A="0.694444" C="0.200617" G="0.00308642" T="0.101852"/>
      <pos A="0.398148" C="0.00308642" G="0.200617" T="0.398148"/>
      <pos A="0.200617" C="0.101852" G="0.200617" T="0.496914"/>
      <pos A="0.00308642" C="0.299383" G="0.496914" T="0.200617"/>
      <pos A="0.200617" C="0.101852" G="0.299383" T="0.398148"/>
      <pos A="0.101852" C="0.595679" G="0.101852" T="0.200617"/>
      <pos A="0.200617" C="0.101852" G="0.595679" T="0.101852"/>
      <pos A="0.299383" C="0.200617" G="0.101852" T="0.398148"/>
      <pos A="0.200617" C="0.00308642" G="0.101852" T="0.694444"/>
      <pos A="0.101852" C="0.00308642" G="0.79321" T="0.101852"/>
      <pos A="0.398148" C="0.200617" G="0.200617" T="0.200617"/>
      <pos A="0.299383" C="0.299383" G="0.299383" T="0.101852"/>
      <pos A="0.200617" C="0.398148" G="0.00308642" T="0.398148"/>
      <pos A="0.496914" C="0.101852" G="0.398148" T="0.00308642"/>
      <pos A="0.200617" C="0.299383" G="0.101852" T="0.398148"/>
      <pos A="0.200617" C="0.694444" G="0.101852" T="0.00308642"/>
      <pos A="0.101852" C="0.00308642" G="0.299383" T="0.595679"/>
      <pos A="0.299383" C="0.496914" G="0.101852" T="0.101852"/>
      <pos A="0.398148" C="0.398148" G="0.200617" T="0.00308642"/>
      <pos A="0.299383" C="0.101852" G="0.398148" T="0.200617"/>
      <pos A="0.101852" C="0.496914" G="0.00308642" T="0.398148"/>
      <pos A="0.101852" C="0.00308642" G="0.398148" T="0.496914"/>
      <pos A="0.00308642" C="0.694444" G="0.200617" T="0.101852"/>
      <pos A="0.101852" C="0.398148" G="0.00308642" T="0.496914"/>
      <pos A="0.200617" C="0.101852" G="0.595679" T="0.101852"/>
      <pos A="0.00308642" C="0.496914" G="0.101852" T="0.398148"/>
      <pos A="0.398148" C="0.200617" G="0.200617" T="0.200617"/>
      <pos A="0.200617" C="0.00308642" G="0.496914" T="0.299383"/>
      <pos A="0.200617" C="0.398148" G="0.101852" T="0.299383"/>
      <pos A="0.101852" C="0.595679" G="0.200617" T="0.101852"/>
      <pos A="0.101852" C="0.496914" G="0.00308642" T="0.398148"/>
      <pos A="0.00308642" C="0.200617" G="0.496914" T="0.299383"/>
      <pos A="0.299383" C="0.299383" G="0.299383" T="0.101852"/>
      <pos A="0.00308642" C="0.299383" G="0.595679" T="0.101852"/>
      <pos A="0.200617" C="0.200617" G="0.398148" T="0.200617"/>
      <pos A="0.00308642" C="0.299383" G="0.200617" T="0.496914"/>
      <pos A="0.398148" C="0.496914" G="0.00308642" T="0.101852"/>
      <pos A="0.398148" C="0.200617" G="0.200617" T="0.200617"/>
      <pos A="0.299383" C="0.00308642" G="0.496914" T="0.200617"/>
      <pos A="0.101852" C="0.299383" G="0.200617" T="0.398148"/>
    </motif>
    <motif db="0" id="M48" alt="O48" length="40" nsites="8" evalue="1.3e-003">
      <pos A="0.36351" C="0.232446" G="0.176277" T="0.227766"/>
      <pos A="0.180958" C="0.199681" G="0.297978" T="0.321383"/>
      <pos A="0.260532" C="0.195" G="0.316702" T="0.227766"/>
      <pos A="0.223085" C="0.269893" G="0.185639" T="0.321383"/>
      <pos A="0.199681" C="0.218404" G="0.36351" T="0.218404"/>
      <pos A="0.321383" C="0.204361" G="0.190319" T="0.283936"/>
      <pos A="0.260532" C="0.143511" G="0.0873412" T="0.508615"/>
      <pos A="0.42436" C="0.110746" G="0.199681" T="0.265213"/>
      <pos A="0.185639" C="0.157554" G="0.41968" T="0.237128"/>
      <pos A="0.213723" C="0.335425" G="0.129469" T="0.321383"/>
      <pos A="0.405638" C="0.209043" G="0.148192" T="0.237128"/>
      <pos A="0.288617" C="0.0967032" G="0.349468" T="0.265213"/>
      <pos A="0.204361" C="0.199681" G="0.41968" T="0.176277"/>
      <pos A="0.195" C="0.223085" G="0.204361" T="0.377553"/>
      <pos A="0.386915" C="0.218404" G="0.171596" T="0.223085"/>
      <pos A="0.316702" C="0.30734" G="0.124788" T="0.25117"/>
      <pos A="0.400957" C="0.129469" G="0.260532" T="0.209043"/>
      <pos A="0.265213" C="0.180958" G="0.335425" T="0.218404"/>
      <pos A="0.293298" C="0.274575" G="0.213723" T="0.218404"/>
      <pos A="0.237128" C="0.223085" G="0.260532" T="0.279255"/>
      <pos A="0.246489" C="0.269893" G="0.260532" T="0.223085"/>
      <pos A="0.260532" C="0.30266" G="0.255851" T="0.180958"/>
      <pos A="0.190319" C="0.241808" G="0.134149" T="0.433722"/>
      <pos A="0.195" C="0.199681" G="0.438403" T="0.166916"/>
      <pos A="0.218404" C="0.279255" G="0.129469" T="0.372872"/>
      <pos A="0.190319" C="0.195" G="0.218404" T="0.396276"/>
      <pos A="0.265213" C="0.199681" G="0.237128" T="0.297978"/>
      <pos A="0.185639" C="0.241808" G="0.162234" T="0.410318"/>
      <pos A="0.138831" C="0.429042" G="0.204361" T="0.227766"/>
      <pos A="0.293298" C="0.166916" G="0.218404" T="0.321383"/>
      <pos A="0.157554" C="0.293298" G="0.209043" T="0.340106"/>
      <pos A="0.30734" C="0.195" G="0.246489" T="0.25117"/>
      <pos A="0.269893" C="0.0873412" G="0.340106" T="0.30266"/>
      <pos A="0.162234" C="0.148192" G="0.312021" T="0.377553"/>
      <pos A="0.297978" C="0.283936" G="0.204361" T="0.213723"/>
      <pos A="0.396276" C="0.152873" G="0.129469" T="0.321383"/>
      <pos A="0.312021" C="0.279255" G="0.297978" T="0.110746"/>
      <pos A="0.288617" C="0.354148" G="0.241808" T="0.115426"/>
      <pos A="0.368191" C="0.190319" G="0.199681" T="0.241808"/>
      <pos A="0.162234" C="0.190319" G="0.227766" T="0.41968"/>
    </motif>
    <motif db="0" id="M49" alt="O49" length="40" nsites="8" evalue="1.3e-003">
      <pos A="0.396276" C="0.138831" G="0.30266" T="0.162234"/>
      <pos A="0.321383" C="0.330745" G="0.209043" T="0.138831"/>
      <pos A="0.260532" C="0.237128" G="0.340106" T="0.162234"/>
      <pos A="0.312021" C="0.120107" G="0.279255" T="0.288617"/>
      <pos A="0.241808" C="0.232446" G="0.204361" T="0.321383"/>
      <pos A="0.0920217" C="0.237128" G="0.274575" T="0.396276"/>
      <pos A="0.25117" C="0.312021" G="0.180958" T="0.255851"/>
      <pos A="0.396276" C="0.316702" G="0.0826607" T="0.204361"/>
      <pos A="0.246489" C="0.218404" G="0.255851" T="0.279255"/>
      <pos A="0.312021" C="0.246489" G="0.143511" T="0.297978"/>
      <pos A="0.148192" C="0.148192" G="0.335425" T="0.368191"/>
      <pos A="0.199681" C="0.213723" G="0.316702" T="0.269893"/>
      <pos A="0.377553" C="0.143511" G="0.106064" T="0.372872"/>
      <pos A="0.171596" C="0.134149" G="0.340106" T="0.354148"/>
      <pos A="0.241808" C="0.255851" G="0.260532" T="0.241808"/>
      <pos A="0.223085" C="0.237128" G="0.223085" T="0.316702"/>
      <pos A="0.218404" C="0.152873" G="0.265213" T="0.36351"/>
      <pos A="0.176277" C="0.279255" G="0.330745" T="0.213723"/>
      <pos A="0.297978" C="0.335425" G="0.180958" T="0.185639"/>
      <pos A="0.246489" C="0.143511" G="0.25117" T="0.35883"/>
      <pos A="0.279255" C="0.0967032" G="0.283936" T="0.340106"/>
      <pos A="0.269893" C="0.171596" G="0.297978" T="0.260532"/>
      <pos A="0.232446" C="0.223085" G="0.199681" T="0.344787"/>
      <pos A="0.199681" C="0.110746" G="0.335425" T="0.354148"/>
      <pos A="0.30266" C="0.101384" G="0.30266" T="0.293298"/>
      <pos A="0.499254" C="0.148192" G="0.148192" T="0.204361"/>
      <pos A="0.312021" C="0.246489" G="0.372872" T="0.0686183"/>
      <pos A="0.279255" C="0.368191" G="0.115426" T="0.237128"/>
      <pos A="0.288617" C="0.232446" G="0.176277" T="0.30266"/>
      <pos A="0.288617" C="0.199681" G="0.283936" T="0.227766"/>
      <pos A="0.218404" C="0.195" G="0.227766" T="0.35883"/>
      <pos A="0.209043" C="0.195" G="0.316702" T="0.279255"/>
      <pos A="0.223085" C="0.269893" G="0.213723" T="0.293298"/>
      <pos A="0.274575" C="0.400957" G="0.204361" T="0.120107"/>
      <pos A="0.269893" C="0.241808" G="0.162234" T="0.326063"/>
      <pos A="0.162234" C="0.340106" G="0.195" T="0.30266"/>
      <pos A="0.30734" C="0.218404" G="0.162234" T="0.312021"/>
      <pos A="0.204361" C="0.25117" G="0.157554" T="0.386915"/>
      <pos A="0.190319" C="0.101384" G="0.386915" T="0.321383"/>
      <pos A="0.344787" C="0.293298" G="0.157554" T="0.204361"/>
    </motif>
    <motif db="0" id="M5" alt="O5" length="40" nsites="8" evalue="1.3e-003">
      <pos A="0.283936" C="0.372872" G="0.157554" T="0.185639"/>
      <pos A="0.274575" C="0.232446" G="0.115426" T="0.377553"/>
      <pos A="0.321383" C="0.124788" G="0.316702" T="0.237128"/>
      <pos A="0.321383" C="0.101384" G="0.227766" T="0.349468"/>
      <pos A="0.190319" C="0.293298" G="0.143511" T="0.372872"/>
      <pos A="0.269893" C="0.30266" G="0.106064" T="0.321383"/>
      <pos A="0.391595" C="0.180958" G="0.199681" T="0.227766"/>
      <pos A="0.162234" C="0.176277" G="0.452445" T="0.209043"/>
      <pos A="0.176277" C="0.166916" G="0.241808" T="0.415"/>
      <pos A="0.293298" C="0.260532" G="0.330745" T="0.115426"/>
      <pos A="0.274575" C="0.152873" G="0.279255" T="0.293298"/>
      <pos A="0.274575" C="0.237128" G="0.218404" T="0.269893"/>
      <pos A="0.265213" C="0.176277" G="0.241808" T="0.316702"/>
      <pos A="0.171596" C="0.195" G="0.274575" T="0.35883"/>
      <pos A="0.246489" C="0.185639" G="0.265213" T="0.30266"/>
      <pos A="0.335425" C="0.227766" G="0.269893" T="0.166916"/>
      <pos A="0.260532" C="0.138831" G="0.279255" T="0.321383"/>
      <pos A="0.115426" C="0.330745" G="0.349468" T="0.204361"/>
      <pos A="0.344787" C="0.227766" G="0.176277" T="0.25117"/>
      <pos A="0.35883" C="0.134149" G="0.157554" T="0.349468"/>
      <pos A="0.204361" C="0.30266" G="0.312021" T="0.180958"/>
      <pos A="0.279255" C="0.218404" G="0.171596" T="0.330745"/>
      <pos A="0.227766" C="0.293298" G="0.335425" T="0.143511"/>
      <pos A="0.279255" C="0.162234" G="0.157554" T="0.400957"/>
      <pos A="0.237128" C="0.0920217" G="0.326063" T="0.344787"/>
      <pos A="0.237128" C="0.213723" G="0.176277" T="0.372872"/>
      <pos A="0.330745" C="0.30266" G="0.176277" T="0.190319"/>
      <pos A="0.223085" C="0.279255" G="0.106064" T="0.391595"/>
      <pos A="0.138831" C="0.218404" G="0.288617" T="0.354148"/>
      <pos A="0.335425" C="0.232446" G="0.218404" T="0.213723"/>
      <pos A="0.143511" C="0.180958" G="0.199681" T="0.47585"/>
      <pos A="0.246489" C="0.190319" G="0.30266" T="0.260532"/>
      <pos A="0.372872" C="0.204361" G="0.274575" T="0.148192"/>
      <pos A="0.218404" C="0.391595" G="0.213723" T="0.176277"/>
      <pos A="0.335425" C="0.255851" G="0.237128" T="0.171596"/>
      <pos A="0.241808" C="0.265213" G="0.0967032" T="0.396276"/>
      <pos A="0.340106" C="0.185639" G="0.185639" T="0.288617"/>
      <pos A="0.204361" C="0.283936" G="0.330745" T="0.180958"/>
      <pos A="0.410318" C="0.195" G="0.115426" T="0.279255"/>
      <pos A="0.110746" C="0.171596" G="0.433722" T="0.283936"/>
    </motif>
    <motif db="0" id="M50" alt="O50" length="40" nsites="8" evalue="1.3e-003">
      <pos A="0.368191" C="0.180958" G="0.354148" T="0.0967032"/>
      <pos A="0.368191" C="0.255851" G="0.101384" T="0.274575"/>
      <pos A="0.321383" C="0.171596" G="0.241808" T="0.265213"/>
      <pos A="0.143511" C="0.180958" G="0.391595" T="0.283936"/>
      <pos A="0.312021" C="0.143511" G="0.185639" T="0.35883"/>
      <pos A="0.293298" C="0.223085" G="0.279255" T="0.204361"/>
      <pos A="0.279255" C="0.195" G="0.354148" T="0.171596"/>
      <pos A="0.265213" C="0.269893" G="0.195" T="0.269893"/>
      <pos A="0.227766" C="0.0826607" G="0.279255" T="0.410318"/>
      <pos A="0.443084" C="0.25117" G="0.138831" T="0.166916"/>
      <pos A="0.195" C="0.157554" G="0.25117" T="0.396276"/>
      <pos A="0.283936" C="0.209043" G="0.106064" T="0.400957"/>
      <pos A="0.260532" C="0.279255" G="0.241808" T="0.218404"/>
      <pos A="0.190319" C="0.227766" G="0.223085" T="0.35883"/>
      <pos A="0.227766" C="0.232446" G="0.326063" T="0.213723"/>
      <pos A="0.241808" C="0.255851" G="0.241808" T="0.260532"/>
      <pos A="0.293298" C="0.129469" G="0.349468" T="0.227766"/>
      <pos A="0.148192" C="0.283936" G="0.316702" T="0.25117"/>
      <pos A="0.227766" C="0.246489" G="0.269893" T="0.255851"/>
      <pos A="0.288617" C="0.269893" G="0.129469" T="0.312021"/>
      <pos A="0.279255" C="0.115426" G="0.204361" T="0.400957"/>
      <pos A="0.232446" C="0.166916" G="0.368191" T="0.232446"/>
      <pos A="0.330745" C="0.223085" G="0.176277" T="0.269893"/>
      <pos A="0.452445" C="0.0545758" G="0.269893" T="0.223085"/>
      <pos A="0.223085" C="0.25117" G="0.255851" T="0.269893"/>
      <pos A="0.223085" C="0.260532" G="0.124788" T="0.391595"/>
      <pos A="0.195" C="0.340106" G="0.185639" T="0.279255"/>
      <pos A="0.274575" C="0.213723" G="0.246489" T="0.265213"/>
      <pos A="0.255851" C="0.265213" G="0.129469" T="0.349468"/>
      <pos A="0.335425" C="0.195" G="0.241808" T="0.227766"/>
      <pos A="0.199681" C="0.36351" G="0.260532" T="0.176277"/>
      <pos A="0.241808" C="0.377553" G="0.115426" T="0.265213"/>
      <pos A="0.213723" C="0.321383" G="0.171596" T="0.293298"/>
      <pos A="0.344787" C="0.157554" G="0.340106" T="0.157554"/>
      <pos A="0.213723" C="0.25117" G="0.30266" T="0.232446"/>
      <pos A="0.115426" C="0.223085" G="0.405638" T="0.255851"/>
      <pos A="0.354148" C="0.223085" G="0.223085" T="0.199681"/>
      <pos A="0.209043" C="0.204361" G="0.25117" T="0.335425"/>
      <pos A="0.293298" C="0.152873" G="0.157554" T="0.396276"/>
      <pos A="0.134149" C="0.152873" G="0.218404" T="0.494573"/>
    </motif>
    <motif db="0" id="M52" alt="O52" length="40" nsites="8" evalue="1.3e-003">
      <pos A="0.00308642" C="0.00308642" G="0.661523" T="0.332304"/>
      <pos A="0.332304" C="0.332304" G="0.332304" T="0.00308642"/>
      <pos A="0.332304" C="0.00308642" G="0.332304" T="0.332304"/>
      <pos A="0.332304" C="0.332304" G="0.332304" T="0.00308642"/>
      <pos A="0.661523" C="0.332304" G="0.00308642" T="0.00308642"/>
      <pos A="0.332304" C="0.00308642" G="0.00308642" T="0.661523"/>
      <pos A="0.00308642" C="0.00308642" G="0.661523" T="0.332304"/>
      <pos A="0.332304" C="0.661523" G="0.00308642" T="0.00308642"/>
      <pos A="0.661523" C="0.00308642" G="0.00308642" T="0.332304"/>
      <pos A="0.332304" C="0.00308642" G="0.661523" T="0.00308642"/>
      <pos A="0.00308642" C="0.332304" G="0.332304" T="0.332304"/>
      <pos A="0.332304" C="0.332304" G="0.332304" T="0.00308642"/>
      <pos A="0.661523" C="0.332304" G="0.00308642" T="0.00308642"/>
      <pos A="0.661523" C="0.332304" G="0.00308642" T="0.00308642"/>
      <pos A="0.00308642" C="0.00308642" G="0.332304" T="0.661523"/>
      <pos A="0.00308642" C="0.00308642" G="0.661523" T="0.332304"/>
      <pos A="0.332304" C="0.00308642" G="0.332304" T="0.332304"/>
      <pos A="0.332304" C="0.332304" G="0.332304" T="0.00308642"/>
      <pos A="0.332304" C="0.332304" G="0.332304" T="0.00308642"/>
      <pos A="0.332304" C="0.00308642" G="0.661523" T="0.00308642"/>
      <pos A="0.00308642" C="0.332304" G="0.661523" T="0.00308642"/>
      <pos A="0.332304" C="0.332304" G="0.00308642" T="0.332304"/>
      <pos A="0.332304" C="0.00308642" G="0.332304" T="0.332304"/>
      <pos A="0.00308642" C="0.00308642" G="0.990741" T="0.00308642"/>
      <pos A="0.332304" C="0.00308642" G="0.661523" T="0.00308642"/>
      <pos A="0.00308642" C="0.332304" G="0.332304" T="0.332304"/>
      <pos A="0.332304" C="0.00308642" G="0.00308642" T="0.661523"/>
      <pos A="0.00308642" C="0.990741" G="0.00308642" T="0.00308642"/>
      <pos A="0.00308642" C="0.00308642" G="0.00308642" T="0.990741"/>
      <pos A="0.00308642" C="0.661523" G="0.332304" T="0.00308642"/>
      <pos A="0.661523" C="0.332304" G="0.00308642" T="0.00308642"/>
      <pos A="0.00308642" C="0.332304" G="0.332304" T="0.332304"/>
      <pos A="0.00308642" C="0.990741" G="0.00308642" T="0.00308642"/>
      <pos A="0.661523" C="0.332304" G="0.00308642" T="0.00308642"/>
      <pos A="0.332304" C="0.332304" G="0.332304" T="0.00308642"/>
      <pos A="0.332304" C="0.332304" G="0.00308642" T="0.332304"/>
      <pos A="0.00308642" C="0.00308642" G="0.332304" T="0.661523"/>
      <pos A="0.332304" C="0.00308642" G="0.332304" T="0.332304"/>
      <pos A="0.332304" C="0.332304" G="0.332304" T="0.00308642"/>
      <pos A="0.332304" C="0.332304" G="0.332304" T="0.00308642"/>
    </motif>
    <motif db="0" id="M53" alt="O53" length="40" nsites="8" evalue="1.3e-003">
      <pos A="0.162234" C="0.269893" G="0.232446" T="0.335425"/>
      <pos A="0.246489" C="0.199681" G="0.25117" T="0.30266"/>
      <pos A="0.312021" C="0.110746" G="0.344787" T="0.232446"/>
      <pos A="0.241808" C="0.232446" G="0.246489" T="0.279255"/>
      <pos A="0.246489" C="0.274575" G="0.265213" T="0.213723"/>
      <pos A="0.171596" C="0.209043" G="0.241808" T="0.377553"/>
      <pos A="0.354148" C="0.232446" G="0.0920217" T="0.321383"/>
      <pos A="0.129469" C="0.227766" G="0.377553" T="0.265213"/>
      <pos A="0.227766" C="0.0452138" G="0.316702" T="0.410318"/>
      <pos A="0.209043" C="0.25117" G="0.30734" T="0.232446"/>
      <pos A="0.400957" C="0.180958" G="0.293298" T="0.124788"/>
      <pos A="0.415" C="0.180958" G="0.204361" T="0.199681"/>
      <pos A="0.335425" C="0.195" G="0.25117" T="0.218404"/>
      <pos A="0.274575" C="0.209043" G="0.152873" T="0.36351"/>
      <pos A="0.283936" C="0.209043" G="0.41968" T="0.0873412"/>
      <pos A="0.35883" C="0.195" G="0.176277" T="0.269893"/>
      <pos A="0.223085" C="0.223085" G="0.227766" T="0.326063"/>
      <pos A="0.180958" C="0.340106" G="0.106064" T="0.372872"/>
      <pos A="0.293298" C="0.227766" G="0.227766" T="0.25117"/>
      <pos A="0.213723" C="0.195" G="0.148192" T="0.443084"/>
      <pos A="0.232446" C="0.283936" G="0.152873" T="0.330745"/>
      <pos A="0.461807" C="0.269893" G="0.148192" T="0.120107"/>
      <pos A="0.218404" C="0.129469" G="0.36351" T="0.288617"/>
      <pos A="0.115426" C="0.223085" G="0.297978" T="0.36351"/>
      <pos A="0.330745" C="0.190319" G="0.241808" T="0.237128"/>
      <pos A="0.199681" C="0.260532" G="0.265213" T="0.274575"/>
      <pos A="0.25117" C="0.283936" G="0.321383" T="0.143511"/>
      <pos A="0.283936" C="0.227766" G="0.162234" T="0.326063"/>
      <pos A="0.223085" C="0.25117" G="0.279255" T="0.246489"/>
      <pos A="0.335425" C="0.134149" G="0.274575" T="0.255851"/>
      <pos A="0.120107" C="0.297978" G="0.129469" T="0.452445"/>
      <pos A="0.316702" C="0.166916" G="0.316702" T="0.199681"/>
      <pos A="0.255851" C="0.246489" G="0.340106" T="0.157554"/>
      <pos A="0.166916" C="0.30266" G="0.265213" T="0.265213"/>
      <pos A="0.255851" C="0.204361" G="0.185639" T="0.354148"/>
      <pos A="0.199681" C="0.213723" G="0.110746" T="0.47585"/>
      <pos A="0.321383" C="0.265213" G="0.185639" T="0.227766"/>
      <pos A="0.218404" C="0.293298" G="0.195" T="0.293298"/>
      <pos A="0.41968" C="0.218404" G="0.129469" T="0.232446"/>
      <pos A="0.232446" C="0.269893" G="0.321383" T="0.176277"/>
    </motif>
    <motif db="0" id="M54" alt="O54" length="40" nsites="8" evalue="1.3e-003">
      <pos A="0.22114" C="0.22114" G="0.387886" T="0.169833"/>
      <pos A="0.2981" C="0.0928731" G="0.400713" T="0.208313"/>
      <pos A="0.0928731" C="0.0159131" G="0.605941" T="0.285273"/>
      <pos A="0.387886" C="0.14418" G="0.387886" T="0.0800464"/>
      <pos A="0.157006" C="0.285273" G="0.208313" T="0.349406"/>
      <pos A="0.1057" C="0.310926" G="0.310926" T="0.272446"/>
      <pos A="0.22114" C="0.233966" G="0.195486" T="0.349406"/>
      <pos A="0.477673" C="0.272446" G="0.18266" T="0.0672198"/>
      <pos A="0.310926" C="0.118526" G="0.131353" T="0.439193"/>
      <pos A="0.349406" C="0.195486" G="0.246793" T="0.208313"/>
      <pos A="0.310926" C="0.0928731" G="0.323753" T="0.272446"/>
      <pos A="0.22114" C="0.2981" G="0.233966" T="0.246793"/>
      <pos A="0.349406" C="0.477673" G="0.0928731" T="0.0800464"/>
      <pos A="0.426366" C="0.0287398" G="0.233966" T="0.310926"/>
      <pos A="0.349406" C="0.118526" G="0.22114" T="0.310926"/>
      <pos A="0.14418" C="0.1057" G="0.45202" T="0.2981"/>
      <pos A="0.33658" C="0.14418" G="0.195486" T="0.323753"/>
      <pos A="0.45202" C="0.0672198" G="0.272446" T="0.208313"/>
      <pos A="0.131353" C="0.310926" G="0.246793" T="0.310926"/>
      <pos A="0.169833" C="0.246793" G="0.25962" T="0.323753"/>
      <pos A="0.22114" C="0.272446" G="0.233966" T="0.272446"/>
      <pos A="0.25962" C="0.118526" G="0.349406" T="0.272446"/>
      <pos A="0.233966" C="0.14418" G="0.387886" T="0.233966"/>
      <pos A="0.208313" C="0.157006" G="0.362233" T="0.272446"/>
      <pos A="0.233966" C="0.169833" G="0.25962" T="0.33658"/>
      <pos A="0.157006" C="0.0543931" G="0.2981" T="0.4905"/>
      <pos A="0.246793" C="0.157006" G="0.246793" T="0.349406"/>
      <pos A="0.2981" C="0.208313" G="0.22114" T="0.272446"/>
      <pos A="0.22114" C="0.37506" G="0.0159131" T="0.387886"/>
      <pos A="0.541807" C="0.118526" G="0.157006" T="0.18266"/>
      <pos A="0.0800464" C="0.18266" G="0.310926" T="0.426366"/>
      <pos A="0.14418" C="0.33658" G="0.349406" T="0.169833"/>
      <pos A="0.33658" C="0.310926" G="0.233966" T="0.118526"/>
      <pos A="0.272446" C="0.22114" G="0.157006" T="0.349406"/>
      <pos A="0.0543931" C="0.18266" G="0.285273" T="0.477673"/>
      <pos A="0.387886" C="0.246793" G="0.131353" T="0.233966"/>
      <pos A="0.208313" C="0.22114" G="0.169833" T="0.400713"/>
      <pos A="0.131353" C="0.1057" G="0.323753" T="0.439193"/>
      <pos A="0.272446" C="0.169833" G="0.323753" T="0.233966"/>
      <pos A="0.233966" C="0.22114" G="0.195486" T="0.349406"/>
    </motif>
    <motif db="0" id="M55" alt="O55" length="40" nsites="8" evalue="1.3e-003">
      <pos A="0.180958" C="0.115426" G="0.30734" T="0.396276"/>
      <pos A="0.241808" C="0.30266" G="0.209043" T="0.246489"/>
      <pos A="0.246489" C="0.232446" G="0.25117" T="0.269893"/>
      <pos A="0.293298" C="0.190319" G="0.260532" T="0.255851"/>
      <pos A="0.447765" C="0.237128" G="0.176277" T="0.138831"/>
      <pos A="0.42436" C="0.157554" G="0.0592563" T="0.35883"/>
      <pos A="0.227766" C="0.166916" G="0.386915" T="0.218404"/>
      <pos A="0.166916" C="0.166916" G="0.335425" T="0.330745"/>
      <pos A="0.185639" C="0.279255" G="0.391595" T="0.143511"/>
      <pos A="0.260532" C="0.377553" G="0.0124484" T="0.349468"/>
      <pos A="0.269893" C="0.25117" G="0.232446" T="0.246489"/>
      <pos A="0.255851" C="0.180958" G="0.269893" T="0.293298"/>
      <pos A="0.185639" C="0.25117" G="0.152873" T="0.410318"/>
      <pos A="0.283936" C="0.166916" G="0.330745" T="0.218404"/>
      <pos A="0.227766" C="0.227766" G="0.199681" T="0.344787"/>
      <pos A="0.246489" C="0.255851" G="0.232446" T="0.265213"/>
      <pos A="0.204361" C="0.0545758" G="0.47585" T="0.265213"/>
      <pos A="0.312021" C="0.213723" G="0.265213" T="0.209043"/>
      <pos A="0.25117" C="0.115426" G="0.180958" T="0.452445"/>
      <pos A="0.241808" C="0.115426" G="0.279255" T="0.36351"/>
      <pos A="0.260532" C="0.30266" G="0.209043" T="0.227766"/>
      <pos A="0.274575" C="0.377553" G="0.180958" T="0.166916"/>
      <pos A="0.335425" C="0.246489" G="0.176277" T="0.241808"/>
      <pos A="0.209043" C="0.227766" G="0.265213" T="0.297978"/>
      <pos A="0.354148" C="0.101384" G="0.279255" T="0.265213"/>
      <pos A="0.349468" C="0.204361" G="0.185639" T="0.260532"/>
      <pos A="0.232446" C="0.274575" G="0.204361" T="0.288617"/>
      <pos A="0.204361" C="0.340106" G="0.166916" T="0.288617"/>
      <pos A="0.312021" C="0.382233" G="0.0920217" T="0.213723"/>
      <pos A="0.232446" C="0.176277" G="0.316702" T="0.274575"/>
      <pos A="0.218404" C="0.213723" G="0.237128" T="0.330745"/>
      <pos A="0.199681" C="0.293298" G="0.321383" T="0.185639"/>
      <pos A="0.195" C="0.213723" G="0.246489" T="0.344787"/>
      <pos A="0.30266" C="0.232446" G="0.218404" T="0.246489"/>
      <pos A="0.134149" C="0.115426" G="0.335425" T="0.415"/>
      <pos A="0.316702" C="0.25117" G="0.279255" T="0.152873"/>
      <pos A="0.340106" C="0.152873" G="0.138831" T="0.368191"/>
      <pos A="0.30266" C="0.162234" G="0.246489" T="0.288617"/>
      <pos A="0.204361" C="0.176277" G="0.321383" T="0.297978"/>
      <pos A="0.297978" C="0.25117" G="0.25117" T="0.199681"/>
    </motif>
    <motif db="0" id="M57" alt="O57" length="40" nsites="8" evalue="1.3e-003">
      <pos A="0.217794" C="0.131911" G="0.38956" T="0.260736"/>
      <pos A="0.00308642" C="0.217794" G="0.475443" T="0.303677"/>
      <pos A="0.174852" C="0.346618" G="0.260736" T="0.217794"/>
      <pos A="0.174852" C="0.432502" G="0.346618" T="0.0460277"/>
      <pos A="0.346618" C="0.174852" G="0.217794" T="0.260736"/>
      <pos A="0.346618" C="0.00308642" G="0.475443" T="0.174852"/>
      <pos A="0.432502" C="0.0889699" G="0.174852" T="0.303677"/>
      <pos A="0.217794" C="0.174852" G="0.475443" T="0.131911"/>
      <pos A="0.432502" C="0.217794" G="0.131911" T="0.217794"/>
      <pos A="0.217794" C="0.303677" G="0.217794" T="0.260736"/>
      <pos A="0.131911" C="0.0460277" G="0.647209" T="0.174852"/>
      <pos A="0.38956" C="0.260736" G="0.217794" T="0.131911"/>
      <pos A="0.346618" C="0.475443" G="0.131911" T="0.0460277"/>
      <pos A="0.217794" C="0.217794" G="0.346618" T="0.217794"/>
      <pos A="0.217794" C="0.131911" G="0.38956" T="0.260736"/>
      <pos A="0.131911" C="0.174852" G="0.604268" T="0.0889699"/>
      <pos A="0.38956" C="0.174852" G="0.346618" T="0.0889699"/>
      <pos A="0.0889699" C="0.561325" G="0.131911" T="0.217794"/>
      <pos A="0.217794" C="0.346618" G="0.38956" T="0.0460277"/>
      <pos A="0.69015" C="0.0889699" G="0.0889699" T="0.131911"/>
      <pos A="0.00308642" C="0.260736" G="0.561325" T="0.174852"/>
      <pos A="0.0460277" C="0.475443" G="0.260736" T="0.217794"/>
      <pos A="0.260736" C="0.38956" G="0.174852" T="0.174852"/>
      <pos A="0.0889699" C="0.131911" G="0.776034" T="0.00308642"/>
      <pos A="0.475443" C="0.217794" G="0.217794" T="0.0889699"/>
      <pos A="0.174852" C="0.260736" G="0.38956" T="0.174852"/>
      <pos A="0.303677" C="0.303677" G="0.260736" T="0.131911"/>
      <pos A="0.131911" C="0.174852" G="0.174852" T="0.518384"/>
      <pos A="0.217794" C="0.475443" G="0.0460277" T="0.260736"/>
      <pos A="0.260736" C="0.174852" G="0.303677" T="0.260736"/>
      <pos A="0.0889699" C="0.217794" G="0.260736" T="0.432502"/>
      <pos A="0.260736" C="0.217794" G="0.217794" T="0.303677"/>
      <pos A="0.174852" C="0.217794" G="0.260736" T="0.346618"/>
      <pos A="0.00308642" C="0.346618" G="0.518384" T="0.131911"/>
      <pos A="0.0889699" C="0.303677" G="0.217794" T="0.38956"/>
      <pos A="0.217794" C="0.260736" G="0.217794" T="0.303677"/>
      <pos A="0.303677" C="0.217794" G="0.0460277" T="0.432502"/>
      <pos A="0.303677" C="0.260736" G="0.260736" T="0.174852"/>
      <pos A="0.346618" C="0.174852" G="0.0889699" T="0.38956"/>
      <pos A="0.0460277" C="0.174852" G="0.303677" T="0.475443"/>
    </motif>
    <motif db="0" id="M58" alt="O58" length="40" nsites="8" evalue="1.3e-003">
      <pos A="0.192211" C="0.276268" G="0.150184" T="0.381337"/>
      <pos A="0.276268" C="0.318295" G="0.171198" T="0.23424"/>
      <pos A="0.61249" C="0.0871417" G="0.213226" T="0.0871417"/>
      <pos A="0.423365" C="0.0661284" G="0.192211" T="0.318295"/>
      <pos A="0.171198" C="0.12917" G="0.23424" T="0.465393"/>
      <pos A="0.318295" C="0.150184" G="0.00308642" T="0.528435"/>
      <pos A="0.213226" C="0.23424" G="0.108156" T="0.444379"/>
      <pos A="0.33931" C="0.213226" G="0.0871417" T="0.360323"/>
      <pos A="0.192211" C="0.297281" G="0.192211" T="0.318295"/>
      <pos A="0.318295" C="0.192211" G="0.255253" T="0.23424"/>
      <pos A="0.297281" C="0.171198" G="0.108156" T="0.423365"/>
      <pos A="0.171198" C="0.213226" G="0.318295" T="0.297281"/>
      <pos A="0.255253" C="0.108156" G="0.192211" T="0.444379"/>
      <pos A="0.213226" C="0.171198" G="0.171198" T="0.444379"/>
      <pos A="0.192211" C="0.33931" G="0.23424" T="0.23424"/>
      <pos A="0.23424" C="0.255253" G="0.0451141" T="0.465393"/>
      <pos A="0.255253" C="0.444379" G="0.23424" T="0.0661284"/>
      <pos A="0.381337" C="0.150184" G="0.0661284" T="0.402351"/>
      <pos A="0.150184" C="0.192211" G="0.12917" T="0.528435"/>
      <pos A="0.0661284" C="0.381337" G="0.0451141" T="0.50742"/>
      <pos A="0.528435" C="0.171198" G="0.0661284" T="0.23424"/>
      <pos A="0.318295" C="0.0451141" G="0.381337" T="0.255253"/>
      <pos A="0.402351" C="0.150184" G="0.33931" T="0.108156"/>
      <pos A="0.50742" C="0.12917" G="0.171198" T="0.192211"/>
      <pos A="0.192211" C="0.108156" G="0.381337" T="0.318295"/>
      <pos A="0.213226" C="0.318295" G="0.213226" T="0.255253"/>
      <pos A="0.33931" C="0.318295" G="0.276268" T="0.0661284"/>
      <pos A="0.23424" C="0.0661284" G="0.255253" T="0.444379"/>
      <pos A="0.171198" C="0.297281" G="0.213226" T="0.318295"/>
      <pos A="0.61249" C="0.0871417" G="0.171198" T="0.12917"/>
      <pos A="0.108156" C="0.0451141" G="0.528435" T="0.318295"/>
      <pos A="0.171198" C="0.33931" G="0.192211" T="0.297281"/>
      <pos A="0.360323" C="0.23424" G="0.213226" T="0.192211"/>
      <pos A="0.297281" C="0.0871417" G="0.360323" T="0.255253"/>
      <pos A="0.360323" C="0.297281" G="0.12917" T="0.213226"/>
      <pos A="0.465393" C="0.108156" G="0.213226" T="0.213226"/>
      <pos A="0.381337" C="0.0241007" G="0.255253" T="0.33931"/>
      <pos A="0.276268" C="0.150184" G="0.402351" T="0.171198"/>
      <pos A="0.276268" C="0.360323" G="0.150184" T="0.213226"/>
      <pos A="0.318295" C="0.213226" G="0.0661284" T="0.402351"/>
    </motif>
    <motif db="0" id="M59" alt="O59" length="40" nsites="8" evalue="1.3e-003">
      <pos A="0.180958" C="0.283936" G="0.274575" T="0.260532"/>
      <pos A="0.157554" C="0.171596" G="0.148192" T="0.522658"/>
      <pos A="0.241808" C="0.195" G="0.396276" T="0.166916"/>
      <pos A="0.30734" C="0.124788" G="0.255851" T="0.312021"/>
      <pos A="0.223085" C="0.148192" G="0.227766" T="0.400957"/>
      <pos A="0.316702" C="0.241808" G="0.260532" T="0.180958"/>
      <pos A="0.176277" C="0.297978" G="0.265213" T="0.260532"/>
      <pos A="0.35883" C="0.288617" G="0.110746" T="0.241808"/>
      <pos A="0.330745" C="0.293298" G="0.30266" T="0.0732988"/>
      <pos A="0.405638" C="0.218404" G="0.162234" T="0.213723"/>
      <pos A="0.129469" C="0.148192" G="0.457127" T="0.265213"/>
      <pos A="0.316702" C="0.101384" G="0.255851" T="0.326063"/>
      <pos A="0.316702" C="0.232446" G="0.209043" T="0.241808"/>
      <pos A="0.344787" C="0.30266" G="0.176277" T="0.176277"/>
      <pos A="0.255851" C="0.241808" G="0.25117" T="0.25117"/>
      <pos A="0.279255" C="0.279255" G="0.157554" T="0.283936"/>
      <pos A="0.227766" C="0.260532" G="0.30734" T="0.204361"/>
      <pos A="0.405638" C="0.190319" G="0.138831" T="0.265213"/>
      <pos A="0.232446" C="0.185639" G="0.274575" T="0.30734"/>
      <pos A="0.199681" C="0.340106" G="0.138831" T="0.321383"/>
      <pos A="0.199681" C="0.237128" G="0.25117" T="0.312021"/>
      <pos A="0.297978" C="0.0920217" G="0.30734" T="0.30266"/>
      <pos A="0.227766" C="0.138831" G="0.106064" T="0.527339"/>
      <pos A="0.180958" C="0.162234" G="0.386915" T="0.269893"/>
      <pos A="0.148192" C="0.134149" G="0.386915" T="0.330745"/>
      <pos A="0.279255" C="0.35883" G="0.0967032" T="0.265213"/>
      <pos A="0.30266" C="0.0639368" G="0.246489" T="0.386915"/>
      <pos A="0.237128" C="0.129469" G="0.372872" T="0.260532"/>
      <pos A="0.326063" C="0.241808" G="0.190319" T="0.241808"/>
      <pos A="0.377553" C="0.260532" G="0.110746" T="0.25117"/>
      <pos A="0.326063" C="0.199681" G="0.269893" T="0.204361"/>
      <pos A="0.180958" C="0.30266" G="0.232446" T="0.283936"/>
      <pos A="0.274575" C="0.269893" G="0.157554" T="0.297978"/>
      <pos A="0.223085" C="0.195" G="0.246489" T="0.335425"/>
      <pos A="0.152873" C="0.326063" G="0.176277" T="0.344787"/>
      <pos A="0.199681" C="0.227766" G="0.312021" T="0.260532"/>
      <pos A="0.344787" C="0.199681" G="0.213723" T="0.241808"/>
      <pos A="0.209043" C="0.288617" G="0.316702" T="0.185639"/>
      <pos A="0.349468" C="0.274575" G="0.134149" T="0.241808"/>
      <pos A="0.199681" C="0.326063" G="0.129469" T="0.344787"/>
    </motif>
    <motif db="0" id="M6" alt="O6" length="40" nsites="8" evalue="1.3e-003">
      <pos A="0.332304" C="0.332304" G="0.332304" T="0.00308642"/>
      <pos A="0.285273" C="0.332304" G="0.0971486" T="0.285273"/>
      <pos A="0.191211" C="0.426366" G="0.285273" T="0.0971486"/>
      <pos A="0.285273" C="0.238242" G="0.0501175" T="0.426366"/>
      <pos A="0.0501175" C="0.14418" G="0.285273" T="0.52043"/>
      <pos A="0.14418" C="0.14418" G="0.379335" T="0.332304"/>
      <pos A="0.191211" C="0.0971486" G="0.473398" T="0.238242"/>
      <pos A="0.285273" C="0.0971486" G="0.238242" T="0.379335"/>
      <pos A="0.0501175" C="0.473398" G="0.285273" T="0.191211"/>
      <pos A="0.379335" C="0.332304" G="0.14418" T="0.14418"/>
      <pos A="0.567461" C="0.00308642" G="0.0971486" T="0.332304"/>
      <pos A="0.332304" C="0.285273" G="0.285273" T="0.0971486"/>
      <pos A="0.238242" C="0.14418" G="0.285273" T="0.332304"/>
      <pos A="0.191211" C="0.14418" G="0.473398" T="0.191211"/>
      <pos A="0.567461" C="0.14418" G="0.14418" T="0.14418"/>
      <pos A="0.473398" C="0.0971486" G="0.332304" T="0.0971486"/>
      <pos A="0.285273" C="0.14418" G="0.191211" T="0.379335"/>
      <pos A="0.14418" C="0.14418" G="0.285273" T="0.426366"/>
      <pos A="0.0971486" C="0.14418" G="0.285273" T="0.473398"/>
      <pos A="0.0971486" C="0.191211" G="0.285273" T="0.426366"/>
      <pos A="0.52043" C="0.0971486" G="0.285273" T="0.0971486"/>
      <pos A="0.285273" C="0.14418" G="0.238242" T="0.332304"/>
      <pos A="0.379335" C="0.238242" G="0.191211" T="0.191211"/>
      <pos A="0.473398" C="0.14418" G="0.238242" T="0.14418"/>
      <pos A="0.0501175" C="0.238242" G="0.238242" T="0.473398"/>
      <pos A="0.0501175" C="0.379335" G="0.285273" T="0.285273"/>
      <pos A="0.567461" C="0.14418" G="0.0501175" T="0.238242"/>
      <pos A="0.191211" C="0.0971486" G="0.285273" T="0.426366"/>
      <pos A="0.00308642" C="0.0501175" G="0.567461" T="0.379335"/>
      <pos A="0.191211" C="0.14418" G="0.52043" T="0.14418"/>
      <pos A="0.0971486" C="0.426366" G="0.191211" T="0.285273"/>
      <pos A="0.14418" C="0.00308642" G="0.0501175" T="0.802616"/>
      <pos A="0.332304" C="0.238242" G="0.14418" T="0.285273"/>
      <pos A="0.0971486" C="0.14418" G="0.285273" T="0.473398"/>
      <pos A="0.332304" C="0.00308642" G="0.285273" T="0.379335"/>
      <pos A="0.191211" C="0.191211" G="0.14418" T="0.473398"/>
      <pos A="0.755585" C="0.14418" G="0.0501175" T="0.0501175"/>
      <pos A="0.238242" C="0.285273" G="0.238242" T="0.238242"/>
      <pos A="0.661523" C="0.238242" G="0.0501175" T="0.0501175"/>
      <pos A="0.191211" C="0.191211" G="0.473398" T="0.14418"/>
    </motif>
    <motif db="0" id="M60" alt="O60" length="40" nsites="8" evalue="1.3e-003">
      <pos A="0.25" C="0.373457" G="0.00308642" T="0.373457"/>
      <pos A="0.126543" C="0.25" G="0.126543" T="0.496914"/>
      <pos A="0.25" C="0.126543" G="0.126543" T="0.496914"/>
      <pos A="0.126543" C="0.62037" G="0.00308642" T="0.25"/>
      <pos A="0.126543" C="0.126543" G="0.126543" T="0.62037"/>
      <pos A="0.126543" C="0.373457" G="0.00308642" T="0.496914"/>
      <pos A="0.126543" C="0.126543" G="0.00308642" T="0.743827"/>
      <pos A="0.126543" C="0.25" G="0.373457" T="0.25"/>
      <pos A="0.126543" C="0.25" G="0.373457" T="0.25"/>
      <pos A="0.373457" C="0.25" G="0.126543" T="0.25"/>
      <pos A="0.126543" C="0.25" G="0.373457" T="0.25"/>
      <pos A="0.25" C="0.00308642" G="0.126543" T="0.62037"/>
      <pos A="0.00308642" C="0.743827" G="0.25" T="0.00308642"/>
      <pos A="0.00308642" C="0.867284" G="0.00308642" T="0.126543"/>
      <pos A="0.496914" C="0.25" G="0.25" T="0.00308642"/>
      <pos A="0.126543" C="0.00308642" G="0.25" T="0.62037"/>
      <pos A="0.25" C="0.126543" G="0.496914" T="0.126543"/>
      <pos A="0.00308642" C="0.00308642" G="0.373457" T="0.62037"/>
      <pos A="0.126543" C="0.126543" G="0.62037" T="0.126543"/>
      <pos A="0.373457" C="0.25" G="0.126543" T="0.25"/>
      <pos A="0.373457" C="0.373457" G="0.25" T="0.00308642"/>
      <pos A="0.743827" C="0.00308642" G="0.00308642" T="0.25"/>
      <pos A="0.00308642" C="0.496914" G="0.00308642" T="0.496914"/>
      <pos A="0.25" C="0.126543" G="0.373457" T="0.25"/>
      <pos A="0.126543" C="0.00308642" G="0.126543" T="0.743827"/>
      <pos A="0.00308642" C="0.25" G="0.373457" T="0.373457"/>
      <pos A="0.25" C="0.00308642" G="0.62037" T="0.126543"/>
      <pos A="0.496914" C="0.126543" G="0.00308642" T="0.373457"/>
      <pos A="0.373457" C="0.496914" G="0.00308642" T="0.126543"/>
      <pos A="0.126543" C="0.373457" G="0.00308642" T="0.496914"/>
      <pos A="0.126543" C="0.496914" G="0.00308642" T="0.373457"/>
      <pos A="0.00308642" C="0.867284" G="0.126543" T="0.00308642"/>
      <pos A="0.126543" C="0.496914" G="0.00308642" T="0.373457"/>
      <pos A="0.496914" C="0.126543" G="0.00308642" T="0.373457"/>
      <pos A="0.00308642" C="0.25" G="0.496914" T="0.25"/>
      <pos A="0.373457" C="0.126543" G="0.25" T="0.25"/>
      <pos A="0.00308642" C="0.496914" G="0.00308642" T="0.496914"/>
      <pos A="0.25" C="0.373457" G="0.126543" T="0.25"/>
      <pos A="0.373457" C="0.00308642" G="0.373457" T="0.25"/>
      <pos A="0.00308642" C="0.00308642" G="0.743827" T="0.25"/>
    </motif>
    <motif db="0" id="M61" alt="O61" length="40" nsites="8" evalue="1.3e-003">
      <pos A="0.0865501" C="0.29521" G="0.392584" T="0.225656"/>
      <pos A="0.253478" C="0.378674" G="0.0587289" T="0.30912"/>
      <pos A="0.100461" C="0.225656" G="0.30912" T="0.364762"/>
      <pos A="0.30912" C="0.100461" G="0.336941" T="0.253478"/>
      <pos A="0.462137" C="0.170014" G="0.225656" T="0.142193"/>
      <pos A="0.392584" C="0.0169975" G="0.406495" T="0.183925"/>
      <pos A="0.281299" C="0.281299" G="0.128282" T="0.30912"/>
      <pos A="0.170014" C="0.281299" G="0.29521" T="0.253478"/>
      <pos A="0.323031" C="0.281299" G="0.170014" T="0.225656"/>
      <pos A="0.239567" C="0.211746" G="0.239567" T="0.30912"/>
      <pos A="0.323031" C="0.0309077" G="0.225656" T="0.420405"/>
      <pos A="0.128282" C="0.100461" G="0.392584" T="0.378674"/>
      <pos A="0.267389" C="0.239567" G="0.323031" T="0.170014"/>
      <pos A="0.211746" C="0.128282" G="0.211746" T="0.448226"/>
      <pos A="0.267389" C="0.211746" G="0.253478" T="0.267389"/>
      <pos A="0.420405" C="0.100461" G="0.0169975" T="0.462137"/>
      <pos A="0.448226" C="0.142193" G="0.211746" T="0.197835"/>
      <pos A="0.211746" C="0.462137" G="0.142193" T="0.183925"/>
      <pos A="0.156104" C="0.267389" G="0.239567" T="0.336941"/>
      <pos A="0.0865501" C="0.323031" G="0.225656" T="0.364762"/>
      <pos A="0.142193" C="0.197835" G="0.448226" T="0.211746"/>
      <pos A="0.239567" C="0.114371" G="0.211746" T="0.434316"/>
      <pos A="0.211746" C="0.281299" G="0.211746" T="0.29521"/>
      <pos A="0.183925" C="0.239567" G="0.239567" T="0.336941"/>
      <pos A="0.281299" C="0.07264" G="0.392584" T="0.253478"/>
      <pos A="0.239567" C="0.142193" G="0.392584" T="0.225656"/>
      <pos A="0.197835" C="0.100461" G="0.336941" T="0.364762"/>
      <pos A="0.503869" C="0.100461" G="0.253478" T="0.142193"/>
      <pos A="0.281299" C="0.183925" G="0.281299" T="0.253478"/>
      <pos A="0.239567" C="0.211746" G="0.30912" T="0.239567"/>
      <pos A="0.30912" C="0.30912" G="0.239567" T="0.142193"/>
      <pos A="0.462137" C="0.253478" G="0.114371" T="0.170014"/>
      <pos A="0.239567" C="0.281299" G="0.197835" T="0.281299"/>
      <pos A="0.142193" C="0.239567" G="0.225656" T="0.392584"/>
      <pos A="0.225656" C="0.142193" G="0.448226" T="0.183925"/>
      <pos A="0.225656" C="0.30912" G="0.239567" T="0.225656"/>
      <pos A="0.392584" C="0.183925" G="0.0309077" T="0.392584"/>
      <pos A="0.350852" C="0.211746" G="0.239567" T="0.197835"/>
      <pos A="0.30912" C="0.211746" G="0.364762" T="0.114371"/>
      <pos A="0.336941" C="0.197835" G="0.29521" T="0.170014"/>
    </motif>
    <motif db="0" id="M62" alt="O62" length="40" nsites="8" evalue="1.3e-003">
      <pos A="0.252975" C="0.217276" G="0.288674" T="0.241076"/>
      <pos A="0.241076" C="0.181578" G="0.300573" T="0.276773"/>
      <pos A="0.205377" C="0.217276" G="0.15778" T="0.419567"/>
      <pos A="0.419567" C="0.276773" G="0.205377" T="0.0982825"/>
      <pos A="0.300573" C="0.110182" G="0.300573" T="0.288674"/>
      <pos A="0.110182" C="0.241076" G="0.205377" T="0.443366"/>
      <pos A="0.229176" C="0.300573" G="0.15778" T="0.312472"/>
      <pos A="0.264874" C="0.288674" G="0.074483" T="0.371969"/>
      <pos A="0.419567" C="0.205377" G="0.0149857" T="0.36007"/>
      <pos A="0.252975" C="0.0863822" G="0.56236" T="0.0982825"/>
      <pos A="0.14588" C="0.205377" G="0.348171" T="0.300573"/>
      <pos A="0.407668" C="0.276773" G="0.0982825" T="0.217276"/>
      <pos A="0.276773" C="0.193478" G="0.205377" T="0.324371"/>
      <pos A="0.419567" C="0.13398" G="0.336271" T="0.110182"/>
      <pos A="0.0387852" C="0.455265" G="0.14588" T="0.36007"/>
      <pos A="0.312472" C="0.181578" G="0.0506844" T="0.455265"/>
      <pos A="0.074483" C="0.181578" G="0.431467" T="0.312472"/>
      <pos A="0.395768" C="0.122081" G="0.217276" T="0.264874"/>
      <pos A="0.288674" C="0.0982825" G="0.348171" T="0.264874"/>
      <pos A="0.276773" C="0.074483" G="0.455265" T="0.193478"/>
      <pos A="0.241076" C="0.336271" G="0.252975" T="0.169679"/>
      <pos A="0.193478" C="0.300573" G="0.193478" T="0.312472"/>
      <pos A="0.288674" C="0.193478" G="0.110182" T="0.407668"/>
      <pos A="0.252975" C="0.205377" G="0.0268849" T="0.514762"/>
      <pos A="0.205377" C="0.252975" G="0.288674" T="0.252975"/>
      <pos A="0.181578" C="0.252975" G="0.169679" T="0.395768"/>
      <pos A="0.0625837" C="0.371969" G="0.229176" T="0.336271"/>
      <pos A="0.193478" C="0.229176" G="0.229176" T="0.348171"/>
      <pos A="0.193478" C="0.288674" G="0.169679" T="0.348171"/>
      <pos A="0.205377" C="0.288674" G="0.181578" T="0.324371"/>
      <pos A="0.241076" C="0.36007" G="0.241076" T="0.15778"/>
      <pos A="0.217276" C="0.348171" G="0.074483" T="0.36007"/>
      <pos A="0.217276" C="0.36007" G="0.0982825" T="0.324371"/>
      <pos A="0.14588" C="0.193478" G="0.383869" T="0.276773"/>
      <pos A="0.169679" C="0.205377" G="0.300573" T="0.324371"/>
      <pos A="0.15778" C="0.264874" G="0.276773" T="0.300573"/>
      <pos A="0.14588" C="0.288674" G="0.336271" T="0.229176"/>
      <pos A="0.276773" C="0.276773" G="0.205377" T="0.241076"/>
      <pos A="0.252975" C="0.0625837" G="0.193478" T="0.490964"/>
      <pos A="0.348171" C="0.276773" G="0.288674" T="0.0863822"/>
    </motif>
    <motif db="0" id="M63" alt="O63" length="40" nsites="8" evalue="1.3e-003">
      <pos A="0.00308642" C="0.285273" G="0.708554" T="0.00308642"/>
      <pos A="0.14418" C="0.14418" G="0.708554" T="0.00308642"/>
      <pos A="0.14418" C="0.708554" G="0.14418" T="0.00308642"/>
      <pos A="0.14418" C="0.708554" G="0.00308642" T="0.14418"/>
      <pos A="0.426366" C="0.285273" G="0.14418" T="0.14418"/>
      <pos A="0.426366" C="0.14418" G="0.14418" T="0.285273"/>
      <pos A="0.00308642" C="0.14418" G="0.426366" T="0.426366"/>
      <pos A="0.00308642" C="0.285273" G="0.426366" T="0.285273"/>
      <pos A="0.708554" C="0.00308642" G="0.14418" T="0.14418"/>
      <pos A="0.285273" C="0.285273" G="0.285273" T="0.14418"/>
      <pos A="0.14418" C="0.14418" G="0.00308642" T="0.708554"/>
      <pos A="0.00308642" C="0.00308642" G="0.708554" T="0.285273"/>
      <pos A="0.14418" C="0.426366" G="0.14418" T="0.285273"/>
      <pos A="0.285273" C="0.14418" G="0.00308642" T="0.567461"/>
      <pos A="0.285273" C="0.14418" G="0.426366" T="0.14418"/>
      <pos A="0.14418" C="0.285273" G="0.426366" T="0.14418"/>
      <pos A="0.14418" C="0.14418" G="0.426366" T="0.285273"/>
      <pos A="0.14418" C="0.00308642" G="0.285273" T="0.567461"/>
      <pos A="0.00308642" C="0.285273" G="0.708554" T="0.00308642"/>
      <pos A="0.14418" C="0.14418" G="0.00308642" T="0.708554"/>
      <pos A="0.00308642" C="0.567461" G="0.285273" T="0.14418"/>
      <pos A="0.426366" C="0.14418" G="0.00308642" T="0.426366"/>
      <pos A="0.14418" C="0.708554" G="0.14418" T="0.00308642"/>
      <pos A="0.285273" C="0.426366" G="0.00308642" T="0.285273"/>
      <pos A="0.426366" C="0.14418" G="0.285273" T="0.14418"/>
      <pos A="0.00308642" C="0.14418" G="0.567461" T="0.285273"/>
      <pos A="0.00308642" C="0.14418" G="0.708554" T="0.14418"/>
      <pos A="0.00308642" C="0.14418" G="0.285273" T="0.567461"/>
      <pos A="0.14418" C="0.426366" G="0.426366" T="0.00308642"/>
      <pos A="0.285273" C="0.285273" G="0.426366" T="0.00308642"/>
      <pos A="0.567461" C="0.285273" G="0.14418" T="0.00308642"/>
      <pos A="0.14418" C="0.285273" G="0.426366" T="0.14418"/>
      <pos A="0.14418" C="0.285273" G="0.567461" T="0.00308642"/>
      <pos A="0.14418" C="0.00308642" G="0.14418" T="0.708554"/>
      <pos A="0.426366" C="0.14418" G="0.14418" T="0.285273"/>
      <pos A="0.00308642" C="0.00308642" G="0.426366" T="0.567461"/>
      <pos A="0.00308642" C="0.14418" G="0.567461" T="0.285273"/>
      <pos A="0.00308642" C="0.426366" G="0.14418" T="0.426366"/>
      <pos A="0.14418" C="0.567461" G="0.14418" T="0.14418"/>
      <pos A="0.285273" C="0.14418" G="0.14418" T="0.426366"/>
    </motif>
    <motif db="0" id="M64" alt="O64" length="40" nsites="8" evalue="1.3e-003">
      <pos A="0.00308642" C="0.272446" G="0.272446" T="0.45202"/>
      <pos A="0.0928731" C="0.0928731" G="0.541807" T="0.272446"/>
      <pos A="0.00308642" C="0.631594" G="0.00308642" T="0.362233"/>
      <pos A="0.811167" C="0.00308642" G="0.18266" T="0.00308642"/>
      <pos A="0.45202" C="0.272446" G="0.18266" T="0.0928731"/>
      <pos A="0.362233" C="0.272446" G="0.00308642" T="0.362233"/>
      <pos A="0.45202" C="0.0928731" G="0.272446" T="0.18266"/>
      <pos A="0.272446" C="0.18266" G="0.362233" T="0.18266"/>
      <pos A="0.00308642" C="0.362233" G="0.18266" T="0.45202"/>
      <pos A="0.272446" C="0.362233" G="0.362233" T="0.00308642"/>
      <pos A="0.00308642" C="0.362233" G="0.272446" T="0.362233"/>
      <pos A="0.272446" C="0.18266" G="0.272446" T="0.272446"/>
      <pos A="0.272446" C="0.45202" G="0.0928731" T="0.18266"/>
      <pos A="0.541807" C="0.18266" G="0.00308642" T="0.272446"/>
      <pos A="0.0928731" C="0.541807" G="0.0928731" T="0.272446"/>
      <pos A="0.45202" C="0.00308642" G="0.18266" T="0.362233"/>
      <pos A="0.18266" C="0.272446" G="0.45202" T="0.0928731"/>
      <pos A="0.18266" C="0.272446" G="0.45202" T="0.0928731"/>
      <pos A="0.18266" C="0.0928731" G="0.541807" T="0.18266"/>
      <pos A="0.362233" C="0.18266" G="0.45202" T="0.00308642"/>
      <pos A="0.272446" C="0.00308642" G="0.18266" T="0.541807"/>
      <pos A="0.00308642" C="0.45202" G="0.272446" T="0.272446"/>
      <pos A="0.45202" C="0.00308642" G="0.18266" T="0.362233"/>
      <pos A="0.00308642" C="0.811167" G="0.00308642" T="0.18266"/>
      <pos A="0.18266" C="0.00308642" G="0.0928731" T="0.721381"/>
      <pos A="0.272446" C="0.00308642" G="0.272446" T="0.45202"/>
      <pos A="0.362233" C="0.45202" G="0.00308642" T="0.18266"/>
      <pos A="0.362233" C="0.18266" G="0.18266" T="0.272446"/>
      <pos A="0.631594" C="0.00308642" G="0.18266" T="0.18266"/>
      <pos A="0.00308642" C="0.272446" G="0.362233" T="0.362233"/>
      <pos A="0.45202" C="0.362233" G="0.0928731" T="0.0928731"/>
      <pos A="0.00308642" C="0.18266" G="0.272446" T="0.541807"/>
      <pos A="0.272446" C="0.362233" G="0.272446" T="0.0928731"/>
      <pos A="0.18266" C="0.362233" G="0.0928731" T="0.362233"/>
      <pos A="0.18266" C="0.0928731" G="0.362233" T="0.362233"/>
      <pos A="0.272446" C="0.272446" G="0.0928731" T="0.362233"/>
      <pos A="0.541807" C="0.45202" G="0.00308642" T="0.00308642"/>
      <pos A="0.0928731" C="0.0928731" G="0.362233" T="0.45202"/>
      <pos A="0.00308642" C="0.541807" G="0.18266" T="0.272446"/>
      <pos A="0.541807" C="0.45202" G="0.00308642" T="0.00308642"/>
    </motif>
    <motif db="0" id="M65" alt="O65" length="40" nsites="8" evalue="1.3e-003">
      <pos A="0.00308642" C="0.00308642" G="0.00308642" T="0.990741"/>
      <pos A="0.00308642" C="0.990741" G="0.00308642" T="0.00308642"/>
      <pos A="0.00308642" C="0.00308642" G="0.00308642" T="0.990741"/>
      <pos A="0.00308642" C="0.00308642" G="0.990741" T="0.00308642"/>
      <pos A="0.00308642" C="0.00308642" G="0.00308642" T="0.990741"/>
      <pos A="0.00308642" C="0.990741" G="0.00308642" T="0.00308642"/>
      <pos A="0.00308642" C="0.990741" G="0.00308642" T="0.00308642"/>
      <pos A="0.00308642" C="0.00308642" G="0.00308642" T="0.990741"/>
      <pos A="0.990741" C="0.00308642" G="0.00308642" T="0.00308642"/>
      <pos A="0.00308642" C="0.00308642" G="0.990741" T="0.00308642"/>
      <pos A="0.00308642" C="0.00308642" G="0.00308642" T="0.990741"/>
      <pos A="0.00308642" C="0.990741" G="0.00308642" T="0.00308642"/>
      <pos A="0.00308642" C="0.990741" G="0.00308642" T="0.00308642"/>
      <pos A="0.990741" C="0.00308642" G="0.00308642" T="0.00308642"/>
      <pos A="0.00308642" C="0.00308642" G="0.990741" T="0.00308642"/>
      <pos A="0.00308642" C="0.00308642" G="0.990741" T="0.00308642"/>
      <pos A="0.00308642" C="0.990741" G="0.00308642" T="0.00308642"/>
      <pos A="0.00308642" C="0.00308642" G="0.00308642" T="0.990741"/>
      <pos A="0.00308642" C="0.00308642" G="0.990741" T="0.00308642"/>
      <pos A="0.00308642" C="0.00308642" G="0.00308642" T="0.990741"/>
      <pos A="0.00308642" C="0.00308642" G="0.990741" T="0.00308642"/>
      <pos A="0.00308642" C="0.00308642" G="0.990741" T="0.00308642"/>
      <pos A="0.00308642" C="0.00308642" G="0.990741" T="0.00308642"/>
      <pos A="0.00308642" C="0.00308642" G="0.990741" T="0.00308642"/>
      <pos A="0.00308642" C="0.00308642" G="0.00308642" T="0.990741"/>
      <pos A="0.00308642" C="0.00308642" G="0.00308642" T="0.990741"/>
      <pos A="0.00308642" C="0.00308642" G="0.990741" T="0.00308642"/>
      <pos A="0.00308642" C="0.00308642" G="0.990741" T="0.00308642"/>
      <pos A="0.00308642" C="0.990741" G="0.00308642" T="0.00308642"/>
      <pos A="0.990741" C="0.00308642" G="0.00308642" T="0.00308642"/>
      <pos A="0.00308642" C="0.00308642" G="0.00308642" T="0.990741"/>
      <pos A="0.00308642" C="0.00308642" G="0.990741" T="0.00308642"/>
      <pos A="0.00308642" C="0.00308642" G="0.990741" T="0.00308642"/>
      <pos A="0.990741" C="0.00308642" G="0.00308642" T="0.00308642"/>
      <pos A="0.00308642" C="0.00308642" G="0.990741" T="0.00308642"/>
      <pos A="0.00308642" C="0.990741" G="0.00308642" T="0.00308642"/>
      <pos A="0.00308642" C="0.00308642" G="0.00308642" T="0.990741"/>
      <pos A="0.00308642" C="0.00308642" G="0.990741" T="0.00308642"/>
      <pos A="0.00308642" C="0.00308642" G="0.990741" T="0.00308642"/>
      <pos A="0.00308642" C="0.00308642" G="0.990741" T="0.00308642"/>
    </motif>
    <motif db="0" id="M66" alt="O66" length="40" nsites="8" evalue="1.3e-003">
      <pos A="0.00308642" C="0.00308642" G="0.990741" T="0.00308642"/>
      <pos A="0.00308642" C="0.00308642" G="0.990741" T="0.00308642"/>
      <pos A="0.00308642" C="0.00308642" G="0.990741" T="0.00308642"/>
      <pos A="0.00308642" C="0.990741" G="0.00308642" T="0.00308642"/>
      <pos A="0.00308642" C="0.990741" G="0.00308642" T="0.00308642"/>
      <pos A="0.00308642" C="0.990741" G="0.00308642" T="0.00308642"/>
      <pos A="0.990741" C="0.00308642" G="0.00308642" T="0.00308642"/>
      <pos A="0.00308642" C="0.990741" G="0.00308642" T="0.00308642"/>
      <pos A="0.00308642" C="0.990741" G="0.00308642" T="0.00308642"/>
      <pos A="0.990741" C="0.00308642" G="0.00308642" T="0.00308642"/>
      <pos A="0.00308642" C="0.990741" G="0.00308642" T="0.00308642"/>
      <pos A="0.990741" C="0.00308642" G="0.00308642" T="0.00308642"/>
      <pos A="0.00308642" C="0.00308642" G="0.990741" T="0.00308642"/>
      <pos A="0.00308642" C="0.990741" G="0.00308642" T="0.00308642"/>
      <pos A="0.00308642" C="0.00308642" G="0.00308642" T="0.990741"/>
      <pos A="0.00308642" C="0.990741" G="0.00308642" T="0.00308642"/>
      <pos A="0.00308642" C="0.990741" G="0.00308642" T="0.00308642"/>
      <pos A="0.00308642" C="0.00308642" G="0.00308642" T="0.990741"/>
      <pos A="0.00308642" C="0.00308642" G="0.990741" T="0.00308642"/>
      <pos A="0.00308642" C="0.990741" G="0.00308642" T="0.00308642"/>
      <pos A="0.00308642" C="0.00308642" G="0.00308642" T="0.990741"/>
      <pos A="0.00308642" C="0.00308642" G="0.990741" T="0.00308642"/>
      <pos A="0.00308642" C="0.00308642" G="0.00308642" T="0.990741"/>
      <pos A="0.00308642" C="0.990741" G="0.00308642" T="0.00308642"/>
      <pos A="0.990741" C="0.00308642" G="0.00308642" T="0.00308642"/>
      <pos A="0.990741" C="0.00308642" G="0.00308642" T="0.00308642"/>
      <pos A="0.00308642" C="0.00308642" G="0.990741" T="0.00308642"/>
      <pos A="0.00308642" C="0.00308642" G="0.990741" T="0.00308642"/>
      <pos A="0.00308642" C="0.00308642" G="0.990741" T="0.00308642"/>
      <pos A="0.00308642" C="0.990741" G="0.00308642" T="0.00308642"/>
      <pos A="0.990741" C="0.00308642" G="0.00308642" T="0.00308642"/>
      <pos A="0.00308642" C="0.00308642" G="0.990741" T="0.00308642"/>
      <pos A="0.00308642" C="0.990741" G="0.00308642" T="0.00308642"/>
      <pos A="0.00308642" C="0.990741" G="0.00308642" T="0.00308642"/>
      <pos A="0.00308642" C="0.00308642" G="0.00308642" T="0.990741"/>
      <pos A="0.00308642" C="0.00308642" G="0.990741" T="0.00308642"/>
      <pos A="0.00308642" C="0.00308642" G="0.990741" T="0.00308642"/>
      <pos A="0.00308642" C="0.00308642" G="0.990741" T="0.00308642"/>
      <pos A="0.00308642" C="0.00308642" G="0.00308642" T="0.990741"/>
      <pos A="0.00308642" C="0.990741" G="0.00308642" T="0.00308642"/>
    </motif>
    <motif db="0" id="M67" alt="O67" length="40" nsites="8" evalue="1.3e-003">
      <pos A="0.255851" C="0.321383" G="0.190319" T="0.232446"/>
      <pos A="0.36351" C="0.297978" G="0.209043" T="0.129469"/>
      <pos A="0.30266" C="0.223085" G="0.25117" T="0.223085"/>
      <pos A="0.30266" C="0.218404" G="0.246489" T="0.232446"/>
      <pos A="0.255851" C="0.209043" G="0.382233" T="0.152873"/>
      <pos A="0.255851" C="0.209043" G="0.195" T="0.340106"/>
      <pos A="0.241808" C="0.0826607" G="0.30734" T="0.368191"/>
      <pos A="0.260532" C="0.232446" G="0.255851" T="0.25117"/>
      <pos A="0.120107" C="0.36351" G="0.241808" T="0.274575"/>
      <pos A="0.209043" C="0.438403" G="0.209043" T="0.143511"/>
      <pos A="0.316702" C="0.274575" G="0.152873" T="0.255851"/>
      <pos A="0.134149" C="0.190319" G="0.35883" T="0.316702"/>
      <pos A="0.312021" C="0.129469" G="0.354148" T="0.204361"/>
      <pos A="0.354148" C="0.204361" G="0.25117" T="0.190319"/>
      <pos A="0.410318" C="0.0873412" G="0.129469" T="0.372872"/>
      <pos A="0.237128" C="0.138831" G="0.152873" T="0.471169"/>
      <pos A="0.0498943" C="0.213723" G="0.25117" T="0.485212"/>
      <pos A="0.246489" C="0.223085" G="0.269893" T="0.260532"/>
      <pos A="0.279255" C="0.166916" G="0.143511" T="0.410318"/>
      <pos A="0.415" C="0.223085" G="0.213723" T="0.148192"/>
      <pos A="0.326063" C="0.190319" G="0.25117" T="0.232446"/>
      <pos A="0.269893" C="0.246489" G="0.232446" T="0.25117"/>
      <pos A="0.269893" C="0.269893" G="0.176277" T="0.283936"/>
      <pos A="0.312021" C="0.199681" G="0.30266" T="0.185639"/>
      <pos A="0.293298" C="0.274575" G="0.199681" T="0.232446"/>
      <pos A="0.316702" C="0.143511" G="0.204361" T="0.335425"/>
      <pos A="0.162234" C="0.241808" G="0.255851" T="0.340106"/>
      <pos A="0.241808" C="0.330745" G="0.255851" T="0.171596"/>
      <pos A="0.241808" C="0.297978" G="0.255851" T="0.204361"/>
      <pos A="0.410318" C="0.180958" G="0.223085" T="0.185639"/>
      <pos A="0.0639368" C="0.223085" G="0.36351" T="0.349468"/>
      <pos A="0.265213" C="0.237128" G="0.265213" T="0.232446"/>
      <pos A="0.297978" C="0.171596" G="0.148192" T="0.382233"/>
      <pos A="0.30734" C="0.120107" G="0.321383" T="0.25117"/>
      <pos A="0.110746" C="0.241808" G="0.25117" T="0.396276"/>
      <pos A="0.349468" C="0.166916" G="0.237128" T="0.246489"/>
      <pos A="0.283936" C="0.213723" G="0.237128" T="0.265213"/>
      <pos A="0.209043" C="0.269893" G="0.255851" T="0.265213"/>
      <pos A="0.260532" C="0.223085" G="0.241808" T="0.274575"/>
      <pos A="0.316702" C="0.25117" G="0.157554" T="0.274575"/>
    </motif>
    <motif db="0" id="M69" alt="O69" length="40" nsites="8" evalue="1.3e-003">
      <pos A="0.332304" C="0.167696" G="0.167696" T="0.332304"/>
      <pos A="0.167696" C="0.332304" G="0.332304" T="0.167696"/>
      <pos A="0.579218" C="0.0853906" G="0.167696" T="0.167696"/>
      <pos A="0.167696" C="0.332304" G="0.414609" T="0.0853906"/>
      <pos A="0.0853906" C="0.414609" G="0.167696" T="0.332304"/>
      <pos A="0.00308642" C="0.0853906" G="0.414609" T="0.496914"/>
      <pos A="0.0853906" C="0.167696" G="0.743827" T="0.00308642"/>
      <pos A="0.579218" C="0.0853906" G="0.25" T="0.0853906"/>
      <pos A="0.0853906" C="0.25" G="0.25" T="0.414609"/>
      <pos A="0.25" C="0.167696" G="0.25" T="0.332304"/>
      <pos A="0.00308642" C="0.25" G="0.25" T="0.496914"/>
      <pos A="0.00308642" C="0.332304" G="0.0853906" T="0.579218"/>
      <pos A="0.332304" C="0.25" G="0.25" T="0.167696"/>
      <pos A="0.743827" C="0.0853906" G="0.0853906" T="0.0853906"/>
      <pos A="0.167696" C="0.0853906" G="0.414609" T="0.332304"/>
      <pos A="0.332304" C="0.0853906" G="0.25" T="0.332304"/>
      <pos A="0.0853906" C="0.00308642" G="0.332304" T="0.579218"/>
      <pos A="0.332304" C="0.167696" G="0.25" T="0.25"/>
      <pos A="0.496914" C="0.167696" G="0.0853906" T="0.25"/>
      <pos A="0.496914" C="0.0853906" G="0.167696" T="0.25"/>
      <pos A="0.0853906" C="0.167696" G="0.167696" T="0.579218"/>
      <pos A="0.25" C="0.0853906" G="0.0853906" T="0.579218"/>
      <pos A="0.167696" C="0.0853906" G="0.332304" T="0.414609"/>
      <pos A="0.414609" C="0.332304" G="0.0853906" T="0.167696"/>
      <pos A="0.0853906" C="0.332304" G="0.0853906" T="0.496914"/>
      <pos A="0.167696" C="0.25" G="0.25" T="0.332304"/>
      <pos A="0.661523" C="0.00308642" G="0.00308642" T="0.332304"/>
      <pos A="0.496914" C="0.167696" G="0.0853906" T="0.25"/>
      <pos A="0.167696" C="0.0853906" G="0.332304" T="0.414609"/>
      <pos A="0.0853906" C="0.167696" G="0.0853906" T="0.661523"/>
      <pos A="0.167696" C="0.25" G="0.00308642" T="0.579218"/>
      <pos A="0.25" C="0.0853906" G="0.25" T="0.414609"/>
      <pos A="0.167696" C="0.167696" G="0.00308642" T="0.661523"/>
      <pos A="0.743827" C="0.25" G="0.00308642" T="0.00308642"/>
      <pos A="0.00308642" C="0.167696" G="0.414609" T="0.414609"/>
      <pos A="0.25" C="0.332304" G="0.0853906" T="0.332304"/>
      <pos A="0.414609" C="0.0853906" G="0.332304" T="0.167696"/>
      <pos A="0.25" C="0.167696" G="0.496914" T="0.0853906"/>
      <pos A="0.25" C="0.167696" G="0.0853906" T="0.496914"/>
      <pos A="0.496914" C="0.00308642" G="0.167696" T="0.332304"/>
    </motif>
    <motif db="0" id="M70" alt="O70" length="40" nsites="8" evalue="1.3e-003">
      <pos A="0.00308642" C="0.00308642" G="0.990741" T="0.00308642"/>
      <pos A="0.00308642" C="0.00308642" G="0.990741" T="0.00308642"/>
      <pos A="0.00308642" C="0.00308642" G="0.990741" T="0.00308642"/>
      <pos A="0.00308642" C="0.990741" G="0.00308642" T="0.00308642"/>
      <pos A="0.00308642" C="0.00308642" G="0.990741" T="0.00308642"/>
      <pos A="0.00308642" C="0.00308642" G="0.990741" T="0.00308642"/>
      <pos A="0.990741" C="0.00308642" G="0.00308642" T="0.00308642"/>
      <pos A="0.00308642" C="0.00308642" G="0.990741" T="0.00308642"/>
      <pos A="0.00308642" C="0.990741" G="0.00308642" T="0.00308642"/>
      <pos A="0.990741" C="0.00308642" G="0.00308642" T="0.00308642"/>
      <pos A="0.00308642" C="0.00308642" G="0.990741" T="0.00308642"/>
      <pos A="0.990741" C="0.00308642" G="0.00308642" T="0.00308642"/>
      <pos A="0.00308642" C="0.00308642" G="0.990741" T="0.00308642"/>
      <pos A="0.00308642" C="0.00308642" G="0.990741" T="0.00308642"/>
      <pos A="0.00308642" C="0.990741" G="0.00308642" T="0.00308642"/>
      <pos A="0.00308642" C="0.990741" G="0.00308642" T="0.00308642"/>
      <pos A="0.00308642" C="0.00308642" G="0.990741" T="0.00308642"/>
      <pos A="0.00308642" C="0.990741" G="0.00308642" T="0.00308642"/>
      <pos A="0.00308642" C="0.990741" G="0.00308642" T="0.00308642"/>
      <pos A="0.00308642" C="0.00308642" G="0.990741" T="0.00308642"/>
      <pos A="0.00308642" C="0.00308642" G="0.990741" T="0.00308642"/>
      <pos A="0.00308642" C="0.990741" G="0.00308642" T="0.00308642"/>
      <pos A="0.00308642" C="0.00308642" G="0.990741" T="0.00308642"/>
      <pos A="0.00308642" C="0.00308642" G="0.00308642" T="0.990741"/>
      <pos A="0.00308642" C="0.00308642" G="0.990741" T="0.00308642"/>
      <pos A="0.00308642" C="0.00308642" G="0.990741" T="0.00308642"/>
      <pos A="0.990741" C="0.00308642" G="0.00308642" T="0.00308642"/>
      <pos A="0.00308642" C="0.00308642" G="0.990741" T="0.00308642"/>
      <pos A="0.00308642" C="0.00308642" G="0.990741" T="0.00308642"/>
      <pos A="0.990741" C="0.00308642" G="0.00308642" T="0.00308642"/>
      <pos A="0.00308642" C="0.00308642" G="0.990741" T="0.00308642"/>
      <pos A="0.00308642" C="0.00308642" G="0.990741" T="0.00308642"/>
      <pos A="0.00308642" C="0.990741" G="0.00308642" T="0.00308642"/>
      <pos A="0.00308642" C="0.00308642" G="0.990741" T="0.00308642"/>
      <pos A="0.990741" C="0.00308642" G="0.00308642" T="0.00308642"/>
      <pos A="0.00308642" C="0.00308642" G="0.990741" T="0.00308642"/>
      <pos A="0.00308642" C="0.990741" G="0.00308642" T="0.00308642"/>
      <pos A="0.00308642" C="0.00308642" G="0.990741" T="0.00308642"/>
      <pos A="0.00308642" C="0.990741" G="0.00308642" T="0.00308642"/>
      <pos A="0.00308642" C="0.00308642" G="0.990741" T="0.00308642"/>
    </motif>
    <motif db="0" id="M71" alt="O71" length="40" nsites="8" evalue="1.3e-003">
      <pos A="0.129469" C="0.30734" G="0.30266" T="0.260532"/>
      <pos A="0.190319" C="0.30734" G="0.30734" T="0.195"/>
      <pos A="0.396276" C="0.106064" G="0.166916" T="0.330745"/>
      <pos A="0.246489" C="0.195" G="0.204361" T="0.354148"/>
      <pos A="0.199681" C="0.25117" G="0.30734" T="0.241808"/>
      <pos A="0.246489" C="0.30734" G="0.134149" T="0.312021"/>
      <pos A="0.265213" C="0.148192" G="0.30266" T="0.283936"/>
      <pos A="0.241808" C="0.223085" G="0.185639" T="0.349468"/>
      <pos A="0.368191" C="0.227766" G="0.190319" T="0.213723"/>
      <pos A="0.176277" C="0.152873" G="0.321383" T="0.349468"/>
      <pos A="0.293298" C="0.204361" G="0.35883" T="0.143511"/>
      <pos A="0.227766" C="0.204361" G="0.241808" T="0.326063"/>
      <pos A="0.36351" C="0.260532" G="0.110746" T="0.265213"/>
      <pos A="0.232446" C="0.171596" G="0.35883" T="0.237128"/>
      <pos A="0.297978" C="0.255851" G="0.227766" T="0.218404"/>
      <pos A="0.36351" C="0.265213" G="0.162234" T="0.209043"/>
      <pos A="0.433722" C="0.143511" G="0.232446" T="0.190319"/>
      <pos A="0.265213" C="0.138831" G="0.312021" T="0.283936"/>
      <pos A="0.279255" C="0.227766" G="0.297978" T="0.195"/>
      <pos A="0.166916" C="0.255851" G="0.185639" T="0.391595"/>
      <pos A="0.209043" C="0.162234" G="0.349468" T="0.279255"/>
      <pos A="0.25117" C="0.25117" G="0.152873" T="0.344787"/>
      <pos A="0.237128" C="0.335425" G="0.176277" T="0.25117"/>
      <pos A="0.340106" C="0.166916" G="0.152873" T="0.340106"/>
      <pos A="0.293298" C="0.152873" G="0.180958" T="0.372872"/>
      <pos A="0.115426" C="0.269893" G="0.213723" T="0.400957"/>
      <pos A="0.134149" C="0.166916" G="0.25117" T="0.447765"/>
      <pos A="0.237128" C="0.255851" G="0.199681" T="0.30734"/>
      <pos A="0.232446" C="0.241808" G="0.25117" T="0.274575"/>
      <pos A="0.396276" C="0.148192" G="0.312021" T="0.143511"/>
      <pos A="0.204361" C="0.138831" G="0.297978" T="0.35883"/>
      <pos A="0.246489" C="0.185639" G="0.204361" T="0.36351"/>
      <pos A="0.321383" C="0.340106" G="0.223085" T="0.115426"/>
      <pos A="0.180958" C="0.321383" G="0.241808" T="0.255851"/>
      <pos A="0.185639" C="0.232446" G="0.255851" T="0.326063"/>
      <pos A="0.115426" C="0.410318" G="0.255851" T="0.218404"/>
      <pos A="0.354148" C="0.157554" G="0.293298" T="0.195"/>
      <pos A="0.269893" C="0.0405333" G="0.312021" T="0.377553"/>
      <pos A="0.36351" C="0.316702" G="0.237128" T="0.0826607"/>
      <pos A="0.279255" C="0.232446" G="0.129469" T="0.35883"/>
    </motif>
    <motif db="0" id="M72" alt="O72" length="40" nsites="8" evalue="1.3e-003">
      <pos A="0.171596" C="0.237128" G="0.386915" T="0.204361"/>
      <pos A="0.232446" C="0.25117" G="0.171596" T="0.344787"/>
      <pos A="0.124788" C="0.265213" G="0.157554" T="0.452445"/>
      <pos A="0.255851" C="0.185639" G="0.106064" T="0.452445"/>
      <pos A="0.279255" C="0.180958" G="0.316702" T="0.223085"/>
      <pos A="0.400957" C="0.190319" G="0.166916" T="0.241808"/>
      <pos A="0.354148" C="0.241808" G="0.283936" T="0.120107"/>
      <pos A="0.410318" C="0.237128" G="0.213723" T="0.138831"/>
      <pos A="0.330745" C="0.152873" G="0.190319" T="0.326063"/>
      <pos A="0.129469" C="0.190319" G="0.326063" T="0.354148"/>
      <pos A="0.138831" C="0.237128" G="0.30734" T="0.316702"/>
      <pos A="0.227766" C="0.213723" G="0.237128" T="0.321383"/>
      <pos A="0.260532" C="0.204361" G="0.288617" T="0.246489"/>
      <pos A="0.340106" C="0.204361" G="0.279255" T="0.176277"/>
      <pos A="0.30734" C="0.279255" G="0.316702" T="0.0967032"/>
      <pos A="0.274575" C="0.110746" G="0.120107" T="0.494573"/>
      <pos A="0.316702" C="0.180958" G="0.293298" T="0.209043"/>
      <pos A="0.288617" C="0.25117" G="0.283936" T="0.176277"/>
      <pos A="0.232446" C="0.190319" G="0.213723" T="0.36351"/>
      <pos A="0.255851" C="0.330745" G="0.171596" T="0.241808"/>
      <pos A="0.246489" C="0.30734" G="0.199681" T="0.246489"/>
      <pos A="0.180958" C="0.386915" G="0.185639" T="0.246489"/>
      <pos A="0.30734" C="0.260532" G="0.190319" T="0.241808"/>
      <pos A="0.269893" C="0.106064" G="0.246489" T="0.377553"/>
      <pos A="0.134149" C="0.209043" G="0.415" T="0.241808"/>
      <pos A="0.246489" C="0.288617" G="0.0732988" T="0.391595"/>
      <pos A="0.279255" C="0.115426" G="0.213723" T="0.391595"/>
      <pos A="0.209043" C="0.227766" G="0.223085" T="0.340106"/>
      <pos A="0.293298" C="0.138831" G="0.36351" T="0.204361"/>
      <pos A="0.265213" C="0.195" G="0.288617" T="0.25117"/>
      <pos A="0.42436" C="0.204361" G="0.218404" T="0.152873"/>
      <pos A="0.195" C="0.134149" G="0.330745" T="0.340106"/>
      <pos A="0.321383" C="0.260532" G="0.162234" T="0.255851"/>
      <pos A="0.396276" C="0.138831" G="0.171596" T="0.293298"/>
      <pos A="0.0639368" C="0.279255" G="0.30734" T="0.349468"/>
      <pos A="0.312021" C="0.30734" G="0.223085" T="0.157554"/>
      <pos A="0.227766" C="0.232446" G="0.25117" T="0.288617"/>
      <pos A="0.344787" C="0.152873" G="0.148192" T="0.354148"/>
      <pos A="0.190319" C="0.227766" G="0.30734" T="0.274575"/>
      <pos A="0.152873" C="0.410318" G="0.180958" T="0.255851"/>
    </motif>
    <motif db="0" id="M73" alt="O73" length="40" nsites="8" evalue="1.3e-003">
      <pos A="0.418941" C="0.187386" G="0.14958" T="0.244093"/>
      <pos A="0.22519" C="0.206288" G="0.154306" T="0.414215"/>
      <pos A="0.296075" C="0.154306" G="0.324429" T="0.22519"/>
      <pos A="0.319703" C="0.324429" G="0.154306" T="0.201562"/>
      <pos A="0.281898" C="0.173209" G="0.220465" T="0.324429"/>
      <pos A="0.187386" C="0.154306" G="0.428392" T="0.229916"/>
      <pos A="0.211013" C="0.211013" G="0.154306" T="0.423666"/>
      <pos A="0.201562" C="0.196837" G="0.3008" T="0.3008"/>
      <pos A="0.267721" C="0.248819" G="0.281898" T="0.201562"/>
      <pos A="0.25827" C="0.121227" G="0.196837" T="0.423666"/>
      <pos A="0.286623" C="0.206288" G="0.211013" T="0.296075"/>
      <pos A="0.239367" C="0.14958" G="0.390587" T="0.220465"/>
      <pos A="0.168483" C="0.173209" G="0.267721" T="0.390587"/>
      <pos A="0.3008" C="0.305526" G="0.144855" T="0.248819"/>
      <pos A="0.272446" C="0.305526" G="0.281898" T="0.140129"/>
      <pos A="0.433118" C="0.239367" G="0.0739704" T="0.253545"/>
      <pos A="0.135403" C="0.239367" G="0.25827" T="0.366959"/>
      <pos A="0.173209" C="0.286623" G="0.215739" T="0.324429"/>
      <pos A="0.25827" C="0.262996" G="0.305526" T="0.173209"/>
      <pos A="0.248819" C="0.220465" G="0.253545" T="0.277172"/>
      <pos A="0.329155" C="0.18266" G="0.248819" T="0.239367"/>
      <pos A="0.504002" C="0.116502" G="0.196837" T="0.18266"/>
      <pos A="0.262996" C="0.25827" G="0.234642" T="0.244093"/>
      <pos A="0.253545" C="0.168483" G="0.22519" T="0.352782"/>
      <pos A="0.192112" C="0.159032" G="0.267721" T="0.381136"/>
      <pos A="0.10705" C="0.272446" G="0.319703" T="0.3008"/>
      <pos A="0.310252" C="0.102324" G="0.319703" T="0.267721"/>
      <pos A="0.352782" C="0.187386" G="0.248819" T="0.211013"/>
      <pos A="0.305526" C="0.310252" G="0.22519" T="0.159032"/>
      <pos A="0.239367" C="0.390587" G="0.135403" T="0.234642"/>
      <pos A="0.343331" C="0.3008" G="0.159032" T="0.196837"/>
      <pos A="0.14958" C="0.206288" G="0.366959" T="0.277172"/>
      <pos A="0.286623" C="0.130679" G="0.267721" T="0.314977"/>
      <pos A="0.187386" C="0.220465" G="0.187386" T="0.404764"/>
      <pos A="0.229916" C="0.319703" G="0.10705" T="0.343331"/>
      <pos A="0.220465" C="0.154306" G="0.125953" T="0.499276"/>
      <pos A="0.286623" C="0.291349" G="0.239367" T="0.18266"/>
      <pos A="0.253545" C="0.206288" G="0.220465" T="0.319703"/>
      <pos A="0.211013" C="0.277172" G="0.3008" T="0.211013"/>
      <pos A="0.338605" C="0.159032" G="0.357508" T="0.144855"/>
    </motif>
    <motif db="0" id="M74" alt="O74" length="40" nsites="8" evalue="1.3e-003">
      <pos A="0.190319" C="0.255851" G="0.255851" T="0.297978"/>
      <pos A="0.190319" C="0.30266" G="0.185639" T="0.321383"/>
      <pos A="0.279255" C="0.190319" G="0.227766" T="0.30266"/>
      <pos A="0.152873" C="0.447765" G="0.283936" T="0.115426"/>
      <pos A="0.35883" C="0.171596" G="0.124788" T="0.344787"/>
      <pos A="0.326063" C="0.120107" G="0.265213" T="0.288617"/>
      <pos A="0.209043" C="0.227766" G="0.241808" T="0.321383"/>
      <pos A="0.396276" C="0.232446" G="0.185639" T="0.185639"/>
      <pos A="0.218404" C="0.152873" G="0.312021" T="0.316702"/>
      <pos A="0.237128" C="0.162234" G="0.204361" T="0.396276"/>
      <pos A="0.152873" C="0.260532" G="0.415" T="0.171596"/>
      <pos A="0.368191" C="0.232446" G="0.180958" T="0.218404"/>
      <pos A="0.162234" C="0.190319" G="0.246489" T="0.400957"/>
      <pos A="0.312021" C="0.237128" G="0.204361" T="0.246489"/>
      <pos A="0.330745" C="0.232446" G="0.232446" T="0.204361"/>
      <pos A="0.330745" C="0.255851" G="0.218404" T="0.195"/>
      <pos A="0.377553" C="0.0826607" G="0.209043" T="0.330745"/>
      <pos A="0.340106" C="0.120107" G="0.255851" T="0.283936"/>
      <pos A="0.241808" C="0.138831" G="0.349468" T="0.269893"/>
      <pos A="0.199681" C="0.162234" G="0.433722" T="0.204361"/>
      <pos A="0.199681" C="0.223085" G="0.190319" T="0.386915"/>
      <pos A="0.237128" C="0.213723" G="0.265213" T="0.283936"/>
      <pos A="0.265213" C="0.152873" G="0.25117" T="0.330745"/>
      <pos A="0.185639" C="0.223085" G="0.227766" T="0.36351"/>
      <pos A="0.316702" C="0.227766" G="0.213723" T="0.241808"/>
      <pos A="0.246489" C="0.30734" G="0.171596" T="0.274575"/>
      <pos A="0.185639" C="0.330745" G="0.199681" T="0.283936"/>
      <pos A="0.199681" C="0.30734" G="0.129469" T="0.36351"/>
      <pos A="0.382233" C="0.241808" G="0.176277" T="0.199681"/>
      <pos A="0.297978" C="0.120107" G="0.241808" T="0.340106"/>
      <pos A="0.227766" C="0.227766" G="0.297978" T="0.246489"/>
      <pos A="0.162234" C="0.30734" G="0.265213" T="0.265213"/>
      <pos A="0.180958" C="0.274575" G="0.223085" T="0.321383"/>
      <pos A="0.176277" C="0.457127" G="0.0826607" T="0.283936"/>
      <pos A="0.517977" C="0.176277" G="0.134149" T="0.171596"/>
      <pos A="0.269893" C="0.0779793" G="0.461807" T="0.190319"/>
      <pos A="0.157554" C="0.185639" G="0.382233" T="0.274575"/>
      <pos A="0.237128" C="0.190319" G="0.199681" T="0.372872"/>
      <pos A="0.312021" C="0.190319" G="0.223085" T="0.274575"/>
      <pos A="0.143511" C="0.255851" G="0.232446" T="0.368191"/>
    </motif>
    <motif db="0" id="M75" alt="O75" length="40" nsites="8" evalue="1.3e-003">
      <pos A="0.223085" C="0.152873" G="0.30734" T="0.316702"/>
      <pos A="0.321383" C="0.176277" G="0.176277" T="0.326063"/>
      <pos A="0.279255" C="0.265213" G="0.30266" T="0.152873"/>
      <pos A="0.25117" C="0.312021" G="0.110746" T="0.326063"/>
      <pos A="0.321383" C="0.255851" G="0.176277" T="0.246489"/>
      <pos A="0.213723" C="0.218404" G="0.494573" T="0.0732988"/>
      <pos A="0.443084" C="0.0779793" G="0.106064" T="0.372872"/>
      <pos A="0.326063" C="0.288617" G="0.269893" T="0.115426"/>
      <pos A="0.199681" C="0.0732988" G="0.312021" T="0.415"/>
      <pos A="0.124788" C="0.246489" G="0.227766" T="0.400957"/>
      <pos A="0.152873" C="0.25117" G="0.274575" T="0.321383"/>
      <pos A="0.227766" C="0.288617" G="0.241808" T="0.241808"/>
      <pos A="0.293298" C="0.138831" G="0.316702" T="0.25117"/>
      <pos A="0.283936" C="0.110746" G="0.368191" T="0.237128"/>
      <pos A="0.312021" C="0.297978" G="0.209043" T="0.180958"/>
      <pos A="0.148192" C="0.166916" G="0.377553" T="0.30734"/>
      <pos A="0.260532" C="0.30734" G="0.138831" T="0.293298"/>
      <pos A="0.368191" C="0.185639" G="0.152873" T="0.293298"/>
      <pos A="0.162234" C="0.213723" G="0.316702" T="0.30734"/>
      <pos A="0.279255" C="0.190319" G="0.185639" T="0.344787"/>
      <pos A="0.241808" C="0.274575" G="0.237128" T="0.246489"/>
      <pos A="0.326063" C="0.209043" G="0.241808" T="0.223085"/>
      <pos A="0.129469" C="0.241808" G="0.30734" T="0.321383"/>
      <pos A="0.269893" C="0.176277" G="0.204361" T="0.349468"/>
      <pos A="0.368191" C="0.199681" G="0.129469" T="0.30266"/>
      <pos A="0.415" C="0.162234" G="0.180958" T="0.241808"/>
      <pos A="0.232446" C="0.166916" G="0.293298" T="0.30734"/>
      <pos A="0.377553" C="0.232446" G="0.120107" T="0.269893"/>
      <pos A="0.171596" C="0.195" G="0.190319" T="0.443084"/>
      <pos A="0.232446" C="0.232446" G="0.255851" T="0.279255"/>
      <pos A="0.199681" C="0.316702" G="0.283936" T="0.199681"/>
      <pos A="0.204361" C="0.265213" G="0.274575" T="0.255851"/>
      <pos A="0.185639" C="0.260532" G="0.237128" T="0.316702"/>
      <pos A="0.213723" C="0.25117" G="0.232446" T="0.30266"/>
      <pos A="0.199681" C="0.223085" G="0.176277" T="0.400957"/>
      <pos A="0.326063" C="0.152873" G="0.326063" T="0.195"/>
      <pos A="0.223085" C="0.316702" G="0.237128" T="0.223085"/>
      <pos A="0.372872" C="0.255851" G="0.227766" T="0.143511"/>
      <pos A="0.321383" C="0.134149" G="0.30734" T="0.237128"/>
      <pos A="0.283936" C="0.185639" G="0.138831" T="0.391595"/>
    </motif>
    <motif db="0" id="M77" alt="O77" length="40" nsites="8" evalue="1.3e-003">
      <pos A="0.496914" C="0.496914" G="0.00308642" T="0.00308642"/>
      <pos A="0.990741" C="0.00308642" G="0.00308642" T="0.00308642"/>
      <pos A="0.00308642" C="0.00308642" G="0.496914" T="0.496914"/>
      <pos A="0.00308642" C="0.00308642" G="0.496914" T="0.496914"/>
      <pos A="0.00308642" C="0.00308642" G="0.496914" T="0.496914"/>
      <pos A="0.00308642" C="0.990741" G="0.00308642" T="0.00308642"/>
      <pos A="0.496914" C="0.00308642" G="0.00308642" T="0.496914"/>
      <pos A="0.00308642" C="0.496914" G="0.00308642" T="0.496914"/>
      <pos A="0.496914" C="0.00308642" G="0.496914" T="0.00308642"/>
      <pos A="0.00308642" C="0.00308642" G="0.00308642" T="0.990741"/>
      <pos A="0.00308642" C="0.00308642" G="0.496914" T="0.496914"/>
      <pos A="0.00308642" C="0.00308642" G="0.496914" T="0.496914"/>
      <pos A="0.496914" C="0.496914" G="0.00308642" T="0.00308642"/>
      <pos A="0.00308642" C="0.00308642" G="0.496914" T="0.496914"/>
      <pos A="0.00308642" C="0.00308642" G="0.496914" T="0.496914"/>
      <pos A="0.00308642" C="0.00308642" G="0.00308642" T="0.990741"/>
      <pos A="0.496914" C="0.496914" G="0.00308642" T="0.00308642"/>
      <pos A="0.496914" C="0.00308642" G="0.00308642" T="0.496914"/>
      <pos A="0.496914" C="0.00308642" G="0.00308642" T="0.496914"/>
      <pos A="0.00308642" C="0.00308642" G="0.00308642" T="0.990741"/>
      <pos A="0.00308642" C="0.00308642" G="0.00308642" T="0.990741"/>
      <pos A="0.00308642" C="0.496914" G="0.00308642" T="0.496914"/>
      <pos A="0.990741" C="0.00308642" G="0.00308642" T="0.00308642"/>
      <pos A="0.00308642" C="0.00308642" G="0.496914" T="0.496914"/>
      <pos A="0.496914" C="0.496914" G="0.00308642" T="0.00308642"/>
      <pos A="0.496914" C="0.00308642" G="0.496914" T="0.00308642"/>
      <pos A="0.00308642" C="0.990741" G="0.00308642" T="0.00308642"/>
      <pos A="0.00308642" C="0.00308642" G="0.00308642" T="0.990741"/>
      <pos A="0.00308642" C="0.00308642" G="0.00308642" T="0.990741"/>
      <pos A="0.00308642" C="0.496914" G="0.00308642" T="0.496914"/>
      <pos A="0.00308642" C="0.00308642" G="0.496914" T="0.496914"/>
      <pos A="0.00308642" C="0.00308642" G="0.990741" T="0.00308642"/>
      <pos A="0.00308642" C="0.00308642" G="0.990741" T="0.00308642"/>
      <pos A="0.496914" C="0.00308642" G="0.00308642" T="0.496914"/>
      <pos A="0.00308642" C="0.00308642" G="0.990741" T="0.00308642"/>
      <pos A="0.496914" C="0.00308642" G="0.496914" T="0.00308642"/>
      <pos A="0.00308642" C="0.990741" G="0.00308642" T="0.00308642"/>
      <pos A="0.00308642" C="0.496914" G="0.00308642" T="0.496914"/>
      <pos A="0.00308642" C="0.496914" G="0.496914" T="0.00308642"/>
      <pos A="0.990741" C="0.00308642" G="0.00308642" T="0.00308642"/>
    </motif>
    <motif db="0" id="M78" alt="O78" length="40" nsites="8" evalue="1.3e-003">
      <pos A="0.00308642" C="0.00308642" G="0.373457" T="0.62037"/>
      <pos A="0.496914" C="0.00308642" G="0.496914" T="0.00308642"/>
      <pos A="0.25" C="0.126543" G="0.496914" T="0.126543"/>
      <pos A="0.373457" C="0.00308642" G="0.496914" T="0.126543"/>
      <pos A="0.126543" C="0.00308642" G="0.25" T="0.62037"/>
      <pos A="0.25" C="0.00308642" G="0.496914" T="0.25"/>
      <pos A="0.25" C="0.25" G="0.00308642" T="0.496914"/>
      <pos A="0.126543" C="0.496914" G="0.126543" T="0.25"/>
      <pos A="0.00308642" C="0.126543" G="0.62037" T="0.25"/>
      <pos A="0.373457" C="0.126543" G="0.25" T="0.25"/>
      <pos A="0.126543" C="0.00308642" G="0.373457" T="0.496914"/>
      <pos A="0.00308642" C="0.126543" G="0.496914" T="0.373457"/>
      <pos A="0.126543" C="0.25" G="0.496914" T="0.126543"/>
      <pos A="0.126543" C="0.496914" G="0.126543" T="0.25"/>
      <pos A="0.373457" C="0.00308642" G="0.126543" T="0.496914"/>
      <pos A="0.25" C="0.00308642" G="0.743827" T="0.00308642"/>
      <pos A="0.867284" C="0.00308642" G="0.126543" T="0.00308642"/>
      <pos A="0.373457" C="0.25" G="0.25" T="0.126543"/>
      <pos A="0.25" C="0.00308642" G="0.62037" T="0.126543"/>
      <pos A="0.25" C="0.62037" G="0.126543" T="0.00308642"/>
      <pos A="0.00308642" C="0.126543" G="0.25" T="0.62037"/>
      <pos A="0.496914" C="0.00308642" G="0.126543" T="0.373457"/>
      <pos A="0.00308642" C="0.00308642" G="0.00308642" T="0.990741"/>
      <pos A="0.126543" C="0.00308642" G="0.496914" T="0.373457"/>
      <pos A="0.00308642" C="0.373457" G="0.00308642" T="0.62037"/>
      <pos A="0.373457" C="0.62037" G="0.00308642" T="0.00308642"/>
      <pos A="0.373457" C="0.126543" G="0.496914" T="0.00308642"/>
      <pos A="0.373457" C="0.25" G="0.25" T="0.126543"/>
      <pos A="0.373457" C="0.00308642" G="0.25" T="0.373457"/>
      <pos A="0.00308642" C="0.00308642" G="0.867284" T="0.126543"/>
      <pos A="0.496914" C="0.373457" G="0.00308642" T="0.126543"/>
      <pos A="0.25" C="0.743827" G="0.00308642" T="0.00308642"/>
      <pos A="0.25" C="0.25" G="0.126543" T="0.373457"/>
      <pos A="0.25" C="0.126543" G="0.373457" T="0.25"/>
      <pos A="0.126543" C="0.126543" G="0.62037" T="0.126543"/>
      <pos A="0.25" C="0.126543" G="0.373457" T="0.25"/>
      <pos A="0.25" C="0.00308642" G="0.743827" T="0.00308642"/>
      <pos A="0.25" C="0.00308642" G="0.25" T="0.496914"/>
      <pos A="0.25" C="0.25" G="0.373457" T="0.126543"/>
      <pos A="0.126543" C="0.126543" G="0.62037" T="0.126543"/>
    </motif>
    <motif db="0" id="M8" alt="O8" length="40" nsites="8" evalue="1.3e-003">
      <pos A="0.269893" C="0.171596" G="0.204361" T="0.354148"/>
      <pos A="0.429042" C="0.166916" G="0.218404" T="0.185639"/>
      <pos A="0.274575" C="0.204361" G="0.316702" T="0.204361"/>
      <pos A="0.274575" C="0.246489" G="0.138831" T="0.340106"/>
      <pos A="0.176277" C="0.274575" G="0.349468" T="0.199681"/>
      <pos A="0.279255" C="0.260532" G="0.195" T="0.265213"/>
      <pos A="0.204361" C="0.372872" G="0.255851" T="0.166916"/>
      <pos A="0.293298" C="0.120107" G="0.344787" T="0.241808"/>
      <pos A="0.265213" C="0.326063" G="0.143511" T="0.265213"/>
      <pos A="0.204361" C="0.199681" G="0.288617" T="0.30734"/>
      <pos A="0.129469" C="0.157554" G="0.265213" T="0.447765"/>
      <pos A="0.199681" C="0.176277" G="0.213723" T="0.410318"/>
      <pos A="0.340106" C="0.223085" G="0.209043" T="0.227766"/>
      <pos A="0.223085" C="0.312021" G="0.246489" T="0.218404"/>
      <pos A="0.260532" C="0.316702" G="0.25117" T="0.171596"/>
      <pos A="0.410318" C="0.157554" G="0.255851" T="0.176277"/>
      <pos A="0.157554" C="0.255851" G="0.209043" T="0.377553"/>
      <pos A="0.494573" C="0.152873" G="0.129469" T="0.223085"/>
      <pos A="0.288617" C="0.148192" G="0.316702" T="0.246489"/>
      <pos A="0.227766" C="0.279255" G="0.246489" T="0.246489"/>
      <pos A="0.129469" C="0.274575" G="0.166916" T="0.429042"/>
      <pos A="0.35883" C="0.120107" G="0.180958" T="0.340106"/>
      <pos A="0.209043" C="0.237128" G="0.288617" T="0.265213"/>
      <pos A="0.326063" C="0.237128" G="0.274575" T="0.162234"/>
      <pos A="0.218404" C="0.185639" G="0.316702" T="0.279255"/>
      <pos A="0.180958" C="0.340106" G="0.218404" T="0.260532"/>
      <pos A="0.293298" C="0.237128" G="0.115426" T="0.354148"/>
      <pos A="0.340106" C="0.162234" G="0.269893" T="0.227766"/>
      <pos A="0.204361" C="0.0967032" G="0.297978" T="0.400957"/>
      <pos A="0.213723" C="0.25117" G="0.312021" T="0.223085"/>
      <pos A="0.293298" C="0.340106" G="0.255851" T="0.110746"/>
      <pos A="0.237128" C="0.199681" G="0.199681" T="0.36351"/>
      <pos A="0.237128" C="0.204361" G="0.330745" T="0.227766"/>
      <pos A="0.410318" C="0.157554" G="0.129469" T="0.30266"/>
      <pos A="0.330745" C="0.162234" G="0.110746" T="0.396276"/>
      <pos A="0.180958" C="0.204361" G="0.354148" T="0.260532"/>
      <pos A="0.162234" C="0.283936" G="0.241808" T="0.312021"/>
      <pos A="0.274575" C="0.279255" G="0.152873" T="0.293298"/>
      <pos A="0.204361" C="0.0873412" G="0.288617" T="0.41968"/>
      <pos A="0.241808" C="0.274575" G="0.293298" T="0.190319"/>
    </motif>
    <motif db="0" id="M80" alt="O80" length="40" nsites="8" evalue="1.3e-003">
      <pos A="0.242518" C="0.102849" G="0.56176" T="0.0928731"/>
      <pos A="0.282423" C="0.242518" G="0.132778" T="0.34228"/>
      <pos A="0.202612" C="0.332304" G="0.272446" T="0.192636"/>
      <pos A="0.142755" C="0.112826" G="0.412115" T="0.332304"/>
      <pos A="0.122802" C="0.282423" G="0.292399" T="0.302375"/>
      <pos A="0.112826" C="0.26247" G="0.272446" T="0.352257"/>
      <pos A="0.252494" C="0.242518" G="0.26247" T="0.242518"/>
      <pos A="0.26247" C="0.34228" G="0.272446" T="0.122802"/>
      <pos A="0.471972" C="0.212589" G="0.0828968" T="0.232541"/>
      <pos A="0.132778" C="0.362233" G="0.322328" T="0.18266"/>
      <pos A="0.322328" C="0.302375" G="0.18266" T="0.192636"/>
      <pos A="0.232541" C="0.352257" G="0.322328" T="0.0928731"/>
      <pos A="0.252494" C="0.372209" G="0.142755" T="0.232541"/>
      <pos A="0.162707" C="0.18266" G="0.302375" T="0.352257"/>
      <pos A="0.302375" C="0.112826" G="0.352257" T="0.232541"/>
      <pos A="0.212589" C="0.45202" G="0.0729205" T="0.26247"/>
      <pos A="0.242518" C="0.202612" G="0.382186" T="0.172683"/>
      <pos A="0.232541" C="0.312352" G="0.312352" T="0.142755"/>
      <pos A="0.172683" C="0.302375" G="0.34228" T="0.18266"/>
      <pos A="0.292399" C="0.292399" G="0.212589" T="0.202612"/>
      <pos A="0.432067" C="0.102849" G="0.202612" T="0.26247"/>
      <pos A="0.18266" C="0.18266" G="0.222565" T="0.412115"/>
      <pos A="0.18266" C="0.402138" G="0.192636" T="0.222565"/>
      <pos A="0.232541" C="0.302375" G="0.312352" T="0.152731"/>
      <pos A="0.0429916" C="0.192636" G="0.412115" T="0.352257"/>
      <pos A="0.0928731" C="0.232541" G="0.302375" T="0.372209"/>
      <pos A="0.222565" C="0.442043" G="0.152731" T="0.18266"/>
      <pos A="0.26247" C="0.312352" G="0.202612" T="0.222565"/>
      <pos A="0.372209" C="0.222565" G="0.302375" T="0.102849"/>
      <pos A="0.332304" C="0.252494" G="0.212589" T="0.202612"/>
      <pos A="0.132778" C="0.372209" G="0.242518" T="0.252494"/>
      <pos A="0.272446" C="0.18266" G="0.332304" T="0.212589"/>
      <pos A="0.202612" C="0.292399" G="0.192636" T="0.312352"/>
      <pos A="0.322328" C="0.102849" G="0.412115" T="0.162707"/>
      <pos A="0.222565" C="0.302375" G="0.242518" T="0.232541"/>
      <pos A="0.242518" C="0.202612" G="0.322328" T="0.232541"/>
      <pos A="0.18266" C="0.302375" G="0.322328" T="0.192636"/>
      <pos A="0.212589" C="0.132778" G="0.372209" T="0.282423"/>
      <pos A="0.0928731" C="0.222565" G="0.292399" T="0.392162"/>
      <pos A="0.272446" C="0.18266" G="0.292399" T="0.252494"/>
    </motif>
    <motif db="0" id="M81" alt="O81" length="40" nsites="8" evalue="1.3e-003">
      <pos A="0.262996" C="0.00308642" G="0.574886" T="0.159032"/>
      <pos A="0.314977" C="0.366959" G="0.159032" T="0.159032"/>
      <pos A="0.522905" C="0.00308642" G="0.159032" T="0.314977"/>
      <pos A="0.159032" C="0.262996" G="0.418941" T="0.159032"/>
      <pos A="0.10705" C="0.470922" G="0.10705" T="0.314977"/>
      <pos A="0.262996" C="0.262996" G="0.314977" T="0.159032"/>
      <pos A="0.522905" C="0.262996" G="0.10705" T="0.10705"/>
      <pos A="0.262996" C="0.10705" G="0.211013" T="0.418941"/>
      <pos A="0.159032" C="0.159032" G="0.626868" T="0.0550686"/>
      <pos A="0.626868" C="0.262996" G="0.0550686" T="0.0550686"/>
      <pos A="0.211013" C="0.211013" G="0.418941" T="0.159032"/>
      <pos A="0.0550686" C="0.159032" G="0.418941" T="0.366959"/>
      <pos A="0.10705" C="0.366959" G="0.10705" T="0.418941"/>
      <pos A="0.418941" C="0.159032" G="0.159032" T="0.262996"/>
      <pos A="0.211013" C="0.211013" G="0.159032" T="0.418941"/>
      <pos A="0.262996" C="0.366959" G="0.314977" T="0.0550686"/>
      <pos A="0.159032" C="0.211013" G="0.211013" T="0.418941"/>
      <pos A="0.366959" C="0.211013" G="0.159032" T="0.262996"/>
      <pos A="0.314977" C="0.418941" G="0.0550686" T="0.211013"/>
      <pos A="0.418941" C="0.0550686" G="0.211013" T="0.314977"/>
      <pos A="0.262996" C="0.314977" G="0.211013" T="0.211013"/>
      <pos A="0.418941" C="0.314977" G="0.10705" T="0.159032"/>
      <pos A="0.262996" C="0.418941" G="0.159032" T="0.159032"/>
      <pos A="0.314977" C="0.159032" G="0.10705" T="0.418941"/>
      <pos A="0.0550686" C="0.00308642" G="0.262996" T="0.67885"/>
      <pos A="0.159032" C="0.262996" G="0.10705" T="0.470922"/>
      <pos A="0.211013" C="0.262996" G="0.10705" T="0.418941"/>
      <pos A="0.211013" C="0.418941" G="0.262996" T="0.10705"/>
      <pos A="0.0550686" C="0.211013" G="0.262996" T="0.470922"/>
      <pos A="0.211013" C="0.159032" G="0.470922" T="0.159032"/>
      <pos A="0.10705" C="0.10705" G="0.418941" T="0.366959"/>
      <pos A="0.159032" C="0.314977" G="0.366959" T="0.159032"/>
      <pos A="0.314977" C="0.10705" G="0.159032" T="0.418941"/>
      <pos A="0.314977" C="0.418941" G="0.10705" T="0.159032"/>
      <pos A="0.470922" C="0.418941" G="0.10705" T="0.00308642"/>
      <pos A="0.262996" C="0.10705" G="0.211013" T="0.418941"/>
      <pos A="0.0550686" C="0.159032" G="0.470922" T="0.314977"/>
      <pos A="0.314977" C="0.00308642" G="0.418941" T="0.262996"/>
      <pos A="0.366959" C="0.0550686" G="0.470922" T="0.10705"/>
      <pos A="0.0550686" C="0.470922" G="0.211013" T="0.262996"/>
    </motif>
    <motif db="0" id="M83" alt="O83" length="40" nsites="8" evalue="1.3e-003">
      <pos A="0.161111" C="0.398148" G="0.398148" T="0.0425926"/>
      <pos A="0.47716" C="0.0425926" G="0.00308642" T="0.47716"/>
      <pos A="0.00308642" C="0.27963" G="0.556173" T="0.161111"/>
      <pos A="0.556173" C="0.200617" G="0.121605" T="0.121605"/>
      <pos A="0.358642" C="0.398148" G="0.121605" T="0.121605"/>
      <pos A="0.437654" C="0.161111" G="0.121605" T="0.27963"/>
      <pos A="0.27963" C="0.161111" G="0.240123" T="0.319136"/>
      <pos A="0.240123" C="0.200617" G="0.121605" T="0.437654"/>
      <pos A="0.358642" C="0.00308642" G="0.358642" T="0.27963"/>
      <pos A="0.200617" C="0.200617" G="0.27963" T="0.319136"/>
      <pos A="0.47716" C="0.27963" G="0.161111" T="0.0820988"/>
      <pos A="0.27963" C="0.27963" G="0.00308642" T="0.437654"/>
      <pos A="0.161111" C="0.47716" G="0.0425926" T="0.319136"/>
      <pos A="0.398148" C="0.0820988" G="0.240123" T="0.27963"/>
      <pos A="0.200617" C="0.121605" G="0.161111" T="0.516667"/>
      <pos A="0.0820988" C="0.00308642" G="0.398148" T="0.516667"/>
      <pos A="0.358642" C="0.161111" G="0.0820988" T="0.398148"/>
      <pos A="0.200617" C="0.0425926" G="0.319136" T="0.437654"/>
      <pos A="0.00308642" C="0.358642" G="0.398148" T="0.240123"/>
      <pos A="0.0820988" C="0.47716" G="0.0820988" T="0.358642"/>
      <pos A="0.121605" C="0.0820988" G="0.0820988" T="0.714198"/>
      <pos A="0.47716" C="0.200617" G="0.200617" T="0.121605"/>
      <pos A="0.398148" C="0.27963" G="0.0820988" T="0.240123"/>
      <pos A="0.27963" C="0.398148" G="0.161111" T="0.161111"/>
      <pos A="0.0820988" C="0.319136" G="0.121605" T="0.47716"/>
      <pos A="0.319136" C="0.200617" G="0.00308642" T="0.47716"/>
      <pos A="0.200617" C="0.398148" G="0.161111" T="0.240123"/>
      <pos A="0.47716" C="0.0820988" G="0.200617" T="0.240123"/>
      <pos A="0.161111" C="0.47716" G="0.161111" T="0.200617"/>
      <pos A="0.358642" C="0.27963" G="0.0820988" T="0.27963"/>
      <pos A="0.121605" C="0.27963" G="0.27963" T="0.319136"/>
      <pos A="0.200617" C="0.358642" G="0.121605" T="0.319136"/>
      <pos A="0.240123" C="0.319136" G="0.27963" T="0.161111"/>
      <pos A="0.27963" C="0.27963" G="0.240123" T="0.200617"/>
      <pos A="0.319136" C="0.358642" G="0.0820988" T="0.240123"/>
      <pos A="0.121605" C="0.161111" G="0.358642" T="0.358642"/>
      <pos A="0.27963" C="0.319136" G="0.27963" T="0.121605"/>
      <pos A="0.437654" C="0.161111" G="0.00308642" T="0.398148"/>
      <pos A="0.240123" C="0.0820988" G="0.240123" T="0.437654"/>
      <pos A="0.00308642" C="0.27963" G="0.240123" T="0.47716"/>
    </motif>
    <motif db="0" id="M84" alt="O84" length="40" nsites="8" evalue="1.3e-003">
      <pos A="0.126543" C="0.0771605" G="0.151235" T="0.645062"/>
      <pos A="0.225309" C="0.151235" G="0.274691" T="0.348765"/>
      <pos A="0.101852" C="0.299383" G="0.472222" T="0.126543"/>
      <pos A="0.200617" C="0.299383" G="0.0524691" T="0.447531"/>
      <pos A="0.126543" C="0.274691" G="0.274691" T="0.324074"/>
      <pos A="0.324074" C="0.151235" G="0.299383" T="0.225309"/>
      <pos A="0.324074" C="0.0277778" G="0.126543" T="0.521605"/>
      <pos A="0.274691" C="0.299383" G="0.151235" T="0.274691"/>
      <pos A="0.274691" C="0.25" G="0.175926" T="0.299383"/>
      <pos A="0.373457" C="0.175926" G="0.25" T="0.200617"/>
      <pos A="0.225309" C="0.324074" G="0.175926" T="0.274691"/>
      <pos A="0.151235" C="0.496914" G="0.126543" T="0.225309"/>
      <pos A="0.0524691" C="0.398148" G="0.225309" T="0.324074"/>
      <pos A="0.42284" C="0.0771605" G="0.225309" T="0.274691"/>
      <pos A="0.496914" C="0.175926" G="0.274691" T="0.0524691"/>
      <pos A="0.225309" C="0.324074" G="0.373457" T="0.0771605"/>
      <pos A="0.274691" C="0.151235" G="0.324074" T="0.25"/>
      <pos A="0.496914" C="0.101852" G="0.0524691" T="0.348765"/>
      <pos A="0.126543" C="0.447531" G="0.200617" T="0.225309"/>
      <pos A="0.274691" C="0.151235" G="0.101852" T="0.472222"/>
      <pos A="0.274691" C="0.299383" G="0.151235" T="0.274691"/>
      <pos A="0.274691" C="0.175926" G="0.175926" T="0.373457"/>
      <pos A="0.324074" C="0.151235" G="0.299383" T="0.225309"/>
      <pos A="0.274691" C="0.151235" G="0.324074" T="0.25"/>
      <pos A="0.25" C="0.126543" G="0.225309" T="0.398148"/>
      <pos A="0.274691" C="0.101852" G="0.324074" T="0.299383"/>
      <pos A="0.25" C="0.225309" G="0.126543" T="0.398148"/>
      <pos A="0.151235" C="0.447531" G="0.175926" T="0.225309"/>
      <pos A="0.348765" C="0.0771605" G="0.00308642" T="0.570988"/>
      <pos A="0.225309" C="0.0524691" G="0.570988" T="0.151235"/>
      <pos A="0.447531" C="0.225309" G="0.200617" T="0.126543"/>
      <pos A="0.25" C="0.373457" G="0.0771605" T="0.299383"/>
      <pos A="0.324074" C="0.225309" G="0.151235" T="0.299383"/>
      <pos A="0.324074" C="0.274691" G="0.398148" T="0.00308642"/>
      <pos A="0.299383" C="0.126543" G="0.274691" T="0.299383"/>
      <pos A="0.151235" C="0.274691" G="0.42284" T="0.151235"/>
      <pos A="0.274691" C="0.42284" G="0.175926" T="0.126543"/>
      <pos A="0.299383" C="0.175926" G="0.200617" T="0.324074"/>
      <pos A="0.101852" C="0.126543" G="0.398148" T="0.373457"/>
      <pos A="0.42284" C="0.0524691" G="0.299383" T="0.225309"/>
    </motif>
    <motif db="0" id="M85" alt="O85" length="40" nsites="8" evalue="1.3e-003">
      <pos A="0.30734" C="0.176277" G="0.195" T="0.321383"/>
      <pos A="0.218404" C="0.279255" G="0.195" T="0.30734"/>
      <pos A="0.157554" C="0.246489" G="0.274575" T="0.321383"/>
      <pos A="0.204361" C="0.0732988" G="0.185639" T="0.5367"/>
      <pos A="0.30734" C="0.143511" G="0.316702" T="0.232446"/>
      <pos A="0.148192" C="0.330745" G="0.344787" T="0.176277"/>
      <pos A="0.330745" C="0.213723" G="0.115426" T="0.340106"/>
      <pos A="0.232446" C="0.232446" G="0.255851" T="0.279255"/>
      <pos A="0.138831" C="0.148192" G="0.405638" T="0.30734"/>
      <pos A="0.255851" C="0.185639" G="0.171596" T="0.386915"/>
      <pos A="0.35883" C="0.288617" G="0.255851" T="0.0967032"/>
      <pos A="0.405638" C="0.138831" G="0.148192" T="0.30734"/>
      <pos A="0.237128" C="0.204361" G="0.391595" T="0.166916"/>
      <pos A="0.42436" C="0.180958" G="0.152873" T="0.241808"/>
      <pos A="0.199681" C="0.218404" G="0.377553" T="0.204361"/>
      <pos A="0.185639" C="0.377553" G="0.185639" T="0.25117"/>
      <pos A="0.297978" C="0.199681" G="0.148192" T="0.354148"/>
      <pos A="0.35883" C="0.260532" G="0.152873" T="0.227766"/>
      <pos A="0.241808" C="0.246489" G="0.321383" T="0.190319"/>
      <pos A="0.288617" C="0.195" G="0.246489" T="0.269893"/>
      <pos A="0.283936" C="0.171596" G="0.354148" T="0.190319"/>
      <pos A="0.255851" C="0.185639" G="0.25117" T="0.30734"/>
      <pos A="0.209043" C="0.30266" G="0.265213" T="0.223085"/>
      <pos A="0.260532" C="0.199681" G="0.232446" T="0.30734"/>
      <pos A="0.176277" C="0.288617" G="0.0826607" T="0.452445"/>
      <pos A="0.157554" C="0.195" G="0.218404" T="0.429042"/>
      <pos A="0.30266" C="0.195" G="0.213723" T="0.288617"/>
      <pos A="0.115426" C="0.241808" G="0.330745" T="0.312021"/>
      <pos A="0.265213" C="0.293298" G="0.204361" T="0.237128"/>
      <pos A="0.297978" C="0.274575" G="0.218404" T="0.209043"/>
      <pos A="0.283936" C="0.326063" G="0.204361" T="0.185639"/>
      <pos A="0.499254" C="0.0920217" G="0.110746" T="0.297978"/>
      <pos A="0.152873" C="0.199681" G="0.405638" T="0.241808"/>
      <pos A="0.171596" C="0.288617" G="0.283936" T="0.255851"/>
      <pos A="0.129469" C="0.223085" G="0.157554" T="0.489892"/>
      <pos A="0.30266" C="0.213723" G="0.180958" T="0.30266"/>
      <pos A="0.30734" C="0.134149" G="0.237128" T="0.321383"/>
      <pos A="0.30266" C="0.162234" G="0.330745" T="0.204361"/>
      <pos A="0.241808" C="0.382233" G="0.237128" T="0.138831"/>
      <pos A="0.330745" C="0.152873" G="0.157554" T="0.35883"/>
    </motif>
    <motif db="0" id="M86" alt="O86" length="40" nsites="8" evalue="1.3e-003">
      <pos A="0.177934" C="0.262996" G="0.286623" T="0.272446"/>
      <pos A="0.33388" C="0.286623" G="0.168483" T="0.211013"/>
      <pos A="0.475648" C="0.196837" G="0.102324" T="0.22519"/>
      <pos A="0.239367" C="0.135403" G="0.381136" T="0.244093"/>
      <pos A="0.177934" C="0.125953" G="0.22519" T="0.470922"/>
      <pos A="0.220465" C="0.18266" G="0.366959" T="0.229916"/>
      <pos A="0.248819" C="0.0834222" G="0.244093" T="0.423666"/>
      <pos A="0.220465" C="0.324429" G="0.291349" T="0.163757"/>
      <pos A="0.262996" C="0.206288" G="0.253545" T="0.277172"/>
      <pos A="0.18266" C="0.211013" G="0.229916" T="0.37641"/>
      <pos A="0.244093" C="0.201562" G="0.37641" T="0.177934"/>
      <pos A="0.461472" C="0.135403" G="0.0692454" T="0.33388"/>
      <pos A="0.229916" C="0.324429" G="0.187386" T="0.25827"/>
      <pos A="0.272446" C="0.192112" G="0.211013" T="0.324429"/>
      <pos A="0.433118" C="0.14958" G="0.168483" T="0.248819"/>
      <pos A="0.206288" C="0.173209" G="0.310252" T="0.310252"/>
      <pos A="0.239367" C="0.22519" G="0.296075" T="0.239367"/>
      <pos A="0.229916" C="0.244093" G="0.116502" T="0.409489"/>
      <pos A="0.314977" C="0.163757" G="0.305526" T="0.215739"/>
      <pos A="0.3008" C="0.277172" G="0.116502" T="0.305526"/>
      <pos A="0.310252" C="0.215739" G="0.187386" T="0.286623"/>
      <pos A="0.248819" C="0.25827" G="0.206288" T="0.286623"/>
      <pos A="0.215739" C="0.253545" G="0.201562" T="0.329155"/>
      <pos A="0.163757" C="0.154306" G="0.3008" T="0.381136"/>
      <pos A="0.234642" C="0.135403" G="0.437843" T="0.192112"/>
      <pos A="0.187386" C="0.319703" G="0.343331" T="0.14958"/>
      <pos A="0.239367" C="0.229916" G="0.272446" T="0.25827"/>
      <pos A="0.470922" C="0.18266" G="0.125953" T="0.220465"/>
      <pos A="0.277172" C="0.338605" G="0.192112" T="0.192112"/>
      <pos A="0.168483" C="0.097599" G="0.319703" T="0.414215"/>
      <pos A="0.144855" C="0.267721" G="0.324429" T="0.262996"/>
      <pos A="0.305526" C="0.281898" G="0.116502" T="0.296075"/>
      <pos A="0.239367" C="0.211013" G="0.33388" T="0.215739"/>
      <pos A="0.352782" C="0.33388" G="0.144855" T="0.168483"/>
      <pos A="0.286623" C="0.25827" G="0.211013" T="0.244093"/>
      <pos A="0.211013" C="0.18266" G="0.329155" T="0.277172"/>
      <pos A="0.234642" C="0.187386" G="0.229916" T="0.348056"/>
      <pos A="0.229916" C="0.18266" G="0.272446" T="0.314977"/>
      <pos A="0.201562" C="0.22519" G="0.097599" T="0.475648"/>
      <pos A="0.324429" C="0.201562" G="0.234642" T="0.239367"/>
    </motif>
    <motif db="0" id="M87" alt="O87" length="40" nsites="8" evalue="1.3e-003">
      <pos A="0.335425" C="0.138831" G="0.283936" T="0.241808"/>
      <pos A="0.30734" C="0.204361" G="0.321383" T="0.166916"/>
      <pos A="0.321383" C="0.199681" G="0.129469" T="0.349468"/>
      <pos A="0.354148" C="0.152873" G="0.246489" T="0.246489"/>
      <pos A="0.199681" C="0.0545758" G="0.30266" T="0.443084"/>
      <pos A="0.209043" C="0.297978" G="0.246489" T="0.246489"/>
      <pos A="0.185639" C="0.368191" G="0.166916" T="0.279255"/>
      <pos A="0.396276" C="0.180958" G="0.180958" T="0.241808"/>
      <pos A="0.377553" C="0.166916" G="0.297978" T="0.157554"/>
      <pos A="0.195" C="0.255851" G="0.391595" T="0.157554"/>
      <pos A="0.265213" C="0.241808" G="0.190319" T="0.30266"/>
      <pos A="0.255851" C="0.349468" G="0.180958" T="0.213723"/>
      <pos A="0.312021" C="0.199681" G="0.269893" T="0.218404"/>
      <pos A="0.274575" C="0.241808" G="0.143511" T="0.340106"/>
      <pos A="0.335425" C="0.101384" G="0.260532" T="0.30266"/>
      <pos A="0.106064" C="0.223085" G="0.297978" T="0.372872"/>
      <pos A="0.176277" C="0.176277" G="0.330745" T="0.316702"/>
      <pos A="0.330745" C="0.227766" G="0.232446" T="0.209043"/>
      <pos A="0.138831" C="0.400957" G="0.185639" T="0.274575"/>
      <pos A="0.209043" C="0.223085" G="0.180958" T="0.386915"/>
      <pos A="0.30734" C="0.180958" G="0.283936" T="0.227766"/>
      <pos A="0.30266" C="0.213723" G="0.288617" T="0.195"/>
      <pos A="0.340106" C="0.143511" G="0.237128" T="0.279255"/>
      <pos A="0.213723" C="0.180958" G="0.246489" T="0.35883"/>
      <pos A="0.274575" C="0.326063" G="0.143511" T="0.255851"/>
      <pos A="0.209043" C="0.227766" G="0.152873" T="0.410318"/>
      <pos A="0.312021" C="0.124788" G="0.227766" T="0.335425"/>
      <pos A="0.260532" C="0.190319" G="0.246489" T="0.30266"/>
      <pos A="0.237128" C="0.344787" G="0.288617" T="0.129469"/>
      <pos A="0.288617" C="0.372872" G="0.218404" T="0.120107"/>
      <pos A="0.218404" C="0.204361" G="0.0826607" T="0.494573"/>
      <pos A="0.330745" C="0.134149" G="0.503935" T="0.0311714"/>
      <pos A="0.30266" C="0.152873" G="0.227766" T="0.316702"/>
      <pos A="0.190319" C="0.232446" G="0.25117" T="0.326063"/>
      <pos A="0.321383" C="0.223085" G="0.199681" T="0.255851"/>
      <pos A="0.218404" C="0.152873" G="0.283936" T="0.344787"/>
      <pos A="0.190319" C="0.25117" G="0.152873" T="0.405638"/>
      <pos A="0.190319" C="0.195" G="0.260532" T="0.354148"/>
      <pos A="0.241808" C="0.269893" G="0.288617" T="0.199681"/>
      <pos A="0.321383" C="0.209043" G="0.209043" T="0.260532"/>
    </motif>
    <motif db="0" id="M88" alt="O88" length="40" nsites="8" evalue="1.3e-003">
      <pos A="0.255851" C="0.232446" G="0.166916" T="0.344787"/>
      <pos A="0.265213" C="0.218404" G="0.246489" T="0.269893"/>
      <pos A="0.25117" C="0.213723" G="0.265213" T="0.269893"/>
      <pos A="0.176277" C="0.162234" G="0.354148" T="0.30734"/>
      <pos A="0.157554" C="0.288617" G="0.316702" T="0.237128"/>
      <pos A="0.340106" C="0.213723" G="0.143511" T="0.30266"/>
      <pos A="0.260532" C="0.30266" G="0.288617" T="0.148192"/>
      <pos A="0.461807" C="0.134149" G="0.129469" T="0.274575"/>
      <pos A="0.213723" C="0.255851" G="0.283936" T="0.246489"/>
      <pos A="0.227766" C="0.274575" G="0.223085" T="0.274575"/>
      <pos A="0.199681" C="0.204361" G="0.218404" T="0.377553"/>
      <pos A="0.260532" C="0.36351" G="0.138831" T="0.237128"/>
      <pos A="0.321383" C="0.204361" G="0.171596" T="0.30266"/>
      <pos A="0.330745" C="0.0686183" G="0.312021" T="0.288617"/>
      <pos A="0.35883" C="0.190319" G="0.162234" T="0.288617"/>
      <pos A="0.199681" C="0.0779793" G="0.386915" T="0.335425"/>
      <pos A="0.237128" C="0.143511" G="0.25117" T="0.368191"/>
      <pos A="0.241808" C="0.25117" G="0.227766" T="0.279255"/>
      <pos A="0.166916" C="0.162234" G="0.195" T="0.47585"/>
      <pos A="0.321383" C="0.120107" G="0.30734" T="0.25117"/>
      <pos A="0.260532" C="0.148192" G="0.344787" T="0.246489"/>
      <pos A="0.372872" C="0.293298" G="0.185639" T="0.148192"/>
      <pos A="0.293298" C="0.204361" G="0.255851" T="0.246489"/>
      <pos A="0.190319" C="0.209043" G="0.377553" T="0.223085"/>
      <pos A="0.129469" C="0.227766" G="0.30734" T="0.335425"/>
      <pos A="0.312021" C="0.279255" G="0.162234" T="0.246489"/>
      <pos A="0.232446" C="0.218404" G="0.185639" T="0.36351"/>
      <pos A="0.237128" C="0.204361" G="0.246489" T="0.312021"/>
      <pos A="0.485212" C="0.237128" G="0.0498943" T="0.227766"/>
      <pos A="0.110746" C="0.195" G="0.405638" T="0.288617"/>
      <pos A="0.209043" C="0.344787" G="0.180958" T="0.265213"/>
      <pos A="0.335425" C="0.255851" G="0.143511" T="0.265213"/>
      <pos A="0.204361" C="0.382233" G="0.241808" T="0.171596"/>
      <pos A="0.340106" C="0.274575" G="0.124788" T="0.260532"/>
      <pos A="0.218404" C="0.152873" G="0.204361" T="0.42436"/>
      <pos A="0.279255" C="0.166916" G="0.316702" T="0.237128"/>
      <pos A="0.382233" C="0.218404" G="0.316702" T="0.0826607"/>
      <pos A="0.199681" C="0.152873" G="0.349468" T="0.297978"/>
      <pos A="0.180958" C="0.157554" G="0.326063" T="0.335425"/>
      <pos A="0.190319" C="0.185639" G="0.316702" T="0.30734"/>
    </motif>
    <motif db="0" id="M9" alt="O9" length="40" nsites="8" evalue="1.3e-003">
      <pos A="0.407127" C="0.137767" G="0.18266" T="0.272446"/>
      <pos A="0.137767" C="0.362233" G="0.31734" T="0.18266"/>
      <pos A="0.362233" C="0.227554" G="0.227554" T="0.18266"/>
      <pos A="0.18266" C="0.00308642" G="0.18266" T="0.631594"/>
      <pos A="0.18266" C="0.631594" G="0.0479802" T="0.137767"/>
      <pos A="0.00308642" C="0.31734" G="0.362233" T="0.31734"/>
      <pos A="0.00308642" C="0.676487" G="0.18266" T="0.137767"/>
      <pos A="0.0479802" C="0.496914" G="0.0928731" T="0.362233"/>
      <pos A="0.272446" C="0.362233" G="0.18266" T="0.18266"/>
      <pos A="0.227554" C="0.0928731" G="0.631594" T="0.0479802"/>
      <pos A="0.45202" C="0.0928731" G="0.137767" T="0.31734"/>
      <pos A="0.362233" C="0.407127" G="0.18266" T="0.0479802"/>
      <pos A="0.272446" C="0.362233" G="0.137767" T="0.227554"/>
      <pos A="0.227554" C="0.362233" G="0.18266" T="0.227554"/>
      <pos A="0.18266" C="0.45202" G="0.227554" T="0.137767"/>
      <pos A="0.407127" C="0.227554" G="0.272446" T="0.0928731"/>
      <pos A="0.227554" C="0.31734" G="0.18266" T="0.272446"/>
      <pos A="0.272446" C="0.227554" G="0.272446" T="0.227554"/>
      <pos A="0.631594" C="0.137767" G="0.18266" T="0.0479802"/>
      <pos A="0.45202" C="0.227554" G="0.227554" T="0.0928731"/>
      <pos A="0.45202" C="0.0928731" G="0.227554" T="0.227554"/>
      <pos A="0.31734" C="0.45202" G="0.0479802" T="0.18266"/>
      <pos A="0.272446" C="0.362233" G="0.31734" T="0.0479802"/>
      <pos A="0.45202" C="0.0479802" G="0.0928731" T="0.407127"/>
      <pos A="0.18266" C="0.362233" G="0.45202" T="0.00308642"/>
      <pos A="0.272446" C="0.5867" G="0.137767" T="0.00308642"/>
      <pos A="0.137767" C="0.541807" G="0.0479802" T="0.272446"/>
      <pos A="0.362233" C="0.45202" G="0.137767" T="0.0479802"/>
      <pos A="0.272446" C="0.31734" G="0.0928731" T="0.31734"/>
      <pos A="0.18266" C="0.0479802" G="0.362233" T="0.407127"/>
      <pos A="0.137767" C="0.227554" G="0.18266" T="0.45202"/>
      <pos A="0.0479802" C="0.137767" G="0.18266" T="0.631594"/>
      <pos A="0.31734" C="0.272446" G="0.227554" T="0.18266"/>
      <pos A="0.272446" C="0.137767" G="0.407127" T="0.18266"/>
      <pos A="0.227554" C="0.137767" G="0.407127" T="0.227554"/>
      <pos A="0.18266" C="0.272446" G="0.272446" T="0.272446"/>
      <pos A="0.137767" C="0.5867" G="0.0928731" T="0.18266"/>
      <pos A="0.272446" C="0.407127" G="0.18266" T="0.137767"/>
      <pos A="0.00308642" C="0.45202" G="0.0928731" T="0.45202"/>
      <pos A="0.18266" C="0.18266" G="0.31734" T="0.31734"/>
    </motif>
    <motif db="0" id="M91" alt="O91" length="40" nsites="8" evalue="1.3e-003">
      <pos A="0.171711" C="0.243977" G="0.0512642" T="0.533047"/>
      <pos A="0.123532" C="0.292156" G="0.123532" T="0.46078"/>
      <pos A="0.147621" C="0.123532" G="0.340334" T="0.388513"/>
      <pos A="0.219888" C="0.243977" G="0.243977" T="0.292156"/>
      <pos A="0.243977" C="0.243977" G="0.219888" T="0.292156"/>
      <pos A="0.243977" C="0.123532" G="0.388513" T="0.243977"/>
      <pos A="0.46078" C="0.364424" G="0.099443" T="0.0753541"/>
      <pos A="0.316245" C="0.316245" G="0.340334" T="0.0271753"/>
      <pos A="0.340334" C="0.243977" G="0.243977" T="0.171711"/>
      <pos A="0.292156" C="0.243977" G="0.219888" T="0.243977"/>
      <pos A="0.316245" C="0.364424" G="0.0512642" T="0.268067"/>
      <pos A="0.219888" C="0.219888" G="0.316245" T="0.243977"/>
      <pos A="0.0512642" C="0.147621" G="0.316245" T="0.484869"/>
      <pos A="0.219888" C="0.147621" G="0.412601" T="0.219888"/>
      <pos A="0.171711" C="0.243977" G="0.268067" T="0.316245"/>
      <pos A="0.171711" C="0.316245" G="0.1958" T="0.316245"/>
      <pos A="0.316245" C="0.123532" G="0.1958" T="0.364424"/>
      <pos A="0.147621" C="0.243977" G="0.1958" T="0.412601"/>
      <pos A="0.219888" C="0.292156" G="0.316245" T="0.171711"/>
      <pos A="0.46078" C="0.123532" G="0.0512642" T="0.364424"/>
      <pos A="0.099443" C="0.43669" G="0.099443" T="0.364424"/>
      <pos A="0.219888" C="0.364424" G="0.1958" T="0.219888"/>
      <pos A="0.292156" C="0.219888" G="0.147621" T="0.340334"/>
      <pos A="0.219888" C="0.484869" G="0.0512642" T="0.243977"/>
      <pos A="0.219888" C="0.388513" G="0.268067" T="0.123532"/>
      <pos A="0.340334" C="0.43669" G="0.0753541" T="0.147621"/>
      <pos A="0.484869" C="0.316245" G="0.0271753" T="0.171711"/>
      <pos A="0.171711" C="0.268067" G="0.147621" T="0.412601"/>
      <pos A="0.292156" C="0.171711" G="0.268067" T="0.268067"/>
      <pos A="0.340334" C="0.123532" G="0.43669" T="0.099443"/>
      <pos A="0.316245" C="0.292156" G="0.099443" T="0.292156"/>
      <pos A="0.0271753" C="0.364424" G="0.292156" T="0.316245"/>
      <pos A="0.0753541" C="0.508958" G="0.0753541" T="0.340334"/>
      <pos A="0.219888" C="0.292156" G="0.292156" T="0.1958"/>
      <pos A="0.243977" C="0.340334" G="0.243977" T="0.171711"/>
      <pos A="0.533047" C="0.00308642" G="0.0753541" T="0.388513"/>
      <pos A="0.292156" C="0.123532" G="0.364424" T="0.219888"/>
      <pos A="0.1958" C="0.243977" G="0.268067" T="0.292156"/>
      <pos A="0.292156" C="0.364424" G="0.292156" T="0.0512642"/>
      <pos A="0.0753541" C="0.340334" G="0.364424" T="0.219888"/>
    </motif>
    <motif db="0" id="M92" alt="O92" length="40" nsites="8" evalue="1.3e-003">
      <pos A="0.283936" C="0.344787" G="0.25117" T="0.120107"/>
      <pos A="0.297978" C="0.0826607" G="0.204361" T="0.415"/>
      <pos A="0.316702" C="0.157554" G="0.199681" T="0.326063"/>
      <pos A="0.218404" C="0.265213" G="0.180958" T="0.335425"/>
      <pos A="0.185639" C="0.246489" G="0.260532" T="0.30734"/>
      <pos A="0.274575" C="0.241808" G="0.134149" T="0.349468"/>
      <pos A="0.241808" C="0.30266" G="0.269893" T="0.185639"/>
      <pos A="0.283936" C="0.115426" G="0.283936" T="0.316702"/>
      <pos A="0.485212" C="0.143511" G="0.209043" T="0.162234"/>
      <pos A="0.185639" C="0.190319" G="0.349468" T="0.274575"/>
      <pos A="0.185639" C="0.232446" G="0.405638" T="0.176277"/>
      <pos A="0.255851" C="0.232446" G="0.195" T="0.316702"/>
      <pos A="0.241808" C="0.279255" G="0.227766" T="0.25117"/>
      <pos A="0.344787" C="0.199681" G="0.0732988" T="0.382233"/>
      <pos A="0.143511" C="0.223085" G="0.35883" T="0.274575"/>
      <pos A="0.340106" C="0.237128" G="0.209043" T="0.213723"/>
      <pos A="0.283936" C="0.246489" G="0.204361" T="0.265213"/>
      <pos A="0.260532" C="0.30266" G="0.218404" T="0.218404"/>
      <pos A="0.25117" C="0.110746" G="0.269893" T="0.368191"/>
      <pos A="0.241808" C="0.162234" G="0.340106" T="0.255851"/>
      <pos A="0.330745" C="0.157554" G="0.204361" T="0.30734"/>
      <pos A="0.316702" C="0.269893" G="0.185639" T="0.227766"/>
      <pos A="0.297978" C="0.176277" G="0.204361" T="0.321383"/>
      <pos A="0.209043" C="0.204361" G="0.260532" T="0.326063"/>
      <pos A="0.279255" C="0.223085" G="0.335425" T="0.162234"/>
      <pos A="0.30266" C="0.143511" G="0.246489" T="0.30734"/>
      <pos A="0.166916" C="0.246489" G="0.237128" T="0.349468"/>
      <pos A="0.340106" C="0.340106" G="0.176277" T="0.143511"/>
      <pos A="0.148192" C="0.255851" G="0.166916" T="0.429042"/>
      <pos A="0.316702" C="0.255851" G="0.204361" T="0.223085"/>
      <pos A="0.120107" C="0.255851" G="0.176277" T="0.447765"/>
      <pos A="0.176277" C="0.148192" G="0.269893" T="0.405638"/>
      <pos A="0.260532" C="0.157554" G="0.209043" T="0.372872"/>
      <pos A="0.326063" C="0.283936" G="0.185639" T="0.204361"/>
      <pos A="0.288617" C="0.0967032" G="0.35883" T="0.255851"/>
      <pos A="0.180958" C="0.204361" G="0.297978" T="0.316702"/>
      <pos A="0.485212" C="0.279255" G="0.0826607" T="0.152873"/>
      <pos A="0.195" C="0.30734" G="0.218404" T="0.279255"/>
      <pos A="0.326063" C="0.335425" G="0.269893" T="0.0686183"/>
      <pos A="0.30734" C="0.260532" G="0.195" T="0.237128"/>
    </motif>
    <motif db="0" id="M93" alt="O93" length="40" nsites="8" evalue="1.3e-003">
      <pos A="0.321383" C="0.237128" G="0.312021" T="0.129469"/>
      <pos A="0.129469" C="0.218404" G="0.321383" T="0.330745"/>
      <pos A="0.283936" C="0.35883" G="0.115426" T="0.241808"/>
      <pos A="0.279255" C="0.283936" G="0.195" T="0.241808"/>
      <pos A="0.293298" C="0.157554" G="0.166916" T="0.382233"/>
      <pos A="0.330745" C="0.138831" G="0.297978" T="0.232446"/>
      <pos A="0.35883" C="0.101384" G="0.35883" T="0.180958"/>
      <pos A="0.35883" C="0.232446" G="0.326063" T="0.0826607"/>
      <pos A="0.148192" C="0.213723" G="0.162234" T="0.47585"/>
      <pos A="0.237128" C="0.265213" G="0.293298" T="0.204361"/>
      <pos A="0.209043" C="0.279255" G="0.166916" T="0.344787"/>
      <pos A="0.176277" C="0.195" G="0.260532" T="0.368191"/>
      <pos A="0.176277" C="0.246489" G="0.185639" T="0.391595"/>
      <pos A="0.209043" C="0.110746" G="0.288617" T="0.391595"/>
      <pos A="0.162234" C="0.176277" G="0.321383" T="0.340106"/>
      <pos A="0.330745" C="0.195" G="0.265213" T="0.209043"/>
      <pos A="0.382233" C="0.166916" G="0.185639" T="0.265213"/>
      <pos A="0.25117" C="0.190319" G="0.218404" T="0.340106"/>
      <pos A="0.218404" C="0.288617" G="0.143511" T="0.349468"/>
      <pos A="0.246489" C="0.213723" G="0.176277" T="0.36351"/>
      <pos A="0.410318" C="0.0920217" G="0.297978" T="0.199681"/>
      <pos A="0.171596" C="0.213723" G="0.340106" T="0.274575"/>
      <pos A="0.330745" C="0.297978" G="0.143511" T="0.227766"/>
      <pos A="0.30266" C="0.176277" G="0.321383" T="0.199681"/>
      <pos A="0.162234" C="0.368191" G="0.246489" T="0.223085"/>
      <pos A="0.386915" C="0.152873" G="0.213723" T="0.246489"/>
      <pos A="0.241808" C="0.199681" G="0.344787" T="0.213723"/>
      <pos A="0.354148" C="0.195" G="0.180958" T="0.269893"/>
      <pos A="0.293298" C="0.241808" G="0.255851" T="0.209043"/>
      <pos A="0.274575" C="0.260532" G="0.195" T="0.269893"/>
      <pos A="0.0732988" C="0.190319" G="0.326063" T="0.410318"/>
      <pos A="0.25117" C="0.134149" G="0.30266" T="0.312021"/>
      <pos A="0.316702" C="0.241808" G="0.232446" T="0.209043"/>
      <pos A="0.372872" C="0.162234" G="0.157554" T="0.30734"/>
      <pos A="0.180958" C="0.330745" G="0.171596" T="0.316702"/>
      <pos A="0.218404" C="0.279255" G="0.115426" T="0.386915"/>
      <pos A="0.340106" C="0.316702" G="0.190319" T="0.152873"/>
      <pos A="0.209043" C="0.326063" G="0.162234" T="0.30266"/>
      <pos A="0.162234" C="0.171596" G="0.391595" T="0.274575"/>
      <pos A="0.209043" C="0.209043" G="0.293298" T="0.288617"/>
    </motif>
    <motif db="0" id="M94" alt="O94" length="40" nsites="8" evalue="1.3e-003">
      <pos A="0.0853906" C="0.0853906" G="0.496914" T="0.332304"/>
      <pos A="0.25" C="0.414609" G="0.25" T="0.0853906"/>
      <pos A="0.0853906" C="0.167696" G="0.661523" T="0.0853906"/>
      <pos A="0.0853906" C="0.25" G="0.496914" T="0.167696"/>
      <pos A="0.00308642" C="0.0853906" G="0.826131" T="0.0853906"/>
      <pos A="0.0853906" C="0.332304" G="0.167696" T="0.414609"/>
      <pos A="0.332304" C="0.496914" G="0.00308642" T="0.167696"/>
      <pos A="0.25" C="0.0853906" G="0.496914" T="0.167696"/>
      <pos A="0.25" C="0.332304" G="0.414609" T="0.00308642"/>
      <pos A="0.25" C="0.00308642" G="0.414609" T="0.332304"/>
      <pos A="0.414609" C="0.167696" G="0.25" T="0.167696"/>
      <pos A="0.25" C="0.332304" G="0.167696" T="0.25"/>
      <pos A="0.25" C="0.167696" G="0.00308642" T="0.579218"/>
      <pos A="0.25" C="0.25" G="0.167696" T="0.332304"/>
      <pos A="0.25" C="0.0853906" G="0.496914" T="0.167696"/>
      <pos A="0.332304" C="0.167696" G="0.167696" T="0.332304"/>
      <pos A="0.0853906" C="0.661523" G="0.167696" T="0.0853906"/>
      <pos A="0.25" C="0.332304" G="0.414609" T="0.00308642"/>
      <pos A="0.661523" C="0.0853906" G="0.00308642" T="0.25"/>
      <pos A="0.0853906" C="0.0853906" G="0.167696" T="0.661523"/>
      <pos A="0.167696" C="0.167696" G="0.661523" T="0.00308642"/>
      <pos A="0.0853906" C="0.743827" G="0.167696" T="0.00308642"/>
      <pos A="0.0853906" C="0.496914" G="0.0853906" T="0.332304"/>
      <pos A="0.25" C="0.25" G="0.167696" T="0.332304"/>
      <pos A="0.0853906" C="0.00308642" G="0.496914" T="0.414609"/>
      <pos A="0.25" C="0.167696" G="0.579218" T="0.00308642"/>
      <pos A="0.25" C="0.332304" G="0.414609" T="0.00308642"/>
      <pos A="0.00308642" C="0.496914" G="0.25" T="0.25"/>
      <pos A="0.0853906" C="0.332304" G="0.25" T="0.332304"/>
      <pos A="0.0853906" C="0.25" G="0.332304" T="0.332304"/>
      <pos A="0.332304" C="0.167696" G="0.0853906" T="0.414609"/>
      <pos A="0.25" C="0.00308642" G="0.332304" T="0.414609"/>
      <pos A="0.00308642" C="0.167696" G="0.743827" T="0.0853906"/>
      <pos A="0.00308642" C="0.579218" G="0.167696" T="0.25"/>
      <pos A="0.332304" C="0.167696" G="0.0853906" T="0.414609"/>
      <pos A="0.25" C="0.0853906" G="0.25" T="0.414609"/>
      <pos A="0.25" C="0.332304" G="0.332304" T="0.0853906"/>
      <pos A="0.0853906" C="0.25" G="0.25" T="0.414609"/>
      <pos A="0.167696" C="0.00308642" G="0.414609" T="0.414609"/>
      <pos A="0.00308642" C="0.496914" G="0.496914" T="0.00308642"/>
    </motif>
    <motif db="0" id="M95" alt="O95" length="40" nsites="8" evalue="1.3e-003">
      <pos A="0.360323" C="0.255253" G="0.0871417" T="0.297281"/>
      <pos A="0.423365" C="0.213226" G="0.213226" T="0.150184"/>
      <pos A="0.192211" C="0.0871417" G="0.297281" T="0.423365"/>
      <pos A="0.150184" C="0.213226" G="0.23424" T="0.402351"/>
      <pos A="0.12917" C="0.23424" G="0.381337" T="0.255253"/>
      <pos A="0.255253" C="0.192211" G="0.318295" T="0.23424"/>
      <pos A="0.192211" C="0.12917" G="0.381337" T="0.297281"/>
      <pos A="0.276268" C="0.192211" G="0.171198" T="0.360323"/>
      <pos A="0.192211" C="0.0661284" G="0.528435" T="0.213226"/>
      <pos A="0.213226" C="0.276268" G="0.23424" T="0.276268"/>
      <pos A="0.213226" C="0.213226" G="0.192211" T="0.381337"/>
      <pos A="0.402351" C="0.150184" G="0.192211" T="0.255253"/>
      <pos A="0.192211" C="0.423365" G="0.381337" T="0.00308642"/>
      <pos A="0.12917" C="0.150184" G="0.213226" T="0.50742"/>
      <pos A="0.297281" C="0.171198" G="0.255253" T="0.276268"/>
      <pos A="0.23424" C="0.33931" G="0.171198" T="0.255253"/>
      <pos A="0.276268" C="0.171198" G="0.12917" T="0.423365"/>
      <pos A="0.360323" C="0.192211" G="0.150184" T="0.297281"/>
      <pos A="0.318295" C="0.33931" G="0.171198" T="0.171198"/>
      <pos A="0.318295" C="0.23424" G="0.255253" T="0.192211"/>
      <pos A="0.276268" C="0.33931" G="0.297281" T="0.0871417"/>
      <pos A="0.0451141" C="0.318295" G="0.297281" T="0.33931"/>
      <pos A="0.12917" C="0.192211" G="0.528435" T="0.150184"/>
      <pos A="0.33931" C="0.12917" G="0.318295" T="0.213226"/>
      <pos A="0.192211" C="0.318295" G="0.381337" T="0.108156"/>
      <pos A="0.276268" C="0.192211" G="0.192211" T="0.33931"/>
      <pos A="0.318295" C="0.33931" G="0.213226" T="0.12917"/>
      <pos A="0.23424" C="0.0241007" G="0.23424" T="0.50742"/>
      <pos A="0.150184" C="0.255253" G="0.423365" T="0.171198"/>
      <pos A="0.33931" C="0.297281" G="0.33931" T="0.0241007"/>
      <pos A="0.150184" C="0.213226" G="0.486407" T="0.150184"/>
      <pos A="0.192211" C="0.33931" G="0.402351" T="0.0661284"/>
      <pos A="0.50742" C="0.0451141" G="0.0871417" T="0.360323"/>
      <pos A="0.150184" C="0.108156" G="0.61249" T="0.12917"/>
      <pos A="0.318295" C="0.0871417" G="0.108156" T="0.486407"/>
      <pos A="0.297281" C="0.0661284" G="0.360323" T="0.276268"/>
      <pos A="0.297281" C="0.255253" G="0.255253" T="0.192211"/>
      <pos A="0.171198" C="0.192211" G="0.381337" T="0.255253"/>
      <pos A="0.0871417" C="0.33931" G="0.171198" T="0.402351"/>
      <pos A="0.465393" C="0.255253" G="0.0451141" T="0.23424"/>
    </motif>
    <motif db="0" id="M96" alt="O96" length="40" nsites="8" evalue="1.3e-003">
      <pos A="0.332304" C="0.332304" G="0.00308642" T="0.332304"/>
      <pos A="0.332304" C="0.167696" G="0.167696" T="0.332304"/>
      <pos A="0.00308642" C="0.332304" G="0.661523" T="0.00308642"/>
      <pos A="0.661523" C="0.00308642" G="0.167696" T="0.167696"/>
      <pos A="0.332304" C="0.167696" G="0.00308642" T="0.496914"/>
      <pos A="0.332304" C="0.332304" G="0.332304" T="0.00308642"/>
      <pos A="0.332304" C="0.496914" G="0.167696" T="0.00308642"/>
      <pos A="0.661523" C="0.167696" G="0.167696" T="0.00308642"/>
      <pos A="0.661523" C="0.332304" G="0.00308642" T="0.00308642"/>
      <pos A="0.496914" C="0.167696" G="0.332304" T="0.00308642"/>
      <pos A="0.167696" C="0.496914" G="0.167696" T="0.167696"/>
      <pos A="0.661523" C="0.00308642" G="0.00308642" T="0.332304"/>
      <pos A="0.332304" C="0.332304" G="0.167696" T="0.167696"/>
      <pos A="0.332304" C="0.167696" G="0.167696" T="0.332304"/>
      <pos A="0.167696" C="0.167696" G="0.167696" T="0.496914"/>
      <pos A="0.496914" C="0.00308642" G="0.00308642" T="0.496914"/>
      <pos A="0.00308642" C="0.167696" G="0.496914" T="0.332304"/>
      <pos A="0.167696" C="0.332304" G="0.332304" T="0.167696"/>
      <pos A="0.826131" C="0.00308642" G="0.167696" T="0.00308642"/>
      <pos A="0.496914" C="0.496914" G="0.00308642" T="0.00308642"/>
      <pos A="0.496914" C="0.167696" G="0.00308642" T="0.332304"/>
      <pos A="0.496914" C="0.167696" G="0.332304" T="0.00308642"/>
      <pos A="0.496914" C="0.167696" G="0.00308642" T="0.332304"/>
      <pos A="0.661523" C="0.00308642" G="0.167696" T="0.167696"/>
      <pos A="0.496914" C="0.00308642" G="0.332304" T="0.167696"/>
      <pos A="0.167696" C="0.332304" G="0.00308642" T="0.496914"/>
      <pos A="0.332304" C="0.332304" G="0.00308642" T="0.332304"/>
      <pos A="0.661523" C="0.167696" G="0.167696" T="0.00308642"/>
      <pos A="0.00308642" C="0.167696" G="0.167696" T="0.661523"/>
      <pos A="0.167696" C="0.332304" G="0.00308642" T="0.496914"/>
      <pos A="0.167696" C="0.167696" G="0.00308642" T="0.661523"/>
      <pos A="0.00308642" C="0.826131" G="0.00308642" T="0.167696"/>
      <pos A="0.167696" C="0.167696" G="0.00308642" T="0.661523"/>
      <pos A="0.167696" C="0.496914" G="0.167696" T="0.167696"/>
      <pos A="0.332304" C="0.332304" G="0.332304" T="0.00308642"/>
      <pos A="0.496914" C="0.167696" G="0.332304" T="0.00308642"/>
      <pos A="0.496914" C="0.167696" G="0.332304" T="0.00308642"/>
      <pos A="0.167696" C="0.332304" G="0.00308642" T="0.496914"/>
      <pos A="0.00308642" C="0.00308642" G="0.167696" T="0.826131"/>
      <pos A="0.167696" C="0.167696" G="0.496914" T="0.167696"/>
    </motif>
    <motif db="0" id="M97" alt="O97" length="40" nsites="8" evalue="1.3e-003">
      <pos A="0.171596" C="0.115426" G="0.349468" T="0.36351"/>
      <pos A="0.297978" C="0.157554" G="0.335425" T="0.209043"/>
      <pos A="0.143511" C="0.241808" G="0.265213" T="0.349468"/>
      <pos A="0.321383" C="0.185639" G="0.223085" T="0.269893"/>
      <pos A="0.195" C="0.25117" G="0.180958" T="0.372872"/>
      <pos A="0.297978" C="0.30734" G="0.190319" T="0.204361"/>
      <pos A="0.241808" C="0.255851" G="0.237128" T="0.265213"/>
      <pos A="0.152873" C="0.199681" G="0.396276" T="0.25117"/>
      <pos A="0.223085" C="0.195" G="0.288617" T="0.293298"/>
      <pos A="0.279255" C="0.209043" G="0.204361" T="0.30734"/>
      <pos A="0.237128" C="0.180958" G="0.190319" T="0.391595"/>
      <pos A="0.260532" C="0.260532" G="0.326063" T="0.152873"/>
      <pos A="0.396276" C="0.293298" G="0.120107" T="0.190319"/>
      <pos A="0.293298" C="0.166916" G="0.232446" T="0.30734"/>
      <pos A="0.152873" C="0.386915" G="0.143511" T="0.316702"/>
      <pos A="0.340106" C="0.106064" G="0.223085" T="0.330745"/>
      <pos A="0.372872" C="0.143511" G="0.25117" T="0.232446"/>
      <pos A="0.288617" C="0.124788" G="0.312021" T="0.274575"/>
      <pos A="0.143511" C="0.213723" G="0.279255" T="0.36351"/>
      <pos A="0.25117" C="0.279255" G="0.199681" T="0.269893"/>
      <pos A="0.171596" C="0.199681" G="0.265213" T="0.36351"/>
      <pos A="0.42436" C="0.0873412" G="0.255851" T="0.232446"/>
      <pos A="0.157554" C="0.213723" G="0.452445" T="0.176277"/>
      <pos A="0.265213" C="0.246489" G="0.265213" T="0.223085"/>
      <pos A="0.443084" C="0.213723" G="0.152873" T="0.190319"/>
      <pos A="0.260532" C="0.316702" G="0.227766" T="0.195"/>
      <pos A="0.180958" C="0.372872" G="0.110746" T="0.335425"/>
      <pos A="0.349468" C="0.180958" G="0.143511" T="0.326063"/>
      <pos A="0.279255" C="0.185639" G="0.227766" T="0.30734"/>
      <pos A="0.152873" C="0.246489" G="0.218404" T="0.382233"/>
      <pos A="0.237128" C="0.269893" G="0.283936" T="0.209043"/>
      <pos A="0.368191" C="0.134149" G="0.162234" T="0.335425"/>
      <pos A="0.274575" C="0.279255" G="0.213723" T="0.232446"/>
      <pos A="0.316702" C="0.204361" G="0.195" T="0.283936"/>
      <pos A="0.195" C="0.148192" G="0.265213" T="0.391595"/>
      <pos A="0.405638" C="0.274575" G="0.148192" T="0.171596"/>
      <pos A="0.180958" C="0.279255" G="0.340106" T="0.199681"/>
      <pos A="0.255851" C="0.0967032" G="0.274575" T="0.372872"/>
      <pos A="0.0732988" C="0.41968" G="0.297978" T="0.209043"/>
      <pos A="0.185639" C="0.209043" G="0.255851" T="0.349468"/>
    </motif>
    <motif db="0" id="M98" alt="O98" length="40" nsites="8" evalue="1.3e-003">
      <pos A="0.368191" C="0.312021" G="0.148192" T="0.171596"/>
      <pos A="0.312021" C="0.232446" G="0.138831" T="0.316702"/>
      <pos A="0.171596" C="0.312021" G="0.246489" T="0.269893"/>
      <pos A="0.316702" C="0.129469" G="0.218404" T="0.335425"/>
      <pos A="0.138831" C="0.269893" G="0.349468" T="0.241808"/>
      <pos A="0.171596" C="0.293298" G="0.288617" T="0.246489"/>
      <pos A="0.400957" C="0.101384" G="0.157554" T="0.340106"/>
      <pos A="0.218404" C="0.232446" G="0.368191" T="0.180958"/>
      <pos A="0.30734" C="0.255851" G="0.260532" T="0.176277"/>
      <pos A="0.260532" C="0.204361" G="0.241808" T="0.293298"/>
      <pos A="0.30266" C="0.279255" G="0.223085" T="0.195"/>
      <pos A="0.204361" C="0.241808" G="0.0826607" T="0.471169"/>
      <pos A="0.255851" C="0.288617" G="0.227766" T="0.227766"/>
      <pos A="0.36351" C="0.124788" G="0.120107" T="0.391595"/>
      <pos A="0.152873" C="0.35883" G="0.185639" T="0.30266"/>
      <pos A="0.260532" C="0.101384" G="0.265213" T="0.372872"/>
      <pos A="0.283936" C="0.204361" G="0.335425" T="0.176277"/>
      <pos A="0.293298" C="0.0826607" G="0.429042" T="0.195"/>
      <pos A="0.269893" C="0.152873" G="0.349468" T="0.227766"/>
      <pos A="0.41968" C="0.0686183" G="0.157554" T="0.354148"/>
      <pos A="0.340106" C="0.120107" G="0.265213" T="0.274575"/>
      <pos A="0.227766" C="0.260532" G="0.255851" T="0.255851"/>
      <pos A="0.199681" C="0.223085" G="0.288617" T="0.288617"/>
      <pos A="0.223085" C="0.279255" G="0.269893" T="0.227766"/>
      <pos A="0.274575" C="0.344787" G="0.157554" T="0.223085"/>
      <pos A="0.25117" C="0.241808" G="0.274575" T="0.232446"/>
      <pos A="0.176277" C="0.213723" G="0.129469" T="0.48053"/>
      <pos A="0.269893" C="0.312021" G="0.218404" T="0.199681"/>
      <pos A="0.443084" C="0.283936" G="0.0967032" T="0.176277"/>
      <pos A="0.279255" C="0.157554" G="0.195" T="0.368191"/>
      <pos A="0.180958" C="0.134149" G="0.36351" T="0.321383"/>
      <pos A="0.185639" C="0.265213" G="0.195" T="0.354148"/>
      <pos A="0.120107" C="0.166916" G="0.344787" T="0.368191"/>
      <pos A="0.316702" C="0.166916" G="0.223085" T="0.293298"/>
      <pos A="0.232446" C="0.265213" G="0.152873" T="0.349468"/>
      <pos A="0.176277" C="0.241808" G="0.335425" T="0.246489"/>
      <pos A="0.246489" C="0.354148" G="0.157554" T="0.241808"/>
      <pos A="0.349468" C="0.166916" G="0.260532" T="0.223085"/>
      <pos A="0.157554" C="0.232446" G="0.297978" T="0.312021"/>
      <pos A="0.218404" C="0.265213" G="0.293298" T="0.223085"/>
    </motif>
    <motif db="0" id="M99" alt="O99" length="40" nsites="8" evalue="1.3e-003">
      <pos A="0.197379" C="0.229761" G="0.343098" T="0.229761"/>
      <pos A="0.326908" C="0.197379" G="0.164997" T="0.310716"/>
      <pos A="0.262143" C="0.229761" G="0.164997" T="0.343098"/>
      <pos A="0.229761" C="0.262143" G="0.197379" T="0.310716"/>
      <pos A="0.294525" C="0.278335" G="0.391672" T="0.0354686"/>
      <pos A="0.132615" C="0.21357" G="0.310716" T="0.343098"/>
      <pos A="0.326908" C="0.197379" G="0.132615" T="0.343098"/>
      <pos A="0.21357" C="0.278335" G="0.35929" T="0.148806"/>
      <pos A="0.116424" C="0.197379" G="0.310716" T="0.37548"/>
      <pos A="0.245953" C="0.456436" G="0.0840415" T="0.21357"/>
      <pos A="0.164997" C="0.0840415" G="0.37548" T="0.37548"/>
      <pos A="0.164997" C="0.148806" G="0.245953" T="0.440245"/>
      <pos A="0.116424" C="0.164997" G="0.391672" T="0.326908"/>
      <pos A="0.310716" C="0.37548" G="0.245953" T="0.0678509"/>
      <pos A="0.391672" C="0.326908" G="0.197379" T="0.0840415"/>
      <pos A="0.310716" C="0.0840415" G="0.245953" T="0.35929"/>
      <pos A="0.262143" C="0.424054" G="0.278335" T="0.0354686"/>
      <pos A="0.181188" C="0.262143" G="0.132615" T="0.424054"/>
      <pos A="0.181188" C="0.424054" G="0.278335" T="0.116424"/>
      <pos A="0.229761" C="0.278335" G="0.116424" T="0.37548"/>
      <pos A="0.278335" C="0.294525" G="0.294525" T="0.132615"/>
      <pos A="0.37548" C="0.310716" G="0.164997" T="0.148806"/>
      <pos A="0.278335" C="0.0840415" G="0.37548" T="0.262143"/>
      <pos A="0.278335" C="0.181188" G="0.35929" T="0.181188"/>
      <pos A="0.181188" C="0.37548" G="0.197379" T="0.245953"/>
      <pos A="0.21357" C="0.440245" G="0.0840415" T="0.262143"/>
      <pos A="0.310716" C="0.00308642" G="0.343098" T="0.343098"/>
      <pos A="0.294525" C="0.245953" G="0.440245" T="0.019277"/>
      <pos A="0.21357" C="0.391672" G="0.262143" T="0.132615"/>
      <pos A="0.181188" C="0.229761" G="0.456436" T="0.132615"/>
      <pos A="0.326908" C="0.181188" G="0.197379" T="0.294525"/>
      <pos A="0.116424" C="0.148806" G="0.100233" T="0.634537"/>
      <pos A="0.0840415" C="0.197379" G="0.35929" T="0.35929"/>
      <pos A="0.0516593" C="0.35929" G="0.181188" T="0.407863"/>
      <pos A="0.245953" C="0.343098" G="0.181188" T="0.229761"/>
      <pos A="0.294525" C="0.326908" G="0.197379" T="0.181188"/>
      <pos A="0.229761" C="0.294525" G="0.148806" T="0.326908"/>
      <pos A="0.229761" C="0.132615" G="0.343098" T="0.294525"/>
      <pos A="0.164997" C="0.245953" G="0.456436" T="0.132615"/>
      <pos A="0.294525" C="0.132615" G="0.407863" T="0.164997"/>
    </motif>
  </queries>
  <targets>
    <motif db="0" id="AIRE_HUMAN.H11MO.0.C" length="18" nsites="41" evalue="1.0e+000"
        url="http://hocomoco.autosome.ru/motif/AIRE_HUMAN.H11MO.0.C">
      <pos A="0.397368" C="0.261336" G="0.125304" T="0.215992"/>
      <pos A="0.181984" C="0.181984" G="0.13664" T="0.499392"/>
      <pos A="0.13664" C="0.13664" G="0.204656" T="0.522064"/>
      <pos A="0.0459522" C="0.000608273" G="0.884815" T="0.0686242"/>
      <pos A="0.000608273" C="0.000608273" G="0.816799" T="0.181984"/>
      <pos A="0.318016" C="0.0459522" G="0.0232802" T="0.612752"/>
      <pos A="0.386032" C="0.0912962" G="0.0232802" T="0.499392"/>
      <pos A="0.36336" C="0.13664" G="0.13664" T="0.36336"/>
      <pos A="0.340688" C="0.0686242" G="0.13664" T="0.454048"/>
      <pos A="0.522064" C="0.0912962" G="0.13664" T="0.25"/>
      <pos A="0.386032" C="0.0459522" G="0.0686242" T="0.499392"/>
      <pos A="0.227328" C="0.13664" G="0.0686242" T="0.567408"/>
      <pos A="0.000608273" C="0.0232802" G="0.884815" T="0.0912962"/>
      <pos A="0.000608273" C="0.000608273" G="0.975503" T="0.0232802"/>
      <pos A="0.227328" C="0.0912962" G="0.25" T="0.431376"/>
      <pos A="0.0686242" C="0.181984" G="0.181984" T="0.567408"/>
      <pos A="0.454048" C="0.0232802" G="0.159312" T="0.36336"/>
      <pos A="0.403036" C="0.267004" G="0.1083" T="0.22166"/>
    </motif>
    <motif db="0" id="ANDR_HUMAN.H11MO.0.A" length="18" nsites="499" evalue="1.0e+000"
        url="http://hocomoco.autosome.ru/motif/ANDR_HUMAN.H11MO.0.A">
      <pos A="0.148317" C="0.0701763" G="0.036115" T="0.745392"/>
      <pos A="0.0621619" C="0.0481366" G="0.777449" T="0.112252"/>
      <pos A="0.0681727" C="0.0661691" G="0.0140753" T="0.851583"/>
      <pos A="0.188389" C="0.17236" G="0.14431" T="0.494941"/>
      <pos A="0.0781907" C="0.73337" G="0.036115" T="0.152324"/>
      <pos A="0.12227" C="0.278551" G="0.0321078" T="0.567071"/>
      <pos A="0.180375" C="0.134292" G="0.196404" T="0.48893"/>
      <pos A="0.198407" C="0.178371" G="0.21644" T="0.406782"/>
      <pos A="0.176367" C="0.192396" G="0.22245" T="0.408786"/>
      <pos A="0.200411" C="0.256512" G="0.120266" T="0.422811"/>
      <pos A="0.0721799" C="0.0140753" G="0.0140753" T="0.899669"/>
      <pos A="0.254508" C="0.0301042" G="0.691294" T="0.0240934"/>
      <pos A="0.0281006" C="0.0220898" G="0.0200862" T="0.929724"/>
      <pos A="0.0180825" C="0.00606091" G="0.0982268" T="0.87763"/>
      <pos A="0.00806452" C="0.00806452" G="0.0641655" T="0.919705"/>
      <pos A="0.420807" C="0.0281006" G="0.494941" T="0.0561511"/>
      <pos A="0.0862052" C="0.524995" G="0.0481366" T="0.340663"/>
      <pos A="0.290573" C="0.158335" G="0.0541475" T="0.496945"/>
    </motif>
    <motif db="0" id="AP2D_HUMAN.H11MO.0.D" length="14" nsites="5" evalue="1.0e+000"
        url="http://hocomoco.autosome.ru/motif/AP2D_HUMAN.H11MO.0.D">
      <pos A="0.2329" C="0.483698" G="0.2329" T="0.0505016"/>
      <pos A="0.00490196" C="0.00490196" G="0.985294" T="0.00490196"/>
      <pos A="0.00490196" C="0.620497" G="0.187301" T="0.187301"/>
      <pos A="0.00490196" C="0.985294" G="0.00490196" T="0.00490196"/>
      <pos A="0.00490196" C="0.597697" G="0.00490196" T="0.392499"/>
      <pos A="0.00490196" C="0.00490196" G="0.985294" T="0.00490196"/>
      <pos A="0.392499" C="0.2329" G="0.369699" T="0.00490196"/>
      <pos A="0.00490196" C="0.00490196" G="0.985294" T="0.00490196"/>
      <pos A="0.00490196" C="0.00490196" G="0.985294" T="0.00490196"/>
      <pos A="0.00490196" C="0.802896" G="0.187301" T="0.00490196"/>
      <pos A="0.187301" C="0.2329" G="0.392499" T="0.187301"/>
      <pos A="0.00490196" C="0.802896" G="0.187301" T="0.00490196"/>
      <pos A="0.00490196" C="0.187301" G="0.802896" T="0.00490196"/>
      <pos A="0.0505016" C="0.2329" G="0.0505016" T="0.666097"/>
    </motif>
    <motif db="0" id="ASCL1_HUMAN.H11MO.0.A" length="14" nsites="480" evalue="1.0e+000"
        url="http://hocomoco.autosome.ru/motif/ASCL1_HUMAN.H11MO.0.A">
      <pos A="0.189596" C="0.437461" G="0.175016" T="0.197928"/>
      <pos A="0.218757" C="0.245834" G="0.160435" T="0.374974"/>
      <pos A="0.220839" C="0.254166" G="0.427046" T="0.0979483"/>
      <pos A="0.00630077" C="0.981098" G="0.00421787" T="0.00838367"/>
      <pos A="0.981098" C="0.00421787" G="5.20725e-05" T="0.0146324"/>
      <pos A="0.00630077" C="0.614507" G="0.358311" T="0.0208811"/>
      <pos A="0.00838367" C="0.979015" G="0.00213497" T="0.0104666"/>
      <pos A="0.00838367" C="0.00213497" G="0.00213497" T="0.987346"/>
      <pos A="0.00421787" C="0.00421787" G="0.976932" T="0.0146324"/>
      <pos A="0.00838367" C="0.781139" G="0.083368" T="0.127109"/>
      <pos A="0.0812851" C="0.420798" G="0.00630077" T="0.491616"/>
      <pos A="0.102114" C="0.385388" G="0.274995" T="0.237503"/>
      <pos A="0.131275" C="0.491616" G="0.0979483" T="0.279161"/>
      <pos A="0.166684" C="0.406217" G="0.152104" T="0.274995"/>
    </motif>
    <motif db="0" id="ASCL2_HUMAN.H11MO.0.D" length="9" nsites="499" evalue="1.0e+000"
        url="http://hocomoco.autosome.ru/motif/ASCL2_HUMAN.H11MO.0.D">
      <pos A="0.262523" C="0.352685" G="0.33866" T="0.046133"/>
      <pos A="0.0020537" C="0.989832" G="0.0040573" T="0.0040573"/>
      <pos A="0.985824" C="0.00606091" G="0.0020537" T="0.00606091"/>
      <pos A="0.00606091" C="0.352685" G="0.587107" T="0.0541475"/>
      <pos A="0.0140753" C="0.979814" G="0.0020537" T="0.0040573"/>
      <pos A="0.0040573" C="0.0040573" G="5.00902e-05" T="0.991835"/>
      <pos A="0.0020537" C="0.0100681" G="0.963785" T="0.0240934"/>
      <pos A="0.00606091" C="0.867612" G="0.0140753" T="0.112252"/>
      <pos A="0.102234" C="0.29458" G="0.00806452" T="0.595121"/>
    </motif>
    <motif db="0" id="ATF6A_HUMAN.H11MO.0.B" length="12" nsites="20" evalue="1.0e+000"
        url="http://hocomoco.autosome.ru/motif/ATF6A_HUMAN.H11MO.0.B">
      <pos A="0.184941" C="0.184941" G="0.582951" T="0.047168"/>
      <pos A="0.00124378" C="0.215557" G="0.322713" T="0.460486"/>
      <pos A="0.00124378" C="0.261481" G="0.598259" T="0.139016"/>
      <pos A="0.0930922" C="0.399254" G="0.460486" T="0.047168"/>
      <pos A="0.00124378" C="0.0318599" G="0.00124378" T="0.965653"/>
      <pos A="0.00124378" C="0.047168" G="0.950344" T="0.00124378"/>
      <pos A="0.919728" C="0.047168" G="0.00124378" T="0.0318599"/>
      <pos A="0.00124378" C="0.996269" G="0.00124378" T="0.00124378"/>
      <pos A="0.00124378" C="0.00124378" G="0.996269" T="0.00124378"/>
      <pos A="0.00124378" C="0.00124378" G="0.00124378" T="0.996269"/>
      <pos A="0.00124378" C="0.0930922" G="0.90442" T="0.00124378"/>
      <pos A="0.0930922" C="0.00124378" G="0.90442" T="0.00124378"/>
    </motif>
    <motif db="0" id="ATOH1_HUMAN.H11MO.0.B" length="9" nsites="500" evalue="1.0e+000"
        url="http://hocomoco.autosome.ru/motif/ATOH1_HUMAN.H11MO.0.B">
      <pos A="0.533943" C="0.0420416" G="0.377974" T="0.0460408"/>
      <pos A="0.323985" C="0.154019" G="0.521946" T="4.999e-05"/>
      <pos A="0.00204959" C="0.995851" G="0.00204959" T="4.999e-05"/>
      <pos A="0.99785" C="4.999e-05" G="4.999e-05" T="0.00204959"/>
      <pos A="4.999e-05" C="0.00804839" G="0.973855" T="0.0180464"/>
      <pos A="0.585933" C="0.379974" G="0.0340432" T="4.999e-05"/>
      <pos A="0.0180464" C="0.00604879" G="0.00204959" T="0.973855"/>
      <pos A="0.00204959" C="4.999e-05" G="0.989852" T="0.00804839"/>
      <pos A="0.0320436" C="0.110028" G="0.721906" T="0.136023"/>
    </motif>
    <motif db="0" id="BARH2_HUMAN.H11MO.0.D" length="18" nsites="42825" evalue="1.0e+000"
        url="http://hocomoco.autosome.ru/motif/BARH2_HUMAN.H11MO.0.D">
      <pos A="0.221277" C="0.229626" G="0.413979" T="0.135118"/>
      <pos A="0.167058" C="0.385056" G="0.121355" T="0.326531"/>
      <pos A="0.0090238" C="0.00622148" G="0.00605889" T="0.978696"/>
      <pos A="0.988399" C="0.000650948" G="0.00147868" T="0.00947101"/>
      <pos A="0.99828" C="0.000780282" G="0.000647253" T="0.000292509"/>
      <pos A="0.476164" C="0.00180756" G="0.0308855" T="0.491143"/>
      <pos A="0.0165538" C="0.447798" G="0.0168763" T="0.518772"/>
      <pos A="0.0210791" C="0.00169064" G="0.971392" T="0.00583803"/>
      <pos A="0.204192" C="0.247647" G="0.346599" T="0.201562"/>
      <pos A="0.0565878" C="0.275451" G="0.0624176" T="0.605543"/>
      <pos A="0.144585" C="0.383472" G="0.294382" T="0.17756"/>
      <pos A="0.218691" C="0.379395" G="0.13358" T="0.268334"/>
      <pos A="0.268555" C="0.122333" G="0.101111" T="0.508001"/>
      <pos A="0.522536" C="0.0208406" G="0.0498196" T="0.406804"/>
      <pos A="0.490371" C="0.0184796" G="0.0137296" T="0.47742"/>
      <pos A="0.41991" C="0.0322168" G="0.0496664" T="0.498207"/>
      <pos A="0.336494" C="0.182098" G="0.118011" T="0.363397"/>
      <pos A="0.228191" C="0.155706" G="0.43546" T="0.180643"/>
    </motif>
    <motif db="0" id="BC11A_HUMAN.H11MO.0.A" length="17" nsites="500" evalue="1.0e+000"
        url="http://hocomoco.autosome.ru/motif/BC11A_HUMAN.H11MO.0.A">
      <pos A="0.37573" C="0.184625" G="0.286195" T="0.153451"/>
      <pos A="0.55058" C="0.0994705" G="0.224094" T="0.125856"/>
      <pos A="0.500164" C="0.142363" G="0.230714" T="0.126759"/>
      <pos A="0.589982" C="0.0166164" G="0.226051" T="0.167351"/>
      <pos A="0.187435" C="0.160796" G="0.580417" T="0.071352"/>
      <pos A="0.664511" C="0.0145816" G="0.269377" T="0.051531"/>
      <pos A="0.104037" C="0.0144884" G="0.828551" T="0.0529239"/>
      <pos A="0.200417" C="0.0327717" G="0.758546" T="0.00826493"/>
      <pos A="0.880098" C="0.0431253" G="0.0485975" T="0.0281795"/>
      <pos A="0.867864" C="0.00583965" G="0.0555442" T="0.0707524"/>
      <pos A="0.248399" C="0.226047" G="0.502141" T="0.0234139"/>
      <pos A="0.150158" C="0.154992" G="0.0315585" T="0.663292"/>
      <pos A="0.117832" C="0.0724923" G="0.760189" T="0.0494865"/>
      <pos A="0.658749" C="0.064413" G="0.250663" T="0.0261749"/>
      <pos A="0.458785" C="0.143453" G="0.310166" T="0.0875961"/>
      <pos A="0.622702" C="0.078845" G="0.157294" T="0.141159"/>
      <pos A="0.358985" C="0.2047" G="0.318076" T="0.118238"/>
    </motif>
    <motif db="0" id="BCL6B_HUMAN.H11MO.0.D" length="11" nsites="66" evalue="1.0e+000"
        url="http://hocomoco.autosome.ru/motif/BCL6B_HUMAN.H11MO.0.D">
      <pos A="0.348336" C="0.272693" G="0.166793" T="0.212179"/>
      <pos A="0.045764" C="0.363464" G="0.0155068" T="0.575265"/>
      <pos A="0.0608926" C="0.000378215" G="0.923222" T="0.0155068"/>
      <pos A="0.000378215" C="0.968608" G="0.000378215" T="0.0306354"/>
      <pos A="0.136536" C="0.000378215" G="0.000378215" T="0.862708"/>
      <pos A="0.000378215" C="0.0155068" G="0.000378215" T="0.983737"/>
      <pos A="0.000378215" C="0.000378215" G="0.000378215" T="0.998865"/>
      <pos A="0.000378215" C="0.998865" G="0.000378215" T="0.000378215"/>
      <pos A="0.000378215" C="0.000378215" G="0.439107" T="0.560136"/>
      <pos A="0.97239" C="0.00416036" G="0.019289" T="0.00416036"/>
      <pos A="0.00416036" C="0.00416036" G="0.987519" T="0.00416036"/>
    </motif>
    <motif db="0" id="BHA15_HUMAN.H11MO.0.B" length="11" nsites="500" evalue="1.0e+000"
        url="http://hocomoco.autosome.ru/motif/BHA15_HUMAN.H11MO.0.B">
      <pos A="0.172016" C="0.285993" G="0.471956" T="0.070036"/>
      <pos A="0.15202" C="0.44996" G="0.295991" T="0.10203"/>
      <pos A="0.687912" C="0.0680364" G="0.20001" T="0.0440412"/>
      <pos A="0.279994" C="0.108028" G="0.609928" T="0.00204959"/>
      <pos A="0.0560388" C="0.921866" G="0.0160468" T="0.00604879"/>
      <pos A="0.983853" C="0.00404919" G="0.010048" T="0.00204959"/>
      <pos A="0.00604879" C="0.00404919" G="0.963857" T="0.0260448"/>
      <pos A="0.0540392" C="0.877874" G="0.0640372" T="0.00404919"/>
      <pos A="0.0260448" C="0.0120476" G="0.00404919" T="0.957858"/>
      <pos A="0.00404919" C="0.00404919" G="0.981854" T="0.010048"/>
      <pos A="0.00204959" C="0.14802" G="0.633923" T="0.216007"/>
    </motif>
    <motif db="0" id="BHE23_HUMAN.H11MO.0.D" length="12" nsites="392" evalue="1.0e+000"
        url="http://hocomoco.autosome.ru/motif/BHE23_HUMAN.H11MO.0.D">
      <pos A="0.412586" C="0.0988906" G="0.328424" T="0.160099"/>
      <pos A="0.238523" C="0.192617" G="0.401747" T="0.167113"/>
      <pos A="0.118018" C="0.498023" G="0.26594" T="0.118018"/>
      <pos A="0.577085" C="0.0338562" G="0.288893" T="0.100166"/>
      <pos A="0.11228" C="0.0281178" G="0.239799" T="0.619804"/>
      <pos A="0.568796" C="0.0179163" G="0.290806" T="0.122482"/>
      <pos A="0.104629" C="0.00261413" G="6.37592e-05" T="0.892693"/>
      <pos A="6.37592e-05" C="6.37592e-05" G="0.999809" T="6.37592e-05"/>
      <pos A="0.0128156" C="0.0561719" G="0.614703" T="0.31631"/>
      <pos A="0.098253" C="0.121206" G="0.14416" T="0.636381"/>
      <pos A="0.203456" C="0.114193" G="0.402385" T="0.279967"/>
      <pos A="0.144797" C="0.193254" G="0.381982" T="0.279967"/>
    </motif>
    <motif db="0" id="BHE40_HUMAN.H11MO.0.A" length="10" nsites="500" evalue="1.0e+000"
        url="http://hocomoco.autosome.ru/motif/BHE40_HUMAN.H11MO.0.A">
      <pos A="0.345981" C="0.0840332" G="0.369976" T="0.20001"/>
      <pos A="0.170016" C="0.0140472" G="0.627924" T="0.188012"/>
      <pos A="0.0980304" C="0.89787" G="0.00204959" T="0.00204959"/>
      <pos A="0.943861" C="0.0120476" G="0.0160468" T="0.0280444"/>
      <pos A="0.00804839" C="0.929864" G="0.0160468" T="0.0460408"/>
      <pos A="0.0520396" C="0.0420416" G="0.89987" T="0.00604879"/>
      <pos A="0.0460408" C="0.0140472" G="0.0460408" T="0.893871"/>
      <pos A="0.00204959" C="4.999e-05" G="0.99785" T="4.999e-05"/>
      <pos A="0.583933" C="0.234003" G="0.116027" T="0.0660368"/>
      <pos A="0.0920316" C="0.457958" G="0.379974" T="0.070036"/>
    </motif>
    <motif db="0" id="BHE41_HUMAN.H11MO.0.D" length="20" nsites="10" evalue="1.0e+000"
        url="http://hocomoco.autosome.ru/motif/BHE41_HUMAN.H11MO.0.D">
      <pos A="0.382694" C="0.0764775" G="0.168342" T="0.372486"/>
      <pos A="0.00247525" C="0.584286" G="0.410763" T="0.00247525"/>
      <pos A="0.298484" C="0.308691" G="0.298484" T="0.0943401"/>
      <pos A="0.400556" C="0.104547" G="0.492421" T="0.00247525"/>
      <pos A="0.104547" C="0.104547" G="0.410763" T="0.380142"/>
      <pos A="0.00247525" C="0.400556" G="0.492421" T="0.104547"/>
      <pos A="0.00247525" C="0.492421" G="0.00247525" T="0.502628"/>
      <pos A="0.00247525" C="0.992574" G="0.00247525" T="0.00247525"/>
      <pos A="0.706772" C="0.00247525" G="0.196412" T="0.0943401"/>
      <pos A="0.206619" C="0.594493" G="0.0943401" T="0.104547"/>
      <pos A="0.00247525" C="0.104547" G="0.798637" T="0.0943401"/>
      <pos A="0.00247525" C="0.00247525" G="0.00247525" T="0.992574"/>
      <pos A="0.00247525" C="0.00247525" G="0.992574" T="0.00247525"/>
      <pos A="0.308691" C="0.594493" G="0.0943401" T="0.00247525"/>
      <pos A="0.410763" C="0.196412" G="0.104547" T="0.288277"/>
      <pos A="0.00247525" C="0.0943401" G="0.706772" T="0.196412"/>
      <pos A="0.492421" C="0.196412" G="0.308691" T="0.00247525"/>
      <pos A="0.400556" C="0.0943401" G="0.400556" T="0.104547"/>
      <pos A="0.308691" C="0.104547" G="0.584286" T="0.00247525"/>
      <pos A="0.232137" C="0.324002" G="0.324002" T="0.119858"/>
    </motif>
    <motif db="0" id="BMAL1_HUMAN.H11MO.0.A" length="11" nsites="410" evalue="1.0e+000"
        url="http://hocomoco.autosome.ru/motif/BMAL1_HUMAN.H11MO.0.A">
      <pos A="0.160997" C="0.160997" G="0.370702" T="0.307303"/>
      <pos A="0.173189" C="0.521885" G="0.292673" T="0.0122531"/>
      <pos A="0.0658986" C="0.926664" G="0.00249939" T="0.00493782"/>
      <pos A="0.897403" C="0.0122531" G="0.034199" T="0.0561448"/>
      <pos A="0.0244453" C="0.73159" G="0.034199" T="0.209766"/>
      <pos A="0.00737625" C="0.0220068" G="0.951049" T="0.0195684"/>
      <pos A="0.0146915" C="6.09607e-05" G="0.0122531" T="0.972994"/>
      <pos A="6.09607e-05" C="0.00493782" G="0.975433" T="0.0195684"/>
      <pos A="0.453609" C="0.26585" G="0.0268837" T="0.253658"/>
      <pos A="0.051268" C="0.492624" G="0.292673" T="0.163436"/>
      <pos A="0.139051" C="0.319495" G="0.143928" T="0.397525"/>
    </motif>
    <motif db="0" id="BRAC_HUMAN.H11MO.0.A" length="20" nsites="500" evalue="1.0e+000"
        url="http://hocomoco.autosome.ru/motif/BRAC_HUMAN.H11MO.0.A">
      <pos A="0.120026" C="0.252" G="0.146021" T="0.481954"/>
      <pos A="0.0780344" C="0.20201" G="0.106029" T="0.613927"/>
      <pos A="0.335983" C="0.311988" G="0.224005" T="0.128024"/>
      <pos A="0.333983" C="0.164017" G="0.379974" T="0.122026"/>
      <pos A="0.138022" C="0.673915" G="0.128024" T="0.060038"/>
      <pos A="0.669916" C="0.0720356" G="0.162018" T="0.0960308"/>
      <pos A="0.19801" C="0.174015" G="0.407968" T="0.220006"/>
      <pos A="0.182014" C="0.252" G="0.40197" T="0.164017"/>
      <pos A="0.244001" C="0.166017" G="0.339982" T="0.25"/>
      <pos A="0.469956" C="0.190012" G="0.230004" T="0.110028"/>
      <pos A="0.343981" C="0.0520396" G="0.437962" T="0.166017"/>
      <pos A="0.060038" C="0.128024" G="0.7479" T="0.0640372"/>
      <pos A="0.0380424" C="0.0160468" G="0.00404919" T="0.941862"/>
      <pos A="0.00204959" C="0.0140472" G="0.969856" T="0.0140472"/>
      <pos A="0.224005" C="0.0520396" G="0.0440412" T="0.679914"/>
      <pos A="0.0320436" C="0.15202" G="0.631924" T="0.184013"/>
      <pos A="0.905869" C="0.020046" G="0.0620376" T="0.0120476"/>
      <pos A="0.659918" C="0.0580384" G="0.222006" T="0.060038"/>
      <pos A="0.34998" C="0.0880324" G="0.261998" T="0.29999"/>
      <pos A="0.20001" C="0.136023" G="0.19801" T="0.465957"/>
    </motif>
    <motif db="0" id="BSH_HUMAN.H11MO.0.D" length="14" nsites="8213" evalue="1.0e+000"
        url="http://hocomoco.autosome.ru/motif/BSH_HUMAN.H11MO.0.D">
      <pos A="0.218526" C="0.0920207" G="0.0771664" T="0.612287"/>
      <pos A="0.659285" C="0.0634078" G="0.111989" T="0.165318"/>
      <pos A="0.688689" C="0.0620076" G="0.0914728" T="0.15783"/>
      <pos A="0.11969" C="0.187265" G="0.189091" T="0.503954"/>
      <pos A="0.148516" C="0.178224" G="0.366826" T="0.306434"/>
      <pos A="0.398939" C="0.209729" G="0.253196" T="0.138136"/>
      <pos A="0.0881853" C="0.22991" G="0.551226" T="0.130678"/>
      <pos A="0.240381" C="0.158926" G="0.119477" T="0.481216"/>
      <pos A="0.000733584" C="0.00134237" G="3.04392e-06" T="0.997921"/>
      <pos A="0.997921" C="3.04392e-06" G="0.00195115" T="0.000124801"/>
      <pos A="0.99853" C="0.000490071" G="0.000490071" T="0.000490071"/>
      <pos A="0.0529672" C="0.0775621" G="0.0651429" T="0.804328"/>
      <pos A="0.0935426" C="0.228571" G="0.267168" T="0.410719"/>
      <pos A="0.326189" C="0.0849892" G="0.477168" T="0.111654"/>
    </motif>
    <motif db="0" id="CLOCK_HUMAN.H11MO.0.C" length="14" nsites="252" evalue="1.0e+000"
        url="http://hocomoco.autosome.ru/motif/CLOCK_HUMAN.H11MO.0.C">
      <pos A="0.158766" C="0.599068" G="0.1786" T="0.063566"/>
      <pos A="0.424534" C="0.115133" G="0.1905" T="0.269833"/>
      <pos A="0.2024" C="0.146866" G="0.511801" T="0.138933"/>
      <pos A="0.337267" C="0.3214" G="0.1667" T="0.174633"/>
      <pos A="0.0952995" C="0.848969" G="0.0437326" T="0.0119992"/>
      <pos A="0.809302" C="0.063566" G="0.0437326" T="0.0833994"/>
      <pos A="0.1548" C="0.607001" G="0.127033" T="0.111166"/>
      <pos A="0.253967" C="0.0556327" G="0.642701" T="0.0476993"/>
      <pos A="0.0952995" C="0.1191" G="0.0437326" T="0.741868"/>
      <pos A="0.0873661" C="0.0238992" G="0.860869" T="0.0278659"/>
      <pos A="0.400734" C="0.313467" G="0.1786" T="0.1072"/>
      <pos A="0.369" C="0.242067" G="0.281733" T="0.1072"/>
      <pos A="0.222233" C="0.388834" G="0.289667" T="0.0992662"/>
      <pos A="0.491967" C="0.2976" G="0.0238992" T="0.186533"/>
    </motif>
    <motif db="0" id="COT1_HUMAN.H11MO.0.C" length="17" nsites="500" evalue="1.0e+000"
        url="http://hocomoco.autosome.ru/motif/COT1_HUMAN.H11MO.0.C">
      <pos A="0.180014" C="0.146021" G="0.539942" T="0.134023"/>
      <pos A="0.287992" C="0.0740352" G="0.54994" T="0.0880324"/>
      <pos A="0.248" C="0.0780344" G="0.591932" T="0.0820336"/>
      <pos A="0.208008" C="0.118026" G="0.589932" T="0.0840332"/>
      <pos A="0.0860328" C="0.15002" G="0.361978" T="0.40197"/>
      <pos A="0.132024" C="0.475955" G="0.289992" T="0.10203"/>
      <pos A="0.631924" C="0.112028" G="0.194011" T="0.0620376"/>
      <pos A="0.411968" C="0.0480404" G="0.523945" T="0.0160468"/>
      <pos A="0.725905" C="4.999e-05" G="0.269996" T="0.00404919"/>
      <pos A="0.0180464" C="4.999e-05" G="0.911868" T="0.070036"/>
      <pos A="0.0160468" C="0.010048" G="0.961858" T="0.0120476"/>
      <pos A="0.010048" C="0.0780344" G="0.279994" T="0.631924"/>
      <pos A="0.0660368" C="0.863877" G="0.0420416" T="0.0280444"/>
      <pos A="0.959858" C="0.00404919" G="0.0160468" T="0.020046"/>
      <pos A="0.204009" C="0.126025" G="0.517946" T="0.15202"/>
      <pos A="0.226005" C="0.184013" G="0.493951" T="0.0960308"/>
      <pos A="0.186013" C="0.168016" G="0.505949" T="0.140022"/>
    </motif>
    <motif db="0" id="COT2_HUMAN.H11MO.1.A" length="17" nsites="500" evalue="1.0e+000"
        url="http://hocomoco.autosome.ru/motif/COT2_HUMAN.H11MO.1.A">
      <pos A="0.315987" C="0.0860328" G="0.429964" T="0.168016"/>
      <pos A="0.263997" C="0.0460408" G="0.563937" T="0.126025"/>
      <pos A="0.269996" C="0.10203" G="0.507948" T="0.120026"/>
      <pos A="0.182014" C="0.184013" G="0.511948" T="0.122026"/>
      <pos A="0.128024" C="0.263997" G="0.20001" T="0.407968"/>
      <pos A="0.19801" C="0.543941" G="0.124025" T="0.134023"/>
      <pos A="0.637922" C="0.0760348" G="0.118026" T="0.168016"/>
      <pos A="0.49795" C="0.0240452" G="0.457958" T="0.020046"/>
      <pos A="0.731904" C="0.00204959" G="0.257998" T="0.00804839"/>
      <pos A="0.0260448" C="0.00404919" G="0.89987" T="0.070036"/>
      <pos A="0.0280444" C="0.010048" G="0.909868" T="0.0520396"/>
      <pos A="0.0120476" C="0.0480404" G="0.184013" T="0.755899"/>
      <pos A="0.070036" C="0.831884" G="0.0480404" T="0.05004"/>
      <pos A="0.957858" C="0.0140472" G="0.0160468" T="0.0120476"/>
      <pos A="0.226005" C="0.180014" G="0.415967" T="0.178014"/>
      <pos A="0.30199" C="0.196011" G="0.373975" T="0.128024"/>
      <pos A="0.259998" C="0.154019" G="0.463957" T="0.122026"/>
    </motif>
    <motif db="0" id="CR3L1_HUMAN.H11MO.0.D" length="11" nsites="30982" evalue="1.0e+000"
        url="http://hocomoco.autosome.ru/motif/CR3L1_HUMAN.H11MO.0.D">
      <pos A="0.071483" C="0.0761542" G="0.686216" T="0.166147"/>
      <pos A="0.265587" C="0.581048" G="0.00339906" T="0.149966"/>
      <pos A="0.0281621" C="0.788326" G="0.159464" T="0.0240475"/>
      <pos A="0.999998" C="8.06918e-07" G="8.06918e-07" T="8.06918e-07"/>
      <pos A="8.06918e-07" C="0.999998" G="8.06918e-07" T="8.06918e-07"/>
      <pos A="8.06918e-07" C="8.06918e-07" G="0.999998" T="8.06918e-07"/>
      <pos A="8.06918e-07" C="8.06918e-07" G="8.06918e-07" T="0.999998"/>
      <pos A="8.06918e-07" C="8.06918e-07" G="0.999998" T="8.06918e-07"/>
      <pos A="8.06918e-07" C="8.06918e-07" G="0.999998" T="8.06918e-07"/>
      <pos A="8.06918e-07" C="0.999998" G="8.06918e-07" T="8.06918e-07"/>
      <pos A="0.982503" C="0.00583243" G="0.00583243" T="0.00583243"/>
    </motif>
    <motif db="0" id="CTCFL_HUMAN.H11MO.0.A" length="17" nsites="450" evalue="1.0e+000"
        url="http://hocomoco.autosome.ru/motif/CTCFL_HUMAN.H11MO.0.A">
      <pos A="0.166685" C="0.182237" G="0.44218" T="0.208898"/>
      <pos A="0.0444901" C="0.833204" G="0.0733726" T="0.0489336"/>
      <pos A="0.0178294" C="0.942068" G="0.0267163" T="0.0133859"/>
      <pos A="0.33998" C="0.0689291" G="0.373306" T="0.217785"/>
      <pos A="0.124472" C="0.446623" G="0.417741" T="0.0111642"/>
      <pos A="0.142246" C="0.511053" G="0.0911464" T="0.255554"/>
      <pos A="0.873195" C="0.0444901" G="0.0311597" T="0.0511553"/>
      <pos A="0.00894246" C="0.0111642" G="0.977616" T="0.00227727"/>
      <pos A="0.231115" C="5.55432e-05" G="0.755443" T="0.0133859"/>
      <pos A="0.0800378" C="0.0911464" G="0.733226" T="0.0955899"/>
      <pos A="0.00894246" C="0.00227727" G="0.98206" T="0.00672073"/>
      <pos A="0.0111642" C="0.0133859" G="0.935403" T="0.0400467"/>
      <pos A="0.0822595" C="0.897634" G="0.004499" T="0.0156076"/>
      <pos A="0.21112" C="0.004499" G="0.768774" T="0.0156076"/>
      <pos A="0.028938" C="0.706565" G="0.206676" T="0.0578205"/>
      <pos A="0.128916" C="0.408854" G="0.077816" T="0.384415"/>
      <pos A="0.264441" C="0.26222" G="0.379971" T="0.0933681"/>
    </motif>
    <motif db="0" id="CTCF_HUMAN.H11MO.0.A" length="19" nsites="500" evalue="1.0e+000"
        url="http://hocomoco.autosome.ru/motif/CTCF_HUMAN.H11MO.0.A">
      <pos A="0.0940312" C="0.359978" G="0.126025" T="0.419966"/>
      <pos A="0.15202" C="0.168016" G="0.521946" T="0.158018"/>
      <pos A="0.257998" C="0.0840332" G="0.553939" T="0.104029"/>
      <pos A="0.0680364" C="0.855879" G="0.0360428" T="0.040042"/>
      <pos A="0.00204959" C="0.995851" G="0.00204959" T="4.999e-05"/>
      <pos A="0.69991" C="0.00604879" G="0.242002" T="0.0520396"/>
      <pos A="0.0160468" C="0.65192" G="0.321986" T="0.010048"/>
      <pos A="0.0980304" C="0.593931" G="0.0740352" T="0.234003"/>
      <pos A="0.905869" C="0.0180464" G="0.0540392" T="0.0220456"/>
      <pos A="0.00204959" C="0.00204959" G="0.991852" T="0.00404919"/>
      <pos A="0.385973" C="4.999e-05" G="0.611928" T="0.00204959"/>
      <pos A="0.0260448" C="0.0260448" G="0.587932" T="0.359978"/>
      <pos A="0.0120476" C="0.00204959" G="0.983853" T="0.00204959"/>
      <pos A="0.05004" C="0.0260448" G="0.859878" T="0.0640372"/>
      <pos A="0.0680364" C="0.875875" G="0.0120476" T="0.0440412"/>
      <pos A="0.395971" C="0.0140472" G="0.583933" T="0.00604879"/>
      <pos A="0.0760348" C="0.561938" G="0.325985" T="0.0360428"/>
      <pos A="0.0960308" C="0.421966" G="0.116027" T="0.365977"/>
      <pos A="0.371976" C="0.267996" G="0.315987" T="0.0440412"/>
    </motif>
    <motif db="0" id="DLX1_HUMAN.H11MO.0.D" length="16" nsites="16252" evalue="1.0e+000"
        url="http://hocomoco.autosome.ru/motif/DLX1_HUMAN.H11MO.0.D">
      <pos A="0.356832" C="0.136116" G="0.136793" T="0.370259"/>
      <pos A="0.452964" C="0.0963251" G="0.0763799" T="0.374331"/>
      <pos A="0.532742" C="0.0579052" G="0.0766995" T="0.332653"/>
      <pos A="0.46403" C="0.0493464" G="0.0743764" T="0.412248"/>
      <pos A="0.339625" C="0.0394757" G="0.110197" T="0.510702"/>
      <pos A="0.22041" C="0.0722778" G="0.11822" T="0.589092"/>
      <pos A="0.562225" C="0.0896903" G="0.152019" T="0.196065"/>
      <pos A="0.164777" C="0.141951" G="0.203084" T="0.490188"/>
      <pos A="0.125209" C="0.153758" G="0.58495" T="0.136083"/>
      <pos A="0.101867" C="0.460239" G="0.302962" T="0.134932"/>
      <pos A="0.220662" C="0.128848" G="0.000135811" T="0.650354"/>
      <pos A="0.992561" C="0.00306575" G="0.00435255" T="2.072e-05"/>
      <pos A="0.996767" C="0.000739225" G="0.000854315" T="0.00163914"/>
      <pos A="0.0116504" C="0.0106562" G="0.00950858" T="0.968185"/>
      <pos A="0.0369355" C="0.035676" G="0.0740189" T="0.85337"/>
      <pos A="0.594043" C="0.108977" G="0.168693" T="0.128287"/>
    </motif>
    <motif db="0" id="DLX6_HUMAN.H11MO.0.D" length="15" nsites="1138" evalue="1.0e+000"
        url="http://hocomoco.autosome.ru/motif/DLX6_HUMAN.H11MO.0.D">
      <pos A="0.399591" C="0.128086" G="0.103484" T="0.368838"/>
      <pos A="0.481966" C="0.0733899" G="0.0672393" T="0.377405"/>
      <pos A="0.438252" C="0.0674589" G="0.095576" T="0.398713"/>
      <pos A="0.347311" C="0.0837141" G="0.128526" T="0.440449"/>
      <pos A="0.293494" C="0.105461" G="0.187176" T="0.41387"/>
      <pos A="0.326004" C="0.118641" G="0.25659" T="0.298765"/>
      <pos A="0.310188" C="0.198599" G="0.303159" T="0.188055"/>
      <pos A="0.216172" C="0.21705" G="0.359393" T="0.207385"/>
      <pos A="0.227594" C="0.208264" G="0.311067" T="0.253075"/>
      <pos A="0.00880854" C="0.228473" G="0.00265794" T="0.760061"/>
      <pos A="0.95688" C="0.00792988" G="0.0272603" T="0.00792988"/>
      <pos A="0.987633" C="0.00880854" G="0.00177928" T="0.00177928"/>
      <pos A="0.00331693" C="0.00507425" G="0.0059529" T="0.985656"/>
      <pos A="0.0195721" C="0.0160575" G="0.0345093" T="0.929861"/>
      <pos A="0.659454" C="0.0162771" G="0.293054" T="0.0312143"/>
    </motif>
    <motif db="0" id="DMBX1_HUMAN.H11MO.0.D" length="20" nsites="29" evalue="1.0e+000"
        url="http://hocomoco.autosome.ru/motif/DMBX1_HUMAN.H11MO.0.D">
      <pos A="0.17268" C="0.275773" G="0.138316" T="0.41323"/>
      <pos A="0.421821" C="0.284364" G="0.112543" T="0.181271"/>
      <pos A="0.430412" C="0.292955" G="0.155498" T="0.121134"/>
      <pos A="0.207045" C="0.138316" G="0.103952" T="0.550687"/>
      <pos A="0.41323" C="0.0352234" G="0.0352234" T="0.516323"/>
      <pos A="0.516323" C="0.0352234" G="0.0352234" T="0.41323"/>
      <pos A="0.310137" C="0.103952" G="0.0352234" T="0.550687"/>
      <pos A="0.550687" C="0.17268" G="0.0352234" T="0.241409"/>
      <pos A="0.585052" C="0.103952" G="0.0352234" T="0.275773"/>
      <pos A="0.138316" C="0.310137" G="0.17268" T="0.378866"/>
      <pos A="0.103952" C="0.619416" G="0.0352234" T="0.241409"/>
      <pos A="0.000859107" C="0.447595" G="0.0695876" T="0.481959"/>
      <pos A="0.756873" C="0.0352234" G="0.138316" T="0.0695876"/>
      <pos A="0.89433" C="0.0352234" G="0.0695876" T="0.000859107"/>
      <pos A="0.000859107" C="0.0352234" G="0.000859107" T="0.963058"/>
      <pos A="0.000859107" C="0.000859107" G="0.000859107" T="0.997423"/>
      <pos A="0.997423" C="0.000859107" G="0.000859107" T="0.000859107"/>
      <pos A="0.619416" C="0.138316" G="0.138316" T="0.103952"/>
      <pos A="0.0953608" C="0.232818" G="0.335911" T="0.335911"/>
      <pos A="0.241409" C="0.103952" G="0.241409" T="0.41323"/>
    </motif>
    <motif db="0" id="ERR1_HUMAN.H11MO.0.A" length="15" nsites="284" evalue="1.0e+000"
        url="http://hocomoco.autosome.ru/motif/ERR1_HUMAN.H11MO.0.A">
      <pos A="0.102165" C="0.408395" G="0.228881" T="0.26056"/>
      <pos A="0.0775255" C="0.390795" G="0.0493664" T="0.482313"/>
      <pos A="0.102165" C="0.682946" G="0.183122" T="0.031767"/>
      <pos A="0.915259" C="0.00712777" G="0.0669659" T="0.0106477"/>
      <pos A="0.971577" C="8.79972e-05" G="0.0282471" T="8.79972e-05"/>
      <pos A="0.00360788" C="8.79972e-05" G="0.989176" T="0.00712777"/>
      <pos A="0.00712777" C="0.00360788" G="0.989176" T="8.79972e-05"/>
      <pos A="0.063446" C="0.00360788" G="0.0458465" T="0.8871"/>
      <pos A="8.79972e-05" C="0.922298" G="0.0528863" T="0.0247272"/>
      <pos A="0.985656" C="0.00360788" G="0.00712777" T="0.00360788"/>
      <pos A="0.23592" C="0.429514" G="0.140883" T="0.193682"/>
      <pos A="0.418955" C="0.197202" G="0.183122" T="0.200722"/>
      <pos A="0.147923" C="0.345037" G="0.302798" T="0.204241"/>
      <pos A="0.411915" C="0.172562" G="0.193682" T="0.221841"/>
      <pos A="0.207761" C="0.24296" G="0.397835" T="0.151443"/>
    </motif>
    <motif db="0" id="ERR2_HUMAN.H11MO.0.A" length="9" nsites="3662" evalue="1.0e+000"
        url="http://hocomoco.autosome.ru/motif/ERR2_HUMAN.H11MO.0.A">
      <pos A="0.0588136" C="0.303122" G="0.169218" T="0.468847"/>
      <pos A="0.0678225" C="0.711331" G="0.14321" T="0.077636"/>
      <pos A="0.934264" C="0.00636282" G="0.0541157" T="0.00525743"/>
      <pos A="0.986217" C="0.000614791" G="0.0116687" T="0.0014991"/>
      <pos A="0.00553378" C="0.000448983" G="0.988926" T="0.00509162"/>
      <pos A="0.00243868" C="0.00155437" G="0.993789" T="0.00221761"/>
      <pos A="0.0388613" C="0.0402052" G="0.0884513" T="0.832482"/>
      <pos A="0.00188599" C="0.876694" G="0.0717641" T="0.0496563"/>
      <pos A="0.927725" C="0.00492581" G="0.060876" T="0.00647336"/>
    </motif>
    <motif db="0" id="ERR3_HUMAN.H11MO.0.B" length="9" nsites="14" evalue="1.0e+000"
        url="http://hocomoco.autosome.ru/motif/ERR3_HUMAN.H11MO.0.B">
      <pos A="0.0710457" C="0.00177305" G="0.148015" T="0.779166"/>
      <pos A="0.0710457" C="0.709893" G="0.0710457" T="0.148015"/>
      <pos A="0.786863" C="0.00177305" G="0.209591" T="0.00177305"/>
      <pos A="0.994681" C="0.00177305" G="0.00177305" T="0.00177305"/>
      <pos A="0.00177305" C="0.0710457" G="0.856136" T="0.0710457"/>
      <pos A="0.00177305" C="0.0710457" G="0.925408" T="0.00177305"/>
      <pos A="0.0710457" C="0.00177305" G="0.00177305" T="0.925408"/>
      <pos A="0.0710457" C="0.786863" G="0.00177305" T="0.140318"/>
      <pos A="0.821499" C="0.0364094" G="0.105682" T="0.0364094"/>
    </motif>
    <motif db="0" id="ETS2_HUMAN.H11MO.0.B" length="13" nsites="500" evalue="1.0e+000"
        url="http://hocomoco.autosome.ru/motif/ETS2_HUMAN.H11MO.0.B">
      <pos A="0.230004" C="0.140022" G="0.435963" T="0.194011"/>
      <pos A="0.317986" C="0.146021" G="0.345981" T="0.190012"/>
      <pos A="0.321986" C="0.279994" G="0.29799" T="0.10003"/>
      <pos A="0.473955" C="0.0760348" G="0.365977" T="0.0840332"/>
      <pos A="0.192012" C="0.00804839" G="0.7519" T="0.0480404"/>
      <pos A="0.00404919" C="0.010048" G="0.967856" T="0.0180464"/>
      <pos A="0.981854" C="0.0160468" G="4.999e-05" T="0.00204959"/>
      <pos A="0.953859" C="0.0180464" G="0.0240452" T="0.00404919"/>
      <pos A="0.381974" C="0.0840332" G="0.519946" T="0.0140472"/>
      <pos A="0.391972" C="0.261998" G="0.19801" T="0.14802"/>
      <pos A="0.421966" C="0.0480404" G="0.459958" T="0.070036"/>
      <pos A="0.329984" C="0.0860328" G="0.495951" T="0.0880324"/>
      <pos A="0.495951" C="0.10003" G="0.319986" T="0.0840332"/>
    </motif>
    <motif db="0" id="FOXD3_HUMAN.H11MO.0.D" length="15" nsites="465" evalue="1.0e+000"
        url="http://hocomoco.autosome.ru/motif/FOXD3_HUMAN.H11MO.0.D">
      <pos A="0.157009" C="0.17636" G="0.298914" T="0.367717"/>
      <pos A="0.118308" C="0.217211" G="0.266663" T="0.397818"/>
      <pos A="0.135508" C="0.00650398" G="0.0559557" T="0.802032"/>
      <pos A="0.0387551" C="0.0688562" G="0.872984" T="0.0194044"/>
      <pos A="0.092507" C="0.0516556" G="0.036605" T="0.819232"/>
      <pos A="0.036605" C="0.111858" G="0.0495055" T="0.802032"/>
      <pos A="0.0538056" C="5.37519e-05" G="0.0946571" T="0.851484"/>
      <pos A="0.339766" C="0.200011" G="0.225812" T="0.234412"/>
      <pos A="0.0581058" C="0.599925" G="0.0624059" T="0.279564"/>
      <pos A="0.294614" C="0.202161" G="0.0409052" T="0.46232"/>
      <pos A="0.109708" C="0.223662" G="0.0710062" T="0.595625"/>
      <pos A="0.404268" C="0.0473554" G="0.146259" T="0.402118"/>
      <pos A="0.230112" C="0.141959" G="0.427919" T="0.200011"/>
      <pos A="0.101107" C="0.363416" G="0.348366" T="0.18711"/>
      <pos A="0.356966" C="0.292464" G="0.111858" T="0.238712"/>
    </motif>
    <motif db="0" id="FOXO1_HUMAN.H11MO.0.A" length="12" nsites="500" evalue="1.0e+000"
        url="http://hocomoco.autosome.ru/motif/FOXO1_HUMAN.H11MO.0.A">
      <pos A="0.186013" C="0.160018" G="0.259998" T="0.393971"/>
      <pos A="0.0960308" C="0.309988" G="0.255999" T="0.337982"/>
      <pos A="0.060038" C="0.45196" G="0.253999" T="0.234003"/>
      <pos A="0.040042" C="0.477954" G="0.170016" T="0.311988"/>
      <pos A="0.00604879" C="0.0120476" G="0.0140472" T="0.967856"/>
      <pos A="0.0320436" C="0.0340432" G="0.917866" T="0.0160468"/>
      <pos A="0.00404919" C="0.186013" G="0.0160468" T="0.793891"/>
      <pos A="0.010048" C="0.030044" G="0.0620376" T="0.89787"/>
      <pos A="0.0120476" C="0.040042" G="0.222006" T="0.725905"/>
      <pos A="0.403969" C="0.224005" G="0.0520396" T="0.319986"/>
      <pos A="0.00604879" C="0.691912" G="0.0520396" T="0.25"/>
      <pos A="0.226005" C="0.263997" G="0.176015" T="0.333983"/>
    </motif>
    <motif db="0" id="FOXO3_HUMAN.H11MO.0.B" length="10" nsites="500" evalue="1.0e+000"
        url="http://hocomoco.autosome.ru/motif/FOXO3_HUMAN.H11MO.0.B">
      <pos A="0.112028" C="0.393971" G="0.261998" T="0.232004"/>
      <pos A="0.0580384" C="0.365977" G="0.188012" T="0.387972"/>
      <pos A="0.020046" C="0.00604879" G="4.999e-05" T="0.973855"/>
      <pos A="0.0520396" C="0.00404919" G="0.941862" T="0.00204959"/>
      <pos A="4.999e-05" C="0.00604879" G="0.00604879" T="0.987852"/>
      <pos A="0.00404919" C="0.00204959" G="0.030044" T="0.963857"/>
      <pos A="0.00204959" C="0.010048" G="0.140022" T="0.84788"/>
      <pos A="0.779894" C="0.0580384" G="0.020046" T="0.142022"/>
      <pos A="0.00204959" C="0.861878" G="0.00804839" T="0.128024"/>
      <pos A="0.383973" C="0.259998" G="0.0460408" T="0.309988"/>
    </motif>
    <motif db="0" id="FOXP2_HUMAN.H11MO.0.C" length="9" nsites="500" evalue="1.0e+000"
        url="http://hocomoco.autosome.ru/motif/FOXP2_HUMAN.H11MO.0.C">
      <pos A="0.0720356" C="0.39997" G="0.216007" T="0.311988"/>
      <pos A="0.00604879" C="0.00404919" G="0.0140472" T="0.975855"/>
      <pos A="0.040042" C="0.00804839" G="0.94786" T="0.00404919"/>
      <pos A="0.00604879" C="0.0140472" G="0.0120476" T="0.967856"/>
      <pos A="0.00204959" C="0.010048" G="0.0880324" T="0.89987"/>
      <pos A="4.999e-05" C="4.999e-05" G="0.174015" T="0.825885"/>
      <pos A="0.787892" C="0.10003" G="0.0340432" T="0.0780344"/>
      <pos A="0.00804839" C="0.7479" G="0.030044" T="0.214007"/>
      <pos A="0.339982" C="0.289992" G="0.104029" T="0.265997"/>
    </motif>
    <motif db="0" id="GATA1_HUMAN.H11MO.0.A" length="19" nsites="500" evalue="1.0e+000"
        url="http://hocomoco.autosome.ru/motif/GATA1_HUMAN.H11MO.0.A">
      <pos A="0.192012" C="0.403969" G="0.206009" T="0.19801"/>
      <pos A="0.116027" C="0.144021" G="0.190012" T="0.54994"/>
      <pos A="0.0560388" C="0.0780344" G="0.639922" T="0.226005"/>
      <pos A="0.118026" C="0.206009" G="0.389972" T="0.285993"/>
      <pos A="0.194011" C="0.313987" G="0.281994" T="0.210008"/>
      <pos A="0.267996" C="0.246001" G="0.277994" T="0.208008"/>
      <pos A="0.224005" C="0.210008" G="0.367976" T="0.19801"/>
      <pos A="0.261998" C="0.168016" G="0.339982" T="0.230004"/>
      <pos A="0.214007" C="0.224005" G="0.313987" T="0.248"/>
      <pos A="0.331984" C="0.188012" G="0.323985" T="0.156019"/>
      <pos A="0.184013" C="0.387972" G="0.321986" T="0.106029"/>
      <pos A="0.719906" C="0.020046" G="0.00804839" T="0.252"/>
      <pos A="0.00604879" C="4.999e-05" G="0.993851" T="4.999e-05"/>
      <pos A="0.995851" C="4.999e-05" G="4.999e-05" T="0.00404919"/>
      <pos A="0.00204959" C="4.999e-05" G="0.0120476" T="0.985853"/>
      <pos A="0.945861" C="0.00404919" G="0.0140472" T="0.0360428"/>
      <pos A="0.857878" C="0.0160468" G="0.090032" T="0.0360428"/>
      <pos A="0.214007" C="0.154019" G="0.553939" T="0.0780344"/>
      <pos A="0.35198" C="0.188012" G="0.345981" T="0.114027"/>
    </motif>
    <motif db="0" id="GATA2_HUMAN.H11MO.0.A" length="19" nsites="500" evalue="1.0e+000"
        url="http://hocomoco.autosome.ru/motif/GATA2_HUMAN.H11MO.0.A">
      <pos A="0.132024" C="0.45196" G="0.226005" T="0.190012"/>
      <pos A="0.124025" C="0.104029" G="0.158018" T="0.613927"/>
      <pos A="0.080034" C="0.05004" G="0.65192" T="0.218006"/>
      <pos A="0.132024" C="0.222006" G="0.413967" T="0.232004"/>
      <pos A="0.271996" C="0.156019" G="0.289992" T="0.281994"/>
      <pos A="0.303989" C="0.158018" G="0.305989" T="0.232004"/>
      <pos A="0.248" C="0.19801" G="0.367976" T="0.186013"/>
      <pos A="0.269996" C="0.196011" G="0.275995" T="0.257998"/>
      <pos A="0.222006" C="0.224005" G="0.267996" T="0.285993"/>
      <pos A="0.325985" C="0.114027" G="0.343981" T="0.216007"/>
      <pos A="0.192012" C="0.337982" G="0.371976" T="0.0980304"/>
      <pos A="0.773895" C="0.00404919" G="0.00804839" T="0.214007"/>
      <pos A="4.999e-05" C="4.999e-05" G="0.995851" T="0.00404919"/>
      <pos A="0.985853" C="4.999e-05" G="0.00804839" T="0.00604879"/>
      <pos A="0.00604879" C="0.00204959" G="0.0160468" T="0.975855"/>
      <pos A="0.965857" C="0.00604879" G="4.999e-05" T="0.0280444"/>
      <pos A="0.843881" C="0.010048" G="0.114027" T="0.0320436"/>
      <pos A="0.140022" C="0.168016" G="0.627924" T="0.0640372"/>
      <pos A="0.343981" C="0.192012" G="0.389972" T="0.0740352"/>
    </motif>
    <motif db="0" id="GATA5_HUMAN.H11MO.0.D" length="17" nsites="13" evalue="1.0e+000"
        url="http://hocomoco.autosome.ru/motif/GATA5_HUMAN.H11MO.0.D">
      <pos A="0.309884" C="0.0789023" G="0.0874572" T="0.523756"/>
      <pos A="0.395433" C="0.292774" G="0.23289" T="0.0789023"/>
      <pos A="0.703409" C="0.138787" G="0.0789023" T="0.0789023"/>
      <pos A="0.301329" C="0.164451" G="0.318439" T="0.21578"/>
      <pos A="0.523756" C="0.0019084" G="0.164451" T="0.309884"/>
      <pos A="0.0019084" C="0.0019084" G="0.994275" T="0.0019084"/>
      <pos A="0.994275" C="0.0019084" G="0.0019084" T="0.0019084"/>
      <pos A="0.0019084" C="0.0019084" G="0.0019084" T="0.994275"/>
      <pos A="0.686299" C="0.0019084" G="0.0019084" T="0.309884"/>
      <pos A="0.686299" C="0.0019084" G="0.147341" T="0.164451"/>
      <pos A="0.0789023" C="0.455317" G="0.224335" T="0.241445"/>
      <pos A="0.155896" C="0.21578" G="0.155896" T="0.472427"/>
      <pos A="0.155896" C="0.292774" G="0.147341" T="0.403988"/>
      <pos A="0.438207" C="0.0789023" G="0.309884" T="0.173006"/>
      <pos A="0.386878" C="0.0019084" G="0.532311" T="0.0789023"/>
      <pos A="0.395433" C="0.309884" G="0.0789023" T="0.21578"/>
      <pos A="0.194393" C="0.117399" G="0.271387" T="0.41682"/>
    </motif>
    <motif db="0" id="GBX1_HUMAN.H11MO.0.D" length="17" nsites="36146" evalue="1.0e+000"
        url="http://hocomoco.autosome.ru/motif/GBX1_HUMAN.H11MO.0.D">
      <pos A="0.122467" C="0.375824" G="0.204962" T="0.296747"/>
      <pos A="0.0402149" C="0.109134" G="0.0367559" T="0.813895"/>
      <pos A="0.988303" C="0.00353191" G="0.005693" T="0.00247179"/>
      <pos A="0.999985" C="4.93664e-06" G="4.93664e-06" T="4.93664e-06"/>
      <pos A="6.91638e-07" C="6.91638e-07" G="0.000337085" T="0.999662"/>
      <pos A="6.91638e-07" C="0.004975" G="0.00689789" T="0.988126"/>
      <pos A="0.645272" C="6.91638e-07" G="0.354037" T="0.000690459"/>
      <pos A="0.262616" C="0.213872" G="0.477162" T="0.0463507"/>
      <pos A="0.115294" C="0.37943" G="0.17146" T="0.333816"/>
      <pos A="0.197627" C="0.304251" G="0.19359" T="0.304533"/>
      <pos A="0.33689" C="0.248655" G="0.114931" T="0.299524"/>
      <pos A="0.422584" C="0.157835" G="0.0648259" T="0.354755"/>
      <pos A="0.458992" C="0.068851" G="0.02839" T="0.443767"/>
      <pos A="0.517704" C="0.0280407" G="0.0192322" T="0.435023"/>
      <pos A="0.447365" C="0.0300007" G="0.0314164" T="0.491218"/>
      <pos A="0.318113" C="0.0666613" G="0.0915078" T="0.523718"/>
      <pos A="0.295852" C="0.130395" G="0.190333" T="0.383419"/>
    </motif>
    <motif db="0" id="GBX2_HUMAN.H11MO.0.D" length="17" nsites="11244" evalue="1.0e+000"
        url="http://hocomoco.autosome.ru/motif/GBX2_HUMAN.H11MO.0.D">
      <pos A="0.144672" C="0.392904" G="0.201317" T="0.261108"/>
      <pos A="0.0409244" C="0.155165" G="0.0329592" T="0.770951"/>
      <pos A="0.948327" C="0.0216261" G="0.017748" T="0.0122988"/>
      <pos A="0.967766" C="0.0160646" G="0.00734775" T="0.00882124"/>
      <pos A="0.00522527" C="0.00894802" G="0.00451248" T="0.981314"/>
      <pos A="2.22339e-06" C="0.0257729" G="0.0105434" T="0.963681"/>
      <pos A="0.639499" C="0.0164209" G="0.343507" T="0.000573189"/>
      <pos A="0.148393" C="0.311081" G="0.449889" T="0.0906374"/>
      <pos A="0.0827227" C="0.414888" G="0.128693" T="0.373697"/>
      <pos A="0.169708" C="0.386913" G="0.231125" T="0.212253"/>
      <pos A="0.280326" C="0.286803" G="0.104299" T="0.328572"/>
      <pos A="0.326889" C="0.198063" G="0.0797787" T="0.39527"/>
      <pos A="0.376846" C="0.125465" G="0.0460491" T="0.451639"/>
      <pos A="0.550413" C="0.0748984" G="0.0412791" T="0.33341"/>
      <pos A="0.510337" C="0.0451749" G="0.0321337" T="0.412354"/>
      <pos A="0.304193" C="0.0633025" G="0.0555999" T="0.576905"/>
      <pos A="0.288286" C="0.101907" G="0.15458" T="0.455227"/>
    </motif>
    <motif db="0" id="GSX1_HUMAN.H11MO.0.D" length="15" nsites="276" evalue="1.0e+000"
        url="http://hocomoco.autosome.ru/motif/GSX1_HUMAN.H11MO.0.D">
      <pos A="0.0969757" C="0.0969757" G="0.0680007" T="0.738048"/>
      <pos A="0.719033" C="0.0996921" G="0.106936" T="0.074339"/>
      <pos A="0.9454" C="0.0073343" G="0.0254437" T="0.0218218"/>
      <pos A="0.0372148" C="0.0191054" G="0.00461789" T="0.939062"/>
      <pos A="0.0435531" C="0.0073343" G="0.206537" T="0.742575"/>
      <pos A="0.681003" C="0.0109562" G="0.278975" T="0.0290656"/>
      <pos A="0.177562" C="0.166697" G="0.528884" T="0.126856"/>
      <pos A="0.235512" C="0.202916" G="0.239134" T="0.322438"/>
      <pos A="0.282597" C="0.0906375" G="0.242756" T="0.384009"/>
      <pos A="0.300706" C="0.0906375" G="0.202916" T="0.405741"/>
      <pos A="0.19205" C="0.0761499" G="0.177562" T="0.554238"/>
      <pos A="0.168508" C="0.0888265" G="0.139533" T="0.603133"/>
      <pos A="0.513491" C="0.0933539" G="0.194766" T="0.198388"/>
      <pos A="0.63573" C="0.0924484" G="0.146777" T="0.125045"/>
      <pos A="0.142249" C="0.0842992" G="0.178468" T="0.594984"/>
    </motif>
    <motif db="0" id="GSX2_HUMAN.H11MO.0.D" length="16" nsites="6133" evalue="1.0e+000"
        url="http://hocomoco.autosome.ru/motif/GSX2_HUMAN.H11MO.0.D">
      <pos A="0.153108" C="0.32056" G="0.156369" T="0.369964"/>
      <pos A="0.066243" C="0.0577644" G="0.0207521" T="0.85524"/>
      <pos A="0.882347" C="0.0281301" G="0.0480222" T="0.0415002"/>
      <pos A="0.990898" C="0.00183839" G="0.00509938" T="0.00216448"/>
      <pos A="0.0257659" C="0.0534844" G="0.0192439" T="0.901506"/>
      <pos A="0.129629" C="0.0494081" G="0.248818" T="0.572145"/>
      <pos A="0.568232" C="0.0578867" G="0.300831" T="0.0730503"/>
      <pos A="0.19974" C="0.25322" G="0.413498" T="0.133542"/>
      <pos A="0.292678" C="0.197783" G="0.161423" T="0.348115"/>
      <pos A="0.312244" C="0.126694" G="0.15376" T="0.407302"/>
      <pos A="0.308168" C="0.0986491" G="0.0988122" T="0.494371"/>
      <pos A="0.189468" C="0.118541" G="0.0887031" T="0.603288"/>
      <pos A="0.154127" C="0.0569492" G="0.0641234" T="0.724801"/>
      <pos A="0.734013" C="0.048063" G="0.107576" T="0.110348"/>
      <pos A="0.845294" C="0.0337961" G="0.0549926" T="0.0659169"/>
      <pos A="0.115525" C="0.118297" G="0.101992" T="0.664187"/>
    </motif>
    <motif db="0" id="HEN1_HUMAN.H11MO.0.C" length="20" nsites="55" evalue="1.0e+000"
        url="http://hocomoco.autosome.ru/motif/HEN1_HUMAN.H11MO.0.C">
      <pos A="0.119988" C="0.230301" G="0.293337" T="0.356374"/>
      <pos A="0.110767" C="0.0950081" G="0.63618" T="0.158044"/>
      <pos A="0.0319719" C="0.0319719" G="0.778012" T="0.158044"/>
      <pos A="0.0950081" C="0.000453721" G="0.856807" T="0.0477309"/>
      <pos A="0.126526" C="0.126526" G="0.462831" T="0.284117"/>
      <pos A="0.494349" C="0.457467" G="0.0477309" T="0.000453721"/>
      <pos A="0.126526" C="0.142285" G="0.441708" T="0.289481"/>
      <pos A="0.0477309" C="0.919843" G="0.0319719" T="0.000453721"/>
      <pos A="0.967121" C="0.0162128" G="0.0162128" T="0.000453721"/>
      <pos A="0.000453721" C="0.0792491" G="0.872566" T="0.0477309"/>
      <pos A="0.000453721" C="0.998639" G="0.000453721" T="0.000453721"/>
      <pos A="0.06349" C="0.000453721" G="0.000453721" T="0.935603"/>
      <pos A="0.000453721" C="0.000453721" G="0.98288" T="0.0162128"/>
      <pos A="0.0162128" C="0.888325" G="0.06349" T="0.0319719"/>
      <pos A="0.0477309" C="0.0162128" G="0.825289" T="0.110767"/>
      <pos A="0.000453721" C="0.221081" G="0.284117" T="0.494349"/>
      <pos A="0.0162128" C="0.888325" G="0.06349" T="0.0319719"/>
      <pos A="0.0950081" C="0.699217" G="0.0792491" T="0.126526"/>
      <pos A="0.110767" C="0.425949" G="0.0950081" T="0.368276"/>
      <pos A="0.127867" C="0.395771" G="0.0648309" T="0.41153"/>
    </motif>
    <motif db="0" id="HES1_HUMAN.H11MO.0.D" length="13" nsites="28" evalue="1.0e+000"
        url="http://hocomoco.autosome.ru/motif/HES1_HUMAN.H11MO.0.D">
      <pos A="0.314353" C="0.355872" G="0.218861" T="0.110913"/>
      <pos A="0.420225" C="0.474199" G="0.0341044" T="0.0714709"/>
      <pos A="0.0548636" C="0.191874" G="0.698399" T="0.0548636"/>
      <pos A="0.266607" C="0.424377" G="0.237544" T="0.0714709"/>
      <pos A="0.00088968" C="0.997331" G="0.00088968" T="0.00088968"/>
      <pos A="0.976572" C="0.00088968" G="0.00088968" T="0.0216489"/>
      <pos A="0.146204" C="0.727461" G="0.125445" T="0.00088968"/>
      <pos A="0.00088968" C="0.104686" G="0.719158" T="0.175267"/>
      <pos A="0.478351" C="0.312278" G="0.117141" T="0.0922301"/>
      <pos A="0.0797746" C="0.00088968" G="0.881079" T="0.0382562"/>
      <pos A="0.34134" C="0.486655" G="0.171115" T="0.00088968"/>
      <pos A="0.183571" C="0.569692" G="0.104686" T="0.142052"/>
      <pos A="0.370403" C="0.416074" G="0.15866" T="0.0548636"/>
    </motif>
    <motif db="0" id="HES5_HUMAN.H11MO.0.D" length="12" nsites="7261" evalue="1.0e+000"
        url="http://hocomoco.autosome.ru/motif/HES5_HUMAN.H11MO.0.D">
      <pos A="0.198483" C="0.220797" G="0.154886" T="0.425834"/>
      <pos A="0.0373106" C="0.0339717" G="0.895091" T="0.0336266"/>
      <pos A="0.0243297" C="0.00203962" G="0.973045" T="0.000585845"/>
      <pos A="0.000564275" C="0.995805" G="0.00349786" T="0.000132866"/>
      <pos A="0.999127" C="3.443e-06" G="0.000607416" T="0.000262288"/>
      <pos A="3.443e-06" C="0.999127" G="0.000779979" T="8.97248e-05"/>
      <pos A="8.97248e-05" C="3.443e-06" G="0.999903" T="3.443e-06"/>
      <pos A="3.443e-06" C="8.97248e-05" G="0.00466266" T="0.995244"/>
      <pos A="0.000154436" C="6.81544e-05" G="0.999623" T="0.000154436"/>
      <pos A="0.00783352" C="0.557366" G="0.0410374" T="0.393763"/>
      <pos A="0.0542288" C="0.820334" G="0.0658118" T="0.0596255"/>
      <pos A="0.313064" C="0.0888319" G="0.491257" T="0.106847"/>
    </motif>
    <motif db="0" id="HES7_HUMAN.H11MO.0.D" length="12" nsites="320" evalue="1.0e+000"
        url="http://hocomoco.autosome.ru/motif/HES7_HUMAN.H11MO.0.D">
      <pos A="0.15706" C="0.147688" G="0.0695876" T="0.625664"/>
      <pos A="0.00554514" C="0.00242112" G="0.980241" T="0.0117932"/>
      <pos A="0.101609" C="0.0110122" G="0.885739" T="0.00164011"/>
      <pos A="0.000859107" C="0.991175" G="0.00398313" T="0.00398313"/>
      <pos A="0.994299" C="0.00398313" G="0.000859107" T="0.000859107"/>
      <pos A="0.00320212" C="0.996642" G="7.81006e-05" T="7.81006e-05"/>
      <pos A="7.81006e-05" C="0.00320212" G="0.996642" T="7.81006e-05"/>
      <pos A="7.81006e-05" C="7.81006e-05" G="7.81006e-05" T="0.999766"/>
      <pos A="0.00320212" C="0.00632615" G="0.990394" T="7.81006e-05"/>
      <pos A="0.00398313" C="0.969306" G="0.00398313" T="0.0227273"/>
      <pos A="0.00476414" C="0.988832" G="0.00164011" T="0.00476414"/>
      <pos A="0.21095" C="0.0984848" G="0.57646" T="0.114105"/>
    </motif>
    <motif db="0" id="HESX1_HUMAN.H11MO.0.D" length="16" nsites="8" evalue="1.0e+000"
        url="http://hocomoco.autosome.ru/motif/HESX1_HUMAN.H11MO.0.D">
      <pos A="0.436949" C="0.19709" G="0.182981" T="0.182981"/>
      <pos A="0.00308642" C="0.257055" G="0.35582" T="0.384039"/>
      <pos A="0.00308642" C="0.511023" G="0.482804" T="0.00308642"/>
      <pos A="0.130071" C="0.511023" G="0.00308642" T="0.35582"/>
      <pos A="0.00308642" C="0.00308642" G="0.990741" T="0.00308642"/>
      <pos A="0.14418" C="0.00308642" G="0.722663" T="0.130071"/>
      <pos A="0.130071" C="0.863757" G="0.00308642" T="0.00308642"/>
      <pos A="0.482804" C="0.130071" G="0.00308642" T="0.384039"/>
      <pos A="0.398148" C="0.595679" G="0.00308642" T="0.00308642"/>
      <pos A="0.271164" C="0.130071" G="0.468695" T="0.130071"/>
      <pos A="0.00308642" C="0.115961" G="0.00308642" T="0.877866"/>
      <pos A="0.384039" C="0.00308642" G="0.468695" T="0.14418"/>
      <pos A="0.369929" C="0.115961" G="0.511023" T="0.00308642"/>
      <pos A="0.271164" C="0.468695" G="0.130071" T="0.130071"/>
      <pos A="0.369929" C="0.384039" G="0.115961" T="0.130071"/>
      <pos A="0.0348325" C="0.161817" G="0.147707" T="0.655644"/>
    </motif>
    <motif db="0" id="HEY1_HUMAN.H11MO.0.D" length="12" nsites="254" evalue="1.0e+000"
        url="http://hocomoco.autosome.ru/motif/HEY1_HUMAN.H11MO.0.D">
      <pos A="0.108323" C="0.128001" G="0.328709" T="0.434967"/>
      <pos A="0.0630657" C="0.039453" G="0.767513" T="0.129969"/>
      <pos A="0.36708" C="0.0443723" G="0.481208" T="0.10734"/>
      <pos A="0.0187918" C="0.935754" G="0.0266627" T="0.0187918"/>
      <pos A="0.96035" C="9.83865e-05" G="0.0276466" T="0.0119048"/>
      <pos A="9.83865e-05" C="0.956415" G="0.0315821" T="0.0119048"/>
      <pos A="9.83865e-05" C="9.83865e-05" G="0.995769" T="0.00403384"/>
      <pos A="0.00403384" C="9.83865e-05" G="0.0158402" T="0.980028"/>
      <pos A="0.0207595" C="0.0207595" G="0.925915" T="0.0325659"/>
      <pos A="0.0266627" C="0.341499" G="0.258855" T="0.372983"/>
      <pos A="0.0473239" C="0.732094" G="0.137839" T="0.082743"/>
      <pos A="0.202774" C="0.116194" G="0.419225" T="0.261806"/>
    </motif>
    <motif db="0" id="HEY2_HUMAN.H11MO.0.D" length="17" nsites="8" evalue="1.0e+000"
        url="http://hocomoco.autosome.ru/motif/HEY2_HUMAN.H11MO.0.D">
      <pos A="0.00308642" C="0.00308642" G="0.871025" T="0.122802"/>
      <pos A="0.00308642" C="0.242518" G="0.496914" T="0.257482"/>
      <pos A="0.00308642" C="0.257482" G="0.377198" T="0.362233"/>
      <pos A="0.00308642" C="0.257482" G="0.616629" T="0.122802"/>
      <pos A="0.137767" C="0.00308642" G="0.856061" T="0.00308642"/>
      <pos A="0.00308642" C="0.856061" G="0.00308642" T="0.137767"/>
      <pos A="0.496914" C="0.00308642" G="0.122802" T="0.377198"/>
      <pos A="0.00308642" C="0.871025" G="0.122802" T="0.00308642"/>
      <pos A="0.00308642" C="0.122802" G="0.871025" T="0.00308642"/>
      <pos A="0.00308642" C="0.122802" G="0.00308642" T="0.871025"/>
      <pos A="0.00308642" C="0.00308642" G="0.990741" T="0.00308642"/>
      <pos A="0.122802" C="0.242518" G="0.631594" T="0.00308642"/>
      <pos A="0.122802" C="0.736345" G="0.137767" T="0.00308642"/>
      <pos A="0.362233" C="0.257482" G="0.122802" T="0.257482"/>
      <pos A="0.00308642" C="0.257482" G="0.122802" T="0.616629"/>
      <pos A="0.00308642" C="0.257482" G="0.362233" T="0.377198"/>
      <pos A="0.365975" C="0.261223" G="0.246259" T="0.126543"/>
    </motif>
    <motif db="0" id="HIC1_HUMAN.H11MO.0.C" length="9" nsites="39" evalue="1.0e+000"
        url="http://hocomoco.autosome.ru/motif/HIC1_HUMAN.H11MO.0.C">
      <pos A="0.203544" C="0.105166" G="0.512341" T="0.178949"/>
      <pos A="0.0252339" C="0.0990173" G="0.752137" T="0.123612"/>
      <pos A="0.000639386" C="0.000639386" G="0.924298" T="0.0744228"/>
      <pos A="0.0252339" C="0.000639386" G="0.344962" T="0.629165"/>
      <pos A="0.000639386" C="0.000639386" G="0.000639386" T="0.998082"/>
      <pos A="0.0252339" C="0.000639386" G="0.973487" T="0.000639386"/>
      <pos A="0.0252339" C="0.973487" G="0.000639386" T="0.000639386"/>
      <pos A="0.000639386" C="0.998082" G="0.000639386" T="0.000639386"/>
      <pos A="0.191247" C="0.623016" G="0.0928687" T="0.0928687"/>
    </motif>
    <motif db="0" id="HIC2_HUMAN.H11MO.0.D" length="11" nsites="134" evalue="1.0e+000"
        url="http://hocomoco.autosome.ru/motif/HIC2_HUMAN.H11MO.0.D">
      <pos A="0.343214" C="0.343214" G="0.097129" T="0.216443"/>
      <pos A="0.205257" C="0.473714" G="0.0934004" T="0.227629"/>
      <pos A="0.503542" C="0.0113721" G="0.481171" T="0.00391499"/>
      <pos A="0.000186428" C="0.000186428" G="0.000186428" T="0.999441"/>
      <pos A="0.000186428" C="0.000186428" G="0.999441" T="0.000186428"/>
      <pos A="0.000186428" C="0.999441" G="0.000186428" T="0.000186428"/>
      <pos A="0.000186428" C="0.999441" G="0.000186428" T="0.000186428"/>
      <pos A="0.783184" C="0.216443" G="0.000186428" T="0.000186428"/>
      <pos A="0.050522" C="0.110179" G="0.83352" T="0.00577927"/>
      <pos A="0.194072" C="0.305928" G="0.335757" T="0.164243"/>
      <pos A="0.246271" C="0.283557" G="0.2239" T="0.246271"/>
    </motif>
    <motif db="0" id="HMBX1_HUMAN.H11MO.0.D" length="9" nsites="500" evalue="1.0e+000"
        url="http://hocomoco.autosome.ru/motif/HMBX1_HUMAN.H11MO.0.D">
      <pos A="0.40197" C="0.0280444" G="0.39997" T="0.170016"/>
      <pos A="0.327984" C="0.118026" G="0.519946" T="0.0340432"/>
      <pos A="0.0160468" C="0.675915" G="0.0280444" T="0.279994"/>
      <pos A="0.00804839" C="0.0240452" G="0.0140472" T="0.953859"/>
      <pos A="0.659918" C="0.00204959" G="0.315987" T="0.0220456"/>
      <pos A="4.999e-05" C="0.0120476" G="0.985853" T="0.00204959"/>
      <pos A="0.0185463" C="0.00454909" G="0.0105479" T="0.966357"/>
      <pos A="0.0965307" C="0.326485" G="0.108528" T="0.468456"/>
      <pos A="0.810388" C="0.0105479" G="0.0305439" T="0.14852"/>
    </motif>
    <motif db="0" id="HME2_HUMAN.H11MO.0.D" length="11" nsites="9518" evalue="1.0e+000"
        url="http://hocomoco.autosome.ru/motif/HME2_HUMAN.H11MO.0.D">
      <pos A="0.244325" C="0.209856" G="0.327616" T="0.218203"/>
      <pos A="0.222948" C="0.212323" G="0.360715" T="0.204014"/>
      <pos A="0.149905" C="0.152816" G="0.187179" T="0.5101"/>
      <pos A="0.52314" C="0.0291164" G="0.304896" T="0.142848"/>
      <pos A="0.626911" C="0.056187" G="0.316789" T="0.000113385"/>
      <pos A="0.000129208" C="0.000129208" G="0.0238613" T="0.97588"/>
      <pos A="0.000113385" C="0.000113385" G="0.306856" T="0.692917"/>
      <pos A="0.590944" C="0.0533394" G="0.214088" T="0.141628"/>
      <pos A="0.261311" C="0.141312" G="0.469406" T="0.127972"/>
      <pos A="0.161324" C="0.286372" G="0.320998" T="0.231306"/>
      <pos A="0.177369" C="0.218461" G="0.383176" T="0.220994"/>
    </motif>
    <motif db="0" id="HNF4G_HUMAN.H11MO.0.B" length="14" nsites="500" evalue="1.0e+000"
        url="http://hocomoco.autosome.ru/motif/HNF4G_HUMAN.H11MO.0.B">
      <pos A="0.281994" C="0.253999" G="0.353979" T="0.110028"/>
      <pos A="0.455959" C="0.0320436" G="0.39797" T="0.114027"/>
      <pos A="0.0720356" C="0.0180464" G="0.84788" T="0.0620376"/>
      <pos A="0.182014" C="0.070036" G="0.325985" T="0.421966"/>
      <pos A="0.15002" C="0.307988" G="0.277994" T="0.263997"/>
      <pos A="0.00804839" C="0.925865" G="0.010048" T="0.0560388"/>
      <pos A="0.94986" C="0.0220456" G="0.0160468" T="0.0120476"/>
      <pos A="0.845881" C="0.00804839" G="0.144021" T="0.00204959"/>
      <pos A="0.921866" C="4.999e-05" G="0.0680364" T="0.010048"/>
      <pos A="0.00804839" C="0.00604879" G="0.967856" T="0.0180464"/>
      <pos A="0.0160468" C="0.00804839" G="0.381974" T="0.593931"/>
      <pos A="0.0420416" C="0.495951" G="0.128024" T="0.333983"/>
      <pos A="0.0180464" C="0.835883" G="0.0160468" T="0.130024"/>
      <pos A="0.70191" C="0.0640372" G="0.130024" T="0.104029"/>
    </motif>
    <motif db="0" id="HSF2_HUMAN.H11MO.0.A" length="14" nsites="1040" evalue="1.0e+000"
        url="http://hocomoco.autosome.ru/motif/HSF2_HUMAN.H11MO.0.A">
      <pos A="0.341384" C="0.261789" G="0.308828" T="0.0879987"/>
      <pos A="0.0672304" C="0.0841044" G="0.76643" T="0.082235"/>
      <pos A="0.750249" C="0.0685822" G="0.117074" T="0.0640954"/>
      <pos A="0.692726" C="0.0605972" G="0.110659" T="0.136017"/>
      <pos A="0.120993" C="0.230402" G="0.280195" T="0.36841"/>
      <pos A="0.304399" C="0.189927" G="0.415802" T="0.0898721"/>
      <pos A="0.0960618" C="0.0362036" G="0.0787546" T="0.78898"/>
      <pos A="0.0645634" C="0.0485366" G="0.0926637" T="0.794236"/>
      <pos A="0.0443109" C="0.795042" G="0.120612" T="0.0400342"/>
      <pos A="0.0677177" C="0.137609" G="0.161993" T="0.632681"/>
      <pos A="0.581977" C="0.177813" G="0.174571" T="0.0656385"/>
      <pos A="0.016886" C="0.119136" G="0.810075" T="0.0539034"/>
      <pos A="0.72526" C="0.0617303" G="0.114401" T="0.0986084"/>
      <pos A="0.550751" C="0.162443" G="0.138533" T="0.148273"/>
    </motif>
    <motif db="0" id="HTF4_HUMAN.H11MO.0.A" length="10" nsites="500" evalue="1.0e+000"
        url="http://hocomoco.autosome.ru/motif/HTF4_HUMAN.H11MO.0.A">
      <pos A="0.295991" C="0.120026" G="0.261998" T="0.321986"/>
      <pos A="0.142022" C="0.339982" G="0.493951" T="0.0240452"/>
      <pos A="0.0220456" C="0.94786" G="0.0220456" T="0.00804839"/>
      <pos A="0.843881" C="0.0140472" G="0.00604879" T="0.136023"/>
      <pos A="0.0140472" C="0.120026" G="0.837882" T="0.0280444"/>
      <pos A="0.0560388" C="0.609928" G="0.317986" T="0.0160468"/>
      <pos A="0.0180464" C="4.999e-05" G="0.010048" T="0.971856"/>
      <pos A="0.00404919" C="0.00804839" G="0.939862" T="0.0480404"/>
      <pos A="0.0980304" C="0.0320436" G="0.317986" T="0.55194"/>
      <pos A="0.0180464" C="0.160018" G="0.673915" T="0.14802"/>
    </motif>
    <motif db="0" id="HXA11_HUMAN.H11MO.0.D" length="13" nsites="2642" evalue="1.0e+000"
        url="http://hocomoco.autosome.ru/motif/HXA11_HUMAN.H11MO.0.D">
      <pos A="0.263531" C="0.0682317" G="0.0500643" T="0.618173"/>
      <pos A="0.565469" C="0.0912248" G="0.0575395" T="0.285767"/>
      <pos A="0.66397" C="0.132196" G="0.0617974" T="0.142037"/>
      <pos A="0.555533" C="0.174397" G="0.101728" T="0.168341"/>
      <pos A="0.343675" C="0.16503" G="0.217639" T="0.273655"/>
      <pos A="0.11242" C="0.0526191" G="0.0715435" T="0.763417"/>
      <pos A="9.46217e-06" C="9.46217e-06" G="0.000766436" T="0.999215"/>
      <pos A="9.46217e-06" C="0.000387949" G="9.46217e-06" T="0.999593"/>
      <pos A="0.299014" C="9.46217e-06" G="0.00114492" T="0.699832"/>
      <pos A="0.982467" C="0.00559214" G="0.00634912" T="0.00559214"/>
      <pos A="0.142794" C="0.304786" G="0.114029" T="0.438392"/>
      <pos A="0.133142" C="0.130871" G="0.499517" T="0.236469"/>
      <pos A="0.40376" C="0.13617" G="0.2887" T="0.171369"/>
    </motif>
    <motif db="0" id="HXB3_HUMAN.H11MO.0.D" length="14" nsites="3403" evalue="1.0e+000"
        url="http://hocomoco.autosome.ru/motif/HXB3_HUMAN.H11MO.0.D">
      <pos A="0.118061" C="0.341387" G="0.110128" T="0.430424"/>
      <pos A="0.0598058" C="0.0562796" G="0.0459948" T="0.83792"/>
      <pos A="0.883687" C="0.038869" G="0.0415136" T="0.0359305"/>
      <pos A="0.998949" C="0.000154271" G="0.000741971" T="0.000154271"/>
      <pos A="7.34624e-06" C="0.00588434" G="0.00559049" T="0.988518"/>
      <pos A="0.00529664" C="0.0308616" G="0.277695" T="0.686146"/>
      <pos A="0.687322" C="0.0141121" G="0.268292" T="0.0302739"/>
      <pos A="0.0996224" C="0.376429" G="0.417862" T="0.106087"/>
      <pos A="0.155748" C="0.281222" G="0.114609" T="0.448422"/>
      <pos A="0.205996" C="0.157511" G="0.149871" T="0.486622"/>
      <pos A="0.244123" C="0.131285" G="0.079861" T="0.544731"/>
      <pos A="0.211873" C="0.0963901" G="0.0628912" T="0.628846"/>
      <pos A="0.221203" C="0.0927904" G="0.0810364" T="0.60497"/>
      <pos A="0.438211" C="0.153764" G="0.128199" T="0.279826"/>
    </motif>
    <motif db="0" id="HXC10_HUMAN.H11MO.0.D" length="19" nsites="8980" evalue="1.0e+000"
        url="http://hocomoco.autosome.ru/motif/HXC10_HUMAN.H11MO.0.D">
      <pos A="0.234693" C="0.162725" G="0.18171" T="0.420872"/>
      <pos A="0.310597" C="0.114299" G="0.119065" T="0.456039"/>
      <pos A="0.42012" C="0.0660397" G="0.0691729" T="0.444668"/>
      <pos A="0.39671" C="0.0458541" G="0.0488348" T="0.508602"/>
      <pos A="0.42914" C="0.0408564" G="0.0917172" T="0.438286"/>
      <pos A="0.471936" C="0.0571737" G="0.16006" T="0.310831"/>
      <pos A="0.410822" C="0.163883" G="0.195754" T="0.229541"/>
      <pos A="0.295694" C="0.187922" G="0.216997" T="0.299386"/>
      <pos A="0.253352" C="0.193965" G="0.216088" T="0.336594"/>
      <pos A="0.247208" C="0.139666" G="0.201695" T="0.41143"/>
      <pos A="0.0931916" C="0.102039" G="0.124499" T="0.68027"/>
      <pos A="0.0225628" C="0.0133644" G="0.0946819" T="0.869391"/>
      <pos A="0.000594755" C="0.0131897" G="0.00844149" T="0.977774"/>
      <pos A="0.370085" C="0.0164393" G="0.0142794" T="0.599196"/>
      <pos A="0.987531" C="0.00460824" G="0.00778436" T="7.62601e-05"/>
      <pos A="0.0400997" C="0.17204" G="0.0546661" T="0.733195"/>
      <pos A="0.115705" C="0.0918097" G="0.393457" T="0.399029"/>
      <pos A="0.471773" C="0.0897992" G="0.317194" T="0.121235"/>
      <pos A="0.167595" C="0.426743" G="0.202757" T="0.202905"/>
    </motif>
    <motif db="0" id="HXC13_HUMAN.H11MO.0.D" length="11" nsites="1231" evalue="1.0e+000"
        url="http://hocomoco.autosome.ru/motif/HXC13_HUMAN.H11MO.0.D">
      <pos A="0.33529" C="0.160649" G="0.184205" T="0.319856"/>
      <pos A="0.268073" C="0.0983064" G="0.271322" T="0.362298"/>
      <pos A="0.0639875" C="0.0436804" G="0.0461173" T="0.846215"/>
      <pos A="0.00814312" C="0.0178905" G="0.004894" T="0.969072"/>
      <pos A="0.00164487" C="0.00976769" G="0.00326943" T="0.985318"/>
      <pos A="0.0536309" C="0.0130168" G="0.00733084" T="0.926021"/>
      <pos A="0.973946" C="0.0227642" G="0.00326943" T="2.0307e-05"/>
      <pos A="0.0138291" C="0.814739" G="0.00895541" T="0.162477"/>
      <pos A="0.148668" C="0.16004" G="0.457335" T="0.233957"/>
      <pos A="0.508712" C="0.155369" G="0.182174" T="0.153745"/>
      <pos A="0.147856" C="0.183596" G="0.510133" T="0.158415"/>
    </motif>
    <motif db="0" id="HXD11_HUMAN.H11MO.0.D" length="11" nsites="124" evalue="1.0e+000"
        url="http://hocomoco.autosome.ru/motif/HXD11_HUMAN.H11MO.0.D">
      <pos A="0.328566" C="0.135173" G="0.191579" T="0.344682"/>
      <pos A="0.262087" C="0.117043" G="0.100927" T="0.519944"/>
      <pos A="0.0324335" C="0.0243755" G="0.104956" T="0.838235"/>
      <pos A="0.00020145" C="0.0163175" G="0.0968977" T="0.886583"/>
      <pos A="0.241942" C="0.00020145" G="0.00020145" T="0.757655"/>
      <pos A="0.830177" C="0.00020145" G="0.145246" T="0.0243755"/>
      <pos A="0.00825947" C="0.282232" G="0.00020145" T="0.709307"/>
      <pos A="0.02639" C="0.02639" G="0.469581" T="0.477639"/>
      <pos A="0.455479" C="0.100927" G="0.278203" T="0.165391"/>
      <pos A="0.239927" C="0.368856" G="0.167405" T="0.223811"/>
      <pos A="0.260073" C="0.22784" G="0.171434" T="0.340653"/>
    </motif>
    <motif db="0" id="HXD12_HUMAN.H11MO.0.D" length="11" nsites="6722" evalue="1.0e+000"
        url="http://hocomoco.autosome.ru/motif/HXD12_HUMAN.H11MO.0.D">
      <pos A="0.352599" C="0.17134" G="0.229517" T="0.246544"/>
      <pos A="0.351686" C="0.135186" G="0.234333" T="0.278795"/>
      <pos A="0.174724" C="0.0474479" G="0.175837" T="0.601992"/>
      <pos A="0.0186349" C="0.00987823" G="0.103778" T="0.867708"/>
      <pos A="3.71908e-06" C="3.71908e-06" G="0.0445378" T="0.955455"/>
      <pos A="3.71908e-06" C="9.74401e-05" G="0.0405874" T="0.959311"/>
      <pos A="0.999989" C="3.71908e-06" G="3.71908e-06" T="3.71908e-06"/>
      <pos A="0.240732" C="0.267058" G="0.132499" T="0.359711"/>
      <pos A="0.141805" C="0.159867" G="0.331437" T="0.36689"/>
      <pos A="0.406249" C="0.135373" G="0.279466" T="0.178913"/>
      <pos A="0.195349" C="0.345751" G="0.245317" T="0.213584"/>
    </motif>
    <motif db="0" id="ID4_HUMAN.H11MO.0.D" length="11" nsites="210" evalue="1.0e+000"
        url="http://hocomoco.autosome.ru/motif/ID4_HUMAN.H11MO.0.D">
      <pos A="0.223822" C="0.161947" G="0.371371" T="0.242861"/>
      <pos A="0.320205" C="0.210733" G="0.305926" T="0.163137"/>
      <pos A="0.0703237" C="0.812827" G="0.0465255" T="0.0703237"/>
      <pos A="0.898501" C="0.00844836" G="0.0465255" T="0.0465255"/>
      <pos A="0.0429557" C="0.0619943" G="0.871133" T="0.0239172"/>
      <pos A="0.0286768" C="0.0810328" G="0.890171" T="0.000118991"/>
      <pos A="0.026297" C="0.0167777" G="0.0691337" T="0.887792"/>
      <pos A="0.0322465" C="0.0179676" G="0.90802" T="0.0417658"/>
      <pos A="0.145288" C="0.368991" G="0.0834127" T="0.402308"/>
      <pos A="0.282128" C="0.267849" G="0.24881" T="0.201214"/>
      <pos A="0.373751" C="0.221442" G="0.259519" T="0.145288"/>
    </motif>
    <motif db="0" id="INSM1_HUMAN.H11MO.0.C" length="12" nsites="24" evalue="1.0e+000"
        url="http://hocomoco.autosome.ru/motif/INSM1_HUMAN.H11MO.0.C">
      <pos A="0.0650995" C="0.00103734" G="0.228142" T="0.705721"/>
      <pos A="0.00103734" C="0.00103734" G="0.741213" T="0.256712"/>
      <pos A="0.00103734" C="0.157158" G="0.122239" T="0.719565"/>
      <pos A="0.349918" C="0.619438" G="0.00103734" T="0.0296073"/>
      <pos A="0.968318" C="0.00103734" G="0.00103734" T="0.0296073"/>
      <pos A="0.00103734" C="0.00103734" G="0.996888" T="0.00103734"/>
      <pos A="0.00103734" C="0.00103734" G="0.996888" T="0.00103734"/>
      <pos A="0.00103734" C="0.00103734" G="0.996888" T="0.00103734"/>
      <pos A="0.00103734" C="0.00103734" G="0.996888" T="0.00103734"/>
      <pos A="0.00103734" C="0.0581772" G="0.911178" T="0.0296073"/>
      <pos A="0.0581772" C="0.939748" G="0.00103734" T="0.00103734"/>
      <pos A="0.619438" C="0.00103734" G="0.378488" T="0.00103734"/>
    </motif>
    <motif db="0" id="IRX2_HUMAN.H11MO.0.D" length="19" nsites="19306" evalue="1.0e+000"
        url="http://hocomoco.autosome.ru/motif/IRX2_HUMAN.H11MO.0.D">
      <pos A="0.409626" C="0.178973" G="0.237918" T="0.173483"/>
      <pos A="0.174687" C="0.429166" G="0.204574" T="0.191573"/>
      <pos A="0.42229" C="0.128186" G="0.222353" T="0.22717"/>
      <pos A="0.151534" C="0.156403" G="0.305009" T="0.387055"/>
      <pos A="0.129986" C="0.0788106" G="0.640757" T="0.150446"/>
      <pos A="0.177652" C="0.100734" G="0.434514" T="0.2871"/>
      <pos A="0.139271" C="0.212615" G="0.361377" T="0.286737"/>
      <pos A="0.285908" C="0.049092" G="0.24763" T="0.417369"/>
      <pos A="0.0808307" C="0.039393" G="0.447658" T="0.432119"/>
      <pos A="0.138869" C="0.0292667" G="0.636691" T="0.195173"/>
      <pos A="0.224619" C="0.0283084" G="0.386485" T="0.360587"/>
      <pos A="0.0672857" C="0.729926" G="0.0462561" T="0.156532"/>
      <pos A="0.493084" C="0.00127032" G="0.45838" T="0.0472661"/>
      <pos A="0.00132212" C="0.00588027" G="0.333393" T="0.659404"/>
      <pos A="0.00119263" C="0.00103724" G="0.996992" T="0.000778251"/>
      <pos A="0.0509308" C="0.0562659" G="0.129714" T="0.763089"/>
      <pos A="0.336605" C="0.0830579" G="0.232026" T="0.348311"/>
      <pos A="0.241065" C="0.215788" G="0.397389" T="0.145758"/>
      <pos A="0.189799" C="0.137432" G="0.414184" T="0.258585"/>
    </motif>
    <motif db="0" id="ITF2_HUMAN.H11MO.0.C" length="10" nsites="497" evalue="1.0e+000"
        url="http://hocomoco.autosome.ru/motif/ITF2_HUMAN.H11MO.0.C">
      <pos A="0.307835" C="0.0422953" G="0.382267" T="0.267602"/>
      <pos A="0.126785" C="0.146902" G="0.684017" T="0.0422953"/>
      <pos A="0.0282136" C="0.895242" G="0.0523537" T="0.0241903"/>
      <pos A="0.937487" C="0.00809696" G="0.026202" T="0.0282136"/>
      <pos A="0.0302253" C="0.104657" G="0.824834" T="0.0402836"/>
      <pos A="0.0945987" C="0.589469" G="0.299789" T="0.0161436"/>
      <pos A="0.0905753" C="0.00608529" G="0.00809696" T="0.895242"/>
      <pos A="0.00407363" C="0.014132" G="0.951569" T="0.0302253"/>
      <pos A="0.0845403" C="0.106669" G="0.460722" T="0.348069"/>
      <pos A="0.092587" C="0.273637" G="0.529119" T="0.104657"/>
    </motif>
    <motif db="0" id="KLF12_HUMAN.H11MO.0.C" length="11" nsites="452" evalue="1.0e+000"
        url="http://hocomoco.autosome.ru/motif/KLF12_HUMAN.H11MO.0.C">
      <pos A="0.37829" C="0.3429" G="0.194702" T="0.0841075"/>
      <pos A="0.247788" C="0.0310219" G="0.581785" T="0.139405"/>
      <pos A="0.0642004" C="5.52975e-05" G="0.931265" T="0.0044791"/>
      <pos A="5.52975e-05" C="0.0022672" G="0.99541" T="0.0022672"/>
      <pos A="5.52975e-05" C="5.52975e-05" G="0.999834" T="5.52975e-05"/>
      <pos A="0.0907432" C="0.87818" G="0.0022672" T="0.02881"/>
      <pos A="0.0221743" C="0.0022672" G="0.96002" T="0.0155386"/>
      <pos A="0.0044791" C="0.0089029" G="0.791916" T="0.194702"/>
      <pos A="0.0973789" C="5.52975e-05" G="0.862696" T="0.0398695"/>
      <pos A="0.0133267" C="0.006691" G="0.964444" T="0.0155386"/>
      <pos A="0.130557" C="0.800763" G="0.02881" T="0.0398695"/>
    </motif>
    <motif db="0" id="KLF15_HUMAN.H11MO.0.A" length="19" nsites="479" evalue="1.0e+000"
        url="http://hocomoco.autosome.ru/motif/KLF15_HUMAN.H11MO.0.A">
      <pos A="0.311052" C="0.0355354" G="0.542736" T="0.110676"/>
      <pos A="0.258871" C="0.0125757" G="0.695105" T="0.0334481"/>
      <pos A="5.21812e-05" C="0.00213943" G="0.997756" T="5.21812e-05"/>
      <pos A="0.0167502" C="0.00631392" G="0.974796" T="0.00213943"/>
      <pos A="0.536475" C="0.354884" G="5.21812e-05" T="0.108589"/>
      <pos A="0.0689313" C="0.00631392" G="0.918441" T="0.00631392"/>
      <pos A="0.0125757" C="0.0146629" G="0.885045" T="0.0877166"/>
      <pos A="0.492642" C="0.0313609" G="0.423763" T="0.0522334"/>
      <pos A="0.116938" C="0.00631392" G="0.868347" T="0.00840117"/>
      <pos A="0.313139" C="0.344448" G="0.298528" T="0.0438844"/>
      <pos A="0.344448" C="0.16077" G="0.286005" T="0.208777"/>
      <pos A="0.233824" C="0.0438844" G="0.582394" T="0.139898"/>
      <pos A="0.150334" C="0.0209247" G="0.797381" T="0.0313609"/>
      <pos A="0.185817" C="0.0313609" G="0.770246" T="0.0125757"/>
      <pos A="0.256784" C="0.133636" G="0.576132" T="0.0334481"/>
      <pos A="0.177468" C="0.104415" G="0.665884" T="0.0522334"/>
      <pos A="0.277656" C="0.129461" G="0.446723" T="0.146159"/>
      <pos A="0.0877166" C="0.0939783" G="0.743112" T="0.0751931"/>
      <pos A="0.18373" C="0.0167502" G="0.730589" T="0.0689313"/>
    </motif>
    <motif db="0" id="KLF1_HUMAN.H11MO.0.A" length="14" nsites="489" evalue="1.0e+000"
        url="http://hocomoco.autosome.ru/motif/KLF1_HUMAN.H11MO.0.A">
      <pos A="0.33945" C="0.0327643" G="0.386475" T="0.241311"/>
      <pos A="0.00414026" C="0.00209569" G="0.989624" T="0.00414026"/>
      <pos A="0.00209569" C="0.00414026" G="0.987579" T="0.00618483"/>
      <pos A="5.11143e-05" C="5.11143e-05" G="0.997802" T="0.00209569"/>
      <pos A="0.0920568" C="0.527551" G="5.11143e-05" T="0.380341"/>
      <pos A="0.0143631" C="5.11143e-05" G="0.977356" T="0.0082294"/>
      <pos A="0.024586" C="0.010274" G="0.535729" T="0.429411"/>
      <pos A="0.038898" C="0.00414026" G="0.903752" T="0.05321"/>
      <pos A="0.024586" C="0.0225414" G="0.86286" T="0.0900123"/>
      <pos A="0.0613883" C="0.684983" G="0.167706" T="0.0859231"/>
      <pos A="0.167706" C="0.458035" G="0.0941014" T="0.280157"/>
      <pos A="0.143171" C="0.198375" G="0.472347" T="0.186107"/>
      <pos A="0.104324" C="0.202464" G="0.529595" T="0.163617"/>
      <pos A="0.112503" C="0.161572" G="0.623645" T="0.10228"/>
    </motif>
    <motif db="0" id="KLF3_HUMAN.H11MO.0.B" length="19" nsites="498" evalue="1.0e+000"
        url="http://hocomoco.autosome.ru/motif/KLF3_HUMAN.H11MO.0.B">
      <pos A="0.212859" C="0.188767" G="0.471843" T="0.126531"/>
      <pos A="0.226912" C="0.222897" G="0.461805" T="0.0883859"/>
      <pos A="0.259034" C="0.204828" G="0.42366" T="0.112477"/>
      <pos A="0.244981" C="0.18676" G="0.495935" T="0.0723248"/>
      <pos A="0.327294" C="0.246989" G="0.315248" T="0.11047"/>
      <pos A="0.345362" C="0.044218" G="0.359416" T="0.251004"/>
      <pos A="0.0341799" C="5.01907e-05" G="0.96572" T="5.01907e-05"/>
      <pos A="0.00607308" C="5.01907e-05" G="0.991819" T="0.00205782"/>
      <pos A="0.00406545" C="0.00808071" G="0.985796" T="0.00205782"/>
      <pos A="0.0863782" C="0.642491" G="5.01907e-05" T="0.27108"/>
      <pos A="0.00808071" C="0.00607308" G="0.981781" T="0.00406545"/>
      <pos A="0.00406545" C="0.0261494" G="0.724804" T="0.244981"/>
      <pos A="0.184752" C="0.0181189" G="0.754919" T="0.0422104"/>
      <pos A="0.0763401" C="0.0100883" G="0.843254" T="0.0703172"/>
      <pos A="0.0843706" C="0.6184" G="0.148615" T="0.148615"/>
      <pos A="0.182744" C="0.3815" G="0.162668" T="0.273088"/>
      <pos A="0.130546" C="0.204828" G="0.495935" T="0.168691"/>
      <pos A="0.0924011" C="0.242973" G="0.530064" T="0.134561"/>
      <pos A="0.160661" C="0.218882" G="0.481881" T="0.138577"/>
    </motif>
    <motif db="0" id="KLF6_HUMAN.H11MO.0.A" length="19" nsites="496" evalue="1.0e+000"
        url="http://hocomoco.autosome.ru/motif/KLF6_HUMAN.H11MO.0.A">
      <pos A="0.155261" C="0.185497" G="0.510028" T="0.149214"/>
      <pos A="0.22178" C="0.247984" G="0.479792" T="0.0504435"/>
      <pos A="0.445525" C="0.189528" G="0.280236" T="0.0847107"/>
      <pos A="0.459635" C="0.0181919" G="0.368928" T="0.153245"/>
      <pos A="0.0484277" C="0.00609756" G="0.814402" T="0.131072"/>
      <pos A="0.0242391" C="5.03931e-05" G="0.955503" T="0.0202076"/>
      <pos A="0.0443963" C="0.0524592" G="0.891" T="0.0121447"/>
      <pos A="0.260079" C="0.457619" G="5.03931e-05" T="0.282252"/>
      <pos A="0.116962" C="0.00609756" G="0.854717" T="0.0222233"/>
      <pos A="0.0282705" C="0.0222233" G="0.689428" T="0.260079"/>
      <pos A="0.209686" C="0.0645535" G="0.68338" T="0.0423806"/>
      <pos A="0.0867265" C="0.0302862" G="0.836575" T="0.046412"/>
      <pos A="0.229843" C="0.453588" G="0.20767" T="0.108899"/>
      <pos A="0.294346" C="0.318535" G="0.13712" T="0.25"/>
      <pos A="0.0625378" C="0.157277" G="0.522123" T="0.258063"/>
      <pos A="0.147198" C="0.127041" G="0.608799" T="0.116962"/>
      <pos A="0.161308" C="0.171387" G="0.602751" T="0.0645535"/>
      <pos A="0.34877" C="0.110915" G="0.433431" T="0.106884"/>
      <pos A="0.258063" C="0.233874" G="0.455604" T="0.0524592"/>
    </motif>
    <motif db="0" id="LEF1_HUMAN.H11MO.0.A" length="14" nsites="456" evalue="1.0e+000"
        url="http://hocomoco.autosome.ru/motif/LEF1_HUMAN.H11MO.0.A">
      <pos A="0.0767924" C="0.260963" G="0.274118" T="0.388128"/>
      <pos A="0.0329423" C="0.63588" G="0.184225" T="0.146952"/>
      <pos A="0.0175948" C="0.708233" G="0.0132098" T="0.260963"/>
      <pos A="0.122835" C="0.0460973" G="0.0197873" T="0.81128"/>
      <pos A="0.00224731" C="0.138182" G="0.0351348" T="0.824435"/>
      <pos A="0.00224731" C="0.0132098" G="0.0329423" T="0.951601"/>
      <pos A="0.0439048" C="0.4254" G="0.519678" T="0.0110173"/>
      <pos A="0.456095" C="0.138182" G="0.0154023" T="0.39032"/>
      <pos A="0.278503" C="0.166685" G="0.157915" T="0.396898"/>
      <pos A="0.28508" C="0.190802" G="0.201765" T="0.322353"/>
      <pos A="0.0417123" C="0.129412" G="0.149145" T="0.67973"/>
      <pos A="0.0395198" C="0.31139" G="0.383743" T="0.265348"/>
      <pos A="0.116257" C="0.46048" G="0.0899474" T="0.333315"/>
      <pos A="0.313583" C="0.221497" G="0.103102" T="0.361818"/>
    </motif>
    <motif db="0" id="LHX2_HUMAN.H11MO.0.A" length="12" nsites="430" evalue="1.0e+000"
        url="http://hocomoco.autosome.ru/motif/LHX2_HUMAN.H11MO.0.A">
      <pos A="0.132585" C="0.176761" G="0.237212" T="0.453441"/>
      <pos A="0.0930598" C="0.262788" G="0.318589" T="0.325564"/>
      <pos A="0.11166" C="0.432516" G="0.0163334" T="0.439491"/>
      <pos A="0.0279586" C="0.0116833" G="5.8126e-05" T="0.9603"/>
      <pos A="0.774297" C="0.176761" G="0.0395838" T="0.00935829"/>
      <pos A="0.957975" C="0.0279586" G="0.00238317" T="0.0116833"/>
      <pos A="5.8126e-05" C="0.0209835" G="0.0209835" T="0.957975"/>
      <pos A="0.00935829" C="0.0140084" G="0.237212" T="0.739421"/>
      <pos A="0.578993" C="0.00703325" G="0.353464" T="0.0605092"/>
      <pos A="0.172111" C="0.225587" G="0.492967" T="0.109335"/>
      <pos A="0.176761" C="0.241862" G="0.12561" T="0.455766"/>
      <pos A="0.0884097" C="0.213962" G="0.241862" T="0.455766"/>
    </motif>
    <motif db="0" id="LMX1A_HUMAN.H11MO.0.D" length="19" nsites="23" evalue="1.0e+000"
        url="http://hocomoco.autosome.ru/motif/LMX1A_HUMAN.H11MO.0.D">
      <pos A="0.0768398" C="0.25" G="0.0768398" T="0.59632"/>
      <pos A="0.888528" C="0.0227273" G="0.0227273" T="0.0660173"/>
      <pos A="0.910173" C="0.00108225" G="0.00108225" T="0.0876623"/>
      <pos A="0.00108225" C="0.0443723" G="0.00108225" T="0.953463"/>
      <pos A="0.00108225" C="0.0443723" G="0.00108225" T="0.953463"/>
      <pos A="0.996753" C="0.00108225" G="0.00108225" T="0.00108225"/>
      <pos A="0.823593" C="0.0443723" G="0.130952" T="0.00108225"/>
      <pos A="0.174242" C="0.130952" G="0.0443723" T="0.650433"/>
      <pos A="0.217532" C="0.00108225" G="0.0876623" T="0.693723"/>
      <pos A="0.390693" C="0.130952" G="0.130952" T="0.347403"/>
      <pos A="0.0443723" C="0.174242" G="0.260823" T="0.520563"/>
      <pos A="0.130952" C="0.0876623" G="0.390693" T="0.390693"/>
      <pos A="0.130952" C="0.217532" G="0.00108225" T="0.650433"/>
      <pos A="0.477273" C="0.130952" G="0.0443723" T="0.347403"/>
      <pos A="0.737013" C="0.0443723" G="0.00108225" T="0.217532"/>
      <pos A="0.304113" C="0.00108225" G="0.00108225" T="0.693723"/>
      <pos A="0.228355" C="0.0119048" G="0.0119048" T="0.747835"/>
      <pos A="0.477273" C="0.0443723" G="0.130952" T="0.347403"/>
      <pos A="0.412338" C="0.0660173" G="0.109307" T="0.412338"/>
    </motif>
    <motif db="0" id="LMX1B_HUMAN.H11MO.0.D" length="18" nsites="30" evalue="1.0e+000"
        url="http://hocomoco.autosome.ru/motif/LMX1B_HUMAN.H11MO.0.D">
      <pos A="0.0468002" C="0.0729791" G="0.0468002" T="0.83342"/>
      <pos A="0.911957" C="0.0206212" G="0.0206212" T="0.0468002"/>
      <pos A="0.872532" C="0.0073753" G="0.0073753" T="0.112717"/>
      <pos A="0.0335543" C="0.086538" G="0.0073753" T="0.872532"/>
      <pos A="0.000830565" C="0.0538143" G="0.000830565" T="0.944525"/>
      <pos A="0.997508" C="0.000830565" G="0.000830565" T="0.000830565"/>
      <pos A="0.787451" C="0.15853" G="0.0531885" T="0.000830565"/>
      <pos A="0.236441" C="0.314978" G="0.000830565" T="0.44775"/>
      <pos A="0.341157" C="0.000830565" G="0.0799933" T="0.578019"/>
      <pos A="0.341157" C="0.184083" G="0.369213" T="0.105546"/>
      <pos A="0.42032" C="0.368588" G="0.131725" T="0.0793674"/>
      <pos A="0.157904" C="0.315604" G="0.15853" T="0.367962"/>
      <pos A="0.184083" C="0.105546" G="0.0531885" T="0.657182"/>
      <pos A="0.341783" C="0.132351" G="0.0799933" T="0.445873"/>
      <pos A="0.538281" C="0.0670602" G="0.0140765" T="0.380582"/>
      <pos A="0.459745" C="0.0140765" G="0.0140765" T="0.512102"/>
      <pos A="0.361573" C="0.0206212" G="0.0468002" T="0.571005"/>
      <pos A="0.321836" C="0.0862251" G="0.0862251" T="0.505714"/>
    </motif>
    <motif db="0" id="LYL1_HUMAN.H11MO.0.A" length="14" nsites="453" evalue="1.0e+000"
        url="http://hocomoco.autosome.ru/motif/LYL1_HUMAN.H11MO.0.A">
      <pos A="0.205308" C="0.441459" G="0.203101" T="0.150132"/>
      <pos A="0.145718" C="0.695266" G="0.0265394" T="0.132476"/>
      <pos A="0.64009" C="0.0508166" G="0.0464026" T="0.26269"/>
      <pos A="0.0574377" C="0.125855" G="0.490013" T="0.326694"/>
      <pos A="0.130269" C="0.730578" G="0.0441955" T="0.094957"/>
      <pos A="0.105992" C="5.51755e-05" G="0.00667623" T="0.887277"/>
      <pos A="0.00226219" C="0.176617" G="0.810031" T="0.0110903"/>
      <pos A="0.00667623" C="0.298003" G="0.181031" T="0.51429"/>
      <pos A="0.0618517" C="0.207515" G="0.220757" T="0.509876"/>
      <pos A="0.207515" C="0.220757" G="0.130269" T="0.441459"/>
      <pos A="0.0441955" C="0.512083" G="0.119234" T="0.324487"/>
      <pos A="0.094957" C="0.580501" G="0.110406" T="0.214136"/>
      <pos A="0.141304" C="0.187652" G="0.181031" T="0.490013"/>
      <pos A="0.119234" C="0.273725" G="0.379662" T="0.227378"/>
    </motif>
    <motif db="0" id="MAFA_HUMAN.H11MO.0.D" length="21" nsites="27" evalue="1.0e+000"
        url="http://hocomoco.autosome.ru/motif/MAFA_HUMAN.H11MO.0.D">
      <pos A="0.101003" C="0.35739" G="0.368635" T="0.172972"/>
      <pos A="0.104377" C="0.000922509" G="0.279799" T="0.614901"/>
      <pos A="0.0324086" C="0.0324086" G="0.774581" T="0.160602"/>
      <pos A="0.000922509" C="0.981489" G="0.0166656" T="0.000922509"/>
      <pos A="0.0931318" C="0.000922509" G="0.000922509" T="0.905023"/>
      <pos A="0.000922509" C="0.0998788" G="0.898276" T="0.000922509"/>
      <pos A="0.713858" C="0.104377" G="0.0166656" T="0.1651"/>
      <pos A="0.149357" C="0.592411" G="0.138112" T="0.12012"/>
      <pos A="0.000922509" C="0.381005" G="0.363013" T="0.25506"/>
      <pos A="0.324779" C="0.457471" G="0.0369066" T="0.180843"/>
      <pos A="0.167349" C="0.376507" G="0.117871" T="0.338274"/>
      <pos A="0.0369066" C="0.153855" G="0.668877" T="0.140361"/>
      <pos A="0.0818868" C="0.614901" G="0.0683927" T="0.234819"/>
      <pos A="0.66213" C="0.0841358" G="0.0818868" T="0.171847"/>
      <pos A="0.246064" C="0.144859" G="0.506949" T="0.102128"/>
      <pos A="0.0841358" C="0.538435" G="0.0683927" T="0.309036"/>
      <pos A="0.252811" C="0.396748" G="0.000922509" T="0.349519"/>
      <pos A="0.149357" C="0.133614" G="0.104377" T="0.612652"/>
      <pos A="0.0841358" C="0.342772" G="0.0818868" T="0.491206"/>
      <pos A="0.113373" C="0.648636" G="0.0886338" T="0.149357"/>
      <pos A="0.250562" C="0.318032" G="0.32253" T="0.108875"/>
    </motif>
    <motif db="0" id="MAFF_HUMAN.H11MO.0.B" length="18" nsites="473" evalue="1.0e+000"
        url="http://hocomoco.autosome.ru/motif/MAFF_HUMAN.H11MO.0.B">
      <pos A="0.0571232" C="0.0698055" G="0.0824878" T="0.790583"/>
      <pos A="0.02119" C="0.0951702" G="0.765219" T="0.118421"/>
      <pos A="0.0550095" C="0.883587" G="0.0296449" T="0.0317586"/>
      <pos A="0.0846016" C="0.0613507" G="0.006394" T="0.847654"/>
      <pos A="0.0275312" C="0.11208" G="0.744082" T="0.116307"/>
      <pos A="0.77156" C="0.0507821" G="0.0444409" T="0.133217"/>
      <pos A="0.0592369" C="0.410114" G="0.433365" T="0.0972839"/>
      <pos A="0.0846016" C="0.088829" G="0.0592369" T="0.767332"/>
      <pos A="0.0909427" C="0.661647" G="0.0423272" T="0.205083"/>
      <pos A="0.672215" C="0.0571232" G="0.122648" T="0.148013"/>
      <pos A="0.0655781" C="0.0930564" G="0.625713" T="0.215652"/>
      <pos A="0.0402135" C="0.780015" G="0.11208" T="0.0676918"/>
      <pos A="0.58978" C="0.109966" G="0.120535" T="0.179719"/>
      <pos A="0.177605" C="0.234676" G="0.224107" T="0.363612"/>
      <pos A="0.234676" C="0.137445" G="0.122648" T="0.505231"/>
      <pos A="0.164923" C="0.177605" G="0.0465546" T="0.610917"/>
      <pos A="0.0993976" C="0.253699" G="0.0782604" T="0.568643"/>
      <pos A="0.131103" C="0.205083" G="0.133217" T="0.530596"/>
    </motif>
    <motif db="0" id="MAF_HUMAN.H11MO.0.A" length="19" nsites="500" evalue="1.0e+000"
        url="http://hocomoco.autosome.ru/motif/MAF_HUMAN.H11MO.0.A">
      <pos A="0.305989" C="0.236003" G="0.333983" T="0.124025"/>
      <pos A="0.469956" C="0.142022" G="0.20201" T="0.186013"/>
      <pos A="0.587932" C="0.0840332" G="0.0780344" T="0.25"/>
      <pos A="0.391972" C="0.0880324" G="0.118026" T="0.40197"/>
      <pos A="0.154019" C="0.311988" G="0.269996" T="0.263997"/>
      <pos A="0.110028" C="0.040042" G="0.0260448" T="0.823885"/>
      <pos A="0.0180464" C="0.0140472" G="0.959858" T="0.00804839"/>
      <pos A="0.124025" C="0.855879" G="0.00604879" T="0.0140472"/>
      <pos A="0.0640372" C="0.00604879" G="0.0120476" T="0.917866"/>
      <pos A="0.0180464" C="0.00604879" G="0.90187" T="0.0740352"/>
      <pos A="0.881874" C="0.0240452" G="0.0680364" T="0.0260448"/>
      <pos A="0.10203" C="0.445961" G="0.327984" T="0.124025"/>
      <pos A="0.238002" C="0.118026" G="0.154019" T="0.489952"/>
      <pos A="0.242002" C="0.411968" G="0.120026" T="0.226005"/>
      <pos A="0.473955" C="0.112028" G="0.154019" T="0.259998"/>
      <pos A="0.194011" C="0.0720356" G="0.575935" T="0.158018"/>
      <pos A="0.160018" C="0.511948" G="0.218006" T="0.110028"/>
      <pos A="0.461958" C="0.236003" G="0.146021" T="0.156019"/>
      <pos A="0.40197" C="0.15202" G="0.234003" T="0.212008"/>
    </motif>
    <motif db="0" id="MAF_HUMAN.H11MO.1.B" length="8" nsites="496" evalue="1.0e+000"
        url="http://hocomoco.autosome.ru/motif/MAF_HUMAN.H11MO.1.B">
      <pos A="0.135104" C="0.0363334" G="0.0484277" T="0.780135"/>
      <pos A="0.00206612" C="0.010129" G="0.981707" T="0.00609756"/>
      <pos A="0.0766479" C="0.860764" G="0.00206612" T="0.0605221"/>
      <pos A="0.00408184" C="0.00408184" G="0.00206612" T="0.98977"/>
      <pos A="0.00408184" C="0.00206612" G="0.963566" T="0.0302862"/>
      <pos A="0.927283" C="0.0383491" G="0.0202076" T="0.0141605"/>
      <pos A="0.0343177" C="0.461651" G="0.324582" T="0.17945"/>
      <pos A="0.22178" C="0.123009" G="0.110915" T="0.544296"/>
    </motif>
    <motif db="0" id="MAX_HUMAN.H11MO.0.A" length="10" nsites="500" evalue="1.0e+000"
        url="http://hocomoco.autosome.ru/motif/MAX_HUMAN.H11MO.0.A">
      <pos A="0.29799" C="0.240002" G="0.383973" T="0.0780344"/>
      <pos A="0.415967" C="0.138022" G="0.307988" T="0.138022"/>
      <pos A="0.090032" C="0.246001" G="0.621926" T="0.0420416"/>
      <pos A="0.0180464" C="0.979854" G="4.999e-05" T="0.00204959"/>
      <pos A="0.937862" C="0.00404919" G="0.0540392" T="0.00404919"/>
      <pos A="0.00204959" C="0.825885" G="0.0940312" T="0.0780344"/>
      <pos A="0.0880324" C="0.0140472" G="0.891872" T="0.00604879"/>
      <pos A="0.106029" C="0.118026" G="0.00604879" T="0.769896"/>
      <pos A="0.00204959" C="0.00404919" G="0.985853" T="0.00804839"/>
      <pos A="0.138022" C="0.0880324" G="0.629924" T="0.144021"/>
    </motif>
    <motif db="0" id="MAZ_HUMAN.H11MO.0.A" length="22" nsites="500" evalue="1.0e+000"
        url="http://hocomoco.autosome.ru/motif/MAZ_HUMAN.H11MO.0.A">
      <pos A="0.216007" C="0.144021" G="0.503949" T="0.136023"/>
      <pos A="0.283993" C="0.0240452" G="0.65192" T="0.040042"/>
      <pos A="0.30199" C="0.0120476" G="0.673915" T="0.0120476"/>
      <pos A="0.0820336" C="0.0180464" G="0.865877" T="0.0340432"/>
      <pos A="0.0520396" C="0.112028" G="0.825885" T="0.010048"/>
      <pos A="0.64792" C="0.0880324" G="0.0260448" T="0.238002"/>
      <pos A="0.0540392" C="0.010048" G="0.905869" T="0.030044"/>
      <pos A="0.114027" C="0.020046" G="0.85188" T="0.0140472"/>
      <pos A="0.265997" C="0.0340432" G="0.665917" T="0.0340432"/>
      <pos A="0.271996" C="0.00804839" G="0.679914" T="0.040042"/>
      <pos A="0.114027" C="0.20201" G="0.655919" T="0.0280444"/>
      <pos A="0.317986" C="0.134023" G="0.331984" T="0.216007"/>
      <pos A="0.174015" C="0.040042" G="0.69791" T="0.0880324"/>
      <pos A="0.333983" C="0.0540392" G="0.553939" T="0.0580384"/>
      <pos A="0.190012" C="0.120026" G="0.64792" T="0.0420416"/>
      <pos A="0.365977" C="0.0780344" G="0.511948" T="0.0440412"/>
      <pos A="0.29999" C="0.0720356" G="0.569936" T="0.0580384"/>
      <pos A="0.329984" C="0.134023" G="0.455959" T="0.080034"/>
      <pos A="0.259998" C="0.0620376" G="0.555939" T="0.122026"/>
      <pos A="0.273995" C="0.204009" G="0.445961" T="0.0760348"/>
      <pos A="0.355979" C="0.106029" G="0.429964" T="0.108028"/>
      <pos A="0.273995" C="0.0980304" G="0.561938" T="0.0660368"/>
    </motif>
    <motif db="0" id="MEIS1_HUMAN.H11MO.1.B" length="9" nsites="500" evalue="1.0e+000"
        url="http://hocomoco.autosome.ru/motif/MEIS1_HUMAN.H11MO.1.B">
      <pos A="0.176015" C="0.112028" G="0.537942" T="0.174015"/>
      <pos A="0.265997" C="0.457958" G="0.128024" T="0.14802"/>
      <pos A="0.15202" C="0.00404919" G="0.0260448" T="0.817886"/>
      <pos A="0.00204959" C="0.00404919" G="0.991852" T="0.00204959"/>
      <pos A="0.94786" C="0.0380424" G="0.0140472" T="4.999e-05"/>
      <pos A="0.040042" C="0.95186" G="0.00804839" T="4.999e-05"/>
      <pos A="0.94986" C="0.00204959" G="0.00804839" T="0.040042"/>
      <pos A="0.126025" C="0.0720356" G="0.685913" T="0.116027"/>
      <pos A="0.273995" C="0.331984" G="0.289992" T="0.104029"/>
    </motif>
    <motif db="0" id="MEIS2_HUMAN.H11MO.0.B" length="13" nsites="461" evalue="1.0e+000"
        url="http://hocomoco.autosome.ru/motif/MEIS2_HUMAN.H11MO.0.B">
      <pos A="0.199134" C="0.134161" G="0.119478" T="0.547227"/>
      <pos A="5.42182e-05" C="5.42182e-05" G="5.42182e-05" T="0.999837"/>
      <pos A="5.42182e-05" C="5.42182e-05" G="0.999837" T="5.42182e-05"/>
      <pos A="0.87366" C="5.42182e-05" G="5.42182e-05" T="0.126231"/>
      <pos A="5.42182e-05" C="0.999837" G="5.42182e-05" T="5.42182e-05"/>
      <pos A="0.999837" C="5.42182e-05" G="5.42182e-05" T="5.42182e-05"/>
      <pos A="0.0199587" C="0.124185" G="0.79192" T="0.0639361"/>
      <pos A="0.0863246" C="0.41176" G="0.266403" T="0.235512"/>
      <pos A="0.00138075" C="0.0143466" G="5.42182e-05" T="0.984218"/>
      <pos A="0.0106515" C="0.00883536" G="0.680431" T="0.300083"/>
      <pos A="0.0208521" C="0.0178956" G="0.153036" T="0.808216"/>
      <pos A="0.0509289" C="0.557886" G="0.172073" T="0.219112"/>
      <pos A="0.454703" C="0.33955" G="0.108958" T="0.0967888"/>
    </motif>
    <motif db="0" id="MEIS3_HUMAN.H11MO.0.D" length="11" nsites="9898" evalue="1.0e+000"
        url="http://hocomoco.autosome.ru/motif/MEIS3_HUMAN.H11MO.0.D">
      <pos A="0.236625" C="0.173849" G="0.234992" T="0.354534"/>
      <pos A="0.212509" C="0.129149" G="0.219467" T="0.438875"/>
      <pos A="0.0104309" C="0.00733963" G="0.00918284" T="0.973047"/>
      <pos A="0.000748573" C="0.000982649" G="0.997754" T="0.000514498"/>
      <pos A="0.983207" C="0.000312177" G="0.0159637" T="0.000516858"/>
      <pos A="0.000704751" C="0.997847" G="0.000470676" T="0.00097766"/>
      <pos A="0.987442" C="6.10445e-05" G="0.0118991" T="0.000597422"/>
      <pos A="0.0580061" C="0.0676787" G="0.766331" T="0.107984"/>
      <pos A="0.111713" C="0.342518" G="0.457828" T="0.0879403"/>
      <pos A="0.105563" C="0.143676" G="0.0849537" T="0.665808"/>
      <pos A="0.167261" C="0.158416" G="0.411738" T="0.262585"/>
    </motif>
    <motif db="0" id="MITF_HUMAN.H11MO.0.A" length="10" nsites="500" evalue="1.0e+000"
        url="http://hocomoco.autosome.ru/motif/MITF_HUMAN.H11MO.0.A">
      <pos A="0.0540392" C="0.238002" G="0.114027" T="0.593931"/>
      <pos A="4.999e-05" C="0.99785" G="0.00204959" T="4.999e-05"/>
      <pos A="0.879874" C="0.0260448" G="0.0120476" T="0.0820336"/>
      <pos A="4.999e-05" C="0.729904" G="0.0160468" T="0.253999"/>
      <pos A="0.00404919" C="0.0180464" G="0.977854" T="4.999e-05"/>
      <pos A="0.00404919" C="4.999e-05" G="0.0120476" T="0.983853"/>
      <pos A="4.999e-05" C="0.00604879" G="0.993851" T="4.999e-05"/>
      <pos A="0.889872" C="0.0380424" G="0.0560388" T="0.0160468"/>
      <pos A="4.999e-05" C="0.765897" G="0.0460408" T="0.188012"/>
      <pos A="0.144021" C="0.523945" G="0.0720356" T="0.259998"/>
    </motif>
    <motif db="0" id="MLXPL_HUMAN.H11MO.0.D" length="19" nsites="10" evalue="1.0e+000"
        url="http://hocomoco.autosome.ru/motif/MLXPL_HUMAN.H11MO.0.D">
      <pos A="0.0531731" C="0.244036" G="0.649618" T="0.0531731"/>
      <pos A="0.121764" C="0.873285" G="0.00247525" T="0.00247525"/>
      <pos A="0.921001" C="0.00247525" G="0.00247525" T="0.0740487"/>
      <pos A="0.00247525" C="0.3842" G="0.121764" T="0.49156"/>
      <pos A="0.0859776" C="0.121764" G="0.789783" T="0.00247525"/>
      <pos A="0.121764" C="0.00247525" G="0.312627" T="0.563134"/>
      <pos A="0.00247525" C="0.00247525" G="0.992574" T="0.00247525"/>
      <pos A="0.431916" C="0.252982" G="0.312627" T="0.00247525"/>
      <pos A="0.217196" C="0.706281" G="0.00247525" T="0.0740487"/>
      <pos A="0.622778" C="0.300698" G="0.0740487" T="0.00247525"/>
      <pos A="0.419987" C="0.479631" G="0.00247525" T="0.0979065"/>
      <pos A="0.181409" C="0.586992" G="0.00247525" T="0.229124"/>
      <pos A="0.0979065" C="0.3842" G="0.419987" T="0.0979065"/>
      <pos A="0.0859776" C="0.324556" G="0.27684" T="0.312627"/>
      <pos A="0.00247525" C="0.682423" G="0.217196" T="0.0979065"/>
      <pos A="0.0979065" C="0.00247525" G="0.897143" T="0.00247525"/>
      <pos A="0.00247525" C="0.00247525" G="0.00247525" T="0.992574"/>
      <pos A="0.00247525" C="0.121764" G="0.873285" T="0.00247525"/>
      <pos A="0.0531731" C="0.220178" G="0.375253" T="0.351396"/>
    </motif>
    <motif db="0" id="MLX_HUMAN.H11MO.0.D" length="11" nsites="17528" evalue="1.0e+000"
        url="http://hocomoco.autosome.ru/motif/MLX_HUMAN.H11MO.0.D">
      <pos A="0.191936" C="0.246699" G="0.166851" T="0.394514"/>
      <pos A="0.186132" C="0.110684" G="0.501295" T="0.201889"/>
      <pos A="0.632384" C="0.0671318" G="0.213058" T="0.0874258"/>
      <pos A="0.0973443" C="0.081652" G="0.0843367" T="0.736667"/>
      <pos A="1.42628e-06" C="0.999996" G="1.42628e-06" T="1.42628e-06"/>
      <pos A="0.999996" C="1.42628e-06" G="1.42628e-06" T="1.42628e-06"/>
      <pos A="1.42628e-06" C="0.999996" G="1.42628e-06" T="1.42628e-06"/>
      <pos A="1.42628e-06" C="1.42628e-06" G="0.999996" T="1.42628e-06"/>
      <pos A="0.000143225" C="0.000143225" G="0.000143225" T="0.99957"/>
      <pos A="0.000209397" C="0.000209397" G="0.999372" T="0.000209397"/>
      <pos A="0.270169" C="0.292926" G="0.229575" T="0.207329"/>
    </motif>
    <motif db="0" id="MNX1_HUMAN.H11MO.0.D" length="19" nsites="27" evalue="1.0e+000"
        url="http://hocomoco.autosome.ru/motif/MNX1_HUMAN.H11MO.0.D">
      <pos A="0.305351" C="0.489852" G="0.0839483" T="0.120849"/>
      <pos A="0.111624" C="0.222325" G="0.259225" T="0.406827"/>
      <pos A="0.554428" C="0.0747232" G="0.111624" T="0.259225"/>
      <pos A="0.130074" C="0.166974" G="0.0931734" T="0.609779"/>
      <pos A="0.000922509" C="0.000922509" G="0.0747232" T="0.923432"/>
      <pos A="0.111624" C="0.259225" G="0.0378229" T="0.591328"/>
      <pos A="0.333026" C="0.0747232" G="0.222325" T="0.369926"/>
      <pos A="0.443727" C="0.333026" G="0.000922509" T="0.222325"/>
      <pos A="0.369926" C="0.148524" G="0.148524" T="0.333026"/>
      <pos A="0.222325" C="0.0747232" G="0.111624" T="0.591328"/>
      <pos A="0.369926" C="0.296125" G="0.0747232" T="0.259225"/>
      <pos A="0.591328" C="0.0747232" G="0.000922509" T="0.333026"/>
      <pos A="0.0378229" C="0.849631" G="0.0747232" T="0.0378229"/>
      <pos A="0.0747232" C="0.443727" G="0.0747232" T="0.406827"/>
      <pos A="0.259225" C="0.480627" G="0.000922509" T="0.259225"/>
      <pos A="0.0101476" C="0.305351" G="0.157749" T="0.526753"/>
      <pos A="0.157749" C="0.194649" G="0.157749" T="0.489852"/>
      <pos A="0.351476" C="0.203875" G="0.130074" T="0.314576"/>
      <pos A="0.369926" C="0.185424" G="0.148524" T="0.296125"/>
    </motif>
    <motif db="0" id="MXI1_HUMAN.H11MO.0.A" length="15" nsites="500" evalue="1.0e+000"
        url="http://hocomoco.autosome.ru/motif/MXI1_HUMAN.H11MO.0.A">
      <pos A="0.229116" C="0.302422" G="0.393893" T="0.0745693"/>
      <pos A="0.00426041" C="0.967884" G="0.0258572" T="0.00199819"/>
      <pos A="0.964584" C="0.00170879" G="0.0299196" T="0.00378757"/>
      <pos A="0.022062" C="0.890618" G="0.0661165" T="0.0212036"/>
      <pos A="0.172994" C="0.0657976" G="0.751726" T="0.00948167"/>
      <pos A="0.0666986" C="0.0944282" G="0.0422768" T="0.796596"/>
      <pos A="0.007851" C="4.999e-05" G="0.985773" T="0.00632647"/>
      <pos A="0.0611057" C="0.171933" G="0.594561" T="0.1724"/>
      <pos A="0.119062" C="0.391811" G="0.371152" T="0.117974"/>
      <pos A="0.198314" C="0.239882" G="0.284866" T="0.276938"/>
      <pos A="0.0335558" C="0.232127" G="0.56559" T="0.168727"/>
      <pos A="0.118677" C="0.391928" G="0.320073" T="0.169323"/>
      <pos A="0.139129" C="0.305183" G="0.362948" T="0.19274"/>
      <pos A="0.163426" C="0.217487" G="0.451574" T="0.167513"/>
      <pos A="0.178987" C="0.307097" G="0.413344" T="0.100572"/>
    </motif>
    <motif db="0" id="MXI1_HUMAN.H11MO.1.A" length="11" nsites="500" evalue="1.0e+000"
        url="http://hocomoco.autosome.ru/motif/MXI1_HUMAN.H11MO.1.A">
      <pos A="0.0620376" C="0.555939" G="0.281994" T="0.10003"/>
      <pos A="0.226005" C="0.60193" G="0.120026" T="0.0520396"/>
      <pos A="0.0180464" C="0.963857" G="0.0160468" T="0.00204959"/>
      <pos A="0.893871" C="0.0160468" G="0.05004" T="0.040042"/>
      <pos A="0.0140472" C="0.845881" G="0.0560388" T="0.0840332"/>
      <pos A="0.0960308" C="0.0780344" G="0.7519" T="0.0740352"/>
      <pos A="0.0380424" C="0.128024" G="0.00604879" T="0.827884"/>
      <pos A="0.00204959" C="0.0580384" G="0.923865" T="0.0160468"/>
[truncated: 226,901 more chars]
