# Supplementary material for: DeepEPI: CNN-transformer-based model for extracting TF interactions through predicting enhancer-promoter interactions
Source: Bioinform Adv. 2025 Sep 17;5(1):vbaf221. doi: 10.1093/bioadv/vbaf221 (PMC12478696; doi:10.1093/bioadv/vbaf221)
Supplement: vbaf221_Supplementary_Data [file vbaf221_supplementary_data.zip › Supplementary_file5/GM12878/result_enhancer121-GM12878/tomtom.tsv]

Query_ID	Target_ID	Optimal_offset	p-value	E-value	q-value	Overlap	Query_consensus	Target_consensus	Orientation
M0	ANDR_HUMAN.H11MO.2.A	-3	2.26976e-06	0.00174545	0.00345879	12	TTCTAAGGAACAGAGTCTTGCGGTATGAGGTGGGCATGAA	AAAAGAACAGAG	-
M0	GCR_HUMAN.H11MO.1.A	-4	2.11856e-05	0.0162917	0.0161419	12	TTCTAAGGAACAGAGTCTTGCGGTATGAGGTGGGCATGAA	AAAGAACAGAAT	+
M0	ZN394_HUMAN.H11MO.0.C	-1	0.000330237	0.253952	0.149607	20	TTCTAAGGAACAGAGTCTTGCGGTATGAGGTGGGCATGAA	AGAATGGAATAGAATGGAAT	+
M0	IRX2_HUMAN.H11MO.0.D	-15	0.000396403	0.304834	0.149607	19	TTCTAAGGAACAGAGTCTTGCGGTATGAGGTGGGCATGAA	ACATGGGTGGGCATGTTGG	+
M0	FOXD3_HUMAN.H11MO.0.D	-1	0.000490881	0.377488	0.149607	15	TTCTAAGGAACAGAGTCTTGCGGTATGAGGTGGGCATGAA	TGCTAAGTAAACAAA	-
M0	VENTX_HUMAN.H11MO.0.D	-1	0.0009499	0.730473	0.241252	19	TTCTAAGGAACAGAGTCTTGCGGTATGAGGTGGGCATGAA	AATTAGAAACCAATTAGCG	-
M0	NR1D1_HUMAN.H11MO.0.B	2	0.00150275	1.15561	0.32714	17	TTCTAAGGAACAGAGTCTTGCGGTATGAGGTGGGCATGAA	AGGGAAGTGGGTCAGAAGG	+
M0	NFAC1_HUMAN.H11MO.0.B	-4	0.00212499	1.63412	0.386381	15	TTCTAAGGAACAGAGTCTTGCGGTATGAGGTGGGCATGAA	ATGGAAAAAAAGAAA	+
M0	ANDR_HUMAN.H11MO.1.A	-5	0.00228199	1.75485	0.386381	16	TTCTAAGGAACAGAGTCTTGCGGTATGAGGTGGGCATGAA	AAGAACACACTGTTCC	-
M0	TLX1_HUMAN.H11MO.0.D	-22	0.00259136	1.99275	0.394886	17	TTCTAAGGAACAGAGTCTTGCGGTATGAGGTGGGCATGAA	CTGGCAAGTTGCCAAGG	+
M0	ZFX_HUMAN.H11MO.1.A	-5	0.00351272	2.70129	0.480869	17	TTCTAAGGAACAGAGTCTTGCGGTATGAGGTGGGCATGAA	GGGGGCGGAGGCCGGGG	+
M0	BC11A_HUMAN.H11MO.0.A	0	0.00378672	2.91199	0.480869	17	TTCTAAGGAACAGAGTCTTGCGGTATGAGGTGGGCATGAA	AAAAGAGGAAGTGAAAA	+
M0	MNX1_HUMAN.H11MO.0.D	-4	0.00417844	3.21322	0.489796	19	TTCTAAGGAACAGAGTCTTGCGGTATGAGGTGGGCATGAA	TTAAGGGTTATTAAAATAG	-
M1	RXRA_HUMAN.H11MO.0.A	-15	5.78543e-05	0.0444899	0.0885548	20	ACAGGTTTTGGCTGTCGCTGTGGGTGAAGACCGAAATCCC	GGGGGAGGCAGAGGTCAGAG	+
M1	IRX2_HUMAN.H11MO.0.D	-11	0.000389452	0.299488	0.298058	19	ACAGGTTTTGGCTGTCGCTGTGGGTGAAGACCGAAATCCC	ACATGGGTGGGCATGTTGG	+
M1	TLX1_HUMAN.H11MO.0.D	-13	0.00113561	0.873283	0.440885	17	ACAGGTTTTGGCTGTCGCTGTGGGTGAAGACCGAAATCCC	CTGGCAAGTTGCCAAGG	+
M1	MAFA_HUMAN.H11MO.0.D	-24	0.00132852	1.02163	0.440885	16	ACAGGTTTTGGCTGTCGCTGTGGGTGAAGACCGAAATCCC	CGAAGGCTGCGGGGTCAGCAC	-
M1	LYL1_HUMAN.H11MO.0.A	-23	0.00144134	1.10839	0.440885	14	ACAGGTTTTGGCTGTCGCTGTGGGTGAAGACCGAAATCCC	CAGGAAACAGCTGG	-
M1	SMAD3_HUMAN.H11MO.0.B	-23	0.0017503	1.34598	0.440885	12	ACAGGTTTTGGCTGTCGCTGTGGGTGAAGACCGAAATCCC	CAGGTGACAGAG	-
M1	ZN394_HUMAN.H11MO.0.C	-17	0.00203087	1.56174	0.440885	20	ACAGGTTTTGGCTGTCGCTGTGGGTGAAGACCGAAATCCC	AGAATGGAATAGAATGGAAT	+
M1	MNX1_HUMAN.H11MO.0.D	-20	0.00247634	1.90431	0.440885	19	ACAGGTTTTGGCTGTCGCTGTGGGTGAAGACCGAAATCCC	TTAAGGGTTATTAAAATAG	-
M1	GATA1_HUMAN.H11MO.0.A	-11	0.00288037	2.215	0.440885	19	ACAGGTTTTGGCTGTCGCTGTGGGTGAAGACCGAAATCCC	CTGGCGGGGACAGATAAGA	+
M1	ZN563_HUMAN.H11MO.0.C	-13	0.00391433	3.01012	0.462451	21	ACAGGTTTTGGCTGTCGCTGTGGGTGAAGACCGAAATCCC	GCAGCTGCCAGTGAGGATCCC	-
M1	SRBP2_HUMAN.H11MO.0.B	-16	0.00400943	3.08325	0.462451	13	ACAGGTTTTGGCTGTCGCTGTGGGTGAAGACCGAAATCCC	GGGTGGGGTGAGG	+
M1	ZN589_HUMAN.H11MO.0.D	-8	0.00423088	3.25355	0.462451	16	ACAGGTTTTGGCTGTCGCTGTGGGTGAAGACCGAAATCCC	CGGCAGTAACCGTGGG	-
M1	NR1D1_HUMAN.H11MO.0.B	-7	0.00449199	3.45434	0.462451	19	ACAGGTTTTGGCTGTCGCTGTGGGTGAAGACCGAAATCCC	CCTTCTGACCCACTTCCCT	-
M1	ZFX_HUMAN.H11MO.1.A	-19	0.0045319	3.48503	0.462451	17	ACAGGTTTTGGCTGTCGCTGTGGGTGAAGACCGAAATCCC	GGGGGCGGAGGCCGGGG	+
M1	PATZ1_HUMAN.H11MO.0.C	-7	0.00504961	3.88315	0.483075	22	ACAGGTTTTGGCTGTCGCTGTGGGTGAAGACCGAAATCCC	GGGGAGGGGGCGGGGGGGGAGG	+
M2	IRX2_HUMAN.H11MO.0.D	-11	0.000203669	0.156622	0.169885	19	ATGTAAGTCTTAGTTAACTTGAATTCTTTGAACCCCTTAT	ACATGGGTGGGCATGTTGG	+
M2	MNX1_HUMAN.H11MO.0.D	-2	0.000221395	0.170253	0.169885	19	ATGTAAGTCTTAGTTAACTTGAATTCTTTGAACCCCTTAT	TTAAGGGTTATTAAAATAG	-
M4	MNX1_HUMAN.H11MO.0.D	-8	8.00948e-05	0.0615929	0.122919	19	GGTTCTGAATTTCTTCTCATTCATCGAAGGAACTGCGTTT	CTATTTTAATAACCCTTAA	+
M4	IRX2_HUMAN.H11MO.0.D	-3	0.000247827	0.190579	0.190166	19	GGTTCTGAATTTCTTCTCATTCATCGAAGGAACTGCGTTT	CCAACATGCCCACCCATGT	-
M4	ZN394_HUMAN.H11MO.0.C	-3	0.00101007	0.776746	0.324269	20	GGTTCTGAATTTCTTCTCATTCATCGAAGGAACTGCGTTT	ATTCCATTCTATTCCATTCT	-
M5	HXC10_HUMAN.H11MO.0.D	-15	0.000214898	0.165256	0.33023	19	CTATTCAGTAGATTGTACAAGTCTTTCTTATTACATACAG	TTTTTAATTTTTTTATTAC	+
M5	MNX1_HUMAN.H11MO.0.D	-20	0.00049142	0.377902	0.377578	19	CTATTCAGTAGATTGTACAAGTCTTTCTTATTACATACAG	CTATTTTAATAACCCTTAA	+
M5	IRX2_HUMAN.H11MO.0.D	-19	0.00100017	0.769133	0.448081	19	CTATTCAGTAGATTGTACAAGTCTTTCTTATTACATACAG	CCAACATGCCCACCCATGT	-
M6	MNX1_HUMAN.H11MO.0.D	-8	0.000117528	0.0903788	0.179894	19	CCCTCCGTCAGAGAAACTATCTAACCTGGGCTGTGGATAG	TTAAGGGTTATTAAAATAG	-
M6	IRX2_HUMAN.H11MO.0.D	-20	0.000413116	0.317686	0.250483	19	CCCTCCGTCAGAGAAACTATCTAACCTGGGCTGTGGATAG	ACATGGGTGGGCATGTTGG	+
M6	HXC10_HUMAN.H11MO.0.D	-18	0.000490933	0.377528	0.250483	19	CCCTCCGTCAGAGAAACTATCTAACCTGGGCTGTGGATAG	TTTTTAATTTTTTTATTAC	+
M6	PAX8_HUMAN.H11MO.0.D	-1	0.00125585	0.96575	0.406364	14	CCCTCCGTCAGAGAAACTATCTAACCTGGGCTGTGGATAG	CCCGCTTCAGTGAC	-
M6	RXRA_HUMAN.H11MO.0.A	7	0.00175325	1.34825	0.406364	13	CCCTCCGTCAGAGAAACTATCTAACCTGGGCTGTGGATAG	CTCTGACCTCTGCCTCCCCC	-
M6	BRAC_HUMAN.H11MO.0.A	-5	0.0018935	1.4561	0.406364	20	CCCTCCGTCAGAGAAACTATCTAACCTGGGCTGTGGATAG	TTAGCAGGGAGGTGTGAAAT	+
M6	PROX1_HUMAN.H11MO.0.D	-18	0.00227308	1.748	0.406364	17	CCCTCCGTCAGAGAAACTATCTAACCTGGGCTGTGGATAG	GGGTAAGGCGGGTTGGG	+
M6	GATA1_HUMAN.H11MO.0.A	6	0.00232773	1.79002	0.406364	13	CCCTCCGTCAGAGAAACTATCTAACCTGGGCTGTGGATAG	TCTTATCTGTCCCCGCCAG	-
M6	NR1D1_HUMAN.H11MO.0.B	0	0.00293666	2.25829	0.406364	19	CCCTCCGTCAGAGAAACTATCTAACCTGGGCTGTGGATAG	CCTTCTGACCCACTTCCCT	-
M6	Z324A_HUMAN.H11MO.0.C	-14	0.003108	2.39005	0.406364	23	CCCTCCGTCAGAGAAACTATCTAACCTGGGCTGTGGATAG	TGGCAGCAAAGGATGGTTTGATA	-
M6	ZN589_HUMAN.H11MO.0.D	-14	0.00318581	2.44989	0.406364	16	CCCTCCGTCAGAGAAACTATCTAACCTGGGCTGTGGATAG	CGGCAGTAACCGTGGG	-
M6	GATA2_HUMAN.H11MO.0.A	6	0.00429183	3.30041	0.471018	13	CCCTCCGTCAGAGAAACTATCTAACCTGGGCTGTGGATAG	CCTTATCTCCACCCCCCAG	-
M6	ZN394_HUMAN.H11MO.0.C	-14	0.00430813	3.31295	0.471018	20	CCCTCCGTCAGAGAAACTATCTAACCTGGGCTGTGGATAG	AGAATGGAATAGAATGGAAT	+
M8	MNX1_HUMAN.H11MO.0.D	-15	0.000281274	0.2163	0.233304	19	TAGTGCCACCTTACCATAGCTACGTCTATGATGAAGTCTT	CTATTTTAATAACCCTTAA	+
M8	IRX2_HUMAN.H11MO.0.D	-5	0.000456066	0.350715	0.233304	19	TAGTGCCACCTTACCATAGCTACGTCTATGATGAAGTCTT	ACATGGGTGGGCATGTTGG	+
M8	TLX1_HUMAN.H11MO.0.D	0	0.000734977	0.565197	0.25568	17	TAGTGCCACCTTACCATAGCTACGTCTATGATGAAGTCTT	CCTTGGCAACTTGCCAG	-
M8	HME2_HUMAN.H11MO.0.D	-13	0.000833011	0.640586	0.25568	11	TAGTGCCACCTTACCATAGCTACGTCTATGATGAAGTCTT	CCCTAATTACC	-
M9	RXRA_HUMAN.H11MO.0.A	-7	0.000148388	0.114111	0.113114	20	ACAGCCCCCGAGTCAATAACATCTCCCCAGCTGAGTTACT	CTCTGACCTCTGCCTCCCCC	-
M9	IRX2_HUMAN.H11MO.0.D	-17	0.000181889	0.139873	0.113114	19	ACAGCCCCCGAGTCAATAACATCTCCCCAGCTGAGTTACT	CCAACATGCCCACCCATGT	-
M9	TLX1_HUMAN.H11MO.0.D	-13	0.000221262	0.170151	0.113114	17	ACAGCCCCCGAGTCAATAACATCTCCCCAGCTGAGTTACT	CCTTGGCAACTTGCCAG	-
M9	FOXD3_HUMAN.H11MO.0.D	-5	0.000444307	0.341672	0.165456	15	ACAGCCCCCGAGTCAATAACATCTCCCCAGCTGAGTTACT	TGCTAAGTAAACAAA	-
M9	MNX1_HUMAN.H11MO.0.D	-5	0.000539413	0.414808	0.165456	19	ACAGCCCCCGAGTCAATAACATCTCCCCAGCTGAGTTACT	TTAAGGGTTATTAAAATAG	-
M9	NR1D1_HUMAN.H11MO.0.B	-18	0.00174378	1.34097	0.382055	19	ACAGCCCCCGAGTCAATAACATCTCCCCAGCTGAGTTACT	CCTTCTGACCCACTTCCCT	-
M10	MNX1_HUMAN.H11MO.0.D	-10	1.44222e-05	0.0110907	0.0221814	19	TCACCTGAACTTTAGGATTTTGAAGCTAGACGGCAAGGCT	TTAAGGGTTATTAAAATAG	-
M11	IRX2_HUMAN.H11MO.0.D	-17	0.000120886	0.0929614	0.0950092	19	TCAAGATCACTAATTTGGCACCTTGTCATGACGAGTATAA	CCAACATGCCCACCCATGT	-
M11	MNX1_HUMAN.H11MO.0.D	-9	0.000143681	0.110491	0.0950092	19	TCAAGATCACTAATTTGGCACCTTGTCATGACGAGTATAA	CTATTTTAATAACCCTTAA	+
M11	ZN394_HUMAN.H11MO.0.C	-18	0.00120151	0.923964	0.369028	20	TCAAGATCACTAATTTGGCACCTTGTCATGACGAGTATAA	ATTCCATTCTATTCCATTCT	-
M12	MNX1_HUMAN.H11MO.0.D	-12	1.07743e-05	0.00828543	0.0165025	19	GAATTTATACTTATGAAGGAAGCACAGACATGATTATAAA	TTAAGGGTTATTAAAATAG	-
M12	BRAC_HUMAN.H11MO.0.A	-1	0.000478286	0.367802	0.366285	20	GAATTTATACTTATGAAGGAAGCACAGACATGATTATAAA	ATTTCACACCTCCCTGCTAA	-
M12	GATA1_HUMAN.H11MO.0.A	-14	0.00150885	1.16031	0.466562	19	GAATTTATACTTATGAAGGAAGCACAGACATGATTATAAA	CTGGCGGGGACAGATAAGA	+
M12	HXC10_HUMAN.H11MO.0.D	-21	0.00188822	1.45204	0.466562	19	GAATTTATACTTATGAAGGAAGCACAGACATGATTATAAA	GTAATAAAAAAATTAAAAA	-
M12	PAX2_HUMAN.H11MO.0.D	-4	0.0020257	1.55776	0.466562	18	GAATTTATACTTATGAAGGAAGCACAGACATGATTATAAA	TGTCACGCATGACTGAAC	-
M12	GATA2_HUMAN.H11MO.0.A	-14	0.00218878	1.68317	0.466562	19	GAATTTATACTTATGAAGGAAGCACAGACATGATTATAAA	CTGGGGGGTGGAGATAAGG	+
M12	RXRA_HUMAN.H11MO.0.A	-16	0.00229474	1.76465	0.466562	20	GAATTTATACTTATGAAGGAAGCACAGACATGATTATAAA	GGGGGAGGCAGAGGTCAGAG	+
M12	IRX2_HUMAN.H11MO.0.D	-24	0.00272432	2.095	0.466562	16	GAATTTATACTTATGAAGGAAGCACAGACATGATTATAAA	CCAACATGCCCACCCATGT	-
M12	OLIG2_HUMAN.H11MO.0.B	-15	0.00274151	2.10822	0.466562	18	GAATTTATACTTATGAAGGAAGCACAGACATGATTATAAA	CAGAAGGGAAACAGCTGG	-
M13	MNX1_HUMAN.H11MO.0.D	0	9.94428e-05	0.0764715	0.152612	19	CGACCCTGCTGAATGTTATACTGCTAGGTATTTCTCTTTA	CTATTTTAATAACCCTTAA	+
M13	ZN394_HUMAN.H11MO.0.C	-19	0.000596847	0.458975	0.227719	20	CGACCCTGCTGAATGTTATACTGCTAGGTATTTCTCTTTA	ATTCCATTCTATTCCATTCT	-
M13	HXC10_HUMAN.H11MO.0.D	-21	0.000741912	0.57053	0.227719	19	CGACCCTGCTGAATGTTATACTGCTAGGTATTTCTCTTTA	TTTTTAATTTTTTTATTAC	+
M13	IRX2_HUMAN.H11MO.0.D	0	0.000741912	0.57053	0.227719	19	CGACCCTGCTGAATGTTATACTGCTAGGTATTTCTCTTTA	ACATGGGTGGGCATGTTGG	+
M14	MNX1_HUMAN.H11MO.0.D	-21	0.000218988	0.168401	0.19947	19	GATGTTCGGGAATCTGACTGGTGCTTGTGACAGCCATTGG	TTAAGGGTTATTAAAATAG	-
M14	IRX2_HUMAN.H11MO.0.D	-8	0.000389416	0.299461	0.19947	19	GATGTTCGGGAATCTGACTGGTGCTTGTGACAGCCATTGG	CCAACATGCCCACCCATGT	-
M14	ZN563_HUMAN.H11MO.0.C	-7	0.0012078	0.928795	0.404578	21	GATGTTCGGGAATCTGACTGGTGCTTGTGACAGCCATTGG	GGGATCCTCACTGGCAGCTGC	+
M14	TLX1_HUMAN.H11MO.0.D	-16	0.00167108	1.28506	0.404578	17	GATGTTCGGGAATCTGACTGGTGCTTGTGACAGCCATTGG	CCTTGGCAACTTGCCAG	-
M14	ZN394_HUMAN.H11MO.0.C	-9	0.00184296	1.41724	0.404578	20	GATGTTCGGGAATCTGACTGGTGCTTGTGACAGCCATTGG	ATTCCATTCTATTCCATTCT	-
M15	MNX1_HUMAN.H11MO.0.D	-4	0.000156747	0.120539	0.240398	19	GATCTCTTCTGACGAAAGCTGTACAATATTCAGACATTTT	CTATTTTAATAACCCTTAA	+
M15	IRX2_HUMAN.H11MO.0.D	-13	0.000577592	0.444168	0.295278	19	GATCTCTTCTGACGAAAGCTGTACAATATTCAGACATTTT	CCAACATGCCCACCCATGT	-
M15	HXC10_HUMAN.H11MO.0.D	-5	0.000918727	0.706501	0.352256	19	GATCTCTTCTGACGAAAGCTGTACAATATTCAGACATTTT	GTAATAAAAAAATTAAAAA	-
M16	MNX1_HUMAN.H11MO.0.D	-17	2.51769e-05	0.019361	0.0282918	19	GATGGCGCTGCAACCTATAAATGCTGATTTAAAGGGATTT	TTAAGGGTTATTAAAATAG	-
M16	ZN394_HUMAN.H11MO.0.C	-18	3.70156e-05	0.028465	0.0282918	20	GATGGCGCTGCAACCTATAAATGCTGATTTAAAGGGATTT	AGAATGGAATAGAATGGAAT	+
M16	LEF1_HUMAN.H11MO.0.A	-22	0.000414393	0.318668	0.211153	14	GATGGCGCTGCAACCTATAAATGCTGATTTAAAGGGATTT	AGCAAATCAAAGGA	-
M16	IRX2_HUMAN.H11MO.0.D	-6	0.00063536	0.488592	0.24281	19	GATGGCGCTGCAACCTATAAATGCTGATTTAAAGGGATTT	CCAACATGCCCACCCATGT	-
M16	NKX61_HUMAN.H11MO.0.B	-15	0.00224924	1.72966	0.404596	19	GATGGCGCTGCAACCTATAAATGCTGATTTAAAGGGATTT	GATTAATGGGAATTTAATG	+
M16	ZN214_HUMAN.H11MO.0.C	-14	0.0023814	1.8313	0.404596	22	GATGGCGCTGCAACCTATAAATGCTGATTTAAAGGGATTT	TCATCAAAGGCCTCAAAAAGGA	-
M16	HXC10_HUMAN.H11MO.0.D	-13	0.00242625	1.86578	0.404596	19	GATGGCGCTGCAACCTATAAATGCTGATTTAAAGGGATTT	GTAATAAAAAAATTAAAAA	-
M16	ZN350_HUMAN.H11MO.0.C	-21	0.00292114	2.24636	0.404596	18	GATGGCGCTGCAACCTATAAATGCTGATTTAAAGGGATTT	TAGGTCATAAAAGGACTG	-
M16	RXRA_HUMAN.H11MO.0.A	-7	0.00334222	2.57017	0.404596	20	GATGGCGCTGCAACCTATAAATGCTGATTTAAAGGGATTT	CTCTGACCTCTGCCTCCCCC	-
M16	ZN264_HUMAN.H11MO.0.C	0	0.00367941	2.82946	0.404596	24	GATGGCGCTGCAACCTATAAATGCTGATTTAAAGGGATTT	AATGGGATTAGTGCCCTTATAAGA	-
M16	FOXD3_HUMAN.H11MO.0.D	-22	0.00379166	2.91578	0.404596	15	GATGGCGCTGCAACCTATAAATGCTGATTTAAAGGGATTT	TGCTAAGTAAACAAA	-
M16	ZN589_HUMAN.H11MO.0.D	-4	0.0044995	3.46012	0.404596	16	GATGGCGCTGCAACCTATAAATGCTGATTTAAAGGGATTT	CGGCAGTAACCGTGGG	-
M18	MNX1_HUMAN.H11MO.0.D	-6	0.000226018	0.173807	0.197427	19	ACTATAATCTGGCTGTTACACCTGGGTATCATAACTGCAC	CTATTTTAATAACCCTTAA	+
M18	TLX1_HUMAN.H11MO.0.D	-8	0.000321619	0.247325	0.197427	17	ACTATAATCTGGCTGTTACACCTGGGTATCATAACTGCAC	CTGGCAAGTTGCCAAGG	+
M18	RXRA_HUMAN.H11MO.0.A	-12	0.00062593	0.48134	0.197427	20	ACTATAATCTGGCTGTTACACCTGGGTATCATAACTGCAC	CTCTGACCTCTGCCTCCCCC	-
M18	IRX2_HUMAN.H11MO.0.D	-20	0.000643221	0.494637	0.197427	19	ACTATAATCTGGCTGTTACACCTGGGTATCATAACTGCAC	CCAACATGCCCACCCATGT	-
M18	DLX6_HUMAN.H11MO.0.D	5	0.00195908	1.50653	0.417915	10	ACTATAATCTGGCTGTTACACCTGGGTATCATAACTGCAC	TAATTACCTTAATTT	-
M18	PAX2_HUMAN.H11MO.0.D	-22	0.00241671	1.85845	0.417915	18	ACTATAATCTGGCTGTTACACCTGGGTATCATAACTGCAC	TGTCACGCATGACTGAAC	-
M18	ZN563_HUMAN.H11MO.0.C	-17	0.00245083	1.88469	0.417915	21	ACTATAATCTGGCTGTTACACCTGGGTATCATAACTGCAC	GCAGCTGCCAGTGAGGATCCC	-
M19	ZN394_HUMAN.H11MO.0.C	-14	4.19554e-05	0.0322637	0.0641769	20	TCACCTGTTCAACATTTGCTTTCCAATGTCCTTCATGGTG	ATTCCATTCTATTCCATTCT	-
M19	IRX2_HUMAN.H11MO.0.D	-13	0.000142616	0.109672	0.109076	19	TCACCTGTTCAACATTTGCTTTCCAATGTCCTTCATGGTG	ACATGGGTGGGCATGTTGG	+
M19	MNX1_HUMAN.H11MO.0.D	-13	0.000259372	0.199457	0.132249	19	TCACCTGTTCAACATTTGCTTTCCAATGTCCTTCATGGTG	CTATTTTAATAACCCTTAA	+
M19	ZN563_HUMAN.H11MO.0.C	-11	0.00194299	1.49416	0.429904	21	TCACCTGTTCAACATTTGCTTTCCAATGTCCTTCATGGTG	GCAGCTGCCAGTGAGGATCCC	-
M19	ZN214_HUMAN.H11MO.0.C	-16	0.00229152	1.76218	0.429904	22	TCACCTGTTCAACATTTGCTTTCCAATGTCCTTCATGGTG	TCCTTTTTGAGGCCTTTGATGA	+
M19	BRAC_HUMAN.H11MO.0.A	-6	0.00230382	1.77164	0.429904	20	TCACCTGTTCAACATTTGCTTTCCAATGTCCTTCATGGTG	ATTTCACACCTCCCTGCTAA	-
M19	HXC10_HUMAN.H11MO.0.D	-5	0.00252445	1.94131	0.429904	19	TCACCTGTTCAACATTTGCTTTCCAATGTCCTTCATGGTG	TTTTTAATTTTTTTATTAC	+
M19	Z324A_HUMAN.H11MO.0.C	-6	0.00321143	2.46959	0.429904	23	TCACCTGTTCAACATTTGCTTTCCAATGTCCTTCATGGTG	TATCAAACCATCCTTTGCTGCCA	+
M19	RXRA_HUMAN.H11MO.0.A	-5	0.00327719	2.52016	0.429904	20	TCACCTGTTCAACATTTGCTTTCCAATGTCCTTCATGGTG	CTCTGACCTCTGCCTCCCCC	-
M19	LYL1_HUMAN.H11MO.0.A	-23	0.00383848	2.95179	0.451656	14	TCACCTGTTCAACATTTGCTTTCCAATGTCCTTCATGGTG	CCAGCTGTTTCCTG	+
M19	NR1D1_HUMAN.H11MO.0.B	-3	0.00448036	3.4454	0.456892	19	TCACCTGTTCAACATTTGCTTTCCAATGTCCTTCATGGTG	CCTTCTGACCCACTTCCCT	-
M19	NR1H3_HUMAN.H11MO.0.B	-22	0.00448036	3.4454	0.456892	18	TCACCTGTTCAACATTTGCTTTCCAATGTCCTTCATGGTG	CAGAGGTCACTGCAGGTCA	+
M19	TLX1_HUMAN.H11MO.0.D	-5	0.00499039	3.83761	0.477096	17	TCACCTGTTCAACATTTGCTTTCCAATGTCCTTCATGGTG	CCTTGGCAACTTGCCAG	-
M19	GATA1_HUMAN.H11MO.0.A	-30	0.00552384	4.24783	0.497031	10	TCACCTGTTCAACATTTGCTTTCCAATGTCCTTCATGGTG	CTGGCGGGGACAGATAAGA	+
M21	MNX1_HUMAN.H11MO.0.D	-18	5.4408e-06	0.00418398	0.00829518	19	GTGGAAGATCCAACAAGGAGTATCTTAAAACCATTTCACA	CTATTTTAATAACCCTTAA	+
M21	IRX2_HUMAN.H11MO.0.D	-16	0.000320685	0.246607	0.244462	19	GTGGAAGATCCAACAAGGAGTATCTTAAAACCATTTCACA	CCAACATGCCCACCCATGT	-
M21	PROX1_HUMAN.H11MO.0.D	-23	0.000492768	0.378939	0.250428	17	GTGGAAGATCCAACAAGGAGTATCTTAAAACCATTTCACA	CCCAACCCGCCTTACCC	-
M21	ZN394_HUMAN.H11MO.0.C	3	0.000845482	0.650176	0.30726	17	GTGGAAGATCCAACAAGGAGTATCTTAAAACCATTTCACA	AGAATGGAATAGAATGGAAT	+
M21	Z324A_HUMAN.H11MO.0.C	-6	0.00100766	0.774888	0.30726	23	GTGGAAGATCCAACAAGGAGTATCTTAAAACCATTTCACA	TATCAAACCATCCTTTGCTGCCA	+
M21	SPIC_HUMAN.H11MO.0.D	-26	0.00169048	1.29998	0.332989	13	GTGGAAGATCCAACAAGGAGTATCTTAAAACCATTTCACA	CCTCCCCTTCCTC	-
M21	SRBP2_HUMAN.H11MO.0.B	-23	0.00169048	1.29998	0.332989	13	GTGGAAGATCCAACAAGGAGTATCTTAAAACCATTTCACA	CCTCACCCCACCC	-
M21	AIRE_HUMAN.H11MO.0.C	-26	0.00289925	2.22953	0.35548	14	GTGGAAGATCCAACAAGGAGTATCTTAAAACCATTTCACA	TTAACCAATATAACCAAT	-
M21	ZN350_HUMAN.H11MO.0.C	-4	0.00340786	2.62064	0.35548	18	GTGGAAGATCCAACAAGGAGTATCTTAAAACCATTTCACA	TAGGTCATAAAAGGACTG	-
M21	ETV5_HUMAN.H11MO.0.C	-23	0.00351837	2.70563	0.35548	14	GTGGAAGATCCAACAAGGAGTATCTTAAAACCATTTCACA	CTCACTTCCTGCTC	-
M21	TBX21_HUMAN.H11MO.0.A	-24	0.00370427	2.84858	0.35548	13	GTGGAAGATCCAACAAGGAGTATCTTAAAACCATTTCACA	TTCACACCTCCAC	-
M21	DMBX1_HUMAN.H11MO.0.D	-20	0.00377663	2.90423	0.35548	20	GTGGAAGATCCAACAAGGAGTATCTTAAAACCATTTCACA	TAATTATAATCTAATTAATT	+
M21	BHE23_HUMAN.H11MO.0.D	-27	0.00380422	2.92545	0.35548	12	GTGGAAGATCCAACAAGGAGTATCTTAAAACCATTTCACA	CCACCATATGCT	-
M21	GRHL1_HUMAN.H11MO.0.D	-28	0.00419669	3.22725	0.35548	12	GTGGAAGATCCAACAAGGAGTATCTTAAAACCATTTCACA	AACCTGTTTTTC	+
M21	HME2_HUMAN.H11MO.0.D	-28	0.00461034	3.54535	0.35548	11	GTGGAAGATCCAACAAGGAGTATCTTAAAACCATTTCACA	CCCTAATTACC	-
M21	EOMES_HUMAN.H11MO.0.D	-24	0.00462621	3.55756	0.35548	12	GTGGAAGATCCAACAAGGAGTATCTTAAAACCATTTCACA	TTAACACCTCCT	-
M21	GSX1_HUMAN.H11MO.0.D	-22	0.00470557	3.61859	0.35548	15	GTGGAAGATCCAACAAGGAGTATCTTAAAACCATTTCACA	ATTAAAAACTAATTA	-
M21	VEZF1_HUMAN.H11MO.0.C	-18	0.00489635	3.76529	0.35548	22	GTGGAAGATCCAACAAGGAGTATCTTAAAACCATTTCACA	CCCCTCCCCCTCCCCCCTCCCC	-
M21	NR1D1_HUMAN.H11MO.0.B	-21	0.00572203	4.40024	0.392112	19	GTGGAAGATCCAACAAGGAGTATCTTAAAACCATTTCACA	CCTTCTGACCCACTTCCCT	-
M21	MZF1_HUMAN.H11MO.0.B	-23	0.00591528	4.54885	0.392112	13	GTGGAAGATCCAACAAGGAGTATCTTAAAACCATTTCACA	CCCAATCCCCTCC	-
M21	HXC10_HUMAN.H11MO.0.D	-7	0.00716031	5.50628	0.454866	19	GTGGAAGATCCAACAAGGAGTATCTTAAAACCATTTCACA	GTAATAAAAAAATTAAAAA	-
M21	PAX2_HUMAN.H11MO.0.D	-11	0.00804455	6.18626	0.477293	18	GTGGAAGATCCAACAAGGAGTATCTTAAAACCATTTCACA	TGTCACGCATGACTGAAC	-
M21	RXRA_HUMAN.H11MO.0.A	-17	0.00845252	6.49999	0.477293	20	GTGGAAGATCCAACAAGGAGTATCTTAAAACCATTTCACA	CTCTGACCTCTGCCTCCCCC	-
M21	SP4_HUMAN.H11MO.0.A	-19	0.00845252	6.49999	0.477293	20	GTGGAAGATCCAACAAGGAGTATCTTAAAACCATTTCACA	CCCGGCCCCGCCCCCTTCCC	-
M22	MNX1_HUMAN.H11MO.0.D	-14	4.2303e-05	0.032531	0.0647938	19	AGTTTTCACTAGTACTATCTAACCATGAATTAGTATGGAC	CTATTTTAATAACCCTTAA	+
M22	IRX2_HUMAN.H11MO.0.D	-13	0.000479631	0.368836	0.290848	19	AGTTTTCACTAGTACTATCTAACCATGAATTAGTATGGAC	CCAACATGCCCACCCATGT	-
M22	GATA2_HUMAN.H11MO.0.A	-29	0.00114107	0.877481	0.290848	11	AGTTTTCACTAGTACTATCTAACCATGAATTAGTATGGAC	CTGGGGGGTGGAGATAAGG	+
M22	RXRA_HUMAN.H11MO.0.A	-11	0.00116775	0.898001	0.290848	20	AGTTTTCACTAGTACTATCTAACCATGAATTAGTATGGAC	CTCTGACCTCTGCCTCCCCC	-
M22	GATA1_HUMAN.H11MO.0.A	7	0.00123179	0.947249	0.290848	12	AGTTTTCACTAGTACTATCTAACCATGAATTAGTATGGAC	TCTTATCTGTCCCCGCCAG	-
M22	HXC10_HUMAN.H11MO.0.D	-18	0.00154613	1.18897	0.296018	19	AGTTTTCACTAGTACTATCTAACCATGAATTAGTATGGAC	GTAATAAAAAAATTAAAAA	-
M22	ZN394_HUMAN.H11MO.0.C	-18	0.00194553	1.49611	0.331099	20	AGTTTTCACTAGTACTATCTAACCATGAATTAGTATGGAC	ATTCCATTCTATTCCATTCT	-
M22	HME2_HUMAN.H11MO.0.D	-23	0.0021838	1.67934	0.331105	11	AGTTTTCACTAGTACTATCTAACCATGAATTAGTATGGAC	CCCTAATTACC	-
M24	RXRA_HUMAN.H11MO.0.A	-18	2.71953e-05	0.0209131	0.0413201	20	ATCCTAACCAGGCCTCAGGTCAAACCTCTTGCACTTCCAC	CTCTGACCTCTGCCTCCCCC	-
M24	ZFX_HUMAN.H11MO.1.A	-6	0.000276497	0.212626	0.210053	17	ATCCTAACCAGGCCTCAGGTCAAACCTCTTGCACTTCCAC	CCCCGGCCTCCGCCCCC	-
M24	MNX1_HUMAN.H11MO.0.D	-13	0.000684324	0.526245	0.343703	19	ATCCTAACCAGGCCTCAGGTCAAACCTCTTGCACTTCCAC	CTATTTTAATAACCCTTAA	+
M24	VEZF1_HUMAN.H11MO.0.C	-18	0.00108108	0.831353	0.343703	22	ATCCTAACCAGGCCTCAGGTCAAACCTCTTGCACTTCCAC	CCCCTCCCCCTCCCCCCTCCCC	-
M24	ZN394_HUMAN.H11MO.0.C	1	0.0013933	1.07145	0.343703	19	ATCCTAACCAGGCCTCAGGTCAAACCTCTTGCACTTCCAC	ATTCCATTCTATTCCATTCT	-
M24	IRX2_HUMAN.H11MO.0.D	-12	0.00139444	1.07233	0.343703	19	ATCCTAACCAGGCCTCAGGTCAAACCTCTTGCACTTCCAC	CCAACATGCCCACCCATGT	-
M24	RARG_HUMAN.H11MO.2.D	-20	0.00187495	1.44184	0.343703	20	ATCCTAACCAGGCCTCAGGTCAAACCTCTTGCACTTCCAC	GTGACCTCTGGGTGACCCCC	-
M24	NR1D1_HUMAN.H11MO.0.B	-15	0.0018944	1.45679	0.343703	19	ATCCTAACCAGGCCTCAGGTCAAACCTCTTGCACTTCCAC	CCTTCTGACCCACTTCCCT	-
M24	ZN214_HUMAN.H11MO.0.C	-1	0.00203591	1.56561	0.343703	22	ATCCTAACCAGGCCTCAGGTCAAACCTCTTGCACTTCCAC	TCCTTTTTGAGGCCTTTGATGA	+
M25	MNX1_HUMAN.H11MO.0.D	-10	6.61989e-06	0.00509069	0.0101037	19	AGTTGTTATCATCACTATAATCTAAAAGGAACCTTATCAG	TTAAGGGTTATTAAAATAG	-
M25	ZN394_HUMAN.H11MO.0.C	-17	9.68632e-05	0.0744878	0.0492795	20	AGTTGTTATCATCACTATAATCTAAAAGGAACCTTATCAG	AGAATGGAATAGAATGGAAT	+
M25	LEF1_HUMAN.H11MO.0.A	-16	0.000253893	0.195244	0.0968768	14	AGTTGTTATCATCACTATAATCTAAAAGGAACCTTATCAG	AGCAAATCAAAGGA	-
M25	TLX1_HUMAN.H11MO.0.D	-23	0.000729377	0.560891	0.222644	17	AGTTGTTATCATCACTATAATCTAAAAGGAACCTTATCAG	CCTTGGCAACTTGCCAG	-
M25	ZN214_HUMAN.H11MO.0.C	-8	0.000972035	0.747495	0.237741	22	AGTTGTTATCATCACTATAATCTAAAAGGAACCTTATCAG	TCATCAAAGGCCTCAAAAAGGA	-
M25	HXC10_HUMAN.H11MO.0.D	-21	0.00126828	0.975308	0.237741	19	AGTTGTTATCATCACTATAATCTAAAAGGAACCTTATCAG	GTAATAAAAAAATTAAAAA	-
M25	GATA5_HUMAN.H11MO.0.D	-22	0.0014038	1.07952	0.237741	17	AGTTGTTATCATCACTATAATCTAAAAGGAACCTTATCAG	TAAGAGATAACTTAGAT	+
M25	BARH2_HUMAN.H11MO.0.D	-21	0.00163346	1.25613	0.237741	18	AGTTGTTATCATCACTATAATCTAAAAGGAACCTTATCAG	GCTAATTGGTCCTAATTG	+
M25	IRX2_HUMAN.H11MO.0.D	-13	0.00171343	1.31763	0.237741	19	AGTTGTTATCATCACTATAATCTAAAAGGAACCTTATCAG	ACATGGGTGGGCATGTTGG	+
M25	BRAC_HUMAN.H11MO.0.A	-19	0.00204721	1.5743	0.260381	20	AGTTGTTATCATCACTATAATCTAAAAGGAACCTTATCAG	ATTTCACACCTCCCTGCTAA	-
M25	AIRE_HUMAN.H11MO.0.C	-9	0.00277386	2.1331	0.299151	18	AGTTGTTATCATCACTATAATCTAAAAGGAACCTTATCAG	TTAACCAATATAACCAAT	-
M25	ZN350_HUMAN.H11MO.0.C	-15	0.00277386	2.1331	0.299151	18	AGTTGTTATCATCACTATAATCTAAAAGGAACCTTATCAG	TAGGTCATAAAAGGACTG	-
M25	HME2_HUMAN.H11MO.0.D	0	0.00297113	2.2848	0.299151	11	AGTTGTTATCATCACTATAATCTAAAAGGAACCTTATCAG	GGTAATTAGGG	+
M25	ZN563_HUMAN.H11MO.0.C	-15	0.00313604	2.41161	0.299151	21	AGTTGTTATCATCACTATAATCTAAAAGGAACCTTATCAG	GGGATCCTCACTGGCAGCTGC	+
M25	SOX2_HUMAN.H11MO.1.A	-14	0.00360492	2.77218	0.32365	16	AGTTGTTATCATCACTATAATCTAAAAGGAACCTTATCAG	TTTGCATAACAAAGGA	-
M25	NKX61_HUMAN.H11MO.0.B	-3	0.00503705	3.87349	0.384393	19	AGTTGTTATCATCACTATAATCTAAAAGGAACCTTATCAG	CATTAAATTCCCATTAATC	-
M25	FOXD3_HUMAN.H11MO.0.D	-1	0.00616099	4.7378	0.397222	15	AGTTGTTATCATCACTATAATCTAAAAGGAACCTTATCAG	TTTGTTTACTTAGCA	+
M25	RXRA_HUMAN.H11MO.0.A	-8	0.0061728	4.74688	0.397222	20	AGTTGTTATCATCACTATAATCTAAAAGGAACCTTATCAG	GGGGGAGGCAGAGGTCAGAG	+
M25	Z324A_HUMAN.H11MO.0.C	-20	0.00649839	4.99727	0.397222	20	AGTTGTTATCATCACTATAATCTAAAAGGAACCTTATCAG	TATCAAACCATCCTTTGCTGCCA	+
M25	PAX8_HUMAN.H11MO.0.D	-21	0.00650645	5.00346	0.397222	14	AGTTGTTATCATCACTATAATCTAAAAGGAACCTTATCAG	GTCACTGAAGCGGG	+
M26	IRX2_HUMAN.H11MO.0.D	-3	0.000300918	0.231406	0.271611	19	GAAACCGCAGGTTCCAGCTTATGAAACTAACTCCGGATCT	ACATGGGTGGGCATGTTGG	+
M26	MNX1_HUMAN.H11MO.0.D	-18	0.000353734	0.272021	0.271611	19	GAAACCGCAGGTTCCAGCTTATGAAACTAACTCCGGATCT	CTATTTTAATAACCCTTAA	+
M26	GATA1_HUMAN.H11MO.0.A	-7	0.00141908	1.09127	0.43585	19	GAAACCGCAGGTTCCAGCTTATGAAACTAACTCCGGATCT	CTGGCGGGGACAGATAAGA	+
M26	LYL1_HUMAN.H11MO.0.A	-3	0.00177529	1.3652	0.454379	14	GAAACCGCAGGTTCCAGCTTATGAAACTAACTCCGGATCT	CCAGCTGTTTCCTG	+
M27	IRF3_HUMAN.H11MO.0.B	-13	0.000294479	0.226454	0.186677	20	GAGTAGGAAAAAAGAGAAAGAGAATGCAATACAAATTAGA	GAAAGGGAAAGGGAAAGTGA	+
M27	ZN394_HUMAN.H11MO.0.C	-10	0.000339699	0.261228	0.186677	20	GAGTAGGAAAAAAGAGAAAGAGAATGCAATACAAATTAGA	AGAATGGAATAGAATGGAAT	+
M27	IRF1_HUMAN.H11MO.0.A	-13	0.000391431	0.30101	0.186677	20	GAGTAGGAAAAAAGAGAAAGAGAATGCAATACAAATTAGA	GAAAATGAAAGTGAAAGTAA	+
M27	BC11A_HUMAN.H11MO.0.A	-7	0.000486559	0.374164	0.186677	17	GAGTAGGAAAAAAGAGAAAGAGAATGCAATACAAATTAGA	AAAAGAGGAAGTGAAAA	+
M27	STAT1_HUMAN.H11MO.1.A	-11	0.000639022	0.491408	0.196138	19	GAGTAGGAAAAAAGAGAAAGAGAATGCAATACAAATTAGA	AAGAAAATGAAACTGAAAG	+
M27	IRF2_HUMAN.H11MO.0.A	-13	0.00162589	1.25031	0.415869	20	GAGTAGGAAAAAAGAGAAAGAGAATGCAATACAAATTAGA	GAAAGTGAAAGTGAAAGTAA	+
M27	FOXO1_HUMAN.H11MO.0.A	-5	0.00243641	1.8736	0.472407	12	GAGTAGGAAAAAAGAGAAAGAGAATGCAATACAAATTAGA	AGTAAACAGGAA	-
M27	STAT2_HUMAN.H11MO.0.A	-11	0.00281353	2.16361	0.472407	19	GAGTAGGAAAAAAGAGAAAGAGAATGCAATACAAATTAGA	AGGAAAATGAAACTGAAAG	+
M27	ZNF41_HUMAN.H11MO.1.C	-8	0.00287978	2.21455	0.472407	12	GAGTAGGAAAAAAGAGAAAGAGAATGCAATACAAATTAGA	CACAAGGGAGAA	+
M27	IRF8_HUMAN.H11MO.0.B	-13	0.00307822	2.36715	0.472407	20	GAGTAGGAAAAAAGAGAAAGAGAATGCAATACAAATTAGA	AAAAGAGGAAGTGAAAGTAA	+
M28	MNX1_HUMAN.H11MO.0.D	-21	0.000386757	0.297416	0.322452	19	AAGGTTATCCGAATTTGTTCAGTAATCTATTTACTAAATC	CTATTTTAATAACCCTTAA	+
M28	IRX2_HUMAN.H11MO.0.D	-9	0.000419313	0.322452	0.322452	19	AAGGTTATCCGAATTTGTTCAGTAATCTATTTACTAAATC	CCAACATGCCCACCCATGT	-
M29	MNX1_HUMAN.H11MO.0.D	-13	0.000136847	0.105235	0.20974	19	ATGTAGAACTGCTTACATTAGTGAACTCTCCTAGGCAGCA	CTATTTTAATAACCCTTAA	+
M29	HXC10_HUMAN.H11MO.0.D	-5	0.000609431	0.468652	0.273028	19	ATGTAGAACTGCTTACATTAGTGAACTCTCCTAGGCAGCA	GTAATAAAAAAATTAAAAA	-
M29	RXRA_HUMAN.H11MO.0.A	-18	0.000738789	0.568129	0.273028	20	ATGTAGAACTGCTTACATTAGTGAACTCTCCTAGGCAGCA	CTCTGACCTCTGCCTCCCCC	-
M29	IRX2_HUMAN.H11MO.0.D	-3	0.000974837	0.74965	0.273028	19	ATGTAGAACTGCTTACATTAGTGAACTCTCCTAGGCAGCA	CCAACATGCCCACCCATGT	-
M29	ZN394_HUMAN.H11MO.0.C	-5	0.00115832	0.890751	0.273028	20	ATGTAGAACTGCTTACATTAGTGAACTCTCCTAGGCAGCA	AGAATGGAATAGAATGGAAT	+
M29	GATA1_HUMAN.H11MO.0.A	-19	0.00222781	1.71319	0.367293	19	ATGTAGAACTGCTTACATTAGTGAACTCTCCTAGGCAGCA	TCTTATCTGTCCCCGCCAG	-
M30	IRX2_HUMAN.H11MO.0.D	-18	0.000275568	0.211912	0.317109	19	TTCCTATCTGCAGGCTGCTAAGCTCCAAAAAACAGGTTTC	CCAACATGCCCACCCATGT	-
M30	MNX1_HUMAN.H11MO.0.D	-16	0.000619483	0.476383	0.317109	19	TTCCTATCTGCAGGCTGCTAAGCTCCAAAAAACAGGTTTC	TTAAGGGTTATTAAAATAG	-
M30	ZN563_HUMAN.H11MO.0.C	-6	0.00110303	0.848233	0.338781	21	TTCCTATCTGCAGGCTGCTAAGCTCCAAAAAACAGGTTTC	GCAGCTGCCAGTGAGGATCCC	-
M32	MNX1_HUMAN.H11MO.0.D	-17	0.000141586	0.10888	0.195535	19	AGATACCTTGGCCACATATACTTTAAACCTCAATCATTTG	CTATTTTAATAACCCTTAA	+
M32	IRX2_HUMAN.H11MO.0.D	-16	0.000254324	0.195575	0.195535	19	AGATACCTTGGCCACATATACTTTAAACCTCAATCATTTG	CCAACATGCCCACCCATGT	-
M32	TLX1_HUMAN.H11MO.0.D	-5	0.00106999	0.82282	0.329062	17	AGATACCTTGGCCACATATACTTTAAACCTCAATCATTTG	CCTTGGCAACTTGCCAG	-
M33	MNX1_HUMAN.H11MO.0.D	-13	0.000234274	0.180157	0.324787	19	CTTTTACAAAGTCTTAGATTTGTGTCCTCTATCATACAAG	CTATTTTAATAACCCTTAA	+
M33	GATA1_HUMAN.H11MO.0.A	8	0.000783471	0.602489	0.324787	11	CTTTTACAAAGTCTTAGATTTGTGTCCTCTATCATACAAG	TCTTATCTGTCCCCGCCAG	-
M33	IRX2_HUMAN.H11MO.0.D	-2	0.00084653	0.650981	0.324787	19	CTTTTACAAAGTCTTAGATTTGTGTCCTCTATCATACAAG	CCAACATGCCCACCCATGT	-
M34	HME2_HUMAN.H11MO.0.D	-14	0.000238462	0.183377	0.36516	11	CACGGCGGGTCAGACGTTTATCCCTTCTCTGACTCAGTCA	CCCTAATTACC	-
M34	IRX2_HUMAN.H11MO.0.D	-14	0.000582082	0.447621	0.445675	19	CACGGCGGGTCAGACGTTTATCCCTTCTCTGACTCAGTCA	CCAACATGCCCACCCATGT	-
M35	ZN350_HUMAN.H11MO.0.C	0	0.00027659	0.212698	0.425395	18	CAGAATCTTTGTGTTCAAAGCACCCATACAAATGAGATCG	CAGTCCTTTTATGACCTA	+
M37	MNX1_HUMAN.H11MO.0.D	-10	0.00017099	0.131491	0.235798	19	GATGAGTCATTGACTTACTTTGTGTCTCACAACTGGACTT	CTATTTTAATAACCCTTAA	+
M37	NR1D1_HUMAN.H11MO.0.B	-9	0.000307093	0.236154	0.235798	19	GATGAGTCATTGACTTACTTTGTGTCTCACAACTGGACTT	CCTTCTGACCCACTTCCCT	-
M37	IRX2_HUMAN.H11MO.0.D	-17	0.000866055	0.665996	0.332496	19	GATGAGTCATTGACTTACTTTGTGTCTCACAACTGGACTT	CCAACATGCCCACCCATGT	-
M37	ZN394_HUMAN.H11MO.0.C	-13	0.00129017	0.992145	0.396259	20	GATGAGTCATTGACTTACTTTGTGTCTCACAACTGGACTT	ATTCCATTCTATTCCATTCT	-
M37	GATA1_HUMAN.H11MO.0.A	-13	0.00184201	1.41651	0.439339	19	GATGAGTCATTGACTTACTTTGTGTCTCACAACTGGACTT	TCTTATCTGTCCCCGCCAG	-
M37	RXRA_HUMAN.H11MO.0.A	-12	0.0022887	1.76001	0.439339	20	GATGAGTCATTGACTTACTTTGTGTCTCACAACTGGACTT	CTCTGACCTCTGCCTCCCCC	-
M38	MNX1_HUMAN.H11MO.0.D	-1	0.000153568	0.118094	0.15319	19	ACAACGGGGTTCTTTTTTACAAAGATAATTACGTAATCAA	CTATTTTAATAACCCTTAA	+
M38	IRX2_HUMAN.H11MO.0.D	0	0.000276178	0.212381	0.15319	19	ACAACGGGGTTCTTTTTTACAAAGATAATTACGTAATCAA	ACATGGGTGGGCATGTTGG	+
M40	IRX2_HUMAN.H11MO.0.D	-19	4.52628e-05	0.0348071	0.0695547	19	TCAGGCCCAAATAGCGACGTTCATTTAACAAATAATGTGC	CCAACATGCCCACCCATGT	-
M40	MNX1_HUMAN.H11MO.0.D	-14	0.000156495	0.120345	0.0950536	19	TCAGGCCCAAATAGCGACGTTCATTTAACAAATAATGTGC	TTAAGGGTTATTAAAATAG	-
M42	MNX1_HUMAN.H11MO.0.D	-20	0.000196895	0.151413	0.29525	19	GCACCATCTATCCAGGTTCCATTTTACACTGTGATCGAAT	CTATTTTAATAACCCTTAA	+
M42	BRAC_HUMAN.H11MO.0.A	-20	0.000439599	0.338052	0.29525	20	GCACCATCTATCCAGGTTCCATTTTACACTGTGATCGAAT	ATTTCACACCTCCCTGCTAA	-
M42	IRX2_HUMAN.H11MO.0.D	-18	0.000770555	0.592557	0.29525	19	GCACCATCTATCCAGGTTCCATTTTACACTGTGATCGAAT	CCAACATGCCCACCCATGT	-
M42	TLX1_HUMAN.H11MO.0.D	-5	0.00187219	1.43972	0.360268	17	GCACCATCTATCCAGGTTCCATTTTACACTGTGATCGAAT	CCTTGGCAACTTGCCAG	-
M42	GATA1_HUMAN.H11MO.0.A	-28	0.00189266	1.45546	0.360268	12	GCACCATCTATCCAGGTTCCATTTTACACTGTGATCGAAT	CTGGCGGGGACAGATAAGA	+
M42	NR1D1_HUMAN.H11MO.0.B	-18	0.00203513	1.56502	0.360268	19	GCACCATCTATCCAGGTTCCATTTTACACTGTGATCGAAT	CCTTCTGACCCACTTCCCT	-
M42	DLX6_HUMAN.H11MO.0.D	6	0.00217196	1.67024	0.360268	9	GCACCATCTATCCAGGTTCCATTTTACACTGTGATCGAAT	TAATTACCTTAATTT	-
M42	HXC10_HUMAN.H11MO.0.D	-20	0.0023506	1.80761	0.360268	19	GCACCATCTATCCAGGTTCCATTTTACACTGTGATCGAAT	GTAATAAAAAAATTAAAAA	-
M43	ZFX_HUMAN.H11MO.1.A	-17	0.000244667	0.188149	0.206167	17	AAGTAAACGACAAAGCTCTGAGACCTACTCCTGATTGGGC	CCCCGGCCTCCGCCCCC	-
M43	THAP1_HUMAN.H11MO.0.C	-18	0.000268152	0.206209	0.206167	22	AAGTAAACGACAAAGCTCTGAGACCTACTCCTGATTGGGC	CGCCGCCATCTTGGCTGCGGGC	+
M43	ZN134_HUMAN.H11MO.1.C	-23	0.000614826	0.472801	0.315137	17	AAGTAAACGACAAAGCTCTGAGACCTACTCCTGATTGGGC	CCTTCACCTGATTAGGT	-
M44	MNX1_HUMAN.H11MO.0.D	-17	4.30267e-05	0.0330876	0.0659887	19	CCTGAGCTATGTTTTACAGTTTTTTGTGACTATAAACTCA	CTATTTTAATAACCCTTAA	+
M44	HXC10_HUMAN.H11MO.0.D	-11	0.00010487	0.080645	0.0804179	19	CCTGAGCTATGTTTTACAGTTTTTTGTGACTATAAACTCA	TTTTTAATTTTTTTATTAC	+
M44	GATA1_HUMAN.H11MO.0.A	0	0.000878899	0.675873	0.261754	19	CCTGAGCTATGTTTTACAGTTTTTTGTGACTATAAACTCA	TCTTATCTGTCCCCGCCAG	-
M44	IRX2_HUMAN.H11MO.0.D	-6	0.00102403	0.787479	0.261754	19	CCTGAGCTATGTTTTACAGTTTTTTGTGACTATAAACTCA	CCAACATGCCCACCCATGT	-
M44	RXRA_HUMAN.H11MO.0.A	1	0.00131485	1.01112	0.285841	19	CCTGAGCTATGTTTTACAGTTTTTTGTGACTATAAACTCA	CTCTGACCTCTGCCTCCCCC	-
M46	MNX1_HUMAN.H11MO.0.D	-8	0.000111692	0.0858914	0.104295	19	TTTCAAATGTACCTTACTATATGACTTCCTAAAGCATTAA	CTATTTTAATAACCCTTAA	+
M46	IRX2_HUMAN.H11MO.0.D	-3	0.000203437	0.156443	0.104295	19	TTTCAAATGTACCTTACTATATGACTTCCTAAAGCATTAA	CCAACATGCCCACCCATGT	-
M46	ZN394_HUMAN.H11MO.0.C	-17	0.00130331	1.00224	0.400897	20	TTTCAAATGTACCTTACTATATGACTTCCTAAAGCATTAA	AGAATGGAATAGAATGGAAT	+
M47	NR1D1_HUMAN.H11MO.0.B	-14	5.64041e-05	0.0433748	0.0859383	19	GAACTGAGTGACTCACTCATCTCCATATTCTCAGAGAAGC	CCTTCTGACCCACTTCCCT	-
M47	MNX1_HUMAN.H11MO.0.D	-15	0.000167215	0.128588	0.122383	19	GAACTGAGTGACTCACTCATCTCCATATTCTCAGAGAAGC	CTATTTTAATAACCCTTAA	+
M47	HME2_HUMAN.H11MO.0.D	-13	0.000240971	0.185307	0.122383	11	GAACTGAGTGACTCACTCATCTCCATATTCTCAGAGAAGC	CCCTAATTACC	-
M47	TLX1_HUMAN.H11MO.0.D	-17	0.00122832	0.944575	0.286313	17	GAACTGAGTGACTCACTCATCTCCATATTCTCAGAGAAGC	CCTTGGCAACTTGCCAG	-
M47	PAX2_HUMAN.H11MO.0.D	-6	0.00124226	0.955296	0.286313	18	GAACTGAGTGACTCACTCATCTCCATATTCTCAGAGAAGC	GTTCAGTCATGCGTGACA	+
M47	PO2F3_HUMAN.H11MO.0.D	-15	0.00131168	1.00868	0.286313	14	GAACTGAGTGACTCACTCATCTCCATATTCTCAGAGAAGC	CAAATTTGCATAAC	-
M47	P73_HUMAN.H11MO.0.A	-22	0.00143231	1.10145	0.286313	18	GAACTGAGTGACTCACTCATCTCCATATTCTCAGAGAAGC	AGACATGCCCAGACATGCC	+
M47	ZN713_HUMAN.H11MO.0.D	-14	0.00154739	1.18994	0.286313	19	GAACTGAGTGACTCACTCATCTCCATATTCTCAGAGAAGC	TTTCGTGTCATTTTTCTAT	-
M47	SPIC_HUMAN.H11MO.0.D	-11	0.00169125	1.30057	0.286313	13	GAACTGAGTGACTCACTCATCTCCATATTCTCAGAGAAGC	CCTCCCCTTCCTC	-
M47	PO3F2_HUMAN.H11MO.0.A	-11	0.00236235	1.81664	0.319724	17	GAACTGAGTGACTCACTCATCTCCATATTCTCAGAGAAGC	TTCATGCATATTCATTC	+
M47	PO3F3_HUMAN.H11MO.0.D	-16	0.00236235	1.81664	0.319724	17	GAACTGAGTGACTCACTCATCTCCATATTCTCAGAGAAGC	AAATTTGCATAATTTAT	-
M47	DMBX1_HUMAN.H11MO.0.D	-13	0.00296839	2.28269	0.319724	20	GAACTGAGTGACTCACTCATCTCCATATTCTCAGAGAAGC	TAATTATAATCTAATTAATT	+
M47	IRX2_HUMAN.H11MO.0.D	-21	0.00305007	2.34551	0.319724	19	GAACTGAGTGACTCACTCATCTCCATATTCTCAGAGAAGC	CCAACATGCCCACCCATGT	-
M47	DLX1_HUMAN.H11MO.0.D	-16	0.0032255	2.48041	0.319724	16	GAACTGAGTGACTCACTCATCTCCATATTCTCAGAGAAGC	TAATTAGCATAATTTA	-
M47	PAX8_HUMAN.H11MO.0.D	-3	0.00326376	2.50983	0.319724	14	GAACTGAGTGACTCACTCATCTCCATATTCTCAGAGAAGC	GTCACTGAAGCGGG	+
M47	ZN350_HUMAN.H11MO.0.C	-8	0.00342499	2.63382	0.319724	18	GAACTGAGTGACTCACTCATCTCCATATTCTCAGAGAAGC	CAGTCCTTTTATGACCTA	+
M47	ZN394_HUMAN.H11MO.0.C	-14	0.00393907	3.02914	0.319724	20	GAACTGAGTGACTCACTCATCTCCATATTCTCAGAGAAGC	ATTCCATTCTATTCCATTCT	-
M47	VENTX_HUMAN.H11MO.0.D	-13	0.00408429	3.14082	0.319724	19	GAACTGAGTGACTCACTCATCTCCATATTCTCAGAGAAGC	CGCTAATTGGTTTCTAATT	+
M47	GATA5_HUMAN.H11MO.0.D	-20	0.00441944	3.39855	0.319724	17	GAACTGAGTGACTCACTCATCTCCATATTCTCAGAGAAGC	ATCTAAGTTATCTCTTA	-
M47	VAX2_HUMAN.H11MO.0.D	-13	0.00444883	3.42115	0.319724	16	GAACTGAGTGACTCACTCATCTCCATATTCTCAGAGAAGC	CACTAATTACCCTAAT	-
M47	PITX3_HUMAN.H11MO.0.D	-15	0.0046166	3.55017	0.319724	18	GAACTGAGTGACTCACTCATCTCCATATTCTCAGAGAAGC	TTAATCCCTTAATCCCCC	-
M47	HXC10_HUMAN.H11MO.0.D	-12	0.0050648	3.89483	0.335514	19	GAACTGAGTGACTCACTCATCTCCATATTCTCAGAGAAGC	TTTTTAATTTTTTTATTAC	+
M47	HXD8_HUMAN.H11MO.0.D	-19	0.00549871	4.22851	0.349081	11	GAACTGAGTGACTCACTCATCTCCATATTCTCAGAGAAGC	TATGCAAATTA	-
M47	NKX61_HUMAN.H11MO.0.B	-13	0.00626033	4.8142	0.377865	19	GAACTGAGTGACTCACTCATCTCCATATTCTCAGAGAAGC	GATTAATGGGAATTTAATG	+
M47	RARA_HUMAN.H11MO.2.A	-8	0.00644814	4.95862	0.377865	17	GAACTGAGTGACTCACTCATCTCCATATTCTCAGAGAAGC	TGACCTCTCGGTGACCT	-
M47	VEZF1_HUMAN.H11MO.0.C	-11	0.00712719	5.48081	0.399831	22	GAACTGAGTGACTCACTCATCTCCATATTCTCAGAGAAGC	CCCCTCCCCCTCCCCCCTCCCC	-
M47	GSX1_HUMAN.H11MO.0.D	-7	0.00770564	5.92564	0.399831	15	GAACTGAGTGACTCACTCATCTCCATATTCTCAGAGAAGC	ATTAAAAACTAATTA	-
M47	ZFP82_HUMAN.H11MO.0.C	3	0.00787841	6.05849	0.399831	21	GAACTGAGTGACTCACTCATCTCCATATTCTCAGAGAAGC	TTCCATTTCACTAATTCTCTCTTC	+
M47	BRAC_HUMAN.H11MO.0.A	-27	0.00891582	6.85627	0.42451	13	GAACTGAGTGACTCACTCATCTCCATATTCTCAGAGAAGC	TTAGCAGGGAGGTGTGAAAT	+
M47	LEF1_HUMAN.H11MO.0.A	-11	0.0106386	8.1811	0.447007	14	GAACTGAGTGACTCACTCATCTCCATATTCTCAGAGAAGC	TCCTTTGATTTGCT	+
M47	ZN816_HUMAN.H11MO.1.C	-15	0.0106386	8.1811	0.447007	14	GAACTGAGTGACTCACTCATCTCCATATTCTCAGAGAAGC	TGCATGTCCCCCTT	-
M47	RXRA_HUMAN.H11MO.0.A	-13	0.0108553	8.34769	0.447007	20	GAACTGAGTGACTCACTCATCTCCATATTCTCAGAGAAGC	CTCTGACCTCTGCCTCCCCC	-
M47	BSH_HUMAN.H11MO.0.D	-16	0.0115283	8.86526	0.462229	14	GAACTGAGTGACTCACTCATCTCCATATTCTCAGAGAAGC	CAATTAACTCATTA	-
M48	MNX1_HUMAN.H11MO.0.D	0	0.000247693	0.190476	0.380127	19	ACATGTTAGCAGGTACAGCGCCTGTTATCATAATATCCAT	CTATTTTAATAACCCTTAA	+
M48	IRX2_HUMAN.H11MO.0.D	0	0.000607803	0.4674	0.434907	19	ACATGTTAGCAGGTACAGCGCCTGTTATCATAATATCCAT	CCAACATGCCCACCCATGT	-
M49	IRX2_HUMAN.H11MO.0.D	-17	0.000159112	0.122357	0.144751	19	AAGATTCATATTAGGTTCCTATATGAGCTATTTCTTTTTA	CCAACATGCCCACCCATGT	-
M49	MNX1_HUMAN.H11MO.0.D	-14	0.000188517	0.14497	0.144751	19	AAGATTCATATTAGGTTCCTATATGAGCTATTTCTTTTTA	CTATTTTAATAACCCTTAA	+
M50	MNX1_HUMAN.H11MO.0.D	-12	5.63652e-05	0.0433448	0.0866154	19	AATTTAGATATTCTGCACTATGAACTCTCAGCCGGGATTT	CTATTTTAATAACCCTTAA	+
M52	RXRG_HUMAN.H11MO.0.B	-8	1.93178e-05	0.0148554	0.0295944	13	GCTTAGGGAGTCAAAGGACAGAAAGATCTCATTTACACAA	GGTCAAAGGTCAC	+
M52	NR4A3_HUMAN.H11MO.0.D	-11	7.28329e-05	0.0560085	0.0557893	10	GCTTAGGGAGTCAAAGGACAGAAAGATCTCATTTACACAA	CAAAGGTCAG	+
M53	MNX1_HUMAN.H11MO.0.D	-8	0.000122446	0.0941608	0.112587	19	TTGTCTAGGGAAATGTTTTTTATTACGTGATGGCCTATAA	TTAAGGGTTATTAAAATAG	-
M53	HXC10_HUMAN.H11MO.0.D	-4	0.000220664	0.16969	0.112587	19	TTGTCTAGGGAAATGTTTTTTATTACGTGATGGCCTATAA	GTAATAAAAAAATTAAAAA	-
M53	IRX2_HUMAN.H11MO.0.D	-1	0.000919769	0.707302	0.253113	19	TTGTCTAGGGAAATGTTTTTTATTACGTGATGGCCTATAA	CCAACATGCCCACCCATGT	-
M53	ZN394_HUMAN.H11MO.0.C	-3	0.00118675	0.912614	0.259501	20	TTGTCTAGGGAAATGTTTTTTATTACGTGATGGCCTATAA	AGAATGGAATAGAATGGAAT	+
M53	GATA1_HUMAN.H11MO.0.A	6	0.00207591	1.59637	0.379376	13	TTGTCTAGGGAAATGTTTTTTATTACGTGATGGCCTATAA	TCTTATCTGTCCCCGCCAG	-
M53	MAF_HUMAN.H11MO.0.A	0	0.00223067	1.71538	0.379376	19	TTGTCTAGGGAAATGTTTTTTATTACGTGATGGCCTATAA	TTGCTGAGTCAGCAGATTC	-
M53	HME2_HUMAN.H11MO.0.D	-16	0.00272048	2.09205	0.411553	11	TTGTCTAGGGAAATGTTTTTTATTACGTGATGGCCTATAA	CCCTAATTACC	-
M53	BRAC_HUMAN.H11MO.0.A	-14	0.00362369	2.78661	0.417419	20	TTGTCTAGGGAAATGTTTTTTATTACGTGATGGCCTATAA	ATTTCACACCTCCCTGCTAA	-
M53	TLX1_HUMAN.H11MO.0.D	-17	0.00381789	2.93596	0.417419	17	TTGTCTAGGGAAATGTTTTTTATTACGTGATGGCCTATAA	CCTTGGCAACTTGCCAG	-
M53	GATA2_HUMAN.H11MO.0.A	8	0.00481019	3.69904	0.490849	11	TTGTCTAGGGAAATGTTTTTTATTACGTGATGGCCTATAA	CCTTATCTCCACCCCCCAG	-
M54	MNX1_HUMAN.H11MO.0.D	-15	0.00022367	0.172002	0.186893	19	CAGATCTAAAGGCAGGAATCCGGGTTTACATGATCATTGT	CTATTTTAATAACCCTTAA	+
M54	IRX2_HUMAN.H11MO.0.D	-17	0.000243034	0.186893	0.186893	19	CAGATCTAAAGGCAGGAATCCGGGTTTACATGATCATTGT	ACATGGGTGGGCATGTTGG	+
M54	ZN394_HUMAN.H11MO.0.C	1	0.00139474	1.07255	0.429022	19	CAGATCTAAAGGCAGGAATCCGGGTTTACATGATCATTGT	AGAATGGAATAGAATGGAAT	+
M55	MNX1_HUMAN.H11MO.0.D	-15	7.45317e-05	0.0573149	0.114532	19	TCAAAAGTGCCATATCGATTAAATTACCCGCCTATAATTA	CTATTTTAATAACCCTTAA	+
M55	IRX2_HUMAN.H11MO.0.D	0	0.000657281	0.505449	0.336678	19	TCAAAAGTGCCATATCGATTAAATTACCCGCCTATAATTA	CCAACATGCCCACCCATGT	-
M57	ZN563_HUMAN.H11MO.0.C	-4	0.000710047	0.546026	0.324924	21	CGTCTATGTTGTAGTTGCGAGCCGAGCTTGCTTGTTTCAT	GGGATCCTCACTGGCAGCTGC	+
M57	Z324A_HUMAN.H11MO.0.C	-15	0.000801206	0.616127	0.324924	23	CGTCTATGTTGTAGTTGCGAGCCGAGCTTGCTTGTTTCAT	TGGCAGCAAAGGATGGTTTGATA	-
M57	IRX2_HUMAN.H11MO.0.D	-1	0.00118556	0.911696	0.324924	19	CGTCTATGTTGTAGTTGCGAGCCGAGCTTGCTTGTTTCAT	ACATGGGTGGGCATGTTGG	+
M57	SPIC_HUMAN.H11MO.0.D	-4	0.00119363	0.917903	0.324924	13	CGTCTATGTTGTAGTTGCGAGCCGAGCTTGCTTGTTTCAT	GAGGAAGGGGAGG	+
M57	PURA_HUMAN.H11MO.0.D	-9	0.00127033	0.976885	0.324924	17	CGTCTATGTTGTAGTTGCGAGCCGAGCTTGCTTGTTTCAT	GGAAGGGGGGGGCAGGG	+
M58	MNX1_HUMAN.H11MO.0.D	-14	0.000139855	0.107548	0.100561	19	TCAATTTAGCTTTTCTATTTAAAAATATTAGTGGAAAACT	CTATTTTAATAACCCTTAA	+
M58	HXC10_HUMAN.H11MO.0.D	-14	0.000152397	0.117193	0.100561	19	TCAATTTAGCTTTTCTATTTAAAAATATTAGTGGAAAACT	GTAATAAAAAAATTAAAAA	-
M58	ZN394_HUMAN.H11MO.0.C	-5	0.00133987	1.03036	0.410985	20	TCAATTTAGCTTTTCTATTTAAAAATATTAGTGGAAAACT	ATTCCATTCTATTCCATTCT	-
M59	MNX1_HUMAN.H11MO.0.D	-18	8.65336e-05	0.0665443	0.0866404	19	CTGTTACACAGAAATTCACTCATTGCTGAAAGTGTTAGAT	CTATTTTAATAACCCTTAA	+
M59	IRX2_HUMAN.H11MO.0.D	-4	0.000112984	0.0868851	0.0866404	19	CTGTTACACAGAAATTCACTCATTGCTGAAAGTGTTAGAT	CCAACATGCCCACCCATGT	-
M61	IRX2_HUMAN.H11MO.0.D	-17	6.733e-05	0.0517767	0.0808427	19	CATAAAAGAGTTATGTACCTGTCTGATAAGCACTGCTGAT	CCAACATGCCCACCCATGT	-
M61	MNX1_HUMAN.H11MO.0.D	-3	0.000122794	0.0944284	0.0808427	19	CATAAAAGAGTTATGTACCTGTCTGATAAGCACTGCTGAT	TTAAGGGTTATTAAAATAG	-
M61	CLOCK_HUMAN.H11MO.0.C	-11	0.000342395	0.263302	0.131452	14	CATAAAAGAGTTATGTACCTGTCTGATAAGCACTGCTGAT	TGTTCACGTGTCTG	-
M61	BRAC_HUMAN.H11MO.0.A	-9	0.000803305	0.617742	0.205603	20	CATAAAAGAGTTATGTACCTGTCTGATAAGCACTGCTGAT	ATTTCACACCTCCCTGCTAA	-
M61	HXC10_HUMAN.H11MO.0.D	2	0.00151473	1.16482	0.332304	17	CATAAAAGAGTTATGTACCTGTCTGATAAGCACTGCTGAT	GTAATAAAAAAATTAAAAA	-
M61	TLX1_HUMAN.H11MO.0.D	-22	0.00238392	1.83323	0.457616	17	CATAAAAGAGTTATGTACCTGTCTGATAAGCACTGCTGAT	CTGGCAAGTTGCCAAGG	+
M62	RXRA_HUMAN.H11MO.0.A	-14	0.000120555	0.0927067	0.184891	20	TGTAACACAGGCTGCTGAGGCCTTCTCTTCCTCGTGGGTG	CTCTGACCTCTGCCTCCCCC	-
M62	IRX2_HUMAN.H11MO.0.D	-20	0.000389019	0.299156	0.254451	19	TGTAACACAGGCTGCTGAGGCCTTCTCTTCCTCGTGGGTG	CCAACATGCCCACCCATGT	-
M62	FOXD3_HUMAN.H11MO.0.D	-6	0.000786546	0.604854	0.254451	15	TGTAACACAGGCTGCTGAGGCCTTCTCTTCCTCGTGGGTG	TTTGTTTACTTAGCA	+
M62	MNX1_HUMAN.H11MO.0.D	-14	0.000865095	0.665258	0.254451	19	TGTAACACAGGCTGCTGAGGCCTTCTCTTCCTCGTGGGTG	CTATTTTAATAACCCTTAA	+
M62	HME2_HUMAN.H11MO.0.D	-20	0.00101466	0.780274	0.254451	11	TGTAACACAGGCTGCTGAGGCCTTCTCTTCCTCGTGGGTG	CCCTAATTACC	-
M62	SPIC_HUMAN.H11MO.0.D	-20	0.00105393	0.810475	0.254451	13	TGTAACACAGGCTGCTGAGGCCTTCTCTTCCTCGTGGGTG	CCTCCCCTTCCTC	-
M62	TLX1_HUMAN.H11MO.0.D	-3	0.00116137	0.893093	0.254451	17	TGTAACACAGGCTGCTGAGGCCTTCTCTTCCTCGTGGGTG	CTGGCAAGTTGCCAAGG	+
M62	RARG_HUMAN.H11MO.0.B	-5	0.00143901	1.1066	0.27587	18	TGTAACACAGGCTGCTGAGGCCTTCTCTTCCTCGTGGGTG	CCCAGGTCACTCTGACCT	-
M62	LYL1_HUMAN.H11MO.0.A	-3	0.00287731	2.21265	0.490316	14	TGTAACACAGGCTGCTGAGGCCTTCTCTTCCTCGTGGGTG	CCAGCTGTTTCCTG	+
M63	IRX2_HUMAN.H11MO.0.D	-19	1.22125e-05	0.00939142	0.0185335	19	GTGCAACGGGGTACACATGGCTCCACGTCACGTCATGCCC	CCAACATGCCCACCCATGT	-
M63	PATZ1_HUMAN.H11MO.0.C	-19	0.000109951	0.084552	0.0834298	21	GTGCAACGGGGTACACATGGCTCCACGTCACGTCATGCCC	CCTCCCCCCCCGCCCCCTCCCC	-
M63	VEZF1_HUMAN.H11MO.0.C	-17	0.000411418	0.31638	0.120878	22	GTGCAACGGGGTACACATGGCTCCACGTCACGTCATGCCC	CCCCTCCCCCTCCCCCCTCCCC	-
M63	ZN589_HUMAN.H11MO.0.D	-24	0.000477804	0.367431	0.120878	16	GTGCAACGGGGTACACATGGCTCCACGTCACGTCATGCCC	CCCACGGTTACTGCCG	+
M63	PROX1_HUMAN.H11MO.0.D	-23	0.000477907	0.367511	0.120878	17	GTGCAACGGGGTACACATGGCTCCACGTCACGTCATGCCC	CCCAACCCGCCTTACCC	-
M63	TBX21_HUMAN.H11MO.0.A	-13	0.000877976	0.675164	0.173212	13	GTGCAACGGGGTACACATGGCTCCACGTCACGTCATGCCC	TTCACACCTCCAC	-
M63	MNX1_HUMAN.H11MO.0.D	-6	0.00091309	0.702166	0.173212	19	GTGCAACGGGGTACACATGGCTCCACGTCACGTCATGCCC	CTATTTTAATAACCCTTAA	+
M63	ZN350_HUMAN.H11MO.1.D	-9	0.00107684	0.828092	0.180009	24	GTGCAACGGGGTACACATGGCTCCACGTCACGTCATGCCC	GGGCAACAAATCCCTGCGCCCCGT	-
M63	THAP1_HUMAN.H11MO.0.C	-17	0.00131075	1.00797	0.180009	22	GTGCAACGGGGTACACATGGCTCCACGTCACGTCATGCCC	CGCCGCCATCTTGGCTGCGGGC	+
M63	KLF6_HUMAN.H11MO.0.A	-20	0.00134337	1.03305	0.180009	19	GTGCAACGGGGTACACATGGCTCCACGTCACGTCATGCCC	CCCCCGGCCCCGCCCTTCC	-
M63	SP3_HUMAN.H11MO.0.B	-19	0.00142338	1.09458	0.180009	20	GTGCAACGGGGTACACATGGCTCCACGTCACGTCATGCCC	CCCCGGCCCCGCCCCCCCCC	-
M63	RXRA_HUMAN.H11MO.0.A	-19	0.00177286	1.36333	0.188297	20	GTGCAACGGGGTACACATGGCTCCACGTCACGTCATGCCC	CTCTGACCTCTGCCTCCCCC	-
M63	TLX1_HUMAN.H11MO.0.D	-14	0.00181867	1.39856	0.188297	17	GTGCAACGGGGTACACATGGCTCCACGTCACGTCATGCCC	CCTTGGCAACTTGCCAG	-
M63	RARG_HUMAN.H11MO.2.D	-16	0.00204884	1.57556	0.188297	20	GTGCAACGGGGTACACATGGCTCCACGTCACGTCATGCCC	GGGGGTCACCCAGAGGTCAC	+
M63	SP4_HUMAN.H11MO.0.A	-20	0.00204884	1.57556	0.188297	20	GTGCAACGGGGTACACATGGCTCCACGTCACGTCATGCCC	CCCGGCCCCGCCCCCTTCCC	-
M63	NR1D1_HUMAN.H11MO.0.B	-5	0.0021093	1.62206	0.188297	19	GTGCAACGGGGTACACATGGCTCCACGTCACGTCATGCCC	CCTTCTGACCCACTTCCCT	-
M63	CLOCK_HUMAN.H11MO.0.C	-9	0.00334703	2.57386	0.240782	14	GTGCAACGGGGTACACATGGCTCCACGTCACGTCATGCCC	TGTTCACGTGTCTG	-
M63	MAZ_HUMAN.H11MO.0.A	-19	0.00339271	2.60899	0.240782	21	GTGCAACGGGGTACACATGGCTCCACGTCACGTCATGCCC	CCCCCCCCCCCCCCCCTCCCCC	-
M63	ZN563_HUMAN.H11MO.0.C	-17	0.00340317	2.61704	0.240782	21	GTGCAACGGGGTACACATGGCTCCACGTCACGTCATGCCC	GGGATCCTCACTGGCAGCTGC	+
M63	PAX2_HUMAN.H11MO.0.D	-12	0.00362192	2.78526	0.240782	18	GTGCAACGGGGTACACATGGCTCCACGTCACGTCATGCCC	GTTCAGTCATGCGTGACA	+
M63	PAX8_HUMAN.H11MO.0.D	-15	0.0036492	2.80624	0.240782	14	GTGCAACGGGGTACACATGGCTCCACGTCACGTCATGCCC	CCCGCTTCAGTGAC	-
M63	PURA_HUMAN.H11MO.0.D	-22	0.00427648	3.28861	0.252781	17	GTGCAACGGGGTACACATGGCTCCACGTCACGTCATGCCC	CCCTGCCCCCCCCTTCC	-
M63	ZFX_HUMAN.H11MO.1.A	-13	0.00427648	3.28861	0.252781	17	GTGCAACGGGGTACACATGGCTCCACGTCACGTCATGCCC	CCCCGGCCTCCGCCCCC	-
M63	FOXD3_HUMAN.H11MO.0.D	-4	0.0049186	3.78241	0.266586	15	GTGCAACGGGGTACACATGGCTCCACGTCACGTCATGCCC	TGCTAAGTAAACAAA	-
M63	SPIC_HUMAN.H11MO.0.D	-20	0.00522577	4.01862	0.273468	13	GTGCAACGGGGTACACATGGCTCCACGTCACGTCATGCCC	CCTCCCCTTCCTC	-
M63	BRAC_HUMAN.H11MO.0.A	-11	0.00581288	4.4701	0.286211	20	GTGCAACGGGGTACACATGGCTCCACGTCACGTCATGCCC	ATTTCACACCTCCCTGCTAA	-
M63	SP2_HUMAN.H11MO.0.A	-13	0.00606832	4.66654	0.286211	22	GTGCAACGGGGTACACATGGCTCCACGTCACGTCATGCCC	CCCCCGGCCCCGCCCCCCCCCC	-
M63	SRBP2_HUMAN.H11MO.0.B	-20	0.00622367	4.78601	0.286211	13	GTGCAACGGGGTACACATGGCTCCACGTCACGTCATGCCC	CCTCACCCCACCC	-
M63	THA_HUMAN.H11MO.0.C	-14	0.00891147	6.85292	0.396971	17	GTGCAACGGGGTACACATGGCTCCACGTCACGTCATGCCC	GGGTCACTTCAGGTCAG	+
M63	TFCP2_HUMAN.H11MO.0.D	-26	0.00985274	7.57676	0.415345	14	GTGCAACGGGGTACACATGGCTCCACGTCACGTCATGCCC	GCCTGAACTGGCCAGA	+
M63	LYL1_HUMAN.H11MO.0.A	-12	0.0106887	8.21959	0.437426	14	GTGCAACGGGGTACACATGGCTCCACGTCACGTCATGCCC	CCAGCTGTTTCCTG	+
M63	ZN341_HUMAN.H11MO.0.C	-12	0.011972	9.20645	0.457031	22	GTGCAACGGGGTACACATGGCTCCACGTCACGTCATGCCC	GCTCTTCCCTCCCCCCCCCCCC	-
M63	MAF_HUMAN.H11MO.0.A	-19	0.0120462	9.26356	0.457031	19	GTGCAACGGGGTACACATGGCTCCACGTCACGTCATGCCC	TTGCTGAGTCAGCAGATTC	-
M63	BHE41_HUMAN.H11MO.0.D	-19	0.0127012	9.76726	0.468381	20	GTGCAACGGGGTACACATGGCTCCACGTCACGTCATGCCC	GCCTCTGCACGTGACCCGGT	-
M63	MAFA_HUMAN.H11MO.0.D	-13	0.0131832	10.1379	0.468381	21	GTGCAACGGGGTACACATGGCTCCACGTCACGTCATGCCC	CGAAGGCTGCGGGGTCAGCAC	-
M63	ZN554_HUMAN.H11MO.0.C	5	0.0135278	10.4029	0.468381	15	GTGCAACGGGGTACACATGGCTCCACGTCACGTCATGCCC	GCTGAGCCATGTGGGGTGCT	+
M63	EGR1_HUMAN.H11MO.0.A	-20	0.0145473	11.1869	0.479932	17	GTGCAACGGGGTACACATGGCTCCACGTCACGTCATGCCC	CCCCCGCCCACGCCCTC	-
M63	KLF3_HUMAN.H11MO.0.B	-20	0.0156028	11.9986	0.496439	19	GTGCAACGGGGTACACATGGCTCCACGTCACGTCATGCCC	CCCGGCCCCGCCCCTCCCC	-
M63	RARG_HUMAN.H11MO.0.B	-21	0.0157019	12.0748	0.496439	18	GTGCAACGGGGTACACATGGCTCCACGTCACGTCATGCCC	CCCAGGTCACTCTGACCT	-
M64	ZN214_HUMAN.H11MO.0.C	-2	5.55645e-06	0.00427291	0.00851059	22	ATTAATGAGATCCCTTCAGAGCGCTAAAACATGACCAGGA	TCATCAAAGGCCTCAAAAAGGA	-
M64	MNX1_HUMAN.H11MO.0.D	-4	0.000127879	0.0983392	0.0979338	19	ATTAATGAGATCCCTTCAGAGCGCTAAAACATGACCAGGA	TTAAGGGTTATTAAAATAG	-
M64	HSF2_HUMAN.H11MO.0.A	-7	0.000789625	0.607222	0.362975	14	ATTAATGAGATCCCTTCAGAGCGCTAAAACATGACCAGGA	AGAATGTTCTAGAA	+
M64	HXC10_HUMAN.H11MO.0.D	-1	0.0010964	0.843132	0.362975	19	ATTAATGAGATCCCTTCAGAGCGCTAAAACATGACCAGGA	GTAATAAAAAAATTAAAAA	-
M64	ZN667_HUMAN.H11MO.0.C	-8	0.00118491	0.911194	0.362975	19	ATTAATGAGATCCCTTCAGAGCGCTAAAACATGACCAGGA	GTGGCCTTAAAAGCTCAGC	+
M64	ZN394_HUMAN.H11MO.0.C	-1	0.00156881	1.20641	0.40048	20	ATTAATGAGATCCCTTCAGAGCGCTAAAACATGACCAGGA	AGAATGGAATAGAATGGAAT	+
M64	TLX1_HUMAN.H11MO.0.D	-22	0.00189944	1.46067	0.415613	17	ATTAATGAGATCCCTTCAGAGCGCTAAAACATGACCAGGA	CTGGCAAGTTGCCAAGG	+
M64	ZNF85_HUMAN.H11MO.0.C	-7	0.00243017	1.8688	0.429554	20	ATTAATGAGATCCCTTCAGAGCGCTAAAACATGACCAGGA	AGATTACTTCAGTTTTCTAT	-
M64	RXRA_HUMAN.H11MO.0.A	-8	0.0028045	2.15666	0.429554	20	ATTAATGAGATCCCTTCAGAGCGCTAAAACATGACCAGGA	GGGGGAGGCAGAGGTCAGAG	+
M64	NR1H3_HUMAN.H11MO.0.B	-4	0.00314774	2.42061	0.432074	19	ATTAATGAGATCCCTTCAGAGCGCTAAAACATGACCAGGA	CAGAGGTCACTGCAGGTCA	+
M64	P73_HUMAN.H11MO.0.A	-6	0.00338515	2.60318	0.432074	19	ATTAATGAGATCCCTTCAGAGCGCTAAAACATGACCAGGA	GGCATGTCTGGGCATGTCT	-
M64	THA_HUMAN.H11MO.0.C	-7	0.00416171	3.20035	0.490332	17	ATTAATGAGATCCCTTCAGAGCGCTAAAACATGACCAGGA	GGGTCACTTCAGGTCAG	+
M66	ZN410_HUMAN.H11MO.0.D	-20	3.8503e-06	0.00296088	0.00592176	13	CTTATGGCTTCTCTAACGTTTATTGTGGGCTGTGATTTGC	TATTATGGGATGG	+
M66	GFI1_HUMAN.H11MO.0.C	-28	0.000186286	0.143254	0.126455	10	CTTATGGCTTCTCTAACGTTTATTGTGGGCTGTGATTTGC	GCTGTGATTT	+
M66	GFI1B_HUMAN.H11MO.0.A	-28	0.000246662	0.189683	0.126455	10	CTTATGGCTTCTCTAACGTTTATTGTGGGCTGTGATTTGC	GCTGTGATTT	+
M67	MNX1_HUMAN.H11MO.0.D	-12	7.90048e-05	0.0607547	0.121405	19	CAAAGTTATCCGGAATTCTAATCACAGCGAGATATTATAT	CTATTTTAATAACCCTTAA	+
M67	IRX2_HUMAN.H11MO.0.D	-9	0.00033137	0.254823	0.254605	19	CAAAGTTATCCGGAATTCTAATCACAGCGAGATATTATAT	CCAACATGCCCACCCATGT	-
M69	HXC10_HUMAN.H11MO.0.D	-19	6.71478e-05	0.0516366	0.103117	19	GAAGTTGAGTCTTAATCTAACCTATAAATTTTAATAGAAA	TTTTTAATTTTTTTATTAC	+
M69	ZN394_HUMAN.H11MO.0.C	0	0.000540919	0.415967	0.415339	20	GAAGTTGAGTCTTAATCTAACCTATAAATTTTAATAGAAA	AGAATGGAATAGAATGGAAT	+
M69	MNX1_HUMAN.H11MO.0.D	-4	0.000864969	0.665161	0.442771	19	GAAGTTGAGTCTTAATCTAACCTATAAATTTTAATAGAAA	TTAAGGGTTATTAAAATAG	-
M70	MAZ_HUMAN.H11MO.1.A	-18	0.000849912	0.653582	0.463231	11	TGCCGAAGCAGAAAAACAAAGGGAGACACGCCAACGCACT	GAGGGAGGGGG	+
M70	WT1_HUMAN.H11MO.1.B	-18	0.000849912	0.653582	0.463231	11	TGCCGAAGCAGAAAAACAAAGGGAGACACGCCAACGCACT	GTGGGAGGAGG	+
M70	PATZ1_HUMAN.H11MO.1.C	-19	0.000903572	0.694847	0.463231	9	TGCCGAAGCAGAAAAACAAAGGGAGACACGCCAACGCACT	AGGGAGGGG	+
M71	MNX1_HUMAN.H11MO.0.D	-21	2.49553e-05	0.0191906	0.0383483	19	GCATCCTTATGTATCAAGATTACATTTTCATTCCACATAC	CTATTTTAATAACCCTTAA	+
M71	HXC10_HUMAN.H11MO.0.D	-15	0.000706992	0.543676	0.25373	19	GCATCCTTATGTATCAAGATTACATTTTCATTCCACATAC	TTTTTAATTTTTTTATTAC	+
M71	IRX2_HUMAN.H11MO.0.D	-13	0.000706992	0.543676	0.25373	19	GCATCCTTATGTATCAAGATTACATTTTCATTCCACATAC	CCAACATGCCCACCCATGT	-
M71	ZN394_HUMAN.H11MO.0.C	-8	0.00191238	1.47062	0.445558	20	GCATCCTTATGTATCAAGATTACATTTTCATTCCACATAC	ATTCCATTCTATTCCATTCT	-
M72	MNX1_HUMAN.H11MO.0.D	-6	0.000142893	0.109885	0.219581	19	GCTTCAAAATTTAGATAATTCCCAGATAGGATTATCCTGC	CTATTTTAATAACCCTTAA	+
M72	IRX2_HUMAN.H11MO.0.D	-10	0.000789101	0.606818	0.303149	19	GCTTCAAAATTTAGATAATTCCCAGATAGGATTATCCTGC	ACATGGGTGGGCATGTTGG	+
M73	IRX2_HUMAN.H11MO.0.D	-2	0.000160223	0.123211	0.0972548	19	ATAATGTTATTGTCCATTCAAAATTGGAACCGTTCTCTGA	ACATGGGTGGGCATGTTGG	+
M73	MNX1_HUMAN.H11MO.0.D	-19	0.000160223	0.123211	0.0972548	19	ATAATGTTATTGTCCATTCAAAATTGGAACCGTTCTCTGA	CTATTTTAATAACCCTTAA	+
M73	HXC10_HUMAN.H11MO.0.D	-12	0.00214099	1.64642	0.475382	19	ATAATGTTATTGTCCATTCAAAATTGGAACCGTTCTCTGA	GTAATAAAAAAATTAAAAA	-
M73	ZN394_HUMAN.H11MO.0.C	0	0.00214865	1.65231	0.475382	20	ATAATGTTATTGTCCATTCAAAATTGGAACCGTTCTCTGA	ATTCCATTCTATTCCATTCT	-
M73	BRAC_HUMAN.H11MO.0.A	-21	0.00230446	1.77213	0.475382	19	ATAATGTTATTGTCCATTCAAAATTGGAACCGTTCTCTGA	ATTTCACACCTCCCTGCTAA	-
M74	IRX2_HUMAN.H11MO.0.D	-2	0.000224419	0.172578	0.187252	19	CTTCAATATTCATCAATATGTTTGACCTAAACTCAGGTAT	CCAACATGCCCACCCATGT	-
M74	MNX1_HUMAN.H11MO.0.D	-7	0.000243869	0.187535	0.187252	19	CTTCAATATTCATCAATATGTTTGACCTAAACTCAGGTAT	CTATTTTAATAACCCTTAA	+
M75	MNX1_HUMAN.H11MO.0.D	-17	0.000163057	0.125391	0.136363	19	GTCCCGAATTTCTGCTCATACATTAAAATAGTTGTGCAAT	CTATTTTAATAACCCTTAA	+
M75	IRX2_HUMAN.H11MO.0.D	-16	0.000177477	0.13648	0.136363	19	GTCCCGAATTTCTGCTCATACATTAAAATAGTTGTGCAAT	CCAACATGCCCACCCATGT	-
M77	VEZF1_HUMAN.H11MO.0.C	-3	3.52078e-05	0.0270748	0.0533096	22	GACAGCAGGCGGCTACCACTTCACCCAGCACCCCTTAAAC	CCCCTCCCCCTCCCCCCTCCCC	-
M77	ZN554_HUMAN.H11MO.0.C	-9	9.51698e-05	0.0731856	0.0720503	20	GACAGCAGGCGGCTACCACTTCACCCAGCACCCCTTAAAC	AGCACCCCACATGGCTCAGC	-
M77	SPIC_HUMAN.H11MO.0.D	-12	0.000256387	0.197162	0.09387	13	GACAGCAGGCGGCTACCACTTCACCCAGCACCCCTTAAAC	CCTCCCCTTCCTC	-
M77	ZN341_HUMAN.H11MO.0.C	-11	0.000294205	0.226243	0.09387	22	GACAGCAGGCGGCTACCACTTCACCCAGCACCCCTTAAAC	GCTCTTCCCTCCCCCCCCCCCC	-
M77	PATZ1_HUMAN.H11MO.0.C	-2	0.00039515	0.30387	0.09387	22	GACAGCAGGCGGCTACCACTTCACCCAGCACCCCTTAAAC	CCTCCCCCCCCGCCCCCTCCCC	-
M77	NR1D1_HUMAN.H11MO.0.B	-15	0.000423782	0.325888	0.09387	19	GACAGCAGGCGGCTACCACTTCACCCAGCACCCCTTAAAC	CCTTCTGACCCACTTCCCT	-
M77	SP4_HUMAN.H11MO.0.A	-4	0.000433968	0.333722	0.09387	20	GACAGCAGGCGGCTACCACTTCACCCAGCACCCCTTAAAC	CCCGGCCCCGCCCCCTTCCC	-
M77	SMAD2_HUMAN.H11MO.0.A	-9	0.000551529	0.424126	0.104387	12	GACAGCAGGCGGCTACCACTTCACCCAGCACCCCTTAAAC	TGTCTGTCACCT	+
M77	ZFP82_HUMAN.H11MO.0.C	-13	0.000830142	0.638379	0.138707	24	GACAGCAGGCGGCTACCACTTCACCCAGCACCCCTTAAAC	TTCCATTTCACTAATTCTCTCTTC	+
M77	MNX1_HUMAN.H11MO.0.D	-4	0.000916077	0.704463	0.138707	19	GACAGCAGGCGGCTACCACTTCACCCAGCACCCCTTAAAC	CTATTTTAATAACCCTTAA	+
M77	ZFX_HUMAN.H11MO.1.A	-5	0.00126804	0.975124	0.164867	17	GACAGCAGGCGGCTACCACTTCACCCAGCACCCCTTAAAC	CCCCGGCCTCCGCCCCC	-
M77	TLX1_HUMAN.H11MO.0.D	-17	0.00137155	1.05472	0.164867	17	GACAGCAGGCGGCTACCACTTCACCCAGCACCCCTTAAAC	CCTTGGCAACTTGCCAG	-
M77	RXRA_HUMAN.H11MO.0.A	-12	0.0014155	1.08852	0.164867	20	GACAGCAGGCGGCTACCACTTCACCCAGCACCCCTTAAAC	CTCTGACCTCTGCCTCCCCC	-
M77	PURA_HUMAN.H11MO.0.D	-6	0.00160269	1.23247	0.173335	17	GACAGCAGGCGGCTACCACTTCACCCAGCACCCCTTAAAC	CCCTGCCCCCCCCTTCC	-
M77	ZN394_HUMAN.H11MO.0.C	-2	0.00201371	1.54854	0.196155	20	GACAGCAGGCGGCTACCACTTCACCCAGCACCCCTTAAAC	ATTCCATTCTATTCCATTCT	-
M77	MAFA_HUMAN.H11MO.0.D	-9	0.00207278	1.59397	0.196155	21	GACAGCAGGCGGCTACCACTTCACCCAGCACCCCTTAAAC	GTGCTGACCCCGCAGCCTTCG	+
M77	PTF1A_HUMAN.H11MO.0.B	-8	0.0022037	1.69465	0.196277	18	GACAGCAGGCGGCTACCACTTCACCCAGCACCCCTTAAAC	CCAGCTGCCCCCTTTCCC	+
M77	OLIG2_HUMAN.H11MO.0.B	-4	0.00237135	1.82357	0.199476	18	GACAGCAGGCGGCTACCACTTCACCCAGCACCCCTTAAAC	CCAGCTGTTTCCCTTCTG	+
M77	ZBT17_HUMAN.H11MO.0.A	-6	0.00254307	1.95562	0.202662	19	GACAGCAGGCGGCTACCACTTCACCCAGCACCCCTTAAAC	CTTCCCCTCCCCCACCCTC	-
M77	KLF16_HUMAN.H11MO.0.D	-14	0.0027286	2.09829	0.206574	19	GACAGCAGGCGGCTACCACTTCACCCAGCACCCCTTAAAC	CCCCCCCCCCCCCGCCCCC	-
M77	SMAD4_HUMAN.H11MO.0.B	-8	0.00319703	2.45851	0.230512	13	GACAGCAGGCGGCTACCACTTCACCCAGCACCCCTTAAAC	CTGTCTGGCACCT	+
M77	BRAC_HUMAN.H11MO.0.A	-19	0.00348239	2.67796	0.239674	20	GACAGCAGGCGGCTACCACTTCACCCAGCACCCCTTAAAC	ATTTCACACCTCCCTGCTAA	-
M77	PROX1_HUMAN.H11MO.0.D	-8	0.00394952	3.03718	0.254907	17	GACAGCAGGCGGCTACCACTTCACCCAGCACCCCTTAAAC	CCCAACCCGCCTTACCC	-
M77	PAX8_HUMAN.H11MO.0.D	-24	0.00416961	3.20643	0.254907	14	GACAGCAGGCGGCTACCACTTCACCCAGCACCCCTTAAAC	CCCGCTTCAGTGAC	-
M77	OSR2_HUMAN.H11MO.0.C	-8	0.00420877	3.23655	0.254907	16	GACAGCAGGCGGCTACCACTTCACCCAGCACCCCTTAAAC	GCTGCTGCTTCTGCTG	+
M77	IRX2_HUMAN.H11MO.0.D	-15	0.0044261	3.40367	0.257759	19	GACAGCAGGCGGCTACCACTTCACCCAGCACCCCTTAAAC	CCAACATGCCCACCCATGT	-
M77	Z324A_HUMAN.H11MO.0.C	-11	0.00475588	3.65728	0.264754	23	GACAGCAGGCGGCTACCACTTCACCCAGCACCCCTTAAAC	TATCAAACCATCCTTTGCTGCCA	+
M77	CLOCK_HUMAN.H11MO.0.C	-1	0.00489592	3.76496	0.264754	14	GACAGCAGGCGGCTACCACTTCACCCAGCACCCCTTAAAC	TGTTCACGTGTCTG	-
M77	LYL1_HUMAN.H11MO.0.A	-8	0.00530146	4.07682	0.276799	14	GACAGCAGGCGGCTACCACTTCACCCAGCACCCCTTAAAC	CCAGCTGTTTCCTG	+
M77	TAF1_HUMAN.H11MO.0.A	-5	0.0056631	4.35492	0.285649	16	GACAGCAGGCGGCTACCACTTCACCCAGCACCCCTTAAAC	CCGCCGCCGCCATCTT	-
M77	MAZ_HUMAN.H11MO.0.A	-12	0.00584827	4.49732	0.285649	22	GACAGCAGGCGGCTACCACTTCACCCAGCACCCCTTAAAC	CCCCCCCCCCCCCCCCTCCCCC	-
M77	REL_HUMAN.H11MO.0.B	-8	0.00646248	4.96965	0.303576	15	GACAGCAGGCGGCTACCACTTCACCCAGCACCCCTTAAAC	TGGAATTTCCCTTCA	-
M77	KLF6_HUMAN.H11MO.0.A	-11	0.00661629	5.08793	0.303576	19	GACAGCAGGCGGCTACCACTTCACCCAGCACCCCTTAAAC	CCCCCGGCCCCGCCCTTCC	-
M77	COT2_HUMAN.H11MO.1.A	-10	0.00803486	6.17881	0.34556	17	GACAGCAGGCGGCTACCACTTCACCCAGCACCCCTTAAAC	CCCTGACCTTTGACCCC	-
M77	SP3_HUMAN.H11MO.0.B	-17	0.00813479	6.25565	0.34556	20	GACAGCAGGCGGCTACCACTTCACCCAGCACCCCTTAAAC	CCCCGGCCCCGCCCCCCCCC	-
M77	ZN563_HUMAN.H11MO.0.C	-11	0.0085979	6.61179	0.34556	21	GACAGCAGGCGGCTACCACTTCACCCAGCACCCCTTAAAC	GGGATCCTCACTGGCAGCTGC	+
M77	SRBP2_HUMAN.H11MO.0.B	-11	0.00863109	6.63731	0.34556	13	GACAGCAGGCGGCTACCACTTCACCCAGCACCCCTTAAAC	CCTCACCCCACCC	-
M77	ARNT2_HUMAN.H11MO.0.D	-10	0.00867243	6.6691	0.34556	12	GACAGCAGGCGGCTACCACTTCACCCAGCACCCCTTAAAC	GCCTCCCACGCC	-
M77	EGR2_HUMAN.H11MO.0.A	-16	0.00954825	7.34261	0.370703	18	GACAGCAGGCGGCTACCACTTCACCCAGCACCCCTTAAAC	CCCCTCCCACACCCCCCC	-
M77	SP2_HUMAN.H11MO.0.A	-2	0.0100897	7.75896	0.372615	22	GACAGCAGGCGGCTACCACTTCACCCAGCACCCCTTAAAC	CCCCCGGCCCCGCCCCCCCCCC	-
M77	ZN467_HUMAN.H11MO.0.C	-12	0.0100897	7.75896	0.372615	22	GACAGCAGGCGGCTACCACTTCACCCAGCACCCCTTAAAC	CCCCCCCCCCCCTCCCCTCCCC	-
M77	KLF3_HUMAN.H11MO.0.B	-13	0.0111084	8.54234	0.38898	19	GACAGCAGGCGGCTACCACTTCACCCAGCACCCCTTAAAC	CCCGGCCCCGCCCCTCCCC	-
M77	NR1H4_HUMAN.H11MO.0.B	-16	0.0111084	8.54234	0.38898	19	GACAGCAGGCGGCTACCACTTCACCCAGCACCCCTTAAAC	CCTCGGGGTCATTGACCCC	-
M77	EGR1_HUMAN.H11MO.0.A	-11	0.0113035	8.69241	0.38898	17	GACAGCAGGCGGCTACCACTTCACCCAGCACCCCTTAAAC	CCCCCGCCCACGCCCTC	-
M77	TBX2_HUMAN.H11MO.0.D	-5	0.0137897	10.6043	0.463991	25	GACAGCAGGCGGCTACCACTTCACCCAGCACCCCTTAAAC	GTCGCTTCTCACACCTCTGATGGCA	-
M77	MAF_HUMAN.H11MO.0.A	-16	0.0142845	10.9848	0.468529	19	GACAGCAGGCGGCTACCACTTCACCCAGCACCCCTTAAAC	TTGCTGAGTCAGCAGATTC	-
M77	TBX3_HUMAN.H11MO.0.C	-12	0.0151239	11.6303	0.468529	11	GACAGCAGGCGGCTACCACTTCACCCAGCACCCCTTAAAC	TTCCCACCTCC	-
M77	THAP1_HUMAN.H11MO.0.C	-9	0.0151907	11.6816	0.468529	22	GACAGCAGGCGGCTACCACTTCACCCAGCACCCCTTAAAC	CGCCGCCATCTTGGCTGCGGGC	+
M77	ZN350_HUMAN.H11MO.1.D	1	0.0154718	11.8978	0.468529	23	GACAGCAGGCGGCTACCACTTCACCCAGCACCCCTTAAAC	GGGCAACAAATCCCTGCGCCCCGT	-
M77	SP4_HUMAN.H11MO.1.A	-6	0.0162903	12.5272	0.483642	16	GACAGCAGGCGGCTACCACTTCACCCAGCACCCCTTAAAC	CGGCCCCGCCCCCTCC	-
M77	KLF15_HUMAN.H11MO.0.A	-15	0.0171923	13.2209	0.49415	19	GACAGCAGGCGGCTACCACTTCACCCAGCACCCCTTAAAC	CCCCCCCCTGCTCCTCCCC	-
M77	NFIC_HUMAN.H11MO.0.A	-11	0.0179517	13.8048	0.49415	17	GACAGCAGGCGGCTACCACTTCACCCAGCACCCCTTAAAC	CTTGGCTCCCTGCCAAG	+
M77	BC11A_HUMAN.H11MO.0.A	-6	0.0179517	13.8048	0.49415	17	GACAGCAGGCGGCTACCACTTCACCCAGCACCCCTTAAAC	TTTTCACTTCCTCTTTT	-
M77	VENTX_HUMAN.H11MO.0.D	-21	0.018276	14.0542	0.49415	19	GACAGCAGGCGGCTACCACTTCACCCAGCACCCCTTAAAC	CGCTAATTGGTTTCTAATT	+
M77	ZN770_HUMAN.H11MO.0.C	-8	0.019079	14.6718	0.49707	22	GACAGCAGGCGGCTACCACTTCACCCAGCACCCCTTAAAC	GATCCTCCCGCCTCAGCCTCCC	-
M77	ZNF76_HUMAN.H11MO.0.C	-14	0.019079	14.6718	0.49707	22	GACAGCAGGCGGCTACCACTTCACCCAGCACCCCTTAAAC	ACTACAATTCCCAGAATGCCCC	-
M77	SMAD3_HUMAN.H11MO.0.B	-10	0.0193688	14.8946	0.49707	12	GACAGCAGGCGGCTACCACTTCACCCAGCACCCCTTAAAC	CTCTGTCACCTG	+
M81	MNX1_HUMAN.H11MO.0.D	-4	0.000140233	0.107839	0.150634	19	GTTATCAAGAGCTGTCTAATAAATTTGATGGGACCTGAAT	TTAAGGGTTATTAAAATAG	-
M81	HXC10_HUMAN.H11MO.0.D	-15	0.000443989	0.341428	0.170233	19	GTTATCAAGAGCTGTCTAATAAATTTGATGGGACCTGAAT	TTTTTAATTTTTTTATTAC	+
M81	IRX2_HUMAN.H11MO.0.D	-22	0.000443989	0.341428	0.170233	18	GTTATCAAGAGCTGTCTAATAAATTTGATGGGACCTGAAT	ACATGGGTGGGCATGTTGG	+
M81	ZN394_HUMAN.H11MO.0.C	-7	0.00090665	0.697214	0.2781	20	GTTATCAAGAGCTGTCTAATAAATTTGATGGGACCTGAAT	ATTCCATTCTATTCCATTCT	-
M81	MAF_HUMAN.H11MO.0.A	-8	0.00175527	1.3498	0.409071	19	GTTATCAAGAGCTGTCTAATAAATTTGATGGGACCTGAAT	TTGCTGAGTCAGCAGATTC	-
M81	BRAC_HUMAN.H11MO.0.A	-11	0.00186709	1.43579	0.409071	20	GTTATCAAGAGCTGTCTAATAAATTTGATGGGACCTGAAT	TTAGCAGGGAGGTGTGAAAT	+
M81	RXRA_HUMAN.H11MO.0.A	-4	0.00347984	2.676	0.458272	20	GTTATCAAGAGCTGTCTAATAAATTTGATGGGACCTGAAT	CTCTGACCTCTGCCTCCCCC	-
M83	MNX1_HUMAN.H11MO.0.D	-21	5.6851e-05	0.0437184	0.0873048	19	CAGAAACTAGATTTGGTTCCAGCTTTAACACTAACTCTTT	CTATTTTAATAACCCTTAA	+
M83	IRX2_HUMAN.H11MO.0.D	-21	0.000241911	0.186029	0.185748	19	CAGAAACTAGATTTGGTTCCAGCTTTAACACTAACTCTTT	CCAACATGCCCACCCATGT	-
M83	ZN394_HUMAN.H11MO.0.C	-22	0.000911472	0.700922	0.430445	18	CAGAAACTAGATTTGGTTCCAGCTTTAACACTAACTCTTT	ATTCCATTCTATTCCATTCT	-
M83	ZN563_HUMAN.H11MO.0.C	1	0.00138231	1.063	0.430445	20	CAGAAACTAGATTTGGTTCCAGCTTTAACACTAACTCTTT	GCAGCTGCCAGTGAGGATCCC	-
M83	VENTX_HUMAN.H11MO.0.D	-21	0.00148767	1.14402	0.430445	19	CAGAAACTAGATTTGGTTCCAGCTTTAACACTAACTCTTT	CGCTAATTGGTTTCTAATT	+
M83	RXRA_HUMAN.H11MO.0.A	-17	0.00168178	1.29329	0.430445	20	CAGAAACTAGATTTGGTTCCAGCTTTAACACTAACTCTTT	CTCTGACCTCTGCCTCCCCC	-
M84	MNX1_HUMAN.H11MO.0.D	-1	0.000283815	0.218254	0.240312	19	TGGAGGTATATTTAAAGACCCTCATATATGAAAATGCTGA	TTAAGGGTTATTAAAATAG	-
M84	IRX2_HUMAN.H11MO.0.D	-18	0.000334561	0.257278	0.240312	19	TGGAGGTATATTTAAAGACCCTCATATATGAAAATGCTGA	CCAACATGCCCACCCATGT	-
M84	HXC10_HUMAN.H11MO.0.D	-7	0.000804408	0.61859	0.240312	19	TGGAGGTATATTTAAAGACCCTCATATATGAAAATGCTGA	GTAATAAAAAAATTAAAAA	-
M84	ZN394_HUMAN.H11MO.0.C	-7	0.000822067	0.63217	0.240312	20	TGGAGGTATATTTAAAGACCCTCATATATGAAAATGCTGA	AGAATGGAATAGAATGGAAT	+
M84	FOXD3_HUMAN.H11MO.0.D	-5	0.000882561	0.67869	0.240312	15	TGGAGGTATATTTAAAGACCCTCATATATGAAAATGCTGA	TGCTAAGTAAACAAA	-
M84	BRAC_HUMAN.H11MO.0.A	-10	0.00128242	0.986182	0.281341	20	TGGAGGTATATTTAAAGACCCTCATATATGAAAATGCTGA	ATTTCACACCTCCCTGCTAA	-
M85	MNX1_HUMAN.H11MO.0.D	-20	0.000162938	0.125299	0.136289	19	ACTTGCATGTAAGACCTAAAGTCATTAGACAAGCTTTAAT	CTATTTTAATAACCCTTAA	+
M85	IRX2_HUMAN.H11MO.0.D	-1	0.000177228	0.136289	0.136289	19	ACTTGCATGTAAGACCTAAAGTCATTAGACAAGCTTTAAT	CCAACATGCCCACCCATGT	-
M85	HXC10_HUMAN.H11MO.0.D	-4	0.0014839	1.14112	0.456448	19	ACTTGCATGTAAGACCTAAAGTCATTAGACAAGCTTTAAT	GTAATAAAAAAATTAAAAA	-
M86	MNX1_HUMAN.H11MO.0.D	0	4.44643e-05	0.0341931	0.0682829	19	CCATTGTGTTGACTAGTTATTCTTGCGAATCTGATTTATA	CTATTTTAATAACCCTTAA	+
M86	IRX2_HUMAN.H11MO.0.D	-1	0.000868744	0.668064	0.333528	19	CCATTGTGTTGACTAGTTATTCTTGCGAATCTGATTTATA	ACATGGGTGGGCATGTTGG	+
M87	MNX1_HUMAN.H11MO.0.D	-14	0.000165958	0.127622	0.179141	19	AATATCCAAGACATATGTCTAGATATTTCCTAATATTTGA	CTATTTTAATAACCCTTAA	+
M87	IRX2_HUMAN.H11MO.0.D	-9	0.000233458	0.179529	0.179141	19	AATATCCAAGACATATGTCTAGATATTTCCTAATATTTGA	CCAACATGCCCACCCATGT	-
M87	ZN394_HUMAN.H11MO.0.C	-2	0.00149215	1.14746	0.391873	20	AATATCCAAGACATATGTCTAGATATTTCCTAATATTTGA	ATTCCATTCTATTCCATTCT	-
M87	TLX1_HUMAN.H11MO.0.D	-18	0.0018407	1.4155	0.391873	17	AATATCCAAGACATATGTCTAGATATTTCCTAATATTTGA	CTGGCAAGTTGCCAAGG	+
M87	HXC10_HUMAN.H11MO.0.D	-15	0.00212972	1.63775	0.391873	19	AATATCCAAGACATATGTCTAGATATTTCCTAATATTTGA	TTTTTAATTTTTTTATTAC	+
M87	BRAC_HUMAN.H11MO.0.A	-16	0.00229812	1.76725	0.391873	20	AATATCCAAGACATATGTCTAGATATTTCCTAATATTTGA	ATTTCACACCTCCCTGCTAA	-
M88	MNX1_HUMAN.H11MO.0.D	-11	1.28334e-05	0.00986885	0.0197079	19	AAGGGACAGTTCTATTTCTATCAGTATTAGCACCTAAGGT	CTATTTTAATAACCCTTAA	+
M88	IRX2_HUMAN.H11MO.0.D	-20	0.00025181	0.193642	0.128899	19	AAGGGACAGTTCTATTTCTATCAGTATTAGCACCTAAGGT	CCAACATGCCCACCCATGT	-
M88	HME2_HUMAN.H11MO.0.D	-23	0.00134967	1.0379	0.365279	11	AAGGGACAGTTCTATTTCTATCAGTATTAGCACCTAAGGT	CCCTAATTACC	-
M88	HXC10_HUMAN.H11MO.0.D	-3	0.00142717	1.09749	0.365279	19	AAGGGACAGTTCTATTTCTATCAGTATTAGCACCTAAGGT	TTTTTAATTTTTTTATTAC	+
M91	MNX1_HUMAN.H11MO.0.D	-11	2.8081e-05	0.0215943	0.0284789	19	TCTTCGACAGCATTTCATAATCTCCACCAAACTACAATCG	CTATTTTAATAACCCTTAA	+
M91	IRX2_HUMAN.H11MO.0.D	-14	3.70897e-05	0.028522	0.0284789	19	TCTTCGACAGCATTTCATAATCTCCACCAAACTACAATCG	CCAACATGCCCACCCATGT	-
M91	TLX1_HUMAN.H11MO.0.D	-9	0.000347997	0.26761	0.178137	17	TCTTCGACAGCATTTCATAATCTCCACCAAACTACAATCG	CCTTGGCAACTTGCCAG	-
M91	ZN394_HUMAN.H11MO.0.C	-11	0.0010791	0.829824	0.36611	20	TCTTCGACAGCATTTCATAATCTCCACCAAACTACAATCG	ATTCCATTCTATTCCATTCT	-
M91	RXRA_HUMAN.H11MO.0.A	-9	0.00155314	1.19437	0.36611	20	TCTTCGACAGCATTTCATAATCTCCACCAAACTACAATCG	CTCTGACCTCTGCCTCCCCC	-
M91	BRAC_HUMAN.H11MO.0.A	-10	0.00166882	1.28332	0.36611	20	TCTTCGACAGCATTTCATAATCTCCACCAAACTACAATCG	ATTTCACACCTCCCTGCTAA	-
M91	HXC10_HUMAN.H11MO.0.D	-21	0.00258106	1.98484	0.49546	19	TCTTCGACAGCATTTCATAATCTCCACCAAACTACAATCG	GTAATAAAAAAATTAAAAA	-
M92	IRX2_HUMAN.H11MO.0.D	-5	0.000186732	0.143597	0.169715	19	CTTTCCCAAGGTCTGAACTATATTATTCTATTTAGGATAA	CCAACATGCCCACCCATGT	-
M92	MNX1_HUMAN.H11MO.0.D	-15	0.00022103	0.169972	0.169715	19	CTTTCCCAAGGTCTGAACTATATTATTCTATTTAGGATAA	CTATTTTAATAACCCTTAA	+
M92	HXC10_HUMAN.H11MO.0.D	-15	0.000869042	0.668293	0.266914	19	CTTTCCCAAGGTCTGAACTATATTATTCTATTTAGGATAA	TTTTTAATTTTTTTATTAC	+
M93	MNX1_HUMAN.H11MO.0.D	-8	9.21611e-05	0.0708719	0.14153	19	AGCCAAGATGCTTTTCATCTAGCGCACACATTAACTACGT	CTATTTTAATAACCCTTAA	+
M95	MNX1_HUMAN.H11MO.0.D	0	2.70177e-05	0.0207766	0.0414633	19	CTTTTGGTGTCTCTATTACAATGAGTCTGGGCAGTACTTA	CTATTTTAATAACCCTTAA	+
M95	ZN394_HUMAN.H11MO.0.C	-18	0.000124275	0.0955676	0.0953609	20	CTTTTGGTGTCTCTATTACAATGAGTCTGGGCAGTACTTA	AGAATGGAATAGAATGGAAT	+
M95	IRX2_HUMAN.H11MO.0.D	-1	0.00031733	0.244027	0.162333	19	CTTTTGGTGTCTCTATTACAATGAGTCTGGGCAGTACTTA	ACATGGGTGGGCATGTTGG	+
M95	NR1D1_HUMAN.H11MO.0.B	-14	0.000895751	0.688833	0.343671	19	CTTTTGGTGTCTCTATTACAATGAGTCTGGGCAGTACTTA	AGGGAAGTGGGTCAGAAGG	+
M95	HXC10_HUMAN.H11MO.0.D	-6	0.00112798	0.867416	0.346216	19	CTTTTGGTGTCTCTATTACAATGAGTCTGGGCAGTACTTA	TTTTTAATTTTTTTATTAC	+
M95	RXRA_HUMAN.H11MO.0.A	-1	0.00187877	1.44477	0.4119	20	CTTTTGGTGTCTCTATTACAATGAGTCTGGGCAGTACTTA	CTCTGACCTCTGCCTCCCCC	-
M95	MAF_HUMAN.H11MO.0.A	-13	0.00274593	2.11162	0.468235	19	CTTTTGGTGTCTCTATTACAATGAGTCTGGGCAGTACTTA	GAATCTGCTGACTCAGCAA	+
M96	ZN394_HUMAN.H11MO.0.C	-6	1.79047e-05	0.0137687	0.0274239	20	ATCTCTAAAATAGATGAGAAAACTAACATATCCCACATGC	AGAATGGAATAGAATGGAAT	+
M96	MNX1_HUMAN.H11MO.0.D	-19	0.000196248	0.150915	0.150293	19	ATCTCTAAAATAGATGAGAAAACTAACATATCCCACATGC	CTATTTTAATAACCCTTAA	+
M96	HXC10_HUMAN.H11MO.0.D	0	0.000353322	0.271705	0.18039	19	ATCTCTAAAATAGATGAGAAAACTAACATATCCCACATGC	GTAATAAAAAAATTAAAAA	-
M96	FOXD3_HUMAN.H11MO.0.D	-11	0.000714206	0.549224	0.218784	15	ATCTCTAAAATAGATGAGAAAACTAACATATCCCACATGC	TGCTAAGTAAACAAA	-
M96	GATA2_HUMAN.H11MO.0.A	4	0.000859469	0.660932	0.219402	15	ATCTCTAAAATAGATGAGAAAACTAACATATCCCACATGC	CCTTATCTCCACCCCCCAG	-
M96	IRX2_HUMAN.H11MO.0.D	-21	0.00126975	0.976436	0.277831	19	ATCTCTAAAATAGATGAGAAAACTAACATATCCCACATGC	CCAACATGCCCACCCATGT	-
M96	NFAC1_HUMAN.H11MO.0.B	-13	0.00185445	1.42607	0.307203	15	ATCTCTAAAATAGATGAGAAAACTAACATATCCCACATGC	ATGGAAAAAAAGAAA	+
M96	SOX2_HUMAN.H11MO.1.A	-3	0.00194442	1.49526	0.307203	16	ATCTCTAAAATAGATGAGAAAACTAACATATCCCACATGC	TTTGCATAACAAAGGA	-
M96	GATA1_HUMAN.H11MO.0.A	4	0.00200569	1.54238	0.307203	15	ATCTCTAAAATAGATGAGAAAACTAACATATCCCACATGC	TCTTATCTGTCCCCGCCAG	-
M96	LEF1_HUMAN.H11MO.0.A	-5	0.00224412	1.72573	0.312475	14	ATCTCTAAAATAGATGAGAAAACTAACATATCCCACATGC	AGCAAATCAAAGGA	-
M96	ZN713_HUMAN.H11MO.0.D	0	0.00362163	2.78504	0.432772	19	ATCTCTAAAATAGATGAGAAAACTAACATATCCCACATGC	ATAGAAAAAAGACATGAAA	+
M96	Z354A_HUMAN.H11MO.0.C	0	0.00367316	2.82466	0.432772	24	ATCTCTAAAATAGATGAGAAAACTAACATATCCCACATGC	ACATTAAATGTAAATGGACTAAAT	-
M96	IRF1_HUMAN.H11MO.0.A	-6	0.00469321	3.60908	0.495798	20	ATCTCTAAAATAGATGAGAAAACTAACATATCCCACATGC	GAAAATGAAAGTGAAAGTAA	+
M96	IRF3_HUMAN.H11MO.0.B	-6	0.00503037	3.86835	0.495798	20	ATCTCTAAAATAGATGAGAAAACTAACATATCCCACATGC	GAAAGGGAAAGGGAAAGTGA	+
M96	TLX1_HUMAN.H11MO.0.D	-12	0.00583411	4.48643	0.495798	17	ATCTCTAAAATAGATGAGAAAACTAACATATCCCACATGC	CCTTGGCAACTTGCCAG	-
M96	MAF_HUMAN.H11MO.0.A	-6	0.00596998	4.59091	0.495798	19	ATCTCTAAAATAGATGAGAAAACTAACATATCCCACATGC	GAATCTGCTGACTCAGCAA	+
M96	ZFP82_HUMAN.H11MO.0.C	-4	0.00609126	4.68418	0.495798	24	ATCTCTAAAATAGATGAGAAAACTAACATATCCCACATGC	GAAGAGAGAATTAGTGAAATGGAA	-
M96	AIRE_HUMAN.H11MO.0.C	-18	0.0061503	4.72958	0.495798	18	ATCTCTAAAATAGATGAGAAAACTAACATATCCCACATGC	TTAACCAATATAACCAAT	-
M97	MNX1_HUMAN.H11MO.0.D	-13	0.000125044	0.0961588	0.192279	19	TACTTCAGGTTAAACAAGTTTACAACCATTGACATAGTCT	CTATTTTAATAACCCTTAA	+
M97	IRX2_HUMAN.H11MO.0.D	-1	0.00026914	0.206968	0.206926	19	TACTTCAGGTTAAACAAGTTTACAACCATTGACATAGTCT	CCAACATGCCCACCCATGT	-
M98	MNX1_HUMAN.H11MO.0.D	-4	0.000157335	0.12099	0.183186	19	AACAGGACCTGTCTCTGAGAAGGCACTAATGCTATCCACC	TTAAGGGTTATTAAAATAG	-
M98	IRX2_HUMAN.H11MO.0.D	-1	0.000671754	0.516579	0.344091	19	AACAGGACCTGTCTCTGAGAAGGCACTAATGCTATCCACC	ACATGGGTGGGCATGTTGG	+
M98	HXC10_HUMAN.H11MO.0.D	-14	0.00191312	1.47119	0.489976	19	AACAGGACCTGTCTCTGAGAAGGCACTAATGCTATCCACC	TTTTTAATTTTTTTATTAC	+
M99	IRX2_HUMAN.H11MO.0.D	-2	0.000449396	0.345586	0.34529	19	TTTCAGTGGTGTGCCTCTCTCAATCCGGAGTTCCACGTGG	ACATGGGTGGGCATGTTGG	+
M99	MNX1_HUMAN.H11MO.0.D	-6	0.000449396	0.345586	0.34529	19	TTTCAGTGGTGTGCCTCTCTCAATCCGGAGTTCCACGTGG	CTATTTTAATAACCCTTAA	+
M99	ZFX_HUMAN.H11MO.1.A	-18	0.000967996	0.744389	0.371876	17	TTTCAGTGGTGTGCCTCTCTCAATCCGGAGTTCCACGTGG	CCCCGGCCTCCGCCCCC	-
M99	RXRA_HUMAN.H11MO.0.A	-7	0.00191054	1.4692	0.489315	20	TTTCAGTGGTGTGCCTCTCTCAATCCGGAGTTCCACGTGG	CTCTGACCTCTGCCTCCCCC	-
M100	IRX2_HUMAN.H11MO.0.D	-5	0.000173341	0.133299	0.178036	19	GAGCTCCATCCATGGGCCTAGCCGGAGATCACCTCGTCAA	ACATGGGTGGGCATGTTGG	+
M100	ZN554_HUMAN.H11MO.0.C	-1	0.000298428	0.229491	0.178036	20	GAGCTCCATCCATGGGCCTAGCCGGAGATCACCTCGTCAA	AGCACCCCACATGGCTCAGC	-
M100	RARG_HUMAN.H11MO.2.D	-12	0.000453796	0.348969	0.178036	20	GAGCTCCATCCATGGGCCTAGCCGGAGATCACCTCGTCAA	GGGGGTCACCCAGAGGTCAC	+
M100	THA_HUMAN.H11MO.0.C	-17	0.000513357	0.394772	0.178036	17	GAGCTCCATCCATGGGCCTAGCCGGAGATCACCTCGTCAA	CTGACCTGAAGTGACCC	-
M100	RXRA_HUMAN.H11MO.0.A	-1	0.000580806	0.44664	0.178036	20	GAGCTCCATCCATGGGCCTAGCCGGAGATCACCTCGTCAA	GGGGGAGGCAGAGGTCAGAG	+
M100	TLX1_HUMAN.H11MO.0.D	-11	0.00161091	1.23879	0.380609	17	GAGCTCCATCCATGGGCCTAGCCGGAGATCACCTCGTCAA	CTGGCAAGTTGCCAAGG	+
M100	ZN563_HUMAN.H11MO.0.C	1	0.00178568	1.37318	0.380609	20	GAGCTCCATCCATGGGCCTAGCCGGAGATCACCTCGTCAA	GCAGCTGCCAGTGAGGATCCC	-
M100	KLF6_HUMAN.H11MO.0.A	-9	0.00198665	1.52774	0.380609	19	GAGCTCCATCCATGGGCCTAGCCGGAGATCACCTCGTCAA	GGAAGGGCGGGGCCGGGGG	+
M100	RFX5_HUMAN.H11MO.0.A	-12	0.0023766	1.82761	0.404725	20	GAGCTCCATCCATGGGCCTAGCCGGAGATCACCTCGTCAA	TCTGCCTAGCAACAGCTGAC	-
M100	SP3_HUMAN.H11MO.0.B	-7	0.002971	2.2847	0.455354	20	GAGCTCCATCCATGGGCCTAGCCGGAGATCACCTCGTCAA	GGGGGGGGGCGGGGCCGGGG	+
M100	SP4_HUMAN.H11MO.0.A	-6	0.00370207	2.84689	0.484759	20	GAGCTCCATCCATGGGCCTAGCCGGAGATCACCTCGTCAA	GGGAAGGGGGCGGGGCCGGG	+
M100	ZN589_HUMAN.H11MO.0.D	0	0.00476553	3.6647	0.484759	16	GAGCTCCATCCATGGGCCTAGCCGGAGATCACCTCGTCAA	CGGCAGTAACCGTGGG	-
M100	RARA_HUMAN.H11MO.2.A	-1	0.00505058	3.8839	0.484759	17	GAGCTCCATCCATGGGCCTAGCCGGAGATCACCTCGTCAA	AGGTCACCGAGAGGTCA	+
M100	ZFX_HUMAN.H11MO.1.A	-10	0.00505058	3.8839	0.484759	17	GAGCTCCATCCATGGGCCTAGCCGGAGATCACCTCGTCAA	GGGGGCGGAGGCCGGGG	+
M100	THAP1_HUMAN.H11MO.0.C	-14	0.00544677	4.18856	0.484759	22	GAGCTCCATCCATGGGCCTAGCCGGAGATCACCTCGTCAA	GCCCGCAGCCAAGATGGCGGCG	-
M100	ZN394_HUMAN.H11MO.0.C	-9	0.00569314	4.37802	0.484759	20	GAGCTCCATCCATGGGCCTAGCCGGAGATCACCTCGTCAA	AGAATGGAATAGAATGGAAT	+
M100	LYL1_HUMAN.H11MO.0.A	-11	0.00601557	4.62597	0.485255	14	GAGCTCCATCCATGGGCCTAGCCGGAGATCACCTCGTCAA	CAGGAAACAGCTGG	-
M101	IRX2_HUMAN.H11MO.0.D	-6	5.96837e-05	0.0458968	0.0875167	19	TGTTGGATGACAGAATGAACCAAGAACTGTAATTATGCAA	CCAACATGCCCACCCATGT	-
M101	MNX1_HUMAN.H11MO.0.D	-17	0.000114378	0.0879568	0.0875167	19	TGTTGGATGACAGAATGAACCAAGAACTGTAATTATGCAA	TTAAGGGTTATTAAAATAG	-
M101	BRAC_HUMAN.H11MO.0.A	-15	0.000428634	0.329619	0.163985	20	TGTTGGATGACAGAATGAACCAAGAACTGTAATTATGCAA	TTAGCAGGGAGGTGTGAAAT	+
M101	ZN394_HUMAN.H11MO.0.C	-13	0.000547301	0.420874	0.167507	20	TGTTGGATGACAGAATGAACCAAGAACTGTAATTATGCAA	AGAATGGAATAGAATGGAAT	+
M101	TLX1_HUMAN.H11MO.0.D	-8	0.00149703	1.15122	0.327273	17	TGTTGGATGACAGAATGAACCAAGAACTGTAATTATGCAA	CTGGCAAGTTGCCAAGG	+
M101	AIRE_HUMAN.H11MO.0.C	-1	0.00205462	1.58	0.378185	18	TGTTGGATGACAGAATGAACCAAGAACTGTAATTATGCAA	ATTGGTTTTATTGGTTAA	+
M102	MNX1_HUMAN.H11MO.0.D	0	6.14472e-05	0.0472529	0.0945058	19	CCTAGTTATTTAACCTATACTGTATGTCTACAATTCTGGA	CTATTTTAATAACCCTTAA	+
M102	IRX2_HUMAN.H11MO.0.D	-18	0.000635521	0.488715	0.32581	19	CCTAGTTATTTAACCTATACTGTATGTCTACAATTCTGGA	CCAACATGCCCACCCATGT	-
M105	NFAC1_HUMAN.H11MO.0.B	-1	0.000265645	0.204281	0.171248	15	AAATGGAGAACTGAAATTTATCAGATCATGTTTTCTTTCG	ATGGAAAAAAAGAAA	+
M105	MNX1_HUMAN.H11MO.0.D	-14	0.000318662	0.245051	0.171248	19	AAATGGAGAACTGAAATTTATCAGATCATGTTTTCTTTCG	CTATTTTAATAACCCTTAA	+
M105	ZN394_HUMAN.H11MO.0.C	-1	0.00045283	0.348227	0.171248	20	AAATGGAGAACTGAAATTTATCAGATCATGTTTTCTTTCG	AGAATGGAATAGAATGGAAT	+
M105	DMBX1_HUMAN.H11MO.0.D	-14	0.000668748	0.514267	0.202322	20	AAATGGAGAACTGAAATTTATCAGATCATGTTTTCTTTCG	ACTTAATTAGATTATAATTA	-
M105	NR1D1_HUMAN.H11MO.0.B	-6	0.00180591	1.38874	0.410393	19	AAATGGAGAACTGAAATTTATCAGATCATGTTTTCTTTCG	AGGGAAGTGGGTCAGAAGG	+
M105	BC11A_HUMAN.H11MO.0.A	0	0.0018991	1.46041	0.410393	17	AAATGGAGAACTGAAATTTATCAGATCATGTTTTCTTTCG	AAAAGAGGAAGTGAAAA	+
M105	IRX2_HUMAN.H11MO.0.D	-15	0.00302087	2.32305	0.42129	19	AAATGGAGAACTGAAATTTATCAGATCATGTTTTCTTTCG	ACATGGGTGGGCATGTTGG	+
M105	ZN816_HUMAN.H11MO.1.C	-1	0.00313916	2.41401	0.42129	14	AAATGGAGAACTGAAATTTATCAGATCATGTTTTCTTTCG	AAGGGGGACATGCA	+
M105	GATA5_HUMAN.H11MO.0.D	-15	0.0038336	2.94804	0.42129	17	AAATGGAGAACTGAAATTTATCAGATCATGTTTTCTTTCG	ATCTAAGTTATCTCTTA	-
M105	VENTX_HUMAN.H11MO.0.D	-14	0.00402178	3.09275	0.42129	19	AAATGGAGAACTGAAATTTATCAGATCATGTTTTCTTTCG	CGCTAATTGGTTTCTAATT	+
M105	HXC10_HUMAN.H11MO.0.D	-12	0.00431627	3.31921	0.42129	19	AAATGGAGAACTGAAATTTATCAGATCATGTTTTCTTTCG	GTAATAAAAAAATTAAAAA	-
M105	HME2_HUMAN.H11MO.0.D	-15	0.00471331	3.62453	0.42129	11	AAATGGAGAACTGAAATTTATCAGATCATGTTTTCTTTCG	GGTAATTAGGG	+
M105	ZN264_HUMAN.H11MO.0.C	-15	0.00537932	4.13669	0.42129	24	AAATGGAGAACTGAAATTTATCAGATCATGTTTTCTTTCG	TCTTATAAGGGCACTAATCCCATT	+
M105	HXD11_HUMAN.H11MO.0.D	-14	0.00633543	4.87195	0.42129	11	AAATGGAGAACTGAAATTTATCAGATCATGTTTTCTTTCG	TTTTTATTACT	+
M105	FOXD3_HUMAN.H11MO.0.D	-1	0.00644509	4.95627	0.42129	15	AAATGGAGAACTGAAATTTATCAGATCATGTTTTCTTTCG	TGCTAAGTAAACAAA	-
M105	GATA1_HUMAN.H11MO.0.A	-15	0.00654763	5.03513	0.42129	19	AAATGGAGAACTGAAATTTATCAGATCATGTTTTCTTTCG	TCTTATCTGTCCCCGCCAG	-
M105	NKX61_HUMAN.H11MO.0.B	-15	0.00654763	5.03513	0.42129	19	AAATGGAGAACTGAAATTTATCAGATCATGTTTTCTTTCG	CATTAAATTCCCATTAATC	-
M105	RXRA_HUMAN.H11MO.0.A	-2	0.0070721	5.43845	0.42129	20	AAATGGAGAACTGAAATTTATCAGATCATGTTTTCTTTCG	GGGGGAGGCAGAGGTCAGAG	+
M105	LEF1_HUMAN.H11MO.0.A	-5	0.0079675	6.12701	0.42129	14	AAATGGAGAACTGAAATTTATCAGATCATGTTTTCTTTCG	AGCAAATCAAAGGA	-
M105	MAFA_HUMAN.H11MO.0.D	-3	0.00798968	6.14406	0.42129	21	AAATGGAGAACTGAAATTTATCAGATCATGTTTTCTTTCG	CGAAGGCTGCGGGGTCAGCAC	-
M105	ZN713_HUMAN.H11MO.0.D	-1	0.00802692	6.1727	0.42129	19	AAATGGAGAACTGAAATTTATCAGATCATGTTTTCTTTCG	ATAGAAAAAAGACATGAAA	+
M105	NKX31_HUMAN.H11MO.0.C	-9	0.00848533	6.52522	0.42129	12	AAATGGAGAACTGAAATTTATCAGATCATGTTTTCTTTCG	AAAGCACTTAAC	-
M105	HXB3_HUMAN.H11MO.0.D	-6	0.00864336	6.64674	0.42129	14	AAATGGAGAACTGAAATTTATCAGATCATGTTTTCTTTCG	TAAAAACTAATTAA	-
M105	PRGR_HUMAN.H11MO.0.A	-5	0.00881233	6.77668	0.42129	16	AAATGGAGAACTGAAATTTATCAGATCATGTTTTCTTTCG	AAGAACAGAATGTTCT	-
M105	SOX18_HUMAN.H11MO.0.D	-9	0.00917868	7.05841	0.42129	19	AAATGGAGAACTGAAATTTATCAGATCATGTTTTCTTTCG	GAACCCATTGTTCTTTTCC	+
M105	BRAC_HUMAN.H11MO.0.A	3	0.00918648	7.0644	0.42129	17	AAATGGAGAACTGAAATTTATCAGATCATGTTTTCTTTCG	TTAGCAGGGAGGTGTGAAAT	+
M105	GSX1_HUMAN.H11MO.0.D	-16	0.0102882	7.91164	0.42129	15	AAATGGAGAACTGAAATTTATCAGATCATGTTTTCTTTCG	ATTAAAAACTAATTA	-
M105	Z324A_HUMAN.H11MO.0.C	-2	0.0108712	8.35997	0.42129	23	AAATGGAGAACTGAAATTTATCAGATCATGTTTTCTTTCG	TGGCAGCAAAGGATGGTTTGATA	-
M105	ANDR_HUMAN.H11MO.1.A	-5	0.0109929	8.45356	0.42129	16	AAATGGAGAACTGAAATTTATCAGATCATGTTTTCTTTCG	AAGAACACACTGTTCC	-
M105	ANDR_HUMAN.H11MO.2.A	-3	0.0110755	8.5171	0.42129	12	AAATGGAGAACTGAAATTTATCAGATCATGTTTTCTTTCG	AAAAGAACAGAG	-
M105	IRF8_HUMAN.H11MO.0.B	0	0.0111402	8.56678	0.42129	20	AAATGGAGAACTGAAATTTATCAGATCATGTTTTCTTTCG	AAAAGAGGAAGTGAAAGTAA	+
M105	ZN589_HUMAN.H11MO.0.D	-24	0.0127111	9.77487	0.448371	16	AAATGGAGAACTGAAATTTATCAGATCATGTTTTCTTTCG	CCCACGGTTACTGCCG	+
M105	BSH_HUMAN.H11MO.0.D	-17	0.0128828	9.90689	0.448371	14	AAATGGAGAACTGAAATTTATCAGATCATGTTTTCTTTCG	TAATGAGTTAATTG	+
M105	DLX6_HUMAN.H11MO.0.D	-17	0.0129147	9.93139	0.448371	15	AAATGGAGAACTGAAATTTATCAGATCATGTTTTCTTTCG	TAATTACCTTAATTT	-
M105	PO3F3_HUMAN.H11MO.0.D	-11	0.013201	10.1516	0.448371	17	AAATGGAGAACTGAAATTTATCAGATCATGTTTTCTTTCG	ATAAATTATGCAAATTT	+
M105	NR1I2_HUMAN.H11MO.0.C	-10	0.0136117	10.4674	0.448371	19	AAATGGAGAACTGAAATTTATCAGATCATGTTTTCTTTCG	CTGAACTTTTTTGACCTCA	-
M105	ZN350_HUMAN.H11MO.1.D	-2	0.013779	10.596	0.448371	24	AAATGGAGAACTGAAATTTATCAGATCATGTTTTCTTTCG	ACGGGGCGCAGGGATTTGTTGCCC	+
M105	LYL1_HUMAN.H11MO.0.A	-5	0.0139311	10.713	0.448371	14	AAATGGAGAACTGAAATTTATCAGATCATGTTTTCTTTCG	CAGGAAACAGCTGG	-
M105	OLIG2_HUMAN.H11MO.0.B	-1	0.0154487	11.88	0.459148	18	AAATGGAGAACTGAAATTTATCAGATCATGTTTTCTTTCG	CAGAAGGGAAACAGCTGG	-
M105	RARG_HUMAN.H11MO.0.B	-19	0.0154487	11.88	0.459148	18	AAATGGAGAACTGAAATTTATCAGATCATGTTTTCTTTCG	CCCAGGTCACTCTGACCT	-
M106	MNX1_HUMAN.H11MO.0.D	-4	9.77267e-05	0.0751519	0.0892595	19	ATCCACATCAGGTAAACTTACTTTCAATTTGGTAGTCACC	CTATTTTAATAACCCTTAA	+
M106	IRX2_HUMAN.H11MO.0.D	-10	0.000116248	0.0893944	0.0892595	19	ATCCACATCAGGTAAACTTACTTTCAATTTGGTAGTCACC	CCAACATGCCCACCCATGT	-
M106	ZN394_HUMAN.H11MO.0.C	-20	0.00115172	0.885672	0.353734	20	ATCCACATCAGGTAAACTTACTTTCAATTTGGTAGTCACC	ATTCCATTCTATTCCATTCT	-
M106	GATA1_HUMAN.H11MO.0.A	8	0.00150699	1.15888	0.385709	11	ATCCACATCAGGTAAACTTACTTTCAATTTGGTAGTCACC	TCTTATCTGTCCCCGCCAG	-
M107	MNX1_HUMAN.H11MO.0.D	-20	3.48781e-05	0.0268212	0.0535615	19	GAATATGTAGTAACATACAAAAATTTCATACTTCGTCATA	CTATTTTAATAACCCTTAA	+
M107	HXC10_HUMAN.H11MO.0.D	-6	9.2574e-05	0.0711894	0.0710819	19	GAATATGTAGTAACATACAAAAATTTCATACTTCGTCATA	GTAATAAAAAAATTAAAAA	-
M107	IRX2_HUMAN.H11MO.0.D	-17	0.000660599	0.508001	0.253617	19	GAATATGTAGTAACATACAAAAATTTCATACTTCGTCATA	CCAACATGCCCACCCATGT	-
M107	ZN394_HUMAN.H11MO.0.C	-1	0.00162184	1.2472	0.410365	20	GAATATGTAGTAACATACAAAAATTTCATACTTCGTCATA	AGAATGGAATAGAATGGAAT	+
M107	AIRE_HUMAN.H11MO.0.C	0	0.00202136	1.55443	0.410365	18	GAATATGTAGTAACATACAAAAATTTCATACTTCGTCATA	TTAACCAATATAACCAAT	-
M107	PO3F3_HUMAN.H11MO.0.D	-19	0.00213776	1.64394	0.410365	17	GAATATGTAGTAACATACAAAAATTTCATACTTCGTCATA	AAATTTGCATAATTTAT	-
M108	IRX2_HUMAN.H11MO.0.D	0	8.22145e-05	0.063223	0.126007	19	GCATGGTAGCTGACTTTATTAAAGCAAGATAATGCCAAAA	ACATGGGTGGGCATGTTGG	+
M108	MNX1_HUMAN.H11MO.0.D	-8	0.000211624	0.162739	0.162174	19	GCATGGTAGCTGACTTTATTAAAGCAAGATAATGCCAAAA	TTAAGGGTTATTAAAATAG	-
M108	PAX2_HUMAN.H11MO.0.D	-17	0.000537141	0.413062	0.274419	18	GCATGGTAGCTGACTTTATTAAAGCAAGATAATGCCAAAA	TGTCACGCATGACTGAAC	-
M108	HXC10_HUMAN.H11MO.0.D	-15	0.00220524	1.69583	0.472379	19	GCATGGTAGCTGACTTTATTAAAGCAAGATAATGCCAAAA	GTAATAAAAAAATTAAAAA	-
M108	ZN563_HUMAN.H11MO.0.C	-5	0.00223722	1.72042	0.472379	21	GCATGGTAGCTGACTTTATTAAAGCAAGATAATGCCAAAA	GCAGCTGCCAGTGAGGATCCC	-
M108	RXRA_HUMAN.H11MO.0.A	-12	0.00285674	2.19683	0.472379	20	GCATGGTAGCTGACTTTATTAAAGCAAGATAATGCCAAAA	GGGGGAGGCAGAGGTCAGAG	+
M108	PAX8_HUMAN.H11MO.0.D	-14	0.00326045	2.50728	0.472379	14	GCATGGTAGCTGACTTTATTAAAGCAAGATAATGCCAAAA	GTCACTGAAGCGGG	+
M108	ZN394_HUMAN.H11MO.0.C	-20	0.0032793	2.52178	0.472379	20	GCATGGTAGCTGACTTTATTAAAGCAAGATAATGCCAAAA	AGAATGGAATAGAATGGAAT	+
M110	MNX1_HUMAN.H11MO.0.D	-18	3.8554e-05	0.029648	0.0591677	19	GCTCTTCACAAGAAGGGGATATTTCTGTCACTTTAGAACA	CTATTTTAATAACCCTTAA	+
M110	BRAC_HUMAN.H11MO.0.A	-4	0.000587181	0.451542	0.450566	20	GCTCTTCACAAGAAGGGGATATTTCTGTCACTTTAGAACA	TTAGCAGGGAGGTGTGAAAT	+
M111	MNX1_HUMAN.H11MO.0.D	-18	0.000300475	0.231065	0.346676	19	ACGTTTAGTCATTAGCATGTTACCTTTATAAAAAGTTTTG	TTAAGGGTTATTAAAATAG	-
M111	IRX2_HUMAN.H11MO.0.D	-18	0.000785526	0.604069	0.402105	19	ACGTTTAGTCATTAGCATGTTACCTTTATAAAAAGTTTTG	CCAACATGCCCACCCATGT	-
M111	TLX1_HUMAN.H11MO.0.D	-14	0.00110905	0.852859	0.4213	17	ACGTTTAGTCATTAGCATGTTACCTTTATAAAAAGTTTTG	CCTTGGCAACTTGCCAG	-
M111	ZN394_HUMAN.H11MO.0.C	-1	0.00137171	1.05484	0.4213	20	ACGTTTAGTCATTAGCATGTTACCTTTATAAAAAGTTTTG	ATTCCATTCTATTCCATTCT	-
M113	MNX1_HUMAN.H11MO.0.D	-7	0.000106508	0.0819044	0.0595291	19	GCAACTGGTCCTTAATTGACATTTACATACCTCCAAAAGG	CTATTTTAATAACCCTTAA	+
M113	IRX2_HUMAN.H11MO.0.D	-21	0.000116445	0.0895459	0.0595291	19	GCAACTGGTCCTTAATTGACATTTACATACCTCCAAAAGG	CCAACATGCCCACCCATGT	-
M113	HXC10_HUMAN.H11MO.0.D	-11	0.000457607	0.3519	0.175454	19	GCAACTGGTCCTTAATTGACATTTACATACCTCCAAAAGG	GTAATAAAAAAATTAAAAA	-
M113	ZN394_HUMAN.H11MO.0.C	-11	0.00217279	1.67088	0.458971	20	GCAACTGGTCCTTAATTGACATTTACATACCTCCAAAAGG	ATTCCATTCTATTCCATTCT	-
M113	HME2_HUMAN.H11MO.0.D	-10	0.00242934	1.86817	0.458971	11	GCAACTGGTCCTTAATTGACATTTACATACCTCCAAAAGG	GGTAATTAGGG	+
M113	BRAC_HUMAN.H11MO.0.A	-13	0.00269337	2.0712	0.458971	20	GCAACTGGTCCTTAATTGACATTTACATACCTCCAAAAGG	ATTTCACACCTCCCTGCTAA	-
M113	RXRA_HUMAN.H11MO.0.A	-13	0.00356946	2.74491	0.497669	20	GCAACTGGTCCTTAATTGACATTTACATACCTCCAAAAGG	CTCTGACCTCTGCCTCCCCC	-
M114	MNX1_HUMAN.H11MO.0.D	-10	9.6802e-05	0.0744407	0.0810963	19	ACTTCACCATGTTTAGGATAAGAAGCTTGATAATTGGGGT	TTAAGGGTTATTAAAATAG	-
M114	IRX2_HUMAN.H11MO.0.D	-11	0.000106127	0.0816119	0.0810963	19	ACTTCACCATGTTTAGGATAAGAAGCTTGATAATTGGGGT	ACATGGGTGGGCATGTTGG	+
M114	HME2_HUMAN.H11MO.0.D	-28	0.00031823	0.244719	0.121586	11	ACTTCACCATGTTTAGGATAAGAAGCTTGATAATTGGGGT	GGTAATTAGGG	+
M114	HXC10_HUMAN.H11MO.0.D	-18	0.00126242	0.970801	0.385867	19	ACTTCACCATGTTTAGGATAAGAAGCTTGATAATTGGGGT	TTTTTAATTTTTTTATTAC	+
M114	GATA1_HUMAN.H11MO.0.A	-7	0.00172818	1.32897	0.44019	19	ACTTCACCATGTTTAGGATAAGAAGCTTGATAATTGGGGT	CTGGCGGGGACAGATAAGA	+
M114	FOXD3_HUMAN.H11MO.0.D	-15	0.00248698	1.91249	0.475652	15	ACTTCACCATGTTTAGGATAAGAAGCTTGATAATTGGGGT	TGCTAAGTAAACAAA	-
M114	ZN394_HUMAN.H11MO.0.C	-20	0.00261574	2.0115	0.475652	20	ACTTCACCATGTTTAGGATAAGAAGCTTGATAATTGGGGT	AGAATGGAATAGAATGGAAT	+
M114	DLX6_HUMAN.H11MO.0.D	-30	0.00296344	2.27888	0.475652	10	ACTTCACCATGTTTAGGATAAGAAGCTTGATAATTGGGGT	AAATTAAGGTAATTA	+
M114	GATA2_HUMAN.H11MO.0.A	-7	0.00317806	2.44393	0.475652	19	ACTTCACCATGTTTAGGATAAGAAGCTTGATAATTGGGGT	CTGGGGGGTGGAGATAAGG	+
M115	MNX1_HUMAN.H11MO.0.D	-11	5.90465e-05	0.0454068	0.0906765	19	TGGACCTCATAATTTACAGTTATCATAGTTCGTGACTTAA	CTATTTTAATAACCCTTAA	+
M115	BRAC_HUMAN.H11MO.0.A	-3	0.000184453	0.141845	0.141631	20	TGGACCTCATAATTTACAGTTATCATAGTTCGTGACTTAA	ATTTCACACCTCCCTGCTAA	-
M115	IRX2_HUMAN.H11MO.0.D	-11	0.000775706	0.596518	0.297809	19	TGGACCTCATAATTTACAGTTATCATAGTTCGTGACTTAA	CCAACATGCCCACCCATGT	-
M116	SP4_HUMAN.H11MO.0.A	-12	0.000324236	0.249338	0.280583	20	GCTCTTACCTCGCAGAAGGTGTGTGAGCAAGCCCCATCTC	GGGAAGGGGGCGGGGCCGGG	+
M116	ZIC2_HUMAN.H11MO.0.D	-9	0.000365898	0.281375	0.280583	15	GCTCTTACCTCGCAGAAGGTGTGTGAGCAAGCCCCATCTC	TCACAGCAGGGGGCC	-
M116	ZN264_HUMAN.H11MO.0.C	-9	0.000710697	0.546526	0.363325	24	GCTCTTACCTCGCAGAAGGTGTGTGAGCAAGCCCCATCTC	TCTTATAAGGGCACTAATCCCATT	+
M116	RFX5_HUMAN.H11MO.0.A	-3	0.00103888	0.798899	0.398325	20	GCTCTTACCTCGCAGAAGGTGTGTGAGCAAGCCCCATCTC	TCTGCCTAGCAACAGCTGAC	-
M117	MNX1_HUMAN.H11MO.0.D	-9	1.85803e-05	0.0142883	0.0285147	19	CTGTCTAAGTTGTTTCCATGGCACTCTAAAATACACCTTG	CTATTTTAATAACCCTTAA	+
M117	HXC10_HUMAN.H11MO.0.D	-3	0.00101333	0.779252	0.43951	19	CTGTCTAAGTTGTTTCCATGGCACTCTAAAATACACCTTG	TTTTTAATTTTTTTATTAC	+
M117	TLX1_HUMAN.H11MO.0.D	-15	0.00135579	1.04261	0.43951	17	CTGTCTAAGTTGTTTCCATGGCACTCTAAAATACACCTTG	CCTTGGCAACTTGCCAG	-
M117	IRX2_HUMAN.H11MO.0.D	-11	0.00160228	1.23216	0.43951	19	CTGTCTAAGTTGTTTCCATGGCACTCTAAAATACACCTTG	ACATGGGTGGGCATGTTGG	+
M117	ZN563_HUMAN.H11MO.0.C	-5	0.00186169	1.43164	0.43951	21	CTGTCTAAGTTGTTTCCATGGCACTCTAAAATACACCTTG	GCAGCTGCCAGTGAGGATCCC	-
M117	ZN394_HUMAN.H11MO.0.C	-7	0.00287373	2.20989	0.472972	20	CTGTCTAAGTTGTTTCCATGGCACTCTAAAATACACCTTG	ATTCCATTCTATTCCATTCT	-
M117	RXRA_HUMAN.H11MO.0.A	-16	0.00308191	2.36999	0.472972	20	CTGTCTAAGTTGTTTCCATGGCACTCTAAAATACACCTTG	CTCTGACCTCTGCCTCCCCC	-
M118	MNX1_HUMAN.H11MO.0.D	-20	8.66849e-05	0.0666607	0.0866326	19	AGGTGGTCACTAACGTAATTCTATGATAGCCCCTATTCAT	CTATTTTAATAACCCTTAA	+
M118	IRX2_HUMAN.H11MO.0.D	-7	0.000112679	0.0866502	0.0866326	19	AGGTGGTCACTAACGTAATTCTATGATAGCCCCTATTCAT	CCAACATGCCCACCCATGT	-
M119	MNX1_HUMAN.H11MO.0.D	-15	9.46356e-05	0.0727747	0.145549	19	ACTTATCAGTCACCTGGAATTCTTTGCGGCTTTACAACTG	CTATTTTAATAACCCTTAA	+
M119	ZN394_HUMAN.H11MO.0.C	-13	0.000839457	0.645543	0.430362	20	ACTTATCAGTCACCTGGAATTCTTTGCGGCTTTACAACTG	ATTCCATTCTATTCCATTCT	-
M119	IRX2_HUMAN.H11MO.0.D	-20	0.00117356	0.902466	0.451233	19	ACTTATCAGTCACCTGGAATTCTTTGCGGCTTTACAACTG	CCAACATGCCCACCCATGT	-
M120	MNX1_HUMAN.H11MO.0.D	-5	6.45081e-05	0.0496067	0.0990637	19	GAAGGCTATCATTCTTACTCTTCTATAGGTGCGACAGCTG	CTATTTTAATAACCCTTAA	+
M120	ZN394_HUMAN.H11MO.0.C	-9	0.000153879	0.118333	0.104121	20	GAAGGCTATCATTCTTACTCTTCTATAGGTGCGACAGCTG	ATTCCATTCTATTCCATTCT	-
M120	IRX2_HUMAN.H11MO.0.D	-4	0.000234501	0.180331	0.104121	19	GAAGGCTATCATTCTTACTCTTCTATAGGTGCGACAGCTG	CCAACATGCCCACCCATGT	-
M120	RXRA_HUMAN.H11MO.0.A	0	0.000271204	0.208556	0.104121	20	GAAGGCTATCATTCTTACTCTTCTATAGGTGCGACAGCTG	CTCTGACCTCTGCCTCCCCC	-
M120	BRAC_HUMAN.H11MO.0.A	-9	0.000999827	0.768867	0.297513	20	GAAGGCTATCATTCTTACTCTTCTATAGGTGCGACAGCTG	ATTTCACACCTCCCTGCTAA	-
M120	SPIC_HUMAN.H11MO.0.D	-7	0.0011624	0.893889	0.297513	13	GAAGGCTATCATTCTTACTCTTCTATAGGTGCGACAGCTG	CCTCCCCTTCCTC	-
M120	NR1D1_HUMAN.H11MO.0.B	-5	0.00166375	1.27942	0.364998	19	GAAGGCTATCATTCTTACTCTTCTATAGGTGCGACAGCTG	CCTTCTGACCCACTTCCCT	-
M121	MNX1_HUMAN.H11MO.0.D	-10	0.000150006	0.115354	0.229251	19	ACCTCTGTGCTGGTCAGGCTTTAAACCACTGGCTAAGCAG	TTAAGGGTTATTAAAATAG	-
M121	HXC10_HUMAN.H11MO.0.D	-16	0.000732115	0.562996	0.363401	19	ACCTCTGTGCTGGTCAGGCTTTAAACCACTGGCTAAGCAG	GTAATAAAAAAATTAAAAA	-
M121	RXRA_HUMAN.H11MO.0.A	-19	0.00135334	1.04072	0.363401	20	ACCTCTGTGCTGGTCAGGCTTTAAACCACTGGCTAAGCAG	CTCTGACCTCTGCCTCCCCC	-
M121	IRX2_HUMAN.H11MO.0.D	-19	0.0014267	1.09713	0.363401	19	ACCTCTGTGCTGGTCAGGCTTTAAACCACTGGCTAAGCAG	CCAACATGCCCACCCATGT	-
M121	GATA1_HUMAN.H11MO.0.A	-28	0.0014267	1.09713	0.363401	12	ACCTCTGTGCTGGTCAGGCTTTAAACCACTGGCTAAGCAG	CTGGCGGGGACAGATAAGA	+
M121	ZN350_HUMAN.H11MO.0.C	-13	0.00185209	1.42426	0.404359	18	ACCTCTGTGCTGGTCAGGCTTTAAACCACTGGCTAAGCAG	TAGGTCATAAAAGGACTG	-
M121	ZN394_HUMAN.H11MO.0.C	-18	0.00352611	2.71158	0.49731	20	ACCTCTGTGCTGGTCAGGCTTTAAACCACTGGCTAAGCAG	ATTCCATTCTATTCCATTCT	-
M121	HME2_HUMAN.H11MO.0.D	-19	0.00357945	2.7526	0.49731	11	ACCTCTGTGCTGGTCAGGCTTTAAACCACTGGCTAAGCAG	CCCTAATTACC	-
M122	SPIC_HUMAN.H11MO.0.D	-22	0.000242502	0.186484	0.15111	13	TGCTGCGTGCCAGCCTGTGGGCCTTGCCCTTAGTCAGACA	CCTCCCCTTCCTC	-
M122	PPARA_HUMAN.H11MO.0.B	-18	0.000269293	0.207087	0.15111	17	TGCTGCGTGCCAGCCTGTGGGCCTTGCCCTTAGTCAGACA	TGACCTTTGCCCCAGTT	-
M122	MNX1_HUMAN.H11MO.0.D	-14	0.000315917	0.242941	0.15111	19	TGCTGCGTGCCAGCCTGTGGGCCTTGCCCTTAGTCAGACA	CTATTTTAATAACCCTTAA	+
M122	RXRA_HUMAN.H11MO.0.A	-21	0.000415256	0.319331	0.15111	19	TGCTGCGTGCCAGCCTGTGGGCCTTGCCCTTAGTCAGACA	CTCTGACCTCTGCCTCCCCC	-
M122	KLF6_HUMAN.H11MO.0.A	-14	0.000495238	0.380838	0.15111	19	TGCTGCGTGCCAGCCTGTGGGCCTTGCCCTTAGTCAGACA	CCCCCGGCCCCGCCCTTCC	-
M122	PPARG_HUMAN.H11MO.0.A	-18	0.00076094	0.585163	0.193485	17	TGCTGCGTGCCAGCCTGTGGGCCTTGCCCTTAGTCAGACA	TGACCTTTGCCCCACTT	-
M122	NR1D1_HUMAN.H11MO.0.B	-18	0.00127983	0.984188	0.278935	19	TGCTGCGTGCCAGCCTGTGGGCCTTGCCCTTAGTCAGACA	CCTTCTGACCCACTTCCCT	-
M122	VEZF1_HUMAN.H11MO.0.C	-13	0.00169802	1.30578	0.302811	22	TGCTGCGTGCCAGCCTGTGGGCCTTGCCCTTAGTCAGACA	CCCCTCCCCCTCCCCCCTCCCC	-
M122	PAX5_HUMAN.H11MO.0.A	-6	0.00178634	1.3737	0.302811	21	TGCTGCGTGCCAGCCTGTGGGCCTTGCCCTTAGTCAGACA	GTCACGCTCTGCTGCCCAGGC	-
M122	NR1H3_HUMAN.H11MO.0.B	-7	0.00210122	1.61584	0.320568	19	TGCTGCGTGCCAGCCTGTGGGCCTTGCCCTTAGTCAGACA	TGACCTGCAGTGACCTCTG	-
M122	TLX1_HUMAN.H11MO.0.D	-20	0.00284013	2.18406	0.345631	17	TGCTGCGTGCCAGCCTGTGGGCCTTGCCCTTAGTCAGACA	CCTTGGCAACTTGCCAG	-
M122	ZN322_HUMAN.H11MO.0.B	-9	0.00323856	2.49045	0.345631	20	TGCTGCGTGCCAGCCTGTGGGCCTTGCCCTTAGTCAGACA	CCAGGCTCTGTACCAGGCTC	-
M122	NFIC_HUMAN.H11MO.0.A	-21	0.00335768	2.58206	0.345631	17	TGCTGCGTGCCAGCCTGTGGGCCTTGCCCTTAGTCAGACA	CTTGGCTCCCTGCCAAG	+
M122	MAF_HUMAN.H11MO.0.A	-21	0.00339825	2.61325	0.345631	19	TGCTGCGTGCCAGCCTGTGGGCCTTGCCCTTAGTCAGACA	GAATCTGCTGACTCAGCAA	+
M122	IRX2_HUMAN.H11MO.0.D	1	0.00339825	2.61325	0.345631	18	TGCTGCGTGCCAGCCTGTGGGCCTTGCCCTTAGTCAGACA	ACATGGGTGGGCATGTTGG	+
M122	KLF3_HUMAN.H11MO.0.B	-16	0.00397578	3.05738	0.347252	19	TGCTGCGTGCCAGCCTGTGGGCCTTGCCCTTAGTCAGACA	CCCGGCCCCGCCCCTCCCC	-
M122	BC11A_HUMAN.H11MO.0.A	-16	0.00430099	3.30746	0.347252	17	TGCTGCGTGCCAGCCTGTGGGCCTTGCCCTTAGTCAGACA	TTTTCACTTCCTCTTTT	-
M122	COT2_HUMAN.H11MO.1.A	-21	0.00430099	3.30746	0.347252	17	TGCTGCGTGCCAGCCTGTGGGCCTTGCCCTTAGTCAGACA	CCCTGACCTTTGACCCC	-
M122	RARA_HUMAN.H11MO.2.A	-7	0.00466668	3.58868	0.347252	17	TGCTGCGTGCCAGCCTGTGGGCCTTGCCCTTAGTCAGACA	TGACCTCTCGGTGACCT	-
M122	ZN589_HUMAN.H11MO.0.D	-11	0.00478498	3.67965	0.347252	16	TGCTGCGTGCCAGCCTGTGGGCCTTGCCCTTAGTCAGACA	CGGCAGTAACCGTGGG	-
M122	SP3_HUMAN.H11MO.0.B	-15	0.00511073	3.93015	0.347252	20	TGCTGCGTGCCAGCCTGTGGGCCTTGCCCTTAGTCAGACA	CCCCGGCCCCGCCCCCCCCC	-
M122	PATZ1_HUMAN.H11MO.0.C	-13	0.00515407	3.96348	0.347252	22	TGCTGCGTGCCAGCCTGTGGGCCTTGCCCTTAGTCAGACA	CCTCCCCCCCCGCCCCCTCCCC	-
M122	THAP1_HUMAN.H11MO.0.C	-7	0.00553483	4.25628	0.347252	22	TGCTGCGTGCCAGCCTGTGGGCCTTGCCCTTAGTCAGACA	CGCCGCCATCTTGGCTGCGGGC	+
M122	ZN563_HUMAN.H11MO.0.C	-9	0.00554114	4.26113	0.347252	21	TGCTGCGTGCCAGCCTGTGGGCCTTGCCCTTAGTCAGACA	GCAGCTGCCAGTGAGGATCCC	-
M122	NR2F6_HUMAN.H11MO.0.D	-12	0.00569031	4.37585	0.347252	18	TGCTGCGTGCCAGCCTGTGGGCCTTGCCCTTAGTCAGACA	TCAATTGAACTTTGTCCT	-
M122	MAZ_HUMAN.H11MO.0.A	-13	0.0059417	4.56917	0.348647	22	TGCTGCGTGCCAGCCTGTGGGCCTTGCCCTTAGTCAGACA	CCCCCCCCCCCCCCCCTCCCCC	-
M122	SP2_HUMAN.H11MO.0.A	-13	0.00637632	4.90339	0.350804	22	TGCTGCGTGCCAGCCTGTGGGCCTTGCCCTTAGTCAGACA	CCCCCGGCCCCGCCCCCCCCCC	-
M122	COT1_HUMAN.H11MO.0.C	-21	0.00696978	5.35976	0.364034	17	TGCTGCGTGCCAGCCTGTGGGCCTTGCCCTTAGTCAGACA	CCCTGACCTCTGACCCC	-
M122	RORA_HUMAN.H11MO.0.C	-22	0.0072862	5.60308	0.364034	13	TGCTGCGTGCCAGCCTGTGGGCCTTGCCCTTAGTCAGACA	CCCTGACCTAGTT	-
M122	ZN394_HUMAN.H11MO.0.C	-6	0.007397	5.68829	0.364034	20	TGCTGCGTGCCAGCCTGTGGGCCTTGCCCTTAGTCAGACA	ATTCCATTCTATTCCATTCT	-
M122	RARG_HUMAN.H11MO.0.B	-13	0.00775293	5.962	0.367801	18	TGCTGCGTGCCAGCCTGTGGGCCTTGCCCTTAGTCAGACA	CCCAGGTCACTCTGACCT	-
M122	SP4_HUMAN.H11MO.0.A	-15	0.0079557	6.11794	0.367801	20	TGCTGCGTGCCAGCCTGTGGGCCTTGCCCTTAGTCAGACA	CCCGGCCCCGCCCCCTTCCC	-
M122	ZFX_HUMAN.H11MO.1.A	-15	0.0111112	8.54449	0.470875	17	TGCTGCGTGCCAGCCTGTGGGCCTTGCCCTTAGTCAGACA	CCCCGGCCTCCGCCCCC	-
M123	MNX1_HUMAN.H11MO.0.D	-19	1.30879e-05	0.0100646	0.0199673	19	TATTCTCTTTTAATCAAATCTATAAGATAAGTTAAACGAT	TTAAGGGTTATTAAAATAG	-
M123	ZN394_HUMAN.H11MO.0.C	-1	8.44215e-05	0.0649201	0.0429319	20	TATTCTCTTTTAATCAAATCTATAAGATAAGTTAAACGAT	ATTCCATTCTATTCCATTCT	-
M123	GATA5_HUMAN.H11MO.0.D	-20	0.000203418	0.156428	0.062068	17	TATTCTCTTTTAATCAAATCTATAAGATAAGTTAAACGAT	TAAGAGATAACTTAGAT	+
M123	ZN214_HUMAN.H11MO.0.C	-10	0.00105649	0.812439	0.227092	22	TATTCTCTTTTAATCAAATCTATAAGATAAGTTAAACGAT	TCATCAAAGGCCTCAAAAAGGA	-
M123	PO3F3_HUMAN.H11MO.0.D	-21	0.00109465	0.841789	0.227092	17	TATTCTCTTTTAATCAAATCTATAAGATAAGTTAAACGAT	ATAAATTATGCAAATTT	+
M123	FOXD3_HUMAN.H11MO.0.D	-24	0.00196335	1.50982	0.299535	15	TATTCTCTTTTAATCAAATCTATAAGATAAGTTAAACGAT	TGCTAAGTAAACAAA	-
M123	PAX8_HUMAN.H11MO.0.D	-8	0.00265018	2.03799	0.338907	14	TATTCTCTTTTAATCAAATCTATAAGATAAGTTAAACGAT	GTCACTGAAGCGGG	+
M123	AIRE_HUMAN.H11MO.0.C	-21	0.00288078	2.21532	0.338907	18	TATTCTCTTTTAATCAAATCTATAAGATAAGTTAAACGAT	ATTGGTTTTATTGGTTAA	+
M123	HXC10_HUMAN.H11MO.0.D	-18	0.00299705	2.30473	0.338907	19	TATTCTCTTTTAATCAAATCTATAAGATAAGTTAAACGAT	GTAATAAAAAAATTAAAAA	-
M123	ZN350_HUMAN.H11MO.0.C	-23	0.00311	2.39159	0.338907	17	TATTCTCTTTTAATCAAATCTATAAGATAAGTTAAACGAT	TAGGTCATAAAAGGACTG	-
M123	LHX9_HUMAN.H11MO.0.D	-28	0.00362047	2.78414	0.356457	12	TATTCTCTTTTAATCAAATCTATAAGATAAGTTAAACGAT	TAATTAATAGCTAATTAG	-
M123	DLX6_HUMAN.H11MO.0.D	-30	0.00427238	3.28546	0.370385	10	TATTCTCTTTTAATCAAATCTATAAGATAAGTTAAACGAT	AAATTAAGGTAATTA	+
M123	RXRA_HUMAN.H11MO.0.A	1	0.00436996	3.3605	0.370385	19	TATTCTCTTTTAATCAAATCTATAAGATAAGTTAAACGAT	CTCTGACCTCTGCCTCCCCC	-
M123	DLX1_HUMAN.H11MO.0.D	-22	0.00469756	3.61242	0.372586	16	TATTCTCTTTTAATCAAATCTATAAGATAAGTTAAACGAT	TAAATTATGCTAATTA	+
M123	ZN341_HUMAN.H11MO.0.C	2	0.0055645	4.2791	0.404255	20	TATTCTCTTTTAATCAAATCTATAAGATAAGTTAAACGAT	GCTCTTCCCTCCCCCCCCCCCC	-
M123	TLX1_HUMAN.H11MO.0.D	-10	0.00587586	4.51854	0.407472	17	TATTCTCTTTTAATCAAATCTATAAGATAAGTTAAACGAT	CTGGCAAGTTGCCAAGG	+
M123	GATA1_HUMAN.H11MO.0.A	-8	0.00618431	4.75573	0.410215	19	TATTCTCTTTTAATCAAATCTATAAGATAAGTTAAACGAT	CTGGCGGGGACAGATAAGA	+
M123	BSH_HUMAN.H11MO.0.D	-24	0.00696289	5.35446	0.442616	14	TATTCTCTTTTAATCAAATCTATAAGATAAGTTAAACGAT	TAATGAGTTAATTG	+
M123	GBX2_HUMAN.H11MO.0.D	-29	0.00792865	6.09713	0.46557	11	TATTCTCTTTTAATCAAATCTATAAGATAAGTTAAACGAT	AATTAAAGGCTAATTAG	-
M123	LMX1B_HUMAN.H11MO.0.D	-28	0.00813057	6.25241	0.46557	12	TATTCTCTTTTAATCAAATCTATAAGATAAGTTAAACGAT	AAATAAATCAATTAATTA	-
M124	IRX2_HUMAN.H11MO.0.D	-16	0.000239692	0.184323	0.110955	19	TGTATGCTGATCATTCTGATCATGTAAAATTCTGGACTCA	CCAACATGCCCACCCATGT	-
M124	MNX1_HUMAN.H11MO.0.D	-1	0.000260498	0.200323	0.110955	19	TGTATGCTGATCATTCTGATCATGTAAAATTCTGGACTCA	CTATTTTAATAACCCTTAA	+
M124	GATA1_HUMAN.H11MO.0.A	-28	0.000361967	0.278352	0.110955	12	TGTATGCTGATCATTCTGATCATGTAAAATTCTGGACTCA	CTGGCGGGGACAGATAAGA	+
M124	GATA2_HUMAN.H11MO.0.A	-28	0.000361967	0.278352	0.110955	12	TGTATGCTGATCATTCTGATCATGTAAAATTCTGGACTCA	CTGGGGGGTGGAGATAAGG	+
M124	HXC10_HUMAN.H11MO.0.D	-18	0.00198042	1.52294	0.433617	19	TGTATGCTGATCATTCTGATCATGTAAAATTCTGGACTCA	GTAATAAAAAAATTAAAAA	-
M124	ZN394_HUMAN.H11MO.0.C	-18	0.00229043	1.76134	0.438808	20	TGTATGCTGATCATTCTGATCATGTAAAATTCTGGACTCA	AGAATGGAATAGAATGGAAT	+
M125	MNX1_HUMAN.H11MO.0.D	-2	2.55194e-05	0.0196244	0.0391126	19	ACTTTTACTTATCTCTCTTATTTTGAGTGGCATACCATGT	CTATTTTAATAACCCTTAA	+
M125	HXC10_HUMAN.H11MO.0.D	-8	0.000327863	0.252126	0.167501	19	ACTTTTACTTATCTCTCTTATTTTGAGTGGCATACCATGT	TTTTTAATTTTTTTATTAC	+
M125	ZN394_HUMAN.H11MO.0.C	-2	0.000587356	0.451677	0.225055	20	ACTTTTACTTATCTCTCTTATTTTGAGTGGCATACCATGT	ATTCCATTCTATTCCATTCT	-
M125	IRX2_HUMAN.H11MO.0.D	-19	0.00092432	0.710802	0.283334	19	ACTTTTACTTATCTCTCTTATTTTGAGTGGCATACCATGT	ACATGGGTGGGCATGTTGG	+
M125	RXRA_HUMAN.H11MO.0.A	-1	0.00124561	0.957871	0.318182	20	ACTTTTACTTATCTCTCTTATTTTGAGTGGCATACCATGT	CTCTGACCTCTGCCTCCCCC	-
M125	TLX1_HUMAN.H11MO.0.D	-21	0.00212475	1.63394	0.436325	17	ACTTTTACTTATCTCTCTTATTTTGAGTGGCATACCATGT	CCTTGGCAACTTGCCAG	-
M127	MNX1_HUMAN.H11MO.0.D	-8	0.000248773	0.191307	0.382286	19	TGTAATCGATTCTTTGCCTAAATTCATCAATTTCAATACT	CTATTTTAATAACCCTTAA	+
M127	IRX2_HUMAN.H11MO.0.D	-16	0.000767319	0.590069	0.458844	19	TGTAATCGATTCTTTGCCTAAATTCATCAATTTCAATACT	CCAACATGCCCACCCATGT	-
# Tomtom (Motif Comparison Tool): Version 5.5.5 compiled on Dec 7 2023 at 04:32:55
# The format of this file is described at http://localhost:8080/meme_5.5.5/doc/tomtom-output-format.html.
# tomtom -o /data/result_enhancer121-GM12878 /data/GM12878-MOTIF/result_motif_en/motifs_en121.txt /data/HOCOMOCOv11_full_HUMAN_mono_meme_format.meme
