# Supplementary material for: DeepEPI: CNN-transformer-based model for extracting TF interactions through predicting enhancer-promoter interactions
Source: Bioinform Adv. 2025 Sep 17;5(1):vbaf221. doi: 10.1093/bioadv/vbaf221 (PMC12478696; doi:10.1093/bioadv/vbaf221)
Supplement: vbaf221_Supplementary_Data [file vbaf221_supplementary_data.zip › Supplementary_file5/GM12878/result_enhancer122-GM12878/tomtom.tsv]

Query_ID	Target_ID	Optimal_offset	p-value	E-value	q-value	Overlap	Query_consensus	Target_consensus	Orientation
M0	TLX1_HUMAN.H11MO.0.D	-14	0.000811635	0.624147	0.401174	17	TAAAGTGCAACACATTTGGTCCTCTACAAGGTTACTTGAA	CTGGCAAGTTGCCAAGG	+
M0	LYL1_HUMAN.H11MO.0.A	-5	0.00102568	0.788748	0.401174	14	TAAAGTGCAACACATTTGGTCCTCTACAAGGTTACTTGAA	CAGGAAACAGCTGG	-
M0	BHE23_HUMAN.H11MO.0.D	-8	0.00103121	0.793	0.401174	12	TAAAGTGCAACACATTTGGTCCTCTACAAGGTTACTTGAA	CCACCATATGCT	-
M0	IRX2_HUMAN.H11MO.0.D	-20	0.00154324	1.18675	0.401174	19	TAAAGTGCAACACATTTGGTCCTCTACAAGGTTACTTGAA	CCAACATGCCCACCCATGT	-
M0	VENTX_HUMAN.H11MO.0.D	-1	0.00166491	1.28032	0.401174	19	TAAAGTGCAACACATTTGGTCCTCTACAAGGTTACTTGAA	AATTAGAAACCAATTAGCG	-
M0	OLIG2_HUMAN.H11MO.0.B	-1	0.00183827	1.41363	0.401174	18	TAAAGTGCAACACATTTGGTCCTCTACAAGGTTACTTGAA	CAGAAGGGAAACAGCTGG	-
M0	TAL1_HUMAN.H11MO.1.A	-10	0.00218036	1.6767	0.403742	15	TAAAGTGCAACACATTTGGTCCTCTACAAGGTTACTTGAA	CACATCTGCTTCCTG	-
M0	MNX1_HUMAN.H11MO.0.D	-11	0.00280327	2.15572	0.403742	19	TAAAGTGCAACACATTTGGTCCTCTACAAGGTTACTTGAA	CTATTTTAATAACCCTTAA	+
M0	NR1D1_HUMAN.H11MO.0.B	-2	0.00301552	2.31893	0.403742	19	TAAAGTGCAACACATTTGGTCCTCTACAAGGTTACTTGAA	CCTTCTGACCCACTTCCCT	-
M0	NFIA_HUMAN.H11MO.0.C	-14	0.00304293	2.34001	0.403742	15	TAAAGTGCAACACATTTGGTCCTCTACAAGGTTACTTGAA	TTGGCACCGTGCCAA	-
M0	RARG_HUMAN.H11MO.0.B	-19	0.00337172	2.59285	0.403742	18	TAAAGTGCAACACATTTGGTCCTCTACAAGGTTACTTGAA	CCCAGGTCACTCTGACCT	-
M0	NFIC_HUMAN.H11MO.0.A	-13	0.00370767	2.8512	0.403742	17	TAAAGTGCAACACATTTGGTCCTCTACAAGGTTACTTGAA	CTTGGCTCCCTGCCAAG	+
M0	TBX21_HUMAN.H11MO.0.A	-22	0.00373784	2.8744	0.403742	13	TAAAGTGCAACACATTTGGTCCTCTACAAGGTTACTTGAA	TTCACACCTCCAC	-
M0	BRAC_HUMAN.H11MO.0.A	-22	0.00468872	3.60562	0.403742	18	TAAAGTGCAACACATTTGGTCCTCTACAAGGTTACTTGAA	TTAGCAGGGAGGTGTGAAAT	+
M0	CLOCK_HUMAN.H11MO.0.C	-22	0.00693376	5.33207	0.467632	14	TAAAGTGCAACACATTTGGTCCTCTACAAGGTTACTTGAA	CAGACACGTGAACA	+
M0	ZN563_HUMAN.H11MO.0.C	-11	0.0069459	5.3414	0.467632	21	TAAAGTGCAACACATTTGGTCCTCTACAAGGTTACTTGAA	GCAGCTGCCAGTGAGGATCCC	-
M0	ZN554_HUMAN.H11MO.0.C	-5	0.00704063	5.41424	0.467632	20	TAAAGTGCAACACATTTGGTCCTCTACAAGGTTACTTGAA	AGCACCCCACATGGCTCAGC	-
M0	RARA_HUMAN.H11MO.2.A	-22	0.00776989	5.97505	0.494566	17	TAAAGTGCAACACATTTGGTCCTCTACAAGGTTACTTGAA	AGGTCACCGAGAGGTCA	+
M1	RXRA_HUMAN.H11MO.0.A	-15	0.000112944	0.0868538	0.130362	20	GCATTTTTTGGCTGCTGCAGAGGGTGGGGACCCAGCTCTG	GGGGGAGGCAGAGGTCAGAG	+
M1	PATZ1_HUMAN.H11MO.0.C	-13	0.000280662	0.215829	0.130362	22	GCATTTTTTGGCTGCTGCAGAGGGTGGGGACCCAGCTCTG	GGGGAGGGGGCGGGGGGGGAGG	+
M1	ZFX_HUMAN.H11MO.1.A	-12	0.000315678	0.242757	0.130362	17	GCATTTTTTGGCTGCTGCAGAGGGTGGGGACCCAGCTCTG	GGGGGCGGAGGCCGGGG	+
M1	ZN341_HUMAN.H11MO.0.C	-14	0.000409981	0.315276	0.130362	22	GCATTTTTTGGCTGCTGCAGAGGGTGGGGACCCAGCTCTG	GGGGGGGGGGGGAGGGAAGAGC	+
M1	ZN394_HUMAN.H11MO.0.C	-10	0.000494165	0.380013	0.130362	20	GCATTTTTTGGCTGCTGCAGAGGGTGGGGACCCAGCTCTG	AGAATGGAATAGAATGGAAT	+
M1	SPIC_HUMAN.H11MO.0.D	-15	0.00054504	0.419136	0.130362	13	GCATTTTTTGGCTGCTGCAGAGGGTGGGGACCCAGCTCTG	GAGGAAGGGGAGG	+
M1	LYL1_HUMAN.H11MO.0.A	0	0.000602672	0.463455	0.130362	14	GCATTTTTTGGCTGCTGCAGAGGGTGGGGACCCAGCTCTG	CCAGCTGTTTCCTG	+
M1	KLF6_HUMAN.H11MO.0.A	-10	0.000927856	0.713521	0.150831	19	GCATTTTTTGGCTGCTGCAGAGGGTGGGGACCCAGCTCTG	GGAAGGGCGGGGCCGGGGG	+
M1	MAZ_HUMAN.H11MO.0.A	-9	0.000985984	0.758221	0.150831	22	GCATTTTTTGGCTGCTGCAGAGGGTGGGGACCCAGCTCTG	GGGGGAGGGGGGGGGGGGGGGG	+
M1	IRX2_HUMAN.H11MO.0.D	-11	0.00100308	0.771372	0.150831	19	GCATTTTTTGGCTGCTGCAGAGGGTGGGGACCCAGCTCTG	ACATGGGTGGGCATGTTGG	+
M1	VEZF1_HUMAN.H11MO.0.C	-13	0.00113637	0.87387	0.150831	22	GCATTTTTTGGCTGCTGCAGAGGGTGGGGACCCAGCTCTG	GGGGAGGGGGGAGGGGGAGGGG	+
M1	ZN563_HUMAN.H11MO.0.C	-10	0.00119537	0.919243	0.150831	21	GCATTTTTTGGCTGCTGCAGAGGGTGGGGACCCAGCTCTG	GCAGCTGCCAGTGAGGATCCC	-
M1	PROX1_HUMAN.H11MO.0.D	-12	0.00134953	1.03779	0.157183	17	GCATTTTTTGGCTGCTGCAGAGGGTGGGGACCCAGCTCTG	GGGTAAGGCGGGTTGGG	+
M1	SP4_HUMAN.H11MO.0.A	-14	0.00154532	1.18835	0.162718	20	GCATTTTTTGGCTGCTGCAGAGGGTGGGGACCCAGCTCTG	GGGAAGGGGGCGGGGCCGGG	+
M1	ZN214_HUMAN.H11MO.0.C	1	0.00161198	1.23961	0.162718	21	GCATTTTTTGGCTGCTGCAGAGGGTGGGGACCCAGCTCTG	TCCTTTTTGAGGCCTTTGATGA	+
M1	FOXD3_HUMAN.H11MO.0.D	-3	0.00202874	1.5601	0.191987	15	GCATTTTTTGGCTGCTGCAGAGGGTGGGGACCCAGCTCTG	TTTGTTTACTTAGCA	+
M1	TLX1_HUMAN.H11MO.0.D	-6	0.0021856	1.68073	0.194665	17	GCATTTTTTGGCTGCTGCAGAGGGTGGGGACCCAGCTCTG	CTGGCAAGTTGCCAAGG	+
M1	ZBT17_HUMAN.H11MO.0.A	-13	0.00248334	1.90969	0.208896	19	GCATTTTTTGGCTGCTGCAGAGGGTGGGGACCCAGCTCTG	GAGGGTGGGGGAGGGGAAG	+
M1	ZN667_HUMAN.H11MO.0.C	-16	0.00267185	2.05465	0.212924	19	GCATTTTTTGGCTGCTGCAGAGGGTGGGGACCCAGCTCTG	GCTGAGCTTTTAAGGCCAC	-
M1	MAFA_HUMAN.H11MO.0.D	-17	0.00298352	2.29433	0.224171	21	GCATTTTTTGGCTGCTGCAGAGGGTGGGGACCCAGCTCTG	CGAAGGCTGCGGGGTCAGCAC	-
M1	Z324A_HUMAN.H11MO.0.C	-8	0.00310909	2.39089	0.224171	23	GCATTTTTTGGCTGCTGCAGAGGGTGGGGACCCAGCTCTG	TGGCAGCAAAGGATGGTTTGATA	-
M1	EGR1_HUMAN.H11MO.0.A	-12	0.00348577	2.68056	0.239538	17	GCATTTTTTGGCTGCTGCAGAGGGTGGGGACCCAGCTCTG	GAGGGCGTGGGCGGGGG	+
M1	BRAC_HUMAN.H11MO.0.A	-10	0.00363861	2.79809	0.239538	20	GCATTTTTTGGCTGCTGCAGAGGGTGGGGACCCAGCTCTG	TTAGCAGGGAGGTGTGAAAT	+
M1	SP3_HUMAN.H11MO.0.B	-15	0.00447357	3.44018	0.261063	20	GCATTTTTTGGCTGCTGCAGAGGGTGGGGACCCAGCTCTG	GGGGGGGGGCGGGGCCGGGG	+
M1	SRBP2_HUMAN.H11MO.0.B	-16	0.00448282	3.44729	0.261063	13	GCATTTTTTGGCTGCTGCAGAGGGTGGGGACCCAGCTCTG	GGGTGGGGTGAGG	+
M1	TBX21_HUMAN.H11MO.0.A	-17	0.00448282	3.44729	0.261063	13	GCATTTTTTGGCTGCTGCAGAGGGTGGGGACCCAGCTCTG	GTGGAGGTGTGAA	+
M1	PAX8_HUMAN.H11MO.0.D	-10	0.00484544	3.72614	0.271729	14	GCATTTTTTGGCTGCTGCAGAGGGTGGGGACCCAGCTCTG	CCCGCTTCAGTGAC	-
M1	MNX1_HUMAN.H11MO.0.D	-17	0.00507941	3.90607	0.274677	19	GCATTTTTTGGCTGCTGCAGAGGGTGGGGACCCAGCTCTG	TTAAGGGTTATTAAAATAG	-
M1	AIRE_HUMAN.H11MO.0.C	-13	0.00531049	4.08377	0.27727	18	GCATTTTTTGGCTGCTGCAGAGGGTGGGGACCCAGCTCTG	ATTGGTTTTATTGGTTAA	+
M1	ZN350_HUMAN.H11MO.0.C	-8	0.00612585	4.71078	0.299207	18	GCATTTTTTGGCTGCTGCAGAGGGTGGGGACCCAGCTCTG	TAGGTCATAAAAGGACTG	-
M1	OSR2_HUMAN.H11MO.0.C	-10	0.00695623	5.34934	0.319173	16	GCATTTTTTGGCTGCTGCAGAGGGTGGGGACCCAGCTCTG	GCTGCTGCTTCTGCTG	+
M1	ZN589_HUMAN.H11MO.0.D	-14	0.00695623	5.34934	0.319173	16	GCATTTTTTGGCTGCTGCAGAGGGTGGGGACCCAGCTCTG	CGGCAGTAACCGTGGG	-
M1	VEZF1_HUMAN.H11MO.1.C	-17	0.00758099	5.82978	0.327661	12	GCATTTTTTGGCTGCTGCAGAGGGTGGGGACCCAGCTCTG	AGAGGGAGGGGG	+
M1	GATA2_HUMAN.H11MO.0.A	-4	0.00820803	6.31197	0.327661	19	GCATTTTTTGGCTGCTGCAGAGGGTGGGGACCCAGCTCTG	CTGGGGGGTGGAGATAAGG	+
M1	ETS2_HUMAN.H11MO.0.B	-17	0.00822321	6.32365	0.327661	13	GCATTTTTTGGCTGCTGCAGAGGGTGGGGACCCAGCTCTG	GGAAGGAAGAGGA	+
M1	CLOCK_HUMAN.H11MO.0.C	-12	0.0093374	7.18046	0.362517	14	GCATTTTTTGGCTGCTGCAGAGGGTGGGGACCCAGCTCTG	TGTTCACGTGTCTG	-
M1	EGR2_HUMAN.H11MO.1.A	-13	0.0108486	8.34254	0.410656	16	GCATTTTTTGGCTGCTGCAGAGGGTGGGGACCCAGCTCTG	GGGGCGTGGGCGGGGG	+
M1	GATA1_HUMAN.H11MO.0.A	-4	0.0130393	10.0272	0.47008	19	GCATTTTTTGGCTGCTGCAGAGGGTGGGGACCCAGCTCTG	CTGGCGGGGACAGATAAGA	+
M2	IRX2_HUMAN.H11MO.0.D	-11	8.34328e-05	0.0641598	0.100746	19	ATGTAAATCTATTTTAACTTGAAATCTTAGAATCTCTTAT	ACATGGGTGGGCATGTTGG	+
M2	MNX1_HUMAN.H11MO.0.D	-5	0.00018085	0.139073	0.100746	19	ATGTAAATCTATTTTAACTTGAAATCTTAGAATCTCTTAT	CTATTTTAATAACCCTTAA	+
M2	ZN394_HUMAN.H11MO.0.C	-14	0.00107959	0.830208	0.331799	20	ATGTAAATCTATTTTAACTTGAAATCTTAGAATCTCTTAT	AGAATGGAATAGAATGGAAT	+
M2	HXC10_HUMAN.H11MO.0.D	-13	0.00164026	1.26136	0.420094	19	ATGTAAATCTATTTTAACTTGAAATCTTAGAATCTCTTAT	GTAATAAAAAAATTAAAAA	-
M2	ZN563_HUMAN.H11MO.0.C	-14	0.00204339	1.57137	0.421729	21	ATGTAAATCTATTTTAACTTGAAATCTTAGAATCTCTTAT	GCAGCTGCCAGTGAGGATCCC	-
M4	MNX1_HUMAN.H11MO.0.D	-8	4.51014e-05	0.034683	0.0692612	19	GGTTCTGAATATCTACTGATTTATGGTAGGATATGCCCTT	CTATTTTAATAACCCTTAA	+
M4	IRX2_HUMAN.H11MO.0.D	-3	0.000302419	0.23256	0.232096	19	GGTTCTGAATATCTACTGATTTATGGTAGGATATGCCCTT	CCAACATGCCCACCCATGT	-
M4	HXC10_HUMAN.H11MO.0.D	-8	0.00099034	0.761572	0.304169	19	GGTTCTGAATATCTACTGATTTATGGTAGGATATGCCCTT	TTTTTAATTTTTTTATTAC	+
M4	GATA1_HUMAN.H11MO.0.A	8	0.00144341	1.10998	0.323521	11	GGTTCTGAATATCTACTGATTTATGGTAGGATATGCCCTT	TCTTATCTGTCCCCGCCAG	-
M4	ZN394_HUMAN.H11MO.0.C	-8	0.00147469	1.13404	0.323521	20	GGTTCTGAATATCTACTGATTTATGGTAGGATATGCCCTT	ATTCCATTCTATTCCATTCT	-
M5	HXC10_HUMAN.H11MO.0.D	-15	0.000211063	0.162308	0.138767	19	CTATTCAGTAGTTTACTCAACAATTTCTTATTACATAGAG	TTTTTAATTTTTTTATTAC	+
M5	MNX1_HUMAN.H11MO.0.D	-21	0.000271086	0.208465	0.138767	19	CTATTCAGTAGTTTACTCAACAATTTCTTATTACATAGAG	CTATTTTAATAACCCTTAA	+
M5	IRX2_HUMAN.H11MO.0.D	0	0.000831639	0.63953	0.319283	19	CTATTCAGTAGTTTACTCAACAATTTCTTATTACATAGAG	CCAACATGCCCACCCATGT	-
M5	GATA1_HUMAN.H11MO.0.A	-29	0.00112996	0.868938	0.347051	11	CTATTCAGTAGTTTACTCAACAATTTCTTATTACATAGAG	CTGGCGGGGACAGATAAGA	+
M5	GATA2_HUMAN.H11MO.0.A	8	0.00176995	1.36109	0.453013	11	CTATTCAGTAGTTTACTCAACAATTTCTTATTACATAGAG	CCTTATCTCCACCCCCCAG	-
M6	HME2_HUMAN.H11MO.0.D	-19	7.62382e-05	0.0586272	0.0654273	11	GACTCGGATAAGCAAAAGATATAATTGGGGCAGGTGACAG	GGTAATTAGGG	+
M6	ZN394_HUMAN.H11MO.0.C	-6	0.000139354	0.107164	0.0654273	20	GACTCGGATAAGCAAAAGATATAATTGGGGCAGGTGACAG	AGAATGGAATAGAATGGAAT	+
M6	IRX2_HUMAN.H11MO.0.D	-11	0.000141246	0.108618	0.0654273	19	GACTCGGATAAGCAAAAGATATAATTGGGGCAGGTGACAG	ACATGGGTGGGCATGTTGG	+
M6	VENTX_HUMAN.H11MO.0.D	-8	0.000181735	0.139754	0.0654273	19	GACTCGGATAAGCAAAAGATATAATTGGGGCAGGTGACAG	AATTAGAAACCAATTAGCG	-
M6	MNX1_HUMAN.H11MO.0.D	-1	0.000214569	0.165003	0.0654273	19	GACTCGGATAAGCAAAAGATATAATTGGGGCAGGTGACAG	TTAAGGGTTATTAAAATAG	-
M6	PAX8_HUMAN.H11MO.0.D	-20	0.000770175	0.592265	0.195704	14	GACTCGGATAAGCAAAAGATATAATTGGGGCAGGTGACAG	GTCACTGAAGCGGG	+
M6	NR1D1_HUMAN.H11MO.0.B	-18	0.00103964	0.79948	0.226436	19	GACTCGGATAAGCAAAAGATATAATTGGGGCAGGTGACAG	AGGGAAGTGGGTCAGAAGG	+
M6	CLOCK_HUMAN.H11MO.0.C	-26	0.00122215	0.939834	0.228441	14	GACTCGGATAAGCAAAAGATATAATTGGGGCAGGTGACAG	TGTTCACGTGTCTG	-
M6	TLX1_HUMAN.H11MO.0.D	-1	0.00134851	1.037	0.228441	17	GACTCGGATAAGCAAAAGATATAATTGGGGCAGGTGACAG	CCTTGGCAACTTGCCAG	-
M6	HXC10_HUMAN.H11MO.0.D	-9	0.00174547	1.34227	0.238329	19	GACTCGGATAAGCAAAAGATATAATTGGGGCAGGTGACAG	TTTTTAATTTTTTTATTAC	+
M6	FOXD3_HUMAN.H11MO.0.D	-5	0.00177878	1.36788	0.238329	15	GACTCGGATAAGCAAAAGATATAATTGGGGCAGGTGACAG	TGCTAAGTAAACAAA	-
M6	GATA5_HUMAN.H11MO.0.D	-14	0.00199513	1.53425	0.238329	17	GACTCGGATAAGCAAAAGATATAATTGGGGCAGGTGACAG	TAAGAGATAACTTAGAT	+
M6	RXRA_HUMAN.H11MO.0.A	-4	0.00227297	1.74791	0.238329	20	GACTCGGATAAGCAAAAGATATAATTGGGGCAGGTGACAG	GGGGGAGGCAGAGGTCAGAG	+
M6	AIRE_HUMAN.H11MO.0.C	-7	0.00235098	1.8079	0.238329	18	GACTCGGATAAGCAAAAGATATAATTGGGGCAGGTGACAG	TTAACCAATATAACCAAT	-
M6	RARG_HUMAN.H11MO.0.B	-28	0.00235098	1.8079	0.238329	12	GACTCGGATAAGCAAAAGATATAATTGGGGCAGGTGACAG	CCCAGGTCACTCTGACCT	-
M6	ZN350_HUMAN.H11MO.0.C	-3	0.00363641	2.7964	0.326127	18	GACTCGGATAAGCAAAAGATATAATTGGGGCAGGTGACAG	TAGGTCATAAAAGGACTG	-
M6	PAX2_HUMAN.H11MO.0.D	-19	0.00419327	3.22463	0.340424	18	GACTCGGATAAGCAAAAGATATAATTGGGGCAGGTGACAG	GTTCAGTCATGCGTGACA	+
M6	NFAC1_HUMAN.H11MO.0.B	-9	0.00437878	3.36728	0.340424	15	GACTCGGATAAGCAAAAGATATAATTGGGGCAGGTGACAG	ATGGAAAAAAAGAAA	+
M6	Z324A_HUMAN.H11MO.0.C	-11	0.00499792	3.8434	0.340424	23	GACTCGGATAAGCAAAAGATATAATTGGGGCAGGTGACAG	TGGCAGCAAAGGATGGTTTGATA	-
M6	MAF_HUMAN.H11MO.0.A	-13	0.00500688	3.85029	0.340424	19	GACTCGGATAAGCAAAAGATATAATTGGGGCAGGTGACAG	GAATCTGCTGACTCAGCAA	+
M6	SPIC_HUMAN.H11MO.0.D	-5	0.00532976	4.09858	0.340424	13	GACTCGGATAAGCAAAAGATATAATTGGGGCAGGTGACAG	GAGGAAGGGGAGG	+
M6	SOX18_HUMAN.H11MO.0.D	-12	0.00612607	4.71095	0.359229	19	GACTCGGATAAGCAAAAGATATAATTGGGGCAGGTGACAG	GGAAAAGAACAATGGGTTC	-
M6	GATA1_HUMAN.H11MO.0.A	-27	0.00612607	4.71095	0.359229	13	GACTCGGATAAGCAAAAGATATAATTGGGGCAGGTGACAG	CTGGCGGGGACAGATAAGA	+
M6	BRAC_HUMAN.H11MO.0.A	-18	0.00706305	5.43149	0.384589	20	GACTCGGATAAGCAAAAGATATAATTGGGGCAGGTGACAG	ATTTCACACCTCCCTGCTAA	-
M6	SOX2_HUMAN.H11MO.1.A	0	0.00878714	6.75731	0.461968	16	GACTCGGATAAGCAAAAGATATAATTGGGGCAGGTGACAG	TCCTTTGTTATGCAAA	+
M8	MNX1_HUMAN.H11MO.0.D	-15	5.38686e-05	0.041425	0.0827249	19	TAGTGACTCCTTACCATAGCTACATCAGTGATAATGTTTT	CTATTTTAATAACCCTTAA	+
M8	HME2_HUMAN.H11MO.0.D	-13	0.000488146	0.375384	0.232632	11	TAGTGACTCCTTACCATAGCTACATCAGTGATAATGTTTT	CCCTAATTACC	-
M8	IRX2_HUMAN.H11MO.0.D	-5	0.00060594	0.465968	0.232632	19	TAGTGACTCCTTACCATAGCTACATCAGTGATAATGTTTT	ACATGGGTGGGCATGTTGG	+
M8	TLX1_HUMAN.H11MO.0.D	0	0.000903622	0.694885	0.277535	17	TAGTGACTCCTTACCATAGCTACATCAGTGATAATGTTTT	CCTTGGCAACTTGCCAG	-
M8	HXC10_HUMAN.H11MO.0.D	-12	0.00173953	1.3377	0.381622	19	TAGTGACTCCTTACCATAGCTACATCAGTGATAATGTTTT	GTAATAAAAAAATTAAAAA	-
M9	IRX2_HUMAN.H11MO.0.D	-7	8.51328e-05	0.0654671	0.12935	19	AGAACGTCCGACAGCCCTACATCTCCCCAGTTTAGTTCTT	CCAACATGCCCACCCATGT	-
M9	RXRA_HUMAN.H11MO.0.A	-5	0.000498653	0.383464	0.282961	20	AGAACGTCCGACAGCCCTACATCTCCCCAGTTTAGTTCTT	CTCTGACCTCTGCCTCCCCC	-
M9	MNX1_HUMAN.H11MO.0.D	-12	0.00072846	0.560186	0.282961	19	AGAACGTCCGACAGCCCTACATCTCCCCAGTTTAGTTCTT	CTATTTTAATAACCCTTAA	+
M9	VEZF1_HUMAN.H11MO.0.C	-6	0.000868037	0.66752	0.282961	22	AGAACGTCCGACAGCCCTACATCTCCCCAGTTTAGTTCTT	CCCCTCCCCCTCCCCCCTCCCC	-
M9	PATZ1_HUMAN.H11MO.0.C	-6	0.000931168	0.716068	0.282961	22	AGAACGTCCGACAGCCCTACATCTCCCCAGTTTAGTTCTT	CCTCCCCCCCCGCCCCCTCCCC	-
M9	SPIC_HUMAN.H11MO.0.D	-21	0.00157086	1.20799	0.350806	13	AGAACGTCCGACAGCCCTACATCTCCCCAGTTTAGTTCTT	CCTCCCCTTCCTC	-
M9	MAZ_HUMAN.H11MO.0.A	-7	0.0016162	1.24286	0.350806	22	AGAACGTCCGACAGCCCTACATCTCCCCAGTTTAGTTCTT	CCCCCCCCCCCCCCCCTCCCCC	-
M9	TFCP2_HUMAN.H11MO.0.D	-21	0.00190465	1.46468	0.361738	16	AGAACGTCCGACAGCCCTACATCTCCCCAGTTTAGTTCTT	TCTGGCCAGTTCAGGC	-
M9	TLX1_HUMAN.H11MO.0.D	-14	0.0024692	1.89882	0.376874	17	AGAACGTCCGACAGCCCTACATCTCCCCAGTTTAGTTCTT	CTGGCAAGTTGCCAAGG	+
M9	ZN394_HUMAN.H11MO.0.C	-18	0.00250398	1.92556	0.376874	20	AGAACGTCCGACAGCCCTACATCTCCCCAGTTTAGTTCTT	ATTCCATTCTATTCCATTCT	-
M9	SRBP2_HUMAN.H11MO.0.B	-19	0.00272848	2.0982	0.376874	13	AGAACGTCCGACAGCCCTACATCTCCCCAGTTTAGTTCTT	CCTCACCCCACCC	-
M9	PO3F3_HUMAN.H11MO.0.D	-18	0.00310446	2.38733	0.393074	17	AGAACGTCCGACAGCCCTACATCTCCCCAGTTTAGTTCTT	AAATTTGCATAATTTAT	-
M9	BHE23_HUMAN.H11MO.0.D	-15	0.00377172	2.90045	0.403779	12	AGAACGTCCGACAGCCCTACATCTCCCCAGTTTAGTTCTT	CCACCATATGCT	-
M9	ZN589_HUMAN.H11MO.0.D	-12	0.00388524	2.98775	0.403779	16	AGAACGTCCGACAGCCCTACATCTCCCCAGTTTAGTTCTT	CCCACGGTTACTGCCG	+
M9	PROX1_HUMAN.H11MO.0.D	-12	0.00418945	3.22169	0.403779	17	AGAACGTCCGACAGCCCTACATCTCCCCAGTTTAGTTCTT	CCCAACCCGCCTTACCC	-
M9	NR1D1_HUMAN.H11MO.0.B	-3	0.00425202	3.26981	0.403779	19	AGAACGTCCGACAGCCCTACATCTCCCCAGTTTAGTTCTT	CCTTCTGACCCACTTCCCT	-
M9	TBX21_HUMAN.H11MO.0.A	-15	0.00551199	4.23872	0.472511	13	AGAACGTCCGACAGCCCTACATCTCCCCAGTTTAGTTCTT	TTCACACCTCCAC	-
M9	GATA1_HUMAN.H11MO.0.A	7	0.00559778	4.30469	0.472511	12	AGAACGTCCGACAGCCCTACATCTCCCCAGTTTAGTTCTT	TCTTATCTGTCCCCGCCAG	-
M9	ZN341_HUMAN.H11MO.0.C	-6	0.00593484	4.56389	0.474596	22	AGAACGTCCGACAGCCCTACATCTCCCCAGTTTAGTTCTT	GCTCTTCCCTCCCCCCCCCCCC	-
M10	MNX1_HUMAN.H11MO.0.D	-10	0.000408325	0.314002	0.31655	19	TGAACTCAGTTATAGGAGTTTTTAATTTGTGGATCATGTT	TTAAGGGTTATTAAAATAG	-
M10	HXC10_HUMAN.H11MO.0.D	-7	0.000443976	0.341418	0.31655	19	TGAACTCAGTTATAGGAGTTTTTAATTTGTGGATCATGTT	TTTTTAATTTTTTTATTAC	+
M10	IRX2_HUMAN.H11MO.0.D	-11	0.000617986	0.475231	0.31655	19	TGAACTCAGTTATAGGAGTTTTTAATTTGTGGATCATGTT	ACATGGGTGGGCATGTTGG	+
M10	ZN394_HUMAN.H11MO.0.C	-2	0.00126284	0.971127	0.388118	20	TGAACTCAGTTATAGGAGTTTTTAATTTGTGGATCATGTT	ATTCCATTCTATTCCATTCT	-
M10	HME2_HUMAN.H11MO.0.D	-20	0.00223147	1.716	0.472844	11	TGAACTCAGTTATAGGAGTTTTTAATTTGTGGATCATGTT	GGTAATTAGGG	+
M10	ZN350_HUMAN.H11MO.0.C	-11	0.00238101	1.831	0.472844	18	TGAACTCAGTTATAGGAGTTTTTAATTTGTGGATCATGTT	CAGTCCTTTTATGACCTA	+
M10	BRAC_HUMAN.H11MO.0.A	-16	0.00246164	1.893	0.472844	20	TGAACTCAGTTATAGGAGTTTTTAATTTGTGGATCATGTT	ATTTCACACCTCCCTGCTAA	-
M11	MNX1_HUMAN.H11MO.0.D	-9	5.15774e-05	0.039663	0.0520371	19	TCCTGGTCAAGATTTGATAAACTTGTATTGATGAGTATCA	CTATTTTAATAACCCTTAA	+
M11	IRX2_HUMAN.H11MO.0.D	-20	0.000377657	0.290418	0.193446	19	TCCTGGTCAAGATTTGATAAACTTGTATTGATGAGTATCA	ACATGGGTGGGCATGTTGG	+
M13	MNX1_HUMAN.H11MO.0.D	0	0.000191229	0.147055	0.293858	19	AGAAAATTGTAAAAGTTCTCCTGCTTAGCTTAAATCTATA	CTATTTTAATAACCCTTAA	+
M13	HXC10_HUMAN.H11MO.0.D	-5	0.000544729	0.418896	0.418538	19	AGAAAATTGTAAAAGTTCTCCTGCTTAGCTTAAATCTATA	TTTTTAATTTTTTTATTAC	+
M14	MNX1_HUMAN.H11MO.0.D	1	0.000128772	0.0990254	0.0929179	18	ATCTTACGGGAATCAGCATGGATCTTGTGAGAGTCTATAA	CTATTTTAATAACCCTTAA	+
M14	IRX2_HUMAN.H11MO.0.D	-8	0.000181518	0.139587	0.0929179	19	ATCTTACGGGAATCAGCATGGATCTTGTGAGAGTCTATAA	CCAACATGCCCACCCATGT	-
M15	MNX1_HUMAN.H11MO.0.D	-4	0.000208194	0.160101	0.288244	19	GATCTCTTCTGACGAAAGCATTTGAATATTTAAGCATTAT	CTATTTTAATAACCCTTAA	+
M15	IRX2_HUMAN.H11MO.0.D	-3	0.000376382	0.289438	0.288244	19	GATCTCTTCTGACGAAAGCATTTGAATATTTAAGCATTAT	CCAACATGCCCACCCATGT	-
M15	RXRA_HUMAN.H11MO.0.A	-6	0.00117272	0.901824	0.400088	20	GATCTCTTCTGACGAAAGCATTTGAATATTTAAGCATTAT	CTCTGACCTCTGCCTCCCCC	-
M15	HXC10_HUMAN.H11MO.0.D	-5	0.00135285	1.04035	0.400088	19	GATCTCTTCTGACGAAAGCATTTGAATATTTAAGCATTAT	GTAATAAAAAAATTAAAAA	-
M15	PAX8_HUMAN.H11MO.0.D	-8	0.00160896	1.23729	0.400088	14	GATCTCTTCTGACGAAAGCATTTGAATATTTAAGCATTAT	GTCACTGAAGCGGG	+
M15	ZN394_HUMAN.H11MO.0.C	-4	0.00182848	1.4061	0.400088	20	GATCTCTTCTGACGAAAGCATTTGAATATTTAAGCATTAT	ATTCCATTCTATTCCATTCT	-
M15	HME2_HUMAN.H11MO.0.D	-7	0.00295123	2.26949	0.488248	11	GATCTCTTCTGACGAAAGCATTTGAATATTTAAGCATTAT	GGTAATTAGGG	+
M15	PAX2_HUMAN.H11MO.0.D	-7	0.00309415	2.3794	0.488248	18	GATCTCTTCTGACGAAAGCATTTGAATATTTAAGCATTAT	TGTCACGCATGACTGAAC	-
M15	NR1H3_HUMAN.H11MO.0.B	1	0.00382525	2.94161	0.488248	18	GATCTCTTCTGACGAAAGCATTTGAATATTTAAGCATTAT	TGACCTGCAGTGACCTCTG	-
M15	MAF_HUMAN.H11MO.0.A	-1	0.00441169	3.39259	0.488482	19	GATCTCTTCTGACGAAAGCATTTGAATATTTAAGCATTAT	GAATCTGCTGACTCAGCAA	+
M15	NR1D1_HUMAN.H11MO.0.B	-4	0.00473526	3.64142	0.488482	19	GATCTCTTCTGACGAAAGCATTTGAATATTTAAGCATTAT	CCTTCTGACCCACTTCCCT	-
M15	GATA2_HUMAN.H11MO.0.A	8	0.00544949	4.19066	0.488482	11	GATCTCTTCTGACGAAAGCATTTGAATATTTAAGCATTAT	CCTTATCTCCACCCCCCAG	-
M15	BRAC_HUMAN.H11MO.0.A	-6	0.00562825	4.32812	0.488482	20	GATCTCTTCTGACGAAAGCATTTGAATATTTAAGCATTAT	ATTTCACACCTCCCTGCTAA	-
M15	OLIG2_HUMAN.H11MO.0.B	7	0.00599344	4.60895	0.488482	11	GATCTCTTCTGACGAAAGCATTTGAATATTTAAGCATTAT	CCAGCTGTTTCCCTTCTG	+
M15	THA_HUMAN.H11MO.0.C	-1	0.00605954	4.65979	0.488482	17	GATCTCTTCTGACGAAAGCATTTGAATATTTAAGCATTAT	GGGTCACTTCAGGTCAG	+
M16	MNX1_HUMAN.H11MO.0.D	-6	0.000216677	0.166625	0.125661	19	GTTGTCATTTTAACTGATCCATTGAATTTCAGATGGCTTC	CTATTTTAATAACCCTTAA	+
M16	ZN394_HUMAN.H11MO.0.C	-15	0.000246127	0.189272	0.125661	20	GTTGTCATTTTAACTGATCCATTGAATTTCAGATGGCTTC	ATTCCATTCTATTCCATTCT	-
M16	NR1D1_HUMAN.H11MO.0.B	-9	0.000721998	0.555216	0.221171	19	GTTGTCATTTTAACTGATCCATTGAATTTCAGATGGCTTC	CCTTCTGACCCACTTCCCT	-
M16	TLX1_HUMAN.H11MO.0.D	-7	0.00102124	0.785334	0.260699	17	GTTGTCATTTTAACTGATCCATTGAATTTCAGATGGCTTC	CTGGCAAGTTGCCAAGG	+
M16	LEF1_HUMAN.H11MO.0.A	-22	0.00148086	1.13878	0.324024	14	GTTGTCATTTTAACTGATCCATTGAATTTCAGATGGCTTC	AGCAAATCAAAGGA	-
M16	IRX2_HUMAN.H11MO.0.D	-6	0.00206155	1.58533	0.358444	19	GTTGTCATTTTAACTGATCCATTGAATTTCAGATGGCTTC	CCAACATGCCCACCCATGT	-
M16	ZN214_HUMAN.H11MO.0.C	-14	0.00225335	1.73282	0.358444	22	GTTGTCATTTTAACTGATCCATTGAATTTCAGATGGCTTC	TCATCAAAGGCCTCAAAAAGGA	-
M16	HXC10_HUMAN.H11MO.0.D	-6	0.00238149	1.83137	0.358444	19	GTTGTCATTTTAACTGATCCATTGAATTTCAGATGGCTTC	TTTTTAATTTTTTTATTAC	+
M16	ZN667_HUMAN.H11MO.0.C	-21	0.00274732	2.11269	0.358444	19	GTTGTCATTTTAACTGATCCATTGAATTTCAGATGGCTTC	GTGGCCTTAAAAGCTCAGC	+
M16	ZN350_HUMAN.H11MO.0.C	-21	0.00280828	2.15957	0.358444	18	GTTGTCATTTTAACTGATCCATTGAATTTCAGATGGCTTC	TAGGTCATAAAAGGACTG	-
M16	SOX2_HUMAN.H11MO.1.A	-17	0.00382502	2.94144	0.450663	16	GTTGTCATTTTAACTGATCCATTGAATTTCAGATGGCTTC	TCCTTTGTTATGCAAA	+
M17	PAX8_HUMAN.H11MO.0.D	-10	0.000346217	0.266241	0.259263	14	GTGTTAAAAGCATACTGCTATGAAATATCTGACCGTAGTA	CCCGCTTCAGTGAC	-
M17	MNX1_HUMAN.H11MO.0.D	-8	0.000485113	0.373052	0.259263	19	GTGTTAAAAGCATACTGCTATGAAATATCTGACCGTAGTA	TTAAGGGTTATTAAAATAG	-
M17	ZN667_HUMAN.H11MO.0.C	-13	0.000722596	0.555677	0.259263	19	GTGTTAAAAGCATACTGCTATGAAATATCTGACCGTAGTA	GTGGCCTTAAAAGCTCAGC	+
M17	IRX2_HUMAN.H11MO.0.D	-19	0.000722596	0.555677	0.259263	19	GTGTTAAAAGCATACTGCTATGAAATATCTGACCGTAGTA	CCAACATGCCCACCCATGT	-
M17	HXC10_HUMAN.H11MO.0.D	-16	0.0011514	0.885423	0.29431	19	GTGTTAAAAGCATACTGCTATGAAATATCTGACCGTAGTA	GTAATAAAAAAATTAAAAA	-
M17	BRAC_HUMAN.H11MO.0.A	-6	0.00176634	1.35832	0.386997	20	GTGTTAAAAGCATACTGCTATGAAATATCTGACCGTAGTA	TTAGCAGGGAGGTGTGAAAT	+
M18	MNX1_HUMAN.H11MO.0.D	-5	0.000112001	0.086129	0.172223	19	ACTATAATCTGAATGTAGCACTTGGATATTTTAACTCCAC	CTATTTTAATAACCCTTAA	+
M18	TLX1_HUMAN.H11MO.0.D	-8	0.00100044	0.769341	0.336939	17	ACTATAATCTGAATGTAGCACTTGGATATTTTAACTCCAC	CTGGCAAGTTGCCAAGG	+
M18	IRX2_HUMAN.H11MO.0.D	-14	0.00106257	0.817119	0.336939	19	ACTATAATCTGAATGTAGCACTTGGATATTTTAACTCCAC	CCAACATGCCCACCCATGT	-
M18	DLX6_HUMAN.H11MO.0.D	5	0.0010956	0.842519	0.336939	10	ACTATAATCTGAATGTAGCACTTGGATATTTTAACTCCAC	TAATTACCTTAATTT	-
M19	MNX1_HUMAN.H11MO.0.D	-18	3.5262e-05	0.0271165	0.0540803	19	TTATCCGTCCACCAAGTGATTTTAAATGTAATGCCTGGTA	CTATTTTAATAACCCTTAA	+
M19	IRX2_HUMAN.H11MO.0.D	-3	0.000254405	0.195637	0.139573	19	TTATCCGTCCACCAAGTGATTTTAAATGTAATGCCTGGTA	CCAACATGCCCACCCATGT	-
M19	ZN394_HUMAN.H11MO.0.C	-15	0.000273018	0.209951	0.139573	20	TTATCCGTCCACCAAGTGATTTTAAATGTAATGCCTGGTA	ATTCCATTCTATTCCATTCT	-
M19	HXC10_HUMAN.H11MO.0.D	-15	0.000963348	0.740814	0.295491	19	TTATCCGTCCACCAAGTGATTTTAAATGTAATGCCTGGTA	GTAATAAAAAAATTAAAAA	-
M19	VENTX_HUMAN.H11MO.0.D	-9	0.00161792	1.24418	0.35448	19	TTATCCGTCCACCAAGTGATTTTAAATGTAATGCCTGGTA	CGCTAATTGGTTTCTAATT	+
M19	BHE23_HUMAN.H11MO.0.D	-8	0.00228685	1.75859	0.395221	12	TTATCCGTCCACCAAGTGATTTTAAATGTAATGCCTGGTA	CCACCATATGCT	-
M19	TLX1_HUMAN.H11MO.0.D	0	0.00258021	1.98418	0.395719	17	TTATCCGTCCACCAAGTGATTTTAAATGTAATGCCTGGTA	CTGGCAAGTTGCCAAGG	+
M21	IRX2_HUMAN.H11MO.0.D	-9	2.16563e-05	0.0166537	0.0331625	19	AAACAGACGCGAGCAAGCCCCCGCTTTAGCCAGTTTTTGA	CCAACATGCCCACCCATGT	-
M22	MNX1_HUMAN.H11MO.0.D	-6	0.000135424	0.104141	0.207695	19	CGTTAACAATTTAATTTGCTAATCATGCATTAGTTTGGAC	CTATTTTAATAACCCTTAA	+
M22	IRX2_HUMAN.H11MO.0.D	-19	0.000430638	0.331161	0.330228	19	CGTTAACAATTTAATTTGCTAATCATGCATTAGTTTGGAC	CCAACATGCCCACCCATGT	-
M22	ZN394_HUMAN.H11MO.0.C	-21	0.00139889	1.07575	0.429088	19	CGTTAACAATTTAATTTGCTAATCATGCATTAGTTTGGAC	AGAATGGAATAGAATGGAAT	+
M22	HXC10_HUMAN.H11MO.0.D	-21	0.00197693	1.52026	0.465673	19	CGTTAACAATTTAATTTGCTAATCATGCATTAGTTTGGAC	GTAATAAAAAAATTAAAAA	-
M23	RXRA_HUMAN.H11MO.0.A	-4	2.34115e-06	0.00180034	0.00357172	20	CAATTCCTGTGCTCTGGCTATTTTAGGTATTTTTCGGATG	CTCTGACCTCTGCCTCCCCC	-
M23	MNX1_HUMAN.H11MO.0.D	-17	2.19892e-05	0.0169097	0.0167737	19	CAATTCCTGTGCTCTGGCTATTTTAGGTATTTTTCGGATG	CTATTTTAATAACCCTTAA	+
M23	COT2_HUMAN.H11MO.1.A	-4	6.86019e-05	0.0527549	0.034887	17	CAATTCCTGTGCTCTGGCTATTTTAGGTATTTTTCGGATG	CCCTGACCTTTGACCCC	-
M23	NR1H3_HUMAN.H11MO.0.B	-7	0.000111037	0.0853875	0.0423503	19	CAATTCCTGTGCTCTGGCTATTTTAGGTATTTTTCGGATG	TGACCTGCAGTGACCTCTG	-
M23	ZN394_HUMAN.H11MO.0.C	-13	0.000254476	0.195692	0.0776472	20	CAATTCCTGTGCTCTGGCTATTTTAGGTATTTTTCGGATG	ATTCCATTCTATTCCATTCT	-
M23	THA_HUMAN.H11MO.0.C	-6	0.000581509	0.44718	0.126738	17	CAATTCCTGTGCTCTGGCTATTTTAGGTATTTTTCGGATG	CTGACCTGAAGTGACCC	-
M23	ZFX_HUMAN.H11MO.1.A	-4	0.000581509	0.44718	0.126738	17	CAATTCCTGTGCTCTGGCTATTTTAGGTATTTTTCGGATG	CCCCGGCCTCCGCCCCC	-
M23	IRX2_HUMAN.H11MO.0.D	1	0.000791052	0.608319	0.150856	18	CAATTCCTGTGCTCTGGCTATTTTAGGTATTTTTCGGATG	ACATGGGTGGGCATGTTGG	+
M23	ZN713_HUMAN.H11MO.0.D	-2	0.000996347	0.766191	0.164043	19	CAATTCCTGTGCTCTGGCTATTTTAGGTATTTTTCGGATG	TTTCGTGTCATTTTTCTAT	-
M23	MAF_HUMAN.H11MO.0.A	-14	0.00107525	0.826866	0.164043	19	CAATTCCTGTGCTCTGGCTATTTTAGGTATTTTTCGGATG	TTGCTGAGTCAGCAGATTC	-
M23	GATA5_HUMAN.H11MO.0.D	-19	0.00131711	1.01286	0.182674	17	CAATTCCTGTGCTCTGGCTATTTTAGGTATTTTTCGGATG	ATCTAAGTTATCTCTTA	-
M23	TLX1_HUMAN.H11MO.0.D	-4	0.00167001	1.28423	0.20024	17	CAATTCCTGTGCTCTGGCTATTTTAGGTATTTTTCGGATG	CCTTGGCAACTTGCCAG	-
M23	RARG_HUMAN.H11MO.2.D	-6	0.00170626	1.31212	0.20024	20	CAATTCCTGTGCTCTGGCTATTTTAGGTATTTTTCGGATG	GTGACCTCTGGGTGACCCCC	-
M23	COT1_HUMAN.H11MO.0.C	-4	0.00210994	1.62255	0.222507	17	CAATTCCTGTGCTCTGGCTATTTTAGGTATTTTTCGGATG	CCCTGACCTCTGACCCC	-
M23	LEF1_HUMAN.H11MO.0.A	-9	0.00218769	1.68233	0.222507	14	CAATTCCTGTGCTCTGGCTATTTTAGGTATTTTTCGGATG	TCCTTTGATTTGCT	+
M23	NR2C1_HUMAN.H11MO.0.C	-6	0.00242887	1.8678	0.224771	13	CAATTCCTGTGCTCTGGCTATTTTAGGTATTTTTCGGATG	CTGACCTCTGGCC	-
M23	TFCP2_HUMAN.H11MO.0.D	-12	0.00250462	1.92605	0.224771	16	CAATTCCTGTGCTCTGGCTATTTTAGGTATTTTTCGGATG	TCTGGCCAGTTCAGGC	-
M23	ZN214_HUMAN.H11MO.0.C	-16	0.00267772	2.05917	0.226956	22	CAATTCCTGTGCTCTGGCTATTTTAGGTATTTTTCGGATG	TCCTTTTTGAGGCCTTTGATGA	+
M23	ZN341_HUMAN.H11MO.0.C	-10	0.00326744	2.51266	0.262363	22	CAATTCCTGTGCTCTGGCTATTTTAGGTATTTTTCGGATG	GCTCTTCCCTCCCCCCCCCCCC	-
M23	RARA_HUMAN.H11MO.0.A	-4	0.00345063	2.65354	0.263219	20	CAATTCCTGTGCTCTGGCTATTTTAGGTATTTTTCGGATG	CCTTGACCTCTTGATCCCCC	-
M23	ZN667_HUMAN.H11MO.0.C	-5	0.00527634	4.05751	0.383321	19	CAATTCCTGTGCTCTGGCTATTTTAGGTATTTTTCGGATG	GCTGAGCTTTTAAGGCCAC	-
M24	TLX1_HUMAN.H11MO.0.D	-8	0.000133896	0.102966	0.161962	17	ACCCTCATCTGGTCAGTTGCTAAAACCCTTTCAAACCGAA	CTGGCAAGTTGCCAAGG	+
M24	MNX1_HUMAN.H11MO.0.D	-15	0.000294044	0.22612	0.161962	19	ACCCTCATCTGGTCAGTTGCTAAAACCCTTTCAAACCGAA	CTATTTTAATAACCCTTAA	+
M24	NR1D1_HUMAN.H11MO.0.B	-1	0.000318984	0.245299	0.161962	19	ACCCTCATCTGGTCAGTTGCTAAAACCCTTTCAAACCGAA	AGGGAAGTGGGTCAGAAGG	+
M24	HME2_HUMAN.H11MO.0.D	-17	0.00099361	0.764086	0.262769	11	ACCCTCATCTGGTCAGTTGCTAAAACCCTTTCAAACCGAA	CCCTAATTACC	-
M24	HXC10_HUMAN.H11MO.0.D	-15	0.00103505	0.79595	0.262769	19	ACCCTCATCTGGTCAGTTGCTAAAACCCTTTCAAACCGAA	GTAATAAAAAAATTAAAAA	-
M24	IRX2_HUMAN.H11MO.0.D	-12	0.00139754	1.07471	0.270564	19	ACCCTCATCTGGTCAGTTGCTAAAACCCTTTCAAACCGAA	CCAACATGCCCACCCATGT	-
M24	TFCP2_HUMAN.H11MO.0.D	-1	0.00151748	1.16694	0.270564	16	ACCCTCATCTGGTCAGTTGCTAAAACCCTTTCAAACCGAA	GCCTGAACTGGCCAGA	+
M24	ZN394_HUMAN.H11MO.0.C	-18	0.00159862	1.22934	0.270564	20	ACCCTCATCTGGTCAGTTGCTAAAACCCTTTCAAACCGAA	ATTCCATTCTATTCCATTCT	-
M24	RARG_HUMAN.H11MO.0.B	5	0.0020282	1.55969	0.308942	13	ACCCTCATCTGGTCAGTTGCTAAAACCCTTTCAAACCGAA	AGGTCAGAGTGACCTGGG	+
M24	BRAC_HUMAN.H11MO.0.A	-14	0.00244048	1.87673	0.337947	20	ACCCTCATCTGGTCAGTTGCTAAAACCCTTTCAAACCGAA	ATTTCACACCTCCCTGCTAA	-
M24	RARG_HUMAN.H11MO.2.D	-8	0.00280297	2.15549	0.351811	20	ACCCTCATCTGGTCAGTTGCTAAAACCCTTTCAAACCGAA	GTGACCTCTGGGTGACCCCC	-
M24	RXRA_HUMAN.H11MO.0.A	-6	0.00300252	2.30894	0.351811	20	ACCCTCATCTGGTCAGTTGCTAAAACCCTTTCAAACCGAA	CTCTGACCTCTGCCTCCCCC	-
M24	PAX8_HUMAN.H11MO.0.D	-6	0.00506024	3.89132	0.453407	14	ACCCTCATCTGGTCAGTTGCTAAAACCCTTTCAAACCGAA	CCCGCTTCAGTGAC	-
M24	GATA1_HUMAN.H11MO.0.A	-7	0.00539845	4.15141	0.456839	19	ACCCTCATCTGGTCAGTTGCTAAAACCCTTTCAAACCGAA	TCTTATCTGTCCCCGCCAG	-
M24	VENTX_HUMAN.H11MO.0.D	-26	0.00618009	4.75249	0.479391	14	ACCCTCATCTGGTCAGTTGCTAAAACCCTTTCAAACCGAA	AATTAGAAACCAATTAGCG	-
M24	Z324A_HUMAN.H11MO.0.C	-2	0.00643881	4.95144	0.479391	23	ACCCTCATCTGGTCAGTTGCTAAAACCCTTTCAAACCGAA	TATCAAACCATCCTTTGCTGCCA	+
M24	DLX6_HUMAN.H11MO.0.D	5	0.00836316	6.43127	0.492624	10	ACCCTCATCTGGTCAGTTGCTAAAACCCTTTCAAACCGAA	TAATTACCTTAATTT	-
M24	AIRE_HUMAN.H11MO.0.C	-22	0.0084629	6.50797	0.492624	18	ACCCTCATCTGGTCAGTTGCTAAAACCCTTTCAAACCGAA	TTAACCAATATAACCAAT	-
M24	LEF1_HUMAN.H11MO.0.A	-25	0.00887251	6.82296	0.492624	14	ACCCTCATCTGGTCAGTTGCTAAAACCCTTTCAAACCGAA	TCCTTTGATTTGCT	+
M24	ZN589_HUMAN.H11MO.0.D	-17	0.00897289	6.90015	0.492624	16	ACCCTCATCTGGTCAGTTGCTAAAACCCTTTCAAACCGAA	CGGCAGTAACCGTGGG	-
M24	PAX2_HUMAN.H11MO.0.D	4	0.0090554	6.9636	0.492624	14	ACCCTCATCTGGTCAGTTGCTAAAACCCTTTCAAACCGAA	TGTCACGCATGACTGAAC	-
M24	ZN350_HUMAN.H11MO.0.C	-21	0.00968596	7.4485	0.495331	18	ACCCTCATCTGGTCAGTTGCTAAAACCCTTTCAAACCGAA	CAGTCCTTTTATGACCTA	+
M24	MAF_HUMAN.H11MO.0.A	-8	0.0098184	7.55035	0.495331	19	ACCCTCATCTGGTCAGTTGCTAAAACCCTTTCAAACCGAA	TTGCTGAGTCAGCAGATTC	-
M24	ZN214_HUMAN.H11MO.0.C	-1	0.0100807	7.75207	0.495331	22	ACCCTCATCTGGTCAGTTGCTAAAACCCTTTCAAACCGAA	TCCTTTTTGAGGCCTTTGATGA	+
M25	MNX1_HUMAN.H11MO.0.D	0	2.97911e-05	0.0229094	0.04554	19	ACATGTAATGAACATTTCAGTTTCACATGACAATTATATT	CTATTTTAATAACCCTTAA	+
M25	HXC10_HUMAN.H11MO.0.D	-21	0.000132267	0.101713	0.096139	19	ACATGTAATGAACATTTCAGTTTCACATGACAATTATATT	TTTTTAATTTTTTTATTAC	+
M25	BRAC_HUMAN.H11MO.0.A	-19	0.000409904	0.315216	0.156649	20	ACATGTAATGAACATTTCAGTTTCACATGACAATTATATT	ATTTCACACCTCCCTGCTAA	-
M25	ZN394_HUMAN.H11MO.0.C	-9	0.000613536	0.471809	0.183206	20	ACATGTAATGAACATTTCAGTTTCACATGACAATTATATT	ATTCCATTCTATTCCATTCT	-
M25	ZN214_HUMAN.H11MO.0.C	-11	0.00159744	1.22843	0.297241	22	ACATGTAATGAACATTTCAGTTTCACATGACAATTATATT	TCCTTTTTGAGGCCTTTGATGA	+
M25	IRX2_HUMAN.H11MO.0.D	-21	0.00175003	1.34577	0.297241	19	ACATGTAATGAACATTTCAGTTTCACATGACAATTATATT	CCAACATGCCCACCCATGT	-
M25	PO3F3_HUMAN.H11MO.0.D	-24	0.00254097	1.954	0.353112	16	ACATGTAATGAACATTTCAGTTTCACATGACAATTATATT	AAATTTGCATAATTTAT	-
M25	PAX2_HUMAN.H11MO.0.D	-14	0.00289337	2.225	0.355807	18	ACATGTAATGAACATTTCAGTTTCACATGACAATTATATT	GTTCAGTCATGCGTGACA	+
M25	DMBX1_HUMAN.H11MO.0.D	-30	0.00302588	2.3269	0.355807	10	ACATGTAATGAACATTTCAGTTTCACATGACAATTATATT	TAATTATAATCTAATTAATT	+
M25	ZN713_HUMAN.H11MO.0.D	-20	0.00400153	3.07718	0.420225	19	ACATGTAATGAACATTTCAGTTTCACATGACAATTATATT	TTTCGTGTCATTTTTCTAT	-
M25	CLOCK_HUMAN.H11MO.0.C	-19	0.00412351	3.17098	0.420225	14	ACATGTAATGAACATTTCAGTTTCACATGACAATTATATT	CAGACACGTGAACA	+
M26	IRX2_HUMAN.H11MO.0.D	-5	0.000125802	0.0967418	0.193444	19	GGAACCGAAGGTTCCAGCTTATGATACTACCTGCGGTTCT	CCAACATGCCCACCCATGT	-
M28	MNX1_HUMAN.H11MO.0.D	-19	0.000184718	0.142048	0.235904	19	TAGGATATCCAAATTTGTGCTGTAATAGAGTTACTTAATC	CTATTTTAATAACCCTTAA	+
M28	IRX2_HUMAN.H11MO.0.D	-10	0.00069164	0.531871	0.336796	19	TAGGATATCCAAATTTGTGCTGTAATAGAGTTACTTAATC	ACATGGGTGGGCATGTTGG	+
M28	HXC10_HUMAN.H11MO.0.D	-18	0.00149987	1.1534	0.46136	19	TAGGATATCCAAATTTGTGCTGTAATAGAGTTACTTAATC	GTAATAAAAAAATTAAAAA	-
M28	ZN394_HUMAN.H11MO.0.C	-6	0.00189172	1.45474	0.484912	20	TAGGATATCCAAATTTGTGCTGTAATAGAGTTACTTAATC	ATTCCATTCTATTCCATTCT	-
M29	MNX1_HUMAN.H11MO.0.D	-10	8.70084e-05	0.0669095	0.0433472	19	GTGTAGGAATACACAAATTATTTAATTATACAAGTTAACA	TTAAGGGTTATTAAAATAG	-
M29	ZN394_HUMAN.H11MO.0.C	-5	8.87779e-05	0.0682702	0.0433472	20	GTGTAGGAATACACAAATTATTTAATTATACAAGTTAACA	AGAATGGAATAGAATGGAAT	+
M29	HXC10_HUMAN.H11MO.0.D	-5	9.50052e-05	0.073059	0.0433472	19	GTGTAGGAATACACAAATTATTTAATTATACAAGTTAACA	GTAATAAAAAAATTAAAAA	-
M29	IRX2_HUMAN.H11MO.0.D	-3	0.00102204	0.78595	0.261074	19	GTGTAGGAATACACAAATTATTTAATTATACAAGTTAACA	CCAACATGCCCACCCATGT	-
M29	HME2_HUMAN.H11MO.0.D	-20	0.00202442	1.55678	0.364227	11	GTGTAGGAATACACAAATTATTTAATTATACAAGTTAACA	GGTAATTAGGG	+
M29	BRAC_HUMAN.H11MO.0.A	-14	0.00213879	1.64473	0.364227	20	GTGTAGGAATACACAAATTATTTAATTATACAAGTTAACA	TTAGCAGGGAGGTGTGAAAT	+
M29	RXRA_HUMAN.H11MO.0.A	-3	0.0032474	2.49725	0.452428	20	GTGTAGGAATACACAAATTATTTAATTATACAAGTTAACA	GGGGGAGGCAGAGGTCAGAG	+
M29	PO3F3_HUMAN.H11MO.0.D	-20	0.00354229	2.72402	0.452428	17	GTGTAGGAATACACAAATTATTTAATTATACAAGTTAACA	ATAAATTATGCAAATTT	+
M30	MNX1_HUMAN.H11MO.0.D	-2	0.00035417	0.272357	0.368611	19	ACCATATCTACAGACTGCTATCCTCCTTAAAACTGGTATC	CTATTTTAATAACCCTTAA	+
M30	IRX2_HUMAN.H11MO.0.D	-9	0.000719623	0.55339	0.368611	19	ACCATATCTACAGACTGCTATCCTCCTTAAAACTGGTATC	CCAACATGCCCACCCATGT	-
M32	IRX2_HUMAN.H11MO.0.D	-16	9.53706e-05	0.07334	0.0799013	19	AAATACCATGTCCCCCTATAGATTCAACCTCATTGATTTA	CCAACATGCCCACCCATGT	-
M32	MNX1_HUMAN.H11MO.0.D	-17	0.000103992	0.0799698	0.0799013	19	AAATACCATGTCCCCCTATAGATTCAACCTCATTGATTTA	CTATTTTAATAACCCTTAA	+
M32	TLX1_HUMAN.H11MO.0.D	-5	0.000941231	0.723807	0.246831	17	AAATACCATGTCCCCCTATAGATTCAACCTCATTGATTTA	CCTTGGCAACTTGCCAG	-
M32	ZN394_HUMAN.H11MO.0.C	-11	0.000963755	0.741128	0.246831	20	AAATACCATGTCCCCCTATAGATTCAACCTCATTGATTTA	ATTCCATTCTATTCCATTCT	-
M33	MNX1_HUMAN.H11MO.0.D	-13	3.19555e-05	0.0245737	0.0491054	19	CGTTTACCAAGTCATCTGTTTATCTCCTTTATCATAGTAA	CTATTTTAATAACCCTTAA	+
M33	IRX2_HUMAN.H11MO.0.D	-2	0.000172966	0.133011	0.0885981	19	CGTTTACCAAGTCATCTGTTTATCTCCTTTATCATAGTAA	CCAACATGCCCACCCATGT	-
M33	GATA1_HUMAN.H11MO.0.A	8	0.000941725	0.724187	0.289427	11	CGTTTACCAAGTCATCTGTTTATCTCCTTTATCATAGTAA	TCTTATCTGTCCCCGCCAG	-
M33	HXC10_HUMAN.H11MO.0.D	-17	0.00171887	1.32181	0.440227	19	CGTTTACCAAGTCATCTGTTTATCTCCTTTATCATAGTAA	GTAATAAAAAAATTAAAAA	-
M34	GATA1_HUMAN.H11MO.0.A	-15	9.39849e-05	0.0722744	0.0780841	19	CACCGTGGGGCACCCTCTTATCTGGGCACTGCAGGCGTGG	TCTTATCTGTCCCCGCCAG	-
M34	TAL1_HUMAN.H11MO.0.A	-15	0.000102346	0.0787039	0.0780841	19	CACCGTGGGGCACCCTCTTATCTGGGCACTGCAGGCGTGG	CCTTATCTGCCCCCCCCAG	-
M34	GATA2_HUMAN.H11MO.0.A	-15	0.000480937	0.369841	0.20089	19	CACCGTGGGGCACCCTCTTATCTGGGCACTGCAGGCGTGG	CCTTATCTCCACCCCCCAG	-
M34	ZN264_HUMAN.H11MO.0.C	-15	0.000526617	0.404968	0.20089	24	CACCGTGGGGCACCCTCTTATCTGGGCACTGCAGGCGTGG	TCTTATAAGGGCACTAATCCCATT	+
M34	LYL1_HUMAN.H11MO.0.A	-17	0.000884609	0.680264	0.269963	14	CACCGTGGGGCACCCTCTTATCTGGGCACTGCAGGCGTGG	CCAGCTGTTTCCTG	+
M34	ZN563_HUMAN.H11MO.0.C	-4	0.00168707	1.29736	0.309217	21	CACCGTGGGGCACCCTCTTATCTGGGCACTGCAGGCGTGG	GGGATCCTCACTGGCAGCTGC	+
M34	TFCP2_HUMAN.H11MO.0.D	-20	0.00182383	1.40252	0.309217	16	CACCGTGGGGCACCCTCTTATCTGGGCACTGCAGGCGTGG	TCTGGCCAGTTCAGGC	-
M34	ZSC31_HUMAN.H11MO.0.C	-18	0.00325984	2.50681	0.474548	18	CACCGTGGGGCACCCTCTTATCTGGGCACTGCAGGCGTGG	CATAACTGCCCTGCTGCC	-
M34	ZN554_HUMAN.H11MO.0.C	-7	0.00342098	2.63073	0.474548	20	CACCGTGGGGCACCCTCTTATCTGGGCACTGCAGGCGTGG	AGCACCCCACATGGCTCAGC	-
M34	BRAC_HUMAN.H11MO.0.A	-17	0.00390976	3.0066	0.497154	20	CACCGTGGGGCACCCTCTTATCTGGGCACTGCAGGCGTGG	TTAGCAGGGAGGTGTGAAAT	+
M35	AIRE_HUMAN.H11MO.0.C	-2	7.80074e-06	0.00599877	0.0119975	18	TGCAAGCCAGAATATCCAGTGGTAGGAAAAAATGAACTCA	TTAACCAATATAACCAAT	-
M36	MEIS3_HUMAN.H11MO.0.D	-25	5.97572e-06	0.00459533	0.00494776	11	AAGCACACCACGGAAAGAAAGCCAGAGTGACAGATTTAGA	TTTGACAGGTG	+
M36	MEIS2_HUMAN.H11MO.0.B	-26	9.31969e-06	0.00716684	0.00494776	13	AAGCACACCACGGAAAGAAAGCCAGAGTGACAGATTTAGA	TTGACAGCTGTCA	+
M36	TGIF2_HUMAN.H11MO.0.D	-26	9.66561e-06	0.00743286	0.00494776	11	AAGCACACCACGGAAAGAAAGCCAGAGTGACAGATTTAGA	ATGACAGCTGT	+
M36	TGIF1_HUMAN.H11MO.0.A	-27	7.06213e-05	0.0543078	0.0271129	7	AAGCACACCACGGAAAGAAAGCCAGAGTGACAGATTTAGA	TGACAGC	+
M36	MEIS1_HUMAN.H11MO.1.B	-25	0.000181022	0.139206	0.0555984	9	AAGCACACCACGGAAAGAAAGCCAGAGTGACAGATTTAGA	GCTGACAGC	+
M36	PKNX1_HUMAN.H11MO.0.B	-23	0.000251755	0.1936	0.0644358	11	AAGCACACCACGGAAAGAAAGCCAGAGTGACAGATTTAGA	TGATTGACAGG	+
M36	PBX1_HUMAN.H11MO.0.A	-23	0.000316787	0.243609	0.0694975	10	AAGCACACCACGGAAAGAAAGCCAGAGTGACAGATTTAGA	TGATTGACAG	+
M36	NR1D1_HUMAN.H11MO.1.D	-25	0.00100637	0.773898	0.193182	14	AAGCACACCACGGAAAGAAAGCCAGAGTGACAGATTTAGA	TCTGACCTACTTTT	-
M36	PBX3_HUMAN.H11MO.0.A	-23	0.0012269	0.943482	0.209346	11	AAGCACACCACGGAAAGAAAGCCAGAGTGACAGATTTAGA	TGATTGACAGG	+
M36	PRRX1_HUMAN.H11MO.0.D	-30	0.0021474	1.65135	0.329771	7	AAGCACACCACGGAAAGAAAGCCAGAGTGACAGATTTAGA	CAGATTA	-
M37	MNX1_HUMAN.H11MO.0.D	-10	2.44698e-05	0.0188173	0.0375286	19	CATAAGTCTGCTACTTAAATTCTGTTTCATAACTTGTCAT	CTATTTTAATAACCCTTAA	+
M37	ZN394_HUMAN.H11MO.0.C	-13	0.000271726	0.208957	0.181895	20	CATAAGTCTGCTACTTAAATTCTGTTTCATAACTTGTCAT	ATTCCATTCTATTCCATTCT	-
M37	NR1D1_HUMAN.H11MO.0.B	-9	0.000355804	0.273613	0.181895	19	CATAAGTCTGCTACTTAAATTCTGTTTCATAACTTGTCAT	CCTTCTGACCCACTTCCCT	-
M37	IRX2_HUMAN.H11MO.0.D	-8	0.000681885	0.52437	0.239045	19	CATAAGTCTGCTACTTAAATTCTGTTTCATAACTTGTCAT	CCAACATGCCCACCCATGT	-
M37	RXRA_HUMAN.H11MO.0.A	-11	0.00128663	0.989418	0.281895	20	CATAAGTCTGCTACTTAAATTCTGTTTCATAACTTGTCAT	CTCTGACCTCTGCCTCCCCC	-
M37	HME2_HUMAN.H11MO.0.D	-12	0.00213828	1.64434	0.409926	11	CATAAGTCTGCTACTTAAATTCTGTTTCATAACTTGTCAT	CCCTAATTACC	-
M37	ZN563_HUMAN.H11MO.0.C	-7	0.0025834	1.98664	0.440231	21	CATAAGTCTGCTACTTAAATTCTGTTTCATAACTTGTCAT	GGGATCCTCACTGGCAGCTGC	+
M37	BRAC_HUMAN.H11MO.0.A	-12	0.00305848	2.35197	0.469069	20	CATAAGTCTGCTACTTAAATTCTGTTTCATAACTTGTCAT	ATTTCACACCTCCCTGCTAA	-
M38	MNX1_HUMAN.H11MO.0.D	-7	0.000165833	0.127526	0.0895061	19	ACACAAGGTGTCTTATGAACAATGCTAATTAAGTTCTTAA	CTATTTTAATAACCCTTAA	+
M38	IRX2_HUMAN.H11MO.0.D	0	0.000197007	0.151499	0.0895061	19	ACACAAGGTGTCTTATGAACAATGCTAATTAAGTTCTTAA	ACATGGGTGGGCATGTTGG	+
M38	ZN394_HUMAN.H11MO.0.C	-11	0.00138645	1.06618	0.424898	20	ACACAAGGTGTCTTATGAACAATGCTAATTAAGTTCTTAA	ATTCCATTCTATTCCATTCT	-
M40	MNX1_HUMAN.H11MO.0.D	-14	0.000120641	0.0927732	0.100884	19	TCAGACCCTCATAGCGAATTTCAATTAACAAATACTCTGC	TTAAGGGTTATTAAAATAG	-
M40	IRX2_HUMAN.H11MO.0.D	-10	0.00013156	0.101169	0.100884	19	TCAGACCCTCATAGCGAATTTCAATTAACAAATACTCTGC	ACATGGGTGGGCATGTTGG	+
M40	HXC10_HUMAN.H11MO.0.D	-20	0.000683124	0.525322	0.209537	19	TCAGACCCTCATAGCGAATTTCAATTAACAAATACTCTGC	GTAATAAAAAAATTAAAAA	-
M41	FLI1_HUMAN.H11MO.0.A	-4	0.000408376	0.314041	0.392268	18	AAGGAGAGACAGAAAGCCACAAGGACCCTGAGACATAGCA	GGAGGAAGGAAGGAGGGA	+
M41	ZNF41_HUMAN.H11MO.0.C	-2	0.000582947	0.448286	0.392268	24	AAGGAGAGACAGAAAGCCACAAGGACCCTGAGACATAGCA	CACAAGGGAGTAAGGCACCATGAG	+
M41	VEZF1_HUMAN.H11MO.0.C	-1	0.00130227	1.00144	0.392268	22	AAGGAGAGACAGAAAGCCACAAGGACCCTGAGACATAGCA	GGGGAGGGGGGAGGGGGAGGGG	+
M41	SMAD2_HUMAN.H11MO.0.A	-3	0.0016277	1.2517	0.392268	12	AAGGAGAGACAGAAAGCCACAAGGACCCTGAGACATAGCA	AGGTGACAGACA	-
M41	PATZ1_HUMAN.H11MO.0.C	-4	0.00174794	1.34416	0.392268	22	AAGGAGAGACAGAAAGCCACAAGGACCCTGAGACATAGCA	GGGGAGGGGGCGGGGGGGGAGG	+
M41	ERG_HUMAN.H11MO.0.A	-6	0.00212246	1.63217	0.392268	13	AAGGAGAGACAGAAAGCCACAAGGACCCTGAGACATAGCA	GGGCAGGAAGTGG	+
M41	FLI1_HUMAN.H11MO.1.A	-6	0.00212246	1.63217	0.392268	13	AAGGAGAGACAGAAAGCCACAAGGACCCTGAGACATAGCA	AGGCAGGAAGTGG	+
M41	TBX21_HUMAN.H11MO.0.A	-21	0.00245073	1.88461	0.392268	13	AAGGAGAGACAGAAAGCCACAAGGACCCTGAGACATAGCA	GTGGAGGTGTGAA	+
M41	NFAC1_HUMAN.H11MO.0.B	0	0.00259322	1.99419	0.392268	15	AAGGAGAGACAGAAAGCCACAAGGACCCTGAGACATAGCA	ATGGAAAAAAAGAAA	+
M41	MAZ_HUMAN.H11MO.0.A	1	0.00261877	2.01383	0.392268	21	AAGGAGAGACAGAAAGCCACAAGGACCCTGAGACATAGCA	GGGGGAGGGGGGGGGGGGGGGG	+
M41	ETV5_HUMAN.H11MO.0.C	-6	0.00281718	2.16641	0.392268	14	AAGGAGAGACAGAAAGCCACAAGGACCCTGAGACATAGCA	GAGCAGGAAGTGAG	+
M41	BRAC_HUMAN.H11MO.0.A	-16	0.00325078	2.49985	0.414924	20	AAGGAGAGACAGAAAGCCACAAGGACCCTGAGACATAGCA	TTAGCAGGGAGGTGTGAAAT	+
M41	SMAD1_HUMAN.H11MO.0.D	-7	0.00399799	3.07446	0.471043	12	AAGGAGAGACAGAAAGCCACAAGGACCCTGAGACATAGCA	GGCAGACAGGCT	-
M42	IRX2_HUMAN.H11MO.0.D	-18	0.000223283	0.171705	0.171446	19	GCAAGATCTAACAAGGTAACTTATTACATTTTGTTGGAAT	ACATGGGTGGGCATGTTGG	+
M42	MNX1_HUMAN.H11MO.0.D	-20	0.000223283	0.171705	0.171446	19	GCAAGATCTAACAAGGTAACTTATTACATTTTGTTGGAAT	CTATTTTAATAACCCTTAA	+
M42	HXC10_HUMAN.H11MO.0.D	-21	0.000741421	0.570153	0.227717	19	GCAAGATCTAACAAGGTAACTTATTACATTTTGTTGGAAT	TTTTTAATTTTTTTATTAC	+
M42	BRAC_HUMAN.H11MO.0.A	-20	0.00119942	0.922352	0.306987	20	GCAAGATCTAACAAGGTAACTTATTACATTTTGTTGGAAT	ATTTCACACCTCCCTGCTAA	-
M42	TLX1_HUMAN.H11MO.0.D	-5	0.00143859	1.10628	0.315602	17	GCAAGATCTAACAAGGTAACTTATTACATTTTGTTGGAAT	CCTTGGCAACTTGCCAG	-
M44	HXC10_HUMAN.H11MO.0.D	-11	3.33875e-05	0.025675	0.0512725	19	CCTTAGTTAGGTGATACACTTTTTTGTGACTTCAAACACA	TTTTTAATTTTTTTATTAC	+
M44	MNX1_HUMAN.H11MO.0.D	-6	6.90597e-05	0.0531069	0.0530267	19	CCTTAGTTAGGTGATACACTTTTTTGTGACTTCAAACACA	CTATTTTAATAACCCTTAA	+
M44	IRX2_HUMAN.H11MO.0.D	-17	0.000563662	0.433456	0.173121	19	CCTTAGTTAGGTGATACACTTTTTTGTGACTTCAAACACA	ACATGGGTGGGCATGTTGG	+
M44	TLX1_HUMAN.H11MO.0.D	0	0.00163111	1.25432	0.357837	17	CCTTAGTTAGGTGATACACTTTTTTGTGACTTCAAACACA	CCTTGGCAACTTGCCAG	-
M46	MNX1_HUMAN.H11MO.0.D	-11	6.07948e-05	0.0467512	0.0934224	19	TTTAAAATGGACCTTATTATTTAACATCGACAAGCTTTAA	CTATTTTAATAACCCTTAA	+
M46	IRX2_HUMAN.H11MO.0.D	-3	0.000906454	0.697064	0.376412	19	TTTAAAATGGACCTTATTATTTAACATCGACAAGCTTTAA	CCAACATGCCCACCCATGT	-
M46	HXC10_HUMAN.H11MO.0.D	-16	0.000979803	0.753469	0.376412	19	TTTAAAATGGACCTTATTATTTAACATCGACAAGCTTTAA	TTTTTAATTTTTTTATTAC	+
M47	RXRA_HUMAN.H11MO.0.A	-20	0.000648697	0.498848	0.449395	20	GAGGGCATTGACTAGCTAATCTCTGCCTTTTGCGACTTAT	CTCTGACCTCTGCCTCCCCC	-
M47	MNX1_HUMAN.H11MO.0.D	-3	0.000964231	0.741494	0.449395	19	GAGGGCATTGACTAGCTAATCTCTGCCTTTTGCGACTTAT	TTAAGGGTTATTAAAATAG	-
M47	TLX1_HUMAN.H11MO.0.D	-5	0.00105322	0.809923	0.449395	17	GAGGGCATTGACTAGCTAATCTCTGCCTTTTGCGACTTAT	CCTTGGCAACTTGCCAG	-
M47	LYL1_HUMAN.H11MO.0.A	-11	0.0011831	0.909801	0.449395	14	GAGGGCATTGACTAGCTAATCTCTGCCTTTTGCGACTTAT	CCAGCTGTTTCCTG	+
M48	MNX1_HUMAN.H11MO.0.D	-3	0.000296411	0.22794	0.360233	19	ATGTGATAGCAGGTACAATGTCTGTTAACTTTTTAAACAT	CTATTTTAATAACCCTTAA	+
M48	IRX2_HUMAN.H11MO.0.D	-17	0.000574118	0.441497	0.360233	19	ATGTGATAGCAGGTACAATGTCTGTTAACTTTTTAAACAT	ACATGGGTGGGCATGTTGG	+
M48	HXC10_HUMAN.H11MO.0.D	-8	0.00100243	0.770871	0.360233	19	ATGTGATAGCAGGTACAATGTCTGTTAACTTTTTAAACAT	GTAATAAAAAAATTAAAAA	-
M49	MNX1_HUMAN.H11MO.0.D	-1	4.66772e-05	0.0358948	0.0430056	19	AAGATTCAAATAATATTGCTTATTGAAATATTTCATATGA	CTATTTTAATAACCCTTAA	+
M49	HXC10_HUMAN.H11MO.0.D	-19	0.000950143	0.73066	0.486689	19	AAGATTCAAATAATATTGCTTATTGAAATATTTCATATGA	GTAATAAAAAAATTAAAAA	-
M49	IRX2_HUMAN.H11MO.0.D	-6	0.00128708	0.989763	0.494458	19	AAGATTCAAATAATATTGCTTATTGAAATATTTCATATGA	ACATGGGTGGGCATGTTGG	+
M50	MNX1_HUMAN.H11MO.0.D	-12	1.39837e-05	0.0107534	0.0214604	19	AATTACGCTATTATTCTTTTTGAACTCTAAGCTAGGATTT	CTATTTTAATAACCCTTAA	+
M52	ZN667_HUMAN.H11MO.0.C	-9	0.000879706	0.676494	0.464076	19	CATTTAGAAACCAAGATTTAAATGAAACTAAACAAAAATG	GCTGAGCTTTTAAGGCCAC	-
M52	MNX1_HUMAN.H11MO.0.D	-13	0.00113189	0.870426	0.464076	19	CATTTAGAAACCAAGATTTAAATGAAACTAAACAAAAATG	CTATTTTAATAACCCTTAA	+
M52	Z324A_HUMAN.H11MO.0.C	-4	0.00119836	0.921536	0.464076	23	CATTTAGAAACCAAGATTTAAATGAAACTAAACAAAAATG	TGGCAGCAAAGGATGGTTTGATA	-
M52	ZN394_HUMAN.H11MO.0.C	-19	0.00120696	0.928152	0.464076	20	CATTTAGAAACCAAGATTTAAATGAAACTAAACAAAAATG	AGAATGGAATAGAATGGAAT	+
M53	MNX1_HUMAN.H11MO.0.D	-4	3.00487e-05	0.0231074	0.0461149	19	TTACCTACGGAAATGATTTTTATTCTGAAATAGCTTATAG	CTATTTTAATAACCCTTAA	+
M53	HXC10_HUMAN.H11MO.0.D	-4	0.000624144	0.479967	0.280514	19	TTACCTACGGAAATGATTTTTATTCTGAAATAGCTTATAG	GTAATAAAAAAATTAAAAA	-
M53	IRX2_HUMAN.H11MO.0.D	-11	0.000731137	0.562244	0.280514	19	TTACCTACGGAAATGATTTTTATTCTGAAATAGCTTATAG	CCAACATGCCCACCCATGT	-
M53	ZN394_HUMAN.H11MO.0.C	-3	0.00159492	1.2265	0.407948	20	TTACCTACGGAAATGATTTTTATTCTGAAATAGCTTATAG	AGAATGGAATAGAATGGAAT	+
M53	GATA1_HUMAN.H11MO.0.A	-29	0.00228318	1.75576	0.437992	11	TTACCTACGGAAATGATTTTTATTCTGAAATAGCTTATAG	CTGGCGGGGACAGATAAGA	+
M54	MNX1_HUMAN.H11MO.0.D	-21	1.23914e-05	0.00952902	0.019058	19	CAGATCTAAGTCAAATAATCCGGATTTACATGATTATTTT	CTATTTTAATAACCCTTAA	+
M54	IRX2_HUMAN.H11MO.0.D	-17	0.000280148	0.215434	0.143622	19	CAGATCTAAGTCAAATAATCCGGATTTACATGATTATTTT	ACATGGGTGGGCATGTTGG	+
M54	HXC10_HUMAN.H11MO.0.D	-15	0.000391341	0.300941	0.150471	19	CAGATCTAAGTCAAATAATCCGGATTTACATGATTATTTT	TTTTTAATTTTTTTATTAC	+
M54	ZN394_HUMAN.H11MO.0.C	-5	0.00175221	1.34745	0.448762	20	CAGATCTAAGTCAAATAATCCGGATTTACATGATTATTTT	AGAATGGAATAGAATGGAAT	+
M55	MNX1_HUMAN.H11MO.0.D	-11	0.000170951	0.131461	0.169284	19	TCAAAAGGGCCTTATCGGTGCAATAACCAGATTATATTTA	TTAAGGGTTATTAAAATAG	-
M55	IRX2_HUMAN.H11MO.0.D	0	0.000425733	0.327388	0.218072	19	TCAAAAGGGCCTTATCGGTGCAATAACCAGATTATATTTA	CCAACATGCCCACCCATGT	-
M57	MNX1_HUMAN.H11MO.0.D	-17	0.000363594	0.279604	0.355652	19	TTCCGGTTCCGCAGTGGCGAGCGGATATTGTTTGCGACTT	TTAAGGGTTATTAAAATAG	-
M57	IRX2_HUMAN.H11MO.0.D	-12	0.00046258	0.355724	0.355652	19	TTCCGGTTCCGCAGTGGCGAGCGGATATTGTTTGCGACTT	ACATGGGTGGGCATGTTGG	+
M58	MNX1_HUMAN.H11MO.0.D	-20	2.02608e-05	0.0155806	0.0187865	19	TAAATTTATCATATCTATTTAGGAGCCTCAGTTTAATTCT	TTAAGGGTTATTAAAATAG	-
M58	HXC10_HUMAN.H11MO.0.D	-3	0.000125906	0.0968216	0.0643237	19	TAAATTTATCATATCTATTTAGGAGCCTCAGTTTAATTCT	TTTTTAATTTTTTTATTAC	+
M58	BRAC_HUMAN.H11MO.0.A	-18	0.00132571	1.01947	0.406374	20	TAAATTTATCATATCTATTTAGGAGCCTCAGTTTAATTCT	TTAGCAGGGAGGTGTGAAAT	+
M58	DMBX1_HUMAN.H11MO.0.D	0	0.00236163	1.8161	0.42846	20	TAAATTTATCATATCTATTTAGGAGCCTCAGTTTAATTCT	TAATTATAATCTAATTAATT	+
M58	ZN394_HUMAN.H11MO.0.C	-17	0.00236163	1.8161	0.42846	20	TAAATTTATCATATCTATTTAGGAGCCTCAGTTTAATTCT	AGAATGGAATAGAATGGAAT	+
M58	HME2_HUMAN.H11MO.0.D	-12	0.00263312	2.02487	0.42846	11	TAAATTTATCATATCTATTTAGGAGCCTCAGTTTAATTCT	CCCTAATTACC	-
M58	IRX2_HUMAN.H11MO.0.D	1	0.00279552	2.14976	0.42846	18	TAAATTTATCATATCTATTTAGGAGCCTCAGTTTAATTCT	CCAACATGCCCACCCATGT	-
M59	MNX1_HUMAN.H11MO.0.D	-18	5.46943e-05	0.0420599	0.0839928	19	CTGTTATACAGTACTTAAGTCATTGCAGAAACTTCGACAC	CTATTTTAATAACCCTTAA	+
M59	IRX2_HUMAN.H11MO.0.D	-4	0.000291292	0.224004	0.14911	19	CTGTTATACAGTACTTAAGTCATTGCAGAAACTTCGACAC	CCAACATGCCCACCCATGT	-
M59	HXC10_HUMAN.H11MO.0.D	-2	0.000980353	0.753891	0.301101	19	CTGTTATACAGTACTTAAGTCATTGCAGAAACTTCGACAC	GTAATAAAAAAATTAAAAA	-
M61	MNX1_HUMAN.H11MO.0.D	-2	5.52874e-05	0.042516	0.0505896	19	GCTAAACCATTGATAAACTCGTCTGAAAAGAACTTCTAAA	TTAAGGGTTATTAAAATAG	-
M61	HXC10_HUMAN.H11MO.0.D	-20	0.000482537	0.371071	0.246845	19	GCTAAACCATTGATAAACTCGTCTGAAAAGAACTTCTAAA	GTAATAAAAAAATTAAAAA	-
M61	ZN394_HUMAN.H11MO.0.C	-9	0.000987194	0.759153	0.271361	20	GCTAAACCATTGATAAACTCGTCTGAAAAGAACTTCTAAA	AGAATGGAATAGAATGGAAT	+
M61	IRX2_HUMAN.H11MO.0.D	-16	0.00129801	0.998171	0.271361	19	GCTAAACCATTGATAAACTCGTCTGAAAAGAACTTCTAAA	ACATGGGTGGGCATGTTGG	+
M61	BRAC_HUMAN.H11MO.0.A	-9	0.00131721	1.01293	0.271361	20	GCTAAACCATTGATAAACTCGTCTGAAAAGAACTTCTAAA	ATTTCACACCTCCCTGCTAA	-
M61	AIRE_HUMAN.H11MO.0.C	-3	0.00246098	1.89249	0.37768	18	GCTAAACCATTGATAAACTCGTCTGAAAAGAACTTCTAAA	TTAACCAATATAACCAAT	-
M61	FOXD3_HUMAN.H11MO.0.D	-18	0.0033927	2.60899	0.473335	15	GCTAAACCATTGATAAACTCGTCTGAAAAGAACTTCTAAA	TGCTAAGTAAACAAA	-
M62	IRX2_HUMAN.H11MO.0.D	-20	0.000288919	0.222179	0.280744	19	GGTAAGCCTGGAAACACAAGCAATATCTCCCTCGTTCTTG	CCAACATGCCCACCCATGT	-
M62	MNX1_HUMAN.H11MO.0.D	-14	0.000438984	0.337579	0.280744	19	GGTAAGCCTGGAAACACAAGCAATATCTCCCTCGTTCTTG	CTATTTTAATAACCCTTAA	+
M62	FOXD3_HUMAN.H11MO.0.D	-6	0.000554325	0.426276	0.280744	15	GGTAAGCCTGGAAACACAAGCAATATCTCCCTCGTTCTTG	TTTGTTTACTTAGCA	+
M62	RXRA_HUMAN.H11MO.0.A	-15	0.000732696	0.563443	0.280744	20	GGTAAGCCTGGAAACACAAGCAATATCTCCCTCGTTCTTG	CTCTGACCTCTGCCTCCCCC	-
M62	HME2_HUMAN.H11MO.0.D	-20	0.00143935	1.10686	0.367674	11	GGTAAGCCTGGAAACACAAGCAATATCTCCCTCGTTCTTG	CCCTAATTACC	-
M62	ZN394_HUMAN.H11MO.0.C	-3	0.00242496	1.86479	0.464581	20	GGTAAGCCTGGAAACACAAGCAATATCTCCCTCGTTCTTG	AGAATGGAATAGAATGGAAT	+
M62	NR1D1_HUMAN.H11MO.0.B	-20	0.00285521	2.19565	0.48623	19	GGTAAGCCTGGAAACACAAGCAATATCTCCCTCGTTCTTG	CCTTCTGACCCACTTCCCT	-
M63	IRX2_HUMAN.H11MO.0.D	-11	3.21693e-06	0.00247382	0.00489234	19	GTCCAAGTGGCTCCACATGCCACAACGTCACATAATTCTT	CCAACATGCCCACCCATGT	-
M63	THAP1_HUMAN.H11MO.0.C	-17	0.00074874	0.575781	0.278029	22	GTCCAAGTGGCTCCACATGCCACAACGTCACATAATTCTT	CGCCGCCATCTTGGCTGCGGGC	+
M63	RXRA_HUMAN.H11MO.0.A	-5	0.000823774	0.633483	0.278029	20	GTCCAAGTGGCTCCACATGCCACAACGTCACATAATTCTT	GGGGGAGGCAGAGGTCAGAG	+
M63	PROX1_HUMAN.H11MO.0.D	-10	0.00094576	0.727289	0.278029	17	GTCCAAGTGGCTCCACATGCCACAACGTCACATAATTCTT	CCCAACCCGCCTTACCC	-
M63	ZN554_HUMAN.H11MO.0.C	-6	0.00102496	0.788194	0.278029	20	GTCCAAGTGGCTCCACATGCCACAACGTCACATAATTCTT	AGCACCCCACATGGCTCAGC	-
M63	CLOCK_HUMAN.H11MO.0.C	-9	0.00196143	1.50834	0.369974	14	GTCCAAGTGGCTCCACATGCCACAACGTCACATAATTCTT	TGTTCACGTGTCTG	-
M63	ZN563_HUMAN.H11MO.0.C	-5	0.00215718	1.65887	0.369974	21	GTCCAAGTGGCTCCACATGCCACAACGTCACATAATTCTT	GGGATCCTCACTGGCAGCTGC	+
M63	ZN667_HUMAN.H11MO.0.C	-4	0.00226662	1.74303	0.369974	19	GTCCAAGTGGCTCCACATGCCACAACGTCACATAATTCTT	GCTGAGCTTTTAAGGCCAC	-
M63	MNX1_HUMAN.H11MO.0.D	-1	0.00243274	1.87078	0.369974	19	GTCCAAGTGGCTCCACATGCCACAACGTCACATAATTCTT	TTAAGGGTTATTAAAATAG	-
M63	TLX1_HUMAN.H11MO.0.D	-14	0.00279343	2.14815	0.386208	17	GTCCAAGTGGCTCCACATGCCACAACGTCACATAATTCTT	CCTTGGCAACTTGCCAG	-
M63	NR1D1_HUMAN.H11MO.0.B	-12	0.00369307	2.83997	0.468039	19	GTCCAAGTGGCTCCACATGCCACAACGTCACATAATTCTT	CCTTCTGACCCACTTCCCT	-
M63	ZN264_HUMAN.H11MO.0.C	-9	0.0048215	3.70773	0.47486	24	GTCCAAGTGGCTCCACATGCCACAACGTCACATAATTCTT	TCTTATAAGGGCACTAATCCCATT	+
M63	ZN394_HUMAN.H11MO.0.C	-3	0.00531647	4.08837	0.47486	20	GTCCAAGTGGCTCCACATGCCACAACGTCACATAATTCTT	AGAATGGAATAGAATGGAAT	+
M63	PAX2_HUMAN.H11MO.0.D	-8	0.00533175	4.10012	0.47486	18	GTCCAAGTGGCTCCACATGCCACAACGTCACATAATTCTT	TGTCACGCATGACTGAAC	-
M63	RFX5_HUMAN.H11MO.0.A	-11	0.00604986	4.65234	0.47486	20	GTCCAAGTGGCTCCACATGCCACAACGTCACATAATTCTT	TCTGCCTAGCAACAGCTGAC	-
M63	THA_HUMAN.H11MO.0.C	-16	0.00620422	4.77105	0.47486	17	GTCCAAGTGGCTCCACATGCCACAACGTCACATAATTCTT	CTGACCTGAAGTGACCC	-
M63	Z324A_HUMAN.H11MO.0.C	1	0.00708571	5.44891	0.47486	22	GTCCAAGTGGCTCCACATGCCACAACGTCACATAATTCTT	TATCAAACCATCCTTTGCTGCCA	+
M63	ZFX_HUMAN.H11MO.1.A	-13	0.0071381	5.4892	0.47486	17	GTCCAAGTGGCTCCACATGCCACAACGTCACATAATTCTT	CCCCGGCCTCCGCCCCC	-
M63	ZN589_HUMAN.H11MO.0.D	-12	0.00715774	5.5043	0.47486	16	GTCCAAGTGGCTCCACATGCCACAACGTCACATAATTCTT	CCCACGGTTACTGCCG	+
M63	HME2_HUMAN.H11MO.0.D	-29	0.00758105	5.82982	0.47486	11	GTCCAAGTGGCTCCACATGCCACAACGTCACATAATTCTT	CCCTAATTACC	-
M63	NR1H3_HUMAN.H11MO.0.B	-3	0.00770118	5.92221	0.47486	19	GTCCAAGTGGCTCCACATGCCACAACGTCACATAATTCTT	CAGAGGTCACTGCAGGTCA	+
M63	BRAC_HUMAN.H11MO.0.A	-16	0.00780603	6.00284	0.47486	20	GTCCAAGTGGCTCCACATGCCACAACGTCACATAATTCTT	ATTTCACACCTCCCTGCTAA	-
M66	DMBX1_HUMAN.H11MO.0.D	-8	4.07115e-05	0.0313072	0.0573043	20	CGGCAACCCATCAATTGGAGTAACAGAACAAACCCTGCAC	ACTTAATTAGATTATAATTA	-
M66	ISX_HUMAN.H11MO.0.D	-10	0.000102288	0.0786593	0.0573043	16	CGGCAACCCATCAATTGGAGTAACAGAACAAACCCTGCAC	TTAATTAGCTTAAATT	+
M66	SHOX_HUMAN.H11MO.0.D	-10	0.000187347	0.14407	0.0573043	17	CGGCAACCCATCAATTGGAGTAACAGAACAAACCCTGCAC	CTAATTAGTTAATTTTT	+
M66	NFYA_HUMAN.H11MO.0.A	-8	0.000218417	0.167962	0.0573043	14	CGGCAACCCATCAATTGGAGTAACAGAACAAACCCTGCAC	TTCTGATTGGCTGA	-
M66	GBX1_HUMAN.H11MO.0.D	-10	0.000288607	0.221938	0.0573043	17	CGGCAACCCATCAATTGGAGTAACAGAACAAACCCTGCAC	CTAATTAGCTAAAATTT	+
M66	LHX9_HUMAN.H11MO.0.D	-10	0.000290447	0.223354	0.0573043	18	CGGCAACCCATCAATTGGAGTAACAGAACAAACCCTGCAC	CTAATTAGCTATTAATTA	+
M66	DLX1_HUMAN.H11MO.0.D	-11	0.000311622	0.239638	0.0573043	16	CGGCAACCCATCAATTGGAGTAACAGAACAAACCCTGCAC	TAATTAGCATAATTTA	-
M66	FOXP3_HUMAN.H11MO.0.D	-12	0.000317642	0.244267	0.0573043	9	CGGCAACCCATCAATTGGAGTAACAGAACAAACCCTGCAC	AATTTGTTT	+
M66	GBX2_HUMAN.H11MO.0.D	-10	0.000541179	0.416166	0.0781053	17	CGGCAACCCATCAATTGGAGTAACAGAACAAACCCTGCAC	CTAATTAGCCTTTAATT	+
M66	SHOX2_HUMAN.H11MO.0.D	-10	0.000541179	0.416166	0.0781053	17	CGGCAACCCATCAATTGGAGTAACAGAACAAACCCTGCAC	CTAATTAGTTAATTTTA	+
M66	NFYC_HUMAN.H11MO.0.A	-8	0.000765068	0.588337	0.10038	14	CGGCAACCCATCAATTGGAGTAACAGAACAAACCCTGCAC	CTCTGATTGGCTAG	-
M66	SOX8_HUMAN.H11MO.0.D	-7	0.000887097	0.682178	0.106691	16	CGGCAACCCATCAATTGGAGTAACAGAACAAACCCTGCAC	GCATCAATTGCAGTGA	-
M66	NKX61_HUMAN.H11MO.1.B	-10	0.00134798	1.03659	0.134469	7	CGGCAACCCATCAATTGGAGTAACAGAACAAACCCTGCAC	TTCATTA	-
M66	NFYB_HUMAN.H11MO.0.A	-8	0.0014559	1.11959	0.134469	13	CGGCAACCCATCAATTGGAGTAACAGAACAAACCCTGCAC	CTCTGATTGGCTG	-
M66	CDX2_HUMAN.H11MO.0.A	-9	0.00145902	1.12198	0.134469	12	CGGCAACCCATCAATTGGAGTAACAGAACAAACCCTGCAC	TTTTATTGCTGT	+
M66	DLX6_HUMAN.H11MO.0.D	-11	0.00151382	1.16413	0.134469	15	CGGCAACCCATCAATTGGAGTAACAGAACAAACCCTGCAC	TAATTACCTTAATTT	-
M66	HXD4_HUMAN.H11MO.0.D	-10	0.00158391	1.21803	0.134469	8	CGGCAACCCATCAATTGGAGTAACAGAACAAACCCTGCAC	TTAATTGA	+
M66	DLX4_HUMAN.H11MO.0.D	-11	0.00222646	1.71215	0.178518	16	CGGCAACCCATCAATTGGAGTAACAGAACAAACCCTGCAC	TAATTACCCTAAATTT	+
M66	SOX21_HUMAN.H11MO.0.D	-8	0.00269368	2.07144	0.184419	16	CGGCAACCCATCAATTGGAGTAACAGAACAAACCCTGCAC	AAACAATGGTATTGTT	+
M66	RAX2_HUMAN.H11MO.0.D	-10	0.00273032	2.09962	0.184419	12	CGGCAACCCATCAATTGGAGTAACAGAACAAACCCTGCAC	CTAATTAAATTA	+
M66	LBX2_HUMAN.H11MO.0.D	-9	0.00282122	2.16952	0.184419	11	CGGCAACCCATCAATTGGAGTAACAGAACAAACCCTGCAC	GTTAATTAGGT	+
M66	ESX1_HUMAN.H11MO.0.D	-9	0.00313293	2.40923	0.184419	17	CGGCAACCCATCAATTGGAGTAACAGAACAAACCCTGCAC	GCTAATTAGCAATAATT	+
M66	ARX_HUMAN.H11MO.0.D	-10	0.00328496	2.52613	0.184419	13	CGGCAACCCATCAATTGGAGTAACAGAACAAACCCTGCAC	CTAATTAAATTAA	-
M66	VSX1_HUMAN.H11MO.0.D	-11	0.00339934	2.61409	0.184419	14	CGGCAACCCATCAATTGGAGTAACAGAACAAACCCTGCAC	TAATTAGCTAATTT	+
M66	VENTX_HUMAN.H11MO.0.D	-8	0.00343464	2.64124	0.184419	19	CGGCAACCCATCAATTGGAGTAACAGAACAAACCCTGCAC	CGCTAATTGGTTTCTAATT	+
M66	ONEC2_HUMAN.H11MO.0.D	-1	0.0034936	2.68657	0.184419	21	CGGCAACCCATCAATTGGAGTAACAGAACAAACCCTGCAC	GTCTTGTTATTGATTTTTTTT	+
M66	CPEB1_HUMAN.H11MO.0.D	-8	0.0035421	2.72388	0.184419	17	CGGCAACCCATCAATTGGAGTAACAGAACAAACCCTGCAC	TTTTTATTTTTTTTTTT	+
M66	EMX1_HUMAN.H11MO.0.D	-11	0.00357826	2.75168	0.184419	12	CGGCAACCCATCAATTGGAGTAACAGAACAAACCCTGCAC	TAATTAGCTAAT	+
M66	STAT1_HUMAN.H11MO.1.A	-7	0.00386112	2.9692	0.184419	19	CGGCAACCCATCAATTGGAGTAACAGAACAAACCCTGCAC	CTTTCAGTTTCATTTTCTT	-
M66	GSX1_HUMAN.H11MO.0.D	-11	0.00398495	3.06442	0.184419	15	CGGCAACCCATCAATTGGAGTAACAGAACAAACCCTGCAC	TAATTAGTTTTTAAT	+
M66	LHX4_HUMAN.H11MO.0.D	-10	0.00398862	3.06725	0.184419	11	CGGCAACCCATCAATTGGAGTAACAGAACAAACCCTGCAC	CTAATTAACTT	-
M66	LHX2_HUMAN.H11MO.0.A	-8	0.00408899	3.14443	0.184419	12	CGGCAACCCATCAATTGGAGTAACAGAACAAACCCTGCAC	TTTTAATTAGTT	+
M66	NOTO_HUMAN.H11MO.0.D	-9	0.00427046	3.28398	0.185462	11	CGGCAACCCATCAATTGGAGTAACAGAACAAACCCTGCAC	GTTAATTAGGT	+
M66	EMX2_HUMAN.H11MO.0.D	-11	0.00436912	3.35985	0.185462	12	CGGCAACCCATCAATTGGAGTAACAGAACAAACCCTGCAC	TAATTAGCTAAT	+
M66	FOXI1_HUMAN.H11MO.0.B	-8	0.0053206	4.09154	0.219398	12	CGGCAACCCATCAATTGGAGTAACAGAACAAACCCTGCAC	CTCTGATTGGTC	+
M66	PO3F4_HUMAN.H11MO.0.D	-11	0.00573203	4.40793	0.225352	17	CGGCAACCCATCAATTGGAGTAACAGAACAAACCCTGCAC	TAATTTGCATAATTTAT	+
M66	STAT2_HUMAN.H11MO.0.A	-7	0.00577728	4.44273	0.225352	19	CGGCAACCCATCAATTGGAGTAACAGAACAAACCCTGCAC	CTTTCAGTTTCATTTTCCT	-
M66	HMX2_HUMAN.H11MO.0.D	-9	0.00597927	4.59806	0.227093	11	CGGCAACCCATCAATTGGAGTAACAGAACAAACCCTGCAC	TTTAATTGGTT	+
M66	VAX1_HUMAN.H11MO.0.D	-9	0.00675754	5.19655	0.243385	18	CGGCAACCCATCAATTGGAGTAACAGAACAAACCCTGCAC	GGTAATTAGGGTTAATTA	+
M66	HXB3_HUMAN.H11MO.0.D	-10	0.00680965	5.23662	0.243385	14	CGGCAACCCATCAATTGGAGTAACAGAACAAACCCTGCAC	TTAATTAGTTTTTA	+
M66	SOX11_HUMAN.H11MO.0.D	-8	0.0071611	5.50689	0.243385	16	CGGCAACCCATCAATTGGAGTAACAGAACAAACCCTGCAC	GAACAATTGCATTGTT	-
M66	PO2F3_HUMAN.H11MO.0.D	-10	0.00724195	5.56906	0.243385	14	CGGCAACCCATCAATTGGAGTAACAGAACAAACCCTGCAC	CAAATTTGCATAAC	-
M66	HMX3_HUMAN.H11MO.0.D	-8	0.00728981	5.60587	0.243385	11	CGGCAACCCATCAATTGGAGTAACAGAACAAACCCTGCAC	CGTTAATTGCT	+
M66	LHX8_HUMAN.H11MO.0.D	-8	0.00757339	5.82394	0.243385	18	CGGCAACCCATCAATTGGAGTAACAGAACAAACCCTGCAC	CGCTAATTACAATTAATT	+
M66	BARX2_HUMAN.H11MO.0.D	-7	0.00758869	5.8357	0.243385	10	CGGCAACCCATCAATTGGAGTAACAGAACAAACCCTGCAC	TCATTAATTG	+
M66	HXA5_HUMAN.H11MO.0.D	-10	0.00812255	6.24624	0.246332	10	CGGCAACCCATCAATTGGAGTAACAGAACAAACCCTGCAC	TTGATTAATG	+
M66	CEBPZ_HUMAN.H11MO.0.D	-9	0.00886301	6.81566	0.246332	11	CGGCAACCCATCAATTGGAGTAACAGAACAAACCCTGCAC	GCTGATTGGCT	+
M66	MIXL1_HUMAN.H11MO.0.D	-9	0.00886301	6.81566	0.246332	11	CGGCAACCCATCAATTGGAGTAACAGAACAAACCCTGCAC	GTTAATTAGAT	+
M66	PHX2B_HUMAN.H11MO.0.D	-11	0.00886301	6.81566	0.246332	11	CGGCAACCCATCAATTGGAGTAACAGAACAAACCCTGCAC	TAATTAAATTA	-
M66	HBP1_HUMAN.H11MO.0.D	-9	0.0090435	6.95445	0.246332	9	CGGCAACCCATCAATTGGAGTAACAGAACAAACCCTGCAC	ATTCATTGA	+
M66	PO2F1_HUMAN.H11MO.0.C	-5	0.0090546	6.96299	0.246332	16	CGGCAACCCATCAATTGGAGTAACAGAACAAACCCTGCAC	TTATTTGCATTCGATT	-
M66	HNF6_HUMAN.H11MO.0.B	-6	0.00945378	7.26996	0.246332	11	CGGCAACCCATCAATTGGAGTAACAGAACAAACCCTGCAC	TTTATTGATTT	+
M66	ZBT49_HUMAN.H11MO.0.D	-10	0.00945378	7.26996	0.246332	11	CGGCAACCCATCAATTGGAGTAACAGAACAAACCCTGCAC	CCAATTAGCGC	-
M66	LMX1A_HUMAN.H11MO.0.D	-7	0.00955316	7.34638	0.246332	19	CGGCAACCCATCAATTGGAGTAACAGAACAAACCCTGCAC	TAATTAATTATGTAATTAT	+
M66	PO4F2_HUMAN.H11MO.0.D	-8	0.00969561	7.45592	0.246332	13	CGGCAACCCATCAATTGGAGTAACAGAACAAACCCTGCAC	TATTAATGAGCTG	+
M66	ONEC3_HUMAN.H11MO.0.D	-8	0.0100701	7.74393	0.246332	12	CGGCAACCCATCAATTGGAGTAACAGAACAAACCCTGCAC	TATTGATTTTTT	+
M66	ALX3_HUMAN.H11MO.0.D	-11	0.0100809	7.7522	0.246332	11	CGGCAACCCATCAATTGGAGTAACAGAACAAACCCTGCAC	TAATTAAATTA	+
M66	MEOX1_HUMAN.H11MO.0.D	-9	0.0101668	7.81825	0.246332	16	CGGCAACCCATCAATTGGAGTAACAGAACAAACCCTGCAC	GGTAATTAGCGTTAAT	+
M66	P5F1B_HUMAN.H11MO.0.D	-11	0.0101668	7.81825	0.246332	16	CGGCAACCCATCAATTGGAGTAACAGAACAAACCCTGCAC	TAATTTGCATATTCAT	+
M66	HME1_HUMAN.H11MO.0.D	-9	0.0102408	7.87516	0.246332	17	CGGCAACCCATCAATTGGAGTAACAGAACAAACCCTGCAC	GCTAATTACCCAATTAT	+
M66	ARI3A_HUMAN.H11MO.0.D	-9	0.0104203	8.01322	0.246542	22	CGGCAACCCATCAATTGGAGTAACAGAACAAACCCTGCAC	TTTAATTTGATTTCGATTAATT	-
M66	PO2F2_HUMAN.H11MO.0.A	-12	0.0107464	8.26395	0.250155	11	CGGCAACCCATCAATTGGAGTAACAGAACAAACCCTGCAC	CATTTGCATAT	-
M66	BSH_HUMAN.H11MO.0.D	-11	0.0110603	8.50534	0.253375	14	CGGCAACCCATCAATTGGAGTAACAGAACAAACCCTGCAC	CAATTAACTCATTA	-
M66	ALX4_HUMAN.H11MO.0.D	-10	0.0114018	8.768	0.257119	12	CGGCAACCCATCAATTGGAGTAACAGAACAAACCCTGCAC	TTAATTAAATTA	+
M66	ZFP82_HUMAN.H11MO.0.C	-9	0.0116211	8.93661	0.258031	24	CGGCAACCCATCAATTGGAGTAACAGAACAAACCCTGCAC	TTCCATTTCACTAATTCTCTCTTC	+
M66	HXD9_HUMAN.H11MO.0.D	-11	0.0121256	9.32456	0.26268	10	CGGCAACCCATCAATTGGAGTAACAGAACAAACCCTGCAC	CAATTAAACT	-
M66	HXB4_HUMAN.H11MO.0.B	-10	0.0122809	9.444	0.26268	8	CGGCAACCCATCAATTGGAGTAACAGAACAAACCCTGCAC	GCCATTAA	-
M66	PRRX2_HUMAN.H11MO.0.C	-11	0.0123765	9.5175	0.26268	7	CGGCAACCCATCAATTGGAGTAACAGAACAAACCCTGCAC	CAATTAA	-
M66	ISL1_HUMAN.H11MO.0.A	-10	0.0127074	9.77195	0.264151	9	CGGCAACCCATCAATTGGAGTAACAGAACAAACCCTGCAC	TCCATTAGC	-
M66	ALX1_HUMAN.H11MO.0.B	-10	0.0128952	9.91642	0.264151	12	CGGCAACCCATCAATTGGAGTAACAGAACAAACCCTGCAC	ATAATTGGATTA	+
M66	PHX2A_HUMAN.H11MO.0.D	-11	0.0129948	9.99304	0.264151	11	CGGCAACCCATCAATTGGAGTAACAGAACAAACCCTGCAC	TAATTAAATTA	-
M66	PO5F1_HUMAN.H11MO.0.A	-13	0.0143092	11.0038	0.276047	16	CGGCAACCCATCAATTGGAGTAACAGAACAAACCCTGCAC	ATTTGCATAACAAAGG	-
M66	HMX1_HUMAN.H11MO.0.D	-9	0.0143435	11.0302	0.276047	17	CGGCAACCCATCAATTGGAGTAACAGAACAAACCCTGCAC	GTTAATTGTTTTTTAAT	+
M66	PO3F3_HUMAN.H11MO.0.D	-11	0.0143435	11.0302	0.276047	17	CGGCAACCCATCAATTGGAGTAACAGAACAAACCCTGCAC	AAATTTGCATAATTTAT	-
M66	PROP1_HUMAN.H11MO.0.D	-11	0.0147277	11.3256	0.276047	11	CGGCAACCCATCAATTGGAGTAACAGAACAAACCCTGCAC	TAATTGAATTA	+
M66	RX_HUMAN.H11MO.0.D	-10	0.0147277	11.3256	0.276047	11	CGGCAACCCATCAATTGGAGTAACAGAACAAACCCTGCAC	TTAATTAGCAA	+
M66	SOX17_HUMAN.H11MO.0.C	-10	0.0147277	11.3256	0.276047	11	CGGCAACCCATCAATTGGAGTAACAGAACAAACCCTGCAC	GCCATTGTTTT	+
M66	TFE2_HUMAN.H11MO.0.A	-29	0.0156719	12.0517	0.28998	11	CGGCAACCCATCAATTGGAGTAACAGAACAAACCCTGCAC	CACAGCTGCAG	+
M66	PAX7_HUMAN.H11MO.0.D	-12	0.0166719	12.8207	0.30077	11	CGGCAACCCATCAATTGGAGTAACAGAACAAACCCTGCAC	TAATTGATTAT	+
M66	NKX62_HUMAN.H11MO.0.D	-9	0.0166719	12.8207	0.30077	11	CGGCAACCCATCAATTGGAGTAACAGAACAAACCCTGCAC	GGTAATTAATT	-
M66	NANOG_HUMAN.H11MO.0.A	-13	0.0169217	13.0128	0.301508	17	CGGCAACCCATCAATTGGAGTAACAGAACAAACCCTGCAC	ATTTGCATAACAAAGGA	-
M66	HXC10_HUMAN.H11MO.0.D	-10	0.0172612	13.2738	0.303805	19	CGGCAACCCATCAATTGGAGTAACAGAACAAACCCTGCAC	GTAATAAAAAAATTAAAAA	-
M66	DUX4_HUMAN.H11MO.0.A	-11	0.0177304	13.6347	0.308305	11	CGGCAACCCATCAATTGGAGTAACAGAACAAACCCTGCAC	TGATTAGGTTA	+
M66	NOBOX_HUMAN.H11MO.0.C	-10	0.0188982	14.5327	0.312058	9	CGGCAACCCATCAATTGGAGTAACAGAACAAACCCTGCAC	CTAATTGGT	+
M66	SOX7_HUMAN.H11MO.0.D	-8	0.0188988	14.5332	0.312058	16	CGGCAACCCATCAATTGGAGTAACAGAACAAACCCTGCAC	AAACAATTTCATTGTT	-
M66	MSX2_HUMAN.H11MO.0.D	-11	0.0195361	15.0233	0.312058	7	CGGCAACCCATCAATTGGAGTAACAGAACAAACCCTGCAC	TAATTGT	+
M66	ZN394_HUMAN.H11MO.0.C	-8	0.0198287	15.2483	0.312058	20	CGGCAACCCATCAATTGGAGTAACAGAACAAACCCTGCAC	ATTCCATTCTATTCCATTCT	-
M66	Z354A_HUMAN.H11MO.0.C	1	0.0198302	15.2495	0.312058	23	CGGCAACCCATCAATTGGAGTAACAGAACAAACCCTGCAC	ATTTAGTCCATTTACATTTAATGT	+
M66	GSX2_HUMAN.H11MO.0.D	-10	0.0199657	15.3536	0.312058	16	CGGCAACCCATCAATTGGAGTAACAGAACAAACCCTGCAC	TTAATTAGTTTTTAAT	+
M66	PDX1_HUMAN.H11MO.1.A	-10	0.0201669	15.5083	0.312058	9	CGGCAACCCATCAATTGGAGTAACAGAACAAACCCTGCAC	ATAATTAAT	-
M66	BATF_HUMAN.H11MO.0.A	-6	0.0203069	15.616	0.312058	18	CGGCAACCCATCAATTGGAGTAACAGAACAAACCCTGCAC	ACTTTCGATATGACTCAT	+
M66	VSX2_HUMAN.H11MO.0.D	-10	0.0208655	16.0456	0.312058	12	CGGCAACCCATCAATTGGAGTAACAGAACAAACCCTGCAC	TTAATTAGCTTC	+
M66	CUX1_HUMAN.H11MO.0.C	-3	0.0209671	16.1237	0.312058	14	CGGCAACCCATCAATTGGAGTAACAGAACAAACCCTGCAC	AGGGGGATCGATGG	+
M66	SOX18_HUMAN.H11MO.0.D	-7	0.0212686	16.3555	0.312058	19	CGGCAACCCATCAATTGGAGTAACAGAACAAACCCTGCAC	GAACCCATTGTTCTTTTCC	+
M66	NKX23_HUMAN.H11MO.0.D	-9	0.0212892	16.3714	0.312058	11	CGGCAACCCATCAATTGGAGTAACAGAACAAACCCTGCAC	GTTAAGTGGTT	+
M66	DRGX_HUMAN.H11MO.0.D	-11	0.0212892	16.3714	0.312058	11	CGGCAACCCATCAATTGGAGTAACAGAACAAACCCTGCAC	TAATTAAATTA	-
M66	MSX1_HUMAN.H11MO.0.D	0	0.0214058	16.461	0.312058	18	CGGCAACCCATCAATTGGAGTAACAGAACAAACCCTGCAC	TAATTGGTTTTTAATTGG	+
M66	HXC9_HUMAN.H11MO.0.C	-9	0.0216249	16.6295	0.3121	10	CGGCAACCCATCAATTGGAGTAACAGAACAAACCCTGCAC	TTTTATTGCC	+
M66	PAX4_HUMAN.H11MO.0.D	-9	0.0221316	17.0192	0.316251	12	CGGCAACCCATCAATTGGAGTAACAGAACAAACCCTGCAC	GCGAATTAGTTA	-
M66	UNC4_HUMAN.H11MO.0.D	-11	0.0226144	17.3905	0.316874	11	CGGCAACCCATCAATTGGAGTAACAGAACAAACCCTGCAC	TAATTAAATTA	-
M66	TCF7_HUMAN.H11MO.0.A	-9	0.0235073	18.0771	0.326219	16	CGGCAACCCATCAATTGGAGTAACAGAACAAACCCTGCAC	TTCCTTTGATGTGGTT	-
M66	HXA2_HUMAN.H11MO.0.D	-9	0.025495	19.6057	0.338988	11	CGGCAACCCATCAATTGGAGTAACAGAACAAACCCTGCAC	GGTAATTAGCG	+
M66	SMCA5_HUMAN.H11MO.0.C	-7	0.025907	19.9224	0.338988	15	CGGCAACCCATCAATTGGAGTAACAGAACAAACCCTGCAC	GATTCCATTCCATTC	-
M66	SOX9_HUMAN.H11MO.1.B	-11	0.0260649	20.0439	0.338988	9	CGGCAACCCATCAATTGGAGTAACAGAACAAACCCTGCAC	CCATTGTTT	+
M66	PBX1_HUMAN.H11MO.1.C	-12	0.0273547	21.0357	0.348265	15	CGGCAACCCATCAATTGGAGTAACAGAACAAACCCTGCAC	AATTTGATTGATGGG	+
M66	PBX2_HUMAN.H11MO.0.C	-11	0.0273547	21.0357	0.348265	15	CGGCAACCCATCAATTGGAGTAACAGAACAAACCCTGCAC	TAAATTGATTGATGG	+
M66	IRF7_HUMAN.H11MO.0.C	-8	0.0277306	21.3248	0.348265	10	CGGCAACCCATCAATTGGAGTAACAGAACAAACCCTGCAC	TTTCACTTTC	-
M66	HXC8_HUMAN.H11MO.0.D	-5	0.0277503	21.34	0.348265	14	CGGCAACCCATCAATTGGAGTAACAGAACAAACCCTGCAC	GGGCATCAATCAAA	-
M66	ZN214_HUMAN.H11MO.0.C	5	0.0285123	21.926	0.354743	17	CGGCAACCCATCAATTGGAGTAACAGAACAAACCCTGCAC	TCCTTTTTGAGGCCTTTGATGA	+
M66	VAX2_HUMAN.H11MO.0.D	-8	0.029126	22.3979	0.359281	16	CGGCAACCCATCAATTGGAGTAACAGAACAAACCCTGCAC	CACTAATTACCCTAAT	-
M66	TEAD4_HUMAN.H11MO.0.A	-11	0.0296161	22.7748	0.362231	13	CGGCAACCCATCAATTGGAGTAACAGAACAAACCCTGCAC	ACATTCCTGGCAT	+
M66	CUX2_HUMAN.H11MO.0.D	-10	0.0304514	23.4171	0.36624	11	CGGCAACCCATCAATTGGAGTAACAGAACAAACCCTGCAC	TTCATTGATTT	-
M66	IRF1_HUMAN.H11MO.0.A	-4	0.031201	23.9936	0.370755	20	CGGCAACCCATCAATTGGAGTAACAGAACAAACCCTGCAC	TTACTTTCACTTTCATTTTC	-
M66	DLX3_HUMAN.H11MO.0.C	-9	0.0313415	24.1016	0.370755	10	CGGCAACCCATCAATTGGAGTAACAGAACAAACCCTGCAC	TGTAATTATC	-
M66	ZN713_HUMAN.H11MO.0.D	-9	0.0319581	24.5758	0.370755	19	CGGCAACCCATCAATTGGAGTAACAGAACAAACCCTGCAC	TTTCGTGTCATTTTTCTAT	-
M66	DLX5_HUMAN.H11MO.0.D	-6	0.0322901	24.8311	0.370755	11	CGGCAACCCATCAATTGGAGTAACAGAACAAACCCTGCAC	ACCTATAATTA	-
M66	LMX1B_HUMAN.H11MO.0.D	-7	0.0323682	24.8911	0.370755	18	CGGCAACCCATCAATTGGAGTAACAGAACAAACCCTGCAC	TAATTAATTGATTTATTT	+
M66	HXD8_HUMAN.H11MO.0.D	-11	0.0342296	26.3226	0.382959	11	CGGCAACCCATCAATTGGAGTAACAGAACAAACCCTGCAC	TAATTTGCATA	+
M66	ZN140_HUMAN.H11MO.0.C	-1	0.0346762	26.666	0.38497	24	CGGCAACCCATCAATTGGAGTAACAGAACAAACCCTGCAC	TATGACCCAGCAATTCCGCTCCTA	+
M66	HXB6_HUMAN.H11MO.0.D	-9	0.0350134	26.9253	0.385747	13	CGGCAACCCATCAATTGGAGTAACAGAACAAACCCTGCAC	AATGATTGATGCA	+
M66	HXB13_HUMAN.H11MO.0.A	-9	0.0353765	27.2045	0.386795	10	CGGCAACCCATCAATTGGAGTAACAGAACAAACCCTGCAC	TTTTATTGGC	+
M66	ISL2_HUMAN.H11MO.0.D	-8	0.0362749	27.8954	0.390698	11	CGGCAACCCATCAATTGGAGTAACAGAACAAACCCTGCAC	CGTTAATTGCT	+
M66	BARX1_HUMAN.H11MO.0.D	-11	0.0371398	28.5605	0.39705	12	CGGCAACCCATCAATTGGAGTAACAGAACAAACCCTGCAC	CTAATTGTTTTT	+
M66	GATA5_HUMAN.H11MO.0.D	0	0.037455	28.8029	0.397476	17	CGGCAACCCATCAATTGGAGTAACAGAACAAACCCTGCAC	ATCTAAGTTATCTCTTA	-
M66	NR1I2_HUMAN.H11MO.0.C	-9	0.0389679	29.9663	0.410512	19	CGGCAACCCATCAATTGGAGTAACAGAACAAACCCTGCAC	CTGAACTTTTTTGACCTCA	-
M66	HMGA1_HUMAN.H11MO.0.D	-11	0.0427081	32.8425	0.431121	7	CGGCAACCCATCAATTGGAGTAACAGAACAAACCCTGCAC	GTATTTT	+
M66	MNX1_HUMAN.H11MO.0.D	-11	0.0429717	33.0453	0.431121	19	CGGCAACCCATCAATTGGAGTAACAGAACAAACCCTGCAC	CTATTTTAATAACCCTTAA	+
M66	NKX61_HUMAN.H11MO.0.B	3	0.0429717	33.0453	0.431121	16	CGGCAACCCATCAATTGGAGTAACAGAACAAACCCTGCAC	GATTAATGGGAATTTAATG	+
M66	ZN582_HUMAN.H11MO.0.C	-6	0.043432	33.3992	0.431121	24	CGGCAACCCATCAATTGGAGTAACAGAACAAACCCTGCAC	CGAATGGAATCGAATGCAATCAAC	+
M66	TWST1_HUMAN.H11MO.0.A	-11	0.0436202	33.5439	0.431121	17	CGGCAACCCATCAATTGGAGTAACAGAACAAACCCTGCAC	ACATCTGGTTTTAATTA	+
M66	MEIS1_HUMAN.H11MO.0.A	-6	0.0464059	35.6861	0.44439	12	CGGCAACCCATCAATTGGAGTAACAGAACAAACCCTGCAC	GCCATAAATCAT	-
M66	SOX1_HUMAN.H11MO.0.D	-8	0.0464946	35.7543	0.44439	16	CGGCAACCCATCAATTGGAGTAACAGAACAAACCCTGCAC	GATGAATGTTATTCAT	+
M66	PAX8_HUMAN.H11MO.0.D	-10	0.0476518	36.6442	0.449383	14	CGGCAACCCATCAATTGGAGTAACAGAACAAACCCTGCAC	GTCACTGAAGCGGG	+
M66	HXA13_HUMAN.H11MO.0.C	-7	0.0482689	37.1188	0.449383	11	CGGCAACCCATCAATTGGAGTAACAGAACAAACCCTGCAC	GGTTTTATTGG	+
M66	BHE22_HUMAN.H11MO.0.D	-10	0.0485738	37.3532	0.449383	13	CGGCAACCCATCAATTGGAGTAACAGAACAAACCCTGCAC	ACCATATGTTTTT	+
M66	TF7L1_HUMAN.H11MO.0.B	-9	0.0485738	37.3532	0.449383	13	CGGCAACCCATCAATTGGAGTAACAGAACAAACCCTGCAC	TGCCTTTGATGTT	+
M66	LHX3_HUMAN.H11MO.0.C	-9	0.0485738	37.3532	0.449383	13	CGGCAACCCATCAATTGGAGTAACAGAACAAACCCTGCAC	ATTAATTAATTTT	-
M66	ASCL1_HUMAN.H11MO.0.A	-28	0.050224	38.6223	0.461691	12	CGGCAACCCATCAATTGGAGTAACAGAACAAACCCTGCAC	CTGCACCTGCTCCC	+
M66	HXB8_HUMAN.H11MO.0.C	-10	0.0510601	39.2652	0.46403	11	CGGCAACCCATCAATTGGAGTAACAGAACAAACCCTGCAC	TTGATTAATGC	+
M66	OLIG2_HUMAN.H11MO.0.B	-11	0.0531589	40.8792	0.464675	18	CGGCAACCCATCAATTGGAGTAACAGAACAAACCCTGCAC	CCAGCTGTTTCCCTTCTG	+
M66	HXB7_HUMAN.H11MO.0.C	-10	0.0534899	41.1337	0.464675	10	CGGCAACCCATCAATTGGAGTAACAGAACAAACCCTGCAC	TTGATTAATG	+
M66	TBP_HUMAN.H11MO.0.A	-7	0.0534899	41.1337	0.464675	10	CGGCAACCCATCAATTGGAGTAACAGAACAAACCCTGCAC	CCTTTTATAG	-
M66	PIT1_HUMAN.H11MO.0.C	-5	0.0540518	41.5658	0.464675	13	CGGCAACCCATCAATTGGAGTAACAGAACAAACCCTGCAC	ATATATTCATGAG	-
M66	OSR2_HUMAN.H11MO.0.C	-30	0.0540902	41.5954	0.464675	10	CGGCAACCCATCAATTGGAGTAACAGAACAAACCCTGCAC	GCTGCTGCTTCTGCTG	+
M66	BC11A_HUMAN.H11MO.0.A	-7	0.0559504	43.0258	0.475	17	CGGCAACCCATCAATTGGAGTAACAGAACAAACCCTGCAC	TTTTCACTTCCTCTTTT	-
M66	SOX2_HUMAN.H11MO.1.A	-10	0.0568587	43.7244	0.479889	16	CGGCAACCCATCAATTGGAGTAACAGAACAAACCCTGCAC	TCCTTTGTTATGCAAA	+
M66	ASCL2_HUMAN.H11MO.0.D	-30	0.0577717	44.4264	0.484151	9	CGGCAACCCATCAATTGGAGTAACAGAACAAACCCTGCAC	CCAGCTGCT	+
M66	LEF1_HUMAN.H11MO.0.A	-10	0.0587056	45.1446	0.484151	14	CGGCAACCCATCAATTGGAGTAACAGAACAAACCCTGCAC	TCCTTTGATTTGCT	+
M66	PO3F1_HUMAN.H11MO.0.C	-8	0.0587056	45.1446	0.484151	14	CGGCAACCCATCAATTGGAGTAACAGAACAAACCCTGCAC	TTTGCATTACAATG	-
M66	CDX1_HUMAN.H11MO.0.C	-13	0.0595962	45.8295	0.486402	8	CGGCAACCCATCAATTGGAGTAACAGAACAAACCCTGCAC	ATTTATGT	+
M66	GFI1_HUMAN.H11MO.0.C	-7	0.0600129	46.1499	0.486402	10	CGGCAACCCATCAATTGGAGTAACAGAACAAACCCTGCAC	GCTGTGATTT	+
M66	MEOX2_HUMAN.H11MO.0.D	-10	0.0603266	46.3911	0.486402	11	CGGCAACCCATCAATTGGAGTAACAGAACAAACCCTGCAC	TTAATTATGAT	+
M67	MNX1_HUMAN.H11MO.0.D	-10	6.11378e-05	0.0470149	0.0939494	19	CCCAGTTATCCGAAATTGTACTCACTTAGATATGTATTAA	CTATTTTAATAACCCTTAA	+
M67	IRX2_HUMAN.H11MO.0.D	-16	0.0002617	0.201247	0.13405	19	CCCAGTTATCCGAAATTGTACTCACTTAGATATGTATTAA	CCAACATGCCCACCCATGT	-
M67	ZN394_HUMAN.H11MO.0.C	-11	0.000773313	0.594678	0.297084	20	CCCAGTTATCCGAAATTGTACTCACTTAGATATGTATTAA	AGAATGGAATAGAATGGAAT	+
M67	HXC10_HUMAN.H11MO.0.D	-11	0.00145431	1.11836	0.372468	19	CCCAGTTATCCGAAATTGTACTCACTTAGATATGTATTAA	GTAATAAAAAAATTAAAAA	-
M69	MNX1_HUMAN.H11MO.0.D	-5	5.89105e-05	0.0453022	0.0901509	19	TTTTTTTATTTTAATATTTATAAATAAATTTTTCCCGAGA	CTATTTTAATAACCCTTAA	+
M71	MNX1_HUMAN.H11MO.0.D	-21	1.78514e-05	0.0137277	0.0274319	19	GGATCCTTATATAACAAGATGTCATTTTAAGTACTCATAT	CTATTTTAATAACCCTTAA	+
M71	IRX2_HUMAN.H11MO.0.D	-13	5.96415e-05	0.0458643	0.0458251	19	GGATCCTTATATAACAAGATGTCATTTTAAGTACTCATAT	CCAACATGCCCACCCATGT	-
M71	HXC10_HUMAN.H11MO.0.D	-15	0.00085609	0.658334	0.263108	19	GGATCCTTATATAACAAGATGTCATTTTAAGTACTCATAT	TTTTTAATTTTTTTATTAC	+
M71	ZN394_HUMAN.H11MO.0.C	-8	0.00128702	0.989722	0.329625	20	GGATCCTTATATAACAAGATGTCATTTTAAGTACTCATAT	ATTCCATTCTATTCCATTCT	-
M72	MNX1_HUMAN.H11MO.0.D	-15	0.000187274	0.144014	0.170147	19	GTTTTAAAATCCAGATAATCCCCATTTTGAAGTTTATATC	TTAAGGGTTATTAAAATAG	-
M72	IRX2_HUMAN.H11MO.0.D	-9	0.000424409	0.32637	0.21758	19	GTTTTAAAATCCAGATAATCCCCATTTTGAAGTTTATATC	CCAACATGCCCACCCATGT	-
M73	MNX1_HUMAN.H11MO.0.D	-3	5.73192e-05	0.0440785	0.088157	19	CTAATGTCTTTGTAGATTCAAATTTTAACCCGTTCTCTGA	CTATTTTAATAACCCTTAA	+
M73	IRX2_HUMAN.H11MO.0.D	-2	0.000702797	0.540451	0.3603	19	CTAATGTCTTTGTAGATTCAAATTTTAACCCGTTCTCTGA	ACATGGGTGGGCATGTTGG	+
M73	HXC10_HUMAN.H11MO.0.D	-22	0.00103162	0.793319	0.39666	18	CTAATGTCTTTGTAGATTCAAATTTTAACCCGTTCTCTGA	TTTTTAATTTTTTTATTAC	+
M74	MNX1_HUMAN.H11MO.0.D	-13	8.65965e-05	0.0665927	0.0889755	19	CTACAATATTGAGACCAAGGTGGTACCTAAGTTCAGGTAT	TTAAGGGTTATTAAAATAG	-
M74	IRX2_HUMAN.H11MO.0.D	-2	0.000123059	0.0946327	0.0889755	19	CTACAATATTGAGACCAAGGTGGTACCTAAGTTCAGGTAT	CCAACATGCCCACCCATGT	-
M74	HXC10_HUMAN.H11MO.0.D	-19	0.00162375	1.24866	0.499037	19	CTACAATATTGAGACCAAGGTGGTACCTAAGTTCAGGTAT	GTAATAAAAAAATTAAAAA	-
M75	MNX1_HUMAN.H11MO.0.D	-17	9.83337e-05	0.0756186	0.151207	19	TAACAGAATTTCAGCTCATAAATTAATATGGTTTTACATT	CTATTTTAATAACCCTTAA	+
M75	IRX2_HUMAN.H11MO.0.D	-16	0.00035265	0.271188	0.180755	19	TAACAGAATTTCAGCTCATAAATTAATATGGTTTTACATT	CCAACATGCCCACCCATGT	-
M75	HXC10_HUMAN.H11MO.0.D	-18	0.000785394	0.603968	0.301923	19	TAACAGAATTTCAGCTCATAAATTAATATGGTTTTACATT	TTTTTAATTTTTTTATTAC	+
M75	ZN394_HUMAN.H11MO.0.C	-17	0.00210398	1.61796	0.462181	20	TAACAGAATTTCAGCTCATAAATTAATATGGTTTTACATT	ATTCCATTCTATTCCATTCT	-
M80	RXRA_HUMAN.H11MO.0.A	-2	0.000213519	0.164196	0.226124	20	GCCTCTCCCCACCGACTCCCATCGTGCGGACATAAACTTT	CTCTGACCTCTGCCTCCCCC	-
M80	IRX2_HUMAN.H11MO.0.D	-6	0.000294301	0.226317	0.226124	19	GCCTCTCCCCACCGACTCCCATCGTGCGGACATAAACTTT	CCAACATGCCCACCCATGT	-
M80	GATA1_HUMAN.H11MO.0.A	8	0.00120988	0.930398	0.464801	11	GCCTCTCCCCACCGACTCCCATCGTGCGGACATAAACTTT	TCTTATCTGTCCCCGCCAG	-
M81	HXC10_HUMAN.H11MO.0.D	-13	0.000398404	0.306372	0.302862	19	AGTGTCAGGACCGGACCACAAACCTTTATGTGTCCTGGGG	TTTTTAATTTTTTTATTAC	+
M81	MNX1_HUMAN.H11MO.0.D	-10	0.000431512	0.331833	0.302862	19	AGTGTCAGGACCGGACCACAAACCTTTATGTGTCCTGGGG	CTATTTTAATAACCCTTAA	+
M81	IRX2_HUMAN.H11MO.0.D	-1	0.000591652	0.45498	0.302862	19	AGTGTCAGGACCGGACCACAAACCTTTATGTGTCCTGGGG	CCAACATGCCCACCCATGT	-
M82	PROX1_HUMAN.H11MO.0.D	-5	6.6554e-05	0.0511801	0.100632	17	GCTCAGCGCAGGGAGTAATTACCTTCAAATATCAGGGCAC	GGGTAAGGCGGGTTGGG	+
M82	KLF3_HUMAN.H11MO.0.B	-4	0.00151209	1.16279	0.471754	19	GCTCAGCGCAGGGAGTAATTACCTTCAAATATCAGGGCAC	GGGGAGGGGCGGGGCCGGG	+
M82	TFCP2_HUMAN.H11MO.0.D	3	0.00189224	1.45513	0.471754	13	GCTCAGCGCAGGGAGTAATTACCTTCAAATATCAGGGCAC	TCTGGCCAGTTCAGGC	-
M82	GLIS3_HUMAN.H11MO.0.D	-7	0.00223522	1.71889	0.471754	10	GCTCAGCGCAGGGAGTAATTACCTTCAAATATCAGGGCAC	GTGGGGGGTA	+
M82	ZN394_HUMAN.H11MO.0.C	-12	0.00246244	1.89362	0.471754	20	GCTCAGCGCAGGGAGTAATTACCTTCAAATATCAGGGCAC	ATTCCATTCTATTCCATTCT	-
M82	Z324A_HUMAN.H11MO.0.C	0	0.00254863	1.95989	0.471754	23	GCTCAGCGCAGGGAGTAATTACCTTCAAATATCAGGGCAC	TGGCAGCAAAGGATGGTTTGATA	-
M82	ZFX_HUMAN.H11MO.1.A	-1	0.00316697	2.4354	0.471754	17	GCTCAGCGCAGGGAGTAATTACCTTCAAATATCAGGGCAC	GGGGGCGGAGGCCGGGG	+
M82	AP2A_HUMAN.H11MO.0.A	-1	0.00331526	2.54943	0.471754	15	GCTCAGCGCAGGGAGTAATTACCTTCAAATATCAGGGCAC	ATGGCCTCAGGGCAT	-
M82	SALL4_HUMAN.H11MO.0.B	-7	0.00360894	2.77528	0.471754	10	GCTCAGCGCAGGGAGTAATTACCTTCAAATATCAGGGCAC	GGAGGGTGGG	+
M82	MNX1_HUMAN.H11MO.0.D	-20	0.00362077	2.78437	0.471754	19	GCTCAGCGCAGGGAGTAATTACCTTCAAATATCAGGGCAC	CTATTTTAATAACCCTTAA	+
M82	ZBT48_HUMAN.H11MO.0.C	-7	0.00362557	2.78806	0.471754	12	GCTCAGCGCAGGGAGTAATTACCTTCAAATATCAGGGCAC	TTAGGGACCGTG	+
M82	SP3_HUMAN.H11MO.0.B	1	0.00374398	2.87912	0.471754	19	GCTCAGCGCAGGGAGTAATTACCTTCAAATATCAGGGCAC	GGGGGGGGGCGGGGCCGGGG	+
M82	ZIC2_HUMAN.H11MO.0.D	-2	0.0045196	3.47557	0.495049	15	GCTCAGCGCAGGGAGTAATTACCTTCAAATATCAGGGCAC	TCACAGCAGGGGGCC	-
M82	ZN768_HUMAN.H11MO.0.C	-21	0.004597	3.53509	0.495049	19	GCTCAGCGCAGGGAGTAATTACCTTCAAATATCAGGGCAC	ACTTAACCTCTCTGAGCCTC	-
M82	AP2C_HUMAN.H11MO.0.A	-2	0.00493675	3.79636	0.495049	14	GCTCAGCGCAGGGAGTAATTACCTTCAAATATCAGGGCAC	TGGCCTCAGGGCAT	-
M82	PURA_HUMAN.H11MO.0.D	4	0.00569015	4.37573	0.495049	13	GCTCAGCGCAGGGAGTAATTACCTTCAAATATCAGGGCAC	GGAAGGGGGGGGCAGGG	+
M82	KLF6_HUMAN.H11MO.0.A	-6	0.00589328	4.53193	0.495049	19	GCTCAGCGCAGGGAGTAATTACCTTCAAATATCAGGGCAC	GGAAGGGCGGGGCCGGGGG	+
M82	TBX15_HUMAN.H11MO.0.D	0	0.00589328	4.53193	0.495049	19	GCTCAGCGCAGGGAGTAATTACCTTCAAATATCAGGGCAC	GGGGGGGGGGGGGTGGGGG	+
M82	GLIS2_HUMAN.H11MO.0.D	-3	0.00622384	4.78613	0.4953	14	GCTCAGCGCAGGGAGTAATTACCTTCAAATATCAGGGCAC	CTTCGCGGGGGGTC	+
M83	IRX2_HUMAN.H11MO.0.D	-19	2.5163e-06	0.00193503	0.00384146	19	CAGTCAGTAAACTTTGTGGCTAACTTCACATCCACTGTAG	CCAACATGCCCACCCATGT	-
M83	MNX1_HUMAN.H11MO.0.D	-16	0.000107336	0.0825414	0.0819313	19	CAGTCAGTAAACTTTGTGGCTAACTTCACATCCACTGTAG	CTATTTTAATAACCCTTAA	+
M83	RXRA_HUMAN.H11MO.0.A	-11	0.000386508	0.297225	0.196685	20	CAGTCAGTAAACTTTGTGGCTAACTTCACATCCACTGTAG	CTCTGACCTCTGCCTCCCCC	-
M83	FOXD3_HUMAN.H11MO.0.D	-17	0.00059455	0.457209	0.202799	15	CAGTCAGTAAACTTTGTGGCTAACTTCACATCCACTGTAG	TGCTAAGTAAACAAA	-
M83	GATA1_HUMAN.H11MO.0.A	6	0.000712585	0.547978	0.202799	13	CAGTCAGTAAACTTTGTGGCTAACTTCACATCCACTGTAG	TCTTATCTGTCCCCGCCAG	-
M83	SPIC_HUMAN.H11MO.0.D	-22	0.000797044	0.612927	0.202799	13	CAGTCAGTAAACTTTGTGGCTAACTTCACATCCACTGTAG	CCTCCCCTTCCTC	-
M83	TBX21_HUMAN.H11MO.0.A	-24	0.00121854	0.93706	0.265753	13	CAGTCAGTAAACTTTGTGGCTAACTTCACATCCACTGTAG	TTCACACCTCCAC	-
M83	ZN589_HUMAN.H11MO.0.D	-1	0.00174435	1.3414	0.295886	16	CAGTCAGTAAACTTTGTGGCTAACTTCACATCCACTGTAG	CGGCAGTAACCGTGGG	-
M83	GATA2_HUMAN.H11MO.0.A	6	0.00208587	1.60404	0.318436	13	CAGTCAGTAAACTTTGTGGCTAACTTCACATCCACTGTAG	CCTTATCTCCACCCCCCAG	-
M83	ZN563_HUMAN.H11MO.0.C	8	0.00289831	2.2288	0.366236	13	CAGTCAGTAAACTTTGTGGCTAACTTCACATCCACTGTAG	GCAGCTGCCAGTGAGGATCCC	-
M83	NR1D1_HUMAN.H11MO.0.B	-2	0.00309382	2.37915	0.366236	19	CAGTCAGTAAACTTTGTGGCTAACTTCACATCCACTGTAG	CCTTCTGACCCACTTCCCT	-
M83	HXC10_HUMAN.H11MO.0.D	-4	0.0033435	2.57115	0.366236	19	CAGTCAGTAAACTTTGTGGCTAACTTCACATCCACTGTAG	TTTTTAATTTTTTTATTAC	+
M83	ZN394_HUMAN.H11MO.0.C	-18	0.0036302	2.79163	0.366236	20	CAGTCAGTAAACTTTGTGGCTAACTTCACATCCACTGTAG	ATTCCATTCTATTCCATTCT	-
M83	TLX1_HUMAN.H11MO.0.D	0	0.00370917	2.85235	0.366236	17	CAGTCAGTAAACTTTGTGGCTAACTTCACATCCACTGTAG	CTGGCAAGTTGCCAAGG	+
M83	OLIG2_HUMAN.H11MO.0.B	4	0.00383836	2.9517	0.366236	14	CAGTCAGTAAACTTTGTGGCTAACTTCACATCCACTGTAG	CCAGCTGTTTCCCTTCTG	+
M83	BRAC_HUMAN.H11MO.0.A	-3	0.00421104	3.23829	0.37816	20	CAGTCAGTAAACTTTGTGGCTAACTTCACATCCACTGTAG	ATTTCACACCTCCCTGCTAA	-
M83	THA_HUMAN.H11MO.0.C	-14	0.0047371	3.64283	0.390404	17	CAGTCAGTAAACTTTGTGGCTAACTTCACATCCACTGTAG	CTGACCTGAAGTGACCC	-
M83	PTF1A_HUMAN.H11MO.0.B	4	0.00485885	3.73645	0.390404	14	CAGTCAGTAAACTTTGTGGCTAACTTCACATCCACTGTAG	CCAGCTGCCCCCTTTCCC	+
M83	NR1H3_HUMAN.H11MO.0.B	3	0.00660162	5.07665	0.483406	16	CAGTCAGTAAACTTTGTGGCTAACTTCACATCCACTGTAG	TGACCTGCAGTGACCTCTG	-
M83	PROX1_HUMAN.H11MO.0.D	-18	0.00705407	5.42458	0.483406	17	CAGTCAGTAAACTTTGTGGCTAACTTCACATCCACTGTAG	CCCAACCCGCCTTACCC	-
M83	MAZ_HUMAN.H11MO.0.A	-11	0.00806436	6.20149	0.483406	22	CAGTCAGTAAACTTTGTGGCTAACTTCACATCCACTGTAG	CCCCCCCCCCCCCCCCTCCCCC	-
M83	ZN554_HUMAN.H11MO.0.C	-5	0.00864952	6.65148	0.483406	20	CAGTCAGTAAACTTTGTGGCTAACTTCACATCCACTGTAG	AGCACCCCACATGGCTCAGC	-
M83	TAL1_HUMAN.H11MO.0.A	6	0.00883965	6.79769	0.483406	13	CAGTCAGTAAACTTTGTGGCTAACTTCACATCCACTGTAG	CCTTATCTGCCCCCCCCAG	-
M83	AIRE_HUMAN.H11MO.0.C	-15	0.00893819	6.87347	0.483406	18	CAGTCAGTAAACTTTGTGGCTAACTTCACATCCACTGTAG	TTAACCAATATAACCAAT	-
M83	RARG_HUMAN.H11MO.2.D	5	0.00927619	7.13339	0.483406	15	CAGTCAGTAAACTTTGTGGCTAACTTCACATCCACTGTAG	GTGACCTCTGGGTGACCCCC	-
M83	CLOCK_HUMAN.H11MO.0.C	-5	0.00940302	7.23093	0.483406	14	CAGTCAGTAAACTTTGTGGCTAACTTCACATCCACTGTAG	TGTTCACGTGTCTG	-
M83	ZN667_HUMAN.H11MO.0.C	-13	0.00949945	7.30508	0.483406	19	CAGTCAGTAAACTTTGTGGCTAACTTCACATCCACTGTAG	GTGGCCTTAAAAGCTCAGC	+
M83	VENTX_HUMAN.H11MO.0.D	-1	0.00949945	7.30508	0.483406	19	CAGTCAGTAAACTTTGTGGCTAACTTCACATCCACTGTAG	AATTAGAAACCAATTAGCG	-
M84	MNX1_HUMAN.H11MO.0.D	-16	3.3065e-05	0.025427	0.027628	19	TGGATAACTACCCTCGAACTCTGATATCTAAATAGGAGGA	TTAAGGGTTATTAAAATAG	-
M84	IRX2_HUMAN.H11MO.0.D	-6	3.61947e-05	0.0278337	0.027628	19	TGGATAACTACCCTCGAACTCTGATATCTAAATAGGAGGA	CCAACATGCCCACCCATGT	-
M84	NR1D1_HUMAN.H11MO.0.B	-10	0.000531619	0.408815	0.202897	19	TGGATAACTACCCTCGAACTCTGATATCTAAATAGGAGGA	CCTTCTGACCCACTTCCCT	-
M84	HXC10_HUMAN.H11MO.0.D	-16	0.00164673	1.26634	0.396386	19	TGGATAACTACCCTCGAACTCTGATATCTAAATAGGAGGA	TTTTTAATTTTTTTATTAC	+
M84	HME2_HUMAN.H11MO.0.D	-25	0.00242652	1.866	0.396386	11	TGGATAACTACCCTCGAACTCTGATATCTAAATAGGAGGA	CCCTAATTACC	-
M84	BRAC_HUMAN.H11MO.0.A	-7	0.0026484	2.03662	0.396386	20	TGGATAACTACCCTCGAACTCTGATATCTAAATAGGAGGA	TTAGCAGGGAGGTGTGAAAT	+
M84	GATA5_HUMAN.H11MO.0.D	-21	0.00294064	2.26135	0.396386	17	TGGATAACTACCCTCGAACTCTGATATCTAAATAGGAGGA	TAAGAGATAACTTAGAT	+
M84	ZN394_HUMAN.H11MO.0.C	-6	0.003035	2.33391	0.396386	20	TGGATAACTACCCTCGAACTCTGATATCTAAATAGGAGGA	ATTCCATTCTATTCCATTCT	-
M84	AIRE_HUMAN.H11MO.0.C	-7	0.00341309	2.62466	0.396386	18	TGGATAACTACCCTCGAACTCTGATATCTAAATAGGAGGA	TTAACCAATATAACCAAT	-
M84	VENTX_HUMAN.H11MO.0.D	-18	0.00359469	2.76431	0.396386	19	TGGATAACTACCCTCGAACTCTGATATCTAAATAGGAGGA	AATTAGAAACCAATTAGCG	-
M84	PO3F3_HUMAN.H11MO.0.D	-15	0.00458218	3.52369	0.396386	17	TGGATAACTACCCTCGAACTCTGATATCTAAATAGGAGGA	AAATTTGCATAATTTAT	-
M84	FOXD3_HUMAN.H11MO.0.D	-22	0.00478545	3.68001	0.396386	15	TGGATAACTACCCTCGAACTCTGATATCTAAATAGGAGGA	TTTGTTTACTTAGCA	+
M84	RXRA_HUMAN.H11MO.0.A	-18	0.00484311	3.72436	0.396386	20	TGGATAACTACCCTCGAACTCTGATATCTAAATAGGAGGA	CTCTGACCTCTGCCTCCCCC	-
M84	SPIC_HUMAN.H11MO.0.D	-10	0.0049333	3.79371	0.396386	13	TGGATAACTACCCTCGAACTCTGATATCTAAATAGGAGGA	CCTCCCCTTCCTC	-
M85	MNX1_HUMAN.H11MO.0.D	-8	0.000121469	0.0934094	0.161892	19	TCTTACTTGTAAGAGCTAAAGTCATTATTACAGTTTAAAT	TTAAGGGTTATTAAAATAG	-
M85	IRX2_HUMAN.H11MO.0.D	-1	0.000358564	0.275735	0.161892	19	TCTTACTTGTAAGAGCTAAAGTCATTATTACAGTTTAAAT	CCAACATGCCCACCCATGT	-
M86	MNX1_HUMAN.H11MO.0.D	0	0.00015392	0.118364	0.0935687	19	TAAATTTCTCGACTATCTATACTTGGGACTTTGATGTTTA	CTATTTTAATAACCCTTAA	+
M86	IRX2_HUMAN.H11MO.0.D	-3	0.00018279	0.140565	0.0935687	19	TAAATTTCTCGACTATCTATACTTGGGACTTTGATGTTTA	CCAACATGCCCACCCATGT	-
M87	IRX2_HUMAN.H11MO.0.D	-9	0.000161219	0.123977	0.134604	19	AAAATCCAAGTCATATTACTACAGATTTCATGTTATTTGT	CCAACATGCCCACCCATGT	-
M87	MNX1_HUMAN.H11MO.0.D	-6	0.000175647	0.135072	0.134604	19	AAAATCCAAGTCATATTACTACAGATTTCATGTTATTTGT	CTATTTTAATAACCCTTAA	+
M87	ZN394_HUMAN.H11MO.0.C	-3	0.00167107	1.28505	0.453496	20	AAAATCCAAGTCATATTACTACAGATTTCATGTTATTTGT	ATTCCATTCTATTCCATTCT	-
M87	TLX1_HUMAN.H11MO.0.D	-5	0.00262467	2.01837	0.453496	17	AAAATCCAAGTCATATTACTACAGATTTCATGTTATTTGT	CCTTGGCAACTTGCCAG	-
M87	NR1D1_HUMAN.H11MO.0.B	-1	0.0027535	2.11744	0.453496	19	AAAATCCAAGTCATATTACTACAGATTTCATGTTATTTGT	CCTTCTGACCCACTTCCCT	-
M87	HXC10_HUMAN.H11MO.0.D	-15	0.00295888	2.27537	0.453496	19	AAAATCCAAGTCATATTACTACAGATTTCATGTTATTTGT	TTTTTAATTTTTTTATTAC	+
M87	GATA1_HUMAN.H11MO.0.A	-29	0.00295888	2.27537	0.453496	11	AAAATCCAAGTCATATTACTACAGATTTCATGTTATTTGT	CTGGCGGGGACAGATAAGA	+
M88	MNX1_HUMAN.H11MO.0.D	-11	1.7693e-05	0.0136059	0.0271529	19	ATTGCACACTGCTAAGTCTATCAGTCTTAGCACTTGAGTT	CTATTTTAATAACCCTTAA	+
M88	HME2_HUMAN.H11MO.0.D	-23	0.000319997	0.246077	0.163697	11	ATTGCACACTGCTAAGTCTATCAGTCTTAGCACTTGAGTT	CCCTAATTACC	-
M88	IRX2_HUMAN.H11MO.0.D	-19	0.000436137	0.335389	0.167332	19	ATTGCACACTGCTAAGTCTATCAGTCTTAGCACTTGAGTT	ACATGGGTGGGCATGTTGG	+
M88	HXC10_HUMAN.H11MO.0.D	-14	0.000763731	0.587309	0.234415	19	ATTGCACACTGCTAAGTCTATCAGTCTTAGCACTTGAGTT	TTTTTAATTTTTTTATTAC	+
M91	IRX2_HUMAN.H11MO.0.D	-14	0.000362873	0.27905	0.41627	19	TCTCTAAGATCGTGCGATCATCTCGAATAAACTACAGTAG	CCAACATGCCCACCCATGT	-
M91	MNX1_HUMAN.H11MO.0.D	-11	0.000543199	0.41772	0.41627	19	TCTCTAAGATCGTGCGATCATCTCGAATAAACTACAGTAG	CTATTTTAATAACCCTTAA	+
M91	HME2_HUMAN.H11MO.0.D	-14	0.00142513	1.09592	0.442273	11	TCTCTAAGATCGTGCGATCATCTCGAATAAACTACAGTAG	CCCTAATTACC	-
M91	NR1D1_HUMAN.H11MO.0.B	1	0.00159868	1.22938	0.442273	18	TCTCTAAGATCGTGCGATCATCTCGAATAAACTACAGTAG	CCTTCTGACCCACTTCCCT	-
M91	RXRA_HUMAN.H11MO.0.A	-9	0.00173139	1.33144	0.442273	20	TCTCTAAGATCGTGCGATCATCTCGAATAAACTACAGTAG	CTCTGACCTCTGCCTCCCCC	-
M91	TLX1_HUMAN.H11MO.0.D	-1	0.00202985	1.56096	0.44444	17	TCTCTAAGATCGTGCGATCATCTCGAATAAACTACAGTAG	CCTTGGCAACTTGCCAG	-
M92	MNX1_HUMAN.H11MO.0.D	-21	9.20793e-05	0.070809	0.111738	19	CTTTAAGTAGGTTAGCTCTATCTTGTTATATTTAGTACAA	TTAAGGGTTATTAAAATAG	-
M92	IRX2_HUMAN.H11MO.0.D	-5	0.000217954	0.167607	0.111738	19	CTTTAAGTAGGTTAGCTCTATCTTGTTATATTTAGTACAA	CCAACATGCCCACCCATGT	-
M92	HXC10_HUMAN.H11MO.0.D	-15	0.000536387	0.412481	0.164993	19	CTTTAAGTAGGTTAGCTCTATCTTGTTATATTTAGTACAA	TTTTTAATTTTTTTATTAC	+
M93	MNX1_HUMAN.H11MO.0.D	-9	6.37965e-05	0.0490595	0.0980351	19	AGCCAAAATCCTTTTAATCTAGCACAGAATTGAACTCCGT	CTATTTTAATAACCCTTAA	+
M93	ZN394_HUMAN.H11MO.0.C	-15	0.000184337	0.141755	0.141634	20	AGCCAAAATCCTTTTAATCTAGCACAGAATTGAACTCCGT	AGAATGGAATAGAATGGAAT	+
M93	HXC10_HUMAN.H11MO.0.D	0	0.000609543	0.468738	0.234169	19	AGCCAAAATCCTTTTAATCTAGCACAGAATTGAACTCCGT	GTAATAAAAAAATTAAAAA	-
M93	IRX2_HUMAN.H11MO.0.D	-2	0.0016355	1.2577	0.484938	19	AGCCAAAATCCTTTTAATCTAGCACAGAATTGAACTCCGT	CCAACATGCCCACCCATGT	-
M95	IRX2_HUMAN.H11MO.0.D	-19	5.2711e-05	0.0405348	0.0806293	19	CATCTGTTGTCACTTTTACAGTGGGTCTTACCAGTAAGTT	ACATGGGTGGGCATGTTGG	+
M95	MNX1_HUMAN.H11MO.0.D	0	0.00044399	0.341429	0.219055	19	CATCTGTTGTCACTTTTACAGTGGGTCTTACCAGTAAGTT	CTATTTTAATAACCCTTAA	+
M95	RXRA_HUMAN.H11MO.0.A	-1	0.000572825	0.440503	0.219055	20	CATCTGTTGTCACTTTTACAGTGGGTCTTACCAGTAAGTT	CTCTGACCTCTGCCTCCCCC	-
M95	TLX1_HUMAN.H11MO.0.D	-4	0.000973925	0.748948	0.297953	17	CATCTGTTGTCACTTTTACAGTGGGTCTTACCAGTAAGTT	CCTTGGCAACTTGCCAG	-
M95	ZN394_HUMAN.H11MO.0.C	3	0.00145365	1.11786	0.370596	17	CATCTGTTGTCACTTTTACAGTGGGTCTTACCAGTAAGTT	ATTCCATTCTATTCCATTCT	-
M95	GATA1_HUMAN.H11MO.0.A	-20	0.00218658	1.68148	0.381335	19	CATCTGTTGTCACTTTTACAGTGGGTCTTACCAGTAAGTT	CTGGCGGGGACAGATAAGA	+
M95	PTF1A_HUMAN.H11MO.0.B	7	0.00281943	2.16814	0.431274	11	CATCTGTTGTCACTTTTACAGTGGGTCTTACCAGTAAGTT	CCAGCTGCCCCCTTTCCC	+
M95	OLIG2_HUMAN.H11MO.0.B	7	0.00382598	2.94218	0.444338	11	CATCTGTTGTCACTTTTACAGTGGGTCTTACCAGTAAGTT	CCAGCTGTTTCCCTTCTG	+
M95	CLOCK_HUMAN.H11MO.0.C	-13	0.0040805	3.1379	0.444338	14	CATCTGTTGTCACTTTTACAGTGGGTCTTACCAGTAAGTT	TGTTCACGTGTCTG	-
M95	GATA2_HUMAN.H11MO.0.A	-20	0.00458252	3.52396	0.444338	19	CATCTGTTGTCACTTTTACAGTGGGTCTTACCAGTAAGTT	CTGGGGGGTGGAGATAAGG	+
M95	BRAC_HUMAN.H11MO.0.A	-20	0.00464774	3.57412	0.444338	20	CATCTGTTGTCACTTTTACAGTGGGTCTTACCAGTAAGTT	TTAGCAGGGAGGTGTGAAAT	+
M95	ZN589_HUMAN.H11MO.0.D	-17	0.00543511	4.1796	0.482742	16	CATCTGTTGTCACTTTTACAGTGGGTCTTACCAGTAAGTT	CCCACGGTTACTGCCG	+
M97	MNX1_HUMAN.H11MO.0.D	-13	6.21451e-05	0.0477896	0.0954974	19	GATATCGGTTTGATCAAATTTAGCAATTTTGAATTAGTCT	CTATTTTAATAACCCTTAA	+
M97	IRX2_HUMAN.H11MO.0.D	-10	0.000295156	0.226975	0.151187	19	GATATCGGTTTGATCAAATTTAGCAATTTTGAATTAGTCT	CCAACATGCCCACCCATGT	-
M97	HXC10_HUMAN.H11MO.0.D	-18	0.000775273	0.596185	0.23827	19	GATATCGGTTTGATCAAATTTAGCAATTTTGAATTAGTCT	TTTTTAATTTTTTTATTAC	+
M97	GATA1_HUMAN.H11MO.0.A	7	0.00114061	0.877126	0.292125	12	GATATCGGTTTGATCAAATTTAGCAATTTTGAATTAGTCT	TCTTATCTGTCCCCGCCAG	-
M98	MNX1_HUMAN.H11MO.0.D	-4	0.000117167	0.0901013	0.126336	19	AACACCAGCTATCTCTAAAATGTCACTCATTTTATGCATA	TTAAGGGTTATTAAAATAG	-
M98	IRX2_HUMAN.H11MO.0.D	-13	0.000653647	0.502654	0.250619	19	AACACCAGCTATCTCTAAAATGTCACTCATTTTATGCATA	ACATGGGTGGGCATGTTGG	+
M98	HXC10_HUMAN.H11MO.0.D	-10	0.00150504	1.15737	0.461646	19	AACACCAGCTATCTCTAAAATGTCACTCATTTTATGCATA	GTAATAAAAAAATTAAAAA	-
M99	MNX1_HUMAN.H11MO.0.D	-6	0.000549664	0.422692	0.311967	19	GAACATACTATTGCAACACTACTGCCTGGGTTTTAACTGG	CTATTTTAATAACCCTTAA	+
M99	IRX2_HUMAN.H11MO.0.D	-18	0.000696926	0.535936	0.311967	19	GAACATACTATTGCAACACTACTGCCTGGGTTTTAACTGG	ACATGGGTGGGCATGTTGG	+
M99	PAX2_HUMAN.H11MO.0.D	-6	0.00159114	1.22359	0.412731	18	GAACATACTATTGCAACACTACTGCCTGGGTTTTAACTGG	TGTCACGCATGACTGAAC	-
M99	ZN394_HUMAN.H11MO.0.C	-20	0.00161717	1.2436	0.412731	20	GAACATACTATTGCAACACTACTGCCTGGGTTTTAACTGG	ATTCCATTCTATTCCATTCT	-
M100	IRX2_HUMAN.H11MO.0.D	-15	6.98042e-05	0.0536794	0.106986	19	GAGAAAGCTACGAGGGCACGGAAGGAGATCTACTAGCCTT	ACATGGGTGGGCATGTTGG	+
M100	ZN394_HUMAN.H11MO.0.C	-4	0.000228477	0.175699	0.139649	20	GAGAAAGCTACGAGGGCACGGAAGGAGATCTACTAGCCTT	AGAATGGAATAGAATGGAAT	+
M100	ZN563_HUMAN.H11MO.0.C	-9	0.000273345	0.210202	0.139649	21	GAGAAAGCTACGAGGGCACGGAAGGAGATCTACTAGCCTT	GCAGCTGCCAGTGAGGATCCC	-
M100	MNX1_HUMAN.H11MO.0.D	-20	0.00103095	0.792799	0.316019	19	GAGAAAGCTACGAGGGCACGGAAGGAGATCTACTAGCCTT	TTAAGGGTTATTAAAATAG	-
M100	TLX1_HUMAN.H11MO.0.D	3	0.0016343	1.25678	0.339606	14	GAGAAAGCTACGAGGGCACGGAAGGAGATCTACTAGCCTT	CCTTGGCAACTTGCCAG	-
M100	MAFA_HUMAN.H11MO.0.D	-1	0.00177529	1.3652	0.339606	21	GAGAAAGCTACGAGGGCACGGAAGGAGATCTACTAGCCTT	CGAAGGCTGCGGGGTCAGCAC	-
M100	RXRA_HUMAN.H11MO.0.A	-1	0.00198783	1.52864	0.339606	20	GAGAAAGCTACGAGGGCACGGAAGGAGATCTACTAGCCTT	GGGGGAGGCAGAGGTCAGAG	+
M100	ZN214_HUMAN.H11MO.0.C	-4	0.00221586	1.70399	0.339606	22	GAGAAAGCTACGAGGGCACGGAAGGAGATCTACTAGCCTT	TCCTTTTTGAGGCCTTTGATGA	+
M100	THA_HUMAN.H11MO.0.C	-12	0.00243737	1.87434	0.339606	17	GAGAAAGCTACGAGGGCACGGAAGGAGATCTACTAGCCTT	GGGTCACTTCAGGTCAG	+
M101	PO3F3_HUMAN.H11MO.0.D	-23	4.16062e-05	0.0319951	0.0292712	17	ATTTTACCAACAGAATGATACTTTAAGTGGAATTTTTAAT	AAATTTGCATAATTTAT	-
M101	DMBX1_HUMAN.H11MO.0.D	-18	4.9189e-05	0.0378263	0.0292712	20	ATTTTACCAACAGAATGATACTTTAAGTGGAATTTTTAAT	TAATTATAATCTAATTAATT	+
M101	MNX1_HUMAN.H11MO.0.D	-21	5.77491e-05	0.0444091	0.0292712	19	ATTTTACCAACAGAATGATACTTTAAGTGGAATTTTTAAT	TTAAGGGTTATTAAAATAG	-
M101	HXC10_HUMAN.H11MO.0.D	-21	0.000158423	0.121827	0.0481796	19	ATTTTACCAACAGAATGATACTTTAAGTGGAATTTTTAAT	TTTTTAATTTTTTTATTAC	+
M101	ZN394_HUMAN.H11MO.0.C	-23	0.000399404	0.307142	0.0759169	17	ATTTTACCAACAGAATGATACTTTAAGTGGAATTTTTAAT	AGAATGGAATAGAATGGAAT	+
M101	IRX2_HUMAN.H11MO.0.D	-6	0.00068212	0.52455	0.114159	19	ATTTTACCAACAGAATGATACTTTAAGTGGAATTTTTAAT	CCAACATGCCCACCCATGT	-
M101	HME2_HUMAN.H11MO.0.D	-27	0.000750748	0.577325	0.114159	11	ATTTTACCAACAGAATGATACTTTAAGTGGAATTTTTAAT	GGTAATTAGGG	+
M101	GSX1_HUMAN.H11MO.0.D	-20	0.000985199	0.757618	0.136191	15	ATTTTACCAACAGAATGATACTTTAAGTGGAATTTTTAAT	ATTAAAAACTAATTA	-
M101	VENTX_HUMAN.H11MO.0.D	-19	0.00111094	0.854311	0.140775	19	ATTTTACCAACAGAATGATACTTTAAGTGGAATTTTTAAT	AATTAGAAACCAATTAGCG	-
M101	LHX8_HUMAN.H11MO.0.D	-20	0.0020439	1.57176	0.188895	18	ATTTTACCAACAGAATGATACTTTAAGTGGAATTTTTAAT	AATTAATTGTAATTAGCG	-
M101	BRAC_HUMAN.H11MO.0.A	-1	0.00208659	1.60458	0.188895	20	ATTTTACCAACAGAATGATACTTTAAGTGGAATTTTTAAT	ATTTCACACCTCCCTGCTAA	-
M101	LHX9_HUMAN.H11MO.0.D	-29	0.00221264	1.70152	0.188895	11	ATTTTACCAACAGAATGATACTTTAAGTGGAATTTTTAAT	TAATTAATAGCTAATTAG	-
M101	NKX61_HUMAN.H11MO.0.B	-19	0.00225016	1.73037	0.188895	19	ATTTTACCAACAGAATGATACTTTAAGTGGAATTTTTAAT	CATTAAATTCCCATTAATC	-
M101	GBX2_HUMAN.H11MO.0.D	-19	0.00251841	1.93666	0.188895	17	ATTTTACCAACAGAATGATACTTTAAGTGGAATTTTTAAT	AATTAAAGGCTAATTAG	-
M101	PAX2_HUMAN.H11MO.0.D	-16	0.00258996	1.99168	0.188895	18	ATTTTACCAACAGAATGATACTTTAAGTGGAATTTTTAAT	GTTCAGTCATGCGTGACA	+
M101	GSX2_HUMAN.H11MO.0.D	-20	0.00307062	2.3613	0.212236	16	ATTTTACCAACAGAATGATACTTTAAGTGGAATTTTTAAT	ATTAAAAACTAATTAA	-
M101	DLX4_HUMAN.H11MO.0.D	-29	0.00392702	3.01988	0.259628	11	ATTTTACCAACAGAATGATACTTTAAGTGGAATTTTTAAT	AAATTTAGGGTAATTA	-
M101	GBX1_HUMAN.H11MO.0.D	-30	0.00474906	3.65202	0.289402	10	ATTTTACCAACAGAATGATACTTTAAGTGGAATTTTTAAT	AAATTTTAGCTAATTAG	-
M101	DLX1_HUMAN.H11MO.0.D	-18	0.00500192	3.84647	0.292167	16	ATTTTACCAACAGAATGATACTTTAAGTGGAATTTTTAAT	TAAATTATGCTAATTA	+
M101	DLX6_HUMAN.H11MO.0.D	-20	0.00518775	3.98938	0.292167	15	ATTTTACCAACAGAATGATACTTTAAGTGGAATTTTTAAT	AAATTAAGGTAATTA	+
M101	HXB3_HUMAN.H11MO.0.D	-22	0.00624498	4.80239	0.337973	14	ATTTTACCAACAGAATGATACTTTAAGTGGAATTTTTAAT	TAAAAACTAATTAA	-
M101	AIRE_HUMAN.H11MO.0.C	-17	0.0064456	4.95667	0.337973	18	ATTTTACCAACAGAATGATACTTTAAGTGGAATTTTTAAT	ATTGGTTTTATTGGTTAA	+
M101	RXRA_HUMAN.H11MO.0.A	-1	0.00709922	5.4593	0.359837	20	ATTTTACCAACAGAATGATACTTTAAGTGGAATTTTTAAT	CTCTGACCTCTGCCTCCCCC	-
M101	THA_HUMAN.H11MO.0.C	-16	0.00871973	6.70547	0.414351	17	ATTTTACCAACAGAATGATACTTTAAGTGGAATTTTTAAT	CTGACCTGAAGTGACCC	-
M101	GATA5_HUMAN.H11MO.0.D	-8	0.00939038	7.2212	0.432698	17	ATTTTACCAACAGAATGATACTTTAAGTGGAATTTTTAAT	ATCTAAGTTATCTCTTA	-
M101	GATA1_HUMAN.H11MO.0.A	4	0.010397	7.99527	0.439157	15	ATTTTACCAACAGAATGATACTTTAAGTGGAATTTTTAAT	TCTTATCTGTCCCCGCCAG	-
M101	HXD11_HUMAN.H11MO.0.D	-27	0.0109899	8.45121	0.451655	11	ATTTTACCAACAGAATGATACTTTAAGTGGAATTTTTAAT	AGTAATAAAAA	-
M101	ZN214_HUMAN.H11MO.0.C	-18	0.0116388	8.95027	0.465739	22	ATTTTACCAACAGAATGATACTTTAAGTGGAATTTTTAAT	TCCTTTTTGAGGCCTTTGATGA	+
M102	MNX1_HUMAN.H11MO.0.D	-21	5.91832e-05	0.0455119	0.0773309	19	GCAAGTTTGTTAACCTAGATTGTATTTTTATAATCCTGTA	CTATTTTAATAACCCTTAA	+
M102	IRX2_HUMAN.H11MO.0.D	-1	0.000416599	0.320365	0.213576	19	GCAAGTTTGTTAACCTAGATTGTATTTTTATAATCCTGTA	CCAACATGCCCACCCATGT	-
M102	HXC10_HUMAN.H11MO.0.D	-9	0.000844628	0.649519	0.324759	19	GCAAGTTTGTTAACCTAGATTGTATTTTTATAATCCTGTA	TTTTTAATTTTTTTATTAC	+
M103	IRX2_HUMAN.H11MO.0.D	-13	0.000188542	0.144989	0.145539	19	AATTGCACATCCTCACATAGATCAATCACTGAGAAATTCC	CCAACATGCCCACCCATGT	-
M103	RXRA_HUMAN.H11MO.0.A	-11	0.000190041	0.146141	0.145539	20	AATTGCACATCCTCACATAGATCAATCACTGAGAAATTCC	CTCTGACCTCTGCCTCCCCC	-
M103	MNX1_HUMAN.H11MO.0.D	2	0.000663506	0.510236	0.338755	17	AATTGCACATCCTCACATAGATCAATCACTGAGAAATTCC	CTATTTTAATAACCCTTAA	+
M105	IRX2_HUMAN.H11MO.0.D	0	0.000277323	0.213261	0.211441	19	ACATGAAAAAAAATCTTTTATCAAGTATTGCCTCCTTTCC	CCAACATGCCCACCCATGT	-
M105	MNX1_HUMAN.H11MO.0.D	-6	0.000277323	0.213261	0.211441	19	ACATGAAAAAAAATCTTTTATCAAGTATTGCCTCCTTTCC	TTAAGGGTTATTAAAATAG	-
M105	HXC10_HUMAN.H11MO.0.D	-2	0.000649689	0.499611	0.241338	19	ACATGAAAAAAAATCTTTTATCAAGTATTGCCTCCTTTCC	GTAATAAAAAAATTAAAAA	-
M105	ZN394_HUMAN.H11MO.0.C	-11	0.00103056	0.792502	0.241338	20	ACATGAAAAAAAATCTTTTATCAAGTATTGCCTCCTTTCC	ATTCCATTCTATTCCATTCT	-
M105	SMAD3_HUMAN.H11MO.0.B	-25	0.00108268	0.832582	0.241338	12	ACATGAAAAAAAATCTTTTATCAAGTATTGCCTCCTTTCC	CTCTGTCACCTG	+
M105	SP4_HUMAN.H11MO.0.A	-20	0.00120475	0.926453	0.241338	20	ACATGAAAAAAAATCTTTTATCAAGTATTGCCTCCTTTCC	CCCGGCCCCGCCCCCTTCCC	-
M105	TLX1_HUMAN.H11MO.0.D	-25	0.00138862	1.06785	0.241338	15	ACATGAAAAAAAATCTTTTATCAAGTATTGCCTCCTTTCC	CCTTGGCAACTTGCCAG	-
M105	NR1H3_HUMAN.H11MO.0.B	-18	0.00158268	1.21708	0.241338	19	ACATGAAAAAAAATCTTTTATCAAGTATTGCCTCCTTTCC	TGACCTGCAGTGACCTCTG	-
M105	NKX61_HUMAN.H11MO.0.B	-3	0.00368054	2.83033	0.398995	19	ACATGAAAAAAAATCTTTTATCAAGTATTGCCTCCTTTCC	CATTAAATTCCCATTAATC	-
M105	LYL1_HUMAN.H11MO.0.A	-20	0.00380367	2.92502	0.398995	14	ACATGAAAAAAAATCTTTTATCAAGTATTGCCTCCTTTCC	CCAGCTGTTTCCTG	+
M105	PAX2_HUMAN.H11MO.0.D	-15	0.00387778	2.98201	0.398995	18	ACATGAAAAAAAATCTTTTATCAAGTATTGCCTCCTTTCC	GTTCAGTCATGCGTGACA	+
M105	RXRA_HUMAN.H11MO.0.A	-14	0.00399228	3.07007	0.398995	20	ACATGAAAAAAAATCTTTTATCAAGTATTGCCTCCTTTCC	CTCTGACCTCTGCCTCCCCC	-
M105	AIRE_HUMAN.H11MO.0.C	-17	0.00418653	3.21944	0.398995	18	ACATGAAAAAAAATCTTTTATCAAGTATTGCCTCCTTTCC	TTAACCAATATAACCAAT	-
M105	TBX21_HUMAN.H11MO.0.A	-27	0.00525442	4.04065	0.449987	13	ACATGAAAAAAAATCTTTTATCAAGTATTGCCTCCTTTCC	TTCACACCTCCAC	-
M105	SOX18_HUMAN.H11MO.0.D	-20	0.00615091	4.73005	0.493651	19	ACATGAAAAAAAATCTTTTATCAAGTATTGCCTCCTTTCC	GAACCCATTGTTCTTTTCC	+
M106	MNX1_HUMAN.H11MO.0.D	-4	8.27478e-05	0.0636331	0.127157	19	ATCTGTCTCAGGTAAACTTAGATTCTTTTTCATAGTAACT	CTATTTTAATAACCCTTAA	+
M106	IRX2_HUMAN.H11MO.0.D	-12	0.00032263	0.248102	0.16526	19	ATCTGTCTCAGGTAAACTTAGATTCTTTTTCATAGTAACT	CCAACATGCCCACCCATGT	-
M106	GATA1_HUMAN.H11MO.0.A	8	0.0011372	0.874504	0.343487	11	ATCTGTCTCAGGTAAACTTAGATTCTTTTTCATAGTAACT	TCTTATCTGTCCCCGCCAG	-
M106	HXC10_HUMAN.H11MO.0.D	-6	0.00153516	1.18054	0.343487	19	ATCTGTCTCAGGTAAACTTAGATTCTTTTTCATAGTAACT	GTAATAAAAAAATTAAAAA	-
M106	ZN394_HUMAN.H11MO.0.C	-20	0.00156467	1.20323	0.343487	20	ATCTGTCTCAGGTAAACTTAGATTCTTTTTCATAGTAACT	ATTCCATTCTATTCCATTCT	-
M107	MNX1_HUMAN.H11MO.0.D	-20	1.54792e-06	0.00119035	0.00235315	19	AAAAAAGTTTGAGAATACATCCATTTCATAATTTGTCCTA	CTATTTTAATAACCCTTAA	+
M107	ZN394_HUMAN.H11MO.0.C	-17	7.43243e-05	0.0571554	0.0376627	20	AAAAAAGTTTGAGAATACATCCATTTCATAATTTGTCCTA	ATTCCATTCTATTCCATTCT	-
M107	PO3F3_HUMAN.H11MO.0.D	-19	0.00045072	0.346603	0.171296	17	AAAAAAGTTTGAGAATACATCCATTTCATAATTTGTCCTA	AAATTTGCATAATTTAT	-
M107	HXC10_HUMAN.H11MO.0.D	-19	0.000631	0.485239	0.173182	19	AAAAAAGTTTGAGAATACATCCATTTCATAATTTGTCCTA	GTAATAAAAAAATTAAAAA	-
M107	HME2_HUMAN.H11MO.0.D	-17	0.00116062	0.892521	0.224884	11	AAAAAAGTTTGAGAATACATCCATTTCATAATTTGTCCTA	CCCTAATTACC	-
M107	IRX2_HUMAN.H11MO.0.D	-17	0.00118344	0.910069	0.224884	19	AAAAAAGTTTGAGAATACATCCATTTCATAATTTGTCCTA	CCAACATGCCCACCCATGT	-
M107	ZN350_HUMAN.H11MO.0.C	-17	0.00138082	1.06185	0.233236	18	AAAAAAGTTTGAGAATACATCCATTTCATAATTTGTCCTA	CAGTCCTTTTATGACCTA	+
M107	GSX1_HUMAN.H11MO.0.D	-11	0.00201422	1.54894	0.242251	15	AAAAAAGTTTGAGAATACATCCATTTCATAATTTGTCCTA	ATTAAAAACTAATTA	-
M107	DMBX1_HUMAN.H11MO.0.D	-17	0.00225715	1.73575	0.242251	20	AAAAAAGTTTGAGAATACATCCATTTCATAATTTGTCCTA	ACTTAATTAGATTATAATTA	-
M107	GATA5_HUMAN.H11MO.0.D	-13	0.00237595	1.82711	0.242251	17	AAAAAAGTTTGAGAATACATCCATTTCATAATTTGTCCTA	ATCTAAGTTATCTCTTA	-
M107	HXA7_HUMAN.H11MO.0.D	-19	0.00239032	1.83816	0.242251	15	AAAAAAGTTTGAGAATACATCCATTTCATAATTTGTCCTA	TCCAATCTATTGATT	-
M107	DLX6_HUMAN.H11MO.0.D	-29	0.00260194	2.00089	0.247217	11	AAAAAAGTTTGAGAATACATCCATTTCATAATTTGTCCTA	AAATTAAGGTAATTA	+
M107	ZFP82_HUMAN.H11MO.0.C	-18	0.00276646	2.12741	0.247387	22	AAAAAAGTTTGAGAATACATCCATTTCATAATTTGTCCTA	TTCCATTTCACTAATTCTCTCTTC	+
M107	BSH_HUMAN.H11MO.0.D	-20	0.00371957	2.86035	0.287461	14	AAAAAAGTTTGAGAATACATCCATTTCATAATTTGTCCTA	CAATTAACTCATTA	-
M107	SPIC_HUMAN.H11MO.0.D	-17	0.00372065	2.86118	0.287461	13	AAAAAAGTTTGAGAATACATCCATTTCATAATTTGTCCTA	CCTCCCCTTCCTC	-
M107	BC11A_HUMAN.H11MO.0.A	-17	0.00378188	2.90826	0.287461	17	AAAAAAGTTTGAGAATACATCCATTTCATAATTTGTCCTA	TTTTCACTTCCTCTTTT	-
M107	NKX61_HUMAN.H11MO.0.B	-10	0.00416124	3.19999	0.301235	19	AAAAAAGTTTGAGAATACATCCATTTCATAATTTGTCCTA	CATTAAATTCCCATTAATC	-
M107	GBX1_HUMAN.H11MO.0.D	-28	0.00511286	3.93179	0.351992	12	AAAAAAGTTTGAGAATACATCCATTTCATAATTTGTCCTA	AAATTTTAGCTAATTAG	-
M107	ZN214_HUMAN.H11MO.0.C	-9	0.00584026	4.49116	0.351992	22	AAAAAAGTTTGAGAATACATCCATTTCATAATTTGTCCTA	TCCTTTTTGAGGCCTTTGATGA	+
M107	VENTX_HUMAN.H11MO.0.D	-13	0.00590541	4.54126	0.351992	19	AAAAAAGTTTGAGAATACATCCATTTCATAATTTGTCCTA	CGCTAATTGGTTTCTAATT	+
M107	AIRE_HUMAN.H11MO.0.C	-15	0.0066358	5.10293	0.351992	18	AAAAAAGTTTGAGAATACATCCATTTCATAATTTGTCCTA	TTAACCAATATAACCAAT	-
M107	NR1D1_HUMAN.H11MO.0.B	-18	0.0067763	5.21097	0.351992	19	AAAAAAGTTTGAGAATACATCCATTTCATAATTTGTCCTA	CCTTCTGACCCACTTCCCT	-
M107	DLX4_HUMAN.H11MO.0.D	-28	0.00697896	5.36682	0.351992	12	AAAAAAGTTTGAGAATACATCCATTTCATAATTTGTCCTA	AAATTTAGGGTAATTA	-
M107	PAX2_HUMAN.H11MO.0.D	-10	0.00712073	5.47584	0.351992	18	AAAAAAGTTTGAGAATACATCCATTTCATAATTTGTCCTA	GTTCAGTCATGCGTGACA	+
M107	Z354A_HUMAN.H11MO.0.C	-12	0.00740938	5.69781	0.351992	24	AAAAAAGTTTGAGAATACATCCATTTCATAATTTGTCCTA	ATTTAGTCCATTTACATTTAATGT	+
M107	BATF3_HUMAN.H11MO.0.B	-20	0.0085307	6.56011	0.392981	17	AAAAAAGTTTGAGAATACATCCATTTCATAATTTGTCCTA	CAGTTTCATTATGACTC	+
M107	GBX2_HUMAN.H11MO.0.D	-28	0.010559	8.11987	0.472112	12	AAAAAAGTTTGAGAATACATCCATTTCATAATTTGTCCTA	AATTAAAGGCTAATTAG	-
M107	DLX1_HUMAN.H11MO.0.D	-28	0.010892	8.37591	0.473085	12	AAAAAAGTTTGAGAATACATCCATTTCATAATTTGTCCTA	TAAATTATGCTAATTA	+
M108	RXRA_HUMAN.H11MO.0.A	-12	5.00743e-05	0.0385071	0.076747	20	GCGTGCCATCTGGCGACTTGGAGGCATCAGGGCCCCTAGA	GGGGGAGGCAGAGGTCAGAG	+
M108	NR1D1_HUMAN.H11MO.0.B	-21	0.000645349	0.496273	0.336313	19	GCGTGCCATCTGGCGACTTGGAGGCATCAGGGCCCCTAGA	AGGGAAGTGGGTCAGAAGG	+
M108	TLX1_HUMAN.H11MO.0.D	-7	0.000806187	0.619958	0.336313	17	GCGTGCCATCTGGCGACTTGGAGGCATCAGGGCCCCTAGA	CCTTGGCAACTTGCCAG	-
M108	IRX2_HUMAN.H11MO.0.D	-2	0.000877723	0.674969	0.336313	19	GCGTGCCATCTGGCGACTTGGAGGCATCAGGGCCCCTAGA	ACATGGGTGGGCATGTTGG	+
M108	MNX1_HUMAN.H11MO.0.D	-18	0.00159667	1.22784	0.374409	19	GCGTGCCATCTGGCGACTTGGAGGCATCAGGGCCCCTAGA	TTAAGGGTTATTAAAATAG	-
M108	ZN563_HUMAN.H11MO.0.C	1	0.0020464	1.57368	0.374409	20	GCGTGCCATCTGGCGACTTGGAGGCATCAGGGCCCCTAGA	GGGATCCTCACTGGCAGCTGC	+
M108	ZN394_HUMAN.H11MO.0.C	-20	0.00241864	1.85993	0.374409	20	GCGTGCCATCTGGCGACTTGGAGGCATCAGGGCCCCTAGA	AGAATGGAATAGAATGGAAT	+
M108	PROX1_HUMAN.H11MO.0.D	-5	0.00244287	1.87856	0.374409	17	GCGTGCCATCTGGCGACTTGGAGGCATCAGGGCCCCTAGA	GGGTAAGGCGGGTTGGG	+
M109	SOX15_HUMAN.H11MO.0.D	-11	0.000214742	0.165136	0.330206	7	TCTTGGCACTCCACAATGTGGCCTCAAGCTTCCCTTCTAG	AACAATG	-
M110	MNX1_HUMAN.H11MO.0.D	-11	0.000103825	0.0798415	0.103309	19	TCCAGAAGCAAGCAAAAGCTATTTGAATCTATTAAGACAA	TTAAGGGTTATTAAAATAG	-
M110	Z324A_HUMAN.H11MO.0.C	-6	0.000727217	0.55923	0.369298	23	TCCAGAAGCAAGCAAAAGCTATTTGAATCTATTAAGACAA	TGGCAGCAAAGGATGGTTTGATA	-
M110	PO3F3_HUMAN.H11MO.0.D	-18	0.00168331	1.29446	0.436107	17	TCCAGAAGCAAGCAAAAGCTATTTGAATCTATTAAGACAA	AAATTTGCATAATTTAT	-
M110	ZN394_HUMAN.H11MO.0.C	-1	0.00197024	1.51512	0.436107	20	TCCAGAAGCAAGCAAAAGCTATTTGAATCTATTAAGACAA	AGAATGGAATAGAATGGAAT	+
M110	AIRE_HUMAN.H11MO.0.C	-23	0.00200381	1.54093	0.436107	17	TCCAGAAGCAAGCAAAAGCTATTTGAATCTATTAAGACAA	TTAACCAATATAACCAAT	-
M111	MNX1_HUMAN.H11MO.0.D	-21	9.26761e-05	0.0712679	0.142414	19	TCGTTCAGTCATGACAATTGTATCTTTACATAAAGTTTTA	CTATTTTAATAACCCTTAA	+
M111	IRX2_HUMAN.H11MO.0.D	-2	0.00116485	0.895769	0.498206	19	TCGTTCAGTCATGACAATTGTATCTTTACATAAAGTTTTA	CCAACATGCCCACCCATGT	-
M111	ZN394_HUMAN.H11MO.0.C	-1	0.0019769	1.52024	0.498206	20	TCGTTCAGTCATGACAATTGTATCTTTACATAAAGTTTTA	ATTCCATTCTATTCCATTCT	-
M111	TLX1_HUMAN.H11MO.0.D	-14	0.00213565	1.64231	0.498206	17	TCGTTCAGTCATGACAATTGTATCTTTACATAAAGTTTTA	CCTTGGCAACTTGCCAG	-
M111	HXC10_HUMAN.H11MO.0.D	-21	0.00226946	1.74522	0.498206	19	TCGTTCAGTCATGACAATTGTATCTTTACATAAAGTTTTA	GTAATAAAAAAATTAAAAA	-
M113	MNX1_HUMAN.H11MO.0.D	-18	4.74122e-05	0.03646	0.0727623	19	GTAACTTATCCCAAATTGACCTGTTCTTATCACCTAAAAG	CTATTTTAATAACCCTTAA	+
M113	IRX2_HUMAN.H11MO.0.D	-10	0.000391746	0.301253	0.200401	19	GTAACTTATCCCAAATTGACCTGTTCTTATCACCTAAAAG	CCAACATGCCCACCCATGT	-
M113	HXC10_HUMAN.H11MO.0.D	-11	0.00120195	0.924302	0.363471	19	GTAACTTATCCCAAATTGACCTGTTCTTATCACCTAAAAG	GTAATAAAAAAATTAAAAA	-
M113	RXRA_HUMAN.H11MO.0.A	-2	0.00151558	1.16548	0.363471	20	GTAACTTATCCCAAATTGACCTGTTCTTATCACCTAAAAG	CTCTGACCTCTGCCTCCCCC	-
M113	HME2_HUMAN.H11MO.0.D	-10	0.00165788	1.27491	0.363471	11	GTAACTTATCCCAAATTGACCTGTTCTTATCACCTAAAAG	CCCTAATTACC	-
M113	ZN394_HUMAN.H11MO.0.C	-4	0.00218211	1.67805	0.418604	20	GTAACTTATCCCAAATTGACCTGTTCTTATCACCTAAAAG	ATTCCATTCTATTCCATTCT	-
M114	Z324A_HUMAN.H11MO.0.C	1	1.95418e-05	0.0150276	0.0172438	22	TCTTACCCATCCCTAGGCGCCATGGCGTAGGACCTGCTTT	TATCAAACCATCCTTTGCTGCCA	+
M114	VEZF1_HUMAN.H11MO.0.C	1	2.30153e-05	0.0176988	0.0172438	21	TCTTACCCATCCCTAGGCGCCATGGCGTAGGACCTGCTTT	CCCCTCCCCCTCCCCCCTCCCC	-
M114	TLX1_HUMAN.H11MO.0.D	-19	4.5529e-05	0.0350118	0.0227411	17	TCTTACCCATCCCTAGGCGCCATGGCGTAGGACCTGCTTT	CCTTGGCAACTTGCCAG	-
M114	ZFX_HUMAN.H11MO.1.A	-5	0.000103862	0.0798697	0.0389082	17	TCTTACCCATCCCTAGGCGCCATGGCGTAGGACCTGCTTT	CCCCGGCCTCCGCCCCC	-
M114	BRAC_HUMAN.H11MO.0.A	1	0.000291127	0.223876	0.0675515	19	TCTTACCCATCCCTAGGCGCCATGGCGTAGGACCTGCTTT	ATTTCACACCTCCCTGCTAA	-
M114	PATZ1_HUMAN.H11MO.0.C	2	0.000321627	0.247331	0.0675515	20	TCTTACCCATCCCTAGGCGCCATGGCGTAGGACCTGCTTT	CCTCCCCCCCCGCCCCCTCCCC	-
M114	ZN341_HUMAN.H11MO.0.C	0	0.000428943	0.329857	0.0675515	22	TCTTACCCATCCCTAGGCGCCATGGCGTAGGACCTGCTTT	GCTCTTCCCTCCCCCCCCCCCC	-
M114	SPIC_HUMAN.H11MO.0.D	-1	0.000473533	0.364147	0.0675515	13	TCTTACCCATCCCTAGGCGCCATGGCGTAGGACCTGCTTT	CCTCCCCTTCCTC	-
M114	ZBT17_HUMAN.H11MO.0.A	-1	0.000487176	0.374639	0.0675515	19	TCTTACCCATCCCTAGGCGCCATGGCGTAGGACCTGCTTT	CTTCCCCTCCCCCACCCTC	-
M114	PROX1_HUMAN.H11MO.0.D	-5	0.000487425	0.37483	0.0675515	17	TCTTACCCATCCCTAGGCGCCATGGCGTAGGACCTGCTTT	CCCAACCCGCCTTACCC	-
M114	ZN394_HUMAN.H11MO.0.C	3	0.000495886	0.381337	0.0675515	17	TCTTACCCATCCCTAGGCGCCATGGCGTAGGACCTGCTTT	ATTCCATTCTATTCCATTCT	-
M114	VEZF1_HUMAN.H11MO.1.C	-4	0.000800964	0.615941	0.0957114	12	TCTTACCCATCCCTAGGCGCCATGGCGTAGGACCTGCTTT	CCCCCTCCCCCT	-
M114	COT1_HUMAN.H11MO.0.C	-5	0.000858425	0.660129	0.0957114	17	TCTTACCCATCCCTAGGCGCCATGGCGTAGGACCTGCTTT	CCCTGACCTCTGACCCC	-
M114	SP4_HUMAN.H11MO.0.A	0	0.000894223	0.687658	0.0957114	20	TCTTACCCATCCCTAGGCGCCATGGCGTAGGACCTGCTTT	CCCGGCCCCGCCCCCTTCCC	-
M114	RXRA_HUMAN.H11MO.0.A	1	0.00110979	0.853425	0.110865	19	TCTTACCCATCCCTAGGCGCCATGGCGTAGGACCTGCTTT	CTCTGACCTCTGCCTCCCCC	-
M114	PURA_HUMAN.H11MO.0.D	0	0.00148354	1.14084	0.138939	17	TCTTACCCATCCCTAGGCGCCATGGCGTAGGACCTGCTTT	CCCTGCCCCCCCCTTCC	-
M114	IRX2_HUMAN.H11MO.0.D	-6	0.00172737	1.32834	0.141409	19	TCTTACCCATCCCTAGGCGCCATGGCGTAGGACCTGCTTT	CCAACATGCCCACCCATGT	-
M114	KLF6_HUMAN.H11MO.0.A	2	0.00185539	1.42679	0.141409	17	TCTTACCCATCCCTAGGCGCCATGGCGTAGGACCTGCTTT	CCCCCGGCCCCGCCCTTCC	-
M114	PAX2_HUMAN.H11MO.0.D	0	0.00187179	1.43941	0.141409	18	TCTTACCCATCCCTAGGCGCCATGGCGTAGGACCTGCTTT	TGTCACGCATGACTGAAC	-
M114	ZN563_HUMAN.H11MO.0.C	-2	0.00188739	1.45141	0.141409	21	TCTTACCCATCCCTAGGCGCCATGGCGTAGGACCTGCTTT	GGGATCCTCACTGGCAGCTGC	+
M114	NR1D1_HUMAN.H11MO.0.B	-3	0.00213853	1.64453	0.152231	19	TCTTACCCATCCCTAGGCGCCATGGCGTAGGACCTGCTTT	CCTTCTGACCCACTTCCCT	-
M114	SP3_HUMAN.H11MO.0.B	1	0.00223502	1.71873	0.152231	19	TCTTACCCATCCCTAGGCGCCATGGCGTAGGACCTGCTTT	CCCCGGCCCCGCCCCCCCCC	-
M114	MAZ_HUMAN.H11MO.0.A	1	0.00303579	2.33452	0.197783	21	TCTTACCCATCCCTAGGCGCCATGGCGTAGGACCTGCTTT	CCCCCCCCCCCCCCCCTCCCCC	-
M114	TAL1_HUMAN.H11MO.0.A	-6	0.00398874	3.06734	0.239079	19	TCTTACCCATCCCTAGGCGCCATGGCGTAGGACCTGCTTT	CCTTATCTGCCCCCCCCAG	-
M114	COT2_HUMAN.H11MO.1.A	-5	0.00450603	3.46513	0.246807	17	TCTTACCCATCCCTAGGCGCCATGGCGTAGGACCTGCTTT	CCCTGACCTTTGACCCC	-
M114	MZF1_HUMAN.H11MO.0.B	-4	0.0047062	3.61907	0.246807	13	TCTTACCCATCCCTAGGCGCCATGGCGTAGGACCTGCTTT	CCCAATCCCCTCC	-
M114	SP2_HUMAN.H11MO.0.A	2	0.00470979	3.62183	0.246807	20	TCTTACCCATCCCTAGGCGCCATGGCGTAGGACCTGCTTT	CCCCCGGCCCCGCCCCCCCCCC	-
M114	RFX5_HUMAN.H11MO.0.A	-7	0.00497792	3.82802	0.246807	20	TCTTACCCATCCCTAGGCGCCATGGCGTAGGACCTGCTTT	TCTGCCTAGCAACAGCTGAC	-
M114	SRBP2_HUMAN.H11MO.0.B	0	0.00510592	3.92645	0.246807	13	TCTTACCCATCCCTAGGCGCCATGGCGTAGGACCTGCTTT	CCTCACCCCACCC	-
M114	TBX21_HUMAN.H11MO.0.A	-5	0.00510592	3.92645	0.246807	13	TCTTACCCATCCCTAGGCGCCATGGCGTAGGACCTGCTTT	TTCACACCTCCAC	-
M114	GATA1_HUMAN.H11MO.0.A	-6	0.00595899	4.58246	0.279041	19	TCTTACCCATCCCTAGGCGCCATGGCGTAGGACCTGCTTT	TCTTATCTGTCCCCGCCAG	-
M114	MNX1_HUMAN.H11MO.0.D	0	0.00636437	4.8942	0.285919	19	TCTTACCCATCCCTAGGCGCCATGGCGTAGGACCTGCTTT	CTATTTTAATAACCCTTAA	+
M114	PATZ1_HUMAN.H11MO.1.C	-5	0.00653505	5.02545	0.285919	9	TCTTACCCATCCCTAGGCGCCATGGCGTAGGACCTGCTTT	CCCCTCCCT	-
M114	GATA2_HUMAN.H11MO.0.A	-6	0.00679523	5.22553	0.285919	19	TCTTACCCATCCCTAGGCGCCATGGCGTAGGACCTGCTTT	CCTTATCTCCACCCCCCAG	-
M114	NFIC_HUMAN.H11MO.0.A	-20	0.0068691	5.28234	0.285919	17	TCTTACCCATCCCTAGGCGCCATGGCGTAGGACCTGCTTT	CTTGGCAGGGAGCCAAG	-
M114	TBX1_HUMAN.H11MO.0.D	-2	0.00829367	6.37783	0.31866	20	TCTTACCCATCCCTAGGCGCCATGGCGTAGGACCTGCTTT	CCGCCCACCCCTGCCCACCC	-
M114	FLI1_HUMAN.H11MO.0.A	-2	0.00867506	6.67112	0.324981	18	TCTTACCCATCCCTAGGCGCCATGGCGTAGGACCTGCTTT	TCCCTCCTTCCTTCCTCC	-
M114	OSR2_HUMAN.H11MO.0.C	-24	0.00997681	7.67217	0.356836	16	TCTTACCCATCCCTAGGCGCCATGGCGTAGGACCTGCTTT	CAGCAGAAGCAGCAGC	-
M114	KLF3_HUMAN.H11MO.0.B	0	0.0100017	7.69128	0.356836	19	TCTTACCCATCCCTAGGCGCCATGGCGTAGGACCTGCTTT	CCCGGCCCCGCCCCTCCCC	-
M114	PAX8_HUMAN.H11MO.0.D	-17	0.0116305	8.94386	0.396088	14	TCTTACCCATCCCTAGGCGCCATGGCGTAGGACCTGCTTT	GTCACTGAAGCGGG	+
M114	RARG_HUMAN.H11MO.0.B	-5	0.0120191	9.24269	0.400226	18	TCTTACCCATCCCTAGGCGCCATGGCGTAGGACCTGCTTT	CCCAGGTCACTCTGACCT	-
M114	ETV5_HUMAN.H11MO.0.C	-4	0.0125119	9.62168	0.407579	14	TCTTACCCATCCCTAGGCGCCATGGCGTAGGACCTGCTTT	CTCACTTCCTGCTC	-
M114	ETS2_HUMAN.H11MO.0.B	-3	0.0130805	10.0589	0.408449	13	TCTTACCCATCCCTAGGCGCCATGGCGTAGGACCTGCTTT	TCCTCTTCCTTCC	-
M114	WT1_HUMAN.H11MO.0.C	1	0.0135646	10.4312	0.408449	19	TCTTACCCATCCCTAGGCGCCATGGCGTAGGACCTGCTTT	CCCCCCCTCCTCCCCCGCCC	-
M114	PLAG1_HUMAN.H11MO.0.D	-5	0.0143948	11.0696	0.408449	17	TCTTACCCATCCCTAGGCGCCATGGCGTAGGACCTGCTTT	CCCCTCCTGATGCCCCC	-
M114	RARA_HUMAN.H11MO.0.A	8	0.0144062	11.0783	0.408449	12	TCTTACCCATCCCTAGGCGCCATGGCGTAGGACCTGCTTT	CCTTGACCTCTTGATCCCCC	-
M114	EGR2_HUMAN.H11MO.0.A	0	0.0145583	11.1953	0.408449	18	TCTTACCCATCCCTAGGCGCCATGGCGTAGGACCTGCTTT	CCCCTCCCACACCCCCCC	-
M114	BC11A_HUMAN.H11MO.0.A	-1	0.0153637	11.8147	0.408449	17	TCTTACCCATCCCTAGGCGCCATGGCGTAGGACCTGCTTT	TTTTCACTTCCTCTTTT	-
M114	THAP1_HUMAN.H11MO.0.C	-5	0.0154175	11.8561	0.408449	22	TCTTACCCATCCCTAGGCGCCATGGCGTAGGACCTGCTTT	CGCCGCCATCTTGGCTGCGGGC	+
M114	OLIG2_HUMAN.H11MO.0.B	-22	0.0155085	11.9261	0.408449	18	TCTTACCCATCCCTAGGCGCCATGGCGTAGGACCTGCTTT	CAGAAGGGAAACAGCTGG	-
M114	LEF1_HUMAN.H11MO.0.A	-5	0.015537	11.948	0.408449	14	TCTTACCCATCCCTAGGCGCCATGGCGTAGGACCTGCTTT	TCCTTTGATTTGCT	+
M114	ZEP2_HUMAN.H11MO.0.D	2	0.015537	11.948	0.408449	12	TCTTACCCATCCCTAGGCGCCATGGCGTAGGACCTGCTTT	GGGGTTTCCCTACC	-
M114	PTF1A_HUMAN.H11MO.0.B	-22	0.0165153	12.7002	0.419449	18	TCTTACCCATCCCTAGGCGCCATGGCGTAGGACCTGCTTT	GGGAAAGGGGGCAGCTGG	-
M114	RARG_HUMAN.H11MO.2.D	6	0.0172274	13.2478	0.423189	14	TCTTACCCATCCCTAGGCGCCATGGCGTAGGACCTGCTTT	GTGACCTCTGGGTGACCCCC	-
M114	E2F6_HUMAN.H11MO.0.A	-1	0.0176269	13.5551	0.42602	13	TCTTACCCATCCCTAGGCGCCATGGCGTAGGACCTGCTTT	CCCTTCCCGCCCC	-
M114	IRF3_HUMAN.H11MO.0.B	2	0.0193806	14.9037	0.446786	18	TCTTACCCATCCCTAGGCGCCATGGCGTAGGACCTGCTTT	TCACTTTCCCTTTCCCTTTC	-
M114	CLOCK_HUMAN.H11MO.0.C	-7	0.0206113	15.8501	0.457177	14	TCTTACCCATCCCTAGGCGCCATGGCGTAGGACCTGCTTT	CAGACACGTGAACA	+
M114	EGR1_HUMAN.H11MO.0.A	-4	0.021166	16.2766	0.457177	17	TCTTACCCATCCCTAGGCGCCATGGCGTAGGACCTGCTTT	CCCCCGCCCACGCCCTC	-
M114	LYL1_HUMAN.H11MO.0.A	-6	0.022096	16.9918	0.457177	14	TCTTACCCATCCCTAGGCGCCATGGCGTAGGACCTGCTTT	CCAGCTGTTTCCTG	+
M114	BHE23_HUMAN.H11MO.0.D	-7	0.0227353	17.4834	0.457177	12	TCTTACCCATCCCTAGGCGCCATGGCGTAGGACCTGCTTT	CCACCATATGCT	-
M114	NFAC1_HUMAN.H11MO.0.B	0	0.0231874	17.8311	0.457177	15	TCTTACCCATCCCTAGGCGCCATGGCGTAGGACCTGCTTT	TTTCTTTTTTTCCAT	-
M114	HXA7_HUMAN.H11MO.0.D	-4	0.0264728	20.3576	0.497293	15	TCTTACCCATCCCTAGGCGCCATGGCGTAGGACCTGCTTT	TCCAATCTATTGATT	-
M114	MAFA_HUMAN.H11MO.0.D	-27	0.0264929	20.373	0.497293	13	TCTTACCCATCCCTAGGCGCCATGGCGTAGGACCTGCTTT	CGAAGGCTGCGGGGTCAGCAC	-
M114	NR1H3_HUMAN.H11MO.0.B	3	0.0265495	20.4166	0.497293	16	TCTTACCCATCCCTAGGCGCCATGGCGTAGGACCTGCTTT	TGACCTGCAGTGACCTCTG	-
M115	BRAC_HUMAN.H11MO.0.A	-3	7.49839e-05	0.0576626	0.0602481	20	TATAACTGACACTCTACAGTTATCATATATGTTAACTTCA	ATTTCACACCTCCCTGCTAA	-
M115	MNX1_HUMAN.H11MO.0.D	-12	7.86188e-05	0.0604579	0.0602481	19	TATAACTGACACTCTACAGTTATCATATATGTTAACTTCA	TTAAGGGTTATTAAAATAG	-
M115	IRX2_HUMAN.H11MO.0.D	-1	0.000577614	0.444185	0.221322	19	TATAACTGACACTCTACAGTTATCATATATGTTAACTTCA	CCAACATGCCCACCCATGT	-
M115	ZN563_HUMAN.H11MO.0.C	-8	0.00127269	0.978697	0.3251	21	TATAACTGACACTCTACAGTTATCATATATGTTAACTTCA	GCAGCTGCCAGTGAGGATCCC	-
M115	HXC10_HUMAN.H11MO.0.D	-18	0.0022345	1.71833	0.428699	19	TATAACTGACACTCTACAGTTATCATATATGTTAACTTCA	GTAATAAAAAAATTAAAAA	-
M115	ZN394_HUMAN.H11MO.0.C	-3	0.00223767	1.72077	0.428699	20	TATAACTGACACTCTACAGTTATCATATATGTTAACTTCA	AGAATGGAATAGAATGGAAT	+
M117	MNX1_HUMAN.H11MO.0.D	-9	1.70725e-05	0.0131288	0.0262179	19	CGGTTTAAGATGCTACCAGGGCACTTAATGATATAAATTG	CTATTTTAATAACCCTTAA	+
M117	HXC10_HUMAN.H11MO.0.D	-3	0.000642126	0.493795	0.288978	19	CGGTTTAAGATGCTACCAGGGCACTTAATGATATAAATTG	TTTTTAATTTTTTTATTAC	+
M117	IRX2_HUMAN.H11MO.0.D	-15	0.000752704	0.57883	0.288978	19	CGGTTTAAGATGCTACCAGGGCACTTAATGATATAAATTG	ACATGGGTGGGCATGTTGG	+
M118	MNX1_HUMAN.H11MO.0.D	-20	4.15587e-05	0.0319587	0.0638626	19	ACCTATAAACTAACTTAATTTTATGATAACGCCAATTCAT	CTATTTTAATAACCCTTAA	+
M118	IRX2_HUMAN.H11MO.0.D	-10	0.000574652	0.441908	0.325524	19	ACCTATAAACTAACTTAATTTTATGATAACGCCAATTCAT	ACATGGGTGGGCATGTTGG	+
M119	MNX1_HUMAN.H11MO.0.D	-15	4.87328e-05	0.0374755	0.0748869	19	TCTCATCAGTCACCTCTAAGTGTTTAAGGCTTATAAGCTG	CTATTTTAATAACCCTTAA	+
M119	IRX2_HUMAN.H11MO.0.D	-2	0.000735824	0.565848	0.376909	19	TCTCATCAGTCACCTCTAAGTGTTTAAGGCTTATAAGCTG	CCAACATGCCCACCCATGT	-
M119	ZN394_HUMAN.H11MO.0.C	-13	0.00149028	1.14602	0.433969	20	TCTCATCAGTCACCTCTAAGTGTTTAAGGCTTATAAGCTG	ATTCCATTCTATTCCATTCT	-
M119	HXC10_HUMAN.H11MO.0.D	-19	0.00170488	1.31105	0.433969	19	TCTCATCAGTCACCTCTAAGTGTTTAAGGCTTATAAGCTG	TTTTTAATTTTTTTATTAC	+
M120	MNX1_HUMAN.H11MO.0.D	-9	1.58897e-05	0.0122192	0.0177407	19	GATGTTTATTTTTTTAATTCTGCTATACATACGCCATCTA	CTATTTTAATAACCCTTAA	+
M120	HXC10_HUMAN.H11MO.0.D	-13	6.26009e-05	0.0481401	0.032024	19	GATGTTTATTTTTTTAATTCTGCTATACATACGCCATCTA	TTTTTAATTTTTTTATTAC	+
M120	BRAC_HUMAN.H11MO.0.A	-9	0.000759697	0.584207	0.242458	20	GATGTTTATTTTTTTAATTCTGCTATACATACGCCATCTA	ATTTCACACCTCCCTGCTAA	-
M120	ZN394_HUMAN.H11MO.0.C	-9	0.000947919	0.72895	0.242458	20	GATGTTTATTTTTTTAATTCTGCTATACATACGCCATCTA	ATTCCATTCTATTCCATTCT	-
M121	MNX1_HUMAN.H11MO.0.D	-9	9.03949e-05	0.0695136	0.138908	19	AGGTCTCTCCTCCTAGAGCCTTAAAACAATATGGAGATAG	TTAAGGGTTATTAAAATAG	-
M121	HXC10_HUMAN.H11MO.0.D	-17	0.00019544	0.150293	0.150165	19	AGGTCTCTCCTCCTAGAGCCTTAAAACAATATGGAGATAG	GTAATAAAAAAATTAAAAA	-
M121	IRX2_HUMAN.H11MO.0.D	-19	0.00112671	0.866438	0.432848	19	AGGTCTCTCCTCCTAGAGCCTTAAAACAATATGGAGATAG	CCAACATGCCCACCCATGT	-
M121	ZN214_HUMAN.H11MO.0.C	-7	0.00202933	1.56056	0.477595	22	AGGTCTCTCCTCCTAGAGCCTTAAAACAATATGGAGATAG	TCATCAAAGGCCTCAAAAAGGA	-
M121	RXRA_HUMAN.H11MO.0.A	-11	0.00216714	1.66653	0.477595	20	AGGTCTCTCCTCCTAGAGCCTTAAAACAATATGGAGATAG	CTCTGACCTCTGCCTCCCCC	-
M121	ZN350_HUMAN.H11MO.0.C	-13	0.00217557	1.67301	0.477595	18	AGGTCTCTCCTCCTAGAGCCTTAAAACAATATGGAGATAG	TAGGTCATAAAAGGACTG	-
M123	ZN394_HUMAN.H11MO.0.C	-14	4.32614e-05	0.033268	0.0664356	20	TAAGCCCTCGCTATGAGGTCTAGTTGAATGGAAAGCCTGG	AGAATGGAATAGAATGGAAT	+
M123	IRX2_HUMAN.H11MO.0.D	-21	0.000422146	0.32463	0.32414	19	TAAGCCCTCGCTATGAGGTCTAGTTGAATGGAAAGCCTGG	ACATGGGTGGGCATGTTGG	+
M123	ZN214_HUMAN.H11MO.0.C	-10	0.0011489	0.883501	0.476252	22	TAAGCCCTCGCTATGAGGTCTAGTTGAATGGAAAGCCTGG	TCATCAAAGGCCTCAAAAAGGA	-
M123	ZFP82_HUMAN.H11MO.0.C	-9	0.00152168	1.17017	0.476252	24	TAAGCCCTCGCTATGAGGTCTAGTTGAATGGAAAGCCTGG	GAAGAGAGAATTAGTGAAATGGAA	-
M123	MNX1_HUMAN.H11MO.0.D	-19	0.00155062	1.19243	0.476252	19	TAAGCCCTCGCTATGAGGTCTAGTTGAATGGAAAGCCTGG	TTAAGGGTTATTAAAATAG	-
M124	IRX2_HUMAN.H11MO.0.D	-6	3.92446e-05	0.0301791	0.0600698	19	TGTCAGCTGATCATTTTCATCATGTGAAATTATGGGAACA	CCAACATGCCCACCCATGT	-
M124	GATA2_HUMAN.H11MO.0.A	-28	0.000148413	0.11413	0.0796853	12	TGTCAGCTGATCATTTTCATCATGTGAAATTATGGGAACA	CTGGGGGGTGGAGATAAGG	+
M124	GATA1_HUMAN.H11MO.0.A	-28	0.00019145	0.147225	0.0796853	12	TGTCAGCTGATCATTTTCATCATGTGAAATTATGGGAACA	CTGGCGGGGACAGATAAGA	+
M124	MNX1_HUMAN.H11MO.0.D	-9	0.000208239	0.160136	0.0796853	19	TGTCAGCTGATCATTTTCATCATGTGAAATTATGGGAACA	CTATTTTAATAACCCTTAA	+
M124	HXC10_HUMAN.H11MO.0.D	-18	0.000647982	0.498299	0.141691	19	TGTCAGCTGATCATTTTCATCATGTGAAATTATGGGAACA	GTAATAAAAAAATTAAAAA	-
M124	HME2_HUMAN.H11MO.0.D	-24	0.00227467	1.74922	0.38686	11	TGTCAGCTGATCATTTTCATCATGTGAAATTATGGGAACA	GGTAATTAGGG	+
M124	ZN394_HUMAN.H11MO.0.C	-12	0.00267333	2.05579	0.409194	20	TGTCAGCTGATCATTTTCATCATGTGAAATTATGGGAACA	ATTCCATTCTATTCCATTCT	-
M124	TAL1_HUMAN.H11MO.0.A	-28	0.00332559	2.55738	0.424193	12	TGTCAGCTGATCATTTTCATCATGTGAAATTATGGGAACA	CTGGGGGGGGCAGATAAGG	+
M124	BRAC_HUMAN.H11MO.0.A	-10	0.00430716	3.31221	0.477667	20	TGTCAGCTGATCATTTTCATCATGTGAAATTATGGGAACA	TTAGCAGGGAGGTGTGAAAT	+
M124	TLX1_HUMAN.H11MO.0.D	-19	0.00436894	3.35971	0.477667	17	TGTCAGCTGATCATTTTCATCATGTGAAATTATGGGAACA	CCTTGGCAACTTGCCAG	-
M125	MNX1_HUMAN.H11MO.0.D	-1	7.09208e-05	0.0545381	0.108555	19	TATCTCCTATTTATCCCATATTTTGAGTGTTTTACCATGC	CTATTTTAATAACCCTTAA	+
M125	ZN394_HUMAN.H11MO.0.C	-2	0.000456449	0.351009	0.177576	20	TATCTCCTATTTATCCCATATTTTGAGTGTTTTACCATGC	ATTCCATTCTATTCCATTCT	-
M125	IRX2_HUMAN.H11MO.0.D	-2	0.000526508	0.404885	0.177576	19	TATCTCCTATTTATCCCATATTTTGAGTGTTTTACCATGC	CCAACATGCCCACCCATGT	-
M125	HXC10_HUMAN.H11MO.0.D	-17	0.000790887	0.608192	0.177576	19	TATCTCCTATTTATCCCATATTTTGAGTGTTTTACCATGC	GTAATAAAAAAATTAAAAA	-
M125	SPIC_HUMAN.H11MO.0.D	-2	0.000793181	0.609956	0.177576	13	TATCTCCTATTTATCCCATATTTTGAGTGTTTTACCATGC	CCTCCCCTTCCTC	-
M125	RXRA_HUMAN.H11MO.0.A	-1	0.00196842	1.51372	0.333176	20	TATCTCCTATTTATCCCATATTTTGAGTGTTTTACCATGC	CTCTGACCTCTGCCTCCCCC	-
M125	GATA1_HUMAN.H11MO.0.A	-18	0.00217669	1.67387	0.333176	19	TATCTCCTATTTATCCCATATTTTGAGTGTTTTACCATGC	TCTTATCTGTCCCCGCCAG	-
M125	BRAC_HUMAN.H11MO.0.A	-7	0.00245054	1.88446	0.340993	20	TATCTCCTATTTATCCCATATTTTGAGTGTTTTACCATGC	ATTTCACACCTCCCTGCTAA	-
M125	VENTX_HUMAN.H11MO.0.D	7	0.00272469	2.09529	0.347547	12	TATCTCCTATTTATCCCATATTTTGAGTGTTTTACCATGC	CGCTAATTGGTTTCTAATT	+
M125	GATA2_HUMAN.H11MO.0.A	-18	0.00315883	2.42914	0.371929	19	TATCTCCTATTTATCCCATATTTTGAGTGTTTTACCATGC	CCTTATCTCCACCCCCCAG	-
M125	LEF1_HUMAN.H11MO.0.A	-5	0.00451944	3.47545	0.475009	14	TATCTCCTATTTATCCCATATTTTGAGTGTTTTACCATGC	TCCTTTGATTTGCT	+
M125	HME2_HUMAN.H11MO.0.D	-16	0.00465497	3.57967	0.475009	11	TATCTCCTATTTATCCCATATTTTGAGTGTTTTACCATGC	GGTAATTAGGG	+
M125	TLX1_HUMAN.H11MO.0.D	-20	0.00519042	3.99144	0.476133	17	TATCTCCTATTTATCCCATATTTTGAGTGTTTTACCATGC	CCTTGGCAACTTGCCAG	-
M126	HXC10_HUMAN.H11MO.0.D	-22	2.01767e-05	0.0155159	0.0306785	18	CTCTTGTCCGAGTATAAAATGTAAGTTTGAATTTTTATGT	TTTTTAATTTTTTTATTAC	+
M126	MNX1_HUMAN.H11MO.0.D	-3	4.02275e-05	0.0309349	0.0306785	19	CTCTTGTCCGAGTATAAAATGTAAGTTTGAATTTTTATGT	TTAAGGGTTATTAAAATAG	-
M126	IRX2_HUMAN.H11MO.0.D	-18	0.000361907	0.278307	0.138	19	CTCTTGTCCGAGTATAAAATGTAAGTTTGAATTTTTATGT	ACATGGGTGGGCATGTTGG	+
M126	PO3F3_HUMAN.H11MO.0.D	-11	0.000967709	0.744168	0.292602	17	CTCTTGTCCGAGTATAAAATGTAAGTTTGAATTTTTATGT	ATAAATTATGCAAATTT	+
M126	FOXG1_HUMAN.H11MO.0.D	-21	0.00115103	0.885143	0.292602	17	CTCTTGTCCGAGTATAAAATGTAAGTTTGAATTTTTATGT	ATTGTTTATATTTTTTT	+
M126	GSX1_HUMAN.H11MO.0.D	-21	0.00181008	1.39195	0.386617	15	CTCTTGTCCGAGTATAAAATGTAAGTTTGAATTTTTATGT	TAATTAGTTTTTAAT	+
M126	BRAC_HUMAN.H11MO.0.A	-13	0.00202782	1.55939	0.386617	20	CTCTTGTCCGAGTATAAAATGTAAGTTTGAATTTTTATGT	TTAGCAGGGAGGTGTGAAAT	+
M126	TLX1_HUMAN.H11MO.0.D	-1	0.00313566	2.41133	0.467571	17	CTCTTGTCCGAGTATAAAATGTAAGTTTGAATTTTTATGT	CCTTGGCAACTTGCCAG	-
M126	FOXD3_HUMAN.H11MO.0.D	-2	0.00336021	2.584	0.467571	15	CTCTTGTCCGAGTATAAAATGTAAGTTTGAATTTTTATGT	TTTGTTTACTTAGCA	+
M126	GATA5_HUMAN.H11MO.0.D	-23	0.00431674	3.31957	0.467571	17	CTCTTGTCCGAGTATAAAATGTAAGTTTGAATTTTTATGT	ATCTAAGTTATCTCTTA	-
M126	ZN394_HUMAN.H11MO.0.C	-5	0.00455914	3.50598	0.467571	20	CTCTTGTCCGAGTATAAAATGTAAGTTTGAATTTTTATGT	AGAATGGAATAGAATGGAAT	+
M126	CLOCK_HUMAN.H11MO.0.C	-25	0.0047631	3.66283	0.467571	14	CTCTTGTCCGAGTATAAAATGTAAGTTTGAATTTTTATGT	TGTTCACGTGTCTG	-
M126	ANDR_HUMAN.H11MO.0.A	-19	0.00508076	3.90711	0.467571	18	CTCTTGTCCGAGTATAAAATGTAAGTTTGAATTTTTATGT	TGTTCTTTTTTGTTTGCT	+
M126	ZN713_HUMAN.H11MO.0.D	-21	0.00540409	4.15574	0.467571	19	CTCTTGTCCGAGTATAAAATGTAAGTTTGAATTTTTATGT	TTTCGTGTCATTTTTCTAT	-
M126	NKX61_HUMAN.H11MO.0.B	-18	0.00581199	4.46942	0.467571	19	CTCTTGTCCGAGTATAAAATGTAAGTTTGAATTTTTATGT	CATTAAATTCCCATTAATC	-
M126	FUBP1_HUMAN.H11MO.0.D	-26	0.00649946	4.99808	0.467571	12	CTCTTGTCCGAGTATAAAATGTAAGTTTGAATTTTTATGT	TTGTGTTTTTTT	+
M126	NFAC1_HUMAN.H11MO.0.B	-23	0.00660272	5.07749	0.467571	15	CTCTTGTCCGAGTATAAAATGTAAGTTTGAATTTTTATGT	TTTCTTTTTTTCCAT	-
M126	HXB3_HUMAN.H11MO.0.D	-14	0.00674417	5.18627	0.467571	14	CTCTTGTCCGAGTATAAAATGTAAGTTTGAATTTTTATGT	TAAAAACTAATTAA	-
M126	STAT1_HUMAN.H11MO.1.A	-18	0.00721376	5.54738	0.478383	19	CTCTTGTCCGAGTATAAAATGTAAGTTTGAATTTTTATGT	CTTTCAGTTTCATTTTCTT	-
M127	MNX1_HUMAN.H11MO.0.D	-8	0.000287689	0.221233	0.381067	19	CGAAATCGAATTTCTGCCTAGATTCAATAATTTCAAGACC	CTATTTTAATAACCCTTAA	+
M127	IRX2_HUMAN.H11MO.0.D	-19	0.00074394	0.57209	0.381067	19	CGAAATCGAATTTCTGCCTAGATTCAATAATTTCAAGACC	ACATGGGTGGGCATGTTGG	+
M127	HXC10_HUMAN.H11MO.0.D	-20	0.00126352	0.971647	0.388326	19	CGAAATCGAATTTCTGCCTAGATTCAATAATTTCAAGACC	TTTTTAATTTTTTTATTAC	+
# Tomtom (Motif Comparison Tool): Version 5.5.5 compiled on Dec 7 2023 at 04:32:55
# The format of this file is described at http://localhost:8080/meme_5.5.5/doc/tomtom-output-format.html.
# tomtom -o /data/result_enhancer122-GM12878 /data/GM12878-MOTIF/result_motif_en/motifs_en122.txt /data/HOCOMOCOv11_full_HUMAN_mono_meme_format.meme
