# Supplementary material for: DeepEPI: CNN-transformer-based model for extracting TF interactions through predicting enhancer-promoter interactions
Source: Bioinform Adv. 2025 Sep 17;5(1):vbaf221. doi: 10.1093/bioadv/vbaf221 (PMC12478696; doi:10.1093/bioadv/vbaf221)
Supplement: vbaf221_Supplementary_Data [file vbaf221_supplementary_data.zip › Supplementary_file5/GM12878/result_enhancer122-GM12878/tomtom.xml]

<?xml version='1.0' encoding='UTF-8' standalone='yes'?>
<tomtom version="5.5.5" release="Thu Sep 14 08:48:04 2023 +1000">
  <model>
    <command_line>tomtom -o /data/result_enhancer122-GM12878 /data/GM12878-MOTIF/result_motif_en/motifs_en122.txt /data/HOCOMOCOv11_full_HUMAN_mono_meme_format.meme</command_line>
    <distance_measure value="ed"/>
    <threshold type="qvalue">0.5</threshold>
    <alphabet name="DNA" like="dna">
      <letter id="A" symbol="A" complement="T" name="Adenine" colour="CC0000"/>
      <letter id="C" symbol="C" complement="G" name="Cytosine" colour="0000CC"/>
      <letter id="G" symbol="G" complement="C" name="Guanine" colour="FFB300"/>
      <letter id="T" symbol="T" aliases="U" complement="A" name="Thymine" colour="008000"/>
      <letter id="N" symbol="N" aliases="X." equals="ACGT" name="Any base"/>
      <letter id="V" symbol="V" equals="ACG" name="Not T"/>
      <letter id="H" symbol="H" equals="ACT" name="Not G"/>
      <letter id="D" symbol="D" equals="AGT" name="Not C"/>
      <letter id="B" symbol="B" equals="CGT" name="Not A"/>
      <letter id="M" symbol="M" equals="AC" name="Amino"/>
      <letter id="R" symbol="R" equals="AG" name="Purine"/>
      <letter id="W" symbol="W" equals="AT" name="Weak"/>
      <letter id="S" symbol="S" equals="CG" name="Strong"/>
      <letter id="Y" symbol="Y" equals="CT" name="Pyrimidine"/>
      <letter id="K" symbol="K" equals="GT" name="Keto"/>
    </alphabet>
    <strands>both</strands>
    <background from="--query--" A="0.25" C="0.25" G="0.25" T="0.25"/>
    <host>f5f03e2d8156</host>
    <when>Mon Jan 29 12:37:08 2024</when>
  </model>
  <query_dbs>
    <db source="/data/GM12878-MOTIF/result_motif_en/motifs_en122.txt" name="motifs_en122.txt" loaded="112" excluded="0" last_mod_date="Sat Jan 27 10:11:57 2024"/>
  </query_dbs>
  <target_dbs>
    <db source="/data/HOCOMOCOv11_full_HUMAN_mono_meme_format.meme" name="HOCOMOCOv11_full_HUMAN_mono_meme_format" loaded="769" excluded="0" last_mod_date="Fri Jan 12 11:21:36 2024"/>
  </target_dbs>
  <queries>
    <motif db="0" id="M0" alt="O0" length="40" nsites="8" evalue="1.3e-003">
      <pos A="0.426366" C="0.14418" G="0.00308642" T="0.426366"/>
      <pos A="0.567461" C="0.00308642" G="0.214727" T="0.214727"/>
      <pos A="0.35582" C="0.214727" G="0.214727" T="0.214727"/>
      <pos A="0.35582" C="0.285273" G="0.0736336" T="0.285273"/>
      <pos A="0.285273" C="0.0736336" G="0.35582" T="0.285273"/>
      <pos A="0.285273" C="0.14418" G="0.214727" T="0.35582"/>
      <pos A="0.214727" C="0.214727" G="0.35582" T="0.214727"/>
      <pos A="0.00308642" C="0.426366" G="0.35582" T="0.214727"/>
      <pos A="0.426366" C="0.14418" G="0.285273" T="0.14418"/>
      <pos A="0.35582" C="0.285273" G="0.0736336" T="0.285273"/>
      <pos A="0.426366" C="0.426366" G="0.14418" T="0.00308642"/>
      <pos A="0.496914" C="0.35582" G="0.0736336" T="0.0736336"/>
      <pos A="0.14418" C="0.496914" G="0.214727" T="0.14418"/>
      <pos A="0.638007" C="0.0736336" G="0.00308642" T="0.285273"/>
      <pos A="0.0736336" C="0.35582" G="0.14418" T="0.426366"/>
      <pos A="0.285273" C="0.00308642" G="0.14418" T="0.567461"/>
      <pos A="0.35582" C="0.0736336" G="0.0736336" T="0.496914"/>
      <pos A="0.0736336" C="0.14418" G="0.708554" T="0.0736336"/>
      <pos A="0.0736336" C="0.35582" G="0.426366" T="0.14418"/>
      <pos A="0.285273" C="0.214727" G="0.14418" T="0.35582"/>
      <pos A="0.214727" C="0.496914" G="0.0736336" T="0.214727"/>
      <pos A="0.00308642" C="0.426366" G="0.35582" T="0.214727"/>
      <pos A="0.285273" C="0.285273" G="0.14418" T="0.285273"/>
      <pos A="0.285273" C="0.426366" G="0.0736336" T="0.214727"/>
      <pos A="0.0736336" C="0.214727" G="0.35582" T="0.35582"/>
      <pos A="0.638007" C="0.0736336" G="0.14418" T="0.14418"/>
      <pos A="0.00308642" C="0.567461" G="0.285273" T="0.14418"/>
      <pos A="0.7791" C="0.00308642" G="0.0736336" T="0.14418"/>
      <pos A="0.35582" C="0.285273" G="0.14418" T="0.214727"/>
      <pos A="0.214727" C="0.0736336" G="0.496914" T="0.214727"/>
      <pos A="0.214727" C="0.214727" G="0.426366" T="0.14418"/>
      <pos A="0.14418" C="0.285273" G="0.14418" T="0.426366"/>
      <pos A="0.14418" C="0.285273" G="0.285273" T="0.285273"/>
      <pos A="0.426366" C="0.14418" G="0.214727" T="0.214727"/>
      <pos A="0.14418" C="0.567461" G="0.14418" T="0.14418"/>
      <pos A="0.35582" C="0.214727" G="0.0736336" T="0.35582"/>
      <pos A="0.00308642" C="0.0736336" G="0.285273" T="0.638007"/>
      <pos A="0.14418" C="0.35582" G="0.496914" T="0.00308642"/>
      <pos A="0.708554" C="0.0736336" G="0.14418" T="0.0736336"/>
      <pos A="0.708554" C="0.0736336" G="0.00308642" T="0.214727"/>
    </motif>
    <motif db="0" id="M1" alt="O1" length="40" nsites="8" evalue="1.3e-003">
      <pos A="0.25" C="0.25" G="0.332304" T="0.167696"/>
      <pos A="0.0853906" C="0.496914" G="0.25" T="0.167696"/>
      <pos A="0.332304" C="0.25" G="0.0853906" T="0.332304"/>
      <pos A="0.25" C="0.00308642" G="0.332304" T="0.414609"/>
      <pos A="0.00308642" C="0.167696" G="0.414609" T="0.414609"/>
      <pos A="0.0853906" C="0.167696" G="0.167696" T="0.579218"/>
      <pos A="0.0853906" C="0.00308642" G="0.414609" T="0.496914"/>
      <pos A="0.0853906" C="0.332304" G="0.00308642" T="0.579218"/>
      <pos A="0.25" C="0.167696" G="0.0853906" T="0.496914"/>
      <pos A="0.167696" C="0.167696" G="0.332304" T="0.332304"/>
      <pos A="0.0853906" C="0.25" G="0.414609" T="0.25"/>
      <pos A="0.25" C="0.496914" G="0.167696" T="0.0853906"/>
      <pos A="0.167696" C="0.167696" G="0.0853906" T="0.579218"/>
      <pos A="0.25" C="0.167696" G="0.332304" T="0.25"/>
      <pos A="0.25" C="0.414609" G="0.0853906" T="0.25"/>
      <pos A="0.0853906" C="0.0853906" G="0.332304" T="0.496914"/>
      <pos A="0.25" C="0.0853906" G="0.661523" T="0.00308642"/>
      <pos A="0.167696" C="0.414609" G="0.332304" T="0.0853906"/>
      <pos A="0.332304" C="0.0853906" G="0.332304" T="0.25"/>
      <pos A="0.332304" C="0.0853906" G="0.414609" T="0.167696"/>
      <pos A="0.414609" C="0.25" G="0.167696" T="0.167696"/>
      <pos A="0.00308642" C="0.00308642" G="0.661523" T="0.332304"/>
      <pos A="0.332304" C="0.25" G="0.414609" T="0.00308642"/>
      <pos A="0.25" C="0.25" G="0.332304" T="0.167696"/>
      <pos A="0.25" C="0.25" G="0.0853906" T="0.414609"/>
      <pos A="0.00308642" C="0.167696" G="0.661523" T="0.167696"/>
      <pos A="0.332304" C="0.00308642" G="0.496914" T="0.167696"/>
      <pos A="0.414609" C="0.00308642" G="0.496914" T="0.0853906"/>
      <pos A="0.332304" C="0.25" G="0.414609" T="0.00308642"/>
      <pos A="0.332304" C="0.167696" G="0.332304" T="0.167696"/>
      <pos A="0.25" C="0.496914" G="0.167696" T="0.0853906"/>
      <pos A="0.332304" C="0.414609" G="0.0853906" T="0.167696"/>
      <pos A="0.414609" C="0.414609" G="0.00308642" T="0.167696"/>
      <pos A="0.496914" C="0.0853906" G="0.0853906" T="0.332304"/>
      <pos A="0.414609" C="0.0853906" G="0.414609" T="0.0853906"/>
      <pos A="0.25" C="0.579218" G="0.0853906" T="0.0853906"/>
      <pos A="0.00308642" C="0.167696" G="0.25" T="0.579218"/>
      <pos A="0.332304" C="0.496914" G="0.0853906" T="0.0853906"/>
      <pos A="0.167696" C="0.0853906" G="0.25" T="0.496914"/>
      <pos A="0.167696" C="0.25" G="0.332304" T="0.25"/>
    </motif>
    <motif db="0" id="M10" alt="O10" length="40" nsites="8" evalue="1.3e-003">
      <pos A="0.31734" C="0.137767" G="0.18266" T="0.362233"/>
      <pos A="0.0928731" C="0.272446" G="0.362233" T="0.272446"/>
      <pos A="0.45202" C="0.31734" G="0.0928731" T="0.137767"/>
      <pos A="0.407127" C="0.362233" G="0.0479802" T="0.18266"/>
      <pos A="0.31734" C="0.541807" G="0.0928731" T="0.0479802"/>
      <pos A="0.18266" C="0.272446" G="0.137767" T="0.407127"/>
      <pos A="0.227554" C="0.31734" G="0.137767" T="0.31734"/>
      <pos A="0.45202" C="0.31734" G="0.0479802" T="0.18266"/>
      <pos A="0.45202" C="0.00308642" G="0.541807" T="0.00308642"/>
      <pos A="0.272446" C="0.227554" G="0.18266" T="0.31734"/>
      <pos A="0.272446" C="0.272446" G="0.137767" T="0.31734"/>
      <pos A="0.31734" C="0.227554" G="0.137767" T="0.31734"/>
      <pos A="0.31734" C="0.18266" G="0.00308642" T="0.496914"/>
      <pos A="0.45202" C="0.0479802" G="0.362233" T="0.137767"/>
      <pos A="0.137767" C="0.18266" G="0.362233" T="0.31734"/>
      <pos A="0.0479802" C="0.31734" G="0.496914" T="0.137767"/>
      <pos A="0.496914" C="0.137767" G="0.137767" T="0.227554"/>
      <pos A="0.137767" C="0.272446" G="0.31734" T="0.272446"/>
      <pos A="0.18266" C="0.00308642" G="0.227554" T="0.5867"/>
      <pos A="0.00308642" C="0.18266" G="0.0928731" T="0.721381"/>
      <pos A="0.0928731" C="0.272446" G="0.0479802" T="0.5867"/>
      <pos A="0.227554" C="0.18266" G="0.272446" T="0.31734"/>
      <pos A="0.227554" C="0.227554" G="0.227554" T="0.31734"/>
      <pos A="0.362233" C="0.0928731" G="0.272446" T="0.272446"/>
      <pos A="0.541807" C="0.137767" G="0.0928731" T="0.227554"/>
      <pos A="0.18266" C="0.407127" G="0.00308642" T="0.407127"/>
      <pos A="0.0479802" C="0.0928731" G="0.31734" T="0.541807"/>
      <pos A="0.272446" C="0.00308642" G="0.362233" T="0.362233"/>
      <pos A="0.272446" C="0.00308642" G="0.407127" T="0.31734"/>
      <pos A="0.272446" C="0.0928731" G="0.18266" T="0.45202"/>
      <pos A="0.272446" C="0.18266" G="0.31734" T="0.227554"/>
      <pos A="0.137767" C="0.0928731" G="0.5867" T="0.18266"/>
      <pos A="0.31734" C="0.272446" G="0.227554" T="0.18266"/>
      <pos A="0.227554" C="0.362233" G="0.0479802" T="0.362233"/>
      <pos A="0.137767" C="0.31734" G="0.31734" T="0.227554"/>
      <pos A="0.407127" C="0.0928731" G="0.362233" T="0.137767"/>
      <pos A="0.227554" C="0.227554" G="0.227554" T="0.31734"/>
      <pos A="0.227554" C="0.0928731" G="0.362233" T="0.31734"/>
      <pos A="0.18266" C="0.18266" G="0.0479802" T="0.5867"/>
      <pos A="0.0928731" C="0.31734" G="0.227554" T="0.362233"/>
    </motif>
    <motif db="0" id="M100" alt="O100" length="40" nsites="8" evalue="1.3e-003">
      <pos A="0.257055" C="0.14418" G="0.341711" T="0.257055"/>
      <pos A="0.454586" C="0.172399" G="0.200617" T="0.172399"/>
      <pos A="0.200617" C="0.115961" G="0.567461" T="0.115961"/>
      <pos A="0.36993" C="0.285273" G="0.200617" T="0.14418"/>
      <pos A="0.426366" C="0.228836" G="0.0877422" T="0.257055"/>
      <pos A="0.426366" C="0.14418" G="0.14418" T="0.285273"/>
      <pos A="0.257055" C="0.257055" G="0.36993" T="0.115961"/>
      <pos A="0.285273" C="0.341711" G="0.172399" T="0.200617"/>
      <pos A="0.14418" C="0.200617" G="0.172399" T="0.482804"/>
      <pos A="0.398148" C="0.14418" G="0.285273" T="0.172399"/>
      <pos A="0.14418" C="0.511023" G="0.200617" T="0.14418"/>
      <pos A="0.285273" C="0.059524" G="0.426366" T="0.228836"/>
      <pos A="0.539241" C="0.14418" G="0.115961" T="0.200617"/>
      <pos A="0.200617" C="0.14418" G="0.398148" T="0.257055"/>
      <pos A="0.257055" C="0.0313047" G="0.426366" T="0.285273"/>
      <pos A="0.172399" C="0.200617" G="0.36993" T="0.257055"/>
      <pos A="0.285273" C="0.511023" G="0.0313047" T="0.172399"/>
      <pos A="0.36993" C="0.228836" G="0.228836" T="0.172399"/>
      <pos A="0.172399" C="0.313492" G="0.200617" T="0.313492"/>
      <pos A="0.228836" C="0.14418" G="0.36993" T="0.257055"/>
      <pos A="0.228836" C="0.172399" G="0.341711" T="0.257055"/>
      <pos A="0.36993" C="0.313492" G="0.200617" T="0.115961"/>
      <pos A="0.482804" C="0.285273" G="0.059524" T="0.172399"/>
      <pos A="0.115961" C="0.0877422" G="0.454586" T="0.341711"/>
      <pos A="0.14418" C="0.228836" G="0.398148" T="0.228836"/>
      <pos A="0.567461" C="0.14418" G="0.115961" T="0.172399"/>
      <pos A="0.0313047" C="0.36993" G="0.454586" T="0.14418"/>
      <pos A="0.313492" C="0.059524" G="0.313492" T="0.313492"/>
      <pos A="0.14418" C="0.200617" G="0.14418" T="0.511023"/>
      <pos A="0.285273" C="0.341711" G="0.115961" T="0.257055"/>
      <pos A="0.257055" C="0.0877422" G="0.115961" T="0.539241"/>
      <pos A="0.313492" C="0.257055" G="0.313492" T="0.115961"/>
      <pos A="0.200617" C="0.623897" G="0.00308642" T="0.172399"/>
      <pos A="0.0877422" C="0.172399" G="0.341711" T="0.398148"/>
      <pos A="0.511023" C="0.200617" G="0.0877422" T="0.200617"/>
      <pos A="0.0877422" C="0.257055" G="0.341711" T="0.313492"/>
      <pos A="0.14418" C="0.398148" G="0.0877422" T="0.36993"/>
      <pos A="0.228836" C="0.36993" G="0.115961" T="0.285273"/>
      <pos A="0.257055" C="0.115961" G="0.200617" T="0.426366"/>
      <pos A="0.200617" C="0.285273" G="0.172399" T="0.341711"/>
    </motif>
    <motif db="0" id="M101" alt="O101" length="40" nsites="8" evalue="1.3e-003">
      <pos A="0.721381" C="0.00308642" G="0.0479802" T="0.227554"/>
      <pos A="0.31734" C="0.227554" G="0.0928731" T="0.362233"/>
      <pos A="0.272446" C="0.137767" G="0.0928731" T="0.496914"/>
      <pos A="0.0928731" C="0.137767" G="0.272446" T="0.496914"/>
      <pos A="0.0479802" C="0.00308642" G="0.31734" T="0.631594"/>
      <pos A="0.31734" C="0.31734" G="0.137767" T="0.227554"/>
      <pos A="0.31734" C="0.45202" G="0.18266" T="0.0479802"/>
      <pos A="0.31734" C="0.362233" G="0.00308642" T="0.31734"/>
      <pos A="0.45202" C="0.362233" G="0.0928731" T="0.0928731"/>
      <pos A="0.362233" C="0.227554" G="0.137767" T="0.272446"/>
      <pos A="0.0479802" C="0.541807" G="0.362233" T="0.0479802"/>
      <pos A="0.496914" C="0.18266" G="0.137767" T="0.18266"/>
      <pos A="0.227554" C="0.272446" G="0.31734" T="0.18266"/>
      <pos A="0.541807" C="0.272446" G="0.137767" T="0.0479802"/>
      <pos A="0.272446" C="0.227554" G="0.272446" T="0.227554"/>
      <pos A="0.0479802" C="0.227554" G="0.227554" T="0.496914"/>
      <pos A="0.227554" C="0.227554" G="0.31734" T="0.227554"/>
      <pos A="0.45202" C="0.272446" G="0.00308642" T="0.272446"/>
      <pos A="0.272446" C="0.272446" G="0.0928731" T="0.362233"/>
      <pos A="0.541807" C="0.137767" G="0.00308642" T="0.31734"/>
      <pos A="0.31734" C="0.362233" G="0.227554" T="0.0928731"/>
      <pos A="0.227554" C="0.227554" G="0.18266" T="0.362233"/>
      <pos A="0.272446" C="0.18266" G="0.00308642" T="0.541807"/>
      <pos A="0.137767" C="0.227554" G="0.272446" T="0.362233"/>
      <pos A="0.5867" C="0.18266" G="0.0479802" T="0.18266"/>
      <pos A="0.496914" C="0.0928731" G="0.18266" T="0.227554"/>
      <pos A="0.407127" C="0.00308642" G="0.541807" T="0.0479802"/>
      <pos A="0.272446" C="0.227554" G="0.00308642" T="0.496914"/>
      <pos A="0.18266" C="0.137767" G="0.407127" T="0.272446"/>
      <pos A="0.272446" C="0.18266" G="0.31734" T="0.227554"/>
      <pos A="0.631594" C="0.0928731" G="0.137767" T="0.137767"/>
      <pos A="0.496914" C="0.18266" G="0.137767" T="0.18266"/>
      <pos A="0.0479802" C="0.00308642" G="0.18266" T="0.766274"/>
      <pos A="0.407127" C="0.0928731" G="0.0928731" T="0.407127"/>
      <pos A="0.362233" C="0.137767" G="0.137767" T="0.362233"/>
      <pos A="0.362233" C="0.0479802" G="0.227554" T="0.362233"/>
      <pos A="0.18266" C="0.18266" G="0.272446" T="0.362233"/>
      <pos A="0.407127" C="0.18266" G="0.137767" T="0.272446"/>
      <pos A="0.496914" C="0.18266" G="0.31734" T="0.00308642"/>
      <pos A="0.362233" C="0.0928731" G="0.137767" T="0.407127"/>
    </motif>
    <motif db="0" id="M102" alt="O102" length="40" nsites="8" evalue="1.3e-003">
      <pos A="0.260532" C="0.232446" G="0.35883" T="0.148192"/>
      <pos A="0.199681" C="0.274575" G="0.265213" T="0.260532"/>
      <pos A="0.279255" C="0.246489" G="0.25117" T="0.223085"/>
      <pos A="0.386915" C="0.223085" G="0.148192" T="0.241808"/>
      <pos A="0.269893" C="0.241808" G="0.279255" T="0.209043"/>
      <pos A="0.199681" C="0.213723" G="0.279255" T="0.30734"/>
      <pos A="0.223085" C="0.265213" G="0.218404" T="0.293298"/>
      <pos A="0.30734" C="0.223085" G="0.0967032" T="0.372872"/>
      <pos A="0.269893" C="0.185639" G="0.297978" T="0.246489"/>
      <pos A="0.199681" C="0.288617" G="0.124788" T="0.386915"/>
      <pos A="0.195" C="0.199681" G="0.223085" T="0.382233"/>
      <pos A="0.461807" C="0.120107" G="0.190319" T="0.227766"/>
      <pos A="0.297978" C="0.232446" G="0.180958" T="0.288617"/>
      <pos A="0.269893" C="0.391595" G="0.110746" T="0.227766"/>
      <pos A="0.199681" C="0.340106" G="0.255851" T="0.204361"/>
      <pos A="0.232446" C="0.269893" G="0.204361" T="0.293298"/>
      <pos A="0.316702" C="0.190319" G="0.260532" T="0.232446"/>
      <pos A="0.213723" C="0.190319" G="0.30266" T="0.293298"/>
      <pos A="0.391595" C="0.199681" G="0.265213" T="0.143511"/>
      <pos A="0.166916" C="0.265213" G="0.269893" T="0.297978"/>
      <pos A="0.218404" C="0.330745" G="0.115426" T="0.335425"/>
      <pos A="0.166916" C="0.25117" G="0.321383" T="0.260532"/>
      <pos A="0.274575" C="0.143511" G="0.265213" T="0.316702"/>
      <pos A="0.47585" C="0.195" G="0.237128" T="0.0920217"/>
      <pos A="0.30266" C="0.0405333" G="0.209043" T="0.447765"/>
      <pos A="0.0732988" C="0.260532" G="0.321383" T="0.344787"/>
      <pos A="0.260532" C="0.25117" G="0.143511" T="0.344787"/>
      <pos A="0.269893" C="0.274575" G="0.101384" T="0.354148"/>
      <pos A="0.241808" C="0.101384" G="0.265213" T="0.391595"/>
      <pos A="0.433722" C="0.283936" G="0.157554" T="0.124788"/>
      <pos A="0.223085" C="0.25117" G="0.209043" T="0.316702"/>
      <pos A="0.35883" C="0.148192" G="0.246489" T="0.246489"/>
      <pos A="0.36351" C="0.316702" G="0.0967032" T="0.223085"/>
      <pos A="0.218404" C="0.227766" G="0.223085" T="0.330745"/>
      <pos A="0.204361" C="0.293298" G="0.218404" T="0.283936"/>
      <pos A="0.227766" C="0.30266" G="0.204361" T="0.265213"/>
      <pos A="0.237128" C="0.232446" G="0.129469" T="0.400957"/>
      <pos A="0.223085" C="0.101384" G="0.377553" T="0.297978"/>
      <pos A="0.166916" C="0.223085" G="0.288617" T="0.321383"/>
      <pos A="0.36351" C="0.255851" G="0.171596" T="0.209043"/>
    </motif>
    <motif db="0" id="M103" alt="O103" length="40" nsites="8" evalue="1.3e-003">
      <pos A="0.595679" C="0.101852" G="0.101852" T="0.200617"/>
      <pos A="0.398148" C="0.101852" G="0.101852" T="0.398148"/>
      <pos A="0.00308642" C="0.200617" G="0.200617" T="0.595679"/>
      <pos A="0.200617" C="0.200617" G="0.200617" T="0.398148"/>
      <pos A="0.299383" C="0.101852" G="0.398148" T="0.200617"/>
      <pos A="0.00308642" C="0.496914" G="0.398148" T="0.101852"/>
      <pos A="0.299383" C="0.101852" G="0.299383" T="0.299383"/>
      <pos A="0.200617" C="0.398148" G="0.101852" T="0.299383"/>
      <pos A="0.496914" C="0.200617" G="0.200617" T="0.101852"/>
      <pos A="0.101852" C="0.200617" G="0.299383" T="0.398148"/>
      <pos A="0.101852" C="0.595679" G="0.200617" T="0.101852"/>
      <pos A="0.299383" C="0.595679" G="0.00308642" T="0.101852"/>
      <pos A="0.299383" C="0.101852" G="0.00308642" T="0.595679"/>
      <pos A="0.101852" C="0.496914" G="0.299383" T="0.101852"/>
      <pos A="0.496914" C="0.101852" G="0.00308642" T="0.398148"/>
      <pos A="0.398148" C="0.595679" G="0.00308642" T="0.00308642"/>
      <pos A="0.595679" C="0.200617" G="0.101852" T="0.101852"/>
      <pos A="0.200617" C="0.101852" G="0.299383" T="0.398148"/>
      <pos A="0.496914" C="0.496914" G="0.00308642" T="0.00308642"/>
      <pos A="0.200617" C="0.101852" G="0.398148" T="0.299383"/>
      <pos A="0.398148" C="0.299383" G="0.101852" T="0.200617"/>
      <pos A="0.101852" C="0.299383" G="0.101852" T="0.496914"/>
      <pos A="0.200617" C="0.595679" G="0.101852" T="0.101852"/>
      <pos A="0.496914" C="0.299383" G="0.00308642" T="0.200617"/>
      <pos A="0.299383" C="0.299383" G="0.200617" T="0.200617"/>
      <pos A="0.200617" C="0.200617" G="0.200617" T="0.398148"/>
      <pos A="0.00308642" C="0.496914" G="0.398148" T="0.101852"/>
      <pos A="0.496914" C="0.398148" G="0.101852" T="0.00308642"/>
      <pos A="0.101852" C="0.595679" G="0.101852" T="0.200617"/>
      <pos A="0.101852" C="0.101852" G="0.200617" T="0.595679"/>
      <pos A="0.101852" C="0.299383" G="0.398148" T="0.200617"/>
      <pos A="0.398148" C="0.200617" G="0.101852" T="0.299383"/>
      <pos A="0.200617" C="0.00308642" G="0.694444" T="0.101852"/>
      <pos A="0.398148" C="0.299383" G="0.200617" T="0.101852"/>
      <pos A="0.595679" C="0.101852" G="0.101852" T="0.200617"/>
      <pos A="0.496914" C="0.200617" G="0.101852" T="0.200617"/>
      <pos A="0.00308642" C="0.398148" G="0.101852" T="0.496914"/>
      <pos A="0.200617" C="0.200617" G="0.200617" T="0.398148"/>
      <pos A="0.200617" C="0.299383" G="0.200617" T="0.299383"/>
      <pos A="0.299383" C="0.398148" G="0.299383" T="0.00308642"/>
    </motif>
    <motif db="0" id="M105" alt="O105" length="40" nsites="8" evalue="1.3e-003">
      <pos A="0.299383" C="0.299383" G="0.25" T="0.151235"/>
      <pos A="0.299383" C="0.447531" G="0.25" T="0.00308642"/>
      <pos A="0.348765" C="0.348765" G="0.151235" T="0.151235"/>
      <pos A="0.200617" C="0.200617" G="0.151235" T="0.447531"/>
      <pos A="0.200617" C="0.200617" G="0.348765" T="0.25"/>
      <pos A="0.447531" C="0.101852" G="0.299383" T="0.151235"/>
      <pos A="0.299383" C="0.200617" G="0.200617" T="0.299383"/>
      <pos A="0.348765" C="0.0524691" G="0.299383" T="0.299383"/>
      <pos A="0.398148" C="0.398148" G="0.151235" T="0.0524691"/>
      <pos A="0.447531" C="0.25" G="0.151235" T="0.151235"/>
      <pos A="0.398148" C="0.299383" G="0.25" T="0.0524691"/>
      <pos A="0.447531" C="0.101852" G="0.200617" T="0.25"/>
      <pos A="0.299383" C="0.25" G="0.299383" T="0.151235"/>
      <pos A="0.299383" C="0.299383" G="0.00308642" T="0.398148"/>
      <pos A="0.299383" C="0.645062" G="0.0524691" T="0.00308642"/>
      <pos A="0.348765" C="0.101852" G="0.101852" T="0.447531"/>
      <pos A="0.200617" C="0.101852" G="0.200617" T="0.496914"/>
      <pos A="0.101852" C="0.200617" G="0.200617" T="0.496914"/>
      <pos A="0.200617" C="0.348765" G="0.0524691" T="0.398148"/>
      <pos A="0.447531" C="0.151235" G="0.299383" T="0.101852"/>
      <pos A="0.25" C="0.101852" G="0.299383" T="0.348765"/>
      <pos A="0.0524691" C="0.546296" G="0.151235" T="0.25"/>
      <pos A="0.348765" C="0.101852" G="0.200617" T="0.348765"/>
      <pos A="0.348765" C="0.101852" G="0.299383" T="0.25"/>
      <pos A="0.200617" C="0.25" G="0.348765" T="0.200617"/>
      <pos A="0.151235" C="0.25" G="0.151235" T="0.447531"/>
      <pos A="0.496914" C="0.200617" G="0.151235" T="0.151235"/>
      <pos A="0.200617" C="0.200617" G="0.0524691" T="0.546296"/>
      <pos A="0.200617" C="0.151235" G="0.101852" T="0.546296"/>
      <pos A="0.0524691" C="0.25" G="0.595679" T="0.101852"/>
      <pos A="0.25" C="0.299383" G="0.200617" T="0.25"/>
      <pos A="0.0524691" C="0.743827" G="0.00308642" T="0.200617"/>
      <pos A="0.25" C="0.200617" G="0.101852" T="0.447531"/>
      <pos A="0.101852" C="0.299383" G="0.299383" T="0.299383"/>
      <pos A="0.151235" C="0.447531" G="0.101852" T="0.299383"/>
      <pos A="0.299383" C="0.151235" G="0.151235" T="0.398148"/>
      <pos A="0.0524691" C="0.0524691" G="0.398148" T="0.496914"/>
      <pos A="0.0524691" C="0.348765" G="0.00308642" T="0.595679"/>
      <pos A="0.25" C="0.398148" G="0.00308642" T="0.348765"/>
      <pos A="0.101852" C="0.398148" G="0.299383" T="0.200617"/>
    </motif>
    <motif db="0" id="M106" alt="O106" length="40" nsites="8" evalue="1.3e-003">
      <pos A="0.321383" C="0.199681" G="0.30734" T="0.171596"/>
      <pos A="0.279255" C="0.0920217" G="0.246489" T="0.382233"/>
      <pos A="0.166916" C="0.41968" G="0.157554" T="0.255851"/>
      <pos A="0.199681" C="0.274575" G="0.190319" T="0.335425"/>
      <pos A="0.293298" C="0.213723" G="0.316702" T="0.176277"/>
      <pos A="0.241808" C="0.241808" G="0.199681" T="0.316702"/>
      <pos A="0.255851" C="0.283936" G="0.25117" T="0.209043"/>
      <pos A="0.237128" C="0.166916" G="0.227766" T="0.368191"/>
      <pos A="0.218404" C="0.382233" G="0.209043" T="0.190319"/>
      <pos A="0.35883" C="0.195" G="0.237128" T="0.209043"/>
      <pos A="0.288617" C="0.171596" G="0.30734" T="0.232446"/>
      <pos A="0.213723" C="0.166916" G="0.349468" T="0.269893"/>
      <pos A="0.297978" C="0.241808" G="0.138831" T="0.321383"/>
      <pos A="0.326063" C="0.115426" G="0.241808" T="0.316702"/>
      <pos A="0.354148" C="0.162234" G="0.213723" T="0.269893"/>
      <pos A="0.452445" C="0.218404" G="0.101384" T="0.227766"/>
      <pos A="0.176277" C="0.410318" G="0.223085" T="0.190319"/>
      <pos A="0.25117" C="0.218404" G="0.171596" T="0.35883"/>
      <pos A="0.199681" C="0.330745" G="0.115426" T="0.354148"/>
      <pos A="0.274575" C="0.227766" G="0.265213" T="0.232446"/>
      <pos A="0.274575" C="0.255851" G="0.283936" T="0.185639"/>
      <pos A="0.265213" C="0.237128" G="0.25117" T="0.246489"/>
      <pos A="0.335425" C="0.185639" G="0.124788" T="0.354148"/>
      <pos A="0.335425" C="0.246489" G="0.0686183" T="0.349468"/>
      <pos A="0.274575" C="0.457127" G="0.171596" T="0.0967032"/>
      <pos A="0.316702" C="0.101384" G="0.237128" T="0.344787"/>
      <pos A="0.255851" C="0.171596" G="0.265213" T="0.30734"/>
      <pos A="0.269893" C="0.0873412" G="0.279255" T="0.36351"/>
      <pos A="0.180958" C="0.241808" G="0.260532" T="0.316702"/>
      <pos A="0.190319" C="0.157554" G="0.321383" T="0.330745"/>
      <pos A="0.241808" C="0.30734" G="0.269893" T="0.180958"/>
      <pos A="0.321383" C="0.204361" G="0.204361" T="0.269893"/>
      <pos A="0.204361" C="0.218404" G="0.255851" T="0.321383"/>
      <pos A="0.415" C="0.190319" G="0.0920217" T="0.30266"/>
      <pos A="0.134149" C="0.218404" G="0.410318" T="0.237128"/>
      <pos A="0.30266" C="0.223085" G="0.162234" T="0.312021"/>
      <pos A="0.330745" C="0.227766" G="0.148192" T="0.293298"/>
      <pos A="0.274575" C="0.265213" G="0.241808" T="0.218404"/>
      <pos A="0.213723" C="0.349468" G="0.106064" T="0.330745"/>
      <pos A="0.185639" C="0.25117" G="0.195" T="0.368191"/>
    </motif>
    <motif db="0" id="M107" alt="O107" length="40" nsites="8" evalue="1.3e-003">
      <pos A="0.45202" C="0.0330153" G="0.302375" T="0.212589"/>
      <pos A="0.272446" C="0.272446" G="0.212589" T="0.242518"/>
      <pos A="0.511879" C="0.272446" G="0.152731" T="0.0629442"/>
      <pos A="0.392162" C="0.212589" G="0.0928731" T="0.302375"/>
      <pos A="0.332304" C="0.272446" G="0.122802" T="0.272446"/>
      <pos A="0.332304" C="0.242518" G="0.122802" T="0.302375"/>
      <pos A="0.18266" C="0.18266" G="0.45202" T="0.18266"/>
      <pos A="0.152731" C="0.302375" G="0.0629442" T="0.481949"/>
      <pos A="0.302375" C="0.212589" G="0.122802" T="0.362233"/>
      <pos A="0.272446" C="0.18266" G="0.242518" T="0.302375"/>
      <pos A="0.302375" C="0.212589" G="0.332304" T="0.152731"/>
      <pos A="0.392162" C="0.18266" G="0.18266" T="0.242518"/>
      <pos A="0.272446" C="0.00308642" G="0.481949" T="0.242518"/>
      <pos A="0.362233" C="0.272446" G="0.152731" T="0.212589"/>
      <pos A="0.392162" C="0.212589" G="0.332304" T="0.0629442"/>
      <pos A="0.18266" C="0.302375" G="0.152731" T="0.362233"/>
      <pos A="0.45202" C="0.18266" G="0.0928731" T="0.272446"/>
      <pos A="0.272446" C="0.302375" G="0.242518" T="0.18266"/>
      <pos A="0.362233" C="0.242518" G="0.18266" T="0.212589"/>
      <pos A="0.18266" C="0.242518" G="0.272446" T="0.302375"/>
      <pos A="0.272446" C="0.362233" G="0.18266" T="0.18266"/>
      <pos A="0.272446" C="0.422091" G="0.0928731" T="0.212589"/>
      <pos A="0.541807" C="0.18266" G="0.0330153" T="0.242518"/>
      <pos A="0.212589" C="0.122802" G="0.0928731" T="0.571736"/>
      <pos A="0.0330153" C="0.18266" G="0.0928731" T="0.691452"/>
      <pos A="0.332304" C="0.242518" G="0.0330153" T="0.392162"/>
      <pos A="0.18266" C="0.422091" G="0.0629442" T="0.332304"/>
      <pos A="0.481949" C="0.242518" G="0.0330153" T="0.242518"/>
      <pos A="0.0928731" C="0.212589" G="0.18266" T="0.511879"/>
      <pos A="0.45202" C="0.122802" G="0.122802" T="0.302375"/>
      <pos A="0.362233" C="0.242518" G="0.122802" T="0.272446"/>
      <pos A="0.302375" C="0.0330153" G="0.122802" T="0.541807"/>
      <pos A="0.0928731" C="0.0629442" G="0.242518" T="0.601665"/>
      <pos A="0.152731" C="0.332304" G="0.122802" T="0.392162"/>
      <pos A="0.212589" C="0.0330153" G="0.392162" T="0.362233"/>
      <pos A="0.152731" C="0.0629442" G="0.302375" T="0.481949"/>
      <pos A="0.332304" C="0.392162" G="0.0629442" T="0.212589"/>
      <pos A="0.18266" C="0.332304" G="0.18266" T="0.302375"/>
      <pos A="0.0928731" C="0.392162" G="0.0330153" T="0.481949"/>
      <pos A="0.541807" C="0.18266" G="0.00308642" T="0.272446"/>
    </motif>
    <motif db="0" id="M108" alt="O108" length="40" nsites="8" evalue="1.3e-003">
      <pos A="0.115961" C="0.172399" G="0.567461" T="0.14418"/>
      <pos A="0.172399" C="0.398148" G="0.257055" T="0.172399"/>
      <pos A="0.228836" C="0.313492" G="0.341711" T="0.115961"/>
      <pos A="0.14418" C="0.228836" G="0.200617" T="0.426366"/>
      <pos A="0.172399" C="0.115961" G="0.482804" T="0.228836"/>
      <pos A="0.14418" C="0.398148" G="0.398148" T="0.059524"/>
      <pos A="0.228836" C="0.313492" G="0.285273" T="0.172399"/>
      <pos A="0.454586" C="0.285273" G="0.115961" T="0.14418"/>
      <pos A="0.257055" C="0.059524" G="0.228836" T="0.454586"/>
      <pos A="0.172399" C="0.426366" G="0.228836" T="0.172399"/>
      <pos A="0.059524" C="0.257055" G="0.200617" T="0.482804"/>
      <pos A="0.313492" C="0.115961" G="0.426366" T="0.14418"/>
      <pos A="0.313492" C="0.0877422" G="0.482804" T="0.115961"/>
      <pos A="0.115961" C="0.567461" G="0.059524" T="0.257055"/>
      <pos A="0.0877422" C="0.172399" G="0.36993" T="0.36993"/>
      <pos A="0.426366" C="0.0877422" G="0.115961" T="0.36993"/>
      <pos A="0.0313047" C="0.482804" G="0.313492" T="0.172399"/>
      <pos A="0.257055" C="0.200617" G="0.059524" T="0.482804"/>
      <pos A="0.115961" C="0.14418" G="0.341711" T="0.398148"/>
      <pos A="0.257055" C="0.0877422" G="0.36993" T="0.285273"/>
      <pos A="0.285273" C="0.228836" G="0.285273" T="0.200617"/>
      <pos A="0.398148" C="0.115961" G="0.341711" T="0.14418"/>
      <pos A="0.36993" C="0.059524" G="0.398148" T="0.172399"/>
      <pos A="0.228836" C="0.115961" G="0.454586" T="0.200617"/>
      <pos A="0.200617" C="0.426366" G="0.257055" T="0.115961"/>
      <pos A="0.426366" C="0.115961" G="0.285273" T="0.172399"/>
      <pos A="0.257055" C="0.14418" G="0.14418" T="0.454586"/>
      <pos A="0.313492" C="0.426366" G="0.200617" T="0.059524"/>
      <pos A="0.511023" C="0.313492" G="0.059524" T="0.115961"/>
      <pos A="0.313492" C="0.14418" G="0.426366" T="0.115961"/>
      <pos A="0.341711" C="0.172399" G="0.36993" T="0.115961"/>
      <pos A="0.313492" C="0.228836" G="0.36993" T="0.0877422"/>
      <pos A="0.0877422" C="0.398148" G="0.115961" T="0.398148"/>
      <pos A="0.257055" C="0.341711" G="0.228836" T="0.172399"/>
      <pos A="0.0877422" C="0.511023" G="0.0877422" T="0.313492"/>
      <pos A="0.115961" C="0.36993" G="0.341711" T="0.172399"/>
      <pos A="0.200617" C="0.172399" G="0.257055" T="0.36993"/>
      <pos A="0.398148" C="0.200617" G="0.228836" T="0.172399"/>
      <pos A="0.341711" C="0.14418" G="0.36993" T="0.14418"/>
      <pos A="0.36993" C="0.0313047" G="0.341711" T="0.257055"/>
    </motif>
    <motif db="0" id="M109" alt="O109" length="40" nsites="8" evalue="1.3e-003">
      <pos A="0.00308642" C="0.332304" G="0.00308642" T="0.661523"/>
      <pos A="0.332304" C="0.661523" G="0.00308642" T="0.00308642"/>
      <pos A="0.00308642" C="0.00308642" G="0.332304" T="0.661523"/>
      <pos A="0.00308642" C="0.00308642" G="0.00308642" T="0.990741"/>
      <pos A="0.00308642" C="0.00308642" G="0.661523" T="0.332304"/>
      <pos A="0.00308642" C="0.00308642" G="0.990741" T="0.00308642"/>
      <pos A="0.332304" C="0.661523" G="0.00308642" T="0.00308642"/>
      <pos A="0.661523" C="0.332304" G="0.00308642" T="0.00308642"/>
      <pos A="0.332304" C="0.661523" G="0.00308642" T="0.00308642"/>
      <pos A="0.00308642" C="0.00308642" G="0.00308642" T="0.990741"/>
      <pos A="0.332304" C="0.661523" G="0.00308642" T="0.00308642"/>
      <pos A="0.332304" C="0.661523" G="0.00308642" T="0.00308642"/>
      <pos A="0.990741" C="0.00308642" G="0.00308642" T="0.00308642"/>
      <pos A="0.332304" C="0.661523" G="0.00308642" T="0.00308642"/>
      <pos A="0.990741" C="0.00308642" G="0.00308642" T="0.00308642"/>
      <pos A="0.990741" C="0.00308642" G="0.00308642" T="0.00308642"/>
      <pos A="0.332304" C="0.00308642" G="0.00308642" T="0.661523"/>
      <pos A="0.00308642" C="0.00308642" G="0.990741" T="0.00308642"/>
      <pos A="0.00308642" C="0.00308642" G="0.00308642" T="0.990741"/>
      <pos A="0.00308642" C="0.00308642" G="0.661523" T="0.332304"/>
      <pos A="0.00308642" C="0.00308642" G="0.990741" T="0.00308642"/>
      <pos A="0.332304" C="0.661523" G="0.00308642" T="0.00308642"/>
      <pos A="0.00308642" C="0.990741" G="0.00308642" T="0.00308642"/>
      <pos A="0.332304" C="0.00308642" G="0.00308642" T="0.661523"/>
      <pos A="0.00308642" C="0.661523" G="0.00308642" T="0.332304"/>
      <pos A="0.661523" C="0.00308642" G="0.00308642" T="0.332304"/>
      <pos A="0.990741" C="0.00308642" G="0.00308642" T="0.00308642"/>
      <pos A="0.332304" C="0.00308642" G="0.661523" T="0.00308642"/>
      <pos A="0.332304" C="0.661523" G="0.00308642" T="0.00308642"/>
      <pos A="0.332304" C="0.00308642" G="0.00308642" T="0.661523"/>
      <pos A="0.332304" C="0.00308642" G="0.00308642" T="0.661523"/>
      <pos A="0.332304" C="0.661523" G="0.00308642" T="0.00308642"/>
      <pos A="0.332304" C="0.661523" G="0.00308642" T="0.00308642"/>
      <pos A="0.332304" C="0.661523" G="0.00308642" T="0.00308642"/>
      <pos A="0.00308642" C="0.00308642" G="0.332304" T="0.661523"/>
      <pos A="0.00308642" C="0.00308642" G="0.00308642" T="0.990741"/>
      <pos A="0.00308642" C="0.661523" G="0.00308642" T="0.332304"/>
      <pos A="0.00308642" C="0.00308642" G="0.00308642" T="0.990741"/>
      <pos A="0.990741" C="0.00308642" G="0.00308642" T="0.00308642"/>
      <pos A="0.332304" C="0.00308642" G="0.661523" T="0.00308642"/>
    </motif>
    <motif db="0" id="M11" alt="O11" length="40" nsites="8" evalue="1.3e-003">
      <pos A="0.180958" C="0.171596" G="0.265213" T="0.382233"/>
      <pos A="0.265213" C="0.293298" G="0.171596" T="0.269893"/>
      <pos A="0.312021" C="0.382233" G="0.124788" T="0.180958"/>
      <pos A="0.246489" C="0.195" G="0.241808" T="0.316702"/>
      <pos A="0.237128" C="0.246489" G="0.260532" T="0.255851"/>
      <pos A="0.25117" C="0.241808" G="0.279255" T="0.227766"/>
      <pos A="0.176277" C="0.241808" G="0.218404" T="0.36351"/>
      <pos A="0.260532" C="0.344787" G="0.157554" T="0.237128"/>
      <pos A="0.377553" C="0.134149" G="0.232446" T="0.255851"/>
      <pos A="0.30266" C="0.269893" G="0.297978" T="0.129469"/>
      <pos A="0.279255" C="0.143511" G="0.316702" T="0.260532"/>
      <pos A="0.35883" C="0.180958" G="0.176277" T="0.283936"/>
      <pos A="0.344787" C="0.209043" G="0.101384" T="0.344787"/>
      <pos A="0.218404" C="0.190319" G="0.195" T="0.396276"/>
      <pos A="0.195" C="0.288617" G="0.176277" T="0.340106"/>
      <pos A="0.237128" C="0.195" G="0.330745" T="0.237128"/>
      <pos A="0.293298" C="0.265213" G="0.218404" T="0.223085"/>
      <pos A="0.195" C="0.232446" G="0.246489" T="0.326063"/>
      <pos A="0.438403" C="0.377553" G="0.129469" T="0.0545758"/>
      <pos A="0.340106" C="0.166916" G="0.157554" T="0.335425"/>
      <pos A="0.396276" C="0.176277" G="0.260532" T="0.166916"/>
      <pos A="0.283936" C="0.340106" G="0.115426" T="0.260532"/>
      <pos A="0.190319" C="0.199681" G="0.157554" T="0.452445"/>
      <pos A="0.246489" C="0.209043" G="0.232446" T="0.312021"/>
      <pos A="0.213723" C="0.124788" G="0.35883" T="0.30266"/>
      <pos A="0.124788" C="0.288617" G="0.260532" T="0.326063"/>
      <pos A="0.30734" C="0.297978" G="0.190319" T="0.204361"/>
      <pos A="0.30266" C="0.274575" G="0.110746" T="0.312021"/>
      <pos A="0.293298" C="0.0826607" G="0.199681" T="0.42436"/>
      <pos A="0.166916" C="0.209043" G="0.447765" T="0.176277"/>
      <pos A="0.354148" C="0.269893" G="0.152873" T="0.223085"/>
      <pos A="0.171596" C="0.227766" G="0.152873" T="0.447765"/>
      <pos A="0.274575" C="0.0920217" G="0.330745" T="0.30266"/>
      <pos A="0.42436" C="0.124788" G="0.335425" T="0.115426"/>
      <pos A="0.340106" C="0.110746" G="0.368191" T="0.180958"/>
      <pos A="0.246489" C="0.274575" G="0.152873" T="0.326063"/>
      <pos A="0.312021" C="0.269893" G="0.134149" T="0.283936"/>
      <pos A="0.134149" C="0.25117" G="0.237128" T="0.377553"/>
      <pos A="0.246489" C="0.372872" G="0.166916" T="0.213723"/>
      <pos A="0.326063" C="0.204361" G="0.162234" T="0.30734"/>
    </motif>
    <motif db="0" id="M110" alt="O110" length="40" nsites="8" evalue="1.3e-003">
      <pos A="0.200617" C="0.101852" G="0.200617" T="0.496914"/>
      <pos A="0.200617" C="0.496914" G="0.200617" T="0.101852"/>
      <pos A="0.101852" C="0.398148" G="0.200617" T="0.299383"/>
      <pos A="0.595679" C="0.200617" G="0.101852" T="0.101852"/>
      <pos A="0.299383" C="0.101852" G="0.398148" T="0.200617"/>
      <pos A="0.398148" C="0.00308642" G="0.299383" T="0.299383"/>
      <pos A="0.398148" C="0.101852" G="0.299383" T="0.200617"/>
      <pos A="0.200617" C="0.200617" G="0.299383" T="0.299383"/>
      <pos A="0.200617" C="0.595679" G="0.101852" T="0.101852"/>
      <pos A="0.496914" C="0.200617" G="0.00308642" T="0.299383"/>
      <pos A="0.398148" C="0.101852" G="0.299383" T="0.200617"/>
      <pos A="0.101852" C="0.299383" G="0.398148" T="0.200617"/>
      <pos A="0.200617" C="0.299383" G="0.200617" T="0.299383"/>
      <pos A="0.595679" C="0.200617" G="0.101852" T="0.101852"/>
      <pos A="0.398148" C="0.200617" G="0.200617" T="0.200617"/>
      <pos A="0.398148" C="0.00308642" G="0.398148" T="0.200617"/>
      <pos A="0.398148" C="0.00308642" G="0.398148" T="0.200617"/>
      <pos A="0.200617" C="0.101852" G="0.398148" T="0.299383"/>
      <pos A="0.299383" C="0.595679" G="0.00308642" T="0.101852"/>
      <pos A="0.101852" C="0.101852" G="0.00308642" T="0.79321"/>
      <pos A="0.694444" C="0.299383" G="0.00308642" T="0.00308642"/>
      <pos A="0.101852" C="0.299383" G="0.200617" T="0.398148"/>
      <pos A="0.200617" C="0.200617" G="0.200617" T="0.398148"/>
      <pos A="0.200617" C="0.101852" G="0.299383" T="0.398148"/>
      <pos A="0.00308642" C="0.299383" G="0.398148" T="0.299383"/>
      <pos A="0.398148" C="0.398148" G="0.00308642" T="0.200617"/>
      <pos A="0.694444" C="0.200617" G="0.00308642" T="0.101852"/>
      <pos A="0.200617" C="0.200617" G="0.101852" T="0.496914"/>
      <pos A="0.200617" C="0.79321" G="0.00308642" T="0.00308642"/>
      <pos A="0.398148" C="0.101852" G="0.00308642" T="0.496914"/>
      <pos A="0.299383" C="0.101852" G="0.299383" T="0.299383"/>
      <pos A="0.200617" C="0.299383" G="0.101852" T="0.398148"/>
      <pos A="0.200617" C="0.101852" G="0.101852" T="0.595679"/>
      <pos A="0.299383" C="0.200617" G="0.299383" T="0.200617"/>
      <pos A="0.299383" C="0.101852" G="0.299383" T="0.299383"/>
      <pos A="0.200617" C="0.00308642" G="0.496914" T="0.299383"/>
      <pos A="0.496914" C="0.299383" G="0.101852" T="0.101852"/>
      <pos A="0.299383" C="0.398148" G="0.101852" T="0.200617"/>
      <pos A="0.595679" C="0.200617" G="0.101852" T="0.101852"/>
      <pos A="0.398148" C="0.00308642" G="0.398148" T="0.200617"/>
    </motif>
    <motif db="0" id="M111" alt="O111" length="40" nsites="8" evalue="1.3e-003">
      <pos A="0.265213" C="0.152873" G="0.288617" T="0.293298"/>
      <pos A="0.232446" C="0.340106" G="0.129469" T="0.297978"/>
      <pos A="0.246489" C="0.241808" G="0.354148" T="0.157554"/>
      <pos A="0.190319" C="0.237128" G="0.120107" T="0.452445"/>
      <pos A="0.185639" C="0.143511" G="0.241808" T="0.429042"/>
      <pos A="0.213723" C="0.288617" G="0.260532" T="0.237128"/>
      <pos A="0.410318" C="0.260532" G="0.138831" T="0.190319"/>
      <pos A="0.349468" C="0.213723" G="0.377553" T="0.0592563"/>
      <pos A="0.279255" C="0.180958" G="0.195" T="0.344787"/>
      <pos A="0.218404" C="0.377553" G="0.241808" T="0.162234"/>
      <pos A="0.368191" C="0.232446" G="0.129469" T="0.269893"/>
      <pos A="0.195" C="0.269893" G="0.237128" T="0.297978"/>
      <pos A="0.199681" C="0.260532" G="0.30734" T="0.232446"/>
      <pos A="0.429042" C="0.190319" G="0.0873412" T="0.293298"/>
      <pos A="0.162234" C="0.368191" G="0.246489" T="0.223085"/>
      <pos A="0.48053" C="0.297978" G="0.0311714" T="0.190319"/>
      <pos A="0.326063" C="0.199681" G="0.180958" T="0.293298"/>
      <pos A="0.237128" C="0.25117" G="0.213723" T="0.297978"/>
      <pos A="0.148192" C="0.106064" G="0.349468" T="0.396276"/>
      <pos A="0.162234" C="0.283936" G="0.288617" T="0.265213"/>
      <pos A="0.237128" C="0.157554" G="0.30266" T="0.30266"/>
      <pos A="0.344787" C="0.223085" G="0.30266" T="0.129469"/>
      <pos A="0.213723" C="0.330745" G="0.124788" T="0.330745"/>
      <pos A="0.265213" C="0.326063" G="0.204361" T="0.204361"/>
      <pos A="0.134149" C="0.162234" G="0.321383" T="0.382233"/>
      <pos A="0.279255" C="0.195" G="0.190319" T="0.335425"/>
      <pos A="0.213723" C="0.143511" G="0.241808" T="0.400957"/>
      <pos A="0.340106" C="0.241808" G="0.0920217" T="0.326063"/>
      <pos A="0.265213" C="0.326063" G="0.129469" T="0.279255"/>
      <pos A="0.391595" C="0.180958" G="0.195" T="0.232446"/>
      <pos A="0.283936" C="0.106064" G="0.30266" T="0.30734"/>
      <pos A="0.30734" C="0.223085" G="0.223085" T="0.246489"/>
      <pos A="0.330745" C="0.246489" G="0.260532" T="0.162234"/>
      <pos A="0.386915" C="0.152873" G="0.218404" T="0.241808"/>
      <pos A="0.190319" C="0.297978" G="0.330745" T="0.180958"/>
      <pos A="0.335425" C="0.157554" G="0.162234" T="0.344787"/>
      <pos A="0.199681" C="0.260532" G="0.218404" T="0.321383"/>
      <pos A="0.25117" C="0.227766" G="0.180958" T="0.340106"/>
      <pos A="0.148192" C="0.223085" G="0.232446" T="0.396276"/>
      <pos A="0.30734" C="0.148192" G="0.260532" T="0.283936"/>
    </motif>
    <motif db="0" id="M113" alt="O113" length="40" nsites="8" evalue="1.3e-003">
      <pos A="0.124271" C="0.190922" G="0.536298" T="0.148508"/>
      <pos A="0.178804" C="0.263634" G="0.251515" T="0.306047"/>
      <pos A="0.324225" C="0.299988" G="0.0939753" T="0.281811"/>
      <pos A="0.390877" C="0.227278" G="0.245456" T="0.136389"/>
      <pos A="0.306047" C="0.433292" G="0.112152" T="0.148508"/>
      <pos A="0.154567" C="0.124271" G="0.154567" T="0.566595"/>
      <pos A="0.142448" C="0.166685" G="0.342403" T="0.348462"/>
      <pos A="0.396936" C="0.160626" G="0.263634" T="0.178804"/>
      <pos A="0.233337" C="0.251515" G="0.154567" T="0.360581"/>
      <pos A="0.281811" C="0.312107" G="0.184863" T="0.221219"/>
      <pos A="0.269693" C="0.299988" G="0.21516" T="0.21516"/>
      <pos A="0.154567" C="0.299988" G="0.257574" T="0.287871"/>
      <pos A="0.336344" C="0.21516" G="0.136389" T="0.312107"/>
      <pos A="0.29393" C="0.172745" G="0.245456" T="0.287871"/>
      <pos A="0.499943" C="0.239397" G="0.172745" T="0.087916"/>
      <pos A="0.172745" C="0.190922" G="0.287871" T="0.348462"/>
      <pos A="0.227278" C="0.148508" G="0.160626" T="0.463588"/>
      <pos A="0.196982" C="0.21516" G="0.360581" T="0.227278"/>
      <pos A="0.378759" C="0.227278" G="0.203041" T="0.190922"/>
      <pos A="0.190922" C="0.390877" G="0.233337" T="0.184863"/>
      <pos A="0.221219" C="0.29393" G="0.245456" T="0.239397"/>
      <pos A="0.269693" C="0.239397" G="0.190922" T="0.299988"/>
      <pos A="0.203041" C="0.233337" G="0.29393" T="0.269693"/>
      <pos A="0.257574" C="0.2091" G="0.245456" T="0.287871"/>
      <pos A="0.269693" C="0.245456" G="0.196982" T="0.287871"/>
      <pos A="0.221219" C="0.342403" G="0.239397" T="0.196982"/>
      <pos A="0.324225" C="0.148508" G="0.154567" T="0.372699"/>
      <pos A="0.166685" C="0.154567" G="0.166685" T="0.512061"/>
      <pos A="0.360581" C="0.2091" G="0.184863" T="0.245456"/>
      <pos A="0.227278" C="0.196982" G="0.245456" T="0.330284"/>
      <pos A="0.281811" C="0.324225" G="0.221219" T="0.172745"/>
      <pos A="0.354521" C="0.166685" G="0.124271" T="0.354521"/>
      <pos A="0.196982" C="0.299988" G="0.29393" T="0.2091"/>
      <pos A="0.2091" C="0.299988" G="0.190922" T="0.299988"/>
      <pos A="0.306047" C="0.0757975" G="0.257574" T="0.360581"/>
      <pos A="0.299988" C="0.233337" G="0.239397" T="0.227278"/>
      <pos A="0.36664" C="0.245456" G="0.172745" T="0.21516"/>
      <pos A="0.360581" C="0.221219" G="0.0939753" T="0.324225"/>
      <pos A="0.336344" C="0.13033" G="0.257574" T="0.275752"/>
      <pos A="0.239397" C="0.245456" G="0.354521" T="0.160626"/>
    </motif>
    <motif db="0" id="M114" alt="O114" length="40" nsites="8" evalue="1.3e-003">
      <pos A="0.272446" C="0.362233" G="0.00308642" T="0.362233"/>
      <pos A="0.00308642" C="0.541807" G="0.272446" T="0.18266"/>
      <pos A="0.18266" C="0.18266" G="0.00308642" T="0.631594"/>
      <pos A="0.00308642" C="0.362233" G="0.272446" T="0.362233"/>
      <pos A="0.362233" C="0.18266" G="0.18266" T="0.272446"/>
      <pos A="0.0928731" C="0.45202" G="0.18266" T="0.272446"/>
      <pos A="0.18266" C="0.541807" G="0.0928731" T="0.18266"/>
      <pos A="0.0928731" C="0.631594" G="0.0928731" T="0.18266"/>
      <pos A="0.541807" C="0.272446" G="0.0928731" T="0.0928731"/>
      <pos A="0.00308642" C="0.0928731" G="0.272446" T="0.631594"/>
      <pos A="0.272446" C="0.541807" G="0.0928731" T="0.0928731"/>
      <pos A="0.00308642" C="0.631594" G="0.18266" T="0.18266"/>
      <pos A="0.18266" C="0.631594" G="0.00308642" T="0.18266"/>
      <pos A="0.18266" C="0.00308642" G="0.18266" T="0.631594"/>
      <pos A="0.45202" C="0.18266" G="0.18266" T="0.18266"/>
      <pos A="0.00308642" C="0.362233" G="0.362233" T="0.272446"/>
      <pos A="0.0928731" C="0.272446" G="0.45202" T="0.18266"/>
      <pos A="0.362233" C="0.362233" G="0.18266" T="0.0928731"/>
      <pos A="0.18266" C="0.00308642" G="0.45202" T="0.362233"/>
      <pos A="0.18266" C="0.541807" G="0.18266" T="0.0928731"/>
      <pos A="0.272446" C="0.45202" G="0.0928731" T="0.18266"/>
      <pos A="0.272446" C="0.18266" G="0.272446" T="0.272446"/>
      <pos A="0.18266" C="0.18266" G="0.0928731" T="0.541807"/>
      <pos A="0.362233" C="0.00308642" G="0.45202" T="0.18266"/>
      <pos A="0.0928731" C="0.18266" G="0.541807" T="0.18266"/>
      <pos A="0.362233" C="0.45202" G="0.18266" T="0.00308642"/>
      <pos A="0.272446" C="0.0928731" G="0.362233" T="0.272446"/>
      <pos A="0.0928731" C="0.362233" G="0.18266" T="0.362233"/>
      <pos A="0.362233" C="0.272446" G="0.18266" T="0.18266"/>
      <pos A="0.0928731" C="0.0928731" G="0.631594" T="0.18266"/>
      <pos A="0.362233" C="0.0928731" G="0.362233" T="0.18266"/>
      <pos A="0.45202" C="0.00308642" G="0.362233" T="0.18266"/>
      <pos A="0.00308642" C="0.541807" G="0.45202" T="0.00308642"/>
      <pos A="0.00308642" C="0.541807" G="0.0928731" T="0.362233"/>
      <pos A="0.272446" C="0.18266" G="0.0928731" T="0.45202"/>
      <pos A="0.18266" C="0.18266" G="0.45202" T="0.18266"/>
      <pos A="0.18266" C="0.45202" G="0.272446" T="0.0928731"/>
      <pos A="0.18266" C="0.18266" G="0.18266" T="0.45202"/>
      <pos A="0.0928731" C="0.0928731" G="0.362233" T="0.45202"/>
      <pos A="0.18266" C="0.362233" G="0.00308642" T="0.45202"/>
    </motif>
    <motif db="0" id="M115" alt="O115" length="40" nsites="8" evalue="1.3e-003">
      <pos A="0.237128" C="0.255851" G="0.227766" T="0.279255"/>
      <pos A="0.316702" C="0.176277" G="0.255851" T="0.25117"/>
      <pos A="0.227766" C="0.185639" G="0.288617" T="0.297978"/>
      <pos A="0.447765" C="0.162234" G="0.209043" T="0.180958"/>
      <pos A="0.372872" C="0.269893" G="0.166916" T="0.190319"/>
      <pos A="0.255851" C="0.326063" G="0.171596" T="0.246489"/>
      <pos A="0.274575" C="0.138831" G="0.120107" T="0.466488"/>
      <pos A="0.134149" C="0.288617" G="0.30734" T="0.269893"/>
      <pos A="0.326063" C="0.223085" G="0.260532" T="0.190319"/>
      <pos A="0.195" C="0.349468" G="0.227766" T="0.227766"/>
      <pos A="0.410318" C="0.120107" G="0.166916" T="0.30266"/>
      <pos A="0.344787" C="0.386915" G="0.190319" T="0.0779793"/>
      <pos A="0.129469" C="0.330745" G="0.143511" T="0.396276"/>
      <pos A="0.199681" C="0.293298" G="0.218404" T="0.288617"/>
      <pos A="0.241808" C="0.195" G="0.237128" T="0.326063"/>
      <pos A="0.340106" C="0.260532" G="0.176277" T="0.223085"/>
      <pos A="0.269893" C="0.288617" G="0.232446" T="0.209043"/>
      <pos A="0.400957" C="0.0967032" G="0.237128" T="0.265213"/>
      <pos A="0.124788" C="0.185639" G="0.447765" T="0.241808"/>
      <pos A="0.269893" C="0.134149" G="0.209043" T="0.386915"/>
      <pos A="0.246489" C="0.227766" G="0.237128" T="0.288617"/>
      <pos A="0.466488" C="0.293298" G="0.148192" T="0.0920217"/>
      <pos A="0.241808" C="0.223085" G="0.232446" T="0.30266"/>
      <pos A="0.138831" C="0.396276" G="0.129469" T="0.335425"/>
      <pos A="0.429042" C="0.223085" G="0.148192" T="0.199681"/>
      <pos A="0.218404" C="0.218404" G="0.265213" T="0.297978"/>
      <pos A="0.349468" C="0.185639" G="0.199681" T="0.265213"/>
      <pos A="0.241808" C="0.199681" G="0.274575" T="0.283936"/>
      <pos A="0.344787" C="0.143511" G="0.180958" T="0.330745"/>
      <pos A="0.274575" C="0.152873" G="0.166916" T="0.405638"/>
      <pos A="0.246489" C="0.283936" G="0.340106" T="0.129469"/>
      <pos A="0.241808" C="0.180958" G="0.237128" T="0.340106"/>
      <pos A="0.25117" C="0.166916" G="0.260532" T="0.321383"/>
      <pos A="0.274575" C="0.246489" G="0.241808" T="0.237128"/>
      <pos A="0.400957" C="0.115426" G="0.195" T="0.288617"/>
      <pos A="0.283936" C="0.344787" G="0.246489" T="0.124788"/>
      <pos A="0.213723" C="0.115426" G="0.171596" T="0.499254"/>
      <pos A="0.138831" C="0.246489" G="0.204361" T="0.410318"/>
      <pos A="0.246489" C="0.269893" G="0.241808" T="0.241808"/>
      <pos A="0.269893" C="0.209043" G="0.260532" T="0.260532"/>
    </motif>
    <motif db="0" id="M116" alt="O116" length="40" nsites="8" evalue="1.3e-003">
      <pos A="0.18266" C="0.18266" G="0.18266" T="0.45202"/>
      <pos A="0.18266" C="0.362233" G="0.00308642" T="0.45202"/>
      <pos A="0.00308642" C="0.0928731" G="0.272446" T="0.631594"/>
      <pos A="0.18266" C="0.272446" G="0.0928731" T="0.45202"/>
      <pos A="0.18266" C="0.362233" G="0.00308642" T="0.45202"/>
      <pos A="0.272446" C="0.272446" G="0.0928731" T="0.362233"/>
      <pos A="0.362233" C="0.45202" G="0.18266" T="0.00308642"/>
      <pos A="0.362233" C="0.362233" G="0.272446" T="0.00308642"/>
      <pos A="0.272446" C="0.45202" G="0.0928731" T="0.18266"/>
      <pos A="0.272446" C="0.18266" G="0.272446" T="0.272446"/>
      <pos A="0.272446" C="0.18266" G="0.362233" T="0.18266"/>
      <pos A="0.45202" C="0.272446" G="0.0928731" T="0.18266"/>
      <pos A="0.272446" C="0.00308642" G="0.18266" T="0.541807"/>
      <pos A="0.272446" C="0.0928731" G="0.541807" T="0.0928731"/>
      <pos A="0.0928731" C="0.18266" G="0.272446" T="0.45202"/>
      <pos A="0.272446" C="0.272446" G="0.0928731" T="0.362233"/>
      <pos A="0.272446" C="0.45202" G="0.18266" T="0.0928731"/>
      <pos A="0.18266" C="0.272446" G="0.18266" T="0.362233"/>
      <pos A="0.541807" C="0.362233" G="0.0928731" T="0.00308642"/>
      <pos A="0.362233" C="0.362233" G="0.0928731" T="0.18266"/>
      <pos A="0.18266" C="0.0928731" G="0.18266" T="0.541807"/>
      <pos A="0.362233" C="0.0928731" G="0.18266" T="0.362233"/>
      <pos A="0.18266" C="0.18266" G="0.0928731" T="0.541807"/>
      <pos A="0.00308642" C="0.18266" G="0.18266" T="0.631594"/>
      <pos A="0.721381" C="0.0928731" G="0.0928731" T="0.0928731"/>
      <pos A="0.541807" C="0.272446" G="0.00308642" T="0.18266"/>
      <pos A="0.00308642" C="0.541807" G="0.362233" T="0.0928731"/>
      <pos A="0.00308642" C="0.541807" G="0.45202" T="0.00308642"/>
      <pos A="0.272446" C="0.45202" G="0.0928731" T="0.18266"/>
      <pos A="0.541807" C="0.0928731" G="0.00308642" T="0.362233"/>
      <pos A="0.18266" C="0.0928731" G="0.721381" T="0.00308642"/>
      <pos A="0.00308642" C="0.362233" G="0.45202" T="0.18266"/>
      <pos A="0.362233" C="0.45202" G="0.00308642" T="0.18266"/>
      <pos A="0.00308642" C="0.631594" G="0.00308642" T="0.362233"/>
      <pos A="0.272446" C="0.362233" G="0.18266" T="0.18266"/>
      <pos A="0.811167" C="0.18266" G="0.00308642" T="0.00308642"/>
      <pos A="0.18266" C="0.00308642" G="0.45202" T="0.362233"/>
      <pos A="0.45202" C="0.18266" G="0.18266" T="0.18266"/>
      <pos A="0.272446" C="0.00308642" G="0.362233" T="0.362233"/>
      <pos A="0.18266" C="0.18266" G="0.45202" T="0.18266"/>
    </motif>
    <motif db="0" id="M117" alt="O117" length="40" nsites="8" evalue="1.3e-003">
      <pos A="0.124788" C="0.494573" G="0.0639368" T="0.316702"/>
      <pos A="0.246489" C="0.204361" G="0.279255" T="0.269893"/>
      <pos A="0.237128" C="0.218404" G="0.316702" T="0.227766"/>
      <pos A="0.223085" C="0.148192" G="0.283936" T="0.344787"/>
      <pos A="0.166916" C="0.335425" G="0.148192" T="0.349468"/>
      <pos A="0.340106" C="0.162234" G="0.148192" T="0.349468"/>
      <pos A="0.349468" C="0.213723" G="0.143511" T="0.293298"/>
      <pos A="0.386915" C="0.138831" G="0.223085" T="0.25117"/>
      <pos A="0.213723" C="0.25117" G="0.335425" T="0.199681"/>
      <pos A="0.354148" C="0.199681" G="0.162234" T="0.283936"/>
      <pos A="0.213723" C="0.185639" G="0.241808" T="0.35883"/>
      <pos A="0.269893" C="0.204361" G="0.283936" T="0.241808"/>
      <pos A="0.209043" C="0.386915" G="0.106064" T="0.297978"/>
      <pos A="0.232446" C="0.223085" G="0.223085" T="0.321383"/>
      <pos A="0.316702" C="0.209043" G="0.171596" T="0.30266"/>
      <pos A="0.209043" C="0.349468" G="0.213723" T="0.227766"/>
      <pos A="0.30734" C="0.321383" G="0.171596" T="0.199681"/>
      <pos A="0.344787" C="0.148192" G="0.246489" T="0.260532"/>
      <pos A="0.25117" C="0.195" G="0.283936" T="0.269893"/>
      <pos A="0.143511" C="0.218404" G="0.335425" T="0.30266"/>
      <pos A="0.246489" C="0.0452138" G="0.433722" T="0.274575"/>
      <pos A="0.330745" C="0.335425" G="0.204361" T="0.129469"/>
      <pos A="0.30734" C="0.185639" G="0.237128" T="0.269893"/>
      <pos A="0.241808" C="0.433722" G="0.0779793" T="0.246489"/>
      <pos A="0.223085" C="0.209043" G="0.157554" T="0.410318"/>
      <pos A="0.134149" C="0.288617" G="0.213723" T="0.36351"/>
      <pos A="0.335425" C="0.232446" G="0.106064" T="0.326063"/>
      <pos A="0.386915" C="0.124788" G="0.232446" T="0.255851"/>
      <pos A="0.241808" C="0.227766" G="0.218404" T="0.312021"/>
      <pos A="0.274575" C="0.148192" G="0.297978" T="0.279255"/>
      <pos A="0.316702" C="0.110746" G="0.265213" T="0.30734"/>
      <pos A="0.227766" C="0.180958" G="0.227766" T="0.36351"/>
      <pos A="0.377553" C="0.232446" G="0.171596" T="0.218404"/>
      <pos A="0.106064" C="0.330745" G="0.213723" T="0.349468"/>
      <pos A="0.293298" C="0.223085" G="0.260532" T="0.223085"/>
      <pos A="0.30266" C="0.288617" G="0.120107" T="0.288617"/>
      <pos A="0.386915" C="0.274575" G="0.166916" T="0.171596"/>
      <pos A="0.237128" C="0.213723" G="0.232446" T="0.316702"/>
      <pos A="0.283936" C="0.237128" G="0.143511" T="0.335425"/>
      <pos A="0.279255" C="0.199681" G="0.344787" T="0.176277"/>
    </motif>
    <motif db="0" id="M118" alt="O118" length="40" nsites="8" evalue="1.3e-003">
      <pos A="0.41968" C="0.185639" G="0.138831" T="0.255851"/>
      <pos A="0.195" C="0.279255" G="0.260532" T="0.265213"/>
      <pos A="0.101384" C="0.372872" G="0.30266" T="0.223085"/>
      <pos A="0.115426" C="0.293298" G="0.204361" T="0.386915"/>
      <pos A="0.372872" C="0.134149" G="0.279255" T="0.213723"/>
      <pos A="0.223085" C="0.232446" G="0.269893" T="0.274575"/>
      <pos A="0.321383" C="0.190319" G="0.218404" T="0.269893"/>
      <pos A="0.293298" C="0.279255" G="0.288617" T="0.138831"/>
      <pos A="0.391595" C="0.204361" G="0.143511" T="0.260532"/>
      <pos A="0.30734" C="0.349468" G="0.185639" T="0.157554"/>
      <pos A="0.124788" C="0.195" G="0.255851" T="0.42436"/>
      <pos A="0.396276" C="0.237128" G="0.138831" T="0.227766"/>
      <pos A="0.438403" C="0.152873" G="0.25117" T="0.157554"/>
      <pos A="0.218404" C="0.382233" G="0.0967032" T="0.30266"/>
      <pos A="0.166916" C="0.143511" G="0.321383" T="0.368191"/>
      <pos A="0.312021" C="0.195" G="0.166916" T="0.326063"/>
      <pos A="0.293298" C="0.237128" G="0.180958" T="0.288617"/>
      <pos A="0.321383" C="0.25117" G="0.176277" T="0.25117"/>
      <pos A="0.190319" C="0.176277" G="0.209043" T="0.42436"/>
      <pos A="0.143511" C="0.288617" G="0.246489" T="0.321383"/>
      <pos A="0.199681" C="0.349468" G="0.0873412" T="0.36351"/>
      <pos A="0.185639" C="0.246489" G="0.279255" T="0.288617"/>
      <pos A="0.349468" C="0.176277" G="0.321383" T="0.152873"/>
      <pos A="0.162234" C="0.176277" G="0.25117" T="0.410318"/>
      <pos A="0.274575" C="0.176277" G="0.330745" T="0.218404"/>
      <pos A="0.354148" C="0.269893" G="0.0826607" T="0.293298"/>
      <pos A="0.260532" C="0.115426" G="0.255851" T="0.368191"/>
      <pos A="0.354148" C="0.185639" G="0.241808" T="0.218404"/>
      <pos A="0.293298" C="0.190319" G="0.265213" T="0.25117"/>
      <pos A="0.293298" C="0.297978" G="0.148192" T="0.260532"/>
      <pos A="0.283936" C="0.227766" G="0.354148" T="0.134149"/>
      <pos A="0.260532" C="0.330745" G="0.227766" T="0.180958"/>
      <pos A="0.241808" C="0.335425" G="0.246489" T="0.176277"/>
      <pos A="0.344787" C="0.148192" G="0.218404" T="0.288617"/>
      <pos A="0.288617" C="0.283936" G="0.157554" T="0.269893"/>
      <pos A="0.30266" C="0.0779793" G="0.269893" T="0.349468"/>
      <pos A="0.180958" C="0.166916" G="0.237128" T="0.415"/>
      <pos A="0.227766" C="0.344787" G="0.152873" T="0.274575"/>
      <pos A="0.382233" C="0.180958" G="0.120107" T="0.316702"/>
      <pos A="0.190319" C="0.218404" G="0.176277" T="0.415"/>
    </motif>
    <motif db="0" id="M119" alt="O119" length="40" nsites="8" evalue="1.3e-003">
      <pos A="0.25117" C="0.232446" G="0.180958" T="0.335425"/>
      <pos A="0.227766" C="0.321383" G="0.265213" T="0.185639"/>
      <pos A="0.176277" C="0.124788" G="0.260532" T="0.438403"/>
      <pos A="0.185639" C="0.340106" G="0.185639" T="0.288617"/>
      <pos A="0.382233" C="0.148192" G="0.171596" T="0.297978"/>
      <pos A="0.260532" C="0.134149" G="0.265213" T="0.340106"/>
      <pos A="0.246489" C="0.321383" G="0.260532" T="0.171596"/>
      <pos A="0.386915" C="0.166916" G="0.246489" T="0.199681"/>
      <pos A="0.106064" C="0.223085" G="0.36351" T="0.30734"/>
      <pos A="0.30734" C="0.162234" G="0.199681" T="0.330745"/>
      <pos A="0.227766" C="0.349468" G="0.190319" T="0.232446"/>
      <pos A="0.340106" C="0.30734" G="0.106064" T="0.246489"/>
      <pos A="0.283936" C="0.288617" G="0.227766" T="0.199681"/>
      <pos A="0.246489" C="0.30734" G="0.274575" T="0.171596"/>
      <pos A="0.321383" C="0.265213" G="0.0592563" T="0.354148"/>
      <pos A="0.176277" C="0.30266" G="0.297978" T="0.223085"/>
      <pos A="0.246489" C="0.218404" G="0.265213" T="0.269893"/>
      <pos A="0.321383" C="0.180958" G="0.279255" T="0.218404"/>
      <pos A="0.461807" C="0.129469" G="0.143511" T="0.265213"/>
      <pos A="0.176277" C="0.213723" G="0.312021" T="0.297978"/>
      <pos A="0.180958" C="0.199681" G="0.134149" T="0.485212"/>
      <pos A="0.129469" C="0.36351" G="0.386915" T="0.120107"/>
      <pos A="0.312021" C="0.237128" G="0.106064" T="0.344787"/>
      <pos A="0.255851" C="0.213723" G="0.148192" T="0.382233"/>
      <pos A="0.213723" C="0.180958" G="0.237128" T="0.368191"/>
      <pos A="0.344787" C="0.148192" G="0.30734" T="0.199681"/>
      <pos A="0.30266" C="0.223085" G="0.293298" T="0.180958"/>
      <pos A="0.25117" C="0.195" G="0.279255" T="0.274575"/>
      <pos A="0.25117" C="0.180958" G="0.293298" T="0.274575"/>
      <pos A="0.223085" C="0.438403" G="0.0967032" T="0.241808"/>
      <pos A="0.30266" C="0.152873" G="0.134149" T="0.410318"/>
      <pos A="0.265213" C="0.232446" G="0.199681" T="0.30266"/>
      <pos A="0.391595" C="0.180958" G="0.143511" T="0.283936"/>
      <pos A="0.260532" C="0.185639" G="0.25117" T="0.30266"/>
      <pos A="0.321383" C="0.25117" G="0.209043" T="0.218404"/>
      <pos A="0.410318" C="0.152873" G="0.134149" T="0.30266"/>
      <pos A="0.30266" C="0.237128" G="0.316702" T="0.143511"/>
      <pos A="0.180958" C="0.335425" G="0.213723" T="0.269893"/>
      <pos A="0.279255" C="0.171596" G="0.115426" T="0.433722"/>
      <pos A="0.129469" C="0.260532" G="0.41968" T="0.190319"/>
    </motif>
    <motif db="0" id="M12" alt="O12" length="40" nsites="8" evalue="1.3e-003">
      <pos A="0.00308642" C="0.00308642" G="0.661523" T="0.332304"/>
      <pos A="0.332304" C="0.00308642" G="0.00308642" T="0.661523"/>
      <pos A="0.332304" C="0.332304" G="0.00308642" T="0.332304"/>
      <pos A="0.00308642" C="0.00308642" G="0.332304" T="0.661523"/>
      <pos A="0.00308642" C="0.332304" G="0.332304" T="0.332304"/>
      <pos A="0.00308642" C="0.00308642" G="0.332304" T="0.661523"/>
      <pos A="0.661523" C="0.332304" G="0.00308642" T="0.00308642"/>
      <pos A="0.00308642" C="0.332304" G="0.00308642" T="0.661523"/>
      <pos A="0.00308642" C="0.332304" G="0.00308642" T="0.661523"/>
      <pos A="0.332304" C="0.00308642" G="0.00308642" T="0.661523"/>
      <pos A="0.00308642" C="0.332304" G="0.332304" T="0.332304"/>
      <pos A="0.00308642" C="0.332304" G="0.332304" T="0.332304"/>
      <pos A="0.332304" C="0.661523" G="0.00308642" T="0.00308642"/>
      <pos A="0.00308642" C="0.00308642" G="0.00308642" T="0.990741"/>
      <pos A="0.00308642" C="0.990741" G="0.00308642" T="0.00308642"/>
      <pos A="0.332304" C="0.00308642" G="0.00308642" T="0.661523"/>
      <pos A="0.00308642" C="0.00308642" G="0.661523" T="0.332304"/>
      <pos A="0.332304" C="0.00308642" G="0.332304" T="0.332304"/>
      <pos A="0.00308642" C="0.332304" G="0.661523" T="0.00308642"/>
      <pos A="0.332304" C="0.00308642" G="0.332304" T="0.332304"/>
      <pos A="0.332304" C="0.332304" G="0.332304" T="0.00308642"/>
      <pos A="0.332304" C="0.00308642" G="0.661523" T="0.00308642"/>
      <pos A="0.332304" C="0.332304" G="0.00308642" T="0.332304"/>
      <pos A="0.332304" C="0.332304" G="0.332304" T="0.00308642"/>
      <pos A="0.00308642" C="0.661523" G="0.332304" T="0.00308642"/>
      <pos A="0.332304" C="0.00308642" G="0.00308642" T="0.661523"/>
      <pos A="0.00308642" C="0.00308642" G="0.332304" T="0.661523"/>
      <pos A="0.332304" C="0.00308642" G="0.00308642" T="0.661523"/>
      <pos A="0.00308642" C="0.00308642" G="0.332304" T="0.661523"/>
      <pos A="0.661523" C="0.00308642" G="0.332304" T="0.00308642"/>
      <pos A="0.00308642" C="0.332304" G="0.332304" T="0.332304"/>
      <pos A="0.00308642" C="0.00308642" G="0.661523" T="0.332304"/>
      <pos A="0.661523" C="0.00308642" G="0.332304" T="0.00308642"/>
      <pos A="0.332304" C="0.661523" G="0.00308642" T="0.00308642"/>
      <pos A="0.00308642" C="0.00308642" G="0.00308642" T="0.990741"/>
      <pos A="0.00308642" C="0.332304" G="0.332304" T="0.332304"/>
      <pos A="0.00308642" C="0.00308642" G="0.00308642" T="0.990741"/>
      <pos A="0.00308642" C="0.332304" G="0.661523" T="0.00308642"/>
      <pos A="0.332304" C="0.332304" G="0.00308642" T="0.332304"/>
      <pos A="0.661523" C="0.00308642" G="0.332304" T="0.00308642"/>
    </motif>
    <motif db="0" id="M120" alt="O120" length="40" nsites="8" evalue="1.3e-003">
      <pos A="0.240123" C="0.200617" G="0.358642" T="0.200617"/>
      <pos A="0.338889" C="0.141358" G="0.299383" T="0.22037"/>
      <pos A="0.319136" C="0.240123" G="0.0820988" T="0.358642"/>
      <pos A="0.121605" C="0.27963" G="0.378395" T="0.22037"/>
      <pos A="0.22037" C="0.180864" G="0.240123" T="0.358642"/>
      <pos A="0.0820988" C="0.378395" G="0.101852" T="0.437654"/>
      <pos A="0.0228395" C="0.299383" G="0.121605" T="0.556173"/>
      <pos A="0.457407" C="0.240123" G="0.121605" T="0.180864"/>
      <pos A="0.299383" C="0.259877" G="0.0425926" T="0.398148"/>
      <pos A="0.299383" C="0.319136" G="0.0425926" T="0.338889"/>
      <pos A="0.299383" C="0.161111" G="0.180864" T="0.358642"/>
      <pos A="0.180864" C="0.22037" G="0.180864" T="0.417901"/>
      <pos A="0.0623457" C="0.27963" G="0.161111" T="0.496914"/>
      <pos A="0.180864" C="0.358642" G="0.0820988" T="0.378395"/>
      <pos A="0.259877" C="0.200617" G="0.0623457" T="0.47716"/>
      <pos A="0.378395" C="0.0820988" G="0.180864" T="0.358642"/>
      <pos A="0.516667" C="0.180864" G="0.121605" T="0.180864"/>
      <pos A="0.240123" C="0.259877" G="0.180864" T="0.319136"/>
      <pos A="0.338889" C="0.121605" G="0.141358" T="0.398148"/>
      <pos A="0.121605" C="0.358642" G="0.338889" T="0.180864"/>
      <pos A="0.319136" C="0.161111" G="0.161111" T="0.358642"/>
      <pos A="0.22037" C="0.121605" G="0.378395" T="0.27963"/>
      <pos A="0.299383" C="0.338889" G="0.121605" T="0.240123"/>
      <pos A="0.180864" C="0.180864" G="0.0623457" T="0.575926"/>
      <pos A="0.417901" C="0.0820988" G="0.338889" T="0.161111"/>
      <pos A="0.121605" C="0.27963" G="0.0820988" T="0.516667"/>
      <pos A="0.398148" C="0.101852" G="0.161111" T="0.338889"/>
      <pos A="0.27963" C="0.358642" G="0.299383" T="0.0623457"/>
      <pos A="0.398148" C="0.121605" G="0.299383" T="0.180864"/>
      <pos A="0.101852" C="0.121605" G="0.22037" T="0.556173"/>
      <pos A="0.299383" C="0.22037" G="0.259877" T="0.22037"/>
      <pos A="0.240123" C="0.319136" G="0.319136" T="0.121605"/>
      <pos A="0.161111" C="0.240123" G="0.358642" T="0.240123"/>
      <pos A="0.240123" C="0.437654" G="0.0623457" T="0.259877"/>
      <pos A="0.200617" C="0.338889" G="0.180864" T="0.27963"/>
      <pos A="0.358642" C="0.141358" G="0.200617" T="0.299383"/>
      <pos A="0.319136" C="0.121605" G="0.200617" T="0.358642"/>
      <pos A="0.180864" C="0.516667" G="0.200617" T="0.101852"/>
      <pos A="0.200617" C="0.358642" G="0.0425926" T="0.398148"/>
      <pos A="0.299383" C="0.259877" G="0.259877" T="0.180864"/>
    </motif>
    <motif db="0" id="M121" alt="O121" length="40" nsites="8" evalue="1.3e-003">
      <pos A="0.426366" C="0.228836" G="0.059524" T="0.285273"/>
      <pos A="0.172399" C="0.285273" G="0.36993" T="0.172399"/>
      <pos A="0.285273" C="0.285273" G="0.36993" T="0.059524"/>
      <pos A="0.14418" C="0.0313047" G="0.36993" T="0.454586"/>
      <pos A="0.115961" C="0.482804" G="0.200617" T="0.200617"/>
      <pos A="0.0877422" C="0.228836" G="0.172399" T="0.511023"/>
      <pos A="0.228836" C="0.36993" G="0.228836" T="0.172399"/>
      <pos A="0.313492" C="0.115961" G="0.14418" T="0.426366"/>
      <pos A="0.257055" C="0.313492" G="0.14418" T="0.285273"/>
      <pos A="0.228836" C="0.313492" G="0.228836" T="0.228836"/>
      <pos A="0.228836" C="0.228836" G="0.228836" T="0.313492"/>
      <pos A="0.0877422" C="0.341711" G="0.313492" T="0.257055"/>
      <pos A="0.200617" C="0.482804" G="0.200617" T="0.115961"/>
      <pos A="0.285273" C="0.313492" G="0.059524" T="0.341711"/>
      <pos A="0.313492" C="0.285273" G="0.257055" T="0.14418"/>
      <pos A="0.313492" C="0.059524" G="0.567461" T="0.059524"/>
      <pos A="0.36993" C="0.172399" G="0.115961" T="0.341711"/>
      <pos A="0.313492" C="0.257055" G="0.341711" T="0.0877422"/>
      <pos A="0.059524" C="0.595679" G="0.115961" T="0.228836"/>
      <pos A="0.14418" C="0.398148" G="0.14418" T="0.313492"/>
      <pos A="0.059524" C="0.285273" G="0.14418" T="0.511023"/>
      <pos A="0.257055" C="0.228836" G="0.059524" T="0.454586"/>
      <pos A="0.482804" C="0.228836" G="0.200617" T="0.0877422"/>
      <pos A="0.680335" C="0.00308642" G="0.172399" T="0.14418"/>
      <pos A="0.595679" C="0.14418" G="0.0877422" T="0.172399"/>
      <pos A="0.313492" C="0.228836" G="0.200617" T="0.257055"/>
      <pos A="0.115961" C="0.36993" G="0.285273" T="0.228836"/>
      <pos A="0.426366" C="0.172399" G="0.228836" T="0.172399"/>
      <pos A="0.285273" C="0.228836" G="0.228836" T="0.257055"/>
      <pos A="0.115961" C="0.228836" G="0.257055" T="0.398148"/>
      <pos A="0.341711" C="0.313492" G="0.14418" T="0.200617"/>
      <pos A="0.285273" C="0.257055" G="0.115961" T="0.341711"/>
      <pos A="0.115961" C="0.257055" G="0.313492" T="0.313492"/>
      <pos A="0.14418" C="0.285273" G="0.398148" T="0.172399"/>
      <pos A="0.482804" C="0.0877422" G="0.172399" T="0.257055"/>
      <pos A="0.200617" C="0.0877422" G="0.398148" T="0.313492"/>
      <pos A="0.313492" C="0.257055" G="0.285273" T="0.14418"/>
      <pos A="0.14418" C="0.285273" G="0.200617" T="0.36993"/>
      <pos A="0.426366" C="0.200617" G="0.257055" T="0.115961"/>
      <pos A="0.200617" C="0.0877422" G="0.426366" T="0.285273"/>
    </motif>
    <motif db="0" id="M122" alt="O122" length="40" nsites="8" evalue="1.3e-003">
      <pos A="0.332304" C="0.167696" G="0.167696" T="0.332304"/>
      <pos A="0.332304" C="0.496914" G="0.00308642" T="0.167696"/>
      <pos A="0.00308642" C="0.00308642" G="0.496914" T="0.496914"/>
      <pos A="0.167696" C="0.167696" G="0.167696" T="0.496914"/>
      <pos A="0.167696" C="0.167696" G="0.00308642" T="0.661523"/>
      <pos A="0.00308642" C="0.332304" G="0.332304" T="0.332304"/>
      <pos A="0.00308642" C="0.496914" G="0.496914" T="0.00308642"/>
      <pos A="0.167696" C="0.167696" G="0.167696" T="0.496914"/>
      <pos A="0.332304" C="0.332304" G="0.00308642" T="0.332304"/>
      <pos A="0.00308642" C="0.661523" G="0.167696" T="0.167696"/>
      <pos A="0.167696" C="0.167696" G="0.00308642" T="0.661523"/>
      <pos A="0.167696" C="0.167696" G="0.332304" T="0.332304"/>
      <pos A="0.00308642" C="0.00308642" G="0.826131" T="0.167696"/>
      <pos A="0.332304" C="0.332304" G="0.167696" T="0.167696"/>
      <pos A="0.332304" C="0.496914" G="0.00308642" T="0.167696"/>
      <pos A="0.167696" C="0.167696" G="0.496914" T="0.167696"/>
      <pos A="0.00308642" C="0.496914" G="0.167696" T="0.332304"/>
      <pos A="0.00308642" C="0.00308642" G="0.167696" T="0.826131"/>
      <pos A="0.00308642" C="0.00308642" G="0.496914" T="0.496914"/>
      <pos A="0.167696" C="0.332304" G="0.496914" T="0.00308642"/>
      <pos A="0.167696" C="0.332304" G="0.332304" T="0.167696"/>
      <pos A="0.496914" C="0.496914" G="0.00308642" T="0.00308642"/>
      <pos A="0.00308642" C="0.661523" G="0.332304" T="0.00308642"/>
      <pos A="0.167696" C="0.167696" G="0.332304" T="0.332304"/>
      <pos A="0.332304" C="0.332304" G="0.167696" T="0.167696"/>
      <pos A="0.00308642" C="0.00308642" G="0.496914" T="0.496914"/>
      <pos A="0.332304" C="0.167696" G="0.332304" T="0.167696"/>
      <pos A="0.00308642" C="0.496914" G="0.167696" T="0.332304"/>
      <pos A="0.496914" C="0.332304" G="0.00308642" T="0.167696"/>
      <pos A="0.496914" C="0.167696" G="0.00308642" T="0.332304"/>
      <pos A="0.00308642" C="0.496914" G="0.167696" T="0.332304"/>
      <pos A="0.167696" C="0.332304" G="0.167696" T="0.332304"/>
      <pos A="0.00308642" C="0.332304" G="0.332304" T="0.332304"/>
      <pos A="0.332304" C="0.00308642" G="0.00308642" T="0.661523"/>
      <pos A="0.167696" C="0.167696" G="0.332304" T="0.332304"/>
      <pos A="0.167696" C="0.00308642" G="0.661523" T="0.167696"/>
      <pos A="0.167696" C="0.332304" G="0.00308642" T="0.496914"/>
      <pos A="0.167696" C="0.496914" G="0.167696" T="0.167696"/>
      <pos A="0.332304" C="0.167696" G="0.332304" T="0.167696"/>
      <pos A="0.167696" C="0.00308642" G="0.496914" T="0.332304"/>
    </motif>
    <motif db="0" id="M123" alt="O123" length="40" nsites="8" evalue="1.3e-003">
      <pos A="0.112826" C="0.112826" G="0.222565" T="0.551784"/>
      <pos A="0.442043" C="0.332304" G="0.112826" T="0.112826"/>
      <pos A="0.442043" C="0.112826" G="0.112826" T="0.332304"/>
      <pos A="0.112826" C="0.112826" G="0.551784" T="0.222565"/>
      <pos A="0.222565" C="0.442043" G="0.112826" T="0.222565"/>
      <pos A="0.00308642" C="0.551784" G="0.222565" T="0.222565"/>
      <pos A="0.332304" C="0.442043" G="0.112826" T="0.112826"/>
      <pos A="0.442043" C="0.00308642" G="0.112826" T="0.442043"/>
      <pos A="0.112826" C="0.332304" G="0.222565" T="0.332304"/>
      <pos A="0.222565" C="0.112826" G="0.661523" T="0.00308642"/>
      <pos A="0.112826" C="0.442043" G="0.222565" T="0.222565"/>
      <pos A="0.112826" C="0.222565" G="0.112826" T="0.551784"/>
      <pos A="0.442043" C="0.332304" G="0.00308642" T="0.222565"/>
      <pos A="0.00308642" C="0.112826" G="0.112826" T="0.771262"/>
      <pos A="0.222565" C="0.222565" G="0.332304" T="0.222565"/>
      <pos A="0.661523" C="0.00308642" G="0.222565" T="0.112826"/>
      <pos A="0.442043" C="0.00308642" G="0.442043" T="0.112826"/>
      <pos A="0.332304" C="0.00308642" G="0.442043" T="0.222565"/>
      <pos A="0.222565" C="0.222565" G="0.112826" T="0.442043"/>
      <pos A="0.112826" C="0.551784" G="0.112826" T="0.222565"/>
      <pos A="0.112826" C="0.112826" G="0.112826" T="0.661523"/>
      <pos A="0.551784" C="0.332304" G="0.00308642" T="0.112826"/>
      <pos A="0.112826" C="0.332304" G="0.442043" T="0.112826"/>
      <pos A="0.222565" C="0.222565" G="0.222565" T="0.332304"/>
      <pos A="0.332304" C="0.00308642" G="0.112826" T="0.551784"/>
      <pos A="0.332304" C="0.112826" G="0.442043" T="0.112826"/>
      <pos A="0.332304" C="0.00308642" G="0.332304" T="0.332304"/>
      <pos A="0.332304" C="0.332304" G="0.112826" T="0.222565"/>
      <pos A="0.442043" C="0.112826" G="0.00308642" T="0.442043"/>
      <pos A="0.222565" C="0.00308642" G="0.442043" T="0.332304"/>
      <pos A="0.222565" C="0.222565" G="0.551784" T="0.00308642"/>
      <pos A="0.442043" C="0.112826" G="0.112826" T="0.332304"/>
      <pos A="0.661523" C="0.00308642" G="0.222565" T="0.112826"/>
      <pos A="0.442043" C="0.112826" G="0.332304" T="0.112826"/>
      <pos A="0.442043" C="0.00308642" G="0.442043" T="0.112826"/>
      <pos A="0.222565" C="0.332304" G="0.222565" T="0.222565"/>
      <pos A="0.00308642" C="0.442043" G="0.222565" T="0.332304"/>
      <pos A="0.332304" C="0.00308642" G="0.222565" T="0.442043"/>
      <pos A="0.332304" C="0.222565" G="0.442043" T="0.00308642"/>
      <pos A="0.222565" C="0.00308642" G="0.442043" T="0.332304"/>
    </motif>
    <motif db="0" id="M124" alt="O124" length="40" nsites="8" evalue="1.3e-003">
      <pos A="0.260532" C="0.185639" G="0.223085" T="0.330745"/>
      <pos A="0.279255" C="0.223085" G="0.330745" T="0.166916"/>
      <pos A="0.288617" C="0.190319" G="0.223085" T="0.297978"/>
      <pos A="0.265213" C="0.330745" G="0.223085" T="0.180958"/>
      <pos A="0.438403" C="0.0639368" G="0.162234" T="0.335425"/>
      <pos A="0.213723" C="0.152873" G="0.447765" T="0.185639"/>
      <pos A="0.246489" C="0.36351" G="0.185639" T="0.204361"/>
      <pos A="0.279255" C="0.166916" G="0.213723" T="0.340106"/>
      <pos A="0.227766" C="0.237128" G="0.279255" T="0.255851"/>
      <pos A="0.321383" C="0.279255" G="0.199681" T="0.199681"/>
      <pos A="0.283936" C="0.209043" G="0.134149" T="0.372872"/>
      <pos A="0.312021" C="0.335425" G="0.143511" T="0.209043"/>
      <pos A="0.382233" C="0.209043" G="0.209043" T="0.199681"/>
      <pos A="0.138831" C="0.106064" G="0.372872" T="0.382233"/>
      <pos A="0.209043" C="0.255851" G="0.190319" T="0.344787"/>
      <pos A="0.232446" C="0.227766" G="0.199681" T="0.340106"/>
      <pos A="0.246489" C="0.195" G="0.255851" T="0.30266"/>
      <pos A="0.176277" C="0.30734" G="0.260532" T="0.255851"/>
      <pos A="0.279255" C="0.269893" G="0.176277" T="0.274575"/>
      <pos A="0.269893" C="0.260532" G="0.176277" T="0.293298"/>
      <pos A="0.265213" C="0.377553" G="0.157554" T="0.199681"/>
      <pos A="0.461807" C="0.321383" G="0.106064" T="0.110746"/>
      <pos A="0.241808" C="0.185639" G="0.134149" T="0.438403"/>
      <pos A="0.237128" C="0.213723" G="0.330745" T="0.218404"/>
      <pos A="0.143511" C="0.185639" G="0.269893" T="0.400957"/>
      <pos A="0.283936" C="0.223085" G="0.30266" T="0.190319"/>
      <pos A="0.443084" C="0.213723" G="0.110746" T="0.232446"/>
      <pos A="0.391595" C="0.213723" G="0.185639" T="0.209043"/>
      <pos A="0.279255" C="0.241808" G="0.204361" T="0.274575"/>
      <pos A="0.138831" C="0.152873" G="0.227766" T="0.48053"/>
      <pos A="0.0732988" C="0.218404" G="0.335425" T="0.372872"/>
      <pos A="0.372872" C="0.227766" G="0.180958" T="0.218404"/>
      <pos A="0.246489" C="0.148192" G="0.297978" T="0.30734"/>
      <pos A="0.283936" C="0.171596" G="0.288617" T="0.255851"/>
      <pos A="0.232446" C="0.157554" G="0.30734" T="0.30266"/>
      <pos A="0.255851" C="0.199681" G="0.279255" T="0.265213"/>
      <pos A="0.344787" C="0.180958" G="0.185639" T="0.288617"/>
      <pos A="0.368191" C="0.0967032" G="0.171596" T="0.36351"/>
      <pos A="0.166916" C="0.508615" G="0.180958" T="0.143511"/>
      <pos A="0.452445" C="0.265213" G="0.0358519" T="0.246489"/>
    </motif>
    <motif db="0" id="M125" alt="O125" length="40" nsites="8" evalue="1.3e-003">
      <pos A="0.237445" C="0.187226" G="0.254185" T="0.321145"/>
      <pos A="0.421584" C="0.220705" G="0.237445" T="0.120266"/>
      <pos A="0.103526" C="0.270924" G="0.304405" T="0.321145"/>
      <pos A="0.203965" C="0.404844" G="0.103526" T="0.287665"/>
      <pos A="0.120266" C="0.120266" G="0.287665" T="0.471803"/>
      <pos A="0.153745" C="0.321145" G="0.203965" T="0.321145"/>
      <pos A="0.153745" C="0.471803" G="0.103526" T="0.270924"/>
      <pos A="0.270924" C="0.321145" G="0.0365659" T="0.371364"/>
      <pos A="0.388105" C="0.287665" G="0.0365659" T="0.287665"/>
      <pos A="0.120266" C="0.187226" G="0.203965" T="0.488543"/>
      <pos A="0.220705" C="0.153745" G="0.237445" T="0.388105"/>
      <pos A="0.137005" C="0.237445" G="0.287665" T="0.337884"/>
      <pos A="0.421584" C="0.304405" G="0.0533057" T="0.220705"/>
      <pos A="0.203965" C="0.203965" G="0.170486" T="0.421584"/>
      <pos A="0.270924" C="0.371364" G="0.187226" T="0.170486"/>
      <pos A="0.0867862" C="0.471803" G="0.0533057" T="0.388105"/>
      <pos A="0.203965" C="0.321145" G="0.287665" T="0.187226"/>
      <pos A="0.321145" C="0.137005" G="0.287665" T="0.254185"/>
      <pos A="0.153745" C="0.321145" G="0.170486" T="0.354624"/>
      <pos A="0.388105" C="0.354624" G="0.187226" T="0.0700464"/>
      <pos A="0.354624" C="0.187226" G="0.0867862" T="0.371364"/>
      <pos A="0.0700464" C="0.120266" G="0.254185" T="0.555503"/>
      <pos A="0.254185" C="0.0867862" G="0.170486" T="0.488543"/>
      <pos A="0.103526" C="0.0867862" G="0.354624" T="0.455064"/>
      <pos A="0.270924" C="0.137005" G="0.354624" T="0.237445"/>
      <pos A="0.455064" C="0.0365659" G="0.421584" T="0.0867862"/>
      <pos A="0.203965" C="0.254185" G="0.270924" T="0.270924"/>
      <pos A="0.254185" C="0.153745" G="0.237445" T="0.354624"/>
      <pos A="0.287665" C="0.170486" G="0.321145" T="0.220705"/>
      <pos A="0.254185" C="0.120266" G="0.237445" T="0.388105"/>
      <pos A="0.0365659" C="0.304405" G="0.254185" T="0.404844"/>
      <pos A="0.254185" C="0.270924" G="0.153745" T="0.321145"/>
      <pos A="0.254185" C="0.220705" G="0.220705" T="0.304405"/>
      <pos A="0.371364" C="0.270924" G="0.187226" T="0.170486"/>
      <pos A="0.0867862" C="0.622463" G="0.237445" T="0.0533057"/>
      <pos A="0.304405" C="0.321145" G="0.0700464" T="0.304405"/>
      <pos A="0.421584" C="0.187226" G="0.187226" T="0.203965"/>
      <pos A="0.153745" C="0.153745" G="0.304405" T="0.388105"/>
      <pos A="0.103526" C="0.270924" G="0.388105" T="0.237445"/>
      <pos A="0.270924" C="0.337884" G="0.120266" T="0.270924"/>
    </motif>
    <motif db="0" id="M126" alt="O126" length="40" nsites="8" evalue="1.3e-003">
      <pos A="0.101852" C="0.398148" G="0.200617" T="0.299383"/>
      <pos A="0.200617" C="0.101852" G="0.200617" T="0.496914"/>
      <pos A="0.299383" C="0.398148" G="0.200617" T="0.101852"/>
      <pos A="0.299383" C="0.00308642" G="0.101852" T="0.595679"/>
      <pos A="0.00308642" C="0.00308642" G="0.299383" T="0.694444"/>
      <pos A="0.299383" C="0.200617" G="0.496914" T="0.00308642"/>
      <pos A="0.299383" C="0.00308642" G="0.200617" T="0.496914"/>
      <pos A="0.101852" C="0.299383" G="0.299383" T="0.299383"/>
      <pos A="0.00308642" C="0.398148" G="0.299383" T="0.299383"/>
      <pos A="0.200617" C="0.200617" G="0.299383" T="0.299383"/>
      <pos A="0.496914" C="0.00308642" G="0.00308642" T="0.496914"/>
      <pos A="0.200617" C="0.00308642" G="0.398148" T="0.398148"/>
      <pos A="0.101852" C="0.200617" G="0.101852" T="0.595679"/>
      <pos A="0.398148" C="0.00308642" G="0.200617" T="0.398148"/>
      <pos A="0.101852" C="0.200617" G="0.299383" T="0.398148"/>
      <pos A="0.496914" C="0.200617" G="0.101852" T="0.200617"/>
      <pos A="0.398148" C="0.101852" G="0.200617" T="0.299383"/>
      <pos A="0.595679" C="0.00308642" G="0.101852" T="0.299383"/>
      <pos A="0.496914" C="0.299383" G="0.200617" T="0.00308642"/>
      <pos A="0.398148" C="0.00308642" G="0.00308642" T="0.595679"/>
      <pos A="0.101852" C="0.299383" G="0.496914" T="0.101852"/>
      <pos A="0.200617" C="0.200617" G="0.101852" T="0.496914"/>
      <pos A="0.398148" C="0.101852" G="0.200617" T="0.299383"/>
      <pos A="0.496914" C="0.101852" G="0.101852" T="0.299383"/>
      <pos A="0.00308642" C="0.00308642" G="0.496914" T="0.496914"/>
      <pos A="0.00308642" C="0.101852" G="0.200617" T="0.694444"/>
      <pos A="0.101852" C="0.299383" G="0.101852" T="0.496914"/>
      <pos A="0.101852" C="0.200617" G="0.299383" T="0.398148"/>
      <pos A="0.200617" C="0.200617" G="0.398148" T="0.200617"/>
      <pos A="0.398148" C="0.398148" G="0.00308642" T="0.200617"/>
      <pos A="0.398148" C="0.101852" G="0.200617" T="0.299383"/>
      <pos A="0.200617" C="0.00308642" G="0.299383" T="0.496914"/>
      <pos A="0.00308642" C="0.200617" G="0.200617" T="0.595679"/>
      <pos A="0.00308642" C="0.101852" G="0.101852" T="0.79321"/>
      <pos A="0.299383" C="0.101852" G="0.200617" T="0.398148"/>
      <pos A="0.101852" C="0.101852" G="0.299383" T="0.496914"/>
      <pos A="0.398148" C="0.200617" G="0.200617" T="0.200617"/>
      <pos A="0.200617" C="0.00308642" G="0.200617" T="0.595679"/>
      <pos A="0.00308642" C="0.200617" G="0.398148" T="0.398148"/>
      <pos A="0.299383" C="0.101852" G="0.200617" T="0.398148"/>
    </motif>
    <motif db="0" id="M127" alt="O127" length="40" nsites="8" evalue="1.3e-003">
      <pos A="0.265213" C="0.283936" G="0.166916" T="0.283936"/>
      <pos A="0.25117" C="0.176277" G="0.316702" T="0.255851"/>
      <pos A="0.410318" C="0.124788" G="0.124788" T="0.340106"/>
      <pos A="0.405638" C="0.134149" G="0.227766" T="0.232446"/>
      <pos A="0.344787" C="0.195" G="0.223085" T="0.237128"/>
      <pos A="0.30734" C="0.166916" G="0.148192" T="0.377553"/>
      <pos A="0.209043" C="0.297978" G="0.265213" T="0.227766"/>
      <pos A="0.0920217" C="0.344787" G="0.391595" T="0.171596"/>
      <pos A="0.293298" C="0.246489" G="0.180958" T="0.279255"/>
      <pos A="0.326063" C="0.204361" G="0.190319" T="0.279255"/>
      <pos A="0.227766" C="0.134149" G="0.293298" T="0.344787"/>
      <pos A="0.190319" C="0.25117" G="0.241808" T="0.316702"/>
      <pos A="0.218404" C="0.213723" G="0.115426" T="0.452445"/>
      <pos A="0.227766" C="0.36351" G="0.0967032" T="0.312021"/>
      <pos A="0.269893" C="0.106064" G="0.237128" T="0.386915"/>
      <pos A="0.316702" C="0.223085" G="0.377553" T="0.0826607"/>
      <pos A="0.213723" C="0.382233" G="0.124788" T="0.279255"/>
      <pos A="0.283936" C="0.344787" G="0.101384" T="0.269893"/>
      <pos A="0.209043" C="0.260532" G="0.223085" T="0.30734"/>
      <pos A="0.447765" C="0.185639" G="0.218404" T="0.148192"/>
      <pos A="0.255851" C="0.218404" G="0.269893" T="0.255851"/>
      <pos A="0.382233" C="0.204361" G="0.237128" T="0.176277"/>
      <pos A="0.171596" C="0.269893" G="0.274575" T="0.283936"/>
      <pos A="0.180958" C="0.162234" G="0.288617" T="0.368191"/>
      <pos A="0.241808" C="0.344787" G="0.162234" T="0.25117"/>
      <pos A="0.326063" C="0.25117" G="0.227766" T="0.195"/>
      <pos A="0.321383" C="0.148192" G="0.218404" T="0.312021"/>
      <pos A="0.157554" C="0.279255" G="0.25117" T="0.312021"/>
      <pos A="0.344787" C="0.209043" G="0.260532" T="0.185639"/>
      <pos A="0.391595" C="0.0920217" G="0.134149" T="0.382233"/>
      <pos A="0.148192" C="0.209043" G="0.171596" T="0.471169"/>
      <pos A="0.241808" C="0.148192" G="0.204361" T="0.405638"/>
      <pos A="0.209043" C="0.195" G="0.260532" T="0.335425"/>
      <pos A="0.195" C="0.340106" G="0.279255" T="0.185639"/>
      <pos A="0.429042" C="0.143511" G="0.106064" T="0.321383"/>
      <pos A="0.340106" C="0.269893" G="0.218404" T="0.171596"/>
      <pos A="0.246489" C="0.218404" G="0.297978" T="0.237128"/>
      <pos A="0.410318" C="0.152873" G="0.180958" T="0.255851"/>
      <pos A="0.209043" C="0.326063" G="0.218404" T="0.246489"/>
      <pos A="0.246489" C="0.274575" G="0.260532" T="0.218404"/>
    </motif>
    <motif db="0" id="M13" alt="O13" length="40" nsites="8" evalue="1.3e-003">
      <pos A="0.463992" C="0.244513" G="0.200617" T="0.090878"/>
      <pos A="0.200617" C="0.222565" G="0.310357" T="0.266461"/>
      <pos A="0.48594" C="0.0250341" G="0.200617" T="0.288409"/>
      <pos A="0.310357" C="0.222565" G="0.222565" T="0.244513"/>
      <pos A="0.420096" C="0.200617" G="0.090878" T="0.288409"/>
      <pos A="0.288409" C="0.244513" G="0.244513" T="0.222565"/>
      <pos A="0.266461" C="0.17867" G="0.244513" T="0.310357"/>
      <pos A="0.222565" C="0.090878" G="0.332304" T="0.354253"/>
      <pos A="0.288409" C="0.288409" G="0.354253" T="0.0689304"/>
      <pos A="0.17867" C="0.200617" G="0.112826" T="0.507887"/>
      <pos A="0.529835" C="0.17867" G="0.288409" T="0.00308642"/>
      <pos A="0.398148" C="0.332304" G="0.0689304" T="0.200617"/>
      <pos A="0.398148" C="0.354253" G="0.112826" T="0.134773"/>
      <pos A="0.310357" C="0.156722" G="0.222565" T="0.310357"/>
      <pos A="0.156722" C="0.200617" G="0.3762" T="0.266461"/>
      <pos A="0.222565" C="0.200617" G="0.090878" T="0.48594"/>
      <pos A="0.134773" C="0.112826" G="0.156722" T="0.595679"/>
      <pos A="0.200617" C="0.310357" G="0.310357" T="0.17867"/>
      <pos A="0.266461" C="0.17867" G="0.17867" T="0.3762"/>
      <pos A="0.244513" C="0.332304" G="0.112826" T="0.310357"/>
      <pos A="0.112826" C="0.398148" G="0.200617" T="0.288409"/>
      <pos A="0.332304" C="0.156722" G="0.156722" T="0.354253"/>
      <pos A="0.244513" C="0.090878" G="0.48594" T="0.17867"/>
      <pos A="0.17867" C="0.442043" G="0.244513" T="0.134773"/>
      <pos A="0.200617" C="0.156722" G="0.200617" T="0.442043"/>
      <pos A="0.266461" C="0.112826" G="0.288409" T="0.332304"/>
      <pos A="0.354253" C="0.00308642" G="0.310357" T="0.332304"/>
      <pos A="0.244513" C="0.0689304" G="0.442043" T="0.244513"/>
      <pos A="0.17867" C="0.3762" G="0.222565" T="0.222565"/>
      <pos A="0.134773" C="0.200617" G="0.112826" T="0.551784"/>
      <pos A="0.112826" C="0.288409" G="0.17867" T="0.420096"/>
      <pos A="0.332304" C="0.134773" G="0.222565" T="0.310357"/>
      <pos A="0.332304" C="0.222565" G="0.310357" T="0.134773"/>
      <pos A="0.398148" C="0.222565" G="0.134773" T="0.244513"/>
      <pos A="0.17867" C="0.0250341" G="0.288409" T="0.507887"/>
      <pos A="0.222565" C="0.398148" G="0.090878" T="0.288409"/>
      <pos A="0.090878" C="0.420096" G="0.0250341" T="0.463992"/>
      <pos A="0.354253" C="0.266461" G="0.156722" T="0.222565"/>
      <pos A="0.134773" C="0.200617" G="0.156722" T="0.507887"/>
      <pos A="0.3762" C="0.266461" G="0.200617" T="0.156722"/>
    </motif>
    <motif db="0" id="M14" alt="O14" length="40" nsites="8" evalue="1.3e-003">
      <pos A="0.283936" C="0.185639" G="0.269893" T="0.260532"/>
      <pos A="0.297978" C="0.25117" G="0.143511" T="0.30734"/>
      <pos A="0.265213" C="0.30734" G="0.124788" T="0.30266"/>
      <pos A="0.223085" C="0.171596" G="0.283936" T="0.321383"/>
      <pos A="0.162234" C="0.283936" G="0.138831" T="0.415"/>
      <pos A="0.368191" C="0.120107" G="0.157554" T="0.354148"/>
      <pos A="0.265213" C="0.35883" G="0.204361" T="0.171596"/>
      <pos A="0.246489" C="0.166916" G="0.368191" T="0.218404"/>
      <pos A="0.138831" C="0.274575" G="0.312021" T="0.274575"/>
      <pos A="0.232446" C="0.260532" G="0.269893" T="0.237128"/>
      <pos A="0.344787" C="0.143511" G="0.195" T="0.316702"/>
      <pos A="0.344787" C="0.218404" G="0.195" T="0.241808"/>
      <pos A="0.124788" C="0.293298" G="0.255851" T="0.326063"/>
      <pos A="0.35883" C="0.415" G="0.124788" T="0.101384"/>
      <pos A="0.368191" C="0.246489" G="0.0967032" T="0.288617"/>
      <pos A="0.223085" C="0.209043" G="0.330745" T="0.237128"/>
      <pos A="0.279255" C="0.297978" G="0.171596" T="0.25117"/>
      <pos A="0.279255" C="0.274575" G="0.190319" T="0.255851"/>
      <pos A="0.269893" C="0.232446" G="0.120107" T="0.377553"/>
      <pos A="0.269893" C="0.209043" G="0.274575" T="0.246489"/>
      <pos A="0.124788" C="0.227766" G="0.372872" T="0.274575"/>
      <pos A="0.377553" C="0.0920217" G="0.176277" T="0.354148"/>
      <pos A="0.246489" C="0.241808" G="0.25117" T="0.260532"/>
      <pos A="0.274575" C="0.391595" G="0.134149" T="0.199681"/>
      <pos A="0.283936" C="0.269893" G="0.0452138" T="0.400957"/>
      <pos A="0.265213" C="0.120107" G="0.293298" T="0.321383"/>
      <pos A="0.25117" C="0.138831" G="0.36351" T="0.246489"/>
      <pos A="0.232446" C="0.223085" G="0.246489" T="0.297978"/>
      <pos A="0.241808" C="0.237128" G="0.293298" T="0.227766"/>
      <pos A="0.293298" C="0.199681" G="0.246489" T="0.260532"/>
      <pos A="0.213723" C="0.255851" G="0.312021" T="0.218404"/>
      <pos A="0.405638" C="0.204361" G="0.176277" T="0.213723"/>
      <pos A="0.143511" C="0.213723" G="0.340106" T="0.30266"/>
      <pos A="0.274575" C="0.316702" G="0.0826607" T="0.326063"/>
      <pos A="0.204361" C="0.41968" G="0.162234" T="0.213723"/>
      <pos A="0.321383" C="0.180958" G="0.129469" T="0.368191"/>
      <pos A="0.30266" C="0.218404" G="0.195" T="0.283936"/>
      <pos A="0.213723" C="0.180958" G="0.148192" T="0.457127"/>
      <pos A="0.349468" C="0.152873" G="0.283936" T="0.213723"/>
      <pos A="0.321383" C="0.185639" G="0.279255" T="0.213723"/>
    </motif>
    <motif db="0" id="M15" alt="O15" length="40" nsites="8" evalue="1.3e-003">
      <pos A="0.269893" C="0.176277" G="0.344787" T="0.209043"/>
      <pos A="0.36351" C="0.199681" G="0.138831" T="0.297978"/>
      <pos A="0.354148" C="0.115426" G="0.166916" T="0.36351"/>
      <pos A="0.279255" C="0.297978" G="0.255851" T="0.166916"/>
      <pos A="0.157554" C="0.330745" G="0.180958" T="0.330745"/>
      <pos A="0.195" C="0.35883" G="0.204361" T="0.241808"/>
      <pos A="0.283936" C="0.25117" G="0.115426" T="0.349468"/>
      <pos A="0.166916" C="0.260532" G="0.223085" T="0.349468"/>
      <pos A="0.223085" C="0.283936" G="0.283936" T="0.209043"/>
      <pos A="0.195" C="0.162234" G="0.101384" T="0.541382"/>
      <pos A="0.241808" C="0.279255" G="0.335425" T="0.143511"/>
      <pos A="0.569467" C="0.0826607" G="0.246489" T="0.101384"/>
      <pos A="0.204361" C="0.274575" G="0.269893" T="0.25117"/>
      <pos A="0.209043" C="0.213723" G="0.30734" T="0.269893"/>
      <pos A="0.316702" C="0.283936" G="0.120107" T="0.279255"/>
      <pos A="0.326063" C="0.260532" G="0.199681" T="0.213723"/>
      <pos A="0.344787" C="0.166916" G="0.171596" T="0.316702"/>
      <pos A="0.157554" C="0.166916" G="0.382233" T="0.293298"/>
      <pos A="0.30734" C="0.42436" G="0.0967032" T="0.171596"/>
      <pos A="0.368191" C="0.185639" G="0.129469" T="0.316702"/>
      <pos A="0.138831" C="0.25117" G="0.265213" T="0.344787"/>
      <pos A="0.25117" C="0.143511" G="0.204361" T="0.400957"/>
      <pos A="0.185639" C="0.283936" G="0.232446" T="0.297978"/>
      <pos A="0.25117" C="0.274575" G="0.288617" T="0.185639"/>
      <pos A="0.30266" C="0.279255" G="0.185639" T="0.232446"/>
      <pos A="0.321383" C="0.274575" G="0.246489" T="0.157554"/>
      <pos A="0.124788" C="0.25117" G="0.30266" T="0.321383"/>
      <pos A="0.269893" C="0.232446" G="0.25117" T="0.246489"/>
      <pos A="0.279255" C="0.246489" G="0.180958" T="0.293298"/>
      <pos A="0.199681" C="0.199681" G="0.232446" T="0.368191"/>
      <pos A="0.218404" C="0.232446" G="0.232446" T="0.316702"/>
      <pos A="0.382233" C="0.190319" G="0.143511" T="0.283936"/>
      <pos A="0.330745" C="0.134149" G="0.283936" T="0.25117"/>
      <pos A="0.297978" C="0.190319" G="0.321383" T="0.190319"/>
      <pos A="0.213723" C="0.326063" G="0.255851" T="0.204361"/>
      <pos A="0.368191" C="0.227766" G="0.106064" T="0.297978"/>
      <pos A="0.30734" C="0.190319" G="0.176277" T="0.326063"/>
      <pos A="0.204361" C="0.152873" G="0.269893" T="0.372872"/>
      <pos A="0.349468" C="0.120107" G="0.213723" T="0.316702"/>
      <pos A="0.297978" C="0.190319" G="0.157554" T="0.354148"/>
    </motif>
    <motif db="0" id="M16" alt="O16" length="40" nsites="8" evalue="1.3e-003">
      <pos A="0.00308642" C="0.188272" G="0.496914" T="0.311728"/>
      <pos A="0.311728" C="0.0648148" G="0.25" T="0.373457"/>
      <pos A="0.00308642" C="0.126543" G="0.311728" T="0.558642"/>
      <pos A="0.311728" C="0.188272" G="0.496914" T="0.00308642"/>
      <pos A="0.311728" C="0.188272" G="0.126543" T="0.373457"/>
      <pos A="0.126543" C="0.62037" G="0.0648148" T="0.188272"/>
      <pos A="0.311728" C="0.25" G="0.25" T="0.188272"/>
      <pos A="0.188272" C="0.25" G="0.188272" T="0.373457"/>
      <pos A="0.188272" C="0.25" G="0.00308642" T="0.558642"/>
      <pos A="0.25" C="0.25" G="0.188272" T="0.311728"/>
      <pos A="0.126543" C="0.25" G="0.188272" T="0.435185"/>
      <pos A="0.496914" C="0.188272" G="0.188272" T="0.126543"/>
      <pos A="0.435185" C="0.126543" G="0.126543" T="0.311728"/>
      <pos A="0.188272" C="0.558642" G="0.0648148" T="0.188272"/>
      <pos A="0.311728" C="0.25" G="0.126543" T="0.311728"/>
      <pos A="0.00308642" C="0.25" G="0.496914" T="0.25"/>
      <pos A="0.435185" C="0.311728" G="0.0648148" T="0.188272"/>
      <pos A="0.00308642" C="0.0648148" G="0.435185" T="0.496914"/>
      <pos A="0.25" C="0.558642" G="0.00308642" T="0.188272"/>
      <pos A="0.25" C="0.435185" G="0.0648148" T="0.25"/>
      <pos A="0.558642" C="0.126543" G="0.126543" T="0.188272"/>
      <pos A="0.311728" C="0.311728" G="0.0648148" T="0.311728"/>
      <pos A="0.25" C="0.0648148" G="0.25" T="0.435185"/>
      <pos A="0.188272" C="0.126543" G="0.558642" T="0.126543"/>
      <pos A="0.311728" C="0.25" G="0.188272" T="0.25"/>
      <pos A="0.62037" C="0.126543" G="0.126543" T="0.126543"/>
      <pos A="0.0648148" C="0.311728" G="0.0648148" T="0.558642"/>
      <pos A="0.25" C="0.00308642" G="0.25" T="0.496914"/>
      <pos A="0.0648148" C="0.311728" G="0.311728" T="0.311728"/>
      <pos A="0.311728" C="0.496914" G="0.126543" T="0.0648148"/>
      <pos A="0.496914" C="0.126543" G="0.126543" T="0.25"/>
      <pos A="0.373457" C="0.25" G="0.373457" T="0.00308642"/>
      <pos A="0.62037" C="0.126543" G="0.126543" T="0.126543"/>
      <pos A="0.188272" C="0.0648148" G="0.311728" T="0.435185"/>
      <pos A="0.311728" C="0.311728" G="0.311728" T="0.0648148"/>
      <pos A="0.0648148" C="0.373457" G="0.373457" T="0.188272"/>
      <pos A="0.373457" C="0.435185" G="0.00308642" T="0.188272"/>
      <pos A="0.188272" C="0.188272" G="0.126543" T="0.496914"/>
      <pos A="0.373457" C="0.126543" G="0.126543" T="0.373457"/>
      <pos A="0.188272" C="0.311728" G="0.25" T="0.25"/>
    </motif>
    <motif db="0" id="M17" alt="O17" length="40" nsites="8" evalue="1.3e-003">
      <pos A="0.285273" C="0.285273" G="0.285273" T="0.14418"/>
      <pos A="0.191211" C="0.238242" G="0.191211" T="0.379335"/>
      <pos A="0.285273" C="0.0971486" G="0.426366" T="0.191211"/>
      <pos A="0.14418" C="0.285273" G="0.285273" T="0.285273"/>
      <pos A="0.238242" C="0.238242" G="0.0971486" T="0.426366"/>
      <pos A="0.379335" C="0.0501175" G="0.191211" T="0.379335"/>
      <pos A="0.379335" C="0.0971486" G="0.191211" T="0.332304"/>
      <pos A="0.379335" C="0.238242" G="0.0971486" T="0.285273"/>
      <pos A="0.379335" C="0.0501175" G="0.191211" T="0.379335"/>
      <pos A="0.14418" C="0.238242" G="0.426366" T="0.191211"/>
      <pos A="0.285273" C="0.473398" G="0.00308642" T="0.238242"/>
      <pos A="0.473398" C="0.285273" G="0.0971486" T="0.14418"/>
      <pos A="0.0971486" C="0.238242" G="0.285273" T="0.379335"/>
      <pos A="0.473398" C="0.00308642" G="0.426366" T="0.0971486"/>
      <pos A="0.14418" C="0.426366" G="0.0971486" T="0.332304"/>
      <pos A="0.191211" C="0.285273" G="0.238242" T="0.285273"/>
      <pos A="0.00308642" C="0.238242" G="0.426366" T="0.332304"/>
      <pos A="0.0501175" C="0.614492" G="0.238242" T="0.0971486"/>
      <pos A="0.14418" C="0.332304" G="0.00308642" T="0.52043"/>
      <pos A="0.379335" C="0.238242" G="0.14418" T="0.238242"/>
      <pos A="0.14418" C="0.238242" G="0.191211" T="0.426366"/>
      <pos A="0.332304" C="0.14418" G="0.473398" T="0.0501175"/>
      <pos A="0.708554" C="0.00308642" G="0.191211" T="0.0971486"/>
      <pos A="0.426366" C="0.285273" G="0.0971486" T="0.191211"/>
      <pos A="0.473398" C="0.0971486" G="0.0501175" T="0.379335"/>
      <pos A="0.332304" C="0.191211" G="0.0971486" T="0.379335"/>
      <pos A="0.379335" C="0.238242" G="0.191211" T="0.191211"/>
      <pos A="0.191211" C="0.0971486" G="0.0971486" T="0.614492"/>
      <pos A="0.191211" C="0.614492" G="0.0971486" T="0.0971486"/>
      <pos A="0.191211" C="0.191211" G="0.00308642" T="0.614492"/>
      <pos A="0.285273" C="0.14418" G="0.332304" T="0.238242"/>
      <pos A="0.473398" C="0.238242" G="0.238242" T="0.0501175"/>
      <pos A="0.14418" C="0.426366" G="0.0971486" T="0.332304"/>
      <pos A="0.238242" C="0.332304" G="0.14418" T="0.285273"/>
      <pos A="0.238242" C="0.238242" G="0.285273" T="0.238242"/>
      <pos A="0.379335" C="0.00308642" G="0.191211" T="0.426366"/>
      <pos A="0.379335" C="0.14418" G="0.238242" T="0.238242"/>
      <pos A="0.14418" C="0.00308642" G="0.567461" T="0.285273"/>
      <pos A="0.285273" C="0.0501175" G="0.285273" T="0.379335"/>
      <pos A="0.426366" C="0.191211" G="0.0501175" T="0.332304"/>
    </motif>
    <motif db="0" id="M18" alt="O18" length="40" nsites="8" evalue="1.3e-003">
      <pos A="0.465833" C="0.168846" G="0.196473" T="0.168846"/>
      <pos A="0.189566" C="0.355326" G="0.24482" T="0.210286"/>
      <pos A="0.14122" C="0.272446" G="0.2241" T="0.362233"/>
      <pos A="0.417486" C="0.210286" G="0.16194" T="0.210286"/>
      <pos A="0.237913" C="0.251726" G="0.148126" T="0.362233"/>
      <pos A="0.396766" C="0.251726" G="0.113593" T="0.237913"/>
      <pos A="0.3277" C="0.251726" G="0.217193" T="0.20338"/>
      <pos A="0.272446" C="0.14122" G="0.168846" T="0.417486"/>
      <pos A="0.18266" C="0.3277" G="0.175753" T="0.313886"/>
      <pos A="0.20338" C="0.217193" G="0.127406" T="0.45202"/>
      <pos A="0.113593" C="0.1205" G="0.396766" T="0.36914"/>
      <pos A="0.403673" C="0.20338" G="0.3277" T="0.0652464"/>
      <pos A="0.38986" C="0.237913" G="0.217193" T="0.155033"/>
      <pos A="0.30698" C="0.210286" G="0.113593" T="0.36914"/>
      <pos A="0.155033" C="0.272446" G="0.30698" T="0.26554"/>
      <pos A="0.14122" C="0.26554" G="0.28626" T="0.30698"/>
      <pos A="0.38986" C="0.196473" G="0.155033" T="0.258633"/>
      <pos A="0.30698" C="0.148126" G="0.334606" T="0.210286"/>
      <pos A="0.279353" C="0.403673" G="0.196473" T="0.1205"/>
      <pos A="0.376046" C="0.313886" G="0.0790598" T="0.231006"/>
      <pos A="0.168846" C="0.355326" G="0.127406" T="0.34842"/>
      <pos A="0.127406" C="0.26554" G="0.24482" T="0.362233"/>
      <pos A="0.24482" C="0.210286" G="0.237913" T="0.30698"/>
      <pos A="0.217193" C="0.18266" G="0.41058" T="0.189566"/>
      <pos A="0.155033" C="0.26554" G="0.3277" T="0.251726"/>
      <pos A="0.334606" C="0.175753" G="0.272446" T="0.217193"/>
      <pos A="0.30698" C="0.106686" G="0.26554" T="0.320793"/>
      <pos A="0.313886" C="0.20338" G="0.313886" T="0.168846"/>
      <pos A="0.237913" C="0.237913" G="0.1205" T="0.403673"/>
      <pos A="0.189566" C="0.293166" G="0.175753" T="0.341513"/>
      <pos A="0.2241" C="0.16194" G="0.231006" T="0.382953"/>
      <pos A="0.217193" C="0.237913" G="0.20338" T="0.341513"/>
      <pos A="0.293166" C="0.155033" G="0.293166" T="0.258633"/>
      <pos A="0.320793" C="0.320793" G="0.217193" T="0.14122"/>
      <pos A="0.320793" C="0.41058" G="0.0721531" T="0.196473"/>
      <pos A="0.341513" C="0.14122" G="0.127406" T="0.38986"/>
      <pos A="0.217193" C="0.376046" G="0.279353" T="0.127406"/>
      <pos A="0.14122" C="0.34842" G="0.196473" T="0.313886"/>
      <pos A="0.341513" C="0.20338" G="0.14122" T="0.313886"/>
      <pos A="0.16194" C="0.36914" G="0.175753" T="0.293166"/>
    </motif>
    <motif db="0" id="M19" alt="O19" length="40" nsites="8" evalue="1.3e-003">
      <pos A="0.175926" C="0.287037" G="0.237654" T="0.299383"/>
      <pos A="0.188272" C="0.299383" G="0.114198" T="0.398148"/>
      <pos A="0.348765" C="0.126543" G="0.348765" T="0.175926"/>
      <pos A="0.0524691" C="0.225309" G="0.311728" T="0.410494"/>
      <pos A="0.16358" C="0.348765" G="0.25" T="0.237654"/>
      <pos A="0.274691" C="0.348765" G="0.16358" T="0.212963"/>
      <pos A="0.324074" C="0.138889" G="0.33642" T="0.200617"/>
      <pos A="0.0277778" C="0.324074" G="0.200617" T="0.447531"/>
      <pos A="0.237654" C="0.311728" G="0.151235" T="0.299383"/>
      <pos A="0.237654" C="0.348765" G="0.188272" T="0.225309"/>
      <pos A="0.533951" C="0.114198" G="0.200617" T="0.151235"/>
      <pos A="0.287037" C="0.324074" G="0.175926" T="0.212963"/>
      <pos A="0.225309" C="0.33642" G="0.262346" T="0.175926"/>
      <pos A="0.447531" C="0.175926" G="0.114198" T="0.262346"/>
      <pos A="0.373457" C="0.126543" G="0.138889" T="0.361111"/>
      <pos A="0.188272" C="0.25" G="0.398148" T="0.16358"/>
      <pos A="0.0277778" C="0.16358" G="0.262346" T="0.546296"/>
      <pos A="0.212963" C="0.237654" G="0.361111" T="0.188272"/>
      <pos A="0.373457" C="0.33642" G="0.151235" T="0.138889"/>
      <pos A="0.126543" C="0.274691" G="0.138889" T="0.459877"/>
      <pos A="0.324074" C="0.126543" G="0.212963" T="0.33642"/>
      <pos A="0.138889" C="0.151235" G="0.25" T="0.459877"/>
      <pos A="0.151235" C="0.348765" G="0.114198" T="0.385802"/>
      <pos A="0.361111" C="0.262346" G="0.138889" T="0.237654"/>
      <pos A="0.410494" C="0.262346" G="0.138889" T="0.188272"/>
      <pos A="0.484568" C="0.188272" G="0.126543" T="0.200617"/>
      <pos A="0.348765" C="0.126543" G="0.16358" T="0.361111"/>
      <pos A="0.0895062" C="0.237654" G="0.348765" T="0.324074"/>
      <pos A="0.212963" C="0.225309" G="0.0895062" T="0.472222"/>
      <pos A="0.33642" C="0.287037" G="0.200617" T="0.175926"/>
      <pos A="0.385802" C="0.274691" G="0.16358" T="0.175926"/>
      <pos A="0.200617" C="0.126543" G="0.188272" T="0.484568"/>
      <pos A="0.225309" C="0.237654" G="0.324074" T="0.212963"/>
      <pos A="0.101852" C="0.373457" G="0.274691" T="0.25"/>
      <pos A="0.212963" C="0.385802" G="0.175926" T="0.225309"/>
      <pos A="0.212963" C="0.0895062" G="0.126543" T="0.570988"/>
      <pos A="0.299383" C="0.200617" G="0.33642" T="0.16358"/>
      <pos A="0.274691" C="0.200617" G="0.410494" T="0.114198"/>
      <pos A="0.237654" C="0.151235" G="0.299383" T="0.311728"/>
      <pos A="0.373457" C="0.262346" G="0.16358" T="0.200617"/>
    </motif>
    <motif db="0" id="M2" alt="O2" length="40" nsites="8" evalue="1.3e-003">
      <pos A="0.316702" C="0.227766" G="0.162234" T="0.293298"/>
      <pos A="0.195" C="0.195" G="0.227766" T="0.382233"/>
      <pos A="0.190319" C="0.30734" G="0.312021" T="0.190319"/>
      <pos A="0.30734" C="0.199681" G="0.162234" T="0.330745"/>
      <pos A="0.297978" C="0.241808" G="0.218404" T="0.241808"/>
      <pos A="0.335425" C="0.297978" G="0.241808" T="0.124788"/>
      <pos A="0.274575" C="0.227766" G="0.241808" T="0.255851"/>
      <pos A="0.246489" C="0.218404" G="0.143511" T="0.391595"/>
      <pos A="0.129469" C="0.42436" G="0.162234" T="0.283936"/>
      <pos A="0.297978" C="0.152873" G="0.157554" T="0.391595"/>
      <pos A="0.312021" C="0.218404" G="0.265213" T="0.204361"/>
      <pos A="0.260532" C="0.157554" G="0.279255" T="0.30266"/>
      <pos A="0.241808" C="0.218404" G="0.260532" T="0.279255"/>
      <pos A="0.25117" C="0.279255" G="0.148192" T="0.321383"/>
      <pos A="0.237128" C="0.209043" G="0.171596" T="0.382233"/>
      <pos A="0.330745" C="0.283936" G="0.241808" T="0.143511"/>
      <pos A="0.461807" C="0.190319" G="0.120107" T="0.227766"/>
      <pos A="0.185639" C="0.312021" G="0.297978" T="0.204361"/>
      <pos A="0.312021" C="0.148192" G="0.157554" T="0.382233"/>
      <pos A="0.185639" C="0.0639368" G="0.30734" T="0.443084"/>
      <pos A="0.269893" C="0.157554" G="0.386915" T="0.185639"/>
      <pos A="0.288617" C="0.274575" G="0.227766" T="0.209043"/>
      <pos A="0.30266" C="0.279255" G="0.176277" T="0.241808"/>
      <pos A="0.377553" C="0.157554" G="0.120107" T="0.344787"/>
      <pos A="0.195" C="0.162234" G="0.297978" T="0.344787"/>
      <pos A="0.255851" C="0.340106" G="0.25117" T="0.152873"/>
      <pos A="0.255851" C="0.321383" G="0.0592563" T="0.36351"/>
      <pos A="0.297978" C="0.157554" G="0.152873" T="0.391595"/>
      <pos A="0.316702" C="0.157554" G="0.25117" T="0.274575"/>
      <pos A="0.180958" C="0.274575" G="0.368191" T="0.176277"/>
      <pos A="0.386915" C="0.185639" G="0.232446" T="0.195"/>
      <pos A="0.316702" C="0.232446" G="0.283936" T="0.166916"/>
      <pos A="0.166916" C="0.316702" G="0.195" T="0.321383"/>
      <pos A="0.171596" C="0.30734" G="0.265213" T="0.255851"/>
      <pos A="0.213723" C="0.326063" G="0.129469" T="0.330745"/>
      <pos A="0.237128" C="0.396276" G="0.227766" T="0.138831"/>
      <pos A="0.349468" C="0.0171289" G="0.25117" T="0.382233"/>
      <pos A="0.274575" C="0.218404" G="0.185639" T="0.321383"/>
      <pos A="0.326063" C="0.269893" G="0.176277" T="0.227766"/>
      <pos A="0.176277" C="0.0732988" G="0.223085" T="0.527339"/>
    </motif>
    <motif db="0" id="M21" alt="O21" length="40" nsites="8" evalue="1.3e-003">
      <pos A="0.541807" C="0.00308642" G="0.45202" T="0.00308642"/>
      <pos A="0.631594" C="0.00308642" G="0.18266" T="0.18266"/>
      <pos A="0.45202" C="0.00308642" G="0.362233" T="0.18266"/>
      <pos A="0.18266" C="0.45202" G="0.362233" T="0.00308642"/>
      <pos A="0.45202" C="0.0928731" G="0.362233" T="0.0928731"/>
      <pos A="0.362233" C="0.0928731" G="0.362233" T="0.18266"/>
      <pos A="0.541807" C="0.0928731" G="0.362233" T="0.00308642"/>
      <pos A="0.0928731" C="0.45202" G="0.362233" T="0.0928731"/>
      <pos A="0.0928731" C="0.362233" G="0.541807" T="0.00308642"/>
      <pos A="0.272446" C="0.541807" G="0.00308642" T="0.18266"/>
      <pos A="0.18266" C="0.362233" G="0.362233" T="0.0928731"/>
      <pos A="0.45202" C="0.18266" G="0.0928731" T="0.272446"/>
      <pos A="0.272446" C="0.18266" G="0.541807" T="0.00308642"/>
      <pos A="0.272446" C="0.541807" G="0.0928731" T="0.0928731"/>
      <pos A="0.811167" C="0.0928731" G="0.0928731" T="0.00308642"/>
      <pos A="0.45202" C="0.0928731" G="0.18266" T="0.272446"/>
      <pos A="0.18266" C="0.18266" G="0.541807" T="0.0928731"/>
      <pos A="0.18266" C="0.721381" G="0.0928731" T="0.00308642"/>
      <pos A="0.00308642" C="0.541807" G="0.00308642" T="0.45202"/>
      <pos A="0.362233" C="0.45202" G="0.18266" T="0.00308642"/>
      <pos A="0.00308642" C="0.45202" G="0.362233" T="0.18266"/>
      <pos A="0.0928731" C="0.541807" G="0.18266" T="0.18266"/>
      <pos A="0.0928731" C="0.18266" G="0.541807" T="0.18266"/>
      <pos A="0.0928731" C="0.631594" G="0.00308642" T="0.272446"/>
      <pos A="0.0928731" C="0.18266" G="0.0928731" T="0.631594"/>
      <pos A="0.272446" C="0.272446" G="0.0928731" T="0.362233"/>
      <pos A="0.272446" C="0.272446" G="0.0928731" T="0.362233"/>
      <pos A="0.272446" C="0.272446" G="0.272446" T="0.18266"/>
      <pos A="0.18266" C="0.0928731" G="0.631594" T="0.0928731"/>
      <pos A="0.362233" C="0.45202" G="0.00308642" T="0.18266"/>
      <pos A="0.0928731" C="0.541807" G="0.0928731" T="0.272446"/>
      <pos A="0.541807" C="0.362233" G="0.0928731" T="0.00308642"/>
      <pos A="0.272446" C="0.00308642" G="0.541807" T="0.18266"/>
      <pos A="0.272446" C="0.00308642" G="0.272446" T="0.45202"/>
      <pos A="0.0928731" C="0.0928731" G="0.18266" T="0.631594"/>
      <pos A="0.00308642" C="0.00308642" G="0.18266" T="0.811167"/>
      <pos A="0.0928731" C="0.272446" G="0.272446" T="0.362233"/>
      <pos A="0.362233" C="0.00308642" G="0.272446" T="0.362233"/>
      <pos A="0.00308642" C="0.18266" G="0.541807" T="0.272446"/>
      <pos A="0.541807" C="0.362233" G="0.0928731" T="0.00308642"/>
    </motif>
    <motif db="0" id="M22" alt="O22" length="40" nsites="8" evalue="1.3e-003">
      <pos A="0.335425" C="0.354148" G="0.129469" T="0.180958"/>
      <pos A="0.293298" C="0.162234" G="0.30266" T="0.241808"/>
      <pos A="0.204361" C="0.227766" G="0.255851" T="0.312021"/>
      <pos A="0.232446" C="0.246489" G="0.190319" T="0.330745"/>
      <pos A="0.326063" C="0.223085" G="0.152873" T="0.297978"/>
      <pos A="0.279255" C="0.209043" G="0.260532" T="0.25117"/>
      <pos A="0.269893" C="0.321383" G="0.241808" T="0.166916"/>
      <pos A="0.354148" C="0.269893" G="0.129469" T="0.246489"/>
      <pos A="0.326063" C="0.30734" G="0.199681" T="0.166916"/>
      <pos A="0.241808" C="0.199681" G="0.232446" T="0.326063"/>
      <pos A="0.241808" C="0.148192" G="0.232446" T="0.377553"/>
      <pos A="0.157554" C="0.288617" G="0.260532" T="0.293298"/>
      <pos A="0.429042" C="0.157554" G="0.0498943" T="0.36351"/>
      <pos A="0.293298" C="0.274575" G="0.209043" T="0.223085"/>
      <pos A="0.232446" C="0.293298" G="0.152873" T="0.321383"/>
      <pos A="0.232446" C="0.162234" G="0.269893" T="0.335425"/>
      <pos A="0.237128" C="0.204361" G="0.204361" T="0.354148"/>
      <pos A="0.176277" C="0.209043" G="0.330745" T="0.283936"/>
      <pos A="0.232446" C="0.297978" G="0.297978" T="0.171596"/>
      <pos A="0.227766" C="0.218404" G="0.134149" T="0.41968"/>
      <pos A="0.269893" C="0.25117" G="0.246489" T="0.232446"/>
      <pos A="0.326063" C="0.218404" G="0.152873" T="0.30266"/>
      <pos A="0.138831" C="0.279255" G="0.274575" T="0.30734"/>
      <pos A="0.204361" C="0.368191" G="0.204361" T="0.223085"/>
      <pos A="0.391595" C="0.166916" G="0.204361" T="0.237128"/>
      <pos A="0.195" C="0.204361" G="0.246489" T="0.354148"/>
      <pos A="0.237128" C="0.218404" G="0.405638" T="0.138831"/>
      <pos A="0.283936" C="0.30266" G="0.237128" T="0.176277"/>
      <pos A="0.415" C="0.312021" G="0.0545758" T="0.218404"/>
      <pos A="0.152873" C="0.274575" G="0.152873" T="0.41968"/>
      <pos A="0.316702" C="0.162234" G="0.152873" T="0.368191"/>
      <pos A="0.508615" C="0.0732988" G="0.195" T="0.223085"/>
      <pos A="0.237128" C="0.232446" G="0.344787" T="0.185639"/>
      <pos A="0.237128" C="0.148192" G="0.218404" T="0.396276"/>
      <pos A="0.326063" C="0.157554" G="0.143511" T="0.372872"/>
      <pos A="0.237128" C="0.176277" G="0.120107" T="0.466488"/>
      <pos A="0.213723" C="0.199681" G="0.30266" T="0.283936"/>
      <pos A="0.162234" C="0.237128" G="0.344787" T="0.255851"/>
      <pos A="0.438403" C="0.129469" G="0.213723" T="0.218404"/>
      <pos A="0.255851" C="0.36351" G="0.269893" T="0.110746"/>
    </motif>
    <motif db="0" id="M23" alt="O23" length="40" nsites="8" evalue="1.3e-003">
      <pos A="0.0928731" C="0.721381" G="0.18266" T="0.00308642"/>
      <pos A="0.541807" C="0.272446" G="0.0928731" T="0.0928731"/>
      <pos A="0.362233" C="0.272446" G="0.0928731" T="0.272446"/>
      <pos A="0.362233" C="0.18266" G="0.0928731" T="0.362233"/>
      <pos A="0.00308642" C="0.0928731" G="0.45202" T="0.45202"/>
      <pos A="0.362233" C="0.362233" G="0.00308642" T="0.272446"/>
      <pos A="0.18266" C="0.45202" G="0.272446" T="0.0928731"/>
      <pos A="0.00308642" C="0.272446" G="0.18266" T="0.541807"/>
      <pos A="0.272446" C="0.00308642" G="0.721381" T="0.00308642"/>
      <pos A="0.00308642" C="0.0928731" G="0.45202" T="0.45202"/>
      <pos A="0.00308642" C="0.45202" G="0.45202" T="0.0928731"/>
      <pos A="0.00308642" C="0.721381" G="0.272446" T="0.00308642"/>
      <pos A="0.00308642" C="0.0928731" G="0.18266" T="0.721381"/>
      <pos A="0.362233" C="0.45202" G="0.0928731" T="0.0928731"/>
      <pos A="0.18266" C="0.18266" G="0.00308642" T="0.631594"/>
      <pos A="0.18266" C="0.0928731" G="0.45202" T="0.272446"/>
      <pos A="0.272446" C="0.18266" G="0.45202" T="0.0928731"/>
      <pos A="0.0928731" C="0.541807" G="0.18266" T="0.18266"/>
      <pos A="0.272446" C="0.18266" G="0.18266" T="0.362233"/>
      <pos A="0.45202" C="0.18266" G="0.18266" T="0.18266"/>
      <pos A="0.0928731" C="0.0928731" G="0.272446" T="0.541807"/>
      <pos A="0.00308642" C="0.45202" G="0.0928731" T="0.45202"/>
      <pos A="0.18266" C="0.18266" G="0.18266" T="0.45202"/>
      <pos A="0.0928731" C="0.45202" G="0.00308642" T="0.45202"/>
      <pos A="0.45202" C="0.18266" G="0.18266" T="0.18266"/>
      <pos A="0.18266" C="0.0928731" G="0.45202" T="0.272446"/>
      <pos A="0.00308642" C="0.272446" G="0.45202" T="0.272446"/>
      <pos A="0.45202" C="0.00308642" G="0.00308642" T="0.541807"/>
      <pos A="0.541807" C="0.362233" G="0.00308642" T="0.0928731"/>
      <pos A="0.18266" C="0.362233" G="0.0928731" T="0.362233"/>
      <pos A="0.272446" C="0.0928731" G="0.0928731" T="0.541807"/>
      <pos A="0.272446" C="0.272446" G="0.00308642" T="0.45202"/>
      <pos A="0.0928731" C="0.362233" G="0.00308642" T="0.541807"/>
      <pos A="0.00308642" C="0.18266" G="0.272446" T="0.541807"/>
      <pos A="0.272446" C="0.362233" G="0.18266" T="0.18266"/>
      <pos A="0.272446" C="0.0928731" G="0.362233" T="0.272446"/>
      <pos A="0.272446" C="0.00308642" G="0.541807" T="0.18266"/>
      <pos A="0.272446" C="0.272446" G="0.272446" T="0.18266"/>
      <pos A="0.45202" C="0.0928731" G="0.00308642" T="0.45202"/>
      <pos A="0.0928731" C="0.0928731" G="0.721381" T="0.0928731"/>
    </motif>
    <motif db="0" id="M24" alt="O24" length="40" nsites="8" evalue="1.3e-003">
      <pos A="0.614492" C="0.0971486" G="0.0971486" T="0.191211"/>
      <pos A="0.238242" C="0.52043" G="0.0501175" T="0.191211"/>
      <pos A="0.0501175" C="0.379335" G="0.332304" T="0.238242"/>
      <pos A="0.238242" C="0.332304" G="0.285273" T="0.14418"/>
      <pos A="0.191211" C="0.00308642" G="0.191211" T="0.614492"/>
      <pos A="0.332304" C="0.379335" G="0.00308642" T="0.285273"/>
      <pos A="0.426366" C="0.191211" G="0.238242" T="0.14418"/>
      <pos A="0.238242" C="0.285273" G="0.14418" T="0.332304"/>
      <pos A="0.191211" C="0.426366" G="0.0971486" T="0.285273"/>
      <pos A="0.238242" C="0.14418" G="0.285273" T="0.332304"/>
      <pos A="0.14418" C="0.191211" G="0.473398" T="0.191211"/>
      <pos A="0.285273" C="0.0501175" G="0.473398" T="0.191211"/>
      <pos A="0.14418" C="0.238242" G="0.14418" T="0.473398"/>
      <pos A="0.191211" C="0.567461" G="0.14418" T="0.0971486"/>
      <pos A="0.52043" C="0.14418" G="0.0971486" T="0.238242"/>
      <pos A="0.191211" C="0.332304" G="0.426366" T="0.0501175"/>
      <pos A="0.238242" C="0.332304" G="0.0501175" T="0.379335"/>
      <pos A="0.14418" C="0.238242" G="0.285273" T="0.332304"/>
      <pos A="0.238242" C="0.238242" G="0.426366" T="0.0971486"/>
      <pos A="0.14418" C="0.332304" G="0.285273" T="0.238242"/>
      <pos A="0.0501175" C="0.285273" G="0.191211" T="0.473398"/>
      <pos A="0.426366" C="0.285273" G="0.0971486" T="0.191211"/>
      <pos A="0.52043" C="0.379335" G="0.0971486" T="0.00308642"/>
      <pos A="0.332304" C="0.14418" G="0.238242" T="0.285273"/>
      <pos A="0.379335" C="0.14418" G="0.191211" T="0.285273"/>
      <pos A="0.332304" C="0.426366" G="0.0971486" T="0.14418"/>
      <pos A="0.191211" C="0.332304" G="0.191211" T="0.285273"/>
      <pos A="0.285273" C="0.426366" G="0.0971486" T="0.191211"/>
      <pos A="0.0501175" C="0.14418" G="0.191211" T="0.614492"/>
      <pos A="0.332304" C="0.14418" G="0.14418" T="0.379335"/>
      <pos A="0.0971486" C="0.0971486" G="0.285273" T="0.52043"/>
      <pos A="0.0501175" C="0.426366" G="0.285273" T="0.238242"/>
      <pos A="0.426366" C="0.0971486" G="0.0971486" T="0.379335"/>
      <pos A="0.567461" C="0.238242" G="0.14418" T="0.0501175"/>
      <pos A="0.426366" C="0.0501175" G="0.285273" T="0.238242"/>
      <pos A="0.0971486" C="0.332304" G="0.332304" T="0.238242"/>
      <pos A="0.0971486" C="0.473398" G="0.14418" T="0.285273"/>
      <pos A="0.285273" C="0.14418" G="0.426366" T="0.14418"/>
      <pos A="0.52043" C="0.14418" G="0.0501175" T="0.285273"/>
      <pos A="0.52043" C="0.0971486" G="0.00308642" T="0.379335"/>
    </motif>
    <motif db="0" id="M25" alt="O25" length="40" nsites="8" evalue="1.3e-003">
      <pos A="0.626868" C="0.262996" G="0.00308642" T="0.10705"/>
      <pos A="0.211013" C="0.314977" G="0.262996" T="0.211013"/>
      <pos A="0.366959" C="0.262996" G="0.0550686" T="0.314977"/>
      <pos A="0.211013" C="0.00308642" G="0.211013" T="0.574886"/>
      <pos A="0.366959" C="0.10705" G="0.418941" T="0.10705"/>
      <pos A="0.10705" C="0.314977" G="0.211013" T="0.366959"/>
      <pos A="0.366959" C="0.211013" G="0.314977" T="0.10705"/>
      <pos A="0.730832" C="0.262996" G="0.00308642" T="0.00308642"/>
      <pos A="0.159032" C="0.10705" G="0.366959" T="0.366959"/>
      <pos A="0.262996" C="0.211013" G="0.418941" T="0.10705"/>
      <pos A="0.522905" C="0.211013" G="0.00308642" T="0.262996"/>
      <pos A="0.574886" C="0.262996" G="0.00308642" T="0.159032"/>
      <pos A="0.262996" C="0.366959" G="0.262996" T="0.10705"/>
      <pos A="0.418941" C="0.262996" G="0.10705" T="0.211013"/>
      <pos A="0.211013" C="0.262996" G="0.10705" T="0.418941"/>
      <pos A="0.159032" C="0.314977" G="0.0550686" T="0.470922"/>
      <pos A="0.211013" C="0.00308642" G="0.262996" T="0.522905"/>
      <pos A="0.10705" C="0.366959" G="0.262996" T="0.262996"/>
      <pos A="0.418941" C="0.00308642" G="0.262996" T="0.314977"/>
      <pos A="0.366959" C="0.10705" G="0.418941" T="0.10705"/>
      <pos A="0.211013" C="0.10705" G="0.211013" T="0.470922"/>
      <pos A="0.00308642" C="0.211013" G="0.262996" T="0.522905"/>
      <pos A="0.10705" C="0.10705" G="0.366959" T="0.418941"/>
      <pos A="0.159032" C="0.522905" G="0.10705" T="0.211013"/>
      <pos A="0.626868" C="0.211013" G="0.0550686" T="0.10705"/>
      <pos A="0.314977" C="0.470922" G="0.10705" T="0.10705"/>
      <pos A="0.418941" C="0.00308642" G="0.211013" T="0.366959"/>
      <pos A="0.159032" C="0.262996" G="0.159032" T="0.418941"/>
      <pos A="0.10705" C="0.0550686" G="0.470922" T="0.366959"/>
      <pos A="0.470922" C="0.10705" G="0.0550686" T="0.366959"/>
      <pos A="0.314977" C="0.314977" G="0.159032" T="0.211013"/>
      <pos A="0.366959" C="0.262996" G="0.0550686" T="0.314977"/>
      <pos A="0.470922" C="0.314977" G="0.0550686" T="0.159032"/>
      <pos A="0.0550686" C="0.10705" G="0.159032" T="0.67885"/>
      <pos A="0.211013" C="0.10705" G="0.0550686" T="0.626868"/>
      <pos A="0.470922" C="0.159032" G="0.10705" T="0.262996"/>
      <pos A="0.0550686" C="0.10705" G="0.159032" T="0.67885"/>
      <pos A="0.366959" C="0.159032" G="0.159032" T="0.314977"/>
      <pos A="0.366959" C="0.0550686" G="0.211013" T="0.366959"/>
      <pos A="0.159032" C="0.262996" G="0.262996" T="0.314977"/>
    </motif>
    <motif db="0" id="M26" alt="O26" length="40" nsites="8" evalue="1.3e-003">
      <pos A="0.178114" C="0.203118" G="0.403149" T="0.21562"/>
      <pos A="0.365643" C="0.190615" G="0.415651" T="0.0280899"/>
      <pos A="0.403149" C="0.178114" G="0.178114" T="0.240623"/>
      <pos A="0.440655" C="0.253126" G="0.178114" T="0.128106"/>
      <pos A="0.278129" C="0.340639" G="0.265628" T="0.115604"/>
      <pos A="0.228121" C="0.315636" G="0.203118" T="0.253126"/>
      <pos A="0.15311" C="0.265628" G="0.353141" T="0.228121"/>
      <pos A="0.328137" C="0.290631" G="0.15311" T="0.228121"/>
      <pos A="0.540671" C="0.115604" G="0.128106" T="0.21562"/>
      <pos A="0.278129" C="0.21562" G="0.390647" T="0.115604"/>
      <pos A="0.165612" C="0.165612" G="0.390647" T="0.278129"/>
      <pos A="0.228121" C="0.103102" G="0.290631" T="0.378145"/>
      <pos A="0.178114" C="0.228121" G="0.228121" T="0.365643"/>
      <pos A="0.290631" C="0.315636" G="0.128106" T="0.265628"/>
      <pos A="0.0780978" C="0.465658" G="0.115604" T="0.340639"/>
      <pos A="0.453157" C="0.265628" G="0.115604" T="0.165612"/>
      <pos A="0.115604" C="0.21562" G="0.340639" T="0.328137"/>
      <pos A="0.165612" C="0.390647" G="0.315636" T="0.128106"/>
      <pos A="0.15311" C="0.328137" G="0.190615" T="0.328137"/>
      <pos A="0.203118" C="0.128106" G="0.265628" T="0.403149"/>
      <pos A="0.390647" C="0.303133" G="0.203118" T="0.103102"/>
      <pos A="0.203118" C="0.315636" G="0.065596" T="0.415651"/>
      <pos A="0.228121" C="0.278129" G="0.303133" T="0.190615"/>
      <pos A="0.590679" C="0.178114" G="0.0780978" T="0.15311"/>
      <pos A="0.278129" C="0.140608" G="0.265628" T="0.315636"/>
      <pos A="0.353141" C="0.165612" G="0.278129" T="0.203118"/>
      <pos A="0.140608" C="0.378145" G="0.303133" T="0.178114"/>
      <pos A="0.315636" C="0.0780978" G="0.228121" T="0.378145"/>
      <pos A="0.415651" C="0.228121" G="0.203118" T="0.15311"/>
      <pos A="0.278129" C="0.378145" G="0.140608" T="0.203118"/>
      <pos A="0.190615" C="0.353141" G="0.115604" T="0.340639"/>
      <pos A="0.240623" C="0.0906005" G="0.165612" T="0.503164"/>
      <pos A="0.190615" C="0.290631" G="0.315636" T="0.203118"/>
      <pos A="0.240623" C="0.290631" G="0.278129" T="0.190615"/>
      <pos A="0.190615" C="0.178114" G="0.390647" T="0.240623"/>
      <pos A="0.103102" C="0.21562" G="0.403149" T="0.278129"/>
      <pos A="0.303133" C="0.240623" G="0.115604" T="0.340639"/>
      <pos A="0.178114" C="0.290631" G="0.128106" T="0.403149"/>
      <pos A="0.21562" C="0.453157" G="0.165612" T="0.165612"/>
      <pos A="0.0906005" C="0.278129" G="0.190615" T="0.440655"/>
    </motif>
    <motif db="0" id="M27" alt="O27" length="40" nsites="8" evalue="1.3e-003">
      <pos A="0.00308642" C="0.496914" G="0.496914" T="0.00308642"/>
      <pos A="0.496914" C="0.496914" G="0.00308642" T="0.00308642"/>
      <pos A="0.25" C="0.00308642" G="0.00308642" T="0.743827"/>
      <pos A="0.00308642" C="0.00308642" G="0.990741" T="0.00308642"/>
      <pos A="0.496914" C="0.00308642" G="0.00308642" T="0.496914"/>
      <pos A="0.990741" C="0.00308642" G="0.00308642" T="0.00308642"/>
      <pos A="0.496914" C="0.00308642" G="0.25" T="0.25"/>
      <pos A="0.00308642" C="0.25" G="0.00308642" T="0.743827"/>
      <pos A="0.25" C="0.496914" G="0.00308642" T="0.25"/>
      <pos A="0.496914" C="0.496914" G="0.00308642" T="0.00308642"/>
      <pos A="0.00308642" C="0.496914" G="0.00308642" T="0.496914"/>
      <pos A="0.990741" C="0.00308642" G="0.00308642" T="0.00308642"/>
      <pos A="0.25" C="0.00308642" G="0.743827" T="0.00308642"/>
      <pos A="0.00308642" C="0.990741" G="0.00308642" T="0.00308642"/>
      <pos A="0.743827" C="0.00308642" G="0.00308642" T="0.25"/>
      <pos A="0.00308642" C="0.990741" G="0.00308642" T="0.00308642"/>
      <pos A="0.496914" C="0.00308642" G="0.00308642" T="0.496914"/>
      <pos A="0.25" C="0.00308642" G="0.25" T="0.496914"/>
      <pos A="0.25" C="0.00308642" G="0.00308642" T="0.743827"/>
      <pos A="0.00308642" C="0.00308642" G="0.990741" T="0.00308642"/>
      <pos A="0.00308642" C="0.496914" G="0.496914" T="0.00308642"/>
      <pos A="0.00308642" C="0.00308642" G="0.743827" T="0.25"/>
      <pos A="0.743827" C="0.00308642" G="0.25" T="0.00308642"/>
      <pos A="0.00308642" C="0.25" G="0.743827" T="0.00308642"/>
      <pos A="0.00308642" C="0.00308642" G="0.743827" T="0.25"/>
      <pos A="0.25" C="0.496914" G="0.00308642" T="0.25"/>
      <pos A="0.25" C="0.496914" G="0.25" T="0.00308642"/>
      <pos A="0.496914" C="0.00308642" G="0.25" T="0.25"/>
      <pos A="0.990741" C="0.00308642" G="0.00308642" T="0.00308642"/>
      <pos A="0.00308642" C="0.00308642" G="0.990741" T="0.00308642"/>
      <pos A="0.25" C="0.25" G="0.496914" T="0.00308642"/>
      <pos A="0.496914" C="0.25" G="0.00308642" T="0.25"/>
      <pos A="0.25" C="0.25" G="0.25" T="0.25"/>
      <pos A="0.25" C="0.00308642" G="0.743827" T="0.00308642"/>
      <pos A="0.00308642" C="0.00308642" G="0.496914" T="0.496914"/>
      <pos A="0.25" C="0.25" G="0.00308642" T="0.496914"/>
      <pos A="0.25" C="0.00308642" G="0.25" T="0.496914"/>
      <pos A="0.25" C="0.00308642" G="0.496914" T="0.25"/>
      <pos A="0.743827" C="0.00308642" G="0.25" T="0.00308642"/>
      <pos A="0.00308642" C="0.25" G="0.00308642" T="0.743827"/>
    </motif>
    <motif db="0" id="M28" alt="O28" length="40" nsites="8" evalue="1.3e-003">
      <pos A="0.265213" C="0.288617" G="0.152873" T="0.293298"/>
      <pos A="0.382233" C="0.171596" G="0.213723" T="0.232446"/>
      <pos A="0.312021" C="0.213723" G="0.36351" T="0.110746"/>
      <pos A="0.199681" C="0.204361" G="0.321383" T="0.274575"/>
      <pos A="0.326063" C="0.110746" G="0.237128" T="0.326063"/>
      <pos A="0.241808" C="0.204361" G="0.255851" T="0.297978"/>
      <pos A="0.405638" C="0.312021" G="0.0732988" T="0.209043"/>
      <pos A="0.218404" C="0.25117" G="0.176277" T="0.354148"/>
      <pos A="0.246489" C="0.36351" G="0.120107" T="0.269893"/>
      <pos A="0.255851" C="0.30266" G="0.152873" T="0.288617"/>
      <pos A="0.354148" C="0.30734" G="0.195" T="0.143511"/>
      <pos A="0.269893" C="0.260532" G="0.218404" T="0.25117"/>
      <pos A="0.429042" C="0.227766" G="0.143511" T="0.199681"/>
      <pos A="0.227766" C="0.143511" G="0.288617" T="0.340106"/>
      <pos A="0.223085" C="0.223085" G="0.185639" T="0.368191"/>
      <pos A="0.195" C="0.166916" G="0.246489" T="0.391595"/>
      <pos A="0.218404" C="0.232446" G="0.321383" T="0.227766"/>
      <pos A="0.265213" C="0.209043" G="0.180958" T="0.344787"/>
      <pos A="0.166916" C="0.180958" G="0.344787" T="0.30734"/>
      <pos A="0.176277" C="0.429042" G="0.283936" T="0.110746"/>
      <pos A="0.30734" C="0.232446" G="0.124788" T="0.335425"/>
      <pos A="0.25117" C="0.171596" G="0.344787" T="0.232446"/>
      <pos A="0.171596" C="0.274575" G="0.204361" T="0.349468"/>
      <pos A="0.377553" C="0.209043" G="0.213723" T="0.199681"/>
      <pos A="0.326063" C="0.279255" G="0.269893" T="0.124788"/>
      <pos A="0.288617" C="0.162234" G="0.213723" T="0.335425"/>
      <pos A="0.30266" C="0.195" G="0.232446" T="0.269893"/>
      <pos A="0.255851" C="0.171596" G="0.30266" T="0.269893"/>
      <pos A="0.377553" C="0.171596" G="0.209043" T="0.241808"/>
      <pos A="0.274575" C="0.148192" G="0.293298" T="0.283936"/>
      <pos A="0.297978" C="0.232446" G="0.162234" T="0.30734"/>
      <pos A="0.209043" C="0.241808" G="0.157554" T="0.391595"/>
      <pos A="0.368191" C="0.227766" G="0.134149" T="0.269893"/>
      <pos A="0.166916" C="0.48053" G="0.157554" T="0.195"/>
      <pos A="0.176277" C="0.293298" G="0.204361" T="0.326063"/>
      <pos A="0.293298" C="0.101384" G="0.265213" T="0.340106"/>
      <pos A="0.354148" C="0.157554" G="0.176277" T="0.312021"/>
      <pos A="0.447765" C="0.209043" G="0.232446" T="0.110746"/>
      <pos A="0.166916" C="0.129469" G="0.326063" T="0.377553"/>
      <pos A="0.143511" C="0.391595" G="0.166916" T="0.297978"/>
    </motif>
    <motif db="0" id="M29" alt="O29" length="40" nsites="8" evalue="1.3e-003">
      <pos A="0.271879" C="0.171863" G="0.309385" T="0.246874"/>
      <pos A="0.209369" C="0.159361" G="0.209369" T="0.421902"/>
      <pos A="0.146859" C="0.146859" G="0.359392" T="0.34689"/>
      <pos A="0.109353" C="0.296882" G="0.190615" T="0.403149"/>
      <pos A="0.353141" C="0.259377" G="0.121855" T="0.265628"/>
      <pos A="0.209369" C="0.278129" G="0.34689" T="0.165612"/>
      <pos A="0.296882" C="0.221871" G="0.309385" T="0.171863"/>
      <pos A="0.321886" C="0.265628" G="0.221871" T="0.190615"/>
      <pos A="0.384396" C="0.165612" G="0.15311" T="0.296882"/>
      <pos A="0.065596" C="0.190615" G="0.321886" T="0.421902"/>
      <pos A="0.365643" C="0.0843486" G="0.296882" T="0.253126"/>
      <pos A="0.15311" C="0.403149" G="0.290631" T="0.15311"/>
      <pos A="0.365643" C="0.290631" G="0.0906005" T="0.253126"/>
      <pos A="0.246874" C="0.265628" G="0.228121" T="0.259377"/>
      <pos A="0.340639" C="0.196867" G="0.165612" T="0.296882"/>
      <pos A="0.321886" C="0.259377" G="0.28438" T="0.134357"/>
      <pos A="0.353141" C="0.178114" G="0.240623" T="0.228121"/>
      <pos A="0.196867" C="0.278129" G="0.178114" T="0.34689"/>
      <pos A="0.296882" C="0.303133" G="0.0593452" T="0.340639"/>
      <pos A="0.503164" C="0.0593452" G="0.121855" T="0.315636"/>
      <pos A="0.184364" C="0.146859" G="0.328137" T="0.340639"/>
      <pos A="0.253126" C="0.171863" G="0.259377" T="0.315636"/>
      <pos A="0.240623" C="0.146859" G="0.303133" T="0.309385"/>
      <pos A="0.496914" C="0.15311" G="0.209369" T="0.140608"/>
      <pos A="0.396898" C="0.203118" G="0.228121" T="0.171863"/>
      <pos A="0.165612" C="0.309385" G="0.134357" T="0.390647"/>
      <pos A="0.178114" C="0.115604" G="0.178114" T="0.528169"/>
      <pos A="0.34689" C="0.265628" G="0.171863" T="0.21562"/>
      <pos A="0.178114" C="0.315636" G="0.0155881" T="0.490663"/>
      <pos A="0.290631" C="0.209369" G="0.259377" T="0.240623"/>
      <pos A="0.271879" C="0.278129" G="0.259377" T="0.190615"/>
      <pos A="0.365643" C="0.128106" G="0.171863" T="0.334388"/>
      <pos A="0.390647" C="0.0780978" G="0.265628" T="0.265628"/>
      <pos A="0.196867" C="0.271879" G="0.403149" T="0.128106"/>
      <pos A="0.15311" C="0.234372" G="0.278129" T="0.334388"/>
      <pos A="0.128106" C="0.265628" G="0.234372" T="0.371894"/>
      <pos A="0.359392" C="0.190615" G="0.21562" T="0.234372"/>
      <pos A="0.315636" C="0.159361" G="0.303133" T="0.221871"/>
      <pos A="0.240623" C="0.334388" G="0.171863" T="0.253126"/>
      <pos A="0.315636" C="0.234372" G="0.171863" T="0.278129"/>
    </motif>
    <motif db="0" id="M30" alt="O30" length="40" nsites="8" evalue="1.3e-003">
      <pos A="0.289825" C="0.219733" G="0.232477" T="0.257965"/>
      <pos A="0.232477" C="0.315313" G="0.219733" T="0.232477"/>
      <pos A="0.156014" C="0.398148" G="0.143269" T="0.302569"/>
      <pos A="0.283453" C="0.245221" G="0.194245" T="0.27708"/>
      <pos A="0.334429" C="0.168758" G="0.117782" T="0.379032"/>
      <pos A="0.328056" C="0.0986657" G="0.251593" T="0.321685"/>
      <pos A="0.20699" C="0.168758" G="0.213361" T="0.410892"/>
      <pos A="0.226105" C="0.328056" G="0.289825" T="0.156014"/>
      <pos A="0.219733" C="0.136898" G="0.17513" T="0.46824"/>
      <pos A="0.315313" C="0.194245" G="0.264337" T="0.226105"/>
      <pos A="0.302569" C="0.30894" G="0.143269" T="0.245221"/>
      <pos A="0.347172" C="0.245221" G="0.149641" T="0.257965"/>
      <pos A="0.30894" C="0.162385" G="0.391776" T="0.136898"/>
      <pos A="0.296197" C="0.232477" G="0.27708" T="0.194245"/>
      <pos A="0.232477" C="0.391776" G="0.111409" T="0.264337"/>
      <pos A="0.30894" C="0.0986657" G="0.226105" T="0.366288"/>
      <pos A="0.213361" C="0.219733" G="0.347172" T="0.219733"/>
      <pos A="0.105038" C="0.385404" G="0.296197" T="0.213361"/>
      <pos A="0.200617" C="0.321685" G="0.156014" T="0.321685"/>
      <pos A="0.30894" C="0.289825" G="0.187874" T="0.213361"/>
      <pos A="0.283453" C="0.289825" G="0.136898" T="0.289825"/>
      <pos A="0.181501" C="0.315313" G="0.289825" T="0.213361"/>
      <pos A="0.213361" C="0.30894" G="0.257965" T="0.219733"/>
      <pos A="0.296197" C="0.20699" G="0.187874" T="0.30894"/>
      <pos A="0.168758" C="0.359916" G="0.181501" T="0.289825"/>
      <pos A="0.213361" C="0.372661" G="0.085922" T="0.328056"/>
      <pos A="0.315313" C="0.245221" G="0.0986657" T="0.3408"/>
      <pos A="0.232477" C="0.149641" G="0.289825" T="0.328056"/>
      <pos A="0.334429" C="0.0668059" G="0.302569" T="0.296197"/>
      <pos A="0.372661" C="0.130525" G="0.302569" T="0.194245"/>
      <pos A="0.423636" C="0.334429" G="0.213361" T="0.0285738"/>
      <pos A="0.391776" C="0.200617" G="0.187874" T="0.219733"/>
      <pos A="0.187874" C="0.3408" G="0.283453" T="0.187874"/>
      <pos A="0.315313" C="0.143269" G="0.130525" T="0.410892"/>
      <pos A="0.117782" C="0.187874" G="0.461868" T="0.232477"/>
      <pos A="0.143269" C="0.168758" G="0.391776" T="0.296197"/>
      <pos A="0.257965" C="0.245221" G="0.168758" T="0.328056"/>
      <pos A="0.328056" C="0.27708" G="0.105038" T="0.289825"/>
      <pos A="0.238849" C="0.168758" G="0.245221" T="0.347172"/>
      <pos A="0.30894" C="0.40452" G="0.111409" T="0.17513"/>
    </motif>
    <motif db="0" id="M32" alt="O32" length="40" nsites="8" evalue="1.3e-003">
      <pos A="0.316702" C="0.265213" G="0.152873" T="0.265213"/>
      <pos A="0.30266" C="0.143511" G="0.283936" T="0.269893"/>
      <pos A="0.405638" C="0.255851" G="0.199681" T="0.138831"/>
      <pos A="0.213723" C="0.283936" G="0.185639" T="0.316702"/>
      <pos A="0.321383" C="0.106064" G="0.288617" T="0.283936"/>
      <pos A="0.190319" C="0.377553" G="0.185639" T="0.246489"/>
      <pos A="0.120107" C="0.410318" G="0.138831" T="0.330745"/>
      <pos A="0.405638" C="0.176277" G="0.106064" T="0.312021"/>
      <pos A="0.120107" C="0.120107" G="0.321383" T="0.438403"/>
      <pos A="0.260532" C="0.143511" G="0.396276" T="0.199681"/>
      <pos A="0.213723" C="0.157554" G="0.30266" T="0.326063"/>
      <pos A="0.349468" C="0.405638" G="0.0826607" T="0.162234"/>
      <pos A="0.190319" C="0.344787" G="0.134149" T="0.330745"/>
      <pos A="0.316702" C="0.321383" G="0.209043" T="0.152873"/>
      <pos A="0.274575" C="0.283936" G="0.232446" T="0.209043"/>
      <pos A="0.269893" C="0.279255" G="0.246489" T="0.204361"/>
      <pos A="0.227766" C="0.134149" G="0.195" T="0.443084"/>
      <pos A="0.316702" C="0.199681" G="0.269893" T="0.213723"/>
      <pos A="0.269893" C="0.134149" G="0.288617" T="0.30734"/>
      <pos A="0.36351" C="0.115426" G="0.335425" T="0.185639"/>
      <pos A="0.269893" C="0.260532" G="0.35883" T="0.110746"/>
      <pos A="0.372872" C="0.213723" G="0.120107" T="0.293298"/>
      <pos A="0.185639" C="0.232446" G="0.0967032" T="0.485212"/>
      <pos A="0.171596" C="0.218404" G="0.246489" T="0.36351"/>
      <pos A="0.330745" C="0.335425" G="0.143511" T="0.190319"/>
      <pos A="0.30734" C="0.269893" G="0.162234" T="0.260532"/>
      <pos A="0.297978" C="0.171596" G="0.297978" T="0.232446"/>
      <pos A="0.297978" C="0.30734" G="0.171596" T="0.223085"/>
      <pos A="0.227766" C="0.269893" G="0.241808" T="0.260532"/>
      <pos A="0.223085" C="0.260532" G="0.157554" T="0.35883"/>
      <pos A="0.209043" C="0.30266" G="0.255851" T="0.232446"/>
      <pos A="0.457127" C="0.213723" G="0.180958" T="0.148192"/>
      <pos A="0.255851" C="0.195" G="0.148192" T="0.400957"/>
      <pos A="0.255851" C="0.241808" G="0.185639" T="0.316702"/>
      <pos A="0.185639" C="0.269893" G="0.274575" T="0.269893"/>
      <pos A="0.433722" C="0.237128" G="0.129469" T="0.199681"/>
      <pos A="0.25117" C="0.134149" G="0.232446" T="0.382233"/>
      <pos A="0.223085" C="0.180958" G="0.269893" T="0.326063"/>
      <pos A="0.246489" C="0.124788" G="0.297978" T="0.330745"/>
      <pos A="0.297978" C="0.124788" G="0.283936" T="0.293298"/>
    </motif>
    <motif db="0" id="M33" alt="O33" length="40" nsites="8" evalue="1.3e-003">
      <pos A="0.166916" C="0.340106" G="0.316702" T="0.176277"/>
      <pos A="0.166916" C="0.223085" G="0.340106" T="0.269893"/>
      <pos A="0.166916" C="0.185639" G="0.185639" T="0.461807"/>
      <pos A="0.283936" C="0.213723" G="0.138831" T="0.36351"/>
      <pos A="0.279255" C="0.199681" G="0.190319" T="0.330745"/>
      <pos A="0.368191" C="0.213723" G="0.218404" T="0.199681"/>
      <pos A="0.143511" C="0.326063" G="0.30266" T="0.227766"/>
      <pos A="0.316702" C="0.36351" G="0.148192" T="0.171596"/>
      <pos A="0.382233" C="0.255851" G="0.157554" T="0.204361"/>
      <pos A="0.326063" C="0.185639" G="0.30734" T="0.180958"/>
      <pos A="0.246489" C="0.171596" G="0.326063" T="0.255851"/>
      <pos A="0.25117" C="0.143511" G="0.293298" T="0.312021"/>
      <pos A="0.368191" C="0.377553" G="0.138831" T="0.115426"/>
      <pos A="0.330745" C="0.223085" G="0.120107" T="0.326063"/>
      <pos A="0.260532" C="0.204361" G="0.180958" T="0.354148"/>
      <pos A="0.312021" C="0.41968" G="0.166916" T="0.101384"/>
      <pos A="0.293298" C="0.0873412" G="0.297978" T="0.321383"/>
      <pos A="0.227766" C="0.241808" G="0.344787" T="0.185639"/>
      <pos A="0.171596" C="0.269893" G="0.0967032" T="0.461807"/>
      <pos A="0.25117" C="0.185639" G="0.227766" T="0.335425"/>
      <pos A="0.213723" C="0.269893" G="0.195" T="0.321383"/>
      <pos A="0.335425" C="0.223085" G="0.241808" T="0.199681"/>
      <pos A="0.204361" C="0.106064" G="0.344787" T="0.344787"/>
      <pos A="0.246489" C="0.283936" G="0.274575" T="0.195"/>
      <pos A="0.316702" C="0.180958" G="0.106064" T="0.396276"/>
      <pos A="0.255851" C="0.297978" G="0.218404" T="0.227766"/>
      <pos A="0.195" C="0.340106" G="0.157554" T="0.30734"/>
      <pos A="0.260532" C="0.180958" G="0.237128" T="0.321383"/>
      <pos A="0.279255" C="0.237128" G="0.204361" T="0.279255"/>
      <pos A="0.237128" C="0.190319" G="0.218404" T="0.354148"/>
      <pos A="0.279255" C="0.237128" G="0.218404" T="0.265213"/>
      <pos A="0.293298" C="0.0639368" G="0.223085" T="0.41968"/>
      <pos A="0.199681" C="0.391595" G="0.213723" T="0.195"/>
      <pos A="0.382233" C="0.195" G="0.185639" T="0.237128"/>
      <pos A="0.223085" C="0.227766" G="0.101384" T="0.447765"/>
      <pos A="0.35883" C="0.218404" G="0.195" T="0.227766"/>
      <pos A="0.157554" C="0.30266" G="0.30734" T="0.232446"/>
      <pos A="0.316702" C="0.171596" G="0.166916" T="0.344787"/>
      <pos A="0.410318" C="0.204361" G="0.176277" T="0.209043"/>
      <pos A="0.330745" C="0.134149" G="0.316702" T="0.218404"/>
    </motif>
    <motif db="0" id="M34" alt="O34" length="40" nsites="8" evalue="1.3e-003">
      <pos A="0.167696" C="0.414609" G="0.167696" T="0.25"/>
      <pos A="0.496914" C="0.0853906" G="0.0853906" T="0.332304"/>
      <pos A="0.0853906" C="0.496914" G="0.167696" T="0.25"/>
      <pos A="0.167696" C="0.414609" G="0.25" T="0.167696"/>
      <pos A="0.167696" C="0.25" G="0.332304" T="0.25"/>
      <pos A="0.25" C="0.25" G="0.167696" T="0.332304"/>
      <pos A="0.0853906" C="0.414609" G="0.414609" T="0.0853906"/>
      <pos A="0.25" C="0.0853906" G="0.414609" T="0.25"/>
      <pos A="0.25" C="0.0853906" G="0.414609" T="0.25"/>
      <pos A="0.00308642" C="0.25" G="0.414609" T="0.332304"/>
      <pos A="0.25" C="0.332304" G="0.25" T="0.167696"/>
      <pos A="0.661523" C="0.0853906" G="0.0853906" T="0.167696"/>
      <pos A="0.25" C="0.414609" G="0.167696" T="0.167696"/>
      <pos A="0.25" C="0.414609" G="0.332304" T="0.00308642"/>
      <pos A="0.332304" C="0.414609" G="0.00308642" T="0.25"/>
      <pos A="0.0853906" C="0.332304" G="0.167696" T="0.414609"/>
      <pos A="0.00308642" C="0.414609" G="0.332304" T="0.25"/>
      <pos A="0.167696" C="0.167696" G="0.25" T="0.414609"/>
      <pos A="0.00308642" C="0.25" G="0.332304" T="0.414609"/>
      <pos A="0.661523" C="0.167696" G="0.0853906" T="0.0853906"/>
      <pos A="0.167696" C="0.167696" G="0.0853906" T="0.579218"/>
      <pos A="0.0853906" C="0.661523" G="0.0853906" T="0.167696"/>
      <pos A="0.25" C="0.167696" G="0.167696" T="0.414609"/>
      <pos A="0.00308642" C="0.25" G="0.661523" T="0.0853906"/>
      <pos A="0.00308642" C="0.332304" G="0.414609" T="0.25"/>
      <pos A="0.00308642" C="0.00308642" G="0.743827" T="0.25"/>
      <pos A="0.0853906" C="0.579218" G="0.0853906" T="0.25"/>
      <pos A="0.414609" C="0.167696" G="0.167696" T="0.25"/>
      <pos A="0.167696" C="0.496914" G="0.25" T="0.0853906"/>
      <pos A="0.167696" C="0.0853906" G="0.0853906" T="0.661523"/>
      <pos A="0.00308642" C="0.167696" G="0.743827" T="0.0853906"/>
      <pos A="0.25" C="0.414609" G="0.332304" T="0.00308642"/>
      <pos A="0.414609" C="0.167696" G="0.167696" T="0.25"/>
      <pos A="0.25" C="0.0853906" G="0.414609" T="0.25"/>
      <pos A="0.25" C="0.25" G="0.414609" T="0.0853906"/>
      <pos A="0.25" C="0.332304" G="0.167696" T="0.25"/>
      <pos A="0.167696" C="0.167696" G="0.332304" T="0.332304"/>
      <pos A="0.00308642" C="0.167696" G="0.167696" T="0.661523"/>
      <pos A="0.167696" C="0.167696" G="0.496914" T="0.167696"/>
      <pos A="0.332304" C="0.25" G="0.414609" T="0.00308642"/>
    </motif>
    <motif db="0" id="M35" alt="O35" length="40" nsites="8" evalue="1.3e-003">
      <pos A="0.00308642" C="0.25" G="0.25" T="0.496914"/>
      <pos A="0.25" C="0.00308642" G="0.496914" T="0.25"/>
      <pos A="0.00308642" C="0.496914" G="0.25" T="0.25"/>
      <pos A="0.496914" C="0.25" G="0.00308642" T="0.25"/>
      <pos A="0.743827" C="0.25" G="0.00308642" T="0.00308642"/>
      <pos A="0.00308642" C="0.00308642" G="0.496914" T="0.496914"/>
      <pos A="0.00308642" C="0.743827" G="0.00308642" T="0.25"/>
      <pos A="0.00308642" C="0.990741" G="0.00308642" T="0.00308642"/>
      <pos A="0.496914" C="0.00308642" G="0.00308642" T="0.496914"/>
      <pos A="0.25" C="0.00308642" G="0.743827" T="0.00308642"/>
      <pos A="0.496914" C="0.25" G="0.25" T="0.00308642"/>
      <pos A="0.496914" C="0.00308642" G="0.00308642" T="0.496914"/>
      <pos A="0.25" C="0.00308642" G="0.25" T="0.496914"/>
      <pos A="0.743827" C="0.00308642" G="0.00308642" T="0.25"/>
      <pos A="0.25" C="0.25" G="0.00308642" T="0.496914"/>
      <pos A="0.00308642" C="0.743827" G="0.25" T="0.00308642"/>
      <pos A="0.25" C="0.743827" G="0.00308642" T="0.00308642"/>
      <pos A="0.496914" C="0.00308642" G="0.25" T="0.25"/>
      <pos A="0.25" C="0.25" G="0.496914" T="0.00308642"/>
      <pos A="0.25" C="0.00308642" G="0.25" T="0.496914"/>
      <pos A="0.00308642" C="0.00308642" G="0.990741" T="0.00308642"/>
      <pos A="0.00308642" C="0.00308642" G="0.496914" T="0.496914"/>
      <pos A="0.25" C="0.25" G="0.00308642" T="0.496914"/>
      <pos A="0.743827" C="0.00308642" G="0.25" T="0.00308642"/>
      <pos A="0.25" C="0.00308642" G="0.743827" T="0.00308642"/>
      <pos A="0.25" C="0.25" G="0.496914" T="0.00308642"/>
      <pos A="0.496914" C="0.25" G="0.00308642" T="0.25"/>
      <pos A="0.496914" C="0.25" G="0.25" T="0.00308642"/>
      <pos A="0.496914" C="0.496914" G="0.00308642" T="0.00308642"/>
      <pos A="0.990741" C="0.00308642" G="0.00308642" T="0.00308642"/>
      <pos A="0.496914" C="0.00308642" G="0.496914" T="0.00308642"/>
      <pos A="0.496914" C="0.00308642" G="0.25" T="0.25"/>
      <pos A="0.25" C="0.00308642" G="0.00308642" T="0.743827"/>
      <pos A="0.25" C="0.25" G="0.496914" T="0.00308642"/>
      <pos A="0.496914" C="0.496914" G="0.00308642" T="0.00308642"/>
      <pos A="0.496914" C="0.25" G="0.00308642" T="0.25"/>
      <pos A="0.00308642" C="0.743827" G="0.00308642" T="0.25"/>
      <pos A="0.00308642" C="0.25" G="0.00308642" T="0.743827"/>
      <pos A="0.00308642" C="0.743827" G="0.25" T="0.00308642"/>
      <pos A="0.496914" C="0.25" G="0.25" T="0.00308642"/>
    </motif>
    <motif db="0" id="M36" alt="O36" length="40" nsites="8" evalue="1.3e-003">
      <pos A="0.496914" C="0.496914" G="0.00308642" T="0.00308642"/>
      <pos A="0.496914" C="0.00308642" G="0.496914" T="0.00308642"/>
      <pos A="0.00308642" C="0.00308642" G="0.496914" T="0.496914"/>
      <pos A="0.00308642" C="0.990741" G="0.00308642" T="0.00308642"/>
      <pos A="0.496914" C="0.00308642" G="0.496914" T="0.00308642"/>
      <pos A="0.00308642" C="0.990741" G="0.00308642" T="0.00308642"/>
      <pos A="0.496914" C="0.00308642" G="0.496914" T="0.00308642"/>
      <pos A="0.00308642" C="0.990741" G="0.00308642" T="0.00308642"/>
      <pos A="0.00308642" C="0.496914" G="0.00308642" T="0.496914"/>
      <pos A="0.496914" C="0.00308642" G="0.496914" T="0.00308642"/>
      <pos A="0.00308642" C="0.496914" G="0.496914" T="0.00308642"/>
      <pos A="0.00308642" C="0.00308642" G="0.496914" T="0.496914"/>
      <pos A="0.00308642" C="0.00308642" G="0.496914" T="0.496914"/>
      <pos A="0.496914" C="0.496914" G="0.00308642" T="0.00308642"/>
      <pos A="0.496914" C="0.00308642" G="0.00308642" T="0.496914"/>
      <pos A="0.496914" C="0.496914" G="0.00308642" T="0.00308642"/>
      <pos A="0.00308642" C="0.00308642" G="0.496914" T="0.496914"/>
      <pos A="0.496914" C="0.496914" G="0.00308642" T="0.00308642"/>
      <pos A="0.496914" C="0.496914" G="0.00308642" T="0.00308642"/>
      <pos A="0.496914" C="0.00308642" G="0.00308642" T="0.496914"/>
      <pos A="0.00308642" C="0.00308642" G="0.496914" T="0.496914"/>
      <pos A="0.00308642" C="0.990741" G="0.00308642" T="0.00308642"/>
      <pos A="0.00308642" C="0.496914" G="0.00308642" T="0.496914"/>
      <pos A="0.496914" C="0.00308642" G="0.00308642" T="0.496914"/>
      <pos A="0.00308642" C="0.00308642" G="0.990741" T="0.00308642"/>
      <pos A="0.496914" C="0.00308642" G="0.496914" T="0.00308642"/>
      <pos A="0.00308642" C="0.00308642" G="0.496914" T="0.496914"/>
      <pos A="0.00308642" C="0.00308642" G="0.00308642" T="0.990741"/>
      <pos A="0.00308642" C="0.00308642" G="0.990741" T="0.00308642"/>
      <pos A="0.990741" C="0.00308642" G="0.00308642" T="0.00308642"/>
      <pos A="0.00308642" C="0.990741" G="0.00308642" T="0.00308642"/>
      <pos A="0.990741" C="0.00308642" G="0.00308642" T="0.00308642"/>
      <pos A="0.00308642" C="0.00308642" G="0.990741" T="0.00308642"/>
      <pos A="0.496914" C="0.00308642" G="0.496914" T="0.00308642"/>
      <pos A="0.00308642" C="0.00308642" G="0.00308642" T="0.990741"/>
      <pos A="0.00308642" C="0.00308642" G="0.00308642" T="0.990741"/>
      <pos A="0.00308642" C="0.00308642" G="0.00308642" T="0.990741"/>
      <pos A="0.496914" C="0.00308642" G="0.00308642" T="0.496914"/>
      <pos A="0.00308642" C="0.00308642" G="0.496914" T="0.496914"/>
      <pos A="0.496914" C="0.00308642" G="0.00308642" T="0.496914"/>
    </motif>
    <motif db="0" id="M37" alt="O37" length="40" nsites="8" evalue="1.3e-003">
      <pos A="0.259145" C="0.277435" G="0.277435" T="0.185985"/>
      <pos A="0.442043" C="0.19513" G="0.0945363" T="0.26829"/>
      <pos A="0.277435" C="0.21342" G="0.131116" T="0.37803"/>
      <pos A="0.32316" C="0.259145" G="0.26829" T="0.149405"/>
      <pos A="0.350595" C="0.12197" G="0.350595" T="0.17684"/>
      <pos A="0.204276" C="0.23171" G="0.359739" T="0.204276"/>
      <pos A="0.17684" C="0.204276" G="0.259145" T="0.359739"/>
      <pos A="0.185985" C="0.332304" G="0.26829" T="0.21342"/>
      <pos A="0.26829" C="0.15855" G="0.222565" T="0.350595"/>
      <pos A="0.240855" C="0.185985" G="0.28658" T="0.28658"/>
      <pos A="0.23171" C="0.28658" G="0.23171" T="0.25"/>
      <pos A="0.0488109" C="0.26829" G="0.30487" T="0.37803"/>
      <pos A="0.387174" C="0.28658" G="0.21342" T="0.112826"/>
      <pos A="0.131116" C="0.414609" G="0.240855" T="0.21342"/>
      <pos A="0.0396662" C="0.414609" G="0.0396662" T="0.506058"/>
      <pos A="0.19513" C="0.0945363" G="0.30487" T="0.405464"/>
      <pos A="0.414609" C="0.19513" G="0.185985" T="0.204276"/>
      <pos A="0.387174" C="0.37803" G="0.103681" T="0.131116"/>
      <pos A="0.332304" C="0.259145" G="0.131116" T="0.277435"/>
      <pos A="0.19513" C="0.26829" G="0.0762459" T="0.460334"/>
      <pos A="0.222565" C="0.28658" G="0.185985" T="0.30487"/>
      <pos A="0.259145" C="0.37803" G="0.332304" T="0.0305215"/>
      <pos A="0.28658" C="0.140261" G="0.25" T="0.32316"/>
      <pos A="0.222565" C="0.19513" G="0.314015" T="0.26829"/>
      <pos A="0.103681" C="0.30487" G="0.259145" T="0.332304"/>
      <pos A="0.204276" C="0.23171" G="0.204276" T="0.359739"/>
      <pos A="0.19513" C="0.222565" G="0.25" T="0.332304"/>
      <pos A="0.103681" C="0.37803" G="0.21342" T="0.30487"/>
      <pos A="0.34145" C="0.277435" G="0.140261" T="0.240855"/>
      <pos A="0.140261" C="0.222565" G="0.26829" T="0.368884"/>
      <pos A="0.442043" C="0.167696" G="0.15855" T="0.23171"/>
      <pos A="0.37803" C="0.23171" G="0.222565" T="0.167696"/>
      <pos A="0.15855" C="0.332304" G="0.21342" T="0.295724"/>
      <pos A="0.17684" C="0.23171" G="0.222565" T="0.368884"/>
      <pos A="0.167696" C="0.167696" G="0.240855" T="0.423754"/>
      <pos A="0.185985" C="0.167696" G="0.359739" T="0.28658"/>
      <pos A="0.332304" C="0.0213768" G="0.21342" T="0.432899"/>
      <pos A="0.23171" C="0.314015" G="0.19513" T="0.259145"/>
      <pos A="0.350595" C="0.12197" G="0.26829" T="0.259145"/>
      <pos A="0.149405" C="0.19513" G="0.314015" T="0.34145"/>
    </motif>
    <motif db="0" id="M38" alt="O38" length="40" nsites="8" evalue="1.3e-003">
      <pos A="0.415" C="0.260532" G="0.148192" T="0.176277"/>
      <pos A="0.288617" C="0.326063" G="0.162234" T="0.223085"/>
      <pos A="0.30266" C="0.223085" G="0.190319" T="0.283936"/>
      <pos A="0.246489" C="0.316702" G="0.255851" T="0.180958"/>
      <pos A="0.335425" C="0.274575" G="0.129469" T="0.260532"/>
      <pos A="0.330745" C="0.0920217" G="0.274575" T="0.30266"/>
      <pos A="0.171596" C="0.237128" G="0.326063" T="0.265213"/>
      <pos A="0.279255" C="0.0779793" G="0.349468" T="0.293298"/>
      <pos A="0.204361" C="0.162234" G="0.30734" T="0.326063"/>
      <pos A="0.288617" C="0.195" G="0.288617" T="0.227766"/>
      <pos A="0.110746" C="0.218404" G="0.204361" T="0.466488"/>
      <pos A="0.330745" C="0.382233" G="0.120107" T="0.166916"/>
      <pos A="0.241808" C="0.25117" G="0.232446" T="0.274575"/>
      <pos A="0.246489" C="0.255851" G="0.223085" T="0.274575"/>
      <pos A="0.36351" C="0.241808" G="0.166916" T="0.227766"/>
      <pos A="0.180958" C="0.232446" G="0.227766" T="0.35883"/>
      <pos A="0.199681" C="0.204361" G="0.30266" T="0.293298"/>
      <pos A="0.415" C="0.190319" G="0.124788" T="0.269893"/>
      <pos A="0.349468" C="0.129469" G="0.25117" T="0.269893"/>
      <pos A="0.152873" C="0.405638" G="0.246489" T="0.195"/>
      <pos A="0.400957" C="0.279255" G="0.115426" T="0.204361"/>
      <pos A="0.344787" C="0.274575" G="0.204361" T="0.176277"/>
      <pos A="0.335425" C="0.213723" G="0.101384" T="0.349468"/>
      <pos A="0.0686183" C="0.162234" G="0.447765" T="0.321383"/>
      <pos A="0.269893" C="0.377553" G="0.255851" T="0.0967032"/>
      <pos A="0.265213" C="0.213723" G="0.185639" T="0.335425"/>
      <pos A="0.344787" C="0.246489" G="0.120107" T="0.288617"/>
      <pos A="0.321383" C="0.199681" G="0.204361" T="0.274575"/>
      <pos A="0.223085" C="0.204361" G="0.241808" T="0.330745"/>
      <pos A="0.101384" C="0.232446" G="0.176277" T="0.489892"/>
      <pos A="0.405638" C="0.120107" G="0.237128" T="0.237128"/>
      <pos A="0.30266" C="0.293298" G="0.120107" T="0.283936"/>
      <pos A="0.227766" C="0.195" G="0.30734" T="0.269893"/>
      <pos A="0.195" C="0.143511" G="0.274575" T="0.386915"/>
      <pos A="0.288617" C="0.213723" G="0.209043" T="0.288617"/>
      <pos A="0.199681" C="0.283936" G="0.241808" T="0.274575"/>
      <pos A="0.227766" C="0.204361" G="0.143511" T="0.42436"/>
      <pos A="0.246489" C="0.260532" G="0.199681" T="0.293298"/>
      <pos A="0.30734" C="0.110746" G="0.297978" T="0.283936"/>
      <pos A="0.410318" C="0.237128" G="0.180958" T="0.171596"/>
    </motif>
    <motif db="0" id="M4" alt="O4" length="40" nsites="8" evalue="1.3e-003">
      <pos A="0.209043" C="0.260532" G="0.354148" T="0.176277"/>
      <pos A="0.25117" C="0.227766" G="0.340106" T="0.180958"/>
      <pos A="0.204361" C="0.265213" G="0.227766" T="0.30266"/>
      <pos A="0.190319" C="0.312021" G="0.115426" T="0.382233"/>
      <pos A="0.241808" C="0.36351" G="0.185639" T="0.209043"/>
      <pos A="0.293298" C="0.124788" G="0.265213" T="0.316702"/>
      <pos A="0.223085" C="0.30734" G="0.321383" T="0.148192"/>
      <pos A="0.391595" C="0.171596" G="0.232446" T="0.204361"/>
      <pos A="0.35883" C="0.330745" G="0.110746" T="0.199681"/>
      <pos A="0.166916" C="0.138831" G="0.265213" T="0.429042"/>
      <pos A="0.321383" C="0.152873" G="0.255851" T="0.269893"/>
      <pos A="0.152873" C="0.265213" G="0.180958" T="0.400957"/>
      <pos A="0.237128" C="0.321383" G="0.232446" T="0.209043"/>
      <pos A="0.335425" C="0.209043" G="0.110746" T="0.344787"/>
      <pos A="0.349468" C="0.124788" G="0.274575" T="0.25117"/>
      <pos A="0.227766" C="0.321383" G="0.209043" T="0.241808"/>
      <pos A="0.265213" C="0.232446" G="0.195" T="0.30734"/>
      <pos A="0.293298" C="0.213723" G="0.297978" T="0.195"/>
      <pos A="0.321383" C="0.232446" G="0.185639" T="0.260532"/>
      <pos A="0.120107" C="0.180958" G="0.232446" T="0.466488"/>
      <pos A="0.223085" C="0.246489" G="0.260532" T="0.269893"/>
      <pos A="0.260532" C="0.279255" G="0.162234" T="0.297978"/>
      <pos A="0.368191" C="0.190319" G="0.115426" T="0.326063"/>
      <pos A="0.312021" C="0.195" G="0.124788" T="0.368191"/>
      <pos A="0.213723" C="0.237128" G="0.288617" T="0.260532"/>
      <pos A="0.30266" C="0.209043" G="0.312021" T="0.176277"/>
      <pos A="0.288617" C="0.138831" G="0.190319" T="0.382233"/>
      <pos A="0.340106" C="0.176277" G="0.288617" T="0.195"/>
      <pos A="0.283936" C="0.218404" G="0.386915" T="0.110746"/>
      <pos A="0.237128" C="0.232446" G="0.335425" T="0.195"/>
      <pos A="0.30734" C="0.260532" G="0.218404" T="0.213723"/>
      <pos A="0.30266" C="0.171596" G="0.218404" T="0.30734"/>
      <pos A="0.30734" C="0.274575" G="0.223085" T="0.195"/>
      <pos A="0.260532" C="0.246489" G="0.0405333" T="0.452445"/>
      <pos A="0.274575" C="0.162234" G="0.326063" T="0.237128"/>
      <pos A="0.321383" C="0.340106" G="0.0826607" T="0.255851"/>
      <pos A="0.227766" C="0.312021" G="0.279255" T="0.180958"/>
      <pos A="0.232446" C="0.340106" G="0.101384" T="0.326063"/>
      <pos A="0.223085" C="0.185639" G="0.0826607" T="0.508615"/>
      <pos A="0.204361" C="0.101384" G="0.279255" T="0.415"/>
    </motif>
    <motif db="0" id="M40" alt="O40" length="40" nsites="8" evalue="1.3e-003">
      <pos A="0.293298" C="0.120107" G="0.157554" T="0.429042"/>
      <pos A="0.255851" C="0.340106" G="0.0826607" T="0.321383"/>
      <pos A="0.354148" C="0.223085" G="0.312021" T="0.110746"/>
      <pos A="0.134149" C="0.213723" G="0.330745" T="0.321383"/>
      <pos A="0.386915" C="0.148192" G="0.30266" T="0.162234"/>
      <pos A="0.260532" C="0.283936" G="0.180958" T="0.274575"/>
      <pos A="0.176277" C="0.344787" G="0.288617" T="0.190319"/>
      <pos A="0.274575" C="0.372872" G="0.124788" T="0.227766"/>
      <pos A="0.255851" C="0.204361" G="0.213723" T="0.326063"/>
      <pos A="0.288617" C="0.321383" G="0.129469" T="0.260532"/>
      <pos A="0.513297" C="0.176277" G="0.157554" T="0.152873"/>
      <pos A="0.232446" C="0.241808" G="0.157554" T="0.368191"/>
      <pos A="0.321383" C="0.162234" G="0.293298" T="0.223085"/>
      <pos A="0.171596" C="0.246489" G="0.372872" T="0.209043"/>
      <pos A="0.152873" C="0.312021" G="0.25117" T="0.283936"/>
      <pos A="0.199681" C="0.115426" G="0.344787" T="0.340106"/>
      <pos A="0.297978" C="0.209043" G="0.274575" T="0.218404"/>
      <pos A="0.354148" C="0.279255" G="0.148192" T="0.218404"/>
      <pos A="0.166916" C="0.148192" G="0.30266" T="0.382233"/>
      <pos A="0.265213" C="0.209043" G="0.180958" T="0.344787"/>
      <pos A="0.162234" C="0.265213" G="0.265213" T="0.30734"/>
      <pos A="0.260532" C="0.283936" G="0.195" T="0.260532"/>
      <pos A="0.312021" C="0.232446" G="0.213723" T="0.241808"/>
      <pos A="0.279255" C="0.255851" G="0.199681" T="0.265213"/>
      <pos A="0.237128" C="0.0826607" G="0.30266" T="0.377553"/>
      <pos A="0.209043" C="0.237128" G="0.120107" T="0.433722"/>
      <pos A="0.340106" C="0.232446" G="0.204361" T="0.223085"/>
      <pos A="0.316702" C="0.255851" G="0.279255" T="0.148192"/>
      <pos A="0.288617" C="0.330745" G="0.115426" T="0.265213"/>
      <pos A="0.47585" C="0.204361" G="0.0920217" T="0.227766"/>
      <pos A="0.330745" C="0.199681" G="0.213723" T="0.255851"/>
      <pos A="0.330745" C="0.171596" G="0.237128" T="0.260532"/>
      <pos A="0.274575" C="0.129469" G="0.288617" T="0.30734"/>
      <pos A="0.344787" C="0.237128" G="0.129469" T="0.288617"/>
      <pos A="0.246489" C="0.326063" G="0.171596" T="0.255851"/>
      <pos A="0.25117" C="0.115426" G="0.195" T="0.438403"/>
      <pos A="0.152873" C="0.340106" G="0.223085" T="0.283936"/>
      <pos A="0.293298" C="0.180958" G="0.213723" T="0.312021"/>
      <pos A="0.157554" C="0.260532" G="0.349468" T="0.232446"/>
      <pos A="0.246489" C="0.30734" G="0.218404" T="0.227766"/>
    </motif>
    <motif db="0" id="M41" alt="O41" length="40" nsites="8" evalue="1.3e-003">
      <pos A="0.496914" C="0.00308642" G="0.496914" T="0.00308642"/>
      <pos A="0.496914" C="0.00308642" G="0.00308642" T="0.496914"/>
      <pos A="0.00308642" C="0.00308642" G="0.990741" T="0.00308642"/>
      <pos A="0.00308642" C="0.00308642" G="0.990741" T="0.00308642"/>
      <pos A="0.496914" C="0.00308642" G="0.496914" T="0.00308642"/>
      <pos A="0.00308642" C="0.00308642" G="0.496914" T="0.496914"/>
      <pos A="0.496914" C="0.00308642" G="0.496914" T="0.00308642"/>
      <pos A="0.00308642" C="0.00308642" G="0.990741" T="0.00308642"/>
      <pos A="0.496914" C="0.00308642" G="0.496914" T="0.00308642"/>
      <pos A="0.00308642" C="0.496914" G="0.496914" T="0.00308642"/>
      <pos A="0.990741" C="0.00308642" G="0.00308642" T="0.00308642"/>
      <pos A="0.00308642" C="0.00308642" G="0.990741" T="0.00308642"/>
      <pos A="0.496914" C="0.496914" G="0.00308642" T="0.00308642"/>
      <pos A="0.496914" C="0.00308642" G="0.496914" T="0.00308642"/>
      <pos A="0.990741" C="0.00308642" G="0.00308642" T="0.00308642"/>
      <pos A="0.00308642" C="0.00308642" G="0.496914" T="0.496914"/>
      <pos A="0.00308642" C="0.496914" G="0.496914" T="0.00308642"/>
      <pos A="0.00308642" C="0.496914" G="0.496914" T="0.00308642"/>
      <pos A="0.990741" C="0.00308642" G="0.00308642" T="0.00308642"/>
      <pos A="0.00308642" C="0.496914" G="0.496914" T="0.00308642"/>
      <pos A="0.496914" C="0.496914" G="0.00308642" T="0.00308642"/>
      <pos A="0.496914" C="0.00308642" G="0.496914" T="0.00308642"/>
      <pos A="0.00308642" C="0.00308642" G="0.496914" T="0.496914"/>
      <pos A="0.00308642" C="0.00308642" G="0.990741" T="0.00308642"/>
      <pos A="0.496914" C="0.00308642" G="0.496914" T="0.00308642"/>
      <pos A="0.00308642" C="0.496914" G="0.496914" T="0.00308642"/>
      <pos A="0.00308642" C="0.496914" G="0.00308642" T="0.496914"/>
      <pos A="0.00308642" C="0.496914" G="0.496914" T="0.00308642"/>
      <pos A="0.00308642" C="0.00308642" G="0.00308642" T="0.990741"/>
      <pos A="0.00308642" C="0.00308642" G="0.990741" T="0.00308642"/>
      <pos A="0.496914" C="0.00308642" G="0.00308642" T="0.496914"/>
      <pos A="0.00308642" C="0.00308642" G="0.990741" T="0.00308642"/>
      <pos A="0.496914" C="0.00308642" G="0.00308642" T="0.496914"/>
      <pos A="0.00308642" C="0.496914" G="0.496914" T="0.00308642"/>
      <pos A="0.496914" C="0.00308642" G="0.496914" T="0.00308642"/>
      <pos A="0.00308642" C="0.00308642" G="0.00308642" T="0.990741"/>
      <pos A="0.496914" C="0.00308642" G="0.00308642" T="0.496914"/>
      <pos A="0.00308642" C="0.00308642" G="0.496914" T="0.496914"/>
      <pos A="0.00308642" C="0.496914" G="0.00308642" T="0.496914"/>
      <pos A="0.990741" C="0.00308642" G="0.00308642" T="0.00308642"/>
    </motif>
    <motif db="0" id="M42" alt="O42" length="40" nsites="8" evalue="1.3e-003">
      <pos A="0.171596" C="0.176277" G="0.340106" T="0.312021"/>
      <pos A="0.288617" C="0.391595" G="0.110746" T="0.209043"/>
      <pos A="0.344787" C="0.157554" G="0.190319" T="0.30734"/>
      <pos A="0.30266" C="0.283936" G="0.157554" T="0.255851"/>
      <pos A="0.162234" C="0.279255" G="0.330745" T="0.227766"/>
      <pos A="0.41968" C="0.213723" G="0.162234" T="0.204361"/>
      <pos A="0.30266" C="0.0920217" G="0.129469" T="0.47585"/>
      <pos A="0.255851" C="0.297978" G="0.213723" T="0.232446"/>
      <pos A="0.190319" C="0.180958" G="0.157554" T="0.471169"/>
      <pos A="0.293298" C="0.25117" G="0.204361" T="0.25117"/>
      <pos A="0.326063" C="0.199681" G="0.195" T="0.279255"/>
      <pos A="0.180958" C="0.354148" G="0.204361" T="0.260532"/>
      <pos A="0.321383" C="0.288617" G="0.152873" T="0.237128"/>
      <pos A="0.36351" C="0.227766" G="0.171596" T="0.237128"/>
      <pos A="0.218404" C="0.30266" G="0.312021" T="0.166916"/>
      <pos A="0.106064" C="0.199681" G="0.382233" T="0.312021"/>
      <pos A="0.227766" C="0.223085" G="0.157554" T="0.391595"/>
      <pos A="0.283936" C="0.213723" G="0.283936" T="0.218404"/>
      <pos A="0.316702" C="0.279255" G="0.241808" T="0.162234"/>
      <pos A="0.218404" C="0.396276" G="0.312021" T="0.0732988"/>
      <pos A="0.30734" C="0.213723" G="0.171596" T="0.30734"/>
      <pos A="0.185639" C="0.190319" G="0.176277" T="0.447765"/>
      <pos A="0.312021" C="0.204361" G="0.195" T="0.288617"/>
      <pos A="0.297978" C="0.171596" G="0.195" T="0.335425"/>
      <pos A="0.134149" C="0.190319" G="0.316702" T="0.35883"/>
      <pos A="0.503935" C="0.110746" G="0.157554" T="0.227766"/>
      <pos A="0.213723" C="0.372872" G="0.176277" T="0.237128"/>
      <pos A="0.405638" C="0.157554" G="0.241808" T="0.195"/>
      <pos A="0.227766" C="0.260532" G="0.171596" T="0.340106"/>
      <pos A="0.30734" C="0.180958" G="0.199681" T="0.312021"/>
      <pos A="0.274575" C="0.162234" G="0.265213" T="0.297978"/>
      <pos A="0.260532" C="0.143511" G="0.195" T="0.400957"/>
      <pos A="0.218404" C="0.297978" G="0.35883" T="0.124788"/>
      <pos A="0.274575" C="0.218404" G="0.195" T="0.312021"/>
      <pos A="0.185639" C="0.232446" G="0.162234" T="0.41968"/>
      <pos A="0.162234" C="0.283936" G="0.30266" T="0.25117"/>
      <pos A="0.209043" C="0.195" G="0.297978" T="0.297978"/>
      <pos A="0.283936" C="0.232446" G="0.218404" T="0.265213"/>
      <pos A="0.433722" C="0.227766" G="0.195" T="0.143511"/>
      <pos A="0.297978" C="0.185639" G="0.157554" T="0.35883"/>
    </motif>
    <motif db="0" id="M43" alt="O43" length="40" nsites="8" evalue="1.3e-003">
      <pos A="0.990741" C="0.00308642" G="0.00308642" T="0.00308642"/>
      <pos A="0.496914" C="0.25" G="0.25" T="0.00308642"/>
      <pos A="0.00308642" C="0.25" G="0.496914" T="0.25"/>
      <pos A="0.496914" C="0.25" G="0.00308642" T="0.25"/>
      <pos A="0.00308642" C="0.00308642" G="0.00308642" T="0.990741"/>
      <pos A="0.00308642" C="0.496914" G="0.496914" T="0.00308642"/>
      <pos A="0.496914" C="0.496914" G="0.00308642" T="0.00308642"/>
      <pos A="0.00308642" C="0.496914" G="0.00308642" T="0.496914"/>
      <pos A="0.00308642" C="0.25" G="0.00308642" T="0.743827"/>
      <pos A="0.00308642" C="0.25" G="0.00308642" T="0.743827"/>
      <pos A="0.00308642" C="0.25" G="0.00308642" T="0.743827"/>
      <pos A="0.25" C="0.25" G="0.496914" T="0.00308642"/>
      <pos A="0.496914" C="0.00308642" G="0.496914" T="0.00308642"/>
      <pos A="0.496914" C="0.00308642" G="0.496914" T="0.00308642"/>
      <pos A="0.25" C="0.496914" G="0.25" T="0.00308642"/>
      <pos A="0.25" C="0.00308642" G="0.25" T="0.496914"/>
      <pos A="0.00308642" C="0.00308642" G="0.496914" T="0.496914"/>
      <pos A="0.00308642" C="0.496914" G="0.00308642" T="0.496914"/>
      <pos A="0.25" C="0.00308642" G="0.00308642" T="0.743827"/>
      <pos A="0.00308642" C="0.743827" G="0.00308642" T="0.25"/>
      <pos A="0.25" C="0.25" G="0.00308642" T="0.496914"/>
      <pos A="0.25" C="0.25" G="0.25" T="0.25"/>
      <pos A="0.743827" C="0.00308642" G="0.25" T="0.00308642"/>
      <pos A="0.743827" C="0.00308642" G="0.25" T="0.00308642"/>
      <pos A="0.00308642" C="0.496914" G="0.25" T="0.25"/>
      <pos A="0.25" C="0.00308642" G="0.00308642" T="0.743827"/>
      <pos A="0.00308642" C="0.496914" G="0.25" T="0.25"/>
      <pos A="0.743827" C="0.25" G="0.00308642" T="0.00308642"/>
      <pos A="0.00308642" C="0.496914" G="0.25" T="0.25"/>
      <pos A="0.25" C="0.25" G="0.25" T="0.25"/>
      <pos A="0.25" C="0.496914" G="0.00308642" T="0.25"/>
      <pos A="0.496914" C="0.00308642" G="0.25" T="0.25"/>
      <pos A="0.00308642" C="0.25" G="0.25" T="0.496914"/>
      <pos A="0.00308642" C="0.496914" G="0.25" T="0.25"/>
      <pos A="0.496914" C="0.25" G="0.00308642" T="0.25"/>
      <pos A="0.25" C="0.00308642" G="0.25" T="0.496914"/>
      <pos A="0.25" C="0.00308642" G="0.743827" T="0.00308642"/>
      <pos A="0.25" C="0.00308642" G="0.743827" T="0.00308642"/>
      <pos A="0.743827" C="0.00308642" G="0.25" T="0.00308642"/>
      <pos A="0.25" C="0.496914" G="0.00308642" T="0.25"/>
    </motif>
    <motif db="0" id="M44" alt="O44" length="40" nsites="8" evalue="1.3e-003">
      <pos A="0.241808" C="0.321383" G="0.143511" T="0.293298"/>
      <pos A="0.227766" C="0.410318" G="0.209043" T="0.152873"/>
      <pos A="0.129469" C="0.0920217" G="0.330745" T="0.447765"/>
      <pos A="0.288617" C="0.157554" G="0.232446" T="0.321383"/>
      <pos A="0.35883" C="0.171596" G="0.241808" T="0.227766"/>
      <pos A="0.204361" C="0.246489" G="0.330745" T="0.218404"/>
      <pos A="0.279255" C="0.316702" G="0.0639368" T="0.340106"/>
      <pos A="0.180958" C="0.232446" G="0.246489" T="0.340106"/>
      <pos A="0.349468" C="0.223085" G="0.143511" T="0.283936"/>
      <pos A="0.255851" C="0.237128" G="0.255851" T="0.25117"/>
      <pos A="0.237128" C="0.255851" G="0.255851" T="0.25117"/>
      <pos A="0.241808" C="0.166916" G="0.227766" T="0.36351"/>
      <pos A="0.279255" C="0.209043" G="0.297978" T="0.213723"/>
      <pos A="0.349468" C="0.180958" G="0.241808" T="0.227766"/>
      <pos A="0.180958" C="0.171596" G="0.30734" T="0.340106"/>
      <pos A="0.382233" C="0.255851" G="0.171596" T="0.190319"/>
      <pos A="0.330745" C="0.368191" G="0.162234" T="0.138831"/>
      <pos A="0.35883" C="0.269893" G="0.180958" T="0.190319"/>
      <pos A="0.269893" C="0.288617" G="0.223085" T="0.218404"/>
      <pos A="0.321383" C="0.204361" G="0.124788" T="0.349468"/>
      <pos A="0.269893" C="0.157554" G="0.195" T="0.377553"/>
      <pos A="0.232446" C="0.237128" G="0.199681" T="0.330745"/>
      <pos A="0.209043" C="0.171596" G="0.223085" T="0.396276"/>
      <pos A="0.213723" C="0.30266" G="0.143511" T="0.340106"/>
      <pos A="0.321383" C="0.115426" G="0.134149" T="0.429042"/>
      <pos A="0.223085" C="0.260532" G="0.312021" T="0.204361"/>
      <pos A="0.129469" C="0.213723" G="0.30266" T="0.354148"/>
      <pos A="0.25117" C="0.148192" G="0.349468" T="0.25117"/>
      <pos A="0.452445" C="0.209043" G="0.293298" T="0.0452138"/>
      <pos A="0.204361" C="0.312021" G="0.185639" T="0.297978"/>
      <pos A="0.209043" C="0.190319" G="0.246489" T="0.354148"/>
      <pos A="0.344787" C="0.185639" G="0.115426" T="0.354148"/>
      <pos A="0.115426" C="0.354148" G="0.190319" T="0.340106"/>
      <pos A="0.316702" C="0.199681" G="0.269893" T="0.213723"/>
      <pos A="0.410318" C="0.180958" G="0.218404" T="0.190319"/>
      <pos A="0.344787" C="0.138831" G="0.260532" T="0.255851"/>
      <pos A="0.218404" C="0.400957" G="0.265213" T="0.115426"/>
      <pos A="0.382233" C="0.138831" G="0.152873" T="0.326063"/>
      <pos A="0.157554" C="0.326063" G="0.279255" T="0.237128"/>
      <pos A="0.30266" C="0.25117" G="0.190319" T="0.255851"/>
    </motif>
    <motif db="0" id="M46" alt="O46" length="40" nsites="8" evalue="1.3e-003">
      <pos A="0.252352" C="0.285273" G="0.148883" T="0.313492"/>
      <pos A="0.177101" C="0.304086" G="0.210024" T="0.308789"/>
      <pos A="0.111258" C="0.228836" G="0.228836" T="0.43107"/>
      <pos A="0.322899" C="0.261758" G="0.200617" T="0.214727"/>
      <pos A="0.29468" C="0.289976" G="0.21943" T="0.195914"/>
      <pos A="0.463992" C="0.200617" G="0.322899" T="0.0124928"/>
      <pos A="0.454586" C="0.134773" G="0.271164" T="0.139477"/>
      <pos A="0.257055" C="0.158289" G="0.233539" T="0.351117"/>
      <pos A="0.210024" C="0.167696" G="0.402851" T="0.21943"/>
      <pos A="0.153586" C="0.261758" G="0.299383" T="0.285273"/>
      <pos A="0.379335" C="0.247648" G="0.200617" T="0.172399"/>
      <pos A="0.247648" C="0.374632" G="0.115961" T="0.261758"/>
      <pos A="0.101852" C="0.402851" G="0.318196" T="0.177101"/>
      <pos A="0.271164" C="0.172399" G="0.214727" T="0.341711"/>
      <pos A="0.299383" C="0.20532" G="0.134773" T="0.360523"/>
      <pos A="0.337007" C="0.200617" G="0.238242" T="0.224133"/>
      <pos A="0.238242" C="0.271164" G="0.148883" T="0.341711"/>
      <pos A="0.238242" C="0.172399" G="0.242945" T="0.346414"/>
      <pos A="0.337007" C="0.285273" G="0.0971486" T="0.28057"/>
      <pos A="0.271164" C="0.181804" G="0.195914" T="0.351117"/>
      <pos A="0.304086" C="0.195914" G="0.172399" T="0.327601"/>
      <pos A="0.139477" C="0.210024" G="0.289976" T="0.360523"/>
      <pos A="0.313492" C="0.21943" G="0.304086" T="0.162993"/>
      <pos A="0.337007" C="0.21943" G="0.20532" T="0.238242"/>
      <pos A="0.195914" C="0.285273" G="0.261758" T="0.257055"/>
      <pos A="0.351117" C="0.224133" G="0.115961" T="0.308789"/>
      <pos A="0.20532" C="0.224133" G="0.186508" T="0.384039"/>
      <pos A="0.304086" C="0.322899" G="0.134773" T="0.238242"/>
      <pos A="0.134773" C="0.289976" G="0.29468" T="0.28057"/>
      <pos A="0.337007" C="0.101852" G="0.247648" T="0.313492"/>
      <pos A="0.285273" C="0.304086" G="0.224133" T="0.186508"/>
      <pos A="0.468695" C="0.115961" G="0.139477" T="0.275867"/>
      <pos A="0.346414" C="0.257055" G="0.172399" T="0.224133"/>
      <pos A="0.228836" C="0.148883" G="0.43107" T="0.191211"/>
      <pos A="0.172399" C="0.322899" G="0.285273" T="0.21943"/>
      <pos A="0.379335" C="0.167696" G="0.0689304" T="0.384039"/>
      <pos A="0.158289" C="0.181804" G="0.318196" T="0.341711"/>
      <pos A="0.257055" C="0.210024" G="0.210024" T="0.322899"/>
      <pos A="0.327601" C="0.285273" G="0.228836" T="0.158289"/>
      <pos A="0.374632" C="0.172399" G="0.21943" T="0.233539"/>
    </motif>
    <motif db="0" id="M47" alt="O47" length="40" nsites="8" evalue="1.3e-003">
      <pos A="0.30698" C="0.155033" G="0.458926" T="0.0790598"/>
      <pos A="0.458926" C="0.0790598" G="0.30698" T="0.155033"/>
      <pos A="0.231006" C="0.0790598" G="0.458926" T="0.231006"/>
      <pos A="0.00308642" C="0.30698" G="0.534901" T="0.155033"/>
      <pos A="0.0790598" C="0.231006" G="0.382953" T="0.30698"/>
      <pos A="0.155033" C="0.686847" G="0.0790598" T="0.0790598"/>
      <pos A="0.382953" C="0.231006" G="0.30698" T="0.0790598"/>
      <pos A="0.00308642" C="0.155033" G="0.382953" T="0.458926"/>
      <pos A="0.231006" C="0.0790598" G="0.30698" T="0.382953"/>
      <pos A="0.00308642" C="0.155033" G="0.838794" T="0.00308642"/>
      <pos A="0.382953" C="0.155033" G="0.30698" T="0.155033"/>
      <pos A="0.0790598" C="0.382953" G="0.30698" T="0.231006"/>
      <pos A="0.30698" C="0.155033" G="0.231006" T="0.30698"/>
      <pos A="0.382953" C="0.231006" G="0.231006" T="0.155033"/>
      <pos A="0.231006" C="0.155033" G="0.534901" T="0.0790598"/>
      <pos A="0.458926" C="0.534901" G="0.00308642" T="0.00308642"/>
      <pos A="0.0790598" C="0.0790598" G="0.0790598" T="0.762821"/>
      <pos A="0.382953" C="0.30698" G="0.30698" T="0.00308642"/>
      <pos A="0.382953" C="0.30698" G="0.155033" T="0.155033"/>
      <pos A="0.155033" C="0.0790598" G="0.30698" T="0.458926"/>
      <pos A="0.231006" C="0.30698" G="0.231006" T="0.231006"/>
      <pos A="0.155033" C="0.0790598" G="0.155033" T="0.610874"/>
      <pos A="0.00308642" C="0.458926" G="0.382953" T="0.155033"/>
      <pos A="0.0790598" C="0.0790598" G="0.30698" T="0.534901"/>
      <pos A="0.155033" C="0.30698" G="0.458926" T="0.0790598"/>
      <pos A="0.382953" C="0.382953" G="0.0790598" T="0.155033"/>
      <pos A="0.382953" C="0.534901" G="0.00308642" T="0.0790598"/>
      <pos A="0.231006" C="0.0790598" G="0.155033" T="0.534901"/>
      <pos A="0.0790598" C="0.231006" G="0.155033" T="0.534901"/>
      <pos A="0.00308642" C="0.382953" G="0.155033" T="0.458926"/>
      <pos A="0.0790598" C="0.382953" G="0.155033" T="0.382953"/>
      <pos A="0.30698" C="0.0790598" G="0.458926" T="0.155033"/>
      <pos A="0.0790598" C="0.458926" G="0.382953" T="0.0790598"/>
      <pos A="0.155033" C="0.155033" G="0.534901" T="0.155033"/>
      <pos A="0.382953" C="0.231006" G="0.155033" T="0.231006"/>
      <pos A="0.00308642" C="0.382953" G="0.30698" T="0.30698"/>
      <pos A="0.382953" C="0.155033" G="0.0790598" T="0.382953"/>
      <pos A="0.155033" C="0.0790598" G="0.231006" T="0.534901"/>
      <pos A="0.382953" C="0.00308642" G="0.30698" T="0.30698"/>
      <pos A="0.00308642" C="0.458926" G="0.0790598" T="0.458926"/>
    </motif>
    <motif db="0" id="M48" alt="O48" length="40" nsites="8" evalue="1.3e-003">
      <pos A="0.452445" C="0.223085" G="0.195" T="0.129469"/>
      <pos A="0.171596" C="0.204361" G="0.30266" T="0.321383"/>
      <pos A="0.288617" C="0.180958" G="0.349468" T="0.180958"/>
      <pos A="0.213723" C="0.232446" G="0.218404" T="0.335425"/>
      <pos A="0.199681" C="0.227766" G="0.330745" T="0.241808"/>
      <pos A="0.368191" C="0.227766" G="0.124788" T="0.279255"/>
      <pos A="0.227766" C="0.120107" G="0.0732988" T="0.578828"/>
      <pos A="0.340106" C="0.213723" G="0.162234" T="0.283936"/>
      <pos A="0.195" C="0.190319" G="0.36351" T="0.25117"/>
      <pos A="0.166916" C="0.35883" G="0.138831" T="0.335425"/>
      <pos A="0.391595" C="0.25117" G="0.0826607" T="0.274575"/>
      <pos A="0.25117" C="0.166916" G="0.326063" T="0.255851"/>
      <pos A="0.25117" C="0.246489" G="0.279255" T="0.223085"/>
      <pos A="0.204361" C="0.176277" G="0.25117" T="0.368191"/>
      <pos A="0.382233" C="0.227766" G="0.115426" T="0.274575"/>
      <pos A="0.274575" C="0.330745" G="0.152873" T="0.241808"/>
      <pos A="0.433722" C="0.152873" G="0.246489" T="0.166916"/>
      <pos A="0.30734" C="0.265213" G="0.260532" T="0.166916"/>
      <pos A="0.260532" C="0.274575" G="0.176277" T="0.288617"/>
      <pos A="0.265213" C="0.204361" G="0.321383" T="0.209043"/>
      <pos A="0.209043" C="0.30266" G="0.185639" T="0.30266"/>
      <pos A="0.288617" C="0.316702" G="0.209043" T="0.185639"/>
      <pos A="0.288617" C="0.195" G="0.148192" T="0.368191"/>
      <pos A="0.176277" C="0.199681" G="0.42436" T="0.199681"/>
      <pos A="0.25117" C="0.269893" G="0.138831" T="0.340106"/>
      <pos A="0.185639" C="0.199681" G="0.209043" T="0.405638"/>
      <pos A="0.265213" C="0.227766" G="0.260532" T="0.246489"/>
      <pos A="0.274575" C="0.255851" G="0.199681" T="0.269893"/>
      <pos A="0.162234" C="0.391595" G="0.265213" T="0.180958"/>
      <pos A="0.288617" C="0.134149" G="0.218404" T="0.35883"/>
      <pos A="0.138831" C="0.260532" G="0.227766" T="0.372872"/>
      <pos A="0.283936" C="0.157554" G="0.246489" T="0.312021"/>
      <pos A="0.330745" C="0.106064" G="0.232446" T="0.330745"/>
      <pos A="0.190319" C="0.0873412" G="0.283936" T="0.438403"/>
      <pos A="0.30734" C="0.265213" G="0.25117" T="0.176277"/>
      <pos A="0.396276" C="0.129469" G="0.0967032" T="0.377553"/>
      <pos A="0.312021" C="0.293298" G="0.227766" T="0.166916"/>
      <pos A="0.293298" C="0.349468" G="0.209043" T="0.148192"/>
      <pos A="0.377553" C="0.185639" G="0.190319" T="0.246489"/>
      <pos A="0.195" C="0.209043" G="0.185639" T="0.410318"/>
    </motif>
    <motif db="0" id="M49" alt="O49" length="40" nsites="8" evalue="1.3e-003">
      <pos A="0.344787" C="0.166916" G="0.288617" T="0.199681"/>
      <pos A="0.452445" C="0.316702" G="0.124788" T="0.106064"/>
      <pos A="0.288617" C="0.260532" G="0.326063" T="0.124788"/>
      <pos A="0.35883" C="0.162234" G="0.255851" T="0.223085"/>
      <pos A="0.180958" C="0.227766" G="0.171596" T="0.41968"/>
      <pos A="0.120107" C="0.30266" G="0.237128" T="0.340106"/>
      <pos A="0.288617" C="0.316702" G="0.171596" T="0.223085"/>
      <pos A="0.372872" C="0.36351" G="0.0779793" T="0.185639"/>
      <pos A="0.316702" C="0.232446" G="0.185639" T="0.265213"/>
      <pos A="0.349468" C="0.30734" G="0.0826607" T="0.260532"/>
      <pos A="0.148192" C="0.190319" G="0.269893" T="0.391595"/>
      <pos A="0.269893" C="0.218404" G="0.255851" T="0.255851"/>
      <pos A="0.410318" C="0.120107" G="0.110746" T="0.35883"/>
      <pos A="0.171596" C="0.124788" G="0.344787" T="0.35883"/>
      <pos A="0.283936" C="0.246489" G="0.265213" T="0.204361"/>
      <pos A="0.157554" C="0.279255" G="0.209043" T="0.354148"/>
      <pos A="0.138831" C="0.180958" G="0.199681" T="0.48053"/>
      <pos A="0.213723" C="0.265213" G="0.269893" T="0.25117"/>
      <pos A="0.283936" C="0.372872" G="0.162234" T="0.180958"/>
      <pos A="0.185639" C="0.185639" G="0.260532" T="0.368191"/>
      <pos A="0.269893" C="0.176277" G="0.246489" T="0.30734"/>
      <pos A="0.283936" C="0.204361" G="0.237128" T="0.274575"/>
      <pos A="0.297978" C="0.166916" G="0.227766" T="0.30734"/>
      <pos A="0.25117" C="0.162234" G="0.279255" T="0.30734"/>
      <pos A="0.255851" C="0.148192" G="0.354148" T="0.241808"/>
      <pos A="0.527339" C="0.166916" G="0.138831" T="0.166916"/>
      <pos A="0.354148" C="0.288617" G="0.30266" T="0.0545758"/>
      <pos A="0.344787" C="0.30266" G="0.157554" T="0.195"/>
      <pos A="0.227766" C="0.204361" G="0.190319" T="0.377553"/>
      <pos A="0.297978" C="0.185639" G="0.246489" T="0.269893"/>
      <pos A="0.152873" C="0.260532" G="0.237128" T="0.349468"/>
      <pos A="0.274575" C="0.157554" G="0.269893" T="0.297978"/>
      <pos A="0.223085" C="0.209043" G="0.209043" T="0.35883"/>
      <pos A="0.288617" C="0.36351" G="0.195" T="0.152873"/>
      <pos A="0.340106" C="0.185639" G="0.213723" T="0.260532"/>
      <pos A="0.171596" C="0.265213" G="0.218404" T="0.344787"/>
      <pos A="0.321383" C="0.246489" G="0.148192" T="0.283936"/>
      <pos A="0.218404" C="0.283936" G="0.129469" T="0.368191"/>
      <pos A="0.176277" C="0.171596" G="0.368191" T="0.283936"/>
      <pos A="0.396276" C="0.274575" G="0.110746" T="0.218404"/>
    </motif>
    <motif db="0" id="M5" alt="O5" length="40" nsites="8" evalue="1.3e-003">
      <pos A="0.265213" C="0.415" G="0.162234" T="0.157554"/>
      <pos A="0.241808" C="0.30266" G="0.124788" T="0.330745"/>
      <pos A="0.293298" C="0.166916" G="0.25117" T="0.288617"/>
      <pos A="0.316702" C="0.106064" G="0.204361" T="0.372872"/>
      <pos A="0.195" C="0.283936" G="0.152873" T="0.368191"/>
      <pos A="0.274575" C="0.368191" G="0.101384" T="0.255851"/>
      <pos A="0.405638" C="0.195" G="0.213723" T="0.185639"/>
      <pos A="0.171596" C="0.171596" G="0.368191" T="0.288617"/>
      <pos A="0.148192" C="0.288617" G="0.213723" T="0.349468"/>
      <pos A="0.391595" C="0.265213" G="0.223085" T="0.120107"/>
      <pos A="0.265213" C="0.199681" G="0.293298" T="0.241808"/>
      <pos A="0.241808" C="0.227766" G="0.260532" T="0.269893"/>
      <pos A="0.269893" C="0.199681" G="0.246489" T="0.283936"/>
      <pos A="0.204361" C="0.237128" G="0.232446" T="0.326063"/>
      <pos A="0.297978" C="0.209043" G="0.223085" T="0.269893"/>
      <pos A="0.274575" C="0.30734" G="0.223085" T="0.195"/>
      <pos A="0.279255" C="0.199681" G="0.227766" T="0.293298"/>
      <pos A="0.166916" C="0.396276" G="0.274575" T="0.162234"/>
      <pos A="0.340106" C="0.246489" G="0.176277" T="0.237128"/>
      <pos A="0.326063" C="0.185639" G="0.241808" T="0.246489"/>
      <pos A="0.223085" C="0.30734" G="0.288617" T="0.180958"/>
      <pos A="0.321383" C="0.218404" G="0.157554" T="0.30266"/>
      <pos A="0.297978" C="0.274575" G="0.265213" T="0.162234"/>
      <pos A="0.241808" C="0.143511" G="0.190319" T="0.42436"/>
      <pos A="0.255851" C="0.0686183" G="0.312021" T="0.36351"/>
      <pos A="0.274575" C="0.190319" G="0.180958" T="0.354148"/>
      <pos A="0.330745" C="0.344787" G="0.143511" T="0.180958"/>
      <pos A="0.237128" C="0.223085" G="0.0920217" T="0.447765"/>
      <pos A="0.171596" C="0.265213" G="0.209043" T="0.354148"/>
      <pos A="0.326063" C="0.288617" G="0.143511" T="0.241808"/>
      <pos A="0.185639" C="0.134149" G="0.180958" T="0.499254"/>
      <pos A="0.260532" C="0.134149" G="0.297978" T="0.30734"/>
      <pos A="0.386915" C="0.152873" G="0.274575" T="0.185639"/>
      <pos A="0.190319" C="0.372872" G="0.283936" T="0.152873"/>
      <pos A="0.312021" C="0.232446" G="0.237128" T="0.218404"/>
      <pos A="0.260532" C="0.260532" G="0.0873412" T="0.391595"/>
      <pos A="0.354148" C="0.209043" G="0.204361" T="0.232446"/>
      <pos A="0.180958" C="0.260532" G="0.321383" T="0.237128"/>
      <pos A="0.41968" C="0.195" G="0.124788" T="0.260532"/>
      <pos A="0.190319" C="0.190319" G="0.316702" T="0.30266"/>
    </motif>
    <motif db="0" id="M50" alt="O50" length="40" nsites="8" evalue="1.3e-003">
      <pos A="0.391595" C="0.213723" G="0.283936" T="0.110746"/>
      <pos A="0.340106" C="0.232446" G="0.110746" T="0.316702"/>
      <pos A="0.227766" C="0.241808" G="0.246489" T="0.283936"/>
      <pos A="0.195" C="0.265213" G="0.237128" T="0.30266"/>
      <pos A="0.335425" C="0.166916" G="0.166916" T="0.330745"/>
      <pos A="0.297978" C="0.30266" G="0.227766" T="0.171596"/>
      <pos A="0.283936" C="0.218404" G="0.340106" T="0.157554"/>
      <pos A="0.293298" C="0.293298" G="0.204361" T="0.209043"/>
      <pos A="0.283936" C="0.143511" G="0.176277" T="0.396276"/>
      <pos A="0.438403" C="0.260532" G="0.162234" T="0.138831"/>
      <pos A="0.176277" C="0.246489" G="0.199681" T="0.377553"/>
      <pos A="0.260532" C="0.213723" G="0.0967032" T="0.429042"/>
      <pos A="0.326063" C="0.241808" G="0.241808" T="0.190319"/>
      <pos A="0.162234" C="0.260532" G="0.227766" T="0.349468"/>
      <pos A="0.213723" C="0.279255" G="0.213723" T="0.293298"/>
      <pos A="0.223085" C="0.30734" G="0.279255" T="0.190319"/>
      <pos A="0.255851" C="0.106064" G="0.312021" T="0.326063"/>
      <pos A="0.171596" C="0.30266" G="0.195" T="0.330745"/>
      <pos A="0.227766" C="0.204361" G="0.204361" T="0.36351"/>
      <pos A="0.316702" C="0.260532" G="0.0967032" T="0.326063"/>
      <pos A="0.30734" C="0.101384" G="0.255851" T="0.335425"/>
      <pos A="0.209043" C="0.199681" G="0.400957" T="0.190319"/>
      <pos A="0.354148" C="0.223085" G="0.148192" T="0.274575"/>
      <pos A="0.503935" C="0.0498943" G="0.274575" T="0.171596"/>
      <pos A="0.232446" C="0.35883" G="0.190319" T="0.218404"/>
      <pos A="0.274575" C="0.25117" G="0.115426" T="0.35883"/>
      <pos A="0.199681" C="0.349468" G="0.180958" T="0.269893"/>
      <pos A="0.218404" C="0.195" G="0.25117" T="0.335425"/>
      <pos A="0.321383" C="0.265213" G="0.143511" T="0.269893"/>
      <pos A="0.312021" C="0.185639" G="0.260532" T="0.241808"/>
      <pos A="0.195" C="0.293298" G="0.321383" T="0.190319"/>
      <pos A="0.227766" C="0.377553" G="0.115426" T="0.279255"/>
      <pos A="0.180958" C="0.297978" G="0.190319" T="0.330745"/>
      <pos A="0.372872" C="0.110746" G="0.368191" T="0.148192"/>
      <pos A="0.255851" C="0.232446" G="0.279255" T="0.232446"/>
      <pos A="0.185639" C="0.209043" G="0.386915" T="0.218404"/>
      <pos A="0.326063" C="0.246489" G="0.166916" T="0.260532"/>
      <pos A="0.162234" C="0.279255" G="0.204361" T="0.354148"/>
      <pos A="0.312021" C="0.157554" G="0.143511" T="0.386915"/>
      <pos A="0.162234" C="0.115426" G="0.204361" T="0.517977"/>
    </motif>
    <motif db="0" id="M52" alt="O52" length="40" nsites="8" evalue="1.3e-003">
      <pos A="0.00308642" C="0.332304" G="0.332304" T="0.332304"/>
      <pos A="0.661523" C="0.00308642" G="0.332304" T="0.00308642"/>
      <pos A="0.00308642" C="0.332304" G="0.00308642" T="0.661523"/>
      <pos A="0.00308642" C="0.332304" G="0.00308642" T="0.661523"/>
      <pos A="0.00308642" C="0.00308642" G="0.332304" T="0.661523"/>
      <pos A="0.332304" C="0.00308642" G="0.332304" T="0.332304"/>
      <pos A="0.00308642" C="0.332304" G="0.661523" T="0.00308642"/>
      <pos A="0.661523" C="0.332304" G="0.00308642" T="0.00308642"/>
      <pos A="0.661523" C="0.00308642" G="0.00308642" T="0.332304"/>
      <pos A="0.661523" C="0.00308642" G="0.332304" T="0.00308642"/>
      <pos A="0.00308642" C="0.332304" G="0.332304" T="0.332304"/>
      <pos A="0.00308642" C="0.332304" G="0.332304" T="0.332304"/>
      <pos A="0.332304" C="0.00308642" G="0.332304" T="0.332304"/>
      <pos A="0.661523" C="0.00308642" G="0.332304" T="0.00308642"/>
      <pos A="0.00308642" C="0.332304" G="0.661523" T="0.00308642"/>
      <pos A="0.332304" C="0.332304" G="0.332304" T="0.00308642"/>
      <pos A="0.00308642" C="0.00308642" G="0.332304" T="0.661523"/>
      <pos A="0.00308642" C="0.332304" G="0.00308642" T="0.661523"/>
      <pos A="0.00308642" C="0.332304" G="0.00308642" T="0.661523"/>
      <pos A="0.332304" C="0.00308642" G="0.332304" T="0.332304"/>
      <pos A="0.332304" C="0.00308642" G="0.332304" T="0.332304"/>
      <pos A="0.332304" C="0.00308642" G="0.332304" T="0.332304"/>
      <pos A="0.00308642" C="0.00308642" G="0.332304" T="0.661523"/>
      <pos A="0.00308642" C="0.00308642" G="0.661523" T="0.332304"/>
      <pos A="0.661523" C="0.00308642" G="0.332304" T="0.00308642"/>
      <pos A="0.332304" C="0.00308642" G="0.332304" T="0.332304"/>
      <pos A="0.332304" C="0.00308642" G="0.332304" T="0.332304"/>
      <pos A="0.332304" C="0.661523" G="0.00308642" T="0.00308642"/>
      <pos A="0.00308642" C="0.00308642" G="0.00308642" T="0.990741"/>
      <pos A="0.332304" C="0.332304" G="0.00308642" T="0.332304"/>
      <pos A="0.332304" C="0.00308642" G="0.332304" T="0.332304"/>
      <pos A="0.332304" C="0.00308642" G="0.332304" T="0.332304"/>
      <pos A="0.332304" C="0.661523" G="0.00308642" T="0.00308642"/>
      <pos A="0.661523" C="0.00308642" G="0.00308642" T="0.332304"/>
      <pos A="0.661523" C="0.00308642" G="0.332304" T="0.00308642"/>
      <pos A="0.332304" C="0.00308642" G="0.332304" T="0.332304"/>
      <pos A="0.661523" C="0.00308642" G="0.00308642" T="0.332304"/>
      <pos A="0.661523" C="0.00308642" G="0.332304" T="0.00308642"/>
      <pos A="0.00308642" C="0.00308642" G="0.332304" T="0.661523"/>
      <pos A="0.00308642" C="0.332304" G="0.661523" T="0.00308642"/>
    </motif>
    <motif db="0" id="M53" alt="O53" length="40" nsites="8" evalue="1.3e-003">
      <pos A="0.124788" C="0.223085" G="0.237128" T="0.415"/>
      <pos A="0.265213" C="0.190319" G="0.25117" T="0.293298"/>
      <pos A="0.321383" C="0.138831" G="0.274575" T="0.265213"/>
      <pos A="0.162234" C="0.316702" G="0.241808" T="0.279255"/>
      <pos A="0.255851" C="0.312021" G="0.204361" T="0.227766"/>
      <pos A="0.157554" C="0.312021" G="0.199681" T="0.330745"/>
      <pos A="0.330745" C="0.260532" G="0.115426" T="0.293298"/>
      <pos A="0.129469" C="0.316702" G="0.297978" T="0.255851"/>
      <pos A="0.213723" C="0.0732988" G="0.36351" T="0.349468"/>
      <pos A="0.265213" C="0.223085" G="0.274575" T="0.237128"/>
      <pos A="0.438403" C="0.209043" G="0.265213" T="0.0873412"/>
      <pos A="0.42436" C="0.213723" G="0.180958" T="0.180958"/>
      <pos A="0.293298" C="0.279255" G="0.180958" T="0.246489"/>
      <pos A="0.279255" C="0.218404" G="0.138831" T="0.36351"/>
      <pos A="0.316702" C="0.213723" G="0.405638" T="0.0639368"/>
      <pos A="0.377553" C="0.195" G="0.157554" T="0.269893"/>
      <pos A="0.25117" C="0.204361" G="0.209043" T="0.335425"/>
      <pos A="0.190319" C="0.312021" G="0.0686183" T="0.429042"/>
      <pos A="0.223085" C="0.241808" G="0.241808" T="0.293298"/>
      <pos A="0.190319" C="0.209043" G="0.199681" T="0.400957"/>
      <pos A="0.209043" C="0.269893" G="0.162234" T="0.35883"/>
      <pos A="0.494573" C="0.279255" G="0.106064" T="0.120107"/>
      <pos A="0.227766" C="0.124788" G="0.321383" T="0.326063"/>
      <pos A="0.129469" C="0.218404" G="0.274575" T="0.377553"/>
      <pos A="0.269893" C="0.297978" G="0.180958" T="0.25117"/>
      <pos A="0.223085" C="0.237128" G="0.218404" T="0.321383"/>
      <pos A="0.246489" C="0.293298" G="0.297978" T="0.162234"/>
      <pos A="0.312021" C="0.166916" G="0.232446" T="0.288617"/>
      <pos A="0.283936" C="0.274575" G="0.246489" T="0.195"/>
      <pos A="0.312021" C="0.199681" G="0.218404" T="0.269893"/>
      <pos A="0.138831" C="0.283936" G="0.166916" T="0.410318"/>
      <pos A="0.344787" C="0.143511" G="0.283936" T="0.227766"/>
      <pos A="0.255851" C="0.152873" G="0.349468" T="0.241808"/>
      <pos A="0.223085" C="0.279255" G="0.265213" T="0.232446"/>
      <pos A="0.279255" C="0.25117" G="0.166916" T="0.30266"/>
      <pos A="0.255851" C="0.195" G="0.134149" T="0.415"/>
      <pos A="0.326063" C="0.269893" G="0.166916" T="0.237128"/>
      <pos A="0.265213" C="0.237128" G="0.204361" T="0.293298"/>
      <pos A="0.391595" C="0.143511" G="0.204361" T="0.260532"/>
      <pos A="0.260532" C="0.223085" G="0.312021" T="0.204361"/>
    </motif>
    <motif db="0" id="M54" alt="O54" length="40" nsites="8" evalue="1.3e-003">
      <pos A="0.229424" C="0.363168" G="0.25" T="0.157407"/>
      <pos A="0.332304" C="0.095679" G="0.30144" T="0.270576"/>
      <pos A="0.116255" C="0.126543" G="0.507202" T="0.25"/>
      <pos A="0.332304" C="0.188272" G="0.25" T="0.229424"/>
      <pos A="0.095679" C="0.322017" G="0.177983" T="0.404321"/>
      <pos A="0.167696" C="0.414609" G="0.229424" T="0.188272"/>
      <pos A="0.177983" C="0.342593" G="0.116255" T="0.363168"/>
      <pos A="0.579218" C="0.30144" G="0.0751032" T="0.044239"/>
      <pos A="0.414609" C="0.116255" G="0.19856" T="0.270576"/>
      <pos A="0.332304" C="0.157407" G="0.363168" T="0.147119"/>
      <pos A="0.30144" C="0.105967" G="0.19856" T="0.394033"/>
      <pos A="0.157407" C="0.342593" G="0.25" T="0.25"/>
      <pos A="0.383745" C="0.373457" G="0.105967" T="0.136832"/>
      <pos A="0.404321" C="0.0751032" G="0.25" T="0.270576"/>
      <pos A="0.363168" C="0.177983" G="0.147119" T="0.311728"/>
      <pos A="0.260288" C="0.188272" G="0.219136" T="0.332304"/>
      <pos A="0.291153" C="0.157407" G="0.260288" T="0.291153"/>
      <pos A="0.404321" C="0.126543" G="0.19856" T="0.270576"/>
      <pos A="0.177983" C="0.270576" G="0.19856" T="0.352881"/>
      <pos A="0.105967" C="0.394033" G="0.239712" T="0.260288"/>
      <pos A="0.311728" C="0.311728" G="0.19856" T="0.177983"/>
      <pos A="0.322017" C="0.0545264" G="0.435185" T="0.188272"/>
      <pos A="0.229424" C="0.239712" G="0.352881" T="0.177983"/>
      <pos A="0.280864" C="0.167696" G="0.270576" T="0.280864"/>
      <pos A="0.260288" C="0.208847" G="0.25" T="0.280864"/>
      <pos A="0.280864" C="0.116255" G="0.219136" T="0.383745"/>
      <pos A="0.239712" C="0.157407" G="0.219136" T="0.383745"/>
      <pos A="0.414609" C="0.19856" G="0.177983" T="0.208847"/>
      <pos A="0.147119" C="0.455761" G="0.0545264" T="0.342593"/>
      <pos A="0.435185" C="0.177983" G="0.136832" T="0.25"/>
      <pos A="0.126543" C="0.126543" G="0.270576" T="0.476338"/>
      <pos A="0.208847" C="0.19856" G="0.424897" T="0.167696"/>
      <pos A="0.486625" C="0.167696" G="0.270576" T="0.0751032"/>
      <pos A="0.291153" C="0.219136" G="0.126543" T="0.363168"/>
      <pos A="0.0545264" C="0.311728" G="0.219136" T="0.414609"/>
      <pos A="0.342593" C="0.270576" G="0.105967" T="0.280864"/>
      <pos A="0.219136" C="0.239712" G="0.157407" T="0.383745"/>
      <pos A="0.126543" C="0.229424" G="0.188272" T="0.455761"/>
      <pos A="0.311728" C="0.095679" G="0.260288" T="0.332304"/>
      <pos A="0.322017" C="0.188272" G="0.136832" T="0.352881"/>
    </motif>
    <motif db="0" id="M55" alt="O55" length="40" nsites="8" evalue="1.3e-003">
      <pos A="0.134149" C="0.148192" G="0.246489" T="0.471169"/>
      <pos A="0.213723" C="0.354148" G="0.171596" T="0.260532"/>
      <pos A="0.297978" C="0.213723" G="0.227766" T="0.260532"/>
      <pos A="0.274575" C="0.232446" G="0.218404" T="0.274575"/>
      <pos A="0.438403" C="0.260532" G="0.129469" T="0.171596"/>
      <pos A="0.494573" C="0.162234" G="0.0545758" T="0.288617"/>
      <pos A="0.218404" C="0.213723" G="0.340106" T="0.227766"/>
      <pos A="0.180958" C="0.143511" G="0.344787" T="0.330745"/>
      <pos A="0.227766" C="0.232446" G="0.344787" T="0.195"/>
      <pos A="0.269893" C="0.400957" G="0.0264909" T="0.30266"/>
      <pos A="0.297978" C="0.312021" G="0.218404" T="0.171596"/>
      <pos A="0.283936" C="0.180958" G="0.227766" T="0.30734"/>
      <pos A="0.180958" C="0.321383" G="0.129469" T="0.368191"/>
      <pos A="0.274575" C="0.185639" G="0.265213" T="0.274575"/>
      <pos A="0.246489" C="0.265213" G="0.195" T="0.293298"/>
      <pos A="0.237128" C="0.283936" G="0.195" T="0.283936"/>
      <pos A="0.246489" C="0.0686183" G="0.415" T="0.269893"/>
      <pos A="0.288617" C="0.237128" G="0.312021" T="0.162234"/>
      <pos A="0.297978" C="0.171596" G="0.152873" T="0.377553"/>
      <pos A="0.279255" C="0.129469" G="0.326063" T="0.265213"/>
      <pos A="0.25117" C="0.326063" G="0.241808" T="0.180958"/>
      <pos A="0.340106" C="0.288617" G="0.185639" T="0.185639"/>
      <pos A="0.349468" C="0.237128" G="0.166916" T="0.246489"/>
      <pos A="0.199681" C="0.213723" G="0.25117" T="0.335425"/>
      <pos A="0.297978" C="0.134149" G="0.269893" T="0.297978"/>
      <pos A="0.377553" C="0.223085" G="0.162234" T="0.237128"/>
      <pos A="0.166916" C="0.344787" G="0.171596" T="0.316702"/>
      <pos A="0.246489" C="0.312021" G="0.138831" T="0.30266"/>
      <pos A="0.344787" C="0.30266" G="0.106064" T="0.246489"/>
      <pos A="0.25117" C="0.157554" G="0.30734" T="0.283936"/>
      <pos A="0.288617" C="0.269893" G="0.232446" T="0.209043"/>
      <pos A="0.246489" C="0.25117" G="0.241808" T="0.260532"/>
      <pos A="0.232446" C="0.227766" G="0.255851" T="0.283936"/>
      <pos A="0.316702" C="0.199681" G="0.185639" T="0.297978"/>
      <pos A="0.138831" C="0.0920217" G="0.312021" T="0.457127"/>
      <pos A="0.372872" C="0.237128" G="0.274575" T="0.115426"/>
      <pos A="0.368191" C="0.138831" G="0.0639368" T="0.429042"/>
      <pos A="0.246489" C="0.246489" G="0.190319" T="0.316702"/>
      <pos A="0.199681" C="0.162234" G="0.288617" T="0.349468"/>
      <pos A="0.330745" C="0.213723" G="0.227766" T="0.227766"/>
    </motif>
    <motif db="0" id="M57" alt="O57" length="40" nsites="8" evalue="1.3e-003">
      <pos A="0.208847" C="0.167696" G="0.291153" T="0.332304"/>
      <pos A="0.00308642" C="0.0853906" G="0.455761" T="0.455761"/>
      <pos A="0.126543" C="0.496914" G="0.25" T="0.126543"/>
      <pos A="0.291153" C="0.455761" G="0.208847" T="0.044239"/>
      <pos A="0.25" C="0.25" G="0.332304" T="0.167696"/>
      <pos A="0.332304" C="0.00308642" G="0.414609" T="0.25"/>
      <pos A="0.167696" C="0.126543" G="0.208847" T="0.496914"/>
      <pos A="0.291153" C="0.0853906" G="0.167696" T="0.455761"/>
      <pos A="0.208847" C="0.332304" G="0.126543" T="0.332304"/>
      <pos A="0.208847" C="0.455761" G="0.0853906" T="0.25"/>
      <pos A="0.0853906" C="0.208847" G="0.414609" T="0.291153"/>
      <pos A="0.291153" C="0.373457" G="0.167696" T="0.167696"/>
      <pos A="0.414609" C="0.373457" G="0.126543" T="0.0853906"/>
      <pos A="0.126543" C="0.208847" G="0.332304" T="0.332304"/>
      <pos A="0.291153" C="0.126543" G="0.208847" T="0.373457"/>
      <pos A="0.0853906" C="0.291153" G="0.414609" T="0.208847"/>
      <pos A="0.208847" C="0.167696" G="0.373457" T="0.25"/>
      <pos A="0.126543" C="0.373457" G="0.208847" T="0.291153"/>
      <pos A="0.126543" C="0.291153" G="0.496914" T="0.0853906"/>
      <pos A="0.373457" C="0.208847" G="0.126543" T="0.291153"/>
      <pos A="0.167696" C="0.208847" G="0.455761" T="0.167696"/>
      <pos A="0.0853906" C="0.332304" G="0.291153" T="0.291153"/>
      <pos A="0.373457" C="0.208847" G="0.373457" T="0.044239"/>
      <pos A="0.0853906" C="0.25" G="0.579218" T="0.0853906"/>
      <pos A="0.579218" C="0.167696" G="0.167696" T="0.0853906"/>
      <pos A="0.291153" C="0.0853906" G="0.291153" T="0.332304"/>
      <pos A="0.414609" C="0.373457" G="0.0853906" T="0.126543"/>
      <pos A="0.167696" C="0.291153" G="0.0853906" T="0.455761"/>
      <pos A="0.208847" C="0.167696" G="0.25" T="0.373457"/>
      <pos A="0.208847" C="0.126543" G="0.414609" T="0.25"/>
      <pos A="0.291153" C="0.167696" G="0.208847" T="0.332304"/>
      <pos A="0.25" C="0.167696" G="0.044239" T="0.538066"/>
      <pos A="0.25" C="0.208847" G="0.208847" T="0.332304"/>
      <pos A="0.167696" C="0.291153" G="0.332304" T="0.208847"/>
      <pos A="0.126543" C="0.332304" G="0.291153" T="0.25"/>
      <pos A="0.208847" C="0.208847" G="0.373457" T="0.208847"/>
      <pos A="0.455761" C="0.167696" G="0.0853906" T="0.291153"/>
      <pos A="0.332304" C="0.414609" G="0.044239" T="0.208847"/>
      <pos A="0.373457" C="0.044239" G="0.126543" T="0.455761"/>
      <pos A="0.167696" C="0.291153" G="0.126543" T="0.414609"/>
    </motif>
    <motif db="0" id="M58" alt="O58" length="40" nsites="8" evalue="1.3e-003">
      <pos A="0.180864" C="0.299383" G="0.180864" T="0.338889"/>
      <pos A="0.358642" C="0.338889" G="0.141358" T="0.161111"/>
      <pos A="0.595679" C="0.180864" G="0.161111" T="0.0623457"/>
      <pos A="0.299383" C="0.141358" G="0.27963" T="0.27963"/>
      <pos A="0.200617" C="0.161111" G="0.22037" T="0.417901"/>
      <pos A="0.358642" C="0.121605" G="0.00308642" T="0.516667"/>
      <pos A="0.27963" C="0.200617" G="0.101852" T="0.417901"/>
      <pos A="0.378395" C="0.259877" G="0.101852" T="0.259877"/>
      <pos A="0.161111" C="0.259877" G="0.22037" T="0.358642"/>
      <pos A="0.259877" C="0.338889" G="0.22037" T="0.180864"/>
      <pos A="0.457407" C="0.141358" G="0.0228395" T="0.378395"/>
      <pos A="0.141358" C="0.299383" G="0.240123" T="0.319136"/>
      <pos A="0.417901" C="0.0425926" G="0.180864" T="0.358642"/>
      <pos A="0.240123" C="0.121605" G="0.180864" T="0.457407"/>
      <pos A="0.22037" C="0.338889" G="0.180864" T="0.259877"/>
      <pos A="0.141358" C="0.22037" G="0.141358" T="0.496914"/>
      <pos A="0.319136" C="0.299383" G="0.259877" T="0.121605"/>
      <pos A="0.319136" C="0.141358" G="0.200617" T="0.338889"/>
      <pos A="0.0820988" C="0.240123" G="0.180864" T="0.496914"/>
      <pos A="0.200617" C="0.319136" G="0.0425926" T="0.437654"/>
      <pos A="0.47716" C="0.161111" G="0.180864" T="0.180864"/>
      <pos A="0.338889" C="0.0425926" G="0.358642" T="0.259877"/>
      <pos A="0.398148" C="0.101852" G="0.437654" T="0.0623457"/>
      <pos A="0.496914" C="0.200617" G="0.121605" T="0.180864"/>
      <pos A="0.299383" C="0.180864" G="0.338889" T="0.180864"/>
      <pos A="0.27963" C="0.27963" G="0.180864" T="0.259877"/>
      <pos A="0.338889" C="0.378395" G="0.200617" T="0.0820988"/>
      <pos A="0.200617" C="0.101852" G="0.299383" T="0.398148"/>
      <pos A="0.180864" C="0.299383" G="0.299383" T="0.22037"/>
      <pos A="0.53642" C="0.180864" G="0.0623457" T="0.22037"/>
      <pos A="0.101852" C="0.121605" G="0.457407" T="0.319136"/>
      <pos A="0.180864" C="0.338889" G="0.121605" T="0.358642"/>
      <pos A="0.240123" C="0.240123" G="0.200617" T="0.319136"/>
      <pos A="0.22037" C="0.121605" G="0.299383" T="0.358642"/>
      <pos A="0.437654" C="0.27963" G="0.0425926" T="0.240123"/>
      <pos A="0.595679" C="0.101852" G="0.161111" T="0.141358"/>
      <pos A="0.319136" C="0.0820988" G="0.22037" T="0.378395"/>
      <pos A="0.22037" C="0.259877" G="0.200617" T="0.319136"/>
      <pos A="0.180864" C="0.437654" G="0.101852" T="0.27963"/>
      <pos A="0.338889" C="0.22037" G="0.0425926" T="0.398148"/>
    </motif>
    <motif db="0" id="M59" alt="O59" length="40" nsites="8" evalue="1.3e-003">
      <pos A="0.199681" C="0.386915" G="0.213723" T="0.199681"/>
      <pos A="0.213723" C="0.115426" G="0.143511" T="0.527339"/>
      <pos A="0.223085" C="0.148192" G="0.513297" T="0.115426"/>
      <pos A="0.237128" C="0.237128" G="0.223085" T="0.30266"/>
      <pos A="0.195" C="0.232446" G="0.237128" T="0.335425"/>
      <pos A="0.377553" C="0.246489" G="0.209043" T="0.166916"/>
      <pos A="0.157554" C="0.297978" G="0.218404" T="0.326063"/>
      <pos A="0.386915" C="0.344787" G="0.0686183" T="0.199681"/>
      <pos A="0.312021" C="0.340106" G="0.260532" T="0.0873412"/>
      <pos A="0.344787" C="0.283936" G="0.195" T="0.176277"/>
      <pos A="0.0967032" C="0.134149" G="0.461807" T="0.30734"/>
      <pos A="0.297978" C="0.157554" G="0.223085" T="0.321383"/>
      <pos A="0.335425" C="0.265213" G="0.152873" T="0.246489"/>
      <pos A="0.30734" C="0.30734" G="0.166916" T="0.218404"/>
      <pos A="0.246489" C="0.25117" G="0.213723" T="0.288617"/>
      <pos A="0.274575" C="0.204361" G="0.176277" T="0.344787"/>
      <pos A="0.288617" C="0.237128" G="0.227766" T="0.246489"/>
      <pos A="0.415" C="0.227766" G="0.0967032" T="0.260532"/>
      <pos A="0.246489" C="0.246489" G="0.255851" T="0.25117"/>
      <pos A="0.209043" C="0.283936" G="0.115426" T="0.391595"/>
      <pos A="0.176277" C="0.335425" G="0.190319" T="0.297978"/>
      <pos A="0.35883" C="0.0686183" G="0.30734" T="0.265213"/>
      <pos A="0.204361" C="0.190319" G="0.157554" T="0.447765"/>
      <pos A="0.25117" C="0.195" G="0.260532" T="0.293298"/>
      <pos A="0.162234" C="0.148192" G="0.368191" T="0.321383"/>
      <pos A="0.30734" C="0.321383" G="0.0873412" T="0.283936"/>
      <pos A="0.321383" C="0.101384" G="0.269893" T="0.30734"/>
      <pos A="0.283936" C="0.176277" G="0.316702" T="0.223085"/>
      <pos A="0.321383" C="0.195" G="0.199681" T="0.283936"/>
      <pos A="0.433722" C="0.213723" G="0.101384" T="0.25117"/>
      <pos A="0.30266" C="0.232446" G="0.237128" T="0.227766"/>
      <pos A="0.199681" C="0.30266" G="0.227766" T="0.269893"/>
      <pos A="0.25117" C="0.218404" G="0.190319" T="0.340106"/>
      <pos A="0.223085" C="0.223085" G="0.274575" T="0.279255"/>
      <pos A="0.166916" C="0.293298" G="0.274575" T="0.265213"/>
      <pos A="0.25117" C="0.232446" G="0.274575" T="0.241808"/>
      <pos A="0.326063" C="0.232446" G="0.232446" T="0.209043"/>
      <pos A="0.195" C="0.288617" G="0.274575" T="0.241808"/>
      <pos A="0.30266" C="0.213723" G="0.199681" T="0.283936"/>
      <pos A="0.204361" C="0.326063" G="0.185639" T="0.283936"/>
    </motif>
    <motif db="0" id="M6" alt="O6" length="40" nsites="8" evalue="1.3e-003">
      <pos A="0.0928731" C="0.407127" G="0.45202" T="0.0479802"/>
      <pos A="0.45202" C="0.272446" G="0.0479802" T="0.227554"/>
      <pos A="0.18266" C="0.5867" G="0.137767" T="0.0928731"/>
      <pos A="0.272446" C="0.31734" G="0.0479802" T="0.362233"/>
      <pos A="0.0928731" C="0.31734" G="0.31734" T="0.272446"/>
      <pos A="0.0928731" C="0.0479802" G="0.541807" T="0.31734"/>
      <pos A="0.0479802" C="0.227554" G="0.496914" T="0.227554"/>
      <pos A="0.272446" C="0.272446" G="0.18266" T="0.272446"/>
      <pos A="0.227554" C="0.272446" G="0.137767" T="0.362233"/>
      <pos A="0.541807" C="0.137767" G="0.137767" T="0.18266"/>
      <pos A="0.496914" C="0.00308642" G="0.0928731" T="0.407127"/>
      <pos A="0.272446" C="0.18266" G="0.31734" T="0.227554"/>
      <pos A="0.00308642" C="0.407127" G="0.31734" T="0.272446"/>
      <pos A="0.45202" C="0.227554" G="0.18266" T="0.137767"/>
      <pos A="0.496914" C="0.0928731" G="0.18266" T="0.227554"/>
      <pos A="0.496914" C="0.0479802" G="0.31734" T="0.137767"/>
      <pos A="0.541807" C="0.0479802" G="0.227554" T="0.18266"/>
      <pos A="0.227554" C="0.227554" G="0.31734" T="0.227554"/>
      <pos A="0.45202" C="0.272446" G="0.0928731" T="0.18266"/>
      <pos A="0.272446" C="0.18266" G="0.18266" T="0.362233"/>
      <pos A="0.5867" C="0.18266" G="0.227554" T="0.00308642"/>
      <pos A="0.18266" C="0.137767" G="0.18266" T="0.496914"/>
      <pos A="0.45202" C="0.272446" G="0.227554" T="0.0479802"/>
      <pos A="0.631594" C="0.137767" G="0.137767" T="0.0928731"/>
      <pos A="0.0479802" C="0.227554" G="0.31734" T="0.407127"/>
      <pos A="0.0928731" C="0.0928731" G="0.362233" T="0.45202"/>
      <pos A="0.137767" C="0.227554" G="0.362233" T="0.272446"/>
      <pos A="0.272446" C="0.137767" G="0.31734" T="0.272446"/>
      <pos A="0.18266" C="0.227554" G="0.362233" T="0.227554"/>
      <pos A="0.0928731" C="0.18266" G="0.45202" T="0.272446"/>
      <pos A="0.227554" C="0.45202" G="0.227554" T="0.0928731"/>
      <pos A="0.407127" C="0.137767" G="0.137767" T="0.31734"/>
      <pos A="0.227554" C="0.00308642" G="0.45202" T="0.31734"/>
      <pos A="0.0479802" C="0.137767" G="0.45202" T="0.362233"/>
      <pos A="0.31734" C="0.00308642" G="0.18266" T="0.496914"/>
      <pos A="0.137767" C="0.227554" G="0.362233" T="0.272446"/>
      <pos A="0.5867" C="0.18266" G="0.18266" T="0.0479802"/>
      <pos A="0.227554" C="0.496914" G="0.0928731" T="0.18266"/>
      <pos A="0.45202" C="0.18266" G="0.00308642" T="0.362233"/>
      <pos A="0.00308642" C="0.272446" G="0.541807" T="0.18266"/>
    </motif>
    <motif db="0" id="M60" alt="O60" length="40" nsites="8" evalue="1.3e-003">
      <pos A="0.00308642" C="0.496914" G="0.496914" T="0.00308642"/>
      <pos A="0.496914" C="0.00308642" G="0.25" T="0.25"/>
      <pos A="0.25" C="0.00308642" G="0.496914" T="0.25"/>
      <pos A="0.00308642" C="0.00308642" G="0.25" T="0.743827"/>
      <pos A="0.496914" C="0.00308642" G="0.496914" T="0.00308642"/>
      <pos A="0.00308642" C="0.496914" G="0.00308642" T="0.496914"/>
      <pos A="0.00308642" C="0.25" G="0.00308642" T="0.743827"/>
      <pos A="0.25" C="0.25" G="0.25" T="0.25"/>
      <pos A="0.00308642" C="0.00308642" G="0.990741" T="0.00308642"/>
      <pos A="0.00308642" C="0.25" G="0.25" T="0.496914"/>
      <pos A="0.25" C="0.496914" G="0.25" T="0.00308642"/>
      <pos A="0.496914" C="0.00308642" G="0.25" T="0.25"/>
      <pos A="0.00308642" C="0.496914" G="0.25" T="0.25"/>
      <pos A="0.25" C="0.496914" G="0.00308642" T="0.25"/>
      <pos A="0.496914" C="0.496914" G="0.00308642" T="0.00308642"/>
      <pos A="0.25" C="0.25" G="0.00308642" T="0.496914"/>
      <pos A="0.496914" C="0.25" G="0.00308642" T="0.25"/>
      <pos A="0.25" C="0.25" G="0.25" T="0.25"/>
      <pos A="0.743827" C="0.00308642" G="0.25" T="0.00308642"/>
      <pos A="0.25" C="0.25" G="0.00308642" T="0.496914"/>
      <pos A="0.25" C="0.496914" G="0.25" T="0.00308642"/>
      <pos A="0.743827" C="0.25" G="0.00308642" T="0.00308642"/>
      <pos A="0.25" C="0.496914" G="0.25" T="0.00308642"/>
      <pos A="0.25" C="0.496914" G="0.25" T="0.00308642"/>
      <pos A="0.25" C="0.496914" G="0.00308642" T="0.25"/>
      <pos A="0.00308642" C="0.25" G="0.25" T="0.496914"/>
      <pos A="0.25" C="0.25" G="0.496914" T="0.00308642"/>
      <pos A="0.496914" C="0.00308642" G="0.25" T="0.25"/>
      <pos A="0.496914" C="0.496914" G="0.00308642" T="0.00308642"/>
      <pos A="0.496914" C="0.25" G="0.00308642" T="0.25"/>
      <pos A="0.25" C="0.25" G="0.00308642" T="0.496914"/>
      <pos A="0.00308642" C="0.496914" G="0.496914" T="0.00308642"/>
      <pos A="0.496914" C="0.25" G="0.00308642" T="0.25"/>
      <pos A="0.25" C="0.496914" G="0.00308642" T="0.25"/>
      <pos A="0.00308642" C="0.496914" G="0.00308642" T="0.496914"/>
      <pos A="0.496914" C="0.25" G="0.00308642" T="0.25"/>
      <pos A="0.00308642" C="0.743827" G="0.00308642" T="0.25"/>
      <pos A="0.00308642" C="0.743827" G="0.25" T="0.00308642"/>
      <pos A="0.496914" C="0.25" G="0.25" T="0.00308642"/>
      <pos A="0.25" C="0.00308642" G="0.25" T="0.496914"/>
    </motif>
    <motif db="0" id="M61" alt="O61" length="40" nsites="8" evalue="1.3e-003">
      <pos A="0.128106" C="0.278129" G="0.303133" T="0.290631"/>
      <pos A="0.290631" C="0.328137" G="0.115604" T="0.265628"/>
      <pos A="0.15311" C="0.21562" G="0.228121" T="0.403149"/>
      <pos A="0.390647" C="0.128106" G="0.290631" T="0.190615"/>
      <pos A="0.453157" C="0.253126" G="0.165612" T="0.128106"/>
      <pos A="0.540671" C="0.0280899" G="0.328137" T="0.103102"/>
      <pos A="0.253126" C="0.340639" G="0.128106" T="0.278129"/>
      <pos A="0.228121" C="0.303133" G="0.228121" T="0.240623"/>
      <pos A="0.328137" C="0.315636" G="0.140608" T="0.21562"/>
      <pos A="0.328137" C="0.140608" G="0.203118" T="0.328137"/>
      <pos A="0.328137" C="0.128106" G="0.065596" T="0.478161"/>
      <pos A="0.15311" C="0.115604" G="0.365643" T="0.365643"/>
      <pos A="0.353141" C="0.278129" G="0.178114" T="0.190615"/>
      <pos A="0.290631" C="0.115604" G="0.165612" T="0.428153"/>
      <pos A="0.315636" C="0.203118" G="0.290631" T="0.190615"/>
      <pos A="0.478161" C="0.128106" G="0.0405926" T="0.353141"/>
      <pos A="0.540671" C="0.165612" G="0.115604" T="0.178114"/>
      <pos A="0.140608" C="0.453157" G="0.253126" T="0.15311"/>
      <pos A="0.15311" C="0.278129" G="0.21562" T="0.353141"/>
      <pos A="0.0906005" C="0.378145" G="0.265628" T="0.265628"/>
      <pos A="0.190615" C="0.128106" G="0.428153" T="0.253126"/>
      <pos A="0.340639" C="0.165612" G="0.115604" T="0.378145"/>
      <pos A="0.203118" C="0.315636" G="0.190615" T="0.290631"/>
      <pos A="0.178114" C="0.178114" G="0.165612" T="0.478161"/>
      <pos A="0.228121" C="0.128106" G="0.390647" T="0.253126"/>
      <pos A="0.353141" C="0.140608" G="0.228121" T="0.278129"/>
      <pos A="0.340639" C="0.115604" G="0.228121" T="0.315636"/>
      <pos A="0.528169" C="0.0530943" G="0.21562" T="0.203118"/>
      <pos A="0.403149" C="0.140608" G="0.21562" T="0.240623"/>
      <pos A="0.0906005" C="0.303133" G="0.340639" T="0.265628"/>
      <pos A="0.403149" C="0.253126" G="0.165612" T="0.178114"/>
      <pos A="0.340639" C="0.240623" G="0.0906005" T="0.328137"/>
      <pos A="0.278129" C="0.328137" G="0.128106" T="0.265628"/>
      <pos A="0.140608" C="0.253126" G="0.140608" T="0.465658"/>
      <pos A="0.140608" C="0.21562" G="0.303133" T="0.340639"/>
      <pos A="0.265628" C="0.390647" G="0.140608" T="0.203118"/>
      <pos A="0.315636" C="0.278129" G="0.00308642" T="0.403149"/>
      <pos A="0.353141" C="0.115604" G="0.253126" T="0.278129"/>
      <pos A="0.303133" C="0.278129" G="0.240623" T="0.178114"/>
      <pos A="0.353141" C="0.228121" G="0.190615" T="0.228121"/>
    </motif>
    <motif db="0" id="M62" alt="O62" length="40" nsites="8" evalue="1.3e-003">
      <pos A="0.193478" C="0.193478" G="0.348171" T="0.264874"/>
      <pos A="0.205377" C="0.169679" G="0.312472" T="0.312472"/>
      <pos A="0.205377" C="0.205377" G="0.205377" T="0.383869"/>
      <pos A="0.395768" C="0.229176" G="0.300573" T="0.074483"/>
      <pos A="0.407668" C="0.15778" G="0.252975" T="0.181578"/>
      <pos A="0.205377" C="0.288674" G="0.288674" T="0.217276"/>
      <pos A="0.300573" C="0.324371" G="0.205377" T="0.169679"/>
      <pos A="0.229176" C="0.383869" G="0.0625837" T="0.324371"/>
      <pos A="0.395768" C="0.0863822" G="0.0506844" T="0.467165"/>
      <pos A="0.229176" C="0.0982825" G="0.598059" T="0.074483"/>
      <pos A="0.122081" C="0.217276" G="0.371969" T="0.288674"/>
      <pos A="0.383869" C="0.205377" G="0.13398" T="0.276773"/>
      <pos A="0.324371" C="0.181578" G="0.181578" T="0.312472"/>
      <pos A="0.383869" C="0.122081" G="0.348171" T="0.14588"/>
      <pos A="0.0863822" C="0.479065" G="0.0982825" T="0.336271"/>
      <pos A="0.348171" C="0.241076" G="0.074483" T="0.336271"/>
      <pos A="0.13398" C="0.312472" G="0.288674" T="0.264874"/>
      <pos A="0.336271" C="0.0863822" G="0.312472" T="0.264874"/>
      <pos A="0.371969" C="0.0506844" G="0.36007" T="0.217276"/>
      <pos A="0.264874" C="0.110182" G="0.431467" T="0.193478"/>
      <pos A="0.241076" C="0.348171" G="0.193478" T="0.217276"/>
      <pos A="0.36007" C="0.312472" G="0.15778" T="0.169679"/>
      <pos A="0.36007" C="0.264874" G="0.0506844" T="0.324371"/>
      <pos A="0.252975" C="0.181578" G="0.074483" T="0.490964"/>
      <pos A="0.36007" C="0.205377" G="0.276773" T="0.15778"/>
      <pos A="0.205377" C="0.264874" G="0.122081" T="0.407668"/>
      <pos A="0.074483" C="0.371969" G="0.193478" T="0.36007"/>
      <pos A="0.181578" C="0.264874" G="0.229176" T="0.324371"/>
      <pos A="0.252975" C="0.419567" G="0.110182" T="0.217276"/>
      <pos A="0.229176" C="0.348171" G="0.15778" T="0.264874"/>
      <pos A="0.241076" C="0.395768" G="0.205377" T="0.15778"/>
      <pos A="0.300573" C="0.276773" G="0.0506844" T="0.371969"/>
      <pos A="0.169679" C="0.336271" G="0.169679" T="0.324371"/>
      <pos A="0.276773" C="0.13398" G="0.300573" T="0.288674"/>
      <pos A="0.193478" C="0.193478" G="0.276773" T="0.336271"/>
      <pos A="0.193478" C="0.217276" G="0.288674" T="0.300573"/>
      <pos A="0.193478" C="0.300573" G="0.252975" T="0.252975"/>
      <pos A="0.217276" C="0.252975" G="0.252975" T="0.276773"/>
      <pos A="0.241076" C="0.122081" G="0.110182" T="0.526662"/>
      <pos A="0.252975" C="0.217276" G="0.300573" T="0.229176"/>
    </motif>
    <motif db="0" id="M63" alt="O63" length="40" nsites="8" evalue="1.3e-003">
      <pos A="0.191211" C="0.238242" G="0.426366" T="0.14418"/>
      <pos A="0.14418" C="0.191211" G="0.238242" T="0.426366"/>
      <pos A="0.191211" C="0.426366" G="0.238242" T="0.14418"/>
      <pos A="0.285273" C="0.426366" G="0.0501175" T="0.238242"/>
      <pos A="0.52043" C="0.285273" G="0.0971486" T="0.0971486"/>
      <pos A="0.332304" C="0.14418" G="0.332304" T="0.191211"/>
      <pos A="0.285273" C="0.191211" G="0.332304" T="0.191211"/>
      <pos A="0.0971486" C="0.285273" G="0.191211" T="0.426366"/>
      <pos A="0.285273" C="0.14418" G="0.332304" T="0.238242"/>
      <pos A="0.0971486" C="0.191211" G="0.52043" T="0.191211"/>
      <pos A="0.285273" C="0.285273" G="0.238242" T="0.191211"/>
      <pos A="0.14418" C="0.238242" G="0.0971486" T="0.52043"/>
      <pos A="0.238242" C="0.332304" G="0.14418" T="0.285273"/>
      <pos A="0.285273" C="0.426366" G="0.14418" T="0.14418"/>
      <pos A="0.473398" C="0.238242" G="0.14418" T="0.14418"/>
      <pos A="0.14418" C="0.567461" G="0.285273" T="0.00308642"/>
      <pos A="0.567461" C="0.238242" G="0.14418" T="0.0501175"/>
      <pos A="0.14418" C="0.191211" G="0.191211" T="0.473398"/>
      <pos A="0.0501175" C="0.0971486" G="0.661523" T="0.191211"/>
      <pos A="0.238242" C="0.379335" G="0.285273" T="0.0971486"/>
      <pos A="0.191211" C="0.52043" G="0.238242" T="0.0501175"/>
      <pos A="0.473398" C="0.0971486" G="0.0971486" T="0.332304"/>
      <pos A="0.00308642" C="0.614492" G="0.14418" T="0.238242"/>
      <pos A="0.379335" C="0.379335" G="0.14418" T="0.0971486"/>
      <pos A="0.614492" C="0.0501175" G="0.14418" T="0.191211"/>
      <pos A="0.0971486" C="0.473398" G="0.0971486" T="0.332304"/>
      <pos A="0.0971486" C="0.285273" G="0.426366" T="0.191211"/>
      <pos A="0.14418" C="0.0971486" G="0.191211" T="0.567461"/>
      <pos A="0.14418" C="0.473398" G="0.238242" T="0.14418"/>
      <pos A="0.379335" C="0.191211" G="0.379335" T="0.0501175"/>
      <pos A="0.238242" C="0.426366" G="0.332304" T="0.00308642"/>
      <pos A="0.285273" C="0.238242" G="0.238242" T="0.238242"/>
      <pos A="0.191211" C="0.238242" G="0.238242" T="0.332304"/>
      <pos A="0.52043" C="0.379335" G="0.0501175" T="0.0501175"/>
      <pos A="0.567461" C="0.285273" G="0.14418" T="0.00308642"/>
      <pos A="0.285273" C="0.14418" G="0.191211" T="0.379335"/>
      <pos A="0.00308642" C="0.191211" G="0.379335" T="0.426366"/>
      <pos A="0.191211" C="0.661523" G="0.0971486" T="0.0501175"/>
      <pos A="0.285273" C="0.285273" G="0.0971486" T="0.332304"/>
      <pos A="0.191211" C="0.191211" G="0.14418" T="0.473398"/>
    </motif>
    <motif db="0" id="M64" alt="O64" length="40" nsites="8" evalue="1.3e-003">
      <pos A="0.272446" C="0.362233" G="0.18266" T="0.18266"/>
      <pos A="0.18266" C="0.272446" G="0.272446" T="0.272446"/>
      <pos A="0.0928731" C="0.272446" G="0.272446" T="0.362233"/>
      <pos A="0.631594" C="0.362233" G="0.00308642" T="0.00308642"/>
      <pos A="0.45202" C="0.18266" G="0.0928731" T="0.272446"/>
      <pos A="0.272446" C="0.18266" G="0.0928731" T="0.45202"/>
      <pos A="0.18266" C="0.0928731" G="0.45202" T="0.272446"/>
      <pos A="0.362233" C="0.18266" G="0.45202" T="0.00308642"/>
      <pos A="0.00308642" C="0.45202" G="0.362233" T="0.18266"/>
      <pos A="0.631594" C="0.272446" G="0.0928731" T="0.00308642"/>
      <pos A="0.18266" C="0.362233" G="0.0928731" T="0.362233"/>
      <pos A="0.18266" C="0.272446" G="0.18266" T="0.362233"/>
      <pos A="0.18266" C="0.362233" G="0.272446" T="0.18266"/>
      <pos A="0.18266" C="0.45202" G="0.00308642" T="0.362233"/>
      <pos A="0.541807" C="0.18266" G="0.00308642" T="0.272446"/>
      <pos A="0.0928731" C="0.272446" G="0.00308642" T="0.631594"/>
      <pos A="0.45202" C="0.0928731" G="0.272446" T="0.18266"/>
      <pos A="0.721381" C="0.0928731" G="0.18266" T="0.00308642"/>
      <pos A="0.362233" C="0.00308642" G="0.362233" T="0.272446"/>
      <pos A="0.0928731" C="0.0928731" G="0.721381" T="0.0928731"/>
      <pos A="0.721381" C="0.00308642" G="0.00308642" T="0.272446"/>
      <pos A="0.362233" C="0.272446" G="0.272446" T="0.0928731"/>
      <pos A="0.45202" C="0.00308642" G="0.272446" T="0.272446"/>
      <pos A="0.18266" C="0.541807" G="0.0928731" T="0.18266"/>
      <pos A="0.0928731" C="0.18266" G="0.18266" T="0.541807"/>
      <pos A="0.0928731" C="0.0928731" G="0.362233" T="0.45202"/>
      <pos A="0.272446" C="0.631594" G="0.00308642" T="0.0928731"/>
      <pos A="0.45202" C="0.00308642" G="0.18266" T="0.362233"/>
      <pos A="0.362233" C="0.00308642" G="0.362233" T="0.272446"/>
      <pos A="0.00308642" C="0.272446" G="0.541807" T="0.18266"/>
      <pos A="0.362233" C="0.18266" G="0.0928731" T="0.362233"/>
      <pos A="0.00308642" C="0.00308642" G="0.18266" T="0.811167"/>
      <pos A="0.18266" C="0.272446" G="0.272446" T="0.272446"/>
      <pos A="0.18266" C="0.45202" G="0.00308642" T="0.362233"/>
      <pos A="0.362233" C="0.362233" G="0.18266" T="0.0928731"/>
      <pos A="0.272446" C="0.272446" G="0.18266" T="0.272446"/>
      <pos A="0.362233" C="0.272446" G="0.00308642" T="0.362233"/>
      <pos A="0.00308642" C="0.0928731" G="0.272446" T="0.631594"/>
      <pos A="0.00308642" C="0.721381" G="0.0928731" T="0.18266"/>
      <pos A="0.541807" C="0.00308642" G="0.00308642" T="0.45202"/>
    </motif>
    <motif db="0" id="M66" alt="O66" length="40" nsites="8" evalue="1.3e-003">
      <pos A="0.00308642" C="0.496914" G="0.00308642" T="0.496914"/>
      <pos A="0.00308642" C="0.00308642" G="0.496914" T="0.496914"/>
      <pos A="0.00308642" C="0.00308642" G="0.496914" T="0.496914"/>
      <pos A="0.00308642" C="0.496914" G="0.00308642" T="0.496914"/>
      <pos A="0.496914" C="0.00308642" G="0.496914" T="0.00308642"/>
      <pos A="0.496914" C="0.00308642" G="0.496914" T="0.00308642"/>
      <pos A="0.00308642" C="0.496914" G="0.496914" T="0.00308642"/>
      <pos A="0.00308642" C="0.496914" G="0.00308642" T="0.496914"/>
      <pos A="0.00308642" C="0.496914" G="0.00308642" T="0.496914"/>
      <pos A="0.496914" C="0.00308642" G="0.00308642" T="0.496914"/>
      <pos A="0.00308642" C="0.00308642" G="0.00308642" T="0.990741"/>
      <pos A="0.00308642" C="0.496914" G="0.00308642" T="0.496914"/>
      <pos A="0.496914" C="0.496914" G="0.00308642" T="0.00308642"/>
      <pos A="0.990741" C="0.00308642" G="0.00308642" T="0.00308642"/>
      <pos A="0.00308642" C="0.00308642" G="0.00308642" T="0.990741"/>
      <pos A="0.00308642" C="0.00308642" G="0.00308642" T="0.990741"/>
      <pos A="0.00308642" C="0.00308642" G="0.496914" T="0.496914"/>
      <pos A="0.00308642" C="0.00308642" G="0.990741" T="0.00308642"/>
      <pos A="0.496914" C="0.00308642" G="0.00308642" T="0.496914"/>
      <pos A="0.00308642" C="0.00308642" G="0.496914" T="0.496914"/>
      <pos A="0.00308642" C="0.00308642" G="0.00308642" T="0.990741"/>
      <pos A="0.496914" C="0.00308642" G="0.496914" T="0.00308642"/>
      <pos A="0.496914" C="0.00308642" G="0.00308642" T="0.496914"/>
      <pos A="0.00308642" C="0.496914" G="0.00308642" T="0.496914"/>
      <pos A="0.496914" C="0.00308642" G="0.00308642" T="0.496914"/>
      <pos A="0.00308642" C="0.00308642" G="0.496914" T="0.496914"/>
      <pos A="0.496914" C="0.00308642" G="0.00308642" T="0.496914"/>
      <pos A="0.990741" C="0.00308642" G="0.00308642" T="0.00308642"/>
      <pos A="0.00308642" C="0.496914" G="0.496914" T="0.00308642"/>
      <pos A="0.496914" C="0.496914" G="0.00308642" T="0.00308642"/>
      <pos A="0.496914" C="0.00308642" G="0.496914" T="0.00308642"/>
      <pos A="0.496914" C="0.496914" G="0.00308642" T="0.00308642"/>
      <pos A="0.00308642" C="0.496914" G="0.00308642" T="0.496914"/>
      <pos A="0.00308642" C="0.496914" G="0.496914" T="0.00308642"/>
      <pos A="0.00308642" C="0.496914" G="0.00308642" T="0.496914"/>
      <pos A="0.00308642" C="0.00308642" G="0.00308642" T="0.990741"/>
      <pos A="0.00308642" C="0.00308642" G="0.990741" T="0.00308642"/>
      <pos A="0.00308642" C="0.990741" G="0.00308642" T="0.00308642"/>
      <pos A="0.496914" C="0.00308642" G="0.00308642" T="0.496914"/>
      <pos A="0.00308642" C="0.496914" G="0.496914" T="0.00308642"/>
    </motif>
    <motif db="0" id="M67" alt="O67" length="40" nsites="8" evalue="1.3e-003">
      <pos A="0.241808" C="0.283936" G="0.204361" T="0.269893"/>
      <pos A="0.344787" C="0.35883" G="0.195" T="0.101384"/>
      <pos A="0.260532" C="0.279255" G="0.218404" T="0.241808"/>
      <pos A="0.316702" C="0.176277" G="0.209043" T="0.297978"/>
      <pos A="0.255851" C="0.204361" G="0.354148" T="0.185639"/>
      <pos A="0.195" C="0.241808" G="0.218404" T="0.344787"/>
      <pos A="0.316702" C="0.0967032" G="0.223085" T="0.36351"/>
      <pos A="0.335425" C="0.180958" G="0.269893" T="0.213723"/>
      <pos A="0.143511" C="0.30734" G="0.232446" T="0.316702"/>
      <pos A="0.143511" C="0.457127" G="0.199681" T="0.199681"/>
      <pos A="0.274575" C="0.377553" G="0.110746" T="0.237128"/>
      <pos A="0.120107" C="0.237128" G="0.330745" T="0.312021"/>
      <pos A="0.354148" C="0.157554" G="0.255851" T="0.232446"/>
      <pos A="0.326063" C="0.227766" G="0.255851" T="0.190319"/>
      <pos A="0.461807" C="0.0732988" G="0.115426" T="0.349468"/>
      <pos A="0.209043" C="0.204361" G="0.124788" T="0.461807"/>
      <pos A="0.0779793" C="0.260532" G="0.265213" T="0.396276"/>
      <pos A="0.25117" C="0.223085" G="0.279255" T="0.246489"/>
      <pos A="0.30266" C="0.190319" G="0.115426" T="0.391595"/>
      <pos A="0.433722" C="0.204361" G="0.25117" T="0.110746"/>
      <pos A="0.279255" C="0.288617" G="0.157554" T="0.274575"/>
      <pos A="0.265213" C="0.265213" G="0.162234" T="0.30734"/>
      <pos A="0.269893" C="0.297978" G="0.157554" T="0.274575"/>
      <pos A="0.316702" C="0.185639" G="0.246489" T="0.25117"/>
      <pos A="0.265213" C="0.297978" G="0.166916" T="0.269893"/>
      <pos A="0.30266" C="0.138831" G="0.241808" T="0.316702"/>
      <pos A="0.115426" C="0.265213" G="0.241808" T="0.377553"/>
      <pos A="0.344787" C="0.25117" G="0.227766" T="0.176277"/>
      <pos A="0.241808" C="0.279255" G="0.297978" T="0.180958"/>
      <pos A="0.405638" C="0.213723" G="0.25117" T="0.129469"/>
      <pos A="0.129469" C="0.171596" G="0.312021" T="0.386915"/>
      <pos A="0.265213" C="0.255851" G="0.260532" T="0.218404"/>
      <pos A="0.283936" C="0.274575" G="0.120107" T="0.321383"/>
      <pos A="0.269893" C="0.120107" G="0.321383" T="0.288617"/>
      <pos A="0.115426" C="0.223085" G="0.218404" T="0.443084"/>
      <pos A="0.340106" C="0.162234" G="0.171596" T="0.326063"/>
      <pos A="0.260532" C="0.199681" G="0.237128" T="0.30266"/>
      <pos A="0.176277" C="0.218404" G="0.260532" T="0.344787"/>
      <pos A="0.35883" C="0.176277" G="0.25117" T="0.213723"/>
      <pos A="0.30266" C="0.246489" G="0.152873" T="0.297978"/>
    </motif>
    <motif db="0" id="M68" alt="O68" length="40" nsites="8" evalue="1.3e-003">
      <pos A="0.496914" C="0.496914" G="0.00308642" T="0.00308642"/>
      <pos A="0.00308642" C="0.496914" G="0.00308642" T="0.496914"/>
      <pos A="0.496914" C="0.496914" G="0.00308642" T="0.00308642"/>
      <pos A="0.00308642" C="0.990741" G="0.00308642" T="0.00308642"/>
      <pos A="0.00308642" C="0.990741" G="0.00308642" T="0.00308642"/>
      <pos A="0.496914" C="0.00308642" G="0.00308642" T="0.496914"/>
      <pos A="0.00308642" C="0.00308642" G="0.990741" T="0.00308642"/>
      <pos A="0.00308642" C="0.496914" G="0.496914" T="0.00308642"/>
      <pos A="0.00308642" C="0.496914" G="0.496914" T="0.00308642"/>
      <pos A="0.990741" C="0.00308642" G="0.00308642" T="0.00308642"/>
      <pos A="0.00308642" C="0.496914" G="0.496914" T="0.00308642"/>
      <pos A="0.990741" C="0.00308642" G="0.00308642" T="0.00308642"/>
      <pos A="0.00308642" C="0.00308642" G="0.496914" T="0.496914"/>
      <pos A="0.00308642" C="0.00308642" G="0.496914" T="0.496914"/>
      <pos A="0.00308642" C="0.00308642" G="0.00308642" T="0.990741"/>
      <pos A="0.00308642" C="0.00308642" G="0.496914" T="0.496914"/>
      <pos A="0.00308642" C="0.990741" G="0.00308642" T="0.00308642"/>
      <pos A="0.496914" C="0.00308642" G="0.00308642" T="0.496914"/>
      <pos A="0.00308642" C="0.496914" G="0.496914" T="0.00308642"/>
      <pos A="0.00308642" C="0.00308642" G="0.496914" T="0.496914"/>
      <pos A="0.496914" C="0.00308642" G="0.00308642" T="0.496914"/>
      <pos A="0.496914" C="0.496914" G="0.00308642" T="0.00308642"/>
      <pos A="0.00308642" C="0.00308642" G="0.496914" T="0.496914"/>
      <pos A="0.496914" C="0.00308642" G="0.00308642" T="0.496914"/>
      <pos A="0.00308642" C="0.00308642" G="0.990741" T="0.00308642"/>
      <pos A="0.496914" C="0.496914" G="0.00308642" T="0.00308642"/>
      <pos A="0.496914" C="0.00308642" G="0.00308642" T="0.496914"/>
      <pos A="0.00308642" C="0.496914" G="0.496914" T="0.00308642"/>
      <pos A="0.00308642" C="0.990741" G="0.00308642" T="0.00308642"/>
      <pos A="0.00308642" C="0.00308642" G="0.00308642" T="0.990741"/>
      <pos A="0.00308642" C="0.496914" G="0.496914" T="0.00308642"/>
      <pos A="0.496914" C="0.496914" G="0.00308642" T="0.00308642"/>
      <pos A="0.00308642" C="0.00308642" G="0.00308642" T="0.990741"/>
      <pos A="0.496914" C="0.00308642" G="0.496914" T="0.00308642"/>
      <pos A="0.00308642" C="0.00308642" G="0.00308642" T="0.990741"/>
      <pos A="0.00308642" C="0.496914" G="0.496914" T="0.00308642"/>
      <pos A="0.00308642" C="0.496914" G="0.00308642" T="0.496914"/>
      <pos A="0.496914" C="0.496914" G="0.00308642" T="0.00308642"/>
      <pos A="0.00308642" C="0.00308642" G="0.496914" T="0.496914"/>
      <pos A="0.00308642" C="0.496914" G="0.00308642" T="0.496914"/>
    </motif>
    <motif db="0" id="M69" alt="O69" length="40" nsites="8" evalue="1.3e-003">
      <pos A="0.00308642" C="0.272446" G="0.0928731" T="0.631594"/>
      <pos A="0.45202" C="0.00308642" G="0.00308642" T="0.541807"/>
      <pos A="0.362233" C="0.00308642" G="0.272446" T="0.362233"/>
      <pos A="0.18266" C="0.272446" G="0.18266" T="0.362233"/>
      <pos A="0.00308642" C="0.0928731" G="0.45202" T="0.45202"/>
      <pos A="0.0928731" C="0.00308642" G="0.45202" T="0.45202"/>
      <pos A="0.00308642" C="0.18266" G="0.362233" T="0.45202"/>
      <pos A="0.631594" C="0.18266" G="0.0928731" T="0.0928731"/>
      <pos A="0.0928731" C="0.0928731" G="0.18266" T="0.631594"/>
      <pos A="0.00308642" C="0.0928731" G="0.45202" T="0.45202"/>
      <pos A="0.00308642" C="0.18266" G="0.00308642" T="0.811167"/>
      <pos A="0.0928731" C="0.272446" G="0.18266" T="0.45202"/>
      <pos A="0.272446" C="0.272446" G="0.18266" T="0.272446"/>
      <pos A="0.631594" C="0.18266" G="0.0928731" T="0.0928731"/>
      <pos A="0.18266" C="0.0928731" G="0.362233" T="0.362233"/>
      <pos A="0.541807" C="0.272446" G="0.18266" T="0.00308642"/>
      <pos A="0.18266" C="0.00308642" G="0.0928731" T="0.721381"/>
      <pos A="0.272446" C="0.0928731" G="0.272446" T="0.362233"/>
      <pos A="0.18266" C="0.362233" G="0.0928731" T="0.362233"/>
      <pos A="0.631594" C="0.0928731" G="0.18266" T="0.0928731"/>
      <pos A="0.18266" C="0.272446" G="0.0928731" T="0.45202"/>
      <pos A="0.45202" C="0.18266" G="0.0928731" T="0.272446"/>
      <pos A="0.272446" C="0.18266" G="0.272446" T="0.272446"/>
      <pos A="0.45202" C="0.18266" G="0.272446" T="0.0928731"/>
      <pos A="0.0928731" C="0.18266" G="0.00308642" T="0.721381"/>
      <pos A="0.272446" C="0.272446" G="0.18266" T="0.272446"/>
      <pos A="0.631594" C="0.18266" G="0.18266" T="0.00308642"/>
      <pos A="0.541807" C="0.18266" G="0.0928731" T="0.18266"/>
      <pos A="0.18266" C="0.18266" G="0.272446" T="0.362233"/>
      <pos A="0.18266" C="0.0928731" G="0.0928731" T="0.631594"/>
      <pos A="0.18266" C="0.0928731" G="0.272446" T="0.45202"/>
      <pos A="0.362233" C="0.18266" G="0.0928731" T="0.362233"/>
      <pos A="0.272446" C="0.18266" G="0.0928731" T="0.45202"/>
      <pos A="0.362233" C="0.45202" G="0.0928731" T="0.0928731"/>
      <pos A="0.00308642" C="0.45202" G="0.18266" T="0.362233"/>
      <pos A="0.272446" C="0.362233" G="0.0928731" T="0.272446"/>
      <pos A="0.272446" C="0.0928731" G="0.541807" T="0.0928731"/>
      <pos A="0.45202" C="0.0928731" G="0.362233" T="0.0928731"/>
      <pos A="0.18266" C="0.362233" G="0.362233" T="0.0928731"/>
      <pos A="0.541807" C="0.0928731" G="0.00308642" T="0.362233"/>
    </motif>
    <motif db="0" id="M71" alt="O71" length="40" nsites="8" evalue="1.3e-003">
      <pos A="0.152873" C="0.25117" G="0.354148" T="0.241808"/>
      <pos A="0.25117" C="0.269893" G="0.326063" T="0.152873"/>
      <pos A="0.415" C="0.138831" G="0.166916" T="0.279255"/>
      <pos A="0.269893" C="0.25117" G="0.162234" T="0.316702"/>
      <pos A="0.199681" C="0.344787" G="0.255851" T="0.199681"/>
      <pos A="0.176277" C="0.396276" G="0.106064" T="0.321383"/>
      <pos A="0.260532" C="0.0686183" G="0.274575" T="0.396276"/>
      <pos A="0.288617" C="0.190319" G="0.180958" T="0.340106"/>
      <pos A="0.316702" C="0.274575" G="0.227766" T="0.180958"/>
      <pos A="0.166916" C="0.166916" G="0.255851" T="0.410318"/>
      <pos A="0.297978" C="0.279255" G="0.269893" T="0.152873"/>
      <pos A="0.237128" C="0.232446" G="0.232446" T="0.297978"/>
      <pos A="0.335425" C="0.335425" G="0.143511" T="0.185639"/>
      <pos A="0.288617" C="0.246489" G="0.237128" T="0.227766"/>
      <pos A="0.30734" C="0.312021" G="0.166916" T="0.213723"/>
      <pos A="0.330745" C="0.255851" G="0.171596" T="0.241808"/>
      <pos A="0.429042" C="0.134149" G="0.227766" T="0.209043"/>
      <pos A="0.269893" C="0.138831" G="0.297978" T="0.293298"/>
      <pos A="0.330745" C="0.213723" G="0.246489" T="0.209043"/>
      <pos A="0.110746" C="0.293298" G="0.157554" T="0.438403"/>
      <pos A="0.204361" C="0.162234" G="0.354148" T="0.279255"/>
      <pos A="0.283936" C="0.241808" G="0.171596" T="0.30266"/>
      <pos A="0.269893" C="0.36351" G="0.162234" T="0.204361"/>
      <pos A="0.386915" C="0.213723" G="0.115426" T="0.283936"/>
      <pos A="0.283936" C="0.162234" G="0.190319" T="0.36351"/>
      <pos A="0.134149" C="0.241808" G="0.237128" T="0.386915"/>
      <pos A="0.110746" C="0.227766" G="0.209043" T="0.452445"/>
      <pos A="0.269893" C="0.209043" G="0.176277" T="0.344787"/>
      <pos A="0.297978" C="0.255851" G="0.199681" T="0.246489"/>
      <pos A="0.377553" C="0.134149" G="0.274575" T="0.213723"/>
      <pos A="0.199681" C="0.185639" G="0.321383" T="0.293298"/>
      <pos A="0.223085" C="0.223085" G="0.213723" T="0.340106"/>
      <pos A="0.349468" C="0.344787" G="0.152873" T="0.152873"/>
      <pos A="0.279255" C="0.30734" G="0.255851" T="0.157554"/>
      <pos A="0.232446" C="0.232446" G="0.227766" T="0.30734"/>
      <pos A="0.176277" C="0.354148" G="0.288617" T="0.180958"/>
      <pos A="0.330745" C="0.171596" G="0.293298" T="0.204361"/>
      <pos A="0.227766" C="0.0358519" G="0.269893" T="0.466488"/>
      <pos A="0.42436" C="0.260532" G="0.195" T="0.120107"/>
      <pos A="0.279255" C="0.246489" G="0.138831" T="0.335425"/>
    </motif>
    <motif db="0" id="M72" alt="O72" length="40" nsites="8" evalue="1.3e-003">
      <pos A="0.171596" C="0.232446" G="0.41968" T="0.176277"/>
      <pos A="0.204361" C="0.297978" G="0.166916" T="0.330745"/>
      <pos A="0.152873" C="0.265213" G="0.152873" T="0.429042"/>
      <pos A="0.209043" C="0.260532" G="0.106064" T="0.42436"/>
      <pos A="0.241808" C="0.269893" G="0.180958" T="0.30734"/>
      <pos A="0.396276" C="0.237128" G="0.148192" T="0.218404"/>
      <pos A="0.41968" C="0.237128" G="0.204361" T="0.138831"/>
      <pos A="0.382233" C="0.213723" G="0.213723" T="0.190319"/>
      <pos A="0.316702" C="0.199681" G="0.227766" T="0.255851"/>
      <pos A="0.157554" C="0.190319" G="0.293298" T="0.35883"/>
      <pos A="0.129469" C="0.344787" G="0.274575" T="0.25117"/>
      <pos A="0.204361" C="0.330745" G="0.143511" T="0.321383"/>
      <pos A="0.391595" C="0.148192" G="0.227766" T="0.232446"/>
      <pos A="0.246489" C="0.293298" G="0.312021" T="0.148192"/>
      <pos A="0.326063" C="0.297978" G="0.25117" T="0.124788"/>
      <pos A="0.312021" C="0.106064" G="0.0967032" T="0.485212"/>
      <pos A="0.35883" C="0.138831" G="0.241808" T="0.260532"/>
      <pos A="0.316702" C="0.269893" G="0.241808" T="0.171596"/>
      <pos A="0.223085" C="0.171596" G="0.241808" T="0.36351"/>
      <pos A="0.25117" C="0.283936" G="0.232446" T="0.232446"/>
      <pos A="0.246489" C="0.35883" G="0.171596" T="0.223085"/>
      <pos A="0.148192" C="0.400957" G="0.185639" T="0.265213"/>
      <pos A="0.265213" C="0.297978" G="0.227766" T="0.209043"/>
      <pos A="0.312021" C="0.148192" G="0.237128" T="0.30266"/>
      <pos A="0.185639" C="0.209043" G="0.293298" T="0.312021"/>
      <pos A="0.30266" C="0.237128" G="0.0592563" T="0.400957"/>
      <pos A="0.274575" C="0.0779793" G="0.255851" T="0.391595"/>
      <pos A="0.269893" C="0.185639" G="0.180958" T="0.36351"/>
      <pos A="0.265213" C="0.162234" G="0.386915" T="0.185639"/>
      <pos A="0.368191" C="0.180958" G="0.218404" T="0.232446"/>
      <pos A="0.42436" C="0.190319" G="0.218404" T="0.166916"/>
      <pos A="0.223085" C="0.209043" G="0.288617" T="0.279255"/>
      <pos A="0.255851" C="0.255851" G="0.232446" T="0.255851"/>
      <pos A="0.340106" C="0.148192" G="0.157554" T="0.354148"/>
      <pos A="0.0732988" C="0.297978" G="0.293298" T="0.335425"/>
      <pos A="0.344787" C="0.260532" G="0.190319" T="0.204361"/>
      <pos A="0.246489" C="0.246489" G="0.237128" T="0.269893"/>
      <pos A="0.368191" C="0.152873" G="0.115426" T="0.36351"/>
      <pos A="0.246489" C="0.199681" G="0.269893" T="0.283936"/>
      <pos A="0.209043" C="0.326063" G="0.223085" T="0.241808"/>
    </motif>
    <motif db="0" id="M73" alt="O73" length="40" nsites="8" evalue="1.3e-003">
      <pos A="0.311728" C="0.311728" G="0.131292" T="0.245251"/>
      <pos A="0.245251" C="0.292735" G="0.102802" T="0.359212"/>
      <pos A="0.378205" C="0.140788" G="0.344967" T="0.13604"/>
      <pos A="0.33547" C="0.30698" G="0.188272" T="0.169278"/>
      <pos A="0.240504" C="0.202517" G="0.183523" T="0.373457"/>
      <pos A="0.292735" C="0.188272" G="0.321225" T="0.197768"/>
      <pos A="0.240504" C="0.240504" G="0.150284" T="0.368708"/>
      <pos A="0.197768" C="0.311728" G="0.22151" T="0.268994"/>
      <pos A="0.273741" C="0.268994" G="0.178775" T="0.27849"/>
      <pos A="0.283239" C="0.102802" G="0.216761" T="0.397198"/>
      <pos A="0.283239" C="0.207265" G="0.188272" T="0.321225"/>
      <pos A="0.22151" C="0.212013" G="0.36396" T="0.202517"/>
      <pos A="0.212013" C="0.169278" G="0.283239" T="0.33547"/>
      <pos A="0.344967" C="0.311728" G="0.140788" T="0.202517"/>
      <pos A="0.27849" C="0.287987" G="0.311728" T="0.121795"/>
      <pos A="0.401947" C="0.259496" G="0.10755" T="0.231006"/>
      <pos A="0.13604" C="0.25" G="0.268994" T="0.344967"/>
      <pos A="0.169278" C="0.325973" G="0.174027" T="0.330722"/>
      <pos A="0.259496" C="0.30698" G="0.27849" T="0.155033"/>
      <pos A="0.287987" C="0.25" G="0.22151" T="0.240504"/>
      <pos A="0.321225" C="0.140788" G="0.264245" T="0.273741"/>
      <pos A="0.520655" C="0.102802" G="0.159782" T="0.216761"/>
      <pos A="0.273741" C="0.268994" G="0.169278" T="0.287987"/>
      <pos A="0.259496" C="0.159782" G="0.188272" T="0.39245"/>
      <pos A="0.226259" C="0.112298" G="0.254749" T="0.406695"/>
      <pos A="0.145537" C="0.231006" G="0.311728" T="0.311728"/>
      <pos A="0.33547" C="0.13604" G="0.259496" T="0.268994"/>
      <pos A="0.349716" C="0.212013" G="0.25" T="0.188272"/>
      <pos A="0.259496" C="0.27849" G="0.268994" T="0.19302"/>
      <pos A="0.183523" C="0.378205" G="0.131292" T="0.30698"/>
      <pos A="0.287987" C="0.297483" G="0.19302" T="0.22151"/>
      <pos A="0.27849" C="0.197768" G="0.311728" T="0.212013"/>
      <pos A="0.292735" C="0.117047" G="0.259496" T="0.330722"/>
      <pos A="0.16453" C="0.155033" G="0.245251" T="0.435185"/>
      <pos A="0.197768" C="0.430437" G="0.10755" T="0.264245"/>
      <pos A="0.30698" C="0.155033" G="0.0505699" T="0.487417"/>
      <pos A="0.231006" C="0.325973" G="0.231006" T="0.212013"/>
      <pos A="0.316477" C="0.174027" G="0.16453" T="0.344967"/>
      <pos A="0.216761" C="0.240504" G="0.325973" T="0.216761"/>
      <pos A="0.39245" C="0.22151" G="0.231006" T="0.155033"/>
    </motif>
    <motif db="0" id="M74" alt="O74" length="40" nsites="8" evalue="1.3e-003">
      <pos A="0.199681" C="0.269893" G="0.260532" T="0.269893"/>
      <pos A="0.255851" C="0.227766" G="0.204361" T="0.312021"/>
      <pos A="0.335425" C="0.115426" G="0.213723" T="0.335425"/>
      <pos A="0.171596" C="0.541382" G="0.223085" T="0.0639368"/>
      <pos A="0.377553" C="0.204361" G="0.0826607" T="0.335425"/>
      <pos A="0.330745" C="0.199681" G="0.209043" T="0.260532"/>
      <pos A="0.227766" C="0.190319" G="0.255851" T="0.326063"/>
      <pos A="0.405638" C="0.246489" G="0.190319" T="0.157554"/>
      <pos A="0.204361" C="0.232446" G="0.260532" T="0.30266"/>
      <pos A="0.237128" C="0.209043" G="0.213723" T="0.340106"/>
      <pos A="0.199681" C="0.321383" G="0.321383" T="0.157554"/>
      <pos A="0.400957" C="0.269893" G="0.115426" T="0.213723"/>
      <pos A="0.157554" C="0.269893" G="0.293298" T="0.279255"/>
      <pos A="0.344787" C="0.232446" G="0.138831" T="0.283936"/>
      <pos A="0.255851" C="0.283936" G="0.223085" T="0.237128"/>
      <pos A="0.30734" C="0.386915" G="0.148192" T="0.157554"/>
      <pos A="0.386915" C="0.0686183" G="0.171596" T="0.372872"/>
      <pos A="0.321383" C="0.143511" G="0.255851" T="0.279255"/>
      <pos A="0.237128" C="0.138831" G="0.35883" T="0.265213"/>
      <pos A="0.195" C="0.148192" G="0.447765" T="0.209043"/>
      <pos A="0.199681" C="0.237128" G="0.162234" T="0.400957"/>
      <pos A="0.246489" C="0.180958" G="0.293298" T="0.279255"/>
      <pos A="0.25117" C="0.25117" G="0.25117" T="0.246489"/>
      <pos A="0.180958" C="0.274575" G="0.218404" T="0.326063"/>
      <pos A="0.335425" C="0.195" G="0.227766" T="0.241808"/>
      <pos A="0.218404" C="0.354148" G="0.152873" T="0.274575"/>
      <pos A="0.190319" C="0.321383" G="0.176277" T="0.312021"/>
      <pos A="0.204361" C="0.269893" G="0.134149" T="0.391595"/>
      <pos A="0.41968" C="0.223085" G="0.134149" T="0.223085"/>
      <pos A="0.429042" C="0.124788" G="0.199681" T="0.246489"/>
      <pos A="0.255851" C="0.232446" G="0.30734" T="0.204361"/>
      <pos A="0.148192" C="0.218404" G="0.265213" T="0.368191"/>
      <pos A="0.162234" C="0.265213" G="0.213723" T="0.35883"/>
      <pos A="0.190319" C="0.396276" G="0.115426" T="0.297978"/>
      <pos A="0.457127" C="0.204361" G="0.106064" T="0.232446"/>
      <pos A="0.297978" C="0.0639368" G="0.344787" T="0.293298"/>
      <pos A="0.180958" C="0.148192" G="0.349468" T="0.321383"/>
      <pos A="0.297978" C="0.227766" G="0.148192" T="0.326063"/>
      <pos A="0.354148" C="0.129469" G="0.204361" T="0.312021"/>
      <pos A="0.171596" C="0.255851" G="0.237128" T="0.335425"/>
    </motif>
    <motif db="0" id="M75" alt="O75" length="40" nsites="8" evalue="1.3e-003">
      <pos A="0.255851" C="0.0967032" G="0.316702" T="0.330745"/>
      <pos A="0.321383" C="0.162234" G="0.218404" T="0.297978"/>
      <pos A="0.321383" C="0.237128" G="0.279255" T="0.162234"/>
      <pos A="0.279255" C="0.335425" G="0.0826607" T="0.30266"/>
      <pos A="0.344787" C="0.274575" G="0.162234" T="0.218404"/>
      <pos A="0.274575" C="0.260532" G="0.36351" T="0.101384"/>
      <pos A="0.400957" C="0.176277" G="0.0920217" T="0.330745"/>
      <pos A="0.35883" C="0.30266" G="0.199681" T="0.138831"/>
      <pos A="0.199681" C="0.0732988" G="0.297978" T="0.429042"/>
      <pos A="0.134149" C="0.246489" G="0.25117" T="0.368191"/>
      <pos A="0.209043" C="0.176277" G="0.30266" T="0.312021"/>
      <pos A="0.185639" C="0.293298" G="0.265213" T="0.255851"/>
      <pos A="0.297978" C="0.195" G="0.213723" T="0.293298"/>
      <pos A="0.223085" C="0.134149" G="0.354148" T="0.288617"/>
      <pos A="0.246489" C="0.415" G="0.213723" T="0.124788"/>
      <pos A="0.213723" C="0.213723" G="0.265213" T="0.30734"/>
      <pos A="0.30266" C="0.316702" G="0.129469" T="0.25117"/>
      <pos A="0.368191" C="0.283936" G="0.134149" T="0.213723"/>
      <pos A="0.185639" C="0.269893" G="0.25117" T="0.293298"/>
      <pos A="0.344787" C="0.209043" G="0.199681" T="0.246489"/>
      <pos A="0.330745" C="0.283936" G="0.227766" T="0.157554"/>
      <pos A="0.349468" C="0.25117" G="0.185639" T="0.213723"/>
      <pos A="0.134149" C="0.241808" G="0.255851" T="0.368191"/>
      <pos A="0.288617" C="0.199681" G="0.213723" T="0.297978"/>
      <pos A="0.354148" C="0.25117" G="0.110746" T="0.283936"/>
      <pos A="0.396276" C="0.213723" G="0.157554" T="0.232446"/>
      <pos A="0.255851" C="0.199681" G="0.246489" T="0.297978"/>
      <pos A="0.42436" C="0.171596" G="0.0920217" T="0.312021"/>
      <pos A="0.120107" C="0.171596" G="0.195" T="0.513297"/>
      <pos A="0.237128" C="0.223085" G="0.269893" T="0.269893"/>
      <pos A="0.237128" C="0.25117" G="0.265213" T="0.246489"/>
      <pos A="0.269893" C="0.204361" G="0.232446" T="0.293298"/>
      <pos A="0.227766" C="0.204361" G="0.237128" T="0.330745"/>
      <pos A="0.232446" C="0.246489" G="0.223085" T="0.297978"/>
      <pos A="0.185639" C="0.260532" G="0.227766" T="0.326063"/>
      <pos A="0.335425" C="0.143511" G="0.30266" T="0.218404"/>
      <pos A="0.241808" C="0.321383" G="0.199681" T="0.237128"/>
      <pos A="0.377553" C="0.241808" G="0.213723" T="0.166916"/>
      <pos A="0.237128" C="0.148192" G="0.297978" T="0.316702"/>
      <pos A="0.223085" C="0.171596" G="0.157554" T="0.447765"/>
    </motif>
    <motif db="0" id="M77" alt="O77" length="40" nsites="8" evalue="1.3e-003">
      <pos A="0.167696" C="0.167696" G="0.496914" T="0.167696"/>
      <pos A="0.661523" C="0.00308642" G="0.167696" T="0.167696"/>
      <pos A="0.00308642" C="0.167696" G="0.332304" T="0.496914"/>
      <pos A="0.167696" C="0.496914" G="0.332304" T="0.00308642"/>
      <pos A="0.496914" C="0.167696" G="0.00308642" T="0.332304"/>
      <pos A="0.00308642" C="0.826131" G="0.167696" T="0.00308642"/>
      <pos A="0.826131" C="0.00308642" G="0.00308642" T="0.167696"/>
      <pos A="0.167696" C="0.332304" G="0.332304" T="0.167696"/>
      <pos A="0.332304" C="0.167696" G="0.332304" T="0.167696"/>
      <pos A="0.167696" C="0.167696" G="0.167696" T="0.496914"/>
      <pos A="0.167696" C="0.167696" G="0.332304" T="0.332304"/>
      <pos A="0.332304" C="0.00308642" G="0.661523" T="0.00308642"/>
      <pos A="0.661523" C="0.332304" G="0.00308642" T="0.00308642"/>
      <pos A="0.167696" C="0.00308642" G="0.167696" T="0.661523"/>
      <pos A="0.826131" C="0.00308642" G="0.00308642" T="0.167696"/>
      <pos A="0.332304" C="0.167696" G="0.00308642" T="0.496914"/>
      <pos A="0.332304" C="0.661523" G="0.00308642" T="0.00308642"/>
      <pos A="0.332304" C="0.496914" G="0.00308642" T="0.167696"/>
      <pos A="0.332304" C="0.496914" G="0.00308642" T="0.167696"/>
      <pos A="0.167696" C="0.00308642" G="0.167696" T="0.661523"/>
      <pos A="0.00308642" C="0.167696" G="0.167696" T="0.661523"/>
      <pos A="0.00308642" C="0.332304" G="0.167696" T="0.496914"/>
      <pos A="0.00308642" C="0.00308642" G="0.332304" T="0.661523"/>
      <pos A="0.00308642" C="0.332304" G="0.332304" T="0.332304"/>
      <pos A="0.00308642" C="0.332304" G="0.167696" T="0.496914"/>
      <pos A="0.826131" C="0.00308642" G="0.167696" T="0.00308642"/>
      <pos A="0.332304" C="0.332304" G="0.00308642" T="0.332304"/>
      <pos A="0.00308642" C="0.00308642" G="0.496914" T="0.496914"/>
      <pos A="0.332304" C="0.167696" G="0.00308642" T="0.496914"/>
      <pos A="0.496914" C="0.167696" G="0.167696" T="0.167696"/>
      <pos A="0.990741" C="0.00308642" G="0.00308642" T="0.00308642"/>
      <pos A="0.332304" C="0.167696" G="0.00308642" T="0.496914"/>
      <pos A="0.332304" C="0.167696" G="0.332304" T="0.167696"/>
      <pos A="0.332304" C="0.00308642" G="0.00308642" T="0.661523"/>
      <pos A="0.661523" C="0.00308642" G="0.167696" T="0.167696"/>
      <pos A="0.332304" C="0.167696" G="0.167696" T="0.332304"/>
      <pos A="0.496914" C="0.167696" G="0.167696" T="0.167696"/>
      <pos A="0.661523" C="0.167696" G="0.00308642" T="0.167696"/>
      <pos A="0.332304" C="0.332304" G="0.167696" T="0.167696"/>
      <pos A="0.496914" C="0.00308642" G="0.167696" T="0.332304"/>
    </motif>
    <motif db="0" id="M78" alt="O78" length="40" nsites="8" evalue="1.3e-003">
      <pos A="0.00308642" C="0.00308642" G="0.00308642" T="0.990741"/>
      <pos A="0.496914" C="0.496914" G="0.00308642" T="0.00308642"/>
      <pos A="0.496914" C="0.00308642" G="0.00308642" T="0.496914"/>
      <pos A="0.00308642" C="0.00308642" G="0.496914" T="0.496914"/>
      <pos A="0.496914" C="0.00308642" G="0.00308642" T="0.496914"/>
      <pos A="0.00308642" C="0.496914" G="0.496914" T="0.00308642"/>
      <pos A="0.00308642" C="0.00308642" G="0.00308642" T="0.990741"/>
      <pos A="0.00308642" C="0.00308642" G="0.496914" T="0.496914"/>
      <pos A="0.00308642" C="0.00308642" G="0.00308642" T="0.990741"/>
      <pos A="0.00308642" C="0.00308642" G="0.990741" T="0.00308642"/>
      <pos A="0.00308642" C="0.496914" G="0.00308642" T="0.496914"/>
      <pos A="0.00308642" C="0.00308642" G="0.496914" T="0.496914"/>
      <pos A="0.00308642" C="0.00308642" G="0.00308642" T="0.990741"/>
      <pos A="0.496914" C="0.00308642" G="0.00308642" T="0.496914"/>
      <pos A="0.00308642" C="0.00308642" G="0.00308642" T="0.990741"/>
      <pos A="0.990741" C="0.00308642" G="0.00308642" T="0.00308642"/>
      <pos A="0.00308642" C="0.00308642" G="0.496914" T="0.496914"/>
      <pos A="0.496914" C="0.00308642" G="0.496914" T="0.00308642"/>
      <pos A="0.00308642" C="0.00308642" G="0.496914" T="0.496914"/>
      <pos A="0.496914" C="0.496914" G="0.00308642" T="0.00308642"/>
      <pos A="0.00308642" C="0.00308642" G="0.00308642" T="0.990741"/>
      <pos A="0.990741" C="0.00308642" G="0.00308642" T="0.00308642"/>
      <pos A="0.496914" C="0.00308642" G="0.00308642" T="0.496914"/>
      <pos A="0.496914" C="0.00308642" G="0.00308642" T="0.496914"/>
      <pos A="0.00308642" C="0.496914" G="0.496914" T="0.00308642"/>
      <pos A="0.990741" C="0.00308642" G="0.00308642" T="0.00308642"/>
      <pos A="0.496914" C="0.00308642" G="0.00308642" T="0.496914"/>
      <pos A="0.496914" C="0.496914" G="0.00308642" T="0.00308642"/>
      <pos A="0.00308642" C="0.496914" G="0.00308642" T="0.496914"/>
      <pos A="0.496914" C="0.00308642" G="0.496914" T="0.00308642"/>
      <pos A="0.00308642" C="0.496914" G="0.496914" T="0.00308642"/>
      <pos A="0.990741" C="0.00308642" G="0.00308642" T="0.00308642"/>
      <pos A="0.496914" C="0.00308642" G="0.00308642" T="0.496914"/>
      <pos A="0.990741" C="0.00308642" G="0.00308642" T="0.00308642"/>
      <pos A="0.496914" C="0.496914" G="0.00308642" T="0.00308642"/>
      <pos A="0.496914" C="0.00308642" G="0.496914" T="0.00308642"/>
      <pos A="0.00308642" C="0.990741" G="0.00308642" T="0.00308642"/>
      <pos A="0.990741" C="0.00308642" G="0.00308642" T="0.00308642"/>
      <pos A="0.00308642" C="0.00308642" G="0.990741" T="0.00308642"/>
      <pos A="0.496914" C="0.00308642" G="0.00308642" T="0.496914"/>
    </motif>
    <motif db="0" id="M8" alt="O8" length="40" nsites="8" evalue="1.3e-003">
      <pos A="0.199681" C="0.195" G="0.246489" T="0.35883"/>
      <pos A="0.438403" C="0.213723" G="0.124788" T="0.223085"/>
      <pos A="0.288617" C="0.204361" G="0.316702" T="0.190319"/>
      <pos A="0.293298" C="0.246489" G="0.152873" T="0.30734"/>
      <pos A="0.143511" C="0.283936" G="0.377553" T="0.195"/>
      <pos A="0.340106" C="0.218404" G="0.180958" T="0.260532"/>
      <pos A="0.237128" C="0.391595" G="0.152873" T="0.218404"/>
      <pos A="0.30734" C="0.176277" G="0.195" T="0.321383"/>
      <pos A="0.246489" C="0.35883" G="0.157554" T="0.237128"/>
      <pos A="0.199681" C="0.297978" G="0.227766" T="0.274575"/>
      <pos A="0.157554" C="0.195" G="0.237128" T="0.410318"/>
      <pos A="0.209043" C="0.152873" G="0.171596" T="0.466488"/>
      <pos A="0.368191" C="0.213723" G="0.223085" T="0.195"/>
      <pos A="0.218404" C="0.340106" G="0.209043" T="0.232446"/>
      <pos A="0.199681" C="0.344787" G="0.269893" T="0.185639"/>
      <pos A="0.415" C="0.171596" G="0.241808" T="0.171596"/>
      <pos A="0.148192" C="0.293298" G="0.190319" T="0.368191"/>
      <pos A="0.471169" C="0.241808" G="0.0732988" T="0.213723"/>
      <pos A="0.237128" C="0.255851" G="0.283936" T="0.223085"/>
      <pos A="0.195" C="0.349468" G="0.195" T="0.260532"/>
      <pos A="0.185639" C="0.227766" G="0.138831" T="0.447765"/>
      <pos A="0.386915" C="0.0732988" G="0.213723" T="0.326063"/>
      <pos A="0.199681" C="0.283936" G="0.260532" T="0.255851"/>
      <pos A="0.293298" C="0.241808" G="0.274575" T="0.190319"/>
      <pos A="0.260532" C="0.171596" G="0.232446" T="0.335425"/>
      <pos A="0.265213" C="0.326063" G="0.209043" T="0.199681"/>
      <pos A="0.405638" C="0.199681" G="0.110746" T="0.283936"/>
      <pos A="0.283936" C="0.162234" G="0.288617" T="0.265213"/>
      <pos A="0.185639" C="0.0967032" G="0.283936" T="0.433722"/>
      <pos A="0.241808" C="0.223085" G="0.30266" T="0.232446"/>
      <pos A="0.386915" C="0.283936" G="0.218404" T="0.110746"/>
      <pos A="0.241808" C="0.152873" G="0.274575" T="0.330745"/>
      <pos A="0.321383" C="0.180958" G="0.274575" T="0.223085"/>
      <pos A="0.349468" C="0.171596" G="0.157554" T="0.321383"/>
      <pos A="0.344787" C="0.204361" G="0.0920217" T="0.35883"/>
      <pos A="0.166916" C="0.185639" G="0.326063" T="0.321383"/>
      <pos A="0.162234" C="0.255851" G="0.232446" T="0.349468"/>
      <pos A="0.246489" C="0.269893" G="0.138831" T="0.344787"/>
      <pos A="0.255851" C="0.120107" G="0.241808" T="0.382233"/>
      <pos A="0.223085" C="0.232446" G="0.260532" T="0.283936"/>
    </motif>
    <motif db="0" id="M80" alt="O80" length="40" nsites="8" evalue="1.3e-003">
      <pos A="0.304581" C="0.117446" G="0.502112" T="0.0758607"/>
      <pos A="0.22141" C="0.304581" G="0.179824" T="0.294185"/>
      <pos A="0.138239" C="0.460526" G="0.200617" T="0.200617"/>
      <pos A="0.148635" C="0.231806" G="0.262996" T="0.356563"/>
      <pos A="0.0758607" C="0.398148" G="0.283789" T="0.242202"/>
      <pos A="0.159032" C="0.22141" G="0.242202" T="0.377355"/>
      <pos A="0.242202" C="0.283789" G="0.242202" T="0.231806"/>
      <pos A="0.314977" C="0.314977" G="0.273392" T="0.0966538"/>
      <pos A="0.273392" C="0.387752" G="0.127843" T="0.211013"/>
      <pos A="0.200617" C="0.366959" G="0.22141" T="0.211013"/>
      <pos A="0.408544" C="0.242202" G="0.159032" T="0.190221"/>
      <pos A="0.231806" C="0.366959" G="0.294185" T="0.10705"/>
      <pos A="0.2526" C="0.377355" G="0.138239" T="0.231806"/>
      <pos A="0.200617" C="0.190221" G="0.346166" T="0.262996"/>
      <pos A="0.304581" C="0.211013" G="0.283789" T="0.200617"/>
      <pos A="0.190221" C="0.522905" G="0.117446" T="0.169428"/>
      <pos A="0.2526" C="0.2526" G="0.179824" T="0.314977"/>
      <pos A="0.273392" C="0.314977" G="0.190221" T="0.22141"/>
      <pos A="0.0654647" C="0.377355" G="0.377355" T="0.179824"/>
      <pos A="0.242202" C="0.304581" G="0.231806" T="0.22141"/>
      <pos A="0.366959" C="0.10705" G="0.262996" T="0.262996"/>
      <pos A="0.22141" C="0.294185" G="0.117446" T="0.366959"/>
      <pos A="0.262996" C="0.366959" G="0.127843" T="0.242202"/>
      <pos A="0.211013" C="0.294185" G="0.398148" T="0.0966538"/>
      <pos A="0.0446716" C="0.190221" G="0.366959" T="0.398148"/>
      <pos A="0.169428" C="0.2526" G="0.33577" T="0.242202"/>
      <pos A="0.304581" C="0.408544" G="0.0966538" T="0.190221"/>
      <pos A="0.262996" C="0.273392" G="0.294185" T="0.169428"/>
      <pos A="0.304581" C="0.138239" G="0.408544" T="0.148635"/>
      <pos A="0.294185" C="0.2526" G="0.242202" T="0.211013"/>
      <pos A="0.138239" C="0.33577" G="0.262996" T="0.262996"/>
      <pos A="0.314977" C="0.22141" G="0.2526" T="0.211013"/>
      <pos A="0.190221" C="0.294185" G="0.159032" T="0.356563"/>
      <pos A="0.387752" C="0.10705" G="0.346166" T="0.159032"/>
      <pos A="0.304581" C="0.304581" G="0.211013" T="0.179824"/>
      <pos A="0.356563" C="0.190221" G="0.283789" T="0.169428"/>
      <pos A="0.22141" C="0.304581" G="0.2526" T="0.22141"/>
      <pos A="0.2526" C="0.190221" G="0.242202" T="0.314977"/>
      <pos A="0.138239" C="0.22141" G="0.148635" T="0.491716"/>
      <pos A="0.262996" C="0.211013" G="0.190221" T="0.33577"/>
    </motif>
    <motif db="0" id="M81" alt="O81" length="40" nsites="8" evalue="1.3e-003">
      <pos A="0.373457" C="0.126543" G="0.332304" T="0.167696"/>
      <pos A="0.167696" C="0.208847" G="0.455761" T="0.167696"/>
      <pos A="0.291153" C="0.0853906" G="0.208847" T="0.414609"/>
      <pos A="0.167696" C="0.208847" G="0.496914" T="0.126543"/>
      <pos A="0.208847" C="0.291153" G="0.167696" T="0.332304"/>
      <pos A="0.208847" C="0.332304" G="0.332304" T="0.126543"/>
      <pos A="0.538066" C="0.208847" G="0.25" T="0.00308642"/>
      <pos A="0.291153" C="0.044239" G="0.455761" T="0.208847"/>
      <pos A="0.167696" C="0.291153" G="0.538066" T="0.00308642"/>
      <pos A="0.332304" C="0.332304" G="0.0853906" T="0.25"/>
      <pos A="0.167696" C="0.455761" G="0.167696" T="0.208847"/>
      <pos A="0.126543" C="0.373457" G="0.291153" T="0.208847"/>
      <pos A="0.126543" C="0.291153" G="0.373457" T="0.208847"/>
      <pos A="0.25" C="0.208847" G="0.291153" T="0.25"/>
      <pos A="0.455761" C="0.208847" G="0.0853906" T="0.25"/>
      <pos A="0.167696" C="0.414609" G="0.25" T="0.167696"/>
      <pos A="0.291153" C="0.414609" G="0.044239" T="0.25"/>
      <pos A="0.373457" C="0.25" G="0.044239" T="0.332304"/>
      <pos A="0.208847" C="0.373457" G="0.291153" T="0.126543"/>
      <pos A="0.455761" C="0.00308642" G="0.25" T="0.291153"/>
      <pos A="0.496914" C="0.167696" G="0.0853906" T="0.25"/>
      <pos A="0.291153" C="0.25" G="0.208847" T="0.25"/>
      <pos A="0.25" C="0.373457" G="0.25" T="0.126543"/>
      <pos A="0.0853906" C="0.414609" G="0.167696" T="0.332304"/>
      <pos A="0.0853906" C="0.0853906" G="0.25" T="0.579218"/>
      <pos A="0.0853906" C="0.291153" G="0.126543" T="0.496914"/>
      <pos A="0.167696" C="0.25" G="0.25" T="0.332304"/>
      <pos A="0.414609" C="0.25" G="0.25" T="0.0853906"/>
      <pos A="0.167696" C="0.126543" G="0.332304" T="0.373457"/>
      <pos A="0.25" C="0.0853906" G="0.373457" T="0.291153"/>
      <pos A="0.332304" C="0.044239" G="0.25" T="0.373457"/>
      <pos A="0.126543" C="0.25" G="0.332304" T="0.291153"/>
      <pos A="0.332304" C="0.126543" G="0.044239" T="0.496914"/>
      <pos A="0.167696" C="0.414609" G="0.25" T="0.167696"/>
      <pos A="0.208847" C="0.538066" G="0.167696" T="0.0853906"/>
      <pos A="0.208847" C="0.0853906" G="0.167696" T="0.538066"/>
      <pos A="0.00308642" C="0.044239" G="0.496914" T="0.455761"/>
      <pos A="0.208847" C="0.126543" G="0.455761" T="0.208847"/>
      <pos A="0.25" C="0.044239" G="0.414609" T="0.291153"/>
      <pos A="0.0853906" C="0.291153" G="0.332304" T="0.291153"/>
    </motif>
    <motif db="0" id="M82" alt="O82" length="40" nsites="8" evalue="1.3e-003">
      <pos A="0.00308642" C="0.00308642" G="0.661523" T="0.332304"/>
      <pos A="0.00308642" C="0.332304" G="0.332304" T="0.332304"/>
      <pos A="0.00308642" C="0.332304" G="0.00308642" T="0.661523"/>
      <pos A="0.00308642" C="0.332304" G="0.332304" T="0.332304"/>
      <pos A="0.332304" C="0.332304" G="0.332304" T="0.00308642"/>
      <pos A="0.00308642" C="0.00308642" G="0.661523" T="0.332304"/>
      <pos A="0.00308642" C="0.332304" G="0.332304" T="0.332304"/>
      <pos A="0.00308642" C="0.332304" G="0.661523" T="0.00308642"/>
      <pos A="0.00308642" C="0.661523" G="0.00308642" T="0.332304"/>
      <pos A="0.661523" C="0.00308642" G="0.332304" T="0.00308642"/>
      <pos A="0.00308642" C="0.00308642" G="0.990741" T="0.00308642"/>
      <pos A="0.00308642" C="0.00308642" G="0.990741" T="0.00308642"/>
      <pos A="0.00308642" C="0.332304" G="0.661523" T="0.00308642"/>
      <pos A="0.332304" C="0.332304" G="0.00308642" T="0.332304"/>
      <pos A="0.00308642" C="0.332304" G="0.661523" T="0.00308642"/>
      <pos A="0.00308642" C="0.332304" G="0.00308642" T="0.661523"/>
      <pos A="0.332304" C="0.332304" G="0.332304" T="0.00308642"/>
      <pos A="0.332304" C="0.00308642" G="0.332304" T="0.332304"/>
      <pos A="0.00308642" C="0.00308642" G="0.332304" T="0.661523"/>
      <pos A="0.332304" C="0.00308642" G="0.00308642" T="0.661523"/>
      <pos A="0.332304" C="0.00308642" G="0.332304" T="0.332304"/>
      <pos A="0.00308642" C="0.332304" G="0.332304" T="0.332304"/>
      <pos A="0.332304" C="0.661523" G="0.00308642" T="0.00308642"/>
      <pos A="0.332304" C="0.00308642" G="0.00308642" T="0.661523"/>
      <pos A="0.00308642" C="0.332304" G="0.00308642" T="0.661523"/>
      <pos A="0.00308642" C="0.332304" G="0.332304" T="0.332304"/>
      <pos A="0.661523" C="0.332304" G="0.00308642" T="0.00308642"/>
      <pos A="0.661523" C="0.332304" G="0.00308642" T="0.00308642"/>
      <pos A="0.332304" C="0.332304" G="0.00308642" T="0.332304"/>
      <pos A="0.00308642" C="0.00308642" G="0.00308642" T="0.990741"/>
      <pos A="0.332304" C="0.332304" G="0.00308642" T="0.332304"/>
      <pos A="0.332304" C="0.00308642" G="0.00308642" T="0.661523"/>
      <pos A="0.00308642" C="0.990741" G="0.00308642" T="0.00308642"/>
      <pos A="0.661523" C="0.00308642" G="0.00308642" T="0.332304"/>
      <pos A="0.00308642" C="0.332304" G="0.661523" T="0.00308642"/>
      <pos A="0.00308642" C="0.332304" G="0.661523" T="0.00308642"/>
      <pos A="0.332304" C="0.00308642" G="0.661523" T="0.00308642"/>
      <pos A="0.00308642" C="0.661523" G="0.332304" T="0.00308642"/>
      <pos A="0.661523" C="0.332304" G="0.00308642" T="0.00308642"/>
      <pos A="0.00308642" C="0.990741" G="0.00308642" T="0.00308642"/>
    </motif>
    <motif db="0" id="M83" alt="O83" length="40" nsites="8" evalue="1.3e-003">
      <pos A="0.0853906" C="0.743827" G="0.167696" T="0.00308642"/>
      <pos A="0.579218" C="0.00308642" G="0.00308642" T="0.414609"/>
      <pos A="0.126543" C="0.332304" G="0.538066" T="0.00308642"/>
      <pos A="0.25" C="0.291153" G="0.044239" T="0.414609"/>
      <pos A="0.25" C="0.496914" G="0.044239" T="0.208847"/>
      <pos A="0.414609" C="0.167696" G="0.044239" T="0.373457"/>
      <pos A="0.291153" C="0.126543" G="0.373457" T="0.208847"/>
      <pos A="0.167696" C="0.25" G="0.25" T="0.332304"/>
      <pos A="0.414609" C="0.126543" G="0.25" T="0.208847"/>
      <pos A="0.332304" C="0.25" G="0.208847" T="0.208847"/>
      <pos A="0.291153" C="0.291153" G="0.208847" T="0.208847"/>
      <pos A="0.044239" C="0.661523" G="0.00308642" T="0.291153"/>
      <pos A="0.208847" C="0.208847" G="0.25" T="0.332304"/>
      <pos A="0.208847" C="0.25" G="0.208847" T="0.332304"/>
      <pos A="0.0853906" C="0.126543" G="0.332304" T="0.455761"/>
      <pos A="0.0853906" C="0.00308642" G="0.496914" T="0.414609"/>
      <pos A="0.208847" C="0.25" G="0.126543" T="0.414609"/>
      <pos A="0.25" C="0.167696" G="0.291153" T="0.291153"/>
      <pos A="0.044239" C="0.373457" G="0.414609" T="0.167696"/>
      <pos A="0.044239" C="0.496914" G="0.167696" T="0.291153"/>
      <pos A="0.25" C="0.25" G="0.0853906" T="0.414609"/>
      <pos A="0.496914" C="0.126543" G="0.25" T="0.126543"/>
      <pos A="0.332304" C="0.167696" G="0.167696" T="0.332304"/>
      <pos A="0.291153" C="0.332304" G="0.126543" T="0.25"/>
      <pos A="0.25" C="0.167696" G="0.25" T="0.332304"/>
      <pos A="0.167696" C="0.25" G="0.25" T="0.332304"/>
      <pos A="0.126543" C="0.538066" G="0.332304" T="0.00308642"/>
      <pos A="0.455761" C="0.126543" G="0.0853906" T="0.332304"/>
      <pos A="0.291153" C="0.62037" G="0.044239" T="0.044239"/>
      <pos A="0.414609" C="0.373457" G="0.044239" T="0.167696"/>
      <pos A="0.126543" C="0.291153" G="0.167696" T="0.414609"/>
      <pos A="0.208847" C="0.414609" G="0.167696" T="0.208847"/>
      <pos A="0.167696" C="0.414609" G="0.044239" T="0.373457"/>
      <pos A="0.373457" C="0.332304" G="0.044239" T="0.25"/>
      <pos A="0.332304" C="0.373457" G="0.167696" T="0.126543"/>
      <pos A="0.126543" C="0.044239" G="0.291153" T="0.538066"/>
      <pos A="0.126543" C="0.167696" G="0.455761" T="0.25"/>
      <pos A="0.25" C="0.208847" G="0.044239" T="0.496914"/>
      <pos A="0.414609" C="0.044239" G="0.167696" T="0.373457"/>
      <pos A="0.208847" C="0.25" G="0.373457" T="0.167696"/>
    </motif>
    <motif db="0" id="M84" alt="O84" length="40" nsites="8" evalue="1.3e-003">
      <pos A="0.172399" C="0.172399" G="0.200617" T="0.454586"/>
      <pos A="0.257055" C="0.115961" G="0.398148" T="0.228836"/>
      <pos A="0.115961" C="0.341711" G="0.454586" T="0.0877422"/>
      <pos A="0.426366" C="0.257055" G="0.00308642" T="0.313492"/>
      <pos A="0.285273" C="0.228836" G="0.172399" T="0.313492"/>
      <pos A="0.398148" C="0.14418" G="0.172399" T="0.285273"/>
      <pos A="0.454586" C="0.14418" G="0.0877422" T="0.313492"/>
      <pos A="0.172399" C="0.36993" G="0.200617" T="0.257055"/>
      <pos A="0.313492" C="0.172399" G="0.0877422" T="0.426366"/>
      <pos A="0.426366" C="0.398148" G="0.0877422" T="0.0877422"/>
      <pos A="0.14418" C="0.398148" G="0.200617" T="0.257055"/>
      <pos A="0.200617" C="0.426366" G="0.14418" T="0.228836"/>
      <pos A="0.115961" C="0.341711" G="0.257055" T="0.285273"/>
      <pos A="0.285273" C="0.14418" G="0.228836" T="0.341711"/>
      <pos A="0.257055" C="0.426366" G="0.200617" T="0.115961"/>
      <pos A="0.200617" C="0.228836" G="0.341711" T="0.228836"/>
      <pos A="0.454586" C="0.228836" G="0.172399" T="0.14418"/>
      <pos A="0.567461" C="0.0877422" G="0.059524" T="0.285273"/>
      <pos A="0.200617" C="0.285273" G="0.257055" T="0.257055"/>
      <pos A="0.172399" C="0.36993" G="0.0313047" T="0.426366"/>
      <pos A="0.285273" C="0.511023" G="0.00308642" T="0.200617"/>
      <pos A="0.313492" C="0.14418" G="0.14418" T="0.398148"/>
      <pos A="0.313492" C="0.14418" G="0.36993" T="0.172399"/>
      <pos A="0.511023" C="0.059524" G="0.200617" T="0.228836"/>
      <pos A="0.200617" C="0.059524" G="0.313492" T="0.426366"/>
      <pos A="0.539241" C="0.115961" G="0.172399" T="0.172399"/>
      <pos A="0.172399" C="0.228836" G="0.115961" T="0.482804"/>
      <pos A="0.285273" C="0.36993" G="0.0877422" T="0.257055"/>
      <pos A="0.313492" C="0.115961" G="0.00308642" T="0.567461"/>
      <pos A="0.426366" C="0.115961" G="0.398148" T="0.059524"/>
      <pos A="0.539241" C="0.228836" G="0.115961" T="0.115961"/>
      <pos A="0.341711" C="0.285273" G="0.059524" T="0.313492"/>
      <pos A="0.285273" C="0.172399" G="0.0877422" T="0.454586"/>
      <pos A="0.398148" C="0.115961" G="0.341711" T="0.14418"/>
      <pos A="0.200617" C="0.172399" G="0.313492" T="0.313492"/>
      <pos A="0.0877422" C="0.313492" G="0.398148" T="0.200617"/>
      <pos A="0.341711" C="0.341711" G="0.172399" T="0.14418"/>
      <pos A="0.228836" C="0.115961" G="0.341711" T="0.313492"/>
      <pos A="0.228836" C="0.200617" G="0.36993" T="0.200617"/>
      <pos A="0.426366" C="0.0313047" G="0.341711" T="0.200617"/>
    </motif>
    <motif db="0" id="M85" alt="O85" length="40" nsites="8" evalue="1.3e-003">
      <pos A="0.297978" C="0.237128" G="0.162234" T="0.30266"/>
      <pos A="0.241808" C="0.321383" G="0.166916" T="0.269893"/>
      <pos A="0.190319" C="0.255851" G="0.227766" T="0.326063"/>
      <pos A="0.288617" C="0.110746" G="0.195" T="0.405638"/>
      <pos A="0.30266" C="0.148192" G="0.279255" T="0.269893"/>
      <pos A="0.204361" C="0.36351" G="0.213723" T="0.218404"/>
      <pos A="0.312021" C="0.269893" G="0.0826607" T="0.335425"/>
      <pos A="0.218404" C="0.260532" G="0.246489" T="0.274575"/>
      <pos A="0.176277" C="0.157554" G="0.36351" T="0.30266"/>
      <pos A="0.241808" C="0.180958" G="0.152873" T="0.42436"/>
      <pos A="0.335425" C="0.312021" G="0.241808" T="0.110746"/>
      <pos A="0.405638" C="0.199681" G="0.120107" T="0.274575"/>
      <pos A="0.237128" C="0.241808" G="0.340106" T="0.180958"/>
      <pos A="0.386915" C="0.218404" G="0.190319" T="0.204361"/>
      <pos A="0.134149" C="0.283936" G="0.354148" T="0.227766"/>
      <pos A="0.237128" C="0.35883" G="0.138831" T="0.265213"/>
      <pos A="0.223085" C="0.209043" G="0.157554" T="0.410318"/>
      <pos A="0.386915" C="0.237128" G="0.195" T="0.180958"/>
      <pos A="0.269893" C="0.195" G="0.269893" T="0.265213"/>
      <pos A="0.312021" C="0.143511" G="0.265213" T="0.279255"/>
      <pos A="0.227766" C="0.148192" G="0.415" T="0.209043"/>
      <pos A="0.312021" C="0.138831" G="0.213723" T="0.335425"/>
      <pos A="0.30266" C="0.321383" G="0.152873" T="0.223085"/>
      <pos A="0.316702" C="0.237128" G="0.232446" T="0.213723"/>
      <pos A="0.166916" C="0.30266" G="0.138831" T="0.391595"/>
      <pos A="0.227766" C="0.255851" G="0.180958" T="0.335425"/>
      <pos A="0.30734" C="0.237128" G="0.223085" T="0.232446"/>
      <pos A="0.171596" C="0.237128" G="0.274575" T="0.316702"/>
      <pos A="0.260532" C="0.223085" G="0.199681" T="0.316702"/>
      <pos A="0.288617" C="0.218404" G="0.232446" T="0.260532"/>
      <pos A="0.30734" C="0.377553" G="0.166916" T="0.148192"/>
      <pos A="0.513297" C="0.0779793" G="0.0873412" T="0.321383"/>
      <pos A="0.185639" C="0.199681" G="0.36351" T="0.25117"/>
      <pos A="0.0967032" C="0.30734" G="0.279255" T="0.316702"/>
      <pos A="0.138831" C="0.227766" G="0.134149" T="0.499254"/>
      <pos A="0.274575" C="0.152873" G="0.185639" T="0.386915"/>
      <pos A="0.349468" C="0.134149" G="0.223085" T="0.293298"/>
      <pos A="0.326063" C="0.110746" G="0.30734" T="0.255851"/>
      <pos A="0.349468" C="0.340106" G="0.190319" T="0.120107"/>
      <pos A="0.349468" C="0.157554" G="0.106064" T="0.386915"/>
    </motif>
    <motif db="0" id="M86" alt="O86" length="40" nsites="8" evalue="1.3e-003">
      <pos A="0.218404" C="0.246489" G="0.213723" T="0.321383"/>
      <pos A="0.382233" C="0.237128" G="0.209043" T="0.171596"/>
      <pos A="0.59287" C="0.199681" G="0.0545758" T="0.152873"/>
      <pos A="0.265213" C="0.246489" G="0.255851" T="0.232446"/>
      <pos A="0.138831" C="0.218404" G="0.218404" T="0.42436"/>
      <pos A="0.25117" C="0.227766" G="0.237128" T="0.283936"/>
      <pos A="0.269893" C="0.124788" G="0.223085" T="0.382233"/>
      <pos A="0.246489" C="0.316702" G="0.255851" T="0.180958"/>
      <pos A="0.185639" C="0.274575" G="0.237128" T="0.30266"/>
      <pos A="0.204361" C="0.335425" G="0.166916" T="0.293298"/>
      <pos A="0.260532" C="0.232446" G="0.349468" T="0.157554"/>
      <pos A="0.368191" C="0.246489" G="0.106064" T="0.279255"/>
      <pos A="0.269893" C="0.321383" G="0.162234" T="0.246489"/>
      <pos A="0.269893" C="0.204361" G="0.213723" T="0.312021"/>
      <pos A="0.377553" C="0.190319" G="0.213723" T="0.218404"/>
      <pos A="0.195" C="0.152873" G="0.312021" T="0.340106"/>
      <pos A="0.209043" C="0.293298" G="0.227766" T="0.269893"/>
      <pos A="0.180958" C="0.321383" G="0.134149" T="0.36351"/>
      <pos A="0.354148" C="0.180958" G="0.255851" T="0.209043"/>
      <pos A="0.241808" C="0.255851" G="0.157554" T="0.344787"/>
      <pos A="0.312021" C="0.255851" G="0.171596" T="0.260532"/>
      <pos A="0.269893" C="0.293298" G="0.171596" T="0.265213"/>
      <pos A="0.265213" C="0.209043" G="0.157554" T="0.368191"/>
      <pos A="0.185639" C="0.180958" G="0.269893" T="0.36351"/>
      <pos A="0.209043" C="0.148192" G="0.429042" T="0.213723"/>
      <pos A="0.227766" C="0.30266" G="0.330745" T="0.138831"/>
      <pos A="0.25117" C="0.237128" G="0.288617" T="0.223085"/>
      <pos A="0.555424" C="0.120107" G="0.0732988" T="0.25117"/>
      <pos A="0.321383" C="0.349468" G="0.199681" T="0.129469"/>
      <pos A="0.218404" C="0.0732988" G="0.279255" T="0.429042"/>
      <pos A="0.166916" C="0.255851" G="0.269893" T="0.30734"/>
      <pos A="0.30266" C="0.274575" G="0.0967032" T="0.326063"/>
      <pos A="0.209043" C="0.209043" G="0.316702" T="0.265213"/>
      <pos A="0.377553" C="0.293298" G="0.115426" T="0.213723"/>
      <pos A="0.260532" C="0.30266" G="0.129469" T="0.30734"/>
      <pos A="0.237128" C="0.171596" G="0.30266" T="0.288617"/>
      <pos A="0.204361" C="0.162234" G="0.260532" T="0.372872"/>
      <pos A="0.265213" C="0.152873" G="0.25117" T="0.330745"/>
      <pos A="0.157554" C="0.237128" G="0.134149" T="0.471169"/>
      <pos A="0.344787" C="0.227766" G="0.227766" T="0.199681"/>
    </motif>
    <motif db="0" id="M87" alt="O87" length="40" nsites="8" evalue="1.3e-003">
      <pos A="0.349468" C="0.213723" G="0.255851" T="0.180958"/>
      <pos A="0.326063" C="0.274575" G="0.246489" T="0.152873"/>
      <pos A="0.297978" C="0.269893" G="0.166916" T="0.265213"/>
      <pos A="0.396276" C="0.134149" G="0.237128" T="0.232446"/>
      <pos A="0.199681" C="0.0639368" G="0.246489" T="0.489892"/>
      <pos A="0.195" C="0.312021" G="0.213723" T="0.279255"/>
      <pos A="0.176277" C="0.349468" G="0.152873" T="0.321383"/>
      <pos A="0.312021" C="0.279255" G="0.180958" T="0.227766"/>
      <pos A="0.415" C="0.209043" G="0.227766" T="0.148192"/>
      <pos A="0.176277" C="0.288617" G="0.396276" T="0.138831"/>
      <pos A="0.269893" C="0.279255" G="0.157554" T="0.293298"/>
      <pos A="0.232446" C="0.36351" G="0.180958" T="0.223085"/>
      <pos A="0.349468" C="0.227766" G="0.199681" T="0.223085"/>
      <pos A="0.312021" C="0.255851" G="0.106064" T="0.326063"/>
      <pos A="0.354148" C="0.110746" G="0.246489" T="0.288617"/>
      <pos A="0.0779793" C="0.209043" G="0.30266" T="0.410318"/>
      <pos A="0.213723" C="0.143511" G="0.321383" T="0.321383"/>
      <pos A="0.30734" C="0.204361" G="0.195" T="0.293298"/>
      <pos A="0.124788" C="0.433722" G="0.106064" T="0.335425"/>
      <pos A="0.218404" C="0.227766" G="0.148192" T="0.405638"/>
      <pos A="0.312021" C="0.25117" G="0.246489" T="0.190319"/>
      <pos A="0.269893" C="0.283936" G="0.25117" T="0.195"/>
      <pos A="0.340106" C="0.157554" G="0.25117" T="0.25117"/>
      <pos A="0.232446" C="0.185639" G="0.293298" T="0.288617"/>
      <pos A="0.415" C="0.25117" G="0.138831" T="0.195"/>
      <pos A="0.171596" C="0.227766" G="0.218404" T="0.382233"/>
      <pos A="0.30266" C="0.138831" G="0.237128" T="0.321383"/>
      <pos A="0.241808" C="0.190319" G="0.265213" T="0.30266"/>
      <pos A="0.204361" C="0.35883" G="0.316702" T="0.120107"/>
      <pos A="0.330745" C="0.265213" G="0.209043" T="0.195"/>
      <pos A="0.213723" C="0.246489" G="0.0920217" T="0.447765"/>
      <pos A="0.368191" C="0.180958" G="0.400957" T="0.0498943"/>
      <pos A="0.274575" C="0.185639" G="0.227766" T="0.312021"/>
      <pos A="0.185639" C="0.293298" G="0.199681" T="0.321383"/>
      <pos A="0.330745" C="0.241808" G="0.152873" T="0.274575"/>
      <pos A="0.293298" C="0.0920217" G="0.25117" T="0.36351"/>
      <pos A="0.246489" C="0.260532" G="0.115426" T="0.377553"/>
      <pos A="0.199681" C="0.223085" G="0.274575" T="0.30266"/>
      <pos A="0.283936" C="0.218404" G="0.288617" T="0.209043"/>
      <pos A="0.312021" C="0.157554" G="0.204361" T="0.326063"/>
    </motif>
    <motif db="0" id="M88" alt="O88" length="40" nsites="8" evalue="1.3e-003">
      <pos A="0.344787" C="0.223085" G="0.138831" T="0.293298"/>
      <pos A="0.293298" C="0.162234" G="0.237128" T="0.30734"/>
      <pos A="0.218404" C="0.213723" G="0.279255" T="0.288617"/>
      <pos A="0.237128" C="0.171596" G="0.312021" T="0.279255"/>
      <pos A="0.213723" C="0.340106" G="0.265213" T="0.180958"/>
      <pos A="0.415" C="0.213723" G="0.0873412" T="0.283936"/>
      <pos A="0.246489" C="0.386915" G="0.223085" T="0.143511"/>
      <pos A="0.405638" C="0.180958" G="0.129469" T="0.283936"/>
      <pos A="0.241808" C="0.326063" G="0.25117" T="0.180958"/>
      <pos A="0.255851" C="0.25117" G="0.213723" T="0.279255"/>
      <pos A="0.223085" C="0.166916" G="0.30734" T="0.30266"/>
      <pos A="0.297978" C="0.368191" G="0.143511" T="0.190319"/>
      <pos A="0.288617" C="0.269893" G="0.143511" T="0.297978"/>
      <pos A="0.368191" C="0.0873412" G="0.227766" T="0.316702"/>
      <pos A="0.30266" C="0.255851" G="0.143511" T="0.297978"/>
      <pos A="0.223085" C="0.134149" G="0.326063" T="0.316702"/>
      <pos A="0.269893" C="0.162234" G="0.195" T="0.372872"/>
      <pos A="0.255851" C="0.260532" G="0.25117" T="0.232446"/>
      <pos A="0.166916" C="0.227766" G="0.218404" T="0.386915"/>
      <pos A="0.316702" C="0.190319" G="0.246489" T="0.246489"/>
      <pos A="0.269893" C="0.124788" G="0.293298" T="0.312021"/>
      <pos A="0.246489" C="0.405638" G="0.195" T="0.152873"/>
      <pos A="0.326063" C="0.204361" G="0.246489" T="0.223085"/>
      <pos A="0.176277" C="0.288617" G="0.349468" T="0.185639"/>
      <pos A="0.218404" C="0.227766" G="0.209043" T="0.344787"/>
      <pos A="0.269893" C="0.330745" G="0.134149" T="0.265213"/>
      <pos A="0.223085" C="0.176277" G="0.195" T="0.405638"/>
      <pos A="0.269893" C="0.148192" G="0.283936" T="0.297978"/>
      <pos A="0.53202" C="0.213723" G="0.0545758" T="0.199681"/>
      <pos A="0.166916" C="0.204361" G="0.316702" T="0.312021"/>
      <pos A="0.30734" C="0.321383" G="0.157554" T="0.213723"/>
      <pos A="0.457127" C="0.213723" G="0.106064" T="0.223085"/>
      <pos A="0.166916" C="0.377553" G="0.232446" T="0.223085"/>
      <pos A="0.246489" C="0.283936" G="0.157554" T="0.312021"/>
      <pos A="0.134149" C="0.134149" G="0.176277" T="0.555424"/>
      <pos A="0.241808" C="0.180958" G="0.36351" T="0.213723"/>
      <pos A="0.377553" C="0.171596" G="0.330745" T="0.120107"/>
      <pos A="0.255851" C="0.138831" G="0.312021" T="0.293298"/>
      <pos A="0.255851" C="0.171596" G="0.255851" T="0.316702"/>
      <pos A="0.223085" C="0.138831" G="0.246489" T="0.391595"/>
    </motif>
    <motif db="0" id="M9" alt="O9" length="40" nsites="8" evalue="1.3e-003">
      <pos A="0.445828" C="0.105257" G="0.207429" T="0.241485"/>
      <pos A="0.0371437" C="0.3096" G="0.479885" T="0.173372"/>
      <pos A="0.479885" C="0.207429" G="0.173372" T="0.139315"/>
      <pos A="0.377714" C="0.0371437" G="0.3096" T="0.275543"/>
      <pos A="0.139315" C="0.445828" G="0.207429" T="0.207429"/>
      <pos A="0.0371437" C="0.275543" G="0.411771" T="0.275543"/>
      <pos A="0.139315" C="0.3096" G="0.241485" T="0.3096"/>
      <pos A="0.173372" C="0.445828" G="0.241485" T="0.139315"/>
      <pos A="0.173372" C="0.377714" G="0.139315" T="0.3096"/>
      <pos A="0.139315" C="0.241485" G="0.479885" T="0.139315"/>
      <pos A="0.445828" C="0.139315" G="0.207429" T="0.207429"/>
      <pos A="0.275543" C="0.377714" G="0.275543" T="0.071201"/>
      <pos A="0.377714" C="0.343657" G="0.139315" T="0.139315"/>
      <pos A="0.275543" C="0.3096" G="0.3096" T="0.105257"/>
      <pos A="0.173372" C="0.479885" G="0.173372" T="0.173372"/>
      <pos A="0.343657" C="0.445828" G="0.071201" T="0.139315"/>
      <pos A="0.241485" C="0.343657" G="0.139315" T="0.275543"/>
      <pos A="0.173372" C="0.275543" G="0.207429" T="0.343657"/>
      <pos A="0.513942" C="0.207429" G="0.139315" T="0.139315"/>
      <pos A="0.275543" C="0.411771" G="0.139315" T="0.173372"/>
      <pos A="0.411771" C="0.275543" G="0.139315" T="0.173372"/>
      <pos A="0.275543" C="0.173372" G="0.105257" T="0.445828"/>
      <pos A="0.241485" C="0.479885" G="0.105257" T="0.173372"/>
      <pos A="0.241485" C="0.207429" G="0.00308642" T="0.547999"/>
      <pos A="0.173372" C="0.377714" G="0.377714" T="0.071201"/>
      <pos A="0.105257" C="0.616114" G="0.173372" T="0.105257"/>
      <pos A="0.105257" C="0.513942" G="0.139315" T="0.241485"/>
      <pos A="0.241485" C="0.479885" G="0.105257" T="0.173372"/>
      <pos A="0.582056" C="0.071201" G="0.00308642" T="0.343657"/>
      <pos A="0.241485" C="0.0371437" G="0.479885" T="0.241485"/>
      <pos A="0.207429" C="0.139315" G="0.207429" T="0.445828"/>
      <pos A="0.071201" C="0.3096" G="0.139315" T="0.479885"/>
      <pos A="0.207429" C="0.3096" G="0.105257" T="0.377714"/>
      <pos A="0.479885" C="0.00308642" G="0.275543" T="0.241485"/>
      <pos A="0.207429" C="0.105257" G="0.445828" T="0.241485"/>
      <pos A="0.207429" C="0.105257" G="0.3096" T="0.377714"/>
      <pos A="0.3096" C="0.207429" G="0.071201" T="0.411771"/>
      <pos A="0.3096" C="0.343657" G="0.3096" T="0.0371437"/>
      <pos A="0.0371437" C="0.411771" G="0.071201" T="0.479885"/>
      <pos A="0.0371437" C="0.207429" G="0.343657" T="0.411771"/>
    </motif>
    <motif db="0" id="M91" alt="O91" length="40" nsites="8" evalue="1.3e-003">
      <pos A="0.164336" C="0.184492" G="0.204649" T="0.446523"/>
      <pos A="0.0837116" C="0.426366" G="0.184492" T="0.305429"/>
      <pos A="0.184492" C="0.244961" G="0.265117" T="0.305429"/>
      <pos A="0.325586" C="0.40621" G="0.0433985" T="0.224805"/>
      <pos A="0.124024" C="0.325586" G="0.164336" T="0.386054"/>
      <pos A="0.345742" C="0.124024" G="0.345742" T="0.184492"/>
      <pos A="0.506992" C="0.244961" G="0.204649" T="0.0433985"/>
      <pos A="0.124024" C="0.345742" G="0.446523" T="0.0837116"/>
      <pos A="0.305429" C="0.285273" G="0.184492" T="0.224805"/>
      <pos A="0.224805" C="0.265117" G="0.224805" T="0.285273"/>
      <pos A="0.325586" C="0.446523" G="0.0232425" T="0.204649"/>
      <pos A="0.14418" C="0.305429" G="0.426366" T="0.124024"/>
      <pos A="0.0433985" C="0.124024" G="0.345742" T="0.486836"/>
      <pos A="0.325586" C="0.0635546" G="0.386054" T="0.224805"/>
      <pos A="0.204649" C="0.365898" G="0.224805" T="0.204649"/>
      <pos A="0.164336" C="0.285273" G="0.325586" T="0.224805"/>
      <pos A="0.345742" C="0.164336" G="0.244961" T="0.244961"/>
      <pos A="0.103868" C="0.164336" G="0.124024" T="0.607773"/>
      <pos A="0.124024" C="0.40621" G="0.305429" T="0.164336"/>
      <pos A="0.365898" C="0.0837116" G="0.305429" T="0.244961"/>
      <pos A="0.0837116" C="0.285273" G="0.224805" T="0.40621"/>
      <pos A="0.244961" C="0.305429" G="0.244961" T="0.204649"/>
      <pos A="0.325586" C="0.224805" G="0.124024" T="0.325586"/>
      <pos A="0.124024" C="0.527148" G="0.184492" T="0.164336"/>
      <pos A="0.285273" C="0.265117" G="0.305429" T="0.14418"/>
      <pos A="0.365898" C="0.265117" G="0.164336" T="0.204649"/>
      <pos A="0.386054" C="0.265117" G="0.0635546" T="0.285273"/>
      <pos A="0.184492" C="0.224805" G="0.224805" T="0.365898"/>
      <pos A="0.305429" C="0.164336" G="0.285273" T="0.244961"/>
      <pos A="0.46668" C="0.0433985" G="0.345742" T="0.14418"/>
      <pos A="0.365898" C="0.14418" G="0.265117" T="0.224805"/>
      <pos A="0.0232425" C="0.426366" G="0.204649" T="0.345742"/>
      <pos A="0.0635546" C="0.386054" G="0.164336" T="0.386054"/>
      <pos A="0.365898" C="0.0837116" G="0.285273" T="0.265117"/>
      <pos A="0.224805" C="0.345742" G="0.244961" T="0.184492"/>
      <pos A="0.567461" C="0.00308642" G="0.0837116" T="0.345742"/>
      <pos A="0.265117" C="0.164336" G="0.365898" T="0.204649"/>
      <pos A="0.103868" C="0.204649" G="0.325586" T="0.365898"/>
      <pos A="0.40621" C="0.244961" G="0.224805" T="0.124024"/>
      <pos A="0.103868" C="0.244961" G="0.365898" T="0.285273"/>
    </motif>
    <motif db="0" id="M92" alt="O92" length="40" nsites="8" evalue="1.3e-003">
      <pos A="0.248819" C="0.385862" G="0.248819" T="0.116502"/>
      <pos A="0.33388" C="0.0881472" G="0.192112" T="0.385862"/>
      <pos A="0.239367" C="0.187386" G="0.215739" T="0.357508"/>
      <pos A="0.177934" C="0.286623" G="0.239367" T="0.296075"/>
      <pos A="0.281898" C="0.272446" G="0.215739" T="0.229916"/>
      <pos A="0.329155" C="0.248819" G="0.14958" T="0.272446"/>
      <pos A="0.262996" C="0.244093" G="0.272446" T="0.220465"/>
      <pos A="0.305526" C="0.144855" G="0.196837" T="0.352782"/>
      <pos A="0.513453" C="0.187386" G="0.159032" T="0.140129"/>
      <pos A="0.18266" C="0.310252" G="0.314977" T="0.192112"/>
      <pos A="0.14958" C="0.239367" G="0.381136" T="0.229916"/>
      <pos A="0.248819" C="0.211013" G="0.201562" T="0.338605"/>
      <pos A="0.234642" C="0.248819" G="0.187386" T="0.329155"/>
      <pos A="0.352782" C="0.229916" G="0.0928731" T="0.324429"/>
      <pos A="0.111776" C="0.286623" G="0.319703" T="0.281898"/>
      <pos A="0.25827" C="0.291349" G="0.201562" T="0.248819"/>
      <pos A="0.3008" C="0.234642" G="0.163757" T="0.3008"/>
      <pos A="0.3008" C="0.33388" G="0.177934" T="0.187386"/>
      <pos A="0.229916" C="0.135403" G="0.234642" T="0.400039"/>
      <pos A="0.324429" C="0.201562" G="0.22519" T="0.248819"/>
      <pos A="0.305526" C="0.187386" G="0.173209" T="0.33388"/>
      <pos A="0.286623" C="0.291349" G="0.159032" T="0.262996"/>
      <pos A="0.253545" C="0.116502" G="0.253545" T="0.37641"/>
      <pos A="0.192112" C="0.206288" G="0.267721" T="0.33388"/>
      <pos A="0.3008" C="0.25827" G="0.33388" T="0.10705"/>
      <pos A="0.211013" C="0.154306" G="0.244093" T="0.390587"/>
      <pos A="0.206288" C="0.25827" G="0.25827" T="0.277172"/>
      <pos A="0.362233" C="0.348056" G="0.168483" T="0.121227"/>
      <pos A="0.187386" C="0.267721" G="0.177934" T="0.366959"/>
      <pos A="0.385862" C="0.206288" G="0.163757" T="0.244093"/>
      <pos A="0.154306" C="0.22519" G="0.159032" T="0.461472"/>
      <pos A="0.140129" C="0.168483" G="0.319703" T="0.371685"/>
      <pos A="0.267721" C="0.154306" G="0.196837" T="0.381136"/>
      <pos A="0.33388" C="0.239367" G="0.14958" T="0.277172"/>
      <pos A="0.267721" C="0.125953" G="0.338605" T="0.267721"/>
      <pos A="0.286623" C="0.206288" G="0.206288" T="0.3008"/>
      <pos A="0.470922" C="0.267721" G="0.111776" T="0.14958"/>
      <pos A="0.215739" C="0.352782" G="0.135403" T="0.296075"/>
      <pos A="0.37641" C="0.314977" G="0.229916" T="0.0786963"/>
      <pos A="0.324429" C="0.211013" G="0.196837" T="0.267721"/>
    </motif>
    <motif db="0" id="M93" alt="O93" length="40" nsites="8" evalue="1.3e-003">
      <pos A="0.288617" C="0.274575" G="0.283936" T="0.152873"/>
      <pos A="0.101384" C="0.279255" G="0.316702" T="0.30266"/>
      <pos A="0.340106" C="0.377553" G="0.143511" T="0.138831"/>
      <pos A="0.269893" C="0.316702" G="0.162234" T="0.25117"/>
      <pos A="0.344787" C="0.152873" G="0.171596" T="0.330745"/>
      <pos A="0.35883" C="0.138831" G="0.265213" T="0.237128"/>
      <pos A="0.344787" C="0.152873" G="0.288617" T="0.213723"/>
      <pos A="0.330745" C="0.326063" G="0.288617" T="0.0545758"/>
      <pos A="0.162234" C="0.227766" G="0.143511" T="0.466488"/>
      <pos A="0.265213" C="0.293298" G="0.255851" T="0.185639"/>
      <pos A="0.241808" C="0.30266" G="0.157554" T="0.297978"/>
      <pos A="0.260532" C="0.223085" G="0.124788" T="0.391595"/>
      <pos A="0.180958" C="0.223085" G="0.162234" T="0.433722"/>
      <pos A="0.209043" C="0.120107" G="0.312021" T="0.35883"/>
      <pos A="0.195" C="0.213723" G="0.246489" T="0.344787"/>
      <pos A="0.335425" C="0.274575" G="0.195" T="0.195"/>
      <pos A="0.36351" C="0.195" G="0.152873" T="0.288617"/>
      <pos A="0.213723" C="0.218404" G="0.209043" T="0.35883"/>
      <pos A="0.255851" C="0.297978" G="0.148192" T="0.297978"/>
      <pos A="0.204361" C="0.297978" G="0.152873" T="0.344787"/>
      <pos A="0.377553" C="0.0545758" G="0.354148" T="0.213723"/>
      <pos A="0.157554" C="0.204361" G="0.382233" T="0.255851"/>
      <pos A="0.30734" C="0.312021" G="0.162234" T="0.218404"/>
      <pos A="0.405638" C="0.185639" G="0.246489" T="0.162234"/>
      <pos A="0.190319" C="0.283936" G="0.25117" T="0.274575"/>
      <pos A="0.326063" C="0.209043" G="0.204361" T="0.260532"/>
      <pos A="0.269893" C="0.237128" G="0.330745" T="0.162234"/>
      <pos A="0.386915" C="0.171596" G="0.129469" T="0.312021"/>
      <pos A="0.283936" C="0.246489" G="0.227766" T="0.241808"/>
      <pos A="0.274575" C="0.213723" G="0.223085" T="0.288617"/>
      <pos A="0.157554" C="0.120107" G="0.297978" T="0.42436"/>
      <pos A="0.241808" C="0.110746" G="0.326063" T="0.321383"/>
      <pos A="0.368191" C="0.204361" G="0.265213" T="0.162234"/>
      <pos A="0.42436" C="0.143511" G="0.110746" T="0.321383"/>
      <pos A="0.232446" C="0.344787" G="0.134149" T="0.288617"/>
      <pos A="0.190319" C="0.246489" G="0.134149" T="0.429042"/>
      <pos A="0.265213" C="0.326063" G="0.176277" T="0.232446"/>
      <pos A="0.199681" C="0.344787" G="0.124788" T="0.330745"/>
      <pos A="0.190319" C="0.213723" G="0.297978" T="0.297978"/>
      <pos A="0.274575" C="0.148192" G="0.274575" T="0.30266"/>
    </motif>
    <motif db="0" id="M94" alt="O94" length="40" nsites="8" evalue="1.3e-003">
      <pos A="0.00308642" C="0.398148" G="0.595679" T="0.00308642"/>
      <pos A="0.595679" C="0.00308642" G="0.00308642" T="0.398148"/>
      <pos A="0.595679" C="0.200617" G="0.200617" T="0.00308642"/>
      <pos A="0.200617" C="0.200617" G="0.200617" T="0.398148"/>
      <pos A="0.398148" C="0.00308642" G="0.200617" T="0.398148"/>
      <pos A="0.00308642" C="0.200617" G="0.00308642" T="0.79321"/>
      <pos A="0.595679" C="0.200617" G="0.00308642" T="0.200617"/>
      <pos A="0.200617" C="0.398148" G="0.200617" T="0.200617"/>
      <pos A="0.200617" C="0.398148" G="0.00308642" T="0.398148"/>
      <pos A="0.200617" C="0.200617" G="0.595679" T="0.00308642"/>
      <pos A="0.398148" C="0.00308642" G="0.200617" T="0.398148"/>
      <pos A="0.398148" C="0.398148" G="0.200617" T="0.00308642"/>
      <pos A="0.200617" C="0.398148" G="0.00308642" T="0.398148"/>
      <pos A="0.00308642" C="0.200617" G="0.398148" T="0.398148"/>
      <pos A="0.00308642" C="0.595679" G="0.398148" T="0.00308642"/>
      <pos A="0.398148" C="0.398148" G="0.00308642" T="0.200617"/>
      <pos A="0.00308642" C="0.595679" G="0.200617" T="0.200617"/>
      <pos A="0.398148" C="0.200617" G="0.00308642" T="0.398148"/>
      <pos A="0.00308642" C="0.398148" G="0.00308642" T="0.595679"/>
      <pos A="0.398148" C="0.00308642" G="0.00308642" T="0.595679"/>
      <pos A="0.200617" C="0.200617" G="0.595679" T="0.00308642"/>
      <pos A="0.00308642" C="0.595679" G="0.00308642" T="0.398148"/>
      <pos A="0.00308642" C="0.595679" G="0.00308642" T="0.398148"/>
      <pos A="0.00308642" C="0.398148" G="0.200617" T="0.398148"/>
      <pos A="0.398148" C="0.200617" G="0.200617" T="0.200617"/>
      <pos A="0.595679" C="0.200617" G="0.200617" T="0.00308642"/>
      <pos A="0.398148" C="0.200617" G="0.200617" T="0.200617"/>
      <pos A="0.200617" C="0.595679" G="0.200617" T="0.00308642"/>
      <pos A="0.00308642" C="0.398148" G="0.00308642" T="0.595679"/>
      <pos A="0.00308642" C="0.200617" G="0.595679" T="0.200617"/>
      <pos A="0.00308642" C="0.00308642" G="0.00308642" T="0.990741"/>
      <pos A="0.00308642" C="0.00308642" G="0.200617" T="0.79321"/>
      <pos A="0.00308642" C="0.595679" G="0.200617" T="0.200617"/>
      <pos A="0.200617" C="0.398148" G="0.00308642" T="0.398148"/>
      <pos A="0.200617" C="0.00308642" G="0.200617" T="0.595679"/>
      <pos A="0.79321" C="0.00308642" G="0.200617" T="0.00308642"/>
      <pos A="0.398148" C="0.200617" G="0.200617" T="0.200617"/>
      <pos A="0.398148" C="0.398148" G="0.00308642" T="0.200617"/>
      <pos A="0.595679" C="0.00308642" G="0.200617" T="0.200617"/>
      <pos A="0.00308642" C="0.200617" G="0.200617" T="0.595679"/>
    </motif>
    <motif db="0" id="M95" alt="O95" length="40" nsites="8" evalue="1.3e-003">
      <pos A="0.18994" C="0.376793" G="0.136553" T="0.296713"/>
      <pos A="0.376793" C="0.323406" G="0.0564731" T="0.243326"/>
      <pos A="0.10986" C="0.10986" G="0.18994" T="0.590341"/>
      <pos A="0.0831664" C="0.43018" G="0.243326" T="0.243326"/>
      <pos A="0.10986" C="0.323406" G="0.18994" T="0.376793"/>
      <pos A="0.18994" C="0.243326" G="0.3501" T="0.216633"/>
      <pos A="0.163246" C="0.216633" G="0.216633" T="0.403486"/>
      <pos A="0.136553" C="0.323406" G="0.10986" T="0.43018"/>
      <pos A="0.163246" C="0.163246" G="0.376793" T="0.296713"/>
      <pos A="0.0564731" C="0.216633" G="0.243326" T="0.483566"/>
      <pos A="0.0297798" C="0.483566" G="0.216633" T="0.27002"/>
      <pos A="0.376793" C="0.216633" G="0.163246" T="0.243326"/>
      <pos A="0.27002" C="0.403486" G="0.323406" T="0.00308642"/>
      <pos A="0.136553" C="0.163246" G="0.18994" T="0.510261"/>
      <pos A="0.27002" C="0.18994" G="0.27002" T="0.27002"/>
      <pos A="0.163246" C="0.27002" G="0.216633" T="0.3501"/>
      <pos A="0.136553" C="0.216633" G="0.136553" T="0.510261"/>
      <pos A="0.296713" C="0.27002" G="0.18994" T="0.243326"/>
      <pos A="0.296713" C="0.483566" G="0.163246" T="0.0564731"/>
      <pos A="0.3501" C="0.323406" G="0.18994" T="0.136553"/>
      <pos A="0.216633" C="0.296713" G="0.3501" T="0.136553"/>
      <pos A="0.0564731" C="0.376793" G="0.136553" T="0.43018"/>
      <pos A="0.10986" C="0.136553" G="0.536954" T="0.216633"/>
      <pos A="0.27002" C="0.216633" G="0.323406" T="0.18994"/>
      <pos A="0.27002" C="0.216633" G="0.27002" T="0.243326"/>
      <pos A="0.243326" C="0.0831664" G="0.216633" T="0.456873"/>
      <pos A="0.296713" C="0.296713" G="0.243326" T="0.163246"/>
      <pos A="0.27002" C="0.00308642" G="0.216633" T="0.510261"/>
      <pos A="0.18994" C="0.27002" G="0.243326" T="0.296713"/>
      <pos A="0.3501" C="0.323406" G="0.27002" T="0.0564731"/>
      <pos A="0.18994" C="0.376793" G="0.243326" T="0.18994"/>
      <pos A="0.216633" C="0.3501" G="0.243326" T="0.18994"/>
      <pos A="0.376793" C="0.10986" G="0.163246" T="0.3501"/>
      <pos A="0.0831664" C="0.18994" G="0.643727" T="0.0831664"/>
      <pos A="0.323406" C="0.163246" G="0.0564731" T="0.456873"/>
      <pos A="0.43018" C="0.0831664" G="0.216633" T="0.27002"/>
      <pos A="0.483566" C="0.296713" G="0.0564731" T="0.163246"/>
      <pos A="0.216633" C="0.163246" G="0.376793" T="0.243326"/>
      <pos A="0.136553" C="0.296713" G="0.243326" T="0.323406"/>
      <pos A="0.3501" C="0.243326" G="0.0564731" T="0.3501"/>
    </motif>
    <motif db="0" id="M96" alt="O96" length="40" nsites="8" evalue="1.3e-003">
      <pos A="0.496914" C="0.00308642" G="0.00308642" T="0.496914"/>
      <pos A="0.25" C="0.25" G="0.00308642" T="0.496914"/>
      <pos A="0.00308642" C="0.496914" G="0.25" T="0.25"/>
      <pos A="0.00308642" C="0.00308642" G="0.496914" T="0.496914"/>
      <pos A="0.25" C="0.496914" G="0.00308642" T="0.25"/>
      <pos A="0.00308642" C="0.25" G="0.496914" T="0.25"/>
      <pos A="0.25" C="0.25" G="0.25" T="0.25"/>
      <pos A="0.496914" C="0.25" G="0.25" T="0.00308642"/>
      <pos A="0.25" C="0.00308642" G="0.496914" T="0.25"/>
      <pos A="0.25" C="0.496914" G="0.25" T="0.00308642"/>
      <pos A="0.00308642" C="0.25" G="0.743827" T="0.00308642"/>
      <pos A="0.496914" C="0.496914" G="0.00308642" T="0.00308642"/>
      <pos A="0.00308642" C="0.496914" G="0.00308642" T="0.496914"/>
      <pos A="0.25" C="0.00308642" G="0.496914" T="0.25"/>
      <pos A="0.00308642" C="0.00308642" G="0.743827" T="0.25"/>
      <pos A="0.25" C="0.25" G="0.496914" T="0.00308642"/>
      <pos A="0.25" C="0.496914" G="0.25" T="0.00308642"/>
      <pos A="0.00308642" C="0.496914" G="0.00308642" T="0.496914"/>
      <pos A="0.25" C="0.25" G="0.00308642" T="0.496914"/>
      <pos A="0.25" C="0.496914" G="0.00308642" T="0.25"/>
      <pos A="0.496914" C="0.00308642" G="0.00308642" T="0.496914"/>
      <pos A="0.496914" C="0.25" G="0.25" T="0.00308642"/>
      <pos A="0.00308642" C="0.496914" G="0.00308642" T="0.496914"/>
      <pos A="0.00308642" C="0.00308642" G="0.25" T="0.743827"/>
      <pos A="0.743827" C="0.00308642" G="0.25" T="0.00308642"/>
      <pos A="0.00308642" C="0.25" G="0.00308642" T="0.743827"/>
      <pos A="0.25" C="0.496914" G="0.25" T="0.00308642"/>
      <pos A="0.00308642" C="0.25" G="0.25" T="0.496914"/>
      <pos A="0.25" C="0.25" G="0.00308642" T="0.496914"/>
      <pos A="0.496914" C="0.496914" G="0.00308642" T="0.00308642"/>
      <pos A="0.00308642" C="0.25" G="0.496914" T="0.25"/>
      <pos A="0.00308642" C="0.990741" G="0.00308642" T="0.00308642"/>
      <pos A="0.00308642" C="0.496914" G="0.00308642" T="0.496914"/>
      <pos A="0.25" C="0.496914" G="0.25" T="0.00308642"/>
      <pos A="0.496914" C="0.00308642" G="0.25" T="0.25"/>
      <pos A="0.496914" C="0.25" G="0.25" T="0.00308642"/>
      <pos A="0.496914" C="0.25" G="0.25" T="0.00308642"/>
      <pos A="0.00308642" C="0.25" G="0.25" T="0.496914"/>
      <pos A="0.25" C="0.00308642" G="0.496914" T="0.25"/>
      <pos A="0.00308642" C="0.25" G="0.743827" T="0.00308642"/>
    </motif>
    <motif db="0" id="M97" alt="O97" length="40" nsites="8" evalue="1.3e-003">
      <pos A="0.185639" C="0.162234" G="0.349468" T="0.30266"/>
      <pos A="0.372872" C="0.199681" G="0.241808" T="0.185639"/>
      <pos A="0.157554" C="0.30734" G="0.213723" T="0.321383"/>
      <pos A="0.30734" C="0.269893" G="0.185639" T="0.237128"/>
      <pos A="0.218404" C="0.265213" G="0.166916" T="0.349468"/>
      <pos A="0.25117" C="0.368191" G="0.152873" T="0.227766"/>
      <pos A="0.265213" C="0.237128" G="0.265213" T="0.232446"/>
      <pos A="0.157554" C="0.227766" G="0.382233" T="0.232446"/>
      <pos A="0.209043" C="0.209043" G="0.269893" T="0.312021"/>
      <pos A="0.260532" C="0.190319" G="0.260532" T="0.288617"/>
      <pos A="0.255851" C="0.269893" G="0.171596" T="0.30266"/>
      <pos A="0.255851" C="0.260532" G="0.30734" T="0.176277"/>
      <pos A="0.41968" C="0.265213" G="0.115426" T="0.199681"/>
      <pos A="0.288617" C="0.162234" G="0.199681" T="0.349468"/>
      <pos A="0.134149" C="0.447765" G="0.106064" T="0.312021"/>
      <pos A="0.354148" C="0.157554" G="0.157554" T="0.330745"/>
      <pos A="0.349468" C="0.180958" G="0.218404" T="0.25117"/>
      <pos A="0.349468" C="0.124788" G="0.335425" T="0.190319"/>
      <pos A="0.195" C="0.260532" G="0.237128" T="0.30734"/>
      <pos A="0.25117" C="0.25117" G="0.176277" T="0.321383"/>
      <pos A="0.213723" C="0.185639" G="0.241808" T="0.35883"/>
      <pos A="0.386915" C="0.115426" G="0.227766" T="0.269893"/>
      <pos A="0.115426" C="0.30266" G="0.372872" T="0.209043"/>
      <pos A="0.246489" C="0.269893" G="0.213723" T="0.269893"/>
      <pos A="0.410318" C="0.199681" G="0.171596" T="0.218404"/>
      <pos A="0.335425" C="0.30734" G="0.166916" T="0.190319"/>
      <pos A="0.162234" C="0.35883" G="0.120107" T="0.35883"/>
      <pos A="0.321383" C="0.185639" G="0.106064" T="0.386915"/>
      <pos A="0.204361" C="0.190319" G="0.218404" T="0.386915"/>
      <pos A="0.190319" C="0.166916" G="0.237128" T="0.405638"/>
      <pos A="0.30734" C="0.213723" G="0.335425" T="0.143511"/>
      <pos A="0.433722" C="0.138831" G="0.152873" T="0.274575"/>
      <pos A="0.288617" C="0.237128" G="0.190319" T="0.283936"/>
      <pos A="0.279255" C="0.204361" G="0.199681" T="0.316702"/>
      <pos A="0.260532" C="0.148192" G="0.255851" T="0.335425"/>
      <pos A="0.400957" C="0.260532" G="0.209043" T="0.129469"/>
      <pos A="0.213723" C="0.269893" G="0.297978" T="0.218404"/>
      <pos A="0.288617" C="0.0920217" G="0.162234" T="0.457127"/>
      <pos A="0.0779793" C="0.340106" G="0.312021" T="0.269893"/>
      <pos A="0.129469" C="0.180958" G="0.293298" T="0.396276"/>
    </motif>
    <motif db="0" id="M98" alt="O98" length="40" nsites="8" evalue="1.3e-003">
      <pos A="0.326063" C="0.30266" G="0.143511" T="0.227766"/>
      <pos A="0.297978" C="0.25117" G="0.162234" T="0.288617"/>
      <pos A="0.195" C="0.312021" G="0.237128" T="0.255851"/>
      <pos A="0.316702" C="0.138831" G="0.246489" T="0.297978"/>
      <pos A="0.148192" C="0.330745" G="0.293298" T="0.227766"/>
      <pos A="0.227766" C="0.269893" G="0.232446" T="0.269893"/>
      <pos A="0.503935" C="0.0732988" G="0.115426" T="0.30734"/>
      <pos A="0.218404" C="0.274575" G="0.316702" T="0.190319"/>
      <pos A="0.269893" C="0.293298" G="0.204361" T="0.232446"/>
      <pos A="0.204361" C="0.213723" G="0.283936" T="0.297978"/>
      <pos A="0.30266" C="0.297978" G="0.199681" T="0.199681"/>
      <pos A="0.223085" C="0.283936" G="0.110746" T="0.382233"/>
      <pos A="0.265213" C="0.312021" G="0.171596" T="0.25117"/>
      <pos A="0.368191" C="0.120107" G="0.129469" T="0.382233"/>
      <pos A="0.185639" C="0.386915" G="0.171596" T="0.255851"/>
      <pos A="0.283936" C="0.129469" G="0.223085" T="0.36351"/>
      <pos A="0.312021" C="0.279255" G="0.265213" T="0.143511"/>
      <pos A="0.382233" C="0.106064" G="0.340106" T="0.171596"/>
      <pos A="0.326063" C="0.162234" G="0.288617" T="0.223085"/>
      <pos A="0.415" C="0.0639368" G="0.176277" T="0.344787"/>
      <pos A="0.260532" C="0.134149" G="0.269893" T="0.335425"/>
      <pos A="0.185639" C="0.260532" G="0.297978" T="0.255851"/>
      <pos A="0.190319" C="0.199681" G="0.30266" T="0.30734"/>
      <pos A="0.218404" C="0.283936" G="0.25117" T="0.246489"/>
      <pos A="0.321383" C="0.30734" G="0.171596" T="0.199681"/>
      <pos A="0.232446" C="0.36351" G="0.218404" T="0.185639"/>
      <pos A="0.166916" C="0.213723" G="0.106064" T="0.513297"/>
      <pos A="0.279255" C="0.30734" G="0.195" T="0.218404"/>
      <pos A="0.410318" C="0.326063" G="0.101384" T="0.162234"/>
      <pos A="0.297978" C="0.106064" G="0.209043" T="0.386915"/>
      <pos A="0.199681" C="0.115426" G="0.340106" T="0.344787"/>
      <pos A="0.152873" C="0.246489" G="0.213723" T="0.386915"/>
      <pos A="0.162234" C="0.204361" G="0.260532" T="0.372872"/>
      <pos A="0.326063" C="0.199681" G="0.185639" T="0.288617"/>
      <pos A="0.269893" C="0.171596" G="0.176277" T="0.382233"/>
      <pos A="0.171596" C="0.213723" G="0.312021" T="0.30266"/>
      <pos A="0.223085" C="0.382233" G="0.166916" T="0.227766"/>
      <pos A="0.42436" C="0.129469" G="0.176277" T="0.269893"/>
      <pos A="0.190319" C="0.260532" G="0.218404" T="0.330745"/>
      <pos A="0.30734" C="0.241808" G="0.180958" T="0.269893"/>
    </motif>
    <motif db="0" id="M99" alt="O99" length="40" nsites="8" evalue="1.3e-003">
      <pos A="0.100461" C="0.156104" G="0.420405" T="0.323031"/>
      <pos A="0.448226" C="0.170014" G="0.239567" T="0.142193"/>
      <pos A="0.350852" C="0.323031" G="0.07264" T="0.253478"/>
      <pos A="0.197835" C="0.323031" G="0.239567" T="0.239567"/>
      <pos A="0.434316" C="0.281299" G="0.253478" T="0.0309077"/>
      <pos A="0.142193" C="0.267389" G="0.281299" T="0.30912"/>
      <pos A="0.378674" C="0.253478" G="0.07264" T="0.29521"/>
      <pos A="0.114371" C="0.434316" G="0.323031" T="0.128282"/>
      <pos A="0.211746" C="0.267389" G="0.170014" T="0.350852"/>
      <pos A="0.336941" C="0.336941" G="0.156104" T="0.170014"/>
      <pos A="0.267389" C="0.100461" G="0.29521" T="0.336941"/>
      <pos A="0.183925" C="0.197835" G="0.197835" T="0.420405"/>
      <pos A="0.170014" C="0.170014" G="0.406495" T="0.253478"/>
      <pos A="0.239567" C="0.462137" G="0.281299" T="0.0169975"/>
      <pos A="0.378674" C="0.350852" G="0.225656" T="0.0448188"/>
      <pos A="0.434316" C="0.114371" G="0.197835" T="0.253478"/>
      <pos A="0.225656" C="0.392584" G="0.364762" T="0.0169975"/>
      <pos A="0.378674" C="0.156104" G="0.128282" T="0.336941"/>
      <pos A="0.142193" C="0.476047" G="0.281299" T="0.100461"/>
      <pos A="0.211746" C="0.30912" G="0.07264" T="0.406495"/>
      <pos A="0.30912" C="0.267389" G="0.267389" T="0.156104"/>
      <pos A="0.30912" C="0.336941" G="0.156104" T="0.197835"/>
      <pos A="0.253478" C="0.0587289" G="0.30912" T="0.378674"/>
      <pos A="0.30912" C="0.142193" G="0.323031" T="0.225656"/>
      <pos A="0.183925" C="0.323031" G="0.197835" T="0.29521"/>
      <pos A="0.239567" C="0.406495" G="0.142193" T="0.211746"/>
      <pos A="0.197835" C="0.00308642" G="0.336941" T="0.462137"/>
      <pos A="0.378674" C="0.07264" G="0.434316" T="0.114371"/>
      <pos A="0.281299" C="0.142193" G="0.30912" T="0.267389"/>
      <pos A="0.170014" C="0.183925" G="0.420405" T="0.225656"/>
      <pos A="0.239567" C="0.197835" G="0.114371" T="0.448226"/>
      <pos A="0.114371" C="0.197835" G="0.114371" T="0.573422"/>
      <pos A="0.0587289" C="0.30912" G="0.253478" T="0.378674"/>
      <pos A="0.142193" C="0.323031" G="0.197835" T="0.336941"/>
      <pos A="0.392584" C="0.156104" G="0.267389" T="0.183925"/>
      <pos A="0.30912" C="0.253478" G="0.211746" T="0.225656"/>
      <pos A="0.253478" C="0.350852" G="0.142193" T="0.253478"/>
      <pos A="0.30912" C="0.100461" G="0.156104" T="0.434316"/>
      <pos A="0.128282" C="0.211746" G="0.364762" T="0.29521"/>
      <pos A="0.323031" C="0.128282" G="0.323031" T="0.225656"/>
    </motif>
  </queries>
  <targets>
    <motif db="0" id="AIRE_HUMAN.H11MO.0.C" length="18" nsites="41" evalue="1.0e+000"
        url="http://hocomoco.autosome.ru/motif/AIRE_HUMAN.H11MO.0.C">
      <pos A="0.397368" C="0.261336" G="0.125304" T="0.215992"/>
      <pos A="0.181984" C="0.181984" G="0.13664" T="0.499392"/>
      <pos A="0.13664" C="0.13664" G="0.204656" T="0.522064"/>
      <pos A="0.0459522" C="0.000608273" G="0.884815" T="0.0686242"/>
      <pos A="0.000608273" C="0.000608273" G="0.816799" T="0.181984"/>
      <pos A="0.318016" C="0.0459522" G="0.0232802" T="0.612752"/>
      <pos A="0.386032" C="0.0912962" G="0.0232802" T="0.499392"/>
      <pos A="0.36336" C="0.13664" G="0.13664" T="0.36336"/>
      <pos A="0.340688" C="0.0686242" G="0.13664" T="0.454048"/>
      <pos A="0.522064" C="0.0912962" G="0.13664" T="0.25"/>
      <pos A="0.386032" C="0.0459522" G="0.0686242" T="0.499392"/>
      <pos A="0.227328" C="0.13664" G="0.0686242" T="0.567408"/>
      <pos A="0.000608273" C="0.0232802" G="0.884815" T="0.0912962"/>
      <pos A="0.000608273" C="0.000608273" G="0.975503" T="0.0232802"/>
      <pos A="0.227328" C="0.0912962" G="0.25" T="0.431376"/>
      <pos A="0.0686242" C="0.181984" G="0.181984" T="0.567408"/>
      <pos A="0.454048" C="0.0232802" G="0.159312" T="0.36336"/>
      <pos A="0.403036" C="0.267004" G="0.1083" T="0.22166"/>
    </motif>
    <motif db="0" id="ALX1_HUMAN.H11MO.0.B" length="12" nsites="31" evalue="1.0e+000"
        url="http://hocomoco.autosome.ru/motif/ALX1_HUMAN.H11MO.0.B">
      <pos A="0.436232" C="0.209206" G="0.273057" T="0.0815044"/>
      <pos A="0.0646548" C="0.0965803" G="0.000803859" T="0.837961"/>
      <pos A="0.770563" C="0.0327293" G="0.100128" T="0.0965803"/>
      <pos A="0.866339" C="0.0646548" G="0.000803859" T="0.0682021"/>
      <pos A="0.000803859" C="0.0965803" G="0.000803859" T="0.901812"/>
      <pos A="0.0327293" C="0.22783" G="0.128506" T="0.610935"/>
      <pos A="0.483233" C="0.000803859" G="0.515159" T="0.000803859"/>
      <pos A="0.355531" C="0.256208" G="0.355531" T="0.0327293"/>
      <pos A="0.77411" C="0.000803859" G="0.128506" T="0.0965803"/>
      <pos A="0.100128" C="0.000803859" G="0.0327293" T="0.866339"/>
      <pos A="0.0646548" C="0.0327293" G="0.0327293" T="0.869886"/>
      <pos A="0.827319" C="0.0575603" G="0.0575603" T="0.0575603"/>
    </motif>
    <motif db="0" id="ALX3_HUMAN.H11MO.0.D" length="11" nsites="8236" evalue="1.0e+000"
        url="http://hocomoco.autosome.ru/motif/ALX3_HUMAN.H11MO.0.D">
      <pos A="0.0593552" C="0.0292882" G="0.0125408" T="0.898816"/>
      <pos A="0.935254" C="0.000884477" G="0.012735" T="0.0511266"/>
      <pos A="0.99982" C="2.75199e-05" G="0.000125458" T="2.75199e-05"/>
      <pos A="0.000492725" C="0.00401849" G="0.000198911" T="0.99529"/>
      <pos A="0.00685869" C="0.109791" G="0.0166525" T="0.866697"/>
      <pos A="0.703232" C="0.00166798" G="0.295097" T="3.03542e-06"/>
      <pos A="0.476896" C="0.0894466" G="0.41218" T="0.0214777"/>
      <pos A="0.658443" C="0.158694" G="0.132125" T="0.0507383"/>
      <pos A="0.0224588" C="0.0203041" G="0.0188351" T="0.938402"/>
      <pos A="0.171224" C="0.0612194" G="0.0304669" T="0.737089"/>
      <pos A="0.800539" C="0.0456263" G="0.0573788" T="0.0964561"/>
    </motif>
    <motif db="0" id="ALX4_HUMAN.H11MO.0.D" length="12" nsites="23223" evalue="1.0e+000"
        url="http://hocomoco.autosome.ru/motif/ALX4_HUMAN.H11MO.0.D">
      <pos A="0.166685" C="0.314129" G="0.138493" T="0.380693"/>
      <pos A="0.00484347" C="0.00162991" G="0.00101794" T="0.992509"/>
      <pos A="0.995913" C="0.000172215" G="0.000838267" T="0.00307694"/>
      <pos A="0.999929" C="1.45968e-05" G="4.16374e-05" T="1.45968e-05"/>
      <pos A="1.07651e-06" C="0.000342641" G="5.51577e-05" T="0.999601"/>
      <pos A="0.000334102" C="0.0441242" G="0.00068563" T="0.954856"/>
      <pos A="0.785114" C="1.07651e-06" G="0.214884" T="1.07651e-06"/>
      <pos A="0.591414" C="0.0179944" G="0.389556" T="0.00103573"/>
      <pos A="0.952457" C="0.00913793" G="0.0295194" T="0.00888603"/>
      <pos A="0.0026418" C="0.00363091" G="0.00249806" T="0.991229"/>
      <pos A="0.0153975" C="0.00998509" G="0.00386823" T="0.970749"/>
      <pos A="0.980307" C="0.00494772" G="0.00543302" T="0.00931263"/>
    </motif>
    <motif db="0" id="ANDR_HUMAN.H11MO.0.A" length="18" nsites="499" evalue="1.0e+000"
        url="http://hocomoco.autosome.ru/motif/ANDR_HUMAN.H11MO.0.A">
      <pos A="0.148317" C="0.0701763" G="0.036115" T="0.745392"/>
      <pos A="0.0621619" C="0.0481366" G="0.777449" T="0.112252"/>
      <pos A="0.0681727" C="0.0661691" G="0.0140753" T="0.851583"/>
      <pos A="0.188389" C="0.17236" G="0.14431" T="0.494941"/>
      <pos A="0.0781907" C="0.73337" G="0.036115" T="0.152324"/>
      <pos A="0.12227" C="0.278551" G="0.0321078" T="0.567071"/>
      <pos A="0.180375" C="0.134292" G="0.196404" T="0.48893"/>
      <pos A="0.198407" C="0.178371" G="0.21644" T="0.406782"/>
      <pos A="0.176367" C="0.192396" G="0.22245" T="0.408786"/>
      <pos A="0.200411" C="0.256512" G="0.120266" T="0.422811"/>
      <pos A="0.0721799" C="0.0140753" G="0.0140753" T="0.899669"/>
      <pos A="0.254508" C="0.0301042" G="0.691294" T="0.0240934"/>
      <pos A="0.0281006" C="0.0220898" G="0.0200862" T="0.929724"/>
      <pos A="0.0180825" C="0.00606091" G="0.0982268" T="0.87763"/>
      <pos A="0.00806452" C="0.00806452" G="0.0641655" T="0.919705"/>
      <pos A="0.420807" C="0.0281006" G="0.494941" T="0.0561511"/>
      <pos A="0.0862052" C="0.524995" G="0.0481366" T="0.340663"/>
      <pos A="0.290573" C="0.158335" G="0.0541475" T="0.496945"/>
    </motif>
    <motif db="0" id="AP2A_HUMAN.H11MO.0.A" length="15" nsites="500" evalue="1.0e+000"
        url="http://hocomoco.autosome.ru/motif/AP2A_HUMAN.H11MO.0.A">
      <pos A="0.416124" C="0.185377" G="0.193138" T="0.205362"/>
      <pos A="0.231121" C="0.0911524" G="0.134692" T="0.543034"/>
      <pos A="0.176775" C="0.0944298" G="0.470182" T="0.258612"/>
      <pos A="0.0108813" C="0.520551" G="0.431413" T="0.0371549"/>
      <pos A="4.999e-05" C="0.99985" G="4.999e-05" T="4.999e-05"/>
      <pos A="4.999e-05" C="0.900843" G="4.999e-05" T="0.099057"/>
      <pos A="0.0509783" C="0.111333" G="0.0128321" T="0.824856"/>
      <pos A="0.00188818" C="4.999e-05" G="0.796457" T="0.201605"/>
      <pos A="0.535277" C="0.0386298" G="0.409205" T="0.0168892"/>
      <pos A="0.14218" C="4.999e-05" G="0.855965" T="0.00180471"/>
      <pos A="4.999e-05" C="4.999e-05" G="0.99985" T="4.999e-05"/>
      <pos A="0.0479051" C="0.556058" G="0.379971" T="0.0160658"/>
      <pos A="0.308242" C="0.38161" G="0.0917715" T="0.218376"/>
      <pos A="0.512988" C="0.0934521" G="0.204267" T="0.189292"/>
      <pos A="0.238522" C="0.148913" G="0.208406" T="0.404159"/>
    </motif>
    <motif db="0" id="AP2C_HUMAN.H11MO.0.A" length="14" nsites="500" evalue="1.0e+000"
        url="http://hocomoco.autosome.ru/motif/AP2C_HUMAN.H11MO.0.A">
      <pos A="0.3872" C="0.20104" G="0.269563" T="0.142197"/>
      <pos A="0.196086" C="0.123624" G="0.166417" T="0.513874"/>
      <pos A="0.184609" C="0.0998022" G="0.518376" T="0.197212"/>
      <pos A="0.00958288" C="0.506988" G="0.471848" T="0.0115807"/>
      <pos A="0.00385284" C="0.988136" G="0.0079615" T="4.999e-05"/>
      <pos A="0.00191784" C="0.951682" G="0.00239436" T="0.0440054"/>
      <pos A="0.0500552" C="0.13189" G="0.025422" T="0.792633"/>
      <pos A="0.0354071" C="4.999e-05" G="0.917075" T="0.0474675"/>
      <pos A="0.554976" C="0.0254436" G="0.415804" T="0.0037759"/>
      <pos A="0.0734759" C="4.999e-05" G="0.924454" T="0.0020204"/>
      <pos A="4.999e-05" C="4.999e-05" G="0.997967" T="0.00193309"/>
      <pos A="0.0289758" C="0.618174" G="0.340999" T="0.0118516"/>
      <pos A="0.313913" C="0.351519" G="0.0971829" T="0.237385"/>
      <pos A="0.42824" C="0.170536" G="0.24167" T="0.159554"/>
    </motif>
    <motif db="0" id="ARI3A_HUMAN.H11MO.0.D" length="22" nsites="44" evalue="1.0e+000"
        url="http://hocomoco.autosome.ru/motif/ARI3A_HUMAN.H11MO.0.D">
      <pos A="0.390323" C="0.0966588" G="0.325656" T="0.187362"/>
      <pos A="0.680839" C="0.0912698" G="0.000566893" T="0.227324"/>
      <pos A="0.112826" C="0.000566893" G="0.000566893" T="0.886041"/>
      <pos A="0.158177" C="0.000566893" G="0.000566893" T="0.840689"/>
      <pos A="0.952948" C="0.0459184" G="0.000566893" T="0.000566893"/>
      <pos A="0.931392" C="0.0674742" G="0.000566893" T="0.000566893"/>
      <pos A="0.475637" C="0.000566893" G="0.0243626" T="0.499433"/>
      <pos A="0.000566893" C="0.40873" G="0.227324" T="0.363379"/>
      <pos A="0.294232" C="0.181973" G="0.432526" T="0.0912698"/>
      <pos A="0.499433" C="0.0459184" G="0.363379" T="0.0912698"/>
      <pos A="0.454082" C="0.0459184" G="0.158177" T="0.341823"/>
      <pos A="0.72843" C="0.000566893" G="0.0912698" T="0.179733"/>
      <pos A="0.136621" C="0.0459184" G="0.0912698" T="0.72619"/>
      <pos A="0.160417" C="0.56858" G="0.0459184" T="0.225084"/>
      <pos A="0.72619" C="0.000566893" G="0.000566893" T="0.272676"/>
      <pos A="0.749986" C="0.0459184" G="0.000566893" T="0.203529"/>
      <pos A="0.952948" C="0.000566893" G="0.000566893" T="0.0459184"/>
      <pos A="0.40873" C="0.000566893" G="0.0459184" T="0.544785"/>
      <pos A="0.115066" C="0.136621" G="0.0912698" T="0.657043"/>
      <pos A="0.520989" C="0.136621" G="0.0243626" T="0.318027"/>
      <pos A="0.611692" C="0.069714" G="0.000566893" T="0.318027"/>
      <pos A="0.664672" C="0.00595584" G="0.075103" T="0.254269"/>
    </motif>
    <motif db="0" id="ARX_HUMAN.H11MO.0.D" length="13" nsites="623" evalue="1.0e+000"
        url="http://hocomoco.autosome.ru/motif/ARX_HUMAN.H11MO.0.D">
      <pos A="0.154474" C="0.281507" G="0.15445" T="0.40957"/>
      <pos A="0.0597495" C="0.0575944" G="0.0565168" T="0.826139"/>
      <pos A="0.964907" C="0.00488914" G="0.0167185" T="0.0134858"/>
      <pos A="0.972719" C="0.00408097" G="0.0180416" T="0.00515853"/>
      <pos A="0.00408097" C="0.0793674" G="0.00623609" T="0.910316"/>
      <pos A="0.000309512" C="0.406145" G="0.0261234" T="0.567422"/>
      <pos A="0.000309512" C="0.258567" G="0.00138707" T="0.739736"/>
      <pos A="0.942008" C="0.00138707" G="0.0552175" T="0.00138707"/>
      <pos A="0.996916" C="0.000309512" G="0.000309512" T="0.00246463"/>
      <pos A="0.000848292" C="0.000848292" G="0.000848292" T="0.997455"/>
      <pos A="0.0172573" C="0.00111768" G="0.00111768" T="0.980507"/>
      <pos A="0.745824" C="0.0825703" G="0.0836479" T="0.0879581"/>
      <pos A="0.312972" C="0.166543" G="0.370083" T="0.150403"/>
    </motif>
    <motif db="0" id="ASCL1_HUMAN.H11MO.0.A" length="14" nsites="480" evalue="1.0e+000"
        url="http://hocomoco.autosome.ru/motif/ASCL1_HUMAN.H11MO.0.A">
      <pos A="0.189596" C="0.437461" G="0.175016" T="0.197928"/>
      <pos A="0.218757" C="0.245834" G="0.160435" T="0.374974"/>
      <pos A="0.220839" C="0.254166" G="0.427046" T="0.0979483"/>
      <pos A="0.00630077" C="0.981098" G="0.00421787" T="0.00838367"/>
      <pos A="0.981098" C="0.00421787" G="5.20725e-05" T="0.0146324"/>
      <pos A="0.00630077" C="0.614507" G="0.358311" T="0.0208811"/>
      <pos A="0.00838367" C="0.979015" G="0.00213497" T="0.0104666"/>
      <pos A="0.00838367" C="0.00213497" G="0.00213497" T="0.987346"/>
      <pos A="0.00421787" C="0.00421787" G="0.976932" T="0.0146324"/>
      <pos A="0.00838367" C="0.781139" G="0.083368" T="0.127109"/>
      <pos A="0.0812851" C="0.420798" G="0.00630077" T="0.491616"/>
      <pos A="0.102114" C="0.385388" G="0.274995" T="0.237503"/>
      <pos A="0.131275" C="0.491616" G="0.0979483" T="0.279161"/>
      <pos A="0.166684" C="0.406217" G="0.152104" T="0.274995"/>
    </motif>
    <motif db="0" id="ASCL2_HUMAN.H11MO.0.D" length="9" nsites="499" evalue="1.0e+000"
        url="http://hocomoco.autosome.ru/motif/ASCL2_HUMAN.H11MO.0.D">
      <pos A="0.262523" C="0.352685" G="0.33866" T="0.046133"/>
      <pos A="0.0020537" C="0.989832" G="0.0040573" T="0.0040573"/>
      <pos A="0.985824" C="0.00606091" G="0.0020537" T="0.00606091"/>
      <pos A="0.00606091" C="0.352685" G="0.587107" T="0.0541475"/>
      <pos A="0.0140753" C="0.979814" G="0.0020537" T="0.0040573"/>
      <pos A="0.0040573" C="0.0040573" G="5.00902e-05" T="0.991835"/>
      <pos A="0.0020537" C="0.0100681" G="0.963785" T="0.0240934"/>
      <pos A="0.00606091" C="0.867612" G="0.0140753" T="0.112252"/>
      <pos A="0.102234" C="0.29458" G="0.00806452" T="0.595121"/>
    </motif>
    <motif db="0" id="BARX1_HUMAN.H11MO.0.D" length="12" nsites="461" evalue="1.0e+000"
        url="http://hocomoco.autosome.ru/motif/BARX1_HUMAN.H11MO.0.D">
      <pos A="0.0998157" C="0.362232" G="0.268976" T="0.268976"/>
      <pos A="0.3644" C="0.0130666" G="0.0434288" T="0.579104"/>
      <pos A="0.75694" C="0.184396" G="0.0455975" T="0.0130666"/>
      <pos A="0.958632" C="0.00222295" G="0.00872913" T="0.0304164"/>
      <pos A="0.0390913" C="0.0455975" G="0.29717" T="0.618141"/>
      <pos A="0.065116" C="0.0217415" G="0.427293" T="0.485849"/>
      <pos A="0.088972" C="0.147528" G="0.741759" T="0.0217415"/>
      <pos A="0.0455975" C="0.156203" G="0.0325851" T="0.765615"/>
      <pos A="0.0629473" C="0.04126" G="0.0325851" T="0.863208"/>
      <pos A="0.017404" C="0.0217415" G="0.0434288" T="0.917426"/>
      <pos A="0.147528" C="0.329701" G="0.0716222" T="0.451149"/>
      <pos A="0.154034" C="0.260301" G="0.0781284" T="0.507536"/>
    </motif>
    <motif db="0" id="BARX2_HUMAN.H11MO.0.D" length="10" nsites="14" evalue="1.0e+000"
        url="http://hocomoco.autosome.ru/motif/BARX2_HUMAN.H11MO.0.D">
      <pos A="0.1425" C="0.1425" G="0.0721366" T="0.642863"/>
      <pos A="0.00177305" C="0.431772" G="0.1425" T="0.423954"/>
      <pos A="0.423954" C="0.1425" G="0.291045" T="0.1425"/>
      <pos A="0.283227" C="0.150318" G="0.00177305" T="0.564681"/>
      <pos A="0.00177305" C="0.00177305" G="0.00177305" T="0.994681"/>
      <pos A="0.924317" C="0.00177305" G="0.0721366" T="0.00177305"/>
      <pos A="0.994681" C="0.00177305" G="0.00177305" T="0.00177305"/>
      <pos A="0.00177305" C="0.00177305" G="0.00177305" T="0.994681"/>
      <pos A="0.00177305" C="0.0721366" G="0.431772" T="0.494318"/>
      <pos A="0.353591" C="0.00177305" G="0.502136" T="0.1425"/>
    </motif>
    <motif db="0" id="BATF3_HUMAN.H11MO.0.B" length="17" nsites="500" evalue="1.0e+000"
        url="http://hocomoco.autosome.ru/motif/BATF3_HUMAN.H11MO.0.B">
      <pos A="0.172016" C="0.353979" G="0.206009" T="0.267996"/>
      <pos A="0.483953" C="0.0560388" G="0.244001" T="0.216007"/>
      <pos A="0.030044" C="0.389972" G="0.50195" T="0.0780344"/>
      <pos A="0.030044" C="0.0160468" G="0.0140472" T="0.939862"/>
      <pos A="0.0460408" C="0.0640372" G="0.00804839" T="0.881874"/>
      <pos A="0.0420416" C="0.160018" G="0.0420416" T="0.755899"/>
      <pos A="0.0180464" C="0.855879" G="0.020046" T="0.106029"/>
      <pos A="0.50195" C="0.178014" G="0.120026" T="0.20001"/>
      <pos A="0.210008" C="0.182014" G="0.218006" T="0.389972"/>
      <pos A="0.230004" C="0.0420416" G="0.0640372" T="0.663917"/>
      <pos A="0.481954" C="0.19801" G="0.0560388" T="0.263997"/>
      <pos A="0.00804839" C="4.999e-05" G="0.010048" T="0.981854"/>
      <pos A="0.0120476" C="0.0240452" G="0.809888" T="0.154019"/>
      <pos A="0.863877" C="0.00604879" G="0.0420416" T="0.0880324"/>
      <pos A="0.10003" C="0.461958" G="0.317986" T="0.120026"/>
      <pos A="0.252" C="0.120026" G="0.146021" T="0.481954"/>
      <pos A="0.242002" C="0.385973" G="0.186013" T="0.186013"/>
    </motif>
    <motif db="0" id="BATF_HUMAN.H11MO.0.A" length="18" nsites="500" evalue="1.0e+000"
        url="http://hocomoco.autosome.ru/motif/BATF_HUMAN.H11MO.0.A">
      <pos A="0.45196" C="0.0780344" G="0.263997" T="0.206009"/>
      <pos A="0.0480404" C="0.39997" G="0.345981" T="0.206009"/>
      <pos A="0.0120476" C="0.0180464" G="0.0440412" T="0.925865"/>
      <pos A="0.134023" C="0.327984" G="0.0240452" T="0.513947"/>
      <pos A="0.0860328" C="0.238002" G="0.0520396" T="0.623925"/>
      <pos A="0.142022" C="0.545941" G="0.0460408" T="0.265997"/>
      <pos A="0.379974" C="0.0860328" G="0.395971" T="0.138022"/>
      <pos A="0.369976" C="0.114027" G="0.230004" T="0.285993"/>
      <pos A="0.337982" C="0.0180464" G="0.0840332" T="0.559938"/>
      <pos A="0.577934" C="0.158018" G="0.0220456" T="0.242002"/>
      <pos A="0.00204959" C="0.00204959" G="4.999e-05" T="0.995851"/>
      <pos A="0.00404919" C="0.0560388" G="0.84988" T="0.090032"/>
      <pos A="0.977854" C="0.00804839" G="0.0120476" T="0.00204959"/>
      <pos A="0.104029" C="0.557938" G="0.315987" T="0.0220456"/>
      <pos A="0.0720356" C="0.030044" G="0.020046" T="0.877874"/>
      <pos A="0.212008" C="0.507948" G="0.212008" T="0.0680364"/>
      <pos A="0.611928" C="0.0840332" G="0.110028" T="0.194011"/>
      <pos A="0.142022" C="0.186013" G="0.305989" T="0.365977"/>
    </motif>
    <motif db="0" id="BC11A_HUMAN.H11MO.0.A" length="17" nsites="500" evalue="1.0e+000"
        url="http://hocomoco.autosome.ru/motif/BC11A_HUMAN.H11MO.0.A">
      <pos A="0.37573" C="0.184625" G="0.286195" T="0.153451"/>
      <pos A="0.55058" C="0.0994705" G="0.224094" T="0.125856"/>
      <pos A="0.500164" C="0.142363" G="0.230714" T="0.126759"/>
      <pos A="0.589982" C="0.0166164" G="0.226051" T="0.167351"/>
      <pos A="0.187435" C="0.160796" G="0.580417" T="0.071352"/>
      <pos A="0.664511" C="0.0145816" G="0.269377" T="0.051531"/>
      <pos A="0.104037" C="0.0144884" G="0.828551" T="0.0529239"/>
      <pos A="0.200417" C="0.0327717" G="0.758546" T="0.00826493"/>
      <pos A="0.880098" C="0.0431253" G="0.0485975" T="0.0281795"/>
      <pos A="0.867864" C="0.00583965" G="0.0555442" T="0.0707524"/>
      <pos A="0.248399" C="0.226047" G="0.502141" T="0.0234139"/>
      <pos A="0.150158" C="0.154992" G="0.0315585" T="0.663292"/>
      <pos A="0.117832" C="0.0724923" G="0.760189" T="0.0494865"/>
      <pos A="0.658749" C="0.064413" G="0.250663" T="0.0261749"/>
      <pos A="0.458785" C="0.143453" G="0.310166" T="0.0875961"/>
      <pos A="0.622702" C="0.078845" G="0.157294" T="0.141159"/>
      <pos A="0.358985" C="0.2047" G="0.318076" T="0.118238"/>
    </motif>
    <motif db="0" id="BHE22_HUMAN.H11MO.0.D" length="13" nsites="2246" evalue="1.0e+000"
        url="http://hocomoco.autosome.ru/motif/BHE22_HUMAN.H11MO.0.D">
      <pos A="0.588809" C="0.107086" G="0.195684" T="0.108421"/>
      <pos A="0.307878" C="0.381784" G="0.212602" T="0.0977361"/>
      <pos A="1.11304e-05" C="0.999967" G="1.11304e-05" T="1.11304e-05"/>
      <pos A="0.999076" C="1.11304e-05" G="0.000901563" T="1.11304e-05"/>
      <pos A="1.11304e-05" C="1.11304e-05" G="1.11304e-05" T="0.999967"/>
      <pos A="0.999967" C="1.11304e-05" G="1.11304e-05" T="1.11304e-05"/>
      <pos A="1.11304e-05" C="1.11304e-05" G="1.11304e-05" T="0.999967"/>
      <pos A="1.11304e-05" C="1.11304e-05" G="0.999967" T="1.11304e-05"/>
      <pos A="1.11304e-05" C="0.0516562" G="0.185666" T="0.762666"/>
      <pos A="0.00602155" C="0.0118094" G="0.00602155" T="0.976148"/>
      <pos A="0.107197" C="0.113875" G="0.0595588" T="0.719369"/>
      <pos A="0.188783" C="0.189228" G="0.104192" T="0.517798"/>
      <pos A="0.186" C="0.159287" G="0.14504" T="0.509672"/>
    </motif>
    <motif db="0" id="BHE23_HUMAN.H11MO.0.D" length="12" nsites="392" evalue="1.0e+000"
        url="http://hocomoco.autosome.ru/motif/BHE23_HUMAN.H11MO.0.D">
      <pos A="0.412586" C="0.0988906" G="0.328424" T="0.160099"/>
      <pos A="0.238523" C="0.192617" G="0.401747" T="0.167113"/>
      <pos A="0.118018" C="0.498023" G="0.26594" T="0.118018"/>
      <pos A="0.577085" C="0.0338562" G="0.288893" T="0.100166"/>
      <pos A="0.11228" C="0.0281178" G="0.239799" T="0.619804"/>
      <pos A="0.568796" C="0.0179163" G="0.290806" T="0.122482"/>
      <pos A="0.104629" C="0.00261413" G="6.37592e-05" T="0.892693"/>
      <pos A="6.37592e-05" C="6.37592e-05" G="0.999809" T="6.37592e-05"/>
      <pos A="0.0128156" C="0.0561719" G="0.614703" T="0.31631"/>
      <pos A="0.098253" C="0.121206" G="0.14416" T="0.636381"/>
      <pos A="0.203456" C="0.114193" G="0.402385" T="0.279967"/>
      <pos A="0.144797" C="0.193254" G="0.381982" T="0.279967"/>
    </motif>
    <motif db="0" id="BRAC_HUMAN.H11MO.0.A" length="20" nsites="500" evalue="1.0e+000"
        url="http://hocomoco.autosome.ru/motif/BRAC_HUMAN.H11MO.0.A">
      <pos A="0.120026" C="0.252" G="0.146021" T="0.481954"/>
      <pos A="0.0780344" C="0.20201" G="0.106029" T="0.613927"/>
      <pos A="0.335983" C="0.311988" G="0.224005" T="0.128024"/>
      <pos A="0.333983" C="0.164017" G="0.379974" T="0.122026"/>
      <pos A="0.138022" C="0.673915" G="0.128024" T="0.060038"/>
      <pos A="0.669916" C="0.0720356" G="0.162018" T="0.0960308"/>
      <pos A="0.19801" C="0.174015" G="0.407968" T="0.220006"/>
      <pos A="0.182014" C="0.252" G="0.40197" T="0.164017"/>
      <pos A="0.244001" C="0.166017" G="0.339982" T="0.25"/>
      <pos A="0.469956" C="0.190012" G="0.230004" T="0.110028"/>
      <pos A="0.343981" C="0.0520396" G="0.437962" T="0.166017"/>
      <pos A="0.060038" C="0.128024" G="0.7479" T="0.0640372"/>
      <pos A="0.0380424" C="0.0160468" G="0.00404919" T="0.941862"/>
      <pos A="0.00204959" C="0.0140472" G="0.969856" T="0.0140472"/>
      <pos A="0.224005" C="0.0520396" G="0.0440412" T="0.679914"/>
      <pos A="0.0320436" C="0.15202" G="0.631924" T="0.184013"/>
      <pos A="0.905869" C="0.020046" G="0.0620376" T="0.0120476"/>
      <pos A="0.659918" C="0.0580384" G="0.222006" T="0.060038"/>
      <pos A="0.34998" C="0.0880324" G="0.261998" T="0.29999"/>
      <pos A="0.20001" C="0.136023" G="0.19801" T="0.465957"/>
    </motif>
    <motif db="0" id="BSH_HUMAN.H11MO.0.D" length="14" nsites="8213" evalue="1.0e+000"
        url="http://hocomoco.autosome.ru/motif/BSH_HUMAN.H11MO.0.D">
      <pos A="0.218526" C="0.0920207" G="0.0771664" T="0.612287"/>
      <pos A="0.659285" C="0.0634078" G="0.111989" T="0.165318"/>
      <pos A="0.688689" C="0.0620076" G="0.0914728" T="0.15783"/>
      <pos A="0.11969" C="0.187265" G="0.189091" T="0.503954"/>
      <pos A="0.148516" C="0.178224" G="0.366826" T="0.306434"/>
      <pos A="0.398939" C="0.209729" G="0.253196" T="0.138136"/>
      <pos A="0.0881853" C="0.22991" G="0.551226" T="0.130678"/>
      <pos A="0.240381" C="0.158926" G="0.119477" T="0.481216"/>
      <pos A="0.000733584" C="0.00134237" G="3.04392e-06" T="0.997921"/>
      <pos A="0.997921" C="3.04392e-06" G="0.00195115" T="0.000124801"/>
      <pos A="0.99853" C="0.000490071" G="0.000490071" T="0.000490071"/>
      <pos A="0.0529672" C="0.0775621" G="0.0651429" T="0.804328"/>
      <pos A="0.0935426" C="0.228571" G="0.267168" T="0.410719"/>
      <pos A="0.326189" C="0.0849892" G="0.477168" T="0.111654"/>
    </motif>
    <motif db="0" id="CDX1_HUMAN.H11MO.0.C" length="8" nsites="30" evalue="1.0e+000"
        url="http://hocomoco.autosome.ru/motif/CDX1_HUMAN.H11MO.0.C">
      <pos A="0.465232" C="0.243748" G="0.0490569" T="0.241962"/>
      <pos A="0.0329815" C="0.000830565" G="0.0972832" T="0.868905"/>
      <pos A="0.0329815" C="0.000830565" G="0.0329815" T="0.933207"/>
      <pos A="0.0651324" C="0.0544154" G="0.129434" T="0.751018"/>
      <pos A="0.804603" C="0.000830565" G="0.161585" T="0.0329815"/>
      <pos A="0.247321" C="0.0937109" G="0.0329815" T="0.625987"/>
      <pos A="0.206239" C="0.000830565" G="0.7921" T="0.000830565"/>
      <pos A="0.199987" C="0.0999625" G="0.339308" T="0.360742"/>
    </motif>
    <motif db="0" id="CDX2_HUMAN.H11MO.0.A" length="12" nsites="151" evalue="1.0e+000"
        url="http://hocomoco.autosome.ru/motif/CDX2_HUMAN.H11MO.0.A">
      <pos A="0.152383" C="0.119292" G="0.211946" T="0.51638"/>
      <pos A="0.0597287" C="0.0729649" G="0.0597287" T="0.807578"/>
      <pos A="0.106056" C="0.000165453" G="0.0663468" T="0.827432"/>
      <pos A="0.0862012" C="0.245036" G="0.172237" T="0.496525"/>
      <pos A="0.986267" C="0.00678359" G="0.00678359" T="0.000165453"/>
      <pos A="0.00678359" C="0.0531105" G="0.0134017" T="0.926704"/>
      <pos A="0.0464924" C="0.000165453" G="0.311218" T="0.642124"/>
      <pos A="0.185473" C="0.00678359" G="0.807578" T="0.000165453"/>
      <pos A="0.0134017" C="0.761251" G="0.132528" T="0.0928193"/>
      <pos A="0.264891" C="0.211946" G="0.0862012" T="0.436962"/>
      <pos A="0.139146" C="0.198709" G="0.350927" T="0.311218"/>
      <pos A="0.0134017" C="0.2318" G="0.172237" T="0.582561"/>
    </motif>
    <motif db="0" id="CEBPZ_HUMAN.H11MO.0.D" length="11" nsites="26" evalue="1.0e+000"
        url="http://hocomoco.autosome.ru/motif/CEBPZ_HUMAN.H11MO.0.D">
      <pos A="0.313558" C="0.0333852" G="0.344688" T="0.308369"/>
      <pos A="0.000957854" C="0.685824" G="0.224058" T="0.0891603"/>
      <pos A="0.0268997" C="0.21887" G="0.000957854" T="0.753273"/>
      <pos A="0.000957854" C="0.364144" G="0.566491" T="0.0684068"/>
      <pos A="0.997126" C="0.000957854" G="0.000957854" T="0.000957854"/>
      <pos A="0.000957854" C="0.000957854" G="0.000957854" T="0.997126"/>
      <pos A="0.000957854" C="0.000957854" G="0.000957854" T="0.997126"/>
      <pos A="0.000957854" C="0.000957854" G="0.997126" T="0.000957854"/>
      <pos A="0.000957854" C="0.000957854" G="0.997126" T="0.000957854"/>
      <pos A="0.0268997" C="0.79478" G="0.000957854" T="0.177363"/>
      <pos A="0.00744333" C="0.131964" G="0.0333852" T="0.827207"/>
    </motif>
    <motif db="0" id="CLOCK_HUMAN.H11MO.0.C" length="14" nsites="252" evalue="1.0e+000"
        url="http://hocomoco.autosome.ru/motif/CLOCK_HUMAN.H11MO.0.C">
      <pos A="0.158766" C="0.599068" G="0.1786" T="0.063566"/>
      <pos A="0.424534" C="0.115133" G="0.1905" T="0.269833"/>
      <pos A="0.2024" C="0.146866" G="0.511801" T="0.138933"/>
      <pos A="0.337267" C="0.3214" G="0.1667" T="0.174633"/>
      <pos A="0.0952995" C="0.848969" G="0.0437326" T="0.0119992"/>
      <pos A="0.809302" C="0.063566" G="0.0437326" T="0.0833994"/>
      <pos A="0.1548" C="0.607001" G="0.127033" T="0.111166"/>
      <pos A="0.253967" C="0.0556327" G="0.642701" T="0.0476993"/>
      <pos A="0.0952995" C="0.1191" G="0.0437326" T="0.741868"/>
      <pos A="0.0873661" C="0.0238992" G="0.860869" T="0.0278659"/>
      <pos A="0.400734" C="0.313467" G="0.1786" T="0.1072"/>
      <pos A="0.369" C="0.242067" G="0.281733" T="0.1072"/>
      <pos A="0.222233" C="0.388834" G="0.289667" T="0.0992662"/>
      <pos A="0.491967" C="0.2976" G="0.0238992" T="0.186533"/>
    </motif>
    <motif db="0" id="COT1_HUMAN.H11MO.0.C" length="17" nsites="500" evalue="1.0e+000"
        url="http://hocomoco.autosome.ru/motif/COT1_HUMAN.H11MO.0.C">
      <pos A="0.180014" C="0.146021" G="0.539942" T="0.134023"/>
      <pos A="0.287992" C="0.0740352" G="0.54994" T="0.0880324"/>
      <pos A="0.248" C="0.0780344" G="0.591932" T="0.0820336"/>
      <pos A="0.208008" C="0.118026" G="0.589932" T="0.0840332"/>
      <pos A="0.0860328" C="0.15002" G="0.361978" T="0.40197"/>
      <pos A="0.132024" C="0.475955" G="0.289992" T="0.10203"/>
      <pos A="0.631924" C="0.112028" G="0.194011" T="0.0620376"/>
      <pos A="0.411968" C="0.0480404" G="0.523945" T="0.0160468"/>
      <pos A="0.725905" C="4.999e-05" G="0.269996" T="0.00404919"/>
      <pos A="0.0180464" C="4.999e-05" G="0.911868" T="0.070036"/>
      <pos A="0.0160468" C="0.010048" G="0.961858" T="0.0120476"/>
      <pos A="0.010048" C="0.0780344" G="0.279994" T="0.631924"/>
      <pos A="0.0660368" C="0.863877" G="0.0420416" T="0.0280444"/>
      <pos A="0.959858" C="0.00404919" G="0.0160468" T="0.020046"/>
      <pos A="0.204009" C="0.126025" G="0.517946" T="0.15202"/>
      <pos A="0.226005" C="0.184013" G="0.493951" T="0.0960308"/>
      <pos A="0.186013" C="0.168016" G="0.505949" T="0.140022"/>
    </motif>
    <motif db="0" id="COT2_HUMAN.H11MO.1.A" length="17" nsites="500" evalue="1.0e+000"
        url="http://hocomoco.autosome.ru/motif/COT2_HUMAN.H11MO.1.A">
      <pos A="0.315987" C="0.0860328" G="0.429964" T="0.168016"/>
      <pos A="0.263997" C="0.0460408" G="0.563937" T="0.126025"/>
      <pos A="0.269996" C="0.10203" G="0.507948" T="0.120026"/>
      <pos A="0.182014" C="0.184013" G="0.511948" T="0.122026"/>
      <pos A="0.128024" C="0.263997" G="0.20001" T="0.407968"/>
      <pos A="0.19801" C="0.543941" G="0.124025" T="0.134023"/>
      <pos A="0.637922" C="0.0760348" G="0.118026" T="0.168016"/>
      <pos A="0.49795" C="0.0240452" G="0.457958" T="0.020046"/>
      <pos A="0.731904" C="0.00204959" G="0.257998" T="0.00804839"/>
      <pos A="0.0260448" C="0.00404919" G="0.89987" T="0.070036"/>
      <pos A="0.0280444" C="0.010048" G="0.909868" T="0.0520396"/>
      <pos A="0.0120476" C="0.0480404" G="0.184013" T="0.755899"/>
      <pos A="0.070036" C="0.831884" G="0.0480404" T="0.05004"/>
      <pos A="0.957858" C="0.0140472" G="0.0160468" T="0.0120476"/>
      <pos A="0.226005" C="0.180014" G="0.415967" T="0.178014"/>
      <pos A="0.30199" C="0.196011" G="0.373975" T="0.128024"/>
      <pos A="0.259998" C="0.154019" G="0.463957" T="0.122026"/>
    </motif>
    <motif db="0" id="CPEB1_HUMAN.H11MO.0.D" length="17" nsites="1803" evalue="1.0e+000"
        url="http://hocomoco.autosome.ru/motif/CPEB1_HUMAN.H11MO.0.D">
      <pos A="0.163621" C="0.217972" G="0.0893045" T="0.529103"/>
      <pos A="0.000568465" C="0.000568465" G="0.000568465" T="0.998295"/>
      <pos A="0.00472797" C="0.00361877" G="0.000291165" T="0.991362"/>
      <pos A="0.000707116" C="0.00181632" G="0.000152515" T="0.997324"/>
      <pos A="1.3865e-05" C="0.00167767" G="1.3865e-05" T="0.998295"/>
      <pos A="0.996631" C="0.000568465" G="0.00223227" T="0.000568465"/>
      <pos A="0.00223227" C="0.0543647" G="0.00334147" T="0.940062"/>
      <pos A="0.128127" C="0.235719" G="0.0282985" T="0.607856"/>
      <pos A="0.181923" C="0.250693" G="0.0732211" T="0.494163"/>
      <pos A="0.0926321" C="0.223518" G="0.0482641" T="0.635586"/>
      <pos A="0.0809855" C="0.184141" G="0.0343991" T="0.700474"/>
      <pos A="0.0654567" C="0.135891" G="0.0260801" T="0.772572"/>
      <pos A="0.100397" C="0.118144" G="0.0160973" T="0.765362"/>
      <pos A="0.18123" C="0.0991487" G="0.0115218" T="0.7081"/>
      <pos A="0.224072" C="0.11648" G="0.0233071" T="0.636141"/>
      <pos A="0.240294" C="0.168751" G="0.0345377" T="0.556417"/>
      <pos A="0.223656" C="0.210346" G="0.0700322" T="0.495965"/>
    </motif>
    <motif db="0" id="CUX1_HUMAN.H11MO.0.C" length="14" nsites="97" evalue="1.0e+000"
        url="http://hocomoco.autosome.ru/motif/CUX1_HUMAN.H11MO.0.C">
      <pos A="0.469114" C="0.141621" G="0.320682" T="0.0685833"/>
      <pos A="0.125129" C="0.201701" G="0.376049" T="0.297121"/>
      <pos A="0.312436" C="0.139265" G="0.515057" T="0.0332423"/>
      <pos A="0.198461" C="0.243226" G="0.452916" T="0.105397"/>
      <pos A="0.15723" C="0.285635" G="0.319798" T="0.237336"/>
      <pos A="0.271205" C="0.0732954" G="0.351311" T="0.304189"/>
      <pos A="0.946216" C="0.0108597" G="0.0320643" T="0.0108597"/>
      <pos A="0.0108597" C="0.0238181" G="0.000257467" T="0.965065"/>
      <pos A="0.000257467" C="0.67468" G="0.0426666" T="0.282396"/>
      <pos A="0.134553" C="0.0426666" G="0.758909" T="0.0638711"/>
      <pos A="0.688227" C="0.000257467" G="0.268848" T="0.0426666"/>
      <pos A="0.0120378" C="0.0226401" G="0.000257467" T="0.965065"/>
      <pos A="0.0709393" C="0.259424" G="0.506811" T="0.162826"/>
      <pos A="0.128074" C="0.183441" G="0.389597" T="0.298888"/>
    </motif>
    <motif db="0" id="CUX2_HUMAN.H11MO.0.D" length="11" nsites="489" evalue="1.0e+000"
        url="http://hocomoco.autosome.ru/motif/CUX2_HUMAN.H11MO.0.D">
      <pos A="0.468258" C="0.190196" G="0.10228" T="0.239266"/>
      <pos A="0.572531" C="0.0348088" G="0.331272" T="0.0613883"/>
      <pos A="0.717696" C="0.0838786" G="0.155439" T="0.0429871"/>
      <pos A="0.0777448" C="0.0511654" G="0.0470763" T="0.824013"/>
      <pos A="0.010274" C="0.936465" G="0.0450317" T="0.0082294"/>
      <pos A="0.832192" C="0.0654774" G="0.0797894" T="0.0225414"/>
      <pos A="0.7913" C="0.169751" G="0.0225414" T="0.0164077"/>
      <pos A="0.0736557" C="0.00618483" G="0.096146" T="0.824013"/>
      <pos A="0.353762" C="0.182018" G="0.404876" T="0.0593437"/>
      <pos A="0.529595" C="0.167706" G="0.200419" T="0.10228"/>
      <pos A="0.441679" C="0.210642" G="0.190196" T="0.157483"/>
    </motif>
    <motif db="0" id="DLX1_HUMAN.H11MO.0.D" length="16" nsites="16252" evalue="1.0e+000"
        url="http://hocomoco.autosome.ru/motif/DLX1_HUMAN.H11MO.0.D">
      <pos A="0.356832" C="0.136116" G="0.136793" T="0.370259"/>
      <pos A="0.452964" C="0.0963251" G="0.0763799" T="0.374331"/>
      <pos A="0.532742" C="0.0579052" G="0.0766995" T="0.332653"/>
      <pos A="0.46403" C="0.0493464" G="0.0743764" T="0.412248"/>
      <pos A="0.339625" C="0.0394757" G="0.110197" T="0.510702"/>
      <pos A="0.22041" C="0.0722778" G="0.11822" T="0.589092"/>
      <pos A="0.562225" C="0.0896903" G="0.152019" T="0.196065"/>
      <pos A="0.164777" C="0.141951" G="0.203084" T="0.490188"/>
      <pos A="0.125209" C="0.153758" G="0.58495" T="0.136083"/>
      <pos A="0.101867" C="0.460239" G="0.302962" T="0.134932"/>
      <pos A="0.220662" C="0.128848" G="0.000135811" T="0.650354"/>
      <pos A="0.992561" C="0.00306575" G="0.00435255" T="2.072e-05"/>
      <pos A="0.996767" C="0.000739225" G="0.000854315" T="0.00163914"/>
      <pos A="0.0116504" C="0.0106562" G="0.00950858" T="0.968185"/>
      <pos A="0.0369355" C="0.035676" G="0.0740189" T="0.85337"/>
      <pos A="0.594043" C="0.108977" G="0.168693" T="0.128287"/>
    </motif>
    <motif db="0" id="DLX3_HUMAN.H11MO.0.C" length="10" nsites="34" evalue="1.0e+000"
        url="http://hocomoco.autosome.ru/motif/DLX3_HUMAN.H11MO.0.C">
      <pos A="0.173307" C="0.128552" G="0.659097" T="0.0390439"/>
      <pos A="0.412023" C="0.403809" G="0.183435" T="0.000733138"/>
      <pos A="0.000733138" C="0.0231103" G="0.000733138" T="0.975423"/>
      <pos A="0.975423" C="0.000733138" G="0.0231103" T="0.000733138"/>
      <pos A="0.997801" C="0.000733138" G="0.000733138" T="0.000733138"/>
      <pos A="0.000733138" C="0.000733138" G="0.000733138" T="0.997801"/>
      <pos A="0.000733138" C="0.000733138" G="0.0454874" T="0.953046"/>
      <pos A="0.541469" C="0.000733138" G="0.363872" T="0.0939262"/>
      <pos A="0.161058" C="0.515695" G="0.27776" T="0.0454874"/>
      <pos A="0.445517" C="0.154614" G="0.102778" T="0.297091"/>
    </motif>
    <motif db="0" id="DLX4_HUMAN.H11MO.0.D" length="16" nsites="2355" evalue="1.0e+000"
        url="http://hocomoco.autosome.ru/motif/DLX4_HUMAN.H11MO.0.D">
      <pos A="0.0473547" C="0.133975" G="0.0473547" T="0.771315"/>
      <pos A="0.9988" C="0.000541378" G="0.000116768" T="0.000541378"/>
      <pos A="0.999968" C="1.06153e-05" G="1.06153e-05" T="1.06153e-05"/>
      <pos A="1.06153e-05" C="1.06153e-05" G="0.000859836" T="0.999119"/>
      <pos A="1.06153e-05" C="0.00213367" G="0.00255828" T="0.995297"/>
      <pos A="0.695098" C="1.06153e-05" G="0.304456" T="0.000435226"/>
      <pos A="0.123572" C="0.49086" G="0.261571" T="0.123997"/>
      <pos A="0.220383" C="0.368148" G="0.221657" T="0.189811"/>
      <pos A="0.16943" C="0.34904" G="0.222931" T="0.258598"/>
      <pos A="0.2845" C="0.247134" G="0.115505" T="0.352862"/>
      <pos A="0.437466" C="0.186096" G="0.0502208" T="0.326218"/>
      <pos A="0.56867" C="0.0846142" G="0.0268672" T="0.319848"/>
      <pos A="0.512515" C="0.0186935" G="0.0102013" T="0.45859"/>
      <pos A="0.328234" C="0.0259119" G="0.0254872" T="0.620366"/>
      <pos A="0.294478" C="0.0647637" G="0.094911" T="0.545847"/>
      <pos A="0.349147" C="0.116035" G="0.18185" T="0.352968"/>
    </motif>
    <motif db="0" id="DLX5_HUMAN.H11MO.0.D" length="11" nsites="464" evalue="1.0e+000"
        url="http://hocomoco.autosome.ru/motif/DLX5_HUMAN.H11MO.0.D">
      <pos A="0.243536" C="0.0668498" G="0.043148" T="0.646466"/>
      <pos A="0.715417" C="0.0905516" G="0.165966" T="0.0280651"/>
      <pos A="0.905031" C="0.0302198" G="0.0259104" T="0.0388386"/>
      <pos A="0.0172915" C="0.0237557" G="0.0216009" T="0.937352"/>
      <pos A="0.0496122" C="0.0302198" G="0.127182" T="0.792986"/>
      <pos A="0.661549" C="0.0625404" G="0.215525" T="0.0603857"/>
      <pos A="0.058231" C="0.402984" G="0.058231" T="0.480554"/>
      <pos A="0.650776" C="0.00436328" G="0.120718" T="0.224144"/>
      <pos A="0.0474574" C="0.0259104" G="0.674477" T="0.252155"/>
      <pos A="0.10348" C="0.142265" G="0.571051" T="0.183204"/>
      <pos A="0.0690045" C="0.170276" G="0.370664" T="0.390056"/>
    </motif>
    <motif db="0" id="DLX6_HUMAN.H11MO.0.D" length="15" nsites="1138" evalue="1.0e+000"
        url="http://hocomoco.autosome.ru/motif/DLX6_HUMAN.H11MO.0.D">
      <pos A="0.399591" C="0.128086" G="0.103484" T="0.368838"/>
      <pos A="0.481966" C="0.0733899" G="0.0672393" T="0.377405"/>
      <pos A="0.438252" C="0.0674589" G="0.095576" T="0.398713"/>
      <pos A="0.347311" C="0.0837141" G="0.128526" T="0.440449"/>
      <pos A="0.293494" C="0.105461" G="0.187176" T="0.41387"/>
      <pos A="0.326004" C="0.118641" G="0.25659" T="0.298765"/>
      <pos A="0.310188" C="0.198599" G="0.303159" T="0.188055"/>
      <pos A="0.216172" C="0.21705" G="0.359393" T="0.207385"/>
      <pos A="0.227594" C="0.208264" G="0.311067" T="0.253075"/>
      <pos A="0.00880854" C="0.228473" G="0.00265794" T="0.760061"/>
      <pos A="0.95688" C="0.00792988" G="0.0272603" T="0.00792988"/>
      <pos A="0.987633" C="0.00880854" G="0.00177928" T="0.00177928"/>
      <pos A="0.00331693" C="0.00507425" G="0.0059529" T="0.985656"/>
      <pos A="0.0195721" C="0.0160575" G="0.0345093" T="0.929861"/>
      <pos A="0.659454" C="0.0162771" G="0.293054" T="0.0312143"/>
    </motif>
    <motif db="0" id="DMBX1_HUMAN.H11MO.0.D" length="20" nsites="29" evalue="1.0e+000"
        url="http://hocomoco.autosome.ru/motif/DMBX1_HUMAN.H11MO.0.D">
      <pos A="0.17268" C="0.275773" G="0.138316" T="0.41323"/>
      <pos A="0.421821" C="0.284364" G="0.112543" T="0.181271"/>
      <pos A="0.430412" C="0.292955" G="0.155498" T="0.121134"/>
      <pos A="0.207045" C="0.138316" G="0.103952" T="0.550687"/>
      <pos A="0.41323" C="0.0352234" G="0.0352234" T="0.516323"/>
      <pos A="0.516323" C="0.0352234" G="0.0352234" T="0.41323"/>
      <pos A="0.310137" C="0.103952" G="0.0352234" T="0.550687"/>
      <pos A="0.550687" C="0.17268" G="0.0352234" T="0.241409"/>
      <pos A="0.585052" C="0.103952" G="0.0352234" T="0.275773"/>
      <pos A="0.138316" C="0.310137" G="0.17268" T="0.378866"/>
      <pos A="0.103952" C="0.619416" G="0.0352234" T="0.241409"/>
      <pos A="0.000859107" C="0.447595" G="0.0695876" T="0.481959"/>
      <pos A="0.756873" C="0.0352234" G="0.138316" T="0.0695876"/>
      <pos A="0.89433" C="0.0352234" G="0.0695876" T="0.000859107"/>
      <pos A="0.000859107" C="0.0352234" G="0.000859107" T="0.963058"/>
      <pos A="0.000859107" C="0.000859107" G="0.000859107" T="0.997423"/>
      <pos A="0.997423" C="0.000859107" G="0.000859107" T="0.000859107"/>
      <pos A="0.619416" C="0.138316" G="0.138316" T="0.103952"/>
      <pos A="0.0953608" C="0.232818" G="0.335911" T="0.335911"/>
      <pos A="0.241409" C="0.103952" G="0.241409" T="0.41323"/>
    </motif>
    <motif db="0" id="DRGX_HUMAN.H11MO.0.D" length="11" nsites="10531" evalue="1.0e+000"
        url="http://hocomoco.autosome.ru/motif/DRGX_HUMAN.H11MO.0.D">
      <pos A="0.0552435" C="0.0103289" G="0.0029223" T="0.931505"/>
      <pos A="0.940313" C="0.0021389" G="0.0374628" T="0.0200857"/>
      <pos A="0.996883" C="0.00107064" G="0.0011656" T="0.000880725"/>
      <pos A="0.0122755" C="0.105143" G="0.0101865" T="0.872395"/>
      <pos A="0.0104714" C="0.314618" G="0.0915645" T="0.583346"/>
      <pos A="2.61131e-05" C="0.320316" G="2.61131e-05" T="0.679632"/>
      <pos A="0.827361" C="0.0107325" G="0.158295" T="0.00361073"/>
      <pos A="0.9975" C="0.000643333" G="0.00111812" T="0.000738289"/>
      <pos A="0.000192288" C="0.000287244" G="0.000287244" T="0.999233"/>
      <pos A="0.0307921" C="0.00904701" G="0.000310984" T="0.95985"/>
      <pos A="0.949238" C="0.00118933" G="0.0103052" T="0.039267"/>
    </motif>
    <motif db="0" id="DUX4_HUMAN.H11MO.0.A" length="11" nsites="500" evalue="1.0e+000"
        url="http://hocomoco.autosome.ru/motif/DUX4_HUMAN.H11MO.0.A">
      <pos A="0.0260448" C="4.999e-05" G="0.00204959" T="0.971856"/>
      <pos A="0.0120476" C="4.999e-05" G="0.987852" T="4.999e-05"/>
      <pos A="0.99985" C="4.999e-05" G="4.999e-05" T="4.999e-05"/>
      <pos A="0.00204959" C="4.999e-05" G="0.00204959" T="0.995851"/>
      <pos A="0.00204959" C="0.00204959" G="0.00804839" T="0.987852"/>
      <pos A="0.69991" C="0.0580384" G="0.240002" T="0.00204959"/>
      <pos A="0.287992" C="0.110028" G="0.59993" T="0.00204959"/>
      <pos A="0.391972" C="0.0140472" G="0.505949" T="0.0880324"/>
      <pos A="0.00404919" C="0.00204959" G="4.999e-05" T="0.993851"/>
      <pos A="4.999e-05" C="0.0120476" G="0.00404919" T="0.983853"/>
      <pos A="0.839882" C="0.0180464" G="0.0240452" T="0.118026"/>
    </motif>
    <motif db="0" id="E2F6_HUMAN.H11MO.0.A" length="13" nsites="500" evalue="1.0e+000"
        url="http://hocomoco.autosome.ru/motif/E2F6_HUMAN.H11MO.0.A">
      <pos A="0.337982" C="0.14802" G="0.341982" T="0.172016"/>
      <pos A="0.261998" C="0.0340432" G="0.555939" T="0.14802"/>
      <pos A="0.154019" C="0.126025" G="0.69991" T="0.020046"/>
      <pos A="0.010048" C="0.0160468" G="0.963857" T="0.010048"/>
      <pos A="0.214007" C="0.707908" G="0.0120476" T="0.0660368"/>
      <pos A="0.040042" C="0.0180464" G="0.893871" T="0.0480404"/>
      <pos A="0.0240452" C="0.0480404" G="0.895871" T="0.0320436"/>
      <pos A="0.0720356" C="0.0440412" G="0.871876" T="0.0120476"/>
      <pos A="0.941862" C="0.0320436" G="0.0140472" T="0.0120476"/>
      <pos A="0.511948" C="0.0360428" G="0.435963" T="0.0160468"/>
      <pos A="0.383973" C="0.108028" G="0.437962" T="0.070036"/>
      <pos A="0.277994" C="0.218006" G="0.377974" T="0.126025"/>
      <pos A="0.275995" C="0.162018" G="0.425965" T="0.136023"/>
    </motif>
    <motif db="0" id="EGR1_HUMAN.H11MO.0.A" length="17" nsites="500" evalue="1.0e+000"
        url="http://hocomoco.autosome.ru/motif/EGR1_HUMAN.H11MO.0.A">
      <pos A="0.232004" C="0.248" G="0.409968" T="0.110028"/>
      <pos A="0.319986" C="0.128024" G="0.317986" T="0.234003"/>
      <pos A="0.277994" C="0.180014" G="0.459958" T="0.0820336"/>
      <pos A="0.236003" C="0.112028" G="0.353979" T="0.29799"/>
      <pos A="0.112028" C="0.030044" G="0.807888" T="0.05004"/>
      <pos A="0.236003" C="0.505949" G="0.0460408" T="0.212008"/>
      <pos A="0.0560388" C="0.0340432" G="0.869876" T="0.040042"/>
      <pos A="0.0320436" C="0.00404919" G="0.409968" T="0.553939"/>
      <pos A="0.0920316" C="0.00204959" G="0.891872" T="0.0140472"/>
      <pos A="0.0160468" C="0.00404919" G="0.957858" T="0.0220456"/>
      <pos A="0.0240452" C="0.0320436" G="0.929864" T="0.0140472"/>
      <pos A="0.220006" C="0.475955" G="0.00404919" T="0.29999"/>
      <pos A="0.0880324" C="0.010048" G="0.841882" T="0.060038"/>
      <pos A="0.110028" C="0.0220456" G="0.695911" T="0.172016"/>
      <pos A="0.337982" C="0.128024" G="0.405969" T="0.128024"/>
      <pos A="0.311988" C="0.0820336" G="0.455959" T="0.15002"/>
      <pos A="0.263997" C="0.182014" G="0.435963" T="0.118026"/>
    </motif>
    <motif db="0" id="EGR2_HUMAN.H11MO.0.A" length="18" nsites="500" evalue="1.0e+000"
        url="http://hocomoco.autosome.ru/motif/EGR2_HUMAN.H11MO.0.A">
      <pos A="0.216007" C="0.0740352" G="0.611928" T="0.0980304"/>
      <pos A="0.293991" C="0.0960308" G="0.411968" T="0.19801"/>
      <pos A="0.228004" C="0.0740352" G="0.621926" T="0.0760348"/>
      <pos A="0.253999" C="0.0680364" G="0.50195" T="0.176015"/>
      <pos A="0.319986" C="0.104029" G="0.505949" T="0.070036"/>
      <pos A="0.15002" C="0.104029" G="0.44996" T="0.295991"/>
      <pos A="0.0760348" C="0.10203" G="0.765897" T="0.0560388"/>
      <pos A="0.369976" C="0.190012" G="0.0440412" T="0.395971"/>
      <pos A="0.0340432" C="0.0220456" G="0.929864" T="0.0140472"/>
      <pos A="0.040042" C="0.0120476" G="0.461958" T="0.485953"/>
      <pos A="0.182014" C="0.00604879" G="0.793891" T="0.0180464"/>
      <pos A="0.0360428" C="0.0140472" G="0.889872" T="0.060038"/>
      <pos A="0.0240452" C="0.040042" G="0.915867" T="0.020046"/>
      <pos A="0.34998" C="0.281994" G="0.0220456" T="0.345981"/>
      <pos A="0.0580384" C="0.00604879" G="0.873875" T="0.0620376"/>
      <pos A="0.0760348" C="0.0340432" G="0.781894" T="0.108028"/>
      <pos A="0.341982" C="0.0740352" G="0.50195" T="0.0820336"/>
      <pos A="0.253999" C="0.0480404" G="0.561938" T="0.136023"/>
    </motif>
    <motif db="0" id="EGR2_HUMAN.H11MO.1.A" length="16" nsites="498" evalue="1.0e+000"
        url="http://hocomoco.autosome.ru/motif/EGR2_HUMAN.H11MO.1.A">
      <pos A="0.19479" C="0.144599" G="0.45779" T="0.202821"/>
      <pos A="0.281118" C="0.172706" G="0.453774" T="0.0924011"/>
      <pos A="0.188767" C="0.100432" G="0.373469" T="0.337332"/>
      <pos A="0.0622867" C="0.0663019" G="0.849277" T="0.0221341"/>
      <pos A="0.244981" C="0.365439" G="0.0582714" T="0.331309"/>
      <pos A="0.00607308" C="0.0181189" G="0.969735" T="0.00607308"/>
      <pos A="0.012096" C="0.0100883" G="0.34737" T="0.630446"/>
      <pos A="0.162668" C="0.00406545" G="0.81314" T="0.0201265"/>
      <pos A="0.0241417" C="0.0100883" G="0.92356" T="0.0422104"/>
      <pos A="0.0241417" C="0.0181189" G="0.953674" T="0.00406545"/>
      <pos A="0.321271" C="0.357408" G="0.012096" T="0.309225"/>
      <pos A="0.0321723" C="0.00607308" G="0.911514" T="0.0502409"/>
      <pos A="0.0683096" C="0.028157" G="0.712758" T="0.190775"/>
      <pos A="0.299187" C="0.0944088" G="0.459797" T="0.146607"/>
      <pos A="0.220889" C="0.0803554" G="0.524041" T="0.174714"/>
      <pos A="0.188767" C="0.164676" G="0.516011" T="0.130546"/>
    </motif>
    <motif db="0" id="EMX1_HUMAN.H11MO.0.D" length="12" nsites="30488" evalue="1.0e+000"
        url="http://hocomoco.autosome.ru/motif/EMX1_HUMAN.H11MO.0.D">
      <pos A="0.0339813" C="0.140908" G="0.0283069" T="0.796804"/>
      <pos A="0.827217" C="0.158005" G="0.00722495" T="0.00755295"/>
      <pos A="0.989534" C="0.00426478" G="0.00262479" T="0.00357599"/>
      <pos A="0.0023214" C="0.0019278" G="0.0022558" T="0.993495"/>
      <pos A="0.00124721" C="0.0018048" G="0.00597036" T="0.990978"/>
      <pos A="0.993241" C="0.00147681" G="0.00347759" T="0.0018048"/>
      <pos A="0.227778" C="0.141909" G="0.624195" T="0.00611796"/>
      <pos A="0.0472652" C="0.41777" G="0.182597" T="0.352368"/>
      <pos A="0.141802" C="0.143048" G="0.20973" T="0.505419"/>
      <pos A="0.523131" C="0.150986" G="0.100999" T="0.224884"/>
      <pos A="0.599202" C="0.122885" G="0.0901179" T="0.187795"/>
      <pos A="0.278954" C="0.110692" G="0.0865838" T="0.523771"/>
    </motif>
    <motif db="0" id="EMX2_HUMAN.H11MO.0.D" length="12" nsites="35820" evalue="1.0e+000"
        url="http://hocomoco.autosome.ru/motif/EMX2_HUMAN.H11MO.0.D">
      <pos A="0.0219507" C="0.103804" G="0.0153901" T="0.858855"/>
      <pos A="0.848679" C="0.121825" G="0.0138407" T="0.0156553"/>
      <pos A="0.987072" C="0.00524915" G="0.00357411" T="0.00410454"/>
      <pos A="0.00148729" C="0.000426437" G="0.00210147" T="0.995985"/>
      <pos A="0.00126396" C="0.00126396" G="0.00545155" T="0.992021"/>
      <pos A="0.991413" C="0.000656754" G="0.00562603" T="0.00230387"/>
      <pos A="0.267797" C="0.133403" G="0.585328" T="0.0134708"/>
      <pos A="0.034311" C="0.393523" G="0.195561" T="0.376605"/>
      <pos A="0.202855" C="0.151794" G="0.243726" T="0.401626"/>
      <pos A="0.444025" C="0.153965" G="0.116053" T="0.285957"/>
      <pos A="0.528984" C="0.124379" G="0.0979415" T="0.248695"/>
      <pos A="0.333187" C="0.125007" G="0.100161" T="0.441645"/>
    </motif>
    <motif db="0" id="ERG_HUMAN.H11MO.0.A" length="13" nsites="500" evalue="1.0e+000"
        url="http://hocomoco.autosome.ru/motif/ERG_HUMAN.H11MO.0.A">
      <pos A="0.337982" C="0.15202" G="0.359978" T="0.15002"/>
      <pos A="0.307988" C="0.156019" G="0.457958" T="0.0780344"/>
      <pos A="0.435963" C="0.0520396" G="0.455959" T="0.0560388"/>
      <pos A="0.10203" C="0.559938" G="0.333983" T="0.00404919"/>
      <pos A="0.865877" C="0.116027" G="0.0160468" T="0.00204959"/>
      <pos A="0.00404919" C="0.00404919" G="0.985853" T="0.00604879"/>
      <pos A="0.00604879" C="0.00404919" G="0.989852" T="4.999e-05"/>
      <pos A="0.975855" C="0.010048" G="0.010048" T="0.00404919"/>
      <pos A="0.935863" C="0.00204959" G="0.0220456" T="0.040042"/>
      <pos A="0.204009" C="0.0160468" G="0.777894" T="0.00204959"/>
      <pos A="0.10203" C="0.309988" G="0.174015" T="0.413967"/>
      <pos A="0.224005" C="0.160018" G="0.513947" T="0.10203"/>
      <pos A="0.261998" C="0.134023" G="0.539942" T="0.0640372"/>
    </motif>
    <motif db="0" id="ESX1_HUMAN.H11MO.0.D" length="17" nsites="8260" evalue="1.0e+000"
        url="http://hocomoco.autosome.ru/motif/ESX1_HUMAN.H11MO.0.D">
      <pos A="0.234403" C="0.208248" G="0.426596" T="0.130754"/>
      <pos A="0.126857" C="0.395271" G="0.19232" T="0.285553"/>
      <pos A="0.0225823" C="0.050032" G="0.0212367" T="0.906149"/>
      <pos A="0.993554" C="0.00133608" G="0.00336186" T="0.00174846"/>
      <pos A="0.999853" C="3.0266e-06" G="0.000140487" T="3.0266e-06"/>
      <pos A="3.0266e-06" C="3.0266e-06" G="0.00340342" T="0.996591"/>
      <pos A="0.000249017" C="0.00687622" G="0.0030489" T="0.989826"/>
      <pos A="0.582427" C="3.0266e-06" G="0.417567" T="3.0266e-06"/>
      <pos A="0.246805" C="0.221045" G="0.49818" T="0.0339699"/>
      <pos A="0.077646" C="0.530055" G="0.114559" T="0.27774"/>
      <pos A="0.293931" C="0.260317" G="0.215387" T="0.230365"/>
      <pos A="0.380207" C="0.192904" G="0.0759636" T="0.350926"/>
      <pos A="0.440479" C="0.0612148" G="0.0379036" T="0.460402"/>
      <pos A="0.539419" C="0.0346495" G="0.0205775" T="0.405354"/>
      <pos A="0.489906" C="0.0202216" G="0.0155621" T="0.47431"/>
      <pos A="0.282205" C="0.0581422" G="0.0668169" T="0.592836"/>
      <pos A="0.319888" C="0.119924" G="0.155426" T="0.404762"/>
    </motif>
    <motif db="0" id="ETS2_HUMAN.H11MO.0.B" length="13" nsites="500" evalue="1.0e+000"
        url="http://hocomoco.autosome.ru/motif/ETS2_HUMAN.H11MO.0.B">
      <pos A="0.230004" C="0.140022" G="0.435963" T="0.194011"/>
      <pos A="0.317986" C="0.146021" G="0.345981" T="0.190012"/>
      <pos A="0.321986" C="0.279994" G="0.29799" T="0.10003"/>
      <pos A="0.473955" C="0.0760348" G="0.365977" T="0.0840332"/>
      <pos A="0.192012" C="0.00804839" G="0.7519" T="0.0480404"/>
      <pos A="0.00404919" C="0.010048" G="0.967856" T="0.0180464"/>
      <pos A="0.981854" C="0.0160468" G="4.999e-05" T="0.00204959"/>
      <pos A="0.953859" C="0.0180464" G="0.0240452" T="0.00404919"/>
      <pos A="0.381974" C="0.0840332" G="0.519946" T="0.0140472"/>
      <pos A="0.391972" C="0.261998" G="0.19801" T="0.14802"/>
      <pos A="0.421966" C="0.0480404" G="0.459958" T="0.070036"/>
      <pos A="0.329984" C="0.0860328" G="0.495951" T="0.0880324"/>
      <pos A="0.495951" C="0.10003" G="0.319986" T="0.0840332"/>
    </motif>
    <motif db="0" id="ETV5_HUMAN.H11MO.0.C" length="14" nsites="500" evalue="1.0e+000"
        url="http://hocomoco.autosome.ru/motif/ETV5_HUMAN.H11MO.0.C">
      <pos A="0.327984" C="0.180014" G="0.381974" T="0.110028"/>
      <pos A="0.455959" C="0.0880324" G="0.327984" T="0.128024"/>
      <pos A="0.29799" C="0.0980304" G="0.493951" T="0.110028"/>
      <pos A="0.20001" C="0.417966" G="0.345981" T="0.0360428"/>
      <pos A="0.839882" C="0.0360428" G="0.0840332" T="0.040042"/>
      <pos A="0.0160468" C="0.00604879" G="0.961858" T="0.0160468"/>
      <pos A="0.0440412" C="0.0160468" G="0.935863" T="0.00404919"/>
      <pos A="0.793891" C="0.0680364" G="0.10203" T="0.0360428"/>
      <pos A="0.945861" C="0.00604879" G="0.0120476" T="0.0360428"/>
      <pos A="0.371976" C="0.0620376" G="0.54794" T="0.0180464"/>
      <pos A="0.228004" C="0.10003" G="0.232004" T="0.439962"/>
      <pos A="0.218006" C="0.106029" G="0.537942" T="0.138022"/>
      <pos A="0.405969" C="0.120026" G="0.385973" T="0.0880324"/>
      <pos A="0.271996" C="0.216007" G="0.373975" T="0.138022"/>
    </motif>
    <motif db="0" id="FLI1_HUMAN.H11MO.0.A" length="18" nsites="497" evalue="1.0e+000"
        url="http://hocomoco.autosome.ru/motif/FLI1_HUMAN.H11MO.0.A">
      <pos A="0.209264" C="0.227369" G="0.440606" T="0.122762"/>
      <pos A="0.315882" C="0.148914" G="0.432559" T="0.102645"/>
      <pos A="0.446641" C="0.086552" G="0.37422" T="0.092587"/>
      <pos A="0.201217" C="0.0543653" G="0.653842" T="0.0905753"/>
      <pos A="0.299789" C="0.0362603" G="0.635737" T="0.0282136"/>
      <pos A="0.422501" C="0.388302" G="0.183112" T="0.00608529"/>
      <pos A="0.915359" C="0.0342486" G="0.0402836" T="0.0101086"/>
      <pos A="0.00407363" C="0.00407363" G="0.981744" T="0.0101086"/>
      <pos A="0.00206196" C="0.0121203" G="0.985767" T="5.02917e-05"/>
      <pos A="0.937487" C="0.0181553" G="0.044307" T="5.02917e-05"/>
      <pos A="0.957604" C="0.00206196" G="0.026202" T="0.014132"/>
      <pos A="0.146902" C="0.0282136" G="0.822822" T="0.00206196"/>
      <pos A="0.134832" C="0.171042" G="0.500956" T="0.19317"/>
      <pos A="0.41043" C="0.124774" G="0.402384" T="0.062412"/>
      <pos A="0.394337" C="0.0764937" G="0.474804" T="0.0543653"/>
      <pos A="0.3018" C="0.12075" G="0.509002" T="0.068447"/>
      <pos A="0.24145" C="0.150925" G="0.529119" T="0.0785053"/>
      <pos A="0.388302" C="0.130809" G="0.364162" T="0.116727"/>
    </motif>
    <motif db="0" id="FLI1_HUMAN.H11MO.1.A" length="13" nsites="500" evalue="1.0e+000"
        url="http://hocomoco.autosome.ru/motif/FLI1_HUMAN.H11MO.1.A">
      <pos A="0.375975" C="0.14802" G="0.34798" T="0.128024"/>
      <pos A="0.325985" C="0.0840332" G="0.49795" T="0.0920316"/>
      <pos A="0.45196" C="0.0180464" G="0.483953" T="0.0460408"/>
      <pos A="0.168016" C="0.54994" G="0.271996" T="0.010048"/>
      <pos A="0.817886" C="0.160018" G="0.0120476" T="0.010048"/>
      <pos A="0.00204959" C="0.00204959" G="0.993851" T="0.00204959"/>
      <pos A="0.010048" C="0.00404919" G="0.983853" T="0.00204959"/>
      <pos A="0.985853" C="0.00604879" G="0.00404919" T="0.00404919"/>
      <pos A="0.963857" C="0.00404919" G="0.00804839" T="0.0240452"/>
      <pos A="0.244001" C="0.00604879" G="0.739902" T="0.010048"/>
      <pos A="0.10203" C="0.295991" G="0.218006" T="0.383973"/>
      <pos A="0.265997" C="0.196011" G="0.427964" T="0.110028"/>
      <pos A="0.246001" C="0.108028" G="0.503949" T="0.142022"/>
    </motif>
    <motif db="0" id="FOXD3_HUMAN.H11MO.0.D" length="15" nsites="465" evalue="1.0e+000"
        url="http://hocomoco.autosome.ru/motif/FOXD3_HUMAN.H11MO.0.D">
      <pos A="0.157009" C="0.17636" G="0.298914" T="0.367717"/>
      <pos A="0.118308" C="0.217211" G="0.266663" T="0.397818"/>
      <pos A="0.135508" C="0.00650398" G="0.0559557" T="0.802032"/>
      <pos A="0.0387551" C="0.0688562" G="0.872984" T="0.0194044"/>
      <pos A="0.092507" C="0.0516556" G="0.036605" T="0.819232"/>
      <pos A="0.036605" C="0.111858" G="0.0495055" T="0.802032"/>
      <pos A="0.0538056" C="5.37519e-05" G="0.0946571" T="0.851484"/>
      <pos A="0.339766" C="0.200011" G="0.225812" T="0.234412"/>
      <pos A="0.0581058" C="0.599925" G="0.0624059" T="0.279564"/>
      <pos A="0.294614" C="0.202161" G="0.0409052" T="0.46232"/>
      <pos A="0.109708" C="0.223662" G="0.0710062" T="0.595625"/>
      <pos A="0.404268" C="0.0473554" G="0.146259" T="0.402118"/>
      <pos A="0.230112" C="0.141959" G="0.427919" T="0.200011"/>
      <pos A="0.101107" C="0.363416" G="0.348366" T="0.18711"/>
      <pos A="0.356966" C="0.292464" G="0.111858" T="0.238712"/>
    </motif>
    <motif db="0" id="FOXG1_HUMAN.H11MO.0.D" length="17" nsites="310" evalue="1.0e+000"
        url="http://hocomoco.autosome.ru/motif/FOXG1_HUMAN.H11MO.0.D">
      <pos A="0.358366" C="0.152243" G="0.184567" T="0.304825"/>
      <pos A="0.150395" C="0.11105" G="0.121211" T="0.617344"/>
      <pos A="0.0332385" C="0.0360077" G="0.0297281" T="0.901026"/>
      <pos A="0.102416" C="0.0200309" G="0.857522" T="0.0200309"/>
      <pos A="8.06192e-05" C="0.00322038" G="0.00949991" T="0.987199"/>
      <pos A="8.06192e-05" C="8.06192e-05" G="0.231877" T="0.767961"/>
      <pos A="0.00340567" C="8.06192e-05" G="0.0926261" T="0.903888"/>
      <pos A="0.687419" C="0.164275" G="0.10851" T="0.0397959"/>
      <pos A="0.0396106" C="0.353237" G="0.0255693" T="0.581583"/>
      <pos A="0.309115" C="0.0957659" G="0.292284" T="0.302835"/>
      <pos A="0.191081" C="0.0710083" G="0.118661" T="0.619251"/>
      <pos A="0.366382" C="0.0569669" G="0.178511" T="0.39814"/>
      <pos A="0.0616328" C="0.0549827" G="0.0200747" T="0.86331"/>
      <pos A="0.313871" C="0.0397446" G="0.316269" T="0.330115"/>
      <pos A="0.04912" C="0.074794" G="0.0882795" T="0.787806"/>
      <pos A="0.23873" C="0.0549364" G="0.0785823" T="0.627751"/>
      <pos A="0.0828775" C="0.134411" G="0.197031" T="0.585681"/>
    </motif>
    <motif db="0" id="FOXI1_HUMAN.H11MO.0.B" length="12" nsites="156" evalue="1.0e+000"
        url="http://hocomoco.autosome.ru/motif/FOXI1_HUMAN.H11MO.0.B">
      <pos A="0.152443" C="0.461769" G="0.0905784" T="0.295209"/>
      <pos A="0.133408" C="0.0287133" G="0.071543" T="0.766336"/>
      <pos A="0.0334721" C="0.437975" G="0.242862" T="0.285691"/>
      <pos A="0.000160154" C="0.0239544" G="0.000160154" T="0.975725"/>
      <pos A="0.000160154" C="0.104855" G="0.894825" T="0.000160154"/>
      <pos A="0.99952" C="0.000160154" G="0.000160154" T="0.000160154"/>
      <pos A="0.000160154" C="0.000160154" G="0.000160154" T="0.99952"/>
      <pos A="0.000160154" C="0.000160154" G="0.000160154" T="0.99952"/>
      <pos A="0.000160154" C="0.000160154" G="0.990002" T="0.00967786"/>
      <pos A="0.000160154" C="0.000160154" G="0.99952" T="0.000160154"/>
      <pos A="0.0429898" C="0.476046" G="0.000160154" T="0.480804"/>
      <pos A="0.000160154" C="0.490322" G="0.0191956" T="0.490322"/>
    </motif>
    <motif db="0" id="FOXP3_HUMAN.H11MO.0.D" length="9" nsites="9" evalue="1.0e+000"
        url="http://hocomoco.autosome.ru/motif/FOXP3_HUMAN.H11MO.0.D">
      <pos A="0.648352" C="0.00274725" G="0.0989011" T="0.25"/>
      <pos A="0.868132" C="0.00274725" G="0.00274725" T="0.126374"/>
      <pos A="0.00274725" C="0.00274725" G="0.00274725" T="0.991758"/>
      <pos A="0.00274725" C="0.195055" G="0.318681" T="0.483516"/>
      <pos A="0.00274725" C="0.00274725" G="0.0989011" T="0.895604"/>
      <pos A="0.00274725" C="0.00274725" G="0.895604" T="0.0989011"/>
      <pos A="0.373626" C="0.00274725" G="0.167582" T="0.456044"/>
      <pos A="0.126374" C="0.00274725" G="0.0714286" T="0.799451"/>
      <pos A="0.195055" C="0.00274725" G="0.00274725" T="0.799451"/>
    </motif>
    <motif db="0" id="FUBP1_HUMAN.H11MO.0.D" length="12" nsites="102" evalue="1.0e+000"
        url="http://hocomoco.autosome.ru/motif/FUBP1_HUMAN.H11MO.0.D">
      <pos A="0.00262348" C="0.163313" G="0.0311669" T="0.802897"/>
      <pos A="0.000244858" C="0.475969" G="0.0192738" T="0.504512"/>
      <pos A="0.000244858" C="0.000244858" G="0.980236" T="0.0192738"/>
      <pos A="0.000244858" C="0.000244858" G="0.0298455" T="0.969665"/>
      <pos A="0.285679" C="0.179963" G="0.305765" T="0.228592"/>
      <pos A="0.12499" C="0.219078" G="0.104904" T="0.551028"/>
      <pos A="0.0763607" C="0.0753035" G="0.257136" T="0.5912"/>
      <pos A="0.0192738" C="0.0858752" G="0.0858752" T="0.808976"/>
      <pos A="0.0573317" C="0.0858752" G="0.0858752" T="0.770918"/>
      <pos A="0.0668462" C="0.104904" G="0.18102" T="0.64723"/>
      <pos A="0.104904" C="0.122876" G="0.171506" T="0.600714"/>
      <pos A="0.100147" C="0.0895753" G="0.119176" T="0.691102"/>
    </motif>
    <motif db="0" id="GATA1_HUMAN.H11MO.0.A" length="19" nsites="500" evalue="1.0e+000"
        url="http://hocomoco.autosome.ru/motif/GATA1_HUMAN.H11MO.0.A">
      <pos A="0.192012" C="0.403969" G="0.206009" T="0.19801"/>
      <pos A="0.116027" C="0.144021" G="0.190012" T="0.54994"/>
      <pos A="0.0560388" C="0.0780344" G="0.639922" T="0.226005"/>
      <pos A="0.118026" C="0.206009" G="0.389972" T="0.285993"/>
      <pos A="0.194011" C="0.313987" G="0.281994" T="0.210008"/>
      <pos A="0.267996" C="0.246001" G="0.277994" T="0.208008"/>
      <pos A="0.224005" C="0.210008" G="0.367976" T="0.19801"/>
      <pos A="0.261998" C="0.168016" G="0.339982" T="0.230004"/>
      <pos A="0.214007" C="0.224005" G="0.313987" T="0.248"/>
      <pos A="0.331984" C="0.188012" G="0.323985" T="0.156019"/>
      <pos A="0.184013" C="0.387972" G="0.321986" T="0.106029"/>
      <pos A="0.719906" C="0.020046" G="0.00804839" T="0.252"/>
      <pos A="0.00604879" C="4.999e-05" G="0.993851" T="4.999e-05"/>
      <pos A="0.995851" C="4.999e-05" G="4.999e-05" T="0.00404919"/>
      <pos A="0.00204959" C="4.999e-05" G="0.0120476" T="0.985853"/>
      <pos A="0.945861" C="0.00404919" G="0.0140472" T="0.0360428"/>
      <pos A="0.857878" C="0.0160468" G="0.090032" T="0.0360428"/>
      <pos A="0.214007" C="0.154019" G="0.553939" T="0.0780344"/>
      <pos A="0.35198" C="0.188012" G="0.345981" T="0.114027"/>
    </motif>
    <motif db="0" id="GATA2_HUMAN.H11MO.0.A" length="19" nsites="500" evalue="1.0e+000"
        url="http://hocomoco.autosome.ru/motif/GATA2_HUMAN.H11MO.0.A">
      <pos A="0.132024" C="0.45196" G="0.226005" T="0.190012"/>
      <pos A="0.124025" C="0.104029" G="0.158018" T="0.613927"/>
      <pos A="0.080034" C="0.05004" G="0.65192" T="0.218006"/>
      <pos A="0.132024" C="0.222006" G="0.413967" T="0.232004"/>
      <pos A="0.271996" C="0.156019" G="0.289992" T="0.281994"/>
      <pos A="0.303989" C="0.158018" G="0.305989" T="0.232004"/>
      <pos A="0.248" C="0.19801" G="0.367976" T="0.186013"/>
      <pos A="0.269996" C="0.196011" G="0.275995" T="0.257998"/>
      <pos A="0.222006" C="0.224005" G="0.267996" T="0.285993"/>
      <pos A="0.325985" C="0.114027" G="0.343981" T="0.216007"/>
      <pos A="0.192012" C="0.337982" G="0.371976" T="0.0980304"/>
      <pos A="0.773895" C="0.00404919" G="0.00804839" T="0.214007"/>
      <pos A="4.999e-05" C="4.999e-05" G="0.995851" T="0.00404919"/>
      <pos A="0.985853" C="4.999e-05" G="0.00804839" T="0.00604879"/>
      <pos A="0.00604879" C="0.00204959" G="0.0160468" T="0.975855"/>
      <pos A="0.965857" C="0.00604879" G="4.999e-05" T="0.0280444"/>
      <pos A="0.843881" C="0.010048" G="0.114027" T="0.0320436"/>
      <pos A="0.140022" C="0.168016" G="0.627924" T="0.0640372"/>
      <pos A="0.343981" C="0.192012" G="0.389972" T="0.0740352"/>
    </motif>
    <motif db="0" id="GATA5_HUMAN.H11MO.0.D" length="17" nsites="13" evalue="1.0e+000"
        url="http://hocomoco.autosome.ru/motif/GATA5_HUMAN.H11MO.0.D">
      <pos A="0.309884" C="0.0789023" G="0.0874572" T="0.523756"/>
      <pos A="0.395433" C="0.292774" G="0.23289" T="0.0789023"/>
      <pos A="0.703409" C="0.138787" G="0.0789023" T="0.0789023"/>
      <pos A="0.301329" C="0.164451" G="0.318439" T="0.21578"/>
      <pos A="0.523756" C="0.0019084" G="0.164451" T="0.309884"/>
      <pos A="0.0019084" C="0.0019084" G="0.994275" T="0.0019084"/>
      <pos A="0.994275" C="0.0019084" G="0.0019084" T="0.0019084"/>
      <pos A="0.0019084" C="0.0019084" G="0.0019084" T="0.994275"/>
      <pos A="0.686299" C="0.0019084" G="0.0019084" T="0.309884"/>
      <pos A="0.686299" C="0.0019084" G="0.147341" T="0.164451"/>
      <pos A="0.0789023" C="0.455317" G="0.224335" T="0.241445"/>
      <pos A="0.155896" C="0.21578" G="0.155896" T="0.472427"/>
      <pos A="0.155896" C="0.292774" G="0.147341" T="0.403988"/>
      <pos A="0.438207" C="0.0789023" G="0.309884" T="0.173006"/>
      <pos A="0.386878" C="0.0019084" G="0.532311" T="0.0789023"/>
      <pos A="0.395433" C="0.309884" G="0.0789023" T="0.21578"/>
      <pos A="0.194393" C="0.117399" G="0.271387" T="0.41682"/>
    </motif>
    <motif db="0" id="GBX1_HUMAN.H11MO.0.D" length="17" nsites="36146" evalue="1.0e+000"
        url="http://hocomoco.autosome.ru/motif/GBX1_HUMAN.H11MO.0.D">
      <pos A="0.122467" C="0.375824" G="0.204962" T="0.296747"/>
      <pos A="0.0402149" C="0.109134" G="0.0367559" T="0.813895"/>
      <pos A="0.988303" C="0.00353191" G="0.005693" T="0.00247179"/>
      <pos A="0.999985" C="4.93664e-06" G="4.93664e-06" T="4.93664e-06"/>
      <pos A="6.91638e-07" C="6.91638e-07" G="0.000337085" T="0.999662"/>
      <pos A="6.91638e-07" C="0.004975" G="0.00689789" T="0.988126"/>
      <pos A="0.645272" C="6.91638e-07" G="0.354037" T="0.000690459"/>
      <pos A="0.262616" C="0.213872" G="0.477162" T="0.0463507"/>
      <pos A="0.115294" C="0.37943" G="0.17146" T="0.333816"/>
      <pos A="0.197627" C="0.304251" G="0.19359" T="0.304533"/>
      <pos A="0.33689" C="0.248655" G="0.114931" T="0.299524"/>
      <pos A="0.422584" C="0.157835" G="0.0648259" T="0.354755"/>
      <pos A="0.458992" C="0.068851" G="0.02839" T="0.443767"/>
      <pos A="0.517704" C="0.0280407" G="0.0192322" T="0.435023"/>
      <pos A="0.447365" C="0.0300007" G="0.0314164" T="0.491218"/>
      <pos A="0.318113" C="0.0666613" G="0.0915078" T="0.523718"/>
      <pos A="0.295852" C="0.130395" G="0.190333" T="0.383419"/>
    </motif>
    <motif db="0" id="GBX2_HUMAN.H11MO.0.D" length="17" nsites="11244" evalue="1.0e+000"
        url="http://hocomoco.autosome.ru/motif/GBX2_HUMAN.H11MO.0.D">
      <pos A="0.144672" C="0.392904" G="0.201317" T="0.261108"/>
      <pos A="0.0409244" C="0.155165" G="0.0329592" T="0.770951"/>
      <pos A="0.948327" C="0.0216261" G="0.017748" T="0.0122988"/>
      <pos A="0.967766" C="0.0160646" G="0.00734775" T="0.00882124"/>
      <pos A="0.00522527" C="0.00894802" G="0.00451248" T="0.981314"/>
      <pos A="2.22339e-06" C="0.0257729" G="0.0105434" T="0.963681"/>
      <pos A="0.639499" C="0.0164209" G="0.343507" T="0.000573189"/>
      <pos A="0.148393" C="0.311081" G="0.449889" T="0.0906374"/>
      <pos A="0.0827227" C="0.414888" G="0.128693" T="0.373697"/>
      <pos A="0.169708" C="0.386913" G="0.231125" T="0.212253"/>
      <pos A="0.280326" C="0.286803" G="0.104299" T="0.328572"/>
      <pos A="0.326889" C="0.198063" G="0.0797787" T="0.39527"/>
      <pos A="0.376846" C="0.125465" G="0.0460491" T="0.451639"/>
      <pos A="0.550413" C="0.0748984" G="0.0412791" T="0.33341"/>
      <pos A="0.510337" C="0.0451749" G="0.0321337" T="0.412354"/>
      <pos A="0.304193" C="0.0633025" G="0.0555999" T="0.576905"/>
      <pos A="0.288286" C="0.101907" G="0.15458" T="0.455227"/>
    </motif>
    <motif db="0" id="GFI1_HUMAN.H11MO.0.C" length="10" nsites="150" evalue="1.0e+000"
        url="http://hocomoco.autosome.ru/motif/GFI1_HUMAN.H11MO.0.C">
      <pos A="0.291441" C="0.0696348" G="0.587355" T="0.0515694"/>
      <pos A="0.077864" C="0.684266" G="0.139392" T="0.0984779"/>
      <pos A="0.405081" C="0.10048" G="0.0757613" T="0.418677"/>
      <pos A="0.0521469" C="0.28549" G="0.562924" T="0.0994384"/>
      <pos A="0.239216" C="0.0171335" G="0.0800798" T="0.663571"/>
      <pos A="0.000166556" C="0.000166556" G="0.9995" T="0.000166556"/>
      <pos A="0.9995" C="0.000166556" G="0.000166556" T="0.000166556"/>
      <pos A="0.000166556" C="0.000166556" G="0.000166556" T="0.9995"/>
      <pos A="0.000166556" C="0.000166556" G="0.000166556" T="0.9995"/>
      <pos A="0.1036" C="0.11815" G="0.190864" T="0.587386"/>
    </motif>
    <motif db="0" id="GLIS2_HUMAN.H11MO.0.D" length="14" nsites="1681" evalue="1.0e+000"
        url="http://hocomoco.autosome.ru/motif/GLIS2_HUMAN.H11MO.0.D">
      <pos A="0.0783862" C="0.745806" G="0.120026" T="0.0557819"/>
      <pos A="0.193043" C="0.118092" G="0.256692" T="0.432172"/>
      <pos A="0.204494" C="0.234831" G="0.0510231" T="0.509651"/>
      <pos A="0.0358545" C="0.628919" G="0.0346648" T="0.300562"/>
      <pos A="0.0404646" C="0.0107221" G="0.94404" T="0.00477366"/>
      <pos A="0.0247011" C="0.701044" G="0.00864018" T="0.265615"/>
      <pos A="0.0703557" C="0.00135328" G="0.894816" T="0.0334751"/>
      <pos A="0.00060972" C="1.48712e-05" G="0.973782" T="0.0255934"/>
      <pos A="0.00060972" C="1.48712e-05" G="0.997576" T="0.00179942"/>
      <pos A="0.00120457" C="0.00060972" G="0.995197" T="0.00298911"/>
      <pos A="0.00150199" C="0.000312296" G="0.997873" T="0.000312296"/>
      <pos A="0.00611207" C="0.00135328" G="0.987612" T="0.00492237"/>
      <pos A="0.00804533" C="0.124636" G="0.0532538" T="0.814065"/>
      <pos A="0.289557" C="0.520359" G="0.114672" T="0.0754119"/>
    </motif>
    <motif db="0" id="GLIS3_HUMAN.H11MO.0.D" length="10" nsites="38" evalue="1.0e+000"
        url="http://hocomoco.autosome.ru/motif/GLIS3_HUMAN.H11MO.0.D">
      <pos A="0.0544505" C="0.196933" G="0.734876" T="0.0137413"/>
      <pos A="0.0268264" C="0.381578" G="0.0937058" T="0.49789"/>
      <pos A="0.0937058" C="0.000656168" G="0.852642" T="0.0529966"/>
      <pos A="0.000656168" C="0.000656168" G="0.800301" T="0.198387"/>
      <pos A="0.0268264" C="0.0268264" G="0.945691" T="0.000656168"/>
      <pos A="0.0529966" C="0.000656168" G="0.7625" T="0.183848"/>
      <pos A="0.000656168" C="0.000656168" G="0.998031" T="0.000656168"/>
      <pos A="0.0413654" C="0.0268264" G="0.852642" T="0.0791668"/>
      <pos A="0.0268264" C="0.224557" G="0.000656168" T="0.747961"/>
      <pos A="0.422287" C="0.419379" G="0.105337" T="0.0529966"/>
    </motif>
    <motif db="0" id="GSX1_HUMAN.H11MO.0.D" length="15" nsites="276" evalue="1.0e+000"
        url="http://hocomoco.autosome.ru/motif/GSX1_HUMAN.H11MO.0.D">
      <pos A="0.0969757" C="0.0969757" G="0.0680007" T="0.738048"/>
      <pos A="0.719033" C="0.0996921" G="0.106936" T="0.074339"/>
      <pos A="0.9454" C="0.0073343" G="0.0254437" T="0.0218218"/>
      <pos A="0.0372148" C="0.0191054" G="0.00461789" T="0.939062"/>
      <pos A="0.0435531" C="0.0073343" G="0.206537" T="0.742575"/>
      <pos A="0.681003" C="0.0109562" G="0.278975" T="0.0290656"/>
      <pos A="0.177562" C="0.166697" G="0.528884" T="0.126856"/>
      <pos A="0.235512" C="0.202916" G="0.239134" T="0.322438"/>
      <pos A="0.282597" C="0.0906375" G="0.242756" T="0.384009"/>
      <pos A="0.300706" C="0.0906375" G="0.202916" T="0.405741"/>
      <pos A="0.19205" C="0.0761499" G="0.177562" T="0.554238"/>
      <pos A="0.168508" C="0.0888265" G="0.139533" T="0.603133"/>
      <pos A="0.513491" C="0.0933539" G="0.194766" T="0.198388"/>
      <pos A="0.63573" C="0.0924484" G="0.146777" T="0.125045"/>
      <pos A="0.142249" C="0.0842992" G="0.178468" T="0.594984"/>
    </motif>
    <motif db="0" id="GSX2_HUMAN.H11MO.0.D" length="16" nsites="6133" evalue="1.0e+000"
        url="http://hocomoco.autosome.ru/motif/GSX2_HUMAN.H11MO.0.D">
      <pos A="0.153108" C="0.32056" G="0.156369" T="0.369964"/>
      <pos A="0.066243" C="0.0577644" G="0.0207521" T="0.85524"/>
      <pos A="0.882347" C="0.0281301" G="0.0480222" T="0.0415002"/>
      <pos A="0.990898" C="0.00183839" G="0.00509938" T="0.00216448"/>
      <pos A="0.0257659" C="0.0534844" G="0.0192439" T="0.901506"/>
      <pos A="0.129629" C="0.0494081" G="0.248818" T="0.572145"/>
      <pos A="0.568232" C="0.0578867" G="0.300831" T="0.0730503"/>
      <pos A="0.19974" C="0.25322" G="0.413498" T="0.133542"/>
      <pos A="0.292678" C="0.197783" G="0.161423" T="0.348115"/>
      <pos A="0.312244" C="0.126694" G="0.15376" T="0.407302"/>
      <pos A="0.308168" C="0.0986491" G="0.0988122" T="0.494371"/>
      <pos A="0.189468" C="0.118541" G="0.0887031" T="0.603288"/>
      <pos A="0.154127" C="0.0569492" G="0.0641234" T="0.724801"/>
      <pos A="0.734013" C="0.048063" G="0.107576" T="0.110348"/>
      <pos A="0.845294" C="0.0337961" G="0.0549926" T="0.0659169"/>
      <pos A="0.115525" C="0.118297" G="0.101992" T="0.664187"/>
    </motif>
    <motif db="0" id="HBP1_HUMAN.H11MO.0.D" length="9" nsites="5" evalue="1.0e+000"
        url="http://hocomoco.autosome.ru/motif/HBP1_HUMAN.H11MO.0.D">
      <pos A="0.57388" C="0.0836835" G="0.258754" T="0.0836835"/>
      <pos A="0.00490196" C="0.495098" G="0.00490196" T="0.495098"/>
      <pos A="0.179972" C="0.320028" G="0.00490196" T="0.495098"/>
      <pos A="0.00490196" C="0.652661" G="0.179972" T="0.162465"/>
      <pos A="0.985294" C="0.00490196" G="0.00490196" T="0.00490196"/>
      <pos A="0.00490196" C="0.00490196" G="0.00490196" T="0.985294"/>
      <pos A="0.00490196" C="0.00490196" G="0.00490196" T="0.985294"/>
      <pos A="0.00490196" C="0.162465" G="0.827731" T="0.00490196"/>
      <pos A="0.985294" C="0.00490196" G="0.00490196" T="0.00490196"/>
    </motif>
    <motif db="0" id="HME1_HUMAN.H11MO.0.D" length="17" nsites="816" evalue="1.0e+000"
        url="http://hocomoco.autosome.ru/motif/HME1_HUMAN.H11MO.0.D">
      <pos A="0.304221" C="0.247856" G="0.328728" T="0.119195"/>
      <pos A="0.0980578" C="0.558786" G="0.101734" T="0.241423"/>
      <pos A="0.00156231" C="0.0285198" G="0.00278765" T="0.96713"/>
      <pos A="0.990105" C="0.00248131" G="0.00738267" T="3.06335e-05"/>
      <pos A="0.997457" C="0.00125597" G="0.00125597" T="3.06335e-05"/>
      <pos A="3.06335e-05" C="3.06335e-05" G="3.06335e-05" T="0.999908"/>
      <pos A="3.06335e-05" C="0.0135094" G="0.0184107" T="0.968049"/>
      <pos A="0.55511" C="3.06335e-05" G="0.444829" T="3.06335e-05"/>
      <pos A="0.12379" C="0.414196" G="0.392139" T="0.069875"/>
      <pos A="0.0943818" C="0.463209" G="0.144621" T="0.297788"/>
      <pos A="0.225493" C="0.422773" G="0.131142" T="0.220592"/>
      <pos A="0.512223" C="0.242648" G="0.0711004" T="0.174029"/>
      <pos A="0.48404" C="0.10541" G="0.0343402" T="0.37621"/>
      <pos A="0.315862" C="0.0536393" G="0.0119777" T="0.618521"/>
      <pos A="0.465966" C="0.0518012" G="0.0101397" T="0.472093"/>
      <pos A="0.544388" C="0.0174917" G="0.0567026" T="0.381418"/>
      <pos A="0.34282" C="0.0953008" G="0.132061" T="0.429819"/>
    </motif>
    <motif db="0" id="HME2_HUMAN.H11MO.0.D" length="11" nsites="9518" evalue="1.0e+000"
        url="http://hocomoco.autosome.ru/motif/HME2_HUMAN.H11MO.0.D">
      <pos A="0.244325" C="0.209856" G="0.327616" T="0.218203"/>
      <pos A="0.222948" C="0.212323" G="0.360715" T="0.204014"/>
      <pos A="0.149905" C="0.152816" G="0.187179" T="0.5101"/>
      <pos A="0.52314" C="0.0291164" G="0.304896" T="0.142848"/>
      <pos A="0.626911" C="0.056187" G="0.316789" T="0.000113385"/>
      <pos A="0.000129208" C="0.000129208" G="0.0238613" T="0.97588"/>
      <pos A="0.000113385" C="0.000113385" G="0.306856" T="0.692917"/>
      <pos A="0.590944" C="0.0533394" G="0.214088" T="0.141628"/>
      <pos A="0.261311" C="0.141312" G="0.469406" T="0.127972"/>
      <pos A="0.161324" C="0.286372" G="0.320998" T="0.231306"/>
      <pos A="0.177369" C="0.218461" G="0.383176" T="0.220994"/>
    </motif>
    <motif db="0" id="HMGA1_HUMAN.H11MO.0.D" length="7" nsites="94" evalue="1.0e+000"
        url="http://hocomoco.autosome.ru/motif/HMGA1_HUMAN.H11MO.0.D">
      <pos A="0.260572" C="0.180566" G="0.354294" T="0.204568"/>
      <pos A="0.316863" C="0.0837009" G="0.000265675" T="0.599171"/>
      <pos A="0.847191" C="0.0402689" G="0.000265675" T="0.112275"/>
      <pos A="0.000265675" C="0.000265675" G="0.000265675" T="0.999203"/>
      <pos A="0.0208388" C="0.0105522" G="0.000265675" T="0.968343"/>
      <pos A="0.239142" C="0.0619849" G="0.0939875" T="0.604886"/>
      <pos A="0.205139" C="0.11256" G="0.117132" T="0.565168"/>
    </motif>
    <motif db="0" id="HMX1_HUMAN.H11MO.0.D" length="17" nsites="34" evalue="1.0e+000"
        url="http://hocomoco.autosome.ru/motif/HMX1_HUMAN.H11MO.0.D">
      <pos A="0.19868" C="0.140029" G="0.345308" T="0.315982"/>
      <pos A="0.125367" C="0.184018" G="0.0667155" T="0.6239"/>
      <pos A="0.000733138" C="0.176686" G="0.000733138" T="0.821848"/>
      <pos A="0.997801" C="0.000733138" G="0.000733138" T="0.000733138"/>
      <pos A="0.997801" C="0.000733138" G="0.000733138" T="0.000733138"/>
      <pos A="0.000733138" C="0.000733138" G="0.147361" T="0.851173"/>
      <pos A="0.000733138" C="0.000733138" G="0.000733138" T="0.997801"/>
      <pos A="0.147361" C="0.000733138" G="0.851173" T="0.000733138"/>
      <pos A="0.293988" C="0.323314" G="0.0593842" T="0.323314"/>
      <pos A="0.0593842" C="0.118035" G="0.0593842" T="0.763196"/>
      <pos A="0.206012" C="0.206012" G="0.0593842" T="0.528592"/>
      <pos A="0.147361" C="0.176686" G="0.176686" T="0.499267"/>
      <pos A="0.118035" C="0.0887097" G="0.0300587" T="0.763196"/>
      <pos A="0.0960411" C="0.00806452" G="0.00806452" T="0.88783"/>
      <pos A="0.748534" C="0.0153959" G="0.103372" T="0.132698"/>
      <pos A="0.83651" C="0.0153959" G="0.0153959" T="0.132698"/>
      <pos A="0.0593842" C="0.0300587" G="0.235337" T="0.67522"/>
    </motif>
    <motif db="0" id="HMX2_HUMAN.H11MO.0.D" length="11" nsites="1221" evalue="1.0e+000"
        url="http://hocomoco.autosome.ru/motif/HMX2_HUMAN.H11MO.0.D">
      <pos A="0.257575" C="0.160941" G="0.23055" T="0.350934"/>
      <pos A="0.107096" C="0.0718819" G="0.0424003" T="0.778622"/>
      <pos A="0.0806854" C="0.0258169" G="0.0184465" T="0.875051"/>
      <pos A="0.854987" C="0.00165834" G="0.080276" T="0.0630784"/>
      <pos A="0.995025" C="2.04733e-05" G="0.00411514" T="0.000839407"/>
      <pos A="0.10812" C="0.0213128" G="0.309577" T="0.56099"/>
      <pos A="0.00493408" C="0.172815" G="0.00657194" T="0.815678"/>
      <pos A="0.0315494" C="0.0127139" G="0.932377" T="0.0233601"/>
      <pos A="0.17732" C="0.213353" G="0.35339" T="0.255937"/>
      <pos A="0.131255" C="0.183666" G="0.136987" T="0.548092"/>
      <pos A="0.200045" C="0.184485" G="0.155004" T="0.460466"/>
    </motif>
    <motif db="0" id="HMX3_HUMAN.H11MO.0.D" length="11" nsites="38638" evalue="1.0e+000"
        url="http://hocomoco.autosome.ru/motif/HMX3_HUMAN.H11MO.0.D">
      <pos A="0.227199" C="0.287554" G="0.213844" T="0.271404"/>
      <pos A="0.224061" C="0.218315" G="0.331882" T="0.225743"/>
      <pos A="0.0702034" C="0.0899507" G="0.0691681" T="0.770678"/>
      <pos A="0.0198774" C="0.0150117" G="0.0137694" T="0.951341"/>
      <pos A="0.958258" C="0.000576504" G="0.0376901" T="0.0034752"/>
      <pos A="0.993191" C="0.000595914" G="0.0055651" T="0.000647677"/>
      <pos A="0.0021229" C="0.000880607" G="0.244448" T="0.752548"/>
      <pos A="0.00254347" C="0.0736909" G="0.00818557" T="0.91558"/>
      <pos A="0.00333932" C="0.0019935" G="0.992078" T="0.00258877"/>
      <pos A="0.172272" C="0.387086" G="0.262675" T="0.177966"/>
      <pos A="0.131244" C="0.228972" G="0.115224" T="0.524561"/>
    </motif>
    <motif db="0" id="HNF6_HUMAN.H11MO.0.B" length="11" nsites="500" evalue="1.0e+000"
        url="http://hocomoco.autosome.ru/motif/HNF6_HUMAN.H11MO.0.B">
      <pos A="0.252" C="0.15002" G="0.130024" T="0.467956"/>
      <pos A="0.108028" C="0.19801" G="0.224005" T="0.469956"/>
      <pos A="0.040042" C="0.176015" G="0.160018" T="0.623925"/>
      <pos A="0.991852" C="0.00604879" G="4.999e-05" T="0.00204959"/>
      <pos A="0.00404919" C="4.999e-05" G="0.010048" T="0.985853"/>
      <pos A="0.010048" C="0.156019" G="0.00404919" T="0.829884"/>
      <pos A="0.00404919" C="4.999e-05" G="0.995851" T="4.999e-05"/>
      <pos A="0.993851" C="0.00204959" G="4.999e-05" T="0.00404919"/>
      <pos A="0.00604879" C="0.0180464" G="0.00404919" T="0.971856"/>
      <pos A="0.00204959" C="0.321986" G="0.0120476" T="0.663917"/>
      <pos A="0.142022" C="0.136023" G="0.29999" T="0.421966"/>
    </motif>
    <motif db="0" id="HXA13_HUMAN.H11MO.0.C" length="11" nsites="17" evalue="1.0e+000"
        url="http://hocomoco.autosome.ru/motif/HXA13_HUMAN.H11MO.0.C">
      <pos A="0.188294" C="0.19515" G="0.50368" T="0.112876"/>
      <pos A="0.344273" C="0.063168" G="0.371698" T="0.220861"/>
      <pos A="0.00146199" C="0.00146199" G="0.193436" T="0.80364"/>
      <pos A="0.289423" C="0.00146199" G="0.124874" T="0.584241"/>
      <pos A="0.063168" C="0.00146199" G="0.00146199" T="0.933908"/>
      <pos A="0.261998" C="0.00146199" G="0.00146199" T="0.735078"/>
      <pos A="0.995614" C="0.00146199" G="0.00146199" T="0.00146199"/>
      <pos A="0.00146199" C="0.172868" G="0.00146199" T="0.824209"/>
      <pos A="0.111162" C="0.063168" G="0.234574" T="0.591097"/>
      <pos A="0.00146199" C="0.063168" G="0.762503" T="0.172868"/>
      <pos A="0.100877" C="0.190008" G="0.6768" T="0.032315"/>
    </motif>
    <motif db="0" id="HXA2_HUMAN.H11MO.0.D" length="11" nsites="13640" evalue="1.0e+000"
        url="http://hocomoco.autosome.ru/motif/HXA2_HUMAN.H11MO.0.D">
      <pos A="0.253161" C="0.188518" G="0.316231" T="0.24209"/>
      <pos A="0.171896" C="0.158835" G="0.565133" T="0.104136"/>
      <pos A="0.0390843" C="0.108045" G="0.0318063" T="0.821065"/>
      <pos A="0.766267" C="0.170253" G="0.0502195" T="0.0132595"/>
      <pos A="0.98521" C="0.00444515" G="0.0103427" T="1.83283e-06"/>
      <pos A="0.00592625" C="1.83283e-06" G="0.00301095" T="0.991061"/>
      <pos A="4.87441e-05" C="0.00672374" G="0.00620092" T="0.987027"/>
      <pos A="0.949031" C="0.016726" G="0.0133817" T="0.0208609"/>
      <pos A="0.360068" C="0.0533658" G="0.456929" T="0.129637"/>
      <pos A="0.137203" C="0.327834" G="0.233401" T="0.301562"/>
      <pos A="0.306104" C="0.120722" G="0.37305" T="0.200124"/>
    </motif>
    <motif db="0" id="HXA5_HUMAN.H11MO.0.D" length="10" nsites="52" evalue="1.0e+000"
        url="http://hocomoco.autosome.ru/motif/HXA5_HUMAN.H11MO.0.D">
      <pos A="0.0892941" C="0.322912" G="0.0572237" T="0.53057"/>
      <pos A="0.000479846" C="0.257823" G="0.0175615" T="0.724136"/>
      <pos A="0.293969" C="0.169483" G="0.476952" T="0.0595962"/>
      <pos A="0.99856" C="0.000479846" G="0.000479846" T="0.000479846"/>
      <pos A="0.000479846" C="0.000479846" G="0.00996964" T="0.989071"/>
      <pos A="0.000479846" C="0.000479846" G="0.000479846" T="0.99856"/>
      <pos A="0.814848" C="0.000479846" G="0.120051" T="0.0646207"/>
      <pos A="0.646709" C="0.0610196" G="0.244342" T="0.0479288"/>
      <pos A="0.0648156" C="0.156477" G="0.0175615" T="0.761146"/>
      <pos A="0.249756" C="0.0797196" G="0.566131" T="0.104393"/>
    </motif>
    <motif db="0" id="HXA7_HUMAN.H11MO.0.D" length="15" nsites="19" evalue="1.0e+000"
        url="http://hocomoco.autosome.ru/motif/HXA7_HUMAN.H11MO.0.D">
      <pos A="0.356791" C="0.245611" G="0.304127" T="0.0934709"/>
      <pos A="0.522097" C="0.264629" G="0.0539729" T="0.159301"/>
      <pos A="0.211965" C="0.0539729" G="0.0013089" T="0.732753"/>
      <pos A="0.153449" C="0.685941" G="0.0539729" T="0.106637"/>
      <pos A="0.416769" C="0.159301" G="0.264629" T="0.159301"/>
      <pos A="0.732753" C="0.159301" G="0.0013089" T="0.106637"/>
      <pos A="0.159301" C="0.153449" G="0.159301" T="0.527949"/>
      <pos A="0.522097" C="0.317293" G="0.0013089" T="0.159301"/>
      <pos A="0.0013089" C="0.0539729" G="0.838081" T="0.106637"/>
      <pos A="0.791269" C="0.100785" G="0.106637" T="0.0013089"/>
      <pos A="0.0013089" C="0.106637" G="0.211965" T="0.680089"/>
      <pos A="0.0539729" C="0.0013089" G="0.0539729" T="0.890745"/>
      <pos A="0.211965" C="0.153449" G="0.633277" T="0.0013089"/>
      <pos A="0.211965" C="0.153449" G="0.527949" T="0.106637"/>
      <pos A="0.383123" C="0.277795" G="0.172467" T="0.166615"/>
    </motif>
    <motif db="0" id="HXB13_HUMAN.H11MO.0.A" length="10" nsites="500" evalue="1.0e+000"
        url="http://hocomoco.autosome.ru/motif/HXB13_HUMAN.H11MO.0.A">
      <pos A="0.0680364" C="0.108028" G="0.10003" T="0.723905"/>
      <pos A="0.010048" C="0.00604879" G="0.0180464" T="0.965857"/>
      <pos A="4.999e-05" C="0.00404919" G="0.00204959" T="0.993851"/>
      <pos A="0.0140472" C="0.0240452" G="0.0260448" T="0.935863"/>
      <pos A="0.943861" C="0.0220456" G="0.0340432" T="4.999e-05"/>
      <pos A="0.0240452" C="0.10003" G="0.00204959" T="0.873875"/>
      <pos A="0.261998" C="0.010048" G="0.323985" T="0.403969"/>
      <pos A="0.25" C="0.00804839" G="0.655919" T="0.0860328"/>
      <pos A="0.10203" C="0.329984" G="0.49995" T="0.0680364"/>
      <pos A="0.192012" C="0.383973" G="0.168016" T="0.255999"/>
    </motif>
    <motif db="0" id="HXB3_HUMAN.H11MO.0.D" length="14" nsites="3403" evalue="1.0e+000"
        url="http://hocomoco.autosome.ru/motif/HXB3_HUMAN.H11MO.0.D">
      <pos A="0.118061" C="0.341387" G="0.110128" T="0.430424"/>
      <pos A="0.0598058" C="0.0562796" G="0.0459948" T="0.83792"/>
      <pos A="0.883687" C="0.038869" G="0.0415136" T="0.0359305"/>
      <pos A="0.998949" C="0.000154271" G="0.000741971" T="0.000154271"/>
      <pos A="7.34624e-06" C="0.00588434" G="0.00559049" T="0.988518"/>
      <pos A="0.00529664" C="0.0308616" G="0.277695" T="0.686146"/>
      <pos A="0.687322" C="0.0141121" G="0.268292" T="0.0302739"/>
      <pos A="0.0996224" C="0.376429" G="0.417862" T="0.106087"/>
      <pos A="0.155748" C="0.281222" G="0.114609" T="0.448422"/>
      <pos A="0.205996" C="0.157511" G="0.149871" T="0.486622"/>
      <pos A="0.244123" C="0.131285" G="0.079861" T="0.544731"/>
      <pos A="0.211873" C="0.0963901" G="0.0628912" T="0.628846"/>
      <pos A="0.221203" C="0.0927904" G="0.0810364" T="0.60497"/>
      <pos A="0.438211" C="0.153764" G="0.128199" T="0.279826"/>
    </motif>
    <motif db="0" id="HXB4_HUMAN.H11MO.0.B" length="8" nsites="500" evalue="1.0e+000"
        url="http://hocomoco.autosome.ru/motif/HXB4_HUMAN.H11MO.0.B">
      <pos A="0.0880324" C="0.383973" G="0.090032" T="0.437962"/>
      <pos A="0.224005" C="0.00204959" G="0.0260448" T="0.7479"/>
      <pos A="0.771896" C="0.0180464" G="0.20201" T="0.00804839"/>
      <pos A="0.991852" C="4.999e-05" G="0.00604879" T="0.00204959"/>
      <pos A="4.999e-05" C="0.0260448" G="4.999e-05" T="0.973855"/>
      <pos A="0.030044" C="0.040042" G="0.707908" T="0.222006"/>
      <pos A="0.485953" C="4.999e-05" G="0.503949" T="0.010048"/>
      <pos A="0.0180464" C="0.705909" G="0.257998" T="0.0180464"/>
    </motif>
    <motif db="0" id="HXB6_HUMAN.H11MO.0.D" length="13" nsites="7" evalue="1.0e+000"
        url="http://hocomoco.autosome.ru/motif/HXB6_HUMAN.H11MO.0.D">
      <pos A="0.470648" C="0.0927396" G="0.224915" T="0.211698"/>
      <pos A="0.49257" C="0.122479" G="0.00352113" T="0.381429"/>
      <pos A="0.00352113" C="0.122479" G="0.00352113" T="0.870479"/>
      <pos A="0.122479" C="0.00352113" G="0.870479" T="0.00352113"/>
      <pos A="0.989437" C="0.00352113" G="0.00352113" T="0.00352113"/>
      <pos A="0.00352113" C="0.00352113" G="0.00352113" T="0.989437"/>
      <pos A="0.00352113" C="0.00352113" G="0.00352113" T="0.989437"/>
      <pos A="0.122479" C="0.00352113" G="0.500387" T="0.373613"/>
      <pos A="0.870479" C="0.00352113" G="0.122479" T="0.00352113"/>
      <pos A="0.00352113" C="0.00352113" G="0.00352113" T="0.989437"/>
      <pos A="0.00352113" C="0.00352113" G="0.870479" T="0.122479"/>
      <pos A="0.49257" C="0.500387" G="0.00352113" T="0.00352113"/>
      <pos A="0.500387" C="0.254655" G="0.122479" T="0.122479"/>
    </motif>
    <motif db="0" id="HXB7_HUMAN.H11MO.0.C" length="10" nsites="28" evalue="1.0e+000"
        url="http://hocomoco.autosome.ru/motif/HXB7_HUMAN.H11MO.0.C">
      <pos A="0.290018" C="0.00989367" G="0.0419078" T="0.658181"/>
      <pos A="0.00088968" C="0.00088968" G="0.00088968" T="0.997331"/>
      <pos A="0.0729216" C="0.00088968" G="0.925299" T="0.00088968"/>
      <pos A="0.997331" C="0.00088968" G="0.00088968" T="0.00088968"/>
      <pos A="0.00088968" C="0.00088968" G="0.00088968" T="0.997331"/>
      <pos A="0.00088968" C="0.00088968" G="0.00088968" T="0.997331"/>
      <pos A="0.469097" C="0.00088968" G="0.325033" T="0.20498"/>
      <pos A="0.965317" C="0.0329039" G="0.00088968" T="0.00088968"/>
      <pos A="0.00088968" C="0.0689198" G="0.00088968" T="0.929301"/>
      <pos A="0.0909296" C="0.0549136" G="0.541129" T="0.313028"/>
    </motif>
    <motif db="0" id="HXB8_HUMAN.H11MO.0.C" length="11" nsites="26" evalue="1.0e+000"
        url="http://hocomoco.autosome.ru/motif/HXB8_HUMAN.H11MO.0.C">
      <pos A="0.198116" C="0.00944793" G="0.00944793" T="0.782988"/>
      <pos A="0.000957854" C="0.0386915" G="0.000957854" T="0.959393"/>
      <pos A="0.0764252" C="0.000957854" G="0.921659" T="0.000957854"/>
      <pos A="0.997126" C="0.000957854" G="0.000957854" T="0.000957854"/>
      <pos A="0.000957854" C="0.000957854" G="0.000957854" T="0.997126"/>
      <pos A="0.000957854" C="0.000957854" G="0.000957854" T="0.997126"/>
      <pos A="0.555643" C="0.000957854" G="0.253773" T="0.189626"/>
      <pos A="0.997126" C="0.000957854" G="0.000957854" T="0.000957854"/>
      <pos A="0.0386915" C="0.000957854" G="0.000957854" T="0.959393"/>
      <pos A="0.102839" C="0.0688784" G="0.517909" T="0.310374"/>
      <pos A="0.291507" C="0.363201" G="0.242453" T="0.102839"/>
    </motif>
    <motif db="0" id="HXC10_HUMAN.H11MO.0.D" length="19" nsites="8980" evalue="1.0e+000"
        url="http://hocomoco.autosome.ru/motif/HXC10_HUMAN.H11MO.0.D">
      <pos A="0.234693" C="0.162725" G="0.18171" T="0.420872"/>
      <pos A="0.310597" C="0.114299" G="0.119065" T="0.456039"/>
      <pos A="0.42012" C="0.0660397" G="0.0691729" T="0.444668"/>
      <pos A="0.39671" C="0.0458541" G="0.0488348" T="0.508602"/>
      <pos A="0.42914" C="0.0408564" G="0.0917172" T="0.438286"/>
      <pos A="0.471936" C="0.0571737" G="0.16006" T="0.310831"/>
      <pos A="0.410822" C="0.163883" G="0.195754" T="0.229541"/>
      <pos A="0.295694" C="0.187922" G="0.216997" T="0.299386"/>
      <pos A="0.253352" C="0.193965" G="0.216088" T="0.336594"/>
      <pos A="0.247208" C="0.139666" G="0.201695" T="0.41143"/>
      <pos A="0.0931916" C="0.102039" G="0.124499" T="0.68027"/>
      <pos A="0.0225628" C="0.0133644" G="0.0946819" T="0.869391"/>
      <pos A="0.000594755" C="0.0131897" G="0.00844149" T="0.977774"/>
      <pos A="0.370085" C="0.0164393" G="0.0142794" T="0.599196"/>
      <pos A="0.987531" C="0.00460824" G="0.00778436" T="7.62601e-05"/>
      <pos A="0.0400997" C="0.17204" G="0.0546661" T="0.733195"/>
      <pos A="0.115705" C="0.0918097" G="0.393457" T="0.399029"/>
      <pos A="0.471773" C="0.0897992" G="0.317194" T="0.121235"/>
      <pos A="0.167595" C="0.426743" G="0.202757" T="0.202905"/>
    </motif>
    <motif db="0" id="HXC8_HUMAN.H11MO.0.D" length="14" nsites="9" evalue="1.0e+000"
        url="http://hocomoco.autosome.ru/motif/HXC8_HUMAN.H11MO.0.D">
      <pos A="0.166656" C="0.277781" G="0.166656" T="0.388906"/>
      <pos A="0.00274725" C="0.00274725" G="0.224997" T="0.769509"/>
      <pos A="0.00274725" C="0.113872" G="0.00274725" T="0.880633"/>
      <pos A="0.10276" C="0.336122" G="0.558371" T="0.00274725"/>
      <pos A="0.891746" C="0.00274725" G="0.00274725" T="0.10276"/>
      <pos A="0.224997" C="0.00274725" G="0.00274725" T="0.769509"/>
      <pos A="0.213884" C="0.00274725" G="0.00274725" T="0.780621"/>
      <pos A="0.436134" C="0.00274725" G="0.447247" T="0.113872"/>
      <pos A="0.991758" C="0.00274725" G="0.00274725" T="0.00274725"/>
      <pos A="0.113872" C="0.113872" G="0.113872" T="0.658384"/>
      <pos A="0.224997" C="0.00274725" G="0.447247" T="0.325009"/>
      <pos A="0.213884" C="0.447247" G="0.336122" T="0.00274725"/>
      <pos A="0.113872" C="0.436134" G="0.336122" T="0.113872"/>
      <pos A="0.169434" C="0.491697" G="0.169434" T="0.169434"/>
    </motif>
    <motif db="0" id="HXC9_HUMAN.H11MO.0.C" length="10" nsites="500" evalue="1.0e+000"
        url="http://hocomoco.autosome.ru/motif/HXC9_HUMAN.H11MO.0.C">
      <pos A="0.259998" C="0.156019" G="0.0740352" T="0.509948"/>
      <pos A="0.040042" C="0.0280444" G="0.0460408" T="0.885873"/>
      <pos A="0.00804839" C="0.0120476" G="0.0160468" T="0.963857"/>
      <pos A="0.224005" C="0.126025" G="0.0320436" T="0.617926"/>
      <pos A="0.959858" C="0.0240452" G="0.0120476" T="0.00404919"/>
      <pos A="0.0120476" C="0.0240452" G="0.0180464" T="0.945861"/>
      <pos A="0.0520396" C="0.00404919" G="0.453959" T="0.489952"/>
      <pos A="0.156019" C="0.0140472" G="0.80189" T="0.0280444"/>
      <pos A="0.0220456" C="0.773895" G="0.134023" T="0.070036"/>
      <pos A="0.287992" C="0.39997" G="0.0160468" T="0.295991"/>
    </motif>
    <motif db="0" id="HXD11_HUMAN.H11MO.0.D" length="11" nsites="124" evalue="1.0e+000"
        url="http://hocomoco.autosome.ru/motif/HXD11_HUMAN.H11MO.0.D">
      <pos A="0.328566" C="0.135173" G="0.191579" T="0.344682"/>
      <pos A="0.262087" C="0.117043" G="0.100927" T="0.519944"/>
      <pos A="0.0324335" C="0.0243755" G="0.104956" T="0.838235"/>
      <pos A="0.00020145" C="0.0163175" G="0.0968977" T="0.886583"/>
      <pos A="0.241942" C="0.00020145" G="0.00020145" T="0.757655"/>
      <pos A="0.830177" C="0.00020145" G="0.145246" T="0.0243755"/>
      <pos A="0.00825947" C="0.282232" G="0.00020145" T="0.709307"/>
      <pos A="0.02639" C="0.02639" G="0.469581" T="0.477639"/>
      <pos A="0.455479" C="0.100927" G="0.278203" T="0.165391"/>
      <pos A="0.239927" C="0.368856" G="0.167405" T="0.223811"/>
      <pos A="0.260073" C="0.22784" G="0.171434" T="0.340653"/>
    </motif>
    <motif db="0" id="HXD4_HUMAN.H11MO.0.D" length="8" nsites="8" evalue="1.0e+000"
        url="http://hocomoco.autosome.ru/motif/HXD4_HUMAN.H11MO.0.D">
      <pos A="0.0335278" C="0.0335278" G="0.277059" T="0.655885"/>
      <pos A="0.00308642" C="0.00308642" G="0.00308642" T="0.990741"/>
      <pos A="0.74721" C="0.124852" G="0.124852" T="0.00308642"/>
      <pos A="0.868975" C="0.00308642" G="0.124852" T="0.00308642"/>
      <pos A="0.00308642" C="0.00308642" G="0.00308642" T="0.990741"/>
      <pos A="0.00308642" C="0.00308642" G="0.00308642" T="0.990741"/>
      <pos A="0.124852" C="0.124852" G="0.503678" T="0.246618"/>
      <pos A="0.412354" C="0.0335278" G="0.155293" T="0.398825"/>
    </motif>
    <motif db="0" id="HXD8_HUMAN.H11MO.0.D" length="11" nsites="278" evalue="1.0e+000"
        url="http://hocomoco.autosome.ru/motif/HXD8_HUMAN.H11MO.0.D">
      <pos A="0.294948" C="0.154711" G="0.100773" T="0.449569"/>
      <pos A="0.555645" C="0.196063" G="0.0774002" T="0.170892"/>
      <pos A="0.726447" C="0.0288565" G="0.0252607" T="0.219435"/>
      <pos A="0.00278677" C="0.0207659" G="0.0243617" T="0.952086"/>
      <pos A="0.341694" C="8.98957e-05" G="0.0216649" T="0.636552"/>
      <pos A="0.309331" C="0.00368572" G="8.98957e-05" T="0.686893"/>
      <pos A="0.125944" C="0.0108774" G="0.766001" T="0.0971773"/>
      <pos A="0.0117763" C="0.964671" G="0.0117763" T="0.0117763"/>
      <pos A="0.443276" C="0.191568" G="0.184376" T="0.18078"/>
      <pos A="0.194265" C="0.21584" G="0.190669" T="0.399227"/>
      <pos A="0.343492" C="0.203254" G="0.196063" T="0.257192"/>
    </motif>
    <motif db="0" id="HXD9_HUMAN.H11MO.0.D" length="10" nsites="6" evalue="1.0e+000"
        url="http://hocomoco.autosome.ru/motif/HXD9_HUMAN.H11MO.0.D">
      <pos A="0.864754" C="0.045082" G="0.045082" T="0.045082"/>
      <pos A="0.495902" C="0.00409836" G="0.495902" T="0.00409836"/>
      <pos A="0.331967" C="0.168033" G="0.00409836" T="0.495902"/>
      <pos A="0.168033" C="0.00409836" G="0.00409836" T="0.82377"/>
      <pos A="0.00409836" C="0.00409836" G="0.00409836" T="0.987705"/>
      <pos A="0.331967" C="0.168033" G="0.168033" T="0.331967"/>
      <pos A="0.987705" C="0.00409836" G="0.00409836" T="0.00409836"/>
      <pos A="0.00409836" C="0.00409836" G="0.00409836" T="0.987705"/>
      <pos A="0.00409836" C="0.00409836" G="0.495902" T="0.495902"/>
      <pos A="0.372951" C="0.045082" G="0.372951" T="0.209016"/>
    </motif>
    <motif db="0" id="IRF1_HUMAN.H11MO.0.A" length="20" nsites="499" evalue="1.0e+000"
        url="http://hocomoco.autosome.ru/motif/IRF1_HUMAN.H11MO.0.A">
[truncated: 285,123 more chars]
