# Supplementary material for: DeepEPI: CNN-transformer-based model for extracting TF interactions through predicting enhancer-promoter interactions
Source: Bioinform Adv. 2025 Sep 17;5(1):vbaf221. doi: 10.1093/bioadv/vbaf221 (PMC12478696; doi:10.1093/bioadv/vbaf221)
Supplement: vbaf221_Supplementary_Data [file vbaf221_supplementary_data.zip › Supplementary_file5/GM12878/result_enhancer13-GM12878/tomtom.tsv]

Query_ID	Target_ID	Optimal_offset	p-value	E-value	q-value	Overlap	Query_consensus	Target_consensus	Orientation
M0	BRAC_HUMAN.H11MO.0.A	-4	0.000346058	0.266119	0.398502	20	AGCAAAGCAAAACTCTTCTGATATTACTCCATCGCAGGAA	ATTTCACACCTCCCTGCTAA	-
M0	MNX1_HUMAN.H11MO.0.D	-14	0.000582597	0.448017	0.398502	19	AGCAAAGCAAAACTCTTCTGATATTACTCCATCGCAGGAA	CTATTTTAATAACCCTTAA	+
M0	FOXD3_HUMAN.H11MO.0.D	-1	0.000782107	0.60144	0.398502	15	AGCAAAGCAAAACTCTTCTGATATTACTCCATCGCAGGAA	TGCTAAGTAAACAAA	-
M0	ZN394_HUMAN.H11MO.0.C	-1	0.00148493	1.14191	0.490555	20	AGCAAAGCAAAACTCTTCTGATATTACTCCATCGCAGGAA	AGAATGGAATAGAATGGAAT	+
M1	IRX2_HUMAN.H11MO.0.D	0	0.000139104	0.106971	0.21273	19	ACAGGTTTTGGCTTCCGGGGCTGGAGAGAGCTCCACGCTC	ACATGGGTGGGCATGTTGG	+
M1	RXRA_HUMAN.H11MO.0.A	-10	0.000455595	0.350352	0.348369	20	ACAGGTTTTGGCTTCCGGGGCTGGAGAGAGCTCCACGCTC	GGGGGAGGCAGAGGTCAGAG	+
M2	MNX1_HUMAN.H11MO.0.D	-2	7.96264e-05	0.0612327	0.0866721	19	TTCTGGGTCTATTCTAACTTGAATTCTTAGAATCCCTAAT	TTAAGGGTTATTAAAATAG	-
M2	IRX2_HUMAN.H11MO.0.D	-11	0.000112804	0.0867463	0.0866721	19	TTCTGGGTCTATTCTAACTTGAATTCTTAGAATCCCTAAT	ACATGGGTGGGCATGTTGG	+
M2	ZN394_HUMAN.H11MO.0.C	-14	0.00111544	0.857775	0.342816	20	TTCTGGGTCTATTCTAACTTGAATTCTTAGAATCCCTAAT	AGAATGGAATAGAATGGAAT	+
M2	ZN563_HUMAN.H11MO.0.C	-14	0.00149508	1.14972	0.38291	21	TTCTGGGTCTATTCTAACTTGAATTCTTAGAATCCCTAAT	GCAGCTGCCAGTGAGGATCCC	-
M2	HXC10_HUMAN.H11MO.0.D	-3	0.00210497	1.61872	0.462097	19	TTCTGGGTCTATTCTAACTTGAATTCTTAGAATCCCTAAT	TTTTTAATTTTTTTATTAC	+
M4	MNX1_HUMAN.H11MO.0.D	-3	0.000184287	0.141716	0.132383	19	GATTCAGAATATCTTTTGATAAATCGAAGGAACTGCGCTT	TTAAGGGTTATTAAAATAG	-
M4	IRX2_HUMAN.H11MO.0.D	-6	0.000237874	0.182925	0.132383	19	GATTCAGAATATCTTTTGATAAATCGAAGGAACTGCGCTT	ACATGGGTGGGCATGTTGG	+
M4	HXC10_HUMAN.H11MO.0.D	-9	0.0014934	1.14842	0.442988	19	GATTCAGAATATCTTTTGATAAATCGAAGGAACTGCGCTT	TTTTTAATTTTTTTATTAC	+
M4	NR1D1_HUMAN.H11MO.0.B	-20	0.00201356	1.54842	0.442988	19	GATTCAGAATATCTTTTGATAAATCGAAGGAACTGCGCTT	CCTTCTGACCCACTTCCCT	-
M4	ZN394_HUMAN.H11MO.0.C	-8	0.00202057	1.55382	0.442988	20	GATTCAGAATATCTTTTGATAAATCGAAGGAACTGCGCTT	ATTCCATTCTATTCCATTCT	-
M4	ZN563_HUMAN.H11MO.0.C	-15	0.00281827	2.16725	0.480569	21	GATTCAGAATATCTTTTGATAAATCGAAGGAACTGCGCTT	GGGATCCTCACTGGCAGCTGC	+
M5	HXC10_HUMAN.H11MO.0.D	-15	0.000179688	0.13818	0.276124	19	CTAATCAGTAAAGTACACAACAGTTTATTATTACATAGAG	TTTTTAATTTTTTTATTAC	+
M5	MNX1_HUMAN.H11MO.0.D	-19	0.000409585	0.314971	0.314701	19	CTAATCAGTAAAGTACACAACAGTTTATTATTACATAGAG	TTAAGGGTTATTAAAATAG	-
M6	MNX1_HUMAN.H11MO.0.D	-8	1.65511e-08	1.27278e-05	2.53174e-05	19	GAGATGGGTTAACGATTTTGACAATGGTTGTTAGTCATAG	TTAAGGGTTATTAAAATAG	-
M6	ZN394_HUMAN.H11MO.0.C	-8	0.000244952	0.188368	0.162457	20	GAGATGGGTTAACGATTTTGACAATGGTTGTTAGTCATAG	AGAATGGAATAGAATGGAAT	+
M6	SOX18_HUMAN.H11MO.0.D	-12	0.000459601	0.353434	0.162457	19	GAGATGGGTTAACGATTTTGACAATGGTTGTTAGTCATAG	GGAAAAGAACAATGGGTTC	-
M6	IRX2_HUMAN.H11MO.0.D	-11	0.000499023	0.383748	0.162457	19	GAGATGGGTTAACGATTTTGACAATGGTTGTTAGTCATAG	ACATGGGTGGGCATGTTGG	+
M6	HME2_HUMAN.H11MO.0.D	-19	0.000558259	0.429301	0.162457	11	GAGATGGGTTAACGATTTTGACAATGGTTGTTAGTCATAG	GGTAATTAGGG	+
M6	NKX61_HUMAN.H11MO.0.B	-6	0.000637234	0.490033	0.162457	19	GAGATGGGTTAACGATTTTGACAATGGTTGTTAGTCATAG	GATTAATGGGAATTTAATG	+
M6	Z324A_HUMAN.H11MO.0.C	-14	0.000918182	0.706082	0.200642	23	GAGATGGGTTAACGATTTTGACAATGGTTGTTAGTCATAG	TGGCAGCAAAGGATGGTTTGATA	-
M6	HXC10_HUMAN.H11MO.0.D	-15	0.00163604	1.25812	0.312821	19	GAGATGGGTTAACGATTTTGACAATGGTTGTTAGTCATAG	TTTTTAATTTTTTTATTAC	+
M6	ZN350_HUMAN.H11MO.0.C	-12	0.00223799	1.72101	0.38037	18	GAGATGGGTTAACGATTTTGACAATGGTTGTTAGTCATAG	TAGGTCATAAAAGGACTG	-
M6	AIRE_HUMAN.H11MO.0.C	-8	0.00281724	2.16646	0.430938	18	GAGATGGGTTAACGATTTTGACAATGGTTGTTAGTCATAG	TTAACCAATATAACCAAT	-
M6	ZN214_HUMAN.H11MO.0.C	-5	0.00436258	3.35482	0.466208	22	GAGATGGGTTAACGATTTTGACAATGGTTGTTAGTCATAG	TCATCAAAGGCCTCAAAAAGGA	-
M6	RXRA_HUMAN.H11MO.0.A	-13	0.00436765	3.35872	0.466208	20	GAGATGGGTTAACGATTTTGACAATGGTTGTTAGTCATAG	GGGGGAGGCAGAGGTCAGAG	+
M6	NR1D1_HUMAN.H11MO.0.B	-5	0.00459076	3.5303	0.466208	19	GAGATGGGTTAACGATTTTGACAATGGTTGTTAGTCATAG	AGGGAAGTGGGTCAGAAGG	+
M6	ZN589_HUMAN.H11MO.0.D	-12	0.0048765	3.75003	0.466208	16	GAGATGGGTTAACGATTTTGACAATGGTTGTTAGTCATAG	CGGCAGTAACCGTGGG	-
M7	ZN263_HUMAN.H11MO.0.A	-18	8.69678e-06	0.00668782	0.00749862	20	GAGAGAAGGAGGGAGAAACGCAGGAGGCAGGCAGAGAGAC	GGGAGGAGGGAGAGGAGGAG	+
M7	ZN467_HUMAN.H11MO.0.C	1	1.01641e-05	0.00781619	0.00749862	21	GAGAGAAGGAGGGAGAAACGCAGGAGGCAGGCAGAGAGAC	GGGGAGGGGAGGGGGGGGGGGG	+
M7	MAZ_HUMAN.H11MO.0.A	2	1.80278e-05	0.0138634	0.00886672	20	GAGAGAAGGAGGGAGAAACGCAGGAGGCAGGCAGAGAGAC	GGGGGAGGGGGGGGGGGGGGGG	+
M7	WT1_HUMAN.H11MO.0.C	0	2.89421e-05	0.0222565	0.00990138	20	GAGAGAAGGAGGGAGAAACGCAGGAGGCAGGCAGAGAGAC	GGGCGGGGGAGGAGGGGGGG	+
M7	VEZF1_HUMAN.H11MO.0.C	-13	3.35524e-05	0.0258018	0.00990138	22	GAGAGAAGGAGGGAGAAACGCAGGAGGCAGGCAGAGAGAC	GGGGAGGGGGGAGGGGGAGGGG	+
M7	KLF15_HUMAN.H11MO.0.A	1	5.81e-05	0.0446789	0.0123587	18	GAGAGAAGGAGGGAGAAACGCAGGAGGCAGGCAGAGAGAC	GGGGAGGAGCAGGGGGGGG	+
M7	ZN341_HUMAN.H11MO.0.C	-5	7.34728e-05	0.0565006	0.0123587	22	GAGAGAAGGAGGGAGAAACGCAGGAGGCAGGCAGAGAGAC	GGGGGGGGGGGGAGGGAAGAGC	+
M7	PATZ1_HUMAN.H11MO.0.C	1	7.34728e-05	0.0565006	0.0123587	21	GAGAGAAGGAGGGAGAAACGCAGGAGGCAGGCAGAGAGAC	GGGGAGGGGGCGGGGGGGGAGG	+
M7	TBX15_HUMAN.H11MO.0.D	-11	7.53827e-05	0.0579693	0.0123587	19	GAGAGAAGGAGGGAGAAACGCAGGAGGCAGGCAGAGAGAC	GGGGGGGGGGGGGTGGGGG	+
M7	EGR4_HUMAN.H11MO.0.D	-26	9.37302e-05	0.0720786	0.01383	11	GAGAGAAGGAGGGAGAAACGCAGGAGGCAGGCAGAGAGAC	GGCGGCAGGGC	+
M7	SP2_HUMAN.H11MO.0.A	-14	0.000117479	0.0903411	0.0157583	22	GAGAGAAGGAGGGAGAAACGCAGGAGGCAGGCAGAGAGAC	GGGGGGGGGGCGGGGCCGGGGG	+
M7	ZBT17_HUMAN.H11MO.0.A	2	0.000151809	0.116741	0.0186663	17	GAGAGAAGGAGGGAGAAACGCAGGAGGCAGGCAGAGAGAC	GAGGGTGGGGGAGGGGAAG	+
M7	ZN281_HUMAN.H11MO.0.A	0	0.000176092	0.135414	0.0192878	15	GAGAGAAGGAGGGAGAAACGCAGGAGGCAGGCAGAGAGAC	GGGTGGGGGAGGGGA	+
M7	KLF3_HUMAN.H11MO.0.B	-1	0.000183007	0.140732	0.0192878	19	GAGAGAAGGAGGGAGAAACGCAGGAGGCAGGCAGAGAGAC	GGGGAGGGGCGGGGCCGGG	+
M7	ZSC22_HUMAN.H11MO.0.C	-11	0.000201845	0.155218	0.0198549	16	GAGAGAAGGAGGGAGAAACGCAGGAGGCAGGCAGAGAGAC	GGTCTGAGGGAGGAGG	+
M7	ZN770_HUMAN.H11MO.0.C	-18	0.0002918	0.224394	0.0269096	22	GAGAGAAGGAGGGAGAAACGCAGGAGGCAGGCAGAGAGAC	GGGAGGCTGAGGCGGGAGGATC	+
M7	ZN436_HUMAN.H11MO.0.C	-3	0.000334159	0.256968	0.0290032	24	GAGAGAAGGAGGGAGAAACGCAGGAGGCAGGCAGAGAGAC	TCAGGGAAGGCTTCCTGGAGGAGG	+
M7	FLI1_HUMAN.H11MO.0.A	0	0.00038016	0.292343	0.0311627	18	GAGAGAAGGAGGGAGAAACGCAGGAGGCAGGCAGAGAGAC	GGAGGAAGGAAGGAGGGA	+
M7	SP4_HUMAN.H11MO.0.A	-2	0.00040432	0.310922	0.0313989	20	GAGAGAAGGAGGGAGAAACGCAGGAGGCAGGCAGAGAGAC	GGGAAGGGGGCGGGGCCGGG	+
M7	ZN219_HUMAN.H11MO.0.D	-23	0.000534933	0.411364	0.039465	12	GAGAGAAGGAGGGAGAAACGCAGGAGGCAGGCAGAGAGAC	GAGGGGGGCGGA	+
M7	EGR2_HUMAN.H11MO.1.A	1	0.000563565	0.433381	0.0395974	15	GAGAGAAGGAGGGAGAAACGCAGGAGGCAGGCAGAGAGAC	GGGGCGTGGGCGGGGG	+
M7	EGR2_HUMAN.H11MO.0.A	-11	0.00061667	0.474219	0.0413592	18	GAGAGAAGGAGGGAGAAACGCAGGAGGCAGGCAGAGAGAC	GGGGGGGTGTGGGAGGGG	+
M7	MAZ_HUMAN.H11MO.1.A	-5	0.000674986	0.519064	0.0429222	11	GAGAGAAGGAGGGAGAAACGCAGGAGGCAGGCAGAGAGAC	GAGGGAGGGGG	+
M7	SP1_HUMAN.H11MO.0.A	-6	0.000698154	0.53688	0.0429222	22	GAGAGAAGGAGGGAGAAACGCAGGAGGCAGGCAGAGAGAC	GGGGGGCGGGGCCGGGGGGGGG	+
M7	TBX1_HUMAN.H11MO.0.D	2	0.000755	0.580595	0.0433102	18	GAGAGAAGGAGGGAGAAACGCAGGAGGCAGGCAGAGAGAC	GGGTGGGCAGGGGTGGGCGG	+
M7	VEZF1_HUMAN.H11MO.1.C	-3	0.00076317	0.586878	0.0433102	12	GAGAGAAGGAGGGAGAAACGCAGGAGGCAGGCAGAGAGAC	AGAGGGAGGGGG	+
M7	KLF6_HUMAN.H11MO.0.A	-3	0.000814455	0.626316	0.0441768	19	GAGAGAAGGAGGGAGAAACGCAGGAGGCAGGCAGAGAGAC	GGAAGGGCGGGGCCGGGGG	+
M7	SP3_HUMAN.H11MO.0.B	-1	0.00084401	0.649044	0.0441768	20	GAGAGAAGGAGGGAGAAACGCAGGAGGCAGGCAGAGAGAC	GGGGGGGGGCGGGGCCGGGG	+
M7	PURA_HUMAN.H11MO.0.D	-19	0.000868261	0.667693	0.0441768	17	GAGAGAAGGAGGGAGAAACGCAGGAGGCAGGCAGAGAGAC	GGAAGGGGGGGGCAGGG	+
M7	KLF16_HUMAN.H11MO.0.D	0	0.000913342	0.70236	0.0449215	19	GAGAGAAGGAGGGAGAAACGCAGGAGGCAGGCAGAGAGAC	GGGGGCGGGGGGGGGGGGG	+
M7	ZN148_HUMAN.H11MO.0.D	1	0.00114681	0.881896	0.0536932	14	GAGAGAAGGAGGGAGAAACGCAGGAGGCAGGCAGAGAGAC	GGGGTGGGGGAGGGG	+
M7	AP2D_HUMAN.H11MO.0.D	-18	0.00116447	0.895474	0.0536932	14	GAGAGAAGGAGGGAGAAACGCAGGAGGCAGGCAGAGAGAC	CGCCCGAGGCGCGT	+
M7	ZN263_HUMAN.H11MO.1.A	-16	0.00140081	1.07722	0.0626336	11	GAGAGAAGGAGGGAGAAACGCAGGAGGCAGGCAGAGAGAC	GAGGGAGGAGG	+
M7	ZFX_HUMAN.H11MO.1.A	-13	0.00156156	1.20084	0.0677678	17	GAGAGAAGGAGGGAGAAACGCAGGAGGCAGGCAGAGAGAC	GGGGGCGGAGGCCGGGG	+
M7	ZN816_HUMAN.H11MO.0.C	-4	0.00192065	1.47698	0.0809697	21	GAGAGAAGGAGGGAGAAACGCAGGAGGCAGGCAGAGAGAC	AAAAAAGGGGGACATGCAGGG	+
M7	SP4_HUMAN.H11MO.1.A	-4	0.00224822	1.72888	0.0921464	16	GAGAGAAGGAGGGAGAAACGCAGGAGGCAGGCAGAGAGAC	GGAGGGGGCGGGGCCG	+
M7	PLAG1_HUMAN.H11MO.0.D	-11	0.00246386	1.89471	0.0956699	17	GAGAGAAGGAGGGAGAAACGCAGGAGGCAGGCAGAGAGAC	GGGGGCATCAGGAGGGG	+
M7	EGR1_HUMAN.H11MO.0.A	2	0.00246386	1.89471	0.0956699	15	GAGAGAAGGAGGGAGAAACGCAGGAGGCAGGCAGAGAGAC	GAGGGCGTGGGCGGGGG	+
M7	SALL4_HUMAN.H11MO.0.B	-4	0.00253158	1.94679	0.0957788	10	GAGAGAAGGAGGGAGAAACGCAGGAGGCAGGCAGAGAGAC	GGAGGGTGGG	+
M7	TAF1_HUMAN.H11MO.0.A	-14	0.00267213	2.05487	0.0985687	16	GAGAGAAGGAGGGAGAAACGCAGGAGGCAGGCAGAGAGAC	AAGATGGCGGCGGCGG	+
M7	ZBTB4_HUMAN.H11MO.0.D	-18	0.00291447	2.24123	0.104886	17	GAGAGAAGGAGGGAGAAACGCAGGAGGCAGGCAGAGAGAC	CCTAGATGGCAGGTGGG	+
M7	SP2_HUMAN.H11MO.1.B	-3	0.0033589	2.583	0.117606	12	GAGAGAAGGAGGGAGAAACGCAGGAGGCAGGCAGAGAGAC	AGGGGGCGGGGC	+
M7	PATZ1_HUMAN.H11MO.1.C	1	0.00342732	2.63561	0.117606	8	GAGAGAAGGAGGGAGAAACGCAGGAGGCAGGCAGAGAGAC	AGGGAGGGG	+
M7	PTF1A_HUMAN.H11MO.0.B	-9	0.00359271	2.76279	0.120479	18	GAGAGAAGGAGGGAGAAACGCAGGAGGCAGGCAGAGAGAC	GGGAAAGGGGGCAGCTGG	-
M7	E2F6_HUMAN.H11MO.0.A	-20	0.00391822	3.01311	0.128475	13	GAGAGAAGGAGGGAGAAACGCAGGAGGCAGGCAGAGAGAC	GGGGCGGGAAGGG	+
M7	WT1_HUMAN.H11MO.1.B	-16	0.004221	3.24595	0.132513	11	GAGAGAAGGAGGGAGAAACGCAGGAGGCAGGCAGAGAGAC	GTGGGAGGAGG	+
M7	ZN770_HUMAN.H11MO.1.C	-25	0.004221	3.24595	0.132513	11	GAGAGAAGGAGGGAGAAACGCAGGAGGCAGGCAGAGAGAC	GGGAGGCTGAG	+
M7	KLF12_HUMAN.H11MO.0.C	-5	0.00451068	3.46871	0.138657	11	GAGAGAAGGAGGGAGAAACGCAGGAGGCAGGCAGAGAGAC	AGGGGCGGGGC	+
M7	SNAI1_HUMAN.H11MO.0.C	-19	0.00463779	3.56646	0.139655	8	GAGAGAAGGAGGGAGAAACGCAGGAGGCAGGCAGAGAGAC	CCAGGTGG	+
M7	KLF1_HUMAN.H11MO.0.A	-6	0.00476726	3.66603	0.140683	14	GAGAGAAGGAGGGAGAAACGCAGGAGGCAGGCAGAGAGAC	GGGGCGGGGCCGGG	+
M7	ERG_HUMAN.H11MO.0.A	-17	0.00529717	4.07352	0.153255	13	GAGAGAAGGAGGGAGAAACGCAGGAGGCAGGCAGAGAGAC	GGGCAGGAAGTGG	+
M7	SMAD3_HUMAN.H11MO.0.B	-20	0.005935	4.56402	0.168407	12	GAGAGAAGGAGGGAGAAACGCAGGAGGCAGGCAGAGAGAC	CAGGTGACAGAG	-
M7	ZN784_HUMAN.H11MO.0.D	-23	0.00625846	4.81276	0.171241	11	GAGAGAAGGAGGGAGAAACGCAGGAGGCAGGCAGAGAGAC	GAGGTAGGTAC	+
M7	MYBA_HUMAN.H11MO.0.D	-22	0.00626698	4.8193	0.171241	15	GAGAGAAGGAGGGAGAAACGCAGGAGGCAGGCAGAGAGAC	AGTGGCAGTTGGAGA	+
M7	TFDP1_HUMAN.H11MO.0.C	-3	0.00675341	5.19338	0.181177	14	GAGAGAAGGAGGGAGAAACGCAGGAGGCAGGCAGAGAGAC	GGGGGGCGGGAAAA	+
M7	NDF2_HUMAN.H11MO.0.B	0	0.00703958	5.41343	0.185482	9	GAGAGAAGGAGGGAGAAACGCAGGAGGCAGGCAGAGAGAC	AACAGATGG	+
M7	IRF3_HUMAN.H11MO.0.B	-2	0.00758008	5.82908	0.196219	20	GAGAGAAGGAGGGAGAAACGCAGGAGGCAGGCAGAGAGAC	GAAAGGGAAAGGGAAAGTGA	+
M7	ZN740_HUMAN.H11MO.0.D	-21	0.00801426	6.16296	0.203881	14	GAGAGAAGGAGGGAGAAACGCAGGAGGCAGGCAGAGAGAC	GGGGGGGGGGTGGG	+
M7	FLI1_HUMAN.H11MO.1.A	-17	0.00898539	6.90977	0.222717	13	GAGAGAAGGAGGGAGAAACGCAGGAGGCAGGCAGAGAGAC	AGGCAGGAAGTGG	+
M7	KLF13_HUMAN.H11MO.0.D	-21	0.00918311	7.06181	0.222717	11	GAGAGAAGGAGGGAGAAACGCAGGAGGCAGGCAGAGAGAC	AGGGGGGCGTG	+
M7	ELF5_HUMAN.H11MO.0.A	0	0.0092075	7.08057	0.222717	15	GAGAGAAGGAGGGAGAAACGCAGGAGGCAGGCAGAGAGAC	GGAAGGAGGAAGTGG	+
M7	E2F1_HUMAN.H11MO.0.A	-3	0.00949175	7.29916	0.222918	14	GAGAGAAGGAGGGAGAAACGCAGGAGGCAGGCAGAGAGAC	GGGGGGCGGGAAAG	+
M7	ETS1_HUMAN.H11MO.0.A	-14	0.00951794	7.31929	0.222918	13	GAGAGAAGGAGGGAGAAACGCAGGAGGCAGGCAGAGAGAC	AGACAGGAAGTGG	+
M7	MXI1_HUMAN.H11MO.0.A	-19	0.00971998	7.47466	0.224093	15	GAGAGAAGGAGGGAGAAACGCAGGAGGCAGGCAGAGAGAC	GCACGTGGCGGCGGG	+
M7	PROX1_HUMAN.H11MO.0.D	-20	0.0100009	7.69071	0.227023	17	GAGAGAAGGAGGGAGAAACGCAGGAGGCAGGCAGAGAGAC	GGGTAAGGCGGGTTGGG	+
M7	ZN320_HUMAN.H11MO.0.C	-10	0.0106414	8.18322	0.235031	20	GAGAGAAGGAGGGAGAAACGCAGGAGGCAGGCAGAGAGAC	GTGGGACCAGGGGGCCAGTG	+
M7	E2F4_HUMAN.H11MO.0.A	-19	0.0106723	8.207	0.235031	13	GAGAGAAGGAGGGAGAAACGCAGGAGGCAGGCAGAGAGAC	GGGGGCGGGAAAT	+
M7	NR1H4_HUMAN.H11MO.0.B	-5	0.0110803	8.52077	0.236492	19	GAGAGAAGGAGGGAGAAACGCAGGAGGCAGGCAGAGAGAC	GGGGTCAATGACCCCGAGG	+
M7	TBX3_HUMAN.H11MO.0.C	-19	0.0110808	8.52116	0.236492	11	GAGAGAAGGAGGGAGAAACGCAGGAGGCAGGCAGAGAGAC	GGAGGTGGGAA	+
M7	KLF5_HUMAN.H11MO.0.A	-6	0.0112195	8.62777	0.236492	14	GAGAGAAGGAGGGAGAAACGCAGGAGGCAGGCAGAGAGAC	AGGGTGGGGCTGGG	+
M7	KLF4_HUMAN.H11MO.0.A	-6	0.0121175	9.31838	0.25022	10	GAGAGAAGGAGGGAGAAACGCAGGAGGCAGGCAGAGAGAC	AGGGTGTGGC	+
M7	ATOH1_HUMAN.H11MO.0.B	0	0.0122099	9.38943	0.25022	9	GAGAGAAGGAGGGAGAAACGCAGGAGGCAGGCAGAGAGAC	AGCAGATGG	+
M7	Z324A_HUMAN.H11MO.0.C	3	0.0133082	10.234	0.260606	20	GAGAGAAGGAGGGAGAAACGCAGGAGGCAGGCAGAGAGAC	TGGCAGCAAAGGATGGTTTGATA	-
M7	E2F3_HUMAN.H11MO.0.A	-5	0.0133365	10.2558	0.260606	11	GAGAGAAGGAGGGAGAAACGCAGGAGGCAGGCAGAGAGAC	AGGGCGGGAAA	+
M7	E2F7_HUMAN.H11MO.0.B	-20	0.0133814	10.2903	0.260606	13	GAGAGAAGGAGGGAGAAACGCAGGAGGCAGGCAGAGAGAC	GGGGCGGGAAAGG	+
M7	RXRA_HUMAN.H11MO.0.A	-10	0.0134957	10.3782	0.260606	20	GAGAGAAGGAGGGAGAAACGCAGGAGGCAGGCAGAGAGAC	GGGGGAGGCAGAGGTCAGAG	+
M7	ETV2_HUMAN.H11MO.0.B	-15	0.0136676	10.5104	0.260606	16	GAGAGAAGGAGGGAGAAACGCAGGAGGCAGGCAGAGAGAC	GGAAACAGGAAGTGGG	+
M7	GLIS3_HUMAN.H11MO.0.D	-23	0.0137764	10.5941	0.260606	10	GAGAGAAGGAGGGAGAAACGCAGGAGGCAGGCAGAGAGAC	GTGGGGGGTA	+
M7	RARG_HUMAN.H11MO.2.D	-8	0.0141459	10.8782	0.261499	20	GAGAGAAGGAGGGAGAAACGCAGGAGGCAGGCAGAGAGAC	GGGGGTCACCCAGAGGTCAC	+
M7	MESP1_HUMAN.H11MO.0.D	-19	0.0141781	10.903	0.261499	11	GAGAGAAGGAGGGAGAAACGCAGGAGGCAGGCAGAGAGAC	GCAGGTGTGGA	+
M7	ASCL1_HUMAN.H11MO.0.A	-15	0.0155828	11.9832	0.281193	14	GAGAGAAGGAGGGAGAAACGCAGGAGGCAGGCAGAGAGAC	GGGAGCAGGTGCAG	-
M7	SNAI2_HUMAN.H11MO.0.A	-18	0.0156429	12.0294	0.281193	10	GAGAGAAGGAGGGAGAAACGCAGGAGGCAGGCAGAGAGAC	GGCAGGTGCA	+
M7	HES1_HUMAN.H11MO.0.D	-16	0.0158176	12.1637	0.281193	13	GAGAGAAGGAGGGAGAAACGCAGGAGGCAGGCAGAGAGAC	CCGCCACGAGCCC	+
M7	THAP1_HUMAN.H11MO.0.C	-11	0.0174736	13.4372	0.306935	22	GAGAGAAGGAGGGAGAAACGCAGGAGGCAGGCAGAGAGAC	GCCCGCAGCCAAGATGGCGGCG	-
M7	AP2B_HUMAN.H11MO.0.B	-19	0.0177401	13.6421	0.307949	10	GAGAGAAGGAGGGAGAAACGCAGGAGGCAGGCAGAGAGAC	GCCCGGGGGC	+
M7	ETV4_HUMAN.H11MO.0.B	-18	0.0180588	13.8872	0.309836	11	GAGAGAAGGAGGGAGAAACGCAGGAGGCAGGCAGAGAGAC	AACAGGAAGGG	+
M7	MYF6_HUMAN.H11MO.0.C	-19	0.018385	14.1381	0.311807	7	GAGAGAAGGAGGGAGAAACGCAGGAGGCAGGCAGAGAGAC	GCAGCTG	-
M7	ITF2_HUMAN.H11MO.0.C	-18	0.0188829	14.521	0.316464	10	GAGAGAAGGAGGGAGAAACGCAGGAGGCAGGCAGAGAGAC	GGCAGCTGGG	+
M7	GABPA_HUMAN.H11MO.0.A	-13	0.0193124	14.8512	0.316464	14	GAGAGAAGGAGGGAGAAACGCAGGAGGCAGGCAGAGAGAC	GGAACCGGAAGTGG	+
M7	ZNF41_HUMAN.H11MO.0.C	-2	0.0194462	14.9542	0.316464	24	GAGAGAAGGAGGGAGAAACGCAGGAGGCAGGCAGAGAGAC	CACAAGGGAGTAAGGCACCATGAG	+
M7	SMAD2_HUMAN.H11MO.0.A	-21	0.0195175	15.009	0.316464	12	GAGAGAAGGAGGGAGAAACGCAGGAGGCAGGCAGAGAGAC	AGGTGACAGACA	-
M7	ZN335_HUMAN.H11MO.0.A	3	0.0199386	15.3328	0.319778	19	GAGAGAAGGAGGGAGAAACGCAGGAGGCAGGCAGAGAGAC	TCAGGCAGCGCCGAGGACAGCC	-
M7	SRBP2_HUMAN.H11MO.0.B	-7	0.021964	16.8903	0.346669	13	GAGAGAAGGAGGGAGAAACGCAGGAGGCAGGCAGAGAGAC	GGGTGGGGTGAGG	+
M7	ETV6_HUMAN.H11MO.0.D	-19	0.0220852	16.9835	0.346669	9	GAGAGAAGGAGGGAGAAACGCAGGAGGCAGGCAGAGAGAC	ACAGGAAGT	+
M7	ZSC31_HUMAN.H11MO.0.C	-18	0.0270841	20.8277	0.419305	18	GAGAGAAGGAGGGAGAAACGCAGGAGGCAGGCAGAGAGAC	GGCAGCAGGGCAGTTATG	+
M7	ZEB1_HUMAN.H11MO.0.A	-18	0.0272809	20.979	0.419305	10	GAGAGAAGGAGGGAGAAACGCAGGAGGCAGGCAGAGAGAC	GACAGGTGAG	+
M7	ETV5_HUMAN.H11MO.0.C	-17	0.027872	21.4336	0.423974	14	GAGAGAAGGAGGGAGAAACGCAGGAGGCAGGCAGAGAGAC	GAGCAGGAAGTGAG	+
M7	PTF1A_HUMAN.H11MO.1.B	-18	0.0303133	23.3109	0.446231	9	GAGAGAAGGAGGGAGAAACGCAGGAGGCAGGCAGAGAGAC	AGCAGCTGG	+
M7	ZBTB4_HUMAN.H11MO.1.D	-1	0.0304068	23.3828	0.446231	15	GAGAGAAGGAGGGAGAAACGCAGGAGGCAGGCAGAGAGAC	CAATAGCGGTGGTGG	+
M7	ZN335_HUMAN.H11MO.1.A	-19	0.0304201	23.393	0.446231	7	GAGAGAAGGAGGGAGAAACGCAGGAGGCAGGCAGAGAGAC	TCAGGCA	-
M7	ID4_HUMAN.H11MO.0.D	-18	0.030605	23.5352	0.446231	11	GAGAGAAGGAGGGAGAAACGCAGGAGGCAGGCAGAGAGAC	GACAGGTGTAA	+
M7	CTCFL_HUMAN.H11MO.0.A	-16	0.0311398	23.9465	0.446231	17	GAGAGAAGGAGGGAGAAACGCAGGAGGCAGGCAGAGAGAC	GCCGCCAGGGGGCGCCG	+
M7	OLIG2_HUMAN.H11MO.0.B	-9	0.0311498	23.9542	0.446231	18	GAGAGAAGGAGGGAGAAACGCAGGAGGCAGGCAGAGAGAC	CAGAAGGGAAACAGCTGG	-
M7	ELF2_HUMAN.H11MO.0.C	-14	0.0318721	24.5096	0.452188	13	GAGAGAAGGAGGGAGAAACGCAGGAGGCAGGCAGAGAGAC	AACCCGGAAGTGG	+
M7	ZN816_HUMAN.H11MO.1.C	-8	0.0325062	24.9973	0.456793	14	GAGAGAAGGAGGGAGAAACGCAGGAGGCAGGCAGAGAGAC	AAGGGGGACATGCA	+
M7	NKX25_HUMAN.H11MO.0.B	0	0.0339445	26.1033	0.472504	8	GAGAGAAGGAGGGAGAAACGCAGGAGGCAGGCAGAGAGAC	TGGAGAGG	+
M7	ETV1_HUMAN.H11MO.0.A	-25	0.0343009	26.3774	0.473003	11	GAGAGAAGGAGGGAGAAACGCAGGAGGCAGGCAGAGAGAC	GGCCGGAAGTG	+
M7	ZN563_HUMAN.H11MO.0.C	-20	0.0347611	26.7313	0.474911	20	GAGAGAAGGAGGGAGAAACGCAGGAGGCAGGCAGAGAGAC	GCAGCTGCCAGTGAGGATCCC	-
M7	ZIC3_HUMAN.H11MO.0.B	-17	0.0352476	27.1054	0.477139	15	GAGAGAAGGAGGGAGAAACGCAGGAGGCAGGCAGAGAGAC	TCACAGCAGGGGGCC	-
M7	TBX5_HUMAN.H11MO.0.D	-21	0.0362257	27.8576	0.485922	8	GAGAGAAGGAGGGAGAAACGCAGGAGGCAGGCAGAGAGAC	AGGTGTGA	+
M7	FEV_HUMAN.H11MO.0.B	-16	0.0367415	28.2542	0.488401	10	GAGAGAAGGAGGGAGAAACGCAGGAGGCAGGCAGAGAGAC	GCGGGAAGCG	+
M7	GLIS2_HUMAN.H11MO.0.D	-19	0.0378316	29.0925	0.498402	14	GAGAGAAGGAGGGAGAAACGCAGGAGGCAGGCAGAGAGAC	CTTCGCGGGGGGTC	+
M8	MNX1_HUMAN.H11MO.0.D	-6	0.000211285	0.162478	0.150265	19	TAGAGTCATGTTACCACAACTACATCAAGGATGATGTATG	CTATTTTAATAACCCTTAA	+
M8	IRX2_HUMAN.H11MO.0.D	-5	0.000229485	0.176474	0.150265	19	TAGAGTCATGTTACCACAACTACATCAAGGATGATGTATG	ACATGGGTGGGCATGTTGG	+
M8	HME2_HUMAN.H11MO.0.D	-13	0.00111451	0.857056	0.319267	11	TAGAGTCATGTTACCACAACTACATCAAGGATGATGTATG	CCCTAATTACC	-
M8	TLX1_HUMAN.H11MO.0.D	0	0.00124658	0.958623	0.319267	17	TAGAGTCATGTTACCACAACTACATCAAGGATGATGTATG	CCTTGGCAACTTGCCAG	-
M9	IRX2_HUMAN.H11MO.0.D	-21	8.81152e-05	0.0677606	0.0997948	19	TCATCGCCCGAAAGAATAGCAACTGGCCATTTCATGTGCT	ACATGGGTGGGCATGTTGG	+
M9	TLX1_HUMAN.H11MO.0.D	-15	0.000130053	0.100011	0.0997948	17	TCATCGCCCGAAAGAATAGCAACTGGCCATTTCATGTGCT	CTGGCAAGTTGCCAAGG	+
M9	MNX1_HUMAN.H11MO.0.D	0	0.000393362	0.302495	0.175383	19	TCATCGCCCGAAAGAATAGCAACTGGCCATTTCATGTGCT	TTAAGGGTTATTAAAATAG	-
M9	HXC10_HUMAN.H11MO.0.D	-19	0.00182154	1.40076	0.349433	19	TCATCGCCCGAAAGAATAGCAACTGGCCATTTCATGTGCT	TTTTTAATTTTTTTATTAC	+
M9	NKX61_HUMAN.H11MO.0.B	-17	0.00182154	1.40076	0.349433	19	TCATCGCCCGAAAGAATAGCAACTGGCCATTTCATGTGCT	GATTAATGGGAATTTAATG	+
M9	ZN394_HUMAN.H11MO.0.C	-18	0.00253241	1.94742	0.431825	20	TCATCGCCCGAAAGAATAGCAACTGGCCATTTCATGTGCT	ATTCCATTCTATTCCATTCT	-
M9	RXRA_HUMAN.H11MO.0.A	-20	0.00292888	2.25231	0.449487	20	TCATCGCCCGAAAGAATAGCAACTGGCCATTTCATGTGCT	CTCTGACCTCTGCCTCCCCC	-
M9	PAX8_HUMAN.H11MO.0.D	-2	0.00351461	2.70274	0.490344	14	TCATCGCCCGAAAGAATAGCAACTGGCCATTTCATGTGCT	CCCGCTTCAGTGAC	-
M10	IRX2_HUMAN.H11MO.0.D	-11	5.45127e-05	0.0419203	0.08344	19	CTAATTTCGCCTTAATATTTTGCAATTTGATGTCAATGAC	ACATGGGTGGGCATGTTGG	+
M10	ZN394_HUMAN.H11MO.0.C	-9	0.000143461	0.110321	0.109794	20	CTAATTTCGCCTTAATATTTTGCAATTTGATGTCAATGAC	ATTCCATTCTATTCCATTCT	-
M10	MNX1_HUMAN.H11MO.0.D	-2	0.000223741	0.172057	0.114157	19	CTAATTTCGCCTTAATATTTTGCAATTTGATGTCAATGAC	CTATTTTAATAACCCTTAA	+
M10	ZN214_HUMAN.H11MO.0.C	-11	0.000476792	0.366653	0.123033	22	CTAATTTCGCCTTAATATTTTGCAATTTGATGTCAATGAC	TCCTTTTTGAGGCCTTTGATGA	+
M10	BRAC_HUMAN.H11MO.0.A	-16	0.000483736	0.371993	0.123033	20	CTAATTTCGCCTTAATATTTTGCAATTTGATGTCAATGAC	ATTTCACACCTCCCTGCTAA	-
M10	HXC10_HUMAN.H11MO.0.D	-10	0.0005903	0.453941	0.123033	19	CTAATTTCGCCTTAATATTTTGCAATTTGATGTCAATGAC	TTTTTAATTTTTTTATTAC	+
M10	PO3F3_HUMAN.H11MO.0.D	-2	0.000599818	0.46126	0.123033	17	CTAATTTCGCCTTAATATTTTGCAATTTGATGTCAATGAC	AAATTTGCATAATTTAT	-
M10	AIRE_HUMAN.H11MO.0.C	-4	0.00110338	0.848496	0.172778	18	CTAATTTCGCCTTAATATTTTGCAATTTGATGTCAATGAC	ATTGGTTTTATTGGTTAA	+
M10	VENTX_HUMAN.H11MO.0.D	-8	0.0014781	1.13666	0.205679	19	CTAATTTCGCCTTAATATTTTGCAATTTGATGTCAATGAC	CGCTAATTGGTTTCTAATT	+
M10	TLX1_HUMAN.H11MO.0.D	-16	0.00290255	2.23206	0.341754	17	CTAATTTCGCCTTAATATTTTGCAATTTGATGTCAATGAC	CCTTGGCAACTTGCCAG	-
M10	GBX2_HUMAN.H11MO.0.D	0	0.00437409	3.36368	0.470992	17	CTAATTTCGCCTTAATATTTTGCAATTTGATGTCAATGAC	CTAATTAGCCTTTAATT	+
M10	ZN589_HUMAN.H11MO.0.D	-6	0.0046156	3.54939	0.470992	16	CTAATTTCGCCTTAATATTTTGCAATTTGATGTCAATGAC	CGGCAGTAACCGTGGG	-
M11	MNX1_HUMAN.H11MO.0.D	-6	2.53218e-05	0.0194725	0.038945	19	TCAAAATCAGGATTTGAGAAAATAGTCCTGCTGAGCATAT	TTAAGGGTTATTAAAATAG	-
M11	IRX2_HUMAN.H11MO.0.D	-17	0.000435645	0.335011	0.223341	19	TCAAAATCAGGATTTGAGAAAATAGTCCTGCTGAGCATAT	CCAACATGCCCACCCATGT	-
M13	HXC10_HUMAN.H11MO.0.D	-5	4.85174e-05	0.0373099	0.0373099	19	GGGAACTAGTAAAGGTTGCCTTGCTAGTCTTGAATCTATC	TTTTTAATTTTTTTATTAC	+
M13	MNX1_HUMAN.H11MO.0.D	-8	4.85174e-05	0.0373099	0.0373099	19	GGGAACTAGTAAAGGTTGCCTTGCTAGTCTTGAATCTATC	TTAAGGGTTATTAAAATAG	-
M13	IRX2_HUMAN.H11MO.0.D	-17	0.000706212	0.543077	0.271539	19	GGGAACTAGTAAAGGTTGCCTTGCTAGTCTTGAATCTATC	ACATGGGTGGGCATGTTGG	+
M14	MNX1_HUMAN.H11MO.0.D	-3	0.000173752	0.133615	0.133588	19	GTTGTACGTGAATAAGAATATTTCTTGCAAGAGTCTATGG	CTATTTTAATAACCCTTAA	+
M14	IRX2_HUMAN.H11MO.0.D	-8	0.000367486	0.282597	0.18836	19	GTTGTACGTGAATAAGAATATTTCTTGCAAGAGTCTATGG	CCAACATGCCCACCCATGT	-
M14	HXC10_HUMAN.H11MO.0.D	-9	0.000879285	0.67617	0.330009	19	GTTGTACGTGAATAAGAATATTTCTTGCAAGAGTCTATGG	TTTTTAATTTTTTTATTAC	+
M14	ZN394_HUMAN.H11MO.0.C	-9	0.00122366	0.940995	0.330009	20	GTTGTACGTGAATAAGAATATTTCTTGCAAGAGTCTATGG	ATTCCATTCTATTCCATTCT	-
M15	MNX1_HUMAN.H11MO.0.D	-13	0.000324287	0.249376	0.410261	19	GATGTCTTGTGAATAAAGCTCTGCAATATGCAGACATTTA	CTATTTTAATAACCCTTAA	+
M15	IRX2_HUMAN.H11MO.0.D	-10	0.000918319	0.706188	0.410261	19	GATGTCTTGTGAATAAAGCTCTGCAATATGCAGACATTTA	CCAACATGCCCACCCATGT	-
M15	HXC10_HUMAN.H11MO.0.D	-5	0.00107166	0.824106	0.410261	19	GATGTCTTGTGAATAAAGCTCTGCAATATGCAGACATTTA	GTAATAAAAAAATTAAAAA	-
M16	TLX1_HUMAN.H11MO.0.D	1	0.000128852	0.099087	0.197357	16	CTGGGCAATATAACATATTCATGGAAGGGGGTTTTCATTT	CCTTGGCAACTTGCCAG	-
M16	HXC10_HUMAN.H11MO.0.D	-4	0.000740951	0.569791	0.198169	19	CTGGGCAATATAACATATTCATGGAAGGGGGTTTTCATTT	GTAATAAAAAAATTAAAAA	-
M16	MNX1_HUMAN.H11MO.0.D	-5	0.000806945	0.620541	0.198169	19	CTGGGCAATATAACATATTCATGGAAGGGGGTTTTCATTT	CTATTTTAATAACCCTTAA	+
M16	CDC5L_HUMAN.H11MO.0.D	-4	0.000851136	0.654523	0.198169	15	CTGGGCAATATAACATATTCATGGAAGGGGGTTTTCATTT	GTGATTTAACATAAT	+
M16	BRAC_HUMAN.H11MO.0.A	-7	0.000905675	0.696464	0.198169	20	CTGGGCAATATAACATATTCATGGAAGGGGGTTTTCATTT	ATTTCACACCTCCCTGCTAA	-
M16	RARG_HUMAN.H11MO.0.B	2	0.00213853	1.64453	0.400182	16	CTGGGCAATATAACATATTCATGGAAGGGGGTTTTCATTT	CCCAGGTCACTCTGACCT	-
M16	IRF7_HUMAN.H11MO.0.C	-31	0.00235146	1.80828	0.400182	9	CTGGGCAATATAACATATTCATGGAAGGGGGTTTTCATTT	TTTCACTTTC	-
M16	ZN394_HUMAN.H11MO.0.C	-21	0.00275679	2.11997	0.422247	19	CTGGGCAATATAACATATTCATGGAAGGGGGTTTTCATTT	ATTCCATTCTATTCCATTCT	-
M16	IRX2_HUMAN.H11MO.0.D	-18	0.00323057	2.48431	0.438642	19	CTGGGCAATATAACATATTCATGGAAGGGGGTTTTCATTT	ACATGGGTGGGCATGTTGG	+
M16	NFAC1_HUMAN.H11MO.0.B	-29	0.00372299	2.86298	0.438642	11	CTGGGCAATATAACATATTCATGGAAGGGGGTTTTCATTT	TTTCTTTTTTTCCAT	-
M17	MNX1_HUMAN.H11MO.0.D	-19	3.70481e-05	0.02849	0.0567822	19	AGGGTTTCTGCATGGCGCTCAGAGTGGACTCTCAGTAGAA	TTAAGGGTTATTAAAATAG	-
M17	ZN214_HUMAN.H11MO.0.C	-6	0.000419801	0.322827	0.321707	22	AGGGTTTCTGCATGGCGCTCAGAGTGGACTCTCAGTAGAA	TCATCAAAGGCCTCAAAAAGGA	-
M18	IRX2_HUMAN.H11MO.0.D	0	0.000245864	0.18907	0.302567	19	ACTATAATTTGAATGTAACACTTGCGTATTATTCCTGCAC	ACATGGGTGGGCATGTTGG	+
M18	MNX1_HUMAN.H11MO.0.D	-5	0.000431715	0.331989	0.302567	19	ACTATAATTTGAATGTAACACTTGCGTATTATTCCTGCAC	CTATTTTAATAACCCTTAA	+
M18	ZN563_HUMAN.H11MO.0.C	-17	0.00114289	0.878882	0.378396	21	ACTATAATTTGAATGTAACACTTGCGTATTATTCCTGCAC	GCAGCTGCCAGTGAGGATCCC	-
M18	DLX6_HUMAN.H11MO.0.D	5	0.00123121	0.946799	0.378396	10	ACTATAATTTGAATGTAACACTTGCGTATTATTCCTGCAC	TAATTACCTTAATTT	-
M18	BRAC_HUMAN.H11MO.0.A	-12	0.002127	1.63566	0.415063	20	ACTATAATTTGAATGTAACACTTGCGTATTATTCCTGCAC	ATTTCACACCTCCCTGCTAA	-
M18	TLX1_HUMAN.H11MO.0.D	-7	0.00225231	1.73202	0.415063	17	ACTATAATTTGAATGTAACACTTGCGTATTATTCCTGCAC	CTGGCAAGTTGCCAAGG	+
M19	IRX2_HUMAN.H11MO.0.D	-13	7.45556e-05	0.0573333	0.114119	19	TTATCTGTTCAAGAAGTGCTTTTCAATGTTGTGGCTGGTA	ACATGGGTGGGCATGTTGG	+
M19	ZN394_HUMAN.H11MO.0.C	-14	0.000205139	0.157752	0.156998	20	TTATCTGTTCAAGAAGTGCTTTTCAATGTTGTGGCTGGTA	ATTCCATTCTATTCCATTCT	-
M19	MNX1_HUMAN.H11MO.0.D	-18	0.000461809	0.355131	0.235623	19	TTATCTGTTCAAGAAGTGCTTTTCAATGTTGTGGCTGGTA	CTATTTTAATAACCCTTAA	+
M19	ZN563_HUMAN.H11MO.0.C	-11	0.000950159	0.730672	0.361287	21	TTATCTGTTCAAGAAGTGCTTTTCAATGTTGTGGCTGGTA	GCAGCTGCCAGTGAGGATCCC	-
M19	BHE23_HUMAN.H11MO.0.D	-8	0.00122018	0.938319	0.361287	12	TTATCTGTTCAAGAAGTGCTTTTCAATGTTGTGGCTGGTA	CCACCATATGCT	-
M19	ZN214_HUMAN.H11MO.0.C	-16	0.00141621	1.08906	0.361287	22	TTATCTGTTCAAGAAGTGCTTTTCAATGTTGTGGCTGGTA	TCCTTTTTGAGGCCTTTGATGA	+
M19	HXC10_HUMAN.H11MO.0.D	-19	0.00207829	1.59821	0.389938	19	TTATCTGTTCAAGAAGTGCTTTTCAATGTTGTGGCTGGTA	TTTTTAATTTTTTTATTAC	+
M19	GATA1_HUMAN.H11MO.0.A	-30	0.00448457	3.44864	0.491301	10	TTATCTGTTCAAGAAGTGCTTTTCAATGTTGTGGCTGGTA	CTGGCGGGGACAGATAAGA	+
M19	GATA2_HUMAN.H11MO.0.A	-27	0.00479984	3.69108	0.491301	13	TTATCTGTTCAAGAAGTGCTTTTCAATGTTGTGGCTGGTA	CTGGGGGGTGGAGATAAGG	+
M19	FOXD3_HUMAN.H11MO.0.D	-14	0.00491856	3.78238	0.491301	15	TTATCTGTTCAAGAAGTGCTTTTCAATGTTGTGGCTGGTA	TTTGTTTACTTAGCA	+
M19	NR1D1_HUMAN.H11MO.0.B	0	0.0051356	3.94928	0.491301	19	TTATCTGTTCAAGAAGTGCTTTTCAATGTTGTGGCTGGTA	CCTTCTGACCCACTTCCCT	-
M21	IRX2_HUMAN.H11MO.0.D	-4	0.000408263	0.313954	0.490839	19	AAAGCAAACCCCACCACAGAACTGTACAGCCCCTTCAAAG	CCAACATGCCCACCCATGT	-
M21	BHE23_HUMAN.H11MO.0.D	-10	0.00107105	0.823639	0.490839	12	AAAGCAAACCCCACCACAGAACTGTACAGCCCCTTCAAAG	CCACCATATGCT	-
M21	RREB1_HUMAN.H11MO.0.D	-9	0.00126133	0.96996	0.490839	22	AAAGCAAACCCCACCACAGAACTGTACAGCCCCTTCAAAG	ACCCCAAACCACCCCCCCCCCC	-
M21	ZN350_HUMAN.H11MO.1.D	-8	0.00153636	1.18146	0.490839	24	AAAGCAAACCCCACCACAGAACTGTACAGCCCCTTCAAAG	GGGCAACAAATCCCTGCGCCCCGT	-
M21	PROX1_HUMAN.H11MO.0.D	-11	0.00159603	1.22734	0.490839	17	AAAGCAAACCCCACCACAGAACTGTACAGCCCCTTCAAAG	CCCAACCCGCCTTACCC	-
M22	MNX1_HUMAN.H11MO.0.D	-13	0.000436768	0.335874	0.335148	19	AGTTATGAAATGTCTTAGGTCAGCATGCATTAGTTTGGAC	CTATTTTAATAACCCTTAA	+
M22	IRX2_HUMAN.H11MO.0.D	-19	0.000966349	0.743122	0.410717	19	AGTTATGAAATGTCTTAGGTCAGCATGCATTAGTTTGGAC	CCAACATGCCCACCCATGT	-
M22	ZN394_HUMAN.H11MO.0.C	0	0.0010705	0.823215	0.410717	20	AGTTATGAAATGTCTTAGGTCAGCATGCATTAGTTTGGAC	AGAATGGAATAGAATGGAAT	+
M22	RXRA_HUMAN.H11MO.0.A	-11	0.0014383	1.10606	0.441465	20	AGTTATGAAATGTCTTAGGTCAGCATGCATTAGTTTGGAC	CTCTGACCTCTGCCTCCCCC	-
M22	HXC10_HUMAN.H11MO.0.D	-2	0.00191181	1.47018	0.470176	19	AGTTATGAAATGTCTTAGGTCAGCATGCATTAGTTTGGAC	TTTTTAATTTTTTTATTAC	+
M22	HME2_HUMAN.H11MO.0.D	-23	0.00270008	2.07636	0.470176	11	AGTTATGAAATGTCTTAGGTCAGCATGCATTAGTTTGGAC	CCCTAATTACC	-
M22	GATA2_HUMAN.H11MO.0.A	-29	0.00275732	2.12038	0.470176	11	AGTTATGAAATGTCTTAGGTCAGCATGCATTAGTTTGGAC	CTGGGGGGTGGAGATAAGG	+
M22	GATA1_HUMAN.H11MO.0.A	-29	0.00318428	2.44871	0.47716	11	AGTTATGAAATGTCTTAGGTCAGCATGCATTAGTTTGGAC	CTGGCGGGGACAGATAAGA	+
M22	NR1D1_HUMAN.H11MO.0.B	-20	0.00342012	2.63007	0.47716	19	AGTTATGAAATGTCTTAGGTCAGCATGCATTAGTTTGGAC	CCTTCTGACCCACTTCCCT	-
M23	ZN563_HUMAN.H11MO.0.C	-9	2.02387e-05	0.0155636	0.0303273	21	CAGGAAGGGTCCTGATGCGCTGGCAGCTGCTCTCTGATTG	GGGATCCTCACTGGCAGCTGC	+
M23	LYL1_HUMAN.H11MO.0.A	-22	8.59681e-05	0.0661095	0.0644106	14	CAGGAAGGGTCCTGATGCGCTGGCAGCTGCTCTCTGATTG	CCAGCTGTTTCCTG	+
M23	RFX5_HUMAN.H11MO.0.A	-14	0.000139617	0.107365	0.0697374	20	CAGGAAGGGTCCTGATGCGCTGGCAGCTGCTCTCTGATTG	TCTGCCTAGCAACAGCTGAC	-
M23	ZN563_HUMAN.H11MO.1.C	-19	0.000314214	0.24163	0.0842926	12	CAGGAAGGGTCCTGATGCGCTGGCAGCTGCTCTCTGATTG	CAGGCAGCACAG	+
M23	PROX1_HUMAN.H11MO.0.D	-2	0.000406787	0.312819	0.0842926	17	CAGGAAGGGTCCTGATGCGCTGGCAGCTGCTCTCTGATTG	GGGTAAGGCGGGTTGGG	+
M23	HLTF_HUMAN.H11MO.0.D	-19	0.000497738	0.382761	0.0842926	12	CAGGAAGGGTCCTGATGCGCTGGCAGCTGCTCTCTGATTG	TTTGCAGCCCTA	-
M23	Z324A_HUMAN.H11MO.0.C	3	0.000584849	0.449749	0.0842926	20	CAGGAAGGGTCCTGATGCGCTGGCAGCTGCTCTCTGATTG	TGGCAGCAAAGGATGGTTTGATA	-
M23	RFX1_HUMAN.H11MO.0.B	-11	0.000603725	0.464264	0.0842926	22	CAGGAAGGGTCCTGATGCGCTGGCAGCTGCTCTCTGATTG	CCGTCGCCATGGCAACCGGGGC	-
M23	OLIG2_HUMAN.H11MO.0.B	-22	0.000612752	0.471206	0.0842926	18	CAGGAAGGGTCCTGATGCGCTGGCAGCTGCTCTCTGATTG	CCAGCTGTTTCCCTTCTG	+
M23	NFIC_HUMAN.H11MO.0.A	-10	0.000641858	0.493589	0.0842926	17	CAGGAAGGGTCCTGATGCGCTGGCAGCTGCTCTCTGATTG	CTTGGCTCCCTGCCAAG	+
M23	TLX1_HUMAN.H11MO.0.D	-9	0.000702085	0.539904	0.0842926	17	CAGGAAGGGTCCTGATGCGCTGGCAGCTGCTCTCTGATTG	CCTTGGCAACTTGCCAG	-
M23	PATZ1_HUMAN.H11MO.0.C	-1	0.000702725	0.540395	0.0842926	22	CAGGAAGGGTCCTGATGCGCTGGCAGCTGCTCTCTGATTG	GGGGAGGGGGCGGGGGGGGAGG	+
M23	IRX2_HUMAN.H11MO.0.D	1	0.000746207	0.573833	0.0842926	18	CAGGAAGGGTCCTGATGCGCTGGCAGCTGCTCTCTGATTG	ACATGGGTGGGCATGTTGG	+
M23	ZBT7B_HUMAN.H11MO.0.D	-10	0.00078753	0.605611	0.0842926	21	CAGGAAGGGTCCTGATGCGCTGGCAGCTGCTCTCTGATTG	CCCGTTGCCATGGCAACGGCG	-
M23	RARG_HUMAN.H11MO.0.B	-6	0.00086427	0.664624	0.0863393	18	CAGGAAGGGTCCTGATGCGCTGGCAGCTGCTCTCTGATTG	AGGTCAGAGTGACCTGGG	+
M23	MAFA_HUMAN.H11MO.0.D	-11	0.00124451	0.957028	0.11434	21	CAGGAAGGGTCCTGATGCGCTGGCAGCTGCTCTCTGATTG	GTGCTGACCCCGCAGCCTTCG	+
M23	PTF1A_HUMAN.H11MO.0.B	-12	0.00142832	1.09838	0.118906	18	CAGGAAGGGTCCTGATGCGCTGGCAGCTGCTCTCTGATTG	GGGAAAGGGGGCAGCTGG	-
M23	SMAD3_HUMAN.H11MO.0.B	-17	0.00182334	1.40215	0.124599	12	CAGGAAGGGTCCTGATGCGCTGGCAGCTGCTCTCTGATTG	CTCTGTCACCTG	+
M23	SPIC_HUMAN.H11MO.0.D	0	0.00182931	1.40674	0.124599	13	CAGGAAGGGTCCTGATGCGCTGGCAGCTGCTCTCTGATTG	GAGGAAGGGGAGG	+
M23	OSR2_HUMAN.H11MO.0.C	-16	0.00211483	1.6263	0.132043	16	CAGGAAGGGTCCTGATGCGCTGGCAGCTGCTCTCTGATTG	GCTGCTGCTTCTGCTG	+
M23	SP2_HUMAN.H11MO.0.A	-10	0.00226127	1.73892	0.132862	22	CAGGAAGGGTCCTGATGCGCTGGCAGCTGCTCTCTGATTG	CCCCCGGCCCCGCCCCCCCCCC	-
M23	HESX1_HUMAN.H11MO.0.D	-17	0.00230528	1.77276	0.132862	16	CAGGAAGGGTCCTGATGCGCTGGCAGCTGCTCTCTGATTG	ATCCGGCACGTGGCCT	+
M23	MAF_HUMAN.H11MO.0.A	-14	0.00266202	2.04709	0.14774	19	CAGGAAGGGTCCTGATGCGCTGGCAGCTGCTCTCTGATTG	TTGCTGAGTCAGCAGATTC	-
M23	ZN322_HUMAN.H11MO.0.B	-7	0.00343028	2.63788	0.183578	20	CAGGAAGGGTCCTGATGCGCTGGCAGCTGCTCTCTGATTG	GAGCCTGGTACAGAGCCTGG	+
M23	TAF1_HUMAN.H11MO.0.A	-16	0.00415577	3.19579	0.212828	16	CAGGAAGGGTCCTGATGCGCTGGCAGCTGCTCTCTGATTG	AAGATGGCGGCGGCGG	+
M23	THAP1_HUMAN.H11MO.0.C	-6	0.0048218	3.70796	0.233076	22	CAGGAAGGGTCCTGATGCGCTGGCAGCTGCTCTCTGATTG	GCCCGCAGCCAAGATGGCGGCG	-
M23	SP3_HUMAN.H11MO.0.B	-11	0.00606719	4.66567	0.270707	20	CAGGAAGGGTCCTGATGCGCTGGCAGCTGCTCTCTGATTG	CCCCGGCCCCGCCCCCCCCC	-
M23	PURA_HUMAN.H11MO.0.D	-7	0.00659135	5.06875	0.270707	17	CAGGAAGGGTCCTGATGCGCTGGCAGCTGCTCTCTGATTG	GGAAGGGGGGGGCAGGG	+
M23	ZFX_HUMAN.H11MO.1.A	-12	0.00659135	5.06875	0.270707	17	CAGGAAGGGTCCTGATGCGCTGGCAGCTGCTCTCTGATTG	GGGGGCGGAGGCCGGGG	+
M23	ZIC2_HUMAN.H11MO.0.D	-17	0.00686487	5.27909	0.270707	15	CAGGAAGGGTCCTGATGCGCTGGCAGCTGCTCTCTGATTG	GGCCCCCTGCTGTGA	+
M23	ESR2_HUMAN.H11MO.0.A	-6	0.00745257	5.73103	0.279659	15	CAGGAAGGGTCCTGATGCGCTGGCAGCTGCTCTCTGATTG	AGGTCAGGGTGACCT	-
M23	TAL1_HUMAN.H11MO.1.A	-16	0.00876916	6.74349	0.298645	15	CAGGAAGGGTCCTGATGCGCTGGCAGCTGCTCTCTGATTG	CAGGAAGCAGATGTG	+
M23	NFIA_HUMAN.H11MO.0.C	-11	0.00950468	7.3091	0.306227	15	CAGGAAGGGTCCTGATGCGCTGGCAGCTGCTCTCTGATTG	TTGGCACGGTGCCAA	+
M23	ZN350_HUMAN.H11MO.1.D	-18	0.00973265	7.48441	0.306227	22	CAGGAAGGGTCCTGATGCGCTGGCAGCTGCTCTCTGATTG	ACGGGGCGCAGGGATTTGTTGCCC	+
M23	ZSC31_HUMAN.H11MO.0.C	-10	0.00980921	7.54328	0.306227	18	CAGGAAGGGTCCTGATGCGCTGGCAGCTGCTCTCTGATTG	CATAACTGCCCTGCTGCC	-
M23	MAZ_HUMAN.H11MO.0.A	-8	0.0119861	9.21734	0.325369	22	CAGGAAGGGTCCTGATGCGCTGGCAGCTGCTCTCTGATTG	CCCCCCCCCCCCCCCCTCCCCC	-
M23	KLF3_HUMAN.H11MO.0.B	-1	0.0121595	9.35062	0.325369	19	CAGGAAGGGTCCTGATGCGCTGGCAGCTGCTCTCTGATTG	GGGGAGGGGCGGGGCCGGG	+
M23	KLF6_HUMAN.H11MO.0.A	-3	0.0121595	9.35062	0.325369	19	CAGGAAGGGTCCTGATGCGCTGGCAGCTGCTCTCTGATTG	GGAAGGGCGGGGCCGGGGG	+
M23	ZN335_HUMAN.H11MO.0.A	-5	0.0135856	10.4473	0.352593	22	CAGGAAGGGTCCTGATGCGCTGGCAGCTGCTCTCTGATTG	GGCTGTCCTCGGCGCTGCCTGA	+
M23	ZN341_HUMAN.H11MO.0.C	-7	0.0144571	11.1175	0.352593	22	CAGGAAGGGTCCTGATGCGCTGGCAGCTGCTCTCTGATTG	GCTCTTCCCTCCCCCCCCCCCC	-
M23	CLOCK_HUMAN.H11MO.0.C	-19	0.0145809	11.2127	0.352593	14	CAGGAAGGGTCCTGATGCGCTGGCAGCTGCTCTCTGATTG	CAGACACGTGAACA	+
M23	ZN214_HUMAN.H11MO.0.C	1	0.0153798	11.8271	0.365815	21	CAGGAAGGGTCCTGATGCGCTGGCAGCTGCTCTCTGATTG	TCATCAAAGGCCTCAAAAAGGA	-
M23	SP4_HUMAN.H11MO.0.A	-12	0.0166467	12.8013	0.382774	20	CAGGAAGGGTCCTGATGCGCTGGCAGCTGCTCTCTGATTG	CCCGGCCCCGCCCCCTTCCC	-
M23	TFCP2_HUMAN.H11MO.0.D	-21	0.0169198	13.0113	0.382774	16	CAGGAAGGGTCCTGATGCGCTGGCAGCTGCTCTCTGATTG	GCCTGAACTGGCCAGA	+
M23	ZBT17_HUMAN.H11MO.0.A	-11	0.0170366	13.1011	0.382774	19	CAGGAAGGGTCCTGATGCGCTGGCAGCTGCTCTCTGATTG	CTTCCCCTCCCCCACCCTC	-
M23	BHE23_HUMAN.H11MO.0.D	-19	0.0175748	13.515	0.382774	12	CAGGAAGGGTCCTGATGCGCTGGCAGCTGCTCTCTGATTG	CCACCATATGCT	-
M23	MNX1_HUMAN.H11MO.0.D	-19	0.0182049	13.9995	0.385247	19	CAGGAAGGGTCCTGATGCGCTGGCAGCTGCTCTCTGATTG	CTATTTTAATAACCCTTAA	+
M23	ASCL1_HUMAN.H11MO.0.A	-17	0.0185107	14.2347	0.385247	14	CAGGAAGGGTCCTGATGCGCTGGCAGCTGCTCTCTGATTG	CTGCACCTGCTCCC	+
M23	ZN554_HUMAN.H11MO.0.C	7	0.0201805	15.5188	0.414247	13	CAGGAAGGGTCCTGATGCGCTGGCAGCTGCTCTCTGATTG	GCTGAGCCATGTGGGGTGCT	+
M23	ZN589_HUMAN.H11MO.0.D	-17	0.021057	16.1928	0.426398	16	CAGGAAGGGTCCTGATGCGCTGGCAGCTGCTCTCTGATTG	CGGCAGTAACCGTGGG	-
M23	ZEP2_HUMAN.H11MO.0.D	-10	0.0216405	16.6415	0.43237	14	CAGGAAGGGTCCTGATGCGCTGGCAGCTGCTCTCTGATTG	GGGGTTTCCCTACC	-
M23	HME2_HUMAN.H11MO.0.D	-27	0.0222727	17.1277	0.439146	11	CAGGAAGGGTCCTGATGCGCTGGCAGCTGCTCTCTGATTG	CCCTAATTACC	-
M23	NR1D1_HUMAN.H11MO.0.B	-1	0.0252209	19.3949	0.46658	19	CAGGAAGGGTCCTGATGCGCTGGCAGCTGCTCTCTGATTG	AGGGAAGTGGGTCAGAAGG	+
M23	TBX21_HUMAN.H11MO.0.A	-19	0.0262153	20.1596	0.479062	13	CAGGAAGGGTCCTGATGCGCTGGCAGCTGCTCTCTGATTG	TTCACACCTCCAC	-
M23	ZN394_HUMAN.H11MO.0.C	-19	0.0276203	21.24	0.492719	20	CAGGAAGGGTCCTGATGCGCTGGCAGCTGCTCTCTGATTG	ATTCCATTCTATTCCATTCT	-
M23	VEZF1_HUMAN.H11MO.0.C	-11	0.0280779	21.5919	0.494989	22	CAGGAAGGGTCCTGATGCGCTGGCAGCTGCTCTCTGATTG	CCCCTCCCCCTCCCCCCTCCCC	-
M24	IRX2_HUMAN.H11MO.0.D	-6	0.00044664	0.343466	0.412491	19	ATGTTTGTTAGGGCTCAGGTGTACTCCTTAGTTAGGGGCA	ACATGGGTGGGCATGTTGG	+
M24	HME2_HUMAN.H11MO.0.D	-2	0.000934813	0.718872	0.412491	11	ATGTTTGTTAGGGCTCAGGTGTACTCCTTAGTTAGGGGCA	GGTAATTAGGG	+
M24	GATA1_HUMAN.H11MO.0.A	-28	0.00134102	1.03125	0.412491	12	ATGTTTGTTAGGGCTCAGGTGTACTCCTTAGTTAGGGGCA	CTGGCGGGGACAGATAAGA	+
M24	ZN589_HUMAN.H11MO.0.D	-13	0.00139602	1.07354	0.412491	16	ATGTTTGTTAGGGCTCAGGTGTACTCCTTAGTTAGGGGCA	CCCACGGTTACTGCCG	+
M24	MNX1_HUMAN.H11MO.0.D	2	0.00144661	1.11244	0.412491	17	ATGTTTGTTAGGGCTCAGGTGTACTCCTTAGTTAGGGGCA	CTATTTTAATAACCCTTAA	+
M24	RXRA_HUMAN.H11MO.0.A	-6	0.00202572	1.55778	0.412491	20	ATGTTTGTTAGGGCTCAGGTGTACTCCTTAGTTAGGGGCA	CTCTGACCTCTGCCTCCCCC	-
M24	GATA2_HUMAN.H11MO.0.A	-28	0.00210184	1.61631	0.412491	12	ATGTTTGTTAGGGCTCAGGTGTACTCCTTAGTTAGGGGCA	CTGGGGGGTGGAGATAAGG	+
M24	THA_HUMAN.H11MO.0.C	-8	0.00215448	1.65679	0.412491	17	ATGTTTGTTAGGGCTCAGGTGTACTCCTTAGTTAGGGGCA	CTGACCTGAAGTGACCC	-
M24	NR1H3_HUMAN.H11MO.0.B	-9	0.00302701	2.32777	0.440609	19	ATGTTTGTTAGGGCTCAGGTGTACTCCTTAGTTAGGGGCA	TGACCTGCAGTGACCTCTG	-
M24	ZN563_HUMAN.H11MO.0.C	-5	0.00334741	2.57416	0.440609	21	ATGTTTGTTAGGGCTCAGGTGTACTCCTTAGTTAGGGGCA	GCAGCTGCCAGTGAGGATCCC	-
M24	LYL1_HUMAN.H11MO.0.A	-8	0.00374523	2.88008	0.440609	14	ATGTTTGTTAGGGCTCAGGTGTACTCCTTAGTTAGGGGCA	CAGGAAACAGCTGG	-
M24	TLX1_HUMAN.H11MO.0.D	-25	0.00399321	3.07078	0.440609	15	ATGTTTGTTAGGGCTCAGGTGTACTCCTTAGTTAGGGGCA	CCTTGGCAACTTGCCAG	-
M24	NR1D1_HUMAN.H11MO.0.B	-9	0.00402735	3.09703	0.440609	19	ATGTTTGTTAGGGCTCAGGTGTACTCCTTAGTTAGGGGCA	AGGGAAGTGGGTCAGAAGG	+
M24	TAL1_HUMAN.H11MO.0.A	-28	0.00402735	3.09703	0.440609	12	ATGTTTGTTAGGGCTCAGGTGTACTCCTTAGTTAGGGGCA	CTGGGGGGGGCAGATAAGG	+
M24	RARG_HUMAN.H11MO.2.D	-8	0.00536299	4.12414	0.456348	20	ATGTTTGTTAGGGCTCAGGTGTACTCCTTAGTTAGGGGCA	GTGACCTCTGGGTGACCCCC	-
M25	ZN394_HUMAN.H11MO.0.C	-19	0.000401917	0.309074	0.390956	20	ACTTTGGAGCCTGGTCTGTGTTGCACGGCTCTGTTTTTAG	ATTCCATTCTATTCCATTCT	-
M25	BRAC_HUMAN.H11MO.0.A	-19	0.000509497	0.391803	0.390956	20	ACTTTGGAGCCTGGTCTGTGTTGCACGGCTCTGTTTTTAG	ATTTCACACCTCCCTGCTAA	-
M26	IRX2_HUMAN.H11MO.0.D	-6	0.000190512	0.146503	0.293007	19	AGAACTGCATGTTCCAGCTTACGAAACAACCTCGGGAACT	ACATGGGTGGGCATGTTGG	+
M27	ZN770_HUMAN.H11MO.0.C	-19	0.000498796	0.383574	0.409694	21	CATGAAATACTAGAAATTTGGGAGGCCAAGGCGCATTGAT	GGGAGGCTGAGGCGGGAGGATC	+
M27	IKZF1_HUMAN.H11MO.0.C	-17	0.000817972	0.629021	0.409694	8	CATGAAATACTAGAAATTTGGGAGGCCAAGGCGCATTGAT	TTGGGAGA	+
M27	HMGA1_HUMAN.H11MO.0.D	-3	0.0011692	0.899118	0.409694	7	CATGAAATACTAGAAATTTGGGAGGCCAAGGCGCATTGAT	AAAATAC	-
M27	VEZF1_HUMAN.H11MO.0.C	-11	0.00130063	1.00019	0.409694	22	CATGAAATACTAGAAATTTGGGAGGCCAAGGCGCATTGAT	GGGGAGGGGGGAGGGGGAGGGG	+
M27	PROX1_HUMAN.H11MO.0.D	-14	0.00133567	1.02713	0.409694	17	CATGAAATACTAGAAATTTGGGAGGCCAAGGCGCATTGAT	GGGTAAGGCGGGTTGGG	+
M28	MNX1_HUMAN.H11MO.0.D	-7	0.000122289	0.0940404	0.188081	19	AAGGATATCTATATTTGTTCAGTACTAGATTTACTATATC	TTAAGGGTTATTAAAATAG	-
M28	IRX2_HUMAN.H11MO.0.D	-10	0.000511791	0.393567	0.333712	19	AAGGATATCTATATTTGTTCAGTACTAGATTTACTATATC	ACATGGGTGGGCATGTTGG	+
M29	MNX1_HUMAN.H11MO.0.D	-2	0.00013211	0.101593	0.103385	19	ATGTAGAAATAGATTAATTAGTGAATTCTACAAGGCAGCA	TTAAGGGTTATTAAAATAG	-
M29	ZN394_HUMAN.H11MO.0.C	-5	0.000134644	0.103541	0.103385	20	ATGTAGAAATAGATTAATTAGTGAATTCTACAAGGCAGCA	AGAATGGAATAGAATGGAAT	+
M29	IRX2_HUMAN.H11MO.0.D	-16	0.000859734	0.661136	0.307827	19	ATGTAGAAATAGATTAATTAGTGAATTCTACAAGGCAGCA	CCAACATGCCCACCCATGT	-
M29	HXC10_HUMAN.H11MO.0.D	-5	0.00100225	0.77073	0.307827	19	ATGTAGAAATAGATTAATTAGTGAATTCTACAAGGCAGCA	GTAATAAAAAAATTAAAAA	-
M30	MNX1_HUMAN.H11MO.0.D	-16	0.000265428	0.204114	0.210759	19	AGTATATCTGAAGACTGTCCCGCACCATGAAACAGGATTC	TTAAGGGTTATTAAAATAG	-
M30	IRX2_HUMAN.H11MO.0.D	-3	0.000339186	0.260834	0.210759	19	AGTATATCTGAAGACTGTCCCGCACCATGAAACAGGATTC	ACATGGGTGGGCATGTTGG	+
M32	IRX2_HUMAN.H11MO.0.D	-16	0.000140112	0.107746	0.118643	19	AAATTTTATGGACAAATGTGGTTTCCACGCCATTCATTTA	CCAACATGCCCACCCATGT	-
M32	MNX1_HUMAN.H11MO.0.D	-17	0.000196201	0.150878	0.118643	19	AAATTTTATGGACAAATGTGGTTTCCACGCCATTCATTTA	CTATTTTAATAACCCTTAA	+
M33	MNX1_HUMAN.H11MO.0.D	-2	0.000102123	0.0785325	0.157033	19	GTTATAGAAAGTATTCAATAGAGGTCCTCCCTCATAGTAG	TTAAGGGTTATTAAAATAG	-
M34	MNX1_HUMAN.H11MO.0.D	-11	8.13084e-05	0.0625262	0.0653477	19	CACCACCAAGCACACCTCCATCACCGCACAGCAACCTCAG	CTATTTTAATAACCCTTAA	+
M34	IRX2_HUMAN.H11MO.0.D	-8	9.78569e-05	0.075252	0.0653477	19	CACCACCAAGCACACCTCCATCACCGCACAGCAACCTCAG	CCAACATGCCCACCCATGT	-
M34	RXRA_HUMAN.H11MO.0.A	-6	0.000127659	0.0981697	0.0653477	20	CACCACCAAGCACACCTCCATCACCGCACAGCAACCTCAG	CTCTGACCTCTGCCTCCCCC	-
M34	TBX21_HUMAN.H11MO.0.A	-24	0.00047968	0.368874	0.184158	13	CACCACCAAGCACACCTCCATCACCGCACAGCAACCTCAG	TTCACACCTCCAC	-
M34	NR1D1_HUMAN.H11MO.0.B	-2	0.00162146	1.2469	0.40872	19	CACCACCAAGCACACCTCCATCACCGCACAGCAACCTCAG	CCTTCTGACCCACTTCCCT	-
M34	PATZ1_HUMAN.H11MO.0.C	-3	0.00183183	1.40867	0.40872	22	CACCACCAAGCACACCTCCATCACCGCACAGCAACCTCAG	CCTCCCCCCCCGCCCCCTCCCC	-
M34	BHE23_HUMAN.H11MO.0.D	-6	0.00186305	1.43268	0.40872	12	CACCACCAAGCACACCTCCATCACCGCACAGCAACCTCAG	CCACCATATGCT	-
M35	MNX1_HUMAN.H11MO.0.D	-14	0.000174789	0.134413	0.267892	19	TATGAGTCTTAATTACTAGTTTAATATAAAACTGAACTCG	TTAAGGGTTATTAAAATAG	-
M35	AIRE_HUMAN.H11MO.0.C	-6	0.000590168	0.453839	0.452264	18	TATGAGTCTTAATTACTAGTTTAATATAAAACTGAACTCG	ATTGGTTTTATTGGTTAA	+
M37	IRX2_HUMAN.H11MO.0.D	-3	0.000114793	0.0882759	0.1046	19	GATAAATGACTGAGTAACTTTGTGTGACACAGCCGGACAT	ACATGGGTGGGCATGTTGG	+
M37	MNX1_HUMAN.H11MO.0.D	-7	0.000136405	0.104895	0.1046	19	GATAAATGACTGAGTAACTTTGTGTGACACAGCCGGACAT	TTAAGGGTTATTAAAATAG	-
M37	ZN554_HUMAN.H11MO.0.C	-8	0.00141288	1.0865	0.357537	20	GATAAATGACTGAGTAACTTTGTGTGACACAGCCGGACAT	GCTGAGCCATGTGGGGTGCT	+
M37	NR1D1_HUMAN.H11MO.0.B	-15	0.00150417	1.15671	0.357537	19	GATAAATGACTGAGTAACTTTGTGTGACACAGCCGGACAT	AGGGAAGTGGGTCAGAAGG	+
M37	ZN394_HUMAN.H11MO.0.C	-20	0.00163188	1.25491	0.357537	20	GATAAATGACTGAGTAACTTTGTGTGACACAGCCGGACAT	AGAATGGAATAGAATGGAAT	+
M37	BRAC_HUMAN.H11MO.0.A	0	0.00216843	1.66752	0.415706	20	GATAAATGACTGAGTAACTTTGTGTGACACAGCCGGACAT	TTAGCAGGGAGGTGTGAAAT	+
M38	IRX2_HUMAN.H11MO.0.D	-18	0.000148465	0.11417	0.113997	19	AAAAAAGTTTTATTATGAACACAGCTAAGTATGGAGTCAA	ACATGGGTGGGCATGTTGG	+
M38	MNX1_HUMAN.H11MO.0.D	-17	0.000148465	0.11417	0.113997	19	AAAAAAGTTTTATTATGAACACAGCTAAGTATGGAGTCAA	TTAAGGGTTATTAAAATAG	-
M38	ZN394_HUMAN.H11MO.0.C	-18	0.00180635	1.38908	0.496924	20	AAAAAAGTTTTATTATGAACACAGCTAAGTATGGAGTCAA	AGAATGGAATAGAATGGAAT	+
M38	BRAC_HUMAN.H11MO.0.A	-17	0.00194152	1.49303	0.496924	20	AAAAAAGTTTTATTATGAACACAGCTAAGTATGGAGTCAA	TTAGCAGGGAGGTGTGAAAT	+
M40	MNX1_HUMAN.H11MO.0.D	-7	0.000124798	0.0959693	0.191939	19	TTATATCCAAATAGCGAATTGCTTTTAGAAAAGCATGTGC	TTAAGGGTTATTAAAATAG	-
M40	IRX2_HUMAN.H11MO.0.D	-10	0.000604074	0.464533	0.294066	19	TTATATCCAAATAGCGAATTGCTTTTAGAAAAGCATGTGC	ACATGGGTGGGCATGTTGG	+
M42	MNX1_HUMAN.H11MO.0.D	-20	0.000235978	0.181467	0.222343	19	TCAAGATCTTTGAACGTTGCATATGACACAGTGTTGGTAT	CTATTTTAATAACCCTTAA	+
M42	IRX2_HUMAN.H11MO.0.D	-18	0.000493651	0.379617	0.222343	19	TCAAGATCTTTGAACGTTGCATATGACACAGTGTTGGTAT	ACATGGGTGGGCATGTTGG	+
M42	HXC10_HUMAN.H11MO.0.D	-8	0.000793439	0.610155	0.243694	19	TCAAGATCTTTGAACGTTGCATATGACACAGTGTTGGTAT	TTTTTAATTTTTTTATTAC	+
M42	BRAC_HUMAN.H11MO.0.A	-20	0.0021309	1.63867	0.467483	20	TCAAGATCTTTGAACGTTGCATATGACACAGTGTTGGTAT	ATTTCACACCTCCCTGCTAA	-
M42	TLX1_HUMAN.H11MO.0.D	-8	0.00249782	1.92082	0.479481	17	TCAAGATCTTTGAACGTTGCATATGACACAGTGTTGGTAT	CTGGCAAGTTGCCAAGG	+
M44	MNX1_HUMAN.H11MO.0.D	-6	6.1131e-05	0.0470097	0.0616247	19	CCTTAGTTAGATAATACAGATTTTTCTGACTACAAACACA	CTATTTTAATAACCCTTAA	+
M44	HXC10_HUMAN.H11MO.0.D	-11	8.01524e-05	0.0616372	0.0616247	19	CCTTAGTTAGATAATACAGATTTTTCTGACTACAAACACA	TTTTTAATTTTTTTATTAC	+
M44	IRX2_HUMAN.H11MO.0.D	-8	0.000610356	0.469364	0.234634	19	CCTTAGTTAGATAATACAGATTTTTCTGACTACAAACACA	ACATGGGTGGGCATGTTGG	+
M44	TLX1_HUMAN.H11MO.0.D	0	0.00153818	1.18286	0.394207	17	CCTTAGTTAGATAATACAGATTTTTCTGACTACAAACACA	CCTTGGCAACTTGCCAG	-
M46	MNX1_HUMAN.H11MO.0.D	-2	9.16757e-05	0.0704986	0.0919013	19	ATTAAAATGTACCTTTATTTTGGACATCTGGAAGCAGTCA	TTAAGGGTTATTAAAATAG	-
M47	ZN563_HUMAN.H11MO.0.C	-12	1.34576e-05	0.0103489	0.0205448	21	AAGTTGGGTGTGTTTCTCCTGTCTGACTTCTGCGTGTAGT	GGGATCCTCACTGGCAGCTGC	+
M47	RXRA_HUMAN.H11MO.0.A	-20	0.000225586	0.173476	0.172193	20	AAGTTGGGTGTGTTTCTCCTGTCTGACTTCTGCGTGTAGT	CTCTGACCTCTGCCTCCCCC	-
M47	MNX1_HUMAN.H11MO.0.D	-3	0.000447298	0.343972	0.174837	19	AAGTTGGGTGTGTTTCTCCTGTCTGACTTCTGCGTGTAGT	TTAAGGGTTATTAAAATAG	-
M47	SMAD3_HUMAN.H11MO.0.B	-20	0.000458892	0.352888	0.174837	12	AAGTTGGGTGTGTTTCTCCTGTCTGACTTCTGCGTGTAGT	CTCTGTCACCTG	+
M47	IRX2_HUMAN.H11MO.0.D	-1	0.000631148	0.485353	0.174837	19	AAGTTGGGTGTGTTTCTCCTGTCTGACTTCTGCGTGTAGT	ACATGGGTGGGCATGTTGG	+
M47	LYL1_HUMAN.H11MO.0.A	-18	0.00141614	1.08901	0.306907	14	AAGTTGGGTGTGTTTCTCCTGTCTGACTTCTGCGTGTAGT	CCAGCTGTTTCCTG	+
M47	PAX8_HUMAN.H11MO.0.D	-22	0.00172362	1.32546	0.306907	14	AAGTTGGGTGTGTTTCTCCTGTCTGACTTCTGCGTGTAGT	GTCACTGAAGCGGG	+
M47	ZN589_HUMAN.H11MO.0.D	-16	0.0018457	1.41934	0.306907	16	AAGTTGGGTGTGTTTCTCCTGTCTGACTTCTGCGTGTAGT	CCCACGGTTACTGCCG	+
M47	PAX2_HUMAN.H11MO.0.D	-10	0.00222383	1.71013	0.306907	18	AAGTTGGGTGTGTTTCTCCTGTCTGACTTCTGCGTGTAGT	TGTCACGCATGACTGAAC	-
M47	BRAC_HUMAN.H11MO.0.A	-20	0.00240749	1.85136	0.306907	20	AAGTTGGGTGTGTTTCTCCTGTCTGACTTCTGCGTGTAGT	ATTTCACACCTCCCTGCTAA	-
M47	RARG_HUMAN.H11MO.0.B	-5	0.00241242	1.85515	0.306907	18	AAGTTGGGTGTGTTTCTCCTGTCTGACTTCTGCGTGTAGT	AGGTCAGAGTGACCTGGG	+
M47	SPIC_HUMAN.H11MO.0.D	1	0.00291878	2.24455	0.32244	12	AAGTTGGGTGTGTTTCTCCTGTCTGACTTCTGCGTGTAGT	GAGGAAGGGGAGG	+
M47	NR1H3_HUMAN.H11MO.0.B	-13	0.00295694	2.27388	0.32244	19	AAGTTGGGTGTGTTTCTCCTGTCTGACTTCTGCGTGTAGT	TGACCTGCAGTGACCTCTG	-
M47	GATA2_HUMAN.H11MO.0.A	-16	0.0037235	2.86337	0.330432	19	AAGTTGGGTGTGTTTCTCCTGTCTGACTTCTGCGTGTAGT	CCTTATCTCCACCCCCCAG	-
M47	NR1D1_HUMAN.H11MO.0.B	3	0.0037235	2.86337	0.330432	16	AAGTTGGGTGTGTTTCTCCTGTCTGACTTCTGCGTGTAGT	AGGGAAGTGGGTCAGAAGG	+
M47	THAP1_HUMAN.H11MO.0.C	-15	0.00489812	3.76666	0.37644	22	AAGTTGGGTGTGTTTCTCCTGTCTGACTTCTGCGTGTAGT	CGCCGCCATCTTGGCTGCGGGC	+
M47	OLIG2_HUMAN.H11MO.0.B	-18	0.0053173	4.089	0.37644	18	AAGTTGGGTGTGTTTCTCCTGTCTGACTTCTGCGTGTAGT	CCAGCTGTTTCCCTTCTG	+
M47	GATA1_HUMAN.H11MO.0.A	-16	0.00542479	4.17167	0.37644	19	AAGTTGGGTGTGTTTCTCCTGTCTGACTTCTGCGTGTAGT	TCTTATCTGTCCCCGCCAG	-
M47	CLOCK_HUMAN.H11MO.0.C	-11	0.00634967	4.88289	0.40896	14	AAGTTGGGTGTGTTTCTCCTGTCTGACTTCTGCGTGTAGT	TGTTCACGTGTCTG	-
M47	ZN214_HUMAN.H11MO.0.C	-16	0.0064292	4.94406	0.40896	22	AAGTTGGGTGTGTTTCTCCTGTCTGACTTCTGCGTGTAGT	TCCTTTTTGAGGCCTTTGATGA	+
M47	PURA_HUMAN.H11MO.0.D	0	0.00816352	6.27775	0.498508	17	AAGTTGGGTGTGTTTCTCCTGTCTGACTTCTGCGTGTAGT	GGAAGGGGGGGGCAGGG	+
M49	MNX1_HUMAN.H11MO.0.D	-1	0.000104243	0.0801626	0.160083	19	AAGTTTCAAATGAGCTTCCTGATTAAGAAATGTCTCATGA	CTATTTTAATAACCCTTAA	+
M49	IRX2_HUMAN.H11MO.0.D	-7	0.00090966	0.699529	0.465649	19	AAGTTTCAAATGAGCTTCCTGATTAAGAAATGTCTCATGA	ACATGGGTGGGCATGTTGG	+
M49	ZN394_HUMAN.H11MO.0.C	-4	0.00156977	1.20715	0.482132	20	AAGTTTCAAATGAGCTTCCTGATTAAGAAATGTCTCATGA	ATTCCATTCTATTCCATTCT	-
M50	MNX1_HUMAN.H11MO.0.D	-12	0.000137286	0.105573	0.137188	19	AATTTAAATATTCTGCATTTTGAACTCTAGGCTGGGATTT	CTATTTTAATAACCCTTAA	+
M50	IRX2_HUMAN.H11MO.0.D	-4	0.000352339	0.270949	0.180596	19	AATTTAAATATTCTGCATTTTGAACTCTAGGCTGGGATTT	ACATGGGTGGGCATGTTGG	+
M53	MNX1_HUMAN.H11MO.0.D	-1	3.87079e-05	0.0297664	0.0514803	19	TTACATAGTGAAATGATTGTTAGTACGAGATAGCATACAG	TTAAGGGTTATTAAAATAG	-
M53	ZN394_HUMAN.H11MO.0.C	-3	0.000178609	0.137351	0.0913092	20	TTACATAGTGAAATGATTGTTAGTACGAGATAGCATACAG	AGAATGGAATAGAATGGAAT	+
M53	HXC10_HUMAN.H11MO.0.D	-7	0.000346224	0.266246	0.132748	19	TTACATAGTGAAATGATTGTTAGTACGAGATAGCATACAG	TTTTTAATTTTTTTATTAC	+
M53	IRX2_HUMAN.H11MO.0.D	-16	0.000442503	0.340284	0.13573	19	TTACATAGTGAAATGATTGTTAGTACGAGATAGCATACAG	CCAACATGCCCACCCATGT	-
M53	ZN563_HUMAN.H11MO.0.C	-8	0.00145741	1.12075	0.319311	21	TTACATAGTGAAATGATTGTTAGTACGAGATAGCATACAG	GCAGCTGCCAGTGAGGATCCC	-
M54	MNX1_HUMAN.H11MO.0.D	-18	3.9986e-05	0.0307493	0.0614861	19	AAGATGTATATGAAAGTATCAGCGTTTATATGAATATTTT	TTAAGGGTTATTAAAATAG	-
M54	IRX2_HUMAN.H11MO.0.D	-1	0.000141646	0.108925	0.108903	19	AAGATGTATATGAAAGTATCAGCGTTTATATGAATATTTT	ACATGGGTGGGCATGTTGG	+
M54	ZN394_HUMAN.H11MO.0.C	0	0.000896831	0.689663	0.344762	20	AAGATGTATATGAAAGTATCAGCGTTTATATGAATATTTT	AGAATGGAATAGAATGGAAT	+
M54	HXC10_HUMAN.H11MO.0.D	-5	0.00162174	1.24712	0.498746	19	AAGATGTATATGAAAGTATCAGCGTTTATATGAATATTTT	GTAATAAAAAAATTAAAAA	-
M55	MNX1_HUMAN.H11MO.0.D	-2	8.6826e-05	0.0667692	0.133424	19	TTAAAAGTGCCATGTTGATGAAATTACCAGACTATAATGA	TTAAGGGTTATTAAAATAG	-
M55	IRX2_HUMAN.H11MO.0.D	-21	0.000644794	0.495847	0.330282	19	TTAAAAGTGCCATGTTGATGAAATTACCAGACTATAATGA	ACATGGGTGGGCATGTTGG	+
M56	SNAI1_HUMAN.H11MO.0.C	-19	7.00991e-05	0.0539062	0.10765	8	GGGAAAATTTAGATGCTGTACAGGTGGCAGAATTGCTTTT	CCAGGTGG	+
M56	CR3L1_HUMAN.H11MO.0.D	-18	0.000169473	0.130325	0.130128	11	GGGAAAATTTAGATGCTGTACAGGTGGCAGAATTGCTTTT	GCCACGTGGCA	+
M56	NFAC2_HUMAN.H11MO.0.B	0	0.000435831	0.335154	0.214813	9	GGGAAAATTTAGATGCTGTACAGGTGGCAGAATTGCTTTT	TGGAAAATT	+
M56	NFAC4_HUMAN.H11MO.0.C	0	0.000559526	0.430275	0.214813	10	GGGAAAATTTAGATGCTGTACAGGTGGCAGAATTGCTTTT	AGGAAAATTT	+
M56	SNAI2_HUMAN.H11MO.0.A	-18	0.00146948	1.13003	0.378675	10	GGGAAAATTTAGATGCTGTACAGGTGGCAGAATTGCTTTT	GGCAGGTGCA	+
M56	REST_HUMAN.H11MO.0.A	-10	0.00147951	1.13774	0.378675	22	GGGAAAATTTAGATGCTGTACAGGTGGCAGAATTGCTTTT	GGGCGCTGTCCATGGTGCTGAA	-
M56	MYF6_HUMAN.H11MO.0.C	-19	0.0020291	1.56038	0.44515	7	GGGAAAATTTAGATGCTGTACAGGTGGCAGAATTGCTTTT	GCAGCTG	-
M56	FIGLA_HUMAN.H11MO.0.D	-17	0.00289113	2.22328	0.475283	11	GGGAAAATTTAGATGCTGTACAGGTGGCAGAATTGCTTTT	TAACAGGTGTT	+
M56	NDF1_HUMAN.H11MO.0.A	-18	0.00305803	2.35163	0.475283	10	GGGAAAATTTAGATGCTGTACAGGTGGCAGAATTGCTTTT	GACAGATGGT	+
M56	NFAC3_HUMAN.H11MO.0.B	0	0.00309494	2.38001	0.475283	9	GGGAAAATTTAGATGCTGTACAGGTGGCAGAATTGCTTTT	TGGAAAACT	+
M57	RXRA_HUMAN.H11MO.0.A	-3	0.000168162	0.129317	0.189503	20	GGCAAGTAAGGACGTGGCAAGCGGAGATAGGTGGGAACTT	GGGGGAGGCAGAGGTCAGAG	+
M57	MNX1_HUMAN.H11MO.0.D	-17	0.000375979	0.289128	0.189503	19	GGCAAGTAAGGACGTGGCAAGCGGAGATAGGTGGGAACTT	TTAAGGGTTATTAAAATAG	-
M57	ZFX_HUMAN.H11MO.1.A	-6	0.000437291	0.336277	0.189503	17	GGCAAGTAAGGACGTGGCAAGCGGAGATAGGTGGGAACTT	GGGGGCGGAGGCCGGGG	+
M57	LYL1_HUMAN.H11MO.0.A	-20	0.000575928	0.442888	0.189503	14	GGCAAGTAAGGACGTGGCAAGCGGAGATAGGTGGGAACTT	CAGGAAACAGCTGG	-
M57	TLX1_HUMAN.H11MO.0.D	-13	0.000620655	0.477284	0.189503	17	GGCAAGTAAGGACGTGGCAAGCGGAGATAGGTGGGAACTT	CTGGCAAGTTGCCAAGG	+
M57	ZN394_HUMAN.H11MO.0.C	-4	0.000911253	0.700754	0.20019	20	GGCAAGTAAGGACGTGGCAAGCGGAGATAGGTGGGAACTT	AGAATGGAATAGAATGGAAT	+
M57	IRX2_HUMAN.H11MO.0.D	-6	0.000917921	0.705881	0.20019	19	GGCAAGTAAGGACGTGGCAAGCGGAGATAGGTGGGAACTT	ACATGGGTGGGCATGTTGG	+
M57	NR1H3_HUMAN.H11MO.0.B	-14	0.00125522	0.965268	0.212919	19	GGCAAGTAAGGACGTGGCAAGCGGAGATAGGTGGGAACTT	TGACCTGCAGTGACCTCTG	-
M57	ZN554_HUMAN.H11MO.0.C	-20	0.00154471	1.18788	0.232167	20	GGCAAGTAAGGACGTGGCAAGCGGAGATAGGTGGGAACTT	GCTGAGCCATGTGGGGTGCT	+
M57	KLF6_HUMAN.H11MO.0.A	-5	0.00184048	1.41533	0.232167	19	GGCAAGTAAGGACGTGGCAAGCGGAGATAGGTGGGAACTT	GGAAGGGCGGGGCCGGGGG	+
M57	CLOCK_HUMAN.H11MO.0.C	-13	0.00197867	1.5216	0.232167	14	GGCAAGTAAGGACGTGGCAAGCGGAGATAGGTGGGAACTT	CAGACACGTGAACA	+
M57	RARG_HUMAN.H11MO.0.B	-5	0.00201174	1.54703	0.232167	18	GGCAAGTAAGGACGTGGCAAGCGGAGATAGGTGGGAACTT	AGGTCAGAGTGACCTGGG	+
M57	Z324A_HUMAN.H11MO.0.C	-15	0.00212909	1.63727	0.232167	23	GGCAAGTAAGGACGTGGCAAGCGGAGATAGGTGGGAACTT	TGGCAGCAAAGGATGGTTTGATA	-
M57	ZN589_HUMAN.H11MO.0.D	-17	0.00247268	1.90149	0.251659	16	GGCAAGTAAGGACGTGGCAAGCGGAGATAGGTGGGAACTT	CCCACGGTTACTGCCG	+
M57	ZN341_HUMAN.H11MO.0.C	-9	0.0028082	2.15951	0.267943	22	GGCAAGTAAGGACGTGGCAAGCGGAGATAGGTGGGAACTT	GGGGGGGGGGGGAGGGAAGAGC	+
M57	NR1D1_HUMAN.H11MO.0.B	-14	0.00358101	2.7538	0.317864	19	GGCAAGTAAGGACGTGGCAAGCGGAGATAGGTGGGAACTT	AGGGAAGTGGGTCAGAAGG	+
M57	GATA1_HUMAN.H11MO.0.A	-13	0.00413533	3.18007	0.33227	19	GGCAAGTAAGGACGTGGCAAGCGGAGATAGGTGGGAACTT	CTGGCGGGGACAGATAAGA	+
M57	VEZF1_HUMAN.H11MO.0.C	-7	0.00509617	3.91896	0.388999	22	GGCAAGTAAGGACGTGGCAAGCGGAGATAGGTGGGAACTT	GGGGAGGGGGGAGGGGGAGGGG	+
M57	MAZ_HUMAN.H11MO.0.A	-9	0.00618343	4.75506	0.422177	22	GGCAAGTAAGGACGTGGCAAGCGGAGATAGGTGGGAACTT	GGGGGAGGGGGGGGGGGGGGGG	+
M57	PATZ1_HUMAN.H11MO.0.C	-8	0.00618343	4.75506	0.422177	22	GGCAAGTAAGGACGTGGCAAGCGGAGATAGGTGGGAACTT	GGGGAGGGGGCGGGGGGGGAGG	+
M57	BRAC_HUMAN.H11MO.0.A	-19	0.00636045	4.89119	0.422177	20	GGCAAGTAAGGACGTGGCAAGCGGAGATAGGTGGGAACTT	TTAGCAGGGAGGTGTGAAAT	+
M57	TFCP2_HUMAN.H11MO.0.D	-6	0.00807314	6.20824	0.475441	16	GGCAAGTAAGGACGTGGCAAGCGGAGATAGGTGGGAACTT	GCCTGAACTGGCCAGA	+
M57	SPIC_HUMAN.H11MO.0.D	-4	0.00821685	6.31876	0.475441	13	GGCAAGTAAGGACGTGGCAAGCGGAGATAGGTGGGAACTT	GAGGAAGGGGAGG	+
M57	THA_HUMAN.H11MO.0.C	-11	0.00852539	6.55603	0.475441	17	GGCAAGTAAGGACGTGGCAAGCGGAGATAGGTGGGAACTT	GGGTCACTTCAGGTCAG	+
M57	ZN563_HUMAN.H11MO.0.C	-10	0.00872006	6.70573	0.475441	21	GGCAAGTAAGGACGTGGCAAGCGGAGATAGGTGGGAACTT	GCAGCTGCCAGTGAGGATCCC	-
M58	MNX1_HUMAN.H11MO.0.D	-2	3.67066e-05	0.0282274	0.0561851	19	AAAGATTTTCTCTTCTATTTATGACGATCAGCGGAAAACA	CTATTTTAATAACCCTTAA	+
M58	ZN394_HUMAN.H11MO.0.C	-6	0.000320216	0.246246	0.24507	20	AAAGATTTTCTCTTCTATTTATGACGATCAGCGGAAAACA	ATTCCATTCTATTCCATTCT	-
M58	HXC10_HUMAN.H11MO.0.D	-6	0.000821692	0.631881	0.419242	19	AAAGATTTTCTCTTCTATTTATGACGATCAGCGGAAAACA	TTTTTAATTTTTTTATTAC	+
M58	IRX2_HUMAN.H11MO.0.D	-15	0.00152928	1.17602	0.448977	19	AAAGATTTTCTCTTCTATTTATGACGATCAGCGGAAAACA	CCAACATGCCCACCCATGT	-
M58	HME2_HUMAN.H11MO.0.D	-22	0.00205326	1.57896	0.448977	11	AAAGATTTTCTCTTCTATTTATGACGATCAGCGGAAAACA	GGTAATTAGGG	+
M58	DMBX1_HUMAN.H11MO.0.D	-4	0.0030966	2.38129	0.4793	20	AAAGATTTTCTCTTCTATTTATGACGATCAGCGGAAAACA	TAATTATAATCTAATTAATT	+
M58	ZN350_HUMAN.H11MO.0.C	-10	0.00355046	2.73031	0.482426	18	AAAGATTTTCTCTTCTATTTATGACGATCAGCGGAAAACA	CAGTCCTTTTATGACCTA	+
M58	GATA1_HUMAN.H11MO.0.A	-28	0.00399201	3.06986	0.482426	12	AAAGATTTTCTCTTCTATTTATGACGATCAGCGGAAAACA	CTGGCGGGGACAGATAAGA	+
M58	ZN214_HUMAN.H11MO.0.C	-15	0.00441247	3.39319	0.482426	22	AAAGATTTTCTCTTCTATTTATGACGATCAGCGGAAAACA	TCATCAAAGGCCTCAAAAAGGA	-
M58	FOXD3_HUMAN.H11MO.0.D	-6	0.00476936	3.66764	0.486682	15	AAAGATTTTCTCTTCTATTTATGACGATCAGCGGAAAACA	TTTGTTTACTTAGCA	+
M59	MNX1_HUMAN.H11MO.0.D	-19	8.81491e-05	0.0677867	0.135457	19	TTGTTATAAAGTAATTCAACCATGGCAGAAAGTATGACTT	CTATTTTAATAACCCTTAA	+
M59	IRX2_HUMAN.H11MO.0.D	-19	0.000667458	0.513276	0.256418	19	TTGTTATAAAGTAATTCAACCATGGCAGAAAGTATGACTT	ACATGGGTGGGCATGTTGG	+
M59	HXC10_HUMAN.H11MO.0.D	-10	0.000667458	0.513276	0.256418	19	TTGTTATAAAGTAATTCAACCATGGCAGAAAGTATGACTT	GTAATAAAAAAATTAAAAA	-
M59	ZN394_HUMAN.H11MO.0.C	-5	0.00117584	0.904224	0.30115	20	TTGTTATAAAGTAATTCAACCATGGCAGAAAGTATGACTT	AGAATGGAATAGAATGGAAT	+
M59	GATA1_HUMAN.H11MO.0.A	-19	0.00195636	1.50444	0.375789	19	TTGTTATAAAGTAATTCAACCATGGCAGAAAGTATGACTT	TCTTATCTGTCCCCGCCAG	-
M60	MNX1_HUMAN.H11MO.0.D	-19	0.000474486	0.36488	0.336202	19	CTAGTTTAGTGAGTCCGTTTCATATGATCTCCATTTTAGT	CTATTTTAATAACCCTTAA	+
M60	NR1D1_HUMAN.H11MO.0.B	-4	0.000557164	0.428459	0.336202	19	CTAGTTTAGTGAGTCCGTTTCATATGATCTCCATTTTAGT	CCTTCTGACCCACTTCCCT	-
M60	ZN394_HUMAN.H11MO.0.C	-17	0.000656782	0.505065	0.336202	20	CTAGTTTAGTGAGTCCGTTTCATATGATCTCCATTTTAGT	ATTCCATTCTATTCCATTCT	-
M61	IRX2_HUMAN.H11MO.0.D	-6	0.000392869	0.302116	0.214343	19	GTTAAATGATTGGTGTACTCGTCTGATAAGAAATGCTGGA	ACATGGGTGGGCATGTTGG	+
M61	MNX1_HUMAN.H11MO.0.D	-5	0.000504062	0.387624	0.214343	19	GTTAAATGATTGGTGTACTCGTCTGATAAGAAATGCTGGA	CTATTTTAATAACCCTTAA	+
M61	ZN394_HUMAN.H11MO.0.C	-19	0.000609857	0.46898	0.214343	20	GTTAAATGATTGGTGTACTCGTCTGATAAGAAATGCTGGA	AGAATGGAATAGAATGGAAT	+
M61	TLX1_HUMAN.H11MO.0.D	-8	0.0015953	1.22679	0.40005	17	GTTAAATGATTGGTGTACTCGTCTGATAAGAAATGCTGGA	CCTTGGCAACTTGCCAG	-
M61	BRAC_HUMAN.H11MO.0.A	-9	0.00205804	1.58263	0.40005	20	GTTAAATGATTGGTGTACTCGTCTGATAAGAAATGCTGGA	ATTTCACACCTCCCTGCTAA	-
M61	HXC10_HUMAN.H11MO.0.D	-20	0.00208676	1.60472	0.40005	19	GTTAAATGATTGGTGTACTCGTCTGATAAGAAATGCTGGA	GTAATAAAAAAATTAAAAA	-
M61	ZN563_HUMAN.H11MO.0.C	-12	0.00247321	1.90189	0.421453	21	GTTAAATGATTGGTGTACTCGTCTGATAAGAAATGCTGGA	GGGATCCTCACTGGCAGCTGC	+
M61	CLOCK_HUMAN.H11MO.0.C	-11	0.00307136	2.36187	0.471044	14	GTTAAATGATTGGTGTACTCGTCTGATAAGAAATGCTGGA	TGTTCACGTGTCTG	-
M62	IRX2_HUMAN.H11MO.0.D	-20	0.000187393	0.144105	0.134438	19	TTTAGTACAGGTTGCATGGGCATTCTCACCCTCGAGCATT	CCAACATGCCCACCCATGT	-
M62	RXRA_HUMAN.H11MO.0.A	-14	0.000220208	0.16934	0.134438	20	TTTAGTACAGGTTGCATGGGCATTCTCACCCTCGAGCATT	CTCTGACCTCTGCCTCCCCC	-
M62	MNX1_HUMAN.H11MO.0.D	0	0.000550683	0.423475	0.192255	19	TTTAGTACAGGTTGCATGGGCATTCTCACCCTCGAGCATT	TTAAGGGTTATTAAAATAG	-
M62	FOXD3_HUMAN.H11MO.0.D	-6	0.000626781	0.481995	0.192255	15	TTTAGTACAGGTTGCATGGGCATTCTCACCCTCGAGCATT	TTTGTTTACTTAGCA	+
M62	ZFX_HUMAN.H11MO.1.A	-14	0.00166053	1.27695	0.363816	17	TTTAGTACAGGTTGCATGGGCATTCTCACCCTCGAGCATT	CCCCGGCCTCCGCCCCC	-
M62	SPIC_HUMAN.H11MO.0.D	-24	0.00243761	1.87452	0.420908	13	TTTAGTACAGGTTGCATGGGCATTCTCACCCTCGAGCATT	CCTCCCCTTCCTC	-
M62	TLX1_HUMAN.H11MO.0.D	-14	0.00247001	1.89943	0.420908	17	TTTAGTACAGGTTGCATGGGCATTCTCACCCTCGAGCATT	CCTTGGCAACTTGCCAG	-
M62	LYL1_HUMAN.H11MO.0.A	-7	0.00332499	2.55691	0.463584	14	TTTAGTACAGGTTGCATGGGCATTCTCACCCTCGAGCATT	CAGGAAACAGCTGG	-
M63	NR1D1_HUMAN.H11MO.0.B	0	0.000267522	0.205724	0.2207	19	GGCCAGGTGGAGAATCAGGTCTCAACGTCACGGAATGCCC	AGGGAAGTGGGTCAGAAGG	+
M63	IRX2_HUMAN.H11MO.0.D	-21	0.000290122	0.223104	0.2207	19	GGCCAGGTGGAGAATCAGGTCTCAACGTCACGGAATGCCC	CCAACATGCCCACCCATGT	-
M63	RXRA_HUMAN.H11MO.0.A	-7	0.000603904	0.464402	0.306266	20	GGCCAGGTGGAGAATCAGGTCTCAACGTCACGGAATGCCC	GGGGGAGGCAGAGGTCAGAG	+
M63	MNX1_HUMAN.H11MO.0.D	-3	0.000869199	0.668414	0.330606	19	GGCCAGGTGGAGAATCAGGTCTCAACGTCACGGAATGCCC	TTAAGGGTTATTAAAATAG	-
M63	CLOCK_HUMAN.H11MO.0.C	-19	0.0027381	2.1056	0.478788	14	GGCCAGGTGGAGAATCAGGTCTCAACGTCACGGAATGCCC	TGTTCACGTGTCTG	-
M63	ZN554_HUMAN.H11MO.0.C	-16	0.00291884	2.24459	0.478788	20	GGCCAGGTGGAGAATCAGGTCTCAACGTCACGGAATGCCC	AGCACCCCACATGGCTCAGC	-
M63	Z324A_HUMAN.H11MO.0.C	-17	0.00319915	2.46015	0.478788	23	GGCCAGGTGGAGAATCAGGTCTCAACGTCACGGAATGCCC	TATCAAACCATCCTTTGCTGCCA	+
M63	PROX1_HUMAN.H11MO.0.D	-23	0.00376466	2.89503	0.478788	17	GGCCAGGTGGAGAATCAGGTCTCAACGTCACGGAATGCCC	CCCAACCCGCCTTACCC	-
M63	PAX2_HUMAN.H11MO.0.D	-8	0.00377636	2.90402	0.478788	18	GGCCAGGTGGAGAATCAGGTCTCAACGTCACGGAATGCCC	TGTCACGCATGACTGAAC	-
M64	MNX1_HUMAN.H11MO.0.D	-2	0.000166099	0.12773	0.162938	19	GTGTAAGGGACATATCAGAGTCTTTTCAAGGTGAACCTCA	TTAAGGGTTATTAAAATAG	-
M64	TLX1_HUMAN.H11MO.0.D	-20	0.000389704	0.299683	0.162938	17	GTGTAAGGGACATATCAGAGTCTTTTCAAGGTGAACCTCA	CCTTGGCAACTTGCCAG	-
M64	RXRA_HUMAN.H11MO.0.A	0	0.000424578	0.326501	0.162938	20	GTGTAAGGGACATATCAGAGTCTTTTCAAGGTGAACCTCA	GGGGGAGGCAGAGGTCAGAG	+
M64	ZN214_HUMAN.H11MO.0.C	-22	0.0004258	0.32744	0.162938	18	GTGTAAGGGACATATCAGAGTCTTTTCAAGGTGAACCTCA	TCATCAAAGGCCTCAAAAAGGA	-
M64	ZN394_HUMAN.H11MO.0.C	-1	0.00102693	0.789707	0.277495	20	GTGTAAGGGACATATCAGAGTCTTTTCAAGGTGAACCTCA	AGAATGGAATAGAATGGAAT	+
M64	HXC10_HUMAN.H11MO.0.D	-12	0.00135835	1.04457	0.277495	19	GTGTAAGGGACATATCAGAGTCTTTTCAAGGTGAACCTCA	TTTTTAATTTTTTTATTAC	+
M64	FOXD3_HUMAN.H11MO.0.D	-18	0.00145289	1.11727	0.277495	15	GTGTAAGGGACATATCAGAGTCTTTTCAAGGTGAACCTCA	TTTGTTTACTTAGCA	+
M64	LEF1_HUMAN.H11MO.0.A	-31	0.00263285	2.02466	0.402997	9	GTGTAAGGGACATATCAGAGTCTTTTCAAGGTGAACCTCA	AGCAAATCAAAGGA	-
M64	IRX2_HUMAN.H11MO.0.D	-15	0.0029409	2.26155	0.409227	19	GTGTAAGGGACATATCAGAGTCTTTTCAAGGTGAACCTCA	ACATGGGTGGGCATGTTGG	+
M64	GATA1_HUMAN.H11MO.0.A	0	0.00341681	2.62753	0.421988	19	GTGTAAGGGACATATCAGAGTCTTTTCAAGGTGAACCTCA	CTGGCGGGGACAGATAAGA	+
M64	BRAC_HUMAN.H11MO.0.A	0	0.00368783	2.83594	0.421988	20	GTGTAAGGGACATATCAGAGTCTTTTCAAGGTGAACCTCA	TTAGCAGGGAGGTGTGAAAT	+
M64	RARG_HUMAN.H11MO.0.B	-25	0.00385968	2.9681	0.421988	15	GTGTAAGGGACATATCAGAGTCTTTTCAAGGTGAACCTCA	CCCAGGTCACTCTGACCT	-
M66	RARG_HUMAN.H11MO.2.D	4	0.000103558	0.0796363	0.114858	16	CCCCCGGCCAATCCCCCTTCTGCTCTAAGCTGGGATGGCA	GTGACCTCTGGGTGACCCCC	-
M66	EGR2_HUMAN.H11MO.0.A	-1	0.00031787	0.244442	0.114858	18	CCCCCGGCCAATCCCCCTTCTGCTCTAAGCTGGGATGGCA	CCCCTCCCACACCCCCCC	-
M66	VEZF1_HUMAN.H11MO.0.C	-1	0.000325072	0.24998	0.114858	22	CCCCCGGCCAATCCCCCTTCTGCTCTAAGCTGGGATGGCA	CCCCTCCCCCTCCCCCCTCCCC	-
M66	SP4_HUMAN.H11MO.0.A	-2	0.00042247	0.324879	0.114858	20	CCCCCGGCCAATCCCCCTTCTGCTCTAAGCTGGGATGGCA	CCCGGCCCCGCCCCCTTCCC	-
M66	PATZ1_HUMAN.H11MO.0.C	0	0.000473893	0.364424	0.114858	22	CCCCCGGCCAATCCCCCTTCTGCTCTAAGCTGGGATGGCA	CCTCCCCCCCCGCCCCCTCCCC	-
M66	EGR1_HUMAN.H11MO.0.A	0	0.000505666	0.388857	0.114858	17	CCCCCGGCCAATCCCCCTTCTGCTCTAAGCTGGGATGGCA	CCCCCGCCCACGCCCTC	-
M66	EGR2_HUMAN.H11MO.1.A	0	0.000629583	0.484149	0.114858	16	CCCCCGGCCAATCCCCCTTCTGCTCTAAGCTGGGATGGCA	CCCCCGCCCACGCCCC	-
M66	TBX2_HUMAN.H11MO.0.D	-15	0.000664327	0.510868	0.114858	25	CCCCCGGCCAATCCCCCTTCTGCTCTAAGCTGGGATGGCA	GTCGCTTCTCACACCTCTGATGGCA	-
M66	ZN350_HUMAN.H11MO.0.C	-9	0.00068044	0.523258	0.114858	18	CCCCCGGCCAATCCCCCTTCTGCTCTAAGCTGGGATGGCA	CAGTCCTTTTATGACCTA	+
M66	WT1_HUMAN.H11MO.0.C	-1	0.000920519	0.707879	0.139845	20	CCCCCGGCCAATCCCCCTTCTGCTCTAAGCTGGGATGGCA	CCCCCCCTCCTCCCCCGCCC	-
M66	KLF6_HUMAN.H11MO.0.A	0	0.00109493	0.842003	0.147801	19	CCCCCGGCCAATCCCCCTTCTGCTCTAAGCTGGGATGGCA	CCCCCGGCCCCGCCCTTCC	-
M66	SOX10_HUMAN.H11MO.1.A	-12	0.00116747	0.897787	0.147801	13	CCCCCGGCCAATCCCCCTTCTGCTCTAAGCTGGGATGGCA	TTCCTTTGTTCTC	+
M66	ZN341_HUMAN.H11MO.0.C	3	0.00198556	1.5269	0.229872	19	CCCCCGGCCAATCCCCCTTCTGCTCTAAGCTGGGATGGCA	GCTCTTCCCTCCCCCCCCCCCC	-
M66	KLF15_HUMAN.H11MO.0.A	3	0.00234127	1.80044	0.229872	16	CCCCCGGCCAATCCCCCTTCTGCTCTAAGCTGGGATGGCA	CCCCCCCCTGCTCCTCCCC	-
M66	ZN394_HUMAN.H11MO.0.C	0	0.00240824	1.85193	0.229872	20	CCCCCGGCCAATCCCCCTTCTGCTCTAAGCTGGGATGGCA	ATTCCATTCTATTCCATTCT	-
M66	SP2_HUMAN.H11MO.0.A	0	0.00243697	1.87403	0.229872	22	CCCCCGGCCAATCCCCCTTCTGCTCTAAGCTGGGATGGCA	CCCCCGGCCCCGCCCCCCCCCC	-
M66	MAZ_HUMAN.H11MO.0.A	5	0.00298337	2.29421	0.229872	17	CCCCCGGCCAATCCCCCTTCTGCTCTAAGCTGGGATGGCA	CCCCCCCCCCCCCCCCTCCCCC	-
M66	ETV5_HUMAN.H11MO.0.C	-11	0.00304677	2.34297	0.229872	14	CCCCCGGCCAATCCCCCTTCTGCTCTAAGCTGGGATGGCA	CTCACTTCCTGCTC	-
M66	CRX_HUMAN.H11MO.0.B	-6	0.00321711	2.47396	0.229872	13	CCCCCGGCCAATCCCCCTTCTGCTCTAAGCTGGGATGGCA	CCTAATCCTCTTA	-
M66	OTX2_HUMAN.H11MO.0.A	-6	0.0032596	2.50663	0.229872	11	CCCCCGGCCAATCCCCCTTCTGCTCTAAGCTGGGATGGCA	GTTAATCCCCT	-
M66	NR1H4_HUMAN.H11MO.0.B	1	0.00337825	2.59788	0.229872	18	CCCCCGGCCAATCCCCCTTCTGCTCTAAGCTGGGATGGCA	CCTCGGGGTCATTGACCCC	-
M66	SP3_HUMAN.H11MO.0.B	-1	0.00343483	2.64138	0.229872	20	CCCCCGGCCAATCCCCCTTCTGCTCTAAGCTGGGATGGCA	CCCCGGCCCCGCCCCCCCCC	-
M66	LEF1_HUMAN.H11MO.0.A	-13	0.0036148	2.77978	0.229872	14	CCCCCGGCCAATCCCCCTTCTGCTCTAAGCTGGGATGGCA	TCCTTTGATTTGCT	+
M66	KLF16_HUMAN.H11MO.0.D	2	0.00363148	2.79261	0.229872	17	CCCCCGGCCAATCCCCCTTCTGCTCTAAGCTGGGATGGCA	CCCCCCCCCCCCCGCCCCC	-
M66	RARA_HUMAN.H11MO.2.A	3	0.00493642	3.79611	0.299975	14	CCCCCGGCCAATCCCCCTTCTGCTCTAAGCTGGGATGGCA	TGACCTCTCGGTGACCT	-
M66	RARA_HUMAN.H11MO.0.A	6	0.00596159	4.58446	0.348339	14	CCCCCGGCCAATCCCCCTTCTGCTCTAAGCTGGGATGGCA	CCTTGACCTCTTGATCCCCC	-
M66	SOX2_HUMAN.H11MO.0.A	-12	0.00643599	4.94928	0.36213	13	CCCCCGGCCAATCCCCCTTCTGCTCTAAGCTGGGATGGCA	TCCCTTTGTTCTC	+
M66	MZF1_HUMAN.H11MO.0.B	-6	0.00827063	6.36011	0.412091	13	CCCCCGGCCAATCCCCCTTCTGCTCTAAGCTGGGATGGCA	CCCAATCCCCTCC	-
M66	ZFX_HUMAN.H11MO.1.A	-1	0.00828607	6.37199	0.412091	17	CCCCCGGCCAATCCCCCTTCTGCTCTAAGCTGGGATGGCA	CCCCGGCCTCCGCCCCC	-
M66	RXRA_HUMAN.H11MO.0.A	6	0.00832771	6.40401	0.412091	14	CCCCCGGCCAATCCCCCTTCTGCTCTAAGCTGGGATGGCA	CTCTGACCTCTGCCTCCCCC	-
M66	ZBT17_HUMAN.H11MO.0.A	-4	0.00841551	6.47153	0.412091	19	CCCCCGGCCAATCCCCCTTCTGCTCTAAGCTGGGATGGCA	CTTCCCCTCCCCCACCCTC	-
M66	PURA_HUMAN.H11MO.0.D	3	0.0089079	6.85017	0.412091	14	CCCCCGGCCAATCCCCCTTCTGCTCTAAGCTGGGATGGCA	CCCTGCCCCCCCCTTCC	-
M66	ZN214_HUMAN.H11MO.0.C	-11	0.00895147	6.88368	0.412091	22	CCCCCGGCCAATCCCCCTTCTGCTCTAAGCTGGGATGGCA	TCCTTTTTGAGGCCTTTGATGA	+
M66	ZN816_HUMAN.H11MO.0.C	-2	0.00924977	7.11307	0.413299	21	CCCCCGGCCAATCCCCCTTCTGCTCTAAGCTGGGATGGCA	CCCTGCATGTCCCCCTTTTTT	-
M66	ETS2_HUMAN.H11MO.0.B	-11	0.0105756	8.13265	0.45857	13	CCCCCGGCCAATCCCCCTTCTGCTCTAAGCTGGGATGGCA	TCCTCTTCCTTCC	-
M66	SOX2_HUMAN.H11MO.1.A	-13	0.0108666	8.35645	0.45857	16	CCCCCGGCCAATCCCCCTTCTGCTCTAAGCTGGGATGGCA	TCCTTTGTTATGCAAA	+
M66	TAF1_HUMAN.H11MO.0.A	-3	0.011692	8.99117	0.480066	16	CCCCCGGCCAATCCCCCTTCTGCTCTAAGCTGGGATGGCA	CCGCCGCCGCCATCTT	-
M67	MNX1_HUMAN.H11MO.0.D	-10	0.000155031	0.119219	0.166351	19	AAAAGTTATCAGAAATTATAATCAATTCGAGGTGTAATGA	CTATTTTAATAACCCTTAA	+
M67	IRX2_HUMAN.H11MO.0.D	-9	0.000527866	0.405929	0.258225	19	AAAAGTTATCAGAAATTATAATCAATTCGAGGTGTAATGA	CCAACATGCCCACCCATGT	-
M67	ZN394_HUMAN.H11MO.0.C	-11	0.000871328	0.670051	0.258225	20	AAAAGTTATCAGAAATTATAATCAATTCGAGGTGTAATGA	AGAATGGAATAGAATGGAAT	+
M67	BRAC_HUMAN.H11MO.0.A	-20	0.00134992	1.03809	0.295955	20	AAAAGTTATCAGAAATTATAATCAATTCGAGGTGTAATGA	TTAGCAGGGAGGTGTGAAAT	+
M67	HXC10_HUMAN.H11MO.0.D	-5	0.0017776	1.36697	0.341004	19	AAAAGTTATCAGAAATTATAATCAATTCGAGGTGTAATGA	TTTTTAATTTTTTTATTAC	+
M67	GATA2_HUMAN.H11MO.0.A	-28	0.00293872	2.25987	0.467851	12	AAAAGTTATCAGAAATTATAATCAATTCGAGGTGTAATGA	CTGGGGGGTGGAGATAAGG	+
M67	PO3F3_HUMAN.H11MO.0.D	-2	0.00304854	2.34433	0.467851	17	AAAAGTTATCAGAAATTATAATCAATTCGAGGTGTAATGA	AAATTTGCATAATTTAT	-
M69	MNX1_HUMAN.H11MO.0.D	-21	0.000229141	0.17621	0.312741	19	TAGGTGCATTTCCATCTTAAAAGATTATATTACCCAAGTA	CTATTTTAATAACCCTTAA	+
M69	IRX2_HUMAN.H11MO.0.D	-1	0.000480303	0.369353	0.312741	19	TAGGTGCATTTCCATCTTAAAAGATTATATTACCCAAGTA	ACATGGGTGGGCATGTTGG	+
M71	MNX1_HUMAN.H11MO.0.D	-5	0.000106334	0.0817706	0.163541	19	GGATGCTTATGAAGCAAAGTTTAATTTTCATTCCTCATAA	CTATTTTAATAACCCTTAA	+
M71	HXC10_HUMAN.H11MO.0.D	-10	0.000406005	0.312218	0.171822	19	GGATGCTTATGAAGCAAAGTTTAATTTTCATTCCTCATAA	TTTTTAATTTTTTTATTAC	+
M71	IRX2_HUMAN.H11MO.0.D	-4	0.000516062	0.396852	0.171822	19	GGATGCTTATGAAGCAAAGTTTAATTTTCATTCCTCATAA	ACATGGGTGGGCATGTTGG	+
M72	MNX1_HUMAN.H11MO.0.D	-3	0.000164991	0.126878	0.163568	19	GATTAAAAATGTAGATAATCCCATGTATGAATTATAGTGC	TTAAGGGTTATTAAAATAG	-
M72	IRX2_HUMAN.H11MO.0.D	-10	0.00083893	0.645137	0.430091	19	GATTAAAAATGTAGATAATCCCATGTATGAATTATAGTGC	ACATGGGTGGGCATGTTGG	+
M73	MNX1_HUMAN.H11MO.0.D	-8	0.000155491	0.119573	0.130085	19	ATGATGTGTTTGTAGATCCCAAAATGAGCCAGATCTCTGA	TTAAGGGTTATTAAAATAG	-
M73	IRX2_HUMAN.H11MO.0.D	-2	0.000844527	0.649441	0.432873	19	ATGATGTGTTTGTAGATCCCAAAATGAGCCAGATCTCTGA	ACATGGGTGGGCATGTTGG	+
M73	ZN394_HUMAN.H11MO.0.C	0	0.00180863	1.39084	0.491967	20	ATGATGTGTTTGTAGATCCCAAAATGAGCCAGATCTCTGA	ATTCCATTCTATTCCATTCT	-
M73	HXC10_HUMAN.H11MO.0.D	0	0.00191964	1.4762	0.491967	19	ATGATGTGTTTGTAGATCCCAAAATGAGCCAGATCTCTGA	TTTTTAATTTTTTTATTAC	+
M74	MNX1_HUMAN.H11MO.0.D	-1	7.23963e-05	0.0556727	0.11125	19	ATTCAAGATTGATTAAAATGTGAGACCTAAGTTCAGGTAT	TTAAGGGTTATTAAAATAG	-
M74	IRX2_HUMAN.H11MO.0.D	-5	0.000391906	0.301376	0.200745	19	ATTCAAGATTGATTAAAATGTGAGACCTAAGTTCAGGTAT	ACATGGGTGGGCATGTTGG	+
M74	ZN394_HUMAN.H11MO.0.C	-4	0.00159784	1.22874	0.491074	20	ATTCAAGATTGATTAAAATGTGAGACCTAAGTTCAGGTAT	AGAATGGAATAGAATGGAAT	+
M75	MNX1_HUMAN.H11MO.0.D	-12	7.15167e-05	0.0549963	0.109898	19	TAACAGAATTTCTGCTCAGACAGTAAGATGGTTGTGCAAT	TTAAGGGTTATTAAAATAG	-
M75	IRX2_HUMAN.H11MO.0.D	-5	0.00114995	0.88431	0.442179	19	TAACAGAATTTCTGCTCAGACAGTAAGATGGTTGTGCAAT	ACATGGGTGGGCATGTTGG	+
M75	HXC10_HUMAN.H11MO.0.D	0	0.00143874	1.10639	0.442179	19	TAACAGAATTTCTGCTCAGACAGTAAGATGGTTGTGCAAT	TTTTTAATTTTTTTATTAC	+
M77	ZN667_HUMAN.H11MO.0.C	-1	0.000391557	0.301107	0.293789	19	AATAACCTCAGAATCTAACTTCGCCATGATGCCTAGCAGA	GTGGCCTTAAAAGCTCAGC	+
M77	NKX61_HUMAN.H11MO.0.B	-5	0.000503519	0.387206	0.293789	19	AATAACCTCAGAATCTAACTTCGCCATGATGCCTAGCAGA	CATTAAATTCCCATTAATC	-
M77	HME2_HUMAN.H11MO.0.D	-12	0.000633212	0.48694	0.293789	11	AATAACCTCAGAATCTAACTTCGCCATGATGCCTAGCAGA	CCCTAATTACC	-
M77	RXRA_HUMAN.H11MO.0.A	-12	0.000767243	0.59001	0.293789	20	AATAACCTCAGAATCTAACTTCGCCATGATGCCTAGCAGA	CTCTGACCTCTGCCTCCCCC	-
M77	ZN563_HUMAN.H11MO.0.C	-11	0.00110907	0.852878	0.339744	21	AATAACCTCAGAATCTAACTTCGCCATGATGCCTAGCAGA	GGGATCCTCACTGGCAGCTGC	+
M77	BRAC_HUMAN.H11MO.0.A	-12	0.00165111	1.26971	0.42149	20	AATAACCTCAGAATCTAACTTCGCCATGATGCCTAGCAGA	ATTTCACACCTCCCTGCTAA	-
M77	ZN214_HUMAN.H11MO.0.C	-13	0.00202778	1.55936	0.427609	22	AATAACCTCAGAATCTAACTTCGCCATGATGCCTAGCAGA	TCCTTTTTGAGGCCTTTGATGA	+
M77	BARH2_HUMAN.H11MO.0.D	-13	0.00249876	1.92155	0.427609	18	AATAACCTCAGAATCTAACTTCGCCATGATGCCTAGCAGA	GCTAATTGGTCCTAATTG	+
M77	GSX1_HUMAN.H11MO.0.D	-6	0.00282872	2.17529	0.427609	15	AATAACCTCAGAATCTAACTTCGCCATGATGCCTAGCAGA	ATTAAAAACTAATTA	-
M77	TLX1_HUMAN.H11MO.0.D	-20	0.00296511	2.28017	0.427609	17	AATAACCTCAGAATCTAACTTCGCCATGATGCCTAGCAGA	CTGGCAAGTTGCCAAGG	+
M77	IRX2_HUMAN.H11MO.0.D	-4	0.00307099	2.36159	0.427609	19	AATAACCTCAGAATCTAACTTCGCCATGATGCCTAGCAGA	CCAACATGCCCACCCATGT	-
M77	MNX1_HUMAN.H11MO.0.D	-11	0.0035593	2.7371	0.447191	19	AATAACCTCAGAATCTAACTTCGCCATGATGCCTAGCAGA	CTATTTTAATAACCCTTAA	+
M77	PAX8_HUMAN.H11MO.0.D	-14	0.00379555	2.91878	0.447191	14	AATAACCTCAGAATCTAACTTCGCCATGATGCCTAGCAGA	GTCACTGAAGCGGG	+
M80	IRX2_HUMAN.H11MO.0.D	-18	8.36161e-05	0.0643007	0.128575	19	GACGCTTCAGAGCTGTGGCCACCCTTCCGCCCCACGGGTG	CCAACATGCCCACCCATGT	-
M80	RXRA_HUMAN.H11MO.0.A	-11	0.000899672	0.691848	0.461138	20	GACGCTTCAGAGCTGTGGCCACCCTTCCGCCCCACGGGTG	GGGGGAGGCAGAGGTCAGAG	+
M81	MNX1_HUMAN.H11MO.0.D	-10	4.9993e-05	0.0384446	0.0703903	19	GAAGCCAGGCCTTGACAACACAGCTTTCTGCGTCCTTGGG	CTATTTTAATAACCCTTAA	+
M81	MAFA_HUMAN.H11MO.0.D	-8	9.21558e-05	0.0708678	0.0703903	21	GAAGCCAGGCCTTGACAACACAGCTTTCTGCGTCCTTGGG	GTGCTGACCCCGCAGCCTTCG	+
M81	BRAC_HUMAN.H11MO.0.A	-9	0.000354451	0.272572	0.135368	20	GAAGCCAGGCCTTGACAACACAGCTTTCTGCGTCCTTGGG	ATTTCACACCTCCCTGCTAA	-
M81	RXRA_HUMAN.H11MO.0.A	-9	0.000354451	0.272572	0.135368	20	GAAGCCAGGCCTTGACAACACAGCTTTCTGCGTCCTTGGG	CTCTGACCTCTGCCTCCCCC	-
M81	NR1D1_HUMAN.H11MO.0.B	-7	0.000765473	0.588649	0.233873	19	GAAGCCAGGCCTTGACAACACAGCTTTCTGCGTCCTTGGG	CCTTCTGACCCACTTCCCT	-
M81	IRX2_HUMAN.H11MO.0.D	-19	0.0010466	0.804832	0.26647	19	GAAGCCAGGCCTTGACAACACAGCTTTCTGCGTCCTTGGG	CCAACATGCCCACCCATGT	-
M81	TLX1_HUMAN.H11MO.0.D	-9	0.00126448	0.972389	0.275954	17	GAAGCCAGGCCTTGACAACACAGCTTTCTGCGTCCTTGGG	CCTTGGCAACTTGCCAG	-
M81	MAF_HUMAN.H11MO.0.A	-4	0.00192212	1.47811	0.345464	19	GAAGCCAGGCCTTGACAACACAGCTTTCTGCGTCCTTGGG	GAATCTGCTGACTCAGCAA	+
M81	ZN563_HUMAN.H11MO.0.C	-17	0.00226142	1.73903	0.345464	21	GAAGCCAGGCCTTGACAACACAGCTTTCTGCGTCCTTGGG	GGGATCCTCACTGGCAGCTGC	+
M81	RARG_HUMAN.H11MO.0.B	-21	0.00303683	2.33532	0.352623	18	GAAGCCAGGCCTTGACAACACAGCTTTCTGCGTCCTTGGG	AGGTCAGAGTGACCTGGG	+
M81	HME2_HUMAN.H11MO.0.D	-9	0.00323161	2.48511	0.352623	11	GAAGCCAGGCCTTGACAACACAGCTTTCTGCGTCCTTGGG	CCCTAATTACC	-
M81	ZN394_HUMAN.H11MO.0.C	-9	0.00470546	3.6185	0.407073	20	GAAGCCAGGCCTTGACAACACAGCTTTCTGCGTCCTTGGG	ATTCCATTCTATTCCATTCT	-
M81	SMAD3_HUMAN.H11MO.0.B	-25	0.00470549	3.61852	0.407073	12	GAAGCCAGGCCTTGACAACACAGCTTTCTGCGTCCTTGGG	CTCTGTCACCTG	+
M81	COT2_HUMAN.H11MO.1.A	-9	0.0047965	3.68851	0.407073	17	GAAGCCAGGCCTTGACAACACAGCTTTCTGCGTCCTTGGG	CCCTGACCTTTGACCCC	-
M83	HXC10_HUMAN.H11MO.0.D	-4	0.000149249	0.114772	0.229544	19	CAGAATTAAATTTGTTTTCCTGCCTCAACATAAACTAATT	TTTTTAATTTTTTTATTAC	+
M83	IRX2_HUMAN.H11MO.0.D	-7	0.000324656	0.249661	0.249661	19	CAGAATTAAATTTGTTTTCCTGCCTCAACATAAACTAATT	ACATGGGTGGGCATGTTGG	+
M83	MNX1_HUMAN.H11MO.0.D	-6	0.000803257	0.617705	0.3092	19	CAGAATTAAATTTGTTTTCCTGCCTCAACATAAACTAATT	CTATTTTAATAACCCTTAA	+
M83	ZN394_HUMAN.H11MO.0.C	-4	0.00080416	0.618399	0.3092	20	CAGAATTAAATTTGTTTTCCTGCCTCAACATAAACTAATT	ATTCCATTCTATTCCATTCT	-
M84	IRX2_HUMAN.H11MO.0.D	-17	8.37165e-05	0.064378	0.128225	19	TGGACTTATACCTAAGCACACTGGGACCTAATAGGGATTT	CCAACATGCCCACCCATGT	-
M84	NR1D1_HUMAN.H11MO.0.B	-10	0.000879751	0.676529	0.403831	19	TGGACTTATACCTAAGCACACTGGGACCTAATAGGGATTT	CCTTCTGACCCACTTCCCT	-
M84	RARG_HUMAN.H11MO.0.B	-11	0.00107892	0.829692	0.403831	18	TGGACTTATACCTAAGCACACTGGGACCTAATAGGGATTT	CCCAGGTCACTCTGACCT	-
M84	RXRA_HUMAN.H11MO.0.A	-9	0.00137035	1.0538	0.403831	20	TGGACTTATACCTAAGCACACTGGGACCTAATAGGGATTT	CTCTGACCTCTGCCTCCCCC	-
M84	MNX1_HUMAN.H11MO.0.D	-5	0.0013779	1.0596	0.403831	19	TGGACTTATACCTAAGCACACTGGGACCTAATAGGGATTT	TTAAGGGTTATTAAAATAG	-
M84	SPIC_HUMAN.H11MO.0.D	-10	0.00174548	1.34227	0.403831	13	TGGACTTATACCTAAGCACACTGGGACCTAATAGGGATTT	CCTCCCCTTCCTC	-
M84	ZN350_HUMAN.H11MO.0.C	-21	0.00229794	1.76712	0.421361	18	TGGACTTATACCTAAGCACACTGGGACCTAATAGGGATTT	TAGGTCATAAAAGGACTG	-
M84	ZN214_HUMAN.H11MO.0.C	-15	0.00252083	1.93852	0.421361	22	TGGACTTATACCTAAGCACACTGGGACCTAATAGGGATTT	TCATCAAAGGCCTCAAAAAGGA	-
M84	TLX1_HUMAN.H11MO.0.D	-20	0.00284166	2.18524	0.421361	17	TGGACTTATACCTAAGCACACTGGGACCTAATAGGGATTT	CTGGCAAGTTGCCAAGG	+
M84	PROX1_HUMAN.H11MO.0.D	-16	0.00330121	2.53863	0.421361	17	TGGACTTATACCTAAGCACACTGGGACCTAATAGGGATTT	CCCAACCCGCCTTACCC	-
M84	BRAC_HUMAN.H11MO.0.A	-18	0.00413244	3.17785	0.486884	20	TGGACTTATACCTAAGCACACTGGGACCTAATAGGGATTT	ATTTCACACCTCCCTGCTAA	-
M84	HME2_HUMAN.H11MO.0.D	-9	0.00454977	3.49877	0.497764	11	TGGACTTATACCTAAGCACACTGGGACCTAATAGGGATTT	CCCTAATTACC	-
M85	MNX1_HUMAN.H11MO.0.D	-20	0.000173295	0.133263	0.133263	19	TTTTGCATGTAAGAGCTAGGGAATTTAGAACAGCTTTACT	CTATTTTAATAACCCTTAA	+
M85	IRX2_HUMAN.H11MO.0.D	-19	0.000462155	0.355397	0.236931	19	TTTTGCATGTAAGAGCTAGGGAATTTAGAACAGCTTTACT	ACATGGGTGGGCATGTTGG	+
M86	MNX1_HUMAN.H11MO.0.D	0	8.96972e-05	0.0689772	0.0974129	19	CAAGTTTGTTGACTAGCCATACTTGCAACTCCGAAATTTA	CTATTTTAATAACCCTTAA	+
M86	IRX2_HUMAN.H11MO.0.D	-17	0.00113499	0.872806	0.404358	19	CAAGTTTGTTGACTAGCCATACTTGCAACTCCGAAATTTA	CCAACATGCCCACCCATGT	-
M86	GATA1_HUMAN.H11MO.0.A	-28	0.00132	1.01508	0.404358	12	CAAGTTTGTTGACTAGCCATACTTGCAACTCCGAAATTTA	CTGGCGGGGACAGATAAGA	+
M86	ZN394_HUMAN.H11MO.0.C	-9	0.00192731	1.4821	0.421712	20	CAAGTTTGTTGACTAGCCATACTTGCAACTCCGAAATTTA	AGAATGGAATAGAATGGAAT	+
M86	BRAC_HUMAN.H11MO.0.A	-20	0.00192731	1.4821	0.421712	20	CAAGTTTGTTGACTAGCCATACTTGCAACTCCGAAATTTA	ATTTCACACCTCCCTGCTAA	-
M86	HXC10_HUMAN.H11MO.0.D	-7	0.00221384	1.70245	0.423857	19	CAAGTTTGTTGACTAGCCATACTTGCAACTCCGAAATTTA	TTTTTAATTTTTTTATTAC	+
M86	GATA2_HUMAN.H11MO.0.A	-28	0.00295165	2.26982	0.452092	12	CAAGTTTGTTGACTAGCCATACTTGCAACTCCGAAATTTA	CTGGGGGGTGGAGATAAGG	+
M87	IRX2_HUMAN.H11MO.0.D	-14	0.000259054	0.199212	0.200299	19	AAAATTCAAGATAAATTTCTAGATATATCCTGTTATTGCA	CCAACATGCCCACCCATGT	-
M87	MNX1_HUMAN.H11MO.0.D	-14	0.000281628	0.216572	0.200299	19	AAAATTCAAGATAAATTTCTAGATATATCCTGTTATTGCA	CTATTTTAATAACCCTTAA	+
M88	MNX1_HUMAN.H11MO.0.D	-11	6.98144e-05	0.0536873	0.0699327	19	AGGGGAGATTTCTAAGTATAACAGTCTGAGAACATGAGTT	CTATTTTAATAACCCTTAA	+
M88	IRX2_HUMAN.H11MO.0.D	-20	0.00021554	0.16575	0.110261	19	AGGGGAGATTTCTAAGTATAACAGTCTGAGAACATGAGTT	CCAACATGCCCACCCATGT	-
M88	HXC10_HUMAN.H11MO.0.D	-3	0.00106874	0.82186	0.328033	19	AGGGGAGATTTCTAAGTATAACAGTCTGAGAACATGAGTT	TTTTTAATTTTTTTATTAC	+
M88	ZN394_HUMAN.H11MO.0.C	-4	0.0019563	1.5044	0.428898	20	AGGGGAGATTTCTAAGTATAACAGTCTGAGAACATGAGTT	AGAATGGAATAGAATGGAAT	+
M88	HME2_HUMAN.H11MO.0.D	-23	0.00265159	2.03907	0.452147	11	AGGGGAGATTTCTAAGTATAACAGTCTGAGAACATGAGTT	CCCTAATTACC	-
M88	DLX6_HUMAN.H11MO.0.D	-30	0.00323894	2.49074	0.497071	10	AGGGGAGATTTCTAAGTATAACAGTCTGAGAACATGAGTT	AAATTAAGGTAATTA	+
M90	CPEB1_HUMAN.H11MO.0.D	-25	0.000290704	0.223551	0.277044	15	CAGGTATACATTGACAAAACAGAACTAAAAAAATTATAAA	AAAAAAAAAAATAAAAA	-
M90	ALX4_HUMAN.H11MO.0.D	-24	0.000475878	0.36595	0.277044	12	CAGGTATACATTGACAAAACAGAACTAAAAAAATTATAAA	TTAATTAAATTA	+
M90	DRGX_HUMAN.H11MO.0.D	-25	0.000885124	0.68066	0.277044	11	CAGGTATACATTGACAAAACAGAACTAAAAAAATTATAAA	TAATTAAATTA	-
M90	HBP1_HUMAN.H11MO.0.D	-5	0.00113115	0.869854	0.277044	9	CAGGTATACATTGACAAAACAGAACTAAAAAAATTATAAA	ATTCATTGA	+
M90	UNC4_HUMAN.H11MO.0.D	-25	0.001198	0.92126	0.277044	11	CAGGTATACATTGACAAAACAGAACTAAAAAAATTATAAA	TAATTAAATTA	-
M90	PHX2A_HUMAN.H11MO.0.D	-25	0.00143281	1.10183	0.277044	11	CAGGTATACATTGACAAAACAGAACTAAAAAAATTATAAA	TAATTTAATTA	+
M90	FOXL1_HUMAN.H11MO.0.D	-16	0.00214315	1.64808	0.297633	19	CAGGTATACATTGACAAAACAGAACTAAAAAAATTATAAA	AAAAGTAAACAAACAAACA	-
M90	DLX2_HUMAN.H11MO.0.D	-29	0.00248108	1.90795	0.31585	8	CAGGTATACATTGACAAAACAGAACTAAAAAAATTATAAA	ATAATTAT	-
M90	PHX2B_HUMAN.H11MO.0.D	-25	0.00322101	2.47696	0.325347	11	CAGGTATACATTGACAAAACAGAACTAAAAAAATTATAAA	TAATTTAATTA	+
M90	HXC6_HUMAN.H11MO.0.D	-22	0.00326062	2.50742	0.325347	15	CAGGTATACATTGACAAAACAGAACTAAAAAAATTATAAA	AAAGTAATAAATCAT	-
M90	FOXG1_HUMAN.H11MO.0.D	-16	0.00330845	2.5442	0.325347	17	CAGGTATACATTGACAAAACAGAACTAAAAAAATTATAAA	AAAAAAATATAAACAAT	-
M90	ALX3_HUMAN.H11MO.0.D	-25	0.00340758	2.62043	0.325347	11	CAGGTATACATTGACAAAACAGAACTAAAAAAATTATAAA	TAATTTAATTA	-
M90	ARX_HUMAN.H11MO.0.D	-24	0.00419937	3.22932	0.356396	13	CAGGTATACATTGACAAAACAGAACTAAAAAAATTATAAA	CTAATTAAATTAA	-
M91	MNX1_HUMAN.H11MO.0.D	-11	0.000144126	0.110833	0.113318	19	TTTATGACAACATTTCACAATTTCGAATTGACCACATTGT	CTATTTTAATAACCCTTAA	+
M91	IRX2_HUMAN.H11MO.0.D	-14	0.000221371	0.170234	0.113318	19	TTTATGACAACATTTCACAATTTCGAATTGACCACATTGT	CCAACATGCCCACCCATGT	-
M91	ZN394_HUMAN.H11MO.0.C	-23	0.000561562	0.431841	0.215595	17	TTTATGACAACATTTCACAATTTCGAATTGACCACATTGT	AGAATGGAATAGAATGGAAT	+
M91	HXC10_HUMAN.H11MO.0.D	-8	0.0014075	1.08237	0.360246	19	TTTATGACAACATTTCACAATTTCGAATTGACCACATTGT	GTAATAAAAAAATTAAAAA	-
M92	MNX1_HUMAN.H11MO.0.D	-15	9.35674e-05	0.0719533	0.0857603	19	CTTTAACTAGGTCTGATATAAATTGTTCTATGTAGTACAA	CTATTTTAATAACCCTTAA	+
M92	HXC10_HUMAN.H11MO.0.D	-15	0.000203598	0.156567	0.104357	19	CTTTAACTAGGTCTGATATAAATTGTTCTATGTAGTACAA	TTTTTAATTTTTTTATTAC	+
M92	IRX2_HUMAN.H11MO.0.D	-15	0.000395094	0.303827	0.151883	19	CTTTAACTAGGTCTGATATAAATTGTTCTATGTAGTACAA	ACATGGGTGGGCATGTTGG	+
M93	MNX1_HUMAN.H11MO.0.D	-5	0.000320109	0.246164	0.241623	19	AGACAAGATGTTTTGAATTTAGAACAGAAAGGCACTATGG	CTATTTTAATAACCCTTAA	+
M93	ZN394_HUMAN.H11MO.0.C	-15	0.000471401	0.362508	0.241623	20	AGACAAGATGTTTTGAATTTAGAACAGAAAGGCACTATGG	AGAATGGAATAGAATGGAAT	+
M93	IRX2_HUMAN.H11MO.0.D	-2	0.000704278	0.54159	0.27074	19	AGACAAGATGTTTTGAATTTAGAACAGAAAGGCACTATGG	CCAACATGCCCACCCATGT	-
M94	RXRA_HUMAN.H11MO.0.A	-1	2.16611e-06	0.00166574	0.00330824	20	GAGGGTAGGAAGAAGACAATGGCTTGACTGTGGTTTGTGG	GGGGGAGGCAGAGGTCAGAG	+
M94	RARA_HUMAN.H11MO.2.A	-1	6.48539e-05	0.0498726	0.0495248	17	GAGGGTAGGAAGAAGACAATGGCTTGACTGTGGTTTGTGG	AGGTCACCGAGAGGTCA	+
M94	IRX2_HUMAN.H11MO.0.D	-7	0.000115321	0.0886821	0.0587091	19	GAGGGTAGGAAGAAGACAATGGCTTGACTGTGGTTTGTGG	CCAACATGCCCACCCATGT	-
M94	RARG_HUMAN.H11MO.2.D	1	0.00035108	0.26998	0.134049	19	GAGGGTAGGAAGAAGACAATGGCTTGACTGTGGTTTGTGG	GGGGGTCACCCAGAGGTCAC	+
M94	ZN394_HUMAN.H11MO.0.C	-5	0.000666172	0.512286	0.203485	20	GAGGGTAGGAAGAAGACAATGGCTTGACTGTGGTTTGTGG	AGAATGGAATAGAATGGAAT	+
M94	SOX10_HUMAN.H11MO.0.B	-14	0.000821651	0.63185	0.209147	16	GAGGGTAGGAAGAAGACAATGGCTTGACTGTGGTTTGTGG	AACAATGCCTCCTTTG	-
M94	LEF1_HUMAN.H11MO.0.A	-9	0.00116443	0.89545	0.213592	14	GAGGGTAGGAAGAAGACAATGGCTTGACTGTGGTTTGTGG	AGCAAATCAAAGGA	-
M94	MNX1_HUMAN.H11MO.0.D	-3	0.00139852	1.07546	0.213592	19	GAGGGTAGGAAGAAGACAATGGCTTGACTGTGGTTTGTGG	TTAAGGGTTATTAAAATAG	-
M94	SOX18_HUMAN.H11MO.0.D	-7	0.00139852	1.07546	0.213592	19	GAGGGTAGGAAGAAGACAATGGCTTGACTGTGGTTTGTGG	GGAAAAGAACAATGGGTTC	-
M94	ETS2_HUMAN.H11MO.0.B	0	0.00173857	1.33696	0.241389	13	GAGGGTAGGAAGAAGACAATGGCTTGACTGTGGTTTGTGG	GGAAGGAAGAGGA	+
M94	RUNX2_HUMAN.H11MO.0.A	-24	0.0022047	1.69541	0.280598	14	GAGGGTAGGAAGAAGACAATGGCTTGACTGTGGTTTGTGG	TGTCTGTGGTTTGT	+
M94	THA_HUMAN.H11MO.0.C	-2	0.00284057	2.1844	0.333717	17	GAGGGTAGGAAGAAGACAATGGCTTGACTGTGGTTTGTGG	GGGTCACTTCAGGTCAG	+
M94	HXC10_HUMAN.H11MO.0.D	-4	0.00371049	2.85336	0.378657	19	GAGGGTAGGAAGAAGACAATGGCTTGACTGTGGTTTGTGG	GTAATAAAAAAATTAAAAA	-
M94	SOX2_HUMAN.H11MO.1.A	-7	0.00371895	2.85987	0.378657	16	GAGGGTAGGAAGAAGACAATGGCTTGACTGTGGTTTGTGG	TTTGCATAACAAAGGA	-
M94	ZN263_HUMAN.H11MO.0.A	5	0.00426612	3.28065	0.407221	15	GAGGGTAGGAAGAAGACAATGGCTTGACTGTGGTTTGTGG	GGGAGGAGGGAGAGGAGGAG	+
M94	ZN713_HUMAN.H11MO.0.D	1	0.00531379	4.08631	0.477389	18	GAGGGTAGGAAGAAGACAATGGCTTGACTGTGGTTTGTGG	ATAGAAAAAAGACATGAAA	+
M95	ZN394_HUMAN.H11MO.0.C	-18	9.25826e-06	0.0071196	0.0142392	20	AATCGGGTTTTAGTACTACAGTGGGAATACGGAGAAAGTA	AGAATGGAATAGAATGGAAT	+
M95	MNX1_HUMAN.H11MO.0.D	-9	0.000106298	0.081743	0.081743	19	AATCGGGTTTTAGTACTACAGTGGGAATACGGAGAAAGTA	TTAAGGGTTATTAAAATAG	-
M95	BRAC_HUMAN.H11MO.0.A	-9	0.000282123	0.216952	0.144635	20	AATCGGGTTTTAGTACTACAGTGGGAATACGGAGAAAGTA	TTAGCAGGGAGGTGTGAAAT	+
M95	IRX2_HUMAN.H11MO.0.D	-19	0.000683394	0.52553	0.262765	19	AATCGGGTTTTAGTACTACAGTGGGAATACGGAGAAAGTA	ACATGGGTGGGCATGTTGG	+
M96	MNX1_HUMAN.H11MO.0.D	-4	0.000499177	0.383867	0.384206	19	AGCTGAACAAGACAATACAATATAACTACAACACAGAGTA	TTAAGGGTTATTAAAATAG	-
M96	ZN394_HUMAN.H11MO.0.C	-6	0.000499618	0.384206	0.384206	20	AGCTGAACAAGACAATACAATATAACTACAACACAGAGTA	AGAATGGAATAGAATGGAAT	+
M97	IRX2_HUMAN.H11MO.0.D	-3	0.000134447	0.10339	0.0817211	19	GACATCTGGATAATCAAGTTTAGAACCATTAATAAACACT	ACATGGGTGGGCATGTTGG	+
M97	MNX1_HUMAN.H11MO.0.D	-1	0.000134447	0.10339	0.0817211	19	GACATCTGGATAATCAAGTTTAGAACCATTAATAAACACT	CTATTTTAATAACCCTTAA	+
M98	MNX1_HUMAN.H11MO.0.D	-4	0.000206902	0.159108	0.317527	19	AACATGAGATTTCTCAAGGAAGGCCCTAATGTTATGCATA	TTAAGGGTTATTAAAATAG	-
M98	IRX2_HUMAN.H11MO.0.D	-13	0.000542409	0.417112	0.396017	19	AACATGAGATTTCTCAAGGAAGGCCCTAATGTTATGCATA	ACATGGGTGGGCATGTTGG	+
M98	TLX1_HUMAN.H11MO.0.D	-14	0.00102406	0.787503	0.396017	17	AACATGAGATTTCTCAAGGAAGGCCCTAATGTTATGCATA	CTGGCAAGTTGCCAAGG	+
M98	GATA1_HUMAN.H11MO.0.A	-28	0.00156182	1.20104	0.396017	12	AACATGAGATTTCTCAAGGAAGGCCCTAATGTTATGCATA	CTGGCGGGGACAGATAAGA	+
M98	HXC10_HUMAN.H11MO.0.D	-10	0.00180632	1.38906	0.396017	19	AACATGAGATTTCTCAAGGAAGGCCCTAATGTTATGCATA	GTAATAAAAAAATTAAAAA	-
M98	GATA2_HUMAN.H11MO.0.A	-28	0.00258286	1.98622	0.440428	12	AACATGAGATTTCTCAAGGAAGGCCCTAATGTTATGCATA	CTGGGGGGTGGAGATAAGG	+
M98	ZN394_HUMAN.H11MO.0.C	-15	0.00317697	2.44309	0.487562	20	AACATGAGATTTCTCAAGGAAGGCCCTAATGTTATGCATA	AGAATGGAATAGAATGGAAT	+
M99	MNX1_HUMAN.H11MO.0.D	-1	0.000327488	0.251838	0.386158	19	TATTATAGGCGTTCAACTCTCAGAACTGCGATTCTACAGG	TTAAGGGTTATTAAAATAG	-
M99	IRX2_HUMAN.H11MO.0.D	-1	0.000683766	0.525816	0.386158	19	TATTATAGGCGTTCAACTCTCAGAACTGCGATTCTACAGG	CCAACATGCCCACCCATGT	-
M99	ZN394_HUMAN.H11MO.0.C	-7	0.000755361	0.580873	0.386158	20	TATTATAGGCGTTCAACTCTCAGAACTGCGATTCTACAGG	AGAATGGAATAGAATGGAAT	+
M99	RXRA_HUMAN.H11MO.0.A	-5	0.00172477	1.32635	0.496937	20	TATTATAGGCGTTCAACTCTCAGAACTGCGATTCTACAGG	GGGGGAGGCAGAGGTCAGAG	+
M99	ZN563_HUMAN.H11MO.0.C	-12	0.00194411	1.49502	0.496937	21	TATTATAGGCGTTCAACTCTCAGAACTGCGATTCTACAGG	GCAGCTGCCAGTGAGGATCCC	-
M100	IRX2_HUMAN.H11MO.0.D	-5	1.628e-05	0.0125194	0.024641	19	GAGCTAGATGCGGGGGCATGTCCGAAGGTCACCGAGCATA	ACATGGGTGGGCATGTTGG	+
M100	KLF6_HUMAN.H11MO.0.A	-9	7.75323e-05	0.0596223	0.0586752	19	GAGCTAGATGCGGGGGCATGTCCGAAGGTCACCGAGCATA	GGAAGGGCGGGGCCGGGGG	+
M100	RARG_HUMAN.H11MO.2.D	-12	0.000141536	0.108841	0.0631336	20	GAGCTAGATGCGGGGGCATGTCCGAAGGTCACCGAGCATA	GGGGGTCACCCAGAGGTCAC	+
M100	SP4_HUMAN.H11MO.0.A	-6	0.000166847	0.128305	0.0631336	20	GAGCTAGATGCGGGGGCATGTCCGAAGGTCACCGAGCATA	GGGAAGGGGGCGGGGCCGGG	+
M100	PATZ1_HUMAN.H11MO.0.C	-6	0.000244543	0.188053	0.0640636	22	GAGCTAGATGCGGGGGCATGTCCGAAGGTCACCGAGCATA	GGGGAGGGGGCGGGGGGGGAGG	+
M100	TLX1_HUMAN.H11MO.0.D	-11	0.000253957	0.195293	0.0640636	17	GAGCTAGATGCGGGGGCATGTCCGAAGGTCACCGAGCATA	CTGGCAAGTTGCCAAGG	+
M100	RXRA_HUMAN.H11MO.0.A	-14	0.000371754	0.285879	0.080382	20	GAGCTAGATGCGGGGGCATGTCCGAAGGTCACCGAGCATA	GGGGGAGGCAGAGGTCAGAG	+
M100	FOXD3_HUMAN.H11MO.0.D	-20	0.000481644	0.370384	0.0902572	15	GAGCTAGATGCGGGGGCATGTCCGAAGGTCACCGAGCATA	TGCTAAGTAAACAAA	-
M100	ZN563_HUMAN.H11MO.0.C	1	0.000596321	0.458571	0.0902572	20	GAGCTAGATGCGGGGGCATGTCCGAAGGTCACCGAGCATA	GCAGCTGCCAGTGAGGATCCC	-
M100	VEZF1_HUMAN.H11MO.0.C	-5	0.000845074	0.649862	0.105199	22	GAGCTAGATGCGGGGGCATGTCCGAAGGTCACCGAGCATA	GGGGAGGGGGGAGGGGGAGGGG	+
M100	NR1H3_HUMAN.H11MO.0.B	-9	0.00084974	0.65345	0.105199	19	GAGCTAGATGCGGGGGCATGTCCGAAGGTCACCGAGCATA	CAGAGGTCACTGCAGGTCA	+
M100	MNX1_HUMAN.H11MO.0.D	-9	0.000917688	0.705702	0.105199	19	GAGCTAGATGCGGGGGCATGTCCGAAGGTCACCGAGCATA	TTAAGGGTTATTAAAATAG	-
M100	SP3_HUMAN.H11MO.0.B	-7	0.00100017	0.769134	0.105199	20	GAGCTAGATGCGGGGGCATGTCCGAAGGTCACCGAGCATA	GGGGGGGGGCGGGGCCGGGG	+
M100	ZN341_HUMAN.H11MO.0.C	0	0.00104256	0.801727	0.105199	22	GAGCTAGATGCGGGGGCATGTCCGAAGGTCACCGAGCATA	GGGGGGGGGGGGAGGGAAGAGC	+
M100	SP2_HUMAN.H11MO.0.A	-6	0.00119751	0.920886	0.113282	22	GAGCTAGATGCGGGGGCATGTCCGAAGGTCACCGAGCATA	GGGGGGGGGGCGGGGCCGGGGG	+
M100	NR1D1_HUMAN.H11MO.0.B	-17	0.00134093	1.03117	0.115717	19	GAGCTAGATGCGGGGGCATGTCCGAAGGTCACCGAGCATA	AGGGAAGTGGGTCAGAAGG	+
M100	ZFX_HUMAN.H11MO.1.A	-10	0.00161419	1.24131	0.128589	17	GAGCTAGATGCGGGGGCATGTCCGAAGGTCACCGAGCATA	GGGGGCGGAGGCCGGGG	+
M100	THA_HUMAN.H11MO.0.C	-12	0.00174715	1.34356	0.128882	17	GAGCTAGATGCGGGGGCATGTCCGAAGGTCACCGAGCATA	GGGTCACTTCAGGTCAG	+
M100	RARA_HUMAN.H11MO.0.A	-14	0.00178817	1.37511	0.128882	20	GAGCTAGATGCGGGGGCATGTCCGAAGGTCACCGAGCATA	GGGGGATCAAGAGGTCAAGG	+
M100	PROX1_HUMAN.H11MO.0.D	-8	0.00189027	1.45362	0.130048	17	GAGCTAGATGCGGGGGCATGTCCGAAGGTCACCGAGCATA	GGGTAAGGCGGGTTGGG	+
M100	ZN394_HUMAN.H11MO.0.C	-9	0.00292298	2.24777	0.181983	20	GAGCTAGATGCGGGGGCATGTCCGAAGGTCACCGAGCATA	AGAATGGAATAGAATGGAAT	+
M100	EGR1_HUMAN.H11MO.0.A	-11	0.00300587	2.31151	0.181983	17	GAGCTAGATGCGGGGGCATGTCCGAAGGTCACCGAGCATA	GAGGGCGTGGGCGGGGG	+
M100	SPIC_HUMAN.H11MO.0.D	-11	0.00321885	2.47529	0.187382	13	GAGCTAGATGCGGGGGCATGTCCGAAGGTCACCGAGCATA	GAGGAAGGGGAGG	+
M100	Z324A_HUMAN.H11MO.0.C	-4	0.00348141	2.6772	0.188338	23	GAGCTAGATGCGGGGGCATGTCCGAAGGTCACCGAGCATA	TGGCAGCAAAGGATGGTTTGATA	-
M100	ZN214_HUMAN.H11MO.0.C	-4	0.00348413	2.67929	0.188338	22	GAGCTAGATGCGGGGGCATGTCCGAAGGTCACCGAGCATA	TCCTTTTTGAGGCCTTTGATGA	+
M100	BRAC_HUMAN.H11MO.0.A	-8	0.00384364	2.95576	0.200607	20	GAGCTAGATGCGGGGGCATGTCCGAAGGTCACCGAGCATA	TTAGCAGGGAGGTGTGAAAT	+
M100	MAZ_HUMAN.H11MO.0.A	-5	0.0042231	3.24756	0.213065	22	GAGCTAGATGCGGGGGCATGTCCGAAGGTCACCGAGCATA	GGGGGAGGGGGGGGGGGGGGGG	+
M100	ZBT17_HUMAN.H11MO.0.A	-11	0.00456111	3.50749	0.220852	19	GAGCTAGATGCGGGGGCATGTCCGAAGGTCACCGAGCATA	GAGGGTGGGGGAGGGGAAG	+
M100	EGR2_HUMAN.H11MO.0.A	-9	0.00466927	3.59067	0.220852	18	GAGCTAGATGCGGGGGCATGTCCGAAGGTCACCGAGCATA	GGGGGGGTGTGGGAGGGG	+
M100	PURA_HUMAN.H11MO.0.D	-4	0.00630655	4.84974	0.289254	17	GAGCTAGATGCGGGGGCATGTCCGAAGGTCACCGAGCATA	GGAAGGGGGGGGCAGGG	+
M100	COT2_HUMAN.H11MO.1.A	-17	0.00677693	5.21146	0.294523	17	GAGCTAGATGCGGGGGCATGTCCGAAGGTCACCGAGCATA	GGGGTCAAAGGTCAGGG	+
M100	TAF1_HUMAN.H11MO.0.A	0	0.00681059	5.23735	0.294523	16	GAGCTAGATGCGGGGGCATGTCCGAAGGTCACCGAGCATA	AAGATGGCGGCGGCGG	+
M100	EGR2_HUMAN.H11MO.1.A	-6	0.00982484	7.5553	0.401992	16	GAGCTAGATGCGGGGGCATGTCCGAAGGTCACCGAGCATA	GGGGCGTGGGCGGGGG	+
M100	PAX8_HUMAN.H11MO.0.D	0	0.0103464	7.95638	0.401992	14	GAGCTAGATGCGGGGGCATGTCCGAAGGTCACCGAGCATA	GTCACTGAAGCGGG	+
M100	ZN589_HUMAN.H11MO.0.D	-21	0.0105585	8.11951	0.401992	16	GAGCTAGATGCGGGGGCATGTCCGAAGGTCACCGAGCATA	CCCACGGTTACTGCCG	+
M100	TBX21_HUMAN.H11MO.0.A	-13	0.0106654	8.20169	0.401992	13	GAGCTAGATGCGGGGGCATGTCCGAAGGTCACCGAGCATA	GTGGAGGTGTGAA	+
M100	ZN667_HUMAN.H11MO.0.C	-21	0.0108893	8.37387	0.401992	19	GAGCTAGATGCGGGGGCATGTCCGAAGGTCACCGAGCATA	GTGGCCTTAAAAGCTCAGC	+
M100	COT1_HUMAN.H11MO.0.C	-4	0.0118818	9.13713	0.428189	17	GAGCTAGATGCGGGGGCATGTCCGAAGGTCACCGAGCATA	GGGGTCAGAGGTCAGGG	+
M100	THAP1_HUMAN.H11MO.0.C	-14	0.0127231	9.78404	0.437664	22	GAGCTAGATGCGGGGGCATGTCCGAAGGTCACCGAGCATA	GCCCGCAGCCAAGATGGCGGCG	-
M100	KLF3_HUMAN.H11MO.0.B	-7	0.0132055	10.1551	0.444166	19	GAGCTAGATGCGGGGGCATGTCCGAAGGTCACCGAGCATA	GGGGAGGGGCGGGGCCGGG	+
M100	LYL1_HUMAN.H11MO.0.A	-11	0.0140765	10.8249	0.462405	14	GAGCTAGATGCGGGGGCATGTCCGAAGGTCACCGAGCATA	CAGGAAACAGCTGG	-
M100	MAFA_HUMAN.H11MO.0.D	-1	0.0146749	11.285	0.462405	21	GAGCTAGATGCGGGGGCATGTCCGAAGGTCACCGAGCATA	CGAAGGCTGCGGGGTCAGCAC	-
M100	OLIG2_HUMAN.H11MO.0.B	-18	0.0148868	11.448	0.462405	18	GAGCTAGATGCGGGGGCATGTCCGAAGGTCACCGAGCATA	CAGAAGGGAAACAGCTGG	-
M100	ZN554_HUMAN.H11MO.0.C	-9	0.0158545	12.1921	0.462405	20	GAGCTAGATGCGGGGGCATGTCCGAAGGTCACCGAGCATA	GCTGAGCCATGTGGGGTGCT	+
M100	ZN263_HUMAN.H11MO.0.A	5	0.0158545	12.1921	0.462405	15	GAGCTAGATGCGGGGGCATGTCCGAAGGTCACCGAGCATA	GGGAGGAGGGAGAGGAGGAG	+
M100	RARG_HUMAN.H11MO.0.B	-5	0.0158863	12.2166	0.462405	18	GAGCTAGATGCGGGGGCATGTCCGAAGGTCACCGAGCATA	AGGTCAGAGTGACCTGGG	+
M101	OLIG2_HUMAN.H11MO.0.B	2	7.90285e-05	0.0607729	0.0959718	16	AGATGTTTGGGATCTTTTGACGAGACGCAGAAGAATGCAT	CCAGCTGTTTCCCTTCTG	+
M101	MNX1_HUMAN.H11MO.0.D	0	0.000124801	0.0959718	0.0959718	19	AGATGTTTGGGATCTTTTGACGAGACGCAGAAGAATGCAT	CTATTTTAATAACCCTTAA	+
M101	IRX2_HUMAN.H11MO.0.D	-11	0.000482605	0.371123	0.220536	19	AGATGTTTGGGATCTTTTGACGAGACGCAGAAGAATGCAT	CCAACATGCCCACCCATGT	-
M102	MNX1_HUMAN.H11MO.0.D	-15	0.000112556	0.0865559	0.102827	19	GGAAGTTTATTATCCTATAGCGGATTTTTACAATGCTGGA	TTAAGGGTTATTAAAATAG	-
M102	IRX2_HUMAN.H11MO.0.D	-21	0.000587142	0.451512	0.300947	19	GGAAGTTTATTATCCTATAGCGGATTTTTACAATGCTGGA	CCAACATGCCCACCCATGT	-
M103	MNX1_HUMAN.H11MO.0.D	-3	3.72853e-05	0.0286724	0.0570577	19	ATTAATTTTGCCTGACTGCAAACAACTCCGCCGAAGTTGG	CTATTTTAATAACCCTTAA	+
M103	IRX2_HUMAN.H11MO.0.D	-18	0.000639128	0.491489	0.489029	19	ATTAATTTTGCCTGACTGCAAACAACTCCGCCGAAGTTGG	CCAACATGCCCACCCATGT	-
M105	HXC10_HUMAN.H11MO.0.D	-10	0.000746189	0.573819	0.451806	19	TGTGAGAGCAGTCACTTTTGTCTTATAACGTCTTTTTTCA	TTTTTAATTTTTTTATTAC	+
M105	TLX1_HUMAN.H11MO.0.D	-15	0.000922954	0.709752	0.451806	17	TGTGAGAGCAGTCACTTTTGTCTTATAACGTCTTTTTTCA	CCTTGGCAACTTGCCAG	-
M105	MNX1_HUMAN.H11MO.0.D	-21	0.00140795	1.08272	0.451806	19	TGTGAGAGCAGTCACTTTTGTCTTATAACGTCTTTTTTCA	CTATTTTAATAACCCTTAA	+
M105	Z354A_HUMAN.H11MO.0.C	-14	0.00142195	1.09348	0.451806	24	TGTGAGAGCAGTCACTTTTGTCTTATAACGTCTTTTTTCA	ATTTAGTCCATTTACATTTAATGT	+
M105	ZN394_HUMAN.H11MO.0.C	-15	0.00147296	1.1327	0.451806	20	TGTGAGAGCAGTCACTTTTGTCTTATAACGTCTTTTTTCA	ATTCCATTCTATTCCATTCT	-
M105	IRX2_HUMAN.H11MO.0.D	-10	0.00191582	1.47326	0.489704	19	TGTGAGAGCAGTCACTTTTGTCTTATAACGTCTTTTTTCA	ACATGGGTGGGCATGTTGG	+
M106	MNX1_HUMAN.H11MO.0.D	-6	0.000238439	0.18336	0.144064	19	GTCTATCTCAGGTAAACTCAGATACATTTTAATAGTTCTT	TTAAGGGTTATTAAAATAG	-
M106	IRX2_HUMAN.H11MO.0.D	-10	0.000259098	0.199247	0.144064	19	GTCTATCTCAGGTAAACTCAGATACATTTTAATAGTTCTT	CCAACATGCCCACCCATGT	-
M106	GATA1_HUMAN.H11MO.0.A	8	0.000681033	0.523715	0.244406	11	GTCTATCTCAGGTAAACTCAGATACATTTTAATAGTTCTT	TCTTATCTGTCCCCGCCAG	-
M106	HXC10_HUMAN.H11MO.0.D	-6	0.00116676	0.897239	0.298628	19	GTCTATCTCAGGTAAACTCAGATACATTTTAATAGTTCTT	GTAATAAAAAAATTAAAAA	-
M106	ZN394_HUMAN.H11MO.0.C	-20	0.00228449	1.75677	0.43853	20	GTCTATCTCAGGTAAACTCAGATACATTTTAATAGTTCTT	ATTCCATTCTATTCCATTCT	-
M106	GATA2_HUMAN.H11MO.0.A	8	0.00324656	2.49661	0.498568	11	GTCTATCTCAGGTAAACTCAGATACATTTTAATAGTTCTT	CCTTATCTCCACCCCCCAG	-
M107	MNX1_HUMAN.H11MO.0.D	-20	0.000215146	0.165447	0.263352	19	ATATATGAAGGAAAGTCAAGAAATTTTTTACTTTGTCCTA	CTATTTTAATAACCCTTAA	+
M107	HXC10_HUMAN.H11MO.0.D	-11	0.0006085	0.467937	0.263352	19	ATATATGAAGGAAAGTCAAGAAATTTTTTACTTTGTCCTA	GTAATAAAAAAATTAAAAA	-
M107	ZN394_HUMAN.H11MO.0.C	0	0.000977083	0.751376	0.263352	20	ATATATGAAGGAAAGTCAAGAAATTTTTTACTTTGTCCTA	AGAATGGAATAGAATGGAAT	+
M107	GATA5_HUMAN.H11MO.0.D	-13	0.00103028	0.792286	0.263352	17	ATATATGAAGGAAAGTCAAGAAATTTTTTACTTTGTCCTA	ATCTAAGTTATCTCTTA	-
M107	HME2_HUMAN.H11MO.0.D	-26	0.00210059	1.61535	0.445024	11	ATATATGAAGGAAAGTCAAGAAATTTTTTACTTTGTCCTA	GGTAATTAGGG	+
M107	IRX2_HUMAN.H11MO.0.D	-5	0.00232136	1.78512	0.445024	19	ATATATGAAGGAAAGTCAAGAAATTTTTTACTTTGTCCTA	ACATGGGTGGGCATGTTGG	+
M107	AIRE_HUMAN.H11MO.0.C	-20	0.00288134	2.21575	0.472175	18	ATATATGAAGGAAAGTCAAGAAATTTTTTACTTTGTCCTA	ATTGGTTTTATTGGTTAA	+
M108	IRX2_HUMAN.H11MO.0.D	-5	0.000211002	0.162261	0.1873	19	GCTGTCCCTCTGACGTCAGGCAAGCGTGCGGGTGCCAAAA	ACATGGGTGGGCATGTTGG	+
M108	RXRA_HUMAN.H11MO.0.A	-12	0.000243613	0.187338	0.1873	20	GCTGTCCCTCTGACGTCAGGCAAGCGTGCGGGTGCCAAAA	GGGGGAGGCAGAGGTCAGAG	+
M109	P73_HUMAN.H11MO.0.A	-13	0.000440618	0.338835	0.376063	19	GTGCTAGGTGAACAACGGAGACCCAACATGCCAAGGGTCA	AGACATGCCCAGACATGCC	+
M109	NFIC_HUMAN.H11MO.0.A	-18	0.000759032	0.583696	0.376063	17	GTGCTAGGTGAACAACGGAGACCCAACATGCCAAGGGTCA	CTTGGCTCCCTGCCAAG	+
M109	ZN563_HUMAN.H11MO.0.C	-17	0.000900532	0.692509	0.376063	21	GTGCTAGGTGAACAACGGAGACCCAACATGCCAAGGGTCA	GGGATCCTCACTGGCAGCTGC	+
M109	NFIA_HUMAN.H11MO.1.D	-28	0.000986312	0.758474	0.376063	7	GTGCTAGGTGAACAACGGAGACCCAACATGCCAAGGGTCA	TGCCAAG	-
M109	NR4A3_HUMAN.H11MO.0.D	-31	0.00150758	1.15933	0.459851	9	GTGCTAGGTGAACAACGGAGACCCAACATGCCAAGGGTCA	CAAAGGTCAG	+
M109	NFIC_HUMAN.H11MO.1.A	-27	0.00182713	1.40507	0.464436	9	GTGCTAGGTGAACAACGGAGACCCAACATGCCAAGGGTCA	CTGCCAAGA	-
M109	RXRG_HUMAN.H11MO.0.B	-28	0.00217236	1.67055	0.466848	12	GTGCTAGGTGAACAACGGAGACCCAACATGCCAAGGGTCA	GGTCAAAGGTCAC	+
M109	NFIB_HUMAN.H11MO.0.D	-27	0.00261543	2.01127	0.466848	9	GTGCTAGGTGAACAACGGAGACCCAACATGCCAAGGGTCA	CTGCCAGGG	-
M109	RARA_HUMAN.H11MO.0.A	-16	0.00303157	2.33128	0.466848	20	GTGCTAGGTGAACAACGGAGACCCAACATGCCAAGGGTCA	GGGGGATCAAGAGGTCAAGG	+
M109	P63_HUMAN.H11MO.0.A	-14	0.00306104	2.35394	0.466848	19	GTGCTAGGTGAACAACGGAGACCCAACATGCCAAGGGTCA	GGCATGTCCAGGCATGCCC	+
M110	MNX1_HUMAN.H11MO.0.D	-14	7.38745e-05	0.0568095	0.0679742	19	TATAAACACATGGTGGATCTCATGGTCTCTGTTTCAAACA	CTATTTTAATAACCCTTAA	+
M110	IRX2_HUMAN.H11MO.0.D	-7	0.000279394	0.214854	0.142739	19	TATAAACACATGGTGGATCTCATGGTCTCTGTTTCAAACA	ACATGGGTGGGCATGTTGG	+
M110	NR1D1_HUMAN.H11MO.0.B	-18	0.00104366	0.802577	0.309998	19	TATAAACACATGGTGGATCTCATGGTCTCTGTTTCAAACA	CCTTCTGACCCACTTCCCT	-
M110	Z324A_HUMAN.H11MO.0.C	-17	0.0012017	0.924107	0.309998	23	TATAAACACATGGTGGATCTCATGGTCTCTGTTTCAAACA	TATCAAACCATCCTTTGCTGCCA	+
M110	HXC10_HUMAN.H11MO.0.D	-18	0.00142859	1.09859	0.309998	19	TATAAACACATGGTGGATCTCATGGTCTCTGTTTCAAACA	GTAATAAAAAAATTAAAAA	-
M110	GATA5_HUMAN.H11MO.0.D	-17	0.00168687	1.2972	0.309998	17	TATAAACACATGGTGGATCTCATGGTCTCTGTTTCAAACA	ATCTAAGTTATCTCTTA	-
M110	ZN394_HUMAN.H11MO.0.C	-8	0.001752	1.34729	0.309998	20	TATAAACACATGGTGGATCTCATGGTCTCTGTTTCAAACA	AGAATGGAATAGAATGGAAT	+
M110	BHE23_HUMAN.H11MO.0.D	-4	0.00182035	1.39985	0.309998	12	TATAAACACATGGTGGATCTCATGGTCTCTGTTTCAAACA	AGCATATGGTGG	+
M110	GATA1_HUMAN.H11MO.0.A	-22	0.00328465	2.52589	0.45766	18	TATAAACACATGGTGGATCTCATGGTCTCTGTTTCAAACA	TCTTATCTGTCCCCGCCAG	-
M110	GATA2_HUMAN.H11MO.0.A	-22	0.00380329	2.92473	0.485764	18	TATAAACACATGGTGGATCTCATGGTCTCTGTTTCAAACA	CCTTATCTCCACCCCCCAG	-
M111	MNX1_HUMAN.H11MO.0.D	-1	0.000212692	0.16356	0.326841	19	ATGTTGAATCATGACAATGGGACCTTGTCATAAAGTTTTG	TTAAGGGTTATTAAAATAG	-
M111	TLX1_HUMAN.H11MO.0.D	-14	0.000784047	0.602932	0.401611	17	ATGTTGAATCATGACAATGGGACCTTGTCATAAAGTTTTG	CCTTGGCAACTTGCCAG	-
M111	IRX2_HUMAN.H11MO.0.D	-19	0.00121912	0.9375	0.468349	19	ATGTTGAATCATGACAATGGGACCTTGTCATAAAGTTTTG	CCAACATGCCCACCCATGT	-
M113	IRX2_HUMAN.H11MO.0.D	-10	0.000188524	0.144975	0.187495	19	GGAACTGATTCGTAATTGACTACCCCATATCAGCATAAGG	CCAACATGCCCACCCATGT	-
M113	MNX1_HUMAN.H11MO.0.D	-7	0.000337762	0.259739	0.187495	19	GGAACTGATTCGTAATTGACTACCCCATATCAGCATAAGG	CTATTTTAATAACCCTTAA	+
M113	HXC10_HUMAN.H11MO.0.D	-11	0.000751404	0.57783	0.28829	19	GGAACTGATTCGTAATTGACTACCCCATATCAGCATAAGG	GTAATAAAAAAATTAAAAA	-
M113	HME2_HUMAN.H11MO.0.D	-10	0.00102722	0.789936	0.315291	11	GGAACTGATTCGTAATTGACTACCCCATATCAGCATAAGG	GGTAATTAGGG	+
M113	ZN394_HUMAN.H11MO.0.C	-1	0.00131385	1.01035	0.336054	20	GGAACTGATTCGTAATTGACTACCCCATATCAGCATAAGG	AGAATGGAATAGAATGGAAT	+
M114	ZN394_HUMAN.H11MO.0.C	-2	0.000109212	0.083984	0.105885	20	CGTTTCCCATCTCTTCCTTGTGCACCGCTGTACCTGGTGT	ATTCCATTCTATTCCATTCT	-
M114	RXRA_HUMAN.H11MO.0.A	-10	0.000174603	0.13427	0.105885	20	CGTTTCCCATCTCTTCCTTGTGCACCGCTGTACCTGGTGT	CTCTGACCTCTGCCTCCCCC	-
M114	IRX2_HUMAN.H11MO.0.D	-12	0.000210515	0.161886	0.105885	19	CGTTTCCCATCTCTTCCTTGTGCACCGCTGTACCTGGTGT	CCAACATGCCCACCCATGT	-
M114	MNX1_HUMAN.H11MO.0.D	0	0.000279209	0.214712	0.105885	19	CGTTTCCCATCTCTTCCTTGTGCACCGCTGTACCTGGTGT	CTATTTTAATAACCCTTAA	+
M114	GATA1_HUMAN.H11MO.0.A	-11	0.000983811	0.756551	0.298473	19	CGTTTCCCATCTCTTCCTTGTGCACCGCTGTACCTGGTGT	TCTTATCTGTCCCCGCCAG	-
M114	Z324A_HUMAN.H11MO.0.C	1	0.00151132	1.1622	0.382092	22	CGTTTCCCATCTCTTCCTTGTGCACCGCTGTACCTGGTGT	TATCAAACCATCCTTTGCTGCCA	+
M114	PATZ1_HUMAN.H11MO.0.C	-12	0.00225182	1.73165	0.418188	22	CGTTTCCCATCTCTTCCTTGTGCACCGCTGTACCTGGTGT	CCTCCCCCCCCGCCCCCTCCCC	-
M114	GATA2_HUMAN.H11MO.0.A	-11	0.00248113	1.90799	0.418188	19	CGTTTCCCATCTCTTCCTTGTGCACCGCTGTACCTGGTGT	CCTTATCTCCACCCCCCAG	-
M114	NR1D1_HUMAN.H11MO.0.B	-24	0.00248113	1.90799	0.418188	16	CGTTTCCCATCTCTTCCTTGTGCACCGCTGTACCTGGTGT	CCTTCTGACCCACTTCCCT	-
M114	PURA_HUMAN.H11MO.0.D	-17	0.00314589	2.41919	0.454042	17	CGTTTCCCATCTCTTCCTTGTGCACCGCTGTACCTGGTGT	CCCTGCCCCCCCCTTCC	-
M114	PAX2_HUMAN.H11MO.0.D	0	0.0034562	2.65782	0.454042	18	CGTTTCCCATCTCTTCCTTGTGCACCGCTGTACCTGGTGT	GTTCAGTCATGCGTGACA	+
M114	TAL1_HUMAN.H11MO.0.A	-11	0.0037106	2.85345	0.454042	19	CGTTTCCCATCTCTTCCTTGTGCACCGCTGTACCTGGTGT	CCTTATCTGCCCCCCCCAG	-
M114	ZN341_HUMAN.H11MO.0.C	-9	0.00405597	3.11904	0.454042	22	CGTTTCCCATCTCTTCCTTGTGCACCGCTGTACCTGGTGT	GCTCTTCCCTCCCCCCCCCCCC	-
M114	ZN563_HUMAN.H11MO.0.C	-2	0.00419045	3.22246	0.454042	21	CGTTTCCCATCTCTTCCTTGTGCACCGCTGTACCTGGTGT	GGGATCCTCACTGGCAGCTGC	+
M114	SPIC_HUMAN.H11MO.0.D	-1	0.00464501	3.57201	0.462468	13	CGTTTCCCATCTCTTCCTTGTGCACCGCTGTACCTGGTGT	CCTCCCCTTCCTC	-
M114	LYL1_HUMAN.H11MO.0.A	-6	0.00512794	3.94339	0.462468	14	CGTTTCCCATCTCTTCCTTGTGCACCGCTGTACCTGGTGT	CCAGCTGTTTCCTG	+
M114	ZN350_HUMAN.H11MO.0.C	-7	0.00518283	3.9856	0.462468	18	CGTTTCCCATCTCTTCCTTGTGCACCGCTGTACCTGGTGT	CAGTCCTTTTATGACCTA	+
M115	MNX1_HUMAN.H11MO.0.D	-11	0.000164726	0.126674	0.129619	19	AAGAACTGATAATTTTCAGTAATCAAAGATGTGGACTTCA	CTATTTTAATAACCCTTAA	+
M115	BRAC_HUMAN.H11MO.0.A	-3	0.000228863	0.175995	0.129619	20	AAGAACTGATAATTTTCAGTAATCAAAGATGTGGACTTCA	ATTTCACACCTCCCTGCTAA	-
M115	IRX2_HUMAN.H11MO.0.D	-21	0.000419568	0.322648	0.16087	19	AAGAACTGATAATTTTCAGTAATCAAAGATGTGGACTTCA	ACATGGGTGGGCATGTTGG	+
M117	MNX1_HUMAN.H11MO.0.D	-9	1.30867e-05	0.0100637	0.0201101	19	CAGTTTAAGATACTAGAATGGATCTCTACAGAATAACTAG	CTATTTTAATAACCCTTAA	+
M117	IRX2_HUMAN.H11MO.0.D	-11	0.000717682	0.551897	0.347555	19	CAGTTTAAGATACTAGAATGGATCTCTACAGAATAACTAG	ACATGGGTGGGCATGTTGG	+
M117	HXC10_HUMAN.H11MO.0.D	-3	0.000904689	0.695706	0.347555	19	CAGTTTAAGATACTAGAATGGATCTCTACAGAATAACTAG	TTTTTAATTTTTTTATTAC	+
M117	ZN563_HUMAN.H11MO.0.C	-5	0.00128197	0.985838	0.393998	21	CAGTTTAAGATACTAGAATGGATCTCTACAGAATAACTAG	GCAGCTGCCAGTGAGGATCCC	-
M118	MNX1_HUMAN.H11MO.0.D	-3	0.000117819	0.0906031	0.164302	19	AGGTGGAGAATAACTATATTTTGTGATAACACCAAATCAT	TTAAGGGTTATTAAAATAG	-
M118	IRX2_HUMAN.H11MO.0.D	-17	0.000662647	0.509575	0.339717	19	AGGTGGAGAATAACTATATTTTGTGATAACACCAAATCAT	CCAACATGCCCACCCATGT	-
M118	HXC10_HUMAN.H11MO.0.D	-10	0.00153081	1.17719	0.470877	19	AGGTGGAGAATAACTATATTTTGTGATAACACCAAATCAT	TTTTTAATTTTTTTATTAC	+
M119	MNX1_HUMAN.H11MO.0.D	-2	0.000123897	0.0952769	0.190391	19	TATTATGATTCAAATGAGACTCTATGCTTCTAAGAAGCTG	TTAAGGGTTATTAAAATAG	-
M120	MNX1_HUMAN.H11MO.0.D	0	5.46004e-05	0.0419877	0.0835913	19	GTACTTTAATATTTTTACTGGTCTATTCATCAGACTTCTT	CTATTTTAATAACCCTTAA	+
M120	IRX2_HUMAN.H11MO.0.D	-13	0.00083916	0.645314	0.406356	19	GTACTTTAATATTTTTACTGGTCTATTCATCAGACTTCTT	CCAACATGCCCACCCATGT	-
M120	HXC10_HUMAN.H11MO.0.D	-3	0.00168234	1.29372	0.48666	19	GTACTTTAATATTTTTACTGGTCTATTCATCAGACTTCTT	TTTTTAATTTTTTTATTAC	+
M120	ZN394_HUMAN.H11MO.0.C	-4	0.00190727	1.46669	0.48666	20	GTACTTTAATATTTTTACTGGTCTATTCATCAGACTTCTT	ATTCCATTCTATTCCATTCT	-
M121	HXC10_HUMAN.H11MO.0.D	-16	3.95847e-05	0.0304406	0.0606302	19	ACGTCTTTGCTGCCCAGACTTTAAAAGATTACACTGGCAA	GTAATAAAAAAATTAAAAA	-
M121	MNX1_HUMAN.H11MO.0.D	-10	0.000166299	0.127884	0.127357	19	ACGTCTTTGCTGCCCAGACTTTAAAAGATTACACTGGCAA	TTAAGGGTTATTAAAATAG	-
M121	ZN214_HUMAN.H11MO.0.C	-7	0.000533881	0.410555	0.231587	22	ACGTCTTTGCTGCCCAGACTTTAAAAGATTACACTGGCAA	TCATCAAAGGCCTCAAAAAGGA	-
M121	ZN394_HUMAN.H11MO.0.C	-20	0.000689379	0.530133	0.231587	20	ACGTCTTTGCTGCCCAGACTTTAAAAGATTACACTGGCAA	AGAATGGAATAGAATGGAAT	+
M121	LEF1_HUMAN.H11MO.0.A	-14	0.000883727	0.679586	0.231587	14	ACGTCTTTGCTGCCCAGACTTTAAAAGATTACACTGGCAA	AGCAAATCAAAGGA	-
M121	ZN350_HUMAN.H11MO.0.C	-13	0.000907202	0.697639	0.231587	18	ACGTCTTTGCTGCCCAGACTTTAAAAGATTACACTGGCAA	TAGGTCATAAAAGGACTG	-
M121	ZN667_HUMAN.H11MO.0.C	-14	0.00126636	0.973835	0.242455	19	ACGTCTTTGCTGCCCAGACTTTAAAAGATTACACTGGCAA	GTGGCCTTAAAAGCTCAGC	+
M121	IRX2_HUMAN.H11MO.0.D	-4	0.00198889	1.52945	0.338477	19	ACGTCTTTGCTGCCCAGACTTTAAAAGATTACACTGGCAA	CCAACATGCCCACCCATGT	-
M121	THA_HUMAN.H11MO.0.C	-4	0.00266879	2.0523	0.356379	17	ACGTCTTTGCTGCCCAGACTTTAAAAGATTACACTGGCAA	CTGACCTGAAGTGACCC	-
M121	BRAC_HUMAN.H11MO.0.A	-17	0.0027921	2.14713	0.356379	20	ACGTCTTTGCTGCCCAGACTTTAAAAGATTACACTGGCAA	ATTTCACACCTCCCTGCTAA	-
M122	IRX2_HUMAN.H11MO.0.D	-2	0.00011367	0.087412	0.173011	19	AAGGAGGACAGGGGGTATGCCCCTTGCGCAGCGTCACTAT	ACATGGGTGGGCATGTTGG	+
M122	ZN589_HUMAN.H11MO.0.D	-11	0.000400982	0.308355	0.284432	16	AAGGAGGACAGGGGGTATGCCCCTTGCGCAGCGTCACTAT	CGGCAGTAACCGTGGG	-
M122	SPIC_HUMAN.H11MO.0.D	-5	0.000560623	0.431119	0.284432	13	AAGGAGGACAGGGGGTATGCCCCTTGCGCAGCGTCACTAT	GAGGAAGGGGAGG	+
M122	ZN563_HUMAN.H11MO.0.C	-11	0.000825717	0.634976	0.314196	21	AAGGAGGACAGGGGGTATGCCCCTTGCGCAGCGTCACTAT	GGGATCCTCACTGGCAGCTGC	+
M122	AIRE_HUMAN.H11MO.0.C	0	0.00169624	1.30441	0.436785	18	AAGGAGGACAGGGGGTATGCCCCTTGCGCAGCGTCACTAT	ATTGGTTTTATTGGTTAA	+
M122	RXRA_HUMAN.H11MO.0.A	-1	0.00204827	1.57512	0.436785	20	AAGGAGGACAGGGGGTATGCCCCTTGCGCAGCGTCACTAT	GGGGGAGGCAGAGGTCAGAG	+
M122	MNX1_HUMAN.H11MO.0.D	-7	0.00215793	1.65945	0.436785	19	AAGGAGGACAGGGGGTATGCCCCTTGCGCAGCGTCACTAT	TTAAGGGTTATTAAAATAG	-
M122	TBX21_HUMAN.H11MO.0.A	-8	0.00229577	1.76545	0.436785	13	AAGGAGGACAGGGGGTATGCCCCTTGCGCAGCGTCACTAT	GTGGAGGTGTGAA	+
M124	IRX2_HUMAN.H11MO.0.D	0	0.000141503	0.108816	0.106545	19	TGAAAGCTTTTAATTTTGTTCCTGTAACATTAGGGGAACA	ACATGGGTGGGCATGTTGG	+
M124	GATA2_HUMAN.H11MO.0.A	-28	0.00018286	0.14062	0.106545	12	TGAAAGCTTTTAATTTTGTTCCTGTAACATTAGGGGAACA	CTGGGGGGTGGAGATAAGG	+
M124	GATA1_HUMAN.H11MO.0.A	-28	0.000278064	0.213831	0.106545	12	TGAAAGCTTTTAATTTTGTTCCTGTAACATTAGGGGAACA	CTGGCGGGGACAGATAAGA	+
M124	MNX1_HUMAN.H11MO.0.D	-4	0.000418617	0.321917	0.125599	19	TGAAAGCTTTTAATTTTGTTCCTGTAACATTAGGGGAACA	CTATTTTAATAACCCTTAA	+
M124	ZN394_HUMAN.H11MO.0.C	-7	0.000604269	0.464683	0.132306	20	TGAAAGCTTTTAATTTTGTTCCTGTAACATTAGGGGAACA	ATTCCATTCTATTCCATTCT	-
M124	HXC10_HUMAN.H11MO.0.D	-7	0.0024315	1.86982	0.465834	19	TGAAAGCTTTTAATTTTGTTCCTGTAACATTAGGGGAACA	TTTTTAATTTTTTTATTAC	+
M125	MNX1_HUMAN.H11MO.0.D	-2	4.0961e-05	0.031499	0.0627795	19	GATCTTCTAAAGTTCTGACATTTTAGGTGTGATCCAAGCC	CTATTTTAATAACCCTTAA	+
M125	IRX2_HUMAN.H11MO.0.D	-8	0.000375109	0.288459	0.191639	19	GATCTTCTAAAGTTCTGACATTTTAGGTGTGATCCAAGCC	ACATGGGTGGGCATGTTGG	+
M126	MNX1_HUMAN.H11MO.0.D	-21	0.000478874	0.368254	0.413172	19	GAGATGCTGTAGAATAGCCAAGCAGGTTACATTTTCTTGT	CTATTTTAATAACCCTTAA	+
M126	TLX1_HUMAN.H11MO.0.D	-6	0.000661972	0.509056	0.413172	17	GAGATGCTGTAGAATAGCCAAGCAGGTTACATTTTCTTGT	CTGGCAAGTTGCCAAGG	+
M126	ZN554_HUMAN.H11MO.0.C	-11	0.00116329	0.894567	0.413172	20	GAGATGCTGTAGAATAGCCAAGCAGGTTACATTTTCTTGT	GCTGAGCCATGTGGGGTGCT	+
M126	BRAC_HUMAN.H11MO.0.A	-14	0.00134966	1.03789	0.413172	20	GAGATGCTGTAGAATAGCCAAGCAGGTTACATTTTCTTGT	TTAGCAGGGAGGTGTGAAAT	+
M126	HXC10_HUMAN.H11MO.0.D	-22	0.0016774	1.28992	0.427921	18	GAGATGCTGTAGAATAGCCAAGCAGGTTACATTTTCTTGT	TTTTTAATTTTTTTATTAC	+
M126	ZN394_HUMAN.H11MO.0.C	-10	0.00241306	1.85565	0.433752	20	GAGATGCTGTAGAATAGCCAAGCAGGTTACATTTTCTTGT	AGAATGGAATAGAATGGAAT	+
M126	ZN563_HUMAN.H11MO.0.C	1	0.00250555	1.92677	0.433752	20	GAGATGCTGTAGAATAGCCAAGCAGGTTACATTTTCTTGT	GCAGCTGCCAGTGAGGATCCC	-
M126	PO3F3_HUMAN.H11MO.0.D	-12	0.00292684	2.25074	0.433752	17	GAGATGCTGTAGAATAGCCAAGCAGGTTACATTTTCTTGT	ATAAATTATGCAAATTT	+
M126	VENTX_HUMAN.H11MO.0.D	-15	0.00325964	2.50666	0.433752	19	GAGATGCTGTAGAATAGCCAAGCAGGTTACATTTTCTTGT	CGCTAATTGGTTTCTAATT	+
M126	PAX2_HUMAN.H11MO.0.D	-15	0.00349567	2.68817	0.433752	18	GAGATGCTGTAGAATAGCCAAGCAGGTTACATTTTCTTGT	TGTCACGCATGACTGAAC	-
M126	IRX2_HUMAN.H11MO.0.D	-7	0.0035032	2.69396	0.433752	19	GAGATGCTGTAGAATAGCCAAGCAGGTTACATTTTCTTGT	ACATGGGTGGGCATGTTGG	+
M126	LEF1_HUMAN.H11MO.0.A	-10	0.00396728	3.05084	0.433752	14	GAGATGCTGTAGAATAGCCAAGCAGGTTACATTTTCTTGT	AGCAAATCAAAGGA	-
M126	Z324A_HUMAN.H11MO.0.C	-6	0.00426108	3.27677	0.434815	23	GAGATGCTGTAGAATAGCCAAGCAGGTTACATTTTCTTGT	TGGCAGCAAAGGATGGTTTGATA	-
M127	MNX1_HUMAN.H11MO.0.D	-1	9.48913e-05	0.0729714	0.145818	19	TGTAATTGATTCTTAACATACAGACGTCGTTTTCAGTACC	TTAAGGGTTATTAAAATAG	-
M127	IRX2_HUMAN.H11MO.0.D	-19	0.000338735	0.260487	0.259923	19	TGTAATTGATTCTTAACATACAGACGTCGTTTTCAGTACC	ACATGGGTGGGCATGTTGG	+
M127	HXC10_HUMAN.H11MO.0.D	-1	0.00110663	0.851002	0.385106	19	TGTAATTGATTCTTAACATACAGACGTCGTTTTCAGTACC	TTTTTAATTTTTTTATTAC	+
M127	ZN394_HUMAN.H11MO.0.C	-17	0.00163286	1.25567	0.385106	20	TGTAATTGATTCTTAACATACAGACGTCGTTTTCAGTACC	AGAATGGAATAGAATGGAAT	+
M127	BRAC_HUMAN.H11MO.0.A	-12	0.00175426	1.34903	0.385106	20	TGTAATTGATTCTTAACATACAGACGTCGTTTTCAGTACC	TTAGCAGGGAGGTGTGAAAT	+
# Tomtom (Motif Comparison Tool): Version 5.5.5 compiled on Dec 7 2023 at 04:32:55
# The format of this file is described at http://localhost:8080/meme_5.5.5/doc/tomtom-output-format.html.
# tomtom -o /data/result_enhancer13-GM12878 /data/GM12878-MOTIF/result_motif_en/motifs_en13.txt /data/HOCOMOCOv11_full_HUMAN_mono_meme_format.meme
