# Supplementary material for: DeepEPI: CNN-transformer-based model for extracting TF interactions through predicting enhancer-promoter interactions
Source: Bioinform Adv. 2025 Sep 17;5(1):vbaf221. doi: 10.1093/bioadv/vbaf221 (PMC12478696; doi:10.1093/bioadv/vbaf221)
Supplement: vbaf221_Supplementary_Data [file vbaf221_supplementary_data.zip › Supplementary_file5/GM12878/result_enhancer13-GM12878/tomtom.xml]

<?xml version='1.0' encoding='UTF-8' standalone='yes'?>
<tomtom version="5.5.5" release="Thu Sep 14 08:48:04 2023 +1000">
  <model>
    <command_line>tomtom -o /data/result_enhancer13-GM12878 /data/GM12878-MOTIF/result_motif_en/motifs_en13.txt /data/HOCOMOCOv11_full_HUMAN_mono_meme_format.meme</command_line>
    <distance_measure value="ed"/>
    <threshold type="qvalue">0.5</threshold>
    <alphabet name="DNA" like="dna">
      <letter id="A" symbol="A" complement="T" name="Adenine" colour="CC0000"/>
      <letter id="C" symbol="C" complement="G" name="Cytosine" colour="0000CC"/>
      <letter id="G" symbol="G" complement="C" name="Guanine" colour="FFB300"/>
      <letter id="T" symbol="T" aliases="U" complement="A" name="Thymine" colour="008000"/>
      <letter id="N" symbol="N" aliases="X." equals="ACGT" name="Any base"/>
      <letter id="V" symbol="V" equals="ACG" name="Not T"/>
      <letter id="H" symbol="H" equals="ACT" name="Not G"/>
      <letter id="D" symbol="D" equals="AGT" name="Not C"/>
      <letter id="B" symbol="B" equals="CGT" name="Not A"/>
      <letter id="M" symbol="M" equals="AC" name="Amino"/>
      <letter id="R" symbol="R" equals="AG" name="Purine"/>
      <letter id="W" symbol="W" equals="AT" name="Weak"/>
      <letter id="S" symbol="S" equals="CG" name="Strong"/>
      <letter id="Y" symbol="Y" equals="CT" name="Pyrimidine"/>
      <letter id="K" symbol="K" equals="GT" name="Keto"/>
    </alphabet>
    <strands>both</strands>
    <background from="--query--" A="0.25" C="0.25" G="0.25" T="0.25"/>
    <host>f5f03e2d8156</host>
    <when>Mon Jan 29 07:38:02 2024</when>
  </model>
  <query_dbs>
    <db source="/data/GM12878-MOTIF/result_motif_en/motifs_en13.txt" name="motifs_en13.txt" loaded="115" excluded="0" last_mod_date="Sat Jan 27 10:11:40 2024"/>
  </query_dbs>
  <target_dbs>
    <db source="/data/HOCOMOCOv11_full_HUMAN_mono_meme_format.meme" name="HOCOMOCOv11_full_HUMAN_mono_meme_format" loaded="769" excluded="0" last_mod_date="Fri Jan 12 11:21:36 2024"/>
  </target_dbs>
  <queries>
    <motif db="0" id="M0" alt="O0" length="40" nsites="8" evalue="1.3e-003">
      <pos A="0.442043" C="0.112826" G="0.112826" T="0.332304"/>
      <pos A="0.332304" C="0.00308642" G="0.442043" T="0.222565"/>
      <pos A="0.442043" C="0.442043" G="0.112826" T="0.00308642"/>
      <pos A="0.551784" C="0.222565" G="0.00308642" T="0.222565"/>
      <pos A="0.661523" C="0.112826" G="0.00308642" T="0.222565"/>
      <pos A="0.442043" C="0.112826" G="0.112826" T="0.332304"/>
      <pos A="0.112826" C="0.00308642" G="0.881001" T="0.00308642"/>
      <pos A="0.222565" C="0.332304" G="0.332304" T="0.112826"/>
      <pos A="0.661523" C="0.112826" G="0.222565" T="0.00308642"/>
      <pos A="0.551784" C="0.222565" G="0.112826" T="0.112826"/>
      <pos A="0.551784" C="0.442043" G="0.00308642" T="0.00308642"/>
      <pos A="0.771262" C="0.112826" G="0.00308642" T="0.112826"/>
      <pos A="0.112826" C="0.551784" G="0.112826" T="0.222565"/>
      <pos A="0.442043" C="0.112826" G="0.00308642" T="0.442043"/>
      <pos A="0.222565" C="0.442043" G="0.112826" T="0.222565"/>
      <pos A="0.112826" C="0.222565" G="0.222565" T="0.442043"/>
      <pos A="0.00308642" C="0.332304" G="0.222565" T="0.442043"/>
      <pos A="0.112826" C="0.551784" G="0.332304" T="0.00308642"/>
      <pos A="0.332304" C="0.00308642" G="0.112826" T="0.551784"/>
      <pos A="0.222565" C="0.00308642" G="0.551784" T="0.222565"/>
      <pos A="0.442043" C="0.332304" G="0.112826" T="0.112826"/>
      <pos A="0.112826" C="0.112826" G="0.332304" T="0.442043"/>
      <pos A="0.442043" C="0.332304" G="0.112826" T="0.112826"/>
      <pos A="0.112826" C="0.112826" G="0.332304" T="0.442043"/>
      <pos A="0.112826" C="0.00308642" G="0.332304" T="0.551784"/>
      <pos A="0.551784" C="0.00308642" G="0.00308642" T="0.442043"/>
      <pos A="0.112826" C="0.551784" G="0.112826" T="0.222565"/>
      <pos A="0.112826" C="0.222565" G="0.00308642" T="0.661523"/>
      <pos A="0.222565" C="0.332304" G="0.112826" T="0.332304"/>
      <pos A="0.00308642" C="0.551784" G="0.112826" T="0.332304"/>
      <pos A="0.551784" C="0.112826" G="0.00308642" T="0.332304"/>
      <pos A="0.222565" C="0.112826" G="0.222565" T="0.442043"/>
      <pos A="0.112826" C="0.332304" G="0.222565" T="0.332304"/>
      <pos A="0.222565" C="0.222565" G="0.332304" T="0.222565"/>
      <pos A="0.222565" C="0.442043" G="0.222565" T="0.112826"/>
      <pos A="0.551784" C="0.00308642" G="0.00308642" T="0.442043"/>
      <pos A="0.112826" C="0.00308642" G="0.551784" T="0.332304"/>
      <pos A="0.332304" C="0.222565" G="0.442043" T="0.00308642"/>
      <pos A="0.332304" C="0.112826" G="0.222565" T="0.332304"/>
      <pos A="0.661523" C="0.00308642" G="0.332304" T="0.00308642"/>
    </motif>
    <motif db="0" id="M1" alt="O1" length="40" nsites="8" evalue="1.3e-003">
      <pos A="0.398148" C="0.25" G="0.200617" T="0.151235"/>
      <pos A="0.348765" C="0.398148" G="0.151235" T="0.101852"/>
      <pos A="0.299383" C="0.151235" G="0.25" T="0.299383"/>
      <pos A="0.25" C="0.151235" G="0.398148" T="0.200617"/>
      <pos A="0.151235" C="0.101852" G="0.645062" T="0.101852"/>
      <pos A="0.151235" C="0.348765" G="0.101852" T="0.398148"/>
      <pos A="0.299383" C="0.00308642" G="0.299383" T="0.398148"/>
      <pos A="0.00308642" C="0.25" G="0.299383" T="0.447531"/>
      <pos A="0.0524691" C="0.101852" G="0.398148" T="0.447531"/>
      <pos A="0.299383" C="0.00308642" G="0.348765" T="0.348765"/>
      <pos A="0.299383" C="0.25" G="0.447531" T="0.00308642"/>
      <pos A="0.200617" C="0.496914" G="0.101852" T="0.200617"/>
      <pos A="0.348765" C="0.200617" G="0.0524691" T="0.398148"/>
      <pos A="0.25" C="0.151235" G="0.25" T="0.348765"/>
      <pos A="0.101852" C="0.595679" G="0.101852" T="0.200617"/>
      <pos A="0.151235" C="0.447531" G="0.25" T="0.151235"/>
      <pos A="0.25" C="0.151235" G="0.496914" T="0.101852"/>
      <pos A="0.0524691" C="0.200617" G="0.398148" T="0.348765"/>
      <pos A="0.398148" C="0.0524691" G="0.447531" T="0.101852"/>
      <pos A="0.200617" C="0.299383" G="0.348765" T="0.151235"/>
      <pos A="0.101852" C="0.496914" G="0.200617" T="0.200617"/>
      <pos A="0.0524691" C="0.00308642" G="0.299383" T="0.645062"/>
      <pos A="0.25" C="0.151235" G="0.546296" T="0.0524691"/>
      <pos A="0.101852" C="0.299383" G="0.447531" T="0.151235"/>
      <pos A="0.348765" C="0.25" G="0.0524691" T="0.348765"/>
      <pos A="0.00308642" C="0.398148" G="0.447531" T="0.151235"/>
      <pos A="0.743827" C="0.101852" G="0.0524691" T="0.101852"/>
      <pos A="0.299383" C="0.101852" G="0.447531" T="0.151235"/>
      <pos A="0.348765" C="0.299383" G="0.200617" T="0.151235"/>
      <pos A="0.25" C="0.0524691" G="0.546296" T="0.151235"/>
      <pos A="0.299383" C="0.496914" G="0.101852" T="0.101852"/>
      <pos A="0.299383" C="0.299383" G="0.0524691" T="0.348765"/>
      <pos A="0.299383" C="0.348765" G="0.348765" T="0.00308642"/>
      <pos A="0.200617" C="0.299383" G="0.25" T="0.25"/>
      <pos A="0.496914" C="0.200617" G="0.25" T="0.0524691"/>
      <pos A="0.299383" C="0.546296" G="0.151235" T="0.00308642"/>
      <pos A="0.151235" C="0.101852" G="0.496914" T="0.25"/>
      <pos A="0.200617" C="0.299383" G="0.200617" T="0.299383"/>
      <pos A="0.101852" C="0.348765" G="0.151235" T="0.398148"/>
      <pos A="0.200617" C="0.398148" G="0.25" T="0.151235"/>
    </motif>
    <motif db="0" id="M10" alt="O10" length="40" nsites="8" evalue="1.3e-003">
      <pos A="0.214727" C="0.320547" G="0.179453" T="0.285273"/>
      <pos A="0.25" C="0.179453" G="0.285273" T="0.285273"/>
      <pos A="0.426366" C="0.179453" G="0.214727" T="0.179453"/>
      <pos A="0.46164" C="0.391093" G="0.108907" T="0.0383595"/>
      <pos A="0.179453" C="0.285273" G="0.108907" T="0.426366"/>
      <pos A="0.14418" C="0.25" G="0.0736336" T="0.532187"/>
      <pos A="0.35582" C="0.0736336" G="0.14418" T="0.426366"/>
      <pos A="0.35582" C="0.35582" G="0.179453" T="0.108907"/>
      <pos A="0.285273" C="0.00308642" G="0.708554" T="0.00308642"/>
      <pos A="0.25" C="0.320547" G="0.214727" T="0.214727"/>
      <pos A="0.25" C="0.391093" G="0.0383595" T="0.320547"/>
      <pos A="0.25" C="0.0736336" G="0.214727" T="0.46164"/>
      <pos A="0.35582" C="0.179453" G="0.0383595" T="0.426366"/>
      <pos A="0.532187" C="0.14418" G="0.108907" T="0.214727"/>
      <pos A="0.320547" C="0.214727" G="0.179453" T="0.285273"/>
      <pos A="0.14418" C="0.14418" G="0.35582" T="0.35582"/>
      <pos A="0.426366" C="0.285273" G="0.0736336" T="0.214727"/>
      <pos A="0.0736336" C="0.179453" G="0.320547" T="0.426366"/>
      <pos A="0.14418" C="0.00308642" G="0.285273" T="0.567461"/>
      <pos A="0.14418" C="0.108907" G="0.214727" T="0.532187"/>
      <pos A="0.108907" C="0.320547" G="0.214727" T="0.35582"/>
      <pos A="0.14418" C="0.0736336" G="0.46164" T="0.320547"/>
      <pos A="0.14418" C="0.496914" G="0.214727" T="0.14418"/>
      <pos A="0.46164" C="0.214727" G="0.14418" T="0.179453"/>
      <pos A="0.532187" C="0.14418" G="0.00308642" T="0.320547"/>
      <pos A="0.0736336" C="0.35582" G="0.14418" T="0.426366"/>
      <pos A="0.108907" C="0.25" G="0.0736336" T="0.567461"/>
      <pos A="0.320547" C="0.0736336" G="0.179453" T="0.426366"/>
      <pos A="0.179453" C="0.214727" G="0.391093" T="0.214727"/>
      <pos A="0.426366" C="0.108907" G="0.214727" T="0.25"/>
      <pos A="0.108907" C="0.179453" G="0.35582" T="0.35582"/>
      <pos A="0.285273" C="0.25" G="0.35582" T="0.108907"/>
      <pos A="0.285273" C="0.14418" G="0.214727" T="0.35582"/>
      <pos A="0.320547" C="0.426366" G="0.0736336" T="0.179453"/>
      <pos A="0.35582" C="0.108907" G="0.214727" T="0.320547"/>
      <pos A="0.46164" C="0.179453" G="0.285273" T="0.0736336"/>
      <pos A="0.214727" C="0.25" G="0.179453" T="0.35582"/>
      <pos A="0.25" C="0.320547" G="0.391093" T="0.0383595"/>
      <pos A="0.35582" C="0.25" G="0.108907" T="0.285273"/>
      <pos A="0.108907" C="0.46164" G="0.179453" T="0.25"/>
    </motif>
    <motif db="0" id="M100" alt="O100" length="40" nsites="8" evalue="1.3e-003">
      <pos A="0.272446" C="0.272446" G="0.392162" T="0.0629442"/>
      <pos A="0.601665" C="0.0629442" G="0.0330153" T="0.302375"/>
      <pos A="0.212589" C="0.18266" G="0.541807" T="0.0629442"/>
      <pos A="0.272446" C="0.362233" G="0.0928731" T="0.272446"/>
      <pos A="0.272446" C="0.212589" G="0.0928731" T="0.422091"/>
      <pos A="0.45202" C="0.0629442" G="0.272446" T="0.212589"/>
      <pos A="0.212589" C="0.272446" G="0.422091" T="0.0928731"/>
      <pos A="0.332304" C="0.302375" G="0.152731" T="0.212589"/>
      <pos A="0.0629442" C="0.0928731" G="0.302375" T="0.541807"/>
      <pos A="0.122802" C="0.362233" G="0.362233" T="0.152731"/>
      <pos A="0.272446" C="0.332304" G="0.0629442" T="0.332304"/>
      <pos A="0.332304" C="0.18266" G="0.45202" T="0.0330153"/>
      <pos A="0.362233" C="0.122802" G="0.362233" T="0.152731"/>
      <pos A="0.272446" C="0.0330153" G="0.541807" T="0.152731"/>
      <pos A="0.152731" C="0.0330153" G="0.541807" T="0.272446"/>
      <pos A="0.122802" C="0.212589" G="0.481949" T="0.18266"/>
      <pos A="0.332304" C="0.362233" G="0.00308642" T="0.302375"/>
      <pos A="0.332304" C="0.332304" G="0.212589" T="0.122802"/>
      <pos A="0.122802" C="0.272446" G="0.272446" T="0.332304"/>
      <pos A="0.272446" C="0.242518" G="0.392162" T="0.0928731"/>
      <pos A="0.152731" C="0.122802" G="0.302375" T="0.422091"/>
      <pos A="0.212589" C="0.392162" G="0.272446" T="0.122802"/>
      <pos A="0.272446" C="0.392162" G="0.0928731" T="0.242518"/>
      <pos A="0.152731" C="0.122802" G="0.481949" T="0.242518"/>
      <pos A="0.392162" C="0.18266" G="0.272446" T="0.152731"/>
      <pos A="0.362233" C="0.122802" G="0.272446" T="0.242518"/>
      <pos A="0.122802" C="0.302375" G="0.511879" T="0.0629442"/>
      <pos A="0.272446" C="0.122802" G="0.302375" T="0.302375"/>
      <pos A="0.122802" C="0.242518" G="0.242518" T="0.392162"/>
      <pos A="0.272446" C="0.481949" G="0.122802" T="0.122802"/>
      <pos A="0.601665" C="0.0629442" G="0.0629442" T="0.272446"/>
      <pos A="0.242518" C="0.392162" G="0.302375" T="0.0629442"/>
      <pos A="0.362233" C="0.392162" G="0.0629442" T="0.18266"/>
      <pos A="0.18266" C="0.242518" G="0.392162" T="0.18266"/>
      <pos A="0.362233" C="0.332304" G="0.122802" T="0.18266"/>
      <pos A="0.00308642" C="0.302375" G="0.45202" T="0.242518"/>
      <pos A="0.152731" C="0.511879" G="0.0330153" T="0.302375"/>
      <pos A="0.392162" C="0.332304" G="0.0928731" T="0.18266"/>
      <pos A="0.212589" C="0.18266" G="0.18266" T="0.422091"/>
      <pos A="0.272446" C="0.272446" G="0.242518" T="0.212589"/>
    </motif>
    <motif db="0" id="M101" alt="O101" length="40" nsites="8" evalue="1.3e-003">
      <pos A="0.572887" C="0.0410736" G="0.117047" T="0.268994"/>
      <pos A="0.0410736" C="0.231006" G="0.382953" T="0.344967"/>
      <pos A="0.344967" C="0.0790598" G="0.231006" T="0.344967"/>
      <pos A="0.155033" C="0.0410736" G="0.19302" T="0.610874"/>
      <pos A="0.00308642" C="0.00308642" G="0.686847" T="0.30698"/>
      <pos A="0.19302" C="0.155033" G="0.30698" T="0.344967"/>
      <pos A="0.19302" C="0.231006" G="0.268994" T="0.30698"/>
      <pos A="0.19302" C="0.268994" G="0.117047" T="0.42094"/>
      <pos A="0.268994" C="0.231006" G="0.344967" T="0.155033"/>
      <pos A="0.268994" C="0.155033" G="0.30698" T="0.268994"/>
      <pos A="0.19302" C="0.382953" G="0.42094" T="0.00308642"/>
      <pos A="0.42094" C="0.117047" G="0.231006" T="0.231006"/>
      <pos A="0.155033" C="0.19302" G="0.268994" T="0.382953"/>
      <pos A="0.30698" C="0.42094" G="0.0790598" T="0.19302"/>
      <pos A="0.19302" C="0.19302" G="0.268994" T="0.344967"/>
      <pos A="0.155033" C="0.231006" G="0.19302" T="0.42094"/>
      <pos A="0.117047" C="0.231006" G="0.30698" T="0.344967"/>
      <pos A="0.30698" C="0.268994" G="0.0790598" T="0.344967"/>
      <pos A="0.117047" C="0.19302" G="0.382953" T="0.30698"/>
      <pos A="0.42094" C="0.30698" G="0.117047" T="0.155033"/>
      <pos A="0.268994" C="0.458926" G="0.231006" T="0.0410736"/>
      <pos A="0.268994" C="0.19302" G="0.42094" T="0.117047"/>
      <pos A="0.458926" C="0.30698" G="0.0410736" T="0.19302"/>
      <pos A="0.155033" C="0.231006" G="0.382953" T="0.231006"/>
      <pos A="0.382953" C="0.30698" G="0.117047" T="0.19302"/>
      <pos A="0.155033" C="0.496914" G="0.0790598" T="0.268994"/>
      <pos A="0.231006" C="0.231006" G="0.344967" T="0.19302"/>
      <pos A="0.19302" C="0.382953" G="0.117047" T="0.30698"/>
      <pos A="0.344967" C="0.19302" G="0.268994" T="0.19302"/>
      <pos A="0.231006" C="0.231006" G="0.42094" T="0.117047"/>
      <pos A="0.458926" C="0.0410736" G="0.30698" T="0.19302"/>
      <pos A="0.64886" C="0.00308642" G="0.0790598" T="0.268994"/>
      <pos A="0.155033" C="0.0410736" G="0.458926" T="0.344967"/>
      <pos A="0.268994" C="0.268994" G="0.268994" T="0.19302"/>
      <pos A="0.458926" C="0.19302" G="0.0410736" T="0.30698"/>
      <pos A="0.30698" C="0.0790598" G="0.155033" T="0.458926"/>
      <pos A="0.19302" C="0.0410736" G="0.496914" T="0.268994"/>
      <pos A="0.30698" C="0.30698" G="0.231006" T="0.155033"/>
      <pos A="0.572887" C="0.155033" G="0.155033" T="0.117047"/>
      <pos A="0.344967" C="0.0790598" G="0.0410736" T="0.534901"/>
    </motif>
    <motif db="0" id="M102" alt="O102" length="40" nsites="8" evalue="1.3e-003">
      <pos A="0.288617" C="0.246489" G="0.30734" T="0.157554"/>
      <pos A="0.237128" C="0.195" G="0.30266" T="0.265213"/>
      <pos A="0.30734" C="0.227766" G="0.227766" T="0.237128"/>
      <pos A="0.377553" C="0.232446" G="0.166916" T="0.223085"/>
      <pos A="0.232446" C="0.204361" G="0.283936" T="0.279255"/>
      <pos A="0.185639" C="0.148192" G="0.25117" T="0.415"/>
      <pos A="0.265213" C="0.223085" G="0.232446" T="0.279255"/>
      <pos A="0.330745" C="0.218404" G="0.0826607" T="0.368191"/>
      <pos A="0.344787" C="0.171596" G="0.25117" T="0.232446"/>
      <pos A="0.237128" C="0.232446" G="0.157554" T="0.372872"/>
      <pos A="0.185639" C="0.213723" G="0.255851" T="0.344787"/>
      <pos A="0.368191" C="0.110746" G="0.25117" T="0.269893"/>
      <pos A="0.25117" C="0.218404" G="0.204361" T="0.326063"/>
      <pos A="0.246489" C="0.344787" G="0.166916" T="0.241808"/>
      <pos A="0.166916" C="0.354148" G="0.227766" T="0.25117"/>
      <pos A="0.25117" C="0.232446" G="0.246489" T="0.269893"/>
      <pos A="0.349468" C="0.176277" G="0.279255" T="0.195"/>
      <pos A="0.232446" C="0.213723" G="0.232446" T="0.321383"/>
      <pos A="0.415" C="0.185639" G="0.260532" T="0.138831"/>
      <pos A="0.246489" C="0.209043" G="0.297978" T="0.246489"/>
      <pos A="0.255851" C="0.321383" G="0.148192" T="0.274575"/>
      <pos A="0.180958" C="0.30266" G="0.30734" T="0.209043"/>
      <pos A="0.241808" C="0.124788" G="0.330745" T="0.30266"/>
      <pos A="0.372872" C="0.204361" G="0.297978" T="0.124788"/>
      <pos A="0.312021" C="0.0732988" G="0.227766" T="0.386915"/>
      <pos A="0.0358519" C="0.335425" G="0.288617" T="0.340106"/>
      <pos A="0.232446" C="0.237128" G="0.190319" T="0.340106"/>
      <pos A="0.30266" C="0.283936" G="0.0779793" T="0.335425"/>
      <pos A="0.232446" C="0.157554" G="0.260532" T="0.349468"/>
      <pos A="0.503935" C="0.255851" G="0.120107" T="0.120107"/>
      <pos A="0.190319" C="0.30734" G="0.218404" T="0.283936"/>
      <pos A="0.391595" C="0.148192" G="0.227766" T="0.232446"/>
      <pos A="0.410318" C="0.293298" G="0.134149" T="0.162234"/>
      <pos A="0.241808" C="0.195" G="0.213723" T="0.349468"/>
      <pos A="0.25117" C="0.260532" G="0.279255" T="0.209043"/>
      <pos A="0.199681" C="0.42436" G="0.185639" T="0.190319"/>
      <pos A="0.283936" C="0.255851" G="0.134149" T="0.326063"/>
      <pos A="0.232446" C="0.0920217" G="0.386915" T="0.288617"/>
      <pos A="0.176277" C="0.162234" G="0.35883" T="0.30266"/>
      <pos A="0.330745" C="0.269893" G="0.223085" T="0.176277"/>
    </motif>
    <motif db="0" id="M103" alt="O103" length="40" nsites="8" evalue="1.3e-003">
      <pos A="0.409768" C="0.235476" G="0.35167" T="0.00308642"/>
      <pos A="0.293573" C="0.177379" G="0.00308642" T="0.525962"/>
      <pos A="0.0611842" C="0.35167" G="0.119281" T="0.467865"/>
      <pos A="0.35167" C="0.177379" G="0.293573" T="0.177379"/>
      <pos A="0.525962" C="0.0611842" G="0.235476" T="0.177379"/>
      <pos A="0.0611842" C="0.177379" G="0.177379" T="0.584059"/>
      <pos A="0.235476" C="0.235476" G="0.177379" T="0.35167"/>
      <pos A="0.0611842" C="0.35167" G="0.00308642" T="0.584059"/>
      <pos A="0.177379" C="0.177379" G="0.177379" T="0.467865"/>
      <pos A="0.00308642" C="0.177379" G="0.584059" T="0.235476"/>
      <pos A="0.293573" C="0.35167" G="0.293573" T="0.0611842"/>
      <pos A="0.177379" C="0.35167" G="0.177379" T="0.293573"/>
      <pos A="0.293573" C="0.00308642" G="0.00308642" T="0.700254"/>
      <pos A="0.177379" C="0.293573" G="0.293573" T="0.235476"/>
      <pos A="0.467865" C="0.119281" G="0.0611842" T="0.35167"/>
      <pos A="0.177379" C="0.816448" G="0.00308642" T="0.00308642"/>
      <pos A="0.235476" C="0.119281" G="0.177379" T="0.467865"/>
      <pos A="0.0611842" C="0.00308642" G="0.467865" T="0.467865"/>
      <pos A="0.293573" C="0.293573" G="0.235476" T="0.177379"/>
      <pos A="0.409768" C="0.177379" G="0.293573" T="0.119281"/>
      <pos A="0.467865" C="0.177379" G="0.177379" T="0.177379"/>
      <pos A="0.409768" C="0.177379" G="0.119281" T="0.293573"/>
      <pos A="0.177379" C="0.584059" G="0.177379" T="0.0611842"/>
      <pos A="0.525962" C="0.177379" G="0.119281" T="0.177379"/>
      <pos A="0.525962" C="0.235476" G="0.177379" T="0.0611842"/>
      <pos A="0.235476" C="0.293573" G="0.235476" T="0.235476"/>
      <pos A="0.293573" C="0.119281" G="0.293573" T="0.293573"/>
      <pos A="0.119281" C="0.584059" G="0.235476" T="0.0611842"/>
      <pos A="0.177379" C="0.409768" G="0.119281" T="0.293573"/>
      <pos A="0.235476" C="0.235476" G="0.293573" T="0.235476"/>
      <pos A="0.235476" C="0.467865" G="0.177379" T="0.119281"/>
      <pos A="0.0611842" C="0.467865" G="0.119281" T="0.35167"/>
      <pos A="0.177379" C="0.0611842" G="0.467865" T="0.293573"/>
      <pos A="0.409768" C="0.0611842" G="0.35167" T="0.177379"/>
      <pos A="0.467865" C="0.293573" G="0.119281" T="0.119281"/>
      <pos A="0.409768" C="0.119281" G="0.409768" T="0.0611842"/>
      <pos A="0.0611842" C="0.235476" G="0.119281" T="0.584059"/>
      <pos A="0.235476" C="0.119281" G="0.235476" T="0.409768"/>
      <pos A="0.293573" C="0.177379" G="0.409768" T="0.119281"/>
      <pos A="0.409768" C="0.00308642" G="0.525962" T="0.0611842"/>
    </motif>
    <motif db="0" id="M104" alt="O104" length="40" nsites="8" evalue="1.3e-003">
      <pos A="0.00308642" C="0.00308642" G="0.990741" T="0.00308642"/>
      <pos A="0.00308642" C="0.00308642" G="0.990741" T="0.00308642"/>
      <pos A="0.990741" C="0.00308642" G="0.00308642" T="0.00308642"/>
      <pos A="0.00308642" C="0.00308642" G="0.00308642" T="0.990741"/>
      <pos A="0.00308642" C="0.00308642" G="0.00308642" T="0.990741"/>
      <pos A="0.990741" C="0.00308642" G="0.00308642" T="0.00308642"/>
      <pos A="0.00308642" C="0.990741" G="0.00308642" T="0.00308642"/>
      <pos A="0.990741" C="0.00308642" G="0.00308642" T="0.00308642"/>
      <pos A="0.00308642" C="0.00308642" G="0.990741" T="0.00308642"/>
      <pos A="0.00308642" C="0.00308642" G="0.990741" T="0.00308642"/>
      <pos A="0.00308642" C="0.990741" G="0.00308642" T="0.00308642"/>
      <pos A="0.990741" C="0.00308642" G="0.00308642" T="0.00308642"/>
      <pos A="0.00308642" C="0.00308642" G="0.00308642" T="0.990741"/>
      <pos A="0.00308642" C="0.00308642" G="0.990741" T="0.00308642"/>
      <pos A="0.990741" C="0.00308642" G="0.00308642" T="0.00308642"/>
      <pos A="0.990741" C="0.00308642" G="0.00308642" T="0.00308642"/>
      <pos A="0.00308642" C="0.990741" G="0.00308642" T="0.00308642"/>
      <pos A="0.990741" C="0.00308642" G="0.00308642" T="0.00308642"/>
      <pos A="0.990741" C="0.00308642" G="0.00308642" T="0.00308642"/>
      <pos A="0.00308642" C="0.990741" G="0.00308642" T="0.00308642"/>
      <pos A="0.00308642" C="0.990741" G="0.00308642" T="0.00308642"/>
      <pos A="0.00308642" C="0.00308642" G="0.990741" T="0.00308642"/>
      <pos A="0.00308642" C="0.00308642" G="0.00308642" T="0.990741"/>
      <pos A="0.00308642" C="0.00308642" G="0.990741" T="0.00308642"/>
      <pos A="0.00308642" C="0.990741" G="0.00308642" T="0.00308642"/>
      <pos A="0.00308642" C="0.990741" G="0.00308642" T="0.00308642"/>
      <pos A="0.00308642" C="0.00308642" G="0.00308642" T="0.990741"/>
      <pos A="0.00308642" C="0.00308642" G="0.990741" T="0.00308642"/>
      <pos A="0.00308642" C="0.00308642" G="0.990741" T="0.00308642"/>
      <pos A="0.00308642" C="0.990741" G="0.00308642" T="0.00308642"/>
      <pos A="0.00308642" C="0.990741" G="0.00308642" T="0.00308642"/>
      <pos A="0.990741" C="0.00308642" G="0.00308642" T="0.00308642"/>
      <pos A="0.990741" C="0.00308642" G="0.00308642" T="0.00308642"/>
      <pos A="0.00308642" C="0.990741" G="0.00308642" T="0.00308642"/>
      <pos A="0.00308642" C="0.990741" G="0.00308642" T="0.00308642"/>
      <pos A="0.00308642" C="0.990741" G="0.00308642" T="0.00308642"/>
      <pos A="0.990741" C="0.00308642" G="0.00308642" T="0.00308642"/>
      <pos A="0.00308642" C="0.00308642" G="0.990741" T="0.00308642"/>
      <pos A="0.00308642" C="0.00308642" G="0.00308642" T="0.990741"/>
      <pos A="0.00308642" C="0.00308642" G="0.990741" T="0.00308642"/>
    </motif>
    <motif db="0" id="M105" alt="O105" length="40" nsites="8" evalue="1.3e-003">
      <pos A="0.101852" C="0.299383" G="0.200617" T="0.398148"/>
      <pos A="0.299383" C="0.299383" G="0.398148" T="0.00308642"/>
      <pos A="0.101852" C="0.200617" G="0.101852" T="0.595679"/>
      <pos A="0.00308642" C="0.200617" G="0.398148" T="0.398148"/>
      <pos A="0.299383" C="0.200617" G="0.200617" T="0.299383"/>
      <pos A="0.200617" C="0.00308642" G="0.79321" T="0.00308642"/>
      <pos A="0.496914" C="0.200617" G="0.200617" T="0.101852"/>
      <pos A="0.00308642" C="0.00308642" G="0.595679" T="0.398148"/>
      <pos A="0.101852" C="0.496914" G="0.299383" T="0.101852"/>
      <pos A="0.79321" C="0.200617" G="0.00308642" T="0.00308642"/>
      <pos A="0.200617" C="0.200617" G="0.299383" T="0.299383"/>
      <pos A="0.200617" C="0.200617" G="0.200617" T="0.398148"/>
      <pos A="0.200617" C="0.398148" G="0.101852" T="0.299383"/>
      <pos A="0.398148" C="0.200617" G="0.00308642" T="0.398148"/>
      <pos A="0.398148" C="0.496914" G="0.101852" T="0.00308642"/>
      <pos A="0.101852" C="0.299383" G="0.200617" T="0.398148"/>
      <pos A="0.101852" C="0.200617" G="0.101852" T="0.595679"/>
      <pos A="0.00308642" C="0.101852" G="0.101852" T="0.79321"/>
      <pos A="0.200617" C="0.200617" G="0.200617" T="0.398148"/>
      <pos A="0.398148" C="0.00308642" G="0.595679" T="0.00308642"/>
      <pos A="0.200617" C="0.101852" G="0.200617" T="0.496914"/>
      <pos A="0.101852" C="0.496914" G="0.200617" T="0.200617"/>
      <pos A="0.398148" C="0.101852" G="0.00308642" T="0.496914"/>
      <pos A="0.299383" C="0.00308642" G="0.200617" T="0.496914"/>
      <pos A="0.398148" C="0.200617" G="0.299383" T="0.101852"/>
      <pos A="0.101852" C="0.00308642" G="0.00308642" T="0.891975"/>
      <pos A="0.299383" C="0.200617" G="0.200617" T="0.299383"/>
      <pos A="0.496914" C="0.00308642" G="0.299383" T="0.200617"/>
      <pos A="0.00308642" C="0.595679" G="0.101852" T="0.299383"/>
      <pos A="0.101852" C="0.299383" G="0.398148" T="0.200617"/>
      <pos A="0.398148" C="0.00308642" G="0.00308642" T="0.595679"/>
      <pos A="0.200617" C="0.496914" G="0.00308642" T="0.299383"/>
      <pos A="0.00308642" C="0.101852" G="0.398148" T="0.496914"/>
      <pos A="0.200617" C="0.200617" G="0.00308642" T="0.595679"/>
      <pos A="0.101852" C="0.200617" G="0.299383" T="0.398148"/>
      <pos A="0.299383" C="0.00308642" G="0.299383" T="0.398148"/>
      <pos A="0.200617" C="0.101852" G="0.101852" T="0.595679"/>
      <pos A="0.00308642" C="0.299383" G="0.101852" T="0.595679"/>
      <pos A="0.101852" C="0.595679" G="0.00308642" T="0.299383"/>
      <pos A="0.496914" C="0.299383" G="0.101852" T="0.101852"/>
    </motif>
    <motif db="0" id="M106" alt="O106" length="40" nsites="8" evalue="1.3e-003">
      <pos A="0.274575" C="0.148192" G="0.36351" T="0.213723"/>
      <pos A="0.297978" C="0.0779793" G="0.185639" T="0.438403"/>
      <pos A="0.237128" C="0.36351" G="0.213723" T="0.185639"/>
      <pos A="0.199681" C="0.293298" G="0.195" T="0.312021"/>
      <pos A="0.279255" C="0.204361" G="0.265213" T="0.25117"/>
      <pos A="0.246489" C="0.255851" G="0.213723" T="0.283936"/>
      <pos A="0.265213" C="0.326063" G="0.246489" T="0.162234"/>
      <pos A="0.237128" C="0.185639" G="0.213723" T="0.36351"/>
      <pos A="0.185639" C="0.405638" G="0.204361" T="0.204361"/>
      <pos A="0.326063" C="0.227766" G="0.246489" T="0.199681"/>
      <pos A="0.269893" C="0.166916" G="0.30266" T="0.260532"/>
      <pos A="0.209043" C="0.152873" G="0.36351" T="0.274575"/>
      <pos A="0.269893" C="0.204361" G="0.106064" T="0.41968"/>
      <pos A="0.372872" C="0.0686183" G="0.255851" T="0.30266"/>
      <pos A="0.335425" C="0.204361" G="0.246489" T="0.213723"/>
      <pos A="0.443084" C="0.209043" G="0.134149" T="0.213723"/>
      <pos A="0.199681" C="0.335425" G="0.218404" T="0.246489"/>
      <pos A="0.274575" C="0.171596" G="0.246489" T="0.30734"/>
      <pos A="0.195" C="0.368191" G="0.120107" T="0.316702"/>
      <pos A="0.269893" C="0.227766" G="0.260532" T="0.241808"/>
      <pos A="0.265213" C="0.232446" G="0.265213" T="0.237128"/>
      <pos A="0.288617" C="0.213723" G="0.25117" T="0.246489"/>
      <pos A="0.30266" C="0.166916" G="0.120107" T="0.410318"/>
      <pos A="0.335425" C="0.293298" G="0.0686183" T="0.30266"/>
      <pos A="0.260532" C="0.433722" G="0.204361" T="0.101384"/>
      <pos A="0.335425" C="0.129469" G="0.25117" T="0.283936"/>
      <pos A="0.265213" C="0.152873" G="0.274575" T="0.30734"/>
      <pos A="0.218404" C="0.176277" G="0.288617" T="0.316702"/>
      <pos A="0.218404" C="0.25117" G="0.255851" T="0.274575"/>
      <pos A="0.227766" C="0.124788" G="0.30266" T="0.344787"/>
      <pos A="0.30266" C="0.25117" G="0.297978" T="0.148192"/>
      <pos A="0.35883" C="0.157554" G="0.288617" T="0.195"/>
      <pos A="0.129469" C="0.195" G="0.288617" T="0.386915"/>
      <pos A="0.471169" C="0.166916" G="0.138831" T="0.223085"/>
      <pos A="0.0873412" C="0.213723" G="0.41968" T="0.279255"/>
      <pos A="0.30734" C="0.227766" G="0.148192" T="0.316702"/>
      <pos A="0.288617" C="0.213723" G="0.209043" T="0.288617"/>
      <pos A="0.246489" C="0.30266" G="0.213723" T="0.237128"/>
      <pos A="0.274575" C="0.30266" G="0.115426" T="0.30734"/>
      <pos A="0.227766" C="0.274575" G="0.218404" T="0.279255"/>
    </motif>
    <motif db="0" id="M107" alt="O107" length="40" nsites="8" evalue="1.3e-003">
      <pos A="0.354624" C="0.00308642" G="0.304405" T="0.337884"/>
      <pos A="0.237445" C="0.203965" G="0.187226" T="0.371364"/>
      <pos A="0.538763" C="0.170486" G="0.203965" T="0.0867862"/>
      <pos A="0.304405" C="0.187226" G="0.0533057" T="0.455064"/>
      <pos A="0.421584" C="0.203965" G="0.153745" T="0.220705"/>
      <pos A="0.254185" C="0.203965" G="0.237445" T="0.304405"/>
      <pos A="0.187226" C="0.254185" G="0.488543" T="0.0700464"/>
      <pos A="0.354624" C="0.270924" G="0.0198262" T="0.354624"/>
      <pos A="0.505284" C="0.137005" G="0.120266" T="0.237445"/>
      <pos A="0.137005" C="0.137005" G="0.388105" T="0.337884"/>
      <pos A="0.120266" C="0.203965" G="0.354624" T="0.321145"/>
      <pos A="0.388105" C="0.187226" G="0.203965" T="0.220705"/>
      <pos A="0.321145" C="0.137005" G="0.237445" T="0.304405"/>
      <pos A="0.337884" C="0.287665" G="0.187226" T="0.187226"/>
      <pos A="0.237445" C="0.187226" G="0.404844" T="0.170486"/>
      <pos A="0.103526" C="0.304405" G="0.170486" T="0.421584"/>
      <pos A="0.321145" C="0.354624" G="0.120266" T="0.203965"/>
      <pos A="0.337884" C="0.304405" G="0.287665" T="0.0700464"/>
      <pos A="0.404844" C="0.254185" G="0.187226" T="0.153745"/>
      <pos A="0.137005" C="0.187226" G="0.371364" T="0.304405"/>
      <pos A="0.455064" C="0.203965" G="0.203965" T="0.137005"/>
      <pos A="0.354624" C="0.187226" G="0.187226" T="0.270924"/>
      <pos A="0.371364" C="0.103526" G="0.304405" T="0.220705"/>
      <pos A="0.337884" C="0.0365659" G="0.220705" T="0.404844"/>
      <pos A="0.0700464" C="0.304405" G="0.137005" T="0.488543"/>
      <pos A="0.187226" C="0.237445" G="0.0365659" T="0.538763"/>
      <pos A="0.220705" C="0.237445" G="0.220705" T="0.321145"/>
      <pos A="0.321145" C="0.287665" G="0.0533057" T="0.337884"/>
      <pos A="0.120266" C="0.203965" G="0.170486" T="0.505284"/>
      <pos A="0.505284" C="0.120266" G="0.170486" T="0.203965"/>
      <pos A="0.187226" C="0.287665" G="0.237445" T="0.287665"/>
      <pos A="0.203965" C="0.0867862" G="0.254185" T="0.455064"/>
      <pos A="0.0365659" C="0.170486" G="0.337884" T="0.455064"/>
      <pos A="0.0867862" C="0.270924" G="0.304405" T="0.337884"/>
      <pos A="0.254185" C="0.0867862" G="0.455064" T="0.203965"/>
      <pos A="0.0365659" C="0.0867862" G="0.321145" T="0.555503"/>
      <pos A="0.237445" C="0.321145" G="0.321145" T="0.120266"/>
      <pos A="0.254185" C="0.388105" G="0.0365659" T="0.321145"/>
      <pos A="0.153745" C="0.304405" G="0.0700464" T="0.471803"/>
      <pos A="0.555503" C="0.187226" G="0.103526" T="0.153745"/>
    </motif>
    <motif db="0" id="M108" alt="O108" length="40" nsites="8" evalue="1.3e-003">
      <pos A="0.302375" C="0.0928731" G="0.45202" T="0.152731"/>
      <pos A="0.212589" C="0.392162" G="0.18266" T="0.212589"/>
      <pos A="0.212589" C="0.152731" G="0.272446" T="0.362233"/>
      <pos A="0.242518" C="0.212589" G="0.332304" T="0.212589"/>
      <pos A="0.122802" C="0.302375" G="0.242518" T="0.332304"/>
      <pos A="0.302375" C="0.422091" G="0.152731" T="0.122802"/>
      <pos A="0.0330153" C="0.45202" G="0.152731" T="0.362233"/>
      <pos A="0.362233" C="0.362233" G="0.0928731" T="0.18266"/>
      <pos A="0.212589" C="0.0629442" G="0.212589" T="0.511879"/>
      <pos A="0.0928731" C="0.392162" G="0.272446" T="0.242518"/>
      <pos A="0.212589" C="0.242518" G="0.18266" T="0.362233"/>
      <pos A="0.302375" C="0.212589" G="0.332304" T="0.152731"/>
      <pos A="0.422091" C="0.0629442" G="0.272446" T="0.242518"/>
      <pos A="0.272446" C="0.45202" G="0.00308642" T="0.272446"/>
      <pos A="0.152731" C="0.0928731" G="0.45202" T="0.302375"/>
      <pos A="0.212589" C="0.18266" G="0.242518" T="0.362233"/>
      <pos A="0.122802" C="0.422091" G="0.0928731" T="0.362233"/>
      <pos A="0.45202" C="0.0928731" G="0.212589" T="0.242518"/>
      <pos A="0.152731" C="0.242518" G="0.392162" T="0.212589"/>
      <pos A="0.212589" C="0.242518" G="0.272446" T="0.272446"/>
      <pos A="0.302375" C="0.392162" G="0.18266" T="0.122802"/>
      <pos A="0.362233" C="0.122802" G="0.212589" T="0.302375"/>
      <pos A="0.601665" C="0.0330153" G="0.242518" T="0.122802"/>
      <pos A="0.0629442" C="0.152731" G="0.481949" T="0.302375"/>
      <pos A="0.242518" C="0.422091" G="0.242518" T="0.0928731"/>
      <pos A="0.18266" C="0.0330153" G="0.422091" T="0.362233"/>
      <pos A="0.332304" C="0.152731" G="0.122802" T="0.392162"/>
      <pos A="0.302375" C="0.212589" G="0.332304" T="0.152731"/>
      <pos A="0.392162" C="0.422091" G="0.0928731" T="0.0928731"/>
      <pos A="0.152731" C="0.18266" G="0.362233" T="0.302375"/>
      <pos A="0.302375" C="0.0928731" G="0.362233" T="0.242518"/>
      <pos A="0.242518" C="0.242518" G="0.45202" T="0.0629442"/>
      <pos A="0.18266" C="0.332304" G="0.122802" T="0.362233"/>
      <pos A="0.212589" C="0.152731" G="0.332304" T="0.302375"/>
      <pos A="0.18266" C="0.45202" G="0.0928731" T="0.272446"/>
      <pos A="0.152731" C="0.332304" G="0.272446" T="0.242518"/>
      <pos A="0.332304" C="0.18266" G="0.302375" T="0.18266"/>
      <pos A="0.362233" C="0.332304" G="0.212589" T="0.0928731"/>
      <pos A="0.45202" C="0.152731" G="0.332304" T="0.0629442"/>
      <pos A="0.392162" C="0.0330153" G="0.302375" T="0.272446"/>
    </motif>
    <motif db="0" id="M109" alt="O109" length="40" nsites="8" evalue="1.3e-003">
      <pos A="0.00308642" C="0.00308642" G="0.661523" T="0.332304"/>
      <pos A="0.00308642" C="0.00308642" G="0.332304" T="0.661523"/>
      <pos A="0.00308642" C="0.332304" G="0.661523" T="0.00308642"/>
      <pos A="0.00308642" C="0.332304" G="0.332304" T="0.332304"/>
      <pos A="0.00308642" C="0.00308642" G="0.332304" T="0.661523"/>
      <pos A="0.661523" C="0.00308642" G="0.332304" T="0.00308642"/>
      <pos A="0.332304" C="0.00308642" G="0.661523" T="0.00308642"/>
      <pos A="0.332304" C="0.00308642" G="0.661523" T="0.00308642"/>
      <pos A="0.332304" C="0.00308642" G="0.00308642" T="0.661523"/>
      <pos A="0.00308642" C="0.00308642" G="0.661523" T="0.332304"/>
      <pos A="0.332304" C="0.00308642" G="0.332304" T="0.332304"/>
      <pos A="0.661523" C="0.332304" G="0.00308642" T="0.00308642"/>
      <pos A="0.00308642" C="0.661523" G="0.332304" T="0.00308642"/>
      <pos A="0.332304" C="0.332304" G="0.332304" T="0.00308642"/>
      <pos A="0.332304" C="0.00308642" G="0.332304" T="0.332304"/>
      <pos A="0.00308642" C="0.332304" G="0.332304" T="0.332304"/>
      <pos A="0.00308642" C="0.332304" G="0.661523" T="0.00308642"/>
      <pos A="0.00308642" C="0.332304" G="0.661523" T="0.00308642"/>
      <pos A="0.332304" C="0.00308642" G="0.332304" T="0.332304"/>
      <pos A="0.00308642" C="0.00308642" G="0.990741" T="0.00308642"/>
      <pos A="0.661523" C="0.00308642" G="0.00308642" T="0.332304"/>
      <pos A="0.00308642" C="0.332304" G="0.332304" T="0.332304"/>
      <pos A="0.00308642" C="0.990741" G="0.00308642" T="0.00308642"/>
      <pos A="0.332304" C="0.661523" G="0.00308642" T="0.00308642"/>
      <pos A="0.332304" C="0.332304" G="0.00308642" T="0.332304"/>
      <pos A="0.332304" C="0.332304" G="0.332304" T="0.00308642"/>
      <pos A="0.00308642" C="0.661523" G="0.332304" T="0.00308642"/>
      <pos A="0.332304" C="0.332304" G="0.00308642" T="0.332304"/>
      <pos A="0.332304" C="0.00308642" G="0.00308642" T="0.661523"/>
      <pos A="0.00308642" C="0.00308642" G="0.661523" T="0.332304"/>
      <pos A="0.00308642" C="0.661523" G="0.00308642" T="0.332304"/>
      <pos A="0.00308642" C="0.990741" G="0.00308642" T="0.00308642"/>
      <pos A="0.661523" C="0.332304" G="0.00308642" T="0.00308642"/>
      <pos A="0.990741" C="0.00308642" G="0.00308642" T="0.00308642"/>
      <pos A="0.332304" C="0.00308642" G="0.661523" T="0.00308642"/>
      <pos A="0.00308642" C="0.332304" G="0.661523" T="0.00308642"/>
      <pos A="0.00308642" C="0.332304" G="0.661523" T="0.00308642"/>
      <pos A="0.332304" C="0.00308642" G="0.00308642" T="0.661523"/>
      <pos A="0.00308642" C="0.990741" G="0.00308642" T="0.00308642"/>
      <pos A="0.661523" C="0.00308642" G="0.332304" T="0.00308642"/>
    </motif>
    <motif db="0" id="M11" alt="O11" length="40" nsites="8" evalue="1.3e-003">
      <pos A="0.195" C="0.120107" G="0.274575" T="0.410318"/>
      <pos A="0.209043" C="0.312021" G="0.223085" T="0.255851"/>
      <pos A="0.377553" C="0.293298" G="0.143511" T="0.185639"/>
      <pos A="0.30734" C="0.129469" G="0.274575" T="0.288617"/>
      <pos A="0.330745" C="0.195" G="0.232446" T="0.241808"/>
      <pos A="0.297978" C="0.246489" G="0.260532" T="0.195"/>
      <pos A="0.180958" C="0.237128" G="0.232446" T="0.349468"/>
      <pos A="0.176277" C="0.391595" G="0.190319" T="0.241808"/>
      <pos A="0.41968" C="0.138831" G="0.166916" T="0.274575"/>
      <pos A="0.316702" C="0.218404" G="0.335425" T="0.129469"/>
      <pos A="0.265213" C="0.0873412" G="0.326063" T="0.321383"/>
      <pos A="0.377553" C="0.171596" G="0.204361" T="0.246489"/>
      <pos A="0.354148" C="0.143511" G="0.106064" T="0.396276"/>
      <pos A="0.180958" C="0.209043" G="0.223085" T="0.386915"/>
      <pos A="0.218404" C="0.176277" G="0.241808" T="0.36351"/>
      <pos A="0.283936" C="0.190319" G="0.297978" T="0.227766"/>
      <pos A="0.340106" C="0.213723" G="0.283936" T="0.162234"/>
      <pos A="0.209043" C="0.232446" G="0.288617" T="0.269893"/>
      <pos A="0.377553" C="0.377553" G="0.157554" T="0.0873412"/>
      <pos A="0.396276" C="0.124788" G="0.115426" T="0.36351"/>
      <pos A="0.297978" C="0.227766" G="0.265213" T="0.209043"/>
      <pos A="0.297978" C="0.288617" G="0.176277" T="0.237128"/>
      <pos A="0.143511" C="0.265213" G="0.157554" T="0.433722"/>
      <pos A="0.283936" C="0.195" G="0.241808" T="0.279255"/>
      <pos A="0.166916" C="0.124788" G="0.410318" T="0.297978"/>
      <pos A="0.0639368" C="0.297978" G="0.241808" T="0.396276"/>
      <pos A="0.335425" C="0.344787" G="0.134149" T="0.185639"/>
      <pos A="0.30734" C="0.316702" G="0.106064" T="0.269893"/>
      <pos A="0.335425" C="0.115426" G="0.185639" T="0.36351"/>
      <pos A="0.162234" C="0.223085" G="0.429042" T="0.185639"/>
      <pos A="0.30266" C="0.326063" G="0.162234" T="0.209043"/>
      <pos A="0.157554" C="0.316702" G="0.152873" T="0.372872"/>
      <pos A="0.30266" C="0.106064" G="0.35883" T="0.232446"/>
      <pos A="0.326063" C="0.209043" G="0.326063" T="0.138831"/>
      <pos A="0.321383" C="0.157554" G="0.386915" T="0.134149"/>
      <pos A="0.209043" C="0.312021" G="0.176277" T="0.30266"/>
      <pos A="0.382233" C="0.195" G="0.148192" T="0.274575"/>
      <pos A="0.162234" C="0.260532" G="0.232446" T="0.344787"/>
      <pos A="0.297978" C="0.297978" G="0.152873" T="0.25117"/>
      <pos A="0.269893" C="0.218404" G="0.204361" T="0.30734"/>
    </motif>
    <motif db="0" id="M110" alt="O110" length="40" nsites="8" evalue="1.3e-003">
      <pos A="0.30698" C="0.0790598" G="0.231006" T="0.382953"/>
      <pos A="0.458926" C="0.382953" G="0.0790598" T="0.0790598"/>
      <pos A="0.0790598" C="0.155033" G="0.231006" T="0.534901"/>
      <pos A="0.382953" C="0.155033" G="0.155033" T="0.30698"/>
      <pos A="0.534901" C="0.155033" G="0.30698" T="0.00308642"/>
      <pos A="0.458926" C="0.00308642" G="0.231006" T="0.30698"/>
      <pos A="0.155033" C="0.458926" G="0.382953" T="0.00308642"/>
      <pos A="0.534901" C="0.00308642" G="0.30698" T="0.155033"/>
      <pos A="0.30698" C="0.382953" G="0.155033" T="0.155033"/>
      <pos A="0.458926" C="0.0790598" G="0.382953" T="0.0790598"/>
      <pos A="0.382953" C="0.00308642" G="0.155033" T="0.458926"/>
      <pos A="0.231006" C="0.0790598" G="0.534901" T="0.155033"/>
      <pos A="0.30698" C="0.00308642" G="0.382953" T="0.30698"/>
      <pos A="0.231006" C="0.30698" G="0.155033" T="0.30698"/>
      <pos A="0.30698" C="0.155033" G="0.30698" T="0.231006"/>
      <pos A="0.155033" C="0.00308642" G="0.458926" T="0.382953"/>
      <pos A="0.382953" C="0.155033" G="0.155033" T="0.30698"/>
      <pos A="0.458926" C="0.00308642" G="0.0790598" T="0.458926"/>
      <pos A="0.30698" C="0.30698" G="0.231006" T="0.155033"/>
      <pos A="0.155033" C="0.0790598" G="0.00308642" T="0.762821"/>
      <pos A="0.30698" C="0.30698" G="0.231006" T="0.155033"/>
      <pos A="0.382953" C="0.0790598" G="0.231006" T="0.30698"/>
      <pos A="0.155033" C="0.155033" G="0.155033" T="0.534901"/>
      <pos A="0.30698" C="0.00308642" G="0.382953" T="0.30698"/>
      <pos A="0.155033" C="0.30698" G="0.382953" T="0.155033"/>
      <pos A="0.382953" C="0.155033" G="0.00308642" T="0.458926"/>
      <pos A="0.382953" C="0.458926" G="0.155033" T="0.00308642"/>
      <pos A="0.0790598" C="0.30698" G="0.231006" T="0.382953"/>
      <pos A="0.231006" C="0.762821" G="0.00308642" T="0.00308642"/>
      <pos A="0.30698" C="0.0790598" G="0.00308642" T="0.610874"/>
      <pos A="0.155033" C="0.30698" G="0.382953" T="0.155033"/>
      <pos A="0.231006" C="0.00308642" G="0.0790598" T="0.686847"/>
      <pos A="0.382953" C="0.155033" G="0.0790598" T="0.382953"/>
      <pos A="0.231006" C="0.231006" G="0.155033" T="0.382953"/>
      <pos A="0.30698" C="0.610874" G="0.00308642" T="0.0790598"/>
      <pos A="0.458926" C="0.00308642" G="0.155033" T="0.382953"/>
      <pos A="0.382953" C="0.231006" G="0.0790598" T="0.30698"/>
      <pos A="0.610874" C="0.0790598" G="0.30698" T="0.00308642"/>
      <pos A="0.155033" C="0.458926" G="0.30698" T="0.0790598"/>
      <pos A="0.610874" C="0.00308642" G="0.231006" T="0.155033"/>
    </motif>
    <motif db="0" id="M111" alt="O111" length="40" nsites="8" evalue="1.3e-003">
      <pos A="0.335425" C="0.148192" G="0.312021" T="0.204361"/>
      <pos A="0.255851" C="0.246489" G="0.185639" T="0.312021"/>
      <pos A="0.265213" C="0.204361" G="0.326063" T="0.204361"/>
      <pos A="0.223085" C="0.213723" G="0.134149" T="0.429042"/>
      <pos A="0.129469" C="0.134149" G="0.293298" T="0.443084"/>
      <pos A="0.255851" C="0.227766" G="0.269893" T="0.246489"/>
      <pos A="0.400957" C="0.293298" G="0.148192" T="0.157554"/>
      <pos A="0.368191" C="0.180958" G="0.344787" T="0.106064"/>
      <pos A="0.25117" C="0.157554" G="0.213723" T="0.377553"/>
      <pos A="0.162234" C="0.368191" G="0.223085" T="0.246489"/>
      <pos A="0.461807" C="0.180958" G="0.0779793" T="0.279255"/>
      <pos A="0.195" C="0.227766" G="0.227766" T="0.349468"/>
      <pos A="0.227766" C="0.260532" G="0.293298" T="0.218404"/>
      <pos A="0.471169" C="0.195" G="0.0967032" T="0.237128"/>
      <pos A="0.185639" C="0.326063" G="0.25117" T="0.237128"/>
      <pos A="0.438403" C="0.344787" G="0.0686183" T="0.148192"/>
      <pos A="0.368191" C="0.185639" G="0.152873" T="0.293298"/>
      <pos A="0.199681" C="0.190319" G="0.265213" T="0.344787"/>
      <pos A="0.138831" C="0.134149" G="0.377553" T="0.349468"/>
      <pos A="0.162234" C="0.255851" G="0.293298" T="0.288617"/>
      <pos A="0.279255" C="0.134149" G="0.316702" T="0.269893"/>
      <pos A="0.326063" C="0.204361" G="0.312021" T="0.157554"/>
      <pos A="0.237128" C="0.312021" G="0.204361" T="0.246489"/>
      <pos A="0.255851" C="0.405638" G="0.195" T="0.143511"/>
      <pos A="0.166916" C="0.255851" G="0.199681" T="0.377553"/>
      <pos A="0.30734" C="0.143511" G="0.209043" T="0.340106"/>
      <pos A="0.288617" C="0.157554" G="0.312021" T="0.241808"/>
      <pos A="0.297978" C="0.288617" G="0.0920217" T="0.321383"/>
      <pos A="0.246489" C="0.312021" G="0.157554" T="0.283936"/>
      <pos A="0.396276" C="0.185639" G="0.185639" T="0.232446"/>
      <pos A="0.232446" C="0.157554" G="0.30266" T="0.30734"/>
      <pos A="0.335425" C="0.269893" G="0.218404" T="0.176277"/>
      <pos A="0.368191" C="0.237128" G="0.223085" T="0.171596"/>
      <pos A="0.30734" C="0.213723" G="0.25117" T="0.227766"/>
      <pos A="0.124788" C="0.312021" G="0.368191" T="0.195"/>
      <pos A="0.321383" C="0.152873" G="0.185639" T="0.340106"/>
      <pos A="0.232446" C="0.25117" G="0.232446" T="0.283936"/>
      <pos A="0.269893" C="0.227766" G="0.166916" T="0.335425"/>
      <pos A="0.152873" C="0.227766" G="0.255851" T="0.36351"/>
      <pos A="0.274575" C="0.157554" G="0.312021" T="0.255851"/>
    </motif>
    <motif db="0" id="M113" alt="O113" length="40" nsites="8" evalue="1.3e-003">
      <pos A="0.0934598" C="0.21611" G="0.513052" T="0.177379"/>
      <pos A="0.145102" C="0.235476" G="0.345215" T="0.274207"/>
      <pos A="0.33876" C="0.241931" G="0.125736" T="0.293573"/>
      <pos A="0.403313" C="0.21611" G="0.261297" T="0.119281"/>
      <pos A="0.287118" C="0.358125" G="0.222565" T="0.132192"/>
      <pos A="0.241931" C="0.0547289" G="0.145102" T="0.558239"/>
      <pos A="0.145102" C="0.125736" G="0.416223" T="0.312938"/>
      <pos A="0.358125" C="0.170923" G="0.267752" T="0.203199"/>
      <pos A="0.267752" C="0.241931" G="0.125736" T="0.364581"/>
      <pos A="0.248386" C="0.267752" G="0.203199" T="0.280663"/>
      <pos A="0.183834" C="0.35167" G="0.196744" T="0.267752"/>
      <pos A="0.183834" C="0.190288" G="0.319394" T="0.306484"/>
      <pos A="0.280663" C="0.293573" G="0.112826" T="0.312938"/>
      <pos A="0.345215" C="0.145102" G="0.22902" T="0.280663"/>
      <pos A="0.487231" C="0.22902" G="0.203199" T="0.0805491"/>
      <pos A="0.112826" C="0.209654" G="0.293573" T="0.383947"/>
      <pos A="0.267752" C="0.112826" G="0.177379" T="0.442043"/>
      <pos A="0.254841" C="0.145102" G="0.409768" T="0.190288"/>
      <pos A="0.390402" C="0.170923" G="0.267752" T="0.170923"/>
      <pos A="0.248386" C="0.358125" G="0.235476" T="0.158013"/>
      <pos A="0.21611" C="0.261297" G="0.248386" T="0.274207"/>
      <pos A="0.306484" C="0.235476" G="0.170923" T="0.287118"/>
      <pos A="0.222565" C="0.332304" G="0.261297" T="0.183834"/>
      <pos A="0.222565" C="0.35167" G="0.183834" T="0.241931"/>
      <pos A="0.248386" C="0.319394" G="0.164468" T="0.267752"/>
      <pos A="0.164468" C="0.358125" G="0.312938" T="0.164468"/>
      <pos A="0.35167" C="0.190288" G="0.190288" T="0.267752"/>
      <pos A="0.177379" C="0.248386" G="0.222565" T="0.35167"/>
      <pos A="0.358125" C="0.21611" G="0.170923" T="0.254841"/>
      <pos A="0.248386" C="0.22902" G="0.22902" T="0.293573"/>
      <pos A="0.248386" C="0.300029" G="0.300029" T="0.151558"/>
      <pos A="0.371036" C="0.177379" G="0.138647" T="0.312938"/>
      <pos A="0.164468" C="0.248386" G="0.396857" T="0.190288"/>
      <pos A="0.254841" C="0.371036" G="0.209654" T="0.164468"/>
      <pos A="0.364581" C="0.0934598" G="0.241931" T="0.300029"/>
      <pos A="0.22902" C="0.248386" G="0.261297" T="0.261297"/>
      <pos A="0.371036" C="0.248386" G="0.235476" T="0.145102"/>
      <pos A="0.383947" C="0.209654" G="0.170923" T="0.235476"/>
      <pos A="0.274207" C="0.138647" G="0.345215" T="0.241931"/>
      <pos A="0.209654" C="0.254841" G="0.377491" T="0.158013"/>
    </motif>
    <motif db="0" id="M114" alt="O114" length="40" nsites="8" evalue="1.3e-003">
      <pos A="0.382953" C="0.382953" G="0.00308642" T="0.231006"/>
      <pos A="0.155033" C="0.30698" G="0.30698" T="0.231006"/>
      <pos A="0.0790598" C="0.0790598" G="0.231006" T="0.610874"/>
      <pos A="0.155033" C="0.155033" G="0.155033" T="0.534901"/>
      <pos A="0.231006" C="0.30698" G="0.00308642" T="0.458926"/>
      <pos A="0.231006" C="0.382953" G="0.231006" T="0.155033"/>
      <pos A="0.231006" C="0.458926" G="0.0790598" T="0.231006"/>
      <pos A="0.231006" C="0.458926" G="0.231006" T="0.0790598"/>
      <pos A="0.686847" C="0.155033" G="0.00308642" T="0.155033"/>
      <pos A="0.155033" C="0.155033" G="0.155033" T="0.534901"/>
      <pos A="0.30698" C="0.30698" G="0.231006" T="0.155033"/>
      <pos A="0.231006" C="0.30698" G="0.155033" T="0.30698"/>
      <pos A="0.155033" C="0.382953" G="0.155033" T="0.30698"/>
      <pos A="0.00308642" C="0.00308642" G="0.231006" T="0.762821"/>
      <pos A="0.30698" C="0.155033" G="0.155033" T="0.382953"/>
      <pos A="0.155033" C="0.458926" G="0.30698" T="0.0790598"/>
      <pos A="0.00308642" C="0.534901" G="0.0790598" T="0.382953"/>
      <pos A="0.30698" C="0.155033" G="0.155033" T="0.382953"/>
      <pos A="0.231006" C="0.00308642" G="0.30698" T="0.458926"/>
      <pos A="0.231006" C="0.382953" G="0.382953" T="0.00308642"/>
      <pos A="0.30698" C="0.155033" G="0.231006" T="0.30698"/>
      <pos A="0.155033" C="0.231006" G="0.534901" T="0.0790598"/>
      <pos A="0.30698" C="0.382953" G="0.00308642" T="0.30698"/>
      <pos A="0.30698" C="0.231006" G="0.231006" T="0.231006"/>
      <pos A="0.231006" C="0.382953" G="0.231006" T="0.155033"/>
      <pos A="0.231006" C="0.382953" G="0.0790598" T="0.30698"/>
      <pos A="0.00308642" C="0.382953" G="0.382953" T="0.231006"/>
      <pos A="0.231006" C="0.534901" G="0.00308642" T="0.231006"/>
      <pos A="0.231006" C="0.30698" G="0.155033" T="0.30698"/>
      <pos A="0.231006" C="0.231006" G="0.30698" T="0.231006"/>
      <pos A="0.00308642" C="0.30698" G="0.155033" T="0.534901"/>
      <pos A="0.534901" C="0.231006" G="0.00308642" T="0.231006"/>
      <pos A="0.155033" C="0.838794" G="0.00308642" T="0.00308642"/>
      <pos A="0.155033" C="0.534901" G="0.0790598" T="0.231006"/>
      <pos A="0.30698" C="0.0790598" G="0.0790598" T="0.534901"/>
      <pos A="0.0790598" C="0.00308642" G="0.534901" T="0.382953"/>
      <pos A="0.00308642" C="0.30698" G="0.610874" T="0.0790598"/>
      <pos A="0.382953" C="0.0790598" G="0.0790598" T="0.458926"/>
      <pos A="0.231006" C="0.00308642" G="0.534901" T="0.231006"/>
      <pos A="0.0790598" C="0.155033" G="0.30698" T="0.458926"/>
    </motif>
    <motif db="0" id="M115" alt="O115" length="40" nsites="8" evalue="1.3e-003">
      <pos A="0.297978" C="0.209043" G="0.227766" T="0.265213"/>
      <pos A="0.354148" C="0.185639" G="0.204361" T="0.255851"/>
      <pos A="0.204361" C="0.209043" G="0.321383" T="0.265213"/>
      <pos A="0.466488" C="0.138831" G="0.204361" T="0.190319"/>
      <pos A="0.396276" C="0.269893" G="0.124788" T="0.209043"/>
      <pos A="0.246489" C="0.30266" G="0.237128" T="0.213723"/>
      <pos A="0.293298" C="0.157554" G="0.124788" T="0.42436"/>
      <pos A="0.195" C="0.265213" G="0.293298" T="0.246489"/>
      <pos A="0.30734" C="0.176277" G="0.218404" T="0.297978"/>
      <pos A="0.218404" C="0.260532" G="0.232446" T="0.288617"/>
      <pos A="0.382233" C="0.152873" G="0.265213" T="0.199681"/>
      <pos A="0.400957" C="0.344787" G="0.166916" T="0.0873412"/>
      <pos A="0.157554" C="0.241808" G="0.218404" T="0.382233"/>
      <pos A="0.213723" C="0.218404" G="0.213723" T="0.354148"/>
      <pos A="0.237128" C="0.166916" G="0.25117" T="0.344787"/>
      <pos A="0.232446" C="0.274575" G="0.213723" T="0.279255"/>
      <pos A="0.166916" C="0.42436" G="0.190319" T="0.218404"/>
      <pos A="0.452445" C="0.0826607" G="0.148192" T="0.316702"/>
      <pos A="0.134149" C="0.138831" G="0.471169" T="0.255851"/>
      <pos A="0.265213" C="0.129469" G="0.255851" T="0.349468"/>
      <pos A="0.297978" C="0.213723" G="0.204361" T="0.283936"/>
      <pos A="0.433722" C="0.279255" G="0.190319" T="0.0967032"/>
      <pos A="0.269893" C="0.237128" G="0.218404" T="0.274575"/>
      <pos A="0.199681" C="0.349468" G="0.223085" T="0.227766"/>
      <pos A="0.386915" C="0.288617" G="0.143511" T="0.180958"/>
      <pos A="0.269893" C="0.241808" G="0.227766" T="0.260532"/>
      <pos A="0.386915" C="0.180958" G="0.227766" T="0.204361"/>
      <pos A="0.166916" C="0.204361" G="0.354148" T="0.274575"/>
      <pos A="0.340106" C="0.166916" G="0.171596" T="0.321383"/>
      <pos A="0.283936" C="0.157554" G="0.218404" T="0.340106"/>
      <pos A="0.246489" C="0.321383" G="0.330745" T="0.101384"/>
      <pos A="0.180958" C="0.269893" G="0.223085" T="0.326063"/>
      <pos A="0.237128" C="0.129469" G="0.326063" T="0.30734"/>
      <pos A="0.25117" C="0.148192" G="0.36351" T="0.237128"/>
      <pos A="0.344787" C="0.166916" G="0.209043" T="0.279255"/>
      <pos A="0.25117" C="0.312021" G="0.297978" T="0.138831"/>
      <pos A="0.190319" C="0.138831" G="0.0920217" T="0.578828"/>
      <pos A="0.176277" C="0.255851" G="0.255851" T="0.312021"/>
      <pos A="0.297978" C="0.30266" G="0.166916" T="0.232446"/>
      <pos A="0.330745" C="0.166916" G="0.297978" T="0.204361"/>
    </motif>
    <motif db="0" id="M116" alt="O116" length="40" nsites="8" evalue="1.3e-003">
      <pos A="0.990741" C="0.00308642" G="0.00308642" T="0.00308642"/>
      <pos A="0.990741" C="0.00308642" G="0.00308642" T="0.00308642"/>
      <pos A="0.00308642" C="0.00308642" G="0.00308642" T="0.990741"/>
      <pos A="0.00308642" C="0.00308642" G="0.00308642" T="0.990741"/>
      <pos A="0.00308642" C="0.00308642" G="0.00308642" T="0.990741"/>
      <pos A="0.00308642" C="0.00308642" G="0.00308642" T="0.990741"/>
      <pos A="0.00308642" C="0.00308642" G="0.990741" T="0.00308642"/>
      <pos A="0.990741" C="0.00308642" G="0.00308642" T="0.00308642"/>
      <pos A="0.00308642" C="0.990741" G="0.00308642" T="0.00308642"/>
      <pos A="0.00308642" C="0.00308642" G="0.00308642" T="0.990741"/>
      <pos A="0.00308642" C="0.00308642" G="0.990741" T="0.00308642"/>
      <pos A="0.00308642" C="0.00308642" G="0.00308642" T="0.990741"/>
      <pos A="0.00308642" C="0.990741" G="0.00308642" T="0.00308642"/>
      <pos A="0.00308642" C="0.990741" G="0.00308642" T="0.00308642"/>
      <pos A="0.00308642" C="0.00308642" G="0.00308642" T="0.990741"/>
      <pos A="0.00308642" C="0.00308642" G="0.990741" T="0.00308642"/>
      <pos A="0.990741" C="0.00308642" G="0.00308642" T="0.00308642"/>
      <pos A="0.990741" C="0.00308642" G="0.00308642" T="0.00308642"/>
      <pos A="0.990741" C="0.00308642" G="0.00308642" T="0.00308642"/>
      <pos A="0.00308642" C="0.990741" G="0.00308642" T="0.00308642"/>
      <pos A="0.00308642" C="0.990741" G="0.00308642" T="0.00308642"/>
      <pos A="0.00308642" C="0.00308642" G="0.00308642" T="0.990741"/>
      <pos A="0.00308642" C="0.00308642" G="0.00308642" T="0.990741"/>
      <pos A="0.00308642" C="0.00308642" G="0.00308642" T="0.990741"/>
      <pos A="0.990741" C="0.00308642" G="0.00308642" T="0.00308642"/>
      <pos A="0.00308642" C="0.990741" G="0.00308642" T="0.00308642"/>
      <pos A="0.00308642" C="0.00308642" G="0.00308642" T="0.990741"/>
      <pos A="0.00308642" C="0.990741" G="0.00308642" T="0.00308642"/>
      <pos A="0.990741" C="0.00308642" G="0.00308642" T="0.00308642"/>
      <pos A="0.990741" C="0.00308642" G="0.00308642" T="0.00308642"/>
      <pos A="0.00308642" C="0.00308642" G="0.990741" T="0.00308642"/>
      <pos A="0.990741" C="0.00308642" G="0.00308642" T="0.00308642"/>
      <pos A="0.990741" C="0.00308642" G="0.00308642" T="0.00308642"/>
      <pos A="0.00308642" C="0.990741" G="0.00308642" T="0.00308642"/>
      <pos A="0.990741" C="0.00308642" G="0.00308642" T="0.00308642"/>
      <pos A="0.00308642" C="0.990741" G="0.00308642" T="0.00308642"/>
      <pos A="0.00308642" C="0.990741" G="0.00308642" T="0.00308642"/>
      <pos A="0.990741" C="0.00308642" G="0.00308642" T="0.00308642"/>
      <pos A="0.00308642" C="0.00308642" G="0.00308642" T="0.990741"/>
      <pos A="0.00308642" C="0.00308642" G="0.00308642" T="0.990741"/>
    </motif>
    <motif db="0" id="M117" alt="O117" length="40" nsites="8" evalue="1.3e-003">
      <pos A="0.152873" C="0.47585" G="0.0779793" T="0.293298"/>
      <pos A="0.316702" C="0.134149" G="0.255851" T="0.293298"/>
      <pos A="0.195" C="0.190319" G="0.372872" T="0.241808"/>
      <pos A="0.288617" C="0.115426" G="0.269893" T="0.326063"/>
      <pos A="0.213723" C="0.25117" G="0.241808" T="0.293298"/>
      <pos A="0.326063" C="0.101384" G="0.223085" T="0.349468"/>
      <pos A="0.335425" C="0.227766" G="0.143511" T="0.293298"/>
      <pos A="0.42436" C="0.0920217" G="0.246489" T="0.237128"/>
      <pos A="0.190319" C="0.218404" G="0.35883" T="0.232446"/>
      <pos A="0.386915" C="0.143511" G="0.166916" T="0.30266"/>
      <pos A="0.185639" C="0.152873" G="0.260532" T="0.400957"/>
      <pos A="0.297978" C="0.176277" G="0.274575" T="0.25117"/>
      <pos A="0.180958" C="0.354148" G="0.152873" T="0.312021"/>
      <pos A="0.237128" C="0.260532" G="0.204361" T="0.297978"/>
      <pos A="0.382233" C="0.148192" G="0.162234" T="0.30734"/>
      <pos A="0.190319" C="0.30266" G="0.30734" T="0.199681"/>
      <pos A="0.30266" C="0.25117" G="0.190319" T="0.255851"/>
      <pos A="0.330745" C="0.148192" G="0.269893" T="0.25117"/>
      <pos A="0.241808" C="0.209043" G="0.190319" T="0.35883"/>
      <pos A="0.218404" C="0.274575" G="0.30266" T="0.204361"/>
      <pos A="0.279255" C="0.0592563" G="0.382233" T="0.279255"/>
      <pos A="0.316702" C="0.30734" G="0.269893" T="0.106064"/>
      <pos A="0.241808" C="0.25117" G="0.223085" T="0.283936"/>
      <pos A="0.30266" C="0.391595" G="0.0967032" T="0.209043"/>
      <pos A="0.195" C="0.166916" G="0.209043" T="0.429042"/>
      <pos A="0.124788" C="0.354148" G="0.185639" T="0.335425"/>
      <pos A="0.293298" C="0.274575" G="0.0920217" T="0.340106"/>
      <pos A="0.382233" C="0.180958" G="0.195" T="0.241808"/>
      <pos A="0.209043" C="0.293298" G="0.223085" T="0.274575"/>
      <pos A="0.30734" C="0.166916" G="0.30266" T="0.223085"/>
      <pos A="0.326063" C="0.0779793" G="0.368191" T="0.227766"/>
      <pos A="0.288617" C="0.204361" G="0.246489" T="0.260532"/>
      <pos A="0.340106" C="0.25117" G="0.185639" T="0.223085"/>
      <pos A="0.180958" C="0.312021" G="0.185639" T="0.321383"/>
      <pos A="0.349468" C="0.180958" G="0.30266" T="0.166916"/>
      <pos A="0.368191" C="0.30266" G="0.152873" T="0.176277"/>
      <pos A="0.316702" C="0.326063" G="0.162234" T="0.195"/>
      <pos A="0.223085" C="0.241808" G="0.223085" T="0.312021"/>
      <pos A="0.368191" C="0.180958" G="0.0873412" T="0.36351"/>
      <pos A="0.185639" C="0.209043" G="0.429042" T="0.176277"/>
    </motif>
    <motif db="0" id="M118" alt="O118" length="40" nsites="8" evalue="1.3e-003">
      <pos A="0.349468" C="0.166916" G="0.204361" T="0.279255"/>
      <pos A="0.279255" C="0.185639" G="0.279255" T="0.255851"/>
      <pos A="0.120107" C="0.274575" G="0.391595" T="0.213723"/>
      <pos A="0.110746" C="0.241808" G="0.241808" T="0.405638"/>
      <pos A="0.297978" C="0.171596" G="0.30266" T="0.227766"/>
      <pos A="0.223085" C="0.199681" G="0.321383" T="0.255851"/>
      <pos A="0.297978" C="0.223085" G="0.218404" T="0.260532"/>
      <pos A="0.283936" C="0.260532" G="0.293298" T="0.162234"/>
      <pos A="0.377553" C="0.180958" G="0.209043" T="0.232446"/>
      <pos A="0.326063" C="0.297978" G="0.190319" T="0.185639"/>
      <pos A="0.143511" C="0.124788" G="0.340106" T="0.391595"/>
      <pos A="0.326063" C="0.227766" G="0.204361" T="0.241808"/>
      <pos A="0.466488" C="0.148192" G="0.218404" T="0.166916"/>
      <pos A="0.232446" C="0.36351" G="0.115426" T="0.288617"/>
      <pos A="0.227766" C="0.0967032" G="0.312021" T="0.36351"/>
      <pos A="0.279255" C="0.185639" G="0.260532" T="0.274575"/>
      <pos A="0.288617" C="0.195" G="0.190319" T="0.326063"/>
      <pos A="0.396276" C="0.227766" G="0.110746" T="0.265213"/>
      <pos A="0.241808" C="0.185639" G="0.218404" T="0.354148"/>
      <pos A="0.148192" C="0.246489" G="0.195" T="0.410318"/>
      <pos A="0.218404" C="0.340106" G="0.0920217" T="0.349468"/>
      <pos A="0.180958" C="0.25117" G="0.25117" T="0.316702"/>
      <pos A="0.30734" C="0.209043" G="0.321383" T="0.162234"/>
      <pos A="0.185639" C="0.176277" G="0.274575" T="0.36351"/>
      <pos A="0.246489" C="0.185639" G="0.36351" T="0.204361"/>
      <pos A="0.326063" C="0.30734" G="0.110746" T="0.255851"/>
      <pos A="0.185639" C="0.180958" G="0.269893" T="0.36351"/>
      <pos A="0.410318" C="0.232446" G="0.199681" T="0.157554"/>
      <pos A="0.30734" C="0.204361" G="0.25117" T="0.237128"/>
      <pos A="0.25117" C="0.354148" G="0.190319" T="0.204361"/>
      <pos A="0.330745" C="0.25117" G="0.316702" T="0.101384"/>
      <pos A="0.237128" C="0.344787" G="0.241808" T="0.176277"/>
      <pos A="0.283936" C="0.288617" G="0.283936" T="0.143511"/>
      <pos A="0.316702" C="0.162234" G="0.274575" T="0.246489"/>
      <pos A="0.349468" C="0.260532" G="0.134149" T="0.255851"/>
      <pos A="0.30734" C="0.120107" G="0.30266" T="0.269893"/>
      <pos A="0.255851" C="0.190319" G="0.246489" T="0.30734"/>
      <pos A="0.213723" C="0.283936" G="0.227766" T="0.274575"/>
      <pos A="0.42436" C="0.185639" G="0.106064" T="0.283936"/>
      <pos A="0.223085" C="0.157554" G="0.171596" T="0.447765"/>
    </motif>
    <motif db="0" id="M119" alt="O119" length="40" nsites="8" evalue="1.3e-003">
      <pos A="0.269893" C="0.265213" G="0.180958" T="0.283936"/>
      <pos A="0.297978" C="0.269893" G="0.260532" T="0.171596"/>
      <pos A="0.185639" C="0.124788" G="0.232446" T="0.457127"/>
      <pos A="0.218404" C="0.246489" G="0.223085" T="0.312021"/>
      <pos A="0.377553" C="0.195" G="0.218404" T="0.209043"/>
      <pos A="0.30266" C="0.115426" G="0.246489" T="0.335425"/>
      <pos A="0.204361" C="0.312021" G="0.316702" T="0.166916"/>
      <pos A="0.461807" C="0.110746" G="0.195" T="0.232446"/>
      <pos A="0.0920217" C="0.148192" G="0.377553" T="0.382233"/>
      <pos A="0.209043" C="0.176277" G="0.237128" T="0.377553"/>
      <pos A="0.279255" C="0.330745" G="0.148192" T="0.241808"/>
      <pos A="0.377553" C="0.269893" G="0.0967032" T="0.255851"/>
      <pos A="0.279255" C="0.260532" G="0.274575" T="0.185639"/>
      <pos A="0.297978" C="0.218404" G="0.279255" T="0.204361"/>
      <pos A="0.265213" C="0.209043" G="0.106064" T="0.41968"/>
      <pos A="0.190319" C="0.241808" G="0.349468" T="0.218404"/>
      <pos A="0.30734" C="0.25117" G="0.223085" T="0.218404"/>
      <pos A="0.283936" C="0.204361" G="0.293298" T="0.218404"/>
      <pos A="0.405638" C="0.185639" G="0.152873" T="0.255851"/>
      <pos A="0.185639" C="0.297978" G="0.274575" T="0.241808"/>
      <pos A="0.209043" C="0.237128" G="0.166916" T="0.386915"/>
      <pos A="0.166916" C="0.354148" G="0.30734" T="0.171596"/>
      <pos A="0.297978" C="0.25117" G="0.101384" T="0.349468"/>
      <pos A="0.316702" C="0.269893" G="0.157554" T="0.255851"/>
      <pos A="0.171596" C="0.227766" G="0.213723" T="0.386915"/>
      <pos A="0.326063" C="0.180958" G="0.344787" T="0.148192"/>
      <pos A="0.297978" C="0.330745" G="0.223085" T="0.148192"/>
      <pos A="0.218404" C="0.218404" G="0.260532" T="0.30266"/>
      <pos A="0.279255" C="0.106064" G="0.30266" T="0.312021"/>
      <pos A="0.199681" C="0.382233" G="0.195" T="0.223085"/>
      <pos A="0.344787" C="0.148192" G="0.115426" T="0.391595"/>
      <pos A="0.30734" C="0.223085" G="0.171596" T="0.297978"/>
      <pos A="0.316702" C="0.237128" G="0.152873" T="0.293298"/>
      <pos A="0.25117" C="0.213723" G="0.269893" T="0.265213"/>
      <pos A="0.288617" C="0.232446" G="0.255851" T="0.223085"/>
      <pos A="0.354148" C="0.148192" G="0.209043" T="0.288617"/>
      <pos A="0.255851" C="0.265213" G="0.330745" T="0.148192"/>
      <pos A="0.204361" C="0.349468" G="0.209043" T="0.237128"/>
      <pos A="0.279255" C="0.180958" G="0.106064" T="0.433722"/>
      <pos A="0.143511" C="0.209043" G="0.443084" T="0.204361"/>
    </motif>
    <motif db="0" id="M12" alt="O12" length="40" nsites="8" evalue="1.3e-003">
      <pos A="0.00308642" C="0.00308642" G="0.661523" T="0.332304"/>
      <pos A="0.661523" C="0.00308642" G="0.332304" T="0.00308642"/>
      <pos A="0.332304" C="0.00308642" G="0.661523" T="0.00308642"/>
      <pos A="0.332304" C="0.661523" G="0.00308642" T="0.00308642"/>
      <pos A="0.00308642" C="0.661523" G="0.00308642" T="0.332304"/>
      <pos A="0.00308642" C="0.661523" G="0.332304" T="0.00308642"/>
      <pos A="0.990741" C="0.00308642" G="0.00308642" T="0.00308642"/>
      <pos A="0.332304" C="0.661523" G="0.00308642" T="0.00308642"/>
      <pos A="0.00308642" C="0.661523" G="0.00308642" T="0.332304"/>
      <pos A="0.661523" C="0.332304" G="0.00308642" T="0.00308642"/>
      <pos A="0.00308642" C="0.332304" G="0.332304" T="0.332304"/>
      <pos A="0.332304" C="0.332304" G="0.00308642" T="0.332304"/>
      <pos A="0.661523" C="0.00308642" G="0.00308642" T="0.332304"/>
      <pos A="0.00308642" C="0.00308642" G="0.990741" T="0.00308642"/>
      <pos A="0.00308642" C="0.332304" G="0.332304" T="0.332304"/>
      <pos A="0.990741" C="0.00308642" G="0.00308642" T="0.00308642"/>
      <pos A="0.661523" C="0.00308642" G="0.00308642" T="0.332304"/>
      <pos A="0.00308642" C="0.332304" G="0.661523" T="0.00308642"/>
      <pos A="0.661523" C="0.00308642" G="0.00308642" T="0.332304"/>
      <pos A="0.661523" C="0.00308642" G="0.332304" T="0.00308642"/>
      <pos A="0.661523" C="0.332304" G="0.00308642" T="0.00308642"/>
      <pos A="0.332304" C="0.332304" G="0.332304" T="0.00308642"/>
      <pos A="0.332304" C="0.00308642" G="0.00308642" T="0.661523"/>
      <pos A="0.332304" C="0.661523" G="0.00308642" T="0.00308642"/>
      <pos A="0.00308642" C="0.661523" G="0.00308642" T="0.332304"/>
      <pos A="0.990741" C="0.00308642" G="0.00308642" T="0.00308642"/>
      <pos A="0.332304" C="0.00308642" G="0.661523" T="0.00308642"/>
      <pos A="0.990741" C="0.00308642" G="0.00308642" T="0.00308642"/>
      <pos A="0.00308642" C="0.661523" G="0.332304" T="0.00308642"/>
      <pos A="0.661523" C="0.00308642" G="0.00308642" T="0.332304"/>
      <pos A="0.00308642" C="0.332304" G="0.332304" T="0.332304"/>
      <pos A="0.332304" C="0.332304" G="0.332304" T="0.00308642"/>
      <pos A="0.661523" C="0.00308642" G="0.00308642" T="0.332304"/>
      <pos A="0.00308642" C="0.661523" G="0.00308642" T="0.332304"/>
      <pos A="0.332304" C="0.661523" G="0.00308642" T="0.00308642"/>
      <pos A="0.332304" C="0.332304" G="0.00308642" T="0.332304"/>
      <pos A="0.332304" C="0.00308642" G="0.661523" T="0.00308642"/>
      <pos A="0.661523" C="0.00308642" G="0.332304" T="0.00308642"/>
      <pos A="0.00308642" C="0.990741" G="0.00308642" T="0.00308642"/>
      <pos A="0.661523" C="0.332304" G="0.00308642" T="0.00308642"/>
    </motif>
    <motif db="0" id="M120" alt="O120" length="40" nsites="8" evalue="1.3e-003">
      <pos A="0.268067" C="0.123532" G="0.46078" T="0.147621"/>
      <pos A="0.268067" C="0.099443" G="0.292156" T="0.340334"/>
      <pos A="0.388513" C="0.1958" G="0.171711" T="0.243977"/>
      <pos A="0.099443" C="0.340334" G="0.268067" T="0.292156"/>
      <pos A="0.243977" C="0.1958" G="0.171711" T="0.388513"/>
      <pos A="0.219888" C="0.171711" G="0.099443" T="0.508958"/>
      <pos A="0.0271753" C="0.340334" G="0.1958" T="0.43669"/>
      <pos A="0.508958" C="0.243977" G="0.0753541" T="0.171711"/>
      <pos A="0.484869" C="0.243977" G="0.00308642" T="0.268067"/>
      <pos A="0.316245" C="0.243977" G="0.0753541" T="0.364424"/>
      <pos A="0.533047" C="0.171711" G="0.0753541" T="0.219888"/>
      <pos A="0.1958" C="0.123532" G="0.340334" T="0.340334"/>
      <pos A="0.0512642" C="0.292156" G="0.292156" T="0.364424"/>
      <pos A="0.099443" C="0.340334" G="0.1958" T="0.364424"/>
      <pos A="0.268067" C="0.268067" G="0.0753541" T="0.388513"/>
      <pos A="0.243977" C="0.219888" G="0.219888" T="0.316245"/>
      <pos A="0.412601" C="0.1958" G="0.171711" T="0.219888"/>
      <pos A="0.099443" C="0.43669" G="0.219888" T="0.243977"/>
      <pos A="0.219888" C="0.123532" G="0.123532" T="0.533047"/>
      <pos A="0.219888" C="0.268067" G="0.316245" T="0.1958"/>
      <pos A="0.243977" C="0.123532" G="0.388513" T="0.243977"/>
      <pos A="0.268067" C="0.1958" G="0.268067" T="0.268067"/>
      <pos A="0.292156" C="0.340334" G="0.0753541" T="0.292156"/>
      <pos A="0.147621" C="0.1958" G="0.219888" T="0.43669"/>
      <pos A="0.508958" C="0.147621" G="0.1958" T="0.147621"/>
      <pos A="0.243977" C="0.171711" G="0.219888" T="0.364424"/>
      <pos A="0.364424" C="0.147621" G="0.099443" T="0.388513"/>
      <pos A="0.123532" C="0.484869" G="0.292156" T="0.099443"/>
      <pos A="0.340334" C="0.171711" G="0.1958" T="0.292156"/>
      <pos A="0.123532" C="0.0753541" G="0.171711" T="0.629403"/>
      <pos A="0.123532" C="0.412601" G="0.316245" T="0.147621"/>
      <pos A="0.364424" C="0.316245" G="0.243977" T="0.0753541"/>
      <pos A="0.292156" C="0.1958" G="0.364424" T="0.147621"/>
      <pos A="0.43669" C="0.340334" G="0.00308642" T="0.219888"/>
      <pos A="0.1958" C="0.43669" G="0.171711" T="0.1958"/>
      <pos A="0.316245" C="0.147621" G="0.147621" T="0.388513"/>
      <pos A="0.219888" C="0.0753541" G="0.340334" T="0.364424"/>
      <pos A="0.1958" C="0.508958" G="0.243977" T="0.0512642"/>
      <pos A="0.123532" C="0.412601" G="0.0512642" T="0.412601"/>
      <pos A="0.1958" C="0.171711" G="0.292156" T="0.340334"/>
    </motif>
    <motif db="0" id="M121" alt="O121" length="40" nsites="8" evalue="1.3e-003">
      <pos A="0.496914" C="0.0771605" G="0.0524691" T="0.373457"/>
      <pos A="0.151235" C="0.373457" G="0.25" T="0.225309"/>
      <pos A="0.348765" C="0.274691" G="0.373457" T="0.00308642"/>
      <pos A="0.373457" C="0.0277778" G="0.225309" T="0.373457"/>
      <pos A="0.175926" C="0.521605" G="0.225309" T="0.0771605"/>
      <pos A="0.200617" C="0.0771605" G="0.200617" T="0.521605"/>
      <pos A="0.225309" C="0.225309" G="0.25" T="0.299383"/>
      <pos A="0.373457" C="0.0277778" G="0.101852" T="0.496914"/>
      <pos A="0.25" C="0.225309" G="0.299383" T="0.225309"/>
      <pos A="0.151235" C="0.299383" G="0.25" T="0.299383"/>
      <pos A="0.175926" C="0.151235" G="0.0771605" T="0.595679"/>
      <pos A="0.200617" C="0.200617" G="0.373457" T="0.225309"/>
      <pos A="0.200617" C="0.373457" G="0.25" T="0.175926"/>
      <pos A="0.348765" C="0.373457" G="0.101852" T="0.175926"/>
      <pos A="0.200617" C="0.373457" G="0.25" T="0.175926"/>
      <pos A="0.546296" C="0.0771605" G="0.299383" T="0.0771605"/>
      <pos A="0.151235" C="0.175926" G="0.42284" T="0.25"/>
      <pos A="0.42284" C="0.299383" G="0.175926" T="0.101852"/>
      <pos A="0.175926" C="0.521605" G="0.0771605" T="0.225309"/>
      <pos A="0.25" C="0.274691" G="0.175926" T="0.299383"/>
      <pos A="0.0524691" C="0.126543" G="0.126543" T="0.694444"/>
      <pos A="0.126543" C="0.324074" G="0.175926" T="0.373457"/>
      <pos A="0.472222" C="0.225309" G="0.126543" T="0.175926"/>
      <pos A="0.570988" C="0.0771605" G="0.299383" T="0.0524691"/>
      <pos A="0.719136" C="0.0524691" G="0.0771605" T="0.151235"/>
      <pos A="0.348765" C="0.200617" G="0.225309" T="0.225309"/>
      <pos A="0.151235" C="0.299383" G="0.42284" T="0.126543"/>
      <pos A="0.472222" C="0.00308642" G="0.299383" T="0.225309"/>
      <pos A="0.225309" C="0.225309" G="0.225309" T="0.324074"/>
      <pos A="0.0771605" C="0.299383" G="0.225309" T="0.398148"/>
      <pos A="0.299383" C="0.175926" G="0.299383" T="0.225309"/>
      <pos A="0.25" C="0.324074" G="0.175926" T="0.25"/>
      <pos A="0.324074" C="0.299383" G="0.151235" T="0.225309"/>
      <pos A="0.299383" C="0.324074" G="0.175926" T="0.200617"/>
      <pos A="0.274691" C="0.151235" G="0.175926" T="0.398148"/>
      <pos A="0.324074" C="0.0277778" G="0.42284" T="0.225309"/>
      <pos A="0.274691" C="0.299383" G="0.373457" T="0.0524691"/>
      <pos A="0.274691" C="0.299383" G="0.225309" T="0.200617"/>
      <pos A="0.348765" C="0.25" G="0.225309" T="0.175926"/>
      <pos A="0.348765" C="0.200617" G="0.200617" T="0.25"/>
    </motif>
    <motif db="0" id="M122" alt="O122" length="40" nsites="8" evalue="1.3e-003">
      <pos A="0.496914" C="0.00308642" G="0.167696" T="0.332304"/>
      <pos A="0.332304" C="0.167696" G="0.332304" T="0.167696"/>
      <pos A="0.00308642" C="0.00308642" G="0.496914" T="0.496914"/>
      <pos A="0.00308642" C="0.167696" G="0.661523" T="0.167696"/>
      <pos A="0.332304" C="0.00308642" G="0.332304" T="0.332304"/>
      <pos A="0.167696" C="0.167696" G="0.332304" T="0.332304"/>
      <pos A="0.00308642" C="0.00308642" G="0.661523" T="0.332304"/>
      <pos A="0.496914" C="0.00308642" G="0.167696" T="0.332304"/>
      <pos A="0.167696" C="0.332304" G="0.332304" T="0.167696"/>
      <pos A="0.332304" C="0.167696" G="0.167696" T="0.332304"/>
      <pos A="0.167696" C="0.167696" G="0.332304" T="0.332304"/>
      <pos A="0.00308642" C="0.00308642" G="0.826131" T="0.167696"/>
      <pos A="0.167696" C="0.00308642" G="0.661523" T="0.167696"/>
      <pos A="0.167696" C="0.00308642" G="0.826131" T="0.00308642"/>
      <pos A="0.167696" C="0.167696" G="0.496914" T="0.167696"/>
      <pos A="0.00308642" C="0.00308642" G="0.167696" T="0.826131"/>
      <pos A="0.332304" C="0.00308642" G="0.332304" T="0.332304"/>
      <pos A="0.167696" C="0.167696" G="0.167696" T="0.496914"/>
      <pos A="0.167696" C="0.167696" G="0.332304" T="0.332304"/>
      <pos A="0.167696" C="0.332304" G="0.332304" T="0.167696"/>
      <pos A="0.167696" C="0.496914" G="0.167696" T="0.167696"/>
      <pos A="0.167696" C="0.661523" G="0.00308642" T="0.167696"/>
      <pos A="0.167696" C="0.661523" G="0.167696" T="0.00308642"/>
      <pos A="0.00308642" C="0.167696" G="0.00308642" T="0.826131"/>
      <pos A="0.332304" C="0.00308642" G="0.167696" T="0.496914"/>
      <pos A="0.00308642" C="0.167696" G="0.496914" T="0.332304"/>
      <pos A="0.167696" C="0.661523" G="0.00308642" T="0.167696"/>
      <pos A="0.00308642" C="0.167696" G="0.496914" T="0.332304"/>
      <pos A="0.167696" C="0.826131" G="0.00308642" T="0.00308642"/>
      <pos A="0.332304" C="0.332304" G="0.00308642" T="0.332304"/>
      <pos A="0.00308642" C="0.332304" G="0.496914" T="0.167696"/>
      <pos A="0.167696" C="0.332304" G="0.332304" T="0.167696"/>
      <pos A="0.00308642" C="0.167696" G="0.826131" T="0.00308642"/>
      <pos A="0.167696" C="0.00308642" G="0.332304" T="0.496914"/>
      <pos A="0.332304" C="0.496914" G="0.167696" T="0.00308642"/>
      <pos A="0.661523" C="0.00308642" G="0.167696" T="0.167696"/>
      <pos A="0.167696" C="0.496914" G="0.167696" T="0.167696"/>
      <pos A="0.00308642" C="0.332304" G="0.167696" T="0.496914"/>
      <pos A="0.332304" C="0.167696" G="0.332304" T="0.167696"/>
      <pos A="0.167696" C="0.00308642" G="0.332304" T="0.496914"/>
    </motif>
    <motif db="0" id="M123" alt="O123" length="40" nsites="8" evalue="1.3e-003">
      <pos A="0.167696" C="0.25" G="0.167696" T="0.414609"/>
      <pos A="0.496914" C="0.167696" G="0.0853906" T="0.25"/>
      <pos A="0.579218" C="0.00308642" G="0.0853906" T="0.332304"/>
      <pos A="0.00308642" C="0.167696" G="0.661523" T="0.167696"/>
      <pos A="0.332304" C="0.332304" G="0.0853906" T="0.25"/>
      <pos A="0.414609" C="0.25" G="0.25" T="0.0853906"/>
      <pos A="0.414609" C="0.496914" G="0.0853906" T="0.00308642"/>
      <pos A="0.25" C="0.167696" G="0.0853906" T="0.496914"/>
      <pos A="0.0853906" C="0.414609" G="0.414609" T="0.0853906"/>
      <pos A="0.25" C="0.0853906" G="0.661523" T="0.00308642"/>
      <pos A="0.25" C="0.332304" G="0.414609" T="0.00308642"/>
      <pos A="0.496914" C="0.25" G="0.25" T="0.00308642"/>
      <pos A="0.25" C="0.0853906" G="0.25" T="0.414609"/>
      <pos A="0.25" C="0.0853906" G="0.414609" T="0.25"/>
      <pos A="0.0853906" C="0.414609" G="0.25" T="0.25"/>
      <pos A="0.332304" C="0.0853906" G="0.332304" T="0.25"/>
      <pos A="0.579218" C="0.00308642" G="0.25" T="0.167696"/>
      <pos A="0.0853906" C="0.332304" G="0.25" T="0.332304"/>
      <pos A="0.0853906" C="0.496914" G="0.00308642" T="0.414609"/>
      <pos A="0.25" C="0.579218" G="0.00308642" T="0.167696"/>
      <pos A="0.167696" C="0.332304" G="0.00308642" T="0.496914"/>
      <pos A="0.332304" C="0.579218" G="0.00308642" T="0.0853906"/>
      <pos A="0.25" C="0.414609" G="0.167696" T="0.167696"/>
      <pos A="0.332304" C="0.332304" G="0.167696" T="0.167696"/>
      <pos A="0.167696" C="0.167696" G="0.167696" T="0.496914"/>
      <pos A="0.332304" C="0.25" G="0.414609" T="0.00308642"/>
      <pos A="0.0853906" C="0.167696" G="0.0853906" T="0.661523"/>
      <pos A="0.167696" C="0.25" G="0.167696" T="0.414609"/>
      <pos A="0.25" C="0.167696" G="0.332304" T="0.25"/>
      <pos A="0.332304" C="0.00308642" G="0.661523" T="0.00308642"/>
      <pos A="0.167696" C="0.332304" G="0.414609" T="0.0853906"/>
      <pos A="0.167696" C="0.167696" G="0.167696" T="0.496914"/>
      <pos A="0.332304" C="0.0853906" G="0.332304" T="0.25"/>
      <pos A="0.579218" C="0.00308642" G="0.332304" T="0.0853906"/>
      <pos A="0.25" C="0.00308642" G="0.496914" T="0.25"/>
      <pos A="0.496914" C="0.332304" G="0.00308642" T="0.167696"/>
      <pos A="0.00308642" C="0.332304" G="0.25" T="0.414609"/>
      <pos A="0.25" C="0.167696" G="0.25" T="0.332304"/>
      <pos A="0.414609" C="0.167696" G="0.25" T="0.167696"/>
      <pos A="0.332304" C="0.00308642" G="0.579218" T="0.0853906"/>
    </motif>
    <motif db="0" id="M124" alt="O124" length="40" nsites="8" evalue="1.3e-003">
      <pos A="0.25117" C="0.190319" G="0.265213" T="0.293298"/>
      <pos A="0.260532" C="0.190319" G="0.377553" T="0.171596"/>
      <pos A="0.340106" C="0.138831" G="0.190319" T="0.330745"/>
      <pos A="0.349468" C="0.227766" G="0.246489" T="0.176277"/>
      <pos A="0.368191" C="0.0405333" G="0.237128" T="0.354148"/>
      <pos A="0.185639" C="0.176277" G="0.47585" T="0.162234"/>
      <pos A="0.288617" C="0.410318" G="0.129469" T="0.171596"/>
      <pos A="0.340106" C="0.171596" G="0.134149" T="0.354148"/>
      <pos A="0.152873" C="0.227766" G="0.288617" T="0.330745"/>
      <pos A="0.283936" C="0.185639" G="0.232446" T="0.297978"/>
      <pos A="0.25117" C="0.218404" G="0.195" T="0.335425"/>
      <pos A="0.326063" C="0.312021" G="0.190319" T="0.171596"/>
      <pos A="0.466488" C="0.115426" G="0.195" T="0.223085"/>
      <pos A="0.166916" C="0.0826607" G="0.330745" T="0.41968"/>
      <pos A="0.241808" C="0.157554" G="0.260532" T="0.340106"/>
      <pos A="0.274575" C="0.237128" G="0.171596" T="0.316702"/>
      <pos A="0.185639" C="0.204361" G="0.241808" T="0.368191"/>
      <pos A="0.152873" C="0.288617" G="0.316702" T="0.241808"/>
      <pos A="0.241808" C="0.293298" G="0.138831" T="0.326063"/>
      <pos A="0.25117" C="0.25117" G="0.232446" T="0.265213"/>
      <pos A="0.246489" C="0.396276" G="0.162234" T="0.195"/>
      <pos A="0.36351" C="0.372872" G="0.0920217" T="0.171596"/>
      <pos A="0.326063" C="0.190319" G="0.129469" T="0.354148"/>
      <pos A="0.218404" C="0.274575" G="0.288617" T="0.218404"/>
      <pos A="0.152873" C="0.195" G="0.274575" T="0.377553"/>
      <pos A="0.30266" C="0.237128" G="0.260532" T="0.199681"/>
      <pos A="0.382233" C="0.279255" G="0.120107" T="0.218404"/>
      <pos A="0.269893" C="0.312021" G="0.227766" T="0.190319"/>
      <pos A="0.283936" C="0.274575" G="0.209043" T="0.232446"/>
      <pos A="0.237128" C="0.166916" G="0.204361" T="0.391595"/>
      <pos A="0.148192" C="0.232446" G="0.30734" T="0.312021"/>
      <pos A="0.35883" C="0.232446" G="0.213723" T="0.195"/>
      <pos A="0.237128" C="0.138831" G="0.349468" T="0.274575"/>
      <pos A="0.316702" C="0.106064" G="0.335425" T="0.241808"/>
      <pos A="0.237128" C="0.124788" G="0.382233" T="0.255851"/>
      <pos A="0.288617" C="0.166916" G="0.288617" T="0.255851"/>
      <pos A="0.30266" C="0.223085" G="0.241808" T="0.232446"/>
      <pos A="0.396276" C="0.120107" G="0.148192" T="0.335425"/>
      <pos A="0.185639" C="0.429042" G="0.241808" T="0.143511"/>
      <pos A="0.386915" C="0.297978" G="0.0826607" T="0.232446"/>
    </motif>
    <motif db="0" id="M125" alt="O125" length="40" nsites="8" evalue="1.3e-003">
      <pos A="0.259877" C="0.180864" G="0.299383" T="0.259877"/>
      <pos A="0.299383" C="0.200617" G="0.259877" T="0.240123"/>
      <pos A="0.101852" C="0.240123" G="0.180864" T="0.47716"/>
      <pos A="0.141358" C="0.437654" G="0.161111" T="0.259877"/>
      <pos A="0.180864" C="0.180864" G="0.22037" T="0.417901"/>
      <pos A="0.161111" C="0.240123" G="0.200617" T="0.398148"/>
      <pos A="0.200617" C="0.378395" G="0.141358" T="0.27963"/>
      <pos A="0.259877" C="0.319136" G="0.0623457" T="0.358642"/>
      <pos A="0.398148" C="0.259877" G="0.141358" T="0.200617"/>
      <pos A="0.299383" C="0.161111" G="0.27963" T="0.259877"/>
      <pos A="0.398148" C="0.200617" G="0.180864" T="0.22037"/>
      <pos A="0.0820988" C="0.22037" G="0.358642" T="0.338889"/>
      <pos A="0.27963" C="0.259877" G="0.0820988" T="0.378395"/>
      <pos A="0.27963" C="0.141358" G="0.27963" T="0.299383"/>
      <pos A="0.161111" C="0.516667" G="0.259877" T="0.0623457"/>
      <pos A="0.0820988" C="0.338889" G="0.0820988" T="0.496914"/>
      <pos A="0.299383" C="0.338889" G="0.338889" T="0.0228395"/>
      <pos A="0.378395" C="0.101852" G="0.22037" T="0.299383"/>
      <pos A="0.161111" C="0.299383" G="0.240123" T="0.299383"/>
      <pos A="0.417901" C="0.378395" G="0.180864" T="0.0228395"/>
      <pos A="0.338889" C="0.200617" G="0.0623457" T="0.398148"/>
      <pos A="0.161111" C="0.0820988" G="0.358642" T="0.398148"/>
      <pos A="0.338889" C="0.0623457" G="0.240123" T="0.358642"/>
      <pos A="0.101852" C="0.0820988" G="0.398148" T="0.417901"/>
      <pos A="0.319136" C="0.101852" G="0.299383" T="0.27963"/>
      <pos A="0.417901" C="0.0228395" G="0.47716" T="0.0820988"/>
      <pos A="0.161111" C="0.259877" G="0.398148" T="0.180864"/>
      <pos A="0.22037" C="0.259877" G="0.180864" T="0.338889"/>
      <pos A="0.299383" C="0.121605" G="0.338889" T="0.240123"/>
      <pos A="0.22037" C="0.0623457" G="0.27963" T="0.437654"/>
      <pos A="0.0228395" C="0.319136" G="0.358642" T="0.299383"/>
      <pos A="0.338889" C="0.240123" G="0.141358" T="0.27963"/>
      <pos A="0.0820988" C="0.27963" G="0.22037" T="0.417901"/>
      <pos A="0.259877" C="0.496914" G="0.161111" T="0.0820988"/>
      <pos A="0.0623457" C="0.575926" G="0.200617" T="0.161111"/>
      <pos A="0.47716" C="0.240123" G="0.0623457" T="0.22037"/>
      <pos A="0.378395" C="0.259877" G="0.141358" T="0.22037"/>
      <pos A="0.180864" C="0.161111" G="0.417901" T="0.240123"/>
      <pos A="0.101852" C="0.358642" G="0.319136" T="0.22037"/>
      <pos A="0.180864" C="0.319136" G="0.200617" T="0.299383"/>
    </motif>
    <motif db="0" id="M126" alt="O126" length="40" nsites="8" evalue="1.3e-003">
      <pos A="0.214727" C="0.14418" G="0.426366" T="0.214727"/>
      <pos A="0.496914" C="0.0736336" G="0.14418" T="0.285273"/>
      <pos A="0.214727" C="0.35582" G="0.35582" T="0.0736336"/>
      <pos A="0.496914" C="0.0736336" G="0.00308642" T="0.426366"/>
      <pos A="0.0736336" C="0.00308642" G="0.285273" T="0.638007"/>
      <pos A="0.14418" C="0.0736336" G="0.708554" T="0.0736336"/>
      <pos A="0.14418" C="0.496914" G="0.00308642" T="0.35582"/>
      <pos A="0.14418" C="0.14418" G="0.285273" T="0.426366"/>
      <pos A="0.00308642" C="0.35582" G="0.426366" T="0.214727"/>
      <pos A="0.0736336" C="0.214727" G="0.35582" T="0.35582"/>
      <pos A="0.708554" C="0.00308642" G="0.14418" T="0.14418"/>
      <pos A="0.214727" C="0.00308642" G="0.496914" T="0.285273"/>
      <pos A="0.496914" C="0.285273" G="0.214727" T="0.00308642"/>
      <pos A="0.426366" C="0.0736336" G="0.14418" T="0.35582"/>
      <pos A="0.0736336" C="0.14418" G="0.35582" T="0.426366"/>
      <pos A="0.496914" C="0.0736336" G="0.14418" T="0.285273"/>
      <pos A="0.285273" C="0.14418" G="0.426366" T="0.14418"/>
      <pos A="0.214727" C="0.426366" G="0.14418" T="0.214727"/>
      <pos A="0.35582" C="0.35582" G="0.0736336" T="0.214727"/>
      <pos A="0.638007" C="0.14418" G="0.0736336" T="0.14418"/>
      <pos A="0.426366" C="0.14418" G="0.285273" T="0.14418"/>
      <pos A="0.0736336" C="0.14418" G="0.708554" T="0.0736336"/>
      <pos A="0.214727" C="0.426366" G="0.0736336" T="0.285273"/>
      <pos A="0.496914" C="0.214727" G="0.0736336" T="0.214727"/>
      <pos A="0.214727" C="0.0736336" G="0.426366" T="0.285273"/>
      <pos A="0.00308642" C="0.214727" G="0.426366" T="0.35582"/>
      <pos A="0.214727" C="0.0736336" G="0.14418" T="0.567461"/>
      <pos A="0.14418" C="0.214727" G="0.214727" T="0.426366"/>
      <pos A="0.426366" C="0.214727" G="0.0736336" T="0.285273"/>
      <pos A="0.285273" C="0.285273" G="0.214727" T="0.214727"/>
      <pos A="0.496914" C="0.14418" G="0.14418" T="0.214727"/>
      <pos A="0.285273" C="0.14418" G="0.214727" T="0.35582"/>
      <pos A="0.285273" C="0.214727" G="0.0736336" T="0.426366"/>
      <pos A="0.14418" C="0.285273" G="0.0736336" T="0.496914"/>
      <pos A="0.214727" C="0.0736336" G="0.14418" T="0.567461"/>
      <pos A="0.14418" C="0.496914" G="0.14418" T="0.214727"/>
      <pos A="0.214727" C="0.14418" G="0.214727" T="0.426366"/>
      <pos A="0.14418" C="0.00308642" G="0.0736336" T="0.7791"/>
      <pos A="0.00308642" C="0.14418" G="0.567461" T="0.285273"/>
      <pos A="0.285273" C="0.0736336" G="0.285273" T="0.35582"/>
    </motif>
    <motif db="0" id="M127" alt="O127" length="40" nsites="8" evalue="1.3e-003">
      <pos A="0.30734" C="0.218404" G="0.148192" T="0.326063"/>
      <pos A="0.265213" C="0.204361" G="0.269893" T="0.260532"/>
      <pos A="0.326063" C="0.0967032" G="0.209043" T="0.368191"/>
      <pos A="0.415" C="0.171596" G="0.185639" T="0.227766"/>
      <pos A="0.36351" C="0.166916" G="0.274575" T="0.195"/>
      <pos A="0.326063" C="0.129469" G="0.176277" T="0.368191"/>
      <pos A="0.223085" C="0.204361" G="0.283936" T="0.288617"/>
      <pos A="0.106064" C="0.288617" G="0.447765" T="0.157554"/>
      <pos A="0.274575" C="0.274575" G="0.190319" T="0.260532"/>
      <pos A="0.316702" C="0.157554" G="0.209043" T="0.316702"/>
      <pos A="0.180958" C="0.0779793" G="0.312021" T="0.429042"/>
      <pos A="0.124788" C="0.326063" G="0.255851" T="0.293298"/>
      <pos A="0.246489" C="0.223085" G="0.101384" T="0.429042"/>
      <pos A="0.166916" C="0.344787" G="0.106064" T="0.382233"/>
      <pos A="0.312021" C="0.138831" G="0.255851" T="0.293298"/>
      <pos A="0.368191" C="0.213723" G="0.326063" T="0.0920217"/>
      <pos A="0.218404" C="0.386915" G="0.138831" T="0.255851"/>
      <pos A="0.326063" C="0.246489" G="0.129469" T="0.297978"/>
      <pos A="0.213723" C="0.25117" G="0.246489" T="0.288617"/>
      <pos A="0.489892" C="0.166916" G="0.213723" T="0.129469"/>
      <pos A="0.269893" C="0.288617" G="0.195" T="0.246489"/>
      <pos A="0.377553" C="0.129469" G="0.316702" T="0.176277"/>
      <pos A="0.180958" C="0.209043" G="0.335425" T="0.274575"/>
      <pos A="0.269893" C="0.218404" G="0.255851" T="0.255851"/>
      <pos A="0.227766" C="0.372872" G="0.166916" T="0.232446"/>
      <pos A="0.283936" C="0.204361" G="0.297978" T="0.213723"/>
      <pos A="0.330745" C="0.138831" G="0.199681" T="0.330745"/>
      <pos A="0.134149" C="0.312021" G="0.30266" T="0.25117"/>
      <pos A="0.265213" C="0.246489" G="0.30266" T="0.185639"/>
      <pos A="0.330745" C="0.166916" G="0.152873" T="0.349468"/>
      <pos A="0.190319" C="0.246489" G="0.213723" T="0.349468"/>
      <pos A="0.288617" C="0.162234" G="0.195" T="0.354148"/>
      <pos A="0.232446" C="0.209043" G="0.279255" T="0.279255"/>
      <pos A="0.157554" C="0.382233" G="0.288617" T="0.171596"/>
      <pos A="0.447765" C="0.166916" G="0.0967032" T="0.288617"/>
      <pos A="0.269893" C="0.25117" G="0.297978" T="0.180958"/>
      <pos A="0.213723" C="0.199681" G="0.288617" T="0.297978"/>
      <pos A="0.391595" C="0.0873412" G="0.25117" T="0.269893"/>
      <pos A="0.241808" C="0.321383" G="0.237128" T="0.199681"/>
      <pos A="0.204361" C="0.321383" G="0.25117" T="0.223085"/>
    </motif>
    <motif db="0" id="M13" alt="O13" length="40" nsites="8" evalue="1.3e-003">
      <pos A="0.266461" C="0.17867" G="0.398148" T="0.156722"/>
      <pos A="0.156722" C="0.134773" G="0.529835" T="0.17867"/>
      <pos A="0.398148" C="0.0250341" G="0.442043" T="0.134773"/>
      <pos A="0.420096" C="0.200617" G="0.17867" T="0.200617"/>
      <pos A="0.420096" C="0.222565" G="0.0689304" T="0.288409"/>
      <pos A="0.156722" C="0.310357" G="0.266461" T="0.266461"/>
      <pos A="0.134773" C="0.156722" G="0.244513" T="0.463992"/>
      <pos A="0.332304" C="0.090878" G="0.310357" T="0.266461"/>
      <pos A="0.332304" C="0.112826" G="0.354253" T="0.200617"/>
      <pos A="0.222565" C="0.112826" G="0.156722" T="0.507887"/>
      <pos A="0.551784" C="0.134773" G="0.310357" T="0.00308642"/>
      <pos A="0.420096" C="0.222565" G="0.112826" T="0.244513"/>
      <pos A="0.398148" C="0.156722" G="0.288409" T="0.156722"/>
      <pos A="0.244513" C="0.112826" G="0.332304" T="0.310357"/>
      <pos A="0.0689304" C="0.134773" G="0.420096" T="0.3762"/>
      <pos A="0.134773" C="0.156722" G="0.200617" T="0.507887"/>
      <pos A="0.288409" C="0.134773" G="0.156722" T="0.420096"/>
      <pos A="0.222565" C="0.266461" G="0.266461" T="0.244513"/>
      <pos A="0.200617" C="0.354253" G="0.112826" T="0.332304"/>
      <pos A="0.310357" C="0.332304" G="0.112826" T="0.244513"/>
      <pos A="0.112826" C="0.310357" G="0.222565" T="0.354253"/>
      <pos A="0.266461" C="0.134773" G="0.288409" T="0.310357"/>
      <pos A="0.310357" C="0.090878" G="0.48594" T="0.112826"/>
      <pos A="0.134773" C="0.463992" G="0.17867" T="0.222565"/>
      <pos A="0.156722" C="0.222565" G="0.17867" T="0.442043"/>
      <pos A="0.3762" C="0.200617" G="0.17867" T="0.244513"/>
      <pos A="0.244513" C="0.0689304" G="0.442043" T="0.244513"/>
      <pos A="0.244513" C="0.090878" G="0.288409" T="0.3762"/>
      <pos A="0.244513" C="0.310357" G="0.134773" T="0.310357"/>
      <pos A="0.200617" C="0.17867" G="0.266461" T="0.354253"/>
      <pos A="0.222565" C="0.17867" G="0.17867" T="0.420096"/>
      <pos A="0.288409" C="0.134773" G="0.332304" T="0.244513"/>
      <pos A="0.354253" C="0.266461" G="0.17867" T="0.200617"/>
      <pos A="0.3762" C="0.200617" G="0.156722" T="0.266461"/>
      <pos A="0.134773" C="0.0469817" G="0.266461" T="0.551784"/>
      <pos A="0.17867" C="0.48594" G="0.134773" T="0.200617"/>
      <pos A="0.134773" C="0.420096" G="0.00308642" T="0.442043"/>
      <pos A="0.332304" C="0.200617" G="0.156722" T="0.310357"/>
      <pos A="0.17867" C="0.112826" G="0.17867" T="0.529835"/>
      <pos A="0.288409" C="0.420096" G="0.156722" T="0.134773"/>
    </motif>
    <motif db="0" id="M14" alt="O14" length="40" nsites="8" evalue="1.3e-003">
      <pos A="0.297978" C="0.143511" G="0.326063" T="0.232446"/>
      <pos A="0.30266" C="0.171596" G="0.204361" T="0.321383"/>
      <pos A="0.283936" C="0.274575" G="0.0967032" T="0.344787"/>
      <pos A="0.209043" C="0.166916" G="0.326063" T="0.297978"/>
      <pos A="0.171596" C="0.237128" G="0.166916" T="0.42436"/>
      <pos A="0.344787" C="0.110746" G="0.25117" T="0.293298"/>
      <pos A="0.269893" C="0.30734" G="0.293298" T="0.129469"/>
      <pos A="0.223085" C="0.134149" G="0.382233" T="0.260532"/>
      <pos A="0.190319" C="0.232446" G="0.288617" T="0.288617"/>
      <pos A="0.246489" C="0.180958" G="0.354148" T="0.218404"/>
      <pos A="0.368191" C="0.120107" G="0.180958" T="0.330745"/>
      <pos A="0.326063" C="0.176277" G="0.190319" T="0.30734"/>
      <pos A="0.138831" C="0.246489" G="0.260532" T="0.354148"/>
      <pos A="0.382233" C="0.377553" G="0.110746" T="0.129469"/>
      <pos A="0.349468" C="0.246489" G="0.106064" T="0.297978"/>
      <pos A="0.241808" C="0.288617" G="0.335425" T="0.134149"/>
      <pos A="0.330745" C="0.260532" G="0.134149" T="0.274575"/>
      <pos A="0.349468" C="0.293298" G="0.180958" T="0.176277"/>
      <pos A="0.279255" C="0.246489" G="0.148192" T="0.326063"/>
      <pos A="0.312021" C="0.204361" G="0.260532" T="0.223085"/>
      <pos A="0.162234" C="0.213723" G="0.30734" T="0.316702"/>
      <pos A="0.312021" C="0.0639368" G="0.195" T="0.429042"/>
      <pos A="0.223085" C="0.265213" G="0.237128" T="0.274575"/>
      <pos A="0.223085" C="0.372872" G="0.176277" T="0.227766"/>
      <pos A="0.283936" C="0.260532" G="0.0498943" T="0.405638"/>
      <pos A="0.204361" C="0.143511" G="0.293298" T="0.35883"/>
      <pos A="0.241808" C="0.166916" G="0.35883" T="0.232446"/>
      <pos A="0.195" C="0.30266" G="0.265213" T="0.237128"/>
      <pos A="0.288617" C="0.232446" G="0.279255" T="0.199681"/>
      <pos A="0.30266" C="0.227766" G="0.223085" T="0.246489"/>
      <pos A="0.25117" C="0.25117" G="0.330745" T="0.166916"/>
      <pos A="0.438403" C="0.255851" G="0.134149" T="0.171596"/>
      <pos A="0.134149" C="0.321383" G="0.330745" T="0.213723"/>
      <pos A="0.265213" C="0.274575" G="0.120107" T="0.340106"/>
      <pos A="0.237128" C="0.438403" G="0.204361" T="0.120107"/>
      <pos A="0.321383" C="0.204361" G="0.134149" T="0.340106"/>
      <pos A="0.288617" C="0.227766" G="0.199681" T="0.283936"/>
      <pos A="0.223085" C="0.171596" G="0.162234" T="0.443084"/>
      <pos A="0.283936" C="0.134149" G="0.297978" T="0.283936"/>
      <pos A="0.30266" C="0.185639" G="0.349468" T="0.162234"/>
    </motif>
    <motif db="0" id="M15" alt="O15" length="40" nsites="8" evalue="1.3e-003">
      <pos A="0.246489" C="0.143511" G="0.447765" T="0.162234"/>
      <pos A="0.400957" C="0.176277" G="0.134149" T="0.288617"/>
      <pos A="0.344787" C="0.0732988" G="0.129469" T="0.452445"/>
      <pos A="0.218404" C="0.283936" G="0.335425" T="0.162234"/>
      <pos A="0.269893" C="0.279255" G="0.134149" T="0.316702"/>
      <pos A="0.199681" C="0.316702" G="0.269893" T="0.213723"/>
      <pos A="0.232446" C="0.283936" G="0.166916" T="0.316702"/>
      <pos A="0.204361" C="0.218404" G="0.185639" T="0.391595"/>
      <pos A="0.209043" C="0.288617" G="0.312021" T="0.190319"/>
      <pos A="0.223085" C="0.143511" G="0.143511" T="0.489892"/>
      <pos A="0.288617" C="0.288617" G="0.30266" T="0.120107"/>
      <pos A="0.550743" C="0.0686183" G="0.260532" T="0.120107"/>
      <pos A="0.312021" C="0.180958" G="0.274575" T="0.232446"/>
      <pos A="0.237128" C="0.152873" G="0.279255" T="0.330745"/>
      <pos A="0.288617" C="0.260532" G="0.180958" T="0.269893"/>
      <pos A="0.344787" C="0.288617" G="0.152873" T="0.213723"/>
      <pos A="0.382233" C="0.110746" G="0.171596" T="0.335425"/>
      <pos A="0.134149" C="0.0826607" G="0.48053" T="0.30266"/>
      <pos A="0.283936" C="0.489892" G="0.0498943" T="0.176277"/>
      <pos A="0.354148" C="0.115426" G="0.124788" T="0.405638"/>
      <pos A="0.218404" C="0.293298" G="0.265213" T="0.223085"/>
      <pos A="0.269893" C="0.176277" G="0.185639" T="0.368191"/>
      <pos A="0.232446" C="0.260532" G="0.274575" T="0.232446"/>
      <pos A="0.237128" C="0.274575" G="0.265213" T="0.223085"/>
      <pos A="0.283936" C="0.255851" G="0.227766" T="0.232446"/>
      <pos A="0.293298" C="0.274575" G="0.209043" T="0.223085"/>
      <pos A="0.120107" C="0.283936" G="0.274575" T="0.321383"/>
      <pos A="0.344787" C="0.232446" G="0.223085" T="0.199681"/>
      <pos A="0.232446" C="0.241808" G="0.227766" T="0.297978"/>
      <pos A="0.223085" C="0.199681" G="0.293298" T="0.283936"/>
      <pos A="0.255851" C="0.260532" G="0.237128" T="0.246489"/>
      <pos A="0.344787" C="0.209043" G="0.166916" T="0.279255"/>
      <pos A="0.30734" C="0.138831" G="0.326063" T="0.227766"/>
      <pos A="0.316702" C="0.171596" G="0.312021" T="0.199681"/>
      <pos A="0.185639" C="0.349468" G="0.269893" T="0.195"/>
      <pos A="0.382233" C="0.279255" G="0.101384" T="0.237128"/>
      <pos A="0.316702" C="0.209043" G="0.129469" T="0.344787"/>
      <pos A="0.246489" C="0.185639" G="0.237128" T="0.330745"/>
      <pos A="0.326063" C="0.129469" G="0.213723" T="0.330745"/>
      <pos A="0.288617" C="0.260532" G="0.171596" T="0.279255"/>
    </motif>
    <motif db="0" id="M16" alt="O16" length="40" nsites="8" evalue="1.3e-003">
      <pos A="0.00308642" C="0.496914" G="0.299383" T="0.200617"/>
      <pos A="0.200617" C="0.00308642" G="0.299383" T="0.496914"/>
      <pos A="0.101852" C="0.101852" G="0.398148" T="0.398148"/>
      <pos A="0.200617" C="0.00308642" G="0.694444" T="0.101852"/>
      <pos A="0.299383" C="0.200617" G="0.398148" T="0.101852"/>
      <pos A="0.101852" C="0.595679" G="0.200617" T="0.101852"/>
      <pos A="0.496914" C="0.101852" G="0.200617" T="0.200617"/>
      <pos A="0.398148" C="0.101852" G="0.101852" T="0.398148"/>
      <pos A="0.200617" C="0.101852" G="0.200617" T="0.496914"/>
      <pos A="0.398148" C="0.200617" G="0.101852" T="0.299383"/>
      <pos A="0.00308642" C="0.101852" G="0.200617" T="0.694444"/>
      <pos A="0.595679" C="0.101852" G="0.299383" T="0.00308642"/>
      <pos A="0.694444" C="0.101852" G="0.101852" T="0.101852"/>
      <pos A="0.200617" C="0.299383" G="0.200617" T="0.299383"/>
      <pos A="0.496914" C="0.200617" G="0.101852" T="0.200617"/>
      <pos A="0.101852" C="0.200617" G="0.299383" T="0.398148"/>
      <pos A="0.595679" C="0.101852" G="0.200617" T="0.101852"/>
      <pos A="0.200617" C="0.200617" G="0.101852" T="0.496914"/>
      <pos A="0.200617" C="0.299383" G="0.101852" T="0.398148"/>
      <pos A="0.200617" C="0.496914" G="0.00308642" T="0.299383"/>
      <pos A="0.398148" C="0.101852" G="0.299383" T="0.200617"/>
      <pos A="0.299383" C="0.299383" G="0.00308642" T="0.398148"/>
      <pos A="0.101852" C="0.200617" G="0.398148" T="0.299383"/>
      <pos A="0.00308642" C="0.299383" G="0.595679" T="0.101852"/>
      <pos A="0.299383" C="0.299383" G="0.299383" T="0.101852"/>
      <pos A="0.496914" C="0.299383" G="0.00308642" T="0.200617"/>
      <pos A="0.299383" C="0.200617" G="0.398148" T="0.101852"/>
      <pos A="0.200617" C="0.00308642" G="0.496914" T="0.299383"/>
      <pos A="0.200617" C="0.200617" G="0.398148" T="0.200617"/>
      <pos A="0.200617" C="0.101852" G="0.398148" T="0.299383"/>
      <pos A="0.299383" C="0.00308642" G="0.398148" T="0.299383"/>
      <pos A="0.299383" C="0.00308642" G="0.00308642" T="0.694444"/>
      <pos A="0.398148" C="0.101852" G="0.00308642" T="0.496914"/>
      <pos A="0.200617" C="0.101852" G="0.101852" T="0.595679"/>
      <pos A="0.200617" C="0.299383" G="0.101852" T="0.398148"/>
      <pos A="0.00308642" C="0.398148" G="0.299383" T="0.299383"/>
      <pos A="0.496914" C="0.496914" G="0.00308642" T="0.00308642"/>
      <pos A="0.101852" C="0.101852" G="0.200617" T="0.595679"/>
      <pos A="0.101852" C="0.00308642" G="0.00308642" T="0.891975"/>
      <pos A="0.101852" C="0.00308642" G="0.101852" T="0.79321"/>
    </motif>
    <motif db="0" id="M17" alt="O17" length="40" nsites="8" evalue="1.3e-003">
      <pos A="0.385404" C="0.0349462" G="0.353545" T="0.226105"/>
      <pos A="0.257965" C="0.0986657" G="0.480984" T="0.162385"/>
      <pos A="0.353545" C="0.162385" G="0.385404" T="0.0986657"/>
      <pos A="0.162385" C="0.0668059" G="0.480984" T="0.289825"/>
      <pos A="0.353545" C="0.130525" G="0.130525" T="0.385404"/>
      <pos A="0.353545" C="0.0349462" G="0.226105" T="0.385404"/>
      <pos A="0.194245" C="0.226105" G="0.130525" T="0.449124"/>
      <pos A="0.353545" C="0.353545" G="0.162385" T="0.130525"/>
      <pos A="0.321685" C="0.130525" G="0.162385" T="0.385404"/>
      <pos A="0.194245" C="0.130525" G="0.417264" T="0.257965"/>
      <pos A="0.0668059" C="0.480984" G="0.130525" T="0.321685"/>
      <pos A="0.353545" C="0.321685" G="0.130525" T="0.194245"/>
      <pos A="0.130525" C="0.162385" G="0.194245" T="0.512843"/>
      <pos A="0.257965" C="0.00308642" G="0.417264" T="0.321685"/>
      <pos A="0.257965" C="0.194245" G="0.353545" T="0.194245"/>
      <pos A="0.289825" C="0.321685" G="0.162385" T="0.226105"/>
      <pos A="0.00308642" C="0.194245" G="0.576563" T="0.226105"/>
      <pos A="0.0349462" C="0.640282" G="0.194245" T="0.130525"/>
      <pos A="0.257965" C="0.353545" G="0.0349462" T="0.353545"/>
      <pos A="0.130525" C="0.449124" G="0.257965" T="0.162385"/>
      <pos A="0.353545" C="0.0668059" G="0.257965" T="0.321685"/>
      <pos A="0.257965" C="0.289825" G="0.353545" T="0.0986657"/>
      <pos A="0.576563" C="0.0986657" G="0.257965" T="0.0668059"/>
      <pos A="0.289825" C="0.226105" G="0.289825" T="0.194245"/>
      <pos A="0.321685" C="0.162385" G="0.194245" T="0.321685"/>
      <pos A="0.162385" C="0.257965" G="0.321685" T="0.257965"/>
      <pos A="0.0986657" C="0.353545" G="0.353545" T="0.194245"/>
      <pos A="0.417264" C="0.0986657" G="0.162385" T="0.321685"/>
      <pos A="0.321685" C="0.417264" G="0.162385" T="0.0986657"/>
      <pos A="0.194245" C="0.194245" G="0.226105" T="0.385404"/>
      <pos A="0.194245" C="0.321685" G="0.289825" T="0.194245"/>
      <pos A="0.289825" C="0.226105" G="0.162385" T="0.321685"/>
      <pos A="0.257965" C="0.289825" G="0.226105" T="0.226105"/>
      <pos A="0.321685" C="0.257965" G="0.257965" T="0.162385"/>
      <pos A="0.257965" C="0.321685" G="0.353545" T="0.0668059"/>
      <pos A="0.226105" C="0.0349462" G="0.289825" T="0.449124"/>
      <pos A="0.480984" C="0.194245" G="0.194245" T="0.130525"/>
      <pos A="0.0986657" C="0.0668059" G="0.480984" T="0.353545"/>
      <pos A="0.385404" C="0.162385" G="0.289825" T="0.162385"/>
      <pos A="0.449124" C="0.0986657" G="0.0986657" T="0.353545"/>
    </motif>
    <motif db="0" id="M18" alt="O18" length="40" nsites="8" evalue="1.3e-003">
      <pos A="0.439016" C="0.180183" G="0.255108" T="0.125692"/>
      <pos A="0.26192" C="0.3096" G="0.221052" T="0.207429"/>
      <pos A="0.180183" C="0.295977" G="0.193805" T="0.330034"/>
      <pos A="0.466263" C="0.16656" G="0.21424" T="0.152937"/>
      <pos A="0.241485" C="0.241485" G="0.152937" T="0.364091"/>
      <pos A="0.452639" C="0.173372" G="0.11888" T="0.255108"/>
      <pos A="0.289165" C="0.207429" G="0.289165" T="0.21424"/>
      <pos A="0.241485" C="0.0984464" G="0.193805" T="0.466263"/>
      <pos A="0.146126" C="0.248297" G="0.193805" T="0.411771"/>
      <pos A="0.125692" C="0.16656" G="0.241485" T="0.466263"/>
      <pos A="0.221052" C="0.071201" G="0.384525" T="0.323223"/>
      <pos A="0.384525" C="0.207429" G="0.35728" T="0.0507664"/>
      <pos A="0.425394" C="0.227863" G="0.21424" T="0.132503"/>
      <pos A="0.3096" C="0.193805" G="0.112069" T="0.384525"/>
      <pos A="0.159749" C="0.26192" G="0.370903" T="0.207429"/>
      <pos A="0.193805" C="0.248297" G="0.234675" T="0.323223"/>
      <pos A="0.35728" C="0.132503" G="0.207429" T="0.302788"/>
      <pos A="0.350468" C="0.180183" G="0.323223" T="0.146126"/>
      <pos A="0.275543" C="0.439016" G="0.146126" T="0.139315"/>
      <pos A="0.350468" C="0.255108" G="0.125692" T="0.268732"/>
      <pos A="0.227863" C="0.411771" G="0.125692" T="0.234675"/>
      <pos A="0.16656" C="0.289165" G="0.200617" T="0.343657"/>
      <pos A="0.21424" C="0.180183" G="0.289165" T="0.316411"/>
      <pos A="0.186995" C="0.200617" G="0.425394" T="0.186995"/>
      <pos A="0.173372" C="0.289165" G="0.275543" T="0.26192"/>
      <pos A="0.255108" C="0.186995" G="0.289165" T="0.268732"/>
      <pos A="0.302788" C="0.112069" G="0.234675" T="0.350468"/>
      <pos A="0.295977" C="0.241485" G="0.295977" T="0.16656"/>
      <pos A="0.255108" C="0.255108" G="0.152937" T="0.336845"/>
      <pos A="0.180183" C="0.3096" G="0.159749" T="0.350468"/>
      <pos A="0.370903" C="0.125692" G="0.234675" T="0.268732"/>
      <pos A="0.159749" C="0.248297" G="0.268732" T="0.323223"/>
      <pos A="0.193805" C="0.193805" G="0.289165" T="0.323223"/>
      <pos A="0.323223" C="0.330034" G="0.241485" T="0.105257"/>
      <pos A="0.282355" C="0.350468" G="0.132503" T="0.234675"/>
      <pos A="0.275543" C="0.152937" G="0.193805" T="0.377714"/>
      <pos A="0.221052" C="0.289165" G="0.398148" T="0.0916346"/>
      <pos A="0.16656" C="0.364091" G="0.200617" T="0.268732"/>
      <pos A="0.350468" C="0.180183" G="0.146126" T="0.323223"/>
      <pos A="0.16656" C="0.35728" G="0.152937" T="0.323223"/>
    </motif>
    <motif db="0" id="M19" alt="O19" length="40" nsites="8" evalue="1.3e-003">
      <pos A="0.253292" C="0.240123" G="0.253292" T="0.253292"/>
      <pos A="0.226955" C="0.292798" G="0.161111" T="0.319136"/>
      <pos A="0.411317" C="0.134773" G="0.253292" T="0.200617"/>
      <pos A="0.108437" C="0.240123" G="0.305967" T="0.345474"/>
      <pos A="0.292798" C="0.292798" G="0.17428" T="0.240123"/>
      <pos A="0.27963" C="0.240123" G="0.0820988" T="0.398148"/>
      <pos A="0.17428" C="0.0689304" G="0.529835" T="0.226955"/>
      <pos A="0.0820988" C="0.266461" G="0.200617" T="0.450823"/>
      <pos A="0.292798" C="0.213786" G="0.187449" T="0.305967"/>
      <pos A="0.253292" C="0.411317" G="0.226955" T="0.108437"/>
      <pos A="0.569341" C="0.200617" G="0.121605" T="0.108437"/>
      <pos A="0.463992" C="0.161111" G="0.147943" T="0.226955"/>
      <pos A="0.147943" C="0.358642" G="0.38498" T="0.108437"/>
      <pos A="0.411317" C="0.187449" G="0.055761" T="0.345474"/>
      <pos A="0.358642" C="0.134773" G="0.213786" T="0.292798"/>
      <pos A="0.200617" C="0.213786" G="0.305967" T="0.27963"/>
      <pos A="0.0689304" C="0.161111" G="0.200617" T="0.569341"/>
      <pos A="0.121605" C="0.27963" G="0.47716" T="0.121605"/>
      <pos A="0.292798" C="0.424486" G="0.108437" T="0.17428"/>
      <pos A="0.213786" C="0.266461" G="0.161111" T="0.358642"/>
      <pos A="0.38498" C="0.121605" G="0.0952672" T="0.398148"/>
      <pos A="0.0820988" C="0.161111" G="0.345474" T="0.411317"/>
      <pos A="0.17428" C="0.27963" G="0.161111" T="0.38498"/>
      <pos A="0.27963" C="0.292798" G="0.161111" T="0.266461"/>
      <pos A="0.358642" C="0.319136" G="0.147943" T="0.17428"/>
      <pos A="0.398148" C="0.0952672" G="0.266461" T="0.240123"/>
      <pos A="0.305967" C="0.0952672" G="0.253292" T="0.345474"/>
      <pos A="0.187449" C="0.305967" G="0.345474" T="0.161111"/>
      <pos A="0.213786" C="0.187449" G="0.121605" T="0.47716"/>
      <pos A="0.292798" C="0.17428" G="0.240123" T="0.292798"/>
      <pos A="0.147943" C="0.27963" G="0.292798" T="0.27963"/>
      <pos A="0.17428" C="0.161111" G="0.226955" T="0.437654"/>
      <pos A="0.200617" C="0.200617" G="0.37181" T="0.226955"/>
      <pos A="0.0820988" C="0.358642" G="0.38498" T="0.17428"/>
      <pos A="0.27963" C="0.305967" G="0.253292" T="0.161111"/>
      <pos A="0.200617" C="0.108437" G="0.200617" T="0.490329"/>
      <pos A="0.319136" C="0.0820988" G="0.38498" T="0.213786"/>
      <pos A="0.17428" C="0.292798" G="0.37181" T="0.161111"/>
      <pos A="0.200617" C="0.121605" G="0.240123" T="0.437654"/>
      <pos A="0.398148" C="0.240123" G="0.187449" T="0.17428"/>
    </motif>
    <motif db="0" id="M2" alt="O2" length="40" nsites="8" evalue="1.3e-003">
      <pos A="0.293298" C="0.227766" G="0.185639" T="0.293298"/>
      <pos A="0.241808" C="0.148192" G="0.171596" T="0.438403"/>
      <pos A="0.195" C="0.340106" G="0.297978" T="0.166916"/>
      <pos A="0.326063" C="0.162234" G="0.138831" T="0.372872"/>
      <pos A="0.283936" C="0.143511" G="0.288617" T="0.283936"/>
      <pos A="0.293298" C="0.241808" G="0.349468" T="0.115426"/>
      <pos A="0.241808" C="0.190319" G="0.349468" T="0.218404"/>
      <pos A="0.218404" C="0.218404" G="0.157554" T="0.405638"/>
      <pos A="0.134149" C="0.400957" G="0.195" T="0.269893"/>
      <pos A="0.297978" C="0.148192" G="0.148192" T="0.405638"/>
      <pos A="0.316702" C="0.185639" G="0.241808" T="0.255851"/>
      <pos A="0.232446" C="0.152873" G="0.30266" T="0.312021"/>
      <pos A="0.241808" C="0.227766" G="0.237128" T="0.293298"/>
      <pos A="0.279255" C="0.293298" G="0.148192" T="0.279255"/>
      <pos A="0.195" C="0.204361" G="0.190319" T="0.410318"/>
      <pos A="0.36351" C="0.265213" G="0.223085" T="0.148192"/>
      <pos A="0.452445" C="0.190319" G="0.148192" T="0.209043"/>
      <pos A="0.227766" C="0.312021" G="0.283936" T="0.176277"/>
      <pos A="0.288617" C="0.129469" G="0.185639" T="0.396276"/>
      <pos A="0.176277" C="0.0452138" G="0.368191" T="0.410318"/>
      <pos A="0.274575" C="0.157554" G="0.410318" T="0.157554"/>
      <pos A="0.316702" C="0.260532" G="0.25117" T="0.171596"/>
      <pos A="0.30734" C="0.283936" G="0.157554" T="0.25117"/>
      <pos A="0.35883" C="0.110746" G="0.134149" T="0.396276"/>
      <pos A="0.195" C="0.237128" G="0.279255" T="0.288617"/>
      <pos A="0.241808" C="0.326063" G="0.279255" T="0.152873"/>
      <pos A="0.269893" C="0.312021" G="0.0592563" T="0.35883"/>
      <pos A="0.241808" C="0.246489" G="0.166916" T="0.344787"/>
      <pos A="0.297978" C="0.185639" G="0.274575" T="0.241808"/>
      <pos A="0.190319" C="0.279255" G="0.35883" T="0.171596"/>
      <pos A="0.438403" C="0.269893" G="0.152873" T="0.138831"/>
      <pos A="0.293298" C="0.269893" G="0.246489" T="0.190319"/>
      <pos A="0.148192" C="0.283936" G="0.274575" T="0.293298"/>
      <pos A="0.199681" C="0.368191" G="0.227766" T="0.204361"/>
      <pos A="0.255851" C="0.321383" G="0.176277" T="0.246489"/>
      <pos A="0.335425" C="0.344787" G="0.171596" T="0.148192"/>
      <pos A="0.321383" C="0.0358519" G="0.279255" T="0.36351"/>
      <pos A="0.283936" C="0.213723" G="0.227766" T="0.274575"/>
      <pos A="0.321383" C="0.204361" G="0.25117" T="0.223085"/>
      <pos A="0.204361" C="0.120107" G="0.232446" T="0.443084"/>
    </motif>
    <motif db="0" id="M20" alt="O20" length="40" nsites="8" evalue="1.3e-003">
      <pos A="0.00308642" C="0.00308642" G="0.00308642" T="0.990741"/>
      <pos A="0.990741" C="0.00308642" G="0.00308642" T="0.00308642"/>
      <pos A="0.990741" C="0.00308642" G="0.00308642" T="0.00308642"/>
      <pos A="0.990741" C="0.00308642" G="0.00308642" T="0.00308642"/>
      <pos A="0.00308642" C="0.990741" G="0.00308642" T="0.00308642"/>
      <pos A="0.990741" C="0.00308642" G="0.00308642" T="0.00308642"/>
      <pos A="0.00308642" C="0.00308642" G="0.00308642" T="0.990741"/>
      <pos A="0.00308642" C="0.00308642" G="0.00308642" T="0.990741"/>
      <pos A="0.990741" C="0.00308642" G="0.00308642" T="0.00308642"/>
      <pos A="0.990741" C="0.00308642" G="0.00308642" T="0.00308642"/>
      <pos A="0.00308642" C="0.00308642" G="0.990741" T="0.00308642"/>
      <pos A="0.990741" C="0.00308642" G="0.00308642" T="0.00308642"/>
      <pos A="0.00308642" C="0.00308642" G="0.00308642" T="0.990741"/>
      <pos A="0.00308642" C="0.00308642" G="0.990741" T="0.00308642"/>
      <pos A="0.990741" C="0.00308642" G="0.00308642" T="0.00308642"/>
      <pos A="0.990741" C="0.00308642" G="0.00308642" T="0.00308642"/>
      <pos A="0.990741" C="0.00308642" G="0.00308642" T="0.00308642"/>
      <pos A="0.990741" C="0.00308642" G="0.00308642" T="0.00308642"/>
      <pos A="0.00308642" C="0.00308642" G="0.990741" T="0.00308642"/>
      <pos A="0.990741" C="0.00308642" G="0.00308642" T="0.00308642"/>
      <pos A="0.00308642" C="0.990741" G="0.00308642" T="0.00308642"/>
      <pos A="0.00308642" C="0.00308642" G="0.990741" T="0.00308642"/>
      <pos A="0.990741" C="0.00308642" G="0.00308642" T="0.00308642"/>
      <pos A="0.990741" C="0.00308642" G="0.00308642" T="0.00308642"/>
      <pos A="0.00308642" C="0.00308642" G="0.00308642" T="0.990741"/>
      <pos A="0.00308642" C="0.00308642" G="0.990741" T="0.00308642"/>
      <pos A="0.990741" C="0.00308642" G="0.00308642" T="0.00308642"/>
      <pos A="0.00308642" C="0.00308642" G="0.990741" T="0.00308642"/>
      <pos A="0.990741" C="0.00308642" G="0.00308642" T="0.00308642"/>
      <pos A="0.00308642" C="0.00308642" G="0.00308642" T="0.990741"/>
      <pos A="0.00308642" C="0.00308642" G="0.990741" T="0.00308642"/>
      <pos A="0.00308642" C="0.990741" G="0.00308642" T="0.00308642"/>
      <pos A="0.00308642" C="0.00308642" G="0.00308642" T="0.990741"/>
      <pos A="0.990741" C="0.00308642" G="0.00308642" T="0.00308642"/>
      <pos A="0.00308642" C="0.00308642" G="0.00308642" T="0.990741"/>
      <pos A="0.00308642" C="0.990741" G="0.00308642" T="0.00308642"/>
      <pos A="0.990741" C="0.00308642" G="0.00308642" T="0.00308642"/>
      <pos A="0.00308642" C="0.00308642" G="0.00308642" T="0.990741"/>
      <pos A="0.00308642" C="0.990741" G="0.00308642" T="0.00308642"/>
      <pos A="0.990741" C="0.00308642" G="0.00308642" T="0.00308642"/>
    </motif>
    <motif db="0" id="M21" alt="O21" length="40" nsites="8" evalue="1.3e-003">
      <pos A="0.398148" C="0.200617" G="0.398148" T="0.00308642"/>
      <pos A="0.595679" C="0.00308642" G="0.200617" T="0.200617"/>
      <pos A="0.398148" C="0.00308642" G="0.200617" T="0.398148"/>
      <pos A="0.00308642" C="0.00308642" G="0.990741" T="0.00308642"/>
      <pos A="0.200617" C="0.398148" G="0.200617" T="0.200617"/>
      <pos A="0.595679" C="0.200617" G="0.200617" T="0.00308642"/>
      <pos A="0.595679" C="0.00308642" G="0.398148" T="0.00308642"/>
      <pos A="0.398148" C="0.00308642" G="0.398148" T="0.200617"/>
      <pos A="0.200617" C="0.595679" G="0.200617" T="0.00308642"/>
      <pos A="0.398148" C="0.595679" G="0.00308642" T="0.00308642"/>
      <pos A="0.200617" C="0.595679" G="0.200617" T="0.00308642"/>
      <pos A="0.00308642" C="0.595679" G="0.00308642" T="0.398148"/>
      <pos A="0.398148" C="0.398148" G="0.00308642" T="0.200617"/>
      <pos A="0.00308642" C="0.79321" G="0.200617" T="0.00308642"/>
      <pos A="0.398148" C="0.595679" G="0.00308642" T="0.00308642"/>
      <pos A="0.79321" C="0.00308642" G="0.00308642" T="0.200617"/>
      <pos A="0.200617" C="0.398148" G="0.398148" T="0.00308642"/>
      <pos A="0.595679" C="0.200617" G="0.00308642" T="0.200617"/>
      <pos A="0.00308642" C="0.200617" G="0.595679" T="0.200617"/>
      <pos A="0.398148" C="0.200617" G="0.398148" T="0.00308642"/>
      <pos A="0.398148" C="0.398148" G="0.00308642" T="0.200617"/>
      <pos A="0.200617" C="0.595679" G="0.00308642" T="0.200617"/>
      <pos A="0.00308642" C="0.200617" G="0.200617" T="0.595679"/>
      <pos A="0.00308642" C="0.398148" G="0.595679" T="0.00308642"/>
      <pos A="0.00308642" C="0.398148" G="0.00308642" T="0.595679"/>
      <pos A="0.398148" C="0.398148" G="0.00308642" T="0.200617"/>
      <pos A="0.200617" C="0.398148" G="0.398148" T="0.00308642"/>
      <pos A="0.398148" C="0.200617" G="0.00308642" T="0.398148"/>
      <pos A="0.398148" C="0.00308642" G="0.595679" T="0.00308642"/>
      <pos A="0.200617" C="0.398148" G="0.398148" T="0.00308642"/>
      <pos A="0.200617" C="0.595679" G="0.200617" T="0.00308642"/>
      <pos A="0.00308642" C="0.398148" G="0.200617" T="0.398148"/>
      <pos A="0.398148" C="0.595679" G="0.00308642" T="0.00308642"/>
      <pos A="0.200617" C="0.00308642" G="0.200617" T="0.595679"/>
      <pos A="0.00308642" C="0.00308642" G="0.398148" T="0.595679"/>
      <pos A="0.00308642" C="0.398148" G="0.200617" T="0.398148"/>
      <pos A="0.595679" C="0.200617" G="0.200617" T="0.00308642"/>
      <pos A="0.398148" C="0.00308642" G="0.398148" T="0.200617"/>
      <pos A="0.398148" C="0.200617" G="0.398148" T="0.00308642"/>
      <pos A="0.200617" C="0.00308642" G="0.79321" T="0.00308642"/>
    </motif>
    <motif db="0" id="M22" alt="O22" length="40" nsites="8" evalue="1.3e-003">
      <pos A="0.368191" C="0.232446" G="0.152873" T="0.246489"/>
      <pos A="0.293298" C="0.124788" G="0.354148" T="0.227766"/>
      <pos A="0.204361" C="0.204361" G="0.269893" T="0.321383"/>
      <pos A="0.279255" C="0.204361" G="0.232446" T="0.283936"/>
      <pos A="0.326063" C="0.241808" G="0.124788" T="0.30734"/>
      <pos A="0.223085" C="0.185639" G="0.293298" T="0.297978"/>
      <pos A="0.30266" C="0.255851" G="0.312021" T="0.129469"/>
      <pos A="0.405638" C="0.199681" G="0.148192" T="0.246489"/>
      <pos A="0.316702" C="0.246489" G="0.269893" T="0.166916"/>
      <pos A="0.288617" C="0.218404" G="0.213723" T="0.279255"/>
      <pos A="0.30266" C="0.115426" G="0.269893" T="0.312021"/>
      <pos A="0.209043" C="0.185639" G="0.316702" T="0.288617"/>
      <pos A="0.377553" C="0.176277" G="0.0639368" T="0.382233"/>
      <pos A="0.265213" C="0.326063" G="0.223085" T="0.185639"/>
      <pos A="0.283936" C="0.232446" G="0.129469" T="0.354148"/>
      <pos A="0.279255" C="0.120107" G="0.283936" T="0.316702"/>
      <pos A="0.274575" C="0.237128" G="0.274575" T="0.213723"/>
      <pos A="0.199681" C="0.255851" G="0.279255" T="0.265213"/>
      <pos A="0.199681" C="0.265213" G="0.326063" T="0.209043"/>
      <pos A="0.260532" C="0.180958" G="0.148192" T="0.410318"/>
      <pos A="0.232446" C="0.274575" G="0.246489" T="0.246489"/>
      <pos A="0.340106" C="0.218404" G="0.166916" T="0.274575"/>
      <pos A="0.138831" C="0.283936" G="0.293298" T="0.283936"/>
      <pos A="0.241808" C="0.30734" G="0.195" T="0.255851"/>
      <pos A="0.335425" C="0.199681" G="0.25117" T="0.213723"/>
      <pos A="0.237128" C="0.218404" G="0.232446" T="0.312021"/>
      <pos A="0.199681" C="0.269893" G="0.386915" T="0.143511"/>
      <pos A="0.288617" C="0.35883" G="0.195" T="0.157554"/>
      <pos A="0.42436" C="0.349468" G="0.0779793" T="0.148192"/>
      <pos A="0.162234" C="0.255851" G="0.143511" T="0.438403"/>
      <pos A="0.269893" C="0.265213" G="0.129469" T="0.335425"/>
      <pos A="0.541382" C="0.106064" G="0.171596" T="0.180958"/>
      <pos A="0.185639" C="0.232446" G="0.429042" T="0.152873"/>
      <pos A="0.274575" C="0.171596" G="0.166916" T="0.386915"/>
      <pos A="0.274575" C="0.166916" G="0.218404" T="0.340106"/>
      <pos A="0.232446" C="0.143511" G="0.180958" T="0.443084"/>
      <pos A="0.157554" C="0.204361" G="0.344787" T="0.293298"/>
      <pos A="0.157554" C="0.237128" G="0.354148" T="0.25117"/>
      <pos A="0.415" C="0.0873412" G="0.260532" T="0.237128"/>
      <pos A="0.199681" C="0.372872" G="0.326063" T="0.101384"/>
    </motif>
    <motif db="0" id="M23" alt="O23" length="40" nsites="8" evalue="1.3e-003">
      <pos A="0.426366" C="0.567461" G="0.00308642" T="0.00308642"/>
      <pos A="0.708554" C="0.14418" G="0.00308642" T="0.14418"/>
      <pos A="0.14418" C="0.14418" G="0.567461" T="0.14418"/>
      <pos A="0.00308642" C="0.285273" G="0.426366" T="0.285273"/>
      <pos A="0.426366" C="0.00308642" G="0.285273" T="0.285273"/>
      <pos A="0.567461" C="0.14418" G="0.00308642" T="0.285273"/>
      <pos A="0.426366" C="0.00308642" G="0.426366" T="0.14418"/>
      <pos A="0.00308642" C="0.14418" G="0.708554" T="0.14418"/>
      <pos A="0.285273" C="0.00308642" G="0.708554" T="0.00308642"/>
      <pos A="0.14418" C="0.285273" G="0.285273" T="0.285273"/>
      <pos A="0.00308642" C="0.567461" G="0.285273" T="0.14418"/>
      <pos A="0.00308642" C="0.567461" G="0.285273" T="0.14418"/>
      <pos A="0.00308642" C="0.14418" G="0.285273" T="0.567461"/>
      <pos A="0.00308642" C="0.426366" G="0.426366" T="0.14418"/>
      <pos A="0.426366" C="0.00308642" G="0.285273" T="0.285273"/>
      <pos A="0.14418" C="0.426366" G="0.00308642" T="0.426366"/>
      <pos A="0.285273" C="0.14418" G="0.426366" T="0.14418"/>
      <pos A="0.285273" C="0.426366" G="0.285273" T="0.00308642"/>
      <pos A="0.00308642" C="0.285273" G="0.426366" T="0.285273"/>
      <pos A="0.14418" C="0.567461" G="0.285273" T="0.00308642"/>
      <pos A="0.14418" C="0.426366" G="0.00308642" T="0.426366"/>
      <pos A="0.14418" C="0.00308642" G="0.567461" T="0.285273"/>
      <pos A="0.00308642" C="0.426366" G="0.567461" T="0.00308642"/>
      <pos A="0.14418" C="0.849647" G="0.00308642" T="0.00308642"/>
      <pos A="0.567461" C="0.00308642" G="0.14418" T="0.285273"/>
      <pos A="0.285273" C="0.00308642" G="0.708554" T="0.00308642"/>
      <pos A="0.285273" C="0.567461" G="0.00308642" T="0.14418"/>
      <pos A="0.285273" C="0.285273" G="0.14418" T="0.285273"/>
      <pos A="0.14418" C="0.14418" G="0.426366" T="0.285273"/>
      <pos A="0.14418" C="0.426366" G="0.14418" T="0.285273"/>
      <pos A="0.285273" C="0.00308642" G="0.285273" T="0.426366"/>
      <pos A="0.426366" C="0.426366" G="0.14418" T="0.00308642"/>
      <pos A="0.285273" C="0.14418" G="0.285273" T="0.285273"/>
      <pos A="0.00308642" C="0.567461" G="0.00308642" T="0.426366"/>
      <pos A="0.14418" C="0.00308642" G="0.14418" T="0.708554"/>
      <pos A="0.00308642" C="0.285273" G="0.426366" T="0.285273"/>
      <pos A="0.426366" C="0.00308642" G="0.285273" T="0.285273"/>
      <pos A="0.285273" C="0.285273" G="0.14418" T="0.285273"/>
      <pos A="0.426366" C="0.00308642" G="0.14418" T="0.426366"/>
      <pos A="0.00308642" C="0.285273" G="0.426366" T="0.285273"/>
    </motif>
    <motif db="0" id="M24" alt="O24" length="40" nsites="8" evalue="1.3e-003">
      <pos A="0.522905" C="0.10705" G="0.0550686" T="0.314977"/>
      <pos A="0.159032" C="0.159032" G="0.10705" T="0.574886"/>
      <pos A="0.211013" C="0.10705" G="0.366959" T="0.314977"/>
      <pos A="0.211013" C="0.314977" G="0.10705" T="0.366959"/>
      <pos A="0.159032" C="0.00308642" G="0.262996" T="0.574886"/>
      <pos A="0.366959" C="0.159032" G="0.10705" T="0.366959"/>
      <pos A="0.366959" C="0.0550686" G="0.366959" T="0.211013"/>
      <pos A="0.211013" C="0.314977" G="0.0550686" T="0.418941"/>
      <pos A="0.0550686" C="0.314977" G="0.262996" T="0.366959"/>
      <pos A="0.366959" C="0.159032" G="0.262996" T="0.211013"/>
      <pos A="0.159032" C="0.211013" G="0.574886" T="0.0550686"/>
      <pos A="0.366959" C="0.0550686" G="0.470922" T="0.10705"/>
      <pos A="0.159032" C="0.314977" G="0.366959" T="0.159032"/>
      <pos A="0.0550686" C="0.626868" G="0.159032" T="0.159032"/>
      <pos A="0.314977" C="0.0550686" G="0.314977" T="0.314977"/>
      <pos A="0.262996" C="0.418941" G="0.314977" T="0.00308642"/>
      <pos A="0.366959" C="0.211013" G="0.10705" T="0.314977"/>
      <pos A="0.00308642" C="0.314977" G="0.574886" T="0.10705"/>
      <pos A="0.314977" C="0.0550686" G="0.418941" T="0.211013"/>
      <pos A="0.262996" C="0.0550686" G="0.314977" T="0.366959"/>
      <pos A="0.0550686" C="0.10705" G="0.470922" T="0.366959"/>
      <pos A="0.418941" C="0.10705" G="0.0550686" T="0.418941"/>
      <pos A="0.522905" C="0.0550686" G="0.262996" T="0.159032"/>
      <pos A="0.10705" C="0.522905" G="0.262996" T="0.10705"/>
      <pos A="0.159032" C="0.314977" G="0.0550686" T="0.470922"/>
      <pos A="0.159032" C="0.418941" G="0.10705" T="0.314977"/>
      <pos A="0.262996" C="0.418941" G="0.00308642" T="0.314977"/>
      <pos A="0.211013" C="0.211013" G="0.211013" T="0.366959"/>
      <pos A="0.0550686" C="0.211013" G="0.211013" T="0.522905"/>
      <pos A="0.470922" C="0.0550686" G="0.211013" T="0.262996"/>
      <pos A="0.10705" C="0.159032" G="0.418941" T="0.314977"/>
      <pos A="0.10705" C="0.262996" G="0.262996" T="0.366959"/>
      <pos A="0.314977" C="0.159032" G="0.159032" T="0.366959"/>
      <pos A="0.418941" C="0.262996" G="0.211013" T="0.10705"/>
      <pos A="0.211013" C="0.10705" G="0.366959" T="0.314977"/>
      <pos A="0.10705" C="0.211013" G="0.366959" T="0.314977"/>
      <pos A="0.10705" C="0.314977" G="0.366959" T="0.211013"/>
      <pos A="0.211013" C="0.159032" G="0.418941" T="0.211013"/>
      <pos A="0.314977" C="0.314977" G="0.262996" T="0.10705"/>
      <pos A="0.522905" C="0.211013" G="0.00308642" T="0.262996"/>
    </motif>
    <motif db="0" id="M25" alt="O25" length="40" nsites="8" evalue="1.3e-003">
      <pos A="0.631594" C="0.272446" G="0.00308642" T="0.0928731"/>
      <pos A="0.0928731" C="0.45202" G="0.362233" T="0.0928731"/>
      <pos A="0.0928731" C="0.272446" G="0.0928731" T="0.541807"/>
      <pos A="0.362233" C="0.0928731" G="0.00308642" T="0.541807"/>
      <pos A="0.272446" C="0.0928731" G="0.272446" T="0.362233"/>
      <pos A="0.0928731" C="0.0928731" G="0.45202" T="0.362233"/>
      <pos A="0.0928731" C="0.0928731" G="0.721381" T="0.0928731"/>
      <pos A="0.272446" C="0.272446" G="0.272446" T="0.18266"/>
      <pos A="0.0928731" C="0.00308642" G="0.631594" T="0.272446"/>
      <pos A="0.18266" C="0.541807" G="0.0928731" T="0.18266"/>
      <pos A="0.0928731" C="0.45202" G="0.0928731" T="0.362233"/>
      <pos A="0.00308642" C="0.362233" G="0.0928731" T="0.541807"/>
      <pos A="0.0928731" C="0.18266" G="0.541807" T="0.18266"/>
      <pos A="0.362233" C="0.18266" G="0.362233" T="0.0928731"/>
      <pos A="0.18266" C="0.18266" G="0.00308642" T="0.631594"/>
      <pos A="0.18266" C="0.541807" G="0.00308642" T="0.272446"/>
      <pos A="0.362233" C="0.00308642" G="0.0928731" T="0.541807"/>
      <pos A="0.00308642" C="0.362233" G="0.362233" T="0.272446"/>
      <pos A="0.362233" C="0.00308642" G="0.272446" T="0.362233"/>
      <pos A="0.362233" C="0.00308642" G="0.45202" T="0.18266"/>
      <pos A="0.0928731" C="0.272446" G="0.18266" T="0.45202"/>
      <pos A="0.0928731" C="0.18266" G="0.18266" T="0.541807"/>
      <pos A="0.0928731" C="0.00308642" G="0.631594" T="0.272446"/>
      <pos A="0.272446" C="0.541807" G="0.18266" T="0.00308642"/>
      <pos A="0.631594" C="0.18266" G="0.00308642" T="0.18266"/>
      <pos A="0.0928731" C="0.45202" G="0.272446" T="0.18266"/>
      <pos A="0.362233" C="0.00308642" G="0.362233" T="0.272446"/>
      <pos A="0.00308642" C="0.18266" G="0.631594" T="0.18266"/>
      <pos A="0.0928731" C="0.45202" G="0.272446" T="0.18266"/>
      <pos A="0.272446" C="0.18266" G="0.18266" T="0.362233"/>
      <pos A="0.18266" C="0.541807" G="0.00308642" T="0.272446"/>
      <pos A="0.272446" C="0.0928731" G="0.272446" T="0.362233"/>
      <pos A="0.272446" C="0.362233" G="0.362233" T="0.00308642"/>
      <pos A="0.18266" C="0.272446" G="0.00308642" T="0.541807"/>
      <pos A="0.0928731" C="0.272446" G="0.00308642" T="0.631594"/>
      <pos A="0.18266" C="0.272446" G="0.0928731" T="0.45202"/>
      <pos A="0.00308642" C="0.272446" G="0.0928731" T="0.631594"/>
      <pos A="0.0928731" C="0.272446" G="0.0928731" T="0.541807"/>
      <pos A="0.45202" C="0.0928731" G="0.272446" T="0.18266"/>
      <pos A="0.272446" C="0.18266" G="0.45202" T="0.0928731"/>
    </motif>
    <motif db="0" id="M26" alt="O26" length="40" nsites="8" evalue="1.3e-003">
      <pos A="0.400295" C="0.0997047" G="0.239264" T="0.260736"/>
      <pos A="0.38956" C="0.131911" G="0.432502" T="0.0460277"/>
      <pos A="0.432502" C="0.174852" G="0.121175" T="0.271471"/>
      <pos A="0.496914" C="0.271471" G="0.131911" T="0.0997047"/>
      <pos A="0.325148" C="0.335883" G="0.185588" T="0.153382"/>
      <pos A="0.164117" C="0.303677" G="0.196323" T="0.335883"/>
      <pos A="0.142646" C="0.239264" G="0.314412" T="0.303677"/>
      <pos A="0.282206" C="0.335883" G="0.174852" T="0.207059"/>
      <pos A="0.41103" C="0.0997047" G="0.271471" T="0.217794"/>
      <pos A="0.260736" C="0.121175" G="0.303677" T="0.314412"/>
      <pos A="0.174852" C="0.164117" G="0.378825" T="0.282206"/>
      <pos A="0.228529" C="0.142646" G="0.260736" T="0.368089"/>
      <pos A="0.121175" C="0.228529" G="0.314412" T="0.335883"/>
      <pos A="0.228529" C="0.325148" G="0.174852" T="0.271471"/>
      <pos A="0.11044" C="0.400295" G="0.174852" T="0.314412"/>
      <pos A="0.453972" C="0.185588" G="0.142646" T="0.217794"/>
      <pos A="0.164117" C="0.228529" G="0.325148" T="0.282206"/>
      <pos A="0.196323" C="0.443237" G="0.185588" T="0.174852"/>
      <pos A="0.25" C="0.25" G="0.121175" T="0.378825"/>
      <pos A="0.228529" C="0.11044" G="0.325148" T="0.335883"/>
      <pos A="0.432502" C="0.228529" G="0.271471" T="0.0674983"/>
      <pos A="0.228529" C="0.335883" G="0.0997047" T="0.335883"/>
      <pos A="0.314412" C="0.164117" G="0.38956" T="0.131911"/>
      <pos A="0.550591" C="0.131911" G="0.228529" T="0.0889699"/>
      <pos A="0.303677" C="0.142646" G="0.282206" T="0.271471"/>
      <pos A="0.443237" C="0.153382" G="0.153382" T="0.25"/>
      <pos A="0.196323" C="0.368089" G="0.260736" T="0.174852"/>
      <pos A="0.486178" C="0.0460277" G="0.153382" T="0.314412"/>
      <pos A="0.303677" C="0.260736" G="0.282206" T="0.153382"/>
      <pos A="0.314412" C="0.357354" G="0.11044" T="0.217794"/>
      <pos A="0.25" C="0.357354" G="0.164117" T="0.228529"/>
      <pos A="0.131911" C="0.0782341" G="0.207059" T="0.582797"/>
      <pos A="0.228529" C="0.346618" G="0.25" T="0.174852"/>
      <pos A="0.303677" C="0.164117" G="0.335883" T="0.196323"/>
      <pos A="0.185588" C="0.174852" G="0.368089" T="0.271471"/>
      <pos A="0.0782341" C="0.185588" G="0.464707" T="0.271471"/>
      <pos A="0.421766" C="0.239264" G="0.185588" T="0.153382"/>
      <pos A="0.292941" C="0.282206" G="0.164117" T="0.260736"/>
      <pos A="0.260736" C="0.346618" G="0.217794" T="0.174852"/>
      <pos A="0.185588" C="0.239264" G="0.174852" T="0.400295"/>
    </motif>
    <motif db="0" id="M27" alt="O27" length="40" nsites="8" evalue="1.3e-003">
      <pos A="0.00308642" C="0.661523" G="0.332304" T="0.00308642"/>
      <pos A="0.332304" C="0.332304" G="0.00308642" T="0.332304"/>
      <pos A="0.332304" C="0.00308642" G="0.00308642" T="0.661523"/>
      <pos A="0.332304" C="0.00308642" G="0.661523" T="0.00308642"/>
      <pos A="0.661523" C="0.00308642" G="0.00308642" T="0.332304"/>
      <pos A="0.990741" C="0.00308642" G="0.00308642" T="0.00308642"/>
      <pos A="0.990741" C="0.00308642" G="0.00308642" T="0.00308642"/>
      <pos A="0.00308642" C="0.00308642" G="0.00308642" T="0.990741"/>
      <pos A="0.332304" C="0.332304" G="0.332304" T="0.00308642"/>
      <pos A="0.00308642" C="0.661523" G="0.00308642" T="0.332304"/>
      <pos A="0.00308642" C="0.332304" G="0.00308642" T="0.661523"/>
      <pos A="0.332304" C="0.332304" G="0.332304" T="0.00308642"/>
      <pos A="0.332304" C="0.00308642" G="0.661523" T="0.00308642"/>
      <pos A="0.332304" C="0.332304" G="0.00308642" T="0.332304"/>
      <pos A="0.332304" C="0.332304" G="0.332304" T="0.00308642"/>
      <pos A="0.332304" C="0.332304" G="0.332304" T="0.00308642"/>
      <pos A="0.332304" C="0.00308642" G="0.00308642" T="0.661523"/>
      <pos A="0.00308642" C="0.00308642" G="0.00308642" T="0.990741"/>
      <pos A="0.332304" C="0.00308642" G="0.00308642" T="0.661523"/>
      <pos A="0.00308642" C="0.00308642" G="0.990741" T="0.00308642"/>
      <pos A="0.00308642" C="0.00308642" G="0.990741" T="0.00308642"/>
      <pos A="0.332304" C="0.00308642" G="0.661523" T="0.00308642"/>
      <pos A="0.661523" C="0.332304" G="0.00308642" T="0.00308642"/>
      <pos A="0.332304" C="0.00308642" G="0.661523" T="0.00308642"/>
      <pos A="0.00308642" C="0.00308642" G="0.661523" T="0.332304"/>
      <pos A="0.332304" C="0.661523" G="0.00308642" T="0.00308642"/>
      <pos A="0.00308642" C="0.661523" G="0.00308642" T="0.332304"/>
      <pos A="0.332304" C="0.00308642" G="0.332304" T="0.332304"/>
      <pos A="0.332304" C="0.332304" G="0.332304" T="0.00308642"/>
      <pos A="0.00308642" C="0.00308642" G="0.661523" T="0.332304"/>
      <pos A="0.332304" C="0.00308642" G="0.661523" T="0.00308642"/>
      <pos A="0.00308642" C="0.332304" G="0.332304" T="0.332304"/>
      <pos A="0.332304" C="0.00308642" G="0.661523" T="0.00308642"/>
      <pos A="0.00308642" C="0.332304" G="0.332304" T="0.332304"/>
      <pos A="0.332304" C="0.00308642" G="0.332304" T="0.332304"/>
      <pos A="0.00308642" C="0.00308642" G="0.00308642" T="0.990741"/>
      <pos A="0.00308642" C="0.00308642" G="0.332304" T="0.661523"/>
      <pos A="0.00308642" C="0.00308642" G="0.661523" T="0.332304"/>
      <pos A="0.990741" C="0.00308642" G="0.00308642" T="0.00308642"/>
      <pos A="0.00308642" C="0.00308642" G="0.00308642" T="0.990741"/>
    </motif>
    <motif db="0" id="M28" alt="O28" length="40" nsites="8" evalue="1.3e-003">
      <pos A="0.312021" C="0.260532" G="0.162234" T="0.265213"/>
      <pos A="0.340106" C="0.213723" G="0.218404" T="0.227766"/>
      <pos A="0.279255" C="0.246489" G="0.344787" T="0.129469"/>
      <pos A="0.223085" C="0.171596" G="0.316702" T="0.288617"/>
      <pos A="0.321383" C="0.101384" G="0.274575" T="0.30266"/>
      <pos A="0.274575" C="0.148192" G="0.288617" T="0.288617"/>
      <pos A="0.382233" C="0.279255" G="0.0920217" T="0.246489"/>
      <pos A="0.223085" C="0.255851" G="0.180958" T="0.340106"/>
      <pos A="0.232446" C="0.349468" G="0.134149" T="0.283936"/>
      <pos A="0.190319" C="0.260532" G="0.190319" T="0.35883"/>
      <pos A="0.335425" C="0.255851" G="0.232446" T="0.176277"/>
      <pos A="0.288617" C="0.255851" G="0.166916" T="0.288617"/>
      <pos A="0.47585" C="0.171596" G="0.148192" T="0.204361"/>
      <pos A="0.269893" C="0.138831" G="0.288617" T="0.30266"/>
      <pos A="0.265213" C="0.199681" G="0.143511" T="0.391595"/>
      <pos A="0.232446" C="0.106064" G="0.30266" T="0.35883"/>
      <pos A="0.274575" C="0.213723" G="0.283936" T="0.227766"/>
      <pos A="0.274575" C="0.166916" G="0.209043" T="0.349468"/>
      <pos A="0.138831" C="0.185639" G="0.330745" T="0.344787"/>
      <pos A="0.218404" C="0.372872" G="0.30734" T="0.101384"/>
      <pos A="0.391595" C="0.199681" G="0.180958" T="0.227766"/>
      <pos A="0.265213" C="0.180958" G="0.340106" T="0.213723"/>
      <pos A="0.143511" C="0.288617" G="0.209043" T="0.35883"/>
      <pos A="0.377553" C="0.223085" G="0.143511" T="0.255851"/>
      <pos A="0.288617" C="0.330745" G="0.265213" T="0.115426"/>
      <pos A="0.232446" C="0.199681" G="0.260532" T="0.30734"/>
      <pos A="0.30734" C="0.260532" G="0.204361" T="0.227766"/>
      <pos A="0.25117" C="0.190319" G="0.335425" T="0.223085"/>
      <pos A="0.36351" C="0.157554" G="0.246489" T="0.232446"/>
      <pos A="0.209043" C="0.204361" G="0.288617" T="0.297978"/>
      <pos A="0.279255" C="0.246489" G="0.143511" T="0.330745"/>
      <pos A="0.204361" C="0.204361" G="0.223085" T="0.368191"/>
      <pos A="0.386915" C="0.213723" G="0.152873" T="0.246489"/>
      <pos A="0.176277" C="0.522658" G="0.157554" T="0.143511"/>
      <pos A="0.157554" C="0.269893" G="0.227766" T="0.344787"/>
      <pos A="0.340106" C="0.124788" G="0.255851" T="0.279255"/>
      <pos A="0.274575" C="0.227766" G="0.218404" T="0.279255"/>
      <pos A="0.447765" C="0.190319" G="0.260532" T="0.101384"/>
      <pos A="0.129469" C="0.120107" G="0.321383" T="0.429042"/>
      <pos A="0.134149" C="0.349468" G="0.232446" T="0.283936"/>
    </motif>
    <motif db="0" id="M29" alt="O29" length="40" nsites="8" evalue="1.3e-003">
      <pos A="0.348171" C="0.14588" G="0.276773" T="0.229176"/>
      <pos A="0.211326" C="0.128031" G="0.205377" T="0.455265"/>
      <pos A="0.241076" C="0.193478" G="0.324371" T="0.241076"/>
      <pos A="0.13993" C="0.270824" G="0.199427" T="0.389818"/>
      <pos A="0.36602" C="0.187528" G="0.151829" T="0.294623"/>
      <pos A="0.217276" C="0.211326" G="0.431467" T="0.13993"/>
      <pos A="0.348171" C="0.187528" G="0.318422" T="0.14588"/>
      <pos A="0.389818" C="0.199427" G="0.193478" T="0.217276"/>
      <pos A="0.300573" C="0.217276" G="0.217276" T="0.264874"/>
      <pos A="0.122081" C="0.223227" G="0.264874" T="0.389818"/>
      <pos A="0.413618" C="0.0566341" G="0.252975" T="0.276773"/>
      <pos A="0.175629" C="0.288674" G="0.377919" T="0.15778"/>
      <pos A="0.306522" C="0.270824" G="0.14588" T="0.276773"/>
      <pos A="0.169679" C="0.217276" G="0.282724" T="0.330321"/>
      <pos A="0.235126" C="0.252975" G="0.193478" T="0.318422"/>
      <pos A="0.294623" C="0.288674" G="0.223227" T="0.193478"/>
      <pos A="0.395768" C="0.187528" G="0.217276" T="0.199427"/>
      <pos A="0.235126" C="0.258924" G="0.187528" T="0.318422"/>
      <pos A="0.276773" C="0.294623" G="0.110182" T="0.318422"/>
      <pos A="0.490964" C="0.0387852" G="0.110182" T="0.36007"/>
      <pos A="0.187528" C="0.169679" G="0.401718" T="0.241076"/>
      <pos A="0.270824" C="0.211326" G="0.217276" T="0.300573"/>
      <pos A="0.235126" C="0.15778" G="0.35412" T="0.252975"/>
      <pos A="0.431467" C="0.0982825" G="0.324371" T="0.14588"/>
      <pos A="0.300573" C="0.282724" G="0.282724" T="0.13398"/>
      <pos A="0.181578" C="0.312472" G="0.15778" T="0.348171"/>
      <pos A="0.181578" C="0.14588" G="0.175629" T="0.496914"/>
      <pos A="0.270824" C="0.36602" G="0.187528" T="0.175629"/>
      <pos A="0.205377" C="0.35412" G="0.0328346" T="0.407668"/>
      <pos A="0.336271" C="0.300573" G="0.223227" T="0.13993"/>
      <pos A="0.241076" C="0.35412" G="0.252975" T="0.151829"/>
      <pos A="0.312472" C="0.235126" G="0.199427" T="0.252975"/>
      <pos A="0.383869" C="0.0804326" G="0.258924" T="0.276773"/>
      <pos A="0.217276" C="0.276773" G="0.419567" T="0.0863822"/>
      <pos A="0.169679" C="0.276773" G="0.36007" T="0.193478"/>
      <pos A="0.205377" C="0.294623" G="0.217276" T="0.282724"/>
      <pos A="0.389818" C="0.175629" G="0.205377" T="0.229176"/>
      <pos A="0.247025" C="0.110182" G="0.383869" T="0.258924"/>
      <pos A="0.205377" C="0.306522" G="0.241076" T="0.247025"/>
      <pos A="0.425517" C="0.229176" G="0.13993" T="0.205377"/>
    </motif>
    <motif db="0" id="M30" alt="O30" length="40" nsites="8" evalue="1.3e-003">
      <pos A="0.313312" C="0.186688" G="0.25" T="0.25"/>
      <pos A="0.231006" C="0.262663" G="0.287987" T="0.218345"/>
      <pos A="0.199351" C="0.268994" G="0.161364" T="0.370291"/>
      <pos A="0.313312" C="0.237337" G="0.212013" T="0.237337"/>
      <pos A="0.319642" C="0.110715" G="0.148702" T="0.42094"/>
      <pos A="0.351298" C="0.0917225" G="0.25" T="0.30698"/>
      <pos A="0.212013" C="0.13604" G="0.199351" T="0.452596"/>
      <pos A="0.281655" C="0.313312" G="0.294318" T="0.110715"/>
      <pos A="0.281655" C="0.161364" G="0.231006" T="0.325973"/>
      <pos A="0.237337" C="0.161364" G="0.319642" T="0.281655"/>
      <pos A="0.325973" C="0.243669" G="0.148702" T="0.281655"/>
      <pos A="0.351298" C="0.167696" G="0.199351" T="0.281655"/>
      <pos A="0.287987" C="0.13604" G="0.439934" T="0.13604"/>
      <pos A="0.344967" C="0.224676" G="0.231006" T="0.199351"/>
      <pos A="0.212013" C="0.325973" G="0.167696" T="0.294318"/>
      <pos A="0.256331" C="0.110715" G="0.237337" T="0.395616"/>
      <pos A="0.205682" C="0.199351" G="0.325973" T="0.268994"/>
      <pos A="0.0600662" C="0.325973" G="0.268994" T="0.344967"/>
      <pos A="0.25" C="0.319642" G="0.199351" T="0.231006"/>
      <pos A="0.256331" C="0.281655" G="0.25" T="0.212013"/>
      <pos A="0.268994" C="0.275324" G="0.19302" T="0.262663"/>
      <pos A="0.19302" C="0.25" G="0.30698" T="0.25"/>
      <pos A="0.237337" C="0.376622" G="0.19302" T="0.19302"/>
      <pos A="0.332304" C="0.199351" G="0.13604" T="0.332304"/>
      <pos A="0.281655" C="0.325973" G="0.13604" T="0.256331"/>
      <pos A="0.237337" C="0.376622" G="0.161364" T="0.224676"/>
      <pos A="0.36396" C="0.281655" G="0.0917225" T="0.262663"/>
      <pos A="0.199351" C="0.13604" G="0.262663" T="0.401947"/>
      <pos A="0.294318" C="0.174027" G="0.319642" T="0.212013"/>
      <pos A="0.395616" C="0.13604" G="0.281655" T="0.186688"/>
      <pos A="0.427271" C="0.294318" G="0.262663" T="0.0157491"/>
      <pos A="0.389285" C="0.19302" G="0.167696" T="0.25"/>
      <pos A="0.167696" C="0.376622" G="0.287987" T="0.167696"/>
      <pos A="0.370291" C="0.142371" G="0.123378" T="0.36396"/>
      <pos A="0.129709" C="0.199351" G="0.433602" T="0.237337"/>
      <pos A="0.129709" C="0.167696" G="0.42094" T="0.281655"/>
      <pos A="0.281655" C="0.268994" G="0.167696" T="0.281655"/>
      <pos A="0.262663" C="0.231006" G="0.0980533" T="0.408278"/>
      <pos A="0.155033" C="0.199351" G="0.287987" T="0.357629"/>
      <pos A="0.237337" C="0.471589" G="0.0980533" T="0.19302"/>
    </motif>
    <motif db="0" id="M32" alt="O32" length="40" nsites="8" evalue="1.3e-003">
      <pos A="0.349468" C="0.260532" G="0.148192" T="0.241808"/>
      <pos A="0.354148" C="0.0826607" G="0.316702" T="0.246489"/>
      <pos A="0.344787" C="0.269893" G="0.218404" T="0.166916"/>
      <pos A="0.171596" C="0.279255" G="0.195" T="0.354148"/>
      <pos A="0.279255" C="0.0920217" G="0.237128" T="0.391595"/>
      <pos A="0.166916" C="0.269893" G="0.25117" T="0.312021"/>
      <pos A="0.148192" C="0.316702" G="0.185639" T="0.349468"/>
      <pos A="0.461807" C="0.120107" G="0.110746" T="0.30734"/>
      <pos A="0.143511" C="0.180958" G="0.30266" T="0.372872"/>
      <pos A="0.241808" C="0.138831" G="0.400957" T="0.218404"/>
      <pos A="0.25117" C="0.152873" G="0.30266" T="0.293298"/>
      <pos A="0.377553" C="0.293298" G="0.124788" T="0.204361"/>
      <pos A="0.209043" C="0.368191" G="0.162234" T="0.260532"/>
      <pos A="0.405638" C="0.25117" G="0.195" T="0.148192"/>
      <pos A="0.354148" C="0.223085" G="0.241808" T="0.180958"/>
      <pos A="0.293298" C="0.232446" G="0.255851" T="0.218404"/>
      <pos A="0.218404" C="0.110746" G="0.213723" T="0.457127"/>
      <pos A="0.227766" C="0.232446" G="0.321383" T="0.218404"/>
      <pos A="0.279255" C="0.152873" G="0.279255" T="0.288617"/>
      <pos A="0.349468" C="0.0967032" G="0.386915" T="0.166916"/>
      <pos A="0.246489" C="0.279255" G="0.316702" T="0.157554"/>
      <pos A="0.312021" C="0.227766" G="0.124788" T="0.335425"/>
      <pos A="0.218404" C="0.218404" G="0.129469" T="0.433722"/>
      <pos A="0.143511" C="0.185639" G="0.246489" T="0.42436"/>
      <pos A="0.30266" C="0.335425" G="0.157554" T="0.204361"/>
      <pos A="0.297978" C="0.321383" G="0.157554" T="0.223085"/>
      <pos A="0.316702" C="0.152873" G="0.241808" T="0.288617"/>
      <pos A="0.288617" C="0.316702" G="0.185639" T="0.209043"/>
      <pos A="0.148192" C="0.288617" G="0.340106" T="0.223085"/>
      <pos A="0.25117" C="0.293298" G="0.195" T="0.260532"/>
      <pos A="0.171596" C="0.410318" G="0.227766" T="0.190319"/>
      <pos A="0.354148" C="0.297978" G="0.218404" T="0.129469"/>
      <pos A="0.335425" C="0.195" G="0.120107" T="0.349468"/>
      <pos A="0.260532" C="0.269893" G="0.171596" T="0.297978"/>
      <pos A="0.246489" C="0.288617" G="0.283936" T="0.180958"/>
      <pos A="0.415" C="0.241808" G="0.120107" T="0.223085"/>
      <pos A="0.232446" C="0.166916" G="0.241808" T="0.35883"/>
      <pos A="0.190319" C="0.209043" G="0.269893" T="0.330745"/>
      <pos A="0.274575" C="0.115426" G="0.283936" T="0.326063"/>
      <pos A="0.297978" C="0.143511" G="0.283936" T="0.274575"/>
    </motif>
    <motif db="0" id="M33" alt="O33" length="40" nsites="8" evalue="1.3e-003">
      <pos A="0.185639" C="0.30266" G="0.30734" T="0.204361"/>
      <pos A="0.218404" C="0.106064" G="0.326063" T="0.349468"/>
      <pos A="0.190319" C="0.180958" G="0.204361" T="0.42436"/>
      <pos A="0.349468" C="0.195" G="0.106064" T="0.349468"/>
      <pos A="0.269893" C="0.110746" G="0.199681" T="0.41968"/>
      <pos A="0.30734" C="0.237128" G="0.260532" T="0.195"/>
      <pos A="0.148192" C="0.297978" G="0.344787" T="0.209043"/>
      <pos A="0.368191" C="0.288617" G="0.124788" T="0.218404"/>
      <pos A="0.372872" C="0.190319" G="0.260532" T="0.176277"/>
      <pos A="0.391595" C="0.190319" G="0.246489" T="0.171596"/>
      <pos A="0.223085" C="0.176277" G="0.30266" T="0.297978"/>
      <pos A="0.30266" C="0.129469" G="0.255851" T="0.312021"/>
      <pos A="0.386915" C="0.326063" G="0.148192" T="0.138831"/>
      <pos A="0.288617" C="0.166916" G="0.195" T="0.349468"/>
      <pos A="0.316702" C="0.120107" G="0.195" T="0.368191"/>
      <pos A="0.326063" C="0.372872" G="0.204361" T="0.0967032"/>
      <pos A="0.316702" C="0.129469" G="0.25117" T="0.30266"/>
      <pos A="0.293298" C="0.260532" G="0.265213" T="0.180958"/>
      <pos A="0.180958" C="0.227766" G="0.120107" T="0.471169"/>
      <pos A="0.283936" C="0.176277" G="0.255851" T="0.283936"/>
      <pos A="0.195" C="0.269893" G="0.30266" T="0.232446"/>
      <pos A="0.340106" C="0.241808" G="0.246489" T="0.171596"/>
      <pos A="0.223085" C="0.120107" G="0.36351" T="0.293298"/>
      <pos A="0.171596" C="0.283936" G="0.312021" T="0.232446"/>
      <pos A="0.349468" C="0.199681" G="0.0592563" T="0.391595"/>
      <pos A="0.246489" C="0.297978" G="0.195" T="0.260532"/>
      <pos A="0.204361" C="0.344787" G="0.171596" T="0.279255"/>
      <pos A="0.237128" C="0.204361" G="0.25117" T="0.30734"/>
      <pos A="0.227766" C="0.283936" G="0.274575" T="0.213723"/>
      <pos A="0.218404" C="0.297978" G="0.227766" T="0.255851"/>
      <pos A="0.260532" C="0.279255" G="0.232446" T="0.227766"/>
      <pos A="0.326063" C="0.0592563" G="0.223085" T="0.391595"/>
      <pos A="0.134149" C="0.452445" G="0.260532" T="0.152873"/>
      <pos A="0.349468" C="0.218404" G="0.218404" T="0.213723"/>
      <pos A="0.283936" C="0.274575" G="0.0967032" T="0.344787"/>
      <pos A="0.42436" C="0.115426" G="0.237128" T="0.223085"/>
      <pos A="0.148192" C="0.246489" G="0.368191" T="0.237128"/>
      <pos A="0.255851" C="0.185639" G="0.232446" T="0.326063"/>
      <pos A="0.35883" C="0.190319" G="0.195" T="0.255851"/>
      <pos A="0.316702" C="0.162234" G="0.382233" T="0.138831"/>
    </motif>
    <motif db="0" id="M34" alt="O34" length="40" nsites="8" evalue="1.3e-003">
      <pos A="0.200617" C="0.398148" G="0.200617" T="0.200617"/>
      <pos A="0.496914" C="0.00308642" G="0.101852" T="0.398148"/>
      <pos A="0.00308642" C="0.595679" G="0.299383" T="0.101852"/>
      <pos A="0.299383" C="0.398148" G="0.200617" T="0.101852"/>
      <pos A="0.398148" C="0.299383" G="0.299383" T="0.00308642"/>
      <pos A="0.101852" C="0.398148" G="0.200617" T="0.299383"/>
      <pos A="0.00308642" C="0.595679" G="0.299383" T="0.101852"/>
      <pos A="0.398148" C="0.200617" G="0.299383" T="0.101852"/>
      <pos A="0.398148" C="0.00308642" G="0.299383" T="0.299383"/>
      <pos A="0.200617" C="0.299383" G="0.398148" T="0.101852"/>
      <pos A="0.101852" C="0.496914" G="0.101852" T="0.299383"/>
      <pos A="0.79321" C="0.00308642" G="0.00308642" T="0.200617"/>
      <pos A="0.101852" C="0.496914" G="0.101852" T="0.299383"/>
      <pos A="0.595679" C="0.299383" G="0.00308642" T="0.101852"/>
      <pos A="0.101852" C="0.299383" G="0.299383" T="0.299383"/>
      <pos A="0.00308642" C="0.595679" G="0.101852" T="0.299383"/>
      <pos A="0.00308642" C="0.299383" G="0.101852" T="0.595679"/>
      <pos A="0.200617" C="0.299383" G="0.200617" T="0.299383"/>
      <pos A="0.200617" C="0.299383" G="0.200617" T="0.299383"/>
      <pos A="0.398148" C="0.200617" G="0.00308642" T="0.398148"/>
      <pos A="0.101852" C="0.299383" G="0.101852" T="0.496914"/>
      <pos A="0.299383" C="0.398148" G="0.200617" T="0.101852"/>
      <pos A="0.398148" C="0.200617" G="0.101852" T="0.299383"/>
      <pos A="0.299383" C="0.496914" G="0.200617" T="0.00308642"/>
      <pos A="0.101852" C="0.398148" G="0.101852" T="0.398148"/>
      <pos A="0.200617" C="0.101852" G="0.398148" T="0.299383"/>
      <pos A="0.00308642" C="0.496914" G="0.101852" T="0.398148"/>
      <pos A="0.694444" C="0.101852" G="0.00308642" T="0.200617"/>
      <pos A="0.101852" C="0.595679" G="0.200617" T="0.101852"/>
      <pos A="0.694444" C="0.00308642" G="0.101852" T="0.200617"/>
      <pos A="0.00308642" C="0.200617" G="0.694444" T="0.101852"/>
      <pos A="0.299383" C="0.398148" G="0.200617" T="0.101852"/>
      <pos A="0.398148" C="0.398148" G="0.101852" T="0.101852"/>
      <pos A="0.299383" C="0.299383" G="0.101852" T="0.299383"/>
      <pos A="0.398148" C="0.595679" G="0.00308642" T="0.00308642"/>
      <pos A="0.101852" C="0.398148" G="0.200617" T="0.299383"/>
      <pos A="0.200617" C="0.200617" G="0.200617" T="0.398148"/>
      <pos A="0.101852" C="0.496914" G="0.00308642" T="0.398148"/>
      <pos A="0.496914" C="0.299383" G="0.200617" T="0.00308642"/>
      <pos A="0.200617" C="0.00308642" G="0.79321" T="0.00308642"/>
    </motif>
    <motif db="0" id="M35" alt="O35" length="40" nsites="8" evalue="1.3e-003">
      <pos A="0.285273" C="0.14418" G="0.00308642" T="0.567461"/>
      <pos A="0.567461" C="0.285273" G="0.14418" T="0.00308642"/>
      <pos A="0.14418" C="0.14418" G="0.285273" T="0.426366"/>
      <pos A="0.00308642" C="0.14418" G="0.708554" T="0.14418"/>
      <pos A="0.567461" C="0.285273" G="0.00308642" T="0.14418"/>
      <pos A="0.00308642" C="0.285273" G="0.567461" T="0.14418"/>
      <pos A="0.00308642" C="0.285273" G="0.14418" T="0.567461"/>
      <pos A="0.14418" C="0.426366" G="0.14418" T="0.285273"/>
      <pos A="0.00308642" C="0.00308642" G="0.285273" T="0.708554"/>
      <pos A="0.00308642" C="0.14418" G="0.426366" T="0.426366"/>
      <pos A="0.426366" C="0.14418" G="0.285273" T="0.14418"/>
      <pos A="0.567461" C="0.00308642" G="0.00308642" T="0.426366"/>
      <pos A="0.285273" C="0.00308642" G="0.14418" T="0.567461"/>
      <pos A="0.285273" C="0.14418" G="0.14418" T="0.426366"/>
      <pos A="0.426366" C="0.285273" G="0.00308642" T="0.285273"/>
      <pos A="0.426366" C="0.426366" G="0.14418" T="0.00308642"/>
      <pos A="0.285273" C="0.285273" G="0.14418" T="0.285273"/>
      <pos A="0.567461" C="0.00308642" G="0.426366" T="0.00308642"/>
      <pos A="0.285273" C="0.00308642" G="0.708554" T="0.00308642"/>
      <pos A="0.14418" C="0.285273" G="0.285273" T="0.285273"/>
      <pos A="0.14418" C="0.14418" G="0.285273" T="0.426366"/>
      <pos A="0.00308642" C="0.14418" G="0.426366" T="0.426366"/>
      <pos A="0.567461" C="0.00308642" G="0.285273" T="0.14418"/>
      <pos A="0.567461" C="0.00308642" G="0.285273" T="0.14418"/>
      <pos A="0.14418" C="0.14418" G="0.285273" T="0.426366"/>
      <pos A="0.708554" C="0.14418" G="0.14418" T="0.00308642"/>
      <pos A="0.00308642" C="0.285273" G="0.14418" T="0.567461"/>
      <pos A="0.567461" C="0.14418" G="0.14418" T="0.14418"/>
      <pos A="0.567461" C="0.285273" G="0.14418" T="0.00308642"/>
      <pos A="0.708554" C="0.14418" G="0.00308642" T="0.14418"/>
      <pos A="0.567461" C="0.00308642" G="0.426366" T="0.00308642"/>
      <pos A="0.426366" C="0.426366" G="0.00308642" T="0.14418"/>
      <pos A="0.285273" C="0.00308642" G="0.14418" T="0.567461"/>
      <pos A="0.285273" C="0.14418" G="0.426366" T="0.14418"/>
      <pos A="0.567461" C="0.285273" G="0.00308642" T="0.14418"/>
      <pos A="0.426366" C="0.14418" G="0.285273" T="0.14418"/>
      <pos A="0.426366" C="0.426366" G="0.14418" T="0.00308642"/>
      <pos A="0.00308642" C="0.285273" G="0.285273" T="0.426366"/>
      <pos A="0.426366" C="0.426366" G="0.00308642" T="0.14418"/>
      <pos A="0.285273" C="0.14418" G="0.426366" T="0.14418"/>
    </motif>
    <motif db="0" id="M36" alt="O36" length="40" nsites="8" evalue="1.3e-003">
      <pos A="0.332304" C="0.332304" G="0.332304" T="0.00308642"/>
      <pos A="0.332304" C="0.332304" G="0.00308642" T="0.332304"/>
      <pos A="0.00308642" C="0.332304" G="0.00308642" T="0.661523"/>
      <pos A="0.332304" C="0.661523" G="0.00308642" T="0.00308642"/>
      <pos A="0.661523" C="0.332304" G="0.00308642" T="0.00308642"/>
      <pos A="0.00308642" C="0.661523" G="0.332304" T="0.00308642"/>
      <pos A="0.332304" C="0.332304" G="0.00308642" T="0.332304"/>
      <pos A="0.00308642" C="0.332304" G="0.332304" T="0.332304"/>
      <pos A="0.332304" C="0.661523" G="0.00308642" T="0.00308642"/>
      <pos A="0.990741" C="0.00308642" G="0.00308642" T="0.00308642"/>
      <pos A="0.332304" C="0.661523" G="0.00308642" T="0.00308642"/>
      <pos A="0.00308642" C="0.00308642" G="0.00308642" T="0.990741"/>
      <pos A="0.332304" C="0.332304" G="0.00308642" T="0.332304"/>
      <pos A="0.332304" C="0.332304" G="0.00308642" T="0.332304"/>
      <pos A="0.332304" C="0.332304" G="0.332304" T="0.00308642"/>
      <pos A="0.00308642" C="0.332304" G="0.332304" T="0.332304"/>
      <pos A="0.00308642" C="0.661523" G="0.332304" T="0.00308642"/>
      <pos A="0.661523" C="0.00308642" G="0.332304" T="0.00308642"/>
      <pos A="0.332304" C="0.00308642" G="0.661523" T="0.00308642"/>
      <pos A="0.00308642" C="0.00308642" G="0.990741" T="0.00308642"/>
      <pos A="0.661523" C="0.332304" G="0.00308642" T="0.00308642"/>
      <pos A="0.332304" C="0.332304" G="0.00308642" T="0.332304"/>
      <pos A="0.00308642" C="0.332304" G="0.661523" T="0.00308642"/>
      <pos A="0.661523" C="0.00308642" G="0.00308642" T="0.332304"/>
      <pos A="0.332304" C="0.00308642" G="0.661523" T="0.00308642"/>
      <pos A="0.00308642" C="0.00308642" G="0.990741" T="0.00308642"/>
      <pos A="0.332304" C="0.332304" G="0.00308642" T="0.332304"/>
      <pos A="0.332304" C="0.00308642" G="0.332304" T="0.332304"/>
      <pos A="0.00308642" C="0.00308642" G="0.990741" T="0.00308642"/>
      <pos A="0.661523" C="0.00308642" G="0.332304" T="0.00308642"/>
      <pos A="0.00308642" C="0.661523" G="0.00308642" T="0.332304"/>
      <pos A="0.332304" C="0.00308642" G="0.661523" T="0.00308642"/>
      <pos A="0.00308642" C="0.00308642" G="0.332304" T="0.661523"/>
      <pos A="0.661523" C="0.00308642" G="0.00308642" T="0.332304"/>
      <pos A="0.00308642" C="0.00308642" G="0.00308642" T="0.990741"/>
      <pos A="0.332304" C="0.332304" G="0.00308642" T="0.332304"/>
      <pos A="0.00308642" C="0.332304" G="0.00308642" T="0.661523"/>
      <pos A="0.00308642" C="0.00308642" G="0.00308642" T="0.990741"/>
      <pos A="0.00308642" C="0.661523" G="0.332304" T="0.00308642"/>
      <pos A="0.00308642" C="0.00308642" G="0.00308642" T="0.990741"/>
    </motif>
    <motif db="0" id="M37" alt="O37" length="40" nsites="8" evalue="1.3e-003">
      <pos A="0.282423" C="0.192636" G="0.302375" T="0.222565"/>
      <pos A="0.45202" C="0.18266" G="0.152731" T="0.212589"/>
      <pos A="0.282423" C="0.162707" G="0.18266" T="0.372209"/>
      <pos A="0.332304" C="0.242518" G="0.26247" T="0.162707"/>
      <pos A="0.402138" C="0.232541" G="0.222565" T="0.142755"/>
      <pos A="0.332304" C="0.222565" G="0.322328" T="0.122802"/>
      <pos A="0.222565" C="0.122802" G="0.302375" T="0.352257"/>
      <pos A="0.172683" C="0.252494" G="0.372209" T="0.202612"/>
      <pos A="0.382186" C="0.142755" G="0.222565" T="0.252494"/>
      <pos A="0.232541" C="0.352257" G="0.202612" T="0.212589"/>
      <pos A="0.282423" C="0.142755" G="0.26247" T="0.312352"/>
      <pos A="0.023039" C="0.192636" G="0.412115" T="0.372209"/>
      <pos A="0.382186" C="0.18266" G="0.272446" T="0.162707"/>
      <pos A="0.0729205" C="0.322328" G="0.481949" T="0.122802"/>
      <pos A="0.0629442" C="0.402138" G="0.0828968" T="0.45202"/>
      <pos A="0.302375" C="0.152731" G="0.282423" T="0.26247"/>
      <pos A="0.392162" C="0.18266" G="0.132778" T="0.292399"/>
      <pos A="0.352257" C="0.382186" G="0.152731" T="0.112826"/>
      <pos A="0.272446" C="0.202612" G="0.242518" T="0.282423"/>
      <pos A="0.272446" C="0.272446" G="0.0729205" T="0.382186"/>
      <pos A="0.232541" C="0.18266" G="0.26247" T="0.322328"/>
      <pos A="0.232541" C="0.282423" G="0.432067" T="0.0529679"/>
      <pos A="0.212589" C="0.142755" G="0.232541" T="0.412115"/>
      <pos A="0.222565" C="0.152731" G="0.34228" T="0.282423"/>
      <pos A="0.0928731" C="0.242518" G="0.292399" T="0.372209"/>
      <pos A="0.172683" C="0.202612" G="0.332304" T="0.292399"/>
      <pos A="0.292399" C="0.202612" G="0.282423" T="0.222565"/>
      <pos A="0.102849" C="0.45202" G="0.252494" T="0.192636"/>
      <pos A="0.45202" C="0.282423" G="0.0828968" T="0.18266"/>
      <pos A="0.162707" C="0.322328" G="0.242518" T="0.272446"/>
      <pos A="0.481949" C="0.142755" G="0.162707" T="0.212589"/>
      <pos A="0.292399" C="0.172683" G="0.322328" T="0.212589"/>
      <pos A="0.0928731" C="0.362233" G="0.292399" T="0.252494"/>
      <pos A="0.242518" C="0.312352" G="0.162707" T="0.282423"/>
      <pos A="0.162707" C="0.132778" G="0.352257" T="0.352257"/>
      <pos A="0.192636" C="0.242518" G="0.392162" T="0.172683"/>
      <pos A="0.392162" C="0.0330153" G="0.252494" T="0.322328"/>
      <pos A="0.272446" C="0.322328" G="0.202612" T="0.202612"/>
      <pos A="0.34228" C="0.0828968" G="0.282423" T="0.292399"/>
      <pos A="0.122802" C="0.142755" G="0.352257" T="0.382186"/>
    </motif>
    <motif db="0" id="M38" alt="O38" length="40" nsites="8" evalue="1.3e-003">
      <pos A="0.433722" C="0.265213" G="0.152873" T="0.148192"/>
      <pos A="0.293298" C="0.279255" G="0.246489" T="0.180958"/>
      <pos A="0.321383" C="0.218404" G="0.190319" T="0.269893"/>
      <pos A="0.35883" C="0.279255" G="0.232446" T="0.129469"/>
      <pos A="0.344787" C="0.190319" G="0.190319" T="0.274575"/>
      <pos A="0.316702" C="0.106064" G="0.283936" T="0.293298"/>
      <pos A="0.152873" C="0.218404" G="0.410318" T="0.218404"/>
      <pos A="0.265213" C="0.101384" G="0.255851" T="0.377553"/>
      <pos A="0.195" C="0.138831" G="0.30266" T="0.36351"/>
      <pos A="0.204361" C="0.209043" G="0.265213" T="0.321383"/>
      <pos A="0.0967032" C="0.223085" G="0.171596" T="0.508615"/>
      <pos A="0.36351" C="0.30266" G="0.138831" T="0.195"/>
      <pos A="0.223085" C="0.227766" G="0.237128" T="0.312021"/>
      <pos A="0.209043" C="0.241808" G="0.218404" T="0.330745"/>
      <pos A="0.312021" C="0.232446" G="0.152873" T="0.30266"/>
      <pos A="0.138831" C="0.30734" G="0.218404" T="0.335425"/>
      <pos A="0.180958" C="0.255851" G="0.297978" T="0.265213"/>
      <pos A="0.405638" C="0.223085" G="0.115426" T="0.255851"/>
      <pos A="0.382233" C="0.148192" G="0.213723" T="0.255851"/>
      <pos A="0.185639" C="0.35883" G="0.213723" T="0.241808"/>
      <pos A="0.42436" C="0.218404" G="0.185639" T="0.171596"/>
      <pos A="0.279255" C="0.330745" G="0.176277" T="0.213723"/>
      <pos A="0.405638" C="0.199681" G="0.0873412" T="0.30734"/>
      <pos A="0.106064" C="0.148192" G="0.555424" T="0.190319"/>
      <pos A="0.227766" C="0.349468" G="0.30266" T="0.120107"/>
      <pos A="0.241808" C="0.199681" G="0.223085" T="0.335425"/>
      <pos A="0.35883" C="0.255851" G="0.180958" T="0.204361"/>
      <pos A="0.330745" C="0.152873" G="0.283936" T="0.232446"/>
      <pos A="0.190319" C="0.246489" G="0.30734" T="0.255851"/>
      <pos A="0.106064" C="0.354148" G="0.101384" T="0.438403"/>
      <pos A="0.447765" C="0.129469" G="0.180958" T="0.241808"/>
      <pos A="0.288617" C="0.246489" G="0.157554" T="0.30734"/>
      <pos A="0.223085" C="0.166916" G="0.326063" T="0.283936"/>
      <pos A="0.25117" C="0.138831" G="0.372872" T="0.237128"/>
      <pos A="0.321383" C="0.199681" G="0.232446" T="0.246489"/>
      <pos A="0.232446" C="0.255851" G="0.288617" T="0.223085"/>
      <pos A="0.246489" C="0.255851" G="0.176277" T="0.321383"/>
      <pos A="0.265213" C="0.279255" G="0.227766" T="0.227766"/>
      <pos A="0.316702" C="0.110746" G="0.269893" T="0.30266"/>
      <pos A="0.391595" C="0.218404" G="0.199681" T="0.190319"/>
    </motif>
    <motif db="0" id="M4" alt="O4" length="40" nsites="8" evalue="1.3e-003">
      <pos A="0.265213" C="0.232446" G="0.297978" T="0.204361"/>
      <pos A="0.288617" C="0.269893" G="0.260532" T="0.180958"/>
      <pos A="0.25117" C="0.237128" G="0.199681" T="0.312021"/>
      <pos A="0.176277" C="0.288617" G="0.152873" T="0.382233"/>
      <pos A="0.260532" C="0.274575" G="0.213723" T="0.25117"/>
      <pos A="0.316702" C="0.152873" G="0.241808" T="0.288617"/>
      <pos A="0.30266" C="0.209043" G="0.330745" T="0.157554"/>
      <pos A="0.396276" C="0.185639" G="0.232446" T="0.185639"/>
      <pos A="0.447765" C="0.199681" G="0.115426" T="0.237128"/>
      <pos A="0.176277" C="0.129469" G="0.316702" T="0.377553"/>
      <pos A="0.316702" C="0.143511" G="0.255851" T="0.283936"/>
      <pos A="0.232446" C="0.30734" G="0.110746" T="0.349468"/>
      <pos A="0.204361" C="0.316702" G="0.279255" T="0.199681"/>
      <pos A="0.237128" C="0.185639" G="0.162234" T="0.415"/>
      <pos A="0.288617" C="0.0967032" G="0.297978" T="0.316702"/>
      <pos A="0.232446" C="0.246489" G="0.255851" T="0.265213"/>
      <pos A="0.25117" C="0.223085" G="0.237128" T="0.288617"/>
      <pos A="0.227766" C="0.232446" G="0.30734" T="0.232446"/>
      <pos A="0.354148" C="0.204361" G="0.190319" T="0.25117"/>
      <pos A="0.115426" C="0.180958" G="0.232446" T="0.471169"/>
      <pos A="0.260532" C="0.246489" G="0.255851" T="0.237128"/>
      <pos A="0.30266" C="0.232446" G="0.209043" T="0.255851"/>
      <pos A="0.372872" C="0.227766" G="0.0873412" T="0.312021"/>
      <pos A="0.288617" C="0.25117" G="0.134149" T="0.326063"/>
      <pos A="0.241808" C="0.330745" G="0.209043" T="0.218404"/>
      <pos A="0.260532" C="0.195" G="0.344787" T="0.199681"/>
      <pos A="0.30266" C="0.152873" G="0.260532" T="0.283936"/>
      <pos A="0.349468" C="0.232446" G="0.260532" T="0.157554"/>
      <pos A="0.321383" C="0.241808" G="0.354148" T="0.0826607"/>
      <pos A="0.185639" C="0.209043" G="0.382233" T="0.223085"/>
      <pos A="0.316702" C="0.241808" G="0.246489" T="0.195"/>
      <pos A="0.354148" C="0.199681" G="0.204361" T="0.241808"/>
      <pos A="0.283936" C="0.297978" G="0.283936" T="0.134149"/>
      <pos A="0.213723" C="0.209043" G="0.0264909" T="0.550743"/>
      <pos A="0.223085" C="0.218404" G="0.377553" T="0.180958"/>
      <pos A="0.297978" C="0.386915" G="0.0779793" T="0.237128"/>
      <pos A="0.180958" C="0.30734" G="0.30734" T="0.204361"/>
      <pos A="0.274575" C="0.321383" G="0.143511" T="0.260532"/>
      <pos A="0.269893" C="0.143511" G="0.101384" T="0.485212"/>
      <pos A="0.213723" C="0.0545758" G="0.36351" T="0.368191"/>
    </motif>
    <motif db="0" id="M40" alt="O40" length="40" nsites="8" evalue="1.3e-003">
      <pos A="0.299383" C="0.0877422" G="0.181804" T="0.43107"/>
      <pos A="0.238242" C="0.29468" G="0.0877422" T="0.379335"/>
      <pos A="0.346414" C="0.186508" G="0.332304" T="0.134773"/>
      <pos A="0.0689304" C="0.191211" G="0.346414" T="0.393445"/>
      <pos A="0.332304" C="0.186508" G="0.271164" T="0.210024"/>
      <pos A="0.271164" C="0.275867" G="0.167696" T="0.285273"/>
      <pos A="0.172399" C="0.379335" G="0.200617" T="0.247648"/>
      <pos A="0.327601" C="0.341711" G="0.0642272" T="0.266461"/>
      <pos A="0.318196" C="0.233539" G="0.214727" T="0.233539"/>
      <pos A="0.35582" C="0.200617" G="0.153586" T="0.289976"/>
      <pos A="0.529835" C="0.111258" G="0.238242" T="0.120665"/>
      <pos A="0.28057" C="0.120665" G="0.242945" T="0.35582"/>
      <pos A="0.299383" C="0.148883" G="0.299383" T="0.252352"/>
      <pos A="0.191211" C="0.200617" G="0.384039" T="0.224133"/>
      <pos A="0.181804" C="0.365227" G="0.21943" T="0.233539"/>
      <pos A="0.228836" C="0.134773" G="0.332304" T="0.304086"/>
      <pos A="0.275867" C="0.242945" G="0.261758" T="0.21943"/>
      <pos A="0.398148" C="0.28057" G="0.106555" T="0.214727"/>
      <pos A="0.200617" C="0.191211" G="0.266461" T="0.341711"/>
      <pos A="0.289976" C="0.158289" G="0.214727" T="0.337007"/>
      <pos A="0.120665" C="0.275867" G="0.322899" T="0.28057"/>
      <pos A="0.266461" C="0.289976" G="0.162993" T="0.28057"/>
      <pos A="0.261758" C="0.228836" G="0.224133" T="0.285273"/>
      <pos A="0.266461" C="0.238242" G="0.224133" T="0.271164"/>
      <pos A="0.210024" C="0.14418" G="0.29468" T="0.351117"/>
      <pos A="0.21943" C="0.308789" G="0.153586" T="0.318196"/>
      <pos A="0.360523" C="0.191211" G="0.191211" T="0.257055"/>
      <pos A="0.238242" C="0.289976" G="0.29468" T="0.177101"/>
      <pos A="0.29468" C="0.285273" G="0.172399" T="0.247648"/>
      <pos A="0.473398" C="0.214727" G="0.0971486" T="0.214727"/>
      <pos A="0.285273" C="0.224133" G="0.247648" T="0.242945"/>
      <pos A="0.318196" C="0.20532" G="0.210024" T="0.266461"/>
      <pos A="0.28057" C="0.115961" G="0.313492" T="0.289976"/>
      <pos A="0.304086" C="0.318196" G="0.120665" T="0.257055"/>
      <pos A="0.299383" C="0.299383" G="0.167696" T="0.233539"/>
      <pos A="0.261758" C="0.134773" G="0.238242" T="0.365227"/>
      <pos A="0.177101" C="0.275867" G="0.275867" T="0.271164"/>
      <pos A="0.252352" C="0.139477" G="0.271164" T="0.337007"/>
      <pos A="0.20532" C="0.28057" G="0.29468" T="0.21943"/>
      <pos A="0.162993" C="0.327601" G="0.233539" T="0.275867"/>
    </motif>
    <motif db="0" id="M42" alt="O42" length="40" nsites="8" evalue="1.3e-003">
      <pos A="0.227766" C="0.157554" G="0.297978" T="0.316702"/>
      <pos A="0.204361" C="0.452445" G="0.148192" T="0.195"/>
      <pos A="0.391595" C="0.138831" G="0.232446" T="0.237128"/>
      <pos A="0.283936" C="0.246489" G="0.199681" T="0.269893"/>
      <pos A="0.223085" C="0.283936" G="0.293298" T="0.199681"/>
      <pos A="0.391595" C="0.204361" G="0.232446" T="0.171596"/>
      <pos A="0.377553" C="0.0732988" G="0.101384" T="0.447765"/>
      <pos A="0.255851" C="0.260532" G="0.237128" T="0.246489"/>
      <pos A="0.209043" C="0.162234" G="0.185639" T="0.443084"/>
      <pos A="0.274575" C="0.195" G="0.241808" T="0.288617"/>
      <pos A="0.283936" C="0.185639" G="0.218404" T="0.312021"/>
      <pos A="0.162234" C="0.279255" G="0.293298" T="0.265213"/>
      <pos A="0.279255" C="0.255851" G="0.223085" T="0.241808"/>
      <pos A="0.396276" C="0.213723" G="0.180958" T="0.209043"/>
      <pos A="0.246489" C="0.279255" G="0.260532" T="0.213723"/>
      <pos A="0.0967032" C="0.25117" G="0.349468" T="0.30266"/>
      <pos A="0.232446" C="0.237128" G="0.148192" T="0.382233"/>
      <pos A="0.269893" C="0.148192" G="0.227766" T="0.354148"/>
      <pos A="0.260532" C="0.25117" G="0.372872" T="0.115426"/>
      <pos A="0.265213" C="0.321383" G="0.293298" T="0.120107"/>
      <pos A="0.316702" C="0.30734" G="0.129469" T="0.246489"/>
      <pos A="0.190319" C="0.195" G="0.157554" T="0.457127"/>
      <pos A="0.386915" C="0.190319" G="0.180958" T="0.241808"/>
      <pos A="0.246489" C="0.152873" G="0.260532" T="0.340106"/>
      <pos A="0.0779793" C="0.232446" G="0.35883" T="0.330745"/>
      <pos A="0.461807" C="0.157554" G="0.124788" T="0.255851"/>
      <pos A="0.246489" C="0.321383" G="0.237128" T="0.195"/>
      <pos A="0.443084" C="0.157554" G="0.237128" T="0.162234"/>
      <pos A="0.223085" C="0.354148" G="0.120107" T="0.30266"/>
      <pos A="0.386915" C="0.180958" G="0.180958" T="0.25117"/>
      <pos A="0.283936" C="0.180958" G="0.293298" T="0.241808"/>
      <pos A="0.255851" C="0.241808" G="0.152873" T="0.349468"/>
      <pos A="0.241808" C="0.260532" G="0.382233" T="0.115426"/>
      <pos A="0.232446" C="0.204361" G="0.213723" T="0.349468"/>
      <pos A="0.237128" C="0.25117" G="0.176277" T="0.335425"/>
      <pos A="0.124788" C="0.265213" G="0.372872" T="0.237128"/>
      <pos A="0.209043" C="0.279255" G="0.30266" T="0.209043"/>
      <pos A="0.255851" C="0.204361" G="0.25117" T="0.288617"/>
      <pos A="0.410318" C="0.288617" G="0.143511" T="0.157554"/>
      <pos A="0.209043" C="0.199681" G="0.176277" T="0.415"/>
    </motif>
    <motif db="0" id="M43" alt="O43" length="40" nsites="8" evalue="1.3e-003">
      <pos A="0.332304" C="0.00308642" G="0.332304" T="0.332304"/>
      <pos A="0.167696" C="0.661523" G="0.167696" T="0.00308642"/>
      <pos A="0.332304" C="0.332304" G="0.167696" T="0.167696"/>
      <pos A="0.167696" C="0.167696" G="0.167696" T="0.496914"/>
      <pos A="0.990741" C="0.00308642" G="0.00308642" T="0.00308642"/>
      <pos A="0.496914" C="0.00308642" G="0.332304" T="0.167696"/>
      <pos A="0.990741" C="0.00308642" G="0.00308642" T="0.00308642"/>
      <pos A="0.00308642" C="0.332304" G="0.332304" T="0.332304"/>
      <pos A="0.167696" C="0.167696" G="0.332304" T="0.332304"/>
      <pos A="0.332304" C="0.00308642" G="0.332304" T="0.332304"/>
      <pos A="0.00308642" C="0.167696" G="0.332304" T="0.496914"/>
      <pos A="0.00308642" C="0.332304" G="0.332304" T="0.332304"/>
      <pos A="0.661523" C="0.00308642" G="0.332304" T="0.00308642"/>
      <pos A="0.332304" C="0.00308642" G="0.661523" T="0.00308642"/>
      <pos A="0.167696" C="0.167696" G="0.496914" T="0.167696"/>
      <pos A="0.496914" C="0.00308642" G="0.00308642" T="0.496914"/>
      <pos A="0.167696" C="0.00308642" G="0.167696" T="0.661523"/>
      <pos A="0.00308642" C="0.167696" G="0.332304" T="0.496914"/>
      <pos A="0.496914" C="0.332304" G="0.167696" T="0.00308642"/>
      <pos A="0.00308642" C="0.496914" G="0.167696" T="0.332304"/>
      <pos A="0.167696" C="0.496914" G="0.00308642" T="0.332304"/>
      <pos A="0.496914" C="0.332304" G="0.167696" T="0.00308642"/>
      <pos A="0.167696" C="0.00308642" G="0.661523" T="0.167696"/>
      <pos A="0.00308642" C="0.00308642" G="0.332304" T="0.661523"/>
      <pos A="0.00308642" C="0.332304" G="0.661523" T="0.00308642"/>
      <pos A="0.167696" C="0.167696" G="0.167696" T="0.496914"/>
      <pos A="0.167696" C="0.00308642" G="0.496914" T="0.332304"/>
      <pos A="0.332304" C="0.167696" G="0.496914" T="0.00308642"/>
      <pos A="0.332304" C="0.167696" G="0.332304" T="0.167696"/>
      <pos A="0.332304" C="0.661523" G="0.00308642" T="0.00308642"/>
      <pos A="0.496914" C="0.332304" G="0.00308642" T="0.167696"/>
      <pos A="0.332304" C="0.167696" G="0.167696" T="0.332304"/>
      <pos A="0.00308642" C="0.332304" G="0.167696" T="0.496914"/>
      <pos A="0.332304" C="0.496914" G="0.167696" T="0.00308642"/>
      <pos A="0.332304" C="0.00308642" G="0.00308642" T="0.661523"/>
      <pos A="0.167696" C="0.00308642" G="0.167696" T="0.661523"/>
      <pos A="0.167696" C="0.00308642" G="0.826131" T="0.00308642"/>
      <pos A="0.167696" C="0.167696" G="0.496914" T="0.167696"/>
      <pos A="0.332304" C="0.167696" G="0.167696" T="0.332304"/>
      <pos A="0.332304" C="0.332304" G="0.167696" T="0.167696"/>
    </motif>
    <motif db="0" id="M44" alt="O44" length="40" nsites="8" evalue="1.3e-003">
      <pos A="0.209043" C="0.340106" G="0.157554" T="0.293298"/>
      <pos A="0.279255" C="0.410318" G="0.195" T="0.115426"/>
      <pos A="0.129469" C="0.0218094" G="0.372872" T="0.47585"/>
      <pos A="0.269893" C="0.176277" G="0.260532" T="0.293298"/>
      <pos A="0.391595" C="0.180958" G="0.260532" T="0.166916"/>
      <pos A="0.209043" C="0.241808" G="0.382233" T="0.166916"/>
      <pos A="0.260532" C="0.297978" G="0.0920217" T="0.349468"/>
      <pos A="0.195" C="0.190319" G="0.237128" T="0.377553"/>
      <pos A="0.340106" C="0.195" G="0.157554" T="0.30734"/>
      <pos A="0.232446" C="0.255851" G="0.265213" T="0.246489"/>
      <pos A="0.35883" C="0.157554" G="0.232446" T="0.25117"/>
      <pos A="0.204361" C="0.171596" G="0.279255" T="0.344787"/>
      <pos A="0.330745" C="0.176277" G="0.25117" T="0.241808"/>
      <pos A="0.368191" C="0.218404" G="0.209043" T="0.204361"/>
      <pos A="0.176277" C="0.190319" G="0.255851" T="0.377553"/>
      <pos A="0.340106" C="0.241808" G="0.223085" T="0.195"/>
      <pos A="0.30266" C="0.330745" G="0.218404" T="0.148192"/>
      <pos A="0.30734" C="0.265213" G="0.209043" T="0.218404"/>
      <pos A="0.195" C="0.260532" G="0.344787" T="0.199681"/>
      <pos A="0.344787" C="0.195" G="0.129469" T="0.330745"/>
      <pos A="0.265213" C="0.171596" G="0.213723" T="0.349468"/>
      <pos A="0.227766" C="0.199681" G="0.199681" T="0.372872"/>
      <pos A="0.195" C="0.232446" G="0.171596" T="0.400957"/>
      <pos A="0.213723" C="0.269893" G="0.162234" T="0.354148"/>
      <pos A="0.340106" C="0.115426" G="0.162234" T="0.382233"/>
      <pos A="0.162234" C="0.293298" G="0.279255" T="0.265213"/>
      <pos A="0.176277" C="0.209043" G="0.30266" T="0.312021"/>
      <pos A="0.213723" C="0.218404" G="0.312021" T="0.255851"/>
      <pos A="0.433722" C="0.162234" G="0.354148" T="0.0498943"/>
      <pos A="0.213723" C="0.321383" G="0.204361" T="0.260532"/>
      <pos A="0.279255" C="0.180958" G="0.260532" T="0.279255"/>
      <pos A="0.391595" C="0.195" G="0.0920217" T="0.321383"/>
      <pos A="0.124788" C="0.400957" G="0.199681" T="0.274575"/>
      <pos A="0.349468" C="0.255851" G="0.209043" T="0.185639"/>
      <pos A="0.372872" C="0.204361" G="0.269893" T="0.152873"/>
      <pos A="0.36351" C="0.185639" G="0.246489" T="0.204361"/>
      <pos A="0.237128" C="0.340106" G="0.25117" T="0.171596"/>
      <pos A="0.36351" C="0.143511" G="0.195" T="0.297978"/>
      <pos A="0.204361" C="0.297978" G="0.293298" T="0.204361"/>
      <pos A="0.269893" C="0.204361" G="0.260532" T="0.265213"/>
    </motif>
    <motif db="0" id="M46" alt="O46" length="40" nsites="8" evalue="1.3e-003">
      <pos A="0.283936" C="0.283936" G="0.162234" T="0.269893"/>
      <pos A="0.237128" C="0.25117" G="0.185639" T="0.326063"/>
      <pos A="0.209043" C="0.152873" G="0.209043" T="0.429042"/>
      <pos A="0.312021" C="0.241808" G="0.269893" T="0.176277"/>
      <pos A="0.391595" C="0.218404" G="0.199681" T="0.190319"/>
      <pos A="0.400957" C="0.25117" G="0.30734" T="0.0405333"/>
      <pos A="0.471169" C="0.148192" G="0.241808" T="0.138831"/>
      <pos A="0.293298" C="0.162234" G="0.204361" T="0.340106"/>
      <pos A="0.195" C="0.176277" G="0.368191" T="0.260532"/>
      <pos A="0.106064" C="0.279255" G="0.255851" T="0.35883"/>
      <pos A="0.457127" C="0.190319" G="0.204361" T="0.148192"/>
      <pos A="0.279255" C="0.30734" G="0.162234" T="0.25117"/>
      <pos A="0.115426" C="0.386915" G="0.260532" T="0.237128"/>
      <pos A="0.199681" C="0.143511" G="0.241808" T="0.415"/>
      <pos A="0.246489" C="0.269893" G="0.138831" T="0.344787"/>
      <pos A="0.260532" C="0.255851" G="0.218404" T="0.265213"/>
      <pos A="0.340106" C="0.227766" G="0.162234" T="0.269893"/>
      <pos A="0.213723" C="0.171596" G="0.255851" T="0.35883"/>
      <pos A="0.316702" C="0.269893" G="0.0686183" T="0.344787"/>
      <pos A="0.312021" C="0.120107" G="0.195" T="0.372872"/>
      <pos A="0.25117" C="0.209043" G="0.246489" T="0.293298"/>
      <pos A="0.176277" C="0.213723" G="0.316702" T="0.293298"/>
      <pos A="0.330745" C="0.152873" G="0.340106" T="0.176277"/>
      <pos A="0.297978" C="0.237128" G="0.288617" T="0.176277"/>
      <pos A="0.162234" C="0.354148" G="0.25117" T="0.232446"/>
      <pos A="0.316702" C="0.293298" G="0.129469" T="0.260532"/>
      <pos A="0.265213" C="0.199681" G="0.25117" T="0.283936"/>
      <pos A="0.288617" C="0.344787" G="0.190319" T="0.176277"/>
      <pos A="0.227766" C="0.176277" G="0.283936" T="0.312021"/>
      <pos A="0.288617" C="0.110746" G="0.326063" T="0.274575"/>
      <pos A="0.260532" C="0.260532" G="0.321383" T="0.157554"/>
      <pos A="0.36351" C="0.152873" G="0.199681" T="0.283936"/>
      <pos A="0.391595" C="0.223085" G="0.148192" T="0.237128"/>
      <pos A="0.195" C="0.204361" G="0.447765" T="0.152873"/>
      <pos A="0.195" C="0.391595" G="0.223085" T="0.190319"/>
      <pos A="0.443084" C="0.171596" G="0.0592563" T="0.326063"/>
      <pos A="0.171596" C="0.152873" G="0.344787" T="0.330745"/>
      <pos A="0.223085" C="0.255851" G="0.190319" T="0.330745"/>
      <pos A="0.279255" C="0.312021" G="0.218404" T="0.190319"/>
      <pos A="0.344787" C="0.199681" G="0.204361" T="0.25117"/>
    </motif>
    <motif db="0" id="M47" alt="O47" length="40" nsites="8" evalue="1.3e-003">
      <pos A="0.426366" C="0.214727" G="0.214727" T="0.14418"/>
      <pos A="0.638007" C="0.00308642" G="0.0736336" T="0.285273"/>
      <pos A="0.426366" C="0.00308642" G="0.567461" T="0.00308642"/>
      <pos A="0.214727" C="0.214727" G="0.285273" T="0.285273"/>
      <pos A="0.00308642" C="0.00308642" G="0.35582" T="0.638007"/>
      <pos A="0.14418" C="0.35582" G="0.35582" T="0.14418"/>
      <pos A="0.35582" C="0.00308642" G="0.638007" T="0.00308642"/>
      <pos A="0.00308642" C="0.00308642" G="0.7791" T="0.214727"/>
      <pos A="0.35582" C="0.00308642" G="0.214727" T="0.426366"/>
      <pos A="0.14418" C="0.0736336" G="0.496914" T="0.285273"/>
      <pos A="0.285273" C="0.0736336" G="0.285273" T="0.35582"/>
      <pos A="0.14418" C="0.14418" G="0.496914" T="0.214727"/>
      <pos A="0.214727" C="0.214727" G="0.14418" T="0.426366"/>
      <pos A="0.285273" C="0.214727" G="0.214727" T="0.285273"/>
      <pos A="0.0736336" C="0.14418" G="0.35582" T="0.426366"/>
      <pos A="0.285273" C="0.426366" G="0.14418" T="0.14418"/>
      <pos A="0.0736336" C="0.214727" G="0.214727" T="0.496914"/>
      <pos A="0.214727" C="0.638007" G="0.0736336" T="0.0736336"/>
      <pos A="0.285273" C="0.496914" G="0.14418" T="0.0736336"/>
      <pos A="0.285273" C="0.0736336" G="0.285273" T="0.35582"/>
      <pos A="0.214727" C="0.285273" G="0.35582" T="0.14418"/>
      <pos A="0.14418" C="0.14418" G="0.285273" T="0.426366"/>
      <pos A="0.0736336" C="0.567461" G="0.214727" T="0.14418"/>
      <pos A="0.0736336" C="0.14418" G="0.14418" T="0.638007"/>
      <pos A="0.285273" C="0.14418" G="0.426366" T="0.14418"/>
      <pos A="0.35582" C="0.214727" G="0.14418" T="0.285273"/>
      <pos A="0.35582" C="0.426366" G="0.00308642" T="0.214727"/>
      <pos A="0.214727" C="0.214727" G="0.214727" T="0.35582"/>
      <pos A="0.00308642" C="0.285273" G="0.35582" T="0.35582"/>
      <pos A="0.285273" C="0.426366" G="0.0736336" T="0.214727"/>
      <pos A="0.214727" C="0.214727" G="0.14418" T="0.426366"/>
      <pos A="0.285273" C="0.285273" G="0.426366" T="0.00308642"/>
      <pos A="0.214727" C="0.426366" G="0.14418" T="0.214727"/>
      <pos A="0.14418" C="0.214727" G="0.496914" T="0.14418"/>
      <pos A="0.14418" C="0.214727" G="0.214727" T="0.426366"/>
      <pos A="0.214727" C="0.214727" G="0.426366" T="0.14418"/>
      <pos A="0.214727" C="0.285273" G="0.14418" T="0.35582"/>
      <pos A="0.35582" C="0.285273" G="0.0736336" T="0.285273"/>
      <pos A="0.426366" C="0.0736336" G="0.426366" T="0.0736336"/>
      <pos A="0.14418" C="0.14418" G="0.14418" T="0.567461"/>
    </motif>
    <motif db="0" id="M48" alt="O48" length="40" nsites="8" evalue="1.3e-003">
      <pos A="0.415" C="0.25117" G="0.171596" T="0.162234"/>
      <pos A="0.185639" C="0.241808" G="0.297978" T="0.274575"/>
      <pos A="0.274575" C="0.143511" G="0.382233" T="0.199681"/>
      <pos A="0.246489" C="0.199681" G="0.246489" T="0.30734"/>
      <pos A="0.237128" C="0.195" G="0.377553" T="0.190319"/>
      <pos A="0.274575" C="0.25117" G="0.162234" T="0.312021"/>
      <pos A="0.269893" C="0.120107" G="0.0686183" T="0.541382"/>
      <pos A="0.372872" C="0.120107" G="0.171596" T="0.335425"/>
      <pos A="0.195" C="0.176277" G="0.344787" T="0.283936"/>
      <pos A="0.166916" C="0.340106" G="0.166916" T="0.326063"/>
      <pos A="0.400957" C="0.227766" G="0.0826607" T="0.288617"/>
      <pos A="0.279255" C="0.115426" G="0.30734" T="0.297978"/>
      <pos A="0.265213" C="0.204361" G="0.293298" T="0.237128"/>
      <pos A="0.232446" C="0.223085" G="0.190319" T="0.354148"/>
      <pos A="0.283936" C="0.335425" G="0.0873412" T="0.293298"/>
      <pos A="0.283936" C="0.297978" G="0.110746" T="0.30734"/>
      <pos A="0.42436" C="0.106064" G="0.326063" T="0.143511"/>
      <pos A="0.30266" C="0.209043" G="0.326063" T="0.162234"/>
      <pos A="0.279255" C="0.232446" G="0.237128" T="0.25117"/>
      <pos A="0.232446" C="0.199681" G="0.326063" T="0.241808"/>
      <pos A="0.209043" C="0.237128" G="0.237128" T="0.316702"/>
      <pos A="0.227766" C="0.340106" G="0.260532" T="0.171596"/>
      <pos A="0.30266" C="0.223085" G="0.0920217" T="0.382233"/>
      <pos A="0.171596" C="0.195" G="0.433722" T="0.199681"/>
      <pos A="0.265213" C="0.340106" G="0.171596" T="0.223085"/>
      <pos A="0.265213" C="0.195" G="0.218404" T="0.321383"/>
      <pos A="0.279255" C="0.218404" G="0.265213" T="0.237128"/>
      <pos A="0.269893" C="0.237128" G="0.162234" T="0.330745"/>
      <pos A="0.134149" C="0.391595" G="0.241808" T="0.232446"/>
      <pos A="0.321383" C="0.199681" G="0.180958" T="0.297978"/>
      <pos A="0.162234" C="0.293298" G="0.246489" T="0.297978"/>
      <pos A="0.297978" C="0.204361" G="0.265213" T="0.232446"/>
      <pos A="0.349468" C="0.134149" G="0.265213" T="0.25117"/>
      <pos A="0.209043" C="0.157554" G="0.335425" T="0.297978"/>
      <pos A="0.321383" C="0.30266" G="0.227766" T="0.148192"/>
      <pos A="0.35883" C="0.148192" G="0.124788" T="0.368191"/>
      <pos A="0.265213" C="0.237128" G="0.344787" T="0.152873"/>
      <pos A="0.283936" C="0.344787" G="0.255851" T="0.115426"/>
      <pos A="0.372872" C="0.190319" G="0.246489" T="0.190319"/>
      <pos A="0.223085" C="0.180958" G="0.185639" T="0.410318"/>
    </motif>
    <motif db="0" id="M49" alt="O49" length="40" nsites="8" evalue="1.3e-003">
      <pos A="0.443084" C="0.101384" G="0.288617" T="0.166916"/>
      <pos A="0.41968" C="0.246489" G="0.180958" T="0.152873"/>
      <pos A="0.293298" C="0.218404" G="0.368191" T="0.120107"/>
      <pos A="0.330745" C="0.162234" G="0.176277" T="0.330745"/>
      <pos A="0.25117" C="0.171596" G="0.185639" T="0.391595"/>
      <pos A="0.157554" C="0.246489" G="0.265213" T="0.330745"/>
      <pos A="0.209043" C="0.288617" G="0.218404" T="0.283936"/>
      <pos A="0.400957" C="0.30734" G="0.0592563" T="0.232446"/>
      <pos A="0.288617" C="0.195" G="0.265213" T="0.25117"/>
      <pos A="0.391595" C="0.255851" G="0.101384" T="0.25117"/>
      <pos A="0.185639" C="0.124788" G="0.25117" T="0.438403"/>
      <pos A="0.279255" C="0.209043" G="0.293298" T="0.218404"/>
      <pos A="0.471169" C="0.0967032" G="0.0920217" T="0.340106"/>
      <pos A="0.129469" C="0.171596" G="0.391595" T="0.30734"/>
      <pos A="0.213723" C="0.283936" G="0.269893" T="0.232446"/>
      <pos A="0.227766" C="0.190319" G="0.199681" T="0.382233"/>
      <pos A="0.209043" C="0.129469" G="0.265213" T="0.396276"/>
      <pos A="0.157554" C="0.36351" G="0.30266" T="0.176277"/>
      <pos A="0.246489" C="0.429042" G="0.138831" T="0.185639"/>
      <pos A="0.204361" C="0.246489" G="0.213723" T="0.335425"/>
      <pos A="0.269893" C="0.162234" G="0.283936" T="0.283936"/>
      <pos A="0.288617" C="0.241808" G="0.213723" T="0.255851"/>
      <pos A="0.237128" C="0.209043" G="0.232446" T="0.321383"/>
      <pos A="0.209043" C="0.204361" G="0.260532" T="0.326063"/>
      <pos A="0.30266" C="0.138831" G="0.279255" T="0.279255"/>
      <pos A="0.41968" C="0.143511" G="0.185639" T="0.25117"/>
      <pos A="0.274575" C="0.269893" G="0.354148" T="0.101384"/>
      <pos A="0.396276" C="0.288617" G="0.143511" T="0.171596"/>
      <pos A="0.335425" C="0.176277" G="0.209043" T="0.279255"/>
      <pos A="0.30734" C="0.213723" G="0.260532" T="0.218404"/>
      <pos A="0.195" C="0.218404" G="0.279255" T="0.30734"/>
      <pos A="0.255851" C="0.185639" G="0.312021" T="0.246489"/>
      <pos A="0.237128" C="0.265213" G="0.223085" T="0.274575"/>
      <pos A="0.326063" C="0.344787" G="0.190319" T="0.138831"/>
      <pos A="0.255851" C="0.25117" G="0.227766" T="0.265213"/>
      <pos A="0.218404" C="0.297978" G="0.190319" T="0.293298"/>
      <pos A="0.321383" C="0.25117" G="0.143511" T="0.283936"/>
      <pos A="0.241808" C="0.265213" G="0.110746" T="0.382233"/>
      <pos A="0.124788" C="0.143511" G="0.396276" T="0.335425"/>
      <pos A="0.41968" C="0.227766" G="0.157554" T="0.195"/>
    </motif>
    <motif db="0" id="M5" alt="O5" length="40" nsites="8" evalue="1.3e-003">
      <pos A="0.260532" C="0.400957" G="0.190319" T="0.148192"/>
      <pos A="0.227766" C="0.25117" G="0.171596" T="0.349468"/>
      <pos A="0.326063" C="0.134149" G="0.288617" T="0.25117"/>
      <pos A="0.400957" C="0.106064" G="0.195" T="0.297978"/>
      <pos A="0.227766" C="0.218404" G="0.195" T="0.35883"/>
      <pos A="0.232446" C="0.344787" G="0.138831" T="0.283936"/>
      <pos A="0.400957" C="0.162234" G="0.195" T="0.241808"/>
      <pos A="0.129469" C="0.129469" G="0.391595" T="0.349468"/>
      <pos A="0.195" C="0.227766" G="0.204361" T="0.372872"/>
      <pos A="0.391595" C="0.265213" G="0.237128" T="0.106064"/>
      <pos A="0.326063" C="0.134149" G="0.30266" T="0.237128"/>
      <pos A="0.297978" C="0.232446" G="0.195" T="0.274575"/>
      <pos A="0.255851" C="0.148192" G="0.30266" T="0.293298"/>
      <pos A="0.176277" C="0.274575" G="0.241808" T="0.30734"/>
      <pos A="0.269893" C="0.213723" G="0.255851" T="0.260532"/>
      <pos A="0.223085" C="0.293298" G="0.269893" T="0.213723"/>
      <pos A="0.330745" C="0.138831" G="0.274575" T="0.255851"/>
      <pos A="0.138831" C="0.42436" G="0.283936" T="0.152873"/>
      <pos A="0.344787" C="0.227766" G="0.166916" T="0.260532"/>
      <pos A="0.321383" C="0.138831" G="0.255851" T="0.283936"/>
      <pos A="0.246489" C="0.293298" G="0.283936" T="0.176277"/>
      <pos A="0.335425" C="0.190319" G="0.148192" T="0.326063"/>
      <pos A="0.269893" C="0.246489" G="0.330745" T="0.152873"/>
      <pos A="0.237128" C="0.246489" G="0.171596" T="0.344787"/>
      <pos A="0.269893" C="0.0873412" G="0.30734" T="0.335425"/>
      <pos A="0.241808" C="0.227766" G="0.124788" T="0.405638"/>
      <pos A="0.35883" C="0.340106" G="0.124788" T="0.176277"/>
      <pos A="0.255851" C="0.279255" G="0.101384" T="0.36351"/>
      <pos A="0.148192" C="0.237128" G="0.246489" T="0.368191"/>
      <pos A="0.405638" C="0.195" G="0.185639" T="0.213723"/>
      <pos A="0.110746" C="0.204361" G="0.241808" T="0.443084"/>
      <pos A="0.279255" C="0.129469" G="0.279255" T="0.312021"/>
      <pos A="0.391595" C="0.124788" G="0.330745" T="0.152873"/>
      <pos A="0.185639" C="0.36351" G="0.255851" T="0.195"/>
      <pos A="0.382233" C="0.246489" G="0.209043" T="0.162234"/>
      <pos A="0.237128" C="0.232446" G="0.134149" T="0.396276"/>
      <pos A="0.321383" C="0.237128" G="0.237128" T="0.204361"/>
      <pos A="0.223085" C="0.288617" G="0.30734" T="0.180958"/>
      <pos A="0.415" C="0.190319" G="0.166916" T="0.227766"/>
      <pos A="0.148192" C="0.180958" G="0.344787" T="0.326063"/>
    </motif>
    <motif db="0" id="M50" alt="O50" length="40" nsites="8" evalue="1.3e-003">
      <pos A="0.36351" C="0.213723" G="0.274575" T="0.148192"/>
      <pos A="0.36351" C="0.204361" G="0.110746" T="0.321383"/>
      <pos A="0.30734" C="0.180958" G="0.190319" T="0.321383"/>
      <pos A="0.180958" C="0.209043" G="0.30266" T="0.30734"/>
      <pos A="0.312021" C="0.157554" G="0.213723" T="0.316702"/>
      <pos A="0.330745" C="0.232446" G="0.260532" T="0.176277"/>
      <pos A="0.349468" C="0.209043" G="0.316702" T="0.124788"/>
      <pos A="0.35883" C="0.185639" G="0.162234" T="0.293298"/>
      <pos A="0.269893" C="0.0826607" G="0.30734" T="0.340106"/>
      <pos A="0.405638" C="0.265213" G="0.176277" T="0.152873"/>
      <pos A="0.227766" C="0.162234" G="0.227766" T="0.382233"/>
      <pos A="0.288617" C="0.213723" G="0.106064" T="0.391595"/>
      <pos A="0.279255" C="0.297978" G="0.209043" T="0.213723"/>
      <pos A="0.199681" C="0.265213" G="0.209043" T="0.326063"/>
      <pos A="0.209043" C="0.283936" G="0.288617" T="0.218404"/>
      <pos A="0.246489" C="0.344787" G="0.232446" T="0.176277"/>
      <pos A="0.330745" C="0.120107" G="0.269893" T="0.279255"/>
      <pos A="0.180958" C="0.237128" G="0.246489" T="0.335425"/>
      <pos A="0.246489" C="0.218404" G="0.232446" T="0.30266"/>
      <pos A="0.265213" C="0.246489" G="0.134149" T="0.354148"/>
      <pos A="0.321383" C="0.0967032" G="0.255851" T="0.326063"/>
      <pos A="0.204361" C="0.195" G="0.447765" T="0.152873"/>
      <pos A="0.377553" C="0.176277" G="0.185639" T="0.260532"/>
      <pos A="0.494573" C="0.0452138" G="0.269893" T="0.190319"/>
      <pos A="0.218404" C="0.30734" G="0.213723" T="0.260532"/>
      <pos A="0.213723" C="0.30734" G="0.101384" T="0.377553"/>
      <pos A="0.195" C="0.386915" G="0.157554" T="0.260532"/>
      <pos A="0.260532" C="0.237128" G="0.218404" T="0.283936"/>
      <pos A="0.354148" C="0.255851" G="0.129469" T="0.260532"/>
      <pos A="0.255851" C="0.246489" G="0.260532" T="0.237128"/>
      <pos A="0.209043" C="0.265213" G="0.335425" T="0.190319"/>
      <pos A="0.237128" C="0.340106" G="0.199681" T="0.223085"/>
      <pos A="0.199681" C="0.293298" G="0.195" T="0.312021"/>
      <pos A="0.330745" C="0.143511" G="0.344787" T="0.180958"/>
      <pos A="0.204361" C="0.265213" G="0.316702" T="0.213723"/>
      <pos A="0.190319" C="0.209043" G="0.35883" T="0.241808"/>
      <pos A="0.35883" C="0.213723" G="0.213723" T="0.213723"/>
      <pos A="0.204361" C="0.246489" G="0.25117" T="0.297978"/>
      <pos A="0.288617" C="0.171596" G="0.180958" T="0.35883"/>
      <pos A="0.143511" C="0.0920217" G="0.171596" T="0.59287"/>
    </motif>
    <motif db="0" id="M52" alt="O52" length="40" nsites="8" evalue="1.3e-003">
      <pos A="0.00308642" C="0.00308642" G="0.990741" T="0.00308642"/>
      <pos A="0.00308642" C="0.00308642" G="0.990741" T="0.00308642"/>
      <pos A="0.00308642" C="0.00308642" G="0.00308642" T="0.990741"/>
      <pos A="0.00308642" C="0.00308642" G="0.990741" T="0.00308642"/>
      <pos A="0.00308642" C="0.00308642" G="0.990741" T="0.00308642"/>
      <pos A="0.00308642" C="0.00308642" G="0.00308642" T="0.990741"/>
      <pos A="0.00308642" C="0.00308642" G="0.990741" T="0.00308642"/>
      <pos A="0.00308642" C="0.00308642" G="0.00308642" T="0.990741"/>
      <pos A="0.00308642" C="0.00308642" G="0.00308642" T="0.990741"/>
      <pos A="0.00308642" C="0.00308642" G="0.990741" T="0.00308642"/>
      <pos A="0.00308642" C="0.00308642" G="0.990741" T="0.00308642"/>
      <pos A="0.00308642" C="0.00308642" G="0.990741" T="0.00308642"/>
      <pos A="0.00308642" C="0.990741" G="0.00308642" T="0.00308642"/>
      <pos A="0.00308642" C="0.00308642" G="0.00308642" T="0.990741"/>
      <pos A="0.00308642" C="0.990741" G="0.00308642" T="0.00308642"/>
      <pos A="0.00308642" C="0.00308642" G="0.990741" T="0.00308642"/>
      <pos A="0.00308642" C="0.00308642" G="0.990741" T="0.00308642"/>
      <pos A="0.00308642" C="0.990741" G="0.00308642" T="0.00308642"/>
      <pos A="0.00308642" C="0.990741" G="0.00308642" T="0.00308642"/>
      <pos A="0.990741" C="0.00308642" G="0.00308642" T="0.00308642"/>
      <pos A="0.00308642" C="0.00308642" G="0.00308642" T="0.990741"/>
      <pos A="0.00308642" C="0.00308642" G="0.990741" T="0.00308642"/>
      <pos A="0.00308642" C="0.00308642" G="0.00308642" T="0.990741"/>
      <pos A="0.00308642" C="0.00308642" G="0.990741" T="0.00308642"/>
      <pos A="0.990741" C="0.00308642" G="0.00308642" T="0.00308642"/>
      <pos A="0.990741" C="0.00308642" G="0.00308642" T="0.00308642"/>
      <pos A="0.00308642" C="0.00308642" G="0.990741" T="0.00308642"/>
      <pos A="0.00308642" C="0.990741" G="0.00308642" T="0.00308642"/>
      <pos A="0.990741" C="0.00308642" G="0.00308642" T="0.00308642"/>
      <pos A="0.00308642" C="0.00308642" G="0.00308642" T="0.990741"/>
      <pos A="0.00308642" C="0.00308642" G="0.990741" T="0.00308642"/>
      <pos A="0.990741" C="0.00308642" G="0.00308642" T="0.00308642"/>
      <pos A="0.00308642" C="0.00308642" G="0.990741" T="0.00308642"/>
      <pos A="0.00308642" C="0.990741" G="0.00308642" T="0.00308642"/>
      <pos A="0.990741" C="0.00308642" G="0.00308642" T="0.00308642"/>
      <pos A="0.00308642" C="0.00308642" G="0.990741" T="0.00308642"/>
      <pos A="0.990741" C="0.00308642" G="0.00308642" T="0.00308642"/>
      <pos A="0.00308642" C="0.00308642" G="0.990741" T="0.00308642"/>
      <pos A="0.00308642" C="0.00308642" G="0.990741" T="0.00308642"/>
      <pos A="0.00308642" C="0.990741" G="0.00308642" T="0.00308642"/>
    </motif>
    <motif db="0" id="M53" alt="O53" length="40" nsites="8" evalue="1.3e-003">
      <pos A="0.120107" C="0.25117" G="0.274575" T="0.354148"/>
      <pos A="0.260532" C="0.152873" G="0.237128" T="0.349468"/>
      <pos A="0.288617" C="0.180958" G="0.255851" T="0.274575"/>
      <pos A="0.209043" C="0.30266" G="0.199681" T="0.288617"/>
      <pos A="0.312021" C="0.204361" G="0.25117" T="0.232446"/>
      <pos A="0.176277" C="0.283936" G="0.213723" T="0.326063"/>
      <pos A="0.438403" C="0.185639" G="0.101384" T="0.274575"/>
      <pos A="0.106064" C="0.288617" G="0.344787" T="0.260532"/>
      <pos A="0.199681" C="0.0826607" G="0.312021" T="0.405638"/>
      <pos A="0.227766" C="0.237128" G="0.30734" T="0.227766"/>
      <pos A="0.48053" C="0.143511" G="0.209043" T="0.166916"/>
      <pos A="0.410318" C="0.180958" G="0.227766" T="0.180958"/>
      <pos A="0.340106" C="0.180958" G="0.223085" T="0.255851"/>
      <pos A="0.274575" C="0.185639" G="0.185639" T="0.354148"/>
      <pos A="0.255851" C="0.190319" G="0.452445" T="0.101384"/>
      <pos A="0.377553" C="0.209043" G="0.134149" T="0.279255"/>
      <pos A="0.218404" C="0.227766" G="0.241808" T="0.312021"/>
      <pos A="0.195" C="0.269893" G="0.110746" T="0.42436"/>
      <pos A="0.241808" C="0.237128" G="0.269893" T="0.25117"/>
      <pos A="0.213723" C="0.255851" G="0.162234" T="0.368191"/>
      <pos A="0.237128" C="0.293298" G="0.152873" T="0.316702"/>
      <pos A="0.59287" C="0.204361" G="0.124788" T="0.0779793"/>
      <pos A="0.237128" C="0.129469" G="0.368191" T="0.265213"/>
      <pos A="0.134149" C="0.232446" G="0.260532" T="0.372872"/>
      <pos A="0.35883" C="0.246489" G="0.143511" T="0.25117"/>
      <pos A="0.204361" C="0.297978" G="0.223085" T="0.274575"/>
      <pos A="0.227766" C="0.321383" G="0.326063" T="0.124788"/>
      <pos A="0.288617" C="0.241808" G="0.195" T="0.274575"/>
      <pos A="0.269893" C="0.265213" G="0.283936" T="0.180958"/>
      <pos A="0.30266" C="0.209043" G="0.255851" T="0.232446"/>
      <pos A="0.134149" C="0.330745" G="0.157554" T="0.377553"/>
      <pos A="0.340106" C="0.209043" G="0.237128" T="0.213723"/>
      <pos A="0.223085" C="0.218404" G="0.344787" T="0.213723"/>
      <pos A="0.218404" C="0.340106" G="0.185639" T="0.255851"/>
      <pos A="0.279255" C="0.241808" G="0.204361" T="0.274575"/>
      <pos A="0.209043" C="0.246489" G="0.134149" T="0.410318"/>
      <pos A="0.396276" C="0.195" G="0.190319" T="0.218404"/>
      <pos A="0.237128" C="0.283936" G="0.255851" T="0.223085"/>
      <pos A="0.47585" C="0.180958" G="0.115426" T="0.227766"/>
      <pos A="0.227766" C="0.218404" G="0.312021" T="0.241808"/>
    </motif>
    <motif db="0" id="M54" alt="O54" length="40" nsites="8" evalue="1.3e-003">
      <pos A="0.318295" C="0.23424" G="0.286774" T="0.16069"/>
      <pos A="0.402351" C="0.0451141" G="0.26576" T="0.286774"/>
      <pos A="0.150184" C="0.0556207" G="0.570462" T="0.223732"/>
      <pos A="0.412858" C="0.139677" G="0.213226" T="0.23424"/>
      <pos A="0.139677" C="0.118663" G="0.276268" T="0.465393"/>
      <pos A="0.118663" C="0.192211" G="0.454886" T="0.23424"/>
      <pos A="0.118663" C="0.255253" G="0.118663" T="0.50742"/>
      <pos A="0.402351" C="0.37083" G="0.12917" T="0.0976494"/>
      <pos A="0.23424" C="0.16069" G="0.171198" T="0.433872"/>
      <pos A="0.412858" C="0.150184" G="0.23424" T="0.202719"/>
      <pos A="0.328802" C="0.0871417" G="0.23424" T="0.349816"/>
      <pos A="0.244747" C="0.244747" G="0.255253" T="0.255253"/>
      <pos A="0.381337" C="0.349816" G="0.0346074" T="0.23424"/>
      <pos A="0.444379" C="0.0556207" G="0.286774" T="0.213226"/>
      <pos A="0.328802" C="0.108156" G="0.26576" T="0.297281"/>
      <pos A="0.213226" C="0.213226" G="0.297281" T="0.276268"/>
      <pos A="0.307789" C="0.0976494" G="0.286774" T="0.307789"/>
      <pos A="0.391844" C="0.213226" G="0.213226" T="0.181705"/>
      <pos A="0.192211" C="0.276268" G="0.223732" T="0.307789"/>
      <pos A="0.118663" C="0.349816" G="0.286774" T="0.244747"/>
      <pos A="0.391844" C="0.255253" G="0.12917" T="0.223732"/>
      <pos A="0.26576" C="0.0766351" G="0.360323" T="0.297281"/>
      <pos A="0.150184" C="0.381337" G="0.37083" T="0.0976494"/>
      <pos A="0.23424" C="0.244747" G="0.297281" T="0.223732"/>
      <pos A="0.255253" C="0.118663" G="0.297281" T="0.328802"/>
      <pos A="0.276268" C="0.150184" G="0.255253" T="0.318295"/>
      <pos A="0.286774" C="0.0976494" G="0.26576" T="0.349816"/>
      <pos A="0.475899" C="0.202719" G="0.150184" T="0.171198"/>
      <pos A="0.202719" C="0.360323" G="0.0346074" T="0.402351"/>
      <pos A="0.454886" C="0.12917" G="0.202719" T="0.213226"/>
      <pos A="0.150184" C="0.192211" G="0.26576" T="0.391844"/>
      <pos A="0.181705" C="0.255253" G="0.391844" T="0.171198"/>
      <pos A="0.444379" C="0.23424" G="0.213226" T="0.108156"/>
      <pos A="0.423365" C="0.12917" G="0.0871417" T="0.360323"/>
      <pos A="0.0661284" C="0.328802" G="0.192211" T="0.412858"/>
      <pos A="0.297281" C="0.255253" G="0.255253" T="0.192211"/>
      <pos A="0.244747" C="0.255253" G="0.150184" T="0.349816"/>
      <pos A="0.171198" C="0.213226" G="0.23424" T="0.381337"/>
      <pos A="0.307789" C="0.0976494" G="0.286774" T="0.307789"/>
      <pos A="0.318295" C="0.16069" G="0.171198" T="0.349816"/>
    </motif>
    <motif db="0" id="M55" alt="O55" length="40" nsites="8" evalue="1.3e-003">
      <pos A="0.227766" C="0.120107" G="0.209043" T="0.443084"/>
      <pos A="0.195" C="0.260532" G="0.232446" T="0.312021"/>
      <pos A="0.293298" C="0.162234" G="0.269893" T="0.274575"/>
      <pos A="0.312021" C="0.185639" G="0.241808" T="0.260532"/>
      <pos A="0.452445" C="0.260532" G="0.162234" T="0.124788"/>
      <pos A="0.457127" C="0.152873" G="0.0639368" T="0.326063"/>
      <pos A="0.180958" C="0.195" G="0.391595" T="0.232446"/>
      <pos A="0.218404" C="0.138831" G="0.265213" T="0.377553"/>
      <pos A="0.274575" C="0.237128" G="0.386915" T="0.101384"/>
      <pos A="0.293298" C="0.349468" G="0.0358519" T="0.321383"/>
      <pos A="0.269893" C="0.283936" G="0.204361" T="0.241808"/>
      <pos A="0.283936" C="0.199681" G="0.279255" T="0.237128"/>
      <pos A="0.199681" C="0.241808" G="0.124788" T="0.433722"/>
      <pos A="0.260532" C="0.227766" G="0.274575" T="0.237128"/>
      <pos A="0.269893" C="0.218404" G="0.204361" T="0.30734"/>
      <pos A="0.227766" C="0.218404" G="0.246489" T="0.30734"/>
      <pos A="0.237128" C="0.0358519" G="0.452445" T="0.274575"/>
      <pos A="0.316702" C="0.213723" G="0.255851" T="0.213723"/>
      <pos A="0.255851" C="0.157554" G="0.246489" T="0.340106"/>
      <pos A="0.241808" C="0.162234" G="0.30734" T="0.288617"/>
      <pos A="0.293298" C="0.246489" G="0.227766" T="0.232446"/>
      <pos A="0.340106" C="0.293298" G="0.185639" T="0.180958"/>
      <pos A="0.335425" C="0.30734" G="0.162234" T="0.195"/>
      <pos A="0.204361" C="0.260532" G="0.227766" T="0.30734"/>
      <pos A="0.279255" C="0.180958" G="0.25117" T="0.288617"/>
      <pos A="0.349468" C="0.195" G="0.209043" T="0.246489"/>
      <pos A="0.195" C="0.35883" G="0.171596" T="0.274575"/>
      <pos A="0.166916" C="0.415" G="0.162234" T="0.255851"/>
      <pos A="0.35883" C="0.30734" G="0.101384" T="0.232446"/>
      <pos A="0.232446" C="0.180958" G="0.368191" T="0.218404"/>
      <pos A="0.269893" C="0.223085" G="0.25117" T="0.255851"/>
      <pos A="0.171596" C="0.330745" G="0.283936" T="0.213723"/>
      <pos A="0.199681" C="0.274575" G="0.237128" T="0.288617"/>
      <pos A="0.36351" C="0.176277" G="0.237128" T="0.223085"/>
      <pos A="0.143511" C="0.134149" G="0.344787" T="0.377553"/>
      <pos A="0.382233" C="0.237128" G="0.269893" T="0.110746"/>
      <pos A="0.41968" C="0.129469" G="0.0873412" T="0.36351"/>
      <pos A="0.265213" C="0.162234" G="0.199681" T="0.372872"/>
      <pos A="0.237128" C="0.124788" G="0.36351" T="0.274575"/>
      <pos A="0.335425" C="0.260532" G="0.246489" T="0.157554"/>
    </motif>
    <motif db="0" id="M56" alt="O56" length="40" nsites="8" evalue="1.3e-003">
      <pos A="0.00308642" C="0.00308642" G="0.990741" T="0.00308642"/>
      <pos A="0.00308642" C="0.00308642" G="0.990741" T="0.00308642"/>
      <pos A="0.00308642" C="0.00308642" G="0.990741" T="0.00308642"/>
      <pos A="0.990741" C="0.00308642" G="0.00308642" T="0.00308642"/>
      <pos A="0.990741" C="0.00308642" G="0.00308642" T="0.00308642"/>
      <pos A="0.990741" C="0.00308642" G="0.00308642" T="0.00308642"/>
      <pos A="0.990741" C="0.00308642" G="0.00308642" T="0.00308642"/>
      <pos A="0.00308642" C="0.00308642" G="0.00308642" T="0.990741"/>
      <pos A="0.00308642" C="0.00308642" G="0.00308642" T="0.990741"/>
      <pos A="0.00308642" C="0.00308642" G="0.00308642" T="0.990741"/>
      <pos A="0.990741" C="0.00308642" G="0.00308642" T="0.00308642"/>
      <pos A="0.00308642" C="0.00308642" G="0.990741" T="0.00308642"/>
      <pos A="0.990741" C="0.00308642" G="0.00308642" T="0.00308642"/>
      <pos A="0.00308642" C="0.00308642" G="0.00308642" T="0.990741"/>
      <pos A="0.00308642" C="0.00308642" G="0.990741" T="0.00308642"/>
      <pos A="0.00308642" C="0.990741" G="0.00308642" T="0.00308642"/>
      <pos A="0.00308642" C="0.00308642" G="0.00308642" T="0.990741"/>
      <pos A="0.00308642" C="0.00308642" G="0.990741" T="0.00308642"/>
      <pos A="0.00308642" C="0.00308642" G="0.00308642" T="0.990741"/>
      <pos A="0.990741" C="0.00308642" G="0.00308642" T="0.00308642"/>
      <pos A="0.00308642" C="0.990741" G="0.00308642" T="0.00308642"/>
      <pos A="0.990741" C="0.00308642" G="0.00308642" T="0.00308642"/>
      <pos A="0.00308642" C="0.00308642" G="0.990741" T="0.00308642"/>
      <pos A="0.00308642" C="0.00308642" G="0.990741" T="0.00308642"/>
      <pos A="0.00308642" C="0.00308642" G="0.00308642" T="0.990741"/>
      <pos A="0.00308642" C="0.00308642" G="0.990741" T="0.00308642"/>
      <pos A="0.00308642" C="0.00308642" G="0.990741" T="0.00308642"/>
      <pos A="0.00308642" C="0.990741" G="0.00308642" T="0.00308642"/>
      <pos A="0.990741" C="0.00308642" G="0.00308642" T="0.00308642"/>
      <pos A="0.00308642" C="0.00308642" G="0.990741" T="0.00308642"/>
      <pos A="0.990741" C="0.00308642" G="0.00308642" T="0.00308642"/>
      <pos A="0.990741" C="0.00308642" G="0.00308642" T="0.00308642"/>
      <pos A="0.00308642" C="0.00308642" G="0.00308642" T="0.990741"/>
      <pos A="0.00308642" C="0.00308642" G="0.00308642" T="0.990741"/>
      <pos A="0.00308642" C="0.00308642" G="0.990741" T="0.00308642"/>
      <pos A="0.00308642" C="0.990741" G="0.00308642" T="0.00308642"/>
      <pos A="0.00308642" C="0.00308642" G="0.00308642" T="0.990741"/>
      <pos A="0.00308642" C="0.00308642" G="0.00308642" T="0.990741"/>
      <pos A="0.00308642" C="0.00308642" G="0.00308642" T="0.990741"/>
      <pos A="0.00308642" C="0.00308642" G="0.00308642" T="0.990741"/>
    </motif>
    <motif db="0" id="M57" alt="O57" length="40" nsites="8" evalue="1.3e-003">
      <pos A="0.167696" C="0.208847" G="0.455761" T="0.167696"/>
      <pos A="0.00308642" C="0.25" G="0.414609" T="0.332304"/>
      <pos A="0.208847" C="0.332304" G="0.332304" T="0.126543"/>
      <pos A="0.496914" C="0.496914" G="0.00308642" T="0.00308642"/>
      <pos A="0.414609" C="0.126543" G="0.291153" T="0.167696"/>
      <pos A="0.373457" C="0.0853906" G="0.373457" T="0.167696"/>
      <pos A="0.167696" C="0.126543" G="0.332304" T="0.373457"/>
      <pos A="0.373457" C="0.25" G="0.0853906" T="0.291153"/>
      <pos A="0.373457" C="0.167696" G="0.126543" T="0.332304"/>
      <pos A="0.291153" C="0.208847" G="0.332304" T="0.167696"/>
      <pos A="0.208847" C="0.126543" G="0.538066" T="0.126543"/>
      <pos A="0.373457" C="0.332304" G="0.25" T="0.044239"/>
      <pos A="0.373457" C="0.373457" G="0.208847" T="0.044239"/>
      <pos A="0.126543" C="0.25" G="0.414609" T="0.208847"/>
      <pos A="0.373457" C="0.044239" G="0.208847" T="0.373457"/>
      <pos A="0.126543" C="0.25" G="0.496914" T="0.126543"/>
      <pos A="0.373457" C="0.126543" G="0.373457" T="0.126543"/>
      <pos A="0.126543" C="0.538066" G="0.167696" T="0.167696"/>
      <pos A="0.414609" C="0.332304" G="0.167696" T="0.0853906"/>
      <pos A="0.373457" C="0.291153" G="0.126543" T="0.208847"/>
      <pos A="0.208847" C="0.25" G="0.455761" T="0.0853906"/>
      <pos A="0.25" C="0.373457" G="0.208847" T="0.167696"/>
      <pos A="0.373457" C="0.126543" G="0.455761" T="0.044239"/>
      <pos A="0.167696" C="0.167696" G="0.661523" T="0.00308642"/>
      <pos A="0.496914" C="0.0853906" G="0.0853906" T="0.332304"/>
      <pos A="0.332304" C="0.167696" G="0.373457" T="0.126543"/>
      <pos A="0.455761" C="0.291153" G="0.126543" T="0.126543"/>
      <pos A="0.291153" C="0.25" G="0.126543" T="0.332304"/>
      <pos A="0.373457" C="0.25" G="0.044239" T="0.332304"/>
      <pos A="0.291153" C="0.126543" G="0.455761" T="0.126543"/>
      <pos A="0.208847" C="0.0853906" G="0.373457" T="0.332304"/>
      <pos A="0.25" C="0.208847" G="0.0853906" T="0.455761"/>
      <pos A="0.291153" C="0.0853906" G="0.332304" T="0.291153"/>
      <pos A="0.00308642" C="0.25" G="0.496914" T="0.25"/>
      <pos A="0.167696" C="0.167696" G="0.373457" T="0.291153"/>
      <pos A="0.332304" C="0.126543" G="0.291153" T="0.25"/>
      <pos A="0.332304" C="0.25" G="0.167696" T="0.25"/>
      <pos A="0.167696" C="0.455761" G="0.167696" T="0.208847"/>
      <pos A="0.332304" C="0.044239" G="0.0853906" T="0.538066"/>
      <pos A="0.208847" C="0.208847" G="0.167696" T="0.414609"/>
    </motif>
    <motif db="0" id="M58" alt="O58" length="40" nsites="8" evalue="1.3e-003">
      <pos A="0.326319" C="0.272446" G="0.236532" T="0.164702"/>
      <pos A="0.380191" C="0.308361" G="0.164702" T="0.146746"/>
      <pos A="0.649551" C="0.110831" G="0.18266" T="0.056958"/>
      <pos A="0.290404" C="0.110831" G="0.362233" T="0.236532"/>
      <pos A="0.290404" C="0.200617" G="0.290404" T="0.218575"/>
      <pos A="0.344277" C="0.218575" G="0.00308642" T="0.434063"/>
      <pos A="0.236532" C="0.254489" G="0.146746" T="0.362233"/>
      <pos A="0.272446" C="0.218575" G="0.0749156" T="0.434063"/>
      <pos A="0.146746" C="0.236532" G="0.308361" T="0.308361"/>
      <pos A="0.326319" C="0.326319" G="0.272446" T="0.0749156"/>
      <pos A="0.380191" C="0.128788" G="0.056958" T="0.434063"/>
      <pos A="0.218575" C="0.290404" G="0.218575" T="0.272446"/>
      <pos A="0.290404" C="0.0390015" G="0.200617" T="0.469977"/>
      <pos A="0.236532" C="0.128788" G="0.164702" T="0.469977"/>
      <pos A="0.200617" C="0.487935" G="0.0749156" T="0.236532"/>
      <pos A="0.18266" C="0.326319" G="0.0749156" T="0.416106"/>
      <pos A="0.380191" C="0.236532" G="0.272446" T="0.110831"/>
      <pos A="0.344277" C="0.0390015" G="0.18266" T="0.434063"/>
      <pos A="0.0928731" C="0.200617" G="0.326319" T="0.380191"/>
      <pos A="0.110831" C="0.380191" G="0.0390015" T="0.469977"/>
      <pos A="0.487935" C="0.218575" G="0.146746" T="0.146746"/>
      <pos A="0.362233" C="0.0928731" G="0.18266" T="0.362233"/>
      <pos A="0.290404" C="0.200617" G="0.434063" T="0.0749156"/>
      <pos A="0.487935" C="0.164702" G="0.128788" T="0.218575"/>
      <pos A="0.164702" C="0.344277" G="0.236532" T="0.254489"/>
      <pos A="0.236532" C="0.272446" G="0.290404" T="0.200617"/>
      <pos A="0.505892" C="0.290404" G="0.128788" T="0.0749156"/>
      <pos A="0.236532" C="0.110831" G="0.290404" T="0.362233"/>
      <pos A="0.128788" C="0.380191" G="0.146746" T="0.344277"/>
      <pos A="0.541807" C="0.110831" G="0.200617" T="0.146746"/>
      <pos A="0.146746" C="0.254489" G="0.362233" T="0.236532"/>
      <pos A="0.254489" C="0.290404" G="0.236532" T="0.218575"/>
      <pos A="0.236532" C="0.18266" G="0.362233" T="0.218575"/>
      <pos A="0.200617" C="0.146746" G="0.362233" T="0.290404"/>
      <pos A="0.398148" C="0.200617" G="0.18266" T="0.218575"/>
      <pos A="0.469977" C="0.110831" G="0.362233" T="0.056958"/>
      <pos A="0.487935" C="0.056958" G="0.18266" T="0.272446"/>
      <pos A="0.326319" C="0.218575" G="0.290404" T="0.164702"/>
      <pos A="0.290404" C="0.398148" G="0.056958" T="0.254489"/>
      <pos A="0.487935" C="0.218575" G="0.0390015" T="0.254489"/>
    </motif>
    <motif db="0" id="M59" alt="O59" length="40" nsites="8" evalue="1.3e-003">
      <pos A="0.196837" C="0.277172" G="0.244093" T="0.281898"/>
      <pos A="0.201562" C="0.163757" G="0.130679" T="0.504002"/>
      <pos A="0.248819" C="0.121227" G="0.52763" T="0.102324"/>
      <pos A="0.248819" C="0.201562" G="0.248819" T="0.3008"/>
      <pos A="0.262996" C="0.220465" G="0.229916" T="0.286623"/>
      <pos A="0.390587" C="0.239367" G="0.206288" T="0.163757"/>
      <pos A="0.18266" C="0.291349" G="0.220465" T="0.305526"/>
      <pos A="0.385862" C="0.3008" G="0.102324" T="0.211013"/>
      <pos A="0.324429" C="0.3008" G="0.277172" T="0.097599"/>
      <pos A="0.324429" C="0.234642" G="0.234642" T="0.206288"/>
      <pos A="0.173209" C="0.0834222" G="0.494551" T="0.248819"/>
      <pos A="0.253545" C="0.159032" G="0.253545" T="0.33388"/>
      <pos A="0.357508" C="0.244093" G="0.111776" T="0.286623"/>
      <pos A="0.310252" C="0.3008" G="0.192112" T="0.196837"/>
      <pos A="0.144855" C="0.215739" G="0.305526" T="0.33388"/>
      <pos A="0.291349" C="0.22519" G="0.173209" T="0.310252"/>
      <pos A="0.25827" C="0.324429" G="0.234642" T="0.18266"/>
      <pos A="0.466198" C="0.201562" G="0.0739704" T="0.25827"/>
      <pos A="0.25827" C="0.239367" G="0.253545" T="0.248819"/>
      <pos A="0.215739" C="0.348056" G="0.14958" T="0.286623"/>
      <pos A="0.177934" C="0.319703" G="0.211013" T="0.291349"/>
      <pos A="0.338605" C="0.111776" G="0.239367" T="0.310252"/>
      <pos A="0.211013" C="0.168483" G="0.14958" T="0.470922"/>
      <pos A="0.239367" C="0.163757" G="0.3008" T="0.296075"/>
      <pos A="0.135403" C="0.154306" G="0.357508" T="0.352782"/>
      <pos A="0.215739" C="0.362233" G="0.125953" T="0.296075"/>
      <pos A="0.362233" C="0.0834222" G="0.22519" T="0.329155"/>
      <pos A="0.239367" C="0.177934" G="0.357508" T="0.22519"/>
      <pos A="0.357508" C="0.177934" G="0.244093" T="0.220465"/>
      <pos A="0.362233" C="0.281898" G="0.116502" T="0.239367"/>
      <pos A="0.314977" C="0.248819" G="0.239367" T="0.196837"/>
      <pos A="0.196837" C="0.262996" G="0.286623" T="0.253545"/>
      <pos A="0.244093" C="0.220465" G="0.234642" T="0.3008"/>
      <pos A="0.281898" C="0.253545" G="0.215739" T="0.248819"/>
      <pos A="0.25827" C="0.248819" G="0.215739" T="0.277172"/>
      <pos A="0.206288" C="0.22519" G="0.291349" T="0.277172"/>
      <pos A="0.343331" C="0.22519" G="0.201562" T="0.229916"/>
      <pos A="0.248819" C="0.296075" G="0.253545" T="0.201562"/>
      <pos A="0.286623" C="0.286623" G="0.111776" T="0.314977"/>
      <pos A="0.211013" C="0.3008" G="0.173209" T="0.314977"/>
    </motif>
    <motif db="0" id="M6" alt="O6" length="40" nsites="8" evalue="1.3e-003">
      <pos A="0.373457" C="0.188272" G="0.435185" T="0.00308642"/>
      <pos A="0.496914" C="0.00308642" G="0.188272" T="0.311728"/>
      <pos A="0.25" C="0.188272" G="0.435185" T="0.126543"/>
      <pos A="0.373457" C="0.188272" G="0.126543" T="0.311728"/>
      <pos A="0.00308642" C="0.25" G="0.188272" T="0.558642"/>
      <pos A="0.0648148" C="0.0648148" G="0.62037" T="0.25"/>
      <pos A="0.25" C="0.0648148" G="0.435185" T="0.25"/>
      <pos A="0.311728" C="0.126543" G="0.373457" T="0.188272"/>
      <pos A="0.25" C="0.188272" G="0.25" T="0.311728"/>
      <pos A="0.311728" C="0.25" G="0.126543" T="0.311728"/>
      <pos A="0.62037" C="0.126543" G="0.0648148" T="0.188272"/>
      <pos A="0.558642" C="0.126543" G="0.25" T="0.0648148"/>
      <pos A="0.0648148" C="0.373457" G="0.311728" T="0.25"/>
      <pos A="0.25" C="0.126543" G="0.496914" T="0.126543"/>
      <pos A="0.435185" C="0.00308642" G="0.435185" T="0.126543"/>
      <pos A="0.311728" C="0.188272" G="0.126543" T="0.373457"/>
      <pos A="0.311728" C="0.126543" G="0.188272" T="0.373457"/>
      <pos A="0.25" C="0.188272" G="0.0648148" T="0.496914"/>
      <pos A="0.311728" C="0.0648148" G="0.188272" T="0.435185"/>
      <pos A="0.188272" C="0.188272" G="0.373457" T="0.25"/>
      <pos A="0.373457" C="0.188272" G="0.311728" T="0.126543"/>
      <pos A="0.311728" C="0.373457" G="0.126543" T="0.188272"/>
      <pos A="0.743827" C="0.188272" G="0.0648148" T="0.00308642"/>
      <pos A="0.558642" C="0.0648148" G="0.311728" T="0.0648148"/>
      <pos A="0.188272" C="0.126543" G="0.188272" T="0.496914"/>
      <pos A="0.0648148" C="0.0648148" G="0.496914" T="0.373457"/>
      <pos A="0.311728" C="0.311728" G="0.311728" T="0.0648148"/>
      <pos A="0.25" C="0.0648148" G="0.25" T="0.435185"/>
      <pos A="0.00308642" C="0.126543" G="0.25" T="0.62037"/>
      <pos A="0.188272" C="0.126543" G="0.435185" T="0.25"/>
      <pos A="0.00308642" C="0.373457" G="0.188272" T="0.435185"/>
      <pos A="0.25" C="0.126543" G="0.311728" T="0.311728"/>
      <pos A="0.373457" C="0.0648148" G="0.25" T="0.311728"/>
      <pos A="0.00308642" C="0.188272" G="0.496914" T="0.311728"/>
      <pos A="0.373457" C="0.00308642" G="0.25" T="0.373457"/>
      <pos A="0.311728" C="0.311728" G="0.188272" T="0.188272"/>
      <pos A="0.62037" C="0.25" G="0.126543" T="0.00308642"/>
      <pos A="0.25" C="0.25" G="0.126543" T="0.373457"/>
      <pos A="0.435185" C="0.188272" G="0.0648148" T="0.311728"/>
      <pos A="0.00308642" C="0.311728" G="0.496914" T="0.188272"/>
    </motif>
    <motif db="0" id="M60" alt="O60" length="40" nsites="8" evalue="1.3e-003">
      <pos A="0.126543" C="0.62037" G="0.00308642" T="0.25"/>
      <pos A="0.25" C="0.126543" G="0.126543" T="0.496914"/>
      <pos A="0.373457" C="0.126543" G="0.25" T="0.25"/>
      <pos A="0.126543" C="0.25" G="0.373457" T="0.25"/>
      <pos A="0.126543" C="0.25" G="0.25" T="0.373457"/>
      <pos A="0.126543" C="0.126543" G="0.25" T="0.496914"/>
      <pos A="0.25" C="0.373457" G="0.00308642" T="0.373457"/>
      <pos A="0.373457" C="0.126543" G="0.25" T="0.25"/>
      <pos A="0.126543" C="0.373457" G="0.373457" T="0.126543"/>
      <pos A="0.126543" C="0.00308642" G="0.25" T="0.62037"/>
      <pos A="0.25" C="0.126543" G="0.62037" T="0.00308642"/>
      <pos A="0.62037" C="0.00308642" G="0.00308642" T="0.373457"/>
      <pos A="0.126543" C="0.373457" G="0.373457" T="0.126543"/>
      <pos A="0.25" C="0.126543" G="0.126543" T="0.496914"/>
      <pos A="0.25" C="0.743827" G="0.00308642" T="0.00308642"/>
      <pos A="0.25" C="0.373457" G="0.126543" T="0.25"/>
      <pos A="0.126543" C="0.373457" G="0.373457" T="0.126543"/>
      <pos A="0.00308642" C="0.373457" G="0.126543" T="0.496914"/>
      <pos A="0.373457" C="0.00308642" G="0.126543" T="0.496914"/>
      <pos A="0.126543" C="0.25" G="0.126543" T="0.496914"/>
      <pos A="0.126543" C="0.62037" G="0.126543" T="0.126543"/>
      <pos A="0.62037" C="0.25" G="0.00308642" T="0.126543"/>
      <pos A="0.00308642" C="0.25" G="0.25" T="0.496914"/>
      <pos A="0.62037" C="0.00308642" G="0.126543" T="0.25"/>
      <pos A="0.25" C="0.126543" G="0.126543" T="0.496914"/>
      <pos A="0.25" C="0.126543" G="0.496914" T="0.126543"/>
      <pos A="0.867284" C="0.126543" G="0.00308642" T="0.00308642"/>
      <pos A="0.373457" C="0.126543" G="0.126543" T="0.373457"/>
      <pos A="0.25" C="0.743827" G="0.00308642" T="0.00308642"/>
      <pos A="0.373457" C="0.126543" G="0.00308642" T="0.496914"/>
      <pos A="0.126543" C="0.496914" G="0.00308642" T="0.373457"/>
      <pos A="0.00308642" C="0.990741" G="0.00308642" T="0.00308642"/>
      <pos A="0.62037" C="0.126543" G="0.00308642" T="0.25"/>
      <pos A="0.126543" C="0.25" G="0.00308642" T="0.62037"/>
      <pos A="0.00308642" C="0.126543" G="0.126543" T="0.743827"/>
      <pos A="0.373457" C="0.00308642" G="0.25" T="0.373457"/>
      <pos A="0.00308642" C="0.373457" G="0.00308642" T="0.62037"/>
      <pos A="0.373457" C="0.126543" G="0.25" T="0.25"/>
      <pos A="0.00308642" C="0.00308642" G="0.496914" T="0.496914"/>
      <pos A="0.373457" C="0.00308642" G="0.126543" T="0.496914"/>
    </motif>
    <motif db="0" id="M61" alt="O61" length="40" nsites="8" evalue="1.3e-003">
      <pos A="0.100766" C="0.263566" G="0.361246" T="0.27442"/>
      <pos A="0.285273" C="0.198446" G="0.11162" T="0.40466"/>
      <pos A="0.155033" C="0.285273" G="0.27442" T="0.285273"/>
      <pos A="0.458926" C="0.0899131" G="0.30698" T="0.14418"/>
      <pos A="0.491486" C="0.24186" G="0.14418" T="0.122473"/>
      <pos A="0.610874" C="0.0573531" G="0.296126" T="0.0356464"/>
      <pos A="0.27442" C="0.252713" G="0.133326" T="0.33954"/>
      <pos A="0.17674" C="0.296126" G="0.30698" T="0.220153"/>
      <pos A="0.382953" C="0.24186" G="0.14418" T="0.231006"/>
      <pos A="0.296126" C="0.14418" G="0.252713" T="0.30698"/>
      <pos A="0.30698" C="0.0682064" G="0.14418" T="0.480633"/>
      <pos A="0.133326" C="0.0464998" G="0.43722" T="0.382953"/>
      <pos A="0.24186" C="0.220153" G="0.350393" T="0.187593"/>
      <pos A="0.252713" C="0.14418" G="0.231006" T="0.3721"/>
      <pos A="0.220153" C="0.263566" G="0.361246" T="0.155033"/>
      <pos A="0.382953" C="0.17674" G="0.0573531" T="0.382953"/>
      <pos A="0.361246" C="0.231006" G="0.14418" T="0.263566"/>
      <pos A="0.165886" C="0.502341" G="0.187593" T="0.14418"/>
      <pos A="0.2093" C="0.263566" G="0.155033" T="0.3721"/>
      <pos A="0.0682064" C="0.361246" G="0.252713" T="0.317833"/>
      <pos A="0.2093" C="0.198446" G="0.3721" T="0.220153"/>
      <pos A="0.27442" C="0.231006" G="0.155033" T="0.33954"/>
      <pos A="0.24186" C="0.40466" G="0.165886" T="0.187593"/>
      <pos A="0.220153" C="0.198446" G="0.165886" T="0.415513"/>
      <pos A="0.27442" C="0.100766" G="0.458926" T="0.165886"/>
      <pos A="0.33954" C="0.187593" G="0.317833" T="0.155033"/>
      <pos A="0.30698" C="0.0790598" G="0.285273" T="0.328686"/>
      <pos A="0.480633" C="0.133326" G="0.285273" T="0.100766"/>
      <pos A="0.361246" C="0.2093" G="0.220153" T="0.2093"/>
      <pos A="0.231006" C="0.27442" G="0.317833" T="0.17674"/>
      <pos A="0.361246" C="0.187593" G="0.24186" T="0.2093"/>
      <pos A="0.33954" C="0.296126" G="0.231006" T="0.133326"/>
      <pos A="0.33954" C="0.220153" G="0.133326" T="0.30698"/>
      <pos A="0.220153" C="0.231006" G="0.187593" T="0.361246"/>
      <pos A="0.187593" C="0.155033" G="0.415513" T="0.24186"/>
      <pos A="0.220153" C="0.426366" G="0.187593" T="0.165886"/>
      <pos A="0.328686" C="0.252713" G="0.0573531" T="0.361246"/>
      <pos A="0.328686" C="0.122473" G="0.328686" T="0.220153"/>
      <pos A="0.350393" C="0.198446" G="0.361246" T="0.0899131"/>
      <pos A="0.33954" C="0.2093" G="0.2093" T="0.24186"/>
    </motif>
    <motif db="0" id="M62" alt="O62" length="40" nsites="8" evalue="1.3e-003">
      <pos A="0.3096" C="0.127962" G="0.230133" T="0.332304"/>
      <pos A="0.230133" C="0.173372" G="0.286895" T="0.3096"/>
      <pos A="0.184724" C="0.230133" G="0.207429" T="0.377714"/>
      <pos A="0.513942" C="0.207429" G="0.196076" T="0.0825531"/>
      <pos A="0.3096" C="0.0825531" G="0.411771" T="0.196076"/>
      <pos A="0.105257" C="0.218781" G="0.286895" T="0.389067"/>
      <pos A="0.275543" C="0.207429" G="0.252839" T="0.264191"/>
      <pos A="0.230133" C="0.366361" G="0.105257" T="0.298248"/>
      <pos A="0.468532" C="0.0598479" G="0.0484958" T="0.423123"/>
      <pos A="0.241485" C="0.0484958" G="0.593408" T="0.11661"/>
      <pos A="0.139315" C="0.150667" G="0.411771" T="0.298248"/>
      <pos A="0.3096" C="0.207429" G="0.127962" T="0.355009"/>
      <pos A="0.275543" C="0.252839" G="0.184724" T="0.286895"/>
      <pos A="0.377714" C="0.11661" G="0.400419" T="0.105257"/>
      <pos A="0.0825531" C="0.479885" G="0.16202" T="0.275543"/>
      <pos A="0.332304" C="0.320952" G="0.0598479" T="0.286895"/>
      <pos A="0.0939052" C="0.286895" G="0.298248" T="0.320952"/>
      <pos A="0.286895" C="0.139315" G="0.320952" T="0.252839"/>
      <pos A="0.332304" C="0.0598479" G="0.377714" T="0.230133"/>
      <pos A="0.298248" C="0.071201" G="0.45718" T="0.173372"/>
      <pos A="0.252839" C="0.366361" G="0.218781" T="0.16202"/>
      <pos A="0.355009" C="0.275543" G="0.264191" T="0.105257"/>
      <pos A="0.298248" C="0.207429" G="0.150667" T="0.343657"/>
      <pos A="0.252839" C="0.241485" G="0.196076" T="0.3096"/>
      <pos A="0.196076" C="0.286895" G="0.264191" T="0.252839"/>
      <pos A="0.241485" C="0.264191" G="0.150667" T="0.343657"/>
      <pos A="0.0825531" C="0.45718" G="0.230133" T="0.230133"/>
      <pos A="0.286895" C="0.286895" G="0.207429" T="0.218781"/>
      <pos A="0.252839" C="0.355009" G="0.105257" T="0.286895"/>
      <pos A="0.230133" C="0.389067" G="0.184724" T="0.196076"/>
      <pos A="0.218781" C="0.445828" G="0.207429" T="0.127962"/>
      <pos A="0.230133" C="0.3096" G="0.071201" T="0.389067"/>
      <pos A="0.184724" C="0.377714" G="0.11661" T="0.320952"/>
      <pos A="0.241485" C="0.184724" G="0.320952" T="0.252839"/>
      <pos A="0.275543" C="0.252839" G="0.207429" T="0.264191"/>
      <pos A="0.150667" C="0.264191" G="0.411771" T="0.173372"/>
      <pos A="0.218781" C="0.3096" G="0.298248" T="0.173372"/>
      <pos A="0.298248" C="0.218781" G="0.298248" T="0.184724"/>
      <pos A="0.207429" C="0.127962" G="0.207429" T="0.45718"/>
      <pos A="0.275543" C="0.184724" G="0.264191" T="0.275543"/>
    </motif>
    <motif db="0" id="M63" alt="O63" length="40" nsites="8" evalue="1.3e-003">
      <pos A="0.134773" C="0.200617" G="0.398148" T="0.266461"/>
      <pos A="0.200617" C="0.266461" G="0.332304" T="0.200617"/>
      <pos A="0.266461" C="0.332304" G="0.332304" T="0.0689304"/>
      <pos A="0.134773" C="0.529835" G="0.0689304" T="0.266461"/>
      <pos A="0.463992" C="0.266461" G="0.134773" T="0.134773"/>
      <pos A="0.266461" C="0.134773" G="0.463992" T="0.134773"/>
      <pos A="0.0689304" C="0.332304" G="0.463992" T="0.134773"/>
      <pos A="0.00308642" C="0.266461" G="0.0689304" T="0.661523"/>
      <pos A="0.200617" C="0.00308642" G="0.398148" T="0.398148"/>
      <pos A="0.200617" C="0.00308642" G="0.661523" T="0.134773"/>
      <pos A="0.398148" C="0.134773" G="0.200617" T="0.266461"/>
      <pos A="0.200617" C="0.134773" G="0.398148" T="0.266461"/>
      <pos A="0.332304" C="0.134773" G="0.200617" T="0.332304"/>
      <pos A="0.529835" C="0.200617" G="0.0689304" T="0.200617"/>
      <pos A="0.332304" C="0.134773" G="0.0689304" T="0.463992"/>
      <pos A="0.134773" C="0.529835" G="0.200617" T="0.134773"/>
      <pos A="0.661523" C="0.0689304" G="0.134773" T="0.134773"/>
      <pos A="0.266461" C="0.134773" G="0.332304" T="0.266461"/>
      <pos A="0.332304" C="0.134773" G="0.463992" T="0.0689304"/>
      <pos A="0.0689304" C="0.266461" G="0.200617" T="0.463992"/>
      <pos A="0.266461" C="0.529835" G="0.200617" T="0.00308642"/>
      <pos A="0.134773" C="0.332304" G="0.0689304" T="0.463992"/>
      <pos A="0.00308642" C="0.463992" G="0.266461" T="0.266461"/>
      <pos A="0.595679" C="0.266461" G="0.0689304" T="0.0689304"/>
      <pos A="0.661523" C="0.0689304" G="0.200617" T="0.0689304"/>
      <pos A="0.200617" C="0.529835" G="0.134773" T="0.134773"/>
      <pos A="0.266461" C="0.332304" G="0.398148" T="0.00308642"/>
      <pos A="0.266461" C="0.00308642" G="0.200617" T="0.529835"/>
      <pos A="0.134773" C="0.463992" G="0.398148" T="0.00308642"/>
      <pos A="0.463992" C="0.332304" G="0.200617" T="0.00308642"/>
      <pos A="0.134773" C="0.529835" G="0.266461" T="0.0689304"/>
      <pos A="0.0689304" C="0.200617" G="0.398148" T="0.332304"/>
      <pos A="0.266461" C="0.266461" G="0.266461" T="0.200617"/>
      <pos A="0.398148" C="0.332304" G="0.0689304" T="0.200617"/>
      <pos A="0.398148" C="0.332304" G="0.200617" T="0.0689304"/>
      <pos A="0.134773" C="0.266461" G="0.200617" T="0.398148"/>
      <pos A="0.0689304" C="0.200617" G="0.398148" T="0.332304"/>
      <pos A="0.200617" C="0.595679" G="0.134773" T="0.0689304"/>
      <pos A="0.266461" C="0.332304" G="0.200617" T="0.200617"/>
      <pos A="0.200617" C="0.332304" G="0.200617" T="0.266461"/>
    </motif>
    <motif db="0" id="M64" alt="O64" length="40" nsites="8" evalue="1.3e-003">
      <pos A="0.112826" C="0.222565" G="0.332304" T="0.332304"/>
      <pos A="0.112826" C="0.112826" G="0.332304" T="0.442043"/>
      <pos A="0.112826" C="0.222565" G="0.332304" T="0.332304"/>
      <pos A="0.222565" C="0.222565" G="0.222565" T="0.332304"/>
      <pos A="0.551784" C="0.332304" G="0.112826" T="0.00308642"/>
      <pos A="0.442043" C="0.112826" G="0.112826" T="0.332304"/>
      <pos A="0.442043" C="0.00308642" G="0.442043" T="0.112826"/>
      <pos A="0.442043" C="0.00308642" G="0.442043" T="0.112826"/>
      <pos A="0.00308642" C="0.442043" G="0.442043" T="0.112826"/>
      <pos A="0.661523" C="0.112826" G="0.222565" T="0.00308642"/>
      <pos A="0.00308642" C="0.332304" G="0.332304" T="0.332304"/>
      <pos A="0.332304" C="0.222565" G="0.332304" T="0.112826"/>
      <pos A="0.112826" C="0.00308642" G="0.332304" T="0.551784"/>
      <pos A="0.551784" C="0.00308642" G="0.112826" T="0.332304"/>
      <pos A="0.332304" C="0.222565" G="0.00308642" T="0.442043"/>
      <pos A="0.112826" C="0.332304" G="0.222565" T="0.332304"/>
      <pos A="0.551784" C="0.222565" G="0.00308642" T="0.222565"/>
      <pos A="0.222565" C="0.112826" G="0.551784" T="0.112826"/>
      <pos A="0.442043" C="0.00308642" G="0.332304" T="0.222565"/>
      <pos A="0.00308642" C="0.222565" G="0.442043" T="0.332304"/>
      <pos A="0.112826" C="0.00308642" G="0.332304" T="0.551784"/>
      <pos A="0.332304" C="0.442043" G="0.222565" T="0.00308642"/>
      <pos A="0.222565" C="0.00308642" G="0.112826" T="0.661523"/>
      <pos A="0.112826" C="0.332304" G="0.112826" T="0.442043"/>
      <pos A="0.332304" C="0.00308642" G="0.00308642" T="0.661523"/>
      <pos A="0.222565" C="0.00308642" G="0.332304" T="0.442043"/>
      <pos A="0.332304" C="0.661523" G="0.00308642" T="0.00308642"/>
      <pos A="0.442043" C="0.00308642" G="0.222565" T="0.332304"/>
      <pos A="0.551784" C="0.112826" G="0.112826" T="0.222565"/>
      <pos A="0.222565" C="0.112826" G="0.442043" T="0.222565"/>
      <pos A="0.112826" C="0.112826" G="0.442043" T="0.332304"/>
      <pos A="0.00308642" C="0.112826" G="0.332304" T="0.551784"/>
      <pos A="0.332304" C="0.112826" G="0.442043" T="0.112826"/>
      <pos A="0.442043" C="0.332304" G="0.112826" T="0.112826"/>
      <pos A="0.442043" C="0.332304" G="0.00308642" T="0.222565"/>
      <pos A="0.112826" C="0.332304" G="0.222565" T="0.332304"/>
      <pos A="0.442043" C="0.442043" G="0.00308642" T="0.112826"/>
      <pos A="0.332304" C="0.00308642" G="0.112826" T="0.551784"/>
      <pos A="0.00308642" C="0.771262" G="0.112826" T="0.112826"/>
      <pos A="0.771262" C="0.112826" G="0.00308642" T="0.112826"/>
    </motif>
    <motif db="0" id="M65" alt="O65" length="40" nsites="8" evalue="1.3e-003">
      <pos A="0.00308642" C="0.00308642" G="0.00308642" T="0.990741"/>
      <pos A="0.990741" C="0.00308642" G="0.00308642" T="0.00308642"/>
      <pos A="0.00308642" C="0.00308642" G="0.00308642" T="0.990741"/>
      <pos A="0.00308642" C="0.00308642" G="0.00308642" T="0.990741"/>
      <pos A="0.00308642" C="0.990741" G="0.00308642" T="0.00308642"/>
      <pos A="0.00308642" C="0.00308642" G="0.990741" T="0.00308642"/>
      <pos A="0.00308642" C="0.990741" G="0.00308642" T="0.00308642"/>
      <pos A="0.990741" C="0.00308642" G="0.00308642" T="0.00308642"/>
      <pos A="0.990741" C="0.00308642" G="0.00308642" T="0.00308642"/>
      <pos A="0.00308642" C="0.990741" G="0.00308642" T="0.00308642"/>
      <pos A="0.990741" C="0.00308642" G="0.00308642" T="0.00308642"/>
      <pos A="0.00308642" C="0.990741" G="0.00308642" T="0.00308642"/>
      <pos A="0.990741" C="0.00308642" G="0.00308642" T="0.00308642"/>
      <pos A="0.00308642" C="0.00308642" G="0.990741" T="0.00308642"/>
      <pos A="0.00308642" C="0.990741" G="0.00308642" T="0.00308642"/>
      <pos A="0.990741" C="0.00308642" G="0.00308642" T="0.00308642"/>
      <pos A="0.00308642" C="0.990741" G="0.00308642" T="0.00308642"/>
      <pos A="0.00308642" C="0.00308642" G="0.00308642" T="0.990741"/>
      <pos A="0.00308642" C="0.990741" G="0.00308642" T="0.00308642"/>
      <pos A="0.00308642" C="0.990741" G="0.00308642" T="0.00308642"/>
      <pos A="0.990741" C="0.00308642" G="0.00308642" T="0.00308642"/>
      <pos A="0.00308642" C="0.00308642" G="0.990741" T="0.00308642"/>
      <pos A="0.00308642" C="0.990741" G="0.00308642" T="0.00308642"/>
      <pos A="0.00308642" C="0.990741" G="0.00308642" T="0.00308642"/>
      <pos A="0.00308642" C="0.00308642" G="0.00308642" T="0.990741"/>
      <pos A="0.00308642" C="0.00308642" G="0.990741" T="0.00308642"/>
      <pos A="0.00308642" C="0.00308642" G="0.990741" T="0.00308642"/>
      <pos A="0.00308642" C="0.00308642" G="0.990741" T="0.00308642"/>
      <pos A="0.00308642" C="0.00308642" G="0.00308642" T="0.990741"/>
      <pos A="0.00308642" C="0.00308642" G="0.990741" T="0.00308642"/>
      <pos A="0.990741" C="0.00308642" G="0.00308642" T="0.00308642"/>
      <pos A="0.00308642" C="0.990741" G="0.00308642" T="0.00308642"/>
      <pos A="0.990741" C="0.00308642" G="0.00308642" T="0.00308642"/>
      <pos A="0.990741" C="0.00308642" G="0.00308642" T="0.00308642"/>
      <pos A="0.990741" C="0.00308642" G="0.00308642" T="0.00308642"/>
      <pos A="0.00308642" C="0.00308642" G="0.990741" T="0.00308642"/>
      <pos A="0.00308642" C="0.00308642" G="0.990741" T="0.00308642"/>
      <pos A="0.990741" C="0.00308642" G="0.00308642" T="0.00308642"/>
      <pos A="0.990741" C="0.00308642" G="0.00308642" T="0.00308642"/>
      <pos A="0.00308642" C="0.00308642" G="0.990741" T="0.00308642"/>
    </motif>
    <motif db="0" id="M66" alt="O66" length="40" nsites="8" evalue="1.3e-003">
      <pos A="0.25" C="0.743827" G="0.00308642" T="0.00308642"/>
      <pos A="0.00308642" C="0.743827" G="0.25" T="0.00308642"/>
      <pos A="0.00308642" C="0.496914" G="0.00308642" T="0.496914"/>
      <pos A="0.25" C="0.743827" G="0.00308642" T="0.00308642"/>
      <pos A="0.00308642" C="0.743827" G="0.00308642" T="0.25"/>
      <pos A="0.25" C="0.25" G="0.496914" T="0.00308642"/>
      <pos A="0.00308642" C="0.25" G="0.743827" T="0.00308642"/>
      <pos A="0.25" C="0.496914" G="0.25" T="0.00308642"/>
      <pos A="0.00308642" C="0.496914" G="0.00308642" T="0.496914"/>
      <pos A="0.743827" C="0.00308642" G="0.25" T="0.00308642"/>
      <pos A="0.496914" C="0.25" G="0.25" T="0.00308642"/>
      <pos A="0.25" C="0.00308642" G="0.00308642" T="0.743827"/>
      <pos A="0.00308642" C="0.743827" G="0.00308642" T="0.25"/>
      <pos A="0.00308642" C="0.496914" G="0.00308642" T="0.496914"/>
      <pos A="0.25" C="0.496914" G="0.00308642" T="0.25"/>
      <pos A="0.00308642" C="0.496914" G="0.00308642" T="0.496914"/>
      <pos A="0.00308642" C="0.496914" G="0.00308642" T="0.496914"/>
      <pos A="0.00308642" C="0.00308642" G="0.25" T="0.743827"/>
      <pos A="0.00308642" C="0.25" G="0.25" T="0.496914"/>
      <pos A="0.00308642" C="0.496914" G="0.496914" T="0.00308642"/>
      <pos A="0.25" C="0.00308642" G="0.00308642" T="0.743827"/>
      <pos A="0.25" C="0.00308642" G="0.496914" T="0.25"/>
      <pos A="0.00308642" C="0.496914" G="0.25" T="0.25"/>
      <pos A="0.00308642" C="0.25" G="0.00308642" T="0.743827"/>
      <pos A="0.25" C="0.496914" G="0.00308642" T="0.25"/>
      <pos A="0.25" C="0.00308642" G="0.25" T="0.496914"/>
      <pos A="0.496914" C="0.00308642" G="0.25" T="0.25"/>
      <pos A="0.990741" C="0.00308642" G="0.00308642" T="0.00308642"/>
      <pos A="0.00308642" C="0.25" G="0.743827" T="0.00308642"/>
      <pos A="0.00308642" C="0.496914" G="0.00308642" T="0.496914"/>
      <pos A="0.25" C="0.00308642" G="0.25" T="0.496914"/>
      <pos A="0.00308642" C="0.25" G="0.496914" T="0.25"/>
      <pos A="0.25" C="0.00308642" G="0.496914" T="0.25"/>
      <pos A="0.25" C="0.00308642" G="0.743827" T="0.00308642"/>
      <pos A="0.496914" C="0.00308642" G="0.00308642" T="0.496914"/>
      <pos A="0.25" C="0.00308642" G="0.25" T="0.496914"/>
      <pos A="0.25" C="0.00308642" G="0.496914" T="0.25"/>
      <pos A="0.00308642" C="0.25" G="0.496914" T="0.25"/>
      <pos A="0.00308642" C="0.496914" G="0.496914" T="0.00308642"/>
      <pos A="0.25" C="0.25" G="0.25" T="0.25"/>
    </motif>
    <motif db="0" id="M67" alt="O67" length="40" nsites="8" evalue="1.3e-003">
      <pos A="0.312021" C="0.227766" G="0.232446" T="0.227766"/>
      <pos A="0.312021" C="0.288617" G="0.199681" T="0.199681"/>
      <pos A="0.274575" C="0.218404" G="0.260532" T="0.246489"/>
      <pos A="0.372872" C="0.152873" G="0.199681" T="0.274575"/>
      <pos A="0.297978" C="0.176277" G="0.396276" T="0.129469"/>
      <pos A="0.255851" C="0.152873" G="0.246489" T="0.344787"/>
      <pos A="0.227766" C="0.115426" G="0.293298" T="0.36351"/>
      <pos A="0.36351" C="0.241808" G="0.190319" T="0.204361"/>
      <pos A="0.171596" C="0.237128" G="0.260532" T="0.330745"/>
      <pos A="0.152873" C="0.438403" G="0.223085" T="0.185639"/>
      <pos A="0.330745" C="0.326063" G="0.0920217" T="0.25117"/>
      <pos A="0.148192" C="0.204361" G="0.340106" T="0.30734"/>
      <pos A="0.349468" C="0.0967032" G="0.340106" T="0.213723"/>
      <pos A="0.316702" C="0.227766" G="0.25117" T="0.204361"/>
      <pos A="0.438403" C="0.106064" G="0.0920217" T="0.36351"/>
      <pos A="0.195" C="0.134149" G="0.148192" T="0.522658"/>
      <pos A="0.0592563" C="0.209043" G="0.274575" T="0.457127"/>
      <pos A="0.279255" C="0.255851" G="0.25117" T="0.213723"/>
      <pos A="0.288617" C="0.162234" G="0.148192" T="0.400957"/>
      <pos A="0.382233" C="0.218404" G="0.265213" T="0.134149"/>
      <pos A="0.279255" C="0.269893" G="0.218404" T="0.232446"/>
      <pos A="0.218404" C="0.283936" G="0.180958" T="0.316702"/>
      <pos A="0.297978" C="0.349468" G="0.148192" T="0.204361"/>
      <pos A="0.326063" C="0.213723" G="0.209043" T="0.25117"/>
      <pos A="0.321383" C="0.30734" G="0.152873" T="0.218404"/>
      <pos A="0.288617" C="0.134149" G="0.241808" T="0.335425"/>
      <pos A="0.148192" C="0.218404" G="0.30734" T="0.326063"/>
      <pos A="0.246489" C="0.35883" G="0.255851" T="0.138831"/>
      <pos A="0.171596" C="0.293298" G="0.340106" T="0.195"/>
      <pos A="0.438403" C="0.204361" G="0.199681" T="0.157554"/>
      <pos A="0.148192" C="0.143511" G="0.415" T="0.293298"/>
      <pos A="0.283936" C="0.255851" G="0.288617" T="0.171596"/>
      <pos A="0.279255" C="0.265213" G="0.106064" T="0.349468"/>
      <pos A="0.283936" C="0.110746" G="0.354148" T="0.25117"/>
      <pos A="0.120107" C="0.227766" G="0.260532" T="0.391595"/>
      <pos A="0.354148" C="0.129469" G="0.241808" T="0.274575"/>
      <pos A="0.316702" C="0.190319" G="0.237128" T="0.255851"/>
      <pos A="0.237128" C="0.213723" G="0.241808" T="0.30734"/>
      <pos A="0.265213" C="0.185639" G="0.312021" T="0.237128"/>
      <pos A="0.316702" C="0.237128" G="0.134149" T="0.312021"/>
    </motif>
    <motif db="0" id="M69" alt="O69" length="40" nsites="8" evalue="1.3e-003">
      <pos A="0.167696" C="0.167696" G="0.291153" T="0.373457"/>
      <pos A="0.373457" C="0.167696" G="0.332304" T="0.126543"/>
      <pos A="0.373457" C="0.044239" G="0.455761" T="0.126543"/>
      <pos A="0.167696" C="0.167696" G="0.373457" T="0.291153"/>
      <pos A="0.0853906" C="0.208847" G="0.332304" T="0.373457"/>
      <pos A="0.0853906" C="0.0853906" G="0.538066" T="0.291153"/>
      <pos A="0.126543" C="0.332304" G="0.291153" T="0.25"/>
      <pos A="0.496914" C="0.332304" G="0.00308642" T="0.167696"/>
      <pos A="0.0853906" C="0.208847" G="0.25" T="0.455761"/>
      <pos A="0.126543" C="0.25" G="0.25" T="0.373457"/>
      <pos A="0.00308642" C="0.167696" G="0.332304" T="0.496914"/>
      <pos A="0.0853906" C="0.373457" G="0.208847" T="0.332304"/>
      <pos A="0.25" C="0.455761" G="0.167696" T="0.126543"/>
      <pos A="0.579218" C="0.25" G="0.00308642" T="0.167696"/>
      <pos A="0.167696" C="0.167696" G="0.291153" T="0.373457"/>
      <pos A="0.25" C="0.291153" G="0.25" T="0.208847"/>
      <pos A="0.208847" C="0.167696" G="0.208847" T="0.414609"/>
      <pos A="0.25" C="0.0853906" G="0.167696" T="0.496914"/>
      <pos A="0.455761" C="0.332304" G="0.0853906" T="0.126543"/>
      <pos A="0.455761" C="0.0853906" G="0.414609" T="0.044239"/>
      <pos A="0.414609" C="0.167696" G="0.126543" T="0.291153"/>
      <pos A="0.455761" C="0.25" G="0.167696" T="0.126543"/>
      <pos A="0.126543" C="0.126543" G="0.579218" T="0.167696"/>
      <pos A="0.291153" C="0.291153" G="0.291153" T="0.126543"/>
      <pos A="0.0853906" C="0.414609" G="0.044239" T="0.455761"/>
      <pos A="0.167696" C="0.167696" G="0.291153" T="0.373457"/>
      <pos A="0.455761" C="0.044239" G="0.414609" T="0.0853906"/>
      <pos A="0.291153" C="0.0853906" G="0.25" T="0.373457"/>
      <pos A="0.332304" C="0.25" G="0.25" T="0.167696"/>
      <pos A="0.167696" C="0.291153" G="0.208847" T="0.332304"/>
      <pos A="0.0853906" C="0.167696" G="0.0853906" T="0.661523"/>
      <pos A="0.332304" C="0.126543" G="0.208847" T="0.332304"/>
      <pos A="0.25" C="0.373457" G="0.332304" T="0.044239"/>
      <pos A="0.414609" C="0.496914" G="0.044239" T="0.044239"/>
      <pos A="0.044239" C="0.455761" G="0.167696" T="0.332304"/>
      <pos A="0.414609" C="0.25" G="0.167696" T="0.167696"/>
      <pos A="0.661523" C="0.0853906" G="0.167696" T="0.0853906"/>
      <pos A="0.291153" C="0.25" G="0.414609" T="0.044239"/>
      <pos A="0.291153" C="0.208847" G="0.126543" T="0.373457"/>
      <pos A="0.496914" C="0.00308642" G="0.208847" T="0.291153"/>
    </motif>
    <motif db="0" id="M7" alt="O7" length="40" nsites="8" evalue="1.3e-003">
      <pos A="0.00308642" C="0.00308642" G="0.990741" T="0.00308642"/>
      <pos A="0.496914" C="0.00308642" G="0.496914" T="0.00308642"/>
      <pos A="0.00308642" C="0.00308642" G="0.990741" T="0.00308642"/>
      <pos A="0.990741" C="0.00308642" G="0.00308642" T="0.00308642"/>
      <pos A="0.00308642" C="0.00308642" G="0.990741" T="0.00308642"/>
      <pos A="0.496914" C="0.496914" G="0.00308642" T="0.00308642"/>
      <pos A="0.496914" C="0.00308642" G="0.496914" T="0.00308642"/>
      <pos A="0.00308642" C="0.00308642" G="0.990741" T="0.00308642"/>
      <pos A="0.00308642" C="0.00308642" G="0.990741" T="0.00308642"/>
      <pos A="0.496914" C="0.00308642" G="0.496914" T="0.00308642"/>
      <pos A="0.00308642" C="0.00308642" G="0.496914" T="0.496914"/>
      <pos A="0.00308642" C="0.00308642" G="0.990741" T="0.00308642"/>
      <pos A="0.00308642" C="0.00308642" G="0.990741" T="0.00308642"/>
      <pos A="0.496914" C="0.00308642" G="0.496914" T="0.00308642"/>
      <pos A="0.00308642" C="0.00308642" G="0.990741" T="0.00308642"/>
      <pos A="0.496914" C="0.00308642" G="0.496914" T="0.00308642"/>
      <pos A="0.496914" C="0.00308642" G="0.496914" T="0.00308642"/>
      <pos A="0.496914" C="0.496914" G="0.00308642" T="0.00308642"/>
      <pos A="0.00308642" C="0.496914" G="0.496914" T="0.00308642"/>
      <pos A="0.00308642" C="0.00308642" G="0.990741" T="0.00308642"/>
      <pos A="0.00308642" C="0.496914" G="0.496914" T="0.00308642"/>
      <pos A="0.990741" C="0.00308642" G="0.00308642" T="0.00308642"/>
      <pos A="0.00308642" C="0.00308642" G="0.990741" T="0.00308642"/>
      <pos A="0.00308642" C="0.00308642" G="0.990741" T="0.00308642"/>
      <pos A="0.496914" C="0.496914" G="0.00308642" T="0.00308642"/>
      <pos A="0.00308642" C="0.00308642" G="0.990741" T="0.00308642"/>
      <pos A="0.00308642" C="0.00308642" G="0.990741" T="0.00308642"/>
      <pos A="0.00308642" C="0.496914" G="0.496914" T="0.00308642"/>
      <pos A="0.496914" C="0.496914" G="0.00308642" T="0.00308642"/>
      <pos A="0.00308642" C="0.00308642" G="0.990741" T="0.00308642"/>
      <pos A="0.00308642" C="0.00308642" G="0.990741" T="0.00308642"/>
      <pos A="0.00308642" C="0.496914" G="0.00308642" T="0.496914"/>
      <pos A="0.496914" C="0.00308642" G="0.496914" T="0.00308642"/>
      <pos A="0.00308642" C="0.00308642" G="0.990741" T="0.00308642"/>
      <pos A="0.496914" C="0.00308642" G="0.496914" T="0.00308642"/>
      <pos A="0.00308642" C="0.00308642" G="0.990741" T="0.00308642"/>
      <pos A="0.496914" C="0.00308642" G="0.496914" T="0.00308642"/>
      <pos A="0.00308642" C="0.00308642" G="0.496914" T="0.496914"/>
      <pos A="0.496914" C="0.00308642" G="0.496914" T="0.00308642"/>
      <pos A="0.00308642" C="0.496914" G="0.496914" T="0.00308642"/>
    </motif>
    <motif db="0" id="M71" alt="O71" length="40" nsites="8" evalue="1.3e-003">
      <pos A="0.158289" C="0.214727" G="0.337007" T="0.289976"/>
      <pos A="0.21943" C="0.275867" G="0.337007" T="0.167696"/>
      <pos A="0.463992" C="0.0924454" G="0.115961" T="0.327601"/>
      <pos A="0.200617" C="0.242945" G="0.195914" T="0.360523"/>
      <pos A="0.228836" C="0.271164" G="0.308789" T="0.191211"/>
      <pos A="0.210024" C="0.379335" G="0.13007" T="0.28057"/>
      <pos A="0.299383" C="0.0924454" G="0.271164" T="0.337007"/>
      <pos A="0.271164" C="0.233539" G="0.20532" T="0.289976"/>
      <pos A="0.426366" C="0.20532" G="0.177101" T="0.191211"/>
      <pos A="0.172399" C="0.167696" G="0.285273" T="0.374632"/>
      <pos A="0.224133" C="0.257055" G="0.308789" T="0.210024"/>
      <pos A="0.289976" C="0.228836" G="0.200617" T="0.28057"/>
      <pos A="0.351117" C="0.289976" G="0.115961" T="0.242945"/>
      <pos A="0.266461" C="0.191211" G="0.271164" T="0.271164"/>
      <pos A="0.266461" C="0.289976" G="0.238242" T="0.20532"/>
      <pos A="0.412258" C="0.228836" G="0.13007" T="0.228836"/>
      <pos A="0.402851" C="0.162993" G="0.275867" T="0.158289"/>
      <pos A="0.308789" C="0.167696" G="0.252352" T="0.271164"/>
      <pos A="0.28057" C="0.191211" G="0.318196" T="0.210024"/>
      <pos A="0.139477" C="0.285273" G="0.162993" T="0.412258"/>
      <pos A="0.181804" C="0.181804" G="0.299383" T="0.337007"/>
      <pos A="0.252352" C="0.228836" G="0.177101" T="0.341711"/>
      <pos A="0.28057" C="0.252352" G="0.238242" T="0.228836"/>
      <pos A="0.327601" C="0.214727" G="0.162993" T="0.29468"/>
      <pos A="0.275867" C="0.195914" G="0.186508" T="0.341711"/>
      <pos A="0.120665" C="0.261758" G="0.172399" T="0.445179"/>
      <pos A="0.14418" C="0.195914" G="0.28057" T="0.379335"/>
      <pos A="0.252352" C="0.257055" G="0.200617" T="0.289976"/>
      <pos A="0.271164" C="0.275867" G="0.257055" T="0.195914"/>
      <pos A="0.440476" C="0.14418" G="0.252352" T="0.162993"/>
      <pos A="0.21943" C="0.195914" G="0.266461" T="0.318196"/>
      <pos A="0.191211" C="0.214727" G="0.275867" T="0.318196"/>
      <pos A="0.247648" C="0.416961" G="0.214727" T="0.120665"/>
      <pos A="0.238242" C="0.313492" G="0.252352" T="0.195914"/>
      <pos A="0.210024" C="0.191211" G="0.261758" T="0.337007"/>
      <pos A="0.186508" C="0.421664" G="0.233539" T="0.158289"/>
      <pos A="0.337007" C="0.186508" G="0.327601" T="0.148883"/>
      <pos A="0.271164" C="0.0877422" G="0.275867" T="0.365227"/>
      <pos A="0.393445" C="0.238242" G="0.242945" T="0.125368"/>
      <pos A="0.299383" C="0.271164" G="0.139477" T="0.289976"/>
    </motif>
    <motif db="0" id="M72" alt="O72" length="40" nsites="8" evalue="1.3e-003">
      <pos A="0.204361" C="0.157554" G="0.438403" T="0.199681"/>
      <pos A="0.316702" C="0.269893" G="0.143511" T="0.269893"/>
      <pos A="0.162234" C="0.246489" G="0.162234" T="0.429042"/>
      <pos A="0.195" C="0.241808" G="0.120107" T="0.443084"/>
      <pos A="0.288617" C="0.246489" G="0.213723" T="0.25117"/>
      <pos A="0.485212" C="0.176277" G="0.157554" T="0.180958"/>
      <pos A="0.405638" C="0.190319" G="0.297978" T="0.106064"/>
      <pos A="0.36351" C="0.232446" G="0.223085" T="0.180958"/>
      <pos A="0.41968" C="0.129469" G="0.190319" T="0.260532"/>
      <pos A="0.115426" C="0.138831" G="0.349468" T="0.396276"/>
      <pos A="0.166916" C="0.241808" G="0.30266" T="0.288617"/>
      <pos A="0.227766" C="0.241808" G="0.260532" T="0.269893"/>
      <pos A="0.30734" C="0.157554" G="0.30266" T="0.232446"/>
      <pos A="0.283936" C="0.185639" G="0.354148" T="0.176277"/>
      <pos A="0.321383" C="0.260532" G="0.283936" T="0.134149"/>
      <pos A="0.349468" C="0.124788" G="0.120107" T="0.405638"/>
      <pos A="0.344787" C="0.204361" G="0.213723" T="0.237128"/>
      <pos A="0.316702" C="0.274575" G="0.209043" T="0.199681"/>
      <pos A="0.199681" C="0.180958" G="0.204361" T="0.415"/>
      <pos A="0.209043" C="0.330745" G="0.218404" T="0.241808"/>
      <pos A="0.213723" C="0.354148" G="0.176277" T="0.255851"/>
      <pos A="0.143511" C="0.386915" G="0.180958" T="0.288617"/>
      <pos A="0.297978" C="0.279255" G="0.180958" T="0.241808"/>
      <pos A="0.293298" C="0.110746" G="0.218404" T="0.377553"/>
      <pos A="0.171596" C="0.241808" G="0.330745" T="0.255851"/>
      <pos A="0.265213" C="0.269893" G="0.0639368" T="0.400957"/>
      <pos A="0.349468" C="0.134149" G="0.199681" T="0.316702"/>
      <pos A="0.283936" C="0.190319" G="0.162234" T="0.36351"/>
      <pos A="0.25117" C="0.171596" G="0.429042" T="0.148192"/>
      <pos A="0.326063" C="0.232446" G="0.209043" T="0.232446"/>
      <pos A="0.461807" C="0.171596" G="0.255851" T="0.110746"/>
      <pos A="0.209043" C="0.199681" G="0.283936" T="0.30734"/>
      <pos A="0.209043" C="0.260532" G="0.241808" T="0.288617"/>
      <pos A="0.372872" C="0.180958" G="0.185639" T="0.260532"/>
      <pos A="0.0498943" C="0.349468" G="0.241808" T="0.35883"/>
      <pos A="0.312021" C="0.30266" G="0.232446" T="0.152873"/>
      <pos A="0.199681" C="0.232446" G="0.288617" T="0.279255"/>
      <pos A="0.344787" C="0.171596" G="0.106064" T="0.377553"/>
      <pos A="0.227766" C="0.195" G="0.30734" T="0.269893"/>
      <pos A="0.185639" C="0.30266" G="0.246489" T="0.265213"/>
    </motif>
    <motif db="0" id="M73" alt="O73" length="40" nsites="8" evalue="1.3e-003">
      <pos A="0.356161" C="0.208251" G="0.193938" T="0.24165"/>
      <pos A="0.213022" C="0.20348" G="0.117597" T="0.4659"/>
      <pos A="0.284592" C="0.146225" G="0.403874" T="0.16531"/>
      <pos A="0.341847" C="0.298906" G="0.150996" T="0.208251"/>
      <pos A="0.275049" C="0.232108" G="0.174852" T="0.317991"/>
      <pos A="0.260736" C="0.155767" G="0.356161" T="0.227336"/>
      <pos A="0.208251" C="0.174852" G="0.198709" T="0.418188"/>
      <pos A="0.198709" C="0.236879" G="0.303677" T="0.260736"/>
      <pos A="0.294134" C="0.236879" G="0.170081" T="0.298906"/>
      <pos A="0.270278" C="0.0985116" G="0.170081" T="0.461129"/>
      <pos A="0.270278" C="0.16531" G="0.198709" T="0.365704"/>
      <pos A="0.193938" C="0.189166" G="0.413416" T="0.20348"/>
      <pos A="0.20348" C="0.150996" G="0.213022" T="0.432502"/>
      <pos A="0.327533" C="0.251193" G="0.170081" T="0.251193"/>
      <pos A="0.217794" C="0.327533" G="0.337076" T="0.117597"/>
      <pos A="0.418188" C="0.208251" G="0.0698844" T="0.303677"/>
      <pos A="0.150996" C="0.236879" G="0.275049" T="0.337076"/>
      <pos A="0.198709" C="0.298906" G="0.232108" T="0.270278"/>
      <pos A="0.217794" C="0.337076" G="0.289363" T="0.155767"/>
      <pos A="0.222565" C="0.308448" G="0.275049" T="0.193938"/>
      <pos A="0.380018" C="0.16531" G="0.179624" T="0.275049"/>
      <pos A="0.489757" C="0.146225" G="0.141454" T="0.222565"/>
      <pos A="0.31322" C="0.303677" G="0.150996" T="0.232108"/>
      <pos A="0.317991" C="0.16531" G="0.217794" T="0.298906"/>
      <pos A="0.227336" C="0.146225" G="0.255964" T="0.370475"/>
      <pos A="0.108054" C="0.236879" G="0.332304" T="0.322761"/>
      <pos A="0.337076" C="0.136682" G="0.303677" T="0.222565"/>
      <pos A="0.27982" C="0.184395" G="0.303677" T="0.232108"/>
      <pos A="0.308448" C="0.31322" G="0.246422" T="0.131911"/>
      <pos A="0.208251" C="0.394331" G="0.112826" T="0.284592"/>
      <pos A="0.317991" C="0.222565" G="0.236879" T="0.222565"/>
      <pos A="0.208251" C="0.251193" G="0.322761" T="0.217794"/>
      <pos A="0.31322" C="0.146225" G="0.227336" T="0.31322"/>
      <pos A="0.217794" C="0.20348" G="0.251193" T="0.327533"/>
      <pos A="0.222565" C="0.384788" G="0.0841985" T="0.308448"/>
      <pos A="0.189166" C="0.213022" G="0.112826" T="0.484986"/>
      <pos A="0.289363" C="0.322761" G="0.189166" T="0.198709"/>
      <pos A="0.298906" C="0.179624" G="0.20348" T="0.317991"/>
      <pos A="0.255964" C="0.198709" G="0.375246" T="0.170081"/>
      <pos A="0.384788" C="0.170081" G="0.31322" T="0.131911"/>
    </motif>
    <motif db="0" id="M74" alt="O74" length="40" nsites="8" evalue="1.3e-003">
      <pos A="0.260532" C="0.260532" G="0.241808" T="0.237128"/>
      <pos A="0.213723" C="0.260532" G="0.176277" T="0.349468"/>
      <pos A="0.255851" C="0.166916" G="0.274575" T="0.30266"/>
      <pos A="0.176277" C="0.499254" G="0.255851" T="0.0686183"/>
      <pos A="0.47585" C="0.166916" G="0.0686183" T="0.288617"/>
      <pos A="0.316702" C="0.110746" G="0.312021" T="0.260532"/>
      <pos A="0.223085" C="0.223085" G="0.283936" T="0.269893"/>
      <pos A="0.382233" C="0.255851" G="0.190319" T="0.171596"/>
      <pos A="0.227766" C="0.171596" G="0.25117" T="0.349468"/>
      <pos A="0.288617" C="0.185639" G="0.162234" T="0.36351"/>
      <pos A="0.195" C="0.255851" G="0.35883" T="0.190319"/>
      <pos A="0.354148" C="0.279255" G="0.124788" T="0.241808"/>
      <pos A="0.190319" C="0.171596" G="0.265213" T="0.372872"/>
      <pos A="0.255851" C="0.255851" G="0.199681" T="0.288617"/>
      <pos A="0.293298" C="0.260532" G="0.232446" T="0.213723"/>
      <pos A="0.391595" C="0.288617" G="0.157554" T="0.162234"/>
      <pos A="0.372872" C="0.110746" G="0.157554" T="0.35883"/>
      <pos A="0.316702" C="0.166916" G="0.213723" T="0.30266"/>
      <pos A="0.246489" C="0.0920217" G="0.297978" T="0.36351"/>
      <pos A="0.209043" C="0.176277" G="0.447765" T="0.166916"/>
      <pos A="0.209043" C="0.232446" G="0.195" T="0.36351"/>
      <pos A="0.218404" C="0.260532" G="0.279255" T="0.241808"/>
      <pos A="0.368191" C="0.213723" G="0.213723" T="0.204361"/>
      <pos A="0.209043" C="0.213723" G="0.321383" T="0.255851"/>
      <pos A="0.316702" C="0.218404" G="0.218404" T="0.246489"/>
      <pos A="0.297978" C="0.335425" G="0.110746" T="0.255851"/>
      <pos A="0.176277" C="0.344787" G="0.152873" T="0.326063"/>
      <pos A="0.232446" C="0.288617" G="0.157554" T="0.321383"/>
      <pos A="0.377553" C="0.279255" G="0.134149" T="0.209043"/>
      <pos A="0.335425" C="0.134149" G="0.204361" T="0.326063"/>
      <pos A="0.232446" C="0.288617" G="0.316702" T="0.162234"/>
      <pos A="0.115426" C="0.316702" G="0.241808" T="0.326063"/>
      <pos A="0.199681" C="0.246489" G="0.246489" T="0.30734"/>
      <pos A="0.134149" C="0.438403" G="0.171596" T="0.255851"/>
      <pos A="0.466488" C="0.213723" G="0.129469" T="0.190319"/>
      <pos A="0.30734" C="0.0779793" G="0.386915" T="0.227766"/>
      <pos A="0.227766" C="0.148192" G="0.35883" T="0.265213"/>
      <pos A="0.269893" C="0.195" G="0.195" T="0.340106"/>
      <pos A="0.36351" C="0.209043" G="0.218404" T="0.209043"/>
      <pos A="0.190319" C="0.227766" G="0.255851" T="0.326063"/>
    </motif>
    <motif db="0" id="M75" alt="O75" length="40" nsites="8" evalue="1.3e-003">
      <pos A="0.283936" C="0.115426" G="0.227766" T="0.372872"/>
      <pos A="0.36351" C="0.143511" G="0.195" T="0.297978"/>
      <pos A="0.349468" C="0.274575" G="0.260532" T="0.115426"/>
      <pos A="0.321383" C="0.326063" G="0.0639368" T="0.288617"/>
      <pos A="0.30266" C="0.293298" G="0.166916" T="0.237128"/>
      <pos A="0.25117" C="0.213723" G="0.410318" T="0.124788"/>
      <pos A="0.461807" C="0.0826607" G="0.138831" T="0.316702"/>
      <pos A="0.368191" C="0.241808" G="0.25117" T="0.138831"/>
      <pos A="0.227766" C="0.0967032" G="0.30266" T="0.372872"/>
      <pos A="0.129469" C="0.195" G="0.218404" T="0.457127"/>
      <pos A="0.138831" C="0.237128" G="0.288617" T="0.335425"/>
      <pos A="0.148192" C="0.349468" G="0.213723" T="0.288617"/>
      <pos A="0.288617" C="0.190319" G="0.213723" T="0.30734"/>
      <pos A="0.283936" C="0.134149" G="0.330745" T="0.25117"/>
      <pos A="0.274575" C="0.429042" G="0.143511" T="0.152873"/>
      <pos A="0.185639" C="0.148192" G="0.232446" T="0.433722"/>
      <pos A="0.283936" C="0.316702" G="0.143511" T="0.255851"/>
      <pos A="0.349468" C="0.171596" G="0.209043" T="0.269893"/>
      <pos A="0.171596" C="0.279255" G="0.30734" T="0.241808"/>
      <pos A="0.293298" C="0.180958" G="0.25117" T="0.274575"/>
      <pos A="0.274575" C="0.293298" G="0.223085" T="0.209043"/>
      <pos A="0.415" C="0.166916" G="0.180958" T="0.237128"/>
      <pos A="0.120107" C="0.260532" G="0.340106" T="0.279255"/>
      <pos A="0.274575" C="0.213723" G="0.223085" T="0.288617"/>
      <pos A="0.386915" C="0.213723" G="0.134149" T="0.265213"/>
      <pos A="0.471169" C="0.176277" G="0.148192" T="0.204361"/>
      <pos A="0.246489" C="0.241808" G="0.283936" T="0.227766"/>
      <pos A="0.457127" C="0.166916" G="0.176277" T="0.199681"/>
      <pos A="0.157554" C="0.166916" G="0.237128" T="0.438403"/>
      <pos A="0.246489" C="0.209043" G="0.279255" T="0.265213"/>
      <pos A="0.246489" C="0.269893" G="0.30734" T="0.176277"/>
      <pos A="0.213723" C="0.25117" G="0.246489" T="0.288617"/>
      <pos A="0.218404" C="0.241808" G="0.199681" T="0.340106"/>
      <pos A="0.209043" C="0.218404" G="0.293298" T="0.279255"/>
      <pos A="0.166916" C="0.283936" G="0.185639" T="0.36351"/>
      <pos A="0.30734" C="0.138831" G="0.344787" T="0.209043"/>
      <pos A="0.213723" C="0.330745" G="0.232446" T="0.223085"/>
      <pos A="0.396276" C="0.269893" G="0.199681" T="0.134149"/>
      <pos A="0.321383" C="0.199681" G="0.274575" T="0.204361"/>
      <pos A="0.237128" C="0.195" G="0.166916" T="0.400957"/>
    </motif>
    <motif db="0" id="M77" alt="O77" length="40" nsites="8" evalue="1.3e-003">
      <pos A="0.595679" C="0.200617" G="0.200617" T="0.00308642"/>
      <pos A="0.398148" C="0.00308642" G="0.398148" T="0.200617"/>
      <pos A="0.00308642" C="0.00308642" G="0.398148" T="0.595679"/>
      <pos A="0.398148" C="0.00308642" G="0.200617" T="0.398148"/>
      <pos A="0.595679" C="0.200617" G="0.200617" T="0.00308642"/>
      <pos A="0.200617" C="0.595679" G="0.00308642" T="0.200617"/>
      <pos A="0.200617" C="0.398148" G="0.200617" T="0.200617"/>
      <pos A="0.00308642" C="0.00308642" G="0.200617" T="0.79321"/>
      <pos A="0.00308642" C="0.398148" G="0.398148" T="0.200617"/>
      <pos A="0.595679" C="0.200617" G="0.00308642" T="0.200617"/>
      <pos A="0.00308642" C="0.00308642" G="0.595679" T="0.398148"/>
      <pos A="0.398148" C="0.00308642" G="0.398148" T="0.200617"/>
      <pos A="0.398148" C="0.398148" G="0.00308642" T="0.200617"/>
      <pos A="0.200617" C="0.200617" G="0.200617" T="0.398148"/>
      <pos A="0.200617" C="0.595679" G="0.200617" T="0.00308642"/>
      <pos A="0.200617" C="0.00308642" G="0.00308642" T="0.79321"/>
      <pos A="0.398148" C="0.398148" G="0.00308642" T="0.200617"/>
      <pos A="0.595679" C="0.200617" G="0.00308642" T="0.200617"/>
      <pos A="0.200617" C="0.398148" G="0.00308642" T="0.398148"/>
      <pos A="0.200617" C="0.200617" G="0.00308642" T="0.595679"/>
      <pos A="0.00308642" C="0.200617" G="0.200617" T="0.595679"/>
      <pos A="0.200617" C="0.398148" G="0.200617" T="0.200617"/>
      <pos A="0.200617" C="0.00308642" G="0.398148" T="0.398148"/>
      <pos A="0.00308642" C="0.398148" G="0.398148" T="0.200617"/>
      <pos A="0.00308642" C="0.595679" G="0.398148" T="0.00308642"/>
      <pos A="0.398148" C="0.398148" G="0.200617" T="0.00308642"/>
      <pos A="0.398148" C="0.00308642" G="0.00308642" T="0.595679"/>
      <pos A="0.200617" C="0.00308642" G="0.595679" T="0.200617"/>
      <pos A="0.398148" C="0.200617" G="0.00308642" T="0.398148"/>
      <pos A="0.398148" C="0.00308642" G="0.00308642" T="0.595679"/>
      <pos A="0.200617" C="0.200617" G="0.595679" T="0.00308642"/>
      <pos A="0.00308642" C="0.398148" G="0.200617" T="0.398148"/>
      <pos A="0.00308642" C="0.398148" G="0.398148" T="0.200617"/>
      <pos A="0.200617" C="0.00308642" G="0.00308642" T="0.79321"/>
      <pos A="0.595679" C="0.00308642" G="0.200617" T="0.200617"/>
      <pos A="0.00308642" C="0.00308642" G="0.595679" T="0.398148"/>
      <pos A="0.200617" C="0.595679" G="0.00308642" T="0.200617"/>
      <pos A="0.595679" C="0.00308642" G="0.398148" T="0.00308642"/>
      <pos A="0.200617" C="0.00308642" G="0.398148" T="0.398148"/>
      <pos A="0.595679" C="0.200617" G="0.00308642" T="0.200617"/>
    </motif>
    <motif db="0" id="M78" alt="O78" length="40" nsites="8" evalue="1.3e-003">
      <pos A="0.496914" C="0.00308642" G="0.496914" T="0.00308642"/>
      <pos A="0.496914" C="0.00308642" G="0.496914" T="0.00308642"/>
      <pos A="0.496914" C="0.00308642" G="0.00308642" T="0.496914"/>
      <pos A="0.00308642" C="0.00308642" G="0.990741" T="0.00308642"/>
      <pos A="0.00308642" C="0.00308642" G="0.00308642" T="0.990741"/>
      <pos A="0.00308642" C="0.00308642" G="0.496914" T="0.496914"/>
      <pos A="0.00308642" C="0.496914" G="0.00308642" T="0.496914"/>
      <pos A="0.496914" C="0.00308642" G="0.00308642" T="0.496914"/>
      <pos A="0.00308642" C="0.496914" G="0.496914" T="0.00308642"/>
      <pos A="0.00308642" C="0.00308642" G="0.00308642" T="0.990741"/>
      <pos A="0.00308642" C="0.00308642" G="0.496914" T="0.496914"/>
      <pos A="0.00308642" C="0.00308642" G="0.990741" T="0.00308642"/>
      <pos A="0.00308642" C="0.00308642" G="0.00308642" T="0.990741"/>
      <pos A="0.496914" C="0.00308642" G="0.00308642" T="0.496914"/>
      <pos A="0.496914" C="0.00308642" G="0.00308642" T="0.496914"/>
      <pos A="0.00308642" C="0.00308642" G="0.990741" T="0.00308642"/>
      <pos A="0.990741" C="0.00308642" G="0.00308642" T="0.00308642"/>
      <pos A="0.496914" C="0.00308642" G="0.00308642" T="0.496914"/>
      <pos A="0.496914" C="0.496914" G="0.00308642" T="0.00308642"/>
      <pos A="0.990741" C="0.00308642" G="0.00308642" T="0.00308642"/>
      <pos A="0.00308642" C="0.00308642" G="0.496914" T="0.496914"/>
      <pos A="0.496914" C="0.496914" G="0.00308642" T="0.00308642"/>
      <pos A="0.00308642" C="0.00308642" G="0.496914" T="0.496914"/>
      <pos A="0.00308642" C="0.496914" G="0.00308642" T="0.496914"/>
      <pos A="0.00308642" C="0.496914" G="0.00308642" T="0.496914"/>
      <pos A="0.496914" C="0.496914" G="0.00308642" T="0.00308642"/>
      <pos A="0.496914" C="0.00308642" G="0.496914" T="0.00308642"/>
      <pos A="0.496914" C="0.496914" G="0.00308642" T="0.00308642"/>
      <pos A="0.496914" C="0.496914" G="0.00308642" T="0.00308642"/>
      <pos A="0.496914" C="0.00308642" G="0.496914" T="0.00308642"/>
      <pos A="0.496914" C="0.00308642" G="0.00308642" T="0.496914"/>
      <pos A="0.496914" C="0.496914" G="0.00308642" T="0.00308642"/>
      <pos A="0.990741" C="0.00308642" G="0.00308642" T="0.00308642"/>
      <pos A="0.00308642" C="0.496914" G="0.00308642" T="0.496914"/>
      <pos A="0.496914" C="0.496914" G="0.00308642" T="0.00308642"/>
      <pos A="0.00308642" C="0.00308642" G="0.496914" T="0.496914"/>
      <pos A="0.496914" C="0.00308642" G="0.00308642" T="0.496914"/>
      <pos A="0.00308642" C="0.00308642" G="0.496914" T="0.496914"/>
      <pos A="0.496914" C="0.00308642" G="0.496914" T="0.00308642"/>
      <pos A="0.496914" C="0.00308642" G="0.00308642" T="0.496914"/>
    </motif>
    <motif db="0" id="M8" alt="O8" length="40" nsites="8" evalue="1.3e-003">
      <pos A="0.25117" C="0.195" G="0.218404" T="0.335425"/>
      <pos A="0.372872" C="0.195" G="0.185639" T="0.246489"/>
      <pos A="0.30266" C="0.166916" G="0.372872" T="0.157554"/>
      <pos A="0.372872" C="0.176277" G="0.143511" T="0.30734"/>
      <pos A="0.148192" C="0.260532" G="0.349468" T="0.241808"/>
      <pos A="0.255851" C="0.241808" G="0.223085" T="0.279255"/>
      <pos A="0.218404" C="0.396276" G="0.190319" T="0.195"/>
      <pos A="0.312021" C="0.162234" G="0.237128" T="0.288617"/>
      <pos A="0.279255" C="0.241808" G="0.180958" T="0.297978"/>
      <pos A="0.227766" C="0.227766" G="0.312021" T="0.232446"/>
      <pos A="0.152873" C="0.143511" G="0.274575" T="0.429042"/>
      <pos A="0.176277" C="0.138831" G="0.190319" T="0.494573"/>
      <pos A="0.372872" C="0.218404" G="0.218404" T="0.190319"/>
      <pos A="0.209043" C="0.283936" G="0.25117" T="0.255851"/>
      <pos A="0.241808" C="0.326063" G="0.213723" T="0.218404"/>
      <pos A="0.391595" C="0.176277" G="0.232446" T="0.199681"/>
      <pos A="0.106064" C="0.354148" G="0.218404" T="0.321383"/>
      <pos A="0.508615" C="0.180958" G="0.120107" T="0.190319"/>
      <pos A="0.288617" C="0.227766" G="0.232446" T="0.25117"/>
      <pos A="0.176277" C="0.326063" G="0.204361" T="0.293298"/>
      <pos A="0.171596" C="0.260532" G="0.190319" T="0.377553"/>
      <pos A="0.447765" C="0.0920217" G="0.176277" T="0.283936"/>
      <pos A="0.265213" C="0.279255" G="0.260532" T="0.195"/>
      <pos A="0.344787" C="0.241808" G="0.241808" T="0.171596"/>
      <pos A="0.232446" C="0.195" G="0.260532" T="0.312021"/>
      <pos A="0.246489" C="0.386915" G="0.204361" T="0.162234"/>
      <pos A="0.349468" C="0.223085" G="0.134149" T="0.293298"/>
      <pos A="0.326063" C="0.124788" G="0.297978" T="0.25117"/>
      <pos A="0.157554" C="0.101384" G="0.400957" T="0.340106"/>
      <pos A="0.195" C="0.260532" G="0.335425" T="0.209043"/>
      <pos A="0.42436" C="0.265213" G="0.223085" T="0.0873412"/>
      <pos A="0.260532" C="0.223085" G="0.241808" T="0.274575"/>
      <pos A="0.195" C="0.260532" G="0.316702" T="0.227766"/>
      <pos A="0.382233" C="0.25117" G="0.0967032" T="0.269893"/>
      <pos A="0.354148" C="0.185639" G="0.0639368" T="0.396276"/>
      <pos A="0.218404" C="0.195" G="0.340106" T="0.246489"/>
      <pos A="0.115426" C="0.316702" G="0.25117" T="0.316702"/>
      <pos A="0.30734" C="0.25117" G="0.185639" T="0.255851"/>
      <pos A="0.223085" C="0.134149" G="0.269893" T="0.372872"/>
      <pos A="0.241808" C="0.204361" G="0.30734" T="0.246489"/>
    </motif>
    <motif db="0" id="M80" alt="O80" length="40" nsites="8" evalue="1.3e-003">
      <pos A="0.185588" C="0.121175" G="0.636473" T="0.0567635"/>
      <pos A="0.400295" C="0.25" G="0.11044" T="0.239264"/>
      <pos A="0.153382" C="0.368089" G="0.207059" T="0.271471"/>
      <pos A="0.142646" C="0.196323" G="0.41103" T="0.25"/>
      <pos A="0.0997047" C="0.400295" G="0.196323" T="0.303677"/>
      <pos A="0.121175" C="0.292941" G="0.239264" T="0.346618"/>
      <pos A="0.260736" C="0.185588" G="0.185588" T="0.368089"/>
      <pos A="0.174852" C="0.368089" G="0.292941" T="0.164117"/>
      <pos A="0.38956" C="0.314412" G="0.0567635" T="0.239264"/>
      <pos A="0.0997047" C="0.346618" G="0.357354" T="0.196323"/>
      <pos A="0.357354" C="0.303677" G="0.153382" T="0.185588"/>
      <pos A="0.25" C="0.314412" G="0.314412" T="0.121175"/>
      <pos A="0.303677" C="0.325148" G="0.121175" T="0.25"/>
      <pos A="0.196323" C="0.185588" G="0.239264" T="0.378825"/>
      <pos A="0.25" C="0.185588" G="0.292941" T="0.271471"/>
      <pos A="0.25" C="0.292941" G="0.153382" T="0.303677"/>
      <pos A="0.260736" C="0.228529" G="0.314412" T="0.196323"/>
      <pos A="0.282206" C="0.196323" G="0.325148" T="0.196323"/>
      <pos A="0.196323" C="0.325148" G="0.292941" T="0.185588"/>
      <pos A="0.228529" C="0.346618" G="0.217794" T="0.207059"/>
      <pos A="0.378825" C="0.131911" G="0.325148" T="0.164117"/>
      <pos A="0.239264" C="0.325148" G="0.174852" T="0.260736"/>
      <pos A="0.196323" C="0.41103" G="0.131911" T="0.260736"/>
      <pos A="0.121175" C="0.368089" G="0.346618" T="0.164117"/>
      <pos A="0.0460277" C="0.196323" G="0.378825" T="0.378825"/>
      <pos A="0.164117" C="0.292941" G="0.239264" T="0.303677"/>
      <pos A="0.228529" C="0.464707" G="0.142646" T="0.164117"/>
      <pos A="0.239264" C="0.443237" G="0.131911" T="0.185588"/>
      <pos A="0.282206" C="0.196323" G="0.400295" T="0.121175"/>
      <pos A="0.314412" C="0.314412" G="0.196323" T="0.174852"/>
      <pos A="0.196323" C="0.368089" G="0.271471" T="0.164117"/>
      <pos A="0.25" C="0.282206" G="0.260736" T="0.207059"/>
      <pos A="0.0997047" C="0.368089" G="0.174852" T="0.357354"/>
      <pos A="0.38956" C="0.0997047" G="0.357354" T="0.153382"/>
      <pos A="0.207059" C="0.325148" G="0.228529" T="0.239264"/>
      <pos A="0.271471" C="0.196323" G="0.400295" T="0.131911"/>
      <pos A="0.153382" C="0.303677" G="0.346618" T="0.196323"/>
      <pos A="0.260736" C="0.207059" G="0.303677" T="0.228529"/>
      <pos A="0.0782341" C="0.271471" G="0.282206" T="0.368089"/>
      <pos A="0.25" C="0.174852" G="0.292941" T="0.282206"/>
    </motif>
    <motif db="0" id="M81" alt="O81" length="40" nsites="8" evalue="1.3e-003">
      <pos A="0.152731" C="0.122802" G="0.601665" T="0.122802"/>
      <pos A="0.302375" C="0.212589" G="0.212589" T="0.272446"/>
      <pos A="0.45202" C="0.00308642" G="0.152731" T="0.392162"/>
      <pos A="0.18266" C="0.122802" G="0.45202" T="0.242518"/>
      <pos A="0.212589" C="0.302375" G="0.18266" T="0.302375"/>
      <pos A="0.302375" C="0.422091" G="0.242518" T="0.0330153"/>
      <pos A="0.541807" C="0.212589" G="0.212589" T="0.0330153"/>
      <pos A="0.272446" C="0.152731" G="0.392162" T="0.18266"/>
      <pos A="0.302375" C="0.122802" G="0.511879" T="0.0629442"/>
      <pos A="0.212589" C="0.362233" G="0.122802" T="0.302375"/>
      <pos A="0.152731" C="0.362233" G="0.242518" T="0.242518"/>
      <pos A="0.0330153" C="0.362233" G="0.242518" T="0.362233"/>
      <pos A="0.122802" C="0.0928731" G="0.18266" T="0.601665"/>
      <pos A="0.122802" C="0.242518" G="0.362233" T="0.272446"/>
      <pos A="0.481949" C="0.122802" G="0.152731" T="0.242518"/>
      <pos A="0.0928731" C="0.511879" G="0.302375" T="0.0928731"/>
      <pos A="0.392162" C="0.242518" G="0.0629442" T="0.302375"/>
      <pos A="0.332304" C="0.332304" G="0.122802" T="0.212589"/>
      <pos A="0.272446" C="0.362233" G="0.18266" T="0.18266"/>
      <pos A="0.332304" C="0.122802" G="0.302375" T="0.242518"/>
      <pos A="0.302375" C="0.332304" G="0.122802" T="0.242518"/>
      <pos A="0.45202" C="0.152731" G="0.152731" T="0.242518"/>
      <pos A="0.212589" C="0.272446" G="0.45202" T="0.0629442"/>
      <pos A="0.0928731" C="0.45202" G="0.122802" T="0.332304"/>
      <pos A="0.18266" C="0.18266" G="0.272446" T="0.362233"/>
      <pos A="0.152731" C="0.362233" G="0.0330153" T="0.45202"/>
      <pos A="0.212589" C="0.212589" G="0.212589" T="0.362233"/>
      <pos A="0.242518" C="0.392162" G="0.272446" T="0.0928731"/>
      <pos A="0.272446" C="0.272446" G="0.122802" T="0.332304"/>
      <pos A="0.242518" C="0.242518" G="0.511879" T="0.00308642"/>
      <pos A="0.212589" C="0.332304" G="0.212589" T="0.242518"/>
      <pos A="0.242518" C="0.272446" G="0.302375" T="0.18266"/>
      <pos A="0.362233" C="0.0928731" G="0.122802" T="0.422091"/>
      <pos A="0.242518" C="0.45202" G="0.242518" T="0.0629442"/>
      <pos A="0.152731" C="0.541807" G="0.122802" T="0.18266"/>
      <pos A="0.212589" C="0.0928731" G="0.18266" T="0.511879"/>
      <pos A="0.0629442" C="0.0629442" G="0.422091" T="0.45202"/>
      <pos A="0.242518" C="0.242518" G="0.302375" T="0.212589"/>
      <pos A="0.272446" C="0.0629442" G="0.571736" T="0.0928731"/>
      <pos A="0.18266" C="0.242518" G="0.422091" T="0.152731"/>
    </motif>
    <motif db="0" id="M83" alt="O83" length="40" nsites="8" evalue="1.3e-003">
      <pos A="0.149405" C="0.478623" G="0.259145" T="0.112826"/>
      <pos A="0.515204" C="0.00308642" G="0.0762459" T="0.405464"/>
      <pos A="0.112826" C="0.149405" G="0.624943" T="0.112826"/>
      <pos A="0.698103" C="0.0396662" G="0.0396662" T="0.222565"/>
      <pos A="0.515204" C="0.112826" G="0.185985" T="0.185985"/>
      <pos A="0.332304" C="0.149405" G="0.0396662" T="0.478623"/>
      <pos A="0.112826" C="0.259145" G="0.149405" T="0.478623"/>
      <pos A="0.368884" C="0.149405" G="0.185985" T="0.295724"/>
      <pos A="0.551784" C="0.0396662" G="0.222565" T="0.185985"/>
      <pos A="0.332304" C="0.112826" G="0.259145" T="0.295724"/>
      <pos A="0.222565" C="0.149405" G="0.259145" T="0.368884"/>
      <pos A="0.295724" C="0.222565" G="0.00308642" T="0.478623"/>
      <pos A="0.259145" C="0.185985" G="0.222565" T="0.332304"/>
      <pos A="0.185985" C="0.222565" G="0.368884" T="0.222565"/>
      <pos A="0.222565" C="0.00308642" G="0.295724" T="0.478623"/>
      <pos A="0.112826" C="0.0762459" G="0.332304" T="0.478623"/>
      <pos A="0.185985" C="0.112826" G="0.295724" T="0.405464"/>
      <pos A="0.112826" C="0.149405" G="0.368884" T="0.368884"/>
      <pos A="0.0396662" C="0.478623" G="0.185985" T="0.295724"/>
      <pos A="0.0396662" C="0.624943" G="0.00308642" T="0.332304"/>
      <pos A="0.222565" C="0.185985" G="0.0762459" T="0.515204"/>
      <pos A="0.442043" C="0.112826" G="0.442043" T="0.00308642"/>
      <pos A="0.259145" C="0.332304" G="0.185985" T="0.222565"/>
      <pos A="0.149405" C="0.442043" G="0.0762459" T="0.332304"/>
      <pos A="0.185985" C="0.0762459" G="0.259145" T="0.478623"/>
      <pos A="0.222565" C="0.295724" G="0.222565" T="0.259145"/>
      <pos A="0.332304" C="0.332304" G="0.295724" T="0.0396662"/>
      <pos A="0.551784" C="0.0762459" G="0.112826" T="0.259145"/>
      <pos A="0.112826" C="0.405464" G="0.332304" T="0.149405"/>
      <pos A="0.442043" C="0.0396662" G="0.149405" T="0.368884"/>
      <pos A="0.0762459" C="0.222565" G="0.295724" T="0.405464"/>
      <pos A="0.405464" C="0.259145" G="0.259145" T="0.0762459"/>
      <pos A="0.478623" C="0.149405" G="0.185985" T="0.185985"/>
      <pos A="0.405464" C="0.222565" G="0.185985" T="0.185985"/>
      <pos A="0.185985" C="0.405464" G="0.0396662" T="0.368884"/>
      <pos A="0.112826" C="0.185985" G="0.259145" T="0.442043"/>
      <pos A="0.368884" C="0.149405" G="0.222565" T="0.259145"/>
      <pos A="0.405464" C="0.149405" G="0.0762459" T="0.368884"/>
      <pos A="0.332304" C="0.0396662" G="0.0762459" T="0.551784"/>
      <pos A="0.149405" C="0.295724" G="0.222565" T="0.332304"/>
    </motif>
    <motif db="0" id="M84" alt="O84" length="40" nsites="8" evalue="1.3e-003">
      <pos A="0.129709" C="0.180358" G="0.256331" T="0.433602"/>
      <pos A="0.180358" C="0.231006" G="0.332304" T="0.256331"/>
      <pos A="0.0537353" C="0.382953" G="0.433602" T="0.129709"/>
      <pos A="0.408278" C="0.256331" G="0.0284109" T="0.30698"/>
      <pos A="0.205682" C="0.281655" G="0.256331" T="0.256331"/>
      <pos A="0.256331" C="0.155033" G="0.281655" T="0.30698"/>
      <pos A="0.30698" C="0.129709" G="0.0537353" T="0.509576"/>
      <pos A="0.433602" C="0.281655" G="0.104384" T="0.180358"/>
      <pos A="0.281655" C="0.129709" G="0.180358" T="0.408278"/>
      <pos A="0.382953" C="0.180358" G="0.332304" T="0.104384"/>
      <pos A="0.155033" C="0.30698" G="0.256331" T="0.281655"/>
      <pos A="0.0790598" C="0.458926" G="0.180358" T="0.281655"/>
      <pos A="0.0537353" C="0.231006" G="0.281655" T="0.433602"/>
      <pos A="0.332304" C="0.129709" G="0.231006" T="0.30698"/>
      <pos A="0.382953" C="0.205682" G="0.332304" T="0.0790598"/>
      <pos A="0.205682" C="0.30698" G="0.332304" T="0.155033"/>
      <pos A="0.256331" C="0.408278" G="0.205682" T="0.129709"/>
      <pos A="0.534901" C="0.129709" G="0.0790598" T="0.256331"/>
      <pos A="0.155033" C="0.458926" G="0.129709" T="0.256331"/>
      <pos A="0.382953" C="0.332304" G="0.0790598" T="0.205682"/>
      <pos A="0.30698" C="0.408278" G="0.0537353" T="0.231006"/>
      <pos A="0.155033" C="0.30698" G="0.104384" T="0.433602"/>
      <pos A="0.332304" C="0.231006" G="0.357629" T="0.0790598"/>
      <pos A="0.256331" C="0.231006" G="0.30698" T="0.205682"/>
      <pos A="0.129709" C="0.129709" G="0.433602" T="0.30698"/>
      <pos A="0.534901" C="0.205682" G="0.180358" T="0.0790598"/>
      <pos A="0.180358" C="0.484251" G="0.0790598" T="0.256331"/>
      <pos A="0.256331" C="0.484251" G="0.0284109" T="0.231006"/>
      <pos A="0.281655" C="0.205682" G="0.00308642" T="0.509576"/>
      <pos A="0.484251" C="0.0537353" G="0.408278" T="0.0537353"/>
      <pos A="0.433602" C="0.231006" G="0.256331" T="0.0790598"/>
      <pos A="0.30698" C="0.281655" G="0.0790598" T="0.332304"/>
      <pos A="0.433602" C="0.332304" G="0.0284109" T="0.205682"/>
      <pos A="0.256331" C="0.256331" G="0.382953" T="0.104384"/>
      <pos A="0.231006" C="0.205682" G="0.332304" T="0.231006"/>
      <pos A="0.0537353" C="0.231006" G="0.433602" T="0.281655"/>
      <pos A="0.382953" C="0.281655" G="0.180358" T="0.155033"/>
      <pos A="0.281655" C="0.129709" G="0.281655" T="0.30698"/>
      <pos A="0.0790598" C="0.129709" G="0.382953" T="0.408278"/>
      <pos A="0.30698" C="0.0790598" G="0.231006" T="0.382953"/>
    </motif>
    <motif db="0" id="M85" alt="O85" length="40" nsites="8" evalue="1.3e-003">
      <pos A="0.330745" C="0.148192" G="0.180958" T="0.340106"/>
      <pos A="0.213723" C="0.30734" G="0.129469" T="0.349468"/>
      <pos A="0.176277" C="0.232446" G="0.237128" T="0.354148"/>
      <pos A="0.213723" C="0.0873412" G="0.213723" T="0.485212"/>
      <pos A="0.255851" C="0.124788" G="0.368191" T="0.25117"/>
      <pos A="0.185639" C="0.35883" G="0.293298" T="0.162234"/>
      <pos A="0.410318" C="0.190319" G="0.115426" T="0.283936"/>
      <pos A="0.255851" C="0.237128" G="0.218404" T="0.288617"/>
      <pos A="0.166916" C="0.152873" G="0.349468" T="0.330745"/>
      <pos A="0.218404" C="0.195" G="0.157554" T="0.429042"/>
      <pos A="0.396276" C="0.288617" G="0.237128" T="0.0779793"/>
      <pos A="0.396276" C="0.157554" G="0.115426" T="0.330745"/>
      <pos A="0.232446" C="0.171596" G="0.405638" T="0.190319"/>
      <pos A="0.42436" C="0.232446" G="0.171596" T="0.171596"/>
      <pos A="0.199681" C="0.269893" G="0.335425" T="0.195"/>
      <pos A="0.218404" C="0.344787" G="0.148192" T="0.288617"/>
      <pos A="0.30734" C="0.199681" G="0.138831" T="0.354148"/>
      <pos A="0.330745" C="0.265213" G="0.204361" T="0.199681"/>
      <pos A="0.265213" C="0.227766" G="0.30734" T="0.199681"/>
      <pos A="0.288617" C="0.166916" G="0.349468" T="0.195"/>
      <pos A="0.288617" C="0.204361" G="0.312021" T="0.195"/>
      <pos A="0.330745" C="0.110746" G="0.237128" T="0.321383"/>
      <pos A="0.283936" C="0.283936" G="0.162234" T="0.269893"/>
      <pos A="0.274575" C="0.218404" G="0.218404" T="0.288617"/>
      <pos A="0.204361" C="0.326063" G="0.0873412" T="0.382233"/>
      <pos A="0.199681" C="0.218404" G="0.223085" T="0.35883"/>
      <pos A="0.269893" C="0.223085" G="0.246489" T="0.260532"/>
      <pos A="0.106064" C="0.279255" G="0.335425" T="0.279255"/>
      <pos A="0.288617" C="0.25117" G="0.180958" T="0.279255"/>
      <pos A="0.340106" C="0.274575" G="0.195" T="0.190319"/>
      <pos A="0.344787" C="0.344787" G="0.185639" T="0.124788"/>
      <pos A="0.489892" C="0.106064" G="0.0779793" T="0.326063"/>
      <pos A="0.115426" C="0.237128" G="0.396276" T="0.25117"/>
      <pos A="0.134149" C="0.372872" G="0.316702" T="0.176277"/>
      <pos A="0.199681" C="0.274575" G="0.138831" T="0.386915"/>
      <pos A="0.326063" C="0.152873" G="0.190319" T="0.330745"/>
      <pos A="0.255851" C="0.195" G="0.269893" T="0.279255"/>
      <pos A="0.293298" C="0.157554" G="0.265213" T="0.283936"/>
      <pos A="0.326063" C="0.340106" G="0.190319" T="0.143511"/>
      <pos A="0.265213" C="0.204361" G="0.204361" T="0.326063"/>
    </motif>
    <motif db="0" id="M86" alt="O86" length="40" nsites="8" evalue="1.3e-003">
      <pos A="0.191211" C="0.275867" G="0.266461" T="0.266461"/>
      <pos A="0.379335" C="0.275867" G="0.172399" T="0.172399"/>
      <pos A="0.511023" C="0.172399" G="0.0783358" T="0.238242"/>
      <pos A="0.233539" C="0.186508" G="0.341711" T="0.238242"/>
      <pos A="0.120665" C="0.13007" G="0.313492" T="0.435773"/>
      <pos A="0.271164" C="0.191211" G="0.261758" T="0.275867"/>
      <pos A="0.228836" C="0.115961" G="0.20532" T="0.449882"/>
      <pos A="0.181804" C="0.289976" G="0.327601" T="0.200617"/>
      <pos A="0.242945" C="0.20532" G="0.257055" T="0.29468"/>
      <pos A="0.200617" C="0.228836" G="0.214727" T="0.35582"/>
      <pos A="0.313492" C="0.148883" G="0.384039" T="0.153586"/>
      <pos A="0.463992" C="0.158289" G="0.0924454" T="0.285273"/>
      <pos A="0.271164" C="0.318196" G="0.172399" T="0.238242"/>
      <pos A="0.275867" C="0.195914" G="0.191211" T="0.337007"/>
      <pos A="0.374632" C="0.191211" G="0.210024" T="0.224133"/>
      <pos A="0.195914" C="0.177101" G="0.332304" T="0.29468"/>
      <pos A="0.200617" C="0.285273" G="0.242945" T="0.271164"/>
      <pos A="0.20532" C="0.332304" G="0.148883" T="0.313492"/>
      <pos A="0.289976" C="0.191211" G="0.275867" T="0.242945"/>
      <pos A="0.21943" C="0.266461" G="0.162993" T="0.351117"/>
      <pos A="0.384039" C="0.228836" G="0.153586" T="0.233539"/>
      <pos A="0.242945" C="0.304086" G="0.228836" T="0.224133"/>
      <pos A="0.181804" C="0.261758" G="0.200617" T="0.35582"/>
      <pos A="0.214727" C="0.172399" G="0.257055" T="0.35582"/>
      <pos A="0.195914" C="0.214727" G="0.43107" T="0.158289"/>
      <pos A="0.214727" C="0.346414" G="0.257055" T="0.181804"/>
      <pos A="0.318196" C="0.238242" G="0.242945" T="0.200617"/>
      <pos A="0.572163" C="0.139477" G="0.0971486" T="0.191211"/>
      <pos A="0.233539" C="0.393445" G="0.20532" T="0.167696"/>
      <pos A="0.228836" C="0.101852" G="0.266461" T="0.402851"/>
      <pos A="0.139477" C="0.29468" G="0.275867" T="0.289976"/>
      <pos A="0.252352" C="0.327601" G="0.148883" T="0.271164"/>
      <pos A="0.257055" C="0.224133" G="0.351117" T="0.167696"/>
      <pos A="0.379335" C="0.261758" G="0.172399" T="0.186508"/>
      <pos A="0.271164" C="0.266461" G="0.214727" T="0.247648"/>
      <pos A="0.304086" C="0.162993" G="0.261758" T="0.271164"/>
      <pos A="0.224133" C="0.172399" G="0.257055" T="0.346414"/>
      <pos A="0.21943" C="0.186508" G="0.242945" T="0.351117"/>
      <pos A="0.139477" C="0.238242" G="0.134773" T="0.487507"/>
      <pos A="0.421664" C="0.167696" G="0.210024" T="0.200617"/>
    </motif>
    <motif db="0" id="M87" alt="O87" length="40" nsites="8" evalue="1.3e-003">
      <pos A="0.312021" C="0.227766" G="0.274575" T="0.185639"/>
      <pos A="0.382233" C="0.180958" G="0.297978" T="0.138831"/>
      <pos A="0.36351" C="0.246489" G="0.106064" T="0.283936"/>
      <pos A="0.36351" C="0.195" G="0.25117" T="0.190319"/>
      <pos A="0.293298" C="0.0592563" G="0.195" T="0.452445"/>
      <pos A="0.204361" C="0.265213" G="0.237128" T="0.293298"/>
      <pos A="0.185639" C="0.349468" G="0.157554" T="0.30734"/>
      <pos A="0.35883" C="0.199681" G="0.162234" T="0.279255"/>
      <pos A="0.415" C="0.129469" G="0.283936" T="0.171596"/>
      <pos A="0.204361" C="0.255851" G="0.452445" T="0.0873412"/>
      <pos A="0.30266" C="0.237128" G="0.162234" T="0.297978"/>
      <pos A="0.260532" C="0.269893" G="0.180958" T="0.288617"/>
      <pos A="0.293298" C="0.162234" G="0.288617" T="0.255851"/>
      <pos A="0.297978" C="0.25117" G="0.171596" T="0.279255"/>
      <pos A="0.326063" C="0.134149" G="0.283936" T="0.255851"/>
      <pos A="0.148192" C="0.223085" G="0.241808" T="0.386915"/>
      <pos A="0.227766" C="0.166916" G="0.274575" T="0.330745"/>
      <pos A="0.246489" C="0.204361" G="0.223085" T="0.326063"/>
      <pos A="0.115426" C="0.410318" G="0.124788" T="0.349468"/>
      <pos A="0.232446" C="0.232446" G="0.148192" T="0.386915"/>
      <pos A="0.30266" C="0.25117" G="0.209043" T="0.237128"/>
      <pos A="0.265213" C="0.232446" G="0.316702" T="0.185639"/>
      <pos A="0.330745" C="0.157554" G="0.190319" T="0.321383"/>
      <pos A="0.171596" C="0.185639" G="0.283936" T="0.35883"/>
      <pos A="0.396276" C="0.330745" G="0.106064" T="0.166916"/>
      <pos A="0.227766" C="0.260532" G="0.166916" T="0.344787"/>
      <pos A="0.326063" C="0.152873" G="0.204361" T="0.316702"/>
      <pos A="0.241808" C="0.246489" G="0.237128" T="0.274575"/>
      <pos A="0.218404" C="0.340106" G="0.340106" T="0.101384"/>
      <pos A="0.30266" C="0.326063" G="0.265213" T="0.106064"/>
      <pos A="0.227766" C="0.237128" G="0.124788" T="0.410318"/>
      <pos A="0.391595" C="0.157554" G="0.42436" T="0.0264909"/>
      <pos A="0.269893" C="0.190319" G="0.246489" T="0.293298"/>
      <pos A="0.199681" C="0.241808" G="0.227766" T="0.330745"/>
      <pos A="0.340106" C="0.246489" G="0.190319" T="0.223085"/>
      <pos A="0.293298" C="0.106064" G="0.232446" T="0.368191"/>
      <pos A="0.199681" C="0.316702" G="0.143511" T="0.340106"/>
      <pos A="0.185639" C="0.195" G="0.316702" T="0.30266"/>
      <pos A="0.213723" C="0.283936" G="0.274575" T="0.227766"/>
      <pos A="0.354148" C="0.152873" G="0.171596" T="0.321383"/>
    </motif>
    <motif db="0" id="M88" alt="O88" length="40" nsites="8" evalue="1.3e-003">
      <pos A="0.335425" C="0.209043" G="0.180958" T="0.274575"/>
      <pos A="0.260532" C="0.166916" G="0.297978" T="0.274575"/>
      <pos A="0.241808" C="0.209043" G="0.274575" T="0.274575"/>
      <pos A="0.223085" C="0.176277" G="0.344787" T="0.255851"/>
      <pos A="0.218404" C="0.274575" G="0.283936" T="0.223085"/>
      <pos A="0.349468" C="0.195" G="0.134149" T="0.321383"/>
      <pos A="0.274575" C="0.293298" G="0.316702" T="0.115426"/>
      <pos A="0.461807" C="0.152873" G="0.0826607" T="0.30266"/>
      <pos A="0.232446" C="0.232446" G="0.237128" T="0.297978"/>
      <pos A="0.25117" C="0.195" G="0.232446" T="0.321383"/>
      <pos A="0.213723" C="0.223085" G="0.274575" T="0.288617"/>
      <pos A="0.340106" C="0.349468" G="0.115426" T="0.195"/>
      <pos A="0.274575" C="0.166916" G="0.176277" T="0.382233"/>
      <pos A="0.349468" C="0.0779793" G="0.260532" T="0.312021"/>
      <pos A="0.330745" C="0.241808" G="0.157554" T="0.269893"/>
      <pos A="0.227766" C="0.110746" G="0.372872" T="0.288617"/>
      <pos A="0.227766" C="0.199681" G="0.223085" T="0.349468"/>
      <pos A="0.288617" C="0.25117" G="0.185639" T="0.274575"/>
      <pos A="0.180958" C="0.204361" G="0.223085" T="0.391595"/>
      <pos A="0.312021" C="0.190319" G="0.288617" T="0.209043"/>
      <pos A="0.288617" C="0.166916" G="0.274575" T="0.269893"/>
      <pos A="0.30266" C="0.382233" G="0.143511" T="0.171596"/>
      <pos A="0.288617" C="0.213723" G="0.237128" T="0.260532"/>
      <pos A="0.180958" C="0.274575" G="0.377553" T="0.166916"/>
      <pos A="0.129469" C="0.260532" G="0.260532" T="0.349468"/>
      <pos A="0.297978" C="0.344787" G="0.138831" T="0.218404"/>
      <pos A="0.199681" C="0.185639" G="0.269893" T="0.344787"/>
      <pos A="0.241808" C="0.204361" G="0.293298" T="0.260532"/>
      <pos A="0.522658" C="0.195" G="0.0779793" T="0.204361"/>
      <pos A="0.115426" C="0.274575" G="0.36351" T="0.246489"/>
      <pos A="0.340106" C="0.312021" G="0.148192" T="0.199681"/>
      <pos A="0.41968" C="0.223085" G="0.0826607" T="0.274575"/>
      <pos A="0.227766" C="0.35883" G="0.227766" T="0.185639"/>
      <pos A="0.344787" C="0.269893" G="0.148192" T="0.237128"/>
      <pos A="0.227766" C="0.171596" G="0.180958" T="0.41968"/>
      <pos A="0.288617" C="0.190319" G="0.316702" T="0.204361"/>
      <pos A="0.382233" C="0.232446" G="0.293298" T="0.0920217"/>
      <pos A="0.241808" C="0.138831" G="0.35883" T="0.260532"/>
      <pos A="0.190319" C="0.115426" G="0.344787" T="0.349468"/>
      <pos A="0.237128" C="0.185639" G="0.288617" T="0.288617"/>
    </motif>
    <motif db="0" id="M9" alt="O9" length="40" nsites="8" evalue="1.3e-003">
      <pos A="0.332304" C="0.14418" G="0.14418" T="0.379335"/>
      <pos A="0.191211" C="0.332304" G="0.238242" T="0.238242"/>
      <pos A="0.52043" C="0.238242" G="0.00308642" T="0.238242"/>
      <pos A="0.285273" C="0.00308642" G="0.191211" T="0.52043"/>
      <pos A="0.14418" C="0.379335" G="0.285273" T="0.191211"/>
      <pos A="0.0971486" C="0.285273" G="0.379335" T="0.238242"/>
      <pos A="0.0501175" C="0.661523" G="0.14418" T="0.14418"/>
      <pos A="0.0501175" C="0.473398" G="0.14418" T="0.332304"/>
      <pos A="0.14418" C="0.332304" G="0.191211" T="0.332304"/>
      <pos A="0.0971486" C="0.332304" G="0.379335" T="0.191211"/>
      <pos A="0.379335" C="0.14418" G="0.191211" T="0.285273"/>
      <pos A="0.379335" C="0.238242" G="0.379335" T="0.00308642"/>
      <pos A="0.473398" C="0.0971486" G="0.0501175" T="0.379335"/>
      <pos A="0.285273" C="0.285273" G="0.426366" T="0.00308642"/>
      <pos A="0.332304" C="0.332304" G="0.14418" T="0.191211"/>
      <pos A="0.473398" C="0.191211" G="0.238242" T="0.0971486"/>
      <pos A="0.191211" C="0.14418" G="0.14418" T="0.52043"/>
      <pos A="0.426366" C="0.191211" G="0.238242" T="0.14418"/>
      <pos A="0.285273" C="0.0971486" G="0.332304" T="0.285273"/>
      <pos A="0.238242" C="0.426366" G="0.00308642" T="0.332304"/>
      <pos A="0.473398" C="0.14418" G="0.00308642" T="0.379335"/>
      <pos A="0.332304" C="0.238242" G="0.191211" T="0.238242"/>
      <pos A="0.14418" C="0.332304" G="0.238242" T="0.285273"/>
      <pos A="0.191211" C="0.238242" G="0.0501175" T="0.52043"/>
      <pos A="0.285273" C="0.191211" G="0.332304" T="0.191211"/>
      <pos A="0.238242" C="0.332304" G="0.379335" T="0.0501175"/>
      <pos A="0.191211" C="0.473398" G="0.14418" T="0.191211"/>
      <pos A="0.285273" C="0.426366" G="0.0501175" T="0.238242"/>
      <pos A="0.379335" C="0.14418" G="0.14418" T="0.332304"/>
      <pos A="0.285273" C="0.0971486" G="0.285273" T="0.332304"/>
      <pos A="0.191211" C="0.0971486" G="0.238242" T="0.473398"/>
      <pos A="0.14418" C="0.191211" G="0.191211" T="0.473398"/>
      <pos A="0.191211" C="0.426366" G="0.14418" T="0.238242"/>
      <pos A="0.52043" C="0.0501175" G="0.332304" T="0.0971486"/>
      <pos A="0.191211" C="0.0501175" G="0.238242" T="0.52043"/>
      <pos A="0.285273" C="0.238242" G="0.426366" T="0.0501175"/>
      <pos A="0.379335" C="0.191211" G="0.00308642" T="0.426366"/>
      <pos A="0.191211" C="0.238242" G="0.332304" T="0.238242"/>
      <pos A="0.0501175" C="0.473398" G="0.0971486" T="0.379335"/>
      <pos A="0.0501175" C="0.238242" G="0.238242" T="0.473398"/>
    </motif>
    <motif db="0" id="M90" alt="O90" length="40" nsites="8" evalue="1.3e-003">
      <pos A="0.00308642" C="0.990741" G="0.00308642" T="0.00308642"/>
      <pos A="0.990741" C="0.00308642" G="0.00308642" T="0.00308642"/>
      <pos A="0.00308642" C="0.00308642" G="0.990741" T="0.00308642"/>
      <pos A="0.00308642" C="0.00308642" G="0.990741" T="0.00308642"/>
      <pos A="0.00308642" C="0.00308642" G="0.00308642" T="0.990741"/>
      <pos A="0.990741" C="0.00308642" G="0.00308642" T="0.00308642"/>
      <pos A="0.00308642" C="0.00308642" G="0.00308642" T="0.990741"/>
      <pos A="0.990741" C="0.00308642" G="0.00308642" T="0.00308642"/>
      <pos A="0.00308642" C="0.990741" G="0.00308642" T="0.00308642"/>
      <pos A="0.990741" C="0.00308642" G="0.00308642" T="0.00308642"/>
      <pos A="0.00308642" C="0.00308642" G="0.00308642" T="0.990741"/>
      <pos A="0.00308642" C="0.00308642" G="0.00308642" T="0.990741"/>
      <pos A="0.00308642" C="0.00308642" G="0.990741" T="0.00308642"/>
      <pos A="0.990741" C="0.00308642" G="0.00308642" T="0.00308642"/>
      <pos A="0.00308642" C="0.990741" G="0.00308642" T="0.00308642"/>
      <pos A="0.990741" C="0.00308642" G="0.00308642" T="0.00308642"/>
      <pos A="0.990741" C="0.00308642" G="0.00308642" T="0.00308642"/>
      <pos A="0.990741" C="0.00308642" G="0.00308642" T="0.00308642"/>
      <pos A="0.990741" C="0.00308642" G="0.00308642" T="0.00308642"/>
      <pos A="0.00308642" C="0.990741" G="0.00308642" T="0.00308642"/>
      <pos A="0.990741" C="0.00308642" G="0.00308642" T="0.00308642"/>
      <pos A="0.00308642" C="0.00308642" G="0.990741" T="0.00308642"/>
      <pos A="0.990741" C="0.00308642" G="0.00308642" T="0.00308642"/>
      <pos A="0.990741" C="0.00308642" G="0.00308642" T="0.00308642"/>
      <pos A="0.00308642" C="0.990741" G="0.00308642" T="0.00308642"/>
      <pos A="0.00308642" C="0.00308642" G="0.00308642" T="0.990741"/>
      <pos A="0.990741" C="0.00308642" G="0.00308642" T="0.00308642"/>
      <pos A="0.990741" C="0.00308642" G="0.00308642" T="0.00308642"/>
      <pos A="0.990741" C="0.00308642" G="0.00308642" T="0.00308642"/>
      <pos A="0.990741" C="0.00308642" G="0.00308642" T="0.00308642"/>
      <pos A="0.990741" C="0.00308642" G="0.00308642" T="0.00308642"/>
      <pos A="0.990741" C="0.00308642" G="0.00308642" T="0.00308642"/>
      <pos A="0.990741" C="0.00308642" G="0.00308642" T="0.00308642"/>
      <pos A="0.00308642" C="0.00308642" G="0.00308642" T="0.990741"/>
      <pos A="0.00308642" C="0.00308642" G="0.00308642" T="0.990741"/>
      <pos A="0.990741" C="0.00308642" G="0.00308642" T="0.00308642"/>
      <pos A="0.00308642" C="0.00308642" G="0.00308642" T="0.990741"/>
      <pos A="0.990741" C="0.00308642" G="0.00308642" T="0.00308642"/>
      <pos A="0.990741" C="0.00308642" G="0.00308642" T="0.00308642"/>
      <pos A="0.990741" C="0.00308642" G="0.00308642" T="0.00308642"/>
    </motif>
    <motif db="0" id="M91" alt="O91" length="40" nsites="8" evalue="1.3e-003">
      <pos A="0.191211" C="0.285273" G="0.120665" T="0.402851"/>
      <pos A="0.14418" C="0.191211" G="0.191211" T="0.473398"/>
      <pos A="0.120665" C="0.285273" G="0.214727" T="0.379335"/>
      <pos A="0.332304" C="0.14418" G="0.191211" T="0.332304"/>
      <pos A="0.14418" C="0.308789" G="0.238242" T="0.308789"/>
      <pos A="0.191211" C="0.0736336" G="0.379335" T="0.35582"/>
      <pos A="0.379335" C="0.332304" G="0.238242" T="0.0501175"/>
      <pos A="0.35582" C="0.35582" G="0.14418" T="0.14418"/>
      <pos A="0.332304" C="0.167696" G="0.238242" T="0.261758"/>
      <pos A="0.35582" C="0.214727" G="0.285273" T="0.14418"/>
      <pos A="0.332304" C="0.379335" G="0.120665" T="0.167696"/>
      <pos A="0.449882" C="0.261758" G="0.238242" T="0.0501175"/>
      <pos A="0.0971486" C="0.191211" G="0.285273" T="0.426366"/>
      <pos A="0.35582" C="0.0501175" G="0.238242" T="0.35582"/>
      <pos A="0.14418" C="0.285273" G="0.167696" T="0.402851"/>
      <pos A="0.167696" C="0.308789" G="0.261758" T="0.261758"/>
      <pos A="0.35582" C="0.0501175" G="0.308789" T="0.285273"/>
      <pos A="0.167696" C="0.332304" G="0.167696" T="0.332304"/>
      <pos A="0.379335" C="0.214727" G="0.167696" T="0.238242"/>
      <pos A="0.473398" C="0.120665" G="0.0266025" T="0.379335"/>
      <pos A="0.0266025" C="0.332304" G="0.14418" T="0.496914"/>
      <pos A="0.214727" C="0.191211" G="0.120665" T="0.473398"/>
      <pos A="0.238242" C="0.214727" G="0.167696" T="0.379335"/>
      <pos A="0.261758" C="0.567461" G="0.0501175" T="0.120665"/>
      <pos A="0.308789" C="0.214727" G="0.379335" T="0.0971486"/>
      <pos A="0.449882" C="0.14418" G="0.0971486" T="0.308789"/>
      <pos A="0.426366" C="0.379335" G="0.0736336" T="0.120665"/>
      <pos A="0.261758" C="0.308789" G="0.120665" T="0.308789"/>
      <pos A="0.285273" C="0.14418" G="0.191211" T="0.379335"/>
      <pos A="0.214727" C="0.0971486" G="0.590976" T="0.0971486"/>
      <pos A="0.285273" C="0.214727" G="0.238242" T="0.261758"/>
      <pos A="0.0501175" C="0.35582" G="0.308789" T="0.285273"/>
      <pos A="0.191211" C="0.35582" G="0.120665" T="0.332304"/>
      <pos A="0.308789" C="0.191211" G="0.285273" T="0.214727"/>
      <pos A="0.238242" C="0.449882" G="0.0971486" T="0.214727"/>
      <pos A="0.638007" C="0.0266025" G="0.0736336" T="0.261758"/>
      <pos A="0.285273" C="0.120665" G="0.285273" T="0.308789"/>
      <pos A="0.191211" C="0.14418" G="0.167696" T="0.496914"/>
      <pos A="0.379335" C="0.191211" G="0.426366" T="0.00308642"/>
      <pos A="0.120665" C="0.167696" G="0.35582" T="0.35582"/>
    </motif>
    <motif db="0" id="M92" alt="O92" length="40" nsites="8" evalue="1.3e-003">
      <pos A="0.283936" C="0.377553" G="0.218404" T="0.120107"/>
      <pos A="0.274575" C="0.115426" G="0.218404" T="0.391595"/>
      <pos A="0.283936" C="0.152873" G="0.213723" T="0.349468"/>
      <pos A="0.241808" C="0.255851" G="0.227766" T="0.274575"/>
      <pos A="0.283936" C="0.237128" G="0.241808" T="0.237128"/>
      <pos A="0.30266" C="0.279255" G="0.143511" T="0.274575"/>
      <pos A="0.232446" C="0.312021" G="0.30734" T="0.148192"/>
      <pos A="0.288617" C="0.143511" G="0.232446" T="0.335425"/>
      <pos A="0.457127" C="0.171596" G="0.171596" T="0.199681"/>
      <pos A="0.176277" C="0.237128" G="0.344787" T="0.241808"/>
      <pos A="0.134149" C="0.265213" G="0.36351" T="0.237128"/>
      <pos A="0.283936" C="0.171596" G="0.204361" T="0.340106"/>
      <pos A="0.223085" C="0.316702" G="0.171596" T="0.288617"/>
      <pos A="0.316702" C="0.199681" G="0.0873412" T="0.396276"/>
      <pos A="0.106064" C="0.195" G="0.372872" T="0.326063"/>
      <pos A="0.312021" C="0.241808" G="0.213723" T="0.232446"/>
      <pos A="0.260532" C="0.227766" G="0.218404" T="0.293298"/>
      <pos A="0.330745" C="0.265213" G="0.180958" T="0.223085"/>
      <pos A="0.246489" C="0.110746" G="0.25117" T="0.391595"/>
      <pos A="0.279255" C="0.223085" G="0.255851" T="0.241808"/>
      <pos A="0.368191" C="0.143511" G="0.209043" T="0.279255"/>
      <pos A="0.36351" C="0.279255" G="0.166916" T="0.190319"/>
      <pos A="0.25117" C="0.199681" G="0.241808" T="0.30734"/>
      <pos A="0.209043" C="0.199681" G="0.269893" T="0.321383"/>
      <pos A="0.265213" C="0.218404" G="0.330745" T="0.185639"/>
      <pos A="0.283936" C="0.199681" G="0.218404" T="0.297978"/>
      <pos A="0.232446" C="0.199681" G="0.241808" T="0.326063"/>
      <pos A="0.279255" C="0.368191" G="0.204361" T="0.148192"/>
      <pos A="0.157554" C="0.265213" G="0.218404" T="0.35883"/>
      <pos A="0.386915" C="0.199681" G="0.190319" T="0.223085"/>
      <pos A="0.134149" C="0.232446" G="0.143511" T="0.489892"/>
      <pos A="0.199681" C="0.171596" G="0.316702" T="0.312021"/>
      <pos A="0.237128" C="0.209043" G="0.265213" T="0.288617"/>
      <pos A="0.335425" C="0.255851" G="0.157554" T="0.25117"/>
      <pos A="0.246489" C="0.157554" G="0.457127" T="0.138831"/>
      <pos A="0.195" C="0.227766" G="0.218404" T="0.35883"/>
      <pos A="0.452445" C="0.265213" G="0.171596" T="0.110746"/>
      <pos A="0.180958" C="0.340106" G="0.209043" T="0.269893"/>
      <pos A="0.396276" C="0.260532" G="0.269893" T="0.0732988"/>
      <pos A="0.312021" C="0.204361" G="0.223085" T="0.260532"/>
    </motif>
    <motif db="0" id="M93" alt="O93" length="40" nsites="8" evalue="1.3e-003">
      <pos A="0.340106" C="0.204361" G="0.288617" T="0.166916"/>
      <pos A="0.134149" C="0.246489" G="0.35883" T="0.260532"/>
      <pos A="0.349468" C="0.321383" G="0.120107" T="0.209043"/>
      <pos A="0.274575" C="0.30734" G="0.176277" T="0.241808"/>
      <pos A="0.36351" C="0.152873" G="0.166916" T="0.316702"/>
      <pos A="0.372872" C="0.106064" G="0.274575" T="0.246489"/>
      <pos A="0.297978" C="0.162234" G="0.316702" T="0.223085"/>
      <pos A="0.340106" C="0.237128" G="0.316702" T="0.106064"/>
      <pos A="0.166916" C="0.171596" G="0.148192" T="0.513297"/>
      <pos A="0.246489" C="0.204361" G="0.36351" T="0.185639"/>
      <pos A="0.241808" C="0.260532" G="0.152873" T="0.344787"/>
      <pos A="0.227766" C="0.213723" G="0.138831" T="0.41968"/>
      <pos A="0.162234" C="0.30734" G="0.171596" T="0.35883"/>
      <pos A="0.241808" C="0.115426" G="0.255851" T="0.386915"/>
      <pos A="0.199681" C="0.218404" G="0.293298" T="0.288617"/>
      <pos A="0.312021" C="0.283936" G="0.223085" T="0.180958"/>
      <pos A="0.36351" C="0.176277" G="0.152873" T="0.30734"/>
      <pos A="0.213723" C="0.223085" G="0.246489" T="0.316702"/>
      <pos A="0.223085" C="0.288617" G="0.162234" T="0.326063"/>
      <pos A="0.180958" C="0.30734" G="0.190319" T="0.321383"/>
      <pos A="0.391595" C="0.101384" G="0.274575" T="0.232446"/>
      <pos A="0.157554" C="0.246489" G="0.368191" T="0.227766"/>
      <pos A="0.372872" C="0.30734" G="0.185639" T="0.134149"/>
      <pos A="0.386915" C="0.195" G="0.274575" T="0.143511"/>
      <pos A="0.209043" C="0.382233" G="0.237128" T="0.171596"/>
      <pos A="0.42436" C="0.166916" G="0.213723" T="0.195"/>
      <pos A="0.204361" C="0.190319" G="0.382233" T="0.223085"/>
      <pos A="0.443084" C="0.190319" G="0.162234" T="0.204361"/>
      <pos A="0.279255" C="0.232446" G="0.25117" T="0.237128"/>
      <pos A="0.316702" C="0.209043" G="0.195" T="0.279255"/>
      <pos A="0.106064" C="0.166916" G="0.36351" T="0.36351"/>
      <pos A="0.237128" C="0.152873" G="0.30734" T="0.30266"/>
      <pos A="0.293298" C="0.312021" G="0.223085" T="0.171596"/>
      <pos A="0.391595" C="0.152873" G="0.180958" T="0.274575"/>
      <pos A="0.218404" C="0.349468" G="0.180958" T="0.25117"/>
      <pos A="0.223085" C="0.204361" G="0.152873" T="0.41968"/>
      <pos A="0.35883" C="0.293298" G="0.199681" T="0.148192"/>
      <pos A="0.190319" C="0.354148" G="0.0967032" T="0.35883"/>
      <pos A="0.176277" C="0.185639" G="0.354148" T="0.283936"/>
      <pos A="0.223085" C="0.162234" G="0.316702" T="0.297978"/>
    </motif>
    <motif db="0" id="M94" alt="O94" length="40" nsites="8" evalue="1.3e-003">
      <pos A="0.126543" C="0.126543" G="0.496914" T="0.25"/>
      <pos A="0.62037" C="0.126543" G="0.126543" T="0.126543"/>
      <pos A="0.126543" C="0.00308642" G="0.743827" T="0.126543"/>
      <pos A="0.126543" C="0.126543" G="0.496914" T="0.25"/>
      <pos A="0.25" C="0.00308642" G="0.496914" T="0.25"/>
      <pos A="0.126543" C="0.126543" G="0.373457" T="0.373457"/>
      <pos A="0.743827" C="0.25" G="0.00308642" T="0.00308642"/>
      <pos A="0.373457" C="0.126543" G="0.373457" T="0.126543"/>
      <pos A="0.25" C="0.126543" G="0.373457" T="0.25"/>
      <pos A="0.373457" C="0.25" G="0.126543" T="0.25"/>
      <pos A="0.743827" C="0.00308642" G="0.25" T="0.00308642"/>
      <pos A="0.126543" C="0.25" G="0.373457" T="0.25"/>
      <pos A="0.62037" C="0.126543" G="0.25" T="0.00308642"/>
      <pos A="0.25" C="0.25" G="0.25" T="0.25"/>
      <pos A="0.25" C="0.25" G="0.496914" T="0.00308642"/>
      <pos A="0.496914" C="0.25" G="0.00308642" T="0.25"/>
      <pos A="0.00308642" C="0.62037" G="0.126543" T="0.25"/>
      <pos A="0.496914" C="0.25" G="0.126543" T="0.126543"/>
      <pos A="0.496914" C="0.373457" G="0.126543" T="0.00308642"/>
      <pos A="0.373457" C="0.00308642" G="0.126543" T="0.496914"/>
      <pos A="0.373457" C="0.00308642" G="0.496914" T="0.126543"/>
      <pos A="0.25" C="0.25" G="0.373457" T="0.126543"/>
      <pos A="0.25" C="0.496914" G="0.00308642" T="0.25"/>
      <pos A="0.126543" C="0.373457" G="0.00308642" T="0.496914"/>
      <pos A="0.25" C="0.126543" G="0.25" T="0.373457"/>
      <pos A="0.25" C="0.25" G="0.373457" T="0.126543"/>
      <pos A="0.62037" C="0.373457" G="0.00308642" T="0.00308642"/>
      <pos A="0.00308642" C="0.62037" G="0.00308642" T="0.373457"/>
      <pos A="0.00308642" C="0.00308642" G="0.25" T="0.743827"/>
      <pos A="0.00308642" C="0.126543" G="0.496914" T="0.373457"/>
      <pos A="0.126543" C="0.25" G="0.00308642" T="0.62037"/>
      <pos A="0.373457" C="0.00308642" G="0.373457" T="0.25"/>
      <pos A="0.126543" C="0.126543" G="0.496914" T="0.25"/>
      <pos A="0.00308642" C="0.373457" G="0.25" T="0.373457"/>
      <pos A="0.126543" C="0.25" G="0.00308642" T="0.62037"/>
      <pos A="0.373457" C="0.126543" G="0.00308642" T="0.496914"/>
      <pos A="0.00308642" C="0.126543" G="0.496914" T="0.373457"/>
      <pos A="0.126543" C="0.00308642" G="0.25" T="0.62037"/>
      <pos A="0.373457" C="0.00308642" G="0.373457" T="0.25"/>
      <pos A="0.00308642" C="0.25" G="0.496914" T="0.25"/>
    </motif>
    <motif db="0" id="M95" alt="O95" length="40" nsites="8" evalue="1.3e-003">
      <pos A="0.423365" C="0.33931" G="0.108156" T="0.12917"/>
      <pos A="0.528435" C="0.255253" G="0.0661284" T="0.150184"/>
      <pos A="0.171198" C="0.171198" G="0.213226" T="0.444379"/>
      <pos A="0.192211" C="0.360323" G="0.150184" T="0.297281"/>
      <pos A="0.192211" C="0.23424" G="0.33931" T="0.23424"/>
      <pos A="0.255253" C="0.150184" G="0.33931" T="0.255253"/>
      <pos A="0.213226" C="0.0661284" G="0.465393" T="0.255253"/>
      <pos A="0.23424" C="0.192211" G="0.171198" T="0.402351"/>
      <pos A="0.276268" C="0.0451141" G="0.276268" T="0.402351"/>
      <pos A="0.108156" C="0.33931" G="0.192211" T="0.360323"/>
      <pos A="0.171198" C="0.171198" G="0.23424" T="0.423365"/>
      <pos A="0.423365" C="0.12917" G="0.255253" T="0.192211"/>
      <pos A="0.192211" C="0.276268" G="0.528435" T="0.00308642"/>
      <pos A="0.213226" C="0.171198" G="0.297281" T="0.318295"/>
      <pos A="0.50742" C="0.171198" G="0.12917" T="0.192211"/>
      <pos A="0.213226" C="0.360323" G="0.192211" T="0.23424"/>
      <pos A="0.360323" C="0.108156" G="0.0661284" T="0.465393"/>
      <pos A="0.402351" C="0.255253" G="0.171198" T="0.171198"/>
      <pos A="0.276268" C="0.423365" G="0.150184" T="0.150184"/>
      <pos A="0.381337" C="0.150184" G="0.23424" T="0.23424"/>
      <pos A="0.297281" C="0.171198" G="0.423365" T="0.108156"/>
      <pos A="0.171198" C="0.213226" G="0.276268" T="0.33931"/>
      <pos A="0.108156" C="0.213226" G="0.549448" T="0.12917"/>
      <pos A="0.402351" C="0.0241007" G="0.402351" T="0.171198"/>
      <pos A="0.276268" C="0.213226" G="0.423365" T="0.0871417"/>
      <pos A="0.423365" C="0.150184" G="0.150184" T="0.276268"/>
      <pos A="0.465393" C="0.213226" G="0.213226" T="0.108156"/>
      <pos A="0.23424" C="0.0661284" G="0.213226" T="0.486407"/>
      <pos A="0.276268" C="0.255253" G="0.23424" T="0.23424"/>
      <pos A="0.276268" C="0.297281" G="0.276268" T="0.150184"/>
      <pos A="0.276268" C="0.276268" G="0.318295" T="0.12917"/>
      <pos A="0.318295" C="0.276268" G="0.318295" T="0.0871417"/>
      <pos A="0.528435" C="0.0661284" G="0.150184" T="0.255253"/>
      <pos A="0.12917" C="0.0661284" G="0.50742" T="0.297281"/>
      <pos A="0.486407" C="0.0871417" G="0.0661284" T="0.360323"/>
      <pos A="0.423365" C="0.0871417" G="0.276268" T="0.213226"/>
      <pos A="0.360323" C="0.276268" G="0.192211" T="0.171198"/>
      <pos A="0.12917" C="0.171198" G="0.360323" T="0.33931"/>
      <pos A="0.150184" C="0.192211" G="0.0871417" T="0.570462"/>
      <pos A="0.444379" C="0.213226" G="0.0871417" T="0.255253"/>
    </motif>
    <motif db="0" id="M96" alt="O96" length="40" nsites="8" evalue="1.3e-003">
      <pos A="0.661523" C="0.332304" G="0.00308642" T="0.00308642"/>
      <pos A="0.167696" C="0.167696" G="0.332304" T="0.332304"/>
      <pos A="0.167696" C="0.826131" G="0.00308642" T="0.00308642"/>
      <pos A="0.332304" C="0.00308642" G="0.167696" T="0.496914"/>
      <pos A="0.167696" C="0.167696" G="0.332304" T="0.332304"/>
      <pos A="0.332304" C="0.332304" G="0.332304" T="0.00308642"/>
      <pos A="0.332304" C="0.00308642" G="0.332304" T="0.332304"/>
      <pos A="0.332304" C="0.496914" G="0.00308642" T="0.167696"/>
      <pos A="0.990741" C="0.00308642" G="0.00308642" T="0.00308642"/>
      <pos A="0.332304" C="0.00308642" G="0.332304" T="0.332304"/>
      <pos A="0.167696" C="0.332304" G="0.496914" T="0.00308642"/>
      <pos A="0.496914" C="0.00308642" G="0.332304" T="0.167696"/>
      <pos A="0.167696" C="0.661523" G="0.167696" T="0.00308642"/>
      <pos A="0.332304" C="0.332304" G="0.00308642" T="0.332304"/>
      <pos A="0.496914" C="0.00308642" G="0.167696" T="0.332304"/>
      <pos A="0.167696" C="0.00308642" G="0.332304" T="0.496914"/>
      <pos A="0.332304" C="0.167696" G="0.332304" T="0.167696"/>
      <pos A="0.167696" C="0.496914" G="0.167696" T="0.167696"/>
      <pos A="0.661523" C="0.00308642" G="0.332304" T="0.00308642"/>
      <pos A="0.496914" C="0.332304" G="0.167696" T="0.00308642"/>
      <pos A="0.332304" C="0.167696" G="0.00308642" T="0.496914"/>
      <pos A="0.496914" C="0.167696" G="0.00308642" T="0.332304"/>
      <pos A="0.00308642" C="0.167696" G="0.332304" T="0.496914"/>
      <pos A="0.332304" C="0.167696" G="0.332304" T="0.167696"/>
      <pos A="0.496914" C="0.00308642" G="0.496914" T="0.00308642"/>
      <pos A="0.167696" C="0.661523" G="0.167696" T="0.00308642"/>
      <pos A="0.332304" C="0.00308642" G="0.00308642" T="0.661523"/>
      <pos A="0.496914" C="0.167696" G="0.167696" T="0.167696"/>
      <pos A="0.00308642" C="0.496914" G="0.00308642" T="0.496914"/>
      <pos A="0.496914" C="0.167696" G="0.167696" T="0.167696"/>
      <pos A="0.496914" C="0.167696" G="0.167696" T="0.167696"/>
      <pos A="0.167696" C="0.496914" G="0.00308642" T="0.332304"/>
      <pos A="0.496914" C="0.332304" G="0.00308642" T="0.167696"/>
      <pos A="0.167696" C="0.661523" G="0.00308642" T="0.167696"/>
      <pos A="0.496914" C="0.00308642" G="0.332304" T="0.167696"/>
      <pos A="0.00308642" C="0.167696" G="0.661523" T="0.167696"/>
      <pos A="0.990741" C="0.00308642" G="0.00308642" T="0.00308642"/>
      <pos A="0.167696" C="0.167696" G="0.661523" T="0.00308642"/>
      <pos A="0.332304" C="0.00308642" G="0.00308642" T="0.661523"/>
      <pos A="0.496914" C="0.496914" G="0.00308642" T="0.00308642"/>
    </motif>
    <motif db="0" id="M97" alt="O97" length="40" nsites="8" evalue="1.3e-003">
      <pos A="0.232446" C="0.138831" G="0.316702" T="0.312021"/>
      <pos A="0.391595" C="0.176277" G="0.25117" T="0.180958"/>
      <pos A="0.195" C="0.293298" G="0.265213" T="0.246489"/>
      <pos A="0.372872" C="0.134149" G="0.218404" T="0.274575"/>
      <pos A="0.171596" C="0.255851" G="0.171596" T="0.400957"/>
      <pos A="0.293298" C="0.377553" G="0.199681" T="0.129469"/>
      <pos A="0.265213" C="0.237128" G="0.209043" T="0.288617"/>
      <pos A="0.157554" C="0.190319" G="0.377553" T="0.274575"/>
      <pos A="0.162234" C="0.209043" G="0.316702" T="0.312021"/>
      <pos A="0.344787" C="0.138831" G="0.237128" T="0.279255"/>
      <pos A="0.25117" C="0.241808" G="0.129469" T="0.377553"/>
      <pos A="0.288617" C="0.241808" G="0.279255" T="0.190319"/>
      <pos A="0.443084" C="0.246489" G="0.129469" T="0.180958"/>
      <pos A="0.25117" C="0.138831" G="0.269893" T="0.340106"/>
      <pos A="0.157554" C="0.415" G="0.0920217" T="0.335425"/>
      <pos A="0.35883" C="0.195" G="0.124788" T="0.321383"/>
      <pos A="0.354148" C="0.166916" G="0.195" T="0.283936"/>
      <pos A="0.25117" C="0.134149" G="0.35883" T="0.255851"/>
      <pos A="0.209043" C="0.237128" G="0.204361" T="0.349468"/>
      <pos A="0.288617" C="0.237128" G="0.185639" T="0.288617"/>
      <pos A="0.204361" C="0.134149" G="0.30266" T="0.35883"/>
      <pos A="0.349468" C="0.120107" G="0.321383" T="0.209043"/>
      <pos A="0.157554" C="0.330745" G="0.335425" T="0.176277"/>
      <pos A="0.265213" C="0.246489" G="0.227766" T="0.260532"/>
      <pos A="0.400957" C="0.246489" G="0.199681" T="0.152873"/>
      <pos A="0.260532" C="0.288617" G="0.241808" T="0.209043"/>
      <pos A="0.120107" C="0.410318" G="0.138831" T="0.330745"/>
      <pos A="0.330745" C="0.213723" G="0.148192" T="0.30734"/>
      <pos A="0.237128" C="0.166916" G="0.213723" T="0.382233"/>
      <pos A="0.162234" C="0.279255" G="0.279255" T="0.279255"/>
      <pos A="0.326063" C="0.227766" G="0.293298" T="0.152873"/>
      <pos A="0.415" C="0.171596" G="0.143511" T="0.269893"/>
      <pos A="0.237128" C="0.260532" G="0.199681" T="0.30266"/>
      <pos A="0.283936" C="0.199681" G="0.25117" T="0.265213"/>
      <pos A="0.30266" C="0.176277" G="0.241808" T="0.279255"/>
      <pos A="0.466488" C="0.260532" G="0.148192" T="0.124788"/>
      <pos A="0.255851" C="0.274575" G="0.255851" T="0.213723"/>
      <pos A="0.344787" C="0.0779793" G="0.237128" T="0.340106"/>
      <pos A="0.106064" C="0.377553" G="0.321383" T="0.195"/>
      <pos A="0.213723" C="0.176277" G="0.30266" T="0.30734"/>
    </motif>
    <motif db="0" id="M98" alt="O98" length="40" nsites="8" evalue="1.3e-003">
      <pos A="0.415" C="0.246489" G="0.162234" T="0.176277"/>
      <pos A="0.344787" C="0.166916" G="0.171596" T="0.316702"/>
      <pos A="0.176277" C="0.30734" G="0.223085" T="0.293298"/>
      <pos A="0.340106" C="0.134149" G="0.227766" T="0.297978"/>
      <pos A="0.157554" C="0.237128" G="0.297978" T="0.30734"/>
      <pos A="0.241808" C="0.246489" G="0.321383" T="0.190319"/>
      <pos A="0.410318" C="0.106064" G="0.152873" T="0.330745"/>
      <pos A="0.265213" C="0.255851" G="0.279255" T="0.199681"/>
      <pos A="0.283936" C="0.260532" G="0.199681" T="0.255851"/>
      <pos A="0.218404" C="0.171596" G="0.293298" T="0.316702"/>
      <pos A="0.255851" C="0.218404" G="0.260532" T="0.265213"/>
      <pos A="0.223085" C="0.269893" G="0.0920217" T="0.415"/>
      <pos A="0.260532" C="0.372872" G="0.101384" T="0.265213"/>
      <pos A="0.293298" C="0.115426" G="0.148192" T="0.443084"/>
      <pos A="0.148192" C="0.391595" G="0.209043" T="0.25117"/>
      <pos A="0.283936" C="0.157554" G="0.274575" T="0.283936"/>
      <pos A="0.326063" C="0.218404" G="0.321383" T="0.134149"/>
      <pos A="0.340106" C="0.0732988" G="0.42436" T="0.162234"/>
      <pos A="0.316702" C="0.176277" G="0.330745" T="0.176277"/>
      <pos A="0.471169" C="0.101384" G="0.171596" T="0.255851"/>
      <pos A="0.279255" C="0.246489" G="0.218404" T="0.255851"/>
      <pos A="0.223085" C="0.237128" G="0.321383" T="0.218404"/>
      <pos A="0.190319" C="0.162234" G="0.340106" T="0.30734"/>
      <pos A="0.246489" C="0.316702" G="0.213723" T="0.223085"/>
      <pos A="0.321383" C="0.340106" G="0.162234" T="0.176277"/>
      <pos A="0.223085" C="0.344787" G="0.227766" T="0.204361"/>
      <pos A="0.190319" C="0.241808" G="0.0779793" T="0.489892"/>
      <pos A="0.316702" C="0.312021" G="0.199681" T="0.171596"/>
      <pos A="0.372872" C="0.312021" G="0.162234" T="0.152873"/>
      <pos A="0.288617" C="0.0967032" G="0.25117" T="0.36351"/>
      <pos A="0.190319" C="0.129469" G="0.447765" T="0.232446"/>
      <pos A="0.218404" C="0.255851" G="0.227766" T="0.297978"/>
      <pos A="0.162234" C="0.227766" G="0.288617" T="0.321383"/>
      <pos A="0.326063" C="0.190319" G="0.223085" T="0.260532"/>
      <pos A="0.246489" C="0.209043" G="0.157554" T="0.386915"/>
      <pos A="0.227766" C="0.265213" G="0.269893" T="0.237128"/>
      <pos A="0.195" C="0.344787" G="0.171596" T="0.288617"/>
      <pos A="0.429042" C="0.110746" G="0.195" T="0.265213"/>
      <pos A="0.185639" C="0.246489" G="0.223085" T="0.344787"/>
      <pos A="0.297978" C="0.237128" G="0.227766" T="0.237128"/>
    </motif>
    <motif db="0" id="M99" alt="O99" length="40" nsites="8" evalue="1.3e-003">
      <pos A="0.188272" C="0.141975" G="0.296296" T="0.373457"/>
      <pos A="0.373457" C="0.219136" G="0.188272" T="0.219136"/>
      <pos A="0.311728" C="0.126543" G="0.141975" T="0.419753"/>
      <pos A="0.17284" C="0.296296" G="0.17284" T="0.358025"/>
      <pos A="0.481481" C="0.265432" G="0.203704" T="0.0493827"/>
      <pos A="0.219136" C="0.25" G="0.203704" T="0.32716"/>
      <pos A="0.388889" C="0.188272" G="0.095679" T="0.32716"/>
      <pos A="0.188272" C="0.265432" G="0.419753" T="0.126543"/>
      <pos A="0.188272" C="0.280864" G="0.296296" T="0.234568"/>
      <pos A="0.32716" C="0.342593" G="0.141975" T="0.188272"/>
      <pos A="0.280864" C="0.17284" G="0.342593" T="0.203704"/>
      <pos A="0.157407" C="0.234568" G="0.188272" T="0.419753"/>
      <pos A="0.17284" C="0.126543" G="0.311728" T="0.388889"/>
      <pos A="0.234568" C="0.435185" G="0.296296" T="0.0339506"/>
      <pos A="0.419753" C="0.358025" G="0.17284" T="0.0493827"/>
      <pos A="0.342593" C="0.188272" G="0.17284" T="0.296296"/>
      <pos A="0.311728" C="0.419753" G="0.25" T="0.0185185"/>
      <pos A="0.219136" C="0.17284" G="0.219136" T="0.388889"/>
      <pos A="0.219136" C="0.419753" G="0.296296" T="0.0648148"/>
      <pos A="0.311728" C="0.234568" G="0.111111" T="0.342593"/>
      <pos A="0.25" C="0.419753" G="0.25" T="0.0802469"/>
      <pos A="0.435185" C="0.280864" G="0.157407" T="0.126543"/>
      <pos A="0.265432" C="0.095679" G="0.32716" T="0.311728"/>
      <pos A="0.342593" C="0.126543" G="0.296296" T="0.234568"/>
      <pos A="0.311728" C="0.280864" G="0.203704" T="0.203704"/>
      <pos A="0.311728" C="0.419753" G="0.0802469" T="0.188272"/>
      <pos A="0.188272" C="0.0185185" G="0.373457" T="0.419753"/>
      <pos A="0.203704" C="0.188272" G="0.435185" T="0.17284"/>
      <pos A="0.234568" C="0.296296" G="0.265432" T="0.203704"/>
      <pos A="0.157407" C="0.219136" G="0.450617" T="0.17284"/>
      <pos A="0.32716" C="0.203704" G="0.265432" T="0.203704"/>
      <pos A="0.157407" C="0.265432" G="0.157407" T="0.419753"/>
      <pos A="0.0648148" C="0.311728" G="0.311728" T="0.311728"/>
      <pos A="0.00308642" C="0.419753" G="0.25" T="0.32716"/>
      <pos A="0.219136" C="0.188272" G="0.265432" T="0.32716"/>
      <pos A="0.311728" C="0.280864" G="0.203704" T="0.203704"/>
      <pos A="0.311728" C="0.311728" G="0.188272" T="0.188272"/>
      <pos A="0.388889" C="0.111111" G="0.25" T="0.25"/>
      <pos A="0.17284" C="0.280864" G="0.358025" T="0.188272"/>
      <pos A="0.265432" C="0.111111" G="0.450617" T="0.17284"/>
    </motif>
  </queries>
  <targets>
    <motif db="0" id="AIRE_HUMAN.H11MO.0.C" length="18" nsites="41" evalue="1.0e+000"
        url="http://hocomoco.autosome.ru/motif/AIRE_HUMAN.H11MO.0.C">
      <pos A="0.397368" C="0.261336" G="0.125304" T="0.215992"/>
      <pos A="0.181984" C="0.181984" G="0.13664" T="0.499392"/>
      <pos A="0.13664" C="0.13664" G="0.204656" T="0.522064"/>
      <pos A="0.0459522" C="0.000608273" G="0.884815" T="0.0686242"/>
      <pos A="0.000608273" C="0.000608273" G="0.816799" T="0.181984"/>
      <pos A="0.318016" C="0.0459522" G="0.0232802" T="0.612752"/>
      <pos A="0.386032" C="0.0912962" G="0.0232802" T="0.499392"/>
      <pos A="0.36336" C="0.13664" G="0.13664" T="0.36336"/>
      <pos A="0.340688" C="0.0686242" G="0.13664" T="0.454048"/>
      <pos A="0.522064" C="0.0912962" G="0.13664" T="0.25"/>
      <pos A="0.386032" C="0.0459522" G="0.0686242" T="0.499392"/>
      <pos A="0.227328" C="0.13664" G="0.0686242" T="0.567408"/>
      <pos A="0.000608273" C="0.0232802" G="0.884815" T="0.0912962"/>
      <pos A="0.000608273" C="0.000608273" G="0.975503" T="0.0232802"/>
      <pos A="0.227328" C="0.0912962" G="0.25" T="0.431376"/>
      <pos A="0.0686242" C="0.181984" G="0.181984" T="0.567408"/>
      <pos A="0.454048" C="0.0232802" G="0.159312" T="0.36336"/>
      <pos A="0.403036" C="0.267004" G="0.1083" T="0.22166"/>
    </motif>
    <motif db="0" id="ALX3_HUMAN.H11MO.0.D" length="11" nsites="8236" evalue="1.0e+000"
        url="http://hocomoco.autosome.ru/motif/ALX3_HUMAN.H11MO.0.D">
      <pos A="0.0593552" C="0.0292882" G="0.0125408" T="0.898816"/>
      <pos A="0.935254" C="0.000884477" G="0.012735" T="0.0511266"/>
      <pos A="0.99982" C="2.75199e-05" G="0.000125458" T="2.75199e-05"/>
      <pos A="0.000492725" C="0.00401849" G="0.000198911" T="0.99529"/>
      <pos A="0.00685869" C="0.109791" G="0.0166525" T="0.866697"/>
      <pos A="0.703232" C="0.00166798" G="0.295097" T="3.03542e-06"/>
      <pos A="0.476896" C="0.0894466" G="0.41218" T="0.0214777"/>
      <pos A="0.658443" C="0.158694" G="0.132125" T="0.0507383"/>
      <pos A="0.0224588" C="0.0203041" G="0.0188351" T="0.938402"/>
      <pos A="0.171224" C="0.0612194" G="0.0304669" T="0.737089"/>
      <pos A="0.800539" C="0.0456263" G="0.0573788" T="0.0964561"/>
    </motif>
    <motif db="0" id="ALX4_HUMAN.H11MO.0.D" length="12" nsites="23223" evalue="1.0e+000"
        url="http://hocomoco.autosome.ru/motif/ALX4_HUMAN.H11MO.0.D">
      <pos A="0.166685" C="0.314129" G="0.138493" T="0.380693"/>
      <pos A="0.00484347" C="0.00162991" G="0.00101794" T="0.992509"/>
      <pos A="0.995913" C="0.000172215" G="0.000838267" T="0.00307694"/>
      <pos A="0.999929" C="1.45968e-05" G="4.16374e-05" T="1.45968e-05"/>
      <pos A="1.07651e-06" C="0.000342641" G="5.51577e-05" T="0.999601"/>
      <pos A="0.000334102" C="0.0441242" G="0.00068563" T="0.954856"/>
      <pos A="0.785114" C="1.07651e-06" G="0.214884" T="1.07651e-06"/>
      <pos A="0.591414" C="0.0179944" G="0.389556" T="0.00103573"/>
      <pos A="0.952457" C="0.00913793" G="0.0295194" T="0.00888603"/>
      <pos A="0.0026418" C="0.00363091" G="0.00249806" T="0.991229"/>
      <pos A="0.0153975" C="0.00998509" G="0.00386823" T="0.970749"/>
      <pos A="0.980307" C="0.00494772" G="0.00543302" T="0.00931263"/>
    </motif>
    <motif db="0" id="AP2B_HUMAN.H11MO.0.B" length="10" nsites="28" evalue="1.0e+000"
        url="http://hocomoco.autosome.ru/motif/AP2B_HUMAN.H11MO.0.B">
      <pos A="0.0402747" C="0.00088968" G="0.780713" T="0.178122"/>
      <pos A="0.00088968" C="0.646804" G="0.245077" T="0.107229"/>
      <pos A="0.00088968" C="0.961884" G="0.00088968" T="0.0363362"/>
      <pos A="0.115106" C="0.571973" G="0.00088968" T="0.312031"/>
      <pos A="0.0757212" C="0.0363362" G="0.887053" T="0.00088968"/>
      <pos A="0.327785" C="0.31597" G="0.355355" T="0.00088968"/>
      <pos A="0.0717827" C="0.0363362" G="0.851606" T="0.0402747"/>
      <pos A="0.00088968" C="0.00088968" G="0.997331" T="0.00088968"/>
      <pos A="0.190922" C="0.123968" G="0.675358" T="0.00975131"/>
      <pos A="0.22243" C="0.446925" G="0.253939" T="0.0767059"/>
    </motif>
    <motif db="0" id="AP2D_HUMAN.H11MO.0.D" length="14" nsites="5" evalue="1.0e+000"
        url="http://hocomoco.autosome.ru/motif/AP2D_HUMAN.H11MO.0.D">
      <pos A="0.2329" C="0.483698" G="0.2329" T="0.0505016"/>
      <pos A="0.00490196" C="0.00490196" G="0.985294" T="0.00490196"/>
      <pos A="0.00490196" C="0.620497" G="0.187301" T="0.187301"/>
      <pos A="0.00490196" C="0.985294" G="0.00490196" T="0.00490196"/>
      <pos A="0.00490196" C="0.597697" G="0.00490196" T="0.392499"/>
      <pos A="0.00490196" C="0.00490196" G="0.985294" T="0.00490196"/>
      <pos A="0.392499" C="0.2329" G="0.369699" T="0.00490196"/>
      <pos A="0.00490196" C="0.00490196" G="0.985294" T="0.00490196"/>
      <pos A="0.00490196" C="0.00490196" G="0.985294" T="0.00490196"/>
      <pos A="0.00490196" C="0.802896" G="0.187301" T="0.00490196"/>
      <pos A="0.187301" C="0.2329" G="0.392499" T="0.187301"/>
      <pos A="0.00490196" C="0.802896" G="0.187301" T="0.00490196"/>
      <pos A="0.00490196" C="0.187301" G="0.802896" T="0.00490196"/>
      <pos A="0.0505016" C="0.2329" G="0.0505016" T="0.666097"/>
    </motif>
    <motif db="0" id="ARX_HUMAN.H11MO.0.D" length="13" nsites="623" evalue="1.0e+000"
        url="http://hocomoco.autosome.ru/motif/ARX_HUMAN.H11MO.0.D">
      <pos A="0.154474" C="0.281507" G="0.15445" T="0.40957"/>
      <pos A="0.0597495" C="0.0575944" G="0.0565168" T="0.826139"/>
      <pos A="0.964907" C="0.00488914" G="0.0167185" T="0.0134858"/>
      <pos A="0.972719" C="0.00408097" G="0.0180416" T="0.00515853"/>
      <pos A="0.00408097" C="0.0793674" G="0.00623609" T="0.910316"/>
      <pos A="0.000309512" C="0.406145" G="0.0261234" T="0.567422"/>
      <pos A="0.000309512" C="0.258567" G="0.00138707" T="0.739736"/>
      <pos A="0.942008" C="0.00138707" G="0.0552175" T="0.00138707"/>
      <pos A="0.996916" C="0.000309512" G="0.000309512" T="0.00246463"/>
      <pos A="0.000848292" C="0.000848292" G="0.000848292" T="0.997455"/>
      <pos A="0.0172573" C="0.00111768" G="0.00111768" T="0.980507"/>
      <pos A="0.745824" C="0.0825703" G="0.0836479" T="0.0879581"/>
      <pos A="0.312972" C="0.166543" G="0.370083" T="0.150403"/>
    </motif>
    <motif db="0" id="ASCL1_HUMAN.H11MO.0.A" length="14" nsites="480" evalue="1.0e+000"
        url="http://hocomoco.autosome.ru/motif/ASCL1_HUMAN.H11MO.0.A">
      <pos A="0.189596" C="0.437461" G="0.175016" T="0.197928"/>
      <pos A="0.218757" C="0.245834" G="0.160435" T="0.374974"/>
      <pos A="0.220839" C="0.254166" G="0.427046" T="0.0979483"/>
      <pos A="0.00630077" C="0.981098" G="0.00421787" T="0.00838367"/>
      <pos A="0.981098" C="0.00421787" G="5.20725e-05" T="0.0146324"/>
      <pos A="0.00630077" C="0.614507" G="0.358311" T="0.0208811"/>
      <pos A="0.00838367" C="0.979015" G="0.00213497" T="0.0104666"/>
      <pos A="0.00838367" C="0.00213497" G="0.00213497" T="0.987346"/>
      <pos A="0.00421787" C="0.00421787" G="0.976932" T="0.0146324"/>
      <pos A="0.00838367" C="0.781139" G="0.083368" T="0.127109"/>
      <pos A="0.0812851" C="0.420798" G="0.00630077" T="0.491616"/>
      <pos A="0.102114" C="0.385388" G="0.274995" T="0.237503"/>
      <pos A="0.131275" C="0.491616" G="0.0979483" T="0.279161"/>
      <pos A="0.166684" C="0.406217" G="0.152104" T="0.274995"/>
    </motif>
    <motif db="0" id="ATOH1_HUMAN.H11MO.0.B" length="9" nsites="500" evalue="1.0e+000"
        url="http://hocomoco.autosome.ru/motif/ATOH1_HUMAN.H11MO.0.B">
      <pos A="0.533943" C="0.0420416" G="0.377974" T="0.0460408"/>
      <pos A="0.323985" C="0.154019" G="0.521946" T="4.999e-05"/>
      <pos A="0.00204959" C="0.995851" G="0.00204959" T="4.999e-05"/>
      <pos A="0.99785" C="4.999e-05" G="4.999e-05" T="0.00204959"/>
      <pos A="4.999e-05" C="0.00804839" G="0.973855" T="0.0180464"/>
      <pos A="0.585933" C="0.379974" G="0.0340432" T="4.999e-05"/>
      <pos A="0.0180464" C="0.00604879" G="0.00204959" T="0.973855"/>
      <pos A="0.00204959" C="4.999e-05" G="0.989852" T="0.00804839"/>
      <pos A="0.0320436" C="0.110028" G="0.721906" T="0.136023"/>
    </motif>
    <motif db="0" id="BARH2_HUMAN.H11MO.0.D" length="18" nsites="42825" evalue="1.0e+000"
        url="http://hocomoco.autosome.ru/motif/BARH2_HUMAN.H11MO.0.D">
      <pos A="0.221277" C="0.229626" G="0.413979" T="0.135118"/>
      <pos A="0.167058" C="0.385056" G="0.121355" T="0.326531"/>
      <pos A="0.0090238" C="0.00622148" G="0.00605889" T="0.978696"/>
      <pos A="0.988399" C="0.000650948" G="0.00147868" T="0.00947101"/>
      <pos A="0.99828" C="0.000780282" G="0.000647253" T="0.000292509"/>
      <pos A="0.476164" C="0.00180756" G="0.0308855" T="0.491143"/>
      <pos A="0.0165538" C="0.447798" G="0.0168763" T="0.518772"/>
      <pos A="0.0210791" C="0.00169064" G="0.971392" T="0.00583803"/>
      <pos A="0.204192" C="0.247647" G="0.346599" T="0.201562"/>
      <pos A="0.0565878" C="0.275451" G="0.0624176" T="0.605543"/>
      <pos A="0.144585" C="0.383472" G="0.294382" T="0.17756"/>
      <pos A="0.218691" C="0.379395" G="0.13358" T="0.268334"/>
      <pos A="0.268555" C="0.122333" G="0.101111" T="0.508001"/>
      <pos A="0.522536" C="0.0208406" G="0.0498196" T="0.406804"/>
      <pos A="0.490371" C="0.0184796" G="0.0137296" T="0.47742"/>
      <pos A="0.41991" C="0.0322168" G="0.0496664" T="0.498207"/>
      <pos A="0.336494" C="0.182098" G="0.118011" T="0.363397"/>
      <pos A="0.228191" C="0.155706" G="0.43546" T="0.180643"/>
    </motif>
    <motif db="0" id="BHE23_HUMAN.H11MO.0.D" length="12" nsites="392" evalue="1.0e+000"
        url="http://hocomoco.autosome.ru/motif/BHE23_HUMAN.H11MO.0.D">
      <pos A="0.412586" C="0.0988906" G="0.328424" T="0.160099"/>
      <pos A="0.238523" C="0.192617" G="0.401747" T="0.167113"/>
      <pos A="0.118018" C="0.498023" G="0.26594" T="0.118018"/>
      <pos A="0.577085" C="0.0338562" G="0.288893" T="0.100166"/>
      <pos A="0.11228" C="0.0281178" G="0.239799" T="0.619804"/>
      <pos A="0.568796" C="0.0179163" G="0.290806" T="0.122482"/>
      <pos A="0.104629" C="0.00261413" G="6.37592e-05" T="0.892693"/>
      <pos A="6.37592e-05" C="6.37592e-05" G="0.999809" T="6.37592e-05"/>
      <pos A="0.0128156" C="0.0561719" G="0.614703" T="0.31631"/>
      <pos A="0.098253" C="0.121206" G="0.14416" T="0.636381"/>
      <pos A="0.203456" C="0.114193" G="0.402385" T="0.279967"/>
      <pos A="0.144797" C="0.193254" G="0.381982" T="0.279967"/>
    </motif>
    <motif db="0" id="BRAC_HUMAN.H11MO.0.A" length="20" nsites="500" evalue="1.0e+000"
        url="http://hocomoco.autosome.ru/motif/BRAC_HUMAN.H11MO.0.A">
      <pos A="0.120026" C="0.252" G="0.146021" T="0.481954"/>
      <pos A="0.0780344" C="0.20201" G="0.106029" T="0.613927"/>
      <pos A="0.335983" C="0.311988" G="0.224005" T="0.128024"/>
      <pos A="0.333983" C="0.164017" G="0.379974" T="0.122026"/>
      <pos A="0.138022" C="0.673915" G="0.128024" T="0.060038"/>
      <pos A="0.669916" C="0.0720356" G="0.162018" T="0.0960308"/>
      <pos A="0.19801" C="0.174015" G="0.407968" T="0.220006"/>
      <pos A="0.182014" C="0.252" G="0.40197" T="0.164017"/>
      <pos A="0.244001" C="0.166017" G="0.339982" T="0.25"/>
      <pos A="0.469956" C="0.190012" G="0.230004" T="0.110028"/>
      <pos A="0.343981" C="0.0520396" G="0.437962" T="0.166017"/>
      <pos A="0.060038" C="0.128024" G="0.7479" T="0.0640372"/>
      <pos A="0.0380424" C="0.0160468" G="0.00404919" T="0.941862"/>
      <pos A="0.00204959" C="0.0140472" G="0.969856" T="0.0140472"/>
      <pos A="0.224005" C="0.0520396" G="0.0440412" T="0.679914"/>
      <pos A="0.0320436" C="0.15202" G="0.631924" T="0.184013"/>
      <pos A="0.905869" C="0.020046" G="0.0620376" T="0.0120476"/>
      <pos A="0.659918" C="0.0580384" G="0.222006" T="0.060038"/>
      <pos A="0.34998" C="0.0880324" G="0.261998" T="0.29999"/>
      <pos A="0.20001" C="0.136023" G="0.19801" T="0.465957"/>
    </motif>
    <motif db="0" id="CDC5L_HUMAN.H11MO.0.D" length="15" nsites="10" evalue="1.0e+000"
        url="http://hocomoco.autosome.ru/motif/CDC5L_HUMAN.H11MO.0.D">
      <pos A="0.15099" C="0.15099" G="0.64604" T="0.0519802"/>
      <pos A="0.00247525" C="0.200495" G="0.398515" T="0.398515"/>
      <pos A="0.200495" C="0.00247525" G="0.794554" T="0.00247525"/>
      <pos A="0.497525" C="0.101485" G="0.101485" T="0.299505"/>
      <pos A="0.00247525" C="0.101485" G="0.299505" T="0.596535"/>
      <pos A="0.200495" C="0.00247525" G="0.200495" T="0.596535"/>
      <pos A="0.101485" C="0.00247525" G="0.00247525" T="0.893564"/>
      <pos A="0.893564" C="0.00247525" G="0.101485" T="0.00247525"/>
      <pos A="0.794554" C="0.00247525" G="0.00247525" T="0.200495"/>
      <pos A="0.101485" C="0.596535" G="0.00247525" T="0.299505"/>
      <pos A="0.596535" C="0.00247525" G="0.299505" T="0.101485"/>
      <pos A="0.200495" C="0.101485" G="0.00247525" T="0.695545"/>
      <pos A="0.794554" C="0.101485" G="0.101485" T="0.00247525"/>
      <pos A="0.596535" C="0.00247525" G="0.101485" T="0.299505"/>
      <pos A="0.0767327" C="0.274752" G="0.175743" T="0.472772"/>
    </motif>
    <motif db="0" id="CLOCK_HUMAN.H11MO.0.C" length="14" nsites="252" evalue="1.0e+000"
        url="http://hocomoco.autosome.ru/motif/CLOCK_HUMAN.H11MO.0.C">
      <pos A="0.158766" C="0.599068" G="0.1786" T="0.063566"/>
      <pos A="0.424534" C="0.115133" G="0.1905" T="0.269833"/>
      <pos A="0.2024" C="0.146866" G="0.511801" T="0.138933"/>
      <pos A="0.337267" C="0.3214" G="0.1667" T="0.174633"/>
      <pos A="0.0952995" C="0.848969" G="0.0437326" T="0.0119992"/>
      <pos A="0.809302" C="0.063566" G="0.0437326" T="0.0833994"/>
      <pos A="0.1548" C="0.607001" G="0.127033" T="0.111166"/>
      <pos A="0.253967" C="0.0556327" G="0.642701" T="0.0476993"/>
      <pos A="0.0952995" C="0.1191" G="0.0437326" T="0.741868"/>
      <pos A="0.0873661" C="0.0238992" G="0.860869" T="0.0278659"/>
      <pos A="0.400734" C="0.313467" G="0.1786" T="0.1072"/>
      <pos A="0.369" C="0.242067" G="0.281733" T="0.1072"/>
      <pos A="0.222233" C="0.388834" G="0.289667" T="0.0992662"/>
      <pos A="0.491967" C="0.2976" G="0.0238992" T="0.186533"/>
    </motif>
    <motif db="0" id="COT1_HUMAN.H11MO.0.C" length="17" nsites="500" evalue="1.0e+000"
        url="http://hocomoco.autosome.ru/motif/COT1_HUMAN.H11MO.0.C">
      <pos A="0.180014" C="0.146021" G="0.539942" T="0.134023"/>
      <pos A="0.287992" C="0.0740352" G="0.54994" T="0.0880324"/>
      <pos A="0.248" C="0.0780344" G="0.591932" T="0.0820336"/>
      <pos A="0.208008" C="0.118026" G="0.589932" T="0.0840332"/>
      <pos A="0.0860328" C="0.15002" G="0.361978" T="0.40197"/>
      <pos A="0.132024" C="0.475955" G="0.289992" T="0.10203"/>
      <pos A="0.631924" C="0.112028" G="0.194011" T="0.0620376"/>
      <pos A="0.411968" C="0.0480404" G="0.523945" T="0.0160468"/>
      <pos A="0.725905" C="4.999e-05" G="0.269996" T="0.00404919"/>
      <pos A="0.0180464" C="4.999e-05" G="0.911868" T="0.070036"/>
      <pos A="0.0160468" C="0.010048" G="0.961858" T="0.0120476"/>
      <pos A="0.010048" C="0.0780344" G="0.279994" T="0.631924"/>
      <pos A="0.0660368" C="0.863877" G="0.0420416" T="0.0280444"/>
      <pos A="0.959858" C="0.00404919" G="0.0160468" T="0.020046"/>
      <pos A="0.204009" C="0.126025" G="0.517946" T="0.15202"/>
      <pos A="0.226005" C="0.184013" G="0.493951" T="0.0960308"/>
      <pos A="0.186013" C="0.168016" G="0.505949" T="0.140022"/>
    </motif>
    <motif db="0" id="COT2_HUMAN.H11MO.1.A" length="17" nsites="500" evalue="1.0e+000"
        url="http://hocomoco.autosome.ru/motif/COT2_HUMAN.H11MO.1.A">
      <pos A="0.315987" C="0.0860328" G="0.429964" T="0.168016"/>
      <pos A="0.263997" C="0.0460408" G="0.563937" T="0.126025"/>
      <pos A="0.269996" C="0.10203" G="0.507948" T="0.120026"/>
      <pos A="0.182014" C="0.184013" G="0.511948" T="0.122026"/>
      <pos A="0.128024" C="0.263997" G="0.20001" T="0.407968"/>
      <pos A="0.19801" C="0.543941" G="0.124025" T="0.134023"/>
      <pos A="0.637922" C="0.0760348" G="0.118026" T="0.168016"/>
      <pos A="0.49795" C="0.0240452" G="0.457958" T="0.020046"/>
      <pos A="0.731904" C="0.00204959" G="0.257998" T="0.00804839"/>
      <pos A="0.0260448" C="0.00404919" G="0.89987" T="0.070036"/>
      <pos A="0.0280444" C="0.010048" G="0.909868" T="0.0520396"/>
      <pos A="0.0120476" C="0.0480404" G="0.184013" T="0.755899"/>
      <pos A="0.070036" C="0.831884" G="0.0480404" T="0.05004"/>
      <pos A="0.957858" C="0.0140472" G="0.0160468" T="0.0120476"/>
      <pos A="0.226005" C="0.180014" G="0.415967" T="0.178014"/>
      <pos A="0.30199" C="0.196011" G="0.373975" T="0.128024"/>
      <pos A="0.259998" C="0.154019" G="0.463957" T="0.122026"/>
    </motif>
    <motif db="0" id="CPEB1_HUMAN.H11MO.0.D" length="17" nsites="1803" evalue="1.0e+000"
        url="http://hocomoco.autosome.ru/motif/CPEB1_HUMAN.H11MO.0.D">
      <pos A="0.163621" C="0.217972" G="0.0893045" T="0.529103"/>
      <pos A="0.000568465" C="0.000568465" G="0.000568465" T="0.998295"/>
      <pos A="0.00472797" C="0.00361877" G="0.000291165" T="0.991362"/>
      <pos A="0.000707116" C="0.00181632" G="0.000152515" T="0.997324"/>
      <pos A="1.3865e-05" C="0.00167767" G="1.3865e-05" T="0.998295"/>
      <pos A="0.996631" C="0.000568465" G="0.00223227" T="0.000568465"/>
      <pos A="0.00223227" C="0.0543647" G="0.00334147" T="0.940062"/>
      <pos A="0.128127" C="0.235719" G="0.0282985" T="0.607856"/>
      <pos A="0.181923" C="0.250693" G="0.0732211" T="0.494163"/>
      <pos A="0.0926321" C="0.223518" G="0.0482641" T="0.635586"/>
      <pos A="0.0809855" C="0.184141" G="0.0343991" T="0.700474"/>
      <pos A="0.0654567" C="0.135891" G="0.0260801" T="0.772572"/>
      <pos A="0.100397" C="0.118144" G="0.0160973" T="0.765362"/>
      <pos A="0.18123" C="0.0991487" G="0.0115218" T="0.7081"/>
      <pos A="0.224072" C="0.11648" G="0.0233071" T="0.636141"/>
      <pos A="0.240294" C="0.168751" G="0.0345377" T="0.556417"/>
      <pos A="0.223656" C="0.210346" G="0.0700322" T="0.495965"/>
    </motif>
    <motif db="0" id="CR3L1_HUMAN.H11MO.0.D" length="11" nsites="30982" evalue="1.0e+000"
        url="http://hocomoco.autosome.ru/motif/CR3L1_HUMAN.H11MO.0.D">
      <pos A="0.071483" C="0.0761542" G="0.686216" T="0.166147"/>
      <pos A="0.265587" C="0.581048" G="0.00339906" T="0.149966"/>
      <pos A="0.0281621" C="0.788326" G="0.159464" T="0.0240475"/>
      <pos A="0.999998" C="8.06918e-07" G="8.06918e-07" T="8.06918e-07"/>
      <pos A="8.06918e-07" C="0.999998" G="8.06918e-07" T="8.06918e-07"/>
      <pos A="8.06918e-07" C="8.06918e-07" G="0.999998" T="8.06918e-07"/>
      <pos A="8.06918e-07" C="8.06918e-07" G="8.06918e-07" T="0.999998"/>
      <pos A="8.06918e-07" C="8.06918e-07" G="0.999998" T="8.06918e-07"/>
      <pos A="8.06918e-07" C="8.06918e-07" G="0.999998" T="8.06918e-07"/>
      <pos A="8.06918e-07" C="0.999998" G="8.06918e-07" T="8.06918e-07"/>
      <pos A="0.982503" C="0.00583243" G="0.00583243" T="0.00583243"/>
    </motif>
    <motif db="0" id="CRX_HUMAN.H11MO.0.B" length="13" nsites="500" evalue="1.0e+000"
        url="http://hocomoco.autosome.ru/motif/CRX_HUMAN.H11MO.0.B">
      <pos A="0.248" C="0.164017" G="0.15202" T="0.435963"/>
      <pos A="0.533943" C="0.104029" G="0.261998" T="0.10003"/>
      <pos A="0.573935" C="0.0460408" G="0.275995" T="0.104029"/>
      <pos A="0.172016" C="0.0920316" G="0.565937" T="0.170016"/>
      <pos A="0.49795" C="0.164017" G="0.261998" T="0.0760348"/>
      <pos A="0.192012" C="0.00604879" G="0.775895" T="0.0260448"/>
      <pos A="0.0320436" C="0.010048" G="0.935863" T="0.0220456"/>
      <pos A="0.763897" C="0.218006" G="0.0160468" T="0.00204959"/>
      <pos A="4.999e-05" C="4.999e-05" G="4.999e-05" T="0.99985"/>
      <pos A="0.0220456" C="0.0580384" G="0.0240452" T="0.895871"/>
      <pos A="0.879874" C="0.00404919" G="0.0340432" T="0.0820336"/>
      <pos A="0.269996" C="0.0660368" G="0.525945" T="0.138022"/>
      <pos A="0.234003" C="0.323985" G="0.343981" T="0.0980304"/>
    </motif>
    <motif db="0" id="CTCFL_HUMAN.H11MO.0.A" length="17" nsites="450" evalue="1.0e+000"
        url="http://hocomoco.autosome.ru/motif/CTCFL_HUMAN.H11MO.0.A">
      <pos A="0.166685" C="0.182237" G="0.44218" T="0.208898"/>
      <pos A="0.0444901" C="0.833204" G="0.0733726" T="0.0489336"/>
      <pos A="0.0178294" C="0.942068" G="0.0267163" T="0.0133859"/>
      <pos A="0.33998" C="0.0689291" G="0.373306" T="0.217785"/>
      <pos A="0.124472" C="0.446623" G="0.417741" T="0.0111642"/>
      <pos A="0.142246" C="0.511053" G="0.0911464" T="0.255554"/>
      <pos A="0.873195" C="0.0444901" G="0.0311597" T="0.0511553"/>
      <pos A="0.00894246" C="0.0111642" G="0.977616" T="0.00227727"/>
      <pos A="0.231115" C="5.55432e-05" G="0.755443" T="0.0133859"/>
      <pos A="0.0800378" C="0.0911464" G="0.733226" T="0.0955899"/>
      <pos A="0.00894246" C="0.00227727" G="0.98206" T="0.00672073"/>
      <pos A="0.0111642" C="0.0133859" G="0.935403" T="0.0400467"/>
      <pos A="0.0822595" C="0.897634" G="0.004499" T="0.0156076"/>
      <pos A="0.21112" C="0.004499" G="0.768774" T="0.0156076"/>
      <pos A="0.028938" C="0.706565" G="0.206676" T="0.0578205"/>
      <pos A="0.128916" C="0.408854" G="0.077816" T="0.384415"/>
      <pos A="0.264441" C="0.26222" G="0.379971" T="0.0933681"/>
    </motif>
    <motif db="0" id="DLX2_HUMAN.H11MO.0.D" length="8" nsites="5" evalue="1.0e+000"
        url="http://hocomoco.autosome.ru/motif/DLX2_HUMAN.H11MO.0.D">
      <pos A="0.831395" C="0.0562016" G="0.0562016" T="0.0562016"/>
      <pos A="0.00490196" C="0.00490196" G="0.00490196" T="0.985294"/>
      <pos A="0.985294" C="0.00490196" G="0.00490196" T="0.00490196"/>
      <pos A="0.780096" C="0.00490196" G="0.2101" T="0.00490196"/>
      <pos A="0.00490196" C="0.00490196" G="0.00490196" T="0.985294"/>
      <pos A="0.00490196" C="0.00490196" G="0.00490196" T="0.985294"/>
      <pos A="0.643297" C="0.00490196" G="0.346899" T="0.00490196"/>
      <pos A="0.0562016" C="0.2614" G="0.2614" T="0.420999"/>
    </motif>
    <motif db="0" id="DLX6_HUMAN.H11MO.0.D" length="15" nsites="1138" evalue="1.0e+000"
        url="http://hocomoco.autosome.ru/motif/DLX6_HUMAN.H11MO.0.D">
      <pos A="0.399591" C="0.128086" G="0.103484" T="0.368838"/>
      <pos A="0.481966" C="0.0733899" G="0.0672393" T="0.377405"/>
      <pos A="0.438252" C="0.0674589" G="0.095576" T="0.398713"/>
      <pos A="0.347311" C="0.0837141" G="0.128526" T="0.440449"/>
      <pos A="0.293494" C="0.105461" G="0.187176" T="0.41387"/>
      <pos A="0.326004" C="0.118641" G="0.25659" T="0.298765"/>
      <pos A="0.310188" C="0.198599" G="0.303159" T="0.188055"/>
      <pos A="0.216172" C="0.21705" G="0.359393" T="0.207385"/>
      <pos A="0.227594" C="0.208264" G="0.311067" T="0.253075"/>
      <pos A="0.00880854" C="0.228473" G="0.00265794" T="0.760061"/>
      <pos A="0.95688" C="0.00792988" G="0.0272603" T="0.00792988"/>
      <pos A="0.987633" C="0.00880854" G="0.00177928" T="0.00177928"/>
      <pos A="0.00331693" C="0.00507425" G="0.0059529" T="0.985656"/>
      <pos A="0.0195721" C="0.0160575" G="0.0345093" T="0.929861"/>
      <pos A="0.659454" C="0.0162771" G="0.293054" T="0.0312143"/>
    </motif>
    <motif db="0" id="DMBX1_HUMAN.H11MO.0.D" length="20" nsites="29" evalue="1.0e+000"
        url="http://hocomoco.autosome.ru/motif/DMBX1_HUMAN.H11MO.0.D">
      <pos A="0.17268" C="0.275773" G="0.138316" T="0.41323"/>
      <pos A="0.421821" C="0.284364" G="0.112543" T="0.181271"/>
      <pos A="0.430412" C="0.292955" G="0.155498" T="0.121134"/>
      <pos A="0.207045" C="0.138316" G="0.103952" T="0.550687"/>
      <pos A="0.41323" C="0.0352234" G="0.0352234" T="0.516323"/>
      <pos A="0.516323" C="0.0352234" G="0.0352234" T="0.41323"/>
      <pos A="0.310137" C="0.103952" G="0.0352234" T="0.550687"/>
      <pos A="0.550687" C="0.17268" G="0.0352234" T="0.241409"/>
      <pos A="0.585052" C="0.103952" G="0.0352234" T="0.275773"/>
      <pos A="0.138316" C="0.310137" G="0.17268" T="0.378866"/>
      <pos A="0.103952" C="0.619416" G="0.0352234" T="0.241409"/>
      <pos A="0.000859107" C="0.447595" G="0.0695876" T="0.481959"/>
      <pos A="0.756873" C="0.0352234" G="0.138316" T="0.0695876"/>
      <pos A="0.89433" C="0.0352234" G="0.0695876" T="0.000859107"/>
      <pos A="0.000859107" C="0.0352234" G="0.000859107" T="0.963058"/>
      <pos A="0.000859107" C="0.000859107" G="0.000859107" T="0.997423"/>
      <pos A="0.997423" C="0.000859107" G="0.000859107" T="0.000859107"/>
      <pos A="0.619416" C="0.138316" G="0.138316" T="0.103952"/>
      <pos A="0.0953608" C="0.232818" G="0.335911" T="0.335911"/>
      <pos A="0.241409" C="0.103952" G="0.241409" T="0.41323"/>
    </motif>
    <motif db="0" id="DRGX_HUMAN.H11MO.0.D" length="11" nsites="10531" evalue="1.0e+000"
        url="http://hocomoco.autosome.ru/motif/DRGX_HUMAN.H11MO.0.D">
      <pos A="0.0552435" C="0.0103289" G="0.0029223" T="0.931505"/>
      <pos A="0.940313" C="0.0021389" G="0.0374628" T="0.0200857"/>
      <pos A="0.996883" C="0.00107064" G="0.0011656" T="0.000880725"/>
      <pos A="0.0122755" C="0.105143" G="0.0101865" T="0.872395"/>
      <pos A="0.0104714" C="0.314618" G="0.0915645" T="0.583346"/>
      <pos A="2.61131e-05" C="0.320316" G="2.61131e-05" T="0.679632"/>
      <pos A="0.827361" C="0.0107325" G="0.158295" T="0.00361073"/>
      <pos A="0.9975" C="0.000643333" G="0.00111812" T="0.000738289"/>
      <pos A="0.000192288" C="0.000287244" G="0.000287244" T="0.999233"/>
      <pos A="0.0307921" C="0.00904701" G="0.000310984" T="0.95985"/>
      <pos A="0.949238" C="0.00118933" G="0.0103052" T="0.039267"/>
    </motif>
    <motif db="0" id="E2F1_HUMAN.H11MO.0.A" length="14" nsites="500" evalue="1.0e+000"
        url="http://hocomoco.autosome.ru/motif/E2F1_HUMAN.H11MO.0.A">
      <pos A="0.327984" C="0.160018" G="0.377974" T="0.134023"/>
      <pos A="0.236003" C="0.20001" G="0.45196" T="0.112028"/>
      <pos A="0.271996" C="0.210008" G="0.289992" T="0.228004"/>
      <pos A="0.190012" C="0.10203" G="0.465957" T="0.242002"/>
      <pos A="0.0820336" C="0.20001" G="0.703909" T="0.0140472"/>
      <pos A="0.0180464" C="0.00604879" G="0.965857" T="0.010048"/>
      <pos A="0.0560388" C="0.921866" G="0.00404919" T="0.0180464"/>
      <pos A="0.0160468" C="0.00804839" G="0.957858" T="0.0180464"/>
      <pos A="0.0220456" C="0.0820336" G="0.889872" T="0.00604879"/>
      <pos A="0.0680364" C="0.0340432" G="0.889872" T="0.00804839"/>
      <pos A="0.855879" C="0.020046" G="0.090032" T="0.0340432"/>
      <pos A="0.653919" C="0.0640372" G="0.271996" T="0.010048"/>
      <pos A="0.39997" C="0.140022" G="0.365977" T="0.0940312"/>
      <pos A="0.271996" C="0.164017" G="0.395971" T="0.168016"/>
    </motif>
    <motif db="0" id="E2F3_HUMAN.H11MO.0.A" length="11" nsites="500" evalue="1.0e+000"
        url="http://hocomoco.autosome.ru/motif/E2F3_HUMAN.H11MO.0.A">
      <pos A="0.375975" C="0.140022" G="0.208008" T="0.275995"/>
      <pos A="0.261998" C="0.0460408" G="0.409968" T="0.281994"/>
      <pos A="0.126025" C="0.124025" G="0.675915" T="0.0740352"/>
      <pos A="0.0340432" C="0.00604879" G="0.955859" T="0.00404919"/>
      <pos A="0.124025" C="0.769896" G="0.020046" T="0.0860328"/>
      <pos A="0.15202" C="0.00404919" G="0.683913" T="0.160018"/>
      <pos A="0.0960308" C="0.020046" G="0.867876" T="0.0160468"/>
      <pos A="0.0180464" C="0.010048" G="0.957858" T="0.0140472"/>
      <pos A="0.833883" C="0.0380424" G="0.118026" T="0.010048"/>
      <pos A="0.711908" C="0.0620376" G="0.20001" T="0.0260448"/>
      <pos A="0.533943" C="0.110028" G="0.25" T="0.106029"/>
    </motif>
    <motif db="0" id="E2F4_HUMAN.H11MO.0.A" length="13" nsites="500" evalue="1.0e+000"
        url="http://hocomoco.autosome.ru/motif/E2F4_HUMAN.H11MO.0.A">
      <pos A="0.146021" C="0.257998" G="0.505949" T="0.090032"/>
      <pos A="0.277994" C="0.0960308" G="0.461958" T="0.164017"/>
      <pos A="0.244001" C="0.10003" G="0.525945" T="0.130024"/>
      <pos A="0.10003" C="0.188012" G="0.695911" T="0.0160468"/>
      <pos A="0.00404919" C="0.0360428" G="0.957858" T="0.00204959"/>
      <pos A="0.0120476" C="0.973855" G="4.999e-05" T="0.0140472"/>
      <pos A="0.0360428" C="0.00204959" G="0.945861" T="0.0160468"/>
      <pos A="0.00404919" C="0.0380424" G="0.94986" T="0.00804839"/>
      <pos A="0.090032" C="0.0140472" G="0.893871" T="0.00204959"/>
      <pos A="0.715907" C="0.0220456" G="0.25" T="0.0120476"/>
      <pos A="0.535943" C="0.20001" G="0.222006" T="0.0420416"/>
      <pos A="0.381974" C="0.188012" G="0.281994" T="0.14802"/>
      <pos A="0.253999" C="0.114027" G="0.305989" T="0.325985"/>
    </motif>
    <motif db="0" id="E2F6_HUMAN.H11MO.0.A" length="13" nsites="500" evalue="1.0e+000"
        url="http://hocomoco.autosome.ru/motif/E2F6_HUMAN.H11MO.0.A">
      <pos A="0.337982" C="0.14802" G="0.341982" T="0.172016"/>
      <pos A="0.261998" C="0.0340432" G="0.555939" T="0.14802"/>
      <pos A="0.154019" C="0.126025" G="0.69991" T="0.020046"/>
      <pos A="0.010048" C="0.0160468" G="0.963857" T="0.010048"/>
      <pos A="0.214007" C="0.707908" G="0.0120476" T="0.0660368"/>
      <pos A="0.040042" C="0.0180464" G="0.893871" T="0.0480404"/>
      <pos A="0.0240452" C="0.0480404" G="0.895871" T="0.0320436"/>
      <pos A="0.0720356" C="0.0440412" G="0.871876" T="0.0120476"/>
      <pos A="0.941862" C="0.0320436" G="0.0140472" T="0.0120476"/>
      <pos A="0.511948" C="0.0360428" G="0.435963" T="0.0160468"/>
      <pos A="0.383973" C="0.108028" G="0.437962" T="0.070036"/>
      <pos A="0.277994" C="0.218006" G="0.377974" T="0.126025"/>
      <pos A="0.275995" C="0.162018" G="0.425965" T="0.136023"/>
    </motif>
    <motif db="0" id="E2F7_HUMAN.H11MO.0.B" length="13" nsites="500" evalue="1.0e+000"
        url="http://hocomoco.autosome.ru/motif/E2F7_HUMAN.H11MO.0.B">
      <pos A="0.196011" C="0.14802" G="0.529944" T="0.126025"/>
      <pos A="0.337982" C="0.0320436" G="0.415967" T="0.214007"/>
      <pos A="0.142022" C="0.0820336" G="0.771896" T="0.00404919"/>
      <pos A="0.0440412" C="0.00404919" G="0.941862" T="0.010048"/>
      <pos A="0.0840332" C="0.853879" G="0.00404919" T="0.0580384"/>
      <pos A="0.140022" C="0.0160468" G="0.813887" T="0.030044"/>
      <pos A="0.0220456" C="0.0120476" G="0.957858" T="0.00804839"/>
      <pos A="0.204009" C="0.00604879" G="0.775895" T="0.0140472"/>
      <pos A="0.713907" C="0.00404919" G="0.275995" T="0.00604879"/>
      <pos A="0.603929" C="0.138022" G="0.240002" T="0.0180464"/>
      <pos A="0.427964" C="0.192012" G="0.224005" T="0.156019"/>
      <pos A="0.343981" C="0.0860328" G="0.355979" T="0.214007"/>
      <pos A="0.259998" C="0.15202" G="0.485953" T="0.10203"/>
    </motif>
    <motif db="0" id="EGR1_HUMAN.H11MO.0.A" length="17" nsites="500" evalue="1.0e+000"
        url="http://hocomoco.autosome.ru/motif/EGR1_HUMAN.H11MO.0.A">
      <pos A="0.232004" C="0.248" G="0.409968" T="0.110028"/>
      <pos A="0.319986" C="0.128024" G="0.317986" T="0.234003"/>
      <pos A="0.277994" C="0.180014" G="0.459958" T="0.0820336"/>
      <pos A="0.236003" C="0.112028" G="0.353979" T="0.29799"/>
      <pos A="0.112028" C="0.030044" G="0.807888" T="0.05004"/>
      <pos A="0.236003" C="0.505949" G="0.0460408" T="0.212008"/>
      <pos A="0.0560388" C="0.0340432" G="0.869876" T="0.040042"/>
      <pos A="0.0320436" C="0.00404919" G="0.409968" T="0.553939"/>
      <pos A="0.0920316" C="0.00204959" G="0.891872" T="0.0140472"/>
      <pos A="0.0160468" C="0.00404919" G="0.957858" T="0.0220456"/>
      <pos A="0.0240452" C="0.0320436" G="0.929864" T="0.0140472"/>
      <pos A="0.220006" C="0.475955" G="0.00404919" T="0.29999"/>
      <pos A="0.0880324" C="0.010048" G="0.841882" T="0.060038"/>
      <pos A="0.110028" C="0.0220456" G="0.695911" T="0.172016"/>
      <pos A="0.337982" C="0.128024" G="0.405969" T="0.128024"/>
      <pos A="0.311988" C="0.0820336" G="0.455959" T="0.15002"/>
      <pos A="0.263997" C="0.182014" G="0.435963" T="0.118026"/>
    </motif>
    <motif db="0" id="EGR2_HUMAN.H11MO.0.A" length="18" nsites="500" evalue="1.0e+000"
        url="http://hocomoco.autosome.ru/motif/EGR2_HUMAN.H11MO.0.A">
      <pos A="0.216007" C="0.0740352" G="0.611928" T="0.0980304"/>
      <pos A="0.293991" C="0.0960308" G="0.411968" T="0.19801"/>
      <pos A="0.228004" C="0.0740352" G="0.621926" T="0.0760348"/>
      <pos A="0.253999" C="0.0680364" G="0.50195" T="0.176015"/>
      <pos A="0.319986" C="0.104029" G="0.505949" T="0.070036"/>
      <pos A="0.15002" C="0.104029" G="0.44996" T="0.295991"/>
      <pos A="0.0760348" C="0.10203" G="0.765897" T="0.0560388"/>
      <pos A="0.369976" C="0.190012" G="0.0440412" T="0.395971"/>
      <pos A="0.0340432" C="0.0220456" G="0.929864" T="0.0140472"/>
      <pos A="0.040042" C="0.0120476" G="0.461958" T="0.485953"/>
      <pos A="0.182014" C="0.00604879" G="0.793891" T="0.0180464"/>
      <pos A="0.0360428" C="0.0140472" G="0.889872" T="0.060038"/>
      <pos A="0.0240452" C="0.040042" G="0.915867" T="0.020046"/>
      <pos A="0.34998" C="0.281994" G="0.0220456" T="0.345981"/>
      <pos A="0.0580384" C="0.00604879" G="0.873875" T="0.0620376"/>
      <pos A="0.0760348" C="0.0340432" G="0.781894" T="0.108028"/>
      <pos A="0.341982" C="0.0740352" G="0.50195" T="0.0820336"/>
      <pos A="0.253999" C="0.0480404" G="0.561938" T="0.136023"/>
    </motif>
    <motif db="0" id="EGR2_HUMAN.H11MO.1.A" length="16" nsites="498" evalue="1.0e+000"
        url="http://hocomoco.autosome.ru/motif/EGR2_HUMAN.H11MO.1.A">
      <pos A="0.19479" C="0.144599" G="0.45779" T="0.202821"/>
      <pos A="0.281118" C="0.172706" G="0.453774" T="0.0924011"/>
      <pos A="0.188767" C="0.100432" G="0.373469" T="0.337332"/>
      <pos A="0.0622867" C="0.0663019" G="0.849277" T="0.0221341"/>
      <pos A="0.244981" C="0.365439" G="0.0582714" T="0.331309"/>
      <pos A="0.00607308" C="0.0181189" G="0.969735" T="0.00607308"/>
      <pos A="0.012096" C="0.0100883" G="0.34737" T="0.630446"/>
      <pos A="0.162668" C="0.00406545" G="0.81314" T="0.0201265"/>
      <pos A="0.0241417" C="0.0100883" G="0.92356" T="0.0422104"/>
      <pos A="0.0241417" C="0.0181189" G="0.953674" T="0.00406545"/>
      <pos A="0.321271" C="0.357408" G="0.012096" T="0.309225"/>
      <pos A="0.0321723" C="0.00607308" G="0.911514" T="0.0502409"/>
      <pos A="0.0683096" C="0.028157" G="0.712758" T="0.190775"/>
      <pos A="0.299187" C="0.0944088" G="0.459797" T="0.146607"/>
      <pos A="0.220889" C="0.0803554" G="0.524041" T="0.174714"/>
      <pos A="0.188767" C="0.164676" G="0.516011" T="0.130546"/>
    </motif>
    <motif db="0" id="EGR4_HUMAN.H11MO.0.D" length="11" nsites="6" evalue="1.0e+000"
        url="http://hocomoco.autosome.ru/motif/EGR4_HUMAN.H11MO.0.D">
      <pos A="0.0247157" C="0.0247157" G="0.925853" T="0.0247157"/>
      <pos A="0.00409836" C="0.00409836" G="0.987705" T="0.00409836"/>
      <pos A="0.00409836" C="0.509383" G="0.333976" T="0.152543"/>
      <pos A="0.00409836" C="0.00409836" G="0.987705" T="0.00409836"/>
      <pos A="0.00409836" C="0.00409836" G="0.987705" T="0.00409836"/>
      <pos A="0.00409836" C="0.591852" G="0.0865677" T="0.317482"/>
      <pos A="0.575358" C="0.00409836" G="0.416445" T="0.00409836"/>
      <pos A="0.00409836" C="0.00409836" G="0.83926" T="0.152543"/>
      <pos A="0.00409836" C="0.0865677" G="0.905236" T="0.00409836"/>
      <pos A="0.00409836" C="0.00409836" G="0.987705" T="0.00409836"/>
      <pos A="0.268" C="0.525877" G="0.103062" T="0.103062"/>
    </motif>
    <motif db="0" id="ELF2_HUMAN.H11MO.0.C" length="13" nsites="500" evalue="1.0e+000"
        url="http://hocomoco.autosome.ru/motif/ELF2_HUMAN.H11MO.0.C">
      <pos A="0.391972" C="0.15202" G="0.317986" T="0.138022"/>
      <pos A="0.489952" C="0.10203" G="0.218006" T="0.190012"/>
      <pos A="0.311988" C="0.317986" G="0.29799" T="0.0720356"/>
      <pos A="0.0720356" C="0.615927" G="0.291992" T="0.020046"/>
      <pos A="0.232004" C="0.739902" G="0.0140472" T="0.0140472"/>
      <pos A="0.00804839" C="4.999e-05" G="0.985853" T="0.00604879"/>
      <pos A="0.0120476" C="0.00804839" G="0.977854" T="0.00204959"/>
      <pos A="0.973855" C="0.010048" G="0.00804839" T="0.00804839"/>
      <pos A="0.979854" C="0.00204959" G="0.00804839" T="0.010048"/>
      <pos A="0.0860328" C="0.0140472" G="0.889872" T="0.010048"/>
      <pos A="0.130024" C="0.208008" G="0.104029" T="0.557938"/>
      <pos A="0.196011" C="0.142022" G="0.55194" T="0.110028"/>
      <pos A="0.313987" C="0.192012" G="0.433963" T="0.060038"/>
    </motif>
    <motif db="0" id="ELF5_HUMAN.H11MO.0.A" length="15" nsites="500" evalue="1.0e+000"
        url="http://hocomoco.autosome.ru/motif/ELF5_HUMAN.H11MO.0.A">
      <pos A="0.253999" C="0.222006" G="0.405969" T="0.118026"/>
      <pos A="0.216007" C="0.20201" G="0.491952" T="0.090032"/>
      <pos A="0.467956" C="0.168016" G="0.263997" T="0.10003"/>
      <pos A="0.79989" C="0.0220456" G="0.0740352" T="0.104029"/>
      <pos A="0.144021" C="0.307988" G="0.369976" T="0.178014"/>
      <pos A="0.184013" C="0.365977" G="0.443961" T="0.00604879"/>
      <pos A="0.683913" C="0.257998" G="0.05004" T="0.00804839"/>
      <pos A="4.999e-05" C="4.999e-05" G="0.99985" T="4.999e-05"/>
      <pos A="0.00604879" C="0.00204959" G="0.991852" T="4.999e-05"/>
      <pos A="0.991852" C="4.999e-05" G="0.00604879" T="0.00204959"/>
      <pos A="0.981854" C="0.00604879" G="0.00604879" T="0.00604879"/>
      <pos A="0.15002" C="0.0180464" G="0.827884" T="0.00404919"/>
      <pos A="0.158018" C="0.154019" G="0.124025" T="0.563937"/>
      <pos A="0.257998" C="0.120026" G="0.475955" T="0.146021"/>
      <pos A="0.279994" C="0.220006" G="0.395971" T="0.104029"/>
    </motif>
    <motif db="0" id="ERG_HUMAN.H11MO.0.A" length="13" nsites="500" evalue="1.0e+000"
        url="http://hocomoco.autosome.ru/motif/ERG_HUMAN.H11MO.0.A">
      <pos A="0.337982" C="0.15202" G="0.359978" T="0.15002"/>
      <pos A="0.307988" C="0.156019" G="0.457958" T="0.0780344"/>
      <pos A="0.435963" C="0.0520396" G="0.455959" T="0.0560388"/>
      <pos A="0.10203" C="0.559938" G="0.333983" T="0.00404919"/>
      <pos A="0.865877" C="0.116027" G="0.0160468" T="0.00204959"/>
      <pos A="0.00404919" C="0.00404919" G="0.985853" T="0.00604879"/>
      <pos A="0.00604879" C="0.00404919" G="0.989852" T="4.999e-05"/>
      <pos A="0.975855" C="0.010048" G="0.010048" T="0.00404919"/>
      <pos A="0.935863" C="0.00204959" G="0.0220456" T="0.040042"/>
      <pos A="0.204009" C="0.0160468" G="0.777894" T="0.00204959"/>
      <pos A="0.10203" C="0.309988" G="0.174015" T="0.413967"/>
      <pos A="0.224005" C="0.160018" G="0.513947" T="0.10203"/>
      <pos A="0.261998" C="0.134023" G="0.539942" T="0.0640372"/>
    </motif>
    <motif db="0" id="ESR2_HUMAN.H11MO.0.A" length="15" nsites="497" evalue="1.0e+000"
        url="http://hocomoco.autosome.ru/motif/ESR2_HUMAN.H11MO.0.A">
      <pos A="0.494921" C="0.0966103" G="0.36215" T="0.0463186"/>
      <pos A="0.114715" C="0.0121203" G="0.790636" T="0.0825287"/>
      <pos A="0.0463186" C="0.026202" G="0.859032" T="0.068447"/>
      <pos A="0.0966103" C="0.116727" G="0.22938" T="0.557282"/>
      <pos A="0.0161436" C="0.798682" G="0.0523537" T="0.13282"/>
      <pos A="0.621656" C="0.0342486" G="0.247485" T="0.0966103"/>
      <pos A="0.092587" C="0.511014" G="0.26559" T="0.130809"/>
      <pos A="5.02917e-05" C="0.667924" G="5.02917e-05" T="0.331975"/>
      <pos A="0.122762" C="0.422501" G="0.267602" T="0.187135"/>
      <pos A="0.0402836" C="0.239439" G="0.0302253" T="0.690052"/>
      <pos A="0.0825287" C="0.026202" G="0.891219" T="5.02917e-05"/>
      <pos A="0.521072" C="0.273637" G="0.086552" T="0.118739"/>
      <pos A="0.0241903" C="0.844951" G="0.0221786" T="0.10868"/>
      <pos A="0.0825287" C="0.846962" G="0.0121203" T="0.0583887"/>
      <pos A="0.0724703" C="0.356115" G="0.0362603" T="0.535154"/>
    </motif>
    <motif db="0" id="ETS1_HUMAN.H11MO.0.A" length="13" nsites="500" evalue="1.0e+000"
        url="http://hocomoco.autosome.ru/motif/ETS1_HUMAN.H11MO.0.A">
      <pos A="0.367976" C="0.178014" G="0.341982" T="0.112028"/>
      <pos A="0.259998" C="0.182014" G="0.471956" T="0.0860328"/>
      <pos A="0.479954" C="0.0680364" G="0.423965" T="0.0280444"/>
      <pos A="0.128024" C="0.637922" G="0.228004" T="0.00604879"/>
      <pos A="0.615927" C="0.34998" G="0.0340432" T="4.999e-05"/>
      <pos A="0.00404919" C="4.999e-05" G="0.993851" T="0.00204959"/>
      <pos A="0.0120476" C="0.00604879" G="0.979854" T="0.00204959"/>
      <pos A="0.991852" C="0.00604879" G="4.999e-05" T="0.00204959"/>
      <pos A="0.827884" C="0.010048" G="0.00404919" T="0.158018"/>
      <pos A="0.184013" C="0.010048" G="0.805889" T="4.999e-05"/>
      <pos A="0.0840332" C="0.188012" G="0.0580384" T="0.669916"/>
      <pos A="0.130024" C="0.112028" G="0.633923" T="0.124025"/>
      <pos A="0.138022" C="0.126025" G="0.627924" T="0.108028"/>
    </motif>
    <motif db="0" id="ETS2_HUMAN.H11MO.0.B" length="13" nsites="500" evalue="1.0e+000"
        url="http://hocomoco.autosome.ru/motif/ETS2_HUMAN.H11MO.0.B">
      <pos A="0.230004" C="0.140022" G="0.435963" T="0.194011"/>
      <pos A="0.317986" C="0.146021" G="0.345981" T="0.190012"/>
      <pos A="0.321986" C="0.279994" G="0.29799" T="0.10003"/>
      <pos A="0.473955" C="0.0760348" G="0.365977" T="0.0840332"/>
      <pos A="0.192012" C="0.00804839" G="0.7519" T="0.0480404"/>
      <pos A="0.00404919" C="0.010048" G="0.967856" T="0.0180464"/>
      <pos A="0.981854" C="0.0160468" G="4.999e-05" T="0.00204959"/>
      <pos A="0.953859" C="0.0180464" G="0.0240452" T="0.00404919"/>
      <pos A="0.381974" C="0.0840332" G="0.519946" T="0.0140472"/>
      <pos A="0.391972" C="0.261998" G="0.19801" T="0.14802"/>
      <pos A="0.421966" C="0.0480404" G="0.459958" T="0.070036"/>
      <pos A="0.329984" C="0.0860328" G="0.495951" T="0.0880324"/>
      <pos A="0.495951" C="0.10003" G="0.319986" T="0.0840332"/>
    </motif>
    <motif db="0" id="ETV1_HUMAN.H11MO.0.A" length="11" nsites="500" evalue="1.0e+000"
        url="http://hocomoco.autosome.ru/motif/ETV1_HUMAN.H11MO.0.A">
      <pos A="0.15002" C="0.244001" G="0.483953" T="0.122026"/>
      <pos A="0.329984" C="0.134023" G="0.405969" T="0.130024"/>
      <pos A="0.0420416" C="0.813887" G="0.144021" T="4.999e-05"/>
      <pos A="0.216007" C="0.765897" G="0.00204959" T="0.0160468"/>
      <pos A="0.00404919" C="4.999e-05" G="0.995851" T="4.999e-05"/>
      <pos A="4.999e-05" C="4.999e-05" G="0.99985" T="4.999e-05"/>
      <pos A="0.99785" C="4.999e-05" G="0.00204959" T="4.999e-05"/>
      <pos A="0.929864" C="0.00404919" G="4.999e-05" T="0.0660368"/>
      <pos A="0.0760348" C="0.0360428" G="0.867876" T="0.020046"/>
      <pos A="0.0880324" C="0.303989" G="0.142022" T="0.465957"/>
      <pos A="0.194011" C="0.14802" G="0.525945" T="0.132024"/>
    </motif>
    <motif db="0" id="ETV2_HUMAN.H11MO.0.B" length="16" nsites="229" evalue="1.0e+000"
        url="http://hocomoco.autosome.ru/motif/ETV2_HUMAN.H11MO.0.B">
      <pos A="0.323112" C="0.174705" G="0.353667" T="0.148516"/>
      <pos A="0.301288" C="0.174705" G="0.4366" T="0.0874072"/>
      <pos A="0.580642" C="0.135421" G="0.20526" T="0.0786774"/>
      <pos A="0.528263" C="0.0612178" G="0.384221" T="0.0262986"/>
      <pos A="0.563182" C="0.0393933" G="0.388586" T="0.00883893"/>
      <pos A="0.0262986" C="0.87309" G="0.0917722" T="0.00883893"/>
      <pos A="0.89055" C="0.104867" G="0.000109123" T="0.00447403"/>
      <pos A="0.000109123" C="0.000109123" G="0.999673" T="0.000109123"/>
      <pos A="0.000109123" C="0.00447403" G="0.995308" T="0.000109123"/>
      <pos A="0.986578" C="0.000109123" G="0.0132038" T="0.000109123"/>
      <pos A="0.929834" C="0.000109123" G="0.000109123" T="0.0699476"/>
      <pos A="0.475884" C="0.0175687" G="0.506438" T="0.000109123"/>
      <pos A="0.0568529" C="0.323112" G="0.0568529" T="0.563182"/>
      <pos A="0.349302" C="0.135421" G="0.406045" T="0.109232"/>
      <pos A="0.109232" C="0.262003" G="0.567547" T="0.0612178"/>
      <pos A="0.174705" C="0.288193" G="0.4366" T="0.100502"/>
    </motif>
    <motif db="0" id="ETV4_HUMAN.H11MO.0.B" length="11" nsites="500" evalue="1.0e+000"
        url="http://hocomoco.autosome.ru/motif/ETV4_HUMAN.H11MO.0.B">
      <pos A="0.335983" C="0.234003" G="0.329984" T="0.10003"/>
      <pos A="0.383973" C="0.134023" G="0.319986" T="0.162018"/>
      <pos A="0.136023" C="0.609928" G="0.234003" T="0.020046"/>
      <pos A="0.955859" C="0.010048" G="0.020046" T="0.0140472"/>
      <pos A="0.00604879" C="0.00204959" G="0.975855" T="0.0160468"/>
      <pos A="0.0160468" C="0.0260448" G="0.957858" T="4.999e-05"/>
      <pos A="0.923865" C="0.0160468" G="0.05004" T="0.010048"/>
      <pos A="0.869876" C="0.0140472" G="0.0460408" T="0.070036"/>
      <pos A="0.307988" C="0.0220456" G="0.587932" T="0.0820336"/>
      <pos A="0.138022" C="0.178014" G="0.345981" T="0.337982"/>
      <pos A="0.287992" C="0.132024" G="0.413967" T="0.166017"/>
    </motif>
    <motif db="0" id="ETV5_HUMAN.H11MO.0.C" length="14" nsites="500" evalue="1.0e+000"
        url="http://hocomoco.autosome.ru/motif/ETV5_HUMAN.H11MO.0.C">
      <pos A="0.327984" C="0.180014" G="0.381974" T="0.110028"/>
      <pos A="0.455959" C="0.0880324" G="0.327984" T="0.128024"/>
      <pos A="0.29799" C="0.0980304" G="0.493951" T="0.110028"/>
      <pos A="0.20001" C="0.417966" G="0.345981" T="0.0360428"/>
      <pos A="0.839882" C="0.0360428" G="0.0840332" T="0.040042"/>
      <pos A="0.0160468" C="0.00604879" G="0.961858" T="0.0160468"/>
      <pos A="0.0440412" C="0.0160468" G="0.935863" T="0.00404919"/>
      <pos A="0.793891" C="0.0680364" G="0.10203" T="0.0360428"/>
      <pos A="0.945861" C="0.00604879" G="0.0120476" T="0.0360428"/>
      <pos A="0.371976" C="0.0620376" G="0.54794" T="0.0180464"/>
      <pos A="0.228004" C="0.10003" G="0.232004" T="0.439962"/>
      <pos A="0.218006" C="0.106029" G="0.537942" T="0.138022"/>
      <pos A="0.405969" C="0.120026" G="0.385973" T="0.0880324"/>
      <pos A="0.271996" C="0.216007" G="0.373975" T="0.138022"/>
    </motif>
    <motif db="0" id="ETV6_HUMAN.H11MO.0.D" length="9" nsites="500" evalue="1.0e+000"
        url="http://hocomoco.autosome.ru/motif/ETV6_HUMAN.H11MO.0.D">
      <pos A="0.373975" C="0.160018" G="0.303989" T="0.162018"/>
      <pos A="0.126025" C="0.573935" G="0.269996" T="0.030044"/>
      <pos A="0.915867" C="0.010048" G="0.00404919" T="0.070036"/>
      <pos A="0.00604879" C="4.999e-05" G="0.991852" T="0.00204959"/>
      <pos A="0.00404919" C="0.010048" G="0.977854" T="0.00804839"/>
      <pos A="0.885873" C="0.0660368" G="0.0480404" T="4.999e-05"/>
      <pos A="0.917866" C="0.00604879" G="0.0220456" T="0.0540392"/>
      <pos A="0.389972" C="0.0180464" G="0.503949" T="0.0880324"/>
      <pos A="0.122026" C="0.130024" G="0.329984" T="0.417966"/>
    </motif>
    <motif db="0" id="FEV_HUMAN.H11MO.0.B" length="10" nsites="498" evalue="1.0e+000"
        url="http://hocomoco.autosome.ru/motif/FEV_HUMAN.H11MO.0.B">
      <pos A="0.224905" C="0.204828" G="0.520026" T="0.0502409"/>
      <pos A="0.255019" C="0.530064" G="0.134561" T="0.0803554"/>
      <pos A="0.281118" C="0.321271" G="0.355401" T="0.0422104"/>
      <pos A="0.317256" C="0.012096" G="0.658552" T="0.012096"/>
      <pos A="0.0321723" C="0.00607308" G="0.947651" T="0.0141036"/>
      <pos A="0.967727" C="0.0221341" G="0.00406545" T="0.00607308"/>
      <pos A="0.672606" C="0.0582714" G="0.251004" T="0.0181189"/>
      <pos A="0.18676" C="0.132554" G="0.602339" T="0.0783477"/>
      <pos A="0.154638" C="0.387523" G="0.0883859" T="0.369454"/>
      <pos A="0.0723248" C="0.230928" G="0.58427" T="0.112477"/>
    </motif>
    <motif db="0" id="FIGLA_HUMAN.H11MO.0.D" length="11" nsites="159" evalue="1.0e+000"
        url="http://hocomoco.autosome.ru/motif/FIGLA_HUMAN.H11MO.0.D">
      <pos A="0.212288" C="0.130578" G="0.281427" T="0.375707"/>
      <pos A="0.35528" C="0.17929" G="0.160434" T="0.304997"/>
      <pos A="0.452703" C="0.339566" G="0.0881521" T="0.119579"/>
      <pos A="0.055154" C="0.891106" G="0.0174419" T="0.0362979"/>
      <pos A="0.968102" C="0.00644249" G="0.0190132" T="0.00644249"/>
      <pos A="0.0190132" C="0.05044" G="0.905248" T="0.0252986"/>
      <pos A="0.000157134" C="0.151006" G="0.817253" T="0.0315839"/>
      <pos A="0.0252986" C="0.000157134" G="0.0127278" T="0.961816"/>
      <pos A="0.0237272" C="0.0174419" G="0.928818" T="0.0300126"/>
      <pos A="0.0787241" C="0.0975801" G="0.36785" T="0.455845"/>
      <pos A="0.237429" C="0.0928661" G="0.143149" T="0.526556"/>
    </motif>
    <motif db="0" id="FLI1_HUMAN.H11MO.0.A" length="18" nsites="497" evalue="1.0e+000"
        url="http://hocomoco.autosome.ru/motif/FLI1_HUMAN.H11MO.0.A">
      <pos A="0.209264" C="0.227369" G="0.440606" T="0.122762"/>
      <pos A="0.315882" C="0.148914" G="0.432559" T="0.102645"/>
      <pos A="0.446641" C="0.086552" G="0.37422" T="0.092587"/>
      <pos A="0.201217" C="0.0543653" G="0.653842" T="0.0905753"/>
      <pos A="0.299789" C="0.0362603" G="0.635737" T="0.0282136"/>
      <pos A="0.422501" C="0.388302" G="0.183112" T="0.00608529"/>
      <pos A="0.915359" C="0.0342486" G="0.0402836" T="0.0101086"/>
      <pos A="0.00407363" C="0.00407363" G="0.981744" T="0.0101086"/>
      <pos A="0.00206196" C="0.0121203" G="0.985767" T="5.02917e-05"/>
      <pos A="0.937487" C="0.0181553" G="0.044307" T="5.02917e-05"/>
      <pos A="0.957604" C="0.00206196" G="0.026202" T="0.014132"/>
      <pos A="0.146902" C="0.0282136" G="0.822822" T="0.00206196"/>
      <pos A="0.134832" C="0.171042" G="0.500956" T="0.19317"/>
      <pos A="0.41043" C="0.124774" G="0.402384" T="0.062412"/>
      <pos A="0.394337" C="0.0764937" G="0.474804" T="0.0543653"/>
      <pos A="0.3018" C="0.12075" G="0.509002" T="0.068447"/>
      <pos A="0.24145" C="0.150925" G="0.529119" T="0.0785053"/>
      <pos A="0.388302" C="0.130809" G="0.364162" T="0.116727"/>
    </motif>
    <motif db="0" id="FLI1_HUMAN.H11MO.1.A" length="13" nsites="500" evalue="1.0e+000"
        url="http://hocomoco.autosome.ru/motif/FLI1_HUMAN.H11MO.1.A">
      <pos A="0.375975" C="0.14802" G="0.34798" T="0.128024"/>
      <pos A="0.325985" C="0.0840332" G="0.49795" T="0.0920316"/>
      <pos A="0.45196" C="0.0180464" G="0.483953" T="0.0460408"/>
      <pos A="0.168016" C="0.54994" G="0.271996" T="0.010048"/>
      <pos A="0.817886" C="0.160018" G="0.0120476" T="0.010048"/>
      <pos A="0.00204959" C="0.00204959" G="0.993851" T="0.00204959"/>
      <pos A="0.010048" C="0.00404919" G="0.983853" T="0.00204959"/>
      <pos A="0.985853" C="0.00604879" G="0.00404919" T="0.00404919"/>
      <pos A="0.963857" C="0.00404919" G="0.00804839" T="0.0240452"/>
      <pos A="0.244001" C="0.00604879" G="0.739902" T="0.010048"/>
      <pos A="0.10203" C="0.295991" G="0.218006" T="0.383973"/>
      <pos A="0.265997" C="0.196011" G="0.427964" T="0.110028"/>
      <pos A="0.246001" C="0.108028" G="0.503949" T="0.142022"/>
    </motif>
    <motif db="0" id="FOXD3_HUMAN.H11MO.0.D" length="15" nsites="465" evalue="1.0e+000"
        url="http://hocomoco.autosome.ru/motif/FOXD3_HUMAN.H11MO.0.D">
      <pos A="0.157009" C="0.17636" G="0.298914" T="0.367717"/>
      <pos A="0.118308" C="0.217211" G="0.266663" T="0.397818"/>
      <pos A="0.135508" C="0.00650398" G="0.0559557" T="0.802032"/>
      <pos A="0.0387551" C="0.0688562" G="0.872984" T="0.0194044"/>
      <pos A="0.092507" C="0.0516556" G="0.036605" T="0.819232"/>
      <pos A="0.036605" C="0.111858" G="0.0495055" T="0.802032"/>
      <pos A="0.0538056" C="5.37519e-05" G="0.0946571" T="0.851484"/>
      <pos A="0.339766" C="0.200011" G="0.225812" T="0.234412"/>
      <pos A="0.0581058" C="0.599925" G="0.0624059" T="0.279564"/>
      <pos A="0.294614" C="0.202161" G="0.0409052" T="0.46232"/>
      <pos A="0.109708" C="0.223662" G="0.0710062" T="0.595625"/>
      <pos A="0.404268" C="0.0473554" G="0.146259" T="0.402118"/>
      <pos A="0.230112" C="0.141959" G="0.427919" T="0.200011"/>
      <pos A="0.101107" C="0.363416" G="0.348366" T="0.18711"/>
      <pos A="0.356966" C="0.292464" G="0.111858" T="0.238712"/>
    </motif>
    <motif db="0" id="FOXG1_HUMAN.H11MO.0.D" length="17" nsites="310" evalue="1.0e+000"
        url="http://hocomoco.autosome.ru/motif/FOXG1_HUMAN.H11MO.0.D">
      <pos A="0.358366" C="0.152243" G="0.184567" T="0.304825"/>
      <pos A="0.150395" C="0.11105" G="0.121211" T="0.617344"/>
      <pos A="0.0332385" C="0.0360077" G="0.0297281" T="0.901026"/>
      <pos A="0.102416" C="0.0200309" G="0.857522" T="0.0200309"/>
      <pos A="8.06192e-05" C="0.00322038" G="0.00949991" T="0.987199"/>
      <pos A="8.06192e-05" C="8.06192e-05" G="0.231877" T="0.767961"/>
      <pos A="0.00340567" C="8.06192e-05" G="0.0926261" T="0.903888"/>
      <pos A="0.687419" C="0.164275" G="0.10851" T="0.0397959"/>
      <pos A="0.0396106" C="0.353237" G="0.0255693" T="0.581583"/>
      <pos A="0.309115" C="0.0957659" G="0.292284" T="0.302835"/>
      <pos A="0.191081" C="0.0710083" G="0.118661" T="0.619251"/>
      <pos A="0.366382" C="0.0569669" G="0.178511" T="0.39814"/>
      <pos A="0.0616328" C="0.0549827" G="0.0200747" T="0.86331"/>
      <pos A="0.313871" C="0.0397446" G="0.316269" T="0.330115"/>
      <pos A="0.04912" C="0.074794" G="0.0882795" T="0.787806"/>
      <pos A="0.23873" C="0.0549364" G="0.0785823" T="0.627751"/>
      <pos A="0.0828775" C="0.134411" G="0.197031" T="0.585681"/>
    </motif>
    <motif db="0" id="FOXL1_HUMAN.H11MO.0.D" length="19" nsites="1207" evalue="1.0e+000"
        url="http://hocomoco.autosome.ru/motif/FOXL1_HUMAN.H11MO.0.D">
      <pos A="0.160529" C="0.163843" G="0.222662" T="0.452966"/>
      <pos A="0.140233" C="0.18911" G="0.444267" T="0.22639"/>
      <pos A="0.191181" C="0.0404068" G="0.132363" T="0.636049"/>
      <pos A="0.0629815" C="0.0240452" G="0.0414423" T="0.871531"/>
      <pos A="0.000642035" C="0.000642035" G="0.000642035" T="0.998074"/>
      <pos A="0.0874203" C="0.000434927" G="0.905082" T="0.00706238"/>
      <pos A="0.00830503" C="2.07108e-05" G="2.07108e-05" T="0.991654"/>
      <pos A="2.07108e-05" C="2.07108e-05" G="2.07108e-05" T="0.999938"/>
      <pos A="2.07108e-05" C="2.07108e-05" G="2.07108e-05" T="0.999938"/>
      <pos A="0.47057" C="2.07108e-05" G="0.529389" T="2.07108e-05"/>
      <pos A="2.07108e-05" C="2.07108e-05" G="2.07108e-05" T="0.999938"/>
      <pos A="2.07108e-05" C="2.07108e-05" G="2.07108e-05" T="0.999938"/>
      <pos A="2.07108e-05" C="2.07108e-05" G="2.07108e-05" T="0.999938"/>
      <pos A="0.985855" C="2.07108e-05" G="0.0116188" T="0.00250601"/>
      <pos A="0.000849143" C="0.511992" G="0.000849143" T="0.48631"/>
      <pos A="0.414858" C="0.0188675" G="0.0213528" T="0.544922"/>
      <pos A="0.103989" C="0.0145183" G="0.0186604" T="0.862832"/>
      <pos A="0.226183" C="0.0174178" G="0.0149325" T="0.741467"/>
      <pos A="0.193252" C="0.125321" G="0.0838994" T="0.597527"/>
    </motif>
    <motif db="0" id="GABPA_HUMAN.H11MO.0.A" length="14" nsites="500" evalue="1.0e+000"
        url="http://hocomoco.autosome.ru/motif/GABPA_HUMAN.H11MO.0.A">
      <pos A="0.182014" C="0.226005" G="0.483953" T="0.108028"/>
      <pos A="0.285993" C="0.252" G="0.385973" T="0.0760348"/>
      <pos A="0.363977" C="0.230004" G="0.269996" T="0.136023"/>
      <pos A="0.429964" C="0.146021" G="0.383973" T="0.040042"/>
      <pos A="0.0980304" C="0.611928" G="0.269996" T="0.020046"/>
      <pos A="0.112028" C="0.855879" G="0.0260448" T="0.00604879"/>
      <pos A="0.00804839" C="4.999e-05" G="0.991852" T="4.999e-05"/>
      <pos A="0.00804839" C="0.00404919" G="0.985853" T="0.00204959"/>
      <pos A="0.995851" C="4.999e-05" G="0.00404919" T="4.999e-05"/>
      <pos A="0.985853" C="0.00204959" G="4.999e-05" T="0.0120476"/>
      <pos A="0.106029" C="0.0240452" G="0.867876" T="0.00204959"/>
      <pos A="0.0980304" C="0.188012" G="0.0320436" T="0.681914"/>
      <pos A="0.178014" C="0.130024" G="0.569936" T="0.122026"/>
      <pos A="0.287992" C="0.269996" G="0.383973" T="0.0580384"/>
    </motif>
    <motif db="0" id="GATA1_HUMAN.H11MO.0.A" length="19" nsites="500" evalue="1.0e+000"
        url="http://hocomoco.autosome.ru/motif/GATA1_HUMAN.H11MO.0.A">
      <pos A="0.192012" C="0.403969" G="0.206009" T="0.19801"/>
      <pos A="0.116027" C="0.144021" G="0.190012" T="0.54994"/>
      <pos A="0.0560388" C="0.0780344" G="0.639922" T="0.226005"/>
      <pos A="0.118026" C="0.206009" G="0.389972" T="0.285993"/>
      <pos A="0.194011" C="0.313987" G="0.281994" T="0.210008"/>
      <pos A="0.267996" C="0.246001" G="0.277994" T="0.208008"/>
      <pos A="0.224005" C="0.210008" G="0.367976" T="0.19801"/>
      <pos A="0.261998" C="0.168016" G="0.339982" T="0.230004"/>
      <pos A="0.214007" C="0.224005" G="0.313987" T="0.248"/>
      <pos A="0.331984" C="0.188012" G="0.323985" T="0.156019"/>
      <pos A="0.184013" C="0.387972" G="0.321986" T="0.106029"/>
      <pos A="0.719906" C="0.020046" G="0.00804839" T="0.252"/>
      <pos A="0.00604879" C="4.999e-05" G="0.993851" T="4.999e-05"/>
      <pos A="0.995851" C="4.999e-05" G="4.999e-05" T="0.00404919"/>
      <pos A="0.00204959" C="4.999e-05" G="0.0120476" T="0.985853"/>
      <pos A="0.945861" C="0.00404919" G="0.0140472" T="0.0360428"/>
      <pos A="0.857878" C="0.0160468" G="0.090032" T="0.0360428"/>
      <pos A="0.214007" C="0.154019" G="0.553939" T="0.0780344"/>
      <pos A="0.35198" C="0.188012" G="0.345981" T="0.114027"/>
    </motif>
    <motif db="0" id="GATA2_HUMAN.H11MO.0.A" length="19" nsites="500" evalue="1.0e+000"
        url="http://hocomoco.autosome.ru/motif/GATA2_HUMAN.H11MO.0.A">
      <pos A="0.132024" C="0.45196" G="0.226005" T="0.190012"/>
      <pos A="0.124025" C="0.104029" G="0.158018" T="0.613927"/>
      <pos A="0.080034" C="0.05004" G="0.65192" T="0.218006"/>
      <pos A="0.132024" C="0.222006" G="0.413967" T="0.232004"/>
      <pos A="0.271996" C="0.156019" G="0.289992" T="0.281994"/>
      <pos A="0.303989" C="0.158018" G="0.305989" T="0.232004"/>
      <pos A="0.248" C="0.19801" G="0.367976" T="0.186013"/>
      <pos A="0.269996" C="0.196011" G="0.275995" T="0.257998"/>
      <pos A="0.222006" C="0.224005" G="0.267996" T="0.285993"/>
      <pos A="0.325985" C="0.114027" G="0.343981" T="0.216007"/>
      <pos A="0.192012" C="0.337982" G="0.371976" T="0.0980304"/>
      <pos A="0.773895" C="0.00404919" G="0.00804839" T="0.214007"/>
      <pos A="4.999e-05" C="4.999e-05" G="0.995851" T="0.00404919"/>
      <pos A="0.985853" C="4.999e-05" G="0.00804839" T="0.00604879"/>
      <pos A="0.00604879" C="0.00204959" G="0.0160468" T="0.975855"/>
      <pos A="0.965857" C="0.00604879" G="4.999e-05" T="0.0280444"/>
      <pos A="0.843881" C="0.010048" G="0.114027" T="0.0320436"/>
      <pos A="0.140022" C="0.168016" G="0.627924" T="0.0640372"/>
      <pos A="0.343981" C="0.192012" G="0.389972" T="0.0740352"/>
    </motif>
    <motif db="0" id="GATA5_HUMAN.H11MO.0.D" length="17" nsites="13" evalue="1.0e+000"
        url="http://hocomoco.autosome.ru/motif/GATA5_HUMAN.H11MO.0.D">
      <pos A="0.309884" C="0.0789023" G="0.0874572" T="0.523756"/>
      <pos A="0.395433" C="0.292774" G="0.23289" T="0.0789023"/>
      <pos A="0.703409" C="0.138787" G="0.0789023" T="0.0789023"/>
      <pos A="0.301329" C="0.164451" G="0.318439" T="0.21578"/>
      <pos A="0.523756" C="0.0019084" G="0.164451" T="0.309884"/>
      <pos A="0.0019084" C="0.0019084" G="0.994275" T="0.0019084"/>
      <pos A="0.994275" C="0.0019084" G="0.0019084" T="0.0019084"/>
      <pos A="0.0019084" C="0.0019084" G="0.0019084" T="0.994275"/>
      <pos A="0.686299" C="0.0019084" G="0.0019084" T="0.309884"/>
      <pos A="0.686299" C="0.0019084" G="0.147341" T="0.164451"/>
      <pos A="0.0789023" C="0.455317" G="0.224335" T="0.241445"/>
      <pos A="0.155896" C="0.21578" G="0.155896" T="0.472427"/>
      <pos A="0.155896" C="0.292774" G="0.147341" T="0.403988"/>
      <pos A="0.438207" C="0.0789023" G="0.309884" T="0.173006"/>
      <pos A="0.386878" C="0.0019084" G="0.532311" T="0.0789023"/>
      <pos A="0.395433" C="0.309884" G="0.0789023" T="0.21578"/>
      <pos A="0.194393" C="0.117399" G="0.271387" T="0.41682"/>
    </motif>
    <motif db="0" id="GBX2_HUMAN.H11MO.0.D" length="17" nsites="11244" evalue="1.0e+000"
        url="http://hocomoco.autosome.ru/motif/GBX2_HUMAN.H11MO.0.D">
      <pos A="0.144672" C="0.392904" G="0.201317" T="0.261108"/>
      <pos A="0.0409244" C="0.155165" G="0.0329592" T="0.770951"/>
      <pos A="0.948327" C="0.0216261" G="0.017748" T="0.0122988"/>
      <pos A="0.967766" C="0.0160646" G="0.00734775" T="0.00882124"/>
      <pos A="0.00522527" C="0.00894802" G="0.00451248" T="0.981314"/>
      <pos A="2.22339e-06" C="0.0257729" G="0.0105434" T="0.963681"/>
      <pos A="0.639499" C="0.0164209" G="0.343507" T="0.000573189"/>
      <pos A="0.148393" C="0.311081" G="0.449889" T="0.0906374"/>
      <pos A="0.0827227" C="0.414888" G="0.128693" T="0.373697"/>
      <pos A="0.169708" C="0.386913" G="0.231125" T="0.212253"/>
      <pos A="0.280326" C="0.286803" G="0.104299" T="0.328572"/>
      <pos A="0.326889" C="0.198063" G="0.0797787" T="0.39527"/>
      <pos A="0.376846" C="0.125465" G="0.0460491" T="0.451639"/>
      <pos A="0.550413" C="0.0748984" G="0.0412791" T="0.33341"/>
      <pos A="0.510337" C="0.0451749" G="0.0321337" T="0.412354"/>
      <pos A="0.304193" C="0.0633025" G="0.0555999" T="0.576905"/>
      <pos A="0.288286" C="0.101907" G="0.15458" T="0.455227"/>
    </motif>
    <motif db="0" id="GLIS2_HUMAN.H11MO.0.D" length="14" nsites="1681" evalue="1.0e+000"
        url="http://hocomoco.autosome.ru/motif/GLIS2_HUMAN.H11MO.0.D">
      <pos A="0.0783862" C="0.745806" G="0.120026" T="0.0557819"/>
      <pos A="0.193043" C="0.118092" G="0.256692" T="0.432172"/>
      <pos A="0.204494" C="0.234831" G="0.0510231" T="0.509651"/>
      <pos A="0.0358545" C="0.628919" G="0.0346648" T="0.300562"/>
      <pos A="0.0404646" C="0.0107221" G="0.94404" T="0.00477366"/>
      <pos A="0.0247011" C="0.701044" G="0.00864018" T="0.265615"/>
      <pos A="0.0703557" C="0.00135328" G="0.894816" T="0.0334751"/>
      <pos A="0.00060972" C="1.48712e-05" G="0.973782" T="0.0255934"/>
      <pos A="0.00060972" C="1.48712e-05" G="0.997576" T="0.00179942"/>
      <pos A="0.00120457" C="0.00060972" G="0.995197" T="0.00298911"/>
      <pos A="0.00150199" C="0.000312296" G="0.997873" T="0.000312296"/>
      <pos A="0.00611207" C="0.00135328" G="0.987612" T="0.00492237"/>
      <pos A="0.00804533" C="0.124636" G="0.0532538" T="0.814065"/>
      <pos A="0.289557" C="0.520359" G="0.114672" T="0.0754119"/>
    </motif>
    <motif db="0" id="GLIS3_HUMAN.H11MO.0.D" length="10" nsites="38" evalue="1.0e+000"
        url="http://hocomoco.autosome.ru/motif/GLIS3_HUMAN.H11MO.0.D">
      <pos A="0.0544505" C="0.196933" G="0.734876" T="0.0137413"/>
      <pos A="0.0268264" C="0.381578" G="0.0937058" T="0.49789"/>
      <pos A="0.0937058" C="0.000656168" G="0.852642" T="0.0529966"/>
      <pos A="0.000656168" C="0.000656168" G="0.800301" T="0.198387"/>
      <pos A="0.0268264" C="0.0268264" G="0.945691" T="0.000656168"/>
      <pos A="0.0529966" C="0.000656168" G="0.7625" T="0.183848"/>
      <pos A="0.000656168" C="0.000656168" G="0.998031" T="0.000656168"/>
      <pos A="0.0413654" C="0.0268264" G="0.852642" T="0.0791668"/>
      <pos A="0.0268264" C="0.224557" G="0.000656168" T="0.747961"/>
      <pos A="0.422287" C="0.419379" G="0.105337" T="0.0529966"/>
    </motif>
    <motif db="0" id="GSX1_HUMAN.H11MO.0.D" length="15" nsites="276" evalue="1.0e+000"
        url="http://hocomoco.autosome.ru/motif/GSX1_HUMAN.H11MO.0.D">
      <pos A="0.0969757" C="0.0969757" G="0.0680007" T="0.738048"/>
      <pos A="0.719033" C="0.0996921" G="0.106936" T="0.074339"/>
      <pos A="0.9454" C="0.0073343" G="0.0254437" T="0.0218218"/>
      <pos A="0.0372148" C="0.0191054" G="0.00461789" T="0.939062"/>
      <pos A="0.0435531" C="0.0073343" G="0.206537" T="0.742575"/>
      <pos A="0.681003" C="0.0109562" G="0.278975" T="0.0290656"/>
      <pos A="0.177562" C="0.166697" G="0.528884" T="0.126856"/>
      <pos A="0.235512" C="0.202916" G="0.239134" T="0.322438"/>
      <pos A="0.282597" C="0.0906375" G="0.242756" T="0.384009"/>
      <pos A="0.300706" C="0.0906375" G="0.202916" T="0.405741"/>
      <pos A="0.19205" C="0.0761499" G="0.177562" T="0.554238"/>
      <pos A="0.168508" C="0.0888265" G="0.139533" T="0.603133"/>
      <pos A="0.513491" C="0.0933539" G="0.194766" T="0.198388"/>
      <pos A="0.63573" C="0.0924484" G="0.146777" T="0.125045"/>
      <pos A="0.142249" C="0.0842992" G="0.178468" T="0.594984"/>
    </motif>
    <motif db="0" id="HBP1_HUMAN.H11MO.0.D" length="9" nsites="5" evalue="1.0e+000"
        url="http://hocomoco.autosome.ru/motif/HBP1_HUMAN.H11MO.0.D">
      <pos A="0.57388" C="0.0836835" G="0.258754" T="0.0836835"/>
      <pos A="0.00490196" C="0.495098" G="0.00490196" T="0.495098"/>
      <pos A="0.179972" C="0.320028" G="0.00490196" T="0.495098"/>
      <pos A="0.00490196" C="0.652661" G="0.179972" T="0.162465"/>
      <pos A="0.985294" C="0.00490196" G="0.00490196" T="0.00490196"/>
      <pos A="0.00490196" C="0.00490196" G="0.00490196" T="0.985294"/>
      <pos A="0.00490196" C="0.00490196" G="0.00490196" T="0.985294"/>
      <pos A="0.00490196" C="0.162465" G="0.827731" T="0.00490196"/>
      <pos A="0.985294" C="0.00490196" G="0.00490196" T="0.00490196"/>
    </motif>
    <motif db="0" id="HES1_HUMAN.H11MO.0.D" length="13" nsites="28" evalue="1.0e+000"
        url="http://hocomoco.autosome.ru/motif/HES1_HUMAN.H11MO.0.D">
      <pos A="0.314353" C="0.355872" G="0.218861" T="0.110913"/>
      <pos A="0.420225" C="0.474199" G="0.0341044" T="0.0714709"/>
      <pos A="0.0548636" C="0.191874" G="0.698399" T="0.0548636"/>
      <pos A="0.266607" C="0.424377" G="0.237544" T="0.0714709"/>
      <pos A="0.00088968" C="0.997331" G="0.00088968" T="0.00088968"/>
      <pos A="0.976572" C="0.00088968" G="0.00088968" T="0.0216489"/>
      <pos A="0.146204" C="0.727461" G="0.125445" T="0.00088968"/>
      <pos A="0.00088968" C="0.104686" G="0.719158" T="0.175267"/>
      <pos A="0.478351" C="0.312278" G="0.117141" T="0.0922301"/>
      <pos A="0.0797746" C="0.00088968" G="0.881079" T="0.0382562"/>
      <pos A="0.34134" C="0.486655" G="0.171115" T="0.00088968"/>
      <pos A="0.183571" C="0.569692" G="0.104686" T="0.142052"/>
      <pos A="0.370403" C="0.416074" G="0.15866" T="0.0548636"/>
    </motif>
    <motif db="0" id="HESX1_HUMAN.H11MO.0.D" length="16" nsites="8" evalue="1.0e+000"
        url="http://hocomoco.autosome.ru/motif/HESX1_HUMAN.H11MO.0.D">
      <pos A="0.436949" C="0.19709" G="0.182981" T="0.182981"/>
      <pos A="0.00308642" C="0.257055" G="0.35582" T="0.384039"/>
      <pos A="0.00308642" C="0.511023" G="0.482804" T="0.00308642"/>
      <pos A="0.130071" C="0.511023" G="0.00308642" T="0.35582"/>
      <pos A="0.00308642" C="0.00308642" G="0.990741" T="0.00308642"/>
      <pos A="0.14418" C="0.00308642" G="0.722663" T="0.130071"/>
      <pos A="0.130071" C="0.863757" G="0.00308642" T="0.00308642"/>
      <pos A="0.482804" C="0.130071" G="0.00308642" T="0.384039"/>
      <pos A="0.398148" C="0.595679" G="0.00308642" T="0.00308642"/>
      <pos A="0.271164" C="0.130071" G="0.468695" T="0.130071"/>
      <pos A="0.00308642" C="0.115961" G="0.00308642" T="0.877866"/>
      <pos A="0.384039" C="0.00308642" G="0.468695" T="0.14418"/>
      <pos A="0.369929" C="0.115961" G="0.511023" T="0.00308642"/>
      <pos A="0.271164" C="0.468695" G="0.130071" T="0.130071"/>
      <pos A="0.369929" C="0.384039" G="0.115961" T="0.130071"/>
      <pos A="0.0348325" C="0.161817" G="0.147707" T="0.655644"/>
    </motif>
    <motif db="0" id="HLTF_HUMAN.H11MO.0.D" length="12" nsites="10" evalue="1.0e+000"
        url="http://hocomoco.autosome.ru/motif/HLTF_HUMAN.H11MO.0.D">
      <pos A="0.15099" C="0.15099" G="0.338009" T="0.360011"/>
      <pos A="0.673542" C="0.00247525" G="0.321507" T="0.00247525"/>
      <pos A="0.299505" C="0.178493" G="0.321507" T="0.200495"/>
      <pos A="0.00247525" C="0.00247525" G="0.618537" T="0.376513"/>
      <pos A="0.101485" C="0.00247525" G="0.607536" T="0.288504"/>
      <pos A="0.288504" C="0.706546" G="0.00247525" T="0.00247525"/>
      <pos A="0.200495" C="0.090484" G="0.00247525" T="0.706546"/>
      <pos A="0.00247525" C="0.090484" G="0.904565" T="0.00247525"/>
      <pos A="0.00247525" C="0.585534" G="0.409516" T="0.00247525"/>
      <pos A="0.607536" C="0.387514" G="0.00247525" T="0.00247525"/>
      <pos A="0.893564" C="0.00247525" G="0.00247525" T="0.101485"/>
      <pos A="0.536029" C="0.360011" G="0.0519802" T="0.0519802"/>
    </motif>
    <motif db="0" id="HME2_HUMAN.H11MO.0.D" length="11" nsites="9518" evalue="1.0e+000"
        url="http://hocomoco.autosome.ru/motif/HME2_HUMAN.H11MO.0.D">
      <pos A="0.244325" C="0.209856" G="0.327616" T="0.218203"/>
      <pos A="0.222948" C="0.212323" G="0.360715" T="0.204014"/>
      <pos A="0.149905" C="0.152816" G="0.187179" T="0.5101"/>
      <pos A="0.52314" C="0.0291164" G="0.304896" T="0.142848"/>
      <pos A="0.626911" C="0.056187" G="0.316789" T="0.000113385"/>
      <pos A="0.000129208" C="0.000129208" G="0.0238613" T="0.97588"/>
      <pos A="0.000113385" C="0.000113385" G="0.306856" T="0.692917"/>
      <pos A="0.590944" C="0.0533394" G="0.214088" T="0.141628"/>
      <pos A="0.261311" C="0.141312" G="0.469406" T="0.127972"/>
      <pos A="0.161324" C="0.286372" G="0.320998" T="0.231306"/>
      <pos A="0.177369" C="0.218461" G="0.383176" T="0.220994"/>
    </motif>
    <motif db="0" id="HMGA1_HUMAN.H11MO.0.D" length="7" nsites="94" evalue="1.0e+000"
        url="http://hocomoco.autosome.ru/motif/HMGA1_HUMAN.H11MO.0.D">
      <pos A="0.260572" C="0.180566" G="0.354294" T="0.204568"/>
      <pos A="0.316863" C="0.0837009" G="0.000265675" T="0.599171"/>
      <pos A="0.847191" C="0.0402689" G="0.000265675" T="0.112275"/>
      <pos A="0.000265675" C="0.000265675" G="0.000265675" T="0.999203"/>
      <pos A="0.0208388" C="0.0105522" G="0.000265675" T="0.968343"/>
      <pos A="0.239142" C="0.0619849" G="0.0939875" T="0.604886"/>
      <pos A="0.205139" C="0.11256" G="0.117132" T="0.565168"/>
    </motif>
    <motif db="0" id="HXC10_HUMAN.H11MO.0.D" length="19" nsites="8980" evalue="1.0e+000"
        url="http://hocomoco.autosome.ru/motif/HXC10_HUMAN.H11MO.0.D">
      <pos A="0.234693" C="0.162725" G="0.18171" T="0.420872"/>
      <pos A="0.310597" C="0.114299" G="0.119065" T="0.456039"/>
      <pos A="0.42012" C="0.0660397" G="0.0691729" T="0.444668"/>
      <pos A="0.39671" C="0.0458541" G="0.0488348" T="0.508602"/>
      <pos A="0.42914" C="0.0408564" G="0.0917172" T="0.438286"/>
      <pos A="0.471936" C="0.0571737" G="0.16006" T="0.310831"/>
      <pos A="0.410822" C="0.163883" G="0.195754" T="0.229541"/>
      <pos A="0.295694" C="0.187922" G="0.216997" T="0.299386"/>
      <pos A="0.253352" C="0.193965" G="0.216088" T="0.336594"/>
      <pos A="0.247208" C="0.139666" G="0.201695" T="0.41143"/>
      <pos A="0.0931916" C="0.102039" G="0.124499" T="0.68027"/>
      <pos A="0.0225628" C="0.0133644" G="0.0946819" T="0.869391"/>
      <pos A="0.000594755" C="0.0131897" G="0.00844149" T="0.977774"/>
      <pos A="0.370085" C="0.0164393" G="0.0142794" T="0.599196"/>
      <pos A="0.987531" C="0.00460824" G="0.00778436" T="7.62601e-05"/>
      <pos A="0.0400997" C="0.17204" G="0.0546661" T="0.733195"/>
      <pos A="0.115705" C="0.0918097" G="0.393457" T="0.399029"/>
      <pos A="0.471773" C="0.0897992" G="0.317194" T="0.121235"/>
      <pos A="0.167595" C="0.426743" G="0.202757" T="0.202905"/>
    </motif>
    <motif db="0" id="HXC6_HUMAN.H11MO.0.D" length="15" nsites="7" evalue="1.0e+000"
        url="http://hocomoco.autosome.ru/motif/HXC6_HUMAN.H11MO.0.D">
      <pos A="0.65669" C="0.024061" G="0.1473" T="0.171948"/>
      <pos A="0.00352113" C="0.00352113" G="0.00352113" T="0.989437"/>
      <pos A="0.00352113" C="0.00352113" G="0.989437" T="0.00352113"/>
      <pos A="0.989437" C="0.00352113" G="0.00352113" T="0.00352113"/>
      <pos A="0.00352113" C="0.00352113" G="0.00352113" T="0.989437"/>
      <pos A="0.00352113" C="0.00352113" G="0.00352113" T="0.989437"/>
      <pos A="0.00352113" C="0.00352113" G="0.151408" T="0.841549"/>
      <pos A="0.989437" C="0.00352113" G="0.00352113" T="0.00352113"/>
      <pos A="0.00352113" C="0.00352113" G="0.00352113" T="0.989437"/>
      <pos A="0.00352113" C="0.00352113" G="0.151408" T="0.841549"/>
      <pos A="0.71831" C="0.0856808" G="0.0446009" T="0.151408"/>
      <pos A="0.00352113" C="0.75939" G="0.151408" T="0.0856808"/>
      <pos A="0.151408" C="0.00352113" G="0.00352113" T="0.841549"/>
      <pos A="0.00352113" C="0.00352113" G="0.00352113" T="0.989437"/>
      <pos A="0.024061" C="0.024061" G="0.171948" T="0.77993"/>
    </motif>
    <motif db="0" id="ID4_HUMAN.H11MO.0.D" length="11" nsites="210" evalue="1.0e+000"
        url="http://hocomoco.autosome.ru/motif/ID4_HUMAN.H11MO.0.D">
      <pos A="0.223822" C="0.161947" G="0.371371" T="0.242861"/>
      <pos A="0.320205" C="0.210733" G="0.305926" T="0.163137"/>
      <pos A="0.0703237" C="0.812827" G="0.0465255" T="0.0703237"/>
      <pos A="0.898501" C="0.00844836" G="0.0465255" T="0.0465255"/>
      <pos A="0.0429557" C="0.0619943" G="0.871133" T="0.0239172"/>
      <pos A="0.0286768" C="0.0810328" G="0.890171" T="0.000118991"/>
      <pos A="0.026297" C="0.0167777" G="0.0691337" T="0.887792"/>
      <pos A="0.0322465" C="0.0179676" G="0.90802" T="0.0417658"/>
      <pos A="0.145288" C="0.368991" G="0.0834127" T="0.402308"/>
      <pos A="0.282128" C="0.267849" G="0.24881" T="0.201214"/>
      <pos A="0.373751" C="0.221442" G="0.259519" T="0.145288"/>
    </motif>
    <motif db="0" id="IKZF1_HUMAN.H11MO.0.C" length="8" nsites="60" evalue="1.0e+000"
        url="http://hocomoco.autosome.ru/motif/IKZF1_HUMAN.H11MO.0.C">
      <pos A="0.0427902" C="0.286018" G="0.237711" T="0.43348"/>
      <pos A="0.0580449" C="0.0885543" G="0.000415973" T="0.852985"/>
      <pos A="0.0563499" C="0.000415973" G="0.942818" T="0.000415973"/>
      <pos A="0.0190606" C="0.0309254" G="0.949598" T="0.000415973"/>
      <pos A="0.000415973" C="0.0173657" G="0.981802" T="0.000415973"/>
      <pos A="0.849595" C="0.000415973" G="0.149573" T="0.000415973"/>
      <pos A="0.320765" C="0.0309254" G="0.532636" T="0.115674"/>
      <pos A="0.415683" C="0.0394002" G="0.368224" T="0.176693"/>
    </motif>
    <motif db="0" id="IRF3_HUMAN.H11MO.0.B" length="20" nsites="500" evalue="1.0e+000"
        url="http://hocomoco.autosome.ru/motif/IRF3_HUMAN.H11MO.0.B">
      <pos A="0.29999" C="0.0780344" G="0.513947" T="0.108028"/>
      <pos A="0.603929" C="0.0440412" G="0.29999" T="0.0520396"/>
      <pos A="0.677914" C="0.0660368" G="0.214007" T="0.0420416"/>
      <pos A="0.719906" C="0.0740352" G="0.110028" T="0.0960308"/>
      <pos A="0.305989" C="0.108028" G="0.455959" T="0.130024"/>
      <pos A="0.224005" C="0.0540392" G="0.557938" T="0.164017"/>
      <pos A="0.20201" C="0.0540392" G="0.731904" T="0.0120476"/>
      <pos A="0.819886" C="0.0180464" G="0.14802" T="0.0140472"/>
      <pos A="0.815887" C="0.0360428" G="0.126025" T="0.0220456"/>
      <pos A="0.89987" C="0.0160468" G="0.030044" T="0.0540392"/>
      <pos A="0.224005" C="0.261998" G="0.445961" T="0.0680364"/>
      <pos A="0.291992" C="0.0880324" G="0.40197" T="0.218006"/>
      <pos A="0.20001" C="0.00604879" G="0.783893" T="0.010048"/>
      <pos A="0.673915" C="0.0240452" G="0.289992" T="0.0120476"/>
      <pos A="0.879874" C="0.0360428" G="0.0720356" T="0.0120476"/>
      <pos A="0.941862" C="0.00404919" G="0.040042" T="0.0140472"/>
      <pos A="0.0960308" C="0.313987" G="0.54794" T="0.0420416"/>
      <pos A="0.265997" C="0.142022" G="0.273995" T="0.317986"/>
      <pos A="0.228004" C="0.122026" G="0.585933" T="0.0640372"/>
      <pos A="0.681914" C="0.070036" G="0.178014" T="0.070036"/>
    </motif>
    <motif db="0" id="IRF7_HUMAN.H11MO.0.C" length="10" nsites="40" evalue="1.0e+000"
        url="http://hocomoco.autosome.ru/motif/IRF7_HUMAN.H11MO.0.C">
      <pos A="0.215187" C="0.0645661" G="0.658523" T="0.0617243"/>
      <pos A="0.895821" C="0.102932" G="0.000623441" T="0.000623441"/>
      <pos A="0.99813" C="0.000623441" G="0.000623441" T="0.000623441"/>
      <pos A="0.895821" C="0.0262005" G="0.000623441" T="0.0773547"/>
      <pos A="0.102932" C="0.353019" G="0.415541" T="0.128509"/>
      <pos A="0.0233586" C="0.401331" G="0.154086" T="0.421224"/>
      <pos A="0.245027" C="0.0489357" G="0.679837" T="0.0262005"/>
      <pos A="0.921398" C="0.000623441" G="0.0262005" T="0.0517776"/>
      <pos A="0.793513" C="0.20524" G="0.000623441" T="0.000623441"/>
      <pos A="0.668469" C="0.000623441" G="0.0773547" T="0.253552"/>
    </motif>
    <motif db="0" id="IRX2_HUMAN.H11MO.0.D" length="19" nsites="19306" evalue="1.0e+000"
        url="http://hocomoco.autosome.ru/motif/IRX2_HUMAN.H11MO.0.D">
      <pos A="0.409626" C="0.178973" G="0.237918" T="0.173483"/>
      <pos A="0.174687" C="0.429166" G="0.204574" T="0.191573"/>
      <pos A="0.42229" C="0.128186" G="0.222353" T="0.22717"/>
      <pos A="0.151534" C="0.156403" G="0.305009" T="0.387055"/>
      <pos A="0.129986" C="0.0788106" G="0.640757" T="0.150446"/>
      <pos A="0.177652" C="0.100734" G="0.434514" T="0.2871"/>
      <pos A="0.139271" C="0.212615" G="0.361377" T="0.286737"/>
      <pos A="0.285908" C="0.049092" G="0.24763" T="0.417369"/>
      <pos A="0.0808307" C="0.039393" G="0.447658" T="0.432119"/>
      <pos A="0.138869" C="0.0292667" G="0.636691" T="0.195173"/>
      <pos A="0.224619" C="0.0283084" G="0.386485" T="0.360587"/>
      <pos A="0.0672857" C="0.729926" G="0.0462561" T="0.156532"/>
      <pos A="0.493084" C="0.00127032" G="0.45838" T="0.0472661"/>
      <pos A="0.00132212" C="0.00588027" G="0.333393" T="0.659404"/>
      <pos A="0.00119263" C="0.00103724" G="0.996992" T="0.000778251"/>
      <pos A="0.0509308" C="0.0562659" G="0.129714" T="0.763089"/>
      <pos A="0.336605" C="0.0830579" G="0.232026" T="0.348311"/>
      <pos A="0.241065" C="0.215788" G="0.397389" T="0.145758"/>
      <pos A="0.189799" C="0.137432" G="0.414184" T="0.258585"/>
    </motif>
    <motif db="0" id="ITF2_HUMAN.H11MO.0.C" length="10" nsites="497" evalue="1.0e+000"
        url="http://hocomoco.autosome.ru/motif/ITF2_HUMAN.H11MO.0.C">
      <pos A="0.307835" C="0.0422953" G="0.382267" T="0.267602"/>
      <pos A="0.126785" C="0.146902" G="0.684017" T="0.0422953"/>
      <pos A="0.0282136" C="0.895242" G="0.0523537" T="0.0241903"/>
      <pos A="0.937487" C="0.00809696" G="0.026202" T="0.0282136"/>
      <pos A="0.0302253" C="0.104657" G="0.824834" T="0.0402836"/>
      <pos A="0.0945987" C="0.589469" G="0.299789" T="0.0161436"/>
      <pos A="0.0905753" C="0.00608529" G="0.00809696" T="0.895242"/>
      <pos A="0.00407363" C="0.014132" G="0.951569" T="0.0302253"/>
      <pos A="0.0845403" C="0.106669" G="0.460722" T="0.348069"/>
      <pos A="0.092587" C="0.273637" G="0.529119" T="0.104657"/>
    </motif>
    <motif db="0" id="KLF12_HUMAN.H11MO.0.C" length="11" nsites="452" evalue="1.0e+000"
        url="http://hocomoco.autosome.ru/motif/KLF12_HUMAN.H11MO.0.C">
      <pos A="0.37829" C="0.3429" G="0.194702" T="0.0841075"/>
      <pos A="0.247788" C="0.0310219" G="0.581785" T="0.139405"/>
      <pos A="0.0642004" C="5.52975e-05" G="0.931265" T="0.0044791"/>
      <pos A="5.52975e-05" C="0.0022672" G="0.99541" T="0.0022672"/>
      <pos A="5.52975e-05" C="5.52975e-05" G="0.999834" T="5.52975e-05"/>
      <pos A="0.0907432" C="0.87818" G="0.0022672" T="0.02881"/>
      <pos A="0.0221743" C="0.0022672" G="0.96002" T="0.0155386"/>
      <pos A="0.0044791" C="0.0089029" G="0.791916" T="0.194702"/>
      <pos A="0.0973789" C="5.52975e-05" G="0.862696" T="0.0398695"/>
      <pos A="0.0133267" C="0.006691" G="0.964444" T="0.0155386"/>
      <pos A="0.130557" C="0.800763" G="0.02881" T="0.0398695"/>
    </motif>
    <motif db="0" id="KLF13_HUMAN.H11MO.0.D" length="11" nsites="7671" evalue="1.0e+000"
        url="http://hocomoco.autosome.ru/motif/KLF13_HUMAN.H11MO.0.D">
      <pos A="0.352137" C="0.0834659" G="0.312377" T="0.252021"/>
      <pos A="0.385085" C="0.0168196" G="0.431363" T="0.166733"/>
      <pos A="0.0173736" C="0.000426927" G="0.981772" T="0.000426927"/>
      <pos A="0.00143721" C="3.25899e-06" G="0.543602" T="0.454958"/>
      <pos A="3.25899e-06" C="3.25899e-06" G="0.99999" T="3.25899e-06"/>
      <pos A="3.25899e-06" C="3.25899e-06" G="0.99999" T="3.25899e-06"/>
      <pos A="3.25899e-06" C="3.25899e-06" G="0.99999" T="3.25899e-06"/>
      <pos A="3.25899e-06" C="0.988388" G="3.25899e-06" T="0.0116052"/>
      <pos A="3.25899e-06" C="3.25899e-06" G="0.99999" T="3.25899e-06"/>
      <pos A="0.186808" C="0.186678" G="0.217703" T="0.40881"/>
      <pos A="0.203201" C="0.195119" G="0.397045" T="0.204635"/>
    </motif>
    <motif db="0" id="KLF15_HUMAN.H11MO.0.A" length="19" nsites="479" evalue="1.0e+000"
        url="http://hocomoco.autosome.ru/motif/KLF15_HUMAN.H11MO.0.A">
      <pos A="0.311052" C="0.0355354" G="0.542736" T="0.110676"/>
      <pos A="0.258871" C="0.0125757" G="0.695105" T="0.0334481"/>
      <pos A="5.21812e-05" C="0.00213943" G="0.997756" T="5.21812e-05"/>
      <pos A="0.0167502" C="0.00631392" G="0.974796" T="0.00213943"/>
      <pos A="0.536475" C="0.354884" G="5.21812e-05" T="0.108589"/>
      <pos A="0.0689313" C="0.00631392" G="0.918441" T="0.00631392"/>
      <pos A="0.0125757" C="0.0146629" G="0.885045" T="0.0877166"/>
      <pos A="0.492642" C="0.0313609" G="0.423763" T="0.0522334"/>
      <pos A="0.116938" C="0.00631392" G="0.868347" T="0.00840117"/>
      <pos A="0.313139" C="0.344448" G="0.298528" T="0.0438844"/>
      <pos A="0.344448" C="0.16077" G="0.286005" T="0.208777"/>
      <pos A="0.233824" C="0.0438844" G="0.582394" T="0.139898"/>
      <pos A="0.150334" C="0.0209247" G="0.797381" T="0.0313609"/>
      <pos A="0.185817" C="0.0313609" G="0.770246" T="0.0125757"/>
      <pos A="0.256784" C="0.133636" G="0.576132" T="0.0334481"/>
      <pos A="0.177468" C="0.104415" G="0.665884" T="0.0522334"/>
      <pos A="0.277656" C="0.129461" G="0.446723" T="0.146159"/>
      <pos A="0.0877166" C="0.0939783" G="0.743112" T="0.0751931"/>
      <pos A="0.18373" C="0.0167502" G="0.730589" T="0.0689313"/>
    </motif>
    <motif db="0" id="KLF16_HUMAN.H11MO.0.D" length="19" nsites="650" evalue="1.0e+000"
        url="http://hocomoco.autosome.ru/motif/KLF16_HUMAN.H11MO.0.D">
      <pos A="0.193086" C="0.162321" G="0.449969" T="0.194624"/>
      <pos A="0.0977157" C="0.120789" G="0.529957" T="0.251538"/>
      <pos A="0.0611829" C="0.0334948" G="0.859522" T="0.0458006"/>
      <pos A="0.00811414" C="0.0219582" G="0.949508" T="0.0204199"/>
      <pos A="0.034264" C="0.00811414" G="0.920281" T="0.0373404"/>
      <pos A="0.127711" C="0.484579" G="0.0123443" T="0.375365"/>
      <pos A="0.0458006" C="0.0134979" G="0.891824" T="0.0488771"/>
      <pos A="0.0392632" C="0.0300338" G="0.565336" T="0.365367"/>
      <pos A="0.0665667" C="0.00503769" G="0.872597" T="0.0557991"/>
      <pos A="0.155399" C="0.0492617" G="0.524573" T="0.270766"/>
      <pos A="0.140017" C="0.26769" G="0.358445" T="0.233849"/>
      <pos A="0.18924" C="0.0877173" G="0.592255" T="0.130788"/>
      <pos A="0.0738733" C="0.0323412" G="0.809145" T="0.0846408"/>
      <pos A="0.0615675" C="0.0646439" G="0.78761" T="0.086179"/>
      <pos A="0.0769497" C="0.0692586" G="0.676857" T="0.176934"/>
      <pos A="0.0719505" C="0.108868" G="0.698008" T="0.121174"/>
      <pos A="0.058491" C="0.126173" G="0.710698" T="0.104638"/>
      <pos A="0.0415705" C="0.104638" G="0.713775" T="0.140017"/>
      <pos A="0.1031" C="0.14617" G="0.523035" T="0.227696"/>
    </motif>
    <motif db="0" id="KLF1_HUMAN.H11MO.0.A" length="14" nsites="489" evalue="1.0e+000"
        url="http://hocomoco.autosome.ru/motif/KLF1_HUMAN.H11MO.0.A">
      <pos A="0.33945" C="0.0327643" G="0.386475" T="0.241311"/>
      <pos A="0.00414026" C="0.00209569" G="0.989624" T="0.00414026"/>
      <pos A="0.00209569" C="0.00414026" G="0.987579" T="0.00618483"/>
      <pos A="5.11143e-05" C="5.11143e-05" G="0.997802" T="0.00209569"/>
      <pos A="0.0920568" C="0.527551" G="5.11143e-05" T="0.380341"/>
      <pos A="0.0143631" C="5.11143e-05" G="0.977356" T="0.0082294"/>
      <pos A="0.024586" C="0.010274" G="0.535729" T="0.429411"/>
      <pos A="0.038898" C="0.00414026" G="0.903752" T="0.05321"/>
      <pos A="0.024586" C="0.0225414" G="0.86286" T="0.0900123"/>
      <pos A="0.0613883" C="0.684983" G="0.167706" T="0.0859231"/>
      <pos A="0.167706" C="0.458035" G="0.0941014" T="0.280157"/>
      <pos A="0.143171" C="0.198375" G="0.472347" T="0.186107"/>
      <pos A="0.104324" C="0.202464" G="0.529595" T="0.163617"/>
      <pos A="0.112503" C="0.161572" G="0.623645" T="0.10228"/>
    </motif>
    <motif db="0" id="KLF3_HUMAN.H11MO.0.B" length="19" nsites="498" evalue="1.0e+000"
        url="http://hocomoco.autosome.ru/motif/KLF3_HUMAN.H11MO.0.B">
      <pos A="0.212859" C="0.188767" G="0.471843" T="0.126531"/>
      <pos A="0.226912" C="0.222897" G="0.461805" T="0.0883859"/>
      <pos A="0.259034" C="0.204828" G="0.42366" T="0.112477"/>
      <pos A="0.244981" C="0.18676" G="0.495935" T="0.0723248"/>
      <pos A="0.327294" C="0.246989" G="0.315248" T="0.11047"/>
      <pos A="0.345362" C="0.044218" G="0.359416" T="0.251004"/>
      <pos A="0.0341799" C="5.01907e-05" G="0.96572" T="5.01907e-05"/>
      <pos A="0.00607308" C="5.01907e-05" G="0.991819" T="0.00205782"/>
      <pos A="0.00406545" C="0.00808071" G="0.985796" T="0.00205782"/>
      <pos A="0.0863782" C="0.642491" G="5.01907e-05" T="0.27108"/>
      <pos A="0.00808071" C="0.00607308" G="0.981781" T="0.00406545"/>
      <pos A="0.00406545" C="0.0261494" G="0.724804" T="0.244981"/>
      <pos A="0.184752" C="0.0181189" G="0.754919" T="0.0422104"/>
      <pos A="0.0763401" C="0.0100883" G="0.843254" T="0.0703172"/>
      <pos A="0.0843706" C="0.6184" G="0.148615" T="0.148615"/>
[truncated: 247,075 more chars]
