# Supplementary material for: DeepEPI: CNN-transformer-based model for extracting TF interactions through predicting enhancer-promoter interactions
Source: Bioinform Adv. 2025 Sep 17;5(1):vbaf221. doi: 10.1093/bioadv/vbaf221 (PMC12478696; doi:10.1093/bioadv/vbaf221)
Supplement: vbaf221_Supplementary_Data [file vbaf221_supplementary_data.zip › Supplementary_file5/GM12878/result_enhancer3-GM12878/tomtom.tsv]

Query_ID	Target_ID	Optimal_offset	p-value	E-value	q-value	Overlap	Query_consensus	Target_consensus	Orientation
M0	NR1D1_HUMAN.H11MO.0.B	0	6.02065e-06	0.00462988	0.00917084	19	TGCACTGCCACAGTCTTTTTCGCATAGACCGCCTCTTGTC	CCTTCTGACCCACTTCCCT	-
M0	BRAC_HUMAN.H11MO.0.A	-4	0.000429897	0.330591	0.223001	20	TGCACTGCCACAGTCTTTTTCGCATAGACCGCCTCTTGTC	ATTTCACACCTCCCTGCTAA	-
M0	PAX8_HUMAN.H11MO.0.D	-3	0.000550918	0.423656	0.223001	14	TGCACTGCCACAGTCTTTTTCGCATAGACCGCCTCTTGTC	CCCGCTTCAGTGAC	-
M0	MNX1_HUMAN.H11MO.0.D	-15	0.000585599	0.450325	0.223001	19	TGCACTGCCACAGTCTTTTTCGCATAGACCGCCTCTTGTC	CTATTTTAATAACCCTTAA	+
M0	IRX2_HUMAN.H11MO.0.D	-14	0.000745423	0.57323	0.22709	19	TGCACTGCCACAGTCTTTTTCGCATAGACCGCCTCTTGTC	CCAACATGCCCACCCATGT	-
M0	RARA_HUMAN.H11MO.2.A	-25	0.000912003	0.70133	0.227611	15	TGCACTGCCACAGTCTTTTTCGCATAGACCGCCTCTTGTC	TGACCTCTCGGTGACCT	-
M0	VENTX_HUMAN.H11MO.0.D	-7	0.00119541	0.919269	0.227611	19	TGCACTGCCACAGTCTTTTTCGCATAGACCGCCTCTTGTC	CGCTAATTGGTTTCTAATT	+
M0	TBX21_HUMAN.H11MO.0.A	-8	0.00272493	2.09547	0.415071	13	TGCACTGCCACAGTCTTTTTCGCATAGACCGCCTCTTGTC	TTCACACCTCCAC	-
M0	RXRA_HUMAN.H11MO.0.A	-3	0.0032641	2.51009	0.430226	20	TGCACTGCCACAGTCTTTTTCGCATAGACCGCCTCTTGTC	CTCTGACCTCTGCCTCCCCC	-
M0	ZN394_HUMAN.H11MO.0.C	-12	0.0035018	2.69288	0.430226	20	TGCACTGCCACAGTCTTTTTCGCATAGACCGCCTCTTGTC	ATTCCATTCTATTCCATTCT	-
M0	KLF3_HUMAN.H11MO.0.B	-2	0.00423818	3.25916	0.461123	19	TGCACTGCCACAGTCTTTTTCGCATAGACCGCCTCTTGTC	CCCGGCCCCGCCCCTCCCC	-
M0	MAF_HUMAN.H11MO.0.A	-21	0.00488502	3.75658	0.462227	19	TGCACTGCCACAGTCTTTTTCGCATAGACCGCCTCTTGTC	GAATCTGCTGACTCAGCAA	+
M0	MAFA_HUMAN.H11MO.0.D	-19	0.00566772	4.35848	0.462227	21	TGCACTGCCACAGTCTTTTTCGCATAGACCGCCTCTTGTC	CGAAGGCTGCGGGGTCAGCAC	-
M0	PROX1_HUMAN.H11MO.0.D	-7	0.00568969	4.37538	0.462227	17	TGCACTGCCACAGTCTTTTTCGCATAGACCGCCTCTTGTC	CCCAACCCGCCTTACCC	-
M0	HME2_HUMAN.H11MO.0.D	-6	0.00589613	4.53412	0.462227	11	TGCACTGCCACAGTCTTTTTCGCATAGACCGCCTCTTGTC	CCCTAATTACC	-
M0	Z324A_HUMAN.H11MO.0.C	-17	0.00621948	4.78278	0.462227	23	TGCACTGCCACAGTCTTTTTCGCATAGACCGCCTCTTGTC	TATCAAACCATCCTTTGCTGCCA	+
M0	SPIC_HUMAN.H11MO.0.D	-28	0.00723111	5.56072	0.462227	12	TGCACTGCCACAGTCTTTTTCGCATAGACCGCCTCTTGTC	CCTCCCCTTCCTC	-
M0	PAX2_HUMAN.H11MO.0.D	-7	0.00730815	5.61997	0.462227	18	TGCACTGCCACAGTCTTTTTCGCATAGACCGCCTCTTGTC	GTTCAGTCATGCGTGACA	+
M0	HXC10_HUMAN.H11MO.0.D	-21	0.00794216	6.10752	0.462227	19	TGCACTGCCACAGTCTTTTTCGCATAGACCGCCTCTTGTC	TTTTTAATTTTTTTATTAC	+
M0	ZN667_HUMAN.H11MO.0.C	1	0.00794216	6.10752	0.462227	18	TGCACTGCCACAGTCTTTTTCGCATAGACCGCCTCTTGTC	GTGGCCTTAAAAGCTCAGC	+
M0	ZN341_HUMAN.H11MO.0.C	-1	0.00819319	6.30056	0.462227	22	TGCACTGCCACAGTCTTTTTCGCATAGACCGCCTCTTGTC	GCTCTTCCCTCCCCCCCCCCCC	-
M0	CLOCK_HUMAN.H11MO.0.C	-28	0.00877453	6.74761	0.477344	12	TGCACTGCCACAGTCTTTTTCGCATAGACCGCCTCTTGTC	CAGACACGTGAACA	+
M0	GATA1_HUMAN.H11MO.0.A	-6	0.00972995	7.48233	0.494033	19	TGCACTGCCACAGTCTTTTTCGCATAGACCGCCTCTTGTC	TCTTATCTGTCCCCGCCAG	-
M0	KLF6_HUMAN.H11MO.0.A	0	0.00972995	7.48233	0.494033	19	TGCACTGCCACAGTCTTTTTCGCATAGACCGCCTCTTGTC	CCCCCGGCCCCGCCCTTCC	-
M1	RXRA_HUMAN.H11MO.0.A	-15	6.85576e-06	0.00527208	0.0103875	20	CCAAGTTTTAGCTGCGGGTGTTGGAGAGTGACCAAGTATC	GGGGGAGGCAGAGGTCAGAG	+
M1	IRX2_HUMAN.H11MO.0.D	-13	1.84704e-05	0.0142038	0.0139928	19	CCAAGTTTTAGCTGCGGGTGTTGGAGAGTGACCAAGTATC	ACATGGGTGGGCATGTTGG	+
M1	VEZF1_HUMAN.H11MO.0.C	-15	0.000261708	0.201253	0.111534	22	CCAAGTTTTAGCTGCGGGTGTTGGAGAGTGACCAAGTATC	GGGGAGGGGGGAGGGGGAGGGG	+
M1	MNX1_HUMAN.H11MO.0.D	-11	0.000341375	0.262517	0.111534	19	CCAAGTTTTAGCTGCGGGTGTTGGAGAGTGACCAAGTATC	TTAAGGGTTATTAAAATAG	-
M1	MAZ_HUMAN.H11MO.0.A	-13	0.000441676	0.339649	0.111534	22	CCAAGTTTTAGCTGCGGGTGTTGGAGAGTGACCAAGTATC	GGGGGAGGGGGGGGGGGGGGGG	+
M1	PATZ1_HUMAN.H11MO.0.C	-14	0.000441676	0.339649	0.111534	22	CCAAGTTTTAGCTGCGGGTGTTGGAGAGTGACCAAGTATC	GGGGAGGGGGCGGGGGGGGAGG	+
M1	TLX1_HUMAN.H11MO.0.D	-20	0.000695475	0.53482	0.150536	17	CCAAGTTTTAGCTGCGGGTGTTGGAGAGTGACCAAGTATC	CTGGCAAGTTGCCAAGG	+
M1	SP3_HUMAN.H11MO.0.B	-10	0.00119476	0.918773	0.202501	20	CCAAGTTTTAGCTGCGGGTGTTGGAGAGTGACCAAGTATC	GGGGGGGGGCGGGGCCGGGG	+
M1	ZN341_HUMAN.H11MO.0.C	-14	0.00120286	0.924997	0.202501	22	CCAAGTTTTAGCTGCGGGTGTTGGAGAGTGACCAAGTATC	GGGGGGGGGGGGAGGGAAGAGC	+
M1	SPIC_HUMAN.H11MO.0.D	-15	0.00160382	1.23334	0.242573	13	CCAAGTTTTAGCTGCGGGTGTTGGAGAGTGACCAAGTATC	GAGGAAGGGGAGG	+
M1	ZN394_HUMAN.H11MO.0.C	-17	0.00184551	1.4192	0.242573	20	CCAAGTTTTAGCTGCGGGTGTTGGAGAGTGACCAAGTATC	AGAATGGAATAGAATGGAAT	+
M1	NR1D1_HUMAN.H11MO.0.B	-13	0.00217736	1.67439	0.242573	19	CCAAGTTTTAGCTGCGGGTGTTGGAGAGTGACCAAGTATC	AGGGAAGTGGGTCAGAAGG	+
M1	ZBT17_HUMAN.H11MO.0.A	-8	0.00217736	1.67439	0.242573	19	CCAAGTTTTAGCTGCGGGTGTTGGAGAGTGACCAAGTATC	GAGGGTGGGGGAGGGGAAG	+
M1	ZN589_HUMAN.H11MO.0.D	2	0.00224137	1.72362	0.242573	14	CCAAGTTTTAGCTGCGGGTGTTGGAGAGTGACCAAGTATC	CCCACGGTTACTGCCG	+
M1	FOXD3_HUMAN.H11MO.0.D	-21	0.00247335	1.90201	0.249834	15	CCAAGTTTTAGCTGCGGGTGTTGGAGAGTGACCAAGTATC	TGCTAAGTAAACAAA	-
M1	EGR1_HUMAN.H11MO.0.A	-13	0.00341943	2.62954	0.293152	17	CCAAGTTTTAGCTGCGGGTGTTGGAGAGTGACCAAGTATC	GAGGGCGTGGGCGGGGG	+
M1	RARG_HUMAN.H11MO.2.D	-13	0.00346541	2.6649	0.293152	20	CCAAGTTTTAGCTGCGGGTGTTGGAGAGTGACCAAGTATC	GGGGGTCACCCAGAGGTCAC	+
M1	KLF6_HUMAN.H11MO.0.A	-11	0.00385713	2.96613	0.293152	19	CCAAGTTTTAGCTGCGGGTGTTGGAGAGTGACCAAGTATC	GGAAGGGCGGGGCCGGGGG	+
M1	ZN563_HUMAN.H11MO.0.C	-7	0.00401589	3.08822	0.293152	21	CCAAGTTTTAGCTGCGGGTGTTGGAGAGTGACCAAGTATC	GCAGCTGCCAGTGAGGATCCC	-
M1	FEV_HUMAN.H11MO.0.B	-13	0.00406309	3.12451	0.293152	10	CCAAGTTTTAGCTGCGGGTGTTGGAGAGTGACCAAGTATC	GCGGGAAGCG	+
M1	MAF_HUMAN.H11MO.0.A	-16	0.00475251	3.65468	0.31031	19	CCAAGTTTTAGCTGCGGGTGTTGGAGAGTGACCAAGTATC	GAATCTGCTGACTCAGCAA	+
M1	BRAC_HUMAN.H11MO.0.A	-7	0.00519877	3.99785	0.315077	20	CCAAGTTTTAGCTGCGGGTGTTGGAGAGTGACCAAGTATC	TTAGCAGGGAGGTGTGAAAT	+
M1	RARA_HUMAN.H11MO.0.A	-15	0.00555618	4.2727	0.323786	20	CCAAGTTTTAGCTGCGGGTGTTGGAGAGTGACCAAGTATC	GGGGGATCAAGAGGTCAAGG	+
M1	PROX1_HUMAN.H11MO.0.D	-8	0.00617633	4.7496	0.346596	17	CCAAGTTTTAGCTGCGGGTGTTGGAGAGTGACCAAGTATC	GGGTAAGGCGGGTTGGG	+
M1	PAX8_HUMAN.H11MO.0.D	-16	0.0079025	6.07702	0.396914	14	CCAAGTTTTAGCTGCGGGTGTTGGAGAGTGACCAAGTATC	GTCACTGAAGCGGG	+
M1	SP2_HUMAN.H11MO.0.A	-9	0.00799943	6.15156	0.396914	22	CCAAGTTTTAGCTGCGGGTGTTGGAGAGTGACCAAGTATC	GGGGGGGGGGCGGGGCCGGGGG	+
M1	ZFX_HUMAN.H11MO.1.A	-18	0.00822243	6.32305	0.396914	17	CCAAGTTTTAGCTGCGGGTGTTGGAGAGTGACCAAGTATC	GGGGGCGGAGGCCGGGG	+
M1	SP4_HUMAN.H11MO.0.A	-15	0.00822542	6.32535	0.396914	20	CCAAGTTTTAGCTGCGGGTGTTGGAGAGTGACCAAGTATC	GGGAAGGGGGCGGGGCCGGG	+
M1	MAFA_HUMAN.H11MO.0.D	-14	0.00868179	6.6763	0.396914	21	CCAAGTTTTAGCTGCGGGTGTTGGAGAGTGACCAAGTATC	CGAAGGCTGCGGGGTCAGCAC	-
M1	HME2_HUMAN.H11MO.0.D	-19	0.00914443	7.03207	0.396914	11	CCAAGTTTTAGCTGCGGGTGTTGGAGAGTGACCAAGTATC	GGTAATTAGGG	+
M1	LEF1_HUMAN.H11MO.0.A	-16	0.00926299	7.12324	0.396914	14	CCAAGTTTTAGCTGCGGGTGTTGGAGAGTGACCAAGTATC	AGCAAATCAAAGGA	-
M1	GATA1_HUMAN.H11MO.0.A	-10	0.00932314	7.16949	0.396914	19	CCAAGTTTTAGCTGCGGGTGTTGGAGAGTGACCAAGTATC	CTGGCGGGGACAGATAAGA	+
M1	ETS2_HUMAN.H11MO.0.B	-17	0.00943627	7.25649	0.396914	13	CCAAGTTTTAGCTGCGGGTGTTGGAGAGTGACCAAGTATC	GGAAGGAAGAGGA	+
M1	ZN350_HUMAN.H11MO.0.C	-15	0.00979354	7.53123	0.396914	18	CCAAGTTTTAGCTGCGGGTGTTGGAGAGTGACCAAGTATC	TAGGTCATAAAAGGACTG	-
M1	ZN667_HUMAN.H11MO.0.C	-14	0.00995459	7.65508	0.396914	19	CCAAGTTTTAGCTGCGGGTGTTGGAGAGTGACCAAGTATC	GCTGAGCTTTTAAGGCCAC	-
M1	EGR2_HUMAN.H11MO.1.A	-14	0.0110897	8.52798	0.430835	16	CCAAGTTTTAGCTGCGGGTGTTGGAGAGTGACCAAGTATC	GGGGCGTGGGCGGGGG	+
M1	PURA_HUMAN.H11MO.0.D	-16	0.0116552	8.96284	0.441484	17	CCAAGTTTTAGCTGCGGGTGTTGGAGAGTGACCAAGTATC	GGAAGGGGGGGGCAGGG	+
M1	THAP1_HUMAN.H11MO.0.C	3	0.0122013	9.38278	0.450897	19	CCAAGTTTTAGCTGCGGGTGTTGGAGAGTGACCAAGTATC	CGCCGCCATCTTGGCTGCGGGC	+
M2	IRX2_HUMAN.H11MO.0.D	-21	0.000299131	0.230032	0.11742	19	TTGAACATCTATTCTCACTTAAAATGATACAATCCCTAAT	CCAACATGCCCACCCATGT	-
M2	MNX1_HUMAN.H11MO.0.D	-13	0.000299131	0.230032	0.11742	19	TTGAACATCTATTCTCACTTAAAATGATACAATCCCTAAT	TTAAGGGTTATTAAAATAG	-
M2	HXC10_HUMAN.H11MO.0.D	-13	0.000352115	0.270777	0.11742	19	TTGAACATCTATTCTCACTTAAAATGATACAATCCCTAAT	GTAATAAAAAAATTAAAAA	-
M2	ZN394_HUMAN.H11MO.0.C	-14	0.00135253	1.0401	0.346629	20	TTGAACATCTATTCTCACTTAAAATGATACAATCCCTAAT	AGAATGGAATAGAATGGAAT	+
M4	MNX1_HUMAN.H11MO.0.D	-8	3.84914e-05	0.0295999	0.0591491	19	GATCATAAATATCTATTGATTTATTAAAGGAAGTGACCTT	CTATTTTAATAACCCTTAA	+
M4	IRX2_HUMAN.H11MO.0.D	-3	0.000241141	0.185438	0.134185	19	GATCATAAATATCTATTGATTTATTAAAGGAAGTGACCTT	CCAACATGCCCACCCATGT	-
M4	HXC10_HUMAN.H11MO.0.D	-8	0.000586923	0.451344	0.180383	19	GATCATAAATATCTATTGATTTATTAAAGGAAGTGACCTT	TTTTTAATTTTTTTATTAC	+
M4	ZN394_HUMAN.H11MO.0.C	-7	0.000900751	0.692678	0.230695	20	GATCATAAATATCTATTGATTTATTAAAGGAAGTGACCTT	ATTCCATTCTATTCCATTCT	-
M5	MNX1_HUMAN.H11MO.0.D	-19	0.000126526	0.0972986	0.099263	19	CTATTCAGTCGATTTCACAACAATTTCTTATAACATAGAT	TTAAGGGTTATTAAAATAG	-
M5	HXC10_HUMAN.H11MO.0.D	-15	0.000193914	0.14912	0.099263	19	CTATTCAGTCGATTTCACAACAATTTCTTATAACATAGAT	TTTTTAATTTTTTTATTAC	+
M5	IRX2_HUMAN.H11MO.0.D	-21	0.000830305	0.638505	0.308263	19	CTATTCAGTCGATTTCACAACAATTTCTTATAACATAGAT	CCAACATGCCCACCCATGT	-
M5	ZN394_HUMAN.H11MO.0.C	-1	0.00100367	0.771824	0.308263	20	CTATTCAGTCGATTTCACAACAATTTCTTATAACATAGAT	ATTCCATTCTATTCCATTCT	-
M5	GATA1_HUMAN.H11MO.0.A	-29	0.00219988	1.69171	0.482615	11	CTATTCAGTCGATTTCACAACAATTTCTTATAACATAGAT	CTGGCGGGGACAGATAAGA	+
M6	MNX1_HUMAN.H11MO.0.D	-8	2.27764e-05	0.017515	0.0203448	19	GCCATGGTCCAAGGAAGTTACAAAAGAAGGCTCGACATCG	TTAAGGGTTATTAAAATAG	-
M6	PAX8_HUMAN.H11MO.0.D	-2	2.66182e-05	0.0204694	0.0203448	14	GCCATGGTCCAAGGAAGTTACAAAAGAAGGCTCGACATCG	CCCGCTTCAGTGAC	-
M6	BRAC_HUMAN.H11MO.0.A	-5	0.000118315	0.0909842	0.0602871	20	GCCATGGTCCAAGGAAGTTACAAAAGAAGGCTCGACATCG	TTAGCAGGGAGGTGTGAAAT	+
M6	TLX1_HUMAN.H11MO.0.D	3	0.000544326	0.418587	0.191255	14	GCCATGGTCCAAGGAAGTTACAAAAGAAGGCTCGACATCG	CTGGCAAGTTGCCAAGG	+
M6	ZN394_HUMAN.H11MO.0.C	-8	0.000625569	0.481063	0.191255	20	GCCATGGTCCAAGGAAGTTACAAAAGAAGGCTCGACATCG	AGAATGGAATAGAATGGAAT	+
M6	SOX18_HUMAN.H11MO.0.D	-12	0.0011083	0.852286	0.240778	19	GCCATGGTCCAAGGAAGTTACAAAAGAAGGCTCGACATCG	GGAAAAGAACAATGGGTTC	-
M6	ZN554_HUMAN.H11MO.0.C	-2	0.00126009	0.969008	0.240778	20	GCCATGGTCCAAGGAAGTTACAAAAGAAGGCTCGACATCG	GCTGAGCCATGTGGGGTGCT	+
M6	FOXD3_HUMAN.H11MO.0.D	-6	0.00167059	1.28468	0.283748	15	GCCATGGTCCAAGGAAGTTACAAAAGAAGGCTCGACATCG	TGCTAAGTAAACAAA	-
M6	RXRA_HUMAN.H11MO.0.A	-6	0.00197746	1.52067	0.302283	20	GCCATGGTCCAAGGAAGTTACAAAAGAAGGCTCGACATCG	GGGGGAGGCAGAGGTCAGAG	+
M6	Z324A_HUMAN.H11MO.0.C	-2	0.00263336	2.02506	0.313124	23	GCCATGGTCCAAGGAAGTTACAAAAGAAGGCTCGACATCG	TGGCAGCAAAGGATGGTTTGATA	-
M6	ZN214_HUMAN.H11MO.0.C	-8	0.00266904	2.05249	0.313124	22	GCCATGGTCCAAGGAAGTTACAAAAGAAGGCTCGACATCG	TCATCAAAGGCCTCAAAAAGGA	-
M6	SPIC_HUMAN.H11MO.0.D	-5	0.00269563	2.07294	0.313124	13	GCCATGGTCCAAGGAAGTTACAAAAGAAGGCTCGACATCG	GAGGAAGGGGAGG	+
M6	IRX2_HUMAN.H11MO.0.D	-9	0.00300394	2.31003	0.313124	19	GCCATGGTCCAAGGAAGTTACAAAAGAAGGCTCGACATCG	ACATGGGTGGGCATGTTGG	+
M6	NR1D1_HUMAN.H11MO.0.B	3	0.00323486	2.48761	0.313124	16	GCCATGGTCCAAGGAAGTTACAAAAGAAGGCTCGACATCG	AGGGAAGTGGGTCAGAAGG	+
M6	IRF3_HUMAN.H11MO.0.B	-7	0.00329216	2.53167	0.313124	20	GCCATGGTCCAAGGAAGTTACAAAAGAAGGCTCGACATCG	GAAAGGGAAAGGGAAAGTGA	+
M6	HXC10_HUMAN.H11MO.0.D	-7	0.00348224	2.67785	0.313124	19	GCCATGGTCCAAGGAAGTTACAAAAGAAGGCTCGACATCG	GTAATAAAAAAATTAAAAA	-
M6	NR1H3_HUMAN.H11MO.0.B	-2	0.00577307	4.43949	0.464472	19	GCCATGGTCCAAGGAAGTTACAAAAGAAGGCTCGACATCG	CAGAGGTCACTGCAGGTCA	+
M8	MNX1_HUMAN.H11MO.0.D	-6	0.000100285	0.0771188	0.154106	19	TAGAGACACTTTACCATAACTACAACAATCAAGAATCTTA	CTATTTTAATAACCCTTAA	+
M8	HME2_HUMAN.H11MO.0.D	-4	0.0014065	1.0816	0.420674	11	TAGAGACACTTTACCATAACTACAACAATCAAGAATCTTA	CCCTAATTACC	-
M8	IRX2_HUMAN.H11MO.0.D	-15	0.00141726	1.08987	0.420674	19	TAGAGACACTTTACCATAACTACAACAATCAAGAATCTTA	ACATGGGTGGGCATGTTGG	+
M8	TLX1_HUMAN.H11MO.0.D	0	0.00161808	1.2443	0.420674	17	TAGAGACACTTTACCATAACTACAACAATCAAGAATCTTA	CCTTGGCAACTTGCCAG	-
M9	MNX1_HUMAN.H11MO.0.D	-14	0.000197078	0.151553	0.123672	19	AGAGCGCCCGAAAACCTTACATCTACCCAGTTTATCAGTT	CTATTTTAATAACCCTTAA	+
M9	SPIC_HUMAN.H11MO.0.D	-15	0.000204986	0.157634	0.123672	13	AGAGCGCCCGAAAACCTTACATCTACCCAGTTTATCAGTT	CCTCCCCTTCCTC	-
M9	RXRA_HUMAN.H11MO.0.A	-7	0.000266937	0.205275	0.123672	20	AGAGCGCCCGAAAACCTTACATCTACCCAGTTTATCAGTT	CTCTGACCTCTGCCTCCCCC	-
M9	IRX2_HUMAN.H11MO.0.D	-10	0.000324547	0.249577	0.123672	19	AGAGCGCCCGAAAACCTTACATCTACCCAGTTTATCAGTT	CCAACATGCCCACCCATGT	-
M9	HXC10_HUMAN.H11MO.0.D	-19	0.000414329	0.318619	0.126307	19	AGAGCGCCCGAAAACCTTACATCTACCCAGTTTATCAGTT	TTTTTAATTTTTTTATTAC	+
M9	DMBX1_HUMAN.H11MO.0.D	-16	0.00106908	0.822122	0.250632	20	AGAGCGCCCGAAAACCTTACATCTACCCAGTTTATCAGTT	TAATTATAATCTAATTAATT	+
M9	ZN394_HUMAN.H11MO.0.C	-14	0.00115101	0.88513	0.250632	20	AGAGCGCCCGAAAACCTTACATCTACCCAGTTTATCAGTT	ATTCCATTCTATTCCATTCT	-
M9	AIRE_HUMAN.H11MO.0.C	-12	0.00153688	1.18186	0.260287	18	AGAGCGCCCGAAAACCTTACATCTACCCAGTTTATCAGTT	TTAACCAATATAACCAAT	-
M9	HME2_HUMAN.H11MO.0.D	-24	0.003128	2.40543	0.476783	11	AGAGCGCCCGAAAACCTTACATCTACCCAGTTTATCAGTT	CCCTAATTACC	-
M9	OLIG2_HUMAN.H11MO.0.B	-15	0.00406134	3.12317	0.480606	18	AGAGCGCCCGAAAACCTTACATCTACCCAGTTTATCAGTT	CCAGCTGTTTCCCTTCTG	+
M9	GATA5_HUMAN.H11MO.0.D	-24	0.00509853	3.92077	0.480606	16	AGAGCGCCCGAAAACCTTACATCTACCCAGTTTATCAGTT	ATCTAAGTTATCTCTTA	-
M9	VEZF1_HUMAN.H11MO.0.C	-6	0.00543171	4.17699	0.480606	22	AGAGCGCCCGAAAACCTTACATCTACCCAGTTTATCAGTT	CCCCTCCCCCTCCCCCCTCCCC	-
M9	PROX1_HUMAN.H11MO.0.D	-5	0.00548731	4.21974	0.480606	17	AGAGCGCCCGAAAACCTTACATCTACCCAGTTTATCAGTT	CCCAACCCGCCTTACCC	-
M9	ZN214_HUMAN.H11MO.0.C	-24	0.00578365	4.44763	0.480606	16	AGAGCGCCCGAAAACCTTACATCTACCCAGTTTATCAGTT	TCCTTTTTGAGGCCTTTGATGA	+
M9	TBX21_HUMAN.H11MO.0.A	-15	0.006094	4.68628	0.480606	13	AGAGCGCCCGAAAACCTTACATCTACCCAGTTTATCAGTT	TTCACACCTCCAC	-
M9	NKX61_HUMAN.H11MO.0.B	-13	0.00644262	4.95437	0.480606	19	AGAGCGCCCGAAAACCTTACATCTACCCAGTTTATCAGTT	CATTAAATTCCCATTAATC	-
M9	ZN554_HUMAN.H11MO.0.C	0	0.00656092	5.04535	0.480606	20	AGAGCGCCCGAAAACCTTACATCTACCCAGTTTATCAGTT	AGCACCCCACATGGCTCAGC	-
M9	ZN350_HUMAN.H11MO.0.C	-11	0.00667822	5.13555	0.480606	18	AGAGCGCCCGAAAACCTTACATCTACCCAGTTTATCAGTT	CAGTCCTTTTATGACCTA	+
M9	VENTX_HUMAN.H11MO.0.D	-13	0.00689306	5.30076	0.480606	19	AGAGCGCCCGAAAACCTTACATCTACCCAGTTTATCAGTT	CGCTAATTGGTTTCTAATT	+
M9	NR1H3_HUMAN.H11MO.0.B	0	0.00689306	5.30076	0.480606	19	AGAGCGCCCGAAAACCTTACATCTACCCAGTTTATCAGTT	TGACCTGCAGTGACCTCTG	-
M9	TLX1_HUMAN.H11MO.0.D	-19	0.00733335	5.63935	0.480606	17	AGAGCGCCCGAAAACCTTACATCTACCCAGTTTATCAGTT	CTGGCAAGTTGCCAAGG	+
M9	GATA1_HUMAN.H11MO.0.A	7	0.0078827	6.0618	0.480606	12	AGAGCGCCCGAAAACCTTACATCTACCCAGTTTATCAGTT	TCTTATCTGTCCCCGCCAG	-
M9	TAL1_HUMAN.H11MO.0.A	7	0.0078827	6.0618	0.480606	12	AGAGCGCCCGAAAACCTTACATCTACCCAGTTTATCAGTT	CCTTATCTGCCCCCCCCAG	-
M10	MNX1_HUMAN.H11MO.0.D	-10	0.000116037	0.0892325	0.157176	19	TTACATTAGTTTTAGGAGGTTGAAATTGAAGAACTACGTC	TTAAGGGTTATTAAAATAG	-
M10	IRX2_HUMAN.H11MO.0.D	-11	0.000230403	0.17718	0.157176	19	TTACATTAGTTTTAGGAGGTTGAAATTGAAGAACTACGTC	ACATGGGTGGGCATGTTGG	+
M10	HME2_HUMAN.H11MO.0.D	-20	0.00030725	0.236275	0.157176	11	TTACATTAGTTTTAGGAGGTTGAAATTGAAGAACTACGTC	GGTAATTAGGG	+
M10	HXC10_HUMAN.H11MO.0.D	-10	0.000483418	0.371748	0.185472	19	TTACATTAGTTTTAGGAGGTTGAAATTGAAGAACTACGTC	TTTTTAATTTTTTTATTAC	+
M10	ZN394_HUMAN.H11MO.0.C	-15	0.00190908	1.46808	0.385517	20	TTACATTAGTTTTAGGAGGTTGAAATTGAAGAACTACGTC	AGAATGGAATAGAATGGAAT	+
M10	AIRE_HUMAN.H11MO.0.C	-4	0.00226084	1.73859	0.385517	18	TTACATTAGTTTTAGGAGGTTGAAATTGAAGAACTACGTC	ATTGGTTTTATTGGTTAA	+
M10	GSX1_HUMAN.H11MO.0.D	-22	0.00285275	2.19377	0.437804	15	TTACATTAGTTTTAGGAGGTTGAAATTGAAGAACTACGTC	TAATTAGTTTTTAAT	+
M11	MNX1_HUMAN.H11MO.0.D	-9	4.10639e-05	0.0315781	0.0629784	19	TCAAGGTCACTAATTTGGCAACTTGTATTGATGAGTTTAT	CTATTTTAATAACCCTTAA	+
M11	IRX2_HUMAN.H11MO.0.D	-17	0.000468445	0.360234	0.211103	19	TCAAGGTCACTAATTTGGCAACTTGTATTGATGAGTTTAT	CCAACATGCCCACCCATGT	-
M12	ZN350_HUMAN.H11MO.0.C	-19	6.36225e-05	0.0489257	0.0977036	18	GTTTTTATCTGCATTTATTTAGCCCTTTTATTACAGTACA	CAGTCCTTTTATGACCTA	+
M12	MNX1_HUMAN.H11MO.0.D	-4	0.000287511	0.221096	0.195588	19	GTTTTTATCTGCATTTATTTAGCCCTTTTATTACAGTACA	CTATTTTAATAACCCTTAA	+
M12	IRX2_HUMAN.H11MO.0.D	-24	0.000382089	0.293826	0.195588	16	GTTTTTATCTGCATTTATTTAGCCCTTTTATTACAGTACA	CCAACATGCCCACCCATGT	-
M12	AIRE_HUMAN.H11MO.0.C	-19	0.000532326	0.409358	0.20437	18	GTTTTTATCTGCATTTATTTAGCCCTTTTATTACAGTACA	TTAACCAATATAACCAAT	-
M12	PO3F3_HUMAN.H11MO.0.D	-4	0.000670871	0.5159	0.204412	17	GTTTTTATCTGCATTTATTTAGCCCTTTTATTACAGTACA	AAATTTGCATAATTTAT	-
M12	HXC10_HUMAN.H11MO.0.D	-2	0.000798651	0.614163	0.204412	19	GTTTTTATCTGCATTTATTTAGCCCTTTTATTACAGTACA	TTTTTAATTTTTTTATTAC	+
M12	ZN394_HUMAN.H11MO.0.C	-20	0.00113608	0.873646	0.249236	20	GTTTTTATCTGCATTTATTTAGCCCTTTTATTACAGTACA	ATTCCATTCTATTCCATTCT	-
M13	MNX1_HUMAN.H11MO.0.D	0	0.000469207	0.36082	0.328616	19	ACAGCCAGCTGCAGTTTCTTCAGCAAAGTTTTATTCTATA	CTATTTTAATAACCCTTAA	+
M13	IRX2_HUMAN.H11MO.0.D	0	0.000549229	0.422357	0.328616	19	ACAGCCAGCTGCAGTTTCTTCAGCAAAGTTTTATTCTATA	ACATGGGTGGGCATGTTGG	+
M13	HXC10_HUMAN.H11MO.0.D	-18	0.000873259	0.671536	0.335261	19	ACAGCCAGCTGCAGTTTCTTCAGCAAAGTTTTATTCTATA	TTTTTAATTTTTTTATTAC	+
M14	MNX1_HUMAN.H11MO.0.D	-21	4.52678e-05	0.034811	0.0620692	19	GTATTACGTCAATCTCAAAATTTAATGCAAGACCCAATGG	TTAAGGGTTATTAAAATAG	-
M14	IRX2_HUMAN.H11MO.0.D	-8	0.000121096	0.0931226	0.0620692	19	GTATTACGTCAATCTCAAAATTTAATGCAAGACCCAATGG	CCAACATGCCCACCCATGT	-
M14	ZN394_HUMAN.H11MO.0.C	-19	0.000418794	0.322052	0.160994	20	GTATTACGTCAATCTCAAAATTTAATGCAAGACCCAATGG	ATTCCATTCTATTCCATTCT	-
M14	HXC10_HUMAN.H11MO.0.D	0	0.00137717	1.05904	0.378558	19	GTATTACGTCAATCTCAAAATTTAATGCAAGACCCAATGG	GTAATAAAAAAATTAAAAA	-
M15	MNX1_HUMAN.H11MO.0.D	-4	0.000183673	0.141244	0.281878	19	GATCTCTTCTAAGGAAATCATTTGCCTTATCAGACAATAT	CTATTTTAATAACCCTTAA	+
M15	HXC10_HUMAN.H11MO.0.D	-5	0.000621146	0.477661	0.317752	19	GATCTCTTCTAAGGAAATCATTTGCCTTATCAGACAATAT	GTAATAAAAAAATTAAAAA	-
M15	IRX2_HUMAN.H11MO.0.D	-13	0.000987348	0.759271	0.326967	19	GATCTCTTCTAAGGAAATCATTTGCCTTATCAGACAATAT	CCAACATGCCCACCCATGT	-
M15	HME2_HUMAN.H11MO.0.D	-6	0.00176374	1.35632	0.451128	11	GATCTCTTCTAAGGAAATCATTTGCCTTATCAGACAATAT	CCCTAATTACC	-
M16	MNX1_HUMAN.H11MO.0.D	-22	0.000107346	0.0825489	0.150212	18	TATGTCGCTGCGACTTATCCATTGAATTGACAATGGATTT	TTAAGGGTTATTAAAATAG	-
M16	ZN214_HUMAN.H11MO.0.C	-18	0.00019786	0.152154	0.150212	22	TATGTCGCTGCGACTTATCCATTGAATTGACAATGGATTT	TCCTTTTTGAGGCCTTTGATGA	+
M16	LEF1_HUMAN.H11MO.0.A	-17	0.000494125	0.379982	0.250088	14	TATGTCGCTGCGACTTATCCATTGAATTGACAATGGATTT	TCCTTTGATTTGCT	+
M16	TLX1_HUMAN.H11MO.0.D	-18	0.000707208	0.543843	0.253922	17	TATGTCGCTGCGACTTATCCATTGAATTGACAATGGATTT	CTGGCAAGTTGCCAAGG	+
M16	NANOG_HUMAN.H11MO.0.A	-17	0.000836169	0.643014	0.253922	17	TATGTCGCTGCGACTTATCCATTGAATTGACAATGGATTT	TCCTTTGTTATGCAAAT	+
M16	ZN394_HUMAN.H11MO.0.C	-21	0.00109406	0.84133	0.267477	19	TATGTCGCTGCGACTTATCCATTGAATTGACAATGGATTT	ATTCCATTCTATTCCATTCT	-
M16	VENTX_HUMAN.H11MO.0.D	-24	0.00123312	0.948273	0.267477	16	TATGTCGCTGCGACTTATCCATTGAATTGACAATGGATTT	AATTAGAAACCAATTAGCG	-
M16	BARX1_HUMAN.H11MO.0.D	-29	0.00235792	1.81324	0.442905	11	TATGTCGCTGCGACTTATCCATTGAATTGACAATGGATTT	CTAATTGTTTTT	+
M16	IRX2_HUMAN.H11MO.0.D	-9	0.00347699	2.6738	0.464508	19	TATGTCGCTGCGACTTATCCATTGAATTGACAATGGATTT	CCAACATGCCCACCCATGT	-
M16	RXRA_HUMAN.H11MO.0.A	-7	0.0034804	2.67643	0.464508	20	TATGTCGCTGCGACTTATCCATTGAATTGACAATGGATTT	CTCTGACCTCTGCCTCCCCC	-
M16	PITX3_HUMAN.H11MO.0.D	-23	0.00367111	2.82309	0.464508	17	TATGTCGCTGCGACTTATCCATTGAATTGACAATGGATTT	GGGGGATTAAGGGATTAA	+
M16	SOX2_HUMAN.H11MO.1.A	-17	0.00421714	3.24298	0.492552	16	TATGTCGCTGCGACTTATCCATTGAATTGACAATGGATTT	TCCTTTGTTATGCAAA	+
M17	RXRA_HUMAN.H11MO.0.A	-17	4.05938e-05	0.0312167	0.0622575	20	TAAGTAAATGTATAATTCTCTGAAAACTCTAACCATCTGA	CTCTGACCTCTGCCTCCCCC	-
M17	MNX1_HUMAN.H11MO.0.D	-5	0.000131857	0.101398	0.0674081	19	TAAGTAAATGTATAATTCTCTGAAAACTCTAACCATCTGA	CTATTTTAATAACCCTTAA	+
M17	IRX2_HUMAN.H11MO.0.D	-19	0.000131857	0.101398	0.0674081	19	TAAGTAAATGTATAATTCTCTGAAAACTCTAACCATCTGA	CCAACATGCCCACCCATGT	-
M17	HXC10_HUMAN.H11MO.0.D	0	0.000326306	0.250929	0.125111	19	TAAGTAAATGTATAATTCTCTGAAAACTCTAACCATCTGA	TTTTTAATTTTTTTATTAC	+
M17	ZN394_HUMAN.H11MO.0.C	-3	0.00165877	1.27559	0.418305	20	TAAGTAAATGTATAATTCTCTGAAAACTCTAACCATCTGA	ATTCCATTCTATTCCATTCT	-
M17	TLX1_HUMAN.H11MO.0.D	-16	0.00239614	1.84263	0.418305	17	TAAGTAAATGTATAATTCTCTGAAAACTCTAACCATCTGA	CCTTGGCAACTTGCCAG	-
M17	PO3F3_HUMAN.H11MO.0.D	0	0.00283054	2.17669	0.418305	17	TAAGTAAATGTATAATTCTCTGAAAACTCTAACCATCTGA	ATAAATTATGCAAATTT	+
M17	BRAC_HUMAN.H11MO.0.A	-13	0.00304895	2.34464	0.418305	20	TAAGTAAATGTATAATTCTCTGAAAACTCTAACCATCTGA	ATTTCACACCTCCCTGCTAA	-
M17	GATA5_HUMAN.H11MO.0.D	-17	0.00307425	2.3641	0.418305	17	TAAGTAAATGTATAATTCTCTGAAAACTCTAACCATCTGA	ATCTAAGTTATCTCTTA	-
M17	MAF_HUMAN.H11MO.0.A	-19	0.00327298	2.51692	0.418305	19	TAAGTAAATGTATAATTCTCTGAAAACTCTAACCATCTGA	TTGCTGAGTCAGCAGATTC	-
M18	MNX1_HUMAN.H11MO.0.D	-5	5.47499e-05	0.0421026	0.0841332	19	ACTACAATCTTAAAGTAACCCCTGGCTGTTTTTCCTGCAC	CTATTTTAATAACCCTTAA	+
M18	IRX2_HUMAN.H11MO.0.D	-14	0.000353411	0.271773	0.27154	19	ACTACAATCTTAAAGTAACCCCTGGCTGTTTTTCCTGCAC	CCAACATGCCCACCCATGT	-
M18	RXRA_HUMAN.H11MO.0.A	-12	0.000701522	0.539471	0.322834	20	ACTACAATCTTAAAGTAACCCCTGGCTGTTTTTCCTGCAC	CTCTGACCTCTGCCTCCCCC	-
M18	TLX1_HUMAN.H11MO.0.D	-8	0.000906752	0.697293	0.322834	17	ACTACAATCTTAAAGTAACCCCTGGCTGTTTTTCCTGCAC	CTGGCAAGTTGCCAAGG	+
M18	BRAC_HUMAN.H11MO.0.A	-12	0.00193132	1.48519	0.494638	20	ACTACAATCTTAAAGTAACCCCTGGCTGTTTTTCCTGCAC	ATTTCACACCTCCCTGCTAA	-
M19	ZN394_HUMAN.H11MO.0.C	-14	3.92029e-05	0.0301471	0.0346581	20	GTACCAGTACAAGTTGTCCTATTCAATGTTATGCATGGTA	ATTCCATTCTATTCCATTCT	-
M19	MNX1_HUMAN.H11MO.0.D	-18	4.51372e-05	0.0347105	0.0346581	19	GTACCAGTACAAGTTGTCCTATTCAATGTTATGCATGGTA	CTATTTTAATAACCCTTAA	+
M19	HXC10_HUMAN.H11MO.0.D	-15	0.000492962	0.379088	0.240078	19	GTACCAGTACAAGTTGTCCTATTCAATGTTATGCATGGTA	GTAATAAAAAAATTAAAAA	-
M19	IRX2_HUMAN.H11MO.0.D	-15	0.000625335	0.480882	0.240078	19	GTACCAGTACAAGTTGTCCTATTCAATGTTATGCATGGTA	CCAACATGCCCACCCATGT	-
M21	HXC10_HUMAN.H11MO.0.D	-23	0.000315982	0.24299	0.341819	17	GAGCACAGCATTAAAAGCAAATTCTACGGTTGATTTTGTA	TTTTTAATTTTTTTATTAC	+
M21	MAF_HUMAN.H11MO.0.A	-5	0.00061988	0.476688	0.341819	19	GAGCACAGCATTAAAAGCAAATTCTACGGTTGATTTTGTA	TTGCTGAGTCAGCAGATTC	-
M21	OLIG2_HUMAN.H11MO.0.B	-13	0.00096029	0.738463	0.341819	18	GAGCACAGCATTAAAAGCAAATTCTACGGTTGATTTTGTA	CCAGCTGTTTCCCTTCTG	+
M21	BRAC_HUMAN.H11MO.0.A	-10	0.00124254	0.955512	0.341819	20	GAGCACAGCATTAAAAGCAAATTCTACGGTTGATTTTGTA	TTAGCAGGGAGGTGTGAAAT	+
M21	MNX1_HUMAN.H11MO.0.D	-18	0.00128286	0.986516	0.341819	19	GAGCACAGCATTAAAAGCAAATTCTACGGTTGATTTTGTA	CTATTTTAATAACCCTTAA	+
M21	ZN394_HUMAN.H11MO.0.C	-20	0.00134166	1.03173	0.341819	20	GAGCACAGCATTAAAAGCAAATTCTACGGTTGATTTTGTA	ATTCCATTCTATTCCATTCT	-
M21	IRX2_HUMAN.H11MO.0.D	-19	0.00175452	1.34923	0.376042	19	GAGCACAGCATTAAAAGCAAATTCTACGGTTGATTTTGTA	ACATGGGTGGGCATGTTGG	+
M21	TAL1_HUMAN.H11MO.1.A	-12	0.00196798	1.51338	0.376042	15	GAGCACAGCATTAAAAGCAAATTCTACGGTTGATTTTGTA	CACATCTGCTTCCTG	-
M21	ANDR_HUMAN.H11MO.0.A	-22	0.00251503	1.93406	0.402098	18	GAGCACAGCATTAAAAGCAAATTCTACGGTTGATTTTGTA	TGTTCTTTTTTGTTTGCT	+
M21	GSX1_HUMAN.H11MO.0.D	-24	0.00302917	2.32943	0.402098	15	GAGCACAGCATTAAAAGCAAATTCTACGGTTGATTTTGTA	TAATTAGTTTTTAAT	+
M21	HME2_HUMAN.H11MO.0.D	-29	0.00355572	2.73435	0.402098	11	GAGCACAGCATTAAAAGCAAATTCTACGGTTGATTTTGTA	GGTAATTAGGG	+
M21	FOXD3_HUMAN.H11MO.0.D	-6	0.00390087	2.99977	0.402098	15	GAGCACAGCATTAAAAGCAAATTCTACGGTTGATTTTGTA	TGCTAAGTAAACAAA	-
M21	HXD11_HUMAN.H11MO.0.D	-20	0.00394563	3.03419	0.402098	11	GAGCACAGCATTAAAAGCAAATTCTACGGTTGATTTTGTA	TTTTTATTACT	+
M21	HXD12_HUMAN.H11MO.0.D	-30	0.00484602	3.72659	0.435755	10	GAGCACAGCATTAAAAGCAAATTCTACGGTTGATTTTGTA	AATTTTATTAC	+
M22	MNX1_HUMAN.H11MO.0.D	-6	3.69401e-05	0.028407	0.0566539	19	AATAAAAAATTGTCTTAGCTCATCATGAATTAGTTTGGAC	CTATTTTAATAACCCTTAA	+
M22	IRX2_HUMAN.H11MO.0.D	-19	0.0006673	0.513154	0.341139	19	AATAAAAAATTGTCTTAGCTCATCATGAATTAGTTTGGAC	CCAACATGCCCACCCATGT	-
M22	RXRA_HUMAN.H11MO.0.A	-11	0.00136332	1.04839	0.453954	20	AATAAAAAATTGTCTTAGCTCATCATGAATTAGTTTGGAC	CTCTGACCTCTGCCTCCCCC	-
M22	HXC10_HUMAN.H11MO.0.D	2	0.00154399	1.18733	0.453954	17	AATAAAAAATTGTCTTAGCTCATCATGAATTAGTTTGGAC	GTAATAAAAAAATTAAAAA	-
M22	GATA2_HUMAN.H11MO.0.A	-29	0.00207194	1.59332	0.453954	11	AATAAAAAATTGTCTTAGCTCATCATGAATTAGTTTGGAC	CTGGGGGGTGGAGATAAGG	+
M22	GATA1_HUMAN.H11MO.0.A	-29	0.0025737	1.97917	0.493399	11	AATAAAAAATTGTCTTAGCTCATCATGAATTAGTTTGGAC	CTGGCGGGGACAGATAAGA	+
M24	KLF6_HUMAN.H11MO.0.A	-13	6.63422e-05	0.0510171	0.0555674	19	TTCCTCACATAGTCTCCCATTTCCTCTCTTGCTCTCGGAA	CCCCCGGCCCCGCCCTTCC	-
M24	MNX1_HUMAN.H11MO.0.D	-15	7.29115e-05	0.056069	0.0555674	19	TTCCTCACATAGTCTCCCATTTCCTCTCTTGCTCTCGGAA	CTATTTTAATAACCCTTAA	+
M24	ZN394_HUMAN.H11MO.0.C	-17	0.000132002	0.101509	0.0670675	20	TTCCTCACATAGTCTCCCATTTCCTCTCTTGCTCTCGGAA	ATTCCATTCTATTCCATTCT	-
M24	IRX2_HUMAN.H11MO.0.D	-3	0.000565565	0.434919	0.215514	19	TTCCTCACATAGTCTCCCATTTCCTCTCTTGCTCTCGGAA	CCAACATGCCCACCCATGT	-
M24	Z324A_HUMAN.H11MO.0.C	-14	0.00102992	0.792008	0.269176	23	TTCCTCACATAGTCTCCCATTTCCTCTCTTGCTCTCGGAA	TATCAAACCATCCTTTGCTGCCA	+
M24	RXRA_HUMAN.H11MO.0.A	-18	0.00105958	0.814816	0.269176	20	TTCCTCACATAGTCTCCCATTTCCTCTCTTGCTCTCGGAA	CTCTGACCTCTGCCTCCCCC	-
M24	HME2_HUMAN.H11MO.0.D	-1	0.00146608	1.12741	0.279332	11	TTCCTCACATAGTCTCCCATTTCCTCTCTTGCTCTCGGAA	CCCTAATTACC	-
M24	LEF1_HUMAN.H11MO.0.A	-1	0.00202695	1.55872	0.343285	14	TTCCTCACATAGTCTCCCATTTCCTCTCTTGCTCTCGGAA	TCCTTTGATTTGCT	+
M24	NR1D1_HUMAN.H11MO.0.B	-15	0.00240735	1.85125	0.366938	19	TTCCTCACATAGTCTCCCATTTCCTCTCTTGCTCTCGGAA	CCTTCTGACCCACTTCCCT	-
M24	BC11A_HUMAN.H11MO.0.A	-13	0.00279453	2.14899	0.387231	17	TTCCTCACATAGTCTCCCATTTCCTCTCTTGCTCTCGGAA	TTTTCACTTCCTCTTTT	-
M24	ZN563_HUMAN.H11MO.0.C	-10	0.00306373	2.35601	0.389155	21	TTCCTCACATAGTCTCCCATTTCCTCTCTTGCTCTCGGAA	GGGATCCTCACTGGCAGCTGC	+
M24	GATA1_HUMAN.H11MO.0.A	-1	0.00351904	2.70614	0.408611	19	TTCCTCACATAGTCTCCCATTTCCTCTCTTGCTCTCGGAA	TCTTATCTGTCCCCGCCAG	-
M24	ZN264_HUMAN.H11MO.0.C	-2	0.00394182	3.03126	0.408611	24	TTCCTCACATAGTCTCCCATTTCCTCTCTTGCTCTCGGAA	TCTTATAAGGGCACTAATCCCATT	+
M24	PROX1_HUMAN.H11MO.0.D	-2	0.00417757	3.21255	0.408611	17	TTCCTCACATAGTCTCCCATTTCCTCTCTTGCTCTCGGAA	CCCAACCCGCCTTACCC	-
M24	SPIC_HUMAN.H11MO.0.D	-21	0.00442622	3.40377	0.408611	13	TTCCTCACATAGTCTCCCATTTCCTCTCTTGCTCTCGGAA	CCTCCCCTTCCTC	-
M24	ZN341_HUMAN.H11MO.0.C	-12	0.00455727	3.50454	0.408611	22	TTCCTCACATAGTCTCCCATTTCCTCTCTTGCTCTCGGAA	GCTCTTCCCTCCCCCCCCCCCC	-
M24	PAX2_HUMAN.H11MO.0.D	-10	0.0054295	4.17529	0.427076	18	TTCCTCACATAGTCTCCCATTTCCTCTCTTGCTCTCGGAA	TGTCACGCATGACTGAAC	-
M24	BRAC_HUMAN.H11MO.0.A	1	0.00585092	4.49935	0.427076	19	TTCCTCACATAGTCTCCCATTTCCTCTCTTGCTCTCGGAA	ATTTCACACCTCCCTGCTAA	-
M24	THB_HUMAN.H11MO.0.C	1	0.0061754	4.74888	0.427076	16	TTCCTCACATAGTCTCCCATTTCCTCTCTTGCTCTCGGAA	TGACCTGACCTGACCTC	-
M24	ZN589_HUMAN.H11MO.0.D	-21	0.00695322	5.34702	0.427076	16	TTCCTCACATAGTCTCCCATTTCCTCTCTTGCTCTCGGAA	CCCACGGTTACTGCCG	+
M24	ZN214_HUMAN.H11MO.0.C	-1	0.00725753	5.58104	0.427076	22	TTCCTCACATAGTCTCCCATTTCCTCTCTTGCTCTCGGAA	TCCTTTTTGAGGCCTTTGATGA	+
M24	PATZ1_HUMAN.H11MO.0.C	-13	0.00725753	5.58104	0.427076	22	TTCCTCACATAGTCTCCCATTTCCTCTCTTGCTCTCGGAA	CCTCCCCCCCCGCCCCCTCCCC	-
M24	VEZF1_HUMAN.H11MO.0.C	-14	0.00774686	5.95734	0.427076	22	TTCCTCACATAGTCTCCCATTTCCTCTCTTGCTCTCGGAA	CCCCTCCCCCTCCCCCCTCCCC	-
M24	GATA2_HUMAN.H11MO.0.A	-1	0.00784529	6.03303	0.427076	19	TTCCTCACATAGTCTCCCATTTCCTCTCTTGCTCTCGGAA	CCTTATCTCCACCCCCCAG	-
M24	TLX1_HUMAN.H11MO.0.D	-14	0.00902805	6.94257	0.474515	17	TTCCTCACATAGTCTCCCATTTCCTCTCTTGCTCTCGGAA	CCTTGGCAACTTGCCAG	-
M25	HXC10_HUMAN.H11MO.0.D	-10	5.42136e-05	0.0416902	0.0516651	19	AAAAATGCTCTTACTCGTTGTTTCAAGGTATCCTTCTAAG	TTTTTAATTTTTTTATTAC	+
M25	BRAC_HUMAN.H11MO.0.A	-19	6.75516e-05	0.0519472	0.0516651	20	AAAAATGCTCTTACTCGTTGTTTCAAGGTATCCTTCTAAG	ATTTCACACCTCCCTGCTAA	-
M25	MNX1_HUMAN.H11MO.0.D	-17	0.00024693	0.189889	0.120107	19	AAAAATGCTCTTACTCGTTGTTTCAAGGTATCCTTCTAAG	CTATTTTAATAACCCTTAA	+
M25	ZN713_HUMAN.H11MO.0.D	-20	0.000314078	0.241526	0.120107	19	AAAAATGCTCTTACTCGTTGTTTCAAGGTATCCTTCTAAG	TTTCGTGTCATTTTTCTAT	-
M25	ZN394_HUMAN.H11MO.0.C	-19	0.000498931	0.383678	0.152638	20	AAAAATGCTCTTACTCGTTGTTTCAAGGTATCCTTCTAAG	ATTCCATTCTATTCCATTCT	-
M25	HXD12_HUMAN.H11MO.0.D	-18	0.000657286	0.505453	0.167569	11	AAAAATGCTCTTACTCGTTGTTTCAAGGTATCCTTCTAAG	AATTTTATTAC	+
M25	FOXD3_HUMAN.H11MO.0.D	-16	0.00083076	0.638855	0.181539	15	AAAAATGCTCTTACTCGTTGTTTCAAGGTATCCTTCTAAG	TTTGTTTACTTAGCA	+
M25	HXD11_HUMAN.H11MO.0.D	-19	0.00164537	1.26529	0.314605	11	AAAAATGCTCTTACTCGTTGTTTCAAGGTATCCTTCTAAG	TTTTTATTACT	+
M25	ZN214_HUMAN.H11MO.0.C	-17	0.00241734	1.85894	0.331801	22	AAAAATGCTCTTACTCGTTGTTTCAAGGTATCCTTCTAAG	TCCTTTTTGAGGCCTTTGATGA	+
M25	FOXO1_HUMAN.H11MO.0.A	-14	0.00245253	1.886	0.331801	12	AAAAATGCTCTTACTCGTTGTTTCAAGGTATCCTTCTAAG	TTCCTGTTTACT	+
M25	RFX5_HUMAN.H11MO.0.A	-12	0.00260296	2.00167	0.331801	20	AAAAATGCTCTTACTCGTTGTTTCAAGGTATCCTTCTAAG	GTCAGCTGTTGCTAGGCAGA	+
M25	NKX61_HUMAN.H11MO.0.B	-8	0.00335122	2.57709	0.357881	19	AAAAATGCTCTTACTCGTTGTTTCAAGGTATCCTTCTAAG	GATTAATGGGAATTTAATG	+
M25	NR1D1_HUMAN.H11MO.0.B	-13	0.00335122	2.57709	0.357881	19	AAAAATGCTCTTACTCGTTGTTTCAAGGTATCCTTCTAAG	CCTTCTGACCCACTTCCCT	-
M25	CDX2_HUMAN.H11MO.0.A	-20	0.00350944	2.69876	0.357881	12	AAAAATGCTCTTACTCGTTGTTTCAAGGTATCCTTCTAAG	TTTTATTGCTGT	+
M25	AIRE_HUMAN.H11MO.0.C	-15	0.00454152	3.49243	0.434183	18	AAAAATGCTCTTACTCGTTGTTTCAAGGTATCCTTCTAAG	ATTGGTTTTATTGGTTAA	+
M26	IRX2_HUMAN.H11MO.0.D	-5	7.39876e-05	0.0568965	0.113793	19	AAAAGCGCAAGTTCCATCCTATGATACAACCTCCTGCACT	CCAACATGCCCACCCATGT	-
M26	MNX1_HUMAN.H11MO.0.D	-18	0.000676168	0.519973	0.415679	19	AAAAGCGCAAGTTCCATCCTATGATACAACCTCCTGCACT	CTATTTTAATAACCCTTAA	+
M26	ZN394_HUMAN.H11MO.0.C	-10	0.000810817	0.623519	0.415679	20	AAAAGCGCAAGTTCCATCCTATGATACAACCTCCTGCACT	ATTCCATTCTATTCCATTCT	-
M28	MNX1_HUMAN.H11MO.0.D	-9	0.000228702	0.175872	0.246005	19	CAAGTGATTTAAATTTTTTGAGTAATAGATTTACTAAATC	CTATTTTAATAACCCTTAA	+
M28	IRX2_HUMAN.H11MO.0.D	-10	0.000606947	0.466742	0.246005	19	CAAGTGATTTAAATTTTTTGAGTAATAGATTTACTAAATC	ACATGGGTGGGCATGTTGG	+
M28	ZN394_HUMAN.H11MO.0.C	-6	0.000639804	0.49201	0.246005	20	CAAGTGATTTAAATTTTTTGAGTAATAGATTTACTAAATC	ATTCCATTCTATTCCATTCT	-
M28	HXC10_HUMAN.H11MO.0.D	-18	0.0013123	1.00916	0.403664	19	CAAGTGATTTAAATTTTTTGAGTAATAGATTTACTAAATC	GTAATAAAAAAATTAAAAA	-
M29	MNX1_HUMAN.H11MO.0.D	-2	2.31647e-05	0.0178137	0.0355736	19	ATGTAGAAATACATTGAATAGTTAATTCTAAAAGGCAGCA	TTAAGGGTTATTAAAATAG	-
M29	ZN394_HUMAN.H11MO.0.C	-5	0.000110887	0.0852722	0.0851435	20	ATGTAGAAATACATTGAATAGTTAATTCTAAAAGGCAGCA	AGAATGGAATAGAATGGAAT	+
M29	HXC10_HUMAN.H11MO.0.D	-5	0.000568398	0.437098	0.218219	19	ATGTAGAAATACATTGAATAGTTAATTCTAAAAGGCAGCA	GTAATAAAAAAATTAAAAA	-
M30	IRX2_HUMAN.H11MO.0.D	-9	0.000258006	0.198407	0.232909	19	TGTATTACTAATGCCTGCCCTCCTCCATAAAACAGGCTTC	CCAACATGCCCACCCATGT	-
M30	MNX1_HUMAN.H11MO.0.D	-16	0.000419588	0.322663	0.232909	19	TGTATTACTAATGCCTGCCCTCCTCCATAAAACAGGCTTC	TTAAGGGTTATTAAAATAG	-
M30	ZN394_HUMAN.H11MO.0.C	-11	0.00146536	1.12686	0.484024	20	TGTATTACTAATGCCTGCCCTCCTCCATAAAACAGGCTTC	AGAATGGAATAGAATGGAAT	+
M32	MNX1_HUMAN.H11MO.0.D	-13	0.000155234	0.119375	0.182294	19	AAATTCTATGTACAACTATGGTTTAAAAGTCAACGATTAA	CTATTTTAATAACCCTTAA	+
M32	IRX2_HUMAN.H11MO.0.D	-2	0.000423096	0.325361	0.21658	19	AAATTCTATGTACAACTATGGTTTAAAAGTCAACGATTAA	CCAACATGCCCACCCATGT	-
M32	ZN394_HUMAN.H11MO.0.C	-11	0.00150191	1.15497	0.449245	20	AAATTCTATGTACAACTATGGTTTAAAAGTCAACGATTAA	ATTCCATTCTATTCCATTCT	-
M32	RXRA_HUMAN.H11MO.0.A	-15	0.00200276	1.54012	0.449245	20	AAATTCTATGTACAACTATGGTTTAAAAGTCAACGATTAA	CTCTGACCTCTGCCTCCCCC	-
M32	TLX1_HUMAN.H11MO.0.D	-5	0.00234031	1.7997	0.449245	17	AAATTCTATGTACAACTATGGTTTAAAAGTCAACGATTAA	CCTTGGCAACTTGCCAG	-
M33	MNX1_HUMAN.H11MO.0.D	-13	0.000176837	0.135987	0.176426	19	CTTTTAGCAAGGCTTAACTTTAGGTTCTTTATCAAAGTAA	CTATTTTAATAACCCTTAA	+
M33	IRX2_HUMAN.H11MO.0.D	-2	0.000344654	0.265039	0.176426	19	CTTTTAGCAAGGCTTAACTTTAGGTTCTTTATCAAAGTAA	CCAACATGCCCACCCATGT	-
M33	GATA1_HUMAN.H11MO.0.A	8	0.000559086	0.429937	0.214644	11	CTTTTAGCAAGGCTTAACTTTAGGTTCTTTATCAAAGTAA	TCTTATCTGTCCCCGCCAG	-
M33	HXC10_HUMAN.H11MO.0.D	-11	0.00189984	1.46098	0.416791	19	CTTTTAGCAAGGCTTAACTTTAGGTTCTTTATCAAAGTAA	TTTTTAATTTTTTTATTAC	+
M33	GATA2_HUMAN.H11MO.0.A	8	0.00236481	1.81854	0.43412	11	CTTTTAGCAAGGCTTAACTTTAGGTTCTTTATCAAAGTAA	CCTTATCTCCACCCCCCAG	-
M33	ZN394_HUMAN.H11MO.0.C	0	0.00254421	1.95649	0.43412	20	CTTTTAGCAAGGCTTAACTTTAGGTTCTTTATCAAAGTAA	AGAATGGAATAGAATGGAAT	+
M34	MNX1_HUMAN.H11MO.0.D	-16	0.000561843	0.432057	0.483295	19	CTACAACTACCAAACCCATATTAAAGCAATCCCAAAACAA	CTATTTTAATAACCCTTAA	+
M34	ZN394_HUMAN.H11MO.0.C	-13	0.000628472	0.483295	0.483295	20	CTACAACTACCAAACCCATATTAAAGCAATCCCAAAACAA	ATTCCATTCTATTCCATTCT	-
M35	MNX1_HUMAN.H11MO.0.D	-15	2.71212e-05	0.0208562	0.0414042	19	CATGAGCCTAAAAGACTGAGGGAGCTGGAAGTGGCAAGCG	TTAAGGGTTATTAAAATAG	-
M35	VEZF1_HUMAN.H11MO.0.C	-18	5.71249e-05	0.043929	0.0436044	22	CATGAGCCTAAAAGACTGAGGGAGCTGGAAGTGGCAAGCG	GGGGAGGGGGGAGGGGGAGGGG	+
M35	NKX25_HUMAN.H11MO.0.B	-26	0.000175432	0.134907	0.0892735	8	CATGAGCCTAAAAGACTGAGGGAGCTGGAAGTGGCAAGCG	TGGAGAGG	+
M35	EGR2_HUMAN.H11MO.0.A	-18	0.000559606	0.430337	0.155353	18	CATGAGCCTAAAAGACTGAGGGAGCTGGAAGTGGCAAGCG	GGGGGGGTGTGGGAGGGG	+
M35	ZBT17_HUMAN.H11MO.0.A	-20	0.000597129	0.459192	0.155353	19	CATGAGCCTAAAAGACTGAGGGAGCTGGAAGTGGCAAGCG	GAGGGTGGGGGAGGGGAAG	+
M35	MAZ_HUMAN.H11MO.0.A	-17	0.000617073	0.474529	0.155353	22	CATGAGCCTAAAAGACTGAGGGAGCTGGAAGTGGCAAGCG	GGGGGAGGGGGGGGGGGGGGGG	+
M35	ZN341_HUMAN.H11MO.0.C	-13	0.000712333	0.547784	0.155353	22	CATGAGCCTAAAAGACTGAGGGAGCTGGAAGTGGCAAGCG	GGGGGGGGGGGGAGGGAAGAGC	+
M35	ZN263_HUMAN.H11MO.0.A	-19	0.00138424	1.06448	0.26011	20	CATGAGCCTAAAAGACTGAGGGAGCTGGAAGTGGCAAGCG	GGGAGGAGGGAGAGGAGGAG	+
M35	NKX22_HUMAN.H11MO.0.D	-27	0.00163361	1.25625	0.26011	8	CATGAGCCTAAAAGACTGAGGGAGCTGGAAGTGGCAAGCG	TGAGTGGC	+
M35	PTF1A_HUMAN.H11MO.0.B	-17	0.00183654	1.4123	0.26011	18	CATGAGCCTAAAAGACTGAGGGAGCTGGAAGTGGCAAGCG	GGGAAAGGGGGCAGCTGG	-
M35	ZN467_HUMAN.H11MO.0.C	-18	0.00215601	1.65797	0.26011	22	CATGAGCCTAAAAGACTGAGGGAGCTGGAAGTGGCAAGCG	GGGGAGGGGAGGGGGGGGGGGG	+
M35	TBX15_HUMAN.H11MO.0.D	-18	0.00216996	1.6687	0.26011	19	CATGAGCCTAAAAGACTGAGGGAGCTGGAAGTGGCAAGCG	GGGGGGGGGGGGGTGGGGG	+
M35	ELF5_HUMAN.H11MO.0.A	-19	0.00221496	1.70331	0.26011	15	CATGAGCCTAAAAGACTGAGGGAGCTGGAAGTGGCAAGCG	GGAAGGAGGAAGTGG	+
M35	SMAD3_HUMAN.H11MO.0.B	-21	0.00329363	2.5328	0.357165	12	CATGAGCCTAAAAGACTGAGGGAGCTGGAAGTGGCAAGCG	CAGGTGACAGAG	-
M35	EHF_HUMAN.H11MO.0.B	-20	0.00393052	3.02257	0.357165	15	CATGAGCCTAAAAGACTGAGGGAGCTGGAAGTGGCAAGCG	GAACCAGGAAGTGGC	+
M35	ETV5_HUMAN.H11MO.0.C	-21	0.00405169	3.11575	0.357165	14	CATGAGCCTAAAAGACTGAGGGAGCTGGAAGTGGCAAGCG	GAGCAGGAAGTGAG	+
M35	PURA_HUMAN.H11MO.0.D	-23	0.00415859	3.19795	0.357165	17	CATGAGCCTAAAAGACTGAGGGAGCTGGAAGTGGCAAGCG	GGAAGGGGGGGGCAGGG	+
M35	Z324A_HUMAN.H11MO.0.C	-9	0.00421121	3.23842	0.357165	23	CATGAGCCTAAAAGACTGAGGGAGCTGGAAGTGGCAAGCG	TGGCAGCAAAGGATGGTTTGATA	-
M35	ELF1_HUMAN.H11MO.0.A	-20	0.00478215	3.67748	0.384242	14	CATGAGCCTAAAAGACTGAGGGAGCTGGAAGTGGCAAGCG	GAACCCGGAAGTGG	+
M35	PATZ1_HUMAN.H11MO.0.C	-15	0.0053623	4.12361	0.402698	22	CATGAGCCTAAAAGACTGAGGGAGCTGGAAGTGGCAAGCG	GGGGAGGGGGCGGGGGGGGAGG	+
M35	FLI1_HUMAN.H11MO.0.A	-19	0.00553942	4.25982	0.402698	18	CATGAGCCTAAAAGACTGAGGGAGCTGGAAGTGGCAAGCG	GGAGGAAGGAAGGAGGGA	+
M35	RXRA_HUMAN.H11MO.0.A	-13	0.00680496	5.23301	0.456143	20	CATGAGCCTAAAAGACTGAGGGAGCTGGAAGTGGCAAGCG	GGGGGAGGCAGAGGTCAGAG	+
M35	PROX1_HUMAN.H11MO.0.D	-13	0.00695801	5.35071	0.456143	17	CATGAGCCTAAAAGACTGAGGGAGCTGGAAGTGGCAAGCG	GGGTAAGGCGGGTTGGG	+
M35	GABPA_HUMAN.H11MO.0.A	-20	0.00717097	5.51448	0.456143	14	CATGAGCCTAAAAGACTGAGGGAGCTGGAAGTGGCAAGCG	GGAACCGGAAGTGG	+
M37	MNX1_HUMAN.H11MO.0.D	-10	0.000272983	0.209924	0.405138	19	AATGAATCATTGACTTAATTTGTCCTGCACAACTGGAAAT	CTATTTTAATAACCCTTAA	+
M37	ZN394_HUMAN.H11MO.0.C	-13	0.000743574	0.571809	0.405138	20	AATGAATCATTGACTTAATTTGTCCTGCACAACTGGAAAT	ATTCCATTCTATTCCATTCT	-
M37	IRX2_HUMAN.H11MO.0.D	-3	0.00105527	0.811502	0.405138	19	AATGAATCATTGACTTAATTTGTCCTGCACAACTGGAAAT	ACATGGGTGGGCATGTTGG	+
M37	NR1D1_HUMAN.H11MO.0.B	-9	0.00142794	1.09809	0.438572	19	AATGAATCATTGACTTAATTTGTCCTGCACAACTGGAAAT	CCTTCTGACCCACTTCCCT	-
M38	MNX1_HUMAN.H11MO.0.D	-7	0.000150153	0.115468	0.139564	19	AAACTTGGGATCTCATTAACAAAGCTAATTAAATACTCAA	CTATTTTAATAACCCTTAA	+
M38	IRX2_HUMAN.H11MO.0.D	-15	0.000250826	0.192885	0.139564	19	AAACTTGGGATCTCATTAACAAAGCTAATTAAATACTCAA	CCAACATGCCCACCCATGT	-
M38	HXC10_HUMAN.H11MO.0.D	-15	0.00134795	1.03658	0.413734	19	AAACTTGGGATCTCATTAACAAAGCTAATTAAATACTCAA	GTAATAAAAAAATTAAAAA	-
M40	MNX1_HUMAN.H11MO.0.D	-7	6.61742e-05	0.0508879	0.101755	19	TTATACCCTAAGAGCGAATACCTTTTACTAATGAATCTGC	TTAAGGGTTATTAAAATAG	-
M40	IRX2_HUMAN.H11MO.0.D	-7	0.0001491	0.114658	0.114634	19	TTATACCCTAAGAGCGAATACCTTTTACTAATGAATCTGC	CCAACATGCCCACCCATGT	-
M40	HXC10_HUMAN.H11MO.0.D	-20	0.00202906	1.56035	0.487962	19	TTATACCCTAAGAGCGAATACCTTTTACTAATGAATCTGC	GTAATAAAAAAATTAAAAA	-
M40	GATA2_HUMAN.H11MO.0.A	7	0.00202906	1.56035	0.487962	12	TTATACCCTAAGAGCGAATACCTTTTACTAATGAATCTGC	CCTTATCTCCACCCCCCAG	-
M40	GATA1_HUMAN.H11MO.0.A	7	0.00253868	1.95224	0.487962	12	TTATACCCTAAGAGCGAATACCTTTTACTAATGAATCTGC	TCTTATCTGTCCCCGCCAG	-
M42	MNX1_HUMAN.H11MO.0.D	-19	7.89446e-05	0.0607084	0.121234	19	TCACGATATAACAAGGTTCCATTTGACAAAGTGATGGAAT	CTATTTTAATAACCCTTAA	+
M42	IRX2_HUMAN.H11MO.0.D	-18	0.000393414	0.302535	0.189741	19	TCACGATATAACAAGGTTCCATTTGACAAAGTGATGGAAT	ACATGGGTGGGCATGTTGG	+
M42	HXC10_HUMAN.H11MO.0.D	-11	0.000541692	0.416561	0.189741	19	TCACGATATAACAAGGTTCCATTTGACAAAGTGATGGAAT	GTAATAAAAAAATTAAAAA	-
M42	ZN394_HUMAN.H11MO.0.C	-5	0.000718773	0.552737	0.189741	20	TCACGATATAACAAGGTTCCATTTGACAAAGTGATGGAAT	ATTCCATTCTATTCCATTCT	-
M42	BRAC_HUMAN.H11MO.0.A	-20	0.00120749	0.928559	0.231789	20	TCACGATATAACAAGGTTCCATTTGACAAAGTGATGGAAT	ATTTCACACCTCCCTGCTAA	-
M44	MNX1_HUMAN.H11MO.0.D	-17	5.55964e-05	0.0427536	0.0664242	19	CCTGGGCTACATAATACCCTTTTTTATAACTATAAACAGG	CTATTTTAATAACCCTTAA	+
M44	HXC10_HUMAN.H11MO.0.D	-11	8.66214e-05	0.0666118	0.0664242	19	CCTGGGCTACATAATACCCTTTTTTATAACTATAAACAGG	TTTTTAATTTTTTTATTAC	+
M44	IRX2_HUMAN.H11MO.0.D	-5	0.000539841	0.415138	0.24217	19	CCTGGGCTACATAATACCCTTTTTTATAACTATAAACAGG	CCAACATGCCCACCCATGT	-
M44	TLX1_HUMAN.H11MO.0.D	0	0.00120882	0.929581	0.370785	17	CCTGGGCTACATAATACCCTTTTTTATAACTATAAACAGG	CCTTGGCAACTTGCCAG	-
M46	MNX1_HUMAN.H11MO.0.D	-8	7.25808e-05	0.0558147	0.111534	19	ATTAAAATGGACCTTAATTTATAACATCCAAAAGCTTCCA	CTATTTTAATAACCCTTAA	+
M46	IRX2_HUMAN.H11MO.0.D	-3	0.000286222	0.220105	0.146611	19	ATTAAAATGGACCTTAATTTATAACATCCAAAAGCTTCCA	CCAACATGCCCACCCATGT	-
M46	ZN394_HUMAN.H11MO.0.C	-17	0.00162827	1.25214	0.474946	20	ATTAAAATGGACCTTAATTTATAACATCCAAAAGCTTCCA	AGAATGGAATAGAATGGAAT	+
M46	HXC10_HUMAN.H11MO.0.D	-16	0.00185443	1.42606	0.474946	19	ATTAAAATGGACCTTAATTTATAACATCCAAAAGCTTCCA	TTTTTAATTTTTTTATTAC	+
M47	MNX1_HUMAN.H11MO.0.D	-3	3.92947e-06	0.00302176	0.00601071	19	GTTTCCGGGGAGTGACTCATGGCTACATTCTCCCAGATGT	TTAAGGGTTATTAAAATAG	-
M47	AIRE_HUMAN.H11MO.0.C	-18	0.000936819	0.720414	0.413281	18	GTTTCCGGGGAGTGACTCATGGCTACATTCTCCCAGATGT	TTAACCAATATAACCAAT	-
M47	IRX2_HUMAN.H11MO.0.D	-3	0.00112537	0.865406	0.413281	19	GTTTCCGGGGAGTGACTCATGGCTACATTCTCCCAGATGT	ACATGGGTGGGCATGTTGG	+
M47	NR1D1_HUMAN.H11MO.0.B	-5	0.00155161	1.19319	0.413281	19	GTTTCCGGGGAGTGACTCATGGCTACATTCTCCCAGATGT	AGGGAAGTGGGTCAGAAGG	+
M47	ZN563_HUMAN.H11MO.0.C	-8	0.00177433	1.36446	0.413281	21	GTTTCCGGGGAGTGACTCATGGCTACATTCTCCCAGATGT	GGGATCCTCACTGGCAGCTGC	+
M47	ZNF85_HUMAN.H11MO.0.C	-8	0.00194112	1.49272	0.413281	20	GTTTCCGGGGAGTGACTCATGGCTACATTCTCCCAGATGT	AGATTACTTCAGTTTTCTAT	-
M47	NR1H3_HUMAN.H11MO.0.B	-5	0.00268157	2.06213	0.413281	19	GTTTCCGGGGAGTGACTCATGGCTACATTCTCCCAGATGT	CAGAGGTCACTGCAGGTCA	+
M47	PAX2_HUMAN.H11MO.0.D	-6	0.00270181	2.07769	0.413281	18	GTTTCCGGGGAGTGACTCATGGCTACATTCTCCCAGATGT	GTTCAGTCATGCGTGACA	+
M47	HXA7_HUMAN.H11MO.0.D	-1	0.00314134	2.41569	0.421195	15	GTTTCCGGGGAGTGACTCATGGCTACATTCTCCCAGATGT	AATCAATAGATTGGA	+
M47	ZN667_HUMAN.H11MO.0.C	-6	0.00337077	2.59212	0.421195	19	GTTTCCGGGGAGTGACTCATGGCTACATTCTCCCAGATGT	GCTGAGCTTTTAAGGCCAC	-
M47	ZNF85_HUMAN.H11MO.1.C	-6	0.00376364	2.89424	0.421195	13	GTTTCCGGGGAGTGACTCATGGCTACATTCTCCCAGATGT	AAAGATTACTTCA	-
M47	GATA2_HUMAN.H11MO.0.A	-16	0.00422275	3.2473	0.421195	19	GTTTCCGGGGAGTGACTCATGGCTACATTCTCCCAGATGT	CCTTATCTCCACCCCCCAG	-
M47	RXRA_HUMAN.H11MO.0.A	-13	0.00440566	3.38795	0.421195	20	GTTTCCGGGGAGTGACTCATGGCTACATTCTCCCAGATGT	CTCTGACCTCTGCCTCCCCC	-
M47	ZN394_HUMAN.H11MO.0.C	-14	0.00440566	3.38795	0.421195	20	GTTTCCGGGGAGTGACTCATGGCTACATTCTCCCAGATGT	ATTCCATTCTATTCCATTCT	-
M47	PAX8_HUMAN.H11MO.0.D	-7	0.00536138	4.1229	0.482413	14	GTTTCCGGGGAGTGACTCATGGCTACATTCTCCCAGATGT	GTCACTGAAGCGGG	+
M48	MNX1_HUMAN.H11MO.0.D	-14	0.000424839	0.326701	0.322556	19	ATGTGATAGTAGGTTCAGATCCTGTTATCACAAGCAAAAT	CTATTTTAATAACCCTTAA	+
M48	IRX2_HUMAN.H11MO.0.D	-16	0.000630125	0.484566	0.322556	19	ATGTGATAGTAGGTTCAGATCCTGTTATCACAAGCAAAAT	CCAACATGCCCACCCATGT	-
M48	HXC10_HUMAN.H11MO.0.D	-2	0.00099894	0.768184	0.383512	19	ATGTGATAGTAGGTTCAGATCCTGTTATCACAAGCAAAAT	GTAATAAAAAAATTAAAAA	-
M49	MNX1_HUMAN.H11MO.0.D	-7	5.76429e-05	0.0443274	0.075506	19	AAGATTCATATTATCTTCCTAATTTAAAAAGTTCATCTTA	CTATTTTAATAACCCTTAA	+
M49	IRX2_HUMAN.H11MO.0.D	-4	0.000910669	0.700304	0.301662	19	AAGATTCATATTATCTTCCTAATTTAAAAAGTTCATCTTA	CCAACATGCCCACCCATGT	-
M49	ZN394_HUMAN.H11MO.0.C	-4	0.000939122	0.722184	0.301662	20	AAGATTCATATTATCTTCCTAATTTAAAAAGTTCATCTTA	ATTCCATTCTATTCCATTCT	-
M49	HXC10_HUMAN.H11MO.0.D	-19	0.000983466	0.756285	0.301662	19	AAGATTCATATTATCTTCCTAATTTAAAAAGTTCATCTTA	GTAATAAAAAAATTAAAAA	-
M50	MNX1_HUMAN.H11MO.0.D	-12	4.03074e-05	0.0309964	0.0619397	19	AATGAAAATATTCCGCACTATGAACTCTAACCCAGGATTT	CTATTTTAATAACCCTTAA	+
M50	IRX2_HUMAN.H11MO.0.D	-18	0.00066102	0.508325	0.338593	19	AATGAAAATATTCCGCACTATGAACTCTAACCCAGGATTT	CCAACATGCCCACCCATGT	-
M53	MNX1_HUMAN.H11MO.0.D	-4	5.61317e-05	0.0431653	0.0862567	19	TTACATATTAAAAAGATTTTTAGTATGTGTTAGCTTACAA	CTATTTTAATAACCCTTAA	+
M53	HXC10_HUMAN.H11MO.0.D	-4	0.000283328	0.217879	0.145129	19	TTACATATTAAAAAGATTTTTAGTATGTGTTAGCTTACAA	GTAATAAAAAAATTAAAAA	-
M53	IRX2_HUMAN.H11MO.0.D	-11	0.000627474	0.482527	0.192846	19	TTACATATTAAAAAGATTTTTAGTATGTGTTAGCTTACAA	CCAACATGCCCACCCATGT	-
M53	ZN394_HUMAN.H11MO.0.C	-3	0.00147254	1.13238	0.377138	20	TTACATATTAAAAAGATTTTTAGTATGTGTTAGCTTACAA	AGAATGGAATAGAATGGAAT	+
M54	IRX2_HUMAN.H11MO.0.D	-17	8.78275e-05	0.0675393	0.134598	19	CAGATCTATAAGCATTTACCAGGGTTAACATCATCTCTTA	ACATGGGTGGGCATGTTGG	+
M54	MNX1_HUMAN.H11MO.0.D	-21	0.000175065	0.134625	0.134598	19	CAGATCTATAAGCATTTACCAGGGTTAACATCATCTCTTA	CTATTTTAATAACCCTTAA	+
M55	MNX1_HUMAN.H11MO.0.D	-2	5.90486e-05	0.0454084	0.0906203	19	TCATAAGTGCCATATTGATTCCAAAATCAGTCTATATTGA	TTAAGGGTTATTAAAATAG	-
M55	HXC10_HUMAN.H11MO.0.D	-8	0.000732611	0.563378	0.328283	19	TCATAAGTGCCATATTGATTCCAAAATCAGTCTATATTGA	GTAATAAAAAAATTAAAAA	-
M55	IRX2_HUMAN.H11MO.0.D	-1	0.000855642	0.657989	0.328283	19	TCATAAGTGCCATATTGATTCCAAAATCAGTCTATATTGA	CCAACATGCCCACCCATGT	-
M57	IRX2_HUMAN.H11MO.0.D	-13	0.000124669	0.0958702	0.111111	19	GGCCTGTTACGCACTGGCAAGCGCCGCTCGGTTGTTTTTT	CCAACATGCCCACCCATGT	-
M57	VENTX_HUMAN.H11MO.0.D	-21	0.000148289	0.114034	0.111111	19	GGCCTGTTACGCACTGGCAAGCGCCGCTCGGTTGTTTTTT	CGCTAATTGGTTTCTAATT	+
M57	OLIG2_HUMAN.H11MO.0.B	-22	0.000250251	0.192443	0.111111	18	GGCCTGTTACGCACTGGCAAGCGCCGCTCGGTTGTTTTTT	CCAGCTGTTTCCCTTCTG	+
M57	LYL1_HUMAN.H11MO.0.A	-22	0.000365153	0.280802	0.111111	14	GGCCTGTTACGCACTGGCAAGCGCCGCTCGGTTGTTTTTT	CCAGCTGTTTCCTG	+
M57	ZFX_HUMAN.H11MO.1.A	-11	0.00126648	0.973926	0.321144	17	GGCCTGTTACGCACTGGCAAGCGCCGCTCGGTTGTTTTTT	CCCCGGCCTCCGCCCCC	-
M57	NR1D1_HUMAN.H11MO.0.B	-14	0.00258532	1.98811	0.475711	19	GGCCTGTTACGCACTGGCAAGCGCCGCTCGGTTGTTTTTT	CCTTCTGACCCACTTCCCT	-
M57	THAP1_HUMAN.H11MO.0.C	-21	0.00263356	2.0252	0.475711	19	GGCCTGTTACGCACTGGCAAGCGCCGCTCGGTTGTTTTTT	CGCCGCCATCTTGGCTGCGGGC	+
M57	PAX2_HUMAN.H11MO.0.D	-4	0.00281407	2.16402	0.475711	18	GGCCTGTTACGCACTGGCAAGCGCCGCTCGGTTGTTTTTT	TGTCACGCATGACTGAAC	-
M58	MNX1_HUMAN.H11MO.0.D	-2	2.11219e-05	0.0162427	0.0161439	19	ACAGTTTCCCATAGCTCATTAAAAGAATTAGTGTAAATCA	CTATTTTAATAACCCTTAA	+
M58	HXC10_HUMAN.H11MO.0.D	-14	2.11219e-05	0.0162427	0.0161439	19	ACAGTTTCCCATAGCTCATTAAAAGAATTAGTGTAAATCA	GTAATAAAAAAATTAAAAA	-
M58	HME2_HUMAN.H11MO.0.D	-12	0.0003473	0.267074	0.132724	11	ACAGTTTCCCATAGCTCATTAAAAGAATTAGTGTAAATCA	CCCTAATTACC	-
M58	TLX1_HUMAN.H11MO.0.D	-8	0.000919316	0.706954	0.278554	17	ACAGTTTCCCATAGCTCATTAAAAGAATTAGTGTAAATCA	CCTTGGCAACTTGCCAG	-
M58	GSX1_HUMAN.H11MO.0.D	-6	0.00137524	1.05756	0.278554	15	ACAGTTTCCCATAGCTCATTAAAAGAATTAGTGTAAATCA	ATTAAAAACTAATTA	-
M58	ZN394_HUMAN.H11MO.0.C	-21	0.00157256	1.2093	0.278554	19	ACAGTTTCCCATAGCTCATTAAAAGAATTAGTGTAAATCA	AGAATGGAATAGAATGGAAT	+
M58	ZN350_HUMAN.H11MO.0.C	-11	0.00166939	1.28376	0.278554	18	ACAGTTTCCCATAGCTCATTAAAAGAATTAGTGTAAATCA	TAGGTCATAAAAGGACTG	-
M58	NKX61_HUMAN.H11MO.0.B	-5	0.00182223	1.40129	0.278554	19	ACAGTTTCCCATAGCTCATTAAAAGAATTAGTGTAAATCA	CATTAAATTCCCATTAATC	-
M58	BRAC_HUMAN.H11MO.0.A	-7	0.0027467	2.11221	0.327981	20	ACAGTTTCCCATAGCTCATTAAAAGAATTAGTGTAAATCA	TTAGCAGGGAGGTGTGAAAT	+
M58	IRX2_HUMAN.H11MO.0.D	-8	0.00279963	2.15291	0.327981	19	ACAGTTTCCCATAGCTCATTAAAAGAATTAGTGTAAATCA	ACATGGGTGGGCATGTTGG	+
M58	VENTX_HUMAN.H11MO.0.D	-28	0.0030038	2.30992	0.327981	12	ACAGTTTCCCATAGCTCATTAAAAGAATTAGTGTAAATCA	AATTAGAAACCAATTAGCG	-
M58	FOXD3_HUMAN.H11MO.0.D	-12	0.0040462	3.11153	0.381561	15	ACAGTTTCCCATAGCTCATTAAAAGAATTAGTGTAAATCA	TGCTAAGTAAACAAA	-
M58	ZN214_HUMAN.H11MO.0.C	-15	0.00424333	3.26312	0.381561	22	ACAGTTTCCCATAGCTCATTAAAAGAATTAGTGTAAATCA	TCATCAAAGGCCTCAAAAAGGA	-
M59	MNX1_HUMAN.H11MO.0.D	-18	9.83983e-05	0.0756683	0.0899742	19	CTGATATACATAAACTCAATCATTTCTGAAAGTTCCAGAT	CTATTTTAATAACCCTTAA	+
M59	IRX2_HUMAN.H11MO.0.D	-4	0.000350259	0.269349	0.171468	19	CTGATATACATAAACTCAATCATTTCTGAAAGTTCCAGAT	CCAACATGCCCACCCATGT	-
M59	HXC10_HUMAN.H11MO.0.D	-10	0.000446623	0.343453	0.171468	19	CTGATATACATAAACTCAATCATTTCTGAAAGTTCCAGAT	GTAATAAAAAAATTAAAAA	-
M59	ZN394_HUMAN.H11MO.0.C	-5	0.00157473	1.21097	0.403047	20	CTGATATACATAAACTCAATCATTTCTGAAAGTTCCAGAT	AGAATGGAATAGAATGGAAT	+
M60	PROX1_HUMAN.H11MO.0.D	-21	1.90076e-05	0.0146168	0.0289603	17	CGTCATCAGTGACACTCCCTCACTATGAAACCACCACCGT	CCCAACCCGCCTTACCC	-
M60	MNX1_HUMAN.H11MO.0.D	-2	0.000108747	0.0836268	0.0828448	19	CGTCATCAGTGACACTCCCTCACTATGAAACCACCACCGT	CTATTTTAATAACCCTTAA	+
M60	PATZ1_HUMAN.H11MO.0.C	-18	0.000164137	0.126221	0.0833606	22	CGTCATCAGTGACACTCCCTCACTATGAAACCACCACCGT	CCTCCCCCCCCGCCCCCTCCCC	-
M60	TBX21_HUMAN.H11MO.0.A	-24	0.00024332	0.187113	0.0926818	13	CGTCATCAGTGACACTCCCTCACTATGAAACCACCACCGT	TTCACACCTCCAC	-
M60	IRX2_HUMAN.H11MO.0.D	-19	0.000328792	0.252841	0.100191	19	CGTCATCAGTGACACTCCCTCACTATGAAACCACCACCGT	CCAACATGCCCACCCATGT	-
M60	BHE23_HUMAN.H11MO.0.D	-27	0.000469204	0.360818	0.117104	12	CGTCATCAGTGACACTCCCTCACTATGAAACCACCACCGT	CCACCATATGCT	-
M60	ZN394_HUMAN.H11MO.0.C	-18	0.000538015	0.413733	0.117104	20	CGTCATCAGTGACACTCCCTCACTATGAAACCACCACCGT	ATTCCATTCTATTCCATTCT	-
M60	MAZ_HUMAN.H11MO.0.A	-17	0.000767269	0.59003	0.140374	22	CGTCATCAGTGACACTCCCTCACTATGAAACCACCACCGT	CCCCCCCCCCCCCCCCTCCCCC	-
M60	VEZF1_HUMAN.H11MO.0.C	-16	0.000829187	0.637644	0.140374	22	CGTCATCAGTGACACTCCCTCACTATGAAACCACCACCGT	CCCCTCCCCCTCCCCCCTCCCC	-
M60	PURA_HUMAN.H11MO.0.D	-21	0.00116156	0.893243	0.168159	17	CGTCATCAGTGACACTCCCTCACTATGAAACCACCACCGT	CCCTGCCCCCCCCTTCC	-
M60	FOXD3_HUMAN.H11MO.0.D	-20	0.00126734	0.974585	0.168159	15	CGTCATCAGTGACACTCCCTCACTATGAAACCACCACCGT	TGCTAAGTAAACAAA	-
M60	NR1D1_HUMAN.H11MO.0.B	-6	0.00141034	1.08455	0.168159	19	CGTCATCAGTGACACTCCCTCACTATGAAACCACCACCGT	CCTTCTGACCCACTTCCCT	-
M60	RXRA_HUMAN.H11MO.0.A	-6	0.00143479	1.10335	0.168159	20	CGTCATCAGTGACACTCCCTCACTATGAAACCACCACCGT	CTCTGACCTCTGCCTCCCCC	-
M60	KLF6_HUMAN.H11MO.0.A	-18	0.00180016	1.38433	0.195912	19	CGTCATCAGTGACACTCCCTCACTATGAAACCACCACCGT	CCCCCGGCCCCGCCCTTCC	-
M60	MAF_HUMAN.H11MO.0.A	-19	0.00195109	1.50039	0.198181	19	CGTCATCAGTGACACTCCCTCACTATGAAACCACCACCGT	TTGCTGAGTCAGCAGATTC	-
M60	Z324A_HUMAN.H11MO.0.C	-23	0.00214204	1.64723	0.203978	17	CGTCATCAGTGACACTCCCTCACTATGAAACCACCACCGT	TATCAAACCATCCTTTGCTGCCA	+
M60	PAX2_HUMAN.H11MO.0.D	-9	0.00286448	2.20279	0.256728	18	CGTCATCAGTGACACTCCCTCACTATGAAACCACCACCGT	TGTCACGCATGACTGAAC	-
M60	ZBT17_HUMAN.H11MO.0.A	-16	0.00313546	2.41117	0.265402	19	CGTCATCAGTGACACTCCCTCACTATGAAACCACCACCGT	CTTCCCCTCCCCCACCCTC	-
M60	NR1H4_HUMAN.H11MO.0.B	-13	0.00338856	2.6058	0.27173	19	CGTCATCAGTGACACTCCCTCACTATGAAACCACCACCGT	CCTCGGGGTCATTGACCCC	-
M60	SMAD3_HUMAN.H11MO.0.B	-22	0.00415006	3.19139	0.308852	12	CGTCATCAGTGACACTCCCTCACTATGAAACCACCACCGT	CTCTGTCACCTG	+
M60	SPIC_HUMAN.H11MO.0.D	-8	0.0042569	3.27356	0.308852	13	CGTCATCAGTGACACTCCCTCACTATGAAACCACCACCGT	CCTCCCCTTCCTC	-
M60	RARG_HUMAN.H11MO.0.B	-21	0.00461779	3.55108	0.319807	18	CGTCATCAGTGACACTCCCTCACTATGAAACCACCACCGT	CCCAGGTCACTCTGACCT	-
M60	BRAC_HUMAN.H11MO.0.A	-6	0.00523219	4.02356	0.346603	20	CGTCATCAGTGACACTCCCTCACTATGAAACCACCACCGT	ATTTCACACCTCCCTGCTAA	-
M60	ZN341_HUMAN.H11MO.0.C	-13	0.00593213	4.5618	0.376596	22	CGTCATCAGTGACACTCCCTCACTATGAAACCACCACCGT	GCTCTTCCCTCCCCCCCCCCCC	-
M60	ZN554_HUMAN.H11MO.0.C	0	0.0065004	4.99881	0.396165	20	CGTCATCAGTGACACTCCCTCACTATGAAACCACCACCGT	AGCACCCCACATGGCTCAGC	-
M60	ZFX_HUMAN.H11MO.1.A	-7	0.00731727	5.62698	0.421819	17	CGTCATCAGTGACACTCCCTCACTATGAAACCACCACCGT	CCCCGGCCTCCGCCCCC	-
M60	MZF1_HUMAN.H11MO.0.B	-25	0.00747505	5.74831	0.421819	13	CGTCATCAGTGACACTCCCTCACTATGAAACCACCACCGT	CCCAATCCCCTCC	-
M60	HME2_HUMAN.H11MO.0.D	-24	0.0088936	6.83918	0.47083	11	CGTCATCAGTGACACTCCCTCACTATGAAACCACCACCGT	CCCTAATTACC	-
M60	ZN667_HUMAN.H11MO.0.C	-18	0.00896161	6.89148	0.47083	19	CGTCATCAGTGACACTCCCTCACTATGAAACCACCACCGT	GTGGCCTTAAAAGCTCAGC	+
M60	TBX3_HUMAN.H11MO.0.C	-24	0.00981864	7.55054	0.488238	11	CGTCATCAGTGACACTCCCTCACTATGAAACCACCACCGT	TTCCCACCTCC	-
M60	SP3_HUMAN.H11MO.0.B	-19	0.00993383	7.63912	0.488238	20	CGTCATCAGTGACACTCCCTCACTATGAAACCACCACCGT	CCCCGGCCCCGCCCCCCCCC	-
M61	MNX1_HUMAN.H11MO.0.D	-5	4.83827e-05	0.0372063	0.074203	19	GTTGAAATAATTCTGTACCTGTTTGGTAAGAATTGCAAGT	CTATTTTAATAACCCTTAA	+
M61	IRX2_HUMAN.H11MO.0.D	-16	0.000624222	0.480027	0.319116	19	GTTGAAATAATTCTGTACCTGTTTGGTAAGAATTGCAAGT	ACATGGGTGGGCATGTTGG	+
M61	HXC10_HUMAN.H11MO.0.D	-7	0.000997529	0.7671	0.323671	19	GTTGAAATAATTCTGTACCTGTTTGGTAAGAATTGCAAGT	TTTTTAATTTTTTTATTAC	+
M61	BRAC_HUMAN.H11MO.0.A	-9	0.00126626	0.973756	0.323671	20	GTTGAAATAATTCTGTACCTGTTTGGTAAGAATTGCAAGT	ATTTCACACCTCCCTGCTAA	-
M61	ZN394_HUMAN.H11MO.0.C	-14	0.00195571	1.50394	0.428488	20	GTTGAAATAATTCTGTACCTGTTTGGTAAGAATTGCAAGT	AGAATGGAATAGAATGGAAT	+
M62	MNX1_HUMAN.H11MO.0.D	-20	9.31755e-05	0.071652	0.121256	19	ATCAGTACAGGAAACAGAAACCTTTTCTTTCTCATGCTAA	CTATTTTAATAACCCTTAA	+
M62	RXRA_HUMAN.H11MO.0.A	-14	0.000158645	0.121998	0.121256	20	ATCAGTACAGGAAACAGAAACCTTTTCTTTCTCATGCTAA	CTCTGACCTCTGCCTCCCCC	-
M62	SPIC_HUMAN.H11MO.0.D	-20	0.000634787	0.488151	0.268307	13	ATCAGTACAGGAAACAGAAACCTTTTCTTTCTCATGCTAA	CCTCCCCTTCCTC	-
M62	ZN394_HUMAN.H11MO.0.C	-18	0.00070208	0.539899	0.268307	20	ATCAGTACAGGAAACAGAAACCTTTTCTTTCTCATGCTAA	ATTCCATTCTATTCCATTCT	-
M62	GATA1_HUMAN.H11MO.0.A	-20	0.00143299	1.10197	0.285575	19	ATCAGTACAGGAAACAGAAACCTTTTCTTTCTCATGCTAA	TCTTATCTGTCCCCGCCAG	-
M62	IRX2_HUMAN.H11MO.0.D	-16	0.00143299	1.10197	0.285575	19	ATCAGTACAGGAAACAGAAACCTTTTCTTTCTCATGCTAA	CCAACATGCCCACCCATGT	-
M62	BRAC_HUMAN.H11MO.0.A	-20	0.00157069	1.20786	0.285575	20	ATCAGTACAGGAAACAGAAACCTTTTCTTTCTCATGCTAA	ATTTCACACCTCCCTGCTAA	-
M62	LYL1_HUMAN.H11MO.0.A	-7	0.00182858	1.40618	0.285575	14	ATCAGTACAGGAAACAGAAACCTTTTCTTTCTCATGCTAA	CAGGAAACAGCTGG	-
M62	RARG_HUMAN.H11MO.0.B	-5	0.00186816	1.43662	0.285575	18	ATCAGTACAGGAAACAGAAACCTTTTCTTTCTCATGCTAA	CCCAGGTCACTCTGACCT	-
M62	HXC10_HUMAN.H11MO.0.D	-1	0.00295657	2.2736	0.410867	19	ATCAGTACAGGAAACAGAAACCTTTTCTTTCTCATGCTAA	GTAATAAAAAAATTAAAAA	-
M62	FOXD3_HUMAN.H11MO.0.D	-3	0.00341816	2.62857	0.423572	15	ATCAGTACAGGAAACAGAAACCTTTTCTTTCTCATGCTAA	TGCTAAGTAAACAAA	-
M62	NR1D1_HUMAN.H11MO.0.B	-10	0.00364975	2.80666	0.423572	19	ATCAGTACAGGAAACAGAAACCTTTTCTTTCTCATGCTAA	CCTTCTGACCCACTTCCCT	-
M62	ZN350_HUMAN.H11MO.0.C	-17	0.00389807	2.99761	0.423572	18	ATCAGTACAGGAAACAGAAACCTTTTCTTTCTCATGCTAA	CAGTCCTTTTATGACCTA	+
M62	ZN563_HUMAN.H11MO.0.C	3	0.00429896	3.3059	0.423572	18	ATCAGTACAGGAAACAGAAACCTTTTCTTTCTCATGCTAA	GGGATCCTCACTGGCAGCTGC	+
M62	GATA2_HUMAN.H11MO.0.A	-20	0.00449187	3.45424	0.423572	19	ATCAGTACAGGAAACAGAAACCTTTTCTTTCTCATGCTAA	CCTTATCTCCACCCCCCAG	-
M62	TLX1_HUMAN.H11MO.0.D	-3	0.00683225	5.254	0.489993	17	ATCAGTACAGGAAACAGAAACCTTTTCTTTCTCATGCTAA	CTGGCAAGTTGCCAAGG	+
M62	OLIG2_HUMAN.H11MO.0.B	-3	0.00683943	5.25952	0.489993	18	ATCAGTACAGGAAACAGAAACCTTTTCTTTCTCATGCTAA	CAGAAGGGAAACAGCTGG	-
M62	SMAD3_HUMAN.H11MO.0.B	-7	0.00728539	5.60247	0.489993	12	ATCAGTACAGGAAACAGAAACCTTTTCTTTCTCATGCTAA	CAGGTGACAGAG	-
M62	HME2_HUMAN.H11MO.0.D	-20	0.00737244	5.66941	0.489993	11	ATCAGTACAGGAAACAGAAACCTTTTCTTTCTCATGCTAA	CCCTAATTACC	-
M63	MNX1_HUMAN.H11MO.0.D	-6	0.000193121	0.14851	0.296378	19	GTGCAACTAATTACTAAAGCCACAACCTGCCACTATGCAT	CTATTTTAATAACCCTTAA	+
M63	HME2_HUMAN.H11MO.0.D	-1	0.000463557	0.356475	0.355704	11	GTGCAACTAATTACTAAAGCCACAACCTGCCACTATGCAT	GGTAATTAGGG	+
M64	PO3F3_HUMAN.H11MO.0.D	-11	0.000377076	0.289971	0.472925	17	TGTAAAGGCAGAATTTAGGGTATCTTCAACGTCCACCTCC	AAATTTGCATAATTTAT	-
M64	MNX1_HUMAN.H11MO.0.D	-11	0.000616724	0.474261	0.472925	19	TGTAAAGGCAGAATTTAGGGTATCTTCAACGTCCACCTCC	CTATTTTAATAACCCTTAA	+
M64	ZN350_HUMAN.H11MO.0.C	-8	0.00170479	1.31099	0.479417	18	TGTAAAGGCAGAATTTAGGGTATCTTCAACGTCCACCTCC	CAGTCCTTTTATGACCTA	+
M64	PO2F3_HUMAN.H11MO.0.D	-10	0.00218759	1.68226	0.479417	14	TGTAAAGGCAGAATTTAGGGTATCTTCAACGTCCACCTCC	CAAATTTGCATAAC	-
M64	DLX1_HUMAN.H11MO.0.D	-11	0.00232174	1.78542	0.479417	16	TGTAAAGGCAGAATTTAGGGTATCTTCAACGTCCACCTCC	TAATTAGCATAATTTA	-
M64	HXC10_HUMAN.H11MO.0.D	-11	0.00250076	1.92308	0.479417	19	TGTAAAGGCAGAATTTAGGGTATCTTCAACGTCCACCTCC	GTAATAAAAAAATTAAAAA	-
M64	SOX18_HUMAN.H11MO.0.D	-17	0.00250076	1.92308	0.479417	19	TGTAAAGGCAGAATTTAGGGTATCTTCAACGTCCACCTCC	GGAAAAGAACAATGGGTTC	-
M65	TBR1_HUMAN.H11MO.0.D	-6	0.000523767	0.402777	0.452066	13	TCAATAGAAGGTGTCAATTTCCCTATTGTTTCAAAGTTGC	AAAGGTGTGAAAA	+
M65	SOX5_HUMAN.H11MO.0.C	-23	0.000607478	0.467151	0.452066	8	TCAATAGAAGGTGTCAATTTCCCTATTGTTTCAAAGTTGC	TATTGTTA	+
M65	TBX5_HUMAN.H11MO.0.D	-8	0.000884673	0.680313	0.452066	8	TCAATAGAAGGTGTCAATTTCCCTATTGTTTCAAAGTTGC	AGGTGTGA	+
M66	MNX1_HUMAN.H11MO.0.D	-13	0.000135546	0.104235	0.207933	19	ATTACAGGCAAAATTTCGACTGAAATAAGTAGAGAGGGGA	TTAAGGGTTATTAAAATAG	-
M66	PROX1_HUMAN.H11MO.0.D	-22	0.000300633	0.231187	0.207933	17	ATTACAGGCAAAATTTCGACTGAAATAAGTAGAGAGGGGA	GGGTAAGGCGGGTTGGG	+
M66	SPIC_HUMAN.H11MO.0.D	-25	0.000405591	0.311899	0.207933	13	ATTACAGGCAAAATTTCGACTGAAATAAGTAGAGAGGGGA	GAGGAAGGGGAGG	+
M67	MNX1_HUMAN.H11MO.0.D	-12	0.00011042	0.084913	0.11232	19	CACAGTTACCCTAAATTTTAATCAAATCCAGATATAATGC	CTATTTTAATAACCCTTAA	+
M67	IRX2_HUMAN.H11MO.0.D	-9	0.000219565	0.168846	0.11232	19	CACAGTTACCCTAAATTTTAATCAAATCCAGATATAATGC	CCAACATGCCCACCCATGT	-
M67	ZN394_HUMAN.H11MO.0.C	-14	0.000414373	0.318653	0.148709	20	CACAGTTACCCTAAATTTTAATCAAATCCAGATATAATGC	ATTCCATTCTATTCCATTCT	-
M67	HXC10_HUMAN.H11MO.0.D	-5	0.00199516	1.53428	0.38274	19	CACAGTTACCCTAAATTTTAATCAAATCCAGATATAATGC	TTTTTAATTTTTTTATTAC	+
M67	PO3F3_HUMAN.H11MO.0.D	-2	0.00238853	1.83678	0.40729	17	CACAGTTACCCTAAATTTTAATCAAATCCAGATATAATGC	AAATTTGCATAATTTAT	-
M69	MNX1_HUMAN.H11MO.0.D	-11	4.79444e-05	0.0368692	0.0735308	19	TAAGTGTAGGTCTATATAGATCTATTAAATTATCTAAAAA	CTATTTTAATAACCCTTAA	+
M69	PO3F3_HUMAN.H11MO.0.D	-11	0.000476877	0.366718	0.172689	17	TAAGTGTAGGTCTATATAGATCTATTAAATTATCTAAAAA	AAATTTGCATAATTTAT	-
M69	PBX2_HUMAN.H11MO.0.C	-17	0.000539744	0.415063	0.172689	15	TAAGTGTAGGTCTATATAGATCTATTAAATTATCTAAAAA	CCATCAATCAATTTA	-
M69	HXC10_HUMAN.H11MO.0.D	-9	0.00057913	0.445351	0.172689	19	TAAGTGTAGGTCTATATAGATCTATTAAATTATCTAAAAA	TTTTTAATTTTTTTATTAC	+
M69	ZN214_HUMAN.H11MO.0.C	-21	0.00173022	1.33054	0.379082	19	TAAGTGTAGGTCTATATAGATCTATTAAATTATCTAAAAA	TCATCAAAGGCCTCAAAAAGGA	-
M69	IRX2_HUMAN.H11MO.0.D	-1	0.00220277	1.69393	0.400523	19	TAAGTGTAGGTCTATATAGATCTATTAAATTATCTAAAAA	ACATGGGTGGGCATGTTGG	+
M71	MNX1_HUMAN.H11MO.0.D	-21	4.82551e-05	0.0371082	0.0742013	19	GCATGCTTATGAAGAAAAGTGTAAATTTAATTCCTCGTAA	CTATTTTAATAACCCTTAA	+
M71	HXC10_HUMAN.H11MO.0.D	-10	0.000347925	0.267554	0.157219	19	GCATGCTTATGAAGAAAAGTGTAAATTTAATTCCTCGTAA	TTTTTAATTTTTTTATTAC	+
M71	IRX2_HUMAN.H11MO.0.D	-1	0.000519702	0.399651	0.159828	19	GCATGCTTATGAAGAAAAGTGTAAATTTAATTCCTCGTAA	CCAACATGCCCACCCATGT	-
M72	MNX1_HUMAN.H11MO.0.D	-6	2.89379e-05	0.0222533	0.0444975	19	GCTTCAAAATGTAAATAATTCCCTGTTTGAATATTACTGC	CTATTTTAATAACCCTTAA	+
M73	MNX1_HUMAN.H11MO.0.D	-3	8.49697e-05	0.0653417	0.130657	19	ATGCTGTCATTGTAAATTCCAAAATGAACCAGTTCTCAGA	CTATTTTAATAACCCTTAA	+
M73	IRX2_HUMAN.H11MO.0.D	-2	0.000724381	0.557049	0.371291	19	ATGCTGTCATTGTAAATTCCAAAATGAACCAGTTCTCAGA	ACATGGGTGGGCATGTTGG	+
M73	TLX1_HUMAN.H11MO.0.D	-6	0.00176269	1.35551	0.453857	17	ATGCTGTCATTGTAAATTCCAAAATGAACCAGTTCTCAGA	CCTTGGCAACTTGCCAG	-
M73	HXC10_HUMAN.H11MO.0.D	-12	0.00178641	1.37375	0.453857	19	ATGCTGTCATTGTAAATTCCAAAATGAACCAGTTCTCAGA	GTAATAAAAAAATTAAAAA	-
M74	MNX1_HUMAN.H11MO.0.D	-13	4.84477e-05	0.0372563	0.0744001	19	CTACAATATTGATAAAATTGTTTCACCTAAATTCAGGTAT	TTAAGGGTTATTAAAATAG	-
M74	IRX2_HUMAN.H11MO.0.D	-2	0.000333559	0.256507	0.170746	19	CTACAATATTGATAAAATTGTTTCACCTAAATTCAGGTAT	CCAACATGCCCACCCATGT	-
M74	HXC10_HUMAN.H11MO.0.D	-8	0.00119746	0.920845	0.367782	19	CTACAATATTGATAAAATTGTTTCACCTAAATTCAGGTAT	GTAATAAAAAAATTAAAAA	-
M75	MNX1_HUMAN.H11MO.0.D	-17	5.05874e-05	0.0389017	0.0777368	19	GAGCAGAATTTTAGCTCAGACATTAAAATTCATTTGCAAT	CTATTTTAATAACCCTTAA	+
M75	IRX2_HUMAN.H11MO.0.D	-16	0.000188687	0.145101	0.0966509	19	GAGCAGAATTTTAGCTCAGACATTAAAATTCATTTGCAAT	CCAACATGCCCACCCATGT	-
M75	HXC10_HUMAN.H11MO.0.D	-10	0.000694264	0.533889	0.266716	19	GAGCAGAATTTTAGCTCAGACATTAAAATTCATTTGCAAT	GTAATAAAAAAATTAAAAA	-
M75	ZN394_HUMAN.H11MO.0.C	-4	0.000977247	0.751503	0.286456	20	GAGCAGAATTTTAGCTCAGACATTAAAATTCATTTGCAAT	AGAATGGAATAGAATGGAAT	+
M78	MNX1_HUMAN.H11MO.0.D	-19	0.000501813	0.385894	0.449554	19	TCTGTCTTTGGCGCAGAATAAATTTCAAAATACAAAGAGA	CTATTTTAATAACCCTTAA	+
M78	HMGA1_HUMAN.H11MO.0.D	-19	0.000584595	0.449554	0.449554	7	TCTGTCTTTGGCGCAGAATAAATTTCAAAATACAAAGAGA	GTATTTT	+
M80	IRX2_HUMAN.H11MO.0.D	-7	0.00034484	0.265182	0.348391	19	GCTGTTTCACACCTACTCCAACCGTTCAGACCCAAGCGTT	CCAACATGCCCACCCATGT	-
M80	TBX21_HUMAN.H11MO.0.A	-5	0.00046009	0.353809	0.348391	13	GCTGTTTCACACCTACTCCAACCGTTCAGACCCAAGCGTT	TTCACACCTCCAC	-
M80	RXRA_HUMAN.H11MO.0.A	-5	0.00068104	0.523719	0.348391	20	GCTGTTTCACACCTACTCCAACCGTTCAGACCCAAGCGTT	CTCTGACCTCTGCCTCCCCC	-
M80	MNX1_HUMAN.H11MO.0.D	-12	0.00129731	0.997632	0.469438	19	GCTGTTTCACACCTACTCCAACCGTTCAGACCCAAGCGTT	CTATTTTAATAACCCTTAA	+
M80	BRAC_HUMAN.H11MO.0.A	-3	0.00152944	1.17614	0.469438	20	GCTGTTTCACACCTACTCCAACCGTTCAGACCCAAGCGTT	ATTTCACACCTCCCTGCTAA	-
M81	MNX1_HUMAN.H11MO.0.D	-5	9.81703e-06	0.0075493	0.0149771	19	GTAATCAAGAGGTTAGTACAAAGCTTTGTGGGACCAGAAG	TTAAGGGTTATTAAAATAG	-
M81	RXRA_HUMAN.H11MO.0.A	2	0.000165695	0.127419	0.126394	18	GTAATCAAGAGGTTAGTACAAAGCTTTGTGGGACCAGAAG	GGGGGAGGCAGAGGTCAGAG	+
M81	HXC10_HUMAN.H11MO.0.D	-13	0.000354321	0.272473	0.135141	19	GTAATCAAGAGGTTAGTACAAAGCTTTGTGGGACCAGAAG	TTTTTAATTTTTTTATTAC	+
M81	CLOCK_HUMAN.H11MO.0.C	-27	0.000715227	0.55001	0.181862	13	GTAATCAAGAGGTTAGTACAAAGCTTTGTGGGACCAGAAG	CAGACACGTGAACA	+
M81	IRX2_HUMAN.H11MO.0.D	-22	0.000889092	0.683712	0.193775	18	GTAATCAAGAGGTTAGTACAAAGCTTTGTGGGACCAGAAG	ACATGGGTGGGCATGTTGG	+
M81	LYL1_HUMAN.H11MO.0.A	-27	0.00117182	0.901127	0.19953	13	GTAATCAAGAGGTTAGTACAAAGCTTTGTGGGACCAGAAG	CAGGAAACAGCTGG	-
M81	ZN563_HUMAN.H11MO.0.C	-17	0.00131826	1.01374	0.19953	21	GTAATCAAGAGGTTAGTACAAAGCTTTGTGGGACCAGAAG	GGGATCCTCACTGGCAGCTGC	+
M81	BRAC_HUMAN.H11MO.0.A	-14	0.0013856	1.06553	0.19953	20	GTAATCAAGAGGTTAGTACAAAGCTTTGTGGGACCAGAAG	ATTTCACACCTCCCTGCTAA	-
M81	NR1D1_HUMAN.H11MO.0.B	-19	0.00143864	1.10631	0.19953	19	GTAATCAAGAGGTTAGTACAAAGCTTTGTGGGACCAGAAG	AGGGAAGTGGGTCAGAAGG	+
M81	PTF1A_HUMAN.H11MO.0.B	-29	0.00187544	1.44222	0.220438	11	GTAATCAAGAGGTTAGTACAAAGCTTTGTGGGACCAGAAG	GGGAAAGGGGGCAGCTGG	-
M81	ZN394_HUMAN.H11MO.0.C	-2	0.00187837	1.44447	0.220438	20	GTAATCAAGAGGTTAGTACAAAGCTTTGTGGGACCAGAAG	AGAATGGAATAGAATGGAAT	+
M81	RARA_HUMAN.H11MO.2.A	2	0.00286154	2.20052	0.299132	15	GTAATCAAGAGGTTAGTACAAAGCTTTGTGGGACCAGAAG	AGGTCACCGAGAGGTCA	+
M81	GATA1_HUMAN.H11MO.0.A	-27	0.00335219	2.57783	0.304085	13	GTAATCAAGAGGTTAGTACAAAGCTTTGTGGGACCAGAAG	CTGGCGGGGACAGATAAGA	+
M81	MAFA_HUMAN.H11MO.0.D	-8	0.0033884	2.60568	0.304085	21	GTAATCAAGAGGTTAGTACAAAGCTTTGTGGGACCAGAAG	GTGCTGACCCCGCAGCCTTCG	+
M81	SPIC_HUMAN.H11MO.0.D	-27	0.00449309	3.45518	0.360778	13	GTAATCAAGAGGTTAGTACAAAGCTTTGTGGGACCAGAAG	GAGGAAGGGGAGG	+
M81	GATA2_HUMAN.H11MO.0.A	-27	0.00484975	3.72945	0.369945	13	GTAATCAAGAGGTTAGTACAAAGCTTTGTGGGACCAGAAG	CTGGGGGGTGGAGATAAGG	+
M81	GATA5_HUMAN.H11MO.0.D	-5	0.00581948	4.47518	0.422779	17	GTAATCAAGAGGTTAGTACAAAGCTTTGTGGGACCAGAAG	TAAGAGATAACTTAGAT	+
M81	NR1H3_HUMAN.H11MO.0.B	-6	0.00647313	4.97784	0.448891	19	GTAATCAAGAGGTTAGTACAAAGCTTTGTGGGACCAGAAG	CAGAGGTCACTGCAGGTCA	+
M81	MAF_HUMAN.H11MO.0.A	-4	0.00695122	5.34549	0.461086	19	GTAATCAAGAGGTTAGTACAAAGCTTTGTGGGACCAGAAG	GAATCTGCTGACTCAGCAA	+
M81	ZN341_HUMAN.H11MO.0.C	-25	0.00745544	5.73324	0.473926	15	GTAATCAAGAGGTTAGTACAAAGCTTTGTGGGACCAGAAG	GGGGGGGGGGGGAGGGAAGAGC	+
M83	MNX1_HUMAN.H11MO.0.D	-22	4.30377e-05	0.033096	0.0659624	18	CAGATTATACATCAAGTTCCAATTTCCACATTCACTCTTT	CTATTTTAATAACCCTTAA	+
M83	SPIC_HUMAN.H11MO.0.D	-22	0.000330053	0.253811	0.25293	13	CAGATTATACATCAAGTTCCAATTTCCACATTCACTCTTT	CCTCCCCTTCCTC	-
M83	IRX2_HUMAN.H11MO.0.D	-18	0.000596974	0.459073	0.304987	19	CAGATTATACATCAAGTTCCAATTTCCACATTCACTCTTT	CCAACATGCCCACCCATGT	-
M83	TLX1_HUMAN.H11MO.0.D	0	0.00111612	0.8583	0.410169	17	CAGATTATACATCAAGTTCCAATTTCCACATTCACTCTTT	CTGGCAAGTTGCCAAGG	+
M83	ZN394_HUMAN.H11MO.0.C	-18	0.00133809	1.02899	0.410169	20	CAGATTATACATCAAGTTCCAATTTCCACATTCACTCTTT	ATTCCATTCTATTCCATTCT	-
M83	NR1D1_HUMAN.H11MO.0.B	-9	0.00194394	1.49489	0.412881	19	CAGATTATACATCAAGTTCCAATTTCCACATTCACTCTTT	CCTTCTGACCCACTTCCCT	-
M83	ZN341_HUMAN.H11MO.0.C	-15	0.00215113	1.65422	0.412881	22	CAGATTATACATCAAGTTCCAATTTCCACATTCACTCTTT	GCTCTTCCCTCCCCCCCCCCCC	-
M83	RXRA_HUMAN.H11MO.0.A	-11	0.0021551	1.65727	0.412881	20	CAGATTATACATCAAGTTCCAATTTCCACATTCACTCTTT	CTCTGACCTCTGCCTCCCCC	-
M83	HME2_HUMAN.H11MO.0.D	-16	0.00284924	2.19107	0.445066	11	CAGATTATACATCAAGTTCCAATTTCCACATTCACTCTTT	CCCTAATTACC	-
M83	HXC10_HUMAN.H11MO.0.D	-4	0.00290387	2.23308	0.445066	19	CAGATTATACATCAAGTTCCAATTTCCACATTCACTCTTT	TTTTTAATTTTTTTATTAC	+
M84	IRX2_HUMAN.H11MO.0.D	-18	1.1988e-05	0.00921877	0.0182726	19	TGCATTTATCTTGTACGACTCAGATACCTACCTCTGATTT	CCAACATGCCCACCCATGT	-
M84	MNX1_HUMAN.H11MO.0.D	-21	9.78228e-05	0.0752257	0.0745528	19	TGCATTTATCTTGTACGACTCAGATACCTACCTCTGATTT	CTATTTTAATAACCCTTAA	+
M84	RXRA_HUMAN.H11MO.0.A	-18	0.000310696	0.238925	0.150395	20	TGCATTTATCTTGTACGACTCAGATACCTACCTCTGATTT	CTCTGACCTCTGCCTCCCCC	-
M84	NR1D1_HUMAN.H11MO.0.B	-18	0.000493345	0.379382	0.150395	19	TGCATTTATCTTGTACGACTCAGATACCTACCTCTGATTT	CCTTCTGACCCACTTCCCT	-
M84	DLX6_HUMAN.H11MO.0.D	4	0.00145323	1.11753	0.2933	11	TGCATTTATCTTGTACGACTCAGATACCTACCTCTGATTT	TAATTACCTTAATTT	-
M84	GBX2_HUMAN.H11MO.0.D	5	0.00163945	1.26074	0.2933	12	TGCATTTATCTTGTACGACTCAGATACCTACCTCTGATTT	CTAATTAGCCTTTAATT	+
M84	DLX4_HUMAN.H11MO.0.D	4	0.00164058	1.26161	0.2933	12	TGCATTTATCTTGTACGACTCAGATACCTACCTCTGATTT	TAATTACCCTAAATTT	+
M84	ZN394_HUMAN.H11MO.0.C	-17	0.00173181	1.33176	0.2933	20	TGCATTTATCTTGTACGACTCAGATACCTACCTCTGATTT	ATTCCATTCTATTCCATTCT	-
M84	BRAC_HUMAN.H11MO.0.A	-18	0.00239203	1.83947	0.327921	20	TGCATTTATCTTGTACGACTCAGATACCTACCTCTGATTT	ATTTCACACCTCCCTGCTAA	-
M84	ISX_HUMAN.H11MO.0.D	5	0.00260805	2.00559	0.327921	11	TGCATTTATCTTGTACGACTCAGATACCTACCTCTGATTT	TTAATTAGCTTAAATT	+
M84	HXC10_HUMAN.H11MO.0.D	-7	0.0027691	2.12943	0.327921	19	TGCATTTATCTTGTACGACTCAGATACCTACCTCTGATTT	GTAATAAAAAAATTAAAAA	-
M84	GBX1_HUMAN.H11MO.0.D	5	0.00279678	2.15072	0.327921	12	TGCATTTATCTTGTACGACTCAGATACCTACCTCTGATTT	CTAATTAGCTAAAATTT	+
M84	GATA1_HUMAN.H11MO.0.A	7	0.00382542	2.94175	0.388725	12	TGCATTTATCTTGTACGACTCAGATACCTACCTCTGATTT	TCTTATCTGTCCCCGCCAG	-
M84	GSX1_HUMAN.H11MO.0.D	4	0.00454811	3.4975	0.433276	11	TGCATTTATCTTGTACGACTCAGATACCTACCTCTGATTT	TAATTAGTTTTTAAT	+
M84	GATA2_HUMAN.H11MO.0.A	7	0.00524752	4.03534	0.468742	12	TGCATTTATCTTGTACGACTCAGATACCTACCTCTGATTT	CCTTATCTCCACCCCCCAG	-
M84	TLX1_HUMAN.H11MO.0.D	-9	0.00553544	4.25675	0.468742	17	TGCATTTATCTTGTACGACTCAGATACCTACCTCTGATTT	CTGGCAAGTTGCCAAGG	+
M85	MNX1_HUMAN.H11MO.0.D	-18	0.000180046	0.138455	0.150545	19	TCTTGCATGTAAGAGCTACAGAATTTATAAAAGCTATGAT	CTATTTTAATAACCCTTAA	+
M85	IRX2_HUMAN.H11MO.0.D	-1	0.000347892	0.267529	0.178353	19	TCTTGCATGTAAGAGCTACAGAATTTATAAAAGCTATGAT	CCAACATGCCCACCCATGT	-
M85	HXC10_HUMAN.H11MO.0.D	-4	0.000518548	0.398764	0.186624	19	TCTTGCATGTAAGAGCTACAGAATTTATAAAAGCTATGAT	GTAATAAAAAAATTAAAAA	-
M86	MNX1_HUMAN.H11MO.0.D	0	8.37889e-05	0.0644337	0.128757	19	CAAGTATCTTGACTAACTATATTTGCAAATCAAAATTTTA	CTATTTTAATAACCCTTAA	+
M86	IRX2_HUMAN.H11MO.0.D	-3	0.000397713	0.305841	0.20372	19	CAAGTATCTTGACTAACTATATTTGCAAATCAAAATTTTA	CCAACATGCCCACCCATGT	-
M86	ZN394_HUMAN.H11MO.0.C	-12	0.000912857	0.701987	0.350693	20	CAAGTATCTTGACTAACTATATTTGCAAATCAAAATTTTA	ATTCCATTCTATTCCATTCT	-
M87	MNX1_HUMAN.H11MO.0.D	-6	0.000163735	0.125912	0.19228	19	AAAATTCAAGATATATTTCTAGATATATCCTGTTAATTGT	CTATTTTAATAACCCTTAA	+
M87	IRX2_HUMAN.H11MO.0.D	-9	0.000250581	0.192696	0.19228	19	AAAATTCAAGATATATTTCTAGATATATCCTGTTAATTGT	CCAACATGCCCACCCATGT	-
M87	TLX1_HUMAN.H11MO.0.D	-5	0.00120679	0.928024	0.463008	17	AAAATTCAAGATATATTTCTAGATATATCCTGTTAATTGT	CCTTGGCAACTTGCCAG	-
M88	MNX1_HUMAN.H11MO.0.D	-11	5.04857e-05	0.0388235	0.0555765	19	AAGGCTCAGTTCTTAGTGTAGAACTCTGAGCACCTAAGTT	CTATTTTAATAACCCTTAA	+
M88	IRX2_HUMAN.H11MO.0.D	-20	0.000285655	0.219668	0.146224	19	AAGGCTCAGTTCTTAGTGTAGAACTCTGAGCACCTAAGTT	CCAACATGCCCACCCATGT	-
M88	HME2_HUMAN.H11MO.0.D	-23	0.000775586	0.596426	0.223391	11	AAGGCTCAGTTCTTAGTGTAGAACTCTGAGCACCTAAGTT	CCCTAATTACC	-
M88	HXC10_HUMAN.H11MO.0.D	-4	0.000872805	0.671187	0.223391	19	AAGGCTCAGTTCTTAGTGTAGAACTCTGAGCACCTAAGTT	GTAATAAAAAAATTAAAAA	-
M88	ZN394_HUMAN.H11MO.0.C	-4	0.00186222	1.43205	0.340147	20	AAGGCTCAGTTCTTAGTGTAGAACTCTGAGCACCTAAGTT	AGAATGGAATAGAATGGAAT	+
M91	MNX1_HUMAN.H11MO.0.D	-11	0.000104968	0.0807204	0.160881	19	TCTACAAGAACATACTTCCATTTCCAATAGCCTACATTCG	CTATTTTAATAACCCTTAA	+
M91	HME2_HUMAN.H11MO.0.D	-14	0.000273602	0.2104	0.204789	11	TCTACAAGAACATACTTCCATTTCCAATAGCCTACATTCG	CCCTAATTACC	-
M91	IRX2_HUMAN.H11MO.0.D	-14	0.000400849	0.308253	0.204789	19	TCTACAAGAACATACTTCCATTTCCAATAGCCTACATTCG	CCAACATGCCCACCCATGT	-
M91	ZN394_HUMAN.H11MO.0.C	-20	0.000837787	0.644258	0.321012	20	TCTACAAGAACATACTTCCATTTCCAATAGCCTACATTCG	ATTCCATTCTATTCCATTCT	-
M91	NR1D1_HUMAN.H11MO.0.B	-14	0.00138884	1.06801	0.354769	19	TCTACAAGAACATACTTCCATTTCCAATAGCCTACATTCG	CCTTCTGACCCACTTCCCT	-
M91	GATA1_HUMAN.H11MO.0.A	7	0.00186764	1.43621	0.408923	12	TCTACAAGAACATACTTCCATTTCCAATAGCCTACATTCG	TCTTATCTGTCCCCGCCAG	-
M91	HXC10_HUMAN.H11MO.0.D	-19	0.00288204	2.21629	0.49652	19	TCTACAAGAACATACTTCCATTTCCAATAGCCTACATTCG	GTAATAAAAAAATTAAAAA	-
M91	RXRA_HUMAN.H11MO.0.A	-1	0.00304611	2.34246	0.49652	20	TCTACAAGAACATACTTCCATTTCCAATAGCCTACATTCG	CTCTGACCTCTGCCTCCCCC	-
M91	VENTX_HUMAN.H11MO.0.D	-21	0.00356355	2.74037	0.49652	19	TCTACAAGAACATACTTCCATTTCCAATAGCCTACATTCG	CGCTAATTGGTTTCTAATT	+
M92	MNX1_HUMAN.H11MO.0.D	-15	7.54772e-05	0.0580419	0.115833	19	CTTTATATAGGACTGAAATATCTTAGTCTATTTAGTACCA	CTATTTTAATAACCCTTAA	+
M92	IRX2_HUMAN.H11MO.0.D	-15	0.00027458	0.211152	0.140463	19	CTTTATATAGGACTGAAATATCTTAGTCTATTTAGTACCA	ACATGGGTGGGCATGTTGG	+
M92	HXC10_HUMAN.H11MO.0.D	-19	0.000722349	0.555487	0.277143	19	CTTTATATAGGACTGAAATATCTTAGTCTATTTAGTACCA	TTTTTAATTTTTTTATTAC	+
M93	MNX1_HUMAN.H11MO.0.D	-19	0.00017129	0.131722	0.103821	19	AGAAAAAATCTTTTTAATTTAGAACAGACAGGAACTACTG	TTAAGGGTTATTAAAATAG	-
M93	ZN394_HUMAN.H11MO.0.C	-15	0.000174857	0.134465	0.103821	20	AGAAAAAATCTTTTTAATTTAGAACAGACAGGAACTACTG	AGAATGGAATAGAATGGAAT	+
M93	IRX2_HUMAN.H11MO.0.D	-3	0.00062984	0.484347	0.241966	19	AGAAAAAATCTTTTTAATTTAGAACAGACAGGAACTACTG	ACATGGGTGGGCATGTTGG	+
M93	HXC10_HUMAN.H11MO.0.D	-1	0.00100076	0.769588	0.307572	19	AGAAAAAATCTTTTTAATTTAGAACAGACAGGAACTACTG	TTTTTAATTTTTTTATTAC	+
M93	TLX1_HUMAN.H11MO.0.D	-8	0.00194189	1.49331	0.373009	17	AGAAAAAATCTTTTTAATTTAGAACAGACAGGAACTACTG	CCTTGGCAACTTGCCAG	-
M94	MCR_HUMAN.H11MO.0.D	-18	7.49392e-06	0.00576282	0.0115082	17	GGATGTAGAGAATACACAAAGCCCCGCTTGAGGCAAGTAA	AAGAACAGGTTGTTGTA	+
M94	THAP1_HUMAN.H11MO.0.C	-13	0.000572262	0.44007	0.439405	22	GGATGTAGAGAATACACAAAGCCCCGCTTGAGGCAAGTAA	GCCCGCAGCCAAGATGGCGGCG	-
M95	IRX2_HUMAN.H11MO.0.D	-19	0.000442881	0.340575	0.377624	19	CATCCCGCGTGAGTATCTGCAGGAGAGTGCCAAGAAATCA	ACATGGGTGGGCATGTTGG	+
M95	ZN394_HUMAN.H11MO.0.C	-18	0.000492446	0.378691	0.377624	20	CATCCCGCGTGAGTATCTGCAGGAGAGTGCCAAGAAATCA	AGAATGGAATAGAATGGAAT	+
M95	TLX1_HUMAN.H11MO.0.D	-18	0.000848655	0.652616	0.411658	17	CATCCCGCGTGAGTATCTGCAGGAGAGTGCCAAGAAATCA	CTGGCAAGTTGCCAAGG	+
M95	MNX1_HUMAN.H11MO.0.D	-16	0.00107366	0.825642	0.411658	19	CATCCCGCGTGAGTATCTGCAGGAGAGTGCCAAGAAATCA	TTAAGGGTTATTAAAATAG	-
M96	ZN214_HUMAN.H11MO.0.C	-6	0.000120088	0.0923479	0.184696	22	TACTTTTAATCAAAAGTCTCTGATAGACTAGCTCGGATAG	TCATCAAAGGCCTCAAAAAGGA	-
M97	MNX1_HUMAN.H11MO.0.D	-13	4.83424e-05	0.0371753	0.0742383	19	GACATCAGGATAAACTATTATAGAAACATTAAATTACTCT	CTATTTTAATAACCCTTAA	+
M97	IRX2_HUMAN.H11MO.0.D	-13	0.000835557	0.642544	0.337461	19	GACATCAGGATAAACTATTATAGAAACATTAAATTACTCT	CCAACATGCCCACCCATGT	-
M97	HXC10_HUMAN.H11MO.0.D	-3	0.00122308	0.940552	0.337461	19	GACATCAGGATAAACTATTATAGAAACATTAAATTACTCT	GTAATAAAAAAATTAAAAA	-
M98	MNX1_HUMAN.H11MO.0.D	-4	0.000197215	0.151658	0.303255	19	AACAGGACATATCTCTAAGAAGGCACTCAAGTTATGAACA	TTAAGGGTTATTAAAATAG	-
M98	IRX2_HUMAN.H11MO.0.D	-13	0.000611532	0.470268	0.313449	19	AACAGGACATATCTCTAAGAAGGCACTCAAGTTATGAACA	ACATGGGTGGGCATGTTGG	+
M98	HXC10_HUMAN.H11MO.0.D	-14	0.00121747	0.936235	0.374418	19	AACAGGACATATCTCTAAGAAGGCACTCAAGTTATGAACA	TTTTTAATTTTTTTATTAC	+
M99	IRX2_HUMAN.H11MO.0.D	-4	0.000399701	0.30737	0.364161	19	TATCACAGTATTGCGACACTGAAACCTGGGTTTCACTTCG	CCAACATGCCCACCCATGT	-
M99	PAX2_HUMAN.H11MO.0.D	-6	0.000717834	0.552014	0.364161	18	TATCACAGTATTGCGACACTGAAACCTGGGTTTCACTTCG	TGTCACGCATGACTGAAC	-
M99	MNX1_HUMAN.H11MO.0.D	-4	0.000813725	0.625755	0.364161	19	TATCACAGTATTGCGACACTGAAACCTGGGTTTCACTTCG	CTATTTTAATAACCCTTAA	+
M100	IRX2_HUMAN.H11MO.0.D	-2	0.000120045	0.0923147	0.108062	19	GAGCTACCTGCAAGGCCCAGGCAGGAGTTCAACGCTATAT	CCAACATGCCCACCCATGT	-
M100	RXRA_HUMAN.H11MO.0.A	-1	0.000214546	0.164986	0.108646	20	GAGCTACCTGCAAGGCCCAGGCAGGAGTTCAACGCTATAT	GGGGGAGGCAGAGGTCAGAG	+
M100	ZN394_HUMAN.H11MO.0.C	-8	0.000402166	0.309265	0.152742	20	GAGCTACCTGCAAGGCCCAGGCAGGAGTTCAACGCTATAT	AGAATGGAATAGAATGGAAT	+
M100	MNX1_HUMAN.H11MO.0.D	-19	0.000771803	0.593517	0.179918	19	GAGCTACCTGCAAGGCCCAGGCAGGAGTTCAACGCTATAT	CTATTTTAATAACCCTTAA	+
M100	KLF6_HUMAN.H11MO.0.A	-9	0.000899047	0.691367	0.179918	19	GAGCTACCTGCAAGGCCCAGGCAGGAGTTCAACGCTATAT	GGAAGGGCGGGGCCGGGGG	+
M100	NR1H3_HUMAN.H11MO.0.B	-9	0.000899047	0.691367	0.179918	19	GAGCTACCTGCAAGGCCCAGGCAGGAGTTCAACGCTATAT	CAGAGGTCACTGCAGGTCA	+
M100	ZN563_HUMAN.H11MO.0.C	1	0.000993904	0.764312	0.179918	20	GAGCTACCTGCAAGGCCCAGGCAGGAGTTCAACGCTATAT	GCAGCTGCCAGTGAGGATCCC	-
M100	ZN554_HUMAN.H11MO.0.C	-1	0.00106587	0.819657	0.179918	20	GAGCTACCTGCAAGGCCCAGGCAGGAGTTCAACGCTATAT	AGCACCCCACATGGCTCAGC	-
M100	THA_HUMAN.H11MO.0.C	-12	0.00164961	1.26855	0.250607	17	GAGCTACCTGCAAGGCCCAGGCAGGAGTTCAACGCTATAT	GGGTCACTTCAGGTCAG	+
M100	LYL1_HUMAN.H11MO.0.A	-11	0.00221271	1.70157	0.27787	14	GAGCTACCTGCAAGGCCCAGGCAGGAGTTCAACGCTATAT	CAGGAAACAGCTGG	-
M100	ZFX_HUMAN.H11MO.1.A	-10	0.00261851	2.01364	0.27787	17	GAGCTACCTGCAAGGCCCAGGCAGGAGTTCAACGCTATAT	GGGGGCGGAGGCCGGGG	+
M100	TLX1_HUMAN.H11MO.0.D	-2	0.00261851	2.01364	0.27787	17	GAGCTACCTGCAAGGCCCAGGCAGGAGTTCAACGCTATAT	CCTTGGCAACTTGCCAG	-
M100	BRAC_HUMAN.H11MO.0.A	-8	0.00286313	2.20174	0.27787	20	GAGCTACCTGCAAGGCCCAGGCAGGAGTTCAACGCTATAT	TTAGCAGGGAGGTGTGAAAT	+
M100	SP3_HUMAN.H11MO.0.B	-7	0.00306524	2.35717	0.27787	20	GAGCTACCTGCAAGGCCCAGGCAGGAGTTCAACGCTATAT	GGGGGGGGGCGGGGCCGGGG	+
M100	Z324A_HUMAN.H11MO.0.C	-9	0.00329568	2.53438	0.278154	23	GAGCTACCTGCAAGGCCCAGGCAGGAGTTCAACGCTATAT	TGGCAGCAAAGGATGGTTTGATA	-
M100	SPIC_HUMAN.H11MO.0.D	-26	0.00355387	2.73293	0.284158	13	GAGCTACCTGCAAGGCCCAGGCAGGAGTTCAACGCTATAT	CCTCCCCTTCCTC	-
M100	RARG_HUMAN.H11MO.0.B	6	0.00385104	2.96145	0.292523	12	GAGCTACCTGCAAGGCCCAGGCAGGAGTTCAACGCTATAT	AGGTCAGAGTGACCTGGG	+
M100	TFCP2_HUMAN.H11MO.0.D	-10	0.0042756	3.28794	0.295248	16	GAGCTACCTGCAAGGCCCAGGCAGGAGTTCAACGCTATAT	TCTGGCCAGTTCAGGC	-
M100	MAF_HUMAN.H11MO.0.A	-12	0.00470672	3.61947	0.310888	19	GAGCTACCTGCAAGGCCCAGGCAGGAGTTCAACGCTATAT	TTGCTGAGTCAGCAGATTC	-
M100	SP4_HUMAN.H11MO.0.A	-6	0.00523136	4.02292	0.331143	20	GAGCTACCTGCAAGGCCCAGGCAGGAGTTCAACGCTATAT	GGGAAGGGGGCGGGGCCGGG	+
M100	HME2_HUMAN.H11MO.0.D	-1	0.00630403	4.8478	0.352161	11	GAGCTACCTGCAAGGCCCAGGCAGGAGTTCAACGCTATAT	CCCTAATTACC	-
M100	PATZ1_HUMAN.H11MO.0.C	-6	0.00649062	4.99129	0.352161	22	GAGCTACCTGCAAGGCCCAGGCAGGAGTTCAACGCTATAT	GGGGAGGGGGCGGGGGGGGAGG	+
M100	ZN214_HUMAN.H11MO.0.C	-4	0.00649062	4.99129	0.352161	22	GAGCTACCTGCAAGGCCCAGGCAGGAGTTCAACGCTATAT	TCCTTTTTGAGGCCTTTGATGA	+
M100	ZN350_HUMAN.H11MO.0.C	-21	0.00825953	6.35158	0.413517	18	GAGCTACCTGCAAGGCCCAGGCAGGAGTTCAACGCTATAT	CAGTCCTTTTATGACCTA	+
M100	PROX1_HUMAN.H11MO.0.D	-8	0.00837983	6.44409	0.413517	17	GAGCTACCTGCAAGGCCCAGGCAGGAGTTCAACGCTATAT	GGGTAAGGCGGGTTGGG	+
M100	TBX2_HUMAN.H11MO.0.D	-13	0.0086834	6.67753	0.413517	25	GAGCTACCTGCAAGGCCCAGGCAGGAGTTCAACGCTATAT	TGCCATCAGAGGTGTGAAAAGCGAC	+
M100	PAX2_HUMAN.H11MO.0.D	-21	0.00883408	6.79341	0.413517	18	GAGCTACCTGCAAGGCCCAGGCAGGAGTTCAACGCTATAT	GTTCAGTCATGCGTGACA	+
M100	COT2_HUMAN.H11MO.1.A	-4	0.00898245	6.9075	0.413517	17	GAGCTACCTGCAAGGCCCAGGCAGGAGTTCAACGCTATAT	GGGGTCAAAGGTCAGGG	+
M100	RFX5_HUMAN.H11MO.0.A	-6	0.0105671	8.12611	0.434627	20	GAGCTACCTGCAAGGCCCAGGCAGGAGTTCAACGCTATAT	TCTGCCTAGCAACAGCTGAC	-
M100	RARG_HUMAN.H11MO.2.D	1	0.0105671	8.12611	0.434627	19	GAGCTACCTGCAAGGCCCAGGCAGGAGTTCAACGCTATAT	GGGGGTCACCCAGAGGTCAC	+
M100	MAFA_HUMAN.H11MO.0.D	-1	0.0105854	8.14014	0.434627	21	GAGCTACCTGCAAGGCCCAGGCAGGAGTTCAACGCTATAT	CGAAGGCTGCGGGGTCAGCAC	-
M100	NR1D1_HUMAN.H11MO.0.B	-5	0.011826	9.0942	0.451279	19	GAGCTACCTGCAAGGCCCAGGCAGGAGTTCAACGCTATAT	AGGGAAGTGGGTCAGAAGG	+
M100	ZN350_HUMAN.H11MO.1.D	-13	0.0118821	9.13732	0.451279	24	GAGCTACCTGCAAGGCCCAGGCAGGAGTTCAACGCTATAT	GGGCAACAAATCCCTGCGCCCCGT	-
M100	PURA_HUMAN.H11MO.0.D	-4	0.0135178	10.3952	0.488954	17	GAGCTACCTGCAAGGCCCAGGCAGGAGTTCAACGCTATAT	GGAAGGGGGGGGCAGGG	+
M100	THAP1_HUMAN.H11MO.0.C	-14	0.0140508	10.805	0.49333	22	GAGCTACCTGCAAGGCCCAGGCAGGAGTTCAACGCTATAT	GCCCGCAGCCAAGATGGCGGCG	-
M100	GATA1_HUMAN.H11MO.0.A	-11	0.0142882	10.9876	0.49333	19	GAGCTACCTGCAAGGCCCAGGCAGGAGTTCAACGCTATAT	CTGGCGGGGACAGATAAGA	+
M101	MNX1_HUMAN.H11MO.0.D	0	0.000253129	0.194656	0.160392	19	AGTTGTATCCCAGAGTTATAATAGAACTGAGATATGGAAA	CTATTTTAATAACCCTTAA	+
M101	IRX2_HUMAN.H11MO.0.D	-9	0.00027715	0.213128	0.160392	19	AGTTGTATCCCAGAGTTATAATAGAACTGAGATATGGAAA	CCAACATGCCCACCCATGT	-
M101	ZN589_HUMAN.H11MO.0.D	-8	0.000313331	0.240952	0.160392	16	AGTTGTATCCCAGAGTTATAATAGAACTGAGATATGGAAA	CCCACGGTTACTGCCG	+
M102	MNX1_HUMAN.H11MO.0.D	0	6.30458e-05	0.0484822	0.0969447	19	GCAATTAAATTAACCTATAGCCGATTTTTACAATACTGTA	CTATTTTAATAACCCTTAA	+
M102	IRX2_HUMAN.H11MO.0.D	-20	0.000475356	0.365549	0.24365	19	GCAATTAAATTAACCTATAGCCGATTTTTACAATACTGTA	CCAACATGCCCACCCATGT	-
M103	RXRA_HUMAN.H11MO.0.A	-15	0.000195954	0.150689	0.241893	20	GCCCAGTCTTACTCACGTAGACCAATGCCCCAGGAATCTG	CTCTGACCTCTGCCTCCCCC	-
M103	MNX1_HUMAN.H11MO.0.D	-16	0.000317605	0.244238	0.241893	19	GCCCAGTCTTACTCACGTAGACCAATGCCCCAGGAATCTG	CTATTTTAATAACCCTTAA	+
M103	ZFX_HUMAN.H11MO.1.A	-21	0.000643851	0.495122	0.299899	17	GCCCAGTCTTACTCACGTAGACCAATGCCCCAGGAATCTG	CCCCGGCCTCCGCCCCC	-
M103	IRX2_HUMAN.H11MO.0.D	-7	0.000787533	0.605613	0.299899	19	GCCCAGTCTTACTCACGTAGACCAATGCCCCAGGAATCTG	CCAACATGCCCACCCATGT	-
M103	TLX1_HUMAN.H11MO.0.D	-1	0.00138505	1.06511	0.421952	17	GCCCAGTCTTACTCACGTAGACCAATGCCCCAGGAATCTG	CCTTGGCAACTTGCCAG	-
M103	NR1D1_HUMAN.H11MO.0.B	-20	0.00201148	1.54683	0.459889	19	GCCCAGTCTTACTCACGTAGACCAATGCCCCAGGAATCTG	CCTTCTGACCCACTTCCCT	-
M103	ZN214_HUMAN.H11MO.0.C	-17	0.00278649	2.14281	0.459889	22	GCCCAGTCTTACTCACGTAGACCAATGCCCCAGGAATCTG	TCATCAAAGGCCTCAAAAAGGA	-
M103	PROX1_HUMAN.H11MO.0.D	-21	0.00311176	2.39294	0.459889	17	GCCCAGTCTTACTCACGTAGACCAATGCCCCAGGAATCTG	CCCAACCCGCCTTACCC	-
M103	ZN264_HUMAN.H11MO.0.C	-14	0.00319716	2.45862	0.459889	24	GCCCAGTCTTACTCACGTAGACCAATGCCCCAGGAATCTG	AATGGGATTAGTGCCCTTATAAGA	-
M103	CLOCK_HUMAN.H11MO.0.C	-24	0.00354406	2.72538	0.459889	14	GCCCAGTCTTACTCACGTAGACCAATGCCCCAGGAATCTG	CAGACACGTGAACA	+
M103	COT2_HUMAN.H11MO.1.A	-15	0.00393417	3.02537	0.459889	17	GCCCAGTCTTACTCACGTAGACCAATGCCCCAGGAATCTG	CCCTGACCTTTGACCCC	-
M103	COT1_HUMAN.H11MO.0.C	-15	0.00425047	3.26861	0.459889	17	GCCCAGTCTTACTCACGTAGACCAATGCCCCAGGAATCTG	CCCTGACCTCTGACCCC	-
M103	ZN554_HUMAN.H11MO.0.C	-14	0.00427054	3.28405	0.459889	20	GCCCAGTCTTACTCACGTAGACCAATGCCCCAGGAATCTG	AGCACCCCACATGGCTCAGC	-
M103	AIRE_HUMAN.H11MO.0.C	-8	0.00512999	3.94496	0.459889	18	GCCCAGTCTTACTCACGTAGACCAATGCCCCAGGAATCTG	TTAACCAATATAACCAAT	-
M103	TFCP2_HUMAN.H11MO.0.D	4	0.00549512	4.22575	0.459889	12	GCCCAGTCTTACTCACGTAGACCAATGCCCCAGGAATCTG	TCTGGCCAGTTCAGGC	-
M103	PAX8_HUMAN.H11MO.0.D	-7	0.00645803	4.96623	0.468432	14	GCCCAGTCTTACTCACGTAGACCAATGCCCCAGGAATCTG	GTCACTGAAGCGGG	+
M103	KLF6_HUMAN.H11MO.0.A	-21	0.00693827	5.33553	0.478076	19	GCCCAGTCTTACTCACGTAGACCAATGCCCCAGGAATCTG	CCCCCGGCCCCGCCCTTCC	-
M103	PURA_HUMAN.H11MO.0.D	-22	0.00721869	5.55118	0.478076	17	GCCCAGTCTTACTCACGTAGACCAATGCCCCAGGAATCTG	CCCTGCCCCCCCCTTCC	-
M103	BRAC_HUMAN.H11MO.0.A	-15	0.00846764	6.51162	0.498342	20	GCCCAGTCTTACTCACGTAGACCAATGCCCCAGGAATCTG	ATTTCACACCTCCCTGCTAA	-
M103	NR1H3_HUMAN.H11MO.0.B	-8	0.00854087	6.56793	0.498342	19	GCCCAGTCTTACTCACGTAGACCAATGCCCCAGGAATCTG	TGACCTGCAGTGACCTCTG	-
M103	ZN563_HUMAN.H11MO.0.C	-16	0.00884423	6.80121	0.498342	21	GCCCAGTCTTACTCACGTAGACCAATGCCCCAGGAATCTG	GGGATCCTCACTGGCAGCTGC	+
M103	FOXD3_HUMAN.H11MO.0.D	-10	0.00967511	7.44016	0.498342	15	GCCCAGTCTTACTCACGTAGACCAATGCCCCAGGAATCTG	TGCTAAGTAAACAAA	-
M103	HAND1_HUMAN.H11MO.0.D	-12	0.00968168	7.44521	0.498342	17	GCCCAGTCTTACTCACGTAGACCAATGCCCCAGGAATCTG	TGACAAAAACCAGACCC	-
M103	PATZ1_HUMAN.H11MO.0.C	-15	0.00968331	7.44647	0.498342	22	GCCCAGTCTTACTCACGTAGACCAATGCCCCAGGAATCTG	CCTCCCCCCCCGCCCCCTCCCC	-
M103	ZN350_HUMAN.H11MO.1.D	-9	0.00981482	7.5476	0.498342	24	GCCCAGTCTTACTCACGTAGACCAATGCCCCAGGAATCTG	GGGCAACAAATCCCTGCGCCCCGT	-
M105	IRX2_HUMAN.H11MO.0.D	-20	0.000213649	0.164296	0.194822	19	CCCCAAATCCAAACAATTTGGCAAATGATGGCGGCATTTA	ACATGGGTGGGCATGTTGG	+
M105	Z324A_HUMAN.H11MO.0.C	-15	0.000352162	0.270813	0.194822	23	CCCCAAATCCAAACAATTTGGCAAATGATGGCGGCATTTA	TGGCAGCAAAGGATGGTTTGATA	-
M105	MNX1_HUMAN.H11MO.0.D	-3	0.000383194	0.294676	0.194822	19	CCCCAAATCCAAACAATTTGGCAAATGATGGCGGCATTTA	CTATTTTAATAACCCTTAA	+
M105	PO3F3_HUMAN.H11MO.0.D	-11	0.000702957	0.540574	0.240966	17	CCCCAAATCCAAACAATTTGGCAAATGATGGCGGCATTTA	ATAAATTATGCAAATTT	+
M105	AIRE_HUMAN.H11MO.0.C	-17	0.00127197	0.978148	0.323347	18	CCCCAAATCCAAACAATTTGGCAAATGATGGCGGCATTTA	ATTGGTTTTATTGGTTAA	+
M105	ZN394_HUMAN.H11MO.0.C	-14	0.00176193	1.35492	0.335161	20	CCCCAAATCCAAACAATTTGGCAAATGATGGCGGCATTTA	AGAATGGAATAGAATGGAAT	+
M105	HXC10_HUMAN.H11MO.0.D	-21	0.00183572	1.41167	0.335161	19	CCCCAAATCCAAACAATTTGGCAAATGATGGCGGCATTTA	TTTTTAATTTTTTTATTAC	+
M105	DMBX1_HUMAN.H11MO.0.D	-11	0.00334058	2.56891	0.414561	20	CCCCAAATCCAAACAATTTGGCAAATGATGGCGGCATTTA	ACTTAATTAGATTATAATTA	-
M105	TLX1_HUMAN.H11MO.0.D	-15	0.00353401	2.71765	0.414561	17	CCCCAAATCCAAACAATTTGGCAAATGATGGCGGCATTTA	CCTTGGCAACTTGCCAG	-
M105	NKX61_HUMAN.H11MO.0.B	-11	0.00380518	2.92618	0.414561	19	CCCCAAATCCAAACAATTTGGCAAATGATGGCGGCATTTA	GATTAATGGGAATTTAATG	+
M105	P73_HUMAN.H11MO.0.A	-19	0.00380518	2.92618	0.414561	19	CCCCAAATCCAAACAATTTGGCAAATGATGGCGGCATTTA	GGCATGTCTGGGCATGTCT	-
M105	CLOCK_HUMAN.H11MO.0.C	-9	0.00441484	3.39501	0.448916	14	CCCCAAATCCAAACAATTTGGCAAATGATGGCGGCATTTA	CAGACACGTGAACA	+
M105	BHE23_HUMAN.H11MO.0.D	-19	0.0060536	4.65522	0.496678	12	CCCCAAATCCAAACAATTTGGCAAATGATGGCGGCATTTA	AGCATATGGTGG	+
M105	BRAC_HUMAN.H11MO.0.A	-15	0.00659369	5.07055	0.496678	20	CCCCAAATCCAAACAATTTGGCAAATGATGGCGGCATTTA	ATTTCACACCTCCCTGCTAA	-
M105	ZN214_HUMAN.H11MO.0.C	-12	0.00664695	5.1115	0.496678	22	CCCCAAATCCAAACAATTTGGCAAATGATGGCGGCATTTA	TCCTTTTTGAGGCCTTTGATGA	+
M105	PAX8_HUMAN.H11MO.0.D	-2	0.00728343	5.60096	0.496678	14	CCCCAAATCCAAACAATTTGGCAAATGATGGCGGCATTTA	CCCGCTTCAGTGAC	-
M105	GSX1_HUMAN.H11MO.0.D	-14	0.00730762	5.61956	0.496678	15	CCCCAAATCCAAACAATTTGGCAAATGATGGCGGCATTTA	TAATTAGTTTTTAAT	+
M105	HME2_HUMAN.H11MO.0.D	-1	0.00798258	6.1386	0.496678	11	CCCCAAATCCAAACAATTTGGCAAATGATGGCGGCATTTA	CCCTAATTACC	-
M105	PROX1_HUMAN.H11MO.0.D	-23	0.00800332	6.15455	0.496678	17	CCCCAAATCCAAACAATTTGGCAAATGATGGCGGCATTTA	GGGTAAGGCGGGTTGGG	+
M106	MNX1_HUMAN.H11MO.0.D	-4	9.34668e-05	0.071876	0.143723	19	GTCCAAATCAGTTAAACTCCAATTCTAGTTAATAGTACCC	CTATTTTAATAACCCTTAA	+
M106	IRX2_HUMAN.H11MO.0.D	-10	0.000239307	0.184027	0.18399	19	GTCCAAATCAGTTAAACTCCAATTCTAGTTAATAGTACCC	CCAACATGCCCACCCATGT	-
M106	GATA1_HUMAN.H11MO.0.A	8	0.00126112	0.969802	0.401664	11	GTCCAAATCAGTTAAACTCCAATTCTAGTTAATAGTACCC	TCTTATCTGTCCCCGCCAG	-
M106	HXC10_HUMAN.H11MO.0.D	-6	0.00146474	1.12639	0.401664	19	GTCCAAATCAGTTAAACTCCAATTCTAGTTAATAGTACCC	GTAATAAAAAAATTAAAAA	-
M106	ZN394_HUMAN.H11MO.0.C	0	0.00172642	1.32761	0.401664	20	GTCCAAATCAGTTAAACTCCAATTCTAGTTAATAGTACCC	ATTCCATTCTATTCCATTCT	-
M107	PO3F3_HUMAN.H11MO.0.D	-19	9.66066e-06	0.00742904	0.0147677	17	ACATAAGTAGTAAACTACATAATTTTTCTACTTTGTGCTA	AAATTTGCATAATTTAT	-
M107	HXC10_HUMAN.H11MO.0.D	-12	0.000137502	0.105739	0.0700637	19	ACATAAGTAGTAAACTACATAATTTTTCTACTTTGTGCTA	TTTTTAATTTTTTTATTAC	+
M107	MNX1_HUMAN.H11MO.0.D	-19	0.000137502	0.105739	0.0700637	19	ACATAAGTAGTAAACTACATAATTTTTCTACTTTGTGCTA	CTATTTTAATAACCCTTAA	+
M107	HXD12_HUMAN.H11MO.0.D	-20	0.000661096	0.508383	0.149885	11	ACATAAGTAGTAAACTACATAATTTTTCTACTTTGTGCTA	AATTTTATTAC	+
M107	HXD11_HUMAN.H11MO.0.D	-21	0.000736742	0.566554	0.149885	11	ACATAAGTAGTAAACTACATAATTTTTCTACTTTGTGCTA	TTTTTATTACT	+
M107	ZN394_HUMAN.H11MO.0.C	-16	0.000882462	0.678613	0.149885	20	ACATAAGTAGTAAACTACATAATTTTTCTACTTTGTGCTA	ATTCCATTCTATTCCATTCT	-
M107	DLX6_HUMAN.H11MO.0.D	-29	0.00140791	1.08268	0.215219	11	ACATAAGTAGTAAACTACATAATTTTTCTACTTTGTGCTA	AAATTAAGGTAATTA	+
M107	FOXD3_HUMAN.H11MO.0.D	-22	0.00181772	1.39783	0.245813	15	ACATAAGTAGTAAACTACATAATTTTTCTACTTTGTGCTA	TTTGTTTACTTAGCA	+
M107	GBX1_HUMAN.H11MO.0.D	-28	0.00192966	1.48391	0.245813	12	ACATAAGTAGTAAACTACATAATTTTTCTACTTTGTGCTA	AAATTTTAGCTAATTAG	-
M107	DLX4_HUMAN.H11MO.0.D	-28	0.00225165	1.73152	0.248276	12	ACATAAGTAGTAAACTACATAATTTTTCTACTTTGTGCTA	AAATTTAGGGTAATTA	-
M107	IRX2_HUMAN.H11MO.0.D	-8	0.00227382	1.74857	0.248276	19	ACATAAGTAGTAAACTACATAATTTTTCTACTTTGTGCTA	CCAACATGCCCACCCATGT	-
M107	HME2_HUMAN.H11MO.0.D	-26	0.00415145	3.19247	0.408478	11	ACATAAGTAGTAAACTACATAATTTTTCTACTTTGTGCTA	GGTAATTAGGG	+
M107	GBX2_HUMAN.H11MO.0.D	-28	0.00447262	3.43944	0.408478	12	ACATAAGTAGTAAACTACATAATTTTTCTACTTTGTGCTA	AATTAAAGGCTAATTAG	-
M107	ISX_HUMAN.H11MO.0.D	-29	0.00491793	3.78189	0.408478	11	ACATAAGTAGTAAACTACATAATTTTTCTACTTTGTGCTA	AATTTAAGCTAATTAA	-
M107	DLX1_HUMAN.H11MO.0.D	-28	0.00530562	4.08002	0.408478	12	ACATAAGTAGTAAACTACATAATTTTTCTACTTTGTGCTA	TAAATTATGCTAATTA	+
M107	LHX9_HUMAN.H11MO.0.D	-27	0.00532129	4.09207	0.408478	13	ACATAAGTAGTAAACTACATAATTTTTCTACTTTGTGCTA	TAATTAATAGCTAATTAG	-
M107	DMBX1_HUMAN.H11MO.0.D	-17	0.00534432	4.10979	0.408478	20	ACATAAGTAGTAAACTACATAATTTTTCTACTTTGTGCTA	TAATTATAATCTAATTAATT	+
M108	MNX1_HUMAN.H11MO.0.D	-7	0.000279447	0.214895	0.271017	19	GCAGGATATTTGGATTTTGTCAAGCGCACTGGCGCTTAAA	TTAAGGGTTATTAAAATAG	-
M108	RXRA_HUMAN.H11MO.0.A	-7	0.000600496	0.461781	0.271017	20	GCAGGATATTTGGATTTTGTCAAGCGCACTGGCGCTTAAA	CTCTGACCTCTGCCTCCCCC	-
M108	IRX2_HUMAN.H11MO.0.D	-18	0.000812986	0.625186	0.271017	19	GCAGGATATTTGGATTTTGTCAAGCGCACTGGCGCTTAAA	CCAACATGCCCACCCATGT	-
M108	TLX1_HUMAN.H11MO.0.D	-16	0.000885299	0.680795	0.271017	17	GCAGGATATTTGGATTTTGTCAAGCGCACTGGCGCTTAAA	CTGGCAAGTTGCCAAGG	+
M108	PAX2_HUMAN.H11MO.0.D	-17	0.00150688	1.15879	0.31365	18	GCAGGATATTTGGATTTTGTCAAGCGCACTGGCGCTTAAA	TGTCACGCATGACTGAAC	-
M108	PAX8_HUMAN.H11MO.0.D	-18	0.0016393	1.26062	0.31365	14	GCAGGATATTTGGATTTTGTCAAGCGCACTGGCGCTTAAA	GTCACTGAAGCGGG	+
M108	ZN563_HUMAN.H11MO.0.C	1	0.00317094	2.43845	0.451309	20	GCAGGATATTTGGATTTTGTCAAGCGCACTGGCGCTTAAA	GGGATCCTCACTGGCAGCTGC	+
M108	GATA1_HUMAN.H11MO.0.A	-28	0.00370415	2.84849	0.451309	12	GCAGGATATTTGGATTTTGTCAAGCGCACTGGCGCTTAAA	CTGGCGGGGACAGATAAGA	+
M108	Z324A_HUMAN.H11MO.0.C	-16	0.00412786	3.17433	0.451309	23	GCAGGATATTTGGATTTTGTCAAGCGCACTGGCGCTTAAA	TATCAAACCATCCTTTGCTGCCA	+
M108	HXC10_HUMAN.H11MO.0.D	-6	0.00459188	3.53116	0.468572	19	GCAGGATATTTGGATTTTGTCAAGCGCACTGGCGCTTAAA	TTTTTAATTTTTTTATTAC	+
M109	OSR2_HUMAN.H11MO.0.C	-9	0.000117851	0.0906277	0.115275	16	TCCTTGCTTTACAAGAAGGAGCCACAGAAATACATAGACA	CAGCAGAAGCAGCAGC	-
M109	ZN708_HUMAN.H11MO.0.C	-5	0.000150621	0.115828	0.115275	20	TCCTTGCTTTACAAGAAGGAGCCACAGAAATACATAGACA	GCCTAATAAGCAGGTACAGC	+
M109	CTCF_HUMAN.H11MO.0.A	-8	0.000336548	0.258805	0.140063	19	TCCTTGCTTTACAAGAAGGAGCCACAGAAATACATAGACA	TGGCCACCAGGGGGCGCCA	+
M109	STAT1_HUMAN.H11MO.0.A	-3	0.000536961	0.412923	0.140063	19	TCCTTGCTTTACAAGAAGGAGCCACAGAAATACATAGACA	GTGATTTCCAGGAAAGGGG	-
M109	BCL6_HUMAN.H11MO.0.A	-4	0.000547028	0.420665	0.140063	13	TCCTTGCTTTACAAGAAGGAGCCACAGAAATACATAGACA	TGCTTTCTAGGAA	+
M109	CTCFL_HUMAN.H11MO.0.A	-10	0.000598295	0.460088	0.140063	17	TCCTTGCTTTACAAGAAGGAGCCACAGAAATACATAGACA	GCCGCCAGGGGGCGCCG	+
M109	ASCL1_HUMAN.H11MO.0.A	-10	0.000640538	0.492574	0.140063	14	TCCTTGCTTTACAAGAAGGAGCCACAGAAATACATAGACA	GGGAGCAGGTGCAG	-
M109	VEZF1_HUMAN.H11MO.1.C	-10	0.00135187	1.03959	0.258656	12	TCCTTGCTTTACAAGAAGGAGCCACAGAAATACATAGACA	AGAGGGAGGGGG	+
M109	TAF1_HUMAN.H11MO.0.A	-12	0.00183683	1.41252	0.305161	16	TCCTTGCTTTACAAGAAGGAGCCACAGAAATACATAGACA	AAGATGGCGGCGGCGG	+
M109	STA5B_HUMAN.H11MO.0.A	-6	0.00209371	1.61006	0.305161	12	TCCTTGCTTTACAAGAAGGAGCCACAGAAATACATAGACA	ATTTCTAAGAAA	-
M109	SPIC_HUMAN.H11MO.0.D	-11	0.00219303	1.68644	0.305161	13	TCCTTGCTTTACAAGAAGGAGCCACAGAAATACATAGACA	GAGGAAGGGGAGG	+
M109	ZIC2_HUMAN.H11MO.0.D	-9	0.00256931	1.9758	0.314326	15	TCCTTGCTTTACAAGAAGGAGCCACAGAAATACATAGACA	TCACAGCAGGGGGCC	-
M109	ASCL2_HUMAN.H11MO.0.D	-13	0.00266961	2.05293	0.314326	9	TCCTTGCTTTACAAGAAGGAGCCACAGAAATACATAGACA	AGCAGCTGG	-
M109	ZN563_HUMAN.H11MO.0.C	-14	0.00407424	3.13309	0.445446	21	TCCTTGCTTTACAAGAAGGAGCCACAGAAATACATAGACA	GCAGCTGCCAGTGAGGATCCC	-
M110	HXC10_HUMAN.H11MO.0.D	-2	8.8073e-05	0.0677281	0.109504	19	CATCAAGAAAAGGAGTATATAAAGGTATCACTTTAGAAAA	GTAATAAAAAAATTAAAAA	-
M110	MNX1_HUMAN.H11MO.0.D	-5	0.000147135	0.113147	0.109504	19	CATCAAGAAAAGGAGTATATAAAGGTATCACTTTAGAAAA	TTAAGGGTTATTAAAATAG	-
M110	ZN394_HUMAN.H11MO.0.C	-5	0.000232756	0.17899	0.109504	20	CATCAAGAAAAGGAGTATATAAAGGTATCACTTTAGAAAA	AGAATGGAATAGAATGGAAT	+
M110	ZN214_HUMAN.H11MO.0.C	-2	0.000821669	0.631864	0.252034	22	CATCAAGAAAAGGAGTATATAAAGGTATCACTTTAGAAAA	TCATCAAAGGCCTCAAAAAGGA	-
M110	ZN713_HUMAN.H11MO.0.D	-5	0.00195966	1.50698	0.429352	19	CATCAAGAAAAGGAGTATATAAAGGTATCACTTTAGAAAA	ATAGAAAAAAGACATGAAA	+
M110	IRX2_HUMAN.H11MO.0.D	1	0.00195966	1.50698	0.429352	18	CATCAAGAAAAGGAGTATATAAAGGTATCACTTTAGAAAA	CCAACATGCCCACCCATGT	-
M110	FOXD3_HUMAN.H11MO.0.D	-29	0.00228946	1.76059	0.438908	11	CATCAAGAAAAGGAGTATATAAAGGTATCACTTTAGAAAA	TGCTAAGTAAACAAA	-
M111	MNX1_HUMAN.H11MO.0.D	-21	0.000227323	0.174811	0.18982	19	ACGTTCAATCAGCACAATGGTAACTTTATATACACTTTTA	CTATTTTAATAACCCTTAA	+
M111	IRX2_HUMAN.H11MO.0.D	-19	0.000439734	0.338156	0.225097	19	ACGTTCAATCAGCACAATGGTAACTTTATATACACTTTTA	CCAACATGCCCACCCATGT	-
M111	TLX1_HUMAN.H11MO.0.D	-14	0.00118918	0.914478	0.456549	17	ACGTTCAATCAGCACAATGGTAACTTTATATACACTTTTA	CCTTGGCAACTTGCCAG	-
M113	MNX1_HUMAN.H11MO.0.D	-7	6.00072e-05	0.0461456	0.0919709	19	GCAACTTGAACTTAATTGACCTCCACTTACCAGCAAAAGG	CTATTTTAATAACCCTTAA	+
M113	IRX2_HUMAN.H11MO.0.D	-10	0.000277304	0.213247	0.153665	19	GCAACTTGAACTTAATTGACCTCCACTTACCAGCAAAAGG	CCAACATGCCCACCCATGT	-
M113	HXC10_HUMAN.H11MO.0.D	-11	0.000835913	0.642817	0.320293	19	GCAACTTGAACTTAATTGACCTCCACTTACCAGCAAAAGG	GTAATAAAAAAATTAAAAA	-
M113	ZN394_HUMAN.H11MO.0.C	-9	0.00116477	0.895708	0.35704	20	GCAACTTGAACTTAATTGACCTCCACTTACCAGCAAAAGG	ATTCCATTCTATTCCATTCT	-
M113	VENTX_HUMAN.H11MO.0.D	-2	0.00203382	1.564	0.396476	19	GCAACTTGAACTTAATTGACCTCCACTTACCAGCAAAAGG	AATTAGAAACCAATTAGCG	-
M113	HME2_HUMAN.H11MO.0.D	-10	0.0021348	1.64166	0.396476	11	GCAACTTGAACTTAATTGACCTCCACTTACCAGCAAAAGG	GGTAATTAGGG	+
M113	BRAC_HUMAN.H11MO.0.A	-13	0.00310421	2.38714	0.396476	20	GCAACTTGAACTTAATTGACCTCCACTTACCAGCAAAAGG	ATTTCACACCTCCCTGCTAA	-
M114	HSF2_HUMAN.H11MO.0.A	-2	0.000474781	0.365106	0.388189	14	TCTTCTACAGGCTTTGTGAAAACGGCGTCTTAACTTGTTC	TTCTAGAACATTCT	-
M114	IRX2_HUMAN.H11MO.0.D	-3	0.000604527	0.464881	0.388189	19	TCTTCTACAGGCTTTGTGAAAACGGCGTCTTAACTTGTTC	CCAACATGCCCACCCATGT	-
M114	ZN350_HUMAN.H11MO.0.C	-7	0.000759334	0.583928	0.388189	18	TCTTCTACAGGCTTTGTGAAAACGGCGTCTTAACTTGTTC	CAGTCCTTTTATGACCTA	+
M114	ZN214_HUMAN.H11MO.0.C	0	0.00186902	1.43728	0.491131	22	TCTTCTACAGGCTTTGTGAAAACGGCGTCTTAACTTGTTC	TCATCAAAGGCCTCAAAAAGGA	-
M114	SPIC_HUMAN.H11MO.0.D	-1	0.00206072	1.58469	0.491131	13	TCTTCTACAGGCTTTGTGAAAACGGCGTCTTAACTTGTTC	CCTCCCCTTCCTC	-
M114	MNX1_HUMAN.H11MO.0.D	-18	0.00216726	1.66662	0.491131	19	TCTTCTACAGGCTTTGTGAAAACGGCGTCTTAACTTGTTC	TTAAGGGTTATTAAAATAG	-
M114	BRAC_HUMAN.H11MO.0.A	-13	0.00224163	1.72381	0.491131	20	TCTTCTACAGGCTTTGTGAAAACGGCGTCTTAACTTGTTC	ATTTCACACCTCCCTGCTAA	-
M115	IRX2_HUMAN.H11MO.0.D	-11	0.000101104	0.0777488	0.0655351	19	TAGAACTGACAATCTACAGTTAACATAGATCTTAAATTAA	CCAACATGCCCACCCATGT	-
M115	MNX1_HUMAN.H11MO.0.D	-21	0.000131666	0.101251	0.0655351	19	TAGAACTGACAATCTACAGTTAACATAGATCTTAAATTAA	TTAAGGGTTATTAAAATAG	-
M115	BRAC_HUMAN.H11MO.0.A	-3	0.000132097	0.101582	0.0655351	20	TAGAACTGACAATCTACAGTTAACATAGATCTTAAATTAA	ATTTCACACCTCCCTGCTAA	-
M115	HXC10_HUMAN.H11MO.0.D	-19	0.00140008	1.07666	0.358111	19	TAGAACTGACAATCTACAGTTAACATAGATCTTAAATTAA	GTAATAAAAAAATTAAAAA	-
M116	OLIG2_HUMAN.H11MO.0.B	-5	0.000366259	0.281653	0.368253	18	CCTTACAACGGGGAAGCAGCTGCCACCGAAAGCCCAAGAC	CAGAAGGGAAACAGCTGG	-
M116	NR1D1_HUMAN.H11MO.0.B	-15	0.000478969	0.368327	0.368253	19	CCTTACAACGGGGAAGCAGCTGCCACCGAAAGCCCAAGAC	CCTTCTGACCCACTTCCCT	-
M117	MNX1_HUMAN.H11MO.0.D	-9	6.69038e-06	0.0051449	0.0102743	19	CAGTCAAAGATACTTCAATGGCCCTTTAAGATACACATTG	CTATTTTAATAACCCTTAA	+
M117	HXC10_HUMAN.H11MO.0.D	-3	0.000233093	0.179248	0.119319	19	CAGTCAAAGATACTTCAATGGCCCTTTAAGATACACATTG	TTTTTAATTTTTTTATTAC	+
M117	IRX2_HUMAN.H11MO.0.D	-11	0.000715072	0.54989	0.27453	19	CAGTCAAAGATACTTCAATGGCCCTTTAAGATACACATTG	ACATGGGTGGGCATGTTGG	+
M117	ZN394_HUMAN.H11MO.0.C	-7	0.00221271	1.70157	0.48304	20	CAGTCAAAGATACTTCAATGGCCCTTTAAGATACACATTG	ATTCCATTCTATTCCATTCT	-
M117	ZN563_HUMAN.H11MO.0.C	-5	0.00251636	1.93508	0.48304	21	CAGTCAAAGATACTTCAATGGCCCTTTAAGATACACATTG	GCAGCTGCCAGTGAGGATCCC	-
M117	TLX1_HUMAN.H11MO.0.D	-15	0.00321368	2.47132	0.493518	17	CAGTCAAAGATACTTCAATGGCCCTTTAAGATACACATTG	CCTTGGCAACTTGCCAG	-
M118	MNX1_HUMAN.H11MO.0.D	-6	6.1903e-05	0.0476034	0.0951253	19	AGCTATTGACTAACTAAATTCTATGATAACGCCTATTCAT	CTATTTTAATAACCCTTAA	+
M118	IRX2_HUMAN.H11MO.0.D	-7	0.000401043	0.308402	0.166955	19	AGCTATTGACTAACTAAATTCTATGATAACGCCTATTCAT	CCAACATGCCCACCCATGT	-
M118	HXC10_HUMAN.H11MO.0.D	-9	0.000434585	0.334196	0.166955	19	AGCTATTGACTAACTAAATTCTATGATAACGCCTATTCAT	GTAATAAAAAAATTAAAAA	-
M119	MNX1_HUMAN.H11MO.0.D	-4	6.67261e-05	0.0513123	0.102625	19	ACTTATGAGTCACATCAAATTCTATGCTACTAAGAAACTG	TTAAGGGTTATTAAAATAG	-
M119	IRX2_HUMAN.H11MO.0.D	-20	0.00033499	0.257607	0.171738	19	ACTTATGAGTCACATCAAATTCTATGCTACTAAGAAACTG	CCAACATGCCCACCCATGT	-
M119	ZN394_HUMAN.H11MO.0.C	-13	0.000720459	0.554033	0.277016	20	ACTTATGAGTCACATCAAATTCTATGCTACTAAGAAACTG	ATTCCATTCTATTCCATTCT	-
M120	MNX1_HUMAN.H11MO.0.D	-7	2.03901e-05	0.01568	0.0313599	19	GTAGATTATATTTCTAACACTTTTATAGATGCGACATCCC	CTATTTTAATAACCCTTAA	+
M120	HXC10_HUMAN.H11MO.0.D	-10	7.22739e-05	0.0555786	0.0555786	19	GTAGATTATATTTCTAACACTTTTATAGATGCGACATCCC	TTTTTAATTTTTTTATTAC	+
M120	ZN394_HUMAN.H11MO.0.C	-3	0.000543382	0.41786	0.20893	20	GTAGATTATATTTCTAACACTTTTATAGATGCGACATCCC	ATTCCATTCTATTCCATTCT	-
M120	IRX2_HUMAN.H11MO.0.D	-4	0.00131663	1.01249	0.404994	19	GTAGATTATATTTCTAACACTTTTATAGATGCGACATCCC	CCAACATGCCCACCCATGT	-
M121	MNX1_HUMAN.H11MO.0.D	-10	0.000141159	0.108551	0.216633	19	ACCTCTCTCCAGCTGGGGCTTTAAAACAGTAGTGTGGCAG	TTAAGGGTTATTAAAATAG	-
M121	HXC10_HUMAN.H11MO.0.D	-16	0.00141255	1.08625	0.498263	19	ACCTCTCTCCAGCTGGGGCTTTAAAACAGTAGTGTGGCAG	GTAATAAAAAAATTAAAAA	-
M121	ZN214_HUMAN.H11MO.0.C	-7	0.00143424	1.10293	0.498263	22	ACCTCTCTCCAGCTGGGGCTTTAAAACAGTAGTGTGGCAG	TCATCAAAGGCCTCAAAAAGGA	-
M121	ZN667_HUMAN.H11MO.0.C	-14	0.00174878	1.34481	0.498263	19	ACCTCTCTCCAGCTGGGGCTTTAAAACAGTAGTGTGGCAG	GTGGCCTTAAAAGCTCAGC	+
M121	ZN350_HUMAN.H11MO.0.C	-13	0.00194802	1.49803	0.498263	18	ACCTCTCTCCAGCTGGGGCTTTAAAACAGTAGTGTGGCAG	TAGGTCATAAAAGGACTG	-
M122	PATZ1_HUMAN.H11MO.0.C	-16	0.000158788	0.122108	0.206252	22	TGTGAGGGTCACGGAAGTGCCCCAGTCTCTCAGTCACGAT	CCTCCCCCCCCGCCCCCTCCCC	-
M122	MAZ_HUMAN.H11MO.0.A	-17	0.000571995	0.439864	0.206252	22	TGTGAGGGTCACGGAAGTGCCCCAGTCTCTCAGTCACGAT	CCCCCCCCCCCCCCCCTCCCCC	-
M122	NR1D1_HUMAN.H11MO.0.B	-20	0.000576858	0.443604	0.206252	19	TGTGAGGGTCACGGAAGTGCCCCAGTCTCTCAGTCACGAT	CCTTCTGACCCACTTCCCT	-
M122	ZN554_HUMAN.H11MO.0.C	-6	0.000783335	0.602385	0.206252	20	TGTGAGGGTCACGGAAGTGCCCCAGTCTCTCAGTCACGAT	AGCACCCCACATGGCTCAGC	-
M122	NR1H3_HUMAN.H11MO.0.B	-2	0.000804832	0.618916	0.206252	19	TGTGAGGGTCACGGAAGTGCCCCAGTCTCTCAGTCACGAT	CAGAGGTCACTGCAGGTCA	+
M122	ZN563_HUMAN.H11MO.0.C	-5	0.000818085	0.629108	0.206252	21	TGTGAGGGTCACGGAAGTGCCCCAGTCTCTCAGTCACGAT	GGGATCCTCACTGGCAGCTGC	+
M122	MNX1_HUMAN.H11MO.0.D	-1	0.00141923	1.09139	0.246291	19	TGTGAGGGTCACGGAAGTGCCCCAGTCTCTCAGTCACGAT	TTAAGGGTTATTAAAATAG	-
M122	BC11A_HUMAN.H11MO.0.A	-18	0.00147914	1.13746	0.246291	17	TGTGAGGGTCACGGAAGTGCCCCAGTCTCTCAGTCACGAT	TTTTCACTTCCTCTTTT	-
M122	TAF1_HUMAN.H11MO.0.A	-19	0.00162817	1.25206	0.246291	16	TGTGAGGGTCACGGAAGTGCCCCAGTCTCTCAGTCACGAT	CCGCCGCCGCCATCTT	-
M122	ZN394_HUMAN.H11MO.0.C	-16	0.00184994	1.4226	0.254398	20	TGTGAGGGTCACGGAAGTGCCCCAGTCTCTCAGTCACGAT	ATTCCATTCTATTCCATTCT	-
M122	VEZF1_HUMAN.H11MO.0.C	-17	0.00202891	1.56023	0.255759	22	TGTGAGGGTCACGGAAGTGCCCCAGTCTCTCAGTCACGAT	CCCCTCCCCCTCCCCCCTCCCC	-
M122	ZFX_HUMAN.H11MO.1.A	-19	0.00243797	1.8748	0.283684	17	TGTGAGGGTCACGGAAGTGCCCCAGTCTCTCAGTCACGAT	CCCCGGCCTCCGCCCCC	-
M122	ZBT17_HUMAN.H11MO.0.A	-16	0.0028606	2.1998	0.289375	19	TGTGAGGGTCACGGAAGTGCCCCAGTCTCTCAGTCACGAT	CTTCCCCTCCCCCACCCTC	-
M122	PROX1_HUMAN.H11MO.0.D	0	0.00286947	2.20662	0.289375	17	TGTGAGGGTCACGGAAGTGCCCCAGTCTCTCAGTCACGAT	GGGTAAGGCGGGTTGGG	+
M122	RFX5_HUMAN.H11MO.0.A	-17	0.00312343	2.40192	0.295299	20	TGTGAGGGTCACGGAAGTGCCCCAGTCTCTCAGTCACGAT	GTCAGCTGTTGCTAGGCAGA	+
M122	ZN341_HUMAN.H11MO.0.C	-13	0.003564	2.74071	0.303879	22	TGTGAGGGTCACGGAAGTGCCCCAGTCTCTCAGTCACGAT	GCTCTTCCCTCCCCCCCCCCCC	-
M122	WT1_HUMAN.H11MO.0.C	-19	0.00361596	2.78067	0.303879	20	TGTGAGGGTCACGGAAGTGCCCCAGTCTCTCAGTCACGAT	CCCCCCCTCCTCCCCCGCCC	-
M122	IRX2_HUMAN.H11MO.0.D	-10	0.00386722	2.97389	0.30789	19	TGTGAGGGTCACGGAAGTGCCCCAGTCTCTCAGTCACGAT	ACATGGGTGGGCATGTTGG	+
M122	SPIC_HUMAN.H11MO.0.D	0	0.00411324	3.16308	0.311103	13	TGTGAGGGTCACGGAAGTGCCCCAGTCTCTCAGTCACGAT	GAGGAAGGGGAGG	+
M122	EGR2_HUMAN.H11MO.0.A	-19	0.00476664	3.66555	0.329208	18	TGTGAGGGTCACGGAAGTGCCCCAGTCTCTCAGTCACGAT	CCCCTCCCACACCCCCCC	-
M122	OSR2_HUMAN.H11MO.0.C	-18	0.00483721	3.71982	0.329208	16	TGTGAGGGTCACGGAAGTGCCCCAGTCTCTCAGTCACGAT	GCTGCTGCTTCTGCTG	+
M122	THA_HUMAN.H11MO.0.C	-5	0.00500551	3.84924	0.329208	17	TGTGAGGGTCACGGAAGTGCCCCAGTCTCTCAGTCACGAT	GGGTCACTTCAGGTCAG	+
M122	SP3_HUMAN.H11MO.0.B	-19	0.005563	4.27795	0.343545	20	TGTGAGGGTCACGGAAGTGCCCCAGTCTCTCAGTCACGAT	CCCCGGCCCCGCCCCCCCCC	-
M122	ZEP2_HUMAN.H11MO.0.D	-21	0.00596759	4.58908	0.343545	14	TGTGAGGGTCACGGAAGTGCCCCAGTCTCTCAGTCACGAT	GGGGTTTCCCTACC	-
M122	KLF6_HUMAN.H11MO.0.A	-18	0.00645993	4.96769	0.343545	19	TGTGAGGGTCACGGAAGTGCCCCAGTCTCTCAGTCACGAT	CCCCCGGCCCCGCCCTTCC	-
M122	RFX1_HUMAN.H11MO.0.B	-18	0.00655776	5.04292	0.343545	22	TGTGAGGGTCACGGAAGTGCCCCAGTCTCTCAGTCACGAT	GCCCCGGTTGCCATGGCGACGG	+
M122	ZF64A_HUMAN.H11MO.0.D	-22	0.00665393	5.11687	0.343545	16	TGTGAGGGTCACGGAAGTGCCCCAGTCTCTCAGTCACGAT	CAGGTTCCCGGGCCCC	-
M122	ZN589_HUMAN.H11MO.0.D	-11	0.00665393	5.11687	0.343545	16	TGTGAGGGTCACGGAAGTGCCCCAGTCTCTCAGTCACGAT	CGGCAGTAACCGTGGG	-
M122	PURA_HUMAN.H11MO.0.D	-19	0.00681326	5.23939	0.343545	17	TGTGAGGGTCACGGAAGTGCCCCAGTCTCTCAGTCACGAT	CCCTGCCCCCCCCTTCC	-
M122	TLX1_HUMAN.H11MO.0.D	3	0.00735125	5.65311	0.352395	14	TGTGAGGGTCACGGAAGTGCCCCAGTCTCTCAGTCACGAT	CCTTGGCAACTTGCCAG	-
M122	NR1I2_HUMAN.H11MO.0.C	-3	0.00745469	5.73266	0.352395	19	TGTGAGGGTCACGGAAGTGCCCCAGTCTCTCAGTCACGAT	TGAGGTCAAAAAAGTTCAG	+
M122	RARA_HUMAN.H11MO.2.A	-5	0.00854696	6.57261	0.37125	17	TGTGAGGGTCACGGAAGTGCCCCAGTCTCTCAGTCACGAT	AGGTCACCGAGAGGTCA	+
M122	MAF_HUMAN.H11MO.0.A	-21	0.00858982	6.60557	0.37125	19	TGTGAGGGTCACGGAAGTGCCCCAGTCTCTCAGTCACGAT	GAATCTGCTGACTCAGCAA	+
M122	RXRA_HUMAN.H11MO.0.A	-17	0.00968804	7.4501	0.397001	20	TGTGAGGGTCACGGAAGTGCCCCAGTCTCTCAGTCACGAT	CTCTGACCTCTGCCTCCCCC	-
M122	SP2_HUMAN.H11MO.0.A	-19	0.00971055	7.46741	0.397001	21	TGTGAGGGTCACGGAAGTGCCCCAGTCTCTCAGTCACGAT	CCCCCGGCCCCGCCCCCCCCCC	-
M122	SP4_HUMAN.H11MO.0.A	-15	0.0103674	7.97256	0.3978	20	TGTGAGGGTCACGGAAGTGCCCCAGTCTCTCAGTCACGAT	CCCGGCCCCGCCCCCTTCCC	-
M122	USF2_HUMAN.H11MO.0.A	-5	0.0105951	8.14763	0.3978	19	TGTGAGGGTCACGGAAGTGCCCCAGTCTCTCAGTCACGAT	GGGTCACGTGGCCGCGGCG	+
M122	RARG_HUMAN.H11MO.0.B	-5	0.0114967	8.84097	0.403159	18	TGTGAGGGTCACGGAAGTGCCCCAGTCTCTCAGTCACGAT	AGGTCAGAGTGACCTGGG	+
M122	ZN350_HUMAN.H11MO.0.C	-22	0.0114967	8.84097	0.403159	18	TGTGAGGGTCACGGAAGTGCCCCAGTCTCTCAGTCACGAT	CAGTCCTTTTATGACCTA	+
M122	TBX21_HUMAN.H11MO.0.A	-24	0.0117268	9.01789	0.403159	13	TGTGAGGGTCACGGAAGTGCCCCAGTCTCTCAGTCACGAT	TTCACACCTCCAC	-
M122	PBX1_HUMAN.H11MO.0.A	-26	0.0119985	9.22683	0.403333	10	TGTGAGGGTCACGGAAGTGCCCCAGTCTCTCAGTCACGAT	CTGTCAATCA	-
M122	PAX2_HUMAN.H11MO.0.D	-27	0.0132396	10.1813	0.427892	13	TGTGAGGGTCACGGAAGTGCCCCAGTCTCTCAGTCACGAT	GTTCAGTCATGCGTGACA	+
M122	NFIC_HUMAN.H11MO.0.A	-21	0.0132948	10.2237	0.427892	17	TGTGAGGGTCACGGAAGTGCCCCAGTCTCTCAGTCACGAT	CTTGGCTCCCTGCCAAG	+
M122	CLOCK_HUMAN.H11MO.0.C	-15	0.0135957	10.4551	0.428461	14	TGTGAGGGTCACGGAAGTGCCCCAGTCTCTCAGTCACGAT	TGTTCACGTGTCTG	-
M122	ZN263_HUMAN.H11MO.0.A	-16	0.0154564	11.886	0.477159	20	TGTGAGGGTCACGGAAGTGCCCCAGTCTCTCAGTCACGAT	CTCCTCCTCTCCCTCCTCCC	-
M123	MNX1_HUMAN.H11MO.0.D	-4	2.04086e-05	0.0156942	0.031252	19	AATGCACTTGATTTTTGGCCTCGTGGATTGGAAATGTAAT	TTAAGGGTTATTAAAATAG	-
M123	ZN394_HUMAN.H11MO.0.C	2	0.000187308	0.14404	0.143414	18	AATGCACTTGATTTTTGGCCTCGTGGATTGGAAATGTAAT	AGAATGGAATAGAATGGAAT	+
M123	ZN563_HUMAN.H11MO.0.C	-16	0.000283911	0.218328	0.144919	21	AATGCACTTGATTTTTGGCCTCGTGGATTGGAAATGTAAT	GGGATCCTCACTGGCAGCTGC	+
M123	IRX2_HUMAN.H11MO.0.D	-21	0.00107142	0.823923	0.390193	19	AATGCACTTGATTTTTGGCCTCGTGGATTGGAAATGTAAT	ACATGGGTGGGCATGTTGG	+
M123	RXRA_HUMAN.H11MO.0.A	-21	0.00142081	1.0926	0.390193	19	AATGCACTTGATTTTTGGCCTCGTGGATTGGAAATGTAAT	GGGGGAGGCAGAGGTCAGAG	+
M123	ZN554_HUMAN.H11MO.0.C	-12	0.00152886	1.17569	0.390193	20	AATGCACTTGATTTTTGGCCTCGTGGATTGGAAATGTAAT	GCTGAGCCATGTGGGGTGCT	+
M123	ZFP82_HUMAN.H11MO.0.C	-9	0.00264988	2.03776	0.455917	24	AATGCACTTGATTTTTGGCCTCGTGGATTGGAAATGTAAT	GAAGAGAGAATTAGTGAAATGGAA	-
M123	ZN589_HUMAN.H11MO.0.D	-4	0.00318298	2.44771	0.455917	16	AATGCACTTGATTTTTGGCCTCGTGGATTGGAAATGTAAT	CCCACGGTTACTGCCG	+
M123	HXC10_HUMAN.H11MO.0.D	-7	0.00327502	2.51849	0.455917	19	AATGCACTTGATTTTTGGCCTCGTGGATTGGAAATGTAAT	TTTTTAATTTTTTTATTAC	+
M123	NR1D1_HUMAN.H11MO.0.B	-15	0.00327502	2.51849	0.455917	19	AATGCACTTGATTTTTGGCCTCGTGGATTGGAAATGTAAT	AGGGAAGTGGGTCAGAAGG	+
M123	DMBX1_HUMAN.H11MO.0.D	0	0.00384775	2.95892	0.491009	20	AATGCACTTGATTTTTGGCCTCGTGGATTGGAAATGTAAT	ACTTAATTAGATTATAATTA	-
M124	IRX2_HUMAN.H11MO.0.D	-16	0.000156342	0.120227	0.130595	19	TGAAAGCTGCTCATTTTCTTCATATAAAATGAGAGTATCA	CCAACATGCCCACCCATGT	-
M124	MNX1_HUMAN.H11MO.0.D	-6	0.000170304	0.130964	0.130595	19	TGAAAGCTGCTCATTTTCTTCATATAAAATGAGAGTATCA	TTAAGGGTTATTAAAATAG	-
M124	GATA2_HUMAN.H11MO.0.A	-28	0.000585186	0.450008	0.179496	12	TGAAAGCTGCTCATTTTCTTCATATAAAATGAGAGTATCA	CTGGGGGGTGGAGATAAGG	+
M124	HXC10_HUMAN.H11MO.0.D	-18	0.00093541	0.71933	0.221315	19	TGAAAGCTGCTCATTTTCTTCATATAAAATGAGAGTATCA	GTAATAAAAAAATTAAAAA	-
M124	GATA1_HUMAN.H11MO.0.A	-28	0.00101013	0.776791	0.221315	12	TGAAAGCTGCTCATTTTCTTCATATAAAATGAGAGTATCA	CTGGCGGGGACAGATAAGA	+
M124	ZN394_HUMAN.H11MO.0.C	-6	0.00245969	1.8915	0.367755	20	TGAAAGCTGCTCATTTTCTTCATATAAAATGAGAGTATCA	ATTCCATTCTATTCCATTCT	-
M124	ZN563_HUMAN.H11MO.0.C	-2	0.00258409	1.98716	0.367755	21	TGAAAGCTGCTCATTTTCTTCATATAAAATGAGAGTATCA	GCAGCTGCCAGTGAGGATCCC	-
M125	MNX1_HUMAN.H11MO.0.D	-6	3.68247e-05	0.0283182	0.0562549	19	AATTTTCCATATTTCCCATACTTTTAGTTTCCTACAATGT	CTATTTTAATAACCCTTAA	+
M125	ZN394_HUMAN.H11MO.0.C	-2	0.000272338	0.209428	0.119537	20	AATTTTCCATATTTCCCATACTTTTAGTTTCCTACAATGT	ATTCCATTCTATTCCATTCT	-
M125	PO3F3_HUMAN.H11MO.0.D	-8	0.00033422	0.257015	0.119537	17	AATTTTCCATATTTCCCATACTTTTAGTTTCCTACAATGT	AAATTTGCATAATTTAT	-
M125	HXC10_HUMAN.H11MO.0.D	-11	0.000391247	0.300869	0.119537	19	AATTTTCCATATTTCCCATACTTTTAGTTTCCTACAATGT	TTTTTAATTTTTTTATTAC	+
M125	RXRA_HUMAN.H11MO.0.A	-1	0.000475969	0.36602	0.121185	20	AATTTTCCATATTTCCCATACTTTTAGTTTCCTACAATGT	CTCTGACCTCTGCCTCCCCC	-
M125	IRX2_HUMAN.H11MO.0.D	-6	0.000942169	0.724528	0.205613	19	AATTTTCCATATTTCCCATACTTTTAGTTTCCTACAATGT	CCAACATGCCCACCCATGT	-
M125	SPIC_HUMAN.H11MO.0.D	-10	0.0021966	1.68919	0.344941	13	AATTTTCCATATTTCCCATACTTTTAGTTTCCTACAATGT	CCTCCCCTTCCTC	-
M125	ZN214_HUMAN.H11MO.0.C	-18	0.002258	1.7364	0.344941	22	AATTTTCCATATTTCCCATACTTTTAGTTTCCTACAATGT	TCCTTTTTGAGGCCTTTGATGA	+
M125	GATA1_HUMAN.H11MO.0.A	-20	0.00386883	2.97513	0.421429	19	AATTTTCCATATTTCCCATACTTTTAGTTTCCTACAATGT	CTGGCGGGGACAGATAAGA	+
M125	GATA2_HUMAN.H11MO.0.A	-20	0.00386883	2.97513	0.421429	19	AATTTTCCATATTTCCCATACTTTTAGTTTCCTACAATGT	CTGGGGGGTGGAGATAAGG	+
M125	AIRE_HUMAN.H11MO.0.C	-16	0.00393819	3.02846	0.421429	18	AATTTTCCATATTTCCCATACTTTTAGTTTCCTACAATGT	ATTGGTTTTATTGGTTAA	+
M125	VENTX_HUMAN.H11MO.0.D	-20	0.00445559	3.42635	0.421429	19	AATTTTCCATATTTCCCATACTTTTAGTTTCCTACAATGT	CGCTAATTGGTTTCTAATT	+
M125	ZN350_HUMAN.H11MO.0.C	-2	0.00455641	3.50388	0.421429	18	AATTTTCCATATTTCCCATACTTTTAGTTTCCTACAATGT	CAGTCCTTTTATGACCTA	+
M126	ZN394_HUMAN.H11MO.0.C	-17	0.000189436	0.145676	0.290532	20	TAGATCTTGCTGAGGTTTCAAGTACTTTGTCTATAACTTA	AGAATGGAATAGAATGGAAT	+
M126	MNX1_HUMAN.H11MO.0.D	-10	0.000615896	0.473624	0.341994	19	TAGATCTTGCTGAGGTTTCAAGTACTTTGTCTATAACTTA	TTAAGGGTTATTAAAATAG	-
M126	HXC10_HUMAN.H11MO.0.D	-6	0.000668972	0.51444	0.341994	19	TAGATCTTGCTGAGGTTTCAAGTACTTTGTCTATAACTTA	TTTTTAATTTTTTTATTAC	+
M126	IRX2_HUMAN.H11MO.0.D	-7	0.0011799	0.907341	0.452393	19	TAGATCTTGCTGAGGTTTCAAGTACTTTGTCTATAACTTA	ACATGGGTGGGCATGTTGG	+
M127	MNX1_HUMAN.H11MO.0.D	-3	0.000366692	0.281986	0.34543	19	AGTAATCGAATCTTTGCTTAAAGTCAACGATTTCAAGTCT	CTATTTTAATAACCCTTAA	+
M127	IRX2_HUMAN.H11MO.0.D	-19	0.00086335	0.663916	0.34543	19	AGTAATCGAATCTTTGCTTAAAGTCAACGATTTCAAGTCT	ACATGGGTGGGCATGTTGG	+
M127	ZN394_HUMAN.H11MO.0.C	-17	0.000900334	0.692357	0.34543	20	AGTAATCGAATCTTTGCTTAAAGTCAACGATTTCAAGTCT	AGAATGGAATAGAATGGAAT	+
M127	HXC10_HUMAN.H11MO.0.D	-1	0.00145536	1.11917	0.389207	19	AGTAATCGAATCTTTGCTTAAAGTCAACGATTTCAAGTCT	TTTTTAATTTTTTTATTAC	+
M127	TLX1_HUMAN.H11MO.0.D	-10	0.00152165	1.17015	0.389207	17	AGTAATCGAATCTTTGCTTAAAGTCAACGATTTCAAGTCT	CCTTGGCAACTTGCCAG	-
M127	BRAC_HUMAN.H11MO.0.A	-12	0.0019752	1.51893	0.433041	20	AGTAATCGAATCTTTGCTTAAAGTCAACGATTTCAAGTCT	TTAGCAGGGAGGTGTGAAAT	+
# Tomtom (Motif Comparison Tool): Version 5.5.5 compiled on Dec 7 2023 at 04:32:55
# The format of this file is described at http://localhost:8080/meme_5.5.5/doc/tomtom-output-format.html.
# tomtom -o /data/result_enhancer3-GM12878 /data/GM12878-MOTIF/result_motif_en/motifs_en3.txt /data/HOCOMOCOv11_full_HUMAN_mono_meme_format.meme
