# Supplementary material for: DeepEPI: CNN-transformer-based model for extracting TF interactions through predicting enhancer-promoter interactions
Source: Bioinform Adv. 2025 Sep 17;5(1):vbaf221. doi: 10.1093/bioadv/vbaf221 (PMC12478696; doi:10.1093/bioadv/vbaf221)
Supplement: vbaf221_Supplementary_Data [file vbaf221_supplementary_data.zip › Supplementary_file5/GM12878/result_enhancer3-GM12878/tomtom.xml]

<?xml version='1.0' encoding='UTF-8' standalone='yes'?>
<tomtom version="5.5.5" release="Thu Sep 14 08:48:04 2023 +1000">
  <model>
    <command_line>tomtom -o /data/result_enhancer3-GM12878 /data/GM12878-MOTIF/result_motif_en/motifs_en3.txt /data/HOCOMOCOv11_full_HUMAN_mono_meme_format.meme</command_line>
    <distance_measure value="ed"/>
    <threshold type="qvalue">0.5</threshold>
    <alphabet name="DNA" like="dna">
      <letter id="A" symbol="A" complement="T" name="Adenine" colour="CC0000"/>
      <letter id="C" symbol="C" complement="G" name="Cytosine" colour="0000CC"/>
      <letter id="G" symbol="G" complement="C" name="Guanine" colour="FFB300"/>
      <letter id="T" symbol="T" aliases="U" complement="A" name="Thymine" colour="008000"/>
      <letter id="N" symbol="N" aliases="X." equals="ACGT" name="Any base"/>
      <letter id="V" symbol="V" equals="ACG" name="Not T"/>
      <letter id="H" symbol="H" equals="ACT" name="Not G"/>
      <letter id="D" symbol="D" equals="AGT" name="Not C"/>
      <letter id="B" symbol="B" equals="CGT" name="Not A"/>
      <letter id="M" symbol="M" equals="AC" name="Amino"/>
      <letter id="R" symbol="R" equals="AG" name="Purine"/>
      <letter id="W" symbol="W" equals="AT" name="Weak"/>
      <letter id="S" symbol="S" equals="CG" name="Strong"/>
      <letter id="Y" symbol="Y" equals="CT" name="Pyrimidine"/>
      <letter id="K" symbol="K" equals="GT" name="Keto"/>
    </alphabet>
    <strands>both</strands>
    <background from="--query--" A="0.25" C="0.25" G="0.25" T="0.25"/>
    <host>f5f03e2d8156</host>
    <when>Mon Jan 29 06:39:26 2024</when>
  </model>
  <query_dbs>
    <db source="/data/GM12878-MOTIF/result_motif_en/motifs_en3.txt" name="motifs_en3.txt" loaded="112" excluded="0" last_mod_date="Sat Jan 27 10:11:39 2024"/>
  </query_dbs>
  <target_dbs>
    <db source="/data/HOCOMOCOv11_full_HUMAN_mono_meme_format.meme" name="HOCOMOCOv11_full_HUMAN_mono_meme_format" loaded="769" excluded="0" last_mod_date="Fri Jan 12 11:21:36 2024"/>
  </target_dbs>
  <queries>
    <motif db="0" id="M0" alt="O0" length="40" nsites="8" evalue="1.3e-003">
      <pos A="0.14418" C="0.0736336" G="0.35582" T="0.426366"/>
      <pos A="0.14418" C="0.00308642" G="0.496914" T="0.35582"/>
      <pos A="0.285273" C="0.426366" G="0.214727" T="0.0736336"/>
      <pos A="0.496914" C="0.285273" G="0.00308642" T="0.214727"/>
      <pos A="0.214727" C="0.496914" G="0.14418" T="0.14418"/>
      <pos A="0.0736336" C="0.14418" G="0.14418" T="0.638007"/>
      <pos A="0.0736336" C="0.14418" G="0.496914" T="0.285273"/>
      <pos A="0.0736336" C="0.496914" G="0.285273" T="0.14418"/>
      <pos A="0.285273" C="0.285273" G="0.214727" T="0.214727"/>
      <pos A="0.426366" C="0.35582" G="0.00308642" T="0.214727"/>
      <pos A="0.35582" C="0.638007" G="0.00308642" T="0.00308642"/>
      <pos A="0.708554" C="0.14418" G="0.0736336" T="0.0736336"/>
      <pos A="0.0736336" C="0.426366" G="0.426366" T="0.0736336"/>
      <pos A="0.214727" C="0.214727" G="0.00308642" T="0.567461"/>
      <pos A="0.00308642" C="0.567461" G="0.285273" T="0.14418"/>
      <pos A="0.285273" C="0.214727" G="0.214727" T="0.285273"/>
      <pos A="0.14418" C="0.285273" G="0.285273" T="0.285273"/>
      <pos A="0.214727" C="0.214727" G="0.214727" T="0.35582"/>
      <pos A="0.214727" C="0.285273" G="0.14418" T="0.35582"/>
      <pos A="0.214727" C="0.214727" G="0.14418" T="0.426366"/>
      <pos A="0.0736336" C="0.496914" G="0.214727" T="0.214727"/>
      <pos A="0.214727" C="0.0736336" G="0.496914" T="0.214727"/>
      <pos A="0.35582" C="0.35582" G="0.14418" T="0.14418"/>
      <pos A="0.567461" C="0.14418" G="0.0736336" T="0.214727"/>
      <pos A="0.214727" C="0.14418" G="0.214727" T="0.426366"/>
      <pos A="0.426366" C="0.214727" G="0.0736336" T="0.285273"/>
      <pos A="0.00308642" C="0.35582" G="0.426366" T="0.214727"/>
      <pos A="0.567461" C="0.14418" G="0.14418" T="0.14418"/>
      <pos A="0.0736336" C="0.638007" G="0.0736336" T="0.214727"/>
      <pos A="0.214727" C="0.35582" G="0.14418" T="0.285273"/>
      <pos A="0.214727" C="0.14418" G="0.35582" T="0.285273"/>
      <pos A="0.14418" C="0.35582" G="0.214727" T="0.285273"/>
      <pos A="0.14418" C="0.35582" G="0.285273" T="0.214727"/>
      <pos A="0.214727" C="0.0736336" G="0.14418" T="0.567461"/>
      <pos A="0.0736336" C="0.638007" G="0.14418" T="0.14418"/>
      <pos A="0.426366" C="0.0736336" G="0.0736336" T="0.426366"/>
      <pos A="0.00308642" C="0.0736336" G="0.285273" T="0.638007"/>
      <pos A="0.00308642" C="0.35582" G="0.638007" T="0.00308642"/>
      <pos A="0.35582" C="0.214727" G="0.0736336" T="0.35582"/>
      <pos A="0.214727" C="0.35582" G="0.285273" T="0.14418"/>
    </motif>
    <motif db="0" id="M1" alt="O1" length="40" nsites="8" evalue="1.3e-003">
      <pos A="0.35582" C="0.496914" G="0.14418" T="0.00308642"/>
      <pos A="0.214727" C="0.35582" G="0.214727" T="0.214727"/>
      <pos A="0.35582" C="0.14418" G="0.285273" T="0.214727"/>
      <pos A="0.426366" C="0.00308642" G="0.35582" T="0.214727"/>
      <pos A="0.214727" C="0.00308642" G="0.708554" T="0.0736336"/>
      <pos A="0.285273" C="0.0736336" G="0.214727" T="0.426366"/>
      <pos A="0.285273" C="0.0736336" G="0.214727" T="0.426366"/>
      <pos A="0.00308642" C="0.214727" G="0.214727" T="0.567461"/>
      <pos A="0.14418" C="0.214727" G="0.214727" T="0.426366"/>
      <pos A="0.426366" C="0.14418" G="0.214727" T="0.214727"/>
      <pos A="0.214727" C="0.214727" G="0.496914" T="0.0736336"/>
      <pos A="0.14418" C="0.496914" G="0.214727" T="0.14418"/>
      <pos A="0.0736336" C="0.426366" G="0.0736336" T="0.426366"/>
      <pos A="0.285273" C="0.14418" G="0.35582" T="0.214727"/>
      <pos A="0.14418" C="0.35582" G="0.285273" T="0.214727"/>
      <pos A="0.0736336" C="0.35582" G="0.496914" T="0.0736336"/>
      <pos A="0.285273" C="0.00308642" G="0.567461" T="0.14418"/>
      <pos A="0.00308642" C="0.214727" G="0.708554" T="0.0736336"/>
      <pos A="0.35582" C="0.00308642" G="0.285273" T="0.35582"/>
      <pos A="0.35582" C="0.14418" G="0.35582" T="0.14418"/>
      <pos A="0.214727" C="0.14418" G="0.285273" T="0.35582"/>
      <pos A="0.00308642" C="0.0736336" G="0.35582" T="0.567461"/>
      <pos A="0.14418" C="0.214727" G="0.567461" T="0.0736336"/>
      <pos A="0.285273" C="0.285273" G="0.426366" T="0.00308642"/>
      <pos A="0.426366" C="0.285273" G="0.0736336" T="0.214727"/>
      <pos A="0.426366" C="0.14418" G="0.426366" T="0.00308642"/>
      <pos A="0.708554" C="0.0736336" G="0.14418" T="0.0736336"/>
      <pos A="0.285273" C="0.00308642" G="0.567461" T="0.14418"/>
      <pos A="0.214727" C="0.14418" G="0.285273" T="0.35582"/>
      <pos A="0.285273" C="0.14418" G="0.426366" T="0.14418"/>
      <pos A="0.426366" C="0.35582" G="0.14418" T="0.0736336"/>
      <pos A="0.0736336" C="0.426366" G="0.14418" T="0.35582"/>
      <pos A="0.285273" C="0.35582" G="0.214727" T="0.14418"/>
      <pos A="0.496914" C="0.0736336" G="0.214727" T="0.214727"/>
      <pos A="0.496914" C="0.214727" G="0.214727" T="0.0736336"/>
      <pos A="0.214727" C="0.214727" G="0.35582" T="0.214727"/>
      <pos A="0.0736336" C="0.14418" G="0.35582" T="0.426366"/>
      <pos A="0.496914" C="0.285273" G="0.214727" T="0.00308642"/>
      <pos A="0.285273" C="0.214727" G="0.0736336" T="0.426366"/>
      <pos A="0.00308642" C="0.496914" G="0.214727" T="0.285273"/>
    </motif>
    <motif db="0" id="M10" alt="O10" length="40" nsites="8" evalue="1.3e-003">
      <pos A="0.200617" C="0.233539" G="0.0689304" T="0.496914"/>
      <pos A="0.101852" C="0.299383" G="0.200617" T="0.398148"/>
      <pos A="0.6286" C="0.233539" G="0.0689304" T="0.0689304"/>
      <pos A="0.266461" C="0.529835" G="0.134773" T="0.0689304"/>
      <pos A="0.398148" C="0.398148" G="0.0360079" T="0.167696"/>
      <pos A="0.134773" C="0.200617" G="0.0689304" T="0.595679"/>
      <pos A="0.266461" C="0.101852" G="0.233539" T="0.398148"/>
      <pos A="0.496914" C="0.233539" G="0.0689304" T="0.200617"/>
      <pos A="0.299383" C="0.134773" G="0.562758" T="0.00308642"/>
      <pos A="0.167696" C="0.266461" G="0.233539" T="0.332304"/>
      <pos A="0.299383" C="0.200617" G="0.0689304" T="0.43107"/>
      <pos A="0.101852" C="0.200617" G="0.299383" T="0.398148"/>
      <pos A="0.233539" C="0.167696" G="0.0360079" T="0.562758"/>
      <pos A="0.365227" C="0.200617" G="0.233539" T="0.200617"/>
      <pos A="0.233539" C="0.200617" G="0.299383" T="0.266461"/>
      <pos A="0.167696" C="0.233539" G="0.398148" T="0.200617"/>
      <pos A="0.43107" C="0.167696" G="0.200617" T="0.200617"/>
      <pos A="0.233539" C="0.0689304" G="0.365227" T="0.332304"/>
      <pos A="0.233539" C="0.00308642" G="0.398148" T="0.365227"/>
      <pos A="0.101852" C="0.167696" G="0.134773" T="0.595679"/>
      <pos A="0.101852" C="0.134773" G="0.266461" T="0.496914"/>
      <pos A="0.101852" C="0.200617" G="0.463992" T="0.233539"/>
      <pos A="0.299383" C="0.266461" G="0.200617" T="0.233539"/>
      <pos A="0.529835" C="0.134773" G="0.200617" T="0.134773"/>
      <pos A="0.529835" C="0.0689304" G="0.167696" T="0.233539"/>
      <pos A="0.167696" C="0.332304" G="0.0689304" T="0.43107"/>
      <pos A="0.101852" C="0.101852" G="0.233539" T="0.562758"/>
      <pos A="0.266461" C="0.0689304" G="0.332304" T="0.332304"/>
      <pos A="0.398148" C="0.0689304" G="0.365227" T="0.167696"/>
      <pos A="0.365227" C="0.134773" G="0.200617" T="0.299383"/>
      <pos A="0.233539" C="0.200617" G="0.332304" T="0.233539"/>
      <pos A="0.365227" C="0.101852" G="0.332304" T="0.200617"/>
      <pos A="0.365227" C="0.266461" G="0.200617" T="0.167696"/>
      <pos A="0.266461" C="0.398148" G="0.101852" T="0.233539"/>
      <pos A="0.299383" C="0.200617" G="0.167696" T="0.332304"/>
      <pos A="0.6286" C="0.101852" G="0.167696" T="0.101852"/>
      <pos A="0.266461" C="0.266461" G="0.233539" T="0.233539"/>
      <pos A="0.299383" C="0.134773" G="0.398148" T="0.167696"/>
      <pos A="0.365227" C="0.101852" G="0.0360079" T="0.496914"/>
      <pos A="0.101852" C="0.398148" G="0.167696" T="0.332304"/>
    </motif>
    <motif db="0" id="M100" alt="O100" length="40" nsites="8" evalue="1.3e-003">
      <pos A="0.194245" C="0.257965" G="0.385404" T="0.162385"/>
      <pos A="0.353545" C="0.257965" G="0.226105" T="0.162385"/>
      <pos A="0.257965" C="0.162385" G="0.449124" T="0.130525"/>
      <pos A="0.289825" C="0.544703" G="0.0986657" T="0.0668059"/>
      <pos A="0.162385" C="0.289825" G="0.130525" T="0.417264"/>
      <pos A="0.385404" C="0.226105" G="0.194245" T="0.194245"/>
      <pos A="0.321685" C="0.321685" G="0.226105" T="0.130525"/>
      <pos A="0.194245" C="0.480984" G="0.0986657" T="0.226105"/>
      <pos A="0.00308642" C="0.226105" G="0.226105" T="0.544703"/>
      <pos A="0.257965" C="0.289825" G="0.353545" T="0.0986657"/>
      <pos A="0.257965" C="0.385404" G="0.0668059" T="0.289825"/>
      <pos A="0.385404" C="0.194245" G="0.353545" T="0.0668059"/>
      <pos A="0.385404" C="0.257965" G="0.162385" T="0.194245"/>
      <pos A="0.226105" C="0.0349462" G="0.512843" T="0.226105"/>
      <pos A="0.130525" C="0.0986657" G="0.608423" T="0.162385"/>
      <pos A="0.162385" C="0.353545" G="0.321685" T="0.162385"/>
      <pos A="0.257965" C="0.576563" G="0.0349462" T="0.130525"/>
      <pos A="0.289825" C="0.353545" G="0.226105" T="0.130525"/>
      <pos A="0.353545" C="0.0986657" G="0.321685" T="0.226105"/>
      <pos A="0.257965" C="0.226105" G="0.385404" T="0.130525"/>
      <pos A="0.0986657" C="0.194245" G="0.417264" T="0.289825"/>
      <pos A="0.257965" C="0.385404" G="0.226105" T="0.130525"/>
      <pos A="0.417264" C="0.226105" G="0.0668059" T="0.289825"/>
      <pos A="0.162385" C="0.0986657" G="0.576563" T="0.162385"/>
      <pos A="0.289825" C="0.289825" G="0.289825" T="0.130525"/>
      <pos A="0.385404" C="0.226105" G="0.0986657" T="0.289825"/>
      <pos A="0.0668059" C="0.353545" G="0.417264" T="0.162385"/>
      <pos A="0.289825" C="0.0986657" G="0.226105" T="0.385404"/>
      <pos A="0.0986657" C="0.289825" G="0.194245" T="0.417264"/>
      <pos A="0.289825" C="0.385404" G="0.130525" T="0.194245"/>
      <pos A="0.385404" C="0.130525" G="0.130525" T="0.353545"/>
      <pos A="0.449124" C="0.321685" G="0.194245" T="0.0349462"/>
      <pos A="0.130525" C="0.576563" G="0.0349462" T="0.257965"/>
      <pos A="0.0986657" C="0.194245" G="0.385404" T="0.321685"/>
      <pos A="0.321685" C="0.353545" G="0.0668059" T="0.257965"/>
      <pos A="0.0668059" C="0.321685" G="0.257965" T="0.353545"/>
      <pos A="0.321685" C="0.257965" G="0.130525" T="0.289825"/>
      <pos A="0.162385" C="0.289825" G="0.162385" T="0.385404"/>
      <pos A="0.353545" C="0.0986657" G="0.226105" T="0.321685"/>
      <pos A="0.257965" C="0.0668059" G="0.194245" T="0.480984"/>
    </motif>
    <motif db="0" id="M101" alt="O101" length="40" nsites="8" evalue="1.3e-003">
      <pos A="0.661523" C="0.0579565" G="0.167696" T="0.112826"/>
      <pos A="0.0579565" C="0.277435" G="0.442043" T="0.222565"/>
      <pos A="0.277435" C="0.277435" G="0.00308642" T="0.442043"/>
      <pos A="0.222565" C="0.277435" G="0.112826" T="0.387174"/>
      <pos A="0.0579565" C="0.0579565" G="0.496914" T="0.387174"/>
      <pos A="0.112826" C="0.277435" G="0.222565" T="0.387174"/>
      <pos A="0.277435" C="0.167696" G="0.277435" T="0.277435"/>
      <pos A="0.112826" C="0.387174" G="0.112826" T="0.387174"/>
      <pos A="0.222565" C="0.332304" G="0.277435" T="0.167696"/>
      <pos A="0.222565" C="0.332304" G="0.167696" T="0.277435"/>
      <pos A="0.0579565" C="0.771262" G="0.167696" T="0.00308642"/>
      <pos A="0.496914" C="0.167696" G="0.0579565" T="0.277435"/>
      <pos A="0.222565" C="0.167696" G="0.442043" T="0.167696"/>
      <pos A="0.442043" C="0.332304" G="0.0579565" T="0.167696"/>
      <pos A="0.112826" C="0.167696" G="0.496914" T="0.222565"/>
      <pos A="0.00308642" C="0.387174" G="0.167696" T="0.442043"/>
      <pos A="0.222565" C="0.112826" G="0.277435" T="0.387174"/>
      <pos A="0.442043" C="0.167696" G="0.00308642" T="0.387174"/>
      <pos A="0.112826" C="0.277435" G="0.222565" T="0.387174"/>
      <pos A="0.332304" C="0.222565" G="0.332304" T="0.112826"/>
      <pos A="0.387174" C="0.332304" G="0.277435" T="0.00308642"/>
      <pos A="0.167696" C="0.277435" G="0.222565" T="0.332304"/>
      <pos A="0.387174" C="0.277435" G="0.112826" T="0.222565"/>
      <pos A="0.0579565" C="0.277435" G="0.496914" T="0.167696"/>
      <pos A="0.442043" C="0.277435" G="0.112826" T="0.167696"/>
      <pos A="0.332304" C="0.277435" G="0.112826" T="0.277435"/>
      <pos A="0.112826" C="0.442043" G="0.387174" T="0.0579565"/>
      <pos A="0.222565" C="0.277435" G="0.0579565" T="0.442043"/>
      <pos A="0.222565" C="0.277435" G="0.332304" T="0.167696"/>
      <pos A="0.496914" C="0.00308642" G="0.277435" T="0.222565"/>
      <pos A="0.277435" C="0.0579565" G="0.442043" T="0.222565"/>
      <pos A="0.496914" C="0.277435" G="0.0579565" T="0.167696"/>
      <pos A="0.167696" C="0.167696" G="0.112826" T="0.551784"/>
      <pos A="0.387174" C="0.167696" G="0.222565" T="0.222565"/>
      <pos A="0.277435" C="0.167696" G="0.112826" T="0.442043"/>
      <pos A="0.277435" C="0.0579565" G="0.387174" T="0.277435"/>
      <pos A="0.167696" C="0.332304" G="0.442043" T="0.0579565"/>
      <pos A="0.387174" C="0.332304" G="0.222565" T="0.0579565"/>
      <pos A="0.606653" C="0.222565" G="0.112826" T="0.0579565"/>
      <pos A="0.332304" C="0.167696" G="0.222565" T="0.277435"/>
    </motif>
    <motif db="0" id="M102" alt="O102" length="40" nsites="8" evalue="1.3e-003">
      <pos A="0.266461" C="0.242945" G="0.313492" T="0.177101"/>
      <pos A="0.186508" C="0.28057" G="0.266461" T="0.266461"/>
      <pos A="0.271164" C="0.20532" G="0.271164" T="0.252352"/>
      <pos A="0.308789" C="0.233539" G="0.191211" T="0.266461"/>
      <pos A="0.261758" C="0.224133" G="0.247648" T="0.266461"/>
      <pos A="0.214727" C="0.238242" G="0.210024" T="0.337007"/>
      <pos A="0.271164" C="0.238242" G="0.242945" T="0.247648"/>
      <pos A="0.374632" C="0.200617" G="0.0877422" T="0.337007"/>
      <pos A="0.360523" C="0.14418" G="0.289976" T="0.20532"/>
      <pos A="0.21943" C="0.261758" G="0.134773" T="0.384039"/>
      <pos A="0.275867" C="0.228836" G="0.186508" T="0.308789"/>
      <pos A="0.416961" C="0.139477" G="0.191211" T="0.252352"/>
      <pos A="0.304086" C="0.21943" G="0.186508" T="0.289976"/>
      <pos A="0.271164" C="0.318196" G="0.148883" T="0.261758"/>
      <pos A="0.200617" C="0.341711" G="0.242945" T="0.214727"/>
      <pos A="0.21943" C="0.266461" G="0.186508" T="0.327601"/>
      <pos A="0.318196" C="0.186508" G="0.285273" T="0.210024"/>
      <pos A="0.261758" C="0.228836" G="0.224133" T="0.285273"/>
      <pos A="0.43107" C="0.195914" G="0.261758" T="0.111258"/>
      <pos A="0.20532" C="0.224133" G="0.304086" T="0.266461"/>
      <pos A="0.252352" C="0.341711" G="0.139477" T="0.266461"/>
      <pos A="0.162993" C="0.308789" G="0.299383" T="0.228836"/>
      <pos A="0.275867" C="0.148883" G="0.308789" T="0.266461"/>
      <pos A="0.487507" C="0.148883" G="0.224133" T="0.139477"/>
      <pos A="0.28057" C="0.0407111" G="0.271164" T="0.407555"/>
      <pos A="0.0454143" C="0.261758" G="0.318196" T="0.374632"/>
      <pos A="0.181804" C="0.271164" G="0.167696" T="0.379335"/>
      <pos A="0.214727" C="0.332304" G="0.059524" T="0.393445"/>
      <pos A="0.233539" C="0.125368" G="0.238242" T="0.402851"/>
      <pos A="0.416961" C="0.285273" G="0.158289" T="0.139477"/>
      <pos A="0.242945" C="0.337007" G="0.153586" T="0.266461"/>
      <pos A="0.36993" C="0.200617" G="0.20532" T="0.224133"/>
      <pos A="0.365227" C="0.351117" G="0.13007" T="0.153586"/>
      <pos A="0.228836" C="0.21943" G="0.14418" T="0.407555"/>
      <pos A="0.266461" C="0.257055" G="0.21943" T="0.257055"/>
      <pos A="0.238242" C="0.360523" G="0.195914" T="0.20532"/>
      <pos A="0.289976" C="0.191211" G="0.139477" T="0.379335"/>
      <pos A="0.289976" C="0.083039" G="0.346414" T="0.28057"/>
      <pos A="0.172399" C="0.247648" G="0.285273" T="0.29468"/>
      <pos A="0.322899" C="0.242945" G="0.214727" T="0.21943"/>
    </motif>
    <motif db="0" id="M103" alt="O103" length="40" nsites="8" evalue="1.3e-003">
      <pos A="0.25" C="0.200617" G="0.447531" T="0.101852"/>
      <pos A="0.0524691" C="0.496914" G="0.0524691" T="0.398148"/>
      <pos A="0.0524691" C="0.447531" G="0.299383" T="0.200617"/>
      <pos A="0.101852" C="0.348765" G="0.200617" T="0.348765"/>
      <pos A="0.447531" C="0.00308642" G="0.398148" T="0.151235"/>
      <pos A="0.0524691" C="0.101852" G="0.447531" T="0.398148"/>
      <pos A="0.151235" C="0.200617" G="0.299383" T="0.348765"/>
      <pos A="0.25" C="0.496914" G="0.0524691" T="0.200617"/>
      <pos A="0.151235" C="0.200617" G="0.151235" T="0.496914"/>
      <pos A="0.101852" C="0.25" G="0.299383" T="0.348765"/>
      <pos A="0.348765" C="0.299383" G="0.348765" T="0.00308642"/>
      <pos A="0.25" C="0.447531" G="0.25" T="0.0524691"/>
      <pos A="0.348765" C="0.00308642" G="0.101852" T="0.546296"/>
      <pos A="0.200617" C="0.398148" G="0.299383" T="0.101852"/>
      <pos A="0.447531" C="0.00308642" G="0.447531" T="0.101852"/>
      <pos A="0.299383" C="0.546296" G="0.101852" T="0.0524691"/>
      <pos A="0.299383" C="0.0524691" G="0.447531" T="0.200617"/>
      <pos A="0.200617" C="0.151235" G="0.299383" T="0.348765"/>
      <pos A="0.348765" C="0.151235" G="0.25" T="0.25"/>
      <pos A="0.299383" C="0.151235" G="0.348765" T="0.200617"/>
      <pos A="0.645062" C="0.25" G="0.0524691" T="0.0524691"/>
      <pos A="0.101852" C="0.546296" G="0.101852" T="0.25"/>
      <pos A="0.200617" C="0.496914" G="0.200617" T="0.101852"/>
      <pos A="0.398148" C="0.25" G="0.151235" T="0.200617"/>
      <pos A="0.348765" C="0.200617" G="0.299383" T="0.151235"/>
      <pos A="0.25" C="0.151235" G="0.200617" T="0.398148"/>
      <pos A="0.101852" C="0.348765" G="0.447531" T="0.101852"/>
      <pos A="0.101852" C="0.447531" G="0.25" T="0.200617"/>
      <pos A="0.0524691" C="0.743827" G="0.200617" T="0.00308642"/>
      <pos A="0.0524691" C="0.447531" G="0.0524691" T="0.447531"/>
      <pos A="0.151235" C="0.546296" G="0.200617" T="0.101852"/>
      <pos A="0.299383" C="0.299383" G="0.101852" T="0.299383"/>
      <pos A="0.200617" C="0.101852" G="0.398148" T="0.299383"/>
      <pos A="0.299383" C="0.299383" G="0.348765" T="0.0524691"/>
      <pos A="0.398148" C="0.25" G="0.151235" T="0.200617"/>
      <pos A="0.447531" C="0.151235" G="0.299383" T="0.101852"/>
      <pos A="0.200617" C="0.299383" G="0.151235" T="0.348765"/>
      <pos A="0.25" C="0.348765" G="0.0524691" T="0.348765"/>
      <pos A="0.200617" C="0.299383" G="0.151235" T="0.348765"/>
      <pos A="0.200617" C="0.299383" G="0.447531" T="0.0524691"/>
    </motif>
    <motif db="0" id="M105" alt="O105" length="40" nsites="8" evalue="1.3e-003">
      <pos A="0.200617" C="0.496914" G="0.101852" T="0.200617"/>
      <pos A="0.299383" C="0.595679" G="0.101852" T="0.00308642"/>
      <pos A="0.299383" C="0.398148" G="0.200617" T="0.101852"/>
      <pos A="0.200617" C="0.496914" G="0.101852" T="0.200617"/>
      <pos A="0.299383" C="0.200617" G="0.200617" T="0.299383"/>
      <pos A="0.496914" C="0.00308642" G="0.299383" T="0.200617"/>
      <pos A="0.595679" C="0.299383" G="0.00308642" T="0.101852"/>
      <pos A="0.00308642" C="0.101852" G="0.299383" T="0.595679"/>
      <pos A="0.398148" C="0.595679" G="0.00308642" T="0.00308642"/>
      <pos A="0.299383" C="0.496914" G="0.101852" T="0.101852"/>
      <pos A="0.496914" C="0.299383" G="0.101852" T="0.101852"/>
      <pos A="0.496914" C="0.101852" G="0.200617" T="0.200617"/>
      <pos A="0.398148" C="0.101852" G="0.101852" T="0.398148"/>
      <pos A="0.299383" C="0.496914" G="0.00308642" T="0.200617"/>
      <pos A="0.595679" C="0.200617" G="0.200617" T="0.00308642"/>
      <pos A="0.398148" C="0.200617" G="0.200617" T="0.200617"/>
      <pos A="0.299383" C="0.101852" G="0.200617" T="0.398148"/>
      <pos A="0.00308642" C="0.299383" G="0.00308642" T="0.694444"/>
      <pos A="0.00308642" C="0.299383" G="0.101852" T="0.595679"/>
      <pos A="0.299383" C="0.101852" G="0.496914" T="0.101852"/>
      <pos A="0.299383" C="0.101852" G="0.398148" T="0.200617"/>
      <pos A="0.200617" C="0.496914" G="0.299383" T="0.00308642"/>
      <pos A="0.398148" C="0.101852" G="0.101852" T="0.398148"/>
      <pos A="0.398148" C="0.101852" G="0.101852" T="0.398148"/>
      <pos A="0.398148" C="0.101852" G="0.398148" T="0.101852"/>
      <pos A="0.101852" C="0.299383" G="0.101852" T="0.496914"/>
      <pos A="0.200617" C="0.200617" G="0.299383" T="0.299383"/>
      <pos A="0.398148" C="0.101852" G="0.101852" T="0.398148"/>
      <pos A="0.200617" C="0.200617" G="0.101852" T="0.496914"/>
      <pos A="0.200617" C="0.101852" G="0.595679" T="0.101852"/>
      <pos A="0.299383" C="0.101852" G="0.496914" T="0.101852"/>
      <pos A="0.101852" C="0.496914" G="0.00308642" T="0.398148"/>
      <pos A="0.101852" C="0.101852" G="0.398148" T="0.398148"/>
      <pos A="0.00308642" C="0.200617" G="0.398148" T="0.398148"/>
      <pos A="0.101852" C="0.299383" G="0.299383" T="0.299383"/>
      <pos A="0.595679" C="0.00308642" G="0.299383" T="0.101852"/>
      <pos A="0.101852" C="0.00308642" G="0.299383" T="0.595679"/>
      <pos A="0.00308642" C="0.299383" G="0.200617" T="0.496914"/>
      <pos A="0.299383" C="0.200617" G="0.101852" T="0.398148"/>
      <pos A="0.299383" C="0.299383" G="0.101852" T="0.299383"/>
    </motif>
    <motif db="0" id="M106" alt="O106" length="40" nsites="8" evalue="1.3e-003">
      <pos A="0.269893" C="0.162234" G="0.326063" T="0.241808"/>
      <pos A="0.232446" C="0.0967032" G="0.218404" T="0.452445"/>
      <pos A="0.171596" C="0.396276" G="0.185639" T="0.246489"/>
      <pos A="0.25117" C="0.312021" G="0.152873" T="0.283936"/>
      <pos A="0.326063" C="0.213723" G="0.283936" T="0.176277"/>
      <pos A="0.30266" C="0.232446" G="0.199681" T="0.265213"/>
      <pos A="0.316702" C="0.279255" G="0.255851" T="0.148192"/>
      <pos A="0.218404" C="0.143511" G="0.269893" T="0.368191"/>
      <pos A="0.232446" C="0.410318" G="0.171596" T="0.185639"/>
      <pos A="0.326063" C="0.213723" G="0.265213" T="0.195"/>
      <pos A="0.293298" C="0.143511" G="0.321383" T="0.241808"/>
      <pos A="0.199681" C="0.218404" G="0.288617" T="0.293298"/>
      <pos A="0.279255" C="0.246489" G="0.148192" T="0.326063"/>
      <pos A="0.377553" C="0.101384" G="0.204361" T="0.316702"/>
      <pos A="0.35883" C="0.180958" G="0.185639" T="0.274575"/>
      <pos A="0.415" C="0.213723" G="0.148192" T="0.223085"/>
      <pos A="0.185639" C="0.349468" G="0.283936" T="0.180958"/>
      <pos A="0.199681" C="0.199681" G="0.227766" T="0.372872"/>
      <pos A="0.171596" C="0.372872" G="0.157554" T="0.297978"/>
      <pos A="0.232446" C="0.283936" G="0.232446" T="0.25117"/>
      <pos A="0.269893" C="0.227766" G="0.265213" T="0.237128"/>
      <pos A="0.283936" C="0.209043" G="0.255851" T="0.25117"/>
      <pos A="0.321383" C="0.204361" G="0.106064" T="0.368191"/>
      <pos A="0.297978" C="0.293298" G="0.0592563" T="0.349468"/>
      <pos A="0.30734" C="0.41968" G="0.176277" T="0.0967032"/>
      <pos A="0.330745" C="0.124788" G="0.209043" T="0.335425"/>
      <pos A="0.386915" C="0.115426" G="0.241808" T="0.255851"/>
      <pos A="0.218404" C="0.120107" G="0.340106" T="0.321383"/>
      <pos A="0.185639" C="0.255851" G="0.204361" T="0.354148"/>
      <pos A="0.195" C="0.157554" G="0.288617" T="0.35883"/>
      <pos A="0.30266" C="0.246489" G="0.269893" T="0.180958"/>
      <pos A="0.354148" C="0.171596" G="0.265213" T="0.209043"/>
      <pos A="0.232446" C="0.265213" G="0.195" T="0.30734"/>
      <pos A="0.485212" C="0.166916" G="0.106064" T="0.241808"/>
      <pos A="0.129469" C="0.195" G="0.386915" T="0.288617"/>
      <pos A="0.283936" C="0.218404" G="0.166916" T="0.330745"/>
      <pos A="0.283936" C="0.265213" G="0.190319" T="0.260532"/>
      <pos A="0.274575" C="0.297978" G="0.209043" T="0.218404"/>
      <pos A="0.223085" C="0.354148" G="0.0920217" T="0.330745"/>
      <pos A="0.274575" C="0.312021" G="0.162234" T="0.25117"/>
    </motif>
    <motif db="0" id="M107" alt="O107" length="40" nsites="8" evalue="1.3e-003">
      <pos A="0.411771" C="0.0371437" G="0.207429" T="0.343657"/>
      <pos A="0.173372" C="0.343657" G="0.207429" T="0.275543"/>
      <pos A="0.445828" C="0.3096" G="0.173372" T="0.071201"/>
      <pos A="0.343657" C="0.173372" G="0.0371437" T="0.445828"/>
      <pos A="0.343657" C="0.173372" G="0.207429" T="0.275543"/>
      <pos A="0.343657" C="0.139315" G="0.3096" T="0.207429"/>
      <pos A="0.3096" C="0.207429" G="0.377714" T="0.105257"/>
      <pos A="0.3096" C="0.139315" G="0.00308642" T="0.547999"/>
      <pos A="0.377714" C="0.173372" G="0.207429" T="0.241485"/>
      <pos A="0.3096" C="0.173372" G="0.343657" T="0.173372"/>
      <pos A="0.207429" C="0.207429" G="0.275543" T="0.3096"/>
      <pos A="0.479885" C="0.105257" G="0.275543" T="0.139315"/>
      <pos A="0.343657" C="0.139315" G="0.275543" T="0.241485"/>
      <pos A="0.411771" C="0.377714" G="0.0371437" T="0.173372"/>
      <pos A="0.3096" C="0.3096" G="0.207429" T="0.173372"/>
      <pos A="0.105257" C="0.3096" G="0.207429" T="0.377714"/>
      <pos A="0.411771" C="0.275543" G="0.0371437" T="0.275543"/>
      <pos A="0.3096" C="0.377714" G="0.105257" T="0.207429"/>
      <pos A="0.479885" C="0.3096" G="0.071201" T="0.139315"/>
      <pos A="0.275543" C="0.275543" G="0.105257" T="0.343657"/>
      <pos A="0.411771" C="0.343657" G="0.105257" T="0.139315"/>
      <pos A="0.479885" C="0.139315" G="0.173372" T="0.207429"/>
      <pos A="0.275543" C="0.0371437" G="0.173372" T="0.513942"/>
      <pos A="0.3096" C="0.071201" G="0.207429" T="0.411771"/>
      <pos A="0.173372" C="0.173372" G="0.00308642" T="0.65017"/>
      <pos A="0.105257" C="0.105257" G="0.071201" T="0.718284"/>
      <pos A="0.275543" C="0.275543" G="0.139315" T="0.3096"/>
      <pos A="0.275543" C="0.411771" G="0.0371437" T="0.275543"/>
      <pos A="0.139315" C="0.071201" G="0.241485" T="0.547999"/>
      <pos A="0.616114" C="0.105257" G="0.071201" T="0.207429"/>
      <pos A="0.139315" C="0.343657" G="0.241485" T="0.275543"/>
      <pos A="0.343657" C="0.071201" G="0.139315" T="0.445828"/>
      <pos A="0.105257" C="0.0371437" G="0.139315" T="0.718284"/>
      <pos A="0.173372" C="0.275543" G="0.105257" T="0.445828"/>
      <pos A="0.241485" C="0.0371437" G="0.411771" T="0.3096"/>
      <pos A="0.3096" C="0.173372" G="0.207429" T="0.3096"/>
      <pos A="0.275543" C="0.173372" G="0.343657" T="0.207429"/>
      <pos A="0.3096" C="0.377714" G="0.105257" T="0.207429"/>
      <pos A="0.207429" C="0.343657" G="0.0371437" T="0.411771"/>
      <pos A="0.65017" C="0.105257" G="0.071201" T="0.173372"/>
    </motif>
    <motif db="0" id="M108" alt="O108" length="40" nsites="8" evalue="1.3e-003">
      <pos A="0.27002" C="0.0297798" G="0.590341" T="0.10986"/>
      <pos A="0.243326" C="0.376793" G="0.3501" T="0.0297798"/>
      <pos A="0.323406" C="0.243326" G="0.243326" T="0.18994"/>
      <pos A="0.27002" C="0.163246" G="0.323406" T="0.243326"/>
      <pos A="0.10986" C="0.27002" G="0.376793" T="0.243326"/>
      <pos A="0.403486" C="0.27002" G="0.0831664" T="0.243326"/>
      <pos A="0.10986" C="0.3501" G="0.10986" T="0.43018"/>
      <pos A="0.3501" C="0.243326" G="0.10986" T="0.296713"/>
      <pos A="0.216633" C="0.0831664" G="0.243326" T="0.456873"/>
      <pos A="0.18994" C="0.27002" G="0.243326" T="0.296713"/>
      <pos A="0.18994" C="0.10986" G="0.216633" T="0.483566"/>
      <pos A="0.18994" C="0.163246" G="0.376793" T="0.27002"/>
      <pos A="0.296713" C="0.10986" G="0.456873" T="0.136553"/>
      <pos A="0.403486" C="0.323406" G="0.0564731" T="0.216633"/>
      <pos A="0.136553" C="0.27002" G="0.27002" T="0.323406"/>
      <pos A="0.136553" C="0.163246" G="0.243326" T="0.456873"/>
      <pos A="0.00308642" C="0.3501" G="0.216633" T="0.43018"/>
      <pos A="0.18994" C="0.27002" G="0.136553" T="0.403486"/>
      <pos A="0.136553" C="0.136553" G="0.376793" T="0.3501"/>
      <pos A="0.0831664" C="0.18994" G="0.27002" T="0.456873"/>
      <pos A="0.243326" C="0.376793" G="0.18994" T="0.18994"/>
      <pos A="0.563647" C="0.0831664" G="0.216633" T="0.136553"/>
      <pos A="0.483566" C="0.0831664" G="0.376793" T="0.0564731"/>
      <pos A="0.216633" C="0.27002" G="0.27002" T="0.243326"/>
      <pos A="0.216633" C="0.483566" G="0.136553" T="0.163246"/>
      <pos A="0.27002" C="0.10986" G="0.3501" T="0.27002"/>
      <pos A="0.216633" C="0.323406" G="0.18994" T="0.27002"/>
      <pos A="0.323406" C="0.296713" G="0.27002" T="0.10986"/>
      <pos A="0.403486" C="0.536954" G="0.0564731" T="0.00308642"/>
      <pos A="0.243326" C="0.216633" G="0.27002" T="0.27002"/>
      <pos A="0.27002" C="0.0564731" G="0.376793" T="0.296713"/>
      <pos A="0.323406" C="0.0831664" G="0.376793" T="0.216633"/>
      <pos A="0.163246" C="0.376793" G="0.18994" T="0.27002"/>
      <pos A="0.136553" C="0.243326" G="0.3501" T="0.27002"/>
      <pos A="0.136553" C="0.376793" G="0.163246" T="0.323406"/>
      <pos A="0.10986" C="0.296713" G="0.27002" T="0.323406"/>
      <pos A="0.243326" C="0.216633" G="0.18994" T="0.3501"/>
      <pos A="0.403486" C="0.403486" G="0.136553" T="0.0564731"/>
      <pos A="0.43018" C="0.18994" G="0.376793" T="0.00308642"/>
      <pos A="0.483566" C="0.0297798" G="0.27002" T="0.216633"/>
    </motif>
    <motif db="0" id="M109" alt="O109" length="40" nsites="8" evalue="1.3e-003">
      <pos A="0.00308642" C="0.00308642" G="0.332304" T="0.661523"/>
      <pos A="0.332304" C="0.661523" G="0.00308642" T="0.00308642"/>
      <pos A="0.00308642" C="0.332304" G="0.332304" T="0.332304"/>
      <pos A="0.00308642" C="0.00308642" G="0.332304" T="0.661523"/>
      <pos A="0.00308642" C="0.00308642" G="0.332304" T="0.661523"/>
      <pos A="0.332304" C="0.00308642" G="0.661523" T="0.00308642"/>
      <pos A="0.332304" C="0.661523" G="0.00308642" T="0.00308642"/>
      <pos A="0.00308642" C="0.332304" G="0.00308642" T="0.661523"/>
      <pos A="0.00308642" C="0.332304" G="0.00308642" T="0.661523"/>
      <pos A="0.00308642" C="0.332304" G="0.00308642" T="0.661523"/>
      <pos A="0.332304" C="0.332304" G="0.332304" T="0.00308642"/>
      <pos A="0.00308642" C="0.661523" G="0.00308642" T="0.332304"/>
      <pos A="0.661523" C="0.332304" G="0.00308642" T="0.00308642"/>
      <pos A="0.661523" C="0.00308642" G="0.332304" T="0.00308642"/>
      <pos A="0.332304" C="0.00308642" G="0.661523" T="0.00308642"/>
      <pos A="0.332304" C="0.00308642" G="0.332304" T="0.332304"/>
      <pos A="0.990741" C="0.00308642" G="0.00308642" T="0.00308642"/>
      <pos A="0.00308642" C="0.00308642" G="0.990741" T="0.00308642"/>
      <pos A="0.00308642" C="0.332304" G="0.661523" T="0.00308642"/>
      <pos A="0.332304" C="0.00308642" G="0.332304" T="0.332304"/>
      <pos A="0.332304" C="0.00308642" G="0.661523" T="0.00308642"/>
      <pos A="0.00308642" C="0.332304" G="0.332304" T="0.332304"/>
      <pos A="0.332304" C="0.661523" G="0.00308642" T="0.00308642"/>
      <pos A="0.332304" C="0.00308642" G="0.332304" T="0.332304"/>
      <pos A="0.332304" C="0.661523" G="0.00308642" T="0.00308642"/>
      <pos A="0.332304" C="0.332304" G="0.00308642" T="0.332304"/>
      <pos A="0.00308642" C="0.332304" G="0.661523" T="0.00308642"/>
      <pos A="0.332304" C="0.332304" G="0.00308642" T="0.332304"/>
      <pos A="0.332304" C="0.332304" G="0.00308642" T="0.332304"/>
      <pos A="0.332304" C="0.00308642" G="0.332304" T="0.332304"/>
      <pos A="0.332304" C="0.00308642" G="0.00308642" T="0.661523"/>
      <pos A="0.661523" C="0.00308642" G="0.00308642" T="0.332304"/>
      <pos A="0.332304" C="0.661523" G="0.00308642" T="0.00308642"/>
      <pos A="0.332304" C="0.332304" G="0.00308642" T="0.332304"/>
      <pos A="0.00308642" C="0.332304" G="0.00308642" T="0.661523"/>
      <pos A="0.332304" C="0.00308642" G="0.332304" T="0.332304"/>
      <pos A="0.00308642" C="0.00308642" G="0.661523" T="0.332304"/>
      <pos A="0.332304" C="0.332304" G="0.00308642" T="0.332304"/>
      <pos A="0.332304" C="0.661523" G="0.00308642" T="0.00308642"/>
      <pos A="0.332304" C="0.332304" G="0.332304" T="0.00308642"/>
    </motif>
    <motif db="0" id="M11" alt="O11" length="40" nsites="8" evalue="1.3e-003">
      <pos A="0.180958" C="0.195" G="0.265213" T="0.35883"/>
      <pos A="0.269893" C="0.274575" G="0.195" T="0.260532"/>
      <pos A="0.377553" C="0.274575" G="0.129469" T="0.218404"/>
      <pos A="0.377553" C="0.106064" G="0.232446" T="0.283936"/>
      <pos A="0.255851" C="0.255851" G="0.293298" T="0.195"/>
      <pos A="0.246489" C="0.246489" G="0.312021" T="0.195"/>
      <pos A="0.218404" C="0.274575" G="0.195" T="0.312021"/>
      <pos A="0.166916" C="0.438403" G="0.176277" T="0.218404"/>
      <pos A="0.400957" C="0.171596" G="0.171596" T="0.255851"/>
      <pos A="0.293298" C="0.30266" G="0.246489" T="0.157554"/>
      <pos A="0.30734" C="0.120107" G="0.241808" T="0.330745"/>
      <pos A="0.316702" C="0.162234" G="0.218404" T="0.30266"/>
      <pos A="0.42436" C="0.157554" G="0.0732988" T="0.344787"/>
      <pos A="0.269893" C="0.162234" G="0.223085" T="0.344787"/>
      <pos A="0.274575" C="0.199681" G="0.223085" T="0.30266"/>
      <pos A="0.269893" C="0.120107" G="0.288617" T="0.321383"/>
      <pos A="0.25117" C="0.279255" G="0.288617" T="0.180958"/>
      <pos A="0.180958" C="0.269893" G="0.316702" T="0.232446"/>
      <pos A="0.368191" C="0.410318" G="0.157554" T="0.0639368"/>
      <pos A="0.443084" C="0.171596" G="0.0967032" T="0.288617"/>
      <pos A="0.335425" C="0.255851" G="0.218404" T="0.190319"/>
      <pos A="0.30266" C="0.335425" G="0.101384" T="0.260532"/>
      <pos A="0.180958" C="0.232446" G="0.138831" T="0.447765"/>
      <pos A="0.237128" C="0.279255" G="0.171596" T="0.312021"/>
      <pos A="0.204361" C="0.134149" G="0.340106" T="0.321383"/>
      <pos A="0.124788" C="0.25117" G="0.269893" T="0.354148"/>
      <pos A="0.340106" C="0.288617" G="0.152873" T="0.218404"/>
      <pos A="0.30266" C="0.283936" G="0.110746" T="0.30266"/>
      <pos A="0.293298" C="0.0686183" G="0.223085" T="0.415"/>
      <pos A="0.180958" C="0.223085" G="0.41968" T="0.176277"/>
      <pos A="0.321383" C="0.316702" G="0.148192" T="0.213723"/>
      <pos A="0.246489" C="0.297978" G="0.106064" T="0.349468"/>
      <pos A="0.30266" C="0.0967032" G="0.335425" T="0.265213"/>
      <pos A="0.372872" C="0.138831" G="0.335425" T="0.152873"/>
      <pos A="0.30266" C="0.106064" G="0.386915" T="0.204361"/>
      <pos A="0.241808" C="0.25117" G="0.180958" T="0.326063"/>
      <pos A="0.293298" C="0.260532" G="0.143511" T="0.30266"/>
      <pos A="0.148192" C="0.316702" G="0.199681" T="0.335425"/>
      <pos A="0.326063" C="0.326063" G="0.157554" T="0.190319"/>
      <pos A="0.283936" C="0.227766" G="0.176277" T="0.312021"/>
    </motif>
    <motif db="0" id="M110" alt="O110" length="40" nsites="8" evalue="1.3e-003">
      <pos A="0.00308642" C="0.398148" G="0.200617" T="0.398148"/>
      <pos A="0.496914" C="0.200617" G="0.101852" T="0.200617"/>
      <pos A="0.101852" C="0.00308642" G="0.299383" T="0.595679"/>
      <pos A="0.299383" C="0.595679" G="0.00308642" T="0.101852"/>
      <pos A="0.496914" C="0.299383" G="0.101852" T="0.101852"/>
      <pos A="0.398148" C="0.00308642" G="0.299383" T="0.299383"/>
      <pos A="0.299383" C="0.00308642" G="0.496914" T="0.200617"/>
      <pos A="0.694444" C="0.00308642" G="0.200617" T="0.101852"/>
      <pos A="0.299383" C="0.299383" G="0.299383" T="0.101852"/>
      <pos A="0.694444" C="0.101852" G="0.00308642" T="0.200617"/>
      <pos A="0.694444" C="0.200617" G="0.101852" T="0.00308642"/>
      <pos A="0.101852" C="0.200617" G="0.496914" T="0.200617"/>
      <pos A="0.299383" C="0.299383" G="0.398148" T="0.00308642"/>
      <pos A="0.496914" C="0.398148" G="0.00308642" T="0.101852"/>
      <pos A="0.299383" C="0.101852" G="0.398148" T="0.200617"/>
      <pos A="0.200617" C="0.00308642" G="0.299383" T="0.496914"/>
      <pos A="0.398148" C="0.101852" G="0.299383" T="0.200617"/>
      <pos A="0.398148" C="0.00308642" G="0.101852" T="0.496914"/>
      <pos A="0.595679" C="0.101852" G="0.200617" T="0.101852"/>
      <pos A="0.299383" C="0.101852" G="0.00308642" T="0.595679"/>
      <pos A="0.595679" C="0.200617" G="0.00308642" T="0.200617"/>
      <pos A="0.299383" C="0.299383" G="0.101852" T="0.299383"/>
      <pos A="0.595679" C="0.00308642" G="0.00308642" T="0.398148"/>
      <pos A="0.200617" C="0.00308642" G="0.398148" T="0.398148"/>
      <pos A="0.00308642" C="0.398148" G="0.496914" T="0.101852"/>
      <pos A="0.299383" C="0.200617" G="0.00308642" T="0.496914"/>
      <pos A="0.299383" C="0.101852" G="0.299383" T="0.299383"/>
      <pos A="0.101852" C="0.200617" G="0.299383" T="0.398148"/>
      <pos A="0.101852" C="0.595679" G="0.299383" T="0.00308642"/>
      <pos A="0.496914" C="0.101852" G="0.00308642" T="0.398148"/>
      <pos A="0.101852" C="0.398148" G="0.398148" T="0.101852"/>
      <pos A="0.00308642" C="0.398148" G="0.101852" T="0.496914"/>
      <pos A="0.200617" C="0.200617" G="0.101852" T="0.496914"/>
      <pos A="0.398148" C="0.101852" G="0.00308642" T="0.496914"/>
      <pos A="0.595679" C="0.101852" G="0.200617" T="0.101852"/>
      <pos A="0.398148" C="0.00308642" G="0.496914" T="0.101852"/>
      <pos A="0.694444" C="0.101852" G="0.200617" T="0.00308642"/>
      <pos A="0.496914" C="0.101852" G="0.200617" T="0.200617"/>
      <pos A="0.595679" C="0.101852" G="0.200617" T="0.101852"/>
      <pos A="0.694444" C="0.00308642" G="0.200617" T="0.101852"/>
    </motif>
    <motif db="0" id="M111" alt="O111" length="40" nsites="8" evalue="1.3e-003">
      <pos A="0.312021" C="0.162234" G="0.30734" T="0.218404"/>
      <pos A="0.246489" C="0.30734" G="0.195" T="0.25117"/>
      <pos A="0.255851" C="0.274575" G="0.326063" T="0.143511"/>
      <pos A="0.218404" C="0.195" G="0.120107" T="0.466488"/>
      <pos A="0.195" C="0.110746" G="0.279255" T="0.415"/>
      <pos A="0.265213" C="0.283936" G="0.241808" T="0.209043"/>
      <pos A="0.368191" C="0.297978" G="0.124788" T="0.209043"/>
      <pos A="0.372872" C="0.232446" G="0.283936" T="0.110746"/>
      <pos A="0.293298" C="0.134149" G="0.241808" T="0.330745"/>
      <pos A="0.171596" C="0.400957" G="0.218404" T="0.209043"/>
      <pos A="0.438403" C="0.190319" G="0.120107" T="0.25117"/>
      <pos A="0.213723" C="0.190319" G="0.326063" T="0.269893"/>
      <pos A="0.237128" C="0.265213" G="0.25117" T="0.246489"/>
      <pos A="0.382233" C="0.223085" G="0.106064" T="0.288617"/>
      <pos A="0.190319" C="0.297978" G="0.25117" T="0.260532"/>
      <pos A="0.438403" C="0.30266" G="0.0452138" T="0.213723"/>
      <pos A="0.340106" C="0.166916" G="0.162234" T="0.330745"/>
      <pos A="0.241808" C="0.171596" G="0.241808" T="0.344787"/>
      <pos A="0.162234" C="0.152873" G="0.35883" T="0.326063"/>
      <pos A="0.157554" C="0.274575" G="0.293298" T="0.274575"/>
      <pos A="0.204361" C="0.185639" G="0.246489" T="0.36351"/>
      <pos A="0.330745" C="0.269893" G="0.255851" T="0.143511"/>
      <pos A="0.293298" C="0.279255" G="0.157554" T="0.269893"/>
      <pos A="0.283936" C="0.400957" G="0.171596" T="0.143511"/>
      <pos A="0.166916" C="0.218404" G="0.269893" T="0.344787"/>
      <pos A="0.30734" C="0.204361" G="0.171596" T="0.316702"/>
      <pos A="0.232446" C="0.134149" G="0.279255" T="0.354148"/>
      <pos A="0.344787" C="0.223085" G="0.0967032" T="0.335425"/>
      <pos A="0.241808" C="0.269893" G="0.209043" T="0.279255"/>
      <pos A="0.457127" C="0.166916" G="0.162234" T="0.213723"/>
      <pos A="0.321383" C="0.0826607" G="0.274575" T="0.321383"/>
      <pos A="0.293298" C="0.232446" G="0.241808" T="0.232446"/>
      <pos A="0.312021" C="0.316702" G="0.218404" T="0.152873"/>
      <pos A="0.326063" C="0.237128" G="0.152873" T="0.283936"/>
      <pos A="0.176277" C="0.330745" G="0.321383" T="0.171596"/>
      <pos A="0.30266" C="0.180958" G="0.157554" T="0.35883"/>
      <pos A="0.213723" C="0.218404" G="0.218404" T="0.349468"/>
      <pos A="0.25117" C="0.237128" G="0.162234" T="0.349468"/>
      <pos A="0.120107" C="0.269893" G="0.237128" T="0.372872"/>
      <pos A="0.283936" C="0.246489" G="0.255851" T="0.213723"/>
    </motif>
    <motif db="0" id="M113" alt="O113" length="40" nsites="8" evalue="1.3e-003">
      <pos A="0.154601" C="0.233165" G="0.496914" T="0.11532"/>
      <pos A="0.177048" C="0.345399" G="0.233165" T="0.244388"/>
      <pos A="0.367845" C="0.238776" G="0.120931" T="0.272446"/>
      <pos A="0.401515" C="0.227554" G="0.261224" T="0.109709"/>
      <pos A="0.244388" C="0.418351" G="0.104097" T="0.233165"/>
      <pos A="0.177048" C="0.11532" G="0.14899" T="0.558642"/>
      <pos A="0.221942" C="0.160213" G="0.238776" T="0.379069"/>
      <pos A="0.300505" C="0.221942" G="0.328563" T="0.14899"/>
      <pos A="0.31734" C="0.233165" G="0.14899" T="0.300505"/>
      <pos A="0.31734" C="0.233165" G="0.233165" T="0.21633"/>
      <pos A="0.266835" C="0.289282" G="0.193883" T="0.25"/>
      <pos A="0.18266" C="0.244388" G="0.266835" T="0.306117"/>
      <pos A="0.339787" C="0.210718" G="0.104097" T="0.345399"/>
      <pos A="0.294894" C="0.205106" G="0.294894" T="0.205106"/>
      <pos A="0.474467" C="0.300505" G="0.137767" T="0.0872612"/>
      <pos A="0.143378" C="0.18266" G="0.238776" T="0.435185"/>
      <pos A="0.25" C="0.132155" G="0.177048" T="0.440797"/>
      <pos A="0.210718" C="0.188272" G="0.38468" T="0.21633"/>
      <pos A="0.373457" C="0.160213" G="0.233165" T="0.233165"/>
      <pos A="0.221942" C="0.367845" G="0.210718" T="0.199495"/>
      <pos A="0.227554" C="0.278058" G="0.233165" T="0.261224"/>
      <pos A="0.244388" C="0.28367" G="0.177048" T="0.294894"/>
      <pos A="0.193883" C="0.294894" G="0.25" T="0.261224"/>
      <pos A="0.289282" C="0.311728" G="0.160213" T="0.238776"/>
      <pos A="0.35101" C="0.221942" G="0.14899" T="0.278058"/>
      <pos A="0.160213" C="0.395903" G="0.21633" T="0.227554"/>
      <pos A="0.334175" C="0.137767" G="0.14899" T="0.379069"/>
      <pos A="0.137767" C="0.188272" G="0.188272" T="0.48569"/>
      <pos A="0.322952" C="0.188272" G="0.221942" T="0.266835"/>
      <pos A="0.255612" C="0.278058" G="0.261224" T="0.205106"/>
      <pos A="0.272446" C="0.328563" G="0.171437" T="0.227554"/>
      <pos A="0.395903" C="0.132155" G="0.126543" T="0.345399"/>
      <pos A="0.233165" C="0.255612" G="0.31734" T="0.193883"/>
      <pos A="0.143378" C="0.412739" G="0.18266" T="0.261224"/>
      <pos A="0.412739" C="0.11532" G="0.18266" T="0.289282"/>
      <pos A="0.306117" C="0.255612" G="0.233165" T="0.205106"/>
      <pos A="0.339787" C="0.266835" G="0.221942" T="0.171437"/>
      <pos A="0.457632" C="0.210718" G="0.11532" T="0.21633"/>
      <pos A="0.289282" C="0.109709" G="0.311728" T="0.289282"/>
      <pos A="0.205106" C="0.21633" G="0.395903" T="0.18266"/>
    </motif>
    <motif db="0" id="M114" alt="O114" length="40" nsites="8" evalue="1.3e-003">
      <pos A="0.35582" C="0.0736336" G="0.0736336" T="0.496914"/>
      <pos A="0.214727" C="0.638007" G="0.0736336" T="0.0736336"/>
      <pos A="0.0736336" C="0.14418" G="0.214727" T="0.567461"/>
      <pos A="0.0736336" C="0.214727" G="0.14418" T="0.567461"/>
      <pos A="0.14418" C="0.638007" G="0.0736336" T="0.14418"/>
      <pos A="0.214727" C="0.35582" G="0.00308642" T="0.426366"/>
      <pos A="0.496914" C="0.35582" G="0.00308642" T="0.14418"/>
      <pos A="0.0736336" C="0.638007" G="0.14418" T="0.14418"/>
      <pos A="0.708554" C="0.14418" G="0.00308642" T="0.14418"/>
      <pos A="0.00308642" C="0.0736336" G="0.496914" T="0.426366"/>
      <pos A="0.14418" C="0.285273" G="0.426366" T="0.14418"/>
      <pos A="0.214727" C="0.496914" G="0.14418" T="0.14418"/>
      <pos A="0.214727" C="0.35582" G="0.0736336" T="0.35582"/>
      <pos A="0.00308642" C="0.14418" G="0.0736336" T="0.7791"/>
      <pos A="0.214727" C="0.214727" G="0.214727" T="0.35582"/>
      <pos A="0.0736336" C="0.285273" G="0.426366" T="0.214727"/>
      <pos A="0.0736336" C="0.35582" G="0.14418" T="0.426366"/>
      <pos A="0.214727" C="0.285273" G="0.426366" T="0.0736336"/>
      <pos A="0.496914" C="0.00308642" G="0.285273" T="0.214727"/>
      <pos A="0.426366" C="0.214727" G="0.285273" T="0.0736336"/>
      <pos A="0.638007" C="0.214727" G="0.14418" T="0.00308642"/>
      <pos A="0.35582" C="0.285273" G="0.214727" T="0.14418"/>
      <pos A="0.285273" C="0.496914" G="0.00308642" T="0.214727"/>
      <pos A="0.35582" C="0.214727" G="0.35582" T="0.0736336"/>
      <pos A="0.285273" C="0.14418" G="0.496914" T="0.0736336"/>
      <pos A="0.14418" C="0.426366" G="0.285273" T="0.14418"/>
      <pos A="0.285273" C="0.214727" G="0.285273" T="0.214727"/>
      <pos A="0.0736336" C="0.285273" G="0.14418" T="0.496914"/>
      <pos A="0.214727" C="0.35582" G="0.14418" T="0.285273"/>
      <pos A="0.0736336" C="0.35582" G="0.214727" T="0.35582"/>
      <pos A="0.0736336" C="0.214727" G="0.14418" T="0.567461"/>
      <pos A="0.426366" C="0.285273" G="0.0736336" T="0.214727"/>
      <pos A="0.496914" C="0.285273" G="0.214727" T="0.00308642"/>
      <pos A="0.285273" C="0.35582" G="0.0736336" T="0.285273"/>
      <pos A="0.285273" C="0.214727" G="0.14418" T="0.35582"/>
      <pos A="0.35582" C="0.214727" G="0.0736336" T="0.35582"/>
      <pos A="0.00308642" C="0.214727" G="0.426366" T="0.35582"/>
      <pos A="0.214727" C="0.214727" G="0.285273" T="0.285273"/>
      <pos A="0.0736336" C="0.14418" G="0.35582" T="0.426366"/>
      <pos A="0.214727" C="0.426366" G="0.0736336" T="0.285273"/>
    </motif>
    <motif db="0" id="M115" alt="O115" length="40" nsites="8" evalue="1.3e-003">
      <pos A="0.269893" C="0.218404" G="0.190319" T="0.321383"/>
      <pos A="0.349468" C="0.166916" G="0.269893" T="0.213723"/>
      <pos A="0.297978" C="0.195" G="0.30734" T="0.199681"/>
      <pos A="0.447765" C="0.115426" G="0.241808" T="0.195"/>
      <pos A="0.386915" C="0.246489" G="0.143511" T="0.223085"/>
      <pos A="0.241808" C="0.344787" G="0.204361" T="0.209043"/>
      <pos A="0.30266" C="0.124788" G="0.120107" T="0.452445"/>
      <pos A="0.138831" C="0.293298" G="0.316702" T="0.25117"/>
      <pos A="0.340106" C="0.190319" G="0.180958" T="0.288617"/>
      <pos A="0.218404" C="0.297978" G="0.260532" T="0.223085"/>
      <pos A="0.330745" C="0.162234" G="0.227766" T="0.279255"/>
      <pos A="0.396276" C="0.354148" G="0.166916" T="0.0826607"/>
      <pos A="0.0920217" C="0.35883" G="0.171596" T="0.377553"/>
      <pos A="0.241808" C="0.30734" G="0.157554" T="0.293298"/>
      <pos A="0.241808" C="0.185639" G="0.25117" T="0.321383"/>
      <pos A="0.279255" C="0.227766" G="0.255851" T="0.237128"/>
      <pos A="0.218404" C="0.330745" G="0.218404" T="0.232446"/>
      <pos A="0.391595" C="0.106064" G="0.180958" T="0.321383"/>
      <pos A="0.143511" C="0.129469" G="0.494573" T="0.232446"/>
      <pos A="0.237128" C="0.124788" G="0.255851" T="0.382233"/>
      <pos A="0.265213" C="0.185639" G="0.25117" T="0.297978"/>
      <pos A="0.452445" C="0.377553" G="0.0967032" T="0.0732988"/>
      <pos A="0.297978" C="0.185639" G="0.218404" T="0.297978"/>
      <pos A="0.185639" C="0.354148" G="0.180958" T="0.279255"/>
      <pos A="0.405638" C="0.237128" G="0.110746" T="0.246489"/>
      <pos A="0.218404" C="0.274575" G="0.223085" T="0.283936"/>
      <pos A="0.354148" C="0.190319" G="0.209043" T="0.246489"/>
      <pos A="0.162234" C="0.237128" G="0.326063" T="0.274575"/>
      <pos A="0.340106" C="0.176277" G="0.195" T="0.288617"/>
      <pos A="0.255851" C="0.157554" G="0.199681" T="0.386915"/>
      <pos A="0.288617" C="0.368191" G="0.246489" T="0.0967032"/>
      <pos A="0.223085" C="0.213723" G="0.223085" T="0.340106"/>
      <pos A="0.241808" C="0.190319" G="0.237128" T="0.330745"/>
      <pos A="0.30734" C="0.218404" G="0.25117" T="0.223085"/>
      <pos A="0.410318" C="0.157554" G="0.166916" T="0.265213"/>
      <pos A="0.312021" C="0.30266" G="0.255851" T="0.129469"/>
      <pos A="0.279255" C="0.162234" G="0.0967032" T="0.461807"/>
      <pos A="0.185639" C="0.237128" G="0.213723" T="0.36351"/>
      <pos A="0.316702" C="0.260532" G="0.204361" T="0.218404"/>
      <pos A="0.293298" C="0.237128" G="0.246489" T="0.223085"/>
    </motif>
    <motif db="0" id="M116" alt="O116" length="40" nsites="8" evalue="1.3e-003">
      <pos A="0.00308642" C="0.496914" G="0.496914" T="0.00308642"/>
      <pos A="0.00308642" C="0.743827" G="0.00308642" T="0.25"/>
      <pos A="0.00308642" C="0.25" G="0.00308642" T="0.743827"/>
      <pos A="0.25" C="0.00308642" G="0.25" T="0.496914"/>
      <pos A="0.496914" C="0.00308642" G="0.00308642" T="0.496914"/>
      <pos A="0.00308642" C="0.496914" G="0.25" T="0.25"/>
      <pos A="0.496914" C="0.00308642" G="0.25" T="0.25"/>
      <pos A="0.496914" C="0.496914" G="0.00308642" T="0.00308642"/>
      <pos A="0.25" C="0.496914" G="0.25" T="0.00308642"/>
      <pos A="0.00308642" C="0.00308642" G="0.496914" T="0.496914"/>
      <pos A="0.25" C="0.25" G="0.496914" T="0.00308642"/>
      <pos A="0.25" C="0.00308642" G="0.496914" T="0.25"/>
      <pos A="0.00308642" C="0.25" G="0.496914" T="0.25"/>
      <pos A="0.743827" C="0.00308642" G="0.25" T="0.00308642"/>
      <pos A="0.743827" C="0.00308642" G="0.25" T="0.00308642"/>
      <pos A="0.00308642" C="0.00308642" G="0.496914" T="0.496914"/>
      <pos A="0.25" C="0.496914" G="0.00308642" T="0.25"/>
      <pos A="0.496914" C="0.00308642" G="0.00308642" T="0.496914"/>
      <pos A="0.00308642" C="0.25" G="0.496914" T="0.25"/>
      <pos A="0.25" C="0.496914" G="0.00308642" T="0.25"/>
      <pos A="0.25" C="0.00308642" G="0.25" T="0.496914"/>
      <pos A="0.00308642" C="0.00308642" G="0.743827" T="0.25"/>
      <pos A="0.25" C="0.496914" G="0.00308642" T="0.25"/>
      <pos A="0.00308642" C="0.496914" G="0.25" T="0.25"/>
      <pos A="0.496914" C="0.25" G="0.25" T="0.00308642"/>
      <pos A="0.00308642" C="0.743827" G="0.00308642" T="0.25"/>
      <pos A="0.25" C="0.496914" G="0.00308642" T="0.25"/>
      <pos A="0.25" C="0.25" G="0.496914" T="0.00308642"/>
      <pos A="0.743827" C="0.00308642" G="0.00308642" T="0.25"/>
      <pos A="0.496914" C="0.00308642" G="0.25" T="0.25"/>
      <pos A="0.496914" C="0.25" G="0.00308642" T="0.25"/>
      <pos A="0.00308642" C="0.25" G="0.496914" T="0.25"/>
      <pos A="0.00308642" C="0.743827" G="0.00308642" T="0.25"/>
      <pos A="0.25" C="0.496914" G="0.00308642" T="0.25"/>
      <pos A="0.00308642" C="0.496914" G="0.496914" T="0.00308642"/>
      <pos A="0.990741" C="0.00308642" G="0.00308642" T="0.00308642"/>
      <pos A="0.496914" C="0.00308642" G="0.25" T="0.25"/>
      <pos A="0.25" C="0.25" G="0.496914" T="0.00308642"/>
      <pos A="0.743827" C="0.00308642" G="0.00308642" T="0.25"/>
      <pos A="0.25" C="0.496914" G="0.25" T="0.00308642"/>
    </motif>
    <motif db="0" id="M117" alt="O117" length="40" nsites="8" evalue="1.3e-003">
      <pos A="0.152873" C="0.503935" G="0.0779793" T="0.265213"/>
      <pos A="0.312021" C="0.171596" G="0.237128" T="0.279255"/>
      <pos A="0.148192" C="0.293298" G="0.349468" T="0.209043"/>
      <pos A="0.288617" C="0.106064" G="0.274575" T="0.330745"/>
      <pos A="0.269893" C="0.279255" G="0.209043" T="0.241808"/>
      <pos A="0.410318" C="0.129469" G="0.180958" T="0.279255"/>
      <pos A="0.326063" C="0.232446" G="0.124788" T="0.316702"/>
      <pos A="0.48053" C="0.138831" G="0.148192" T="0.232446"/>
      <pos A="0.237128" C="0.152873" G="0.382233" T="0.227766"/>
      <pos A="0.321383" C="0.185639" G="0.176277" T="0.316702"/>
      <pos A="0.213723" C="0.176277" G="0.246489" T="0.36351"/>
      <pos A="0.316702" C="0.152873" G="0.297978" T="0.232446"/>
      <pos A="0.237128" C="0.340106" G="0.120107" T="0.30266"/>
      <pos A="0.237128" C="0.213723" G="0.218404" T="0.330745"/>
      <pos A="0.293298" C="0.209043" G="0.157554" T="0.340106"/>
      <pos A="0.166916" C="0.396276" G="0.213723" T="0.223085"/>
      <pos A="0.297978" C="0.297978" G="0.152873" T="0.25117"/>
      <pos A="0.429042" C="0.148192" G="0.204361" T="0.218404"/>
      <pos A="0.265213" C="0.260532" G="0.190319" T="0.283936"/>
      <pos A="0.190319" C="0.199681" G="0.312021" T="0.297978"/>
      <pos A="0.246489" C="0.0592563" G="0.415" T="0.279255"/>
      <pos A="0.241808" C="0.377553" G="0.274575" T="0.106064"/>
      <pos A="0.260532" C="0.274575" G="0.195" T="0.269893"/>
      <pos A="0.283936" C="0.410318" G="0.0967032" T="0.209043"/>
      <pos A="0.209043" C="0.171596" G="0.195" T="0.42436"/>
      <pos A="0.110746" C="0.344787" G="0.199681" T="0.344787"/>
      <pos A="0.288617" C="0.237128" G="0.106064" T="0.368191"/>
      <pos A="0.386915" C="0.152873" G="0.190319" T="0.269893"/>
      <pos A="0.288617" C="0.199681" G="0.25117" T="0.260532"/>
      <pos A="0.241808" C="0.162234" G="0.330745" T="0.265213"/>
      <pos A="0.41968" C="0.0779793" G="0.269893" T="0.232446"/>
      <pos A="0.246489" C="0.209043" G="0.209043" T="0.335425"/>
      <pos A="0.368191" C="0.209043" G="0.213723" T="0.209043"/>
      <pos A="0.176277" C="0.321383" G="0.190319" T="0.312021"/>
      <pos A="0.340106" C="0.204361" G="0.265213" T="0.190319"/>
      <pos A="0.288617" C="0.288617" G="0.180958" T="0.241808"/>
      <pos A="0.400957" C="0.297978" G="0.110746" T="0.190319"/>
      <pos A="0.227766" C="0.265213" G="0.237128" T="0.269893"/>
      <pos A="0.330745" C="0.190319" G="0.134149" T="0.344787"/>
      <pos A="0.255851" C="0.185639" G="0.340106" T="0.218404"/>
    </motif>
    <motif db="0" id="M118" alt="O118" length="40" nsites="8" evalue="1.3e-003">
      <pos A="0.438403" C="0.176277" G="0.101384" T="0.283936"/>
      <pos A="0.237128" C="0.227766" G="0.283936" T="0.25117"/>
      <pos A="0.115426" C="0.36351" G="0.316702" T="0.204361"/>
      <pos A="0.124788" C="0.297978" G="0.255851" T="0.321383"/>
      <pos A="0.386915" C="0.152873" G="0.246489" T="0.213723"/>
      <pos A="0.255851" C="0.166916" G="0.288617" T="0.288617"/>
      <pos A="0.246489" C="0.246489" G="0.25117" T="0.255851"/>
      <pos A="0.269893" C="0.265213" G="0.321383" T="0.143511"/>
      <pos A="0.354148" C="0.195" G="0.232446" T="0.218404"/>
      <pos A="0.30266" C="0.321383" G="0.195" T="0.180958"/>
      <pos A="0.138831" C="0.195" G="0.241808" T="0.42436"/>
      <pos A="0.377553" C="0.237128" G="0.148192" T="0.237128"/>
      <pos A="0.41968" C="0.115426" G="0.283936" T="0.180958"/>
      <pos A="0.241808" C="0.349468" G="0.0967032" T="0.312021"/>
      <pos A="0.195" C="0.138831" G="0.297978" T="0.368191"/>
      <pos A="0.30734" C="0.185639" G="0.237128" T="0.269893"/>
      <pos A="0.30734" C="0.209043" G="0.180958" T="0.30266"/>
      <pos A="0.368191" C="0.269893" G="0.134149" T="0.227766"/>
      <pos A="0.25117" C="0.195" G="0.166916" T="0.386915"/>
      <pos A="0.166916" C="0.30734" G="0.166916" T="0.35883"/>
      <pos A="0.199681" C="0.391595" G="0.0732988" T="0.335425"/>
      <pos A="0.223085" C="0.209043" G="0.190319" T="0.377553"/>
      <pos A="0.293298" C="0.288617" G="0.255851" T="0.162234"/>
      <pos A="0.255851" C="0.162234" G="0.171596" T="0.410318"/>
      <pos A="0.274575" C="0.124788" G="0.344787" T="0.255851"/>
      <pos A="0.321383" C="0.274575" G="0.148192" T="0.255851"/>
      <pos A="0.288617" C="0.143511" G="0.227766" T="0.340106"/>
      <pos A="0.354148" C="0.209043" G="0.232446" T="0.204361"/>
      <pos A="0.312021" C="0.218404" G="0.218404" T="0.25117"/>
      <pos A="0.218404" C="0.340106" G="0.227766" T="0.213723"/>
      <pos A="0.288617" C="0.30734" G="0.312021" T="0.0920217"/>
      <pos A="0.246489" C="0.335425" G="0.269893" T="0.148192"/>
      <pos A="0.279255" C="0.30266" G="0.265213" T="0.152873"/>
      <pos A="0.265213" C="0.152873" G="0.246489" T="0.335425"/>
      <pos A="0.354148" C="0.279255" G="0.143511" T="0.223085"/>
      <pos A="0.30734" C="0.115426" G="0.246489" T="0.330745"/>
      <pos A="0.223085" C="0.246489" G="0.209043" T="0.321383"/>
      <pos A="0.265213" C="0.316702" G="0.180958" T="0.237128"/>
      <pos A="0.471169" C="0.166916" G="0.0826607" T="0.279255"/>
      <pos A="0.218404" C="0.166916" G="0.223085" T="0.391595"/>
    </motif>
    <motif db="0" id="M119" alt="O119" length="40" nsites="8" evalue="1.3e-003">
      <pos A="0.297978" C="0.288617" G="0.138831" T="0.274575"/>
      <pos A="0.283936" C="0.330745" G="0.293298" T="0.0920217"/>
      <pos A="0.246489" C="0.101384" G="0.204361" T="0.447765"/>
      <pos A="0.176277" C="0.269893" G="0.204361" T="0.349468"/>
      <pos A="0.36351" C="0.176277" G="0.148192" T="0.312021"/>
      <pos A="0.312021" C="0.101384" G="0.237128" T="0.349468"/>
      <pos A="0.279255" C="0.274575" G="0.283936" T="0.162234"/>
      <pos A="0.415" C="0.166916" G="0.25117" T="0.166916"/>
      <pos A="0.124788" C="0.148192" G="0.386915" T="0.340106"/>
      <pos A="0.265213" C="0.176277" G="0.25117" T="0.30734"/>
      <pos A="0.260532" C="0.386915" G="0.115426" T="0.237128"/>
      <pos A="0.344787" C="0.283936" G="0.138831" T="0.232446"/>
      <pos A="0.255851" C="0.265213" G="0.232446" T="0.246489"/>
      <pos A="0.269893" C="0.269893" G="0.265213" T="0.195"/>
      <pos A="0.297978" C="0.265213" G="0.101384" T="0.335425"/>
      <pos A="0.213723" C="0.30734" G="0.255851" T="0.223085"/>
      <pos A="0.335425" C="0.180958" G="0.180958" T="0.30266"/>
      <pos A="0.293298" C="0.185639" G="0.288617" T="0.232446"/>
      <pos A="0.489892" C="0.176277" G="0.152873" T="0.180958"/>
      <pos A="0.110746" C="0.269893" G="0.297978" T="0.321383"/>
      <pos A="0.176277" C="0.218404" G="0.166916" T="0.438403"/>
      <pos A="0.157554" C="0.386915" G="0.274575" T="0.180958"/>
      <pos A="0.321383" C="0.25117" G="0.0779793" T="0.349468"/>
      <pos A="0.316702" C="0.246489" G="0.138831" T="0.297978"/>
      <pos A="0.204361" C="0.195" G="0.209043" T="0.391595"/>
      <pos A="0.297978" C="0.180958" G="0.340106" T="0.180958"/>
      <pos A="0.293298" C="0.312021" G="0.232446" T="0.162234"/>
      <pos A="0.241808" C="0.185639" G="0.283936" T="0.288617"/>
      <pos A="0.344787" C="0.148192" G="0.232446" T="0.274575"/>
      <pos A="0.218404" C="0.396276" G="0.138831" T="0.246489"/>
      <pos A="0.312021" C="0.190319" G="0.110746" T="0.386915"/>
      <pos A="0.312021" C="0.265213" G="0.157554" T="0.265213"/>
      <pos A="0.36351" C="0.176277" G="0.180958" T="0.279255"/>
      <pos A="0.232446" C="0.209043" G="0.283936" T="0.274575"/>
      <pos A="0.354148" C="0.246489" G="0.209043" T="0.190319"/>
      <pos A="0.410318" C="0.166916" G="0.176277" T="0.246489"/>
      <pos A="0.321383" C="0.237128" G="0.269893" T="0.171596"/>
      <pos A="0.166916" C="0.330745" G="0.274575" T="0.227766"/>
      <pos A="0.246489" C="0.223085" G="0.120107" T="0.410318"/>
      <pos A="0.180958" C="0.274575" G="0.344787" T="0.199681"/>
    </motif>
    <motif db="0" id="M12" alt="O12" length="40" nsites="8" evalue="1.3e-003">
      <pos A="0.00308642" C="0.362233" G="0.362233" T="0.272446"/>
      <pos A="0.362233" C="0.00308642" G="0.18266" T="0.45202"/>
      <pos A="0.18266" C="0.18266" G="0.272446" T="0.362233"/>
      <pos A="0.272446" C="0.00308642" G="0.18266" T="0.541807"/>
      <pos A="0.18266" C="0.272446" G="0.0928731" T="0.45202"/>
      <pos A="0.0928731" C="0.362233" G="0.18266" T="0.362233"/>
      <pos A="0.631594" C="0.00308642" G="0.0928731" T="0.272446"/>
      <pos A="0.18266" C="0.18266" G="0.00308642" T="0.631594"/>
      <pos A="0.272446" C="0.541807" G="0.00308642" T="0.18266"/>
      <pos A="0.272446" C="0.362233" G="0.00308642" T="0.362233"/>
      <pos A="0.272446" C="0.0928731" G="0.45202" T="0.18266"/>
      <pos A="0.00308642" C="0.541807" G="0.0928731" T="0.362233"/>
      <pos A="0.45202" C="0.272446" G="0.0928731" T="0.18266"/>
      <pos A="0.00308642" C="0.18266" G="0.272446" T="0.541807"/>
      <pos A="0.00308642" C="0.362233" G="0.272446" T="0.362233"/>
      <pos A="0.45202" C="0.00308642" G="0.00308642" T="0.541807"/>
      <pos A="0.362233" C="0.272446" G="0.272446" T="0.0928731"/>
      <pos A="0.00308642" C="0.18266" G="0.362233" T="0.45202"/>
      <pos A="0.272446" C="0.18266" G="0.0928731" T="0.45202"/>
      <pos A="0.272446" C="0.00308642" G="0.362233" T="0.362233"/>
      <pos A="0.541807" C="0.18266" G="0.18266" T="0.0928731"/>
      <pos A="0.0928731" C="0.272446" G="0.45202" T="0.18266"/>
      <pos A="0.18266" C="0.362233" G="0.18266" T="0.272446"/>
      <pos A="0.0928731" C="0.45202" G="0.0928731" T="0.362233"/>
      <pos A="0.18266" C="0.45202" G="0.272446" T="0.0928731"/>
      <pos A="0.362233" C="0.0928731" G="0.18266" T="0.362233"/>
      <pos A="0.45202" C="0.00308642" G="0.0928731" T="0.45202"/>
      <pos A="0.18266" C="0.00308642" G="0.272446" T="0.541807"/>
      <pos A="0.00308642" C="0.362233" G="0.18266" T="0.45202"/>
      <pos A="0.541807" C="0.272446" G="0.0928731" T="0.0928731"/>
      <pos A="0.18266" C="0.362233" G="0.0928731" T="0.362233"/>
      <pos A="0.272446" C="0.18266" G="0.0928731" T="0.45202"/>
      <pos A="0.45202" C="0.362233" G="0.0928731" T="0.0928731"/>
      <pos A="0.0928731" C="0.541807" G="0.0928731" T="0.272446"/>
      <pos A="0.45202" C="0.362233" G="0.00308642" T="0.18266"/>
      <pos A="0.272446" C="0.18266" G="0.362233" T="0.18266"/>
      <pos A="0.362233" C="0.0928731" G="0.18266" T="0.362233"/>
      <pos A="0.45202" C="0.272446" G="0.18266" T="0.0928731"/>
      <pos A="0.0928731" C="0.900954" G="0.00308642" T="0.00308642"/>
      <pos A="0.45202" C="0.272446" G="0.00308642" T="0.272446"/>
    </motif>
    <motif db="0" id="M120" alt="O120" length="40" nsites="8" evalue="1.3e-003">
      <pos A="0.150184" C="0.255253" G="0.33931" T="0.255253"/>
      <pos A="0.213226" C="0.108156" G="0.297281" T="0.381337"/>
      <pos A="0.444379" C="0.171198" G="0.171198" T="0.213226"/>
      <pos A="0.108156" C="0.192211" G="0.360323" T="0.33931"/>
      <pos A="0.360323" C="0.255253" G="0.108156" T="0.276268"/>
      <pos A="0.23424" C="0.150184" G="0.213226" T="0.402351"/>
      <pos A="0.108156" C="0.318295" G="0.23424" T="0.33931"/>
      <pos A="0.381337" C="0.276268" G="0.171198" T="0.171198"/>
      <pos A="0.23424" C="0.255253" G="0.108156" T="0.402351"/>
      <pos A="0.360323" C="0.150184" G="0.150184" T="0.33931"/>
      <pos A="0.276268" C="0.171198" G="0.213226" T="0.33931"/>
      <pos A="0.192211" C="0.171198" G="0.23424" T="0.402351"/>
      <pos A="0.00308642" C="0.381337" G="0.192211" T="0.423365"/>
      <pos A="0.23424" C="0.444379" G="0.0241007" T="0.297281"/>
      <pos A="0.213226" C="0.213226" G="0.0241007" T="0.549448"/>
      <pos A="0.33931" C="0.276268" G="0.171198" T="0.213226"/>
      <pos A="0.381337" C="0.23424" G="0.192211" T="0.192211"/>
      <pos A="0.150184" C="0.381337" G="0.171198" T="0.297281"/>
      <pos A="0.402351" C="0.171198" G="0.108156" T="0.318295"/>
      <pos A="0.108156" C="0.402351" G="0.33931" T="0.150184"/>
      <pos A="0.23424" C="0.0871417" G="0.171198" T="0.50742"/>
      <pos A="0.150184" C="0.213226" G="0.276268" T="0.360323"/>
      <pos A="0.23424" C="0.297281" G="0.108156" T="0.360323"/>
      <pos A="0.192211" C="0.108156" G="0.150184" T="0.549448"/>
      <pos A="0.549448" C="0.192211" G="0.171198" T="0.0871417"/>
      <pos A="0.150184" C="0.23424" G="0.213226" T="0.402351"/>
      <pos A="0.402351" C="0.108156" G="0.171198" T="0.318295"/>
      <pos A="0.297281" C="0.276268" G="0.360323" T="0.0661284"/>
      <pos A="0.381337" C="0.23424" G="0.276268" T="0.108156"/>
      <pos A="0.213226" C="0.12917" G="0.150184" T="0.50742"/>
      <pos A="0.213226" C="0.150184" G="0.33931" T="0.297281"/>
      <pos A="0.276268" C="0.33931" G="0.23424" T="0.150184"/>
      <pos A="0.23424" C="0.150184" G="0.465393" T="0.150184"/>
      <pos A="0.381337" C="0.360323" G="0.0661284" T="0.192211"/>
      <pos A="0.0661284" C="0.549448" G="0.108156" T="0.276268"/>
      <pos A="0.402351" C="0.171198" G="0.108156" T="0.318295"/>
      <pos A="0.192211" C="0.0451141" G="0.276268" T="0.486407"/>
      <pos A="0.150184" C="0.50742" G="0.276268" T="0.0661284"/>
      <pos A="0.150184" C="0.465393" G="0.0871417" T="0.297281"/>
      <pos A="0.150184" C="0.297281" G="0.255253" T="0.297281"/>
    </motif>
    <motif db="0" id="M121" alt="O121" length="40" nsites="8" evalue="1.3e-003">
      <pos A="0.483566" C="0.216633" G="0.0831664" T="0.216633"/>
      <pos A="0.163246" C="0.3501" G="0.323406" T="0.163246"/>
      <pos A="0.27002" C="0.403486" G="0.216633" T="0.10986"/>
      <pos A="0.216633" C="0.0564731" G="0.323406" T="0.403486"/>
      <pos A="0.243326" C="0.403486" G="0.243326" T="0.10986"/>
      <pos A="0.296713" C="0.216633" G="0.136553" T="0.3501"/>
      <pos A="0.296713" C="0.3501" G="0.216633" T="0.136553"/>
      <pos A="0.0831664" C="0.0831664" G="0.216633" T="0.617034"/>
      <pos A="0.216633" C="0.376793" G="0.243326" T="0.163246"/>
      <pos A="0.18994" C="0.456873" G="0.163246" T="0.18994"/>
      <pos A="0.3501" C="0.136553" G="0.216633" T="0.296713"/>
      <pos A="0.136553" C="0.296713" G="0.483566" T="0.0831664"/>
      <pos A="0.216633" C="0.456873" G="0.243326" T="0.0831664"/>
      <pos A="0.216633" C="0.296713" G="0.136553" T="0.3501"/>
      <pos A="0.243326" C="0.243326" G="0.403486" T="0.10986"/>
      <pos A="0.3501" C="0.163246" G="0.43018" T="0.0564731"/>
      <pos A="0.243326" C="0.18994" G="0.323406" T="0.243326"/>
      <pos A="0.27002" C="0.163246" G="0.43018" T="0.136553"/>
      <pos A="0.10986" C="0.590341" G="0.163246" T="0.136553"/>
      <pos A="0.243326" C="0.18994" G="0.0831664" T="0.483566"/>
      <pos A="0.10986" C="0.18994" G="0.10986" T="0.590341"/>
      <pos A="0.163246" C="0.3501" G="0.0831664" T="0.403486"/>
      <pos A="0.43018" C="0.18994" G="0.136553" T="0.243326"/>
      <pos A="0.590341" C="0.0297798" G="0.296713" T="0.0831664"/>
      <pos A="0.590341" C="0.0831664" G="0.216633" T="0.10986"/>
      <pos A="0.376793" C="0.216633" G="0.216633" T="0.18994"/>
      <pos A="0.216633" C="0.403486" G="0.136553" T="0.243326"/>
      <pos A="0.510261" C="0.10986" G="0.243326" T="0.136553"/>
      <pos A="0.163246" C="0.296713" G="0.296713" T="0.243326"/>
      <pos A="0.163246" C="0.216633" G="0.296713" T="0.323406"/>
      <pos A="0.296713" C="0.27002" G="0.243326" T="0.18994"/>
      <pos A="0.18994" C="0.296713" G="0.296713" T="0.216633"/>
      <pos A="0.243326" C="0.27002" G="0.18994" T="0.296713"/>
      <pos A="0.27002" C="0.296713" G="0.296713" T="0.136553"/>
      <pos A="0.243326" C="0.243326" G="0.0831664" T="0.43018"/>
      <pos A="0.27002" C="0.163246" G="0.323406" T="0.243326"/>
      <pos A="0.216633" C="0.296713" G="0.3501" T="0.136553"/>
      <pos A="0.243326" C="0.376793" G="0.216633" T="0.163246"/>
      <pos A="0.376793" C="0.136553" G="0.27002" T="0.216633"/>
      <pos A="0.216633" C="0.18994" G="0.483566" T="0.10986"/>
    </motif>
    <motif db="0" id="M122" alt="O122" length="40" nsites="8" evalue="1.3e-003">
      <pos A="0.222565" C="0.112826" G="0.222565" T="0.442043"/>
      <pos A="0.332304" C="0.112826" G="0.442043" T="0.112826"/>
      <pos A="0.00308642" C="0.222565" G="0.332304" T="0.442043"/>
      <pos A="0.112826" C="0.112826" G="0.442043" T="0.332304"/>
      <pos A="0.551784" C="0.112826" G="0.112826" T="0.222565"/>
      <pos A="0.332304" C="0.00308642" G="0.442043" T="0.222565"/>
      <pos A="0.222565" C="0.00308642" G="0.771262" T="0.00308642"/>
      <pos A="0.222565" C="0.00308642" G="0.551784" T="0.222565"/>
      <pos A="0.112826" C="0.112826" G="0.112826" T="0.661523"/>
      <pos A="0.222565" C="0.442043" G="0.112826" T="0.222565"/>
      <pos A="0.442043" C="0.332304" G="0.112826" T="0.112826"/>
      <pos A="0.222565" C="0.661523" G="0.112826" T="0.00308642"/>
      <pos A="0.222565" C="0.00308642" G="0.551784" T="0.222565"/>
      <pos A="0.112826" C="0.222565" G="0.442043" T="0.222565"/>
      <pos A="0.332304" C="0.222565" G="0.222565" T="0.222565"/>
      <pos A="0.332304" C="0.112826" G="0.222565" T="0.332304"/>
      <pos A="0.222565" C="0.222565" G="0.332304" T="0.222565"/>
      <pos A="0.112826" C="0.222565" G="0.00308642" T="0.661523"/>
      <pos A="0.112826" C="0.112826" G="0.442043" T="0.332304"/>
      <pos A="0.00308642" C="0.551784" G="0.332304" T="0.112826"/>
      <pos A="0.00308642" C="0.551784" G="0.112826" T="0.332304"/>
      <pos A="0.112826" C="0.332304" G="0.332304" T="0.222565"/>
      <pos A="0.112826" C="0.551784" G="0.332304" T="0.00308642"/>
      <pos A="0.332304" C="0.222565" G="0.112826" T="0.332304"/>
      <pos A="0.00308642" C="0.112826" G="0.661523" T="0.222565"/>
      <pos A="0.112826" C="0.112826" G="0.222565" T="0.551784"/>
      <pos A="0.112826" C="0.442043" G="0.112826" T="0.332304"/>
      <pos A="0.00308642" C="0.222565" G="0.332304" T="0.442043"/>
      <pos A="0.00308642" C="0.881001" G="0.112826" T="0.00308642"/>
      <pos A="0.112826" C="0.332304" G="0.00308642" T="0.551784"/>
      <pos A="0.00308642" C="0.661523" G="0.112826" T="0.222565"/>
      <pos A="0.442043" C="0.332304" G="0.112826" T="0.112826"/>
      <pos A="0.00308642" C="0.112826" G="0.551784" T="0.332304"/>
      <pos A="0.222565" C="0.112826" G="0.00308642" T="0.661523"/>
      <pos A="0.112826" C="0.661523" G="0.112826" T="0.112826"/>
      <pos A="0.442043" C="0.112826" G="0.112826" T="0.332304"/>
      <pos A="0.332304" C="0.551784" G="0.112826" T="0.00308642"/>
      <pos A="0.00308642" C="0.332304" G="0.442043" T="0.222565"/>
      <pos A="0.442043" C="0.332304" G="0.222565" T="0.00308642"/>
      <pos A="0.332304" C="0.00308642" G="0.222565" T="0.442043"/>
    </motif>
    <motif db="0" id="M123" alt="O123" length="40" nsites="8" evalue="1.3e-003">
      <pos A="0.496914" C="0.0736336" G="0.14418" T="0.285273"/>
      <pos A="0.35582" C="0.285273" G="0.14418" T="0.214727"/>
      <pos A="0.35582" C="0.0736336" G="0.00308642" T="0.567461"/>
      <pos A="0.14418" C="0.0736336" G="0.567461" T="0.214727"/>
      <pos A="0.214727" C="0.638007" G="0.14418" T="0.00308642"/>
      <pos A="0.426366" C="0.285273" G="0.00308642" T="0.285273"/>
      <pos A="0.35582" C="0.35582" G="0.214727" T="0.0736336"/>
      <pos A="0.426366" C="0.00308642" G="0.14418" T="0.426366"/>
      <pos A="0.285273" C="0.14418" G="0.285273" T="0.285273"/>
      <pos A="0.214727" C="0.0736336" G="0.567461" T="0.14418"/>
      <pos A="0.496914" C="0.285273" G="0.214727" T="0.00308642"/>
      <pos A="0.426366" C="0.0736336" G="0.00308642" T="0.496914"/>
      <pos A="0.285273" C="0.0736336" G="0.285273" T="0.35582"/>
      <pos A="0.35582" C="0.14418" G="0.14418" T="0.35582"/>
      <pos A="0.285273" C="0.214727" G="0.14418" T="0.35582"/>
      <pos A="0.35582" C="0.00308642" G="0.285273" T="0.35582"/>
      <pos A="0.285273" C="0.14418" G="0.426366" T="0.14418"/>
      <pos A="0.14418" C="0.0736336" G="0.496914" T="0.285273"/>
      <pos A="0.214727" C="0.426366" G="0.0736336" T="0.285273"/>
      <pos A="0.214727" C="0.496914" G="0.14418" T="0.14418"/>
      <pos A="0.214727" C="0.00308642" G="0.14418" T="0.638007"/>
      <pos A="0.35582" C="0.496914" G="0.0736336" T="0.0736336"/>
      <pos A="0.214727" C="0.14418" G="0.35582" T="0.285273"/>
      <pos A="0.0736336" C="0.14418" G="0.285273" T="0.496914"/>
      <pos A="0.35582" C="0.00308642" G="0.35582" T="0.285273"/>
      <pos A="0.285273" C="0.0736336" G="0.567461" T="0.0736336"/>
      <pos A="0.496914" C="0.00308642" G="0.0736336" T="0.426366"/>
      <pos A="0.0736336" C="0.35582" G="0.14418" T="0.426366"/>
      <pos A="0.214727" C="0.214727" G="0.285273" T="0.285273"/>
      <pos A="0.35582" C="0.214727" G="0.426366" T="0.00308642"/>
      <pos A="0.35582" C="0.214727" G="0.35582" T="0.0736336"/>
      <pos A="0.567461" C="0.214727" G="0.0736336" T="0.14418"/>
      <pos A="0.496914" C="0.14418" G="0.214727" T="0.14418"/>
      <pos A="0.567461" C="0.00308642" G="0.426366" T="0.00308642"/>
      <pos A="0.35582" C="0.00308642" G="0.285273" T="0.35582"/>
      <pos A="0.0736336" C="0.285273" G="0.426366" T="0.214727"/>
      <pos A="0.14418" C="0.35582" G="0.14418" T="0.35582"/>
      <pos A="0.496914" C="0.214727" G="0.14418" T="0.14418"/>
      <pos A="0.35582" C="0.214727" G="0.285273" T="0.14418"/>
      <pos A="0.214727" C="0.00308642" G="0.35582" T="0.426366"/>
    </motif>
    <motif db="0" id="M124" alt="O124" length="40" nsites="8" evalue="1.3e-003">
      <pos A="0.269893" C="0.190319" G="0.227766" T="0.312021"/>
      <pos A="0.269893" C="0.227766" G="0.297978" T="0.204361"/>
      <pos A="0.326063" C="0.171596" G="0.185639" T="0.316702"/>
      <pos A="0.297978" C="0.297978" G="0.213723" T="0.190319"/>
      <pos A="0.377553" C="0.0639368" G="0.185639" T="0.372872"/>
      <pos A="0.166916" C="0.157554" G="0.489892" T="0.185639"/>
      <pos A="0.25117" C="0.433722" G="0.148192" T="0.166916"/>
      <pos A="0.293298" C="0.138831" G="0.204361" T="0.36351"/>
      <pos A="0.218404" C="0.227766" G="0.279255" T="0.274575"/>
      <pos A="0.30266" C="0.321383" G="0.171596" T="0.204361"/>
      <pos A="0.288617" C="0.190319" G="0.129469" T="0.391595"/>
      <pos A="0.316702" C="0.321383" G="0.190319" T="0.171596"/>
      <pos A="0.443084" C="0.162234" G="0.195" T="0.199681"/>
      <pos A="0.204361" C="0.143511" G="0.30266" T="0.349468"/>
      <pos A="0.237128" C="0.157554" G="0.274575" T="0.330745"/>
      <pos A="0.279255" C="0.260532" G="0.176277" T="0.283936"/>
      <pos A="0.279255" C="0.176277" G="0.255851" T="0.288617"/>
      <pos A="0.180958" C="0.30734" G="0.274575" T="0.237128"/>
      <pos A="0.279255" C="0.293298" G="0.106064" T="0.321383"/>
      <pos A="0.195" C="0.274575" G="0.218404" T="0.312021"/>
      <pos A="0.269893" C="0.396276" G="0.134149" T="0.199681"/>
      <pos A="0.396276" C="0.321383" G="0.101384" T="0.180958"/>
      <pos A="0.255851" C="0.204361" G="0.138831" T="0.400957"/>
      <pos A="0.274575" C="0.237128" G="0.232446" T="0.255851"/>
      <pos A="0.143511" C="0.190319" G="0.297978" T="0.368191"/>
      <pos A="0.30734" C="0.218404" G="0.241808" T="0.232446"/>
      <pos A="0.396276" C="0.265213" G="0.129469" T="0.209043"/>
      <pos A="0.354148" C="0.246489" G="0.176277" T="0.223085"/>
      <pos A="0.274575" C="0.241808" G="0.246489" T="0.237128"/>
      <pos A="0.180958" C="0.162234" G="0.283936" T="0.372872"/>
      <pos A="0.0639368" C="0.223085" G="0.372872" T="0.340106"/>
      <pos A="0.382233" C="0.279255" G="0.171596" T="0.166916"/>
      <pos A="0.293298" C="0.124788" G="0.297978" T="0.283936"/>
      <pos A="0.368191" C="0.120107" G="0.274575" T="0.237128"/>
      <pos A="0.241808" C="0.124788" G="0.354148" T="0.279255"/>
      <pos A="0.255851" C="0.260532" G="0.204361" T="0.279255"/>
      <pos A="0.344787" C="0.227766" G="0.204361" T="0.223085"/>
      <pos A="0.330745" C="0.129469" G="0.152873" T="0.386915"/>
      <pos A="0.157554" C="0.499254" G="0.176277" T="0.166916"/>
      <pos A="0.42436" C="0.321383" G="0.0171289" T="0.237128"/>
    </motif>
    <motif db="0" id="M125" alt="O125" length="40" nsites="8" evalue="1.3e-003">
      <pos A="0.340334" C="0.147621" G="0.268067" T="0.243977"/>
      <pos A="0.364424" C="0.268067" G="0.219888" T="0.147621"/>
      <pos A="0.1958" C="0.219888" G="0.219888" T="0.364424"/>
      <pos A="0.292156" C="0.1958" G="0.171711" T="0.340334"/>
      <pos A="0.00308642" C="0.123532" G="0.412601" T="0.46078"/>
      <pos A="0.147621" C="0.147621" G="0.292156" T="0.412601"/>
      <pos A="0.316245" C="0.364424" G="0.123532" T="0.1958"/>
      <pos A="0.219888" C="0.46078" G="0.0512642" T="0.268067"/>
      <pos A="0.388513" C="0.243977" G="0.123532" T="0.243977"/>
      <pos A="0.243977" C="0.123532" G="0.099443" T="0.533047"/>
      <pos A="0.364424" C="0.268067" G="0.123532" T="0.243977"/>
      <pos A="0.171711" C="0.243977" G="0.123532" T="0.46078"/>
      <pos A="0.340334" C="0.219888" G="0.099443" T="0.340334"/>
      <pos A="0.268067" C="0.123532" G="0.171711" T="0.43669"/>
      <pos A="0.123532" C="0.412601" G="0.268067" T="0.1958"/>
      <pos A="0.099443" C="0.533047" G="0.0753541" T="0.292156"/>
      <pos A="0.340334" C="0.364424" G="0.1958" T="0.099443"/>
      <pos A="0.340334" C="0.171711" G="0.171711" T="0.316245"/>
      <pos A="0.243977" C="0.292156" G="0.0512642" T="0.412601"/>
      <pos A="0.46078" C="0.219888" G="0.243977" T="0.0753541"/>
      <pos A="0.219888" C="0.364424" G="0.147621" T="0.268067"/>
      <pos A="0.099443" C="0.0753541" G="0.171711" T="0.653493"/>
      <pos A="0.364424" C="0.099443" G="0.171711" T="0.364424"/>
      <pos A="0.171711" C="0.0512642" G="0.268067" T="0.508958"/>
      <pos A="0.316245" C="0.147621" G="0.219888" T="0.316245"/>
      <pos A="0.412601" C="0.147621" G="0.316245" T="0.123532"/>
      <pos A="0.1958" C="0.099443" G="0.364424" T="0.340334"/>
      <pos A="0.219888" C="0.0512642" G="0.316245" T="0.412601"/>
      <pos A="0.171711" C="0.0753541" G="0.364424" T="0.388513"/>
      <pos A="0.292156" C="0.0271753" G="0.268067" T="0.412601"/>
      <pos A="0.0271753" C="0.412601" G="0.1958" T="0.364424"/>
      <pos A="0.219888" C="0.388513" G="0.0512642" T="0.340334"/>
      <pos A="0.123532" C="0.340334" G="0.123532" T="0.412601"/>
      <pos A="0.46078" C="0.292156" G="0.123532" T="0.123532"/>
      <pos A="0.1958" C="0.46078" G="0.099443" T="0.243977"/>
      <pos A="0.412601" C="0.292156" G="0.0271753" T="0.268067"/>
      <pos A="0.629403" C="0.123532" G="0.0512642" T="0.1958"/>
      <pos A="0.243977" C="0.123532" G="0.219888" T="0.412601"/>
      <pos A="0.292156" C="0.123532" G="0.388513" T="0.1958"/>
      <pos A="0.219888" C="0.219888" G="0.171711" T="0.388513"/>
    </motif>
    <motif db="0" id="M126" alt="O126" length="40" nsites="8" evalue="1.3e-003">
      <pos A="0.00308642" C="0.14418" G="0.426366" T="0.426366"/>
      <pos A="0.708554" C="0.00308642" G="0.14418" T="0.14418"/>
      <pos A="0.285273" C="0.14418" G="0.567461" T="0.00308642"/>
      <pos A="0.567461" C="0.00308642" G="0.00308642" T="0.426366"/>
      <pos A="0.00308642" C="0.14418" G="0.426366" T="0.426366"/>
      <pos A="0.14418" C="0.708554" G="0.14418" T="0.00308642"/>
      <pos A="0.00308642" C="0.426366" G="0.00308642" T="0.567461"/>
      <pos A="0.285273" C="0.285273" G="0.14418" T="0.285273"/>
      <pos A="0.00308642" C="0.14418" G="0.567461" T="0.285273"/>
      <pos A="0.285273" C="0.426366" G="0.14418" T="0.14418"/>
      <pos A="0.426366" C="0.00308642" G="0.00308642" T="0.567461"/>
      <pos A="0.14418" C="0.00308642" G="0.567461" T="0.285273"/>
      <pos A="0.426366" C="0.285273" G="0.285273" T="0.00308642"/>
      <pos A="0.426366" C="0.00308642" G="0.426366" T="0.14418"/>
      <pos A="0.285273" C="0.14418" G="0.426366" T="0.14418"/>
      <pos A="0.14418" C="0.00308642" G="0.426366" T="0.426366"/>
      <pos A="0.285273" C="0.14418" G="0.285273" T="0.285273"/>
      <pos A="0.285273" C="0.14418" G="0.00308642" T="0.567461"/>
      <pos A="0.285273" C="0.567461" G="0.14418" T="0.00308642"/>
      <pos A="0.708554" C="0.00308642" G="0.00308642" T="0.285273"/>
      <pos A="0.849647" C="0.14418" G="0.00308642" T="0.00308642"/>
      <pos A="0.285273" C="0.00308642" G="0.426366" T="0.285273"/>
      <pos A="0.14418" C="0.00308642" G="0.426366" T="0.426366"/>
      <pos A="0.567461" C="0.14418" G="0.00308642" T="0.285273"/>
      <pos A="0.00308642" C="0.426366" G="0.285273" T="0.285273"/>
      <pos A="0.14418" C="0.00308642" G="0.426366" T="0.426366"/>
      <pos A="0.285273" C="0.285273" G="0.00308642" T="0.426366"/>
      <pos A="0.14418" C="0.14418" G="0.285273" T="0.426366"/>
      <pos A="0.14418" C="0.14418" G="0.567461" T="0.14418"/>
      <pos A="0.426366" C="0.14418" G="0.00308642" T="0.426366"/>
      <pos A="0.426366" C="0.426366" G="0.14418" T="0.00308642"/>
      <pos A="0.285273" C="0.00308642" G="0.285273" T="0.426366"/>
      <pos A="0.567461" C="0.14418" G="0.14418" T="0.14418"/>
      <pos A="0.285273" C="0.285273" G="0.14418" T="0.285273"/>
      <pos A="0.567461" C="0.00308642" G="0.426366" T="0.00308642"/>
      <pos A="0.849647" C="0.00308642" G="0.00308642" T="0.14418"/>
      <pos A="0.14418" C="0.426366" G="0.14418" T="0.285273"/>
      <pos A="0.426366" C="0.00308642" G="0.00308642" T="0.567461"/>
      <pos A="0.00308642" C="0.285273" G="0.285273" T="0.426366"/>
      <pos A="0.567461" C="0.14418" G="0.285273" T="0.00308642"/>
    </motif>
    <motif db="0" id="M127" alt="O127" length="40" nsites="8" evalue="1.3e-003">
      <pos A="0.330745" C="0.274575" G="0.134149" T="0.260532"/>
      <pos A="0.223085" C="0.204361" G="0.288617" T="0.283936"/>
      <pos A="0.335425" C="0.157554" G="0.166916" T="0.340106"/>
      <pos A="0.429042" C="0.241808" G="0.138831" T="0.190319"/>
      <pos A="0.35883" C="0.227766" G="0.213723" T="0.199681"/>
      <pos A="0.326063" C="0.166916" G="0.157554" T="0.349468"/>
      <pos A="0.195" C="0.312021" G="0.237128" T="0.255851"/>
      <pos A="0.110746" C="0.330745" G="0.377553" T="0.180958"/>
      <pos A="0.297978" C="0.274575" G="0.166916" T="0.260532"/>
      <pos A="0.326063" C="0.180958" G="0.190319" T="0.30266"/>
      <pos A="0.180958" C="0.110746" G="0.30266" T="0.405638"/>
      <pos A="0.195" C="0.326063" G="0.185639" T="0.293298"/>
      <pos A="0.227766" C="0.195" G="0.0967032" T="0.48053"/>
      <pos A="0.204361" C="0.274575" G="0.138831" T="0.382233"/>
      <pos A="0.241808" C="0.148192" G="0.25117" T="0.35883"/>
      <pos A="0.335425" C="0.209043" G="0.354148" T="0.101384"/>
      <pos A="0.185639" C="0.396276" G="0.138831" T="0.279255"/>
      <pos A="0.265213" C="0.297978" G="0.115426" T="0.321383"/>
      <pos A="0.246489" C="0.241808" G="0.209043" T="0.30266"/>
      <pos A="0.466488" C="0.213723" G="0.218404" T="0.101384"/>
      <pos A="0.344787" C="0.232446" G="0.218404" T="0.204361"/>
      <pos A="0.391595" C="0.157554" G="0.227766" T="0.223085"/>
      <pos A="0.190319" C="0.237128" G="0.316702" T="0.255851"/>
      <pos A="0.232446" C="0.157554" G="0.288617" T="0.321383"/>
      <pos A="0.213723" C="0.35883" G="0.213723" T="0.213723"/>
      <pos A="0.400957" C="0.162234" G="0.265213" T="0.171596"/>
      <pos A="0.312021" C="0.148192" G="0.237128" T="0.30266"/>
      <pos A="0.176277" C="0.297978" G="0.269893" T="0.255851"/>
      <pos A="0.312021" C="0.162234" G="0.340106" T="0.185639"/>
      <pos A="0.396276" C="0.124788" G="0.166916" T="0.312021"/>
      <pos A="0.199681" C="0.209043" G="0.166916" T="0.42436"/>
      <pos A="0.232446" C="0.180958" G="0.166916" T="0.41968"/>
      <pos A="0.218404" C="0.227766" G="0.223085" T="0.330745"/>
      <pos A="0.241808" C="0.410318" G="0.199681" T="0.148192"/>
      <pos A="0.429042" C="0.162234" G="0.106064" T="0.30266"/>
      <pos A="0.344787" C="0.237128" G="0.227766" T="0.190319"/>
      <pos A="0.195" C="0.246489" G="0.30734" T="0.25117"/>
      <pos A="0.30266" C="0.157554" G="0.204361" T="0.335425"/>
      <pos A="0.162234" C="0.354148" G="0.232446" T="0.25117"/>
      <pos A="0.265213" C="0.25117" G="0.195" T="0.288617"/>
    </motif>
    <motif db="0" id="M13" alt="O13" length="40" nsites="8" evalue="1.3e-003">
      <pos A="0.390402" C="0.274207" G="0.293573" T="0.0418183"/>
      <pos A="0.177379" C="0.371036" G="0.274207" T="0.177379"/>
      <pos A="0.525962" C="0.0224523" G="0.312938" T="0.138647"/>
      <pos A="0.196744" C="0.254841" G="0.371036" T="0.177379"/>
      <pos A="0.274207" C="0.35167" G="0.0418183" T="0.332304"/>
      <pos A="0.138647" C="0.35167" G="0.21611" T="0.293573"/>
      <pos A="0.312938" C="0.177379" G="0.21611" T="0.293573"/>
      <pos A="0.332304" C="0.0418183" G="0.429134" T="0.196744"/>
      <pos A="0.274207" C="0.312938" G="0.158013" T="0.254841"/>
      <pos A="0.254841" C="0.0805491" G="0.177379" T="0.487231"/>
      <pos A="0.409768" C="0.158013" G="0.429134" T="0.00308642"/>
      <pos A="0.235476" C="0.506597" G="0.119281" T="0.138647"/>
      <pos A="0.506597" C="0.254841" G="0.177379" T="0.0611842"/>
      <pos A="0.293573" C="0.138647" G="0.312938" T="0.254841"/>
      <pos A="0.0418183" C="0.293573" G="0.254841" T="0.409768"/>
      <pos A="0.235476" C="0.235476" G="0.0805491" T="0.448499"/>
      <pos A="0.196744" C="0.196744" G="0.158013" T="0.448499"/>
      <pos A="0.196744" C="0.371036" G="0.312938" T="0.119281"/>
      <pos A="0.312938" C="0.177379" G="0.138647" T="0.371036"/>
      <pos A="0.196744" C="0.293573" G="0.177379" T="0.332304"/>
      <pos A="0.119281" C="0.429134" G="0.119281" T="0.332304"/>
      <pos A="0.409768" C="0.196744" G="0.0611842" T="0.332304"/>
      <pos A="0.274207" C="0.0805491" G="0.35167" T="0.293573"/>
      <pos A="0.196744" C="0.506597" G="0.177379" T="0.119281"/>
      <pos A="0.332304" C="0.158013" G="0.196744" T="0.312938"/>
      <pos A="0.390402" C="0.119281" G="0.235476" T="0.254841"/>
      <pos A="0.487231" C="0.0224523" G="0.35167" T="0.138647"/>
      <pos A="0.312938" C="0.0611842" G="0.429134" T="0.196744"/>
      <pos A="0.196744" C="0.138647" G="0.21611" T="0.448499"/>
      <pos A="0.21611" C="0.196744" G="0.158013" T="0.429134"/>
      <pos A="0.21611" C="0.254841" G="0.0999151" T="0.429134"/>
      <pos A="0.293573" C="0.119281" G="0.254841" T="0.332304"/>
      <pos A="0.390402" C="0.235476" G="0.235476" T="0.138647"/>
      <pos A="0.293573" C="0.21611" G="0.177379" T="0.312938"/>
      <pos A="0.158013" C="0.0418183" G="0.21611" T="0.584059"/>
      <pos A="0.235476" C="0.390402" G="0.0999151" T="0.274207"/>
      <pos A="0.196744" C="0.371036" G="0.00308642" T="0.429134"/>
      <pos A="0.409768" C="0.196744" G="0.21611" T="0.177379"/>
      <pos A="0.138647" C="0.0805491" G="0.274207" T="0.506597"/>
      <pos A="0.390402" C="0.274207" G="0.177379" T="0.158013"/>
    </motif>
    <motif db="0" id="M14" alt="O14" length="40" nsites="8" evalue="1.3e-003">
      <pos A="0.269893" C="0.124788" G="0.344787" T="0.260532"/>
      <pos A="0.246489" C="0.260532" G="0.218404" T="0.274575"/>
      <pos A="0.330745" C="0.260532" G="0.124788" T="0.283936"/>
      <pos A="0.227766" C="0.162234" G="0.297978" T="0.312021"/>
      <pos A="0.227766" C="0.209043" G="0.176277" T="0.386915"/>
      <pos A="0.386915" C="0.143511" G="0.157554" T="0.312021"/>
      <pos A="0.279255" C="0.368191" G="0.209043" T="0.143511"/>
      <pos A="0.218404" C="0.152873" G="0.35883" T="0.269893"/>
      <pos A="0.246489" C="0.213723" G="0.25117" T="0.288617"/>
      <pos A="0.241808" C="0.293298" G="0.283936" T="0.180958"/>
      <pos A="0.368191" C="0.124788" G="0.195" T="0.312021"/>
      <pos A="0.354148" C="0.166916" G="0.209043" T="0.269893"/>
      <pos A="0.152873" C="0.316702" G="0.213723" T="0.316702"/>
      <pos A="0.288617" C="0.405638" G="0.115426" T="0.190319"/>
      <pos A="0.293298" C="0.297978" G="0.0873412" T="0.321383"/>
      <pos A="0.232446" C="0.297978" G="0.279255" T="0.190319"/>
      <pos A="0.340106" C="0.241808" G="0.152873" T="0.265213"/>
      <pos A="0.30266" C="0.283936" G="0.185639" T="0.227766"/>
      <pos A="0.330745" C="0.218404" G="0.143511" T="0.30734"/>
      <pos A="0.326063" C="0.232446" G="0.293298" T="0.148192"/>
      <pos A="0.143511" C="0.204361" G="0.288617" T="0.36351"/>
      <pos A="0.326063" C="0.101384" G="0.199681" T="0.372872"/>
      <pos A="0.260532" C="0.223085" G="0.241808" T="0.274575"/>
      <pos A="0.36351" C="0.30266" G="0.124788" T="0.209043"/>
      <pos A="0.372872" C="0.223085" G="0.0779793" T="0.326063"/>
      <pos A="0.180958" C="0.143511" G="0.330745" T="0.344787"/>
      <pos A="0.25117" C="0.106064" G="0.326063" T="0.316702"/>
      <pos A="0.223085" C="0.274575" G="0.269893" T="0.232446"/>
      <pos A="0.30266" C="0.162234" G="0.297978" T="0.237128"/>
      <pos A="0.30266" C="0.255851" G="0.255851" T="0.185639"/>
      <pos A="0.190319" C="0.274575" G="0.30266" T="0.232446"/>
      <pos A="0.410318" C="0.223085" G="0.129469" T="0.237128"/>
      <pos A="0.143511" C="0.326063" G="0.326063" T="0.204361"/>
      <pos A="0.185639" C="0.386915" G="0.0873412" T="0.340106"/>
      <pos A="0.255851" C="0.391595" G="0.171596" T="0.180958"/>
      <pos A="0.386915" C="0.157554" G="0.115426" T="0.340106"/>
      <pos A="0.35883" C="0.129469" G="0.204361" T="0.30734"/>
      <pos A="0.199681" C="0.180958" G="0.124788" T="0.494573"/>
      <pos A="0.297978" C="0.157554" G="0.321383" T="0.223085"/>
      <pos A="0.260532" C="0.218404" G="0.297978" T="0.223085"/>
    </motif>
    <motif db="0" id="M15" alt="O15" length="40" nsites="8" evalue="1.3e-003">
      <pos A="0.190319" C="0.218404" G="0.377553" T="0.213723"/>
      <pos A="0.405638" C="0.237128" G="0.124788" T="0.232446"/>
      <pos A="0.330745" C="0.124788" G="0.157554" T="0.386915"/>
      <pos A="0.237128" C="0.316702" G="0.246489" T="0.199681"/>
      <pos A="0.255851" C="0.269893" G="0.152873" T="0.321383"/>
      <pos A="0.232446" C="0.354148" G="0.195" T="0.218404"/>
      <pos A="0.241808" C="0.274575" G="0.152873" T="0.330745"/>
      <pos A="0.213723" C="0.25117" G="0.195" T="0.340106"/>
      <pos A="0.237128" C="0.349468" G="0.209043" T="0.204361"/>
      <pos A="0.232446" C="0.152873" G="0.101384" T="0.513297"/>
      <pos A="0.335425" C="0.283936" G="0.297978" T="0.0826607"/>
      <pos A="0.499254" C="0.0639368" G="0.330745" T="0.106064"/>
      <pos A="0.260532" C="0.190319" G="0.293298" T="0.255851"/>
      <pos A="0.204361" C="0.171596" G="0.330745" T="0.293298"/>
      <pos A="0.354148" C="0.237128" G="0.157554" T="0.25117"/>
      <pos A="0.321383" C="0.312021" G="0.115426" T="0.25117"/>
      <pos A="0.396276" C="0.195" G="0.134149" T="0.274575"/>
      <pos A="0.162234" C="0.152873" G="0.335425" T="0.349468"/>
      <pos A="0.246489" C="0.452445" G="0.0826607" T="0.218404"/>
      <pos A="0.391595" C="0.138831" G="0.0920217" T="0.377553"/>
      <pos A="0.190319" C="0.232446" G="0.274575" T="0.30266"/>
      <pos A="0.260532" C="0.180958" G="0.185639" T="0.372872"/>
      <pos A="0.265213" C="0.260532" G="0.204361" T="0.269893"/>
      <pos A="0.190319" C="0.312021" G="0.35883" T="0.138831"/>
      <pos A="0.283936" C="0.293298" G="0.204361" T="0.218404"/>
      <pos A="0.269893" C="0.354148" G="0.223085" T="0.152873"/>
      <pos A="0.143511" C="0.260532" G="0.241808" T="0.354148"/>
      <pos A="0.265213" C="0.246489" G="0.199681" T="0.288617"/>
      <pos A="0.288617" C="0.204361" G="0.227766" T="0.279255"/>
      <pos A="0.218404" C="0.213723" G="0.25117" T="0.316702"/>
      <pos A="0.218404" C="0.269893" G="0.241808" T="0.269893"/>
      <pos A="0.354148" C="0.124788" G="0.199681" T="0.321383"/>
      <pos A="0.297978" C="0.129469" G="0.335425" T="0.237128"/>
      <pos A="0.35883" C="0.218404" G="0.241808" T="0.180958"/>
      <pos A="0.227766" C="0.382233" G="0.218404" T="0.171596"/>
      <pos A="0.386915" C="0.25117" G="0.0967032" T="0.265213"/>
      <pos A="0.340106" C="0.204361" G="0.143511" T="0.312021"/>
      <pos A="0.269893" C="0.166916" G="0.260532" T="0.30266"/>
      <pos A="0.377553" C="0.143511" G="0.190319" T="0.288617"/>
      <pos A="0.269893" C="0.204361" G="0.190319" T="0.335425"/>
    </motif>
    <motif db="0" id="M16" alt="O16" length="40" nsites="8" evalue="1.3e-003">
      <pos A="0.00308642" C="0.362233" G="0.272446" T="0.362233"/>
      <pos A="0.45202" C="0.0928731" G="0.18266" T="0.272446"/>
      <pos A="0.00308642" C="0.272446" G="0.362233" T="0.362233"/>
      <pos A="0.272446" C="0.272446" G="0.45202" T="0.00308642"/>
      <pos A="0.272446" C="0.00308642" G="0.362233" T="0.362233"/>
      <pos A="0.272446" C="0.362233" G="0.272446" T="0.0928731"/>
      <pos A="0.362233" C="0.272446" G="0.362233" T="0.00308642"/>
      <pos A="0.272446" C="0.45202" G="0.18266" T="0.0928731"/>
      <pos A="0.45202" C="0.0928731" G="0.00308642" T="0.45202"/>
      <pos A="0.45202" C="0.00308642" G="0.45202" T="0.0928731"/>
      <pos A="0.18266" C="0.272446" G="0.272446" T="0.272446"/>
      <pos A="0.272446" C="0.18266" G="0.541807" T="0.00308642"/>
      <pos A="0.541807" C="0.272446" G="0.0928731" T="0.0928731"/>
      <pos A="0.0928731" C="0.541807" G="0.18266" T="0.18266"/>
      <pos A="0.18266" C="0.18266" G="0.272446" T="0.362233"/>
      <pos A="0.0928731" C="0.362233" G="0.18266" T="0.362233"/>
      <pos A="0.541807" C="0.45202" G="0.00308642" T="0.00308642"/>
      <pos A="0.0928731" C="0.0928731" G="0.362233" T="0.45202"/>
      <pos A="0.272446" C="0.362233" G="0.18266" T="0.18266"/>
      <pos A="0.362233" C="0.541807" G="0.0928731" T="0.00308642"/>
      <pos A="0.272446" C="0.272446" G="0.18266" T="0.272446"/>
      <pos A="0.18266" C="0.362233" G="0.00308642" T="0.45202"/>
      <pos A="0.00308642" C="0.18266" G="0.18266" T="0.631594"/>
      <pos A="0.18266" C="0.362233" G="0.45202" T="0.00308642"/>
      <pos A="0.45202" C="0.362233" G="0.0928731" T="0.0928731"/>
      <pos A="0.45202" C="0.0928731" G="0.18266" T="0.272446"/>
      <pos A="0.272446" C="0.0928731" G="0.272446" T="0.362233"/>
      <pos A="0.18266" C="0.00308642" G="0.362233" T="0.45202"/>
      <pos A="0.0928731" C="0.0928731" G="0.541807" T="0.272446"/>
      <pos A="0.362233" C="0.272446" G="0.0928731" T="0.272446"/>
      <pos A="0.272446" C="0.362233" G="0.18266" T="0.18266"/>
      <pos A="0.631594" C="0.0928731" G="0.272446" T="0.00308642"/>
      <pos A="0.631594" C="0.0928731" G="0.0928731" T="0.18266"/>
      <pos A="0.18266" C="0.00308642" G="0.362233" T="0.45202"/>
      <pos A="0.18266" C="0.18266" G="0.541807" T="0.0928731"/>
      <pos A="0.0928731" C="0.272446" G="0.631594" T="0.00308642"/>
      <pos A="0.631594" C="0.18266" G="0.00308642" T="0.18266"/>
      <pos A="0.0928731" C="0.0928731" G="0.0928731" T="0.721381"/>
      <pos A="0.272446" C="0.0928731" G="0.00308642" T="0.631594"/>
      <pos A="0.272446" C="0.272446" G="0.0928731" T="0.362233"/>
    </motif>
    <motif db="0" id="M17" alt="O17" length="40" nsites="8" evalue="1.3e-003">
      <pos A="0.332304" C="0.0853906" G="0.208847" T="0.373457"/>
      <pos A="0.332304" C="0.044239" G="0.291153" T="0.332304"/>
      <pos A="0.291153" C="0.126543" G="0.291153" T="0.291153"/>
      <pos A="0.25" C="0.126543" G="0.414609" T="0.208847"/>
      <pos A="0.414609" C="0.0853906" G="0.00308642" T="0.496914"/>
      <pos A="0.414609" C="0.044239" G="0.167696" T="0.373457"/>
      <pos A="0.414609" C="0.126543" G="0.0853906" T="0.373457"/>
      <pos A="0.496914" C="0.167696" G="0.25" T="0.0853906"/>
      <pos A="0.373457" C="0.0853906" G="0.0853906" T="0.455761"/>
      <pos A="0.291153" C="0.0853906" G="0.373457" T="0.25"/>
      <pos A="0.0853906" C="0.373457" G="0.0853906" T="0.455761"/>
      <pos A="0.332304" C="0.332304" G="0.167696" T="0.167696"/>
      <pos A="0.167696" C="0.25" G="0.25" T="0.332304"/>
      <pos A="0.373457" C="0.00308642" G="0.291153" T="0.332304"/>
      <pos A="0.25" C="0.25" G="0.25" T="0.25"/>
      <pos A="0.0853906" C="0.373457" G="0.0853906" T="0.455761"/>
      <pos A="0.00308642" C="0.0853906" G="0.455761" T="0.455761"/>
      <pos A="0.126543" C="0.579218" G="0.126543" T="0.167696"/>
      <pos A="0.167696" C="0.208847" G="0.25" T="0.373457"/>
      <pos A="0.25" C="0.414609" G="0.044239" T="0.291153"/>
      <pos A="0.208847" C="0.044239" G="0.25" T="0.496914"/>
      <pos A="0.291153" C="0.167696" G="0.414609" T="0.126543"/>
      <pos A="0.455761" C="0.332304" G="0.167696" T="0.044239"/>
      <pos A="0.414609" C="0.208847" G="0.0853906" T="0.291153"/>
      <pos A="0.496914" C="0.167696" G="0.00308642" T="0.332304"/>
      <pos A="0.332304" C="0.167696" G="0.167696" T="0.332304"/>
      <pos A="0.208847" C="0.332304" G="0.208847" T="0.25"/>
      <pos A="0.25" C="0.00308642" G="0.00308642" T="0.743827"/>
      <pos A="0.208847" C="0.496914" G="0.126543" T="0.167696"/>
      <pos A="0.25" C="0.25" G="0.0853906" T="0.414609"/>
      <pos A="0.332304" C="0.208847" G="0.25" T="0.208847"/>
      <pos A="0.373457" C="0.332304" G="0.126543" T="0.167696"/>
      <pos A="0.291153" C="0.373457" G="0.208847" T="0.126543"/>
      <pos A="0.332304" C="0.373457" G="0.0853906" T="0.208847"/>
      <pos A="0.414609" C="0.291153" G="0.167696" T="0.126543"/>
      <pos A="0.25" C="0.126543" G="0.167696" T="0.455761"/>
      <pos A="0.414609" C="0.414609" G="0.044239" T="0.126543"/>
      <pos A="0.126543" C="0.0853906" G="0.25" T="0.538066"/>
      <pos A="0.291153" C="0.044239" G="0.455761" T="0.208847"/>
      <pos A="0.496914" C="0.0853906" G="0.167696" T="0.25"/>
    </motif>
    <motif db="0" id="M18" alt="O18" length="40" nsites="8" evalue="1.3e-003">
      <pos A="0.503327" C="0.16342" G="0.195486" T="0.137767"/>
      <pos A="0.233966" C="0.323753" G="0.25962" T="0.18266"/>
      <pos A="0.0864602" C="0.33658" G="0.189074" T="0.387886"/>
      <pos A="0.381474" C="0.214727" G="0.18266" T="0.22114"/>
      <pos A="0.137767" C="0.342994" G="0.18266" T="0.33658"/>
      <pos A="0.43278" C="0.176247" G="0.118526" T="0.272446"/>
      <pos A="0.31734" C="0.176247" G="0.285273" T="0.22114"/>
      <pos A="0.24038" C="0.137767" G="0.25962" T="0.362233"/>
      <pos A="0.22114" C="0.31734" G="0.195486" T="0.266034"/>
      <pos A="0.131353" C="0.214727" G="0.150594" T="0.503327"/>
      <pos A="0.22114" C="0.150594" G="0.304514" T="0.323753"/>
      <pos A="0.387886" C="0.227554" G="0.31734" T="0.0672198"/>
      <pos A="0.362233" C="0.291687" G="0.16342" T="0.18266"/>
      <pos A="0.330167" C="0.2019" G="0.14418" T="0.323753"/>
      <pos A="0.157006" C="0.233966" G="0.362233" T="0.246793"/>
      <pos A="0.208313" C="0.24038" G="0.227554" T="0.323753"/>
      <pos A="0.35582" C="0.176247" G="0.208313" T="0.25962"/>
      <pos A="0.342994" C="0.169833" G="0.304514" T="0.18266"/>
      <pos A="0.266034" C="0.439193" G="0.176247" T="0.118526"/>
      <pos A="0.310926" C="0.362233" G="0.0479802" T="0.27886"/>
      <pos A="0.189074" C="0.407127" G="0.0672198" T="0.33658"/>
      <pos A="0.176247" C="0.323753" G="0.2019" T="0.2981"/>
      <pos A="0.272446" C="0.285273" G="0.137767" T="0.304514"/>
      <pos A="0.227554" C="0.24038" G="0.362233" T="0.169833"/>
      <pos A="0.18266" C="0.291687" G="0.310926" T="0.214727"/>
      <pos A="0.27886" C="0.27886" G="0.253207" T="0.189074"/>
      <pos A="0.214727" C="0.169833" G="0.2981" T="0.31734"/>
      <pos A="0.25962" C="0.266034" G="0.330167" T="0.14418"/>
      <pos A="0.2981" C="0.24038" G="0.112114" T="0.349406"/>
      <pos A="0.16342" C="0.310926" G="0.157006" T="0.368647"/>
      <pos A="0.285273" C="0.16342" G="0.22114" T="0.330167"/>
      <pos A="0.16342" C="0.214727" G="0.25962" T="0.362233"/>
      <pos A="0.266034" C="0.150594" G="0.266034" T="0.31734"/>
      <pos A="0.304514" C="0.31734" G="0.214727" T="0.16342"/>
      <pos A="0.266034" C="0.37506" G="0.0992869" T="0.25962"/>
      <pos A="0.35582" C="0.150594" G="0.12494" T="0.368647"/>
      <pos A="0.24038" C="0.25962" G="0.3943" T="0.1057"/>
      <pos A="0.227554" C="0.33658" G="0.176247" T="0.25962"/>
      <pos A="0.381474" C="0.169833" G="0.137767" T="0.310926"/>
      <pos A="0.131353" C="0.407127" G="0.2019" T="0.25962"/>
    </motif>
    <motif db="0" id="M19" alt="O19" length="40" nsites="8" evalue="1.3e-003">
      <pos A="0.253919" C="0.253919" G="0.285273" T="0.206888"/>
      <pos A="0.175534" C="0.332304" G="0.128503" T="0.363658"/>
      <pos A="0.410689" C="0.191211" G="0.238242" T="0.159857"/>
      <pos A="0.14418" C="0.363658" G="0.253919" T="0.238242"/>
      <pos A="0.206888" C="0.316627" G="0.238242" T="0.238242"/>
      <pos A="0.316627" C="0.191211" G="0.253919" T="0.238242"/>
      <pos A="0.191211" C="0.0657946" G="0.489075" T="0.253919"/>
      <pos A="0.0501175" C="0.285273" G="0.238242" T="0.426366"/>
      <pos A="0.30095" C="0.238242" G="0.191211" T="0.269596"/>
      <pos A="0.253919" C="0.316627" G="0.285273" T="0.14418"/>
      <pos A="0.551784" C="0.269596" G="0.112826" T="0.0657946"/>
      <pos A="0.426366" C="0.238242" G="0.112826" T="0.222565"/>
      <pos A="0.222565" C="0.238242" G="0.347981" T="0.191211"/>
      <pos A="0.30095" C="0.191211" G="0.159857" T="0.347981"/>
      <pos A="0.347981" C="0.191211" G="0.0971486" T="0.363658"/>
      <pos A="0.159857" C="0.238242" G="0.316627" T="0.285273"/>
      <pos A="0.0501175" C="0.175534" G="0.175534" T="0.598815"/>
      <pos A="0.159857" C="0.363658" G="0.347981" T="0.128503"/>
      <pos A="0.363658" C="0.395012" G="0.14418" T="0.0971486"/>
      <pos A="0.14418" C="0.253919" G="0.159857" T="0.442043"/>
      <pos A="0.504753" C="0.0657946" G="0.128503" T="0.30095"/>
      <pos A="0.222565" C="0.0814716" G="0.316627" T="0.379335"/>
      <pos A="0.14418" C="0.316627" G="0.128503" T="0.410689"/>
      <pos A="0.269596" C="0.347981" G="0.14418" T="0.238242"/>
      <pos A="0.442043" C="0.332304" G="0.0501175" T="0.175534"/>
      <pos A="0.363658" C="0.253919" G="0.206888" T="0.175534"/>
      <pos A="0.332304" C="0.14418" G="0.112826" T="0.410689"/>
      <pos A="0.285273" C="0.206888" G="0.285273" T="0.222565"/>
      <pos A="0.191211" C="0.30095" G="0.0501175" T="0.45772"/>
      <pos A="0.253919" C="0.285273" G="0.14418" T="0.316627"/>
      <pos A="0.316627" C="0.269596" G="0.159857" T="0.253919"/>
      <pos A="0.175534" C="0.128503" G="0.191211" T="0.504753"/>
      <pos A="0.128503" C="0.285273" G="0.30095" T="0.285273"/>
      <pos A="0.175534" C="0.30095" G="0.285273" T="0.238242"/>
      <pos A="0.347981" C="0.316627" G="0.14418" T="0.191211"/>
      <pos A="0.253919" C="0.0187635" G="0.175534" T="0.551784"/>
      <pos A="0.253919" C="0.128503" G="0.395012" T="0.222565"/>
      <pos A="0.238242" C="0.285273" G="0.332304" T="0.14418"/>
      <pos A="0.253919" C="0.0814716" G="0.316627" T="0.347981"/>
      <pos A="0.347981" C="0.14418" G="0.175534" T="0.332304"/>
    </motif>
    <motif db="0" id="M2" alt="O2" length="40" nsites="8" evalue="1.3e-003">
      <pos A="0.283936" C="0.218404" G="0.195" T="0.30266"/>
      <pos A="0.260532" C="0.180958" G="0.25117" T="0.30734"/>
      <pos A="0.138831" C="0.269893" G="0.396276" T="0.195"/>
      <pos A="0.35883" C="0.199681" G="0.143511" T="0.297978"/>
      <pos A="0.279255" C="0.190319" G="0.269893" T="0.260532"/>
      <pos A="0.30266" C="0.316702" G="0.237128" T="0.143511"/>
      <pos A="0.283936" C="0.241808" G="0.227766" T="0.246489"/>
      <pos A="0.265213" C="0.185639" G="0.143511" T="0.405638"/>
      <pos A="0.152873" C="0.41968" G="0.223085" T="0.204361"/>
      <pos A="0.297978" C="0.143511" G="0.166916" T="0.391595"/>
      <pos A="0.293298" C="0.227766" G="0.246489" T="0.232446"/>
      <pos A="0.241808" C="0.204361" G="0.255851" T="0.297978"/>
      <pos A="0.218404" C="0.204361" G="0.274575" T="0.30266"/>
      <pos A="0.237128" C="0.372872" G="0.110746" T="0.279255"/>
      <pos A="0.232446" C="0.269893" G="0.152873" T="0.344787"/>
      <pos A="0.312021" C="0.316702" G="0.199681" T="0.171596"/>
      <pos A="0.452445" C="0.237128" G="0.0873412" T="0.223085"/>
      <pos A="0.176277" C="0.293298" G="0.279255" T="0.25117"/>
      <pos A="0.354148" C="0.120107" G="0.152873" T="0.372872"/>
      <pos A="0.162234" C="0.0732988" G="0.326063" T="0.438403"/>
      <pos A="0.344787" C="0.120107" G="0.330745" T="0.204361"/>
      <pos A="0.354148" C="0.176277" G="0.293298" T="0.176277"/>
      <pos A="0.349468" C="0.260532" G="0.120107" T="0.269893"/>
      <pos A="0.368191" C="0.157554" G="0.124788" T="0.349468"/>
      <pos A="0.246489" C="0.148192" G="0.30266" T="0.30266"/>
      <pos A="0.218404" C="0.30266" G="0.321383" T="0.157554"/>
      <pos A="0.30734" C="0.283936" G="0.106064" T="0.30266"/>
      <pos A="0.30734" C="0.152873" G="0.185639" T="0.354148"/>
      <pos A="0.30266" C="0.152873" G="0.255851" T="0.288617"/>
      <pos A="0.218404" C="0.30734" G="0.260532" T="0.213723"/>
      <pos A="0.415" C="0.199681" G="0.209043" T="0.176277"/>
      <pos A="0.30734" C="0.255851" G="0.274575" T="0.162234"/>
      <pos A="0.138831" C="0.330745" G="0.195" T="0.335425"/>
      <pos A="0.213723" C="0.316702" G="0.232446" T="0.237128"/>
      <pos A="0.218404" C="0.35883" G="0.180958" T="0.241808"/>
      <pos A="0.237128" C="0.443084" G="0.176277" T="0.143511"/>
      <pos A="0.354148" C="0.0218094" G="0.246489" T="0.377553"/>
      <pos A="0.30266" C="0.176277" G="0.227766" T="0.293298"/>
      <pos A="0.288617" C="0.223085" G="0.227766" T="0.260532"/>
      <pos A="0.246489" C="0.152873" G="0.180958" T="0.41968"/>
    </motif>
    <motif db="0" id="M21" alt="O21" length="40" nsites="8" evalue="1.3e-003">
      <pos A="0.200617" C="0.200617" G="0.595679" T="0.00308642"/>
      <pos A="0.398148" C="0.00308642" G="0.200617" T="0.398148"/>
      <pos A="0.200617" C="0.101852" G="0.496914" T="0.200617"/>
      <pos A="0.299383" C="0.398148" G="0.101852" T="0.200617"/>
      <pos A="0.595679" C="0.200617" G="0.101852" T="0.101852"/>
      <pos A="0.200617" C="0.496914" G="0.299383" T="0.00308642"/>
      <pos A="0.398148" C="0.101852" G="0.200617" T="0.299383"/>
      <pos A="0.299383" C="0.200617" G="0.496914" T="0.00308642"/>
      <pos A="0.200617" C="0.496914" G="0.00308642" T="0.299383"/>
      <pos A="0.398148" C="0.299383" G="0.00308642" T="0.299383"/>
      <pos A="0.101852" C="0.200617" G="0.200617" T="0.496914"/>
      <pos A="0.200617" C="0.101852" G="0.299383" T="0.398148"/>
      <pos A="0.595679" C="0.200617" G="0.200617" T="0.00308642"/>
      <pos A="0.398148" C="0.299383" G="0.200617" T="0.101852"/>
      <pos A="0.496914" C="0.496914" G="0.00308642" T="0.00308642"/>
      <pos A="0.79321" C="0.00308642" G="0.200617" T="0.00308642"/>
      <pos A="0.00308642" C="0.299383" G="0.595679" T="0.101852"/>
      <pos A="0.200617" C="0.398148" G="0.200617" T="0.200617"/>
      <pos A="0.496914" C="0.00308642" G="0.200617" T="0.299383"/>
      <pos A="0.496914" C="0.101852" G="0.398148" T="0.00308642"/>
      <pos A="0.398148" C="0.299383" G="0.00308642" T="0.299383"/>
      <pos A="0.00308642" C="0.200617" G="0.200617" T="0.595679"/>
      <pos A="0.00308642" C="0.00308642" G="0.299383" T="0.694444"/>
      <pos A="0.101852" C="0.496914" G="0.200617" T="0.200617"/>
      <pos A="0.00308642" C="0.101852" G="0.200617" T="0.694444"/>
      <pos A="0.595679" C="0.101852" G="0.200617" T="0.101852"/>
      <pos A="0.200617" C="0.299383" G="0.299383" T="0.200617"/>
      <pos A="0.101852" C="0.00308642" G="0.496914" T="0.398148"/>
      <pos A="0.200617" C="0.200617" G="0.299383" T="0.299383"/>
      <pos A="0.299383" C="0.200617" G="0.101852" T="0.398148"/>
      <pos A="0.200617" C="0.299383" G="0.101852" T="0.398148"/>
      <pos A="0.200617" C="0.200617" G="0.398148" T="0.200617"/>
      <pos A="0.398148" C="0.00308642" G="0.200617" T="0.398148"/>
      <pos A="0.101852" C="0.200617" G="0.299383" T="0.398148"/>
      <pos A="0.101852" C="0.00308642" G="0.101852" T="0.79321"/>
      <pos A="0.00308642" C="0.101852" G="0.00308642" T="0.891975"/>
      <pos A="0.299383" C="0.101852" G="0.200617" T="0.398148"/>
      <pos A="0.200617" C="0.00308642" G="0.398148" T="0.398148"/>
      <pos A="0.200617" C="0.101852" G="0.200617" T="0.496914"/>
      <pos A="0.299383" C="0.200617" G="0.299383" T="0.200617"/>
    </motif>
    <motif db="0" id="M22" alt="O22" length="40" nsites="8" evalue="1.3e-003">
      <pos A="0.36351" C="0.321383" G="0.148192" T="0.166916"/>
      <pos A="0.340106" C="0.0920217" G="0.297978" T="0.269893"/>
      <pos A="0.209043" C="0.213723" G="0.241808" T="0.335425"/>
      <pos A="0.279255" C="0.199681" G="0.25117" T="0.269893"/>
      <pos A="0.391595" C="0.218404" G="0.134149" T="0.255851"/>
      <pos A="0.321383" C="0.162234" G="0.232446" T="0.283936"/>
      <pos A="0.36351" C="0.293298" G="0.213723" T="0.129469"/>
      <pos A="0.283936" C="0.265213" G="0.213723" T="0.237128"/>
      <pos A="0.316702" C="0.260532" G="0.209043" T="0.213723"/>
      <pos A="0.255851" C="0.241808" G="0.223085" T="0.279255"/>
      <pos A="0.283936" C="0.138831" G="0.25117" T="0.326063"/>
      <pos A="0.129469" C="0.279255" G="0.30266" T="0.288617"/>
      <pos A="0.372872" C="0.138831" G="0.0686183" T="0.41968"/>
      <pos A="0.241808" C="0.30734" G="0.218404" T="0.232446"/>
      <pos A="0.283936" C="0.283936" G="0.134149" T="0.297978"/>
      <pos A="0.255851" C="0.124788" G="0.283936" T="0.335425"/>
      <pos A="0.283936" C="0.213723" G="0.237128" T="0.265213"/>
      <pos A="0.255851" C="0.166916" G="0.321383" T="0.255851"/>
      <pos A="0.255851" C="0.293298" G="0.25117" T="0.199681"/>
      <pos A="0.204361" C="0.255851" G="0.129469" T="0.410318"/>
      <pos A="0.283936" C="0.30734" G="0.143511" T="0.265213"/>
      <pos A="0.340106" C="0.162234" G="0.166916" T="0.330745"/>
      <pos A="0.138831" C="0.274575" G="0.269893" T="0.316702"/>
      <pos A="0.265213" C="0.344787" G="0.162234" T="0.227766"/>
      <pos A="0.330745" C="0.199681" G="0.232446" T="0.237128"/>
      <pos A="0.232446" C="0.269893" G="0.195" T="0.30266"/>
      <pos A="0.246489" C="0.288617" G="0.316702" T="0.148192"/>
      <pos A="0.297978" C="0.297978" G="0.232446" T="0.171596"/>
      <pos A="0.405638" C="0.283936" G="0.0592563" T="0.25117"/>
      <pos A="0.176277" C="0.326063" G="0.0873412" T="0.410318"/>
      <pos A="0.312021" C="0.223085" G="0.120107" T="0.344787"/>
      <pos A="0.508615" C="0.101384" G="0.185639" T="0.204361"/>
      <pos A="0.246489" C="0.176277" G="0.415" T="0.162234"/>
      <pos A="0.260532" C="0.148192" G="0.218404" T="0.372872"/>
      <pos A="0.279255" C="0.171596" G="0.195" T="0.354148"/>
      <pos A="0.265213" C="0.199681" G="0.134149" T="0.400957"/>
      <pos A="0.218404" C="0.227766" G="0.297978" T="0.255851"/>
      <pos A="0.180958" C="0.25117" G="0.316702" T="0.25117"/>
      <pos A="0.41968" C="0.138831" G="0.209043" T="0.232446"/>
      <pos A="0.204361" C="0.396276" G="0.316702" T="0.0826607"/>
    </motif>
    <motif db="0" id="M23" alt="O23" length="40" nsites="8" evalue="1.3e-003">
      <pos A="0.426366" C="0.426366" G="0.14418" T="0.00308642"/>
      <pos A="0.708554" C="0.14418" G="0.14418" T="0.00308642"/>
      <pos A="0.426366" C="0.14418" G="0.14418" T="0.285273"/>
      <pos A="0.708554" C="0.00308642" G="0.00308642" T="0.285273"/>
      <pos A="0.285273" C="0.00308642" G="0.285273" T="0.426366"/>
      <pos A="0.426366" C="0.14418" G="0.00308642" T="0.426366"/>
      <pos A="0.14418" C="0.285273" G="0.567461" T="0.00308642"/>
      <pos A="0.00308642" C="0.14418" G="0.14418" T="0.708554"/>
      <pos A="0.14418" C="0.00308642" G="0.567461" T="0.285273"/>
      <pos A="0.00308642" C="0.285273" G="0.426366" T="0.285273"/>
      <pos A="0.14418" C="0.285273" G="0.426366" T="0.14418"/>
      <pos A="0.14418" C="0.567461" G="0.285273" T="0.00308642"/>
      <pos A="0.14418" C="0.567461" G="0.00308642" T="0.285273"/>
      <pos A="0.285273" C="0.567461" G="0.00308642" T="0.14418"/>
      <pos A="0.00308642" C="0.14418" G="0.00308642" T="0.849647"/>
      <pos A="0.00308642" C="0.285273" G="0.426366" T="0.285273"/>
      <pos A="0.567461" C="0.00308642" G="0.14418" T="0.285273"/>
      <pos A="0.285273" C="0.285273" G="0.285273" T="0.14418"/>
      <pos A="0.285273" C="0.426366" G="0.14418" T="0.14418"/>
      <pos A="0.285273" C="0.14418" G="0.285273" T="0.285273"/>
      <pos A="0.285273" C="0.285273" G="0.00308642" T="0.426366"/>
      <pos A="0.14418" C="0.285273" G="0.14418" T="0.426366"/>
      <pos A="0.14418" C="0.00308642" G="0.708554" T="0.14418"/>
      <pos A="0.00308642" C="0.708554" G="0.14418" T="0.14418"/>
      <pos A="0.426366" C="0.00308642" G="0.00308642" T="0.567461"/>
      <pos A="0.14418" C="0.285273" G="0.567461" T="0.00308642"/>
      <pos A="0.426366" C="0.285273" G="0.14418" T="0.14418"/>
      <pos A="0.567461" C="0.00308642" G="0.285273" T="0.14418"/>
      <pos A="0.285273" C="0.14418" G="0.426366" T="0.14418"/>
      <pos A="0.14418" C="0.14418" G="0.426366" T="0.285273"/>
      <pos A="0.426366" C="0.14418" G="0.14418" T="0.285273"/>
      <pos A="0.285273" C="0.426366" G="0.285273" T="0.00308642"/>
      <pos A="0.00308642" C="0.14418" G="0.426366" T="0.426366"/>
      <pos A="0.00308642" C="0.285273" G="0.14418" T="0.567461"/>
      <pos A="0.14418" C="0.14418" G="0.14418" T="0.567461"/>
      <pos A="0.14418" C="0.00308642" G="0.708554" T="0.14418"/>
      <pos A="0.285273" C="0.00308642" G="0.708554" T="0.00308642"/>
      <pos A="0.285273" C="0.426366" G="0.285273" T="0.00308642"/>
      <pos A="0.849647" C="0.00308642" G="0.00308642" T="0.14418"/>
      <pos A="0.00308642" C="0.285273" G="0.567461" T="0.14418"/>
    </motif>
    <motif db="0" id="M24" alt="O24" length="40" nsites="8" evalue="1.3e-003">
      <pos A="0.299383" C="0.151235" G="0.0524691" T="0.496914"/>
      <pos A="0.0524691" C="0.348765" G="0.101852" T="0.496914"/>
      <pos A="0.151235" C="0.447531" G="0.151235" T="0.25"/>
      <pos A="0.200617" C="0.546296" G="0.0524691" T="0.200617"/>
      <pos A="0.299383" C="0.00308642" G="0.00308642" T="0.694444"/>
      <pos A="0.348765" C="0.496914" G="0.0524691" T="0.101852"/>
      <pos A="0.496914" C="0.348765" G="0.0524691" T="0.101852"/>
      <pos A="0.0524691" C="0.398148" G="0.25" T="0.299383"/>
      <pos A="0.348765" C="0.25" G="0.0524691" T="0.348765"/>
      <pos A="0.299383" C="0.101852" G="0.200617" T="0.398148"/>
      <pos A="0.348765" C="0.200617" G="0.299383" T="0.151235"/>
      <pos A="0.25" C="0.0524691" G="0.496914" T="0.200617"/>
      <pos A="0.25" C="0.200617" G="0.25" T="0.299383"/>
      <pos A="0.101852" C="0.496914" G="0.25" T="0.151235"/>
      <pos A="0.151235" C="0.299383" G="0.0524691" T="0.496914"/>
      <pos A="0.101852" C="0.546296" G="0.25" T="0.101852"/>
      <pos A="0.25" C="0.348765" G="0.0524691" T="0.348765"/>
      <pos A="0.151235" C="0.496914" G="0.25" T="0.101852"/>
      <pos A="0.398148" C="0.151235" G="0.348765" T="0.101852"/>
      <pos A="0.25" C="0.0524691" G="0.299383" T="0.398148"/>
      <pos A="0.0524691" C="0.348765" G="0.200617" T="0.398148"/>
      <pos A="0.299383" C="0.200617" G="0.151235" T="0.348765"/>
      <pos A="0.398148" C="0.447531" G="0.151235" T="0.00308642"/>
      <pos A="0.25" C="0.348765" G="0.200617" T="0.200617"/>
      <pos A="0.25" C="0.101852" G="0.200617" T="0.447531"/>
      <pos A="0.348765" C="0.496914" G="0.00308642" T="0.151235"/>
      <pos A="0.25" C="0.200617" G="0.25" T="0.299383"/>
      <pos A="0.101852" C="0.398148" G="0.25" T="0.25"/>
      <pos A="0.151235" C="0.101852" G="0.101852" T="0.645062"/>
      <pos A="0.101852" C="0.299383" G="0.200617" T="0.398148"/>
      <pos A="0.101852" C="0.299383" G="0.398148" T="0.200617"/>
      <pos A="0.200617" C="0.447531" G="0.0524691" T="0.299383"/>
      <pos A="0.348765" C="0.200617" G="0.0524691" T="0.398148"/>
      <pos A="0.299383" C="0.398148" G="0.151235" T="0.151235"/>
      <pos A="0.151235" C="0.200617" G="0.299383" T="0.348765"/>
      <pos A="0.25" C="0.348765" G="0.200617" T="0.200617"/>
      <pos A="0.101852" C="0.25" G="0.348765" T="0.299383"/>
      <pos A="0.101852" C="0.25" G="0.398148" T="0.25"/>
      <pos A="0.398148" C="0.299383" G="0.151235" T="0.151235"/>
      <pos A="0.546296" C="0.200617" G="0.00308642" T="0.25"/>
    </motif>
    <motif db="0" id="M25" alt="O25" length="40" nsites="8" evalue="1.3e-003">
      <pos A="0.606653" C="0.222565" G="0.0579565" T="0.112826"/>
      <pos A="0.332304" C="0.277435" G="0.332304" T="0.0579565"/>
      <pos A="0.332304" C="0.112826" G="0.222565" T="0.332304"/>
      <pos A="0.442043" C="0.00308642" G="0.167696" T="0.387174"/>
      <pos A="0.332304" C="0.277435" G="0.332304" T="0.0579565"/>
      <pos A="0.167696" C="0.0579565" G="0.277435" T="0.496914"/>
      <pos A="0.332304" C="0.112826" G="0.387174" T="0.167696"/>
      <pos A="0.387174" C="0.387174" G="0.112826" T="0.112826"/>
      <pos A="0.167696" C="0.112826" G="0.332304" T="0.387174"/>
      <pos A="0.167696" C="0.442043" G="0.222565" T="0.167696"/>
      <pos A="0.222565" C="0.277435" G="0.0579565" T="0.442043"/>
      <pos A="0.332304" C="0.167696" G="0.112826" T="0.387174"/>
      <pos A="0.277435" C="0.277435" G="0.222565" T="0.222565"/>
      <pos A="0.277435" C="0.496914" G="0.112826" T="0.112826"/>
      <pos A="0.332304" C="0.167696" G="0.0579565" T="0.442043"/>
      <pos A="0.167696" C="0.387174" G="0.112826" T="0.332304"/>
      <pos A="0.222565" C="0.112826" G="0.442043" T="0.222565"/>
      <pos A="0.00308642" C="0.387174" G="0.167696" T="0.442043"/>
      <pos A="0.387174" C="0.0579565" G="0.167696" T="0.387174"/>
      <pos A="0.332304" C="0.00308642" G="0.606653" T="0.0579565"/>
      <pos A="0.222565" C="0.112826" G="0.112826" T="0.551784"/>
      <pos A="0.00308642" C="0.112826" G="0.0579565" T="0.826131"/>
      <pos A="0.0579565" C="0.0579565" G="0.277435" T="0.606653"/>
      <pos A="0.222565" C="0.442043" G="0.0579565" T="0.277435"/>
      <pos A="0.771262" C="0.0579565" G="0.0579565" T="0.112826"/>
      <pos A="0.387174" C="0.222565" G="0.167696" T="0.222565"/>
      <pos A="0.277435" C="0.00308642" G="0.442043" T="0.277435"/>
      <pos A="0.00308642" C="0.167696" G="0.716392" T="0.112826"/>
      <pos A="0.222565" C="0.167696" G="0.277435" T="0.332304"/>
      <pos A="0.277435" C="0.277435" G="0.222565" T="0.222565"/>
      <pos A="0.222565" C="0.277435" G="0.167696" T="0.332304"/>
      <pos A="0.222565" C="0.332304" G="0.167696" T="0.277435"/>
      <pos A="0.222565" C="0.661523" G="0.112826" T="0.00308642"/>
      <pos A="0.0579565" C="0.222565" G="0.00308642" T="0.716392"/>
      <pos A="0.0579565" C="0.222565" G="0.167696" T="0.551784"/>
      <pos A="0.222565" C="0.332304" G="0.167696" T="0.277435"/>
      <pos A="0.0579565" C="0.0579565" G="0.387174" T="0.496914"/>
      <pos A="0.387174" C="0.112826" G="0.167696" T="0.332304"/>
      <pos A="0.332304" C="0.167696" G="0.167696" T="0.332304"/>
      <pos A="0.167696" C="0.277435" G="0.387174" T="0.167696"/>
    </motif>
    <motif db="0" id="M26" alt="O26" length="40" nsites="8" evalue="1.3e-003">
      <pos A="0.320112" C="0.210372" G="0.246952" T="0.222565"/>
      <pos A="0.429851" C="0.185985" G="0.307918" T="0.0762459"/>
      <pos A="0.515204" C="0.149405" G="0.100632" T="0.234759"/>
      <pos A="0.405464" C="0.295724" G="0.173793" T="0.125019"/>
      <pos A="0.198179" C="0.295724" G="0.393271" T="0.112826"/>
      <pos A="0.173793" C="0.332304" G="0.185985" T="0.307918"/>
      <pos A="0.149405" C="0.246952" G="0.344498" T="0.259145"/>
      <pos A="0.210372" C="0.381078" G="0.185985" T="0.222565"/>
      <pos A="0.515204" C="0.100632" G="0.112826" T="0.271338"/>
      <pos A="0.295724" C="0.271338" G="0.283532" T="0.149405"/>
      <pos A="0.173793" C="0.222565" G="0.356691" T="0.246952"/>
      <pos A="0.259145" C="0.198179" G="0.173793" T="0.368884"/>
      <pos A="0.0884395" C="0.295724" G="0.246952" T="0.368884"/>
      <pos A="0.259145" C="0.307918" G="0.137212" T="0.295724"/>
      <pos A="0.112826" C="0.405464" G="0.149405" T="0.332304"/>
      <pos A="0.454237" C="0.198179" G="0.100632" T="0.246952"/>
      <pos A="0.112826" C="0.246952" G="0.259145" T="0.381078"/>
      <pos A="0.185985" C="0.454237" G="0.222565" T="0.137212"/>
      <pos A="0.185985" C="0.429851" G="0.125019" T="0.259145"/>
      <pos A="0.246952" C="0.185985" G="0.259145" T="0.307918"/>
      <pos A="0.368884" C="0.307918" G="0.173793" T="0.149405"/>
      <pos A="0.161599" C="0.320112" G="0.125019" T="0.393271"/>
      <pos A="0.198179" C="0.271338" G="0.283532" T="0.246952"/>
      <pos A="0.527397" C="0.210372" G="0.149405" T="0.112826"/>
      <pos A="0.246952" C="0.210372" G="0.198179" T="0.344498"/>
      <pos A="0.405464" C="0.137212" G="0.161599" T="0.295724"/>
      <pos A="0.125019" C="0.393271" G="0.368884" T="0.112826"/>
      <pos A="0.356691" C="0.137212" G="0.161599" T="0.344498"/>
      <pos A="0.332304" C="0.271338" G="0.222565" T="0.173793"/>
      <pos A="0.259145" C="0.381078" G="0.173793" T="0.185985"/>
      <pos A="0.246952" C="0.417657" G="0.112826" T="0.222565"/>
      <pos A="0.259145" C="0.0884395" G="0.112826" T="0.53959"/>
      <pos A="0.173793" C="0.295724" G="0.283532" T="0.246952"/>
      <pos A="0.173793" C="0.320112" G="0.222565" T="0.283532"/>
      <pos A="0.246952" C="0.112826" G="0.271338" T="0.368884"/>
      <pos A="0.0518598" C="0.234759" G="0.454237" T="0.259145"/>
      <pos A="0.283532" C="0.368884" G="0.149405" T="0.198179"/>
      <pos A="0.295724" C="0.234759" G="0.173793" T="0.295724"/>
      <pos A="0.222565" C="0.405464" G="0.161599" T="0.210372"/>
      <pos A="0.0518598" C="0.332304" G="0.234759" T="0.381078"/>
    </motif>
    <motif db="0" id="M27" alt="O27" length="40" nsites="8" evalue="1.3e-003">
      <pos A="0.00308642" C="0.990741" G="0.00308642" T="0.00308642"/>
      <pos A="0.332304" C="0.332304" G="0.332304" T="0.00308642"/>
      <pos A="0.332304" C="0.00308642" G="0.332304" T="0.332304"/>
      <pos A="0.00308642" C="0.332304" G="0.661523" T="0.00308642"/>
      <pos A="0.661523" C="0.332304" G="0.00308642" T="0.00308642"/>
      <pos A="0.00308642" C="0.00308642" G="0.332304" T="0.661523"/>
      <pos A="0.00308642" C="0.332304" G="0.332304" T="0.332304"/>
      <pos A="0.00308642" C="0.661523" G="0.00308642" T="0.332304"/>
      <pos A="0.332304" C="0.332304" G="0.00308642" T="0.332304"/>
      <pos A="0.332304" C="0.332304" G="0.00308642" T="0.332304"/>
      <pos A="0.00308642" C="0.661523" G="0.00308642" T="0.332304"/>
      <pos A="0.00308642" C="0.332304" G="0.661523" T="0.00308642"/>
      <pos A="0.00308642" C="0.661523" G="0.332304" T="0.00308642"/>
      <pos A="0.332304" C="0.332304" G="0.332304" T="0.00308642"/>
      <pos A="0.332304" C="0.00308642" G="0.661523" T="0.00308642"/>
      <pos A="0.332304" C="0.661523" G="0.00308642" T="0.00308642"/>
      <pos A="0.332304" C="0.332304" G="0.00308642" T="0.332304"/>
      <pos A="0.990741" C="0.00308642" G="0.00308642" T="0.00308642"/>
      <pos A="0.00308642" C="0.00308642" G="0.332304" T="0.661523"/>
      <pos A="0.00308642" C="0.00308642" G="0.990741" T="0.00308642"/>
      <pos A="0.332304" C="0.332304" G="0.332304" T="0.00308642"/>
      <pos A="0.332304" C="0.332304" G="0.332304" T="0.00308642"/>
      <pos A="0.661523" C="0.00308642" G="0.332304" T="0.00308642"/>
      <pos A="0.00308642" C="0.332304" G="0.332304" T="0.332304"/>
      <pos A="0.00308642" C="0.332304" G="0.661523" T="0.00308642"/>
      <pos A="0.332304" C="0.332304" G="0.00308642" T="0.332304"/>
      <pos A="0.661523" C="0.332304" G="0.00308642" T="0.00308642"/>
      <pos A="0.661523" C="0.00308642" G="0.00308642" T="0.332304"/>
      <pos A="0.661523" C="0.00308642" G="0.332304" T="0.00308642"/>
      <pos A="0.00308642" C="0.332304" G="0.332304" T="0.332304"/>
      <pos A="0.332304" C="0.332304" G="0.332304" T="0.00308642"/>
      <pos A="0.661523" C="0.332304" G="0.00308642" T="0.00308642"/>
      <pos A="0.00308642" C="0.00308642" G="0.661523" T="0.332304"/>
      <pos A="0.00308642" C="0.661523" G="0.332304" T="0.00308642"/>
      <pos A="0.332304" C="0.00308642" G="0.332304" T="0.332304"/>
      <pos A="0.661523" C="0.00308642" G="0.00308642" T="0.332304"/>
      <pos A="0.00308642" C="0.00308642" G="0.332304" T="0.661523"/>
      <pos A="0.00308642" C="0.00308642" G="0.332304" T="0.661523"/>
      <pos A="0.332304" C="0.00308642" G="0.00308642" T="0.661523"/>
      <pos A="0.00308642" C="0.661523" G="0.00308642" T="0.332304"/>
    </motif>
    <motif db="0" id="M28" alt="O28" length="40" nsites="8" evalue="1.3e-003">
      <pos A="0.246489" C="0.30266" G="0.185639" T="0.265213"/>
      <pos A="0.396276" C="0.180958" G="0.176277" T="0.246489"/>
      <pos A="0.372872" C="0.269893" G="0.283936" T="0.0732988"/>
      <pos A="0.232446" C="0.237128" G="0.279255" T="0.25117"/>
      <pos A="0.30734" C="0.120107" G="0.204361" T="0.368191"/>
      <pos A="0.223085" C="0.120107" G="0.340106" T="0.316702"/>
      <pos A="0.405638" C="0.293298" G="0.0639368" T="0.237128"/>
      <pos A="0.166916" C="0.25117" G="0.204361" T="0.377553"/>
      <pos A="0.241808" C="0.293298" G="0.152873" T="0.312021"/>
      <pos A="0.260532" C="0.260532" G="0.152873" T="0.326063"/>
      <pos A="0.335425" C="0.255851" G="0.232446" T="0.176277"/>
      <pos A="0.326063" C="0.274575" G="0.190319" T="0.209043"/>
      <pos A="0.405638" C="0.213723" G="0.162234" T="0.218404"/>
      <pos A="0.199681" C="0.152873" G="0.293298" T="0.354148"/>
      <pos A="0.199681" C="0.274575" G="0.166916" T="0.35883"/>
      <pos A="0.213723" C="0.185639" G="0.255851" T="0.344787"/>
      <pos A="0.288617" C="0.180958" G="0.227766" T="0.30266"/>
      <pos A="0.265213" C="0.199681" G="0.199681" T="0.335425"/>
      <pos A="0.143511" C="0.166916" G="0.312021" T="0.377553"/>
      <pos A="0.255851" C="0.316702" G="0.344787" T="0.0826607"/>
      <pos A="0.30266" C="0.274575" G="0.148192" T="0.274575"/>
      <pos A="0.260532" C="0.218404" G="0.35883" T="0.162234"/>
      <pos A="0.166916" C="0.265213" G="0.209043" T="0.35883"/>
      <pos A="0.349468" C="0.283936" G="0.148192" T="0.218404"/>
      <pos A="0.316702" C="0.30266" G="0.232446" T="0.148192"/>
      <pos A="0.232446" C="0.199681" G="0.25117" T="0.316702"/>
      <pos A="0.330745" C="0.213723" G="0.204361" T="0.25117"/>
      <pos A="0.218404" C="0.176277" G="0.335425" T="0.269893"/>
      <pos A="0.396276" C="0.124788" G="0.241808" T="0.237128"/>
      <pos A="0.288617" C="0.115426" G="0.293298" T="0.30266"/>
      <pos A="0.246489" C="0.246489" G="0.129469" T="0.377553"/>
      <pos A="0.185639" C="0.297978" G="0.176277" T="0.340106"/>
      <pos A="0.368191" C="0.180958" G="0.120107" T="0.330745"/>
      <pos A="0.241808" C="0.429042" G="0.171596" T="0.157554"/>
      <pos A="0.213723" C="0.237128" G="0.223085" T="0.326063"/>
      <pos A="0.391595" C="0.124788" G="0.232446" T="0.25117"/>
      <pos A="0.335425" C="0.199681" G="0.213723" T="0.25117"/>
      <pos A="0.443084" C="0.227766" G="0.209043" T="0.120107"/>
      <pos A="0.171596" C="0.106064" G="0.265213" T="0.457127"/>
      <pos A="0.124788" C="0.410318" G="0.213723" T="0.25117"/>
    </motif>
    <motif db="0" id="M29" alt="O29" length="40" nsites="8" evalue="1.3e-003">
      <pos A="0.353141" C="0.178114" G="0.190615" T="0.278129"/>
      <pos A="0.178114" C="0.109353" G="0.28438" T="0.428153"/>
      <pos A="0.228121" C="0.146859" G="0.321886" T="0.303133"/>
      <pos A="0.146859" C="0.265628" G="0.228121" T="0.359392"/>
      <pos A="0.446906" C="0.190615" G="0.15311" T="0.209369"/>
      <pos A="0.190615" C="0.253126" G="0.4094" T="0.146859"/>
      <pos A="0.309385" C="0.196867" G="0.303133" T="0.190615"/>
      <pos A="0.396898" C="0.159361" G="0.196867" T="0.246874"/>
      <pos A="0.309385" C="0.240623" G="0.159361" T="0.290631"/>
      <pos A="0.134357" C="0.196867" G="0.190615" T="0.478161"/>
      <pos A="0.421902" C="0.065596" G="0.303133" T="0.209369"/>
      <pos A="0.171863" C="0.34689" G="0.315636" T="0.165612"/>
      <pos A="0.296882" C="0.265628" G="0.15311" T="0.28438"/>
      <pos A="0.203118" C="0.221871" G="0.28438" T="0.290631"/>
      <pos A="0.271879" C="0.28438" G="0.15311" T="0.290631"/>
      <pos A="0.309385" C="0.246874" G="0.315636" T="0.128106"/>
      <pos A="0.403149" C="0.140608" G="0.221871" T="0.234372"/>
      <pos A="0.296882" C="0.203118" G="0.253126" T="0.246874"/>
      <pos A="0.240623" C="0.340639" G="0.0593452" T="0.359392"/>
      <pos A="0.465658" C="0.065596" G="0.103102" T="0.365643"/>
      <pos A="0.178114" C="0.15311" G="0.378145" T="0.290631"/>
      <pos A="0.21562" C="0.259377" G="0.228121" T="0.296882"/>
      <pos A="0.265628" C="0.15311" G="0.259377" T="0.321886"/>
      <pos A="0.459407" C="0.146859" G="0.234372" T="0.159361"/>
      <pos A="0.303133" C="0.259377" G="0.184364" T="0.253126"/>
      <pos A="0.196867" C="0.321886" G="0.146859" T="0.334388"/>
      <pos A="0.203118" C="0.134357" G="0.165612" T="0.496914"/>
      <pos A="0.290631" C="0.384396" G="0.165612" T="0.159361"/>
      <pos A="0.203118" C="0.340639" G="0.0343417" T="0.421902"/>
      <pos A="0.359392" C="0.259377" G="0.221871" T="0.159361"/>
      <pos A="0.309385" C="0.253126" G="0.28438" T="0.15311"/>
      <pos A="0.309385" C="0.190615" G="0.221871" T="0.278129"/>
      <pos A="0.365643" C="0.065596" G="0.28438" T="0.28438"/>
      <pos A="0.203118" C="0.240623" G="0.4094" T="0.146859"/>
      <pos A="0.121855" C="0.259377" G="0.334388" T="0.28438"/>
      <pos A="0.21562" C="0.340639" G="0.184364" T="0.259377"/>
      <pos A="0.415651" C="0.196867" G="0.171863" T="0.21562"/>
      <pos A="0.290631" C="0.134357" G="0.309385" T="0.265628"/>
      <pos A="0.21562" C="0.334388" G="0.21562" T="0.234372"/>
      <pos A="0.353141" C="0.246874" G="0.190615" T="0.209369"/>
    </motif>
    <motif db="0" id="M30" alt="O30" length="40" nsites="8" evalue="1.3e-003">
      <pos A="0.278129" C="0.228121" G="0.159361" T="0.334388"/>
      <pos A="0.253126" C="0.240623" G="0.259377" T="0.246874"/>
      <pos A="0.178114" C="0.315636" G="0.184364" T="0.321886"/>
      <pos A="0.296882" C="0.28438" G="0.171863" T="0.246874"/>
      <pos A="0.359392" C="0.0843486" G="0.165612" T="0.390647"/>
      <pos A="0.240623" C="0.0906005" G="0.309385" T="0.359392"/>
      <pos A="0.328137" C="0.165612" G="0.196867" T="0.309385"/>
      <pos A="0.221871" C="0.403149" G="0.278129" T="0.0968514"/>
      <pos A="0.228121" C="0.234372" G="0.178114" T="0.359392"/>
      <pos A="0.384396" C="0.178114" G="0.246874" T="0.190615"/>
      <pos A="0.315636" C="0.259377" G="0.140608" T="0.28438"/>
      <pos A="0.296882" C="0.221871" G="0.184364" T="0.296882"/>
      <pos A="0.296882" C="0.103102" G="0.453157" T="0.146859"/>
      <pos A="0.296882" C="0.303133" G="0.234372" T="0.165612"/>
      <pos A="0.246874" C="0.390647" G="0.115604" T="0.246874"/>
      <pos A="0.240623" C="0.0780978" G="0.209369" T="0.47191"/>
      <pos A="0.228121" C="0.228121" G="0.303133" T="0.240623"/>
      <pos A="0.0780978" C="0.384396" G="0.290631" T="0.246874"/>
      <pos A="0.290631" C="0.309385" G="0.184364" T="0.21562"/>
      <pos A="0.309385" C="0.321886" G="0.190615" T="0.178114"/>
      <pos A="0.253126" C="0.246874" G="0.140608" T="0.359392"/>
      <pos A="0.265628" C="0.303133" G="0.184364" T="0.246874"/>
      <pos A="0.240623" C="0.309385" G="0.203118" T="0.246874"/>
      <pos A="0.315636" C="0.228121" G="0.128106" T="0.328137"/>
      <pos A="0.290631" C="0.34689" G="0.178114" T="0.184364"/>
      <pos A="0.228121" C="0.296882" G="0.196867" T="0.278129"/>
      <pos A="0.365643" C="0.290631" G="0.121855" T="0.221871"/>
      <pos A="0.271879" C="0.115604" G="0.246874" T="0.365643"/>
      <pos A="0.359392" C="0.196867" G="0.28438" T="0.159361"/>
      <pos A="0.390647" C="0.128106" G="0.290631" T="0.190615"/>
      <pos A="0.4094" C="0.271879" G="0.246874" T="0.0718469"/>
      <pos A="0.446906" C="0.203118" G="0.134357" T="0.21562"/>
      <pos A="0.15311" C="0.378145" G="0.28438" T="0.184364"/>
      <pos A="0.396898" C="0.128106" G="0.128106" T="0.34689"/>
      <pos A="0.171863" C="0.15311" G="0.484412" T="0.190615"/>
      <pos A="0.0906005" C="0.209369" G="0.4094" T="0.290631"/>
      <pos A="0.265628" C="0.328137" G="0.115604" T="0.290631"/>
      <pos A="0.234372" C="0.265628" G="0.109353" T="0.390647"/>
      <pos A="0.190615" C="0.209369" G="0.240623" T="0.359392"/>
      <pos A="0.28438" C="0.378145" G="0.109353" T="0.228121"/>
    </motif>
    <motif db="0" id="M32" alt="O32" length="40" nsites="8" evalue="1.3e-003">
      <pos A="0.36351" C="0.223085" G="0.148192" T="0.265213"/>
      <pos A="0.344787" C="0.0826607" G="0.330745" T="0.241808"/>
      <pos A="0.391595" C="0.269893" G="0.180958" T="0.157554"/>
      <pos A="0.171596" C="0.265213" G="0.204361" T="0.35883"/>
      <pos A="0.312021" C="0.0732988" G="0.213723" T="0.400957"/>
      <pos A="0.176277" C="0.377553" G="0.180958" T="0.265213"/>
      <pos A="0.162234" C="0.354148" G="0.120107" T="0.36351"/>
      <pos A="0.368191" C="0.166916" G="0.120107" T="0.344787"/>
      <pos A="0.157554" C="0.199681" G="0.274575" T="0.368191"/>
      <pos A="0.297978" C="0.171596" G="0.35883" T="0.171596"/>
      <pos A="0.279255" C="0.157554" G="0.260532" T="0.30266"/>
      <pos A="0.354148" C="0.30734" G="0.148192" T="0.190319"/>
      <pos A="0.204361" C="0.330745" G="0.157554" T="0.30734"/>
      <pos A="0.326063" C="0.274575" G="0.209043" T="0.190319"/>
      <pos A="0.297978" C="0.269893" G="0.227766" T="0.204361"/>
      <pos A="0.241808" C="0.312021" G="0.246489" T="0.199681"/>
      <pos A="0.255851" C="0.120107" G="0.152873" T="0.471169"/>
      <pos A="0.312021" C="0.209043" G="0.260532" T="0.218404"/>
      <pos A="0.255851" C="0.134149" G="0.279255" T="0.330745"/>
      <pos A="0.386915" C="0.0732988" G="0.400957" T="0.138831"/>
      <pos A="0.293298" C="0.269893" G="0.297978" T="0.138831"/>
      <pos A="0.293298" C="0.227766" G="0.143511" T="0.335425"/>
      <pos A="0.25117" C="0.227766" G="0.106064" T="0.415"/>
      <pos A="0.195" C="0.204361" G="0.176277" T="0.42436"/>
      <pos A="0.354148" C="0.288617" G="0.195" T="0.162234"/>
      <pos A="0.35883" C="0.293298" G="0.143511" T="0.204361"/>
      <pos A="0.283936" C="0.218404" G="0.218404" T="0.279255"/>
      <pos A="0.321383" C="0.283936" G="0.124788" T="0.269893"/>
      <pos A="0.162234" C="0.260532" G="0.316702" T="0.260532"/>
      <pos A="0.213723" C="0.246489" G="0.180958" T="0.35883"/>
      <pos A="0.166916" C="0.372872" G="0.274575" T="0.185639"/>
      <pos A="0.400957" C="0.237128" G="0.176277" T="0.185639"/>
      <pos A="0.321383" C="0.232446" G="0.166916" T="0.279255"/>
      <pos A="0.274575" C="0.326063" G="0.138831" T="0.260532"/>
      <pos A="0.223085" C="0.218404" G="0.340106" T="0.218404"/>
      <pos A="0.405638" C="0.260532" G="0.134149" T="0.199681"/>
      <pos A="0.204361" C="0.143511" G="0.269893" T="0.382233"/>
      <pos A="0.25117" C="0.190319" G="0.260532" T="0.297978"/>
      <pos A="0.335425" C="0.134149" G="0.269893" T="0.260532"/>
      <pos A="0.312021" C="0.148192" G="0.260532" T="0.279255"/>
    </motif>
    <motif db="0" id="M33" alt="O33" length="40" nsites="8" evalue="1.3e-003">
      <pos A="0.176277" C="0.396276" G="0.288617" T="0.138831"/>
      <pos A="0.176277" C="0.157554" G="0.330745" T="0.335425"/>
      <pos A="0.227766" C="0.195" G="0.204361" T="0.372872"/>
      <pos A="0.297978" C="0.237128" G="0.120107" T="0.344787"/>
      <pos A="0.279255" C="0.157554" G="0.199681" T="0.36351"/>
      <pos A="0.288617" C="0.25117" G="0.25117" T="0.209043"/>
      <pos A="0.148192" C="0.288617" G="0.293298" T="0.269893"/>
      <pos A="0.321383" C="0.344787" G="0.138831" T="0.195"/>
      <pos A="0.405638" C="0.232446" G="0.185639" T="0.176277"/>
      <pos A="0.368191" C="0.227766" G="0.260532" T="0.143511"/>
      <pos A="0.232446" C="0.213723" G="0.335425" T="0.218404"/>
      <pos A="0.316702" C="0.143511" G="0.316702" T="0.223085"/>
      <pos A="0.36351" C="0.400957" G="0.106064" T="0.129469"/>
      <pos A="0.321383" C="0.195" G="0.138831" T="0.344787"/>
      <pos A="0.316702" C="0.143511" G="0.166916" T="0.372872"/>
      <pos A="0.386915" C="0.344787" G="0.148192" T="0.120107"/>
      <pos A="0.30266" C="0.148192" G="0.255851" T="0.293298"/>
      <pos A="0.274575" C="0.283936" G="0.227766" T="0.213723"/>
      <pos A="0.213723" C="0.269893" G="0.101384" T="0.415"/>
      <pos A="0.232446" C="0.185639" G="0.213723" T="0.368191"/>
      <pos A="0.185639" C="0.269893" G="0.241808" T="0.30266"/>
      <pos A="0.349468" C="0.260532" G="0.195" T="0.195"/>
      <pos A="0.223085" C="0.148192" G="0.326063" T="0.30266"/>
      <pos A="0.199681" C="0.269893" G="0.274575" T="0.255851"/>
      <pos A="0.30734" C="0.171596" G="0.0639368" T="0.457127"/>
      <pos A="0.269893" C="0.274575" G="0.176277" T="0.279255"/>
      <pos A="0.204361" C="0.344787" G="0.180958" T="0.269893"/>
      <pos A="0.265213" C="0.204361" G="0.246489" T="0.283936"/>
      <pos A="0.25117" C="0.176277" G="0.25117" T="0.321383"/>
      <pos A="0.199681" C="0.255851" G="0.269893" T="0.274575"/>
      <pos A="0.269893" C="0.209043" G="0.260532" T="0.260532"/>
      <pos A="0.316702" C="0.0545758" G="0.195" T="0.433722"/>
      <pos A="0.176277" C="0.372872" G="0.293298" T="0.157554"/>
      <pos A="0.368191" C="0.180958" G="0.204361" T="0.246489"/>
      <pos A="0.349468" C="0.25117" G="0.0967032" T="0.30266"/>
      <pos A="0.36351" C="0.227766" G="0.195" T="0.213723"/>
      <pos A="0.176277" C="0.255851" G="0.30266" T="0.265213"/>
      <pos A="0.25117" C="0.227766" G="0.180958" T="0.340106"/>
      <pos A="0.335425" C="0.269893" G="0.185639" T="0.209043"/>
      <pos A="0.330745" C="0.134149" G="0.321383" T="0.213723"/>
    </motif>
    <motif db="0" id="M34" alt="O34" length="40" nsites="8" evalue="1.3e-003">
      <pos A="0.332304" C="0.661523" G="0.00308642" T="0.00308642"/>
      <pos A="0.00308642" C="0.00308642" G="0.332304" T="0.661523"/>
      <pos A="0.661523" C="0.00308642" G="0.332304" T="0.00308642"/>
      <pos A="0.00308642" C="0.661523" G="0.332304" T="0.00308642"/>
      <pos A="0.332304" C="0.00308642" G="0.332304" T="0.332304"/>
      <pos A="0.661523" C="0.332304" G="0.00308642" T="0.00308642"/>
      <pos A="0.332304" C="0.661523" G="0.00308642" T="0.00308642"/>
      <pos A="0.332304" C="0.00308642" G="0.00308642" T="0.661523"/>
      <pos A="0.332304" C="0.00308642" G="0.332304" T="0.332304"/>
      <pos A="0.00308642" C="0.661523" G="0.00308642" T="0.332304"/>
      <pos A="0.00308642" C="0.332304" G="0.332304" T="0.332304"/>
      <pos A="0.661523" C="0.00308642" G="0.00308642" T="0.332304"/>
      <pos A="0.661523" C="0.332304" G="0.00308642" T="0.00308642"/>
      <pos A="0.661523" C="0.332304" G="0.00308642" T="0.00308642"/>
      <pos A="0.00308642" C="0.332304" G="0.332304" T="0.332304"/>
      <pos A="0.332304" C="0.661523" G="0.00308642" T="0.00308642"/>
      <pos A="0.00308642" C="0.332304" G="0.332304" T="0.332304"/>
      <pos A="0.332304" C="0.332304" G="0.00308642" T="0.332304"/>
      <pos A="0.332304" C="0.00308642" G="0.00308642" T="0.661523"/>
      <pos A="0.332304" C="0.332304" G="0.332304" T="0.00308642"/>
      <pos A="0.00308642" C="0.00308642" G="0.00308642" T="0.990741"/>
      <pos A="0.00308642" C="0.332304" G="0.00308642" T="0.661523"/>
      <pos A="0.332304" C="0.332304" G="0.00308642" T="0.332304"/>
      <pos A="0.661523" C="0.00308642" G="0.332304" T="0.00308642"/>
      <pos A="0.332304" C="0.332304" G="0.00308642" T="0.332304"/>
      <pos A="0.00308642" C="0.00308642" G="0.661523" T="0.332304"/>
      <pos A="0.00308642" C="0.661523" G="0.00308642" T="0.332304"/>
      <pos A="0.332304" C="0.332304" G="0.00308642" T="0.332304"/>
      <pos A="0.332304" C="0.332304" G="0.00308642" T="0.332304"/>
      <pos A="0.00308642" C="0.00308642" G="0.00308642" T="0.990741"/>
      <pos A="0.00308642" C="0.332304" G="0.332304" T="0.332304"/>
      <pos A="0.00308642" C="0.332304" G="0.332304" T="0.332304"/>
      <pos A="0.00308642" C="0.332304" G="0.332304" T="0.332304"/>
      <pos A="0.332304" C="0.332304" G="0.332304" T="0.00308642"/>
      <pos A="0.332304" C="0.332304" G="0.00308642" T="0.332304"/>
      <pos A="0.332304" C="0.00308642" G="0.332304" T="0.332304"/>
      <pos A="0.332304" C="0.00308642" G="0.332304" T="0.332304"/>
      <pos A="0.00308642" C="0.661523" G="0.00308642" T="0.332304"/>
      <pos A="0.332304" C="0.332304" G="0.00308642" T="0.332304"/>
      <pos A="0.332304" C="0.00308642" G="0.332304" T="0.332304"/>
    </motif>
    <motif db="0" id="M35" alt="O35" length="40" nsites="8" evalue="1.3e-003">
      <pos A="0.25" C="0.496914" G="0.25" T="0.00308642"/>
      <pos A="0.496914" C="0.00308642" G="0.25" T="0.25"/>
      <pos A="0.25" C="0.00308642" G="0.00308642" T="0.743827"/>
      <pos A="0.00308642" C="0.00308642" G="0.743827" T="0.25"/>
      <pos A="0.743827" C="0.25" G="0.00308642" T="0.00308642"/>
      <pos A="0.00308642" C="0.25" G="0.496914" T="0.25"/>
      <pos A="0.25" C="0.743827" G="0.00308642" T="0.00308642"/>
      <pos A="0.00308642" C="0.743827" G="0.25" T="0.00308642"/>
      <pos A="0.00308642" C="0.25" G="0.25" T="0.496914"/>
      <pos A="0.743827" C="0.00308642" G="0.25" T="0.00308642"/>
      <pos A="0.25" C="0.25" G="0.25" T="0.25"/>
      <pos A="0.25" C="0.25" G="0.25" T="0.25"/>
      <pos A="0.990741" C="0.00308642" G="0.00308642" T="0.00308642"/>
      <pos A="0.00308642" C="0.00308642" G="0.496914" T="0.496914"/>
      <pos A="0.25" C="0.25" G="0.25" T="0.25"/>
      <pos A="0.00308642" C="0.496914" G="0.25" T="0.25"/>
      <pos A="0.25" C="0.00308642" G="0.00308642" T="0.743827"/>
      <pos A="0.00308642" C="0.25" G="0.496914" T="0.25"/>
      <pos A="0.496914" C="0.25" G="0.25" T="0.00308642"/>
      <pos A="0.00308642" C="0.00308642" G="0.743827" T="0.25"/>
      <pos A="0.25" C="0.00308642" G="0.743827" T="0.00308642"/>
      <pos A="0.00308642" C="0.25" G="0.496914" T="0.25"/>
      <pos A="0.496914" C="0.00308642" G="0.00308642" T="0.496914"/>
      <pos A="0.00308642" C="0.00308642" G="0.743827" T="0.25"/>
      <pos A="0.00308642" C="0.743827" G="0.25" T="0.00308642"/>
      <pos A="0.25" C="0.00308642" G="0.25" T="0.496914"/>
      <pos A="0.25" C="0.00308642" G="0.496914" T="0.25"/>
      <pos A="0.00308642" C="0.00308642" G="0.496914" T="0.496914"/>
      <pos A="0.496914" C="0.00308642" G="0.496914" T="0.00308642"/>
      <pos A="0.990741" C="0.00308642" G="0.00308642" T="0.00308642"/>
      <pos A="0.25" C="0.00308642" G="0.743827" T="0.00308642"/>
      <pos A="0.25" C="0.25" G="0.00308642" T="0.496914"/>
      <pos A="0.25" C="0.00308642" G="0.496914" T="0.25"/>
      <pos A="0.00308642" C="0.00308642" G="0.990741" T="0.00308642"/>
      <pos A="0.25" C="0.496914" G="0.25" T="0.00308642"/>
      <pos A="0.496914" C="0.00308642" G="0.496914" T="0.00308642"/>
      <pos A="0.496914" C="0.25" G="0.25" T="0.00308642"/>
      <pos A="0.25" C="0.00308642" G="0.496914" T="0.25"/>
      <pos A="0.00308642" C="0.743827" G="0.00308642" T="0.25"/>
      <pos A="0.25" C="0.25" G="0.496914" T="0.00308642"/>
    </motif>
    <motif db="0" id="M36" alt="O36" length="40" nsites="8" evalue="1.3e-003">
      <pos A="0.990741" C="0.00308642" G="0.00308642" T="0.00308642"/>
      <pos A="0.990741" C="0.00308642" G="0.00308642" T="0.00308642"/>
      <pos A="0.00308642" C="0.00308642" G="0.00308642" T="0.990741"/>
      <pos A="0.00308642" C="0.00308642" G="0.990741" T="0.00308642"/>
      <pos A="0.00308642" C="0.00308642" G="0.990741" T="0.00308642"/>
      <pos A="0.990741" C="0.00308642" G="0.00308642" T="0.00308642"/>
      <pos A="0.990741" C="0.00308642" G="0.00308642" T="0.00308642"/>
      <pos A="0.990741" C="0.00308642" G="0.00308642" T="0.00308642"/>
      <pos A="0.00308642" C="0.00308642" G="0.00308642" T="0.990741"/>
      <pos A="0.00308642" C="0.00308642" G="0.990741" T="0.00308642"/>
      <pos A="0.00308642" C="0.990741" G="0.00308642" T="0.00308642"/>
      <pos A="0.00308642" C="0.00308642" G="0.00308642" T="0.990741"/>
      <pos A="0.990741" C="0.00308642" G="0.00308642" T="0.00308642"/>
      <pos A="0.00308642" C="0.00308642" G="0.00308642" T="0.990741"/>
      <pos A="0.990741" C="0.00308642" G="0.00308642" T="0.00308642"/>
      <pos A="0.00308642" C="0.00308642" G="0.990741" T="0.00308642"/>
      <pos A="0.990741" C="0.00308642" G="0.00308642" T="0.00308642"/>
      <pos A="0.990741" C="0.00308642" G="0.00308642" T="0.00308642"/>
      <pos A="0.990741" C="0.00308642" G="0.00308642" T="0.00308642"/>
      <pos A="0.00308642" C="0.00308642" G="0.00308642" T="0.990741"/>
      <pos A="0.990741" C="0.00308642" G="0.00308642" T="0.00308642"/>
      <pos A="0.00308642" C="0.00308642" G="0.00308642" T="0.990741"/>
      <pos A="0.00308642" C="0.00308642" G="0.00308642" T="0.990741"/>
      <pos A="0.00308642" C="0.00308642" G="0.990741" T="0.00308642"/>
      <pos A="0.00308642" C="0.00308642" G="0.990741" T="0.00308642"/>
      <pos A="0.00308642" C="0.00308642" G="0.00308642" T="0.990741"/>
      <pos A="0.990741" C="0.00308642" G="0.00308642" T="0.00308642"/>
      <pos A="0.00308642" C="0.00308642" G="0.00308642" T="0.990741"/>
      <pos A="0.990741" C="0.00308642" G="0.00308642" T="0.00308642"/>
      <pos A="0.00308642" C="0.990741" G="0.00308642" T="0.00308642"/>
      <pos A="0.00308642" C="0.00308642" G="0.00308642" T="0.990741"/>
      <pos A="0.00308642" C="0.00308642" G="0.990741" T="0.00308642"/>
      <pos A="0.00308642" C="0.00308642" G="0.00308642" T="0.990741"/>
      <pos A="0.990741" C="0.00308642" G="0.00308642" T="0.00308642"/>
      <pos A="0.00308642" C="0.00308642" G="0.00308642" T="0.990741"/>
      <pos A="0.00308642" C="0.00308642" G="0.00308642" T="0.990741"/>
      <pos A="0.00308642" C="0.00308642" G="0.00308642" T="0.990741"/>
      <pos A="0.00308642" C="0.00308642" G="0.00308642" T="0.990741"/>
      <pos A="0.990741" C="0.00308642" G="0.00308642" T="0.00308642"/>
      <pos A="0.00308642" C="0.00308642" G="0.00308642" T="0.990741"/>
    </motif>
    <motif db="0" id="M37" alt="O37" length="40" nsites="8" evalue="1.3e-003">
      <pos A="0.325374" C="0.231806" G="0.262996" T="0.179824"/>
      <pos A="0.387752" C="0.242202" G="0.179824" T="0.190221"/>
      <pos A="0.231806" C="0.231806" G="0.127843" T="0.408544"/>
      <pos A="0.2526" C="0.22141" G="0.356563" T="0.169428"/>
      <pos A="0.325374" C="0.294185" G="0.242202" T="0.138239"/>
      <pos A="0.325374" C="0.200617" G="0.325374" T="0.148635"/>
      <pos A="0.22141" C="0.148635" G="0.304581" T="0.325374"/>
      <pos A="0.127843" C="0.45013" G="0.2526" T="0.169428"/>
      <pos A="0.356563" C="0.169428" G="0.22141" T="0.2526"/>
      <pos A="0.22141" C="0.242202" G="0.2526" T="0.283789"/>
      <pos A="0.169428" C="0.231806" G="0.200617" T="0.398148"/>
      <pos A="0.00308642" C="0.242202" G="0.387752" T="0.366959"/>
      <pos A="0.356563" C="0.179824" G="0.262996" T="0.200617"/>
      <pos A="0.117446" C="0.45013" G="0.211013" T="0.22141"/>
      <pos A="0.0758607" C="0.366959" G="0.0654647" T="0.491716"/>
      <pos A="0.231806" C="0.127843" G="0.314977" T="0.325374"/>
      <pos A="0.387752" C="0.211013" G="0.179824" T="0.22141"/>
      <pos A="0.398148" C="0.33577" G="0.179824" T="0.0862578"/>
      <pos A="0.273392" C="0.211013" G="0.22141" T="0.294185"/>
      <pos A="0.231806" C="0.22141" G="0.179824" T="0.366959"/>
      <pos A="0.262996" C="0.200617" G="0.2526" T="0.283789"/>
      <pos A="0.304581" C="0.314977" G="0.33577" T="0.0446716"/>
      <pos A="0.231806" C="0.127843" G="0.231806" T="0.408544"/>
      <pos A="0.148635" C="0.294185" G="0.283789" T="0.273392"/>
      <pos A="0.0862578" C="0.304581" G="0.304581" T="0.304581"/>
      <pos A="0.190221" C="0.169428" G="0.283789" T="0.356563"/>
      <pos A="0.22141" C="0.211013" G="0.294185" T="0.273392"/>
      <pos A="0.0966538" C="0.387752" G="0.211013" T="0.304581"/>
      <pos A="0.439733" C="0.294185" G="0.0342756" T="0.231806"/>
      <pos A="0.138239" C="0.377355" G="0.148635" T="0.33577"/>
      <pos A="0.418941" C="0.22141" G="0.127843" T="0.231806"/>
      <pos A="0.429337" C="0.211013" G="0.159032" T="0.200617"/>
      <pos A="0.190221" C="0.346166" G="0.273392" T="0.190221"/>
      <pos A="0.231806" C="0.200617" G="0.22141" T="0.346166"/>
      <pos A="0.200617" C="0.117446" G="0.346166" T="0.33577"/>
      <pos A="0.242202" C="0.211013" G="0.346166" T="0.200617"/>
      <pos A="0.491716" C="0.0342756" G="0.231806" T="0.242202"/>
      <pos A="0.356563" C="0.33577" G="0.117446" T="0.190221"/>
      <pos A="0.366959" C="0.0966538" G="0.242202" T="0.294185"/>
      <pos A="0.127843" C="0.211013" G="0.325374" T="0.33577"/>
    </motif>
    <motif db="0" id="M38" alt="O38" length="40" nsites="8" evalue="1.3e-003">
      <pos A="0.396276" C="0.223085" G="0.176277" T="0.204361"/>
      <pos A="0.316702" C="0.312021" G="0.171596" T="0.199681"/>
      <pos A="0.30734" C="0.255851" G="0.162234" T="0.274575"/>
      <pos A="0.293298" C="0.293298" G="0.246489" T="0.166916"/>
      <pos A="0.30734" C="0.241808" G="0.129469" T="0.321383"/>
      <pos A="0.312021" C="0.106064" G="0.237128" T="0.344787"/>
      <pos A="0.148192" C="0.279255" G="0.326063" T="0.246489"/>
      <pos A="0.237128" C="0.0826607" G="0.344787" T="0.335425"/>
      <pos A="0.204361" C="0.157554" G="0.321383" T="0.316702"/>
      <pos A="0.30266" C="0.213723" G="0.255851" T="0.227766"/>
      <pos A="0.0732988" C="0.209043" G="0.171596" T="0.546062"/>
      <pos A="0.330745" C="0.396276" G="0.0967032" T="0.176277"/>
      <pos A="0.274575" C="0.176277" G="0.241808" T="0.30734"/>
      <pos A="0.241808" C="0.269893" G="0.241808" T="0.246489"/>
      <pos A="0.340106" C="0.232446" G="0.166916" T="0.260532"/>
      <pos A="0.195" C="0.255851" G="0.227766" T="0.321383"/>
      <pos A="0.218404" C="0.218404" G="0.227766" T="0.335425"/>
      <pos A="0.349468" C="0.209043" G="0.171596" T="0.269893"/>
      <pos A="0.41968" C="0.110746" G="0.232446" T="0.237128"/>
      <pos A="0.152873" C="0.386915" G="0.25117" T="0.209043"/>
      <pos A="0.452445" C="0.255851" G="0.106064" T="0.185639"/>
      <pos A="0.326063" C="0.260532" G="0.209043" T="0.204361"/>
      <pos A="0.382233" C="0.25117" G="0.0826607" T="0.283936"/>
      <pos A="0.110746" C="0.152873" G="0.457127" T="0.279255"/>
      <pos A="0.312021" C="0.321383" G="0.223085" T="0.143511"/>
      <pos A="0.265213" C="0.227766" G="0.232446" T="0.274575"/>
      <pos A="0.368191" C="0.204361" G="0.180958" T="0.246489"/>
      <pos A="0.354148" C="0.157554" G="0.241808" T="0.246489"/>
      <pos A="0.190319" C="0.255851" G="0.260532" T="0.293298"/>
      <pos A="0.0967032" C="0.312021" G="0.129469" T="0.461807"/>
      <pos A="0.391595" C="0.166916" G="0.166916" T="0.274575"/>
      <pos A="0.330745" C="0.293298" G="0.0920217" T="0.283936"/>
      <pos A="0.283936" C="0.185639" G="0.246489" T="0.283936"/>
      <pos A="0.223085" C="0.185639" G="0.288617" T="0.30266"/>
      <pos A="0.279255" C="0.241808" G="0.213723" T="0.265213"/>
      <pos A="0.199681" C="0.326063" G="0.199681" T="0.274575"/>
      <pos A="0.255851" C="0.209043" G="0.152873" T="0.382233"/>
      <pos A="0.246489" C="0.316702" G="0.213723" T="0.223085"/>
      <pos A="0.372872" C="0.0920217" G="0.288617" T="0.246489"/>
      <pos A="0.429042" C="0.190319" G="0.232446" T="0.148192"/>
    </motif>
    <motif db="0" id="M4" alt="O4" length="40" nsites="8" evalue="1.3e-003">
      <pos A="0.223085" C="0.265213" G="0.330745" T="0.180958"/>
      <pos A="0.335425" C="0.246489" G="0.255851" T="0.162234"/>
      <pos A="0.204361" C="0.25117" G="0.241808" T="0.30266"/>
      <pos A="0.209043" C="0.368191" G="0.106064" T="0.316702"/>
      <pos A="0.326063" C="0.246489" G="0.195" T="0.232446"/>
      <pos A="0.265213" C="0.148192" G="0.241808" T="0.344787"/>
      <pos A="0.30734" C="0.255851" G="0.279255" T="0.157554"/>
      <pos A="0.382233" C="0.255851" G="0.223085" T="0.138831"/>
      <pos A="0.405638" C="0.223085" G="0.124788" T="0.246489"/>
      <pos A="0.209043" C="0.106064" G="0.30266" T="0.382233"/>
      <pos A="0.330745" C="0.148192" G="0.218404" T="0.30266"/>
      <pos A="0.171596" C="0.30734" G="0.157554" T="0.36351"/>
      <pos A="0.227766" C="0.330745" G="0.246489" T="0.195"/>
      <pos A="0.255851" C="0.232446" G="0.120107" T="0.391595"/>
      <pos A="0.349468" C="0.0826607" G="0.237128" T="0.330745"/>
      <pos A="0.232446" C="0.25117" G="0.227766" T="0.288617"/>
      <pos A="0.204361" C="0.255851" G="0.25117" T="0.288617"/>
      <pos A="0.260532" C="0.265213" G="0.265213" T="0.209043"/>
      <pos A="0.335425" C="0.255851" G="0.195" T="0.213723"/>
      <pos A="0.162234" C="0.157554" G="0.218404" T="0.461807"/>
      <pos A="0.25117" C="0.227766" G="0.227766" T="0.293298"/>
      <pos A="0.223085" C="0.30266" G="0.157554" T="0.316702"/>
      <pos A="0.391595" C="0.176277" G="0.0873412" T="0.344787"/>
      <pos A="0.25117" C="0.204361" G="0.124788" T="0.41968"/>
      <pos A="0.213723" C="0.246489" G="0.241808" T="0.297978"/>
      <pos A="0.36351" C="0.227766" G="0.293298" T="0.115426"/>
      <pos A="0.330745" C="0.180958" G="0.246489" T="0.241808"/>
      <pos A="0.349468" C="0.190319" G="0.279255" T="0.180958"/>
      <pos A="0.316702" C="0.185639" G="0.386915" T="0.110746"/>
      <pos A="0.190319" C="0.246489" G="0.321383" T="0.241808"/>
      <pos A="0.30734" C="0.25117" G="0.246489" T="0.195"/>
      <pos A="0.321383" C="0.190319" G="0.223085" T="0.265213"/>
      <pos A="0.283936" C="0.265213" G="0.288617" T="0.162234"/>
      <pos A="0.30734" C="0.265213" G="0.0218094" T="0.405638"/>
      <pos A="0.237128" C="0.223085" G="0.326063" T="0.213723"/>
      <pos A="0.400957" C="0.246489" G="0.106064" T="0.246489"/>
      <pos A="0.185639" C="0.321383" G="0.269893" T="0.223085"/>
      <pos A="0.297978" C="0.344787" G="0.106064" T="0.25117"/>
      <pos A="0.209043" C="0.213723" G="0.120107" T="0.457127"/>
      <pos A="0.227766" C="0.110746" G="0.223085" T="0.438403"/>
    </motif>
    <motif db="0" id="M40" alt="O40" length="40" nsites="8" evalue="1.3e-003">
      <pos A="0.25117" C="0.195" G="0.218404" T="0.335425"/>
      <pos A="0.274575" C="0.30734" G="0.0967032" T="0.321383"/>
      <pos A="0.372872" C="0.213723" G="0.288617" T="0.124788"/>
      <pos A="0.106064" C="0.232446" G="0.274575" T="0.386915"/>
      <pos A="0.335425" C="0.190319" G="0.274575" T="0.199681"/>
      <pos A="0.265213" C="0.321383" G="0.152873" T="0.260532"/>
      <pos A="0.199681" C="0.340106" G="0.232446" T="0.227766"/>
      <pos A="0.30734" C="0.35883" G="0.0732988" T="0.260532"/>
      <pos A="0.283936" C="0.195" G="0.232446" T="0.288617"/>
      <pos A="0.335425" C="0.260532" G="0.124788" T="0.279255"/>
      <pos A="0.583509" C="0.120107" G="0.171596" T="0.124788"/>
      <pos A="0.269893" C="0.166916" G="0.288617" T="0.274575"/>
      <pos A="0.340106" C="0.148192" G="0.265213" T="0.246489"/>
      <pos A="0.185639" C="0.209043" G="0.377553" T="0.227766"/>
      <pos A="0.162234" C="0.391595" G="0.204361" T="0.241808"/>
      <pos A="0.162234" C="0.106064" G="0.410318" T="0.321383"/>
      <pos A="0.316702" C="0.241808" G="0.213723" T="0.227766"/>
      <pos A="0.396276" C="0.288617" G="0.120107" T="0.195"/>
      <pos A="0.227766" C="0.152873" G="0.265213" T="0.354148"/>
      <pos A="0.326063" C="0.180958" G="0.176277" T="0.316702"/>
      <pos A="0.171596" C="0.344787" G="0.265213" T="0.218404"/>
      <pos A="0.288617" C="0.335425" G="0.106064" T="0.269893"/>
      <pos A="0.260532" C="0.232446" G="0.232446" T="0.274575"/>
      <pos A="0.279255" C="0.246489" G="0.190319" T="0.283936"/>
      <pos A="0.218404" C="0.129469" G="0.30266" T="0.349468"/>
      <pos A="0.180958" C="0.297978" G="0.162234" T="0.35883"/>
      <pos A="0.335425" C="0.218404" G="0.152873" T="0.293298"/>
      <pos A="0.25117" C="0.288617" G="0.279255" T="0.180958"/>
      <pos A="0.293298" C="0.269893" G="0.138831" T="0.297978"/>
      <pos A="0.48053" C="0.185639" G="0.0967032" T="0.237128"/>
      <pos A="0.316702" C="0.232446" G="0.227766" T="0.223085"/>
      <pos A="0.269893" C="0.204361" G="0.227766" T="0.297978"/>
      <pos A="0.269893" C="0.120107" G="0.330745" T="0.279255"/>
      <pos A="0.386915" C="0.260532" G="0.0779793" T="0.274575"/>
      <pos A="0.312021" C="0.279255" G="0.148192" T="0.260532"/>
      <pos A="0.279255" C="0.138831" G="0.199681" T="0.382233"/>
      <pos A="0.138831" C="0.312021" G="0.283936" T="0.265213"/>
      <pos A="0.25117" C="0.120107" G="0.260532" T="0.368191"/>
      <pos A="0.180958" C="0.255851" G="0.377553" T="0.185639"/>
      <pos A="0.237128" C="0.335425" G="0.171596" T="0.255851"/>
    </motif>
    <motif db="0" id="M42" alt="O42" length="40" nsites="8" evalue="1.3e-003">
      <pos A="0.232446" C="0.195" G="0.265213" T="0.30734"/>
      <pos A="0.25117" C="0.368191" G="0.157554" T="0.223085"/>
      <pos A="0.391595" C="0.166916" G="0.148192" T="0.293298"/>
      <pos A="0.269893" C="0.297978" G="0.213723" T="0.218404"/>
      <pos A="0.246489" C="0.260532" G="0.326063" T="0.166916"/>
      <pos A="0.400957" C="0.227766" G="0.199681" T="0.171596"/>
      <pos A="0.283936" C="0.101384" G="0.129469" T="0.485212"/>
      <pos A="0.293298" C="0.241808" G="0.25117" T="0.213723"/>
      <pos A="0.232446" C="0.209043" G="0.110746" T="0.447765"/>
      <pos A="0.326063" C="0.246489" G="0.218404" T="0.209043"/>
      <pos A="0.335425" C="0.176277" G="0.171596" T="0.316702"/>
      <pos A="0.195" C="0.30266" G="0.241808" T="0.260532"/>
      <pos A="0.321383" C="0.190319" G="0.180958" T="0.30734"/>
      <pos A="0.377553" C="0.241808" G="0.157554" T="0.223085"/>
      <pos A="0.232446" C="0.255851" G="0.279255" T="0.232446"/>
      <pos A="0.148192" C="0.176277" G="0.344787" T="0.330745"/>
      <pos A="0.283936" C="0.260532" G="0.152873" T="0.30266"/>
      <pos A="0.283936" C="0.180958" G="0.223085" T="0.312021"/>
      <pos A="0.213723" C="0.349468" G="0.279255" T="0.157554"/>
      <pos A="0.269893" C="0.36351" G="0.274575" T="0.0920217"/>
      <pos A="0.340106" C="0.204361" G="0.204361" T="0.25117"/>
      <pos A="0.213723" C="0.237128" G="0.180958" T="0.368191"/>
      <pos A="0.288617" C="0.232446" G="0.115426" T="0.36351"/>
      <pos A="0.227766" C="0.148192" G="0.209043" T="0.415"/>
      <pos A="0.0873412" C="0.204361" G="0.36351" T="0.344787"/>
      <pos A="0.391595" C="0.157554" G="0.143511" T="0.30734"/>
      <pos A="0.237128" C="0.349468" G="0.166916" T="0.246489"/>
      <pos A="0.405638" C="0.176277" G="0.213723" T="0.204361"/>
      <pos A="0.30734" C="0.274575" G="0.134149" T="0.283936"/>
      <pos A="0.386915" C="0.185639" G="0.176277" T="0.25117"/>
      <pos A="0.283936" C="0.152873" G="0.344787" T="0.218404"/>
      <pos A="0.283936" C="0.227766" G="0.148192" T="0.340106"/>
      <pos A="0.213723" C="0.293298" G="0.382233" T="0.110746"/>
      <pos A="0.326063" C="0.218404" G="0.157554" T="0.297978"/>
      <pos A="0.195" C="0.199681" G="0.185639" T="0.41968"/>
      <pos A="0.176277" C="0.241808" G="0.35883" T="0.223085"/>
      <pos A="0.260532" C="0.246489" G="0.279255" T="0.213723"/>
      <pos A="0.30266" C="0.218404" G="0.223085" T="0.255851"/>
      <pos A="0.405638" C="0.316702" G="0.115426" T="0.162234"/>
      <pos A="0.237128" C="0.185639" G="0.138831" T="0.438403"/>
    </motif>
    <motif db="0" id="M43" alt="O43" length="40" nsites="8" evalue="1.3e-003">
      <pos A="0.661523" C="0.00308642" G="0.00308642" T="0.332304"/>
      <pos A="0.00308642" C="0.332304" G="0.661523" T="0.00308642"/>
      <pos A="0.00308642" C="0.332304" G="0.332304" T="0.332304"/>
      <pos A="0.661523" C="0.00308642" G="0.00308642" T="0.332304"/>
      <pos A="0.990741" C="0.00308642" G="0.00308642" T="0.00308642"/>
      <pos A="0.00308642" C="0.661523" G="0.00308642" T="0.332304"/>
      <pos A="0.661523" C="0.332304" G="0.00308642" T="0.00308642"/>
      <pos A="0.00308642" C="0.661523" G="0.332304" T="0.00308642"/>
      <pos A="0.332304" C="0.332304" G="0.332304" T="0.00308642"/>
      <pos A="0.661523" C="0.00308642" G="0.00308642" T="0.332304"/>
      <pos A="0.332304" C="0.00308642" G="0.332304" T="0.332304"/>
      <pos A="0.332304" C="0.332304" G="0.332304" T="0.00308642"/>
      <pos A="0.00308642" C="0.332304" G="0.332304" T="0.332304"/>
      <pos A="0.661523" C="0.00308642" G="0.00308642" T="0.332304"/>
      <pos A="0.00308642" C="0.661523" G="0.332304" T="0.00308642"/>
      <pos A="0.00308642" C="0.332304" G="0.00308642" T="0.661523"/>
      <pos A="0.00308642" C="0.00308642" G="0.661523" T="0.332304"/>
      <pos A="0.00308642" C="0.332304" G="0.661523" T="0.00308642"/>
      <pos A="0.332304" C="0.00308642" G="0.332304" T="0.332304"/>
      <pos A="0.00308642" C="0.332304" G="0.332304" T="0.332304"/>
      <pos A="0.332304" C="0.00308642" G="0.332304" T="0.332304"/>
      <pos A="0.332304" C="0.00308642" G="0.661523" T="0.00308642"/>
      <pos A="0.332304" C="0.00308642" G="0.00308642" T="0.661523"/>
      <pos A="0.00308642" C="0.332304" G="0.00308642" T="0.661523"/>
      <pos A="0.00308642" C="0.661523" G="0.00308642" T="0.332304"/>
      <pos A="0.332304" C="0.00308642" G="0.00308642" T="0.661523"/>
      <pos A="0.332304" C="0.00308642" G="0.661523" T="0.00308642"/>
      <pos A="0.990741" C="0.00308642" G="0.00308642" T="0.00308642"/>
      <pos A="0.00308642" C="0.332304" G="0.332304" T="0.332304"/>
      <pos A="0.332304" C="0.00308642" G="0.00308642" T="0.661523"/>
      <pos A="0.00308642" C="0.332304" G="0.661523" T="0.00308642"/>
      <pos A="0.00308642" C="0.332304" G="0.332304" T="0.332304"/>
      <pos A="0.00308642" C="0.00308642" G="0.00308642" T="0.990741"/>
      <pos A="0.332304" C="0.661523" G="0.00308642" T="0.00308642"/>
      <pos A="0.00308642" C="0.00308642" G="0.332304" T="0.661523"/>
      <pos A="0.00308642" C="0.00308642" G="0.00308642" T="0.990741"/>
      <pos A="0.00308642" C="0.00308642" G="0.661523" T="0.332304"/>
      <pos A="0.332304" C="0.00308642" G="0.332304" T="0.332304"/>
      <pos A="0.661523" C="0.00308642" G="0.332304" T="0.00308642"/>
      <pos A="0.661523" C="0.332304" G="0.00308642" T="0.00308642"/>
    </motif>
    <motif db="0" id="M44" alt="O44" length="40" nsites="8" evalue="1.3e-003">
      <pos A="0.204361" C="0.35883" G="0.162234" T="0.274575"/>
      <pos A="0.30266" C="0.405638" G="0.138831" T="0.152873"/>
      <pos A="0.143511" C="0.0498943" G="0.36351" T="0.443084"/>
      <pos A="0.279255" C="0.143511" G="0.30266" T="0.274575"/>
      <pos A="0.321383" C="0.143511" G="0.321383" T="0.213723"/>
      <pos A="0.232446" C="0.232446" G="0.335425" T="0.199681"/>
      <pos A="0.283936" C="0.326063" G="0.0779793" T="0.312021"/>
      <pos A="0.218404" C="0.190319" G="0.162234" T="0.429042"/>
      <pos A="0.410318" C="0.195" G="0.152873" T="0.241808"/>
      <pos A="0.274575" C="0.293298" G="0.213723" T="0.218404"/>
      <pos A="0.35883" C="0.218404" G="0.199681" T="0.223085"/>
      <pos A="0.25117" C="0.157554" G="0.232446" T="0.35883"/>
      <pos A="0.269893" C="0.223085" G="0.265213" T="0.241808"/>
      <pos A="0.35883" C="0.195" G="0.25117" T="0.195"/>
      <pos A="0.218404" C="0.223085" G="0.25117" T="0.30734"/>
      <pos A="0.344787" C="0.223085" G="0.209043" T="0.223085"/>
      <pos A="0.269893" C="0.344787" G="0.269893" T="0.115426"/>
      <pos A="0.316702" C="0.326063" G="0.166916" T="0.190319"/>
      <pos A="0.25117" C="0.30266" G="0.232446" T="0.213723"/>
      <pos A="0.354148" C="0.176277" G="0.0732988" T="0.396276"/>
      <pos A="0.185639" C="0.190319" G="0.237128" T="0.386915"/>
      <pos A="0.218404" C="0.255851" G="0.176277" T="0.349468"/>
      <pos A="0.180958" C="0.25117" G="0.199681" T="0.368191"/>
      <pos A="0.237128" C="0.321383" G="0.0779793" T="0.36351"/>
      <pos A="0.283936" C="0.0920217" G="0.134149" T="0.489892"/>
      <pos A="0.30266" C="0.246489" G="0.223085" T="0.227766"/>
      <pos A="0.162234" C="0.25117" G="0.288617" T="0.297978"/>
      <pos A="0.288617" C="0.237128" G="0.279255" T="0.195"/>
      <pos A="0.386915" C="0.195" G="0.354148" T="0.0639368"/>
      <pos A="0.223085" C="0.326063" G="0.237128" T="0.213723"/>
      <pos A="0.255851" C="0.213723" G="0.237128" T="0.293298"/>
      <pos A="0.405638" C="0.171596" G="0.0920217" T="0.330745"/>
      <pos A="0.115426" C="0.288617" G="0.246489" T="0.349468"/>
      <pos A="0.326063" C="0.227766" G="0.232446" T="0.213723"/>
      <pos A="0.471169" C="0.171596" G="0.209043" T="0.148192"/>
      <pos A="0.377553" C="0.129469" G="0.260532" T="0.232446"/>
      <pos A="0.195" C="0.42436" G="0.209043" T="0.171596"/>
      <pos A="0.377553" C="0.190319" G="0.129469" T="0.30266"/>
      <pos A="0.213723" C="0.241808" G="0.30734" T="0.237128"/>
      <pos A="0.241808" C="0.232446" G="0.288617" T="0.237128"/>
    </motif>
    <motif db="0" id="M46" alt="O46" length="40" nsites="8" evalue="1.3e-003">
      <pos A="0.30266" C="0.297978" G="0.152873" T="0.246489"/>
      <pos A="0.209043" C="0.237128" G="0.223085" T="0.330745"/>
      <pos A="0.152873" C="0.148192" G="0.227766" T="0.471169"/>
      <pos A="0.335425" C="0.279255" G="0.190319" T="0.195"/>
      <pos A="0.288617" C="0.283936" G="0.213723" T="0.213723"/>
      <pos A="0.471169" C="0.241808" G="0.274575" T="0.0124484"/>
      <pos A="0.489892" C="0.115426" G="0.227766" T="0.166916"/>
      <pos A="0.195" C="0.176277" G="0.25117" T="0.377553"/>
      <pos A="0.195" C="0.171596" G="0.382233" T="0.25117"/>
      <pos A="0.115426" C="0.293298" G="0.30266" T="0.288617"/>
      <pos A="0.386915" C="0.213723" G="0.241808" T="0.157554"/>
      <pos A="0.260532" C="0.330745" G="0.166916" T="0.241808"/>
      <pos A="0.124788" C="0.330745" G="0.265213" T="0.279255"/>
      <pos A="0.209043" C="0.134149" G="0.260532" T="0.396276"/>
      <pos A="0.297978" C="0.260532" G="0.129469" T="0.312021"/>
      <pos A="0.30734" C="0.260532" G="0.176277" T="0.255851"/>
      <pos A="0.354148" C="0.237128" G="0.143511" T="0.265213"/>
      <pos A="0.232446" C="0.223085" G="0.223085" T="0.321383"/>
      <pos A="0.293298" C="0.288617" G="0.115426" T="0.30266"/>
      <pos A="0.326063" C="0.115426" G="0.152873" T="0.405638"/>
      <pos A="0.283936" C="0.227766" G="0.25117" T="0.237128"/>
      <pos A="0.171596" C="0.218404" G="0.25117" T="0.35883"/>
      <pos A="0.354148" C="0.171596" G="0.30266" T="0.171596"/>
      <pos A="0.283936" C="0.213723" G="0.246489" T="0.255851"/>
      <pos A="0.195" C="0.326063" G="0.269893" T="0.209043"/>
      <pos A="0.349468" C="0.260532" G="0.101384" T="0.288617"/>
      <pos A="0.25117" C="0.199681" G="0.213723" T="0.335425"/>
      <pos A="0.25117" C="0.330745" G="0.209043" T="0.209043"/>
      <pos A="0.213723" C="0.279255" G="0.241808" T="0.265213"/>
      <pos A="0.321383" C="0.0920217" G="0.293298" T="0.293298"/>
      <pos A="0.30266" C="0.232446" G="0.279255" T="0.185639"/>
      <pos A="0.377553" C="0.138831" G="0.180958" T="0.30266"/>
      <pos A="0.372872" C="0.223085" G="0.190319" T="0.213723"/>
      <pos A="0.204361" C="0.176277" G="0.429042" T="0.190319"/>
      <pos A="0.180958" C="0.391595" G="0.195" T="0.232446"/>
      <pos A="0.35883" C="0.204361" G="0.0592563" T="0.377553"/>
      <pos A="0.204361" C="0.152873" G="0.316702" T="0.326063"/>
      <pos A="0.218404" C="0.30266" G="0.180958" T="0.297978"/>
      <pos A="0.246489" C="0.330745" G="0.171596" T="0.25117"/>
      <pos A="0.335425" C="0.204361" G="0.180958" T="0.279255"/>
    </motif>
    <motif db="0" id="M47" alt="O47" length="40" nsites="8" evalue="1.3e-003">
      <pos A="0.45202" C="0.0928731" G="0.45202" T="0.00308642"/>
      <pos A="0.362233" C="0.18266" G="0.0928731" T="0.362233"/>
      <pos A="0.272446" C="0.18266" G="0.18266" T="0.362233"/>
      <pos A="0.18266" C="0.18266" G="0.0928731" T="0.541807"/>
      <pos A="0.18266" C="0.362233" G="0.18266" T="0.272446"/>
      <pos A="0.45202" C="0.45202" G="0.00308642" T="0.0928731"/>
      <pos A="0.272446" C="0.272446" G="0.362233" T="0.0928731"/>
      <pos A="0.0928731" C="0.0928731" G="0.631594" T="0.18266"/>
      <pos A="0.272446" C="0.00308642" G="0.45202" T="0.272446"/>
      <pos A="0.0928731" C="0.00308642" G="0.900954" T="0.00308642"/>
      <pos A="0.541807" C="0.00308642" G="0.362233" T="0.0928731"/>
      <pos A="0.18266" C="0.0928731" G="0.45202" T="0.272446"/>
      <pos A="0.0928731" C="0.0928731" G="0.0928731" T="0.721381"/>
      <pos A="0.18266" C="0.272446" G="0.45202" T="0.0928731"/>
      <pos A="0.362233" C="0.272446" G="0.0928731" T="0.272446"/>
      <pos A="0.362233" C="0.362233" G="0.00308642" T="0.272446"/>
      <pos A="0.0928731" C="0.0928731" G="0.18266" T="0.631594"/>
      <pos A="0.362233" C="0.541807" G="0.0928731" T="0.00308642"/>
      <pos A="0.631594" C="0.18266" G="0.00308642" T="0.18266"/>
      <pos A="0.272446" C="0.00308642" G="0.272446" T="0.45202"/>
      <pos A="0.362233" C="0.0928731" G="0.362233" T="0.18266"/>
      <pos A="0.18266" C="0.00308642" G="0.45202" T="0.362233"/>
      <pos A="0.00308642" C="0.631594" G="0.0928731" T="0.272446"/>
      <pos A="0.272446" C="0.272446" G="0.0928731" T="0.362233"/>
      <pos A="0.541807" C="0.272446" G="0.0928731" T="0.0928731"/>
      <pos A="0.362233" C="0.362233" G="0.00308642" T="0.272446"/>
      <pos A="0.45202" C="0.362233" G="0.00308642" T="0.18266"/>
      <pos A="0.272446" C="0.00308642" G="0.18266" T="0.541807"/>
      <pos A="0.0928731" C="0.362233" G="0.18266" T="0.362233"/>
      <pos A="0.272446" C="0.362233" G="0.18266" T="0.18266"/>
      <pos A="0.18266" C="0.272446" G="0.0928731" T="0.45202"/>
      <pos A="0.272446" C="0.45202" G="0.18266" T="0.0928731"/>
      <pos A="0.0928731" C="0.811167" G="0.00308642" T="0.0928731"/>
      <pos A="0.362233" C="0.362233" G="0.0928731" T="0.18266"/>
      <pos A="0.45202" C="0.00308642" G="0.18266" T="0.362233"/>
      <pos A="0.0928731" C="0.0928731" G="0.45202" T="0.362233"/>
      <pos A="0.272446" C="0.272446" G="0.18266" T="0.272446"/>
      <pos A="0.272446" C="0.272446" G="0.00308642" T="0.45202"/>
      <pos A="0.362233" C="0.00308642" G="0.362233" T="0.272446"/>
      <pos A="0.00308642" C="0.45202" G="0.00308642" T="0.541807"/>
    </motif>
    <motif db="0" id="M48" alt="O48" length="40" nsites="8" evalue="1.3e-003">
      <pos A="0.35883" C="0.283936" G="0.204361" T="0.152873"/>
      <pos A="0.190319" C="0.283936" G="0.232446" T="0.293298"/>
      <pos A="0.246489" C="0.176277" G="0.340106" T="0.237128"/>
      <pos A="0.190319" C="0.283936" G="0.209043" T="0.316702"/>
      <pos A="0.232446" C="0.279255" G="0.293298" T="0.195"/>
      <pos A="0.386915" C="0.190319" G="0.134149" T="0.288617"/>
      <pos A="0.269893" C="0.180958" G="0.0592563" T="0.489892"/>
      <pos A="0.433722" C="0.134149" G="0.138831" T="0.293298"/>
      <pos A="0.209043" C="0.223085" G="0.326063" T="0.241808"/>
      <pos A="0.162234" C="0.326063" G="0.157554" T="0.354148"/>
      <pos A="0.382233" C="0.218404" G="0.110746" T="0.288617"/>
      <pos A="0.260532" C="0.110746" G="0.368191" T="0.260532"/>
      <pos A="0.265213" C="0.195" G="0.326063" T="0.213723"/>
      <pos A="0.199681" C="0.241808" G="0.237128" T="0.321383"/>
      <pos A="0.297978" C="0.255851" G="0.143511" T="0.30266"/>
      <pos A="0.297978" C="0.349468" G="0.129469" T="0.223085"/>
      <pos A="0.48053" C="0.120107" G="0.218404" T="0.180958"/>
      <pos A="0.279255" C="0.218404" G="0.312021" T="0.190319"/>
      <pos A="0.279255" C="0.269893" G="0.209043" T="0.241808"/>
      <pos A="0.241808" C="0.209043" G="0.269893" T="0.279255"/>
      <pos A="0.227766" C="0.283936" G="0.25117" T="0.237128"/>
      <pos A="0.227766" C="0.330745" G="0.223085" T="0.218404"/>
      <pos A="0.274575" C="0.195" G="0.0873412" T="0.443084"/>
      <pos A="0.209043" C="0.180958" G="0.438403" T="0.171596"/>
      <pos A="0.265213" C="0.288617" G="0.157554" T="0.288617"/>
      <pos A="0.246489" C="0.185639" G="0.223085" T="0.344787"/>
      <pos A="0.288617" C="0.260532" G="0.185639" T="0.265213"/>
      <pos A="0.237128" C="0.260532" G="0.124788" T="0.377553"/>
      <pos A="0.166916" C="0.344787" G="0.25117" T="0.237128"/>
      <pos A="0.349468" C="0.138831" G="0.166916" T="0.344787"/>
      <pos A="0.166916" C="0.330745" G="0.199681" T="0.30266"/>
      <pos A="0.30734" C="0.209043" G="0.199681" T="0.283936"/>
      <pos A="0.349468" C="0.106064" G="0.283936" T="0.260532"/>
      <pos A="0.195" C="0.138831" G="0.354148" T="0.312021"/>
      <pos A="0.316702" C="0.335425" G="0.176277" T="0.171596"/>
      <pos A="0.377553" C="0.157554" G="0.124788" T="0.340106"/>
      <pos A="0.321383" C="0.279255" G="0.279255" T="0.120107"/>
      <pos A="0.354148" C="0.326063" G="0.237128" T="0.0826607"/>
      <pos A="0.396276" C="0.176277" G="0.190319" T="0.237128"/>
      <pos A="0.176277" C="0.237128" G="0.171596" T="0.415"/>
    </motif>
    <motif db="0" id="M49" alt="O49" length="40" nsites="8" evalue="1.3e-003">
      <pos A="0.36351" C="0.148192" G="0.283936" T="0.204361"/>
      <pos A="0.447765" C="0.269893" G="0.190319" T="0.0920217"/>
      <pos A="0.241808" C="0.260532" G="0.354148" T="0.143511"/>
      <pos A="0.36351" C="0.115426" G="0.241808" T="0.279255"/>
      <pos A="0.209043" C="0.227766" G="0.209043" T="0.354148"/>
      <pos A="0.115426" C="0.255851" G="0.209043" T="0.41968"/>
      <pos A="0.279255" C="0.330745" G="0.199681" T="0.190319"/>
      <pos A="0.41968" C="0.377553" G="0.0498943" T="0.152873"/>
      <pos A="0.265213" C="0.209043" G="0.227766" T="0.297978"/>
      <pos A="0.35883" C="0.279255" G="0.0732988" T="0.288617"/>
      <pos A="0.129469" C="0.157554" G="0.293298" T="0.41968"/>
      <pos A="0.246489" C="0.213723" G="0.232446" T="0.30734"/>
      <pos A="0.386915" C="0.190319" G="0.0826607" T="0.340106"/>
      <pos A="0.152873" C="0.115426" G="0.321383" T="0.410318"/>
      <pos A="0.232446" C="0.30734" G="0.279255" T="0.180958"/>
      <pos A="0.209043" C="0.218404" G="0.232446" T="0.340106"/>
      <pos A="0.213723" C="0.148192" G="0.199681" T="0.438403"/>
      <pos A="0.180958" C="0.330745" G="0.255851" T="0.232446"/>
      <pos A="0.274575" C="0.415" G="0.138831" T="0.171596"/>
      <pos A="0.223085" C="0.237128" G="0.213723" T="0.326063"/>
      <pos A="0.30734" C="0.166916" G="0.260532" T="0.265213"/>
      <pos A="0.30266" C="0.190319" G="0.25117" T="0.255851"/>
      <pos A="0.260532" C="0.195" G="0.223085" T="0.321383"/>
      <pos A="0.237128" C="0.218404" G="0.237128" T="0.30734"/>
      <pos A="0.232446" C="0.180958" G="0.269893" T="0.316702"/>
      <pos A="0.471169" C="0.134149" G="0.204361" T="0.190319"/>
      <pos A="0.377553" C="0.232446" G="0.30266" T="0.0873412"/>
      <pos A="0.344787" C="0.293298" G="0.148192" T="0.213723"/>
      <pos A="0.335425" C="0.166916" G="0.190319" T="0.30734"/>
      <pos A="0.30734" C="0.209043" G="0.227766" T="0.255851"/>
      <pos A="0.227766" C="0.25117" G="0.274575" T="0.246489"/>
      <pos A="0.25117" C="0.195" G="0.260532" T="0.293298"/>
      <pos A="0.237128" C="0.209043" G="0.209043" T="0.344787"/>
      <pos A="0.255851" C="0.405638" G="0.199681" T="0.138831"/>
      <pos A="0.391595" C="0.204361" G="0.143511" T="0.260532"/>
      <pos A="0.246489" C="0.274575" G="0.199681" T="0.279255"/>
      <pos A="0.274575" C="0.283936" G="0.190319" T="0.25117"/>
      <pos A="0.218404" C="0.279255" G="0.106064" T="0.396276"/>
      <pos A="0.204361" C="0.106064" G="0.297978" T="0.391595"/>
      <pos A="0.377553" C="0.223085" G="0.185639" T="0.213723"/>
    </motif>
    <motif db="0" id="M5" alt="O5" length="40" nsites="8" evalue="1.3e-003">
      <pos A="0.260532" C="0.410318" G="0.213723" T="0.115426"/>
      <pos A="0.260532" C="0.279255" G="0.129469" T="0.330745"/>
      <pos A="0.340106" C="0.152873" G="0.241808" T="0.265213"/>
      <pos A="0.269893" C="0.101384" G="0.209043" T="0.41968"/>
      <pos A="0.218404" C="0.237128" G="0.176277" T="0.368191"/>
      <pos A="0.265213" C="0.405638" G="0.115426" T="0.213723"/>
      <pos A="0.400957" C="0.190319" G="0.171596" T="0.237128"/>
      <pos A="0.190319" C="0.166916" G="0.377553" T="0.265213"/>
      <pos A="0.199681" C="0.232446" G="0.232446" T="0.335425"/>
      <pos A="0.326063" C="0.335425" G="0.213723" T="0.124788"/>
      <pos A="0.30266" C="0.124788" G="0.316702" T="0.255851"/>
      <pos A="0.293298" C="0.232446" G="0.185639" T="0.288617"/>
      <pos A="0.269893" C="0.129469" G="0.265213" T="0.335425"/>
      <pos A="0.180958" C="0.190319" G="0.288617" T="0.340106"/>
      <pos A="0.260532" C="0.213723" G="0.260532" T="0.265213"/>
      <pos A="0.241808" C="0.293298" G="0.241808" T="0.223085"/>
      <pos A="0.330745" C="0.138831" G="0.241808" T="0.288617"/>
      <pos A="0.138831" C="0.400957" G="0.288617" T="0.171596"/>
      <pos A="0.36351" C="0.246489" G="0.143511" T="0.246489"/>
      <pos A="0.35883" C="0.148192" G="0.25117" T="0.241808"/>
      <pos A="0.213723" C="0.368191" G="0.255851" T="0.162234"/>
      <pos A="0.321383" C="0.218404" G="0.143511" T="0.316702"/>
      <pos A="0.30734" C="0.246489" G="0.269893" T="0.176277"/>
      <pos A="0.293298" C="0.209043" G="0.124788" T="0.372872"/>
      <pos A="0.255851" C="0.0732988" G="0.265213" T="0.405638"/>
      <pos A="0.237128" C="0.171596" G="0.218404" T="0.372872"/>
      <pos A="0.30734" C="0.344787" G="0.110746" T="0.237128"/>
      <pos A="0.269893" C="0.237128" G="0.0732988" T="0.41968"/>
      <pos A="0.199681" C="0.227766" G="0.260532" T="0.312021"/>
      <pos A="0.368191" C="0.223085" G="0.157554" T="0.25117"/>
      <pos A="0.129469" C="0.180958" G="0.213723" T="0.47585"/>
      <pos A="0.312021" C="0.157554" G="0.265213" T="0.265213"/>
      <pos A="0.386915" C="0.199681" G="0.279255" T="0.134149"/>
      <pos A="0.246489" C="0.35883" G="0.232446" T="0.162234"/>
      <pos A="0.349468" C="0.237128" G="0.227766" T="0.185639"/>
      <pos A="0.297978" C="0.199681" G="0.101384" T="0.400957"/>
      <pos A="0.377553" C="0.227766" G="0.162234" T="0.232446"/>
      <pos A="0.195" C="0.237128" G="0.326063" T="0.241808"/>
      <pos A="0.372872" C="0.209043" G="0.223085" T="0.195"/>
      <pos A="0.204361" C="0.171596" G="0.293298" T="0.330745"/>
    </motif>
    <motif db="0" id="M50" alt="O50" length="40" nsites="8" evalue="1.3e-003">
      <pos A="0.316702" C="0.260532" G="0.274575" T="0.148192"/>
      <pos A="0.368191" C="0.223085" G="0.115426" T="0.293298"/>
      <pos A="0.269893" C="0.143511" G="0.293298" T="0.293298"/>
      <pos A="0.157554" C="0.166916" G="0.391595" T="0.283936"/>
      <pos A="0.340106" C="0.171596" G="0.223085" T="0.265213"/>
      <pos A="0.354148" C="0.237128" G="0.227766" T="0.180958"/>
      <pos A="0.326063" C="0.255851" G="0.297978" T="0.120107"/>
      <pos A="0.368191" C="0.195" G="0.185639" T="0.25117"/>
      <pos A="0.209043" C="0.152873" G="0.25117" T="0.386915"/>
      <pos A="0.372872" C="0.30734" G="0.157554" T="0.162234"/>
      <pos A="0.223085" C="0.218404" G="0.143511" T="0.415"/>
      <pos A="0.223085" C="0.232446" G="0.120107" T="0.42436"/>
      <pos A="0.297978" C="0.30266" G="0.166916" T="0.232446"/>
      <pos A="0.25117" C="0.265213" G="0.227766" T="0.255851"/>
      <pos A="0.255851" C="0.223085" G="0.293298" T="0.227766"/>
      <pos A="0.218404" C="0.335425" G="0.241808" T="0.204361"/>
      <pos A="0.312021" C="0.124788" G="0.255851" T="0.30734"/>
      <pos A="0.166916" C="0.321383" G="0.223085" T="0.288617"/>
      <pos A="0.255851" C="0.218404" G="0.209043" T="0.316702"/>
      <pos A="0.297978" C="0.293298" G="0.110746" T="0.297978"/>
      <pos A="0.283936" C="0.148192" G="0.232446" T="0.335425"/>
      <pos A="0.232446" C="0.195" G="0.330745" T="0.241808"/>
      <pos A="0.386915" C="0.199681" G="0.171596" T="0.241808"/>
      <pos A="0.522658" C="0.0358519" G="0.25117" T="0.190319"/>
      <pos A="0.25117" C="0.283936" G="0.255851" T="0.209043"/>
      <pos A="0.274575" C="0.237128" G="0.115426" T="0.372872"/>
      <pos A="0.171596" C="0.344787" G="0.199681" T="0.283936"/>
      <pos A="0.265213" C="0.223085" G="0.232446" T="0.279255"/>
      <pos A="0.344787" C="0.330745" G="0.101384" T="0.223085"/>
      <pos A="0.377553" C="0.166916" G="0.199681" T="0.255851"/>
      <pos A="0.213723" C="0.297978" G="0.255851" T="0.232446"/>
      <pos A="0.218404" C="0.354148" G="0.157554" T="0.269893"/>
      <pos A="0.209043" C="0.279255" G="0.237128" T="0.274575"/>
      <pos A="0.386915" C="0.138831" G="0.326063" T="0.148192"/>
      <pos A="0.227766" C="0.274575" G="0.288617" T="0.209043"/>
      <pos A="0.209043" C="0.180958" G="0.377553" T="0.232446"/>
      <pos A="0.335425" C="0.255851" G="0.204361" T="0.204361"/>
      <pos A="0.241808" C="0.246489" G="0.180958" T="0.330745"/>
      <pos A="0.326063" C="0.162234" G="0.171596" T="0.340106"/>
      <pos A="0.138831" C="0.115426" G="0.209043" T="0.5367"/>
    </motif>
    <motif db="0" id="M52" alt="O52" length="40" nsites="8" evalue="1.3e-003">
      <pos A="0.496914" C="0.00308642" G="0.496914" T="0.00308642"/>
      <pos A="0.00308642" C="0.496914" G="0.496914" T="0.00308642"/>
      <pos A="0.496914" C="0.496914" G="0.00308642" T="0.00308642"/>
      <pos A="0.00308642" C="0.00308642" G="0.496914" T="0.496914"/>
      <pos A="0.00308642" C="0.00308642" G="0.496914" T="0.496914"/>
      <pos A="0.496914" C="0.00308642" G="0.00308642" T="0.496914"/>
      <pos A="0.00308642" C="0.00308642" G="0.00308642" T="0.990741"/>
      <pos A="0.990741" C="0.00308642" G="0.00308642" T="0.00308642"/>
      <pos A="0.496914" C="0.00308642" G="0.496914" T="0.00308642"/>
      <pos A="0.00308642" C="0.00308642" G="0.990741" T="0.00308642"/>
      <pos A="0.00308642" C="0.00308642" G="0.00308642" T="0.990741"/>
      <pos A="0.00308642" C="0.496914" G="0.496914" T="0.00308642"/>
      <pos A="0.00308642" C="0.00308642" G="0.496914" T="0.496914"/>
      <pos A="0.496914" C="0.00308642" G="0.496914" T="0.00308642"/>
      <pos A="0.00308642" C="0.00308642" G="0.990741" T="0.00308642"/>
      <pos A="0.00308642" C="0.496914" G="0.00308642" T="0.496914"/>
      <pos A="0.496914" C="0.00308642" G="0.00308642" T="0.496914"/>
      <pos A="0.496914" C="0.496914" G="0.00308642" T="0.00308642"/>
      <pos A="0.496914" C="0.00308642" G="0.496914" T="0.00308642"/>
      <pos A="0.496914" C="0.00308642" G="0.496914" T="0.00308642"/>
      <pos A="0.496914" C="0.00308642" G="0.496914" T="0.00308642"/>
      <pos A="0.00308642" C="0.496914" G="0.00308642" T="0.496914"/>
      <pos A="0.496914" C="0.00308642" G="0.00308642" T="0.496914"/>
      <pos A="0.496914" C="0.00308642" G="0.496914" T="0.00308642"/>
      <pos A="0.496914" C="0.00308642" G="0.496914" T="0.00308642"/>
      <pos A="0.990741" C="0.00308642" G="0.00308642" T="0.00308642"/>
      <pos A="0.00308642" C="0.00308642" G="0.00308642" T="0.990741"/>
      <pos A="0.00308642" C="0.496914" G="0.00308642" T="0.496914"/>
      <pos A="0.00308642" C="0.00308642" G="0.00308642" T="0.990741"/>
      <pos A="0.496914" C="0.496914" G="0.00308642" T="0.00308642"/>
      <pos A="0.990741" C="0.00308642" G="0.00308642" T="0.00308642"/>
      <pos A="0.00308642" C="0.00308642" G="0.990741" T="0.00308642"/>
      <pos A="0.00308642" C="0.496914" G="0.496914" T="0.00308642"/>
      <pos A="0.00308642" C="0.496914" G="0.00308642" T="0.496914"/>
      <pos A="0.00308642" C="0.496914" G="0.496914" T="0.00308642"/>
      <pos A="0.496914" C="0.00308642" G="0.00308642" T="0.496914"/>
      <pos A="0.990741" C="0.00308642" G="0.00308642" T="0.00308642"/>
      <pos A="0.990741" C="0.00308642" G="0.00308642" T="0.00308642"/>
      <pos A="0.496914" C="0.496914" G="0.00308642" T="0.00308642"/>
      <pos A="0.496914" C="0.496914" G="0.00308642" T="0.00308642"/>
    </motif>
    <motif db="0" id="M53" alt="O53" length="40" nsites="8" evalue="1.3e-003">
      <pos A="0.129469" C="0.232446" G="0.312021" T="0.326063"/>
      <pos A="0.223085" C="0.185639" G="0.269893" T="0.321383"/>
      <pos A="0.321383" C="0.124788" G="0.316702" T="0.237128"/>
      <pos A="0.218404" C="0.335425" G="0.180958" T="0.265213"/>
      <pos A="0.330745" C="0.260532" G="0.204361" T="0.204361"/>
      <pos A="0.157554" C="0.25117" G="0.213723" T="0.377553"/>
      <pos A="0.335425" C="0.260532" G="0.0967032" T="0.30734"/>
      <pos A="0.152873" C="0.288617" G="0.265213" T="0.293298"/>
      <pos A="0.246489" C="0.0967032" G="0.283936" T="0.372872"/>
      <pos A="0.269893" C="0.265213" G="0.255851" T="0.209043"/>
      <pos A="0.429042" C="0.227766" G="0.241808" T="0.101384"/>
      <pos A="0.429042" C="0.185639" G="0.195" T="0.190319"/>
      <pos A="0.30266" C="0.255851" G="0.176277" T="0.265213"/>
      <pos A="0.330745" C="0.185639" G="0.162234" T="0.321383"/>
      <pos A="0.269893" C="0.223085" G="0.410318" T="0.0967032"/>
      <pos A="0.386915" C="0.227766" G="0.138831" T="0.246489"/>
      <pos A="0.209043" C="0.246489" G="0.227766" T="0.316702"/>
      <pos A="0.180958" C="0.255851" G="0.0826607" T="0.48053"/>
      <pos A="0.255851" C="0.237128" G="0.209043" T="0.297978"/>
      <pos A="0.255851" C="0.227766" G="0.115426" T="0.400957"/>
      <pos A="0.218404" C="0.283936" G="0.176277" T="0.321383"/>
      <pos A="0.517977" C="0.241808" G="0.129469" T="0.110746"/>
      <pos A="0.246489" C="0.152873" G="0.344787" T="0.255851"/>
      <pos A="0.157554" C="0.30266" G="0.166916" T="0.372872"/>
      <pos A="0.335425" C="0.25117" G="0.195" T="0.218404"/>
      <pos A="0.185639" C="0.260532" G="0.260532" T="0.293298"/>
      <pos A="0.274575" C="0.30734" G="0.326063" T="0.0920217"/>
      <pos A="0.265213" C="0.199681" G="0.223085" T="0.312021"/>
      <pos A="0.260532" C="0.237128" G="0.279255" T="0.223085"/>
      <pos A="0.283936" C="0.152873" G="0.260532" T="0.30266"/>
      <pos A="0.152873" C="0.297978" G="0.190319" T="0.35883"/>
      <pos A="0.396276" C="0.148192" G="0.274575" T="0.180958"/>
      <pos A="0.283936" C="0.199681" G="0.35883" T="0.157554"/>
      <pos A="0.25117" C="0.279255" G="0.209043" T="0.260532"/>
      <pos A="0.288617" C="0.269893" G="0.110746" T="0.330745"/>
      <pos A="0.204361" C="0.180958" G="0.148192" T="0.466488"/>
      <pos A="0.377553" C="0.25117" G="0.180958" T="0.190319"/>
      <pos A="0.232446" C="0.330745" G="0.152873" T="0.283936"/>
      <pos A="0.461807" C="0.176277" G="0.148192" T="0.213723"/>
      <pos A="0.288617" C="0.237128" G="0.25117" T="0.223085"/>
    </motif>
    <motif db="0" id="M54" alt="O54" length="40" nsites="8" evalue="1.3e-003">
      <pos A="0.205377" C="0.312472" G="0.288674" T="0.193478"/>
      <pos A="0.455265" C="0.074483" G="0.324371" T="0.14588"/>
      <pos A="0.169679" C="0.122081" G="0.479065" T="0.229176"/>
      <pos A="0.395768" C="0.169679" G="0.229176" T="0.205377"/>
      <pos A="0.14588" C="0.15778" G="0.300573" T="0.395768"/>
      <pos A="0.0982825" C="0.383869" G="0.324371" T="0.193478"/>
      <pos A="0.15778" C="0.300573" G="0.110182" T="0.431467"/>
      <pos A="0.514762" C="0.36007" G="0.0506844" T="0.074483"/>
      <pos A="0.264874" C="0.181578" G="0.205377" T="0.348171"/>
      <pos A="0.348171" C="0.13398" G="0.288674" T="0.229176"/>
      <pos A="0.36007" C="0.0982825" G="0.217276" T="0.324371"/>
      <pos A="0.205377" C="0.264874" G="0.312472" T="0.217276"/>
      <pos A="0.312472" C="0.431467" G="0.0506844" T="0.205377"/>
      <pos A="0.36007" C="0.0506844" G="0.264874" T="0.324371"/>
      <pos A="0.324371" C="0.14588" G="0.193478" T="0.336271"/>
      <pos A="0.193478" C="0.193478" G="0.276773" T="0.336271"/>
      <pos A="0.252975" C="0.169679" G="0.229176" T="0.348171"/>
      <pos A="0.348171" C="0.14588" G="0.300573" T="0.205377"/>
      <pos A="0.169679" C="0.312472" G="0.252975" T="0.264874"/>
      <pos A="0.169679" C="0.383869" G="0.181578" T="0.264874"/>
      <pos A="0.371969" C="0.252975" G="0.122081" T="0.252975"/>
      <pos A="0.252975" C="0.110182" G="0.443366" T="0.193478"/>
      <pos A="0.264874" C="0.264874" G="0.383869" T="0.0863822"/>
      <pos A="0.276773" C="0.193478" G="0.300573" T="0.229176"/>
      <pos A="0.276773" C="0.14588" G="0.169679" T="0.407668"/>
      <pos A="0.264874" C="0.122081" G="0.300573" T="0.312472"/>
      <pos A="0.312472" C="0.15778" G="0.276773" T="0.252975"/>
      <pos A="0.383869" C="0.264874" G="0.169679" T="0.181578"/>
      <pos A="0.252975" C="0.383869" G="0.0625837" T="0.300573"/>
      <pos A="0.419567" C="0.14588" G="0.193478" T="0.241076"/>
      <pos A="0.0625837" C="0.193478" G="0.324371" T="0.419567"/>
      <pos A="0.13398" C="0.371969" G="0.312472" T="0.181578"/>
      <pos A="0.407668" C="0.229176" G="0.252975" T="0.110182"/>
      <pos A="0.241076" C="0.252975" G="0.0982825" T="0.407668"/>
      <pos A="0.074483" C="0.395768" G="0.264874" T="0.264874"/>
      <pos A="0.276773" C="0.252975" G="0.169679" T="0.300573"/>
      <pos A="0.229176" C="0.348171" G="0.13398" T="0.288674"/>
      <pos A="0.15778" C="0.264874" G="0.205377" T="0.371969"/>
      <pos A="0.300573" C="0.0863822" G="0.241076" T="0.371969"/>
      <pos A="0.395768" C="0.288674" G="0.13398" T="0.181578"/>
    </motif>
    <motif db="0" id="M55" alt="O55" length="40" nsites="8" evalue="1.3e-003">
      <pos A="0.218404" C="0.190319" G="0.237128" T="0.354148"/>
      <pos A="0.237128" C="0.340106" G="0.195" T="0.227766"/>
      <pos A="0.312021" C="0.213723" G="0.195" T="0.279255"/>
      <pos A="0.25117" C="0.199681" G="0.227766" T="0.321383"/>
      <pos A="0.42436" C="0.223085" G="0.138831" T="0.213723"/>
      <pos A="0.42436" C="0.166916" G="0.0873412" T="0.321383"/>
      <pos A="0.237128" C="0.213723" G="0.35883" T="0.190319"/>
      <pos A="0.157554" C="0.0967032" G="0.335425" T="0.410318"/>
      <pos A="0.218404" C="0.260532" G="0.391595" T="0.129469"/>
      <pos A="0.279255" C="0.405638" G="0.0264909" T="0.288617"/>
      <pos A="0.260532" C="0.349468" G="0.195" T="0.195"/>
      <pos A="0.335425" C="0.180958" G="0.213723" T="0.269893"/>
      <pos A="0.218404" C="0.297978" G="0.152873" T="0.330745"/>
      <pos A="0.349468" C="0.157554" G="0.213723" T="0.279255"/>
      <pos A="0.25117" C="0.227766" G="0.171596" T="0.349468"/>
      <pos A="0.241808" C="0.260532" G="0.166916" T="0.330745"/>
      <pos A="0.288617" C="0.0498943" G="0.405638" T="0.255851"/>
      <pos A="0.312021" C="0.213723" G="0.283936" T="0.190319"/>
      <pos A="0.30266" C="0.180958" G="0.138831" T="0.377553"/>
      <pos A="0.265213" C="0.134149" G="0.283936" T="0.316702"/>
      <pos A="0.195" C="0.312021" G="0.237128" T="0.255851"/>
      <pos A="0.30734" C="0.368191" G="0.152873" T="0.171596"/>
      <pos A="0.400957" C="0.255851" G="0.134149" T="0.209043"/>
      <pos A="0.279255" C="0.232446" G="0.223085" T="0.265213"/>
      <pos A="0.321383" C="0.176277" G="0.204361" T="0.297978"/>
      <pos A="0.386915" C="0.180958" G="0.199681" T="0.232446"/>
      <pos A="0.190319" C="0.237128" G="0.223085" T="0.349468"/>
      <pos A="0.209043" C="0.377553" G="0.171596" T="0.241808"/>
      <pos A="0.354148" C="0.340106" G="0.0826607" T="0.223085"/>
      <pos A="0.223085" C="0.232446" G="0.293298" T="0.25117"/>
      <pos A="0.237128" C="0.260532" G="0.232446" T="0.269893"/>
      <pos A="0.195" C="0.321383" G="0.246489" T="0.237128"/>
      <pos A="0.218404" C="0.246489" G="0.227766" T="0.30734"/>
      <pos A="0.321383" C="0.157554" G="0.218404" T="0.30266"/>
      <pos A="0.138831" C="0.129469" G="0.30266" T="0.429042"/>
      <pos A="0.410318" C="0.293298" G="0.213723" T="0.0826607"/>
      <pos A="0.382233" C="0.120107" G="0.0779793" T="0.41968"/>
      <pos A="0.255851" C="0.213723" G="0.237128" T="0.293298"/>
      <pos A="0.185639" C="0.180958" G="0.326063" T="0.30734"/>
      <pos A="0.335425" C="0.25117" G="0.241808" T="0.171596"/>
    </motif>
    <motif db="0" id="M57" alt="O57" length="40" nsites="8" evalue="1.3e-003">
      <pos A="0.25" C="0.151235" G="0.447531" T="0.151235"/>
      <pos A="0.00308642" C="0.151235" G="0.447531" T="0.398148"/>
      <pos A="0.151235" C="0.348765" G="0.299383" T="0.200617"/>
      <pos A="0.447531" C="0.546296" G="0.00308642" T="0.00308642"/>
      <pos A="0.25" C="0.200617" G="0.151235" T="0.398148"/>
      <pos A="0.25" C="0.0524691" G="0.595679" T="0.101852"/>
      <pos A="0.299383" C="0.200617" G="0.101852" T="0.398148"/>
      <pos A="0.25" C="0.25" G="0.200617" T="0.299383"/>
      <pos A="0.447531" C="0.200617" G="0.25" T="0.101852"/>
      <pos A="0.25" C="0.348765" G="0.25" T="0.151235"/>
      <pos A="0.151235" C="0.101852" G="0.447531" T="0.299383"/>
      <pos A="0.0524691" C="0.398148" G="0.299383" T="0.25"/>
      <pos A="0.348765" C="0.25" G="0.348765" T="0.0524691"/>
      <pos A="0.101852" C="0.398148" G="0.299383" T="0.200617"/>
      <pos A="0.101852" C="0.151235" G="0.25" T="0.496914"/>
      <pos A="0.299383" C="0.151235" G="0.348765" T="0.200617"/>
      <pos A="0.25" C="0.151235" G="0.447531" T="0.151235"/>
      <pos A="0.101852" C="0.496914" G="0.151235" T="0.25"/>
      <pos A="0.398148" C="0.398148" G="0.200617" T="0.00308642"/>
      <pos A="0.348765" C="0.151235" G="0.151235" T="0.348765"/>
      <pos A="0.0524691" C="0.299383" G="0.595679" T="0.0524691"/>
      <pos A="0.151235" C="0.398148" G="0.25" T="0.200617"/>
      <pos A="0.25" C="0.299383" G="0.348765" T="0.101852"/>
      <pos A="0.00308642" C="0.595679" G="0.348765" T="0.0524691"/>
      <pos A="0.299383" C="0.398148" G="0.151235" T="0.151235"/>
      <pos A="0.25" C="0.200617" G="0.398148" T="0.151235"/>
      <pos A="0.25" C="0.546296" G="0.151235" T="0.0524691"/>
      <pos A="0.0524691" C="0.101852" G="0.151235" T="0.694444"/>
      <pos A="0.200617" C="0.299383" G="0.299383" T="0.200617"/>
      <pos A="0.151235" C="0.151235" G="0.348765" T="0.348765"/>
      <pos A="0.101852" C="0.25" G="0.447531" T="0.200617"/>
      <pos A="0.151235" C="0.151235" G="0.0524691" T="0.645062"/>
      <pos A="0.25" C="0.25" G="0.200617" T="0.299383"/>
      <pos A="0.0524691" C="0.200617" G="0.447531" T="0.299383"/>
      <pos A="0.151235" C="0.200617" G="0.200617" T="0.447531"/>
      <pos A="0.299383" C="0.200617" G="0.151235" T="0.348765"/>
      <pos A="0.151235" C="0.151235" G="0.151235" T="0.546296"/>
      <pos A="0.25" C="0.299383" G="0.0524691" T="0.398148"/>
      <pos A="0.348765" C="0.00308642" G="0.00308642" T="0.645062"/>
      <pos A="0.0524691" C="0.25" G="0.25" T="0.447531"/>
    </motif>
    <motif db="0" id="M58" alt="O58" length="40" nsites="8" evalue="1.3e-003">
      <pos A="0.332304" C="0.240855" G="0.167696" T="0.259145"/>
      <pos A="0.332304" C="0.368884" G="0.185985" T="0.112826"/>
      <pos A="0.551784" C="0.204276" G="0.167696" T="0.0762459"/>
      <pos A="0.259145" C="0.185985" G="0.277435" T="0.277435"/>
      <pos A="0.222565" C="0.204276" G="0.259145" T="0.314015"/>
      <pos A="0.295724" C="0.167696" G="0.00308642" T="0.533493"/>
      <pos A="0.222565" C="0.167696" G="0.149405" T="0.460334"/>
      <pos A="0.222565" C="0.387174" G="0.0762459" T="0.314015"/>
      <pos A="0.167696" C="0.387174" G="0.149405" T="0.295724"/>
      <pos A="0.314015" C="0.332304" G="0.149405" T="0.204276"/>
      <pos A="0.387174" C="0.204276" G="0.112826" T="0.295724"/>
      <pos A="0.185985" C="0.240855" G="0.222565" T="0.350595"/>
      <pos A="0.387174" C="0.0213768" G="0.277435" T="0.314015"/>
      <pos A="0.259145" C="0.185985" G="0.277435" T="0.277435"/>
      <pos A="0.0762459" C="0.387174" G="0.350595" T="0.185985"/>
      <pos A="0.149405" C="0.277435" G="0.112826" T="0.460334"/>
      <pos A="0.332304" C="0.350595" G="0.259145" T="0.0579565"/>
      <pos A="0.460334" C="0.00308642" G="0.240855" T="0.295724"/>
      <pos A="0.0945363" C="0.240855" G="0.240855" T="0.423754"/>
      <pos A="0.0762459" C="0.332304" G="0.0762459" T="0.515204"/>
      <pos A="0.551784" C="0.185985" G="0.112826" T="0.149405"/>
      <pos A="0.405464" C="0.0579565" G="0.204276" T="0.332304"/>
      <pos A="0.423754" C="0.112826" G="0.332304" T="0.131116"/>
      <pos A="0.496914" C="0.204276" G="0.149405" T="0.149405"/>
      <pos A="0.295724" C="0.131116" G="0.368884" T="0.204276"/>
      <pos A="0.314015" C="0.149405" G="0.259145" T="0.277435"/>
      <pos A="0.423754" C="0.240855" G="0.277435" T="0.0579565"/>
      <pos A="0.149405" C="0.167696" G="0.314015" T="0.368884"/>
      <pos A="0.259145" C="0.222565" G="0.167696" T="0.350595"/>
      <pos A="0.588363" C="0.167696" G="0.131116" T="0.112826"/>
      <pos A="0.185985" C="0.167696" G="0.332304" T="0.314015"/>
      <pos A="0.259145" C="0.240855" G="0.131116" T="0.368884"/>
      <pos A="0.222565" C="0.204276" G="0.405464" T="0.167696"/>
      <pos A="0.167696" C="0.0945363" G="0.332304" T="0.405464"/>
      <pos A="0.423754" C="0.259145" G="0.131116" T="0.185985"/>
      <pos A="0.460334" C="0.222565" G="0.204276" T="0.112826"/>
      <pos A="0.551784" C="0.0762459" G="0.0945363" T="0.277435"/>
      <pos A="0.240855" C="0.295724" G="0.149405" T="0.314015"/>
      <pos A="0.204276" C="0.496914" G="0.112826" T="0.185985"/>
      <pos A="0.387174" C="0.185985" G="0.0579565" T="0.368884"/>
    </motif>
    <motif db="0" id="M59" alt="O59" length="40" nsites="8" evalue="1.3e-003">
      <pos A="0.207265" C="0.349716" G="0.216761" T="0.226259"/>
      <pos A="0.159782" C="0.202517" G="0.169278" T="0.468424"/>
      <pos A="0.254749" C="0.117047" G="0.473172" T="0.155033"/>
      <pos A="0.273741" C="0.245251" G="0.212013" T="0.268994"/>
      <pos A="0.231006" C="0.159782" G="0.287987" T="0.321225"/>
      <pos A="0.349716" C="0.202517" G="0.245251" T="0.202517"/>
      <pos A="0.197768" C="0.302232" G="0.19302" T="0.30698"/>
      <pos A="0.39245" C="0.25" G="0.131292" T="0.226259"/>
      <pos A="0.316477" C="0.330722" G="0.297483" T="0.0553185"/>
      <pos A="0.330722" C="0.30698" G="0.155033" T="0.207265"/>
      <pos A="0.174027" C="0.0980533" G="0.354463" T="0.373457"/>
      <pos A="0.349716" C="0.10755" G="0.216761" T="0.325973"/>
      <pos A="0.340218" C="0.27849" G="0.178775" T="0.202517"/>
      <pos A="0.382953" C="0.264245" G="0.16453" T="0.188272"/>
      <pos A="0.169278" C="0.292735" G="0.25" T="0.287987"/>
      <pos A="0.268994" C="0.292735" G="0.145537" T="0.292735"/>
      <pos A="0.268994" C="0.330722" G="0.212013" T="0.188272"/>
      <pos A="0.44943" C="0.19302" G="0.10755" T="0.25"/>
      <pos A="0.283239" C="0.264245" G="0.226259" T="0.226259"/>
      <pos A="0.226259" C="0.27849" G="0.112298" T="0.382953"/>
      <pos A="0.197768" C="0.311728" G="0.22151" T="0.268994"/>
      <pos A="0.344967" C="0.0933047" G="0.268994" T="0.292735"/>
      <pos A="0.235755" C="0.183523" G="0.145537" T="0.435185"/>
      <pos A="0.212013" C="0.226259" G="0.226259" T="0.33547"/>
      <pos A="0.19302" C="0.121795" G="0.330722" T="0.354463"/>
      <pos A="0.254749" C="0.378205" G="0.117047" T="0.25"/>
      <pos A="0.340218" C="0.0695635" G="0.231006" T="0.359212"/>
      <pos A="0.283239" C="0.169278" G="0.287987" T="0.259496"/>
      <pos A="0.340218" C="0.197768" G="0.25" T="0.212013"/>
      <pos A="0.378205" C="0.226259" G="0.102802" T="0.292735"/>
      <pos A="0.33547" C="0.207265" G="0.27849" T="0.178775"/>
      <pos A="0.19302" C="0.254749" G="0.321225" T="0.231006"/>
      <pos A="0.268994" C="0.19302" G="0.22151" T="0.316477"/>
      <pos A="0.245251" C="0.197768" G="0.273741" T="0.283239"/>
      <pos A="0.150284" C="0.344967" G="0.231006" T="0.273741"/>
      <pos A="0.197768" C="0.297483" G="0.27849" T="0.226259"/>
      <pos A="0.344967" C="0.264245" G="0.188272" T="0.202517"/>
      <pos A="0.259496" C="0.254749" G="0.311728" T="0.174027"/>
      <pos A="0.359212" C="0.226259" G="0.159782" T="0.254749"/>
      <pos A="0.240504" C="0.287987" G="0.117047" T="0.354463"/>
    </motif>
    <motif db="0" id="M6" alt="O6" length="40" nsites="8" evalue="1.3e-003">
      <pos A="0.398148" C="0.0689304" G="0.529835" T="0.00308642"/>
      <pos A="0.398148" C="0.463992" G="0.00308642" T="0.134773"/>
      <pos A="0.266461" C="0.595679" G="0.0689304" T="0.0689304"/>
      <pos A="0.463992" C="0.398148" G="0.00308642" T="0.134773"/>
      <pos A="0.0689304" C="0.200617" G="0.134773" T="0.595679"/>
      <pos A="0.200617" C="0.134773" G="0.463992" T="0.200617"/>
      <pos A="0.134773" C="0.0689304" G="0.463992" T="0.332304"/>
      <pos A="0.134773" C="0.266461" G="0.266461" T="0.332304"/>
      <pos A="0.0689304" C="0.463992" G="0.134773" T="0.332304"/>
      <pos A="0.332304" C="0.463992" G="0.0689304" T="0.134773"/>
      <pos A="0.661523" C="0.134773" G="0.0689304" T="0.134773"/>
      <pos A="0.463992" C="0.0689304" G="0.332304" T="0.134773"/>
      <pos A="0.134773" C="0.0689304" G="0.529835" T="0.266461"/>
      <pos A="0.200617" C="0.0689304" G="0.463992" T="0.266461"/>
      <pos A="0.529835" C="0.134773" G="0.266461" T="0.0689304"/>
      <pos A="0.529835" C="0.0689304" G="0.200617" T="0.200617"/>
      <pos A="0.332304" C="0.00308642" G="0.463992" T="0.200617"/>
      <pos A="0.00308642" C="0.200617" G="0.332304" T="0.463992"/>
      <pos A="0.134773" C="0.134773" G="0.266461" T="0.463992"/>
      <pos A="0.332304" C="0.134773" G="0.200617" T="0.332304"/>
      <pos A="0.332304" C="0.398148" G="0.200617" T="0.0689304"/>
      <pos A="0.398148" C="0.332304" G="0.134773" T="0.134773"/>
      <pos A="0.727366" C="0.200617" G="0.00308642" T="0.0689304"/>
      <pos A="0.398148" C="0.0689304" G="0.398148" T="0.134773"/>
      <pos A="0.332304" C="0.0689304" G="0.266461" T="0.332304"/>
      <pos A="0.00308642" C="0.200617" G="0.398148" T="0.398148"/>
      <pos A="0.332304" C="0.134773" G="0.332304" T="0.200617"/>
      <pos A="0.398148" C="0.00308642" G="0.332304" T="0.266461"/>
      <pos A="0.134773" C="0.0689304" G="0.398148" T="0.398148"/>
      <pos A="0.134773" C="0.200617" G="0.332304" T="0.332304"/>
      <pos A="0.332304" C="0.398148" G="0.0689304" T="0.200617"/>
      <pos A="0.266461" C="0.134773" G="0.134773" T="0.463992"/>
      <pos A="0.266461" C="0.332304" G="0.200617" T="0.200617"/>
      <pos A="0.134773" C="0.200617" G="0.332304" T="0.332304"/>
      <pos A="0.398148" C="0.00308642" G="0.332304" T="0.266461"/>
      <pos A="0.134773" C="0.398148" G="0.398148" T="0.0689304"/>
      <pos A="0.661523" C="0.266461" G="0.00308642" T="0.0689304"/>
      <pos A="0.0689304" C="0.266461" G="0.134773" T="0.529835"/>
      <pos A="0.266461" C="0.398148" G="0.0689304" T="0.266461"/>
      <pos A="0.0689304" C="0.266461" G="0.463992" T="0.200617"/>
    </motif>
    <motif db="0" id="M60" alt="O60" length="40" nsites="8" evalue="1.3e-003">
      <pos A="0.00308642" C="0.694444" G="0.101852" T="0.200617"/>
      <pos A="0.101852" C="0.299383" G="0.496914" T="0.101852"/>
      <pos A="0.101852" C="0.299383" G="0.200617" T="0.398148"/>
      <pos A="0.200617" C="0.299383" G="0.299383" T="0.200617"/>
      <pos A="0.496914" C="0.101852" G="0.200617" T="0.200617"/>
      <pos A="0.200617" C="0.200617" G="0.101852" T="0.496914"/>
      <pos A="0.101852" C="0.496914" G="0.00308642" T="0.398148"/>
      <pos A="0.299383" C="0.200617" G="0.299383" T="0.200617"/>
      <pos A="0.00308642" C="0.299383" G="0.496914" T="0.200617"/>
      <pos A="0.101852" C="0.299383" G="0.101852" T="0.496914"/>
      <pos A="0.299383" C="0.200617" G="0.496914" T="0.00308642"/>
      <pos A="0.398148" C="0.00308642" G="0.200617" T="0.398148"/>
      <pos A="0.101852" C="0.496914" G="0.299383" T="0.101852"/>
      <pos A="0.496914" C="0.200617" G="0.200617" T="0.101852"/>
      <pos A="0.200617" C="0.694444" G="0.00308642" T="0.101852"/>
      <pos A="0.101852" C="0.200617" G="0.101852" T="0.595679"/>
      <pos A="0.200617" C="0.496914" G="0.101852" T="0.200617"/>
      <pos A="0.200617" C="0.299383" G="0.299383" T="0.200617"/>
      <pos A="0.200617" C="0.299383" G="0.200617" T="0.299383"/>
      <pos A="0.00308642" C="0.398148" G="0.101852" T="0.496914"/>
      <pos A="0.101852" C="0.299383" G="0.299383" T="0.299383"/>
      <pos A="0.398148" C="0.299383" G="0.00308642" T="0.299383"/>
      <pos A="0.200617" C="0.496914" G="0.101852" T="0.200617"/>
      <pos A="0.200617" C="0.200617" G="0.200617" T="0.398148"/>
      <pos A="0.398148" C="0.398148" G="0.101852" T="0.101852"/>
      <pos A="0.00308642" C="0.101852" G="0.299383" T="0.595679"/>
      <pos A="0.200617" C="0.299383" G="0.398148" T="0.101852"/>
      <pos A="0.496914" C="0.299383" G="0.00308642" T="0.200617"/>
      <pos A="0.496914" C="0.496914" G="0.00308642" T="0.00308642"/>
      <pos A="0.595679" C="0.101852" G="0.200617" T="0.101852"/>
      <pos A="0.00308642" C="0.496914" G="0.101852" T="0.398148"/>
      <pos A="0.00308642" C="0.79321" G="0.200617" T="0.00308642"/>
      <pos A="0.496914" C="0.398148" G="0.00308642" T="0.101852"/>
      <pos A="0.200617" C="0.398148" G="0.00308642" T="0.398148"/>
      <pos A="0.398148" C="0.496914" G="0.00308642" T="0.101852"/>
      <pos A="0.496914" C="0.101852" G="0.101852" T="0.299383"/>
      <pos A="0.00308642" C="0.694444" G="0.00308642" T="0.299383"/>
      <pos A="0.101852" C="0.398148" G="0.299383" T="0.200617"/>
      <pos A="0.200617" C="0.200617" G="0.398148" T="0.200617"/>
      <pos A="0.200617" C="0.00308642" G="0.299383" T="0.496914"/>
    </motif>
    <motif db="0" id="M61" alt="O61" length="40" nsites="8" evalue="1.3e-003">
      <pos A="0.0928731" C="0.246793" G="0.362233" T="0.2981"/>
      <pos A="0.246793" C="0.246793" G="0.233966" T="0.272446"/>
      <pos A="0.0800464" C="0.246793" G="0.233966" T="0.439193"/>
      <pos A="0.310926" C="0.131353" G="0.323753" T="0.233966"/>
      <pos A="0.567461" C="0.233966" G="0.157006" T="0.0415664"/>
      <pos A="0.567461" C="0.0543931" G="0.285273" T="0.0928731"/>
      <pos A="0.387886" C="0.25962" G="0.0928731" T="0.25962"/>
      <pos A="0.25962" C="0.157006" G="0.246793" T="0.33658"/>
      <pos A="0.349406" C="0.157006" G="0.208313" T="0.285273"/>
      <pos A="0.387886" C="0.0928731" G="0.22114" T="0.2981"/>
      <pos A="0.285273" C="0.131353" G="0.0543931" T="0.528981"/>
      <pos A="0.195486" C="0.0159131" G="0.310926" T="0.477673"/>
      <pos A="0.285273" C="0.285273" G="0.25962" T="0.169833"/>
      <pos A="0.195486" C="0.195486" G="0.195486" T="0.41354"/>
      <pos A="0.246793" C="0.195486" G="0.362233" T="0.195486"/>
      <pos A="0.323753" C="0.233966" G="0.0672198" T="0.37506"/>
      <pos A="0.464846" C="0.22114" G="0.14418" T="0.169833"/>
      <pos A="0.208313" C="0.41354" G="0.246793" T="0.131353"/>
      <pos A="0.157006" C="0.323753" G="0.195486" T="0.323753"/>
      <pos A="0.118526" C="0.323753" G="0.208313" T="0.349406"/>
      <pos A="0.157006" C="0.157006" G="0.37506" T="0.310926"/>
      <pos A="0.285273" C="0.246793" G="0.131353" T="0.33658"/>
      <pos A="0.195486" C="0.22114" G="0.195486" T="0.387886"/>
      <pos A="0.18266" C="0.18266" G="0.272446" T="0.362233"/>
      <pos A="0.285273" C="0.18266" G="0.362233" T="0.169833"/>
      <pos A="0.272446" C="0.169833" G="0.285273" T="0.272446"/>
      <pos A="0.233966" C="0.1057" G="0.285273" T="0.37506"/>
      <pos A="0.528981" C="0.118526" G="0.208313" T="0.14418"/>
      <pos A="0.37506" C="0.118526" G="0.233966" T="0.272446"/>
      <pos A="0.22114" C="0.157006" G="0.400713" T="0.22114"/>
      <pos A="0.285273" C="0.233966" G="0.25962" T="0.22114"/>
      <pos A="0.37506" C="0.285273" G="0.195486" T="0.14418"/>
      <pos A="0.246793" C="0.310926" G="0.1057" T="0.33658"/>
      <pos A="0.233966" C="0.246793" G="0.208313" T="0.310926"/>
      <pos A="0.2981" C="0.18266" G="0.33658" T="0.18266"/>
      <pos A="0.349406" C="0.464846" G="0.1057" T="0.0800464"/>
      <pos A="0.503327" C="0.14418" G="0.0287398" T="0.323753"/>
      <pos A="0.349406" C="0.157006" G="0.310926" T="0.18266"/>
      <pos A="0.362233" C="0.195486" G="0.362233" T="0.0800464"/>
      <pos A="0.22114" C="0.208313" G="0.22114" T="0.349406"/>
    </motif>
    <motif db="0" id="M62" alt="O62" length="40" nsites="8" evalue="1.3e-003">
      <pos A="0.328137" C="0.165612" G="0.265628" T="0.240623"/>
      <pos A="0.265628" C="0.128106" G="0.290631" T="0.315636"/>
      <pos A="0.15311" C="0.403149" G="0.15311" T="0.290631"/>
      <pos A="0.353141" C="0.303133" G="0.278129" T="0.065596"/>
      <pos A="0.290631" C="0.15311" G="0.328137" T="0.228121"/>
      <pos A="0.0906005" C="0.303133" G="0.228121" T="0.378145"/>
      <pos A="0.365643" C="0.253126" G="0.190615" T="0.190615"/>
      <pos A="0.253126" C="0.390647" G="0.128106" T="0.228121"/>
      <pos A="0.465658" C="0.15311" G="0.0530943" T="0.328137"/>
      <pos A="0.265628" C="0.0780978" G="0.553172" T="0.103102"/>
      <pos A="0.0780978" C="0.240623" G="0.353141" T="0.328137"/>
      <pos A="0.340639" C="0.253126" G="0.128106" T="0.278129"/>
      <pos A="0.340639" C="0.165612" G="0.190615" T="0.303133"/>
      <pos A="0.440655" C="0.103102" G="0.365643" T="0.0906005"/>
      <pos A="0.128106" C="0.428153" G="0.190615" T="0.253126"/>
      <pos A="0.390647" C="0.228121" G="0.0405926" T="0.340639"/>
      <pos A="0.065596" C="0.278129" G="0.353141" T="0.303133"/>
      <pos A="0.378145" C="0.190615" G="0.303133" T="0.128106"/>
      <pos A="0.353141" C="0.0780978" G="0.278129" T="0.290631"/>
      <pos A="0.378145" C="0.115604" G="0.278129" T="0.228121"/>
      <pos A="0.178114" C="0.428153" G="0.140608" T="0.253126"/>
      <pos A="0.228121" C="0.340639" G="0.15311" T="0.278129"/>
      <pos A="0.140608" C="0.290631" G="0.128106" T="0.440655"/>
      <pos A="0.265628" C="0.165612" G="0.065596" T="0.503164"/>
      <pos A="0.253126" C="0.253126" G="0.203118" T="0.290631"/>
      <pos A="0.165612" C="0.265628" G="0.140608" T="0.428153"/>
      <pos A="0.065596" C="0.403149" G="0.240623" T="0.290631"/>
      <pos A="0.178114" C="0.253126" G="0.140608" T="0.428153"/>
      <pos A="0.203118" C="0.278129" G="0.115604" T="0.403149"/>
      <pos A="0.240623" C="0.240623" G="0.165612" T="0.353141"/>
      <pos A="0.290631" C="0.403149" G="0.140608" T="0.165612"/>
      <pos A="0.290631" C="0.315636" G="0.0280899" T="0.365643"/>
      <pos A="0.128106" C="0.415651" G="0.128106" T="0.328137"/>
      <pos A="0.315636" C="0.140608" G="0.290631" T="0.253126"/>
      <pos A="0.303133" C="0.165612" G="0.203118" T="0.328137"/>
      <pos A="0.21562" C="0.165612" G="0.353141" T="0.265628"/>
      <pos A="0.15311" C="0.340639" G="0.240623" T="0.265628"/>
      <pos A="0.265628" C="0.228121" G="0.240623" T="0.265628"/>
      <pos A="0.440655" C="0.103102" G="0.140608" T="0.315636"/>
      <pos A="0.403149" C="0.15311" G="0.253126" T="0.190615"/>
    </motif>
    <motif db="0" id="M63" alt="O63" length="40" nsites="8" evalue="1.3e-003">
      <pos A="0.112826" C="0.277435" G="0.442043" T="0.167696"/>
      <pos A="0.222565" C="0.167696" G="0.222565" T="0.387174"/>
      <pos A="0.277435" C="0.222565" G="0.387174" T="0.112826"/>
      <pos A="0.277435" C="0.387174" G="0.167696" T="0.167696"/>
      <pos A="0.661523" C="0.222565" G="0.0579565" T="0.0579565"/>
      <pos A="0.551784" C="0.0579565" G="0.277435" T="0.112826"/>
      <pos A="0.167696" C="0.332304" G="0.222565" T="0.277435"/>
      <pos A="0.0579565" C="0.112826" G="0.332304" T="0.496914"/>
      <pos A="0.496914" C="0.222565" G="0.167696" T="0.112826"/>
      <pos A="0.332304" C="0.167696" G="0.332304" T="0.167696"/>
      <pos A="0.222565" C="0.167696" G="0.277435" T="0.332304"/>
      <pos A="0.112826" C="0.167696" G="0.277435" T="0.442043"/>
      <pos A="0.387174" C="0.0579565" G="0.222565" T="0.332304"/>
      <pos A="0.277435" C="0.496914" G="0.0579565" T="0.167696"/>
      <pos A="0.167696" C="0.167696" G="0.167696" T="0.496914"/>
      <pos A="0.277435" C="0.277435" G="0.277435" T="0.167696"/>
      <pos A="0.387174" C="0.112826" G="0.277435" T="0.222565"/>
      <pos A="0.387174" C="0.167696" G="0.222565" T="0.222565"/>
      <pos A="0.277435" C="0.0579565" G="0.606653" T="0.0579565"/>
      <pos A="0.112826" C="0.442043" G="0.112826" T="0.332304"/>
      <pos A="0.277435" C="0.442043" G="0.167696" T="0.112826"/>
      <pos A="0.442043" C="0.112826" G="0.0579565" T="0.387174"/>
      <pos A="0.167696" C="0.387174" G="0.167696" T="0.277435"/>
      <pos A="0.387174" C="0.332304" G="0.00308642" T="0.277435"/>
      <pos A="0.771262" C="0.00308642" G="0.112826" T="0.112826"/>
      <pos A="0.222565" C="0.442043" G="0.222565" T="0.112826"/>
      <pos A="0.112826" C="0.442043" G="0.277435" T="0.167696"/>
      <pos A="0.167696" C="0.222565" G="0.167696" T="0.442043"/>
      <pos A="0.167696" C="0.332304" G="0.387174" T="0.112826"/>
      <pos A="0.0579565" C="0.551784" G="0.387174" T="0.00308642"/>
      <pos A="0.167696" C="0.332304" G="0.277435" T="0.222565"/>
      <pos A="0.387174" C="0.112826" G="0.277435" T="0.222565"/>
      <pos A="0.222565" C="0.387174" G="0.222565" T="0.167696"/>
      <pos A="0.332304" C="0.167696" G="0.0579565" T="0.442043"/>
      <pos A="0.716392" C="0.167696" G="0.00308642" T="0.112826"/>
      <pos A="0.167696" C="0.112826" G="0.332304" T="0.387174"/>
      <pos A="0.00308642" C="0.222565" G="0.496914" T="0.277435"/>
      <pos A="0.0579565" C="0.661523" G="0.222565" T="0.0579565"/>
      <pos A="0.332304" C="0.332304" G="0.167696" T="0.167696"/>
      <pos A="0.167696" C="0.277435" G="0.222565" T="0.332304"/>
    </motif>
    <motif db="0" id="M64" alt="O64" length="40" nsites="8" evalue="1.3e-003">
      <pos A="0.25" C="0.126543" G="0.126543" T="0.496914"/>
      <pos A="0.126543" C="0.00308642" G="0.496914" T="0.373457"/>
      <pos A="0.25" C="0.25" G="0.00308642" T="0.496914"/>
      <pos A="0.743827" C="0.126543" G="0.126543" T="0.00308642"/>
      <pos A="0.62037" C="0.25" G="0.126543" T="0.00308642"/>
      <pos A="0.62037" C="0.00308642" G="0.00308642" T="0.373457"/>
      <pos A="0.00308642" C="0.126543" G="0.496914" T="0.373457"/>
      <pos A="0.126543" C="0.373457" G="0.496914" T="0.00308642"/>
      <pos A="0.00308642" C="0.496914" G="0.25" T="0.25"/>
      <pos A="0.743827" C="0.126543" G="0.126543" T="0.00308642"/>
      <pos A="0.126543" C="0.25" G="0.373457" T="0.25"/>
      <pos A="0.25" C="0.25" G="0.25" T="0.25"/>
      <pos A="0.496914" C="0.126543" G="0.00308642" T="0.373457"/>
      <pos A="0.126543" C="0.373457" G="0.00308642" T="0.496914"/>
      <pos A="0.126543" C="0.25" G="0.00308642" T="0.62037"/>
      <pos A="0.00308642" C="0.00308642" G="0.126543" T="0.867284"/>
      <pos A="0.496914" C="0.00308642" G="0.00308642" T="0.496914"/>
      <pos A="0.126543" C="0.00308642" G="0.743827" T="0.126543"/>
      <pos A="0.126543" C="0.25" G="0.62037" T="0.00308642"/>
      <pos A="0.373457" C="0.25" G="0.373457" T="0.00308642"/>
      <pos A="0.373457" C="0.00308642" G="0.00308642" T="0.62037"/>
      <pos A="0.496914" C="0.496914" G="0.00308642" T="0.00308642"/>
      <pos A="0.373457" C="0.00308642" G="0.25" T="0.373457"/>
      <pos A="0.126543" C="0.62037" G="0.00308642" T="0.25"/>
      <pos A="0.373457" C="0.126543" G="0.126543" T="0.373457"/>
      <pos A="0.373457" C="0.00308642" G="0.126543" T="0.496914"/>
      <pos A="0.373457" C="0.62037" G="0.00308642" T="0.00308642"/>
      <pos A="0.496914" C="0.00308642" G="0.126543" T="0.373457"/>
      <pos A="0.62037" C="0.126543" G="0.00308642" T="0.25"/>
      <pos A="0.00308642" C="0.496914" G="0.25" T="0.25"/>
      <pos A="0.126543" C="0.373457" G="0.496914" T="0.00308642"/>
      <pos A="0.00308642" C="0.126543" G="0.373457" T="0.496914"/>
      <pos A="0.373457" C="0.373457" G="0.25" T="0.00308642"/>
      <pos A="0.126543" C="0.496914" G="0.00308642" T="0.373457"/>
      <pos A="0.496914" C="0.00308642" G="0.373457" T="0.126543"/>
      <pos A="0.126543" C="0.496914" G="0.373457" T="0.00308642"/>
      <pos A="0.25" C="0.496914" G="0.00308642" T="0.25"/>
      <pos A="0.126543" C="0.126543" G="0.126543" T="0.62037"/>
      <pos A="0.126543" C="0.496914" G="0.126543" T="0.25"/>
      <pos A="0.373457" C="0.373457" G="0.126543" T="0.126543"/>
    </motif>
    <motif db="0" id="M65" alt="O65" length="40" nsites="8" evalue="1.3e-003">
      <pos A="0.00308642" C="0.00308642" G="0.00308642" T="0.990741"/>
      <pos A="0.00308642" C="0.990741" G="0.00308642" T="0.00308642"/>
      <pos A="0.990741" C="0.00308642" G="0.00308642" T="0.00308642"/>
      <pos A="0.990741" C="0.00308642" G="0.00308642" T="0.00308642"/>
      <pos A="0.00308642" C="0.00308642" G="0.00308642" T="0.990741"/>
      <pos A="0.990741" C="0.00308642" G="0.00308642" T="0.00308642"/>
      <pos A="0.00308642" C="0.00308642" G="0.990741" T="0.00308642"/>
      <pos A="0.990741" C="0.00308642" G="0.00308642" T="0.00308642"/>
      <pos A="0.990741" C="0.00308642" G="0.00308642" T="0.00308642"/>
      <pos A="0.00308642" C="0.00308642" G="0.990741" T="0.00308642"/>
      <pos A="0.00308642" C="0.00308642" G="0.990741" T="0.00308642"/>
      <pos A="0.00308642" C="0.00308642" G="0.00308642" T="0.990741"/>
      <pos A="0.00308642" C="0.00308642" G="0.990741" T="0.00308642"/>
      <pos A="0.00308642" C="0.00308642" G="0.00308642" T="0.990741"/>
      <pos A="0.00308642" C="0.990741" G="0.00308642" T="0.00308642"/>
      <pos A="0.990741" C="0.00308642" G="0.00308642" T="0.00308642"/>
      <pos A="0.990741" C="0.00308642" G="0.00308642" T="0.00308642"/>
      <pos A="0.00308642" C="0.00308642" G="0.00308642" T="0.990741"/>
      <pos A="0.00308642" C="0.00308642" G="0.00308642" T="0.990741"/>
      <pos A="0.00308642" C="0.00308642" G="0.00308642" T="0.990741"/>
      <pos A="0.00308642" C="0.990741" G="0.00308642" T="0.00308642"/>
      <pos A="0.00308642" C="0.990741" G="0.00308642" T="0.00308642"/>
      <pos A="0.00308642" C="0.990741" G="0.00308642" T="0.00308642"/>
      <pos A="0.00308642" C="0.00308642" G="0.00308642" T="0.990741"/>
      <pos A="0.990741" C="0.00308642" G="0.00308642" T="0.00308642"/>
      <pos A="0.00308642" C="0.00308642" G="0.00308642" T="0.990741"/>
      <pos A="0.00308642" C="0.00308642" G="0.00308642" T="0.990741"/>
      <pos A="0.00308642" C="0.00308642" G="0.990741" T="0.00308642"/>
      <pos A="0.00308642" C="0.00308642" G="0.00308642" T="0.990741"/>
      <pos A="0.00308642" C="0.00308642" G="0.00308642" T="0.990741"/>
      <pos A="0.00308642" C="0.00308642" G="0.00308642" T="0.990741"/>
      <pos A="0.00308642" C="0.990741" G="0.00308642" T="0.00308642"/>
      <pos A="0.990741" C="0.00308642" G="0.00308642" T="0.00308642"/>
      <pos A="0.990741" C="0.00308642" G="0.00308642" T="0.00308642"/>
      <pos A="0.990741" C="0.00308642" G="0.00308642" T="0.00308642"/>
      <pos A="0.00308642" C="0.00308642" G="0.990741" T="0.00308642"/>
      <pos A="0.00308642" C="0.00308642" G="0.00308642" T="0.990741"/>
      <pos A="0.00308642" C="0.00308642" G="0.00308642" T="0.990741"/>
      <pos A="0.00308642" C="0.00308642" G="0.990741" T="0.00308642"/>
      <pos A="0.00308642" C="0.990741" G="0.00308642" T="0.00308642"/>
    </motif>
    <motif db="0" id="M66" alt="O66" length="40" nsites="8" evalue="1.3e-003">
      <pos A="0.496914" C="0.496914" G="0.00308642" T="0.00308642"/>
      <pos A="0.25" C="0.25" G="0.00308642" T="0.496914"/>
      <pos A="0.00308642" C="0.25" G="0.25" T="0.496914"/>
      <pos A="0.496914" C="0.25" G="0.00308642" T="0.25"/>
      <pos A="0.00308642" C="0.496914" G="0.496914" T="0.00308642"/>
      <pos A="0.496914" C="0.25" G="0.00308642" T="0.25"/>
      <pos A="0.25" C="0.00308642" G="0.496914" T="0.25"/>
      <pos A="0.25" C="0.00308642" G="0.743827" T="0.00308642"/>
      <pos A="0.00308642" C="0.743827" G="0.00308642" T="0.25"/>
      <pos A="0.496914" C="0.25" G="0.00308642" T="0.25"/>
      <pos A="0.25" C="0.25" G="0.25" T="0.25"/>
      <pos A="0.496914" C="0.00308642" G="0.496914" T="0.00308642"/>
      <pos A="0.496914" C="0.25" G="0.00308642" T="0.25"/>
      <pos A="0.25" C="0.25" G="0.00308642" T="0.496914"/>
      <pos A="0.00308642" C="0.25" G="0.00308642" T="0.743827"/>
      <pos A="0.00308642" C="0.25" G="0.25" T="0.496914"/>
      <pos A="0.25" C="0.496914" G="0.00308642" T="0.25"/>
      <pos A="0.00308642" C="0.25" G="0.496914" T="0.25"/>
      <pos A="0.496914" C="0.00308642" G="0.00308642" T="0.496914"/>
      <pos A="0.00308642" C="0.496914" G="0.496914" T="0.00308642"/>
      <pos A="0.00308642" C="0.00308642" G="0.25" T="0.743827"/>
      <pos A="0.25" C="0.00308642" G="0.496914" T="0.25"/>
      <pos A="0.496914" C="0.00308642" G="0.00308642" T="0.496914"/>
      <pos A="0.496914" C="0.00308642" G="0.00308642" T="0.496914"/>
      <pos A="0.496914" C="0.00308642" G="0.25" T="0.25"/>
      <pos A="0.25" C="0.00308642" G="0.25" T="0.496914"/>
      <pos A="0.496914" C="0.00308642" G="0.25" T="0.25"/>
      <pos A="0.990741" C="0.00308642" G="0.00308642" T="0.00308642"/>
      <pos A="0.00308642" C="0.00308642" G="0.990741" T="0.00308642"/>
      <pos A="0.25" C="0.00308642" G="0.00308642" T="0.743827"/>
      <pos A="0.743827" C="0.00308642" G="0.00308642" T="0.25"/>
      <pos A="0.00308642" C="0.00308642" G="0.990741" T="0.00308642"/>
      <pos A="0.496914" C="0.00308642" G="0.496914" T="0.00308642"/>
      <pos A="0.25" C="0.00308642" G="0.743827" T="0.00308642"/>
      <pos A="0.496914" C="0.00308642" G="0.00308642" T="0.496914"/>
      <pos A="0.00308642" C="0.00308642" G="0.496914" T="0.496914"/>
      <pos A="0.25" C="0.00308642" G="0.496914" T="0.25"/>
      <pos A="0.00308642" C="0.25" G="0.496914" T="0.25"/>
      <pos A="0.25" C="0.00308642" G="0.496914" T="0.25"/>
      <pos A="0.496914" C="0.25" G="0.25" T="0.00308642"/>
    </motif>
    <motif db="0" id="M67" alt="O67" length="40" nsites="8" evalue="1.3e-003">
      <pos A="0.293298" C="0.297978" G="0.209043" T="0.199681"/>
      <pos A="0.36351" C="0.297978" G="0.204361" T="0.134149"/>
      <pos A="0.232446" C="0.269893" G="0.25117" T="0.246489"/>
      <pos A="0.349468" C="0.134149" G="0.199681" T="0.316702"/>
      <pos A="0.297978" C="0.195" G="0.35883" T="0.148192"/>
      <pos A="0.218404" C="0.246489" G="0.223085" T="0.312021"/>
      <pos A="0.340106" C="0.101384" G="0.213723" T="0.344787"/>
      <pos A="0.274575" C="0.232446" G="0.237128" T="0.255851"/>
      <pos A="0.157554" C="0.316702" G="0.237128" T="0.288617"/>
      <pos A="0.209043" C="0.443084" G="0.190319" T="0.157554"/>
      <pos A="0.312021" C="0.321383" G="0.0967032" T="0.269893"/>
      <pos A="0.115426" C="0.232446" G="0.312021" T="0.340106"/>
      <pos A="0.410318" C="0.115426" G="0.265213" T="0.209043"/>
      <pos A="0.36351" C="0.223085" G="0.185639" T="0.227766"/>
      <pos A="0.452445" C="0.110746" G="0.0686183" T="0.368191"/>
      <pos A="0.213723" C="0.152873" G="0.152873" T="0.48053"/>
      <pos A="0.0545758" C="0.204361" G="0.25117" T="0.489892"/>
      <pos A="0.223085" C="0.279255" G="0.204361" T="0.293298"/>
      <pos A="0.269893" C="0.199681" G="0.166916" T="0.36351"/>
      <pos A="0.41968" C="0.223085" G="0.209043" T="0.148192"/>
      <pos A="0.297978" C="0.265213" G="0.171596" T="0.265213"/>
      <pos A="0.246489" C="0.237128" G="0.180958" T="0.335425"/>
      <pos A="0.283936" C="0.35883" G="0.166916" T="0.190319"/>
      <pos A="0.391595" C="0.190319" G="0.209043" T="0.209043"/>
      <pos A="0.293298" C="0.227766" G="0.232446" T="0.246489"/>
      <pos A="0.330745" C="0.166916" G="0.232446" T="0.269893"/>
      <pos A="0.185639" C="0.166916" G="0.321383" T="0.326063"/>
      <pos A="0.269893" C="0.316702" G="0.260532" T="0.152873"/>
      <pos A="0.237128" C="0.297978" G="0.269893" T="0.195"/>
      <pos A="0.489892" C="0.134149" G="0.199681" T="0.176277"/>
      <pos A="0.0779793" C="0.237128" G="0.354148" T="0.330745"/>
      <pos A="0.316702" C="0.265213" G="0.190319" T="0.227766"/>
      <pos A="0.265213" C="0.255851" G="0.115426" T="0.36351"/>
      <pos A="0.321383" C="0.138831" G="0.30734" T="0.232446"/>
      <pos A="0.138831" C="0.227766" G="0.204361" T="0.429042"/>
      <pos A="0.340106" C="0.110746" G="0.269893" T="0.279255"/>
      <pos A="0.326063" C="0.241808" G="0.213723" T="0.218404"/>
      <pos A="0.237128" C="0.237128" G="0.223085" T="0.30266"/>
      <pos A="0.223085" C="0.241808" G="0.283936" T="0.25117"/>
      <pos A="0.297978" C="0.312021" G="0.0873412" T="0.30266"/>
    </motif>
    <motif db="0" id="M69" alt="O69" length="40" nsites="8" evalue="1.3e-003">
      <pos A="0.362233" C="0.18266" G="0.0928731" T="0.362233"/>
      <pos A="0.631594" C="0.00308642" G="0.272446" T="0.0928731"/>
      <pos A="0.45202" C="0.00308642" G="0.272446" T="0.272446"/>
      <pos A="0.0928731" C="0.272446" G="0.45202" T="0.18266"/>
      <pos A="0.00308642" C="0.0928731" G="0.362233" T="0.541807"/>
      <pos A="0.00308642" C="0.0928731" G="0.541807" T="0.362233"/>
      <pos A="0.0928731" C="0.272446" G="0.272446" T="0.362233"/>
      <pos A="0.631594" C="0.0928731" G="0.0928731" T="0.18266"/>
      <pos A="0.00308642" C="0.00308642" G="0.541807" T="0.45202"/>
      <pos A="0.272446" C="0.18266" G="0.45202" T="0.0928731"/>
      <pos A="0.0928731" C="0.272446" G="0.18266" T="0.45202"/>
      <pos A="0.272446" C="0.362233" G="0.18266" T="0.18266"/>
      <pos A="0.18266" C="0.272446" G="0.18266" T="0.362233"/>
      <pos A="0.721381" C="0.0928731" G="0.00308642" T="0.18266"/>
      <pos A="0.00308642" C="0.18266" G="0.18266" T="0.631594"/>
      <pos A="0.45202" C="0.18266" G="0.0928731" T="0.272446"/>
      <pos A="0.18266" C="0.0928731" G="0.18266" T="0.541807"/>
      <pos A="0.45202" C="0.00308642" G="0.18266" T="0.362233"/>
      <pos A="0.18266" C="0.272446" G="0.362233" T="0.18266"/>
      <pos A="0.45202" C="0.0928731" G="0.272446" T="0.18266"/>
      <pos A="0.18266" C="0.0928731" G="0.00308642" T="0.721381"/>
      <pos A="0.362233" C="0.362233" G="0.18266" T="0.0928731"/>
      <pos A="0.18266" C="0.00308642" G="0.272446" T="0.541807"/>
      <pos A="0.631594" C="0.0928731" G="0.18266" T="0.0928731"/>
      <pos A="0.00308642" C="0.18266" G="0.18266" T="0.631594"/>
      <pos A="0.18266" C="0.362233" G="0.0928731" T="0.362233"/>
      <pos A="0.541807" C="0.0928731" G="0.18266" T="0.18266"/>
      <pos A="0.631594" C="0.272446" G="0.00308642" T="0.0928731"/>
      <pos A="0.45202" C="0.272446" G="0.0928731" T="0.18266"/>
      <pos A="0.18266" C="0.00308642" G="0.272446" T="0.541807"/>
      <pos A="0.18266" C="0.362233" G="0.0928731" T="0.362233"/>
      <pos A="0.541807" C="0.0928731" G="0.0928731" T="0.272446"/>
      <pos A="0.00308642" C="0.362233" G="0.272446" T="0.362233"/>
      <pos A="0.45202" C="0.45202" G="0.00308642" T="0.0928731"/>
      <pos A="0.0928731" C="0.45202" G="0.00308642" T="0.45202"/>
      <pos A="0.541807" C="0.18266" G="0.0928731" T="0.18266"/>
      <pos A="0.362233" C="0.272446" G="0.18266" T="0.18266"/>
      <pos A="0.45202" C="0.272446" G="0.272446" T="0.00308642"/>
      <pos A="0.45202" C="0.18266" G="0.18266" T="0.18266"/>
      <pos A="0.541807" C="0.18266" G="0.00308642" T="0.272446"/>
    </motif>
    <motif db="0" id="M70" alt="O70" length="40" nsites="8" evalue="1.3e-003">
      <pos A="0.496914" C="0.00308642" G="0.00308642" T="0.496914"/>
      <pos A="0.00308642" C="0.00308642" G="0.990741" T="0.00308642"/>
      <pos A="0.00308642" C="0.496914" G="0.00308642" T="0.496914"/>
      <pos A="0.00308642" C="0.496914" G="0.00308642" T="0.496914"/>
      <pos A="0.00308642" C="0.00308642" G="0.00308642" T="0.990741"/>
      <pos A="0.00308642" C="0.00308642" G="0.990741" T="0.00308642"/>
      <pos A="0.990741" C="0.00308642" G="0.00308642" T="0.00308642"/>
      <pos A="0.00308642" C="0.00308642" G="0.990741" T="0.00308642"/>
      <pos A="0.00308642" C="0.496914" G="0.496914" T="0.00308642"/>
      <pos A="0.496914" C="0.496914" G="0.00308642" T="0.00308642"/>
      <pos A="0.00308642" C="0.00308642" G="0.496914" T="0.496914"/>
      <pos A="0.496914" C="0.00308642" G="0.00308642" T="0.496914"/>
      <pos A="0.00308642" C="0.00308642" G="0.496914" T="0.496914"/>
      <pos A="0.00308642" C="0.00308642" G="0.990741" T="0.00308642"/>
      <pos A="0.990741" C="0.00308642" G="0.00308642" T="0.00308642"/>
      <pos A="0.496914" C="0.00308642" G="0.496914" T="0.00308642"/>
      <pos A="0.496914" C="0.00308642" G="0.496914" T="0.00308642"/>
      <pos A="0.496914" C="0.496914" G="0.00308642" T="0.00308642"/>
      <pos A="0.496914" C="0.00308642" G="0.496914" T="0.00308642"/>
      <pos A="0.00308642" C="0.00308642" G="0.496914" T="0.496914"/>
      <pos A="0.496914" C="0.00308642" G="0.496914" T="0.00308642"/>
      <pos A="0.496914" C="0.00308642" G="0.496914" T="0.00308642"/>
      <pos A="0.00308642" C="0.496914" G="0.496914" T="0.00308642"/>
      <pos A="0.496914" C="0.00308642" G="0.00308642" T="0.496914"/>
      <pos A="0.496914" C="0.00308642" G="0.00308642" T="0.496914"/>
      <pos A="0.496914" C="0.00308642" G="0.496914" T="0.00308642"/>
      <pos A="0.00308642" C="0.496914" G="0.496914" T="0.00308642"/>
      <pos A="0.496914" C="0.00308642" G="0.496914" T="0.00308642"/>
      <pos A="0.00308642" C="0.00308642" G="0.990741" T="0.00308642"/>
      <pos A="0.496914" C="0.00308642" G="0.00308642" T="0.496914"/>
      <pos A="0.00308642" C="0.00308642" G="0.496914" T="0.496914"/>
      <pos A="0.496914" C="0.00308642" G="0.496914" T="0.00308642"/>
      <pos A="0.00308642" C="0.00308642" G="0.990741" T="0.00308642"/>
      <pos A="0.496914" C="0.496914" G="0.00308642" T="0.00308642"/>
      <pos A="0.496914" C="0.00308642" G="0.00308642" T="0.496914"/>
      <pos A="0.00308642" C="0.00308642" G="0.990741" T="0.00308642"/>
      <pos A="0.496914" C="0.00308642" G="0.496914" T="0.00308642"/>
      <pos A="0.00308642" C="0.496914" G="0.496914" T="0.00308642"/>
      <pos A="0.496914" C="0.00308642" G="0.00308642" T="0.496914"/>
      <pos A="0.00308642" C="0.00308642" G="0.00308642" T="0.990741"/>
    </motif>
    <motif db="0" id="M71" alt="O71" length="40" nsites="8" evalue="1.3e-003">
      <pos A="0.166916" C="0.297978" G="0.321383" T="0.213723"/>
      <pos A="0.204361" C="0.297978" G="0.293298" T="0.204361"/>
      <pos A="0.410318" C="0.124788" G="0.162234" T="0.30266"/>
      <pos A="0.279255" C="0.223085" G="0.166916" T="0.330745"/>
      <pos A="0.209043" C="0.255851" G="0.316702" T="0.218404"/>
      <pos A="0.195" C="0.415" G="0.106064" T="0.283936"/>
      <pos A="0.260532" C="0.134149" G="0.255851" T="0.349468"/>
      <pos A="0.209043" C="0.190319" G="0.213723" T="0.386915"/>
      <pos A="0.377553" C="0.260532" G="0.195" T="0.166916"/>
      <pos A="0.195" C="0.157554" G="0.312021" T="0.335425"/>
      <pos A="0.288617" C="0.246489" G="0.293298" T="0.171596"/>
      <pos A="0.274575" C="0.255851" G="0.199681" T="0.269893"/>
      <pos A="0.391595" C="0.274575" G="0.129469" T="0.204361"/>
      <pos A="0.283936" C="0.209043" G="0.288617" T="0.218404"/>
      <pos A="0.312021" C="0.279255" G="0.204361" T="0.204361"/>
      <pos A="0.400957" C="0.241808" G="0.143511" T="0.213723"/>
      <pos A="0.372872" C="0.180958" G="0.265213" T="0.180958"/>
      <pos A="0.312021" C="0.143511" G="0.260532" T="0.283936"/>
      <pos A="0.255851" C="0.237128" G="0.269893" T="0.237128"/>
      <pos A="0.185639" C="0.237128" G="0.176277" T="0.400957"/>
      <pos A="0.199681" C="0.190319" G="0.340106" T="0.269893"/>
      <pos A="0.241808" C="0.30734" G="0.115426" T="0.335425"/>
      <pos A="0.326063" C="0.209043" G="0.185639" T="0.279255"/>
      <pos A="0.410318" C="0.129469" G="0.162234" T="0.297978"/>
      <pos A="0.354148" C="0.180958" G="0.124788" T="0.340106"/>
      <pos A="0.124788" C="0.246489" G="0.204361" T="0.42436"/>
      <pos A="0.110746" C="0.195" G="0.260532" T="0.433722"/>
      <pos A="0.274575" C="0.260532" G="0.180958" T="0.283936"/>
      <pos A="0.279255" C="0.25117" G="0.232446" T="0.237128"/>
      <pos A="0.433722" C="0.148192" G="0.260532" T="0.157554"/>
      <pos A="0.209043" C="0.190319" G="0.297978" T="0.30266"/>
      <pos A="0.232446" C="0.199681" G="0.232446" T="0.335425"/>
      <pos A="0.260532" C="0.400957" G="0.180958" T="0.157554"/>
      <pos A="0.241808" C="0.372872" G="0.209043" T="0.176277"/>
      <pos A="0.283936" C="0.190319" G="0.185639" T="0.340106"/>
      <pos A="0.166916" C="0.386915" G="0.223085" T="0.223085"/>
      <pos A="0.335425" C="0.180958" G="0.349468" T="0.134149"/>
      <pos A="0.312021" C="0.0545758" G="0.265213" T="0.368191"/>
      <pos A="0.340106" C="0.279255" G="0.288617" T="0.0920217"/>
      <pos A="0.321383" C="0.283936" G="0.0873412" T="0.30734"/>
    </motif>
    <motif db="0" id="M72" alt="O72" length="40" nsites="8" evalue="1.3e-003">
      <pos A="0.232446" C="0.218404" G="0.368191" T="0.180958"/>
      <pos A="0.265213" C="0.297978" G="0.152873" T="0.283936"/>
      <pos A="0.129469" C="0.25117" G="0.204361" T="0.415"/>
      <pos A="0.204361" C="0.227766" G="0.124788" T="0.443084"/>
      <pos A="0.232446" C="0.312021" G="0.246489" T="0.209043"/>
      <pos A="0.485212" C="0.199681" G="0.0686183" T="0.246489"/>
      <pos A="0.372872" C="0.223085" G="0.297978" T="0.106064"/>
      <pos A="0.377553" C="0.283936" G="0.185639" T="0.152873"/>
      <pos A="0.405638" C="0.152873" G="0.199681" T="0.241808"/>
      <pos A="0.166916" C="0.143511" G="0.30266" T="0.386915"/>
      <pos A="0.195" C="0.265213" G="0.30734" T="0.232446"/>
      <pos A="0.218404" C="0.269893" G="0.185639" T="0.326063"/>
      <pos A="0.30266" C="0.143511" G="0.293298" T="0.260532"/>
      <pos A="0.30734" C="0.269893" G="0.279255" T="0.143511"/>
      <pos A="0.35883" C="0.288617" G="0.213723" T="0.138831"/>
      <pos A="0.321383" C="0.0967032" G="0.115426" T="0.466488"/>
      <pos A="0.30734" C="0.246489" G="0.246489" T="0.199681"/>
      <pos A="0.36351" C="0.260532" G="0.185639" T="0.190319"/>
      <pos A="0.232446" C="0.195" G="0.265213" T="0.30734"/>
      <pos A="0.269893" C="0.246489" G="0.209043" T="0.274575"/>
      <pos A="0.195" C="0.344787" G="0.204361" T="0.255851"/>
      <pos A="0.166916" C="0.35883" G="0.124788" T="0.349468"/>
      <pos A="0.227766" C="0.335425" G="0.176277" T="0.260532"/>
      <pos A="0.283936" C="0.129469" G="0.218404" T="0.368191"/>
      <pos A="0.232446" C="0.223085" G="0.274575" T="0.269893"/>
      <pos A="0.283936" C="0.274575" G="0.0826607" T="0.35883"/>
      <pos A="0.30266" C="0.134149" G="0.209043" T="0.354148"/>
      <pos A="0.283936" C="0.204361" G="0.157554" T="0.354148"/>
      <pos A="0.255851" C="0.209043" G="0.36351" T="0.171596"/>
      <pos A="0.35883" C="0.190319" G="0.209043" T="0.241808"/>
      <pos A="0.386915" C="0.213723" G="0.232446" T="0.166916"/>
      <pos A="0.223085" C="0.138831" G="0.312021" T="0.326063"/>
      <pos A="0.312021" C="0.241808" G="0.204361" T="0.241808"/>
      <pos A="0.316702" C="0.152873" G="0.209043" T="0.321383"/>
      <pos A="0.0686183" C="0.330745" G="0.241808" T="0.35883"/>
      <pos A="0.372872" C="0.260532" G="0.190319" T="0.176277"/>
      <pos A="0.204361" C="0.288617" G="0.265213" T="0.241808"/>
      <pos A="0.36351" C="0.195" G="0.0732988" T="0.368191"/>
      <pos A="0.209043" C="0.241808" G="0.288617" T="0.260532"/>
      <pos A="0.209043" C="0.354148" G="0.195" T="0.241808"/>
    </motif>
    <motif db="0" id="M73" alt="O73" length="40" nsites="8" evalue="1.3e-003">
      <pos A="0.371685" C="0.187386" G="0.18266" T="0.25827"/>
      <pos A="0.229916" C="0.248819" G="0.116502" T="0.404764"/>
      <pos A="0.281898" C="0.215739" G="0.366959" T="0.135403"/>
      <pos A="0.3008" C="0.381136" G="0.168483" T="0.14958"/>
      <pos A="0.281898" C="0.22519" G="0.140129" T="0.352782"/>
      <pos A="0.234642" C="0.206288" G="0.310252" T="0.248819"/>
      <pos A="0.239367" C="0.248819" G="0.211013" T="0.3008"/>
      <pos A="0.177934" C="0.3008" G="0.239367" T="0.281898"/>
      <pos A="0.329155" C="0.229916" G="0.177934" T="0.262996"/>
      <pos A="0.229916" C="0.130679" G="0.173209" T="0.466198"/>
      <pos A="0.296075" C="0.18266" G="0.220465" T="0.3008"/>
      <pos A="0.229916" C="0.187386" G="0.348056" T="0.234642"/>
      <pos A="0.159032" C="0.18266" G="0.291349" T="0.366959"/>
      <pos A="0.348056" C="0.25827" G="0.130679" T="0.262996"/>
      <pos A="0.324429" C="0.229916" G="0.291349" T="0.154306"/>
      <pos A="0.414215" C="0.244093" G="0.0881472" T="0.253545"/>
      <pos A="0.130679" C="0.244093" G="0.253545" T="0.371685"/>
      <pos A="0.201562" C="0.319703" G="0.140129" T="0.338605"/>
      <pos A="0.248819" C="0.329155" G="0.281898" T="0.140129"/>
      <pos A="0.262996" C="0.291349" G="0.220465" T="0.22519"/>
      <pos A="0.352782" C="0.168483" G="0.206288" T="0.272446"/>
      <pos A="0.541807" C="0.10705" G="0.173209" T="0.177934"/>
      <pos A="0.291349" C="0.244093" G="0.22519" T="0.239367"/>
      <pos A="0.33388" C="0.201562" G="0.163757" T="0.3008"/>
      <pos A="0.239367" C="0.111776" G="0.291349" T="0.357508"/>
      <pos A="0.173209" C="0.277172" G="0.296075" T="0.253545"/>
      <pos A="0.366959" C="0.10705" G="0.229916" T="0.296075"/>
      <pos A="0.277172" C="0.25827" G="0.215739" T="0.248819"/>
      <pos A="0.291349" C="0.324429" G="0.239367" T="0.144855"/>
      <pos A="0.215739" C="0.371685" G="0.159032" T="0.253545"/>
      <pos A="0.348056" C="0.206288" G="0.22519" T="0.220465"/>
      <pos A="0.173209" C="0.239367" G="0.33388" T="0.253545"/>
      <pos A="0.319703" C="0.130679" G="0.173209" T="0.37641"/>
      <pos A="0.215739" C="0.192112" G="0.159032" T="0.433118"/>
      <pos A="0.18266" C="0.433118" G="0.0550686" T="0.329155"/>
      <pos A="0.253545" C="0.187386" G="0.0834222" T="0.475648"/>
      <pos A="0.229916" C="0.310252" G="0.25827" T="0.201562"/>
      <pos A="0.319703" C="0.177934" G="0.211013" T="0.291349"/>
      <pos A="0.22519" C="0.248819" G="0.329155" T="0.196837"/>
      <pos A="0.404764" C="0.18266" G="0.291349" T="0.121227"/>
    </motif>
    <motif db="0" id="M74" alt="O74" length="40" nsites="8" evalue="1.3e-003">
      <pos A="0.166916" C="0.30266" G="0.255851" T="0.274575"/>
      <pos A="0.218404" C="0.283936" G="0.171596" T="0.326063"/>
      <pos A="0.293298" C="0.180958" G="0.260532" T="0.265213"/>
      <pos A="0.185639" C="0.499254" G="0.227766" T="0.0873412"/>
      <pos A="0.41968" C="0.148192" G="0.0826607" T="0.349468"/>
      <pos A="0.340106" C="0.138831" G="0.237128" T="0.283936"/>
      <pos A="0.227766" C="0.255851" G="0.25117" T="0.265213"/>
      <pos A="0.396276" C="0.25117" G="0.204361" T="0.148192"/>
      <pos A="0.25117" C="0.195" G="0.213723" T="0.340106"/>
      <pos A="0.227766" C="0.195" G="0.237128" T="0.340106"/>
      <pos A="0.185639" C="0.321383" G="0.344787" T="0.148192"/>
      <pos A="0.410318" C="0.241808" G="0.143511" T="0.204361"/>
      <pos A="0.162234" C="0.232446" G="0.269893" T="0.335425"/>
      <pos A="0.293298" C="0.269893" G="0.176277" T="0.260532"/>
      <pos A="0.30734" C="0.223085" G="0.260532" T="0.209043"/>
      <pos A="0.377553" C="0.372872" G="0.115426" T="0.134149"/>
      <pos A="0.372872" C="0.0639368" G="0.199681" T="0.36351"/>
      <pos A="0.274575" C="0.162234" G="0.269893" T="0.293298"/>
      <pos A="0.255851" C="0.152873" G="0.288617" T="0.30266"/>
      <pos A="0.180958" C="0.185639" G="0.377553" T="0.255851"/>
      <pos A="0.283936" C="0.185639" G="0.176277" T="0.354148"/>
      <pos A="0.204361" C="0.218404" G="0.246489" T="0.330745"/>
      <pos A="0.279255" C="0.171596" G="0.237128" T="0.312021"/>
      <pos A="0.223085" C="0.269893" G="0.265213" T="0.241808"/>
      <pos A="0.368191" C="0.195" G="0.162234" T="0.274575"/>
      <pos A="0.279255" C="0.312021" G="0.143511" T="0.265213"/>
      <pos A="0.195" C="0.297978" G="0.218404" T="0.288617"/>
      <pos A="0.269893" C="0.279255" G="0.0920217" T="0.35883"/>
      <pos A="0.433722" C="0.265213" G="0.148192" T="0.152873"/>
      <pos A="0.36351" C="0.134149" G="0.195" T="0.30734"/>
      <pos A="0.297978" C="0.209043" G="0.255851" T="0.237128"/>
      <pos A="0.129469" C="0.30734" G="0.25117" T="0.312021"/>
      <pos A="0.162234" C="0.232446" G="0.223085" T="0.382233"/>
      <pos A="0.148192" C="0.494573" G="0.143511" T="0.213723"/>
      <pos A="0.522658" C="0.185639" G="0.106064" T="0.185639"/>
      <pos A="0.354148" C="0.0592563" G="0.405638" T="0.180958"/>
      <pos A="0.213723" C="0.162234" G="0.340106" T="0.283936"/>
      <pos A="0.293298" C="0.204361" G="0.152873" T="0.349468"/>
      <pos A="0.344787" C="0.166916" G="0.180958" T="0.30734"/>
      <pos A="0.101384" C="0.265213" G="0.274575" T="0.35883"/>
    </motif>
    <motif db="0" id="M75" alt="O75" length="40" nsites="8" evalue="1.3e-003">
      <pos A="0.232446" C="0.157554" G="0.312021" T="0.297978"/>
      <pos A="0.36351" C="0.171596" G="0.152873" T="0.312021"/>
      <pos A="0.288617" C="0.269893" G="0.288617" T="0.152873"/>
      <pos A="0.246489" C="0.410318" G="0.0920217" T="0.25117"/>
      <pos A="0.269893" C="0.204361" G="0.269893" T="0.255851"/>
      <pos A="0.209043" C="0.237128" G="0.443084" T="0.110746"/>
      <pos A="0.471169" C="0.129469" G="0.120107" T="0.279255"/>
      <pos A="0.438403" C="0.227766" G="0.204361" T="0.129469"/>
      <pos A="0.227766" C="0.0686183" G="0.326063" T="0.377553"/>
      <pos A="0.190319" C="0.274575" G="0.190319" T="0.344787"/>
      <pos A="0.176277" C="0.25117" G="0.265213" T="0.30734"/>
      <pos A="0.218404" C="0.279255" G="0.209043" T="0.293298"/>
      <pos A="0.293298" C="0.176277" G="0.25117" T="0.279255"/>
      <pos A="0.283936" C="0.0920217" G="0.344787" T="0.279255"/>
      <pos A="0.260532" C="0.36351" G="0.209043" T="0.166916"/>
      <pos A="0.162234" C="0.171596" G="0.274575" T="0.391595"/>
      <pos A="0.288617" C="0.349468" G="0.106064" T="0.255851"/>
      <pos A="0.386915" C="0.255851" G="0.152873" T="0.204361"/>
      <pos A="0.199681" C="0.265213" G="0.279255" T="0.255851"/>
      <pos A="0.335425" C="0.190319" G="0.162234" T="0.312021"/>
      <pos A="0.269893" C="0.288617" G="0.227766" T="0.213723"/>
      <pos A="0.35883" C="0.176277" G="0.180958" T="0.283936"/>
      <pos A="0.148192" C="0.227766" G="0.283936" T="0.340106"/>
      <pos A="0.269893" C="0.148192" G="0.190319" T="0.391595"/>
      <pos A="0.368191" C="0.246489" G="0.120107" T="0.265213"/>
      <pos A="0.405638" C="0.176277" G="0.124788" T="0.293298"/>
      <pos A="0.293298" C="0.185639" G="0.246489" T="0.274575"/>
      <pos A="0.410318" C="0.204361" G="0.138831" T="0.246489"/>
      <pos A="0.110746" C="0.213723" G="0.241808" T="0.433722"/>
      <pos A="0.265213" C="0.213723" G="0.213723" T="0.30734"/>
      <pos A="0.223085" C="0.368191" G="0.199681" T="0.209043"/>
      <pos A="0.274575" C="0.269893" G="0.255851" T="0.199681"/>
      <pos A="0.246489" C="0.246489" G="0.195" T="0.312021"/>
      <pos A="0.199681" C="0.255851" G="0.255851" T="0.288617"/>
      <pos A="0.152873" C="0.335425" G="0.166916" T="0.344787"/>
      <pos A="0.283936" C="0.180958" G="0.330745" T="0.204361"/>
      <pos A="0.223085" C="0.330745" G="0.25117" T="0.195"/>
      <pos A="0.400957" C="0.25117" G="0.209043" T="0.138831"/>
      <pos A="0.30266" C="0.138831" G="0.297978" T="0.260532"/>
      <pos A="0.25117" C="0.152873" G="0.190319" T="0.405638"/>
    </motif>
    <motif db="0" id="M76" alt="O76" length="40" nsites="8" evalue="1.3e-003">
      <pos A="0.00308642" C="0.990741" G="0.00308642" T="0.00308642"/>
      <pos A="0.00308642" C="0.990741" G="0.00308642" T="0.00308642"/>
      <pos A="0.990741" C="0.00308642" G="0.00308642" T="0.00308642"/>
      <pos A="0.00308642" C="0.990741" G="0.00308642" T="0.00308642"/>
      <pos A="0.00308642" C="0.00308642" G="0.00308642" T="0.990741"/>
      <pos A="0.00308642" C="0.00308642" G="0.990741" T="0.00308642"/>
      <pos A="0.00308642" C="0.990741" G="0.00308642" T="0.00308642"/>
      <pos A="0.00308642" C="0.990741" G="0.00308642" T="0.00308642"/>
      <pos A="0.00308642" C="0.00308642" G="0.00308642" T="0.990741"/>
      <pos A="0.00308642" C="0.00308642" G="0.00308642" T="0.990741"/>
      <pos A="0.00308642" C="0.00308642" G="0.00308642" T="0.990741"/>
      <pos A="0.00308642" C="0.00308642" G="0.990741" T="0.00308642"/>
      <pos A="0.00308642" C="0.00308642" G="0.00308642" T="0.990741"/>
      <pos A="0.990741" C="0.00308642" G="0.00308642" T="0.00308642"/>
      <pos A="0.00308642" C="0.00308642" G="0.00308642" T="0.990741"/>
      <pos A="0.990741" C="0.00308642" G="0.00308642" T="0.00308642"/>
      <pos A="0.00308642" C="0.00308642" G="0.990741" T="0.00308642"/>
      <pos A="0.990741" C="0.00308642" G="0.00308642" T="0.00308642"/>
      <pos A="0.990741" C="0.00308642" G="0.00308642" T="0.00308642"/>
      <pos A="0.990741" C="0.00308642" G="0.00308642" T="0.00308642"/>
      <pos A="0.990741" C="0.00308642" G="0.00308642" T="0.00308642"/>
      <pos A="0.00308642" C="0.00308642" G="0.990741" T="0.00308642"/>
      <pos A="0.00308642" C="0.00308642" G="0.990741" T="0.00308642"/>
      <pos A="0.990741" C="0.00308642" G="0.00308642" T="0.00308642"/>
      <pos A="0.00308642" C="0.00308642" G="0.00308642" T="0.990741"/>
      <pos A="0.990741" C="0.00308642" G="0.00308642" T="0.00308642"/>
      <pos A="0.00308642" C="0.00308642" G="0.00308642" T="0.990741"/>
      <pos A="0.990741" C="0.00308642" G="0.00308642" T="0.00308642"/>
      <pos A="0.00308642" C="0.00308642" G="0.990741" T="0.00308642"/>
      <pos A="0.00308642" C="0.00308642" G="0.990741" T="0.00308642"/>
      <pos A="0.990741" C="0.00308642" G="0.00308642" T="0.00308642"/>
      <pos A="0.00308642" C="0.00308642" G="0.00308642" T="0.990741"/>
      <pos A="0.990741" C="0.00308642" G="0.00308642" T="0.00308642"/>
      <pos A="0.00308642" C="0.00308642" G="0.990741" T="0.00308642"/>
      <pos A="0.990741" C="0.00308642" G="0.00308642" T="0.00308642"/>
      <pos A="0.00308642" C="0.00308642" G="0.990741" T="0.00308642"/>
      <pos A="0.00308642" C="0.00308642" G="0.00308642" T="0.990741"/>
      <pos A="0.00308642" C="0.00308642" G="0.00308642" T="0.990741"/>
      <pos A="0.990741" C="0.00308642" G="0.00308642" T="0.00308642"/>
      <pos A="0.00308642" C="0.00308642" G="0.00308642" T="0.990741"/>
    </motif>
    <motif db="0" id="M77" alt="O77" length="40" nsites="8" evalue="1.3e-003">
      <pos A="0.00308642" C="0.25" G="0.496914" T="0.25"/>
      <pos A="0.743827" C="0.25" G="0.00308642" T="0.00308642"/>
      <pos A="0.00308642" C="0.00308642" G="0.25" T="0.743827"/>
      <pos A="0.25" C="0.00308642" G="0.25" T="0.496914"/>
      <pos A="0.25" C="0.00308642" G="0.25" T="0.496914"/>
      <pos A="0.25" C="0.496914" G="0.00308642" T="0.25"/>
      <pos A="0.00308642" C="0.496914" G="0.25" T="0.25"/>
      <pos A="0.743827" C="0.25" G="0.00308642" T="0.00308642"/>
      <pos A="0.25" C="0.00308642" G="0.496914" T="0.25"/>
      <pos A="0.00308642" C="0.496914" G="0.25" T="0.25"/>
      <pos A="0.496914" C="0.00308642" G="0.00308642" T="0.496914"/>
      <pos A="0.00308642" C="0.00308642" G="0.990741" T="0.00308642"/>
      <pos A="0.25" C="0.496914" G="0.00308642" T="0.25"/>
      <pos A="0.00308642" C="0.496914" G="0.00308642" T="0.496914"/>
      <pos A="0.496914" C="0.25" G="0.25" T="0.00308642"/>
      <pos A="0.00308642" C="0.25" G="0.00308642" T="0.743827"/>
      <pos A="0.25" C="0.25" G="0.00308642" T="0.496914"/>
      <pos A="0.25" C="0.743827" G="0.00308642" T="0.00308642"/>
      <pos A="0.496914" C="0.496914" G="0.00308642" T="0.00308642"/>
      <pos A="0.00308642" C="0.00308642" G="0.00308642" T="0.990741"/>
      <pos A="0.00308642" C="0.25" G="0.496914" T="0.25"/>
      <pos A="0.00308642" C="0.25" G="0.00308642" T="0.743827"/>
      <pos A="0.00308642" C="0.00308642" G="0.00308642" T="0.990741"/>
      <pos A="0.00308642" C="0.25" G="0.25" T="0.496914"/>
      <pos A="0.25" C="0.496914" G="0.00308642" T="0.25"/>
      <pos A="0.496914" C="0.00308642" G="0.496914" T="0.00308642"/>
      <pos A="0.25" C="0.496914" G="0.00308642" T="0.25"/>
      <pos A="0.25" C="0.25" G="0.496914" T="0.00308642"/>
      <pos A="0.990741" C="0.00308642" G="0.00308642" T="0.00308642"/>
      <pos A="0.00308642" C="0.25" G="0.00308642" T="0.743827"/>
      <pos A="0.743827" C="0.25" G="0.00308642" T="0.00308642"/>
      <pos A="0.496914" C="0.25" G="0.00308642" T="0.25"/>
      <pos A="0.00308642" C="0.25" G="0.00308642" T="0.743827"/>
      <pos A="0.25" C="0.25" G="0.25" T="0.25"/>
      <pos A="0.743827" C="0.00308642" G="0.25" T="0.00308642"/>
      <pos A="0.25" C="0.25" G="0.25" T="0.25"/>
      <pos A="0.00308642" C="0.496914" G="0.00308642" T="0.496914"/>
      <pos A="0.00308642" C="0.25" G="0.25" T="0.496914"/>
      <pos A="0.00308642" C="0.25" G="0.25" T="0.496914"/>
      <pos A="0.25" C="0.00308642" G="0.743827" T="0.00308642"/>
    </motif>
    <motif db="0" id="M78" alt="O78" length="40" nsites="8" evalue="1.3e-003">
      <pos A="0.200617" C="0.00308642" G="0.200617" T="0.595679"/>
      <pos A="0.200617" C="0.398148" G="0.398148" T="0.00308642"/>
      <pos A="0.200617" C="0.00308642" G="0.200617" T="0.595679"/>
      <pos A="0.200617" C="0.00308642" G="0.595679" T="0.200617"/>
      <pos A="0.200617" C="0.00308642" G="0.00308642" T="0.79321"/>
      <pos A="0.00308642" C="0.398148" G="0.200617" T="0.398148"/>
      <pos A="0.00308642" C="0.200617" G="0.200617" T="0.595679"/>
      <pos A="0.200617" C="0.200617" G="0.200617" T="0.398148"/>
      <pos A="0.00308642" C="0.00308642" G="0.00308642" T="0.990741"/>
      <pos A="0.200617" C="0.200617" G="0.595679" T="0.00308642"/>
      <pos A="0.00308642" C="0.200617" G="0.398148" T="0.398148"/>
      <pos A="0.00308642" C="0.398148" G="0.398148" T="0.200617"/>
      <pos A="0.00308642" C="0.00308642" G="0.595679" T="0.398148"/>
      <pos A="0.200617" C="0.595679" G="0.00308642" T="0.200617"/>
      <pos A="0.398148" C="0.00308642" G="0.200617" T="0.398148"/>
      <pos A="0.200617" C="0.00308642" G="0.79321" T="0.00308642"/>
      <pos A="0.398148" C="0.200617" G="0.398148" T="0.00308642"/>
      <pos A="0.595679" C="0.00308642" G="0.00308642" T="0.398148"/>
      <pos A="0.200617" C="0.00308642" G="0.200617" T="0.595679"/>
      <pos A="0.398148" C="0.200617" G="0.00308642" T="0.398148"/>
      <pos A="0.398148" C="0.200617" G="0.00308642" T="0.398148"/>
      <pos A="0.595679" C="0.00308642" G="0.00308642" T="0.398148"/>
      <pos A="0.00308642" C="0.00308642" G="0.00308642" T="0.990741"/>
      <pos A="0.00308642" C="0.00308642" G="0.200617" T="0.79321"/>
      <pos A="0.200617" C="0.200617" G="0.00308642" T="0.595679"/>
      <pos A="0.200617" C="0.398148" G="0.00308642" T="0.398148"/>
      <pos A="0.595679" C="0.200617" G="0.200617" T="0.00308642"/>
      <pos A="0.595679" C="0.00308642" G="0.200617" T="0.200617"/>
      <pos A="0.398148" C="0.00308642" G="0.398148" T="0.200617"/>
      <pos A="0.398148" C="0.200617" G="0.398148" T="0.00308642"/>
      <pos A="0.00308642" C="0.200617" G="0.00308642" T="0.79321"/>
      <pos A="0.398148" C="0.398148" G="0.200617" T="0.00308642"/>
      <pos A="0.200617" C="0.398148" G="0.00308642" T="0.398148"/>
      <pos A="0.595679" C="0.200617" G="0.00308642" T="0.200617"/>
      <pos A="0.398148" C="0.398148" G="0.200617" T="0.00308642"/>
      <pos A="0.398148" C="0.00308642" G="0.398148" T="0.200617"/>
      <pos A="0.200617" C="0.00308642" G="0.398148" T="0.398148"/>
      <pos A="0.595679" C="0.00308642" G="0.200617" T="0.200617"/>
      <pos A="0.200617" C="0.200617" G="0.595679" T="0.00308642"/>
      <pos A="0.595679" C="0.00308642" G="0.00308642" T="0.398148"/>
    </motif>
    <motif db="0" id="M8" alt="O8" length="40" nsites="8" evalue="1.3e-003">
      <pos A="0.209043" C="0.260532" G="0.195" T="0.335425"/>
      <pos A="0.466488" C="0.162234" G="0.129469" T="0.241808"/>
      <pos A="0.283936" C="0.166916" G="0.377553" T="0.171596"/>
      <pos A="0.30266" C="0.25117" G="0.152873" T="0.293298"/>
      <pos A="0.180958" C="0.269893" G="0.377553" T="0.171596"/>
      <pos A="0.316702" C="0.265213" G="0.171596" T="0.246489"/>
      <pos A="0.237128" C="0.377553" G="0.218404" T="0.166916"/>
      <pos A="0.396276" C="0.138831" G="0.213723" T="0.25117"/>
      <pos A="0.293298" C="0.321383" G="0.138831" T="0.246489"/>
      <pos A="0.190319" C="0.265213" G="0.241808" T="0.30266"/>
      <pos A="0.157554" C="0.176277" G="0.190319" T="0.47585"/>
      <pos A="0.204361" C="0.157554" G="0.152873" T="0.485212"/>
      <pos A="0.368191" C="0.255851" G="0.213723" T="0.162234"/>
      <pos A="0.227766" C="0.30266" G="0.223085" T="0.246489"/>
      <pos A="0.269893" C="0.321383" G="0.241808" T="0.166916"/>
      <pos A="0.433722" C="0.138831" G="0.223085" T="0.204361"/>
      <pos A="0.157554" C="0.274575" G="0.218404" T="0.349468"/>
      <pos A="0.457127" C="0.209043" G="0.115426" T="0.218404"/>
      <pos A="0.283936" C="0.232446" G="0.283936" T="0.199681"/>
      <pos A="0.227766" C="0.297978" G="0.195" T="0.279255"/>
      <pos A="0.180958" C="0.274575" G="0.190319" T="0.354148"/>
      <pos A="0.372872" C="0.0779793" G="0.180958" T="0.368191"/>
      <pos A="0.232446" C="0.265213" G="0.260532" T="0.241808"/>
      <pos A="0.279255" C="0.265213" G="0.255851" T="0.199681"/>
      <pos A="0.297978" C="0.129469" G="0.279255" T="0.293298"/>
      <pos A="0.223085" C="0.368191" G="0.255851" T="0.152873"/>
      <pos A="0.344787" C="0.255851" G="0.115426" T="0.283936"/>
      <pos A="0.35883" C="0.166916" G="0.223085" T="0.25117"/>
      <pos A="0.166916" C="0.0873412" G="0.316702" T="0.429042"/>
      <pos A="0.204361" C="0.279255" G="0.269893" T="0.246489"/>
      <pos A="0.377553" C="0.335425" G="0.209043" T="0.0779793"/>
      <pos A="0.30266" C="0.166916" G="0.246489" T="0.283936"/>
      <pos A="0.241808" C="0.227766" G="0.30266" T="0.227766"/>
      <pos A="0.344787" C="0.195" G="0.157554" T="0.30266"/>
      <pos A="0.368191" C="0.195" G="0.0732988" T="0.36351"/>
      <pos A="0.190319" C="0.218404" G="0.265213" T="0.326063"/>
      <pos A="0.110746" C="0.326063" G="0.246489" T="0.316702"/>
      <pos A="0.293298" C="0.260532" G="0.129469" T="0.316702"/>
      <pos A="0.297978" C="0.101384" G="0.237128" T="0.36351"/>
      <pos A="0.269893" C="0.232446" G="0.25117" T="0.246489"/>
    </motif>
    <motif db="0" id="M80" alt="O80" length="40" nsites="8" evalue="1.3e-003">
      <pos A="0.22151" C="0.183523" G="0.468424" T="0.126543"/>
      <pos A="0.268994" C="0.27849" G="0.174027" T="0.27849"/>
      <pos A="0.16453" C="0.268994" G="0.202517" T="0.36396"/>
      <pos A="0.117047" C="0.183523" G="0.382953" T="0.316477"/>
      <pos A="0.145537" C="0.30698" G="0.240504" T="0.30698"/>
      <pos A="0.183523" C="0.25" G="0.19302" T="0.373457"/>
      <pos A="0.174027" C="0.30698" G="0.183523" T="0.33547"/>
      <pos A="0.22151" C="0.42094" G="0.287987" T="0.0695635"/>
      <pos A="0.496914" C="0.268994" G="0.0410736" T="0.19302"/>
      <pos A="0.19302" C="0.354463" G="0.25" T="0.202517"/>
      <pos A="0.44943" C="0.268994" G="0.13604" T="0.145537"/>
      <pos A="0.268994" C="0.36396" G="0.268994" T="0.0980533"/>
      <pos A="0.325973" C="0.382953" G="0.126543" T="0.16453"/>
      <pos A="0.202517" C="0.231006" G="0.259496" T="0.30698"/>
      <pos A="0.33547" C="0.126543" G="0.240504" T="0.297483"/>
      <pos A="0.183523" C="0.458926" G="0.126543" T="0.231006"/>
      <pos A="0.19302" C="0.27849" G="0.231006" T="0.297483"/>
      <pos A="0.240504" C="0.30698" G="0.25" T="0.202517"/>
      <pos A="0.174027" C="0.382953" G="0.344967" T="0.0980533"/>
      <pos A="0.325973" C="0.259496" G="0.22151" T="0.19302"/>
      <pos A="0.354463" C="0.13604" G="0.259496" T="0.25"/>
      <pos A="0.259496" C="0.30698" G="0.13604" T="0.297483"/>
      <pos A="0.259496" C="0.401947" G="0.0980533" T="0.240504"/>
      <pos A="0.13604" C="0.316477" G="0.33547" T="0.212013"/>
      <pos A="0.0695635" C="0.231006" G="0.33547" T="0.36396"/>
      <pos A="0.202517" C="0.231006" G="0.22151" T="0.344967"/>
      <pos A="0.259496" C="0.411444" G="0.155033" T="0.174027"/>
      <pos A="0.30698" C="0.27849" G="0.212013" T="0.202517"/>
      <pos A="0.240504" C="0.126543" G="0.534901" T="0.0980533"/>
      <pos A="0.33547" C="0.240504" G="0.19302" T="0.231006"/>
      <pos A="0.183523" C="0.354463" G="0.22151" T="0.240504"/>
      <pos A="0.240504" C="0.27849" G="0.22151" T="0.259496"/>
      <pos A="0.212013" C="0.42094" G="0.088556" T="0.27849"/>
      <pos A="0.430437" C="0.126543" G="0.316477" T="0.126543"/>
      <pos A="0.325973" C="0.25" G="0.19302" T="0.231006"/>
      <pos A="0.325973" C="0.183523" G="0.344967" T="0.145537"/>
      <pos A="0.155033" C="0.33547" G="0.325973" T="0.183523"/>
      <pos A="0.297483" C="0.174027" G="0.354463" T="0.174027"/>
      <pos A="0.155033" C="0.22151" G="0.25" T="0.373457"/>
      <pos A="0.30698" C="0.212013" G="0.155033" T="0.325973"/>
    </motif>
    <motif db="0" id="M81" alt="O81" length="40" nsites="8" evalue="1.3e-003">
      <pos A="0.275543" C="0.071201" G="0.479885" T="0.173372"/>
      <pos A="0.105257" C="0.139315" G="0.275543" T="0.479885"/>
      <pos A="0.445828" C="0.071201" G="0.173372" T="0.3096"/>
      <pos A="0.377714" C="0.071201" G="0.343657" T="0.207429"/>
      <pos A="0.275543" C="0.139315" G="0.207429" T="0.377714"/>
      <pos A="0.275543" C="0.343657" G="0.275543" T="0.105257"/>
      <pos A="0.343657" C="0.275543" G="0.275543" T="0.105257"/>
      <pos A="0.445828" C="0.00308642" G="0.3096" T="0.241485"/>
      <pos A="0.207429" C="0.3096" G="0.479885" T="0.00308642"/>
      <pos A="0.479885" C="0.173372" G="0.173372" T="0.173372"/>
      <pos A="0.3096" C="0.139315" G="0.377714" T="0.173372"/>
      <pos A="0.105257" C="0.3096" G="0.343657" T="0.241485"/>
      <pos A="0.071201" C="0.0371437" G="0.343657" T="0.547999"/>
      <pos A="0.3096" C="0.0371437" G="0.3096" T="0.343657"/>
      <pos A="0.479885" C="0.139315" G="0.071201" T="0.3096"/>
      <pos A="0.139315" C="0.343657" G="0.377714" T="0.139315"/>
      <pos A="0.3096" C="0.173372" G="0.173372" T="0.343657"/>
      <pos A="0.377714" C="0.241485" G="0.105257" T="0.275543"/>
      <pos A="0.3096" C="0.3096" G="0.105257" T="0.275543"/>
      <pos A="0.513942" C="0.071201" G="0.241485" T="0.173372"/>
      <pos A="0.343657" C="0.241485" G="0.207429" T="0.207429"/>
      <pos A="0.343657" C="0.241485" G="0.139315" T="0.275543"/>
      <pos A="0.275543" C="0.275543" G="0.343657" T="0.105257"/>
      <pos A="0.173372" C="0.479885" G="0.071201" T="0.275543"/>
      <pos A="0.173372" C="0.105257" G="0.241485" T="0.479885"/>
      <pos A="0.207429" C="0.105257" G="0.173372" T="0.513942"/>
      <pos A="0.139315" C="0.207429" G="0.207429" T="0.445828"/>
      <pos A="0.275543" C="0.3096" G="0.377714" T="0.0371437"/>
      <pos A="0.275543" C="0.105257" G="0.241485" T="0.377714"/>
      <pos A="0.207429" C="0.173372" G="0.547999" T="0.071201"/>
      <pos A="0.241485" C="0.105257" G="0.411771" T="0.241485"/>
      <pos A="0.207429" C="0.3096" G="0.343657" T="0.139315"/>
      <pos A="0.513942" C="0.139315" G="0.139315" T="0.207429"/>
      <pos A="0.173372" C="0.445828" G="0.207429" T="0.173372"/>
      <pos A="0.241485" C="0.343657" G="0.275543" T="0.139315"/>
      <pos A="0.411771" C="0.071201" G="0.207429" T="0.3096"/>
      <pos A="0.00308642" C="0.0371437" G="0.65017" T="0.3096"/>
      <pos A="0.3096" C="0.275543" G="0.275543" T="0.139315"/>
      <pos A="0.377714" C="0.0371437" G="0.377714" T="0.207429"/>
      <pos A="0.071201" C="0.275543" G="0.411771" T="0.241485"/>
    </motif>
    <motif db="0" id="M83" alt="O83" length="40" nsites="8" evalue="1.3e-003">
      <pos A="0.207429" C="0.547999" G="0.207429" T="0.0371437"/>
      <pos A="0.547999" C="0.00308642" G="0.071201" T="0.377714"/>
      <pos A="0.0371437" C="0.105257" G="0.752342" T="0.105257"/>
      <pos A="0.547999" C="0.105257" G="0.173372" T="0.173372"/>
      <pos A="0.3096" C="0.3096" G="0.071201" T="0.3096"/>
      <pos A="0.343657" C="0.275543" G="0.00308642" T="0.377714"/>
      <pos A="0.377714" C="0.139315" G="0.173372" T="0.3096"/>
      <pos A="0.139315" C="0.275543" G="0.173372" T="0.411771"/>
      <pos A="0.411771" C="0.071201" G="0.3096" T="0.207429"/>
      <pos A="0.173372" C="0.377714" G="0.343657" T="0.105257"/>
      <pos A="0.377714" C="0.173372" G="0.139315" T="0.3096"/>
      <pos A="0.207429" C="0.207429" G="0.139315" T="0.445828"/>
      <pos A="0.241485" C="0.343657" G="0.139315" T="0.275543"/>
      <pos A="0.343657" C="0.105257" G="0.207429" T="0.343657"/>
      <pos A="0.377714" C="0.105257" G="0.173372" T="0.343657"/>
      <pos A="0.139315" C="0.00308642" G="0.513942" T="0.343657"/>
      <pos A="0.241485" C="0.241485" G="0.241485" T="0.275543"/>
      <pos A="0.0371437" C="0.207429" G="0.343657" T="0.411771"/>
      <pos A="0.071201" C="0.479885" G="0.139315" T="0.3096"/>
      <pos A="0.071201" C="0.445828" G="0.071201" T="0.411771"/>
      <pos A="0.3096" C="0.275543" G="0.173372" T="0.241485"/>
      <pos A="0.377714" C="0.207429" G="0.343657" T="0.071201"/>
      <pos A="0.207429" C="0.275543" G="0.173372" T="0.343657"/>
      <pos A="0.105257" C="0.343657" G="0.173372" T="0.377714"/>
      <pos A="0.207429" C="0.139315" G="0.105257" T="0.547999"/>
      <pos A="0.275543" C="0.411771" G="0.139315" T="0.173372"/>
      <pos A="0.173372" C="0.343657" G="0.3096" T="0.173372"/>
      <pos A="0.377714" C="0.241485" G="0.0371437" T="0.343657"/>
      <pos A="0.275543" C="0.513942" G="0.139315" T="0.071201"/>
      <pos A="0.411771" C="0.173372" G="0.105257" T="0.3096"/>
      <pos A="0.173372" C="0.173372" G="0.275543" T="0.377714"/>
      <pos A="0.275543" C="0.275543" G="0.173372" T="0.275543"/>
      <pos A="0.343657" C="0.411771" G="0.071201" T="0.173372"/>
      <pos A="0.479885" C="0.173372" G="0.105257" T="0.241485"/>
      <pos A="0.105257" C="0.616114" G="0.071201" T="0.207429"/>
      <pos A="0.139315" C="0.275543" G="0.105257" T="0.479885"/>
      <pos A="0.173372" C="0.377714" G="0.173372" T="0.275543"/>
      <pos A="0.343657" C="0.173372" G="0.105257" T="0.377714"/>
      <pos A="0.173372" C="0.071201" G="0.241485" T="0.513942"/>
      <pos A="0.275543" C="0.241485" G="0.173372" T="0.3096"/>
    </motif>
    <motif db="0" id="M84" alt="O84" length="40" nsites="8" evalue="1.3e-003">
      <pos A="0.0611842" C="0.0321353" G="0.119281" T="0.7874"/>
      <pos A="0.119281" C="0.177379" G="0.496914" T="0.206427"/>
      <pos A="0.0902321" C="0.438816" G="0.409768" T="0.0611842"/>
      <pos A="0.409768" C="0.293573" G="0.0611842" T="0.235476"/>
      <pos A="0.206427" C="0.264524" G="0.235476" T="0.293573"/>
      <pos A="0.322621" C="0.119281" G="0.206427" T="0.35167"/>
      <pos A="0.322621" C="0.119281" G="0.206427" T="0.35167"/>
      <pos A="0.496914" C="0.235476" G="0.0902321" T="0.177379"/>
      <pos A="0.293573" C="0.206427" G="0.206427" T="0.293573"/>
      <pos A="0.380719" C="0.380719" G="0.119281" T="0.119281"/>
      <pos A="0.206427" C="0.206427" G="0.14833" T="0.438816"/>
      <pos A="0.14833" C="0.322621" G="0.0902321" T="0.438816"/>
      <pos A="0.119281" C="0.206427" G="0.467865" T="0.206427"/>
      <pos A="0.35167" C="0.00308642" G="0.235476" T="0.409768"/>
      <pos A="0.380719" C="0.35167" G="0.264524" T="0.00308642"/>
      <pos A="0.322621" C="0.322621" G="0.206427" T="0.14833"/>
      <pos A="0.264524" C="0.206427" G="0.322621" T="0.206427"/>
      <pos A="0.380719" C="0.0902321" G="0.177379" T="0.35167"/>
      <pos A="0.206427" C="0.409768" G="0.14833" T="0.235476"/>
      <pos A="0.206427" C="0.35167" G="0.0321353" T="0.409768"/>
      <pos A="0.322621" C="0.409768" G="0.0321353" T="0.235476"/>
      <pos A="0.35167" C="0.235476" G="0.177379" T="0.235476"/>
      <pos A="0.35167" C="0.264524" G="0.35167" T="0.0321353"/>
      <pos A="0.467865" C="0.119281" G="0.119281" T="0.293573"/>
      <pos A="0.0611842" C="0.264524" G="0.235476" T="0.438816"/>
      <pos A="0.438816" C="0.206427" G="0.14833" T="0.206427"/>
      <pos A="0.177379" C="0.35167" G="0.177379" T="0.293573"/>
      <pos A="0.380719" C="0.438816" G="0.119281" T="0.0611842"/>
      <pos A="0.293573" C="0.235476" G="0.0611842" T="0.409768"/>
      <pos A="0.409768" C="0.119281" G="0.35167" T="0.119281"/>
      <pos A="0.293573" C="0.409768" G="0.177379" T="0.119281"/>
      <pos A="0.322621" C="0.35167" G="0.0321353" T="0.293573"/>
      <pos A="0.35167" C="0.235476" G="0.00308642" T="0.409768"/>
      <pos A="0.206427" C="0.35167" G="0.322621" T="0.119281"/>
      <pos A="0.0611842" C="0.293573" G="0.264524" T="0.380719"/>
      <pos A="0.119281" C="0.35167" G="0.380719" T="0.14833"/>
      <pos A="0.322621" C="0.293573" G="0.0902321" T="0.293573"/>
      <pos A="0.14833" C="0.264524" G="0.235476" T="0.35167"/>
      <pos A="0.206427" C="0.235476" G="0.264524" T="0.293573"/>
      <pos A="0.35167" C="0.0321353" G="0.235476" T="0.380719"/>
    </motif>
    <motif db="0" id="M85" alt="O85" length="40" nsites="8" evalue="1.3e-003">
      <pos A="0.297978" C="0.255851" G="0.138831" T="0.30734"/>
      <pos A="0.255851" C="0.30734" G="0.162234" T="0.274575"/>
      <pos A="0.120107" C="0.232446" G="0.237128" T="0.410318"/>
      <pos A="0.260532" C="0.106064" G="0.185639" T="0.447765"/>
      <pos A="0.260532" C="0.152873" G="0.354148" T="0.232446"/>
      <pos A="0.195" C="0.386915" G="0.283936" T="0.134149"/>
      <pos A="0.377553" C="0.293298" G="0.0686183" T="0.260532"/>
      <pos A="0.260532" C="0.213723" G="0.209043" T="0.316702"/>
      <pos A="0.157554" C="0.162234" G="0.405638" T="0.274575"/>
      <pos A="0.283936" C="0.171596" G="0.124788" T="0.41968"/>
      <pos A="0.36351" C="0.326063" G="0.199681" T="0.110746"/>
      <pos A="0.457127" C="0.148192" G="0.120107" T="0.274575"/>
      <pos A="0.283936" C="0.227766" G="0.340106" T="0.148192"/>
      <pos A="0.405638" C="0.143511" G="0.232446" T="0.218404"/>
      <pos A="0.171596" C="0.25117" G="0.377553" T="0.199681"/>
      <pos A="0.176277" C="0.326063" G="0.171596" T="0.326063"/>
      <pos A="0.288617" C="0.227766" G="0.115426" T="0.368191"/>
      <pos A="0.396276" C="0.255851" G="0.180958" T="0.166916"/>
      <pos A="0.260532" C="0.283936" G="0.260532" T="0.195"/>
      <pos A="0.354148" C="0.241808" G="0.171596" T="0.232446"/>
      <pos A="0.321383" C="0.176277" G="0.330745" T="0.171596"/>
      <pos A="0.344787" C="0.176277" G="0.152873" T="0.326063"/>
      <pos A="0.274575" C="0.269893" G="0.185639" T="0.269893"/>
      <pos A="0.274575" C="0.218404" G="0.209043" T="0.297978"/>
      <pos A="0.185639" C="0.260532" G="0.143511" T="0.410318"/>
      <pos A="0.171596" C="0.255851" G="0.232446" T="0.340106"/>
      <pos A="0.312021" C="0.237128" G="0.213723" T="0.237128"/>
      <pos A="0.115426" C="0.30266" G="0.265213" T="0.316702"/>
      <pos A="0.321383" C="0.274575" G="0.138831" T="0.265213"/>
      <pos A="0.297978" C="0.260532" G="0.218404" T="0.223085"/>
      <pos A="0.368191" C="0.349468" G="0.148192" T="0.134149"/>
      <pos A="0.415" C="0.110746" G="0.0873412" T="0.386915"/>
      <pos A="0.162234" C="0.227766" G="0.368191" T="0.241808"/>
      <pos A="0.162234" C="0.316702" G="0.279255" T="0.241808"/>
      <pos A="0.176277" C="0.232446" G="0.157554" T="0.433722"/>
      <pos A="0.349468" C="0.143511" G="0.209043" T="0.297978"/>
      <pos A="0.293298" C="0.176277" G="0.218404" T="0.312021"/>
      <pos A="0.279255" C="0.143511" G="0.321383" T="0.255851"/>
      <pos A="0.344787" C="0.316702" G="0.25117" T="0.0873412"/>
      <pos A="0.316702" C="0.195" G="0.157554" T="0.330745"/>
    </motif>
    <motif db="0" id="M86" alt="O86" length="40" nsites="8" evalue="1.3e-003">
      <pos A="0.178775" C="0.302232" G="0.273741" T="0.245251"/>
      <pos A="0.33547" C="0.292735" G="0.155033" T="0.216761"/>
      <pos A="0.525403" C="0.16453" G="0.0838084" T="0.226259"/>
      <pos A="0.273741" C="0.174027" G="0.297483" T="0.254749"/>
      <pos A="0.10755" C="0.19302" G="0.316477" T="0.382953"/>
      <pos A="0.297483" C="0.254749" G="0.268994" T="0.178775"/>
      <pos A="0.283239" C="0.0933047" G="0.207265" T="0.416192"/>
      <pos A="0.264245" C="0.292735" G="0.283239" T="0.159782"/>
      <pos A="0.235755" C="0.22151" G="0.268994" T="0.273741"/>
      <pos A="0.202517" C="0.297483" G="0.183523" T="0.316477"/>
      <pos A="0.30698" C="0.16453" G="0.330722" T="0.197768"/>
      <pos A="0.416192" C="0.202517" G="0.0743111" T="0.30698"/>
      <pos A="0.30698" C="0.311728" G="0.155033" T="0.226259"/>
      <pos A="0.30698" C="0.216761" G="0.150284" T="0.325973"/>
      <pos A="0.302232" C="0.212013" G="0.235755" T="0.25"/>
      <pos A="0.254749" C="0.254749" G="0.245251" T="0.245251"/>
      <pos A="0.178775" C="0.292735" G="0.245251" T="0.283239"/>
      <pos A="0.231006" C="0.30698" G="0.0980533" T="0.36396"/>
      <pos A="0.325973" C="0.202517" G="0.273741" T="0.197768"/>
      <pos A="0.202517" C="0.273741" G="0.174027" T="0.349716"/>
      <pos A="0.344967" C="0.231006" G="0.174027" T="0.25"/>
      <pos A="0.264245" C="0.25" G="0.207265" T="0.27849"/>
      <pos A="0.202517" C="0.27849" G="0.216761" T="0.302232"/>
      <pos A="0.174027" C="0.22151" G="0.197768" T="0.406695"/>
      <pos A="0.16453" C="0.240504" G="0.378205" T="0.216761"/>
      <pos A="0.197768" C="0.387702" G="0.292735" T="0.121795"/>
      <pos A="0.330722" C="0.159782" G="0.254749" T="0.254749"/>
      <pos A="0.572887" C="0.117047" G="0.10755" T="0.202517"/>
      <pos A="0.378205" C="0.273741" G="0.216761" T="0.131292"/>
      <pos A="0.188272" C="0.150284" G="0.259496" T="0.401947"/>
      <pos A="0.126543" C="0.36396" G="0.231006" T="0.27849"/>
      <pos A="0.368708" C="0.273741" G="0.0790598" T="0.27849"/>
      <pos A="0.340218" C="0.174027" G="0.287987" T="0.197768"/>
      <pos A="0.435185" C="0.340218" G="0.10755" T="0.117047"/>
      <pos A="0.30698" C="0.268994" G="0.169278" T="0.254749"/>
      <pos A="0.216761" C="0.145537" G="0.316477" T="0.321225"/>
      <pos A="0.22151" C="0.145537" G="0.259496" T="0.373457"/>
      <pos A="0.235755" C="0.188272" G="0.240504" T="0.33547"/>
      <pos A="0.188272" C="0.245251" G="0.121795" T="0.444681"/>
      <pos A="0.321225" C="0.202517" G="0.216761" T="0.259496"/>
    </motif>
    <motif db="0" id="M87" alt="O87" length="40" nsites="8" evalue="1.3e-003">
      <pos A="0.30734" C="0.274575" G="0.195" T="0.223085"/>
      <pos A="0.415" C="0.185639" G="0.25117" T="0.148192"/>
      <pos A="0.35883" C="0.237128" G="0.166916" T="0.237128"/>
      <pos A="0.340106" C="0.157554" G="0.269893" T="0.232446"/>
      <pos A="0.223085" C="0.0967032" G="0.213723" T="0.466488"/>
      <pos A="0.195" C="0.279255" G="0.209043" T="0.316702"/>
      <pos A="0.171596" C="0.433722" G="0.162234" T="0.232446"/>
      <pos A="0.335425" C="0.237128" G="0.162234" T="0.265213"/>
      <pos A="0.36351" C="0.195" G="0.255851" T="0.185639"/>
      <pos A="0.199681" C="0.335425" G="0.35883" T="0.106064"/>
      <pos A="0.312021" C="0.227766" G="0.176277" T="0.283936"/>
      <pos A="0.232446" C="0.260532" G="0.195" T="0.312021"/>
      <pos A="0.326063" C="0.227766" G="0.246489" T="0.199681"/>
      <pos A="0.312021" C="0.274575" G="0.0967032" T="0.316702"/>
      <pos A="0.326063" C="0.120107" G="0.246489" T="0.30734"/>
      <pos A="0.115426" C="0.237128" G="0.312021" T="0.335425"/>
      <pos A="0.157554" C="0.143511" G="0.340106" T="0.35883"/>
      <pos A="0.260532" C="0.171596" G="0.223085" T="0.344787"/>
      <pos A="0.171596" C="0.42436" G="0.0967032" T="0.30734"/>
      <pos A="0.218404" C="0.241808" G="0.162234" T="0.377553"/>
      <pos A="0.42436" C="0.176277" G="0.195" T="0.204361"/>
      <pos A="0.288617" C="0.246489" G="0.293298" T="0.171596"/>
      <pos A="0.344787" C="0.171596" G="0.180958" T="0.30266"/>
      <pos A="0.255851" C="0.209043" G="0.166916" T="0.368191"/>
      <pos A="0.349468" C="0.260532" G="0.166916" T="0.223085"/>
      <pos A="0.269893" C="0.227766" G="0.199681" T="0.30266"/>
      <pos A="0.326063" C="0.180958" G="0.195" T="0.297978"/>
      <pos A="0.25117" C="0.213723" G="0.260532" T="0.274575"/>
      <pos A="0.232446" C="0.344787" G="0.283936" T="0.138831"/>
      <pos A="0.274575" C="0.354148" G="0.241808" T="0.129469"/>
      <pos A="0.274575" C="0.241808" G="0.115426" T="0.368191"/>
      <pos A="0.340106" C="0.218404" G="0.42436" T="0.0171289"/>
      <pos A="0.269893" C="0.241808" G="0.180958" T="0.30734"/>
      <pos A="0.209043" C="0.223085" G="0.218404" T="0.349468"/>
      <pos A="0.368191" C="0.30734" G="0.171596" T="0.152873"/>
      <pos A="0.349468" C="0.120107" G="0.209043" T="0.321383"/>
      <pos A="0.246489" C="0.25117" G="0.134149" T="0.368191"/>
      <pos A="0.274575" C="0.180958" G="0.223085" T="0.321383"/>
      <pos A="0.255851" C="0.246489" G="0.326063" T="0.171596"/>
      <pos A="0.330745" C="0.138831" G="0.176277" T="0.354148"/>
    </motif>
    <motif db="0" id="M88" alt="O88" length="40" nsites="8" evalue="1.3e-003">
      <pos A="0.368191" C="0.232446" G="0.134149" T="0.265213"/>
      <pos A="0.312021" C="0.143511" G="0.232446" T="0.312021"/>
      <pos A="0.246489" C="0.204361" G="0.30266" T="0.246489"/>
      <pos A="0.143511" C="0.232446" G="0.372872" T="0.25117"/>
      <pos A="0.265213" C="0.321383" G="0.241808" T="0.171596"/>
      <pos A="0.316702" C="0.199681" G="0.115426" T="0.368191"/>
      <pos A="0.288617" C="0.372872" G="0.232446" T="0.106064"/>
      <pos A="0.457127" C="0.171596" G="0.129469" T="0.241808"/>
      <pos A="0.199681" C="0.279255" G="0.297978" T="0.223085"/>
      <pos A="0.279255" C="0.213723" G="0.213723" T="0.293298"/>
      <pos A="0.241808" C="0.223085" G="0.227766" T="0.30734"/>
      <pos A="0.326063" C="0.330745" G="0.162234" T="0.180958"/>
      <pos A="0.326063" C="0.162234" G="0.180958" T="0.330745"/>
      <pos A="0.344787" C="0.0826607" G="0.227766" T="0.344787"/>
      <pos A="0.340106" C="0.204361" G="0.180958" T="0.274575"/>
      <pos A="0.134149" C="0.129469" G="0.382233" T="0.354148"/>
      <pos A="0.269893" C="0.199681" G="0.209043" T="0.321383"/>
      <pos A="0.237128" C="0.255851" G="0.269893" T="0.237128"/>
      <pos A="0.195" C="0.166916" G="0.204361" T="0.433722"/>
      <pos A="0.354148" C="0.185639" G="0.232446" T="0.227766"/>
      <pos A="0.265213" C="0.237128" G="0.288617" T="0.209043"/>
      <pos A="0.377553" C="0.30734" G="0.166916" T="0.148192"/>
      <pos A="0.30266" C="0.255851" G="0.260532" T="0.180958"/>
      <pos A="0.195" C="0.312021" G="0.288617" T="0.204361"/>
      <pos A="0.157554" C="0.246489" G="0.195" T="0.400957"/>
      <pos A="0.293298" C="0.30266" G="0.138831" T="0.265213"/>
      <pos A="0.209043" C="0.227766" G="0.218404" T="0.344787"/>
      <pos A="0.265213" C="0.195" G="0.283936" T="0.255851"/>
      <pos A="0.503935" C="0.209043" G="0.0405333" T="0.246489"/>
      <pos A="0.143511" C="0.213723" G="0.344787" T="0.297978"/>
      <pos A="0.288617" C="0.344787" G="0.138831" T="0.227766"/>
      <pos A="0.47585" C="0.199681" G="0.0779793" T="0.246489"/>
      <pos A="0.25117" C="0.330745" G="0.223085" T="0.195"/>
      <pos A="0.30734" C="0.335425" G="0.157554" T="0.199681"/>
      <pos A="0.157554" C="0.190319" G="0.157554" T="0.494573"/>
      <pos A="0.279255" C="0.213723" G="0.269893" T="0.237128"/>
      <pos A="0.382233" C="0.213723" G="0.297978" T="0.106064"/>
      <pos A="0.213723" C="0.106064" G="0.349468" T="0.330745"/>
      <pos A="0.25117" C="0.129469" G="0.255851" T="0.36351"/>
      <pos A="0.218404" C="0.195" G="0.269893" T="0.316702"/>
    </motif>
    <motif db="0" id="M9" alt="O9" length="40" nsites="8" evalue="1.3e-003">
      <pos A="0.496914" C="0.19302" G="0.0410736" T="0.268994"/>
      <pos A="0.0410736" C="0.344967" G="0.458926" T="0.155033"/>
      <pos A="0.610874" C="0.19302" G="0.117047" T="0.0790598"/>
      <pos A="0.231006" C="0.117047" G="0.344967" T="0.30698"/>
      <pos A="0.268994" C="0.382953" G="0.19302" T="0.155033"/>
      <pos A="0.0790598" C="0.268994" G="0.42094" T="0.231006"/>
      <pos A="0.0790598" C="0.534901" G="0.19302" T="0.19302"/>
      <pos A="0.117047" C="0.458926" G="0.0790598" T="0.344967"/>
      <pos A="0.344967" C="0.42094" G="0.155033" T="0.0790598"/>
      <pos A="0.155033" C="0.30698" G="0.458926" T="0.0790598"/>
      <pos A="0.42094" C="0.0790598" G="0.117047" T="0.382953"/>
      <pos A="0.344967" C="0.30698" G="0.344967" T="0.00308642"/>
      <pos A="0.42094" C="0.0790598" G="0.19302" T="0.30698"/>
      <pos A="0.382953" C="0.231006" G="0.344967" T="0.0410736"/>
      <pos A="0.382953" C="0.42094" G="0.117047" T="0.0790598"/>
      <pos A="0.30698" C="0.42094" G="0.117047" T="0.155033"/>
      <pos A="0.117047" C="0.382953" G="0.117047" T="0.382953"/>
      <pos A="0.30698" C="0.268994" G="0.0410736" T="0.382953"/>
      <pos A="0.382953" C="0.19302" G="0.231006" T="0.19302"/>
      <pos A="0.19302" C="0.42094" G="0.0790598" T="0.30698"/>
      <pos A="0.382953" C="0.231006" G="0.0790598" T="0.30698"/>
      <pos A="0.30698" C="0.155033" G="0.19302" T="0.344967"/>
      <pos A="0.231006" C="0.42094" G="0.117047" T="0.231006"/>
      <pos A="0.19302" C="0.268994" G="0.0410736" T="0.496914"/>
      <pos A="0.458926" C="0.268994" G="0.117047" T="0.155033"/>
      <pos A="0.231006" C="0.458926" G="0.19302" T="0.117047"/>
      <pos A="0.117047" C="0.458926" G="0.155033" T="0.268994"/>
      <pos A="0.231006" C="0.382953" G="0.155033" T="0.231006"/>
      <pos A="0.42094" C="0.117047" G="0.155033" T="0.30698"/>
      <pos A="0.268994" C="0.0410736" G="0.344967" T="0.344967"/>
      <pos A="0.0790598" C="0.19302" G="0.19302" T="0.534901"/>
      <pos A="0.155033" C="0.268994" G="0.00308642" T="0.572887"/>
      <pos A="0.19302" C="0.30698" G="0.19302" T="0.30698"/>
      <pos A="0.458926" C="0.00308642" G="0.231006" T="0.30698"/>
      <pos A="0.268994" C="0.155033" G="0.268994" T="0.30698"/>
      <pos A="0.117047" C="0.42094" G="0.268994" T="0.19302"/>
      <pos A="0.42094" C="0.0790598" G="0.155033" T="0.344967"/>
      <pos A="0.117047" C="0.268994" G="0.382953" T="0.231006"/>
      <pos A="0.00308642" C="0.268994" G="0.19302" T="0.534901"/>
      <pos A="0.0790598" C="0.0790598" G="0.231006" T="0.610874"/>
    </motif>
    <motif db="0" id="M91" alt="O91" length="40" nsites="8" evalue="1.3e-003">
      <pos A="0.277435" C="0.167696" G="0.167696" T="0.387174"/>
      <pos A="0.0853906" C="0.387174" G="0.277435" T="0.25"/>
      <pos A="0.19513" C="0.19513" G="0.222565" T="0.387174"/>
      <pos A="0.332304" C="0.332304" G="0.0853906" T="0.25"/>
      <pos A="0.222565" C="0.359739" G="0.167696" T="0.25"/>
      <pos A="0.442043" C="0.112826" G="0.332304" T="0.112826"/>
      <pos A="0.551784" C="0.140261" G="0.25" T="0.0579565"/>
      <pos A="0.30487" C="0.277435" G="0.387174" T="0.0305215"/>
      <pos A="0.332304" C="0.25" G="0.25" T="0.167696"/>
      <pos A="0.359739" C="0.332304" G="0.19513" T="0.112826"/>
      <pos A="0.277435" C="0.414609" G="0.0853906" T="0.222565"/>
      <pos A="0.332304" C="0.222565" G="0.25" T="0.19513"/>
      <pos A="0.0305215" C="0.222565" G="0.332304" T="0.414609"/>
      <pos A="0.332304" C="0.112826" G="0.30487" T="0.25"/>
      <pos A="0.167696" C="0.359739" G="0.222565" T="0.25"/>
      <pos A="0.222565" C="0.277435" G="0.167696" T="0.332304"/>
      <pos A="0.277435" C="0.222565" G="0.167696" T="0.332304"/>
      <pos A="0.167696" C="0.332304" G="0.167696" T="0.332304"/>
      <pos A="0.25" C="0.30487" G="0.19513" T="0.25"/>
      <pos A="0.496914" C="0.0579565" G="0.167696" T="0.277435"/>
      <pos A="0.0853906" C="0.277435" G="0.167696" T="0.469479"/>
      <pos A="0.25" C="0.332304" G="0.0579565" T="0.359739"/>
      <pos A="0.25" C="0.222565" G="0.222565" T="0.30487"/>
      <pos A="0.222565" C="0.414609" G="0.167696" T="0.19513"/>
      <pos A="0.222565" C="0.332304" G="0.332304" T="0.112826"/>
      <pos A="0.551784" C="0.19513" G="0.0579565" T="0.19513"/>
      <pos A="0.469479" C="0.30487" G="0.0579565" T="0.167696"/>
      <pos A="0.167696" C="0.25" G="0.25" T="0.332304"/>
      <pos A="0.332304" C="0.19513" G="0.19513" T="0.277435"/>
      <pos A="0.414609" C="0.0579565" G="0.414609" T="0.112826"/>
      <pos A="0.25" C="0.387174" G="0.167696" T="0.19513"/>
      <pos A="0.0579565" C="0.387174" G="0.222565" T="0.332304"/>
      <pos A="0.112826" C="0.332304" G="0.140261" T="0.414609"/>
      <pos A="0.359739" C="0.140261" G="0.277435" T="0.222565"/>
      <pos A="0.140261" C="0.442043" G="0.140261" T="0.277435"/>
      <pos A="0.551784" C="0.0305215" G="0.00308642" T="0.414609"/>
      <pos A="0.332304" C="0.19513" G="0.112826" T="0.359739"/>
      <pos A="0.140261" C="0.222565" G="0.140261" T="0.496914"/>
      <pos A="0.277435" C="0.30487" G="0.25" T="0.167696"/>
      <pos A="0.140261" C="0.25" G="0.30487" T="0.30487"/>
    </motif>
    <motif db="0" id="M92" alt="O92" length="40" nsites="8" evalue="1.3e-003">
      <pos A="0.286623" C="0.404764" G="0.220465" T="0.0881472"/>
      <pos A="0.338605" C="0.0786963" G="0.192112" T="0.390587"/>
      <pos A="0.262996" C="0.211013" G="0.201562" T="0.324429"/>
      <pos A="0.187386" C="0.25827" G="0.206288" T="0.348056"/>
      <pos A="0.281898" C="0.234642" G="0.234642" T="0.248819"/>
      <pos A="0.291349" C="0.262996" G="0.140129" T="0.305526"/>
      <pos A="0.3008" C="0.244093" G="0.286623" T="0.168483"/>
      <pos A="0.281898" C="0.154306" G="0.244093" T="0.319703"/>
      <pos A="0.442569" C="0.168483" G="0.187386" T="0.201562"/>
      <pos A="0.211013" C="0.286623" G="0.314977" T="0.187386"/>
      <pos A="0.177934" C="0.272446" G="0.352782" T="0.196837"/>
      <pos A="0.310252" C="0.239367" G="0.177934" T="0.272446"/>
      <pos A="0.201562" C="0.319703" G="0.177934" T="0.3008"/>
      <pos A="0.314977" C="0.206288" G="0.0692454" T="0.409489"/>
      <pos A="0.192112" C="0.215739" G="0.324429" T="0.267721"/>
      <pos A="0.305526" C="0.262996" G="0.22519" T="0.206288"/>
      <pos A="0.343331" C="0.234642" G="0.18266" T="0.239367"/>
      <pos A="0.33388" C="0.296075" G="0.144855" T="0.22519"/>
      <pos A="0.206288" C="0.121227" G="0.267721" T="0.404764"/>
      <pos A="0.272446" C="0.229916" G="0.262996" T="0.234642"/>
      <pos A="0.286623" C="0.159032" G="0.14958" T="0.404764"/>
      <pos A="0.296075" C="0.329155" G="0.163757" T="0.211013"/>
      <pos A="0.281898" C="0.14958" G="0.215739" T="0.352782"/>
      <pos A="0.18266" C="0.206288" G="0.286623" T="0.324429"/>
      <pos A="0.37641" C="0.220465" G="0.253545" T="0.14958"/>
      <pos A="0.22519" C="0.173209" G="0.314977" T="0.286623"/>
      <pos A="0.244093" C="0.22519" G="0.187386" T="0.343331"/>
      <pos A="0.314977" C="0.352782" G="0.173209" T="0.159032"/>
      <pos A="0.177934" C="0.277172" G="0.168483" T="0.37641"/>
      <pos A="0.319703" C="0.262996" G="0.196837" T="0.220465"/>
      <pos A="0.125953" C="0.25827" G="0.18266" T="0.433118"/>
      <pos A="0.220465" C="0.144855" G="0.281898" T="0.352782"/>
      <pos A="0.248819" C="0.173209" G="0.25827" T="0.319703"/>
      <pos A="0.343331" C="0.248819" G="0.163757" T="0.244093"/>
      <pos A="0.305526" C="0.135403" G="0.385862" T="0.173209"/>
      <pos A="0.22519" C="0.211013" G="0.239367" T="0.324429"/>
      <pos A="0.480374" C="0.248819" G="0.0928731" T="0.177934"/>
      <pos A="0.192112" C="0.329155" G="0.220465" T="0.25827"/>
      <pos A="0.338605" C="0.366959" G="0.22519" T="0.0692454"/>
      <pos A="0.414215" C="0.196837" G="0.144855" T="0.244093"/>
    </motif>
    <motif db="0" id="M93" alt="O93" length="40" nsites="8" evalue="1.3e-003">
      <pos A="0.349468" C="0.265213" G="0.237128" T="0.148192"/>
      <pos A="0.106064" C="0.293298" G="0.377553" T="0.223085"/>
      <pos A="0.340106" C="0.326063" G="0.152873" T="0.180958"/>
      <pos A="0.288617" C="0.25117" G="0.218404" T="0.241808"/>
      <pos A="0.344787" C="0.176277" G="0.185639" T="0.293298"/>
      <pos A="0.377553" C="0.138831" G="0.237128" T="0.246489"/>
      <pos A="0.354148" C="0.176277" G="0.232446" T="0.237128"/>
      <pos A="0.316702" C="0.30734" G="0.279255" T="0.0967032"/>
      <pos A="0.143511" C="0.237128" G="0.152873" T="0.466488"/>
      <pos A="0.293298" C="0.293298" G="0.260532" T="0.152873"/>
      <pos A="0.232446" C="0.269893" G="0.148192" T="0.349468"/>
      <pos A="0.209043" C="0.180958" G="0.190319" T="0.41968"/>
      <pos A="0.143511" C="0.213723" G="0.204361" T="0.438403"/>
      <pos A="0.227766" C="0.157554" G="0.288617" T="0.326063"/>
      <pos A="0.195" C="0.255851" G="0.195" T="0.354148"/>
      <pos A="0.35883" C="0.288617" G="0.180958" T="0.171596"/>
      <pos A="0.326063" C="0.185639" G="0.166916" T="0.321383"/>
      <pos A="0.246489" C="0.180958" G="0.269893" T="0.30266"/>
      <pos A="0.232446" C="0.30266" G="0.152873" T="0.312021"/>
      <pos A="0.218404" C="0.255851" G="0.180958" T="0.344787"/>
      <pos A="0.377553" C="0.110746" G="0.279255" T="0.232446"/>
      <pos A="0.199681" C="0.204361" G="0.316702" T="0.279255"/>
      <pos A="0.396276" C="0.293298" G="0.115426" T="0.195"/>
      <pos A="0.386915" C="0.209043" G="0.260532" T="0.143511"/>
      <pos A="0.180958" C="0.344787" G="0.241808" T="0.232446"/>
      <pos A="0.340106" C="0.166916" G="0.25117" T="0.241808"/>
      <pos A="0.255851" C="0.218404" G="0.349468" T="0.176277"/>
      <pos A="0.35883" C="0.218404" G="0.176277" T="0.246489"/>
      <pos A="0.279255" C="0.321383" G="0.162234" T="0.237128"/>
      <pos A="0.335425" C="0.241808" G="0.157554" T="0.265213"/>
      <pos A="0.134149" C="0.152873" G="0.36351" T="0.349468"/>
      <pos A="0.237128" C="0.204361" G="0.30734" T="0.25117"/>
      <pos A="0.405638" C="0.232446" G="0.180958" T="0.180958"/>
      <pos A="0.391595" C="0.120107" G="0.162234" T="0.326063"/>
      <pos A="0.269893" C="0.335425" G="0.124788" T="0.269893"/>
      <pos A="0.227766" C="0.190319" G="0.129469" T="0.452445"/>
      <pos A="0.36351" C="0.316702" G="0.171596" T="0.148192"/>
      <pos A="0.213723" C="0.382233" G="0.110746" T="0.293298"/>
      <pos A="0.162234" C="0.213723" G="0.283936" T="0.340106"/>
      <pos A="0.176277" C="0.209043" G="0.312021" T="0.30266"/>
    </motif>
    <motif db="0" id="M94" alt="O94" length="40" nsites="8" evalue="1.3e-003">
      <pos A="0.00308642" C="0.200617" G="0.694444" T="0.101852"/>
      <pos A="0.299383" C="0.00308642" G="0.496914" T="0.200617"/>
      <pos A="0.595679" C="0.200617" G="0.200617" T="0.00308642"/>
      <pos A="0.200617" C="0.101852" G="0.299383" T="0.398148"/>
      <pos A="0.299383" C="0.200617" G="0.398148" T="0.101852"/>
      <pos A="0.200617" C="0.200617" G="0.200617" T="0.398148"/>
      <pos A="0.496914" C="0.200617" G="0.200617" T="0.101852"/>
      <pos A="0.101852" C="0.101852" G="0.398148" T="0.398148"/>
      <pos A="0.398148" C="0.200617" G="0.101852" T="0.299383"/>
      <pos A="0.101852" C="0.00308642" G="0.496914" T="0.398148"/>
      <pos A="0.496914" C="0.200617" G="0.200617" T="0.101852"/>
      <pos A="0.398148" C="0.101852" G="0.200617" T="0.299383"/>
      <pos A="0.200617" C="0.200617" G="0.00308642" T="0.595679"/>
      <pos A="0.299383" C="0.299383" G="0.200617" T="0.200617"/>
      <pos A="0.200617" C="0.496914" G="0.101852" T="0.200617"/>
      <pos A="0.496914" C="0.299383" G="0.00308642" T="0.200617"/>
      <pos A="0.101852" C="0.398148" G="0.200617" T="0.299383"/>
      <pos A="0.398148" C="0.101852" G="0.200617" T="0.299383"/>
      <pos A="0.398148" C="0.00308642" G="0.200617" T="0.398148"/>
      <pos A="0.595679" C="0.200617" G="0.101852" T="0.101852"/>
      <pos A="0.398148" C="0.101852" G="0.496914" T="0.00308642"/>
      <pos A="0.00308642" C="0.595679" G="0.101852" T="0.299383"/>
      <pos A="0.299383" C="0.595679" G="0.101852" T="0.00308642"/>
      <pos A="0.101852" C="0.398148" G="0.200617" T="0.299383"/>
      <pos A="0.299383" C="0.398148" G="0.200617" T="0.101852"/>
      <pos A="0.299383" C="0.101852" G="0.496914" T="0.101852"/>
      <pos A="0.101852" C="0.496914" G="0.398148" T="0.00308642"/>
      <pos A="0.101852" C="0.299383" G="0.00308642" T="0.595679"/>
      <pos A="0.00308642" C="0.200617" G="0.101852" T="0.694444"/>
      <pos A="0.101852" C="0.101852" G="0.79321" T="0.00308642"/>
      <pos A="0.496914" C="0.101852" G="0.00308642" T="0.398148"/>
      <pos A="0.200617" C="0.00308642" G="0.496914" T="0.299383"/>
      <pos A="0.101852" C="0.299383" G="0.496914" T="0.101852"/>
      <pos A="0.00308642" C="0.79321" G="0.00308642" T="0.200617"/>
      <pos A="0.398148" C="0.101852" G="0.200617" T="0.299383"/>
      <pos A="0.496914" C="0.00308642" G="0.101852" T="0.398148"/>
      <pos A="0.200617" C="0.299383" G="0.398148" T="0.101852"/>
      <pos A="0.299383" C="0.200617" G="0.101852" T="0.398148"/>
      <pos A="0.496914" C="0.101852" G="0.101852" T="0.299383"/>
      <pos A="0.398148" C="0.200617" G="0.299383" T="0.101852"/>
    </motif>
    <motif db="0" id="M95" alt="O95" length="40" nsites="8" evalue="1.3e-003">
      <pos A="0.219888" C="0.388513" G="0.123532" T="0.268067"/>
      <pos A="0.412601" C="0.388513" G="0.0512642" T="0.147621"/>
      <pos A="0.243977" C="0.0753541" G="0.1958" T="0.484869"/>
      <pos A="0.123532" C="0.364424" G="0.340334" T="0.171711"/>
      <pos A="0.171711" C="0.388513" G="0.147621" T="0.292156"/>
      <pos A="0.1958" C="0.364424" G="0.292156" T="0.147621"/>
      <pos A="0.123532" C="0.123532" G="0.43669" T="0.316245"/>
      <pos A="0.219888" C="0.316245" G="0.171711" T="0.292156"/>
      <pos A="0.243977" C="0.147621" G="0.484869" T="0.123532"/>
      <pos A="0.147621" C="0.292156" G="0.219888" T="0.340334"/>
      <pos A="0.1958" C="0.292156" G="0.316245" T="0.1958"/>
      <pos A="0.364424" C="0.1958" G="0.1958" T="0.243977"/>
      <pos A="0.099443" C="0.412601" G="0.484869" T="0.00308642"/>
      <pos A="0.243977" C="0.147621" G="0.123532" T="0.484869"/>
      <pos A="0.340334" C="0.243977" G="0.1958" T="0.219888"/>
      <pos A="0.268067" C="0.243977" G="0.219888" T="0.268067"/>
      <pos A="0.243977" C="0.364424" G="0.147621" T="0.243977"/>
      <pos A="0.243977" C="0.123532" G="0.219888" T="0.412601"/>
      <pos A="0.219888" C="0.316245" G="0.364424" T="0.099443"/>
      <pos A="0.316245" C="0.316245" G="0.123532" T="0.243977"/>
      <pos A="0.364424" C="0.340334" G="0.171711" T="0.123532"/>
      <pos A="0.099443" C="0.219888" G="0.364424" T="0.316245"/>
      <pos A="0.0753541" C="0.1958" G="0.581226" T="0.147621"/>
      <pos A="0.533047" C="0.0512642" G="0.243977" T="0.171711"/>
      <pos A="0.219888" C="0.219888" G="0.412601" T="0.147621"/>
      <pos A="0.340334" C="0.123532" G="0.219888" T="0.316245"/>
      <pos A="0.316245" C="0.219888" G="0.316245" T="0.147621"/>
      <pos A="0.1958" C="0.0512642" G="0.316245" T="0.43669"/>
      <pos A="0.171711" C="0.316245" G="0.316245" T="0.1958"/>
      <pos A="0.316245" C="0.412601" G="0.243977" T="0.0271753"/>
      <pos A="0.147621" C="0.508958" G="0.268067" T="0.0753541"/>
      <pos A="0.388513" C="0.292156" G="0.243977" T="0.0753541"/>
      <pos A="0.43669" C="0.123532" G="0.099443" T="0.340334"/>
      <pos A="0.123532" C="0.0753541" G="0.484869" T="0.316245"/>
      <pos A="0.412601" C="0.219888" G="0.099443" T="0.268067"/>
      <pos A="0.364424" C="0.147621" G="0.1958" T="0.292156"/>
      <pos A="0.43669" C="0.268067" G="0.123532" T="0.171711"/>
      <pos A="0.243977" C="0.099443" G="0.292156" T="0.364424"/>
      <pos A="0.147621" C="0.43669" G="0.123532" T="0.292156"/>
      <pos A="0.653493" C="0.171711" G="0.0271753" T="0.147621"/>
    </motif>
    <motif db="0" id="M96" alt="O96" length="40" nsites="8" evalue="1.3e-003">
      <pos A="0.200617" C="0.200617" G="0.200617" T="0.398148"/>
      <pos A="0.79321" C="0.00308642" G="0.00308642" T="0.200617"/>
      <pos A="0.00308642" C="0.79321" G="0.200617" T="0.00308642"/>
      <pos A="0.200617" C="0.00308642" G="0.200617" T="0.595679"/>
      <pos A="0.200617" C="0.00308642" G="0.00308642" T="0.79321"/>
      <pos A="0.00308642" C="0.00308642" G="0.200617" T="0.79321"/>
      <pos A="0.00308642" C="0.00308642" G="0.398148" T="0.595679"/>
      <pos A="0.595679" C="0.200617" G="0.200617" T="0.00308642"/>
      <pos A="0.595679" C="0.398148" G="0.00308642" T="0.00308642"/>
      <pos A="0.200617" C="0.00308642" G="0.200617" T="0.595679"/>
      <pos A="0.200617" C="0.595679" G="0.00308642" T="0.200617"/>
      <pos A="0.595679" C="0.200617" G="0.200617" T="0.00308642"/>
      <pos A="0.595679" C="0.398148" G="0.00308642" T="0.00308642"/>
      <pos A="0.595679" C="0.00308642" G="0.200617" T="0.200617"/>
      <pos A="0.595679" C="0.00308642" G="0.200617" T="0.200617"/>
      <pos A="0.00308642" C="0.200617" G="0.398148" T="0.398148"/>
      <pos A="0.200617" C="0.00308642" G="0.200617" T="0.595679"/>
      <pos A="0.200617" C="0.79321" G="0.00308642" T="0.00308642"/>
      <pos A="0.398148" C="0.00308642" G="0.00308642" T="0.595679"/>
      <pos A="0.00308642" C="0.398148" G="0.398148" T="0.200617"/>
      <pos A="0.200617" C="0.00308642" G="0.00308642" T="0.79321"/>
      <pos A="0.398148" C="0.00308642" G="0.595679" T="0.00308642"/>
      <pos A="0.398148" C="0.00308642" G="0.398148" T="0.200617"/>
      <pos A="0.00308642" C="0.00308642" G="0.398148" T="0.595679"/>
      <pos A="0.595679" C="0.00308642" G="0.200617" T="0.200617"/>
      <pos A="0.00308642" C="0.200617" G="0.595679" T="0.200617"/>
      <pos A="0.398148" C="0.398148" G="0.00308642" T="0.200617"/>
      <pos A="0.398148" C="0.595679" G="0.00308642" T="0.00308642"/>
      <pos A="0.200617" C="0.00308642" G="0.200617" T="0.595679"/>
      <pos A="0.595679" C="0.200617" G="0.00308642" T="0.200617"/>
      <pos A="0.200617" C="0.200617" G="0.398148" T="0.200617"/>
      <pos A="0.00308642" C="0.79321" G="0.200617" T="0.00308642"/>
      <pos A="0.200617" C="0.00308642" G="0.200617" T="0.595679"/>
      <pos A="0.00308642" C="0.595679" G="0.00308642" T="0.398148"/>
      <pos A="0.200617" C="0.00308642" G="0.595679" T="0.200617"/>
      <pos A="0.200617" C="0.00308642" G="0.79321" T="0.00308642"/>
      <pos A="0.398148" C="0.398148" G="0.200617" T="0.00308642"/>
      <pos A="0.00308642" C="0.200617" G="0.00308642" T="0.79321"/>
      <pos A="0.398148" C="0.00308642" G="0.398148" T="0.200617"/>
      <pos A="0.00308642" C="0.200617" G="0.79321" T="0.00308642"/>
    </motif>
    <motif db="0" id="M97" alt="O97" length="40" nsites="8" evalue="1.3e-003">
      <pos A="0.171596" C="0.106064" G="0.372872" T="0.349468"/>
      <pos A="0.30734" C="0.204361" G="0.283936" T="0.204361"/>
      <pos A="0.166916" C="0.30734" G="0.283936" T="0.241808"/>
      <pos A="0.368191" C="0.176277" G="0.166916" T="0.288617"/>
      <pos A="0.162234" C="0.246489" G="0.204361" T="0.386915"/>
      <pos A="0.335425" C="0.368191" G="0.110746" T="0.185639"/>
      <pos A="0.288617" C="0.232446" G="0.25117" T="0.227766"/>
      <pos A="0.143511" C="0.237128" G="0.382233" T="0.237128"/>
      <pos A="0.218404" C="0.223085" G="0.297978" T="0.260532"/>
      <pos A="0.297978" C="0.180958" G="0.25117" T="0.269893"/>
      <pos A="0.269893" C="0.255851" G="0.176277" T="0.297978"/>
      <pos A="0.297978" C="0.269893" G="0.246489" T="0.185639"/>
      <pos A="0.438403" C="0.279255" G="0.143511" T="0.138831"/>
      <pos A="0.30266" C="0.162234" G="0.255851" T="0.279255"/>
      <pos A="0.190319" C="0.410318" G="0.0686183" T="0.330745"/>
      <pos A="0.30734" C="0.162234" G="0.124788" T="0.405638"/>
      <pos A="0.386915" C="0.152873" G="0.180958" T="0.279255"/>
      <pos A="0.297978" C="0.106064" G="0.288617" T="0.30734"/>
      <pos A="0.176277" C="0.237128" G="0.223085" T="0.36351"/>
      <pos A="0.316702" C="0.260532" G="0.157554" T="0.265213"/>
      <pos A="0.209043" C="0.195" G="0.288617" T="0.30734"/>
      <pos A="0.382233" C="0.120107" G="0.204361" T="0.293298"/>
      <pos A="0.157554" C="0.269893" G="0.349468" T="0.223085"/>
      <pos A="0.30266" C="0.288617" G="0.185639" T="0.223085"/>
      <pos A="0.386915" C="0.237128" G="0.195" T="0.180958"/>
      <pos A="0.312021" C="0.30734" G="0.171596" T="0.209043"/>
      <pos A="0.176277" C="0.41968" G="0.148192" T="0.255851"/>
      <pos A="0.372872" C="0.190319" G="0.134149" T="0.30266"/>
      <pos A="0.246489" C="0.185639" G="0.237128" T="0.330745"/>
      <pos A="0.138831" C="0.232446" G="0.255851" T="0.372872"/>
      <pos A="0.30734" C="0.288617" G="0.260532" T="0.143511"/>
      <pos A="0.461807" C="0.120107" G="0.120107" T="0.297978"/>
      <pos A="0.269893" C="0.218404" G="0.241808" T="0.269893"/>
      <pos A="0.279255" C="0.213723" G="0.218404" T="0.288617"/>
      <pos A="0.25117" C="0.148192" G="0.25117" T="0.349468"/>
      <pos A="0.433722" C="0.274575" G="0.157554" T="0.134149"/>
      <pos A="0.209043" C="0.312021" G="0.255851" T="0.223085"/>
      <pos A="0.297978" C="0.0686183" G="0.204361" T="0.429042"/>
      <pos A="0.0779793" C="0.405638" G="0.30734" T="0.209043"/>
      <pos A="0.213723" C="0.199681" G="0.241808" T="0.344787"/>
    </motif>
    <motif db="0" id="M98" alt="O98" length="40" nsites="8" evalue="1.3e-003">
      <pos A="0.36351" C="0.260532" G="0.180958" T="0.195"/>
      <pos A="0.321383" C="0.223085" G="0.166916" T="0.288617"/>
      <pos A="0.157554" C="0.377553" G="0.218404" T="0.246489"/>
      <pos A="0.36351" C="0.166916" G="0.171596" T="0.297978"/>
      <pos A="0.143511" C="0.274575" G="0.321383" T="0.260532"/>
      <pos A="0.190319" C="0.260532" G="0.274575" T="0.274575"/>
      <pos A="0.438403" C="0.0873412" G="0.180958" T="0.293298"/>
      <pos A="0.246489" C="0.30734" G="0.232446" T="0.213723"/>
      <pos A="0.30266" C="0.297978" G="0.218404" T="0.180958"/>
      <pos A="0.25117" C="0.218404" G="0.237128" T="0.293298"/>
      <pos A="0.30266" C="0.237128" G="0.237128" T="0.223085"/>
      <pos A="0.204361" C="0.283936" G="0.124788" T="0.386915"/>
      <pos A="0.265213" C="0.297978" G="0.171596" T="0.265213"/>
      <pos A="0.35883" C="0.0967032" G="0.138831" T="0.405638"/>
      <pos A="0.138831" C="0.382233" G="0.195" T="0.283936"/>
      <pos A="0.283936" C="0.115426" G="0.283936" T="0.316702"/>
      <pos A="0.293298" C="0.265213" G="0.246489" T="0.195"/>
      <pos A="0.349468" C="0.120107" G="0.326063" T="0.204361"/>
      <pos A="0.232446" C="0.166916" G="0.340106" T="0.260532"/>
      <pos A="0.429042" C="0.101384" G="0.152873" T="0.316702"/>
      <pos A="0.382233" C="0.138831" G="0.246489" T="0.232446"/>
      <pos A="0.223085" C="0.25117" G="0.269893" T="0.255851"/>
      <pos A="0.190319" C="0.195" G="0.349468" T="0.265213"/>
      <pos A="0.237128" C="0.30734" G="0.213723" T="0.241808"/>
      <pos A="0.340106" C="0.283936" G="0.195" T="0.180958"/>
      <pos A="0.237128" C="0.340106" G="0.223085" T="0.199681"/>
      <pos A="0.204361" C="0.218404" G="0.0826607" T="0.494573"/>
      <pos A="0.279255" C="0.349468" G="0.176277" T="0.195"/>
      <pos A="0.42436" C="0.30266" G="0.138831" T="0.134149"/>
      <pos A="0.377553" C="0.101384" G="0.176277" T="0.344787"/>
      <pos A="0.199681" C="0.138831" G="0.377553" T="0.283936"/>
      <pos A="0.176277" C="0.255851" G="0.237128" T="0.330745"/>
      <pos A="0.176277" C="0.269893" G="0.246489" T="0.30734"/>
      <pos A="0.349468" C="0.166916" G="0.176277" T="0.30734"/>
      <pos A="0.246489" C="0.227766" G="0.166916" T="0.35883"/>
      <pos A="0.232446" C="0.232446" G="0.279255" T="0.255851"/>
      <pos A="0.326063" C="0.30266" G="0.152873" T="0.218404"/>
      <pos A="0.405638" C="0.148192" G="0.185639" T="0.260532"/>
      <pos A="0.176277" C="0.316702" G="0.195" T="0.312021"/>
      <pos A="0.312021" C="0.260532" G="0.204361" T="0.223085"/>
    </motif>
    <motif db="0" id="M99" alt="O99" length="40" nsites="8" evalue="1.3e-003">
      <pos A="0.112826" C="0.222565" G="0.269596" T="0.395012"/>
      <pos A="0.426366" C="0.14418" G="0.285273" T="0.14418"/>
      <pos A="0.285273" C="0.206888" G="0.159857" T="0.347981"/>
      <pos A="0.191211" C="0.45772" G="0.191211" T="0.159857"/>
      <pos A="0.379335" C="0.316627" G="0.253919" T="0.0501175"/>
      <pos A="0.112826" C="0.347981" G="0.269596" T="0.269596"/>
      <pos A="0.395012" C="0.128503" G="0.14418" T="0.332304"/>
      <pos A="0.238242" C="0.14418" G="0.410689" T="0.206888"/>
      <pos A="0.128503" C="0.206888" G="0.253919" T="0.410689"/>
      <pos A="0.363658" C="0.332304" G="0.0814716" T="0.222565"/>
      <pos A="0.206888" C="0.14418" G="0.222565" T="0.426366"/>
      <pos A="0.0657946" C="0.191211" G="0.285273" T="0.45772"/>
      <pos A="0.175534" C="0.222565" G="0.363658" T="0.238242"/>
      <pos A="0.316627" C="0.473398" G="0.191211" T="0.0187635"/>
      <pos A="0.30095" C="0.285273" G="0.30095" T="0.112826"/>
      <pos A="0.316627" C="0.222565" G="0.175534" T="0.285273"/>
      <pos A="0.206888" C="0.45772" G="0.285273" T="0.0501175"/>
      <pos A="0.379335" C="0.128503" G="0.175534" T="0.316627"/>
      <pos A="0.14418" C="0.45772" G="0.222565" T="0.175534"/>
      <pos A="0.269596" C="0.269596" G="0.0814716" T="0.379335"/>
      <pos A="0.316627" C="0.253919" G="0.332304" T="0.0971486"/>
      <pos A="0.379335" C="0.347981" G="0.128503" T="0.14418"/>
      <pos A="0.426366" C="0.0971486" G="0.206888" T="0.269596"/>
      <pos A="0.379335" C="0.112826" G="0.316627" T="0.191211"/>
      <pos A="0.175534" C="0.347981" G="0.238242" T="0.238242"/>
      <pos A="0.30095" C="0.347981" G="0.175534" T="0.175534"/>
      <pos A="0.159857" C="0.0344405" G="0.363658" T="0.442043"/>
      <pos A="0.269596" C="0.206888" G="0.30095" T="0.222565"/>
      <pos A="0.222565" C="0.191211" G="0.410689" T="0.175534"/>
      <pos A="0.191211" C="0.191211" G="0.489075" T="0.128503"/>
      <pos A="0.222565" C="0.222565" G="0.238242" T="0.316627"/>
      <pos A="0.0971486" C="0.253919" G="0.0814716" T="0.567461"/>
      <pos A="0.0814716" C="0.363658" G="0.159857" T="0.395012"/>
      <pos A="0.0501175" C="0.504753" G="0.191211" T="0.253919"/>
      <pos A="0.316627" C="0.269596" G="0.175534" T="0.238242"/>
      <pos A="0.175534" C="0.347981" G="0.191211" T="0.285273"/>
      <pos A="0.14418" C="0.285273" G="0.269596" T="0.30095"/>
      <pos A="0.206888" C="0.0971486" G="0.285273" T="0.410689"/>
      <pos A="0.159857" C="0.347981" G="0.332304" T="0.159857"/>
      <pos A="0.316627" C="0.0501175" G="0.473398" T="0.159857"/>
    </motif>
  </queries>
  <targets>
    <motif db="0" id="AIRE_HUMAN.H11MO.0.C" length="18" nsites="41" evalue="1.0e+000"
        url="http://hocomoco.autosome.ru/motif/AIRE_HUMAN.H11MO.0.C">
      <pos A="0.397368" C="0.261336" G="0.125304" T="0.215992"/>
      <pos A="0.181984" C="0.181984" G="0.13664" T="0.499392"/>
      <pos A="0.13664" C="0.13664" G="0.204656" T="0.522064"/>
      <pos A="0.0459522" C="0.000608273" G="0.884815" T="0.0686242"/>
      <pos A="0.000608273" C="0.000608273" G="0.816799" T="0.181984"/>
      <pos A="0.318016" C="0.0459522" G="0.0232802" T="0.612752"/>
      <pos A="0.386032" C="0.0912962" G="0.0232802" T="0.499392"/>
      <pos A="0.36336" C="0.13664" G="0.13664" T="0.36336"/>
      <pos A="0.340688" C="0.0686242" G="0.13664" T="0.454048"/>
      <pos A="0.522064" C="0.0912962" G="0.13664" T="0.25"/>
      <pos A="0.386032" C="0.0459522" G="0.0686242" T="0.499392"/>
      <pos A="0.227328" C="0.13664" G="0.0686242" T="0.567408"/>
      <pos A="0.000608273" C="0.0232802" G="0.884815" T="0.0912962"/>
      <pos A="0.000608273" C="0.000608273" G="0.975503" T="0.0232802"/>
      <pos A="0.227328" C="0.0912962" G="0.25" T="0.431376"/>
      <pos A="0.0686242" C="0.181984" G="0.181984" T="0.567408"/>
      <pos A="0.454048" C="0.0232802" G="0.159312" T="0.36336"/>
      <pos A="0.403036" C="0.267004" G="0.1083" T="0.22166"/>
    </motif>
    <motif db="0" id="ANDR_HUMAN.H11MO.0.A" length="18" nsites="499" evalue="1.0e+000"
        url="http://hocomoco.autosome.ru/motif/ANDR_HUMAN.H11MO.0.A">
      <pos A="0.148317" C="0.0701763" G="0.036115" T="0.745392"/>
      <pos A="0.0621619" C="0.0481366" G="0.777449" T="0.112252"/>
      <pos A="0.0681727" C="0.0661691" G="0.0140753" T="0.851583"/>
      <pos A="0.188389" C="0.17236" G="0.14431" T="0.494941"/>
      <pos A="0.0781907" C="0.73337" G="0.036115" T="0.152324"/>
      <pos A="0.12227" C="0.278551" G="0.0321078" T="0.567071"/>
      <pos A="0.180375" C="0.134292" G="0.196404" T="0.48893"/>
      <pos A="0.198407" C="0.178371" G="0.21644" T="0.406782"/>
      <pos A="0.176367" C="0.192396" G="0.22245" T="0.408786"/>
      <pos A="0.200411" C="0.256512" G="0.120266" T="0.422811"/>
      <pos A="0.0721799" C="0.0140753" G="0.0140753" T="0.899669"/>
      <pos A="0.254508" C="0.0301042" G="0.691294" T="0.0240934"/>
      <pos A="0.0281006" C="0.0220898" G="0.0200862" T="0.929724"/>
      <pos A="0.0180825" C="0.00606091" G="0.0982268" T="0.87763"/>
      <pos A="0.00806452" C="0.00806452" G="0.0641655" T="0.919705"/>
      <pos A="0.420807" C="0.0281006" G="0.494941" T="0.0561511"/>
      <pos A="0.0862052" C="0.524995" G="0.0481366" T="0.340663"/>
      <pos A="0.290573" C="0.158335" G="0.0541475" T="0.496945"/>
    </motif>
    <motif db="0" id="ASCL1_HUMAN.H11MO.0.A" length="14" nsites="480" evalue="1.0e+000"
        url="http://hocomoco.autosome.ru/motif/ASCL1_HUMAN.H11MO.0.A">
      <pos A="0.189596" C="0.437461" G="0.175016" T="0.197928"/>
      <pos A="0.218757" C="0.245834" G="0.160435" T="0.374974"/>
      <pos A="0.220839" C="0.254166" G="0.427046" T="0.0979483"/>
      <pos A="0.00630077" C="0.981098" G="0.00421787" T="0.00838367"/>
      <pos A="0.981098" C="0.00421787" G="5.20725e-05" T="0.0146324"/>
      <pos A="0.00630077" C="0.614507" G="0.358311" T="0.0208811"/>
      <pos A="0.00838367" C="0.979015" G="0.00213497" T="0.0104666"/>
      <pos A="0.00838367" C="0.00213497" G="0.00213497" T="0.987346"/>
      <pos A="0.00421787" C="0.00421787" G="0.976932" T="0.0146324"/>
      <pos A="0.00838367" C="0.781139" G="0.083368" T="0.127109"/>
      <pos A="0.0812851" C="0.420798" G="0.00630077" T="0.491616"/>
      <pos A="0.102114" C="0.385388" G="0.274995" T="0.237503"/>
      <pos A="0.131275" C="0.491616" G="0.0979483" T="0.279161"/>
      <pos A="0.166684" C="0.406217" G="0.152104" T="0.274995"/>
    </motif>
    <motif db="0" id="ASCL2_HUMAN.H11MO.0.D" length="9" nsites="499" evalue="1.0e+000"
        url="http://hocomoco.autosome.ru/motif/ASCL2_HUMAN.H11MO.0.D">
      <pos A="0.262523" C="0.352685" G="0.33866" T="0.046133"/>
      <pos A="0.0020537" C="0.989832" G="0.0040573" T="0.0040573"/>
      <pos A="0.985824" C="0.00606091" G="0.0020537" T="0.00606091"/>
      <pos A="0.00606091" C="0.352685" G="0.587107" T="0.0541475"/>
      <pos A="0.0140753" C="0.979814" G="0.0020537" T="0.0040573"/>
      <pos A="0.0040573" C="0.0040573" G="5.00902e-05" T="0.991835"/>
      <pos A="0.0020537" C="0.0100681" G="0.963785" T="0.0240934"/>
      <pos A="0.00606091" C="0.867612" G="0.0140753" T="0.112252"/>
      <pos A="0.102234" C="0.29458" G="0.00806452" T="0.595121"/>
    </motif>
    <motif db="0" id="BARX1_HUMAN.H11MO.0.D" length="12" nsites="461" evalue="1.0e+000"
        url="http://hocomoco.autosome.ru/motif/BARX1_HUMAN.H11MO.0.D">
      <pos A="0.0998157" C="0.362232" G="0.268976" T="0.268976"/>
      <pos A="0.3644" C="0.0130666" G="0.0434288" T="0.579104"/>
      <pos A="0.75694" C="0.184396" G="0.0455975" T="0.0130666"/>
      <pos A="0.958632" C="0.00222295" G="0.00872913" T="0.0304164"/>
      <pos A="0.0390913" C="0.0455975" G="0.29717" T="0.618141"/>
      <pos A="0.065116" C="0.0217415" G="0.427293" T="0.485849"/>
      <pos A="0.088972" C="0.147528" G="0.741759" T="0.0217415"/>
      <pos A="0.0455975" C="0.156203" G="0.0325851" T="0.765615"/>
      <pos A="0.0629473" C="0.04126" G="0.0325851" T="0.863208"/>
      <pos A="0.017404" C="0.0217415" G="0.0434288" T="0.917426"/>
      <pos A="0.147528" C="0.329701" G="0.0716222" T="0.451149"/>
      <pos A="0.154034" C="0.260301" G="0.0781284" T="0.507536"/>
    </motif>
    <motif db="0" id="BC11A_HUMAN.H11MO.0.A" length="17" nsites="500" evalue="1.0e+000"
        url="http://hocomoco.autosome.ru/motif/BC11A_HUMAN.H11MO.0.A">
      <pos A="0.37573" C="0.184625" G="0.286195" T="0.153451"/>
      <pos A="0.55058" C="0.0994705" G="0.224094" T="0.125856"/>
      <pos A="0.500164" C="0.142363" G="0.230714" T="0.126759"/>
      <pos A="0.589982" C="0.0166164" G="0.226051" T="0.167351"/>
      <pos A="0.187435" C="0.160796" G="0.580417" T="0.071352"/>
      <pos A="0.664511" C="0.0145816" G="0.269377" T="0.051531"/>
      <pos A="0.104037" C="0.0144884" G="0.828551" T="0.0529239"/>
      <pos A="0.200417" C="0.0327717" G="0.758546" T="0.00826493"/>
      <pos A="0.880098" C="0.0431253" G="0.0485975" T="0.0281795"/>
      <pos A="0.867864" C="0.00583965" G="0.0555442" T="0.0707524"/>
      <pos A="0.248399" C="0.226047" G="0.502141" T="0.0234139"/>
      <pos A="0.150158" C="0.154992" G="0.0315585" T="0.663292"/>
      <pos A="0.117832" C="0.0724923" G="0.760189" T="0.0494865"/>
      <pos A="0.658749" C="0.064413" G="0.250663" T="0.0261749"/>
      <pos A="0.458785" C="0.143453" G="0.310166" T="0.0875961"/>
      <pos A="0.622702" C="0.078845" G="0.157294" T="0.141159"/>
      <pos A="0.358985" C="0.2047" G="0.318076" T="0.118238"/>
    </motif>
    <motif db="0" id="BCL6_HUMAN.H11MO.0.A" length="13" nsites="500" evalue="1.0e+000"
        url="http://hocomoco.autosome.ru/motif/BCL6_HUMAN.H11MO.0.A">
      <pos A="0.160018" C="0.255999" G="0.190012" T="0.393971"/>
      <pos A="0.172016" C="0.126025" G="0.413967" T="0.287992"/>
      <pos A="0.144021" C="0.637922" G="0.138022" T="0.080034"/>
      <pos A="0.0940312" C="0.224005" G="0.0160468" T="0.665917"/>
      <pos A="0.0380424" C="0.190012" G="0.112028" T="0.659918"/>
      <pos A="0.0160468" C="0.0420416" G="0.0260448" T="0.915867"/>
      <pos A="0.00604879" C="0.829884" G="0.020046" T="0.144021"/>
      <pos A="0.0240452" C="0.433963" G="0.0940312" T="0.44796"/>
      <pos A="0.969856" C="0.0140472" G="0.0160468" T="4.999e-05"/>
      <pos A="0.172016" C="0.00204959" G="0.771896" T="0.0540392"/>
      <pos A="0.0260448" C="0.070036" G="0.839882" T="0.0640372"/>
      <pos A="0.835883" C="0.0440412" G="0.0840332" T="0.0360428"/>
      <pos A="0.819886" C="0.0540392" G="0.0740352" T="0.0520396"/>
    </motif>
    <motif db="0" id="BHE23_HUMAN.H11MO.0.D" length="12" nsites="392" evalue="1.0e+000"
        url="http://hocomoco.autosome.ru/motif/BHE23_HUMAN.H11MO.0.D">
      <pos A="0.412586" C="0.0988906" G="0.328424" T="0.160099"/>
      <pos A="0.238523" C="0.192617" G="0.401747" T="0.167113"/>
      <pos A="0.118018" C="0.498023" G="0.26594" T="0.118018"/>
      <pos A="0.577085" C="0.0338562" G="0.288893" T="0.100166"/>
      <pos A="0.11228" C="0.0281178" G="0.239799" T="0.619804"/>
      <pos A="0.568796" C="0.0179163" G="0.290806" T="0.122482"/>
      <pos A="0.104629" C="0.00261413" G="6.37592e-05" T="0.892693"/>
      <pos A="6.37592e-05" C="6.37592e-05" G="0.999809" T="6.37592e-05"/>
      <pos A="0.0128156" C="0.0561719" G="0.614703" T="0.31631"/>
      <pos A="0.098253" C="0.121206" G="0.14416" T="0.636381"/>
      <pos A="0.203456" C="0.114193" G="0.402385" T="0.279967"/>
      <pos A="0.144797" C="0.193254" G="0.381982" T="0.279967"/>
    </motif>
    <motif db="0" id="BRAC_HUMAN.H11MO.0.A" length="20" nsites="500" evalue="1.0e+000"
        url="http://hocomoco.autosome.ru/motif/BRAC_HUMAN.H11MO.0.A">
      <pos A="0.120026" C="0.252" G="0.146021" T="0.481954"/>
      <pos A="0.0780344" C="0.20201" G="0.106029" T="0.613927"/>
      <pos A="0.335983" C="0.311988" G="0.224005" T="0.128024"/>
      <pos A="0.333983" C="0.164017" G="0.379974" T="0.122026"/>
      <pos A="0.138022" C="0.673915" G="0.128024" T="0.060038"/>
      <pos A="0.669916" C="0.0720356" G="0.162018" T="0.0960308"/>
      <pos A="0.19801" C="0.174015" G="0.407968" T="0.220006"/>
      <pos A="0.182014" C="0.252" G="0.40197" T="0.164017"/>
      <pos A="0.244001" C="0.166017" G="0.339982" T="0.25"/>
      <pos A="0.469956" C="0.190012" G="0.230004" T="0.110028"/>
      <pos A="0.343981" C="0.0520396" G="0.437962" T="0.166017"/>
      <pos A="0.060038" C="0.128024" G="0.7479" T="0.0640372"/>
      <pos A="0.0380424" C="0.0160468" G="0.00404919" T="0.941862"/>
      <pos A="0.00204959" C="0.0140472" G="0.969856" T="0.0140472"/>
      <pos A="0.224005" C="0.0520396" G="0.0440412" T="0.679914"/>
      <pos A="0.0320436" C="0.15202" G="0.631924" T="0.184013"/>
      <pos A="0.905869" C="0.020046" G="0.0620376" T="0.0120476"/>
      <pos A="0.659918" C="0.0580384" G="0.222006" T="0.060038"/>
      <pos A="0.34998" C="0.0880324" G="0.261998" T="0.29999"/>
      <pos A="0.20001" C="0.136023" G="0.19801" T="0.465957"/>
    </motif>
    <motif db="0" id="CDX2_HUMAN.H11MO.0.A" length="12" nsites="151" evalue="1.0e+000"
        url="http://hocomoco.autosome.ru/motif/CDX2_HUMAN.H11MO.0.A">
      <pos A="0.152383" C="0.119292" G="0.211946" T="0.51638"/>
      <pos A="0.0597287" C="0.0729649" G="0.0597287" T="0.807578"/>
      <pos A="0.106056" C="0.000165453" G="0.0663468" T="0.827432"/>
      <pos A="0.0862012" C="0.245036" G="0.172237" T="0.496525"/>
      <pos A="0.986267" C="0.00678359" G="0.00678359" T="0.000165453"/>
      <pos A="0.00678359" C="0.0531105" G="0.0134017" T="0.926704"/>
      <pos A="0.0464924" C="0.000165453" G="0.311218" T="0.642124"/>
      <pos A="0.185473" C="0.00678359" G="0.807578" T="0.000165453"/>
      <pos A="0.0134017" C="0.761251" G="0.132528" T="0.0928193"/>
      <pos A="0.264891" C="0.211946" G="0.0862012" T="0.436962"/>
      <pos A="0.139146" C="0.198709" G="0.350927" T="0.311218"/>
      <pos A="0.0134017" C="0.2318" G="0.172237" T="0.582561"/>
    </motif>
    <motif db="0" id="CLOCK_HUMAN.H11MO.0.C" length="14" nsites="252" evalue="1.0e+000"
        url="http://hocomoco.autosome.ru/motif/CLOCK_HUMAN.H11MO.0.C">
      <pos A="0.158766" C="0.599068" G="0.1786" T="0.063566"/>
      <pos A="0.424534" C="0.115133" G="0.1905" T="0.269833"/>
      <pos A="0.2024" C="0.146866" G="0.511801" T="0.138933"/>
      <pos A="0.337267" C="0.3214" G="0.1667" T="0.174633"/>
      <pos A="0.0952995" C="0.848969" G="0.0437326" T="0.0119992"/>
      <pos A="0.809302" C="0.063566" G="0.0437326" T="0.0833994"/>
      <pos A="0.1548" C="0.607001" G="0.127033" T="0.111166"/>
      <pos A="0.253967" C="0.0556327" G="0.642701" T="0.0476993"/>
      <pos A="0.0952995" C="0.1191" G="0.0437326" T="0.741868"/>
      <pos A="0.0873661" C="0.0238992" G="0.860869" T="0.0278659"/>
      <pos A="0.400734" C="0.313467" G="0.1786" T="0.1072"/>
      <pos A="0.369" C="0.242067" G="0.281733" T="0.1072"/>
      <pos A="0.222233" C="0.388834" G="0.289667" T="0.0992662"/>
      <pos A="0.491967" C="0.2976" G="0.0238992" T="0.186533"/>
    </motif>
    <motif db="0" id="COT1_HUMAN.H11MO.0.C" length="17" nsites="500" evalue="1.0e+000"
        url="http://hocomoco.autosome.ru/motif/COT1_HUMAN.H11MO.0.C">
      <pos A="0.180014" C="0.146021" G="0.539942" T="0.134023"/>
      <pos A="0.287992" C="0.0740352" G="0.54994" T="0.0880324"/>
      <pos A="0.248" C="0.0780344" G="0.591932" T="0.0820336"/>
      <pos A="0.208008" C="0.118026" G="0.589932" T="0.0840332"/>
      <pos A="0.0860328" C="0.15002" G="0.361978" T="0.40197"/>
      <pos A="0.132024" C="0.475955" G="0.289992" T="0.10203"/>
      <pos A="0.631924" C="0.112028" G="0.194011" T="0.0620376"/>
      <pos A="0.411968" C="0.0480404" G="0.523945" T="0.0160468"/>
      <pos A="0.725905" C="4.999e-05" G="0.269996" T="0.00404919"/>
      <pos A="0.0180464" C="4.999e-05" G="0.911868" T="0.070036"/>
      <pos A="0.0160468" C="0.010048" G="0.961858" T="0.0120476"/>
      <pos A="0.010048" C="0.0780344" G="0.279994" T="0.631924"/>
      <pos A="0.0660368" C="0.863877" G="0.0420416" T="0.0280444"/>
      <pos A="0.959858" C="0.00404919" G="0.0160468" T="0.020046"/>
      <pos A="0.204009" C="0.126025" G="0.517946" T="0.15202"/>
      <pos A="0.226005" C="0.184013" G="0.493951" T="0.0960308"/>
      <pos A="0.186013" C="0.168016" G="0.505949" T="0.140022"/>
    </motif>
    <motif db="0" id="COT2_HUMAN.H11MO.1.A" length="17" nsites="500" evalue="1.0e+000"
        url="http://hocomoco.autosome.ru/motif/COT2_HUMAN.H11MO.1.A">
      <pos A="0.315987" C="0.0860328" G="0.429964" T="0.168016"/>
      <pos A="0.263997" C="0.0460408" G="0.563937" T="0.126025"/>
      <pos A="0.269996" C="0.10203" G="0.507948" T="0.120026"/>
      <pos A="0.182014" C="0.184013" G="0.511948" T="0.122026"/>
      <pos A="0.128024" C="0.263997" G="0.20001" T="0.407968"/>
      <pos A="0.19801" C="0.543941" G="0.124025" T="0.134023"/>
      <pos A="0.637922" C="0.0760348" G="0.118026" T="0.168016"/>
      <pos A="0.49795" C="0.0240452" G="0.457958" T="0.020046"/>
      <pos A="0.731904" C="0.00204959" G="0.257998" T="0.00804839"/>
      <pos A="0.0260448" C="0.00404919" G="0.89987" T="0.070036"/>
      <pos A="0.0280444" C="0.010048" G="0.909868" T="0.0520396"/>
      <pos A="0.0120476" C="0.0480404" G="0.184013" T="0.755899"/>
      <pos A="0.070036" C="0.831884" G="0.0480404" T="0.05004"/>
      <pos A="0.957858" C="0.0140472" G="0.0160468" T="0.0120476"/>
      <pos A="0.226005" C="0.180014" G="0.415967" T="0.178014"/>
      <pos A="0.30199" C="0.196011" G="0.373975" T="0.128024"/>
      <pos A="0.259998" C="0.154019" G="0.463957" T="0.122026"/>
    </motif>
    <motif db="0" id="CTCFL_HUMAN.H11MO.0.A" length="17" nsites="450" evalue="1.0e+000"
        url="http://hocomoco.autosome.ru/motif/CTCFL_HUMAN.H11MO.0.A">
      <pos A="0.166685" C="0.182237" G="0.44218" T="0.208898"/>
      <pos A="0.0444901" C="0.833204" G="0.0733726" T="0.0489336"/>
      <pos A="0.0178294" C="0.942068" G="0.0267163" T="0.0133859"/>
      <pos A="0.33998" C="0.0689291" G="0.373306" T="0.217785"/>
      <pos A="0.124472" C="0.446623" G="0.417741" T="0.0111642"/>
      <pos A="0.142246" C="0.511053" G="0.0911464" T="0.255554"/>
      <pos A="0.873195" C="0.0444901" G="0.0311597" T="0.0511553"/>
      <pos A="0.00894246" C="0.0111642" G="0.977616" T="0.00227727"/>
      <pos A="0.231115" C="5.55432e-05" G="0.755443" T="0.0133859"/>
      <pos A="0.0800378" C="0.0911464" G="0.733226" T="0.0955899"/>
      <pos A="0.00894246" C="0.00227727" G="0.98206" T="0.00672073"/>
      <pos A="0.0111642" C="0.0133859" G="0.935403" T="0.0400467"/>
      <pos A="0.0822595" C="0.897634" G="0.004499" T="0.0156076"/>
      <pos A="0.21112" C="0.004499" G="0.768774" T="0.0156076"/>
      <pos A="0.028938" C="0.706565" G="0.206676" T="0.0578205"/>
      <pos A="0.128916" C="0.408854" G="0.077816" T="0.384415"/>
      <pos A="0.264441" C="0.26222" G="0.379971" T="0.0933681"/>
    </motif>
    <motif db="0" id="CTCF_HUMAN.H11MO.0.A" length="19" nsites="500" evalue="1.0e+000"
        url="http://hocomoco.autosome.ru/motif/CTCF_HUMAN.H11MO.0.A">
      <pos A="0.0940312" C="0.359978" G="0.126025" T="0.419966"/>
      <pos A="0.15202" C="0.168016" G="0.521946" T="0.158018"/>
      <pos A="0.257998" C="0.0840332" G="0.553939" T="0.104029"/>
      <pos A="0.0680364" C="0.855879" G="0.0360428" T="0.040042"/>
      <pos A="0.00204959" C="0.995851" G="0.00204959" T="4.999e-05"/>
      <pos A="0.69991" C="0.00604879" G="0.242002" T="0.0520396"/>
      <pos A="0.0160468" C="0.65192" G="0.321986" T="0.010048"/>
      <pos A="0.0980304" C="0.593931" G="0.0740352" T="0.234003"/>
      <pos A="0.905869" C="0.0180464" G="0.0540392" T="0.0220456"/>
      <pos A="0.00204959" C="0.00204959" G="0.991852" T="0.00404919"/>
      <pos A="0.385973" C="4.999e-05" G="0.611928" T="0.00204959"/>
      <pos A="0.0260448" C="0.0260448" G="0.587932" T="0.359978"/>
      <pos A="0.0120476" C="0.00204959" G="0.983853" T="0.00204959"/>
      <pos A="0.05004" C="0.0260448" G="0.859878" T="0.0640372"/>
      <pos A="0.0680364" C="0.875875" G="0.0120476" T="0.0440412"/>
      <pos A="0.395971" C="0.0140472" G="0.583933" T="0.00604879"/>
      <pos A="0.0760348" C="0.561938" G="0.325985" T="0.0360428"/>
      <pos A="0.0960308" C="0.421966" G="0.116027" T="0.365977"/>
      <pos A="0.371976" C="0.267996" G="0.315987" T="0.0440412"/>
    </motif>
    <motif db="0" id="DLX1_HUMAN.H11MO.0.D" length="16" nsites="16252" evalue="1.0e+000"
        url="http://hocomoco.autosome.ru/motif/DLX1_HUMAN.H11MO.0.D">
      <pos A="0.356832" C="0.136116" G="0.136793" T="0.370259"/>
      <pos A="0.452964" C="0.0963251" G="0.0763799" T="0.374331"/>
      <pos A="0.532742" C="0.0579052" G="0.0766995" T="0.332653"/>
      <pos A="0.46403" C="0.0493464" G="0.0743764" T="0.412248"/>
      <pos A="0.339625" C="0.0394757" G="0.110197" T="0.510702"/>
      <pos A="0.22041" C="0.0722778" G="0.11822" T="0.589092"/>
      <pos A="0.562225" C="0.0896903" G="0.152019" T="0.196065"/>
      <pos A="0.164777" C="0.141951" G="0.203084" T="0.490188"/>
      <pos A="0.125209" C="0.153758" G="0.58495" T="0.136083"/>
      <pos A="0.101867" C="0.460239" G="0.302962" T="0.134932"/>
      <pos A="0.220662" C="0.128848" G="0.000135811" T="0.650354"/>
      <pos A="0.992561" C="0.00306575" G="0.00435255" T="2.072e-05"/>
      <pos A="0.996767" C="0.000739225" G="0.000854315" T="0.00163914"/>
      <pos A="0.0116504" C="0.0106562" G="0.00950858" T="0.968185"/>
      <pos A="0.0369355" C="0.035676" G="0.0740189" T="0.85337"/>
      <pos A="0.594043" C="0.108977" G="0.168693" T="0.128287"/>
    </motif>
    <motif db="0" id="DLX4_HUMAN.H11MO.0.D" length="16" nsites="2355" evalue="1.0e+000"
        url="http://hocomoco.autosome.ru/motif/DLX4_HUMAN.H11MO.0.D">
      <pos A="0.0473547" C="0.133975" G="0.0473547" T="0.771315"/>
      <pos A="0.9988" C="0.000541378" G="0.000116768" T="0.000541378"/>
      <pos A="0.999968" C="1.06153e-05" G="1.06153e-05" T="1.06153e-05"/>
      <pos A="1.06153e-05" C="1.06153e-05" G="0.000859836" T="0.999119"/>
      <pos A="1.06153e-05" C="0.00213367" G="0.00255828" T="0.995297"/>
      <pos A="0.695098" C="1.06153e-05" G="0.304456" T="0.000435226"/>
      <pos A="0.123572" C="0.49086" G="0.261571" T="0.123997"/>
      <pos A="0.220383" C="0.368148" G="0.221657" T="0.189811"/>
      <pos A="0.16943" C="0.34904" G="0.222931" T="0.258598"/>
      <pos A="0.2845" C="0.247134" G="0.115505" T="0.352862"/>
      <pos A="0.437466" C="0.186096" G="0.0502208" T="0.326218"/>
      <pos A="0.56867" C="0.0846142" G="0.0268672" T="0.319848"/>
      <pos A="0.512515" C="0.0186935" G="0.0102013" T="0.45859"/>
      <pos A="0.328234" C="0.0259119" G="0.0254872" T="0.620366"/>
      <pos A="0.294478" C="0.0647637" G="0.094911" T="0.545847"/>
      <pos A="0.349147" C="0.116035" G="0.18185" T="0.352968"/>
    </motif>
    <motif db="0" id="DLX6_HUMAN.H11MO.0.D" length="15" nsites="1138" evalue="1.0e+000"
        url="http://hocomoco.autosome.ru/motif/DLX6_HUMAN.H11MO.0.D">
      <pos A="0.399591" C="0.128086" G="0.103484" T="0.368838"/>
      <pos A="0.481966" C="0.0733899" G="0.0672393" T="0.377405"/>
      <pos A="0.438252" C="0.0674589" G="0.095576" T="0.398713"/>
      <pos A="0.347311" C="0.0837141" G="0.128526" T="0.440449"/>
      <pos A="0.293494" C="0.105461" G="0.187176" T="0.41387"/>
      <pos A="0.326004" C="0.118641" G="0.25659" T="0.298765"/>
      <pos A="0.310188" C="0.198599" G="0.303159" T="0.188055"/>
      <pos A="0.216172" C="0.21705" G="0.359393" T="0.207385"/>
      <pos A="0.227594" C="0.208264" G="0.311067" T="0.253075"/>
      <pos A="0.00880854" C="0.228473" G="0.00265794" T="0.760061"/>
      <pos A="0.95688" C="0.00792988" G="0.0272603" T="0.00792988"/>
      <pos A="0.987633" C="0.00880854" G="0.00177928" T="0.00177928"/>
      <pos A="0.00331693" C="0.00507425" G="0.0059529" T="0.985656"/>
      <pos A="0.0195721" C="0.0160575" G="0.0345093" T="0.929861"/>
      <pos A="0.659454" C="0.0162771" G="0.293054" T="0.0312143"/>
    </motif>
    <motif db="0" id="DMBX1_HUMAN.H11MO.0.D" length="20" nsites="29" evalue="1.0e+000"
        url="http://hocomoco.autosome.ru/motif/DMBX1_HUMAN.H11MO.0.D">
      <pos A="0.17268" C="0.275773" G="0.138316" T="0.41323"/>
      <pos A="0.421821" C="0.284364" G="0.112543" T="0.181271"/>
      <pos A="0.430412" C="0.292955" G="0.155498" T="0.121134"/>
      <pos A="0.207045" C="0.138316" G="0.103952" T="0.550687"/>
      <pos A="0.41323" C="0.0352234" G="0.0352234" T="0.516323"/>
      <pos A="0.516323" C="0.0352234" G="0.0352234" T="0.41323"/>
      <pos A="0.310137" C="0.103952" G="0.0352234" T="0.550687"/>
      <pos A="0.550687" C="0.17268" G="0.0352234" T="0.241409"/>
      <pos A="0.585052" C="0.103952" G="0.0352234" T="0.275773"/>
      <pos A="0.138316" C="0.310137" G="0.17268" T="0.378866"/>
      <pos A="0.103952" C="0.619416" G="0.0352234" T="0.241409"/>
      <pos A="0.000859107" C="0.447595" G="0.0695876" T="0.481959"/>
      <pos A="0.756873" C="0.0352234" G="0.138316" T="0.0695876"/>
      <pos A="0.89433" C="0.0352234" G="0.0695876" T="0.000859107"/>
      <pos A="0.000859107" C="0.0352234" G="0.000859107" T="0.963058"/>
      <pos A="0.000859107" C="0.000859107" G="0.000859107" T="0.997423"/>
      <pos A="0.997423" C="0.000859107" G="0.000859107" T="0.000859107"/>
      <pos A="0.619416" C="0.138316" G="0.138316" T="0.103952"/>
      <pos A="0.0953608" C="0.232818" G="0.335911" T="0.335911"/>
      <pos A="0.241409" C="0.103952" G="0.241409" T="0.41323"/>
    </motif>
    <motif db="0" id="EGR1_HUMAN.H11MO.0.A" length="17" nsites="500" evalue="1.0e+000"
        url="http://hocomoco.autosome.ru/motif/EGR1_HUMAN.H11MO.0.A">
      <pos A="0.232004" C="0.248" G="0.409968" T="0.110028"/>
      <pos A="0.319986" C="0.128024" G="0.317986" T="0.234003"/>
      <pos A="0.277994" C="0.180014" G="0.459958" T="0.0820336"/>
      <pos A="0.236003" C="0.112028" G="0.353979" T="0.29799"/>
      <pos A="0.112028" C="0.030044" G="0.807888" T="0.05004"/>
      <pos A="0.236003" C="0.505949" G="0.0460408" T="0.212008"/>
      <pos A="0.0560388" C="0.0340432" G="0.869876" T="0.040042"/>
      <pos A="0.0320436" C="0.00404919" G="0.409968" T="0.553939"/>
      <pos A="0.0920316" C="0.00204959" G="0.891872" T="0.0140472"/>
      <pos A="0.0160468" C="0.00404919" G="0.957858" T="0.0220456"/>
      <pos A="0.0240452" C="0.0320436" G="0.929864" T="0.0140472"/>
      <pos A="0.220006" C="0.475955" G="0.00404919" T="0.29999"/>
      <pos A="0.0880324" C="0.010048" G="0.841882" T="0.060038"/>
      <pos A="0.110028" C="0.0220456" G="0.695911" T="0.172016"/>
      <pos A="0.337982" C="0.128024" G="0.405969" T="0.128024"/>
      <pos A="0.311988" C="0.0820336" G="0.455959" T="0.15002"/>
      <pos A="0.263997" C="0.182014" G="0.435963" T="0.118026"/>
    </motif>
    <motif db="0" id="EGR2_HUMAN.H11MO.0.A" length="18" nsites="500" evalue="1.0e+000"
        url="http://hocomoco.autosome.ru/motif/EGR2_HUMAN.H11MO.0.A">
      <pos A="0.216007" C="0.0740352" G="0.611928" T="0.0980304"/>
      <pos A="0.293991" C="0.0960308" G="0.411968" T="0.19801"/>
      <pos A="0.228004" C="0.0740352" G="0.621926" T="0.0760348"/>
      <pos A="0.253999" C="0.0680364" G="0.50195" T="0.176015"/>
      <pos A="0.319986" C="0.104029" G="0.505949" T="0.070036"/>
      <pos A="0.15002" C="0.104029" G="0.44996" T="0.295991"/>
      <pos A="0.0760348" C="0.10203" G="0.765897" T="0.0560388"/>
      <pos A="0.369976" C="0.190012" G="0.0440412" T="0.395971"/>
      <pos A="0.0340432" C="0.0220456" G="0.929864" T="0.0140472"/>
      <pos A="0.040042" C="0.0120476" G="0.461958" T="0.485953"/>
      <pos A="0.182014" C="0.00604879" G="0.793891" T="0.0180464"/>
      <pos A="0.0360428" C="0.0140472" G="0.889872" T="0.060038"/>
      <pos A="0.0240452" C="0.040042" G="0.915867" T="0.020046"/>
      <pos A="0.34998" C="0.281994" G="0.0220456" T="0.345981"/>
      <pos A="0.0580384" C="0.00604879" G="0.873875" T="0.0620376"/>
      <pos A="0.0760348" C="0.0340432" G="0.781894" T="0.108028"/>
      <pos A="0.341982" C="0.0740352" G="0.50195" T="0.0820336"/>
      <pos A="0.253999" C="0.0480404" G="0.561938" T="0.136023"/>
    </motif>
    <motif db="0" id="EGR2_HUMAN.H11MO.1.A" length="16" nsites="498" evalue="1.0e+000"
        url="http://hocomoco.autosome.ru/motif/EGR2_HUMAN.H11MO.1.A">
      <pos A="0.19479" C="0.144599" G="0.45779" T="0.202821"/>
      <pos A="0.281118" C="0.172706" G="0.453774" T="0.0924011"/>
      <pos A="0.188767" C="0.100432" G="0.373469" T="0.337332"/>
      <pos A="0.0622867" C="0.0663019" G="0.849277" T="0.0221341"/>
      <pos A="0.244981" C="0.365439" G="0.0582714" T="0.331309"/>
      <pos A="0.00607308" C="0.0181189" G="0.969735" T="0.00607308"/>
      <pos A="0.012096" C="0.0100883" G="0.34737" T="0.630446"/>
      <pos A="0.162668" C="0.00406545" G="0.81314" T="0.0201265"/>
      <pos A="0.0241417" C="0.0100883" G="0.92356" T="0.0422104"/>
      <pos A="0.0241417" C="0.0181189" G="0.953674" T="0.00406545"/>
      <pos A="0.321271" C="0.357408" G="0.012096" T="0.309225"/>
      <pos A="0.0321723" C="0.00607308" G="0.911514" T="0.0502409"/>
      <pos A="0.0683096" C="0.028157" G="0.712758" T="0.190775"/>
      <pos A="0.299187" C="0.0944088" G="0.459797" T="0.146607"/>
      <pos A="0.220889" C="0.0803554" G="0.524041" T="0.174714"/>
      <pos A="0.188767" C="0.164676" G="0.516011" T="0.130546"/>
    </motif>
    <motif db="0" id="EHF_HUMAN.H11MO.0.B" length="15" nsites="500" evalue="1.0e+000"
        url="http://hocomoco.autosome.ru/motif/EHF_HUMAN.H11MO.0.B">
      <pos A="0.25" C="0.208008" G="0.383973" T="0.158018"/>
      <pos A="0.445961" C="0.156019" G="0.166017" T="0.232004"/>
      <pos A="0.843881" C="0.00604879" G="0.00804839" T="0.142022"/>
      <pos A="0.142022" C="0.44996" G="0.192012" T="0.216007"/>
      <pos A="0.194011" C="0.511948" G="0.293991" T="4.999e-05"/>
      <pos A="0.753899" C="0.228004" G="0.0180464" T="4.999e-05"/>
      <pos A="4.999e-05" C="4.999e-05" G="0.99985" T="4.999e-05"/>
      <pos A="0.00204959" C="4.999e-05" G="0.99785" T="4.999e-05"/>
      <pos A="0.99785" C="4.999e-05" G="0.00204959" T="4.999e-05"/>
      <pos A="0.99785" C="4.999e-05" G="4.999e-05" T="0.00204959"/>
      <pos A="0.226005" C="0.00804839" G="0.765897" T="4.999e-05"/>
      <pos A="0.0320436" C="0.184013" G="0.0420416" T="0.741902"/>
      <pos A="0.269996" C="0.10203" G="0.405969" T="0.222006"/>
      <pos A="0.25" C="0.246001" G="0.407968" T="0.0960308"/>
      <pos A="0.168016" C="0.359978" G="0.353979" T="0.118026"/>
    </motif>
    <motif db="0" id="ELF1_HUMAN.H11MO.0.A" length="14" nsites="500" evalue="1.0e+000"
        url="http://hocomoco.autosome.ru/motif/ELF1_HUMAN.H11MO.0.A">
      <pos A="0.25" C="0.252" G="0.40197" T="0.0960308"/>
      <pos A="0.457958" C="0.15202" G="0.267996" T="0.122026"/>
      <pos A="0.573935" C="0.0880324" G="0.128024" T="0.210008"/>
      <pos A="0.218006" C="0.461958" G="0.190012" T="0.130024"/>
      <pos A="0.10203" C="0.677914" G="0.208008" T="0.0120476"/>
      <pos A="0.29999" C="0.673915" G="0.0160468" T="0.010048"/>
      <pos A="4.999e-05" C="4.999e-05" G="0.99985" T="4.999e-05"/>
      <pos A="0.00604879" C="4.999e-05" G="0.993851" T="4.999e-05"/>
      <pos A="0.99785" C="4.999e-05" G="4.999e-05" T="0.00204959"/>
      <pos A="0.987852" C="4.999e-05" G="0.00204959" T="0.010048"/>
      <pos A="0.116027" C="0.0320436" G="0.839882" T="0.0120476"/>
      <pos A="0.136023" C="0.164017" G="0.0440412" T="0.655919"/>
      <pos A="0.158018" C="0.156019" G="0.577934" T="0.108028"/>
      <pos A="0.126025" C="0.339982" G="0.461958" T="0.0720356"/>
    </motif>
    <motif db="0" id="ELF5_HUMAN.H11MO.0.A" length="15" nsites="500" evalue="1.0e+000"
        url="http://hocomoco.autosome.ru/motif/ELF5_HUMAN.H11MO.0.A">
      <pos A="0.253999" C="0.222006" G="0.405969" T="0.118026"/>
      <pos A="0.216007" C="0.20201" G="0.491952" T="0.090032"/>
      <pos A="0.467956" C="0.168016" G="0.263997" T="0.10003"/>
      <pos A="0.79989" C="0.0220456" G="0.0740352" T="0.104029"/>
      <pos A="0.144021" C="0.307988" G="0.369976" T="0.178014"/>
      <pos A="0.184013" C="0.365977" G="0.443961" T="0.00604879"/>
      <pos A="0.683913" C="0.257998" G="0.05004" T="0.00804839"/>
      <pos A="4.999e-05" C="4.999e-05" G="0.99985" T="4.999e-05"/>
      <pos A="0.00604879" C="0.00204959" G="0.991852" T="4.999e-05"/>
      <pos A="0.991852" C="4.999e-05" G="0.00604879" T="0.00204959"/>
      <pos A="0.981854" C="0.00604879" G="0.00604879" T="0.00604879"/>
      <pos A="0.15002" C="0.0180464" G="0.827884" T="0.00404919"/>
      <pos A="0.158018" C="0.154019" G="0.124025" T="0.563937"/>
      <pos A="0.257998" C="0.120026" G="0.475955" T="0.146021"/>
      <pos A="0.279994" C="0.220006" G="0.395971" T="0.104029"/>
    </motif>
    <motif db="0" id="ETS2_HUMAN.H11MO.0.B" length="13" nsites="500" evalue="1.0e+000"
        url="http://hocomoco.autosome.ru/motif/ETS2_HUMAN.H11MO.0.B">
      <pos A="0.230004" C="0.140022" G="0.435963" T="0.194011"/>
      <pos A="0.317986" C="0.146021" G="0.345981" T="0.190012"/>
      <pos A="0.321986" C="0.279994" G="0.29799" T="0.10003"/>
      <pos A="0.473955" C="0.0760348" G="0.365977" T="0.0840332"/>
      <pos A="0.192012" C="0.00804839" G="0.7519" T="0.0480404"/>
      <pos A="0.00404919" C="0.010048" G="0.967856" T="0.0180464"/>
      <pos A="0.981854" C="0.0160468" G="4.999e-05" T="0.00204959"/>
      <pos A="0.953859" C="0.0180464" G="0.0240452" T="0.00404919"/>
      <pos A="0.381974" C="0.0840332" G="0.519946" T="0.0140472"/>
      <pos A="0.391972" C="0.261998" G="0.19801" T="0.14802"/>
      <pos A="0.421966" C="0.0480404" G="0.459958" T="0.070036"/>
      <pos A="0.329984" C="0.0860328" G="0.495951" T="0.0880324"/>
      <pos A="0.495951" C="0.10003" G="0.319986" T="0.0840332"/>
    </motif>
    <motif db="0" id="ETV5_HUMAN.H11MO.0.C" length="14" nsites="500" evalue="1.0e+000"
        url="http://hocomoco.autosome.ru/motif/ETV5_HUMAN.H11MO.0.C">
      <pos A="0.327984" C="0.180014" G="0.381974" T="0.110028"/>
      <pos A="0.455959" C="0.0880324" G="0.327984" T="0.128024"/>
      <pos A="0.29799" C="0.0980304" G="0.493951" T="0.110028"/>
      <pos A="0.20001" C="0.417966" G="0.345981" T="0.0360428"/>
      <pos A="0.839882" C="0.0360428" G="0.0840332" T="0.040042"/>
      <pos A="0.0160468" C="0.00604879" G="0.961858" T="0.0160468"/>
      <pos A="0.0440412" C="0.0160468" G="0.935863" T="0.00404919"/>
      <pos A="0.793891" C="0.0680364" G="0.10203" T="0.0360428"/>
      <pos A="0.945861" C="0.00604879" G="0.0120476" T="0.0360428"/>
      <pos A="0.371976" C="0.0620376" G="0.54794" T="0.0180464"/>
      <pos A="0.228004" C="0.10003" G="0.232004" T="0.439962"/>
      <pos A="0.218006" C="0.106029" G="0.537942" T="0.138022"/>
      <pos A="0.405969" C="0.120026" G="0.385973" T="0.0880324"/>
      <pos A="0.271996" C="0.216007" G="0.373975" T="0.138022"/>
    </motif>
    <motif db="0" id="FEV_HUMAN.H11MO.0.B" length="10" nsites="498" evalue="1.0e+000"
        url="http://hocomoco.autosome.ru/motif/FEV_HUMAN.H11MO.0.B">
      <pos A="0.224905" C="0.204828" G="0.520026" T="0.0502409"/>
      <pos A="0.255019" C="0.530064" G="0.134561" T="0.0803554"/>
      <pos A="0.281118" C="0.321271" G="0.355401" T="0.0422104"/>
      <pos A="0.317256" C="0.012096" G="0.658552" T="0.012096"/>
      <pos A="0.0321723" C="0.00607308" G="0.947651" T="0.0141036"/>
      <pos A="0.967727" C="0.0221341" G="0.00406545" T="0.00607308"/>
      <pos A="0.672606" C="0.0582714" G="0.251004" T="0.0181189"/>
      <pos A="0.18676" C="0.132554" G="0.602339" T="0.0783477"/>
      <pos A="0.154638" C="0.387523" G="0.0883859" T="0.369454"/>
      <pos A="0.0723248" C="0.230928" G="0.58427" T="0.112477"/>
    </motif>
    <motif db="0" id="FLI1_HUMAN.H11MO.0.A" length="18" nsites="497" evalue="1.0e+000"
        url="http://hocomoco.autosome.ru/motif/FLI1_HUMAN.H11MO.0.A">
      <pos A="0.209264" C="0.227369" G="0.440606" T="0.122762"/>
      <pos A="0.315882" C="0.148914" G="0.432559" T="0.102645"/>
      <pos A="0.446641" C="0.086552" G="0.37422" T="0.092587"/>
      <pos A="0.201217" C="0.0543653" G="0.653842" T="0.0905753"/>
      <pos A="0.299789" C="0.0362603" G="0.635737" T="0.0282136"/>
      <pos A="0.422501" C="0.388302" G="0.183112" T="0.00608529"/>
      <pos A="0.915359" C="0.0342486" G="0.0402836" T="0.0101086"/>
      <pos A="0.00407363" C="0.00407363" G="0.981744" T="0.0101086"/>
      <pos A="0.00206196" C="0.0121203" G="0.985767" T="5.02917e-05"/>
      <pos A="0.937487" C="0.0181553" G="0.044307" T="5.02917e-05"/>
      <pos A="0.957604" C="0.00206196" G="0.026202" T="0.014132"/>
      <pos A="0.146902" C="0.0282136" G="0.822822" T="0.00206196"/>
      <pos A="0.134832" C="0.171042" G="0.500956" T="0.19317"/>
      <pos A="0.41043" C="0.124774" G="0.402384" T="0.062412"/>
      <pos A="0.394337" C="0.0764937" G="0.474804" T="0.0543653"/>
      <pos A="0.3018" C="0.12075" G="0.509002" T="0.068447"/>
      <pos A="0.24145" C="0.150925" G="0.529119" T="0.0785053"/>
      <pos A="0.388302" C="0.130809" G="0.364162" T="0.116727"/>
    </motif>
    <motif db="0" id="FOXD3_HUMAN.H11MO.0.D" length="15" nsites="465" evalue="1.0e+000"
        url="http://hocomoco.autosome.ru/motif/FOXD3_HUMAN.H11MO.0.D">
      <pos A="0.157009" C="0.17636" G="0.298914" T="0.367717"/>
      <pos A="0.118308" C="0.217211" G="0.266663" T="0.397818"/>
      <pos A="0.135508" C="0.00650398" G="0.0559557" T="0.802032"/>
      <pos A="0.0387551" C="0.0688562" G="0.872984" T="0.0194044"/>
      <pos A="0.092507" C="0.0516556" G="0.036605" T="0.819232"/>
      <pos A="0.036605" C="0.111858" G="0.0495055" T="0.802032"/>
      <pos A="0.0538056" C="5.37519e-05" G="0.0946571" T="0.851484"/>
      <pos A="0.339766" C="0.200011" G="0.225812" T="0.234412"/>
      <pos A="0.0581058" C="0.599925" G="0.0624059" T="0.279564"/>
      <pos A="0.294614" C="0.202161" G="0.0409052" T="0.46232"/>
      <pos A="0.109708" C="0.223662" G="0.0710062" T="0.595625"/>
      <pos A="0.404268" C="0.0473554" G="0.146259" T="0.402118"/>
      <pos A="0.230112" C="0.141959" G="0.427919" T="0.200011"/>
      <pos A="0.101107" C="0.363416" G="0.348366" T="0.18711"/>
      <pos A="0.356966" C="0.292464" G="0.111858" T="0.238712"/>
    </motif>
    <motif db="0" id="FOXO1_HUMAN.H11MO.0.A" length="12" nsites="500" evalue="1.0e+000"
        url="http://hocomoco.autosome.ru/motif/FOXO1_HUMAN.H11MO.0.A">
      <pos A="0.186013" C="0.160018" G="0.259998" T="0.393971"/>
      <pos A="0.0960308" C="0.309988" G="0.255999" T="0.337982"/>
      <pos A="0.060038" C="0.45196" G="0.253999" T="0.234003"/>
      <pos A="0.040042" C="0.477954" G="0.170016" T="0.311988"/>
      <pos A="0.00604879" C="0.0120476" G="0.0140472" T="0.967856"/>
      <pos A="0.0320436" C="0.0340432" G="0.917866" T="0.0160468"/>
      <pos A="0.00404919" C="0.186013" G="0.0160468" T="0.793891"/>
      <pos A="0.010048" C="0.030044" G="0.0620376" T="0.89787"/>
      <pos A="0.0120476" C="0.040042" G="0.222006" T="0.725905"/>
      <pos A="0.403969" C="0.224005" G="0.0520396" T="0.319986"/>
      <pos A="0.00604879" C="0.691912" G="0.0520396" T="0.25"/>
      <pos A="0.226005" C="0.263997" G="0.176015" T="0.333983"/>
    </motif>
    <motif db="0" id="GABPA_HUMAN.H11MO.0.A" length="14" nsites="500" evalue="1.0e+000"
        url="http://hocomoco.autosome.ru/motif/GABPA_HUMAN.H11MO.0.A">
      <pos A="0.182014" C="0.226005" G="0.483953" T="0.108028"/>
      <pos A="0.285993" C="0.252" G="0.385973" T="0.0760348"/>
      <pos A="0.363977" C="0.230004" G="0.269996" T="0.136023"/>
      <pos A="0.429964" C="0.146021" G="0.383973" T="0.040042"/>
      <pos A="0.0980304" C="0.611928" G="0.269996" T="0.020046"/>
      <pos A="0.112028" C="0.855879" G="0.0260448" T="0.00604879"/>
      <pos A="0.00804839" C="4.999e-05" G="0.991852" T="4.999e-05"/>
      <pos A="0.00804839" C="0.00404919" G="0.985853" T="0.00204959"/>
      <pos A="0.995851" C="4.999e-05" G="0.00404919" T="4.999e-05"/>
      <pos A="0.985853" C="0.00204959" G="4.999e-05" T="0.0120476"/>
      <pos A="0.106029" C="0.0240452" G="0.867876" T="0.00204959"/>
      <pos A="0.0980304" C="0.188012" G="0.0320436" T="0.681914"/>
      <pos A="0.178014" C="0.130024" G="0.569936" T="0.122026"/>
      <pos A="0.287992" C="0.269996" G="0.383973" T="0.0580384"/>
    </motif>
    <motif db="0" id="GATA1_HUMAN.H11MO.0.A" length="19" nsites="500" evalue="1.0e+000"
        url="http://hocomoco.autosome.ru/motif/GATA1_HUMAN.H11MO.0.A">
      <pos A="0.192012" C="0.403969" G="0.206009" T="0.19801"/>
      <pos A="0.116027" C="0.144021" G="0.190012" T="0.54994"/>
      <pos A="0.0560388" C="0.0780344" G="0.639922" T="0.226005"/>
      <pos A="0.118026" C="0.206009" G="0.389972" T="0.285993"/>
      <pos A="0.194011" C="0.313987" G="0.281994" T="0.210008"/>
      <pos A="0.267996" C="0.246001" G="0.277994" T="0.208008"/>
      <pos A="0.224005" C="0.210008" G="0.367976" T="0.19801"/>
      <pos A="0.261998" C="0.168016" G="0.339982" T="0.230004"/>
      <pos A="0.214007" C="0.224005" G="0.313987" T="0.248"/>
      <pos A="0.331984" C="0.188012" G="0.323985" T="0.156019"/>
      <pos A="0.184013" C="0.387972" G="0.321986" T="0.106029"/>
      <pos A="0.719906" C="0.020046" G="0.00804839" T="0.252"/>
      <pos A="0.00604879" C="4.999e-05" G="0.993851" T="4.999e-05"/>
      <pos A="0.995851" C="4.999e-05" G="4.999e-05" T="0.00404919"/>
      <pos A="0.00204959" C="4.999e-05" G="0.0120476" T="0.985853"/>
      <pos A="0.945861" C="0.00404919" G="0.0140472" T="0.0360428"/>
      <pos A="0.857878" C="0.0160468" G="0.090032" T="0.0360428"/>
      <pos A="0.214007" C="0.154019" G="0.553939" T="0.0780344"/>
      <pos A="0.35198" C="0.188012" G="0.345981" T="0.114027"/>
    </motif>
    <motif db="0" id="GATA2_HUMAN.H11MO.0.A" length="19" nsites="500" evalue="1.0e+000"
        url="http://hocomoco.autosome.ru/motif/GATA2_HUMAN.H11MO.0.A">
      <pos A="0.132024" C="0.45196" G="0.226005" T="0.190012"/>
      <pos A="0.124025" C="0.104029" G="0.158018" T="0.613927"/>
      <pos A="0.080034" C="0.05004" G="0.65192" T="0.218006"/>
      <pos A="0.132024" C="0.222006" G="0.413967" T="0.232004"/>
      <pos A="0.271996" C="0.156019" G="0.289992" T="0.281994"/>
      <pos A="0.303989" C="0.158018" G="0.305989" T="0.232004"/>
      <pos A="0.248" C="0.19801" G="0.367976" T="0.186013"/>
      <pos A="0.269996" C="0.196011" G="0.275995" T="0.257998"/>
      <pos A="0.222006" C="0.224005" G="0.267996" T="0.285993"/>
      <pos A="0.325985" C="0.114027" G="0.343981" T="0.216007"/>
      <pos A="0.192012" C="0.337982" G="0.371976" T="0.0980304"/>
      <pos A="0.773895" C="0.00404919" G="0.00804839" T="0.214007"/>
      <pos A="4.999e-05" C="4.999e-05" G="0.995851" T="0.00404919"/>
      <pos A="0.985853" C="4.999e-05" G="0.00804839" T="0.00604879"/>
      <pos A="0.00604879" C="0.00204959" G="0.0160468" T="0.975855"/>
      <pos A="0.965857" C="0.00604879" G="4.999e-05" T="0.0280444"/>
      <pos A="0.843881" C="0.010048" G="0.114027" T="0.0320436"/>
      <pos A="0.140022" C="0.168016" G="0.627924" T="0.0640372"/>
      <pos A="0.343981" C="0.192012" G="0.389972" T="0.0740352"/>
    </motif>
    <motif db="0" id="GATA5_HUMAN.H11MO.0.D" length="17" nsites="13" evalue="1.0e+000"
        url="http://hocomoco.autosome.ru/motif/GATA5_HUMAN.H11MO.0.D">
      <pos A="0.309884" C="0.0789023" G="0.0874572" T="0.523756"/>
      <pos A="0.395433" C="0.292774" G="0.23289" T="0.0789023"/>
      <pos A="0.703409" C="0.138787" G="0.0789023" T="0.0789023"/>
      <pos A="0.301329" C="0.164451" G="0.318439" T="0.21578"/>
      <pos A="0.523756" C="0.0019084" G="0.164451" T="0.309884"/>
      <pos A="0.0019084" C="0.0019084" G="0.994275" T="0.0019084"/>
      <pos A="0.994275" C="0.0019084" G="0.0019084" T="0.0019084"/>
      <pos A="0.0019084" C="0.0019084" G="0.0019084" T="0.994275"/>
      <pos A="0.686299" C="0.0019084" G="0.0019084" T="0.309884"/>
      <pos A="0.686299" C="0.0019084" G="0.147341" T="0.164451"/>
      <pos A="0.0789023" C="0.455317" G="0.224335" T="0.241445"/>
      <pos A="0.155896" C="0.21578" G="0.155896" T="0.472427"/>
      <pos A="0.155896" C="0.292774" G="0.147341" T="0.403988"/>
      <pos A="0.438207" C="0.0789023" G="0.309884" T="0.173006"/>
      <pos A="0.386878" C="0.0019084" G="0.532311" T="0.0789023"/>
      <pos A="0.395433" C="0.309884" G="0.0789023" T="0.21578"/>
      <pos A="0.194393" C="0.117399" G="0.271387" T="0.41682"/>
    </motif>
    <motif db="0" id="GBX1_HUMAN.H11MO.0.D" length="17" nsites="36146" evalue="1.0e+000"
        url="http://hocomoco.autosome.ru/motif/GBX1_HUMAN.H11MO.0.D">
      <pos A="0.122467" C="0.375824" G="0.204962" T="0.296747"/>
      <pos A="0.0402149" C="0.109134" G="0.0367559" T="0.813895"/>
      <pos A="0.988303" C="0.00353191" G="0.005693" T="0.00247179"/>
      <pos A="0.999985" C="4.93664e-06" G="4.93664e-06" T="4.93664e-06"/>
      <pos A="6.91638e-07" C="6.91638e-07" G="0.000337085" T="0.999662"/>
      <pos A="6.91638e-07" C="0.004975" G="0.00689789" T="0.988126"/>
      <pos A="0.645272" C="6.91638e-07" G="0.354037" T="0.000690459"/>
      <pos A="0.262616" C="0.213872" G="0.477162" T="0.0463507"/>
      <pos A="0.115294" C="0.37943" G="0.17146" T="0.333816"/>
      <pos A="0.197627" C="0.304251" G="0.19359" T="0.304533"/>
      <pos A="0.33689" C="0.248655" G="0.114931" T="0.299524"/>
      <pos A="0.422584" C="0.157835" G="0.0648259" T="0.354755"/>
      <pos A="0.458992" C="0.068851" G="0.02839" T="0.443767"/>
      <pos A="0.517704" C="0.0280407" G="0.0192322" T="0.435023"/>
      <pos A="0.447365" C="0.0300007" G="0.0314164" T="0.491218"/>
      <pos A="0.318113" C="0.0666613" G="0.0915078" T="0.523718"/>
      <pos A="0.295852" C="0.130395" G="0.190333" T="0.383419"/>
    </motif>
    <motif db="0" id="GBX2_HUMAN.H11MO.0.D" length="17" nsites="11244" evalue="1.0e+000"
        url="http://hocomoco.autosome.ru/motif/GBX2_HUMAN.H11MO.0.D">
      <pos A="0.144672" C="0.392904" G="0.201317" T="0.261108"/>
      <pos A="0.0409244" C="0.155165" G="0.0329592" T="0.770951"/>
      <pos A="0.948327" C="0.0216261" G="0.017748" T="0.0122988"/>
      <pos A="0.967766" C="0.0160646" G="0.00734775" T="0.00882124"/>
      <pos A="0.00522527" C="0.00894802" G="0.00451248" T="0.981314"/>
      <pos A="2.22339e-06" C="0.0257729" G="0.0105434" T="0.963681"/>
      <pos A="0.639499" C="0.0164209" G="0.343507" T="0.000573189"/>
      <pos A="0.148393" C="0.311081" G="0.449889" T="0.0906374"/>
      <pos A="0.0827227" C="0.414888" G="0.128693" T="0.373697"/>
      <pos A="0.169708" C="0.386913" G="0.231125" T="0.212253"/>
      <pos A="0.280326" C="0.286803" G="0.104299" T="0.328572"/>
      <pos A="0.326889" C="0.198063" G="0.0797787" T="0.39527"/>
      <pos A="0.376846" C="0.125465" G="0.0460491" T="0.451639"/>
      <pos A="0.550413" C="0.0748984" G="0.0412791" T="0.33341"/>
      <pos A="0.510337" C="0.0451749" G="0.0321337" T="0.412354"/>
      <pos A="0.304193" C="0.0633025" G="0.0555999" T="0.576905"/>
      <pos A="0.288286" C="0.101907" G="0.15458" T="0.455227"/>
    </motif>
    <motif db="0" id="GSX1_HUMAN.H11MO.0.D" length="15" nsites="276" evalue="1.0e+000"
        url="http://hocomoco.autosome.ru/motif/GSX1_HUMAN.H11MO.0.D">
      <pos A="0.0969757" C="0.0969757" G="0.0680007" T="0.738048"/>
      <pos A="0.719033" C="0.0996921" G="0.106936" T="0.074339"/>
      <pos A="0.9454" C="0.0073343" G="0.0254437" T="0.0218218"/>
      <pos A="0.0372148" C="0.0191054" G="0.00461789" T="0.939062"/>
      <pos A="0.0435531" C="0.0073343" G="0.206537" T="0.742575"/>
      <pos A="0.681003" C="0.0109562" G="0.278975" T="0.0290656"/>
      <pos A="0.177562" C="0.166697" G="0.528884" T="0.126856"/>
      <pos A="0.235512" C="0.202916" G="0.239134" T="0.322438"/>
      <pos A="0.282597" C="0.0906375" G="0.242756" T="0.384009"/>
      <pos A="0.300706" C="0.0906375" G="0.202916" T="0.405741"/>
      <pos A="0.19205" C="0.0761499" G="0.177562" T="0.554238"/>
      <pos A="0.168508" C="0.0888265" G="0.139533" T="0.603133"/>
      <pos A="0.513491" C="0.0933539" G="0.194766" T="0.198388"/>
      <pos A="0.63573" C="0.0924484" G="0.146777" T="0.125045"/>
      <pos A="0.142249" C="0.0842992" G="0.178468" T="0.594984"/>
    </motif>
    <motif db="0" id="HAND1_HUMAN.H11MO.0.D" length="17" nsites="500" evalue="1.0e+000"
        url="http://hocomoco.autosome.ru/motif/HAND1_HUMAN.H11MO.0.D">
      <pos A="0.242002" C="0.114027" G="0.439962" T="0.204009"/>
      <pos A="0.154019" C="0.132024" G="0.495951" T="0.218006"/>
      <pos A="0.136023" C="0.265997" G="0.45196" T="0.146021"/>
      <pos A="0.0380424" C="0.40197" G="0.0520396" T="0.507948"/>
      <pos A="0.0240452" C="0.94786" G="0.00604879" T="0.0220456"/>
      <pos A="0.0160468" C="4.999e-05" G="4.999e-05" T="0.983853"/>
      <pos A="0.00204959" C="0.00204959" G="0.987852" T="0.00804839"/>
      <pos A="0.00204959" C="0.224005" G="0.613927" T="0.160018"/>
      <pos A="0.182014" C="0.303989" G="0.126025" T="0.387972"/>
      <pos A="0.192012" C="0.252" G="0.0940312" T="0.461958"/>
      <pos A="0.335983" C="0.10203" G="0.0280444" T="0.533943"/>
      <pos A="0.178014" C="0.222006" G="0.291992" T="0.307988"/>
      <pos A="0.05004" C="0.236003" G="0.0740352" T="0.639922"/>
      <pos A="0.170016" C="0.311988" G="0.39797" T="0.120026"/>
      <pos A="0.0240452" C="0.0260448" G="0.0340432" T="0.915867"/>
      <pos A="0.020046" C="0.867876" G="0.05004" T="0.0620376"/>
      <pos A="0.611928" C="0.108028" G="0.0360428" T="0.244001"/>
    </motif>
    <motif db="0" id="HME2_HUMAN.H11MO.0.D" length="11" nsites="9518" evalue="1.0e+000"
        url="http://hocomoco.autosome.ru/motif/HME2_HUMAN.H11MO.0.D">
      <pos A="0.244325" C="0.209856" G="0.327616" T="0.218203"/>
      <pos A="0.222948" C="0.212323" G="0.360715" T="0.204014"/>
      <pos A="0.149905" C="0.152816" G="0.187179" T="0.5101"/>
      <pos A="0.52314" C="0.0291164" G="0.304896" T="0.142848"/>
      <pos A="0.626911" C="0.056187" G="0.316789" T="0.000113385"/>
      <pos A="0.000129208" C="0.000129208" G="0.0238613" T="0.97588"/>
      <pos A="0.000113385" C="0.000113385" G="0.306856" T="0.692917"/>
      <pos A="0.590944" C="0.0533394" G="0.214088" T="0.141628"/>
      <pos A="0.261311" C="0.141312" G="0.469406" T="0.127972"/>
      <pos A="0.161324" C="0.286372" G="0.320998" T="0.231306"/>
      <pos A="0.177369" C="0.218461" G="0.383176" T="0.220994"/>
    </motif>
    <motif db="0" id="HMGA1_HUMAN.H11MO.0.D" length="7" nsites="94" evalue="1.0e+000"
        url="http://hocomoco.autosome.ru/motif/HMGA1_HUMAN.H11MO.0.D">
      <pos A="0.260572" C="0.180566" G="0.354294" T="0.204568"/>
      <pos A="0.316863" C="0.0837009" G="0.000265675" T="0.599171"/>
      <pos A="0.847191" C="0.0402689" G="0.000265675" T="0.112275"/>
      <pos A="0.000265675" C="0.000265675" G="0.000265675" T="0.999203"/>
      <pos A="0.0208388" C="0.0105522" G="0.000265675" T="0.968343"/>
      <pos A="0.239142" C="0.0619849" G="0.0939875" T="0.604886"/>
      <pos A="0.205139" C="0.11256" G="0.117132" T="0.565168"/>
    </motif>
    <motif db="0" id="HSF2_HUMAN.H11MO.0.A" length="14" nsites="1040" evalue="1.0e+000"
        url="http://hocomoco.autosome.ru/motif/HSF2_HUMAN.H11MO.0.A">
      <pos A="0.341384" C="0.261789" G="0.308828" T="0.0879987"/>
      <pos A="0.0672304" C="0.0841044" G="0.76643" T="0.082235"/>
      <pos A="0.750249" C="0.0685822" G="0.117074" T="0.0640954"/>
      <pos A="0.692726" C="0.0605972" G="0.110659" T="0.136017"/>
      <pos A="0.120993" C="0.230402" G="0.280195" T="0.36841"/>
      <pos A="0.304399" C="0.189927" G="0.415802" T="0.0898721"/>
      <pos A="0.0960618" C="0.0362036" G="0.0787546" T="0.78898"/>
      <pos A="0.0645634" C="0.0485366" G="0.0926637" T="0.794236"/>
      <pos A="0.0443109" C="0.795042" G="0.120612" T="0.0400342"/>
      <pos A="0.0677177" C="0.137609" G="0.161993" T="0.632681"/>
      <pos A="0.581977" C="0.177813" G="0.174571" T="0.0656385"/>
      <pos A="0.016886" C="0.119136" G="0.810075" T="0.0539034"/>
      <pos A="0.72526" C="0.0617303" G="0.114401" T="0.0986084"/>
      <pos A="0.550751" C="0.162443" G="0.138533" T="0.148273"/>
    </motif>
    <motif db="0" id="HXA7_HUMAN.H11MO.0.D" length="15" nsites="19" evalue="1.0e+000"
        url="http://hocomoco.autosome.ru/motif/HXA7_HUMAN.H11MO.0.D">
      <pos A="0.356791" C="0.245611" G="0.304127" T="0.0934709"/>
      <pos A="0.522097" C="0.264629" G="0.0539729" T="0.159301"/>
      <pos A="0.211965" C="0.0539729" G="0.0013089" T="0.732753"/>
      <pos A="0.153449" C="0.685941" G="0.0539729" T="0.106637"/>
      <pos A="0.416769" C="0.159301" G="0.264629" T="0.159301"/>
      <pos A="0.732753" C="0.159301" G="0.0013089" T="0.106637"/>
      <pos A="0.159301" C="0.153449" G="0.159301" T="0.527949"/>
      <pos A="0.522097" C="0.317293" G="0.0013089" T="0.159301"/>
      <pos A="0.0013089" C="0.0539729" G="0.838081" T="0.106637"/>
      <pos A="0.791269" C="0.100785" G="0.106637" T="0.0013089"/>
      <pos A="0.0013089" C="0.106637" G="0.211965" T="0.680089"/>
      <pos A="0.0539729" C="0.0013089" G="0.0539729" T="0.890745"/>
      <pos A="0.211965" C="0.153449" G="0.633277" T="0.0013089"/>
      <pos A="0.211965" C="0.153449" G="0.527949" T="0.106637"/>
      <pos A="0.383123" C="0.277795" G="0.172467" T="0.166615"/>
    </motif>
    <motif db="0" id="HXC10_HUMAN.H11MO.0.D" length="19" nsites="8980" evalue="1.0e+000"
        url="http://hocomoco.autosome.ru/motif/HXC10_HUMAN.H11MO.0.D">
      <pos A="0.234693" C="0.162725" G="0.18171" T="0.420872"/>
      <pos A="0.310597" C="0.114299" G="0.119065" T="0.456039"/>
      <pos A="0.42012" C="0.0660397" G="0.0691729" T="0.444668"/>
      <pos A="0.39671" C="0.0458541" G="0.0488348" T="0.508602"/>
      <pos A="0.42914" C="0.0408564" G="0.0917172" T="0.438286"/>
      <pos A="0.471936" C="0.0571737" G="0.16006" T="0.310831"/>
      <pos A="0.410822" C="0.163883" G="0.195754" T="0.229541"/>
      <pos A="0.295694" C="0.187922" G="0.216997" T="0.299386"/>
      <pos A="0.253352" C="0.193965" G="0.216088" T="0.336594"/>
      <pos A="0.247208" C="0.139666" G="0.201695" T="0.41143"/>
      <pos A="0.0931916" C="0.102039" G="0.124499" T="0.68027"/>
      <pos A="0.0225628" C="0.0133644" G="0.0946819" T="0.869391"/>
      <pos A="0.000594755" C="0.0131897" G="0.00844149" T="0.977774"/>
      <pos A="0.370085" C="0.0164393" G="0.0142794" T="0.599196"/>
      <pos A="0.987531" C="0.00460824" G="0.00778436" T="7.62601e-05"/>
      <pos A="0.0400997" C="0.17204" G="0.0546661" T="0.733195"/>
      <pos A="0.115705" C="0.0918097" G="0.393457" T="0.399029"/>
      <pos A="0.471773" C="0.0897992" G="0.317194" T="0.121235"/>
      <pos A="0.167595" C="0.426743" G="0.202757" T="0.202905"/>
    </motif>
    <motif db="0" id="HXD11_HUMAN.H11MO.0.D" length="11" nsites="124" evalue="1.0e+000"
        url="http://hocomoco.autosome.ru/motif/HXD11_HUMAN.H11MO.0.D">
      <pos A="0.328566" C="0.135173" G="0.191579" T="0.344682"/>
      <pos A="0.262087" C="0.117043" G="0.100927" T="0.519944"/>
      <pos A="0.0324335" C="0.0243755" G="0.104956" T="0.838235"/>
      <pos A="0.00020145" C="0.0163175" G="0.0968977" T="0.886583"/>
      <pos A="0.241942" C="0.00020145" G="0.00020145" T="0.757655"/>
      <pos A="0.830177" C="0.00020145" G="0.145246" T="0.0243755"/>
      <pos A="0.00825947" C="0.282232" G="0.00020145" T="0.709307"/>
      <pos A="0.02639" C="0.02639" G="0.469581" T="0.477639"/>
      <pos A="0.455479" C="0.100927" G="0.278203" T="0.165391"/>
      <pos A="0.239927" C="0.368856" G="0.167405" T="0.223811"/>
      <pos A="0.260073" C="0.22784" G="0.171434" T="0.340653"/>
    </motif>
    <motif db="0" id="HXD12_HUMAN.H11MO.0.D" length="11" nsites="6722" evalue="1.0e+000"
        url="http://hocomoco.autosome.ru/motif/HXD12_HUMAN.H11MO.0.D">
      <pos A="0.352599" C="0.17134" G="0.229517" T="0.246544"/>
      <pos A="0.351686" C="0.135186" G="0.234333" T="0.278795"/>
      <pos A="0.174724" C="0.0474479" G="0.175837" T="0.601992"/>
      <pos A="0.0186349" C="0.00987823" G="0.103778" T="0.867708"/>
      <pos A="3.71908e-06" C="3.71908e-06" G="0.0445378" T="0.955455"/>
      <pos A="3.71908e-06" C="9.74401e-05" G="0.0405874" T="0.959311"/>
      <pos A="0.999989" C="3.71908e-06" G="3.71908e-06" T="3.71908e-06"/>
      <pos A="0.240732" C="0.267058" G="0.132499" T="0.359711"/>
      <pos A="0.141805" C="0.159867" G="0.331437" T="0.36689"/>
      <pos A="0.406249" C="0.135373" G="0.279466" T="0.178913"/>
      <pos A="0.195349" C="0.345751" G="0.245317" T="0.213584"/>
    </motif>
    <motif db="0" id="IRF3_HUMAN.H11MO.0.B" length="20" nsites="500" evalue="1.0e+000"
        url="http://hocomoco.autosome.ru/motif/IRF3_HUMAN.H11MO.0.B">
      <pos A="0.29999" C="0.0780344" G="0.513947" T="0.108028"/>
      <pos A="0.603929" C="0.0440412" G="0.29999" T="0.0520396"/>
      <pos A="0.677914" C="0.0660368" G="0.214007" T="0.0420416"/>
      <pos A="0.719906" C="0.0740352" G="0.110028" T="0.0960308"/>
      <pos A="0.305989" C="0.108028" G="0.455959" T="0.130024"/>
      <pos A="0.224005" C="0.0540392" G="0.557938" T="0.164017"/>
      <pos A="0.20201" C="0.0540392" G="0.731904" T="0.0120476"/>
      <pos A="0.819886" C="0.0180464" G="0.14802" T="0.0140472"/>
      <pos A="0.815887" C="0.0360428" G="0.126025" T="0.0220456"/>
      <pos A="0.89987" C="0.0160468" G="0.030044" T="0.0540392"/>
      <pos A="0.224005" C="0.261998" G="0.445961" T="0.0680364"/>
      <pos A="0.291992" C="0.0880324" G="0.40197" T="0.218006"/>
      <pos A="0.20001" C="0.00604879" G="0.783893" T="0.010048"/>
      <pos A="0.673915" C="0.0240452" G="0.289992" T="0.0120476"/>
      <pos A="0.879874" C="0.0360428" G="0.0720356" T="0.0120476"/>
      <pos A="0.941862" C="0.00404919" G="0.040042" T="0.0140472"/>
      <pos A="0.0960308" C="0.313987" G="0.54794" T="0.0420416"/>
      <pos A="0.265997" C="0.142022" G="0.273995" T="0.317986"/>
      <pos A="0.228004" C="0.122026" G="0.585933" T="0.0640372"/>
      <pos A="0.681914" C="0.070036" G="0.178014" T="0.070036"/>
    </motif>
    <motif db="0" id="IRX2_HUMAN.H11MO.0.D" length="19" nsites="19306" evalue="1.0e+000"
        url="http://hocomoco.autosome.ru/motif/IRX2_HUMAN.H11MO.0.D">
      <pos A="0.409626" C="0.178973" G="0.237918" T="0.173483"/>
      <pos A="0.174687" C="0.429166" G="0.204574" T="0.191573"/>
      <pos A="0.42229" C="0.128186" G="0.222353" T="0.22717"/>
      <pos A="0.151534" C="0.156403" G="0.305009" T="0.387055"/>
      <pos A="0.129986" C="0.0788106" G="0.640757" T="0.150446"/>
      <pos A="0.177652" C="0.100734" G="0.434514" T="0.2871"/>
      <pos A="0.139271" C="0.212615" G="0.361377" T="0.286737"/>
      <pos A="0.285908" C="0.049092" G="0.24763" T="0.417369"/>
      <pos A="0.0808307" C="0.039393" G="0.447658" T="0.432119"/>
      <pos A="0.138869" C="0.0292667" G="0.636691" T="0.195173"/>
      <pos A="0.224619" C="0.0283084" G="0.386485" T="0.360587"/>
      <pos A="0.0672857" C="0.729926" G="0.0462561" T="0.156532"/>
      <pos A="0.493084" C="0.00127032" G="0.45838" T="0.0472661"/>
      <pos A="0.00132212" C="0.00588027" G="0.333393" T="0.659404"/>
      <pos A="0.00119263" C="0.00103724" G="0.996992" T="0.000778251"/>
      <pos A="0.0509308" C="0.0562659" G="0.129714" T="0.763089"/>
      <pos A="0.336605" C="0.0830579" G="0.232026" T="0.348311"/>
      <pos A="0.241065" C="0.215788" G="0.397389" T="0.145758"/>
      <pos A="0.189799" C="0.137432" G="0.414184" T="0.258585"/>
    </motif>
    <motif db="0" id="ISX_HUMAN.H11MO.0.D" length="16" nsites="15142" evalue="1.0e+000"
        url="http://hocomoco.autosome.ru/motif/ISX_HUMAN.H11MO.0.D">
      <pos A="0.0990053" C="0.353834" G="0.123455" T="0.423705"/>
      <pos A="0.00965836" C="0.0437347" G="0.00804522" T="0.938562"/>
      <pos A="0.978997" C="0.00695751" G="0.00708831" T="0.00695751"/>
      <pos A="0.99993" C="2.34502e-05" G="2.34502e-05" T="2.34502e-05"/>
      <pos A="1.65103e-06" C="1.65103e-06" G="1.65103e-06" T="0.999995"/>
      <pos A="8.88476e-05" C="8.88476e-05" G="0.00309113" T="0.996731"/>
      <pos A="0.569838" C="0.000394036" G="0.429549" T="0.000219642"/>
      <pos A="0.235331" C="0.119086" G="0.63126" T="0.0143234"/>
      <pos A="0.276521" C="0.338741" G="0.128507" T="0.256231"/>
      <pos A="0.19731" C="0.167161" G="0.139676" T="0.495853"/>
      <pos A="0.320121" C="0.142979" G="0.0895359" T="0.447364"/>
      <pos A="0.532904" C="0.0954327" G="0.0398261" T="0.331837"/>
      <pos A="0.466517" C="0.0805727" G="0.0683156" T="0.384595"/>
      <pos A="0.448315" C="0.117653" G="0.0615926" T="0.37244"/>
      <pos A="0.36141" C="0.0729656" G="0.123264" T="0.44236"/>
      <pos A="0.30169" C="0.132586" G="0.16998" T="0.395744"/>
    </motif>
    <motif db="0" id="KLF3_HUMAN.H11MO.0.B" length="19" nsites="498" evalue="1.0e+000"
        url="http://hocomoco.autosome.ru/motif/KLF3_HUMAN.H11MO.0.B">
      <pos A="0.212859" C="0.188767" G="0.471843" T="0.126531"/>
      <pos A="0.226912" C="0.222897" G="0.461805" T="0.0883859"/>
      <pos A="0.259034" C="0.204828" G="0.42366" T="0.112477"/>
      <pos A="0.244981" C="0.18676" G="0.495935" T="0.0723248"/>
      <pos A="0.327294" C="0.246989" G="0.315248" T="0.11047"/>
      <pos A="0.345362" C="0.044218" G="0.359416" T="0.251004"/>
      <pos A="0.0341799" C="5.01907e-05" G="0.96572" T="5.01907e-05"/>
      <pos A="0.00607308" C="5.01907e-05" G="0.991819" T="0.00205782"/>
      <pos A="0.00406545" C="0.00808071" G="0.985796" T="0.00205782"/>
      <pos A="0.0863782" C="0.642491" G="5.01907e-05" T="0.27108"/>
      <pos A="0.00808071" C="0.00607308" G="0.981781" T="0.00406545"/>
      <pos A="0.00406545" C="0.0261494" G="0.724804" T="0.244981"/>
      <pos A="0.184752" C="0.0181189" G="0.754919" T="0.0422104"/>
      <pos A="0.0763401" C="0.0100883" G="0.843254" T="0.0703172"/>
      <pos A="0.0843706" C="0.6184" G="0.148615" T="0.148615"/>
      <pos A="0.182744" C="0.3815" G="0.162668" T="0.273088"/>
      <pos A="0.130546" C="0.204828" G="0.495935" T="0.168691"/>
      <pos A="0.0924011" C="0.242973" G="0.530064" T="0.134561"/>
      <pos A="0.160661" C="0.218882" G="0.481881" T="0.138577"/>
    </motif>
    <motif db="0" id="KLF6_HUMAN.H11MO.0.A" length="19" nsites="496" evalue="1.0e+000"
        url="http://hocomoco.autosome.ru/motif/KLF6_HUMAN.H11MO.0.A">
      <pos A="0.155261" C="0.185497" G="0.510028" T="0.149214"/>
      <pos A="0.22178" C="0.247984" G="0.479792" T="0.0504435"/>
      <pos A="0.445525" C="0.189528" G="0.280236" T="0.0847107"/>
      <pos A="0.459635" C="0.0181919" G="0.368928" T="0.153245"/>
      <pos A="0.0484277" C="0.00609756" G="0.814402" T="0.131072"/>
      <pos A="0.0242391" C="5.03931e-05" G="0.955503" T="0.0202076"/>
      <pos A="0.0443963" C="0.0524592" G="0.891" T="0.0121447"/>
      <pos A="0.260079" C="0.457619" G="5.03931e-05" T="0.282252"/>
      <pos A="0.116962" C="0.00609756" G="0.854717" T="0.0222233"/>
      <pos A="0.0282705" C="0.0222233" G="0.689428" T="0.260079"/>
      <pos A="0.209686" C="0.0645535" G="0.68338" T="0.0423806"/>
      <pos A="0.0867265" C="0.0302862" G="0.836575" T="0.046412"/>
      <pos A="0.229843" C="0.453588" G="0.20767" T="0.108899"/>
      <pos A="0.294346" C="0.318535" G="0.13712" T="0.25"/>
      <pos A="0.0625378" C="0.157277" G="0.522123" T="0.258063"/>
      <pos A="0.147198" C="0.127041" G="0.608799" T="0.116962"/>
      <pos A="0.161308" C="0.171387" G="0.602751" T="0.0645535"/>
      <pos A="0.34877" C="0.110915" G="0.433431" T="0.106884"/>
      <pos A="0.258063" C="0.233874" G="0.455604" T="0.0524592"/>
    </motif>
    <motif db="0" id="LEF1_HUMAN.H11MO.0.A" length="14" nsites="456" evalue="1.0e+000"
        url="http://hocomoco.autosome.ru/motif/LEF1_HUMAN.H11MO.0.A">
      <pos A="0.0767924" C="0.260963" G="0.274118" T="0.388128"/>
      <pos A="0.0329423" C="0.63588" G="0.184225" T="0.146952"/>
      <pos A="0.0175948" C="0.708233" G="0.0132098" T="0.260963"/>
      <pos A="0.122835" C="0.0460973" G="0.0197873" T="0.81128"/>
      <pos A="0.00224731" C="0.138182" G="0.0351348" T="0.824435"/>
      <pos A="0.00224731" C="0.0132098" G="0.0329423" T="0.951601"/>
      <pos A="0.0439048" C="0.4254" G="0.519678" T="0.0110173"/>
      <pos A="0.456095" C="0.138182" G="0.0154023" T="0.39032"/>
      <pos A="0.278503" C="0.166685" G="0.157915" T="0.396898"/>
      <pos A="0.28508" C="0.190802" G="0.201765" T="0.322353"/>
      <pos A="0.0417123" C="0.129412" G="0.149145" T="0.67973"/>
      <pos A="0.0395198" C="0.31139" G="0.383743" T="0.265348"/>
      <pos A="0.116257" C="0.46048" G="0.0899474" T="0.333315"/>
      <pos A="0.313583" C="0.221497" G="0.103102" T="0.361818"/>
    </motif>
    <motif db="0" id="LHX9_HUMAN.H11MO.0.D" length="18" nsites="4401" evalue="1.0e+000"
        url="http://hocomoco.autosome.ru/motif/LHX9_HUMAN.H11MO.0.D">
      <pos A="0.128837" C="0.439896" G="0.15065" T="0.280617"/>
      <pos A="0.0147179" C="0.092653" G="0.0135818" T="0.879047"/>
      <pos A="0.982942" C="0.0156836" G="0.000460112" T="0.000914544"/>
      <pos A="0.998904" C="0.0002897" G="0.000516916" T="0.0002897"/>
      <pos A="6.24844e-05" C="0.000516916" G="6.24844e-05" T="0.999358"/>
      <pos A="0.000516916" C="0.001653" G="0.021648" T="0.976182"/>
      <pos A="0.801453" C="0.0002897" G="0.19774" T="0.000516916"/>
      <pos A="0.216145" C="0.139573" G="0.610364" T="0.0339177"/>
      <pos A="0.0666936" C="0.430921" G="0.15917" T="0.343215"/>
      <pos A="0.239434" C="0.253295" G="0.187856" T="0.319414"/>
      <pos A="0.337819" C="0.229437" G="0.110149" T="0.322595"/>
      <pos A="0.360938" C="0.154399" G="0.0666936" T="0.417969"/>
      <pos A="0.381615" C="0.0775999" G="0.0301118" T="0.510673"/>
      <pos A="0.509083" C="0.0403365" G="0.0105712" T="0.440009"/>
      <pos A="0.515672" C="0.0269308" G="0.0339745" T="0.423423"/>
      <pos A="0.396157" C="0.041927" G="0.0794176" T="0.482499"/>
      <pos A="0.332479" C="0.0704994" G="0.150707" T="0.446315"/>
      <pos A="0.340262" C="0.113954" G="0.20984" T="0.335944"/>
    </motif>
    <motif db="0" id="LYL1_HUMAN.H11MO.0.A" length="14" nsites="453" evalue="1.0e+000"
        url="http://hocomoco.autosome.ru/motif/LYL1_HUMAN.H11MO.0.A">
      <pos A="0.205308" C="0.441459" G="0.203101" T="0.150132"/>
      <pos A="0.145718" C="0.695266" G="0.0265394" T="0.132476"/>
      <pos A="0.64009" C="0.0508166" G="0.0464026" T="0.26269"/>
      <pos A="0.0574377" C="0.125855" G="0.490013" T="0.326694"/>
      <pos A="0.130269" C="0.730578" G="0.0441955" T="0.094957"/>
      <pos A="0.105992" C="5.51755e-05" G="0.00667623" T="0.887277"/>
      <pos A="0.00226219" C="0.176617" G="0.810031" T="0.0110903"/>
      <pos A="0.00667623" C="0.298003" G="0.181031" T="0.51429"/>
      <pos A="0.0618517" C="0.207515" G="0.220757" T="0.509876"/>
      <pos A="0.207515" C="0.220757" G="0.130269" T="0.441459"/>
      <pos A="0.0441955" C="0.512083" G="0.119234" T="0.324487"/>
      <pos A="0.094957" C="0.580501" G="0.110406" T="0.214136"/>
      <pos A="0.141304" C="0.187652" G="0.181031" T="0.490013"/>
      <pos A="0.119234" C="0.273725" G="0.379662" T="0.227378"/>
    </motif>
    <motif db="0" id="MAFA_HUMAN.H11MO.0.D" length="21" nsites="27" evalue="1.0e+000"
        url="http://hocomoco.autosome.ru/motif/MAFA_HUMAN.H11MO.0.D">
      <pos A="0.101003" C="0.35739" G="0.368635" T="0.172972"/>
      <pos A="0.104377" C="0.000922509" G="0.279799" T="0.614901"/>
      <pos A="0.0324086" C="0.0324086" G="0.774581" T="0.160602"/>
      <pos A="0.000922509" C="0.981489" G="0.0166656" T="0.000922509"/>
      <pos A="0.0931318" C="0.000922509" G="0.000922509" T="0.905023"/>
      <pos A="0.000922509" C="0.0998788" G="0.898276" T="0.000922509"/>
      <pos A="0.713858" C="0.104377" G="0.0166656" T="0.1651"/>
      <pos A="0.149357" C="0.592411" G="0.138112" T="0.12012"/>
      <pos A="0.000922509" C="0.381005" G="0.363013" T="0.25506"/>
      <pos A="0.324779" C="0.457471" G="0.0369066" T="0.180843"/>
      <pos A="0.167349" C="0.376507" G="0.117871" T="0.338274"/>
      <pos A="0.0369066" C="0.153855" G="0.668877" T="0.140361"/>
      <pos A="0.0818868" C="0.614901" G="0.0683927" T="0.234819"/>
      <pos A="0.66213" C="0.0841358" G="0.0818868" T="0.171847"/>
      <pos A="0.246064" C="0.144859" G="0.506949" T="0.102128"/>
      <pos A="0.0841358" C="0.538435" G="0.0683927" T="0.309036"/>
      <pos A="0.252811" C="0.396748" G="0.000922509" T="0.349519"/>
      <pos A="0.149357" C="0.133614" G="0.104377" T="0.612652"/>
      <pos A="0.0841358" C="0.342772" G="0.0818868" T="0.491206"/>
      <pos A="0.113373" C="0.648636" G="0.0886338" T="0.149357"/>
      <pos A="0.250562" C="0.318032" G="0.32253" T="0.108875"/>
    </motif>
    <motif db="0" id="MAF_HUMAN.H11MO.0.A" length="19" nsites="500" evalue="1.0e+000"
        url="http://hocomoco.autosome.ru/motif/MAF_HUMAN.H11MO.0.A">
      <pos A="0.305989" C="0.236003" G="0.333983" T="0.124025"/>
      <pos A="0.469956" C="0.142022" G="0.20201" T="0.186013"/>
      <pos A="0.587932" C="0.0840332" G="0.0780344" T="0.25"/>
      <pos A="0.391972" C="0.0880324" G="0.118026" T="0.40197"/>
      <pos A="0.154019" C="0.311988" G="0.269996" T="0.263997"/>
      <pos A="0.110028" C="0.040042" G="0.0260448" T="0.823885"/>
      <pos A="0.0180464" C="0.0140472" G="0.959858" T="0.00804839"/>
      <pos A="0.124025" C="0.855879" G="0.00604879" T="0.0140472"/>
      <pos A="0.0640372" C="0.00604879" G="0.0120476" T="0.917866"/>
      <pos A="0.0180464" C="0.00604879" G="0.90187" T="0.0740352"/>
      <pos A="0.881874" C="0.0240452" G="0.0680364" T="0.0260448"/>
      <pos A="0.10203" C="0.445961" G="0.327984" T="0.124025"/>
      <pos A="0.238002" C="0.118026" G="0.154019" T="0.489952"/>
      <pos A="0.242002" C="0.411968" G="0.120026" T="0.226005"/>
      <pos A="0.473955" C="0.112028" G="0.154019" T="0.259998"/>
      <pos A="0.194011" C="0.0720356" G="0.575935" T="0.158018"/>
      <pos A="0.160018" C="0.511948" G="0.218006" T="0.110028"/>
      <pos A="0.461958" C="0.236003" G="0.146021" T="0.156019"/>
      <pos A="0.40197" C="0.15202" G="0.234003" T="0.212008"/>
    </motif>
    <motif db="0" id="MAZ_HUMAN.H11MO.0.A" length="22" nsites="500" evalue="1.0e+000"
        url="http://hocomoco.autosome.ru/motif/MAZ_HUMAN.H11MO.0.A">
      <pos A="0.216007" C="0.144021" G="0.503949" T="0.136023"/>
      <pos A="0.283993" C="0.0240452" G="0.65192" T="0.040042"/>
      <pos A="0.30199" C="0.0120476" G="0.673915" T="0.0120476"/>
      <pos A="0.0820336" C="0.0180464" G="0.865877" T="0.0340432"/>
      <pos A="0.0520396" C="0.112028" G="0.825885" T="0.010048"/>
      <pos A="0.64792" C="0.0880324" G="0.0260448" T="0.238002"/>
      <pos A="0.0540392" C="0.010048" G="0.905869" T="0.030044"/>
      <pos A="0.114027" C="0.020046" G="0.85188" T="0.0140472"/>
      <pos A="0.265997" C="0.0340432" G="0.665917" T="0.0340432"/>
      <pos A="0.271996" C="0.00804839" G="0.679914" T="0.040042"/>
      <pos A="0.114027" C="0.20201" G="0.655919" T="0.0280444"/>
      <pos A="0.317986" C="0.134023" G="0.331984" T="0.216007"/>
      <pos A="0.174015" C="0.040042" G="0.69791" T="0.0880324"/>
      <pos A="0.333983" C="0.0540392" G="0.553939" T="0.0580384"/>
      <pos A="0.190012" C="0.120026" G="0.64792" T="0.0420416"/>
      <pos A="0.365977" C="0.0780344" G="0.511948" T="0.0440412"/>
      <pos A="0.29999" C="0.0720356" G="0.569936" T="0.0580384"/>
      <pos A="0.329984" C="0.134023" G="0.455959" T="0.080034"/>
      <pos A="0.259998" C="0.0620376" G="0.555939" T="0.122026"/>
      <pos A="0.273995" C="0.204009" G="0.445961" T="0.0760348"/>
      <pos A="0.355979" C="0.106029" G="0.429964" T="0.108028"/>
      <pos A="0.273995" C="0.0980304" G="0.561938" T="0.0660368"/>
    </motif>
    <motif db="0" id="MCR_HUMAN.H11MO.0.D" length="17" nsites="7" evalue="1.0e+000"
        url="http://hocomoco.autosome.ru/motif/MCR_HUMAN.H11MO.0.D">
      <pos A="0.386933" C="0.246088" G="0.105243" T="0.261737"/>
      <pos A="0.692097" C="0.00352113" G="0.00352113" T="0.300861"/>
      <pos A="0.128717" C="0.00352113" G="0.864241" T="0.00352113"/>
      <pos A="0.410407" C="0.00352113" G="0.285211" T="0.300861"/>
      <pos A="0.457355" C="0.410407" G="0.128717" T="0.00352113"/>
      <pos A="0.00352113" C="0.739045" G="0.128717" T="0.128717"/>
      <pos A="0.582551" C="0.00352113" G="0.00352113" T="0.410407"/>
      <pos A="0.199139" C="0.16784" G="0.590376" T="0.0426448"/>
      <pos A="0.16784" C="0.199139" G="0.590376" T="0.0426448"/>
      <pos A="0.18349" C="0.0426448" G="0.0426448" T="0.731221"/>
      <pos A="0.00352113" C="0.160016" G="0.253912" T="0.582551"/>
      <pos A="0.160016" C="0.00352113" G="0.832942" T="0.00352113"/>
      <pos A="0.441706" C="0.00352113" G="0.00352113" T="0.551252"/>
      <pos A="0.285211" C="0.00352113" G="0.285211" T="0.426056"/>
      <pos A="0.00352113" C="0.300861" G="0.692097" T="0.00352113"/>
      <pos A="0.128717" C="0.00352113" G="0.285211" T="0.582551"/>
      <pos A="0.46518" C="0.0426448" G="0.324335" T="0.16784"/>
    </motif>
    <motif db="0" id="MNX1_HUMAN.H11MO.0.D" length="19" nsites="27" evalue="1.0e+000"
        url="http://hocomoco.autosome.ru/motif/MNX1_HUMAN.H11MO.0.D">
      <pos A="0.305351" C="0.489852" G="0.0839483" T="0.120849"/>
      <pos A="0.111624" C="0.222325" G="0.259225" T="0.406827"/>
      <pos A="0.554428" C="0.0747232" G="0.111624" T="0.259225"/>
      <pos A="0.130074" C="0.166974" G="0.0931734" T="0.609779"/>
      <pos A="0.000922509" C="0.000922509" G="0.0747232" T="0.923432"/>
      <pos A="0.111624" C="0.259225" G="0.0378229" T="0.591328"/>
      <pos A="0.333026" C="0.0747232" G="0.222325" T="0.369926"/>
      <pos A="0.443727" C="0.333026" G="0.000922509" T="0.222325"/>
      <pos A="0.369926" C="0.148524" G="0.148524" T="0.333026"/>
      <pos A="0.222325" C="0.0747232" G="0.111624" T="0.591328"/>
      <pos A="0.369926" C="0.296125" G="0.0747232" T="0.259225"/>
      <pos A="0.591328" C="0.0747232" G="0.000922509" T="0.333026"/>
      <pos A="0.0378229" C="0.849631" G="0.0747232" T="0.0378229"/>
      <pos A="0.0747232" C="0.443727" G="0.0747232" T="0.406827"/>
      <pos A="0.259225" C="0.480627" G="0.000922509" T="0.259225"/>
      <pos A="0.0101476" C="0.305351" G="0.157749" T="0.526753"/>
      <pos A="0.157749" C="0.194649" G="0.157749" T="0.489852"/>
      <pos A="0.351476" C="0.203875" G="0.130074" T="0.314576"/>
      <pos A="0.369926" C="0.185424" G="0.148524" T="0.296125"/>
    </motif>
    <motif db="0" id="MZF1_HUMAN.H11MO.0.B" length="13" nsites="500" evalue="1.0e+000"
        url="http://hocomoco.autosome.ru/motif/MZF1_HUMAN.H11MO.0.B">
      <pos A="0.365977" C="0.134023" G="0.377974" T="0.122026"/>
      <pos A="0.343981" C="0.110028" G="0.463957" T="0.0820336"/>
      <pos A="0.445961" C="0.0360428" G="0.246001" T="0.271996"/>
      <pos A="0.383973" C="4.999e-05" G="0.609928" T="0.00604879"/>
      <pos A="0.0120476" C="0.00404919" G="0.853879" T="0.130024"/>
      <pos A="0.0220456" C="4.999e-05" G="0.973855" T="0.00404919"/>
      <pos A="0.00604879" C="0.00604879" G="0.983853" T="0.00404919"/>
      <pos A="0.987852" C="0.00404919" G="0.00404919" T="0.00404919"/>
      <pos A="0.405969" C="0.010048" G="0.106029" T="0.477954"/>
      <pos A="0.0520396" C="0.144021" G="0.259998" T="0.543941"/>
      <pos A="0.184013" C="0.140022" G="0.375975" T="0.29999"/>
      <pos A="0.291992" C="0.114027" G="0.477954" T="0.116027"/>
      <pos A="0.34798" C="0.172016" G="0.359978" T="0.120026"/>
    </motif>
    <motif db="0" id="NANOG_HUMAN.H11MO.0.A" length="17" nsites="499" evalue="1.0e+000"
        url="http://hocomoco.autosome.ru/motif/NANOG_HUMAN.H11MO.0.A">
      <pos A="0.128281" C="0.258515" G="0.280555" T="0.332649"/>
      <pos A="0.0441294" C="0.486926" G="0.178371" T="0.290573"/>
      <pos A="0.0882088" C="0.51097" G="0.0701763" T="0.330645"/>
      <pos A="0.306602" C="0.0441294" G="0.0601583" T="0.58911"/>
      <pos A="0.0120717" C="0.0601583" G="0.0421258" T="0.885644"/>
      <pos A="0.0681727" C="0.00806452" G="0.0381186" T="0.885644"/>
      <pos A="0.110248" C="0.248497" G="0.58911" T="0.0521439"/>
      <pos A="0.376728" C="0.0421258" G="0.036115" T="0.545031"/>
      <pos A="0.230465" C="0.260519" G="0.192396" T="0.31662"/>
      <pos A="0.807504" C="0.0341114" G="0.0401222" T="0.118263"/>
      <pos A="0.0681727" C="0.0140753" G="0.0301042" T="0.887648"/>
      <pos A="0.026097" C="0.0180825" G="0.811511" T="0.14431"/>
      <pos A="0.0281006" C="0.635193" G="0.116259" T="0.220447"/>
      <pos A="0.681276" C="0.0321078" G="0.0160789" T="0.270537"/>
      <pos A="0.663244" C="0.0501403" G="0.240483" T="0.046133"/>
      <pos A="0.8055" C="0.0481366" G="0.0681727" T="0.0781907"/>
      <pos A="0.140303" C="0.150321" G="0.200411" T="0.508966"/>
    </motif>
    <motif db="0" id="NFIC_HUMAN.H11MO.0.A" length="17" nsites="500" evalue="1.0e+000"
        url="http://hocomoco.autosome.ru/motif/NFIC_HUMAN.H11MO.0.A">
      <pos A="0.118026" C="0.487952" G="0.212008" T="0.182014"/>
      <pos A="0.0760348" C="0.435963" G="0.0360428" T="0.45196"/>
      <pos A="0.0660368" C="0.0220456" G="0.168016" T="0.743901"/>
      <pos A="0.0140472" C="0.00804839" G="0.915867" T="0.0620376"/>
      <pos A="0.0420416" C="0.0320436" G="0.889872" T="0.0360428"/>
      <pos A="0.204009" C="0.679914" G="0.0580384" T="0.0580384"/>
      <pos A="0.317986" C="0.253999" G="0.0640372" T="0.363977"/>
      <pos A="0.0920316" C="0.413967" G="0.252" T="0.242002"/>
      <pos A="4.999e-05" C="0.60193" G="4.999e-05" T="0.39797"/>
      <pos A="0.234003" C="0.39997" G="0.174015" T="0.192012"/>
      <pos A="0.285993" C="0.090032" G="0.180014" T="0.443961"/>
      <pos A="0.020046" C="0.0880324" G="0.627924" T="0.263997"/>
      <pos A="0.0240452" C="0.857878" G="0.0460408" T="0.0720356"/>
      <pos A="0.0180464" C="0.961858" G="0.00804839" T="0.0120476"/>
      <pos A="0.669916" C="0.244001" G="0.0140472" T="0.0720356"/>
      <pos A="0.455959" C="0.070036" G="0.377974" T="0.0960308"/>
      <pos A="0.214007" C="0.222006" G="0.457958" T="0.106029"/>
    </motif>
    <motif db="0" id="NKX22_HUMAN.H11MO.0.D" length="8" nsites="500" evalue="1.0e+000"
        url="http://hocomoco.autosome.ru/motif/NKX22_HUMAN.H11MO.0.D">
      <pos A="0.303989" C="0.070036" G="0.291992" T="0.333983"/>
      <pos A="0.208008" C="0.269996" G="0.517946" T="0.00404919"/>
      <pos A="0.977854" C="0.00204959" G="0.0120476" T="0.00804839"/>
      <pos A="0.279994" C="0.0120476" G="0.70191" T="0.00604879"/>
      <pos A="0.459958" C="4.999e-05" G="0.0740352" T="0.465957"/>
      <pos A="0.00804839" C="4.999e-05" G="0.989852" T="0.00204959"/>
      <pos A="0.0980304" C="0.295991" G="0.525945" T="0.080034"/>
      <pos A="0.263997" C="0.389972" G="0.0680364" T="0.277994"/>
    </motif>
    <motif db="0" id="NKX25_HUMAN.H11MO.0.B" length="8" nsites="499" evalue="1.0e+000"
        url="http://hocomoco.autosome.ru/motif/NKX25_HUMAN.H11MO.0.B">
      <pos A="0.106241" C="0.164346" G="0.310609" T="0.418804"/>
      <pos A="0.0761871" C="0.114256" G="0.537017" T="0.272541"/>
      <pos A="0.422811" C="0.0341114" G="0.518984" T="0.0240934"/>
      <pos A="0.979814" C="0.0160789" G="5.00902e-05" T="0.0040573"/>
      <pos A="0.036115" C="0.0040573" G="0.959778" T="5.00902e-05"/>
      <pos A="0.545031" C="0.0601583" G="0.0180825" T="0.376728"/>
      <pos A="0.198407" C="0.0020537" G="0.769435" T="0.0301042"/>
      <pos A="0.168353" C="0.302595" G="0.484923" T="0.0441294"/>
    </motif>
    <motif db="0" id="NKX61_HUMAN.H11MO.0.B" length="19" nsites="500" evalue="1.0e+000"
        url="http://hocomoco.autosome.ru/motif/NKX61_HUMAN.H11MO.0.B">
      <pos A="0.244001" C="0.118026" G="0.525945" T="0.112028"/>
      <pos A="0.705909" C="0.0880324" G="0.15002" T="0.0560388"/>
      <pos A="0.168016" C="0.269996" G="0.0920316" T="0.469956"/>
      <pos A="0.311988" C="0.05004" G="0.118026" T="0.519946"/>
      <pos A="0.607928" C="0.060038" G="0.265997" T="0.0660368"/>
      <pos A="0.985853" C="0.00204959" G="0.00804839" T="0.00404919"/>
      <pos A="0.030044" C="0.0460408" G="0.124025" T="0.79989"/>
      <pos A="0.0420416" C="0.0920316" G="0.559938" T="0.305989"/>
      <pos A="0.377974" C="0.0740352" G="0.39997" T="0.14802"/>
      <pos A="0.126025" C="0.335983" G="0.431964" T="0.106029"/>
      <pos A="0.333983" C="0.216007" G="0.158018" T="0.291992"/>
      <pos A="0.459958" C="0.060038" G="0.106029" T="0.373975"/>
      <pos A="0.389972" C="0.0560388" G="0.0420416" T="0.511948"/>
      <pos A="0.29799" C="0.0560388" G="0.0480404" T="0.59793"/>
      <pos A="0.138022" C="0.104029" G="0.0520396" T="0.705909"/>
      <pos A="0.595931" C="0.108028" G="0.253999" T="0.0420416"/>
      <pos A="0.979854" C="4.999e-05" G="0.0140472" T="0.00604879"/>
      <pos A="0.126025" C="0.030044" G="0.070036" T="0.773895"/>
      <pos A="0.154019" C="0.0920316" G="0.39797" T="0.355979"/>
    </motif>
    <motif db="0" id="NR1D1_HUMAN.H11MO.0.B" length="19" nsites="500" evalue="1.0e+000"
        url="http://hocomoco.autosome.ru/motif/NR1D1_HUMAN.H11MO.0.B">
      <pos A="0.421966" C="0.080034" G="0.321986" T="0.176015"/>
      <pos A="0.307988" C="0.0560388" G="0.535943" T="0.10003"/>
      <pos A="0.25" C="0.210008" G="0.491952" T="0.0480404"/>
      <pos A="0.269996" C="0.214007" G="0.321986" T="0.194011"/>
      <pos A="0.473955" C="0.44996" G="0.0460408" T="0.030044"/>
      <pos A="0.737902" C="0.00604879" G="0.0560388" T="0.20001"/>
      <pos A="0.080034" C="0.365977" G="0.427964" T="0.126025"/>
      <pos A="0.106029" C="0.0240452" G="0.0820336" T="0.787892"/>
      <pos A="0.196011" C="0.00204959" G="0.771896" T="0.030044"/>
      <pos A="0.0660368" C="0.0120476" G="0.729904" T="0.192012"/>
      <pos A="0.020046" C="0.05004" G="0.889872" T="0.040042"/>
      <pos A="0.146021" C="0.142022" G="0.196011" T="0.515947"/>
      <pos A="0.124025" C="0.669916" G="0.116027" T="0.090032"/>
      <pos A="0.877874" C="0.040042" G="0.0220456" T="0.060038"/>
      <pos A="0.210008" C="0.194011" G="0.465957" T="0.130024"/>
      <pos A="0.359978" C="0.118026" G="0.311988" T="0.210008"/>
      <pos A="0.367976" C="0.130024" G="0.35198" T="0.15002"/>
      <pos A="0.267996" C="0.0860328" G="0.417966" T="0.228004"/>
      <pos A="0.234003" C="0.176015" G="0.431964" T="0.158018"/>
    </motif>
    <motif db="0" id="NR1H3_HUMAN.H11MO.0.B" length="19" nsites="500" evalue="1.0e+000"
        url="http://hocomoco.autosome.ru/motif/NR1H3_HUMAN.H11MO.0.B">
      <pos A="0.168016" C="0.481954" G="0.208008" T="0.142022"/>
      <pos A="0.423965" C="0.224005" G="0.124025" T="0.228004"/>
      <pos A="0.373975" C="0.126025" G="0.419966" T="0.080034"/>
      <pos A="0.543941" C="0.0260448" G="0.379974" T="0.05004"/>
      <pos A="0.122026" C="0.00604879" G="0.813887" T="0.0580384"/>
      <pos A="0.0380424" C="0.0440412" G="0.755899" T="0.162018"/>
      <pos A="0.0640372" C="0.158018" G="0.15202" T="0.625925"/>
      <pos A="0.144021" C="0.427964" G="0.0840332" T="0.343981"/>
      <pos A="0.829884" C="0.0180464" G="0.0540392" T="0.0980304"/>
      <pos A="0.114027" C="0.591932" G="0.142022" T="0.15202"/>
      <pos A="0.224005" C="0.178014" G="0.0860328" T="0.511948"/>
      <pos A="0.240002" C="0.228004" G="0.289992" T="0.242002"/>
      <pos A="0.228004" C="0.323985" G="0.283993" T="0.164017"/>
      <pos A="0.659918" C="0.090032" G="0.172016" T="0.0780344"/>
      <pos A="0.080034" C="0.0260448" G="0.835883" T="0.0580384"/>
      <pos A="0.106029" C="0.040042" G="0.717906" T="0.136023"/>
      <pos A="0.15202" C="0.138022" G="0.220006" T="0.489952"/>
      <pos A="0.0780344" C="0.737902" G="0.0720356" T="0.112028"/>
      <pos A="0.871876" C="0.0440412" G="0.0480404" T="0.0360428"/>
    </motif>
    <motif db="0" id="NR1H4_HUMAN.H11MO.0.B" length="19" nsites="451" evalue="1.0e+000"
        url="http://hocomoco.autosome.ru/motif/NR1H4_HUMAN.H11MO.0.B">
      <pos A="0.270505" C="0.195134" G="0.438982" T="0.095378"/>
      <pos A="0.481102" C="0.015573" G="0.492186" T="0.0111394"/>
      <pos A="0.0732099" C="0.00892263" G="0.855742" T="0.0621259"/>
      <pos A="0.102028" C="0.0355243" G="0.740468" T="0.12198"/>
      <pos A="0.0244403" C="0.12198" G="0.332576" T="0.521004"/>
      <pos A="0.0288739" C="0.729384" G="0.146364" T="0.095378"/>
      <pos A="0.755985" C="0.0599091" G="0.1774" T="0.00670583"/>
      <pos A="0.370262" C="0.237253" G="0.29489" T="0.0975948"/>
      <pos A="0.0643427" C="0.179616" G="0.104245" T="0.651796"/>
      <pos A="0.0665595" C="0.0333075" G="0.89121" T="0.00892263"/>
      <pos A="0.483319" C="0.095378" G="0.321492" T="0.0998116"/>
      <pos A="0.0709931" C="0.846874" G="0.0576923" T="0.0244403"/>
      <pos A="0.0798603" C="0.804755" G="0.0111394" T="0.104245"/>
      <pos A="0.0776435" C="0.356961" G="0.279373" T="0.286023"/>
      <pos A="0.170749" C="0.421248" G="0.235037" T="0.172966"/>
      <pos A="0.119763" C="0.219519" G="0.474451" T="0.186267"/>
      <pos A="0.319275" C="0.290457" G="0.305974" T="0.0842939"/>
      <pos A="0.0709931" C="0.00670583" G="0.809189" T="0.113112"/>
      <pos A="0.0732099" C="0.0643427" G="0.771503" T="0.0909444"/>
    </motif>
    <motif db="0" id="NR1I2_HUMAN.H11MO.0.C" length="19" nsites="29" evalue="1.0e+000"
        url="http://hocomoco.autosome.ru/motif/NR1I2_HUMAN.H11MO.0.C">
      <pos A="0.321183" C="0.12543" G="0.193054" T="0.360334"/>
      <pos A="0.299828" C="0.0649239" G="0.399485" T="0.235763"/>
      <pos A="0.431517" C="0.136107" G="0.395925" T="0.0364507"/>
      <pos A="0.264237" C="0.000859107" G="0.662862" T="0.0720422"/>
      <pos A="0.0684831" C="0.203731" G="0.559647" T="0.168139"/>
      <pos A="0.000859107" C="0.0328915" G="0.0649239" T="0.901325"/>
      <pos A="0.000859107" C="0.605916" G="0.0649239" T="0.328301"/>
      <pos A="0.705572" C="0.29271" G="0.000859107" T="0.000859107"/>
      <pos A="0.598797" C="0.0969563" G="0.16458" T="0.139666"/>
      <pos A="0.299828" C="0.20729" G="0.29271" T="0.200172"/>
      <pos A="0.331861" C="0.235763" G="0.232204" T="0.200172"/>
      <pos A="0.595238" C="0.0684831" G="0.33542" T="0.000859107"/>
      <pos A="0.92624" C="0.000859107" G="0.0720422" T="0.000859107"/>
      <pos A="0.000859107" C="0.000859107" G="0.997423" T="0.000859107"/>
      <pos A="0.000859107" C="0.0720422" G="0.303387" T="0.623711"/>
      <pos A="0.0969563" C="0.0649239" G="0.0364507" T="0.801669"/>
      <pos A="0.000859107" C="0.758959" G="0.136107" T="0.104075"/>
      <pos A="0.897766" C="0.0328915" G="0.0684831" T="0.000859107"/>
      <pos A="0.130768" C="0.226865" G="0.354995" T="0.287371"/>
    </motif>
    <motif db="0" id="OLIG2_HUMAN.H11MO.0.B" length="18" nsites="500" evalue="1.0e+000"
        url="http://hocomoco.autosome.ru/motif/OLIG2_HUMAN.H11MO.0.B">
      <pos A="0.216007" C="0.619926" G="0.142022" T="0.0220456"/>
      <pos A="0.15202" C="0.825885" G="0.00404919" T="0.0180464"/>
      <pos A="0.839882" C="0.0160468" G="0.0260448" T="0.118026"/>
      <pos A="0.00804839" C="0.0260448" G="0.489952" T="0.475955"/>
      <pos A="0.154019" C="0.783893" G="0.05004" T="0.0120476"/>
      <pos A="0.0340432" C="0.0140472" G="0.00604879" T="0.945861"/>
      <pos A="4.999e-05" C="0.0140472" G="0.911868" T="0.0740352"/>
      <pos A="0.0120476" C="0.361978" G="0.180014" T="0.445961"/>
      <pos A="0.0240452" C="0.252" G="0.0340432" T="0.689912"/>
      <pos A="0.080034" C="0.257998" G="0.154019" T="0.507948"/>
      <pos A="0.0980304" C="0.431964" G="0.186013" T="0.283993"/>
      <pos A="0.104029" C="0.489952" G="0.114027" T="0.291992"/>
      <pos A="0.176015" C="0.381974" G="0.166017" T="0.275995"/>
      <pos A="0.267996" C="0.0860328" G="0.192012" T="0.453959"/>
      <pos A="0.0820336" C="0.259998" G="0.291992" T="0.365977"/>
      <pos A="0.188012" C="0.45196" G="0.136023" T="0.224005"/>
      <pos A="0.228004" C="0.230004" G="0.10203" T="0.439962"/>
      <pos A="0.130024" C="0.19801" G="0.339982" T="0.331984"/>
    </motif>
    <motif db="0" id="OSR2_HUMAN.H11MO.0.C" length="16" nsites="473" evalue="1.0e+000"
        url="http://hocomoco.autosome.ru/motif/OSR2_HUMAN.H11MO.0.C">
      <pos A="0.173378" C="0.164923" G="0.488322" T="0.173378"/>
      <pos A="0.0719193" C="0.403773" G="0.211425" T="0.312883"/>
      <pos A="0.167037" C="0.287518" G="0.122648" T="0.422796"/>
      <pos A="0.131103" C="0.346703" G="0.378408" T="0.143786"/>
      <pos A="0.0550095" C="0.670101" G="0.0592369" T="0.215652"/>
      <pos A="0.344589" C="0.02119" G="0.145899" T="0.488322"/>
      <pos A="0.0338723" C="0.0169626" G="0.944885" T="0.00428028"/>
      <pos A="0.0148489" C="0.972363" G="0.00850772" T="0.00428028"/>
      <pos A="0.00216656" C="0.0486684" G="0.00216656" T="0.946999"/>
      <pos A="0.24313" C="0.215652" G="0.205083" T="0.336134"/>
      <pos A="0.00216656" C="0.991387" G="0.00216656" T="0.00428028"/>
      <pos A="0.00850772" C="0.173378" G="0.00216656" T="0.815948"/>
      <pos A="0.0951702" C="0.167037" G="0.617259" T="0.120535"/>
      <pos A="0.181833" C="0.446047" G="0.122648" T="0.249472"/>
      <pos A="0.302315" C="0.109966" G="0.232562" T="0.355157"/>
      <pos A="0.0803741" C="0.16915" G="0.587666" T="0.162809"/>
    </motif>
    <motif db="0" id="P73_HUMAN.H11MO.0.A" length="19" nsites="500" evalue="1.0e+000"
        url="http://hocomoco.autosome.ru/motif/P73_HUMAN.H11MO.0.A">
      <pos A="0.355979" C="0.160018" G="0.319986" T="0.164017"/>
      <pos A="0.321986" C="0.0920316" G="0.39997" T="0.186013"/>
      <pos A="0.389972" C="0.0760348" G="0.379974" T="0.154019"/>
      <pos A="0.0340432" C="0.873875" G="0.040042" T="0.0520396"/>
      <pos A="0.609928" C="0.14802" G="0.0680364" T="0.174015"/>
      <pos A="0.311988" C="0.0120476" G="0.0780344" T="0.59793"/>
      <pos A="0.00804839" C="0.010048" G="0.975855" T="0.00604879"/>
      <pos A="0.0680364" C="0.479954" G="0.0140472" T="0.437962"/>
      <pos A="0.136023" C="0.585933" G="0.0740352" T="0.204009"/>
      <pos A="0.122026" C="0.739902" G="0.0840332" T="0.0540392"/>
      <pos A="0.617926" C="0.212008" G="0.010048" T="0.160018"/>
      <pos A="0.283993" C="0.0860328" G="0.513947" T="0.116027"/>
      <pos A="0.555939" C="0.0380424" G="0.313987" T="0.0920316"/>
      <pos A="0.010048" C="0.953859" G="0.0240452" T="0.0120476"/>
      <pos A="0.50195" C="0.160018" G="0.0260448" T="0.311988"/>
      <pos A="0.110028" C="0.0960308" G="0.110028" T="0.683913"/>
      <pos A="0.0340432" C="0.0120476" G="0.939862" T="0.0140472"/>
      <pos A="0.0880324" C="0.49995" G="0.0420416" T="0.369976"/>
      <pos A="0.188012" C="0.509948" G="0.0820336" T="0.220006"/>
    </motif>
    <motif db="0" id="PATZ1_HUMAN.H11MO.0.C" length="22" nsites="491" evalue="1.0e+000"
        url="http://hocomoco.autosome.ru/motif/PATZ1_HUMAN.H11MO.0.C">
      <pos A="0.234219" C="0.0916819" G="0.560018" T="0.114081"/>
      <pos A="0.136479" C="0.0265221" G="0.639432" T="0.197567"/>
      <pos A="0.142588" C="0.083537" G="0.682193" T="0.0916819"/>
      <pos A="0.0407758" C="0.0855732" G="0.84102" T="0.0326308"/>
      <pos A="0.458206" C="0.287161" G="0.136479" T="0.118153"/>
      <pos A="0.2444" C="0.0611383" G="0.623142" T="0.0713195"/>
      <pos A="0.142588" C="0.0305946" G="0.706628" T="0.120189"/>
      <pos A="0.215893" C="0.0652108" G="0.692374" T="0.0265221"/>
      <pos A="0.126298" C="0.0163409" G="0.847129" T="0.0102321"/>
      <pos A="0.21182" C="0.118153" G="0.614997" T="0.0550295"/>
      <pos A="0.417481" C="0.557982" G="0.00819589" T="0.0163409"/>
      <pos A="0.0794645" C="0.0285583" G="0.55391" T="0.338068"/>
      <pos A="0.0285583" C="0.142588" G="0.765679" T="0.0631745"/>
      <pos A="0.160914" C="0.160914" G="0.606852" T="0.0713195"/>
      <pos A="0.327886" C="0.0631745" G="0.578345" T="0.0305946"/>
      <pos A="0.291234" C="0.191458" G="0.494858" T="0.0224496"/>
      <pos A="0.240328" C="0.240328" G="0.348249" T="0.171095"/>
      <pos A="0.158878" C="0.075392" G="0.576308" T="0.189422"/>
      <pos A="0.128334" C="0.0570658" G="0.773824" T="0.0407758"/>
      <pos A="0.413409" C="0.217929" G="0.313633" T="0.0550295"/>
      <pos A="0.317705" C="0.0143046" G="0.623142" T="0.0448483"/>
      <pos A="0.138516" C="0.203675" G="0.48875" T="0.169059"/>
    </motif>
    <motif db="0" id="PAX2_HUMAN.H11MO.0.D" length="18" nsites="50" evalue="1.0e+000"
        url="http://hocomoco.autosome.ru/motif/PAX2_HUMAN.H11MO.0.D">
      <pos A="0.231252" C="0.182936" G="0.41177" T="0.174043"/>
      <pos A="0.331888" C="0.274679" G="0.0577075" T="0.335725"/>
      <pos A="0.0577075" C="0.156776" G="0.252006" T="0.533511"/>
      <pos A="0.17753" C="0.462004" G="0.182936" T="0.17753"/>
      <pos A="0.547292" C="0.160262" G="0.200203" T="0.0922429"/>
      <pos A="0.194798" C="0.174043" G="0.453629" T="0.17753"/>
      <pos A="0.000499002" C="0.154857" G="0.0196853" T="0.824959"/>
      <pos A="0.0803807" C="0.583395" G="0.295784" T="0.0404398"/>
      <pos A="0.821472" C="0.0404398" G="0.137589" T="0.000499002"/>
      <pos A="0.15137" C="0.257412" G="0.0941615" T="0.497057"/>
      <pos A="0.217471" C="0.0596261" G="0.585314" T="0.137589"/>
      <pos A="0.262817" C="0.519213" G="0.120322" T="0.0976484"/>
      <pos A="0.196716" C="0.0922429" G="0.510838" T="0.200203"/>
      <pos A="0.0577075" C="0.240144" G="0.000499002" T="0.701649"/>
      <pos A="0.0803807" C="0.0976484" G="0.821472" T="0.000499002"/>
      <pos A="0.779612" C="0.000499002" G="0.0404398" T="0.179449"/>
      <pos A="0.0695697" C="0.609906" G="0.000499002" T="0.320026"/>
      <pos A="0.51437" C="0.042054" G="0.144609" T="0.298967"/>
    </motif>
    <motif db="0" id="PAX8_HUMAN.H11MO.0.D" length="14" nsites="37" evalue="1.0e+000"
        url="http://hocomoco.autosome.ru/motif/PAX8_HUMAN.H11MO.0.D">
      <pos A="0.116622" C="0.212108" G="0.397019" T="0.274251"/>
      <pos A="0.0825195" C="0.223476" G="0.0961605" T="0.597844"/>
      <pos A="0.246211" C="0.379589" G="0.318963" T="0.0552376"/>
      <pos A="0.831256" C="0.0703942" G="0.0552376" T="0.0431123"/>
      <pos A="0.137083" C="0.449309" G="0.000673854" T="0.412933"/>
      <pos A="0.0688786" C="0.159818" G="0.0431123" T="0.728191"/>
      <pos A="0.0855508" C="0.437184" G="0.449309" T="0.0279557"/>
      <pos A="0.464466" C="0.058269" G="0.391714" T="0.0855508"/>
      <pos A="0.42809" C="0.328057" G="0.134052" T="0.109801"/>
      <pos A="0.0279557" C="0.224992" G="0.678174" T="0.0688786"/>
      <pos A="0.143146" C="0.528124" G="0.000673854" T="0.328057"/>
      <pos A="0.388683" C="0.109801" G="0.500842" T="0.000673854"/>
      <pos A="0.000673854" C="0.0976761" G="0.455372" T="0.446278"/>
      <pos A="0.343971" C="0.0559955" G="0.434911" T="0.165123"/>
    </motif>
    <motif db="0" id="PBX1_HUMAN.H11MO.0.A" length="10" nsites="500" evalue="1.0e+000"
        url="http://hocomoco.autosome.ru/motif/PBX1_HUMAN.H11MO.0.A">
      <pos A="0.210008" C="0.0880324" G="0.20201" T="0.49995"/>
      <pos A="0.0640372" C="0.090032" G="0.833883" T="0.0120476"/>
      <pos A="0.867876" C="0.0540392" G="0.0240452" T="0.0540392"/>
      <pos A="0.0420416" C="0.265997" G="0.339982" T="0.35198"/>
      <pos A="0.0720356" C="0.0760348" G="0.172016" T="0.679914"/>
      <pos A="0.0380424" C="0.0120476" G="0.943861" T="0.00604879"/>
      <pos A="0.683913" C="0.00204959" G="0.305989" T="0.00804839"/>
      <pos A="0.0360428" C="0.857878" G="0.0220456" T="0.0840332"/>
      <pos A="0.683913" C="0.0220456" G="0.228004" T="0.0660368"/>
      <pos A="0.108028" C="0.10203" G="0.685913" T="0.104029"/>
    </motif>
    <motif db="0" id="PBX2_HUMAN.H11MO.0.C" length="15" nsites="19" evalue="1.0e+000"
        url="http://hocomoco.autosome.ru/motif/PBX2_HUMAN.H11MO.0.C">
      <pos A="0.0406588" C="0.14769" G="0.349162" T="0.462489"/>
      <pos A="0.435731" C="0.102045" G="0.372772" T="0.0894526"/>
      <pos A="0.536467" C="0.209076" G="0.20278" T="0.0516767"/>
      <pos A="0.517579" C="0.165004" G="0.0579727" T="0.259444"/>
      <pos A="0.0579727" C="0.0516767" G="0.322404" T="0.567947"/>
      <pos A="0.0579727" C="0.0516767" G="0.0013089" T="0.889042"/>
      <pos A="0.0516767" C="0.0013089" G="0.81349" T="0.133524"/>
      <pos A="0.788306" C="0.0013089" G="0.158708" T="0.0516767"/>
      <pos A="0.0013089" C="0.165004" G="0.0013089" T="0.832378"/>
      <pos A="0.108341" C="0.0013089" G="0.0013089" T="0.889042"/>
      <pos A="0.0013089" C="0.0013089" G="0.78201" T="0.215372"/>
      <pos A="0.706458" C="0.0327888" G="0.108341" T="0.152412"/>
      <pos A="0.272036" C="0.114636" G="0.0013089" T="0.612019"/>
      <pos A="0.165004" C="0.0013089" G="0.435731" T="0.397955"/>
      <pos A="0.1713" C="0.23426" G="0.397955" T="0.196484"/>
    </motif>
    <motif db="0" id="PITX3_HUMAN.H11MO.0.D" length="18" nsites="7586" evalue="1.0e+000"
        url="http://hocomoco.autosome.ru/motif/PITX3_HUMAN.H11MO.0.D">
      <pos A="0.225416" C="0.161219" G="0.41405" T="0.199315"/>
      <pos A="0.196053" C="0.11472" G="0.518748" T="0.17048"/>
      <pos A="0.197173" C="0.0886852" G="0.545573" T="0.168568"/>
      <pos A="0.246408" C="0.031014" G="0.538785" T="0.183793"/>
      <pos A="0.291062" C="0.033881" G="0.392432" T="0.282625"/>
      <pos A="0.522769" C="0.0935626" G="0.00972502" T="0.373944"/>
      <pos A="0.22067" C="0.0460085" G="0.030981" T="0.70234"/>
      <pos A="0.266082" C="0.132417" G="0.0695384" T="0.531963"/>
      <pos A="0.599323" C="0.146785" G="0.137558" T="0.116334"/>
      <pos A="0.480652" C="0.0938921" G="0.237049" T="0.188407"/>
      <pos A="0.217111" C="0.119432" G="0.548111" T="0.115346"/>
      <pos A="0.0751407" C="0.00698976" G="0.898752" T="0.0191172"/>
      <pos A="0.00778068" C="0.00224424" G="0.962553" T="0.0274219"/>
      <pos A="0.88557" C="0.107305" G="0.00158514" T="0.00553974"/>
      <pos A="3.62505e-05" C="0.000299891" G="0.000168071" T="0.999496"/>
      <pos A="0.00451813" C="0.00834091" G="0.000695351" T="0.986446"/>
      <pos A="0.963641" C="0.00122263" G="0.00280447" T="0.0323322"/>
      <pos A="0.375493" C="0.101702" G="0.357302" T="0.165503"/>
    </motif>
    <motif db="0" id="PO2F3_HUMAN.H11MO.0.D" length="14" nsites="300" evalue="1.0e+000"
        url="http://hocomoco.autosome.ru/motif/PO2F3_HUMAN.H11MO.0.D">
      <pos A="0.306648" C="0.123376" G="0.349967" T="0.22001"/>
      <pos A="0.289987" C="0.0367378" G="0.0667278" T="0.606548"/>
      <pos A="0.0300733" C="0.343302" G="0.0334055" T="0.593219"/>
[truncated: 160,186 more chars]
