# Supplementary material for: DeepEPI: CNN-transformer-based model for extracting TF interactions through predicting enhancer-promoter interactions
Source: Bioinform Adv. 2025 Sep 17;5(1):vbaf221. doi: 10.1093/bioadv/vbaf221 (PMC12478696; doi:10.1093/bioadv/vbaf221)
Supplement: vbaf221_Supplementary_Data [file vbaf221_supplementary_data.zip › Supplementary_file5/GM12878/result_enhancer57-GM12878/tomtom.tsv]

Query_ID	Target_ID	Optimal_offset	p-value	E-value	q-value	Overlap	Query_consensus	Target_consensus	Orientation
M1	RXRA_HUMAN.H11MO.0.A	-15	2.7162e-05	0.0208876	0.0413467	20	CTAGGGGTTAGCTTCCGGAGCGGGCGAGAGCAGAACTGAC	GGGGGAGGCAGAGGTCAGAG	+
M1	Z324A_HUMAN.H11MO.0.C	-8	0.000503535	0.387218	0.164399	23	CTAGGGGTTAGCTTCCGGAGCGGGCGAGAGCAGAACTGAC	TGGCAGCAAAGGATGGTTTGATA	-
M1	ZN341_HUMAN.H11MO.0.C	-14	0.000554059	0.426071	0.164399	22	CTAGGGGTTAGCTTCCGGAGCGGGCGAGAGCAGAACTGAC	GGGGGGGGGGGGAGGGAAGAGC	+
M1	TLX1_HUMAN.H11MO.0.D	-13	0.000638461	0.490976	0.164399	17	CTAGGGGTTAGCTTCCGGAGCGGGCGAGAGCAGAACTGAC	CTGGCAAGTTGCCAAGG	+
M1	MNX1_HUMAN.H11MO.0.D	-17	0.000644936	0.495956	0.164399	19	CTAGGGGTTAGCTTCCGGAGCGGGCGAGAGCAGAACTGAC	TTAAGGGTTATTAAAATAG	-
M1	HME2_HUMAN.H11MO.0.D	-2	0.000647995	0.498308	0.164399	11	CTAGGGGTTAGCTTCCGGAGCGGGCGAGAGCAGAACTGAC	GGTAATTAGGG	+
M1	ZN394_HUMAN.H11MO.0.C	-17	0.0014606	1.1232	0.317622	20	CTAGGGGTTAGCTTCCGGAGCGGGCGAGAGCAGAACTGAC	AGAATGGAATAGAATGGAAT	+
M1	BRAC_HUMAN.H11MO.0.A	-10	0.00207816	1.59811	0.329442	20	CTAGGGGTTAGCTTCCGGAGCGGGCGAGAGCAGAACTGAC	TTAGCAGGGAGGTGTGAAAT	+
M1	SPIC_HUMAN.H11MO.0.D	-16	0.00212183	1.63169	0.329442	13	CTAGGGGTTAGCTTCCGGAGCGGGCGAGAGCAGAACTGAC	GAGGAAGGGGAGG	+
M1	ZN350_HUMAN.H11MO.0.C	-20	0.00266956	2.05289	0.329442	18	CTAGGGGTTAGCTTCCGGAGCGGGCGAGAGCAGAACTGAC	TAGGTCATAAAAGGACTG	-
M1	TEAD3_HUMAN.H11MO.0.D	-25	0.00287261	2.20904	0.329442	15	CTAGGGGTTAGCTTCCGGAGCGGGCGAGAGCAGAACTGAC	TAGAGCAGAAATATC	-
M1	LYL1_HUMAN.H11MO.0.A	0	0.00287389	2.21003	0.329442	14	CTAGGGGTTAGCTTCCGGAGCGGGCGAGAGCAGAACTGAC	CCAGCTGTTTCCTG	+
M1	ZN563_HUMAN.H11MO.0.C	-3	0.00299959	2.30668	0.329442	21	CTAGGGGTTAGCTTCCGGAGCGGGCGAGAGCAGAACTGAC	GGGATCCTCACTGGCAGCTGC	+
M1	IRX2_HUMAN.H11MO.0.D	-13	0.0030299	2.33	0.329442	19	CTAGGGGTTAGCTTCCGGAGCGGGCGAGAGCAGAACTGAC	ACATGGGTGGGCATGTTGG	+
M1	SP4_HUMAN.H11MO.0.A	-14	0.00359498	2.76454	0.35821	20	CTAGGGGTTAGCTTCCGGAGCGGGCGAGAGCAGAACTGAC	GGGAAGGGGGCGGGGCCGGG	+
M1	HESX1_HUMAN.H11MO.0.D	-4	0.00379841	2.92098	0.35821	16	CTAGGGGTTAGCTTCCGGAGCGGGCGAGAGCAGAACTGAC	AGGCCACGTGCCGGAT	-
M1	NR1D1_HUMAN.H11MO.0.B	-2	0.00400045	3.07634	0.35821	19	CTAGGGGTTAGCTTCCGGAGCGGGCGAGAGCAGAACTGAC	AGGGAAGTGGGTCAGAAGG	+
M1	VEZF1_HUMAN.H11MO.0.C	-13	0.00442251	3.40091	0.367552	22	CTAGGGGTTAGCTTCCGGAGCGGGCGAGAGCAGAACTGAC	GGGGAGGGGGGAGGGGGAGGGG	+
M1	GATA1_HUMAN.H11MO.0.A	-15	0.00458769	3.52793	0.367552	19	CTAGGGGTTAGCTTCCGGAGCGGGCGAGAGCAGAACTGAC	CTGGCGGGGACAGATAAGA	+
M1	PATZ1_HUMAN.H11MO.0.C	-2	0.00501174	3.85403	0.372792	22	CTAGGGGTTAGCTTCCGGAGCGGGCGAGAGCAGAACTGAC	GGGGAGGGGGCGGGGGGGGAGG	+
M1	RFX5_HUMAN.H11MO.0.A	-9	0.00571463	4.39455	0.386047	20	CTAGGGGTTAGCTTCCGGAGCGGGCGAGAGCAGAACTGAC	GTCAGCTGTTGCTAGGCAGA	+
M1	NR2F6_HUMAN.H11MO.0.D	-21	0.00583297	4.48555	0.386047	18	CTAGGGGTTAGCTTCCGGAGCGGGCGAGAGCAGAACTGAC	AGGACAAAGTTCACTTGA	+
M1	RARG_HUMAN.H11MO.2.D	-15	0.00650605	5.00315	0.396146	20	CTAGGGGTTAGCTTCCGGAGCGGGCGAGAGCAGAACTGAC	GGGGGTCACCCAGAGGTCAC	+
M1	ZBT17_HUMAN.H11MO.0.A	-15	0.00783237	6.02309	0.458562	19	CTAGGGGTTAGCTTCCGGAGCGGGCGAGAGCAGAACTGAC	GAGGGTGGGGGAGGGGAAG	+
M1	MAZ_HUMAN.H11MO.0.A	-13	0.00868467	6.67851	0.477099	22	CTAGGGGTTAGCTTCCGGAGCGGGCGAGAGCAGAACTGAC	GGGGGAGGGGGGGGGGGGGGGG	+
M1	PAX2_HUMAN.H11MO.0.D	-11	0.00877583	6.74861	0.477099	18	CTAGGGGTTAGCTTCCGGAGCGGGCGAGAGCAGAACTGAC	GTTCAGTCATGCGTGACA	+
M1	TFCP2_HUMAN.H11MO.0.D	-13	0.00923566	7.10222	0.477705	16	CTAGGGGTTAGCTTCCGGAGCGGGCGAGAGCAGAACTGAC	GCCTGAACTGGCCAGA	+
M1	COT2_HUMAN.H11MO.1.A	-20	0.00972845	7.48117	0.477705	17	CTAGGGGTTAGCTTCCGGAGCGGGCGAGAGCAGAACTGAC	GGGGTCAAAGGTCAGGG	+
M1	PROX1_HUMAN.H11MO.0.D	-4	0.00972845	7.48117	0.477705	17	CTAGGGGTTAGCTTCCGGAGCGGGCGAGAGCAGAACTGAC	GGGTAAGGCGGGTTGGG	+
M2	MNX1_HUMAN.H11MO.0.D	-2	0.000248545	0.191131	0.252592	19	ATCTAGATCAGTTCCAACTTGAATTCTTTGACTCTCTAAT	TTAAGGGTTATTAAAATAG	-
M2	IRX2_HUMAN.H11MO.0.D	-11	0.000374002	0.287608	0.252592	19	ATCTAGATCAGTTCCAACTTGAATTCTTTGACTCTCTAAT	ACATGGGTGGGCATGTTGG	+
M2	HXC10_HUMAN.H11MO.0.D	-13	0.00082295	0.632848	0.252592	19	ATCTAGATCAGTTCCAACTTGAATTCTTTGACTCTCTAAT	GTAATAAAAAAATTAAAAA	-
M2	ZN394_HUMAN.H11MO.0.C	-14	0.00106811	0.821374	0.273199	20	ATCTAGATCAGTTCCAACTTGAATTCTTTGACTCTCTAAT	AGAATGGAATAGAATGGAAT	+
M2	GATA1_HUMAN.H11MO.0.A	8	0.00250825	1.92884	0.481168	11	ATCTAGATCAGTTCCAACTTGAATTCTTTGACTCTCTAAT	TCTTATCTGTCCCCGCCAG	-
M4	MNX1_HUMAN.H11MO.0.D	-8	5.87339e-05	0.0451664	0.0901374	19	GAGTCACAATTTGAACTTATCTATTGTAGGAACTGAGCTT	CTATTTTAATAACCCTTAA	+
M4	IRX2_HUMAN.H11MO.0.D	-3	0.00012971	0.0997468	0.099531	19	GAGTCACAATTTGAACTTATCTATTGTAGGAACTGAGCTT	CCAACATGCCCACCCATGT	-
M4	ZN394_HUMAN.H11MO.0.C	-8	0.000880043	0.676753	0.270116	20	GAGTCACAATTTGAACTTATCTATTGTAGGAACTGAGCTT	ATTCCATTCTATTCCATTCT	-
M4	ZN563_HUMAN.H11MO.0.C	-15	0.0013767	1.05868	0.352132	21	GAGTCACAATTTGAACTTATCTATTGTAGGAACTGAGCTT	GGGATCCTCACTGGCAGCTGC	+
M4	HXC10_HUMAN.H11MO.0.D	-8	0.00239997	1.84558	0.425074	19	GAGTCACAATTTGAACTTATCTATTGTAGGAACTGAGCTT	TTTTTAATTTTTTTATTAC	+
M4	GATA1_HUMAN.H11MO.0.A	8	0.00257872	1.98303	0.425074	11	GAGTCACAATTTGAACTTATCTATTGTAGGAACTGAGCTT	TCTTATCTGTCCCCGCCAG	-
M4	NR1D1_HUMAN.H11MO.0.B	-20	0.0027698	2.12998	0.425074	19	GAGTCACAATTTGAACTTATCTATTGTAGGAACTGAGCTT	CCTTCTGACCCACTTCCCT	-
M5	HXC10_HUMAN.H11MO.0.D	-15	0.000274259	0.210905	0.230061	19	CTAATCAGTAAATGTCTCAAGTGTTTATTATTACATACAG	TTTTTAATTTTTTTATTAC	+
M5	MNX1_HUMAN.H11MO.0.D	-18	0.000381819	0.293619	0.230061	19	CTAATCAGTAAATGTCTCAAGTGTTTATTATTACATACAG	CTATTTTAATAACCCTTAA	+
M5	IRX2_HUMAN.H11MO.0.D	0	0.000619764	0.476598	0.237939	19	CTAATCAGTAAATGTCTCAAGTGTTTATTATTACATACAG	CCAACATGCCCACCCATGT	-
M6	MNX1_HUMAN.H11MO.0.D	-9	1.60358e-05	0.0123315	0.0134795	19	GACTCGGCCTAATGAACGAAATCACTAGGCCTAGAGACAG	TTAAGGGTTATTAAAATAG	-
M6	HME2_HUMAN.H11MO.0.D	-7	1.75896e-05	0.0135264	0.0134795	11	GACTCGGCCTAATGAACGAAATCACTAGGCCTAGAGACAG	GGTAATTAGGG	+
M6	TLX1_HUMAN.H11MO.0.D	-23	0.000251843	0.193667	0.110759	17	GACTCGGCCTAATGAACGAAATCACTAGGCCTAGAGACAG	CCTTGGCAACTTGCCAG	-
M6	AIRE_HUMAN.H11MO.0.C	-2	0.000289063	0.22229	0.110759	18	GACTCGGCCTAATGAACGAAATCACTAGGCCTAGAGACAG	ATTGGTTTTATTGGTTAA	+
M6	ZN214_HUMAN.H11MO.0.C	-18	0.00102472	0.788007	0.28674	22	GACTCGGCCTAATGAACGAAATCACTAGGCCTAGAGACAG	TCCTTTTTGAGGCCTTTGATGA	+
M6	FOXD3_HUMAN.H11MO.0.D	-6	0.00118476	0.911082	0.28674	15	GACTCGGCCTAATGAACGAAATCACTAGGCCTAGAGACAG	TGCTAAGTAAACAAA	-
M6	IRX2_HUMAN.H11MO.0.D	-18	0.00154372	1.18712	0.28674	19	GACTCGGCCTAATGAACGAAATCACTAGGCCTAGAGACAG	ACATGGGTGGGCATGTTGG	+
M6	HXC10_HUMAN.H11MO.0.D	-8	0.00181867	1.39856	0.28674	19	GACTCGGCCTAATGAACGAAATCACTAGGCCTAGAGACAG	GTAATAAAAAAATTAAAAA	-
M6	BRAC_HUMAN.H11MO.0.A	-20	0.00187086	1.43869	0.28674	20	GACTCGGCCTAATGAACGAAATCACTAGGCCTAGAGACAG	TTAGCAGGGAGGTGTGAAAT	+
M8	MNX1_HUMAN.H11MO.0.D	-6	0.000234372	0.180232	0.278066	19	TAGTGACACTTTACCATAGCTACCTCAATGATTTTTCCTG	CTATTTTAATAACCCTTAA	+
M8	TLX1_HUMAN.H11MO.0.D	0	0.000662458	0.50943	0.278066	17	TAGTGACACTTTACCATAGCTACCTCAATGATTTTTCCTG	CCTTGGCAACTTGCCAG	-
M8	IRX2_HUMAN.H11MO.0.D	-5	0.000665231	0.511562	0.278066	19	TAGTGACACTTTACCATAGCTACCTCAATGATTTTTCCTG	ACATGGGTGGGCATGTTGG	+
M8	HME2_HUMAN.H11MO.0.D	-13	0.000800745	0.615773	0.278066	11	TAGTGACACTTTACCATAGCTACCTCAATGATTTTTCCTG	CCCTAATTACC	-
M8	HXC10_HUMAN.H11MO.0.D	-12	0.00122498	0.942009	0.313529	19	TAGTGACACTTTACCATAGCTACCTCAATGATTTTTCCTG	GTAATAAAAAAATTAAAAA	-
M8	ZN394_HUMAN.H11MO.0.C	-12	0.00255389	1.96394	0.490245	20	TAGTGACACTTTACCATAGCTACCTCAATGATTTTTCCTG	AGAATGGAATAGAATGGAAT	+
M9	MNX1_HUMAN.H11MO.0.D	-15	2.84343e-06	0.0021866	0.00433516	19	AGATCGCTCCAGTGCCTAACTAATCCTCCTTTTATCTTTT	CTATTTTAATAACCCTTAA	+
M9	IRX2_HUMAN.H11MO.0.D	-10	8.53611e-05	0.0656427	0.0650717	19	AGATCGCTCCAGTGCCTAACTAATCCTCCTTTTATCTTTT	CCAACATGCCCACCCATGT	-
M9	HXC10_HUMAN.H11MO.0.D	-19	0.000209465	0.161079	0.106452	19	AGATCGCTCCAGTGCCTAACTAATCCTCCTTTTATCTTTT	TTTTTAATTTTTTTATTAC	+
M9	LEF1_HUMAN.H11MO.0.A	-26	0.000689954	0.530575	0.207175	14	AGATCGCTCCAGTGCCTAACTAATCCTCCTTTTATCTTTT	TCCTTTGATTTGCT	+
M9	NKX61_HUMAN.H11MO.0.B	-17	0.00102648	0.78936	0.207175	19	AGATCGCTCCAGTGCCTAACTAATCCTCCTTTTATCTTTT	GATTAATGGGAATTTAATG	+
M9	DMBX1_HUMAN.H11MO.0.D	-16	0.00118897	0.914316	0.207175	20	AGATCGCTCCAGTGCCTAACTAATCCTCCTTTTATCTTTT	TAATTATAATCTAATTAATT	+
M9	HME2_HUMAN.H11MO.0.D	-13	0.00126745	0.97467	0.207175	11	AGATCGCTCCAGTGCCTAACTAATCCTCCTTTTATCTTTT	CCCTAATTACC	-
M9	ZN394_HUMAN.H11MO.0.C	-18	0.00128344	0.986962	0.207175	20	AGATCGCTCCAGTGCCTAACTAATCCTCCTTTTATCTTTT	ATTCCATTCTATTCCATTCT	-
M9	PAX8_HUMAN.H11MO.0.D	-2	0.00135886	1.04497	0.207175	14	AGATCGCTCCAGTGCCTAACTAATCCTCCTTTTATCTTTT	CCCGCTTCAGTGAC	-
M9	ZN350_HUMAN.H11MO.0.C	-23	0.00265735	2.0435	0.337621	17	AGATCGCTCCAGTGCCTAACTAATCCTCCTTTTATCTTTT	CAGTCCTTTTATGACCTA	+
M9	BC11A_HUMAN.H11MO.0.A	-23	0.00313217	2.40864	0.340496	17	AGATCGCTCCAGTGCCTAACTAATCCTCCTTTTATCTTTT	TTTTCACTTCCTCTTTT	-
M9	NR1D1_HUMAN.H11MO.0.B	-18	0.00350311	2.69389	0.340496	19	AGATCGCTCCAGTGCCTAACTAATCCTCCTTTTATCTTTT	CCTTCTGACCCACTTCCCT	-
M9	RXRA_HUMAN.H11MO.0.A	-7	0.00415588	3.19587	0.340496	20	AGATCGCTCCAGTGCCTAACTAATCCTCCTTTTATCTTTT	CTCTGACCTCTGCCTCCCCC	-
M9	AIRE_HUMAN.H11MO.0.C	-22	0.00420113	3.23067	0.340496	18	AGATCGCTCCAGTGCCTAACTAATCCTCCTTTTATCTTTT	TTAACCAATATAACCAAT	-
M9	BHE23_HUMAN.H11MO.0.D	-15	0.00439097	3.37665	0.340496	12	AGATCGCTCCAGTGCCTAACTAATCCTCCTTTTATCTTTT	CCACCATATGCT	-
M9	GSX1_HUMAN.H11MO.0.D	-17	0.00460259	3.53939	0.340496	15	AGATCGCTCCAGTGCCTAACTAATCCTCCTTTTATCTTTT	ATTAAAAACTAATTA	-
M9	TLX1_HUMAN.H11MO.0.D	-13	0.00463241	3.56233	0.340496	17	AGATCGCTCCAGTGCCTAACTAATCCTCCTTTTATCTTTT	CCTTGGCAACTTGCCAG	-
M9	VENTX_HUMAN.H11MO.0.D	-13	0.00718511	5.52535	0.484161	19	AGATCGCTCCAGTGCCTAACTAATCCTCCTTTTATCTTTT	CGCTAATTGGTTTCTAATT	+
M9	GATA5_HUMAN.H11MO.0.D	-24	0.0073039	5.6167	0.484161	16	AGATCGCTCCAGTGCCTAACTAATCCTCCTTTTATCTTTT	ATCTAAGTTATCTCTTA	-
M10	IRX2_HUMAN.H11MO.0.D	-13	0.000250533	0.19266	0.366036	19	TGAACTTAGCTTCACAAGGTTTCAACTGTTATGCAATGTC	ACATGGGTGGGCATGTTGG	+
M10	HXC10_HUMAN.H11MO.0.D	-10	0.000637878	0.490528	0.366036	19	TGAACTTAGCTTCACAAGGTTTCAACTGTTATGCAATGTC	TTTTTAATTTTTTTATTAC	+
M10	MNX1_HUMAN.H11MO.0.D	-15	0.000751906	0.578215	0.366036	19	TGAACTTAGCTTCACAAGGTTTCAACTGTTATGCAATGTC	CTATTTTAATAACCCTTAA	+
M10	ZN394_HUMAN.H11MO.0.C	-19	0.00121707	0.935925	0.366036	20	TGAACTTAGCTTCACAAGGTTTCAACTGTTATGCAATGTC	ATTCCATTCTATTCCATTCT	-
M10	NR1D1_HUMAN.H11MO.0.B	0	0.00210544	1.61909	0.462502	19	TGAACTTAGCTTCACAAGGTTTCAACTGTTATGCAATGTC	AGGGAAGTGGGTCAGAAGG	+
M11	MNX1_HUMAN.H11MO.0.D	-9	6.99981e-05	0.0538285	0.107635	19	TCCTGATCAATAATTGGTATAATTGTATTGTTGGGCTTTT	CTATTTTAATAACCCTTAA	+
M11	IRX2_HUMAN.H11MO.0.D	-20	0.00025299	0.194549	0.140816	19	TCCTGATCAATAATTGGTATAATTGTATTGTTGGGCTTTT	ACATGGGTGGGCATGTTGG	+
M12	MNX1_HUMAN.H11MO.0.D	-7	0.000509208	0.391581	0.355388	19	CTTCGTGCTATGGGCAAGGAAATCCGGACAATACCTTCAA	TTAAGGGTTATTAAAATAG	-
M12	NANOG_HUMAN.H11MO.0.A	-6	0.000639119	0.491483	0.355388	17	CTTCGTGCTATGGGCAAGGAAATCCGGACAATACCTTCAA	TCCTTTGTTATGCAAAT	+
M12	TLX1_HUMAN.H11MO.0.D	-10	0.000693214	0.533082	0.355388	17	CTTCGTGCTATGGGCAAGGAAATCCGGACAATACCTTCAA	CTGGCAAGTTGCCAAGG	+
M13	MNX1_HUMAN.H11MO.0.D	-20	7.70741e-06	0.005927	0.0118129	19	GTGAACTGATAAATGTTCAATTACTAAGTTTTATTCTATC	TTAAGGGTTATTAAAATAG	-
M13	IRX2_HUMAN.H11MO.0.D	-18	0.000265306	0.204021	0.135542	19	GTGAACTGATAAATGTTCAATTACTAAGTTTTATTCTATC	ACATGGGTGGGCATGTTGG	+
M13	HXC10_HUMAN.H11MO.0.D	-5	0.000559762	0.430457	0.214482	19	GTGAACTGATAAATGTTCAATTACTAAGTTTTATTCTATC	TTTTTAATTTTTTTATTAC	+
M13	HME2_HUMAN.H11MO.0.D	-4	0.00122445	0.941601	0.315716	11	GTGAACTGATAAATGTTCAATTACTAAGTTTTATTCTATC	GGTAATTAGGG	+
M13	MAF_HUMAN.H11MO.0.A	-1	0.00167863	1.29086	0.321596	19	GTGAACTGATAAATGTTCAATTACTAAGTTTTATTCTATC	GAATCTGCTGACTCAGCAA	+
M13	BRAC_HUMAN.H11MO.0.A	-16	0.00207012	1.59192	0.352533	20	GTGAACTGATAAATGTTCAATTACTAAGTTTTATTCTATC	TTAGCAGGGAGGTGTGAAAT	+
M13	RXRA_HUMAN.H11MO.0.A	-6	0.00317747	2.44347	0.486999	20	GTGAACTGATAAATGTTCAATTACTAAGTTTTATTCTATC	CTCTGACCTCTGCCTCCCCC	-
M14	MNX1_HUMAN.H11MO.0.D	-14	7.4909e-05	0.057605	0.0975924	19	TTTGTACGGGTACCAGACTAGTACTTGTAAGAGTCTATGG	TTAAGGGTTATTAAAATAG	-
M14	IRX2_HUMAN.H11MO.0.D	-8	0.000194725	0.149744	0.0998089	19	TTTGTACGGGTACCAGACTAGTACTTGTAAGAGTCTATGG	CCAACATGCCCACCCATGT	-
M16	MNX1_HUMAN.H11MO.0.D	-5	2.37262e-05	0.0182455	0.0361974	19	GTTGAAGATTTTACACCTCCATTGGAGTGTTATTGCCTTT	CTATTTTAATAACCCTTAA	+
M16	ZN394_HUMAN.H11MO.0.C	-21	0.000112313	0.0863689	0.0653972	19	GTTGAAGATTTTACACCTCCATTGGAGTGTTATTGCCTTT	ATTCCATTCTATTCCATTCT	-
M16	ZN214_HUMAN.H11MO.0.C	-23	0.000141634	0.108916	0.0653972	17	GTTGAAGATTTTACACCTCCATTGGAGTGTTATTGCCTTT	TCCTTTTTGAGGCCTTTGATGA	+
M16	LEF1_HUMAN.H11MO.0.A	-17	0.000171463	0.131855	0.0653972	14	GTTGAAGATTTTACACCTCCATTGGAGTGTTATTGCCTTT	TCCTTTGATTTGCT	+
M16	RXRA_HUMAN.H11MO.0.A	1	0.000529619	0.407277	0.153864	19	GTTGAAGATTTTACACCTCCATTGGAGTGTTATTGCCTTT	CTCTGACCTCTGCCTCCCCC	-
M16	IRX2_HUMAN.H11MO.0.D	-10	0.000605117	0.465335	0.153864	19	GTTGAAGATTTTACACCTCCATTGGAGTGTTATTGCCTTT	CCAACATGCCCACCCATGT	-
M16	PROX1_HUMAN.H11MO.0.D	-9	0.000827101	0.636041	0.17225	17	GTTGAAGATTTTACACCTCCATTGGAGTGTTATTGCCTTT	CCCAACCCGCCTTACCC	-
M16	BRAC_HUMAN.H11MO.0.A	-7	0.000907465	0.697841	0.17225	20	GTTGAAGATTTTACACCTCCATTGGAGTGTTATTGCCTTT	ATTTCACACCTCCCTGCTAA	-
M16	Z324A_HUMAN.H11MO.0.C	-7	0.00101614	0.781412	0.17225	23	GTTGAAGATTTTACACCTCCATTGGAGTGTTATTGCCTTT	TATCAAACCATCCTTTGCTGCCA	+
M16	ZFP82_HUMAN.H11MO.0.C	-16	0.00141868	1.09097	0.216438	24	GTTGAAGATTTTACACCTCCATTGGAGTGTTATTGCCTTT	TTCCATTTCACTAATTCTCTCTTC	+
M16	SPIC_HUMAN.H11MO.0.D	-13	0.00161443	1.2415	0.223911	13	GTTGAAGATTTTACACCTCCATTGGAGTGTTATTGCCTTT	CCTCCCCTTCCTC	-
M16	TBX21_HUMAN.H11MO.0.A	-9	0.00177838	1.36757	0.226095	13	GTTGAAGATTTTACACCTCCATTGGAGTGTTATTGCCTTT	TTCACACCTCCAC	-
M16	PAX8_HUMAN.H11MO.0.D	-12	0.00220258	1.69379	0.23995	14	GTTGAAGATTTTACACCTCCATTGGAGTGTTATTGCCTTT	CCCGCTTCAGTGAC	-
M16	PATZ1_HUMAN.H11MO.0.C	-15	0.00230123	1.76965	0.23995	22	GTTGAAGATTTTACACCTCCATTGGAGTGTTATTGCCTTT	CCTCCCCCCCCGCCCCCTCCCC	-
M16	RARA_HUMAN.H11MO.0.A	1	0.00235919	1.81422	0.23995	19	GTTGAAGATTTTACACCTCCATTGGAGTGTTATTGCCTTT	CCTTGACCTCTTGATCCCCC	-
M16	ZN341_HUMAN.H11MO.0.C	-3	0.0028148	2.16458	0.268396	22	GTTGAAGATTTTACACCTCCATTGGAGTGTTATTGCCTTT	GCTCTTCCCTCCCCCCCCCCCC	-
M16	BC11A_HUMAN.H11MO.0.A	-7	0.00327108	2.51546	0.293556	17	GTTGAAGATTTTACACCTCCATTGGAGTGTTATTGCCTTT	TTTTCACTTCCTCTTTT	-
M16	HXC10_HUMAN.H11MO.0.D	-17	0.00346455	2.66424	0.293645	19	GTTGAAGATTTTACACCTCCATTGGAGTGTTATTGCCTTT	TTTTTAATTTTTTTATTAC	+
M16	NR1D1_HUMAN.H11MO.0.B	-9	0.00428976	3.29882	0.344451	19	GTTGAAGATTTTACACCTCCATTGGAGTGTTATTGCCTTT	CCTTCTGACCCACTTCCCT	-
M16	GATA5_HUMAN.H11MO.0.D	-7	0.00478937	3.68303	0.36534	17	GTTGAAGATTTTACACCTCCATTGGAGTGTTATTGCCTTT	ATCTAAGTTATCTCTTA	-
M16	TLX1_HUMAN.H11MO.0.D	-7	0.0055625	4.27756	0.40411	17	GTTGAAGATTTTACACCTCCATTGGAGTGTTATTGCCTTT	CTGGCAAGTTGCCAAGG	+
M16	ZN589_HUMAN.H11MO.0.D	-22	0.00649093	4.99152	0.450125	16	GTTGAAGATTTTACACCTCCATTGGAGTGTTATTGCCTTT	CCCACGGTTACTGCCG	+
M16	KLF6_HUMAN.H11MO.0.A	-6	0.00746875	5.74347	0.469964	19	GTTGAAGATTTTACACCTCCATTGGAGTGTTATTGCCTTT	CCCCCGGCCCCGCCCTTCC	-
M16	ZBT17_HUMAN.H11MO.0.A	-7	0.00799243	6.14618	0.469964	19	GTTGAAGATTTTACACCTCCATTGGAGTGTTATTGCCTTT	CTTCCCCTCCCCCACCCTC	-
M17	MNX1_HUMAN.H11MO.0.D	-19	7.65235e-05	0.0588466	0.117693	19	AGTGTATAAGTATGCTGCTTTAATAAGTATGTTTGTATTA	TTAAGGGTTATTAAAATAG	-
M18	MNX1_HUMAN.H11MO.0.D	-6	9.78217e-05	0.0752249	0.150321	19	ACCATAATCTGGATGTAGCCCCTGGCTATTTTTACAGCTC	CTATTTTAATAACCCTTAA	+
M19	MNX1_HUMAN.H11MO.0.D	-13	0.000123546	0.095007	0.102106	19	TTATCCGTTCAACAAGTGCTAGTCAATGTTCTGCCTGGTA	CTATTTTAATAACCCTTAA	+
M19	ZN394_HUMAN.H11MO.0.C	-14	0.00013324	0.102461	0.102106	20	TTATCCGTTCAACAAGTGCTAGTCAATGTTCTGCCTGGTA	ATTCCATTCTATTCCATTCT	-
M19	IRX2_HUMAN.H11MO.0.D	-13	0.000564602	0.434179	0.203258	19	TTATCCGTTCAACAAGTGCTAGTCAATGTTCTGCCTGGTA	ACATGGGTGGGCATGTTGG	+
M19	HXC10_HUMAN.H11MO.0.D	-20	0.000663089	0.509916	0.203258	19	TTATCCGTTCAACAAGTGCTAGTCAATGTTCTGCCTGGTA	TTTTTAATTTTTTTATTAC	+
M19	ZN214_HUMAN.H11MO.0.C	-16	0.00204793	1.57486	0.386891	22	TTATCCGTTCAACAAGTGCTAGTCAATGTTCTGCCTGGTA	TCCTTTTTGAGGCCTTTGATGA	+
M19	NR1D1_HUMAN.H11MO.0.B	-3	0.00227187	1.74707	0.386891	19	TTATCCGTTCAACAAGTGCTAGTCAATGTTCTGCCTGGTA	CCTTCTGACCCACTTCCCT	-
M19	LYL1_HUMAN.H11MO.0.A	-23	0.00293798	2.2593	0.450293	14	TTATCCGTTCAACAAGTGCTAGTCAATGTTCTGCCTGGTA	CCAGCTGTTTCCTG	+
M19	GATA1_HUMAN.H11MO.0.A	7	0.00327412	2.5178	0.456192	12	TTATCCGTTCAACAAGTGCTAGTCAATGTTCTGCCTGGTA	TCTTATCTGTCCCCGCCAG	-
M21	ZN394_HUMAN.H11MO.0.C	-2	0.000116634	0.0896914	0.118573	20	GTGAAAAAGAGTAACTCTTGTTTGTAATACCGATTTTATC	AGAATGGAATAGAATGGAAT	+
M21	MNX1_HUMAN.H11MO.0.D	-17	0.000154424	0.118752	0.118573	19	GTGAAAAAGAGTAACTCTTGTTTGTAATACCGATTTTATC	CTATTTTAATAACCCTTAA	+
M21	HXC10_HUMAN.H11MO.0.D	-20	0.000701086	0.539136	0.289002	19	GTGAAAAAGAGTAACTCTTGTTTGTAATACCGATTTTATC	GTAATAAAAAAATTAAAAA	-
M21	NFAC1_HUMAN.H11MO.0.B	1	0.00094096	0.723598	0.289002	14	GTGAAAAAGAGTAACTCTTGTTTGTAATACCGATTTTATC	ATGGAAAAAAAGAAA	+
M22	MNX1_HUMAN.H11MO.0.D	-13	7.94113e-05	0.0610673	0.12187	19	CAGTAACACATGTTTATGCTAACCATGCATTAGTATGGAC	CTATTTTAATAACCCTTAA	+
M24	RXRA_HUMAN.H11MO.0.A	-18	0.00026638	0.204846	0.233758	20	TTGCTCACTTGGGCTCAGCGGAACAATCTAGCTCTCCCAA	CTCTGACCTCTGCCTCCCCC	-
M24	IRX2_HUMAN.H11MO.0.D	-3	0.000305235	0.234726	0.233758	19	TTGCTCACTTGGGCTCAGCGGAACAATCTAGCTCTCCCAA	CCAACATGCCCACCCATGT	-
M24	HME2_HUMAN.H11MO.0.D	-1	0.000489522	0.376442	0.249927	11	TTGCTCACTTGGGCTCAGCGGAACAATCTAGCTCTCCCAA	CCCTAATTACC	-
M24	NR1D1_HUMAN.H11MO.0.B	-5	0.000749498	0.576364	0.286994	19	TTGCTCACTTGGGCTCAGCGGAACAATCTAGCTCTCCCAA	CCTTCTGACCCACTTCCCT	-
M24	TLX1_HUMAN.H11MO.0.D	-7	0.00140127	1.07758	0.30661	17	TTGCTCACTTGGGCTCAGCGGAACAATCTAGCTCTCCCAA	CCTTGGCAACTTGCCAG	-
M24	THA_HUMAN.H11MO.0.C	-1	0.00164901	1.26809	0.315716	17	TTGCTCACTTGGGCTCAGCGGAACAATCTAGCTCTCCCAA	GGGTCACTTCAGGTCAG	+
M24	ZFX_HUMAN.H11MO.1.A	-6	0.0019372	1.48971	0.329681	17	TTGCTCACTTGGGCTCAGCGGAACAATCTAGCTCTCCCAA	CCCCGGCCTCCGCCCCC	-
M24	MNX1_HUMAN.H11MO.0.D	-21	0.00255112	1.96181	0.390744	19	TTGCTCACTTGGGCTCAGCGGAACAATCTAGCTCTCCCAA	CTATTTTAATAACCCTTAA	+
M24	ZN264_HUMAN.H11MO.0.C	-2	0.00283352	2.17897	0.393511	24	TTGCTCACTTGGGCTCAGCGGAACAATCTAGCTCTCCCAA	TCTTATAAGGGCACTAATCCCATT	+
M24	ZN563_HUMAN.H11MO.0.C	-10	0.00308302	2.37084	0.393511	21	TTGCTCACTTGGGCTCAGCGGAACAATCTAGCTCTCCCAA	GGGATCCTCACTGGCAGCTGC	+
M24	ZN214_HUMAN.H11MO.0.C	-1	0.00376823	2.89777	0.443972	22	TTGCTCACTTGGGCTCAGCGGAACAATCTAGCTCTCCCAA	TCCTTTTTGAGGCCTTTGATGA	+
M24	ZN554_HUMAN.H11MO.0.C	-17	0.0043064	3.31162	0.471138	20	TTGCTCACTTGGGCTCAGCGGAACAATCTAGCTCTCCCAA	AGCACCCCACATGGCTCAGC	-
M25	MNX1_HUMAN.H11MO.0.D	-2	0.000223465	0.171844	0.264929	19	AGATATGAGGATCACCACGAGTTCAATGGTTCCTTATCTG	CTATTTTAATAACCCTTAA	+
M25	ZN394_HUMAN.H11MO.0.C	-19	0.000347014	0.266854	0.264929	20	AGATATGAGGATCACCACGAGTTCAATGGTTCCTTATCTG	ATTCCATTCTATTCCATTCT	-
M25	BRAC_HUMAN.H11MO.0.A	-19	0.000599428	0.46096	0.281817	20	AGATATGAGGATCACCACGAGTTCAATGGTTCCTTATCTG	ATTTCACACCTCCCTGCTAA	-
M25	VENTX_HUMAN.H11MO.0.D	-19	0.000753962	0.579797	0.281817	19	AGATATGAGGATCACCACGAGTTCAATGGTTCCTTATCTG	CGCTAATTGGTTTCTAATT	+
M25	RARA_HUMAN.H11MO.0.A	-8	0.00109638	0.843113	0.281817	20	AGATATGAGGATCACCACGAGTTCAATGGTTCCTTATCTG	GGGGGATCAAGAGGTCAAGG	+
M25	Z324A_HUMAN.H11MO.0.C	-20	0.00127151	0.977795	0.281817	20	AGATATGAGGATCACCACGAGTTCAATGGTTCCTTATCTG	TATCAAACCATCCTTTGCTGCCA	+
M25	RARG_HUMAN.H11MO.2.D	-6	0.00169994	1.30725	0.310221	20	AGATATGAGGATCACCACGAGTTCAATGGTTCCTTATCTG	GGGGGTCACCCAGAGGTCAC	+
M25	IRX2_HUMAN.H11MO.0.D	-14	0.00202121	1.55431	0.310221	19	AGATATGAGGATCACCACGAGTTCAATGGTTCCTTATCTG	ACATGGGTGGGCATGTTGG	+
M25	RARG_HUMAN.H11MO.0.B	-2	0.00220397	1.69485	0.310221	18	AGATATGAGGATCACCACGAGTTCAATGGTTCCTTATCTG	AGGTCAGAGTGACCTGGG	+
M25	ZN589_HUMAN.H11MO.0.D	-13	0.00250738	1.92818	0.310221	16	AGATATGAGGATCACCACGAGTTCAATGGTTCCTTATCTG	CCCACGGTTACTGCCG	+
M25	HXC10_HUMAN.H11MO.0.D	-11	0.00290633	2.23497	0.310221	19	AGATATGAGGATCACCACGAGTTCAATGGTTCCTTATCTG	TTTTTAATTTTTTTATTAC	+
M25	RXRA_HUMAN.H11MO.0.A	-8	0.00299465	2.30288	0.310221	20	AGATATGAGGATCACCACGAGTTCAATGGTTCCTTATCTG	GGGGGAGGCAGAGGTCAGAG	+
M25	HME2_HUMAN.H11MO.0.D	0	0.00304755	2.34356	0.310221	11	AGATATGAGGATCACCACGAGTTCAATGGTTCCTTATCTG	GGTAATTAGGG	+
M25	NFAC1_HUMAN.H11MO.0.B	-20	0.00543438	4.17904	0.491061	15	AGATATGAGGATCACCACGAGTTCAATGGTTCCTTATCTG	TTTCTTTTTTTCCAT	-
M25	NKX61_HUMAN.H11MO.0.B	-19	0.0054673	4.20435	0.491061	19	AGATATGAGGATCACCACGAGTTCAATGGTTCCTTATCTG	CATTAAATTCCCATTAATC	-
M26	IRX2_HUMAN.H11MO.0.D	-6	8.51785e-05	0.0655023	0.120713	19	AATAGCGCAGGTTTTAGCTTATCAAACTACCTCATGATCT	ACATGGGTGGGCATGTTGG	+
M26	MNX1_HUMAN.H11MO.0.D	-11	0.00020013	0.1539	0.120713	19	AATAGCGCAGGTTTTAGCTTATCAAACTACCTCATGATCT	TTAAGGGTTATTAAAATAG	-
M26	CLOCK_HUMAN.H11MO.0.C	-3	0.000828258	0.63693	0.31736	14	AATAGCGCAGGTTTTAGCTTATCAAACTACCTCATGATCT	TGTTCACGTGTCTG	-
M26	HXC10_HUMAN.H11MO.0.D	-19	0.00123262	0.947889	0.37784	19	AATAGCGCAGGTTTTAGCTTATCAAACTACCTCATGATCT	TTTTTAATTTTTTTATTAC	+
M26	TLX1_HUMAN.H11MO.0.D	-10	0.00264727	2.03575	0.467946	17	AATAGCGCAGGTTTTAGCTTATCAAACTACCTCATGATCT	CTGGCAAGTTGCCAAGG	+
M26	HME2_HUMAN.H11MO.0.D	-16	0.00267017	2.05336	0.467946	11	AATAGCGCAGGTTTTAGCTTATCAAACTACCTCATGATCT	GGTAATTAGGG	+
M28	MNX1_HUMAN.H11MO.0.D	-7	0.00023186	0.178301	0.210492	19	CAGTAGATCAAAATTTCTGCAGTAATAGATTTTCTATATC	TTAAGGGTTATTAAAATAG	-
M28	IRX2_HUMAN.H11MO.0.D	-10	0.000774924	0.595916	0.347699	19	CAGTAGATCAAAATTTCTGCAGTAATAGATTTTCTATATC	ACATGGGTGGGCATGTTGG	+
M29	ZN394_HUMAN.H11MO.0.C	-5	0.000118708	0.0912864	0.155302	20	GTGTAGAAATGCCTAGATCAGTAAATTCTCCAAGGCAATA	AGAATGGAATAGAATGGAAT	+
M29	HXC10_HUMAN.H11MO.0.D	-5	0.000319064	0.24536	0.155302	19	GTGTAGAAATGCCTAGATCAGTAAATTCTCCAAGGCAATA	GTAATAAAAAAATTAAAAA	-
M29	MNX1_HUMAN.H11MO.0.D	-21	0.000346254	0.26627	0.155302	19	GTGTAGAAATGCCTAGATCAGTAAATTCTCCAAGGCAATA	CTATTTTAATAACCCTTAA	+
M29	IRX2_HUMAN.H11MO.0.D	-6	0.000607175	0.466917	0.155302	19	GTGTAGAAATGCCTAGATCAGTAAATTCTCCAAGGCAATA	ACATGGGTGGGCATGTTGG	+
M30	IRX2_HUMAN.H11MO.0.D	-9	0.00027818	0.21392	0.321265	19	ACCATGTCTGCAGGTTGCCCTCATCCCTAAAACAGGCTTC	CCAACATGCCCACCCATGT	-
M30	MNX1_HUMAN.H11MO.0.D	-16	0.000419225	0.322384	0.321265	19	ACCATGTCTGCAGGTTGCCCTCATCCCTAAAACAGGCTTC	TTAAGGGTTATTAAAATAG	-
M32	IRX2_HUMAN.H11MO.0.D	-2	0.000137874	0.106025	0.136316	19	CTATTCCATGTACAAGTGGACATTCATCGTTATCCATTTT	CCAACATGCCCACCCATGT	-
M32	MNX1_HUMAN.H11MO.0.D	-17	0.000177532	0.136522	0.136316	19	CTATTCCATGTACAAGTGGACATTCATCGTTATCCATTTT	CTATTTTAATAACCCTTAA	+
M32	ZN394_HUMAN.H11MO.0.C	-11	0.00131639	1.0123	0.404309	20	CTATTCCATGTACAAGTGGACATTCATCGTTATCCATTTT	ATTCCATTCTATTCCATTCT	-
M33	MNX1_HUMAN.H11MO.0.D	-5	0.000114769	0.0882571	0.176132	19	CGTATCCCAGGAATTCTCTATGTGTTCTTTATCATAGAAA	CTATTTTAATAACCCTTAA	+
M33	IRX2_HUMAN.H11MO.0.D	-2	0.000598815	0.460489	0.306329	19	CGTATCCCAGGAATTCTCTATGTGTTCTTTATCATAGAAA	CCAACATGCCCACCCATGT	-
M33	GATA1_HUMAN.H11MO.0.A	8	0.000883392	0.679328	0.338929	11	CGTATCCCAGGAATTCTCTATGTGTTCTTTATCATAGAAA	TCTTATCTGTCCCCGCCAG	-
M33	GATA2_HUMAN.H11MO.0.A	8	0.00161445	1.24151	0.412942	11	CGTATCCCAGGAATTCTCTATGTGTTCTTTATCATAGAAA	CCTTATCTCCACCCCCCAG	-
M33	HXC10_HUMAN.H11MO.0.D	-20	0.00232612	1.78878	0.427319	19	CGTATCCCAGGAATTCTCTATGTGTTCTTTATCATAGAAA	TTTTTAATTTTTTTATTAC	+
M33	RXRA_HUMAN.H11MO.0.A	-17	0.00250599	1.9271	0.427319	20	CGTATCCCAGGAATTCTCTATGTGTTCTTTATCATAGAAA	CTCTGACCTCTGCCTCCCCC	-
M33	ZN394_HUMAN.H11MO.0.C	-12	0.00250599	1.9271	0.427319	20	CGTATCCCAGGAATTCTCTATGTGTTCTTTATCATAGAAA	ATTCCATTCTATTCCATTCT	-
M33	ZN563_HUMAN.H11MO.0.C	-9	0.00302558	2.32667	0.464328	21	CGTATCCCAGGAATTCTCTATGTGTTCTTTATCATAGAAA	GGGATCCTCACTGGCAGCTGC	+
M34	BRAC_HUMAN.H11MO.0.A	-15	1.50699e-05	0.0115888	0.0230159	20	CTCCTCCGTGTAACTCCTTCTCACTGCTCTGCTAAGGCAA	ATTTCACACCTCCCTGCTAA	-
M34	IRX2_HUMAN.H11MO.0.D	-18	0.000275369	0.211759	0.15702	19	CTCCTCCGTGTAACTCCTTCTCACTGCTCTGCTAAGGCAA	CCAACATGCCCACCCATGT	-
M34	RXRA_HUMAN.H11MO.0.A	-7	0.000308431	0.237184	0.15702	20	CTCCTCCGTGTAACTCCTTCTCACTGCTCTGCTAAGGCAA	CTCTGACCTCTGCCTCCCCC	-
M34	ZN341_HUMAN.H11MO.0.C	1	0.000450578	0.346495	0.172039	21	CTCCTCCGTGTAACTCCTTCTCACTGCTCTGCTAAGGCAA	GCTCTTCCCTCCCCCCCCCCCC	-
M34	OLIG2_HUMAN.H11MO.0.B	-1	0.000740085	0.569125	0.182514	18	CTCCTCCGTGTAACTCCTTCTCACTGCTCTGCTAAGGCAA	CCAGCTGTTTCCCTTCTG	+
M34	VEZF1_HUMAN.H11MO.0.C	0	0.000854507	0.657116	0.182514	22	CTCCTCCGTGTAACTCCTTCTCACTGCTCTGCTAAGGCAA	CCCCTCCCCCTCCCCCCTCCCC	-
M34	MNX1_HUMAN.H11MO.0.D	-1	0.000887102	0.682181	0.182514	19	CTCCTCCGTGTAACTCCTTCTCACTGCTCTGCTAAGGCAA	CTATTTTAATAACCCTTAA	+
M34	RARG_HUMAN.H11MO.2.D	2	0.000956025	0.735183	0.182514	18	CTCCTCCGTGTAACTCCTTCTCACTGCTCTGCTAAGGCAA	GTGACCTCTGGGTGACCCCC	-
M34	ZN394_HUMAN.H11MO.0.C	-13	0.0011058	0.850364	0.187652	20	CTCCTCCGTGTAACTCCTTCTCACTGCTCTGCTAAGGCAA	ATTCCATTCTATTCCATTCT	-
M34	SPIC_HUMAN.H11MO.0.D	-10	0.00207242	1.59369	0.287741	13	CTCCTCCGTGTAACTCCTTCTCACTGCTCTGCTAAGGCAA	CCTCCCCTTCCTC	-
M34	CLOCK_HUMAN.H11MO.0.C	-17	0.00297492	2.28772	0.378627	14	CTCCTCCGTGTAACTCCTTCTCACTGCTCTGCTAAGGCAA	TGTTCACGTGTCTG	-
M34	GATA1_HUMAN.H11MO.0.A	-28	0.00376579	2.8959	0.432569	12	CTCCTCCGTGTAACTCCTTCTCACTGCTCTGCTAAGGCAA	CTGGCGGGGACAGATAAGA	+
M34	PATZ1_HUMAN.H11MO.0.C	-13	0.00396522	3.04925	0.432569	22	CTCCTCCGTGTAACTCCTTCTCACTGCTCTGCTAAGGCAA	CCTCCCCCCCCGCCCCCTCCCC	-
M34	NR1D1_HUMAN.H11MO.0.B	-3	0.00432148	3.32322	0.440005	19	CTCCTCCGTGTAACTCCTTCTCACTGCTCTGCTAAGGCAA	CCTTCTGACCCACTTCCCT	-
M34	ZN563_HUMAN.H11MO.0.C	-6	0.00511316	3.93202	0.464918	21	CTCCTCCGTGTAACTCCTTCTCACTGCTCTGCTAAGGCAA	GGGATCCTCACTGGCAGCTGC	+
M34	TLX1_HUMAN.H11MO.0.D	-20	0.00517499	3.97956	0.464918	17	CTCCTCCGTGTAACTCCTTCTCACTGCTCTGCTAAGGCAA	CTGGCAAGTTGCCAAGG	+
M35	ZN140_HUMAN.H11MO.0.C	-18	2.35301e-05	0.0180947	0.0361584	22	CCAAATACAAAATTACCACACGACCCAGCAATCCCACACC	TATGACCCAGCAATTCCGCTCCTA	+
M35	MAF_HUMAN.H11MO.0.A	-16	0.0005646	0.434177	0.433806	19	CCAAATACAAAATTACCACACGACCCAGCAATCCCACACC	TTGCTGAGTCAGCAGATTC	-
M37	MNX1_HUMAN.H11MO.0.D	-9	0.00025511	0.19618	0.308073	19	CATAAGTGTCTTAGTGAATTTCTGTGTCATAACCGGACAT	CTATTTTAATAACCCTTAA	+
M37	IRX2_HUMAN.H11MO.0.D	-3	0.000913735	0.702662	0.308073	19	CATAAGTGTCTTAGTGAATTTCTGTGTCATAACCGGACAT	ACATGGGTGGGCATGTTGG	+
M37	BRAC_HUMAN.H11MO.0.A	0	0.00108085	0.831173	0.308073	20	CATAAGTGTCTTAGTGAATTTCTGTGTCATAACCGGACAT	TTAGCAGGGAGGTGTGAAAT	+
M37	OLIG2_HUMAN.H11MO.0.B	-17	0.00120366	0.925617	0.308073	18	CATAAGTGTCTTAGTGAATTTCTGTGTCATAACCGGACAT	CCAGCTGTTTCCCTTCTG	+
M37	ZN394_HUMAN.H11MO.0.C	-13	0.00221741	1.70519	0.486461	20	CATAAGTGTCTTAGTGAATTTCTGTGTCATAACCGGACAT	ATTCCATTCTATTCCATTCT	-
M37	NR1D1_HUMAN.H11MO.0.B	-9	0.002583	1.98633	0.495832	19	CATAAGTGTCTTAGTGAATTTCTGTGTCATAACCGGACAT	CCTTCTGACCCACTTCCCT	-
M38	IRX2_HUMAN.H11MO.0.D	0	3.92828e-05	0.0302085	0.0604048	19	ACACTTGTGGTCTTCTTAACACAGCTAAGTAATGACTCTA	ACATGGGTGGGCATGTTGG	+
M38	MNX1_HUMAN.H11MO.0.D	-5	0.000191492	0.147257	0.147227	19	ACACTTGTGGTCTTCTTAACACAGCTAAGTAATGACTCTA	TTAAGGGTTATTAAAATAG	-
M40	MNX1_HUMAN.H11MO.0.D	-20	9.45234e-05	0.0726885	0.145157	19	TTAGATCCAAATGGCGAATTGCATTTACTAATGACTCTGC	CTATTTTAATAACCCTTAA	+
M40	IRX2_HUMAN.H11MO.0.D	-10	0.000337827	0.259789	0.172931	19	TTAGATCCAAATGGCGAATTGCATTTACTAATGACTCTGC	ACATGGGTGGGCATGTTGG	+
M40	HXC10_HUMAN.H11MO.0.D	-12	0.000694675	0.534205	0.185758	19	TTAGATCCAAATGGCGAATTGCATTTACTAATGACTCTGC	GTAATAAAAAAATTAAAAA	-
M40	ZN394_HUMAN.H11MO.0.C	-18	0.00072577	0.558117	0.185758	20	TTAGATCCAAATGGCGAATTGCATTTACTAATGACTCTGC	ATTCCATTCTATTCCATTCT	-
M40	BRAC_HUMAN.H11MO.0.A	-5	0.00105462	0.811003	0.231365	20	TTAGATCCAAATGGCGAATTGCATTTACTAATGACTCTGC	TTAGCAGGGAGGTGTGAAAT	+
M40	GATA2_HUMAN.H11MO.0.A	7	0.00288054	2.21514	0.49151	12	TTAGATCCAAATGGCGAATTGCATTTACTAATGACTCTGC	CCTTATCTCCACCCCCCAG	-
M42	MNX1_HUMAN.H11MO.0.D	-20	0.000117429	0.0903026	0.180451	19	TCAAGATCTCACAAGTTTCCATTTTACATTATGTTGGTAT	CTATTTTAATAACCCTTAA	+
M42	IRX2_HUMAN.H11MO.0.D	-18	0.000320928	0.246793	0.246582	19	TCAAGATCTCACAAGTTTCCATTTTACATTATGTTGGTAT	ACATGGGTGGGCATGTTGG	+
M42	HXC10_HUMAN.H11MO.0.D	-20	0.000829283	0.637718	0.275181	19	TCAAGATCTCACAAGTTTCCATTTTACATTATGTTGGTAT	GTAATAAAAAAATTAAAAA	-
M42	ZN394_HUMAN.H11MO.0.C	-5	0.00178016	1.36894	0.390791	20	TCAAGATCTCACAAGTTTCCATTTTACATTATGTTGGTAT	ATTCCATTCTATTCCATTCT	-
M42	BRAC_HUMAN.H11MO.0.A	-20	0.00290089	2.23078	0.496572	20	TCAAGATCTCACAAGTTTCCATTTTACATTATGTTGGTAT	ATTTCACACCTCCCTGCTAA	-
M42	GATA1_HUMAN.H11MO.0.A	-28	0.00290831	2.23649	0.496572	12	TCAAGATCTCACAAGTTTCCATTTTACATTATGTTGGTAT	CTGGCGGGGACAGATAAGA	+
M44	HXC10_HUMAN.H11MO.0.D	-11	0.00013069	0.100501	0.100415	19	CCTTAGCTAGGTAATACACATTTTTGTAACTTCAAACAGT	TTTTTAATTTTTTTATTAC	+
M44	MNX1_HUMAN.H11MO.0.D	-17	0.00013069	0.100501	0.100415	19	CCTTAGCTAGGTAATACACATTTTTGTAACTTCAAACAGT	CTATTTTAATAACCCTTAA	+
M44	IRX2_HUMAN.H11MO.0.D	-5	0.00133428	1.02606	0.441795	19	CCTTAGCTAGGTAATACACATTTTTGTAACTTCAAACAGT	CCAACATGCCCACCCATGT	-
M46	MNX1_HUMAN.H11MO.0.D	-8	9.10945e-05	0.0700517	0.140075	19	TCTAAAATGGACCTTATTCTTTAACATACTAAAGCTTTCA	CTATTTTAATAACCCTTAA	+
M46	IRX2_HUMAN.H11MO.0.D	-3	0.000353367	0.271739	0.181123	19	TCTAAAATGGACCTTATTCTTTAACATACTAAAGCTTTCA	CCAACATGCCCACCCATGT	-
M46	ZN394_HUMAN.H11MO.0.C	-17	0.000478664	0.368093	0.184009	20	TCTAAAATGGACCTTATTCTTTAACATACTAAAGCTTTCA	AGAATGGAATAGAATGGAAT	+
M46	HXC10_HUMAN.H11MO.0.D	-16	0.00179881	1.38329	0.395145	19	TCTAAAATGGACCTTATTCTTTAACATACTAAAGCTTTCA	TTTTTAATTTTTTTATTAC	+
M47	ZN563_HUMAN.H11MO.0.C	-12	0.000123411	0.0949028	0.123521	21	ATACTCATGGAGCGTATCAGTGCTGTAGTCTGCGATTCGT	GGGATCCTCACTGGCAGCTGC	+
M47	RXRA_HUMAN.H11MO.0.A	-20	0.000160658	0.123546	0.123521	20	ATACTCATGGAGCGTATCAGTGCTGTAGTCTGCGATTCGT	CTCTGACCTCTGCCTCCCCC	-
M47	MNX1_HUMAN.H11MO.0.D	-19	0.000569097	0.437636	0.291698	19	ATACTCATGGAGCGTATCAGTGCTGTAGTCTGCGATTCGT	CTATTTTAATAACCCTTAA	+
M47	TLX1_HUMAN.H11MO.0.D	-5	0.00100085	0.769655	0.38475	17	ATACTCATGGAGCGTATCAGTGCTGTAGTCTGCGATTCGT	CTGGCAAGTTGCCAAGG	+
M48	MNX1_HUMAN.H11MO.0.D	-8	0.000314845	0.242116	0.423156	19	ATATGATAGCAGGTACAACTCCTGTTTTCTCATTATGCAT	CTATTTTAATAACCCTTAA	+
M48	IRX2_HUMAN.H11MO.0.D	-19	0.000696142	0.535333	0.423156	19	ATATGATAGCAGGTACAACTCCTGTTTTCTCATTATGCAT	ACATGGGTGGGCATGTTGG	+
M49	MNX1_HUMAN.H11MO.0.D	-12	3.20136e-05	0.0246185	0.0491305	19	AAGATTCATATGATCTTCCTTTTTGACCTATTTCTTTTGA	TTAAGGGTTATTAAAATAG	-
M49	IRX2_HUMAN.H11MO.0.D	-14	0.000290557	0.223439	0.148637	19	AAGATTCATATGATCTTCCTTTTTGACCTATTTCTTTTGA	CCAACATGCCCACCCATGT	-
M49	ZN394_HUMAN.H11MO.0.C	-4	0.00106732	0.820768	0.327597	20	AAGATTCATATGATCTTCCTTTTTGACCTATTTCTTTTGA	ATTCCATTCTATTCCATTCT	-
M50	MNX1_HUMAN.H11MO.0.D	-12	2.97991e-05	0.0229155	0.045831	19	AATTACAATATTCTACGCTATGAATTCTCACCTAAGATTT	CTATTTTAATAACCCTTAA	+
M52	NR1D1_HUMAN.H11MO.0.B	-3	0.000444911	0.342136	0.406358	19	AGAACAGTAGTAACTCAGCAACAAAGTCCAGCCAGAAAAA	AGGGAAGTGGGTCAGAAGG	+
M52	ZN563_HUMAN.H11MO.0.C	-20	0.000528424	0.406358	0.406358	20	AGAACAGTAGTAACTCAGCAACAAAGTCCAGCCAGAAAAA	GCAGCTGCCAGTGAGGATCCC	-
M53	MNX1_HUMAN.H11MO.0.D	-4	3.57388e-05	0.0274831	0.0547755	19	TTGTCTAGTGAAAAGATCCTTAGTATGTTTTAGTCTACAC	CTATTTTAATAACCCTTAA	+
M53	HXC10_HUMAN.H11MO.0.D	-4	0.000273864	0.210601	0.139914	19	TTGTCTAGTGAAAAGATCCTTAGTATGTTTTAGTCTACAC	GTAATAAAAAAATTAAAAA	-
M53	IRX2_HUMAN.H11MO.0.D	-11	0.00115756	0.890163	0.40053	19	TTGTCTAGTGAAAAGATCCTTAGTATGTTTTAGTCTACAC	CCAACATGCCCACCCATGT	-
M53	ZN394_HUMAN.H11MO.0.C	-3	0.00211848	1.62911	0.405864	20	TTGTCTAGTGAAAAGATCCTTAGTATGTTTTAGTCTACAC	AGAATGGAATAGAATGGAAT	+
M54	MNX1_HUMAN.H11MO.0.D	-21	8.87579e-05	0.0682548	0.136214	19	AGGATCTAAGACAATGAATCAGGGATTACATGATCCTTAT	CTATTTTAATAACCCTTAA	+
M54	IRX2_HUMAN.H11MO.0.D	-17	0.00020873	0.160514	0.160166	19	AGGATCTAAGACAATGAATCAGGGATTACATGATCCTTAT	ACATGGGTGGGCATGTTGG	+
M54	HME2_HUMAN.H11MO.0.D	-13	0.000479178	0.368488	0.183846	11	AGGATCTAAGACAATGAATCAGGGATTACATGATCCTTAT	GGTAATTAGGG	+
M54	TLX1_HUMAN.H11MO.0.D	-7	0.000704943	0.542101	0.216371	17	AGGATCTAAGACAATGAATCAGGGATTACATGATCCTTAT	CTGGCAAGTTGCCAAGG	+
M54	HXC10_HUMAN.H11MO.0.D	-10	0.00128814	0.990583	0.32948	19	AGGATCTAAGACAATGAATCAGGGATTACATGATCCTTAT	GTAATAAAAAAATTAAAAA	-
M54	NR1D1_HUMAN.H11MO.0.B	-7	0.00186493	1.43413	0.357758	19	AGGATCTAAGACAATGAATCAGGGATTACATGATCCTTAT	AGGGAAGTGGGTCAGAAGG	+
M54	ZN394_HUMAN.H11MO.0.C	0	0.00351158	2.7004	0.48992	20	AGGATCTAAGACAATGAATCAGGGATTACATGATCCTTAT	AGAATGGAATAGAATGGAAT	+
M55	MNX1_HUMAN.H11MO.0.D	-14	6.83439e-05	0.0525564	0.105023	19	TCAAAAGTGCCATATTGGTTACACAACCATTCTATATTTA	CTATTTTAATAACCCTTAA	+
M55	IRX2_HUMAN.H11MO.0.D	-13	0.000676511	0.520237	0.346528	19	TCAAAAGTGCCATATTGGTTACACAACCATTCTATATTTA	CCAACATGCCCACCCATGT	-
M57	Z324A_HUMAN.H11MO.0.C	-15	1.55559e-05	0.0119625	0.0236638	23	TGCCAGTTCAGTAGTGGGCAGCAGAGAGTGGTTGGTTGTT	TGGCAGCAAAGGATGGTTTGATA	-
M57	NR1H3_HUMAN.H11MO.0.B	-1	0.000198889	0.152946	0.124558	19	TGCCAGTTCAGTAGTGGGCAGCAGAGAGTGGTTGGTTGTT	CAGAGGTCACTGCAGGTCA	+
M57	IRX2_HUMAN.H11MO.0.D	-16	0.000451829	0.347457	0.124558	19	TGCCAGTTCAGTAGTGGGCAGCAGAGAGTGGTTGGTTGTT	ACATGGGTGGGCATGTTGG	+
M57	RXRA_HUMAN.H11MO.0.A	-3	0.000503431	0.387138	0.124558	20	TGCCAGTTCAGTAGTGGGCAGCAGAGAGTGGTTGGTTGTT	GGGGGAGGCAGAGGTCAGAG	+
M57	ZN563_HUMAN.H11MO.0.C	-4	0.000505441	0.388684	0.124558	21	TGCCAGTTCAGTAGTGGGCAGCAGAGAGTGGTTGGTTGTT	GGGATCCTCACTGGCAGCTGC	+
M57	THA_HUMAN.H11MO.0.C	-4	0.000601148	0.462283	0.124558	17	TGCCAGTTCAGTAGTGGGCAGCAGAGAGTGGTTGGTTGTT	GGGTCACTTCAGGTCAG	+
M57	MAFA_HUMAN.H11MO.0.D	-3	0.000631668	0.485753	0.124558	21	TGCCAGTTCAGTAGTGGGCAGCAGAGAGTGGTTGGTTGTT	CGAAGGCTGCGGGGTCAGCAC	-
M57	PAX5_HUMAN.H11MO.0.A	-11	0.000679956	0.522886	0.124558	21	TGCCAGTTCAGTAGTGGGCAGCAGAGAGTGGTTGGTTGTT	GCCTGGGCAGCAGAGCGTGAC	+
M57	ZN554_HUMAN.H11MO.0.C	-20	0.000736928	0.566698	0.124558	20	TGCCAGTTCAGTAGTGGGCAGCAGAGAGTGGTTGGTTGTT	GCTGAGCCATGTGGGGTGCT	+
M57	ZN350_HUMAN.H11MO.1.D	-13	0.000896689	0.689554	0.136405	24	TGCCAGTTCAGTAGTGGGCAGCAGAGAGTGGTTGGTTGTT	ACGGGGCGCAGGGATTTGTTGCCC	+
M57	OLIG2_HUMAN.H11MO.0.B	-10	0.00178954	1.37615	0.210593	18	TGCCAGTTCAGTAGTGGGCAGCAGAGAGTGGTTGGTTGTT	CAGAAGGGAAACAGCTGG	-
M57	MAF_HUMAN.H11MO.0.A	-9	0.00179969	1.38396	0.210593	19	TGCCAGTTCAGTAGTGGGCAGCAGAGAGTGGTTGGTTGTT	TTGCTGAGTCAGCAGATTC	-
M57	MNX1_HUMAN.H11MO.0.D	-10	0.00179969	1.38396	0.210593	19	TGCCAGTTCAGTAGTGGGCAGCAGAGAGTGGTTGGTTGTT	TTAAGGGTTATTAAAATAG	-
M57	ZN394_HUMAN.H11MO.0.C	-2	0.0023563	1.81199	0.250641	20	TGCCAGTTCAGTAGTGGGCAGCAGAGAGTGGTTGGTTGTT	AGAATGGAATAGAATGGAAT	+
M57	SPIC_HUMAN.H11MO.0.D	-8	0.00247146	1.90055	0.250641	13	TGCCAGTTCAGTAGTGGGCAGCAGAGAGTGGTTGGTTGTT	GAGGAAGGGGAGG	+
M57	PURA_HUMAN.H11MO.0.D	-9	0.00277573	2.13453	0.263904	17	TGCCAGTTCAGTAGTGGGCAGCAGAGAGTGGTTGGTTGTT	GGAAGGGGGGGGCAGGG	+
M57	ZN341_HUMAN.H11MO.0.C	-5	0.00298275	2.29373	0.266905	22	TGCCAGTTCAGTAGTGGGCAGCAGAGAGTGGTTGGTTGTT	GGGGGGGGGGGGAGGGAAGAGC	+
M57	ZFX_HUMAN.H11MO.1.A	-11	0.0032322	2.48556	0.273159	17	TGCCAGTTCAGTAGTGGGCAGCAGAGAGTGGTTGGTTGTT	GGGGGCGGAGGCCGGGG	+
M57	ZN350_HUMAN.H11MO.0.C	-3	0.00403796	3.10519	0.323294	18	TGCCAGTTCAGTAGTGGGCAGCAGAGAGTGGTTGGTTGTT	TAGGTCATAAAAGGACTG	-
M57	BRAC_HUMAN.H11MO.0.A	-10	0.00533329	4.1013	0.383133	20	TGCCAGTTCAGTAGTGGGCAGCAGAGAGTGGTTGGTTGTT	TTAGCAGGGAGGTGTGAAAT	+
M57	THAP1_HUMAN.H11MO.0.C	-21	0.00564625	4.34196	0.383133	19	TGCCAGTTCAGTAGTGGGCAGCAGAGAGTGGTTGGTTGTT	CGCCGCCATCTTGGCTGCGGGC	+
M57	ZBT17_HUMAN.H11MO.0.A	-8	0.00597259	4.59292	0.383133	19	TGCCAGTTCAGTAGTGGGCAGCAGAGAGTGGTTGGTTGTT	GAGGGTGGGGGAGGGGAAG	+
M57	HME2_HUMAN.H11MO.0.D	-12	0.00675151	5.19191	0.383133	11	TGCCAGTTCAGTAGTGGGCAGCAGAGAGTGGTTGGTTGTT	GGTAATTAGGG	+
M57	LYL1_HUMAN.H11MO.0.A	-3	0.00694942	5.3441	0.383133	14	TGCCAGTTCAGTAGTGGGCAGCAGAGAGTGGTTGGTTGTT	CAGGAAACAGCTGG	-
M57	GATA1_HUMAN.H11MO.0.A	-3	0.00730551	5.61794	0.383133	19	TGCCAGTTCAGTAGTGGGCAGCAGAGAGTGGTTGGTTGTT	CTGGCGGGGACAGATAAGA	+
M57	GATA2_HUMAN.H11MO.0.A	-3	0.00730551	5.61794	0.383133	19	TGCCAGTTCAGTAGTGGGCAGCAGAGAGTGGTTGGTTGTT	CTGGGGGGTGGAGATAAGG	+
M57	ZN563_HUMAN.H11MO.1.C	-14	0.00770333	5.92386	0.383133	12	TGCCAGTTCAGTAGTGGGCAGCAGAGAGTGGTTGGTTGTT	CAGGCAGCACAG	+
M57	NR1D1_HUMAN.H11MO.0.B	-6	0.00780768	6.0041	0.383133	19	TGCCAGTTCAGTAGTGGGCAGCAGAGAGTGGTTGGTTGTT	AGGGAAGTGGGTCAGAAGG	+
M57	PAX2_HUMAN.H11MO.0.D	-5	0.00932322	7.16956	0.443206	18	TGCCAGTTCAGTAGTGGGCAGCAGAGAGTGGTTGGTTGTT	GTTCAGTCATGCGTGACA	+
M57	SP3_HUMAN.H11MO.0.B	-12	0.0108356	8.33259	0.494566	20	TGCCAGTTCAGTAGTGGGCAGCAGAGAGTGGTTGGTTGTT	GGGGGGGGGCGGGGCCGGGG	+
M57	PROX1_HUMAN.H11MO.0.D	-14	0.0110538	8.50041	0.494566	17	TGCCAGTTCAGTAGTGGGCAGCAGAGAGTGGTTGGTTGTT	GGGTAAGGCGGGTTGGG	+
M58	MNX1_HUMAN.H11MO.0.D	-15	5.11478e-05	0.0393326	0.0782895	19	TAAATTTTCTTCTTCTATTTATAATCATTAGTGTTAAACT	CTATTTTAATAACCCTTAA	+
M58	HXC10_HUMAN.H11MO.0.D	-9	0.000259359	0.199447	0.132329	19	TAAATTTTCTTCTTCTATTTATAATCATTAGTGTTAAACT	TTTTTAATTTTTTTATTAC	+
M58	IRX2_HUMAN.H11MO.0.D	1	0.00035869	0.275833	0.137258	18	TAAATTTTCTTCTTCTATTTATAATCATTAGTGTTAAACT	CCAACATGCCCACCCATGT	-
M58	ZN394_HUMAN.H11MO.0.C	-5	0.000793577	0.610261	0.242938	20	TAAATTTTCTTCTTCTATTTATAATCATTAGTGTTAAACT	ATTCCATTCTATTCCATTCT	-
M58	RXRA_HUMAN.H11MO.0.A	-9	0.00176128	1.35443	0.38513	20	TAAATTTTCTTCTTCTATTTATAATCATTAGTGTTAAACT	CTCTGACCTCTGCCTCCCCC	-
M58	PO3F3_HUMAN.H11MO.0.D	-9	0.00239808	1.84412	0.410932	17	TAAATTTTCTTCTTCTATTTATAATCATTAGTGTTAAACT	ATAAATTATGCAAATTT	+
M58	AIRE_HUMAN.H11MO.0.C	-11	0.00241622	1.85807	0.410932	18	TAAATTTTCTTCTTCTATTTATAATCATTAGTGTTAAACT	TTAACCAATATAACCAAT	-
M58	GATA5_HUMAN.H11MO.0.D	-5	0.00377217	2.9008	0.490914	17	TAAATTTTCTTCTTCTATTTATAATCATTAGTGTTAAACT	ATCTAAGTTATCTCTTA	-
M58	BRAC_HUMAN.H11MO.0.A	-3	0.0040244	3.09476	0.490914	20	TAAATTTTCTTCTTCTATTTATAATCATTAGTGTTAAACT	ATTTCACACCTCCCTGCTAA	-
M58	NKX61_HUMAN.H11MO.0.B	-5	0.00449264	3.45484	0.490914	19	TAAATTTTCTTCTTCTATTTATAATCATTAGTGTTAAACT	CATTAAATTCCCATTAATC	-
M58	DMBX1_HUMAN.H11MO.0.D	0	0.0045988	3.53648	0.490914	20	TAAATTTTCTTCTTCTATTTATAATCATTAGTGTTAAACT	TAATTATAATCTAATTAATT	+
M58	VENTX_HUMAN.H11MO.0.D	-28	0.00481083	3.69953	0.490914	12	TAAATTTTCTTCTTCTATTTATAATCATTAGTGTTAAACT	AATTAGAAACCAATTAGCG	-
M59	MNX1_HUMAN.H11MO.0.D	-18	1.53655e-05	0.0118161	0.0235655	19	CTGTTATAAAGTCATTCACCTTTTGCTGAAATTTTGAATT	CTATTTTAATAACCCTTAA	+
M59	IRX2_HUMAN.H11MO.0.D	-4	0.000192655	0.148152	0.147735	19	CTGTTATAAAGTCATTCACCTTTTGCTGAAATTTTGAATT	CCAACATGCCCACCCATGT	-
M59	HXC10_HUMAN.H11MO.0.D	-10	0.00082412	0.633748	0.271079	19	CTGTTATAAAGTCATTCACCTTTTGCTGAAATTTTGAATT	GTAATAAAAAAATTAAAAA	-
M59	RXRA_HUMAN.H11MO.0.A	-12	0.00123727	0.951457	0.271079	20	CTGTTATAAAGTCATTCACCTTTTGCTGAAATTTTGAATT	CTCTGACCTCTGCCTCCCCC	-
M59	ZN394_HUMAN.H11MO.0.C	-15	0.00123727	0.951457	0.271079	20	CTGTTATAAAGTCATTCACCTTTTGCTGAAATTTTGAATT	ATTCCATTCTATTCCATTCT	-
M59	ZN563_HUMAN.H11MO.0.C	-2	0.00248501	1.91097	0.415412	21	CTGTTATAAAGTCATTCACCTTTTGCTGAAATTTTGAATT	GGGATCCTCACTGGCAGCTGC	+
M59	GATA1_HUMAN.H11MO.0.A	8	0.00270862	2.08293	0.415412	11	CTGTTATAAAGTCATTCACCTTTTGCTGAAATTTTGAATT	TCTTATCTGTCCCCGCCAG	-
M59	GATA2_HUMAN.H11MO.0.A	8	0.00359554	2.76497	0.45953	11	CTGTTATAAAGTCATTCACCTTTTGCTGAAATTTTGAATT	CCTTATCTCCACCCCCCAG	-
M60	SPIC_HUMAN.H11MO.0.D	-25	9.11353e-05	0.070083	0.139004	13	TCTGTTCAAAGTGCCTTCATCCAGGTGTCACCCTCACCAA	CCTCCCCTTCCTC	-
M60	PATZ1_HUMAN.H11MO.0.C	-13	0.0005594	0.430178	0.212171	22	TCTGTTCAAAGTGCCTTCATCCAGGTGTCACCCTCACCAA	CCTCCCCCCCCGCCCCCTCCCC	-
M60	ZN589_HUMAN.H11MO.0.D	-18	0.000667201	0.513078	0.212171	16	TCTGTTCAAAGTGCCTTCATCCAGGTGTCACCCTCACCAA	CCCACGGTTACTGCCG	+
M60	ZEP2_HUMAN.H11MO.0.D	-23	0.000730415	0.561689	0.212171	14	TCTGTTCAAAGTGCCTTCATCCAGGTGTCACCCTCACCAA	GGGGTTTCCCTACC	-
M60	IRX2_HUMAN.H11MO.0.D	-17	0.000779926	0.599763	0.212171	19	TCTGTTCAAAGTGCCTTCATCCAGGTGTCACCCTCACCAA	CCAACATGCCCACCCATGT	-
M60	MNX1_HUMAN.H11MO.0.D	-1	0.00100105	0.769807	0.212171	19	TCTGTTCAAAGTGCCTTCATCCAGGTGTCACCCTCACCAA	CTATTTTAATAACCCTTAA	+
M60	PROX1_HUMAN.H11MO.0.D	-15	0.00111283	0.855764	0.212171	17	TCTGTTCAAAGTGCCTTCATCCAGGTGTCACCCTCACCAA	CCCAACCCGCCTTACCC	-
M60	MAZ_HUMAN.H11MO.0.A	-17	0.00111284	0.855776	0.212171	22	TCTGTTCAAAGTGCCTTCATCCAGGTGTCACCCTCACCAA	CCCCCCCCCCCCCCCCTCCCCC	-
M60	KLF6_HUMAN.H11MO.0.A	-18	0.00150536	1.15763	0.255118	19	TCTGTTCAAAGTGCCTTCATCCAGGTGTCACCCTCACCAA	CCCCCGGCCCCGCCCTTCC	-
M60	PURA_HUMAN.H11MO.0.D	-8	0.00186253	1.43229	0.284083	17	TCTGTTCAAAGTGCCTTCATCCAGGTGTCACCCTCACCAA	CCCTGCCCCCCCCTTCC	-
M60	SPZ1_HUMAN.H11MO.0.D	-18	0.00213816	1.64425	0.296476	16	TCTGTTCAAAGTGCCTTCATCCAGGTGTCACCCTCACCAA	CCCAGGGTAACAGCCG	-
M60	ZFX_HUMAN.H11MO.1.A	-19	0.00239483	1.84163	0.304394	17	TCTGTTCAAAGTGCCTTCATCCAGGTGTCACCCTCACCAA	CCCCGGCCTCCGCCCCC	-
M60	Z324A_HUMAN.H11MO.0.C	-9	0.0029713	2.28493	0.348614	23	TCTGTTCAAAGTGCCTTCATCCAGGTGTCACCCTCACCAA	TATCAAACCATCCTTTGCTGCCA	+
M60	ZN350_HUMAN.H11MO.1.D	-11	0.00369266	2.83966	0.388013	24	TCTGTTCAAAGTGCCTTCATCCAGGTGTCACCCTCACCAA	GGGCAACAAATCCCTGCGCCCCGT	-
M60	RXRA_HUMAN.H11MO.0.A	-1	0.00407028	3.13004	0.388013	20	TCTGTTCAAAGTGCCTTCATCCAGGTGTCACCCTCACCAA	CTCTGACCTCTGCCTCCCCC	-
M60	SP3_HUMAN.H11MO.0.B	-19	0.00407028	3.13004	0.388013	20	TCTGTTCAAAGTGCCTTCATCCAGGTGTCACCCTCACCAA	CCCCGGCCCCGCCCCCCCCC	-
M60	ZN816_HUMAN.H11MO.1.C	-21	0.00556641	4.28057	0.47279	14	TCTGTTCAAAGTGCCTTCATCCAGGTGTCACCCTCACCAA	TGCATGTCCCCCTT	-
M60	ZN563_HUMAN.H11MO.0.C	-26	0.006025	4.63323	0.47279	14	TCTGTTCAAAGTGCCTTCATCCAGGTGTCACCCTCACCAA	GGGATCCTCACTGGCAGCTGC	+
M60	VEZF1_HUMAN.H11MO.0.C	-15	0.00615769	4.73527	0.47279	22	TCTGTTCAAAGTGCCTTCATCCAGGTGTCACCCTCACCAA	CCCCTCCCCCTCCCCCCTCCCC	-
M60	RARG_HUMAN.H11MO.0.B	-2	0.0061995	4.76742	0.47279	18	TCTGTTCAAAGTGCCTTCATCCAGGTGTCACCCTCACCAA	AGGTCAGAGTGACCTGGG	+
M60	BHE23_HUMAN.H11MO.0.D	-27	0.00654123	5.03021	0.475097	12	TCTGTTCAAAGTGCCTTCATCCAGGTGTCACCCTCACCAA	CCACCATATGCT	-
M60	THA_HUMAN.H11MO.0.C	-16	0.00734337	5.64705	0.480094	17	TCTGTTCAAAGTGCCTTCATCCAGGTGTCACCCTCACCAA	CTGACCTGAAGTGACCC	-
M60	TLX1_HUMAN.H11MO.0.D	0	0.00734337	5.64705	0.480094	17	TCTGTTCAAAGTGCCTTCATCCAGGTGTCACCCTCACCAA	CCTTGGCAACTTGCCAG	-
M60	NR1H3_HUMAN.H11MO.0.B	-17	0.00807655	6.21087	0.480094	19	TCTGTTCAAAGTGCCTTCATCCAGGTGTCACCCTCACCAA	TGACCTGCAGTGACCTCTG	-
M60	ZN816_HUMAN.H11MO.0.C	-18	0.00849862	6.53544	0.480094	21	TCTGTTCAAAGTGCCTTCATCCAGGTGTCACCCTCACCAA	CCCTGCATGTCCCCCTTTTTT	-
M61	MNX1_HUMAN.H11MO.0.D	-5	1.67289e-05	0.0128646	0.0256735	19	CTTAAACCAATGCTCTACCCGTCTGGTAAGAATTGCTGCA	CTATTTTAATAACCCTTAA	+
M61	IRX2_HUMAN.H11MO.0.D	-13	0.000647036	0.49757	0.226006	19	CTTAAACCAATGCTCTACCCGTCTGGTAAGAATTGCTGCA	CCAACATGCCCACCCATGT	-
M61	HXC10_HUMAN.H11MO.0.D	-20	0.000699845	0.538181	0.226006	19	CTTAAACCAATGCTCTACCCGTCTGGTAAGAATTGCTGCA	GTAATAAAAAAATTAAAAA	-
M61	ZN394_HUMAN.H11MO.0.C	-4	0.000778328	0.598535	0.226006	20	CTTAAACCAATGCTCTACCCGTCTGGTAAGAATTGCTGCA	ATTCCATTCTATTCCATTCT	-
M61	BRAC_HUMAN.H11MO.0.A	-9	0.00121517	0.934467	0.266413	20	CTTAAACCAATGCTCTACCCGTCTGGTAAGAATTGCTGCA	ATTTCACACCTCCCTGCTAA	-
M62	MNX1_HUMAN.H11MO.0.D	-16	0.000104835	0.0806185	0.160642	19	TGTAGTACTGTATACTTGGGCATTTTCTCTCTTGTGTCTA	CTATTTTAATAACCCTTAA	+
M62	FOXD3_HUMAN.H11MO.0.D	-6	0.000213617	0.164272	0.163665	15	TGTAGTACTGTATACTTGGGCATTTTCTCTCTTGTGTCTA	TTTGTTTACTTAGCA	+
M62	RXRA_HUMAN.H11MO.0.A	-14	0.000781897	0.601279	0.29953	20	TGTAGTACTGTATACTTGGGCATTTTCTCTCTTGTGTCTA	CTCTGACCTCTGCCTCCCCC	-
M62	ZN394_HUMAN.H11MO.0.C	-13	0.000781897	0.601279	0.29953	20	TGTAGTACTGTATACTTGGGCATTTTCTCTCTTGTGTCTA	ATTCCATTCTATTCCATTCT	-
M63	VEZF1_HUMAN.H11MO.0.C	-17	0.000119514	0.0919065	0.132187	22	TGCCAAACAGTTAAACATCTCTTAACCTCAATCCATCCCA	CCCCTCCCCCTCCCCCCTCCCC	-
M63	MNX1_HUMAN.H11MO.0.D	-16	0.000173792	0.133646	0.132187	19	TGCCAAACAGTTAAACATCTCTTAACCTCAATCCATCCCA	CTATTTTAATAACCCTTAA	+
M63	ZN394_HUMAN.H11MO.0.C	-19	0.000580151	0.446136	0.217345	20	TGCCAAACAGTTAAACATCTCTTAACCTCAATCCATCCCA	ATTCCATTCTATTCCATTCT	-
M63	Z324A_HUMAN.H11MO.0.C	-17	0.000707204	0.54384	0.217345	23	TGCCAAACAGTTAAACATCTCTTAACCTCAATCCATCCCA	TATCAAACCATCCTTTGCTGCCA	+
M63	PAX2_HUMAN.H11MO.0.D	-8	0.000714382	0.54936	0.217345	18	TGCCAAACAGTTAAACATCTCTTAACCTCAATCCATCCCA	TGTCACGCATGACTGAAC	-
M63	HXC10_HUMAN.H11MO.0.D	-10	0.00103538	0.796207	0.248357	19	TGCCAAACAGTTAAACATCTCTTAACCTCAATCCATCCCA	TTTTTAATTTTTTTATTAC	+
M63	MAFA_HUMAN.H11MO.0.D	-18	0.0012295	0.945484	0.248357	21	TGCCAAACAGTTAAACATCTCTTAACCTCAATCCATCCCA	GTGCTGACCCCGCAGCCTTCG	+
M63	IRX2_HUMAN.H11MO.0.D	-3	0.00151465	1.16477	0.248357	19	TGCCAAACAGTTAAACATCTCTTAACCTCAATCCATCCCA	CCAACATGCCCACCCATGT	-
M63	RXRA_HUMAN.H11MO.0.A	-19	0.0015346	1.18011	0.248357	20	TGCCAAACAGTTAAACATCTCTTAACCTCAATCCATCCCA	CTCTGACCTCTGCCTCCCCC	-
M63	CLOCK_HUMAN.H11MO.0.C	-19	0.00245169	1.88535	0.316705	14	TGCCAAACAGTTAAACATCTCTTAACCTCAATCCATCCCA	TGTTCACGTGTCTG	-
M63	OLIG2_HUMAN.H11MO.0.B	-22	0.0027065	2.0813	0.316705	18	TGCCAAACAGTTAAACATCTCTTAACCTCAATCCATCCCA	CCAGCTGTTTCCCTTCTG	+
M63	PTF1A_HUMAN.H11MO.0.B	-22	0.0027065	2.0813	0.316705	18	TGCCAAACAGTTAAACATCTCTTAACCTCAATCCATCCCA	CCAGCTGCCCCCTTTCCC	+
M63	ZN341_HUMAN.H11MO.0.C	-17	0.00308898	2.37543	0.335643	22	TGCCAAACAGTTAAACATCTCTTAACCTCAATCCATCCCA	GCTCTTCCCTCCCCCCCCCCCC	-
M63	PAX8_HUMAN.H11MO.0.D	0	0.00347476	2.67209	0.343871	14	TGCCAAACAGTTAAACATCTCTTAACCTCAATCCATCCCA	CCCGCTTCAGTGAC	-
M63	THA_HUMAN.H11MO.0.C	-14	0.00363311	2.79386	0.343871	17	TGCCAAACAGTTAAACATCTCTTAACCTCAATCCATCCCA	GGGTCACTTCAGGTCAG	+
M63	ZN589_HUMAN.H11MO.0.D	-3	0.00384286	2.95516	0.343871	16	TGCCAAACAGTTAAACATCTCTTAACCTCAATCCATCCCA	CCCACGGTTACTGCCG	+
M63	NR1D1_HUMAN.H11MO.0.B	-3	0.00449665	3.45793	0.370701	19	TGCCAAACAGTTAAACATCTCTTAACCTCAATCCATCCCA	CCTTCTGACCCACTTCCCT	-
M63	NR1H3_HUMAN.H11MO.0.B	0	0.00482159	3.7078	0.370701	19	TGCCAAACAGTTAAACATCTCTTAACCTCAATCCATCCCA	TGACCTGCAGTGACCTCTG	-
M63	RARA_HUMAN.H11MO.0.A	-19	0.00575555	4.42602	0.375997	20	TGCCAAACAGTTAAACATCTCTTAACCTCAATCCATCCCA	CCTTGACCTCTTGATCCCCC	-
M63	RARG_HUMAN.H11MO.2.D	-21	0.00575555	4.42602	0.375997	19	TGCCAAACAGTTAAACATCTCTTAACCTCAATCCATCCCA	GTGACCTCTGGGTGACCCCC	-
M63	SPIC_HUMAN.H11MO.0.D	-14	0.00576661	4.43452	0.375997	13	TGCCAAACAGTTAAACATCTCTTAACCTCAATCCATCCCA	CCTCCCCTTCCTC	-
M63	SOX18_HUMAN.H11MO.0.D	-11	0.00593206	4.56175	0.375997	19	TGCCAAACAGTTAAACATCTCTTAACCTCAATCCATCCCA	GAACCCATTGTTCTTTTCC	+
M63	HME2_HUMAN.H11MO.0.D	-4	0.0062059	4.77234	0.37762	11	TGCCAAACAGTTAAACATCTCTTAACCTCAATCCATCCCA	CCCTAATTACC	-
M63	FOXD3_HUMAN.H11MO.0.D	0	0.00651698	5.01156	0.381297	15	TGCCAAACAGTTAAACATCTCTTAACCTCAATCCATCCCA	TGCTAAGTAAACAAA	-
M63	BC11A_HUMAN.H11MO.0.A	-16	0.00709326	5.45472	0.38537	17	TGCCAAACAGTTAAACATCTCTTAACCTCAATCCATCCCA	TTTTCACTTCCTCTTTT	-
M63	MAZ_HUMAN.H11MO.0.A	-19	0.007536	5.79518	0.395305	21	TGCCAAACAGTTAAACATCTCTTAACCTCAATCCATCCCA	CCCCCCCCCCCCCCCCTCCCCC	-
M63	GATA1_HUMAN.H11MO.0.A	-14	0.00950803	7.31167	0.454449	19	TGCCAAACAGTTAAACATCTCTTAACCTCAATCCATCCCA	TCTTATCTGTCCCCGCCAG	-
M63	RARG_HUMAN.H11MO.0.B	-21	0.00983159	7.5605	0.454449	18	TGCCAAACAGTTAAACATCTCTTAACCTCAATCCATCCCA	CCCAGGTCACTCTGACCT	-
M63	TAL1_HUMAN.H11MO.0.A	9	0.0101572	7.81089	0.454449	10	TGCCAAACAGTTAAACATCTCTTAACCTCAATCCATCCCA	CCTTATCTGCCCCCCCCAG	-
M63	GATA2_HUMAN.H11MO.0.A	-14	0.010847	8.34138	0.471447	19	TGCCAAACAGTTAAACATCTCTTAACCTCAATCCATCCCA	CCTTATCTCCACCCCCCAG	-
M63	ZN350_HUMAN.H11MO.0.C	-13	0.0120487	9.26543	0.490154	18	TGCCAAACAGTTAAACATCTCTTAACCTCAATCCATCCCA	CAGTCCTTTTATGACCTA	+
M63	PATZ1_HUMAN.H11MO.0.C	-19	0.0122441	9.4157	0.490154	21	TGCCAAACAGTTAAACATCTCTTAACCTCAATCCATCCCA	CCTCCCCCCCCGCCCCCTCCCC	-
M64	THA_HUMAN.H11MO.0.C	-7	0.000274359	0.210982	0.266116	17	CTCCATAGGGTGACTTAAGATTTTTGCAAGCTCCCCCTCA	GGGTCACTTCAGGTCAG	+
M64	IRX2_HUMAN.H11MO.0.D	-15	0.000346804	0.266693	0.266116	19	CTCCATAGGGTGACTTAAGATTTTTGCAAGCTCCCCCTCA	ACATGGGTGGGCATGTTGG	+
M64	TLX1_HUMAN.H11MO.0.D	-12	0.000799624	0.614911	0.292457	17	CTCCATAGGGTGACTTAAGATTTTTGCAAGCTCCCCCTCA	CCTTGGCAACTTGCCAG	-
M64	ZIC2_HUMAN.H11MO.0.D	1	0.00105595	0.812029	0.292457	14	CTCCATAGGGTGACTTAAGATTTTTGCAAGCTCCCCCTCA	TCACAGCAGGGGGCC	-
M64	MAFA_HUMAN.H11MO.0.D	-17	0.0011434	0.879272	0.292457	21	CTCCATAGGGTGACTTAAGATTTTTGCAAGCTCCCCCTCA	CGAAGGCTGCGGGGTCAGCAC	-
M64	NR1H3_HUMAN.H11MO.0.B	-4	0.00173063	1.33085	0.379421	19	CTCCATAGGGTGACTTAAGATTTTTGCAAGCTCCCCCTCA	CAGAGGTCACTGCAGGTCA	+
M64	ZN667_HUMAN.H11MO.0.C	-8	0.00272165	2.09295	0.464094	19	CTCCATAGGGTGACTTAAGATTTTTGCAAGCTCCCCCTCA	GTGGCCTTAAAAGCTCAGC	+
M66	ZN331_HUMAN.H11MO.0.C	-1	0.000271827	0.209035	0.381168	20	CCTCGGAGCGCAACACGGACCCTCAGAAACACGGCAGACC	GGCTGGGCTCAGCTGGGTGG	+
M66	HEN1_HUMAN.H11MO.0.C	-3	0.000495667	0.381168	0.381168	20	CCTCGGAGCGCAACACGGACCCTCAGAAACACGGCAGACC	TGGGGAGCAGCTGCGTCCCT	+
M67	MNX1_HUMAN.H11MO.0.D	-10	7.05933e-05	0.0542862	0.108479	19	CAAAGTTATCCTACATTATAACCACATCGAGATATAATAT	CTATTTTAATAACCCTTAA	+
M67	IRX2_HUMAN.H11MO.0.D	-9	0.000350373	0.269436	0.269206	19	CAAAGTTATCCTACATTATAACCACATCGAGATATAATAT	CCAACATGCCCACCCATGT	-
M67	ZN394_HUMAN.H11MO.0.C	-11	0.00124746	0.9593	0.396149	20	CAAAGTTATCCTACATTATAACCACATCGAGATATAATAT	AGAATGGAATAGAATGGAAT	+
M69	MNX1_HUMAN.H11MO.0.D	0	2.21017e-05	0.0169962	0.0205509	19	CCACTGGATTCTCATATAAATAGAGAGAATTACATCGCCA	CTATTTTAATAACCCTTAA	+
M69	ZN394_HUMAN.H11MO.0.C	3	5.27846e-05	0.0405913	0.026967	17	CCACTGGATTCTCATATAAATAGAGAGAATTACATCGCCA	ATTCCATTCTATTCCATTCT	-
M69	HXC10_HUMAN.H11MO.0.D	-19	0.000465785	0.358188	0.140227	19	CCACTGGATTCTCATATAAATAGAGAGAATTACATCGCCA	TTTTTAATTTTTTTATTAC	+
M70	ZN410_HUMAN.H11MO.0.D	-23	0.0002528	0.194403	0.388806	13	CGGCTTGCCCGGGTACCTGAGTCTGTGACGGGATGGGTAC	TATTATGGGATGG	+
M71	MNX1_HUMAN.H11MO.0.D	-21	7.7294e-05	0.0594391	0.118699	19	GGATCCTTATGTAGGAAAATGTTATTTTCATTCCTCGTAC	CTATTTTAATAACCCTTAA	+
M71	HXC10_HUMAN.H11MO.0.D	-15	0.000418313	0.321683	0.22085	19	GGATCCTTATGTAGGAAAATGTTATTTTCATTCCTCGTAC	TTTTTAATTTTTTTATTAC	+
M71	IRX2_HUMAN.H11MO.0.D	-3	0.000490923	0.37752	0.22085	19	GGATCCTTATGTAGGAAAATGTTATTTTCATTCCTCGTAC	CCAACATGCCCACCCATGT	-
M71	ZN394_HUMAN.H11MO.0.C	-8	0.00147964	1.13784	0.378707	20	GGATCCTTATGTAGGAAAATGTTATTTTCATTCCTCGTAC	ATTCCATTCTATTCCATTCT	-
M72	MNX1_HUMAN.H11MO.0.D	-22	0.000142842	0.109845	0.219646	18	GTTTCAAAATTTGGATAATCCCATGTTTGAATTATACTGC	CTATTTTAATAACCCTTAA	+
M72	IRX2_HUMAN.H11MO.0.D	-9	0.000780938	0.600541	0.40028	19	GTTTCAAAATTTGGATAATCCCATGTTTGAATTATACTGC	CCAACATGCCCACCCATGT	-
M73	MNX1_HUMAN.H11MO.0.D	-19	7.21011e-05	0.0554457	0.110869	19	ATGCTGCCATCGTACATCGTTAATTTAAACAGTTCTCTGA	CTATTTTAATAACCCTTAA	+
M73	HXC10_HUMAN.H11MO.0.D	-12	0.00107683	0.828082	0.384967	19	ATGCTGCCATCGTACATCGTTAATTTAAACAGTTCTCTGA	GTAATAAAAAAATTAAAAA	-
M73	IRX2_HUMAN.H11MO.0.D	-2	0.00125177	0.962614	0.384967	19	ATGCTGCCATCGTACATCGTTAATTTAAACAGTTCTCTGA	ACATGGGTGGGCATGTTGG	+
M74	MNX1_HUMAN.H11MO.0.D	-13	0.000145393	0.111807	0.17279	19	GTTCATCATTGATCACTAGGTTATACCTATGTTCAGGATT	TTAAGGGTTATTAAAATAG	-
M74	IRX2_HUMAN.H11MO.0.D	-14	0.000665268	0.511591	0.340769	19	GTTCATCATTGATCACTAGGTTATACCTATGTTCAGGATT	ACATGGGTGGGCATGTTGG	+
M74	HXC10_HUMAN.H11MO.0.D	0	0.0014628	1.1249	0.449573	19	GTTCATCATTGATCACTAGGTTATACCTATGTTCAGGATT	GTAATAAAAAAATTAAAAA	-
M75	MNX1_HUMAN.H11MO.0.D	-12	0.00010787	0.0829521	0.128081	19	TTCCAGAAGTTCTGCTAATTAATAAATATACTTTTGCATT	TTAAGGGTTATTAAAATAG	-
M75	IRX2_HUMAN.H11MO.0.D	-1	0.000386617	0.297308	0.197906	19	TTCCAGAAGTTCTGCTAATTAATAAATATACTTTTGCATT	CCAACATGCCCACCCATGT	-
M78	ZN121_HUMAN.H11MO.0.C	1	9.14591e-06	0.00703321	0.0140664	19	TGGGTGACAGAGCAAGACTCTATCTCAGAAAAAAGAGAGA	CTGGGCAACATAGCAAGACC	+
M81	MNX1_HUMAN.H11MO.0.D	-8	5.52553e-05	0.0424913	0.0507593	19	GATGACAACAACTTACAAAAACATTTTCTGTGTCCTGCAC	CTATTTTAATAACCCTTAA	+
M81	HXC10_HUMAN.H11MO.0.D	-13	6.62802e-05	0.0509695	0.0507593	19	GATGACAACAACTTACAAAAACATTTTCTGTGTCCTGCAC	TTTTTAATTTTTTTATTAC	+
M81	GATA1_HUMAN.H11MO.0.A	-21	0.000834254	0.641542	0.23077	19	GATGACAACAACTTACAAAAACATTTTCTGTGTCCTGCAC	TCTTATCTGTCCCCGCCAG	-
M81	IRX2_HUMAN.H11MO.0.D	-6	0.000975481	0.750145	0.23077	19	GATGACAACAACTTACAAAAACATTTTCTGTGTCCTGCAC	CCAACATGCCCACCCATGT	-
M81	ZN394_HUMAN.H11MO.0.C	-12	0.00105467	0.811038	0.23077	20	GATGACAACAACTTACAAAAACATTTTCTGTGTCCTGCAC	ATTCCATTCTATTCCATTCT	-
M81	NFAC1_HUMAN.H11MO.0.B	-22	0.00220653	1.69683	0.422457	15	GATGACAACAACTTACAAAAACATTTTCTGTGTCCTGCAC	TTTCTTTTTTTCCAT	-
M81	GATA2_HUMAN.H11MO.0.A	-21	0.00260131	2.00041	0.442703	19	GATGACAACAACTTACAAAAACATTTTCTGTGTCCTGCAC	CCTTATCTCCACCCCCCAG	-
M81	ZN563_HUMAN.H11MO.0.C	-17	0.00343095	2.6384	0.453653	21	GATGACAACAACTTACAAAAACATTTTCTGTGTCCTGCAC	GGGATCCTCACTGGCAGCTGC	+
M81	RARG_HUMAN.H11MO.0.B	-21	0.00381314	2.9323	0.453653	18	GATGACAACAACTTACAAAAACATTTTCTGTGTCCTGCAC	AGGTCAGAGTGACCTGGG	+
M81	TLX1_HUMAN.H11MO.0.D	-21	0.00384344	2.95561	0.453653	17	GATGACAACAACTTACAAAAACATTTTCTGTGTCCTGCAC	CTGGCAAGTTGCCAAGG	+
M81	HME2_HUMAN.H11MO.0.D	-21	0.0040508	3.11506	0.453653	11	GATGACAACAACTTACAAAAACATTTTCTGTGTCCTGCAC	CCCTAATTACC	-
M81	GATA5_HUMAN.H11MO.0.D	-16	0.00414658	3.18872	0.453653	17	GATGACAACAACTTACAAAAACATTTTCTGTGTCCTGCAC	ATCTAAGTTATCTCTTA	-
M83	MNX1_HUMAN.H11MO.0.D	-21	1.866e-05	0.0143496	0.0285995	19	CTGACAATAGCCCTATATGCAACCTTCACATATACTGTTC	CTATTTTAATAACCCTTAA	+
M83	IRX2_HUMAN.H11MO.0.D	-19	0.00026407	0.20307	0.202365	19	CTGACAATAGCCCTATATGCAACCTTCACATATACTGTTC	CCAACATGCCCACCCATGT	-
M83	TLX1_HUMAN.H11MO.0.D	0	0.00059095	0.454441	0.301909	17	CTGACAATAGCCCTATATGCAACCTTCACATATACTGTTC	CTGGCAAGTTGCCAAGG	+
M83	GATA1_HUMAN.H11MO.0.A	6	0.00116988	0.899635	0.40969	13	CTGACAATAGCCCTATATGCAACCTTCACATATACTGTTC	TCTTATCTGTCCCCGCCAG	-
M83	HXC10_HUMAN.H11MO.0.D	-14	0.00225468	1.73385	0.40969	19	CTGACAATAGCCCTATATGCAACCTTCACATATACTGTTC	GTAATAAAAAAATTAAAAA	-
M83	GATA2_HUMAN.H11MO.0.A	6	0.00244268	1.87842	0.40969	13	CTGACAATAGCCCTATATGCAACCTTCACATATACTGTTC	CCTTATCTCCACCCCCCAG	-
M83	ZN563_HUMAN.H11MO.0.C	-5	0.00265328	2.04038	0.40969	21	CTGACAATAGCCCTATATGCAACCTTCACATATACTGTTC	GGGATCCTCACTGGCAGCTGC	+
M83	ZN394_HUMAN.H11MO.0.C	-15	0.0026719	2.05469	0.40969	20	CTGACAATAGCCCTATATGCAACCTTCACATATACTGTTC	ATTCCATTCTATTCCATTCT	-
M83	NR1D1_HUMAN.H11MO.0.B	-2	0.00309823	2.38254	0.40969	19	CTGACAATAGCCCTATATGCAACCTTCACATATACTGTTC	CCTTCTGACCCACTTCCCT	-
M83	PAX2_HUMAN.H11MO.0.D	-16	0.00329848	2.53653	0.40969	18	CTGACAATAGCCCTATATGCAACCTTCACATATACTGTTC	TGTCACGCATGACTGAAC	-
M84	IRX2_HUMAN.H11MO.0.D	-6	0.000229881	0.176778	0.19504	19	TGCTTAATTATCCTAAAACTCTAGTATATAATAGTGTGCT	CCAACATGCCCACCCATGT	-
M84	MNX1_HUMAN.H11MO.0.D	-6	0.00027249	0.209545	0.19504	19	TGCTTAATTATCCTAAAACTCTAGTATATAATAGTGTGCT	CTATTTTAATAACCCTTAA	+
M84	HXC10_HUMAN.H11MO.0.D	0	0.000381017	0.293002	0.19504	19	TGCTTAATTATCCTAAAACTCTAGTATATAATAGTGTGCT	TTTTTAATTTTTTTATTAC	+
M84	ZN394_HUMAN.H11MO.0.C	-17	0.000633855	0.487435	0.243349	20	TGCTTAATTATCCTAAAACTCTAGTATATAATAGTGTGCT	ATTCCATTCTATTCCATTCT	-
M84	FOXD3_HUMAN.H11MO.0.D	-1	0.000856446	0.658607	0.255076	15	TGCTTAATTATCCTAAAACTCTAGTATATAATAGTGTGCT	TGCTAAGTAAACAAA	-
M84	HME2_HUMAN.H11MO.0.D	-1	0.0011627	0.894116	0.255076	11	TGCTTAATTATCCTAAAACTCTAGTATATAATAGTGTGCT	CCCTAATTACC	-
M84	RXRA_HUMAN.H11MO.0.A	-18	0.00196404	1.51034	0.377016	20	TGCTTAATTATCCTAAAACTCTAGTATATAATAGTGTGCT	CTCTGACCTCTGCCTCCCCC	-
M84	PO3F3_HUMAN.H11MO.0.D	-2	0.00249984	1.92238	0.42655	17	TGCTTAATTATCCTAAAACTCTAGTATATAATAGTGTGCT	ATAAATTATGCAAATTT	+
M85	MNX1_HUMAN.H11MO.0.D	-20	0.000205014	0.157656	0.201851	19	TCTTGCTTGTAAGAGCTACAGTAATTAGTAAAGCTTATCA	CTATTTTAATAACCCTTAA	+
M85	IRX2_HUMAN.H11MO.0.D	-1	0.000393807	0.302838	0.201851	19	TCTTGCTTGTAAGAGCTACAGTAATTAGTAAAGCTTATCA	CCAACATGCCCACCCATGT	-
M86	MNX1_HUMAN.H11MO.0.D	0	1.93705e-05	0.0148959	0.0297858	19	CCAGTGTCTTGACTATTTATCCCTGCGACTTAGATGTTTA	CTATTTTAATAACCCTTAA	+
M86	IRX2_HUMAN.H11MO.0.D	-3	0.00102179	0.785757	0.424102	19	CCAGTGTCTTGACTATTTATCCCTGCGACTTAGATGTTTA	CCAACATGCCCACCCATGT	-
M87	MNX1_HUMAN.H11MO.0.D	-17	0.000126051	0.0969336	0.148921	19	AAAATCCAAGTTGTGTTTCTAAATATTACCTGTTATTGCT	CTATTTTAATAACCCTTAA	+
M87	IRX2_HUMAN.H11MO.0.D	-5	0.000194075	0.149244	0.148921	19	AAAATCCAAGTTGTGTTTCTAAATATTACCTGTTATTGCT	CCAACATGCCCACCCATGT	-
M87	TLX1_HUMAN.H11MO.0.D	-5	0.000943779	0.725766	0.289678	17	AAAATCCAAGTTGTGTTTCTAAATATTACCTGTTATTGCT	CCTTGGCAACTTGCCAG	-
M88	MNX1_HUMAN.H11MO.0.D	-11	3.54466e-05	0.0272584	0.0544345	19	AAGGGTCACTTCTAAGTCTAACACTCTTAGCACATGAGGT	CTATTTTAATAACCCTTAA	+
M88	IRX2_HUMAN.H11MO.0.D	-8	0.000368108	0.283075	0.188432	19	AAGGGTCACTTCTAAGTCTAACACTCTTAGCACATGAGGT	CCAACATGCCCACCCATGT	-
M88	HXC10_HUMAN.H11MO.0.D	-14	0.00119077	0.915703	0.365728	19	AAGGGTCACTTCTAAGTCTAACACTCTTAGCACATGAGGT	TTTTTAATTTTTTTATTAC	+
M88	ZN394_HUMAN.H11MO.0.C	-7	0.00174373	1.34093	0.401936	20	AAGGGTCACTTCTAAGTCTAACACTCTTAGCACATGAGGT	ATTCCATTCTATTCCATTCT	-
M88	HME2_HUMAN.H11MO.0.D	-23	0.00183212	1.4089	0.401936	11	AAGGGTCACTTCTAAGTCTAACACTCTTAGCACATGAGGT	CCCTAATTACC	-
M91	MNX1_HUMAN.H11MO.0.D	-11	1.26346e-05	0.00971599	0.0193899	19	TCTCCTAGAACGTATCTTATTTTCACCTAAATCACTATCG	CTATTTTAATAACCCTTAA	+
M91	IRX2_HUMAN.H11MO.0.D	-14	5.14576e-05	0.0395709	0.0394853	19	TCTCCTAGAACGTATCTTATTTTCACCTAAATCACTATCG	CCAACATGCCCACCCATGT	-
M91	ZN394_HUMAN.H11MO.0.C	-18	0.000490196	0.376961	0.250763	20	TCTCCTAGAACGTATCTTATTTTCACCTAAATCACTATCG	ATTCCATTCTATTCCATTCT	-
M91	HME2_HUMAN.H11MO.0.D	-14	0.000787393	0.605505	0.2574	11	TCTCCTAGAACGTATCTTATTTTCACCTAAATCACTATCG	CCCTAATTACC	-
M91	PAX8_HUMAN.H11MO.0.D	0	0.000838615	0.644895	0.2574	14	TCTCCTAGAACGTATCTTATTTTCACCTAAATCACTATCG	GTCACTGAAGCGGG	+
M91	RXRA_HUMAN.H11MO.0.A	-9	0.00112225	0.863013	0.261784	20	TCTCCTAGAACGTATCTTATTTTCACCTAAATCACTATCG	CTCTGACCTCTGCCTCCCCC	-
M91	GATA1_HUMAN.H11MO.0.A	7	0.00161081	1.23872	0.309009	12	TCTCCTAGAACGTATCTTATTTTCACCTAAATCACTATCG	TCTTATCTGTCCCCGCCAG	-
M91	HXC10_HUMAN.H11MO.0.D	-19	0.00200886	1.54481	0.342549	19	TCTCCTAGAACGTATCTTATTTTCACCTAAATCACTATCG	GTAATAAAAAAATTAAAAA	-
M91	NR1D1_HUMAN.H11MO.0.B	-15	0.00249739	1.92049	0.383267	19	TCTCCTAGAACGTATCTTATTTTCACCTAAATCACTATCG	CCTTCTGACCCACTTCCCT	-
M91	TLX1_HUMAN.H11MO.0.D	-14	0.00329911	2.53701	0.460277	17	TCTCCTAGAACGTATCTTATTTTCACCTAAATCACTATCG	CCTTGGCAACTTGCCAG	-
M92	MNX1_HUMAN.H11MO.0.D	-15	4.96567e-05	0.038186	0.0596838	19	CTTCTACAAGGTCAGCACTATATTATTCTATTTAGTACCA	CTATTTTAATAACCCTTAA	+
M92	HXC10_HUMAN.H11MO.0.D	-15	0.000496472	0.381787	0.190356	19	CTTCTACAAGGTCAGCACTATATTATTCTATTTAGTACCA	TTTTTAATTTTTTTATTAC	+
M92	IRX2_HUMAN.H11MO.0.D	-2	0.000496472	0.381787	0.190356	19	CTTCTACAAGGTCAGCACTATATTATTCTATTTAGTACCA	CCAACATGCCCACCCATGT	-
M93	MNX1_HUMAN.H11MO.0.D	-9	0.000146265	0.112478	0.224763	19	GGCCTGAATCCTTTTAATTTACAACAGACAGTATCTACGG	CTATTTTAATAACCCTTAA	+
M93	ZN394_HUMAN.H11MO.0.C	-15	0.000575077	0.442235	0.300926	20	GGCCTGAATCCTTTTAATTTACAACAGACAGTATCTACGG	AGAATGGAATAGAATGGAAT	+
M93	IRX2_HUMAN.H11MO.0.D	-20	0.000801818	0.616598	0.308035	19	GGCCTGAATCCTTTTAATTTACAACAGACAGTATCTACGG	ACATGGGTGGGCATGTTGG	+
M93	HXC10_HUMAN.H11MO.0.D	0	0.0010879	0.836595	0.334351	19	GGCCTGAATCCTTTTAATTTACAACAGACAGTATCTACGG	GTAATAAAAAAATTAAAAA	-
M94	MNX1_HUMAN.H11MO.0.D	-1	0.00057388	0.441314	0.335407	19	GAGCACAGAAACAACACCAGGCCTTGCTTATAGCGTTTTA	TTAAGGGTTATTAAAATAG	-
M94	AIRE_HUMAN.H11MO.0.C	-22	0.000611047	0.469895	0.335407	18	GAGCACAGAAACAACACCAGGCCTTGCTTATAGCGTTTTA	ATTGGTTTTATTGGTTAA	+
M94	TLX1_HUMAN.H11MO.0.D	-5	0.000656087	0.504531	0.335407	17	GAGCACAGAAACAACACCAGGCCTTGCTTATAGCGTTTTA	CTGGCAAGTTGCCAAGG	+
M94	SOX18_HUMAN.H11MO.0.D	-2	0.00119204	0.916679	0.457049	19	GAGCACAGAAACAACACCAGGCCTTGCTTATAGCGTTTTA	GGAAAAGAACAATGGGTTC	-
M94	IRX2_HUMAN.H11MO.0.D	-15	0.00190628	1.46593	0.468659	19	GAGCACAGAAACAACACCAGGCCTTGCTTATAGCGTTTTA	ACATGGGTGGGCATGTTGG	+
M94	Z324A_HUMAN.H11MO.0.C	-6	0.00198385	1.52558	0.468659	23	GAGCACAGAAACAACACCAGGCCTTGCTTATAGCGTTTTA	TGGCAGCAAAGGATGGTTTGATA	-
M94	ZN394_HUMAN.H11MO.0.C	-4	0.00213906	1.64494	0.468659	20	GAGCACAGAAACAACACCAGGCCTTGCTTATAGCGTTTTA	AGAATGGAATAGAATGGAAT	+
M97	MNX1_HUMAN.H11MO.0.D	-13	2.92369e-05	0.0224831	0.0449572	19	TGCATCAGGTTGATCTAGTTTAGAACCTTTGTCTTACTCT	CTATTTTAATAACCCTTAA	+
M97	IRX2_HUMAN.H11MO.0.D	-13	0.000219896	0.1691	0.169066	19	TGCATCAGGTTGATCTAGTTTAGAACCTTTGTCTTACTCT	CCAACATGCCCACCCATGT	-
M97	HXC10_HUMAN.H11MO.0.D	-18	0.000992641	0.763341	0.295813	19	TGCATCAGGTTGATCTAGTTTAGAACCTTTGTCTTACTCT	TTTTTAATTTTTTTATTAC	+
M97	GATA1_HUMAN.H11MO.0.A	7	0.00223578	1.71932	0.491134	12	TGCATCAGGTTGATCTAGTTTAGAACCTTTGTCTTACTCT	TCTTATCTGTCCCCGCCAG	-
M98	MNX1_HUMAN.H11MO.0.D	-11	0.000171905	0.132195	0.263992	19	AACACCACCTGTCACTAGGAACTCACTAATGTTATGCATT	CTATTTTAATAACCCTTAA	+
M98	IRX2_HUMAN.H11MO.0.D	-1	0.000628614	0.483405	0.281866	19	AACACCACCTGTCACTAGGAACTCACTAATGTTATGCATT	ACATGGGTGGGCATGTTGG	+
M98	HXC10_HUMAN.H11MO.0.D	-10	0.00107538	0.826967	0.319826	19	AACACCACCTGTCACTAGGAACTCACTAATGTTATGCATT	GTAATAAAAAAATTAAAAA	-
M99	ZFX_HUMAN.H11MO.1.A	-18	0.000311627	0.239641	0.37601	17	TATTCTAGGAGTTCCTCTCTACTGCCTGAGTTTCTCCTCG	CCCCGGCCTCCGCCCCC	-
M99	IRX2_HUMAN.H11MO.0.D	-6	0.000704269	0.541583	0.37601	19	TATTCTAGGAGTTCCTCTCTACTGCCTGAGTTTCTCCTCG	CCAACATGCCCACCCATGT	-
M99	MNX1_HUMAN.H11MO.0.D	-6	0.000956118	0.735255	0.37601	19	TATTCTAGGAGTTCCTCTCTACTGCCTGAGTTTCTCCTCG	CTATTTTAATAACCCTTAA	+
M99	RXRA_HUMAN.H11MO.0.A	-16	0.000977921	0.752021	0.37601	20	TATTCTAGGAGTTCCTCTCTACTGCCTGAGTTTCTCCTCG	CTCTGACCTCTGCCTCCCCC	-
M99	ZN394_HUMAN.H11MO.0.C	-15	0.00162012	1.24588	0.49835	20	TATTCTAGGAGTTCCTCTCTACTGCCTGAGTTTCTCCTCG	ATTCCATTCTATTCCATTCT	-
M100	RXRA_HUMAN.H11MO.0.A	-1	6.53801e-05	0.0502773	0.0443133	20	GAGCAAATTACGAGGGCACATACGAAGTTAACCGATCCAT	GGGGGAGGCAGAGGTCAGAG	+
M100	IRX2_HUMAN.H11MO.0.D	-6	6.60678e-05	0.0508062	0.0443133	19	GAGCAAATTACGAGGGCACATACGAAGTTAACCGATCCAT	CCAACATGCCCACCCATGT	-
M100	MNX1_HUMAN.H11MO.0.D	-7	8.69089e-05	0.0668329	0.0443133	19	GAGCAAATTACGAGGGCACATACGAAGTTAACCGATCCAT	TTAAGGGTTATTAAAATAG	-
M100	ZN394_HUMAN.H11MO.0.C	-4	0.00116185	0.893459	0.296203	20	GAGCAAATTACGAGGGCACATACGAAGTTAACCGATCCAT	AGAATGGAATAGAATGGAAT	+
M100	COT2_HUMAN.H11MO.1.A	-4	0.00137792	1.05962	0.301105	17	GAGCAAATTACGAGGGCACATACGAAGTTAACCGATCCAT	GGGGTCAAAGGTCAGGG	+
M100	TLX1_HUMAN.H11MO.0.D	-11	0.00206965	1.59156	0.378682	17	GAGCAAATTACGAGGGCACATACGAAGTTAACCGATCCAT	CTGGCAAGTTGCCAAGG	+
M100	RARA_HUMAN.H11MO.0.A	-1	0.002615	2.01094	0.378682	20	GAGCAAATTACGAGGGCACATACGAAGTTAACCGATCCAT	GGGGGATCAAGAGGTCAAGG	+
M100	LEF1_HUMAN.H11MO.0.A	-2	0.00262112	2.01564	0.378682	14	GAGCAAATTACGAGGGCACATACGAAGTTAACCGATCCAT	AGCAAATCAAAGGA	-
M100	NR1H3_HUMAN.H11MO.0.B	-9	0.00272318	2.09412	0.378682	19	GAGCAAATTACGAGGGCACATACGAAGTTAACCGATCCAT	CAGAGGTCACTGCAGGTCA	+
M100	ZN554_HUMAN.H11MO.0.C	-1	0.00301701	2.32008	0.38458	20	GAGCAAATTACGAGGGCACATACGAAGTTAACCGATCCAT	AGCACCCCACATGGCTCAGC	-
M100	LYL1_HUMAN.H11MO.0.A	-11	0.003405	2.61845	0.399858	14	GAGCAAATTACGAGGGCACATACGAAGTTAACCGATCCAT	CAGGAAACAGCTGG	-
M100	NR1D1_HUMAN.H11MO.0.B	-4	0.00392108	3.01531	0.399858	19	GAGCAAATTACGAGGGCACATACGAAGTTAACCGATCCAT	AGGGAAGTGGGTCAGAAGG	+
M100	HXC10_HUMAN.H11MO.0.D	-9	0.00392108	3.01531	0.399858	19	GAGCAAATTACGAGGGCACATACGAAGTTAACCGATCCAT	GTAATAAAAAAATTAAAAA	-
M100	CLOCK_HUMAN.H11MO.0.C	-4	0.00440128	3.38459	0.420776	14	GAGCAAATTACGAGGGCACATACGAAGTTAACCGATCCAT	CAGACACGTGAACA	+
M100	MAF_HUMAN.H11MO.0.A	-20	0.00559481	4.30241	0.481337	19	GAGCAAATTACGAGGGCACATACGAAGTTAACCGATCCAT	GAATCTGCTGACTCAGCAA	+
M100	HAND1_HUMAN.H11MO.0.D	-1	0.00566409	4.35568	0.481337	17	GAGCAAATTACGAGGGCACATACGAAGTTAACCGATCCAT	TGACAAAAACCAGACCC	-
M101	IRX2_HUMAN.H11MO.0.D	-11	8.33629e-05	0.064106	0.128212	19	ACTTTTGTGTGGTAATTAGGCGCTACCTGAATTTTGCCAT	CCAACATGCCCACCCATGT	-
M102	MNX1_HUMAN.H11MO.0.D	0	0.000111702	0.0858988	0.171798	19	GCAAGTTAATTATCCTGTACCCAATGTTTATACTTCTGTA	CTATTTTAATAACCCTTAA	+
M103	IRX2_HUMAN.H11MO.0.D	-9	0.000196357	0.150999	0.241454	19	ATTCCTGCTTCGACACAAATAACAAAGGCTCTGTGACCCC	CCAACATGCCCACCCATGT	-
M103	MAF_HUMAN.H11MO.0.A	-1	0.000398277	0.306275	0.241454	19	ATTCCTGCTTCGACACAAATAACAAAGGCTCTGTGACCCC	TTGCTGAGTCAGCAGATTC	-
M103	HXC10_HUMAN.H11MO.0.D	-7	0.000473238	0.36392	0.241454	19	ATTCCTGCTTCGACACAAATAACAAAGGCTCTGTGACCCC	GTAATAAAAAAATTAAAAA	-
M103	RFX5_HUMAN.H11MO.0.A	-3	0.000883304	0.679261	0.275101	20	ATTCCTGCTTCGACACAAATAACAAAGGCTCTGTGACCCC	TCTGCCTAGCAACAGCTGAC	-
M103	HME2_HUMAN.H11MO.0.D	-9	0.00089864	0.691054	0.275101	11	ATTCCTGCTTCGACACAAATAACAAAGGCTCTGTGACCCC	CCCTAATTACC	-
M103	MNX1_HUMAN.H11MO.0.D	-15	0.00118543	0.911596	0.302414	19	ATTCCTGCTTCGACACAAATAACAAAGGCTCTGTGACCCC	CTATTTTAATAACCCTTAA	+
M103	ZN394_HUMAN.H11MO.0.C	0	0.00179164	1.37777	0.391767	20	ATTCCTGCTTCGACACAAATAACAAAGGCTCTGTGACCCC	ATTCCATTCTATTCCATTCT	-
M103	BRAC_HUMAN.H11MO.0.A	-7	0.00261911	2.0141	0.446199	20	ATTCCTGCTTCGACACAAATAACAAAGGCTCTGTGACCCC	ATTTCACACCTCCCTGCTAA	-
M103	PAX8_HUMAN.H11MO.0.D	-23	0.00262358	2.01753	0.446199	14	ATTCCTGCTTCGACACAAATAACAAAGGCTCTGTGACCCC	CCCGCTTCAGTGAC	-
M103	NR1D1_HUMAN.H11MO.0.B	-20	0.00355152	2.73112	0.448826	19	ATTCCTGCTTCGACACAAATAACAAAGGCTCTGTGACCCC	CCTTCTGACCCACTTCCCT	-
M103	ZN350_HUMAN.H11MO.1.D	-9	0.00376764	2.89732	0.448826	24	ATTCCTGCTTCGACACAAATAACAAAGGCTCTGTGACCCC	GGGCAACAAATCCCTGCGCCCCGT	-
M103	PAX2_HUMAN.H11MO.0.D	1	0.00381193	2.93137	0.448826	17	ATTCCTGCTTCGACACAAATAACAAAGGCTCTGTGACCCC	GTTCAGTCATGCGTGACA	+
M103	OLIG2_HUMAN.H11MO.0.B	8	0.00480039	3.6915	0.485193	10	ATTCCTGCTTCGACACAAATAACAAAGGCTCTGTGACCCC	CCAGCTGTTTCCCTTCTG	+
M103	MAFA_HUMAN.H11MO.0.D	2	0.00492241	3.78533	0.485193	19	ATTCCTGCTTCGACACAAATAACAAAGGCTCTGTGACCCC	CGAAGGCTGCGGGGTCAGCAC	-
M103	ZN554_HUMAN.H11MO.0.C	-14	0.00584644	4.49592	0.485193	20	ATTCCTGCTTCGACACAAATAACAAAGGCTCTGTGACCCC	AGCACCCCACATGGCTCAGC	-
M103	NFAC1_HUMAN.H11MO.0.B	-8	0.00591792	4.55088	0.485193	15	ATTCCTGCTTCGACACAAATAACAAAGGCTCTGTGACCCC	ATGGAAAAAAAGAAA	+
M103	RARG_HUMAN.H11MO.0.B	-21	0.0060227	4.63145	0.485193	18	ATTCCTGCTTCGACACAAATAACAAAGGCTCTGTGACCCC	CCCAGGTCACTCTGACCT	-
M103	TLX1_HUMAN.H11MO.0.D	-4	0.00643791	4.95076	0.492711	17	ATTCCTGCTTCGACACAAATAACAAAGGCTCTGTGACCCC	CTGGCAAGTTGCCAAGG	+
M105	MNX1_HUMAN.H11MO.0.D	-12	0.000224874	0.172928	0.201932	19	CCAGGGGTCCCCATCTTTTAGCTAGCCACCCCTGGGTCTC	CTATTTTAATAACCCTTAA	+
M105	GATA1_HUMAN.H11MO.0.A	-15	0.00034337	0.264051	0.201932	19	CCAGGGGTCCCCATCTTTTAGCTAGCCACCCCTGGGTCTC	TCTTATCTGTCCCCGCCAG	-
M105	IRX2_HUMAN.H11MO.0.D	-16	0.000440516	0.338757	0.201932	19	CCAGGGGTCCCCATCTTTTAGCTAGCCACCCCTGGGTCTC	CCAACATGCCCACCCATGT	-
M105	RXRA_HUMAN.H11MO.0.A	-14	0.000526664	0.405005	0.201932	20	CCAGGGGTCCCCATCTTTTAGCTAGCCACCCCTGGGTCTC	CTCTGACCTCTGCCTCCCCC	-
M105	Z324A_HUMAN.H11MO.0.C	-18	0.00108409	0.833667	0.332528	22	CCAGGGGTCCCCATCTTTTAGCTAGCCACCCCTGGGTCTC	TATCAAACCATCCTTTGCTGCCA	+
M105	TLX1_HUMAN.H11MO.0.D	-15	0.00142271	1.09406	0.363661	17	CCAGGGGTCCCCATCTTTTAGCTAGCCACCCCTGGGTCTC	CCTTGGCAACTTGCCAG	-
M105	GATA2_HUMAN.H11MO.0.A	-15	0.00246261	1.89374	0.472103	19	CCAGGGGTCCCCATCTTTTAGCTAGCCACCCCTGGGTCTC	CCTTATCTCCACCCCCCAG	-
M106	IRX2_HUMAN.H11MO.0.D	-4	0.000173051	0.133076	0.157277	19	ATCCATATCAGGTAAACTCACAATCTATTTGATAGTTCCT	CCAACATGCCCACCCATGT	-
M106	MNX1_HUMAN.H11MO.0.D	-4	0.000204831	0.157515	0.157277	19	ATCCATATCAGGTAAACTCACAATCTATTTGATAGTTCCT	CTATTTTAATAACCCTTAA	+
M106	HXC10_HUMAN.H11MO.0.D	-19	0.00147786	1.13648	0.40739	19	ATCCATATCAGGTAAACTCACAATCTATTTGATAGTTCCT	TTTTTAATTTTTTTATTAC	+
M106	GATA1_HUMAN.H11MO.0.A	8	0.0015917	1.22402	0.40739	11	ATCCATATCAGGTAAACTCACAATCTATTTGATAGTTCCT	TCTTATCTGTCCCCGCCAG	-
M106	ZN394_HUMAN.H11MO.0.C	0	0.00215412	1.65652	0.472576	20	ATCCATATCAGGTAAACTCACAATCTATTTGATAGTTCCT	ATTCCATTCTATTCCATTCT	-
M107	MNX1_HUMAN.H11MO.0.D	-19	5.66392e-05	0.0435556	0.0864464	19	TTAAACGCAGCAGAGTAAATTATTTCTTTACTTCGTACTA	CTATTTTAATAACCCTTAA	+
M107	VENTX_HUMAN.H11MO.0.D	-13	0.000201869	0.155238	0.090668	19	TTAAACGCAGCAGAGTAAATTATTTCTTTACTTCGTACTA	CGCTAATTGGTTTCTAATT	+
M107	HXC10_HUMAN.H11MO.0.D	-12	0.000237621	0.182731	0.090668	19	TTAAACGCAGCAGAGTAAATTATTTCTTTACTTCGTACTA	TTTTTAATTTTTTTATTAC	+
M107	IRX2_HUMAN.H11MO.0.D	-5	0.000770975	0.59288	0.213974	19	TTAAACGCAGCAGAGTAAATTATTTCTTTACTTCGTACTA	CCAACATGCCCACCCATGT	-
M107	GATA5_HUMAN.H11MO.0.D	-13	0.00105487	0.811192	0.213974	17	TTAAACGCAGCAGAGTAAATTATTTCTTTACTTCGTACTA	ATCTAAGTTATCTCTTA	-
M107	MAF_HUMAN.H11MO.0.A	-7	0.00112156	0.862477	0.213974	19	TTAAACGCAGCAGAGTAAATTATTTCTTTACTTCGTACTA	TTGCTGAGTCAGCAGATTC	-
M107	ZN394_HUMAN.H11MO.0.C	-17	0.00129757	0.997833	0.220048	20	TTAAACGCAGCAGAGTAAATTATTTCTTTACTTCGTACTA	ATTCCATTCTATTCCATTCT	-
M107	SPIC_HUMAN.H11MO.0.D	-24	0.00254396	1.95631	0.388275	13	TTAAACGCAGCAGAGTAAATTATTTCTTTACTTCGTACTA	CCTCCCCTTCCTC	-
M107	Z324A_HUMAN.H11MO.0.C	-13	0.00350845	2.698	0.39734	23	TTAAACGCAGCAGAGTAAATTATTTCTTTACTTCGTACTA	TATCAAACCATCCTTTGCTGCCA	+
M107	AIRE_HUMAN.H11MO.0.C	-2	0.00358155	2.75421	0.39734	18	TTAAACGCAGCAGAGTAAATTATTTCTTTACTTCGTACTA	TTAACCAATATAACCAAT	-
M107	PO3F3_HUMAN.H11MO.0.D	-19	0.00359145	2.76183	0.39734	17	TTAAACGCAGCAGAGTAAATTATTTCTTTACTTCGTACTA	AAATTTGCATAATTTAT	-
M107	PAX2_HUMAN.H11MO.0.D	-14	0.00412512	3.17222	0.419734	18	TTAAACGCAGCAGAGTAAATTATTTCTTTACTTCGTACTA	GTTCAGTCATGCGTGACA	+
M108	MNX1_HUMAN.H11MO.0.D	-7	9.26448e-05	0.0712438	0.142179	19	GCGGGACAGGTCACATTATTAAAGAAACAGACTTCGTAGA	TTAAGGGTTATTAAAATAG	-
M108	IRX2_HUMAN.H11MO.0.D	-5	0.00057607	0.442998	0.31677	19	GCGGGACAGGTCACATTATTAAAGAAACAGACTTCGTAGA	ACATGGGTGGGCATGTTGG	+
M108	ZN394_HUMAN.H11MO.0.C	-14	0.000690639	0.531102	0.31677	20	GCGGGACAGGTCACATTATTAAAGAAACAGACTTCGTAGA	AGAATGGAATAGAATGGAAT	+
M108	HXC10_HUMAN.H11MO.0.D	-14	0.00099133	0.762333	0.31677	19	GCGGGACAGGTCACATTATTAAAGAAACAGACTTCGTAGA	GTAATAAAAAAATTAAAAA	-
M108	ZN563_HUMAN.H11MO.0.C	-5	0.00132622	1.01986	0.31677	21	GCGGGACAGGTCACATTATTAAAGAAACAGACTTCGTAGA	GCAGCTGCCAGTGAGGATCCC	-
M108	RXRA_HUMAN.H11MO.0.A	-12	0.00144486	1.1111	0.31677	20	GCGGGACAGGTCACATTATTAAAGAAACAGACTTCGTAGA	GGGGGAGGCAGAGGTCAGAG	+
M108	GATA1_HUMAN.H11MO.0.A	-6	0.00167597	1.28882	0.321508	19	GCGGGACAGGTCACATTATTAAAGAAACAGACTTCGTAGA	CTGGCGGGGACAGATAAGA	+
M108	GATA2_HUMAN.H11MO.0.A	-6	0.00259277	1.99384	0.442118	19	GCGGGACAGGTCACATTATTAAAGAAACAGACTTCGTAGA	CTGGGGGGTGGAGATAAGG	+
M108	RARG_HUMAN.H11MO.0.B	6	0.00323629	2.48871	0.496665	12	GCGGGACAGGTCACATTATTAAAGAAACAGACTTCGTAGA	AGGTCAGAGTGACCTGGG	+
M109	ZIC3_HUMAN.H11MO.0.B	-9	0.000333505	0.256466	0.441678	15	ACCAGGGAAAAAAACCAGGGAGCAAAACACCCAACGGTAA	TCACAGCAGGGGGCC	-
M109	PLAG1_HUMAN.H11MO.0.D	-3	0.000801377	0.616259	0.441678	17	ACCAGGGAAAAAAACCAGGGAGCAAAACACCCAACGGTAA	GGGGGCATCAGGAGGGG	+
M109	ZIC2_HUMAN.H11MO.0.D	-9	0.00124022	0.953732	0.441678	15	ACCAGGGAAAAAAACCAGGGAGCAAAACACCCAACGGTAA	TCACAGCAGGGGGCC	-
M109	CTCF_HUMAN.H11MO.0.A	-8	0.00145375	1.11793	0.441678	19	ACCAGGGAAAAAAACCAGGGAGCAAAACACCCAACGGTAA	TGGCCACCAGGGGGCGCCA	+
M109	INSM1_HUMAN.H11MO.0.C	-12	0.00178752	1.37461	0.441678	12	ACCAGGGAAAAAAACCAGGGAGCAAAACACCCAACGGTAA	TGTCAGGGGGCA	+
M109	ZNF41_HUMAN.H11MO.1.C	-12	0.00178752	1.37461	0.441678	12	ACCAGGGAAAAAAACCAGGGAGCAAAACACCCAACGGTAA	CACAAGGGAGAA	+
M109	PLAL1_HUMAN.H11MO.0.D	-15	0.00230013	1.7688	0.441678	10	ACCAGGGAAAAAAACCAGGGAGCAAAACACCCAACGGTAA	CGGGGGGCCC	+
M109	ELF3_HUMAN.H11MO.0.A	-11	0.00236004	1.81487	0.441678	14	ACCAGGGAAAAAAACCAGGGAGCAAAACACCCAACGGTAA	GAACCAGGAAGTGG	+
M109	ZBT48_HUMAN.H11MO.0.C	-14	0.0027044	2.07968	0.441678	12	ACCAGGGAAAAAAACCAGGGAGCAAAACACCCAACGGTAA	TTAGGGACCGTG	+
M109	EHF_HUMAN.H11MO.0.B	-11	0.00288366	2.21753	0.441678	15	ACCAGGGAAAAAAACCAGGGAGCAAAACACCCAACGGTAA	GAACCAGGAAGTGGC	+
M109	ZNF41_HUMAN.H11MO.0.C	-12	0.00317583	2.44222	0.442208	24	ACCAGGGAAAAAAACCAGGGAGCAAAACACCCAACGGTAA	CACAAGGGAGTAAGGCACCATGAG	+
M109	HIC1_HUMAN.H11MO.0.C	-16	0.00349925	2.69092	0.446637	9	ACCAGGGAAAAAAACCAGGGAGCAAAACACCCAACGGTAA	GGGTTGCCC	+
M110	MNX1_HUMAN.H11MO.0.D	-14	0.000199788	0.153637	0.22574	19	AATTAGGAAAAGCAGGAACTGAATCAGTCTTTGTTTAGGA	CTATTTTAATAACCCTTAA	+
M110	NFAC1_HUMAN.H11MO.0.B	-3	0.000295808	0.227476	0.22574	15	AATTAGGAAAAGCAGGAACTGAATCAGTCTTTGTTTAGGA	ATGGAAAAAAAGAAA	+
M110	ZN350_HUMAN.H11MO.0.C	-3	0.000781157	0.60071	0.397417	18	AATTAGGAAAAGCAGGAACTGAATCAGTCTTTGTTTAGGA	TAGGTCATAAAAGGACTG	-
M110	ZN394_HUMAN.H11MO.0.C	-5	0.0011405	0.877043	0.435175	20	AATTAGGAAAAGCAGGAACTGAATCAGTCTTTGTTTAGGA	AGAATGGAATAGAATGGAAT	+
M110	LYL1_HUMAN.H11MO.0.A	-2	0.00153808	1.18278	0.443693	14	AATTAGGAAAAGCAGGAACTGAATCAGTCTTTGTTTAGGA	CAGGAAACAGCTGG	-
M110	NR2F6_HUMAN.H11MO.0.D	-4	0.00215102	1.65413	0.443693	18	AATTAGGAAAAGCAGGAACTGAATCAGTCTTTGTTTAGGA	AGGACAAAGTTCACTTGA	+
M110	NKX61_HUMAN.H11MO.0.B	-5	0.00226335	1.74052	0.443693	19	AATTAGGAAAAGCAGGAACTGAATCAGTCTTTGTTTAGGA	GATTAATGGGAATTTAATG	+
M110	BC11A_HUMAN.H11MO.0.A	-8	0.00234634	1.80434	0.443693	17	AATTAGGAAAAGCAGGAACTGAATCAGTCTTTGTTTAGGA	AAAAGAGGAAGTGAAAA	+
M110	HXC10_HUMAN.H11MO.0.D	-3	0.00261635	2.01197	0.443693	19	AATTAGGAAAAGCAGGAACTGAATCAGTCTTTGTTTAGGA	GTAATAAAAAAATTAAAAA	-
M110	FOXD3_HUMAN.H11MO.0.D	-25	0.0048049	3.69497	0.461118	15	AATTAGGAAAAGCAGGAACTGAATCAGTCTTTGTTTAGGA	TTTGTTTACTTAGCA	+
M110	VENTX_HUMAN.H11MO.0.D	-17	0.00493936	3.79837	0.461118	19	AATTAGGAAAAGCAGGAACTGAATCAGTCTTTGTTTAGGA	CGCTAATTGGTTTCTAATT	+
M110	GSX1_HUMAN.H11MO.0.D	-9	0.0056268	4.32701	0.461118	15	AATTAGGAAAAGCAGGAACTGAATCAGTCTTTGTTTAGGA	TAATTAGTTTTTAAT	+
M110	IRX2_HUMAN.H11MO.0.D	-10	0.0056676	4.35838	0.461118	19	AATTAGGAAAAGCAGGAACTGAATCAGTCTTTGTTTAGGA	ACATGGGTGGGCATGTTGG	+
M110	MAF_HUMAN.H11MO.0.A	-15	0.0056676	4.35838	0.461118	19	AATTAGGAAAAGCAGGAACTGAATCAGTCTTTGTTTAGGA	TTGCTGAGTCAGCAGATTC	-
M110	OSR2_HUMAN.H11MO.0.C	-3	0.00644644	4.95731	0.461118	16	AATTAGGAAAAGCAGGAACTGAATCAGTCTTTGTTTAGGA	CAGCAGAAGCAGCAGC	-
M110	PO3F3_HUMAN.H11MO.0.D	-20	0.00669566	5.14896	0.461118	17	AATTAGGAAAAGCAGGAACTGAATCAGTCTTTGTTTAGGA	AAATTTGCATAATTTAT	-
M110	PRDM6_HUMAN.H11MO.0.C	-1	0.00683605	5.25692	0.461118	13	AATTAGGAAAAGCAGGAACTGAATCAGTCTTTGTTTAGGA	AAAAAGAAAAAAA	+
M110	Z324A_HUMAN.H11MO.0.C	-1	0.00686368	5.27817	0.461118	23	AATTAGGAAAAGCAGGAACTGAATCAGTCTTTGTTTAGGA	TGGCAGCAAAGGATGGTTTGATA	-
M110	NR1D1_HUMAN.H11MO.0.B	-6	0.00694881	5.34364	0.461118	19	AATTAGGAAAAGCAGGAACTGAATCAGTCTTTGTTTAGGA	AGGGAAGTGGGTCAGAAGG	+
M111	MNX1_HUMAN.H11MO.0.D	-15	0.000114163	0.0877914	0.134865	19	TTGTTGAATCATCACATCGTTAACTATATAGTAAGTTTGG	CTATTTTAATAACCCTTAA	+
M111	IRX2_HUMAN.H11MO.0.D	-2	0.000474847	0.365158	0.242912	19	TTGTTGAATCATCACATCGTTAACTATATAGTAAGTTTGG	CCAACATGCCCACCCATGT	-
M111	TLX1_HUMAN.H11MO.0.D	-14	0.000925493	0.711704	0.284066	17	TTGTTGAATCATCACATCGTTAACTATATAGTAAGTTTGG	CCTTGGCAACTTGCCAG	-
M113	MNX1_HUMAN.H11MO.0.D	-11	0.000153493	0.118036	0.152027	19	GCAACTTATACTTAATTGACGTCCTCTTTTCTGCATAAGG	TTAAGGGTTATTAAAATAG	-
M113	IRX2_HUMAN.H11MO.0.D	-21	0.000574207	0.441566	0.269926	19	GCAACTTATACTTAATTGACGTCCTCTTTTCTGCATAAGG	CCAACATGCCCACCCATGT	-
M113	HME2_HUMAN.H11MO.0.D	-10	0.00070354	0.541023	0.269926	11	GCAACTTATACTTAATTGACGTCCTCTTTTCTGCATAAGG	GGTAATTAGGG	+
M113	HXC10_HUMAN.H11MO.0.D	-11	0.000917782	0.705775	0.273012	19	GCAACTTATACTTAATTGACGTCCTCTTTTCTGCATAAGG	GTAATAAAAAAATTAAAAA	-
M113	ZN394_HUMAN.H11MO.0.C	-11	0.00210355	1.61763	0.358696	20	GCAACTTATACTTAATTGACGTCCTCTTTTCTGCATAAGG	ATTCCATTCTATTCCATTCT	-
M113	BRAC_HUMAN.H11MO.0.A	-13	0.0025967	1.99686	0.398509	20	GCAACTTATACTTAATTGACGTCCTCTTTTCTGCATAAGG	ATTTCACACCTCCCTGCTAA	-
M113	VENTX_HUMAN.H11MO.0.D	-9	0.00322509	2.48009	0.44995	19	GCAACTTATACTTAATTGACGTCCTCTTTTCTGCATAAGG	CGCTAATTGGTTTCTAATT	+
M114	ZN394_HUMAN.H11MO.0.C	-18	0.000408012	0.313761	0.308304	20	TCTTTCCCATGGCTGCCGTGACCAGTCTTGTCCCTTTTGT	ATTCCATTCTATTCCATTCT	-
M114	IRX2_HUMAN.H11MO.0.D	-20	0.000589599	0.453401	0.308304	19	TCTTTCCCATGGCTGCCGTGACCAGTCTTGTCCCTTTTGT	ACATGGGTGGGCATGTTGG	+
M114	MNX1_HUMAN.H11MO.0.D	-6	0.00074817	0.575342	0.308304	19	TCTTTCCCATGGCTGCCGTGACCAGTCTTGTCCCTTTTGT	TTAAGGGTTATTAAAATAG	-
M114	TLX1_HUMAN.H11MO.0.D	-15	0.000964852	0.741971	0.308304	17	TCTTTCCCATGGCTGCCGTGACCAGTCTTGTCCCTTTTGT	CTGGCAAGTTGCCAAGG	+
M114	KLF6_HUMAN.H11MO.0.A	-19	0.00138912	1.06823	0.308304	19	TCTTTCCCATGGCTGCCGTGACCAGTCTTGTCCCTTTTGT	CCCCCGGCCCCGCCCTTCC	-
M114	SP4_HUMAN.H11MO.0.A	-21	0.00159974	1.2302	0.308304	19	TCTTTCCCATGGCTGCCGTGACCAGTCTTGTCCCTTTTGT	CCCGGCCCCGCCCCCTTCCC	-
M114	PAX2_HUMAN.H11MO.0.D	0	0.00274822	2.11338	0.366358	18	TCTTTCCCATGGCTGCCGTGACCAGTCTTGTCCCTTTTGT	TGTCACGCATGACTGAAC	-
M114	SPIC_HUMAN.H11MO.0.D	-27	0.00275396	2.11779	0.366358	13	TCTTTCCCATGGCTGCCGTGACCAGTCTTGTCCCTTTTGT	CCTCCCCTTCCTC	-
M114	RXRA_HUMAN.H11MO.0.A	-15	0.00283491	2.18005	0.366358	20	TCTTTCCCATGGCTGCCGTGACCAGTCTTGTCCCTTTTGT	CTCTGACCTCTGCCTCCCCC	-
M114	ZN589_HUMAN.H11MO.0.D	-23	0.00314894	2.42153	0.366358	16	TCTTTCCCATGGCTGCCGTGACCAGTCTTGTCCCTTTTGT	CGGCAGTAACCGTGGG	-
M114	ZN350_HUMAN.H11MO.0.C	-7	0.0034358	2.64213	0.366358	18	TCTTTCCCATGGCTGCCGTGACCAGTCTTGTCCCTTTTGT	CAGTCCTTTTATGACCTA	+
M114	PROX1_HUMAN.H11MO.0.D	-16	0.00345646	2.65802	0.366358	17	TCTTTCCCATGGCTGCCGTGACCAGTCTTGTCCCTTTTGT	CCCAACCCGCCTTACCC	-
M114	Z324A_HUMAN.H11MO.0.C	0	0.00359967	2.76815	0.366358	23	TCTTTCCCATGGCTGCCGTGACCAGTCTTGTCCCTTTTGT	TGGCAGCAAAGGATGGTTTGATA	-
M114	GATA1_HUMAN.H11MO.0.A	-6	0.00388058	2.98417	0.367165	19	TCTTTCCCATGGCTGCCGTGACCAGTCTTGTCCCTTTTGT	TCTTATCTGTCCCCGCCAG	-
M114	ZN563_HUMAN.H11MO.0.C	-2	0.0040886	3.14414	0.367165	21	TCTTTCCCATGGCTGCCGTGACCAGTCTTGTCCCTTTTGT	GGGATCCTCACTGGCAGCTGC	+
M114	NR1H3_HUMAN.H11MO.0.B	-18	0.00479304	3.68585	0.395331	19	TCTTTCCCATGGCTGCCGTGACCAGTCTTGTCCCTTTTGT	TGACCTGCAGTGACCTCTG	-
M114	BRAC_HUMAN.H11MO.0.A	-3	0.00492017	3.78361	0.395331	20	TCTTTCCCATGGCTGCCGTGACCAGTCTTGTCCCTTTTGT	TTAGCAGGGAGGTGTGAAAT	+
M115	BRAC_HUMAN.H11MO.0.A	-3	8.7295e-05	0.0671299	0.109262	20	TAGAACTCACACTCTCCAGTTATCATATATGTGAACTGCA	ATTTCACACCTCCCTGCTAA	-
M115	MNX1_HUMAN.H11MO.0.D	-11	0.000142205	0.109355	0.109262	19	TAGAACTCACACTCTCCAGTTATCATATATGTGAACTGCA	CTATTTTAATAACCCTTAA	+
M115	IRX2_HUMAN.H11MO.0.D	-11	0.000235362	0.180993	0.120559	19	TAGAACTCACACTCTCCAGTTATCATATATGTGAACTGCA	CCAACATGCCCACCCATGT	-
M115	HXC10_HUMAN.H11MO.0.D	-15	0.00142853	1.09854	0.365867	19	TAGAACTCACACTCTCCAGTTATCATATATGTGAACTGCA	GTAATAAAAAAATTAAAAA	-
M117	MNX1_HUMAN.H11MO.0.D	-9	1.1976e-05	0.00920956	0.0184033	19	CAGTCAAAGATGCTACCAAGGCACTTTATAGTATAAAGAG	CTATTTTAATAACCCTTAA	+
M117	IRX2_HUMAN.H11MO.0.D	-4	0.000837273	0.643863	0.347825	19	CAGTCAAAGATGCTACCAAGGCACTTTATAGTATAAAGAG	CCAACATGCCCACCCATGT	-
M117	HXC10_HUMAN.H11MO.0.D	-3	0.00143607	1.10433	0.441355	19	CAGTCAAAGATGCTACCAAGGCACTTTATAGTATAAAGAG	TTTTTAATTTTTTTATTAC	+
M118	MNX1_HUMAN.H11MO.0.D	-20	4.55506e-05	0.0350284	0.0699968	19	AAGTAGTAAATAATGATATCCTGTGCTATCCCCTATTTAT	CTATTTTAATAACCCTTAA	+
M118	IRX2_HUMAN.H11MO.0.D	-7	0.000237184	0.182394	0.182238	19	AAGTAGTAAATAATGATATCCTGTGCTATCCCCTATTTAT	CCAACATGCCCACCCATGT	-
M118	ZN394_HUMAN.H11MO.0.C	-12	0.000658331	0.506257	0.326855	20	AAGTAGTAAATAATGATATCCTGTGCTATCCCCTATTTAT	ATTCCATTCTATTCCATTCT	-
M119	MNX1_HUMAN.H11MO.0.D	-15	0.000178967	0.137625	0.208588	19	TCTCAAGAGTCAACAGTAAGTCTTTGAGTCTTAAAAACTG	CTATTTTAATAACCCTTAA	+
M119	IRX2_HUMAN.H11MO.0.D	-2	0.000441012	0.339139	0.226092	19	TCTCAAGAGTCAACAGTAAGTCTTTGAGTCTTAAAAACTG	CCAACATGCCCACCCATGT	-
M119	HXC10_HUMAN.H11MO.0.D	-19	0.000764173	0.587649	0.293824	19	TCTCAAGAGTCAACAGTAAGTCTTTGAGTCTTAAAAACTG	TTTTTAATTTTTTTATTAC	+
M119	ZN394_HUMAN.H11MO.0.C	-13	0.00165985	1.27643	0.41319	20	TCTCAAGAGTCAACAGTAAGTCTTTGAGTCTTAAAAACTG	ATTCCATTCTATTCCATTCT	-
M120	MNX1_HUMAN.H11MO.0.D	-5	3.22996e-05	0.0248384	0.0494607	19	GTCTTTTACAAGTTTTACTCTTTTATTCCTGCGACTACCG	CTATTTTAATAACCCTTAA	+
M120	ZN394_HUMAN.H11MO.0.C	-9	0.000432394	0.332511	0.27304	20	GTCTTTTACAAGTTTTACTCTTTTATTCCTGCGACTACCG	ATTCCATTCTATTCCATTCT	-
M120	IRX2_HUMAN.H11MO.0.D	-4	0.000826501	0.635579	0.27304	19	GTCTTTTACAAGTTTTACTCTTTTATTCCTGCGACTACCG	CCAACATGCCCACCCATGT	-
M120	HXC10_HUMAN.H11MO.0.D	-10	0.000891522	0.68558	0.27304	19	GTCTTTTACAAGTTTTACTCTTTTATTCCTGCGACTACCG	TTTTTAATTTTTTTATTAC	+
M120	AIRE_HUMAN.H11MO.0.C	-7	0.00116369	0.894877	0.296995	18	GTCTTTTACAAGTTTTACTCTTTTATTCCTGCGACTACCG	ATTGGTTTTATTGGTTAA	+
M121	HXC10_HUMAN.H11MO.0.D	-17	0.000120816	0.0929078	0.110134	19	ACCTCTATCCTGCTCATACTTTAAAATAAGAGTCATAAAG	GTAATAAAAAAATTAAAAA	-
M121	MNX1_HUMAN.H11MO.0.D	-10	0.000143434	0.1103	0.110134	19	ACCTCTATCCTGCTCATACTTTAAAATAAGAGTCATAAAG	TTAAGGGTTATTAAAATAG	-
M121	IRX2_HUMAN.H11MO.0.D	-4	0.000493923	0.379827	0.189627	19	ACCTCTATCCTGCTCATACTTTAAAATAAGAGTCATAAAG	CCAACATGCCCACCCATGT	-
M121	ZN394_HUMAN.H11MO.0.C	-20	0.00107747	0.828576	0.296501	20	ACCTCTATCCTGCTCATACTTTAAAATAAGAGTCATAAAG	AGAATGGAATAGAATGGAAT	+
M121	HME2_HUMAN.H11MO.0.D	-19	0.00168691	1.29724	0.370079	11	ACCTCTATCCTGCTCATACTTTAAAATAAGAGTCATAAAG	CCCTAATTACC	-
M121	ZN214_HUMAN.H11MO.0.C	-7	0.00233032	1.79201	0.447327	22	ACCTCTATCCTGCTCATACTTTAAAATAAGAGTCATAAAG	TCATCAAAGGCCTCAAAAAGGA	-
M122	RARG_HUMAN.H11MO.0.B	-21	0.000147039	0.113073	0.141385	18	TCCGTTGTCCCAGACCCTAGGCGCGTCGCCCCCTGACCCA	CCCAGGTCACTCTGACCT	-
M122	NR1D1_HUMAN.H11MO.0.B	-20	0.000185469	0.142626	0.141385	19	TCCGTTGTCCCAGACCCTAGGCGCGTCGCCCCCTGACCCA	CCTTCTGACCCACTTCCCT	-
M122	SP3_HUMAN.H11MO.0.B	-14	0.000394031	0.30301	0.145829	20	TCCGTTGTCCCAGACCCTAGGCGCGTCGCCCCCTGACCCA	CCCCGGCCCCGCCCCCCCCC	-
M122	RXRA_HUMAN.H11MO.0.A	-15	0.000425781	0.327426	0.145829	20	TCCGTTGTCCCAGACCCTAGGCGCGTCGCCCCCTGACCCA	CTCTGACCTCTGCCTCCCCC	-
M122	SP2_HUMAN.H11MO.0.A	-13	0.00052961	0.40727	0.145829	22	TCCGTTGTCCCAGACCCTAGGCGCGTCGCCCCCTGACCCA	CCCCCGGCCCCGCCCCCCCCCC	-
M122	BHE41_HUMAN.H11MO.0.D	-14	0.000624122	0.47995	0.145829	20	TCCGTTGTCCCAGACCCTAGGCGCGTCGCCCCCTGACCCA	GCCTCTGCACGTGACCCGGT	-
M122	MAFA_HUMAN.H11MO.0.D	-19	0.000669543	0.514879	0.145829	21	TCCGTTGTCCCAGACCCTAGGCGCGTCGCCCCCTGACCCA	CGAAGGCTGCGGGGTCAGCAC	-
M122	CLOCK_HUMAN.H11MO.0.C	-17	0.000774046	0.595241	0.147516	14	TCCGTTGTCCCAGACCCTAGGCGCGTCGCCCCCTGACCCA	TGTTCACGTGTCTG	-
M122	PATZ1_HUMAN.H11MO.0.C	-13	0.000872178	0.670705	0.147749	22	TCCGTTGTCCCAGACCCTAGGCGCGTCGCCCCCTGACCCA	CCTCCCCCCCCGCCCCCTCCCC	-
M122	PAX8_HUMAN.H11MO.0.D	-15	0.00110729	0.851504	0.159749	14	TCCGTTGTCCCAGACCCTAGGCGCGTCGCCCCCTGACCCA	CCCGCTTCAGTGAC	-
M122	MAZ_HUMAN.H11MO.0.A	-17	0.00115257	0.886327	0.159749	22	TCCGTTGTCCCAGACCCTAGGCGCGTCGCCCCCTGACCCA	CCCCCCCCCCCCCCCCTCCCCC	-
M122	TLX1_HUMAN.H11MO.0.D	-14	0.00165904	1.2758	0.210784	17	TCCGTTGTCCCAGACCCTAGGCGCGTCGCCCCCTGACCCA	CCTTGGCAACTTGCCAG	-
M122	SP4_HUMAN.H11MO.0.A	-15	0.00247716	1.90493	0.277292	20	TCCGTTGTCCCAGACCCTAGGCGCGTCGCCCCCTGACCCA	CCCGGCCCCGCCCCCTTCCC	-
M122	RFX1_HUMAN.H11MO.0.B	-18	0.00258923	1.99112	0.277292	22	TCCGTTGTCCCAGACCCTAGGCGCGTCGCCCCCTGACCCA	GCCCCGGTTGCCATGGCGACGG	+
M122	ZN563_HUMAN.H11MO.0.C	-11	0.00272814	2.09794	0.277292	21	TCCGTTGTCCCAGACCCTAGGCGCGTCGCCCCCTGACCCA	GGGATCCTCACTGGCAGCTGC	+
M122	SPIC_HUMAN.H11MO.0.D	-26	0.00301137	2.31574	0.28253	13	TCCGTTGTCCCAGACCCTAGGCGCGTCGCCCCCTGACCCA	CCTCCCCTTCCTC	-
M122	VEZF1_HUMAN.H11MO.0.C	-15	0.00315029	2.42257	0.28253	22	TCCGTTGTCCCAGACCCTAGGCGCGTCGCCCCCTGACCCA	CCCCTCCCCCTCCCCCCTCCCC	-
M122	KLF6_HUMAN.H11MO.0.A	-14	0.00339014	2.60702	0.287149	19	TCCGTTGTCCCAGACCCTAGGCGCGTCGCCCCCTGACCCA	CCCCCGGCCCCGCCCTTCC	-
M122	TBX21_HUMAN.H11MO.0.A	-24	0.00389349	2.9941	0.310743	13	TCCGTTGTCCCAGACCCTAGGCGCGTCGCCCCCTGACCCA	TTCACACCTCCAC	-
M122	ZN335_HUMAN.H11MO.0.A	-14	0.00407633	3.1347	0.310743	22	TCCGTTGTCCCAGACCCTAGGCGCGTCGCCCCCTGACCCA	GGCTGTCCTCGGCGCTGCCTGA	+
M122	IRX2_HUMAN.H11MO.0.D	-10	0.00478971	3.68329	0.346236	19	TCCGTTGTCCCAGACCCTAGGCGCGTCGCCCCCTGACCCA	ACATGGGTGGGCATGTTGG	+
M122	TAL1_HUMAN.H11MO.0.A	-22	0.00512746	3.94302	0.346236	18	TCCGTTGTCCCAGACCCTAGGCGCGTCGCCCCCTGACCCA	CCTTATCTGCCCCCCCCAG	-
M122	ZN263_HUMAN.H11MO.0.A	-26	0.00522322	4.01665	0.346236	14	TCCGTTGTCCCAGACCCTAGGCGCGTCGCCCCCTGACCCA	CTCCTCCTCTCCCTCCTCCC	-
M122	ZN341_HUMAN.H11MO.0.C	-15	0.00595153	4.57673	0.378077	22	TCCGTTGTCCCAGACCCTAGGCGCGTCGCCCCCTGACCCA	GCTCTTCCCTCCCCCCCCCCCC	-
M122	GATA1_HUMAN.H11MO.0.A	-22	0.00671218	5.16167	0.409342	18	TCCGTTGTCCCAGACCCTAGGCGCGTCGCCCCCTGACCCA	TCTTATCTGTCCCCGCCAG	-
M122	PROX1_HUMAN.H11MO.0.D	-15	0.0072403	5.56779	0.424567	17	TCCGTTGTCCCAGACCCTAGGCGCGTCGCCCCCTGACCCA	CCCAACCCGCCTTACCC	-
M122	ZFX_HUMAN.H11MO.1.A	-16	0.00776391	5.97044	0.438409	17	TCCGTTGTCCCAGACCCTAGGCGCGTCGCCCCCTGACCCA	CCCCGGCCTCCGCCCCC	-
M122	USF2_HUMAN.H11MO.0.A	-20	0.00818674	6.2956	0.444543	19	TCCGTTGTCCCAGACCCTAGGCGCGTCGCCCCCTGACCCA	CGCCGCGGCCACGTGACCC	-
M122	SPZ1_HUMAN.H11MO.0.D	-18	0.0084557	6.50243	0.444543	16	TCCGTTGTCCCAGACCCTAGGCGCGTCGCCCCCTGACCCA	CCCAGGGTAACAGCCG	-
M122	ZN589_HUMAN.H11MO.0.D	-18	0.00907895	6.98171	0.455117	16	TCCGTTGTCCCAGACCCTAGGCGCGTCGCCCCCTGACCCA	CCCACGGTTACTGCCG	+
M122	GATA2_HUMAN.H11MO.0.A	-22	0.00933059	7.17523	0.455117	18	TCCGTTGTCCCAGACCCTAGGCGCGTCGCCCCCTGACCCA	CCTTATCTCCACCCCCCAG	-
M122	BATF3_HUMAN.H11MO.0.B	-22	0.00955235	7.34576	0.455117	17	TCCGTTGTCCCAGACCCTAGGCGCGTCGCCCCCTGACCCA	CAGTTTCATTATGACTC	+
M122	ZBT17_HUMAN.H11MO.0.A	-16	0.00995632	7.65641	0.459989	19	TCCGTTGTCCCAGACCCTAGGCGCGTCGCCCCCTGACCCA	CTTCCCCTCCCCCACCCTC	-
M122	TAF1_HUMAN.H11MO.0.A	-19	0.0112124	8.62231	0.488418	16	TCCGTTGTCCCAGACCCTAGGCGCGTCGCCCCCTGACCCA	CCGCCGCCGCCATCTT	-
M122	RARA_HUMAN.H11MO.2.A	-22	0.0117147	9.00863	0.496126	17	TCCGTTGTCCCAGACCCTAGGCGCGTCGCCCCCTGACCCA	TGACCTCTCGGTGACCT	-
M123	NR1D1_HUMAN.H11MO.0.B	-2	3.43146e-05	0.0263879	0.0526273	19	AATTCACTCTCCAAGTTCCCTCAGTGAGTGAAAGCCCTGG	CCTTCTGACCCACTTCCCT	-
M124	IRX2_HUMAN.H11MO.0.D	0	0.000297052	0.228433	0.157759	19	TGTCTGCAGCTCAGTTACATCCTGTAACTTTATAGATACA	ACATGGGTGGGCATGTTGG	+
M124	MNX1_HUMAN.H11MO.0.D	-14	0.00037987	0.29212	0.157759	19	TGTCTGCAGCTCAGTTACATCCTGTAACTTTATAGATACA	CTATTTTAATAACCCTTAA	+
M124	GATA2_HUMAN.H11MO.0.A	-28	0.000411996	0.316825	0.157759	12	TGTCTGCAGCTCAGTTACATCCTGTAACTTTATAGATACA	CTGGGGGGTGGAGATAAGG	+
M124	GATA1_HUMAN.H11MO.0.A	-28	0.000840711	0.646507	0.236078	12	TGTCTGCAGCTCAGTTACATCCTGTAACTTTATAGATACA	CTGGCGGGGACAGATAAGA	+
M124	HXC10_HUMAN.H11MO.0.D	-18	0.00123306	0.948222	0.236078	19	TGTCTGCAGCTCAGTTACATCCTGTAACTTTATAGATACA	GTAATAAAAAAATTAAAAA	-
M124	ZN394_HUMAN.H11MO.0.C	-17	0.00167344	1.28687	0.256313	20	TGTCTGCAGCTCAGTTACATCCTGTAACTTTATAGATACA	ATTCCATTCTATTCCATTCT	-
M124	ZN563_HUMAN.H11MO.0.C	1	0.00306476	2.3568	0.426743	20	TGTCTGCAGCTCAGTTACATCCTGTAACTTTATAGATACA	GCAGCTGCCAGTGAGGATCCC	-
M124	TLX1_HUMAN.H11MO.0.D	-19	0.00364985	2.80673	0.430025	17	TGTCTGCAGCTCAGTTACATCCTGTAACTTTATAGATACA	CCTTGGCAACTTGCCAG	-
M125	TLX1_HUMAN.H11MO.0.D	-5	3.8802e-05	0.0298388	0.0595485	17	AATCTTCTTTGCATCTCACACTGGTAATATTATACCAGGT	CCTTGGCAACTTGCCAG	-
M125	ZN394_HUMAN.H11MO.0.C	-2	0.000122847	0.0944692	0.071045	20	AATCTTCTTTGCATCTCACACTGGTAATATTATACCAGGT	ATTCCATTCTATTCCATTCT	-
M125	MNX1_HUMAN.H11MO.0.D	-6	0.00013888	0.106799	0.071045	19	AATCTTCTTTGCATCTCACACTGGTAATATTATACCAGGT	CTATTTTAATAACCCTTAA	+
M125	IRX2_HUMAN.H11MO.0.D	-5	0.000699281	0.537747	0.210237	19	AATCTTCTTTGCATCTCACACTGGTAATATTATACCAGGT	ACATGGGTGGGCATGTTGG	+
M125	LEF1_HUMAN.H11MO.0.A	-4	0.00130826	1.00606	0.286823	14	AATCTTCTTTGCATCTCACACTGGTAATATTATACCAGGT	TCCTTTGATTTGCT	+
M125	HXC10_HUMAN.H11MO.0.D	-19	0.00154471	1.18788	0.296328	19	AATCTTCTTTGCATCTCACACTGGTAATATTATACCAGGT	TTTTTAATTTTTTTATTAC	+
M125	RXRA_HUMAN.H11MO.0.A	1	0.00270896	2.08319	0.415737	19	AATCTTCTTTGCATCTCACACTGGTAATATTATACCAGGT	CTCTGACCTCTGCCTCCCCC	-
M126	MNX1_HUMAN.H11MO.0.D	-17	0.000525253	0.40392	0.378781	19	CTCTTGATTTTGTTGTATCAAGACCTCGTTATATAGGTGC	TTAAGGGTTATTAAAATAG	-
M126	PAX8_HUMAN.H11MO.0.D	-22	0.000699056	0.537574	0.378781	14	CTCTTGATTTTGTTGTATCAAGACCTCGTTATATAGGTGC	CCCGCTTCAGTGAC	-
M126	IRX2_HUMAN.H11MO.0.D	-17	0.00121758	0.936322	0.406123	19	CTCTTGATTTTGTTGTATCAAGACCTCGTTATATAGGTGC	CCAACATGCCCACCCATGT	-
M126	TLX1_HUMAN.H11MO.0.D	-6	0.00132056	1.01551	0.406123	17	CTCTTGATTTTGTTGTATCAAGACCTCGTTATATAGGTGC	CTGGCAAGTTGCCAAGG	+
M127	MNX1_HUMAN.H11MO.0.D	-8	0.000252772	0.194382	0.387923	19	TTTAATGGATTCTTTGCCTATAGTCAATATTTTCAGTACC	CTATTTTAATAACCCTTAA	+
# Tomtom (Motif Comparison Tool): Version 5.5.5 compiled on Dec 7 2023 at 04:32:55
# The format of this file is described at http://localhost:8080/meme_5.5.5/doc/tomtom-output-format.html.
# tomtom -o /data/result_enhancer57-GM12878 /data/GM12878-MOTIF/result_motif_en/motifs_en57.txt /data/HOCOMOCOv11_full_HUMAN_mono_meme_format.meme
