# Supplementary material for: DeepEPI: CNN-transformer-based model for extracting TF interactions through predicting enhancer-promoter interactions
Source: Bioinform Adv. 2025 Sep 17;5(1):vbaf221. doi: 10.1093/bioadv/vbaf221 (PMC12478696; doi:10.1093/bioadv/vbaf221)
Supplement: vbaf221_Supplementary_Data [file vbaf221_supplementary_data.zip › Supplementary_file5/GM12878/result_enhancer57-GM12878/tomtom.xml]

<?xml version='1.0' encoding='UTF-8' standalone='yes'?>
<tomtom version="5.5.5" release="Thu Sep 14 08:48:04 2023 +1000">
  <model>
    <command_line>tomtom -o /data/result_enhancer57-GM12878 /data/GM12878-MOTIF/result_motif_en/motifs_en57.txt /data/HOCOMOCOv11_full_HUMAN_mono_meme_format.meme</command_line>
    <distance_measure value="ed"/>
    <threshold type="qvalue">0.5</threshold>
    <alphabet name="DNA" like="dna">
      <letter id="A" symbol="A" complement="T" name="Adenine" colour="CC0000"/>
      <letter id="C" symbol="C" complement="G" name="Cytosine" colour="0000CC"/>
      <letter id="G" symbol="G" complement="C" name="Guanine" colour="FFB300"/>
      <letter id="T" symbol="T" aliases="U" complement="A" name="Thymine" colour="008000"/>
      <letter id="N" symbol="N" aliases="X." equals="ACGT" name="Any base"/>
      <letter id="V" symbol="V" equals="ACG" name="Not T"/>
      <letter id="H" symbol="H" equals="ACT" name="Not G"/>
      <letter id="D" symbol="D" equals="AGT" name="Not C"/>
      <letter id="B" symbol="B" equals="CGT" name="Not A"/>
      <letter id="M" symbol="M" equals="AC" name="Amino"/>
      <letter id="R" symbol="R" equals="AG" name="Purine"/>
      <letter id="W" symbol="W" equals="AT" name="Weak"/>
      <letter id="S" symbol="S" equals="CG" name="Strong"/>
      <letter id="Y" symbol="Y" equals="CT" name="Pyrimidine"/>
      <letter id="K" symbol="K" equals="GT" name="Keto"/>
    </alphabet>
    <strands>both</strands>
    <background from="--query--" A="0.25" C="0.25" G="0.25" T="0.25"/>
    <host>f5f03e2d8156</host>
    <when>Mon Jan 29 11:36:33 2024</when>
  </model>
  <query_dbs>
    <db source="/data/GM12878-MOTIF/result_motif_en/motifs_en57.txt" name="motifs_en57.txt" loaded="112" excluded="0" last_mod_date="Sat Jan 27 10:11:47 2024"/>
  </query_dbs>
  <target_dbs>
    <db source="/data/HOCOMOCOv11_full_HUMAN_mono_meme_format.meme" name="HOCOMOCOv11_full_HUMAN_mono_meme_format" loaded="769" excluded="0" last_mod_date="Fri Jan 12 11:21:36 2024"/>
  </target_dbs>
  <queries>
    <motif db="0" id="M0" alt="O0" length="40" nsites="8" evalue="1.3e-003">
      <pos A="0.00308642" C="0.112826" G="0.332304" T="0.551784"/>
      <pos A="0.112826" C="0.00308642" G="0.222565" T="0.661523"/>
      <pos A="0.442043" C="0.222565" G="0.222565" T="0.112826"/>
      <pos A="0.442043" C="0.112826" G="0.00308642" T="0.442043"/>
      <pos A="0.551784" C="0.332304" G="0.00308642" T="0.112826"/>
      <pos A="0.112826" C="0.112826" G="0.332304" T="0.442043"/>
      <pos A="0.00308642" C="0.222565" G="0.661523" T="0.112826"/>
      <pos A="0.222565" C="0.222565" G="0.332304" T="0.222565"/>
      <pos A="0.332304" C="0.112826" G="0.332304" T="0.222565"/>
      <pos A="0.661523" C="0.00308642" G="0.222565" T="0.112826"/>
      <pos A="0.551784" C="0.332304" G="0.112826" T="0.00308642"/>
      <pos A="0.332304" C="0.332304" G="0.112826" T="0.222565"/>
      <pos A="0.222565" C="0.551784" G="0.222565" T="0.00308642"/>
      <pos A="0.442043" C="0.00308642" G="0.00308642" T="0.551784"/>
      <pos A="0.00308642" C="0.332304" G="0.332304" T="0.332304"/>
      <pos A="0.222565" C="0.112826" G="0.661523" T="0.00308642"/>
      <pos A="0.112826" C="0.771262" G="0.00308642" T="0.112826"/>
      <pos A="0.112826" C="0.332304" G="0.222565" T="0.332304"/>
      <pos A="0.222565" C="0.442043" G="0.112826" T="0.222565"/>
      <pos A="0.222565" C="0.00308642" G="0.332304" T="0.442043"/>
      <pos A="0.00308642" C="0.551784" G="0.332304" T="0.112826"/>
      <pos A="0.222565" C="0.222565" G="0.332304" T="0.222565"/>
      <pos A="0.112826" C="0.442043" G="0.442043" T="0.00308642"/>
      <pos A="0.332304" C="0.442043" G="0.112826" T="0.112826"/>
      <pos A="0.222565" C="0.00308642" G="0.661523" T="0.112826"/>
      <pos A="0.222565" C="0.112826" G="0.332304" T="0.332304"/>
      <pos A="0.00308642" C="0.112826" G="0.442043" T="0.442043"/>
      <pos A="0.661523" C="0.112826" G="0.112826" T="0.112826"/>
      <pos A="0.332304" C="0.222565" G="0.112826" T="0.332304"/>
      <pos A="0.112826" C="0.00308642" G="0.332304" T="0.551784"/>
      <pos A="0.332304" C="0.112826" G="0.332304" T="0.222565"/>
      <pos A="0.112826" C="0.442043" G="0.222565" T="0.222565"/>
      <pos A="0.442043" C="0.112826" G="0.112826" T="0.332304"/>
      <pos A="0.332304" C="0.222565" G="0.222565" T="0.222565"/>
      <pos A="0.222565" C="0.442043" G="0.112826" T="0.222565"/>
      <pos A="0.551784" C="0.222565" G="0.00308642" T="0.222565"/>
      <pos A="0.00308642" C="0.332304" G="0.222565" T="0.442043"/>
      <pos A="0.112826" C="0.661523" G="0.222565" T="0.00308642"/>
      <pos A="0.442043" C="0.112826" G="0.222565" T="0.222565"/>
      <pos A="0.222565" C="0.222565" G="0.551784" T="0.00308642"/>
    </motif>
    <motif db="0" id="M1" alt="O1" length="40" nsites="8" evalue="1.3e-003">
      <pos A="0.266461" C="0.398148" G="0.266461" T="0.0689304"/>
      <pos A="0.0689304" C="0.398148" G="0.0689304" T="0.463992"/>
      <pos A="0.398148" C="0.00308642" G="0.332304" T="0.266461"/>
      <pos A="0.266461" C="0.0689304" G="0.463992" T="0.200617"/>
      <pos A="0.200617" C="0.134773" G="0.398148" T="0.266461"/>
      <pos A="0.200617" C="0.134773" G="0.332304" T="0.332304"/>
      <pos A="0.266461" C="0.266461" G="0.398148" T="0.0689304"/>
      <pos A="0.00308642" C="0.266461" G="0.134773" T="0.595679"/>
      <pos A="0.0689304" C="0.200617" G="0.200617" T="0.529835"/>
      <pos A="0.529835" C="0.0689304" G="0.332304" T="0.0689304"/>
      <pos A="0.0689304" C="0.332304" G="0.529835" T="0.0689304"/>
      <pos A="0.0689304" C="0.332304" G="0.266461" T="0.332304"/>
      <pos A="0.200617" C="0.266461" G="0.0689304" T="0.463992"/>
      <pos A="0.0689304" C="0.200617" G="0.266461" T="0.463992"/>
      <pos A="0.134773" C="0.595679" G="0.0689304" T="0.200617"/>
      <pos A="0.0689304" C="0.463992" G="0.398148" T="0.0689304"/>
      <pos A="0.266461" C="0.134773" G="0.529835" T="0.0689304"/>
      <pos A="0.134773" C="0.200617" G="0.463992" T="0.200617"/>
      <pos A="0.398148" C="0.0689304" G="0.332304" T="0.200617"/>
      <pos A="0.266461" C="0.200617" G="0.398148" T="0.134773"/>
      <pos A="0.134773" C="0.398148" G="0.134773" T="0.332304"/>
      <pos A="0.134773" C="0.0689304" G="0.398148" T="0.398148"/>
      <pos A="0.398148" C="0.00308642" G="0.463992" T="0.134773"/>
      <pos A="0.0689304" C="0.200617" G="0.595679" T="0.134773"/>
      <pos A="0.200617" C="0.398148" G="0.0689304" T="0.332304"/>
      <pos A="0.200617" C="0.134773" G="0.398148" T="0.266461"/>
      <pos A="0.595679" C="0.00308642" G="0.200617" T="0.200617"/>
      <pos A="0.463992" C="0.00308642" G="0.529835" T="0.00308642"/>
      <pos A="0.529835" C="0.134773" G="0.332304" T="0.00308642"/>
      <pos A="0.0689304" C="0.134773" G="0.463992" T="0.332304"/>
      <pos A="0.332304" C="0.463992" G="0.200617" T="0.00308642"/>
      <pos A="0.398148" C="0.0689304" G="0.134773" T="0.398148"/>
      <pos A="0.332304" C="0.266461" G="0.398148" T="0.00308642"/>
      <pos A="0.463992" C="0.00308642" G="0.134773" T="0.398148"/>
      <pos A="0.529835" C="0.00308642" G="0.200617" T="0.266461"/>
      <pos A="0.266461" C="0.398148" G="0.0689304" T="0.266461"/>
      <pos A="0.0689304" C="0.134773" G="0.134773" T="0.661523"/>
      <pos A="0.266461" C="0.266461" G="0.398148" T="0.0689304"/>
      <pos A="0.332304" C="0.200617" G="0.332304" T="0.134773"/>
      <pos A="0.0689304" C="0.529835" G="0.266461" T="0.134773"/>
    </motif>
    <motif db="0" id="M10" alt="O10" length="40" nsites="8" evalue="1.3e-003">
      <pos A="0.303677" C="0.174852" G="0.217794" T="0.303677"/>
      <pos A="0.303677" C="0.217794" G="0.346618" T="0.131911"/>
      <pos A="0.647209" C="0.131911" G="0.131911" T="0.0889699"/>
      <pos A="0.38956" C="0.260736" G="0.174852" T="0.174852"/>
      <pos A="0.346618" C="0.432502" G="0.131911" T="0.0889699"/>
      <pos A="0.131911" C="0.260736" G="0.0889699" T="0.518384"/>
      <pos A="0.303677" C="0.131911" G="0.217794" T="0.346618"/>
      <pos A="0.38956" C="0.38956" G="0.0460277" T="0.174852"/>
      <pos A="0.432502" C="0.00308642" G="0.561325" T="0.00308642"/>
      <pos A="0.174852" C="0.38956" G="0.217794" T="0.217794"/>
      <pos A="0.346618" C="0.260736" G="0.0460277" T="0.346618"/>
      <pos A="0.0889699" C="0.174852" G="0.303677" T="0.432502"/>
      <pos A="0.303677" C="0.346618" G="0.174852" T="0.174852"/>
      <pos A="0.475443" C="0.131911" G="0.131911" T="0.260736"/>
      <pos A="0.260736" C="0.303677" G="0.174852" T="0.260736"/>
      <pos A="0.346618" C="0.131911" G="0.303677" T="0.217794"/>
      <pos A="0.518384" C="0.174852" G="0.174852" T="0.131911"/>
      <pos A="0.260736" C="0.131911" G="0.346618" T="0.260736"/>
      <pos A="0.260736" C="0.0889699" G="0.346618" T="0.303677"/>
      <pos A="0.0889699" C="0.131911" G="0.0460277" T="0.733091"/>
      <pos A="0.131911" C="0.217794" G="0.217794" T="0.432502"/>
      <pos A="0.0889699" C="0.217794" G="0.346618" T="0.346618"/>
      <pos A="0.217794" C="0.475443" G="0.0889699" T="0.217794"/>
      <pos A="0.38956" C="0.217794" G="0.174852" T="0.217794"/>
      <pos A="0.475443" C="0.131911" G="0.0460277" T="0.346618"/>
      <pos A="0.217794" C="0.475443" G="0.0460277" T="0.260736"/>
      <pos A="0.0889699" C="0.0889699" G="0.303677" T="0.518384"/>
      <pos A="0.217794" C="0.0889699" G="0.38956" T="0.303677"/>
      <pos A="0.217794" C="0.217794" G="0.174852" T="0.38956"/>
      <pos A="0.303677" C="0.131911" G="0.217794" T="0.346618"/>
      <pos A="0.260736" C="0.217794" G="0.260736" T="0.260736"/>
      <pos A="0.174852" C="0.131911" G="0.303677" T="0.38956"/>
      <pos A="0.303677" C="0.0460277" G="0.432502" T="0.217794"/>
      <pos A="0.174852" C="0.38956" G="0.174852" T="0.260736"/>
      <pos A="0.475443" C="0.00308642" G="0.174852" T="0.346618"/>
      <pos A="0.38956" C="0.0889699" G="0.303677" T="0.217794"/>
      <pos A="0.260736" C="0.174852" G="0.0889699" T="0.475443"/>
      <pos A="0.217794" C="0.217794" G="0.475443" T="0.0889699"/>
      <pos A="0.303677" C="0.260736" G="0.00308642" T="0.432502"/>
      <pos A="0.0889699" C="0.561325" G="0.00308642" T="0.346618"/>
    </motif>
    <motif db="0" id="M100" alt="O100" length="40" nsites="8" evalue="1.3e-003">
      <pos A="0.207429" C="0.173372" G="0.343657" T="0.275543"/>
      <pos A="0.411771" C="0.3096" G="0.071201" T="0.207429"/>
      <pos A="0.275543" C="0.071201" G="0.479885" T="0.173372"/>
      <pos A="0.3096" C="0.3096" G="0.241485" T="0.139315"/>
      <pos A="0.479885" C="0.241485" G="0.071201" T="0.207429"/>
      <pos A="0.513942" C="0.071201" G="0.343657" T="0.071201"/>
      <pos A="0.377714" C="0.207429" G="0.343657" T="0.071201"/>
      <pos A="0.3096" C="0.241485" G="0.139315" T="0.3096"/>
      <pos A="0.139315" C="0.207429" G="0.173372" T="0.479885"/>
      <pos A="0.479885" C="0.275543" G="0.139315" T="0.105257"/>
      <pos A="0.241485" C="0.343657" G="0.139315" T="0.275543"/>
      <pos A="0.343657" C="0.173372" G="0.411771" T="0.071201"/>
      <pos A="0.684227" C="0.0371437" G="0.207429" T="0.071201"/>
      <pos A="0.139315" C="0.0371437" G="0.684227" T="0.139315"/>
      <pos A="0.275543" C="0.071201" G="0.343657" T="0.3096"/>
      <pos A="0.275543" C="0.241485" G="0.275543" T="0.207429"/>
      <pos A="0.343657" C="0.445828" G="0.00308642" T="0.207429"/>
      <pos A="0.377714" C="0.343657" G="0.139315" T="0.139315"/>
      <pos A="0.275543" C="0.3096" G="0.139315" T="0.275543"/>
      <pos A="0.411771" C="0.139315" G="0.3096" T="0.139315"/>
      <pos A="0.139315" C="0.241485" G="0.275543" T="0.343657"/>
      <pos A="0.377714" C="0.241485" G="0.241485" T="0.139315"/>
      <pos A="0.275543" C="0.3096" G="0.139315" T="0.275543"/>
      <pos A="0.241485" C="0.105257" G="0.377714" T="0.275543"/>
      <pos A="0.3096" C="0.207429" G="0.241485" T="0.241485"/>
      <pos A="0.377714" C="0.139315" G="0.139315" T="0.343657"/>
      <pos A="0.105257" C="0.207429" G="0.479885" T="0.207429"/>
      <pos A="0.241485" C="0.139315" G="0.275543" T="0.343657"/>
      <pos A="0.105257" C="0.241485" G="0.105257" T="0.547999"/>
      <pos A="0.343657" C="0.139315" G="0.275543" T="0.241485"/>
      <pos A="0.547999" C="0.0371437" G="0.071201" T="0.343657"/>
      <pos A="0.241485" C="0.411771" G="0.275543" T="0.071201"/>
      <pos A="0.3096" C="0.343657" G="0.071201" T="0.275543"/>
      <pos A="0.071201" C="0.173372" G="0.582056" T="0.173372"/>
      <pos A="0.513942" C="0.173372" G="0.0371437" T="0.275543"/>
      <pos A="0.0371437" C="0.207429" G="0.3096" T="0.445828"/>
      <pos A="0.105257" C="0.479885" G="0.0371437" T="0.377714"/>
      <pos A="0.275543" C="0.411771" G="0.139315" T="0.173372"/>
      <pos A="0.479885" C="0.173372" G="0.105257" T="0.241485"/>
      <pos A="0.241485" C="0.173372" G="0.173372" T="0.411771"/>
    </motif>
    <motif db="0" id="M101" alt="O101" length="40" nsites="8" evalue="1.3e-003">
      <pos A="0.567461" C="0.0501175" G="0.0971486" T="0.285273"/>
      <pos A="0.0971486" C="0.379335" G="0.285273" T="0.238242"/>
      <pos A="0.238242" C="0.238242" G="0.0501175" T="0.473398"/>
      <pos A="0.0971486" C="0.0971486" G="0.14418" T="0.661523"/>
      <pos A="0.00308642" C="0.00308642" G="0.473398" T="0.52043"/>
      <pos A="0.0501175" C="0.14418" G="0.332304" T="0.473398"/>
      <pos A="0.238242" C="0.191211" G="0.379335" T="0.191211"/>
      <pos A="0.14418" C="0.379335" G="0.0501175" T="0.426366"/>
      <pos A="0.14418" C="0.285273" G="0.332304" T="0.238242"/>
      <pos A="0.285273" C="0.14418" G="0.285273" T="0.285273"/>
      <pos A="0.0971486" C="0.332304" G="0.473398" T="0.0971486"/>
      <pos A="0.191211" C="0.191211" G="0.379335" T="0.238242"/>
      <pos A="0.238242" C="0.238242" G="0.238242" T="0.285273"/>
      <pos A="0.52043" C="0.238242" G="0.14418" T="0.0971486"/>
      <pos A="0.332304" C="0.285273" G="0.238242" T="0.14418"/>
      <pos A="0.191211" C="0.285273" G="0.238242" T="0.285273"/>
      <pos A="0.191211" C="0.285273" G="0.238242" T="0.285273"/>
      <pos A="0.379335" C="0.285273" G="0.0501175" T="0.285273"/>
      <pos A="0.0971486" C="0.0971486" G="0.473398" T="0.332304"/>
      <pos A="0.285273" C="0.285273" G="0.379335" T="0.0501175"/>
      <pos A="0.14418" C="0.567461" G="0.0971486" T="0.191211"/>
      <pos A="0.285273" C="0.191211" G="0.285273" T="0.238242"/>
      <pos A="0.332304" C="0.379335" G="0.0501175" T="0.238242"/>
      <pos A="0.0971486" C="0.332304" G="0.14418" T="0.426366"/>
      <pos A="0.379335" C="0.332304" G="0.0501175" T="0.238242"/>
      <pos A="0.0971486" C="0.52043" G="0.0971486" T="0.285273"/>
      <pos A="0.0971486" C="0.426366" G="0.285273" T="0.191211"/>
      <pos A="0.191211" C="0.379335" G="0.00308642" T="0.426366"/>
      <pos A="0.191211" C="0.238242" G="0.332304" T="0.238242"/>
      <pos A="0.332304" C="0.191211" G="0.332304" T="0.14418"/>
      <pos A="0.473398" C="0.00308642" G="0.285273" T="0.238242"/>
      <pos A="0.191211" C="0.332304" G="0.0501175" T="0.426366"/>
      <pos A="0.0501175" C="0.0501175" G="0.14418" T="0.755585"/>
      <pos A="0.285273" C="0.14418" G="0.0971486" T="0.473398"/>
      <pos A="0.238242" C="0.0971486" G="0.14418" T="0.52043"/>
      <pos A="0.0501175" C="0.14418" G="0.426366" T="0.379335"/>
      <pos A="0.191211" C="0.332304" G="0.332304" T="0.14418"/>
      <pos A="0.238242" C="0.52043" G="0.0971486" T="0.14418"/>
      <pos A="0.473398" C="0.238242" G="0.191211" T="0.0971486"/>
      <pos A="0.285273" C="0.14418" G="0.238242" T="0.332304"/>
    </motif>
    <motif db="0" id="M102" alt="O102" length="40" nsites="8" evalue="1.3e-003">
      <pos A="0.213723" C="0.269893" G="0.372872" T="0.143511"/>
      <pos A="0.213723" C="0.274575" G="0.255851" T="0.255851"/>
      <pos A="0.269893" C="0.255851" G="0.218404" T="0.255851"/>
      <pos A="0.349468" C="0.246489" G="0.185639" T="0.218404"/>
      <pos A="0.232446" C="0.241808" G="0.265213" T="0.260532"/>
      <pos A="0.223085" C="0.199681" G="0.232446" T="0.344787"/>
      <pos A="0.241808" C="0.241808" G="0.255851" T="0.260532"/>
      <pos A="0.391595" C="0.223085" G="0.0732988" T="0.312021"/>
      <pos A="0.344787" C="0.204361" G="0.204361" T="0.246489"/>
      <pos A="0.171596" C="0.283936" G="0.129469" T="0.415"/>
      <pos A="0.227766" C="0.237128" G="0.223085" T="0.312021"/>
      <pos A="0.42436" C="0.0967032" G="0.265213" T="0.213723"/>
      <pos A="0.279255" C="0.223085" G="0.185639" T="0.312021"/>
      <pos A="0.185639" C="0.382233" G="0.148192" T="0.283936"/>
      <pos A="0.166916" C="0.312021" G="0.288617" T="0.232446"/>
      <pos A="0.223085" C="0.25117" G="0.255851" T="0.269893"/>
      <pos A="0.274575" C="0.204361" G="0.293298" T="0.227766"/>
      <pos A="0.260532" C="0.157554" G="0.260532" T="0.321383"/>
      <pos A="0.41968" C="0.209043" G="0.246489" T="0.124788"/>
      <pos A="0.180958" C="0.293298" G="0.255851" T="0.269893"/>
      <pos A="0.199681" C="0.340106" G="0.162234" T="0.297978"/>
      <pos A="0.185639" C="0.312021" G="0.269893" T="0.232446"/>
      <pos A="0.30734" C="0.148192" G="0.274575" T="0.269893"/>
      <pos A="0.415" C="0.166916" G="0.283936" T="0.134149"/>
      <pos A="0.246489" C="0.0405333" G="0.25117" T="0.461807"/>
      <pos A="0.0452138" C="0.30266" G="0.335425" T="0.316702"/>
      <pos A="0.190319" C="0.30734" G="0.166916" T="0.335425"/>
      <pos A="0.255851" C="0.269893" G="0.110746" T="0.36351"/>
      <pos A="0.227766" C="0.138831" G="0.213723" T="0.41968"/>
      <pos A="0.452445" C="0.269893" G="0.143511" T="0.134149"/>
      <pos A="0.232446" C="0.288617" G="0.185639" T="0.293298"/>
      <pos A="0.330745" C="0.162234" G="0.269893" T="0.237128"/>
      <pos A="0.354148" C="0.35883" G="0.115426" T="0.171596"/>
      <pos A="0.218404" C="0.199681" G="0.148192" T="0.433722"/>
      <pos A="0.246489" C="0.260532" G="0.171596" T="0.321383"/>
      <pos A="0.223085" C="0.297978" G="0.232446" T="0.246489"/>
      <pos A="0.293298" C="0.232446" G="0.138831" T="0.335425"/>
      <pos A="0.283936" C="0.0920217" G="0.36351" T="0.260532"/>
      <pos A="0.171596" C="0.223085" G="0.274575" T="0.330745"/>
      <pos A="0.30734" C="0.25117" G="0.227766" T="0.213723"/>
    </motif>
    <motif db="0" id="M103" alt="O103" length="40" nsites="8" evalue="1.3e-003">
      <pos A="0.398148" C="0.266461" G="0.134773" T="0.200617"/>
      <pos A="0.134773" C="0.266461" G="0.00308642" T="0.595679"/>
      <pos A="0.0689304" C="0.200617" G="0.332304" T="0.398148"/>
      <pos A="0.0689304" C="0.463992" G="0.266461" T="0.200617"/>
      <pos A="0.200617" C="0.595679" G="0.00308642" T="0.200617"/>
      <pos A="0.0689304" C="0.134773" G="0.134773" T="0.661523"/>
      <pos A="0.00308642" C="0.134773" G="0.463992" T="0.398148"/>
      <pos A="0.266461" C="0.529835" G="0.0689304" T="0.134773"/>
      <pos A="0.134773" C="0.200617" G="0.200617" T="0.463992"/>
      <pos A="0.134773" C="0.200617" G="0.266461" T="0.398148"/>
      <pos A="0.200617" C="0.463992" G="0.332304" T="0.00308642"/>
      <pos A="0.0689304" C="0.332304" G="0.398148" T="0.200617"/>
      <pos A="0.463992" C="0.0689304" G="0.134773" T="0.332304"/>
      <pos A="0.398148" C="0.529835" G="0.0689304" T="0.00308642"/>
      <pos A="0.79321" C="0.00308642" G="0.134773" T="0.0689304"/>
      <pos A="0.398148" C="0.463992" G="0.0689304" T="0.0689304"/>
      <pos A="0.398148" C="0.0689304" G="0.200617" T="0.332304"/>
      <pos A="0.398148" C="0.200617" G="0.266461" T="0.134773"/>
      <pos A="0.463992" C="0.266461" G="0.0689304" T="0.200617"/>
      <pos A="0.200617" C="0.266461" G="0.266461" T="0.266461"/>
      <pos A="0.529835" C="0.134773" G="0.266461" T="0.0689304"/>
      <pos A="0.332304" C="0.134773" G="0.200617" T="0.332304"/>
      <pos A="0.266461" C="0.463992" G="0.266461" T="0.00308642"/>
      <pos A="0.398148" C="0.332304" G="0.00308642" T="0.266461"/>
      <pos A="0.332304" C="0.266461" G="0.200617" T="0.200617"/>
      <pos A="0.332304" C="0.200617" G="0.200617" T="0.266461"/>
      <pos A="0.200617" C="0.200617" G="0.463992" T="0.134773"/>
      <pos A="0.200617" C="0.332304" G="0.398148" T="0.0689304"/>
      <pos A="0.332304" C="0.529835" G="0.0689304" T="0.0689304"/>
      <pos A="0.200617" C="0.332304" G="0.0689304" T="0.398148"/>
      <pos A="0.0689304" C="0.529835" G="0.134773" T="0.266461"/>
      <pos A="0.266461" C="0.200617" G="0.0689304" T="0.463992"/>
      <pos A="0.200617" C="0.00308642" G="0.463992" T="0.332304"/>
      <pos A="0.332304" C="0.200617" G="0.0689304" T="0.398148"/>
      <pos A="0.134773" C="0.200617" G="0.332304" T="0.332304"/>
      <pos A="0.529835" C="0.200617" G="0.266461" T="0.00308642"/>
      <pos A="0.134773" C="0.398148" G="0.200617" T="0.266461"/>
      <pos A="0.0689304" C="0.398148" G="0.200617" T="0.332304"/>
      <pos A="0.0689304" C="0.332304" G="0.332304" T="0.266461"/>
      <pos A="0.0689304" C="0.529835" G="0.398148" T="0.00308642"/>
    </motif>
    <motif db="0" id="M105" alt="O105" length="40" nsites="8" evalue="1.3e-003">
      <pos A="0.14418" C="0.638007" G="0.0736336" T="0.14418"/>
      <pos A="0.35582" C="0.638007" G="0.00308642" T="0.00308642"/>
      <pos A="0.567461" C="0.0736336" G="0.285273" T="0.0736336"/>
      <pos A="0.214727" C="0.14418" G="0.426366" T="0.214727"/>
      <pos A="0.14418" C="0.285273" G="0.567461" T="0.00308642"/>
      <pos A="0.426366" C="0.00308642" G="0.567461" T="0.00308642"/>
      <pos A="0.14418" C="0.35582" G="0.35582" T="0.14418"/>
      <pos A="0.0736336" C="0.14418" G="0.35582" T="0.426366"/>
      <pos A="0.426366" C="0.426366" G="0.0736336" T="0.0736336"/>
      <pos A="0.14418" C="0.426366" G="0.35582" T="0.0736336"/>
      <pos A="0.426366" C="0.426366" G="0.14418" T="0.00308642"/>
      <pos A="0.214727" C="0.426366" G="0.214727" T="0.14418"/>
      <pos A="0.35582" C="0.214727" G="0.285273" T="0.14418"/>
      <pos A="0.35582" C="0.214727" G="0.0736336" T="0.35582"/>
      <pos A="0.35582" C="0.35582" G="0.285273" T="0.00308642"/>
      <pos A="0.285273" C="0.14418" G="0.14418" T="0.426366"/>
      <pos A="0.0736336" C="0.285273" G="0.214727" T="0.426366"/>
      <pos A="0.0736336" C="0.14418" G="0.214727" T="0.567461"/>
      <pos A="0.0736336" C="0.14418" G="0.214727" T="0.567461"/>
      <pos A="0.567461" C="0.00308642" G="0.214727" T="0.214727"/>
      <pos A="0.14418" C="0.0736336" G="0.426366" T="0.35582"/>
      <pos A="0.00308642" C="0.567461" G="0.214727" T="0.214727"/>
      <pos A="0.214727" C="0.214727" G="0.14418" T="0.426366"/>
      <pos A="0.567461" C="0.0736336" G="0.0736336" T="0.285273"/>
      <pos A="0.0736336" C="0.214727" G="0.426366" T="0.285273"/>
      <pos A="0.14418" C="0.567461" G="0.0736336" T="0.214727"/>
      <pos A="0.35582" C="0.35582" G="0.14418" T="0.14418"/>
      <pos A="0.426366" C="0.14418" G="0.14418" T="0.285273"/>
      <pos A="0.14418" C="0.496914" G="0.00308642" T="0.35582"/>
      <pos A="0.14418" C="0.426366" G="0.285273" T="0.14418"/>
      <pos A="0.285273" C="0.35582" G="0.14418" T="0.214727"/>
      <pos A="0.35582" C="0.35582" G="0.00308642" T="0.285273"/>
      <pos A="0.0736336" C="0.285273" G="0.14418" T="0.496914"/>
      <pos A="0.214727" C="0.285273" G="0.35582" T="0.14418"/>
      <pos A="0.214727" C="0.214727" G="0.35582" T="0.214727"/>
      <pos A="0.14418" C="0.0736336" G="0.426366" T="0.35582"/>
      <pos A="0.0736336" C="0.14418" G="0.214727" T="0.567461"/>
      <pos A="0.0736336" C="0.496914" G="0.00308642" T="0.426366"/>
      <pos A="0.14418" C="0.426366" G="0.00308642" T="0.426366"/>
      <pos A="0.214727" C="0.426366" G="0.285273" T="0.0736336"/>
    </motif>
    <motif db="0" id="M106" alt="O106" length="40" nsites="8" evalue="1.3e-003">
      <pos A="0.321383" C="0.223085" G="0.269893" T="0.185639"/>
      <pos A="0.195" C="0.134149" G="0.190319" T="0.48053"/>
      <pos A="0.213723" C="0.391595" G="0.171596" T="0.223085"/>
      <pos A="0.237128" C="0.321383" G="0.143511" T="0.297978"/>
      <pos A="0.288617" C="0.195" G="0.246489" T="0.269893"/>
      <pos A="0.255851" C="0.274575" G="0.180958" T="0.288617"/>
      <pos A="0.344787" C="0.288617" G="0.195" T="0.171596"/>
      <pos A="0.218404" C="0.180958" G="0.246489" T="0.354148"/>
      <pos A="0.213723" C="0.335425" G="0.227766" T="0.223085"/>
      <pos A="0.335425" C="0.180958" G="0.326063" T="0.157554"/>
      <pos A="0.265213" C="0.124788" G="0.340106" T="0.269893"/>
      <pos A="0.171596" C="0.199681" G="0.433722" T="0.195"/>
      <pos A="0.25117" C="0.255851" G="0.134149" T="0.35883"/>
      <pos A="0.35883" C="0.129469" G="0.241808" T="0.269893"/>
      <pos A="0.335425" C="0.218404" G="0.176277" T="0.269893"/>
      <pos A="0.410318" C="0.227766" G="0.0967032" T="0.265213"/>
      <pos A="0.180958" C="0.372872" G="0.246489" T="0.199681"/>
      <pos A="0.227766" C="0.199681" G="0.227766" T="0.344787"/>
      <pos A="0.157554" C="0.400957" G="0.134149" T="0.30734"/>
      <pos A="0.293298" C="0.25117" G="0.25117" T="0.204361"/>
      <pos A="0.260532" C="0.274575" G="0.25117" T="0.213723"/>
      <pos A="0.321383" C="0.148192" G="0.269893" T="0.260532"/>
      <pos A="0.335425" C="0.255851" G="0.106064" T="0.30266"/>
      <pos A="0.330745" C="0.241808" G="0.0732988" T="0.354148"/>
      <pos A="0.269893" C="0.377553" G="0.260532" T="0.0920217"/>
      <pos A="0.269893" C="0.124788" G="0.255851" T="0.349468"/>
      <pos A="0.30266" C="0.157554" G="0.246489" T="0.293298"/>
      <pos A="0.199681" C="0.124788" G="0.279255" T="0.396276"/>
      <pos A="0.232446" C="0.274575" G="0.195" T="0.297978"/>
      <pos A="0.152873" C="0.176277" G="0.283936" T="0.386915"/>
      <pos A="0.260532" C="0.255851" G="0.269893" T="0.213723"/>
      <pos A="0.297978" C="0.176277" G="0.241808" T="0.283936"/>
      <pos A="0.209043" C="0.143511" G="0.279255" T="0.368191"/>
      <pos A="0.443084" C="0.185639" G="0.0873412" T="0.283936"/>
      <pos A="0.134149" C="0.185639" G="0.391595" T="0.288617"/>
      <pos A="0.246489" C="0.241808" G="0.199681" T="0.312021"/>
      <pos A="0.274575" C="0.237128" G="0.204361" T="0.283936"/>
      <pos A="0.265213" C="0.279255" G="0.195" T="0.260532"/>
      <pos A="0.190319" C="0.405638" G="0.157554" T="0.246489"/>
      <pos A="0.199681" C="0.330745" G="0.138831" T="0.330745"/>
    </motif>
    <motif db="0" id="M107" alt="O107" length="40" nsites="8" evalue="1.3e-003">
      <pos A="0.314977" C="0.0550686" G="0.237004" T="0.39295"/>
      <pos A="0.185023" C="0.159032" G="0.288987" T="0.366959"/>
      <pos A="0.496914" C="0.185023" G="0.237004" T="0.0810588"/>
      <pos A="0.418941" C="0.211013" G="0.00308642" T="0.366959"/>
      <pos A="0.496914" C="0.211013" G="0.133041" T="0.159032"/>
      <pos A="0.262996" C="0.288987" G="0.211013" T="0.237004"/>
      <pos A="0.288987" C="0.288987" G="0.314977" T="0.10705"/>
      <pos A="0.288987" C="0.418941" G="0.0290775" T="0.262996"/>
      <pos A="0.39295" C="0.262996" G="0.0550686" T="0.288987"/>
      <pos A="0.133041" C="0.237004" G="0.366959" T="0.262996"/>
      <pos A="0.288987" C="0.288987" G="0.237004" T="0.185023"/>
      <pos A="0.496914" C="0.0810588" G="0.159032" T="0.262996"/>
      <pos A="0.288987" C="0.0550686" G="0.470922" T="0.185023"/>
      <pos A="0.39295" C="0.288987" G="0.159032" T="0.159032"/>
      <pos A="0.340968" C="0.185023" G="0.366959" T="0.10705"/>
      <pos A="0.211013" C="0.262996" G="0.211013" T="0.314977"/>
      <pos A="0.340968" C="0.262996" G="0.0810588" T="0.314977"/>
      <pos A="0.418941" C="0.366959" G="0.10705" T="0.10705"/>
      <pos A="0.444931" C="0.211013" G="0.288987" T="0.0550686"/>
      <pos A="0.0810588" C="0.211013" G="0.314977" T="0.39295"/>
      <pos A="0.288987" C="0.237004" G="0.185023" T="0.288987"/>
      <pos A="0.288987" C="0.211013" G="0.237004" T="0.262996"/>
      <pos A="0.366959" C="0.0550686" G="0.0550686" T="0.522905"/>
      <pos A="0.262996" C="0.0810588" G="0.10705" T="0.548896"/>
      <pos A="0.0810588" C="0.288987" G="0.10705" T="0.522905"/>
      <pos A="0.211013" C="0.39295" G="0.0810588" T="0.314977"/>
      <pos A="0.211013" C="0.340968" G="0.0810588" T="0.366959"/>
      <pos A="0.185023" C="0.314977" G="0.133041" T="0.366959"/>
      <pos A="0.10705" C="0.211013" G="0.237004" T="0.444931"/>
      <pos A="0.470922" C="0.133041" G="0.133041" T="0.262996"/>
      <pos A="0.185023" C="0.39295" G="0.0550686" T="0.366959"/>
      <pos A="0.366959" C="0.10705" G="0.0550686" T="0.470922"/>
      <pos A="0.0290775" C="0.0550686" G="0.418941" T="0.496914"/>
      <pos A="0.159032" C="0.39295" G="0.159032" T="0.288987"/>
      <pos A="0.314977" C="0.185023" G="0.366959" T="0.133041"/>
      <pos A="0.185023" C="0.133041" G="0.237004" T="0.444931"/>
      <pos A="0.39295" C="0.237004" G="0.237004" T="0.133041"/>
      <pos A="0.314977" C="0.418941" G="0.0810588" T="0.185023"/>
      <pos A="0.133041" C="0.366959" G="0.10705" T="0.39295"/>
      <pos A="0.522905" C="0.185023" G="0.0810588" T="0.211013"/>
    </motif>
    <motif db="0" id="M108" alt="O108" length="40" nsites="8" evalue="1.3e-003">
      <pos A="0.19513" C="0.112826" G="0.496914" T="0.19513"/>
      <pos A="0.19513" C="0.332304" G="0.25" T="0.222565"/>
      <pos A="0.332304" C="0.0853906" G="0.387174" T="0.19513"/>
      <pos A="0.222565" C="0.167696" G="0.359739" T="0.25"/>
      <pos A="0.0853906" C="0.140261" G="0.414609" T="0.359739"/>
      <pos A="0.359739" C="0.30487" G="0.25" T="0.0853906"/>
      <pos A="0.140261" C="0.524349" G="0.167696" T="0.167696"/>
      <pos A="0.414609" C="0.30487" G="0.112826" T="0.167696"/>
      <pos A="0.167696" C="0.112826" G="0.414609" T="0.30487"/>
      <pos A="0.19513" C="0.25" G="0.359739" T="0.19513"/>
      <pos A="0.19513" C="0.222565" G="0.167696" T="0.414609"/>
      <pos A="0.222565" C="0.277435" G="0.277435" T="0.222565"/>
      <pos A="0.359739" C="0.140261" G="0.359739" T="0.140261"/>
      <pos A="0.222565" C="0.524349" G="0.0579565" T="0.19513"/>
      <pos A="0.30487" C="0.140261" G="0.25" T="0.30487"/>
      <pos A="0.140261" C="0.140261" G="0.25" T="0.469479"/>
      <pos A="0.0853906" C="0.277435" G="0.19513" T="0.442043"/>
      <pos A="0.414609" C="0.222565" G="0.0579565" T="0.30487"/>
      <pos A="0.0853906" C="0.222565" G="0.332304" T="0.359739"/>
      <pos A="0.277435" C="0.00308642" G="0.277435" T="0.442043"/>
      <pos A="0.30487" C="0.222565" G="0.25" T="0.222565"/>
      <pos A="0.579218" C="0.140261" G="0.112826" T="0.167696"/>
      <pos A="0.496914" C="0.140261" G="0.222565" T="0.140261"/>
      <pos A="0.30487" C="0.112826" G="0.332304" T="0.25"/>
      <pos A="0.332304" C="0.30487" G="0.25" T="0.112826"/>
      <pos A="0.30487" C="0.140261" G="0.25" T="0.30487"/>
      <pos A="0.414609" C="0.112826" G="0.112826" T="0.359739"/>
      <pos A="0.277435" C="0.30487" G="0.30487" T="0.112826"/>
      <pos A="0.579218" C="0.30487" G="0.0579565" T="0.0579565"/>
      <pos A="0.19513" C="0.0853906" G="0.414609" T="0.30487"/>
      <pos A="0.332304" C="0.140261" G="0.30487" T="0.222565"/>
      <pos A="0.222565" C="0.277435" G="0.277435" T="0.222565"/>
      <pos A="0.277435" C="0.25" G="0.0853906" T="0.387174"/>
      <pos A="0.112826" C="0.30487" G="0.222565" T="0.359739"/>
      <pos A="0.140261" C="0.469479" G="0.0305215" T="0.359739"/>
      <pos A="0.0853906" C="0.25" G="0.359739" T="0.30487"/>
      <pos A="0.277435" C="0.19513" G="0.19513" T="0.332304"/>
      <pos A="0.387174" C="0.332304" G="0.19513" T="0.0853906"/>
      <pos A="0.387174" C="0.0579565" G="0.442043" T="0.112826"/>
      <pos A="0.469479" C="0.0305215" G="0.222565" T="0.277435"/>
    </motif>
    <motif db="0" id="M109" alt="O109" length="40" nsites="8" evalue="1.3e-003">
      <pos A="0.496914" C="0.00308642" G="0.00308642" T="0.496914"/>
      <pos A="0.00308642" C="0.496914" G="0.00308642" T="0.496914"/>
      <pos A="0.00308642" C="0.496914" G="0.496914" T="0.00308642"/>
      <pos A="0.496914" C="0.00308642" G="0.496914" T="0.00308642"/>
      <pos A="0.00308642" C="0.00308642" G="0.990741" T="0.00308642"/>
      <pos A="0.00308642" C="0.00308642" G="0.990741" T="0.00308642"/>
      <pos A="0.00308642" C="0.00308642" G="0.990741" T="0.00308642"/>
      <pos A="0.496914" C="0.496914" G="0.00308642" T="0.00308642"/>
      <pos A="0.496914" C="0.496914" G="0.00308642" T="0.00308642"/>
      <pos A="0.496914" C="0.496914" G="0.00308642" T="0.00308642"/>
      <pos A="0.496914" C="0.496914" G="0.00308642" T="0.00308642"/>
      <pos A="0.496914" C="0.496914" G="0.00308642" T="0.00308642"/>
      <pos A="0.496914" C="0.496914" G="0.00308642" T="0.00308642"/>
      <pos A="0.990741" C="0.00308642" G="0.00308642" T="0.00308642"/>
      <pos A="0.00308642" C="0.496914" G="0.00308642" T="0.496914"/>
      <pos A="0.00308642" C="0.496914" G="0.496914" T="0.00308642"/>
      <pos A="0.990741" C="0.00308642" G="0.00308642" T="0.00308642"/>
      <pos A="0.00308642" C="0.00308642" G="0.990741" T="0.00308642"/>
      <pos A="0.00308642" C="0.00308642" G="0.990741" T="0.00308642"/>
      <pos A="0.00308642" C="0.00308642" G="0.496914" T="0.496914"/>
      <pos A="0.496914" C="0.00308642" G="0.496914" T="0.00308642"/>
      <pos A="0.00308642" C="0.00308642" G="0.990741" T="0.00308642"/>
      <pos A="0.00308642" C="0.990741" G="0.00308642" T="0.00308642"/>
      <pos A="0.496914" C="0.496914" G="0.00308642" T="0.00308642"/>
      <pos A="0.496914" C="0.496914" G="0.00308642" T="0.00308642"/>
      <pos A="0.496914" C="0.00308642" G="0.496914" T="0.00308642"/>
      <pos A="0.496914" C="0.496914" G="0.00308642" T="0.00308642"/>
      <pos A="0.00308642" C="0.990741" G="0.00308642" T="0.00308642"/>
      <pos A="0.496914" C="0.00308642" G="0.00308642" T="0.496914"/>
      <pos A="0.00308642" C="0.496914" G="0.00308642" T="0.496914"/>
      <pos A="0.00308642" C="0.496914" G="0.00308642" T="0.496914"/>
      <pos A="0.00308642" C="0.990741" G="0.00308642" T="0.00308642"/>
      <pos A="0.496914" C="0.496914" G="0.00308642" T="0.00308642"/>
      <pos A="0.496914" C="0.00308642" G="0.496914" T="0.00308642"/>
      <pos A="0.00308642" C="0.496914" G="0.496914" T="0.00308642"/>
      <pos A="0.00308642" C="0.00308642" G="0.990741" T="0.00308642"/>
      <pos A="0.00308642" C="0.00308642" G="0.496914" T="0.496914"/>
      <pos A="0.00308642" C="0.00308642" G="0.00308642" T="0.990741"/>
      <pos A="0.496914" C="0.496914" G="0.00308642" T="0.00308642"/>
      <pos A="0.496914" C="0.496914" G="0.00308642" T="0.00308642"/>
    </motif>
    <motif db="0" id="M11" alt="O11" length="40" nsites="8" evalue="1.3e-003">
      <pos A="0.213723" C="0.171596" G="0.269893" T="0.344787"/>
      <pos A="0.185639" C="0.382233" G="0.185639" T="0.246489"/>
      <pos A="0.354148" C="0.377553" G="0.0779793" T="0.190319"/>
      <pos A="0.265213" C="0.138831" G="0.288617" T="0.30734"/>
      <pos A="0.25117" C="0.195" G="0.326063" T="0.227766"/>
      <pos A="0.30266" C="0.199681" G="0.293298" T="0.204361"/>
      <pos A="0.195" C="0.237128" G="0.232446" T="0.335425"/>
      <pos A="0.143511" C="0.443084" G="0.176277" T="0.237128"/>
      <pos A="0.391595" C="0.157554" G="0.166916" T="0.283936"/>
      <pos A="0.293298" C="0.279255" G="0.288617" T="0.138831"/>
      <pos A="0.283936" C="0.134149" G="0.274575" T="0.30734"/>
      <pos A="0.316702" C="0.209043" G="0.255851" T="0.218404"/>
      <pos A="0.415" C="0.195" G="0.106064" T="0.283936"/>
      <pos A="0.157554" C="0.199681" G="0.237128" T="0.405638"/>
      <pos A="0.171596" C="0.223085" G="0.204361" T="0.400957"/>
      <pos A="0.283936" C="0.171596" G="0.297978" T="0.246489"/>
      <pos A="0.241808" C="0.283936" G="0.293298" T="0.180958"/>
      <pos A="0.209043" C="0.227766" G="0.269893" T="0.293298"/>
      <pos A="0.396276" C="0.386915" G="0.148192" T="0.0686183"/>
      <pos A="0.321383" C="0.180958" G="0.129469" T="0.368191"/>
      <pos A="0.30734" C="0.269893" G="0.227766" T="0.195"/>
      <pos A="0.36351" C="0.326063" G="0.115426" T="0.195"/>
      <pos A="0.209043" C="0.293298" G="0.138831" T="0.35883"/>
      <pos A="0.283936" C="0.199681" G="0.185639" T="0.330745"/>
      <pos A="0.209043" C="0.152873" G="0.377553" T="0.260532"/>
      <pos A="0.0826607" C="0.265213" G="0.274575" T="0.377553"/>
      <pos A="0.335425" C="0.283936" G="0.199681" T="0.180958"/>
      <pos A="0.30734" C="0.218404" G="0.129469" T="0.344787"/>
      <pos A="0.260532" C="0.101384" G="0.166916" T="0.471169"/>
      <pos A="0.152873" C="0.25117" G="0.36351" T="0.232446"/>
      <pos A="0.274575" C="0.274575" G="0.138831" T="0.312021"/>
      <pos A="0.134149" C="0.30734" G="0.138831" T="0.41968"/>
      <pos A="0.293298" C="0.0779793" G="0.340106" T="0.288617"/>
      <pos A="0.335425" C="0.171596" G="0.386915" T="0.106064"/>
      <pos A="0.288617" C="0.166916" G="0.377553" T="0.166916"/>
      <pos A="0.269893" C="0.344787" G="0.0920217" T="0.293298"/>
      <pos A="0.30266" C="0.232446" G="0.148192" T="0.316702"/>
      <pos A="0.148192" C="0.25117" G="0.25117" T="0.349468"/>
      <pos A="0.265213" C="0.241808" G="0.213723" T="0.279255"/>
      <pos A="0.185639" C="0.232446" G="0.265213" T="0.316702"/>
    </motif>
    <motif db="0" id="M110" alt="O110" length="40" nsites="8" evalue="1.3e-003">
      <pos A="0.496914" C="0.00308642" G="0.25" T="0.25"/>
      <pos A="0.496914" C="0.126543" G="0.25" T="0.126543"/>
      <pos A="0.00308642" C="0.25" G="0.25" T="0.496914"/>
      <pos A="0.126543" C="0.25" G="0.25" T="0.373457"/>
      <pos A="0.496914" C="0.00308642" G="0.126543" T="0.373457"/>
      <pos A="0.373457" C="0.126543" G="0.496914" T="0.00308642"/>
      <pos A="0.373457" C="0.126543" G="0.496914" T="0.00308642"/>
      <pos A="0.496914" C="0.126543" G="0.126543" T="0.25"/>
      <pos A="0.62037" C="0.373457" G="0.00308642" T="0.00308642"/>
      <pos A="0.62037" C="0.00308642" G="0.25" T="0.126543"/>
      <pos A="0.743827" C="0.126543" G="0.00308642" T="0.126543"/>
      <pos A="0.373457" C="0.00308642" G="0.62037" T="0.00308642"/>
      <pos A="0.126543" C="0.373457" G="0.25" T="0.25"/>
      <pos A="0.62037" C="0.00308642" G="0.00308642" T="0.373457"/>
      <pos A="0.126543" C="0.25" G="0.496914" T="0.126543"/>
      <pos A="0.126543" C="0.00308642" G="0.496914" T="0.373457"/>
      <pos A="0.373457" C="0.25" G="0.25" T="0.126543"/>
      <pos A="0.373457" C="0.126543" G="0.25" T="0.25"/>
      <pos A="0.25" C="0.373457" G="0.126543" T="0.25"/>
      <pos A="0.25" C="0.00308642" G="0.00308642" T="0.743827"/>
      <pos A="0.126543" C="0.25" G="0.373457" T="0.25"/>
      <pos A="0.496914" C="0.126543" G="0.126543" T="0.25"/>
      <pos A="0.496914" C="0.00308642" G="0.25" T="0.25"/>
      <pos A="0.126543" C="0.00308642" G="0.25" T="0.62037"/>
      <pos A="0.00308642" C="0.496914" G="0.496914" T="0.00308642"/>
      <pos A="0.496914" C="0.00308642" G="0.00308642" T="0.496914"/>
      <pos A="0.373457" C="0.126543" G="0.373457" T="0.126543"/>
      <pos A="0.00308642" C="0.25" G="0.126543" T="0.62037"/>
      <pos A="0.373457" C="0.373457" G="0.126543" T="0.126543"/>
      <pos A="0.25" C="0.126543" G="0.126543" T="0.496914"/>
      <pos A="0.126543" C="0.25" G="0.25" T="0.373457"/>
      <pos A="0.25" C="0.126543" G="0.00308642" T="0.62037"/>
      <pos A="0.373457" C="0.00308642" G="0.373457" T="0.25"/>
      <pos A="0.25" C="0.25" G="0.00308642" T="0.496914"/>
      <pos A="0.25" C="0.126543" G="0.126543" T="0.496914"/>
      <pos A="0.25" C="0.00308642" G="0.25" T="0.496914"/>
      <pos A="0.62037" C="0.25" G="0.00308642" T="0.126543"/>
      <pos A="0.373457" C="0.00308642" G="0.496914" T="0.126543"/>
      <pos A="0.126543" C="0.25" G="0.62037" T="0.00308642"/>
      <pos A="0.496914" C="0.00308642" G="0.126543" T="0.373457"/>
    </motif>
    <motif db="0" id="M111" alt="O111" length="40" nsites="8" evalue="1.3e-003">
      <pos A="0.237128" C="0.185639" G="0.260532" T="0.316702"/>
      <pos A="0.232446" C="0.274575" G="0.166916" T="0.326063"/>
      <pos A="0.204361" C="0.279255" G="0.335425" T="0.180958"/>
      <pos A="0.204361" C="0.232446" G="0.162234" T="0.400957"/>
      <pos A="0.148192" C="0.120107" G="0.297978" T="0.433722"/>
      <pos A="0.223085" C="0.213723" G="0.312021" T="0.25117"/>
      <pos A="0.35883" C="0.344787" G="0.152873" T="0.143511"/>
      <pos A="0.386915" C="0.265213" G="0.25117" T="0.0967032"/>
      <pos A="0.260532" C="0.171596" G="0.213723" T="0.354148"/>
      <pos A="0.162234" C="0.372872" G="0.279255" T="0.185639"/>
      <pos A="0.35883" C="0.209043" G="0.129469" T="0.30266"/>
      <pos A="0.195" C="0.241808" G="0.246489" T="0.316702"/>
      <pos A="0.199681" C="0.283936" G="0.255851" T="0.260532"/>
      <pos A="0.400957" C="0.246489" G="0.129469" T="0.223085"/>
      <pos A="0.162234" C="0.335425" G="0.255851" T="0.246489"/>
      <pos A="0.41968" C="0.312021" G="0.0779793" T="0.190319"/>
      <pos A="0.340106" C="0.157554" G="0.157554" T="0.344787"/>
      <pos A="0.255851" C="0.269893" G="0.25117" T="0.223085"/>
      <pos A="0.124788" C="0.124788" G="0.391595" T="0.35883"/>
      <pos A="0.115426" C="0.265213" G="0.274575" T="0.344787"/>
      <pos A="0.237128" C="0.180958" G="0.237128" T="0.344787"/>
      <pos A="0.391595" C="0.213723" G="0.241808" T="0.152873"/>
      <pos A="0.30734" C="0.232446" G="0.157554" T="0.30266"/>
      <pos A="0.279255" C="0.377553" G="0.218404" T="0.124788"/>
      <pos A="0.176277" C="0.185639" G="0.269893" T="0.368191"/>
      <pos A="0.344787" C="0.171596" G="0.152873" T="0.330745"/>
      <pos A="0.237128" C="0.162234" G="0.246489" T="0.354148"/>
      <pos A="0.349468" C="0.246489" G="0.0826607" T="0.321383"/>
      <pos A="0.227766" C="0.293298" G="0.171596" T="0.30734"/>
      <pos A="0.391595" C="0.185639" G="0.190319" T="0.232446"/>
      <pos A="0.218404" C="0.143511" G="0.326063" T="0.312021"/>
      <pos A="0.241808" C="0.260532" G="0.195" T="0.30266"/>
      <pos A="0.312021" C="0.265213" G="0.223085" T="0.199681"/>
      <pos A="0.335425" C="0.166916" G="0.223085" T="0.274575"/>
      <pos A="0.143511" C="0.297978" G="0.335425" T="0.223085"/>
      <pos A="0.321383" C="0.138831" G="0.176277" T="0.36351"/>
      <pos A="0.232446" C="0.218404" G="0.218404" T="0.330745"/>
      <pos A="0.293298" C="0.195" G="0.180958" T="0.330745"/>
      <pos A="0.134149" C="0.246489" G="0.312021" T="0.30734"/>
      <pos A="0.255851" C="0.162234" G="0.340106" T="0.241808"/>
    </motif>
    <motif db="0" id="M113" alt="O113" length="40" nsites="8" evalue="1.3e-003">
      <pos A="0.168718" C="0.174852" G="0.475443" T="0.180987"/>
      <pos A="0.131911" C="0.315946" G="0.309811" T="0.242332"/>
      <pos A="0.352753" C="0.260736" G="0.101239" T="0.285273"/>
      <pos A="0.395695" C="0.2546" G="0.248466" T="0.101239"/>
      <pos A="0.242332" C="0.499981" G="0.131911" T="0.125777"/>
      <pos A="0.187121" C="0.14418" G="0.168718" T="0.499981"/>
      <pos A="0.199391" C="0.162584" G="0.26687" T="0.371157"/>
      <pos A="0.352753" C="0.242332" G="0.242332" T="0.162584"/>
      <pos A="0.273004" C="0.242332" G="0.180987" T="0.303677"/>
      <pos A="0.32208" C="0.297543" G="0.168718" T="0.211659"/>
      <pos A="0.260736" C="0.315946" G="0.223928" T="0.199391"/>
      <pos A="0.211659" C="0.26687" G="0.248466" T="0.273004"/>
      <pos A="0.248466" C="0.211659" G="0.113507" T="0.426366"/>
      <pos A="0.309811" C="0.217794" G="0.248466" T="0.223928"/>
      <pos A="0.463174" C="0.285273" G="0.187121" T="0.0644316"/>
      <pos A="0.107373" C="0.211659" G="0.297543" T="0.383425"/>
      <pos A="0.291407" C="0.119641" G="0.236198" T="0.352753"/>
      <pos A="0.242332" C="0.193256" G="0.38956" T="0.174852"/>
      <pos A="0.377291" C="0.162584" G="0.242332" T="0.217794"/>
      <pos A="0.180987" C="0.328215" G="0.236198" T="0.2546"/>
      <pos A="0.211659" C="0.248466" G="0.297543" T="0.242332"/>
      <pos A="0.236198" C="0.2546" G="0.168718" T="0.340484"/>
      <pos A="0.180987" C="0.315946" G="0.248466" T="0.2546"/>
      <pos A="0.260736" C="0.279139" G="0.180987" T="0.279139"/>
      <pos A="0.248466" C="0.260736" G="0.168718" T="0.32208"/>
      <pos A="0.138045" C="0.38956" G="0.273004" T="0.199391"/>
      <pos A="0.340484" C="0.138045" G="0.150314" T="0.371157"/>
      <pos A="0.168718" C="0.113507" G="0.156449" T="0.561325"/>
      <pos A="0.223928" C="0.242332" G="0.2546" T="0.279139"/>
      <pos A="0.223928" C="0.26687" G="0.230063" T="0.279139"/>
      <pos A="0.291407" C="0.315946" G="0.180987" T="0.211659"/>
      <pos A="0.358887" C="0.119641" G="0.14418" T="0.377291"/>
      <pos A="0.248466" C="0.230063" G="0.309811" T="0.211659"/>
      <pos A="0.193256" C="0.38956" G="0.199391" T="0.217794"/>
      <pos A="0.340484" C="0.125777" G="0.199391" T="0.33435"/>
      <pos A="0.291407" C="0.162584" G="0.2546" T="0.291407"/>
      <pos A="0.383425" C="0.205525" G="0.211659" T="0.199391"/>
      <pos A="0.383425" C="0.150314" G="0.14418" T="0.32208"/>
      <pos A="0.285273" C="0.113507" G="0.33435" T="0.26687"/>
      <pos A="0.193256" C="0.273004" G="0.377291" T="0.156449"/>
    </motif>
    <motif db="0" id="M114" alt="O114" length="40" nsites="8" evalue="1.3e-003">
      <pos A="0.214727" C="0.14418" G="0.00308642" T="0.638007"/>
      <pos A="0.14418" C="0.567461" G="0.285273" T="0.00308642"/>
      <pos A="0.214727" C="0.0736336" G="0.285273" T="0.426366"/>
      <pos A="0.214727" C="0.285273" G="0.214727" T="0.285273"/>
      <pos A="0.214727" C="0.214727" G="0.285273" T="0.285273"/>
      <pos A="0.285273" C="0.35582" G="0.214727" T="0.14418"/>
      <pos A="0.0736336" C="0.426366" G="0.285273" T="0.214727"/>
      <pos A="0.0736336" C="0.496914" G="0.214727" T="0.214727"/>
      <pos A="0.567461" C="0.00308642" G="0.214727" T="0.214727"/>
      <pos A="0.14418" C="0.14418" G="0.35582" T="0.35582"/>
      <pos A="0.285273" C="0.214727" G="0.426366" T="0.0736336"/>
      <pos A="0.0736336" C="0.35582" G="0.35582" T="0.214727"/>
      <pos A="0.0736336" C="0.567461" G="0.214727" T="0.14418"/>
      <pos A="0.14418" C="0.285273" G="0.0736336" T="0.496914"/>
      <pos A="0.35582" C="0.00308642" G="0.426366" T="0.214727"/>
      <pos A="0.00308642" C="0.426366" G="0.35582" T="0.214727"/>
      <pos A="0.14418" C="0.35582" G="0.214727" T="0.285273"/>
      <pos A="0.214727" C="0.214727" G="0.35582" T="0.214727"/>
      <pos A="0.285273" C="0.00308642" G="0.35582" T="0.35582"/>
      <pos A="0.35582" C="0.14418" G="0.35582" T="0.14418"/>
      <pos A="0.567461" C="0.14418" G="0.14418" T="0.14418"/>
      <pos A="0.285273" C="0.285273" G="0.214727" T="0.214727"/>
      <pos A="0.214727" C="0.496914" G="0.00308642" T="0.285273"/>
      <pos A="0.35582" C="0.214727" G="0.285273" T="0.14418"/>
      <pos A="0.14418" C="0.0736336" G="0.496914" T="0.285273"/>
      <pos A="0.14418" C="0.214727" G="0.285273" T="0.35582"/>
      <pos A="0.14418" C="0.567461" G="0.0736336" T="0.214727"/>
      <pos A="0.0736336" C="0.35582" G="0.0736336" T="0.496914"/>
      <pos A="0.35582" C="0.285273" G="0.00308642" T="0.35582"/>
      <pos A="0.214727" C="0.214727" G="0.496914" T="0.0736336"/>
      <pos A="0.214727" C="0.0736336" G="0.35582" T="0.35582"/>
      <pos A="0.14418" C="0.426366" G="0.285273" T="0.14418"/>
      <pos A="0.214727" C="0.638007" G="0.14418" T="0.00308642"/>
      <pos A="0.0736336" C="0.567461" G="0.0736336" T="0.285273"/>
      <pos A="0.14418" C="0.14418" G="0.214727" T="0.496914"/>
      <pos A="0.285273" C="0.0736336" G="0.14418" T="0.496914"/>
      <pos A="0.14418" C="0.214727" G="0.285273" T="0.35582"/>
      <pos A="0.214727" C="0.214727" G="0.285273" T="0.285273"/>
      <pos A="0.0736336" C="0.0736336" G="0.638007" T="0.214727"/>
      <pos A="0.214727" C="0.285273" G="0.214727" T="0.285273"/>
    </motif>
    <motif db="0" id="M115" alt="O115" length="40" nsites="8" evalue="1.3e-003">
      <pos A="0.255851" C="0.237128" G="0.166916" T="0.340106"/>
      <pos A="0.35883" C="0.180958" G="0.246489" T="0.213723"/>
      <pos A="0.162234" C="0.223085" G="0.368191" T="0.246489"/>
      <pos A="0.443084" C="0.204361" G="0.190319" T="0.162234"/>
      <pos A="0.354148" C="0.283936" G="0.134149" T="0.227766"/>
      <pos A="0.232446" C="0.30734" G="0.218404" T="0.241808"/>
      <pos A="0.255851" C="0.166916" G="0.138831" T="0.438403"/>
      <pos A="0.185639" C="0.326063" G="0.25117" T="0.237128"/>
      <pos A="0.30734" C="0.209043" G="0.204361" T="0.279255"/>
      <pos A="0.241808" C="0.260532" G="0.237128" T="0.260532"/>
      <pos A="0.30734" C="0.176277" G="0.25117" T="0.265213"/>
      <pos A="0.30734" C="0.396276" G="0.209043" T="0.0873412"/>
      <pos A="0.129469" C="0.30734" G="0.185639" T="0.377553"/>
      <pos A="0.246489" C="0.288617" G="0.218404" T="0.246489"/>
      <pos A="0.218404" C="0.157554" G="0.288617" T="0.335425"/>
      <pos A="0.260532" C="0.265213" G="0.260532" T="0.213723"/>
      <pos A="0.209043" C="0.368191" G="0.176277" T="0.246489"/>
      <pos A="0.396276" C="0.0873412" G="0.176277" T="0.340106"/>
      <pos A="0.124788" C="0.148192" G="0.485212" T="0.241808"/>
      <pos A="0.180958" C="0.115426" G="0.232446" T="0.471169"/>
      <pos A="0.279255" C="0.218404" G="0.180958" T="0.321383"/>
      <pos A="0.47585" C="0.297978" G="0.129469" T="0.0967032"/>
      <pos A="0.269893" C="0.199681" G="0.227766" T="0.30266"/>
      <pos A="0.185639" C="0.386915" G="0.152873" T="0.274575"/>
      <pos A="0.36351" C="0.274575" G="0.176277" T="0.185639"/>
      <pos A="0.260532" C="0.199681" G="0.227766" T="0.312021"/>
      <pos A="0.340106" C="0.185639" G="0.246489" T="0.227766"/>
      <pos A="0.199681" C="0.180958" G="0.279255" T="0.340106"/>
      <pos A="0.326063" C="0.204361" G="0.162234" T="0.30734"/>
      <pos A="0.227766" C="0.143511" G="0.166916" T="0.461807"/>
      <pos A="0.232446" C="0.30734" G="0.30734" T="0.152873"/>
      <pos A="0.152873" C="0.246489" G="0.255851" T="0.344787"/>
      <pos A="0.25117" C="0.148192" G="0.312021" T="0.288617"/>
      <pos A="0.274575" C="0.227766" G="0.255851" T="0.241808"/>
      <pos A="0.344787" C="0.180958" G="0.134149" T="0.340106"/>
      <pos A="0.269893" C="0.326063" G="0.246489" T="0.157554"/>
      <pos A="0.209043" C="0.143511" G="0.124788" T="0.522658"/>
      <pos A="0.143511" C="0.246489" G="0.330745" T="0.279255"/>
      <pos A="0.25117" C="0.265213" G="0.232446" T="0.25117"/>
      <pos A="0.312021" C="0.218404" G="0.269893" T="0.199681"/>
    </motif>
    <motif db="0" id="M116" alt="O116" length="40" nsites="8" evalue="1.3e-003">
      <pos A="0.14418" C="0.14418" G="0.426366" T="0.285273"/>
      <pos A="0.14418" C="0.426366" G="0.14418" T="0.285273"/>
      <pos A="0.00308642" C="0.00308642" G="0.567461" T="0.426366"/>
      <pos A="0.00308642" C="0.285273" G="0.00308642" T="0.708554"/>
      <pos A="0.426366" C="0.285273" G="0.00308642" T="0.285273"/>
      <pos A="0.285273" C="0.426366" G="0.14418" T="0.14418"/>
      <pos A="0.14418" C="0.14418" G="0.708554" T="0.00308642"/>
      <pos A="0.14418" C="0.285273" G="0.426366" T="0.14418"/>
      <pos A="0.285273" C="0.285273" G="0.285273" T="0.14418"/>
      <pos A="0.00308642" C="0.285273" G="0.426366" T="0.285273"/>
      <pos A="0.285273" C="0.14418" G="0.14418" T="0.426366"/>
      <pos A="0.285273" C="0.14418" G="0.00308642" T="0.567461"/>
      <pos A="0.14418" C="0.426366" G="0.285273" T="0.14418"/>
      <pos A="0.567461" C="0.14418" G="0.14418" T="0.14418"/>
      <pos A="0.426366" C="0.14418" G="0.14418" T="0.285273"/>
      <pos A="0.285273" C="0.285273" G="0.285273" T="0.14418"/>
      <pos A="0.849647" C="0.14418" G="0.00308642" T="0.00308642"/>
      <pos A="0.285273" C="0.285273" G="0.00308642" T="0.426366"/>
      <pos A="0.426366" C="0.14418" G="0.426366" T="0.00308642"/>
      <pos A="0.285273" C="0.285273" G="0.285273" T="0.14418"/>
      <pos A="0.00308642" C="0.567461" G="0.14418" T="0.285273"/>
      <pos A="0.567461" C="0.14418" G="0.14418" T="0.14418"/>
      <pos A="0.00308642" C="0.708554" G="0.14418" T="0.14418"/>
      <pos A="0.00308642" C="0.426366" G="0.00308642" T="0.567461"/>
      <pos A="0.285273" C="0.426366" G="0.285273" T="0.00308642"/>
      <pos A="0.285273" C="0.14418" G="0.14418" T="0.426366"/>
      <pos A="0.14418" C="0.567461" G="0.285273" T="0.00308642"/>
      <pos A="0.00308642" C="0.426366" G="0.426366" T="0.14418"/>
      <pos A="0.426366" C="0.285273" G="0.00308642" T="0.285273"/>
      <pos A="0.14418" C="0.285273" G="0.00308642" T="0.567461"/>
      <pos A="0.14418" C="0.14418" G="0.426366" T="0.285273"/>
      <pos A="0.00308642" C="0.426366" G="0.426366" T="0.14418"/>
      <pos A="0.14418" C="0.285273" G="0.14418" T="0.426366"/>
      <pos A="0.00308642" C="0.849647" G="0.00308642" T="0.14418"/>
      <pos A="0.285273" C="0.285273" G="0.00308642" T="0.426366"/>
      <pos A="0.285273" C="0.426366" G="0.285273" T="0.00308642"/>
      <pos A="0.14418" C="0.00308642" G="0.285273" T="0.567461"/>
      <pos A="0.426366" C="0.14418" G="0.426366" T="0.00308642"/>
      <pos A="0.708554" C="0.14418" G="0.00308642" T="0.14418"/>
      <pos A="0.14418" C="0.426366" G="0.285273" T="0.14418"/>
    </motif>
    <motif db="0" id="M117" alt="O117" length="40" nsites="8" evalue="1.3e-003">
      <pos A="0.134149" C="0.513297" G="0.0826607" T="0.269893"/>
      <pos A="0.312021" C="0.204361" G="0.223085" T="0.260532"/>
      <pos A="0.227766" C="0.255851" G="0.274575" T="0.241808"/>
      <pos A="0.260532" C="0.106064" G="0.293298" T="0.340106"/>
      <pos A="0.180958" C="0.326063" G="0.218404" T="0.274575"/>
      <pos A="0.368191" C="0.152873" G="0.143511" T="0.335425"/>
      <pos A="0.335425" C="0.246489" G="0.124788" T="0.293298"/>
      <pos A="0.433722" C="0.176277" G="0.176277" T="0.213723"/>
      <pos A="0.255851" C="0.185639" G="0.349468" T="0.209043"/>
      <pos A="0.316702" C="0.218404" G="0.180958" T="0.283936"/>
      <pos A="0.195" C="0.195" G="0.246489" T="0.36351"/>
      <pos A="0.241808" C="0.176277" G="0.326063" T="0.255851"/>
      <pos A="0.195" C="0.35883" G="0.138831" T="0.30734"/>
      <pos A="0.195" C="0.269893" G="0.241808" T="0.293298"/>
      <pos A="0.321383" C="0.213723" G="0.190319" T="0.274575"/>
      <pos A="0.195" C="0.321383" G="0.241808" T="0.241808"/>
      <pos A="0.246489" C="0.36351" G="0.176277" T="0.213723"/>
      <pos A="0.335425" C="0.157554" G="0.255851" T="0.25117"/>
      <pos A="0.293298" C="0.204361" G="0.218404" T="0.283936"/>
      <pos A="0.190319" C="0.255851" G="0.283936" T="0.269893"/>
      <pos A="0.288617" C="0.0498943" G="0.354148" T="0.30734"/>
      <pos A="0.260532" C="0.344787" G="0.25117" T="0.143511"/>
      <pos A="0.274575" C="0.223085" G="0.246489" T="0.255851"/>
      <pos A="0.227766" C="0.438403" G="0.0967032" T="0.237128"/>
      <pos A="0.209043" C="0.115426" G="0.218404" T="0.457127"/>
      <pos A="0.0639368" C="0.330745" G="0.237128" T="0.368191"/>
      <pos A="0.297978" C="0.241808" G="0.0967032" T="0.36351"/>
      <pos A="0.36351" C="0.148192" G="0.213723" T="0.274575"/>
      <pos A="0.180958" C="0.223085" G="0.269893" T="0.326063"/>
      <pos A="0.288617" C="0.204361" G="0.265213" T="0.241808"/>
      <pos A="0.274575" C="0.0686183" G="0.35883" T="0.297978"/>
      <pos A="0.237128" C="0.176277" G="0.185639" T="0.400957"/>
      <pos A="0.326063" C="0.223085" G="0.185639" T="0.265213"/>
      <pos A="0.166916" C="0.274575" G="0.223085" T="0.335425"/>
      <pos A="0.30266" C="0.232446" G="0.279255" T="0.185639"/>
      <pos A="0.344787" C="0.293298" G="0.134149" T="0.227766"/>
      <pos A="0.36351" C="0.312021" G="0.120107" T="0.204361"/>
      <pos A="0.246489" C="0.237128" G="0.269893" T="0.246489"/>
      <pos A="0.368191" C="0.190319" G="0.134149" T="0.30734"/>
      <pos A="0.218404" C="0.171596" G="0.400957" T="0.209043"/>
    </motif>
    <motif db="0" id="M118" alt="O118" length="40" nsites="8" evalue="1.3e-003">
      <pos A="0.382233" C="0.176277" G="0.120107" T="0.321383"/>
      <pos A="0.312021" C="0.227766" G="0.288617" T="0.171596"/>
      <pos A="0.138831" C="0.316702" G="0.326063" T="0.218404"/>
      <pos A="0.110746" C="0.279255" G="0.269893" T="0.340106"/>
      <pos A="0.335425" C="0.115426" G="0.288617" T="0.260532"/>
      <pos A="0.204361" C="0.232446" G="0.30266" T="0.260532"/>
      <pos A="0.246489" C="0.255851" G="0.223085" T="0.274575"/>
      <pos A="0.288617" C="0.260532" G="0.279255" T="0.171596"/>
      <pos A="0.36351" C="0.227766" G="0.223085" T="0.185639"/>
      <pos A="0.372872" C="0.30734" G="0.152873" T="0.166916"/>
      <pos A="0.101384" C="0.148192" G="0.340106" T="0.410318"/>
      <pos A="0.368191" C="0.213723" G="0.180958" T="0.237128"/>
      <pos A="0.443084" C="0.143511" G="0.232446" T="0.180958"/>
      <pos A="0.209043" C="0.335425" G="0.106064" T="0.349468"/>
      <pos A="0.152873" C="0.120107" G="0.372872" T="0.354148"/>
      <pos A="0.312021" C="0.223085" G="0.241808" T="0.223085"/>
      <pos A="0.260532" C="0.218404" G="0.166916" T="0.354148"/>
      <pos A="0.349468" C="0.274575" G="0.120107" T="0.255851"/>
      <pos A="0.190319" C="0.213723" G="0.166916" T="0.429042"/>
      <pos A="0.171596" C="0.30266" G="0.227766" T="0.297978"/>
      <pos A="0.241808" C="0.400957" G="0.0545758" T="0.30266"/>
      <pos A="0.190319" C="0.223085" G="0.265213" T="0.321383"/>
      <pos A="0.274575" C="0.237128" G="0.326063" T="0.162234"/>
      <pos A="0.241808" C="0.124788" G="0.232446" T="0.400957"/>
      <pos A="0.312021" C="0.101384" G="0.354148" T="0.232446"/>
      <pos A="0.223085" C="0.288617" G="0.213723" T="0.274575"/>
      <pos A="0.25117" C="0.166916" G="0.195" T="0.386915"/>
      <pos A="0.461807" C="0.180958" G="0.148192" T="0.209043"/>
      <pos A="0.260532" C="0.223085" G="0.241808" T="0.274575"/>
      <pos A="0.246489" C="0.321383" G="0.185639" T="0.246489"/>
      <pos A="0.30266" C="0.316702" G="0.274575" T="0.106064"/>
      <pos A="0.25117" C="0.30734" G="0.241808" T="0.199681"/>
      <pos A="0.246489" C="0.30266" G="0.237128" T="0.213723"/>
      <pos A="0.321383" C="0.106064" G="0.246489" T="0.326063"/>
      <pos A="0.335425" C="0.274575" G="0.185639" T="0.204361"/>
      <pos A="0.279255" C="0.148192" G="0.213723" T="0.35883"/>
      <pos A="0.180958" C="0.227766" G="0.269893" T="0.321383"/>
      <pos A="0.190319" C="0.30266" G="0.195" T="0.312021"/>
      <pos A="0.391595" C="0.162234" G="0.143511" T="0.30266"/>
      <pos A="0.185639" C="0.199681" G="0.223085" T="0.391595"/>
    </motif>
    <motif db="0" id="M119" alt="O119" length="40" nsites="8" evalue="1.3e-003">
      <pos A="0.30266" C="0.204361" G="0.157554" T="0.335425"/>
      <pos A="0.269893" C="0.312021" G="0.269893" T="0.148192"/>
      <pos A="0.166916" C="0.134149" G="0.25117" T="0.447765"/>
      <pos A="0.190319" C="0.340106" G="0.204361" T="0.265213"/>
      <pos A="0.382233" C="0.185639" G="0.162234" T="0.269893"/>
      <pos A="0.316702" C="0.138831" G="0.265213" T="0.279255"/>
      <pos A="0.265213" C="0.288617" G="0.30266" T="0.143511"/>
      <pos A="0.386915" C="0.162234" G="0.246489" T="0.204361"/>
      <pos A="0.129469" C="0.180958" G="0.386915" T="0.30266"/>
      <pos A="0.227766" C="0.218404" G="0.223085" T="0.330745"/>
      <pos A="0.204361" C="0.382233" G="0.199681" T="0.213723"/>
      <pos A="0.321383" C="0.30734" G="0.106064" T="0.265213"/>
      <pos A="0.297978" C="0.213723" G="0.269893" T="0.218404"/>
      <pos A="0.204361" C="0.35883" G="0.25117" T="0.185639"/>
      <pos A="0.344787" C="0.260532" G="0.0592563" T="0.335425"/>
      <pos A="0.204361" C="0.265213" G="0.274575" T="0.255851"/>
      <pos A="0.260532" C="0.223085" G="0.227766" T="0.288617"/>
      <pos A="0.326063" C="0.218404" G="0.176277" T="0.279255"/>
      <pos A="0.415" C="0.157554" G="0.199681" T="0.227766"/>
      <pos A="0.152873" C="0.227766" G="0.335425" T="0.283936"/>
      <pos A="0.185639" C="0.218404" G="0.180958" T="0.415"/>
      <pos A="0.185639" C="0.372872" G="0.297978" T="0.143511"/>
      <pos A="0.288617" C="0.246489" G="0.0873412" T="0.377553"/>
      <pos A="0.279255" C="0.185639" G="0.124788" T="0.410318"/>
      <pos A="0.227766" C="0.171596" G="0.25117" T="0.349468"/>
      <pos A="0.340106" C="0.157554" G="0.344787" T="0.157554"/>
      <pos A="0.326063" C="0.274575" G="0.265213" T="0.134149"/>
      <pos A="0.223085" C="0.180958" G="0.326063" T="0.269893"/>
      <pos A="0.195" C="0.148192" G="0.326063" T="0.330745"/>
      <pos A="0.180958" C="0.36351" G="0.152873" T="0.30266"/>
      <pos A="0.326063" C="0.143511" G="0.0873412" T="0.443084"/>
      <pos A="0.265213" C="0.199681" G="0.241808" T="0.293298"/>
      <pos A="0.335425" C="0.218404" G="0.124788" T="0.321383"/>
      <pos A="0.321383" C="0.227766" G="0.232446" T="0.218404"/>
      <pos A="0.354148" C="0.279255" G="0.190319" T="0.176277"/>
      <pos A="0.340106" C="0.195" G="0.148192" T="0.316702"/>
      <pos A="0.335425" C="0.255851" G="0.260532" T="0.148192"/>
      <pos A="0.213723" C="0.340106" G="0.223085" T="0.223085"/>
      <pos A="0.204361" C="0.204361" G="0.115426" T="0.47585"/>
      <pos A="0.120107" C="0.255851" G="0.391595" T="0.232446"/>
    </motif>
    <motif db="0" id="M12" alt="O12" length="40" nsites="8" evalue="1.3e-003">
      <pos A="0.00308642" C="0.398148" G="0.398148" T="0.200617"/>
      <pos A="0.00308642" C="0.200617" G="0.200617" T="0.595679"/>
      <pos A="0.00308642" C="0.398148" G="0.00308642" T="0.595679"/>
      <pos A="0.00308642" C="0.398148" G="0.398148" T="0.200617"/>
      <pos A="0.00308642" C="0.200617" G="0.595679" T="0.200617"/>
      <pos A="0.00308642" C="0.200617" G="0.200617" T="0.595679"/>
      <pos A="0.00308642" C="0.200617" G="0.398148" T="0.398148"/>
      <pos A="0.00308642" C="0.595679" G="0.00308642" T="0.398148"/>
      <pos A="0.200617" C="0.200617" G="0.00308642" T="0.595679"/>
      <pos A="0.595679" C="0.00308642" G="0.00308642" T="0.398148"/>
      <pos A="0.00308642" C="0.00308642" G="0.200617" T="0.79321"/>
      <pos A="0.00308642" C="0.200617" G="0.595679" T="0.200617"/>
      <pos A="0.00308642" C="0.200617" G="0.398148" T="0.398148"/>
      <pos A="0.00308642" C="0.00308642" G="0.79321" T="0.200617"/>
      <pos A="0.00308642" C="0.398148" G="0.200617" T="0.398148"/>
      <pos A="0.79321" C="0.00308642" G="0.00308642" T="0.200617"/>
      <pos A="0.595679" C="0.00308642" G="0.200617" T="0.200617"/>
      <pos A="0.200617" C="0.200617" G="0.595679" T="0.00308642"/>
      <pos A="0.00308642" C="0.200617" G="0.398148" T="0.398148"/>
      <pos A="0.398148" C="0.00308642" G="0.200617" T="0.398148"/>
      <pos A="0.398148" C="0.200617" G="0.398148" T="0.00308642"/>
      <pos A="0.595679" C="0.200617" G="0.200617" T="0.00308642"/>
      <pos A="0.200617" C="0.200617" G="0.200617" T="0.398148"/>
      <pos A="0.00308642" C="0.398148" G="0.200617" T="0.398148"/>
      <pos A="0.200617" C="0.398148" G="0.398148" T="0.00308642"/>
      <pos A="0.00308642" C="0.00308642" G="0.79321" T="0.200617"/>
      <pos A="0.00308642" C="0.00308642" G="0.595679" T="0.398148"/>
      <pos A="0.398148" C="0.200617" G="0.200617" T="0.200617"/>
      <pos A="0.00308642" C="0.398148" G="0.398148" T="0.200617"/>
      <pos A="0.595679" C="0.200617" G="0.200617" T="0.00308642"/>
      <pos A="0.398148" C="0.00308642" G="0.398148" T="0.200617"/>
      <pos A="0.200617" C="0.00308642" G="0.200617" T="0.595679"/>
      <pos A="0.398148" C="0.398148" G="0.00308642" T="0.200617"/>
      <pos A="0.200617" C="0.398148" G="0.00308642" T="0.398148"/>
      <pos A="0.200617" C="0.79321" G="0.00308642" T="0.00308642"/>
      <pos A="0.200617" C="0.00308642" G="0.200617" T="0.595679"/>
      <pos A="0.398148" C="0.00308642" G="0.00308642" T="0.595679"/>
      <pos A="0.200617" C="0.595679" G="0.200617" T="0.00308642"/>
      <pos A="0.398148" C="0.398148" G="0.00308642" T="0.200617"/>
      <pos A="0.595679" C="0.00308642" G="0.398148" T="0.00308642"/>
    </motif>
    <motif db="0" id="M120" alt="O120" length="40" nsites="8" evalue="1.3e-003">
      <pos A="0.17867" C="0.244513" G="0.442043" T="0.134773"/>
      <pos A="0.222565" C="0.200617" G="0.222565" T="0.354253"/>
      <pos A="0.244513" C="0.420096" G="0.0689304" T="0.266461"/>
      <pos A="0.0469817" C="0.222565" G="0.332304" T="0.398148"/>
      <pos A="0.134773" C="0.17867" G="0.288409" T="0.398148"/>
      <pos A="0.090878" C="0.310357" G="0.17867" T="0.420096"/>
      <pos A="0.0689304" C="0.200617" G="0.266461" T="0.463992"/>
      <pos A="0.442043" C="0.222565" G="0.156722" T="0.17867"/>
      <pos A="0.244513" C="0.398148" G="0.0689304" T="0.288409"/>
      <pos A="0.420096" C="0.17867" G="0.0689304" T="0.332304"/>
      <pos A="0.420096" C="0.134773" G="0.112826" T="0.332304"/>
      <pos A="0.156722" C="0.156722" G="0.3762" T="0.310357"/>
      <pos A="0.0469817" C="0.310357" G="0.200617" T="0.442043"/>
      <pos A="0.200617" C="0.310357" G="0.0250341" T="0.463992"/>
      <pos A="0.200617" C="0.222565" G="0.0689304" T="0.507887"/>
      <pos A="0.244513" C="0.17867" G="0.156722" T="0.420096"/>
      <pos A="0.442043" C="0.288409" G="0.17867" T="0.090878"/>
      <pos A="0.17867" C="0.442043" G="0.156722" T="0.222565"/>
      <pos A="0.244513" C="0.156722" G="0.112826" T="0.48594"/>
      <pos A="0.090878" C="0.420096" G="0.354253" T="0.134773"/>
      <pos A="0.310357" C="0.0689304" G="0.288409" T="0.332304"/>
      <pos A="0.200617" C="0.134773" G="0.310357" T="0.354253"/>
      <pos A="0.200617" C="0.332304" G="0.0689304" T="0.398148"/>
      <pos A="0.288409" C="0.17867" G="0.200617" T="0.332304"/>
      <pos A="0.48594" C="0.112826" G="0.266461" T="0.134773"/>
      <pos A="0.266461" C="0.222565" G="0.0689304" T="0.442043"/>
      <pos A="0.332304" C="0.134773" G="0.156722" T="0.3762"/>
      <pos A="0.200617" C="0.354253" G="0.332304" T="0.112826"/>
      <pos A="0.17867" C="0.310357" G="0.200617" T="0.310357"/>
      <pos A="0.266461" C="0.0689304" G="0.200617" T="0.463992"/>
      <pos A="0.244513" C="0.200617" G="0.288409" T="0.266461"/>
      <pos A="0.200617" C="0.332304" G="0.310357" T="0.156722"/>
      <pos A="0.244513" C="0.200617" G="0.310357" T="0.244513"/>
      <pos A="0.3762" C="0.266461" G="0.0469817" T="0.310357"/>
      <pos A="0.200617" C="0.354253" G="0.17867" T="0.266461"/>
      <pos A="0.266461" C="0.17867" G="0.244513" T="0.310357"/>
      <pos A="0.332304" C="0.0689304" G="0.332304" T="0.266461"/>
      <pos A="0.112826" C="0.398148" G="0.354253" T="0.134773"/>
      <pos A="0.0689304" C="0.507887" G="0.112826" T="0.310357"/>
      <pos A="0.17867" C="0.156722" G="0.354253" T="0.310357"/>
    </motif>
    <motif db="0" id="M121" alt="O121" length="40" nsites="8" evalue="1.3e-003">
      <pos A="0.454586" C="0.14418" G="0.0877422" T="0.313492"/>
      <pos A="0.0877422" C="0.398148" G="0.341711" T="0.172399"/>
      <pos A="0.313492" C="0.36993" G="0.228836" T="0.0877422"/>
      <pos A="0.200617" C="0.00308642" G="0.313492" T="0.482804"/>
      <pos A="0.313492" C="0.482804" G="0.172399" T="0.0313047"/>
      <pos A="0.200617" C="0.059524" G="0.257055" T="0.482804"/>
      <pos A="0.341711" C="0.341711" G="0.228836" T="0.0877422"/>
      <pos A="0.285273" C="0.0877422" G="0.14418" T="0.482804"/>
      <pos A="0.228836" C="0.454586" G="0.200617" T="0.115961"/>
      <pos A="0.341711" C="0.36993" G="0.059524" T="0.228836"/>
      <pos A="0.313492" C="0.0877422" G="0.228836" T="0.36993"/>
      <pos A="0.257055" C="0.115961" G="0.482804" T="0.14418"/>
      <pos A="0.172399" C="0.341711" G="0.341711" T="0.14418"/>
      <pos A="0.14418" C="0.285273" G="0.0877422" T="0.482804"/>
      <pos A="0.172399" C="0.36993" G="0.257055" T="0.200617"/>
      <pos A="0.454586" C="0.0877422" G="0.36993" T="0.0877422"/>
      <pos A="0.228836" C="0.14418" G="0.257055" T="0.36993"/>
      <pos A="0.341711" C="0.14418" G="0.341711" T="0.172399"/>
      <pos A="0.115961" C="0.623897" G="0.059524" T="0.200617"/>
      <pos A="0.257055" C="0.285273" G="0.0877422" T="0.36993"/>
      <pos A="0.172399" C="0.14418" G="0.14418" T="0.539241"/>
      <pos A="0.172399" C="0.285273" G="0.14418" T="0.398148"/>
      <pos A="0.341711" C="0.313492" G="0.0313047" T="0.313492"/>
      <pos A="0.567461" C="0.115961" G="0.313492" T="0.00308642"/>
      <pos A="0.680335" C="0.115961" G="0.0313047" T="0.172399"/>
      <pos A="0.341711" C="0.14418" G="0.285273" T="0.228836"/>
      <pos A="0.257055" C="0.285273" G="0.0877422" T="0.36993"/>
      <pos A="0.398148" C="0.115961" G="0.228836" T="0.257055"/>
      <pos A="0.426366" C="0.228836" G="0.172399" T="0.172399"/>
      <pos A="0.285273" C="0.200617" G="0.285273" T="0.228836"/>
      <pos A="0.511023" C="0.0877422" G="0.285273" T="0.115961"/>
      <pos A="0.228836" C="0.285273" G="0.313492" T="0.172399"/>
      <pos A="0.313492" C="0.200617" G="0.115961" T="0.36993"/>
      <pos A="0.257055" C="0.313492" G="0.228836" T="0.200617"/>
      <pos A="0.398148" C="0.14418" G="0.172399" T="0.285273"/>
      <pos A="0.285273" C="0.172399" G="0.257055" T="0.285273"/>
      <pos A="0.313492" C="0.172399" G="0.285273" T="0.228836"/>
      <pos A="0.341711" C="0.341711" G="0.14418" T="0.172399"/>
      <pos A="0.482804" C="0.0877422" G="0.200617" T="0.228836"/>
      <pos A="0.115961" C="0.172399" G="0.482804" T="0.228836"/>
    </motif>
    <motif db="0" id="M122" alt="O122" length="40" nsites="8" evalue="1.3e-003">
      <pos A="0.167696" C="0.25" G="0.0853906" T="0.496914"/>
      <pos A="0.332304" C="0.414609" G="0.167696" T="0.0853906"/>
      <pos A="0.25" C="0.332304" G="0.167696" T="0.25"/>
      <pos A="0.0853906" C="0.332304" G="0.414609" T="0.167696"/>
      <pos A="0.0853906" C="0.0853906" G="0.332304" T="0.496914"/>
      <pos A="0.00308642" C="0.25" G="0.25" T="0.496914"/>
      <pos A="0.00308642" C="0.332304" G="0.496914" T="0.167696"/>
      <pos A="0.332304" C="0.00308642" G="0.167696" T="0.496914"/>
      <pos A="0.167696" C="0.332304" G="0.25" T="0.25"/>
      <pos A="0.0853906" C="0.579218" G="0.167696" T="0.167696"/>
      <pos A="0.25" C="0.332304" G="0.25" T="0.167696"/>
      <pos A="0.414609" C="0.167696" G="0.332304" T="0.0853906"/>
      <pos A="0.0853906" C="0.0853906" G="0.579218" T="0.25"/>
      <pos A="0.332304" C="0.0853906" G="0.332304" T="0.25"/>
      <pos A="0.167696" C="0.332304" G="0.332304" T="0.167696"/>
      <pos A="0.25" C="0.414609" G="0.0853906" T="0.25"/>
      <pos A="0.167696" C="0.496914" G="0.167696" T="0.167696"/>
      <pos A="0.00308642" C="0.167696" G="0.167696" T="0.661523"/>
      <pos A="0.332304" C="0.25" G="0.25" T="0.167696"/>
      <pos A="0.00308642" C="0.332304" G="0.414609" T="0.25"/>
      <pos A="0.0853906" C="0.414609" G="0.414609" T="0.0853906"/>
      <pos A="0.332304" C="0.579218" G="0.0853906" T="0.00308642"/>
      <pos A="0.167696" C="0.414609" G="0.414609" T="0.00308642"/>
      <pos A="0.0853906" C="0.332304" G="0.332304" T="0.25"/>
      <pos A="0.25" C="0.00308642" G="0.496914" T="0.25"/>
      <pos A="0.00308642" C="0.167696" G="0.0853906" T="0.743827"/>
      <pos A="0.0853906" C="0.414609" G="0.25" T="0.25"/>
      <pos A="0.167696" C="0.167696" G="0.332304" T="0.332304"/>
      <pos A="0.0853906" C="0.743827" G="0.167696" T="0.00308642"/>
      <pos A="0.332304" C="0.414609" G="0.00308642" T="0.25"/>
      <pos A="0.0853906" C="0.332304" G="0.25" T="0.332304"/>
      <pos A="0.167696" C="0.579218" G="0.167696" T="0.0853906"/>
      <pos A="0.00308642" C="0.496914" G="0.332304" T="0.167696"/>
      <pos A="0.25" C="0.0853906" G="0.00308642" T="0.661523"/>
      <pos A="0.00308642" C="0.414609" G="0.414609" T="0.167696"/>
      <pos A="0.743827" C="0.00308642" G="0.25" T="0.00308642"/>
      <pos A="0.25" C="0.332304" G="0.25" T="0.167696"/>
      <pos A="0.167696" C="0.661523" G="0.167696" T="0.00308642"/>
      <pos A="0.25" C="0.414609" G="0.332304" T="0.00308642"/>
      <pos A="0.661523" C="0.00308642" G="0.167696" T="0.167696"/>
    </motif>
    <motif db="0" id="M123" alt="O123" length="40" nsites="8" evalue="1.3e-003">
      <pos A="0.567461" C="0.0736336" G="0.0736336" T="0.285273"/>
      <pos A="0.35582" C="0.285273" G="0.285273" T="0.0736336"/>
      <pos A="0.35582" C="0.0736336" G="0.14418" T="0.426366"/>
      <pos A="0.0736336" C="0.214727" G="0.35582" T="0.35582"/>
      <pos A="0.214727" C="0.35582" G="0.214727" T="0.214727"/>
      <pos A="0.567461" C="0.214727" G="0.00308642" T="0.214727"/>
      <pos A="0.285273" C="0.35582" G="0.14418" T="0.214727"/>
      <pos A="0.14418" C="0.14418" G="0.00308642" T="0.708554"/>
      <pos A="0.0736336" C="0.496914" G="0.214727" T="0.214727"/>
      <pos A="0.00308642" C="0.214727" G="0.35582" T="0.426366"/>
      <pos A="0.285273" C="0.496914" G="0.214727" T="0.00308642"/>
      <pos A="0.285273" C="0.35582" G="0.0736336" T="0.285273"/>
      <pos A="0.426366" C="0.214727" G="0.35582" T="0.00308642"/>
      <pos A="0.496914" C="0.0736336" G="0.0736336" T="0.35582"/>
      <pos A="0.0736336" C="0.285273" G="0.426366" T="0.214727"/>
      <pos A="0.14418" C="0.00308642" G="0.214727" T="0.638007"/>
      <pos A="0.214727" C="0.214727" G="0.214727" T="0.35582"/>
      <pos A="0.0736336" C="0.496914" G="0.214727" T="0.214727"/>
      <pos A="0.0736336" C="0.567461" G="0.0736336" T="0.285273"/>
      <pos A="0.14418" C="0.567461" G="0.14418" T="0.14418"/>
      <pos A="0.00308642" C="0.35582" G="0.0736336" T="0.567461"/>
      <pos A="0.426366" C="0.426366" G="0.00308642" T="0.14418"/>
      <pos A="0.35582" C="0.0736336" G="0.285273" T="0.285273"/>
      <pos A="0.14418" C="0.285273" G="0.35582" T="0.214727"/>
      <pos A="0.214727" C="0.0736336" G="0.285273" T="0.426366"/>
      <pos A="0.00308642" C="0.35582" G="0.567461" T="0.0736336"/>
      <pos A="0.426366" C="0.14418" G="0.14418" T="0.285273"/>
      <pos A="0.0736336" C="0.14418" G="0.426366" T="0.35582"/>
      <pos A="0.0736336" C="0.285273" G="0.214727" T="0.426366"/>
      <pos A="0.35582" C="0.14418" G="0.426366" T="0.0736336"/>
      <pos A="0.426366" C="0.214727" G="0.214727" T="0.14418"/>
      <pos A="0.496914" C="0.214727" G="0.14418" T="0.14418"/>
      <pos A="0.708554" C="0.00308642" G="0.0736336" T="0.214727"/>
      <pos A="0.285273" C="0.214727" G="0.35582" T="0.14418"/>
      <pos A="0.214727" C="0.567461" G="0.14418" T="0.0736336"/>
      <pos A="0.426366" C="0.426366" G="0.00308642" T="0.14418"/>
      <pos A="0.0736336" C="0.496914" G="0.0736336" T="0.35582"/>
      <pos A="0.35582" C="0.214727" G="0.00308642" T="0.426366"/>
      <pos A="0.214727" C="0.285273" G="0.426366" T="0.0736336"/>
      <pos A="0.35582" C="0.00308642" G="0.426366" T="0.214727"/>
    </motif>
    <motif db="0" id="M124" alt="O124" length="40" nsites="8" evalue="1.3e-003">
      <pos A="0.241808" C="0.195" G="0.265213" T="0.297978"/>
      <pos A="0.274575" C="0.209043" G="0.349468" T="0.166916"/>
      <pos A="0.283936" C="0.185639" G="0.180958" T="0.349468"/>
      <pos A="0.213723" C="0.36351" G="0.199681" T="0.223085"/>
      <pos A="0.283936" C="0.0545758" G="0.166916" T="0.494573"/>
      <pos A="0.195" C="0.171596" G="0.443084" T="0.190319"/>
      <pos A="0.227766" C="0.508615" G="0.143511" T="0.120107"/>
      <pos A="0.372872" C="0.129469" G="0.152873" T="0.344787"/>
      <pos A="0.110746" C="0.199681" G="0.372872" T="0.316702"/>
      <pos A="0.269893" C="0.293298" G="0.190319" T="0.246489"/>
      <pos A="0.279255" C="0.204361" G="0.143511" T="0.372872"/>
      <pos A="0.260532" C="0.396276" G="0.209043" T="0.134149"/>
      <pos A="0.386915" C="0.171596" G="0.204361" T="0.237128"/>
      <pos A="0.129469" C="0.110746" G="0.396276" T="0.36351"/>
      <pos A="0.246489" C="0.166916" G="0.25117" T="0.335425"/>
      <pos A="0.232446" C="0.274575" G="0.204361" T="0.288617"/>
      <pos A="0.297978" C="0.204361" G="0.241808" T="0.255851"/>
      <pos A="0.227766" C="0.279255" G="0.269893" T="0.223085"/>
      <pos A="0.330745" C="0.237128" G="0.152873" T="0.279255"/>
      <pos A="0.176277" C="0.269893" G="0.274575" T="0.279255"/>
      <pos A="0.30734" C="0.372872" G="0.129469" T="0.190319"/>
      <pos A="0.36351" C="0.391595" G="0.0826607" T="0.162234"/>
      <pos A="0.255851" C="0.180958" G="0.120107" T="0.443084"/>
      <pos A="0.246489" C="0.195" G="0.283936" T="0.274575"/>
      <pos A="0.171596" C="0.162234" G="0.30266" T="0.36351"/>
      <pos A="0.330745" C="0.199681" G="0.274575" T="0.195"/>
      <pos A="0.368191" C="0.260532" G="0.120107" T="0.25117"/>
      <pos A="0.269893" C="0.274575" G="0.204361" T="0.25117"/>
      <pos A="0.265213" C="0.195" G="0.232446" T="0.30734"/>
      <pos A="0.162234" C="0.204361" G="0.232446" T="0.400957"/>
      <pos A="0.0826607" C="0.241808" G="0.265213" T="0.410318"/>
      <pos A="0.326063" C="0.265213" G="0.218404" T="0.190319"/>
      <pos A="0.260532" C="0.166916" G="0.269893" T="0.30266"/>
      <pos A="0.312021" C="0.120107" G="0.279255" T="0.288617"/>
      <pos A="0.209043" C="0.134149" G="0.335425" T="0.321383"/>
      <pos A="0.293298" C="0.213723" G="0.227766" T="0.265213"/>
      <pos A="0.279255" C="0.246489" G="0.190319" T="0.283936"/>
      <pos A="0.354148" C="0.124788" G="0.180958" T="0.340106"/>
      <pos A="0.176277" C="0.433722" G="0.237128" T="0.152873"/>
      <pos A="0.36351" C="0.316702" G="0.0592563" T="0.260532"/>
    </motif>
    <motif db="0" id="M125" alt="O125" length="40" nsites="8" evalue="1.3e-003">
      <pos A="0.347617" C="0.11793" G="0.232773" T="0.30168"/>
      <pos A="0.347617" C="0.11793" G="0.324648" T="0.209804"/>
      <pos A="0.186837" C="0.094961" G="0.278711" T="0.439491"/>
      <pos A="0.186837" C="0.370586" G="0.209804" T="0.232773"/>
      <pos A="0.11793" C="0.094961" G="0.278711" T="0.508398"/>
      <pos A="0.186837" C="0.30168" G="0.209804" T="0.30168"/>
      <pos A="0.140899" C="0.600273" G="0.0490242" T="0.209804"/>
      <pos A="0.232773" C="0.278711" G="0.0719921" T="0.416523"/>
      <pos A="0.255742" C="0.163868" G="0.209804" T="0.370586"/>
      <pos A="0.232773" C="0.0719921" G="0.324648" T="0.370586"/>
      <pos A="0.255742" C="0.140899" G="0.416523" T="0.186837"/>
      <pos A="0.209804" C="0.370586" G="0.11793" T="0.30168"/>
      <pos A="0.370586" C="0.209804" G="0.0490242" T="0.370586"/>
      <pos A="0.278711" C="0.163868" G="0.186837" T="0.370586"/>
      <pos A="0.0719921" C="0.347617" G="0.324648" T="0.255742"/>
      <pos A="0.0719921" C="0.278711" G="0.186837" T="0.46246"/>
      <pos A="0.232773" C="0.46246" G="0.278711" T="0.0260553"/>
      <pos A="0.324648" C="0.140899" G="0.209804" T="0.324648"/>
      <pos A="0.163868" C="0.439491" G="0.094961" T="0.30168"/>
      <pos A="0.439491" C="0.370586" G="0.163868" T="0.0260553"/>
      <pos A="0.30168" C="0.30168" G="0.11793" T="0.278711"/>
      <pos A="0.0719921" C="0.11793" G="0.324648" T="0.485429"/>
      <pos A="0.255742" C="0.163868" G="0.30168" T="0.278711"/>
      <pos A="0.11793" C="0.00308642" G="0.439491" T="0.439491"/>
      <pos A="0.232773" C="0.186837" G="0.255742" T="0.324648"/>
      <pos A="0.485429" C="0.0719921" G="0.324648" T="0.11793"/>
      <pos A="0.347617" C="0.140899" G="0.255742" T="0.255742"/>
      <pos A="0.209804" C="0.209804" G="0.232773" T="0.347617"/>
      <pos A="0.416523" C="0.0260553" G="0.255742" T="0.30168"/>
      <pos A="0.209804" C="0.0490242" G="0.278711" T="0.46246"/>
      <pos A="0.0260553" C="0.255742" G="0.140899" T="0.577304"/>
      <pos A="0.324648" C="0.30168" G="0.140899" T="0.232773"/>
      <pos A="0.11793" C="0.186837" G="0.209804" T="0.485429"/>
      <pos A="0.46246" C="0.255742" G="0.094961" T="0.186837"/>
      <pos A="0.140899" C="0.416523" G="0.30168" T="0.140899"/>
      <pos A="0.324648" C="0.347617" G="0.0719921" T="0.255742"/>
      <pos A="0.485429" C="0.140899" G="0.140899" T="0.232773"/>
      <pos A="0.209804" C="0.140899" G="0.347617" T="0.30168"/>
      <pos A="0.163868" C="0.209804" G="0.393555" T="0.232773"/>
      <pos A="0.140899" C="0.255742" G="0.255742" T="0.347617"/>
    </motif>
    <motif db="0" id="M126" alt="O126" length="40" nsites="8" evalue="1.3e-003">
      <pos A="0.231006" C="0.458926" G="0.155033" T="0.155033"/>
      <pos A="0.30698" C="0.155033" G="0.0790598" T="0.458926"/>
      <pos A="0.0790598" C="0.610874" G="0.231006" T="0.0790598"/>
      <pos A="0.382953" C="0.0790598" G="0.00308642" T="0.534901"/>
      <pos A="0.00308642" C="0.0790598" G="0.458926" T="0.458926"/>
      <pos A="0.30698" C="0.00308642" G="0.610874" T="0.0790598"/>
      <pos A="0.382953" C="0.30698" G="0.00308642" T="0.30698"/>
      <pos A="0.155033" C="0.231006" G="0.30698" T="0.30698"/>
      <pos A="0.0790598" C="0.155033" G="0.382953" T="0.382953"/>
      <pos A="0.0790598" C="0.30698" G="0.30698" T="0.30698"/>
      <pos A="0.458926" C="0.00308642" G="0.00308642" T="0.534901"/>
      <pos A="0.382953" C="0.00308642" G="0.458926" T="0.155033"/>
      <pos A="0.155033" C="0.382953" G="0.0790598" T="0.382953"/>
      <pos A="0.30698" C="0.231006" G="0.155033" T="0.30698"/>
      <pos A="0.231006" C="0.231006" G="0.30698" T="0.231006"/>
      <pos A="0.155033" C="0.00308642" G="0.382953" T="0.458926"/>
      <pos A="0.458926" C="0.155033" G="0.30698" T="0.0790598"/>
      <pos A="0.231006" C="0.30698" G="0.0790598" T="0.382953"/>
      <pos A="0.155033" C="0.382953" G="0.231006" T="0.231006"/>
      <pos A="0.534901" C="0.231006" G="0.00308642" T="0.231006"/>
      <pos A="0.458926" C="0.155033" G="0.30698" T="0.0790598"/>
      <pos A="0.155033" C="0.155033" G="0.382953" T="0.30698"/>
      <pos A="0.382953" C="0.155033" G="0.155033" T="0.30698"/>
      <pos A="0.382953" C="0.458926" G="0.0790598" T="0.0790598"/>
      <pos A="0.0790598" C="0.382953" G="0.231006" T="0.30698"/>
      <pos A="0.00308642" C="0.0790598" G="0.382953" T="0.534901"/>
      <pos A="0.0790598" C="0.762821" G="0.00308642" T="0.155033"/>
      <pos A="0.30698" C="0.155033" G="0.458926" T="0.0790598"/>
      <pos A="0.231006" C="0.231006" G="0.155033" T="0.382953"/>
      <pos A="0.155033" C="0.30698" G="0.231006" T="0.30698"/>
      <pos A="0.534901" C="0.231006" G="0.155033" T="0.0790598"/>
      <pos A="0.382953" C="0.0790598" G="0.155033" T="0.382953"/>
      <pos A="0.458926" C="0.231006" G="0.155033" T="0.155033"/>
      <pos A="0.30698" C="0.30698" G="0.0790598" T="0.30698"/>
      <pos A="0.534901" C="0.00308642" G="0.155033" T="0.30698"/>
      <pos A="0.155033" C="0.30698" G="0.30698" T="0.231006"/>
      <pos A="0.155033" C="0.00308642" G="0.458926" T="0.382953"/>
      <pos A="0.30698" C="0.00308642" G="0.30698" T="0.382953"/>
      <pos A="0.00308642" C="0.00308642" G="0.534901" T="0.458926"/>
      <pos A="0.231006" C="0.30698" G="0.231006" T="0.231006"/>
    </motif>
    <motif db="0" id="M127" alt="O127" length="40" nsites="8" evalue="1.3e-003">
      <pos A="0.255851" C="0.260532" G="0.166916" T="0.316702"/>
      <pos A="0.288617" C="0.124788" G="0.293298" T="0.293298"/>
      <pos A="0.279255" C="0.162234" G="0.227766" T="0.330745"/>
      <pos A="0.386915" C="0.199681" G="0.171596" T="0.241808"/>
      <pos A="0.340106" C="0.199681" G="0.237128" T="0.223085"/>
      <pos A="0.330745" C="0.166916" G="0.115426" T="0.386915"/>
      <pos A="0.223085" C="0.288617" G="0.297978" T="0.190319"/>
      <pos A="0.106064" C="0.335425" G="0.382233" T="0.176277"/>
      <pos A="0.316702" C="0.223085" G="0.190319" T="0.269893"/>
      <pos A="0.279255" C="0.223085" G="0.180958" T="0.316702"/>
      <pos A="0.180958" C="0.115426" G="0.349468" T="0.354148"/>
      <pos A="0.237128" C="0.321383" G="0.25117" T="0.190319"/>
      <pos A="0.176277" C="0.237128" G="0.0967032" T="0.489892"/>
      <pos A="0.162234" C="0.330745" G="0.110746" T="0.396276"/>
      <pos A="0.265213" C="0.115426" G="0.260532" T="0.35883"/>
      <pos A="0.30734" C="0.223085" G="0.372872" T="0.0967032"/>
      <pos A="0.166916" C="0.36351" G="0.129469" T="0.340106"/>
      <pos A="0.227766" C="0.316702" G="0.143511" T="0.312021"/>
      <pos A="0.232446" C="0.269893" G="0.218404" T="0.279255"/>
      <pos A="0.513297" C="0.204361" G="0.162234" T="0.120107"/>
      <pos A="0.260532" C="0.227766" G="0.241808" T="0.269893"/>
      <pos A="0.400957" C="0.195" G="0.237128" T="0.166916"/>
      <pos A="0.176277" C="0.274575" G="0.279255" T="0.269893"/>
      <pos A="0.218404" C="0.185639" G="0.269893" T="0.326063"/>
      <pos A="0.227766" C="0.35883" G="0.185639" T="0.227766"/>
      <pos A="0.400957" C="0.148192" G="0.283936" T="0.166916"/>
      <pos A="0.335425" C="0.152873" G="0.195" T="0.316702"/>
      <pos A="0.176277" C="0.288617" G="0.246489" T="0.288617"/>
      <pos A="0.274575" C="0.255851" G="0.246489" T="0.223085"/>
      <pos A="0.316702" C="0.0920217" G="0.195" T="0.396276"/>
      <pos A="0.199681" C="0.204361" G="0.241808" T="0.354148"/>
      <pos A="0.274575" C="0.143511" G="0.180958" T="0.400957"/>
      <pos A="0.223085" C="0.223085" G="0.274575" T="0.279255"/>
      <pos A="0.255851" C="0.349468" G="0.213723" T="0.180958"/>
      <pos A="0.382233" C="0.166916" G="0.120107" T="0.330745"/>
      <pos A="0.279255" C="0.269893" G="0.279255" T="0.171596"/>
      <pos A="0.265213" C="0.209043" G="0.241808" T="0.283936"/>
      <pos A="0.340106" C="0.157554" G="0.227766" T="0.274575"/>
      <pos A="0.190319" C="0.42436" G="0.148192" T="0.237128"/>
      <pos A="0.195" C="0.326063" G="0.185639" T="0.293298"/>
    </motif>
    <motif db="0" id="M13" alt="O13" length="40" nsites="8" evalue="1.3e-003">
      <pos A="0.259145" C="0.295724" G="0.387174" T="0.0579565"/>
      <pos A="0.204276" C="0.167696" G="0.222565" T="0.405464"/>
      <pos A="0.350595" C="0.00308642" G="0.496914" T="0.149405"/>
      <pos A="0.387174" C="0.167696" G="0.277435" T="0.167696"/>
      <pos A="0.350595" C="0.167696" G="0.167696" T="0.314015"/>
      <pos A="0.167696" C="0.387174" G="0.259145" T="0.185985"/>
      <pos A="0.167696" C="0.167696" G="0.222565" T="0.442043"/>
      <pos A="0.332304" C="0.131116" G="0.350595" T="0.185985"/>
      <pos A="0.350595" C="0.222565" G="0.240855" T="0.185985"/>
      <pos A="0.222565" C="0.0762459" G="0.112826" T="0.588363"/>
      <pos A="0.478623" C="0.167696" G="0.350595" T="0.00308642"/>
      <pos A="0.460334" C="0.277435" G="0.0945363" T="0.167696"/>
      <pos A="0.423754" C="0.387174" G="0.149405" T="0.0396662"/>
      <pos A="0.259145" C="0.204276" G="0.259145" T="0.277435"/>
      <pos A="0.0945363" C="0.259145" G="0.387174" T="0.259145"/>
      <pos A="0.149405" C="0.222565" G="0.149405" T="0.478623"/>
      <pos A="0.204276" C="0.167696" G="0.222565" T="0.405464"/>
      <pos A="0.240855" C="0.368884" G="0.240855" T="0.149405"/>
      <pos A="0.368884" C="0.204276" G="0.185985" T="0.240855"/>
      <pos A="0.259145" C="0.259145" G="0.222565" T="0.259145"/>
      <pos A="0.277435" C="0.222565" G="0.167696" T="0.332304"/>
      <pos A="0.204276" C="0.222565" G="0.222565" T="0.350595"/>
      <pos A="0.405464" C="0.0579565" G="0.332304" T="0.204276"/>
      <pos A="0.185985" C="0.387174" G="0.240855" T="0.185985"/>
      <pos A="0.149405" C="0.131116" G="0.314015" T="0.405464"/>
      <pos A="0.387174" C="0.0396662" G="0.368884" T="0.204276"/>
      <pos A="0.387174" C="0.0213768" G="0.314015" T="0.277435"/>
      <pos A="0.259145" C="0.0213768" G="0.423754" T="0.295724"/>
      <pos A="0.204276" C="0.222565" G="0.204276" T="0.368884"/>
      <pos A="0.185985" C="0.149405" G="0.295724" T="0.368884"/>
      <pos A="0.259145" C="0.0762459" G="0.167696" T="0.496914"/>
      <pos A="0.259145" C="0.0762459" G="0.259145" T="0.405464"/>
      <pos A="0.387174" C="0.240855" G="0.204276" T="0.167696"/>
      <pos A="0.259145" C="0.167696" G="0.185985" T="0.387174"/>
      <pos A="0.314015" C="0.0945363" G="0.204276" T="0.387174"/>
      <pos A="0.185985" C="0.423754" G="0.149405" T="0.240855"/>
      <pos A="0.240855" C="0.204276" G="0.0213768" T="0.533493"/>
      <pos A="0.350595" C="0.0945363" G="0.240855" T="0.314015"/>
      <pos A="0.131116" C="0.131116" G="0.277435" T="0.460334"/>
      <pos A="0.295724" C="0.368884" G="0.185985" T="0.149405"/>
    </motif>
    <motif db="0" id="M14" alt="O14" length="40" nsites="8" evalue="1.3e-003">
      <pos A="0.25117" C="0.185639" G="0.241808" T="0.321383"/>
      <pos A="0.25117" C="0.260532" G="0.171596" T="0.316702"/>
      <pos A="0.232446" C="0.30734" G="0.124788" T="0.335425"/>
      <pos A="0.199681" C="0.166916" G="0.340106" T="0.293298"/>
      <pos A="0.180958" C="0.265213" G="0.143511" T="0.410318"/>
      <pos A="0.344787" C="0.143511" G="0.209043" T="0.30266"/>
      <pos A="0.213723" C="0.344787" G="0.246489" T="0.195"/>
      <pos A="0.180958" C="0.162234" G="0.42436" T="0.232446"/>
      <pos A="0.162234" C="0.255851" G="0.340106" T="0.241808"/>
      <pos A="0.246489" C="0.25117" G="0.321383" T="0.180958"/>
      <pos A="0.283936" C="0.152873" G="0.274575" T="0.288617"/>
      <pos A="0.354148" C="0.204361" G="0.218404" T="0.223085"/>
      <pos A="0.138831" C="0.344787" G="0.223085" T="0.293298"/>
      <pos A="0.316702" C="0.415" G="0.115426" T="0.152873"/>
      <pos A="0.30734" C="0.260532" G="0.166916" T="0.265213"/>
      <pos A="0.232446" C="0.232446" G="0.335425" T="0.199681"/>
      <pos A="0.316702" C="0.297978" G="0.157554" T="0.227766"/>
      <pos A="0.288617" C="0.297978" G="0.162234" T="0.25117"/>
      <pos A="0.265213" C="0.293298" G="0.106064" T="0.335425"/>
      <pos A="0.326063" C="0.246489" G="0.218404" T="0.209043"/>
      <pos A="0.152873" C="0.185639" G="0.354148" T="0.30734"/>
      <pos A="0.35883" C="0.0779793" G="0.185639" T="0.377553"/>
      <pos A="0.30734" C="0.209043" G="0.232446" T="0.25117"/>
      <pos A="0.330745" C="0.330745" G="0.110746" T="0.227766"/>
      <pos A="0.269893" C="0.279255" G="0.0592563" T="0.391595"/>
      <pos A="0.237128" C="0.106064" G="0.260532" T="0.396276"/>
      <pos A="0.293298" C="0.106064" G="0.354148" T="0.246489"/>
      <pos A="0.185639" C="0.246489" G="0.274575" T="0.293298"/>
      <pos A="0.283936" C="0.227766" G="0.227766" T="0.260532"/>
      <pos A="0.377553" C="0.199681" G="0.162234" T="0.260532"/>
      <pos A="0.213723" C="0.255851" G="0.316702" T="0.213723"/>
      <pos A="0.41968" C="0.232446" G="0.129469" T="0.218404"/>
      <pos A="0.134149" C="0.279255" G="0.35883" T="0.227766"/>
      <pos A="0.269893" C="0.274575" G="0.0920217" T="0.36351"/>
      <pos A="0.190319" C="0.429042" G="0.213723" T="0.166916"/>
      <pos A="0.279255" C="0.199681" G="0.162234" T="0.35883"/>
      <pos A="0.340106" C="0.232446" G="0.162234" T="0.265213"/>
      <pos A="0.213723" C="0.176277" G="0.157554" T="0.452445"/>
      <pos A="0.30734" C="0.171596" G="0.326063" T="0.195"/>
      <pos A="0.232446" C="0.246489" G="0.274575" T="0.246489"/>
    </motif>
    <motif db="0" id="M15" alt="O15" length="40" nsites="8" evalue="1.3e-003">
      <pos A="0.227766" C="0.218404" G="0.36351" T="0.190319"/>
      <pos A="0.35883" C="0.199681" G="0.152873" T="0.288617"/>
      <pos A="0.326063" C="0.143511" G="0.148192" T="0.382233"/>
      <pos A="0.218404" C="0.377553" G="0.25117" T="0.152873"/>
      <pos A="0.241808" C="0.316702" G="0.124788" T="0.316702"/>
      <pos A="0.227766" C="0.30734" G="0.209043" T="0.255851"/>
      <pos A="0.176277" C="0.30266" G="0.166916" T="0.354148"/>
      <pos A="0.176277" C="0.246489" G="0.288617" T="0.288617"/>
      <pos A="0.195" C="0.344787" G="0.265213" T="0.195"/>
      <pos A="0.204361" C="0.157554" G="0.106064" T="0.53202"/>
      <pos A="0.25117" C="0.312021" G="0.340106" T="0.0967032"/>
      <pos A="0.499254" C="0.0826607" G="0.255851" T="0.162234"/>
      <pos A="0.25117" C="0.246489" G="0.30734" T="0.195"/>
      <pos A="0.213723" C="0.162234" G="0.30266" T="0.321383"/>
      <pos A="0.283936" C="0.218404" G="0.213723" T="0.283936"/>
      <pos A="0.274575" C="0.274575" G="0.185639" T="0.265213"/>
      <pos A="0.41968" C="0.115426" G="0.180958" T="0.283936"/>
      <pos A="0.185639" C="0.120107" G="0.400957" T="0.293298"/>
      <pos A="0.246489" C="0.471169" G="0.0732988" T="0.209043"/>
      <pos A="0.405638" C="0.138831" G="0.101384" T="0.354148"/>
      <pos A="0.213723" C="0.190319" G="0.246489" T="0.349468"/>
      <pos A="0.30266" C="0.162234" G="0.185639" T="0.349468"/>
      <pos A="0.204361" C="0.232446" G="0.274575" T="0.288617"/>
      <pos A="0.195" C="0.30734" G="0.30734" T="0.190319"/>
      <pos A="0.279255" C="0.335425" G="0.148192" T="0.237128"/>
      <pos A="0.330745" C="0.269893" G="0.204361" T="0.195"/>
      <pos A="0.134149" C="0.25117" G="0.288617" T="0.326063"/>
      <pos A="0.269893" C="0.246489" G="0.195" T="0.288617"/>
      <pos A="0.232446" C="0.199681" G="0.241808" T="0.326063"/>
      <pos A="0.204361" C="0.246489" G="0.213723" T="0.335425"/>
      <pos A="0.218404" C="0.293298" G="0.199681" T="0.288617"/>
      <pos A="0.312021" C="0.195" G="0.152873" T="0.340106"/>
      <pos A="0.321383" C="0.190319" G="0.316702" T="0.171596"/>
      <pos A="0.279255" C="0.190319" G="0.288617" T="0.241808"/>
      <pos A="0.227766" C="0.344787" G="0.260532" T="0.166916"/>
      <pos A="0.35883" C="0.288617" G="0.0826607" T="0.269893"/>
      <pos A="0.265213" C="0.223085" G="0.152873" T="0.35883"/>
      <pos A="0.255851" C="0.134149" G="0.246489" T="0.36351"/>
      <pos A="0.293298" C="0.162234" G="0.237128" T="0.30734"/>
      <pos A="0.321383" C="0.241808" G="0.152873" T="0.283936"/>
    </motif>
    <motif db="0" id="M16" alt="O16" length="40" nsites="8" evalue="1.3e-003">
      <pos A="0.0790598" C="0.231006" G="0.382953" T="0.30698"/>
      <pos A="0.0790598" C="0.155033" G="0.30698" T="0.458926"/>
      <pos A="0.0790598" C="0.0790598" G="0.30698" T="0.534901"/>
      <pos A="0.231006" C="0.155033" G="0.610874" T="0.00308642"/>
      <pos A="0.382953" C="0.30698" G="0.231006" T="0.0790598"/>
      <pos A="0.458926" C="0.382953" G="0.0790598" T="0.0790598"/>
      <pos A="0.382953" C="0.155033" G="0.382953" T="0.0790598"/>
      <pos A="0.382953" C="0.231006" G="0.0790598" T="0.30698"/>
      <pos A="0.155033" C="0.0790598" G="0.0790598" T="0.686847"/>
      <pos A="0.0790598" C="0.30698" G="0.155033" T="0.458926"/>
      <pos A="0.231006" C="0.30698" G="0.0790598" T="0.382953"/>
      <pos A="0.231006" C="0.231006" G="0.231006" T="0.30698"/>
      <pos A="0.382953" C="0.231006" G="0.155033" T="0.231006"/>
      <pos A="0.382953" C="0.382953" G="0.0790598" T="0.155033"/>
      <pos A="0.382953" C="0.30698" G="0.155033" T="0.155033"/>
      <pos A="0.00308642" C="0.382953" G="0.30698" T="0.30698"/>
      <pos A="0.382953" C="0.610874" G="0.00308642" T="0.00308642"/>
      <pos A="0.0790598" C="0.231006" G="0.231006" T="0.458926"/>
      <pos A="0.00308642" C="0.610874" G="0.155033" T="0.231006"/>
      <pos A="0.155033" C="0.610874" G="0.00308642" T="0.231006"/>
      <pos A="0.458926" C="0.155033" G="0.155033" T="0.231006"/>
      <pos A="0.231006" C="0.231006" G="0.0790598" T="0.458926"/>
      <pos A="0.0790598" C="0.155033" G="0.231006" T="0.534901"/>
      <pos A="0.231006" C="0.30698" G="0.30698" T="0.155033"/>
      <pos A="0.231006" C="0.382953" G="0.382953" T="0.00308642"/>
      <pos A="0.382953" C="0.30698" G="0.155033" T="0.155033"/>
      <pos A="0.155033" C="0.231006" G="0.382953" T="0.231006"/>
      <pos A="0.155033" C="0.00308642" G="0.382953" T="0.458926"/>
      <pos A="0.0790598" C="0.231006" G="0.382953" T="0.30698"/>
      <pos A="0.00308642" C="0.30698" G="0.231006" T="0.458926"/>
      <pos A="0.00308642" C="0.231006" G="0.231006" T="0.534901"/>
      <pos A="0.382953" C="0.231006" G="0.155033" T="0.231006"/>
      <pos A="0.30698" C="0.0790598" G="0.0790598" T="0.534901"/>
      <pos A="0.0790598" C="0.0790598" G="0.382953" T="0.458926"/>
      <pos A="0.155033" C="0.382953" G="0.458926" T="0.00308642"/>
      <pos A="0.155033" C="0.458926" G="0.30698" T="0.0790598"/>
      <pos A="0.231006" C="0.534901" G="0.00308642" T="0.231006"/>
      <pos A="0.0790598" C="0.155033" G="0.0790598" T="0.686847"/>
      <pos A="0.30698" C="0.155033" G="0.00308642" T="0.534901"/>
      <pos A="0.155033" C="0.30698" G="0.155033" T="0.382953"/>
    </motif>
    <motif db="0" id="M17" alt="O17" length="40" nsites="8" evalue="1.3e-003">
      <pos A="0.362233" C="0.18266" G="0.18266" T="0.272446"/>
      <pos A="0.122802" C="0.18266" G="0.45202" T="0.242518"/>
      <pos A="0.242518" C="0.212589" G="0.242518" T="0.302375"/>
      <pos A="0.18266" C="0.152731" G="0.362233" T="0.302375"/>
      <pos A="0.242518" C="0.0928731" G="0.0928731" T="0.571736"/>
      <pos A="0.511879" C="0.122802" G="0.152731" T="0.212589"/>
      <pos A="0.212589" C="0.272446" G="0.122802" T="0.392162"/>
      <pos A="0.481949" C="0.302375" G="0.122802" T="0.0928731"/>
      <pos A="0.422091" C="0.0629442" G="0.152731" T="0.362233"/>
      <pos A="0.0629442" C="0.302375" G="0.481949" T="0.152731"/>
      <pos A="0.0629442" C="0.422091" G="0.0928731" T="0.422091"/>
      <pos A="0.362233" C="0.212589" G="0.242518" T="0.18266"/>
      <pos A="0.0330153" C="0.212589" G="0.122802" T="0.631594"/>
      <pos A="0.392162" C="0.0330153" G="0.392162" T="0.18266"/>
      <pos A="0.152731" C="0.511879" G="0.272446" T="0.0629442"/>
      <pos A="0.242518" C="0.18266" G="0.0629442" T="0.511879"/>
      <pos A="0.0629442" C="0.0330153" G="0.601665" T="0.302375"/>
      <pos A="0.0928731" C="0.661523" G="0.0928731" T="0.152731"/>
      <pos A="0.242518" C="0.242518" G="0.212589" T="0.302375"/>
      <pos A="0.272446" C="0.272446" G="0.122802" T="0.332304"/>
      <pos A="0.242518" C="0.152731" G="0.242518" T="0.362233"/>
      <pos A="0.362233" C="0.18266" G="0.302375" T="0.152731"/>
      <pos A="0.631594" C="0.122802" G="0.152731" T="0.0928731"/>
      <pos A="0.242518" C="0.152731" G="0.212589" T="0.392162"/>
      <pos A="0.392162" C="0.18266" G="0.242518" T="0.18266"/>
      <pos A="0.302375" C="0.212589" G="0.18266" T="0.302375"/>
      <pos A="0.152731" C="0.302375" G="0.332304" T="0.212589"/>
      <pos A="0.272446" C="0.152731" G="0.122802" T="0.45202"/>
      <pos A="0.571736" C="0.332304" G="0.0629442" T="0.0330153"/>
      <pos A="0.122802" C="0.212589" G="0.302375" T="0.362233"/>
      <pos A="0.272446" C="0.212589" G="0.332304" T="0.18266"/>
      <pos A="0.212589" C="0.242518" G="0.212589" T="0.332304"/>
      <pos A="0.152731" C="0.242518" G="0.242518" T="0.362233"/>
      <pos A="0.242518" C="0.122802" G="0.272446" T="0.362233"/>
      <pos A="0.302375" C="0.122802" G="0.392162" T="0.18266"/>
      <pos A="0.332304" C="0.0629442" G="0.152731" T="0.45202"/>
      <pos A="0.362233" C="0.302375" G="0.0928731" T="0.242518"/>
      <pos A="0.18266" C="0.0928731" G="0.332304" T="0.392162"/>
      <pos A="0.242518" C="0.152731" G="0.272446" T="0.332304"/>
      <pos A="0.541807" C="0.0629442" G="0.152731" T="0.242518"/>
    </motif>
    <motif db="0" id="M18" alt="O18" length="40" nsites="8" evalue="1.3e-003">
      <pos A="0.390647" C="0.21562" G="0.209369" T="0.184364"/>
      <pos A="0.228121" C="0.321886" G="0.240623" T="0.209369"/>
      <pos A="0.140608" C="0.371894" G="0.128106" T="0.359392"/>
      <pos A="0.434404" C="0.171863" G="0.178114" T="0.21562"/>
      <pos A="0.209369" C="0.221871" G="0.209369" T="0.359392"/>
      <pos A="0.396898" C="0.21562" G="0.15311" T="0.234372"/>
      <pos A="0.296882" C="0.228121" G="0.278129" T="0.196867"/>
      <pos A="0.271879" C="0.159361" G="0.228121" T="0.340639"/>
      <pos A="0.234372" C="0.340639" G="0.196867" T="0.228121"/>
      <pos A="0.140608" C="0.15311" G="0.165612" T="0.540671"/>
      <pos A="0.0968514" C="0.146859" G="0.378145" T="0.378145"/>
      <pos A="0.359392" C="0.196867" G="0.384396" T="0.0593452"/>
      <pos A="0.321886" C="0.296882" G="0.178114" T="0.203118"/>
      <pos A="0.28438" C="0.271879" G="0.103102" T="0.340639"/>
      <pos A="0.128106" C="0.290631" G="0.396898" T="0.184364"/>
      <pos A="0.228121" C="0.221871" G="0.209369" T="0.340639"/>
      <pos A="0.371894" C="0.203118" G="0.171863" T="0.253126"/>
      <pos A="0.334388" C="0.128106" G="0.359392" T="0.178114"/>
      <pos A="0.271879" C="0.396898" G="0.184364" T="0.146859"/>
      <pos A="0.321886" C="0.328137" G="0.0718469" T="0.278129"/>
      <pos A="0.209369" C="0.353141" G="0.115604" T="0.321886"/>
      <pos A="0.159361" C="0.353141" G="0.184364" T="0.303133"/>
      <pos A="0.21562" C="0.265628" G="0.171863" T="0.34689"/>
      <pos A="0.259377" C="0.190615" G="0.359392" T="0.190615"/>
      <pos A="0.0968514" C="0.278129" G="0.371894" T="0.253126"/>
      <pos A="0.246874" C="0.34689" G="0.278129" T="0.128106"/>
      <pos A="0.296882" C="0.15311" G="0.184364" T="0.365643"/>
      <pos A="0.34689" C="0.190615" G="0.271879" T="0.190615"/>
      <pos A="0.246874" C="0.246874" G="0.0906005" T="0.415651"/>
      <pos A="0.184364" C="0.309385" G="0.165612" T="0.340639"/>
      <pos A="0.303133" C="0.15311" G="0.190615" T="0.353141"/>
      <pos A="0.190615" C="0.240623" G="0.190615" T="0.378145"/>
      <pos A="0.184364" C="0.190615" G="0.240623" T="0.384396"/>
      <pos A="0.340639" C="0.315636" G="0.21562" T="0.128106"/>
      <pos A="0.278129" C="0.390647" G="0.109353" T="0.221871"/>
      <pos A="0.34689" C="0.171863" G="0.184364" T="0.296882"/>
      <pos A="0.184364" C="0.303133" G="0.378145" T="0.134357"/>
      <pos A="0.146859" C="0.378145" G="0.171863" T="0.303133"/>
      <pos A="0.359392" C="0.103102" G="0.171863" T="0.365643"/>
      <pos A="0.115604" C="0.34689" G="0.259377" T="0.278129"/>
    </motif>
    <motif db="0" id="M19" alt="O19" length="40" nsites="8" evalue="1.3e-003">
      <pos A="0.167696" C="0.167696" G="0.236282" T="0.428327"/>
      <pos A="0.222565" C="0.318587" G="0.112826" T="0.346022"/>
      <pos A="0.428327" C="0.167696" G="0.25" T="0.153978"/>
      <pos A="0.126543" C="0.291153" G="0.236282" T="0.346022"/>
      <pos A="0.19513" C="0.387174" G="0.167696" T="0.25"/>
      <pos A="0.263718" C="0.387174" G="0.153978" T="0.19513"/>
      <pos A="0.222565" C="0.0579565" G="0.469479" T="0.25"/>
      <pos A="0.0716731" C="0.291153" G="0.19513" T="0.442043"/>
      <pos A="0.277435" C="0.222565" G="0.153978" T="0.346022"/>
      <pos A="0.277435" C="0.318587" G="0.236282" T="0.167696"/>
      <pos A="0.496914" C="0.19513" G="0.140261" T="0.167696"/>
      <pos A="0.318587" C="0.277435" G="0.153978" T="0.25"/>
      <pos A="0.208847" C="0.359739" G="0.25" T="0.181413"/>
      <pos A="0.30487" C="0.222565" G="0.167696" T="0.30487"/>
      <pos A="0.373457" C="0.140261" G="0.181413" T="0.30487"/>
      <pos A="0.208847" C="0.236282" G="0.346022" T="0.208847"/>
      <pos A="0.0305215" C="0.153978" G="0.222565" T="0.592935"/>
      <pos A="0.0716731" C="0.291153" G="0.469479" T="0.167696"/>
      <pos A="0.30487" C="0.332304" G="0.140261" T="0.222565"/>
      <pos A="0.208847" C="0.153978" G="0.236282" T="0.400892"/>
      <pos A="0.359739" C="0.112826" G="0.181413" T="0.346022"/>
      <pos A="0.222565" C="0.112826" G="0.346022" T="0.318587"/>
      <pos A="0.167696" C="0.236282" G="0.208847" T="0.387174"/>
      <pos A="0.236282" C="0.30487" G="0.19513" T="0.263718"/>
      <pos A="0.496914" C="0.291153" G="0.044239" T="0.167696"/>
      <pos A="0.510631" C="0.167696" G="0.140261" T="0.181413"/>
      <pos A="0.222565" C="0.208847" G="0.236282" T="0.332304"/>
      <pos A="0.222565" C="0.236282" G="0.277435" T="0.263718"/>
      <pos A="0.167696" C="0.263718" G="0.0853906" T="0.483196"/>
      <pos A="0.277435" C="0.263718" G="0.140261" T="0.318587"/>
      <pos A="0.25" C="0.291153" G="0.167696" T="0.291153"/>
      <pos A="0.25" C="0.126543" G="0.126543" T="0.496914"/>
      <pos A="0.140261" C="0.208847" G="0.332304" T="0.318587"/>
      <pos A="0.112826" C="0.400892" G="0.208847" T="0.277435"/>
      <pos A="0.25" C="0.346022" G="0.167696" T="0.236282"/>
      <pos A="0.181413" C="0.044239" G="0.153978" T="0.62037"/>
      <pos A="0.167696" C="0.126543" G="0.483196" T="0.222565"/>
      <pos A="0.208847" C="0.25" G="0.346022" T="0.19513"/>
      <pos A="0.181413" C="0.112826" G="0.263718" T="0.442043"/>
      <pos A="0.332304" C="0.222565" G="0.25" T="0.19513"/>
    </motif>
    <motif db="0" id="M2" alt="O2" length="40" nsites="8" evalue="1.3e-003">
      <pos A="0.321383" C="0.199681" G="0.176277" T="0.30266"/>
      <pos A="0.199681" C="0.166916" G="0.255851" T="0.377553"/>
      <pos A="0.176277" C="0.35883" G="0.293298" T="0.171596"/>
      <pos A="0.293298" C="0.176277" G="0.176277" T="0.354148"/>
      <pos A="0.293298" C="0.213723" G="0.260532" T="0.232446"/>
      <pos A="0.283936" C="0.25117" G="0.30734" T="0.157554"/>
      <pos A="0.274575" C="0.237128" G="0.255851" T="0.232446"/>
      <pos A="0.232446" C="0.237128" G="0.180958" T="0.349468"/>
      <pos A="0.110746" C="0.386915" G="0.241808" T="0.260532"/>
      <pos A="0.372872" C="0.120107" G="0.176277" T="0.330745"/>
      <pos A="0.274575" C="0.232446" G="0.30734" T="0.185639"/>
      <pos A="0.265213" C="0.176277" G="0.204361" T="0.354148"/>
      <pos A="0.199681" C="0.241808" G="0.260532" T="0.297978"/>
      <pos A="0.213723" C="0.35883" G="0.176277" T="0.25117"/>
      <pos A="0.232446" C="0.293298" G="0.190319" T="0.283936"/>
      <pos A="0.349468" C="0.312021" G="0.190319" T="0.148192"/>
      <pos A="0.452445" C="0.25117" G="0.120107" T="0.176277"/>
      <pos A="0.204361" C="0.321383" G="0.279255" T="0.195"/>
      <pos A="0.279255" C="0.120107" G="0.152873" T="0.447765"/>
      <pos A="0.190319" C="0.0826607" G="0.288617" T="0.438403"/>
      <pos A="0.293298" C="0.143511" G="0.36351" T="0.199681"/>
      <pos A="0.330745" C="0.260532" G="0.255851" T="0.152873"/>
      <pos A="0.36351" C="0.283936" G="0.0686183" T="0.283936"/>
      <pos A="0.349468" C="0.148192" G="0.148192" T="0.354148"/>
      <pos A="0.199681" C="0.185639" G="0.25117" T="0.36351"/>
      <pos A="0.209043" C="0.326063" G="0.283936" T="0.180958"/>
      <pos A="0.260532" C="0.260532" G="0.120107" T="0.35883"/>
      <pos A="0.279255" C="0.190319" G="0.166916" T="0.36351"/>
      <pos A="0.279255" C="0.157554" G="0.274575" T="0.288617"/>
      <pos A="0.162234" C="0.30266" G="0.30734" T="0.227766"/>
      <pos A="0.415" C="0.190319" G="0.166916" T="0.227766"/>
      <pos A="0.260532" C="0.288617" G="0.274575" T="0.176277"/>
      <pos A="0.134149" C="0.204361" G="0.255851" T="0.405638"/>
      <pos A="0.148192" C="0.326063" G="0.279255" T="0.246489"/>
      <pos A="0.227766" C="0.30734" G="0.134149" T="0.330745"/>
      <pos A="0.274575" C="0.372872" G="0.204361" T="0.148192"/>
      <pos A="0.344787" C="0.0218094" G="0.265213" T="0.368191"/>
      <pos A="0.30266" C="0.227766" G="0.223085" T="0.246489"/>
      <pos A="0.288617" C="0.265213" G="0.255851" T="0.190319"/>
      <pos A="0.213723" C="0.110746" G="0.213723" T="0.461807"/>
    </motif>
    <motif db="0" id="M21" alt="O21" length="40" nsites="8" evalue="1.3e-003">
      <pos A="0.285273" C="0.14418" G="0.567461" T="0.00308642"/>
      <pos A="0.00308642" C="0.00308642" G="0.285273" T="0.708554"/>
      <pos A="0.00308642" C="0.00308642" G="0.708554" T="0.285273"/>
      <pos A="0.426366" C="0.285273" G="0.285273" T="0.00308642"/>
      <pos A="0.849647" C="0.00308642" G="0.14418" T="0.00308642"/>
      <pos A="0.567461" C="0.00308642" G="0.285273" T="0.14418"/>
      <pos A="0.567461" C="0.14418" G="0.00308642" T="0.285273"/>
      <pos A="0.426366" C="0.14418" G="0.14418" T="0.285273"/>
      <pos A="0.285273" C="0.285273" G="0.426366" T="0.00308642"/>
      <pos A="0.708554" C="0.00308642" G="0.00308642" T="0.285273"/>
      <pos A="0.285273" C="0.285273" G="0.285273" T="0.14418"/>
      <pos A="0.14418" C="0.14418" G="0.14418" T="0.567461"/>
      <pos A="0.708554" C="0.14418" G="0.14418" T="0.00308642"/>
      <pos A="0.426366" C="0.285273" G="0.14418" T="0.14418"/>
      <pos A="0.426366" C="0.567461" G="0.00308642" T="0.00308642"/>
      <pos A="0.285273" C="0.14418" G="0.14418" T="0.426366"/>
      <pos A="0.14418" C="0.426366" G="0.285273" T="0.14418"/>
      <pos A="0.285273" C="0.285273" G="0.14418" T="0.285273"/>
      <pos A="0.14418" C="0.285273" G="0.285273" T="0.285273"/>
      <pos A="0.426366" C="0.14418" G="0.426366" T="0.00308642"/>
      <pos A="0.14418" C="0.426366" G="0.00308642" T="0.426366"/>
      <pos A="0.00308642" C="0.14418" G="0.285273" T="0.567461"/>
      <pos A="0.14418" C="0.00308642" G="0.426366" T="0.426366"/>
      <pos A="0.285273" C="0.285273" G="0.285273" T="0.14418"/>
      <pos A="0.00308642" C="0.426366" G="0.00308642" T="0.567461"/>
      <pos A="0.567461" C="0.00308642" G="0.00308642" T="0.426366"/>
      <pos A="0.426366" C="0.14418" G="0.14418" T="0.285273"/>
      <pos A="0.285273" C="0.14418" G="0.00308642" T="0.567461"/>
      <pos A="0.567461" C="0.285273" G="0.14418" T="0.00308642"/>
      <pos A="0.285273" C="0.567461" G="0.00308642" T="0.14418"/>
      <pos A="0.285273" C="0.567461" G="0.00308642" T="0.14418"/>
      <pos A="0.285273" C="0.14418" G="0.426366" T="0.14418"/>
      <pos A="0.426366" C="0.00308642" G="0.285273" T="0.285273"/>
      <pos A="0.285273" C="0.14418" G="0.14418" T="0.426366"/>
      <pos A="0.285273" C="0.14418" G="0.14418" T="0.426366"/>
      <pos A="0.285273" C="0.285273" G="0.14418" T="0.285273"/>
      <pos A="0.426366" C="0.00308642" G="0.00308642" T="0.567461"/>
      <pos A="0.567461" C="0.00308642" G="0.14418" T="0.285273"/>
      <pos A="0.00308642" C="0.14418" G="0.14418" T="0.708554"/>
      <pos A="0.14418" C="0.426366" G="0.14418" T="0.285273"/>
    </motif>
    <motif db="0" id="M22" alt="O22" length="40" nsites="8" evalue="1.3e-003">
      <pos A="0.30734" C="0.400957" G="0.110746" T="0.180958"/>
      <pos A="0.330745" C="0.129469" G="0.279255" T="0.260532"/>
      <pos A="0.143511" C="0.213723" G="0.354148" T="0.288617"/>
      <pos A="0.241808" C="0.246489" G="0.232446" T="0.279255"/>
      <pos A="0.326063" C="0.274575" G="0.129469" T="0.269893"/>
      <pos A="0.312021" C="0.209043" G="0.218404" T="0.260532"/>
      <pos A="0.246489" C="0.349468" G="0.241808" T="0.162234"/>
      <pos A="0.354148" C="0.204361" G="0.166916" T="0.274575"/>
      <pos A="0.246489" C="0.30266" G="0.246489" T="0.204361"/>
      <pos A="0.312021" C="0.209043" G="0.246489" T="0.232446"/>
      <pos A="0.30734" C="0.110746" G="0.260532" T="0.321383"/>
      <pos A="0.180958" C="0.232446" G="0.354148" T="0.232446"/>
      <pos A="0.354148" C="0.176277" G="0.0686183" T="0.400957"/>
      <pos A="0.246489" C="0.265213" G="0.204361" T="0.283936"/>
      <pos A="0.209043" C="0.279255" G="0.143511" T="0.368191"/>
      <pos A="0.321383" C="0.138831" G="0.312021" T="0.227766"/>
      <pos A="0.260532" C="0.25117" G="0.213723" T="0.274575"/>
      <pos A="0.223085" C="0.246489" G="0.288617" T="0.241808"/>
      <pos A="0.213723" C="0.283936" G="0.269893" T="0.232446"/>
      <pos A="0.190319" C="0.232446" G="0.148192" T="0.429042"/>
      <pos A="0.349468" C="0.279255" G="0.162234" T="0.209043"/>
      <pos A="0.30734" C="0.209043" G="0.190319" T="0.293298"/>
      <pos A="0.180958" C="0.283936" G="0.283936" T="0.25117"/>
      <pos A="0.241808" C="0.312021" G="0.185639" T="0.260532"/>
      <pos A="0.36351" C="0.152873" G="0.246489" T="0.237128"/>
      <pos A="0.190319" C="0.232446" G="0.25117" T="0.326063"/>
      <pos A="0.199681" C="0.255851" G="0.344787" T="0.199681"/>
      <pos A="0.25117" C="0.354148" G="0.190319" T="0.204361"/>
      <pos A="0.410318" C="0.293298" G="0.0545758" T="0.241808"/>
      <pos A="0.138831" C="0.232446" G="0.148192" T="0.48053"/>
      <pos A="0.213723" C="0.25117" G="0.199681" T="0.335425"/>
      <pos A="0.546062" C="0.0873412" G="0.152873" T="0.213723"/>
      <pos A="0.213723" C="0.162234" G="0.447765" T="0.176277"/>
      <pos A="0.213723" C="0.185639" G="0.241808" T="0.35883"/>
      <pos A="0.354148" C="0.152873" G="0.180958" T="0.312021"/>
      <pos A="0.288617" C="0.166916" G="0.0732988" T="0.471169"/>
      <pos A="0.232446" C="0.190319" G="0.30266" T="0.274575"/>
      <pos A="0.157554" C="0.265213" G="0.293298" T="0.283936"/>
      <pos A="0.335425" C="0.129469" G="0.265213" T="0.269893"/>
      <pos A="0.218404" C="0.391595" G="0.279255" T="0.110746"/>
    </motif>
    <motif db="0" id="M23" alt="O23" length="40" nsites="8" evalue="1.3e-003">
      <pos A="0.373457" C="0.62037" G="0.00308642" T="0.00308642"/>
      <pos A="0.496914" C="0.126543" G="0.25" T="0.126543"/>
      <pos A="0.00308642" C="0.496914" G="0.25" T="0.25"/>
      <pos A="0.25" C="0.25" G="0.00308642" T="0.496914"/>
      <pos A="0.373457" C="0.126543" G="0.373457" T="0.126543"/>
      <pos A="0.126543" C="0.25" G="0.00308642" T="0.62037"/>
      <pos A="0.373457" C="0.126543" G="0.496914" T="0.00308642"/>
      <pos A="0.00308642" C="0.373457" G="0.25" T="0.373457"/>
      <pos A="0.126543" C="0.25" G="0.496914" T="0.126543"/>
      <pos A="0.00308642" C="0.25" G="0.25" T="0.496914"/>
      <pos A="0.126543" C="0.373457" G="0.496914" T="0.00308642"/>
      <pos A="0.126543" C="0.25" G="0.373457" T="0.25"/>
      <pos A="0.25" C="0.25" G="0.25" T="0.25"/>
      <pos A="0.126543" C="0.743827" G="0.126543" T="0.00308642"/>
      <pos A="0.25" C="0.00308642" G="0.00308642" T="0.743827"/>
      <pos A="0.496914" C="0.126543" G="0.25" T="0.126543"/>
      <pos A="0.373457" C="0.25" G="0.25" T="0.126543"/>
      <pos A="0.25" C="0.373457" G="0.126543" T="0.25"/>
      <pos A="0.373457" C="0.00308642" G="0.126543" T="0.496914"/>
      <pos A="0.126543" C="0.373457" G="0.25" T="0.25"/>
      <pos A="0.126543" C="0.126543" G="0.126543" T="0.62037"/>
      <pos A="0.00308642" C="0.25" G="0.496914" T="0.25"/>
      <pos A="0.126543" C="0.25" G="0.62037" T="0.00308642"/>
      <pos A="0.00308642" C="0.496914" G="0.126543" T="0.373457"/>
      <pos A="0.496914" C="0.00308642" G="0.25" T="0.25"/>
      <pos A="0.25" C="0.25" G="0.373457" T="0.126543"/>
      <pos A="0.496914" C="0.25" G="0.00308642" T="0.25"/>
      <pos A="0.373457" C="0.126543" G="0.126543" T="0.373457"/>
      <pos A="0.126543" C="0.373457" G="0.25" T="0.25"/>
      <pos A="0.373457" C="0.00308642" G="0.25" T="0.373457"/>
      <pos A="0.373457" C="0.25" G="0.00308642" T="0.373457"/>
      <pos A="0.496914" C="0.126543" G="0.126543" T="0.25"/>
      <pos A="0.126543" C="0.126543" G="0.126543" T="0.62037"/>
      <pos A="0.126543" C="0.00308642" G="0.373457" T="0.496914"/>
      <pos A="0.126543" C="0.00308642" G="0.373457" T="0.496914"/>
      <pos A="0.25" C="0.373457" G="0.373457" T="0.00308642"/>
      <pos A="0.373457" C="0.00308642" G="0.373457" T="0.25"/>
      <pos A="0.373457" C="0.25" G="0.373457" T="0.00308642"/>
      <pos A="0.126543" C="0.126543" G="0.00308642" T="0.743827"/>
      <pos A="0.126543" C="0.00308642" G="0.496914" T="0.373457"/>
    </motif>
    <motif db="0" id="M24" alt="O24" length="40" nsites="8" evalue="1.3e-003">
      <pos A="0.264524" C="0.293573" G="0.0321353" T="0.409768"/>
      <pos A="0.235476" C="0.293573" G="0.0902321" T="0.380719"/>
      <pos A="0.177379" C="0.264524" G="0.322621" T="0.235476"/>
      <pos A="0.264524" C="0.380719" G="0.177379" T="0.177379"/>
      <pos A="0.293573" C="0.00308642" G="0.0611842" T="0.642157"/>
      <pos A="0.293573" C="0.35167" G="0.0611842" T="0.293573"/>
      <pos A="0.555011" C="0.14833" G="0.14833" T="0.14833"/>
      <pos A="0.0902321" C="0.409768" G="0.119281" T="0.380719"/>
      <pos A="0.177379" C="0.322621" G="0.119281" T="0.380719"/>
      <pos A="0.293573" C="0.177379" G="0.206427" T="0.322621"/>
      <pos A="0.264524" C="0.14833" G="0.438816" T="0.14833"/>
      <pos A="0.206427" C="0.0611842" G="0.525962" T="0.206427"/>
      <pos A="0.177379" C="0.235476" G="0.35167" T="0.235476"/>
      <pos A="0.14833" C="0.642157" G="0.119281" T="0.0902321"/>
      <pos A="0.293573" C="0.177379" G="0.0902321" T="0.438816"/>
      <pos A="0.235476" C="0.496914" G="0.264524" T="0.00308642"/>
      <pos A="0.438816" C="0.206427" G="0.0902321" T="0.264524"/>
      <pos A="0.0902321" C="0.264524" G="0.496914" T="0.14833"/>
      <pos A="0.235476" C="0.35167" G="0.293573" T="0.119281"/>
      <pos A="0.206427" C="0.119281" G="0.35167" T="0.322621"/>
      <pos A="0.0902321" C="0.322621" G="0.322621" T="0.264524"/>
      <pos A="0.380719" C="0.322621" G="0.14833" T="0.14833"/>
      <pos A="0.467865" C="0.322621" G="0.119281" T="0.0902321"/>
      <pos A="0.264524" C="0.293573" G="0.264524" T="0.177379"/>
      <pos A="0.35167" C="0.264524" G="0.14833" T="0.235476"/>
      <pos A="0.380719" C="0.35167" G="0.0902321" T="0.177379"/>
      <pos A="0.119281" C="0.235476" G="0.0902321" T="0.555011"/>
      <pos A="0.177379" C="0.409768" G="0.235476" T="0.177379"/>
      <pos A="0.0611842" C="0.264524" G="0.0902321" T="0.584059"/>
      <pos A="0.380719" C="0.119281" G="0.235476" T="0.264524"/>
      <pos A="0.0902321" C="0.14833" G="0.496914" T="0.264524"/>
      <pos A="0.0902321" C="0.555011" G="0.0611842" T="0.293573"/>
      <pos A="0.206427" C="0.235476" G="0.0321353" T="0.525962"/>
      <pos A="0.264524" C="0.409768" G="0.264524" T="0.0611842"/>
      <pos A="0.206427" C="0.14833" G="0.293573" T="0.35167"/>
      <pos A="0.177379" C="0.322621" G="0.293573" T="0.206427"/>
      <pos A="0.235476" C="0.35167" G="0.14833" T="0.264524"/>
      <pos A="0.264524" C="0.322621" G="0.177379" T="0.235476"/>
      <pos A="0.409768" C="0.119281" G="0.177379" T="0.293573"/>
      <pos A="0.525962" C="0.206427" G="0.119281" T="0.14833"/>
    </motif>
    <motif db="0" id="M25" alt="O25" length="40" nsites="8" evalue="1.3e-003">
      <pos A="0.332304" C="0.332304" G="0.0853906" T="0.25"/>
      <pos A="0.25" C="0.25" G="0.414609" T="0.0853906"/>
      <pos A="0.332304" C="0.25" G="0.167696" T="0.25"/>
      <pos A="0.25" C="0.00308642" G="0.332304" T="0.414609"/>
      <pos A="0.414609" C="0.167696" G="0.332304" T="0.0853906"/>
      <pos A="0.0853906" C="0.0853906" G="0.25" T="0.579218"/>
      <pos A="0.0853906" C="0.167696" G="0.414609" T="0.332304"/>
      <pos A="0.414609" C="0.25" G="0.0853906" T="0.25"/>
      <pos A="0.0853906" C="0.167696" G="0.414609" T="0.332304"/>
      <pos A="0.167696" C="0.25" G="0.496914" T="0.0853906"/>
      <pos A="0.414609" C="0.25" G="0.00308642" T="0.332304"/>
      <pos A="0.25" C="0.0853906" G="0.0853906" T="0.579218"/>
      <pos A="0.25" C="0.332304" G="0.332304" T="0.0853906"/>
      <pos A="0.414609" C="0.25" G="0.167696" T="0.167696"/>
      <pos A="0.25" C="0.414609" G="0.0853906" T="0.25"/>
      <pos A="0.167696" C="0.496914" G="0.167696" T="0.167696"/>
      <pos A="0.496914" C="0.167696" G="0.332304" T="0.00308642"/>
      <pos A="0.0853906" C="0.332304" G="0.332304" T="0.25"/>
      <pos A="0.414609" C="0.00308642" G="0.414609" T="0.167696"/>
      <pos A="0.332304" C="0.0853906" G="0.332304" T="0.25"/>
      <pos A="0.167696" C="0.25" G="0.332304" T="0.25"/>
      <pos A="0.0853906" C="0.332304" G="0.0853906" T="0.496914"/>
      <pos A="0.0853906" C="0.0853906" G="0.167696" T="0.661523"/>
      <pos A="0.25" C="0.414609" G="0.00308642" T="0.332304"/>
      <pos A="0.579218" C="0.167696" G="0.00308642" T="0.25"/>
      <pos A="0.496914" C="0.25" G="0.167696" T="0.0853906"/>
      <pos A="0.332304" C="0.00308642" G="0.25" T="0.414609"/>
      <pos A="0.0853906" C="0.332304" G="0.414609" T="0.167696"/>
      <pos A="0.0853906" C="0.167696" G="0.414609" T="0.332304"/>
      <pos A="0.167696" C="0.332304" G="0.0853906" T="0.414609"/>
      <pos A="0.414609" C="0.167696" G="0.00308642" T="0.414609"/>
      <pos A="0.0853906" C="0.496914" G="0.25" T="0.167696"/>
      <pos A="0.167696" C="0.579218" G="0.25" T="0.00308642"/>
      <pos A="0.25" C="0.167696" G="0.0853906" T="0.496914"/>
      <pos A="0.25" C="0.25" G="0.0853906" T="0.414609"/>
      <pos A="0.579218" C="0.167696" G="0.00308642" T="0.25"/>
      <pos A="0.00308642" C="0.0853906" G="0.332304" T="0.579218"/>
      <pos A="0.167696" C="0.496914" G="0.0853906" T="0.25"/>
      <pos A="0.414609" C="0.0853906" G="0.0853906" T="0.414609"/>
      <pos A="0.25" C="0.0853906" G="0.496914" T="0.167696"/>
    </motif>
    <motif db="0" id="M26" alt="O26" length="40" nsites="8" evalue="1.3e-003">
      <pos A="0.41103" C="0.11044" G="0.271471" T="0.207059"/>
      <pos A="0.475443" C="0.207059" G="0.271471" T="0.0460277"/>
      <pos A="0.346618" C="0.153382" G="0.153382" T="0.346618"/>
      <pos A="0.464707" C="0.174852" G="0.142646" T="0.217794"/>
      <pos A="0.174852" C="0.271471" G="0.378825" T="0.174852"/>
      <pos A="0.142646" C="0.346618" G="0.185588" T="0.325148"/>
      <pos A="0.207059" C="0.260736" G="0.282206" T="0.25"/>
      <pos A="0.196323" C="0.475443" G="0.142646" T="0.185588"/>
      <pos A="0.486178" C="0.0782341" G="0.196323" T="0.239264"/>
      <pos A="0.239264" C="0.228529" G="0.314412" T="0.217794"/>
      <pos A="0.142646" C="0.185588" G="0.421766" T="0.25"/>
      <pos A="0.164117" C="0.153382" G="0.314412" T="0.368089"/>
      <pos A="0.153382" C="0.260736" G="0.25" T="0.335883"/>
      <pos A="0.239264" C="0.207059" G="0.174852" T="0.378825"/>
      <pos A="0.0889699" C="0.378825" G="0.153382" T="0.378825"/>
      <pos A="0.38956" C="0.228529" G="0.174852" T="0.207059"/>
      <pos A="0.174852" C="0.185588" G="0.357354" T="0.282206"/>
      <pos A="0.174852" C="0.357354" G="0.335883" T="0.131911"/>
      <pos A="0.25" C="0.185588" G="0.185588" T="0.378825"/>
      <pos A="0.217794" C="0.174852" G="0.292941" T="0.314412"/>
      <pos A="0.432502" C="0.292941" G="0.185588" T="0.0889699"/>
      <pos A="0.239264" C="0.292941" G="0.0889699" T="0.378825"/>
      <pos A="0.239264" C="0.260736" G="0.260736" T="0.239264"/>
      <pos A="0.561325" C="0.174852" G="0.121175" T="0.142646"/>
      <pos A="0.325148" C="0.174852" G="0.228529" T="0.271471"/>
      <pos A="0.38956" C="0.142646" G="0.207059" T="0.260736"/>
      <pos A="0.196323" C="0.357354" G="0.314412" T="0.131911"/>
      <pos A="0.335883" C="0.0782341" G="0.153382" T="0.432502"/>
      <pos A="0.335883" C="0.282206" G="0.207059" T="0.174852"/>
      <pos A="0.303677" C="0.325148" G="0.153382" T="0.217794"/>
      <pos A="0.196323" C="0.368089" G="0.164117" T="0.271471"/>
      <pos A="0.196323" C="0.0460277" G="0.196323" T="0.561325"/>
      <pos A="0.196323" C="0.325148" G="0.217794" T="0.260736"/>
      <pos A="0.335883" C="0.185588" G="0.207059" T="0.271471"/>
      <pos A="0.217794" C="0.11044" G="0.325148" T="0.346618"/>
      <pos A="0.0674983" C="0.185588" G="0.432502" T="0.314412"/>
      <pos A="0.346618" C="0.282206" G="0.121175" T="0.25"/>
      <pos A="0.196323" C="0.314412" G="0.174852" T="0.314412"/>
      <pos A="0.271471" C="0.357354" G="0.142646" T="0.228529"/>
      <pos A="0.0567635" C="0.357354" G="0.121175" T="0.464707"/>
    </motif>
    <motif db="0" id="M27" alt="O27" length="40" nsites="8" evalue="1.3e-003">
      <pos A="0.00308642" C="0.990741" G="0.00308642" T="0.00308642"/>
      <pos A="0.496914" C="0.00308642" G="0.00308642" T="0.496914"/>
      <pos A="0.00308642" C="0.00308642" G="0.990741" T="0.00308642"/>
      <pos A="0.496914" C="0.00308642" G="0.496914" T="0.00308642"/>
      <pos A="0.496914" C="0.00308642" G="0.00308642" T="0.496914"/>
      <pos A="0.496914" C="0.00308642" G="0.00308642" T="0.496914"/>
      <pos A="0.00308642" C="0.00308642" G="0.496914" T="0.496914"/>
      <pos A="0.00308642" C="0.00308642" G="0.496914" T="0.496914"/>
      <pos A="0.990741" C="0.00308642" G="0.00308642" T="0.00308642"/>
      <pos A="0.00308642" C="0.00308642" G="0.496914" T="0.496914"/>
      <pos A="0.00308642" C="0.00308642" G="0.496914" T="0.496914"/>
      <pos A="0.496914" C="0.00308642" G="0.00308642" T="0.496914"/>
      <pos A="0.00308642" C="0.496914" G="0.496914" T="0.00308642"/>
      <pos A="0.496914" C="0.00308642" G="0.496914" T="0.00308642"/>
      <pos A="0.990741" C="0.00308642" G="0.00308642" T="0.00308642"/>
      <pos A="0.496914" C="0.00308642" G="0.496914" T="0.00308642"/>
      <pos A="0.990741" C="0.00308642" G="0.00308642" T="0.00308642"/>
      <pos A="0.496914" C="0.00308642" G="0.00308642" T="0.496914"/>
      <pos A="0.496914" C="0.00308642" G="0.496914" T="0.00308642"/>
      <pos A="0.00308642" C="0.496914" G="0.496914" T="0.00308642"/>
      <pos A="0.496914" C="0.00308642" G="0.496914" T="0.00308642"/>
      <pos A="0.00308642" C="0.496914" G="0.496914" T="0.00308642"/>
      <pos A="0.496914" C="0.496914" G="0.00308642" T="0.00308642"/>
      <pos A="0.496914" C="0.496914" G="0.00308642" T="0.00308642"/>
      <pos A="0.00308642" C="0.496914" G="0.496914" T="0.00308642"/>
      <pos A="0.496914" C="0.00308642" G="0.496914" T="0.00308642"/>
      <pos A="0.00308642" C="0.00308642" G="0.496914" T="0.496914"/>
      <pos A="0.00308642" C="0.00308642" G="0.00308642" T="0.990741"/>
      <pos A="0.496914" C="0.496914" G="0.00308642" T="0.00308642"/>
      <pos A="0.00308642" C="0.00308642" G="0.00308642" T="0.990741"/>
      <pos A="0.496914" C="0.00308642" G="0.00308642" T="0.496914"/>
      <pos A="0.496914" C="0.00308642" G="0.496914" T="0.00308642"/>
      <pos A="0.496914" C="0.00308642" G="0.496914" T="0.00308642"/>
      <pos A="0.00308642" C="0.00308642" G="0.990741" T="0.00308642"/>
      <pos A="0.00308642" C="0.00308642" G="0.00308642" T="0.990741"/>
      <pos A="0.00308642" C="0.00308642" G="0.00308642" T="0.990741"/>
      <pos A="0.00308642" C="0.00308642" G="0.00308642" T="0.990741"/>
      <pos A="0.00308642" C="0.00308642" G="0.496914" T="0.496914"/>
      <pos A="0.00308642" C="0.00308642" G="0.496914" T="0.496914"/>
      <pos A="0.496914" C="0.496914" G="0.00308642" T="0.00308642"/>
    </motif>
    <motif db="0" id="M28" alt="O28" length="40" nsites="8" evalue="1.3e-003">
      <pos A="0.297978" C="0.316702" G="0.134149" T="0.25117"/>
      <pos A="0.410318" C="0.143511" G="0.204361" T="0.241808"/>
      <pos A="0.321383" C="0.269893" G="0.330745" T="0.0779793"/>
      <pos A="0.195" C="0.180958" G="0.283936" T="0.340106"/>
      <pos A="0.344787" C="0.0779793" G="0.283936" T="0.293298"/>
      <pos A="0.260532" C="0.157554" G="0.293298" T="0.288617"/>
      <pos A="0.377553" C="0.344787" G="0.0686183" T="0.209043"/>
      <pos A="0.129469" C="0.223085" G="0.185639" T="0.461807"/>
      <pos A="0.209043" C="0.372872" G="0.171596" T="0.246489"/>
      <pos A="0.30734" C="0.283936" G="0.129469" T="0.279255"/>
      <pos A="0.316702" C="0.274575" G="0.241808" T="0.166916"/>
      <pos A="0.283936" C="0.265213" G="0.209043" T="0.241808"/>
      <pos A="0.466488" C="0.218404" G="0.152873" T="0.162234"/>
      <pos A="0.232446" C="0.162234" G="0.293298" T="0.312021"/>
      <pos A="0.176277" C="0.260532" G="0.162234" T="0.400957"/>
      <pos A="0.195" C="0.190319" G="0.265213" T="0.349468"/>
      <pos A="0.209043" C="0.330745" G="0.255851" T="0.204361"/>
      <pos A="0.274575" C="0.195" G="0.190319" T="0.340106"/>
      <pos A="0.157554" C="0.157554" G="0.36351" T="0.321383"/>
      <pos A="0.190319" C="0.36351" G="0.312021" T="0.134149"/>
      <pos A="0.415" C="0.241808" G="0.110746" T="0.232446"/>
      <pos A="0.255851" C="0.171596" G="0.340106" T="0.232446"/>
      <pos A="0.190319" C="0.279255" G="0.246489" T="0.283936"/>
      <pos A="0.335425" C="0.232446" G="0.195" T="0.237128"/>
      <pos A="0.344787" C="0.255851" G="0.246489" T="0.152873"/>
      <pos A="0.232446" C="0.180958" G="0.260532" T="0.326063"/>
      <pos A="0.335425" C="0.227766" G="0.213723" T="0.223085"/>
      <pos A="0.237128" C="0.157554" G="0.326063" T="0.279255"/>
      <pos A="0.368191" C="0.138831" G="0.209043" T="0.283936"/>
      <pos A="0.185639" C="0.162234" G="0.269893" T="0.382233"/>
      <pos A="0.293298" C="0.209043" G="0.120107" T="0.377553"/>
      <pos A="0.227766" C="0.260532" G="0.166916" T="0.344787"/>
      <pos A="0.316702" C="0.213723" G="0.134149" T="0.335425"/>
      <pos A="0.143511" C="0.471169" G="0.204361" T="0.180958"/>
      <pos A="0.209043" C="0.269893" G="0.195" T="0.326063"/>
      <pos A="0.340106" C="0.148192" G="0.241808" T="0.269893"/>
      <pos A="0.255851" C="0.237128" G="0.218404" T="0.288617"/>
      <pos A="0.410318" C="0.260532" G="0.171596" T="0.157554"/>
      <pos A="0.143511" C="0.134149" G="0.288617" T="0.433722"/>
      <pos A="0.129469" C="0.35883" G="0.185639" T="0.326063"/>
    </motif>
    <motif db="0" id="M29" alt="O29" length="40" nsites="8" evalue="1.3e-003">
      <pos A="0.23965" C="0.162767" G="0.346104" T="0.251479"/>
      <pos A="0.192338" C="0.168681" G="0.215994" T="0.422988"/>
      <pos A="0.21008" C="0.168681" G="0.328361" T="0.292877"/>
      <pos A="0.10954" C="0.281049" G="0.21008" T="0.399331"/>
      <pos A="0.417074" C="0.198252" G="0.204166" T="0.18051"/>
      <pos A="0.18051" C="0.292877" G="0.387503" T="0.139111"/>
      <pos A="0.304705" C="0.227822" G="0.286963" T="0.18051"/>
      <pos A="0.322447" C="0.281049" G="0.18051" T="0.215994"/>
      <pos A="0.34019" C="0.245564" G="0.192338" T="0.221908"/>
      <pos A="0.10954" C="0.145025" G="0.298791" T="0.446644"/>
      <pos A="0.346104" C="0.121368" G="0.363846" T="0.168681"/>
      <pos A="0.115454" C="0.399331" G="0.334276" T="0.150939"/>
      <pos A="0.269221" C="0.328361" G="0.0858835" T="0.316533"/>
      <pos A="0.215994" C="0.275135" G="0.227822" T="0.281049"/>
      <pos A="0.352018" C="0.23965" G="0.168681" T="0.23965"/>
      <pos A="0.275135" C="0.275135" G="0.286963" T="0.162767"/>
      <pos A="0.399331" C="0.133197" G="0.251479" T="0.215994"/>
      <pos A="0.204166" C="0.263307" G="0.198252" T="0.334276"/>
      <pos A="0.257393" C="0.357932" G="0.0740553" T="0.310619"/>
      <pos A="0.452558" C="0.0740553" G="0.150939" T="0.322447"/>
      <pos A="0.168681" C="0.174596" G="0.357932" T="0.298791"/>
      <pos A="0.275135" C="0.150939" G="0.227822" T="0.346104"/>
      <pos A="0.322447" C="0.10954" G="0.263307" T="0.304705"/>
      <pos A="0.464386" C="0.10954" G="0.23965" T="0.186424"/>
      <pos A="0.304705" C="0.221908" G="0.263307" T="0.21008"/>
      <pos A="0.233736" C="0.298791" G="0.115454" T="0.352018"/>
      <pos A="0.21008" C="0.115454" G="0.162767" T="0.511699"/>
      <pos A="0.281049" C="0.298791" G="0.215994" T="0.204166"/>
      <pos A="0.204166" C="0.328361" G="0.0326568" T="0.434816"/>
      <pos A="0.221908" C="0.310619" G="0.233736" T="0.233736"/>
      <pos A="0.233736" C="0.328361" G="0.198252" T="0.23965"/>
      <pos A="0.304705" C="0.186424" G="0.215994" T="0.292877"/>
      <pos A="0.405245" C="0.0681412" G="0.221908" T="0.304705"/>
      <pos A="0.186424" C="0.281049" G="0.399331" T="0.133197"/>
      <pos A="0.18051" C="0.245564" G="0.352018" T="0.221908"/>
      <pos A="0.127283" C="0.352018" G="0.23965" T="0.281049"/>
      <pos A="0.346104" C="0.192338" G="0.150939" T="0.310619"/>
      <pos A="0.34019" C="0.127283" G="0.292877" T="0.23965"/>
      <pos A="0.18051" C="0.257393" G="0.23965" T="0.322447"/>
      <pos A="0.346104" C="0.269221" G="0.150939" T="0.233736"/>
    </motif>
    <motif db="0" id="M30" alt="O30" length="40" nsites="8" evalue="1.3e-003">
      <pos A="0.33039" C="0.261484" G="0.152383" T="0.255742"/>
      <pos A="0.192578" C="0.347617" G="0.244258" T="0.215547"/>
      <pos A="0.146641" C="0.416523" G="0.11793" T="0.318906"/>
      <pos A="0.336132" C="0.255742" G="0.146641" T="0.261484"/>
      <pos A="0.255742" C="0.158125" G="0.175352" T="0.410781"/>
      <pos A="0.290196" C="0.11793" G="0.324648" T="0.267227"/>
      <pos A="0.30168" C="0.11793" G="0.163868" T="0.416523"/>
      <pos A="0.209804" C="0.370586" G="0.295938" T="0.123672"/>
      <pos A="0.204062" C="0.238516" G="0.204062" T="0.353359"/>
      <pos A="0.272969" C="0.140899" G="0.341875" T="0.244258"/>
      <pos A="0.227031" C="0.307422" G="0.181094" T="0.284453"/>
      <pos A="0.341875" C="0.232773" G="0.221289" T="0.204062"/>
      <pos A="0.244258" C="0.135157" G="0.468202" T="0.152383"/>
      <pos A="0.238516" C="0.30168" G="0.30168" T="0.158125"/>
      <pos A="0.267227" C="0.290196" G="0.152383" T="0.290196"/>
      <pos A="0.215547" C="0.146641" G="0.238516" T="0.399297"/>
      <pos A="0.244258" C="0.19832" G="0.347617" T="0.209804"/>
      <pos A="0.0719921" C="0.359101" G="0.267227" T="0.30168"/>
      <pos A="0.25" C="0.359101" G="0.146641" T="0.244258"/>
      <pos A="0.290196" C="0.336132" G="0.16961" T="0.204062"/>
      <pos A="0.244258" C="0.272969" G="0.181094" T="0.30168"/>
      <pos A="0.192578" C="0.318906" G="0.244258" T="0.244258"/>
      <pos A="0.33039" C="0.324648" G="0.175352" T="0.16961"/>
      <pos A="0.272969" C="0.209804" G="0.19832" T="0.318906"/>
      <pos A="0.261484" C="0.295938" G="0.186837" T="0.255742"/>
      <pos A="0.209804" C="0.347617" G="0.140899" T="0.30168"/>
      <pos A="0.278711" C="0.336132" G="0.106445" T="0.278711"/>
      <pos A="0.238516" C="0.0892188" G="0.278711" T="0.393555"/>
      <pos A="0.341875" C="0.146641" G="0.295938" T="0.215547"/>
      <pos A="0.353359" C="0.106445" G="0.295938" T="0.244258"/>
      <pos A="0.445234" C="0.30168" G="0.215547" T="0.0375398"/>
      <pos A="0.359101" C="0.215547" G="0.158125" T="0.267227"/>
      <pos A="0.152383" C="0.347617" G="0.267227" T="0.232773"/>
      <pos A="0.38207" C="0.123672" G="0.123672" T="0.370586"/>
      <pos A="0.135157" C="0.112188" G="0.496914" T="0.255742"/>
      <pos A="0.129414" C="0.221289" G="0.353359" T="0.295938"/>
      <pos A="0.244258" C="0.33039" G="0.163868" T="0.261484"/>
      <pos A="0.295938" C="0.238516" G="0.0892188" T="0.376328"/>
      <pos A="0.186837" C="0.19832" G="0.255742" T="0.359101"/>
      <pos A="0.272969" C="0.468202" G="0.0719921" T="0.186837"/>
    </motif>
    <motif db="0" id="M32" alt="O32" length="40" nsites="8" evalue="1.3e-003">
      <pos A="0.260532" C="0.321383" G="0.138831" T="0.279255"/>
      <pos A="0.25117" C="0.0967032" G="0.30266" T="0.349468"/>
      <pos A="0.316702" C="0.274575" G="0.237128" T="0.171596"/>
      <pos A="0.166916" C="0.326063" G="0.148192" T="0.35883"/>
      <pos A="0.326063" C="0.138831" G="0.180958" T="0.354148"/>
      <pos A="0.157554" C="0.368191" G="0.232446" T="0.241808"/>
      <pos A="0.106064" C="0.415" G="0.171596" T="0.30734"/>
      <pos A="0.415" C="0.166916" G="0.120107" T="0.297978"/>
      <pos A="0.0873412" C="0.166916" G="0.288617" T="0.457127"/>
      <pos A="0.223085" C="0.157554" G="0.405638" T="0.213723"/>
      <pos A="0.213723" C="0.209043" G="0.265213" T="0.312021"/>
      <pos A="0.386915" C="0.316702" G="0.129469" T="0.166916"/>
      <pos A="0.195" C="0.344787" G="0.162234" T="0.297978"/>
      <pos A="0.330745" C="0.265213" G="0.162234" T="0.241808"/>
      <pos A="0.321383" C="0.255851" G="0.265213" T="0.157554"/>
      <pos A="0.269893" C="0.232446" G="0.30266" T="0.195"/>
      <pos A="0.265213" C="0.143511" G="0.241808" T="0.349468"/>
      <pos A="0.255851" C="0.246489" G="0.283936" T="0.213723"/>
      <pos A="0.279255" C="0.115426" G="0.349468" T="0.255851"/>
      <pos A="0.382233" C="0.138831" G="0.354148" T="0.124788"/>
      <pos A="0.279255" C="0.312021" G="0.274575" T="0.134149"/>
      <pos A="0.368191" C="0.199681" G="0.110746" T="0.321383"/>
      <pos A="0.246489" C="0.241808" G="0.0686183" T="0.443084"/>
      <pos A="0.190319" C="0.162234" G="0.218404" T="0.429042"/>
      <pos A="0.279255" C="0.326063" G="0.237128" T="0.157554"/>
      <pos A="0.354148" C="0.232446" G="0.166916" T="0.246489"/>
      <pos A="0.274575" C="0.176277" G="0.265213" T="0.283936"/>
      <pos A="0.30266" C="0.321383" G="0.129469" T="0.246489"/>
      <pos A="0.129469" C="0.293298" G="0.30734" T="0.269893"/>
      <pos A="0.180958" C="0.227766" G="0.134149" T="0.457127"/>
      <pos A="0.124788" C="0.335425" G="0.195" T="0.344787"/>
      <pos A="0.344787" C="0.279255" G="0.213723" T="0.162234"/>
      <pos A="0.335425" C="0.195" G="0.106064" T="0.36351"/>
      <pos A="0.25117" C="0.293298" G="0.176277" T="0.279255"/>
      <pos A="0.185639" C="0.30734" G="0.293298" T="0.213723"/>
      <pos A="0.429042" C="0.232446" G="0.157554" T="0.180958"/>
      <pos A="0.260532" C="0.129469" G="0.30266" T="0.30734"/>
      <pos A="0.237128" C="0.171596" G="0.246489" T="0.344787"/>
      <pos A="0.176277" C="0.148192" G="0.30734" T="0.368191"/>
      <pos A="0.283936" C="0.162234" G="0.260532" T="0.293298"/>
    </motif>
    <motif db="0" id="M33" alt="O33" length="40" nsites="8" evalue="1.3e-003">
      <pos A="0.124788" C="0.35883" G="0.340106" T="0.176277"/>
      <pos A="0.138831" C="0.166916" G="0.354148" T="0.340106"/>
      <pos A="0.166916" C="0.176277" G="0.265213" T="0.391595"/>
      <pos A="0.316702" C="0.265213" G="0.134149" T="0.283936"/>
      <pos A="0.25117" C="0.176277" G="0.180958" T="0.391595"/>
      <pos A="0.297978" C="0.321383" G="0.166916" T="0.213723"/>
      <pos A="0.162234" C="0.316702" G="0.237128" T="0.283936"/>
      <pos A="0.279255" C="0.377553" G="0.124788" T="0.218404"/>
      <pos A="0.391595" C="0.204361" G="0.218404" T="0.185639"/>
      <pos A="0.30266" C="0.143511" G="0.326063" T="0.227766"/>
      <pos A="0.213723" C="0.180958" G="0.382233" T="0.223085"/>
      <pos A="0.297978" C="0.166916" G="0.269893" T="0.265213"/>
      <pos A="0.400957" C="0.349468" G="0.134149" T="0.115426"/>
      <pos A="0.246489" C="0.180958" G="0.180958" T="0.391595"/>
      <pos A="0.321383" C="0.134149" G="0.185639" T="0.35883"/>
      <pos A="0.316702" C="0.433722" G="0.162234" T="0.0873412"/>
      <pos A="0.260532" C="0.115426" G="0.274575" T="0.349468"/>
      <pos A="0.237128" C="0.316702" G="0.25117" T="0.195"/>
      <pos A="0.176277" C="0.288617" G="0.143511" T="0.391595"/>
      <pos A="0.312021" C="0.218404" G="0.166916" T="0.30266"/>
      <pos A="0.195" C="0.260532" G="0.185639" T="0.35883"/>
      <pos A="0.288617" C="0.241808" G="0.297978" T="0.171596"/>
      <pos A="0.195" C="0.134149" G="0.283936" T="0.386915"/>
      <pos A="0.246489" C="0.274575" G="0.279255" T="0.199681"/>
      <pos A="0.297978" C="0.101384" G="0.148192" T="0.452445"/>
      <pos A="0.232446" C="0.209043" G="0.269893" T="0.288617"/>
      <pos A="0.185639" C="0.36351" G="0.129469" T="0.321383"/>
      <pos A="0.25117" C="0.209043" G="0.199681" T="0.340106"/>
      <pos A="0.246489" C="0.213723" G="0.213723" T="0.326063"/>
      <pos A="0.185639" C="0.25117" G="0.260532" T="0.30266"/>
      <pos A="0.293298" C="0.199681" G="0.246489" T="0.260532"/>
      <pos A="0.265213" C="0.0545758" G="0.246489" T="0.433722"/>
      <pos A="0.171596" C="0.396276" G="0.246489" T="0.185639"/>
      <pos A="0.349468" C="0.232446" G="0.185639" T="0.232446"/>
      <pos A="0.316702" C="0.269893" G="0.0592563" T="0.354148"/>
      <pos A="0.335425" C="0.227766" G="0.166916" T="0.269893"/>
      <pos A="0.157554" C="0.283936" G="0.330745" T="0.227766"/>
      <pos A="0.326063" C="0.166916" G="0.232446" T="0.274575"/>
      <pos A="0.36351" C="0.241808" G="0.185639" T="0.209043"/>
      <pos A="0.340106" C="0.176277" G="0.288617" T="0.195"/>
    </motif>
    <motif db="0" id="M34" alt="O34" length="40" nsites="8" evalue="1.3e-003">
      <pos A="0.101852" C="0.595679" G="0.200617" T="0.101852"/>
      <pos A="0.447531" C="0.0524691" G="0.00308642" T="0.496914"/>
      <pos A="0.200617" C="0.447531" G="0.200617" T="0.151235"/>
      <pos A="0.151235" C="0.595679" G="0.25" T="0.00308642"/>
      <pos A="0.151235" C="0.0524691" G="0.151235" T="0.645062"/>
      <pos A="0.0524691" C="0.546296" G="0.25" T="0.151235"/>
      <pos A="0.101852" C="0.348765" G="0.299383" T="0.25"/>
      <pos A="0.101852" C="0.101852" G="0.645062" T="0.151235"/>
      <pos A="0.151235" C="0.25" G="0.200617" T="0.398148"/>
      <pos A="0.0524691" C="0.151235" G="0.645062" T="0.151235"/>
      <pos A="0.151235" C="0.25" G="0.101852" T="0.496914"/>
      <pos A="0.398148" C="0.25" G="0.151235" T="0.200617"/>
      <pos A="0.398148" C="0.25" G="0.101852" T="0.25"/>
      <pos A="0.200617" C="0.496914" G="0.151235" T="0.151235"/>
      <pos A="0.151235" C="0.25" G="0.151235" T="0.447531"/>
      <pos A="0.0524691" C="0.348765" G="0.25" T="0.348765"/>
      <pos A="0.0524691" C="0.496914" G="0.25" T="0.200617"/>
      <pos A="0.101852" C="0.151235" G="0.151235" T="0.595679"/>
      <pos A="0.151235" C="0.25" G="0.200617" T="0.398148"/>
      <pos A="0.25" C="0.348765" G="0.25" T="0.151235"/>
      <pos A="0.200617" C="0.348765" G="0.0524691" T="0.398148"/>
      <pos A="0.101852" C="0.447531" G="0.0524691" T="0.398148"/>
      <pos A="0.348765" C="0.299383" G="0.200617" T="0.151235"/>
      <pos A="0.348765" C="0.496914" G="0.151235" T="0.00308642"/>
      <pos A="0.00308642" C="0.25" G="0.348765" T="0.398148"/>
      <pos A="0.200617" C="0.00308642" G="0.447531" T="0.348765"/>
      <pos A="0.0524691" C="0.447531" G="0.299383" T="0.200617"/>
      <pos A="0.25" C="0.25" G="0.151235" T="0.348765"/>
      <pos A="0.299383" C="0.496914" G="0.151235" T="0.0524691"/>
      <pos A="0.25" C="0.0524691" G="0.0524691" T="0.645062"/>
      <pos A="0.101852" C="0.25" G="0.546296" T="0.101852"/>
      <pos A="0.200617" C="0.348765" G="0.151235" T="0.299383"/>
      <pos A="0.0524691" C="0.299383" G="0.299383" T="0.348765"/>
      <pos A="0.398148" C="0.25" G="0.151235" T="0.200617"/>
      <pos A="0.398148" C="0.151235" G="0.25" T="0.200617"/>
      <pos A="0.25" C="0.200617" G="0.398148" T="0.151235"/>
      <pos A="0.200617" C="0.25" G="0.299383" T="0.25"/>
      <pos A="0.200617" C="0.496914" G="0.00308642" T="0.299383"/>
      <pos A="0.645062" C="0.00308642" G="0.25" T="0.101852"/>
      <pos A="0.398148" C="0.101852" G="0.348765" T="0.151235"/>
    </motif>
    <motif db="0" id="M35" alt="O35" length="40" nsites="8" evalue="1.3e-003">
      <pos A="0.00308642" C="0.496914" G="0.00308642" T="0.496914"/>
      <pos A="0.00308642" C="0.496914" G="0.00308642" T="0.496914"/>
      <pos A="0.496914" C="0.00308642" G="0.00308642" T="0.496914"/>
      <pos A="0.496914" C="0.00308642" G="0.496914" T="0.00308642"/>
      <pos A="0.496914" C="0.496914" G="0.00308642" T="0.00308642"/>
      <pos A="0.00308642" C="0.00308642" G="0.00308642" T="0.990741"/>
      <pos A="0.496914" C="0.00308642" G="0.496914" T="0.00308642"/>
      <pos A="0.00308642" C="0.496914" G="0.496914" T="0.00308642"/>
      <pos A="0.496914" C="0.00308642" G="0.00308642" T="0.496914"/>
      <pos A="0.496914" C="0.00308642" G="0.496914" T="0.00308642"/>
      <pos A="0.496914" C="0.496914" G="0.00308642" T="0.00308642"/>
      <pos A="0.496914" C="0.00308642" G="0.00308642" T="0.496914"/>
      <pos A="0.00308642" C="0.00308642" G="0.00308642" T="0.990741"/>
      <pos A="0.00308642" C="0.00308642" G="0.00308642" T="0.990741"/>
      <pos A="0.496914" C="0.496914" G="0.00308642" T="0.00308642"/>
      <pos A="0.00308642" C="0.990741" G="0.00308642" T="0.00308642"/>
      <pos A="0.00308642" C="0.496914" G="0.00308642" T="0.496914"/>
      <pos A="0.496914" C="0.00308642" G="0.00308642" T="0.496914"/>
      <pos A="0.00308642" C="0.496914" G="0.496914" T="0.00308642"/>
      <pos A="0.496914" C="0.00308642" G="0.00308642" T="0.496914"/>
      <pos A="0.00308642" C="0.496914" G="0.00308642" T="0.496914"/>
      <pos A="0.00308642" C="0.00308642" G="0.496914" T="0.496914"/>
      <pos A="0.496914" C="0.00308642" G="0.496914" T="0.00308642"/>
      <pos A="0.00308642" C="0.496914" G="0.496914" T="0.00308642"/>
      <pos A="0.00308642" C="0.496914" G="0.00308642" T="0.496914"/>
      <pos A="0.00308642" C="0.990741" G="0.00308642" T="0.00308642"/>
      <pos A="0.496914" C="0.00308642" G="0.00308642" T="0.496914"/>
      <pos A="0.00308642" C="0.00308642" G="0.990741" T="0.00308642"/>
      <pos A="0.00308642" C="0.990741" G="0.00308642" T="0.00308642"/>
      <pos A="0.990741" C="0.00308642" G="0.00308642" T="0.00308642"/>
      <pos A="0.496914" C="0.496914" G="0.00308642" T="0.00308642"/>
      <pos A="0.00308642" C="0.00308642" G="0.00308642" T="0.990741"/>
      <pos A="0.00308642" C="0.990741" G="0.00308642" T="0.00308642"/>
      <pos A="0.00308642" C="0.496914" G="0.00308642" T="0.496914"/>
      <pos A="0.00308642" C="0.990741" G="0.00308642" T="0.00308642"/>
      <pos A="0.990741" C="0.00308642" G="0.00308642" T="0.00308642"/>
      <pos A="0.00308642" C="0.990741" G="0.00308642" T="0.00308642"/>
      <pos A="0.496914" C="0.00308642" G="0.00308642" T="0.496914"/>
      <pos A="0.00308642" C="0.496914" G="0.00308642" T="0.496914"/>
      <pos A="0.00308642" C="0.990741" G="0.00308642" T="0.00308642"/>
    </motif>
    <motif db="0" id="M36" alt="O36" length="40" nsites="8" evalue="1.3e-003">
      <pos A="0.661523" C="0.00308642" G="0.332304" T="0.00308642"/>
      <pos A="0.332304" C="0.332304" G="0.332304" T="0.00308642"/>
      <pos A="0.332304" C="0.00308642" G="0.00308642" T="0.661523"/>
      <pos A="0.661523" C="0.00308642" G="0.332304" T="0.00308642"/>
      <pos A="0.661523" C="0.00308642" G="0.00308642" T="0.332304"/>
      <pos A="0.00308642" C="0.00308642" G="0.990741" T="0.00308642"/>
      <pos A="0.332304" C="0.661523" G="0.00308642" T="0.00308642"/>
      <pos A="0.00308642" C="0.661523" G="0.00308642" T="0.332304"/>
      <pos A="0.332304" C="0.00308642" G="0.332304" T="0.332304"/>
      <pos A="0.661523" C="0.00308642" G="0.332304" T="0.00308642"/>
      <pos A="0.00308642" C="0.661523" G="0.00308642" T="0.332304"/>
      <pos A="0.332304" C="0.00308642" G="0.332304" T="0.332304"/>
      <pos A="0.332304" C="0.332304" G="0.00308642" T="0.332304"/>
      <pos A="0.332304" C="0.332304" G="0.00308642" T="0.332304"/>
      <pos A="0.661523" C="0.332304" G="0.00308642" T="0.00308642"/>
      <pos A="0.332304" C="0.332304" G="0.00308642" T="0.332304"/>
      <pos A="0.00308642" C="0.00308642" G="0.661523" T="0.332304"/>
      <pos A="0.00308642" C="0.00308642" G="0.00308642" T="0.990741"/>
      <pos A="0.00308642" C="0.661523" G="0.332304" T="0.00308642"/>
      <pos A="0.332304" C="0.332304" G="0.00308642" T="0.332304"/>
      <pos A="0.661523" C="0.00308642" G="0.00308642" T="0.332304"/>
      <pos A="0.332304" C="0.661523" G="0.00308642" T="0.00308642"/>
      <pos A="0.00308642" C="0.00308642" G="0.332304" T="0.661523"/>
      <pos A="0.661523" C="0.00308642" G="0.332304" T="0.00308642"/>
      <pos A="0.332304" C="0.332304" G="0.00308642" T="0.332304"/>
      <pos A="0.332304" C="0.00308642" G="0.332304" T="0.332304"/>
      <pos A="0.00308642" C="0.332304" G="0.332304" T="0.332304"/>
      <pos A="0.332304" C="0.00308642" G="0.00308642" T="0.661523"/>
      <pos A="0.00308642" C="0.00308642" G="0.661523" T="0.332304"/>
      <pos A="0.00308642" C="0.661523" G="0.00308642" T="0.332304"/>
      <pos A="0.00308642" C="0.332304" G="0.332304" T="0.332304"/>
      <pos A="0.00308642" C="0.00308642" G="0.990741" T="0.00308642"/>
      <pos A="0.00308642" C="0.332304" G="0.332304" T="0.332304"/>
      <pos A="0.990741" C="0.00308642" G="0.00308642" T="0.00308642"/>
      <pos A="0.00308642" C="0.332304" G="0.00308642" T="0.661523"/>
      <pos A="0.332304" C="0.00308642" G="0.00308642" T="0.661523"/>
      <pos A="0.00308642" C="0.661523" G="0.00308642" T="0.332304"/>
      <pos A="0.332304" C="0.00308642" G="0.00308642" T="0.661523"/>
      <pos A="0.332304" C="0.00308642" G="0.661523" T="0.00308642"/>
      <pos A="0.332304" C="0.661523" G="0.00308642" T="0.00308642"/>
    </motif>
    <motif db="0" id="M37" alt="O37" length="40" nsites="8" evalue="1.3e-003">
      <pos A="0.27963" C="0.289506" G="0.27963" T="0.151235"/>
      <pos A="0.388272" C="0.299383" G="0.111728" T="0.200617"/>
      <pos A="0.299383" C="0.22037" G="0.131481" T="0.348765"/>
      <pos A="0.289506" C="0.210494" G="0.27963" T="0.22037"/>
      <pos A="0.309259" C="0.309259" G="0.25" T="0.131481"/>
      <pos A="0.269753" C="0.200617" G="0.388272" T="0.141358"/>
      <pos A="0.200617" C="0.161111" G="0.27963" T="0.358642"/>
      <pos A="0.170988" C="0.329012" G="0.358642" T="0.141358"/>
      <pos A="0.27963" C="0.161111" G="0.25" T="0.309259"/>
      <pos A="0.259877" C="0.27963" G="0.240123" T="0.22037"/>
      <pos A="0.27963" C="0.190741" G="0.22037" T="0.309259"/>
      <pos A="0.0524691" C="0.22037" G="0.348765" T="0.378395"/>
      <pos A="0.408025" C="0.190741" G="0.22037" T="0.180864"/>
      <pos A="0.0722222" C="0.240123" G="0.457407" T="0.230247"/>
      <pos A="0.0623457" C="0.309259" G="0.131481" T="0.496914"/>
      <pos A="0.259877" C="0.22037" G="0.269753" T="0.25"/>
      <pos A="0.408025" C="0.269753" G="0.121605" T="0.200617"/>
      <pos A="0.427778" C="0.338889" G="0.0919753" T="0.141358"/>
      <pos A="0.27963" C="0.25" G="0.180864" T="0.289506"/>
      <pos A="0.22037" C="0.200617" G="0.190741" T="0.388272"/>
      <pos A="0.170988" C="0.25" G="0.190741" T="0.388272"/>
      <pos A="0.269753" C="0.408025" G="0.309259" T="0.012963"/>
      <pos A="0.22037" C="0.121605" G="0.131481" T="0.526543"/>
      <pos A="0.210494" C="0.240123" G="0.338889" T="0.210494"/>
      <pos A="0.101852" C="0.309259" G="0.170988" T="0.417901"/>
      <pos A="0.22037" C="0.22037" G="0.289506" T="0.269753"/>
      <pos A="0.180864" C="0.200617" G="0.269753" T="0.348765"/>
      <pos A="0.131481" C="0.408025" G="0.190741" T="0.269753"/>
      <pos A="0.408025" C="0.319136" G="0.101852" T="0.170988"/>
      <pos A="0.190741" C="0.230247" G="0.269753" T="0.309259"/>
      <pos A="0.457407" C="0.180864" G="0.151235" T="0.210494"/>
      <pos A="0.388272" C="0.170988" G="0.240123" T="0.200617"/>
      <pos A="0.22037" C="0.348765" G="0.151235" T="0.27963"/>
      <pos A="0.210494" C="0.319136" G="0.210494" T="0.259877"/>
      <pos A="0.170988" C="0.161111" G="0.338889" T="0.329012"/>
      <pos A="0.27963" C="0.170988" G="0.299383" T="0.25"/>
      <pos A="0.47716" C="0.0228395" G="0.161111" T="0.338889"/>
      <pos A="0.269753" C="0.348765" G="0.200617" T="0.180864"/>
      <pos A="0.309259" C="0.190741" G="0.22037" T="0.27963"/>
      <pos A="0.0919753" C="0.180864" G="0.319136" T="0.408025"/>
    </motif>
    <motif db="0" id="M38" alt="O38" length="40" nsites="8" evalue="1.3e-003">
      <pos A="0.372872" C="0.326063" G="0.110746" T="0.190319"/>
      <pos A="0.237128" C="0.330745" G="0.227766" T="0.204361"/>
      <pos A="0.321383" C="0.227766" G="0.171596" T="0.279255"/>
      <pos A="0.274575" C="0.30734" G="0.265213" T="0.152873"/>
      <pos A="0.255851" C="0.255851" G="0.180958" T="0.30734"/>
      <pos A="0.288617" C="0.120107" G="0.293298" T="0.297978"/>
      <pos A="0.148192" C="0.260532" G="0.326063" T="0.265213"/>
      <pos A="0.255851" C="0.106064" G="0.269893" T="0.368191"/>
      <pos A="0.237128" C="0.134149" G="0.326063" T="0.30266"/>
      <pos A="0.255851" C="0.185639" G="0.321383" T="0.237128"/>
      <pos A="0.0873412" C="0.265213" G="0.227766" T="0.41968"/>
      <pos A="0.237128" C="0.41968" G="0.0873412" T="0.255851"/>
      <pos A="0.283936" C="0.180958" G="0.218404" T="0.316702"/>
      <pos A="0.195" C="0.209043" G="0.265213" T="0.330745"/>
      <pos A="0.237128" C="0.288617" G="0.237128" T="0.237128"/>
      <pos A="0.143511" C="0.260532" G="0.25117" T="0.344787"/>
      <pos A="0.195" C="0.223085" G="0.279255" T="0.30266"/>
      <pos A="0.400957" C="0.185639" G="0.110746" T="0.30266"/>
      <pos A="0.410318" C="0.115426" G="0.199681" T="0.274575"/>
      <pos A="0.195" C="0.396276" G="0.227766" T="0.180958"/>
      <pos A="0.400957" C="0.288617" G="0.0779793" T="0.232446"/>
      <pos A="0.279255" C="0.335425" G="0.176277" T="0.209043"/>
      <pos A="0.335425" C="0.265213" G="0.134149" T="0.265213"/>
      <pos A="0.115426" C="0.129469" G="0.471169" T="0.283936"/>
      <pos A="0.288617" C="0.35883" G="0.265213" T="0.0873412"/>
      <pos A="0.246489" C="0.204361" G="0.223085" T="0.326063"/>
      <pos A="0.326063" C="0.25117" G="0.171596" T="0.25117"/>
      <pos A="0.283936" C="0.176277" G="0.274575" T="0.265213"/>
      <pos A="0.185639" C="0.195" G="0.326063" T="0.293298"/>
      <pos A="0.0826607" C="0.293298" G="0.120107" T="0.503935"/>
      <pos A="0.405638" C="0.190319" G="0.176277" T="0.227766"/>
      <pos A="0.377553" C="0.237128" G="0.148192" T="0.237128"/>
      <pos A="0.255851" C="0.138831" G="0.269893" T="0.335425"/>
      <pos A="0.241808" C="0.157554" G="0.312021" T="0.288617"/>
      <pos A="0.30734" C="0.190319" G="0.223085" T="0.279255"/>
      <pos A="0.199681" C="0.30266" G="0.199681" T="0.297978"/>
      <pos A="0.185639" C="0.237128" G="0.138831" T="0.438403"/>
      <pos A="0.269893" C="0.30266" G="0.195" T="0.232446"/>
      <pos A="0.30734" C="0.148192" G="0.227766" T="0.316702"/>
      <pos A="0.354148" C="0.297978" G="0.204361" T="0.143511"/>
    </motif>
    <motif db="0" id="M4" alt="O4" length="40" nsites="8" evalue="1.3e-003">
      <pos A="0.241808" C="0.269893" G="0.326063" T="0.162234"/>
      <pos A="0.316702" C="0.176277" G="0.283936" T="0.223085"/>
      <pos A="0.166916" C="0.241808" G="0.312021" T="0.279255"/>
      <pos A="0.237128" C="0.293298" G="0.148192" T="0.321383"/>
      <pos A="0.269893" C="0.330745" G="0.166916" T="0.232446"/>
      <pos A="0.297978" C="0.129469" G="0.274575" T="0.297978"/>
      <pos A="0.255851" C="0.316702" G="0.274575" T="0.152873"/>
      <pos A="0.405638" C="0.223085" G="0.195" T="0.176277"/>
      <pos A="0.405638" C="0.25117" G="0.152873" T="0.190319"/>
      <pos A="0.171596" C="0.115426" G="0.312021" T="0.400957"/>
      <pos A="0.199681" C="0.148192" G="0.321383" T="0.330745"/>
      <pos A="0.110746" C="0.354148" G="0.143511" T="0.391595"/>
      <pos A="0.162234" C="0.316702" G="0.330745" T="0.190319"/>
      <pos A="0.344787" C="0.223085" G="0.148192" T="0.283936"/>
      <pos A="0.344787" C="0.120107" G="0.255851" T="0.279255"/>
      <pos A="0.241808" C="0.283936" G="0.223085" T="0.25117"/>
      <pos A="0.255851" C="0.241808" G="0.199681" T="0.30266"/>
      <pos A="0.180958" C="0.260532" G="0.279255" T="0.279255"/>
      <pos A="0.321383" C="0.232446" G="0.195" T="0.25117"/>
      <pos A="0.171596" C="0.157554" G="0.218404" T="0.452445"/>
      <pos A="0.25117" C="0.288617" G="0.232446" T="0.227766"/>
      <pos A="0.265213" C="0.269893" G="0.138831" T="0.326063"/>
      <pos A="0.386915" C="0.204361" G="0.0920217" T="0.316702"/>
      <pos A="0.232446" C="0.246489" G="0.180958" T="0.340106"/>
      <pos A="0.246489" C="0.213723" G="0.241808" T="0.297978"/>
      <pos A="0.260532" C="0.223085" G="0.316702" T="0.199681"/>
      <pos A="0.288617" C="0.180958" G="0.180958" T="0.349468"/>
      <pos A="0.340106" C="0.185639" G="0.274575" T="0.199681"/>
      <pos A="0.330745" C="0.195" G="0.36351" T="0.110746"/>
      <pos A="0.232446" C="0.209043" G="0.368191" T="0.190319"/>
      <pos A="0.335425" C="0.25117" G="0.204361" T="0.209043"/>
      <pos A="0.316702" C="0.199681" G="0.199681" T="0.283936"/>
      <pos A="0.237128" C="0.312021" G="0.246489" T="0.204361"/>
      <pos A="0.241808" C="0.204361" G="0.0218094" T="0.53202"/>
      <pos A="0.25117" C="0.185639" G="0.35883" T="0.204361"/>
      <pos A="0.30734" C="0.288617" G="0.124788" T="0.279255"/>
      <pos A="0.148192" C="0.297978" G="0.36351" T="0.190319"/>
      <pos A="0.218404" C="0.354148" G="0.110746" T="0.316702"/>
      <pos A="0.255851" C="0.204361" G="0.0967032" T="0.443084"/>
      <pos A="0.223085" C="0.101384" G="0.241808" T="0.433722"/>
    </motif>
    <motif db="0" id="M40" alt="O40" length="40" nsites="8" evalue="1.3e-003">
      <pos A="0.265213" C="0.162234" G="0.166916" T="0.405638"/>
      <pos A="0.269893" C="0.30266" G="0.0873412" T="0.340106"/>
      <pos A="0.405638" C="0.213723" G="0.265213" T="0.115426"/>
      <pos A="0.0639368" C="0.185639" G="0.415" T="0.335425"/>
      <pos A="0.326063" C="0.190319" G="0.265213" T="0.218404"/>
      <pos A="0.180958" C="0.30266" G="0.180958" T="0.335425"/>
      <pos A="0.195" C="0.386915" G="0.185639" T="0.232446"/>
      <pos A="0.321383" C="0.330745" G="0.0920217" T="0.255851"/>
      <pos A="0.283936" C="0.213723" G="0.246489" T="0.255851"/>
      <pos A="0.30734" C="0.30266" G="0.120107" T="0.269893"/>
      <pos A="0.461807" C="0.171596" G="0.199681" T="0.166916"/>
      <pos A="0.190319" C="0.199681" G="0.25117" T="0.35883"/>
      <pos A="0.255851" C="0.162234" G="0.330745" T="0.25117"/>
      <pos A="0.166916" C="0.204361" G="0.382233" T="0.246489"/>
      <pos A="0.199681" C="0.382233" G="0.237128" T="0.180958"/>
      <pos A="0.213723" C="0.110746" G="0.382233" T="0.293298"/>
      <pos A="0.269893" C="0.255851" G="0.25117" T="0.223085"/>
      <pos A="0.391595" C="0.260532" G="0.143511" T="0.204361"/>
      <pos A="0.260532" C="0.195" G="0.255851" T="0.288617"/>
      <pos A="0.283936" C="0.157554" G="0.199681" T="0.35883"/>
      <pos A="0.129469" C="0.274575" G="0.321383" T="0.274575"/>
      <pos A="0.269893" C="0.344787" G="0.180958" T="0.204361"/>
      <pos A="0.321383" C="0.237128" G="0.195" T="0.246489"/>
      <pos A="0.279255" C="0.204361" G="0.209043" T="0.30734"/>
      <pos A="0.176277" C="0.148192" G="0.279255" T="0.396276"/>
      <pos A="0.227766" C="0.25117" G="0.129469" T="0.391595"/>
      <pos A="0.316702" C="0.223085" G="0.218404" T="0.241808"/>
      <pos A="0.293298" C="0.321383" G="0.218404" T="0.166916"/>
      <pos A="0.30734" C="0.274575" G="0.101384" T="0.316702"/>
      <pos A="0.452445" C="0.129469" G="0.143511" T="0.274575"/>
      <pos A="0.344787" C="0.185639" G="0.180958" T="0.288617"/>
      <pos A="0.227766" C="0.195" G="0.237128" T="0.340106"/>
      <pos A="0.223085" C="0.157554" G="0.316702" T="0.30266"/>
      <pos A="0.297978" C="0.297978" G="0.138831" T="0.265213"/>
      <pos A="0.274575" C="0.335425" G="0.152873" T="0.237128"/>
      <pos A="0.255851" C="0.0920217" G="0.185639" T="0.466488"/>
      <pos A="0.162234" C="0.326063" G="0.232446" T="0.279255"/>
      <pos A="0.30266" C="0.129469" G="0.227766" T="0.340106"/>
      <pos A="0.129469" C="0.288617" G="0.377553" T="0.204361"/>
      <pos A="0.190319" C="0.349468" G="0.199681" T="0.260532"/>
    </motif>
    <motif db="0" id="M42" alt="O42" length="40" nsites="8" evalue="1.3e-003">
      <pos A="0.176277" C="0.213723" G="0.293298" T="0.316702"/>
      <pos A="0.227766" C="0.354148" G="0.162234" T="0.255851"/>
      <pos A="0.344787" C="0.204361" G="0.180958" T="0.269893"/>
      <pos A="0.279255" C="0.255851" G="0.218404" T="0.246489"/>
      <pos A="0.223085" C="0.265213" G="0.330745" T="0.180958"/>
      <pos A="0.405638" C="0.232446" G="0.185639" T="0.176277"/>
      <pos A="0.330745" C="0.0498943" G="0.110746" T="0.508615"/>
      <pos A="0.246489" C="0.288617" G="0.274575" T="0.190319"/>
      <pos A="0.223085" C="0.204361" G="0.166916" T="0.405638"/>
      <pos A="0.255851" C="0.255851" G="0.241808" T="0.246489"/>
      <pos A="0.316702" C="0.176277" G="0.232446" T="0.274575"/>
      <pos A="0.204361" C="0.293298" G="0.265213" T="0.237128"/>
      <pos A="0.274575" C="0.265213" G="0.232446" T="0.227766"/>
      <pos A="0.330745" C="0.255851" G="0.148192" T="0.265213"/>
      <pos A="0.227766" C="0.279255" G="0.330745" T="0.162234"/>
      <pos A="0.120107" C="0.269893" G="0.30266" T="0.30734"/>
      <pos A="0.246489" C="0.227766" G="0.152873" T="0.372872"/>
      <pos A="0.227766" C="0.218404" G="0.260532" T="0.293298"/>
      <pos A="0.269893" C="0.30266" G="0.288617" T="0.138831"/>
      <pos A="0.321383" C="0.386915" G="0.213723" T="0.0779793"/>
      <pos A="0.312021" C="0.218404" G="0.180958" T="0.288617"/>
      <pos A="0.138831" C="0.260532" G="0.171596" T="0.429042"/>
      <pos A="0.293298" C="0.227766" G="0.162234" T="0.316702"/>
      <pos A="0.274575" C="0.180958" G="0.241808" T="0.30266"/>
      <pos A="0.0686183" C="0.176277" G="0.316702" T="0.438403"/>
      <pos A="0.438403" C="0.110746" G="0.138831" T="0.312021"/>
      <pos A="0.227766" C="0.316702" G="0.227766" T="0.227766"/>
      <pos A="0.452445" C="0.162234" G="0.204361" T="0.180958"/>
      <pos A="0.166916" C="0.326063" G="0.143511" T="0.36351"/>
      <pos A="0.344787" C="0.115426" G="0.176277" T="0.36351"/>
      <pos A="0.349468" C="0.110746" G="0.30734" T="0.232446"/>
      <pos A="0.25117" C="0.190319" G="0.162234" T="0.396276"/>
      <pos A="0.199681" C="0.293298" G="0.30266" T="0.204361"/>
      <pos A="0.246489" C="0.209043" G="0.218404" T="0.326063"/>
      <pos A="0.227766" C="0.265213" G="0.152873" T="0.354148"/>
      <pos A="0.180958" C="0.227766" G="0.382233" T="0.209043"/>
      <pos A="0.25117" C="0.241808" G="0.293298" T="0.213723"/>
      <pos A="0.213723" C="0.218404" G="0.241808" T="0.326063"/>
      <pos A="0.405638" C="0.241808" G="0.157554" T="0.195"/>
      <pos A="0.227766" C="0.213723" G="0.152873" T="0.405638"/>
    </motif>
    <motif db="0" id="M43" alt="O43" length="40" nsites="8" evalue="1.3e-003">
      <pos A="0.496914" C="0.496914" G="0.00308642" T="0.00308642"/>
      <pos A="0.990741" C="0.00308642" G="0.00308642" T="0.00308642"/>
      <pos A="0.990741" C="0.00308642" G="0.00308642" T="0.00308642"/>
      <pos A="0.496914" C="0.00308642" G="0.00308642" T="0.496914"/>
      <pos A="0.00308642" C="0.00308642" G="0.00308642" T="0.990741"/>
      <pos A="0.496914" C="0.00308642" G="0.496914" T="0.00308642"/>
      <pos A="0.496914" C="0.00308642" G="0.496914" T="0.00308642"/>
      <pos A="0.00308642" C="0.00308642" G="0.496914" T="0.496914"/>
      <pos A="0.00308642" C="0.00308642" G="0.00308642" T="0.990741"/>
      <pos A="0.990741" C="0.00308642" G="0.00308642" T="0.00308642"/>
      <pos A="0.00308642" C="0.496914" G="0.00308642" T="0.496914"/>
      <pos A="0.00308642" C="0.00308642" G="0.00308642" T="0.990741"/>
      <pos A="0.00308642" C="0.496914" G="0.496914" T="0.00308642"/>
      <pos A="0.990741" C="0.00308642" G="0.00308642" T="0.00308642"/>
      <pos A="0.00308642" C="0.00308642" G="0.990741" T="0.00308642"/>
      <pos A="0.496914" C="0.00308642" G="0.00308642" T="0.496914"/>
      <pos A="0.00308642" C="0.496914" G="0.00308642" T="0.496914"/>
      <pos A="0.00308642" C="0.496914" G="0.00308642" T="0.496914"/>
      <pos A="0.00308642" C="0.00308642" G="0.00308642" T="0.990741"/>
      <pos A="0.00308642" C="0.496914" G="0.496914" T="0.00308642"/>
      <pos A="0.00308642" C="0.496914" G="0.496914" T="0.00308642"/>
      <pos A="0.00308642" C="0.00308642" G="0.496914" T="0.496914"/>
      <pos A="0.496914" C="0.00308642" G="0.496914" T="0.00308642"/>
      <pos A="0.496914" C="0.00308642" G="0.00308642" T="0.496914"/>
      <pos A="0.00308642" C="0.496914" G="0.496914" T="0.00308642"/>
      <pos A="0.00308642" C="0.00308642" G="0.00308642" T="0.990741"/>
      <pos A="0.00308642" C="0.00308642" G="0.990741" T="0.00308642"/>
      <pos A="0.496914" C="0.496914" G="0.00308642" T="0.00308642"/>
      <pos A="0.496914" C="0.00308642" G="0.00308642" T="0.496914"/>
      <pos A="0.496914" C="0.496914" G="0.00308642" T="0.00308642"/>
      <pos A="0.00308642" C="0.00308642" G="0.496914" T="0.496914"/>
      <pos A="0.00308642" C="0.00308642" G="0.496914" T="0.496914"/>
      <pos A="0.00308642" C="0.00308642" G="0.00308642" T="0.990741"/>
      <pos A="0.00308642" C="0.00308642" G="0.496914" T="0.496914"/>
      <pos A="0.00308642" C="0.00308642" G="0.00308642" T="0.990741"/>
      <pos A="0.00308642" C="0.496914" G="0.00308642" T="0.496914"/>
      <pos A="0.00308642" C="0.496914" G="0.496914" T="0.00308642"/>
      <pos A="0.496914" C="0.496914" G="0.00308642" T="0.00308642"/>
      <pos A="0.496914" C="0.00308642" G="0.496914" T="0.00308642"/>
      <pos A="0.00308642" C="0.00308642" G="0.990741" T="0.00308642"/>
    </motif>
    <motif db="0" id="M44" alt="O44" length="40" nsites="8" evalue="1.3e-003">
      <pos A="0.195" C="0.330745" G="0.162234" T="0.312021"/>
      <pos A="0.269893" C="0.354148" G="0.218404" T="0.157554"/>
      <pos A="0.120107" C="0.0545758" G="0.400957" T="0.42436"/>
      <pos A="0.283936" C="0.190319" G="0.227766" T="0.297978"/>
      <pos A="0.35883" C="0.223085" G="0.227766" T="0.190319"/>
      <pos A="0.180958" C="0.30266" G="0.354148" T="0.162234"/>
      <pos A="0.293298" C="0.340106" G="0.0779793" T="0.288617"/>
      <pos A="0.241808" C="0.204361" G="0.185639" T="0.368191"/>
      <pos A="0.340106" C="0.209043" G="0.185639" T="0.265213"/>
      <pos A="0.218404" C="0.260532" G="0.274575" T="0.246489"/>
      <pos A="0.25117" C="0.246489" G="0.274575" T="0.227766"/>
      <pos A="0.232446" C="0.246489" G="0.218404" T="0.30266"/>
      <pos A="0.288617" C="0.227766" G="0.218404" T="0.265213"/>
      <pos A="0.344787" C="0.157554" G="0.237128" T="0.260532"/>
      <pos A="0.148192" C="0.176277" G="0.312021" T="0.36351"/>
      <pos A="0.316702" C="0.260532" G="0.180958" T="0.241808"/>
      <pos A="0.255851" C="0.330745" G="0.223085" T="0.190319"/>
      <pos A="0.293298" C="0.279255" G="0.218404" T="0.209043"/>
      <pos A="0.209043" C="0.297978" G="0.269893" T="0.223085"/>
      <pos A="0.372872" C="0.204361" G="0.134149" T="0.288617"/>
      <pos A="0.288617" C="0.176277" G="0.190319" T="0.344787"/>
      <pos A="0.232446" C="0.241808" G="0.171596" T="0.354148"/>
      <pos A="0.213723" C="0.227766" G="0.166916" T="0.391595"/>
      <pos A="0.185639" C="0.312021" G="0.129469" T="0.372872"/>
      <pos A="0.241808" C="0.0873412" G="0.176277" T="0.494573"/>
      <pos A="0.209043" C="0.223085" G="0.30266" T="0.265213"/>
      <pos A="0.195" C="0.213723" G="0.25117" T="0.340106"/>
      <pos A="0.293298" C="0.199681" G="0.25117" T="0.255851"/>
      <pos A="0.41968" C="0.195" G="0.330745" T="0.0545758"/>
      <pos A="0.204361" C="0.297978" G="0.204361" T="0.293298"/>
      <pos A="0.218404" C="0.204361" G="0.232446" T="0.344787"/>
      <pos A="0.386915" C="0.110746" G="0.0920217" T="0.410318"/>
      <pos A="0.110746" C="0.372872" G="0.180958" T="0.335425"/>
      <pos A="0.335425" C="0.237128" G="0.241808" T="0.185639"/>
      <pos A="0.405638" C="0.213723" G="0.246489" T="0.134149"/>
      <pos A="0.340106" C="0.152873" G="0.255851" T="0.25117"/>
      <pos A="0.180958" C="0.433722" G="0.25117" T="0.134149"/>
      <pos A="0.405638" C="0.143511" G="0.162234" T="0.288617"/>
      <pos A="0.199681" C="0.255851" G="0.316702" T="0.227766"/>
      <pos A="0.283936" C="0.209043" G="0.176277" T="0.330745"/>
    </motif>
    <motif db="0" id="M46" alt="O46" length="40" nsites="8" evalue="1.3e-003">
      <pos A="0.297978" C="0.30734" G="0.0826607" T="0.312021"/>
      <pos A="0.265213" C="0.297978" G="0.213723" T="0.223085"/>
      <pos A="0.171596" C="0.190319" G="0.185639" T="0.452445"/>
      <pos A="0.321383" C="0.288617" G="0.227766" T="0.162234"/>
      <pos A="0.344787" C="0.30266" G="0.190319" T="0.162234"/>
      <pos A="0.415" C="0.30734" G="0.241808" T="0.0358519"/>
      <pos A="0.447765" C="0.129469" G="0.293298" T="0.129469"/>
      <pos A="0.190319" C="0.199681" G="0.246489" T="0.36351"/>
      <pos A="0.171596" C="0.152873" G="0.405638" T="0.269893"/>
      <pos A="0.0920217" C="0.171596" G="0.372872" T="0.36351"/>
      <pos A="0.312021" C="0.265213" G="0.25117" T="0.171596"/>
      <pos A="0.283936" C="0.354148" G="0.110746" T="0.25117"/>
      <pos A="0.101384" C="0.382233" G="0.274575" T="0.241808"/>
      <pos A="0.227766" C="0.190319" G="0.204361" T="0.377553"/>
      <pos A="0.283936" C="0.218404" G="0.162234" T="0.335425"/>
      <pos A="0.344787" C="0.213723" G="0.190319" T="0.25117"/>
      <pos A="0.265213" C="0.260532" G="0.148192" T="0.326063"/>
      <pos A="0.218404" C="0.195" G="0.279255" T="0.30734"/>
      <pos A="0.312021" C="0.344787" G="0.0826607" T="0.260532"/>
      <pos A="0.326063" C="0.138831" G="0.148192" T="0.386915"/>
      <pos A="0.279255" C="0.195" G="0.246489" T="0.279255"/>
      <pos A="0.152873" C="0.246489" G="0.246489" T="0.354148"/>
      <pos A="0.340106" C="0.199681" G="0.330745" T="0.129469"/>
      <pos A="0.330745" C="0.260532" G="0.204361" T="0.204361"/>
      <pos A="0.218404" C="0.30734" G="0.241808" T="0.232446"/>
      <pos A="0.368191" C="0.204361" G="0.129469" T="0.297978"/>
      <pos A="0.274575" C="0.180958" G="0.232446" T="0.312021"/>
      <pos A="0.297978" C="0.25117" G="0.227766" T="0.223085"/>
      <pos A="0.176277" C="0.288617" G="0.265213" T="0.269893"/>
      <pos A="0.246489" C="0.120107" G="0.260532" T="0.372872"/>
      <pos A="0.297978" C="0.279255" G="0.227766" T="0.195"/>
      <pos A="0.372872" C="0.124788" G="0.152873" T="0.349468"/>
      <pos A="0.354148" C="0.213723" G="0.204361" T="0.227766"/>
      <pos A="0.209043" C="0.166916" G="0.457127" T="0.166916"/>
      <pos A="0.218404" C="0.368191" G="0.190319" T="0.223085"/>
      <pos A="0.330745" C="0.265213" G="0.0405333" T="0.36351"/>
      <pos A="0.157554" C="0.166916" G="0.265213" T="0.410318"/>
      <pos A="0.237128" C="0.260532" G="0.134149" T="0.368191"/>
      <pos A="0.195" C="0.30734" G="0.209043" T="0.288617"/>
      <pos A="0.30734" C="0.209043" G="0.25117" T="0.232446"/>
    </motif>
    <motif db="0" id="M47" alt="O47" length="40" nsites="8" evalue="1.3e-003">
      <pos A="0.332304" C="0.332304" G="0.134773" T="0.200617"/>
      <pos A="0.200617" C="0.200617" G="0.00308642" T="0.595679"/>
      <pos A="0.595679" C="0.134773" G="0.134773" T="0.134773"/>
      <pos A="0.134773" C="0.529835" G="0.134773" T="0.200617"/>
      <pos A="0.0689304" C="0.0689304" G="0.200617" T="0.661523"/>
      <pos A="0.0689304" C="0.595679" G="0.200617" T="0.134773"/>
      <pos A="0.463992" C="0.134773" G="0.332304" T="0.0689304"/>
      <pos A="0.00308642" C="0.0689304" G="0.398148" T="0.529835"/>
      <pos A="0.200617" C="0.134773" G="0.398148" T="0.266461"/>
      <pos A="0.00308642" C="0.332304" G="0.529835" T="0.134773"/>
      <pos A="0.727366" C="0.00308642" G="0.134773" T="0.134773"/>
      <pos A="0.200617" C="0.0689304" G="0.398148" T="0.332304"/>
      <pos A="0.0689304" C="0.463992" G="0.266461" T="0.200617"/>
      <pos A="0.266461" C="0.266461" G="0.398148" T="0.0689304"/>
      <pos A="0.134773" C="0.266461" G="0.266461" T="0.332304"/>
      <pos A="0.332304" C="0.332304" G="0.266461" T="0.0689304"/>
      <pos A="0.134773" C="0.200617" G="0.200617" T="0.463992"/>
      <pos A="0.266461" C="0.661523" G="0.00308642" T="0.0689304"/>
      <pos A="0.398148" C="0.398148" G="0.00308642" T="0.200617"/>
      <pos A="0.266461" C="0.00308642" G="0.398148" T="0.332304"/>
      <pos A="0.134773" C="0.134773" G="0.266461" T="0.463992"/>
      <pos A="0.266461" C="0.134773" G="0.332304" T="0.266461"/>
      <pos A="0.00308642" C="0.529835" G="0.266461" T="0.200617"/>
      <pos A="0.00308642" C="0.332304" G="0.00308642" T="0.661523"/>
      <pos A="0.200617" C="0.134773" G="0.398148" T="0.266461"/>
      <pos A="0.266461" C="0.266461" G="0.0689304" T="0.398148"/>
      <pos A="0.332304" C="0.266461" G="0.134773" T="0.266461"/>
      <pos A="0.134773" C="0.0689304" G="0.463992" T="0.332304"/>
      <pos A="0.0689304" C="0.134773" G="0.0689304" T="0.727366"/>
      <pos A="0.200617" C="0.398148" G="0.134773" T="0.266461"/>
      <pos A="0.134773" C="0.200617" G="0.0689304" T="0.595679"/>
      <pos A="0.0689304" C="0.332304" G="0.463992" T="0.134773"/>
      <pos A="0.266461" C="0.332304" G="0.266461" T="0.134773"/>
      <pos A="0.0689304" C="0.332304" G="0.463992" T="0.134773"/>
      <pos A="0.332304" C="0.266461" G="0.134773" T="0.266461"/>
      <pos A="0.134773" C="0.134773" G="0.266461" T="0.463992"/>
      <pos A="0.266461" C="0.134773" G="0.200617" T="0.398148"/>
      <pos A="0.134773" C="0.332304" G="0.200617" T="0.332304"/>
      <pos A="0.266461" C="0.00308642" G="0.529835" T="0.200617"/>
      <pos A="0.134773" C="0.332304" G="0.134773" T="0.398148"/>
    </motif>
    <motif db="0" id="M48" alt="O48" length="40" nsites="8" evalue="1.3e-003">
      <pos A="0.36351" C="0.269893" G="0.195" T="0.171596"/>
      <pos A="0.157554" C="0.241808" G="0.279255" T="0.321383"/>
      <pos A="0.297978" C="0.209043" G="0.260532" T="0.232446"/>
      <pos A="0.171596" C="0.246489" G="0.213723" T="0.368191"/>
      <pos A="0.213723" C="0.241808" G="0.279255" T="0.265213"/>
      <pos A="0.386915" C="0.218404" G="0.110746" T="0.283936"/>
      <pos A="0.30266" C="0.148192" G="0.0592563" T="0.489892"/>
      <pos A="0.42436" C="0.134149" G="0.162234" T="0.279255"/>
      <pos A="0.199681" C="0.25117" G="0.344787" T="0.204361"/>
      <pos A="0.152873" C="0.400957" G="0.124788" T="0.321383"/>
      <pos A="0.400957" C="0.260532" G="0.110746" T="0.227766"/>
      <pos A="0.209043" C="0.120107" G="0.344787" T="0.326063"/>
      <pos A="0.232446" C="0.176277" G="0.410318" T="0.180958"/>
      <pos A="0.166916" C="0.227766" G="0.260532" T="0.344787"/>
      <pos A="0.312021" C="0.260532" G="0.143511" T="0.283936"/>
      <pos A="0.321383" C="0.340106" G="0.180958" T="0.157554"/>
      <pos A="0.429042" C="0.120107" G="0.25117" T="0.199681"/>
      <pos A="0.330745" C="0.246489" G="0.274575" T="0.148192"/>
      <pos A="0.260532" C="0.279255" G="0.195" T="0.265213"/>
      <pos A="0.213723" C="0.241808" G="0.265213" T="0.279255"/>
      <pos A="0.218404" C="0.283936" G="0.255851" T="0.241808"/>
      <pos A="0.283936" C="0.36351" G="0.190319" T="0.162234"/>
      <pos A="0.246489" C="0.265213" G="0.129469" T="0.35883"/>
      <pos A="0.166916" C="0.218404" G="0.41968" T="0.195"/>
      <pos A="0.223085" C="0.255851" G="0.157554" T="0.36351"/>
      <pos A="0.265213" C="0.143511" G="0.199681" T="0.391595"/>
      <pos A="0.237128" C="0.195" G="0.237128" T="0.330745"/>
      <pos A="0.209043" C="0.232446" G="0.152873" T="0.405638"/>
      <pos A="0.190319" C="0.283936" G="0.269893" T="0.255851"/>
      <pos A="0.269893" C="0.204361" G="0.213723" T="0.312021"/>
      <pos A="0.124788" C="0.335425" G="0.204361" T="0.335425"/>
      <pos A="0.326063" C="0.199681" G="0.180958" T="0.293298"/>
      <pos A="0.297978" C="0.138831" G="0.255851" T="0.30734"/>
      <pos A="0.209043" C="0.106064" G="0.255851" T="0.429042"/>
      <pos A="0.30734" C="0.274575" G="0.223085" T="0.195"/>
      <pos A="0.344787" C="0.110746" G="0.129469" T="0.415"/>
      <pos A="0.223085" C="0.30734" G="0.316702" T="0.152873"/>
      <pos A="0.316702" C="0.372872" G="0.204361" T="0.106064"/>
      <pos A="0.36351" C="0.227766" G="0.223085" T="0.185639"/>
      <pos A="0.190319" C="0.232446" G="0.185639" T="0.391595"/>
    </motif>
    <motif db="0" id="M49" alt="O49" length="40" nsites="8" evalue="1.3e-003">
      <pos A="0.368191" C="0.138831" G="0.321383" T="0.171596"/>
      <pos A="0.35883" C="0.288617" G="0.209043" T="0.143511"/>
      <pos A="0.288617" C="0.209043" G="0.349468" T="0.152873"/>
      <pos A="0.321383" C="0.157554" G="0.246489" T="0.274575"/>
      <pos A="0.25117" C="0.227766" G="0.176277" T="0.344787"/>
      <pos A="0.0967032" C="0.274575" G="0.260532" T="0.368191"/>
      <pos A="0.218404" C="0.326063" G="0.213723" T="0.241808"/>
      <pos A="0.410318" C="0.354148" G="0.0592563" T="0.176277"/>
      <pos A="0.227766" C="0.279255" G="0.213723" T="0.279255"/>
      <pos A="0.30266" C="0.269893" G="0.134149" T="0.293298"/>
      <pos A="0.166916" C="0.176277" G="0.316702" T="0.340106"/>
      <pos A="0.232446" C="0.25117" G="0.269893" T="0.246489"/>
      <pos A="0.377553" C="0.157554" G="0.138831" T="0.326063"/>
      <pos A="0.162234" C="0.152873" G="0.330745" T="0.354148"/>
      <pos A="0.255851" C="0.30734" G="0.283936" T="0.152873"/>
      <pos A="0.218404" C="0.232446" G="0.190319" T="0.35883"/>
      <pos A="0.199681" C="0.110746" G="0.232446" T="0.457127"/>
      <pos A="0.176277" C="0.35883" G="0.283936" T="0.180958"/>
      <pos A="0.335425" C="0.372872" G="0.171596" T="0.120107"/>
      <pos A="0.255851" C="0.213723" G="0.241808" T="0.288617"/>
      <pos A="0.288617" C="0.143511" G="0.260532" T="0.30734"/>
      <pos A="0.269893" C="0.190319" G="0.265213" T="0.274575"/>
      <pos A="0.279255" C="0.241808" G="0.176277" T="0.30266"/>
      <pos A="0.227766" C="0.143511" G="0.288617" T="0.340106"/>
      <pos A="0.237128" C="0.171596" G="0.30266" T="0.288617"/>
      <pos A="0.471169" C="0.143511" G="0.176277" T="0.209043"/>
      <pos A="0.30734" C="0.30734" G="0.269893" T="0.115426"/>
      <pos A="0.340106" C="0.386915" G="0.101384" T="0.171596"/>
      <pos A="0.316702" C="0.195" G="0.134149" T="0.354148"/>
      <pos A="0.316702" C="0.241808" G="0.241808" T="0.199681"/>
      <pos A="0.176277" C="0.237128" G="0.227766" T="0.35883"/>
      <pos A="0.223085" C="0.199681" G="0.283936" T="0.293298"/>
      <pos A="0.199681" C="0.269893" G="0.213723" T="0.316702"/>
      <pos A="0.312021" C="0.344787" G="0.185639" T="0.157554"/>
      <pos A="0.25117" C="0.223085" G="0.199681" T="0.326063"/>
      <pos A="0.190319" C="0.237128" G="0.241808" T="0.330745"/>
      <pos A="0.274575" C="0.232446" G="0.209043" T="0.283936"/>
      <pos A="0.232446" C="0.246489" G="0.0967032" T="0.42436"/>
      <pos A="0.134149" C="0.134149" G="0.377553" T="0.354148"/>
      <pos A="0.386915" C="0.25117" G="0.190319" T="0.171596"/>
    </motif>
    <motif db="0" id="M5" alt="O5" length="40" nsites="8" evalue="1.3e-003">
      <pos A="0.255851" C="0.433722" G="0.190319" T="0.120107"/>
      <pos A="0.265213" C="0.279255" G="0.0873412" T="0.368191"/>
      <pos A="0.321383" C="0.195" G="0.237128" T="0.246489"/>
      <pos A="0.36351" C="0.106064" G="0.185639" T="0.344787"/>
      <pos A="0.204361" C="0.326063" G="0.134149" T="0.335425"/>
      <pos A="0.269893" C="0.354148" G="0.0967032" T="0.279255"/>
      <pos A="0.461807" C="0.152873" G="0.157554" T="0.227766"/>
      <pos A="0.171596" C="0.148192" G="0.400957" T="0.279255"/>
      <pos A="0.171596" C="0.209043" G="0.260532" T="0.35883"/>
      <pos A="0.30734" C="0.293298" G="0.293298" T="0.106064"/>
      <pos A="0.30734" C="0.241808" G="0.213723" T="0.237128"/>
      <pos A="0.30734" C="0.246489" G="0.171596" T="0.274575"/>
      <pos A="0.255851" C="0.171596" G="0.283936" T="0.288617"/>
      <pos A="0.199681" C="0.255851" G="0.330745" T="0.213723"/>
      <pos A="0.209043" C="0.190319" G="0.297978" T="0.30266"/>
      <pos A="0.241808" C="0.30266" G="0.246489" T="0.209043"/>
      <pos A="0.279255" C="0.209043" G="0.213723" T="0.297978"/>
      <pos A="0.0873412" C="0.503935" G="0.269893" T="0.138831"/>
      <pos A="0.349468" C="0.274575" G="0.143511" T="0.232446"/>
      <pos A="0.335425" C="0.152873" G="0.241808" T="0.269893"/>
      <pos A="0.213723" C="0.274575" G="0.297978" T="0.213723"/>
      <pos A="0.316702" C="0.218404" G="0.143511" T="0.321383"/>
      <pos A="0.218404" C="0.30266" G="0.30734" T="0.171596"/>
      <pos A="0.25117" C="0.185639" G="0.148192" T="0.415"/>
      <pos A="0.293298" C="0.0826607" G="0.232446" T="0.391595"/>
      <pos A="0.260532" C="0.166916" G="0.190319" T="0.382233"/>
      <pos A="0.330745" C="0.321383" G="0.134149" T="0.213723"/>
      <pos A="0.209043" C="0.204361" G="0.115426" T="0.471169"/>
      <pos A="0.185639" C="0.274575" G="0.185639" T="0.354148"/>
      <pos A="0.354148" C="0.204361" G="0.213723" T="0.227766"/>
      <pos A="0.148192" C="0.157554" G="0.223085" T="0.471169"/>
      <pos A="0.237128" C="0.143511" G="0.297978" T="0.321383"/>
      <pos A="0.349468" C="0.190319" G="0.283936" T="0.176277"/>
      <pos A="0.25117" C="0.30734" G="0.246489" T="0.195"/>
      <pos A="0.330745" C="0.227766" G="0.246489" T="0.195"/>
      <pos A="0.25117" C="0.223085" G="0.143511" T="0.382233"/>
      <pos A="0.372872" C="0.218404" G="0.176277" T="0.232446"/>
      <pos A="0.162234" C="0.349468" G="0.288617" T="0.199681"/>
      <pos A="0.400957" C="0.143511" G="0.138831" T="0.316702"/>
      <pos A="0.171596" C="0.204361" G="0.391595" T="0.232446"/>
    </motif>
    <motif db="0" id="M50" alt="O50" length="40" nsites="8" evalue="1.3e-003">
      <pos A="0.372872" C="0.180958" G="0.293298" T="0.152873"/>
      <pos A="0.330745" C="0.25117" G="0.115426" T="0.30266"/>
      <pos A="0.237128" C="0.180958" G="0.279255" T="0.30266"/>
      <pos A="0.134149" C="0.148192" G="0.344787" T="0.372872"/>
      <pos A="0.344787" C="0.143511" G="0.223085" T="0.288617"/>
      <pos A="0.293298" C="0.30734" G="0.232446" T="0.166916"/>
      <pos A="0.312021" C="0.279255" G="0.25117" T="0.157554"/>
      <pos A="0.349468" C="0.246489" G="0.166916" T="0.237128"/>
      <pos A="0.260532" C="0.129469" G="0.255851" T="0.354148"/>
      <pos A="0.382233" C="0.368191" G="0.138831" T="0.110746"/>
      <pos A="0.152873" C="0.209043" G="0.195" T="0.443084"/>
      <pos A="0.232446" C="0.260532" G="0.124788" T="0.382233"/>
      <pos A="0.209043" C="0.354148" G="0.213723" T="0.223085"/>
      <pos A="0.166916" C="0.269893" G="0.213723" T="0.349468"/>
      <pos A="0.30266" C="0.241808" G="0.25117" T="0.204361"/>
      <pos A="0.265213" C="0.330745" G="0.241808" T="0.162234"/>
      <pos A="0.293298" C="0.120107" G="0.312021" T="0.274575"/>
      <pos A="0.138831" C="0.340106" G="0.255851" T="0.265213"/>
      <pos A="0.260532" C="0.176277" G="0.237128" T="0.326063"/>
      <pos A="0.297978" C="0.297978" G="0.166916" T="0.237128"/>
      <pos A="0.274575" C="0.124788" G="0.260532" T="0.340106"/>
      <pos A="0.260532" C="0.25117" G="0.344787" T="0.143511"/>
      <pos A="0.344787" C="0.185639" G="0.157554" T="0.312021"/>
      <pos A="0.513297" C="0.0686183" G="0.213723" T="0.204361"/>
      <pos A="0.190319" C="0.288617" G="0.232446" T="0.288617"/>
      <pos A="0.293298" C="0.232446" G="0.0873412" T="0.386915"/>
      <pos A="0.185639" C="0.321383" G="0.218404" T="0.274575"/>
      <pos A="0.204361" C="0.204361" G="0.25117" T="0.340106"/>
      <pos A="0.232446" C="0.30734" G="0.171596" T="0.288617"/>
      <pos A="0.316702" C="0.204361" G="0.213723" T="0.265213"/>
      <pos A="0.180958" C="0.312021" G="0.279255" T="0.227766"/>
      <pos A="0.241808" C="0.344787" G="0.120107" T="0.293298"/>
      <pos A="0.227766" C="0.232446" G="0.223085" T="0.316702"/>
      <pos A="0.400957" C="0.124788" G="0.316702" T="0.157554"/>
      <pos A="0.265213" C="0.260532" G="0.25117" T="0.223085"/>
      <pos A="0.223085" C="0.190319" G="0.30734" T="0.279255"/>
      <pos A="0.335425" C="0.297978" G="0.209043" T="0.157554"/>
      <pos A="0.195" C="0.209043" G="0.227766" T="0.368191"/>
      <pos A="0.255851" C="0.157554" G="0.199681" T="0.386915"/>
      <pos A="0.129469" C="0.0967032" G="0.199681" T="0.574147"/>
    </motif>
    <motif db="0" id="M52" alt="O52" length="40" nsites="8" evalue="1.3e-003">
      <pos A="0.332304" C="0.00308642" G="0.332304" T="0.332304"/>
      <pos A="0.00308642" C="0.332304" G="0.661523" T="0.00308642"/>
      <pos A="0.332304" C="0.332304" G="0.00308642" T="0.332304"/>
      <pos A="0.332304" C="0.332304" G="0.332304" T="0.00308642"/>
      <pos A="0.00308642" C="0.332304" G="0.332304" T="0.332304"/>
      <pos A="0.332304" C="0.00308642" G="0.332304" T="0.332304"/>
      <pos A="0.00308642" C="0.332304" G="0.661523" T="0.00308642"/>
      <pos A="0.332304" C="0.00308642" G="0.00308642" T="0.661523"/>
      <pos A="0.661523" C="0.00308642" G="0.00308642" T="0.332304"/>
      <pos A="0.00308642" C="0.332304" G="0.661523" T="0.00308642"/>
      <pos A="0.332304" C="0.00308642" G="0.00308642" T="0.661523"/>
      <pos A="0.332304" C="0.332304" G="0.332304" T="0.00308642"/>
      <pos A="0.332304" C="0.00308642" G="0.332304" T="0.332304"/>
      <pos A="0.00308642" C="0.661523" G="0.00308642" T="0.332304"/>
      <pos A="0.00308642" C="0.00308642" G="0.332304" T="0.661523"/>
      <pos A="0.00308642" C="0.661523" G="0.332304" T="0.00308642"/>
      <pos A="0.661523" C="0.00308642" G="0.00308642" T="0.332304"/>
      <pos A="0.00308642" C="0.00308642" G="0.661523" T="0.332304"/>
      <pos A="0.00308642" C="0.332304" G="0.332304" T="0.332304"/>
      <pos A="0.332304" C="0.00308642" G="0.332304" T="0.332304"/>
      <pos A="0.332304" C="0.00308642" G="0.332304" T="0.332304"/>
      <pos A="0.332304" C="0.661523" G="0.00308642" T="0.00308642"/>
      <pos A="0.661523" C="0.00308642" G="0.00308642" T="0.332304"/>
      <pos A="0.332304" C="0.00308642" G="0.332304" T="0.332304"/>
      <pos A="0.661523" C="0.00308642" G="0.332304" T="0.00308642"/>
      <pos A="0.00308642" C="0.00308642" G="0.661523" T="0.332304"/>
      <pos A="0.332304" C="0.00308642" G="0.00308642" T="0.661523"/>
      <pos A="0.332304" C="0.661523" G="0.00308642" T="0.00308642"/>
      <pos A="0.00308642" C="0.661523" G="0.00308642" T="0.332304"/>
      <pos A="0.332304" C="0.00308642" G="0.332304" T="0.332304"/>
      <pos A="0.332304" C="0.00308642" G="0.661523" T="0.00308642"/>
      <pos A="0.00308642" C="0.332304" G="0.332304" T="0.332304"/>
      <pos A="0.00308642" C="0.661523" G="0.332304" T="0.00308642"/>
      <pos A="0.661523" C="0.332304" G="0.00308642" T="0.00308642"/>
      <pos A="0.00308642" C="0.00308642" G="0.661523" T="0.332304"/>
      <pos A="0.332304" C="0.332304" G="0.332304" T="0.00308642"/>
      <pos A="0.661523" C="0.332304" G="0.00308642" T="0.00308642"/>
      <pos A="0.661523" C="0.00308642" G="0.332304" T="0.00308642"/>
      <pos A="0.332304" C="0.00308642" G="0.332304" T="0.332304"/>
      <pos A="0.990741" C="0.00308642" G="0.00308642" T="0.00308642"/>
    </motif>
    <motif db="0" id="M53" alt="O53" length="40" nsites="8" evalue="1.3e-003">
      <pos A="0.143511" C="0.25117" G="0.279255" T="0.326063"/>
      <pos A="0.232446" C="0.204361" G="0.25117" T="0.312021"/>
      <pos A="0.279255" C="0.171596" G="0.312021" T="0.237128"/>
      <pos A="0.180958" C="0.293298" G="0.223085" T="0.30266"/>
      <pos A="0.279255" C="0.30266" G="0.185639" T="0.232446"/>
      <pos A="0.138831" C="0.288617" G="0.237128" T="0.335425"/>
      <pos A="0.35883" C="0.269893" G="0.152873" T="0.218404"/>
      <pos A="0.106064" C="0.293298" G="0.349468" T="0.25117"/>
      <pos A="0.185639" C="0.0545758" G="0.330745" T="0.429042"/>
      <pos A="0.232446" C="0.279255" G="0.30266" T="0.185639"/>
      <pos A="0.447765" C="0.227766" G="0.232446" T="0.0920217"/>
      <pos A="0.485212" C="0.185639" G="0.204361" T="0.124788"/>
      <pos A="0.312021" C="0.227766" G="0.195" T="0.265213"/>
      <pos A="0.316702" C="0.199681" G="0.190319" T="0.293298"/>
      <pos A="0.316702" C="0.246489" G="0.344787" T="0.0920217"/>
      <pos A="0.312021" C="0.246489" G="0.162234" T="0.279255"/>
      <pos A="0.209043" C="0.232446" G="0.204361" T="0.354148"/>
      <pos A="0.152873" C="0.382233" G="0.115426" T="0.349468"/>
      <pos A="0.265213" C="0.274575" G="0.237128" T="0.223085"/>
      <pos A="0.227766" C="0.227766" G="0.134149" T="0.410318"/>
      <pos A="0.204361" C="0.288617" G="0.162234" T="0.344787"/>
      <pos A="0.578828" C="0.213723" G="0.0967032" T="0.110746"/>
      <pos A="0.237128" C="0.152873" G="0.330745" T="0.279255"/>
      <pos A="0.166916" C="0.227766" G="0.204361" T="0.400957"/>
      <pos A="0.274575" C="0.269893" G="0.185639" T="0.269893"/>
      <pos A="0.232446" C="0.260532" G="0.190319" T="0.316702"/>
      <pos A="0.204361" C="0.25117" G="0.391595" T="0.152873"/>
      <pos A="0.232446" C="0.162234" G="0.274575" T="0.330745"/>
      <pos A="0.246489" C="0.237128" G="0.255851" T="0.260532"/>
      <pos A="0.265213" C="0.152873" G="0.223085" T="0.35883"/>
      <pos A="0.115426" C="0.316702" G="0.157554" T="0.410318"/>
      <pos A="0.372872" C="0.115426" G="0.293298" T="0.218404"/>
      <pos A="0.209043" C="0.232446" G="0.349468" T="0.209043"/>
      <pos A="0.199681" C="0.246489" G="0.213723" T="0.340106"/>
      <pos A="0.246489" C="0.283936" G="0.190319" T="0.279255"/>
      <pos A="0.209043" C="0.223085" G="0.110746" T="0.457127"/>
      <pos A="0.377553" C="0.213723" G="0.190319" T="0.218404"/>
      <pos A="0.232446" C="0.283936" G="0.218404" T="0.265213"/>
      <pos A="0.386915" C="0.213723" G="0.171596" T="0.227766"/>
      <pos A="0.283936" C="0.288617" G="0.255851" T="0.171596"/>
    </motif>
    <motif db="0" id="M54" alt="O54" length="40" nsites="8" evalue="1.3e-003">
      <pos A="0.312472" C="0.264874" G="0.217276" T="0.205377"/>
      <pos A="0.229176" C="0.0982825" G="0.395768" T="0.276773"/>
      <pos A="0.15778" C="0.110182" G="0.407668" T="0.324371"/>
      <pos A="0.324371" C="0.13398" G="0.324371" T="0.217276"/>
      <pos A="0.0982825" C="0.193478" G="0.312472" T="0.395768"/>
      <pos A="0.0982825" C="0.395768" G="0.300573" T="0.205377"/>
      <pos A="0.181578" C="0.300573" G="0.169679" T="0.348171"/>
      <pos A="0.443366" C="0.36007" G="0.13398" T="0.0625837"/>
      <pos A="0.324371" C="0.205377" G="0.181578" T="0.288674"/>
      <pos A="0.241076" C="0.205377" G="0.371969" T="0.181578"/>
      <pos A="0.336271" C="0.14588" G="0.229176" T="0.288674"/>
      <pos A="0.181578" C="0.395768" G="0.205377" T="0.217276"/>
      <pos A="0.395768" C="0.383869" G="0.0625837" T="0.15778"/>
      <pos A="0.431467" C="0.074483" G="0.264874" T="0.229176"/>
      <pos A="0.300573" C="0.122081" G="0.264874" T="0.312472"/>
      <pos A="0.264874" C="0.14588" G="0.300573" T="0.288674"/>
      <pos A="0.336271" C="0.0982825" G="0.276773" T="0.288674"/>
      <pos A="0.455265" C="0.0982825" G="0.241076" T="0.205377"/>
      <pos A="0.0982825" C="0.241076" G="0.229176" T="0.431467"/>
      <pos A="0.110182" C="0.479065" G="0.205377" T="0.205377"/>
      <pos A="0.36007" C="0.252975" G="0.181578" T="0.205377"/>
      <pos A="0.288674" C="0.0863822" G="0.419567" T="0.205377"/>
      <pos A="0.229176" C="0.181578" G="0.348171" T="0.241076"/>
      <pos A="0.169679" C="0.205377" G="0.348171" T="0.276773"/>
      <pos A="0.300573" C="0.169679" G="0.264874" T="0.264874"/>
      <pos A="0.300573" C="0.13398" G="0.241076" T="0.324371"/>
      <pos A="0.336271" C="0.14588" G="0.13398" T="0.383869"/>
      <pos A="0.36007" C="0.229176" G="0.13398" T="0.276773"/>
      <pos A="0.241076" C="0.467165" G="0.0268849" T="0.264874"/>
      <pos A="0.419567" C="0.13398" G="0.193478" T="0.252975"/>
      <pos A="0.0625837" C="0.229176" G="0.300573" T="0.407668"/>
      <pos A="0.193478" C="0.252975" G="0.336271" T="0.217276"/>
      <pos A="0.371969" C="0.241076" G="0.264874" T="0.122081"/>
      <pos A="0.348171" C="0.205377" G="0.0625837" T="0.383869"/>
      <pos A="0.0149857" C="0.348171" G="0.312472" T="0.324371"/>
      <pos A="0.264874" C="0.348171" G="0.169679" T="0.217276"/>
      <pos A="0.229176" C="0.217276" G="0.15778" T="0.395768"/>
      <pos A="0.0863822" C="0.205377" G="0.264874" T="0.443366"/>
      <pos A="0.348171" C="0.122081" G="0.288674" T="0.241076"/>
      <pos A="0.324371" C="0.110182" G="0.229176" T="0.336271"/>
    </motif>
    <motif db="0" id="M55" alt="O55" length="40" nsites="8" evalue="1.3e-003">
      <pos A="0.176277" C="0.157554" G="0.293298" T="0.372872"/>
      <pos A="0.199681" C="0.35883" G="0.204361" T="0.237128"/>
      <pos A="0.283936" C="0.232446" G="0.232446" T="0.25117"/>
      <pos A="0.283936" C="0.209043" G="0.260532" T="0.246489"/>
      <pos A="0.354148" C="0.288617" G="0.180958" T="0.176277"/>
      <pos A="0.471169" C="0.138831" G="0.0686183" T="0.321383"/>
      <pos A="0.241808" C="0.195" G="0.35883" T="0.204361"/>
      <pos A="0.138831" C="0.115426" G="0.368191" T="0.377553"/>
      <pos A="0.227766" C="0.316702" G="0.326063" T="0.129469"/>
      <pos A="0.232446" C="0.400957" G="0.0124484" T="0.354148"/>
      <pos A="0.288617" C="0.293298" G="0.171596" T="0.246489"/>
      <pos A="0.274575" C="0.265213" G="0.199681" T="0.260532"/>
      <pos A="0.190319" C="0.283936" G="0.138831" T="0.386915"/>
      <pos A="0.30266" C="0.185639" G="0.279255" T="0.232446"/>
      <pos A="0.209043" C="0.269893" G="0.195" T="0.326063"/>
      <pos A="0.232446" C="0.25117" G="0.209043" T="0.30734"/>
      <pos A="0.237128" C="0.0498943" G="0.499254" T="0.213723"/>
      <pos A="0.288617" C="0.232446" G="0.288617" T="0.190319"/>
      <pos A="0.312021" C="0.143511" G="0.176277" T="0.368191"/>
      <pos A="0.241808" C="0.129469" G="0.279255" T="0.349468"/>
      <pos A="0.30266" C="0.293298" G="0.227766" T="0.176277"/>
      <pos A="0.288617" C="0.391595" G="0.152873" T="0.166916"/>
      <pos A="0.344787" C="0.265213" G="0.162234" T="0.227766"/>
      <pos A="0.227766" C="0.30266" G="0.232446" T="0.237128"/>
      <pos A="0.312021" C="0.166916" G="0.237128" T="0.283936"/>
      <pos A="0.372872" C="0.195" G="0.204361" T="0.227766"/>
      <pos A="0.166916" C="0.335425" G="0.223085" T="0.274575"/>
      <pos A="0.213723" C="0.391595" G="0.152873" T="0.241808"/>
      <pos A="0.340106" C="0.326063" G="0.0967032" T="0.237128"/>
      <pos A="0.227766" C="0.185639" G="0.288617" T="0.297978"/>
      <pos A="0.223085" C="0.223085" G="0.213723" T="0.340106"/>
      <pos A="0.204361" C="0.288617" G="0.255851" T="0.25117"/>
      <pos A="0.227766" C="0.255851" G="0.204361" T="0.312021"/>
      <pos A="0.35883" C="0.195" G="0.213723" T="0.232446"/>
      <pos A="0.138831" C="0.120107" G="0.326063" T="0.415"/>
      <pos A="0.344787" C="0.218404" G="0.30734" T="0.129469"/>
      <pos A="0.335425" C="0.124788" G="0.0826607" T="0.457127"/>
      <pos A="0.274575" C="0.166916" G="0.246489" T="0.312021"/>
      <pos A="0.171596" C="0.157554" G="0.269893" T="0.400957"/>
      <pos A="0.335425" C="0.237128" G="0.223085" T="0.204361"/>
    </motif>
    <motif db="0" id="M57" alt="O57" length="40" nsites="8" evalue="1.3e-003">
      <pos A="0.14418" C="0.0971486" G="0.332304" T="0.426366"/>
      <pos A="0.0501175" C="0.14418" G="0.426366" T="0.379335"/>
      <pos A="0.285273" C="0.332304" G="0.191211" T="0.191211"/>
      <pos A="0.332304" C="0.473398" G="0.0971486" T="0.0971486"/>
      <pos A="0.52043" C="0.0971486" G="0.191211" T="0.191211"/>
      <pos A="0.285273" C="0.0971486" G="0.52043" T="0.0971486"/>
      <pos A="0.285273" C="0.191211" G="0.191211" T="0.332304"/>
      <pos A="0.238242" C="0.00308642" G="0.332304" T="0.426366"/>
      <pos A="0.238242" C="0.332304" G="0.14418" T="0.285273"/>
      <pos A="0.473398" C="0.285273" G="0.0501175" T="0.191211"/>
      <pos A="0.238242" C="0.238242" G="0.285273" T="0.238242"/>
      <pos A="0.238242" C="0.14418" G="0.238242" T="0.379335"/>
      <pos A="0.379335" C="0.285273" G="0.285273" T="0.0501175"/>
      <pos A="0.238242" C="0.238242" G="0.285273" T="0.238242"/>
      <pos A="0.238242" C="0.14418" G="0.238242" T="0.379335"/>
      <pos A="0.191211" C="0.0971486" G="0.52043" T="0.191211"/>
      <pos A="0.191211" C="0.14418" G="0.567461" T="0.0971486"/>
      <pos A="0.0501175" C="0.285273" G="0.379335" T="0.285273"/>
      <pos A="0.191211" C="0.332304" G="0.332304" T="0.14418"/>
      <pos A="0.567461" C="0.14418" G="0.14418" T="0.14418"/>
      <pos A="0.14418" C="0.14418" G="0.614492" T="0.0971486"/>
      <pos A="0.0971486" C="0.567461" G="0.285273" T="0.0501175"/>
      <pos A="0.426366" C="0.285273" G="0.238242" T="0.0501175"/>
      <pos A="0.00308642" C="0.426366" G="0.426366" T="0.14418"/>
      <pos A="0.426366" C="0.191211" G="0.0971486" T="0.285273"/>
      <pos A="0.332304" C="0.0501175" G="0.426366" T="0.191211"/>
      <pos A="0.332304" C="0.332304" G="0.14418" T="0.191211"/>
      <pos A="0.191211" C="0.238242" G="0.379335" T="0.191211"/>
      <pos A="0.285273" C="0.191211" G="0.14418" T="0.379335"/>
      <pos A="0.0971486" C="0.0971486" G="0.426366" T="0.379335"/>
      <pos A="0.0971486" C="0.14418" G="0.426366" T="0.332304"/>
      <pos A="0.0971486" C="0.191211" G="0.0501175" T="0.661523"/>
      <pos A="0.238242" C="0.0501175" G="0.238242" T="0.473398"/>
      <pos A="0.0501175" C="0.238242" G="0.473398" T="0.238242"/>
      <pos A="0.0971486" C="0.14418" G="0.52043" T="0.238242"/>
      <pos A="0.0971486" C="0.238242" G="0.238242" T="0.426366"/>
      <pos A="0.332304" C="0.14418" G="0.0501175" T="0.473398"/>
      <pos A="0.191211" C="0.285273" G="0.332304" T="0.191211"/>
      <pos A="0.473398" C="0.0501175" G="0.00308642" T="0.473398"/>
      <pos A="0.0501175" C="0.0971486" G="0.332304" T="0.52043"/>
    </motif>
    <motif db="0" id="M58" alt="O58" length="40" nsites="8" evalue="1.3e-003">
      <pos A="0.14418" C="0.285273" G="0.214727" T="0.35582"/>
      <pos A="0.402851" C="0.214727" G="0.120665" T="0.261758"/>
      <pos A="0.567461" C="0.191211" G="0.191211" T="0.0501175"/>
      <pos A="0.379335" C="0.14418" G="0.191211" T="0.285273"/>
      <pos A="0.238242" C="0.191211" G="0.238242" T="0.332304"/>
      <pos A="0.332304" C="0.214727" G="0.00308642" T="0.449882"/>
      <pos A="0.285273" C="0.120665" G="0.191211" T="0.402851"/>
      <pos A="0.379335" C="0.191211" G="0.0266025" T="0.402851"/>
      <pos A="0.14418" C="0.449882" G="0.120665" T="0.285273"/>
      <pos A="0.261758" C="0.308789" G="0.0736336" T="0.35582"/>
      <pos A="0.308789" C="0.167696" G="0.0971486" T="0.426366"/>
      <pos A="0.120665" C="0.379335" G="0.238242" T="0.261758"/>
      <pos A="0.402851" C="0.0501175" G="0.0971486" T="0.449882"/>
      <pos A="0.261758" C="0.14418" G="0.214727" T="0.379335"/>
      <pos A="0.332304" C="0.379335" G="0.14418" T="0.14418"/>
      <pos A="0.167696" C="0.285273" G="0.0501175" T="0.496914"/>
      <pos A="0.35582" C="0.332304" G="0.238242" T="0.0736336"/>
      <pos A="0.332304" C="0.0501175" G="0.120665" T="0.496914"/>
      <pos A="0.14418" C="0.238242" G="0.238242" T="0.379335"/>
      <pos A="0.0266025" C="0.35582" G="0.0736336" T="0.543945"/>
      <pos A="0.473398" C="0.191211" G="0.0971486" T="0.238242"/>
      <pos A="0.332304" C="0.00308642" G="0.214727" T="0.449882"/>
      <pos A="0.496914" C="0.14418" G="0.238242" T="0.120665"/>
      <pos A="0.449882" C="0.238242" G="0.167696" T="0.14418"/>
      <pos A="0.14418" C="0.261758" G="0.14418" T="0.449882"/>
      <pos A="0.191211" C="0.332304" G="0.191211" T="0.285273"/>
      <pos A="0.402851" C="0.332304" G="0.0971486" T="0.167696"/>
      <pos A="0.238242" C="0.167696" G="0.167696" T="0.426366"/>
      <pos A="0.167696" C="0.285273" G="0.238242" T="0.308789"/>
      <pos A="0.449882" C="0.191211" G="0.167696" T="0.191211"/>
      <pos A="0.0736336" C="0.14418" G="0.449882" T="0.332304"/>
      <pos A="0.191211" C="0.238242" G="0.14418" T="0.426366"/>
      <pos A="0.261758" C="0.0736336" G="0.449882" T="0.214727"/>
      <pos A="0.261758" C="0.14418" G="0.238242" T="0.35582"/>
      <pos A="0.379335" C="0.0501175" G="0.120665" T="0.449882"/>
      <pos A="0.52043" C="0.0266025" G="0.238242" T="0.214727"/>
      <pos A="0.496914" C="0.00308642" G="0.214727" T="0.285273"/>
      <pos A="0.332304" C="0.191211" G="0.332304" T="0.14418"/>
      <pos A="0.191211" C="0.426366" G="0.167696" T="0.214727"/>
      <pos A="0.332304" C="0.191211" G="0.0501175" T="0.426366"/>
    </motif>
    <motif db="0" id="M59" alt="O59" length="40" nsites="8" evalue="1.3e-003">
      <pos A="0.209043" C="0.340106" G="0.227766" T="0.223085"/>
      <pos A="0.176277" C="0.143511" G="0.152873" T="0.527339"/>
      <pos A="0.269893" C="0.143511" G="0.41968" T="0.166916"/>
      <pos A="0.255851" C="0.204361" G="0.246489" T="0.293298"/>
      <pos A="0.195" C="0.171596" G="0.288617" T="0.344787"/>
      <pos A="0.330745" C="0.279255" G="0.190319" T="0.199681"/>
      <pos A="0.171596" C="0.269893" G="0.237128" T="0.321383"/>
      <pos A="0.349468" C="0.326063" G="0.115426" T="0.209043"/>
      <pos A="0.326063" C="0.283936" G="0.283936" T="0.106064"/>
      <pos A="0.30266" C="0.269893" G="0.223085" T="0.204361"/>
      <pos A="0.138831" C="0.124788" G="0.461807" T="0.274575"/>
      <pos A="0.279255" C="0.124788" G="0.265213" T="0.330745"/>
      <pos A="0.288617" C="0.288617" G="0.218404" T="0.204361"/>
      <pos A="0.35883" C="0.279255" G="0.171596" T="0.190319"/>
      <pos A="0.246489" C="0.255851" G="0.237128" T="0.260532"/>
      <pos A="0.260532" C="0.274575" G="0.138831" T="0.326063"/>
      <pos A="0.255851" C="0.321383" G="0.265213" T="0.157554"/>
      <pos A="0.471169" C="0.25117" G="0.0826607" T="0.195"/>
      <pos A="0.213723" C="0.326063" G="0.209043" T="0.25117"/>
      <pos A="0.209043" C="0.349468" G="0.143511" T="0.297978"/>
      <pos A="0.218404" C="0.260532" G="0.176277" T="0.344787"/>
      <pos A="0.293298" C="0.0967032" G="0.279255" T="0.330745"/>
      <pos A="0.209043" C="0.180958" G="0.134149" T="0.47585"/>
      <pos A="0.213723" C="0.199681" G="0.288617" T="0.297978"/>
      <pos A="0.157554" C="0.110746" G="0.400957" T="0.330745"/>
      <pos A="0.293298" C="0.35883" G="0.124788" T="0.223085"/>
      <pos A="0.344787" C="0.0686183" G="0.195" T="0.391595"/>
      <pos A="0.293298" C="0.143511" G="0.335425" T="0.227766"/>
      <pos A="0.340106" C="0.180958" G="0.227766" T="0.25117"/>
      <pos A="0.396276" C="0.25117" G="0.0967032" T="0.255851"/>
      <pos A="0.283936" C="0.241808" G="0.237128" T="0.237128"/>
      <pos A="0.138831" C="0.288617" G="0.260532" T="0.312021"/>
      <pos A="0.255851" C="0.190319" G="0.185639" T="0.368191"/>
      <pos A="0.255851" C="0.232446" G="0.223085" T="0.288617"/>
      <pos A="0.176277" C="0.279255" G="0.227766" T="0.316702"/>
      <pos A="0.274575" C="0.227766" G="0.279255" T="0.218404"/>
      <pos A="0.312021" C="0.260532" G="0.232446" T="0.195"/>
      <pos A="0.293298" C="0.255851" G="0.241808" T="0.209043"/>
      <pos A="0.279255" C="0.237128" G="0.176277" T="0.30734"/>
      <pos A="0.204361" C="0.288617" G="0.171596" T="0.335425"/>
    </motif>
    <motif db="0" id="M6" alt="O6" length="40" nsites="8" evalue="1.3e-003">
      <pos A="0.25" C="0.299383" G="0.447531" T="0.00308642"/>
      <pos A="0.447531" C="0.348765" G="0.101852" T="0.101852"/>
      <pos A="0.101852" C="0.447531" G="0.25" T="0.200617"/>
      <pos A="0.151235" C="0.25" G="0.00308642" T="0.595679"/>
      <pos A="0.101852" C="0.348765" G="0.200617" T="0.348765"/>
      <pos A="0.0524691" C="0.200617" G="0.595679" T="0.151235"/>
      <pos A="0.200617" C="0.0524691" G="0.496914" T="0.25"/>
      <pos A="0.299383" C="0.348765" G="0.25" T="0.101852"/>
      <pos A="0.151235" C="0.398148" G="0.200617" T="0.25"/>
      <pos A="0.398148" C="0.101852" G="0.0524691" T="0.447531"/>
      <pos A="0.496914" C="0.101852" G="0.101852" T="0.299383"/>
      <pos A="0.595679" C="0.101852" G="0.25" T="0.0524691"/>
      <pos A="0.200617" C="0.0524691" G="0.299383" T="0.447531"/>
      <pos A="0.25" C="0.101852" G="0.348765" T="0.299383"/>
      <pos A="0.496914" C="0.0524691" G="0.348765" T="0.101852"/>
      <pos A="0.398148" C="0.00308642" G="0.348765" T="0.25"/>
      <pos A="0.151235" C="0.299383" G="0.299383" T="0.25"/>
      <pos A="0.101852" C="0.200617" G="0.447531" T="0.25"/>
      <pos A="0.348765" C="0.101852" G="0.25" T="0.299383"/>
      <pos A="0.348765" C="0.299383" G="0.151235" T="0.200617"/>
      <pos A="0.299383" C="0.299383" G="0.25" T="0.151235"/>
      <pos A="0.151235" C="0.25" G="0.00308642" T="0.595679"/>
      <pos A="0.25" C="0.447531" G="0.200617" T="0.101852"/>
      <pos A="0.447531" C="0.151235" G="0.200617" T="0.200617"/>
      <pos A="0.200617" C="0.299383" G="0.25" T="0.25"/>
      <pos A="0.0524691" C="0.101852" G="0.25" T="0.595679"/>
      <pos A="0.398148" C="0.200617" G="0.200617" T="0.200617"/>
      <pos A="0.151235" C="0.00308642" G="0.496914" T="0.348765"/>
      <pos A="0.101852" C="0.200617" G="0.447531" T="0.25"/>
      <pos A="0.200617" C="0.398148" G="0.25" T="0.151235"/>
      <pos A="0.299383" C="0.348765" G="0.151235" T="0.200617"/>
      <pos A="0.348765" C="0.0524691" G="0.101852" T="0.496914"/>
      <pos A="0.496914" C="0.0524691" G="0.151235" T="0.299383"/>
      <pos A="0.00308642" C="0.101852" G="0.496914" T="0.398148"/>
      <pos A="0.398148" C="0.0524691" G="0.151235" T="0.398148"/>
      <pos A="0.0524691" C="0.0524691" G="0.595679" T="0.299383"/>
      <pos A="0.743827" C="0.101852" G="0.00308642" T="0.151235"/>
      <pos A="0.151235" C="0.447531" G="0.151235" T="0.25"/>
      <pos A="0.398148" C="0.200617" G="0.200617" T="0.200617"/>
      <pos A="0.0524691" C="0.101852" G="0.79321" T="0.0524691"/>
    </motif>
    <motif db="0" id="M60" alt="O60" length="40" nsites="8" evalue="1.3e-003">
      <pos A="0.0928731" C="0.272446" G="0.272446" T="0.362233"/>
      <pos A="0.18266" C="0.45202" G="0.18266" T="0.18266"/>
      <pos A="0.272446" C="0.18266" G="0.18266" T="0.362233"/>
      <pos A="0.18266" C="0.272446" G="0.362233" T="0.18266"/>
      <pos A="0.18266" C="0.18266" G="0.18266" T="0.45202"/>
      <pos A="0.362233" C="0.0928731" G="0.0928731" T="0.45202"/>
      <pos A="0.362233" C="0.45202" G="0.00308642" T="0.18266"/>
      <pos A="0.45202" C="0.18266" G="0.362233" T="0.00308642"/>
      <pos A="0.541807" C="0.362233" G="0.0928731" T="0.00308642"/>
      <pos A="0.272446" C="0.272446" G="0.272446" T="0.18266"/>
      <pos A="0.272446" C="0.362233" G="0.362233" T="0.00308642"/>
      <pos A="0.45202" C="0.00308642" G="0.0928731" T="0.45202"/>
      <pos A="0.00308642" C="0.272446" G="0.631594" T="0.0928731"/>
      <pos A="0.18266" C="0.541807" G="0.18266" T="0.0928731"/>
      <pos A="0.362233" C="0.631594" G="0.00308642" T="0.00308642"/>
      <pos A="0.272446" C="0.362233" G="0.00308642" T="0.362233"/>
      <pos A="0.0928731" C="0.362233" G="0.18266" T="0.362233"/>
      <pos A="0.0928731" C="0.631594" G="0.0928731" T="0.18266"/>
      <pos A="0.45202" C="0.18266" G="0.18266" T="0.18266"/>
      <pos A="0.18266" C="0.362233" G="0.0928731" T="0.362233"/>
      <pos A="0.45202" C="0.541807" G="0.00308642" T="0.00308642"/>
      <pos A="0.45202" C="0.45202" G="0.00308642" T="0.0928731"/>
      <pos A="0.362233" C="0.272446" G="0.18266" T="0.18266"/>
      <pos A="0.0928731" C="0.272446" G="0.541807" T="0.0928731"/>
      <pos A="0.0928731" C="0.18266" G="0.541807" T="0.18266"/>
      <pos A="0.00308642" C="0.0928731" G="0.45202" T="0.45202"/>
      <pos A="0.362233" C="0.18266" G="0.362233" T="0.0928731"/>
      <pos A="0.18266" C="0.0928731" G="0.00308642" T="0.721381"/>
      <pos A="0.362233" C="0.541807" G="0.00308642" T="0.0928731"/>
      <pos A="0.362233" C="0.272446" G="0.18266" T="0.18266"/>
      <pos A="0.18266" C="0.541807" G="0.0928731" T="0.18266"/>
      <pos A="0.00308642" C="0.900954" G="0.00308642" T="0.0928731"/>
      <pos A="0.362233" C="0.541807" G="0.00308642" T="0.0928731"/>
      <pos A="0.18266" C="0.0928731" G="0.0928731" T="0.631594"/>
      <pos A="0.18266" C="0.45202" G="0.0928731" T="0.272446"/>
      <pos A="0.541807" C="0.18266" G="0.0928731" T="0.18266"/>
      <pos A="0.00308642" C="0.45202" G="0.18266" T="0.362233"/>
      <pos A="0.272446" C="0.362233" G="0.0928731" T="0.272446"/>
      <pos A="0.362233" C="0.0928731" G="0.272446" T="0.272446"/>
      <pos A="0.541807" C="0.00308642" G="0.18266" T="0.272446"/>
    </motif>
    <motif db="0" id="M61" alt="O61" length="40" nsites="8" evalue="1.3e-003">
      <pos A="0.118526" C="0.387886" G="0.272446" T="0.22114"/>
      <pos A="0.2981" C="0.246793" G="0.0672198" T="0.387886"/>
      <pos A="0.14418" C="0.195486" G="0.25962" T="0.400713"/>
      <pos A="0.45202" C="0.0543931" G="0.349406" T="0.14418"/>
      <pos A="0.516154" C="0.22114" G="0.14418" T="0.118526"/>
      <pos A="0.503327" C="0.0672198" G="0.323753" T="0.1057"/>
      <pos A="0.272446" C="0.400713" G="0.1057" T="0.22114"/>
      <pos A="0.195486" C="0.310926" G="0.25962" T="0.233966"/>
      <pos A="0.2981" C="0.25962" G="0.157006" T="0.285273"/>
      <pos A="0.362233" C="0.131353" G="0.272446" T="0.233966"/>
      <pos A="0.25962" C="0.1057" G="0.195486" T="0.439193"/>
      <pos A="0.233966" C="0.0415664" G="0.387886" T="0.33658"/>
      <pos A="0.272446" C="0.349406" G="0.169833" T="0.208313"/>
      <pos A="0.22114" C="0.195486" G="0.195486" T="0.387886"/>
      <pos A="0.25962" C="0.310926" G="0.25962" T="0.169833"/>
      <pos A="0.37506" C="0.14418" G="0.0543931" T="0.426366"/>
      <pos A="0.4905" C="0.118526" G="0.14418" T="0.246793"/>
      <pos A="0.118526" C="0.528981" G="0.272446" T="0.0800464"/>
      <pos A="0.14418" C="0.37506" G="0.233966" T="0.246793"/>
      <pos A="0.1057" C="0.387886" G="0.18266" T="0.323753"/>
      <pos A="0.18266" C="0.246793" G="0.349406" T="0.22114"/>
      <pos A="0.285273" C="0.208313" G="0.131353" T="0.37506"/>
      <pos A="0.25962" C="0.2981" G="0.208313" T="0.233966"/>
      <pos A="0.2981" C="0.157006" G="0.233966" T="0.310926"/>
      <pos A="0.2981" C="0.131353" G="0.400713" T="0.169833"/>
      <pos A="0.272446" C="0.169833" G="0.285273" T="0.272446"/>
      <pos A="0.25962" C="0.0928731" G="0.25962" T="0.387886"/>
      <pos A="0.516154" C="0.14418" G="0.18266" T="0.157006"/>
      <pos A="0.400713" C="0.169833" G="0.157006" T="0.272446"/>
      <pos A="0.157006" C="0.246793" G="0.33658" T="0.25962"/>
      <pos A="0.400713" C="0.233966" G="0.169833" T="0.195486"/>
      <pos A="0.323753" C="0.272446" G="0.208313" T="0.195486"/>
      <pos A="0.285273" C="0.272446" G="0.0928731" T="0.349406"/>
      <pos A="0.169833" C="0.233966" G="0.233966" T="0.362233"/>
      <pos A="0.272446" C="0.131353" G="0.33658" T="0.25962"/>
      <pos A="0.208313" C="0.464846" G="0.0928731" T="0.233966"/>
      <pos A="0.349406" C="0.208313" G="0.0415664" T="0.400713"/>
      <pos A="0.2981" C="0.0415664" G="0.41354" T="0.246793"/>
      <pos A="0.2981" C="0.323753" G="0.18266" T="0.195486"/>
      <pos A="0.400713" C="0.246793" G="0.169833" T="0.18266"/>
    </motif>
    <motif db="0" id="M62" alt="O62" length="40" nsites="8" evalue="1.3e-003">
      <pos A="0.262996" C="0.179824" G="0.190221" T="0.366959"/>
      <pos A="0.148635" C="0.179824" G="0.356563" T="0.314977"/>
      <pos A="0.231806" C="0.294185" G="0.0966538" T="0.377355"/>
      <pos A="0.48132" C="0.294185" G="0.200617" T="0.0238795"/>
      <pos A="0.22141" C="0.127843" G="0.325374" T="0.325374"/>
      <pos A="0.127843" C="0.242202" G="0.242202" T="0.387752"/>
      <pos A="0.325374" C="0.273392" G="0.22141" T="0.179824"/>
      <pos A="0.262996" C="0.387752" G="0.0966538" T="0.2526"/>
      <pos A="0.418941" C="0.0966538" G="0.0446716" T="0.439733"/>
      <pos A="0.2526" C="0.0654647" G="0.626868" T="0.0550686"/>
      <pos A="0.117446" C="0.242202" G="0.283789" T="0.356563"/>
      <pos A="0.377355" C="0.231806" G="0.127843" T="0.262996"/>
      <pos A="0.356563" C="0.169428" G="0.10705" T="0.366959"/>
      <pos A="0.377355" C="0.179824" G="0.294185" T="0.148635"/>
      <pos A="0.0966538" C="0.470922" G="0.169428" T="0.262996"/>
      <pos A="0.283789" C="0.262996" G="0.0550686" T="0.398148"/>
      <pos A="0.117446" C="0.273392" G="0.283789" T="0.325374"/>
      <pos A="0.2526" C="0.179824" G="0.325374" T="0.242202"/>
      <pos A="0.273392" C="0.10705" G="0.377355" T="0.242202"/>
      <pos A="0.346166" C="0.0446716" G="0.366959" T="0.242202"/>
      <pos A="0.262996" C="0.314977" G="0.179824" T="0.242202"/>
      <pos A="0.325374" C="0.242202" G="0.200617" T="0.231806"/>
      <pos A="0.325374" C="0.242202" G="0.0654647" T="0.366959"/>
      <pos A="0.314977" C="0.179824" G="0.0238795" T="0.48132"/>
      <pos A="0.242202" C="0.2526" G="0.242202" T="0.262996"/>
      <pos A="0.138239" C="0.190221" G="0.231806" T="0.439733"/>
      <pos A="0.127843" C="0.398148" G="0.262996" T="0.211013"/>
      <pos A="0.273392" C="0.2526" G="0.138239" T="0.33577"/>
      <pos A="0.283789" C="0.346166" G="0.0550686" T="0.314977"/>
      <pos A="0.22141" C="0.273392" G="0.117446" T="0.387752"/>
      <pos A="0.262996" C="0.346166" G="0.231806" T="0.159032"/>
      <pos A="0.127843" C="0.346166" G="0.0654647" T="0.460526"/>
      <pos A="0.190221" C="0.22141" G="0.179824" T="0.408544"/>
      <pos A="0.273392" C="0.190221" G="0.33577" T="0.200617"/>
      <pos A="0.262996" C="0.200617" G="0.242202" T="0.294185"/>
      <pos A="0.231806" C="0.22141" G="0.33577" T="0.211013"/>
      <pos A="0.231806" C="0.242202" G="0.200617" T="0.325374"/>
      <pos A="0.273392" C="0.273392" G="0.231806" T="0.22141"/>
      <pos A="0.304581" C="0.138239" G="0.138239" T="0.418941"/>
      <pos A="0.366959" C="0.148635" G="0.262996" T="0.22141"/>
    </motif>
    <motif db="0" id="M63" alt="O63" length="40" nsites="8" evalue="1.3e-003">
      <pos A="0.134773" C="0.266461" G="0.266461" T="0.332304"/>
      <pos A="0.200617" C="0.200617" G="0.332304" T="0.266461"/>
      <pos A="0.200617" C="0.463992" G="0.200617" T="0.134773"/>
      <pos A="0.332304" C="0.463992" G="0.00308642" T="0.200617"/>
      <pos A="0.398148" C="0.398148" G="0.134773" T="0.0689304"/>
      <pos A="0.332304" C="0.266461" G="0.200617" T="0.200617"/>
      <pos A="0.332304" C="0.200617" G="0.200617" T="0.266461"/>
      <pos A="0.0689304" C="0.398148" G="0.398148" T="0.134773"/>
      <pos A="0.661523" C="0.200617" G="0.00308642" T="0.134773"/>
      <pos A="0.134773" C="0.200617" G="0.661523" T="0.00308642"/>
      <pos A="0.266461" C="0.134773" G="0.134773" T="0.463992"/>
      <pos A="0.200617" C="0.266461" G="0.134773" T="0.398148"/>
      <pos A="0.595679" C="0.134773" G="0.0689304" T="0.200617"/>
      <pos A="0.332304" C="0.266461" G="0.200617" T="0.200617"/>
      <pos A="0.398148" C="0.398148" G="0.00308642" T="0.200617"/>
      <pos A="0.134773" C="0.463992" G="0.266461" T="0.134773"/>
      <pos A="0.398148" C="0.200617" G="0.134773" T="0.266461"/>
      <pos A="0.0689304" C="0.266461" G="0.200617" T="0.463992"/>
      <pos A="0.134773" C="0.332304" G="0.332304" T="0.200617"/>
      <pos A="0.134773" C="0.134773" G="0.0689304" T="0.661523"/>
      <pos A="0.0689304" C="0.463992" G="0.200617" T="0.266461"/>
      <pos A="0.266461" C="0.0689304" G="0.00308642" T="0.661523"/>
      <pos A="0.00308642" C="0.398148" G="0.0689304" T="0.529835"/>
      <pos A="0.398148" C="0.398148" G="0.0689304" T="0.134773"/>
      <pos A="0.595679" C="0.0689304" G="0.0689304" T="0.266461"/>
      <pos A="0.134773" C="0.398148" G="0.200617" T="0.266461"/>
      <pos A="0.00308642" C="0.595679" G="0.398148" T="0.00308642"/>
      <pos A="0.134773" C="0.0689304" G="0.134773" T="0.661523"/>
      <pos A="0.134773" C="0.529835" G="0.200617" T="0.134773"/>
      <pos A="0.332304" C="0.266461" G="0.266461" T="0.134773"/>
      <pos A="0.332304" C="0.266461" G="0.332304" T="0.0689304"/>
      <pos A="0.0689304" C="0.134773" G="0.200617" T="0.595679"/>
      <pos A="0.134773" C="0.398148" G="0.398148" T="0.0689304"/>
      <pos A="0.266461" C="0.332304" G="0.0689304" T="0.332304"/>
      <pos A="0.463992" C="0.266461" G="0.0689304" T="0.200617"/>
      <pos A="0.200617" C="0.0689304" G="0.134773" T="0.595679"/>
      <pos A="0.00308642" C="0.398148" G="0.200617" T="0.398148"/>
      <pos A="0.0689304" C="0.727366" G="0.134773" T="0.0689304"/>
      <pos A="0.332304" C="0.463992" G="0.0689304" T="0.134773"/>
      <pos A="0.332304" C="0.332304" G="0.0689304" T="0.266461"/>
    </motif>
    <motif db="0" id="M64" alt="O64" length="40" nsites="8" evalue="1.3e-003">
      <pos A="0.112826" C="0.661523" G="0.00308642" T="0.222565"/>
      <pos A="0.222565" C="0.00308642" G="0.222565" T="0.551784"/>
      <pos A="0.00308642" C="0.771262" G="0.00308642" T="0.222565"/>
      <pos A="0.332304" C="0.442043" G="0.112826" T="0.112826"/>
      <pos A="0.442043" C="0.222565" G="0.332304" T="0.00308642"/>
      <pos A="0.332304" C="0.222565" G="0.00308642" T="0.442043"/>
      <pos A="0.442043" C="0.00308642" G="0.332304" T="0.222565"/>
      <pos A="0.00308642" C="0.00308642" G="0.771262" T="0.222565"/>
      <pos A="0.00308642" C="0.222565" G="0.551784" T="0.222565"/>
      <pos A="0.222565" C="0.332304" G="0.442043" T="0.00308642"/>
      <pos A="0.222565" C="0.222565" G="0.112826" T="0.442043"/>
      <pos A="0.222565" C="0.112826" G="0.551784" T="0.112826"/>
      <pos A="0.332304" C="0.332304" G="0.00308642" T="0.332304"/>
      <pos A="0.222565" C="0.551784" G="0.00308642" T="0.222565"/>
      <pos A="0.332304" C="0.222565" G="0.00308642" T="0.442043"/>
      <pos A="0.00308642" C="0.222565" G="0.112826" T="0.661523"/>
      <pos A="0.332304" C="0.332304" G="0.222565" T="0.112826"/>
      <pos A="0.551784" C="0.112826" G="0.332304" T="0.00308642"/>
      <pos A="0.112826" C="0.112826" G="0.661523" T="0.112826"/>
      <pos A="0.551784" C="0.222565" G="0.112826" T="0.112826"/>
      <pos A="0.332304" C="0.00308642" G="0.222565" T="0.442043"/>
      <pos A="0.00308642" C="0.332304" G="0.222565" T="0.442043"/>
      <pos A="0.222565" C="0.222565" G="0.112826" T="0.442043"/>
      <pos A="0.00308642" C="0.222565" G="0.222565" T="0.551784"/>
      <pos A="0.00308642" C="0.112826" G="0.442043" T="0.442043"/>
      <pos A="0.00308642" C="0.00308642" G="0.551784" T="0.442043"/>
      <pos A="0.00308642" C="0.771262" G="0.00308642" T="0.222565"/>
      <pos A="0.551784" C="0.00308642" G="0.332304" T="0.112826"/>
      <pos A="0.442043" C="0.00308642" G="0.332304" T="0.222565"/>
      <pos A="0.222565" C="0.332304" G="0.442043" T="0.00308642"/>
      <pos A="0.112826" C="0.332304" G="0.222565" T="0.332304"/>
      <pos A="0.00308642" C="0.222565" G="0.112826" T="0.661523"/>
      <pos A="0.00308642" C="0.551784" G="0.332304" T="0.112826"/>
      <pos A="0.332304" C="0.442043" G="0.00308642" T="0.222565"/>
      <pos A="0.222565" C="0.332304" G="0.222565" T="0.222565"/>
      <pos A="0.00308642" C="0.551784" G="0.112826" T="0.332304"/>
      <pos A="0.332304" C="0.442043" G="0.222565" T="0.00308642"/>
      <pos A="0.112826" C="0.00308642" G="0.442043" T="0.442043"/>
      <pos A="0.112826" C="0.661523" G="0.00308642" T="0.222565"/>
      <pos A="0.332304" C="0.332304" G="0.00308642" T="0.332304"/>
    </motif>
    <motif db="0" id="M66" alt="O66" length="40" nsites="8" evalue="1.3e-003">
      <pos A="0.00308642" C="0.496914" G="0.00308642" T="0.496914"/>
      <pos A="0.00308642" C="0.990741" G="0.00308642" T="0.00308642"/>
      <pos A="0.00308642" C="0.00308642" G="0.00308642" T="0.990741"/>
      <pos A="0.00308642" C="0.990741" G="0.00308642" T="0.00308642"/>
      <pos A="0.00308642" C="0.00308642" G="0.496914" T="0.496914"/>
      <pos A="0.00308642" C="0.00308642" G="0.990741" T="0.00308642"/>
      <pos A="0.496914" C="0.00308642" G="0.496914" T="0.00308642"/>
      <pos A="0.00308642" C="0.00308642" G="0.990741" T="0.00308642"/>
      <pos A="0.00308642" C="0.990741" G="0.00308642" T="0.00308642"/>
      <pos A="0.00308642" C="0.00308642" G="0.496914" T="0.496914"/>
      <pos A="0.00308642" C="0.990741" G="0.00308642" T="0.00308642"/>
      <pos A="0.496914" C="0.00308642" G="0.00308642" T="0.496914"/>
      <pos A="0.496914" C="0.00308642" G="0.496914" T="0.00308642"/>
      <pos A="0.00308642" C="0.990741" G="0.00308642" T="0.00308642"/>
      <pos A="0.496914" C="0.00308642" G="0.00308642" T="0.496914"/>
      <pos A="0.00308642" C="0.496914" G="0.496914" T="0.00308642"/>
      <pos A="0.00308642" C="0.00308642" G="0.496914" T="0.496914"/>
      <pos A="0.00308642" C="0.00308642" G="0.990741" T="0.00308642"/>
      <pos A="0.496914" C="0.00308642" G="0.00308642" T="0.496914"/>
      <pos A="0.00308642" C="0.496914" G="0.496914" T="0.00308642"/>
      <pos A="0.00308642" C="0.990741" G="0.00308642" T="0.00308642"/>
      <pos A="0.00308642" C="0.496914" G="0.00308642" T="0.496914"/>
      <pos A="0.00308642" C="0.00308642" G="0.00308642" T="0.990741"/>
      <pos A="0.00308642" C="0.496914" G="0.00308642" T="0.496914"/>
      <pos A="0.496914" C="0.496914" G="0.00308642" T="0.00308642"/>
      <pos A="0.00308642" C="0.00308642" G="0.496914" T="0.496914"/>
      <pos A="0.496914" C="0.00308642" G="0.496914" T="0.00308642"/>
      <pos A="0.496914" C="0.00308642" G="0.496914" T="0.00308642"/>
      <pos A="0.496914" C="0.00308642" G="0.496914" T="0.00308642"/>
      <pos A="0.00308642" C="0.990741" G="0.00308642" T="0.00308642"/>
      <pos A="0.496914" C="0.496914" G="0.00308642" T="0.00308642"/>
      <pos A="0.00308642" C="0.496914" G="0.496914" T="0.00308642"/>
      <pos A="0.00308642" C="0.00308642" G="0.990741" T="0.00308642"/>
      <pos A="0.00308642" C="0.00308642" G="0.990741" T="0.00308642"/>
      <pos A="0.00308642" C="0.496914" G="0.00308642" T="0.496914"/>
      <pos A="0.496914" C="0.00308642" G="0.00308642" T="0.496914"/>
      <pos A="0.00308642" C="0.00308642" G="0.990741" T="0.00308642"/>
      <pos A="0.990741" C="0.00308642" G="0.00308642" T="0.00308642"/>
      <pos A="0.00308642" C="0.990741" G="0.00308642" T="0.00308642"/>
      <pos A="0.00308642" C="0.496914" G="0.00308642" T="0.496914"/>
    </motif>
    <motif db="0" id="M67" alt="O67" length="40" nsites="8" evalue="1.3e-003">
      <pos A="0.223085" C="0.35883" G="0.218404" T="0.199681"/>
      <pos A="0.335425" C="0.326063" G="0.199681" T="0.138831"/>
      <pos A="0.293298" C="0.260532" G="0.223085" T="0.223085"/>
      <pos A="0.340106" C="0.190319" G="0.232446" T="0.237128"/>
      <pos A="0.246489" C="0.185639" G="0.415" T="0.152873"/>
      <pos A="0.209043" C="0.269893" G="0.227766" T="0.293298"/>
      <pos A="0.269893" C="0.101384" G="0.218404" T="0.410318"/>
      <pos A="0.293298" C="0.241808" G="0.246489" T="0.218404"/>
      <pos A="0.157554" C="0.30266" G="0.223085" T="0.316702"/>
      <pos A="0.166916" C="0.447765" G="0.223085" T="0.162234"/>
      <pos A="0.316702" C="0.368191" G="0.0920217" T="0.223085"/>
      <pos A="0.157554" C="0.246489" G="0.283936" T="0.312021"/>
      <pos A="0.354148" C="0.129469" G="0.326063" T="0.190319"/>
      <pos A="0.269893" C="0.312021" G="0.237128" T="0.180958"/>
      <pos A="0.410318" C="0.110746" G="0.129469" T="0.349468"/>
      <pos A="0.209043" C="0.190319" G="0.129469" T="0.471169"/>
      <pos A="0.0545758" C="0.223085" G="0.260532" T="0.461807"/>
      <pos A="0.283936" C="0.283936" G="0.218404" T="0.213723"/>
      <pos A="0.316702" C="0.134149" G="0.124788" T="0.42436"/>
      <pos A="0.405638" C="0.171596" G="0.260532" T="0.162234"/>
      <pos A="0.288617" C="0.223085" G="0.232446" T="0.255851"/>
      <pos A="0.283936" C="0.30266" G="0.162234" T="0.25117"/>
      <pos A="0.255851" C="0.344787" G="0.0920217" T="0.30734"/>
      <pos A="0.326063" C="0.195" G="0.25117" T="0.227766"/>
      <pos A="0.223085" C="0.321383" G="0.190319" T="0.265213"/>
      <pos A="0.335425" C="0.143511" G="0.204361" T="0.316702"/>
      <pos A="0.143511" C="0.237128" G="0.288617" T="0.330745"/>
      <pos A="0.283936" C="0.30734" G="0.213723" T="0.195"/>
      <pos A="0.227766" C="0.274575" G="0.330745" T="0.166916"/>
      <pos A="0.438403" C="0.209043" G="0.199681" T="0.152873"/>
      <pos A="0.120107" C="0.166916" G="0.35883" T="0.354148"/>
      <pos A="0.293298" C="0.232446" G="0.274575" T="0.199681"/>
      <pos A="0.213723" C="0.246489" G="0.148192" T="0.391595"/>
      <pos A="0.312021" C="0.148192" G="0.25117" T="0.288617"/>
      <pos A="0.0873412" C="0.213723" G="0.269893" T="0.429042"/>
      <pos A="0.335425" C="0.162234" G="0.223085" T="0.279255"/>
      <pos A="0.326063" C="0.180958" G="0.269893" T="0.223085"/>
      <pos A="0.218404" C="0.218404" G="0.227766" T="0.335425"/>
      <pos A="0.316702" C="0.223085" G="0.255851" T="0.204361"/>
      <pos A="0.227766" C="0.255851" G="0.124788" T="0.391595"/>
    </motif>
    <motif db="0" id="M69" alt="O69" length="40" nsites="8" evalue="1.3e-003">
      <pos A="0.277435" C="0.387174" G="0.112826" T="0.222565"/>
      <pos A="0.222565" C="0.442043" G="0.222565" T="0.112826"/>
      <pos A="0.551784" C="0.00308642" G="0.112826" T="0.332304"/>
      <pos A="0.222565" C="0.277435" G="0.277435" T="0.222565"/>
      <pos A="0.00308642" C="0.112826" G="0.167696" T="0.716392"/>
      <pos A="0.0579565" C="0.222565" G="0.606653" T="0.112826"/>
      <pos A="0.222565" C="0.0579565" G="0.442043" T="0.277435"/>
      <pos A="0.661523" C="0.112826" G="0.0579565" T="0.167696"/>
      <pos A="0.222565" C="0.222565" G="0.222565" T="0.332304"/>
      <pos A="0.00308642" C="0.112826" G="0.332304" T="0.551784"/>
      <pos A="0.0579565" C="0.442043" G="0.277435" T="0.222565"/>
      <pos A="0.222565" C="0.387174" G="0.00308642" T="0.387174"/>
      <pos A="0.222565" C="0.496914" G="0.112826" T="0.167696"/>
      <pos A="0.551784" C="0.222565" G="0.00308642" T="0.222565"/>
      <pos A="0.277435" C="0.112826" G="0.222565" T="0.387174"/>
      <pos A="0.387174" C="0.277435" G="0.112826" T="0.222565"/>
      <pos A="0.277435" C="0.112826" G="0.277435" T="0.332304"/>
      <pos A="0.332304" C="0.167696" G="0.167696" T="0.332304"/>
      <pos A="0.551784" C="0.222565" G="0.167696" T="0.0579565"/>
      <pos A="0.606653" C="0.112826" G="0.112826" T="0.167696"/>
      <pos A="0.112826" C="0.222565" G="0.167696" T="0.496914"/>
      <pos A="0.387174" C="0.222565" G="0.332304" T="0.0579565"/>
      <pos A="0.222565" C="0.112826" G="0.551784" T="0.112826"/>
      <pos A="0.442043" C="0.277435" G="0.277435" T="0.00308642"/>
      <pos A="0.112826" C="0.277435" G="0.387174" T="0.222565"/>
      <pos A="0.387174" C="0.167696" G="0.222565" T="0.222565"/>
      <pos A="0.332304" C="0.0579565" G="0.442043" T="0.167696"/>
      <pos A="0.442043" C="0.112826" G="0.277435" T="0.167696"/>
      <pos A="0.277435" C="0.222565" G="0.222565" T="0.277435"/>
      <pos A="0.167696" C="0.277435" G="0.0579565" T="0.496914"/>
      <pos A="0.0579565" C="0.167696" G="0.167696" T="0.606653"/>
      <pos A="0.442043" C="0.0579565" G="0.167696" T="0.332304"/>
      <pos A="0.112826" C="0.332304" G="0.222565" T="0.332304"/>
      <pos A="0.661523" C="0.332304" G="0.00308642" T="0.00308642"/>
      <pos A="0.112826" C="0.277435" G="0.222565" T="0.387174"/>
      <pos A="0.222565" C="0.277435" G="0.222565" T="0.277435"/>
      <pos A="0.442043" C="0.00308642" G="0.496914" T="0.0579565"/>
      <pos A="0.332304" C="0.387174" G="0.167696" T="0.112826"/>
      <pos A="0.222565" C="0.277435" G="0.277435" T="0.222565"/>
      <pos A="0.442043" C="0.167696" G="0.0579565" T="0.332304"/>
    </motif>
    <motif db="0" id="M7" alt="O7" length="40" nsites="8" evalue="1.3e-003">
      <pos A="0.00308642" C="0.990741" G="0.00308642" T="0.00308642"/>
      <pos A="0.990741" C="0.00308642" G="0.00308642" T="0.00308642"/>
      <pos A="0.00308642" C="0.00308642" G="0.00308642" T="0.990741"/>
      <pos A="0.00308642" C="0.00308642" G="0.990741" T="0.00308642"/>
      <pos A="0.00308642" C="0.00308642" G="0.990741" T="0.00308642"/>
      <pos A="0.00308642" C="0.990741" G="0.00308642" T="0.00308642"/>
      <pos A="0.00308642" C="0.990741" G="0.00308642" T="0.00308642"/>
      <pos A="0.990741" C="0.00308642" G="0.00308642" T="0.00308642"/>
      <pos A="0.00308642" C="0.00308642" G="0.990741" T="0.00308642"/>
      <pos A="0.00308642" C="0.00308642" G="0.990741" T="0.00308642"/>
      <pos A="0.00308642" C="0.990741" G="0.00308642" T="0.00308642"/>
      <pos A="0.00308642" C="0.990741" G="0.00308642" T="0.00308642"/>
      <pos A="0.00308642" C="0.00308642" G="0.990741" T="0.00308642"/>
      <pos A="0.00308642" C="0.00308642" G="0.00308642" T="0.990741"/>
      <pos A="0.00308642" C="0.990741" G="0.00308642" T="0.00308642"/>
      <pos A="0.00308642" C="0.00308642" G="0.990741" T="0.00308642"/>
      <pos A="0.00308642" C="0.00308642" G="0.00308642" T="0.990741"/>
      <pos A="0.00308642" C="0.990741" G="0.00308642" T="0.00308642"/>
      <pos A="0.00308642" C="0.00308642" G="0.990741" T="0.00308642"/>
      <pos A="0.00308642" C="0.00308642" G="0.00308642" T="0.990741"/>
      <pos A="0.990741" C="0.00308642" G="0.00308642" T="0.00308642"/>
      <pos A="0.00308642" C="0.00308642" G="0.990741" T="0.00308642"/>
      <pos A="0.00308642" C="0.00308642" G="0.990741" T="0.00308642"/>
      <pos A="0.00308642" C="0.00308642" G="0.990741" T="0.00308642"/>
      <pos A="0.00308642" C="0.00308642" G="0.00308642" T="0.990741"/>
      <pos A="0.00308642" C="0.00308642" G="0.00308642" T="0.990741"/>
      <pos A="0.00308642" C="0.00308642" G="0.990741" T="0.00308642"/>
      <pos A="0.00308642" C="0.990741" G="0.00308642" T="0.00308642"/>
      <pos A="0.990741" C="0.00308642" G="0.00308642" T="0.00308642"/>
      <pos A="0.00308642" C="0.00308642" G="0.990741" T="0.00308642"/>
      <pos A="0.00308642" C="0.00308642" G="0.990741" T="0.00308642"/>
      <pos A="0.00308642" C="0.990741" G="0.00308642" T="0.00308642"/>
      <pos A="0.00308642" C="0.00308642" G="0.00308642" T="0.990741"/>
      <pos A="0.00308642" C="0.00308642" G="0.990741" T="0.00308642"/>
      <pos A="0.00308642" C="0.00308642" G="0.00308642" T="0.990741"/>
      <pos A="0.00308642" C="0.00308642" G="0.00308642" T="0.990741"/>
      <pos A="0.00308642" C="0.990741" G="0.00308642" T="0.00308642"/>
      <pos A="0.00308642" C="0.00308642" G="0.990741" T="0.00308642"/>
      <pos A="0.00308642" C="0.00308642" G="0.990741" T="0.00308642"/>
      <pos A="0.00308642" C="0.00308642" G="0.990741" T="0.00308642"/>
    </motif>
    <motif db="0" id="M70" alt="O70" length="40" nsites="8" evalue="1.3e-003">
      <pos A="0.00308642" C="0.990741" G="0.00308642" T="0.00308642"/>
      <pos A="0.00308642" C="0.00308642" G="0.990741" T="0.00308642"/>
      <pos A="0.00308642" C="0.00308642" G="0.990741" T="0.00308642"/>
      <pos A="0.00308642" C="0.990741" G="0.00308642" T="0.00308642"/>
      <pos A="0.00308642" C="0.00308642" G="0.00308642" T="0.990741"/>
      <pos A="0.00308642" C="0.00308642" G="0.00308642" T="0.990741"/>
      <pos A="0.00308642" C="0.00308642" G="0.990741" T="0.00308642"/>
      <pos A="0.00308642" C="0.990741" G="0.00308642" T="0.00308642"/>
      <pos A="0.00308642" C="0.990741" G="0.00308642" T="0.00308642"/>
      <pos A="0.00308642" C="0.990741" G="0.00308642" T="0.00308642"/>
      <pos A="0.00308642" C="0.00308642" G="0.990741" T="0.00308642"/>
      <pos A="0.00308642" C="0.00308642" G="0.990741" T="0.00308642"/>
      <pos A="0.00308642" C="0.00308642" G="0.990741" T="0.00308642"/>
      <pos A="0.00308642" C="0.00308642" G="0.00308642" T="0.990741"/>
      <pos A="0.990741" C="0.00308642" G="0.00308642" T="0.00308642"/>
      <pos A="0.00308642" C="0.990741" G="0.00308642" T="0.00308642"/>
      <pos A="0.00308642" C="0.990741" G="0.00308642" T="0.00308642"/>
      <pos A="0.00308642" C="0.00308642" G="0.00308642" T="0.990741"/>
      <pos A="0.00308642" C="0.00308642" G="0.990741" T="0.00308642"/>
      <pos A="0.990741" C="0.00308642" G="0.00308642" T="0.00308642"/>
      <pos A="0.00308642" C="0.00308642" G="0.990741" T="0.00308642"/>
      <pos A="0.00308642" C="0.00308642" G="0.00308642" T="0.990741"/>
      <pos A="0.00308642" C="0.990741" G="0.00308642" T="0.00308642"/>
      <pos A="0.00308642" C="0.00308642" G="0.00308642" T="0.990741"/>
      <pos A="0.00308642" C="0.00308642" G="0.990741" T="0.00308642"/>
      <pos A="0.00308642" C="0.00308642" G="0.00308642" T="0.990741"/>
      <pos A="0.00308642" C="0.00308642" G="0.990741" T="0.00308642"/>
      <pos A="0.990741" C="0.00308642" G="0.00308642" T="0.00308642"/>
      <pos A="0.00308642" C="0.990741" G="0.00308642" T="0.00308642"/>
      <pos A="0.00308642" C="0.00308642" G="0.990741" T="0.00308642"/>
      <pos A="0.00308642" C="0.00308642" G="0.990741" T="0.00308642"/>
      <pos A="0.00308642" C="0.00308642" G="0.990741" T="0.00308642"/>
      <pos A="0.990741" C="0.00308642" G="0.00308642" T="0.00308642"/>
      <pos A="0.00308642" C="0.00308642" G="0.00308642" T="0.990741"/>
      <pos A="0.00308642" C="0.00308642" G="0.990741" T="0.00308642"/>
      <pos A="0.00308642" C="0.00308642" G="0.990741" T="0.00308642"/>
      <pos A="0.00308642" C="0.00308642" G="0.990741" T="0.00308642"/>
      <pos A="0.00308642" C="0.00308642" G="0.00308642" T="0.990741"/>
      <pos A="0.990741" C="0.00308642" G="0.00308642" T="0.00308642"/>
      <pos A="0.00308642" C="0.990741" G="0.00308642" T="0.00308642"/>
    </motif>
    <motif db="0" id="M71" alt="O71" length="40" nsites="8" evalue="1.3e-003">
      <pos A="0.124788" C="0.293298" G="0.344787" T="0.237128"/>
      <pos A="0.213723" C="0.293298" G="0.30734" T="0.185639"/>
      <pos A="0.400957" C="0.134149" G="0.180958" T="0.283936"/>
      <pos A="0.274575" C="0.180958" G="0.190319" T="0.354148"/>
      <pos A="0.190319" C="0.330745" G="0.274575" T="0.204361"/>
      <pos A="0.162234" C="0.372872" G="0.157554" T="0.30734"/>
      <pos A="0.269893" C="0.124788" G="0.255851" T="0.349468"/>
      <pos A="0.213723" C="0.265213" G="0.152873" T="0.368191"/>
      <pos A="0.349468" C="0.288617" G="0.213723" T="0.148192"/>
      <pos A="0.190319" C="0.176277" G="0.283936" T="0.349468"/>
      <pos A="0.237128" C="0.293298" G="0.293298" T="0.176277"/>
      <pos A="0.218404" C="0.213723" G="0.25117" T="0.316702"/>
      <pos A="0.326063" C="0.316702" G="0.138831" T="0.218404"/>
      <pos A="0.237128" C="0.171596" G="0.316702" T="0.274575"/>
      <pos A="0.255851" C="0.25117" G="0.269893" T="0.223085"/>
      <pos A="0.400957" C="0.195" G="0.180958" T="0.223085"/>
      <pos A="0.382233" C="0.25117" G="0.218404" T="0.148192"/>
      <pos A="0.382233" C="0.124788" G="0.25117" T="0.241808"/>
      <pos A="0.316702" C="0.227766" G="0.246489" T="0.209043"/>
      <pos A="0.157554" C="0.269893" G="0.152873" T="0.41968"/>
      <pos A="0.227766" C="0.134149" G="0.340106" T="0.297978"/>
      <pos A="0.260532" C="0.25117" G="0.148192" T="0.340106"/>
      <pos A="0.293298" C="0.265213" G="0.148192" T="0.293298"/>
      <pos A="0.377553" C="0.195" G="0.134149" T="0.293298"/>
      <pos A="0.30734" C="0.204361" G="0.148192" T="0.340106"/>
      <pos A="0.115426" C="0.255851" G="0.204361" T="0.42436"/>
      <pos A="0.129469" C="0.199681" G="0.246489" T="0.42436"/>
      <pos A="0.218404" C="0.274575" G="0.124788" T="0.382233"/>
      <pos A="0.237128" C="0.265213" G="0.246489" T="0.25117"/>
      <pos A="0.335425" C="0.195" G="0.279255" T="0.190319"/>
      <pos A="0.232446" C="0.190319" G="0.227766" T="0.349468"/>
      <pos A="0.223085" C="0.180958" G="0.246489" T="0.349468"/>
      <pos A="0.321383" C="0.377553" G="0.166916" T="0.134149"/>
      <pos A="0.241808" C="0.316702" G="0.199681" T="0.241808"/>
      <pos A="0.241808" C="0.180958" G="0.232446" T="0.344787"/>
      <pos A="0.227766" C="0.354148" G="0.218404" T="0.199681"/>
      <pos A="0.312021" C="0.190319" G="0.330745" T="0.166916"/>
      <pos A="0.260532" C="0.0545758" G="0.279255" T="0.405638"/>
      <pos A="0.396276" C="0.283936" G="0.237128" T="0.0826607"/>
      <pos A="0.283936" C="0.312021" G="0.115426" T="0.288617"/>
    </motif>
    <motif db="0" id="M72" alt="O72" length="40" nsites="8" evalue="1.3e-003">
      <pos A="0.223085" C="0.213723" G="0.372872" T="0.190319"/>
      <pos A="0.241808" C="0.274575" G="0.166916" T="0.316702"/>
      <pos A="0.143511" C="0.283936" G="0.148192" T="0.42436"/>
      <pos A="0.223085" C="0.241808" G="0.129469" T="0.405638"/>
      <pos A="0.283936" C="0.288617" G="0.157554" T="0.269893"/>
      <pos A="0.433722" C="0.213723" G="0.157554" T="0.195"/>
      <pos A="0.330745" C="0.274575" G="0.274575" T="0.120107"/>
      <pos A="0.377553" C="0.25117" G="0.218404" T="0.152873"/>
      <pos A="0.349468" C="0.209043" G="0.185639" T="0.255851"/>
      <pos A="0.129469" C="0.204361" G="0.297978" T="0.368191"/>
      <pos A="0.171596" C="0.209043" G="0.297978" T="0.321383"/>
      <pos A="0.199681" C="0.218404" G="0.269893" T="0.312021"/>
      <pos A="0.288617" C="0.171596" G="0.312021" T="0.227766"/>
      <pos A="0.30266" C="0.288617" G="0.30734" T="0.101384"/>
      <pos A="0.372872" C="0.293298" G="0.232446" T="0.101384"/>
      <pos A="0.30734" C="0.124788" G="0.0920217" T="0.47585"/>
      <pos A="0.297978" C="0.209043" G="0.260532" T="0.232446"/>
      <pos A="0.288617" C="0.25117" G="0.274575" T="0.185639"/>
      <pos A="0.204361" C="0.204361" G="0.246489" T="0.344787"/>
      <pos A="0.209043" C="0.396276" G="0.176277" T="0.218404"/>
      <pos A="0.269893" C="0.30734" G="0.180958" T="0.241808"/>
      <pos A="0.152873" C="0.443084" G="0.195" T="0.209043"/>
      <pos A="0.30734" C="0.288617" G="0.190319" T="0.213723"/>
      <pos A="0.326063" C="0.143511" G="0.199681" T="0.330745"/>
      <pos A="0.171596" C="0.157554" G="0.368191" T="0.30266"/>
      <pos A="0.297978" C="0.209043" G="0.0826607" T="0.410318"/>
      <pos A="0.30266" C="0.134149" G="0.213723" T="0.349468"/>
      <pos A="0.237128" C="0.199681" G="0.143511" T="0.41968"/>
      <pos A="0.25117" C="0.209043" G="0.340106" T="0.199681"/>
      <pos A="0.312021" C="0.195" G="0.269893" T="0.223085"/>
      <pos A="0.405638" C="0.195" G="0.190319" T="0.209043"/>
      <pos A="0.185639" C="0.166916" G="0.246489" T="0.400957"/>
      <pos A="0.232446" C="0.237128" G="0.166916" T="0.36351"/>
      <pos A="0.396276" C="0.120107" G="0.204361" T="0.279255"/>
      <pos A="0.0545758" C="0.30266" G="0.274575" T="0.368191"/>
      <pos A="0.30734" C="0.288617" G="0.218404" T="0.185639"/>
      <pos A="0.162234" C="0.349468" G="0.260532" T="0.227766"/>
      <pos A="0.265213" C="0.190319" G="0.138831" T="0.405638"/>
      <pos A="0.171596" C="0.227766" G="0.326063" T="0.274575"/>
      <pos A="0.204361" C="0.312021" G="0.185639" T="0.297978"/>
    </motif>
    <motif db="0" id="M73" alt="O73" length="40" nsites="8" evalue="1.3e-003">
      <pos A="0.379335" C="0.233539" G="0.177101" T="0.210024"/>
      <pos A="0.233539" C="0.210024" G="0.0971486" T="0.459289"/>
      <pos A="0.261758" C="0.224133" G="0.35582" T="0.158289"/>
      <pos A="0.29468" C="0.29468" G="0.200617" T="0.210024"/>
      <pos A="0.195914" C="0.191211" G="0.21943" T="0.393445"/>
      <pos A="0.214727" C="0.200617" G="0.337007" T="0.247648"/>
      <pos A="0.233539" C="0.289976" G="0.186508" T="0.289976"/>
      <pos A="0.210024" C="0.304086" G="0.21943" T="0.266461"/>
      <pos A="0.29468" C="0.242945" G="0.228836" T="0.233539"/>
      <pos A="0.252352" C="0.101852" G="0.21943" T="0.426366"/>
      <pos A="0.266461" C="0.275867" G="0.195914" T="0.261758"/>
      <pos A="0.228836" C="0.177101" G="0.393445" T="0.200617"/>
      <pos A="0.139477" C="0.167696" G="0.29468" T="0.398148"/>
      <pos A="0.289976" C="0.266461" G="0.162993" T="0.28057"/>
      <pos A="0.271164" C="0.360523" G="0.28057" T="0.0877422"/>
      <pos A="0.421664" C="0.238242" G="0.083039" T="0.257055"/>
      <pos A="0.139477" C="0.247648" G="0.247648" T="0.365227"/>
      <pos A="0.139477" C="0.35582" G="0.177101" T="0.327601"/>
      <pos A="0.252352" C="0.299383" G="0.318196" T="0.13007"/>
      <pos A="0.261758" C="0.242945" G="0.228836" T="0.266461"/>
      <pos A="0.289976" C="0.191211" G="0.21943" T="0.299383"/>
      <pos A="0.511023" C="0.101852" G="0.14418" T="0.242945"/>
      <pos A="0.308789" C="0.271164" G="0.167696" T="0.252352"/>
      <pos A="0.304086" C="0.195914" G="0.191211" T="0.308789"/>
      <pos A="0.238242" C="0.167696" G="0.224133" T="0.36993"/>
      <pos A="0.177101" C="0.177101" G="0.318196" T="0.327601"/>
      <pos A="0.351117" C="0.106555" G="0.322899" T="0.21943"/>
      <pos A="0.313492" C="0.177101" G="0.238242" T="0.271164"/>
      <pos A="0.304086" C="0.247648" G="0.257055" T="0.191211"/>
      <pos A="0.238242" C="0.322899" G="0.134773" T="0.304086"/>
      <pos A="0.332304" C="0.29468" G="0.210024" T="0.162993"/>
      <pos A="0.195914" C="0.21943" G="0.360523" T="0.224133"/>
      <pos A="0.261758" C="0.125368" G="0.210024" T="0.402851"/>
      <pos A="0.186508" C="0.224133" G="0.139477" T="0.449882"/>
      <pos A="0.20532" C="0.440476" G="0.0689304" T="0.285273"/>
      <pos A="0.200617" C="0.252352" G="0.0548207" T="0.49221"/>
      <pos A="0.247648" C="0.313492" G="0.21943" T="0.21943"/>
      <pos A="0.28057" C="0.214727" G="0.21943" T="0.285273"/>
      <pos A="0.242945" C="0.271164" G="0.299383" T="0.186508"/>
      <pos A="0.365227" C="0.228836" G="0.271164" T="0.134773"/>
    </motif>
    <motif db="0" id="M74" alt="O74" length="40" nsites="8" evalue="1.3e-003">
      <pos A="0.180958" C="0.293298" G="0.297978" T="0.227766"/>
      <pos A="0.171596" C="0.293298" G="0.199681" T="0.335425"/>
      <pos A="0.269893" C="0.138831" G="0.241808" T="0.349468"/>
      <pos A="0.134149" C="0.550743" G="0.269893" T="0.0452138"/>
      <pos A="0.377553" C="0.157554" G="0.0967032" T="0.368191"/>
      <pos A="0.269893" C="0.143511" G="0.279255" T="0.30734"/>
      <pos A="0.269893" C="0.288617" G="0.204361" T="0.237128"/>
      <pos A="0.443084" C="0.241808" G="0.190319" T="0.124788"/>
      <pos A="0.209043" C="0.204361" G="0.269893" T="0.316702"/>
      <pos A="0.232446" C="0.213723" G="0.218404" T="0.335425"/>
      <pos A="0.223085" C="0.265213" G="0.335425" T="0.176277"/>
      <pos A="0.382233" C="0.213723" G="0.171596" T="0.232446"/>
      <pos A="0.166916" C="0.199681" G="0.279255" T="0.354148"/>
      <pos A="0.255851" C="0.293298" G="0.176277" T="0.274575"/>
      <pos A="0.330745" C="0.255851" G="0.204361" T="0.209043"/>
      <pos A="0.330745" C="0.340106" G="0.138831" T="0.190319"/>
      <pos A="0.340106" C="0.0686183" G="0.157554" T="0.433722"/>
      <pos A="0.36351" C="0.124788" G="0.227766" T="0.283936"/>
      <pos A="0.237128" C="0.143511" G="0.386915" T="0.232446"/>
      <pos A="0.246489" C="0.166916" G="0.377553" T="0.209043"/>
      <pos A="0.255851" C="0.288617" G="0.152873" T="0.30266"/>
      <pos A="0.204361" C="0.195" G="0.255851" T="0.344787"/>
      <pos A="0.279255" C="0.237128" G="0.218404" T="0.265213"/>
      <pos A="0.237128" C="0.25117" G="0.241808" T="0.269893"/>
      <pos A="0.274575" C="0.232446" G="0.25117" T="0.241808"/>
      <pos A="0.269893" C="0.377553" G="0.124788" T="0.227766"/>
      <pos A="0.199681" C="0.354148" G="0.176277" T="0.269893"/>
      <pos A="0.246489" C="0.246489" G="0.171596" T="0.335425"/>
      <pos A="0.372872" C="0.279255" G="0.115426" T="0.232446"/>
      <pos A="0.326063" C="0.143511" G="0.176277" T="0.354148"/>
      <pos A="0.241808" C="0.241808" G="0.274575" T="0.241808"/>
      <pos A="0.134149" C="0.260532" G="0.260532" T="0.344787"/>
      <pos A="0.180958" C="0.209043" G="0.241808" T="0.368191"/>
      <pos A="0.120107" C="0.396276" G="0.143511" T="0.340106"/>
      <pos A="0.466488" C="0.218404" G="0.124788" T="0.190319"/>
      <pos A="0.30734" C="0.0545758" G="0.42436" T="0.213723"/>
      <pos A="0.204361" C="0.171596" G="0.354148" T="0.269893"/>
      <pos A="0.36351" C="0.171596" G="0.157554" T="0.30734"/>
      <pos A="0.30734" C="0.148192" G="0.209043" T="0.335425"/>
      <pos A="0.134149" C="0.246489" G="0.227766" T="0.391595"/>
    </motif>
    <motif db="0" id="M75" alt="O75" length="40" nsites="8" evalue="1.3e-003">
      <pos A="0.190319" C="0.129469" G="0.335425" T="0.344787"/>
      <pos A="0.293298" C="0.148192" G="0.180958" T="0.377553"/>
      <pos A="0.241808" C="0.326063" G="0.265213" T="0.166916"/>
      <pos A="0.237128" C="0.405638" G="0.0452138" T="0.312021"/>
      <pos A="0.330745" C="0.265213" G="0.162234" T="0.241808"/>
      <pos A="0.223085" C="0.265213" G="0.405638" T="0.106064"/>
      <pos A="0.489892" C="0.0967032" G="0.148192" T="0.265213"/>
      <pos A="0.368191" C="0.25117" G="0.269893" T="0.110746"/>
      <pos A="0.204361" C="0.0873412" G="0.35883" T="0.349468"/>
      <pos A="0.134149" C="0.293298" G="0.223085" T="0.349468"/>
      <pos A="0.124788" C="0.30734" G="0.260532" T="0.30734"/>
      <pos A="0.218404" C="0.349468" G="0.218404" T="0.213723"/>
      <pos A="0.30266" C="0.134149" G="0.237128" T="0.326063"/>
      <pos A="0.265213" C="0.134149" G="0.330745" T="0.269893"/>
      <pos A="0.232446" C="0.438403" G="0.204361" T="0.124788"/>
      <pos A="0.110746" C="0.25117" G="0.25117" T="0.386915"/>
      <pos A="0.293298" C="0.283936" G="0.138831" T="0.283936"/>
      <pos A="0.349468" C="0.232446" G="0.143511" T="0.274575"/>
      <pos A="0.148192" C="0.25117" G="0.255851" T="0.344787"/>
      <pos A="0.326063" C="0.138831" G="0.190319" T="0.344787"/>
      <pos A="0.293298" C="0.255851" G="0.269893" T="0.180958"/>
      <pos A="0.382233" C="0.209043" G="0.190319" T="0.218404"/>
      <pos A="0.157554" C="0.185639" G="0.293298" T="0.36351"/>
      <pos A="0.30266" C="0.227766" G="0.204361" T="0.265213"/>
      <pos A="0.340106" C="0.190319" G="0.138831" T="0.330745"/>
      <pos A="0.429042" C="0.204361" G="0.129469" T="0.237128"/>
      <pos A="0.204361" C="0.195" G="0.293298" T="0.30734"/>
      <pos A="0.457127" C="0.185639" G="0.138831" T="0.218404"/>
      <pos A="0.185639" C="0.152873" G="0.223085" T="0.438403"/>
      <pos A="0.269893" C="0.232446" G="0.25117" T="0.246489"/>
      <pos A="0.199681" C="0.293298" G="0.260532" T="0.246489"/>
      <pos A="0.265213" C="0.25117" G="0.213723" T="0.269893"/>
      <pos A="0.185639" C="0.269893" G="0.237128" T="0.30734"/>
      <pos A="0.25117" C="0.246489" G="0.241808" T="0.260532"/>
      <pos A="0.195" C="0.246489" G="0.195" T="0.36351"/>
      <pos A="0.25117" C="0.152873" G="0.36351" T="0.232446"/>
      <pos A="0.227766" C="0.340106" G="0.213723" T="0.218404"/>
      <pos A="0.386915" C="0.269893" G="0.218404" T="0.124788"/>
      <pos A="0.246489" C="0.209043" G="0.269893" T="0.274575"/>
      <pos A="0.241808" C="0.185639" G="0.138831" T="0.433722"/>
    </motif>
    <motif db="0" id="M77" alt="O77" length="40" nsites="8" evalue="1.3e-003">
      <pos A="0.00308642" C="0.496914" G="0.496914" T="0.00308642"/>
      <pos A="0.990741" C="0.00308642" G="0.00308642" T="0.00308642"/>
      <pos A="0.00308642" C="0.496914" G="0.00308642" T="0.496914"/>
      <pos A="0.496914" C="0.00308642" G="0.00308642" T="0.496914"/>
      <pos A="0.00308642" C="0.496914" G="0.496914" T="0.00308642"/>
      <pos A="0.496914" C="0.496914" G="0.00308642" T="0.00308642"/>
      <pos A="0.496914" C="0.496914" G="0.00308642" T="0.00308642"/>
      <pos A="0.00308642" C="0.00308642" G="0.00308642" T="0.990741"/>
      <pos A="0.496914" C="0.496914" G="0.00308642" T="0.00308642"/>
      <pos A="0.496914" C="0.496914" G="0.00308642" T="0.00308642"/>
      <pos A="0.00308642" C="0.00308642" G="0.496914" T="0.496914"/>
      <pos A="0.00308642" C="0.496914" G="0.496914" T="0.00308642"/>
      <pos A="0.496914" C="0.496914" G="0.00308642" T="0.00308642"/>
      <pos A="0.00308642" C="0.00308642" G="0.00308642" T="0.990741"/>
      <pos A="0.00308642" C="0.496914" G="0.496914" T="0.00308642"/>
      <pos A="0.00308642" C="0.496914" G="0.00308642" T="0.496914"/>
      <pos A="0.00308642" C="0.00308642" G="0.496914" T="0.496914"/>
      <pos A="0.496914" C="0.00308642" G="0.00308642" T="0.496914"/>
      <pos A="0.00308642" C="0.496914" G="0.00308642" T="0.496914"/>
      <pos A="0.00308642" C="0.496914" G="0.496914" T="0.00308642"/>
      <pos A="0.990741" C="0.00308642" G="0.00308642" T="0.00308642"/>
      <pos A="0.496914" C="0.496914" G="0.00308642" T="0.00308642"/>
      <pos A="0.00308642" C="0.00308642" G="0.496914" T="0.496914"/>
      <pos A="0.00308642" C="0.496914" G="0.00308642" T="0.496914"/>
      <pos A="0.00308642" C="0.990741" G="0.00308642" T="0.00308642"/>
      <pos A="0.00308642" C="0.496914" G="0.00308642" T="0.496914"/>
      <pos A="0.496914" C="0.00308642" G="0.00308642" T="0.496914"/>
      <pos A="0.00308642" C="0.00308642" G="0.496914" T="0.496914"/>
      <pos A="0.00308642" C="0.990741" G="0.00308642" T="0.00308642"/>
      <pos A="0.00308642" C="0.00308642" G="0.00308642" T="0.990741"/>
      <pos A="0.496914" C="0.496914" G="0.00308642" T="0.00308642"/>
      <pos A="0.00308642" C="0.00308642" G="0.496914" T="0.496914"/>
      <pos A="0.00308642" C="0.00308642" G="0.496914" T="0.496914"/>
      <pos A="0.00308642" C="0.00308642" G="0.00308642" T="0.990741"/>
      <pos A="0.00308642" C="0.00308642" G="0.496914" T="0.496914"/>
      <pos A="0.00308642" C="0.496914" G="0.00308642" T="0.496914"/>
      <pos A="0.00308642" C="0.496914" G="0.00308642" T="0.496914"/>
      <pos A="0.00308642" C="0.00308642" G="0.496914" T="0.496914"/>
      <pos A="0.496914" C="0.00308642" G="0.00308642" T="0.496914"/>
      <pos A="0.990741" C="0.00308642" G="0.00308642" T="0.00308642"/>
    </motif>
    <motif db="0" id="M78" alt="O78" length="40" nsites="8" evalue="1.3e-003">
      <pos A="0.00308642" C="0.00308642" G="0.00308642" T="0.990741"/>
      <pos A="0.00308642" C="0.00308642" G="0.990741" T="0.00308642"/>
      <pos A="0.00308642" C="0.00308642" G="0.990741" T="0.00308642"/>
      <pos A="0.00308642" C="0.00308642" G="0.990741" T="0.00308642"/>
      <pos A="0.00308642" C="0.00308642" G="0.00308642" T="0.990741"/>
      <pos A="0.00308642" C="0.00308642" G="0.990741" T="0.00308642"/>
      <pos A="0.990741" C="0.00308642" G="0.00308642" T="0.00308642"/>
      <pos A="0.00308642" C="0.990741" G="0.00308642" T="0.00308642"/>
      <pos A="0.990741" C="0.00308642" G="0.00308642" T="0.00308642"/>
      <pos A="0.00308642" C="0.00308642" G="0.990741" T="0.00308642"/>
      <pos A="0.990741" C="0.00308642" G="0.00308642" T="0.00308642"/>
      <pos A="0.00308642" C="0.00308642" G="0.990741" T="0.00308642"/>
      <pos A="0.00308642" C="0.990741" G="0.00308642" T="0.00308642"/>
      <pos A="0.990741" C="0.00308642" G="0.00308642" T="0.00308642"/>
      <pos A="0.990741" C="0.00308642" G="0.00308642" T="0.00308642"/>
      <pos A="0.00308642" C="0.00308642" G="0.990741" T="0.00308642"/>
      <pos A="0.990741" C="0.00308642" G="0.00308642" T="0.00308642"/>
      <pos A="0.00308642" C="0.990741" G="0.00308642" T="0.00308642"/>
      <pos A="0.00308642" C="0.00308642" G="0.00308642" T="0.990741"/>
      <pos A="0.00308642" C="0.990741" G="0.00308642" T="0.00308642"/>
      <pos A="0.00308642" C="0.00308642" G="0.00308642" T="0.990741"/>
      <pos A="0.990741" C="0.00308642" G="0.00308642" T="0.00308642"/>
      <pos A="0.00308642" C="0.00308642" G="0.00308642" T="0.990741"/>
      <pos A="0.00308642" C="0.990741" G="0.00308642" T="0.00308642"/>
      <pos A="0.00308642" C="0.00308642" G="0.00308642" T="0.990741"/>
      <pos A="0.00308642" C="0.990741" G="0.00308642" T="0.00308642"/>
      <pos A="0.990741" C="0.00308642" G="0.00308642" T="0.00308642"/>
      <pos A="0.00308642" C="0.00308642" G="0.990741" T="0.00308642"/>
      <pos A="0.990741" C="0.00308642" G="0.00308642" T="0.00308642"/>
      <pos A="0.990741" C="0.00308642" G="0.00308642" T="0.00308642"/>
      <pos A="0.990741" C="0.00308642" G="0.00308642" T="0.00308642"/>
      <pos A="0.990741" C="0.00308642" G="0.00308642" T="0.00308642"/>
      <pos A="0.990741" C="0.00308642" G="0.00308642" T="0.00308642"/>
      <pos A="0.990741" C="0.00308642" G="0.00308642" T="0.00308642"/>
      <pos A="0.00308642" C="0.00308642" G="0.990741" T="0.00308642"/>
      <pos A="0.990741" C="0.00308642" G="0.00308642" T="0.00308642"/>
      <pos A="0.00308642" C="0.00308642" G="0.990741" T="0.00308642"/>
      <pos A="0.990741" C="0.00308642" G="0.00308642" T="0.00308642"/>
      <pos A="0.00308642" C="0.00308642" G="0.990741" T="0.00308642"/>
      <pos A="0.990741" C="0.00308642" G="0.00308642" T="0.00308642"/>
    </motif>
    <motif db="0" id="M8" alt="O8" length="40" nsites="8" evalue="1.3e-003">
      <pos A="0.297978" C="0.213723" G="0.176277" T="0.312021"/>
      <pos A="0.447765" C="0.152873" G="0.204361" T="0.195"/>
      <pos A="0.30266" C="0.171596" G="0.368191" T="0.157554"/>
      <pos A="0.246489" C="0.232446" G="0.152873" T="0.368191"/>
      <pos A="0.223085" C="0.255851" G="0.349468" T="0.171596"/>
      <pos A="0.30734" C="0.237128" G="0.190319" T="0.265213"/>
      <pos A="0.237128" C="0.382233" G="0.176277" T="0.204361"/>
      <pos A="0.297978" C="0.166916" G="0.237128" T="0.297978"/>
      <pos A="0.293298" C="0.30734" G="0.157554" T="0.241808"/>
      <pos A="0.204361" C="0.279255" G="0.232446" T="0.283936"/>
      <pos A="0.129469" C="0.101384" G="0.30734" T="0.461807"/>
      <pos A="0.190319" C="0.162234" G="0.180958" T="0.466488"/>
      <pos A="0.279255" C="0.25117" G="0.265213" T="0.204361"/>
      <pos A="0.171596" C="0.330745" G="0.279255" T="0.218404"/>
      <pos A="0.237128" C="0.316702" G="0.237128" T="0.209043"/>
      <pos A="0.410318" C="0.143511" G="0.293298" T="0.152873"/>
      <pos A="0.138831" C="0.30266" G="0.232446" T="0.326063"/>
      <pos A="0.452445" C="0.260532" G="0.115426" T="0.171596"/>
      <pos A="0.279255" C="0.223085" G="0.279255" T="0.218404"/>
      <pos A="0.227766" C="0.30266" G="0.185639" T="0.283936"/>
      <pos A="0.162234" C="0.283936" G="0.171596" T="0.382233"/>
      <pos A="0.382233" C="0.101384" G="0.176277" T="0.340106"/>
      <pos A="0.265213" C="0.279255" G="0.237128" T="0.218404"/>
      <pos A="0.25117" C="0.293298" G="0.232446" T="0.223085"/>
      <pos A="0.195" C="0.195" G="0.279255" T="0.330745"/>
      <pos A="0.180958" C="0.35883" G="0.232446" T="0.227766"/>
      <pos A="0.382233" C="0.190319" G="0.101384" T="0.326063"/>
      <pos A="0.321383" C="0.110746" G="0.255851" T="0.312021"/>
      <pos A="0.166916" C="0.101384" G="0.349468" T="0.382233"/>
      <pos A="0.237128" C="0.227766" G="0.340106" T="0.195"/>
      <pos A="0.42436" C="0.279255" G="0.227766" T="0.0686183"/>
      <pos A="0.265213" C="0.195" G="0.190319" T="0.349468"/>
      <pos A="0.237128" C="0.180958" G="0.274575" T="0.30734"/>
      <pos A="0.321383" C="0.237128" G="0.101384" T="0.340106"/>
      <pos A="0.36351" C="0.199681" G="0.0545758" T="0.382233"/>
      <pos A="0.166916" C="0.213723" G="0.288617" T="0.330745"/>
      <pos A="0.162234" C="0.316702" G="0.213723" T="0.30734"/>
      <pos A="0.223085" C="0.321383" G="0.176277" T="0.279255"/>
      <pos A="0.283936" C="0.110746" G="0.185639" T="0.41968"/>
      <pos A="0.25117" C="0.232446" G="0.316702" T="0.199681"/>
    </motif>
    <motif db="0" id="M80" alt="O80" length="40" nsites="8" evalue="1.3e-003">
      <pos A="0.265117" C="0.184492" G="0.496914" T="0.0534765"/>
      <pos A="0.285273" C="0.325586" G="0.174414" T="0.214727"/>
      <pos A="0.154258" C="0.345742" G="0.224805" T="0.275195"/>
      <pos A="0.134102" C="0.295351" G="0.305429" T="0.265117"/>
      <pos A="0.164336" C="0.325586" G="0.285273" T="0.224805"/>
      <pos A="0.14418" C="0.275195" G="0.184492" T="0.396132"/>
      <pos A="0.194571" C="0.295351" G="0.234883" T="0.275195"/>
      <pos A="0.224805" C="0.335664" G="0.325586" T="0.113946"/>
      <pos A="0.275195" C="0.35582" G="0.124024" T="0.244961"/>
      <pos A="0.174414" C="0.345742" G="0.275195" T="0.204649"/>
      <pos A="0.275195" C="0.285273" G="0.124024" T="0.315508"/>
      <pos A="0.255039" C="0.295351" G="0.396132" T="0.0534765"/>
      <pos A="0.255039" C="0.325586" G="0.244961" T="0.174414"/>
      <pos A="0.224805" C="0.184492" G="0.295351" T="0.295351"/>
      <pos A="0.335664" C="0.113946" G="0.305429" T="0.244961"/>
      <pos A="0.214727" C="0.416288" G="0.113946" T="0.255039"/>
      <pos A="0.265117" C="0.194571" G="0.255039" T="0.285273"/>
      <pos A="0.204649" C="0.285273" G="0.325586" T="0.184492"/>
      <pos A="0.0635546" C="0.365898" G="0.426366" T="0.14418"/>
      <pos A="0.244961" C="0.295351" G="0.265117" T="0.194571"/>
      <pos A="0.416288" C="0.0433985" G="0.244961" T="0.295351"/>
      <pos A="0.184492" C="0.315508" G="0.224805" T="0.275195"/>
      <pos A="0.305429" C="0.35582" G="0.0837116" T="0.255039"/>
      <pos A="0.224805" C="0.365898" G="0.285273" T="0.124024"/>
      <pos A="0.0433985" C="0.14418" G="0.35582" T="0.456601"/>
      <pos A="0.164336" C="0.295351" G="0.265117" T="0.275195"/>
      <pos A="0.234883" C="0.386054" G="0.113946" T="0.265117"/>
      <pos A="0.265117" C="0.315508" G="0.265117" T="0.154258"/>
      <pos A="0.244961" C="0.285273" G="0.416288" T="0.0534765"/>
      <pos A="0.345742" C="0.255039" G="0.154258" T="0.244961"/>
      <pos A="0.134102" C="0.244961" G="0.315508" T="0.305429"/>
      <pos A="0.234883" C="0.335664" G="0.255039" T="0.174414"/>
      <pos A="0.184492" C="0.35582" G="0.103868" T="0.35582"/>
      <pos A="0.335664" C="0.0736336" G="0.386054" T="0.204649"/>
      <pos A="0.335664" C="0.285273" G="0.164336" T="0.214727"/>
      <pos A="0.224805" C="0.124024" G="0.496914" T="0.154258"/>
      <pos A="0.134102" C="0.325586" G="0.375976" T="0.164336"/>
      <pos A="0.255039" C="0.194571" G="0.275195" T="0.275195"/>
      <pos A="0.0937896" C="0.305429" G="0.224805" T="0.375976"/>
      <pos A="0.285273" C="0.224805" G="0.194571" T="0.295351"/>
    </motif>
    <motif db="0" id="M81" alt="O81" length="40" nsites="8" evalue="1.3e-003">
      <pos A="0.233539" C="0.101852" G="0.562758" T="0.101852"/>
      <pos A="0.463992" C="0.167696" G="0.101852" T="0.266461"/>
      <pos A="0.332304" C="0.0689304" G="0.167696" T="0.43107"/>
      <pos A="0.299383" C="0.167696" G="0.398148" T="0.134773"/>
      <pos A="0.43107" C="0.266461" G="0.134773" T="0.167696"/>
      <pos A="0.299383" C="0.332304" G="0.200617" T="0.167696"/>
      <pos A="0.6286" C="0.266461" G="0.0689304" T="0.0360079"/>
      <pos A="0.365227" C="0.134773" G="0.299383" T="0.200617"/>
      <pos A="0.200617" C="0.299383" G="0.299383" T="0.200617"/>
      <pos A="0.562758" C="0.167696" G="0.0689304" T="0.200617"/>
      <pos A="0.332304" C="0.299383" G="0.299383" T="0.0689304"/>
      <pos A="0.167696" C="0.332304" G="0.233539" T="0.266461"/>
      <pos A="0.134773" C="0.134773" G="0.299383" T="0.43107"/>
      <pos A="0.332304" C="0.167696" G="0.134773" T="0.365227"/>
      <pos A="0.43107" C="0.200617" G="0.0360079" T="0.332304"/>
      <pos A="0.167696" C="0.43107" G="0.365227" T="0.0360079"/>
      <pos A="0.398148" C="0.299383" G="0.101852" T="0.200617"/>
      <pos A="0.463992" C="0.266461" G="0.0360079" T="0.233539"/>
      <pos A="0.398148" C="0.233539" G="0.266461" T="0.101852"/>
      <pos A="0.365227" C="0.167696" G="0.200617" T="0.266461"/>
      <pos A="0.332304" C="0.266461" G="0.167696" T="0.233539"/>
      <pos A="0.167696" C="0.398148" G="0.134773" T="0.299383"/>
      <pos A="0.299383" C="0.266461" G="0.299383" T="0.134773"/>
      <pos A="0.0689304" C="0.299383" G="0.134773" T="0.496914"/>
      <pos A="0.167696" C="0.0360079" G="0.167696" T="0.6286"/>
      <pos A="0.299383" C="0.233539" G="0.0360079" T="0.43107"/>
      <pos A="0.365227" C="0.200617" G="0.0360079" T="0.398148"/>
      <pos A="0.233539" C="0.332304" G="0.266461" T="0.167696"/>
      <pos A="0.167696" C="0.167696" G="0.134773" T="0.529835"/>
      <pos A="0.332304" C="0.134773" G="0.398148" T="0.134773"/>
      <pos A="0.0689304" C="0.200617" G="0.299383" T="0.43107"/>
      <pos A="0.134773" C="0.266461" G="0.332304" T="0.266461"/>
      <pos A="0.332304" C="0.167696" G="0.00308642" T="0.496914"/>
      <pos A="0.233539" C="0.595679" G="0.0689304" T="0.101852"/>
      <pos A="0.233539" C="0.529835" G="0.0689304" T="0.167696"/>
      <pos A="0.332304" C="0.0360079" G="0.266461" T="0.365227"/>
      <pos A="0.0360079" C="0.101852" G="0.595679" T="0.266461"/>
      <pos A="0.332304" C="0.365227" G="0.167696" T="0.134773"/>
      <pos A="0.398148" C="0.101852" G="0.266461" T="0.233539"/>
      <pos A="0.134773" C="0.398148" G="0.266461" T="0.200617"/>
    </motif>
    <motif db="0" id="M82" alt="O82" length="40" nsites="8" evalue="1.3e-003">
      <pos A="0.00308642" C="0.00308642" G="0.990741" T="0.00308642"/>
      <pos A="0.00308642" C="0.00308642" G="0.990741" T="0.00308642"/>
      <pos A="0.00308642" C="0.990741" G="0.00308642" T="0.00308642"/>
      <pos A="0.00308642" C="0.00308642" G="0.00308642" T="0.990741"/>
      <pos A="0.00308642" C="0.990741" G="0.00308642" T="0.00308642"/>
      <pos A="0.00308642" C="0.990741" G="0.00308642" T="0.00308642"/>
      <pos A="0.00308642" C="0.990741" G="0.00308642" T="0.00308642"/>
      <pos A="0.00308642" C="0.990741" G="0.00308642" T="0.00308642"/>
      <pos A="0.990741" C="0.00308642" G="0.00308642" T="0.00308642"/>
      <pos A="0.990741" C="0.00308642" G="0.00308642" T="0.00308642"/>
      <pos A="0.00308642" C="0.00308642" G="0.990741" T="0.00308642"/>
      <pos A="0.00308642" C="0.00308642" G="0.990741" T="0.00308642"/>
      <pos A="0.00308642" C="0.00308642" G="0.990741" T="0.00308642"/>
      <pos A="0.00308642" C="0.00308642" G="0.990741" T="0.00308642"/>
      <pos A="0.00308642" C="0.00308642" G="0.990741" T="0.00308642"/>
      <pos A="0.00308642" C="0.00308642" G="0.990741" T="0.00308642"/>
      <pos A="0.00308642" C="0.990741" G="0.00308642" T="0.00308642"/>
      <pos A="0.00308642" C="0.00308642" G="0.00308642" T="0.990741"/>
      <pos A="0.00308642" C="0.990741" G="0.00308642" T="0.00308642"/>
      <pos A="0.00308642" C="0.990741" G="0.00308642" T="0.00308642"/>
      <pos A="0.990741" C="0.00308642" G="0.00308642" T="0.00308642"/>
      <pos A="0.990741" C="0.00308642" G="0.00308642" T="0.00308642"/>
      <pos A="0.00308642" C="0.990741" G="0.00308642" T="0.00308642"/>
      <pos A="0.00308642" C="0.00308642" G="0.00308642" T="0.990741"/>
      <pos A="0.00308642" C="0.00308642" G="0.00308642" T="0.990741"/>
      <pos A="0.00308642" C="0.00308642" G="0.00308642" T="0.990741"/>
      <pos A="0.00308642" C="0.990741" G="0.00308642" T="0.00308642"/>
      <pos A="0.990741" C="0.00308642" G="0.00308642" T="0.00308642"/>
      <pos A="0.990741" C="0.00308642" G="0.00308642" T="0.00308642"/>
      <pos A="0.00308642" C="0.990741" G="0.00308642" T="0.00308642"/>
      <pos A="0.00308642" C="0.990741" G="0.00308642" T="0.00308642"/>
      <pos A="0.00308642" C="0.00308642" G="0.00308642" T="0.990741"/>
      <pos A="0.00308642" C="0.00308642" G="0.990741" T="0.00308642"/>
      <pos A="0.990741" C="0.00308642" G="0.00308642" T="0.00308642"/>
      <pos A="0.00308642" C="0.00308642" G="0.990741" T="0.00308642"/>
      <pos A="0.990741" C="0.00308642" G="0.00308642" T="0.00308642"/>
      <pos A="0.990741" C="0.00308642" G="0.00308642" T="0.00308642"/>
      <pos A="0.00308642" C="0.00308642" G="0.990741" T="0.00308642"/>
      <pos A="0.00308642" C="0.00308642" G="0.00308642" T="0.990741"/>
      <pos A="0.00308642" C="0.990741" G="0.00308642" T="0.00308642"/>
    </motif>
    <motif db="0" id="M83" alt="O83" length="40" nsites="8" evalue="1.3e-003">
      <pos A="0.0305215" C="0.743827" G="0.167696" T="0.0579565"/>
      <pos A="0.387174" C="0.0579565" G="0.0305215" T="0.524349"/>
      <pos A="0.0579565" C="0.359739" G="0.524349" T="0.0579565"/>
      <pos A="0.524349" C="0.222565" G="0.0305215" T="0.222565"/>
      <pos A="0.30487" C="0.387174" G="0.0579565" T="0.25"/>
      <pos A="0.496914" C="0.19513" G="0.00308642" T="0.30487"/>
      <pos A="0.359739" C="0.19513" G="0.30487" T="0.140261"/>
      <pos A="0.140261" C="0.19513" G="0.167696" T="0.496914"/>
      <pos A="0.442043" C="0.112826" G="0.30487" T="0.140261"/>
      <pos A="0.25" C="0.19513" G="0.277435" T="0.277435"/>
      <pos A="0.277435" C="0.359739" G="0.140261" T="0.222565"/>
      <pos A="0.222565" C="0.442043" G="0.0305215" T="0.30487"/>
      <pos A="0.0853906" C="0.469479" G="0.167696" T="0.277435"/>
      <pos A="0.19513" C="0.25" G="0.25" T="0.30487"/>
      <pos A="0.277435" C="0.222565" G="0.25" T="0.25"/>
      <pos A="0.140261" C="0.0305215" G="0.387174" T="0.442043"/>
      <pos A="0.332304" C="0.19513" G="0.140261" T="0.332304"/>
      <pos A="0.19513" C="0.0579565" G="0.359739" T="0.387174"/>
      <pos A="0.140261" C="0.277435" G="0.359739" T="0.222565"/>
      <pos A="0.140261" C="0.551784" G="0.00308642" T="0.30487"/>
      <pos A="0.524349" C="0.140261" G="0.0579565" T="0.277435"/>
      <pos A="0.387174" C="0.19513" G="0.30487" T="0.112826"/>
      <pos A="0.30487" C="0.332304" G="0.19513" T="0.167696"/>
      <pos A="0.30487" C="0.442043" G="0.0305215" T="0.222565"/>
      <pos A="0.19513" C="0.140261" G="0.19513" T="0.469479"/>
      <pos A="0.277435" C="0.222565" G="0.140261" T="0.359739"/>
      <pos A="0.19513" C="0.277435" G="0.25" T="0.277435"/>
      <pos A="0.387174" C="0.140261" G="0.140261" T="0.332304"/>
      <pos A="0.112826" C="0.442043" G="0.19513" T="0.25"/>
      <pos A="0.359739" C="0.25" G="0.0579565" T="0.332304"/>
      <pos A="0.19513" C="0.140261" G="0.140261" T="0.524349"/>
      <pos A="0.442043" C="0.222565" G="0.112826" T="0.222565"/>
      <pos A="0.277435" C="0.222565" G="0.19513" T="0.30487"/>
      <pos A="0.387174" C="0.332304" G="0.167696" T="0.112826"/>
      <pos A="0.222565" C="0.496914" G="0.0305215" T="0.25"/>
      <pos A="0.19513" C="0.19513" G="0.277435" T="0.332304"/>
      <pos A="0.19513" C="0.167696" G="0.442043" T="0.19513"/>
      <pos A="0.25" C="0.222565" G="0.140261" T="0.387174"/>
      <pos A="0.359739" C="0.00308642" G="0.0853906" T="0.551784"/>
      <pos A="0.140261" C="0.332304" G="0.222565" T="0.30487"/>
    </motif>
    <motif db="0" id="M84" alt="O84" length="40" nsites="8" evalue="1.3e-003">
      <pos A="0.0648148" C="0.095679" G="0.157407" T="0.682099"/>
      <pos A="0.25" C="0.0648148" G="0.404321" T="0.280864"/>
      <pos A="0.188272" C="0.404321" G="0.311728" T="0.095679"/>
      <pos A="0.280864" C="0.311728" G="0.00308642" T="0.404321"/>
      <pos A="0.280864" C="0.126543" G="0.157407" T="0.435185"/>
      <pos A="0.527778" C="0.126543" G="0.126543" T="0.219136"/>
      <pos A="0.404321" C="0.126543" G="0.095679" T="0.373457"/>
      <pos A="0.219136" C="0.25" G="0.188272" T="0.342593"/>
      <pos A="0.219136" C="0.25" G="0.126543" T="0.404321"/>
      <pos A="0.373457" C="0.188272" G="0.219136" T="0.219136"/>
      <pos A="0.095679" C="0.311728" G="0.126543" T="0.466049"/>
      <pos A="0.188272" C="0.435185" G="0.0648148" T="0.311728"/>
      <pos A="0.0648148" C="0.466049" G="0.157407" T="0.311728"/>
      <pos A="0.373457" C="0.157407" G="0.095679" T="0.373457"/>
      <pos A="0.373457" C="0.342593" G="0.219136" T="0.0648148"/>
      <pos A="0.342593" C="0.25" G="0.25" T="0.157407"/>
      <pos A="0.342593" C="0.188272" G="0.311728" T="0.157407"/>
      <pos A="0.373457" C="0.095679" G="0.188272" T="0.342593"/>
      <pos A="0.25" C="0.342593" G="0.219136" T="0.188272"/>
      <pos A="0.280864" C="0.311728" G="0.0648148" T="0.342593"/>
      <pos A="0.157407" C="0.527778" G="0.095679" T="0.219136"/>
      <pos A="0.126543" C="0.219136" G="0.095679" T="0.558642"/>
      <pos A="0.342593" C="0.157407" G="0.342593" T="0.157407"/>
      <pos A="0.342593" C="0.126543" G="0.373457" T="0.157407"/>
      <pos A="0.280864" C="0.126543" G="0.0339506" T="0.558642"/>
      <pos A="0.404321" C="0.219136" G="0.219136" T="0.157407"/>
      <pos A="0.157407" C="0.280864" G="0.126543" T="0.435185"/>
      <pos A="0.373457" C="0.342593" G="0.095679" T="0.188272"/>
      <pos A="0.373457" C="0.0339506" G="0.0339506" T="0.558642"/>
      <pos A="0.373457" C="0.126543" G="0.311728" T="0.188272"/>
      <pos A="0.496914" C="0.188272" G="0.126543" T="0.188272"/>
      <pos A="0.280864" C="0.280864" G="0.00308642" T="0.435185"/>
      <pos A="0.404321" C="0.25" G="0.0339506" T="0.311728"/>
      <pos A="0.25" C="0.280864" G="0.342593" T="0.126543"/>
      <pos A="0.25" C="0.157407" G="0.0648148" T="0.527778"/>
      <pos A="0.188272" C="0.188272" G="0.435185" T="0.188272"/>
      <pos A="0.219136" C="0.311728" G="0.126543" T="0.342593"/>
      <pos A="0.219136" C="0.188272" G="0.311728" T="0.280864"/>
      <pos A="0.25" C="0.280864" G="0.219136" T="0.25"/>
      <pos A="0.342593" C="0.0339506" G="0.219136" T="0.404321"/>
    </motif>
    <motif db="0" id="M85" alt="O85" length="40" nsites="8" evalue="1.3e-003">
      <pos A="0.312021" C="0.180958" G="0.190319" T="0.316702"/>
      <pos A="0.218404" C="0.354148" G="0.162234" T="0.265213"/>
      <pos A="0.138831" C="0.265213" G="0.232446" T="0.36351"/>
      <pos A="0.246489" C="0.0826607" G="0.213723" T="0.457127"/>
      <pos A="0.246489" C="0.199681" G="0.349468" T="0.204361"/>
      <pos A="0.185639" C="0.41968" G="0.223085" T="0.171596"/>
      <pos A="0.330745" C="0.227766" G="0.106064" T="0.335425"/>
      <pos A="0.227766" C="0.260532" G="0.213723" T="0.297978"/>
      <pos A="0.157554" C="0.157554" G="0.391595" T="0.293298"/>
      <pos A="0.30266" C="0.166916" G="0.148192" T="0.382233"/>
      <pos A="0.344787" C="0.326063" G="0.255851" T="0.0732988"/>
      <pos A="0.368191" C="0.185639" G="0.148192" T="0.297978"/>
      <pos A="0.227766" C="0.166916" G="0.368191" T="0.237128"/>
      <pos A="0.330745" C="0.195" G="0.25117" T="0.223085"/>
      <pos A="0.124788" C="0.223085" G="0.42436" T="0.227766"/>
      <pos A="0.199681" C="0.415" G="0.143511" T="0.241808"/>
      <pos A="0.279255" C="0.185639" G="0.129469" T="0.405638"/>
      <pos A="0.377553" C="0.232446" G="0.204361" T="0.185639"/>
      <pos A="0.246489" C="0.326063" G="0.199681" T="0.227766"/>
      <pos A="0.35883" C="0.195" G="0.218404" T="0.227766"/>
      <pos A="0.25117" C="0.195" G="0.377553" T="0.176277"/>
      <pos A="0.340106" C="0.152873" G="0.162234" T="0.344787"/>
      <pos A="0.279255" C="0.260532" G="0.246489" T="0.213723"/>
      <pos A="0.279255" C="0.204361" G="0.246489" T="0.269893"/>
      <pos A="0.180958" C="0.279255" G="0.152873" T="0.386915"/>
      <pos A="0.185639" C="0.227766" G="0.213723" T="0.372872"/>
      <pos A="0.30266" C="0.260532" G="0.195" T="0.241808"/>
      <pos A="0.134149" C="0.30266" G="0.30734" T="0.255851"/>
      <pos A="0.255851" C="0.25117" G="0.157554" T="0.335425"/>
      <pos A="0.297978" C="0.218404" G="0.25117" T="0.232446"/>
      <pos A="0.344787" C="0.335425" G="0.124788" T="0.195"/>
      <pos A="0.410318" C="0.0920217" G="0.101384" T="0.396276"/>
      <pos A="0.204361" C="0.204361" G="0.340106" T="0.25117"/>
      <pos A="0.143511" C="0.316702" G="0.25117" T="0.288617"/>
      <pos A="0.138831" C="0.288617" G="0.148192" T="0.42436"/>
      <pos A="0.274575" C="0.213723" G="0.190319" T="0.321383"/>
      <pos A="0.316702" C="0.171596" G="0.223085" T="0.288617"/>
      <pos A="0.288617" C="0.124788" G="0.279255" T="0.30734"/>
      <pos A="0.255851" C="0.35883" G="0.265213" T="0.120107"/>
      <pos A="0.354148" C="0.209043" G="0.0920217" T="0.344787"/>
    </motif>
    <motif db="0" id="M86" alt="O86" length="40" nsites="8" evalue="1.3e-003">
      <pos A="0.167696" C="0.304086" G="0.285273" T="0.242945"/>
      <pos A="0.322899" C="0.360523" G="0.111258" T="0.20532"/>
      <pos A="0.511023" C="0.20532" G="0.0689304" T="0.214727"/>
      <pos A="0.247648" C="0.167696" G="0.308789" T="0.275867"/>
      <pos A="0.120665" C="0.186508" G="0.275867" T="0.416961"/>
      <pos A="0.238242" C="0.242945" G="0.322899" T="0.195914"/>
      <pos A="0.261758" C="0.0924454" G="0.252352" T="0.393445"/>
      <pos A="0.214727" C="0.313492" G="0.289976" T="0.181804"/>
      <pos A="0.228836" C="0.266461" G="0.181804" T="0.322899"/>
      <pos A="0.200617" C="0.224133" G="0.238242" T="0.337007"/>
      <pos A="0.242945" C="0.21943" G="0.393445" T="0.14418"/>
      <pos A="0.449882" C="0.162993" G="0.106555" T="0.28057"/>
      <pos A="0.285273" C="0.327601" G="0.162993" T="0.224133"/>
      <pos A="0.285273" C="0.261758" G="0.153586" T="0.299383"/>
      <pos A="0.318196" C="0.242945" G="0.195914" T="0.242945"/>
      <pos A="0.210024" C="0.181804" G="0.224133" T="0.384039"/>
      <pos A="0.181804" C="0.233539" G="0.271164" T="0.313492"/>
      <pos A="0.285273" C="0.238242" G="0.13007" T="0.346414"/>
      <pos A="0.337007" C="0.20532" G="0.299383" T="0.158289"/>
      <pos A="0.228836" C="0.275867" G="0.120665" T="0.374632"/>
      <pos A="0.275867" C="0.304086" G="0.158289" T="0.261758"/>
      <pos A="0.210024" C="0.304086" G="0.191211" T="0.29468"/>
      <pos A="0.252352" C="0.289976" G="0.20532" T="0.252352"/>
      <pos A="0.162993" C="0.242945" G="0.252352" T="0.341711"/>
      <pos A="0.186508" C="0.167696" G="0.421664" T="0.224133"/>
      <pos A="0.266461" C="0.304086" G="0.304086" T="0.125368"/>
      <pos A="0.29468" C="0.186508" G="0.318196" T="0.200617"/>
      <pos A="0.543945" C="0.106555" G="0.0924454" T="0.257055"/>
      <pos A="0.289976" C="0.346414" G="0.21943" T="0.14418"/>
      <pos A="0.261758" C="0.162993" G="0.224133" T="0.351117"/>
      <pos A="0.158289" C="0.195914" G="0.275867" T="0.36993"/>
      <pos A="0.313492" C="0.313492" G="0.0924454" T="0.28057"/>
      <pos A="0.252352" C="0.252352" G="0.275867" T="0.21943"/>
      <pos A="0.393445" C="0.257055" G="0.106555" T="0.242945"/>
      <pos A="0.266461" C="0.214727" G="0.233539" T="0.285273"/>
      <pos A="0.285273" C="0.153586" G="0.327601" T="0.233539"/>
      <pos A="0.195914" C="0.167696" G="0.266461" T="0.36993"/>
      <pos A="0.224133" C="0.181804" G="0.20532" T="0.388742"/>
      <pos A="0.148883" C="0.224133" G="0.083039" T="0.543945"/>
      <pos A="0.289976" C="0.233539" G="0.210024" T="0.266461"/>
    </motif>
    <motif db="0" id="M87" alt="O87" length="40" nsites="8" evalue="1.3e-003">
      <pos A="0.372872" C="0.260532" G="0.190319" T="0.176277"/>
      <pos A="0.35883" C="0.199681" G="0.25117" T="0.190319"/>
      <pos A="0.30734" C="0.223085" G="0.185639" T="0.283936"/>
      <pos A="0.335425" C="0.171596" G="0.209043" T="0.283936"/>
      <pos A="0.227766" C="0.0498943" G="0.269893" T="0.452445"/>
      <pos A="0.195" C="0.354148" G="0.195" T="0.255851"/>
      <pos A="0.190319" C="0.42436" G="0.129469" T="0.255851"/>
      <pos A="0.340106" C="0.218404" G="0.185639" T="0.255851"/>
      <pos A="0.368191" C="0.195" G="0.283936" T="0.152873"/>
      <pos A="0.171596" C="0.330745" G="0.405638" T="0.0920217"/>
      <pos A="0.232446" C="0.25117" G="0.199681" T="0.316702"/>
      <pos A="0.237128" C="0.30266" G="0.157554" T="0.30266"/>
      <pos A="0.255851" C="0.246489" G="0.274575" T="0.223085"/>
      <pos A="0.30734" C="0.223085" G="0.162234" T="0.30734"/>
      <pos A="0.283936" C="0.157554" G="0.30266" T="0.255851"/>
      <pos A="0.0967032" C="0.288617" G="0.265213" T="0.349468"/>
      <pos A="0.185639" C="0.134149" G="0.293298" T="0.386915"/>
      <pos A="0.255851" C="0.260532" G="0.218404" T="0.265213"/>
      <pos A="0.143511" C="0.410318" G="0.120107" T="0.326063"/>
      <pos A="0.241808" C="0.232446" G="0.162234" T="0.36351"/>
      <pos A="0.344787" C="0.255851" G="0.227766" T="0.171596"/>
      <pos A="0.30734" C="0.227766" G="0.265213" T="0.199681"/>
      <pos A="0.30734" C="0.129469" G="0.283936" T="0.279255"/>
      <pos A="0.204361" C="0.176277" G="0.279255" T="0.340106"/>
      <pos A="0.400957" C="0.237128" G="0.120107" T="0.241808"/>
      <pos A="0.260532" C="0.209043" G="0.162234" T="0.368191"/>
      <pos A="0.354148" C="0.106064" G="0.176277" T="0.36351"/>
      <pos A="0.265213" C="0.246489" G="0.232446" T="0.255851"/>
      <pos A="0.265213" C="0.30734" G="0.288617" T="0.138831"/>
      <pos A="0.283936" C="0.36351" G="0.213723" T="0.138831"/>
      <pos A="0.223085" C="0.265213" G="0.115426" T="0.396276"/>
      <pos A="0.36351" C="0.185639" G="0.429042" T="0.0218094"/>
      <pos A="0.25117" C="0.180958" G="0.199681" T="0.368191"/>
      <pos A="0.190319" C="0.232446" G="0.246489" T="0.330745"/>
      <pos A="0.372872" C="0.274575" G="0.101384" T="0.25117"/>
      <pos A="0.30734" C="0.120107" G="0.218404" T="0.354148"/>
      <pos A="0.232446" C="0.265213" G="0.138831" T="0.36351"/>
      <pos A="0.223085" C="0.180958" G="0.297978" T="0.297978"/>
      <pos A="0.283936" C="0.288617" G="0.232446" T="0.195"/>
      <pos A="0.316702" C="0.157554" G="0.171596" T="0.354148"/>
    </motif>
    <motif db="0" id="M88" alt="O88" length="40" nsites="8" evalue="1.3e-003">
      <pos A="0.326063" C="0.213723" G="0.157554" T="0.30266"/>
      <pos A="0.340106" C="0.195" G="0.237128" T="0.227766"/>
      <pos A="0.190319" C="0.237128" G="0.30266" T="0.269893"/>
      <pos A="0.204361" C="0.171596" G="0.377553" T="0.246489"/>
      <pos A="0.204361" C="0.265213" G="0.312021" T="0.218404"/>
      <pos A="0.265213" C="0.232446" G="0.148192" T="0.354148"/>
      <pos A="0.218404" C="0.382233" G="0.237128" T="0.162234"/>
      <pos A="0.429042" C="0.152873" G="0.124788" T="0.293298"/>
      <pos A="0.265213" C="0.297978" G="0.227766" T="0.209043"/>
      <pos A="0.227766" C="0.241808" G="0.227766" T="0.30266"/>
      <pos A="0.223085" C="0.213723" G="0.25117" T="0.312021"/>
      <pos A="0.265213" C="0.391595" G="0.138831" T="0.204361"/>
      <pos A="0.255851" C="0.246489" G="0.152873" T="0.344787"/>
      <pos A="0.405638" C="0.101384" G="0.269893" T="0.223085"/>
      <pos A="0.335425" C="0.269893" G="0.134149" T="0.260532"/>
      <pos A="0.199681" C="0.110746" G="0.386915" T="0.30266"/>
      <pos A="0.176277" C="0.180958" G="0.255851" T="0.386915"/>
      <pos A="0.218404" C="0.321383" G="0.199681" T="0.260532"/>
      <pos A="0.171596" C="0.162234" G="0.227766" T="0.438403"/>
      <pos A="0.312021" C="0.190319" G="0.260532" T="0.237128"/>
      <pos A="0.297978" C="0.213723" G="0.241808" T="0.246489"/>
      <pos A="0.297978" C="0.415" G="0.115426" T="0.171596"/>
      <pos A="0.288617" C="0.213723" G="0.218404" T="0.279255"/>
      <pos A="0.190319" C="0.30266" G="0.279255" T="0.227766"/>
      <pos A="0.129469" C="0.185639" G="0.30734" T="0.377553"/>
      <pos A="0.279255" C="0.316702" G="0.148192" T="0.255851"/>
      <pos A="0.209043" C="0.223085" G="0.204361" T="0.36351"/>
      <pos A="0.265213" C="0.157554" G="0.25117" T="0.326063"/>
      <pos A="0.508615" C="0.204361" G="0.0732988" T="0.213723"/>
      <pos A="0.166916" C="0.209043" G="0.344787" T="0.279255"/>
      <pos A="0.269893" C="0.326063" G="0.148192" T="0.255851"/>
      <pos A="0.382233" C="0.246489" G="0.134149" T="0.237128"/>
      <pos A="0.232446" C="0.321383" G="0.232446" T="0.213723"/>
      <pos A="0.368191" C="0.255851" G="0.101384" T="0.274575"/>
      <pos A="0.166916" C="0.176277" G="0.148192" T="0.508615"/>
      <pos A="0.293298" C="0.218404" G="0.30734" T="0.180958"/>
      <pos A="0.382233" C="0.260532" G="0.246489" T="0.110746"/>
      <pos A="0.232446" C="0.120107" G="0.354148" T="0.293298"/>
      <pos A="0.180958" C="0.171596" G="0.335425" T="0.312021"/>
      <pos A="0.190319" C="0.180958" G="0.25117" T="0.377553"/>
    </motif>
    <motif db="0" id="M9" alt="O9" length="40" nsites="8" evalue="1.3e-003">
      <pos A="0.478623" C="0.0762459" G="0.185985" T="0.259145"/>
      <pos A="0.185985" C="0.295724" G="0.405464" T="0.112826"/>
      <pos A="0.368884" C="0.259145" G="0.149405" T="0.222565"/>
      <pos A="0.259145" C="0.0762459" G="0.259145" T="0.405464"/>
      <pos A="0.222565" C="0.515204" G="0.149405" T="0.112826"/>
      <pos A="0.259145" C="0.112826" G="0.442043" T="0.185985"/>
      <pos A="0.0762459" C="0.405464" G="0.332304" T="0.185985"/>
      <pos A="0.112826" C="0.368884" G="0.112826" T="0.405464"/>
      <pos A="0.185985" C="0.368884" G="0.149405" T="0.295724"/>
      <pos A="0.0762459" C="0.368884" G="0.332304" T="0.222565"/>
      <pos A="0.405464" C="0.112826" G="0.222565" T="0.259145"/>
      <pos A="0.259145" C="0.295724" G="0.405464" T="0.0396662"/>
      <pos A="0.295724" C="0.149405" G="0.149405" T="0.405464"/>
      <pos A="0.295724" C="0.259145" G="0.405464" T="0.0396662"/>
      <pos A="0.259145" C="0.442043" G="0.185985" T="0.112826"/>
      <pos A="0.332304" C="0.368884" G="0.149405" T="0.149405"/>
      <pos A="0.185985" C="0.332304" G="0.0762459" T="0.405464"/>
      <pos A="0.405464" C="0.149405" G="0.295724" T="0.149405"/>
      <pos A="0.442043" C="0.185985" G="0.222565" T="0.149405"/>
      <pos A="0.295724" C="0.368884" G="0.00308642" T="0.332304"/>
      <pos A="0.332304" C="0.185985" G="0.0762459" T="0.405464"/>
      <pos A="0.405464" C="0.185985" G="0.149405" T="0.259145"/>
      <pos A="0.405464" C="0.259145" G="0.149405" T="0.185985"/>
      <pos A="0.295724" C="0.259145" G="0.0396662" T="0.405464"/>
      <pos A="0.259145" C="0.295724" G="0.259145" T="0.185985"/>
      <pos A="0.149405" C="0.478623" G="0.222565" T="0.149405"/>
      <pos A="0.149405" C="0.332304" G="0.112826" T="0.405464"/>
      <pos A="0.222565" C="0.661523" G="0.0396662" T="0.0762459"/>
      <pos A="0.332304" C="0.368884" G="0.0762459" T="0.222565"/>
      <pos A="0.222565" C="0.112826" G="0.222565" T="0.442043"/>
      <pos A="0.149405" C="0.222565" G="0.0762459" T="0.551784"/>
      <pos A="0.149405" C="0.149405" G="0.185985" T="0.515204"/>
      <pos A="0.222565" C="0.185985" G="0.222565" T="0.368884"/>
      <pos A="0.624943" C="0.00308642" G="0.259145" T="0.112826"/>
      <pos A="0.0396662" C="0.0762459" G="0.332304" T="0.551784"/>
      <pos A="0.222565" C="0.368884" G="0.112826" T="0.295724"/>
      <pos A="0.222565" C="0.332304" G="0.00308642" T="0.442043"/>
      <pos A="0.222565" C="0.222565" G="0.185985" T="0.368884"/>
      <pos A="0.00308642" C="0.368884" G="0.185985" T="0.442043"/>
      <pos A="0.222565" C="0.149405" G="0.295724" T="0.332304"/>
    </motif>
    <motif db="0" id="M91" alt="O91" length="40" nsites="8" evalue="1.3e-003">
      <pos A="0.208071" C="0.0589916" G="0.263976" T="0.468961"/>
      <pos A="0.0589916" C="0.394421" G="0.226706" T="0.319881"/>
      <pos A="0.170801" C="0.245341" G="0.263976" T="0.319881"/>
      <pos A="0.301246" C="0.394421" G="0.0589916" T="0.245341"/>
      <pos A="0.0962617" C="0.394421" G="0.226706" T="0.282611"/>
      <pos A="0.245341" C="0.0776267" G="0.245341" T="0.431691"/>
      <pos A="0.413056" C="0.319881" G="0.208071" T="0.0589916"/>
      <pos A="0.208071" C="0.301246" G="0.357152" T="0.133531"/>
      <pos A="0.431691" C="0.208071" G="0.152166" T="0.208071"/>
      <pos A="0.357152" C="0.245341" G="0.208071" T="0.189436"/>
      <pos A="0.301246" C="0.375786" G="0.0776267" T="0.245341"/>
      <pos A="0.282611" C="0.282611" G="0.338517" T="0.0962617"/>
      <pos A="0.00308642" C="0.133531" G="0.338517" T="0.524866"/>
      <pos A="0.357152" C="0.114897" G="0.319881" T="0.208071"/>
      <pos A="0.133531" C="0.357152" G="0.152166" T="0.357152"/>
      <pos A="0.152166" C="0.431691" G="0.226706" T="0.189436"/>
      <pos A="0.263976" C="0.189436" G="0.170801" T="0.375786"/>
      <pos A="0.245341" C="0.282611" G="0.0776267" T="0.394421"/>
      <pos A="0.282611" C="0.245341" G="0.208071" T="0.263976"/>
      <pos A="0.357152" C="0.114897" G="0.170801" T="0.357152"/>
      <pos A="0.0217215" C="0.319881" G="0.114897" T="0.543501"/>
      <pos A="0.208071" C="0.301246" G="0.152166" T="0.338517"/>
      <pos A="0.263976" C="0.170801" G="0.245341" T="0.319881"/>
      <pos A="0.208071" C="0.468961" G="0.0776267" T="0.245341"/>
      <pos A="0.338517" C="0.208071" G="0.301246" T="0.152166"/>
      <pos A="0.282611" C="0.319881" G="0.114897" T="0.282611"/>
      <pos A="0.357152" C="0.413056" G="0.0962617" T="0.133531"/>
      <pos A="0.133531" C="0.338517" G="0.133531" T="0.394421"/>
      <pos A="0.431691" C="0.208071" G="0.0962617" T="0.263976"/>
      <pos A="0.394421" C="0.114897" G="0.357152" T="0.133531"/>
      <pos A="0.301246" C="0.263976" G="0.170801" T="0.263976"/>
      <pos A="0.114897" C="0.226706" G="0.282611" T="0.375786"/>
      <pos A="0.0962617" C="0.431691" G="0.114897" T="0.357152"/>
      <pos A="0.394421" C="0.0962617" G="0.282611" T="0.226706"/>
      <pos A="0.263976" C="0.375786" G="0.133531" T="0.226706"/>
      <pos A="0.394421" C="0.0403565" G="0.114897" T="0.450326"/>
      <pos A="0.357152" C="0.263976" G="0.170801" T="0.208071"/>
      <pos A="0.226706" C="0.152166" G="0.170801" T="0.450326"/>
      <pos A="0.245341" C="0.375786" G="0.226706" T="0.152166"/>
      <pos A="0.170801" C="0.245341" G="0.413056" T="0.170801"/>
    </motif>
    <motif db="0" id="M92" alt="O92" length="40" nsites="8" evalue="1.3e-003">
      <pos A="0.304086" C="0.36993" G="0.195914" T="0.13007"/>
      <pos A="0.304086" C="0.115961" G="0.195914" T="0.384039"/>
      <pos A="0.257055" C="0.177101" G="0.261758" T="0.304086"/>
      <pos A="0.191211" C="0.313492" G="0.210024" T="0.285273"/>
      <pos A="0.20532" C="0.261758" G="0.257055" T="0.275867"/>
      <pos A="0.332304" C="0.238242" G="0.101852" T="0.327601"/>
      <pos A="0.247648" C="0.304086" G="0.29468" T="0.153586"/>
      <pos A="0.313492" C="0.162993" G="0.271164" T="0.252352"/>
      <pos A="0.496914" C="0.162993" G="0.233539" T="0.106555"/>
      <pos A="0.167696" C="0.228836" G="0.36993" T="0.233539"/>
      <pos A="0.153586" C="0.261758" G="0.35582" T="0.228836"/>
      <pos A="0.210024" C="0.21943" G="0.210024" T="0.360523"/>
      <pos A="0.200617" C="0.337007" G="0.167696" T="0.29468"/>
      <pos A="0.365227" C="0.224133" G="0.0689304" T="0.341711"/>
      <pos A="0.120665" C="0.238242" G="0.398148" T="0.242945"/>
      <pos A="0.233539" C="0.29468" G="0.238242" T="0.233539"/>
      <pos A="0.308789" C="0.289976" G="0.115961" T="0.285273"/>
      <pos A="0.28057" C="0.337007" G="0.177101" T="0.20532"/>
      <pos A="0.266461" C="0.125368" G="0.21943" T="0.388742"/>
      <pos A="0.275867" C="0.200617" G="0.261758" T="0.261758"/>
      <pos A="0.29468" C="0.162993" G="0.195914" T="0.346414"/>
      <pos A="0.398148" C="0.304086" G="0.139477" T="0.158289"/>
      <pos A="0.304086" C="0.181804" G="0.186508" T="0.327601"/>
      <pos A="0.200617" C="0.195914" G="0.252352" T="0.351117"/>
      <pos A="0.318196" C="0.200617" G="0.289976" T="0.191211"/>
      <pos A="0.224133" C="0.172399" G="0.214727" T="0.388742"/>
      <pos A="0.242945" C="0.158289" G="0.200617" T="0.398148"/>
      <pos A="0.289976" C="0.365227" G="0.210024" T="0.134773"/>
      <pos A="0.181804" C="0.318196" G="0.139477" T="0.360523"/>
      <pos A="0.289976" C="0.214727" G="0.228836" T="0.266461"/>
      <pos A="0.125368" C="0.21943" G="0.214727" T="0.440476"/>
      <pos A="0.224133" C="0.181804" G="0.289976" T="0.304086"/>
      <pos A="0.252352" C="0.200617" G="0.228836" T="0.318196"/>
      <pos A="0.365227" C="0.233539" G="0.13007" T="0.271164"/>
      <pos A="0.266461" C="0.125368" G="0.384039" T="0.224133"/>
      <pos A="0.247648" C="0.21943" G="0.191211" T="0.341711"/>
      <pos A="0.463992" C="0.313492" G="0.115961" T="0.106555"/>
      <pos A="0.195914" C="0.327601" G="0.21943" T="0.257055"/>
      <pos A="0.322899" C="0.379335" G="0.252352" T="0.0454143"/>
      <pos A="0.322899" C="0.195914" G="0.200617" T="0.28057"/>
    </motif>
    <motif db="0" id="M93" alt="O93" length="40" nsites="8" evalue="1.3e-003">
      <pos A="0.265213" C="0.218404" G="0.330745" T="0.185639"/>
      <pos A="0.120107" C="0.25117" G="0.349468" T="0.279255"/>
      <pos A="0.321383" C="0.391595" G="0.129469" T="0.157554"/>
      <pos A="0.246489" C="0.30734" G="0.213723" T="0.232446"/>
      <pos A="0.30266" C="0.176277" G="0.213723" T="0.30734"/>
      <pos A="0.312021" C="0.129469" G="0.316702" T="0.241808"/>
      <pos A="0.396276" C="0.176277" G="0.279255" T="0.148192"/>
      <pos A="0.344787" C="0.321383" G="0.283936" T="0.0498943"/>
      <pos A="0.152873" C="0.213723" G="0.115426" T="0.517977"/>
      <pos A="0.260532" C="0.30734" G="0.274575" T="0.157554"/>
      <pos A="0.246489" C="0.312021" G="0.143511" T="0.297978"/>
      <pos A="0.227766" C="0.185639" G="0.185639" T="0.400957"/>
      <pos A="0.152873" C="0.227766" G="0.171596" T="0.447765"/>
      <pos A="0.166916" C="0.134149" G="0.335425" T="0.36351"/>
      <pos A="0.180958" C="0.237128" G="0.274575" T="0.30734"/>
      <pos A="0.316702" C="0.274575" G="0.199681" T="0.209043"/>
      <pos A="0.368191" C="0.152873" G="0.180958" T="0.297978"/>
      <pos A="0.260532" C="0.190319" G="0.246489" T="0.30266"/>
      <pos A="0.269893" C="0.25117" G="0.162234" T="0.316702"/>
      <pos A="0.232446" C="0.232446" G="0.199681" T="0.335425"/>
      <pos A="0.368191" C="0.134149" G="0.312021" T="0.185639"/>
      <pos A="0.190319" C="0.293298" G="0.269893" T="0.246489"/>
      <pos A="0.386915" C="0.30734" G="0.106064" T="0.199681"/>
      <pos A="0.340106" C="0.199681" G="0.265213" T="0.195"/>
      <pos A="0.176277" C="0.368191" G="0.246489" T="0.209043"/>
      <pos A="0.372872" C="0.209043" G="0.213723" T="0.204361"/>
      <pos A="0.213723" C="0.260532" G="0.326063" T="0.199681"/>
      <pos A="0.340106" C="0.204361" G="0.138831" T="0.316702"/>
      <pos A="0.237128" C="0.312021" G="0.171596" T="0.279255"/>
      <pos A="0.344787" C="0.218404" G="0.129469" T="0.30734"/>
      <pos A="0.115426" C="0.204361" G="0.349468" T="0.330745"/>
      <pos A="0.265213" C="0.152873" G="0.283936" T="0.297978"/>
      <pos A="0.35883" C="0.218404" G="0.260532" T="0.162234"/>
      <pos A="0.279255" C="0.120107" G="0.166916" T="0.433722"/>
      <pos A="0.176277" C="0.368191" G="0.134149" T="0.321383"/>
      <pos A="0.223085" C="0.185639" G="0.129469" T="0.461807"/>
      <pos A="0.340106" C="0.246489" G="0.218404" T="0.195"/>
      <pos A="0.218404" C="0.396276" G="0.115426" T="0.269893"/>
      <pos A="0.232446" C="0.209043" G="0.344787" T="0.213723"/>
      <pos A="0.162234" C="0.180958" G="0.344787" T="0.312021"/>
    </motif>
    <motif db="0" id="M94" alt="O94" length="40" nsites="8" evalue="1.3e-003">
      <pos A="0.112826" C="0.00308642" G="0.661523" T="0.222565"/>
      <pos A="0.442043" C="0.112826" G="0.112826" T="0.332304"/>
      <pos A="0.00308642" C="0.222565" G="0.661523" T="0.112826"/>
      <pos A="0.222565" C="0.551784" G="0.222565" T="0.00308642"/>
      <pos A="0.551784" C="0.222565" G="0.222565" T="0.00308642"/>
      <pos A="0.222565" C="0.442043" G="0.112826" T="0.222565"/>
      <pos A="0.551784" C="0.112826" G="0.112826" T="0.222565"/>
      <pos A="0.222565" C="0.222565" G="0.442043" T="0.112826"/>
      <pos A="0.332304" C="0.00308642" G="0.332304" T="0.332304"/>
      <pos A="0.442043" C="0.222565" G="0.112826" T="0.222565"/>
      <pos A="0.771262" C="0.00308642" G="0.00308642" T="0.222565"/>
      <pos A="0.222565" C="0.332304" G="0.332304" T="0.112826"/>
      <pos A="0.661523" C="0.00308642" G="0.00308642" T="0.332304"/>
      <pos A="0.332304" C="0.112826" G="0.222565" T="0.332304"/>
      <pos A="0.442043" C="0.442043" G="0.00308642" T="0.112826"/>
      <pos A="0.551784" C="0.112826" G="0.222565" T="0.112826"/>
      <pos A="0.222565" C="0.442043" G="0.332304" T="0.00308642"/>
      <pos A="0.222565" C="0.442043" G="0.112826" T="0.222565"/>
      <pos A="0.551784" C="0.00308642" G="0.112826" T="0.332304"/>
      <pos A="0.222565" C="0.112826" G="0.332304" T="0.332304"/>
      <pos A="0.112826" C="0.222565" G="0.661523" T="0.00308642"/>
      <pos A="0.332304" C="0.442043" G="0.222565" T="0.00308642"/>
      <pos A="0.442043" C="0.442043" G="0.00308642" T="0.112826"/>
      <pos A="0.112826" C="0.222565" G="0.222565" T="0.442043"/>
      <pos A="0.112826" C="0.112826" G="0.222565" T="0.551784"/>
      <pos A="0.112826" C="0.332304" G="0.551784" T="0.00308642"/>
      <pos A="0.222565" C="0.442043" G="0.332304" T="0.00308642"/>
      <pos A="0.112826" C="0.222565" G="0.112826" T="0.551784"/>
      <pos A="0.00308642" C="0.332304" G="0.00308642" T="0.661523"/>
      <pos A="0.332304" C="0.112826" G="0.222565" T="0.332304"/>
      <pos A="0.112826" C="0.112826" G="0.00308642" T="0.771262"/>
      <pos A="0.442043" C="0.00308642" G="0.332304" T="0.222565"/>
      <pos A="0.222565" C="0.222565" G="0.332304" T="0.222565"/>
      <pos A="0.112826" C="0.442043" G="0.222565" T="0.222565"/>
      <pos A="0.112826" C="0.222565" G="0.332304" T="0.332304"/>
      <pos A="0.332304" C="0.00308642" G="0.112826" T="0.551784"/>
      <pos A="0.00308642" C="0.112826" G="0.442043" T="0.442043"/>
      <pos A="0.222565" C="0.112826" G="0.222565" T="0.442043"/>
      <pos A="0.332304" C="0.112826" G="0.00308642" T="0.551784"/>
      <pos A="0.332304" C="0.112826" G="0.332304" T="0.222565"/>
    </motif>
    <motif db="0" id="M95" alt="O95" length="40" nsites="8" evalue="1.3e-003">
      <pos A="0.274691" C="0.348765" G="0.200617" T="0.175926"/>
      <pos A="0.42284" C="0.348765" G="0.101852" T="0.126543"/>
      <pos A="0.0524691" C="0.0524691" G="0.200617" T="0.694444"/>
      <pos A="0.175926" C="0.521605" G="0.101852" T="0.200617"/>
      <pos A="0.200617" C="0.274691" G="0.200617" T="0.324074"/>
      <pos A="0.200617" C="0.175926" G="0.472222" T="0.151235"/>
      <pos A="0.225309" C="0.200617" G="0.274691" T="0.299383"/>
      <pos A="0.126543" C="0.447531" G="0.225309" T="0.200617"/>
      <pos A="0.299383" C="0.0771605" G="0.373457" T="0.25"/>
      <pos A="0.126543" C="0.398148" G="0.151235" T="0.324074"/>
      <pos A="0.175926" C="0.274691" G="0.151235" T="0.398148"/>
      <pos A="0.324074" C="0.225309" G="0.25" T="0.200617"/>
      <pos A="0.126543" C="0.398148" G="0.447531" T="0.0277778"/>
      <pos A="0.101852" C="0.274691" G="0.373457" T="0.25"/>
      <pos A="0.225309" C="0.151235" G="0.299383" T="0.324074"/>
      <pos A="0.25" C="0.299383" G="0.126543" T="0.324074"/>
      <pos A="0.25" C="0.175926" G="0.101852" T="0.472222"/>
      <pos A="0.225309" C="0.25" G="0.348765" T="0.175926"/>
      <pos A="0.348765" C="0.447531" G="0.126543" T="0.0771605"/>
      <pos A="0.398148" C="0.25" G="0.200617" T="0.151235"/>
      <pos A="0.225309" C="0.299383" G="0.42284" T="0.0524691"/>
      <pos A="0.101852" C="0.299383" G="0.151235" T="0.447531"/>
      <pos A="0.101852" C="0.25" G="0.496914" T="0.151235"/>
      <pos A="0.348765" C="0.175926" G="0.299383" T="0.175926"/>
      <pos A="0.175926" C="0.25" G="0.348765" T="0.225309"/>
      <pos A="0.373457" C="0.126543" G="0.0524691" T="0.447531"/>
      <pos A="0.373457" C="0.274691" G="0.175926" T="0.175926"/>
      <pos A="0.299383" C="0.0277778" G="0.25" T="0.42284"/>
      <pos A="0.101852" C="0.373457" G="0.274691" T="0.25"/>
      <pos A="0.175926" C="0.447531" G="0.299383" T="0.0771605"/>
      <pos A="0.151235" C="0.373457" G="0.225309" T="0.25"/>
      <pos A="0.25" C="0.299383" G="0.299383" T="0.151235"/>
      <pos A="0.398148" C="0.126543" G="0.126543" T="0.348765"/>
      <pos A="0.0524691" C="0.175926" G="0.521605" T="0.25"/>
      <pos A="0.472222" C="0.101852" G="0.0771605" T="0.348765"/>
      <pos A="0.348765" C="0.175926" G="0.274691" T="0.200617"/>
      <pos A="0.25" C="0.348765" G="0.225309" T="0.175926"/>
      <pos A="0.126543" C="0.126543" G="0.348765" T="0.398148"/>
      <pos A="0.0771605" C="0.274691" G="0.175926" T="0.472222"/>
      <pos A="0.348765" C="0.348765" G="0.0277778" T="0.274691"/>
    </motif>
    <motif db="0" id="M96" alt="O96" length="40" nsites="8" evalue="1.3e-003">
      <pos A="0.332304" C="0.332304" G="0.00308642" T="0.332304"/>
      <pos A="0.332304" C="0.00308642" G="0.332304" T="0.332304"/>
      <pos A="0.00308642" C="0.661523" G="0.332304" T="0.00308642"/>
      <pos A="0.332304" C="0.00308642" G="0.332304" T="0.332304"/>
      <pos A="0.332304" C="0.00308642" G="0.00308642" T="0.661523"/>
      <pos A="0.332304" C="0.332304" G="0.00308642" T="0.332304"/>
      <pos A="0.661523" C="0.00308642" G="0.00308642" T="0.332304"/>
      <pos A="0.332304" C="0.332304" G="0.332304" T="0.00308642"/>
      <pos A="0.332304" C="0.661523" G="0.00308642" T="0.00308642"/>
      <pos A="0.661523" C="0.00308642" G="0.00308642" T="0.332304"/>
      <pos A="0.661523" C="0.332304" G="0.00308642" T="0.00308642"/>
      <pos A="0.661523" C="0.00308642" G="0.00308642" T="0.332304"/>
      <pos A="0.332304" C="0.00308642" G="0.661523" T="0.00308642"/>
      <pos A="0.990741" C="0.00308642" G="0.00308642" T="0.00308642"/>
      <pos A="0.00308642" C="0.00308642" G="0.990741" T="0.00308642"/>
      <pos A="0.661523" C="0.332304" G="0.00308642" T="0.00308642"/>
      <pos A="0.332304" C="0.332304" G="0.332304" T="0.00308642"/>
      <pos A="0.00308642" C="0.332304" G="0.00308642" T="0.661523"/>
      <pos A="0.332304" C="0.00308642" G="0.332304" T="0.332304"/>
      <pos A="0.332304" C="0.332304" G="0.00308642" T="0.332304"/>
      <pos A="0.332304" C="0.00308642" G="0.00308642" T="0.661523"/>
      <pos A="0.332304" C="0.00308642" G="0.332304" T="0.332304"/>
      <pos A="0.332304" C="0.332304" G="0.332304" T="0.00308642"/>
      <pos A="0.00308642" C="0.332304" G="0.00308642" T="0.661523"/>
      <pos A="0.990741" C="0.00308642" G="0.00308642" T="0.00308642"/>
      <pos A="0.332304" C="0.00308642" G="0.00308642" T="0.661523"/>
      <pos A="0.661523" C="0.00308642" G="0.00308642" T="0.332304"/>
      <pos A="0.990741" C="0.00308642" G="0.00308642" T="0.00308642"/>
      <pos A="0.332304" C="0.332304" G="0.00308642" T="0.332304"/>
      <pos A="0.332304" C="0.332304" G="0.00308642" T="0.332304"/>
      <pos A="0.00308642" C="0.332304" G="0.332304" T="0.332304"/>
      <pos A="0.00308642" C="0.332304" G="0.00308642" T="0.661523"/>
      <pos A="0.661523" C="0.332304" G="0.00308642" T="0.00308642"/>
      <pos A="0.661523" C="0.00308642" G="0.00308642" T="0.332304"/>
      <pos A="0.332304" C="0.332304" G="0.332304" T="0.00308642"/>
      <pos A="0.661523" C="0.332304" G="0.00308642" T="0.00308642"/>
      <pos A="0.990741" C="0.00308642" G="0.00308642" T="0.00308642"/>
      <pos A="0.00308642" C="0.661523" G="0.332304" T="0.00308642"/>
      <pos A="0.332304" C="0.00308642" G="0.00308642" T="0.661523"/>
      <pos A="0.990741" C="0.00308642" G="0.00308642" T="0.00308642"/>
    </motif>
    <motif db="0" id="M97" alt="O97" length="40" nsites="8" evalue="1.3e-003">
      <pos A="0.237128" C="0.110746" G="0.312021" T="0.340106"/>
      <pos A="0.293298" C="0.166916" G="0.36351" T="0.176277"/>
      <pos A="0.129469" C="0.326063" G="0.232446" T="0.312021"/>
      <pos A="0.354148" C="0.260532" G="0.157554" T="0.227766"/>
      <pos A="0.213723" C="0.232446" G="0.209043" T="0.344787"/>
      <pos A="0.293298" C="0.410318" G="0.162234" T="0.134149"/>
      <pos A="0.35883" C="0.195" G="0.213723" T="0.232446"/>
      <pos A="0.143511" C="0.180958" G="0.452445" T="0.223085"/>
      <pos A="0.209043" C="0.232446" G="0.30266" T="0.255851"/>
      <pos A="0.25117" C="0.209043" G="0.223085" T="0.316702"/>
      <pos A="0.185639" C="0.260532" G="0.237128" T="0.316702"/>
      <pos A="0.279255" C="0.227766" G="0.330745" T="0.162234"/>
      <pos A="0.41968" C="0.279255" G="0.124788" T="0.176277"/>
      <pos A="0.30734" C="0.166916" G="0.213723" T="0.312021"/>
      <pos A="0.157554" C="0.396276" G="0.110746" T="0.335425"/>
      <pos A="0.321383" C="0.190319" G="0.143511" T="0.344787"/>
      <pos A="0.349468" C="0.134149" G="0.223085" T="0.293298"/>
      <pos A="0.279255" C="0.134149" G="0.354148" T="0.232446"/>
      <pos A="0.209043" C="0.260532" G="0.185639" T="0.344787"/>
      <pos A="0.255851" C="0.255851" G="0.180958" T="0.30734"/>
      <pos A="0.209043" C="0.176277" G="0.274575" T="0.340106"/>
      <pos A="0.405638" C="0.120107" G="0.223085" T="0.25117"/>
      <pos A="0.143511" C="0.283936" G="0.321383" T="0.25117"/>
      <pos A="0.316702" C="0.260532" G="0.199681" T="0.223085"/>
      <pos A="0.447765" C="0.204361" G="0.176277" T="0.171596"/>
      <pos A="0.269893" C="0.344787" G="0.199681" T="0.185639"/>
      <pos A="0.166916" C="0.471169" G="0.120107" T="0.241808"/>
      <pos A="0.330745" C="0.218404" G="0.101384" T="0.349468"/>
      <pos A="0.232446" C="0.204361" G="0.237128" T="0.326063"/>
      <pos A="0.190319" C="0.209043" G="0.260532" T="0.340106"/>
      <pos A="0.269893" C="0.25117" G="0.293298" T="0.185639"/>
      <pos A="0.368191" C="0.110746" G="0.120107" T="0.400957"/>
      <pos A="0.25117" C="0.297978" G="0.180958" T="0.269893"/>
      <pos A="0.269893" C="0.199681" G="0.190319" T="0.340106"/>
      <pos A="0.25117" C="0.152873" G="0.255851" T="0.340106"/>
      <pos A="0.415" C="0.255851" G="0.148192" T="0.180958"/>
      <pos A="0.25117" C="0.297978" G="0.246489" T="0.204361"/>
      <pos A="0.255851" C="0.0779793" G="0.265213" T="0.400957"/>
      <pos A="0.101384" C="0.396276" G="0.312021" T="0.190319"/>
      <pos A="0.204361" C="0.152873" G="0.241808" T="0.400957"/>
    </motif>
    <motif db="0" id="M98" alt="O98" length="40" nsites="8" evalue="1.3e-003">
      <pos A="0.349468" C="0.297978" G="0.124788" T="0.227766"/>
      <pos A="0.349468" C="0.232446" G="0.162234" T="0.255851"/>
      <pos A="0.143511" C="0.377553" G="0.223085" T="0.255851"/>
      <pos A="0.335425" C="0.143511" G="0.25117" T="0.269893"/>
      <pos A="0.110746" C="0.321383" G="0.316702" T="0.25117"/>
      <pos A="0.166916" C="0.312021" G="0.293298" T="0.227766"/>
      <pos A="0.410318" C="0.0873412" G="0.209043" T="0.293298"/>
      <pos A="0.274575" C="0.316702" G="0.227766" T="0.180958"/>
      <pos A="0.260532" C="0.354148" G="0.171596" T="0.213723"/>
      <pos A="0.265213" C="0.157554" G="0.260532" T="0.316702"/>
      <pos A="0.232446" C="0.246489" G="0.279255" T="0.241808"/>
      <pos A="0.246489" C="0.255851" G="0.120107" T="0.377553"/>
      <pos A="0.260532" C="0.372872" G="0.157554" T="0.209043"/>
      <pos A="0.372872" C="0.171596" G="0.101384" T="0.354148"/>
      <pos A="0.152873" C="0.36351" G="0.190319" T="0.293298"/>
      <pos A="0.223085" C="0.129469" G="0.293298" T="0.354148"/>
      <pos A="0.316702" C="0.223085" G="0.297978" T="0.162234"/>
      <pos A="0.288617" C="0.0779793" G="0.35883" T="0.274575"/>
      <pos A="0.283936" C="0.134149" G="0.354148" T="0.227766"/>
      <pos A="0.41968" C="0.0873412" G="0.176277" T="0.316702"/>
      <pos A="0.349468" C="0.157554" G="0.227766" T="0.265213"/>
      <pos A="0.195" C="0.340106" G="0.265213" T="0.199681"/>
      <pos A="0.237128" C="0.237128" G="0.246489" T="0.279255"/>
      <pos A="0.218404" C="0.368191" G="0.209043" T="0.204361"/>
      <pos A="0.326063" C="0.265213" G="0.176277" T="0.232446"/>
      <pos A="0.218404" C="0.326063" G="0.25117" T="0.204361"/>
      <pos A="0.176277" C="0.199681" G="0.129469" T="0.494573"/>
      <pos A="0.344787" C="0.274575" G="0.143511" T="0.237128"/>
      <pos A="0.377553" C="0.312021" G="0.129469" T="0.180958"/>
      <pos A="0.260532" C="0.120107" G="0.218404" T="0.400957"/>
      <pos A="0.166916" C="0.162234" G="0.35883" T="0.312021"/>
      <pos A="0.180958" C="0.30266" G="0.176277" T="0.340106"/>
      <pos A="0.101384" C="0.237128" G="0.265213" T="0.396276"/>
      <pos A="0.326063" C="0.180958" G="0.227766" T="0.265213"/>
      <pos A="0.269893" C="0.148192" G="0.148192" T="0.433722"/>
      <pos A="0.227766" C="0.241808" G="0.274575" T="0.255851"/>
      <pos A="0.260532" C="0.368191" G="0.120107" T="0.25117"/>
      <pos A="0.279255" C="0.223085" G="0.223085" T="0.274575"/>
      <pos A="0.162234" C="0.274575" G="0.246489" T="0.316702"/>
      <pos A="0.185639" C="0.204361" G="0.288617" T="0.321383"/>
    </motif>
    <motif db="0" id="M99" alt="O99" length="40" nsites="8" evalue="1.3e-003">
      <pos A="0.18266" C="0.167696" G="0.302375" T="0.347269"/>
      <pos A="0.362233" C="0.257482" G="0.122802" T="0.257482"/>
      <pos A="0.212589" C="0.257482" G="0.167696" T="0.362233"/>
      <pos A="0.197625" C="0.242518" G="0.137767" T="0.422091"/>
      <pos A="0.332304" C="0.347269" G="0.31734" T="0.00308642"/>
      <pos A="0.152731" C="0.287411" G="0.227554" T="0.332304"/>
      <pos A="0.362233" C="0.227554" G="0.167696" T="0.242518"/>
      <pos A="0.18266" C="0.18266" G="0.422091" T="0.212589"/>
      <pos A="0.152731" C="0.287411" G="0.302375" T="0.257482"/>
      <pos A="0.31734" C="0.302375" G="0.152731" T="0.227554"/>
      <pos A="0.212589" C="0.152731" G="0.31734" T="0.31734"/>
      <pos A="0.122802" C="0.152731" G="0.332304" T="0.392162"/>
      <pos A="0.107838" C="0.242518" G="0.302375" T="0.347269"/>
      <pos A="0.227554" C="0.422091" G="0.287411" T="0.0629442"/>
      <pos A="0.31734" C="0.362233" G="0.242518" T="0.0779091"/>
      <pos A="0.242518" C="0.212589" G="0.197625" T="0.347269"/>
      <pos A="0.257482" C="0.511879" G="0.137767" T="0.0928731"/>
      <pos A="0.272446" C="0.137767" G="0.137767" T="0.45202"/>
      <pos A="0.0779091" C="0.466985" G="0.362233" T="0.0928731"/>
      <pos A="0.227554" C="0.362233" G="0.0479802" T="0.362233"/>
      <pos A="0.31734" C="0.31734" G="0.257482" T="0.107838"/>
      <pos A="0.332304" C="0.407127" G="0.107838" T="0.152731"/>
      <pos A="0.332304" C="0.0779091" G="0.227554" T="0.362233"/>
      <pos A="0.272446" C="0.0928731" G="0.437056" T="0.197625"/>
      <pos A="0.212589" C="0.392162" G="0.0629442" T="0.332304"/>
      <pos A="0.242518" C="0.362233" G="0.107838" T="0.287411"/>
      <pos A="0.242518" C="0.0180514" G="0.257482" T="0.481949"/>
      <pos A="0.212589" C="0.242518" G="0.362233" T="0.18266"/>
      <pos A="0.31734" C="0.272446" G="0.287411" T="0.122802"/>
      <pos A="0.122802" C="0.257482" G="0.45202" T="0.167696"/>
      <pos A="0.227554" C="0.242518" G="0.122802" T="0.407127"/>
      <pos A="0.0629442" C="0.302375" G="0.0928731" T="0.541807"/>
      <pos A="0.137767" C="0.332304" G="0.167696" T="0.362233"/>
      <pos A="0.0479802" C="0.347269" G="0.257482" T="0.347269"/>
      <pos A="0.287411" C="0.197625" G="0.212589" T="0.302375"/>
      <pos A="0.18266" C="0.422091" G="0.287411" T="0.107838"/>
      <pos A="0.212589" C="0.287411" G="0.227554" T="0.272446"/>
      <pos A="0.242518" C="0.212589" G="0.257482" T="0.287411"/>
      <pos A="0.0928731" C="0.377198" G="0.242518" T="0.287411"/>
      <pos A="0.287411" C="0.107838" G="0.377198" T="0.227554"/>
    </motif>
  </queries>
  <targets>
    <motif db="0" id="AIRE_HUMAN.H11MO.0.C" length="18" nsites="41" evalue="1.0e+000"
        url="http://hocomoco.autosome.ru/motif/AIRE_HUMAN.H11MO.0.C">
      <pos A="0.397368" C="0.261336" G="0.125304" T="0.215992"/>
      <pos A="0.181984" C="0.181984" G="0.13664" T="0.499392"/>
      <pos A="0.13664" C="0.13664" G="0.204656" T="0.522064"/>
      <pos A="0.0459522" C="0.000608273" G="0.884815" T="0.0686242"/>
      <pos A="0.000608273" C="0.000608273" G="0.816799" T="0.181984"/>
      <pos A="0.318016" C="0.0459522" G="0.0232802" T="0.612752"/>
      <pos A="0.386032" C="0.0912962" G="0.0232802" T="0.499392"/>
      <pos A="0.36336" C="0.13664" G="0.13664" T="0.36336"/>
      <pos A="0.340688" C="0.0686242" G="0.13664" T="0.454048"/>
      <pos A="0.522064" C="0.0912962" G="0.13664" T="0.25"/>
      <pos A="0.386032" C="0.0459522" G="0.0686242" T="0.499392"/>
      <pos A="0.227328" C="0.13664" G="0.0686242" T="0.567408"/>
      <pos A="0.000608273" C="0.0232802" G="0.884815" T="0.0912962"/>
      <pos A="0.000608273" C="0.000608273" G="0.975503" T="0.0232802"/>
      <pos A="0.227328" C="0.0912962" G="0.25" T="0.431376"/>
      <pos A="0.0686242" C="0.181984" G="0.181984" T="0.567408"/>
      <pos A="0.454048" C="0.0232802" G="0.159312" T="0.36336"/>
      <pos A="0.403036" C="0.267004" G="0.1083" T="0.22166"/>
    </motif>
    <motif db="0" id="BATF3_HUMAN.H11MO.0.B" length="17" nsites="500" evalue="1.0e+000"
        url="http://hocomoco.autosome.ru/motif/BATF3_HUMAN.H11MO.0.B">
      <pos A="0.172016" C="0.353979" G="0.206009" T="0.267996"/>
      <pos A="0.483953" C="0.0560388" G="0.244001" T="0.216007"/>
      <pos A="0.030044" C="0.389972" G="0.50195" T="0.0780344"/>
      <pos A="0.030044" C="0.0160468" G="0.0140472" T="0.939862"/>
      <pos A="0.0460408" C="0.0640372" G="0.00804839" T="0.881874"/>
      <pos A="0.0420416" C="0.160018" G="0.0420416" T="0.755899"/>
      <pos A="0.0180464" C="0.855879" G="0.020046" T="0.106029"/>
      <pos A="0.50195" C="0.178014" G="0.120026" T="0.20001"/>
      <pos A="0.210008" C="0.182014" G="0.218006" T="0.389972"/>
      <pos A="0.230004" C="0.0420416" G="0.0640372" T="0.663917"/>
      <pos A="0.481954" C="0.19801" G="0.0560388" T="0.263997"/>
      <pos A="0.00804839" C="4.999e-05" G="0.010048" T="0.981854"/>
      <pos A="0.0120476" C="0.0240452" G="0.809888" T="0.154019"/>
      <pos A="0.863877" C="0.00604879" G="0.0420416" T="0.0880324"/>
      <pos A="0.10003" C="0.461958" G="0.317986" T="0.120026"/>
      <pos A="0.252" C="0.120026" G="0.146021" T="0.481954"/>
      <pos A="0.242002" C="0.385973" G="0.186013" T="0.186013"/>
    </motif>
    <motif db="0" id="BC11A_HUMAN.H11MO.0.A" length="17" nsites="500" evalue="1.0e+000"
        url="http://hocomoco.autosome.ru/motif/BC11A_HUMAN.H11MO.0.A">
      <pos A="0.37573" C="0.184625" G="0.286195" T="0.153451"/>
      <pos A="0.55058" C="0.0994705" G="0.224094" T="0.125856"/>
      <pos A="0.500164" C="0.142363" G="0.230714" T="0.126759"/>
      <pos A="0.589982" C="0.0166164" G="0.226051" T="0.167351"/>
      <pos A="0.187435" C="0.160796" G="0.580417" T="0.071352"/>
      <pos A="0.664511" C="0.0145816" G="0.269377" T="0.051531"/>
      <pos A="0.104037" C="0.0144884" G="0.828551" T="0.0529239"/>
      <pos A="0.200417" C="0.0327717" G="0.758546" T="0.00826493"/>
      <pos A="0.880098" C="0.0431253" G="0.0485975" T="0.0281795"/>
      <pos A="0.867864" C="0.00583965" G="0.0555442" T="0.0707524"/>
      <pos A="0.248399" C="0.226047" G="0.502141" T="0.0234139"/>
      <pos A="0.150158" C="0.154992" G="0.0315585" T="0.663292"/>
      <pos A="0.117832" C="0.0724923" G="0.760189" T="0.0494865"/>
      <pos A="0.658749" C="0.064413" G="0.250663" T="0.0261749"/>
      <pos A="0.458785" C="0.143453" G="0.310166" T="0.0875961"/>
      <pos A="0.622702" C="0.078845" G="0.157294" T="0.141159"/>
      <pos A="0.358985" C="0.2047" G="0.318076" T="0.118238"/>
    </motif>
    <motif db="0" id="BHE23_HUMAN.H11MO.0.D" length="12" nsites="392" evalue="1.0e+000"
        url="http://hocomoco.autosome.ru/motif/BHE23_HUMAN.H11MO.0.D">
      <pos A="0.412586" C="0.0988906" G="0.328424" T="0.160099"/>
      <pos A="0.238523" C="0.192617" G="0.401747" T="0.167113"/>
      <pos A="0.118018" C="0.498023" G="0.26594" T="0.118018"/>
      <pos A="0.577085" C="0.0338562" G="0.288893" T="0.100166"/>
      <pos A="0.11228" C="0.0281178" G="0.239799" T="0.619804"/>
      <pos A="0.568796" C="0.0179163" G="0.290806" T="0.122482"/>
      <pos A="0.104629" C="0.00261413" G="6.37592e-05" T="0.892693"/>
      <pos A="6.37592e-05" C="6.37592e-05" G="0.999809" T="6.37592e-05"/>
      <pos A="0.0128156" C="0.0561719" G="0.614703" T="0.31631"/>
      <pos A="0.098253" C="0.121206" G="0.14416" T="0.636381"/>
      <pos A="0.203456" C="0.114193" G="0.402385" T="0.279967"/>
      <pos A="0.144797" C="0.193254" G="0.381982" T="0.279967"/>
    </motif>
    <motif db="0" id="BHE41_HUMAN.H11MO.0.D" length="20" nsites="10" evalue="1.0e+000"
        url="http://hocomoco.autosome.ru/motif/BHE41_HUMAN.H11MO.0.D">
      <pos A="0.382694" C="0.0764775" G="0.168342" T="0.372486"/>
      <pos A="0.00247525" C="0.584286" G="0.410763" T="0.00247525"/>
      <pos A="0.298484" C="0.308691" G="0.298484" T="0.0943401"/>
      <pos A="0.400556" C="0.104547" G="0.492421" T="0.00247525"/>
      <pos A="0.104547" C="0.104547" G="0.410763" T="0.380142"/>
      <pos A="0.00247525" C="0.400556" G="0.492421" T="0.104547"/>
      <pos A="0.00247525" C="0.492421" G="0.00247525" T="0.502628"/>
      <pos A="0.00247525" C="0.992574" G="0.00247525" T="0.00247525"/>
      <pos A="0.706772" C="0.00247525" G="0.196412" T="0.0943401"/>
      <pos A="0.206619" C="0.594493" G="0.0943401" T="0.104547"/>
      <pos A="0.00247525" C="0.104547" G="0.798637" T="0.0943401"/>
      <pos A="0.00247525" C="0.00247525" G="0.00247525" T="0.992574"/>
      <pos A="0.00247525" C="0.00247525" G="0.992574" T="0.00247525"/>
      <pos A="0.308691" C="0.594493" G="0.0943401" T="0.00247525"/>
      <pos A="0.410763" C="0.196412" G="0.104547" T="0.288277"/>
      <pos A="0.00247525" C="0.0943401" G="0.706772" T="0.196412"/>
      <pos A="0.492421" C="0.196412" G="0.308691" T="0.00247525"/>
      <pos A="0.400556" C="0.0943401" G="0.400556" T="0.104547"/>
      <pos A="0.308691" C="0.104547" G="0.584286" T="0.00247525"/>
      <pos A="0.232137" C="0.324002" G="0.324002" T="0.119858"/>
    </motif>
    <motif db="0" id="BRAC_HUMAN.H11MO.0.A" length="20" nsites="500" evalue="1.0e+000"
        url="http://hocomoco.autosome.ru/motif/BRAC_HUMAN.H11MO.0.A">
      <pos A="0.120026" C="0.252" G="0.146021" T="0.481954"/>
      <pos A="0.0780344" C="0.20201" G="0.106029" T="0.613927"/>
      <pos A="0.335983" C="0.311988" G="0.224005" T="0.128024"/>
      <pos A="0.333983" C="0.164017" G="0.379974" T="0.122026"/>
      <pos A="0.138022" C="0.673915" G="0.128024" T="0.060038"/>
      <pos A="0.669916" C="0.0720356" G="0.162018" T="0.0960308"/>
      <pos A="0.19801" C="0.174015" G="0.407968" T="0.220006"/>
      <pos A="0.182014" C="0.252" G="0.40197" T="0.164017"/>
      <pos A="0.244001" C="0.166017" G="0.339982" T="0.25"/>
      <pos A="0.469956" C="0.190012" G="0.230004" T="0.110028"/>
      <pos A="0.343981" C="0.0520396" G="0.437962" T="0.166017"/>
      <pos A="0.060038" C="0.128024" G="0.7479" T="0.0640372"/>
      <pos A="0.0380424" C="0.0160468" G="0.00404919" T="0.941862"/>
      <pos A="0.00204959" C="0.0140472" G="0.969856" T="0.0140472"/>
      <pos A="0.224005" C="0.0520396" G="0.0440412" T="0.679914"/>
      <pos A="0.0320436" C="0.15202" G="0.631924" T="0.184013"/>
      <pos A="0.905869" C="0.020046" G="0.0620376" T="0.0120476"/>
      <pos A="0.659918" C="0.0580384" G="0.222006" T="0.060038"/>
      <pos A="0.34998" C="0.0880324" G="0.261998" T="0.29999"/>
      <pos A="0.20001" C="0.136023" G="0.19801" T="0.465957"/>
    </motif>
    <motif db="0" id="CLOCK_HUMAN.H11MO.0.C" length="14" nsites="252" evalue="1.0e+000"
        url="http://hocomoco.autosome.ru/motif/CLOCK_HUMAN.H11MO.0.C">
      <pos A="0.158766" C="0.599068" G="0.1786" T="0.063566"/>
      <pos A="0.424534" C="0.115133" G="0.1905" T="0.269833"/>
      <pos A="0.2024" C="0.146866" G="0.511801" T="0.138933"/>
      <pos A="0.337267" C="0.3214" G="0.1667" T="0.174633"/>
      <pos A="0.0952995" C="0.848969" G="0.0437326" T="0.0119992"/>
      <pos A="0.809302" C="0.063566" G="0.0437326" T="0.0833994"/>
      <pos A="0.1548" C="0.607001" G="0.127033" T="0.111166"/>
      <pos A="0.253967" C="0.0556327" G="0.642701" T="0.0476993"/>
      <pos A="0.0952995" C="0.1191" G="0.0437326" T="0.741868"/>
      <pos A="0.0873661" C="0.0238992" G="0.860869" T="0.0278659"/>
      <pos A="0.400734" C="0.313467" G="0.1786" T="0.1072"/>
      <pos A="0.369" C="0.242067" G="0.281733" T="0.1072"/>
      <pos A="0.222233" C="0.388834" G="0.289667" T="0.0992662"/>
      <pos A="0.491967" C="0.2976" G="0.0238992" T="0.186533"/>
    </motif>
    <motif db="0" id="COT2_HUMAN.H11MO.1.A" length="17" nsites="500" evalue="1.0e+000"
        url="http://hocomoco.autosome.ru/motif/COT2_HUMAN.H11MO.1.A">
      <pos A="0.315987" C="0.0860328" G="0.429964" T="0.168016"/>
      <pos A="0.263997" C="0.0460408" G="0.563937" T="0.126025"/>
      <pos A="0.269996" C="0.10203" G="0.507948" T="0.120026"/>
      <pos A="0.182014" C="0.184013" G="0.511948" T="0.122026"/>
      <pos A="0.128024" C="0.263997" G="0.20001" T="0.407968"/>
      <pos A="0.19801" C="0.543941" G="0.124025" T="0.134023"/>
      <pos A="0.637922" C="0.0760348" G="0.118026" T="0.168016"/>
      <pos A="0.49795" C="0.0240452" G="0.457958" T="0.020046"/>
      <pos A="0.731904" C="0.00204959" G="0.257998" T="0.00804839"/>
      <pos A="0.0260448" C="0.00404919" G="0.89987" T="0.070036"/>
      <pos A="0.0280444" C="0.010048" G="0.909868" T="0.0520396"/>
      <pos A="0.0120476" C="0.0480404" G="0.184013" T="0.755899"/>
      <pos A="0.070036" C="0.831884" G="0.0480404" T="0.05004"/>
      <pos A="0.957858" C="0.0140472" G="0.0160468" T="0.0120476"/>
      <pos A="0.226005" C="0.180014" G="0.415967" T="0.178014"/>
      <pos A="0.30199" C="0.196011" G="0.373975" T="0.128024"/>
      <pos A="0.259998" C="0.154019" G="0.463957" T="0.122026"/>
    </motif>
    <motif db="0" id="CTCF_HUMAN.H11MO.0.A" length="19" nsites="500" evalue="1.0e+000"
        url="http://hocomoco.autosome.ru/motif/CTCF_HUMAN.H11MO.0.A">
      <pos A="0.0940312" C="0.359978" G="0.126025" T="0.419966"/>
      <pos A="0.15202" C="0.168016" G="0.521946" T="0.158018"/>
      <pos A="0.257998" C="0.0840332" G="0.553939" T="0.104029"/>
      <pos A="0.0680364" C="0.855879" G="0.0360428" T="0.040042"/>
      <pos A="0.00204959" C="0.995851" G="0.00204959" T="4.999e-05"/>
      <pos A="0.69991" C="0.00604879" G="0.242002" T="0.0520396"/>
      <pos A="0.0160468" C="0.65192" G="0.321986" T="0.010048"/>
      <pos A="0.0980304" C="0.593931" G="0.0740352" T="0.234003"/>
      <pos A="0.905869" C="0.0180464" G="0.0540392" T="0.0220456"/>
      <pos A="0.00204959" C="0.00204959" G="0.991852" T="0.00404919"/>
      <pos A="0.385973" C="4.999e-05" G="0.611928" T="0.00204959"/>
      <pos A="0.0260448" C="0.0260448" G="0.587932" T="0.359978"/>
      <pos A="0.0120476" C="0.00204959" G="0.983853" T="0.00204959"/>
      <pos A="0.05004" C="0.0260448" G="0.859878" T="0.0640372"/>
      <pos A="0.0680364" C="0.875875" G="0.0120476" T="0.0440412"/>
      <pos A="0.395971" C="0.0140472" G="0.583933" T="0.00604879"/>
      <pos A="0.0760348" C="0.561938" G="0.325985" T="0.0360428"/>
      <pos A="0.0960308" C="0.421966" G="0.116027" T="0.365977"/>
      <pos A="0.371976" C="0.267996" G="0.315987" T="0.0440412"/>
    </motif>
    <motif db="0" id="DMBX1_HUMAN.H11MO.0.D" length="20" nsites="29" evalue="1.0e+000"
        url="http://hocomoco.autosome.ru/motif/DMBX1_HUMAN.H11MO.0.D">
      <pos A="0.17268" C="0.275773" G="0.138316" T="0.41323"/>
      <pos A="0.421821" C="0.284364" G="0.112543" T="0.181271"/>
      <pos A="0.430412" C="0.292955" G="0.155498" T="0.121134"/>
      <pos A="0.207045" C="0.138316" G="0.103952" T="0.550687"/>
      <pos A="0.41323" C="0.0352234" G="0.0352234" T="0.516323"/>
      <pos A="0.516323" C="0.0352234" G="0.0352234" T="0.41323"/>
      <pos A="0.310137" C="0.103952" G="0.0352234" T="0.550687"/>
      <pos A="0.550687" C="0.17268" G="0.0352234" T="0.241409"/>
      <pos A="0.585052" C="0.103952" G="0.0352234" T="0.275773"/>
      <pos A="0.138316" C="0.310137" G="0.17268" T="0.378866"/>
      <pos A="0.103952" C="0.619416" G="0.0352234" T="0.241409"/>
      <pos A="0.000859107" C="0.447595" G="0.0695876" T="0.481959"/>
      <pos A="0.756873" C="0.0352234" G="0.138316" T="0.0695876"/>
      <pos A="0.89433" C="0.0352234" G="0.0695876" T="0.000859107"/>
      <pos A="0.000859107" C="0.0352234" G="0.000859107" T="0.963058"/>
      <pos A="0.000859107" C="0.000859107" G="0.000859107" T="0.997423"/>
      <pos A="0.997423" C="0.000859107" G="0.000859107" T="0.000859107"/>
      <pos A="0.619416" C="0.138316" G="0.138316" T="0.103952"/>
      <pos A="0.0953608" C="0.232818" G="0.335911" T="0.335911"/>
      <pos A="0.241409" C="0.103952" G="0.241409" T="0.41323"/>
    </motif>
    <motif db="0" id="EHF_HUMAN.H11MO.0.B" length="15" nsites="500" evalue="1.0e+000"
        url="http://hocomoco.autosome.ru/motif/EHF_HUMAN.H11MO.0.B">
      <pos A="0.25" C="0.208008" G="0.383973" T="0.158018"/>
      <pos A="0.445961" C="0.156019" G="0.166017" T="0.232004"/>
      <pos A="0.843881" C="0.00604879" G="0.00804839" T="0.142022"/>
      <pos A="0.142022" C="0.44996" G="0.192012" T="0.216007"/>
      <pos A="0.194011" C="0.511948" G="0.293991" T="4.999e-05"/>
      <pos A="0.753899" C="0.228004" G="0.0180464" T="4.999e-05"/>
      <pos A="4.999e-05" C="4.999e-05" G="0.99985" T="4.999e-05"/>
      <pos A="0.00204959" C="4.999e-05" G="0.99785" T="4.999e-05"/>
      <pos A="0.99785" C="4.999e-05" G="0.00204959" T="4.999e-05"/>
      <pos A="0.99785" C="4.999e-05" G="4.999e-05" T="0.00204959"/>
      <pos A="0.226005" C="0.00804839" G="0.765897" T="4.999e-05"/>
      <pos A="0.0320436" C="0.184013" G="0.0420416" T="0.741902"/>
      <pos A="0.269996" C="0.10203" G="0.405969" T="0.222006"/>
      <pos A="0.25" C="0.246001" G="0.407968" T="0.0960308"/>
      <pos A="0.168016" C="0.359978" G="0.353979" T="0.118026"/>
    </motif>
    <motif db="0" id="ELF3_HUMAN.H11MO.0.A" length="14" nsites="500" evalue="1.0e+000"
        url="http://hocomoco.autosome.ru/motif/ELF3_HUMAN.H11MO.0.A">
      <pos A="0.29799" C="0.170016" G="0.389972" T="0.142022"/>
      <pos A="0.44796" C="0.15202" G="0.188012" T="0.212008"/>
      <pos A="0.869876" C="0.00604879" G="0.0280444" T="0.0960308"/>
      <pos A="0.146021" C="0.411968" G="0.234003" T="0.208008"/>
      <pos A="0.271996" C="0.385973" G="0.341982" T="4.999e-05"/>
      <pos A="0.915867" C="0.0640372" G="0.0160468" T="0.00404919"/>
      <pos A="0.00204959" C="4.999e-05" G="0.983853" T="0.0140472"/>
      <pos A="4.999e-05" C="0.00604879" G="0.991852" T="0.00204959"/>
      <pos A="0.989852" C="4.999e-05" G="0.010048" T="4.999e-05"/>
      <pos A="0.977854" C="4.999e-05" G="0.010048" T="0.0120476"/>
      <pos A="0.29799" C="0.0180464" G="0.681914" T="0.00204959"/>
      <pos A="0.040042" C="0.14802" G="0.0520396" T="0.759898"/>
      <pos A="0.35198" C="0.0640372" G="0.39797" T="0.186013"/>
      <pos A="0.257998" C="0.204009" G="0.425965" T="0.112028"/>
    </motif>
    <motif db="0" id="FOXD3_HUMAN.H11MO.0.D" length="15" nsites="465" evalue="1.0e+000"
        url="http://hocomoco.autosome.ru/motif/FOXD3_HUMAN.H11MO.0.D">
      <pos A="0.157009" C="0.17636" G="0.298914" T="0.367717"/>
      <pos A="0.118308" C="0.217211" G="0.266663" T="0.397818"/>
      <pos A="0.135508" C="0.00650398" G="0.0559557" T="0.802032"/>
      <pos A="0.0387551" C="0.0688562" G="0.872984" T="0.0194044"/>
      <pos A="0.092507" C="0.0516556" G="0.036605" T="0.819232"/>
      <pos A="0.036605" C="0.111858" G="0.0495055" T="0.802032"/>
      <pos A="0.0538056" C="5.37519e-05" G="0.0946571" T="0.851484"/>
      <pos A="0.339766" C="0.200011" G="0.225812" T="0.234412"/>
      <pos A="0.0581058" C="0.599925" G="0.0624059" T="0.279564"/>
      <pos A="0.294614" C="0.202161" G="0.0409052" T="0.46232"/>
      <pos A="0.109708" C="0.223662" G="0.0710062" T="0.595625"/>
      <pos A="0.404268" C="0.0473554" G="0.146259" T="0.402118"/>
      <pos A="0.230112" C="0.141959" G="0.427919" T="0.200011"/>
      <pos A="0.101107" C="0.363416" G="0.348366" T="0.18711"/>
      <pos A="0.356966" C="0.292464" G="0.111858" T="0.238712"/>
    </motif>
    <motif db="0" id="GATA1_HUMAN.H11MO.0.A" length="19" nsites="500" evalue="1.0e+000"
        url="http://hocomoco.autosome.ru/motif/GATA1_HUMAN.H11MO.0.A">
      <pos A="0.192012" C="0.403969" G="0.206009" T="0.19801"/>
      <pos A="0.116027" C="0.144021" G="0.190012" T="0.54994"/>
      <pos A="0.0560388" C="0.0780344" G="0.639922" T="0.226005"/>
      <pos A="0.118026" C="0.206009" G="0.389972" T="0.285993"/>
      <pos A="0.194011" C="0.313987" G="0.281994" T="0.210008"/>
      <pos A="0.267996" C="0.246001" G="0.277994" T="0.208008"/>
      <pos A="0.224005" C="0.210008" G="0.367976" T="0.19801"/>
      <pos A="0.261998" C="0.168016" G="0.339982" T="0.230004"/>
      <pos A="0.214007" C="0.224005" G="0.313987" T="0.248"/>
      <pos A="0.331984" C="0.188012" G="0.323985" T="0.156019"/>
      <pos A="0.184013" C="0.387972" G="0.321986" T="0.106029"/>
      <pos A="0.719906" C="0.020046" G="0.00804839" T="0.252"/>
      <pos A="0.00604879" C="4.999e-05" G="0.993851" T="4.999e-05"/>
      <pos A="0.995851" C="4.999e-05" G="4.999e-05" T="0.00404919"/>
      <pos A="0.00204959" C="4.999e-05" G="0.0120476" T="0.985853"/>
      <pos A="0.945861" C="0.00404919" G="0.0140472" T="0.0360428"/>
      <pos A="0.857878" C="0.0160468" G="0.090032" T="0.0360428"/>
      <pos A="0.214007" C="0.154019" G="0.553939" T="0.0780344"/>
      <pos A="0.35198" C="0.188012" G="0.345981" T="0.114027"/>
    </motif>
    <motif db="0" id="GATA2_HUMAN.H11MO.0.A" length="19" nsites="500" evalue="1.0e+000"
        url="http://hocomoco.autosome.ru/motif/GATA2_HUMAN.H11MO.0.A">
      <pos A="0.132024" C="0.45196" G="0.226005" T="0.190012"/>
      <pos A="0.124025" C="0.104029" G="0.158018" T="0.613927"/>
      <pos A="0.080034" C="0.05004" G="0.65192" T="0.218006"/>
      <pos A="0.132024" C="0.222006" G="0.413967" T="0.232004"/>
      <pos A="0.271996" C="0.156019" G="0.289992" T="0.281994"/>
      <pos A="0.303989" C="0.158018" G="0.305989" T="0.232004"/>
      <pos A="0.248" C="0.19801" G="0.367976" T="0.186013"/>
      <pos A="0.269996" C="0.196011" G="0.275995" T="0.257998"/>
      <pos A="0.222006" C="0.224005" G="0.267996" T="0.285993"/>
      <pos A="0.325985" C="0.114027" G="0.343981" T="0.216007"/>
      <pos A="0.192012" C="0.337982" G="0.371976" T="0.0980304"/>
      <pos A="0.773895" C="0.00404919" G="0.00804839" T="0.214007"/>
      <pos A="4.999e-05" C="4.999e-05" G="0.995851" T="0.00404919"/>
      <pos A="0.985853" C="4.999e-05" G="0.00804839" T="0.00604879"/>
      <pos A="0.00604879" C="0.00204959" G="0.0160468" T="0.975855"/>
      <pos A="0.965857" C="0.00604879" G="4.999e-05" T="0.0280444"/>
      <pos A="0.843881" C="0.010048" G="0.114027" T="0.0320436"/>
      <pos A="0.140022" C="0.168016" G="0.627924" T="0.0640372"/>
      <pos A="0.343981" C="0.192012" G="0.389972" T="0.0740352"/>
    </motif>
    <motif db="0" id="GATA5_HUMAN.H11MO.0.D" length="17" nsites="13" evalue="1.0e+000"
        url="http://hocomoco.autosome.ru/motif/GATA5_HUMAN.H11MO.0.D">
      <pos A="0.309884" C="0.0789023" G="0.0874572" T="0.523756"/>
      <pos A="0.395433" C="0.292774" G="0.23289" T="0.0789023"/>
      <pos A="0.703409" C="0.138787" G="0.0789023" T="0.0789023"/>
      <pos A="0.301329" C="0.164451" G="0.318439" T="0.21578"/>
      <pos A="0.523756" C="0.0019084" G="0.164451" T="0.309884"/>
      <pos A="0.0019084" C="0.0019084" G="0.994275" T="0.0019084"/>
      <pos A="0.994275" C="0.0019084" G="0.0019084" T="0.0019084"/>
      <pos A="0.0019084" C="0.0019084" G="0.0019084" T="0.994275"/>
      <pos A="0.686299" C="0.0019084" G="0.0019084" T="0.309884"/>
      <pos A="0.686299" C="0.0019084" G="0.147341" T="0.164451"/>
      <pos A="0.0789023" C="0.455317" G="0.224335" T="0.241445"/>
      <pos A="0.155896" C="0.21578" G="0.155896" T="0.472427"/>
      <pos A="0.155896" C="0.292774" G="0.147341" T="0.403988"/>
      <pos A="0.438207" C="0.0789023" G="0.309884" T="0.173006"/>
      <pos A="0.386878" C="0.0019084" G="0.532311" T="0.0789023"/>
      <pos A="0.395433" C="0.309884" G="0.0789023" T="0.21578"/>
      <pos A="0.194393" C="0.117399" G="0.271387" T="0.41682"/>
    </motif>
    <motif db="0" id="GSX1_HUMAN.H11MO.0.D" length="15" nsites="276" evalue="1.0e+000"
        url="http://hocomoco.autosome.ru/motif/GSX1_HUMAN.H11MO.0.D">
      <pos A="0.0969757" C="0.0969757" G="0.0680007" T="0.738048"/>
      <pos A="0.719033" C="0.0996921" G="0.106936" T="0.074339"/>
      <pos A="0.9454" C="0.0073343" G="0.0254437" T="0.0218218"/>
      <pos A="0.0372148" C="0.0191054" G="0.00461789" T="0.939062"/>
      <pos A="0.0435531" C="0.0073343" G="0.206537" T="0.742575"/>
      <pos A="0.681003" C="0.0109562" G="0.278975" T="0.0290656"/>
      <pos A="0.177562" C="0.166697" G="0.528884" T="0.126856"/>
      <pos A="0.235512" C="0.202916" G="0.239134" T="0.322438"/>
      <pos A="0.282597" C="0.0906375" G="0.242756" T="0.384009"/>
      <pos A="0.300706" C="0.0906375" G="0.202916" T="0.405741"/>
      <pos A="0.19205" C="0.0761499" G="0.177562" T="0.554238"/>
      <pos A="0.168508" C="0.0888265" G="0.139533" T="0.603133"/>
      <pos A="0.513491" C="0.0933539" G="0.194766" T="0.198388"/>
      <pos A="0.63573" C="0.0924484" G="0.146777" T="0.125045"/>
      <pos A="0.142249" C="0.0842992" G="0.178468" T="0.594984"/>
    </motif>
    <motif db="0" id="HAND1_HUMAN.H11MO.0.D" length="17" nsites="500" evalue="1.0e+000"
        url="http://hocomoco.autosome.ru/motif/HAND1_HUMAN.H11MO.0.D">
      <pos A="0.242002" C="0.114027" G="0.439962" T="0.204009"/>
      <pos A="0.154019" C="0.132024" G="0.495951" T="0.218006"/>
      <pos A="0.136023" C="0.265997" G="0.45196" T="0.146021"/>
      <pos A="0.0380424" C="0.40197" G="0.0520396" T="0.507948"/>
      <pos A="0.0240452" C="0.94786" G="0.00604879" T="0.0220456"/>
      <pos A="0.0160468" C="4.999e-05" G="4.999e-05" T="0.983853"/>
      <pos A="0.00204959" C="0.00204959" G="0.987852" T="0.00804839"/>
      <pos A="0.00204959" C="0.224005" G="0.613927" T="0.160018"/>
      <pos A="0.182014" C="0.303989" G="0.126025" T="0.387972"/>
      <pos A="0.192012" C="0.252" G="0.0940312" T="0.461958"/>
      <pos A="0.335983" C="0.10203" G="0.0280444" T="0.533943"/>
      <pos A="0.178014" C="0.222006" G="0.291992" T="0.307988"/>
      <pos A="0.05004" C="0.236003" G="0.0740352" T="0.639922"/>
      <pos A="0.170016" C="0.311988" G="0.39797" T="0.120026"/>
      <pos A="0.0240452" C="0.0260448" G="0.0340432" T="0.915867"/>
      <pos A="0.020046" C="0.867876" G="0.05004" T="0.0620376"/>
      <pos A="0.611928" C="0.108028" G="0.0360428" T="0.244001"/>
    </motif>
    <motif db="0" id="HEN1_HUMAN.H11MO.0.C" length="20" nsites="55" evalue="1.0e+000"
        url="http://hocomoco.autosome.ru/motif/HEN1_HUMAN.H11MO.0.C">
      <pos A="0.119988" C="0.230301" G="0.293337" T="0.356374"/>
      <pos A="0.110767" C="0.0950081" G="0.63618" T="0.158044"/>
      <pos A="0.0319719" C="0.0319719" G="0.778012" T="0.158044"/>
      <pos A="0.0950081" C="0.000453721" G="0.856807" T="0.0477309"/>
      <pos A="0.126526" C="0.126526" G="0.462831" T="0.284117"/>
      <pos A="0.494349" C="0.457467" G="0.0477309" T="0.000453721"/>
      <pos A="0.126526" C="0.142285" G="0.441708" T="0.289481"/>
      <pos A="0.0477309" C="0.919843" G="0.0319719" T="0.000453721"/>
      <pos A="0.967121" C="0.0162128" G="0.0162128" T="0.000453721"/>
      <pos A="0.000453721" C="0.0792491" G="0.872566" T="0.0477309"/>
      <pos A="0.000453721" C="0.998639" G="0.000453721" T="0.000453721"/>
      <pos A="0.06349" C="0.000453721" G="0.000453721" T="0.935603"/>
      <pos A="0.000453721" C="0.000453721" G="0.98288" T="0.0162128"/>
      <pos A="0.0162128" C="0.888325" G="0.06349" T="0.0319719"/>
      <pos A="0.0477309" C="0.0162128" G="0.825289" T="0.110767"/>
      <pos A="0.000453721" C="0.221081" G="0.284117" T="0.494349"/>
      <pos A="0.0162128" C="0.888325" G="0.06349" T="0.0319719"/>
      <pos A="0.0950081" C="0.699217" G="0.0792491" T="0.126526"/>
      <pos A="0.110767" C="0.425949" G="0.0950081" T="0.368276"/>
      <pos A="0.127867" C="0.395771" G="0.0648309" T="0.41153"/>
    </motif>
    <motif db="0" id="HESX1_HUMAN.H11MO.0.D" length="16" nsites="8" evalue="1.0e+000"
        url="http://hocomoco.autosome.ru/motif/HESX1_HUMAN.H11MO.0.D">
      <pos A="0.436949" C="0.19709" G="0.182981" T="0.182981"/>
      <pos A="0.00308642" C="0.257055" G="0.35582" T="0.384039"/>
      <pos A="0.00308642" C="0.511023" G="0.482804" T="0.00308642"/>
      <pos A="0.130071" C="0.511023" G="0.00308642" T="0.35582"/>
      <pos A="0.00308642" C="0.00308642" G="0.990741" T="0.00308642"/>
      <pos A="0.14418" C="0.00308642" G="0.722663" T="0.130071"/>
      <pos A="0.130071" C="0.863757" G="0.00308642" T="0.00308642"/>
      <pos A="0.482804" C="0.130071" G="0.00308642" T="0.384039"/>
      <pos A="0.398148" C="0.595679" G="0.00308642" T="0.00308642"/>
      <pos A="0.271164" C="0.130071" G="0.468695" T="0.130071"/>
      <pos A="0.00308642" C="0.115961" G="0.00308642" T="0.877866"/>
      <pos A="0.384039" C="0.00308642" G="0.468695" T="0.14418"/>
      <pos A="0.369929" C="0.115961" G="0.511023" T="0.00308642"/>
      <pos A="0.271164" C="0.468695" G="0.130071" T="0.130071"/>
      <pos A="0.369929" C="0.384039" G="0.115961" T="0.130071"/>
      <pos A="0.0348325" C="0.161817" G="0.147707" T="0.655644"/>
    </motif>
    <motif db="0" id="HIC1_HUMAN.H11MO.0.C" length="9" nsites="39" evalue="1.0e+000"
        url="http://hocomoco.autosome.ru/motif/HIC1_HUMAN.H11MO.0.C">
      <pos A="0.203544" C="0.105166" G="0.512341" T="0.178949"/>
      <pos A="0.0252339" C="0.0990173" G="0.752137" T="0.123612"/>
      <pos A="0.000639386" C="0.000639386" G="0.924298" T="0.0744228"/>
      <pos A="0.0252339" C="0.000639386" G="0.344962" T="0.629165"/>
      <pos A="0.000639386" C="0.000639386" G="0.000639386" T="0.998082"/>
      <pos A="0.0252339" C="0.000639386" G="0.973487" T="0.000639386"/>
      <pos A="0.0252339" C="0.973487" G="0.000639386" T="0.000639386"/>
      <pos A="0.000639386" C="0.998082" G="0.000639386" T="0.000639386"/>
      <pos A="0.191247" C="0.623016" G="0.0928687" T="0.0928687"/>
    </motif>
    <motif db="0" id="HME2_HUMAN.H11MO.0.D" length="11" nsites="9518" evalue="1.0e+000"
        url="http://hocomoco.autosome.ru/motif/HME2_HUMAN.H11MO.0.D">
      <pos A="0.244325" C="0.209856" G="0.327616" T="0.218203"/>
      <pos A="0.222948" C="0.212323" G="0.360715" T="0.204014"/>
      <pos A="0.149905" C="0.152816" G="0.187179" T="0.5101"/>
      <pos A="0.52314" C="0.0291164" G="0.304896" T="0.142848"/>
      <pos A="0.626911" C="0.056187" G="0.316789" T="0.000113385"/>
      <pos A="0.000129208" C="0.000129208" G="0.0238613" T="0.97588"/>
      <pos A="0.000113385" C="0.000113385" G="0.306856" T="0.692917"/>
      <pos A="0.590944" C="0.0533394" G="0.214088" T="0.141628"/>
      <pos A="0.261311" C="0.141312" G="0.469406" T="0.127972"/>
      <pos A="0.161324" C="0.286372" G="0.320998" T="0.231306"/>
      <pos A="0.177369" C="0.218461" G="0.383176" T="0.220994"/>
    </motif>
    <motif db="0" id="HXC10_HUMAN.H11MO.0.D" length="19" nsites="8980" evalue="1.0e+000"
        url="http://hocomoco.autosome.ru/motif/HXC10_HUMAN.H11MO.0.D">
      <pos A="0.234693" C="0.162725" G="0.18171" T="0.420872"/>
      <pos A="0.310597" C="0.114299" G="0.119065" T="0.456039"/>
      <pos A="0.42012" C="0.0660397" G="0.0691729" T="0.444668"/>
      <pos A="0.39671" C="0.0458541" G="0.0488348" T="0.508602"/>
      <pos A="0.42914" C="0.0408564" G="0.0917172" T="0.438286"/>
      <pos A="0.471936" C="0.0571737" G="0.16006" T="0.310831"/>
      <pos A="0.410822" C="0.163883" G="0.195754" T="0.229541"/>
      <pos A="0.295694" C="0.187922" G="0.216997" T="0.299386"/>
      <pos A="0.253352" C="0.193965" G="0.216088" T="0.336594"/>
      <pos A="0.247208" C="0.139666" G="0.201695" T="0.41143"/>
      <pos A="0.0931916" C="0.102039" G="0.124499" T="0.68027"/>
      <pos A="0.0225628" C="0.0133644" G="0.0946819" T="0.869391"/>
      <pos A="0.000594755" C="0.0131897" G="0.00844149" T="0.977774"/>
      <pos A="0.370085" C="0.0164393" G="0.0142794" T="0.599196"/>
      <pos A="0.987531" C="0.00460824" G="0.00778436" T="7.62601e-05"/>
      <pos A="0.0400997" C="0.17204" G="0.0546661" T="0.733195"/>
      <pos A="0.115705" C="0.0918097" G="0.393457" T="0.399029"/>
      <pos A="0.471773" C="0.0897992" G="0.317194" T="0.121235"/>
      <pos A="0.167595" C="0.426743" G="0.202757" T="0.202905"/>
    </motif>
    <motif db="0" id="INSM1_HUMAN.H11MO.0.C" length="12" nsites="24" evalue="1.0e+000"
        url="http://hocomoco.autosome.ru/motif/INSM1_HUMAN.H11MO.0.C">
      <pos A="0.0650995" C="0.00103734" G="0.228142" T="0.705721"/>
      <pos A="0.00103734" C="0.00103734" G="0.741213" T="0.256712"/>
      <pos A="0.00103734" C="0.157158" G="0.122239" T="0.719565"/>
      <pos A="0.349918" C="0.619438" G="0.00103734" T="0.0296073"/>
      <pos A="0.968318" C="0.00103734" G="0.00103734" T="0.0296073"/>
      <pos A="0.00103734" C="0.00103734" G="0.996888" T="0.00103734"/>
      <pos A="0.00103734" C="0.00103734" G="0.996888" T="0.00103734"/>
      <pos A="0.00103734" C="0.00103734" G="0.996888" T="0.00103734"/>
      <pos A="0.00103734" C="0.00103734" G="0.996888" T="0.00103734"/>
      <pos A="0.00103734" C="0.0581772" G="0.911178" T="0.0296073"/>
      <pos A="0.0581772" C="0.939748" G="0.00103734" T="0.00103734"/>
      <pos A="0.619438" C="0.00103734" G="0.378488" T="0.00103734"/>
    </motif>
    <motif db="0" id="IRX2_HUMAN.H11MO.0.D" length="19" nsites="19306" evalue="1.0e+000"
        url="http://hocomoco.autosome.ru/motif/IRX2_HUMAN.H11MO.0.D">
      <pos A="0.409626" C="0.178973" G="0.237918" T="0.173483"/>
      <pos A="0.174687" C="0.429166" G="0.204574" T="0.191573"/>
      <pos A="0.42229" C="0.128186" G="0.222353" T="0.22717"/>
      <pos A="0.151534" C="0.156403" G="0.305009" T="0.387055"/>
      <pos A="0.129986" C="0.0788106" G="0.640757" T="0.150446"/>
      <pos A="0.177652" C="0.100734" G="0.434514" T="0.2871"/>
      <pos A="0.139271" C="0.212615" G="0.361377" T="0.286737"/>
      <pos A="0.285908" C="0.049092" G="0.24763" T="0.417369"/>
      <pos A="0.0808307" C="0.039393" G="0.447658" T="0.432119"/>
      <pos A="0.138869" C="0.0292667" G="0.636691" T="0.195173"/>
      <pos A="0.224619" C="0.0283084" G="0.386485" T="0.360587"/>
      <pos A="0.0672857" C="0.729926" G="0.0462561" T="0.156532"/>
      <pos A="0.493084" C="0.00127032" G="0.45838" T="0.0472661"/>
      <pos A="0.00132212" C="0.00588027" G="0.333393" T="0.659404"/>
      <pos A="0.00119263" C="0.00103724" G="0.996992" T="0.000778251"/>
      <pos A="0.0509308" C="0.0562659" G="0.129714" T="0.763089"/>
      <pos A="0.336605" C="0.0830579" G="0.232026" T="0.348311"/>
      <pos A="0.241065" C="0.215788" G="0.397389" T="0.145758"/>
      <pos A="0.189799" C="0.137432" G="0.414184" T="0.258585"/>
    </motif>
    <motif db="0" id="KLF6_HUMAN.H11MO.0.A" length="19" nsites="496" evalue="1.0e+000"
        url="http://hocomoco.autosome.ru/motif/KLF6_HUMAN.H11MO.0.A">
      <pos A="0.155261" C="0.185497" G="0.510028" T="0.149214"/>
      <pos A="0.22178" C="0.247984" G="0.479792" T="0.0504435"/>
      <pos A="0.445525" C="0.189528" G="0.280236" T="0.0847107"/>
      <pos A="0.459635" C="0.0181919" G="0.368928" T="0.153245"/>
      <pos A="0.0484277" C="0.00609756" G="0.814402" T="0.131072"/>
      <pos A="0.0242391" C="5.03931e-05" G="0.955503" T="0.0202076"/>
      <pos A="0.0443963" C="0.0524592" G="0.891" T="0.0121447"/>
      <pos A="0.260079" C="0.457619" G="5.03931e-05" T="0.282252"/>
      <pos A="0.116962" C="0.00609756" G="0.854717" T="0.0222233"/>
      <pos A="0.0282705" C="0.0222233" G="0.689428" T="0.260079"/>
      <pos A="0.209686" C="0.0645535" G="0.68338" T="0.0423806"/>
      <pos A="0.0867265" C="0.0302862" G="0.836575" T="0.046412"/>
      <pos A="0.229843" C="0.453588" G="0.20767" T="0.108899"/>
      <pos A="0.294346" C="0.318535" G="0.13712" T="0.25"/>
      <pos A="0.0625378" C="0.157277" G="0.522123" T="0.258063"/>
      <pos A="0.147198" C="0.127041" G="0.608799" T="0.116962"/>
      <pos A="0.161308" C="0.171387" G="0.602751" T="0.0645535"/>
      <pos A="0.34877" C="0.110915" G="0.433431" T="0.106884"/>
      <pos A="0.258063" C="0.233874" G="0.455604" T="0.0524592"/>
    </motif>
    <motif db="0" id="LEF1_HUMAN.H11MO.0.A" length="14" nsites="456" evalue="1.0e+000"
        url="http://hocomoco.autosome.ru/motif/LEF1_HUMAN.H11MO.0.A">
      <pos A="0.0767924" C="0.260963" G="0.274118" T="0.388128"/>
      <pos A="0.0329423" C="0.63588" G="0.184225" T="0.146952"/>
      <pos A="0.0175948" C="0.708233" G="0.0132098" T="0.260963"/>
      <pos A="0.122835" C="0.0460973" G="0.0197873" T="0.81128"/>
      <pos A="0.00224731" C="0.138182" G="0.0351348" T="0.824435"/>
      <pos A="0.00224731" C="0.0132098" G="0.0329423" T="0.951601"/>
      <pos A="0.0439048" C="0.4254" G="0.519678" T="0.0110173"/>
      <pos A="0.456095" C="0.138182" G="0.0154023" T="0.39032"/>
      <pos A="0.278503" C="0.166685" G="0.157915" T="0.396898"/>
      <pos A="0.28508" C="0.190802" G="0.201765" T="0.322353"/>
      <pos A="0.0417123" C="0.129412" G="0.149145" T="0.67973"/>
      <pos A="0.0395198" C="0.31139" G="0.383743" T="0.265348"/>
      <pos A="0.116257" C="0.46048" G="0.0899474" T="0.333315"/>
      <pos A="0.313583" C="0.221497" G="0.103102" T="0.361818"/>
    </motif>
    <motif db="0" id="LYL1_HUMAN.H11MO.0.A" length="14" nsites="453" evalue="1.0e+000"
        url="http://hocomoco.autosome.ru/motif/LYL1_HUMAN.H11MO.0.A">
      <pos A="0.205308" C="0.441459" G="0.203101" T="0.150132"/>
      <pos A="0.145718" C="0.695266" G="0.0265394" T="0.132476"/>
      <pos A="0.64009" C="0.0508166" G="0.0464026" T="0.26269"/>
      <pos A="0.0574377" C="0.125855" G="0.490013" T="0.326694"/>
      <pos A="0.130269" C="0.730578" G="0.0441955" T="0.094957"/>
      <pos A="0.105992" C="5.51755e-05" G="0.00667623" T="0.887277"/>
      <pos A="0.00226219" C="0.176617" G="0.810031" T="0.0110903"/>
      <pos A="0.00667623" C="0.298003" G="0.181031" T="0.51429"/>
      <pos A="0.0618517" C="0.207515" G="0.220757" T="0.509876"/>
      <pos A="0.207515" C="0.220757" G="0.130269" T="0.441459"/>
      <pos A="0.0441955" C="0.512083" G="0.119234" T="0.324487"/>
      <pos A="0.094957" C="0.580501" G="0.110406" T="0.214136"/>
      <pos A="0.141304" C="0.187652" G="0.181031" T="0.490013"/>
      <pos A="0.119234" C="0.273725" G="0.379662" T="0.227378"/>
    </motif>
    <motif db="0" id="MAFA_HUMAN.H11MO.0.D" length="21" nsites="27" evalue="1.0e+000"
        url="http://hocomoco.autosome.ru/motif/MAFA_HUMAN.H11MO.0.D">
      <pos A="0.101003" C="0.35739" G="0.368635" T="0.172972"/>
      <pos A="0.104377" C="0.000922509" G="0.279799" T="0.614901"/>
      <pos A="0.0324086" C="0.0324086" G="0.774581" T="0.160602"/>
      <pos A="0.000922509" C="0.981489" G="0.0166656" T="0.000922509"/>
      <pos A="0.0931318" C="0.000922509" G="0.000922509" T="0.905023"/>
      <pos A="0.000922509" C="0.0998788" G="0.898276" T="0.000922509"/>
      <pos A="0.713858" C="0.104377" G="0.0166656" T="0.1651"/>
      <pos A="0.149357" C="0.592411" G="0.138112" T="0.12012"/>
      <pos A="0.000922509" C="0.381005" G="0.363013" T="0.25506"/>
      <pos A="0.324779" C="0.457471" G="0.0369066" T="0.180843"/>
      <pos A="0.167349" C="0.376507" G="0.117871" T="0.338274"/>
      <pos A="0.0369066" C="0.153855" G="0.668877" T="0.140361"/>
      <pos A="0.0818868" C="0.614901" G="0.0683927" T="0.234819"/>
      <pos A="0.66213" C="0.0841358" G="0.0818868" T="0.171847"/>
      <pos A="0.246064" C="0.144859" G="0.506949" T="0.102128"/>
      <pos A="0.0841358" C="0.538435" G="0.0683927" T="0.309036"/>
      <pos A="0.252811" C="0.396748" G="0.000922509" T="0.349519"/>
      <pos A="0.149357" C="0.133614" G="0.104377" T="0.612652"/>
      <pos A="0.0841358" C="0.342772" G="0.0818868" T="0.491206"/>
      <pos A="0.113373" C="0.648636" G="0.0886338" T="0.149357"/>
      <pos A="0.250562" C="0.318032" G="0.32253" T="0.108875"/>
    </motif>
    <motif db="0" id="MAF_HUMAN.H11MO.0.A" length="19" nsites="500" evalue="1.0e+000"
        url="http://hocomoco.autosome.ru/motif/MAF_HUMAN.H11MO.0.A">
      <pos A="0.305989" C="0.236003" G="0.333983" T="0.124025"/>
      <pos A="0.469956" C="0.142022" G="0.20201" T="0.186013"/>
      <pos A="0.587932" C="0.0840332" G="0.0780344" T="0.25"/>
      <pos A="0.391972" C="0.0880324" G="0.118026" T="0.40197"/>
      <pos A="0.154019" C="0.311988" G="0.269996" T="0.263997"/>
      <pos A="0.110028" C="0.040042" G="0.0260448" T="0.823885"/>
      <pos A="0.0180464" C="0.0140472" G="0.959858" T="0.00804839"/>
      <pos A="0.124025" C="0.855879" G="0.00604879" T="0.0140472"/>
      <pos A="0.0640372" C="0.00604879" G="0.0120476" T="0.917866"/>
      <pos A="0.0180464" C="0.00604879" G="0.90187" T="0.0740352"/>
      <pos A="0.881874" C="0.0240452" G="0.0680364" T="0.0260448"/>
      <pos A="0.10203" C="0.445961" G="0.327984" T="0.124025"/>
      <pos A="0.238002" C="0.118026" G="0.154019" T="0.489952"/>
      <pos A="0.242002" C="0.411968" G="0.120026" T="0.226005"/>
      <pos A="0.473955" C="0.112028" G="0.154019" T="0.259998"/>
      <pos A="0.194011" C="0.0720356" G="0.575935" T="0.158018"/>
      <pos A="0.160018" C="0.511948" G="0.218006" T="0.110028"/>
      <pos A="0.461958" C="0.236003" G="0.146021" T="0.156019"/>
      <pos A="0.40197" C="0.15202" G="0.234003" T="0.212008"/>
    </motif>
    <motif db="0" id="MAZ_HUMAN.H11MO.0.A" length="22" nsites="500" evalue="1.0e+000"
        url="http://hocomoco.autosome.ru/motif/MAZ_HUMAN.H11MO.0.A">
      <pos A="0.216007" C="0.144021" G="0.503949" T="0.136023"/>
      <pos A="0.283993" C="0.0240452" G="0.65192" T="0.040042"/>
      <pos A="0.30199" C="0.0120476" G="0.673915" T="0.0120476"/>
      <pos A="0.0820336" C="0.0180464" G="0.865877" T="0.0340432"/>
      <pos A="0.0520396" C="0.112028" G="0.825885" T="0.010048"/>
      <pos A="0.64792" C="0.0880324" G="0.0260448" T="0.238002"/>
      <pos A="0.0540392" C="0.010048" G="0.905869" T="0.030044"/>
      <pos A="0.114027" C="0.020046" G="0.85188" T="0.0140472"/>
      <pos A="0.265997" C="0.0340432" G="0.665917" T="0.0340432"/>
      <pos A="0.271996" C="0.00804839" G="0.679914" T="0.040042"/>
      <pos A="0.114027" C="0.20201" G="0.655919" T="0.0280444"/>
      <pos A="0.317986" C="0.134023" G="0.331984" T="0.216007"/>
      <pos A="0.174015" C="0.040042" G="0.69791" T="0.0880324"/>
      <pos A="0.333983" C="0.0540392" G="0.553939" T="0.0580384"/>
      <pos A="0.190012" C="0.120026" G="0.64792" T="0.0420416"/>
      <pos A="0.365977" C="0.0780344" G="0.511948" T="0.0440412"/>
      <pos A="0.29999" C="0.0720356" G="0.569936" T="0.0580384"/>
      <pos A="0.329984" C="0.134023" G="0.455959" T="0.080034"/>
      <pos A="0.259998" C="0.0620376" G="0.555939" T="0.122026"/>
      <pos A="0.273995" C="0.204009" G="0.445961" T="0.0760348"/>
      <pos A="0.355979" C="0.106029" G="0.429964" T="0.108028"/>
      <pos A="0.273995" C="0.0980304" G="0.561938" T="0.0660368"/>
    </motif>
    <motif db="0" id="MNX1_HUMAN.H11MO.0.D" length="19" nsites="27" evalue="1.0e+000"
        url="http://hocomoco.autosome.ru/motif/MNX1_HUMAN.H11MO.0.D">
      <pos A="0.305351" C="0.489852" G="0.0839483" T="0.120849"/>
      <pos A="0.111624" C="0.222325" G="0.259225" T="0.406827"/>
      <pos A="0.554428" C="0.0747232" G="0.111624" T="0.259225"/>
      <pos A="0.130074" C="0.166974" G="0.0931734" T="0.609779"/>
      <pos A="0.000922509" C="0.000922509" G="0.0747232" T="0.923432"/>
      <pos A="0.111624" C="0.259225" G="0.0378229" T="0.591328"/>
      <pos A="0.333026" C="0.0747232" G="0.222325" T="0.369926"/>
      <pos A="0.443727" C="0.333026" G="0.000922509" T="0.222325"/>
      <pos A="0.369926" C="0.148524" G="0.148524" T="0.333026"/>
      <pos A="0.222325" C="0.0747232" G="0.111624" T="0.591328"/>
      <pos A="0.369926" C="0.296125" G="0.0747232" T="0.259225"/>
      <pos A="0.591328" C="0.0747232" G="0.000922509" T="0.333026"/>
      <pos A="0.0378229" C="0.849631" G="0.0747232" T="0.0378229"/>
      <pos A="0.0747232" C="0.443727" G="0.0747232" T="0.406827"/>
      <pos A="0.259225" C="0.480627" G="0.000922509" T="0.259225"/>
      <pos A="0.0101476" C="0.305351" G="0.157749" T="0.526753"/>
      <pos A="0.157749" C="0.194649" G="0.157749" T="0.489852"/>
      <pos A="0.351476" C="0.203875" G="0.130074" T="0.314576"/>
      <pos A="0.369926" C="0.185424" G="0.148524" T="0.296125"/>
    </motif>
    <motif db="0" id="NANOG_HUMAN.H11MO.0.A" length="17" nsites="499" evalue="1.0e+000"
        url="http://hocomoco.autosome.ru/motif/NANOG_HUMAN.H11MO.0.A">
      <pos A="0.128281" C="0.258515" G="0.280555" T="0.332649"/>
      <pos A="0.0441294" C="0.486926" G="0.178371" T="0.290573"/>
      <pos A="0.0882088" C="0.51097" G="0.0701763" T="0.330645"/>
      <pos A="0.306602" C="0.0441294" G="0.0601583" T="0.58911"/>
      <pos A="0.0120717" C="0.0601583" G="0.0421258" T="0.885644"/>
      <pos A="0.0681727" C="0.00806452" G="0.0381186" T="0.885644"/>
      <pos A="0.110248" C="0.248497" G="0.58911" T="0.0521439"/>
      <pos A="0.376728" C="0.0421258" G="0.036115" T="0.545031"/>
      <pos A="0.230465" C="0.260519" G="0.192396" T="0.31662"/>
      <pos A="0.807504" C="0.0341114" G="0.0401222" T="0.118263"/>
      <pos A="0.0681727" C="0.0140753" G="0.0301042" T="0.887648"/>
      <pos A="0.026097" C="0.0180825" G="0.811511" T="0.14431"/>
      <pos A="0.0281006" C="0.635193" G="0.116259" T="0.220447"/>
      <pos A="0.681276" C="0.0321078" G="0.0160789" T="0.270537"/>
      <pos A="0.663244" C="0.0501403" G="0.240483" T="0.046133"/>
      <pos A="0.8055" C="0.0481366" G="0.0681727" T="0.0781907"/>
      <pos A="0.140303" C="0.150321" G="0.200411" T="0.508966"/>
    </motif>
    <motif db="0" id="NFAC1_HUMAN.H11MO.0.B" length="15" nsites="500" evalue="1.0e+000"
        url="http://hocomoco.autosome.ru/motif/NFAC1_HUMAN.H11MO.0.B">
      <pos A="0.481954" C="0.230004" G="0.234003" T="0.0540392"/>
      <pos A="0.393971" C="0.05004" G="0.060038" T="0.495951"/>
      <pos A="0.0840332" C="0.00804839" G="0.903869" T="0.00404919"/>
      <pos A="0.0140472" C="0.0460408" G="0.929864" T="0.010048"/>
      <pos A="0.945861" C="0.0120476" G="0.0360428" T="0.00604879"/>
      <pos A="0.809888" C="0.0680364" G="0.104029" T="0.0180464"/>
      <pos A="0.821886" C="0.0680364" G="0.0840332" T="0.0260448"/>
      <pos A="0.49995" C="0.166017" G="0.267996" T="0.0660368"/>
      <pos A="0.493951" C="0.0520396" G="0.142022" T="0.311988"/>
      <pos A="0.355979" C="0.238002" G="0.345981" T="0.060038"/>
      <pos A="0.487952" C="0.0880324" G="0.0440412" T="0.379974"/>
      <pos A="0.263997" C="0.030044" G="0.54794" T="0.158018"/>
      <pos A="0.537942" C="0.122026" G="0.222006" T="0.118026"/>
      <pos A="0.429964" C="0.317986" G="0.188012" T="0.0640372"/>
      <pos A="0.44996" C="0.120026" G="0.138022" T="0.291992"/>
    </motif>
    <motif db="0" id="NKX61_HUMAN.H11MO.0.B" length="19" nsites="500" evalue="1.0e+000"
        url="http://hocomoco.autosome.ru/motif/NKX61_HUMAN.H11MO.0.B">
      <pos A="0.244001" C="0.118026" G="0.525945" T="0.112028"/>
      <pos A="0.705909" C="0.0880324" G="0.15002" T="0.0560388"/>
      <pos A="0.168016" C="0.269996" G="0.0920316" T="0.469956"/>
      <pos A="0.311988" C="0.05004" G="0.118026" T="0.519946"/>
      <pos A="0.607928" C="0.060038" G="0.265997" T="0.0660368"/>
      <pos A="0.985853" C="0.00204959" G="0.00804839" T="0.00404919"/>
      <pos A="0.030044" C="0.0460408" G="0.124025" T="0.79989"/>
      <pos A="0.0420416" C="0.0920316" G="0.559938" T="0.305989"/>
      <pos A="0.377974" C="0.0740352" G="0.39997" T="0.14802"/>
      <pos A="0.126025" C="0.335983" G="0.431964" T="0.106029"/>
      <pos A="0.333983" C="0.216007" G="0.158018" T="0.291992"/>
      <pos A="0.459958" C="0.060038" G="0.106029" T="0.373975"/>
      <pos A="0.389972" C="0.0560388" G="0.0420416" T="0.511948"/>
      <pos A="0.29799" C="0.0560388" G="0.0480404" T="0.59793"/>
      <pos A="0.138022" C="0.104029" G="0.0520396" T="0.705909"/>
      <pos A="0.595931" C="0.108028" G="0.253999" T="0.0420416"/>
      <pos A="0.979854" C="4.999e-05" G="0.0140472" T="0.00604879"/>
      <pos A="0.126025" C="0.030044" G="0.070036" T="0.773895"/>
      <pos A="0.154019" C="0.0920316" G="0.39797" T="0.355979"/>
    </motif>
    <motif db="0" id="NR1D1_HUMAN.H11MO.0.B" length="19" nsites="500" evalue="1.0e+000"
        url="http://hocomoco.autosome.ru/motif/NR1D1_HUMAN.H11MO.0.B">
      <pos A="0.421966" C="0.080034" G="0.321986" T="0.176015"/>
      <pos A="0.307988" C="0.0560388" G="0.535943" T="0.10003"/>
      <pos A="0.25" C="0.210008" G="0.491952" T="0.0480404"/>
      <pos A="0.269996" C="0.214007" G="0.321986" T="0.194011"/>
      <pos A="0.473955" C="0.44996" G="0.0460408" T="0.030044"/>
      <pos A="0.737902" C="0.00604879" G="0.0560388" T="0.20001"/>
      <pos A="0.080034" C="0.365977" G="0.427964" T="0.126025"/>
      <pos A="0.106029" C="0.0240452" G="0.0820336" T="0.787892"/>
      <pos A="0.196011" C="0.00204959" G="0.771896" T="0.030044"/>
      <pos A="0.0660368" C="0.0120476" G="0.729904" T="0.192012"/>
      <pos A="0.020046" C="0.05004" G="0.889872" T="0.040042"/>
      <pos A="0.146021" C="0.142022" G="0.196011" T="0.515947"/>
      <pos A="0.124025" C="0.669916" G="0.116027" T="0.090032"/>
      <pos A="0.877874" C="0.040042" G="0.0220456" T="0.060038"/>
      <pos A="0.210008" C="0.194011" G="0.465957" T="0.130024"/>
      <pos A="0.359978" C="0.118026" G="0.311988" T="0.210008"/>
      <pos A="0.367976" C="0.130024" G="0.35198" T="0.15002"/>
      <pos A="0.267996" C="0.0860328" G="0.417966" T="0.228004"/>
      <pos A="0.234003" C="0.176015" G="0.431964" T="0.158018"/>
    </motif>
    <motif db="0" id="NR1H3_HUMAN.H11MO.0.B" length="19" nsites="500" evalue="1.0e+000"
        url="http://hocomoco.autosome.ru/motif/NR1H3_HUMAN.H11MO.0.B">
      <pos A="0.168016" C="0.481954" G="0.208008" T="0.142022"/>
      <pos A="0.423965" C="0.224005" G="0.124025" T="0.228004"/>
      <pos A="0.373975" C="0.126025" G="0.419966" T="0.080034"/>
      <pos A="0.543941" C="0.0260448" G="0.379974" T="0.05004"/>
      <pos A="0.122026" C="0.00604879" G="0.813887" T="0.0580384"/>
      <pos A="0.0380424" C="0.0440412" G="0.755899" T="0.162018"/>
      <pos A="0.0640372" C="0.158018" G="0.15202" T="0.625925"/>
      <pos A="0.144021" C="0.427964" G="0.0840332" T="0.343981"/>
      <pos A="0.829884" C="0.0180464" G="0.0540392" T="0.0980304"/>
      <pos A="0.114027" C="0.591932" G="0.142022" T="0.15202"/>
      <pos A="0.224005" C="0.178014" G="0.0860328" T="0.511948"/>
      <pos A="0.240002" C="0.228004" G="0.289992" T="0.242002"/>
      <pos A="0.228004" C="0.323985" G="0.283993" T="0.164017"/>
      <pos A="0.659918" C="0.090032" G="0.172016" T="0.0780344"/>
      <pos A="0.080034" C="0.0260448" G="0.835883" T="0.0580384"/>
      <pos A="0.106029" C="0.040042" G="0.717906" T="0.136023"/>
      <pos A="0.15202" C="0.138022" G="0.220006" T="0.489952"/>
      <pos A="0.0780344" C="0.737902" G="0.0720356" T="0.112028"/>
      <pos A="0.871876" C="0.0440412" G="0.0480404" T="0.0360428"/>
    </motif>
    <motif db="0" id="NR2F6_HUMAN.H11MO.0.D" length="18" nsites="11" evalue="1.0e+000"
        url="http://hocomoco.autosome.ru/motif/NR2F6_HUMAN.H11MO.0.D">
      <pos A="0.473459" C="0.0265412" G="0.288862" T="0.211138"/>
      <pos A="0.177133" C="0.00225225" G="0.818362" T="0.00225225"/>
      <pos A="0.0896926" C="0.274289" G="0.633766" T="0.00225225"/>
      <pos A="0.44917" C="0.00225225" G="0.186849" T="0.361729"/>
      <pos A="0.186849" C="0.721207" G="0.0896926" T="0.00225225"/>
      <pos A="0.993243" C="0.00225225" G="0.00225225" T="0.00225225"/>
      <pos A="0.905803" C="0.00225225" G="0.0896926" T="0.00225225"/>
      <pos A="0.711491" C="0.00225225" G="0.284005" T="0.00225225"/>
      <pos A="0.00225225" C="0.00225225" G="0.993243" T="0.00225225"/>
      <pos A="0.177133" C="0.0994082" G="0.274289" T="0.44917"/>
      <pos A="0.186849" C="0.186849" G="0.177133" T="0.44917"/>
      <pos A="0.177133" C="0.633766" G="0.186849" T="0.00225225"/>
      <pos A="0.905803" C="0.00225225" G="0.0896926" T="0.00225225"/>
      <pos A="0.274289" C="0.274289" G="0.186849" T="0.264573"/>
      <pos A="0.186849" C="0.284005" G="0.177133" T="0.352014"/>
      <pos A="0.186849" C="0.00225225" G="0.361729" T="0.44917"/>
      <pos A="0.264573" C="0.0896926" G="0.468601" T="0.177133"/>
      <pos A="0.53661" C="0.186849" G="0.274289" T="0.00225225"/>
    </motif>
    <motif db="0" id="OLIG2_HUMAN.H11MO.0.B" length="18" nsites="500" evalue="1.0e+000"
        url="http://hocomoco.autosome.ru/motif/OLIG2_HUMAN.H11MO.0.B">
      <pos A="0.216007" C="0.619926" G="0.142022" T="0.0220456"/>
      <pos A="0.15202" C="0.825885" G="0.00404919" T="0.0180464"/>
      <pos A="0.839882" C="0.0160468" G="0.0260448" T="0.118026"/>
      <pos A="0.00804839" C="0.0260448" G="0.489952" T="0.475955"/>
      <pos A="0.154019" C="0.783893" G="0.05004" T="0.0120476"/>
      <pos A="0.0340432" C="0.0140472" G="0.00604879" T="0.945861"/>
      <pos A="4.999e-05" C="0.0140472" G="0.911868" T="0.0740352"/>
      <pos A="0.0120476" C="0.361978" G="0.180014" T="0.445961"/>
      <pos A="0.0240452" C="0.252" G="0.0340432" T="0.689912"/>
      <pos A="0.080034" C="0.257998" G="0.154019" T="0.507948"/>
      <pos A="0.0980304" C="0.431964" G="0.186013" T="0.283993"/>
      <pos A="0.104029" C="0.489952" G="0.114027" T="0.291992"/>
      <pos A="0.176015" C="0.381974" G="0.166017" T="0.275995"/>
      <pos A="0.267996" C="0.0860328" G="0.192012" T="0.453959"/>
      <pos A="0.0820336" C="0.259998" G="0.291992" T="0.365977"/>
      <pos A="0.188012" C="0.45196" G="0.136023" T="0.224005"/>
      <pos A="0.228004" C="0.230004" G="0.10203" T="0.439962"/>
      <pos A="0.130024" C="0.19801" G="0.339982" T="0.331984"/>
    </motif>
    <motif db="0" id="OSR2_HUMAN.H11MO.0.C" length="16" nsites="473" evalue="1.0e+000"
        url="http://hocomoco.autosome.ru/motif/OSR2_HUMAN.H11MO.0.C">
      <pos A="0.173378" C="0.164923" G="0.488322" T="0.173378"/>
      <pos A="0.0719193" C="0.403773" G="0.211425" T="0.312883"/>
      <pos A="0.167037" C="0.287518" G="0.122648" T="0.422796"/>
      <pos A="0.131103" C="0.346703" G="0.378408" T="0.143786"/>
      <pos A="0.0550095" C="0.670101" G="0.0592369" T="0.215652"/>
      <pos A="0.344589" C="0.02119" G="0.145899" T="0.488322"/>
      <pos A="0.0338723" C="0.0169626" G="0.944885" T="0.00428028"/>
      <pos A="0.0148489" C="0.972363" G="0.00850772" T="0.00428028"/>
      <pos A="0.00216656" C="0.0486684" G="0.00216656" T="0.946999"/>
      <pos A="0.24313" C="0.215652" G="0.205083" T="0.336134"/>
      <pos A="0.00216656" C="0.991387" G="0.00216656" T="0.00428028"/>
      <pos A="0.00850772" C="0.173378" G="0.00216656" T="0.815948"/>
      <pos A="0.0951702" C="0.167037" G="0.617259" T="0.120535"/>
      <pos A="0.181833" C="0.446047" G="0.122648" T="0.249472"/>
      <pos A="0.302315" C="0.109966" G="0.232562" T="0.355157"/>
      <pos A="0.0803741" C="0.16915" G="0.587666" T="0.162809"/>
    </motif>
    <motif db="0" id="PATZ1_HUMAN.H11MO.0.C" length="22" nsites="491" evalue="1.0e+000"
        url="http://hocomoco.autosome.ru/motif/PATZ1_HUMAN.H11MO.0.C">
      <pos A="0.234219" C="0.0916819" G="0.560018" T="0.114081"/>
      <pos A="0.136479" C="0.0265221" G="0.639432" T="0.197567"/>
      <pos A="0.142588" C="0.083537" G="0.682193" T="0.0916819"/>
      <pos A="0.0407758" C="0.0855732" G="0.84102" T="0.0326308"/>
      <pos A="0.458206" C="0.287161" G="0.136479" T="0.118153"/>
      <pos A="0.2444" C="0.0611383" G="0.623142" T="0.0713195"/>
      <pos A="0.142588" C="0.0305946" G="0.706628" T="0.120189"/>
      <pos A="0.215893" C="0.0652108" G="0.692374" T="0.0265221"/>
      <pos A="0.126298" C="0.0163409" G="0.847129" T="0.0102321"/>
      <pos A="0.21182" C="0.118153" G="0.614997" T="0.0550295"/>
      <pos A="0.417481" C="0.557982" G="0.00819589" T="0.0163409"/>
      <pos A="0.0794645" C="0.0285583" G="0.55391" T="0.338068"/>
      <pos A="0.0285583" C="0.142588" G="0.765679" T="0.0631745"/>
      <pos A="0.160914" C="0.160914" G="0.606852" T="0.0713195"/>
      <pos A="0.327886" C="0.0631745" G="0.578345" T="0.0305946"/>
      <pos A="0.291234" C="0.191458" G="0.494858" T="0.0224496"/>
      <pos A="0.240328" C="0.240328" G="0.348249" T="0.171095"/>
      <pos A="0.158878" C="0.075392" G="0.576308" T="0.189422"/>
      <pos A="0.128334" C="0.0570658" G="0.773824" T="0.0407758"/>
      <pos A="0.413409" C="0.217929" G="0.313633" T="0.0550295"/>
      <pos A="0.317705" C="0.0143046" G="0.623142" T="0.0448483"/>
      <pos A="0.138516" C="0.203675" G="0.48875" T="0.169059"/>
    </motif>
    <motif db="0" id="PAX2_HUMAN.H11MO.0.D" length="18" nsites="50" evalue="1.0e+000"
        url="http://hocomoco.autosome.ru/motif/PAX2_HUMAN.H11MO.0.D">
      <pos A="0.231252" C="0.182936" G="0.41177" T="0.174043"/>
      <pos A="0.331888" C="0.274679" G="0.0577075" T="0.335725"/>
      <pos A="0.0577075" C="0.156776" G="0.252006" T="0.533511"/>
      <pos A="0.17753" C="0.462004" G="0.182936" T="0.17753"/>
      <pos A="0.547292" C="0.160262" G="0.200203" T="0.0922429"/>
      <pos A="0.194798" C="0.174043" G="0.453629" T="0.17753"/>
      <pos A="0.000499002" C="0.154857" G="0.0196853" T="0.824959"/>
      <pos A="0.0803807" C="0.583395" G="0.295784" T="0.0404398"/>
      <pos A="0.821472" C="0.0404398" G="0.137589" T="0.000499002"/>
      <pos A="0.15137" C="0.257412" G="0.0941615" T="0.497057"/>
      <pos A="0.217471" C="0.0596261" G="0.585314" T="0.137589"/>
      <pos A="0.262817" C="0.519213" G="0.120322" T="0.0976484"/>
      <pos A="0.196716" C="0.0922429" G="0.510838" T="0.200203"/>
      <pos A="0.0577075" C="0.240144" G="0.000499002" T="0.701649"/>
      <pos A="0.0803807" C="0.0976484" G="0.821472" T="0.000499002"/>
      <pos A="0.779612" C="0.000499002" G="0.0404398" T="0.179449"/>
      <pos A="0.0695697" C="0.609906" G="0.000499002" T="0.320026"/>
      <pos A="0.51437" C="0.042054" G="0.144609" T="0.298967"/>
    </motif>
    <motif db="0" id="PAX5_HUMAN.H11MO.0.A" length="21" nsites="202" evalue="1.0e+000"
        url="http://hocomoco.autosome.ru/motif/PAX5_HUMAN.H11MO.0.A">
      <pos A="0.133721" C="0.282162" G="0.504824" T="0.0792924"/>
      <pos A="0.128773" C="0.499876" G="0.188149" T="0.183201"/>
      <pos A="0.148565" C="0.41576" G="0.331643" T="0.104033"/>
      <pos A="0.202994" C="0.0545522" G="0.257422" T="0.485032"/>
      <pos A="0.198046" C="0.0446561" G="0.752227" T="0.00507175"/>
      <pos A="0.158461" C="0.138669" G="0.539461" T="0.163409"/>
      <pos A="0.0248639" C="0.118877" G="0.623577" T="0.232682"/>
      <pos A="0.03476" C="0.875928" G="0.0595002" T="0.029812"/>
      <pos A="0.781915" C="0.03476" G="0.163409" T="0.0199159"/>
      <pos A="0.386071" C="0.113929" G="0.46524" T="0.03476"/>
      <pos A="0.03476" C="0.732434" G="0.128773" T="0.104033"/>
      <pos A="0.410811" C="0.267318" G="0.277214" T="0.0446561"/>
      <pos A="0.311851" C="0.0199159" G="0.618629" T="0.0496042"/>
      <pos A="0.682954" C="0.0397081" G="0.163409" T="0.113929"/>
      <pos A="0.03476" C="0.163409" G="0.772019" T="0.029812"/>
      <pos A="0.0100198" C="0.781915" G="0.0446561" T="0.163409"/>
      <pos A="0.217838" C="0.03476" G="0.71759" T="0.029812"/>
      <pos A="0.321747" C="0.029812" G="0.158461" T="0.48998"/>
      <pos A="0.173305" C="0.029812" G="0.791811" T="0.00507175"/>
      <pos A="0.811603" C="0.03476" G="0.104033" T="0.0496042"/>
      <pos A="0.118877" C="0.801707" G="0.029812" T="0.0496042"/>
    </motif>
    <motif db="0" id="PAX8_HUMAN.H11MO.0.D" length="14" nsites="37" evalue="1.0e+000"
        url="http://hocomoco.autosome.ru/motif/PAX8_HUMAN.H11MO.0.D">
      <pos A="0.116622" C="0.212108" G="0.397019" T="0.274251"/>
      <pos A="0.0825195" C="0.223476" G="0.0961605" T="0.597844"/>
      <pos A="0.246211" C="0.379589" G="0.318963" T="0.0552376"/>
      <pos A="0.831256" C="0.0703942" G="0.0552376" T="0.0431123"/>
      <pos A="0.137083" C="0.449309" G="0.000673854" T="0.412933"/>
      <pos A="0.0688786" C="0.159818" G="0.0431123" T="0.728191"/>
      <pos A="0.0855508" C="0.437184" G="0.449309" T="0.0279557"/>
      <pos A="0.464466" C="0.058269" G="0.391714" T="0.0855508"/>
      <pos A="0.42809" C="0.328057" G="0.134052" T="0.109801"/>
      <pos A="0.0279557" C="0.224992" G="0.678174" T="0.0688786"/>
      <pos A="0.143146" C="0.528124" G="0.000673854" T="0.328057"/>
      <pos A="0.388683" C="0.109801" G="0.500842" T="0.000673854"/>
      <pos A="0.000673854" C="0.0976761" G="0.455372" T="0.446278"/>
      <pos A="0.343971" C="0.0559955" G="0.434911" T="0.165123"/>
    </motif>
    <motif db="0" id="PLAG1_HUMAN.H11MO.0.D" length="17" nsites="25" evalue="1.0e+000"
        url="http://hocomoco.autosome.ru/motif/PLAG1_HUMAN.H11MO.0.D">
      <pos A="0.22012" C="0.0209163" G="0.658367" T="0.100598"/>
      <pos A="0.200199" C="0.000996016" G="0.797809" T="0.000996016"/>
      <pos A="0.399402" C="0.000996016" G="0.598606" T="0.000996016"/>
      <pos A="0.000996016" C="0.000996016" G="0.997012" T="0.000996016"/>
      <pos A="0.000996016" C="0.319721" G="0.678287" T="0.000996016"/>
      <pos A="0.0408367" C="0.558765" G="0.27988" T="0.120518"/>
      <pos A="0.518924" C="0.359562" G="0.0806773" T="0.0408367"/>
      <pos A="0.200199" C="0.319721" G="0.120518" T="0.359562"/>
      <pos A="0.200199" C="0.319721" G="0.24004" T="0.24004"/>
      <pos A="0.439243" C="0.0806773" G="0.200199" T="0.27988"/>
      <pos A="0.319721" C="0.24004" G="0.439243" T="0.000996016"/>
      <pos A="0.160359" C="0.0806773" G="0.479084" T="0.27988"/>
      <pos A="0.678287" C="0.160359" G="0.120518" T="0.0408367"/>
      <pos A="0.0806773" C="0.000996016" G="0.797809" T="0.120518"/>
      <pos A="0.0408367" C="0.000996016" G="0.957171" T="0.000996016"/>
      <pos A="0.000996016" C="0.000996016" G="0.997012" T="0.000996016"/>
      <pos A="0.0806773" C="0.0408367" G="0.678287" T="0.200199"/>
    </motif>
    <motif db="0" id="PLAL1_HUMAN.H11MO.0.D" length="10" nsites="12" evalue="1.0e+000"
        url="http://hocomoco.autosome.ru/motif/PLAL1_HUMAN.H11MO.0.D">
      <pos A="0.177043" C="0.604898" G="0.177043" T="0.0410169"/>
      <pos A="0.342131" C="0.00206612" G="0.585724" T="0.0700791"/>
      <pos A="0.00206612" C="0.00206612" G="0.789763" T="0.206105"/>
      <pos A="0.138092" C="0.00206612" G="0.857776" T="0.00206612"/>
      <pos A="0.0700791" C="0.00206612" G="0.925789" T="0.00206612"/>
      <pos A="0.00206612" C="0.00206612" G="0.993802" T="0.00206612"/>
      <pos A="0.00206612" C="0.00206612" G="0.993802" T="0.00206612"/>
      <pos A="0.00206612" C="0.925789" G="0.00206612" T="0.0700791"/>
      <pos A="0.0700791" C="0.857776" G="0.00206612" T="0.0700791"/>
      <pos A="0.0700791" C="0.585724" G="0.138092" T="0.206105"/>
    </motif>
    <motif db="0" id="PO3F3_HUMAN.H11MO.0.D" length="17" nsites="1346" evalue="1.0e+000"
        url="http://hocomoco.autosome.ru/motif/PO3F3_HUMAN.H11MO.0.D">
      <pos A="0.378519" C="0.162339" G="0.159368" T="0.299773"/>
      <pos A="0.309431" C="0.114795" G="0.108109" T="0.467666"/>
      <pos A="0.462651" C="0.0525778" G="0.0748644" T="0.409906"/>
      <pos A="0.696289" C="0.0403202" G="0.0722643" T="0.191126"/>
      <pos A="0.482152" C="0.0542493" G="0.0475633" T="0.416035"/>
      <pos A="0.20357" C="0.0408773" G="0.0780217" T="0.677531"/>
      <pos A="0.246657" C="0.0587066" G="0.0475633" T="0.647073"/>
      <pos A="0.915998" C="0.0275054" G="0.03642" T="0.0200765"/>
      <pos A="0.0267625" C="0.063164" G="0.106251" T="0.803822"/>
      <pos A="0.00819033" C="0.0178479" G="0.70799" T="0.265972"/>
      <pos A="0.109223" C="0.609929" G="0.0683642" T="0.212484"/>
      <pos A="0.564613" C="0.0111619" G="0.0639068" T="0.360319"/>
      <pos A="0.547526" C="0.0698499" G="0.0520207" T="0.330603"/>
      <pos A="0.657288" C="0.0503492" G="0.0808075" T="0.211556"/>
      <pos A="0.258543" C="0.0609353" G="0.0594495" T="0.621072"/>
      <pos A="0.232728" C="0.109409" G="0.148782" T="0.509082"/>
      <pos A="0.335246" C="0.138381" G="0.138381" T="0.387991"/>
    </motif>
    <motif db="0" id="PRDM6_HUMAN.H11MO.0.C" length="13" nsites="500" evalue="1.0e+000"
        url="http://hocomoco.autosome.ru/motif/PRDM6_HUMAN.H11MO.0.C">
      <pos A="0.463957" C="0.166017" G="0.246001" T="0.124025"/>
      <pos A="0.529944" C="0.070036" G="0.267996" T="0.132024"/>
      <pos A="0.433963" C="0.196011" G="0.329984" T="0.040042"/>
      <pos A="0.615927" C="0.0380424" G="0.20201" T="0.144021"/>
      <pos A="0.471956" C="0.010048" G="0.45196" T="0.0660368"/>
      <pos A="0.00204959" C="0.0460408" G="0.941862" T="0.010048"/>
      <pos A="0.977854" C="0.0160468" G="4.999e-05" T="0.00604879"/>
      <pos A="0.983853" C="0.00404919" G="4.999e-05" T="0.0120476"/>
      <pos A="0.937862" C="0.00804839" G="0.00804839" T="0.0460408"/>
      <pos A="0.759898" C="0.132024" G="0.0680364" T="0.040042"/>
      <pos A="0.603929" C="0.234003" G="0.112028" T="0.05004"/>
      <pos A="0.491952" C="0.192012" G="0.126025" T="0.190012"/>
      <pos A="0.503949" C="0.156019" G="0.20201" T="0.138022"/>
    </motif>
    <motif db="0" id="PROX1_HUMAN.H11MO.0.D" length="17" nsites="773" evalue="1.0e+000"
        url="http://hocomoco.autosome.ru/motif/PROX1_HUMAN.H11MO.0.D">
      <pos A="0.149754" C="0.161396" G="0.431736" T="0.257114"/>
      <pos A="0.161072" C="0.152018" G="0.458576" T="0.228334"/>
      <pos A="0.131969" C="0.146197" G="0.49544" T="0.226394"/>
      <pos A="0.0789355" C="0.115153" G="0.376439" T="0.429472"/>
      <pos A="0.538126" C="0.0310762" G="0.258731" T="0.172067"/>
      <pos A="0.49156" C="0.0103803" G="0.478625" T="0.0194347"/>
      <pos A="0.026549" C="0.00455957" G="0.951397" T="0.0174945"/>
      <pos A="0.262935" C="0.00423619" G="0.701429" T="0.0313996"/>
      <pos A="0.181121" C="0.554941" G="0.0530656" T="0.210872"/>
      <pos A="0.0362502" C="0.00261932" G="0.900304" T="0.0608265"/>
      <pos A="0.0246087" C="0.0815224" G="0.46569" T="0.428179"/>
      <pos A="0.0168478" C="0.443701" G="0.499321" T="0.0401306"/>
      <pos A="0.153958" C="0.0453046" G="0.275547" T="0.525191"/>
      <pos A="0.0828159" C="0.0737615" G="0.296242" T="0.54718"/>
      <pos A="0.180798" C="0.125178" G="0.605064" T="0.08896"/>
      <pos A="0.154605" C="0.0821692" G="0.618969" T="0.144257"/>
      <pos A="0.214106" C="0.132615" G="0.46375" T="0.189529"/>
    </motif>
    <motif db="0" id="PTF1A_HUMAN.H11MO.0.B" length="18" nsites="500" evalue="1.0e+000"
        url="http://hocomoco.autosome.ru/motif/PTF1A_HUMAN.H11MO.0.B">
      <pos A="0.15202" C="0.445961" G="0.361978" T="0.040042"/>
      <pos A="0.0140472" C="0.953859" G="0.0120476" T="0.020046"/>
      <pos A="0.939862" C="0.010048" G="0.00604879" T="0.0440412"/>
      <pos A="0.00604879" C="0.0440412" G="0.765897" T="0.184013"/>
      <pos A="0.0760348" C="0.867876" G="0.0220456" T="0.0340432"/>
      <pos A="0.0140472" C="0.00404919" G="0.00204959" T="0.979854"/>
      <pos A="0.010048" C="0.0160468" G="0.933863" T="0.040042"/>
      <pos A="0.020046" C="0.443961" G="0.273995" T="0.261998"/>
      <pos A="0.0560388" C="0.423965" G="0.120026" T="0.39997"/>
      <pos A="0.14802" C="0.313987" G="0.238002" T="0.29999"/>
      <pos A="0.0820336" C="0.409968" G="0.25" T="0.257998"/>
      <pos A="0.134023" C="0.413967" G="0.140022" T="0.311988"/>
      <pos A="0.146021" C="0.232004" G="0.226005" T="0.395971"/>
      <pos A="0.0540392" C="0.345981" G="0.136023" T="0.463957"/>
      <pos A="0.0720356" C="0.403969" G="0.070036" T="0.453959"/>
      <pos A="0.0640372" C="0.60193" G="0.132024" T="0.20201"/>
      <pos A="0.242002" C="0.439962" G="0.0660368" T="0.252"/>
      <pos A="0.180014" C="0.483953" G="0.176015" T="0.160018"/>
    </motif>
    <motif db="0" id="PURA_HUMAN.H11MO.0.D" length="17" nsites="13" evalue="1.0e+000"
        url="http://hocomoco.autosome.ru/motif/PURA_HUMAN.H11MO.0.D">
      <pos A="0.159785" C="0.0896175" G="0.66098" T="0.0896175"/>
      <pos A="0.152267" C="0.0620518" G="0.783773" T="0.0019084"/>
      <pos A="0.513127" C="0.0019084" G="0.152267" T="0.332697"/>
      <pos A="0.422912" C="0.192363" G="0.302625" T="0.0820996"/>
      <pos A="0.0720757" C="0.0019084" G="0.513127" T="0.412888"/>
      <pos A="0.0720757" C="0.142243" G="0.463008" T="0.322673"/>
      <pos A="0.0019084" C="0.152267" G="0.62339" T="0.222434"/>
      <pos A="0.0921235" C="0.0019084" G="0.763725" T="0.142243"/>
      <pos A="0.21241" C="0.152267" G="0.322673" T="0.312649"/>
      <pos A="0.172315" C="0.0019084" G="0.583295" T="0.242482"/>
      <pos A="0.0019084" C="0.0019084" G="0.803821" T="0.192363"/>
      <pos A="0.0720757" C="0.222434" G="0.603343" T="0.102147"/>
      <pos A="0.162291" C="0.683534" G="0.152267" T="0.0019084"/>
      <pos A="0.432936" C="0.232458" G="0.332697" T="0.0019084"/>
      <pos A="0.0720757" C="0.0019084" G="0.523151" T="0.402865"/>
      <pos A="0.312649" C="0.0019084" G="0.683534" T="0.0019084"/>
      <pos A="0.0369921" C="0.107159" G="0.728641" T="0.127207"/>
    </motif>
    <motif db="0" id="RARA_HUMAN.H11MO.0.A" length="20" nsites="499" evalue="1.0e+000"
        url="http://hocomoco.autosome.ru/motif/RARA_HUMAN.H11MO.0.A">
      <pos A="0.260519" C="0.124274" G="0.551042" T="0.0641655"/>
      <pos A="0.210429" C="0.112252" G="0.551042" T="0.126277"/>
      <pos A="0.370717" C="0.0561511" G="0.464887" T="0.108245"/>
      <pos A="0.284562" C="0.092216" G="0.432829" T="0.190393"/>
      <pos A="0.168353" C="0.208425" G="0.555049" T="0.0681727"/>
      <pos A="0.394761" C="0.0942196" G="0.356692" T="0.154328"/>
      <pos A="0.102234" C="0.156331" G="0.24449" T="0.496945"/>
      <pos A="0.110248" C="0.506963" G="0.260519" T="0.12227"/>
      <pos A="0.442847" C="0.230465" G="0.192396" T="0.134292"/>
      <pos A="0.428822" C="0.0681727" G="0.354688" T="0.148317"/>
      <pos A="0.36671" C="0.0501403" G="0.549038" T="0.0341114"/>
      <pos A="0.811511" C="0.00606091" G="0.168353" T="0.0140753"/>
      <pos A="0.0421258" C="5.00902e-05" G="0.94976" T="0.00806452"/>
      <pos A="0.0200862" C="0.0100681" G="0.508966" T="0.46088"/>
      <pos A="0.0160789" C="0.046133" G="0.0661691" T="0.871619"/>
      <pos A="0.0020537" C="0.937738" G="0.0401222" T="0.0200862"/>
      <pos A="0.983821" C="5.00902e-05" G="0.0040573" T="0.0120717"/>
      <pos A="0.563064" C="0.108245" G="0.256512" T="0.0721799"/>
      <pos A="0.178371" C="0.0521439" G="0.699309" T="0.0701763"/>
      <pos A="0.112252" C="0.0862052" G="0.737377" T="0.0641655"/>
    </motif>
    <motif db="0" id="RARA_HUMAN.H11MO.2.A" length="17" nsites="121" evalue="1.0e+000"
        url="http://hocomoco.autosome.ru/motif/RARA_HUMAN.H11MO.2.A">
      <pos A="0.559916" C="0.0164791" G="0.384967" T="0.0386376"/>
      <pos A="0.000206441" C="0.00366871" G="0.983454" T="0.0126706"/>
      <pos A="0.0491282" C="0.0292895" G="0.641037" T="0.280546"/>
      <pos A="0.0472933" C="0.00713098" G="0.082366" T="0.86321"/>
      <pos A="0.00643852" C="0.733306" G="0.181594" T="0.0786613"/>
      <pos A="0.877059" C="0.000206441" G="0.110064" T="0.0126706"/>
      <pos A="0.227054" C="0.305266" G="0.21504" T="0.25264"/>
      <pos A="0.173493" C="0.381194" G="0.328325" T="0.116989"/>
      <pos A="0.277361" C="0.190354" G="0.39847" T="0.133815"/>
      <pos A="0.442995" C="0.101062" G="0.319808" T="0.136135"/>
      <pos A="0.2462" C="0.250113" G="0.431466" T="0.0722216"/>
      <pos A="0.59298" C="0.131738" G="0.18021" T="0.0950726"/>
      <pos A="0.0726716" C="0.112141" G="0.775061" T="0.0401263"/>
      <pos A="0.0999198" C="0.0546678" G="0.604302" T="0.241111"/>
      <pos A="0.139597" C="0.109372" G="0.145587" T="0.605444"/>
      <pos A="0.0984655" C="0.695636" G="0.133988" T="0.0719099"/>
      <pos A="0.724615" C="0.0836471" G="0.114565" T="0.0771726"/>
    </motif>
    <motif db="0" id="RARG_HUMAN.H11MO.0.B" length="18" nsites="500" evalue="1.0e+000"
        url="http://hocomoco.autosome.ru/motif/RARG_HUMAN.H11MO.0.B">
      <pos A="0.575935" C="0.0180464" G="0.387972" T="0.0180464"/>
      <pos A="0.176015" C="0.00604879" G="0.755899" T="0.0620376"/>
      <pos A="0.140022" C="0.00604879" G="0.845881" T="0.00804839"/>
      <pos A="0.0640372" C="0.010048" G="0.134023" T="0.791892"/>
      <pos A="0.0140472" C="0.887872" G="0.0360428" T="0.0620376"/>
      <pos A="0.919866" C="0.0120476" G="0.0520396" T="0.0160468"/>
      <pos A="0.186013" C="0.329984" G="0.375975" T="0.108028"/>
      <pos A="0.429964" C="0.291992" G="0.242002" T="0.0360428"/>
      <pos A="0.29799" C="0.186013" G="0.439962" T="0.0760348"/>
      <pos A="0.206009" C="0.126025" G="0.108028" T="0.559938"/>
      <pos A="0.0940312" C="0.166017" G="0.685913" T="0.0540392"/>
      <pos A="0.407968" C="0.220006" G="0.230004" T="0.142022"/>
      <pos A="0.228004" C="0.615927" G="0.0960308" T="0.060038"/>
      <pos A="0.295991" C="0.591932" G="0.0420416" T="0.070036"/>
      <pos A="0.140022" C="0.226005" G="0.146021" T="0.487952"/>
      <pos A="0.178014" C="0.164017" G="0.455959" T="0.20201"/>
      <pos A="0.269996" C="0.112028" G="0.479954" T="0.138022"/>
      <pos A="0.311988" C="0.234003" G="0.339982" T="0.114027"/>
    </motif>
    <motif db="0" id="RARG_HUMAN.H11MO.2.D" length="20" nsites="24" evalue="1.0e+000"
        url="http://hocomoco.autosome.ru/motif/RARG_HUMAN.H11MO.2.D">
      <pos A="0.206459" C="0.103748" G="0.514593" T="0.1752"/>
      <pos A="0.210925" C="0.152871" G="0.469936" T="0.166268"/>
      <pos A="0.327033" C="0.0412286" G="0.469936" T="0.161802"/>
      <pos A="0.00103734" C="0.0412286" G="0.769137" T="0.188597"/>
      <pos A="0.0456943" C="0.193062" G="0.43421" T="0.327033"/>
      <pos A="0.228788" C="0.0814199" G="0.206459" T="0.483333"/>
      <pos A="0.11268" C="0.541387" G="0.197528" T="0.148405"/>
      <pos A="0.52799" C="0.126077" G="0.300239" T="0.0456943"/>
      <pos A="0.219857" C="0.335965" G="0.327033" T="0.117145"/>
      <pos A="0.170734" C="0.635166" G="0.11268" T="0.0814199"/>
      <pos A="0.233254" C="0.313636" G="0.291308" T="0.161802"/>
      <pos A="0.492264" C="0.130543" G="0.268979" T="0.108214"/>
      <pos A="0.362759" C="0.246651" G="0.389553" T="0.00103734"/>
      <pos A="0.836123" C="0.00103734" G="0.126077" T="0.0367629"/>
      <pos A="0.00103734" C="0.00103734" G="0.996888" T="0.00103734"/>
      <pos A="0.00103734" C="0.00103734" G="0.702152" T="0.295773"/>
      <pos A="0.184131" C="0.00103734" G="0.00103734" T="0.813794"/>
      <pos A="0.0858856" C="0.845054" G="0.0680228" T="0.00103734"/>
      <pos A="0.952231" C="0.0456943" G="0.00103734" T="0.00103734"/>
      <pos A="0.283493" C="0.341547" G="0.323684" T="0.0512764"/>
    </motif>
    <motif db="0" id="RFX1_HUMAN.H11MO.0.B" length="22" nsites="457" evalue="1.0e+000"
        url="http://hocomoco.autosome.ru/motif/RFX1_HUMAN.H11MO.0.B">
      <pos A="0.0732841" C="0.373755" G="0.409463" T="0.143498"/>
      <pos A="0.108944" C="0.457285" G="0.267767" T="0.166004"/>
      <pos A="0.0672703" C="0.430215" G="0.321194" T="0.18132"/>
      <pos A="0.0922399" C="0.401205" G="0.375121" T="0.131434"/>
      <pos A="0.0528701" C="0.594866" G="0.246075" T="0.106189"/>
      <pos A="0.136823" C="0.340953" G="0.346134" T="0.176091"/>
      <pos A="0.00703259" C="0.00866534" G="0.979916" T="0.00438655"/>
      <pos A="0.00204579" C="0.106489" G="0.00206974" T="0.889395"/>
      <pos A="0.0227228" C="0.187634" G="0.00849274" T="0.78115"/>
      <pos A="0.0318247" C="0.0136886" G="0.899641" T="0.0548455"/>
      <pos A="0.00233516" C="0.899009" G="0.00219776" T="0.096458"/>
      <pos A="5.46926e-05" C="0.789553" G="0.0117118" T="0.19868"/>
      <pos A="0.74041" C="0.0618519" G="0.0968565" T="0.100881"/>
      <pos A="0.16241" C="0.0649648" G="0.310787" T="0.461838"/>
      <pos A="0.0467585" C="0.00392517" G="0.946741" T="0.00257488"/>
      <pos A="0.0892206" C="0.0649892" G="0.825715" T="0.0200748"/>
      <pos A="0.227423" C="0.406048" G="0.214411" T="0.152119"/>
      <pos A="0.404706" C="0.0967784" G="0.423383" T="0.0751327"/>
      <pos A="0.624121" C="0.210935" G="0.125763" T="0.0391806"/>
      <pos A="0.0715797" C="0.714335" G="0.121748" T="0.0923377"/>
      <pos A="0.147323" C="0.307366" G="0.471016" T="0.0742952"/>
      <pos A="0.153044" C="0.285506" G="0.498979" T="0.0624712"/>
    </motif>
    <motif db="0" id="RFX5_HUMAN.H11MO.0.A" length="20" nsites="500" evalue="1.0e+000"
        url="http://hocomoco.autosome.ru/motif/RFX5_HUMAN.H11MO.0.A">
      <pos A="0.190012" C="0.218006" G="0.477954" T="0.114027"/>
      <pos A="0.128024" C="0.160018" G="0.230004" T="0.481954"/>
      <pos A="0.132024" C="0.533943" G="0.184013" T="0.15002"/>
      <pos A="0.489952" C="0.210008" G="0.196011" T="0.104029"/>
      <pos A="0.090032" C="0.333983" G="0.34998" T="0.226005"/>
      <pos A="0.080034" C="0.573935" G="0.114027" T="0.232004"/>
      <pos A="0.255999" C="0.0680364" G="0.210008" T="0.465957"/>
      <pos A="0.020046" C="0.0120476" G="0.959858" T="0.00804839"/>
      <pos A="0.010048" C="0.080034" G="0.0540392" T="0.855879"/>
      <pos A="0.090032" C="0.134023" G="0.0160468" T="0.759898"/>
      <pos A="0.15002" C="0.0440412" G="0.693911" T="0.112028"/>
      <pos A="0.0240452" C="0.905869" G="0.00804839" T="0.0620376"/>
      <pos A="0.0160468" C="0.433963" G="0.020046" T="0.529944"/>
      <pos A="0.625925" C="0.0160468" G="0.333983" T="0.0240452"/>
      <pos A="0.128024" C="0.0360428" G="0.645921" T="0.190012"/>
      <pos A="0.05004" C="0.0560388" G="0.869876" T="0.0240452"/>
      <pos A="0.142022" C="0.393971" G="0.313987" T="0.15002"/>
      <pos A="0.531944" C="0.156019" G="0.210008" T="0.10203"/>
      <pos A="0.307988" C="0.108028" G="0.519946" T="0.0640372"/>
      <pos A="0.54994" C="0.14802" G="0.220006" T="0.0820336"/>
    </motif>
    <motif db="0" id="RXRA_HUMAN.H11MO.0.A" length="20" nsites="500" evalue="1.0e+000"
        url="http://hocomoco.autosome.ru/motif/RXRA_HUMAN.H11MO.0.A">
      <pos A="0.253999" C="0.224005" G="0.407968" T="0.114027"/>
      <pos A="0.30199" C="0.0920316" G="0.413967" T="0.192012"/>
      <pos A="0.156019" C="0.0880324" G="0.605929" T="0.15002"/>
      <pos A="0.238002" C="0.0920316" G="0.367976" T="0.30199"/>
      <pos A="0.244001" C="0.242002" G="0.375975" T="0.138022"/>
      <pos A="0.467956" C="0.0420416" G="0.317986" T="0.172016"/>
      <pos A="0.20201" C="0.144021" G="0.479954" T="0.174015"/>
      <pos A="0.285993" C="0.180014" G="0.335983" T="0.19801"/>
      <pos A="0.236003" C="0.345981" G="0.335983" T="0.0820336"/>
      <pos A="0.579934" C="0.030044" G="0.259998" T="0.130024"/>
      <pos A="0.34798" C="0.0680364" G="0.555939" T="0.0280444"/>
      <pos A="0.703909" C="0.0140472" G="0.273995" T="0.00804839"/>
      <pos A="0.0660368" C="0.010048" G="0.909868" T="0.0140472"/>
      <pos A="0.0160468" C="0.040042" G="0.84788" T="0.0960308"/>
      <pos A="0.0480404" C="0.0340432" G="0.29999" T="0.617926"/>
      <pos A="0.0440412" C="0.789892" G="0.114027" T="0.0520396"/>
      <pos A="0.907868" C="0.0360428" G="0.0380424" T="0.0180464"/>
      <pos A="0.253999" C="0.176015" G="0.453959" T="0.116027"/>
      <pos A="0.395971" C="0.124025" G="0.313987" T="0.166017"/>
      <pos A="0.244001" C="0.144021" G="0.533943" T="0.0780344"/>
    </motif>
    <motif db="0" id="SOX18_HUMAN.H11MO.0.D" length="19" nsites="8" evalue="1.0e+000"
        url="http://hocomoco.autosome.ru/motif/SOX18_HUMAN.H11MO.0.D">
      <pos A="0.155293" C="0.277059" G="0.53412" T="0.0335278"/>
      <pos A="0.381913" C="0.368383" G="0.00308642" T="0.246618"/>
      <pos A="0.503678" C="0.00308642" G="0.124852" T="0.368383"/>
      <pos A="0.260147" C="0.368383" G="0.124852" T="0.246618"/>
      <pos A="0.246618" C="0.381913" G="0.246618" T="0.124852"/>
      <pos A="0.381913" C="0.490149" G="0.124852" T="0.00308642"/>
      <pos A="0.625444" C="0.00308642" G="0.00308642" T="0.368383"/>
      <pos A="0.00308642" C="0.00308642" G="0.00308642" T="0.990741"/>
      <pos A="0.00308642" C="0.00308642" G="0.00308642" T="0.990741"/>
      <pos A="0.00308642" C="0.00308642" G="0.990741" T="0.00308642"/>
      <pos A="0.246618" C="0.00308642" G="0.00308642" T="0.74721"/>
      <pos A="0.124852" C="0.260147" G="0.00308642" T="0.611914"/>
      <pos A="0.124852" C="0.368383" G="0.246618" T="0.260147"/>
      <pos A="0.246618" C="0.124852" G="0.00308642" T="0.625444"/>
      <pos A="0.124852" C="0.368383" G="0.124852" T="0.381913"/>
      <pos A="0.124852" C="0.124852" G="0.368383" T="0.381913"/>
      <pos A="0.00308642" C="0.246618" G="0.124852" T="0.625444"/>
      <pos A="0.00308642" C="0.625444" G="0.124852" T="0.246618"/>
      <pos A="0.0673516" C="0.797945" G="0.0673516" T="0.0673516"/>
    </motif>
    <motif db="0" id="SP2_HUMAN.H11MO.0.A" length="22" nsites="499" evalue="1.0e+000"
        url="http://hocomoco.autosome.ru/motif/SP2_HUMAN.H11MO.0.A">
      <pos A="0.12853" C="0.25015" G="0.56903" T="0.0522894"/>
      <pos A="0.180004" C="0.246121" G="0.52289" T="0.0509848"/>
      <pos A="0.150765" C="0.282173" G="0.504601" T="0.0624607"/>
      <pos A="0.154522" C="0.318673" G="0.420539" T="0.106266"/>
      <pos A="0.287964" C="0.222105" G="0.384326" T="0.105605"/>
      <pos A="0.175218" C="0.100131" G="0.656763" T="0.067888"/>
      <pos A="0.140025" C="0.0557865" G="0.706024" T="0.0981646"/>
      <pos A="0.296016" C="0.0549108" G="0.63041" T="0.0186633"/>
      <pos A="0.0378357" C="0.00428989" G="0.918471" T="0.0394036"/>
      <pos A="0.0122183" C="0.0208869" G="0.956785" T="0.0101095"/>
      <pos A="0.0434623" C="0.889613" G="0.0128506" T="0.0540739"/>
      <pos A="0.0324013" C="0.0164189" G="0.900169" T="0.0510109"/>
      <pos A="0.0125962" C="0.0201756" G="0.934453" T="0.0327754"/>
      <pos A="0.0993414" C="0.0869184" G="0.785942" T="0.0277985"/>
      <pos A="0.220793" C="0.177589" G="0.581639" T="0.0199782"/>
      <pos A="0.103854" C="0.604625" G="0.218656" T="0.0728647"/>
      <pos A="0.0500972" C="0.508072" G="0.233441" T="0.208389"/>
      <pos A="0.201318" C="0.190204" G="0.392564" T="0.215913"/>
      <pos A="0.129686" C="0.23698" G="0.526476" T="0.106858"/>
      <pos A="0.18203" C="0.257938" G="0.465995" T="0.0940358"/>
      <pos A="0.150532" C="0.185504" G="0.589237" T="0.0747271"/>
      <pos A="0.122748" C="0.326351" G="0.494871" T="0.05603"/>
    </motif>
    <motif db="0" id="SP3_HUMAN.H11MO.0.B" length="20" nsites="415" evalue="1.0e+000"
        url="http://hocomoco.autosome.ru/motif/SP3_HUMAN.H11MO.0.B">
      <pos A="0.207616" C="0.226436" G="0.418559" T="0.147389"/>
      <pos A="0.17562" C="0.218381" G="0.474795" T="0.131203"/>
      <pos A="0.228017" C="0.220037" G="0.43896" T="0.112985"/>
      <pos A="0.276199" C="0.219285" G="0.389274" T="0.115243"/>
      <pos A="0.171856" C="0.199711" G="0.554595" T="0.0738376"/>
      <pos A="0.120814" C="0.0750422" G="0.638159" T="0.165984"/>
      <pos A="0.138581" C="0.00246928" G="0.854674" T="0.00427608"/>
      <pos A="0.00246928" C="0.0102987" G="0.977234" T="0.00999759"/>
      <pos A="0.00969646" C="0.0196338" G="0.966093" T="0.00457721"/>
      <pos A="0.234492" C="0.627469" G="0.0506504" T="0.0873886"/>
      <pos A="0.0444772" C="0.0343893" G="0.890057" T="0.0310768"/>
      <pos A="0.0072874" C="0.0148157" G="0.871537" T="0.10636"/>
      <pos A="0.189472" C="0.0349916" G="0.719164" T="0.056372"/>
      <pos A="0.095218" C="0.133161" G="0.734522" T="0.0370995"/>
      <pos A="0.114189" C="0.553842" G="0.239159" T="0.092809"/>
      <pos A="0.112081" C="0.36714" G="0.315496" T="0.205282"/>
      <pos A="0.257528" C="0.13301" G="0.449801" T="0.15966"/>
      <pos A="0.200614" C="0.16749" G="0.515749" T="0.116147"/>
      <pos A="0.163876" C="0.265057" G="0.455523" T="0.115544"/>
      <pos A="0.182095" C="0.241869" G="0.449801" T="0.126235"/>
    </motif>
    <motif db="0" id="SP4_HUMAN.H11MO.0.A" length="20" nsites="499" evalue="1.0e+000"
        url="http://hocomoco.autosome.ru/motif/SP4_HUMAN.H11MO.0.A">
      <pos A="0.22245" C="0.248497" G="0.454869" T="0.0741835"/>
      <pos A="0.26653" C="0.148317" G="0.462883" T="0.12227"/>
      <pos A="0.140303" C="0.180375" G="0.605139" T="0.0741835"/>
      <pos A="0.404779" C="0.250501" G="0.248497" T="0.0962232"/>
      <pos A="0.526999" C="0.112252" G="0.224454" T="0.136295"/>
      <pos A="0.346674" C="0.026097" G="0.549038" T="0.0781907"/>
      <pos A="0.230465" C="0.0180825" G="0.637197" T="0.114256"/>
      <pos A="0.342667" C="0.0200862" G="0.615157" T="0.0220898"/>
      <pos A="0.0681727" C="0.0120717" G="0.901673" T="0.0180825"/>
      <pos A="0.036115" C="0.0040573" G="0.935734" T="0.0240934"/>
      <pos A="0.124274" C="0.769435" G="0.0100681" T="0.0962232"/>
      <pos A="0.0561511" C="0.0160789" G="0.85559" T="0.0721799"/>
      <pos A="0.0541475" C="0.0180825" G="0.861601" T="0.0661691"/>
      <pos A="0.352685" C="0.0301042" G="0.567071" T="0.0501403"/>
      <pos A="0.214436" C="0.0100681" G="0.747395" T="0.0281006"/>
      <pos A="0.198407" C="0.597125" G="0.142306" T="0.0621619"/>
      <pos A="0.248497" C="0.414797" G="0.124274" T="0.212432"/>
      <pos A="0.326638" C="0.0781907" G="0.364706" T="0.230465"/>
      <pos A="0.302595" C="0.112252" G="0.498948" T="0.0862052"/>
      <pos A="0.332649" C="0.142306" G="0.430825" T="0.0942196"/>
    </motif>
    <motif db="0" id="SPIC_HUMAN.H11MO.0.D" length="13" nsites="263" evalue="1.0e+000"
        url="http://hocomoco.autosome.ru/motif/SPIC_HUMAN.H11MO.0.D">
      <pos A="0.195175" C="0.155066" G="0.391565" T="0.258194"/>
      <pos A="0.351979" C="0.177182" G="0.33647" T="0.134369"/>
      <pos A="0.263617" C="0.0522589" G="0.39513" T="0.288994"/>
      <pos A="0.263524" C="0.0306415" G="0.479884" T="0.22595"/>
      <pos A="0.5008" C="9.50209e-05" G="0.272614" T="0.22649"/>
      <pos A="0.617039" C="0.0123609" G="9.50209e-05" T="0.370505"/>
      <pos A="9.50209e-05" C="9.50209e-05" G="0.999715" T="9.50209e-05"/>
      <pos A="9.50209e-05" C="0.083253" G="0.668097" T="0.248555"/>
      <pos A="0.167019" C="0.0745351" G="0.708442" T="0.0500034"/>
      <pos A="0.198335" C="0.0900365" G="0.417566" T="0.294063"/>
      <pos A="0.388177" C="0.0641953" G="0.329855" T="0.217773"/>
      <pos A="0.376688" C="0.0794686" G="0.423725" T="0.120118"/>
      <pos A="0.20119" C="0.108706" G="0.535275" T="0.15483"/>
    </motif>
    <motif db="0" id="SPZ1_HUMAN.H11MO.0.D" length="16" nsites="11" evalue="1.0e+000"
        url="http://hocomoco.autosome.ru/motif/SPZ1_HUMAN.H11MO.0.D">
      <pos A="0.227477" C="0.497748" G="0.137387" T="0.137387"/>
      <pos A="0.00225225" C="0.182432" G="0.722973" T="0.0923423"/>
      <pos A="0.182432" C="0.0923423" G="0.722973" T="0.00225225"/>
      <pos A="0.00225225" C="0.632883" G="0.272523" T="0.0923423"/>
      <pos A="0.182432" C="0.00225225" G="0.272523" T="0.542793"/>
      <pos A="0.0923423" C="0.00225225" G="0.722973" T="0.182432"/>
      <pos A="0.362613" C="0.00225225" G="0.00225225" T="0.632883"/>
      <pos A="0.452703" C="0.00225225" G="0.00225225" T="0.542793"/>
      <pos A="0.632883" C="0.272523" G="0.0923423" T="0.00225225"/>
      <pos A="0.0923423" C="0.813063" G="0.0923423" T="0.00225225"/>
      <pos A="0.272523" C="0.542793" G="0.182432" T="0.00225225"/>
      <pos A="0.00225225" C="0.452703" G="0.272523" T="0.272523"/>
      <pos A="0.182432" C="0.272523" G="0.0923423" T="0.452703"/>
      <pos A="0.00225225" C="0.182432" G="0.632883" T="0.182432"/>
      <pos A="0.00225225" C="0.0923423" G="0.903153" T="0.00225225"/>
      <pos A="0.15991" C="0.15991" G="0.52027" T="0.15991"/>
    </motif>
    <motif db="0" id="TAF1_HUMAN.H11MO.0.A" length="16" nsites="500" evalue="1.0e+000"
        url="http://hocomoco.autosome.ru/motif/TAF1_HUMAN.H11MO.0.A">
      <pos A="0.505949" C="0.0580384" G="0.405969" T="0.030044"/>
      <pos A="0.7519" C="0.0460408" G="0.156019" T="0.0460408"/>
      <pos A="0.423965" C="0.0560388" G="0.511948" T="0.00804839"/>
      <pos A="0.529944" C="0.0960308" G="0.359978" T="0.0140472"/>
      <pos A="0.34998" C="0.172016" G="0.0340432" T="0.443961"/>
      <pos A="0.090032" C="0.0320436" G="0.837882" T="0.040042"/>
      <pos A="0.0180464" C="0.0140472" G="0.957858" T="0.010048"/>
      <pos A="0.323985" C="0.65192" G="0.00804839" T="0.0160468"/>
      <pos A="0.232004" C="0.0560388" G="0.621926" T="0.090032"/>
      <pos A="0.070036" C="0.0640372" G="0.831884" T="0.0340432"/>
      <pos A="0.281994" C="0.539942" G="0.060038" T="0.118026"/>
      <pos A="0.180014" C="0.0640372" G="0.643921" T="0.112028"/>
      <pos A="0.158018" C="0.166017" G="0.631924" T="0.0440412"/>
      <pos A="0.30199" C="0.411968" G="0.188012" T="0.0980304"/>
      <pos A="0.190012" C="0.146021" G="0.525945" T="0.138022"/>
      <pos A="0.271996" C="0.138022" G="0.527944" T="0.0620376"/>
    </motif>
    <motif db="0" id="TAL1_HUMAN.H11MO.0.A" length="19" nsites="500" evalue="1.0e+000"
        url="http://hocomoco.autosome.ru/motif/TAL1_HUMAN.H11MO.0.A">
      <pos A="0.10203" C="0.571936" G="0.160018" T="0.166017"/>
      <pos A="0.070036" C="0.14802" G="0.15202" T="0.629924"/>
      <pos A="0.0340432" C="0.0360428" G="0.719906" T="0.210008"/>
      <pos A="0.0580384" C="0.269996" G="0.483953" T="0.188012"/>
      <pos A="0.186013" C="0.226005" G="0.323985" T="0.263997"/>
      <pos A="0.230004" C="0.226005" G="0.363977" T="0.180014"/>
      <pos A="0.214007" C="0.214007" G="0.385973" T="0.186013"/>
      <pos A="0.192012" C="0.210008" G="0.405969" T="0.192012"/>
      <pos A="0.154019" C="0.307988" G="0.317986" T="0.220006"/>
      <pos A="0.289992" C="0.170016" G="0.377974" T="0.162018"/>
      <pos A="0.118026" C="0.473955" G="0.327984" T="0.080034"/>
      <pos A="0.639922" C="0.0320436" G="0.00804839" T="0.319986"/>
      <pos A="0.00204959" C="0.00204959" G="0.995851" T="4.999e-05"/>
      <pos A="0.99985" C="4.999e-05" G="4.999e-05" T="4.999e-05"/>
      <pos A="0.00404919" C="4.999e-05" G="0.00204959" T="0.993851"/>
      <pos A="0.94986" C="0.00204959" G="0.0120476" T="0.0360428"/>
      <pos A="0.821886" C="0.0160468" G="0.14802" T="0.0140472"/>
      <pos A="0.144021" C="0.164017" G="0.633923" T="0.0580384"/>
      <pos A="0.289992" C="0.218006" G="0.413967" T="0.0780344"/>
    </motif>
    <motif db="0" id="TBX21_HUMAN.H11MO.0.A" length="13" nsites="494" evalue="1.0e+000"
        url="http://hocomoco.autosome.ru/motif/TBX21_HUMAN.H11MO.0.A">
      <pos A="0.214582" C="0.202439" G="0.439233" T="0.143746"/>
      <pos A="0.214582" C="0.115412" G="0.315776" T="0.35423"/>
      <pos A="0.127555" C="0.186248" G="0.572809" T="0.113388"/>
      <pos A="0.329943" C="0.10934" G="0.333991" T="0.226725"/>
      <pos A="0.491854" C="0.0526715" G="0.321848" T="0.133627"/>
      <pos A="0.190295" C="0.00814612" G="0.700314" T="0.101245"/>
      <pos A="0.0567193" C="0.297561" G="0.601143" T="0.044576"/>
      <pos A="0.0486238" C="0.00814612" G="0.00814612" T="0.935084"/>
      <pos A="0.00207448" C="0.00207448" G="0.967466" T="0.0283849"/>
      <pos A="0.147794" C="0.125531" G="0.121484" T="0.605191"/>
      <pos A="0.0425521" C="0.163985" G="0.613287" T="0.180176"/>
      <pos A="0.601143" C="0.0182655" G="0.3178" T="0.0627909"/>
      <pos A="0.376493" C="0.190295" G="0.259107" T="0.174104"/>
    </motif>
    <motif db="0" id="TEAD3_HUMAN.H11MO.0.D" length="15" nsites="12" evalue="1.0e+000"
        url="http://hocomoco.autosome.ru/motif/TEAD3_HUMAN.H11MO.0.D">
      <pos A="0.145729" C="0.219877" G="0.488665" T="0.145729"/>
      <pos A="0.836236" C="0.159632" G="0.00206612" T="0.00206612"/>
      <pos A="0.326466" C="0.243049" G="0.00206612" T="0.42842"/>
      <pos A="0.910385" C="0.00206612" G="0.0854831" T="0.00206612"/>
      <pos A="0.00206612" C="0.00206612" G="0.0762146" T="0.919653"/>
      <pos A="0.252317" C="0.00206612" G="0.00206612" T="0.743551"/>
      <pos A="0.00206612" C="0.409883" G="0.159632" T="0.42842"/>
      <pos A="0.00206612" C="0.576717" G="0.00206612" T="0.419151"/>
      <pos A="0.335734" C="0.00206612" G="0.00206612" T="0.660134"/>
      <pos A="0.1689" C="0.00206612" G="0.826968" T="0.00206612"/>
      <pos A="0.1689" C="0.660134" G="0.00206612" T="0.1689"/>
      <pos A="0.159632" C="0.252317" G="0.0854831" T="0.502568"/>
      <pos A="0.0854831" C="0.335734" G="0.252317" T="0.326466"/>
      <pos A="0.0854831" C="0.335734" G="0.0854831" T="0.4933"/>
      <pos A="0.446957" C="0.178169" G="0.10402" T="0.270854"/>
    </motif>
    <motif db="0" id="TFCP2_HUMAN.H11MO.0.D" length="16" nsites="13" evalue="1.0e+000"
        url="http://hocomoco.autosome.ru/motif/TFCP2_HUMAN.H11MO.0.D">
      <pos A="0.043496" C="0.330307" G="0.502394" T="0.123803"/>
      <pos A="0.0019084" C="0.598475" G="0.202676" T="0.19694"/>
      <pos A="0.173995" C="0.793507" G="0.0019084" T="0.0305895"/>
      <pos A="0.262906" C="0.016249" G="0.188336" T="0.532509"/>
      <pos A="0.0019084" C="0.0592706" G="0.856605" T="0.0822155"/>
      <pos A="0.443597" C="0.282983" G="0.191204" T="0.0822155"/>
      <pos A="0.317401" C="0.271511" G="0.185468" T="0.225621"/>
      <pos A="0.24283" C="0.50096" G="0.0305895" T="0.225621"/>
      <pos A="0.328873" C="0.0305895" G="0.24283" T="0.397708"/>
      <pos A="0.165391" C="0.245698" G="0.46941" T="0.119501"/>
      <pos A="0.446466" C="0.016249" G="0.521036" T="0.016249"/>
      <pos A="0.0019084" C="0.827924" G="0.168259" T="0.0019084"/>
      <pos A="0.173995" C="0.7132" G="0.0019084" T="0.110897"/>
      <pos A="0.452202" C="0.016249" G="0.354686" T="0.176863"/>
      <pos A="0.0019084" C="0.0019084" G="0.994275" T="0.0019084"/>
      <pos A="0.730409" C="0.110897" G="0.0535344" T="0.10516"/>
    </motif>
    <motif db="0" id="THAP1_HUMAN.H11MO.0.C" length="22" nsites="498" evalue="1.0e+000"
        url="http://hocomoco.autosome.ru/motif/THAP1_HUMAN.H11MO.0.C">
      <pos A="0.138583" C="0.446278" G="0.324027" T="0.0911121"/>
      <pos A="0.0614866" C="0.139614" G="0.741927" T="0.0569732"/>
      <pos A="0.0618243" C="0.675044" G="0.186732" T="0.0763997"/>
      <pos A="0.151382" C="0.583562" G="0.178299" T="0.0867568"/>
      <pos A="0.0665711" C="0.0795004" G="0.73599" T="0.117938"/>
      <pos A="0.0165869" C="0.914928" G="0.0547568" T="0.013728"/>
      <pos A="0.0357967" C="0.908629" G="0.0412199" T="0.0143547"/>
      <pos A="0.598983" C="0.182146" G="0.140409" T="0.0784606"/>
      <pos A="0.0187456" C="0.227064" G="0.17704" T="0.57715"/>
      <pos A="0.0592627" C="0.526051" G="0.30046" T="0.114226"/>
      <pos A="0.0395031" C="0.182602" G="0.208898" T="0.568998"/>
      <pos A="0.0250262" C="0.361149" G="0.0494275" T="0.564398"/>
      <pos A="0.10321" C="0.186173" G="0.503775" T="0.206843"/>
      <pos A="0.162062" C="0.236601" G="0.531595" T="0.069743"/>
      <pos A="0.184268" C="0.39353" G="0.229432" T="0.19277"/>
      <pos A="0.11322" C="0.24649" G="0.175831" T="0.464459"/>
      <pos A="0.118794" C="0.34036" G="0.342895" T="0.197951"/>
      <pos A="0.175494" C="0.499869" G="0.112065" T="0.212572"/>
      <pos A="0.0229241" C="0.129041" G="0.684599" T="0.163436"/>
      <pos A="0.0248665" C="0.148794" G="0.790561" T="0.0357781"/>
      <pos A="0.0182173" C="0.194558" G="0.74446" T="0.0427647"/>
      <pos A="0.0721485" C="0.78713" G="0.0674333" T="0.0732885"/>
    </motif>
    <motif db="0" id="THA_HUMAN.H11MO.0.C" length="17" nsites="74" evalue="1.0e+000"
        url="http://hocomoco.autosome.ru/motif/THA_HUMAN.H11MO.0.C">
      <pos A="0.392335" C="0.0707353" G="0.42311" T="0.11382"/>
      <pos A="0.0988176" C="0.077275" G="0.702009" T="0.121899"/>
      <pos A="0.104973" C="0.07112" G="0.645075" T="0.178833"/>
      <pos A="0.18191" C="0.124976" G="0.12036" T="0.572753"/>
      <pos A="0.135748" C="0.545056" G="0.25577" T="0.0634262"/>
      <pos A="0.586602" C="0.0741975" G="0.180371" T="0.158829"/>
      <pos A="0.148058" C="0.349634" G="0.203453" T="0.298855"/>
      <pos A="0.188065" C="0.240383" G="0.146519" T="0.425033"/>
      <pos A="0.0988176" C="0.220379" G="0.109589" T="0.571215"/>
      <pos A="0.221918" C="0.448114" G="0.271158" T="0.05881"/>
      <pos A="0.842035" C="0.000337382" G="0.106511" T="0.0511162"/>
      <pos A="0.0141862" C="0.0788138" G="0.846651" T="0.0603487"/>
      <pos A="0.000337382" C="0.124976" G="0.782024" T="0.0926625"/>
      <pos A="0.28039" C="0.0295737" G="0.0926625" T="0.597373"/>
      <pos A="0.0434225" C="0.68816" G="0.20653" T="0.0618875"/>
      <pos A="0.738939" C="0.135748" G="0.0803525" T="0.0449612"/>
      <pos A="0.127669" C="0.172293" G="0.449268" T="0.250769"/>
    </motif>
    <motif db="0" id="TLX1_HUMAN.H11MO.0.D" length="17" nsites="50" evalue="1.0e+000"
        url="http://hocomoco.autosome.ru/motif/TLX1_HUMAN.H11MO.0.D">
      <pos A="0.184856" C="0.422671" G="0.152292" T="0.240181"/>
      <pos A="0.0330636" C="0.358709" G="0.051155" T="0.557072"/>
      <pos A="0.0167813" C="0.0330636" G="0.721704" T="0.228451"/>
      <pos A="0.14704" C="0.0656282" G="0.605919" T="0.181413"/>
      <pos A="0.0167813" C="0.557072" G="0.0167813" T="0.409365"/>
      <pos A="0.845485" C="0.0281613" G="0.0167813" T="0.109573"/>
      <pos A="0.383279" C="0.352056" G="0.155093" T="0.109573"/>
      <pos A="0.10467" C="0.319491" G="0.322818" T="0.25302"/>
      <pos A="0.275547" C="0.142137" G="0.252787" T="0.329529"/>
      <pos A="0.290253" C="0.0997682" G="0.269303" T="0.340676"/>
      <pos A="0.163322" C="0.163322" G="0.672857" T="0.000499002"/>
      <pos A="0.228451" C="0.62401" G="0.000499002" T="0.14704"/>
      <pos A="0.0493459" C="0.671048" G="0.000499002" T="0.279107"/>
      <pos A="0.508225" C="0.132566" G="0.179604" T="0.179604"/>
      <pos A="0.66457" C="0.0167813" G="0.174702" T="0.143946"/>
      <pos A="0.0721059" C="0.10467" G="0.598099" T="0.225124"/>
      <pos A="0.282462" C="0.132771" G="0.408052" T="0.176715"/>
    </motif>
    <motif db="0" id="USF2_HUMAN.H11MO.0.A" length="19" nsites="500" evalue="1.0e+000"
        url="http://hocomoco.autosome.ru/motif/USF2_HUMAN.H11MO.0.A">
[truncated: 106,825 more chars]
