# Supplementary material for: DeepEPI: CNN-transformer-based model for extracting TF interactions through predicting enhancer-promoter interactions
Source: Bioinform Adv. 2025 Sep 17;5(1):vbaf221. doi: 10.1093/bioadv/vbaf221 (PMC12478696; doi:10.1093/bioadv/vbaf221)
Supplement: vbaf221_Supplementary_Data [file vbaf221_supplementary_data.zip › Supplementary_file5/GM12878/result_promoter20-GM12878/tomtom.tsv]

Query_ID	Target_ID	Optimal_offset	p-value	E-value	q-value	Overlap	Query_consensus	Target_consensus	Orientation
M0	PATZ1_HUMAN.H11MO.0.C	-9	4.85754e-06	0.00194787	0.00377144	22	GCCAAACGGAACGGGGGGGAAGGAGCGACGGCGCCAGGGA	GGGGAGGGGGCGGGGGGGGAGG	+
M0	WT1_HUMAN.H11MO.0.C	-10	1.92622e-05	0.00772415	0.00747769	20	GCCAAACGGAACGGGGGGGAAGGAGCGACGGCGCCAGGGA	GGGCGGGGGAGGAGGGGGGG	+
M0	SP2_HUMAN.H11MO.0.A	-9	5.78904e-05	0.023214	0.0149822	22	GCCAAACGGAACGGGGGGGAAGGAGCGACGGCGCCAGGGA	GGGGGGGGGGCGGGGCCGGGGG	+
M0	VEZF1_HUMAN.H11MO.0.C	-8	9.21681e-05	0.0369594	0.0178901	22	GCCAAACGGAACGGGGGGGAAGGAGCGACGGCGCCAGGGA	GGGGAGGGGGGAGGGGGAGGGG	+
M0	MAZ_HUMAN.H11MO.0.A	-14	0.00012772	0.0512158	0.0183264	22	GCCAAACGGAACGGGGGGGAAGGAGCGACGGCGCCAGGGA	GGGGGAGGGGGGGGGGGGGGGG	+
M0	SP3_HUMAN.H11MO.0.B	-10	0.000141624	0.0567913	0.0183264	20	GCCAAACGGAACGGGGGGGAAGGAGCGACGGCGCCAGGGA	GGGGGGGGGCGGGGCCGGGG	+
M0	ZN341_HUMAN.H11MO.0.C	-10	0.000226957	0.0910097	0.022157	22	GCCAAACGGAACGGGGGGGAAGGAGCGACGGCGCCAGGGA	GGGGGGGGGGGGAGGGAAGAGC	+
M0	ZBT17_HUMAN.H11MO.0.A	-8	0.000228302	0.0915492	0.022157	19	GCCAAACGGAACGGGGGGGAAGGAGCGACGGCGCCAGGGA	GAGGGTGGGGGAGGGGAAG	+
M0	FLI1_HUMAN.H11MO.0.A	-14	0.000328358	0.131672	0.0283267	18	GCCAAACGGAACGGGGGGGAAGGAGCGACGGCGCCAGGGA	GGAGGAAGGAAGGAGGGA	+
M0	ZN467_HUMAN.H11MO.0.C	-15	0.000538255	0.21584	0.0417907	22	GCCAAACGGAACGGGGGGGAAGGAGCGACGGCGCCAGGGA	GGGGAGGGGAGGGGGGGGGGGG	+
M0	KLF6_HUMAN.H11MO.0.A	-7	0.000771069	0.309199	0.0544242	19	GCCAAACGGAACGGGGGGGAAGGAGCGACGGCGCCAGGGA	GGAAGGGCGGGGCCGGGGG	+
M0	ZN263_HUMAN.H11MO.0.A	-13	0.000933725	0.374424	0.0604128	20	GCCAAACGGAACGGGGGGGAAGGAGCGACGGCGCCAGGGA	GGGAGGAGGGAGAGGAGGAG	+
M0	EGR1_HUMAN.H11MO.0.A	-8	0.00112041	0.449283	0.066915	17	GCCAAACGGAACGGGGGGGAAGGAGCGACGGCGCCAGGGA	GAGGGCGTGGGCGGGGG	+
M0	EGR2_HUMAN.H11MO.0.A	-6	0.00158692	0.636354	0.0880071	18	GCCAAACGGAACGGGGGGGAAGGAGCGACGGCGCCAGGGA	GGGGGGGTGTGGGAGGGG	+
M0	ZN281_HUMAN.H11MO.0.A	-10	0.00192987	0.773876	0.0939305	15	GCCAAACGGAACGGGGGGGAAGGAGCGACGGCGCCAGGGA	GGGTGGGGGAGGGGA	+
M0	SP4_HUMAN.H11MO.0.A	-18	0.00193569	0.776211	0.0939305	20	GCCAAACGGAACGGGGGGGAAGGAGCGACGGCGCCAGGGA	GGGAAGGGGGCGGGGCCGGG	+
M0	KLF15_HUMAN.H11MO.0.A	-9	0.0024073	0.965327	0.109944	19	GCCAAACGGAACGGGGGGGAAGGAGCGACGGCGCCAGGGA	GGGGAGGAGCAGGGGGGGG	+
M0	KLF3_HUMAN.H11MO.0.B	-5	0.00306863	1.23052	0.132362	19	GCCAAACGGAACGGGGGGGAAGGAGCGACGGCGCCAGGGA	GGGGAGGGGCGGGGCCGGG	+
M0	Z324A_HUMAN.H11MO.0.C	-11	0.00334158	1.33997	0.136549	23	GCCAAACGGAACGGGGGGGAAGGAGCGACGGCGCCAGGGA	TGGCAGCAAAGGATGGTTTGATA	-
M0	SP1_HUMAN.H11MO.0.A	-5	0.00357286	1.43272	0.1387	22	GCCAAACGGAACGGGGGGGAAGGAGCGACGGCGCCAGGGA	GGGGGGCGGGGCCGGGGGGGGG	+
M0	E2F1_HUMAN.H11MO.0.A	-9	0.00532362	2.13477	0.193517	14	GCCAAACGGAACGGGGGGGAAGGAGCGACGGCGCCAGGGA	GGGGGGCGGGAAAG	+
M0	THAP1_HUMAN.H11MO.0.C	-14	0.0054894	2.20125	0.193517	22	GCCAAACGGAACGGGGGGGAAGGAGCGACGGCGCCAGGGA	GCCCGCAGCCAAGATGGCGGCG	-
M0	E2F6_HUMAN.H11MO.0.A	-11	0.00583296	2.33902	0.193517	13	GCCAAACGGAACGGGGGGGAAGGAGCGACGGCGCCAGGGA	GGGGCGGGAAGGG	+
M0	TAF1_HUMAN.H11MO.0.A	-24	0.00598191	2.39875	0.193517	16	GCCAAACGGAACGGGGGGGAAGGAGCGACGGCGCCAGGGA	AAGATGGCGGCGGCGG	+
M0	TFDP1_HUMAN.H11MO.0.C	-8	0.00744988	2.9874	0.231366	14	GCCAAACGGAACGGGGGGGAAGGAGCGACGGCGCCAGGGA	GGGGGGCGGGAAAA	+
M0	PTF1A_HUMAN.H11MO.0.B	-14	0.00893001	3.58093	0.266667	18	GCCAAACGGAACGGGGGGGAAGGAGCGACGGCGCCAGGGA	GGGAAAGGGGGCAGCTGG	-
M0	E2F4_HUMAN.H11MO.0.A	-14	0.0101194	4.05788	0.285769	13	GCCAAACGGAACGGGGGGGAAGGAGCGACGGCGCCAGGGA	GGGGGCGGGAAAT	+
M0	MBD2_HUMAN.H11MO.0.B	-6	0.0103058	4.13263	0.285769	11	GCCAAACGGAACGGGGGGGAAGGAGCGACGGCGCCAGGGA	GGGGCCGGAGG	+
M0	E2F7_HUMAN.H11MO.0.B	-15	0.0108234	4.34017	0.286859	13	GCCAAACGGAACGGGGGGGAAGGAGCGACGGCGCCAGGGA	GGGGCGGGAAAGG	+
M0	RFX1_HUMAN.H11MO.0.B	-15	0.0138393	5.54957	0.335752	22	GCCAAACGGAACGGGGGGGAAGGAGCGACGGCGCCAGGGA	GCCCCGGTTGCCATGGCGACGG	+
M0	ZN770_HUMAN.H11MO.0.C	-12	0.0145441	5.83219	0.335752	22	GCCAAACGGAACGGGGGGGAAGGAGCGACGGCGCCAGGGA	GGGAGGCTGAGGCGGGAGGATC	+
M0	MZF1_HUMAN.H11MO.0.B	-12	0.0150687	6.04255	0.335752	13	GCCAAACGGAACGGGGGGGAAGGAGCGACGGCGCCAGGGA	GGAGGGGATTGGG	+
M0	ZN320_HUMAN.H11MO.0.C	-19	0.0152574	6.11823	0.335752	20	GCCAAACGGAACGGGGGGGAAGGAGCGACGGCGCCAGGGA	GTGGGACCAGGGGGCCAGTG	+
M0	SALL4_HUMAN.H11MO.0.B	-13	0.0157458	6.31407	0.335752	10	GCCAAACGGAACGGGGGGGAAGGAGCGACGGCGCCAGGGA	GGAGGGTGGG	+
M0	E2F3_HUMAN.H11MO.0.A	-10	0.0158483	6.35515	0.335752	11	GCCAAACGGAACGGGGGGGAAGGAGCGACGGCGCCAGGGA	AGGGCGGGAAA	+
M0	NR1H4_HUMAN.H11MO.0.B	-20	0.0160003	6.41613	0.335752	19	GCCAAACGGAACGGGGGGGAAGGAGCGACGGCGCCAGGGA	GGGGTCAATGACCCCGAGG	+
M0	HEN1_HUMAN.H11MO.0.C	-15	0.0187594	7.52251	0.367617	20	GCCAAACGGAACGGGGGGGAAGGAGCGACGGCGCCAGGGA	AGGGACGCAGCTGCTCCCCA	-
M0	AP2A_HUMAN.H11MO.0.A	-7	0.0187982	7.53806	0.367617	15	GCCAAACGGAACGGGGGGGAAGGAGCGACGGCGCCAGGGA	ATGCCCTGAGGCCAT	+
M0	OSR2_HUMAN.H11MO.0.C	-16	0.0189393	7.59466	0.367617	16	GCCAAACGGAACGGGGGGGAAGGAGCGACGGCGCCAGGGA	CAGCAGAAGCAGCAGC	-
M0	TBX21_HUMAN.H11MO.0.A	-16	0.0207927	8.33788	0.392933	13	GCCAAACGGAACGGGGGGGAAGGAGCGACGGCGCCAGGGA	GTGGAGGTGTGAA	+
M0	ZSC22_HUMAN.H11MO.0.C	-7	0.0212558	8.52356	0.392933	16	GCCAAACGGAACGGGGGGGAAGGAGCGACGGCGCCAGGGA	GGTCTGAGGGAGGAGG	+
M0	ASCL1_HUMAN.H11MO.0.A	-14	0.0219782	8.81325	0.396285	14	GCCAAACGGAACGGGGGGGAAGGAGCGACGGCGCCAGGGA	GGGAGCAGGTGCAG	-
M0	COE1_HUMAN.H11MO.0.A	-27	0.0224579	9.00562	0.396285	13	GCCAAACGGAACGGGGGGGAAGGAGCGACGGCGCCAGGGA	AAGTCCCCAGGGACC	+
M0	SMAD3_HUMAN.H11MO.0.B	-27	0.0249463	10.0035	0.430413	12	GCCAAACGGAACGGGGGGGAAGGAGCGACGGCGCCAGGGA	CAGGTGACAGAG	-
M0	KLF5_HUMAN.H11MO.0.A	-10	0.0263428	10.5635	0.444627	14	GCCAAACGGAACGGGGGGGAAGGAGCGACGGCGCCAGGGA	AGGGTGGGGCTGGG	+
M0	NR1D1_HUMAN.H11MO.0.B	-7	0.0270574	10.85	0.44489	19	GCCAAACGGAACGGGGGGGAAGGAGCGACGGCGCCAGGGA	AGGGAAGTGGGTCAGAAGG	+
M0	ETV5_HUMAN.H11MO.0.C	-11	0.027964	11.2136	0.44489	14	GCCAAACGGAACGGGGGGGAAGGAGCGACGGCGCCAGGGA	GAGCAGGAAGTGAG	+
M0	AP2C_HUMAN.H11MO.0.A	-7	0.0296751	11.8997	0.460801	14	GCCAAACGGAACGGGGGGGAAGGAGCGACGGCGCCAGGGA	ATGCCCTGAGGCCA	+
M0	ZN708_HUMAN.H11MO.0.C	-12	0.0309901	12.427	0.471785	20	GCCAAACGGAACGGGGGGGAAGGAGCGACGGCGCCAGGGA	GCCTAATAAGCAGGTACAGC	+
M0	ZN667_HUMAN.H11MO.0.C	-16	0.0331687	13.3007	0.495241	19	GCCAAACGGAACGGGGGGGAAGGAGCGACGGCGCCAGGGA	GCTGAGCTTTTAAGGCCAC	-
M1	ZN563_HUMAN.H11MO.0.C	0	0.00034946	0.140133	0.279568	21	GCTGCTGGCAACCAGACTCGACTTGCAGAAAGCTCGCTGC	GCAGCTGCCAGTGAGGATCCC	-
M3	ZN281_HUMAN.H11MO.0.A	-26	8.50821e-05	0.0341179	0.055649	14	TCGGTCTAAGTTTCGGGAGGTGGGATTGGGGGAGGAGGGG	GGGTGGGGGAGGGGA	+
M3	ZN436_HUMAN.H11MO.0.C	-14	0.000160515	0.0643667	0.055649	24	TCGGTCTAAGTTTCGGGAGGTGGGATTGGGGGAGGAGGGG	TCAGGGAAGGCTTCCTGGAGGAGG	+
M3	ZSC22_HUMAN.H11MO.0.C	-22	0.000213196	0.0854915	0.055649	16	TCGGTCTAAGTTTCGGGAGGTGGGATTGGGGGAGGAGGGG	GGTCTGAGGGAGGAGG	+
M3	ZN263_HUMAN.H11MO.0.A	-14	0.000316699	0.126996	0.0619992	20	TCGGTCTAAGTTTCGGGAGGTGGGATTGGGGGAGGAGGGG	GGGAGGAGGGAGAGGAGGAG	+
M3	ZN467_HUMAN.H11MO.0.C	-13	0.000849269	0.340557	0.113091	22	TCGGTCTAAGTTTCGGGAGGTGGGATTGGGGGAGGAGGGG	GGGGAGGGGAGGGGGGGGGGGG	+
M3	KLF15_HUMAN.H11MO.0.A	-16	0.000971882	0.389725	0.113091	19	TCGGTCTAAGTTTCGGGAGGTGGGATTGGGGGAGGAGGGG	GGGGAGGAGCAGGGGGGGG	+
M3	WT1_HUMAN.H11MO.0.C	-23	0.00101094	0.405387	0.113091	17	TCGGTCTAAGTTTCGGGAGGTGGGATTGGGGGAGGAGGGG	GGGCGGGGGAGGAGGGGGGG	+
M3	MAZ_HUMAN.H11MO.0.A	-15	0.00157222	0.630462	0.153895	22	TCGGTCTAAGTTTCGGGAGGTGGGATTGGGGGAGGAGGGG	GGGGGAGGGGGGGGGGGGGGGG	+
M3	EGR2_HUMAN.H11MO.0.A	-19	0.00189084	0.758227	0.164518	18	TCGGTCTAAGTTTCGGGAGGTGGGATTGGGGGAGGAGGGG	GGGGGGGTGTGGGAGGGG	+
M3	SP1_HUMAN.H11MO.0.A	-14	0.00244026	0.978544	0.191089	22	TCGGTCTAAGTTTCGGGAGGTGGGATTGGGGGAGGAGGGG	GGGGGGCGGGGCCGGGGGGGGG	+
M3	VEZF1_HUMAN.H11MO.0.C	-13	0.00420774	1.68731	0.299541	22	TCGGTCTAAGTTTCGGGAGGTGGGATTGGGGGAGGAGGGG	GGGGAGGGGGGAGGGGGAGGGG	+
M3	ZBT17_HUMAN.H11MO.0.A	-21	0.00514162	2.06179	0.33552	19	TCGGTCTAAGTTTCGGGAGGTGGGATTGGGGGAGGAGGGG	GAGGGTGGGGGAGGGGAAG	+
M3	KLF5_HUMAN.H11MO.0.A	-26	0.00605567	2.42832	0.36477	14	TCGGTCTAAGTTTCGGGAGGTGGGATTGGGGGAGGAGGGG	AGGGTGGGGCTGGG	+
M3	PATZ1_HUMAN.H11MO.0.C	-16	0.00662461	2.65647	0.369212	22	TCGGTCTAAGTTTCGGGAGGTGGGATTGGGGGAGGAGGGG	GGGGAGGGGGCGGGGGGGGAGG	+
M3	SNAI1_HUMAN.H11MO.0.C	-15	0.00727466	2.91714	0.369212	8	TCGGTCTAAGTTTCGGGAGGTGGGATTGGGGGAGGAGGGG	CCAGGTGG	+
M3	TBX3_HUMAN.H11MO.0.C	-15	0.0076555	3.06986	0.369212	11	TCGGTCTAAGTTTCGGGAGGTGGGATTGGGGGAGGAGGGG	GGAGGTGGGAA	+
M3	KLF1_HUMAN.H11MO.0.A	-26	0.00801539	3.21417	0.369212	14	TCGGTCTAAGTTTCGGGAGGTGGGATTGGGGGAGGAGGGG	GGGGCGGGGCCGGG	+
M3	ZN341_HUMAN.H11MO.0.C	-16	0.00923663	3.70389	0.401829	22	TCGGTCTAAGTTTCGGGAGGTGGGATTGGGGGAGGAGGGG	GGGGGGGGGGGGAGGGAAGAGC	+
M3	KLF3_HUMAN.H11MO.0.B	-21	0.0118431	4.74906	0.471747	19	TCGGTCTAAGTTTCGGGAGGTGGGATTGGGGGAGGAGGGG	GGGGAGGGGCGGGGCCGGG	+
M3	EGR1_HUMAN.H11MO.0.A	-21	0.0120487	4.83152	0.471747	17	TCGGTCTAAGTTTCGGGAGGTGGGATTGGGGGAGGAGGGG	GAGGGCGTGGGCGGGGG	+
M3	ZNF76_HUMAN.H11MO.0.C	-19	0.0132545	5.31504	0.494245	21	TCGGTCTAAGTTTCGGGAGGTGGGATTGGGGGAGGAGGGG	GGGGCATTCTGGGAATTGTAGT	+
M6	PATZ1_HUMAN.H11MO.0.C	-4	1.38461e-05	0.00555228	0.0107957	22	ACACGGTGCCGAAGCGGGGACTGAGGCACAAAGGGGTCAT	GGGGAGGGGGCGGGGGGGGAGG	+
M6	VEZF1_HUMAN.H11MO.0.C	-10	3.81635e-05	0.0153035	0.0148779	22	ACACGGTGCCGAAGCGGGGACTGAGGCACAAAGGGGTCAT	GGGGAGGGGGGAGGGGGAGGGG	+
M6	ZN341_HUMAN.H11MO.0.C	-14	0.000185764	0.0744913	0.0408113	22	ACACGGTGCCGAAGCGGGGACTGAGGCACAAAGGGGTCAT	GGGGGGGGGGGGAGGGAAGAGC	+
M6	MAZ_HUMAN.H11MO.0.A	-16	0.000270484	0.108464	0.0408113	22	ACACGGTGCCGAAGCGGGGACTGAGGCACAAAGGGGTCAT	GGGGGAGGGGGGGGGGGGGGGG	+
M6	SRBP2_HUMAN.H11MO.0.B	-13	0.000278134	0.111532	0.0408113	13	ACACGGTGCCGAAGCGGGGACTGAGGCACAAAGGGGTCAT	GGGTGGGGTGAGG	+
M6	KLF6_HUMAN.H11MO.0.A	-7	0.000341981	0.137134	0.0408113	19	ACACGGTGCCGAAGCGGGGACTGAGGCACAAAGGGGTCAT	GGAAGGGCGGGGCCGGGGG	+
M6	RXRA_HUMAN.H11MO.0.A	-3	0.000366398	0.146926	0.0408113	20	ACACGGTGCCGAAGCGGGGACTGAGGCACAAAGGGGTCAT	GGGGGAGGCAGAGGTCAGAG	+
M6	ZN563_HUMAN.H11MO.0.C	-19	0.000513791	0.20603	0.0450052	21	ACACGGTGCCGAAGCGGGGACTGAGGCACAAAGGGGTCAT	GCAGCTGCCAGTGAGGATCCC	-
M6	SP2_HUMAN.H11MO.0.A	-4	0.000601889	0.241357	0.0450052	22	ACACGGTGCCGAAGCGGGGACTGAGGCACAAAGGGGTCAT	GGGGGGGGGGCGGGGCCGGGGG	+
M6	EGR1_HUMAN.H11MO.0.A	-9	0.000631232	0.253124	0.0450052	17	ACACGGTGCCGAAGCGGGGACTGAGGCACAAAGGGGTCAT	GAGGGCGTGGGCGGGGG	+
M6	ZBT17_HUMAN.H11MO.0.A	-10	0.000643141	0.2579	0.0450052	19	ACACGGTGCCGAAGCGGGGACTGAGGCACAAAGGGGTCAT	GAGGGTGGGGGAGGGGAAG	+
M6	TAF1_HUMAN.H11MO.0.A	-10	0.000713337	0.286048	0.0450052	16	ACACGGTGCCGAAGCGGGGACTGAGGCACAAAGGGGTCAT	AAGATGGCGGCGGCGG	+
M6	NR1D1_HUMAN.H11MO.0.B	-14	0.00075038	0.300902	0.0450052	19	ACACGGTGCCGAAGCGGGGACTGAGGCACAAAGGGGTCAT	AGGGAAGTGGGTCAGAAGG	+
M6	SP3_HUMAN.H11MO.0.B	-12	0.000975642	0.391232	0.054336	20	ACACGGTGCCGAAGCGGGGACTGAGGCACAAAGGGGTCAT	GGGGGGGGGCGGGGCCGGGG	+
M6	SP4_HUMAN.H11MO.0.A	-11	0.0011286	0.452569	0.0586643	20	ACACGGTGCCGAAGCGGGGACTGAGGCACAAAGGGGTCAT	GGGAAGGGGGCGGGGCCGGG	+
M6	ZN554_HUMAN.H11MO.0.C	-19	0.0019947	0.799874	0.0972036	20	ACACGGTGCCGAAGCGGGGACTGAGGCACAAAGGGGTCAT	GCTGAGCCATGTGGGGTGCT	+
M6	Z324A_HUMAN.H11MO.0.C	-3	0.00258337	1.03593	0.114419	23	ACACGGTGCCGAAGCGGGGACTGAGGCACAAAGGGGTCAT	TGGCAGCAAAGGATGGTTTGATA	-
M6	MZF1_HUMAN.H11MO.0.B	-12	0.00264146	1.05923	0.114419	13	ACACGGTGCCGAAGCGGGGACTGAGGCACAAAGGGGTCAT	GGAGGGGATTGGG	+
M6	BC11A_HUMAN.H11MO.0.A	-10	0.0028543	1.14457	0.117131	17	ACACGGTGCCGAAGCGGGGACTGAGGCACAAAGGGGTCAT	AAAAGAGGAAGTGAAAA	+
M6	THAP1_HUMAN.H11MO.0.C	0	0.00346791	1.39063	0.135196	22	ACACGGTGCCGAAGCGGGGACTGAGGCACAAAGGGGTCAT	GCCCGCAGCCAAGATGGCGGCG	-
M6	PTF1A_HUMAN.H11MO.0.B	-9	0.00397215	1.59283	0.147479	18	ACACGGTGCCGAAGCGGGGACTGAGGCACAAAGGGGTCAT	GGGAAAGGGGGCAGCTGG	-
M6	ZNF41_HUMAN.H11MO.0.C	-11	0.00507945	2.03686	0.180019	24	ACACGGTGCCGAAGCGGGGACTGAGGCACAAAGGGGTCAT	CACAAGGGAGTAAGGCACCATGAG	+
M6	ETV5_HUMAN.H11MO.0.C	-11	0.00586968	2.35374	0.192299	14	ACACGGTGCCGAAGCGGGGACTGAGGCACAAAGGGGTCAT	GAGCAGGAAGTGAG	+
M6	FEV_HUMAN.H11MO.0.B	-25	0.00605889	2.42962	0.192299	10	ACACGGTGCCGAAGCGGGGACTGAGGCACAAAGGGGTCAT	GCGGGAAGCG	+
M6	NR1H4_HUMAN.H11MO.0.B	-15	0.00641246	2.5714	0.192299	19	ACACGGTGCCGAAGCGGGGACTGAGGCACAAAGGGGTCAT	GGGGTCAATGACCCCGAGG	+
M6	ZN667_HUMAN.H11MO.0.C	-22	0.00641246	2.5714	0.192299	18	ACACGGTGCCGAAGCGGGGACTGAGGCACAAAGGGGTCAT	GTGGCCTTAAAAGCTCAGC	+
M6	LYL1_HUMAN.H11MO.0.A	-13	0.00689662	2.76555	0.193104	14	ACACGGTGCCGAAGCGGGGACTGAGGCACAAAGGGGTCAT	CAGGAAACAGCTGG	-
M6	EGR2_HUMAN.H11MO.0.A	-7	0.00693466	2.7808	0.193104	18	ACACGGTGCCGAAGCGGGGACTGAGGCACAAAGGGGTCAT	GGGGGGGTGTGGGAGGGG	+
M6	KLF3_HUMAN.H11MO.0.B	-5	0.00890339	3.57026	0.239377	19	ACACGGTGCCGAAGCGGGGACTGAGGCACAAAGGGGTCAT	GGGGAGGGGCGGGGCCGGG	+
M6	BRAC_HUMAN.H11MO.0.A	-2	0.0103869	4.16513	0.269953	20	ACACGGTGCCGAAGCGGGGACTGAGGCACAAAGGGGTCAT	TTAGCAGGGAGGTGTGAAAT	+
M6	OLIG2_HUMAN.H11MO.0.B	-9	0.0118355	4.74603	0.288377	18	ACACGGTGCCGAAGCGGGGACTGAGGCACAAAGGGGTCAT	CAGAAGGGAAACAGCTGG	-
M6	RARG_HUMAN.H11MO.0.B	-16	0.0126334	5.06599	0.298491	18	ACACGGTGCCGAAGCGGGGACTGAGGCACAAAGGGGTCAT	AGGTCAGAGTGACCTGGG	+
M6	RARA_HUMAN.H11MO.0.A	-13	0.0132873	5.32821	0.304707	20	ACACGGTGCCGAAGCGGGGACTGAGGCACAAAGGGGTCAT	GGGGGATCAAGAGGTCAAGG	+
M6	ZN394_HUMAN.H11MO.0.C	-10	0.0179543	7.19967	0.390873	20	ACACGGTGCCGAAGCGGGGACTGAGGCACAAAGGGGTCAT	AGAATGGAATAGAATGGAAT	+
M6	TBX21_HUMAN.H11MO.0.A	-7	0.0180473	7.23698	0.390873	13	ACACGGTGCCGAAGCGGGGACTGAGGCACAAAGGGGTCAT	GTGGAGGTGTGAA	+
M6	NR1H3_HUMAN.H11MO.0.B	-11	0.0201186	8.06754	0.411451	19	ACACGGTGCCGAAGCGGGGACTGAGGCACAAAGGGGTCAT	CAGAGGTCACTGCAGGTCA	+
M6	ZN263_HUMAN.H11MO.0.A	-15	0.0202087	8.10368	0.411451	20	ACACGGTGCCGAAGCGGGGACTGAGGCACAAAGGGGTCAT	GGGAGGAGGGAGAGGAGGAG	+
M6	ZN467_HUMAN.H11MO.0.C	-15	0.0207943	8.33853	0.411451	22	ACACGGTGCCGAAGCGGGGACTGAGGCACAAAGGGGTCAT	GGGGAGGGGAGGGGGGGGGGGG	+
M6	PPARG_HUMAN.H11MO.0.A	-11	0.0216331	8.67487	0.411451	17	ACACGGTGCCGAAGCGGGGACTGAGGCACAAAGGGGTCAT	AAGTGGGGCAAAGGTCA	+
M6	CLOCK_HUMAN.H11MO.0.C	-8	0.021636	8.67603	0.411451	14	ACACGGTGCCGAAGCGGGGACTGAGGCACAAAGGGGTCAT	CAGACACGTGAACA	+
M6	FLI1_HUMAN.H11MO.0.A	-9	0.0237954	9.54195	0.441742	18	ACACGGTGCCGAAGCGGGGACTGAGGCACAAAGGGGTCAT	GGAGGAAGGAAGGAGGGA	+
M6	ZN770_HUMAN.H11MO.0.C	-14	0.0245461	9.843	0.445082	22	ACACGGTGCCGAAGCGGGGACTGAGGCACAAAGGGGTCAT	GGGAGGCTGAGGCGGGAGGATC	+
M6	ZN320_HUMAN.H11MO.0.C	-13	0.0255086	10.2289	0.452021	20	ACACGGTGCCGAAGCGGGGACTGAGGCACAAAGGGGTCAT	GTGGGACCAGGGGGCCAGTG	+
M9	PATZ1_HUMAN.H11MO.0.C	-11	5.89143e-06	0.00236246	0.00461745	22	TCCCGCGGCATCTTCACCCGCTGCGCTGGAGACGTCAACA	CCTCCCCCCCCGCCCCCTCCCC	-
M9	SP2_HUMAN.H11MO.0.A	-1	0.000203575	0.0816337	0.0429379	22	TCCCGCGGCATCTTCACCCGCTGCGCTGGAGACGTCAACA	CCCCCGGCCCCGCCCCCCCCCC	-
M9	NR1D1_HUMAN.H11MO.0.B	-8	0.000225277	0.0903361	0.0429379	19	TCCCGCGGCATCTTCACCCGCTGCGCTGGAGACGTCAACA	CCTTCTGACCCACTTCCCT	-
M9	THAP1_HUMAN.H11MO.0.C	-2	0.000259097	0.103898	0.0429379	22	TCCCGCGGCATCTTCACCCGCTGCGCTGGAGACGTCAACA	CGCCGCCATCTTGGCTGCGGGC	+
M9	SP3_HUMAN.H11MO.0.B	-12	0.000305633	0.122559	0.0429379	20	TCCCGCGGCATCTTCACCCGCTGCGCTGGAGACGTCAACA	CCCCGGCCCCGCCCCCCCCC	-
M9	MAZ_HUMAN.H11MO.0.A	-5	0.000328709	0.131812	0.0429379	22	TCCCGCGGCATCTTCACCCGCTGCGCTGGAGACGTCAACA	CCCCCCCCCCCCCCCCTCCCCC	-
M9	KLF6_HUMAN.H11MO.0.A	-11	0.00048833	0.19582	0.0546759	19	TCCCGCGGCATCTTCACCCGCTGCGCTGGAGACGTCAACA	CCCCCGGCCCCGCCCTTCC	-
M9	ZN341_HUMAN.H11MO.0.C	-17	0.000957688	0.384033	0.0866938	22	TCCCGCGGCATCTTCACCCGCTGCGCTGGAGACGTCAACA	GCTCTTCCCTCCCCCCCCCCCC	-
M9	ZN563_HUMAN.H11MO.0.C	-6	0.000995519	0.399203	0.0866938	21	TCCCGCGGCATCTTCACCCGCTGCGCTGGAGACGTCAACA	GGGATCCTCACTGGCAGCTGC	+
M9	RXRA_HUMAN.H11MO.0.A	-18	0.00203519	0.816111	0.151002	20	TCCCGCGGCATCTTCACCCGCTGCGCTGGAGACGTCAACA	CTCTGACCTCTGCCTCCCCC	-
M9	VEZF1_HUMAN.H11MO.0.C	-11	0.00211931	0.849844	0.151002	22	TCCCGCGGCATCTTCACCCGCTGCGCTGGAGACGTCAACA	CCCCTCCCCCTCCCCCCTCCCC	-
M9	PTF1A_HUMAN.H11MO.0.B	-1	0.00414999	1.66414	0.251524	18	TCCCGCGGCATCTTCACCCGCTGCGCTGGAGACGTCAACA	CCAGCTGCCCCCTTTCCC	+
M9	VDR_HUMAN.H11MO.0.A	-12	0.0044187	1.7719	0.251524	16	TCCCGCGGCATCTTCACCCGCTGCGCTGGAGACGTCAACA	TGAACCCACTGACCCC	-
M9	EGR2_HUMAN.H11MO.0.A	-11	0.00520295	2.08638	0.251524	18	TCCCGCGGCATCTTCACCCGCTGCGCTGGAGACGTCAACA	CCCCTCCCACACCCCCCC	-
M9	SP4_HUMAN.H11MO.0.A	-18	0.00520374	2.0867	0.251524	20	TCCCGCGGCATCTTCACCCGCTGCGCTGGAGACGTCAACA	CCCGGCCCCGCCCCCTTCCC	-
M9	KLF3_HUMAN.H11MO.0.B	-18	0.00545567	2.18772	0.251524	19	TCCCGCGGCATCTTCACCCGCTGCGCTGGAGACGTCAACA	CCCGGCCCCGCCCCTCCCC	-
M9	CLOCK_HUMAN.H11MO.0.C	-26	0.00714689	2.8659	0.31119	14	TCCCGCGGCATCTTCACCCGCTGCGCTGGAGACGTCAACA	CAGACACGTGAACA	+
M9	COT1_HUMAN.H11MO.0.C	-2	0.00830537	3.33045	0.328901	17	TCCCGCGGCATCTTCACCCGCTGCGCTGGAGACGTCAACA	CCCTGACCTCTGACCCC	-
M9	TBX21_HUMAN.H11MO.0.A	-4	0.00839293	3.36556	0.328901	13	TCCCGCGGCATCTTCACCCGCTGCGCTGGAGACGTCAACA	TTCACACCTCCAC	-
M9	ZBT17_HUMAN.H11MO.0.A	-8	0.00894295	3.58612	0.333767	19	TCCCGCGGCATCTTCACCCGCTGCGCTGGAGACGTCAACA	CTTCCCCTCCCCCACCCTC	-
M9	KLF15_HUMAN.H11MO.0.A	-8	0.0102652	4.11634	0.357765	19	TCCCGCGGCATCTTCACCCGCTGCGCTGGAGACGTCAACA	CCCCCCCCTGCTCCTCCCC	-
M9	ZN467_HUMAN.H11MO.0.C	-5	0.0104997	4.21038	0.357765	22	TCCCGCGGCATCTTCACCCGCTGCGCTGGAGACGTCAACA	CCCCCCCCCCCCTCCCCTCCCC	-
M9	NR1H4_HUMAN.H11MO.0.B	-1	0.0109919	4.40774	0.357765	19	TCCCGCGGCATCTTCACCCGCTGCGCTGGAGACGTCAACA	CCTCGGGGTCATTGACCCC	-
M9	TAF1_HUMAN.H11MO.0.A	2	0.0114119	4.57616	0.357765	14	TCCCGCGGCATCTTCACCCGCTGCGCTGGAGACGTCAACA	CCGCCGCCGCCATCTT	-
M9	Z324A_HUMAN.H11MO.0.C	-8	0.012843	5.15003	0.361703	23	TCCCGCGGCATCTTCACCCGCTGCGCTGGAGACGTCAACA	TATCAAACCATCCTTTGCTGCCA	+
M9	EGR1_HUMAN.H11MO.0.A	-8	0.012922	5.18172	0.361703	17	TCCCGCGGCATCTTCACCCGCTGCGCTGGAGACGTCAACA	CCCCCGCCCACGCCCTC	-
M9	RARA_HUMAN.H11MO.0.A	-2	0.0133927	5.37046	0.361951	20	TCCCGCGGCATCTTCACCCGCTGCGCTGGAGACGTCAACA	CCTTGACCTCTTGATCCCCC	-
M9	RARG_HUMAN.H11MO.0.B	-1	0.0142465	5.71285	0.372193	18	TCCCGCGGCATCTTCACCCGCTGCGCTGGAGACGTCAACA	CCCAGGTCACTCTGACCT	-
M9	WT1_HUMAN.H11MO.0.C	-3	0.0152454	6.11342	0.385442	20	TCCCGCGGCATCTTCACCCGCTGCGCTGGAGACGTCAACA	CCCCCCCTCCTCCCCCGCCC	-
M9	ZN263_HUMAN.H11MO.0.A	0	0.0173309	6.94967	0.424474	20	TCCCGCGGCATCTTCACCCGCTGCGCTGGAGACGTCAACA	CTCCTCCTCTCCCTCCTCCC	-
M9	SRBP2_HUMAN.H11MO.0.B	-11	0.0196791	7.89133	0.467383	13	TCCCGCGGCATCTTCACCCGCTGCGCTGGAGACGTCAACA	CCTCACCCCACCC	-
M11	GATA1_HUMAN.H11MO.0.A	8	0.000584513	0.23439	0.468198	11	GTCCTGGCCGGGGCAACCGACGGGGTCCCCAGAGCCCAGC	TCTTATCTGTCCCCGCCAG	-
M12	ZN341_HUMAN.H11MO.0.C	2	0.00110353	0.442514	0.496571	20	TGAGCCGTCCTGACCTCCGACGGTGGTGGGCCTTCTCCTC	GCTCTTCCCTCCCCCCCCCCCC	-
M12	BRAC_HUMAN.H11MO.0.A	-14	0.00169534	0.679832	0.496571	20	TGAGCCGTCCTGACCTCCGACGGTGGTGGGCCTTCTCCTC	TTAGCAGGGAGGTGTGAAAT	+
M12	NR1D1_HUMAN.H11MO.0.B	-5	0.00187174	0.750568	0.496571	19	TGAGCCGTCCTGACCTCCGACGGTGGTGGGCCTTCTCCTC	CCTTCTGACCCACTTCCCT	-
M13	PATZ1_HUMAN.H11MO.0.C	-3	0.000605021	0.242614	0.340331	22	GCCCGGTGCCGGACGGCGCGACAGGCGGGGCTACACTGGG	GGGGAGGGGGCGGGGGGGGAGG	+
M13	SP3_HUMAN.H11MO.0.B	1	0.000974493	0.390772	0.340331	19	GCCCGGTGCCGGACGGCGCGACAGGCGGGGCTACACTGGG	GGGGGGGGGCGGGGCCGGGG	+
M13	KLF6_HUMAN.H11MO.0.A	0	0.0019321	0.774774	0.340331	19	GCCCGGTGCCGGACGGCGCGACAGGCGGGGCTACACTGGG	GGAAGGGCGGGGCCGGGGG	+
M13	SP2_HUMAN.H11MO.0.A	-9	0.00214613	0.8606	0.340331	22	GCCCGGTGCCGGACGGCGCGACAGGCGGGGCTACACTGGG	CCCCCGGCCCCGCCCCCCCCCC	-
M13	ZN563_HUMAN.H11MO.0.C	-16	0.00318374	1.27668	0.38683	21	GCCCGGTGCCGGACGGCGCGACAGGCGGGGCTACACTGGG	GGGATCCTCACTGGCAGCTGC	+
M13	THAP1_HUMAN.H11MO.0.C	-16	0.00365616	1.46612	0.38683	22	GCCCGGTGCCGGACGGCGCGACAGGCGGGGCTACACTGGG	CGCCGCCATCTTGGCTGCGGGC	+
M13	PAX5_HUMAN.H11MO.0.A	-5	0.00445394	1.78603	0.392389	21	GCCCGGTGCCGGACGGCGCGACAGGCGGGGCTACACTGGG	GTCACGCTCTGCTGCCCAGGC	-
M13	Z324A_HUMAN.H11MO.0.C	0	0.00598511	2.40003	0.431414	23	GCCCGGTGCCGGACGGCGCGACAGGCGGGGCTACACTGGG	TGGCAGCAAAGGATGGTTTGATA	-
M16	Z324A_HUMAN.H11MO.0.C	1	0.000346982	0.13914	0.121379	22	ACCAACCCATCCTGGCTGGCCAAGGAAGCGGCGAAGAAAT	TATCAAACCATCCTTTGCTGCCA	+
M16	NR1D1_HUMAN.H11MO.0.B	-21	0.000502172	0.201371	0.121379	19	ACCAACCCATCCTGGCTGGCCAAGGAAGCGGCGAAGAAAT	AGGGAAGTGGGTCAGAAGG	+
M16	RXRA_HUMAN.H11MO.0.A	-16	0.000614615	0.24646	0.121379	20	ACCAACCCATCCTGGCTGGCCAAGGAAGCGGCGAAGAAAT	GGGGGAGGCAGAGGTCAGAG	+
M16	VEZF1_HUMAN.H11MO.0.C	-17	0.000829509	0.332633	0.126083	22	ACCAACCCATCCTGGCTGGCCAAGGAAGCGGCGAAGAAAT	GGGGAGGGGGGAGGGGGAGGGG	+
M16	SP3_HUMAN.H11MO.0.B	-17	0.000957653	0.384019	0.126083	20	ACCAACCCATCCTGGCTGGCCAAGGAAGCGGCGAAGAAAT	GGGGGGGGGCGGGGCCGGGG	+
M16	KLF6_HUMAN.H11MO.0.A	-13	0.00156286	0.626707	0.156406	19	ACCAACCCATCCTGGCTGGCCAAGGAAGCGGCGAAGAAAT	GGAAGGGCGGGGCCGGGGG	+
M16	SP4_HUMAN.H11MO.0.A	-16	0.00158396	0.635167	0.156406	20	ACCAACCCATCCTGGCTGGCCAAGGAAGCGGCGAAGAAAT	GGGAAGGGGGCGGGGCCGGG	+
M16	ZN341_HUMAN.H11MO.0.C	-21	0.00214108	0.858574	0.186298	19	ACCAACCCATCCTGGCTGGCCAAGGAAGCGGCGAAGAAAT	GGGGGGGGGGGGAGGGAAGAGC	+
M16	THAP1_HUMAN.H11MO.0.C	-11	0.0024411	0.978883	0.186298	22	ACCAACCCATCCTGGCTGGCCAAGGAAGCGGCGAAGAAAT	GCCCGCAGCCAAGATGGCGGCG	-
M16	TAF1_HUMAN.H11MO.0.A	-21	0.00259418	1.04027	0.186298	16	ACCAACCCATCCTGGCTGGCCAAGGAAGCGGCGAAGAAAT	AAGATGGCGGCGGCGG	+
M16	ZN554_HUMAN.H11MO.0.C	-5	0.00295923	1.18665	0.192461	20	ACCAACCCATCCTGGCTGGCCAAGGAAGCGGCGAAGAAAT	AGCACCCCACATGGCTCAGC	-
M16	BRAC_HUMAN.H11MO.0.A	-16	0.00316728	1.27008	0.192461	20	ACCAACCCATCCTGGCTGGCCAAGGAAGCGGCGAAGAAAT	TTAGCAGGGAGGTGTGAAAT	+
M16	KLF3_HUMAN.H11MO.0.B	-17	0.00342681	1.37415	0.193358	19	ACCAACCCATCCTGGCTGGCCAAGGAAGCGGCGAAGAAAT	GGGGAGGGGCGGGGCCGGG	+
M16	SP2_HUMAN.H11MO.0.A	-16	0.00492747	1.97591	0.243278	22	ACCAACCCATCCTGGCTGGCCAAGGAAGCGGCGAAGAAAT	GGGGGGGGGGCGGGGCCGGGGG	+
M16	PATZ1_HUMAN.H11MO.0.C	-17	0.00593513	2.37999	0.275791	22	ACCAACCCATCCTGGCTGGCCAAGGAAGCGGCGAAGAAAT	GGGGAGGGGGCGGGGGGGGAGG	+
M16	MAZ_HUMAN.H11MO.0.A	-17	0.00757871	3.03906	0.3326	22	ACCAACCCATCCTGGCTGGCCAAGGAAGCGGCGAAGAAAT	GGGGGAGGGGGGGGGGGGGGGG	+
M16	NFIC_HUMAN.H11MO.0.A	-19	0.0113259	4.54169	0.450064	17	ACCAACCCATCCTGGCTGGCCAAGGAAGCGGCGAAGAAAT	CTTGGCAGGGAGCCAAG	-
M16	ZBT17_HUMAN.H11MO.0.A	-21	0.0113947	4.56929	0.450064	19	ACCAACCCATCCTGGCTGGCCAAGGAAGCGGCGAAGAAAT	GAGGGTGGGGGAGGGGAAG	+
M16	GATA1_HUMAN.H11MO.0.A	-10	0.0137841	5.52744	0.491656	19	ACCAACCCATCCTGGCTGGCCAAGGAAGCGGCGAAGAAAT	CTGGCGGGGACAGATAAGA	+
M16	LYL1_HUMAN.H11MO.0.A	-15	0.0143275	5.74533	0.491656	14	ACCAACCCATCCTGGCTGGCCAAGGAAGCGGCGAAGAAAT	CAGGAAACAGCTGG	-
M16	ZN563_HUMAN.H11MO.0.C	-5	0.0147784	5.92616	0.491656	21	ACCAACCCATCCTGGCTGGCCAAGGAAGCGGCGAAGAAAT	GGGATCCTCACTGGCAGCTGC	+
M16	PTF1A_HUMAN.H11MO.0.B	-29	0.0153063	6.13783	0.491656	11	ACCAACCCATCCTGGCTGGCCAAGGAAGCGGCGAAGAAAT	GGGAAAGGGGGCAGCTGG	-
M16	PAX5_HUMAN.H11MO.0.A	-13	0.0156763	6.2862	0.491656	21	ACCAACCCATCCTGGCTGGCCAAGGAAGCGGCGAAGAAAT	GCCTGGGCAGCAGAGCGTGAC	+
M16	SRBP2_HUMAN.H11MO.0.B	-23	0.0161821	6.48903	0.491656	13	ACCAACCCATCCTGGCTGGCCAAGGAAGCGGCGAAGAAAT	GGGTGGGGTGAGG	+
M17	NR1D1_HUMAN.H11MO.0.B	0	0.000452188	0.181327	0.142632	19	GGCCCCGCCCCATAATCGTGGACAGCCGGAACTGCGGTCG	CCTTCTGACCCACTTCCCT	-
M17	SP4_HUMAN.H11MO.0.A	-3	0.000467413	0.187433	0.142632	20	GGCCCCGCCCCATAATCGTGGACAGCCGGAACTGCGGTCG	CCCGGCCCCGCCCCCTTCCC	-
M17	SP3_HUMAN.H11MO.0.B	-2	0.000544544	0.218362	0.142632	20	GGCCCCGCCCCATAATCGTGGACAGCCGGAACTGCGGTCG	CCCCGGCCCCGCCCCCCCCC	-
M17	PATZ1_HUMAN.H11MO.0.C	-1	0.00117471	0.47106	0.213097	22	GGCCCCGCCCCATAATCGTGGACAGCCGGAACTGCGGTCG	CCTCCCCCCCCGCCCCCTCCCC	-
M17	SP2_HUMAN.H11MO.0.A	-1	0.0015416	0.618181	0.213097	22	GGCCCCGCCCCATAATCGTGGACAGCCGGAACTGCGGTCG	CCCCCGGCCCCGCCCCCCCCCC	-
M17	VEZF1_HUMAN.H11MO.0.C	-2	0.00164884	0.661184	0.213097	22	GGCCCCGCCCCATAATCGTGGACAGCCGGAACTGCGGTCG	CCCCTCCCCCTCCCCCCTCCCC	-
M17	GATA1_HUMAN.H11MO.0.A	8	0.00221448	0.888005	0.213097	11	GGCCCCGCCCCATAATCGTGGACAGCCGGAACTGCGGTCG	TCTTATCTGTCCCCGCCAG	-
M17	PTF1A_HUMAN.H11MO.0.B	7	0.00276488	1.10872	0.213097	11	GGCCCCGCCCCATAATCGTGGACAGCCGGAACTGCGGTCG	CCAGCTGCCCCCTTTCCC	+
M17	THAP1_HUMAN.H11MO.0.C	-8	0.00279595	1.12118	0.213097	22	GGCCCCGCCCCATAATCGTGGACAGCCGGAACTGCGGTCG	CGCCGCCATCTTGGCTGCGGGC	+
M17	ZN341_HUMAN.H11MO.0.C	8	0.00298308	1.19622	0.213097	14	GGCCCCGCCCCATAATCGTGGACAGCCGGAACTGCGGTCG	GCTCTTCCCTCCCCCCCCCCCC	-
M17	RXRA_HUMAN.H11MO.0.A	-2	0.00352087	1.41187	0.230555	20	GGCCCCGCCCCATAATCGTGGACAGCCGGAACTGCGGTCG	CTCTGACCTCTGCCTCCCCC	-
M17	Z324A_HUMAN.H11MO.0.C	-1	0.00459389	1.84215	0.25771	23	GGCCCCGCCCCATAATCGTGGACAGCCGGAACTGCGGTCG	TATCAAACCATCCTTTGCTGCCA	+
M17	TAL1_HUMAN.H11MO.0.A	7	0.00479076	1.9211	0.25771	12	GGCCCCGCCCCATAATCGTGGACAGCCGGAACTGCGGTCG	CCTTATCTGCCCCCCCCAG	-
M17	ZN563_HUMAN.H11MO.0.C	-14	0.00602162	2.41467	0.295732	21	GGCCCCGCCCCATAATCGTGGACAGCCGGAACTGCGGTCG	GGGATCCTCACTGGCAGCTGC	+
M17	EGR1_HUMAN.H11MO.0.A	-1	0.00764369	3.06512	0.334705	17	GGCCCCGCCCCATAATCGTGGACAGCCGGAACTGCGGTCG	CCCCCGCCCACGCCCTC	-
M17	KLF6_HUMAN.H11MO.0.A	-18	0.00766709	3.0745	0.334705	19	GGCCCCGCCCCATAATCGTGGACAGCCGGAACTGCGGTCG	GGAAGGGCGGGGCCGGGGG	+
M17	GATA2_HUMAN.H11MO.0.A	7	0.0137101	5.49775	0.40976	12	GGCCCCGCCCCATAATCGTGGACAGCCGGAACTGCGGTCG	CCTTATCTCCACCCCCCAG	-
M17	RFX1_HUMAN.H11MO.0.B	-6	0.0138138	5.53932	0.40976	22	GGCCCCGCCCCATAATCGTGGACAGCCGGAACTGCGGTCG	GCCCCGGTTGCCATGGCGACGG	+
M17	NR1H3_HUMAN.H11MO.0.B	-22	0.014601	5.85501	0.40976	18	GGCCCCGCCCCATAATCGTGGACAGCCGGAACTGCGGTCG	CAGAGGTCACTGCAGGTCA	+
M17	ZN394_HUMAN.H11MO.0.C	0	0.0154013	6.17592	0.417315	20	GGCCCCGCCCCATAATCGTGGACAGCCGGAACTGCGGTCG	ATTCCATTCTATTCCATTCT	-
M18	BRAC_HUMAN.H11MO.0.A	-20	0.000552331	0.221485	0.44242	20	TCAGCGGGCGGGAAACCTTCCTAGCGCGAGAGTGAGCCGG	TTAGCAGGGAGGTGTGAAAT	+
M18	RXRA_HUMAN.H11MO.0.A	-4	0.00174762	0.700796	0.496499	20	TCAGCGGGCGGGAAACCTTCCTAGCGCGAGAGTGAGCCGG	GGGGGAGGCAGAGGTCAGAG	+
M18	ZN563_HUMAN.H11MO.0.C	-10	0.00185953	0.745673	0.496499	21	TCAGCGGGCGGGAAACCTTCCTAGCGCGAGAGTGAGCCGG	GGGATCCTCACTGGCAGCTGC	+
M21	SP3_HUMAN.H11MO.0.B	2	0.00114934	0.460884	0.305137	18	GGGTGGAGGAGGCTTATTAACGGGCTGATAATCAGATACT	GGGGGGGGGCGGGGCCGGGG	+
M21	MAZ_HUMAN.H11MO.0.A	2	0.00128035	0.513418	0.305137	20	GGGTGGAGGAGGCTTATTAACGGGCTGATAATCAGATACT	GGGGGAGGGGGGGGGGGGGGGG	+
M21	PATZ1_HUMAN.H11MO.0.C	1	0.00145838	0.58481	0.305137	21	GGGTGGAGGAGGCTTATTAACGGGCTGATAATCAGATACT	GGGGAGGGGGCGGGGGGGGAGG	+
M21	KLF3_HUMAN.H11MO.0.B	2	0.00205357	0.82348	0.305137	17	GGGTGGAGGAGGCTTATTAACGGGCTGATAATCAGATACT	GGGGAGGGGCGGGGCCGGG	+
M21	KLF6_HUMAN.H11MO.0.A	0	0.00233367	0.935802	0.305137	19	GGGTGGAGGAGGCTTATTAACGGGCTGATAATCAGATACT	GGAAGGGCGGGGCCGGGGG	+
M21	KLF9_HUMAN.H11MO.0.C	1	0.00277843	1.11415	0.305137	14	GGGTGGAGGAGGCTTATTAACGGGCTGATAATCAGATACT	GGAGGGGGCGTGGCC	+
M21	SP2_HUMAN.H11MO.0.A	3	0.00331752	1.33033	0.305137	19	GGGTGGAGGAGGCTTATTAACGGGCTGATAATCAGATACT	GGGGGGGGGGCGGGGCCGGGGG	+
M21	KLF15_HUMAN.H11MO.0.A	1	0.0036211	1.45206	0.305137	18	GGGTGGAGGAGGCTTATTAACGGGCTGATAATCAGATACT	GGGGAGGAGCAGGGGGGGG	+
M21	ZBT17_HUMAN.H11MO.0.A	2	0.0038517	1.54453	0.305137	17	GGGTGGAGGAGGCTTATTAACGGGCTGATAATCAGATACT	GAGGGTGGGGGAGGGGAAG	+
M21	WT1_HUMAN.H11MO.0.C	6	0.00386324	1.54916	0.305137	14	GGGTGGAGGAGGCTTATTAACGGGCTGATAATCAGATACT	GGGCGGGGGAGGAGGGGGGG	+
M21	ZN320_HUMAN.H11MO.0.C	2	0.00523486	2.09918	0.374946	18	GGGTGGAGGAGGCTTATTAACGGGCTGATAATCAGATACT	GTGGGACCAGGGGGCCAGTG	+
M21	E2F7_HUMAN.H11MO.0.B	1	0.00577333	2.3151	0.374946	12	GGGTGGAGGAGGCTTATTAACGGGCTGATAATCAGATACT	GGGGCGGGAAAGG	+
M21	RARG_HUMAN.H11MO.0.B	0	0.00653092	2.6189	0.374946	18	GGGTGGAGGAGGCTTATTAACGGGCTGATAATCAGATACT	AGGTCAGAGTGACCTGGG	+
M21	ZN263_HUMAN.H11MO.0.A	0	0.00664589	2.665	0.374946	20	GGGTGGAGGAGGCTTATTAACGGGCTGATAATCAGATACT	GGGAGGAGGGAGAGGAGGAG	+
M21	ESR2_HUMAN.H11MO.0.A	0	0.00808102	3.24049	0.425518	15	GGGTGGAGGAGGCTTATTAACGGGCTGATAATCAGATACT	AGGTCAGGGTGACCT	-
M21	VEZF1_HUMAN.H11MO.0.C	8	0.00913447	3.66292	0.428278	14	GGGTGGAGGAGGCTTATTAACGGGCTGATAATCAGATACT	GGGGAGGGGGGAGGGGGAGGGG	+
M21	EGR1_HUMAN.H11MO.0.A	4	0.00952011	3.81756	0.428278	13	GGGTGGAGGAGGCTTATTAACGGGCTGATAATCAGATACT	GAGGGCGTGGGCGGGGG	+
M21	SP4_HUMAN.H11MO.0.A	3	0.0105881	4.24582	0.428278	17	GGGTGGAGGAGGCTTATTAACGGGCTGATAATCAGATACT	GGGAAGGGGGCGGGGCCGGG	+
M21	TAF1_HUMAN.H11MO.0.A	1	0.0106968	4.28941	0.428278	15	GGGTGGAGGAGGCTTATTAACGGGCTGATAATCAGATACT	AAGATGGCGGCGGCGG	+
M21	ZN467_HUMAN.H11MO.0.C	7	0.0108446	4.34867	0.428278	15	GGGTGGAGGAGGCTTATTAACGGGCTGATAATCAGATACT	GGGGAGGGGAGGGGGGGGGGGG	+
M21	ZN322_HUMAN.H11MO.0.B	-8	0.012559	5.03614	0.453538	20	GGGTGGAGGAGGCTTATTAACGGGCTGATAATCAGATACT	GAGCCTGGTACAGAGCCTGG	+
M21	KLF5_HUMAN.H11MO.0.A	-3	0.012746	5.11115	0.453538	14	GGGTGGAGGAGGCTTATTAACGGGCTGATAATCAGATACT	AGGGTGGGGCTGGG	+
M21	E2F6_HUMAN.H11MO.0.A	1	0.0132068	5.29593	0.453538	12	GGGTGGAGGAGGCTTATTAACGGGCTGATAATCAGATACT	GGGGCGGGAAGGG	+
M21	EGR2_HUMAN.H11MO.0.A	4	0.0139009	5.57426	0.457483	14	GGGTGGAGGAGGCTTATTAACGGGCTGATAATCAGATACT	GGGGGGGTGTGGGAGGGG	+
M24	SP2_HUMAN.H11MO.0.A	-16	3.52332e-05	0.0141285	0.0274601	22	TGGCCCCTTCCGCTTGGCGGCAGGGTCCGGGCCAGGTGCC	GGGGGGGGGGCGGGGCCGGGGG	+
M24	THAP1_HUMAN.H11MO.0.C	-3	9.84054e-05	0.0394606	0.0383477	22	TGGCCCCTTCCGCTTGGCGGCAGGGTCCGGGCCAGGTGCC	CGCCGCCATCTTGGCTGCGGGC	+
M24	SP4_HUMAN.H11MO.0.A	2	0.000256592	0.102894	0.0666611	18	TGGCCCCTTCCGCTTGGCGGCAGGGTCCGGGCCAGGTGCC	CCCGGCCCCGCCCCCTTCCC	-
M24	SP3_HUMAN.H11MO.0.B	-11	0.00037688	0.151129	0.0734332	20	TGGCCCCTTCCGCTTGGCGGCAGGGTCCGGGCCAGGTGCC	GGGGGGGGGCGGGGCCGGGG	+
M24	PATZ1_HUMAN.H11MO.0.C	-16	0.000991848	0.397731	0.0966285	22	TGGCCCCTTCCGCTTGGCGGCAGGGTCCGGGCCAGGTGCC	GGGGAGGGGGCGGGGGGGGAGG	+
M24	ZN563_HUMAN.H11MO.0.C	-19	0.00145192	0.582221	0.114473	21	TGGCCCCTTCCGCTTGGCGGCAGGGTCCGGGCCAGGTGCC	GCAGCTGCCAGTGAGGATCCC	-
M24	NFIC_HUMAN.H11MO.0.A	-19	0.00154931	0.621273	0.114473	17	TGGCCCCTTCCGCTTGGCGGCAGGGTCCGGGCCAGGTGCC	CTTGGCTCCCTGCCAAG	+
M24	RXRA_HUMAN.H11MO.0.A	-3	0.00161564	0.647871	0.114473	20	TGGCCCCTTCCGCTTGGCGGCAGGGTCCGGGCCAGGTGCC	CTCTGACCTCTGCCTCCCCC	-
M24	KLF3_HUMAN.H11MO.0.B	2	0.00270812	1.08596	0.161583	17	TGGCCCCTTCCGCTTGGCGGCAGGGTCCGGGCCAGGTGCC	CCCGGCCCCGCCCCTCCCC	-
M24	E2F6_HUMAN.H11MO.0.A	-3	0.00403162	1.61668	0.198977	13	TGGCCCCTTCCGCTTGGCGGCAGGGTCCGGGCCAGGTGCC	CCCTTCCCGCCCC	-
M24	KLF6_HUMAN.H11MO.0.A	-18	0.00408482	1.63801	0.198977	19	TGGCCCCTTCCGCTTGGCGGCAGGGTCCGGGCCAGGTGCC	GGAAGGGCGGGGCCGGGGG	+
M24	MAZ_HUMAN.H11MO.0.A	-16	0.00558452	2.23939	0.256028	22	TGGCCCCTTCCGCTTGGCGGCAGGGTCCGGGCCAGGTGCC	GGGGGAGGGGGGGGGGGGGGGG	+
M24	EGR2_HUMAN.H11MO.0.A	-3	0.00598721	2.40087	0.25924	18	TGGCCCCTTCCGCTTGGCGGCAGGGTCCGGGCCAGGTGCC	CCCCTCCCACACCCCCCC	-
M24	VEZF1_HUMAN.H11MO.0.C	2	0.00709798	2.84629	0.29116	20	TGGCCCCTTCCGCTTGGCGGCAGGGTCCGGGCCAGGTGCC	CCCCTCCCCCTCCCCCCTCCCC	-
M24	ZN341_HUMAN.H11MO.0.C	1	0.00847378	3.39799	0.301875	21	TGGCCCCTTCCGCTTGGCGGCAGGGTCCGGGCCAGGTGCC	GCTCTTCCCTCCCCCCCCCCCC	-
M24	ETV5_HUMAN.H11MO.0.C	-2	0.00877191	3.51753	0.301875	14	TGGCCCCTTCCGCTTGGCGGCAGGGTCCGGGCCAGGTGCC	CTCACTTCCTGCTC	-
M24	RFX5_HUMAN.H11MO.0.A	-8	0.00890849	3.57231	0.301875	20	TGGCCCCTTCCGCTTGGCGGCAGGGTCCGGGCCAGGTGCC	TCTGCCTAGCAACAGCTGAC	-
M24	ZBT17_HUMAN.H11MO.0.A	0	0.013083	5.24629	0.379509	19	TGGCCCCTTCCGCTTGGCGGCAGGGTCCGGGCCAGGTGCC	CTTCCCCTCCCCCACCCTC	-
M24	OLIG2_HUMAN.H11MO.0.B	-5	0.0131927	5.29028	0.379509	18	TGGCCCCTTCCGCTTGGCGGCAGGGTCCGGGCCAGGTGCC	CCAGCTGTTTCCCTTCTG	+
M24	BC11A_HUMAN.H11MO.0.A	0	0.0141211	5.66258	0.379509	17	TGGCCCCTTCCGCTTGGCGGCAGGGTCCGGGCCAGGTGCC	TTTTCACTTCCTCTTTT	-
M24	E2F7_HUMAN.H11MO.0.B	-3	0.0158527	6.35694	0.409504	13	TGGCCCCTTCCGCTTGGCGGCAGGGTCCGGGCCAGGTGCC	CCTTTCCCGCCCC	-
M24	RFX1_HUMAN.H11MO.0.B	-5	0.0177811	7.13023	0.409504	22	TGGCCCCTTCCGCTTGGCGGCAGGGTCCGGGCCAGGTGCC	CCGTCGCCATGGCAACCGGGGC	-
M24	GABPA_HUMAN.H11MO.0.A	-3	0.0183897	7.37429	0.409504	14	TGGCCCCTTCCGCTTGGCGGCAGGGTCCGGGCCAGGTGCC	CCACTTCCGGTTCC	-
M24	ZN322_HUMAN.H11MO.0.B	-16	0.0205694	8.24832	0.431377	20	TGGCCCCTTCCGCTTGGCGGCAGGGTCCGGGCCAGGTGCC	GAGCCTGGTACAGAGCCTGG	+
M24	ELF2_HUMAN.H11MO.0.C	-3	0.0213875	8.57639	0.431377	13	TGGCCCCTTCCGCTTGGCGGCAGGGTCCGGGCCAGGTGCC	CCACTTCCGGGTT	-
M24	PTF1A_HUMAN.H11MO.0.B	-16	0.0217406	8.71799	0.431377	18	TGGCCCCTTCCGCTTGGCGGCAGGGTCCGGGCCAGGTGCC	CCAGCTGCCCCCTTTCCC	+
M24	NFIA_HUMAN.H11MO.0.C	-20	0.0220019	8.82276	0.431377	15	TGGCCCCTTCCGCTTGGCGGCAGGGTCCGGGCCAGGTGCC	TTGGCACCGTGCCAA	-
M24	EGR1_HUMAN.H11MO.0.A	-2	0.0221394	8.87791	0.431377	17	TGGCCCCTTCCGCTTGGCGGCAGGGTCCGGGCCAGGTGCC	CCCCCGCCCACGCCCTC	-
M24	ERG_HUMAN.H11MO.0.A	-3	0.0230194	9.23079	0.437583	13	TGGCCCCTTCCGCTTGGCGGCAGGGTCCGGGCCAGGTGCC	CCACTTCCTGCCC	-
M24	THA_HUMAN.H11MO.0.C	0	0.0250917	10.0618	0.457905	17	TGGCCCCTTCCGCTTGGCGGCAGGGTCCGGGCCAGGTGCC	GGGTCACTTCAGGTCAG	+
M24	NR1D1_HUMAN.H11MO.0.B	-22	0.0253411	10.1618	0.457905	18	TGGCCCCTTCCGCTTGGCGGCAGGGTCCGGGCCAGGTGCC	CCTTCTGACCCACTTCCCT	-
M24	ASCL1_HUMAN.H11MO.0.A	-15	0.0280192	11.2357	0.484728	14	TGGCCCCTTCCGCTTGGCGGCAGGGTCCGGGCCAGGTGCC	GGGAGCAGGTGCAG	-
M24	MZF1_HUMAN.H11MO.0.B	-3	0.0286092	11.4723	0.484728	13	TGGCCCCTTCCGCTTGGCGGCAGGGTCCGGGCCAGGTGCC	CCCAATCCCCTCC	-
M24	TAF1_HUMAN.H11MO.0.A	1	0.0306959	12.3091	0.485883	15	TGGCCCCTTCCGCTTGGCGGCAGGGTCCGGGCCAGGTGCC	CCGCCGCCGCCATCTT	-
M24	FLI1_HUMAN.H11MO.0.A	0	0.0311711	12.4996	0.485883	18	TGGCCCCTTCCGCTTGGCGGCAGGGTCCGGGCCAGGTGCC	TCCCTCCTTCCTTCCTCC	-
M25	ZBT17_HUMAN.H11MO.0.A	-2	3.14535e-06	0.00126129	0.00245592	19	CGGACGTTTAGGGTGGGCAAACGCCGCAACCTCCCTTGGA	GAGGGTGGGGGAGGGGAAG	+
M25	ZN341_HUMAN.H11MO.0.C	-2	0.000141868	0.056889	0.0553858	22	CGGACGTTTAGGGTGGGCAAACGCCGCAACCTCCCTTGGA	GGGGGGGGGGGGAGGGAAGAGC	+
M25	RXRA_HUMAN.H11MO.0.A	-2	0.000344489	0.13814	0.08966	20	CGGACGTTTAGGGTGGGCAAACGCCGCAACCTCCCTTGGA	GGGGGAGGCAGAGGTCAGAG	+
M25	E2F7_HUMAN.H11MO.0.B	-9	0.000566065	0.226992	0.0950631	13	CGGACGTTTAGGGTGGGCAAACGCCGCAACCTCCCTTGGA	GGGGCGGGAAAGG	+
M25	TFDP1_HUMAN.H11MO.0.C	-7	0.000738743	0.296236	0.0950631	14	CGGACGTTTAGGGTGGGCAAACGCCGCAACCTCCCTTGGA	GGGGGGCGGGAAAA	+
M25	E2F3_HUMAN.H11MO.0.A	-9	0.000939949	0.37692	0.0950631	11	CGGACGTTTAGGGTGGGCAAACGCCGCAACCTCCCTTGGA	AGGGCGGGAAA	+
M25	SRBP2_HUMAN.H11MO.0.B	-10	0.00102124	0.409519	0.0950631	13	CGGACGTTTAGGGTGGGCAAACGCCGCAACCTCCCTTGGA	GGGTGGGGTGAGG	+
M25	E2F4_HUMAN.H11MO.0.A	-8	0.00112421	0.450809	0.0950631	13	CGGACGTTTAGGGTGGGCAAACGCCGCAACCTCCCTTGGA	GGGGGCGGGAAAT	+
M25	SP4_HUMAN.H11MO.0.A	-3	0.00118947	0.476976	0.0950631	20	CGGACGTTTAGGGTGGGCAAACGCCGCAACCTCCCTTGGA	GGGAAGGGGGCGGGGCCGGG	+
M25	VEZF1_HUMAN.H11MO.0.C	-2	0.00126857	0.508698	0.0950631	22	CGGACGTTTAGGGTGGGCAAACGCCGCAACCTCCCTTGGA	GGGGAGGGGGGAGGGGGAGGGG	+
M25	ZN563_HUMAN.H11MO.0.C	-2	0.00143196	0.574214	0.0950631	21	CGGACGTTTAGGGTGGGCAAACGCCGCAACCTCCCTTGGA	GCAGCTGCCAGTGAGGATCCC	-
M25	PATZ1_HUMAN.H11MO.0.C	1	0.001461	0.585859	0.0950631	21	CGGACGTTTAGGGTGGGCAAACGCCGCAACCTCCCTTGGA	GGGGAGGGGGCGGGGGGGGAGG	+
M25	NR1D1_HUMAN.H11MO.0.B	-5	0.00202616	0.812491	0.117224	19	CGGACGTTTAGGGTGGGCAAACGCCGCAACCTCCCTTGGA	AGGGAAGTGGGTCAGAAGG	+
M25	SP3_HUMAN.H11MO.0.B	-4	0.00229671	0.920979	0.117224	20	CGGACGTTTAGGGTGGGCAAACGCCGCAACCTCCCTTGGA	GGGGGGGGGCGGGGCCGGGG	+
M25	THA_HUMAN.H11MO.0.C	0	0.00240211	0.963247	0.117224	17	CGGACGTTTAGGGTGGGCAAACGCCGCAACCTCCCTTGGA	GGGTCACTTCAGGTCAG	+
M25	E2F1_HUMAN.H11MO.0.A	-7	0.00261469	1.04849	0.120093	14	CGGACGTTTAGGGTGGGCAAACGCCGCAACCTCCCTTGGA	GGGGGGCGGGAAAG	+
M25	SUH_HUMAN.H11MO.0.A	-9	0.00289049	1.15908	0.125384	11	CGGACGTTTAGGGTGGGCAAACGCCGCAACCTCCCTTGGA	GGCGTGGGAAA	+
M25	E2F6_HUMAN.H11MO.0.A	-9	0.00339216	1.36025	0.139401	13	CGGACGTTTAGGGTGGGCAAACGCCGCAACCTCCCTTGGA	GGGGCGGGAAGGG	+
M25	Z324A_HUMAN.H11MO.0.C	0	0.00379988	1.52375	0.148137	23	CGGACGTTTAGGGTGGGCAAACGCCGCAACCTCCCTTGGA	TGGCAGCAAAGGATGGTTTGATA	-
M25	MAZ_HUMAN.H11MO.0.A	1	0.00405432	1.62578	0.148137	21	CGGACGTTTAGGGTGGGCAAACGCCGCAACCTCCCTTGGA	GGGGGAGGGGGGGGGGGGGGGG	+
M25	TBX21_HUMAN.H11MO.0.A	-6	0.00441123	1.7689	0.148137	13	CGGACGTTTAGGGTGGGCAAACGCCGCAACCTCCCTTGGA	GTGGAGGTGTGAA	+
M25	KLF6_HUMAN.H11MO.0.A	-1	0.0044826	1.79752	0.148137	19	CGGACGTTTAGGGTGGGCAAACGCCGCAACCTCCCTTGGA	GGAAGGGCGGGGCCGGGGG	+
M25	EGR2_HUMAN.H11MO.0.A	0	0.00465482	1.86658	0.148137	18	CGGACGTTTAGGGTGGGCAAACGCCGCAACCTCCCTTGGA	GGGGGGGTGTGGGAGGGG	+
M25	SMAD3_HUMAN.H11MO.0.B	-10	0.00487756	1.9559	0.148137	12	CGGACGTTTAGGGTGGGCAAACGCCGCAACCTCCCTTGGA	CAGGTGACAGAG	-
M25	SP2_HUMAN.H11MO.0.A	-2	0.00493278	1.97804	0.148137	22	CGGACGTTTAGGGTGGGCAAACGCCGCAACCTCCCTTGGA	GGGGGGGGGGCGGGGCCGGGGG	+
M25	ZN467_HUMAN.H11MO.0.C	6	0.00821585	3.29456	0.235262	16	CGGACGTTTAGGGTGGGCAAACGCCGCAACCTCCCTTGGA	GGGGAGGGGAGGGGGGGGGGGG	+
M25	ZN394_HUMAN.H11MO.0.C	0	0.00843656	3.38306	0.235262	20	CGGACGTTTAGGGTGGGCAAACGCCGCAACCTCCCTTGGA	AGAATGGAATAGAATGGAAT	+
M25	TAF1_HUMAN.H11MO.0.A	-20	0.00928986	3.72523	0.250124	16	CGGACGTTTAGGGTGGGCAAACGCCGCAACCTCCCTTGGA	CCGCCGCCGCCATCTT	-
M25	KLF3_HUMAN.H11MO.0.B	-4	0.010165	4.07618	0.264565	19	CGGACGTTTAGGGTGGGCAAACGCCGCAACCTCCCTTGGA	GGGGAGGGGCGGGGCCGGG	+
M25	EGR1_HUMAN.H11MO.0.A	-3	0.0138206	5.54207	0.333464	17	CGGACGTTTAGGGTGGGCAAACGCCGCAACCTCCCTTGGA	GAGGGCGTGGGCGGGGG	+
M25	RFX5_HUMAN.H11MO.0.A	-1	0.0150042	6.0167	0.344572	20	CGGACGTTTAGGGTGGGCAAACGCCGCAACCTCCCTTGGA	GTCAGCTGTTGCTAGGCAGA	+
M25	ZN263_HUMAN.H11MO.0.A	3	0.0180746	7.2479	0.383928	17	CGGACGTTTAGGGTGGGCAAACGCCGCAACCTCCCTTGGA	GGGAGGAGGGAGAGGAGGAG	+
M25	GATA1_HUMAN.H11MO.0.A	-3	0.0181931	7.29545	0.383928	19	CGGACGTTTAGGGTGGGCAAACGCCGCAACCTCCCTTGGA	CTGGCGGGGACAGATAAGA	+
M25	BRAC_HUMAN.H11MO.0.A	-1	0.0192195	7.707	0.387705	20	CGGACGTTTAGGGTGGGCAAACGCCGCAACCTCCCTTGGA	TTAGCAGGGAGGTGTGAAAT	+
M25	TBX3_HUMAN.H11MO.0.C	-9	0.0193652	7.76544	0.387705	11	CGGACGTTTAGGGTGGGCAAACGCCGCAACCTCCCTTGGA	GGAGGTGGGAA	+
M25	ZN554_HUMAN.H11MO.0.C	-2	0.0217104	8.70589	0.423792	20	CGGACGTTTAGGGTGGGCAAACGCCGCAACCTCCCTTGGA	GCTGAGCCATGTGGGGTGCT	+
M25	ZN770_HUMAN.H11MO.0.C	0	0.0256223	10.2746	0.487954	22	CGGACGTTTAGGGTGGGCAAACGCCGCAACCTCCCTTGGA	GGGAGGCTGAGGCGGGAGGATC	+
M25	NR1H3_HUMAN.H11MO.0.B	0	0.026413	10.5916	0.491035	19	CGGACGTTTAGGGTGGGCAAACGCCGCAACCTCCCTTGGA	CAGAGGTCACTGCAGGTCA	+
M26	RXRA_HUMAN.H11MO.0.A	-15	0.000455706	0.182738	0.360358	20	GCGAAGTAGGAACTCCGGGCAGGGAAAGCCGCTCCCATCC	GGGGGAGGCAGAGGTCAGAG	+
M26	ZN563_HUMAN.H11MO.0.C	-9	0.00211268	0.847186	0.453273	21	GCGAAGTAGGAACTCCGGGCAGGGAAAGCCGCTCCCATCC	GGGATCCTCACTGGCAGCTGC	+
M26	ZN394_HUMAN.H11MO.0.C	-8	0.0033185	1.33072	0.453273	20	GCGAAGTAGGAACTCCGGGCAGGGAAAGCCGCTCCCATCC	AGAATGGAATAGAATGGAAT	+
M26	SP3_HUMAN.H11MO.0.B	-17	0.0033185	1.33072	0.453273	20	GCGAAGTAGGAACTCCGGGCAGGGAAAGCCGCTCCCATCC	CCCCGGCCCCGCCCCCCCCC	-
M26	ZN341_HUMAN.H11MO.0.C	-8	0.00417129	1.67269	0.453273	22	GCGAAGTAGGAACTCCGGGCAGGGAAAGCCGCTCCCATCC	GGGGGGGGGGGGAGGGAAGAGC	+
M26	LYL1_HUMAN.H11MO.0.A	-24	0.00420743	1.68718	0.453273	14	GCGAAGTAGGAACTCCGGGCAGGGAAAGCCGCTCCCATCC	CCAGCTGTTTCCTG	+
M26	KLF6_HUMAN.H11MO.0.A	-8	0.0048581	1.9481	0.453273	19	GCGAAGTAGGAACTCCGGGCAGGGAAAGCCGCTCCCATCC	GGAAGGGCGGGGCCGGGGG	+
M26	THAP1_HUMAN.H11MO.0.C	2	0.00538199	2.15818	0.453273	20	GCGAAGTAGGAACTCCGGGCAGGGAAAGCCGCTCCCATCC	GCCCGCAGCCAAGATGGCGGCG	-
M26	PATZ1_HUMAN.H11MO.0.C	-5	0.00573205	2.29855	0.453273	22	GCGAAGTAGGAACTCCGGGCAGGGAAAGCCGCTCCCATCC	GGGGAGGGGGCGGGGGGGGAGG	+
M26	THA_HUMAN.H11MO.0.C	-11	0.00839004	3.36441	0.482138	17	GCGAAGTAGGAACTCCGGGCAGGGAAAGCCGCTCCCATCC	GGGTCACTTCAGGTCAG	+
M26	NR1D1_HUMAN.H11MO.0.B	0	0.00955588	3.83191	0.482138	19	GCGAAGTAGGAACTCCGGGCAGGGAAAGCCGCTCCCATCC	AGGGAAGTGGGTCAGAAGG	+
M26	ZBT17_HUMAN.H11MO.0.A	-9	0.00955588	3.83191	0.482138	19	GCGAAGTAGGAACTCCGGGCAGGGAAAGCCGCTCCCATCC	GAGGGTGGGGGAGGGGAAG	+
M26	NR1H3_HUMAN.H11MO.0.B	1	0.0102057	4.09249	0.482138	18	GCGAAGTAGGAACTCCGGGCAGGGAAAGCCGCTCCCATCC	TGACCTGCAGTGACCTCTG	-
M26	LEF1_HUMAN.H11MO.0.A	-16	0.010365	4.15637	0.482138	14	GCGAAGTAGGAACTCCGGGCAGGGAAAGCCGCTCCCATCC	AGCAAATCAAAGGA	-
M27	TYY1_HUMAN.H11MO.0.A	-26	2.75275e-08	1.10385e-05	2.20496e-05	12	AGCTCGGCCCTCGGTCCCCTCCGCTGCAAGATGGCGGCCA	CAAGATGGCGGC	+
M27	ZFP42_HUMAN.H11MO.0.A	-27	5.54092e-05	0.0222191	0.0221915	12	AGCTCGGCCCTCGGTCCCCTCCGCTGCAAGATGGCGGCCA	AAAATGGCTGCC	-
M27	ZN467_HUMAN.H11MO.0.C	-2	0.00182244	0.7308	0.434038	22	AGCTCGGCCCTCGGTCCCCTCCGCTGCAAGATGGCGGCCA	CCCCCCCCCCCCTCCCCTCCCC	-
M27	ZN320_HUMAN.H11MO.0.C	-1	0.0025264	1.01309	0.434038	20	AGCTCGGCCCTCGGTCCCCTCCGCTGCAAGATGGCGGCCA	CACTGGCCCCCTGGTCCCAC	-
M27	ZSC22_HUMAN.H11MO.0.C	-1	0.00270933	1.08644	0.434038	16	AGCTCGGCCCTCGGTCCCCTCCGCTGCAAGATGGCGGCCA	CCTCCTCCCTCAGACC	-
M30	RXRA_HUMAN.H11MO.0.A	-17	0.0010232	0.410303	0.390488	20	TTCGCTCGGAACGGGGCACCCGGCCTGCGACACCGACACA	CTCTGACCTCTGCCTCCCCC	-
M30	ZN563_HUMAN.H11MO.0.C	-16	0.00236519	0.948442	0.390488	21	TTCGCTCGGAACGGGGCACCCGGCCTGCGACACCGACACA	GCAGCTGCCAGTGAGGATCCC	-
M30	GATA1_HUMAN.H11MO.0.A	-18	0.0024467	0.981126	0.390488	19	TTCGCTCGGAACGGGGCACCCGGCCTGCGACACCGACACA	TCTTATCTGTCCCCGCCAG	-
M30	NR1D1_HUMAN.H11MO.0.B	-16	0.0024467	0.981126	0.390488	19	TTCGCTCGGAACGGGGCACCCGGCCTGCGACACCGACACA	CCTTCTGACCCACTTCCCT	-
M30	CLOCK_HUMAN.H11MO.0.C	-24	0.00566761	2.27271	0.473064	14	TTCGCTCGGAACGGGGCACCCGGCCTGCGACACCGACACA	CAGACACGTGAACA	+
M30	SP2_HUMAN.H11MO.0.A	-8	0.00635042	2.54652	0.473064	22	TTCGCTCGGAACGGGGCACCCGGCCTGCGACACCGACACA	GGGGGGGGGGCGGGGCCGGGGG	+
M30	THAP1_HUMAN.H11MO.0.C	-2	0.00675443	2.70853	0.473064	22	TTCGCTCGGAACGGGGCACCCGGCCTGCGACACCGACACA	CGCCGCCATCTTGGCTGCGGGC	+
M30	BRAC_HUMAN.H11MO.0.A	0	0.00711383	2.85264	0.473064	20	TTCGCTCGGAACGGGGCACCCGGCCTGCGACACCGACACA	TTAGCAGGGAGGTGTGAAAT	+
M34	RXRA_HUMAN.H11MO.0.A	-18	6.94785e-05	0.0278609	0.05458	20	AACTATCGCTGGCCCGGTCGACTTTGAAGGGGTCTGCCTG	GGGGGAGGCAGAGGTCAGAG	+
M34	ZN341_HUMAN.H11MO.0.C	-15	0.000139757	0.0560427	0.0548944	22	AACTATCGCTGGCCCGGTCGACTTTGAAGGGGTCTGCCTG	GGGGGGGGGGGGAGGGAAGAGC	+
M34	THAP1_HUMAN.H11MO.0.C	-16	0.00066868	0.268141	0.160361	22	AACTATCGCTGGCCCGGTCGACTTTGAAGGGGTCTGCCTG	GCCCGCAGCCAAGATGGCGGCG	-
M34	KLF6_HUMAN.H11MO.0.A	-24	0.00112143	0.449694	0.160361	16	AACTATCGCTGGCCCGGTCGACTTTGAAGGGGTCTGCCTG	GGAAGGGCGGGGCCGGGGG	+
M34	ZN563_HUMAN.H11MO.0.C	-16	0.00133908	0.53697	0.160361	21	AACTATCGCTGGCCCGGTCGACTTTGAAGGGGTCTGCCTG	GGGATCCTCACTGGCAGCTGC	+
M34	RARG_HUMAN.H11MO.0.B	-9	0.00142894	0.573005	0.160361	18	AACTATCGCTGGCCCGGTCGACTTTGAAGGGGTCTGCCTG	AGGTCAGAGTGACCTGGG	+
M34	OLIG2_HUMAN.H11MO.0.B	-22	0.00292376	1.17243	0.268101	18	AACTATCGCTGGCCCGGTCGACTTTGAAGGGGTCTGCCTG	CAGAAGGGAAACAGCTGG	-
M34	PTF1A_HUMAN.H11MO.0.B	-22	0.00341255	1.36843	0.268101	18	AACTATCGCTGGCCCGGTCGACTTTGAAGGGGTCTGCCTG	GGGAAAGGGGGCAGCTGG	-
M34	SP3_HUMAN.H11MO.0.B	-6	0.00363132	1.45616	0.268101	20	AACTATCGCTGGCCCGGTCGACTTTGAAGGGGTCTGCCTG	CCCCGGCCCCGCCCCCCCCC	-
M34	NR1D1_HUMAN.H11MO.0.B	-4	0.00383084	1.53617	0.268101	19	AACTATCGCTGGCCCGGTCGACTTTGAAGGGGTCTGCCTG	CCTTCTGACCCACTTCCCT	-
M34	LYL1_HUMAN.H11MO.0.A	-26	0.00426082	1.70859	0.268101	14	AACTATCGCTGGCCCGGTCGACTTTGAAGGGGTCTGCCTG	CAGGAAACAGCTGG	-
M34	ZN667_HUMAN.H11MO.0.C	-18	0.00443669	1.77911	0.268101	19	AACTATCGCTGGCCCGGTCGACTTTGAAGGGGTCTGCCTG	GTGGCCTTAAAAGCTCAGC	+
M34	KLF3_HUMAN.H11MO.0.B	-22	0.00683169	2.73951	0.352623	18	AACTATCGCTGGCCCGGTCGACTTTGAAGGGGTCTGCCTG	GGGGAGGGGCGGGGCCGGG	+
M34	SP4_HUMAN.H11MO.0.A	-21	0.00732244	2.9363	0.352623	19	AACTATCGCTGGCCCGGTCGACTTTGAAGGGGTCTGCCTG	GGGAAGGGGGCGGGGCCGGG	+
M34	RARA_HUMAN.H11MO.0.A	-18	0.00783977	3.14375	0.352623	20	AACTATCGCTGGCCCGGTCGACTTTGAAGGGGTCTGCCTG	GGGGGATCAAGAGGTCAAGG	+
M34	SP2_HUMAN.H11MO.0.A	-5	0.00815859	3.27159	0.352623	22	AACTATCGCTGGCCCGGTCGACTTTGAAGGGGTCTGCCTG	CCCCCGGCCCCGCCCCCCCCCC	-
M34	ZN554_HUMAN.H11MO.0.C	-17	0.00897754	3.6	0.352623	20	AACTATCGCTGGCCCGGTCGACTTTGAAGGGGTCTGCCTG	AGCACCCCACATGGCTCAGC	-
M34	ZN335_HUMAN.H11MO.0.A	-19	0.0112011	4.49163	0.41901	21	AACTATCGCTGGCCCGGTCGACTTTGAAGGGGTCTGCCTG	GGCTGTCCTCGGCGCTGCCTGA	+
M34	BRAC_HUMAN.H11MO.0.A	-17	0.0142733	5.72359	0.496566	20	AACTATCGCTGGCCCGGTCGACTTTGAAGGGGTCTGCCTG	TTAGCAGGGAGGTGTGAAAT	+
M34	COT1_HUMAN.H11MO.0.C	-21	0.0145386	5.82997	0.496566	17	AACTATCGCTGGCCCGGTCGACTTTGAAGGGGTCTGCCTG	GGGGTCAGAGGTCAGGG	+
M34	PATZ1_HUMAN.H11MO.0.C	-5	0.0152659	6.12162	0.499682	22	AACTATCGCTGGCCCGGTCGACTTTGAAGGGGTCTGCCTG	CCTCCCCCCCCGCCCCCTCCCC	-
M42	GATA1_HUMAN.H11MO.0.A	-6	0.00118328	0.474494	0.493121	19	CCGTGCGTCGTTGCCGGCGCGAACCGCAGGCTCCCGCCAC	CTGGCGGGGACAGATAAGA	+
M42	RXRA_HUMAN.H11MO.0.A	-17	0.00174037	0.697888	0.493121	20	CCGTGCGTCGTTGCCGGCGCGAACCGCAGGCTCCCGCCAC	CTCTGACCTCTGCCTCCCCC	-
M42	GATA2_HUMAN.H11MO.0.A	-6	0.00184688	0.7406	0.493121	19	CCGTGCGTCGTTGCCGGCGCGAACCGCAGGCTCCCGCCAC	CTGGGGGGTGGAGATAAGG	+
M47	ZN563_HUMAN.H11MO.0.C	-15	0.00024379	0.0977599	0.132112	21	CCTGGGAGCCCGCTGCCGCACATGCCCGTGATCTGGTCCC	GGGATCCTCACTGGCAGCTGC	+
M47	PATZ1_HUMAN.H11MO.0.C	-5	0.00033536	0.13448	0.132112	22	CCTGGGAGCCCGCTGCCGCACATGCCCGTGATCTGGTCCC	CCTCCCCCCCCGCCCCCTCCCC	-
M47	SP2_HUMAN.H11MO.0.A	-5	0.000804557	0.322627	0.170421	22	CCTGGGAGCCCGCTGCCGCACATGCCCGTGATCTGGTCCC	CCCCCGGCCCCGCCCCCCCCCC	-
M47	SP3_HUMAN.H11MO.0.B	-7	0.000865214	0.346951	0.170421	20	CCTGGGAGCCCGCTGCCGCACATGCCCGTGATCTGGTCCC	CCCCGGCCCCGCCCCCCCCC	-
M47	KLF6_HUMAN.H11MO.0.A	-6	0.0011897	0.477068	0.187467	19	CCTGGGAGCCCGCTGCCGCACATGCCCGTGATCTGGTCCC	CCCCCGGCCCCGCCCTTCC	-
M47	ZN554_HUMAN.H11MO.0.C	-11	0.00152658	0.61216	0.196793	20	CCTGGGAGCCCGCTGCCGCACATGCCCGTGATCTGGTCCC	AGCACCCCACATGGCTCAGC	-
M47	CLOCK_HUMAN.H11MO.0.C	-14	0.00195895	0.785539	0.196793	14	CCTGGGAGCCCGCTGCCGCACATGCCCGTGATCTGGTCCC	TGTTCACGTGTCTG	-
M47	VEZF1_HUMAN.H11MO.0.C	-12	0.00199821	0.801281	0.196793	22	CCTGGGAGCCCGCTGCCGCACATGCCCGTGATCTGGTCCC	CCCCTCCCCCTCCCCCCTCCCC	-
M47	THAP1_HUMAN.H11MO.0.C	-15	0.00357235	1.43251	0.248997	22	CCTGGGAGCCCGCTGCCGCACATGCCCGTGATCTGGTCCC	CGCCGCCATCTTGGCTGCGGGC	+
M47	SP4_HUMAN.H11MO.0.A	-7	0.00387404	1.55349	0.248997	20	CCTGGGAGCCCGCTGCCGCACATGCCCGTGATCTGGTCCC	CCCGGCCCCGCCCCCTTCCC	-
M47	PAX5_HUMAN.H11MO.0.A	-4	0.00417582	1.67451	0.248997	21	CCTGGGAGCCCGCTGCCGCACATGCCCGTGATCTGGTCCC	GTCACGCTCTGCTGCCCAGGC	-
M47	RFX5_HUMAN.H11MO.0.A	-20	0.0041767	1.67486	0.248997	20	CCTGGGAGCCCGCTGCCGCACATGCCCGTGATCTGGTCCC	TCTGCCTAGCAACAGCTGAC	-
M47	KLF3_HUMAN.H11MO.0.B	-8	0.00437506	1.7544	0.248997	19	CCTGGGAGCCCGCTGCCGCACATGCCCGTGATCTGGTCCC	CCCGGCCCCGCCCCTCCCC	-
M47	COT1_HUMAN.H11MO.0.C	-23	0.00445065	1.78471	0.248997	17	CCTGGGAGCCCGCTGCCGCACATGCCCGTGATCTGGTCCC	CCCTGACCTCTGACCCC	-
M47	MAZ_HUMAN.H11MO.0.A	-6	0.00474052	1.90095	0.248997	22	CCTGGGAGCCCGCTGCCGCACATGCCCGTGATCTGGTCCC	CCCCCCCCCCCCCCCCTCCCCC	-
M47	LYL1_HUMAN.H11MO.0.A	-21	0.00597872	2.39747	0.286102	14	CCTGGGAGCCCGCTGCCGCACATGCCCGTGATCTGGTCCC	CCAGCTGTTTCCTG	+
M47	ZBT17_HUMAN.H11MO.0.A	-15	0.00642704	2.57724	0.286102	19	CCTGGGAGCCCGCTGCCGCACATGCCCGTGATCTGGTCCC	CTTCCCCTCCCCCACCCTC	-
M47	MXI1_HUMAN.H11MO.0.A	-16	0.00703884	2.82258	0.291882	15	CCTGGGAGCCCGCTGCCGCACATGCCCGTGATCTGGTCCC	CCCGCCGCCACGTGC	-
M47	SMAD3_HUMAN.H11MO.0.B	-30	0.00819467	3.28606	0.32282	10	CCTGGGAGCCCGCTGCCGCACATGCCCGTGATCTGGTCCC	CTCTGTCACCTG	+
M47	NR1D1_HUMAN.H11MO.0.B	-8	0.00867711	3.47952	0.325548	19	CCTGGGAGCCCGCTGCCGCACATGCCCGTGATCTGGTCCC	CCTTCTGACCCACTTCCCT	-
M47	RARG_HUMAN.H11MO.0.B	-16	0.00964982	3.86958	0.345586	18	CCTGGGAGCCCGCTGCCGCACATGCCCGTGATCTGGTCCC	CCCAGGTCACTCTGACCT	-
M47	RXRA_HUMAN.H11MO.0.A	-1	0.0107438	4.30826	0.368035	20	CCTGGGAGCCCGCTGCCGCACATGCCCGTGATCTGGTCCC	CTCTGACCTCTGCCTCCCCC	-
M47	Z324A_HUMAN.H11MO.0.C	-18	0.0122553	4.91436	0.402319	22	CCTGGGAGCCCGCTGCCGCACATGCCCGTGATCTGGTCCC	TATCAAACCATCCTTTGCTGCCA	+
M47	USF2_HUMAN.H11MO.0.A	-15	0.0134439	5.391	0.423687	19	CCTGGGAGCCCGCTGCCGCACATGCCCGTGATCTGGTCCC	CGCCGCGGCCACGTGACCC	-
M47	KLF15_HUMAN.H11MO.0.A	-8	0.0144407	5.79073	0.437597	19	CCTGGGAGCCCGCTGCCGCACATGCCCGTGATCTGGTCCC	CCCCCCCCTGCTCCTCCCC	-
M47	ZN341_HUMAN.H11MO.0.C	-14	0.0169685	6.80437	0.495152	22	CCTGGGAGCCCGCTGCCGCACATGCCCGTGATCTGGTCCC	GCTCTTCCCTCCCCCCCCCCCC	-
M48	ZN563_HUMAN.H11MO.0.C	-18	0.000543254	0.217845	0.315825	21	CACTGTGTCTCGCAGCCCCGGTGGCCCGAAGGCTGGCACC	GGGATCCTCACTGGCAGCTGC	+
M48	THAP1_HUMAN.H11MO.0.C	-15	0.000788573	0.316218	0.315825	22	CACTGTGTCTCGCAGCCCCGGTGGCCCGAAGGCTGGCACC	GCCCGCAGCCAAGATGGCGGCG	-
M50	GATA1_HUMAN.H11MO.0.A	-29	0.000689129	0.276341	0.460336	11	CTGTTCAGCGCAGGCTACAGGAGCTGGGCCCGGCACAAGA	CTGGCGGGGACAGATAAGA	+
M50	ZN563_HUMAN.H11MO.0.C	-10	0.00150926	0.605214	0.460336	21	CTGTTCAGCGCAGGCTACAGGAGCTGGGCCCGGCACAAGA	GCAGCTGCCAGTGAGGATCCC	-
M57	LYL1_HUMAN.H11MO.0.A	-19	0.000129364	0.0518751	0.0624983	14	GGGCCAGCCACCATGCTCTGCAGCTGTCCTCGCAAAATGA	CCAGCTGTTTCCTG	+
M57	NR1D1_HUMAN.H11MO.0.B	-11	0.000210485	0.0844046	0.0624983	19	GGGCCAGCCACCATGCTCTGCAGCTGTCCTCGCAAAATGA	CCTTCTGACCCACTTCCCT	-
M57	ZN563_HUMAN.H11MO.0.C	-6	0.000239563	0.0960648	0.0624983	21	GGGCCAGCCACCATGCTCTGCAGCTGTCCTCGCAAAATGA	GGGATCCTCACTGGCAGCTGC	+
M57	GATA1_HUMAN.H11MO.0.A	-28	0.00121205	0.486032	0.220433	12	GGGCCAGCCACCATGCTCTGCAGCTGTCCTCGCAAAATGA	CTGGCGGGGACAGATAAGA	+
M57	Z324A_HUMAN.H11MO.0.C	-3	0.00140824	0.564705	0.220433	23	GGGCCAGCCACCATGCTCTGCAGCTGTCCTCGCAAAATGA	TATCAAACCATCCTTTGCTGCCA	+
M57	RXRA_HUMAN.H11MO.0.A	-14	0.00176764	0.708824	0.225564	20	GGGCCAGCCACCATGCTCTGCAGCTGTCCTCGCAAAATGA	CTCTGACCTCTGCCTCCCCC	-
M57	OLIG2_HUMAN.H11MO.0.B	-19	0.00238368	0.955857	0.225564	18	GGGCCAGCCACCATGCTCTGCAGCTGTCCTCGCAAAATGA	CCAGCTGTTTCCCTTCTG	+
M57	PATZ1_HUMAN.H11MO.0.C	-14	0.00241237	0.96736	0.225564	22	GGGCCAGCCACCATGCTCTGCAGCTGTCCTCGCAAAATGA	CCTCCCCCCCCGCCCCCTCCCC	-
M57	VEZF1_HUMAN.H11MO.0.C	-8	0.00259384	1.04013	0.225564	22	GGGCCAGCCACCATGCTCTGCAGCTGTCCTCGCAAAATGA	CCCCTCCCCCTCCCCCCTCCCC	-
M57	PTF1A_HUMAN.H11MO.0.B	-19	0.0032981	1.32254	0.258127	18	GGGCCAGCCACCATGCTCTGCAGCTGTCCTCGCAAAATGA	CCAGCTGCCCCCTTTCCC	+
M57	SP4_HUMAN.H11MO.0.A	-13	0.00408556	1.63831	0.290689	20	GGGCCAGCCACCATGCTCTGCAGCTGTCCTCGCAAAATGA	CCCGGCCCCGCCCCCTTCCC	-
M57	GATA2_HUMAN.H11MO.0.A	-28	0.00503065	2.01729	0.303157	12	GGGCCAGCCACCATGCTCTGCAGCTGTCCTCGCAAAATGA	CTGGGGGGTGGAGATAAGG	+
M57	KLF6_HUMAN.H11MO.0.A	-13	0.00542283	2.17455	0.303157	19	GGGCCAGCCACCATGCTCTGCAGCTGTCCTCGCAAAATGA	CCCCCGGCCCCGCCCTTCC	-
M57	ZN341_HUMAN.H11MO.0.C	-13	0.00645344	2.58783	0.322322	22	GGGCCAGCCACCATGCTCTGCAGCTGTCCTCGCAAAATGA	GCTCTTCCCTCCCCCCCCCCCC	-
M57	EGR1_HUMAN.H11MO.0.A	-14	0.00814155	3.26476	0.36677	17	GGGCCAGCCACCATGCTCTGCAGCTGTCCTCGCAAAATGA	CCCCCGCCCACGCCCTC	-
M57	ZBT17_HUMAN.H11MO.0.A	-12	0.00843524	3.38253	0.36677	19	GGGCCAGCCACCATGCTCTGCAGCTGTCCTCGCAAAATGA	CTTCCCCTCCCCCACCCTC	-
M57	BRAC_HUMAN.H11MO.0.A	-16	0.00966054	3.87388	0.384884	20	GGGCCAGCCACCATGCTCTGCAGCTGTCCTCGCAAAATGA	ATTTCACACCTCCCTGCTAA	-
M57	TAF1_HUMAN.H11MO.0.A	-14	0.00983537	3.94398	0.384884	16	GGGCCAGCCACCATGCTCTGCAGCTGTCCTCGCAAAATGA	CCGCCGCCGCCATCTT	-
M57	ZN554_HUMAN.H11MO.0.C	-4	0.0103533	4.15166	0.385858	20	GGGCCAGCCACCATGCTCTGCAGCTGTCCTCGCAAAATGA	AGCACCCCACATGGCTCAGC	-
M57	SP3_HUMAN.H11MO.0.B	-12	0.0127152	5.09881	0.417784	20	GGGCCAGCCACCATGCTCTGCAGCTGTCCTCGCAAAATGA	CCCCGGCCCCGCCCCCCCCC	-
M57	CLOCK_HUMAN.H11MO.0.C	-4	0.0132451	5.3113	0.417784	14	GGGCCAGCCACCATGCTCTGCAGCTGTCCTCGCAAAATGA	CAGACACGTGAACA	+
M57	ZN335_HUMAN.H11MO.0.A	-3	0.0133451	5.35139	0.417784	22	GGGCCAGCCACCATGCTCTGCAGCTGTCCTCGCAAAATGA	TCAGGCAGCGCCGAGGACAGCC	-
M57	SP2_HUMAN.H11MO.0.A	-11	0.0151636	6.08061	0.441284	22	GGGCCAGCCACCATGCTCTGCAGCTGTCCTCGCAAAATGA	CCCCCGGCCCCGCCCCCCCCCC	-
M57	ZN394_HUMAN.H11MO.0.C	-19	0.0155634	6.24091	0.441284	20	GGGCCAGCCACCATGCTCTGCAGCTGTCCTCGCAAAATGA	ATTCCATTCTATTCCATTCT	-
M57	SMAD3_HUMAN.H11MO.0.B	-14	0.0160468	6.43477	0.441284	12	GGGCCAGCCACCATGCTCTGCAGCTGTCCTCGCAAAATGA	CTCTGTCACCTG	+
M57	ASCL1_HUMAN.H11MO.0.A	-17	0.0170277	6.82811	0.441284	14	GGGCCAGCCACCATGCTCTGCAGCTGTCCTCGCAAAATGA	CTGCACCTGCTCCC	+
M57	TBX21_HUMAN.H11MO.0.A	-16	0.0174864	7.01203	0.441284	13	GGGCCAGCCACCATGCTCTGCAGCTGTCCTCGCAAAATGA	TTCACACCTCCAC	-
M57	THA_HUMAN.H11MO.0.C	-15	0.0186187	7.46608	0.441284	17	GGGCCAGCCACCATGCTCTGCAGCTGTCCTCGCAAAATGA	CTGACCTGAAGTGACCC	-
M57	MYOD1_HUMAN.H11MO.0.A	-19	0.0191702	7.68727	0.441284	15	GGGCCAGCCACCATGCTCTGCAGCTGTCCTCGCAAAATGA	GCAGCTGTTCCTGCC	+
M57	RARG_HUMAN.H11MO.0.B	0	0.0199174	7.98687	0.445383	18	GGGCCAGCCACCATGCTCTGCAGCTGTCCTCGCAAAATGA	AGGTCAGAGTGACCTGGG	+
M57	TAL1_HUMAN.H11MO.0.A	-28	0.0223434	8.95971	0.485754	12	GGGCCAGCCACCATGCTCTGCAGCTGTCCTCGCAAAATGA	CTGGGGGGGGCAGATAAGG	+
M58	CLOCK_HUMAN.H11MO.0.C	-12	0.000818992	0.328416	0.3415	14	TGGCGGCGGAGGTGCACACGTGACCGCCGGCAGAGGCGGT	TGTTCACGTGTCTG	-
M58	SP3_HUMAN.H11MO.0.B	-18	0.0017341	0.695372	0.3415	20	TGGCGGCGGAGGTGCACACGTGACCGCCGGCAGAGGCGGT	GGGGGGGGGCGGGGCCGGGG	+
M58	THAP1_HUMAN.H11MO.0.C	-13	0.00175257	0.702782	0.3415	22	TGGCGGCGGAGGTGCACACGTGACCGCCGGCAGAGGCGGT	GCCCGCAGCCAAGATGGCGGCG	-
M58	ZN563_HUMAN.H11MO.0.C	-16	0.00223302	0.895443	0.3415	21	TGGCGGCGGAGGTGCACACGTGACCGCCGGCAGAGGCGGT	GGGATCCTCACTGGCAGCTGC	+
M58	ZN341_HUMAN.H11MO.0.C	-5	0.00279255	1.11981	0.3415	22	TGGCGGCGGAGGTGCACACGTGACCGCCGGCAGAGGCGGT	GGGGGGGGGGGGAGGGAAGAGC	+
M58	KLF6_HUMAN.H11MO.0.A	-20	0.00335432	1.34508	0.3415	19	TGGCGGCGGAGGTGCACACGTGACCGCCGGCAGAGGCGGT	GGAAGGGCGGGGCCGGGGG	+
M58	RXRA_HUMAN.H11MO.0.A	-17	0.00349155	1.40011	0.3415	20	TGGCGGCGGAGGTGCACACGTGACCGCCGGCAGAGGCGGT	GGGGGAGGCAGAGGTCAGAG	+
M58	LYL1_HUMAN.H11MO.0.A	-5	0.00408893	1.63966	0.3415	14	TGGCGGCGGAGGTGCACACGTGACCGCCGGCAGAGGCGGT	CCAGCTGTTTCCTG	+
M58	SP2_HUMAN.H11MO.0.A	-17	0.00411809	1.65136	0.3415	22	TGGCGGCGGAGGTGCACACGTGACCGCCGGCAGAGGCGGT	GGGGGGGGGGCGGGGCCGGGGG	+
M58	Z324A_HUMAN.H11MO.0.C	0	0.0052595	2.10906	0.3415	23	TGGCGGCGGAGGTGCACACGTGACCGCCGGCAGAGGCGGT	TGGCAGCAAAGGATGGTTTGATA	-
M58	PATZ1_HUMAN.H11MO.0.C	-11	0.005306	2.12771	0.3415	22	TGGCGGCGGAGGTGCACACGTGACCGCCGGCAGAGGCGGT	GGGGAGGGGGCGGGGGGGGAGG	+
M58	SP4_HUMAN.H11MO.0.A	-11	0.00559173	2.24228	0.3415	20	TGGCGGCGGAGGTGCACACGTGACCGCCGGCAGAGGCGGT	GGGAAGGGGGCGGGGCCGGG	+
M58	TAF1_HUMAN.H11MO.0.A	4	0.00764029	3.06376	0.404395	12	TGGCGGCGGAGGTGCACACGTGACCGCCGGCAGAGGCGGT	AAGATGGCGGCGGCGG	+
M58	KLF3_HUMAN.H11MO.0.B	-18	0.00873146	3.50131	0.433266	19	TGGCGGCGGAGGTGCACACGTGACCGCCGGCAGAGGCGGT	GGGGAGGGGCGGGGCCGGG	+
M60	KLF5_HUMAN.H11MO.0.A	-12	0.000276984	0.111071	0.117409	14	GAGCACCATTTCTGGGTGTGGCAGGGACGCAGAGGCACAT	AGGGTGGGGCTGGG	+
M60	ZBT17_HUMAN.H11MO.0.A	-11	0.000323155	0.129585	0.117409	19	GAGCACCATTTCTGGGTGTGGCAGGGACGCAGAGGCACAT	GAGGGTGGGGGAGGGGAAG	+
M60	KLF6_HUMAN.H11MO.0.A	-9	0.000777208	0.31166	0.117409	19	GAGCACCATTTCTGGGTGTGGCAGGGACGCAGAGGCACAT	GGAAGGGCGGGGCCGGGGG	+
M60	ZN341_HUMAN.H11MO.0.C	-14	0.000967261	0.387872	0.117409	22	GAGCACCATTTCTGGGTGTGGCAGGGACGCAGAGGCACAT	GGGGGGGGGGGGAGGGAAGAGC	+
M60	ZN563_HUMAN.H11MO.0.C	-14	0.00109134	0.437626	0.117409	21	GAGCACCATTTCTGGGTGTGGCAGGGACGCAGAGGCACAT	GCAGCTGCCAGTGAGGATCCC	-
M60	OLIG2_HUMAN.H11MO.0.B	-18	0.0011459	0.459504	0.117409	18	GAGCACCATTTCTGGGTGTGGCAGGGACGCAGAGGCACAT	CAGAAGGGAAACAGCTGG	-
M60	PATZ1_HUMAN.H11MO.0.C	-11	0.00119363	0.478645	0.117409	22	GAGCACCATTTCTGGGTGTGGCAGGGACGCAGAGGCACAT	GGGGAGGGGGCGGGGGGGGAGG	+
M60	NFIC_HUMAN.H11MO.0.A	-16	0.00120641	0.483769	0.117409	17	GAGCACCATTTCTGGGTGTGGCAGGGACGCAGAGGCACAT	CTTGGCAGGGAGCCAAG	-
M60	TBX21_HUMAN.H11MO.0.A	-9	0.00179727	0.720705	0.155417	13	GAGCACCATTTCTGGGTGTGGCAGGGACGCAGAGGCACAT	GTGGAGGTGTGAA	+
M60	MAZ_HUMAN.H11MO.0.A	-13	0.00206486	0.828008	0.155417	22	GAGCACCATTTCTGGGTGTGGCAGGGACGCAGAGGCACAT	GGGGGAGGGGGGGGGGGGGGGG	+
M60	OSR2_HUMAN.H11MO.0.C	-12	0.0021958	0.880517	0.155417	16	GAGCACCATTTCTGGGTGTGGCAGGGACGCAGAGGCACAT	CAGCAGAAGCAGCAGC	-
M60	VEZF1_HUMAN.H11MO.0.C	-11	0.0028817	1.15556	0.183567	22	GAGCACCATTTCTGGGTGTGGCAGGGACGCAGAGGCACAT	GGGGAGGGGGGAGGGGGAGGGG	+
M60	ZN394_HUMAN.H11MO.0.C	-14	0.00306506	1.22909	0.183567	20	GAGCACCATTTCTGGGTGTGGCAGGGACGCAGAGGCACAT	AGAATGGAATAGAATGGAAT	+
M60	LEF1_HUMAN.H11MO.0.A	-22	0.00383629	1.53835	0.213345	14	GAGCACCATTTCTGGGTGTGGCAGGGACGCAGAGGCACAT	AGCAAATCAAAGGA	-
M60	SP2_HUMAN.H11MO.0.A	-11	0.00484145	1.94142	0.214017	22	GAGCACCATTTCTGGGTGTGGCAGGGACGCAGAGGCACAT	GGGGGGGGGGCGGGGCCGGGGG	+
M60	SP3_HUMAN.H11MO.0.B	-7	0.00494011	1.98098	0.214017	20	GAGCACCATTTCTGGGTGTGGCAGGGACGCAGAGGCACAT	GGGGGGGGGCGGGGCCGGGG	+
M60	SP4_HUMAN.H11MO.0.A	-11	0.00494011	1.98098	0.214017	20	GAGCACCATTTCTGGGTGTGGCAGGGACGCAGAGGCACAT	GGGAAGGGGGCGGGGCCGGG	+
M60	LYL1_HUMAN.H11MO.0.A	-22	0.00494792	1.98412	0.214017	14	GAGCACCATTTCTGGGTGTGGCAGGGACGCAGAGGCACAT	CAGGAAACAGCTGG	-
M60	KLF3_HUMAN.H11MO.0.B	-7	0.00598679	2.4007	0.235998	19	GAGCACCATTTCTGGGTGTGGCAGGGACGCAGAGGCACAT	GGGGAGGGGCGGGGCCGGG	+
M60	NFIA_HUMAN.H11MO.0.C	-17	0.00606234	2.431	0.235998	15	GAGCACCATTTCTGGGTGTGGCAGGGACGCAGAGGCACAT	TTGGCACGGTGCCAA	+
M60	GATA1_HUMAN.H11MO.0.A	-15	0.00640826	2.56971	0.237585	19	GAGCACCATTTCTGGGTGTGGCAGGGACGCAGAGGCACAT	CTGGCGGGGACAGATAAGA	+
M60	KLF1_HUMAN.H11MO.0.A	-12	0.00952067	3.81779	0.282071	14	GAGCACCATTTCTGGGTGTGGCAGGGACGCAGAGGCACAT	GGGGCGGGGCCGGG	+
M60	MAF_HUMAN.H11MO.0.A	-8	0.00957246	3.83856	0.282071	19	GAGCACCATTTCTGGGTGTGGCAGGGACGCAGAGGCACAT	GAATCTGCTGACTCAGCAA	+
M60	NR1D1_HUMAN.H11MO.0.B	-17	0.00957246	3.83856	0.282071	19	GAGCACCATTTCTGGGTGTGGCAGGGACGCAGAGGCACAT	AGGGAAGTGGGTCAGAAGG	+
M60	RFX5_HUMAN.H11MO.0.A	-10	0.0101442	4.06783	0.282071	20	GAGCACCATTTCTGGGTGTGGCAGGGACGCAGAGGCACAT	GTCAGCTGTTGCTAGGCAGA	+
M60	ZN554_HUMAN.H11MO.0.C	-5	0.0101442	4.06783	0.282071	20	GAGCACCATTTCTGGGTGTGGCAGGGACGCAGAGGCACAT	AGCACCCCACATGGCTCAGC	-
M60	BATF_HUMAN.H11MO.0.A	-6	0.0109197	4.3788	0.293165	18	GAGCACCATTTCTGGGTGTGGCAGGGACGCAGAGGCACAT	ACTTTCGATATGACTCAT	+
M60	RXRA_HUMAN.H11MO.0.A	-14	0.0115161	4.61795	0.293778	20	GAGCACCATTTCTGGGTGTGGCAGGGACGCAGAGGCACAT	GGGGGAGGCAGAGGTCAGAG	+
M60	SRBP2_HUMAN.H11MO.0.B	-13	0.0116972	4.69058	0.293778	13	GAGCACCATTTCTGGGTGTGGCAGGGACGCAGAGGCACAT	GGGTGGGGTGAGG	+
M60	Z324A_HUMAN.H11MO.0.C	-18	0.0138174	5.5408	0.33617	22	GAGCACCATTTCTGGGTGTGGCAGGGACGCAGAGGCACAT	TGGCAGCAAAGGATGGTTTGATA	-
M60	PTF1A_HUMAN.H11MO.0.B	-18	0.0142487	5.71372	0.33617	18	GAGCACCATTTCTGGGTGTGGCAGGGACGCAGAGGCACAT	GGGAAAGGGGGCAGCTGG	-
M60	GATA2_HUMAN.H11MO.0.A	-15	0.0150621	6.0399	0.338466	19	GAGCACCATTTCTGGGTGTGGCAGGGACGCAGAGGCACAT	CTGGGGGGTGGAGATAAGG	+
M60	EGR2_HUMAN.H11MO.0.A	-9	0.0152155	6.1014	0.338466	18	GAGCACCATTTCTGGGTGTGGCAGGGACGCAGAGGCACAT	GGGGGGGTGTGGGAGGGG	+
M60	ZN350_HUMAN.H11MO.0.C	-22	0.017332	6.95012	0.374838	18	GAGCACCATTTCTGGGTGTGGCAGGGACGCAGAGGCACAT	TAGGTCATAAAAGGACTG	-
M60	THAP1_HUMAN.H11MO.0.C	-2	0.0184286	7.38986	0.378804	22	GAGCACCATTTCTGGGTGTGGCAGGGACGCAGAGGCACAT	GCCCGCAGCCAAGATGGCGGCG	-
M60	RARG_HUMAN.H11MO.0.B	-17	0.0184884	7.41386	0.378804	18	GAGCACCATTTCTGGGTGTGGCAGGGACGCAGAGGCACAT	AGGTCAGAGTGACCTGGG	+
M60	CLOCK_HUMAN.H11MO.0.C	-8	0.0190825	7.65207	0.380951	14	GAGCACCATTTCTGGGTGTGGCAGGGACGCAGAGGCACAT	TGTTCACGTGTCTG	-
M60	NR1H3_HUMAN.H11MO.0.B	-12	0.0219313	8.79444	0.406549	19	GAGCACCATTTCTGGGTGTGGCAGGGACGCAGAGGCACAT	CAGAGGTCACTGCAGGTCA	+
M60	MZF1_HUMAN.H11MO.0.B	-14	0.0239514	9.60449	0.433671	13	GAGCACCATTTCTGGGTGTGGCAGGGACGCAGAGGCACAT	GGAGGGGATTGGG	+
M60	ZN263_HUMAN.H11MO.0.A	-12	0.0254906	10.2217	0.442774	20	GAGCACCATTTCTGGGTGTGGCAGGGACGCAGAGGCACAT	GGGAGGAGGGAGAGGAGGAG	+
M60	EGR1_HUMAN.H11MO.0.A	-11	0.0255915	10.2622	0.442774	17	GAGCACCATTTCTGGGTGTGGCAGGGACGCAGAGGCACAT	GAGGGCGTGGGCGGGGG	+
M60	TAF1_HUMAN.H11MO.0.A	-14	0.027114	10.8727	0.458917	16	GAGCACCATTTCTGGGTGTGGCAGGGACGCAGAGGCACAT	AAGATGGCGGCGGCGG	+
M60	TAL1_HUMAN.H11MO.0.A	-15	0.0279878	11.2231	0.463627	19	GAGCACCATTTCTGGGTGTGGCAGGGACGCAGAGGCACAT	CTGGGGGGGGCAGATAAGG	+
M62	ZN563_HUMAN.H11MO.0.C	0	0.0014078	0.56453	0.465272	21	TCTGCGCGCGACTCTGGGTCCGGTAAGCCCAGATGAAGCA	GCAGCTGCCAGTGAGGATCCC	-
M62	GATA1_HUMAN.H11MO.0.A	-28	0.00150444	0.603279	0.465272	12	TCTGCGCGCGACTCTGGGTCCGGTAAGCCCAGATGAAGCA	CTGGCGGGGACAGATAAGA	+
M62	GATA2_HUMAN.H11MO.0.A	-28	0.00174258	0.698775	0.465272	12	TCTGCGCGCGACTCTGGGTCCGGTAAGCCCAGATGAAGCA	CTGGGGGGTGGAGATAAGG	+
M63	SP3_HUMAN.H11MO.0.B	-19	3.30696e-05	0.0132609	0.0180319	20	GCCGAGGTGCTCCGGAGCCGGAGCGGTGAGGTGCGAGCGG	GGGGGGGGGCGGGGCCGGGG	+
M63	VEZF1_HUMAN.H11MO.0.C	-17	6.24326e-05	0.0250355	0.0180319	22	GCCGAGGTGCTCCGGAGCCGGAGCGGTGAGGTGCGAGCGG	GGGGAGGGGGGAGGGGGAGGGG	+
M63	RXRA_HUMAN.H11MO.0.A	-17	6.83931e-05	0.0274256	0.0180319	20	GCCGAGGTGCTCCGGAGCCGGAGCGGTGAGGTGCGAGCGG	GGGGGAGGCAGAGGTCAGAG	+
M63	SP2_HUMAN.H11MO.0.A	-18	9.46648e-05	0.0379606	0.0187189	22	GCCGAGGTGCTCCGGAGCCGGAGCGGTGAGGTGCGAGCGG	GGGGGGGGGGCGGGGCCGGGGG	+
M63	PATZ1_HUMAN.H11MO.0.C	-13	0.000142296	0.0570607	0.0225099	22	GCCGAGGTGCTCCGGAGCCGGAGCGGTGAGGTGCGAGCGG	GGGGAGGGGGCGGGGGGGGAGG	+
M63	ZN341_HUMAN.H11MO.0.C	-12	0.000212079	0.0850438	0.0279575	22	GCCGAGGTGCTCCGGAGCCGGAGCGGTGAGGTGCGAGCGG	GGGGGGGGGGGGAGGGAAGAGC	+
M63	KLF6_HUMAN.H11MO.0.A	-19	0.000312754	0.125415	0.0353392	19	GCCGAGGTGCTCCGGAGCCGGAGCGGTGAGGTGCGAGCGG	GGAAGGGCGGGGCCGGGGG	+
M63	ZN563_HUMAN.H11MO.0.C	-6	0.000940095	0.376978	0.0823629	21	GCCGAGGTGCTCCGGAGCCGGAGCGGTGAGGTGCGAGCGG	GGGATCCTCACTGGCAGCTGC	+
M63	MAZ_HUMAN.H11MO.0.A	-13	0.000964109	0.386608	0.0823629	22	GCCGAGGTGCTCCGGAGCCGGAGCGGTGAGGTGCGAGCGG	GGGGGAGGGGGGGGGGGGGGGG	+
M63	SP4_HUMAN.H11MO.0.A	-18	0.00104847	0.420436	0.0823629	20	GCCGAGGTGCTCCGGAGCCGGAGCGGTGAGGTGCGAGCGG	GGGAAGGGGGCGGGGCCGGG	+
M63	TBX21_HUMAN.H11MO.0.A	-17	0.00114544	0.459322	0.0823629	13	GCCGAGGTGCTCCGGAGCCGGAGCGGTGAGGTGCGAGCGG	GTGGAGGTGTGAA	+
M63	KLF3_HUMAN.H11MO.0.B	-19	0.0014628	0.586585	0.0964177	19	GCCGAGGTGCTCCGGAGCCGGAGCGGTGAGGTGCGAGCGG	GGGGAGGGGCGGGGCCGGG	+
M63	SRBP2_HUMAN.H11MO.0.B	-18	0.00228338	0.915637	0.138927	13	GCCGAGGTGCTCCGGAGCCGGAGCGGTGAGGTGCGAGCGG	GGGTGGGGTGAGG	+
M63	THAP1_HUMAN.H11MO.0.C	-17	0.00316572	1.26946	0.178853	22	GCCGAGGTGCTCCGGAGCCGGAGCGGTGAGGTGCGAGCGG	GCCCGCAGCCAAGATGGCGGCG	-
M63	ZBT17_HUMAN.H11MO.0.A	-12	0.00417123	1.67266	0.21995	19	GCCGAGGTGCTCCGGAGCCGGAGCGGTGAGGTGCGAGCGG	GAGGGTGGGGGAGGGGAAG	+
M63	NR1D1_HUMAN.H11MO.0.B	-19	0.00517235	2.07411	0.255693	19	GCCGAGGTGCTCCGGAGCCGGAGCGGTGAGGTGCGAGCGG	AGGGAAGTGGGTCAGAAGG	+
M63	ZN667_HUMAN.H11MO.0.C	0	0.00639278	2.56351	0.297435	19	GCCGAGGTGCTCCGGAGCCGGAGCGGTGAGGTGCGAGCGG	GCTGAGCTTTTAAGGCCAC	-
M63	ZN770_HUMAN.H11MO.0.C	-12	0.00790107	3.16833	0.347188	22	GCCGAGGTGCTCCGGAGCCGGAGCGGTGAGGTGCGAGCGG	GGGAGGCTGAGGCGGGAGGATC	+
M63	CLOCK_HUMAN.H11MO.0.C	-7	0.00923048	3.70142	0.377301	14	GCCGAGGTGCTCCGGAGCCGGAGCGGTGAGGTGCGAGCGG	TGTTCACGTGTCTG	-
M63	THA_HUMAN.H11MO.0.C	-2	0.00954039	3.8257	0.377301	17	GCCGAGGTGCTCCGGAGCCGGAGCGGTGAGGTGCGAGCGG	GGGTCACTTCAGGTCAG	+
M63	PAX5_HUMAN.H11MO.0.A	2	0.0105573	4.23347	0.397634	19	GCCGAGGTGCTCCGGAGCCGGAGCGGTGAGGTGCGAGCGG	GTCACGCTCTGCTGCCCAGGC	-
M63	EGR1_HUMAN.H11MO.0.A	-4	0.0127121	5.09755	0.437161	17	GCCGAGGTGCTCCGGAGCCGGAGCGGTGAGGTGCGAGCGG	GAGGGCGTGGGCGGGGG	+
M63	ZN467_HUMAN.H11MO.0.C	-11	0.0138028	5.53493	0.454892	22	GCCGAGGTGCTCCGGAGCCGGAGCGGTGAGGTGCGAGCGG	GGGGAGGGGAGGGGGGGGGGGG	+
M63	BRAC_HUMAN.H11MO.0.A	-19	0.0149997	6.01489	0.474564	20	GCCGAGGTGCTCCGGAGCCGGAGCGGTGAGGTGCGAGCGG	TTAGCAGGGAGGTGTGAAAT	+
M64	ZN341_HUMAN.H11MO.0.C	0	2.47549e-05	0.00992671	0.0197034	22	GACGGCGATGTATGAGAGCAACACAAAGGAACACCACCAA	GGGGGGGGGGGGAGGGAAGAGC	+
M64	ZN394_HUMAN.H11MO.0.C	-12	0.000130373	0.0522796	0.0363306	20	GACGGCGATGTATGAGAGCAACACAAAGGAACACCACCAA	AGAATGGAATAGAATGGAAT	+
M64	LEF1_HUMAN.H11MO.0.A	-16	0.000136935	0.0549109	0.0363306	14	GACGGCGATGTATGAGAGCAACACAAAGGAACACCACCAA	AGCAAATCAAAGGA	-
M64	ZN667_HUMAN.H11MO.0.C	-3	0.00108742	0.436055	0.201064	19	GACGGCGATGTATGAGAGCAACACAAAGGAACACCACCAA	GCTGAGCTTTTAAGGCCAC	-
M64	NR1D1_HUMAN.H11MO.0.B	-3	0.00126306	0.506488	0.201064	19	GACGGCGATGTATGAGAGCAACACAAAGGAACACCACCAA	AGGGAAGTGGGTCAGAAGG	+
M64	ZN214_HUMAN.H11MO.0.C	-8	0.0031007	1.24338	0.406566	22	GACGGCGATGTATGAGAGCAACACAAAGGAACACCACCAA	TCATCAAAGGCCTCAAAAAGGA	-
M64	BC11A_HUMAN.H11MO.0.A	-11	0.0035756	1.43382	0.406566	17	GACGGCGATGTATGAGAGCAACACAAAGGAACACCACCAA	AAAAGAGGAAGTGAAAA	+
M64	VEZF1_HUMAN.H11MO.0.C	-3	0.00455221	1.82543	0.437413	22	GACGGCGATGTATGAGAGCAACACAAAGGAACACCACCAA	GGGGAGGGGGGAGGGGGAGGGG	+
M64	SOX2_HUMAN.H11MO.0.A	-18	0.00537066	2.15363	0.437413	13	GACGGCGATGTATGAGAGCAACACAAAGGAACACCACCAA	GAGAACAAAGGGA	-
M64	ZN335_HUMAN.H11MO.0.A	-1	0.00549556	2.20372	0.437413	22	GACGGCGATGTATGAGAGCAACACAAAGGAACACCACCAA	TCAGGCAGCGCCGAGGACAGCC	-
M64	OLIG2_HUMAN.H11MO.0.B	-10	0.00668912	2.68234	0.484012	18	GACGGCGATGTATGAGAGCAACACAAAGGAACACCACCAA	CAGAAGGGAAACAGCTGG	-
M66	Z324A_HUMAN.H11MO.0.C	-7	0.000774103	0.310415	0.370874	23	GCACACCCACCCCACCACCCTTGCCCCCAACAGGCTCAAA	TATCAAACCATCCTTTGCTGCCA	+
M66	STAT4_HUMAN.H11MO.0.A	-20	0.00100399	0.402601	0.370874	11	GCACACCCACCCCACCACCCTTGCCCCCAACAGGCTCAAA	TTTCCTGGAAG	+
M66	NFAC4_HUMAN.H11MO.0.C	-16	0.00195187	0.782699	0.370874	10	GCACACCCACCCCACCACCCTTGCCCCCAACAGGCTCAAA	AAATTTTCCT	-
M66	FLI1_HUMAN.H11MO.0.A	-14	0.00212558	0.852358	0.370874	18	GCACACCCACCCCACCACCCTTGCCCCCAACAGGCTCAAA	TCCCTCCTTCCTTCCTCC	-
M66	GRHL2_HUMAN.H11MO.0.A	-24	0.00372777	1.49484	0.370874	12	GCACACCCACCCCACCACCCTTGCCCCCAACAGGCTCAAA	GTCAAACAGGTT	-
M66	ERG_HUMAN.H11MO.0.A	-17	0.0045097	1.80839	0.370874	13	GCACACCCACCCCACCACCCTTGCCCCCAACAGGCTCAAA	CCACTTCCTGCCC	-
M66	ETS2_HUMAN.H11MO.0.B	-16	0.0045097	1.80839	0.370874	13	GCACACCCACCCCACCACCCTTGCCCCCAACAGGCTCAAA	TCCTCTTCCTTCC	-
M66	ZN467_HUMAN.H11MO.0.C	-4	0.00454494	1.82252	0.370874	22	GCACACCCACCCCACCACCCTTGCCCCCAACAGGCTCAAA	CCCCCCCCCCCCTCCCCTCCCC	-
M66	STAT1_HUMAN.H11MO.0.A	-16	0.00534911	2.14499	0.370874	19	GCACACCCACCCCACCACCCTTGCCCCCAACAGGCTCAAA	CCCCTTTCCTGGAAATCAC	+
M66	VEZF1_HUMAN.H11MO.0.C	-3	0.00548105	2.1979	0.370874	22	GCACACCCACCCCACCACCCTTGCCCCCAACAGGCTCAAA	CCCCTCCCCCTCCCCCCTCCCC	-
M66	TBX3_HUMAN.H11MO.0.C	-8	0.00550884	2.20905	0.370874	11	GCACACCCACCCCACCACCCTTGCCCCCAACAGGCTCAAA	TTCCCACCTCC	-
M66	PATZ1_HUMAN.H11MO.0.C	-11	0.00601441	2.41178	0.370874	22	GCACACCCACCCCACCACCCTTGCCCCCAACAGGCTCAAA	CCTCCCCCCCCGCCCCCTCCCC	-
M66	ETV5_HUMAN.H11MO.0.C	-16	0.00615928	2.46987	0.370874	14	GCACACCCACCCCACCACCCTTGCCCCCAACAGGCTCAAA	CTCACTTCCTGCTC	-
M66	NFAC1_HUMAN.H11MO.0.B	-12	0.00662385	2.65616	0.370874	15	GCACACCCACCCCACCACCCTTGCCCCCAACAGGCTCAAA	TTTCTTTTTTTCCAT	-
M66	MAZ_HUMAN.H11MO.0.A	-6	0.00829023	3.32438	0.392183	22	GCACACCCACCCCACCACCCTTGCCCCCAACAGGCTCAAA	CCCCCCCCCCCCCCCCTCCCCC	-
M66	STAT3_HUMAN.H11MO.0.A	-18	0.00847128	3.39698	0.392183	12	GCACACCCACCCCACCACCCTTGCCCCCAACAGGCTCAAA	CATTTCCCGGAA	+
M66	VDR_HUMAN.H11MO.0.A	-11	0.00883175	3.54153	0.392183	16	GCACACCCACCCCACCACCCTTGCCCCCAACAGGCTCAAA	TGAACCCACTGACCCC	-
M66	ZN257_HUMAN.H11MO.0.C	-16	0.00900568	3.61128	0.392183	12	GCACACCCACCCCACCACCCTTGCCCCCAACAGGCTCAAA	GCTCTTGCCTCT	+
M66	HIC1_HUMAN.H11MO.0.C	-17	0.00968358	3.88312	0.399509	9	GCACACCCACCCCACCACCCTTGCCCCCAACAGGCTCAAA	GGGTTGCCC	+
M66	RXRA_HUMAN.H11MO.0.A	-17	0.0123744	4.96212	0.484996	20	GCACACCCACCCCACCACCCTTGCCCCCAACAGGCTCAAA	CTCTGACCTCTGCCTCCCCC	-
M69	RARG_HUMAN.H11MO.0.B	-10	0.0001288	0.0516489	0.101471	18	AGAGGCACTCAGGTCGCTCTGGCCGGGAAGAGACCGGCCT	AGGTCAGAGTGACCTGGG	+
M69	PATZ1_HUMAN.H11MO.0.C	-12	0.000359873	0.144309	0.109653	22	AGAGGCACTCAGGTCGCTCTGGCCGGGAAGAGACCGGCCT	GGGGAGGGGGCGGGGGGGGAGG	+
M69	ZN554_HUMAN.H11MO.0.C	2	0.000561075	0.224991	0.109653	18	AGAGGCACTCAGGTCGCTCTGGCCGGGAAGAGACCGGCCT	GCTGAGCCATGTGGGGTGCT	+
M69	THAP1_HUMAN.H11MO.0.C	4	0.00102979	0.412946	0.109653	18	AGAGGCACTCAGGTCGCTCTGGCCGGGAAGAGACCGGCCT	GCCCGCAGCCAAGATGGCGGCG	-
M69	KLF6_HUMAN.H11MO.0.A	-20	0.00117509	0.471212	0.109653	19	AGAGGCACTCAGGTCGCTCTGGCCGGGAAGAGACCGGCCT	GGAAGGGCGGGGCCGGGGG	+
M69	NR1H4_HUMAN.H11MO.0.B	-22	0.00117509	0.471212	0.109653	18	AGAGGCACTCAGGTCGCTCTGGCCGGGAAGAGACCGGCCT	CCTCGGGGTCATTGACCCC	-
M69	RXRA_HUMAN.H11MO.0.A	-23	0.00122096	0.489606	0.109653	17	AGAGGCACTCAGGTCGCTCTGGCCGGGAAGAGACCGGCCT	GGGGGAGGCAGAGGTCAGAG	+
M69	SP3_HUMAN.H11MO.0.B	-18	0.00131709	0.528155	0.109653	20	AGAGGCACTCAGGTCGCTCTGGCCGGGAAGAGACCGGCCT	GGGGGGGGGCGGGGCCGGGG	+
M69	ZN341_HUMAN.H11MO.0.C	-11	0.00147665	0.592137	0.109653	22	AGAGGCACTCAGGTCGCTCTGGCCGGGAAGAGACCGGCCT	GGGGGGGGGGGGAGGGAAGAGC	+
M69	RFX5_HUMAN.H11MO.0.A	-11	0.00153104	0.613946	0.109653	20	AGAGGCACTCAGGTCGCTCTGGCCGGGAAGAGACCGGCCT	GTCAGCTGTTGCTAGGCAGA	+
M69	ZN563_HUMAN.H11MO.0.C	-19	0.00258933	1.03832	0.169993	21	AGAGGCACTCAGGTCGCTCTGGCCGGGAAGAGACCGGCCT	GCAGCTGCCAGTGAGGATCCC	-
M69	VEZF1_HUMAN.H11MO.0.C	-11	0.00296688	1.18972	0.179797	22	AGAGGCACTCAGGTCGCTCTGGCCGGGAAGAGACCGGCCT	GGGGAGGGGGGAGGGGGAGGGG	+
M69	SP2_HUMAN.H11MO.0.A	-12	0.005073	2.03427	0.25637	22	AGAGGCACTCAGGTCGCTCTGGCCGGGAAGAGACCGGCCT	GGGGGGGGGGCGGGGCCGGGGG	+
M69	ESR2_HUMAN.H11MO.0.A	-10	0.00641592	2.57278	0.28081	15	AGAGGCACTCAGGTCGCTCTGGCCGGGAAGAGACCGGCCT	AGGTCACCCTGACCT	+
M69	NR1D1_HUMAN.H11MO.0.B	-2	0.00847533	3.39861	0.335239	19	AGAGGCACTCAGGTCGCTCTGGCCGGGAAGAGACCGGCCT	AGGGAAGTGGGTCAGAAGG	+
M69	MAZ_HUMAN.H11MO.0.A	-8	0.00851057	3.41274	0.335239	22	AGAGGCACTCAGGTCGCTCTGGCCGGGAAGAGACCGGCCT	GGGGGAGGGGGGGGGGGGGGGG	+
M69	ZBT17_HUMAN.H11MO.0.A	-11	0.0103885	4.16579	0.386237	19	AGAGGCACTCAGGTCGCTCTGGCCGGGAAGAGACCGGCCT	GAGGGTGGGGGAGGGGAAG	+
M69	THA_HUMAN.H11MO.0.C	0	0.0108807	4.36315	0.386237	17	AGAGGCACTCAGGTCGCTCTGGCCGGGAAGAGACCGGCCT	GGGTCACTTCAGGTCAG	+
M69	ZN394_HUMAN.H11MO.0.C	-20	0.0116436	4.6691	0.386237	20	AGAGGCACTCAGGTCGCTCTGGCCGGGAAGAGACCGGCCT	AGAATGGAATAGAATGGAAT	+
M69	Z324A_HUMAN.H11MO.0.C	-2	0.0118226	4.74087	0.386237	23	AGAGGCACTCAGGTCGCTCTGGCCGGGAAGAGACCGGCCT	TGGCAGCAAAGGATGGTTTGATA	-
M69	KLF3_HUMAN.H11MO.0.B	-18	0.0126934	5.09007	0.386237	19	AGAGGCACTCAGGTCGCTCTGGCCGGGAAGAGACCGGCCT	GGGGAGGGGCGGGGCCGGG	+
M69	PTF1A_HUMAN.H11MO.0.B	-24	0.0127468	5.11147	0.386237	16	AGAGGCACTCAGGTCGCTCTGGCCGGGAAGAGACCGGCCT	GGGAAAGGGGGCAGCTGG	-
M70	SP2_HUMAN.H11MO.0.A	-8	4.78543e-06	0.00191896	0.00370994	22	CAACCTTCCGGGAAAGGACGGGCCCGGGGGGCAGCGGCCG	GGGGGGGGGGCGGGGCCGGGGG	+
M70	SP1_HUMAN.H11MO.0.A	-12	1.29183e-05	0.00518025	0.00500752	22	CAACCTTCCGGGAAAGGACGGGCCCGGGGGGCAGCGGCCG	GGGGGGCGGGGCCGGGGGGGGG	+
M70	PATZ1_HUMAN.H11MO.0.C	-13	0.000125249	0.0502249	0.0276913	22	CAACCTTCCGGGAAAGGACGGGCCCGGGGGGCAGCGGCCG	GGGGAGGGGGCGGGGGGGGAGG	+
M70	ZN341_HUMAN.H11MO.0.C	-13	0.00017493	0.0701468	0.0276913	22	CAACCTTCCGGGAAAGGACGGGCCCGGGGGGCAGCGGCCG	GGGGGGGGGGGGAGGGAAGAGC	+
M70	KLF6_HUMAN.H11MO.0.A	-11	0.000180669	0.0724484	0.0276913	19	CAACCTTCCGGGAAAGGACGGGCCCGGGGGGCAGCGGCCG	GGAAGGGCGGGGCCGGGGG	+
M70	SP3_HUMAN.H11MO.0.B	-9	0.000214313	0.0859395	0.0276913	20	CAACCTTCCGGGAAAGGACGGGCCCGGGGGGCAGCGGCCG	GGGGGGGGGCGGGGCCGGGG	+
M70	MAZ_HUMAN.H11MO.0.A	-12	0.00029523	0.118387	0.032697	22	CAACCTTCCGGGAAAGGACGGGCCCGGGGGGCAGCGGCCG	GGGGGAGGGGGGGGGGGGGGGG	+
M70	SP4_HUMAN.H11MO.0.A	-8	0.000369724	0.148259	0.0358289	20	CAACCTTCCGGGAAAGGACGGGCCCGGGGGGCAGCGGCCG	GGGAAGGGGGCGGGGCCGGG	+
M70	KLF3_HUMAN.H11MO.0.B	-9	0.000483341	0.19382	0.0388082	19	CAACCTTCCGGGAAAGGACGGGCCCGGGGGGCAGCGGCCG	GGGGAGGGGCGGGGCCGGG	+
M70	ASCL1_HUMAN.H11MO.0.A	-26	0.000500584	0.200734	0.0388082	14	CAACCTTCCGGGAAAGGACGGGCCCGGGGGGCAGCGGCCG	GGGAGCAGGTGCAG	-
M70	ZN563_HUMAN.H11MO.0.C	-17	0.000556957	0.22334	0.0392532	21	CAACCTTCCGGGAAAGGACGGGCCCGGGGGGCAGCGGCCG	GGGATCCTCACTGGCAGCTGC	+
M70	KLF15_HUMAN.H11MO.0.A	-13	0.00107914	0.432736	0.0697178	19	CAACCTTCCGGGAAAGGACGGGCCCGGGGGGCAGCGGCCG	GGGGAGGAGCAGGGGGGGG	+
M70	LYL1_HUMAN.H11MO.0.A	-24	0.0016696	0.66951	0.099567	14	CAACCTTCCGGGAAAGGACGGGCCCGGGGGGCAGCGGCCG	CAGGAAACAGCTGG	-
M70	HEN1_HUMAN.H11MO.0.C	-24	0.00221734	0.889153	0.122786	16	CAACCTTCCGGGAAAGGACGGGCCCGGGGGGCAGCGGCCG	TGGGGAGCAGCTGCGTCCCT	+
M70	ZN320_HUMAN.H11MO.0.C	-16	0.00250305	1.00372	0.129367	20	CAACCTTCCGGGAAAGGACGGGCCCGGGGGGCAGCGGCCG	GTGGGACCAGGGGGCCAGTG	+
M70	MYOG_HUMAN.H11MO.0.B	-27	0.00318831	1.27851	0.151447	13	CAACCTTCCGGGAAAGGACGGGCCCGGGGGGCAGCGGCCG	GGGACAGCTGCGG	-
M70	VEZF1_HUMAN.H11MO.0.C	-10	0.00332096	1.33171	0.151447	22	CAACCTTCCGGGAAAGGACGGGCCCGGGGGGCAGCGGCCG	GGGGAGGGGGGAGGGGGAGGGG	+
M70	AP2B_HUMAN.H11MO.0.B	-21	0.00378798	1.51898	0.163148	10	CAACCTTCCGGGAAAGGACGGGCCCGGGGGGCAGCGGCCG	GCCCGGGGGC	+
M70	ZN467_HUMAN.H11MO.0.C	-13	0.00415748	1.66715	0.169638	22	CAACCTTCCGGGAAAGGACGGGCCCGGGGGGCAGCGGCCG	GGGGAGGGGAGGGGGGGGGGGG	+
M70	SMAD3_HUMAN.H11MO.0.B	-24	0.00612042	2.45429	0.225389	12	CAACCTTCCGGGAAAGGACGGGCCCGGGGGGCAGCGGCCG	CAGGTGACAGAG	-
M70	ZN554_HUMAN.H11MO.0.C	-16	0.00639602	2.5648	0.225389	20	CAACCTTCCGGGAAAGGACGGGCCCGGGGGGCAGCGGCCG	GCTGAGCCATGTGGGGTGCT	+
M70	RFX5_HUMAN.H11MO.0.A	-19	0.00639602	2.5648	0.225389	20	CAACCTTCCGGGAAAGGACGGGCCCGGGGGGCAGCGGCCG	TCTGCCTAGCAACAGCTGAC	-
M70	ZBT17_HUMAN.H11MO.0.A	-12	0.00868711	3.48353	0.292815	19	CAACCTTCCGGGAAAGGACGGGCCCGGGGGGCAGCGGCCG	GAGGGTGGGGGAGGGGAAG	+
M70	PTF1A_HUMAN.H11MO.0.B	-20	0.00946615	3.79593	0.30095	18	CAACCTTCCGGGAAAGGACGGGCCCGGGGGGCAGCGGCCG	GGGAAAGGGGGCAGCTGG	-
M70	ZN263_HUMAN.H11MO.0.A	-14	0.0100138	4.01552	0.30095	20	CAACCTTCCGGGAAAGGACGGGCCCGGGGGGCAGCGGCCG	GGGAGGAGGGAGAGGAGGAG	+
M70	STAT1_HUMAN.H11MO.0.A	0	0.0103068	4.13304	0.30095	19	CAACCTTCCGGGAAAGGACGGGCCCGGGGGGCAGCGGCCG	CCCCTTTCCTGGAAATCAC	+
M70	ITF2_HUMAN.H11MO.0.C	-29	0.0104812	4.20297	0.30095	10	CAACCTTCCGGGAAAGGACGGGCCCGGGGGGCAGCGGCCG	CCCAGCTGCC	-
M70	WT1_HUMAN.H11MO.0.C	-14	0.0118047	4.73368	0.326846	20	CAACCTTCCGGGAAAGGACGGGCCCGGGGGGCAGCGGCCG	GGGCGGGGGAGGAGGGGGGG	+
M70	USF2_HUMAN.H11MO.0.A	-7	0.0129035	5.17429	0.344949	19	CAACCTTCCGGGAAAGGACGGGCCCGGGGGGCAGCGGCCG	CGCCGCGGCCACGTGACCC	-
M70	EGR2_HUMAN.H11MO.0.A	-16	0.0141689	5.68174	0.346241	18	CAACCTTCCGGGAAAGGACGGGCCCGGGGGGCAGCGGCCG	GGGGGGGTGTGGGAGGGG	+
M70	RFX1_HUMAN.H11MO.0.B	-16	0.0149994	6.01475	0.346241	22	CAACCTTCCGGGAAAGGACGGGCCCGGGGGGCAGCGGCCG	CCGTCGCCATGGCAACCGGGGC	-
M70	KLF1_HUMAN.H11MO.0.A	-14	0.0151222	6.064	0.346241	14	CAACCTTCCGGGAAAGGACGGGCCCGGGGGGCAGCGGCCG	GGGGCGGGGCCGGG	+
M70	STAT4_HUMAN.H11MO.0.A	-4	0.0153415	6.15195	0.346241	11	CAACCTTCCGGGAAAGGACGGGCCCGGGGGGCAGCGGCCG	TTTCCTGGAAG	+
M70	STAT3_HUMAN.H11MO.0.A	-5	0.015811	6.34023	0.346241	12	CAACCTTCCGGGAAAGGACGGGCCCGGGGGGCAGCGGCCG	TTCCGGGAAATG	-
M70	MYOD1_HUMAN.H11MO.0.A	-23	0.0160781	6.44731	0.346241	15	CAACCTTCCGGGAAAGGACGGGCCCGGGGGGCAGCGGCCG	GGCAGGAACAGCTGC	-
M70	TFDP1_HUMAN.H11MO.0.C	-12	0.0172199	6.90519	0.360808	14	CAACCTTCCGGGAAAGGACGGGCCCGGGGGGCAGCGGCCG	GGGGGGCGGGAAAA	+
M70	ZN667_HUMAN.H11MO.0.C	-16	0.0189476	7.59798	0.379495	19	CAACCTTCCGGGAAAGGACGGGCCCGGGGGGCAGCGGCCG	GCTGAGCTTTTAAGGCCAC	-
M70	TFE2_HUMAN.H11MO.0.A	-29	0.0191122	7.66398	0.379495	11	CAACCTTCCGGGAAAGGACGGGCCCGGGGGGCAGCGGCCG	CACAGCTGCAG	+
M70	E2F1_HUMAN.H11MO.0.A	-12	0.0195803	7.85171	0.379495	14	CAACCTTCCGGGAAAGGACGGGCCCGGGGGGCAGCGGCCG	GGGGGGCGGGAAAG	+
M70	E2F4_HUMAN.H11MO.0.A	-13	0.0203097	8.1442	0.384031	13	CAACCTTCCGGGAAAGGACGGGCCCGGGGGGCAGCGGCCG	GGGGGCGGGAAAT	+
M70	NR1D1_HUMAN.H11MO.0.B	-19	0.0211009	8.46146	0.389491	19	CAACCTTCCGGGAAAGGACGGGCCCGGGGGGCAGCGGCCG	AGGGAAGTGGGTCAGAAGG	+
M70	MYF6_HUMAN.H11MO.0.C	-30	0.0225672	9.04943	0.406869	7	CAACCTTCCGGGAAAGGACGGGCCCGGGGGGCAGCGGCCG	GCAGCTG	-
M70	OSR2_HUMAN.H11MO.0.C	-22	0.0235132	9.4288	0.414291	16	CAACCTTCCGGGAAAGGACGGGCCCGGGGGGCAGCGGCCG	CAGCAGAAGCAGCAGC	-
M70	NR1H4_HUMAN.H11MO.0.B	-11	0.0247539	9.92632	0.417188	19	CAACCTTCCGGGAAAGGACGGGCCCGGGGGGCAGCGGCCG	GGGGTCAATGACCCCGAGG	+
M70	ETS2_HUMAN.H11MO.0.B	0	0.0263676	10.5734	0.43493	13	CAACCTTCCGGGAAAGGACGGGCCCGGGGGGCAGCGGCCG	TCCTCTTCCTTCC	-
M70	COT1_HUMAN.H11MO.0.C	-19	0.0273287	10.9588	0.438894	17	CAACCTTCCGGGAAAGGACGGGCCCGGGGGGCAGCGGCCG	GGGGTCAGAGGTCAGGG	+
M70	KLF9_HUMAN.H11MO.0.C	-10	0.0277402	11.1238	0.438894	15	CAACCTTCCGGGAAAGGACGGGCCCGGGGGGCAGCGGCCG	GGAGGGGGCGTGGCC	+
M70	BHA15_HUMAN.H11MO.0.B	-27	0.0292768	11.74	0.453941	11	CAACCTTCCGGGAAAGGACGGGCCCGGGGGGCAGCGGCCG	GCAGCAGCTGG	+
M70	THAP1_HUMAN.H11MO.0.C	-11	0.0315849	12.6655	0.479248	22	CAACCTTCCGGGAAAGGACGGGCCCGGGGGGCAGCGGCCG	GCCCGCAGCCAAGATGGCGGCG	-
M71	RXRA_HUMAN.H11MO.0.A	-7	0.0010731	0.430312	0.404051	20	GGCAGCCTCATGCCGCCGGGGTCACCCCGCTTCAGGCAGA	CTCTGACCTCTGCCTCCCCC	-
M71	CLOCK_HUMAN.H11MO.0.C	-2	0.00173834	0.697074	0.404051	14	GGCAGCCTCATGCCGCCGGGGTCACCCCGCTTCAGGCAGA	CAGACACGTGAACA	+
M71	GATA1_HUMAN.H11MO.0.A	-28	0.00187862	0.753325	0.404051	12	GGCAGCCTCATGCCGCCGGGGTCACCCCGCTTCAGGCAGA	CTGGCGGGGACAGATAAGA	+
M72	GATA1_HUMAN.H11MO.0.A	7	0.000415372	0.166564	0.332715	12	GCCCCGTCCCAGCGGTATGGCCTGCCCGCGGCGGCAACTC	TCTTATCTGTCCCCGCCAG	-
M74	RXRA_HUMAN.H11MO.0.A	-7	0.000153054	0.0613746	0.122597	20	CCAGGATCACGGGCCTCGCGACCCTGCAGGGCCCGGCCTC	CTCTGACCTCTGCCTCCCCC	-
M78	PATZ1_HUMAN.H11MO.0.C	-10	8.76591e-05	0.0351513	0.0309174	22	GGAGCGCAGGGCGCTCGGGTCGGGGGGCGCCGGAGCCATG	GGGGAGGGGGCGGGGGGGGAGG	+
M78	EGR1_HUMAN.H11MO.0.A	-8	0.000149729	0.0600414	0.0309174	17	GGAGCGCAGGGCGCTCGGGTCGGGGGGCGCCGGAGCCATG	GAGGGCGTGGGCGGGGG	+
M78	EGR2_HUMAN.H11MO.0.A	-6	0.00018921	0.0758734	0.0309174	18	GGAGCGCAGGGCGCTCGGGTCGGGGGGCGCCGGAGCCATG	GGGGGGGTGTGGGAGGGG	+
M78	KLF3_HUMAN.H11MO.0.B	-10	0.000212016	0.0850183	0.0309174	19	GGAGCGCAGGGCGCTCGGGTCGGGGGGCGCCGGAGCCATG	GGGGAGGGGCGGGGCCGGG	+
M78	SP3_HUMAN.H11MO.0.B	-10	0.000228075	0.091458	0.0309174	20	GGAGCGCAGGGCGCTCGGGTCGGGGGGCGCCGGAGCCATG	GGGGGGGGGCGGGGCCGGGG	+
M78	SP4_HUMAN.H11MO.0.A	-20	0.00024438	0.0979964	0.0309174	20	GGAGCGCAGGGCGCTCGGGTCGGGGGGCGCCGGAGCCATG	GGGAAGGGGGCGGGGCCGGG	+
M78	SP2_HUMAN.H11MO.0.A	-3	0.000295116	0.118342	0.0309174	22	GGAGCGCAGGGCGCTCGGGTCGGGGGGCGCCGGAGCCATG	GGGGGGGGGGCGGGGCCGGGGG	+
M78	ZN341_HUMAN.H11MO.0.C	-14	0.000358641	0.143815	0.0309174	22	GGAGCGCAGGGCGCTCGGGTCGGGGGGCGCCGGAGCCATG	GGGGGGGGGGGGAGGGAAGAGC	+
M78	KLF6_HUMAN.H11MO.0.A	-12	0.000426765	0.171133	0.0309174	19	GGAGCGCAGGGCGCTCGGGTCGGGGGGCGCCGGAGCCATG	GGAAGGGCGGGGCCGGGGG	+
M78	MAZ_HUMAN.H11MO.0.A	-2	0.00043495	0.174415	0.0309174	22	GGAGCGCAGGGCGCTCGGGTCGGGGGGCGCCGGAGCCATG	GGGGGAGGGGGGGGGGGGGGGG	+
M78	VEZF1_HUMAN.H11MO.0.C	-8	0.00043495	0.174415	0.0309174	22	GGAGCGCAGGGCGCTCGGGTCGGGGGGCGCCGGAGCCATG	GGGGAGGGGGGAGGGGGAGGGG	+
M78	SP1_HUMAN.H11MO.0.A	0	0.000494086	0.198128	0.0321942	22	GGAGCGCAGGGCGCTCGGGTCGGGGGGCGCCGGAGCCATG	GGGGGGCGGGGCCGGGGGGGGG	+
M78	ZN320_HUMAN.H11MO.0.C	-5	0.000548862	0.220094	0.0330123	20	GGAGCGCAGGGCGCTCGGGTCGGGGGGCGCCGGAGCCATG	GTGGGACCAGGGGGCCAGTG	+
M78	KLF15_HUMAN.H11MO.0.A	0	0.000783308	0.314106	0.0421881	19	GGAGCGCAGGGCGCTCGGGTCGGGGGGCGCCGGAGCCATG	GGGGAGGAGCAGGGGGGGG	+
M78	KLF1_HUMAN.H11MO.0.A	-15	0.000809327	0.32454	0.0421881	14	GGAGCGCAGGGCGCTCGGGTCGGGGGGCGCCGGAGCCATG	GGGGCGGGGCCGGG	+
M78	WT1_HUMAN.H11MO.0.C	-1	0.000865772	0.347175	0.0423097	20	GGAGCGCAGGGCGCTCGGGTCGGGGGGCGCCGGAGCCATG	GGGCGGGGGAGGAGGGGGGG	+
M78	ZBT17_HUMAN.H11MO.0.A	-8	0.000954696	0.382833	0.043911	19	GGAGCGCAGGGCGCTCGGGTCGGGGGGCGCCGGAGCCATG	GAGGGTGGGGGAGGGGAAG	+
M78	ZN467_HUMAN.H11MO.0.C	-3	0.00253616	1.017	0.108828	22	GGAGCGCAGGGCGCTCGGGTCGGGGGGCGCCGGAGCCATG	GGGGAGGGGAGGGGGGGGGGGG	+
M78	ZN770_HUMAN.H11MO.0.C	-7	0.00268658	1.07732	0.108828	22	GGAGCGCAGGGCGCTCGGGTCGGGGGGCGCCGGAGCCATG	GGGAGGCTGAGGCGGGAGGATC	+
M78	COT1_HUMAN.H11MO.0.C	-8	0.00278364	1.11624	0.108828	17	GGAGCGCAGGGCGCTCGGGTCGGGGGGCGCCGGAGCCATG	GGGGTCAGAGGTCAGGG	+
M78	MBD2_HUMAN.H11MO.0.B	-25	0.00371695	1.4905	0.138396	11	GGAGCGCAGGGCGCTCGGGTCGGGGGGCGCCGGAGCCATG	GGGGCCGGAGG	+
M78	KLF5_HUMAN.H11MO.0.A	-15	0.00409645	1.64268	0.145593	14	GGAGCGCAGGGCGCTCGGGTCGGGGGGCGCCGGAGCCATG	AGGGTGGGGCTGGG	+
M78	ZN263_HUMAN.H11MO.0.A	-7	0.00478481	1.91871	0.158999	20	GGAGCGCAGGGCGCTCGGGTCGGGGGGCGCCGGAGCCATG	GGGAGGAGGGAGAGGAGGAG	+
M78	ZN281_HUMAN.H11MO.0.A	-11	0.00488033	1.95701	0.158999	15	GGAGCGCAGGGCGCTCGGGTCGGGGGGCGCCGGAGCCATG	GGGTGGGGGAGGGGA	+
M78	NR1H4_HUMAN.H11MO.0.B	0	0.0064946	2.60433	0.203128	19	GGAGCGCAGGGCGCTCGGGTCGGGGGGCGCCGGAGCCATG	GGGGTCAATGACCCCGAGG	+
M78	P63_HUMAN.H11MO.0.A	-12	0.00866405	3.47428	0.260558	19	GGAGCGCAGGGCGCTCGGGTCGGGGGGCGCCGGAGCCATG	GGGCATGCCTGGACATGCC	-
M78	E2F6_HUMAN.H11MO.0.A	-15	0.00949712	3.80834	0.275033	13	GGAGCGCAGGGCGCTCGGGTCGGGGGGCGCCGGAGCCATG	GGGGCGGGAAGGG	+
M78	E2F4_HUMAN.H11MO.0.A	-1	0.0101996	4.09002	0.284826	13	GGAGCGCAGGGCGCTCGGGTCGGGGGGCGCCGGAGCCATG	GGGGGCGGGAAAT	+
M78	PTF1A_HUMAN.H11MO.0.B	-15	0.011038	4.42623	0.296434	18	GGAGCGCAGGGCGCTCGGGTCGGGGGGCGCCGGAGCCATG	GGGAAAGGGGGCAGCTGG	-
M78	FLI1_HUMAN.H11MO.0.A	-1	0.0116927	4.68877	0.296434	18	GGAGCGCAGGGCGCTCGGGTCGGGGGGCGCCGGAGCCATG	GGAGGAAGGAAGGAGGGA	+
M78	RXRA_HUMAN.H11MO.0.A	-15	0.0117526	4.71278	0.296434	20	GGAGCGCAGGGCGCTCGGGTCGGGGGGCGCCGGAGCCATG	GGGGGAGGCAGAGGTCAGAG	+
M78	KLF9_HUMAN.H11MO.0.C	-22	0.0149757	6.00527	0.365927	15	GGAGCGCAGGGCGCTCGGGTCGGGGGGCGCCGGAGCCATG	GGAGGGGGCGTGGCC	+
M78	KLF4_HUMAN.H11MO.0.A	-15	0.0184436	7.39589	0.437007	10	GGAGCGCAGGGCGCTCGGGTCGGGGGGCGCCGGAGCCATG	AGGGTGTGGC	+
M78	NR1D1_HUMAN.H11MO.0.B	-7	0.0198734	7.96925	0.455831	19	GGAGCGCAGGGCGCTCGGGTCGGGGGGCGCCGGAGCCATG	AGGGAAGTGGGTCAGAAGG	+
M78	ZIC1_HUMAN.H11MO.0.B	-15	0.020404	8.18201	0.455831	9	GGAGCGCAGGGCGCTCGGGTCGGGGGGCGCCGGAGCCATG	GGGGTGGTC	+
M78	TFDP1_HUMAN.H11MO.0.C	0	0.0211607	8.48545	0.459605	14	GGAGCGCAGGGCGCTCGGGTCGGGGGGCGCCGGAGCCATG	GGGGGGCGGGAAAA	+
M79	ATOH1_HUMAN.H11MO.0.B	-16	0.000591592	0.237228	0.306957	9	ACGGCTCCTTCCCACTGCCAGAAGGACGCATGCCACGCCC	AGCAGATGG	+
M79	NDF2_HUMAN.H11MO.0.B	-16	0.000865199	0.346945	0.306957	9	ACGGCTCCTTCCCACTGCCAGAAGGACGCATGCCACGCCC	AACAGATGG	+
M79	NFIC_HUMAN.H11MO.0.A	-20	0.00117815	0.47244	0.306957	17	ACGGCTCCTTCCCACTGCCAGAAGGACGCATGCCACGCCC	CTTGGCTCCCTGCCAAG	+
M79	CTCF_HUMAN.H11MO.0.A	-11	0.00246853	0.989879	0.360891	19	ACGGCTCCTTCCCACTGCCAGAAGGACGCATGCCACGCCC	TGGCCACCAGGGGGCGCCA	+
M79	NDF1_HUMAN.H11MO.0.A	-16	0.00280764	1.12587	0.360891	10	ACGGCTCCTTCCCACTGCCAGAAGGACGCATGCCACGCCC	GACAGATGGT	+
M79	ZIC3_HUMAN.H11MO.0.B	-15	0.00323205	1.29605	0.360891	15	ACGGCTCCTTCCCACTGCCAGAAGGACGCATGCCACGCCC	TCACAGCAGGGGGCC	-
M81	ZN563_HUMAN.H11MO.0.C	-9	2.9967e-05	0.0120168	0.0234844	21	TCCCGAGGGACTGTGGCCAGGTAGGGTCGGCCTGTCTGAA	GCAGCTGCCAGTGAGGATCCC	-
M81	NR1H4_HUMAN.H11MO.0.B	-1	0.000193726	0.077684	0.0759088	19	TCCCGAGGGACTGTGGCCAGGTAGGGTCGGCCTGTCTGAA	CCTCGGGGTCATTGACCCC	-
M81	NR1D1_HUMAN.H11MO.0.B	-23	0.000543286	0.217858	0.14192	17	TCCCGAGGGACTGTGGCCAGGTAGGGTCGGCCTGTCTGAA	AGGGAAGTGGGTCAGAAGG	+
M81	THAP1_HUMAN.H11MO.0.C	-11	0.00149994	0.601477	0.230726	22	TCCCGAGGGACTGTGGCCAGGTAGGGTCGGCCTGTCTGAA	CGCCGCCATCTTGGCTGCGGGC	+
M81	RXRA_HUMAN.H11MO.0.A	-20	0.00164445	0.659424	0.230726	20	TCCCGAGGGACTGTGGCCAGGTAGGGTCGGCCTGTCTGAA	GGGGGAGGCAGAGGTCAGAG	+
M81	ZN554_HUMAN.H11MO.0.C	-11	0.0017736	0.711215	0.230726	20	TCCCGAGGGACTGTGGCCAGGTAGGGTCGGCCTGTCTGAA	AGCACCCCACATGGCTCAGC	-
M81	SP2_HUMAN.H11MO.0.A	-1	0.00246829	0.989783	0.241791	22	TCCCGAGGGACTGTGGCCAGGTAGGGTCGGCCTGTCTGAA	CCCCCGGCCCCGCCCCCCCCCC	-
M81	ZN667_HUMAN.H11MO.0.C	-12	0.00518485	2.07912	0.288899	19	TCCCGAGGGACTGTGGCCAGGTAGGGTCGGCCTGTCTGAA	GTGGCCTTAAAAGCTCAGC	+
M81	MAF_HUMAN.H11MO.0.A	-18	0.00557257	2.2346	0.288899	19	TCCCGAGGGACTGTGGCCAGGTAGGGTCGGCCTGTCTGAA	TTGCTGAGTCAGCAGATTC	-
M81	CLOCK_HUMAN.H11MO.0.C	-24	0.00559058	2.24182	0.288899	14	TCCCGAGGGACTGTGGCCAGGTAGGGTCGGCCTGTCTGAA	TGTTCACGTGTCTG	-
M81	RFX5_HUMAN.H11MO.0.A	-5	0.00607471	2.43596	0.288899	20	TCCCGAGGGACTGTGGCCAGGTAGGGTCGGCCTGTCTGAA	GTCAGCTGTTGCTAGGCAGA	+
M81	PAX5_HUMAN.H11MO.0.A	-15	0.00649029	2.60261	0.288899	21	TCCCGAGGGACTGTGGCCAGGTAGGGTCGGCCTGTCTGAA	GCCTGGGCAGCAGAGCGTGAC	+
M81	RARG_HUMAN.H11MO.0.B	-1	0.00674312	2.70399	0.288899	18	TCCCGAGGGACTGTGGCCAGGTAGGGTCGGCCTGTCTGAA	CCCAGGTCACTCTGACCT	-
M81	SP3_HUMAN.H11MO.0.B	-2	0.00697514	2.79703	0.288899	20	TCCCGAGGGACTGTGGCCAGGTAGGGTCGGCCTGTCTGAA	CCCCGGCCCCGCCCCCCCCC	-
M81	TBX21_HUMAN.H11MO.0.A	-27	0.0070043	2.80872	0.288899	13	TCCCGAGGGACTGTGGCCAGGTAGGGTCGGCCTGTCTGAA	GTGGAGGTGTGAA	+
M81	P63_HUMAN.H11MO.0.A	-27	0.00740868	2.97088	0.290299	13	TCCCGAGGGACTGTGGCCAGGTAGGGTCGGCCTGTCTGAA	GGGCATGCCTGGACATGCC	-
M81	Z324A_HUMAN.H11MO.0.C	0	0.0103213	4.13885	0.344792	23	TCCCGAGGGACTGTGGCCAGGTAGGGTCGGCCTGTCTGAA	TATCAAACCATCCTTTGCTGCCA	+
M81	KLF6_HUMAN.H11MO.0.A	-15	0.01049	4.2065	0.344792	19	TCCCGAGGGACTGTGGCCAGGTAGGGTCGGCCTGTCTGAA	GGAAGGGCGGGGCCGGGGG	+
M81	SMAD3_HUMAN.H11MO.0.B	-8	0.0105592	4.23426	0.344792	12	TCCCGAGGGACTGTGGCCAGGTAGGGTCGGCCTGTCTGAA	CTCTGTCACCTG	+
M81	RFX1_HUMAN.H11MO.0.B	-6	0.0113868	4.56611	0.356941	22	TCCCGAGGGACTGTGGCCAGGTAGGGTCGGCCTGTCTGAA	GCCCCGGTTGCCATGGCGACGG	+
M81	SP4_HUMAN.H11MO.0.A	-6	0.0119593	4.79566	0.360467	20	TCCCGAGGGACTGTGGCCAGGTAGGGTCGGCCTGTCTGAA	GGGAAGGGGGCGGGGCCGGG	+
M81	LYL1_HUMAN.H11MO.0.A	-6	0.0130213	5.22155	0.377943	14	TCCCGAGGGACTGTGGCCAGGTAGGGTCGGCCTGTCTGAA	CCAGCTGTTTCCTG	+
M81	BRAC_HUMAN.H11MO.0.A	-22	0.016566	6.64296	0.430045	18	TCCCGAGGGACTGTGGCCAGGTAGGGTCGGCCTGTCTGAA	TTAGCAGGGAGGTGTGAAAT	+
M81	PATZ1_HUMAN.H11MO.0.C	-12	0.0175596	7.04142	0.430045	22	TCCCGAGGGACTGTGGCCAGGTAGGGTCGGCCTGTCTGAA	GGGGAGGGGGCGGGGGGGGAGG	+
M81	ZN341_HUMAN.H11MO.0.C	-9	0.0186577	7.48172	0.430045	22	TCCCGAGGGACTGTGGCCAGGTAGGGTCGGCCTGTCTGAA	GCTCTTCCCTCCCCCCCCCCCC	-
M81	ZN394_HUMAN.H11MO.0.C	-17	0.022751	9.12313	0.495259	20	TCCCGAGGGACTGTGGCCAGGTAGGGTCGGCCTGTCTGAA	ATTCCATTCTATTCCATTCT	-
M81	RARA_HUMAN.H11MO.0.A	-28	0.022751	9.12313	0.495259	12	TCCCGAGGGACTGTGGCCAGGTAGGGTCGGCCTGTCTGAA	GGGGGATCAAGAGGTCAAGG	+
M83	RXRA_HUMAN.H11MO.0.A	-21	0.00195052	0.78216	0.406896	19	GTTGTGCACGCTTGCGCGGACCGCTGTGTTCTGCCTCCTA	CTCTGACCTCTGCCTCCCCC	-
M83	ZN341_HUMAN.H11MO.0.C	-13	0.00234528	0.940457	0.406896	22	GTTGTGCACGCTTGCGCGGACCGCTGTGTTCTGCCTCCTA	GCTCTTCCCTCCCCCCCCCCCC	-
M83	SP3_HUMAN.H11MO.0.B	-8	0.00264009	1.05867	0.406896	20	GTTGTGCACGCTTGCGCGGACCGCTGTGTTCTGCCTCCTA	CCCCGGCCCCGCCCCCCCCC	-
M83	NFIC_HUMAN.H11MO.0.A	-21	0.0030735	1.23247	0.406896	17	GTTGTGCACGCTTGCGCGGACCGCTGTGTTCTGCCTCCTA	CTTGGCTCCCTGCCAAG	+
M83	KLF6_HUMAN.H11MO.0.A	-20	0.00328921	1.31897	0.406896	19	GTTGTGCACGCTTGCGCGGACCGCTGTGTTCTGCCTCCTA	CCCCCGGCCCCGCCCTTCC	-
M83	BRAC_HUMAN.H11MO.0.A	0	0.00355214	1.42441	0.406896	20	GTTGTGCACGCTTGCGCGGACCGCTGTGTTCTGCCTCCTA	ATTTCACACCTCCCTGCTAA	-
M83	ZN563_HUMAN.H11MO.0.C	-10	0.00357388	1.43312	0.406896	21	GTTGTGCACGCTTGCGCGGACCGCTGTGTTCTGCCTCCTA	GCAGCTGCCAGTGAGGATCCC	-
M84	NR1D1_HUMAN.H11MO.0.B	-15	9.56111e-05	0.0383401	0.0588791	19	GCAGATGGTCCCCTGGGGCCTCACCCACCGTCATCCAAAT	CCTTCTGACCCACTTCCCT	-
M84	RXRA_HUMAN.H11MO.0.A	-10	0.000188991	0.0757853	0.0588791	20	GCAGATGGTCCCCTGGGGCCTCACCCACCGTCATCCAAAT	CTCTGACCTCTGCCTCCCCC	-
M84	VEZF1_HUMAN.H11MO.0.C	-16	0.00022362	0.0896716	0.0588791	22	GCAGATGGTCCCCTGGGGCCTCACCCACCGTCATCCAAAT	CCCCTCCCCCTCCCCCCTCCCC	-
M84	KLF6_HUMAN.H11MO.0.A	-17	0.000844999	0.338845	0.139216	19	GCAGATGGTCCCCTGGGGCCTCACCCACCGTCATCCAAAT	CCCCCGGCCCCGCCCTTCC	-
M84	ZN341_HUMAN.H11MO.0.C	-14	0.000985092	0.395022	0.139216	22	GCAGATGGTCCCCTGGGGCCTCACCCACCGTCATCCAAAT	GCTCTTCCCTCCCCCCCCCCCC	-
M84	PATZ1_HUMAN.H11MO.0.C	-18	0.00105747	0.424046	0.139216	22	GCAGATGGTCCCCTGGGGCCTCACCCACCGTCATCCAAAT	CCTCCCCCCCCGCCCCCTCCCC	-
M84	COT1_HUMAN.H11MO.0.C	-10	0.00240368	0.963878	0.231667	17	GCAGATGGTCCCCTGGGGCCTCACCCACCGTCATCCAAAT	CCCTGACCTCTGACCCC	-
M84	ZN563_HUMAN.H11MO.0.C	-14	0.00268801	1.07789	0.231667	21	GCAGATGGTCCCCTGGGGCCTCACCCACCGTCATCCAAAT	GGGATCCTCACTGGCAGCTGC	+
M84	LYL1_HUMAN.H11MO.0.A	0	0.00297843	1.19435	0.231667	14	GCAGATGGTCCCCTGGGGCCTCACCCACCGTCATCCAAAT	CCAGCTGTTTCCTG	+
M84	SP2_HUMAN.H11MO.0.A	-10	0.0031581	1.2664	0.231667	22	GCAGATGGTCCCCTGGGGCCTCACCCACCGTCATCCAAAT	CCCCCGGCCCCGCCCCCCCCCC	-
M84	SP3_HUMAN.H11MO.0.B	-9	0.00342136	1.37196	0.231667	20	GCAGATGGTCCCCTGGGGCCTCACCCACCGTCATCCAAAT	CCCCGGCCCCGCCCCCCCCC	-
M84	NR1H4_HUMAN.H11MO.0.B	-12	0.00351945	1.4113	0.231667	19	GCAGATGGTCCCCTGGGGCCTCACCCACCGTCATCCAAAT	GGGGTCAATGACCCCGAGG	+
M84	TAF1_HUMAN.H11MO.0.A	-21	0.00438574	1.75868	0.242832	16	GCAGATGGTCCCCTGGGGCCTCACCCACCGTCATCCAAAT	CCGCCGCCGCCATCTT	-
M84	OLIG2_HUMAN.H11MO.0.B	0	0.00444847	1.78384	0.242832	18	GCAGATGGTCCCCTGGGGCCTCACCCACCGTCATCCAAAT	CCAGCTGTTTCCCTTCTG	+
M84	SP4_HUMAN.H11MO.0.A	-18	0.00631735	2.53326	0.304816	20	GCAGATGGTCCCCTGGGGCCTCACCCACCGTCATCCAAAT	CCCGGCCCCGCCCCCTTCCC	-
M84	ZBT17_HUMAN.H11MO.0.A	-19	0.00660968	2.65048	0.304816	19	GCAGATGGTCCCCTGGGGCCTCACCCACCGTCATCCAAAT	CTTCCCCTCCCCCACCCTC	-
M84	MAZ_HUMAN.H11MO.0.A	-16	0.00727486	2.91722	0.304816	22	GCAGATGGTCCCCTGGGGCCTCACCCACCGTCATCCAAAT	CCCCCCCCCCCCCCCCTCCCCC	-
M84	FLI1_HUMAN.H11MO.0.A	-18	0.00733195	2.94011	0.304816	18	GCAGATGGTCCCCTGGGGCCTCACCCACCGTCATCCAAAT	TCCCTCCTTCCTTCCTCC	-
M84	THA_HUMAN.H11MO.0.C	-19	0.00801544	3.21419	0.316569	17	GCAGATGGTCCCCTGGGGCCTCACCCACCGTCATCCAAAT	CTGACCTGAAGTGACCC	-
M84	EGR2_HUMAN.H11MO.0.A	-18	0.0126887	5.08819	0.436473	18	GCAGATGGTCCCCTGGGGCCTCACCCACCGTCATCCAAAT	CCCCTCCCACACCCCCCC	-
M84	RARG_HUMAN.H11MO.0.B	-24	0.0126887	5.08819	0.436473	16	GCAGATGGTCCCCTGGGGCCTCACCCACCGTCATCCAAAT	CCCAGGTCACTCTGACCT	-
M84	CLOCK_HUMAN.H11MO.0.C	-5	0.0131678	5.2803	0.436473	14	GCAGATGGTCCCCTGGGGCCTCACCCACCGTCATCCAAAT	TGTTCACGTGTCTG	-
M84	Z324A_HUMAN.H11MO.0.C	-3	0.0138142	5.53949	0.436473	23	GCAGATGGTCCCCTGGGGCCTCACCCACCGTCATCCAAAT	TATCAAACCATCCTTTGCTGCCA	+
M84	BRAC_HUMAN.H11MO.0.A	-19	0.0146217	5.86331	0.444218	20	GCAGATGGTCCCCTGGGGCCTCACCCACCGTCATCCAAAT	ATTTCACACCTCCCTGCTAA	-
M84	PTF1A_HUMAN.H11MO.0.B	-20	0.0154905	6.21169	0.453182	18	GCAGATGGTCCCCTGGGGCCTCACCCACCGTCATCCAAAT	CCAGCTGCCCCCTTTCCC	+
M92	RXRA_HUMAN.H11MO.0.A	-1	0.00101279	0.406128	0.383608	20	GGGGCGGCGTCTGTCTACCCCGCAGGCGCTGCAGGTGTCA	CTCTGACCTCTGCCTCCCCC	-
M92	NR1D1_HUMAN.H11MO.0.B	-16	0.00133285	0.534471	0.383608	19	GGGGCGGCGTCTGTCTACCCCGCAGGCGCTGCAGGTGTCA	AGGGAAGTGGGTCAGAAGG	+
M92	GATA1_HUMAN.H11MO.0.A	-28	0.00143672	0.576126	0.383608	12	GGGGCGGCGTCTGTCTACCCCGCAGGCGCTGCAGGTGTCA	CTGGCGGGGACAGATAAGA	+
M92	GATA2_HUMAN.H11MO.0.A	-28	0.00207976	0.833985	0.416475	12	GGGGCGGCGTCTGTCTACCCCGCAGGCGCTGCAGGTGTCA	CTGGGGGGTGGAGATAAGG	+
M93	RXRA_HUMAN.H11MO.0.A	-18	9.1147e-05	0.0365499	0.072826	20	GCTAAGCCGTGCTCTGCCCAGGGAGGCAGATGCCGTGCAC	GGGGGAGGCAGAGGTCAGAG	+
M93	GATA1_HUMAN.H11MO.0.A	-29	0.000935703	0.375217	0.373811	11	GCTAAGCCGTGCTCTGCCCAGGGAGGCAGATGCCGTGCAC	CTGGCGGGGACAGATAAGA	+
M93	ZN563_HUMAN.H11MO.0.C	-10	0.00149082	0.597819	0.397052	21	GCTAAGCCGTGCTCTGCCCAGGGAGGCAGATGCCGTGCAC	GCAGCTGCCAGTGAGGATCCC	-
M93	THAP1_HUMAN.H11MO.0.C	-16	0.00303837	1.21838	0.462797	22	GCTAAGCCGTGCTCTGCCCAGGGAGGCAGATGCCGTGCAC	GCCCGCAGCCAAGATGGCGGCG	-
M94	NANOG_HUMAN.H11MO.0.A	-10	6.66857e-06	0.0026741	0.00526769	17	AAGAAATCACATTTGCATACCAAATAACTGGCCAAGAAAA	ATTTGCATAACAAAGGA	-
M94	PO5F1_HUMAN.H11MO.0.A	-10	1.32364e-05	0.0053078	0.00526769	16	AAGAAATCACATTTGCATACCAAATAACTGGCCAAGAAAA	ATTTGCATAACAAAGG	-
M94	PO2F2_HUMAN.H11MO.0.A	-9	0.00145202	0.582262	0.23803	11	AAGAAATCACATTTGCATACCAAATAACTGGCCAAGAAAA	CATTTGCATAT	-
M94	NR4A1_HUMAN.H11MO.0.A	-5	0.00148524	0.595582	0.23803	9	AAGAAATCACATTTGCATACCAAATAACTGGCCAAGAAAA	CTGACCTTT	-
M94	BRAC_HUMAN.H11MO.0.A	-3	0.00149528	0.599607	0.23803	20	AAGAAATCACATTTGCATACCAAATAACTGGCCAAGAAAA	ATTTCACACCTCCCTGCTAA	-
M94	ZN350_HUMAN.H11MO.0.C	-12	0.00223595	0.896614	0.296613	18	AAGAAATCACATTTGCATACCAAATAACTGGCCAAGAAAA	TAGGTCATAAAAGGACTG	-
M94	PO3F1_HUMAN.H11MO.0.C	-11	0.00283969	1.13871	0.322888	14	AAGAAATCACATTTGCATACCAAATAACTGGCCAAGAAAA	TTTGCATTACAATG	-
M95	RXRA_HUMAN.H11MO.0.A	-2	0.000682268	0.273589	0.447171	20	CTTTGTGGCTCGCGCTCGTCCGGCAGGGCATGTAGAGCCC	CTCTGACCTCTGCCTCCCCC	-
M95	ZN394_HUMAN.H11MO.0.C	0	0.00128348	0.514674	0.447171	20	CTTTGTGGCTCGCGCTCGTCCGGCAGGGCATGTAGAGCCC	ATTCCATTCTATTCCATTCT	-
M95	ZN341_HUMAN.H11MO.0.C	3	0.00168114	0.674136	0.447171	19	CTTTGTGGCTCGCGCTCGTCCGGCAGGGCATGTAGAGCCC	GCTCTTCCCTCCCCCCCCCCCC	-
M96	ZN341_HUMAN.H11MO.0.C	-1	4.74349e-05	0.0190214	0.0299363	22	CTCCGGACCGGGACGGGAACAGCACAGGCGGACCGGCGCA	GGGGGGGGGGGGAGGGAAGAGC	+
M96	SP3_HUMAN.H11MO.0.B	2	7.5895e-05	0.0304339	0.0299363	18	CTCCGGACCGGGACGGGAACAGCACAGGCGGACCGGCGCA	GGGGGGGGGCGGGGCCGGGG	+
M96	PATZ1_HUMAN.H11MO.0.C	-9	0.00015381	0.0616778	0.0404463	22	CTCCGGACCGGGACGGGAACAGCACAGGCGGACCGGCGCA	GGGGAGGGGGCGGGGGGGGAGG	+
M96	MAZ_HUMAN.H11MO.0.A	-1	0.000280158	0.112343	0.0552534	22	CTCCGGACCGGGACGGGAACAGCACAGGCGGACCGGCGCA	GGGGGAGGGGGGGGGGGGGGGG	+
M96	KLF6_HUMAN.H11MO.0.A	0	0.000509832	0.204443	0.0804402	19	CTCCGGACCGGGACGGGAACAGCACAGGCGGACCGGCGCA	GGAAGGGCGGGGCCGGGGG	+
M96	SP2_HUMAN.H11MO.0.A	3	0.000879575	0.35271	0.115648	19	CTCCGGACCGGGACGGGAACAGCACAGGCGGACCGGCGCA	GGGGGGGGGGCGGGGCCGGGGG	+
M96	SP4_HUMAN.H11MO.0.A	-2	0.0016853	0.675803	0.173931	20	CTCCGGACCGGGACGGGAACAGCACAGGCGGACCGGCGCA	GGGAAGGGGGCGGGGCCGGG	+
M96	ZN467_HUMAN.H11MO.0.C	-2	0.00198052	0.794189	0.173931	22	CTCCGGACCGGGACGGGAACAGCACAGGCGGACCGGCGCA	GGGGAGGGGAGGGGGGGGGGGG	+
M96	Z324A_HUMAN.H11MO.0.C	-16	0.00198428	0.795698	0.173931	23	CTCCGGACCGGGACGGGAACAGCACAGGCGGACCGGCGCA	TGGCAGCAAAGGATGGTTTGATA	-
M96	VEZF1_HUMAN.H11MO.0.C	5	0.00257374	1.03207	0.193294	17	CTCCGGACCGGGACGGGAACAGCACAGGCGGACCGGCGCA	GGGGAGGGGGGAGGGGGAGGGG	+
M96	ZBT17_HUMAN.H11MO.0.A	-1	0.00269523	1.08079	0.193294	19	CTCCGGACCGGGACGGGAACAGCACAGGCGGACCGGCGCA	GAGGGTGGGGGAGGGGAAG	+
M96	KLF3_HUMAN.H11MO.0.B	2	0.00354331	1.42087	0.23294	17	CTCCGGACCGGGACGGGAACAGCACAGGCGGACCGGCGCA	GGGGAGGGGCGGGGCCGGG	+
M96	THAP1_HUMAN.H11MO.0.C	-11	0.0051771	2.07602	0.304929	22	CTCCGGACCGGGACGGGAACAGCACAGGCGGACCGGCGCA	GCCCGCAGCCAAGATGGCGGCG	-
M96	KLF15_HUMAN.H11MO.0.A	-3	0.0064471	2.58529	0.304929	19	CTCCGGACCGGGACGGGAACAGCACAGGCGGACCGGCGCA	GGGGAGGAGCAGGGGGGGG	+
M96	EGR1_HUMAN.H11MO.0.A	-17	0.00649046	2.60267	0.304929	17	CTCCGGACCGGGACGGGAACAGCACAGGCGGACCGGCGCA	GAGGGCGTGGGCGGGGG	+
M96	SP1_HUMAN.H11MO.0.A	-1	0.0070397	2.82292	0.304929	22	CTCCGGACCGGGACGGGAACAGCACAGGCGGACCGGCGCA	GGGGGGCGGGGCCGGGGGGGGG	+
M96	NR1H4_HUMAN.H11MO.0.B	-17	0.00734094	2.94372	0.304929	19	CTCCGGACCGGGACGGGAACAGCACAGGCGGACCGGCGCA	GGGGTCAATGACCCCGAGG	+
M96	ZN563_HUMAN.H11MO.0.C	-20	0.00761953	3.05543	0.304929	20	CTCCGGACCGGGACGGGAACAGCACAGGCGGACCGGCGCA	GCAGCTGCCAGTGAGGATCCC	-
M96	TAF1_HUMAN.H11MO.0.A	-23	0.00773058	3.09996	0.304929	16	CTCCGGACCGGGACGGGAACAGCACAGGCGGACCGGCGCA	AAGATGGCGGCGGCGG	+
M96	MBD2_HUMAN.H11MO.0.B	1	0.00867463	3.47853	0.325872	10	CTCCGGACCGGGACGGGAACAGCACAGGCGGACCGGCGCA	CCTCCGGCCCG	-
M96	OSR2_HUMAN.H11MO.0.C	-24	0.0101969	4.08896	0.362438	16	CTCCGGACCGGGACGGGAACAGCACAGGCGGACCGGCGCA	CAGCAGAAGCAGCAGC	-
M96	RXRA_HUMAN.H11MO.0.A	-9	0.0105669	4.23731	0.362438	20	CTCCGGACCGGGACGGGAACAGCACAGGCGGACCGGCGCA	GGGGGAGGCAGAGGTCAGAG	+
M96	PTF1A_HUMAN.H11MO.0.B	-8	0.0121844	4.88595	0.400506	18	CTCCGGACCGGGACGGGAACAGCACAGGCGGACCGGCGCA	GGGAAAGGGGGCAGCTGG	-
M96	ZN263_HUMAN.H11MO.0.A	0	0.0152205	6.10342	0.472331	20	CTCCGGACCGGGACGGGAACAGCACAGGCGGACCGGCGCA	GGGAGGAGGGAGAGGAGGAG	+
M96	WT1_HUMAN.H11MO.0.C	3	0.0161591	6.47979	0.472331	17	CTCCGGACCGGGACGGGAACAGCACAGGCGGACCGGCGCA	GGGCGGGGGAGGAGGGGGGG	+
M96	KLF1_HUMAN.H11MO.0.A	-3	0.0161657	6.48245	0.472331	14	CTCCGGACCGGGACGGGAACAGCACAGGCGGACCGGCGCA	GGGGCGGGGCCGGG	+
M98	ZN563_HUMAN.H11MO.0.C	-15	0.000571444	0.229149	0.457155	21	CCGGGCTCGGCCTACGCAGTGCCGGCCGGCAGCAGCCCAG	GGGATCCTCACTGGCAGCTGC	+
M99	SP3_HUMAN.H11MO.0.B	-19	0.00104263	0.418094	0.321627	20	TCCCACCGGCGCGGCCTCAGCCGGCTGGCAGGCCCGGTGT	GGGGGGGGGCGGGGCCGGGG	+
M99	ZN563_HUMAN.H11MO.0.C	-2	0.00119307	0.478422	0.321627	21	TCCCACCGGCGCGGCCTCAGCCGGCTGGCAGGCCCGGTGT	GCAGCTGCCAGTGAGGATCCC	-
M99	RXRA_HUMAN.H11MO.0.A	-13	0.00121071	0.485495	0.321627	20	TCCCACCGGCGCGGCCTCAGCCGGCTGGCAGGCCCGGTGT	GGGGGAGGCAGAGGTCAGAG	+
M99	SP2_HUMAN.H11MO.0.A	-18	0.00247752	0.993484	0.493617	22	TCCCACCGGCGCGGCCTCAGCCGGCTGGCAGGCCCGGTGT	GGGGGGGGGGCGGGGCCGGGGG	+
M100	RXRA_HUMAN.H11MO.0.A	-14	0.00256461	1.02841	0.398002	20	GGCTCCGCTGCGCACGAAGGGGCAGAGGCCCCTCCACTCT	GGGGGAGGCAGAGGTCAGAG	+
M100	ZN563_HUMAN.H11MO.0.C	6	0.00271186	1.08746	0.398002	15	GGCTCCGCTGCGCACGAAGGGGCAGAGGCCCCTCCACTCT	GCAGCTGCCAGTGAGGATCCC	-
M100	PATZ1_HUMAN.H11MO.0.C	-6	0.00303032	1.21516	0.398002	22	GGCTCCGCTGCGCACGAAGGGGCAGAGGCCCCTCCACTCT	GGGGAGGGGGCGGGGGGGGAGG	+
M100	NR1H3_HUMAN.H11MO.0.B	-22	0.00321742	1.29019	0.398002	18	GGCTCCGCTGCGCACGAAGGGGCAGAGGCCCCTCCACTCT	CAGAGGTCACTGCAGGTCA	+
M100	CLOCK_HUMAN.H11MO.0.C	-24	0.00354101	1.41994	0.398002	14	GGCTCCGCTGCGCACGAAGGGGCAGAGGCCCCTCCACTCT	CAGACACGTGAACA	+
M100	RARG_HUMAN.H11MO.0.B	-18	0.00401186	1.60875	0.398002	18	GGCTCCGCTGCGCACGAAGGGGCAGAGGCCCCTCCACTCT	AGGTCAGAGTGACCTGGG	+
M100	NR1D1_HUMAN.H11MO.0.B	-18	0.00401563	1.61027	0.398002	19	GGCTCCGCTGCGCACGAAGGGGCAGAGGCCCCTCCACTCT	AGGGAAGTGGGTCAGAAGG	+
M100	MAF_HUMAN.H11MO.0.A	-15	0.00499552	2.0032	0.398002	19	GGCTCCGCTGCGCACGAAGGGGCAGAGGCCCCTCCACTCT	GAATCTGCTGACTCAGCAA	+
M100	ZN341_HUMAN.H11MO.0.C	-6	0.0055689	2.23313	0.398002	22	GGCTCCGCTGCGCACGAAGGGGCAGAGGCCCCTCCACTCT	GGGGGGGGGGGGAGGGAAGAGC	+
M100	ZN554_HUMAN.H11MO.0.C	-21	0.00603936	2.42178	0.398002	19	GGCTCCGCTGCGCACGAAGGGGCAGAGGCCCCTCCACTCT	GCTGAGCCATGTGGGGTGCT	+
M100	PAX5_HUMAN.H11MO.0.A	4	0.00761621	3.0541	0.435045	17	GGCTCCGCTGCGCACGAAGGGGCAGAGGCCCCTCCACTCT	GTCACGCTCTGCTGCCCAGGC	-
M100	VEZF1_HUMAN.H11MO.0.C	-6	0.00879044	3.52497	0.435045	22	GGCTCCGCTGCGCACGAAGGGGCAGAGGCCCCTCCACTCT	GGGGAGGGGGGAGGGGGAGGGG	+
M100	ZN667_HUMAN.H11MO.0.C	-6	0.00880194	3.52958	0.435045	19	GGCTCCGCTGCGCACGAAGGGGCAGAGGCCCCTCCACTCT	GCTGAGCTTTTAAGGCCAC	-
M101	AIRE_HUMAN.H11MO.0.C	-11	0.000810827	0.325142	0.365907	18	AATTCACGCCAATGACCGCAACAACCAGAACGCGGGCGCG	TTAACCAATATAACCAAT	-
M101	SRBP2_HUMAN.H11MO.0.B	-1	0.000914768	0.366822	0.365907	13	AATTCACGCCAATGACCGCAACAACCAGAACGCGGGCGCG	CCTCACCCCACCC	-
M101	ZN214_HUMAN.H11MO.0.C	-5	0.00152396	0.611107	0.406388	22	AATTCACGCCAATGACCGCAACAACCAGAACGCGGGCGCG	TCATCAAAGGCCTCAAAAAGGA	-
M103	NR1D1_HUMAN.H11MO.0.B	-14	0.000807047	0.323626	0.339289	19	CGCAGTTACAGGGTCCGTAACGAGCGCAGGGTTCAACCAG	AGGGAAGTGGGTCAGAAGG	+
M103	RXRA_HUMAN.H11MO.0.A	-18	0.00115041	0.461316	0.339289	20	CGCAGTTACAGGGTCCGTAACGAGCGCAGGGTTCAACCAG	GGGGGAGGCAGAGGTCAGAG	+
M103	BRAC_HUMAN.H11MO.0.A	-5	0.00209455	0.839915	0.339289	20	CGCAGTTACAGGGTCCGTAACGAGCGCAGGGTTCAACCAG	TTAGCAGGGAGGTGTGAAAT	+
M103	ZN394_HUMAN.H11MO.0.C	-1	0.00242445	0.972204	0.339289	20	CGCAGTTACAGGGTCCGTAACGAGCGCAGGGTTCAACCAG	AGAATGGAATAGAATGGAAT	+
M103	RARG_HUMAN.H11MO.0.B	-14	0.00269476	1.0806	0.339289	18	CGCAGTTACAGGGTCCGTAACGAGCGCAGGGTTCAACCAG	AGGTCAGAGTGACCTGGG	+
M103	ZN341_HUMAN.H11MO.0.C	-16	0.00311667	1.24978	0.339289	22	CGCAGTTACAGGGTCCGTAACGAGCGCAGGGTTCAACCAG	GGGGGGGGGGGGAGGGAAGAGC	+
M103	VEZF1_HUMAN.H11MO.0.C	-10	0.00356892	1.43114	0.339289	22	CGCAGTTACAGGGTCCGTAACGAGCGCAGGGTTCAACCAG	GGGGAGGGGGGAGGGGGAGGGG	+
M103	Z324A_HUMAN.H11MO.0.C	-15	0.00474065	1.901	0.339289	23	CGCAGTTACAGGGTCCGTAACGAGCGCAGGGTTCAACCAG	TGGCAGCAAAGGATGGTTTGATA	-
M103	MAZ_HUMAN.H11MO.0.A	-9	0.00498117	1.99745	0.339289	22	CGCAGTTACAGGGTCCGTAACGAGCGCAGGGTTCAACCAG	GGGGGAGGGGGGGGGGGGGGGG	+
M103	PATZ1_HUMAN.H11MO.0.C	-10	0.00531979	2.13323	0.339289	22	CGCAGTTACAGGGTCCGTAACGAGCGCAGGGTTCAACCAG	GGGGAGGGGGCGGGGGGGGAGG	+
M103	SP2_HUMAN.H11MO.0.A	-10	0.00531979	2.13323	0.339289	22	CGCAGTTACAGGGTCCGTAACGAGCGCAGGGTTCAACCAG	GGGGGGGGGGCGGGGCCGGGGG	+
M103	CLOCK_HUMAN.H11MO.0.C	-14	0.00547651	2.19608	0.339289	14	CGCAGTTACAGGGTCCGTAACGAGCGCAGGGTTCAACCAG	CAGACACGTGAACA	+
M103	ZN214_HUMAN.H11MO.0.C	-2	0.00567971	2.27756	0.339289	22	CGCAGTTACAGGGTCCGTAACGAGCGCAGGGTTCAACCAG	TCATCAAAGGCCTCAAAAAGGA	-
M103	THAP1_HUMAN.H11MO.0.C	3	0.00646838	2.59382	0.339289	19	CGCAGTTACAGGGTCCGTAACGAGCGCAGGGTTCAACCAG	GCCCGCAGCCAAGATGGCGGCG	-
M103	ZBT17_HUMAN.H11MO.0.A	-8	0.00810029	3.24822	0.376018	19	CGCAGTTACAGGGTCCGTAACGAGCGCAGGGTTCAACCAG	GAGGGTGGGGGAGGGGAAG	+
M103	GATA1_HUMAN.H11MO.0.A	8	0.00867505	3.4787	0.376018	11	CGCAGTTACAGGGTCCGTAACGAGCGCAGGGTTCAACCAG	TCTTATCTGTCCCCGCCAG	-
M103	SP4_HUMAN.H11MO.0.A	-16	0.00908363	3.64254	0.376018	20	CGCAGTTACAGGGTCCGTAACGAGCGCAGGGTTCAACCAG	GGGAAGGGGGCGGGGCCGGG	+
M103	SP3_HUMAN.H11MO.0.B	-10	0.00970466	3.89157	0.376018	20	CGCAGTTACAGGGTCCGTAACGAGCGCAGGGTTCAACCAG	GGGGGGGGGCGGGGCCGGGG	+
M103	ZN563_HUMAN.H11MO.0.C	-6	0.00997066	3.99823	0.376018	21	CGCAGTTACAGGGTCCGTAACGAGCGCAGGGTTCAACCAG	GCAGCTGCCAGTGAGGATCCC	-
M103	ZN350_HUMAN.H11MO.0.C	-9	0.0100361	4.02446	0.376018	18	CGCAGTTACAGGGTCCGTAACGAGCGCAGGGTTCAACCAG	TAGGTCATAAAAGGACTG	-
M103	FLI1_HUMAN.H11MO.0.A	-9	0.0107574	4.31373	0.384726	18	CGCAGTTACAGGGTCCGTAACGAGCGCAGGGTTCAACCAG	GGAGGAAGGAAGGAGGGA	+
M103	ZN263_HUMAN.H11MO.0.A	-16	0.0143301	5.74636	0.431893	20	CGCAGTTACAGGGTCCGTAACGAGCGCAGGGTTCAACCAG	GGGAGGAGGGAGAGGAGGAG	+
M103	PAX5_HUMAN.H11MO.0.A	-14	0.0145708	5.84289	0.431893	21	CGCAGTTACAGGGTCCGTAACGAGCGCAGGGTTCAACCAG	GCCTGGGCAGCAGAGCGTGAC	+
M103	RORA_HUMAN.H11MO.0.C	-18	0.014615	5.86061	0.431893	13	CGCAGTTACAGGGTCCGTAACGAGCGCAGGGTTCAACCAG	AACTAGGTCAGGG	+
M103	NR1H4_HUMAN.H11MO.0.B	-21	0.0148209	5.94317	0.431893	19	CGCAGTTACAGGGTCCGTAACGAGCGCAGGGTTCAACCAG	GGGGTCAATGACCCCGAGG	+
M103	GATA2_HUMAN.H11MO.0.A	8	0.0148209	5.94317	0.431893	11	CGCAGTTACAGGGTCCGTAACGAGCGCAGGGTTCAACCAG	CCTTATCTCCACCCCCCAG	-
M103	ETS2_HUMAN.H11MO.0.B	-12	0.0171933	6.89452	0.483133	13	CGCAGTTACAGGGTCCGTAACGAGCGCAGGGTTCAACCAG	GGAAGGAAGAGGA	+
M105	THAP1_HUMAN.H11MO.0.C	-3	3.91282e-05	0.0156904	0.0199997	22	GCGCGGGGCCGCCGCGGCGCGGGCGTGGCGACGCCGCTGC	CGCCGCCATCTTGGCTGCGGGC	+
M105	SP2_HUMAN.H11MO.0.A	-4	5.07684e-05	0.0203581	0.0199997	22	GCGCGGGGCCGCCGCGGCGCGGGCGTGGCGACGCCGCTGC	GGGGGGGGGGCGGGGCCGGGGG	+
M105	SP3_HUMAN.H11MO.0.B	-5	0.000241849	0.0969816	0.045143	20	GCGCGGGGCCGCCGCGGCGCGGGCGTGGCGACGCCGCTGC	GGGGGGGGGCGGGGCCGGGG	+
M105	PATZ1_HUMAN.H11MO.0.C	-4	0.000264762	0.10617	0.045143	22	GCGCGGGGCCGCCGCGGCGCGGGCGTGGCGACGCCGCTGC	GGGGAGGGGGCGGGGGGGGAGG	+
M105	ZN341_HUMAN.H11MO.0.C	-2	0.000492798	0.197612	0.0647108	22	GCGCGGGGCCGCCGCGGCGCGGGCGTGGCGACGCCGCTGC	GGGGGGGGGGGGAGGGAAGAGC	+
M105	THA_HUMAN.H11MO.0.C	-5	0.00117558	0.471409	0.118424	17	GCGCGGGGCCGCCGCGGCGCGGGCGTGGCGACGCCGCTGC	GGGTCACTTCAGGTCAG	+
M105	EGR2_HUMAN.H11MO.0.A	-4	0.00171676	0.688422	0.150289	18	GCGCGGGGCCGCCGCGGCGCGGGCGTGGCGACGCCGCTGC	GGGGGGGTGTGGGAGGGG	+
M105	RXRA_HUMAN.H11MO.0.A	-4	0.00250076	1.00281	0.174489	20	GCGCGGGGCCGCCGCGGCGCGGGCGTGGCGACGCCGCTGC	GGGGGAGGCAGAGGTCAGAG	+
M105	EGR1_HUMAN.H11MO.0.A	-6	0.0026576	1.0657	0.174489	17	GCGCGGGGCCGCCGCGGCGCGGGCGTGGCGACGCCGCTGC	GAGGGCGTGGGCGGGGG	+
M105	RFX1_HUMAN.H11MO.0.B	-1	0.0048056	1.92705	0.291249	22	GCGCGGGGCCGCCGCGGCGCGGGCGTGGCGACGCCGCTGC	GCCCCGGTTGCCATGGCGACGG	+
M105	SP4_HUMAN.H11MO.0.A	-4	0.00714919	2.86683	0.352081	20	GCGCGGGGCCGCCGCGGCGCGGGCGTGGCGACGCCGCTGC	GGGAAGGGGGCGGGGCCGGG	+
M105	P63_HUMAN.H11MO.0.A	-16	0.00748454	3.0013	0.352081	19	GCGCGGGGCCGCCGCGGCGCGGGCGTGGCGACGCCGCTGC	GGGCATGCCTGGACATGCC	-
M105	TAF1_HUMAN.H11MO.0.A	-30	0.00759683	3.04633	0.352081	10	GCGCGGGGCCGCCGCGGCGCGGGCGTGGCGACGCCGCTGC	CCGCCGCCGCCATCTT	-
M105	KLF3_HUMAN.H11MO.0.B	-10	0.00919781	3.68832	0.357788	19	GCGCGGGGCCGCCGCGGCGCGGGCGTGGCGACGCCGCTGC	GGGGAGGGGCGGGGCCGGG	+
M105	KLF6_HUMAN.H11MO.0.A	-10	0.00919781	3.68832	0.357788	19	GCGCGGGGCCGCCGCGGCGCGGGCGTGGCGACGCCGCTGC	GGAAGGGCGGGGCCGGGGG	+
M105	ZN554_HUMAN.H11MO.0.C	-2	0.00934207	3.74617	0.357788	20	GCGCGGGGCCGCCGCGGCGCGGGCGTGGCGACGCCGCTGC	GCTGAGCCATGTGGGGTGCT	+
M105	MAZ_HUMAN.H11MO.0.A	-4	0.00977651	3.92038	0.357788	22	GCGCGGGGCCGCCGCGGCGCGGGCGTGGCGACGCCGCTGC	GGGGGAGGGGGGGGGGGGGGGG	+
M105	ZN563_HUMAN.H11MO.0.C	-4	0.00999054	4.0062	0.357788	21	GCGCGGGGCCGCCGCGGCGCGGGCGTGGCGACGCCGCTGC	GCAGCTGCCAGTGAGGATCCC	-
M105	VEZF1_HUMAN.H11MO.0.C	-6	0.0110811	4.44353	0.379591	22	GCGCGGGGCCGCCGCGGCGCGGGCGTGGCGACGCCGCTGC	GGGGAGGGGGGAGGGGGAGGGG	+
M105	NR1H3_HUMAN.H11MO.0.B	-2	0.0120485	4.83147	0.379712	19	GCGCGGGGCCGCCGCGGCGCGGGCGTGGCGACGCCGCTGC	CAGAGGTCACTGCAGGTCA	+
M105	P73_HUMAN.H11MO.0.A	-7	0.0120485	4.83147	0.379712	19	GCGCGGGGCCGCCGCGGCGCGGGCGTGGCGACGCCGCTGC	GGCATGTCTGGGCATGTCT	-
M106	ZN563_HUMAN.H11MO.0.C	-8	0.000850392	0.341007	0.476452	21	GTCAAGCCTCAGGAGCTGGGCCTTGTCCAGAAACCCGCCA	GCAGCTGCCAGTGAGGATCCC	-
M106	GATA1_HUMAN.H11MO.0.A	8	0.00178753	0.716799	0.476452	11	GTCAAGCCTCAGGAGCTGGGCCTTGTCCAGAAACCCGCCA	TCTTATCTGTCCCCGCCAG	-
M106	THAP1_HUMAN.H11MO.0.C	-18	0.00223085	0.894572	0.476452	22	GTCAAGCCTCAGGAGCTGGGCCTTGTCCAGAAACCCGCCA	GCCCGCAGCCAAGATGGCGGCG	-
M106	RXRA_HUMAN.H11MO.0.A	-11	0.00237927	0.954087	0.476452	20	GTCAAGCCTCAGGAGCTGGGCCTTGTCCAGAAACCCGCCA	GGGGGAGGCAGAGGTCAGAG	+
M107	ZN563_HUMAN.H11MO.0.C	-5	0.00134894	0.540923	0.31272	21	TGACGCCGGGTCCGAGTCCGTGCTGTCGCTGCCATACGGG	GGGATCCTCACTGGCAGCTGC	+
M107	THAP1_HUMAN.H11MO.0.C	-9	0.00150322	0.602789	0.31272	22	TGACGCCGGGTCCGAGTCCGTGCTGTCGCTGCCATACGGG	GCCCGCAGCCAAGATGGCGGCG	-
M107	RXRA_HUMAN.H11MO.0.A	-15	0.00157653	0.632187	0.31272	20	TGACGCCGGGTCCGAGTCCGTGCTGTCGCTGCCATACGGG	CTCTGACCTCTGCCTCCCCC	-
M107	GATA1_HUMAN.H11MO.0.A	-16	0.00157972	0.633468	0.31272	19	TGACGCCGGGTCCGAGTCCGTGCTGTCGCTGCCATACGGG	TCTTATCTGTCCCCGCCAG	-
M107	SP2_HUMAN.H11MO.0.A	-10	0.00209559	0.840331	0.331873	22	TGACGCCGGGTCCGAGTCCGTGCTGTCGCTGCCATACGGG	CCCCCGGCCCCGCCCCCCCCCC	-
M107	PTF1A_HUMAN.H11MO.0.B	-29	0.00612642	2.45669	0.489348	11	TGACGCCGGGTCCGAGTCCGTGCTGTCGCTGCCATACGGG	GGGAAAGGGGGCAGCTGG	-
M107	MAF_HUMAN.H11MO.0.A	-15	0.00637901	2.55798	0.489348	19	TGACGCCGGGTCCGAGTCCGTGCTGTCGCTGCCATACGGG	GAATCTGCTGACTCAGCAA	+
M107	OSR2_HUMAN.H11MO.0.C	-15	0.00660783	2.64974	0.489348	16	TGACGCCGGGTCCGAGTCCGTGCTGTCGCTGCCATACGGG	GCTGCTGCTTCTGCTG	+
M107	NR1D1_HUMAN.H11MO.0.B	-2	0.00728143	2.91985	0.489348	19	TGACGCCGGGTCCGAGTCCGTGCTGTCGCTGCCATACGGG	CCTTCTGACCCACTTCCCT	-
M107	SP3_HUMAN.H11MO.0.B	-8	0.00741589	2.97377	0.489348	20	TGACGCCGGGTCCGAGTCCGTGCTGTCGCTGCCATACGGG	GGGGGGGGGCGGGGCCGGGG	+
M108	SP3_HUMAN.H11MO.0.B	-3	1.44848e-05	0.00580839	0.0114422	20	GGCCGCAGCGGCCCGGGACCGCAAAGCCCGAGCGGCAGCG	GGGGGGGGGCGGGGCCGGGG	+
M108	SP2_HUMAN.H11MO.0.A	-3	6.44897e-05	0.0258604	0.0254718	22	GGCCGCAGCGGCCCGGGACCGCAAAGCCCGAGCGGCAGCG	GGGGGGGGGGCGGGGCCGGGGG	+
M108	SP4_HUMAN.H11MO.0.A	-2	0.000206219	0.0826939	0.0543009	20	GGCCGCAGCGGCCCGGGACCGCAAAGCCCGAGCGGCAGCG	GGGAAGGGGGCGGGGCCGGG	+
M108	KLF6_HUMAN.H11MO.0.A	-5	0.000338613	0.135784	0.0630916	19	GGCCGCAGCGGCCCGGGACCGCAAAGCCCGAGCGGCAGCG	GGAAGGGCGGGGCCGGGGG	+
M108	KLF3_HUMAN.H11MO.0.B	-3	0.000399339	0.160135	0.0630916	19	GGCCGCAGCGGCCCGGGACCGCAAAGCCCGAGCGGCAGCG	GGGGAGGGGCGGGGCCGGG	+
M108	PATZ1_HUMAN.H11MO.0.C	-8	0.000503026	0.201713	0.0662275	22	GGCCGCAGCGGCCCGGGACCGCAAAGCCCGAGCGGCAGCG	GGGGAGGGGGCGGGGGGGGAGG	+
M108	NR1D1_HUMAN.H11MO.0.B	-6	0.000599172	0.240268	0.0676166	19	GGCCGCAGCGGCCCGGGACCGCAAAGCCCGAGCGGCAGCG	AGGGAAGTGGGTCAGAAGG	+
M108	ZN341_HUMAN.H11MO.0.C	-6	0.000906285	0.36342	0.08949	22	GGCCGCAGCGGCCCGGGACCGCAAAGCCCGAGCGGCAGCG	GGGGGGGGGGGGAGGGAAGAGC	+
M108	VEZF1_HUMAN.H11MO.0.C	-6	0.00112449	0.450919	0.0986986	22	GGCCGCAGCGGCCCGGGACCGCAAAGCCCGAGCGGCAGCG	GGGGAGGGGGGAGGGGGAGGGG	+
M108	RXRA_HUMAN.H11MO.0.A	-3	0.00125901	0.504865	0.0994559	20	GGCCGCAGCGGCCCGGGACCGCAAAGCCCGAGCGGCAGCG	GGGGGAGGCAGAGGTCAGAG	+
M108	THAP1_HUMAN.H11MO.0.C	-18	0.00184078	0.738153	0.127726	22	GGCCGCAGCGGCCCGGGACCGCAAAGCCCGAGCGGCAGCG	GCCCGCAGCCAAGATGGCGGCG	-
M108	RARG_HUMAN.H11MO.0.B	1	0.00198317	0.795252	0.127726	17	GGCCGCAGCGGCCCGGGACCGCAAAGCCCGAGCGGCAGCG	AGGTCAGAGTGACCTGGG	+
M108	ZBT17_HUMAN.H11MO.0.A	-6	0.00222218	0.891092	0.127726	19	GGCCGCAGCGGCCCGGGACCGCAAAGCCCGAGCGGCAGCG	GAGGGTGGGGGAGGGGAAG	+
M108	MAZ_HUMAN.H11MO.0.A	-6	0.00226364	0.907718	0.127726	22	GGCCGCAGCGGCCCGGGACCGCAAAGCCCGAGCGGCAGCG	GGGGGAGGGGGGGGGGGGGGGG	+
M108	PAX5_HUMAN.H11MO.0.A	-11	0.00394764	1.583	0.194902	21	GGCCGCAGCGGCCCGGGACCGCAAAGCCCGAGCGGCAGCG	GCCTGGGCAGCAGAGCGTGAC	+
M108	ZN563_HUMAN.H11MO.0.C	-1	0.00394764	1.583	0.194902	21	GGCCGCAGCGGCCCGGGACCGCAAAGCCCGAGCGGCAGCG	GCAGCTGCCAGTGAGGATCCC	-
M108	NR1H4_HUMAN.H11MO.0.B	-7	0.0104245	4.18024	0.457493	19	GGCCGCAGCGGCCCGGGACCGCAAAGCCCGAGCGGCAGCG	GGGGTCAATGACCCCGAGG	+
M109	ZN320_HUMAN.H11MO.0.C	-7	7.13893e-05	0.0286271	0.0541496	20	GGGTGACGGGGGACCCCGGCGCCTCGGCCACCAACCCCCC	GTGGGACCAGGGGGCCAGTG	+
M109	SP2_HUMAN.H11MO.0.A	2	0.000221658	0.0888848	0.084065	20	GGGTGACGGGGGACCCCGGCGCCTCGGCCACCAACCCCCC	GGGGGGGGGGCGGGGCCGGGGG	+
M109	MAZ_HUMAN.H11MO.0.A	0	0.00101781	0.40814	0.153276	22	GGGTGACGGGGGACCCCGGCGCCTCGGCCACCAACCCCCC	GGGGGAGGGGGGGGGGGGGGGG	+
M109	USF2_HUMAN.H11MO.0.A	0	0.00127535	0.511417	0.153276	19	GGGTGACGGGGGACCCCGGCGCCTCGGCCACCAACCCCCC	GGGTCACGTGGCCGCGGCG	+
M109	SP3_HUMAN.H11MO.0.B	1	0.00137343	0.550745	0.153276	19	GGGTGACGGGGGACCCCGGCGCCTCGGCCACCAACCCCCC	GGGGGGGGGCGGGGCCGGGG	+
M109	RFX1_HUMAN.H11MO.0.B	-15	0.00141453	0.567226	0.153276	22	GGGTGACGGGGGACCCCGGCGCCTCGGCCACCAACCCCCC	CCGTCGCCATGGCAACCGGGGC	-
M109	PATZ1_HUMAN.H11MO.0.C	-12	0.00183247	0.734822	0.173744	22	GGGTGACGGGGGACCCCGGCGCCTCGGCCACCAACCCCCC	CCTCCCCCCCCGCCCCCTCCCC	-
M109	ZN770_HUMAN.H11MO.0.C	-11	0.0026823	1.0756	0.196181	22	GGGTGACGGGGGACCCCGGCGCCTCGGCCACCAACCCCCC	GATCCTCCCGCCTCAGCCTCCC	-
M109	VEZF1_HUMAN.H11MO.0.C	-19	0.00285574	1.14515	0.196181	21	GGGTGACGGGGGACCCCGGCGCCTCGGCCACCAACCCCCC	CCCCTCCCCCTCCCCCCTCCCC	-
M109	MXI1_HUMAN.H11MO.0.A	-3	0.00311521	1.2492	0.196181	15	GGGTGACGGGGGACCCCGGCGCCTCGGCCACCAACCCCCC	GCACGTGGCGGCGGG	+
M109	NR1H4_HUMAN.H11MO.0.B	-12	0.00340754	1.36642	0.196181	19	GGGTGACGGGGGACCCCGGCGCCTCGGCCACCAACCCCCC	CCTCGGGGTCATTGACCCC	-
M109	ZIC1_HUMAN.H11MO.0.B	-25	0.00363002	1.45564	0.196181	9	GGGTGACGGGGGACCCCGGCGCCTCGGCCACCAACCCCCC	GACCACCCC	-
M109	KLF6_HUMAN.H11MO.0.A	-3	0.00477012	1.91282	0.210555	19	GGGTGACGGGGGACCCCGGCGCCTCGGCCACCAACCCCCC	GGAAGGGCGGGGCCGGGGG	+
M109	SP1_HUMAN.H11MO.0.A	0	0.0052742	2.11495	0.210555	22	GGGTGACGGGGGACCCCGGCGCCTCGGCCACCAACCCCCC	GGGGGGCGGGGCCGGGGGGGGG	+
M109	ZBT17_HUMAN.H11MO.0.A	-16	0.00620932	2.48994	0.232825	19	GGGTGACGGGGGACCCCGGCGCCTCGGCCACCAACCCCCC	CTTCCCCTCCCCCACCCTC	-
M109	ZN263_HUMAN.H11MO.0.A	-13	0.00675292	2.70792	0.232825	20	GGGTGACGGGGGACCCCGGCGCCTCGGCCACCAACCCCCC	CTCCTCCTCTCCCTCCTCCC	-
M109	RXRA_HUMAN.H11MO.0.A	-21	0.00675292	2.70792	0.232825	19	GGGTGACGGGGGACCCCGGCGCCTCGGCCACCAACCCCCC	CTCTGACCTCTGCCTCCCCC	-
M109	ATF6A_HUMAN.H11MO.0.B	1	0.00839279	3.36551	0.27103	11	GGGTGACGGGGGACCCCGGCGCCTCGGCCACCAACCCCCC	GTGGTGACGTGG	+
M109	SP4_HUMAN.H11MO.0.A	-1	0.011081	4.44349	0.323272	20	GGGTGACGGGGGACCCCGGCGCCTCGGCCACCAACCCCCC	GGGAAGGGGGCGGGGCCGGG	+
M109	KLF3_HUMAN.H11MO.0.B	-1	0.0125104	5.01668	0.335748	19	GGGTGACGGGGGACCCCGGCGCCTCGGCCACCAACCCCCC	GGGGAGGGGCGGGGCCGGG	+
M109	TAF1_HUMAN.H11MO.0.A	-21	0.0127976	5.13183	0.335748	16	GGGTGACGGGGGACCCCGGCGCCTCGGCCACCAACCCCCC	CCGCCGCCGCCATCTT	-
M109	COT1_HUMAN.H11MO.0.C	-14	0.0128414	5.1494	0.335748	17	GGGTGACGGGGGACCCCGGCGCCTCGGCCACCAACCCCCC	CCCTGACCTCTGACCCC	-
M109	ZN341_HUMAN.H11MO.0.C	-20	0.0134042	5.37508	0.335748	20	GGGTGACGGGGGACCCCGGCGCCTCGGCCACCAACCCCCC	GCTCTTCCCTCCCCCCCCCCCC	-
M109	WT1_HUMAN.H11MO.0.C	-19	0.0141014	5.65464	0.335748	20	GGGTGACGGGGGACCCCGGCGCCTCGGCCACCAACCCCCC	CCCCCCCTCCTCCCCCGCCC	-
M109	SRBP2_HUMAN.H11MO.0.B	-5	0.0144972	5.81336	0.335748	13	GGGTGACGGGGGACCCCGGCGCCTCGGCCACCAACCCCCC	GGGTGGGGTGAGG	+
M109	VDR_HUMAN.H11MO.0.A	1	0.0146513	5.87518	0.335748	15	GGGTGACGGGGGACCCCGGCGCCTCGGCCACCAACCCCCC	GGGGTCAGTGGGTTCA	+
M109	NR1D1_HUMAN.H11MO.0.B	0	0.0150498	6.03496	0.335748	19	GGGTGACGGGGGACCCCGGCGCCTCGGCCACCAACCCCCC	AGGGAAGTGGGTCAGAAGG	+
M109	AP2C_HUMAN.H11MO.0.A	-16	0.0161132	6.46139	0.345774	14	GGGTGACGGGGGACCCCGGCGCCTCGGCCACCAACCCCCC	ATGCCCTGAGGCCA	+
M109	THAP1_HUMAN.H11MO.0.C	-10	0.0167665	6.72338	0.345774	22	GGGTGACGGGGGACCCCGGCGCCTCGGCCACCAACCCCCC	GCCCGCAGCCAAGATGGCGGCG	-
M109	ESR2_HUMAN.H11MO.0.A	-8	0.0179266	7.18858	0.345774	15	GGGTGACGGGGGACCCCGGCGCCTCGGCCACCAACCCCCC	AGGTCACCCTGACCT	+
M109	EGR1_HUMAN.H11MO.0.A	-1	0.0202198	8.10815	0.345774	17	GGGTGACGGGGGACCCCGGCGCCTCGGCCACCAACCCCCC	GAGGGCGTGGGCGGGGG	+
M109	ZNF41_HUMAN.H11MO.0.C	-4	0.0216061	8.66406	0.345774	24	GGGTGACGGGGGACCCCGGCGCCTCGGCCACCAACCCCCC	CACAAGGGAGTAAGGCACCATGAG	+
M109	ZBT7A_HUMAN.H11MO.0.A	-7	0.0216486	8.6811	0.345774	9	GGGTGACGGGGGACCCCGGCGCCTCGGCCACCAACCCCCC	GGGGGTCTC	+
M109	SRBP1_HUMAN.H11MO.0.A	-1	0.0220388	8.83757	0.345774	11	GGGTGACGGGGGACCCCGGCGCCTCGGCCACCAACCCCCC	GGTGGGGTGAG	+
M109	ZN563_HUMAN.H11MO.0.C	-17	0.0221943	8.89992	0.345774	21	GGGTGACGGGGGACCCCGGCGCCTCGGCCACCAACCCCCC	GGGATCCTCACTGGCAGCTGC	+
M109	MZF1_HUMAN.H11MO.0.B	-4	0.0223371	8.95718	0.345774	13	GGGTGACGGGGGACCCCGGCGCCTCGGCCACCAACCCCCC	GGAGGGGATTGGG	+
M109	CLOCK_HUMAN.H11MO.0.C	0	0.0244474	9.8034	0.357005	14	GGGTGACGGGGGACCCCGGCGCCTCGGCCACCAACCCCCC	TGTTCACGTGTCTG	-
M109	EGR2_HUMAN.H11MO.0.A	-19	0.0244746	9.81433	0.357005	18	GGGTGACGGGGGACCCCGGCGCCTCGGCCACCAACCCCCC	CCCCTCCCACACCCCCCC	-
M109	TBX21_HUMAN.H11MO.0.A	-1	0.0256991	10.3053	0.362115	13	GGGTGACGGGGGACCCCGGCGCCTCGGCCACCAACCCCCC	GTGGAGGTGTGAA	+
M109	BMAL1_HUMAN.H11MO.0.A	-1	0.0275567	11.0502	0.374701	11	GGGTGACGGGGGACCCCGGCGCCTCGGCCACCAACCCCCC	AGTCACGTGGC	-
M109	THA_HUMAN.H11MO.0.C	-7	0.0276638	11.0932	0.374701	17	GGGTGACGGGGGACCCCGGCGCCTCGGCCACCAACCCCCC	GGGTCACTTCAGGTCAG	+
M109	AP2A_HUMAN.H11MO.0.A	-16	0.0304444	12.2082	0.39362	15	GGGTGACGGGGGACCCCGGCGCCTCGGCCACCAACCCCCC	ATGCCCTGAGGCCAT	+
M109	KLF15_HUMAN.H11MO.0.A	-15	0.0306777	12.3017	0.39362	19	GGGTGACGGGGGACCCCGGCGCCTCGGCCACCAACCCCCC	CCCCCCCCTGCTCCTCCCC	-
M109	SALL4_HUMAN.H11MO.0.B	-26	0.0328945	13.1907	0.395304	10	GGGTGACGGGGGACCCCGGCGCCTCGGCCACCAACCCCCC	CCCACCCTCC	-
M109	ATF3_HUMAN.H11MO.0.A	-1	0.0342855	13.7485	0.395304	11	GGGTGACGGGGGACCCCGGCGCCTCGGCCACCAACCCCCC	GGTGACGTGAT	+
M109	MYC_HUMAN.H11MO.0.A	-1	0.0342855	13.7485	0.395304	11	GGGTGACGGGGGACCCCGGCGCCTCGGCCACCAACCCCCC	GAGCACGTGGC	-
M109	NR1H3_HUMAN.H11MO.0.B	-4	0.0343965	13.793	0.395304	19	GGGTGACGGGGGACCCCGGCGCCTCGGCCACCAACCCCCC	CAGAGGTCACTGCAGGTCA	+
M109	E2F7_HUMAN.H11MO.0.B	-4	0.0361774	14.5072	0.409567	13	GGGTGACGGGGGACCCCGGCGCCTCGGCCACCAACCCCCC	GGGGCGGGAAAGG	+
M109	ZN467_HUMAN.H11MO.0.C	-12	0.0375104	15.0417	0.418413	22	GGGTGACGGGGGACCCCGGCGCCTCGGCCACCAACCCCCC	CCCCCCCCCCCCTCCCCTCCCC	-
M109	E2F4_HUMAN.H11MO.0.A	-3	0.0386815	15.5113	0.425223	13	GGGTGACGGGGGACCCCGGCGCCTCGGCCACCAACCCCCC	GGGGGCGGGAAAT	+
M109	ZN335_HUMAN.H11MO.0.A	-10	0.0415875	16.6766	0.447489	22	GGGTGACGGGGGACCCCGGCGCCTCGGCCACCAACCCCCC	GGCTGTCCTCGGCGCTGCCTGA	+
M109	SMAD3_HUMAN.H11MO.0.B	-22	0.0424863	17.037	0.447489	12	GGGTGACGGGGGACCCCGGCGCCTCGGCCACCAACCCCCC	CTCTGTCACCTG	+
M109	PAX5_HUMAN.H11MO.0.A	-20	0.0426122	17.0875	0.447489	20	GGGTGACGGGGGACCCCGGCGCCTCGGCCACCAACCCCCC	GCCTGGGCAGCAGAGCGTGAC	+
M109	RARA_HUMAN.H11MO.0.A	-21	0.0440069	17.6468	0.447489	19	GGGTGACGGGGGACCCCGGCGCCTCGGCCACCAACCCCCC	CCTTGACCTCTTGATCCCCC	-
M109	AP2B_HUMAN.H11MO.0.B	-19	0.0442468	17.743	0.447489	10	GGGTGACGGGGGACCCCGGCGCCTCGGCCACCAACCCCCC	GCCCCCGGGC	-
M109	TFDP1_HUMAN.H11MO.0.C	0	0.0472078	18.9303	0.471153	14	GGGTGACGGGGGACCCCGGCGCCTCGGCCACCAACCCCCC	GGGGGGCGGGAAAA	+
M109	MYCN_HUMAN.H11MO.0.A	-1	0.0486247	19.4985	0.474085	12	GGGTGACGGGGGACCCCGGCGCCTCGGCCACCAACCCCCC	GGCCACGTGGGC	+
M109	KLF1_HUMAN.H11MO.0.A	-2	0.0502896	20.1661	0.474085	14	GGGTGACGGGGGACCCCGGCGCCTCGGCCACCAACCCCCC	GGGGCGGGGCCGGG	+
M109	HNF4G_HUMAN.H11MO.0.B	-17	0.0502896	20.1661	0.474085	14	GGGTGACGGGGGACCCCGGCGCCTCGGCCACCAACCCCCC	TGGACTTTGGACTC	-
M109	RARG_HUMAN.H11MO.0.B	-9	0.0522428	20.9493	0.474085	18	GGGTGACGGGGGACCCCGGCGCCTCGGCCACCAACCCCCC	AGGTCAGAGTGACCTGGG	+
M109	TBX3_HUMAN.H11MO.0.C	-3	0.0522821	20.9651	0.474085	11	GGGTGACGGGGGACCCCGGCGCCTCGGCCACCAACCCCCC	GGAGGTGGGAA	+
M109	P73_HUMAN.H11MO.0.A	-9	0.0536759	21.524	0.478985	19	GGGTGACGGGGGACCCCGGCGCCTCGGCCACCAACCCCCC	GGCATGTCTGGGCATGTCT	-
M109	MAX_HUMAN.H11MO.0.A	-1	0.054911	22.0193	0.484309	10	GGGTGACGGGGGACCCCGGCGCCTCGGCCACCAACCCCCC	GAGCACGTGG	+
M109	KLF5_HUMAN.H11MO.0.A	-2	0.0569888	22.8525	0.489506	14	GGGTGACGGGGGACCCCGGCGCCTCGGCCACCAACCCCCC	AGGGTGGGGCTGGG	+
M109	ZN322_HUMAN.H11MO.0.B	-12	0.0574363	23.032	0.489506	20	GGGTGACGGGGGACCCCGGCGCCTCGGCCACCAACCCCCC	GAGCCTGGTACAGAGCCTGG	+
M110	NFKB2_HUMAN.H11MO.0.B	-19	0.000449317	0.180176	0.360352	11	TTACCCTCGTCGTAGTGACGGGGTCTCCCCTTGACCGGCA	GGGGCTTTCCC	-
M114	SP3_HUMAN.H11MO.0.B	-17	0.00010008	0.0401321	0.0641336	20	CCTCGGTCCCGCCGCTCCAGGTGGGCAGAAGCAGCGCTGG	GGGGGGGGGCGGGGCCGGGG	+
M114	ZN563_HUMAN.H11MO.0.C	-11	0.000162384	0.0651161	0.0641336	21	CCTCGGTCCCGCCGCTCCAGGTGGGCAGAAGCAGCGCTGG	GGGATCCTCACTGGCAGCTGC	+
M114	SRBP2_HUMAN.H11MO.0.B	-18	0.000418592	0.167856	0.0979342	13	CCTCGGTCCCGCCGCTCCAGGTGGGCAGAAGCAGCGCTGG	GGGTGGGGTGAGG	+
M114	SP2_HUMAN.H11MO.0.A	-16	0.000495933	0.198869	0.0979342	22	CCTCGGTCCCGCCGCTCCAGGTGGGCAGAAGCAGCGCTGG	GGGGGGGGGGCGGGGCCGGGGG	+
M114	KLF6_HUMAN.H11MO.0.A	-19	0.0010375	0.416038	0.163904	19	CCTCGGTCCCGCCGCTCCAGGTGGGCAGAAGCAGCGCTGG	GGAAGGGCGGGGCCGGGGG	+
M114	NR1H4_HUMAN.H11MO.0.B	-20	0.00153877	0.617048	0.195046	19	CCTCGGTCCCGCCGCTCCAGGTGGGCAGAAGCAGCGCTGG	GGGGTCAATGACCCCGAGG	+
M114	THAP1_HUMAN.H11MO.0.C	-11	0.00172847	0.693117	0.195046	22	CCTCGGTCCCGCCGCTCCAGGTGGGCAGAAGCAGCGCTGG	CGCCGCCATCTTGGCTGCGGGC	+
M114	PTF1A_HUMAN.H11MO.0.B	-20	0.00214357	0.85957	0.21165	18	CCTCGGTCCCGCCGCTCCAGGTGGGCAGAAGCAGCGCTGG	GGGAAAGGGGGCAGCTGG	-
M114	PATZ1_HUMAN.H11MO.0.C	-18	0.00322589	1.29358	0.238524	22	CCTCGGTCCCGCCGCTCCAGGTGGGCAGAAGCAGCGCTGG	GGGGAGGGGGCGGGGGGGGAGG	+
M114	RFX5_HUMAN.H11MO.0.A	-9	0.00337342	1.35274	0.238524	20	CCTCGGTCCCGCCGCTCCAGGTGGGCAGAAGCAGCGCTGG	GTCAGCTGTTGCTAGGCAGA	+
M114	SP4_HUMAN.H11MO.0.A	-16	0.00362361	1.45307	0.238524	20	CCTCGGTCCCGCCGCTCCAGGTGGGCAGAAGCAGCGCTGG	GGGAAGGGGGCGGGGCCGGG	+
M114	ZN554_HUMAN.H11MO.0.C	-10	0.00515464	2.06701	0.313204	20	CCTCGGTCCCGCCGCTCCAGGTGGGCAGAAGCAGCGCTGG	GCTGAGCCATGTGGGGTGCT	+
M114	RXRA_HUMAN.H11MO.0.A	-1	0.00634172	2.54303	0.318006	20	CCTCGGTCCCGCCGCTCCAGGTGGGCAGAAGCAGCGCTGG	GGGGGAGGCAGAGGTCAGAG	+
M114	ZN341_HUMAN.H11MO.0.C	-10	0.00668696	2.68147	0.318006	22	CCTCGGTCCCGCCGCTCCAGGTGGGCAGAAGCAGCGCTGG	GGGGGGGGGGGGAGGGAAGAGC	+
M114	VEZF1_HUMAN.H11MO.0.C	-15	0.00713217	2.86	0.318006	22	CCTCGGTCCCGCCGCTCCAGGTGGGCAGAAGCAGCGCTGG	GGGGAGGGGGGAGGGGGAGGGG	+
M114	NR1D1_HUMAN.H11MO.0.B	-13	0.00724664	2.9059	0.318006	19	CCTCGGTCCCGCCGCTCCAGGTGGGCAGAAGCAGCGCTGG	AGGGAAGTGGGTCAGAAGG	+
M114	KLF3_HUMAN.H11MO.0.B	-17	0.00776927	3.11548	0.322997	19	CCTCGGTCCCGCCGCTCCAGGTGGGCAGAAGCAGCGCTGG	GGGGAGGGGCGGGGCCGGG	+
M114	OLIG2_HUMAN.H11MO.0.B	-17	0.00823632	3.30276	0.325293	18	CCTCGGTCCCGCCGCTCCAGGTGGGCAGAAGCAGCGCTGG	CAGAAGGGAAACAGCTGG	-
M114	LYL1_HUMAN.H11MO.0.A	-21	0.0109207	4.37918	0.410772	14	CCTCGGTCCCGCCGCTCCAGGTGGGCAGAAGCAGCGCTGG	CAGGAAACAGCTGG	-
M114	ZBT17_HUMAN.H11MO.0.A	-15	0.0117076	4.69473	0.420354	19	CCTCGGTCCCGCCGCTCCAGGTGGGCAGAAGCAGCGCTGG	GAGGGTGGGGGAGGGGAAG	+
M114	EGR1_HUMAN.H11MO.0.A	-14	0.012341	4.94875	0.423833	17	CCTCGGTCCCGCCGCTCCAGGTGGGCAGAAGCAGCGCTGG	GAGGGCGTGGGCGGGGG	+
M114	RARG_HUMAN.H11MO.0.B	0	0.0134242	5.38311	0.441824	18	CCTCGGTCCCGCCGCTCCAGGTGGGCAGAAGCAGCGCTGG	CCCAGGTCACTCTGACCT	-
M114	TBX21_HUMAN.H11MO.0.A	-14	0.0146886	5.89011	0.464099	13	CCTCGGTCCCGCCGCTCCAGGTGGGCAGAAGCAGCGCTGG	GTGGAGGTGTGAA	+
M114	OSR2_HUMAN.H11MO.0.C	-16	0.0158605	6.36007	0.481854	16	CCTCGGTCCCGCCGCTCCAGGTGGGCAGAAGCAGCGCTGG	CAGCAGAAGCAGCAGC	-
M118	GATA1_HUMAN.H11MO.0.A	8	0.000707014	0.283513	0.438972	11	GCCGTGCTGCGTGCCGCTCGCCAGGGTCCGGGTAGCCGTC	TCTTATCTGTCCCCGCCAG	-
M118	GATA2_HUMAN.H11MO.0.A	-27	0.00176311	0.707007	0.438972	13	GCCGTGCTGCGTGCCGCTCGCCAGGGTCCGGGTAGCCGTC	CTGGGGGGTGGAGATAAGG	+
M120	RXRA_HUMAN.H11MO.0.A	-6	0.00047393	0.190046	0.377229	20	AGGTTGGGGGGGACGGGAGGGCAATAACCAGTAGAGGCTA	GGGGGAGGCAGAGGTCAGAG	+
M121	THAP1_HUMAN.H11MO.0.C	-4	0.000120044	0.0481378	0.0944431	22	CCCGGCGCCGGCCGACCCGGCCAGGGCCCTGGCGTCGGGG	GCCCGCAGCCAAGATGGCGGCG	-
M121	SP3_HUMAN.H11MO.0.B	-6	0.000526727	0.211217	0.207197	20	CCCGGCGCCGGCCGACCCGGCCAGGGCCCTGGCGTCGGGG	GGGGGGGGGCGGGGCCGGGG	+
M121	PATZ1_HUMAN.H11MO.0.C	-18	0.00153721	0.616421	0.212632	22	CCCGGCGCCGGCCGACCCGGCCAGGGCCCTGGCGTCGGGG	GGGGAGGGGGCGGGGGGGGAGG	+
M121	ZN554_HUMAN.H11MO.0.C	-6	0.00171718	0.68859	0.212632	20	CCCGGCGCCGGCCGACCCGGCCAGGGCCCTGGCGTCGGGG	GCTGAGCCATGTGGGGTGCT	+
M121	VEZF1_HUMAN.H11MO.0.C	-3	0.00188124	0.754379	0.212632	22	CCCGGCGCCGGCCGACCCGGCCAGGGCCCTGGCGTCGGGG	GGGGAGGGGGGAGGGGGAGGGG	+
M121	SP2_HUMAN.H11MO.0.A	-11	0.00245301	0.983657	0.212632	22	CCCGGCGCCGGCCGACCCGGCCAGGGCCCTGGCGTCGGGG	GGGGGGGGGGCGGGGCCGGGGG	+
M121	NR1H4_HUMAN.H11MO.0.B	-21	0.00245583	0.98479	0.212632	19	CCCGGCGCCGGCCGACCCGGCCAGGGCCCTGGCGTCGGGG	GGGGTCAATGACCCCGAGG	+
M121	GATA1_HUMAN.H11MO.0.A	-28	0.00245583	0.98479	0.212632	12	CCCGGCGCCGGCCGACCCGGCCAGGGCCCTGGCGTCGGGG	CTGGCGGGGACAGATAAGA	+
M121	ZN563_HUMAN.H11MO.0.C	-9	0.00273235	1.09567	0.212632	21	CCCGGCGCCGGCCGACCCGGCCAGGGCCCTGGCGTCGGGG	GCAGCTGCCAGTGAGGATCCC	-
M121	KLF6_HUMAN.H11MO.0.A	-15	0.00350372	1.40499	0.212632	19	CCCGGCGCCGGCCGACCCGGCCAGGGCCCTGGCGTCGGGG	GGAAGGGCGGGGCCGGGGG	+
M121	RXRA_HUMAN.H11MO.0.A	-20	0.00368848	1.47908	0.212632	20	CCCGGCGCCGGCCGACCCGGCCAGGGCCCTGGCGTCGGGG	GGGGGAGGCAGAGGTCAGAG	+
M121	RARG_HUMAN.H11MO.0.B	-3	0.00378381	1.51731	0.212632	18	CCCGGCGCCGGCCGACCCGGCCAGGGCCCTGGCGTCGGGG	AGGTCAGAGTGACCTGGG	+
M121	NR1D1_HUMAN.H11MO.0.B	-9	0.00607947	2.43787	0.298933	19	CCCGGCGCCGGCCGACCCGGCCAGGGCCCTGGCGTCGGGG	AGGGAAGTGGGTCAGAAGG	+
M121	GATA2_HUMAN.H11MO.0.A	-28	0.009064	3.63467	0.375314	12	CCCGGCGCCGGCCGACCCGGCCAGGGCCCTGGCGTCGGGG	CTGGGGGGTGGAGATAAGG	+
M121	KLF3_HUMAN.H11MO.0.B	-15	0.00967674	3.88037	0.380651	19	CCCGGCGCCGGCCGACCCGGCCAGGGCCCTGGCGTCGGGG	CCCGGCCCCGCCCCTCCCC	-
M121	Z324A_HUMAN.H11MO.0.C	-4	0.0142982	5.73356	0.475553	23	CCCGGCGCCGGCCGACCCGGCCAGGGCCCTGGCGTCGGGG	TATCAAACCATCCTTTGCTGCCA	+
M121	RFX1_HUMAN.H11MO.0.B	-10	0.0147493	5.91447	0.475553	22	CCCGGCGCCGGCCGACCCGGCCAGGGCCCTGGCGTCGGGG	GCCCCGGTTGCCATGGCGACGG	+
M121	TAL1_HUMAN.H11MO.0.A	-28	0.0151566	6.07781	0.475553	12	CCCGGCGCCGGCCGACCCGGCCAGGGCCCTGGCGTCGGGG	CTGGGGGGGGCAGATAAGG	+
M121	ZN341_HUMAN.H11MO.0.C	-6	0.0165534	6.6379	0.475553	22	CCCGGCGCCGGCCGACCCGGCCAGGGCCCTGGCGTCGGGG	GGGGGGGGGGGGAGGGAAGAGC	+
M121	MAZ_HUMAN.H11MO.0.A	-3	0.0175295	7.02932	0.475553	22	CCCGGCGCCGGCCGACCCGGCCAGGGCCCTGGCGTCGGGG	GGGGGAGGGGGGGGGGGGGGGG	+
M121	MXI1_HUMAN.H11MO.0.A	3	0.0185765	7.44918	0.48716	12	CCCGGCGCCGGCCGACCCGGCCAGGGCCCTGGCGTCGGGG	GCACGTGGCGGCGGG	+
M121	RARA_HUMAN.H11MO.0.A	-20	0.0205595	8.24438	0.492986	20	CCCGGCGCCGGCCGACCCGGCCAGGGCCCTGGCGTCGGGG	GGGGGATCAAGAGGTCAAGG	+
M122	SP2_HUMAN.H11MO.0.A	-9	0.000204041	0.0818203	0.0953311	22	TGCGCGGCCGCCCCGGGGCCGCCGCGACGCCGCTGCTCCT	CCCCCGGCCCCGCCCCCCCCCC	-
M122	THAP1_HUMAN.H11MO.0.C	-1	0.000315709	0.126599	0.0953311	22	TGCGCGGCCGCCCCGGGGCCGCCGCGACGCCGCTGCTCCT	GCCCGCAGCCAAGATGGCGGCG	-
M122	SP3_HUMAN.H11MO.0.B	-10	0.000485506	0.194688	0.0953311	20	TGCGCGGCCGCCCCGGGGCCGCCGCGACGCCGCTGCTCCT	CCCCGGCCCCGCCCCCCCCC	-
M122	KLF6_HUMAN.H11MO.0.A	-9	0.00175558	0.703988	0.217255	19	TGCGCGGCCGCCCCGGGGCCGCCGCGACGCCGCTGCTCCT	CCCCCGGCCCCGCCCTTCC	-
M122	ZN563_HUMAN.H11MO.0.C	-15	0.00193628	0.776448	0.217255	21	TGCGCGGCCGCCCCGGGGCCGCCGCGACGCCGCTGCTCCT	GGGATCCTCACTGGCAGCTGC	+
M122	KLF3_HUMAN.H11MO.0.B	-11	0.0026519	1.06341	0.231428	19	TGCGCGGCCGCCCCGGGGCCGCCGCGACGCCGCTGCTCCT	CCCGGCCCCGCCCCTCCCC	-
M122	PATZ1_HUMAN.H11MO.0.C	-9	0.00351151	1.40812	0.250727	22	TGCGCGGCCGCCCCGGGGCCGCCGCGACGCCGCTGCTCCT	CCTCCCCCCCCGCCCCCTCCCC	-
M122	AP2B_HUMAN.H11MO.0.B	-9	0.00422371	1.69371	0.276447	10	TGCGCGGCCGCCCCGGGGCCGCCGCGACGCCGCTGCTCCT	GCCCGGGGGC	+
M122	NR1H4_HUMAN.H11MO.0.B	-10	0.00624437	2.50399	0.337856	19	TGCGCGGCCGCCCCGGGGCCGCCGCGACGCCGCTGCTCCT	CCTCGGGGTCATTGACCCC	-
M122	RFX1_HUMAN.H11MO.0.B	-6	0.00645243	2.58742	0.337856	22	TGCGCGGCCGCCCCGGGGCCGCCGCGACGCCGCTGCTCCT	CCGTCGCCATGGCAACCGGGGC	-
M122	ZN341_HUMAN.H11MO.0.C	-17	0.00645243	2.58742	0.337856	22	TGCGCGGCCGCCCCGGGGCCGCCGCGACGCCGCTGCTCCT	GCTCTTCCCTCCCCCCCCCCCC	-
M122	SP4_HUMAN.H11MO.0.A	-11	0.00723451	2.90104	0.355131	20	TGCGCGGCCGCCCCGGGGCCGCCGCGACGCCGCTGCTCCT	CCCGGCCCCGCCCCCTTCCC	-
M122	RXRA_HUMAN.H11MO.0.A	-12	0.00924196	3.70602	0.365757	20	TGCGCGGCCGCCCCGGGGCCGCCGCGACGCCGCTGCTCCT	CTCTGACCTCTGCCTCCCCC	-
M122	THA_HUMAN.H11MO.0.C	-4	0.00970046	3.88989	0.365757	17	TGCGCGGCCGCCCCGGGGCCGCCGCGACGCCGCTGCTCCT	GGGTCACTTCAGGTCAG	+
M122	TAF1_HUMAN.H11MO.0.A	-12	0.00977939	3.92153	0.365757	16	TGCGCGGCCGCCCCGGGGCCGCCGCGACGCCGCTGCTCCT	CCGCCGCCGCCATCTT	-
M122	RFX5_HUMAN.H11MO.0.A	-6	0.0132331	5.30647	0.465104	20	TGCGCGGCCGCCCCGGGGCCGCCGCGACGCCGCTGCTCCT	TCTGCCTAGCAACAGCTGAC	-
M122	MXI1_HUMAN.H11MO.0.A	-10	0.01362	5.46162	0.465104	15	TGCGCGGCCGCCCCGGGGCCGCCGCGACGCCGCTGCTCCT	GCACGTGGCGGCGGG	+
M122	OLIG2_HUMAN.H11MO.0.B	-17	0.0146482	5.87393	0.479373	18	TGCGCGGCCGCCCCGGGGCCGCCGCGACGCCGCTGCTCCT	CCAGCTGTTTCCCTTCTG	+
M123	VEZF1_HUMAN.H11MO.0.C	3	0.000506977	0.203298	0.165082	19	ATCACCCTTCACCCAACTCACGCTCAGCAAGAACCTTCGT	CCCCTCCCCCTCCCCCCTCCCC	-
M123	KLF6_HUMAN.H11MO.0.A	-20	0.000517128	0.207368	0.165082	19	ATCACCCTTCACCCAACTCACGCTCAGCAAGAACCTTCGT	CCCCCGGCCCCGCCCTTCC	-
M123	PPARG_HUMAN.H11MO.0.A	-1	0.000624605	0.250467	0.165082	17	ATCACCCTTCACCCAACTCACGCTCAGCAAGAACCTTCGT	TGACCTTTGCCCCACTT	-
M123	ZBT17_HUMAN.H11MO.0.A	-1	0.000916467	0.367503	0.181665	19	ATCACCCTTCACCCAACTCACGCTCAGCAAGAACCTTCGT	CTTCCCCTCCCCCACCCTC	-
M123	PPARA_HUMAN.H11MO.0.B	-1	0.00121511	0.487258	0.19269	17	ATCACCCTTCACCCAACTCACGCTCAGCAAGAACCTTCGT	TGACCTTTGCCCCAGTT	-
M123	HSF2_HUMAN.H11MO.0.A	-25	0.00202306	0.811245	0.246834	14	ATCACCCTTCACCCAACTCACGCTCAGCAAGAACCTTCGT	TTCTAGAACATTCT	-
M123	RXRA_HUMAN.H11MO.0.A	-5	0.00229134	0.918829	0.246834	20	ATCACCCTTCACCCAACTCACGCTCAGCAAGAACCTTCGT	CTCTGACCTCTGCCTCCCCC	-
M123	NR1D1_HUMAN.H11MO.0.B	-3	0.00273281	1.09586	0.246834	19	ATCACCCTTCACCCAACTCACGCTCAGCAAGAACCTTCGT	CCTTCTGACCCACTTCCCT	-
M123	ZN341_HUMAN.H11MO.0.C	-3	0.00280177	1.12351	0.246834	22	ATCACCCTTCACCCAACTCACGCTCAGCAAGAACCTTCGT	GCTCTTCCCTCCCCCCCCCCCC	-
M123	ZN563_HUMAN.H11MO.0.C	-17	0.00361258	1.44864	0.286439	21	ATCACCCTTCACCCAACTCACGCTCAGCAAGAACCTTCGT	GGGATCCTCACTGGCAGCTGC	+
M123	BATF3_HUMAN.H11MO.0.B	-20	0.00727485	2.91721	0.427531	17	ATCACCCTTCACCCAACTCACGCTCAGCAAGAACCTTCGT	GAGTCATAATGAAACTG	-
M123	RARG_HUMAN.H11MO.0.B	-11	0.00750894	3.01109	0.427531	18	ATCACCCTTCACCCAACTCACGCTCAGCAAGAACCTTCGT	CCCAGGTCACTCTGACCT	-
M123	MAF_HUMAN.H11MO.0.A	-15	0.00762382	3.05715	0.427531	19	ATCACCCTTCACCCAACTCACGCTCAGCAAGAACCTTCGT	TTGCTGAGTCAGCAGATTC	-
M123	COT2_HUMAN.H11MO.0.A	-26	0.00848211	3.40133	0.427531	13	ATCACCCTTCACCCAACTCACGCTCAGCAAGAACCTTCGT	CCTCTGACCTTTG	-
M123	SP4_HUMAN.H11MO.0.A	-1	0.00860361	3.45005	0.427531	20	ATCACCCTTCACCCAACTCACGCTCAGCAAGAACCTTCGT	CCCGGCCCCGCCCCCTTCCC	-
M123	NR1H3_HUMAN.H11MO.0.B	-20	0.00862726	3.45953	0.427531	19	ATCACCCTTCACCCAACTCACGCTCAGCAAGAACCTTCGT	TGACCTGCAGTGACCTCTG	-
M123	TBX3_HUMAN.H11MO.0.C	-27	0.0104971	4.20933	0.485165	11	ATCACCCTTCACCCAACTCACGCTCAGCAAGAACCTTCGT	TTCCCACCTCC	-
M123	KLF3_HUMAN.H11MO.0.B	-22	0.0110141	4.41664	0.485165	18	ATCACCCTTCACCCAACTCACGCTCAGCAAGAACCTTCGT	CCCGGCCCCGCCCCTCCCC	-
M123	RORA_HUMAN.H11MO.0.C	-5	0.0121885	4.88759	0.494252	13	ATCACCCTTCACCCAACTCACGCTCAGCAAGAACCTTCGT	CCCTGACCTAGTT	-
M123	BC11A_HUMAN.H11MO.0.A	0	0.0129335	5.18635	0.494252	17	ATCACCCTTCACCCAACTCACGCTCAGCAAGAACCTTCGT	TTTTCACTTCCTCTTTT	-
M123	TBX21_HUMAN.H11MO.0.A	-27	0.0130904	5.24925	0.494252	13	ATCACCCTTCACCCAACTCACGCTCAGCAAGAACCTTCGT	TTCACACCTCCAC	-
M124	ZN563_HUMAN.H11MO.0.C	-19	0.000582097	0.233421	0.466842	21	ACCCTGGCGCGGCTATCCCCATGTCGCCGGACAGGCGTCC	GCAGCTGCCAGTGAGGATCCC	-
M124	GATA1_HUMAN.H11MO.0.A	8	0.00124179	0.49796	0.49796	11	ACCCTGGCGCGGCTATCCCCATGTCGCCGGACAGGCGTCC	TCTTATCTGTCCCCGCCAG	-
M125	ZN563_HUMAN.H11MO.0.C	0	0.000190641	0.0764472	0.147262	21	CCCGGTGCCGGCACCGCAACGGCCAGCACCCGTCCCCGGG	GCAGCTGCCAGTGAGGATCCC	-
M125	SP4_HUMAN.H11MO.0.A	-16	0.000370023	0.148379	0.147262	20	CCCGGTGCCGGCACCGCAACGGCCAGCACCCGTCCCCGGG	CCCGGCCCCGCCCCCTTCCC	-
M125	PATZ1_HUMAN.H11MO.0.C	-14	0.0017519	0.702513	0.336051	22	CCCGGTGCCGGCACCGCAACGGCCAGCACCCGTCCCCGGG	CCTCCCCCCCCGCCCCCTCCCC	-
M125	RXRA_HUMAN.H11MO.0.A	-17	0.00211098	0.846503	0.336051	20	CCCGGTGCCGGCACCGCAACGGCCAGCACCCGTCCCCGGG	CTCTGACCTCTGCCTCCCCC	-
M125	SP3_HUMAN.H11MO.0.B	-5	0.00329099	1.31969	0.436583	20	CCCGGTGCCGGCACCGCAACGGCCAGCACCCGTCCCCGGG	CCCCGGCCCCGCCCCCCCCC	-
M126	ZN563_HUMAN.H11MO.0.C	-5	0.000228535	0.0916425	0.182828	21	TCAGTAGGGCCCCTTCAGCCACCAGCGTCAACACTAAGTT	GGGATCCTCACTGGCAGCTGC	+
M126	BRAC_HUMAN.H11MO.0.A	-11	0.00153271	0.614617	0.490686	20	TCAGTAGGGCCCCTTCAGCCACCAGCGTCAACACTAAGTT	ATTTCACACCTCCCTGCTAA	-
M126	THA_HUMAN.H11MO.0.C	-6	0.00217622	0.872664	0.490686	17	TCAGTAGGGCCCCTTCAGCCACCAGCGTCAACACTAAGTT	GGGTCACTTCAGGTCAG	+
M126	RXRA_HUMAN.H11MO.0.A	-3	0.00373762	1.49879	0.490686	20	TCAGTAGGGCCCCTTCAGCCACCAGCGTCAACACTAAGTT	CTCTGACCTCTGCCTCCCCC	-
M126	MAF_HUMAN.H11MO.0.A	-19	0.00469782	1.88383	0.490686	19	TCAGTAGGGCCCCTTCAGCCACCAGCGTCAACACTAAGTT	TTGCTGAGTCAGCAGATTC	-
M126	ZN335_HUMAN.H11MO.0.A	-14	0.00479905	1.92442	0.490686	22	TCAGTAGGGCCCCTTCAGCCACCAGCGTCAACACTAAGTT	TCAGGCAGCGCCGAGGACAGCC	-
M126	ZN394_HUMAN.H11MO.0.C	-15	0.00519441	2.08296	0.490686	20	TCAGTAGGGCCCCTTCAGCCACCAGCGTCAACACTAAGTT	ATTCCATTCTATTCCATTCT	-
M126	ZN264_HUMAN.H11MO.0.C	1	0.00542208	2.17425	0.490686	23	TCAGTAGGGCCCCTTCAGCCACCAGCGTCAACACTAAGTT	TCTTATAAGGGCACTAATCCCATT	+
M126	NR1H3_HUMAN.H11MO.0.B	-3	0.00613358	2.45956	0.490686	19	TCAGTAGGGCCCCTTCAGCCACCAGCGTCAACACTAAGTT	CAGAGGTCACTGCAGGTCA	+
# Tomtom (Motif Comparison Tool): Version 5.5.5 compiled on Dec 7 2023 at 04:32:55
# The format of this file is described at http://localhost:8080/meme_5.5.5/doc/tomtom-output-format.html.
# tomtom -oc /data/doc-rev/out_GM128/output_promoters_real20 /data/doc-rev/GM128/result_motif_pr/motifs_pr20.txt /data/doc-rev/HOCOMOCOv11_core_HUMAN_mono_meme_format.meme
