# Supplementary material for: DeepEPI: CNN-transformer-based model for extracting TF interactions through predicting enhancer-promoter interactions
Source: Bioinform Adv. 2025 Sep 17;5(1):vbaf221. doi: 10.1093/bioadv/vbaf221 (PMC12478696; doi:10.1093/bioadv/vbaf221)
Supplement: vbaf221_Supplementary_Data [file vbaf221_supplementary_data.zip › Supplementary_file5/GM12878/result_promoter42-GM12878/tomtom.tsv]

Query_ID	Target_ID	Optimal_offset	p-value	E-value	q-value	Overlap	Query_consensus	Target_consensus	Orientation
M0	MAFA_HUMAN.H11MO.0.D	-19	0.000533531	0.410285	0.475842	21	GAGCTGCGGTGGCACCCTCTGGTCCATGCGGGGCCAGGGT	CGAAGGCTGCGGGGTCAGCAC	-
M0	ZN589_HUMAN.H11MO.0.D	-5	0.00075461	0.580295	0.475842	16	GAGCTGCGGTGGCACCCTCTGGTCCATGCGGGGCCAGGGT	CGGCAGTAACCGTGGG	-
M0	RXRA_HUMAN.H11MO.0.A	-19	0.000940694	0.723394	0.475842	20	GAGCTGCGGTGGCACCCTCTGGTCCATGCGGGGCCAGGGT	GGGGGAGGCAGAGGTCAGAG	+
M1	TBX15_HUMAN.H11MO.0.D	-4	3.56534e-06	0.00274175	0.00201257	19	CCTGCTCCCACCCAGAGACCCCCCCCAGGGTGGTCGCCGC	CCCCCACCCCCCCCCCCCC	-
M1	SP2_HUMAN.H11MO.0.A	-3	4.39859e-06	0.00338252	0.00201257	22	CCTGCTCCCACCCAGAGACCCCCCCCAGGGTGGTCGCCGC	CCCCCGGCCCCGCCCCCCCCCC	-
M1	EGR1_HUMAN.H11MO.0.A	0	5.27416e-06	0.00405583	0.00201257	17	CCTGCTCCCACCCAGAGACCCCCCCCAGGGTGGTCGCCGC	CCCCCGCCCACGCCCTC	-
M1	EGR2_HUMAN.H11MO.1.A	0	5.36687e-06	0.00412712	0.00201257	16	CCTGCTCCCACCCAGAGACCCCCCCCAGGGTGGTCGCCGC	CCCCCGCCCACGCCCC	-
M1	EGR2_HUMAN.H11MO.0.A	-1	7.6333e-06	0.00587001	0.00228999	18	CCTGCTCCCACCCAGAGACCCCCCCCAGGGTGGTCGCCGC	CCCCTCCCACACCCCCCC	-
M1	PATZ1_HUMAN.H11MO.0.C	-3	9.55846e-06	0.00735046	0.00238961	22	CCTGCTCCCACCCAGAGACCCCCCCCAGGGTGGTCGCCGC	CCTCCCCCCCCGCCCCCTCCCC	-
M1	SP3_HUMAN.H11MO.0.B	-4	1.70173e-05	0.0130863	0.00364657	20	CCTGCTCCCACCCAGAGACCCCCCCCAGGGTGGTCGCCGC	CCCCGGCCCCGCCCCCCCCC	-
M1	ZN341_HUMAN.H11MO.0.C	0	7.69431e-05	0.0591692	0.0144268	22	CCTGCTCCCACCCAGAGACCCCCCCCAGGGTGGTCGCCGC	GCTCTTCCCTCCCCCCCCCCCC	-
M1	NR1D1_HUMAN.H11MO.0.B	-2	9.08704e-05	0.0698794	0.0151451	19	CCTGCTCCCACCCAGAGACCCCCCCCAGGGTGGTCGCCGC	CCTTCTGACCCACTTCCCT	-
M1	KLF16_HUMAN.H11MO.0.D	-6	0.0001094	0.0841285	0.01641	19	CCTGCTCCCACCCAGAGACCCCCCCCAGGGTGGTCGCCGC	CCCCCCCCCCCCCGCCCCC	-
M1	SPZ1_HUMAN.H11MO.0.D	-23	0.000158387	0.121799	0.0215982	16	CCTGCTCCCACCCAGAGACCCCCCCCAGGGTGGTCGCCGC	CCCAGGGTAACAGCCG	-
M1	MAZ_HUMAN.H11MO.0.A	-1	0.000210862	0.162153	0.0240431	22	CCTGCTCCCACCCAGAGACCCCCCCCAGGGTGGTCGCCGC	CCCCCCCCCCCCCCCCTCCCCC	-
M1	ZN589_HUMAN.H11MO.0.D	-23	0.000212893	0.163715	0.0240431	16	CCTGCTCCCACCCAGAGACCCCCCCCAGGGTGGTCGCCGC	CCCACGGTTACTGCCG	+
M1	PROX1_HUMAN.H11MO.0.D	-5	0.000224403	0.172566	0.0240431	17	CCTGCTCCCACCCAGAGACCCCCCCCAGGGTGGTCGCCGC	CCCAACCCGCCTTACCC	-
M1	PURA_HUMAN.H11MO.0.D	-1	0.000296944	0.22835	0.0296944	17	CCTGCTCCCACCCAGAGACCCCCCCCAGGGTGGTCGCCGC	CCCTGCCCCCCCCTTCC	-
M1	ZFX_HUMAN.H11MO.1.A	-25	0.000325675	0.250444	0.030532	15	CCTGCTCCCACCCAGAGACCCCCCCCAGGGTGGTCGCCGC	GGGGGCGGAGGCCGGGG	+
M1	THAP1_HUMAN.H11MO.0.C	-16	0.000370755	0.28511	0.0311663	22	CCTGCTCCCACCCAGAGACCCCCCCCAGGGTGGTCGCCGC	CGCCGCCATCTTGGCTGCGGGC	+
M1	KLF3_HUMAN.H11MO.0.B	0	0.000381337	0.293248	0.0311663	19	CCTGCTCCCACCCAGAGACCCCCCCCAGGGTGGTCGCCGC	CCCGGCCCCGCCCCTCCCC	-
M1	KLF6_HUMAN.H11MO.0.A	0	0.000415551	0.319559	0.0311663	19	CCTGCTCCCACCCAGAGACCCCCCCCAGGGTGGTCGCCGC	CCCCCGGCCCCGCCCTTCC	-
M1	VEZF1_HUMAN.H11MO.0.C	-1	0.000507968	0.390628	0.0362834	22	CCTGCTCCCACCCAGAGACCCCCCCCAGGGTGGTCGCCGC	CCCCTCCCCCTCCCCCCTCCCC	-
M1	SP4_HUMAN.H11MO.0.A	-5	0.000565146	0.434597	0.0373996	20	CCTGCTCCCACCCAGAGACCCCCCCCAGGGTGGTCGCCGC	CCCGGCCCCGCCCCCTTCCC	-
M1	IRX2_HUMAN.H11MO.0.D	-7	0.00058352	0.448727	0.0373996	19	CCTGCTCCCACCCAGAGACCCCCCCCAGGGTGGTCGCCGC	CCAACATGCCCACCCATGT	-
M1	ZIC1_HUMAN.H11MO.0.B	-5	0.000598393	0.460164	0.0373996	9	CCTGCTCCCACCCAGAGACCCCCCCCAGGGTGGTCGCCGC	GACCACCCC	-
M1	SPIC_HUMAN.H11MO.0.D	-6	0.000833257	0.640775	0.0499954	13	CCTGCTCCCACCCAGAGACCCCCCCCAGGGTGGTCGCCGC	CCTCCCCTTCCTC	-
M1	RXRA_HUMAN.H11MO.0.A	-4	0.00107408	0.825964	0.0596708	20	CCTGCTCCCACCCAGAGACCCCCCCCAGGGTGGTCGCCGC	CTCTGACCTCTGCCTCCCCC	-
M1	TBX1_HUMAN.H11MO.0.D	-3	0.00107408	0.825964	0.0596708	20	CCTGCTCCCACCCAGAGACCCCCCCCAGGGTGGTCGCCGC	CCGCCCACCCCTGCCCACCC	-
M1	NR1H4_HUMAN.H11MO.0.B	-1	0.00112802	0.867448	0.0604297	19	CCTGCTCCCACCCAGAGACCCCCCCCAGGGTGGTCGCCGC	CCTCGGGGTCATTGACCCC	-
M1	RREB1_HUMAN.H11MO.0.D	-3	0.00169694	1.30495	0.0877727	22	CCTGCTCCCACCCAGAGACCCCCCCCAGGGTGGTCGCCGC	ACCCCAAACCACCCCCCCCCCC	-
M1	ZBT17_HUMAN.H11MO.0.A	-7	0.00212549	1.6345	0.104733	19	CCTGCTCCCACCCAGAGACCCCCCCCAGGGTGGTCGCCGC	CTTCCCCTCCCCCACCCTC	-
M1	ZN350_HUMAN.H11MO.1.D	-6	0.00217674	1.67391	0.104733	24	CCTGCTCCCACCCAGAGACCCCCCCCAGGGTGGTCGCCGC	GGGCAACAAATCCCTGCGCCCCGT	-
M1	MAFA_HUMAN.H11MO.0.D	-3	0.00230412	1.77187	0.104733	21	CCTGCTCCCACCCAGAGACCCCCCCCAGGGTGGTCGCCGC	GTGCTGACCCCGCAGCCTTCG	+
M1	ZN563_HUMAN.H11MO.0.C	-17	0.00330908	2.54468	0.141818	21	CCTGCTCCCACCCAGAGACCCCCCCCAGGGTGGTCGCCGC	GCAGCTGCCAGTGAGGATCCC	-
M1	WT1_HUMAN.H11MO.1.B	0	0.00361177	2.77745	0.150491	11	CCTGCTCCCACCCAGAGACCCCCCCCAGGGTGGTCGCCGC	CCTCCTCCCAC	-
M1	SALL4_HUMAN.H11MO.0.B	-6	0.00381919	2.93696	0.154832	10	CCTGCTCCCACCCAGAGACCCCCCCCAGGGTGGTCGCCGC	CCCACCCTCC	-
M1	ZN148_HUMAN.H11MO.0.D	-1	0.00486298	3.73963	0.185096	15	CCTGCTCCCACCCAGAGACCCCCCCCAGGGTGGTCGCCGC	CCCCTCCCCCACCCC	-
M1	SP1_HUMAN.H11MO.0.A	1	0.00487959	3.75241	0.185096	21	CCTGCTCCCACCCAGAGACCCCCCCCAGGGTGGTCGCCGC	CCCCCCCCCGGCCCCGCCCCCC	-
M1	SMAD3_HUMAN.H11MO.0.B	-16	0.00517922	3.98282	0.185096	12	CCTGCTCCCACCCAGAGACCCCCCCCAGGGTGGTCGCCGC	CTCTGTCACCTG	+
M1	WT1_HUMAN.H11MO.0.C	-7	0.0051827	3.98549	0.185096	20	CCTGCTCCCACCCAGAGACCCCCCCCAGGGTGGTCGCCGC	CCCCCCCTCCTCCCCCGCCC	-
M1	E2F6_HUMAN.H11MO.0.A	-1	0.00541509	4.1642	0.188898	13	CCTGCTCCCACCCAGAGACCCCCCCCAGGGTGGTCGCCGC	CCCTTCCCGCCCC	-
M1	MXI1_HUMAN.H11MO.0.A	-18	0.00621343	4.77813	0.21007	15	CCTGCTCCCACCCAGAGACCCCCCCCAGGGTGGTCGCCGC	CCCGCCGCCACGTGC	-
M1	RFX5_HUMAN.H11MO.0.A	0	0.0064071	4.92706	0.21007	20	CCTGCTCCCACCCAGAGACCCCCCCCAGGGTGGTCGCCGC	TCTGCCTAGCAACAGCTGAC	-
M1	TBX21_HUMAN.H11MO.0.A	-8	0.00644214	4.95401	0.21007	13	CCTGCTCCCACCCAGAGACCCCCCCCAGGGTGGTCGCCGC	TTCACACCTCCAC	-
M1	ZN524_HUMAN.H11MO.0.D	-3	0.00663378	5.10138	0.211717	18	CCTGCTCCCACCCAGAGACCCCCCCCAGGGTGGTCGCCGC	ACTCGAACCCTCGAACCC	-
M1	KLF5_HUMAN.H11MO.0.A	-10	0.00699692	5.38063	0.218654	14	CCTGCTCCCACCCAGAGACCCCCCCCAGGGTGGTCGCCGC	CCCAGCCCCACCCT	-
M1	RORA_HUMAN.H11MO.0.C	-4	0.00832293	6.40033	0.249897	13	CCTGCTCCCACCCAGAGACCCCCCCCAGGGTGGTCGCCGC	CCCTGACCTAGTT	-
M1	RFX1_HUMAN.H11MO.0.B	-3	0.0083299	6.4057	0.249897	22	CCTGCTCCCACCCAGAGACCCCCCCCAGGGTGGTCGCCGC	CCGTCGCCATGGCAACCGGGGC	-
M1	THA_HUMAN.H11MO.0.C	4	0.00962981	7.40532	0.274551	13	CCTGCTCCCACCCAGAGACCCCCCCCAGGGTGGTCGCCGC	CTGACCTGAAGTGACCC	-
M1	Z324A_HUMAN.H11MO.0.C	-4	0.00964544	7.41734	0.274551	23	CCTGCTCCCACCCAGAGACCCCCCCCAGGGTGGTCGCCGC	TATCAAACCATCCTTTGCTGCCA	+
M1	ZN263_HUMAN.H11MO.0.A	-4	0.0097008	7.45991	0.274551	20	CCTGCTCCCACCCAGAGACCCCCCCCAGGGTGGTCGCCGC	CTCCTCCTCTCCCTCCTCCC	-
M1	OLIG2_HUMAN.H11MO.0.B	-25	0.0102519	7.8837	0.2804	15	CCTGCTCCCACCCAGAGACCCCCCCCAGGGTGGTCGCCGC	CAGAAGGGAAACAGCTGG	-
M1	PLAG1_HUMAN.H11MO.0.D	-9	0.0111491	8.57368	0.298638	17	CCTGCTCCCACCCAGAGACCCCCCCCAGGGTGGTCGCCGC	CCCCTCCTGATGCCCCC	-
M1	KLF15_HUMAN.H11MO.0.A	-7	0.0114663	8.81759	0.301745	19	CCTGCTCCCACCCAGAGACCCCCCCCAGGGTGGTCGCCGC	CCCCCCCCTGCTCCTCCCC	-
M1	ZN554_HUMAN.H11MO.0.C	-6	0.0127029	9.76852	0.327154	20	CCTGCTCCCACCCAGAGACCCCCCCCAGGGTGGTCGCCGC	AGCACCCCACATGGCTCAGC	-
M1	TFCP2_HUMAN.H11MO.0.D	-10	0.012868	9.89553	0.327154	16	CCTGCTCCCACCCAGAGACCCCCCCCAGGGTGGTCGCCGC	GCCTGAACTGGCCAGA	+
M1	ZN740_HUMAN.H11MO.0.D	-2	0.0133357	10.2552	0.333393	14	CCTGCTCCCACCCAGAGACCCCCCCCAGGGTGGTCGCCGC	CCCACCCCCCCCCC	-
M1	ZN335_HUMAN.H11MO.0.A	-5	0.0139437	10.7227	0.340646	22	CCTGCTCCCACCCAGAGACCCCCCCCAGGGTGGTCGCCGC	TCAGGCAGCGCCGAGGACAGCC	-
M1	TAL1_HUMAN.H11MO.0.A	-6	0.01408	10.8275	0.340646	19	CCTGCTCCCACCCAGAGACCCCCCCCAGGGTGGTCGCCGC	CCTTATCTGCCCCCCCCAG	-
M1	SP4_HUMAN.H11MO.1.A	-7	0.0160407	12.3353	0.378638	16	CCTGCTCCCACCCAGAGACCCCCCCCAGGGTGGTCGCCGC	CGGCCCCGCCCCCTCC	-
M1	NR0B1_HUMAN.H11MO.0.D	-3	0.0161552	12.4234	0.378638	10	CCTGCTCCCACCCAGAGACCCCCCCCAGGGTGGTCGCCGC	TCTCCCACGC	-
M1	SRBP2_HUMAN.H11MO.0.B	0	0.0174041	13.3837	0.401632	13	CCTGCTCCCACCCAGAGACCCCCCCCAGGGTGGTCGCCGC	CCTCACCCCACCC	-
M1	TAF1_HUMAN.H11MO.0.A	0	0.0185376	14.2554	0.42131	16	CCTGCTCCCACCCAGAGACCCCCCCCAGGGTGGTCGCCGC	CCGCCGCCGCCATCTT	-
M1	ZN467_HUMAN.H11MO.0.C	-16	0.0202568	15.5774	0.447238	22	CCTGCTCCCACCCAGAGACCCCCCCCAGGGTGGTCGCCGC	CCCCCCCCCCCCTCCCCTCCCC	-
M1	PAX5_HUMAN.H11MO.0.A	-4	0.0202748	15.5913	0.447238	21	CCTGCTCCCACCCAGAGACCCCCCCCAGGGTGGTCGCCGC	GTCACGCTCTGCTGCCCAGGC	-
M1	BRAC_HUMAN.H11MO.0.A	-4	0.0214224	16.4738	0.465704	20	CCTGCTCCCACCCAGAGACCCCCCCCAGGGTGGTCGCCGC	ATTTCACACCTCCCTGCTAA	-
M1	NR1H3_HUMAN.H11MO.0.B	3	0.022442	17.2579	0.4809	16	CCTGCTCCCACCCAGAGACCCCCCCCAGGGTGGTCGCCGC	TGACCTGCAGTGACCTCTG	-
M2	SP3_HUMAN.H11MO.0.B	-12	0.000157555	0.12116	0.230756	20	GCCAGGGGAGACGGCGCCGGCCGGTGCCGGAGTCCGCCGC	GGGGGGGGGCGGGGCCGGGG	+
M2	RXRA_HUMAN.H11MO.0.A	-12	0.000469543	0.361079	0.230756	20	GCCAGGGGAGACGGCGCCGGCCGGTGCCGGAGTCCGCCGC	GGGGGAGGCAGAGGTCAGAG	+
M2	SP2_HUMAN.H11MO.0.A	-11	0.000494289	0.380108	0.230756	22	GCCAGGGGAGACGGCGCCGGCCGGTGCCGGAGTCCGCCGC	GGGGGGGGGGCGGGGCCGGGGG	+
M2	ZFX_HUMAN.H11MO.1.A	-15	0.00060581	0.465868	0.230756	17	GCCAGGGGAGACGGCGCCGGCCGGTGCCGGAGTCCGCCGC	GGGGGCGGAGGCCGGGG	+
M2	SP4_HUMAN.H11MO.0.A	-11	0.00122125	0.939143	0.246399	20	GCCAGGGGAGACGGCGCCGGCCGGTGCCGGAGTCCGCCGC	GGGAAGGGGGCGGGGCCGGG	+
M2	GATA1_HUMAN.H11MO.0.A	-29	0.00138339	1.06383	0.246399	11	GCCAGGGGAGACGGCGCCGGCCGGTGCCGGAGTCCGCCGC	CTGGCGGGGACAGATAAGA	+
M2	KLF6_HUMAN.H11MO.0.A	-14	0.00172039	1.32298	0.246399	19	GCCAGGGGAGACGGCGCCGGCCGGTGCCGGAGTCCGCCGC	GGAAGGGCGGGGCCGGGGG	+
M2	IRX2_HUMAN.H11MO.0.D	-14	0.00184882	1.42174	0.246399	19	GCCAGGGGAGACGGCGCCGGCCGGTGCCGGAGTCCGCCGC	ACATGGGTGGGCATGTTGG	+
M2	THAP1_HUMAN.H11MO.0.C	3	0.0019361	1.48886	0.246399	19	GCCAGGGGAGACGGCGCCGGCCGGTGCCGGAGTCCGCCGC	GCCCGCAGCCAAGATGGCGGCG	-
M2	ZN563_HUMAN.H11MO.0.C	-6	0.00198011	1.52271	0.246399	21	GCCAGGGGAGACGGCGCCGGCCGGTGCCGGAGTCCGCCGC	GGGATCCTCACTGGCAGCTGC	+
M2	KLF3_HUMAN.H11MO.0.B	-12	0.00213304	1.64031	0.246399	19	GCCAGGGGAGACGGCGCCGGCCGGTGCCGGAGTCCGCCGC	GGGGAGGGGCGGGGCCGGG	+
M2	ZN589_HUMAN.H11MO.0.D	-17	0.00256224	1.97037	0.251091	16	GCCAGGGGAGACGGCGCCGGCCGGTGCCGGAGTCCGCCGC	CGGCAGTAACCGTGGG	-
M2	NR1D1_HUMAN.H11MO.0.B	-21	0.00348215	2.67777	0.284225	19	GCCAGGGGAGACGGCGCCGGCCGGTGCCGGAGTCCGCCGC	AGGGAAGTGGGTCAGAAGG	+
M2	ZN341_HUMAN.H11MO.0.C	-5	0.0036792	2.8293	0.284225	22	GCCAGGGGAGACGGCGCCGGCCGGTGCCGGAGTCCGCCGC	GGGGGGGGGGGGAGGGAAGAGC	+
M2	PATZ1_HUMAN.H11MO.0.C	-11	0.00391746	3.01253	0.284225	22	GCCAGGGGAGACGGCGCCGGCCGGTGCCGGAGTCCGCCGC	GGGGAGGGGGCGGGGGGGGAGG	+
M2	PAX8_HUMAN.H11MO.0.D	-23	0.00411271	3.16267	0.284827	14	GCCAGGGGAGACGGCGCCGGCCGGTGCCGGAGTCCGCCGC	GTCACTGAAGCGGG	+
M2	MAFA_HUMAN.H11MO.0.D	-5	0.00675783	5.19677	0.447668	21	GCCAGGGGAGACGGCGCCGGCCGGTGCCGGAGTCCGCCGC	CGAAGGCTGCGGGGTCAGCAC	-
M2	RARG_HUMAN.H11MO.2.D	-27	0.00751662	5.78028	0.450008	13	GCCAGGGGAGACGGCGCCGGCCGGTGCCGGAGTCCGCCGC	GGGGGTCACCCAGAGGTCAC	+
M2	VEZF1_HUMAN.H11MO.0.C	-4	0.00767923	5.90533	0.450008	22	GCCAGGGGAGACGGCGCCGGCCGGTGCCGGAGTCCGCCGC	GGGGAGGGGGGAGGGGGAGGGG	+
M2	GATA2_HUMAN.H11MO.0.A	7	0.00884932	6.80513	0.466141	12	GCCAGGGGAGACGGCGCCGGCCGGTGCCGGAGTCCGCCGC	CCTTATCTCCACCCCCCAG	-
M2	TLX1_HUMAN.H11MO.0.D	-13	0.00917829	7.05811	0.466141	17	GCCAGGGGAGACGGCGCCGGCCGGTGCCGGAGTCCGCCGC	CCTTGGCAACTTGCCAG	-
M2	PROX1_HUMAN.H11MO.0.D	-22	0.00982828	7.55795	0.467955	17	GCCAGGGGAGACGGCGCCGGCCGGTGCCGGAGTCCGCCGC	GGGTAAGGCGGGTTGGG	+
M4	ZFX_HUMAN.H11MO.1.A	-12	0.000227597	0.175022	0.26628	17	GCGCCCCTGCAGCGGCGCGGAGCGCTCGGGGCCCGCAGGC	GGGGGCGGAGGCCGGGG	+
M4	THAP1_HUMAN.H11MO.0.C	-4	0.000959402	0.73778	0.26628	22	GCGCCCCTGCAGCGGCGCGGAGCGCTCGGGGCCCGCAGGC	GCCCGCAGCCAAGATGGCGGCG	-
M4	RXRA_HUMAN.H11MO.0.A	-11	0.00101696	0.782044	0.26628	20	GCGCCCCTGCAGCGGCGCGGAGCGCTCGGGGCCCGCAGGC	GGGGGAGGCAGAGGTCAGAG	+
M4	GATA1_HUMAN.H11MO.0.A	7	0.00106299	0.817439	0.26628	12	GCGCCCCTGCAGCGGCGCGGAGCGCTCGGGGCCCGCAGGC	TCTTATCTGTCCCCGCCAG	-
M4	IRX2_HUMAN.H11MO.0.D	-20	0.00114442	0.880059	0.26628	19	GCGCCCCTGCAGCGGCGCGGAGCGCTCGGGGCCCGCAGGC	ACATGGGTGGGCATGTTGG	+
M4	NR1D1_HUMAN.H11MO.0.B	-20	0.00123167	0.947157	0.26628	19	GCGCCCCTGCAGCGGCGCGGAGCGCTCGGGGCCCGCAGGC	AGGGAAGTGGGTCAGAAGG	+
M4	ZN563_HUMAN.H11MO.0.C	0	0.00126706	0.974366	0.26628	21	GCGCCCCTGCAGCGGCGCGGAGCGCTCGGGGCCCGCAGGC	GGGATCCTCACTGGCAGCTGC	+
M4	ZN667_HUMAN.H11MO.0.C	-16	0.00176958	1.3608	0.26628	19	GCGCCCCTGCAGCGGCGCGGAGCGCTCGGGGCCCGCAGGC	GCTGAGCTTTTAAGGCCAC	-
M4	SP2_HUMAN.H11MO.0.A	-16	0.00186856	1.43693	0.26628	22	GCGCCCCTGCAGCGGCGCGGAGCGCTCGGGGCCCGCAGGC	GGGGGGGGGGCGGGGCCGGGGG	+
M4	GATA2_HUMAN.H11MO.0.A	7	0.0025215	1.93903	0.320995	12	GCGCCCCTGCAGCGGCGCGGAGCGCTCGGGGCCCGCAGGC	CCTTATCTCCACCCCCCAG	-
M4	PATZ1_HUMAN.H11MO.0.C	-16	0.0033282	2.55939	0.35919	22	GCGCCCCTGCAGCGGCGCGGAGCGCTCGGGGCCCGCAGGC	GGGGAGGGGGCGGGGGGGGAGG	+
M4	SP3_HUMAN.H11MO.0.B	-11	0.00352691	2.71219	0.35919	20	GCGCCCCTGCAGCGGCGCGGAGCGCTCGGGGCCCGCAGGC	GGGGGGGGGCGGGGCCGGGG	+
M4	RFX5_HUMAN.H11MO.0.A	-1	0.00429819	3.30531	0.392624	20	GCGCCCCTGCAGCGGCGCGGAGCGCTCGGGGCCCGCAGGC	GTCAGCTGTTGCTAGGCAGA	+
M4	TAL1_HUMAN.H11MO.0.A	7	0.00436923	3.35994	0.392624	12	GCGCCCCTGCAGCGGCGCGGAGCGCTCGGGGCCCGCAGGC	CCTTATCTGCCCCCCCCAG	-
M5	ZN563_HUMAN.H11MO.0.C	-8	0.000616073	0.47376	0.262346	21	GCGCCGCGGGCCGCGCCGGCAAGGGGCCTCCGGCGGGCTC	GCAGCTGCCAGTGAGGATCCC	-
M5	RXRA_HUMAN.H11MO.0.A	-12	0.000921757	0.708831	0.262346	20	GCGCCGCGGGCCGCGCCGGCAAGGGGCCTCCGGCGGGCTC	GGGGGAGGCAGAGGTCAGAG	+
M5	SP3_HUMAN.H11MO.0.B	-6	0.000921757	0.708831	0.262346	20	GCGCCGCGGGCCGCGCCGGCAAGGGGCCTCCGGCGGGCTC	GGGGGGGGGCGGGGCCGGGG	+
M5	IRX2_HUMAN.H11MO.0.D	0	0.00110616	0.850638	0.262346	19	GCGCCGCGGGCCGCGCCGGCAAGGGGCCTCCGGCGGGCTC	ACATGGGTGGGCATGTTGG	+
M5	THAP1_HUMAN.H11MO.0.C	-13	0.00116313	0.894446	0.262346	22	GCGCCGCGGGCCGCGCCGGCAAGGGGCCTCCGGCGGGCTC	CGCCGCCATCTTGGCTGCGGGC	+
M5	PATZ1_HUMAN.H11MO.0.C	-5	0.00124376	0.956452	0.262346	22	GCGCCGCGGGCCGCGCCGGCAAGGGGCCTCCGGCGGGCTC	GGGGAGGGGGCGGGGGGGGAGG	+
M5	SP2_HUMAN.H11MO.0.A	-5	0.00124376	0.956452	0.262346	22	GCGCCGCGGGCCGCGCCGGCAAGGGGCCTCCGGCGGGCTC	GGGGGGGGGGCGGGGCCGGGGG	+
M5	GATA1_HUMAN.H11MO.0.A	-29	0.00137784	1.05956	0.262346	11	GCGCCGCGGGCCGCGCCGGCAAGGGGCCTCCGGCGGGCTC	CTGGCGGGGACAGATAAGA	+
M5	ZFX_HUMAN.H11MO.1.A	-3	0.00210366	1.61771	0.320436	17	GCGCCGCGGGCCGCGCCGGCAAGGGGCCTCCGGCGGGCTC	CCCCGGCCTCCGCCCCC	-
M5	ZN554_HUMAN.H11MO.0.C	-9	0.00392361	3.01726	0.424382	20	GCGCCGCGGGCCGCGCCGGCAAGGGGCCTCCGGCGGGCTC	GCTGAGCCATGTGGGGTGCT	+
M5	NR1D1_HUMAN.H11MO.0.B	-4	0.00483498	3.7181	0.424382	19	GCGCCGCGGGCCGCGCCGGCAAGGGGCCTCCGGCGGGCTC	AGGGAAGTGGGTCAGAAGG	+
M5	ZN589_HUMAN.H11MO.0.D	-3	0.00488541	3.75688	0.424382	16	GCGCCGCGGGCCGCGCCGGCAAGGGGCCTCCGGCGGGCTC	CGGCAGTAACCGTGGG	-
M5	KLF6_HUMAN.H11MO.0.A	-8	0.00516835	3.97446	0.424382	19	GCGCCGCGGGCCGCGCCGGCAAGGGGCCTCCGGCGGGCTC	GGAAGGGCGGGGCCGGGGG	+
M5	USF2_HUMAN.H11MO.0.A	-31	0.00516835	3.97446	0.424382	9	GCGCCGCGGGCCGCGCCGGCAAGGGGCCTCCGGCGGGCTC	CGCCGCGGCCACGTGACCC	-
M5	TLX1_HUMAN.H11MO.0.D	-15	0.00585074	4.49922	0.424382	17	GCGCCGCGGGCCGCGCCGGCAAGGGGCCTCCGGCGGGCTC	CTGGCAAGTTGCCAAGG	+
M5	TAL1_HUMAN.H11MO.0.A	-29	0.00630081	4.84532	0.436255	11	GCGCCGCGGGCCGCGCCGGCAAGGGGCCTCCGGCGGGCTC	CTGGGGGGGGCAGATAAGG	+
M5	SP4_HUMAN.H11MO.0.A	0	0.0070089	5.38984	0.464182	20	GCGCCGCGGGCCGCGCCGGCAAGGGGCCTCCGGCGGGCTC	GGGAAGGGGGCGGGGCCGGG	+
M5	VEZF1_HUMAN.H11MO.0.C	-5	0.0077451	5.95598	0.482464	22	GCGCCGCGGGCCGCGCCGGCAAGGGGCCTCCGGCGGGCTC	GGGGAGGGGGGAGGGGGAGGGG	+
M5	GATA2_HUMAN.H11MO.0.A	-29	0.00816968	6.28248	0.482464	11	GCGCCGCGGGCCGCGCCGGCAAGGGGCCTCCGGCGGGCTC	CTGGGGGGTGGAGATAAGG	+
M5	MXI1_HUMAN.H11MO.0.A	-29	0.00839356	6.45465	0.482464	11	GCGCCGCGGGCCGCGCCGGCAAGGGGCCTCCGGCGGGCTC	CCCGCCGCCACGTGC	-
M5	PROX1_HUMAN.H11MO.0.D	-16	0.00886864	6.81998	0.482464	17	GCGCCGCGGGCCGCGCCGGCAAGGGGCCTCCGGCGGGCTC	GGGTAAGGCGGGTTGGG	+
M5	ZN341_HUMAN.H11MO.0.C	-5	0.00924289	7.10778	0.485485	22	GCGCCGCGGGCCGCGCCGGCAAGGGGCCTCCGGCGGGCTC	GGGGGGGGGGGGAGGGAAGAGC	+
M6	SP2_HUMAN.H11MO.0.A	-4	8.32528e-07	0.000640214	0.00124495	22	GCTCCCCGCGCAAGCGGGGCCCGCGGCTCAGGGTGTCCGC	GGGGGGGGGGCGGGGCCGGGGG	+
M6	KLF6_HUMAN.H11MO.0.A	-7	5.53395e-06	0.00425561	0.00413769	19	GCTCCCCGCGCAAGCGGGGCCCGCGGCTCAGGGTGTCCGC	GGAAGGGCGGGGCCGGGGG	+
M6	PATZ1_HUMAN.H11MO.0.C	-10	1.93509e-05	0.0148808	0.00964568	22	GCTCCCCGCGCAAGCGGGGCCCGCGGCTCAGGGTGTCCGC	GGGGAGGGGGCGGGGGGGGAGG	+
M6	SP3_HUMAN.H11MO.0.B	-5	2.74605e-05	0.0211171	0.010266	20	GCTCCCCGCGCAAGCGGGGCCCGCGGCTCAGGGTGTCCGC	GGGGGGGGGCGGGGCCGGGG	+
M6	EGR1_HUMAN.H11MO.0.A	-9	4.82436e-05	0.0370993	0.0144285	17	GCTCCCCGCGCAAGCGGGGCCCGCGGCTCAGGGTGTCCGC	GAGGGCGTGGGCGGGGG	+
M6	KLF3_HUMAN.H11MO.0.B	-5	0.000115143	0.0885451	0.0271435	19	GCTCCCCGCGCAAGCGGGGCCCGCGGCTCAGGGTGTCCGC	GGGGAGGGGCGGGGCCGGG	+
M6	TAF1_HUMAN.H11MO.0.A	-10	0.00013332	0.102523	0.0271435	16	GCTCCCCGCGCAAGCGGGGCCCGCGGCTCAGGGTGTCCGC	AAGATGGCGGCGGCGG	+
M6	ZFX_HUMAN.H11MO.1.A	-9	0.000145212	0.111668	0.0271435	17	GCTCCCCGCGCAAGCGGGGCCCGCGGCTCAGGGTGTCCGC	GGGGGCGGAGGCCGGGG	+
M6	SP4_HUMAN.H11MO.0.A	-4	0.00026571	0.204331	0.0375225	20	GCTCCCCGCGCAAGCGGGGCCCGCGGCTCAGGGTGTCCGC	GGGAAGGGGGCGGGGCCGGG	+
M6	THAP1_HUMAN.H11MO.0.C	0	0.000276014	0.212255	0.0375225	22	GCTCCCCGCGCAAGCGGGGCCCGCGGCTCAGGGTGTCCGC	GCCCGCAGCCAAGATGGCGGCG	-
M6	MAZ_HUMAN.H11MO.0.A	-12	0.000371934	0.286017	0.0433051	22	GCTCCCCGCGCAAGCGGGGCCCGCGGCTCAGGGTGTCCGC	GGGGGAGGGGGGGGGGGGGGGG	+
M6	NR1D1_HUMAN.H11MO.0.B	-16	0.00107528	0.826892	0.100498	19	GCTCCCCGCGCAAGCGGGGCCCGCGGCTCAGGGTGTCCGC	AGGGAAGTGGGTCAGAAGG	+
M6	VEZF1_HUMAN.H11MO.0.C	-12	0.00125221	0.962946	0.110149	22	GCTCCCCGCGCAAGCGGGGCCCGCGGCTCAGGGTGTCCGC	GGGGAGGGGGGAGGGGGAGGGG	+
M6	EGR2_HUMAN.H11MO.1.A	-10	0.00146924	1.12985	0.11566	16	GCTCCCCGCGCAAGCGGGGCCCGCGGCTCAGGGTGTCCGC	GGGGCGTGGGCGGGGG	+
M6	EGR2_HUMAN.H11MO.0.A	-7	0.00146955	1.13008	0.11566	18	GCTCCCCGCGCAAGCGGGGCCCGCGGCTCAGGGTGTCCGC	GGGGGGGTGTGGGAGGGG	+
M6	PURA_HUMAN.H11MO.0.D	-9	0.0017318	1.33175	0.12813	17	GCTCCCCGCGCAAGCGGGGCCCGCGGCTCAGGGTGTCCGC	GGAAGGGGGGGGCAGGG	+
M6	IRX2_HUMAN.H11MO.0.D	0	0.00179936	1.38371	0.12813	19	GCTCCCCGCGCAAGCGGGGCCCGCGGCTCAGGGTGTCCGC	CCAACATGCCCACCCATGT	-
M6	ZN554_HUMAN.H11MO.0.C	0	0.00301221	2.31639	0.200352	20	GCTCCCCGCGCAAGCGGGGCCCGCGGCTCAGGGTGTCCGC	AGCACCCCACATGGCTCAGC	-
M6	SP1_HUMAN.H11MO.0.A	-8	0.00341004	2.62232	0.200352	22	GCTCCCCGCGCAAGCGGGGCCCGCGGCTCAGGGTGTCCGC	GGGGGGCGGGGCCGGGGGGGGG	+
M6	ZN322_HUMAN.H11MO.0.B	-9	0.00345077	2.65364	0.200352	20	GCTCCCCGCGCAAGCGGGGCCCGCGGCTCAGGGTGTCCGC	CCAGGCTCTGTACCAGGCTC	-
M6	TBX21_HUMAN.H11MO.0.A	-7	0.00348349	2.67881	0.200352	13	GCTCCCCGCGCAAGCGGGGCCCGCGGCTCAGGGTGTCCGC	GTGGAGGTGTGAA	+
M6	MAF_HUMAN.H11MO.0.A	-9	0.00364888	2.80599	0.202092	19	GCTCCCCGCGCAAGCGGGGCCCGCGGCTCAGGGTGTCCGC	GAATCTGCTGACTCAGCAA	+
M6	MXI1_HUMAN.H11MO.0.A	-9	0.00392566	3.01883	0.209656	15	GCTCCCCGCGCAAGCGGGGCCCGCGGCTCAGGGTGTCCGC	GCACGTGGCGGCGGG	+
M6	ZBT17_HUMAN.H11MO.0.A	-9	0.00448223	3.44683	0.231126	19	GCTCCCCGCGCAAGCGGGGCCCGCGGCTCAGGGTGTCCGC	GAGGGTGGGGGAGGGGAAG	+
M6	KLF16_HUMAN.H11MO.0.D	-9	0.00479723	3.68907	0.233247	19	GCTCCCCGCGCAAGCGGGGCCCGCGGCTCAGGGTGTCCGC	GGGGGCGGGGGGGGGGGGG	+
M6	SPIC_HUMAN.H11MO.0.D	-7	0.00483532	3.71836	0.233247	13	GCTCCCCGCGCAAGCGGGGCCCGCGGCTCAGGGTGTCCGC	GAGGAAGGGGAGG	+
M6	ZN563_HUMAN.H11MO.0.C	-10	0.00509297	3.91649	0.23337	21	GCTCCCCGCGCAAGCGGGGCCCGCGGCTCAGGGTGTCCGC	GCAGCTGCCAGTGAGGATCCC	-
M6	RXRA_HUMAN.H11MO.0.A	-13	0.00514998	3.96033	0.23337	20	GCTCCCCGCGCAAGCGGGGCCCGCGGCTCAGGGTGTCCGC	GGGGGAGGCAGAGGTCAGAG	+
M6	ZN341_HUMAN.H11MO.0.C	-10	0.00642298	4.93927	0.28086	22	GCTCCCCGCGCAAGCGGGGCCCGCGGCTCAGGGTGTCCGC	GGGGGGGGGGGGAGGGAAGAGC	+
M6	PROX1_HUMAN.H11MO.0.D	-6	0.00692935	5.32867	0.287834	17	GCTCCCCGCGCAAGCGGGGCCCGCGGCTCAGGGTGTCCGC	GGGTAAGGCGGGTTGGG	+
M6	AP2B_HUMAN.H11MO.0.B	-18	0.0080866	6.2186	0.318438	10	GCTCCCCGCGCAAGCGGGGCCCGCGGCTCAGGGTGTCCGC	GCCCGGGGGC	+
M6	PTF1A_HUMAN.H11MO.0.B	-9	0.008092	6.22275	0.318438	18	GCTCCCCGCGCAAGCGGGGCCCGCGGCTCAGGGTGTCCGC	GGGAAAGGGGGCAGCTGG	-
M6	NR1H4_HUMAN.H11MO.0.B	-5	0.00871339	6.7006	0.334099	19	GCTCCCCGCGCAAGCGGGGCCCGCGGCTCAGGGTGTCCGC	CCTCGGGGTCATTGACCCC	-
M6	WT1_HUMAN.H11MO.0.C	-11	0.00919883	7.0739	0.335811	20	GCTCCCCGCGCAAGCGGGGCCCGCGGCTCAGGGTGTCCGC	GGGCGGGGGAGGAGGGGGGG	+
M6	SP1_HUMAN.H11MO.1.A	-8	0.00943172	7.253	0.335811	14	GCTCCCCGCGCAAGCGGGGCCCGCGGCTCAGGGTGTCCGC	GGGGGGCGGGGCCG	+
M6	LYL1_HUMAN.H11MO.0.A	-6	0.00943172	7.253	0.335811	14	GCTCCCCGCGCAAGCGGGGCCCGCGGCTCAGGGTGTCCGC	CAGGAAACAGCTGG	-
M6	RARG_HUMAN.H11MO.0.B	-24	0.010548	8.11144	0.355395	16	GCTCCCCGCGCAAGCGGGGCCCGCGGCTCAGGGTGTCCGC	AGGTCAGAGTGACCTGGG	+
M6	SMAD3_HUMAN.H11MO.0.B	-13	0.010851	8.34444	0.355395	12	GCTCCCCGCGCAAGCGGGGCCCGCGGCTCAGGGTGTCCGC	CAGGTGACAGAG	-
M6	OSR2_HUMAN.H11MO.0.C	-5	0.0108832	8.36917	0.355395	16	GCTCCCCGCGCAAGCGGGGCCCGCGGCTCAGGGTGTCCGC	CAGCAGAAGCAGCAGC	-
M6	PAX8_HUMAN.H11MO.0.D	-4	0.0109324	8.40704	0.355395	14	GCTCCCCGCGCAAGCGGGGCCCGCGGCTCAGGGTGTCCGC	GTCACTGAAGCGGG	+
M6	MAFA_HUMAN.H11MO.0.D	-8	0.0114794	8.82764	0.365236	21	GCTCCCCGCGCAAGCGGGGCCCGCGGCTCAGGGTGTCCGC	CGAAGGCTGCGGGGTCAGCAC	-
M6	THA_HUMAN.H11MO.0.C	-14	0.0127642	9.81568	0.397654	17	GCTCCCCGCGCAAGCGGGGCCCGCGGCTCAGGGTGTCCGC	GGGTCACTTCAGGTCAG	+
M6	E2F7_HUMAN.H11MO.0.B	-10	0.0133134	10.238	0.4063	13	GCTCCCCGCGCAAGCGGGGCCCGCGGCTCAGGGTGTCCGC	GGGGCGGGAAAGG	+
M6	TLX1_HUMAN.H11MO.0.D	-16	0.0145627	11.1987	0.406799	17	GCTCCCCGCGCAAGCGGGGCCCGCGGCTCAGGGTGTCCGC	CTGGCAAGTTGCCAAGG	+
M6	KLF1_HUMAN.H11MO.0.A	-10	0.0146127	11.2372	0.406799	14	GCTCCCCGCGCAAGCGGGGCCCGCGGCTCAGGGTGTCCGC	GGGGCGGGGCCGGG	+
M6	ARNT2_HUMAN.H11MO.0.D	-12	0.0148398	11.4118	0.406799	12	GCTCCCCGCGCAAGCGGGGCCCGCGGCTCAGGGTGTCCGC	GGCGTGGGAGGC	+
M6	ZN335_HUMAN.H11MO.0.A	-14	0.0148887	11.4494	0.406799	22	GCTCCCCGCGCAAGCGGGGCCCGCGGCTCAGGGTGTCCGC	GGCTGTCCTCGGCGCTGCCTGA	+
M6	BRAC_HUMAN.H11MO.0.A	-2	0.015093	11.6065	0.406799	20	GCTCCCCGCGCAAGCGGGGCCCGCGGCTCAGGGTGTCCGC	TTAGCAGGGAGGTGTGAAAT	+
M6	NR1H3_HUMAN.H11MO.0.B	-11	0.0154235	11.8607	0.406799	19	GCTCCCCGCGCAAGCGGGGCCCGCGGCTCAGGGTGTCCGC	CAGAGGTCACTGCAGGTCA	+
M6	E2F4_HUMAN.H11MO.1.A	-12	0.0156953	12.0697	0.406799	14	GCTCCCCGCGCAAGCGGGGCCCGCGGCTCAGGGTGTCCGC	GGCGGGAAATTTGA	+
M6	RFX1_HUMAN.H11MO.0.B	-4	0.0157781	12.1334	0.406799	22	GCTCCCCGCGCAAGCGGGGCCCGCGGCTCAGGGTGTCCGC	GCCCCGGTTGCCATGGCGACGG	+
M6	ZN667_HUMAN.H11MO.0.C	-1	0.0164077	12.6175	0.409786	19	GCTCCCCGCGCAAGCGGGGCCCGCGGCTCAGGGTGTCCGC	GTGGCCTTAAAAGCTCAGC	+
M6	E2F4_HUMAN.H11MO.0.A	-9	0.0166319	12.7899	0.409786	13	GCTCCCCGCGCAAGCGGGGCCCGCGGCTCAGGGTGTCCGC	GGGGGCGGGAAAT	+
M6	ZN320_HUMAN.H11MO.0.C	-13	0.0170305	13.0965	0.410761	20	GCTCCCCGCGCAAGCGGGGCCCGCGGCTCAGGGTGTCCGC	GTGGGACCAGGGGGCCAGTG	+
M6	PAX5_HUMAN.H11MO.0.A	-16	0.0174297	13.4034	0.413716	21	GCTCCCCGCGCAAGCGGGGCCCGCGGCTCAGGGTGTCCGC	GCCTGGGCAGCAGAGCGTGAC	+
M6	SRBP2_HUMAN.H11MO.0.B	-13	0.0178961	13.7621	0.415075	13	GCTCCCCGCGCAAGCGGGGCCCGCGGCTCAGGGTGTCCGC	GGGTGGGGTGAGG	+
M6	ZN263_HUMAN.H11MO.0.A	-11	0.0191936	14.7599	0.415968	20	GCTCCCCGCGCAAGCGGGGCCCGCGGCTCAGGGTGTCCGC	GGGAGGAGGGAGAGGAGGAG	+
M6	Z324A_HUMAN.H11MO.0.C	-20	0.0199071	15.3086	0.425268	20	GCTCCCCGCGCAAGCGGGGCCCGCGGCTCAGGGTGTCCGC	TGGCAGCAAAGGATGGTTTGATA	-
M6	TFDP1_HUMAN.H11MO.0.C	-8	0.0208005	15.9956	0.435927	14	GCTCCCCGCGCAAGCGGGGCCCGCGGCTCAGGGTGTCCGC	GGGGGGCGGGAAAA	+
M6	SP4_HUMAN.H11MO.1.A	-6	0.0212806	16.3648	0.435927	16	GCTCCCCGCGCAAGCGGGGCCCGCGGCTCAGGGTGTCCGC	GGAGGGGGCGGGGCCG	+
M6	ZN589_HUMAN.H11MO.0.D	-4	0.0212806	16.3648	0.435927	16	GCTCCCCGCGCAAGCGGGGCCCGCGGCTCAGGGTGTCCGC	CGGCAGTAACCGTGGG	-
M6	CXXC1_HUMAN.H11MO.0.D	-14	0.0223019	17.1501	0.450674	7	GCTCCCCGCGCAAGCGGGGCCCGCGGCTCAGGGTGTCCGC	CGTTGGC	+
M6	HESX1_HUMAN.H11MO.0.D	-20	0.0227094	17.4635	0.45279	16	GCTCCCCGCGCAAGCGGGGCCCGCGGCTCAGGGTGTCCGC	ATCCGGCACGTGGCCT	+
M6	ZIC2_HUMAN.H11MO.0.D	-17	0.0235118	18.0805	0.454674	15	GCTCCCCGCGCAAGCGGGGCCCGCGGCTCAGGGTGTCCGC	GGCCCCCTGCTGTGA	+
M6	KLF15_HUMAN.H11MO.0.A	-10	0.0236227	18.1658	0.454674	19	GCTCCCCGCGCAAGCGGGGCCCGCGGCTCAGGGTGTCCGC	GGGGAGGAGCAGGGGGGGG	+
M6	E2F1_HUMAN.H11MO.0.A	-8	0.0238842	18.367	0.454674	14	GCTCCCCGCGCAAGCGGGGCCCGCGGCTCAGGGTGTCCGC	GGGGGGCGGGAAAG	+
M6	NFIC_HUMAN.H11MO.0.A	-14	0.0243241	18.7053	0.454674	17	GCTCCCCGCGCAAGCGGGGCCCGCGGCTCAGGGTGTCCGC	CTTGGCTCCCTGCCAAG	+
M6	CTCFL_HUMAN.H11MO.0.A	-11	0.0243241	18.7053	0.454674	17	GCTCCCCGCGCAAGCGGGGCCCGCGGCTCAGGGTGTCCGC	CGGCGCCCCCTGGCGGC	-
M6	TAL1_HUMAN.H11MO.0.A	-13	0.0250739	19.2818	0.457257	19	GCTCCCCGCGCAAGCGGGGCCCGCGGCTCAGGGTGTCCGC	CTGGGGGGGGCAGATAAGG	+
M8	RXRA_HUMAN.H11MO.0.A	-20	0.000144125	0.110832	0.220263	20	CCCGCGGAGCCCGAGCGGCGGGGGGTGGCCGGGGCCGCCG	GGGGGAGGCAGAGGTCAGAG	+
M8	SP3_HUMAN.H11MO.0.B	-20	0.000704157	0.541497	0.452849	20	CCCGCGGAGCCCGAGCGGCGGGGGGTGGCCGGGGCCGCCG	GGGGGGGGGCGGGGCCGGGG	+
M8	IRX2_HUMAN.H11MO.0.D	-8	0.000993562	0.764049	0.452849	19	CCCGCGGAGCCCGAGCGGCGGGGGGTGGCCGGGGCCGCCG	ACATGGGTGGGCATGTTGG	+
M8	ZFX_HUMAN.H11MO.1.A	-23	0.00120753	0.928594	0.452849	17	CCCGCGGAGCCCGAGCGGCGGGGGGTGGCCGGGGCCGCCG	GGGGGCGGAGGCCGGGG	+
M8	THAP1_HUMAN.H11MO.0.C	-1	0.00178734	1.37447	0.452849	22	CCCGCGGAGCCCGAGCGGCGGGGGGTGGCCGGGGCCGCCG	GCCCGCAGCCAAGATGGCGGCG	-
M8	PATZ1_HUMAN.H11MO.0.C	-5	0.00233644	1.79672	0.452849	22	CCCGCGGAGCCCGAGCGGCGGGGGGTGGCCGGGGCCGCCG	GGGGAGGGGGCGGGGGGGGAGG	+
M8	SP2_HUMAN.H11MO.0.A	-13	0.00233644	1.79672	0.452849	22	CCCGCGGAGCCCGAGCGGCGGGGGGTGGCCGGGGCCGCCG	GGGGGGGGGGCGGGGCCGGGGG	+
M9	SP3_HUMAN.H11MO.0.B	-17	3.23764e-05	0.0248975	0.0170664	20	GGCGGAGGCGGGGGCAAACGCTGGGGTGGCGCCGGCCAAG	GGGGGGGGGCGGGGCCGGGG	+
M9	SP2_HUMAN.H11MO.0.A	-10	3.39955e-05	0.0261425	0.0170664	22	GGCGGAGGCGGGGGCAAACGCTGGGGTGGCGCCGGCCAAG	GGGGGGGGGGCGGGGCCGGGGG	+
M9	THAP1_HUMAN.H11MO.0.C	-15	3.39955e-05	0.0261425	0.0170664	22	GGCGGAGGCGGGGGCAAACGCTGGGGTGGCGCCGGCCAAG	CGCCGCCATCTTGGCTGCGGGC	+
M9	PATZ1_HUMAN.H11MO.0.C	-16	6.57257e-05	0.0505431	0.0197974	22	GGCGGAGGCGGGGGCAAACGCTGGGGTGGCGCCGGCCAAG	GGGGAGGGGGCGGGGGGGGAGG	+
M9	ZFX_HUMAN.H11MO.1.A	-9	9.73853e-05	0.0748893	0.0230235	17	GGCGGAGGCGGGGGCAAACGCTGGGGTGGCGCCGGCCAAG	GGGGGCGGAGGCCGGGG	+
M9	SP4_HUMAN.H11MO.0.A	-10	0.000107011	0.0822913	0.0230235	20	GGCGGAGGCGGGGGCAAACGCTGGGGTGGCGCCGGCCAAG	GGGAAGGGGGCGGGGCCGGG	+
M9	KLF6_HUMAN.H11MO.0.A	-19	0.000133324	0.102526	0.0250993	19	GGCGGAGGCGGGGGCAAACGCTGGGGTGGCGCCGGCCAAG	GGAAGGGCGGGGCCGGGGG	+
M9	KLF3_HUMAN.H11MO.0.B	-11	0.000258516	0.198799	0.0432601	19	GGCGGAGGCGGGGGCAAACGCTGGGGTGGCGCCGGCCAAG	GGGGAGGGGCGGGGCCGGG	+
M9	ZBT17_HUMAN.H11MO.0.A	-21	0.000490182	0.37695	0.0712176	19	GGCGGAGGCGGGGGCAAACGCTGGGGTGGCGCCGGCCAAG	GAGGGTGGGGGAGGGGAAG	+
M9	ZN341_HUMAN.H11MO.0.C	-19	0.000565307	0.434721	0.0712176	21	GGCGGAGGCGGGGGCAAACGCTGGGGTGGCGCCGGCCAAG	GGGGGGGGGGGGAGGGAAGAGC	+
M9	RXRA_HUMAN.H11MO.0.A	-21	0.000567448	0.436368	0.0712176	19	GGCGGAGGCGGGGGCAAACGCTGGGGTGGCGCCGGCCAAG	GGGGGAGGCAGAGGTCAGAG	+
M9	THA_HUMAN.H11MO.0.C	-22	0.000826679	0.635716	0.0881604	17	GGCGGAGGCGGGGGCAAACGCTGGGGTGGCGCCGGCCAAG	GGGTCACTTCAGGTCAG	+
M9	ZN589_HUMAN.H11MO.0.D	-9	0.000853889	0.656641	0.0881604	16	GGCGGAGGCGGGGGCAAACGCTGGGGTGGCGCCGGCCAAG	CGGCAGTAACCGTGGG	-
M9	TAF1_HUMAN.H11MO.0.A	-13	0.000927791	0.713471	0.0881604	16	GGCGGAGGCGGGGGCAAACGCTGGGGTGGCGCCGGCCAAG	AAGATGGCGGCGGCGG	+
M9	KLF16_HUMAN.H11MO.0.D	-21	0.000981194	0.754538	0.0881604	19	GGCGGAGGCGGGGGCAAACGCTGGGGTGGCGCCGGCCAAG	GGGGGCGGGGGGGGGGGGG	+
M9	PROX1_HUMAN.H11MO.0.D	-18	0.00105137	0.808505	0.0881604	17	GGCGGAGGCGGGGGCAAACGCTGGGGTGGCGCCGGCCAAG	GGGTAAGGCGGGTTGGG	+
M9	PAX8_HUMAN.H11MO.0.D	-16	0.00106414	0.818321	0.0881604	14	GGCGGAGGCGGGGGCAAACGCTGGGGTGGCGCCGGCCAAG	CCCGCTTCAGTGAC	-
M9	VEZF1_HUMAN.H11MO.0.C	-9	0.00115323	0.886837	0.0881604	22	GGCGGAGGCGGGGGCAAACGCTGGGGTGGCGCCGGCCAAG	GGGGAGGGGGGAGGGGGAGGGG	+
M9	SPZ1_HUMAN.H11MO.0.D	-20	0.00118732	0.91305	0.0881604	16	GGCGGAGGCGGGGGCAAACGCTGGGGTGGCGCCGGCCAAG	CGGCTGTTACCCTGGG	+
M9	TBX15_HUMAN.H11MO.0.D	-19	0.00122928	0.945315	0.0881604	19	GGCGGAGGCGGGGGCAAACGCTGGGGTGGCGCCGGCCAAG	GGGGGGGGGGGGGTGGGGG	+
M9	ZN563_HUMAN.H11MO.0.C	-6	0.00141348	1.08697	0.0967632	21	GGCGGAGGCGGGGGCAAACGCTGGGGTGGCGCCGGCCAAG	GGGATCCTCACTGGCAGCTGC	+
M9	EGR1_HUMAN.H11MO.0.A	-15	0.00168391	1.29493	0.110264	17	GGCGGAGGCGGGGGCAAACGCTGGGGTGGCGCCGGCCAAG	GAGGGCGTGGGCGGGGG	+
M9	EGR2_HUMAN.H11MO.0.A	-19	0.00181955	1.39923	0.114181	18	GGCGGAGGCGGGGGCAAACGCTGGGGTGGCGCCGGCCAAG	GGGGGGGTGTGGGAGGGG	+
M9	PTF1A_HUMAN.H11MO.0.B	-6	0.0021121	1.6242	0.127238	18	GGCGGAGGCGGGGGCAAACGCTGGGGTGGCGCCGGCCAAG	GGGAAAGGGGGCAGCTGG	-
M9	WT1_HUMAN.H11MO.0.C	-17	0.00227536	1.74975	0.131801	20	GGCGGAGGCGGGGGCAAACGCTGGGGTGGCGCCGGCCAAG	GGGCGGGGGAGGAGGGGGGG	+
M9	NR1H3_HUMAN.H11MO.0.B	-19	0.00237579	1.82698	0.132522	19	GGCGGAGGCGGGGGCAAACGCTGGGGTGGCGCCGGCCAAG	CAGAGGTCACTGCAGGTCA	+
M9	MAZ_HUMAN.H11MO.0.A	-15	0.00298629	2.29646	0.158541	22	GGCGGAGGCGGGGGCAAACGCTGGGGTGGCGCCGGCCAAG	GGGGGAGGGGGGGGGGGGGGGG	+
M9	PURA_HUMAN.H11MO.0.D	-18	0.00309313	2.37862	0.158541	17	GGCGGAGGCGGGGGCAAACGCTGGGGTGGCGCCGGCCAAG	GGAAGGGGGGGGCAGGG	+
M9	IRX2_HUMAN.H11MO.0.D	-20	0.00315807	2.42856	0.158541	19	GGCGGAGGCGGGGGCAAACGCTGGGGTGGCGCCGGCCAAG	ACATGGGTGGGCATGTTGG	+
M9	Z324A_HUMAN.H11MO.0.C	-8	0.00377044	2.89947	0.1813	23	GGCGGAGGCGGGGGCAAACGCTGGGGTGGCGCCGGCCAAG	TGGCAGCAAAGGATGGTTTGATA	-
M9	LYL1_HUMAN.H11MO.0.A	-10	0.00385218	2.96232	0.1813	14	GGCGGAGGCGGGGGCAAACGCTGGGGTGGCGCCGGCCAAG	CAGGAAACAGCTGG	-
M9	RFX1_HUMAN.H11MO.0.B	-19	0.00414096	3.18439	0.188986	21	GGCGGAGGCGGGGGCAAACGCTGGGGTGGCGCCGGCCAAG	GCCCCGGTTGCCATGGCGACGG	+
M9	PAX5_HUMAN.H11MO.0.A	-14	0.0045015	3.46166	0.193701	21	GGCGGAGGCGGGGGCAAACGCTGGGGTGGCGCCGGCCAAG	GTCACGCTCTGCTGCCCAGGC	-
M9	SPIC_HUMAN.H11MO.0.D	-27	0.00651212	5.00782	0.265071	13	GGCGGAGGCGGGGGCAAACGCTGGGGTGGCGCCGGCCAAG	GAGGAAGGGGAGG	+
M9	RARG_HUMAN.H11MO.2.D	-19	0.00673688	5.18066	0.265785	20	GGCGGAGGCGGGGGCAAACGCTGGGGTGGCGCCGGCCAAG	GGGGGTCACCCAGAGGTCAC	+
M9	THB_HUMAN.H11MO.0.C	-21	0.00688259	5.29271	0.265785	17	GGCGGAGGCGGGGGCAAACGCTGGGGTGGCGCCGGCCAAG	GAGGTCAGGTCAGGTCA	+
M9	MXI1_HUMAN.H11MO.0.A	-15	0.00751538	5.77933	0.277475	15	GGCGGAGGCGGGGGCAAACGCTGGGGTGGCGCCGGCCAAG	GCACGTGGCGGCGGG	+
M9	E2F4_HUMAN.H11MO.0.A	-27	0.00833283	6.40795	0.291855	13	GGCGGAGGCGGGGGCAAACGCTGGGGTGGCGCCGGCCAAG	GGGGGCGGGAAAT	+
M9	ZN554_HUMAN.H11MO.0.C	-6	0.00873425	6.71664	0.298962	20	GGCGGAGGCGGGGGCAAACGCTGGGGTGGCGCCGGCCAAG	AGCACCCCACATGGCTCAGC	-
M9	TLX1_HUMAN.H11MO.0.D	-2	0.00911194	7.00708	0.304958	17	GGCGGAGGCGGGGGCAAACGCTGGGGTGGCGCCGGCCAAG	CCTTGGCAACTTGCCAG	-
M9	E2F7_HUMAN.H11MO.0.B	-27	0.00979786	7.53456	0.319963	13	GGCGGAGGCGGGGGCAAACGCTGGGGTGGCGCCGGCCAAG	GGGGCGGGAAAGG	+
M9	AIRE_HUMAN.H11MO.0.C	-21	0.00998517	7.6786	0.319963	18	GGCGGAGGCGGGGGCAAACGCTGGGGTGGCGCCGGCCAAG	ATTGGTTTTATTGGTTAA	+
M9	TFCP2_HUMAN.H11MO.0.D	-30	0.0108146	8.3164	0.337957	10	GGCGGAGGCGGGGGCAAACGCTGGGGTGGCGCCGGCCAAG	TCTGGCCAGTTCAGGC	-
M9	MAFA_HUMAN.H11MO.0.D	-22	0.0109955	8.45554	0.337957	18	GGCGGAGGCGGGGGCAAACGCTGGGGTGGCGCCGGCCAAG	GTGCTGACCCCGCAGCCTTCG	+
M9	SRBP2_HUMAN.H11MO.0.B	-18	0.0114984	8.84228	0.346346	13	GGCGGAGGCGGGGGCAAACGCTGGGGTGGCGCCGGCCAAG	GGGTGGGGTGAGG	+
M9	ZN263_HUMAN.H11MO.0.A	4	0.0120043	9.23133	0.354495	16	GGCGGAGGCGGGGGCAAACGCTGGGGTGGCGCCGGCCAAG	GGGAGGAGGGAGAGGAGGAG	+
M9	EGR2_HUMAN.H11MO.1.A	-22	0.0124521	9.57569	0.356475	16	GGCGGAGGCGGGGGCAAACGCTGGGGTGGCGCCGGCCAAG	GGGGCGTGGGCGGGGG	+
M9	KLF5_HUMAN.H11MO.0.A	-22	0.0126107	9.69764	0.356475	14	GGCGGAGGCGGGGGCAAACGCTGGGGTGGCGCCGGCCAAG	AGGGTGGGGCTGGG	+
M9	KLF15_HUMAN.H11MO.0.A	-16	0.0147424	11.3369	0.39648	19	GGCGGAGGCGGGGGCAAACGCTGGGGTGGCGCCGGCCAAG	GGGGAGGAGCAGGGGGGGG	+
M9	RFX5_HUMAN.H11MO.0.A	-20	0.0163786	12.5952	0.432758	20	GGCGGAGGCGGGGGCAAACGCTGGGGTGGCGCCGGCCAAG	GTCAGCTGTTGCTAGGCAGA	+
M9	KLF1_HUMAN.H11MO.0.A	-22	0.0170161	13.0854	0.436269	14	GGCGGAGGCGGGGGCAAACGCTGGGGTGGCGCCGGCCAAG	GGGGCGGGGCCGGG	+
M9	ZN335_HUMAN.H11MO.0.A	-15	0.0170909	13.1429	0.436269	22	GGCGGAGGCGGGGGCAAACGCTGGGGTGGCGCCGGCCAAG	TCAGGCAGCGCCGAGGACAGCC	-
M9	PAX2_HUMAN.H11MO.0.D	-20	0.0180203	13.8576	0.452328	18	GGCGGAGGCGGGGGCAAACGCTGGGGTGGCGCCGGCCAAG	GTTCAGTCATGCGTGACA	+
M9	ZN667_HUMAN.H11MO.0.C	-19	0.0189556	14.5769	0.466658	19	GGCGGAGGCGGGGGCAAACGCTGGGGTGGCGCCGGCCAAG	GCTGAGCTTTTAAGGCCAC	-
M9	OLIG2_HUMAN.H11MO.0.B	-6	0.0192109	14.7732	0.466658	18	GGCGGAGGCGGGGGCAAACGCTGGGGTGGCGCCGGCCAAG	CAGAAGGGAAACAGCTGG	-
M9	MBD2_HUMAN.H11MO.0.B	-27	0.0201017	15.4582	0.467328	11	GGCGGAGGCGGGGGCAAACGCTGGGGTGGCGCCGGCCAAG	GGGGCCGGAGG	+
M9	NR1D1_HUMAN.H11MO.0.B	-19	0.0201694	15.5103	0.467328	19	GGCGGAGGCGGGGGCAAACGCTGGGGTGGCGCCGGCCAAG	AGGGAAGTGGGTCAGAAGG	+
M9	NR1H4_HUMAN.H11MO.0.B	-7	0.0201694	15.5103	0.467328	19	GGCGGAGGCGGGGGCAAACGCTGGGGTGGCGCCGGCCAAG	GGGGTCAATGACCCCGAGG	+
M10	ZBT17_HUMAN.H11MO.0.A	-7	5.37475e-07	0.000413319	0.000802922	19	AACCGTCCTGTTCCGCCCCCACCTCCGACCGGCAAGACCC	CTTCCCCTCCCCCACCCTC	-
M10	SP4_HUMAN.H11MO.0.A	-5	1.3378e-06	0.00102877	0.000999257	20	AACCGTCCTGTTCCGCCCCCACCTCCGACCGGCAAGACCC	CCCGGCCCCGCCCCCTTCCC	-
M10	VEZF1_HUMAN.H11MO.0.C	-4	2.94186e-06	0.00226229	0.0010987	22	AACCGTCCTGTTCCGCCCCCACCTCCGACCGGCAAGACCC	CCCCTCCCCCTCCCCCCTCCCC	-
M10	ZN341_HUMAN.H11MO.0.C	-9	2.94186e-06	0.00226229	0.0010987	22	AACCGTCCTGTTCCGCCCCCACCTCCGACCGGCAAGACCC	GCTCTTCCCTCCCCCCCCCCCC	-
M10	SP3_HUMAN.H11MO.0.B	-4	1.87608e-05	0.0144271	0.00560528	20	AACCGTCCTGTTCCGCCCCCACCTCCGACCGGCAAGACCC	CCCCGGCCCCGCCCCCCCCC	-
M10	PATZ1_HUMAN.H11MO.0.C	-3	2.57513e-05	0.0198027	0.00641155	22	AACCGTCCTGTTCCGCCCCCACCTCCGACCGGCAAGACCC	CCTCCCCCCCCGCCCCCTCCCC	-
M10	MAZ_HUMAN.H11MO.0.A	-4	3.57368e-05	0.0274816	0.00762663	22	AACCGTCCTGTTCCGCCCCCACCTCCGACCGGCAAGACCC	CCCCCCCCCCCCCCCCTCCCCC	-
M10	KLF6_HUMAN.H11MO.0.A	-3	0.000120449	0.092625	0.0224919	19	AACCGTCCTGTTCCGCCCCCACCTCCGACCGGCAAGACCC	CCCCCGGCCCCGCCCTTCC	-
M10	SP2_HUMAN.H11MO.0.A	-3	0.000170638	0.131221	0.0283236	22	AACCGTCCTGTTCCGCCCCCACCTCCGACCGGCAAGACCC	CCCCCGGCCCCGCCCCCCCCCC	-
M10	KLF15_HUMAN.H11MO.0.A	-12	0.000197195	0.151643	0.0294585	19	AACCGTCCTGTTCCGCCCCCACCTCCGACCGGCAAGACCC	CCCCCCCCTGCTCCTCCCC	-
M10	KLF3_HUMAN.H11MO.0.B	-10	0.000251079	0.19308	0.0322408	19	AACCGTCCTGTTCCGCCCCCACCTCCGACCGGCAAGACCC	CCCGGCCCCGCCCCTCCCC	-
M10	SP4_HUMAN.H11MO.1.A	-7	0.000258984	0.199159	0.0322408	16	AACCGTCCTGTTCCGCCCCCACCTCCGACCGGCAAGACCC	CGGCCCCGCCCCCTCC	-
M10	WT1_HUMAN.H11MO.0.C	-4	0.000362818	0.279007	0.0416928	20	AACCGTCCTGTTCCGCCCCCACCTCCGACCGGCAAGACCC	CCCCCCCTCCTCCCCCGCCC	-
M10	RXRA_HUMAN.H11MO.0.A	-15	0.0004907	0.377348	0.0521927	20	AACCGTCCTGTTCCGCCCCCACCTCCGACCGGCAAGACCC	CTCTGACCTCTGCCTCCCCC	-
M10	BRAC_HUMAN.H11MO.0.A	-9	0.000528747	0.406607	0.0521927	20	AACCGTCCTGTTCCGCCCCCACCTCCGACCGGCAAGACCC	ATTTCACACCTCCCTGCTAA	-
M10	EGR2_HUMAN.H11MO.0.A	-10	0.000559004	0.429874	0.0521927	18	AACCGTCCTGTTCCGCCCCCACCTCCGACCGGCAAGACCC	CCCCTCCCACACCCCCCC	-
M10	ZFX_HUMAN.H11MO.1.A	-10	0.000696657	0.53573	0.0612189	17	AACCGTCCTGTTCCGCCCCCACCTCCGACCGGCAAGACCC	CCCCGGCCTCCGCCCCC	-
M10	GRHL1_HUMAN.H11MO.0.D	-4	0.000796763	0.612711	0.0646411	12	AACCGTCCTGTTCCGCCCCCACCTCCGACCGGCAAGACCC	AACCTGTTTTTC	+
M10	ZN263_HUMAN.H11MO.0.A	-7	0.000822142	0.632228	0.0646411	20	AACCGTCCTGTTCCGCCCCCACCTCCGACCGGCAAGACCC	CTCCTCCTCTCCCTCCTCCC	-
M10	EGR1_HUMAN.H11MO.0.A	-9	0.000957474	0.736297	0.0689113	17	AACCGTCCTGTTCCGCCCCCACCTCCGACCGGCAAGACCC	CCCCCGCCCACGCCCTC	-
M10	SMAD3_HUMAN.H11MO.0.B	-13	0.000968712	0.74494	0.0689113	12	AACCGTCCTGTTCCGCCCCCACCTCCGACCGGCAAGACCC	CTCTGTCACCTG	+
M10	THAP1_HUMAN.H11MO.0.C	-12	0.00124999	0.961243	0.0811884	22	AACCGTCCTGTTCCGCCCCCACCTCCGACCGGCAAGACCC	CGCCGCCATCTTGGCTGCGGGC	+
M10	ZN467_HUMAN.H11MO.0.C	-2	0.00124999	0.961243	0.0811884	22	AACCGTCCTGTTCCGCCCCCACCTCCGACCGGCAAGACCC	CCCCCCCCCCCCTCCCCTCCCC	-
M10	ZN148_HUMAN.H11MO.0.D	-10	0.00144499	1.1112	0.0899431	15	AACCGTCCTGTTCCGCCCCCACCTCCGACCGGCAAGACCC	CCCCTCCCCCACCCC	-
M10	GRHL2_HUMAN.H11MO.0.A	-4	0.00171475	1.31865	0.102465	12	AACCGTCCTGTTCCGCCCCCACCTCCGACCGGCAAGACCC	AACCTGTTTGAC	+
M10	TLX1_HUMAN.H11MO.0.D	-6	0.00191488	1.47254	0.110023	17	AACCGTCCTGTTCCGCCCCCACCTCCGACCGGCAAGACCC	CTGGCAAGTTGCCAAGG	+
M10	LYL1_HUMAN.H11MO.0.A	-18	0.00245397	1.8871	0.135775	14	AACCGTCCTGTTCCGCCCCCACCTCCGACCGGCAAGACCC	CCAGCTGTTTCCTG	+
M10	PURA_HUMAN.H11MO.0.D	-22	0.0025805	1.98441	0.137677	17	AACCGTCCTGTTCCGCCCCCACCTCCGACCGGCAAGACCC	CCCTGCCCCCCCCTTCC	-
M10	NR1D1_HUMAN.H11MO.0.B	-9	0.00358542	2.75719	0.184696	19	AACCGTCCTGTTCCGCCCCCACCTCCGACCGGCAAGACCC	CCTTCTGACCCACTTCCCT	-
M10	TAF1_HUMAN.H11MO.0.A	-9	0.00378045	2.90717	0.188251	16	AACCGTCCTGTTCCGCCCCCACCTCCGACCGGCAAGACCC	CCGCCGCCGCCATCTT	-
M10	NR1H3_HUMAN.H11MO.0.B	-8	0.0041051	3.15682	0.197823	19	AACCGTCCTGTTCCGCCCCCACCTCCGACCGGCAAGACCC	TGACCTGCAGTGACCTCTG	-
M10	SPIC_HUMAN.H11MO.0.D	-12	0.00446366	3.43255	0.20838	13	AACCGTCCTGTTCCGCCCCCACCTCCGACCGGCAAGACCC	CCTCCCCTTCCTC	-
M10	TAL1_HUMAN.H11MO.1.A	-17	0.0051249	3.94105	0.228437	15	AACCGTCCTGTTCCGCCCCCACCTCCGACCGGCAAGACCC	CACATCTGCTTCCTG	-
M10	ZN667_HUMAN.H11MO.0.C	-4	0.00536124	4.12279	0.228437	19	AACCGTCCTGTTCCGCCCCCACCTCCGACCGGCAAGACCC	GTGGCCTTAAAAGCTCAGC	+
M10	PRGR_HUMAN.H11MO.1.A	-5	0.00539898	4.15182	0.228437	9	AACCGTCCTGTTCCGCCCCCACCTCCGACCGGCAAGACCC	TTCTGTTCT	-
M10	Z324A_HUMAN.H11MO.0.C	-8	0.00550496	4.23331	0.228437	23	AACCGTCCTGTTCCGCCCCCACCTCCGACCGGCAAGACCC	TATCAAACCATCCTTTGCTGCCA	+
M10	EGR2_HUMAN.H11MO.1.A	-9	0.00587021	4.51419	0.23701	16	AACCGTCCTGTTCCGCCCCCACCTCCGACCGGCAAGACCC	CCCCCGCCCACGCCCC	-
M10	PAX5_HUMAN.H11MO.0.A	1	0.00608466	4.6791	0.239204	20	AACCGTCCTGTTCCGCCCCCACCTCCGACCGGCAAGACCC	GTCACGCTCTGCTGCCCAGGC	-
M10	GCR_HUMAN.H11MO.1.A	-4	0.00650528	5.00256	0.249049	12	AACCGTCCTGTTCCGCCCCCACCTCCGACCGGCAAGACCC	ATTCTGTTCTTT	-
M10	ZN554_HUMAN.H11MO.0.C	-3	0.00675193	5.19223	0.249049	20	AACCGTCCTGTTCCGCCCCCACCTCCGACCGGCAAGACCC	AGCACCCCACATGGCTCAGC	-
M10	ZN740_HUMAN.H11MO.0.D	-11	0.00694462	5.34041	0.249049	14	AACCGTCCTGTTCCGCCCCCACCTCCGACCGGCAAGACCC	CCCACCCCCCCCCC	-
M10	COT1_HUMAN.H11MO.0.C	-5	0.00700431	5.38632	0.249049	17	AACCGTCCTGTTCCGCCCCCACCTCCGACCGGCAAGACCC	CCCTGACCTCTGACCCC	-
M10	ZN563_HUMAN.H11MO.0.C	-18	0.00732474	5.63273	0.249049	21	AACCGTCCTGTTCCGCCCCCACCTCCGACCGGCAAGACCC	GGGATCCTCACTGGCAGCTGC	+
M10	TBX15_HUMAN.H11MO.0.D	-4	0.00743302	5.71599	0.249049	19	AACCGTCCTGTTCCGCCCCCACCTCCGACCGGCAAGACCC	CCCCCACCCCCCCCCCCCC	-
M10	PROX1_HUMAN.H11MO.0.D	-11	0.0075021	5.76912	0.249049	17	AACCGTCCTGTTCCGCCCCCACCTCCGACCGGCAAGACCC	CCCAACCCGCCTTACCC	-
M10	E2F7_HUMAN.H11MO.0.B	-6	0.00790089	6.07578	0.251127	13	AACCGTCCTGTTCCGCCCCCACCTCCGACCGGCAAGACCC	CCTTTCCCGCCCC	-
M10	SRBP2_HUMAN.H11MO.0.B	-12	0.00790089	6.07578	0.251127	13	AACCGTCCTGTTCCGCCCCCACCTCCGACCGGCAAGACCC	CCTCACCCCACCC	-
M10	COT2_HUMAN.H11MO.1.A	-15	0.00919857	7.0737	0.286282	17	AACCGTCCTGTTCCGCCCCCACCTCCGACCGGCAAGACCC	CCCTGACCTTTGACCCC	-
M10	PBX1_HUMAN.H11MO.0.A	-7	0.00972851	7.48122	0.28885	10	AACCGTCCTGTTCCGCCCCCACCTCCGACCGGCAAGACCC	CTGTCAATCA	-
M10	ZN350_HUMAN.H11MO.0.C	-2	0.00984039	7.56726	0.28885	18	AACCGTCCTGTTCCGCCCCCACCTCCGACCGGCAAGACCC	CAGTCCTTTTATGACCTA	+
M10	SMAD2_HUMAN.H11MO.0.A	-8	0.00986116	7.58323	0.28885	12	AACCGTCCTGTTCCGCCCCCACCTCCGACCGGCAAGACCC	TGTCTGTCACCT	+
M10	KLF16_HUMAN.H11MO.0.D	-1	0.0102265	7.86414	0.29379	19	AACCGTCCTGTTCCGCCCCCACCTCCGACCGGCAAGACCC	CCCCCCCCCCCCCGCCCCC	-
M10	SMAD4_HUMAN.H11MO.0.B	-7	0.0108276	8.32643	0.301272	13	AACCGTCCTGTTCCGCCCCCACCTCCGACCGGCAAGACCC	CTGTCTGGCACCT	+
M10	IRX2_HUMAN.H11MO.0.D	-11	0.0108902	8.37459	0.301272	19	AACCGTCCTGTTCCGCCCCCACCTCCGACCGGCAAGACCC	CCAACATGCCCACCCATGT	-
M10	E2F2_HUMAN.H11MO.0.B	-9	0.0116717	8.97554	0.31702	10	AACCGTCCTGTTCCGCCCCCACCTCCGACCGGCAAGACCC	GTTTCGCGCC	-
M10	PLAG1_HUMAN.H11MO.0.D	-4	0.0120127	9.23778	0.320456	17	AACCGTCCTGTTCCGCCCCCACCTCCGACCGGCAAGACCC	CCCCTCCTGATGCCCCC	-
M10	VEZF1_HUMAN.H11MO.1.C	-15	0.0125734	9.66892	0.323846	12	AACCGTCCTGTTCCGCCCCCACCTCCGACCGGCAAGACCC	CCCCCTCCCCCT	-
M10	ZN219_HUMAN.H11MO.0.D	-13	0.0125734	9.66892	0.323846	12	AACCGTCCTGTTCCGCCCCCACCTCCGACCGGCAAGACCC	TCCGCCCCCCTC	-
M10	THA_HUMAN.H11MO.0.C	-7	0.0128305	9.86662	0.324867	17	AACCGTCCTGTTCCGCCCCCACCTCCGACCGGCAAGACCC	CTGACCTGAAGTGACCC	-
M10	NR1H4_HUMAN.H11MO.0.B	-2	0.0131273	10.0949	0.326843	19	AACCGTCCTGTTCCGCCCCCACCTCCGACCGGCAAGACCC	CCTCGGGGTCATTGACCCC	-
M10	GATA2_HUMAN.H11MO.0.A	-16	0.0139623	10.737	0.341933	19	AACCGTCCTGTTCCGCCCCCACCTCCGACCGGCAAGACCC	CCTTATCTCCACCCCCCAG	-
M10	KLF5_HUMAN.H11MO.0.A	-10	0.0146657	11.2779	0.346527	14	AACCGTCCTGTTCCGCCCCCACCTCCGACCGGCAAGACCC	CCCAGCCCCACCCT	-
M10	ANDR_HUMAN.H11MO.2.A	-5	0.0147439	11.3381	0.346527	12	AACCGTCCTGTTCCGCCCCCACCTCCGACCGGCAAGACCC	CTCTGTTCTTTT	+
M10	MNX1_HUMAN.H11MO.0.D	-5	0.0148458	11.4164	0.346527	19	AACCGTCCTGTTCCGCCCCCACCTCCGACCGGCAAGACCC	CTATTTTAATAACCCTTAA	+
M10	ZIC2_HUMAN.H11MO.0.D	-13	0.0152252	11.7082	0.347836	15	AACCGTCCTGTTCCGCCCCCACCTCCGACCGGCAAGACCC	GGCCCCCTGCTGTGA	+
M10	OLIG2_HUMAN.H11MO.0.B	-18	0.015387	11.8326	0.347836	18	AACCGTCCTGTTCCGCCCCCACCTCCGACCGGCAAGACCC	CCAGCTGTTTCCCTTCTG	+
M10	PPARG_HUMAN.H11MO.0.A	-8	0.0156003	11.9967	0.347836	17	AACCGTCCTGTTCCGCCCCCACCTCCGACCGGCAAGACCC	TGACCTTTGCCCCACTT	-
M10	E2F4_HUMAN.H11MO.0.A	-7	0.015875	12.2079	0.348754	13	AACCGTCCTGTTCCGCCCCCACCTCCGACCGGCAAGACCC	ATTTCCCGCCCCC	-
M10	ZN335_HUMAN.H11MO.0.A	-5	0.0166916	12.8359	0.352819	22	AACCGTCCTGTTCCGCCCCCACCTCCGACCGGCAAGACCC	GGCTGTCCTCGGCGCTGCCTGA	+
M10	GATA1_HUMAN.H11MO.0.A	-16	0.0167686	12.895	0.352819	19	AACCGTCCTGTTCCGCCCCCACCTCCGACCGGCAAGACCC	TCTTATCTGTCCCCGCCAG	-
M10	PBX3_HUMAN.H11MO.0.A	-6	0.0180629	13.8904	0.374775	11	AACCGTCCTGTTCCGCCCCCACCTCCGACCGGCAAGACCC	CCTGTCAATCA	-
M10	TBX21_HUMAN.H11MO.0.A	-15	0.0184362	14.1774	0.376409	13	AACCGTCCTGTTCCGCCCCCACCTCCGACCGGCAAGACCC	TTCACACCTCCAC	-
M10	FOXO1_HUMAN.H11MO.0.A	-4	0.0186456	14.3385	0.376409	12	AACCGTCCTGTTCCGCCCCCACCTCCGACCGGCAAGACCC	TTCCTGTTTACT	+
M10	TAL1_HUMAN.H11MO.0.A	-6	0.0200832	15.444	0.400024	19	AACCGTCCTGTTCCGCCCCCACCTCCGACCGGCAAGACCC	CCTTATCTGCCCCCCCCAG	-
M10	TBX2_HUMAN.H11MO.0.D	-8	0.0211043	16.2292	0.408592	25	AACCGTCCTGTTCCGCCCCCACCTCCGACCGGCAAGACCC	GTCGCTTCTCACACCTCTGATGGCA	-
M10	KLF13_HUMAN.H11MO.0.D	-13	0.0212449	16.3373	0.408592	11	AACCGTCCTGTTCCGCCCCCACCTCCGACCGGCAAGACCC	CACGCCCCCCT	-
M10	ZN281_HUMAN.H11MO.0.A	-9	0.021442	16.4889	0.408592	15	AACCGTCCTGTTCCGCCCCCACCTCCGACCGGCAAGACCC	TCCCCTCCCCCACCC	-
M10	TFCP2_HUMAN.H11MO.0.D	-6	0.0216073	16.616	0.408592	16	AACCGTCCTGTTCCGCCCCCACCTCCGACCGGCAAGACCC	TCTGGCCAGTTCAGGC	-
M10	E2F1_HUMAN.H11MO.0.A	-9	0.0224767	17.2846	0.419718	14	AACCGTCCTGTTCCGCCCCCACCTCCGACCGGCAAGACCC	CTTTCCCGCCCCCC	-
M10	BC11A_HUMAN.H11MO.0.A	-3	0.022846	17.5686	0.421348	17	AACCGTCCTGTTCCGCCCCCACCTCCGACCGGCAAGACCC	TTTTCACTTCCTCTTTT	-
M10	ZN394_HUMAN.H11MO.0.C	1	0.0239599	18.4252	0.433701	19	AACCGTCCTGTTCCGCCCCCACCTCCGACCGGCAAGACCC	ATTCCATTCTATTCCATTCT	-
M10	TFDP1_HUMAN.H11MO.0.C	-7	0.0240965	18.5302	0.433701	14	AACCGTCCTGTTCCGCCCCCACCTCCGACCGGCAAGACCC	TTTTCCCGCCCCCC	-
M10	SP1_HUMAN.H11MO.1.A	-7	0.0258214	19.8567	0.454683	14	AACCGTCCTGTTCCGCCCCCACCTCCGACCGGCAAGACCC	CGGCCCCGCCCCCC	-
M10	MCR_HUMAN.H11MO.0.D	-10	0.025871	19.8948	0.454683	17	AACCGTCCTGTTCCGCCCCCACCTCCGACCGGCAAGACCC	TACAACAACCTGTTCTT	-
M10	NFIC_HUMAN.H11MO.0.A	-10	0.0275158	21.1597	0.477182	17	AACCGTCCTGTTCCGCCCCCACCTCCGACCGGCAAGACCC	CTTGGCTCCCTGCCAAG	+
M10	GLIS3_HUMAN.H11MO.0.D	-13	0.02779	21.3705	0.477182	10	AACCGTCCTGTTCCGCCCCCACCTCCGACCGGCAAGACCC	TACCCCCCAC	-
M10	ZN770_HUMAN.H11MO.0.C	-9	0.0289235	22.2422	0.482796	22	AACCGTCCTGTTCCGCCCCCACCTCCGACCGGCAAGACCC	GATCCTCCCGCCTCAGCCTCCC	-
M10	TBX3_HUMAN.H11MO.0.C	-15	0.0291729	22.4339	0.482796	11	AACCGTCCTGTTCCGCCCCCACCTCCGACCGGCAAGACCC	TTCCCACCTCC	-
M10	RARA_HUMAN.H11MO.2.A	-3	0.0292548	22.4969	0.482796	17	AACCGTCCTGTTCCGCCCCCACCTCCGACCGGCAAGACCC	TGACCTCTCGGTGACCT	-
M10	ZN816_HUMAN.H11MO.1.C	-8	0.0296102	22.7702	0.482796	14	AACCGTCCTGTTCCGCCCCCACCTCCGACCGGCAAGACCC	TGCATGTCCCCCTT	-
M10	ZN589_HUMAN.H11MO.0.D	-24	0.0297625	22.8874	0.482796	16	AACCGTCCTGTTCCGCCCCCACCTCCGACCGGCAAGACCC	CCCACGGTTACTGCCG	+
M10	RFX5_HUMAN.H11MO.0.A	-17	0.030056	23.1131	0.482796	20	AACCGTCCTGTTCCGCCCCCACCTCCGACCGGCAAGACCC	GTCAGCTGTTGCTAGGCAGA	+
M10	THB_HUMAN.H11MO.0.C	-8	0.0310926	23.9102	0.486276	17	AACCGTCCTGTTCCGCCCCCACCTCCGACCGGCAAGACCC	TGACCTGACCTGACCTC	-
M10	ARNT2_HUMAN.H11MO.0.D	-17	0.0316362	24.3282	0.486276	12	AACCGTCCTGTTCCGCCCCCACCTCCGACCGGCAAGACCC	GCCTCCCACGCC	-
M10	OSR2_HUMAN.H11MO.0.C	-15	0.0316945	24.373	0.486276	16	AACCGTCCTGTTCCGCCCCCACCTCCGACCGGCAAGACCC	GCTGCTGCTTCTGCTG	+
M10	ZIC4_HUMAN.H11MO.0.D	-13	0.0319002	24.5313	0.486276	15	AACCGTCCTGTTCCGCCCCCACCTCCGACCGGCAAGACCC	GACCCCCCGCTGTGC	-
M10	E2F6_HUMAN.H11MO.0.A	-6	0.0328722	25.2787	0.49603	13	AACCGTCCTGTTCCGCCCCCACCTCCGACCGGCAAGACCC	CCCTTCCCGCCCC	-
M11	GATA1_HUMAN.H11MO.0.A	8	0.000149158	0.114702	0.22741	11	GTCCTGGCCGGGGCGACCGGCGGGGCCCCCGGGGCCGAGC	TCTTATCTGTCCCCGCCAG	-
M11	SP3_HUMAN.H11MO.0.B	-1	0.000614436	0.472501	0.239135	20	GTCCTGGCCGGGGCGACCGGCGGGGCCCCCGGGGCCGAGC	CCCCGGCCCCGCCCCCCCCC	-
M11	RXRA_HUMAN.H11MO.0.A	-19	0.000886169	0.681464	0.239135	20	GTCCTGGCCGGGGCGACCGGCGGGGCCCCCGGGGCCGAGC	GGGGGAGGCAGAGGTCAGAG	+
M11	IRX2_HUMAN.H11MO.0.D	-6	0.00152517	1.17285	0.239135	19	GTCCTGGCCGGGGCGACCGGCGGGGCCCCCGGGGCCGAGC	ACATGGGTGGGCATGTTGG	+
M11	NR1D1_HUMAN.H11MO.0.B	-4	0.00152517	1.17285	0.239135	19	GTCCTGGCCGGGGCGACCGGCGGGGCCCCCGGGGCCGAGC	AGGGAAGTGGGTCAGAAGG	+
M11	SP2_HUMAN.H11MO.0.A	-18	0.0016815	1.29307	0.239135	22	GTCCTGGCCGGGGCGACCGGCGGGGCCCCCGGGGCCGAGC	GGGGGGGGGGCGGGGCCGGGGG	+
M11	TLX1_HUMAN.H11MO.0.D	-16	0.00171107	1.31581	0.239135	17	GTCCTGGCCGGGGCGACCGGCGGGGCCCCCGGGGCCGAGC	CTGGCAAGTTGCCAAGG	+
M11	ZFX_HUMAN.H11MO.1.A	-1	0.00199409	1.53346	0.239135	17	GTCCTGGCCGGGGCGACCGGCGGGGCCCCCGGGGCCGAGC	CCCCGGCCTCCGCCCCC	-
M11	GATA2_HUMAN.H11MO.0.A	8	0.00218032	1.67666	0.239135	11	GTCCTGGCCGGGGCGACCGGCGGGGCCCCCGGGGCCGAGC	CCTTATCTCCACCCCCCAG	-
M11	TAL1_HUMAN.H11MO.0.A	8	0.00233954	1.79911	0.239135	11	GTCCTGGCCGGGGCGACCGGCGGGGCCCCCGGGGCCGAGC	CCTTATCTGCCCCCCCCAG	-
M11	THAP1_HUMAN.H11MO.0.C	-5	0.00248253	1.90907	0.239135	22	GTCCTGGCCGGGGCGACCGGCGGGGCCCCCGGGGCCGAGC	GCCCGCAGCCAAGATGGCGGCG	-
M11	PATZ1_HUMAN.H11MO.0.C	-18	0.00340996	2.62226	0.280698	22	GTCCTGGCCGGGGCGACCGGCGGGGCCCCCGGGGCCGAGC	GGGGAGGGGGCGGGGGGGGAGG	+
M11	ZN563_HUMAN.H11MO.0.C	-6	0.00349808	2.69002	0.280698	21	GTCCTGGCCGGGGCGACCGGCGGGGCCCCCGGGGCCGAGC	GCAGCTGCCAGTGAGGATCCC	-
M11	ZN589_HUMAN.H11MO.0.D	-6	0.00498665	3.83474	0.362036	16	GTCCTGGCCGGGGCGACCGGCGGGGCCCCCGGGGCCGAGC	CCCACGGTTACTGCCG	+
M11	KLF6_HUMAN.H11MO.0.A	0	0.00567963	4.36764	0.393604	19	GTCCTGGCCGGGGCGACCGGCGGGGCCCCCGGGGCCGAGC	CCCCCGGCCCCGCCCTTCC	-
M11	ZN341_HUMAN.H11MO.0.C	-21	0.00593997	4.56783	0.393748	19	GTCCTGGCCGGGGCGACCGGCGGGGCCCCCGGGGCCGAGC	GGGGGGGGGGGGAGGGAAGAGC	+
M11	VEZF1_HUMAN.H11MO.0.C	-18	0.00630967	4.85213	0.400828	22	GTCCTGGCCGGGGCGACCGGCGGGGCCCCCGGGGCCGAGC	GGGGAGGGGGGAGGGGGAGGGG	+
M12	THAP1_HUMAN.H11MO.0.C	-10	7.89736e-05	0.0607307	0.120184	22	CGAGCCCCCCGGCCCGCTTCGCGAGGCGGGGCTGCGCATC	CGCCGCCATCTTGGCTGCGGGC	+
M12	ZN554_HUMAN.H11MO.0.C	-2	0.000185404	0.142575	0.141076	20	CGAGCCCCCCGGCCCGCTTCGCGAGGCGGGGCTGCGCATC	AGCACCCCACATGGCTCAGC	-
M12	MAZ_HUMAN.H11MO.0.A	-1	0.000954396	0.73393	0.239309	22	CGAGCCCCCCGGCCCGCTTCGCGAGGCGGGGCTGCGCATC	CCCCCCCCCCCCCCCCTCCCCC	-
M12	ZFX_HUMAN.H11MO.1.A	-24	0.0010111	0.777534	0.239309	16	CGAGCCCCCCGGCCCGCTTCGCGAGGCGGGGCTGCGCATC	CCCCGGCCTCCGCCCCC	-
M12	ZN341_HUMAN.H11MO.0.C	2	0.00127301	0.978945	0.239309	20	CGAGCCCCCCGGCCCGCTTCGCGAGGCGGGGCTGCGCATC	GCTCTTCCCTCCCCCCCCCCCC	-
M12	PATZ1_HUMAN.H11MO.0.C	-1	0.00136701	1.05123	0.239309	22	CGAGCCCCCCGGCCCGCTTCGCGAGGCGGGGCTGCGCATC	CCTCCCCCCCCGCCCCCTCCCC	-
M12	SP2_HUMAN.H11MO.0.A	-4	0.00146749	1.1285	0.239309	22	CGAGCCCCCCGGCCCGCTTCGCGAGGCGGGGCTGCGCATC	CCCCCGGCCCCGCCCCCCCCCC	-
M12	NR1D1_HUMAN.H11MO.0.B	-4	0.00148694	1.14346	0.239309	19	CGAGCCCCCCGGCCCGCTTCGCGAGGCGGGGCTGCGCATC	CCTTCTGACCCACTTCCCT	-
M12	ZN563_HUMAN.H11MO.0.C	1	0.00177773	1.36708	0.245946	20	CGAGCCCCCCGGCCCGCTTCGCGAGGCGGGGCTGCGCATC	GGGATCCTCACTGGCAGCTGC	+
M12	SP3_HUMAN.H11MO.0.B	-17	0.00226999	1.74562	0.259727	20	CGAGCCCCCCGGCCCGCTTCGCGAGGCGGGGCTGCGCATC	GGGGGGGGGCGGGGCCGGGG	+
M12	KLF6_HUMAN.H11MO.0.A	-4	0.00233867	1.79843	0.259727	19	CGAGCCCCCCGGCCCGCTTCGCGAGGCGGGGCTGCGCATC	CCCCCGGCCCCGCCCTTCC	-
M12	RFX1_HUMAN.H11MO.0.B	-9	0.00256002	1.96866	0.259727	22	CGAGCCCCCCGGCCCGCTTCGCGAGGCGGGGCTGCGCATC	CCGTCGCCATGGCAACCGGGGC	-
M12	VEZF1_HUMAN.H11MO.0.C	0	0.00256002	1.96866	0.259727	22	CGAGCCCCCCGGCCCGCTTCGCGAGGCGGGGCTGCGCATC	CCCCTCCCCCTCCCCCCTCCCC	-
M12	ZBT17_HUMAN.H11MO.0.A	-4	0.00390126	3.00007	0.312476	19	CGAGCCCCCCGGCCCGCTTCGCGAGGCGGGGCTGCGCATC	CTTCCCCTCCCCCACCCTC	-
M12	RFX5_HUMAN.H11MO.0.A	-12	0.00606406	4.66326	0.43945	20	CGAGCCCCCCGGCCCGCTTCGCGAGGCGGGGCTGCGCATC	TCTGCCTAGCAACAGCTGAC	-
M12	EGR1_HUMAN.H11MO.0.A	-6	0.00716827	5.5124	0.454536	17	CGAGCCCCCCGGCCCGCTTCGCGAGGCGGGGCTGCGCATC	CCCCCGCCCACGCCCTC	-
M12	PROX1_HUMAN.H11MO.0.D	-7	0.00716827	5.5124	0.454536	17	CGAGCCCCCCGGCCCGCTTCGCGAGGCGGGGCTGCGCATC	CCCAACCCGCCTTACCC	-
M12	EGR2_HUMAN.H11MO.1.A	-6	0.0076597	5.89031	0.46627	16	CGAGCCCCCCGGCCCGCTTCGCGAGGCGGGGCTGCGCATC	CCCCCGCCCACGCCCC	-
M13	SP3_HUMAN.H11MO.0.B	-13	8.07929e-05	0.0621297	0.065297	20	ACCCGGTGCCGCACGGGGGGAGCGGCGCGGCGGCCCGGCG	GGGGGGGGGCGGGGCCGGGG	+
M13	SP2_HUMAN.H11MO.0.A	-3	0.000104145	0.0800873	0.065297	22	ACCCGGTGCCGCACGGGGGGAGCGGCGCGGCGGCCCGGCG	GGGGGGGGGGCGGGGCCGGGGG	+
M13	IRX2_HUMAN.H11MO.0.D	-10	0.000150486	0.115724	0.065297	19	ACCCGGTGCCGCACGGGGGGAGCGGCGCGGCGGCCCGGCG	ACATGGGTGGGCATGTTGG	+
M13	ZFX_HUMAN.H11MO.1.A	-14	0.000179958	0.138387	0.065297	17	ACCCGGTGCCGCACGGGGGGAGCGGCGCGGCGGCCCGGCG	GGGGGCGGAGGCCGGGG	+
M13	PURA_HUMAN.H11MO.0.D	-10	0.000216056	0.166147	0.065297	17	ACCCGGTGCCGCACGGGGGGAGCGGCGCGGCGGCCCGGCG	GGAAGGGGGGGGCAGGG	+
M13	KLF6_HUMAN.H11MO.0.A	-10	0.000272833	0.209808	0.0687134	19	ACCCGGTGCCGCACGGGGGGAGCGGCGCGGCGGCCCGGCG	GGAAGGGCGGGGCCGGGGG	+
M13	PATZ1_HUMAN.H11MO.0.C	-8	0.00048594	0.373688	0.0917886	22	ACCCGGTGCCGCACGGGGGGAGCGGCGCGGCGGCCCGGCG	GGGGAGGGGGCGGGGGGGGAGG	+
M13	VEZF1_HUMAN.H11MO.0.C	-8	0.00048594	0.373688	0.0917886	22	ACCCGGTGCCGCACGGGGGGAGCGGCGCGGCGGCCCGGCG	GGGGAGGGGGGAGGGGGAGGGG	+
M13	MAZ_HUMAN.H11MO.0.A	-7	0.000753045	0.579092	0.122284	22	ACCCGGTGCCGCACGGGGGGAGCGGCGCGGCGGCCCGGCG	GGGGGAGGGGGGGGGGGGGGGG	+
M13	THAP1_HUMAN.H11MO.0.C	-5	0.000809231	0.622299	0.122284	22	ACCCGGTGCCGCACGGGGGGAGCGGCGCGGCGGCCCGGCG	GCCCGCAGCCAAGATGGCGGCG	-
M13	PROX1_HUMAN.H11MO.0.D	-8	0.00103118	0.792979	0.141657	17	ACCCGGTGCCGCACGGGGGGAGCGGCGCGGCGGCCCGGCG	GGGTAAGGCGGGTTGGG	+
M13	ZN589_HUMAN.H11MO.0.D	-9	0.001159	0.891269	0.145948	16	ACCCGGTGCCGCACGGGGGGAGCGGCGCGGCGGCCCGGCG	CCCACGGTTACTGCCG	+
M13	MXI1_HUMAN.H11MO.0.A	-10	0.00139476	1.07257	0.162126	15	ACCCGGTGCCGCACGGGGGGAGCGGCGCGGCGGCCCGGCG	GCACGTGGCGGCGGG	+
M13	NR1D1_HUMAN.H11MO.0.B	-15	0.00156702	1.20504	0.169139	19	ACCCGGTGCCGCACGGGGGGAGCGGCGCGGCGGCCCGGCG	AGGGAAGTGGGTCAGAAGG	+
M13	RXRA_HUMAN.H11MO.0.A	-4	0.00177862	1.36776	0.17918	20	ACCCGGTGCCGCACGGGGGGAGCGGCGCGGCGGCCCGGCG	GGGGGAGGCAGAGGTCAGAG	+
M13	SP4_HUMAN.H11MO.0.A	-15	0.00254572	1.95766	0.200055	20	ACCCGGTGCCGCACGGGGGGAGCGGCGCGGCGGCCCGGCG	GGGAAGGGGGCGGGGCCGGG	+
M13	ZN563_HUMAN.H11MO.0.C	-15	0.00278926	2.14494	0.200055	21	ACCCGGTGCCGCACGGGGGGAGCGGCGCGGCGGCCCGGCG	GCAGCTGCCAGTGAGGATCCC	-
M13	KLF3_HUMAN.H11MO.0.B	-7	0.00283228	2.17802	0.200055	19	ACCCGGTGCCGCACGGGGGGAGCGGCGCGGCGGCCCGGCG	GGGGAGGGGCGGGGCCGGG	+
M13	GATA1_HUMAN.H11MO.0.A	7	0.00283228	2.17802	0.200055	12	ACCCGGTGCCGCACGGGGGGAGCGGCGCGGCGGCCCGGCG	TCTTATCTGTCCCCGCCAG	-
M13	TLX1_HUMAN.H11MO.0.D	-7	0.00292049	2.24586	0.200055	17	ACCCGGTGCCGCACGGGGGGAGCGGCGCGGCGGCCCGGCG	CTGGCAAGTTGCCAAGG	+
M13	ZBT17_HUMAN.H11MO.0.A	-11	0.00435049	3.34553	0.262963	19	ACCCGGTGCCGCACGGGGGGAGCGGCGCGGCGGCCCGGCG	GAGGGTGGGGGAGGGGAAG	+
M13	Z324A_HUMAN.H11MO.0.C	0	0.00467109	3.59207	0.271482	23	ACCCGGTGCCGCACGGGGGGAGCGGCGCGGCGGCCCGGCG	TGGCAGCAAAGGATGGTTTGATA	-
M13	NR1H4_HUMAN.H11MO.0.B	-14	0.00575184	4.42317	0.283355	19	ACCCGGTGCCGCACGGGGGGAGCGGCGCGGCGGCCCGGCG	GGGGTCAATGACCCCGAGG	+
M13	THA_HUMAN.H11MO.0.C	-13	0.00576402	4.43253	0.283355	17	ACCCGGTGCCGCACGGGGGGAGCGGCGCGGCGGCCCGGCG	GGGTCACTTCAGGTCAG	+
M13	ZN350_HUMAN.H11MO.1.D	-12	0.00581295	4.47016	0.283355	24	ACCCGGTGCCGCACGGGGGGAGCGGCGCGGCGGCCCGGCG	ACGGGGCGCAGGGATTTGTTGCCC	+
M13	RARG_HUMAN.H11MO.0.B	-13	0.00645348	4.96272	0.304747	18	ACCCGGTGCCGCACGGGGGGAGCGGCGCGGCGGCCCGGCG	AGGTCAGAGTGACCTGGG	+
M13	LYL1_HUMAN.H11MO.0.A	-2	0.00712055	5.47571	0.31182	14	ACCCGGTGCCGCACGGGGGGAGCGGCGCGGCGGCCCGGCG	CAGGAAACAGCTGG	-
M13	TAF1_HUMAN.H11MO.0.A	-12	0.00731887	5.62821	0.31182	16	ACCCGGTGCCGCACGGGGGGAGCGGCGCGGCGGCCCGGCG	AAGATGGCGGCGGCGG	+
M13	ZN341_HUMAN.H11MO.0.C	-14	0.00739733	5.68855	0.31182	22	ACCCGGTGCCGCACGGGGGGAGCGGCGCGGCGGCCCGGCG	GGGGGGGGGGGGAGGGAAGAGC	+
M13	PTF1A_HUMAN.H11MO.0.B	-8	0.00742866	5.71264	0.31182	18	ACCCGGTGCCGCACGGGGGGAGCGGCGCGGCGGCCCGGCG	GGGAAAGGGGGCAGCTGG	-
M13	GATA2_HUMAN.H11MO.0.A	7	0.00865479	6.65553	0.344167	12	ACCCGGTGCCGCACGGGGGGAGCGGCGCGGCGGCCCGGCG	CCTTATCTCCACCCCCCAG	-
M13	TAL1_HUMAN.H11MO.0.A	7	0.00865479	6.65553	0.344167	12	ACCCGGTGCCGCACGGGGGGAGCGGCGCGGCGGCCCGGCG	CCTTATCTGCCCCCCCCAG	-
M13	BHE41_HUMAN.H11MO.0.D	0	0.00923883	7.10466	0.355854	20	ACCCGGTGCCGCACGGGGGGAGCGGCGCGGCGGCCCGGCG	ACCGGGTCACGTGCAGAAGG	+
M13	PAX5_HUMAN.H11MO.0.A	-5	0.0110009	8.45971	0.386596	21	ACCCGGTGCCGCACGGGGGGAGCGGCGCGGCGGCCCGGCG	GTCACGCTCTGCTGCCCAGGC	-
M13	ZN263_HUMAN.H11MO.0.A	-10	0.012725	9.78549	0.418018	20	ACCCGGTGCCGCACGGGGGGAGCGGCGCGGCGGCCCGGCG	GGGAGGAGGGAGAGGAGGAG	+
M13	SPIC_HUMAN.H11MO.0.D	-8	0.0131584	10.1188	0.42306	13	ACCCGGTGCCGCACGGGGGGAGCGGCGCGGCGGCCCGGCG	GAGGAAGGGGAGG	+
M13	MAFA_HUMAN.H11MO.0.D	-16	0.0140769	10.8251	0.434117	21	ACCCGGTGCCGCACGGGGGGAGCGGCGCGGCGGCCCGGCG	CGAAGGCTGCGGGGTCAGCAC	-
M13	USF2_HUMAN.H11MO.0.A	11	0.0156125	12.006	0.464953	8	ACCCGGTGCCGCACGGGGGGAGCGGCGCGGCGGCCCGGCG	GGGTCACGTGGCCGCGGCG	+
M13	NR1H3_HUMAN.H11MO.0.B	0	0.0166419	12.7976	0.483611	19	ACCCGGTGCCGCACGGGGGGAGCGGCGCGGCGGCCCGGCG	CAGAGGTCACTGCAGGTCA	+
M14	RXRA_HUMAN.H11MO.0.A	-11	0.000280433	0.215653	0.226415	20	ACAGGCGCCGGGGGCCTGCGCCAGGCCCGGGGCCCCGCTG	GGGGGAGGCAGAGGTCAGAG	+
M14	SP3_HUMAN.H11MO.0.B	-12	0.000353695	0.271991	0.226415	20	ACAGGCGCCGGGGGCCTGCGCCAGGCCCGGGGCCCCGCTG	GGGGGGGGGCGGGGCCGGGG	+
M14	THAP1_HUMAN.H11MO.0.C	-12	0.000553254	0.425452	0.226415	22	ACAGGCGCCGGGGGCCTGCGCCAGGCCCGGGGCCCCGCTG	GCCCGCAGCCAAGATGGCGGCG	-
M14	SP2_HUMAN.H11MO.0.A	-10	0.00059363	0.456502	0.226415	22	ACAGGCGCCGGGGGCCTGCGCCAGGCCCGGGGCCCCGCTG	GGGGGGGGGGCGGGGCCGGGGG	+
M14	ZFX_HUMAN.H11MO.1.A	-19	0.000828458	0.637084	0.252784	17	ACAGGCGCCGGGGGCCTGCGCCAGGCCCGGGGCCCCGCTG	CCCCGGCCTCCGCCCCC	-
M14	PATZ1_HUMAN.H11MO.0.C	-10	0.00154546	1.18846	0.284572	22	ACAGGCGCCGGGGGCCTGCGCCAGGCCCGGGGCCCCGCTG	GGGGAGGGGGCGGGGGGGGAGG	+
M14	NR1D1_HUMAN.H11MO.0.B	-22	0.00161486	1.24183	0.284572	18	ACAGGCGCCGGGGGCCTGCGCCAGGCCCGGGGCCCCGCTG	AGGGAAGTGGGTCAGAAGG	+
M14	IRX2_HUMAN.H11MO.0.D	-14	0.00186528	1.4344	0.284572	19	ACAGGCGCCGGGGGCCTGCGCCAGGCCCGGGGCCCCGCTG	ACATGGGTGGGCATGTTGG	+
M14	KLF6_HUMAN.H11MO.0.A	-13	0.00285168	2.19294	0.347043	19	ACAGGCGCCGGGGGCCTGCGCCAGGCCCGGGGCCCCGCTG	GGAAGGGCGGGGCCGGGGG	+
M14	GATA1_HUMAN.H11MO.0.A	7	0.00305721	2.35099	0.347043	12	ACAGGCGCCGGGGGCCTGCGCCAGGCCCGGGGCCCCGCTG	TCTTATCTGTCCCCGCCAG	-
M14	ZN341_HUMAN.H11MO.0.C	-10	0.00315709	2.4278	0.347043	22	ACAGGCGCCGGGGGCCTGCGCCAGGCCCGGGGCCCCGCTG	GGGGGGGGGGGGAGGGAAGAGC	+
M14	RARG_HUMAN.H11MO.2.D	-28	0.00328007	2.52237	0.347043	12	ACAGGCGCCGGGGGCCTGCGCCAGGCCCGGGGCCCCGCTG	GGGGGTCACCCAGAGGTCAC	+
M14	SP4_HUMAN.H11MO.0.A	-11	0.00400488	3.07975	0.347043	20	ACAGGCGCCGGGGGCCTGCGCCAGGCCCGGGGCCCCGCTG	GGGAAGGGGGCGGGGCCGGG	+
M14	ZN563_HUMAN.H11MO.0.C	-13	0.00419177	3.22347	0.347043	21	ACAGGCGCCGGGGGCCTGCGCCAGGCCCGGGGCCCCGCTG	GCAGCTGCCAGTGAGGATCCC	-
M14	KLF3_HUMAN.H11MO.0.B	-11	0.00563639	4.33439	0.399523	19	ACAGGCGCCGGGGGCCTGCGCCAGGCCCGGGGCCCCGCTG	GGGGAGGGGCGGGGCCGGG	+
M14	TAL1_HUMAN.H11MO.0.A	7	0.00733584	5.64126	0.431385	12	ACAGGCGCCGGGGGCCTGCGCCAGGCCCGGGGCCCCGCTG	CCTTATCTGCCCCCCCCAG	-
M14	TLX1_HUMAN.H11MO.0.D	-14	0.00735174	5.65348	0.431385	17	ACAGGCGCCGGGGGCCTGCGCCAGGCCCGGGGCCCCGCTG	CTGGCAAGTTGCCAAGG	+
M15	NR1D1_HUMAN.H11MO.0.B	-3	0.000610411	0.469406	0.445801	19	CGCAGCGCGGGGCCGCAGCCGGCGGGGCGCAGGGGCCGCC	AGGGAAGTGGGTCAGAAGG	+
M15	IRX2_HUMAN.H11MO.0.D	-6	0.00140559	1.0809	0.445801	19	CGCAGCGCGGGGCCGCAGCCGGCGGGGCGCAGGGGCCGCC	ACATGGGTGGGCATGTTGG	+
M15	RXRA_HUMAN.H11MO.0.A	-19	0.00154535	1.18837	0.445801	20	CGCAGCGCGGGGCCGCAGCCGGCGGGGCGCAGGGGCCGCC	GGGGGAGGCAGAGGTCAGAG	+
M15	KLF6_HUMAN.H11MO.0.A	0	0.00188377	1.44862	0.445801	19	CGCAGCGCGGGGCCGCAGCCGGCGGGGCGCAGGGGCCGCC	GGAAGGGCGGGGCCGGGGG	+
M15	SP3_HUMAN.H11MO.0.B	-7	0.00204882	1.57554	0.445801	20	CGCAGCGCGGGGCCGCAGCCGGCGGGGCGCAGGGGCCGCC	GGGGGGGGGCGGGGCCGGGG	+
M15	PATZ1_HUMAN.H11MO.0.C	-3	0.00228477	1.75699	0.445801	22	CGCAGCGCGGGGCCGCAGCCGGCGGGGCGCAGGGGCCGCC	GGGGAGGGGGCGGGGGGGGAGG	+
M15	GATA1_HUMAN.H11MO.0.A	-29	0.00269558	2.0729	0.445801	11	CGCAGCGCGGGGCCGCAGCCGGCGGGGCGCAGGGGCCGCC	CTGGCGGGGACAGATAAGA	+
M15	ZFX_HUMAN.H11MO.1.A	0	0.00296276	2.27836	0.445801	17	CGCAGCGCGGGGCCGCAGCCGGCGGGGCGCAGGGGCCGCC	CCCCGGCCTCCGCCCCC	-
M15	THAP1_HUMAN.H11MO.0.C	-13	0.00382522	2.9416	0.445801	22	CGCAGCGCGGGGCCGCAGCCGGCGGGGCGCAGGGGCCGCC	GCCCGCAGCCAAGATGGCGGCG	-
M15	ZN563_HUMAN.H11MO.0.C	-11	0.00396273	3.04734	0.445801	21	CGCAGCGCGGGGCCGCAGCCGGCGGGGCGCAGGGGCCGCC	GCAGCTGCCAGTGAGGATCCC	-
M15	SP2_HUMAN.H11MO.0.A	-3	0.00407481	3.13353	0.445801	22	CGCAGCGCGGGGCCGCAGCCGGCGGGGCGCAGGGGCCGCC	GGGGGGGGGGCGGGGCCGGGGG	+
M16	PATZ1_HUMAN.H11MO.0.C	-15	1.85264e-06	0.00142468	0.002047	22	GGGCGCGCGGAGGCCGGGGACCGCGACGGGGCGTGGCAAG	GGGGAGGGGGCGGGGGGGGAGG	+
M16	SP3_HUMAN.H11MO.0.B	-22	2.72383e-06	0.00209463	0.002047	18	GGGCGCGCGGAGGCCGGGGACCGCGACGGGGCGTGGCAAG	GGGGGGGGGCGGGGCCGGGG	+
M16	SP2_HUMAN.H11MO.0.A	-4	7.81013e-06	0.00600599	0.00382309	22	GGGCGCGCGGAGGCCGGGGACCGCGACGGGGCGTGGCAAG	GGGGGGGGGGCGGGGCCGGGGG	+
M16	KLF3_HUMAN.H11MO.0.B	-22	1.01743e-05	0.00782407	0.00382309	18	GGGCGCGCGGAGGCCGGGGACCGCGACGGGGCGTGGCAAG	GGGGAGGGGCGGGGCCGGG	+
M16	SP4_HUMAN.H11MO.0.A	-21	2.49646e-05	0.0191977	0.0075045	19	GGGCGCGCGGAGGCCGGGGACCGCGACGGGGCGTGGCAAG	GGGAAGGGGGCGGGGCCGGG	+
M16	KLF16_HUMAN.H11MO.0.D	-15	3.36782e-05	0.0258985	0.00843656	19	GGGCGCGCGGAGGCCGGGGACCGCGACGGGGCGTGGCAAG	GGGGGCGGGGGGGGGGGGG	+
M16	KLF6_HUMAN.H11MO.0.A	-7	6.80188e-05	0.0523065	0.0140033	19	GGGCGCGCGGAGGCCGGGGACCGCGACGGGGCGTGGCAAG	GGAAGGGCGGGGCCGGGGG	+
M16	EGR1_HUMAN.H11MO.0.A	-20	7.45336e-05	0.0573163	0.0140033	17	GGGCGCGCGGAGGCCGGGGACCGCGACGGGGCGTGGCAAG	GAGGGCGTGGGCGGGGG	+
M16	PROX1_HUMAN.H11MO.0.D	-15	9.83265e-05	0.0756131	0.0149568	17	GGGCGCGCGGAGGCCGGGGACCGCGACGGGGCGTGGCAAG	GGGTAAGGCGGGTTGGG	+
M16	VEZF1_HUMAN.H11MO.0.C	-8	9.95111e-05	0.076524	0.0149568	22	GGGCGCGCGGAGGCCGGGGACCGCGACGGGGCGTGGCAAG	GGGGAGGGGGGAGGGGGAGGGG	+
M16	ZFX_HUMAN.H11MO.1.A	-2	0.000129177	0.0993373	0.0176507	17	GGGCGCGCGGAGGCCGGGGACCGCGACGGGGCGTGGCAAG	GGGGGCGGAGGCCGGGG	+
M16	ZN341_HUMAN.H11MO.0.C	-21	0.000169619	0.130437	0.0211384	19	GGGCGCGCGGAGGCCGGGGACCGCGACGGGGCGTGGCAAG	GGGGGGGGGGGGAGGGAAGAGC	+
M16	THAP1_HUMAN.H11MO.0.C	-11	0.00018283	0.140596	0.0211384	22	GGGCGCGCGGAGGCCGGGGACCGCGACGGGGCGTGGCAAG	GCCCGCAGCCAAGATGGCGGCG	-
M16	MAZ_HUMAN.H11MO.0.A	-14	0.000284981	0.219151	0.0279511	22	GGGCGCGCGGAGGCCGGGGACCGCGACGGGGCGTGGCAAG	GGGGGAGGGGGGGGGGGGGGGG	+
M16	EGR2_HUMAN.H11MO.0.A	-18	0.000297544	0.228811	0.0279511	18	GGGCGCGCGGAGGCCGGGGACCGCGACGGGGCGTGGCAAG	GGGGGGGTGTGGGAGGGG	+
M16	EGR2_HUMAN.H11MO.1.A	-21	0.000496749	0.382	0.0439193	16	GGGCGCGCGGAGGCCGGGGACCGCGACGGGGCGTGGCAAG	GGGGCGTGGGCGGGGG	+
M16	IRX2_HUMAN.H11MO.0.D	-20	0.000659836	0.507414	0.0550974	19	GGGCGCGCGGAGGCCGGGGACCGCGACGGGGCGTGGCAAG	ACATGGGTGGGCATGTTGG	+
M16	PAX5_HUMAN.H11MO.0.A	-6	0.000730126	0.561467	0.057758	21	GGGCGCGCGGAGGCCGGGGACCGCGACGGGGCGTGGCAAG	GCCTGGGCAGCAGAGCGTGAC	+
M16	PURA_HUMAN.H11MO.0.D	-2	0.00091795	0.705903	0.0688282	17	GGGCGCGCGGAGGCCGGGGACCGCGACGGGGCGTGGCAAG	GGAAGGGGGGGGCAGGG	+
M16	NR1H4_HUMAN.H11MO.0.B	-9	0.000961652	0.73951	0.0688282	19	GGGCGCGCGGAGGCCGGGGACCGCGACGGGGCGTGGCAAG	GGGGTCAATGACCCCGAGG	+
M16	ZBT17_HUMAN.H11MO.0.A	-15	0.00103585	0.796565	0.0707685	19	GGGCGCGCGGAGGCCGGGGACCGCGACGGGGCGTGGCAAG	GAGGGTGGGGGAGGGGAAG	+
M16	SP1_HUMAN.H11MO.0.A	-8	0.00151987	1.16878	0.0993221	22	GGGCGCGCGGAGGCCGGGGACCGCGACGGGGCGTGGCAAG	GGGGGGCGGGGCCGGGGGGGGG	+
M16	ZN589_HUMAN.H11MO.0.D	-4	0.00204326	1.57127	0.126519	16	GGGCGCGCGGAGGCCGGGGACCGCGACGGGGCGTGGCAAG	CGGCAGTAACCGTGGG	-
M16	TBX21_HUMAN.H11MO.0.A	-22	0.00210439	1.61828	0.126519	13	GGGCGCGCGGAGGCCGGGGACCGCGACGGGGCGTGGCAAG	GTGGAGGTGTGAA	+
M16	RXRA_HUMAN.H11MO.0.A	1	0.0022685	1.74448	0.12778	19	GGGCGCGCGGAGGCCGGGGACCGCGACGGGGCGTGGCAAG	GGGGGAGGCAGAGGTCAGAG	+
M16	ZN563_HUMAN.H11MO.0.C	-6	0.00251458	1.93371	0.134982	21	GGGCGCGCGGAGGCCGGGGACCGCGACGGGGCGTGGCAAG	GCAGCTGCCAGTGAGGATCCC	-
M16	TBX15_HUMAN.H11MO.0.D	-16	0.00283227	2.17801	0.146793	19	GGGCGCGCGGAGGCCGGGGACCGCGACGGGGCGTGGCAAG	GGGGGGGGGGGGGTGGGGG	+
M16	TLX1_HUMAN.H11MO.0.D	-19	0.00293324	2.25567	0.146959	17	GGGCGCGCGGAGGCCGGGGACCGCGACGGGGCGTGGCAAG	CTGGCAAGTTGCCAAGG	+
M16	TAF1_HUMAN.H11MO.0.A	-24	0.0035265	2.71188	0.165639	16	GGGCGCGCGGAGGCCGGGGACCGCGACGGGGCGTGGCAAG	AAGATGGCGGCGGCGG	+
M16	ZF64A_HUMAN.H11MO.0.D	-9	0.00410605	3.15755	0.187016	16	GGGCGCGCGGAGGCCGGGGACCGCGACGGGGCGTGGCAAG	GGGGCCCGGGAACCTG	+
M16	SRBP2_HUMAN.H11MO.0.B	-23	0.00426123	3.27689	0.188375	13	GGGCGCGCGGAGGCCGGGGACCGCGACGGGGCGTGGCAAG	GGGTGGGGTGAGG	+
M16	WT1_HUMAN.H11MO.0.C	-11	0.00505026	3.88365	0.216877	20	GGGCGCGCGGAGGCCGGGGACCGCGACGGGGCGTGGCAAG	GGGCGGGGGAGGAGGGGGGG	+
M16	ZN554_HUMAN.H11MO.0.C	-13	0.00538824	4.14356	0.221096	20	GGGCGCGCGGAGGCCGGGGACCGCGACGGGGCGTGGCAAG	GCTGAGCCATGTGGGGTGCT	+
M16	KLF1_HUMAN.H11MO.0.A	-27	0.00546867	4.20541	0.221096	13	GGGCGCGCGGAGGCCGGGGACCGCGACGGGGCGTGGCAAG	GGGGCGGGGCCGGG	+
M16	KLF15_HUMAN.H11MO.0.A	-15	0.00558982	4.29857	0.221096	19	GGGCGCGCGGAGGCCGGGGACCGCGACGGGGCGTGGCAAG	GGGGAGGAGCAGGGGGGGG	+
M16	Z324A_HUMAN.H11MO.0.C	-15	0.00643327	4.94719	0.247933	23	GGGCGCGCGGAGGCCGGGGACCGCGACGGGGCGTGGCAAG	TGGCAGCAAAGGATGGTTTGATA	-
M16	ZN350_HUMAN.H11MO.1.D	-15	0.00744152	5.72253	0.272801	24	GGGCGCGCGGAGGCCGGGGACCGCGACGGGGCGTGGCAAG	ACGGGGCGCAGGGATTTGTTGCCC	+
M16	KLF9_HUMAN.H11MO.0.C	-23	0.00782911	6.02059	0.280176	15	GGGCGCGCGGAGGCCGGGGACCGCGACGGGGCGTGGCAAG	GGAGGGGGCGTGGCC	+
M16	RFX1_HUMAN.H11MO.0.B	-7	0.00831219	6.39207	0.282064	22	GGGCGCGCGGAGGCCGGGGACCGCGACGGGGCGTGGCAAG	CCGTCGCCATGGCAACCGGGGC	-
M16	ZN263_HUMAN.H11MO.0.A	-16	0.00841092	6.46799	0.282064	20	GGGCGCGCGGAGGCCGGGGACCGCGACGGGGCGTGGCAAG	GGGAGGAGGGAGAGGAGGAG	+
M16	ZN467_HUMAN.H11MO.0.C	-15	0.00882017	6.78271	0.282064	22	GGGCGCGCGGAGGCCGGGGACCGCGACGGGGCGTGGCAAG	GGGGAGGGGAGGGGGGGGGGGG	+
M16	HES1_HUMAN.H11MO.0.D	-16	0.00902231	6.93816	0.282517	13	GGGCGCGCGGAGGCCGGGGACCGCGACGGGGCGTGGCAAG	GGGCTCGTGGCGG	-
M16	RREB1_HUMAN.H11MO.0.D	-12	0.00935681	7.19538	0.285342	22	GGGCGCGCGGAGGCCGGGGACCGCGACGGGGCGTGGCAAG	GGGGGGGGGGGTGGTTTGGGGT	+
M16	MAFA_HUMAN.H11MO.0.D	-5	0.00949221	7.29951	0.285342	21	GGGCGCGCGGAGGCCGGGGACCGCGACGGGGCGTGGCAAG	CGAAGGCTGCGGGGTCAGCAC	-
M16	NR1D1_HUMAN.H11MO.0.B	-8	0.0100342	7.71631	0.29572	19	GGGCGCGCGGAGGCCGGGGACCGCGACGGGGCGTGGCAAG	AGGGAAGTGGGTCAGAAGG	+
M16	COT1_HUMAN.H11MO.0.C	-2	0.011296	8.68666	0.316686	17	GGGCGCGCGGAGGCCGGGGACCGCGACGGGGCGTGGCAAG	GGGGTCAGAGGTCAGGG	+
M16	SP4_HUMAN.H11MO.1.A	-23	0.0113777	8.74946	0.316686	16	GGGCGCGCGGAGGCCGGGGACCGCGACGGGGCGTGGCAAG	GGAGGGGGCGGGGCCG	+
M16	RARA_HUMAN.H11MO.0.A	-29	0.0121815	9.36756	0.332894	11	GGGCGCGCGGAGGCCGGGGACCGCGACGGGGCGTGGCAAG	GGGGGATCAAGAGGTCAAGG	+
M16	BHE41_HUMAN.H11MO.0.D	-12	0.012944	9.95396	0.341321	20	GGGCGCGCGGAGGCCGGGGACCGCGACGGGGCGTGGCAAG	ACCGGGTCACGTGCAGAAGG	+
M16	ZN322_HUMAN.H11MO.0.B	-10	0.012944	9.95396	0.341321	20	GGGCGCGCGGAGGCCGGGGACCGCGACGGGGCGTGGCAAG	GAGCCTGGTACAGAGCCTGG	+
M16	KLF13_HUMAN.H11MO.0.D	-24	0.013248	10.1877	0.343312	11	GGGCGCGCGGAGGCCGGGGACCGCGACGGGGCGTGGCAAG	AGGGGGGCGTG	+
M16	MXI1_HUMAN.H11MO.0.A	-18	0.0151015	11.6131	0.372099	15	GGGCGCGCGGAGGCCGGGGACCGCGACGGGGCGTGGCAAG	GCACGTGGCGGCGGG	+
M16	SPIC_HUMAN.H11MO.0.D	-22	0.0156779	12.0563	0.375858	13	GGGCGCGCGGAGGCCGGGGACCGCGACGGGGCGTGGCAAG	GAGGAAGGGGAGG	+
M16	COT2_HUMAN.H11MO.1.A	-2	0.0157542	12.115	0.375858	17	GGGCGCGCGGAGGCCGGGGACCGCGACGGGGCGTGGCAAG	GGGGTCAAAGGTCAGGG	+
M16	THA_HUMAN.H11MO.0.C	-17	0.0168195	12.9342	0.395003	17	GGGCGCGCGGAGGCCGGGGACCGCGACGGGGCGTGGCAAG	GGGTCACTTCAGGTCAG	+
M16	CLOCK_HUMAN.H11MO.0.C	-15	0.0173045	13.3072	0.400142	14	GGGCGCGCGGAGGCCGGGGACCGCGACGGGGCGTGGCAAG	TGTTCACGTGTCTG	-
M16	PLAG1_HUMAN.H11MO.0.D	-2	0.0191499	14.7262	0.436103	17	GGGCGCGCGGAGGCCGGGGACCGCGACGGGGCGTGGCAAG	GGGGGCATCAGGAGGGG	+
M17	NR1D1_HUMAN.H11MO.0.B	0	4.28422e-05	0.0329456	0.0577834	19	GGCCCTGGCCCACATGCGTTGAGAACCCTAAGCGAGGCCC	CCTTCTGACCCACTTCCCT	-
M17	ZFX_HUMAN.H11MO.1.A	-2	9.56552e-05	0.0735588	0.0577834	17	GGCCCTGGCCCACATGCGTTGAGAACCCTAAGCGAGGCCC	CCCCGGCCTCCGCCCCC	-
M17	RXRA_HUMAN.H11MO.0.A	-2	0.000114674	0.0881845	0.0577834	20	GGCCCTGGCCCACATGCGTTGAGAACCCTAAGCGAGGCCC	CTCTGACCTCTGCCTCCCCC	-
M17	SP3_HUMAN.H11MO.0.B	-2	0.000324974	0.249905	0.122814	20	GGCCCTGGCCCACATGCGTTGAGAACCCTAAGCGAGGCCC	CCCCGGCCCCGCCCCCCCCC	-
M17	SPIC_HUMAN.H11MO.0.D	-4	0.000429945	0.330628	0.129988	13	GGCCCTGGCCCACATGCGTTGAGAACCCTAAGCGAGGCCC	CCTCCCCTTCCTC	-
M17	RORA_HUMAN.H11MO.0.C	-2	0.000530546	0.40799	0.133669	13	GGCCCTGGCCCACATGCGTTGAGAACCCTAAGCGAGGCCC	CCCTGACCTAGTT	-
M17	ZN341_HUMAN.H11MO.0.C	9	0.00125198	0.962771	0.216776	13	GGCCCTGGCCCACATGCGTTGAGAACCCTAAGCGAGGCCC	GCTCTTCCCTCCCCCCCCCCCC	-
M17	TLX1_HUMAN.H11MO.0.D	-5	0.00150923	1.1606	0.216776	17	GGCCCTGGCCCACATGCGTTGAGAACCCTAAGCGAGGCCC	CTGGCAAGTTGCCAAGG	+
M17	SP2_HUMAN.H11MO.0.A	-1	0.00156057	1.20008	0.216776	22	GGCCCTGGCCCACATGCGTTGAGAACCCTAAGCGAGGCCC	CCCCCGGCCCCGCCCCCCCCCC	-
M17	SP4_HUMAN.H11MO.0.A	-3	0.00162937	1.25299	0.216776	20	GGCCCTGGCCCACATGCGTTGAGAACCCTAAGCGAGGCCC	CCCGGCCCCGCCCCCTTCCC	-
M17	EGR1_HUMAN.H11MO.0.A	-2	0.00178667	1.37395	0.216776	17	GGCCCTGGCCCACATGCGTTGAGAACCCTAAGCGAGGCCC	CCCCCGCCCACGCCCTC	-
M17	IRX2_HUMAN.H11MO.0.D	-8	0.00183948	1.41456	0.216776	19	GGCCCTGGCCCACATGCGTTGAGAACCCTAAGCGAGGCCC	CCAACATGCCCACCCATGT	-
M17	PURA_HUMAN.H11MO.0.D	-2	0.00194265	1.4939	0.216776	17	GGCCCTGGCCCACATGCGTTGAGAACCCTAAGCGAGGCCC	CCCTGCCCCCCCCTTCC	-
M17	PTF1A_HUMAN.H11MO.0.B	6	0.00206128	1.58512	0.216776	12	GGCCCTGGCCCACATGCGTTGAGAACCCTAAGCGAGGCCC	CCAGCTGCCCCCTTTCCC	+
M17	KLF6_HUMAN.H11MO.0.A	-2	0.00215102	1.65413	0.216776	19	GGCCCTGGCCCACATGCGTTGAGAACCCTAAGCGAGGCCC	CCCCCGGCCCCGCCCTTCC	-
M17	GATA1_HUMAN.H11MO.0.A	-29	0.0023247	1.7877	0.219637	11	GGCCCTGGCCCACATGCGTTGAGAACCCTAAGCGAGGCCC	CTGGCGGGGACAGATAAGA	+
M17	VEZF1_HUMAN.H11MO.0.C	3	0.00297096	2.28467	0.249507	19	GGCCCTGGCCCACATGCGTTGAGAACCCTAAGCGAGGCCC	CCCCTCCCCCTCCCCCCTCCCC	-
M17	PATZ1_HUMAN.H11MO.0.C	-1	0.00318627	2.45024	0.253506	22	GGCCCTGGCCCACATGCGTTGAGAACCCTAAGCGAGGCCC	CCTCCCCCCCCGCCCCCTCCCC	-
M17	THAP1_HUMAN.H11MO.0.C	-7	0.00341613	2.627	0.258204	22	GGCCCTGGCCCACATGCGTTGAGAACCCTAAGCGAGGCCC	GCCCGCAGCCAAGATGGCGGCG	-
M17	RARG_HUMAN.H11MO.0.B	-2	0.00451735	3.47384	0.29837	18	GGCCCTGGCCCACATGCGTTGAGAACCCTAAGCGAGGCCC	CCCAGGTCACTCTGACCT	-
M17	ZBT17_HUMAN.H11MO.0.A	0	0.00459645	3.53467	0.29837	19	GGCCCTGGCCCACATGCGTTGAGAACCCTAAGCGAGGCCC	CTTCCCCTCCCCCACCCTC	-
M17	ZN394_HUMAN.H11MO.0.C	-13	0.00461617	3.54984	0.29837	20	GGCCCTGGCCCACATGCGTTGAGAACCCTAAGCGAGGCCC	ATTCCATTCTATTCCATTCT	-
M17	PROX1_HUMAN.H11MO.0.D	-2	0.00473705	3.64279	0.29837	17	GGCCCTGGCCCACATGCGTTGAGAACCCTAAGCGAGGCCC	CCCAACCCGCCTTACCC	-
M17	VEZF1_HUMAN.H11MO.1.C	-2	0.00516326	3.97055	0.310005	12	GGCCCTGGCCCACATGCGTTGAGAACCCTAAGCGAGGCCC	CCCCCTCCCCCT	-
M17	EGR2_HUMAN.H11MO.1.A	-2	0.00533192	4.10025	0.310005	16	GGCCCTGGCCCACATGCGTTGAGAACCCTAAGCGAGGCCC	CCCCCGCCCACGCCCC	-
M17	SRBP2_HUMAN.H11MO.0.B	-2	0.00648255	4.98508	0.33901	13	GGCCCTGGCCCACATGCGTTGAGAACCCTAAGCGAGGCCC	CCTCACCCCACCC	-
M17	ZN554_HUMAN.H11MO.0.C	-3	0.00658444	5.06343	0.33901	20	GGCCCTGGCCCACATGCGTTGAGAACCCTAAGCGAGGCCC	GCTGAGCCATGTGGGGTGCT	+
M17	ZN563_HUMAN.H11MO.0.C	-1	0.00693012	5.32926	0.33901	21	GGCCCTGGCCCACATGCGTTGAGAACCCTAAGCGAGGCCC	GCAGCTGCCAGTGAGGATCCC	-
M17	GATA2_HUMAN.H11MO.0.A	-29	0.00711909	5.47458	0.33901	11	GGCCCTGGCCCACATGCGTTGAGAACCCTAAGCGAGGCCC	CTGGGGGGTGGAGATAAGG	+
M17	HESX1_HUMAN.H11MO.0.D	1	0.00733116	5.63766	0.33901	15	GGCCCTGGCCCACATGCGTTGAGAACCCTAAGCGAGGCCC	AGGCCACGTGCCGGAT	-
M17	Z324A_HUMAN.H11MO.0.C	-1	0.00740063	5.69108	0.33901	23	GGCCCTGGCCCACATGCGTTGAGAACCCTAAGCGAGGCCC	TATCAAACCATCCTTTGCTGCCA	+
M17	PPARG_HUMAN.H11MO.0.A	1	0.00944451	7.26283	0.397199	16	GGCCCTGGCCCACATGCGTTGAGAACCCTAAGCGAGGCCC	TGACCTTTGCCCCACTT	-
M17	MNX1_HUMAN.H11MO.0.D	-11	0.00945915	7.27409	0.397199	19	GGCCCTGGCCCACATGCGTTGAGAACCCTAAGCGAGGCCC	CTATTTTAATAACCCTTAA	+
M17	KLF3_HUMAN.H11MO.0.B	2	0.0101462	7.80246	0.404822	17	GGCCCTGGCCCACATGCGTTGAGAACCCTAAGCGAGGCCC	CCCGGCCCCGCCCCTCCCC	-
M17	RARG_HUMAN.H11MO.2.D	7	0.0106683	8.20394	0.404822	13	GGCCCTGGCCCACATGCGTTGAGAACCCTAAGCGAGGCCC	GTGACCTCTGGGTGACCCCC	-
M17	NR1H4_HUMAN.H11MO.0.B	3	0.0108792	8.3661	0.404822	16	GGCCCTGGCCCACATGCGTTGAGAACCCTAAGCGAGGCCC	GGGGTCAATGACCCCGAGG	+
M17	TAL1_HUMAN.H11MO.0.A	-29	0.0108792	8.3661	0.404822	11	GGCCCTGGCCCACATGCGTTGAGAACCCTAAGCGAGGCCC	CTGGGGGGGGCAGATAAGG	+
M17	EGR2_HUMAN.H11MO.0.A	-3	0.0109797	8.44338	0.404822	18	GGCCCTGGCCCACATGCGTTGAGAACCCTAAGCGAGGCCC	CCCCTCCCACACCCCCCC	-
M17	PAX2_HUMAN.H11MO.0.D	-5	0.0117924	9.06837	0.405143	18	GGCCCTGGCCCACATGCGTTGAGAACCCTAAGCGAGGCCC	TGTCACGCATGACTGAAC	-
M17	COT1_HUMAN.H11MO.0.C	-2	0.0136496	10.4965	0.42987	17	GGCCCTGGCCCACATGCGTTGAGAACCCTAAGCGAGGCCC	CCCTGACCTCTGACCCC	-
M17	COT2_HUMAN.H11MO.1.A	-2	0.0136496	10.4965	0.42987	17	GGCCCTGGCCCACATGCGTTGAGAACCCTAAGCGAGGCCC	CCCTGACCTTTGACCCC	-
M17	NFIC_HUMAN.H11MO.0.A	4	0.0136496	10.4965	0.42987	13	GGCCCTGGCCCACATGCGTTGAGAACCCTAAGCGAGGCCC	CTTGGCTCCCTGCCAAG	+
M17	ZN589_HUMAN.H11MO.0.D	-16	0.0146062	11.2322	0.450608	16	GGCCCTGGCCCACATGCGTTGAGAACCCTAAGCGAGGCCC	CGGCAGTAACCGTGGG	-
M17	RFX5_HUMAN.H11MO.0.A	-3	0.0159163	12.2397	0.462699	20	GGCCCTGGCCCACATGCGTTGAGAACCCTAAGCGAGGCCC	TCTGCCTAGCAACAGCTGAC	-
M17	CLOCK_HUMAN.H11MO.0.C	-6	0.017479	13.4414	0.489308	14	GGCCCTGGCCCACATGCGTTGAGAACCCTAAGCGAGGCCC	TGTTCACGTGTCTG	-
M17	BRAC_HUMAN.H11MO.0.A	-4	0.0181362	13.9467	0.489572	20	GGCCCTGGCCCACATGCGTTGAGAACCCTAAGCGAGGCCC	ATTTCACACCTCCCTGCTAA	-
M18	IRX2_HUMAN.H11MO.0.D	-5	0.00030768	0.236606	0.253903	19	CCACCGGCGGCGTCACCGTGCTAGCCGGGACGTGAGGCCC	ACATGGGTGGGCATGTTGG	+
M18	RXRA_HUMAN.H11MO.0.A	-14	0.000656946	0.505191	0.253903	20	CCACCGGCGGCGTCACCGTGCTAGCCGGGACGTGAGGCCC	GGGGGAGGCAGAGGTCAGAG	+
M18	GATA1_HUMAN.H11MO.0.A	-29	0.00068379	0.525834	0.253903	11	CCACCGGCGGCGTCACCGTGCTAGCCGGGACGTGAGGCCC	CTGGCGGGGACAGATAAGA	+
M18	NR1D1_HUMAN.H11MO.0.B	-17	0.0010847	0.834132	0.253903	19	CCACCGGCGGCGTCACCGTGCTAGCCGGGACGTGAGGCCC	AGGGAAGTGGGTCAGAAGG	+
M18	BRAC_HUMAN.H11MO.0.A	-20	0.00128056	0.984751	0.253903	20	CCACCGGCGGCGTCACCGTGCTAGCCGGGACGTGAGGCCC	TTAGCAGGGAGGTGTGAAAT	+
M18	THAP1_HUMAN.H11MO.0.C	-7	0.00134512	1.0344	0.253903	22	CCACCGGCGGCGTCACCGTGCTAGCCGGGACGTGAGGCCC	CGCCGCCATCTTGGCTGCGGGC	+
M18	SPIC_HUMAN.H11MO.0.D	-19	0.00140022	1.07677	0.253903	13	CCACCGGCGGCGTCACCGTGCTAGCCGGGACGTGAGGCCC	GAGGAAGGGGAGG	+
M18	PATZ1_HUMAN.H11MO.0.C	-14	0.0016491	1.26816	0.253903	22	CCACCGGCGGCGTCACCGTGCTAGCCGGGACGTGAGGCCC	GGGGAGGGGGCGGGGGGGGAGG	+
M18	CLOCK_HUMAN.H11MO.0.C	-18	0.00166316	1.27897	0.253903	14	CCACCGGCGGCGTCACCGTGCTAGCCGGGACGTGAGGCCC	TGTTCACGTGTCTG	-
M18	KLF6_HUMAN.H11MO.0.A	-17	0.00227445	1.74905	0.315659	19	CCACCGGCGGCGTCACCGTGCTAGCCGGGACGTGAGGCCC	GGAAGGGCGGGGCCGGGGG	+
M18	ZN563_HUMAN.H11MO.0.C	-8	0.003116	2.39621	0.356951	21	CCACCGGCGGCGTCACCGTGCTAGCCGGGACGTGAGGCCC	GGGATCCTCACTGGCAGCTGC	+
M18	SP3_HUMAN.H11MO.0.B	-16	0.00367243	2.8241	0.356951	20	CCACCGGCGGCGTCACCGTGCTAGCCGGGACGTGAGGCCC	GGGGGGGGGCGGGGCCGGGG	+
M18	MNX1_HUMAN.H11MO.0.D	-20	0.00374106	2.87687	0.356951	19	CCACCGGCGGCGTCACCGTGCTAGCCGGGACGTGAGGCCC	TTAAGGGTTATTAAAATAG	-
M18	GATA2_HUMAN.H11MO.0.A	-29	0.00374106	2.87687	0.356951	11	CCACCGGCGGCGTCACCGTGCTAGCCGGGACGTGAGGCCC	CTGGGGGGTGGAGATAAGG	+
M18	TLX1_HUMAN.H11MO.0.D	-7	0.0043045	3.31016	0.367895	17	CCACCGGCGGCGTCACCGTGCTAGCCGGGACGTGAGGCCC	CCTTGGCAACTTGCCAG	-
M18	RARG_HUMAN.H11MO.0.B	-22	0.00433772	3.3357	0.367895	18	CCACCGGCGGCGTCACCGTGCTAGCCGGGACGTGAGGCCC	CCCAGGTCACTCTGACCT	-
M18	ZFX_HUMAN.H11MO.1.A	-1	0.00498779	3.83561	0.400765	17	CCACCGGCGGCGTCACCGTGCTAGCCGGGACGTGAGGCCC	CCCCGGCCTCCGCCCCC	-
M19	THAP1_HUMAN.H11MO.0.C	-5	1.99797e-05	0.0153644	0.0176589	22	AGCCTGCCCGGGCTGCGGCAGGGAGGGCCCCGGCTGGGCC	GCCCGCAGCCAAGATGGCGGCG	-
M19	RXRA_HUMAN.H11MO.0.A	-14	2.32478e-05	0.0178775	0.0176589	20	AGCCTGCCCGGGCTGCGGCAGGGAGGGCCCCGGCTGGGCC	GGGGGAGGCAGAGGTCAGAG	+
M19	IRX2_HUMAN.H11MO.0.D	-7	0.000368779	0.283591	0.139426	19	AGCCTGCCCGGGCTGCGGCAGGGAGGGCCCCGGCTGGGCC	ACATGGGTGGGCATGTTGG	+
M19	ZN563_HUMAN.H11MO.0.C	-2	0.000457412	0.35175	0.139426	21	AGCCTGCCCGGGCTGCGGCAGGGAGGGCCCCGGCTGGGCC	GCAGCTGCCAGTGAGGATCCC	-
M19	SP2_HUMAN.H11MO.0.A	-14	0.000616371	0.47399	0.139426	22	AGCCTGCCCGGGCTGCGGCAGGGAGGGCCCCGGCTGGGCC	GGGGGGGGGGCGGGGCCGGGGG	+
M19	SP3_HUMAN.H11MO.0.B	-16	0.000620568	0.477216	0.139426	20	AGCCTGCCCGGGCTGCGGCAGGGAGGGCCCCGGCTGGGCC	GGGGGGGGGCGGGGCCGGGG	+
M19	PROX1_HUMAN.H11MO.0.D	-10	0.000642433	0.494031	0.139426	17	AGCCTGCCCGGGCTGCGGCAGGGAGGGCCCCGGCTGGGCC	GGGTAAGGCGGGTTGGG	+
M19	PATZ1_HUMAN.H11MO.0.C	-8	0.000828439	0.63707	0.15732	22	AGCCTGCCCGGGCTGCGGCAGGGAGGGCCCCGGCTGGGCC	GGGGAGGGGGCGGGGGGGGAGG	+
M19	ZN341_HUMAN.H11MO.0.C	-6	0.00119043	0.915439	0.200943	22	AGCCTGCCCGGGCTGCGGCAGGGAGGGCCCCGGCTGGGCC	GGGGGGGGGGGGAGGGAAGAGC	+
M19	NR1D1_HUMAN.H11MO.0.B	-6	0.00145426	1.11832	0.207466	19	AGCCTGCCCGGGCTGCGGCAGGGAGGGCCCCGGCTGGGCC	AGGGAAGTGGGTCAGAAGG	+
M19	ZFX_HUMAN.H11MO.1.A	-17	0.0015022	1.15519	0.207466	17	AGCCTGCCCGGGCTGCGGCAGGGAGGGCCCCGGCTGGGCC	GGGGGCGGAGGCCGGGG	+
M19	KLF6_HUMAN.H11MO.0.A	-15	0.00183113	1.40814	0.231819	19	AGCCTGCCCGGGCTGCGGCAGGGAGGGCCCCGGCTGGGCC	GGAAGGGCGGGGCCGGGGG	+
M19	MAFA_HUMAN.H11MO.0.D	-15	0.00218561	1.68073	0.243368	21	AGCCTGCCCGGGCTGCGGCAGGGAGGGCCCCGGCTGGGCC	CGAAGGCTGCGGGGTCAGCAC	-
M19	SPIC_HUMAN.H11MO.0.D	-8	0.00224274	1.72466	0.243368	13	AGCCTGCCCGGGCTGCGGCAGGGAGGGCCCCGGCTGGGCC	GAGGAAGGGGAGG	+
M19	PURA_HUMAN.H11MO.0.D	-9	0.00335826	2.5825	0.27891	17	AGCCTGCCCGGGCTGCGGCAGGGAGGGCCCCGGCTGGGCC	GGAAGGGGGGGGCAGGG	+
M19	ZN554_HUMAN.H11MO.0.C	-11	0.00347395	2.67147	0.27891	20	AGCCTGCCCGGGCTGCGGCAGGGAGGGCCCCGGCTGGGCC	GCTGAGCCATGTGGGGTGCT	+
M19	SP4_HUMAN.H11MO.0.A	-14	0.00372844	2.86717	0.27891	20	AGCCTGCCCGGGCTGCGGCAGGGAGGGCCCCGGCTGGGCC	GGGAAGGGGGCGGGGCCGGG	+
M19	KLF3_HUMAN.H11MO.0.B	-14	0.00385234	2.96245	0.27891	19	AGCCTGCCCGGGCTGCGGCAGGGAGGGCCCCGGCTGGGCC	GGGGAGGGGCGGGGCCGGG	+
M19	VEZF1_HUMAN.H11MO.0.C	-6	0.00385541	2.96481	0.27891	22	AGCCTGCCCGGGCTGCGGCAGGGAGGGCCCCGGCTGGGCC	GGGGAGGGGGGAGGGGGAGGGG	+
M19	TLX1_HUMAN.H11MO.0.D	-6	0.00423886	3.25968	0.292711	17	AGCCTGCCCGGGCTGCGGCAGGGAGGGCCCCGGCTGGGCC	CTGGCAAGTTGCCAAGG	+
M19	GATA1_HUMAN.H11MO.0.A	-29	0.00551109	4.23802	0.34745	11	AGCCTGCCCGGGCTGCGGCAGGGAGGGCCCCGGCTGGGCC	CTGGCGGGGACAGATAAGA	+
M19	MAZ_HUMAN.H11MO.0.A	-8	0.00571768	4.39689	0.34745	22	AGCCTGCCCGGGCTGCGGCAGGGAGGGCCCCGGCTGGGCC	GGGGGAGGGGGGGGGGGGGGGG	+
M19	RARG_HUMAN.H11MO.0.B	5	0.00610599	4.69551	0.349743	13	AGCCTGCCCGGGCTGCGGCAGGGAGGGCCCCGGCTGGGCC	AGGTCAGAGTGACCTGGG	+
M19	EGR1_HUMAN.H11MO.0.A	-8	0.00667628	5.13406	0.349743	17	AGCCTGCCCGGGCTGCGGCAGGGAGGGCCCCGGCTGGGCC	GAGGGCGTGGGCGGGGG	+
M19	RFX5_HUMAN.H11MO.0.A	-1	0.00793551	6.10241	0.384768	20	AGCCTGCCCGGGCTGCGGCAGGGAGGGCCCCGGCTGGGCC	GTCAGCTGTTGCTAGGCAGA	+
M19	HESX1_HUMAN.H11MO.0.D	0	0.00835797	6.42728	0.384768	16	AGCCTGCCCGGGCTGCGGCAGGGAGGGCCCCGGCTGGGCC	ATCCGGCACGTGGCCT	+
M19	TFCP2_HUMAN.H11MO.0.D	-1	0.00835797	6.42728	0.384768	16	AGCCTGCCCGGGCTGCGGCAGGGAGGGCCCCGGCTGGGCC	GCCTGAACTGGCCAGA	+
M19	RFX1_HUMAN.H11MO.0.B	-6	0.00893473	6.8708	0.399222	22	AGCCTGCCCGGGCTGCGGCAGGGAGGGCCCCGGCTGGGCC	CCGTCGCCATGGCAACCGGGGC	-
M19	RARG_HUMAN.H11MO.2.D	-21	0.0110375	8.48785	0.473604	19	AGCCTGCCCGGGCTGCGGCAGGGAGGGCCCCGGCTGGGCC	GGGGGTCACCCAGAGGTCAC	+
M19	NR1H3_HUMAN.H11MO.0.B	-21	0.0117379	9.02647	0.473604	19	AGCCTGCCCGGGCTGCGGCAGGGAGGGCCCCGGCTGGGCC	CAGAGGTCACTGCAGGTCA	+
M19	Z324A_HUMAN.H11MO.0.C	-15	0.0118464	9.10989	0.473604	23	AGCCTGCCCGGGCTGCGGCAGGGAGGGCCCCGGCTGGGCC	TGGCAGCAAAGGATGGTTTGATA	-
M19	PTF1A_HUMAN.H11MO.0.B	-14	0.0123577	9.50311	0.4765	18	AGCCTGCCCGGGCTGCGGCAGGGAGGGCCCCGGCTGGGCC	GGGAAAGGGGGCAGCTGG	-
M19	MNX1_HUMAN.H11MO.0.D	-18	0.0134052	10.3086	0.484884	19	AGCCTGCCCGGGCTGCGGCAGGGAGGGCCCCGGCTGGGCC	TTAAGGGTTATTAAAATAG	-
M21	SP3_HUMAN.H11MO.0.B	0	4.36279e-05	0.0335499	0.0360513	20	CCGTGCTCGCGCCGCCCCGTTGAAAGGCTGAGGCCGCAAC	CCCCGGCCCCGCCCCCCCCC	-
M21	SP2_HUMAN.H11MO.0.A	1	4.76934e-05	0.0366762	0.0360513	21	CCGTGCTCGCGCCGCCCCGTTGAAAGGCTGAGGCCGCAAC	CCCCCGGCCCCGCCCCCCCCCC	-
M21	THAP1_HUMAN.H11MO.0.C	-9	0.00030713	0.236183	0.147811	22	CCGTGCTCGCGCCGCCCCGTTGAAAGGCTGAGGCCGCAAC	CGCCGCCATCTTGGCTGCGGGC	+
M21	EGR1_HUMAN.H11MO.0.A	-5	0.00048886	0.375933	0.147811	17	CCGTGCTCGCGCCGCCCCGTTGAAAGGCTGAGGCCGCAAC	CCCCCGCCCACGCCCTC	-
M21	SP4_HUMAN.H11MO.0.A	-1	0.00109429	0.841506	0.215578	20	CCGTGCTCGCGCCGCCCCGTTGAAAGGCTGAGGCCGCAAC	CCCGGCCCCGCCCCCTTCCC	-
M21	EGR2_HUMAN.H11MO.1.A	-5	0.00121854	0.937054	0.215578	16	CCGTGCTCGCGCCGCCCCGTTGAAAGGCTGAGGCCGCAAC	CCCCCGCCCACGCCCC	-
M21	KLF6_HUMAN.H11MO.0.A	-2	0.00144535	1.11147	0.215578	19	CCGTGCTCGCGCCGCCCCGTTGAAAGGCTGAGGCCGCAAC	CCCCCGGCCCCGCCCTTCC	-
M21	KLF3_HUMAN.H11MO.0.B	-4	0.00155221	1.19365	0.215578	19	CCGTGCTCGCGCCGCCCCGTTGAAAGGCTGAGGCCGCAAC	CCCGGCCCCGCCCCTCCCC	-
M21	PURA_HUMAN.H11MO.0.D	0	0.00156857	1.20623	0.215578	17	CCGTGCTCGCGCCGCCCCGTTGAAAGGCTGAGGCCGCAAC	CCCTGCCCCCCCCTTCC	-
M21	ZFX_HUMAN.H11MO.1.A	0	0.00156857	1.20623	0.215578	17	CCGTGCTCGCGCCGCCCCGTTGAAAGGCTGAGGCCGCAAC	CCCCGGCCTCCGCCCCC	-
M21	MAZ_HUMAN.H11MO.0.A	0	0.00179412	1.37968	0.226029	22	CCGTGCTCGCGCCGCCCCGTTGAAAGGCTGAGGCCGCAAC	CCCCCCCCCCCCCCCCTCCCCC	-
M21	TAF1_HUMAN.H11MO.0.A	-23	0.00242739	1.86666	0.266891	16	CCGTGCTCGCGCCGCCCCGTTGAAAGGCTGAGGCCGCAAC	AAGATGGCGGCGGCGG	+
M21	RFX1_HUMAN.H11MO.0.B	0	0.00247155	1.90062	0.266891	22	CCGTGCTCGCGCCGCCCCGTTGAAAGGCTGAGGCCGCAAC	CCGTCGCCATGGCAACCGGGGC	-
M21	CTCFL_HUMAN.H11MO.0.A	-6	0.00282653	2.1736	0.267058	17	CCGTGCTCGCGCCGCCCCGTTGAAAGGCTGAGGCCGCAAC	CGGCGCCCCCTGGCGGC	-
M21	SP4_HUMAN.H11MO.1.A	-6	0.00303429	2.33337	0.267058	16	CCGTGCTCGCGCCGCCCCGTTGAAAGGCTGAGGCCGCAAC	CGGCCCCGCCCCCTCC	-
M21	PATZ1_HUMAN.H11MO.0.C	1	0.00317969	2.44518	0.267058	21	CCGTGCTCGCGCCGCCCCGTTGAAAGGCTGAGGCCGCAAC	CCTCCCCCCCCGCCCCCTCCCC	-
M21	KLF15_HUMAN.H11MO.0.A	1	0.00407927	3.13696	0.302177	18	CCGTGCTCGCGCCGCCCCGTTGAAAGGCTGAGGCCGCAAC	CCCCCCCCTGCTCCTCCCC	-
M21	KLF13_HUMAN.H11MO.0.D	-7	0.00419747	3.22785	0.302177	11	CCGTGCTCGCGCCGCCCCGTTGAAAGGCTGAGGCCGCAAC	CACGCCCCCCT	-
M21	EGR2_HUMAN.H11MO.0.A	-6	0.00452067	3.4764	0.302805	18	CCGTGCTCGCGCCGCCCCGTTGAAAGGCTGAGGCCGCAAC	CCCCTCCCACACCCCCCC	-
M21	ZN341_HUMAN.H11MO.0.C	-21	0.00460679	3.54262	0.302805	19	CCGTGCTCGCGCCGCCCCGTTGAAAGGCTGAGGCCGCAAC	GGGGGGGGGGGGAGGGAAGAGC	+
M21	SP2_HUMAN.H11MO.1.B	-8	0.00483824	3.72061	0.304768	12	CCGTGCTCGCGCCGCCCCGTTGAAAGGCTGAGGCCGCAAC	GCCCCGCCCCCT	-
M21	ZN554_HUMAN.H11MO.0.C	-8	0.00512453	3.94076	0.30989	20	CCGTGCTCGCGCCGCCCCGTTGAAAGGCTGAGGCCGCAAC	GCTGAGCCATGTGGGGTGCT	+
M21	TBX21_HUMAN.H11MO.0.A	-5	0.0054597	4.19851	0.31746	13	CCGTGCTCGCGCCGCCCCGTTGAAAGGCTGAGGCCGCAAC	TTCACACCTCCAC	-
M21	KLF9_HUMAN.H11MO.0.C	-4	0.0058406	4.49142	0.327029	15	CCGTGCTCGCGCCGCCCCGTTGAAAGGCTGAGGCCGCAAC	GGCCACGCCCCCTCC	-
M21	CTCF_HUMAN.H11MO.0.A	-6	0.00646798	4.97387	0.332785	19	CCGTGCTCGCGCCGCCCCGTTGAAAGGCTGAGGCCGCAAC	TGGCGCCCCCTGGTGGCCA	-
M21	WT1_HUMAN.H11MO.0.C	0	0.00660377	5.0783	0.332785	20	CCGTGCTCGCGCCGCCCCGTTGAAAGGCTGAGGCCGCAAC	CCCCCCCTCCTCCCCCGCCC	-
M21	ZBT17_HUMAN.H11MO.0.A	-3	0.00735879	5.65891	0.336641	19	CCGTGCTCGCGCCGCCCCGTTGAAAGGCTGAGGCCGCAAC	CTTCCCCTCCCCCACCCTC	-
M21	VEZF1_HUMAN.H11MO.0.C	0	0.00745271	5.73114	0.336641	22	CCGTGCTCGCGCCGCCCCGTTGAAAGGCTGAGGCCGCAAC	CCCCTCCCCCTCCCCCCTCCCC	-
M21	RARG_HUMAN.H11MO.0.B	0	0.00772367	5.9395	0.336641	18	CCGTGCTCGCGCCGCCCCGTTGAAAGGCTGAGGCCGCAAC	CCCAGGTCACTCTGACCT	-
M21	ZN740_HUMAN.H11MO.0.D	-7	0.00801635	6.16457	0.336641	14	CCGTGCTCGCGCCGCCCCGTTGAAAGGCTGAGGCCGCAAC	CCCACCCCCCCCCC	-
M21	COT1_HUMAN.H11MO.0.C	0	0.0104938	8.06977	0.427344	17	CCGTGCTCGCGCCGCCCCGTTGAAAGGCTGAGGCCGCAAC	CCCTGACCTCTGACCCC	-
M21	SP1_HUMAN.H11MO.1.A	-3	0.0107416	8.26028	0.427344	14	CCGTGCTCGCGCCGCCCCGTTGAAAGGCTGAGGCCGCAAC	CGGCCCCGCCCCCC	-
M21	SP1_HUMAN.H11MO.0.A	2	0.0112129	8.62271	0.434656	20	CCGTGCTCGCGCCGCCCCGTTGAAAGGCTGAGGCCGCAAC	CCCCCCCCCGGCCCCGCCCCCC	-
M21	MAFF_HUMAN.H11MO.0.B	-20	0.0121399	9.3356	0.457389	18	CCGTGCTCGCGCCGCCCCGTTGAAAGGCTGAGGCCGCAAC	AAAAATGCTGACTCAGCA	-
M21	KLF1_HUMAN.H11MO.0.A	-7	0.0124044	9.53901	0.457389	14	CCGTGCTCGCGCCGCCCCGTTGAAAGGCTGAGGCCGCAAC	CCCGGCCCCGCCCC	-
M21	KLF16_HUMAN.H11MO.0.D	0	0.0129614	9.96731	0.466547	19	CCGTGCTCGCGCCGCCCCGTTGAAAGGCTGAGGCCGCAAC	CCCCCCCCCCCCCGCCCCC	-
M22	SP3_HUMAN.H11MO.0.B	-16	0.00011523	0.088612	0.175244	20	GCCCCGCAGGTCCCGCGGGAGGGGGCCGGCCCGGGGCCTG	GGGGGGGGGCGGGGCCGGGG	+
M22	SP2_HUMAN.H11MO.0.A	-15	0.000350927	0.269863	0.266847	22	GCCCCGCAGGTCCCGCGGGAGGGGGCCGGCCCGGGGCCTG	GGGGGGGGGGCGGGGCCGGGGG	+
M22	THAP1_HUMAN.H11MO.0.C	-3	0.00076073	0.585001	0.346415	22	GCCCCGCAGGTCCCGCGGGAGGGGGCCGGCCCGGGGCCTG	GCCCGCAGCCAAGATGGCGGCG	-
M22	RXRA_HUMAN.H11MO.0.A	-16	0.000911132	0.700661	0.346415	20	GCCCCGCAGGTCCCGCGGGAGGGGGCCGGCCCGGGGCCTG	GGGGGAGGCAGAGGTCAGAG	+
M22	IRX2_HUMAN.H11MO.0.D	-4	0.00136369	1.04868	0.414782	19	GCCCCGCAGGTCCCGCGGGAGGGGGCCGGCCCGGGGCCTG	ACATGGGTGGGCATGTTGG	+
M22	PATZ1_HUMAN.H11MO.0.C	-15	0.00181878	1.39864	0.427784	22	GCCCCGCAGGTCCCGCGGGAGGGGGCCGGCCCGGGGCCTG	GGGGAGGGGGCGGGGGGGGAGG	+
M22	ZN563_HUMAN.H11MO.0.C	-20	0.00257166	1.97761	0.429481	20	GCCCCGCAGGTCCCGCGGGAGGGGGCCGGCCCGGGGCCTG	GGGATCCTCACTGGCAGCTGC	+
M22	ZFX_HUMAN.H11MO.1.A	-19	0.00282402	2.17167	0.429481	17	GCCCCGCAGGTCCCGCGGGAGGGGGCCGGCCCGGGGCCTG	GGGGGCGGAGGCCGGGG	+
M22	SP4_HUMAN.H11MO.0.A	-15	0.00363086	2.79213	0.483699	20	GCCCCGCAGGTCCCGCGGGAGGGGGCCGGCCCGGGGCCTG	GGGAAGGGGGCGGGGCCGGG	+
M22	PROX1_HUMAN.H11MO.0.D	-7	0.00407504	3.13371	0.483699	17	GCCCCGCAGGTCCCGCGGGAGGGGGCCGGCCCGGGGCCTG	GGGTAAGGCGGGTTGGG	+
M22	KLF6_HUMAN.H11MO.0.A	-17	0.00478787	3.68187	0.483699	19	GCCCCGCAGGTCCCGCGGGAGGGGGCCGGCCCGGGGCCTG	GGAAGGGCGGGGCCGGGGG	+
M22	ZN589_HUMAN.H11MO.0.D	-3	0.00565753	4.35064	0.483699	16	GCCCCGCAGGTCCCGCGGGAGGGGGCCGGCCCGGGGCCTG	CGGCAGTAACCGTGGG	-
M22	NR1D1_HUMAN.H11MO.0.B	-19	0.00584351	4.49366	0.483699	19	GCCCCGCAGGTCCCGCGGGAGGGGGCCGGCCCGGGGCCTG	AGGGAAGTGGGTCAGAAGG	+
M22	GATA1_HUMAN.H11MO.0.A	-27	0.00584351	4.49366	0.483699	13	GCCCCGCAGGTCCCGCGGGAGGGGGCCGGCCCGGGGCCTG	CTGGCGGGGACAGATAAGA	+
M22	ZN341_HUMAN.H11MO.0.C	-7	0.00600187	4.61544	0.483699	22	GCCCCGCAGGTCCCGCGGGAGGGGGCCGGCCCGGGGCCTG	GGGGGGGGGGGGAGGGAAGAGC	+
M22	TLX1_HUMAN.H11MO.0.D	-19	0.00718651	5.52643	0.496788	17	GCCCCGCAGGTCCCGCGGGAGGGGGCCGGCCCGGGGCCTG	CTGGCAAGTTGCCAAGG	+
M23	SIX1_HUMAN.H11MO.0.A	-24	0.000355703	0.273536	0.28514	14	AACCAAAATAAAACTGACAGAAGCAGAAAACTGAGCCGAC	TGAAACCTGATACC	+
M23	SIX2_HUMAN.H11MO.0.A	-24	0.000404901	0.311369	0.28514	13	AACCAAAATAAAACTGACAGAAGCAGAAAACTGAGCCGAC	TGAAACCTGAGAC	+
M23	ZN554_HUMAN.H11MO.1.D	-29	0.00113658	0.874026	0.28514	9	AACCAAAATAAAACTGACAGAAGCAGAAAACTGAGCCGAC	GCAGAGCCA	+
M23	JUND_HUMAN.H11MO.0.A	-29	0.00121928	0.937626	0.28514	11	AACCAAAATAAAACTGACAGAAGCAGAAAACTGAGCCGAC	GATGAGTCATC	+
M23	FOSL1_HUMAN.H11MO.0.A	-28	0.00122588	0.942699	0.28514	12	AACCAAAATAAAACTGACAGAAGCAGAAAACTGAGCCGAC	GGATGAGTCACC	+
M23	FOSL2_HUMAN.H11MO.0.A	-28	0.00122588	0.942699	0.28514	12	AACCAAAATAAAACTGACAGAAGCAGAAAACTGAGCCGAC	GGATGAGTCATC	+
M23	JUN_HUMAN.H11MO.0.A	-29	0.00130572	1.0041	0.28514	11	AACCAAAATAAAACTGACAGAAGCAGAAAACTGAGCCGAC	GATGAGTCATC	+
M23	JUNB_HUMAN.H11MO.0.A	-29	0.00171256	1.31696	0.327237	11	AACCAAAATAAAACTGACAGAAGCAGAAAACTGAGCCGAC	TCTGAGTCACC	+
M23	EOMES_HUMAN.H11MO.0.D	-18	0.00269475	2.07226	0.431661	12	AACCAAAATAAAACTGACAGAAGCAGAAAACTGAGCCGAC	AGGAGGTGTTAA	+
M23	MAFA_HUMAN.H11MO.0.D	-17	0.00282382	2.17152	0.431661	21	AACCAAAATAAAACTGACAGAAGCAGAAAACTGAGCCGAC	CGAAGGCTGCGGGGTCAGCAC	-
M23	ZN263_HUMAN.H11MO.0.A	-18	0.00317436	2.44109	0.434102	20	AACCAAAATAAAACTGACAGAAGCAGAAAACTGAGCCGAC	GGGAGGAGGGAGAGGAGGAG	+
M23	ASCL1_HUMAN.H11MO.0.A	-15	0.00341194	2.62378	0.434102	14	AACCAAAATAAAACTGACAGAAGCAGAAAACTGAGCCGAC	GGGAGCAGGTGCAG	-
M23	PTF1A_HUMAN.H11MO.0.B	-16	0.00386749	2.9741	0.434102	18	AACCAAAATAAAACTGACAGAAGCAGAAAACTGAGCCGAC	GGGAAAGGGGGCAGCTGG	-
M23	FOS_HUMAN.H11MO.0.A	-30	0.00404582	3.11124	0.434102	9	AACCAAAATAAAACTGACAGAAGCAGAAAACTGAGCCGAC	GTGAGTCAC	+
M23	IRF8_HUMAN.H11MO.0.B	-13	0.00425967	3.27569	0.434102	20	AACCAAAATAAAACTGACAGAAGCAGAAAACTGAGCCGAC	AAAAGAGGAAGTGAAAGTAA	+
M23	FOSB_HUMAN.H11MO.0.A	-30	0.00463002	3.56048	0.438976	9	AACCAAAATAAAACTGACAGAAGCAGAAAACTGAGCCGAC	ATGAGTCAT	+
M23	ASCL2_HUMAN.H11MO.0.D	-18	0.00495078	3.80715	0.438976	9	AACCAAAATAAAACTGACAGAAGCAGAAAACTGAGCCGAC	AGCAGCTGG	-
M23	HEN1_HUMAN.H11MO.0.C	-20	0.00516901	3.97497	0.438976	20	AACCAAAATAAAACTGACAGAAGCAGAAAACTGAGCCGAC	TGGGGAGCAGCTGCGTCCCT	+
M23	OSR2_HUMAN.H11MO.0.C	-14	0.00598526	4.60267	0.476779	16	AACCAAAATAAAACTGACAGAAGCAGAAAACTGAGCCGAC	CAGCAGAAGCAGCAGC	-
M23	TBX3_HUMAN.H11MO.0.C	-19	0.00623794	4.79698	0.476779	11	AACCAAAATAAAACTGACAGAAGCAGAAAACTGAGCCGAC	GGAGGTGGGAA	+
M24	THAP1_HUMAN.H11MO.0.C	-6	1.09657e-06	0.000843262	0.000913632	22	TTCCCCGGCCCGCTCTGGGGCGGCGGCCGCCGCAGAGCCC	GCCCGCAGCCAAGATGGCGGCG	-
M24	SP2_HUMAN.H11MO.0.A	-16	1.21121e-06	0.000931419	0.000913632	22	TTCCCCGGCCCGCTCTGGGGCGGCGGCCGCCGCAGAGCCC	GGGGGGGGGGCGGGGCCGGGGG	+
M24	PATZ1_HUMAN.H11MO.0.C	-16	2.91042e-06	0.00223811	0.00146358	22	TTCCCCGGCCCGCTCTGGGGCGGCGGCCGCCGCAGAGCCC	GGGGAGGGGGCGGGGGGGGAGG	+
M24	SP3_HUMAN.H11MO.0.B	-17	2.29576e-05	0.0176544	0.00813216	20	TTCCCCGGCCCGCTCTGGGGCGGCGGCCGCCGCAGAGCCC	GGGGGGGGGCGGGGCCGGGG	+
M24	MAFA_HUMAN.H11MO.0.D	-17	2.69522e-05	0.0207262	0.00813216	21	TTCCCCGGCCCGCTCTGGGGCGGCGGCCGCCGCAGAGCCC	CGAAGGCTGCGGGGTCAGCAC	-
M24	ZFX_HUMAN.H11MO.1.A	-15	5.15504e-05	0.0396423	0.0129617	17	TTCCCCGGCCCGCTCTGGGGCGGCGGCCGCCGCAGAGCCC	GGGGGCGGAGGCCGGGG	+
M24	TAF1_HUMAN.H11MO.0.A	-16	8.23451e-05	0.0633234	0.016159	16	TTCCCCGGCCCGCTCTGGGGCGGCGGCCGCCGCAGAGCCC	AAGATGGCGGCGGCGG	+
M24	SP4_HUMAN.H11MO.0.A	-16	8.56883e-05	0.0658943	0.016159	20	TTCCCCGGCCCGCTCTGGGGCGGCGGCCGCCGCAGAGCCC	GGGAAGGGGGCGGGGCCGGG	+
M24	ZN563_HUMAN.H11MO.0.C	-19	0.000146325	0.112524	0.022075	21	TTCCCCGGCCCGCTCTGGGGCGGCGGCCGCCGCAGAGCCC	GCAGCTGCCAGTGAGGATCCC	-
M24	ZN341_HUMAN.H11MO.0.C	-14	0.000203219	0.156276	0.0259778	22	TTCCCCGGCCCGCTCTGGGGCGGCGGCCGCCGCAGAGCCC	GGGGGGGGGGGGAGGGAAGAGC	+
M24	PROX1_HUMAN.H11MO.0.D	-15	0.000217966	0.167616	0.0259778	17	TTCCCCGGCCCGCTCTGGGGCGGCGGCCGCCGCAGAGCCC	GGGTAAGGCGGGTTGGG	+
M24	PTF1A_HUMAN.H11MO.0.B	-21	0.000223853	0.172143	0.0259778	18	TTCCCCGGCCCGCTCTGGGGCGGCGGCCGCCGCAGAGCCC	GGGAAAGGGGGCAGCTGG	-
M24	KLF6_HUMAN.H11MO.0.A	-16	0.00028343	0.217958	0.0305422	19	TTCCCCGGCCCGCTCTGGGGCGGCGGCCGCCGCAGAGCCC	GGAAGGGCGGGGCCGGGGG	+
M24	VEZF1_HUMAN.H11MO.0.C	-15	0.000471601	0.362661	0.0444669	22	TTCCCCGGCCCGCTCTGGGGCGGCGGCCGCCGCAGAGCCC	GGGGAGGGGGGAGGGGGAGGGG	+
M24	MAZ_HUMAN.H11MO.0.A	-18	0.000547378	0.420934	0.0485759	22	TTCCCCGGCCCGCTCTGGGGCGGCGGCCGCCGCAGAGCCC	GGGGGAGGGGGGGGGGGGGGGG	+
M24	ZN589_HUMAN.H11MO.0.D	-16	0.00182883	1.40637	0.137951	16	TTCCCCGGCCCGCTCTGGGGCGGCGGCCGCCGCAGAGCCC	CCCACGGTTACTGCCG	+
M24	KLF3_HUMAN.H11MO.0.B	-14	0.00225122	1.73119	0.156875	19	TTCCCCGGCCCGCTCTGGGGCGGCGGCCGCCGCAGAGCCC	GGGGAGGGGCGGGGCCGGG	+
M24	EGR1_HUMAN.H11MO.0.A	-15	0.00228767	1.75922	0.156875	17	TTCCCCGGCCCGCTCTGGGGCGGCGGCCGCCGCAGAGCCC	GAGGGCGTGGGCGGGGG	+
M24	NR1D1_HUMAN.H11MO.0.B	-20	0.00241948	1.86058	0.1587	19	TTCCCCGGCCCGCTCTGGGGCGGCGGCCGCCGCAGAGCCC	AGGGAAGTGGGTCAGAAGG	+
M24	THA_HUMAN.H11MO.0.C	-23	0.00385314	2.96307	0.232519	17	TTCCCCGGCCCGCTCTGGGGCGGCGGCCGCCGCAGAGCCC	GGGTCACTTCAGGTCAG	+
M24	ZN667_HUMAN.H11MO.0.C	-22	0.00425758	3.27408	0.247043	18	TTCCCCGGCCCGCTCTGGGGCGGCGGCCGCCGCAGAGCCC	GTGGCCTTAAAAGCTCAGC	+
M24	RXRA_HUMAN.H11MO.0.A	-17	0.00448014	3.44523	0.250329	20	TTCCCCGGCCCGCTCTGGGGCGGCGGCCGCCGCAGAGCCC	GGGGGAGGCAGAGGTCAGAG	+
M24	NR1H3_HUMAN.H11MO.0.B	-20	0.00641917	4.93634	0.334245	19	TTCCCCGGCCCGCTCTGGGGCGGCGGCCGCCGCAGAGCCC	CAGAGGTCACTGCAGGTCA	+
M24	RFX1_HUMAN.H11MO.0.B	-20	0.00652924	5.02099	0.334245	20	TTCCCCGGCCCGCTCTGGGGCGGCGGCCGCCGCAGAGCCC	CCGTCGCCATGGCAACCGGGGC	-
M24	ZBT7B_HUMAN.H11MO.0.D	-19	0.00686823	5.28167	0.334245	21	TTCCCCGGCCCGCTCTGGGGCGGCGGCCGCCGCAGAGCCC	CCCGTTGCCATGGCAACGGCG	-
M24	PURA_HUMAN.H11MO.0.D	-18	0.00734757	5.65028	0.335902	17	TTCCCCGGCCCGCTCTGGGGCGGCGGCCGCCGCAGAGCCC	GGAAGGGGGGGGCAGGG	+
M24	ZEP2_HUMAN.H11MO.0.D	-25	0.0076748	5.90192	0.338012	14	TTCCCCGGCCCGCTCTGGGGCGGCGGCCGCCGCAGAGCCC	GGTAGGGAAACCCC	+
M24	Z324A_HUMAN.H11MO.0.C	-11	0.00787943	6.05928	0.338012	23	TTCCCCGGCCCGCTCTGGGGCGGCGGCCGCCGCAGAGCCC	TGGCAGCAAAGGATGGTTTGATA	-
M24	LYL1_HUMAN.H11MO.0.A	-25	0.00828993	6.37495	0.338012	14	TTCCCCGGCCCGCTCTGGGGCGGCGGCCGCCGCAGAGCCC	CAGGAAACAGCTGG	-
M24	WT1_HUMAN.H11MO.0.C	-17	0.00988511	7.60165	0.384331	20	TTCCCCGGCCCGCTCTGGGGCGGCGGCCGCCGCAGAGCCC	GGGCGGGGGAGGAGGGGGGG	+
M24	PAX5_HUMAN.H11MO.0.A	-22	0.0100665	7.74115	0.384331	18	TTCCCCGGCCCGCTCTGGGGCGGCGGCCGCCGCAGAGCCC	GCCTGGGCAGCAGAGCGTGAC	+
M24	PLAG1_HUMAN.H11MO.0.D	-21	0.0111273	8.55689	0.398595	17	TTCCCCGGCCCGCTCTGGGGCGGCGGCCGCCGCAGAGCCC	GGGGGCATCAGGAGGGG	+
M24	MYOD1_HUMAN.H11MO.0.A	-24	0.0112085	8.61937	0.398595	15	TTCCCCGGCCCGCTCTGGGGCGGCGGCCGCCGCAGAGCCC	GGCAGGAACAGCTGC	-
M24	ZBT17_HUMAN.H11MO.0.A	-16	0.0124116	9.54454	0.398595	19	TTCCCCGGCCCGCTCTGGGGCGGCGGCCGCCGCAGAGCCC	GAGGGTGGGGGAGGGGAAG	+
M24	EGR2_HUMAN.H11MO.1.A	-16	0.0125727	9.66843	0.398595	16	TTCCCCGGCCCGCTCTGGGGCGGCGGCCGCCGCAGAGCCC	GGGGCGTGGGCGGGGG	+
M24	OSR2_HUMAN.H11MO.0.C	-23	0.0125727	9.66843	0.398595	16	TTCCCCGGCCCGCTCTGGGGCGGCGGCCGCCGCAGAGCCC	CAGCAGAAGCAGCAGC	-
M24	ZN335_HUMAN.H11MO.0.A	-21	0.0129306	9.94363	0.398595	19	TTCCCCGGCCCGCTCTGGGGCGGCGGCCGCCGCAGAGCCC	GGCTGTCCTCGGCGCTGCCTGA	+
M24	MXI1_HUMAN.H11MO.0.A	-18	0.0129463	9.9557	0.398595	15	TTCCCCGGCCCGCTCTGGGGCGGCGGCCGCCGCAGAGCCC	GCACGTGGCGGCGGG	+
M24	NFIA_HUMAN.H11MO.0.C	-20	0.0139059	10.6936	0.417339	15	TTCCCCGGCCCGCTCTGGGGCGGCGGCCGCCGCAGAGCCC	TTGGCACCGTGCCAA	-
M24	IRX2_HUMAN.H11MO.0.D	-12	0.0141084	10.8493	0.417339	19	TTCCCCGGCCCGCTCTGGGGCGGCGGCCGCCGCAGAGCCC	ACATGGGTGGGCATGTTGG	+
M24	TFCP2_HUMAN.H11MO.0.D	-3	0.0154629	11.8909	0.431907	16	TTCCCCGGCCCGCTCTGGGGCGGCGGCCGCCGCAGAGCCC	TCTGGCCAGTTCAGGC	-
M24	KLF15_HUMAN.H11MO.0.A	-16	0.0160171	12.3171	0.431907	19	TTCCCCGGCCCGCTCTGGGGCGGCGGCCGCCGCAGAGCCC	GGGGAGGAGCAGGGGGGGG	+
M24	SPIC_HUMAN.H11MO.0.D	-3	0.0160323	12.3288	0.431907	13	TTCCCCGGCCCGCTCTGGGGCGGCGGCCGCCGCAGAGCCC	CCTCCCCTTCCTC	-
M24	MAFF_HUMAN.H11MO.0.B	-16	0.0164686	12.6643	0.435876	18	TTCCCCGGCCCGCTCTGGGGCGGCGGCCGCCGCAGAGCCC	AAAAATGCTGACTCAGCA	-
M24	MAF_HUMAN.H11MO.0.A	-20	0.0170582	13.1177	0.443697	19	TTCCCCGGCCCGCTCTGGGGCGGCGGCCGCCGCAGAGCCC	TTGCTGAGTCAGCAGATTC	-
M24	SPZ1_HUMAN.H11MO.0.D	-20	0.0177183	13.6254	0.453057	16	TTCCCCGGCCCGCTCTGGGGCGGCGGCCGCCGCAGAGCCC	CGGCTGTTACCCTGGG	+
M24	ZN467_HUMAN.H11MO.0.C	-16	0.0185025	14.2284	0.457597	22	TTCCCCGGCCCGCTCTGGGGCGGCGGCCGCCGCAGAGCCC	GGGGAGGGGAGGGGGGGGGGGG	+
M24	ZN263_HUMAN.H11MO.0.A	-20	0.0196551	15.1148	0.470671	20	TTCCCCGGCCCGCTCTGGGGCGGCGGCCGCCGCAGAGCCC	GGGAGGAGGGAGAGGAGGAG	+
M24	OLIG2_HUMAN.H11MO.1.B	-29	0.0200135	15.3904	0.471764	10	TTCCCCGGCCCGCTCTGGGGCGGCGGCCGCCGCAGAGCCC	AAACAGATGG	-
M24	GATA1_HUMAN.H11MO.0.A	7	0.0205666	15.8157	0.477343	12	TTCCCCGGCCCGCTCTGGGGCGGCGGCCGCCGCAGAGCCC	TCTTATCTGTCCCCGCCAG	-
M24	PAX8_HUMAN.H11MO.0.D	-25	0.0217667	16.7386	0.496449	14	TTCCCCGGCCCGCTCTGGGGCGGCGGCCGCCGCAGAGCCC	CCCGCTTCAGTGAC	-
M24	ZN770_HUMAN.H11MO.0.C	-17	0.0220479	16.9548	0.496449	22	TTCCCCGGCCCGCTCTGGGGCGGCGGCCGCCGCAGAGCCC	GGGAGGCTGAGGCGGGAGGATC	+
M25	SP4_HUMAN.H11MO.0.A	-4	3.96321e-07	0.000304771	0.000281731	20	CGCCGGGGGAGGGTGGGGGCCCGCGGAAACCCCCCATGAG	GGGAAGGGGGCGGGGCCGGG	+
M25	PATZ1_HUMAN.H11MO.0.C	-4	3.98038e-07	0.000306091	0.000281731	22	CGCCGGGGGAGGGTGGGGGCCCGCGGAAACCCCCCATGAG	GGGGAGGGGGCGGGGGGGGAGG	+
M25	SP2_HUMAN.H11MO.0.A	-4	5.61572e-07	0.000431849	0.000281731	22	CGCCGGGGGAGGGTGGGGGCCCGCGGAAACCCCCCATGAG	GGGGGGGGGGCGGGGCCGGGGG	+
M25	SP3_HUMAN.H11MO.0.B	-5	1.17996e-06	0.000907393	0.000443977	20	CGCCGGGGGAGGGTGGGGGCCCGCGGAAACCCCCCATGAG	GGGGGGGGGCGGGGCCGGGG	+
M25	MAZ_HUMAN.H11MO.0.A	-4	1.53443e-06	0.00117998	0.000461879	22	CGCCGGGGGAGGGTGGGGGCCCGCGGAAACCCCCCATGAG	GGGGGAGGGGGGGGGGGGGGGG	+
M25	VEZF1_HUMAN.H11MO.0.C	-3	2.36794e-06	0.00182094	0.000593977	22	CGCCGGGGGAGGGTGGGGGCCCGCGGAAACCCCCCATGAG	GGGGAGGGGGGAGGGGGAGGGG	+
M25	KLF6_HUMAN.H11MO.0.A	-7	2.0304e-05	0.0156138	0.0043655	19	CGCCGGGGGAGGGTGGGGGCCCGCGGAAACCCCCCATGAG	GGAAGGGCGGGGCCGGGGG	+
M25	RXRA_HUMAN.H11MO.0.A	-4	2.35476e-05	0.0181081	0.00443005	20	CGCCGGGGGAGGGTGGGGGCCCGCGGAAACCCCCCATGAG	GGGGGAGGCAGAGGTCAGAG	+
M25	ZN341_HUMAN.H11MO.0.C	-2	3.00708e-05	0.0231244	0.00502867	22	CGCCGGGGGAGGGTGGGGGCCCGCGGAAACCCCCCATGAG	GGGGGGGGGGGGAGGGAAGAGC	+
M25	KLF3_HUMAN.H11MO.0.B	-5	4.71932e-05	0.0362915	0.00710281	19	CGCCGGGGGAGGGTGGGGGCCCGCGGAAACCCCCCATGAG	GGGGAGGGGCGGGGCCGGG	+
M25	SPIC_HUMAN.H11MO.0.D	-4	5.32258e-05	0.0409307	0.0072825	13	CGCCGGGGGAGGGTGGGGGCCCGCGGAAACCCCCCATGAG	GAGGAAGGGGAGG	+
M25	ZN467_HUMAN.H11MO.0.C	-4	9.23097e-05	0.0709861	0.0115776	22	CGCCGGGGGAGGGTGGGGGCCCGCGGAAACCCCCCATGAG	GGGGAGGGGAGGGGGGGGGGGG	+
M25	ZBT17_HUMAN.H11MO.0.A	-3	0.000116983	0.0899598	0.0135435	19	CGCCGGGGGAGGGTGGGGGCCCGCGGAAACCCCCCATGAG	GAGGGTGGGGGAGGGGAAG	+
M25	ZN563_HUMAN.H11MO.0.C	-2	0.000193975	0.149167	0.020853	21	CGCCGGGGGAGGGTGGGGGCCCGCGGAAACCCCCCATGAG	GCAGCTGCCAGTGAGGATCCC	-
M25	WT1_HUMAN.H11MO.0.C	-5	0.000654677	0.503447	0.0656881	20	CGCCGGGGGAGGGTGGGGGCCCGCGGAAACCCCCCATGAG	GGGCGGGGGAGGAGGGGGGG	+
M25	EGR2_HUMAN.H11MO.0.A	-1	0.00079487	0.611255	0.07477	18	CGCCGGGGGAGGGTGGGGGCCCGCGGAAACCCCCCATGAG	GGGGGGGTGTGGGAGGGG	+
M25	ZFX_HUMAN.H11MO.1.A	-7	0.00117589	0.904263	0.0994858	17	CGCCGGGGGAGGGTGGGGGCCCGCGGAAACCCCCCATGAG	GGGGGCGGAGGCCGGGG	+
M25	ZN394_HUMAN.H11MO.0.C	-10	0.00118982	0.914974	0.0994858	20	CGCCGGGGGAGGGTGGGGGCCCGCGGAAACCCCCCATGAG	AGAATGGAATAGAATGGAAT	+
M25	PROX1_HUMAN.H11MO.0.D	-10	0.0012891	0.991317	0.102114	17	CGCCGGGGGAGGGTGGGGGCCCGCGGAAACCCCCCATGAG	GGGTAAGGCGGGTTGGG	+
M25	KLF15_HUMAN.H11MO.0.A	-4	0.00139685	1.07418	0.105117	19	CGCCGGGGGAGGGTGGGGGCCCGCGGAAACCCCCCATGAG	GGGGAGGAGCAGGGGGGGG	+
M25	EGR1_HUMAN.H11MO.0.A	-3	0.00185201	1.4242	0.132732	17	CGCCGGGGGAGGGTGGGGGCCCGCGGAAACCCCCCATGAG	GAGGGCGTGGGCGGGGG	+
M25	VEZF1_HUMAN.H11MO.1.C	-8	0.00198418	1.52584	0.135741	12	CGCCGGGGGAGGGTGGGGGCCCGCGGAAACCCCCCATGAG	AGAGGGAGGGGG	+
M25	ETS2_HUMAN.H11MO.0.B	-7	0.00219207	1.6857	0.138174	13	CGCCGGGGGAGGGTGGGGGCCCGCGGAAACCCCCCATGAG	GGAAGGAAGAGGA	+
M25	PURA_HUMAN.H11MO.0.D	-11	0.00221282	1.70166	0.138174	17	CGCCGGGGGAGGGTGGGGGCCCGCGGAAACCCCCCATGAG	GGAAGGGGGGGGCAGGG	+
M25	ZN263_HUMAN.H11MO.0.A	-5	0.00229518	1.76499	0.138174	20	CGCCGGGGGAGGGTGGGGGCCCGCGGAAACCCCCCATGAG	GGGAGGAGGGAGAGGAGGAG	+
M25	LYL1_HUMAN.H11MO.0.A	-13	0.00280228	2.15495	0.162214	14	CGCCGGGGGAGGGTGGGGGCCCGCGGAAACCCCCCATGAG	CAGGAAACAGCTGG	-
M25	IRX2_HUMAN.H11MO.0.D	-2	0.00295921	2.27563	0.164954	19	CGCCGGGGGAGGGTGGGGGCCCGCGGAAACCCCCCATGAG	ACATGGGTGGGCATGTTGG	+
M25	TLX1_HUMAN.H11MO.0.D	-22	0.00313934	2.41415	0.168745	17	CGCCGGGGGAGGGTGGGGGCCCGCGGAAACCCCCCATGAG	CTGGCAAGTTGCCAAGG	+
M25	EGR2_HUMAN.H11MO.1.A	-4	0.00393068	3.02269	0.203461	16	CGCCGGGGGAGGGTGGGGGCCCGCGGAAACCCCCCATGAG	GGGGCGTGGGCGGGGG	+
M25	ZN148_HUMAN.H11MO.0.D	-4	0.00405556	3.11872	0.203461	15	CGCCGGGGGAGGGTGGGGGCCCGCGGAAACCCCCCATGAG	GGGGTGGGGGAGGGG	+
M25	NR1D1_HUMAN.H11MO.0.B	-2	0.00442113	3.39985	0.207938	19	CGCCGGGGGAGGGTGGGGGCCCGCGGAAACCCCCCATGAG	AGGGAAGTGGGTCAGAAGG	+
M25	TBX15_HUMAN.H11MO.0.D	0	0.00442113	3.39985	0.207938	19	CGCCGGGGGAGGGTGGGGGCCCGCGGAAACCCCCCATGAG	GGGGGGGGGGGGGTGGGGG	+
M25	OLIG2_HUMAN.H11MO.0.B	-9	0.004848	3.72811	0.221106	18	CGCCGGGGGAGGGTGGGGGCCCGCGGAAACCCCCCATGAG	CAGAAGGGAAACAGCTGG	-
M25	KLF16_HUMAN.H11MO.0.D	-4	0.0051754	3.97988	0.229095	19	CGCCGGGGGAGGGTGGGGGCCCGCGGAAACCCCCCATGAG	GGGGGCGGGGGGGGGGGGG	+
M25	RARG_HUMAN.H11MO.0.B	-15	0.00569616	4.38035	0.242202	18	CGCCGGGGGAGGGTGGGGGCCCGCGGAAACCCCCCATGAG	AGGTCAGAGTGACCTGGG	+
M25	Z324A_HUMAN.H11MO.0.C	-7	0.00585596	4.50324	0.242202	23	CGCCGGGGGAGGGTGGGGGCCCGCGGAAACCCCCCATGAG	TGGCAGCAAAGGATGGTTTGATA	-
M25	E2F7_HUMAN.H11MO.0.B	-10	0.00595428	4.57884	0.242202	13	CGCCGGGGGAGGGTGGGGGCCCGCGGAAACCCCCCATGAG	GGGGCGGGAAAGG	+
M25	BRAC_HUMAN.H11MO.0.A	1	0.00630647	4.84968	0.248381	19	CGCCGGGGGAGGGTGGGGGCCCGCGGAAACCCCCCATGAG	TTAGCAGGGAGGTGTGAAAT	+
M25	MNX1_HUMAN.H11MO.0.D	-6	0.00653343	5.02421	0.248381	19	CGCCGGGGGAGGGTGGGGGCCCGCGGAAACCCCCCATGAG	TTAAGGGTTATTAAAATAG	-
M25	ZN589_HUMAN.H11MO.0.D	-19	0.00660126	5.07637	0.248381	16	CGCCGGGGGAGGGTGGGGGCCCGCGGAAACCCCCCATGAG	CCCACGGTTACTGCCG	+
M25	THAP1_HUMAN.H11MO.0.C	-1	0.00711143	5.46869	0.26105	22	CGCCGGGGGAGGGTGGGGGCCCGCGGAAACCCCCCATGAG	GCCCGCAGCCAAGATGGCGGCG	-
M25	TBX21_HUMAN.H11MO.0.A	-6	0.00792419	6.09371	0.277356	13	CGCCGGGGGAGGGTGGGGGCCCGCGGAAACCCCCCATGAG	GTGGAGGTGTGAA	+
M25	SP4_HUMAN.H11MO.1.A	-6	0.0084921	6.53042	0.290478	16	CGCCGGGGGAGGGTGGGGGCCCGCGGAAACCCCCCATGAG	GGAGGGGGCGGGGCCG	+
M25	ZIC2_HUMAN.H11MO.0.D	-7	0.00899768	6.91921	0.298943	15	CGCCGGGGGAGGGTGGGGGCCCGCGGAAACCCCCCATGAG	TCACAGCAGGGGGCC	-
M25	FLI1_HUMAN.H11MO.0.A	-9	0.00913681	7.02621	0.298943	18	CGCCGGGGGAGGGTGGGGGCCCGCGGAAACCCCCCATGAG	GGAGGAAGGAAGGAGGGA	+
M25	ZEP2_HUMAN.H11MO.0.D	-10	0.00940583	7.23308	0.301197	14	CGCCGGGGGAGGGTGGGGGCCCGCGGAAACCCCCCATGAG	GGTAGGGAAACCCC	+
M25	PTF1A_HUMAN.H11MO.0.B	-15	0.00986945	7.58961	0.309459	18	CGCCGGGGGAGGGTGGGGGCCCGCGGAAACCCCCCATGAG	GGGAAAGGGGGCAGCTGG	-
M25	GATA1_HUMAN.H11MO.0.A	0	0.0102911	7.91385	0.316094	19	CGCCGGGGGAGGGTGGGGGCCCGCGGAAACCCCCCATGAG	CTGGCGGGGACAGATAAGA	+
M25	COT1_HUMAN.H11MO.0.C	-2	0.0108374	8.33394	0.326216	17	CGCCGGGGGAGGGTGGGGGCCCGCGGAAACCCCCCATGAG	GGGGTCAGAGGTCAGGG	+
M25	NR1H3_HUMAN.H11MO.0.B	-2	0.0110839	8.52351	0.327095	19	CGCCGGGGGAGGGTGGGGGCCCGCGGAAACCCCCCATGAG	CAGAGGTCACTGCAGGTCA	+
M25	RARA_HUMAN.H11MO.2.A	-25	0.0117234	9.01531	0.339314	15	CGCCGGGGGAGGGTGGGGGCCCGCGGAAACCCCCCATGAG	TGACCTCTCGGTGACCT	-
M25	PAX8_HUMAN.H11MO.0.D	-19	0.0122477	9.41846	0.347799	14	CGCCGGGGGAGGGTGGGGGCCCGCGGAAACCCCCCATGAG	CCCGCTTCAGTGAC	-
M25	NR1H4_HUMAN.H11MO.0.B	-21	0.0128408	9.87459	0.357891	19	CGCCGGGGGAGGGTGGGGGCCCGCGGAAACCCCCCATGAG	GGGGTCAATGACCCCGAGG	+
M25	MAFA_HUMAN.H11MO.0.D	-11	0.0131536	10.1151	0.359942	21	CGCCGGGGGAGGGTGGGGGCCCGCGGAAACCCCCCATGAG	CGAAGGCTGCGGGGTCAGCAC	-
M25	RARG_HUMAN.H11MO.2.D	-2	0.0140568	10.8097	0.377788	20	CGCCGGGGGAGGGTGGGGGCCCGCGGAAACCCCCCATGAG	GGGGGTCACCCAGAGGTCAC	+
M25	ZN335_HUMAN.H11MO.0.A	-13	0.0161596	12.4268	0.426685	22	CGCCGGGGGAGGGTGGGGGCCCGCGGAAACCCCCCATGAG	TCAGGCAGCGCCGAGGACAGCC	-
M25	SOX10_HUMAN.H11MO.1.A	-16	0.0164642	12.661	0.427233	13	CGCCGGGGGAGGGTGGGGGCCCGCGGAAACCCCCCATGAG	GAGAACAAAGGAA	-
M25	ZN554_HUMAN.H11MO.0.C	-1	0.0185865	14.293	0.458686	20	CGCCGGGGGAGGGTGGGGGCCCGCGGAAACCCCCCATGAG	GCTGAGCCATGTGGGGTGCT	+
M25	THA_HUMAN.H11MO.0.C	-5	0.0185906	14.2962	0.458686	17	CGCCGGGGGAGGGTGGGGGCCCGCGGAAACCCCCCATGAG	GGGTCACTTCAGGTCAG	+
M25	PAX5_HUMAN.H11MO.0.A	-19	0.0197902	15.2186	0.475657	21	CGCCGGGGGAGGGTGGGGGCCCGCGGAAACCCCCCATGAG	GCCTGGGCAGCAGAGCGTGAC	+
M25	RARA_HUMAN.H11MO.0.A	-4	0.0199105	15.3112	0.475657	20	CGCCGGGGGAGGGTGGGGGCCCGCGGAAACCCCCCATGAG	GGGGGATCAAGAGGTCAAGG	+
M25	P73_HUMAN.H11MO.0.A	-16	0.0212	16.3028	0.490877	19	CGCCGGGGGAGGGTGGGGGCCCGCGGAAACCCCCCATGAG	AGACATGCCCAGACATGCC	+
M26	ZN341_HUMAN.H11MO.0.C	-8	3.29884e-05	0.025368	0.0269468	22	GCGCCGCAGGGGCCGCGGGCCCGGAGAGGCCCTGGCCGCC	GGGGGGGGGGGGAGGGAAGAGC	+
M26	PATZ1_HUMAN.H11MO.0.C	-10	4.62071e-05	0.0355332	0.0269468	22	GCGCCGCAGGGGCCGCGGGCCCGGAGAGGCCCTGGCCGCC	GGGGAGGGGGCGGGGGGGGAGG	+
M26	RXRA_HUMAN.H11MO.0.A	-15	7.31794e-05	0.0562749	0.0269468	20	GCGCCGCAGGGGCCGCGGGCCCGGAGAGGCCCTGGCCGCC	GGGGGAGGCAGAGGTCAGAG	+
M26	SP2_HUMAN.H11MO.0.A	-16	8.22526e-05	0.0632522	0.0269468	22	GCGCCGCAGGGGCCGCGGGCCCGGAGAGGCCCTGGCCGCC	GGGGGGGGGGCGGGGCCGGGGG	+
M26	ZFX_HUMAN.H11MO.1.A	-7	8.90954e-05	0.0685143	0.0269468	17	GCGCCGCAGGGGCCGCGGGCCCGGAGAGGCCCTGGCCGCC	GGGGGCGGAGGCCGGGG	+
M26	THAP1_HUMAN.H11MO.0.C	2	0.000122944	0.0945441	0.030987	20	GCGCCGCAGGGGCCGCGGGCCCGGAGAGGCCCTGGCCGCC	GCCCGCAGCCAAGATGGCGGCG	-
M26	KLF6_HUMAN.H11MO.0.A	-8	0.000175487	0.13495	0.0331724	19	GCGCCGCAGGGGCCGCGGGCCCGGAGAGGCCCTGGCCGCC	GGAAGGGCGGGGCCGGGGG	+
M26	SP3_HUMAN.H11MO.0.B	-15	0.000219378	0.168701	0.0368614	20	GCGCCGCAGGGGCCGCGGGCCCGGAGAGGCCCTGGCCGCC	GGGGGGGGGCGGGGCCGGGG	+
M26	VEZF1_HUMAN.H11MO.0.C	-7	0.000289332	0.222496	0.043754	22	GCGCCGCAGGGGCCGCGGGCCCGGAGAGGCCCTGGCCGCC	GGGGAGGGGGGAGGGGGAGGGG	+
M26	ZN563_HUMAN.H11MO.0.C	-9	0.000492688	0.378877	0.0620888	21	GCGCCGCAGGGGCCGCGGGCCCGGAGAGGCCCTGGCCGCC	GGGATCCTCACTGGCAGCTGC	+
M26	NR1D1_HUMAN.H11MO.0.B	-9	0.000771325	0.593149	0.0897256	19	GCGCCGCAGGGGCCGCGGGCCCGGAGAGGCCCTGGCCGCC	AGGGAAGTGGGTCAGAAGG	+
M26	ZBT17_HUMAN.H11MO.0.A	-9	0.00113863	0.875605	0.114792	19	GCGCCGCAGGGGCCGCGGGCCCGGAGAGGCCCTGGCCGCC	GAGGGTGGGGGAGGGGAAG	+
M26	IRX2_HUMAN.H11MO.0.D	-14	0.00122951	0.945495	0.116208	19	GCGCCGCAGGGGCCGCGGGCCCGGAGAGGCCCTGGCCGCC	ACATGGGTGGGCATGTTGG	+
M26	MXI1_HUMAN.H11MO.0.A	-31	0.00131452	1.01087	0.116934	9	GCGCCGCAGGGGCCGCGGGCCCGGAGAGGCCCTGGCCGCC	CCCGCCGCCACGTGC	-
M26	MAZ_HUMAN.H11MO.0.A	-9	0.00153514	1.18052	0.128972	22	GCGCCGCAGGGGCCGCGGGCCCGGAGAGGCCCTGGCCGCC	GGGGGAGGGGGGGGGGGGGGGG	+
M26	ZN589_HUMAN.H11MO.0.D	-20	0.00199214	1.53195	0.15063	16	GCGCCGCAGGGGCCGCGGGCCCGGAGAGGCCCTGGCCGCC	CGGCAGTAACCGTGGG	-
M26	EGR1_HUMAN.H11MO.0.A	-10	0.00261681	2.01233	0.179875	17	GCGCCGCAGGGGCCGCGGGCCCGGAGAGGCCCTGGCCGCC	GAGGGCGTGGGCGGGGG	+
M26	USF2_HUMAN.H11MO.0.A	-30	0.00300445	2.31042	0.197542	10	GCGCCGCAGGGGCCGCGGGCCCGGAGAGGCCCTGGCCGCC	CGCCGCGGCCACGTGACCC	-
M26	KLF3_HUMAN.H11MO.0.B	-16	0.00346965	2.66816	0.218623	19	GCGCCGCAGGGGCCGCGGGCCCGGAGAGGCCCTGGCCGCC	GGGGAGGGGCGGGGCCGGG	+
M26	SPIC_HUMAN.H11MO.0.D	-15	0.00374122	2.877	0.226305	13	GCGCCGCAGGGGCCGCGGGCCCGGAGAGGCCCTGGCCGCC	GAGGAAGGGGAGG	+
M26	SP4_HUMAN.H11MO.0.A	-5	0.00412046	3.16863	0.239659	20	GCGCCGCAGGGGCCGCGGGCCCGGAGAGGCCCTGGCCGCC	GGGAAGGGGGCGGGGCCGGG	+
M26	PURA_HUMAN.H11MO.0.D	-17	0.005199	3.99803	0.278472	17	GCGCCGCAGGGGCCGCGGGCCCGGAGAGGCCCTGGCCGCC	GGAAGGGGGGGGCAGGG	+
M26	RFX1_HUMAN.H11MO.0.B	-2	0.00542239	4.16982	0.278472	22	GCGCCGCAGGGGCCGCGGGCCCGGAGAGGCCCTGGCCGCC	GCCCCGGTTGCCATGGCGACGG	+
M26	PROX1_HUMAN.H11MO.0.D	-8	0.00559971	4.30618	0.278472	17	GCGCCGCAGGGGCCGCGGGCCCGGAGAGGCCCTGGCCGCC	GGGTAAGGCGGGTTGGG	+
M26	EGR2_HUMAN.H11MO.0.A	-8	0.00589262	4.53143	0.278472	18	GCGCCGCAGGGGCCGCGGGCCCGGAGAGGCCCTGGCCGCC	GGGGGGGTGTGGGAGGGG	+
M26	THA_HUMAN.H11MO.0.C	-16	0.00648834	4.98953	0.297332	17	GCGCCGCAGGGGCCGCGGGCCCGGAGAGGCCCTGGCCGCC	CTGACCTGAAGTGACCC	-
M26	RARG_HUMAN.H11MO.0.B	6	0.0067905	5.22189	0.302026	12	GCGCCGCAGGGGCCGCGGGCCCGGAGAGGCCCTGGCCGCC	AGGTCAGAGTGACCTGGG	+
M26	RARG_HUMAN.H11MO.2.D	-13	0.00706501	5.43299	0.305258	20	GCGCCGCAGGGGCCGCGGGCCCGGAGAGGCCCTGGCCGCC	GGGGGTCACCCAGAGGTCAC	+
M26	TLX1_HUMAN.H11MO.0.D	-6	0.00750594	5.77207	0.308447	17	GCGCCGCAGGGGCCGCGGGCCCGGAGAGGCCCTGGCCGCC	CCTTGGCAACTTGCCAG	-
M26	ZN394_HUMAN.H11MO.0.C	-8	0.00754676	5.80346	0.308447	20	GCGCCGCAGGGGCCGCGGGCCCGGAGAGGCCCTGGCCGCC	AGAATGGAATAGAATGGAAT	+
M26	PTF1A_HUMAN.H11MO.0.B	-21	0.0110267	8.47952	0.410762	18	GCGCCGCAGGGGCCGCGGGCCCGGAGAGGCCCTGGCCGCC	GGGAAAGGGGGCAGCTGG	-
M26	BRAC_HUMAN.H11MO.0.A	-8	0.0111366	8.56403	0.410762	20	GCGCCGCAGGGGCCGCGGGCCCGGAGAGGCCCTGGCCGCC	TTAGCAGGGAGGTGTGAAAT	+
M26	ZIC2_HUMAN.H11MO.0.D	0	0.0119828	9.21474	0.431449	15	GCGCCGCAGGGGCCGCGGGCCCGGAGAGGCCCTGGCCGCC	TCACAGCAGGGGGCC	-
M26	RARA_HUMAN.H11MO.2.A	-15	0.0123427	9.49151	0.434073	17	GCGCCGCAGGGGCCGCGGGCCCGGAGAGGCCCTGGCCGCC	AGGTCACCGAGAGGTCA	+
M26	ZN263_HUMAN.H11MO.0.A	5	0.0152684	11.7414	0.486372	15	GCGCCGCAGGGGCCGCGGGCCCGGAGAGGCCCTGGCCGCC	GGGAGGAGGGAGAGGAGGAG	+
M26	NR1H3_HUMAN.H11MO.0.B	1	0.0154379	11.8717	0.486372	18	GCGCCGCAGGGGCCGCGGGCCCGGAGAGGCCCTGGCCGCC	TGACCTGCAGTGACCTCTG	-
M26	ZN667_HUMAN.H11MO.0.C	-15	0.0164571	12.6555	0.497744	19	GCGCCGCAGGGGCCGCGGGCCCGGAGAGGCCCTGGCCGCC	GTGGCCTTAAAAGCTCAGC	+
M26	GATA1_HUMAN.H11MO.0.A	8	0.0164571	12.6555	0.497744	11	GCGCCGCAGGGGCCGCGGGCCCGGAGAGGCCCTGGCCGCC	TCTTATCTGTCCCCGCCAG	-
M28	TLX1_HUMAN.H11MO.0.D	-4	0.00070168	0.539592	0.419725	17	GGCCCCAGCCCCGGGTCGGGGGGCACCCCGGGGGCGCTGG	CTGGCAAGTTGCCAAGG	+
M28	SP3_HUMAN.H11MO.0.B	-2	0.0010646	0.81868	0.419725	20	GGCCCCAGCCCCGGGTCGGGGGGCACCCCGGGGGCGCTGG	CCCCGGCCCCGCCCCCCCCC	-
M28	RXRA_HUMAN.H11MO.0.A	-1	0.0015174	1.16688	0.419725	20	GGCCCCAGCCCCGGGTCGGGGGGCACCCCGGGGGCGCTGG	GGGGGAGGCAGAGGTCAGAG	+
M28	THAP1_HUMAN.H11MO.0.C	-2	0.00184461	1.41851	0.419725	22	GGCCCCAGCCCCGGGTCGGGGGGCACCCCGGGGGCGCTGG	GCCCGCAGCCAAGATGGCGGCG	-
M28	IRX2_HUMAN.H11MO.0.D	-5	0.00212254	1.63223	0.419725	19	GGCCCCAGCCCCGGGTCGGGGGGCACCCCGGGGGCGCTGG	ACATGGGTGGGCATGTTGG	+
M28	SP2_HUMAN.H11MO.0.A	-1	0.00224164	1.72382	0.419725	22	GGCCCCAGCCCCGGGTCGGGGGGCACCCCGGGGGCGCTGG	CCCCCGGCCCCGCCCCCCCCCC	-
M28	NR1D1_HUMAN.H11MO.0.B	-4	0.00280992	2.16083	0.419725	19	GGCCCCAGCCCCGGGTCGGGGGGCACCCCGGGGGCGCTGG	AGGGAAGTGGGTCAGAAGG	+
M28	GATA1_HUMAN.H11MO.0.A	7	0.00301163	2.31594	0.419725	12	GGCCCCAGCCCCGGGTCGGGGGGCACCCCGGGGGCGCTGG	TCTTATCTGTCCCCGCCAG	-
M28	ZN563_HUMAN.H11MO.0.C	-4	0.00317104	2.43853	0.419725	21	GGCCCCAGCCCCGGGTCGGGGGGCACCCCGGGGGCGCTGG	GCAGCTGCCAGTGAGGATCCC	-
M28	ZFX_HUMAN.H11MO.1.A	-4	0.0041132	3.16305	0.419725	17	GGCCCCAGCCCCGGGTCGGGGGGCACCCCGGGGGCGCTGG	GGGGGCGGAGGCCGGGG	+
M29	THAP1_HUMAN.H11MO.0.C	0	0.000244516	0.188032	0.172146	22	GGCGGGACACGAGGCGGAGGAGCCACCTGCCCCCGCCCGG	GCCCGCAGCCAAGATGGCGGCG	-
M29	SP3_HUMAN.H11MO.0.B	-8	0.00024935	0.19175	0.172146	20	GGCGGGACACGAGGCGGAGGAGCCACCTGCCCCCGCCCGG	GGGGGGGGGCGGGGCCGGGG	+
M29	SP2_HUMAN.H11MO.0.A	-10	0.000445517	0.342603	0.172146	22	GGCGGGACACGAGGCGGAGGAGCCACCTGCCCCCGCCCGG	GGGGGGGGGGCGGGGCCGGGGG	+
M29	IRX2_HUMAN.H11MO.0.D	-6	0.000490416	0.37713	0.172146	19	GGCGGGACACGAGGCGGAGGAGCCACCTGCCCCCGCCCGG	ACATGGGTGGGCATGTTGG	+
M29	ZFX_HUMAN.H11MO.1.A	-17	0.000647658	0.498049	0.172146	17	GGCGGGACACGAGGCGGAGGAGCCACCTGCCCCCGCCCGG	CCCCGGCCTCCGCCCCC	-
M29	PATZ1_HUMAN.H11MO.0.C	-4	0.000796076	0.612182	0.172146	22	GGCGGGACACGAGGCGGAGGAGCCACCTGCCCCCGCCCGG	GGGGAGGGGGCGGGGGGGGAGG	+
M29	MXI1_HUMAN.H11MO.0.A	-25	0.00126602	0.973569	0.234747	15	GGCGGGACACGAGGCGGAGGAGCCACCTGCCCCCGCCCGG	CCCGCCGCCACGTGC	-
M29	ZN341_HUMAN.H11MO.0.C	-1	0.00139573	1.07332	0.234747	22	GGCGGGACACGAGGCGGAGGAGCCACCTGCCCCCGCCCGG	GGGGGGGGGGGGAGGGAAGAGC	+
M29	KLF6_HUMAN.H11MO.0.A	-10	0.00211283	1.62476	0.26322	19	GGCGGGACACGAGGCGGAGGAGCCACCTGCCCCCGCCCGG	GGAAGGGCGGGGCCGGGGG	+
M29	NR1D1_HUMAN.H11MO.0.B	-4	0.00244547	1.88057	0.26322	19	GGCGGGACACGAGGCGGAGGAGCCACCTGCCCCCGCCCGG	AGGGAAGTGGGTCAGAAGG	+
M29	TLX1_HUMAN.H11MO.0.D	-3	0.00257976	1.98384	0.26322	17	GGCGGGACACGAGGCGGAGGAGCCACCTGCCCCCGCCCGG	CTGGCAAGTTGCCAAGG	+
M29	ZN563_HUMAN.H11MO.0.C	-15	0.00268433	2.06425	0.26322	21	GGCGGGACACGAGGCGGAGGAGCCACCTGCCCCCGCCCGG	GGGATCCTCACTGGCAGCTGC	+
M29	RXRA_HUMAN.H11MO.0.A	-2	0.00297436	2.28728	0.26322	20	GGCGGGACACGAGGCGGAGGAGCCACCTGCCCCCGCCCGG	GGGGGAGGCAGAGGTCAGAG	+
M29	VEZF1_HUMAN.H11MO.0.C	-3	0.00313004	2.407	0.26322	22	GGCGGGACACGAGGCGGAGGAGCCACCTGCCCCCGCCCGG	GGGGAGGGGGGAGGGGGAGGGG	+
M29	SP4_HUMAN.H11MO.0.A	-7	0.0039195	3.01409	0.312261	20	GGCGGGACACGAGGCGGAGGAGCCACCTGCCCCCGCCCGG	GGGAAGGGGGCGGGGCCGGG	+
M29	GATA1_HUMAN.H11MO.0.A	7	0.00432839	3.32853	0.327596	12	GGCGGGACACGAGGCGGAGGAGCCACCTGCCCCCGCCCGG	TCTTATCTGTCCCCGCCAG	-
M29	PTF1A_HUMAN.H11MO.0.B	-18	0.00507649	3.90382	0.346766	18	GGCGGGACACGAGGCGGAGGAGCCACCTGCCCCCGCCCGG	GGGAAAGGGGGCAGCTGG	-
M29	PROX1_HUMAN.H11MO.0.D	-12	0.00549803	4.22798	0.346766	17	GGCGGGACACGAGGCGGAGGAGCCACCTGCCCCCGCCCGG	GGGTAAGGCGGGTTGGG	+
M29	MAFA_HUMAN.H11MO.0.D	-14	0.00676355	5.20117	0.39377	21	GGCGGGACACGAGGCGGAGGAGCCACCTGCCCCCGCCCGG	CGAAGGCTGCGGGGTCAGCAC	-
M29	GATA2_HUMAN.H11MO.0.A	-29	0.00801574	6.1641	0.398482	11	GGCGGGACACGAGGCGGAGGAGCCACCTGCCCCCGCCCGG	CTGGGGGGTGGAGATAAGG	+
M29	ZEP2_HUMAN.H11MO.0.D	-15	0.00816073	6.2756	0.398482	14	GGCGGGACACGAGGCGGAGGAGCCACCTGCCCCCGCCCGG	GGTAGGGAAACCCC	+
M29	RFX5_HUMAN.H11MO.0.A	-21	0.00870043	6.69063	0.399059	19	GGCGGGACACGAGGCGGAGGAGCCACCTGCCCCCGCCCGG	GTCAGCTGTTGCTAGGCAGA	+
M29	ZN589_HUMAN.H11MO.0.D	-1	0.0092087	7.08149	0.399059	16	GGCGGGACACGAGGCGGAGGAGCCACCTGCCCCCGCCCGG	CGGCAGTAACCGTGGG	-
M29	ZN350_HUMAN.H11MO.1.D	-13	0.00976454	7.50893	0.399059	24	GGCGGGACACGAGGCGGAGGAGCCACCTGCCCCCGCCCGG	GGGCAACAAATCCCTGCGCCCCGT	-
M29	PURA_HUMAN.H11MO.0.D	-5	0.00978541	7.52498	0.399059	17	GGCGGGACACGAGGCGGAGGAGCCACCTGCCCCCGCCCGG	GGAAGGGGGGGGCAGGG	+
M29	SPIC_HUMAN.H11MO.0.D	-13	0.00985233	7.57644	0.399059	13	GGCGGGACACGAGGCGGAGGAGCCACCTGCCCCCGCCCGG	GAGGAAGGGGAGG	+
M29	ZBT17_HUMAN.H11MO.0.A	-6	0.0104491	8.03537	0.399059	19	GGCGGGACACGAGGCGGAGGAGCCACCTGCCCCCGCCCGG	GAGGGTGGGGGAGGGGAAG	+
M29	USF2_HUMAN.H11MO.0.A	10	0.0104491	8.03537	0.399059	9	GGCGGGACACGAGGCGGAGGAGCCACCTGCCCCCGCCCGG	GGGTCACGTGGCCGCGGCG	+
M29	RARG_HUMAN.H11MO.0.B	-16	0.0116669	8.97181	0.430736	18	GGCGGGACACGAGGCGGAGGAGCCACCTGCCCCCGCCCGG	CCCAGGTCACTCTGACCT	-
M29	ZN554_HUMAN.H11MO.0.C	-3	0.0127453	9.80114	0.438469	20	GGCGGGACACGAGGCGGAGGAGCCACCTGCCCCCGCCCGG	AGCACCCCACATGGCTCAGC	-
M29	BRAC_HUMAN.H11MO.0.A	-28	0.0127453	9.80114	0.438469	12	GGCGGGACACGAGGCGGAGGAGCCACCTGCCCCCGCCCGG	TTAGCAGGGAGGTGTGAAAT	+
M29	TAF1_HUMAN.H11MO.0.A	-7	0.0132254	10.1704	0.444876	16	GGCGGGACACGAGGCGGAGGAGCCACCTGCCCCCGCCCGG	AAGATGGCGGCGGCGG	+
M29	KLF3_HUMAN.H11MO.0.B	-8	0.0135484	10.4187	0.445831	19	GGCGGGACACGAGGCGGAGGAGCCACCTGCCCCCGCCCGG	GGGGAGGGGCGGGGCCGGG	+
M29	LYL1_HUMAN.H11MO.0.A	-19	0.0141658	10.8935	0.456231	14	GGCGGGACACGAGGCGGAGGAGCCACCTGCCCCCGCCCGG	CAGGAAACAGCTGG	-
M29	CLOCK_HUMAN.H11MO.0.C	-12	0.015295	11.7619	0.475183	14	GGCGGGACACGAGGCGGAGGAGCCACCTGCCCCCGCCCGG	TGTTCACGTGTCTG	-
M30	SP2_HUMAN.H11MO.0.A	-3	0.000137499	0.105736	0.0942741	22	CTCGCCCAGGAGCCGGGCCTCGGCCCGGGCCGCCCGCGGC	CCCCCGGCCCCGCCCCCCCCCC	-
M30	RXRA_HUMAN.H11MO.0.A	-11	0.000175696	0.13511	0.0942741	20	CTCGCCCAGGAGCCGGGCCTCGGCCCGGGCCGCCCGCGGC	CTCTGACCTCTGCCTCCCCC	-
M30	ZFX_HUMAN.H11MO.1.A	-17	0.00024869	0.191243	0.0942741	17	CTCGCCCAGGAGCCGGGCCTCGGCCCGGGCCGCCCGCGGC	CCCCGGCCTCCGCCCCC	-
M30	IRX2_HUMAN.H11MO.0.D	-14	0.00035047	0.269511	0.0942741	19	CTCGCCCAGGAGCCGGGCCTCGGCCCGGGCCGCCCGCGGC	CCAACATGCCCACCCATGT	-
M30	ZN563_HUMAN.H11MO.0.C	-5	0.000374047	0.287642	0.0942741	21	CTCGCCCAGGAGCCGGGCCTCGGCCCGGGCCGCCCGCGGC	GCAGCTGCCAGTGAGGATCCC	-
M30	SP3_HUMAN.H11MO.0.B	-17	0.00039626	0.304724	0.0942741	20	CTCGCCCAGGAGCCGGGCCTCGGCCCGGGCCGCCCGCGGC	CCCCGGCCCCGCCCCCCCCC	-
M30	THAP1_HUMAN.H11MO.0.C	-15	0.001118	0.85974	0.179037	22	CTCGCCCAGGAGCCGGGCCTCGGCCCGGGCCGCCCGCGGC	CGCCGCCATCTTGGCTGCGGGC	+
M30	NR1D1_HUMAN.H11MO.0.B	-16	0.00116107	0.892864	0.179037	19	CTCGCCCAGGAGCCGGGCCTCGGCCCGGGCCGCCCGCGGC	CCTTCTGACCCACTTCCCT	-
M30	TLX1_HUMAN.H11MO.0.D	-6	0.00118165	0.908686	0.179037	17	CTCGCCCAGGAGCCGGGCCTCGGCCCGGGCCGCCCGCGGC	CTGGCAAGTTGCCAAGG	+
M30	GATA1_HUMAN.H11MO.0.A	-29	0.00228825	1.75966	0.261382	11	CTCGCCCAGGAGCCGGGCCTCGGCCCGGGCCGCCCGCGGC	CTGGCGGGGACAGATAAGA	+
M30	RARG_HUMAN.H11MO.2.D	-13	0.00241517	1.85727	0.261382	20	CTCGCCCAGGAGCCGGGCCTCGGCCCGGGCCGCCCGCGGC	GTGACCTCTGGGTGACCCCC	-
M30	NR1H4_HUMAN.H11MO.0.B	-2	0.00306472	2.35677	0.290219	19	CTCGCCCAGGAGCCGGGCCTCGGCCCGGGCCGCCCGCGGC	CCTCGGGGTCATTGACCCC	-
M30	KLF6_HUMAN.H11MO.0.A	-16	0.0040815	3.13867	0.34934	19	CTCGCCCAGGAGCCGGGCCTCGGCCCGGGCCGCCCGCGGC	CCCCCGGCCCCGCCCTTCC	-
M30	ZN341_HUMAN.H11MO.0.C	-17	0.00432494	3.32588	0.34934	22	CTCGCCCAGGAGCCGGGCCTCGGCCCGGGCCGCCCGCGGC	GCTCTTCCCTCCCCCCCCCCCC	-
M30	USF2_HUMAN.H11MO.0.A	-31	0.00438073	3.36878	0.34934	9	CTCGCCCAGGAGCCGGGCCTCGGCCCGGGCCGCCCGCGGC	CGCCGCGGCCACGTGACCC	-
M30	PROX1_HUMAN.H11MO.0.D	-4	0.00524746	4.0353	0.366717	17	CTCGCCCAGGAGCCGGGCCTCGGCCCGGGCCGCCCGCGGC	CCCAACCCGCCTTACCC	-
M30	MXI1_HUMAN.H11MO.0.A	-32	0.00548115	4.21501	0.366717	8	CTCGCCCAGGAGCCGGGCCTCGGCCCGGGCCGCCCGCGGC	CCCGCCGCCACGTGC	-
M30	RARG_HUMAN.H11MO.0.B	-5	0.00598251	4.60055	0.366717	18	CTCGCCCAGGAGCCGGGCCTCGGCCCGGGCCGCCCGCGGC	AGGTCAGAGTGACCTGGG	+
M30	PATZ1_HUMAN.H11MO.0.C	-17	0.00634703	4.88086	0.366717	22	CTCGCCCAGGAGCCGGGCCTCGGCCCGGGCCGCCCGCGGC	CCTCCCCCCCCGCCCCCTCCCC	-
M30	EGR1_HUMAN.H11MO.0.A	-17	0.00654976	5.03677	0.366717	17	CTCGCCCAGGAGCCGGGCCTCGGCCCGGGCCGCCCGCGGC	CCCCCGCCCACGCCCTC	-
M30	SP4_HUMAN.H11MO.0.A	-19	0.00677693	5.21146	0.366717	20	CTCGCCCAGGAGCCGGGCCTCGGCCCGGGCCGCCCGCGGC	CCCGGCCCCGCCCCCTTCCC	-
M30	PAX8_HUMAN.H11MO.0.D	-9	0.00724193	5.56905	0.378366	14	CTCGCCCAGGAGCCGGGCCTCGGCCCGGGCCGCCCGCGGC	GTCACTGAAGCGGG	+
M30	KLF3_HUMAN.H11MO.0.B	-18	0.00761951	5.8594	0.384824	19	CTCGCCCAGGAGCCGGGCCTCGGCCCGGGCCGCCCGCGGC	CCCGGCCCCGCCCCTCCCC	-
M30	PURA_HUMAN.H11MO.0.D	-18	0.00814551	6.26389	0.385677	17	CTCGCCCAGGAGCCGGGCCTCGGCCCGGGCCGCCCGCGGC	CCCTGCCCCCCCCTTCC	-
M30	SMAD3_HUMAN.H11MO.0.B	-6	0.00951516	7.31716	0.397269	12	CTCGCCCAGGAGCCGGGCCTCGGCCCGGGCCGCCCGCGGC	CAGGTGACAGAG	-
M30	TAL1_HUMAN.H11MO.0.A	-29	0.00996608	7.66391	0.397269	11	CTCGCCCAGGAGCCGGGCCTCGGCCCGGGCCGCCCGCGGC	CTGGGGGGGGCAGATAAGG	+
M30	VEZF1_HUMAN.H11MO.0.C	-12	0.0104202	8.01312	0.397269	22	CTCGCCCAGGAGCCGGGCCTCGGCCCGGGCCGCCCGCGGC	CCCCTCCCCCTCCCCCCTCCCC	-
M30	Z324A_HUMAN.H11MO.0.C	-12	0.0107501	8.26683	0.397269	23	CTCGCCCAGGAGCCGGGCCTCGGCCCGGGCCGCCCGCGGC	TATCAAACCATCCTTTGCTGCCA	+
M30	CLOCK_HUMAN.H11MO.0.C	0	0.0137241	10.5539	0.495098	14	CTCGCCCAGGAGCCGGGCCTCGGCCCGGGCCGCCCGCGGC	CAGACACGTGAACA	+
M32	ZFX_HUMAN.H11MO.1.A	-8	0.000184062	0.141543	0.280183	17	CCGCGCTCCGCAGCCGAGGGTCCGGGCCCGGCCACGGCCG	GGGGGCGGAGGCCGGGG	+
M32	ZN563_HUMAN.H11MO.0.C	-9	0.000550293	0.423176	0.320274	21	CCGCGCTCCGCAGCCGAGGGTCCGGGCCCGGCCACGGCCG	GCAGCTGCCAGTGAGGATCCC	-
M32	RXRA_HUMAN.H11MO.0.A	-6	0.000766076	0.589113	0.320274	20	CCGCGCTCCGCAGCCGAGGGTCCGGGCCCGGCCACGGCCG	GGGGGAGGCAGAGGTCAGAG	+
M32	NR1D1_HUMAN.H11MO.0.B	-9	0.000915032	0.70366	0.320274	19	CCGCGCTCCGCAGCCGAGGGTCCGGGCCCGGCCACGGCCG	AGGGAAGTGGGTCAGAAGG	+
M32	SP3_HUMAN.H11MO.0.B	-17	0.00118468	0.91102	0.320274	20	CCGCGCTCCGCAGCCGAGGGTCCGGGCCCGGCCACGGCCG	GGGGGGGGGCGGGGCCGGGG	+
M32	SP2_HUMAN.H11MO.0.A	-12	0.00147279	1.13258	0.320274	22	CCGCGCTCCGCAGCCGAGGGTCCGGGCCCGGCCACGGCCG	GGGGGGGGGGCGGGGCCGGGGG	+
M32	THAP1_HUMAN.H11MO.0.C	-5	0.00147279	1.13258	0.320274	22	CCGCGCTCCGCAGCCGAGGGTCCGGGCCCGGCCACGGCCG	CGCCGCCATCTTGGCTGCGGGC	+
M32	PATZ1_HUMAN.H11MO.0.C	-9	0.00204924	1.57586	0.323026	22	CCGCGCTCCGCAGCCGAGGGTCCGGGCCCGGCCACGGCCG	GGGGAGGGGGCGGGGGGGGAGG	+
M32	TLX1_HUMAN.H11MO.0.D	-7	0.00218584	1.68091	0.323026	17	CCGCGCTCCGCAGCCGAGGGTCCGGGCCCGGCCACGGCCG	CCTTGGCAACTTGCCAG	-
M32	GATA1_HUMAN.H11MO.0.A	-28	0.00220159	1.69302	0.323026	12	CCGCGCTCCGCAGCCGAGGGTCCGGGCCCGGCCACGGCCG	CTGGCGGGGACAGATAAGA	+
M32	IRX2_HUMAN.H11MO.0.D	-7	0.00471965	3.62941	0.42911	19	CCGCGCTCCGCAGCCGAGGGTCCGGGCCCGGCCACGGCCG	ACATGGGTGGGCATGTTGG	+
M32	KLF6_HUMAN.H11MO.0.A	-1	0.00539862	4.15154	0.42911	19	CCGCGCTCCGCAGCCGAGGGTCCGGGCCCGGCCACGGCCG	GGAAGGGCGGGGCCGGGGG	+
M32	RARG_HUMAN.H11MO.0.B	6	0.00619434	4.76345	0.42911	12	CCGCGCTCCGCAGCCGAGGGTCCGGGCCCGGCCACGGCCG	AGGTCAGAGTGACCTGGG	+
M32	ZN341_HUMAN.H11MO.0.C	-21	0.00676554	5.2027	0.42911	19	CCGCGCTCCGCAGCCGAGGGTCCGGGCCCGGCCACGGCCG	GGGGGGGGGGGGAGGGAAGAGC	+
M32	VEZF1_HUMAN.H11MO.0.C	-9	0.0071856	5.52573	0.437523	22	CCGCGCTCCGCAGCCGAGGGTCCGGGCCCGGCCACGGCCG	GGGGAGGGGGGAGGGGGAGGGG	+
M32	ZN589_HUMAN.H11MO.0.D	-13	0.00794294	6.10812	0.447812	16	CCGCGCTCCGCAGCCGAGGGTCCGGGCCCGGCCACGGCCG	CCCACGGTTACTGCCG	+
M32	BRAC_HUMAN.H11MO.0.A	-6	0.00943091	7.25237	0.477726	20	CCGCGCTCCGCAGCCGAGGGTCCGGGCCCGGCCACGGCCG	TTAGCAGGGAGGTGTGAAAT	+
M32	TAL1_HUMAN.H11MO.0.A	6	0.00972888	7.48151	0.477726	13	CCGCGCTCCGCAGCCGAGGGTCCGGGCCCGGCCACGGCCG	CCTTATCTGCCCCCCCCAG	-
M32	GATA2_HUMAN.H11MO.0.A	-29	0.00972888	7.48151	0.477726	11	CCGCGCTCCGCAGCCGAGGGTCCGGGCCCGGCCACGGCCG	CTGGGGGGTGGAGATAAGG	+
M33	IRX2_HUMAN.H11MO.0.D	-13	0.000107402	0.0825923	0.164072	19	GGATGTCCGCACCCCGGAGCGGGGCCGCTTAGCGCCCGCA	ACATGGGTGGGCATGTTGG	+
M33	THAP1_HUMAN.H11MO.0.C	-4	0.000295772	0.227449	0.197355	22	GGATGTCCGCACCCCGGAGCGGGGCCGCTTAGCGCCCGCA	GCCCGCAGCCAAGATGGCGGCG	-
M33	RXRA_HUMAN.H11MO.0.A	-14	0.00046105	0.354548	0.197355	20	GGATGTCCGCACCCCGGAGCGGGGCCGCTTAGCGCCCGCA	GGGGGAGGCAGAGGTCAGAG	+
M33	ZN563_HUMAN.H11MO.0.C	-8	0.000516759	0.397388	0.197355	21	GGATGTCCGCACCCCGGAGCGGGGCCGCTTAGCGCCCGCA	GCAGCTGCCAGTGAGGATCCC	-
M33	SP3_HUMAN.H11MO.0.B	-10	0.000723083	0.556051	0.206073	20	GGATGTCCGCACCCCGGAGCGGGGCCGCTTAGCGCCCGCA	GGGGGGGGGCGGGGCCGGGG	+
M33	TLX1_HUMAN.H11MO.0.D	-6	0.00080938	0.622413	0.206073	17	GGATGTCCGCACCCCGGAGCGGGGCCGCTTAGCGCCCGCA	CCTTGGCAACTTGCCAG	-
M33	PROX1_HUMAN.H11MO.0.D	-16	0.0013108	1.008	0.28606	17	GGATGTCCGCACCCCGGAGCGGGGCCGCTTAGCGCCCGCA	GGGTAAGGCGGGTTGGG	+
M33	GATA1_HUMAN.H11MO.0.A	8	0.00168894	1.2988	0.287396	11	GGATGTCCGCACCCCGGAGCGGGGCCGCTTAGCGCCCGCA	TCTTATCTGTCCCCGCCAG	-
M33	SP2_HUMAN.H11MO.0.A	-17	0.00169318	1.30205	0.287396	22	GGATGTCCGCACCCCGGAGCGGGGCCGCTTAGCGCCCGCA	GGGGGGGGGGCGGGGCCGGGGG	+
M33	ZFX_HUMAN.H11MO.1.A	-7	0.00193706	1.4896	0.295913	17	GGATGTCCGCACCCCGGAGCGGGGCCGCTTAGCGCCCGCA	GGGGGCGGAGGCCGGGG	+
M33	PATZ1_HUMAN.H11MO.0.C	-9	0.00367945	2.82949	0.409719	22	GGATGTCCGCACCCCGGAGCGGGGCCGCTTAGCGCCCGCA	GGGGAGGGGGCGGGGGGGGAGG	+
M33	USF2_HUMAN.H11MO.0.A	-31	0.00421481	3.24119	0.409719	9	GGATGTCCGCACCCCGGAGCGGGGCCGCTTAGCGCCCGCA	CGCCGCGGCCACGTGACCC	-
M33	ZN341_HUMAN.H11MO.0.C	-13	0.00472544	3.63386	0.409719	22	GGATGTCCGCACCCCGGAGCGGGGCCGCTTAGCGCCCGCA	GGGGGGGGGGGGAGGGAAGAGC	+
M33	KLF6_HUMAN.H11MO.0.A	-12	0.00482767	3.71248	0.409719	19	GGATGTCCGCACCCCGGAGCGGGGCCGCTTAGCGCCCGCA	GGAAGGGCGGGGCCGGGGG	+
M33	GATA2_HUMAN.H11MO.0.A	8	0.00482767	3.71248	0.409719	11	GGATGTCCGCACCCCGGAGCGGGGCCGCTTAGCGCCCGCA	CCTTATCTCCACCCCCCAG	-
M33	VEZF1_HUMAN.H11MO.0.C	-13	0.0053467	4.11161	0.419031	22	GGATGTCCGCACCCCGGAGCGGGGCCGCTTAGCGCCCGCA	GGGGAGGGGGGAGGGGGAGGGG	+
M33	KLF3_HUMAN.H11MO.0.B	-10	0.00590369	4.53994	0.429462	19	GGATGTCCGCACCCCGGAGCGGGGCCGCTTAGCGCCCGCA	GGGGAGGGGCGGGGCCGGG	+
M34	KLF6_HUMAN.H11MO.0.A	-9	3.47506e-05	0.0267232	0.039733	19	CGCGGCAGCGGCGCCCCGCGGCGCAGGGCAGCCGGGCAGG	GGAAGGGCGGGGCCGGGGG	+
M34	PATZ1_HUMAN.H11MO.0.C	-17	5.2623e-05	0.0404671	0.039733	22	CGCGGCAGCGGCGCCCCGCGGCGCAGGGCAGCCGGGCAGG	GGGGAGGGGGCGGGGGGGGAGG	+
M34	SP3_HUMAN.H11MO.0.B	-9	0.00012313	0.0946869	0.0619795	20	CGCGGCAGCGGCGCCCCGCGGCGCAGGGCAGCCGGGCAGG	GGGGGGGGGCGGGGCCGGGG	+
M34	SP2_HUMAN.H11MO.0.A	-13	0.000217695	0.167407	0.0821853	22	CGCGGCAGCGGCGCCCCGCGGCGCAGGGCAGCCGGGCAGG	GGGGGGGGGGCGGGGCCGGGGG	+
M34	KLF3_HUMAN.H11MO.0.B	-9	0.000385083	0.296129	0.106268	19	CGCGGCAGCGGCGCCCCGCGGCGCAGGGCAGCCGGGCAGG	GGGGAGGGGCGGGGCCGGG	+
M34	ZFX_HUMAN.H11MO.1.A	-10	0.000483374	0.371715	0.106268	17	CGCGGCAGCGGCGCCCCGCGGCGCAGGGCAGCCGGGCAGG	GGGGGCGGAGGCCGGGG	+
M34	VEZF1_HUMAN.H11MO.0.C	-17	0.000492602	0.378811	0.106268	22	CGCGGCAGCGGCGCCCCGCGGCGCAGGGCAGCCGGGCAGG	GGGGAGGGGGGAGGGGGAGGGG	+
M34	MAZ_HUMAN.H11MO.0.A	-17	0.000757113	0.58222	0.120032	22	CGCGGCAGCGGCGCCCCGCGGCGCAGGGCAGCCGGGCAGG	GGGGGAGGGGGGGGGGGGGGGG	+
M34	ZN341_HUMAN.H11MO.0.C	-20	0.000757113	0.58222	0.120032	20	CGCGGCAGCGGCGCCCCGCGGCGCAGGGCAGCCGGGCAGG	GGGGGGGGGGGGAGGGAAGAGC	+
M34	PURA_HUMAN.H11MO.0.D	-19	0.000798661	0.61417	0.120032	17	CGCGGCAGCGGCGCCCCGCGGCGCAGGGCAGCCGGGCAGG	GGAAGGGGGGGGCAGGG	+
M34	SP4_HUMAN.H11MO.0.A	-8	0.00094194	0.724352	0.120032	20	CGCGGCAGCGGCGCCCCGCGGCGCAGGGCAGCCGGGCAGG	GGGAAGGGGGCGGGGCCGGG	+
M34	PAX5_HUMAN.H11MO.0.A	-7	0.00095383	0.733495	0.120032	21	CGCGGCAGCGGCGCCCCGCGGCGCAGGGCAGCCGGGCAGG	GTCACGCTCTGCTGCCCAGGC	-
M34	ZF64A_HUMAN.H11MO.0.D	-10	0.00151345	1.16385	0.163252	16	CGCGGCAGCGGCGCCCCGCGGCGCAGGGCAGCCGGGCAGG	GGGGCCCGGGAACCTG	+
M34	THAP1_HUMAN.H11MO.0.C	1	0.00151349	1.16387	0.163252	21	CGCGGCAGCGGCGCCCCGCGGCGCAGGGCAGCCGGGCAGG	CGCCGCCATCTTGGCTGCGGGC	+
M34	TBX15_HUMAN.H11MO.0.D	-19	0.00206263	1.58616	0.177588	19	CGCGGCAGCGGCGCCCCGCGGCGCAGGGCAGCCGGGCAGG	GGGGGGGGGGGGGTGGGGG	+
M34	ZN263_HUMAN.H11MO.0.A	-18	0.00207787	1.59788	0.177588	20	CGCGGCAGCGGCGCCCCGCGGCGCAGGGCAGCCGGGCAGG	GGGAGGAGGGAGAGGAGGAG	+
M34	PROX1_HUMAN.H11MO.0.D	-11	0.00208265	1.60156	0.177588	17	CGCGGCAGCGGCGCCCCGCGGCGCAGGGCAGCCGGGCAGG	GGGTAAGGCGGGTTGGG	+
M34	ZN467_HUMAN.H11MO.0.C	-17	0.0021168	1.62782	0.177588	22	CGCGGCAGCGGCGCCCCGCGGCGCAGGGCAGCCGGGCAGG	GGGGAGGGGAGGGGGGGGGGGG	+
M34	NR1H4_HUMAN.H11MO.0.B	0	0.00238223	1.83193	0.180399	19	CGCGGCAGCGGCGCCCCGCGGCGCAGGGCAGCCGGGCAGG	GGGGTCAATGACCCCGAGG	+
M34	RXRA_HUMAN.H11MO.0.A	-7	0.00238923	1.83732	0.180399	20	CGCGGCAGCGGCGCCCCGCGGCGCAGGGCAGCCGGGCAGG	GGGGGAGGCAGAGGTCAGAG	+
M34	KLF16_HUMAN.H11MO.0.D	-17	0.00255883	1.96774	0.184004	19	CGCGGCAGCGGCGCCCCGCGGCGCAGGGCAGCCGGGCAGG	GGGGGCGGGGGGGGGGGGG	+
M34	ZBT17_HUMAN.H11MO.0.A	-12	0.00294925	2.26797	0.193637	19	CGCGGCAGCGGCGCCCCGCGGCGCAGGGCAGCCGGGCAGG	GAGGGTGGGGGAGGGGAAG	+
M34	IRX2_HUMAN.H11MO.0.D	-21	0.00339462	2.61046	0.205049	19	CGCGGCAGCGGCGCCCCGCGGCGCAGGGCAGCCGGGCAGG	ACATGGGTGGGCATGTTGG	+
M34	TLX1_HUMAN.H11MO.0.D	-23	0.00381908	2.93687	0.215671	17	CGCGGCAGCGGCGCCCCGCGGCGCAGGGCAGCCGGGCAGG	CTGGCAAGTTGCCAAGG	+
M34	WT1_HUMAN.H11MO.0.C	-9	0.00385611	2.96535	0.215671	20	CGCGGCAGCGGCGCCCCGCGGCGCAGGGCAGCCGGGCAGG	GGGCGGGGGAGGAGGGGGGG	+
M34	PTF1A_HUMAN.H11MO.0.B	-17	0.00480287	3.6934	0.248039	18	CGCGGCAGCGGCGCCCCGCGGCGCAGGGCAGCCGGGCAGG	GGGAAAGGGGGCAGCTGG	-
M34	ZN563_HUMAN.H11MO.0.C	-12	0.00486755	3.74315	0.248039	21	CGCGGCAGCGGCGCCCCGCGGCGCAGGGCAGCCGGGCAGG	GCAGCTGCCAGTGAGGATCCC	-
M34	KLF15_HUMAN.H11MO.0.A	-17	0.00549515	4.22577	0.248039	19	CGCGGCAGCGGCGCCCCGCGGCGCAGGGCAGCCGGGCAGG	GGGGAGGAGCAGGGGGGGG	+
M34	SPIC_HUMAN.H11MO.0.D	-19	0.00572414	4.40187	0.248039	13	CGCGGCAGCGGCGCCCCGCGGCGCAGGGCAGCCGGGCAGG	GAGGAAGGGGAGG	+
M34	TBX21_HUMAN.H11MO.0.A	-25	0.00572414	4.40187	0.248039	13	CGCGGCAGCGGCGCCCCGCGGCGCAGGGCAGCCGGGCAGG	GTGGAGGTGTGAA	+
M34	ZN554_HUMAN.H11MO.0.C	-12	0.00574174	4.4154	0.248039	20	CGCGGCAGCGGCGCCCCGCGGCGCAGGGCAGCCGGGCAGG	GCTGAGCCATGTGGGGTGCT	+
M34	ZN589_HUMAN.H11MO.0.D	-14	0.00574887	4.42088	0.248039	16	CGCGGCAGCGGCGCCCCGCGGCGCAGGGCAGCCGGGCAGG	CCCACGGTTACTGCCG	+
M34	ZN350_HUMAN.H11MO.1.D	-15	0.00675905	5.19771	0.268601	24	CGCGGCAGCGGCGCCCCGCGGCGCAGGGCAGCCGGGCAGG	ACGGGGCGCAGGGATTTGTTGCCC	+
M34	RFX1_HUMAN.H11MO.0.B	-11	0.00710619	5.46466	0.275156	22	CGCGGCAGCGGCGCCCCGCGGCGCAGGGCAGCCGGGCAGG	GCCCCGGTTGCCATGGCGACGG	+
M34	EGR1_HUMAN.H11MO.0.A	-13	0.00786699	6.04972	0.296999	17	CGCGGCAGCGGCGCCCCGCGGCGCAGGGCAGCCGGGCAGG	GAGGGCGTGGGCGGGGG	+
M34	GSC2_HUMAN.H11MO.0.D	-16	0.00919121	7.06804	0.335878	11	CGCGGCAGCGGCGCCCCGCGGCGCAGGGCAGCCGGGCAGG	AGCGGATTAGG	+
M34	Z324A_HUMAN.H11MO.0.C	-15	0.0099482	7.65017	0.349367	23	CGCGGCAGCGGCGCCCCGCGGCGCAGGGCAGCCGGGCAGG	TGGCAGCAAAGGATGGTTTGATA	-
M34	NR1D1_HUMAN.H11MO.0.B	-11	0.0106319	8.17596	0.364893	19	CGCGGCAGCGGCGCCCCGCGGCGCAGGGCAGCCGGGCAGG	AGGGAAGTGGGTCAGAAGG	+
M34	LYL1_HUMAN.H11MO.0.A	-4	0.0111659	8.58658	0.374703	14	CGCGGCAGCGGCGCCCCGCGGCGCAGGGCAGCCGGGCAGG	CCAGCTGTTTCCTG	+
M34	ZN320_HUMAN.H11MO.0.C	-7	0.0123144	9.46978	0.404261	20	CGCGGCAGCGGCGCCCCGCGGCGCAGGGCAGCCGGGCAGG	GTGGGACCAGGGGGCCAGTG	+
M34	COE1_HUMAN.H11MO.0.A	-10	0.0125856	9.6783	0.404372	15	CGCGGCAGCGGCGCCCCGCGGCGCAGGGCAGCCGGGCAGG	GGTCCCTGGGGACTT	-
M34	ZIC2_HUMAN.H11MO.0.D	-9	0.0145545	11.1924	0.429703	15	CGCGGCAGCGGCGCCCCGCGGCGCAGGGCAGCCGGGCAGG	GGCCCCCTGCTGTGA	+
M34	PLAG1_HUMAN.H11MO.0.D	-6	0.01459	11.2197	0.429703	17	CGCGGCAGCGGCGCCCCGCGGCGCAGGGCAGCCGGGCAGG	GGGGGCATCAGGAGGGG	+
M34	MAFA_HUMAN.H11MO.0.D	-25	0.0147967	11.3787	0.429703	15	CGCGGCAGCGGCGCCCCGCGGCGCAGGGCAGCCGGGCAGG	CGAAGGCTGCGGGGTCAGCAC	-
M34	TAL1_HUMAN.H11MO.0.A	-8	0.0165504	12.7272	0.471561	19	CGCGGCAGCGGCGCCCCGCGGCGCAGGGCAGCCGGGCAGG	CTGGGGGGGGCAGATAAGG	+
M34	RARG_HUMAN.H11MO.2.D	-19	0.0177398	13.6419	0.495374	20	CGCGGCAGCGGCGCCCCGCGGCGCAGGGCAGCCGGGCAGG	GGGGGTCACCCAGAGGTCAC	+
M34	TAF1_HUMAN.H11MO.0.A	2	0.0180422	13.8745	0.495374	14	CGCGGCAGCGGCGCCCCGCGGCGCAGGGCAGCCGGGCAGG	AAGATGGCGGCGGCGG	+
M35	IRX2_HUMAN.H11MO.0.D	2	0.000251897	0.193708	0.148979	17	CACACACCAAATTGCACTCGACACTAGCACGATAAAGACT	CCAACATGCCCACCCATGT	-
M35	Z324A_HUMAN.H11MO.0.C	-11	0.000305473	0.234909	0.148979	23	CACACACCAAATTGCACTCGACACTAGCACGATAAAGACT	TGGCAGCAAAGGATGGTTTGATA	-
M35	ZN394_HUMAN.H11MO.0.C	-10	0.000387793	0.298213	0.148979	20	CACACACCAAATTGCACTCGACACTAGCACGATAAAGACT	ATTCCATTCTATTCCATTCT	-
M35	PO2F1_HUMAN.H11MO.0.C	-7	0.0012286	0.944792	0.377593	16	CACACACCAAATTGCACTCGACACTAGCACGATAAAGACT	TTATTTGCATTCGATT	-
M35	BHE23_HUMAN.H11MO.0.D	-3	0.00157564	1.21167	0.384777	12	CACACACCAAATTGCACTCGACACTAGCACGATAAAGACT	CCACCATATGCT	-
M35	MNX1_HUMAN.H11MO.0.D	-8	0.00175276	1.34787	0.384777	19	CACACACCAAATTGCACTCGACACTAGCACGATAAAGACT	CTATTTTAATAACCCTTAA	+
M36	WT1_HUMAN.H11MO.0.C	-11	3.34415e-06	0.00257165	0.00496796	20	GGACGCAAACCCGGCGGCGGCGGCGGCAAAGCCCGCGAAG	GGGCGGGGGAGGAGGGGGGG	+
M36	SP2_HUMAN.H11MO.0.A	-10	2.7168e-05	0.0208922	0.0102689	22	GGACGCAAACCCGGCGGCGGCGGCGGCAAAGCCCGCGAAG	GGGGGGGGGGCGGGGCCGGGGG	+
M36	PATZ1_HUMAN.H11MO.0.C	-10	3.68872e-05	0.0283662	0.0102689	22	GGACGCAAACCCGGCGGCGGCGGCGGCAAAGCCCGCGAAG	GGGGAGGGGGCGGGGGGGGAGG	+
M36	EGR1_HUMAN.H11MO.0.A	-9	4.7245e-05	0.0363314	0.0102689	17	GGACGCAAACCCGGCGGCGGCGGCGGCAAAGCCCGCGAAG	GAGGGCGTGGGCGGGGG	+
M36	ZN148_HUMAN.H11MO.0.D	-10	4.95494e-05	0.0381035	0.0102689	15	GGACGCAAACCCGGCGGCGGCGGCGGCAAAGCCCGCGAAG	GGGGTGGGGGAGGGG	+
M36	ZN341_HUMAN.H11MO.0.C	-10	4.98835e-05	0.0383604	0.0102689	22	GGACGCAAACCCGGCGGCGGCGGCGGCAAAGCCCGCGAAG	GGGGGGGGGGGGAGGGAAGAGC	+
M36	SP3_HUMAN.H11MO.0.B	-11	5.46592e-05	0.0420329	0.0102689	20	GGACGCAAACCCGGCGGCGGCGGCGGCAAAGCCCGCGAAG	GGGGGGGGGCGGGGCCGGGG	+
M36	EGR2_HUMAN.H11MO.1.A	-10	5.52998e-05	0.0425256	0.0102689	16	GGACGCAAACCCGGCGGCGGCGGCGGCAAAGCCCGCGAAG	GGGGCGTGGGCGGGGG	+
M36	MAZ_HUMAN.H11MO.0.A	-12	9.01561e-05	0.06933	0.0148814	22	GGACGCAAACCCGGCGGCGGCGGCGGCAAAGCCCGCGAAG	GGGGGAGGGGGGGGGGGGGGGG	+
M36	TAF1_HUMAN.H11MO.0.A	-7	0.000133637	0.102767	0.0198527	16	GGACGCAAACCCGGCGGCGGCGGCGGCAAAGCCCGCGAAG	AAGATGGCGGCGGCGG	+
M36	SP4_HUMAN.H11MO.0.A	-10	0.00017011	0.130814	0.0229736	20	GGACGCAAACCCGGCGGCGGCGGCGGCAAAGCCCGCGAAG	GGGAAGGGGGCGGGGCCGGG	+
M36	SP4_HUMAN.H11MO.1.A	-12	0.000225766	0.173614	0.0279492	16	GGACGCAAACCCGGCGGCGGCGGCGGCAAAGCCCGCGAAG	GGAGGGGGCGGGGCCG	+
M36	EGR2_HUMAN.H11MO.0.A	-7	0.000254935	0.196045	0.0291325	18	GGACGCAAACCCGGCGGCGGCGGCGGCAAAGCCCGCGAAG	GGGGGGGTGTGGGAGGGG	+
M36	ZFX_HUMAN.H11MO.1.A	-21	0.000284131	0.218496	0.0301496	17	GGACGCAAACCCGGCGGCGGCGGCGGCAAAGCCCGCGAAG	GGGGGCGGAGGCCGGGG	+
M36	TBX15_HUMAN.H11MO.0.D	-10	0.000308254	0.237047	0.0302874	19	GGACGCAAACCCGGCGGCGGCGGCGGCAAAGCCCGCGAAG	GGGGGGGGGGGGGTGGGGG	+
M36	SP1_HUMAN.H11MO.0.A	-11	0.000331893	0.255226	0.0302874	22	GGACGCAAACCCGGCGGCGGCGGCGGCAAAGCCCGCGAAG	GGGGGGCGGGGCCGGGGGGGGG	+
M36	ZN281_HUMAN.H11MO.0.A	-11	0.000346592	0.266529	0.0302874	15	GGACGCAAACCCGGCGGCGGCGGCGGCAAAGCCCGCGAAG	GGGTGGGGGAGGGGA	+
M36	VEZF1_HUMAN.H11MO.0.C	-3	0.000370337	0.284789	0.0305645	22	GGACGCAAACCCGGCGGCGGCGGCGGCAAAGCCCGCGAAG	GGGGAGGGGGGAGGGGGAGGGG	+
M36	ZN770_HUMAN.H11MO.0.C	-11	0.000412993	0.317591	0.032291	22	GGACGCAAACCCGGCGGCGGCGGCGGCAAAGCCCGCGAAG	GGGAGGCTGAGGCGGGAGGATC	+
M36	KLF15_HUMAN.H11MO.0.A	-13	0.000514135	0.39537	0.0372957	19	GGACGCAAACCCGGCGGCGGCGGCGGCAAAGCCCGCGAAG	GGGGAGGAGCAGGGGGGGG	+
M36	SP1_HUMAN.H11MO.1.A	-11	0.000527212	0.405426	0.0372957	14	GGACGCAAACCCGGCGGCGGCGGCGGCAAAGCCCGCGAAG	GGGGGGCGGGGCCG	+
M36	ZSC22_HUMAN.H11MO.0.C	-10	0.000581831	0.447428	0.0388213	16	GGACGCAAACCCGGCGGCGGCGGCGGCAAAGCCCGCGAAG	GGTCTGAGGGAGGAGG	+
M36	ZN263_HUMAN.H11MO.0.A	-11	0.000658353	0.506274	0.0388213	20	GGACGCAAACCCGGCGGCGGCGGCGGCAAAGCCCGCGAAG	GGGAGGAGGGAGAGGAGGAG	+
M36	ZN219_HUMAN.H11MO.0.D	-12	0.000666339	0.512415	0.0388213	12	GGACGCAAACCCGGCGGCGGCGGCGGCAAAGCCCGCGAAG	GAGGGGGGCGGA	+
M36	EGR4_HUMAN.H11MO.0.D	-12	0.000668356	0.513965	0.0388213	11	GGACGCAAACCCGGCGGCGGCGGCGGCAAAGCCCGCGAAG	GGCGGCAGGGC	+
M36	ZBT17_HUMAN.H11MO.0.A	-12	0.00067944	0.522489	0.0388213	19	GGACGCAAACCCGGCGGCGGCGGCGGCAAAGCCCGCGAAG	GAGGGTGGGGGAGGGGAAG	+
M36	KLF6_HUMAN.H11MO.0.A	-10	0.00089446	0.68784	0.0492141	19	GGACGCAAACCCGGCGGCGGCGGCGGCAAAGCCCGCGAAG	GGAAGGGCGGGGCCGGGGG	+
M36	KLF3_HUMAN.H11MO.0.B	-8	0.000944592	0.726391	0.0501163	19	GGACGCAAACCCGGCGGCGGCGGCGGCAAAGCCCGCGAAG	GGGGAGGGGCGGGGCCGGG	+
M36	THAP1_HUMAN.H11MO.0.C	3	0.00119012	0.915199	0.0600767	19	GGACGCAAACCCGGCGGCGGCGGCGGCAAAGCCCGCGAAG	GCCCGCAGCCAAGATGGCGGCG	-
M36	ZN263_HUMAN.H11MO.1.A	-15	0.00121321	0.932956	0.0600767	11	GGACGCAAACCCGGCGGCGGCGGCGGCAAAGCCCGCGAAG	GAGGGAGGAGG	+
M36	MAZ_HUMAN.H11MO.1.A	-15	0.001305	1.00354	0.0625375	11	GGACGCAAACCCGGCGGCGGCGGCGGCAAAGCCCGCGAAG	GAGGGAGGGGG	+
M36	KLF16_HUMAN.H11MO.0.D	-9	0.00161609	1.24278	0.0750255	19	GGACGCAAACCCGGCGGCGGCGGCGGCAAAGCCCGCGAAG	GGGGGCGGGGGGGGGGGGG	+
M36	TFDP1_HUMAN.H11MO.0.C	-17	0.00179952	1.38383	0.0810093	14	GGACGCAAACCCGGCGGCGGCGGCGGCAAAGCCCGCGAAG	GGGGGGCGGGAAAA	+
M36	SP2_HUMAN.H11MO.1.B	-14	0.00203598	1.56567	0.0889585	12	GGACGCAAACCCGGCGGCGGCGGCGGCAAAGCCCGCGAAG	AGGGGGCGGGGC	+
M36	ZN467_HUMAN.H11MO.0.C	-10	0.00241365	1.8561	0.102447	22	GGACGCAAACCCGGCGGCGGCGGCGGCAAAGCCCGCGAAG	GGGGAGGGGAGGGGGGGGGGGG	+
M36	E2F6_HUMAN.H11MO.0.A	-19	0.00263007	2.02253	0.108532	13	GGACGCAAACCCGGCGGCGGCGGCGGCAAAGCCCGCGAAG	GGGGCGGGAAGGG	+
M36	WT1_HUMAN.H11MO.1.B	-15	0.00304936	2.34496	0.122132	11	GGACGCAAACCCGGCGGCGGCGGCGGCAAAGCCCGCGAAG	GTGGGAGGAGG	+
M36	E2F1_HUMAN.H11MO.0.A	-17	0.00312408	2.40242	0.122132	14	GGACGCAAACCCGGCGGCGGCGGCGGCAAAGCCCGCGAAG	GGGGGGCGGGAAAG	+
M36	E2F7_HUMAN.H11MO.0.B	-19	0.00338041	2.59953	0.128765	13	GGACGCAAACCCGGCGGCGGCGGCGGCAAAGCCCGCGAAG	GGGGCGGGAAAGG	+
M36	AP2B_HUMAN.H11MO.0.B	-12	0.00357524	2.74936	0.132781	10	GGACGCAAACCCGGCGGCGGCGGCGGCAAAGCCCGCGAAG	GCCCGGGGGC	+
M36	ZN740_HUMAN.H11MO.0.D	-13	0.00396826	3.05159	0.143633	14	GGACGCAAACCCGGCGGCGGCGGCGGCAAAGCCCGCGAAG	GGGGGGGGGGTGGG	+
M36	TBX1_HUMAN.H11MO.0.D	-10	0.0040608	3.12276	0.143633	20	GGACGCAAACCCGGCGGCGGCGGCGGCAAAGCCCGCGAAG	GGGTGGGCAGGGGTGGGCGG	+
M36	KLF9_HUMAN.H11MO.0.C	-12	0.00455657	3.504	0.157421	15	GGACGCAAACCCGGCGGCGGCGGCGGCAAAGCCCGCGAAG	GGAGGGGGCGTGGCC	+
M36	ZF64A_HUMAN.H11MO.0.D	-10	0.00470023	3.61448	0.158693	16	GGACGCAAACCCGGCGGCGGCGGCGGCAAAGCCCGCGAAG	GGGGCCCGGGAACCTG	+
M36	ZN341_HUMAN.H11MO.1.C	-24	0.00584468	4.49456	0.192948	9	GGACGCAAACCCGGCGGCGGCGGCGGCAAAGCCCGCGAAG	GGAACAGCC	+
M36	E2F4_HUMAN.H11MO.0.A	-18	0.00700701	5.38839	0.226291	13	GGACGCAAACCCGGCGGCGGCGGCGGCAAAGCCCGCGAAG	GGGGGCGGGAAAT	+
M36	MBD2_HUMAN.H11MO.0.B	-9	0.00773542	5.94854	0.2445	11	GGACGCAAACCCGGCGGCGGCGGCGGCAAAGCCCGCGAAG	GGGGCCGGAGG	+
M36	E2F3_HUMAN.H11MO.0.A	-19	0.00879123	6.76046	0.272083	11	GGACGCAAACCCGGCGGCGGCGGCGGCAAAGCCCGCGAAG	AGGGCGGGAAA	+
M36	RFX1_HUMAN.H11MO.0.B	-10	0.0104827	8.06119	0.30444	22	GGACGCAAACCCGGCGGCGGCGGCGGCAAAGCCCGCGAAG	GCCCCGGTTGCCATGGCGACGG	+
M36	ZSC31_HUMAN.H11MO.0.C	-12	0.0106152	8.16306	0.30444	18	GGACGCAAACCCGGCGGCGGCGGCGGCAAAGCCCGCGAAG	GGCAGCAGGGCAGTTATG	+
M36	PTF1A_HUMAN.H11MO.0.B	-3	0.0106152	8.16306	0.30444	18	GGACGCAAACCCGGCGGCGGCGGCGGCAAAGCCCGCGAAG	GGGAAAGGGGGCAGCTGG	-
M36	VEZF1_HUMAN.H11MO.1.C	-14	0.0106565	8.19482	0.30444	12	GGACGCAAACCCGGCGGCGGCGGCGGCAAAGCCCGCGAAG	AGAGGGAGGGGG	+
M36	ZBTB6_HUMAN.H11MO.0.C	-12	0.0111685	8.58856	0.311218	13	GGACGCAAACCCGGCGGCGGCGGCGGCAAAGCCCGCGAAG	GGTGCTGGAGCCG	+
M36	KLF12_HUMAN.H11MO.0.C	-9	0.0113127	8.69946	0.311218	11	GGACGCAAACCCGGCGGCGGCGGCGGCAAAGCCCGCGAAG	AGGGGCGGGGC	+
M36	ZN708_HUMAN.H11MO.0.C	-12	0.0116325	8.94536	0.314196	20	GGACGCAAACCCGGCGGCGGCGGCGGCAAAGCCCGCGAAG	GCCTAATAAGCAGGTACAGC	+
M36	ZN708_HUMAN.H11MO.1.D	-23	0.0126913	9.75958	0.329628	9	GGACGCAAACCCGGCGGCGGCGGCGGCAAAGCCCGCGAAG	AGGTACAGC	+
M36	CTCFL_HUMAN.H11MO.0.A	-8	0.012919	9.93472	0.329628	17	GGACGCAAACCCGGCGGCGGCGGCGGCAAAGCCCGCGAAG	GCCGCCAGGGGGCGCCG	+
M36	ARNT2_HUMAN.H11MO.0.D	-15	0.0135185	10.3957	0.329628	12	GGACGCAAACCCGGCGGCGGCGGCGGCAAAGCCCGCGAAG	GGCGTGGGAGGC	+
M36	NFAT5_HUMAN.H11MO.0.D	-21	0.0136237	10.4766	0.329628	11	GGACGCAAACCCGGCGGCGGCGGCGGCAAAGCCCGCGAAG	AGAGGAAAAGG	+
M36	RXRA_HUMAN.H11MO.0.A	-11	0.0139789	10.7498	0.329628	20	GGACGCAAACCCGGCGGCGGCGGCGGCAAAGCCCGCGAAG	GGGGGAGGCAGAGGTCAGAG	+
M36	ZN320_HUMAN.H11MO.0.C	-12	0.0139789	10.7498	0.329628	20	GGACGCAAACCCGGCGGCGGCGGCGGCAAAGCCCGCGAAG	GTGGGACCAGGGGGCCAGTG	+
M36	ZN322_HUMAN.H11MO.0.B	-9	0.0139789	10.7498	0.329628	20	GGACGCAAACCCGGCGGCGGCGGCGGCAAAGCCCGCGAAG	CCAGGCTCTGTACCAGGCTC	-
M36	ZIC4_HUMAN.H11MO.0.D	-11	0.0143581	11.0414	0.33328	15	GGACGCAAACCCGGCGGCGGCGGCGGCAAAGCCCGCGAAG	GCACAGCGGGGGGTC	+
M36	AP2D_HUMAN.H11MO.0.D	-11	0.0154516	11.8823	0.344264	14	GGACGCAAACCCGGCGGCGGCGGCGGCAAAGCCCGCGAAG	CGCCCGAGGCGCGT	+
M36	KLF1_HUMAN.H11MO.0.A	-13	0.0154516	11.8823	0.344264	14	GGACGCAAACCCGGCGGCGGCGGCGGCAAAGCCCGCGAAG	GGGGCGGGGCCGGG	+
M36	SMAD3_HUMAN.H11MO.0.B	-19	0.0161124	12.3904	0.344264	12	GGACGCAAACCCGGCGGCGGCGGCGGCAAAGCCCGCGAAG	CAGGTGACAGAG	-
M36	GABPA_HUMAN.H11MO.0.A	-12	0.0163062	12.5395	0.344264	14	GGACGCAAACCCGGCGGCGGCGGCGGCAAAGCCCGCGAAG	GGAACCGGAAGTGG	+
M36	COT1_HUMAN.H11MO.0.C	-21	0.0165005	12.6888	0.344264	17	GGACGCAAACCCGGCGGCGGCGGCGGCAAAGCCCGCGAAG	GGGGTCAGAGGTCAGGG	+
M36	PURA_HUMAN.H11MO.0.D	-5	0.0165005	12.6888	0.344264	17	GGACGCAAACCCGGCGGCGGCGGCGGCAAAGCCCGCGAAG	GGAAGGGGGGGGCAGGG	+
M36	ZN586_HUMAN.H11MO.0.C	-11	0.0167588	12.8875	0.344264	20	GGACGCAAACCCGGCGGCGGCGGCGGCAAAGCCCGCGAAG	AGGCCTAGGAGGAAAAAATG	+
M36	HNF4G_HUMAN.H11MO.0.B	-21	0.0172042	13.2301	0.344264	14	GGACGCAAACCCGGCGGCGGCGGCGGCAAAGCCCGCGAAG	GAGTCCAAAGTCCA	+
M36	KLF5_HUMAN.H11MO.0.A	-11	0.0172042	13.2301	0.344264	14	GGACGCAAACCCGGCGGCGGCGGCGGCAAAGCCCGCGAAG	AGGGTGGGGCTGGG	+
M36	KLF13_HUMAN.H11MO.0.D	-13	0.0173804	13.3656	0.344264	11	GGACGCAAACCCGGCGGCGGCGGCGGCAAAGCCCGCGAAG	AGGGGGGCGTG	+
M36	TBX3_HUMAN.H11MO.0.C	-18	0.0173804	13.3656	0.344264	11	GGACGCAAACCCGGCGGCGGCGGCGGCAAAGCCCGCGAAG	GGAGGTGGGAA	+
M36	ITF2_HUMAN.H11MO.0.C	-12	0.0177205	13.627	0.346381	10	GGACGCAAACCCGGCGGCGGCGGCGGCAAAGCCCGCGAAG	GGCAGCTGGG	+
M36	COT2_HUMAN.H11MO.1.A	-21	0.0190696	14.6646	0.360227	17	GGACGCAAACCCGGCGGCGGCGGCGGCAAAGCCCGCGAAG	GGGGTCAAAGGTCAGGG	+
M36	PROX1_HUMAN.H11MO.0.D	-15	0.0190696	14.6646	0.360227	17	GGACGCAAACCCGGCGGCGGCGGCGGCAAAGCCCGCGAAG	GGGTAAGGCGGGTTGGG	+
M36	ZN563_HUMAN.H11MO.1.C	-10	0.0191563	14.7312	0.360227	12	GGACGCAAACCCGGCGGCGGCGGCGGCAAAGCCCGCGAAG	CAGGCAGCACAG	+
M36	E2F4_HUMAN.H11MO.1.A	-12	0.0201784	15.5172	0.368299	14	GGACGCAAACCCGGCGGCGGCGGCGGCAAAGCCCGCGAAG	GGCGGGAAATTTGA	+
M36	ZIC1_HUMAN.H11MO.0.B	-16	0.0202708	15.5882	0.368299	9	GGACGCAAACCCGGCGGCGGCGGCGGCAAAGCCCGCGAAG	GGGGTGGTC	+
M36	MTF1_HUMAN.H11MO.0.C	-15	0.0220037	16.9209	0.390208	17	GGACGCAAACCCGGCGGCGGCGGCGGCAAAGCCCGCGAAG	AGTGCCGTGTGCAAAAC	+
M36	XBP1_HUMAN.H11MO.0.D	-16	0.0220639	16.9672	0.390208	11	GGACGCAAACCCGGCGGCGGCGGCGGCAAAGCCCGCGAAG	GCTGACGTGGC	+
M36	ASCL1_HUMAN.H11MO.0.A	-9	0.0224161	17.238	0.391771	14	GGACGCAAACCCGGCGGCGGCGGCGGCAAAGCCCGCGAAG	GGGAGCAGGTGCAG	-
M36	RARA_HUMAN.H11MO.0.A	-18	0.0228859	17.5993	0.394282	20	GGACGCAAACCCGGCGGCGGCGGCGGCAAAGCCCGCGAAG	GGGGGATCAAGAGGTCAAGG	+
M36	PPARG_HUMAN.H11MO.1.A	-26	0.0230905	17.7566	0.394282	9	GGACGCAAACCCGGCGGCGGCGGCGGCAAAGCCCGCGAAG	CAAAGGTCA	+
M36	ETV5_HUMAN.H11MO.0.C	-19	0.0236182	18.1624	0.398709	14	GGACGCAAACCCGGCGGCGGCGGCGGCAAAGCCCGCGAAG	GAGCAGGAAGTGAG	+
M36	ZN770_HUMAN.H11MO.1.C	-14	0.0248135	19.0816	0.414181	11	GGACGCAAACCCGGCGGCGGCGGCGGCAAAGCCCGCGAAG	GGGAGGCTGAG	+
M36	TFE2_HUMAN.H11MO.0.A	-11	0.0263019	20.2262	0.430671	11	GGACGCAAACCCGGCGGCGGCGGCGGCAAAGCCCGCGAAG	CTGCAGCTGTG	-
M36	MAFA_HUMAN.H11MO.0.D	-11	0.0268491	20.6469	0.430671	21	GGACGCAAACCCGGCGGCGGCGGCGGCAAAGCCCGCGAAG	CGAAGGCTGCGGGGTCAGCAC	-
M36	MYOG_HUMAN.H11MO.0.B	-10	0.0270622	20.8108	0.430671	13	GGACGCAAACCCGGCGGCGGCGGCGGCAAAGCCCGCGAAG	GGGACAGCTGCGG	-
M36	E2F5_HUMAN.H11MO.0.B	-21	0.0272417	20.9489	0.430671	10	GGACGCAAACCCGGCGGCGGCGGCGGCAAAGCCCGCGAAG	CGCGCCAAAC	+
M36	ZN335_HUMAN.H11MO.0.A	-9	0.0273865	21.0602	0.430671	22	GGACGCAAACCCGGCGGCGGCGGCGGCAAAGCCCGCGAAG	TCAGGCAGCGCCGAGGACAGCC	-
M36	PLAG1_HUMAN.H11MO.0.D	-15	0.0278307	21.4018	0.430671	17	GGACGCAAACCCGGCGGCGGCGGCGGCAAAGCCCGCGAAG	GGGGGCATCAGGAGGGG	+
M36	PPARG_HUMAN.H11MO.0.A	-18	0.0278307	21.4018	0.430671	17	GGACGCAAACCCGGCGGCGGCGGCGGCAAAGCCCGCGAAG	AAGTGGGGCAAAGGTCA	+
M36	NR1H4_HUMAN.H11MO.0.B	-21	0.029586	22.7516	0.453113	19	GGACGCAAACCCGGCGGCGGCGGCGGCAAAGCCCGCGAAG	GGGGTCAATGACCCCGAGG	+
M36	HNF4A_HUMAN.H11MO.0.A	-21	0.030561	23.5014	0.46081	14	GGACGCAAACCCGGCGGCGGCGGCGGCAAAGCCCGCGAAG	GAGTCCAAAGTCCA	+
M36	HTF4_HUMAN.H11MO.0.A	-12	0.0307089	23.6152	0.46081	10	GGACGCAAACCCGGCGGCGGCGGCGGCAAAGCCCGCGAAG	TGCAGCTGTG	+
M36	ZN563_HUMAN.H11MO.0.C	-13	0.0318187	24.4686	0.472688	21	GGACGCAAACCCGGCGGCGGCGGCGGCAAAGCCCGCGAAG	GCAGCTGCCAGTGAGGATCCC	-
M36	GLIS2_HUMAN.H11MO.0.D	-11	0.0321549	24.7271	0.472953	14	GGACGCAAACCCGGCGGCGGCGGCGGCAAAGCCCGCGAAG	CTTCGCGGGGGGTC	+
M36	RARG_HUMAN.H11MO.2.D	-16	0.0337856	25.9811	0.489985	20	GGACGCAAACCCGGCGGCGGCGGCGGCAAAGCCCGCGAAG	GGGGGTCACCCAGAGGTCAC	+
M36	ZN350_HUMAN.H11MO.1.D	-20	0.0339725	26.1248	0.489985	20	GGACGCAAACCCGGCGGCGGCGGCGGCAAAGCCCGCGAAG	GGGCAACAAATCCCTGCGCCCCGT	-
M37	SP3_HUMAN.H11MO.0.B	-10	0.000213627	0.164279	0.219514	20	GCGGCCCCCGTGCCCGCACCGCCGGTGCACCCAGCGAGGG	CCCCGGCCCCGCCCCCCCCC	-
M37	THAP1_HUMAN.H11MO.0.C	-2	0.000293086	0.225383	0.219514	22	GCGGCCCCCGTGCCCGCACCGCCGGTGCACCCAGCGAGGG	CGCCGCCATCTTGGCTGCGGGC	+
M37	RXRA_HUMAN.H11MO.0.A	1	0.000432332	0.332463	0.219514	19	GCGGCCCCCGTGCCCGCACCGCCGGTGCACCCAGCGAGGG	CTCTGACCTCTGCCTCCCCC	-
M37	ZN563_HUMAN.H11MO.0.C	-2	0.000694064	0.533735	0.227656	21	GCGGCCCCCGTGCCCGCACCGCCGGTGCACCCAGCGAGGG	GGGATCCTCACTGGCAGCTGC	+
M37	SP2_HUMAN.H11MO.0.A	-9	0.00074728	0.574658	0.227656	22	GCGGCCCCCGTGCCCGCACCGCCGGTGCACCCAGCGAGGG	CCCCCGGCCCCGCCCCCCCCCC	-
M37	KLF6_HUMAN.H11MO.0.A	-9	0.00129892	0.998867	0.254861	19	GCGGCCCCCGTGCCCGCACCGCCGGTGCACCCAGCGAGGG	CCCCCGGCCCCGCCCTTCC	-
M37	ZFX_HUMAN.H11MO.1.A	-15	0.00138721	1.06676	0.254861	17	GCGGCCCCCGTGCCCGCACCGCCGGTGCACCCAGCGAGGG	CCCCGGCCTCCGCCCCC	-
M37	IRX2_HUMAN.H11MO.0.D	-15	0.00150584	1.15799	0.254861	19	GCGGCCCCCGTGCCCGCACCGCCGGTGCACCCAGCGAGGG	ACATGGGTGGGCATGTTGG	+
M37	KLF3_HUMAN.H11MO.0.B	-11	0.0021661	1.66573	0.299952	19	GCGGCCCCCGTGCCCGCACCGCCGGTGCACCCAGCGAGGG	CCCGGCCCCGCCCCTCCCC	-
M37	GATA1_HUMAN.H11MO.0.A	-27	0.00437064	3.36102	0.467446	13	GCGGCCCCCGTGCCCGCACCGCCGGTGCACCCAGCGAGGG	CTGGCGGGGACAGATAAGA	+
M37	PATZ1_HUMAN.H11MO.0.C	-9	0.00477577	3.67257	0.467446	22	GCGGCCCCCGTGCCCGCACCGCCGGTGCACCCAGCGAGGG	CCTCCCCCCCCGCCCCCTCCCC	-
M37	SP4_HUMAN.H11MO.0.A	-11	0.00593953	4.5675	0.467446	20	GCGGCCCCCGTGCCCGCACCGCCGGTGCACCCAGCGAGGG	CCCGGCCCCGCCCCCTTCCC	-
M37	MAZ_HUMAN.H11MO.0.A	-4	0.0065048	5.00219	0.467446	22	GCGGCCCCCGTGCCCGCACCGCCGGTGCACCCAGCGAGGG	CCCCCCCCCCCCCCCCTCCCCC	-
M37	ZN589_HUMAN.H11MO.0.D	-24	0.00662715	5.09627	0.467446	16	GCGGCCCCCGTGCCCGCACCGCCGGTGCACCCAGCGAGGG	CGGCAGTAACCGTGGG	-
M37	RARG_HUMAN.H11MO.2.D	0	0.00676082	5.19907	0.467446	20	GCGGCCCCCGTGCCCGCACCGCCGGTGCACCCAGCGAGGG	GTGACCTCTGGGTGACCCCC	-
M37	PTF1A_HUMAN.H11MO.0.B	3	0.00716653	5.51106	0.467446	15	GCGGCCCCCGTGCCCGCACCGCCGGTGCACCCAGCGAGGG	CCAGCTGCCCCCTTTCCC	+
M37	PROX1_HUMAN.H11MO.0.D	-12	0.0072174	5.55018	0.467446	17	GCGGCCCCCGTGCCCGCACCGCCGGTGCACCCAGCGAGGG	CCCAACCCGCCTTACCC	-
M37	VEZF1_HUMAN.H11MO.0.C	-10	0.00734697	5.64982	0.467446	22	GCGGCCCCCGTGCCCGCACCGCCGGTGCACCCAGCGAGGG	CCCCTCCCCCTCCCCCCTCCCC	-
M37	NR1D1_HUMAN.H11MO.0.B	-1	0.00748438	5.75549	0.467446	19	GCGGCCCCCGTGCCCGCACCGCCGGTGCACCCAGCGAGGG	AGGGAAGTGGGTCAGAAGG	+
M37	RARG_HUMAN.H11MO.0.B	-1	0.00767194	5.89972	0.467446	18	GCGGCCCCCGTGCCCGCACCGCCGGTGCACCCAGCGAGGG	AGGTCAGAGTGACCTGGG	+
M37	TLX1_HUMAN.H11MO.0.D	-23	0.00830725	6.38827	0.467861	17	GCGGCCCCCGTGCCCGCACCGCCGGTGCACCCAGCGAGGG	CTGGCAAGTTGCCAAGG	+
M37	ZN341_HUMAN.H11MO.0.C	2	0.00934297	7.18475	0.472103	20	GCGGCCCCCGTGCCCGCACCGCCGGTGCACCCAGCGAGGG	GCTCTTCCCTCCCCCCCCCCCC	-
M37	GATA2_HUMAN.H11MO.0.A	-27	0.0103655	7.97104	0.472103	13	GCGGCCCCCGTGCCCGCACCGCCGGTGCACCCAGCGAGGG	CTGGGGGGTGGAGATAAGG	+
M37	CLOCK_HUMAN.H11MO.0.C	-1	0.0104379	8.02677	0.472103	14	GCGGCCCCCGTGCCCGCACCGCCGGTGCACCCAGCGAGGG	CAGACACGTGAACA	+
M37	RFX1_HUMAN.H11MO.0.B	-1	0.0125426	9.64529	0.48318	22	GCGGCCCCCGTGCCCGCACCGCCGGTGCACCCAGCGAGGG	CCGTCGCCATGGCAACCGGGGC	-
M37	TAL1_HUMAN.H11MO.0.A	8	0.0125536	9.65372	0.48318	11	GCGGCCCCCGTGCCCGCACCGCCGGTGCACCCAGCGAGGG	CCTTATCTGCCCCCCCCAG	-
M37	ZN554_HUMAN.H11MO.0.C	-2	0.0126883	9.75729	0.48318	20	GCGGCCCCCGTGCCCGCACCGCCGGTGCACCCAGCGAGGG	AGCACCCCACATGGCTCAGC	-
M38	IRX2_HUMAN.H11MO.0.D	-15	0.000176158	0.135465	0.237636	19	GCGGCCCCGGAGGCCACCGGCCGCCGCCGGGCGGCGGGGC	ACATGGGTGGGCATGTTGG	+
M38	RXRA_HUMAN.H11MO.0.A	-5	0.000576218	0.443111	0.237636	20	GCGGCCCCGGAGGCCACCGGCCGCCGCCGGGCGGCGGGGC	CTCTGACCTCTGCCTCCCCC	-
M38	SP3_HUMAN.H11MO.0.B	-17	0.000621005	0.477553	0.237636	20	GCGGCCCCGGAGGCCACCGGCCGCCGCCGGGCGGCGGGGC	GGGGGGGGGCGGGGCCGGGG	+
M38	ZFX_HUMAN.H11MO.1.A	-14	0.000795659	0.611862	0.243576	17	GCGGCCCCGGAGGCCACCGGCCGCCGCCGGGCGGCGGGGC	CCCCGGCCTCCGCCCCC	-
M38	THAP1_HUMAN.H11MO.0.C	-4	0.00121583	0.934976	0.31017	22	GCGGCCCCGGAGGCCACCGGCCGCCGCCGGGCGGCGGGGC	GCCCGCAGCCAAGATGGCGGCG	-
M38	GATA1_HUMAN.H11MO.0.A	-29	0.00167537	1.28836	0.366344	11	GCGGCCCCGGAGGCCACCGGCCGCCGCCGGGCGGCGGGGC	CTGGCGGGGACAGATAAGA	+
M38	SP2_HUMAN.H11MO.0.A	-16	0.00221029	1.69971	0.37591	22	GCGGCCCCGGAGGCCACCGGCCGCCGCCGGGCGGCGGGGC	GGGGGGGGGGCGGGGCCGGGGG	+
M38	TAL1_HUMAN.H11MO.0.A	-29	0.00296142	2.27733	0.412083	11	GCGGCCCCGGAGGCCACCGGCCGCCGCCGGGCGGCGGGGC	CTGGGGGGGGCAGATAAGG	+
M38	PROX1_HUMAN.H11MO.0.D	-18	0.0037552	2.88775	0.442147	17	GCGGCCCCGGAGGCCACCGGCCGCCGCCGGGCGGCGGGGC	GGGTAAGGCGGGTTGGG	+
M38	GATA2_HUMAN.H11MO.0.A	-29	0.00479077	3.6841	0.448547	11	GCGGCCCCGGAGGCCACCGGCCGCCGCCGGGCGGCGGGGC	CTGGGGGGTGGAGATAAGG	+
M38	PATZ1_HUMAN.H11MO.0.C	-17	0.00536281	4.124	0.448547	22	GCGGCCCCGGAGGCCACCGGCCGCCGCCGGGCGGCGGGGC	GGGGAGGGGGCGGGGGGGGAGG	+
M38	TLX1_HUMAN.H11MO.0.D	-6	0.00580029	4.46042	0.448547	17	GCGGCCCCGGAGGCCACCGGCCGCCGCCGGGCGGCGGGGC	CCTTGGCAACTTGCCAG	-
M38	ZN563_HUMAN.H11MO.0.C	-6	0.00595094	4.57627	0.448547	21	GCGGCCCCGGAGGCCACCGGCCGCCGCCGGGCGGCGGGGC	GCAGCTGCCAGTGAGGATCCC	-
M38	KLF6_HUMAN.H11MO.0.A	-19	0.00668925	5.14403	0.448547	19	GCGGCCCCGGAGGCCACCGGCCGCCGCCGGGCGGCGGGGC	GGAAGGGCGGGGCCGGGGG	+
M38	RARG_HUMAN.H11MO.0.B	6	0.00673998	5.18305	0.448547	12	GCGGCCCCGGAGGCCACCGGCCGCCGCCGGGCGGCGGGGC	AGGTCAGAGTGACCTGGG	+
M40	SP3_HUMAN.H11MO.0.B	-9	0.00030346	0.233361	0.259932	20	GACCCTCGCGGCGCCGCGGGGAGCCCGGGAGGTCCCGTCG	GGGGGGGGGCGGGGCCGGGG	+
M40	GATA1_HUMAN.H11MO.0.A	8	0.000577786	0.444318	0.259932	11	GACCCTCGCGGCGCCGCGGGGAGCCCGGGAGGTCCCGTCG	TCTTATCTGTCCCCGCCAG	-
M40	IRX2_HUMAN.H11MO.0.D	-13	0.000624625	0.480337	0.259932	19	GACCCTCGCGGCGCCGCGGGGAGCCCGGGAGGTCCCGTCG	ACATGGGTGGGCATGTTGG	+
M40	THAP1_HUMAN.H11MO.0.C	-8	0.00072852	0.560232	0.259932	22	GACCCTCGCGGCGCCGCGGGGAGCCCGGGAGGTCCCGTCG	CGCCGCCATCTTGGCTGCGGGC	+
M40	GATA2_HUMAN.H11MO.0.A	8	0.00115035	0.884617	0.259932	11	GACCCTCGCGGCGCCGCGGGGAGCCCGGGAGGTCCCGTCG	CCTTATCTCCACCCCCCAG	-
M40	SP2_HUMAN.H11MO.0.A	-9	0.00177405	1.36425	0.259932	22	GACCCTCGCGGCGCCGCGGGGAGCCCGGGAGGTCCCGTCG	GGGGGGGGGGCGGGGCCGGGGG	+
M40	ZFX_HUMAN.H11MO.1.A	-6	0.00192984	1.48404	0.259932	17	GACCCTCGCGGCGCCGCGGGGAGCCCGGGAGGTCCCGTCG	GGGGGCGGAGGCCGGGG	+
M40	RXRA_HUMAN.H11MO.0.A	-9	0.00194357	1.49461	0.259932	20	GACCCTCGCGGCGCCGCGGGGAGCCCGGGAGGTCCCGTCG	GGGGGAGGCAGAGGTCAGAG	+
M40	ZN563_HUMAN.H11MO.0.C	-16	0.00206748	1.58989	0.259932	21	GACCCTCGCGGCGCCGCGGGGAGCCCGGGAGGTCCCGTCG	GCAGCTGCCAGTGAGGATCCC	-
M40	KLF6_HUMAN.H11MO.0.A	-11	0.00222612	1.71188	0.259932	19	GACCCTCGCGGCGCCGCGGGGAGCCCGGGAGGTCCCGTCG	GGAAGGGCGGGGCCGGGGG	+
M40	NR1D1_HUMAN.H11MO.0.B	-9	0.00222612	1.71188	0.259932	19	GACCCTCGCGGCGCCGCGGGGAGCCCGGGAGGTCCCGTCG	AGGGAAGTGGGTCAGAAGG	+
M40	TAL1_HUMAN.H11MO.0.A	8	0.00256819	1.97494	0.259932	11	GACCCTCGCGGCGCCGCGGGGAGCCCGGGAGGTCCCGTCG	CCTTATCTGCCCCCCCCAG	-
M40	PATZ1_HUMAN.H11MO.0.C	-10	0.00319629	2.45795	0.285444	22	GACCCTCGCGGCGCCGCGGGGAGCCCGGGAGGTCCCGTCG	GGGGAGGGGGCGGGGGGGGAGG	+
M40	ZN341_HUMAN.H11MO.0.C	-13	0.00340773	2.62054	0.28742	22	GACCCTCGCGGCGCCGCGGGGAGCCCGGGAGGTCCCGTCG	GGGGGGGGGGGGAGGGAAGAGC	+
M40	TLX1_HUMAN.H11MO.0.D	-14	0.00442736	3.40464	0.353765	17	GACCCTCGCGGCGCCGCGGGGAGCCCGGGAGGTCCCGTCG	CCTTGGCAACTTGCCAG	-
M40	RFX5_HUMAN.H11MO.0.A	-12	0.00471537	3.62612	0.357939	20	GACCCTCGCGGCGCCGCGGGGAGCCCGGGAGGTCCCGTCG	GTCAGCTGTTGCTAGGCAGA	+
M40	SPIC_HUMAN.H11MO.0.D	-19	0.00587777	4.52001	0.405615	13	GACCCTCGCGGCGCCGCGGGGAGCCCGGGAGGTCCCGTCG	GAGGAAGGGGAGG	+
M40	PROX1_HUMAN.H11MO.0.D	-17	0.00682592	5.24913	0.422026	17	GACCCTCGCGGCGCCGCGGGGAGCCCGGGAGGTCCCGTCG	GGGTAAGGCGGGTTGGG	+
M40	PTF1A_HUMAN.H11MO.0.B	-17	0.00683073	5.25283	0.422026	18	GACCCTCGCGGCGCCGCGGGGAGCCCGGGAGGTCCCGTCG	GGGAAAGGGGGCAGCTGG	-
M40	MAZ_HUMAN.H11MO.0.A	-9	0.00764778	5.88114	0.422026	22	GACCCTCGCGGCGCCGCGGGGAGCCCGGGAGGTCCCGTCG	GGGGGAGGGGGGGGGGGGGGGG	+
M40	VEZF1_HUMAN.H11MO.0.C	-7	0.00764778	5.88114	0.422026	22	GACCCTCGCGGCGCCGCGGGGAGCCCGGGAGGTCCCGTCG	GGGGAGGGGGGAGGGGGAGGGG	+
M40	KLF3_HUMAN.H11MO.0.B	-9	0.00820201	6.30735	0.422026	19	GACCCTCGCGGCGCCGCGGGGAGCCCGGGAGGTCCCGTCG	GGGGAGGGGCGGGGCCGGG	+
M40	ZN589_HUMAN.H11MO.0.D	-21	0.00833943	6.41302	0.422026	16	GACCCTCGCGGCGCCGCGGGGAGCCCGGGAGGTCCCGTCG	CCCACGGTTACTGCCG	+
M40	ZBT17_HUMAN.H11MO.0.A	-13	0.0099687	7.66593	0.424544	19	GACCCTCGCGGCGCCGCGGGGAGCCCGGGAGGTCCCGTCG	GAGGGTGGGGGAGGGGAAG	+
M40	RARG_HUMAN.H11MO.2.D	-27	0.0102053	7.8479	0.424544	13	GACCCTCGCGGCGCCGCGGGGAGCCCGGGAGGTCCCGTCG	GGGGGTCACCCAGAGGTCAC	+
M40	BRAC_HUMAN.H11MO.0.A	-4	0.0108621	8.35298	0.433966	20	GACCCTCGCGGCGCCGCGGGGAGCCCGGGAGGTCCCGTCG	TTAGCAGGGAGGTGTGAAAT	+
M40	TBX21_HUMAN.H11MO.0.A	-17	0.0123315	9.48292	0.480037	13	GACCCTCGCGGCGCCGCGGGGAGCCCGGGAGGTCCCGTCG	GTGGAGGTGTGAA	+
M41	PO3F4_HUMAN.H11MO.0.D	1	0.000327298	0.251692	0.262731	16	TATTTGCATACTTGATCAGAAGAAGGGCCACAGAAGGAGG	TAATTTGCATAATTTAT	+
M41	PO2F2_HUMAN.H11MO.0.A	0	0.000444339	0.341697	0.262731	11	TATTTGCATACTTGATCAGAAGAAGGGCCACAGAAGGAGG	CATTTGCATAT	-
M41	PO6F1_HUMAN.H11MO.0.D	-4	0.000749811	0.576605	0.262731	13	TATTTGCATACTTGATCAGAAGAAGGGCCACAGAAGGAGG	TGCATAAATTATG	-
M41	ZN134_HUMAN.H11MO.1.C	-9	0.00087588	0.673552	0.262731	17	TATTTGCATACTTGATCAGAAGAAGGGCCACAGAAGGAGG	ACCTAATCAGGTGAAGG	+
M41	PO4F3_HUMAN.H11MO.0.D	-3	0.000923335	0.710045	0.262731	15	TATTTGCATACTTGATCAGAAGAAGGGCCACAGAAGGAGG	ATGAATAATTAATGA	-
M41	P5F1B_HUMAN.H11MO.0.D	1	0.00102718	0.789901	0.262731	15	TATTTGCATACTTGATCAGAAGAAGGGCCACAGAAGGAGG	TAATTTGCATATTCAT	+
M42	RXRA_HUMAN.H11MO.0.A	-6	0.000882221	0.678428	0.366799	20	CCGGCCGCGGCAGCCGCCGCTAGCAGCGGGCCGGGGCCAC	GGGGGAGGCAGAGGTCAGAG	+
M42	GATA1_HUMAN.H11MO.0.A	-6	0.000989454	0.76089	0.366799	19	CCGGCCGCGGCAGCCGCCGCTAGCAGCGGGCCGGGGCCAC	CTGGCGGGGACAGATAAGA	+
M42	SP3_HUMAN.H11MO.0.B	-17	0.00117918	0.90679	0.366799	20	CCGGCCGCGGCAGCCGCCGCTAGCAGCGGGCCGGGGCCAC	GGGGGGGGGCGGGGCCGGGG	+
M42	THAP1_HUMAN.H11MO.0.C	1	0.00144765	1.11324	0.366799	21	CCGGCCGCGGCAGCCGCCGCTAGCAGCGGGCCGGGGCCAC	GCCCGCAGCCAAGATGGCGGCG	-
M42	IRX2_HUMAN.H11MO.0.D	-15	0.00165901	1.27578	0.366799	19	CCGGCCGCGGCAGCCGCCGCTAGCAGCGGGCCGGGGCCAC	ACATGGGTGGGCATGTTGG	+
M42	ZN563_HUMAN.H11MO.0.C	-15	0.00167965	1.29165	0.366799	21	CCGGCCGCGGCAGCCGCCGCTAGCAGCGGGCCGGGGCCAC	GCAGCTGCCAGTGAGGATCCC	-
M42	SP2_HUMAN.H11MO.0.A	-16	0.00229795	1.76712	0.389751	22	CCGGCCGCGGCAGCCGCCGCTAGCAGCGGGCCGGGGCCAC	GGGGGGGGGGCGGGGCCGGGGG	+
M42	GATA2_HUMAN.H11MO.0.A	-6	0.00254965	1.96068	0.389751	19	CCGGCCGCGGCAGCCGCCGCTAGCAGCGGGCCGGGGCCAC	CTGGGGGGTGGAGATAAGG	+
M42	TLX1_HUMAN.H11MO.0.D	-23	0.00280467	2.15679	0.389758	17	CCGGCCGCGGCAGCCGCCGCTAGCAGCGGGCCGGGGCCAC	CCTTGGCAACTTGCCAG	-
M42	TAL1_HUMAN.H11MO.0.A	-6	0.00361434	2.77943	0.390059	19	CCGGCCGCGGCAGCCGCCGCTAGCAGCGGGCCGGGGCCAC	CTGGGGGGGGCAGATAAGG	+
M42	LYL1_HUMAN.H11MO.0.A	-16	0.00389322	2.99388	0.390059	14	CCGGCCGCGGCAGCCGCCGCTAGCAGCGGGCCGGGGCCAC	CAGGAAACAGCTGG	-
M42	ZFX_HUMAN.H11MO.1.A	-2	0.00406432	3.12546	0.390059	17	CCGGCCGCGGCAGCCGCCGCTAGCAGCGGGCCGGGGCCAC	GGGGGCGGAGGCCGGGG	+
M42	ZN589_HUMAN.H11MO.0.D	-7	0.00568191	4.36939	0.43428	16	CCGGCCGCGGCAGCCGCCGCTAGCAGCGGGCCGGGGCCAC	CGGCAGTAACCGTGGG	-
M43	Z324A_HUMAN.H11MO.0.C	2	0.000570176	0.438466	0.455629	21	CAGGCAACGGTCCGTGGAACCAAGAAACTCCTCTTGAACC	TGGCAGCAAAGGATGGTTTGATA	-
M43	RARG_HUMAN.H11MO.0.B	-22	0.000592495	0.455629	0.455629	18	CAGGCAACGGTCCGTGGAACCAAGAAACTCCTCTTGAACC	CCCAGGTCACTCTGACCT	-
M44	ZN563_HUMAN.H11MO.0.C	-18	0.00036291	0.279078	0.234583	21	TCCCAGCGCCGCCGGGGCGGGAGCCCCGCCGGGGGCCGCG	GGGATCCTCACTGGCAGCTGC	+
M44	SP2_HUMAN.H11MO.0.A	-13	0.000498733	0.383526	0.234583	22	TCCCAGCGCCGCCGGGGCGGGAGCCCCGCCGGGGGCCGCG	GGGGGGGGGGCGGGGCCGGGGG	+
M44	GATA1_HUMAN.H11MO.0.A	-29	0.000621331	0.477803	0.234583	11	TCCCAGCGCCGCCGGGGCGGGAGCCCCGCCGGGGGCCGCG	CTGGCGGGGACAGATAAGA	+
M44	IRX2_HUMAN.H11MO.0.D	-15	0.00091742	0.705496	0.234583	19	TCCCAGCGCCGCCGGGGCGGGAGCCCCGCCGGGGGCCGCG	ACATGGGTGGGCATGTTGG	+
M44	GATA2_HUMAN.H11MO.0.A	-29	0.00134231	1.03224	0.234583	11	TCCCAGCGCCGCCGGGGCGGGAGCCCCGCCGGGGGCCGCG	CTGGGGGGTGGAGATAAGG	+
M44	THAP1_HUMAN.H11MO.0.C	-15	0.00143825	1.10601	0.234583	22	TCCCAGCGCCGCCGGGGCGGGAGCCCCGCCGGGGGCCGCG	GCCCGCAGCCAAGATGGCGGCG	-
M44	RXRA_HUMAN.H11MO.0.A	-3	0.00146512	1.12668	0.234583	20	TCCCAGCGCCGCCGGGGCGGGAGCCCCGCCGGGGGCCGCG	GGGGGAGGCAGAGGTCAGAG	+
M44	ZFX_HUMAN.H11MO.1.A	-18	0.0016903	1.29984	0.234583	17	TCCCAGCGCCGCCGGGGCGGGAGCCCCGCCGGGGGCCGCG	GGGGGCGGAGGCCGGGG	+
M44	SP3_HUMAN.H11MO.0.B	-12	0.00169249	1.30153	0.234583	20	TCCCAGCGCCGCCGGGGCGGGAGCCCCGCCGGGGGCCGCG	GGGGGGGGGCGGGGCCGGGG	+
M44	TAL1_HUMAN.H11MO.0.A	-29	0.00194649	1.49685	0.247305	11	TCCCAGCGCCGCCGGGGCGGGAGCCCCGCCGGGGGCCGCG	CTGGGGGGGGCAGATAAGG	+
M44	ZN341_HUMAN.H11MO.0.C	-5	0.00281096	2.16163	0.306119	22	TCCCAGCGCCGCCGGGGCGGGAGCCCCGCCGGGGGCCGCG	GGGGGGGGGGGGAGGGAAGAGC	+
M44	ZN589_HUMAN.H11MO.0.D	-5	0.00326022	2.50711	0.330081	16	TCCCAGCGCCGCCGGGGCGGGAGCCCCGCCGGGGGCCGCG	CGGCAGTAACCGTGGG	-
M44	PROX1_HUMAN.H11MO.0.D	-17	0.00395021	3.03771	0.336883	17	TCCCAGCGCCGCCGGGGCGGGAGCCCCGCCGGGGGCCGCG	GGGTAAGGCGGGTTGGG	+
M44	PATZ1_HUMAN.H11MO.0.C	-2	0.00414607	3.18833	0.336883	22	TCCCAGCGCCGCCGGGGCGGGAGCCCCGCCGGGGGCCGCG	GGGGAGGGGGCGGGGGGGGAGG	+
M44	TLX1_HUMAN.H11MO.0.D	-17	0.00425671	3.27341	0.336883	17	TCCCAGCGCCGCCGGGGCGGGAGCCCCGCCGGGGGCCGCG	CTGGCAAGTTGCCAAGG	+
M44	KLF6_HUMAN.H11MO.0.A	-5	0.00843506	6.48656	0.488294	19	TCCCAGCGCCGCCGGGGCGGGAGCCCCGCCGGGGGCCGCG	GGAAGGGCGGGGCCGGGGG	+
M45	KLF12_HUMAN.H11MO.0.C	-20	0.000175367	0.134857	0.182592	11	TCCCTCGGCGCTGCGTGTAGGCCGCGCCCTCAGGCCCAGT	GCCCCGCCCCT	-
M45	KLF4_HUMAN.H11MO.0.A	-20	0.000340706	0.262003	0.182592	10	TCCCTCGGCGCTGCGTGTAGGCCGCGCCCTCAGGCCCAGT	GCCACACCCT	-
M45	SP1_HUMAN.H11MO.1.A	-18	0.000471178	0.362336	0.182592	14	TCCCTCGGCGCTGCGTGTAGGCCGCGCCCTCAGGCCCAGT	CGGCCCCGCCCCCC	-
M45	KLF9_HUMAN.H11MO.0.C	-19	0.000643952	0.495199	0.182592	15	TCCCTCGGCGCTGCGTGTAGGCCGCGCCCTCAGGCCCAGT	GGCCACGCCCCCTCC	-
M45	ZFX_HUMAN.H11MO.0.A	-16	0.000662677	0.509599	0.182592	10	TCCCTCGGCGCTGCGTGTAGGCCGCGCCCTCAGGCCCAGT	CCAGGCCCCG	+
M45	ZN121_HUMAN.H11MO.0.C	-19	0.000715743	0.550407	0.182592	20	TCCCTCGGCGCTGCGTGTAGGCCGCGCCCTCAGGCCCAGT	GGTCTTGCTATGTTGCCCAG	-
M45	AP2B_HUMAN.H11MO.0.B	-25	0.0011805	0.907805	0.258134	10	TCCCTCGGCGCTGCGTGTAGGCCGCGCCCTCAGGCCCAGT	GCCCCCGGGC	-
M45	KLF14_HUMAN.H11MO.0.D	-20	0.00155276	1.19407	0.284396	13	TCCCTCGGCGCTGCGTGTAGGCCGCGCCCTCAGGCCCAGT	GCCACGCCCCCCT	-
M45	SP1_HUMAN.H11MO.0.A	-10	0.0016722	1.28593	0.284396	22	TCCCTCGGCGCTGCGTGTAGGCCGCGCCCTCAGGCCCAGT	CCCCCCCCCGGCCCCGCCCCCC	-
M45	AP2C_HUMAN.H11MO.0.A	-24	0.00206779	1.59013	0.316508	14	TCCCTCGGCGCTGCGTGTAGGCCGCGCCCTCAGGCCCAGT	TGGCCTCAGGGCAT	-
M45	KLF1_HUMAN.H11MO.0.A	-16	0.00228809	1.75954	0.318389	14	TCCCTCGGCGCTGCGTGTAGGCCGCGCCCTCAGGCCCAGT	CCCGGCCCCGCCCC	-
M45	MAZ_HUMAN.H11MO.1.A	-20	0.00311354	2.39431	0.397146	11	TCCCTCGGCGCTGCGTGTAGGCCGCGCCCTCAGGCCCAGT	CCCCCTCCCTC	-
M45	KLF13_HUMAN.H11MO.0.D	-22	0.00368339	2.83252	0.433691	11	TCCCTCGGCGCTGCGTGTAGGCCGCGCCCTCAGGCCCAGT	CACGCCCCCCT	-
M45	ZN335_HUMAN.H11MO.1.A	-29	0.00455669	3.50409	0.47641	7	TCCCTCGGCGCTGCGTGTAGGCCGCGCCCTCAGGCCCAGT	TCAGGCA	-
M45	ZBT14_HUMAN.H11MO.0.C	-23	0.0046687	3.59023	0.47641	9	TCCCTCGGCGCTGCGTGTAGGCCGCGCCCTCAGGCCCAGT	GCGCGCTCC	-
M45	SP2_HUMAN.H11MO.1.B	-20	0.00506224	3.89286	0.484283	12	TCCCTCGGCGCTGCGTGTAGGCCGCGCCCTCAGGCCCAGT	GCCCCGCCCCCT	-
M46	ZFX_HUMAN.H11MO.1.A	-17	0.000216869	0.166772	0.297636	17	GCCCCGTGCCTCAGGGGCCGGCCGGCGGCCTGGGGGGGCC	GGGGGCGGAGGCCGGGG	+
M46	SP2_HUMAN.H11MO.0.A	-13	0.000586141	0.450743	0.297636	22	GCCCCGTGCCTCAGGGGCCGGCCGGCGGCCTGGGGGGGCC	GGGGGGGGGGCGGGGCCGGGGG	+
M46	GATA1_HUMAN.H11MO.0.A	-29	0.000775468	0.596335	0.297636	11	GCCCCGTGCCTCAGGGGCCGGCCGGCGGCCTGGGGGGGCC	CTGGCGGGGACAGATAAGA	+
M46	RXRA_HUMAN.H11MO.0.A	-14	0.000870776	0.669627	0.297636	20	GCCCCGTGCCTCAGGGGCCGGCCGGCGGCCTGGGGGGGCC	GGGGGAGGCAGAGGTCAGAG	+
M46	IRX2_HUMAN.H11MO.0.D	-4	0.000974811	0.74963	0.297636	19	GCCCCGTGCCTCAGGGGCCGGCCGGCGGCCTGGGGGGGCC	CCAACATGCCCACCCATGT	-
M46	TAL1_HUMAN.H11MO.0.A	-29	0.00189982	1.46096	0.301589	11	GCCCCGTGCCTCAGGGGCCGGCCGGCGGCCTGGGGGGGCC	CTGGGGGGGGCAGATAAGG	+
M46	GATA2_HUMAN.H11MO.0.A	-29	0.00204248	1.57066	0.301589	11	GCCCCGTGCCTCAGGGGCCGGCCGGCGGCCTGGGGGGGCC	CTGGGGGGTGGAGATAAGG	+
M46	THAP1_HUMAN.H11MO.0.C	-8	0.00215426	1.65662	0.301589	22	GCCCCGTGCCTCAGGGGCCGGCCGGCGGCCTGGGGGGGCC	GCCCGCAGCCAAGATGGCGGCG	-
M46	SP3_HUMAN.H11MO.0.B	-14	0.00272244	2.09356	0.301589	20	GCCCCGTGCCTCAGGGGCCGGCCGGCGGCCTGGGGGGGCC	GGGGGGGGGCGGGGCCGGGG	+
M46	PATZ1_HUMAN.H11MO.0.C	-15	0.00279724	2.15108	0.301589	22	GCCCCGTGCCTCAGGGGCCGGCCGGCGGCCTGGGGGGGCC	GGGGAGGGGGCGGGGGGGGAGG	+
M46	ZN563_HUMAN.H11MO.0.C	-1	0.00306983	2.3607	0.301589	21	GCCCCGTGCCTCAGGGGCCGGCCGGCGGCCTGGGGGGGCC	GCAGCTGCCAGTGAGGATCCC	-
M46	KLF6_HUMAN.H11MO.0.A	-16	0.00313124	2.40793	0.301589	19	GCCCCGTGCCTCAGGGGCCGGCCGGCGGCCTGGGGGGGCC	GGAAGGGCGGGGCCGGGGG	+
M46	NR1D1_HUMAN.H11MO.0.B	-17	0.00335838	2.58259	0.301589	19	GCCCCGTGCCTCAGGGGCCGGCCGGCGGCCTGGGGGGGCC	AGGGAAGTGGGTCAGAAGG	+
M46	TLX1_HUMAN.H11MO.0.D	-17	0.00502685	3.86565	0.383708	17	GCCCCGTGCCTCAGGGGCCGGCCGGCGGCCTGGGGGGGCC	CTGGCAAGTTGCCAAGG	+
M47	SP2_HUMAN.H11MO.0.A	-3	3.7847e-06	0.00291043	0.00571739	22	CAAGCGGACCGGCCGCCGCAGGAGCAAGAGGGCTGCGCCG	GGGGGGGGGGCGGGGCCGGGGG	+
M47	SP3_HUMAN.H11MO.0.B	-4	2.75798e-05	0.0212088	0.0208318	20	CAAGCGGACCGGCCGCCGCAGGAGCAAGAGGGCTGCGCCG	GGGGGGGGGCGGGGCCGGGG	+
M47	PATZ1_HUMAN.H11MO.0.C	-9	4.63916e-05	0.0356751	0.0213183	22	CAAGCGGACCGGCCGCCGCAGGAGCAAGAGGGCTGCGCCG	GGGGAGGGGGCGGGGGGGGAGG	+
M47	KLF3_HUMAN.H11MO.0.B	-4	5.64475e-05	0.0434082	0.0213183	19	CAAGCGGACCGGCCGCCGCAGGAGCAAGAGGGCTGCGCCG	GGGGAGGGGCGGGGCCGGG	+
M47	SP4_HUMAN.H11MO.0.A	-3	0.000309282	0.237838	0.0858661	20	CAAGCGGACCGGCCGCCGCAGGAGCAAGAGGGCTGCGCCG	GGGAAGGGGGCGGGGCCGGG	+
M47	WT1_HUMAN.H11MO.0.C	-10	0.000380021	0.292236	0.0858661	20	CAAGCGGACCGGCCGCCGCAGGAGCAAGAGGGCTGCGCCG	GGGCGGGGGAGGAGGGGGGG	+
M47	SP1_HUMAN.H11MO.0.A	-2	0.00053375	0.410454	0.0858661	22	CAAGCGGACCGGCCGCCGCAGGAGCAAGAGGGCTGCGCCG	GGGGGGCGGGGCCGGGGGGGGG	+
M47	KLF6_HUMAN.H11MO.0.A	-6	0.000557533	0.428743	0.0858661	19	CAAGCGGACCGGCCGCCGCAGGAGCAAGAGGGCTGCGCCG	GGAAGGGCGGGGCCGGGGG	+
M47	RARA_HUMAN.H11MO.0.A	-17	0.000570045	0.438365	0.0858661	20	CAAGCGGACCGGCCGCCGCAGGAGCAAGAGGGCTGCGCCG	GGGGGATCAAGAGGTCAAGG	+
M47	SP4_HUMAN.H11MO.1.A	-5	0.000657551	0.505657	0.0858661	16	CAAGCGGACCGGCCGCCGCAGGAGCAAGAGGGCTGCGCCG	GGAGGGGGCGGGGCCG	+
M47	AP2D_HUMAN.H11MO.0.D	-1	0.000682082	0.524521	0.0858661	14	CAAGCGGACCGGCCGCCGCAGGAGCAAGAGGGCTGCGCCG	ACGCGCCTCGGGCG	-
M47	ZN341_HUMAN.H11MO.0.C	-9	0.000955403	0.734705	0.102145	22	CAAGCGGACCGGCCGCCGCAGGAGCAAGAGGGCTGCGCCG	GGGGGGGGGGGGAGGGAAGAGC	+
M47	MAZ_HUMAN.H11MO.0.A	-8	0.00101812	0.782938	0.102145	22	CAAGCGGACCGGCCGCCGCAGGAGCAAGAGGGCTGCGCCG	GGGGGAGGGGGGGGGGGGGGGG	+
M47	ZN770_HUMAN.H11MO.0.C	-3	0.00101812	0.782938	0.102145	22	CAAGCGGACCGGCCGCCGCAGGAGCAAGAGGGCTGCGCCG	GGGAGGCTGAGGCGGGAGGATC	+
M47	ZFX_HUMAN.H11MO.1.A	-1	0.00108185	0.831946	0.102145	17	CAAGCGGACCGGCCGCCGCAGGAGCAAGAGGGCTGCGCCG	GGGGGCGGAGGCCGGGG	+
M47	RXRA_HUMAN.H11MO.0.A	-17	0.00117304	0.902066	0.104239	20	CAAGCGGACCGGCCGCCGCAGGAGCAAGAGGGCTGCGCCG	GGGGGAGGCAGAGGTCAGAG	+
M47	MBD2_HUMAN.H11MO.0.B	-8	0.00156994	1.20729	0.131758	11	CAAGCGGACCGGCCGCCGCAGGAGCAAGAGGGCTGCGCCG	GGGGCCGGAGG	+
M47	THAP1_HUMAN.H11MO.0.C	1	0.00201999	1.55337	0.160606	21	CAAGCGGACCGGCCGCCGCAGGAGCAAGAGGGCTGCGCCG	GCCCGCAGCCAAGATGGCGGCG	-
M47	CTCFL_HUMAN.H11MO.0.A	-7	0.00222477	1.71085	0.164129	17	CAAGCGGACCGGCCGCCGCAGGAGCAAGAGGGCTGCGCCG	GCCGCCAGGGGGCGCCG	+
M47	VEZF1_HUMAN.H11MO.0.C	-11	0.0022816	1.75455	0.164129	22	CAAGCGGACCGGCCGCCGCAGGAGCAAGAGGGCTGCGCCG	GGGGAGGGGGGAGGGGGAGGGG	+
M47	KLF16_HUMAN.H11MO.0.D	-3	0.00247839	1.90588	0.170182	19	CAAGCGGACCGGCCGCCGCAGGAGCAAGAGGGCTGCGCCG	GGGGGCGGGGGGGGGGGGG	+
M47	ASCL1_HUMAN.H11MO.0.A	-4	0.00280601	2.15782	0.177715	14	CAAGCGGACCGGCCGCCGCAGGAGCAAGAGGGCTGCGCCG	GGGAGCAGGTGCAG	-
M47	SP1_HUMAN.H11MO.1.A	-7	0.00300286	2.3092	0.177715	14	CAAGCGGACCGGCCGCCGCAGGAGCAAGAGGGCTGCGCCG	GGGGGGCGGGGCCG	+
M47	ZN263_HUMAN.H11MO.0.A	-10	0.00300408	2.31014	0.177715	20	CAAGCGGACCGGCCGCCGCAGGAGCAAGAGGGCTGCGCCG	GGGAGGAGGGAGAGGAGGAG	+
M47	COT1_HUMAN.H11MO.0.C	-20	0.00305866	2.35211	0.177715	17	CAAGCGGACCGGCCGCCGCAGGAGCAAGAGGGCTGCGCCG	GGGGTCAGAGGTCAGGG	+
M47	AP2B_HUMAN.H11MO.0.B	-7	0.00501369	3.85553	0.268623	10	CAAGCGGACCGGCCGCCGCAGGAGCAAGAGGGCTGCGCCG	GCCCGGGGGC	+
M47	PTF1A_HUMAN.H11MO.0.B	2	0.00515674	3.96553	0.268623	16	CAAGCGGACCGGCCGCCGCAGGAGCAAGAGGGCTGCGCCG	GGGAAAGGGGGCAGCTGG	-
M47	KLF9_HUMAN.H11MO.0.C	-5	0.00574604	4.4187	0.289344	15	CAAGCGGACCGGCCGCCGCAGGAGCAAGAGGGCTGCGCCG	GGAGGGGGCGTGGCC	+
M47	CTCF_HUMAN.H11MO.0.A	-5	0.00615641	4.73428	0.300008	19	CAAGCGGACCGGCCGCCGCAGGAGCAAGAGGGCTGCGCCG	TGGCCACCAGGGGGCGCCA	+
M47	PROX1_HUMAN.H11MO.0.D	-5	0.00723625	5.56468	0.34161	17	CAAGCGGACCGGCCGCCGCAGGAGCAAGAGGGCTGCGCCG	GGGTAAGGCGGGTTGGG	+
M47	EGR1_HUMAN.H11MO.0.A	-8	0.00865322	6.65433	0.386779	17	CAAGCGGACCGGCCGCCGCAGGAGCAAGAGGGCTGCGCCG	GAGGGCGTGGGCGGGGG	+
M47	COT1_HUMAN.H11MO.1.C	-24	0.00903523	6.94809	0.386779	13	CAAGCGGACCGGCCGCCGCAGGAGCAAGAGGGCTGCGCCG	GCAGAGGTCAGGG	+
M47	ZN467_HUMAN.H11MO.0.C	-9	0.0092172	7.08803	0.386779	22	CAAGCGGACCGGCCGCCGCAGGAGCAAGAGGGCTGCGCCG	GGGGAGGGGAGGGGGGGGGGGG	+
M47	GABPA_HUMAN.H11MO.0.A	-4	0.010351	7.95994	0.407162	14	CAAGCGGACCGGCCGCCGCAGGAGCAAGAGGGCTGCGCCG	GGAACCGGAAGTGG	+
M47	COT2_HUMAN.H11MO.1.A	-20	0.0116061	8.92512	0.418803	17	CAAGCGGACCGGCCGCCGCAGGAGCAAGAGGGCTGCGCCG	GGGGTCAAAGGTCAGGG	+
M47	ARNT2_HUMAN.H11MO.0.D	-11	0.0116541	8.962	0.418803	12	CAAGCGGACCGGCCGCCGCAGGAGCAAGAGGGCTGCGCCG	GGCGTGGGAGGC	+
M47	EGR2_HUMAN.H11MO.0.A	-6	0.0117393	9.02756	0.418803	18	CAAGCGGACCGGCCGCCGCAGGAGCAAGAGGGCTGCGCCG	GGGGGGGTGTGGGAGGGG	+
M47	TBX1_HUMAN.H11MO.0.D	-20	0.0122317	9.40615	0.418803	20	CAAGCGGACCGGCCGCCGCAGGAGCAAGAGGGCTGCGCCG	GGGTGGGCAGGGGTGGGCGG	+
M47	MLXPL_HUMAN.H11MO.0.D	1	0.0123153	9.47044	0.418803	18	CAAGCGGACCGGCCGCCGCAGGAGCAAGAGGGCTGCGCCG	GCATGTGACACCGCCGTGG	+
M47	KLF1_HUMAN.H11MO.0.A	-9	0.0124754	9.59361	0.418803	14	CAAGCGGACCGGCCGCCGCAGGAGCAAGAGGGCTGCGCCG	GGGGCGGGGCCGGG	+
M47	PURA_HUMAN.H11MO.0.D	-4	0.0130321	10.0217	0.427979	17	CAAGCGGACCGGCCGCCGCAGGAGCAAGAGGGCTGCGCCG	GGAAGGGGGGGGCAGGG	+
M47	EGR2_HUMAN.H11MO.1.A	-9	0.0133937	10.2998	0.430497	16	CAAGCGGACCGGCCGCCGCAGGAGCAAGAGGGCTGCGCCG	GGGGCGTGGGCGGGGG	+
M47	MYOG_HUMAN.H11MO.0.B	-5	0.0141806	10.9049	0.437799	13	CAAGCGGACCGGCCGCCGCAGGAGCAAGAGGGCTGCGCCG	GGGACAGCTGCGG	-
M47	TAF1_HUMAN.H11MO.0.A	-5	0.0142005	10.9202	0.437799	16	CAAGCGGACCGGCCGCCGCAGGAGCAAGAGGGCTGCGCCG	AAGATGGCGGCGGCGG	+
M47	KLF15_HUMAN.H11MO.0.A	-3	0.0145761	11.209	0.44039	19	CAAGCGGACCGGCCGCCGCAGGAGCAAGAGGGCTGCGCCG	GGGGAGGAGCAGGGGGGGG	+
M47	Z324A_HUMAN.H11MO.0.C	-1	0.01575	12.1118	0.453922	23	CAAGCGGACCGGCCGCCGCAGGAGCAAGAGGGCTGCGCCG	TATCAAACCATCCTTTGCTGCCA	+
M47	ZF64A_HUMAN.H11MO.0.D	-3	0.0159516	12.2668	0.453922	16	CAAGCGGACCGGCCGCCGCAGGAGCAAGAGGGCTGCGCCG	GGGGCCCGGGAACCTG	+
M47	RARG_HUMAN.H11MO.2.D	-15	0.0161377	12.4099	0.453922	20	CAAGCGGACCGGCCGCCGCAGGAGCAAGAGGGCTGCGCCG	GGGGGTCACCCAGAGGTCAC	+
M47	MYOD1_HUMAN.H11MO.0.A	-1	0.0162259	12.4777	0.453922	15	CAAGCGGACCGGCCGCCGCAGGAGCAAGAGGGCTGCGCCG	GGCAGGAACAGCTGC	-
M47	USF2_HUMAN.H11MO.0.A	4	0.0172185	13.241	0.472933	15	CAAGCGGACCGGCCGCCGCAGGAGCAAGAGGGCTGCGCCG	GGGTCACGTGGCCGCGGCG	+
M47	KLF12_HUMAN.H11MO.0.C	-8	0.0180303	13.8653	0.486386	11	CAAGCGGACCGGCCGCCGCAGGAGCAAGAGGGCTGCGCCG	AGGGGCGGGGC	+
M48	THAP1_HUMAN.H11MO.0.C	-15	0.000223063	0.171535	0.339913	22	CGCTGCGACGCGGGGCGCGGGGGCCGGGAATCCGGGCACG	GCCCGCAGCCAAGATGGCGGCG	-
M48	SP3_HUMAN.H11MO.0.B	-8	0.00068786	0.528964	0.350715	20	CGCTGCGACGCGGGGCGCGGGGGCCGGGAATCCGGGCACG	GGGGGGGGGCGGGGCCGGGG	+
M48	RXRA_HUMAN.H11MO.0.A	-8	0.000936292	0.720008	0.358036	20	CGCTGCGACGCGGGGCGCGGGGGCCGGGAATCCGGGCACG	GGGGGAGGCAGAGGTCAGAG	+
M48	ZFX_HUMAN.H11MO.1.A	-5	0.00125843	0.967736	0.384978	17	CGCTGCGACGCGGGGCGCGGGGGCCGGGAATCCGGGCACG	GGGGGCGGAGGCCGGGG	+
M48	IRX2_HUMAN.H11MO.0.D	-16	0.00157966	1.21476	0.402706	19	CGCTGCGACGCGGGGCGCGGGGGCCGGGAATCCGGGCACG	ACATGGGTGGGCATGTTGG	+
M48	SP2_HUMAN.H11MO.0.A	0	0.00246865	1.89839	0.467467	22	CGCTGCGACGCGGGGCGCGGGGGCCGGGAATCCGGGCACG	GGGGGGGGGGCGGGGCCGGGGG	+
M48	GATA1_HUMAN.H11MO.0.A	8	0.00248072	1.90768	0.467467	11	CGCTGCGACGCGGGGCGCGGGGGCCGGGAATCCGGGCACG	TCTTATCTGTCCCCGCCAG	-
M48	ZN563_HUMAN.H11MO.0.C	-18	0.00275054	2.11516	0.467467	21	CGCTGCGACGCGGGGCGCGGGGGCCGGGAATCCGGGCACG	GGGATCCTCACTGGCAGCTGC	+
M49	GATA1_HUMAN.H11MO.0.A	8	0.000553167	0.425385	0.356009	11	GCTCCCCGCAGAGGGGGGGCCCGGGGCGAGCGGCCCCGCG	TCTTATCTGTCCCCGCCAG	-
M49	SP3_HUMAN.H11MO.0.B	-6	0.000786843	0.605082	0.356009	20	GCTCCCCGCAGAGGGGGGGCCCGGGGCGAGCGGCCCCGCG	GGGGGGGGGCGGGGCCGGGG	+
M49	THAP1_HUMAN.H11MO.0.C	-13	0.000999963	0.768972	0.356009	22	GCTCCCCGCAGAGGGGGGGCCCGGGGCGAGCGGCCCCGCG	GCCCGCAGCCAAGATGGCGGCG	-
M49	IRX2_HUMAN.H11MO.0.D	-9	0.00110021	0.846059	0.356009	19	GCTCCCCGCAGAGGGGGGGCCCGGGGCGAGCGGCCCCGCG	ACATGGGTGGGCATGTTGG	+
M49	ZN563_HUMAN.H11MO.0.C	-15	0.00132105	1.01589	0.356009	21	GCTCCCCGCAGAGGGGGGGCCCGGGGCGAGCGGCCCCGCG	GGGATCCTCACTGGCAGCTGC	+
M49	ZFX_HUMAN.H11MO.1.A	-9	0.00168891	1.29877	0.356009	17	GCTCCCCGCAGAGGGGGGGCCCGGGGCGAGCGGCCCCGCG	GGGGGCGGAGGCCGGGG	+
M49	RXRA_HUMAN.H11MO.0.A	-13	0.00214633	1.65052	0.364552	20	GCTCCCCGCAGAGGGGGGGCCCGGGGCGAGCGGCCCCGCG	GGGGGAGGCAGAGGTCAGAG	+
M49	GATA2_HUMAN.H11MO.0.A	8	0.00282589	2.17311	0.40821	11	GCTCCCCGCAGAGGGGGGGCCCGGGGCGAGCGGCCCCGCG	CCTTATCTCCACCCCCCAG	-
M49	TAL1_HUMAN.H11MO.0.A	8	0.00303137	2.33112	0.40821	11	GCTCCCCGCAGAGGGGGGGCCCGGGGCGAGCGGCCCCGCG	CCTTATCTGCCCCCCCCAG	-
M49	SP2_HUMAN.H11MO.0.A	-11	0.00329276	2.53213	0.40821	22	GCTCCCCGCAGAGGGGGGGCCCGGGGCGAGCGGCCCCGCG	GGGGGGGGGGCGGGGCCGGGGG	+
M49	NR1D1_HUMAN.H11MO.0.B	-7	0.00428435	3.29466	0.436616	19	GCTCCCCGCAGAGGGGGGGCCCGGGGCGAGCGGCCCCGCG	AGGGAAGTGGGTCAGAAGG	+
M49	PATZ1_HUMAN.H11MO.0.C	-11	0.00480401	3.69428	0.441404	22	GCTCCCCGCAGAGGGGGGGCCCGGGGCGAGCGGCCCCGCG	GGGGAGGGGGCGGGGGGGGAGG	+
M49	TLX1_HUMAN.H11MO.0.D	-22	0.0060095	4.6213	0.483494	17	GCTCCCCGCAGAGGGGGGGCCCGGGGCGAGCGGCCCCGCG	CTGGCAAGTTGCCAAGG	+
M50	KLF6_HUMAN.H11MO.0.A	-8	0.000183062	0.140775	0.145919	19	CAGGCACGCGCCGGCCGCGGGAGCGGGGCCCGGGTCCAGC	GGAAGGGCGGGGCCGGGGG	+
M50	THAP1_HUMAN.H11MO.0.C	-12	0.00023817	0.183153	0.145919	22	CAGGCACGCGCCGGCCGCGGGAGCGGGGCCCGGGTCCAGC	GCCCGCAGCCAAGATGGCGGCG	-
M50	ZN563_HUMAN.H11MO.0.C	-10	0.000287505	0.221091	0.145919	21	CAGGCACGCGCCGGCCGCGGGAGCGGGGCCCGGGTCCAGC	GCAGCTGCCAGTGAGGATCCC	-
M50	SP3_HUMAN.H11MO.0.B	-19	0.00046529	0.357808	0.154522	20	CAGGCACGCGCCGGCCGCGGGAGCGGGGCCCGGGTCCAGC	GGGGGGGGGCGGGGCCGGGG	+
M50	ZFX_HUMAN.H11MO.1.A	-3	0.000507422	0.390208	0.154522	17	CAGGCACGCGCCGGCCGCGGGAGCGGGGCCCGGGTCCAGC	GGGGGCGGAGGCCGGGG	+
M50	SP2_HUMAN.H11MO.0.A	-7	0.000693205	0.533074	0.159741	22	CAGGCACGCGCCGGCCGCGGGAGCGGGGCCCGGGTCCAGC	GGGGGGGGGGCGGGGCCGGGGG	+
M50	PATZ1_HUMAN.H11MO.0.C	-11	0.000742717	0.57115	0.159741	22	CAGGCACGCGCCGGCCGCGGGAGCGGGGCCCGGGTCCAGC	GGGGAGGGGGCGGGGGGGGAGG	+
M50	RXRA_HUMAN.H11MO.0.A	-6	0.000839299	0.645421	0.159741	20	CAGGCACGCGCCGGCCGCGGGAGCGGGGCCCGGGTCCAGC	GGGGGAGGCAGAGGTCAGAG	+
M50	TLX1_HUMAN.H11MO.0.D	-17	0.00167896	1.29112	0.205431	17	CAGGCACGCGCCGGCCGCGGGAGCGGGGCCCGGGTCCAGC	CTGGCAAGTTGCCAAGG	+
M50	GATA1_HUMAN.H11MO.0.A	-29	0.00168694	1.29726	0.205431	11	CAGGCACGCGCCGGCCGCGGGAGCGGGGCCCGGGTCCAGC	CTGGCGGGGACAGATAAGA	+
M50	IRX2_HUMAN.H11MO.0.D	-6	0.00181194	1.39338	0.205431	19	CAGGCACGCGCCGGCCGCGGGAGCGGGGCCCGGGTCCAGC	ACATGGGTGGGCATGTTGG	+
M50	NR1D1_HUMAN.H11MO.0.B	-17	0.00194556	1.49614	0.205431	19	CAGGCACGCGCCGGCCGCGGGAGCGGGGCCCGGGTCCAGC	AGGGAAGTGGGTCAGAAGG	+
M50	ZN341_HUMAN.H11MO.0.C	-9	0.0020238	1.5563	0.205431	22	CAGGCACGCGCCGGCCGCGGGAGCGGGGCCCGGGTCCAGC	GGGGGGGGGGGGAGGGAAGAGC	+
M50	VEZF1_HUMAN.H11MO.0.C	-17	0.0024554	1.8882	0.233664	22	CAGGCACGCGCCGGCCGCGGGAGCGGGGCCCGGGTCCAGC	GGGGAGGGGGGAGGGGGAGGGG	+
M50	KLF3_HUMAN.H11MO.0.B	-6	0.00296141	2.27733	0.246573	19	CAGGCACGCGCCGGCCGCGGGAGCGGGGCCCGGGTCCAGC	GGGGAGGGGCGGGGCCGGG	+
M50	TAL1_HUMAN.H11MO.0.A	-29	0.00363782	2.79748	0.263761	11	CAGGCACGCGCCGGCCGCGGGAGCGGGGCCCGGGTCCAGC	CTGGGGGGGGCAGATAAGG	+
M50	LYL1_HUMAN.H11MO.0.A	-7	0.00468192	3.6004	0.309946	14	CAGGCACGCGCCGGCCGCGGGAGCGGGGCCCGGGTCCAGC	CAGGAAACAGCTGG	-
M50	SP4_HUMAN.H11MO.0.A	-18	0.00531327	4.0859	0.332783	20	CAGGCACGCGCCGGCCGCGGGAGCGGGGCCCGGGTCCAGC	GGGAAGGGGGCGGGGCCGGG	+
M50	PROX1_HUMAN.H11MO.0.D	-22	0.00546402	4.20183	0.332783	17	CAGGCACGCGCCGGCCGCGGGAGCGGGGCCCGGGTCCAGC	GGGTAAGGCGGGTTGGG	+
M50	GATA2_HUMAN.H11MO.0.A	-29	0.00581416	4.47109	0.337906	11	CAGGCACGCGCCGGCCGCGGGAGCGGGGCCCGGGTCCAGC	CTGGGGGGTGGAGATAAGG	+
M50	EGR1_HUMAN.H11MO.0.A	-10	0.00628999	4.83701	0.337906	17	CAGGCACGCGCCGGCCGCGGGAGCGGGGCCCGGGTCCAGC	GAGGGCGTGGGCGGGGG	+
M50	SPIC_HUMAN.H11MO.0.D	-16	0.00811798	6.24273	0.406496	13	CAGGCACGCGCCGGCCGCGGGAGCGGGGCCCGGGTCCAGC	GAGGAAGGGGAGG	+
M50	MAZ_HUMAN.H11MO.0.A	-6	0.00890386	6.84707	0.422219	22	CAGGCACGCGCCGGCCGCGGGAGCGGGGCCCGGGTCCAGC	GGGGGAGGGGGGGGGGGGGGGG	+
M50	ZBT17_HUMAN.H11MO.0.A	-10	0.00975127	7.49873	0.424212	19	CAGGCACGCGCCGGCCGCGGGAGCGGGGCCCGGGTCCAGC	GAGGGTGGGGGAGGGGAAG	+
M50	RARG_HUMAN.H11MO.0.B	-28	0.0107072	8.23386	0.443261	12	CAGGCACGCGCCGGCCGCGGGAGCGGGGCCCGGGTCCAGC	CCCAGGTCACTCTGACCT	-
M50	ZN589_HUMAN.H11MO.0.D	-4	0.0108902	8.37455	0.443261	16	CAGGCACGCGCCGGCCGCGGGAGCGGGGCCCGGGTCCAGC	CCCACGGTTACTGCCG	+
M50	USF2_HUMAN.H11MO.0.A	-31	0.0110625	8.50708	0.443261	9	CAGGCACGCGCCGGCCGCGGGAGCGGGGCCCGGGTCCAGC	CGCCGCGGCCACGTGACCC	-
M52	THAP1_HUMAN.H11MO.0.C	-14	7.0621e-05	0.0543076	0.10838	22	TCAGCCGTAGCTGGCGCCCCGAAGGTGCGCTCCGGCCGCG	CGCCGCCATCTTGGCTGCGGGC	+
M52	ZN563_HUMAN.H11MO.0.C	-9	0.000667374	0.51321	0.299296	21	TCAGCCGTAGCTGGCGCCCCGAAGGTGCGCTCCGGCCGCG	GCAGCTGCCAGTGAGGATCCC	-
M52	SP2_HUMAN.H11MO.0.A	-15	0.000721776	0.555045	0.299296	22	TCAGCCGTAGCTGGCGCCCCGAAGGTGCGCTCCGGCCGCG	GGGGGGGGGGCGGGGCCGGGGG	+
M52	PATZ1_HUMAN.H11MO.0.C	-6	0.00078009	0.599889	0.299296	22	TCAGCCGTAGCTGGCGCCCCGAAGGTGCGCTCCGGCCGCG	GGGGAGGGGGCGGGGGGGGAGG	+
M52	ZN589_HUMAN.H11MO.0.D	-18	0.00188632	1.45058	0.443252	16	TCAGCCGTAGCTGGCGCCCCGAAGGTGCGCTCCGGCCGCG	CCCACGGTTACTGCCG	+
M52	PURA_HUMAN.H11MO.0.D	-23	0.00202177	1.55474	0.443252	17	TCAGCCGTAGCTGGCGCCCCGAAGGTGCGCTCCGGCCGCG	GGAAGGGGGGGGCAGGG	+
M52	RARG_HUMAN.H11MO.2.D	-10	0.00250139	1.92357	0.479852	20	TCAGCCGTAGCTGGCGCCCCGAAGGTGCGCTCCGGCCGCG	GGGGGTCACCCAGAGGTCAC	+
M53	SP3_HUMAN.H11MO.0.B	-12	2.43439e-05	0.0187205	0.0370909	20	CCCGGGACCCCCGGAGCGGGGCGGCACGGGGGCCGCCGCG	GGGGGGGGGCGGGGCCGGGG	+
M53	IRX2_HUMAN.H11MO.0.D	-9	0.000163697	0.125883	0.0887764	19	CCCGGGACCCCCGGAGCGGGGCGGCACGGGGGCCGCCGCG	ACATGGGTGGGCATGTTGG	+
M53	PATZ1_HUMAN.H11MO.0.C	-10	0.0001748	0.134422	0.0887764	22	CCCGGGACCCCCGGAGCGGGGCGGCACGGGGGCCGCCGCG	GGGGAGGGGGCGGGGGGGGAGG	+
M53	RXRA_HUMAN.H11MO.0.A	-10	0.000247121	0.190036	0.0941297	20	CCCGGGACCCCCGGAGCGGGGCGGCACGGGGGCCGCCGCG	GGGGGAGGCAGAGGTCAGAG	+
M53	SP2_HUMAN.H11MO.0.A	-11	0.000338274	0.260133	0.10308	22	CCCGGGACCCCCGGAGCGGGGCGGCACGGGGGCCGCCGCG	GGGGGGGGGGCGGGGCCGGGGG	+
M53	KLF6_HUMAN.H11MO.0.A	-12	0.000428597	0.329591	0.108836	19	CCCGGGACCCCCGGAGCGGGGCGGCACGGGGGCCGCCGCG	GGAAGGGCGGGGCCGGGGG	+
M53	SP4_HUMAN.H11MO.0.A	-11	0.000529569	0.407239	0.115266	20	CCCGGGACCCCCGGAGCGGGGCGGCACGGGGGCCGCCGCG	GGGAAGGGGGCGGGGCCGGG	+
M53	VEZF1_HUMAN.H11MO.0.C	-10	0.000734673	0.564964	0.125172	22	CCCGGGACCCCCGGAGCGGGGCGGCACGGGGGCCGCCGCG	GGGGAGGGGGGAGGGGGAGGGG	+
M53	ZFX_HUMAN.H11MO.1.A	-13	0.000739389	0.56859	0.125172	17	CCCGGGACCCCCGGAGCGGGGCGGCACGGGGGCCGCCGCG	GGGGGCGGAGGCCGGGG	+
M53	THAP1_HUMAN.H11MO.0.C	-8	0.00126455	0.972442	0.19267	22	CCCGGGACCCCCGGAGCGGGGCGGCACGGGGGCCGCCGCG	GCCCGCAGCCAAGATGGCGGCG	-
M53	ZN563_HUMAN.H11MO.0.C	-13	0.00146295	1.125	0.202634	21	CCCGGGACCCCCGGAGCGGGGCGGCACGGGGGCCGCCGCG	GCAGCTGCCAGTGAGGATCCC	-
M53	GATA1_HUMAN.H11MO.0.A	6	0.00219579	1.68856	0.25735	13	CCCGGGACCCCCGGAGCGGGGCGGCACGGGGGCCGCCGCG	TCTTATCTGTCCCCGCCAG	-
M53	ZN341_HUMAN.H11MO.0.C	-9	0.00243364	1.87147	0.264852	22	CCCGGGACCCCCGGAGCGGGGCGGCACGGGGGCCGCCGCG	GGGGGGGGGGGGAGGGAAGAGC	+
M53	RARG_HUMAN.H11MO.2.D	-27	0.0028977	2.22833	0.294332	13	CCCGGGACCCCCGGAGCGGGGCGGCACGGGGGCCGCCGCG	GGGGGTCACCCAGAGGTCAC	+
M53	NR1D1_HUMAN.H11MO.0.B	-21	0.00311244	2.39347	0.296386	19	CCCGGGACCCCCGGAGCGGGGCGGCACGGGGGCCGCCGCG	AGGGAAGTGGGTCAGAAGG	+
M53	MAZ_HUMAN.H11MO.0.A	-9	0.00428959	3.29869	0.313106	22	CCCGGGACCCCCGGAGCGGGGCGGCACGGGGGCCGCCGCG	GGGGGAGGGGGGGGGGGGGGGG	+
M53	PURA_HUMAN.H11MO.0.D	-12	0.0043095	3.314	0.313106	17	CCCGGGACCCCCGGAGCGGGGCGGCACGGGGGCCGCCGCG	GGAAGGGGGGGGCAGGG	+
M53	GATA2_HUMAN.H11MO.0.A	6	0.00437648	3.36552	0.313106	13	CCCGGGACCCCCGGAGCGGGGCGGCACGGGGGCCGCCGCG	CCTTATCTCCACCCCCCAG	-
M53	KLF3_HUMAN.H11MO.0.B	-12	0.00500459	3.84853	0.313106	19	CCCGGGACCCCCGGAGCGGGGCGGCACGGGGGCCGCCGCG	GGGGAGGGGCGGGGCCGGG	+
M53	PROX1_HUMAN.H11MO.0.D	-13	0.00534304	4.1088	0.313106	17	CCCGGGACCCCCGGAGCGGGGCGGCACGGGGGCCGCCGCG	GGGTAAGGCGGGTTGGG	+
M53	TLX1_HUMAN.H11MO.0.D	0	0.00534304	4.1088	0.313106	17	CCCGGGACCCCCGGAGCGGGGCGGCACGGGGGCCGCCGCG	CCTTGGCAACTTGCCAG	-
M53	ZBT17_HUMAN.H11MO.0.A	-10	0.00651948	5.01348	0.367896	19	CCCGGGACCCCCGGAGCGGGGCGGCACGGGGGCCGCCGCG	GAGGGTGGGGGAGGGGAAG	+
M53	RARG_HUMAN.H11MO.0.B	-26	0.00808586	6.21803	0.424819	14	CCCGGGACCCCCGGAGCGGGGCGGCACGGGGGCCGCCGCG	CCCAGGTCACTCTGACCT	-
M53	SPIC_HUMAN.H11MO.0.D	-16	0.00932388	7.17006	0.443365	13	CCCGGGACCCCCGGAGCGGGGCGGCACGGGGGCCGCCGCG	GAGGAAGGGGAGG	+
M53	TAL1_HUMAN.H11MO.0.A	-10	0.00960283	7.38458	0.443365	19	CCCGGGACCCCCGGAGCGGGGCGGCACGGGGGCCGCCGCG	CTGGGGGGGGCAGATAAGG	+
M53	PAX8_HUMAN.H11MO.0.D	-6	0.0108123	8.31469	0.475354	14	CCCGGGACCCCCGGAGCGGGGCGGCACGGGGGCCGCCGCG	GTCACTGAAGCGGG	+
M53	MAFA_HUMAN.H11MO.0.D	-18	0.0112105	8.62091	0.475354	21	CCCGGGACCCCCGGAGCGGGGCGGCACGGGGGCCGCCGCG	CGAAGGCTGCGGGGTCAGCAC	-
M54	ZFX_HUMAN.H11MO.1.A	-8	2.1002e-05	0.0161505	0.0319568	17	GCGGGTGGTGCGCCGGGCACCGGCGCGCCGCCTGGTGCGC	GGGGGCGGAGGCCGGGG	+
M54	SP2_HUMAN.H11MO.0.A	-4	0.000115097	0.0885098	0.0875664	22	GCGGGTGGTGCGCCGGGCACCGGCGCGCCGCCTGGTGCGC	GGGGGGGGGGCGGGGCCGGGGG	+
M54	SP3_HUMAN.H11MO.0.B	-3	0.000468806	0.360512	0.134707	20	GCGGGTGGTGCGCCGGGCACCGGCGCGCCGCCTGGTGCGC	GGGGGGGGGCGGGGCCGGGG	+
M54	ZN563_HUMAN.H11MO.0.C	-9	0.000515912	0.396736	0.134707	21	GCGGGTGGTGCGCCGGGCACCGGCGCGCCGCCTGGTGCGC	GCAGCTGCCAGTGAGGATCCC	-
M54	PATZ1_HUMAN.H11MO.0.C	-3	0.000596825	0.458959	0.134707	22	GCGGGTGGTGCGCCGGGCACCGGCGCGCCGCCTGGTGCGC	GGGGAGGGGGCGGGGGGGGAGG	+
M54	ZN341_HUMAN.H11MO.0.C	-1	0.000738695	0.568056	0.134707	22	GCGGGTGGTGCGCCGGGCACCGGCGCGCCGCCTGGTGCGC	GGGGGGGGGGGGAGGGAAGAGC	+
M54	RXRA_HUMAN.H11MO.0.A	-5	0.00073937	0.568576	0.134707	20	GCGGGTGGTGCGCCGGGCACCGGCGCGCCGCCTGGTGCGC	GGGGGAGGCAGAGGTCAGAG	+
M54	MAZ_HUMAN.H11MO.0.A	-3	0.000977692	0.751845	0.146229	22	GCGGGTGGTGCGCCGGGCACCGGCGCGCCGCCTGGTGCGC	GGGGGAGGGGGGGGGGGGGGGG	+
M54	NR1D1_HUMAN.H11MO.0.B	-1	0.00105712	0.812923	0.146229	19	GCGGGTGGTGCGCCGGGCACCGGCGCGCCGCCTGGTGCGC	AGGGAAGTGGGTCAGAAGG	+
M54	IRX2_HUMAN.H11MO.0.D	-19	0.00122909	0.945167	0.155849	19	GCGGGTGGTGCGCCGGGCACCGGCGCGCCGCCTGGTGCGC	ACATGGGTGGGCATGTTGG	+
M54	PROX1_HUMAN.H11MO.0.D	-2	0.00133723	1.02833	0.156519	17	GCGGGTGGTGCGCCGGGCACCGGCGCGCCGCCTGGTGCGC	GGGTAAGGCGGGTTGGG	+
M54	KLF6_HUMAN.H11MO.0.A	-1	0.00178062	1.3693	0.193529	19	GCGGGTGGTGCGCCGGGCACCGGCGCGCCGCCTGGTGCGC	GGAAGGGCGGGGCCGGGGG	+
M54	VEZF1_HUMAN.H11MO.0.C	-3	0.00220607	1.69647	0.223785	22	GCGGGTGGTGCGCCGGGCACCGGCGCGCCGCCTGGTGCGC	GGGGAGGGGGGAGGGGGAGGGG	+
M54	THAP1_HUMAN.H11MO.0.C	-12	0.00268694	2.06626	0.255529	22	GCGGGTGGTGCGCCGGGCACCGGCGCGCCGCCTGGTGCGC	GCCCGCAGCCAAGATGGCGGCG	-
M54	SP4_HUMAN.H11MO.0.A	-15	0.00310039	2.3842	0.262088	20	GCGGGTGGTGCGCCGGGCACCGGCGCGCCGCCTGGTGCGC	GGGAAGGGGGCGGGGCCGGG	+
M54	ZN589_HUMAN.H11MO.0.D	-2	0.0035552	2.73395	0.278268	16	GCGGGTGGTGCGCCGGGCACCGGCGCGCCGCCTGGTGCGC	CGGCAGTAACCGTGGG	-
M54	GATA1_HUMAN.H11MO.0.A	-7	0.00418575	3.21884	0.284347	19	GCGGGTGGTGCGCCGGGCACCGGCGCGCCGCCTGGTGCGC	CTGGCGGGGACAGATAAGA	+
M54	KLF3_HUMAN.H11MO.0.B	-16	0.00448495	3.44893	0.284347	19	GCGGGTGGTGCGCCGGGCACCGGCGCGCCGCCTGGTGCGC	GGGGAGGGGCGGGGCCGGG	+
M54	TAL1_HUMAN.H11MO.0.A	-7	0.00448495	3.44893	0.284347	19	GCGGGTGGTGCGCCGGGCACCGGCGCGCCGCCTGGTGCGC	CTGGGGGGGGCAGATAAGG	+
M54	RARG_HUMAN.H11MO.0.B	-29	0.00743814	5.71993	0.397074	11	GCGGGTGGTGCGCCGGGCACCGGCGCGCCGCCTGGTGCGC	CCCAGGTCACTCTGACCT	-
M54	PAX8_HUMAN.H11MO.0.D	0	0.00835063	6.42163	0.397074	14	GCGGGTGGTGCGCCGGGCACCGGCGCGCCGCCTGGTGCGC	CCCGCTTCAGTGAC	-
M54	CLOCK_HUMAN.H11MO.0.C	-7	0.00903767	6.94997	0.401601	14	GCGGGTGGTGCGCCGGGCACCGGCGCGCCGCCTGGTGCGC	CAGACACGTGAACA	+
M54	TLX1_HUMAN.H11MO.0.D	-19	0.00935077	7.19075	0.401601	17	GCGGGTGGTGCGCCGGGCACCGGCGCGCCGCCTGGTGCGC	CTGGCAAGTTGCCAAGG	+
M54	NR1H3_HUMAN.H11MO.0.B	-15	0.00937818	7.21182	0.401601	19	GCGGGTGGTGCGCCGGGCACCGGCGCGCCGCCTGGTGCGC	TGACCTGCAGTGACCTCTG	-
M54	MAFA_HUMAN.H11MO.0.D	-4	0.00950156	7.3067	0.401601	21	GCGGGTGGTGCGCCGGGCACCGGCGCGCCGCCTGGTGCGC	GTGCTGACCCCGCAGCCTTCG	+
M55	IRX2_HUMAN.H11MO.0.D	-13	0.000460676	0.35426	0.427315	19	CCGGGGCGCAGAGCCTCCGCCCCGCCGGGGGGGGCCGCCC	ACATGGGTGGGCATGTTGG	+
M55	ZFX_HUMAN.H11MO.1.A	-17	0.000566018	0.435268	0.427315	17	CCGGGGCGCAGAGCCTCCGCCCCGCCGGGGGGGGCCGCCC	GGGGGCGGAGGCCGGGG	+
M55	ZN563_HUMAN.H11MO.0.C	-17	0.00112109	0.862119	0.427315	21	CCGGGGCGCAGAGCCTCCGCCCCGCCGGGGGGGGCCGCCC	GGGATCCTCACTGGCAGCTGC	+
M55	RXRA_HUMAN.H11MO.0.A	-6	0.00136307	1.0482	0.427315	20	CCGGGGCGCAGAGCCTCCGCCCCGCCGGGGGGGGCCGCCC	CTCTGACCTCTGCCTCCCCC	-
M55	PATZ1_HUMAN.H11MO.0.C	-12	0.00167503	1.2881	0.427315	22	CCGGGGCGCAGAGCCTCCGCCCCGCCGGGGGGGGCCGCCC	GGGGAGGGGGCGGGGGGGGAGG	+
M55	THAP1_HUMAN.H11MO.0.C	-14	0.00167503	1.2881	0.427315	22	CCGGGGCGCAGAGCCTCCGCCCCGCCGGGGGGGGCCGCCC	GCCCGCAGCCAAGATGGCGGCG	-
M55	NR1D1_HUMAN.H11MO.0.B	-9	0.00270325	2.0788	0.459748	19	CCGGGGCGCAGAGCCTCCGCCCCGCCGGGGGGGGCCGCCC	AGGGAAGTGGGTCAGAAGG	+
M55	SP3_HUMAN.H11MO.0.B	-10	0.00332573	2.55749	0.463848	20	CCGGGGCGCAGAGCCTCCGCCCCGCCGGGGGGGGCCGCCC	GGGGGGGGGCGGGGCCGGGG	+
M55	ZN341_HUMAN.H11MO.0.C	-18	0.00361869	2.78277	0.463848	22	CCGGGGCGCAGAGCCTCCGCCCCGCCGGGGGGGGCCGCCC	GGGGGGGGGGGGAGGGAAGAGC	+
M55	ZN589_HUMAN.H11MO.0.D	-3	0.00375055	2.88418	0.463848	16	CCGGGGCGCAGAGCCTCCGCCCCGCCGGGGGGGGCCGCCC	CGGCAGTAACCGTGGG	-
M58	PATZ1_HUMAN.H11MO.0.C	-11	3.42306e-05	0.0263234	0.0160354	22	GGGCCGCGGAGGTGCGCGGGGGGGCGGCGGAACAGGCGTT	GGGGAGGGGGCGGGGGGGGAGG	+
M58	MAZ_HUMAN.H11MO.0.A	-7	3.71511e-05	0.0285692	0.0160354	22	GGGCCGCGGAGGTGCGCGGGGGGGCGGCGGAACAGGCGTT	GGGGGAGGGGGGGGGGGGGGGG	+
M58	SP3_HUMAN.H11MO.0.B	-18	5.04141e-05	0.0387685	0.0160354	20	GGGCCGCGGAGGTGCGCGGGGGGGCGGCGGAACAGGCGTT	GGGGGGGGGCGGGGCCGGGG	+
M58	IRX2_HUMAN.H11MO.0.D	-5	5.24932e-05	0.0403673	0.0160354	19	GGGCCGCGGAGGTGCGCGGGGGGGCGGCGGAACAGGCGTT	ACATGGGTGGGCATGTTGG	+
M58	ZFX_HUMAN.H11MO.1.A	-4	5.30543e-05	0.0407987	0.0160354	17	GGGCCGCGGAGGTGCGCGGGGGGGCGGCGGAACAGGCGTT	GGGGGCGGAGGCCGGGG	+
M58	VEZF1_HUMAN.H11MO.0.C	-13	7.06967e-05	0.0543657	0.0178064	22	GGGCCGCGGAGGTGCGCGGGGGGGCGGCGGAACAGGCGTT	GGGGAGGGGGGAGGGGGAGGGG	+
M58	SP2_HUMAN.H11MO.0.A	-17	9.67863e-05	0.0744287	0.0208951	22	GGGCCGCGGAGGTGCGCGGGGGGGCGGCGGAACAGGCGTT	GGGGGGGGGGCGGGGCCGGGGG	+
M58	RXRA_HUMAN.H11MO.0.A	-9	0.00011658	0.0896503	0.0220224	20	GGGCCGCGGAGGTGCGCGGGGGGGCGGCGGAACAGGCGTT	GGGGGAGGCAGAGGTCAGAG	+
M58	ZN341_HUMAN.H11MO.0.C	-15	0.000279583	0.214999	0.0459693	22	GGGCCGCGGAGGTGCGCGGGGGGGCGGCGGAACAGGCGTT	GGGGGGGGGGGGAGGGAAGAGC	+
M58	SP4_HUMAN.H11MO.0.A	-17	0.000304186	0.233919	0.0459693	20	GGGCCGCGGAGGTGCGCGGGGGGGCGGCGGAACAGGCGTT	GGGAAGGGGGCGGGGCCGGG	+
M58	KLF3_HUMAN.H11MO.0.B	-18	0.00053743	0.413284	0.0738343	19	GGGCCGCGGAGGTGCGCGGGGGGGCGGCGGAACAGGCGTT	GGGGAGGGGCGGGGCCGGG	+
M58	KLF6_HUMAN.H11MO.0.A	-7	0.000990817	0.761938	0.121664	19	GGGCCGCGGAGGTGCGCGGGGGGGCGGCGGAACAGGCGTT	GGAAGGGCGGGGCCGGGGG	+
M58	Z324A_HUMAN.H11MO.0.C	0	0.00104659	0.80483	0.121664	23	GGGCCGCGGAGGTGCGCGGGGGGGCGGCGGAACAGGCGTT	TGGCAGCAAAGGATGGTTTGATA	-
M58	ZN589_HUMAN.H11MO.0.D	-24	0.00145522	1.11906	0.141748	16	GGGCCGCGGAGGTGCGCGGGGGGGCGGCGGAACAGGCGTT	CGGCAGTAACCGTGGG	-
M58	EGR1_HUMAN.H11MO.0.A	-5	0.00168157	1.29313	0.141748	17	GGGCCGCGGAGGTGCGCGGGGGGGCGGCGGAACAGGCGTT	GAGGGCGTGGGCGGGGG	+
M58	PURA_HUMAN.H11MO.0.D	-13	0.00168157	1.29313	0.141748	17	GGGCCGCGGAGGTGCGCGGGGGGGCGGCGGAACAGGCGTT	GGAAGGGGGGGGCAGGG	+
M58	NR1D1_HUMAN.H11MO.0.B	-12	0.00178674	1.374	0.141748	19	GGGCCGCGGAGGTGCGCGGGGGGGCGGCGGAACAGGCGTT	AGGGAAGTGGGTCAGAAGG	+
M58	SPIC_HUMAN.H11MO.0.D	-5	0.0018495	1.42226	0.141748	13	GGGCCGCGGAGGTGCGCGGGGGGGCGGCGGAACAGGCGTT	GAGGAAGGGGAGG	+
M58	TBX21_HUMAN.H11MO.0.A	-5	0.0018495	1.42226	0.141748	13	GGGCCGCGGAGGTGCGCGGGGGGGCGGCGGAACAGGCGTT	GTGGAGGTGTGAA	+
M58	THAP1_HUMAN.H11MO.0.C	-13	0.0019671	1.5127	0.141748	22	GGGCCGCGGAGGTGCGCGGGGGGGCGGCGGAACAGGCGTT	GCCCGCAGCCAAGATGGCGGCG	-
M58	CLOCK_HUMAN.H11MO.0.C	-12	0.00197195	1.51643	0.141748	14	GGGCCGCGGAGGTGCGCGGGGGGGCGGCGGAACAGGCGTT	TGTTCACGTGTCTG	-
M58	ZBT17_HUMAN.H11MO.0.A	-16	0.00206353	1.58685	0.141748	19	GGGCCGCGGAGGTGCGCGGGGGGGCGGCGGAACAGGCGTT	GAGGGTGGGGGAGGGGAAG	+
M58	PROX1_HUMAN.H11MO.0.D	-13	0.00266406	2.04866	0.175043	17	GGGCCGCGGAGGTGCGCGGGGGGGCGGCGGAACAGGCGTT	GGGTAAGGCGGGTTGGG	+
M58	LYL1_HUMAN.H11MO.0.A	-16	0.00302755	2.32819	0.190638	14	GGGCCGCGGAGGTGCGCGGGGGGGCGGCGGAACAGGCGTT	CAGGAAACAGCTGG	-
M58	ZN563_HUMAN.H11MO.0.C	-16	0.00367947	2.82951	0.22242	21	GGGCCGCGGAGGTGCGCGGGGGGGCGGCGGAACAGGCGTT	GGGATCCTCACTGGCAGCTGC	+
M58	EGR2_HUMAN.H11MO.0.A	-5	0.00390364	3.0019	0.226895	18	GGGCCGCGGAGGTGCGCGGGGGGGCGGCGGAACAGGCGTT	GGGGGGGTGTGGGAGGGG	+
M58	RARG_HUMAN.H11MO.2.D	-7	0.00434419	3.34068	0.239069	20	GGGCCGCGGAGGTGCGCGGGGGGGCGGCGGAACAGGCGTT	GGGGGTCACCCAGAGGTCAC	+
M58	PAX8_HUMAN.H11MO.0.D	-2	0.00458767	3.52792	0.239069	14	GGGCCGCGGAGGTGCGCGGGGGGGCGGCGGAACAGGCGTT	GTCACTGAAGCGGG	+
M58	MXI1_HUMAN.H11MO.0.A	-15	0.00489666	3.76553	0.246665	15	GGGCCGCGGAGGTGCGCGGGGGGGCGGCGGAACAGGCGTT	GCACGTGGCGGCGGG	+
M58	TAF1_HUMAN.H11MO.0.A	-17	0.00590415	4.54029	0.287822	16	GGGCCGCGGAGGTGCGCGGGGGGGCGGCGGAACAGGCGTT	AAGATGGCGGCGGCGG	+
M58	ZN667_HUMAN.H11MO.0.C	-8	0.00710983	5.46746	0.335767	19	GGGCCGCGGAGGTGCGCGGGGGGGCGGCGGAACAGGCGTT	GCTGAGCTTTTAAGGCCAC	-
M58	ZN554_HUMAN.H11MO.0.C	-8	0.00778143	5.98392	0.347991	20	GGGCCGCGGAGGTGCGCGGGGGGGCGGCGGAACAGGCGTT	GCTGAGCCATGTGGGGTGCT	+
M58	KLF16_HUMAN.H11MO.0.D	-11	0.00810489	6.23266	0.347991	19	GGGCCGCGGAGGTGCGCGGGGGGGCGGCGGAACAGGCGTT	GGGGGCGGGGGGGGGGGGG	+
M58	BRAC_HUMAN.H11MO.0.A	0	0.00828975	6.37482	0.347991	20	GGGCCGCGGAGGTGCGCGGGGGGGCGGCGGAACAGGCGTT	TTAGCAGGGAGGTGTGAAAT	+
M58	RARA_HUMAN.H11MO.0.A	-9	0.00828975	6.37482	0.347991	20	GGGCCGCGGAGGTGCGCGGGGGGGCGGCGGAACAGGCGTT	GGGGGATCAAGAGGTCAAGG	+
M58	BC11A_HUMAN.H11MO.0.A	-1	0.01117	8.58971	0.407475	17	GGGCCGCGGAGGTGCGCGGGGGGGCGGCGGAACAGGCGTT	AAAAGAGGAAGTGAAAA	+
M58	THA_HUMAN.H11MO.0.C	-17	0.01117	8.58971	0.407475	17	GGGCCGCGGAGGTGCGCGGGGGGGCGGCGGAACAGGCGTT	GGGTCACTTCAGGTCAG	+
M58	MNX1_HUMAN.H11MO.0.D	-7	0.0111826	8.59945	0.407475	19	GGGCCGCGGAGGTGCGCGGGGGGGCGGCGGAACAGGCGTT	TTAAGGGTTATTAAAATAG	-
M58	ZN263_HUMAN.H11MO.0.A	6	0.0113246	8.70859	0.407475	14	GGGCCGCGGAGGTGCGCGGGGGGGCGGCGGAACAGGCGTT	GGGAGGAGGGAGAGGAGGAG	+
M58	RARG_HUMAN.H11MO.0.B	-19	0.0116251	8.93967	0.40856	18	GGGCCGCGGAGGTGCGCGGGGGGGCGGCGGAACAGGCGTT	AGGTCAGAGTGACCTGGG	+
M58	OLIG2_HUMAN.H11MO.0.B	-12	0.0124091	9.54257	0.426202	18	GGGCCGCGGAGGTGCGCGGGGGGGCGGCGGAACAGGCGTT	CAGAAGGGAAACAGCTGG	-
M58	GATA1_HUMAN.H11MO.0.A	-11	0.0135134	10.3918	0.453816	19	GGGCCGCGGAGGTGCGCGGGGGGGCGGCGGAACAGGCGTT	CTGGCGGGGACAGATAAGA	+
M58	GATA2_HUMAN.H11MO.0.A	-11	0.0143844	11.0616	0.462513	19	GGGCCGCGGAGGTGCGCGGGGGGGCGGCGGAACAGGCGTT	CTGGGGGGTGGAGATAAGG	+
M58	NR1H4_HUMAN.H11MO.0.B	-10	0.0143844	11.0616	0.462513	19	GGGCCGCGGAGGTGCGCGGGGGGGCGGCGGAACAGGCGTT	GGGGTCAATGACCCCGAGG	+
M58	ZN467_HUMAN.H11MO.0.C	-8	0.0149439	11.4919	0.470492	22	GGGCCGCGGAGGTGCGCGGGGGGGCGGCGGAACAGGCGTT	GGGGAGGGGAGGGGGGGGGGGG	+
M58	WT1_HUMAN.H11MO.0.C	0	0.0163062	12.5395	0.493565	20	GGGCCGCGGAGGTGCGCGGGGGGGCGGCGGAACAGGCGTT	GGGCGGGGGAGGAGGGGGGG	+
M58	TBX2_HUMAN.H11MO.0.D	0	0.0166232	12.7833	0.493565	25	GGGCCGCGGAGGTGCGCGGGGGGGCGGCGGAACAGGCGTT	TGCCATCAGAGGTGTGAAAAGCGAC	+
M58	ETV5_HUMAN.H11MO.0.C	-2	0.0171473	13.1863	0.493565	14	GGGCCGCGGAGGTGCGCGGGGGGGCGGCGGAACAGGCGTT	GAGCAGGAAGTGAG	+
M58	ZN394_HUMAN.H11MO.0.C	-2	0.0173098	13.3112	0.493565	20	GGGCCGCGGAGGTGCGCGGGGGGGCGGCGGAACAGGCGTT	AGAATGGAATAGAATGGAAT	+
M58	COT1_HUMAN.H11MO.0.C	-19	0.017802	13.6897	0.498201	17	GGGCCGCGGAGGTGCGCGGGGGGGCGGCGGAACAGGCGTT	GGGGTCAGAGGTCAGGG	+
M59	IRX2_HUMAN.H11MO.0.D	-9	0.0002312	0.177793	0.283459	19	AGGGCCGGAGCGGCTGGCGGCGGGCCCGCGGCTCGCGCGG	ACATGGGTGGGCATGTTGG	+
M59	SP3_HUMAN.H11MO.0.B	-11	0.000370706	0.285073	0.283459	20	AGGGCCGGAGCGGCTGGCGGCGGGCCCGCGGCTCGCGCGG	GGGGGGGGGCGGGGCCGGGG	+
M59	SP2_HUMAN.H11MO.0.A	-10	0.00099476	0.764971	0.384939	22	AGGGCCGGAGCGGCTGGCGGCGGGCCCGCGGCTCGCGCGG	GGGGGGGGGGCGGGGCCGGGGG	+
M59	ZN563_HUMAN.H11MO.0.C	-16	0.00174155	1.33925	0.384939	21	AGGGCCGGAGCGGCTGGCGGCGGGCCCGCGGCTCGCGCGG	GCAGCTGCCAGTGAGGATCCC	-
M59	ZN589_HUMAN.H11MO.0.D	-24	0.00188509	1.44963	0.384939	16	AGGGCCGGAGCGGCTGGCGGCGGGCCCGCGGCTCGCGCGG	CCCACGGTTACTGCCG	+
M59	THAP1_HUMAN.H11MO.0.C	-17	0.00195267	1.50161	0.384939	22	AGGGCCGGAGCGGCTGGCGGCGGGCCCGCGGCTCGCGCGG	GCCCGCAGCCAAGATGGCGGCG	-
M59	RXRA_HUMAN.H11MO.0.A	-5	0.00201368	1.54852	0.384939	20	AGGGCCGGAGCGGCTGGCGGCGGGCCCGCGGCTCGCGCGG	GGGGGAGGCAGAGGTCAGAG	+
M59	GATA1_HUMAN.H11MO.0.A	7	0.00231011	1.77647	0.392537	12	AGGGCCGGAGCGGCTGGCGGCGGGCCCGCGGCTCGCGCGG	TCTTATCTGTCCCCGCCAG	-
M61	RXRA_HUMAN.H11MO.0.A	-12	0.000232357	0.178682	0.225775	20	TCTCCAGACCGAGCCAGGCCGGTGCTTAACCCACCTCCGG	CTCTGACCTCTGCCTCCCCC	-
M61	IRX2_HUMAN.H11MO.0.D	-17	0.000295268	0.227061	0.225775	19	TCTCCAGACCGAGCCAGGCCGGTGCTTAACCCACCTCCGG	CCAACATGCCCACCCATGT	-
M61	ZN563_HUMAN.H11MO.0.C	-4	0.00105705	0.812873	0.317745	21	TCTCCAGACCGAGCCAGGCCGGTGCTTAACCCACCTCCGG	GGGATCCTCACTGGCAGCTGC	+
M61	ZFX_HUMAN.H11MO.1.A	-12	0.0012363	0.950711	0.317745	17	TCTCCAGACCGAGCCAGGCCGGTGCTTAACCCACCTCCGG	CCCCGGCCTCCGCCCCC	-
M61	TLX1_HUMAN.H11MO.0.D	-14	0.00144686	1.11264	0.317745	17	TCTCCAGACCGAGCCAGGCCGGTGCTTAACCCACCTCCGG	CTGGCAAGTTGCCAAGG	+
M61	SPIC_HUMAN.H11MO.0.D	-25	0.00145441	1.11844	0.317745	13	TCTCCAGACCGAGCCAGGCCGGTGCTTAACCCACCTCCGG	CCTCCCCTTCCTC	-
M61	GATA1_HUMAN.H11MO.0.A	7	0.00169937	1.30681	0.324854	12	TCTCCAGACCGAGCCAGGCCGGTGCTTAACCCACCTCCGG	TCTTATCTGTCCCCGCCAG	-
M62	GATA1_HUMAN.H11MO.0.A	-29	0.000721128	0.554547	0.421817	11	GGTGTGGGCAGCCCGGGGTCCGGCAGGCCCGGGGGGCGGC	CTGGCGGGGACAGATAAGA	+
M62	IRX2_HUMAN.H11MO.0.D	-8	0.000839159	0.645313	0.421817	19	GGTGTGGGCAGCCCGGGGTCCGGCAGGCCCGGGGGGCGGC	ACATGGGTGGGCATGTTGG	+
M62	GATA2_HUMAN.H11MO.0.A	-28	0.00121847	0.937007	0.421817	12	GGTGTGGGCAGCCCGGGGTCCGGCAGGCCCGGGGGGCGGC	CTGGGGGGTGGAGATAAGG	+
M62	NR1D1_HUMAN.H11MO.0.B	-7	0.00141115	1.08518	0.421817	19	GGTGTGGGCAGCCCGGGGTCCGGCAGGCCCGGGGGGCGGC	AGGGAAGTGGGTCAGAAGG	+
M62	TAL1_HUMAN.H11MO.0.A	-28	0.00175436	1.3491	0.421817	12	GGTGTGGGCAGCCCGGGGTCCGGCAGGCCCGGGGGGCGGC	CTGGGGGGGGCAGATAAGG	+
M62	ZFX_HUMAN.H11MO.1.A	-1	0.0026058	2.00386	0.421817	17	GGTGTGGGCAGCCCGGGGTCCGGCAGGCCCGGGGGGCGGC	GGGGGCGGAGGCCGGGG	+
M62	SP3_HUMAN.H11MO.0.B	-14	0.00326046	2.50729	0.421817	20	GGTGTGGGCAGCCCGGGGTCCGGCAGGCCCGGGGGGCGGC	GGGGGGGGGCGGGGCCGGGG	+
M62	NR1H4_HUMAN.H11MO.0.B	-10	0.00331143	2.54649	0.421817	19	GGTGTGGGCAGCCCGGGGTCCGGCAGGCCCGGGGGGCGGC	CCTCGGGGTCATTGACCCC	-
M62	PAX2_HUMAN.H11MO.0.D	-16	0.00331382	2.54833	0.421817	18	GGTGTGGGCAGCCCGGGGTCCGGCAGGCCCGGGGGGCGGC	TGTCACGCATGACTGAAC	-
M62	RARG_HUMAN.H11MO.0.B	-15	0.00382011	2.93766	0.421817	18	GGTGTGGGCAGCCCGGGGTCCGGCAGGCCCGGGGGGCGGC	AGGTCAGAGTGACCTGGG	+
M62	ZN563_HUMAN.H11MO.0.C	0	0.00410508	3.15681	0.421817	21	GGTGTGGGCAGCCCGGGGTCCGGCAGGCCCGGGGGGCGGC	GCAGCTGCCAGTGAGGATCCC	-
M62	THAP1_HUMAN.H11MO.0.C	-18	0.00417097	3.20748	0.421817	22	GGTGTGGGCAGCCCGGGGTCCGGCAGGCCCGGGGGGCGGC	GCCCGCAGCCAAGATGGCGGCG	-
M62	RXRA_HUMAN.H11MO.0.A	-4	0.00484993	3.72959	0.421817	20	GGTGTGGGCAGCCCGGGGTCCGGCAGGCCCGGGGGGCGGC	GGGGGAGGCAGAGGTCAGAG	+
M63	PATZ1_HUMAN.H11MO.0.C	-18	5.14708e-06	0.0039581	0.00767881	22	GCGGCGGCGCTCGCGAGGGCGGCGGGGGAGGCGGCAGCGG	GGGGAGGGGGCGGGGGGGGAGG	+
M63	THAP1_HUMAN.H11MO.0.C	-2	1.02106e-05	0.00785197	0.00767881	22	GCGGCGGCGCTCGCGAGGGCGGCGGGGGAGGCGGCAGCGG	GCCCGCAGCCAAGATGGCGGCG	-
M63	SP2_HUMAN.H11MO.0.A	-16	1.68404e-05	0.0129503	0.00844313	22	GCGGCGGCGCTCGCGAGGGCGGCGGGGGAGGCGGCAGCGG	GGGGGGGGGGCGGGGCCGGGGG	+
M63	SP3_HUMAN.H11MO.0.B	-19	7.82651e-05	0.0601858	0.0237488	20	GCGGCGGCGCTCGCGAGGGCGGCGGGGGAGGCGGCAGCGG	GGGGGGGGGCGGGGCCGGGG	+
M63	ZFX_HUMAN.H11MO.1.A	-20	7.89479e-05	0.060711	0.0237488	17	GCGGCGGCGCTCGCGAGGGCGGCGGGGGAGGCGGCAGCGG	GGGGGCGGAGGCCGGGG	+
M63	ZN341_HUMAN.H11MO.0.C	-16	0.00011167	0.0858741	0.0279934	22	GCGGCGGCGCTCGCGAGGGCGGCGGGGGAGGCGGCAGCGG	GGGGGGGGGGGGAGGGAAGAGC	+
M63	VEZF1_HUMAN.H11MO.0.C	-17	0.000139791	0.1075	0.0300368	22	GCGGCGGCGCTCGCGAGGGCGGCGGGGGAGGCGGCAGCGG	GGGGAGGGGGGAGGGGGAGGGG	+
M63	ZBT17_HUMAN.H11MO.0.A	-12	0.000235837	0.181358	0.0406248	19	GCGGCGGCGCTCGCGAGGGCGGCGGGGGAGGCGGCAGCGG	GAGGGTGGGGGAGGGGAAG	+
M63	PROX1_HUMAN.H11MO.0.D	-11	0.00024762	0.19042	0.0406248	17	GCGGCGGCGCTCGCGAGGGCGGCGGGGGAGGCGGCAGCGG	GGGTAAGGCGGGTTGGG	+
M63	MAZ_HUMAN.H11MO.0.A	-12	0.000270097	0.207705	0.0406248	22	GCGGCGGCGCTCGCGAGGGCGGCGGGGGAGGCGGCAGCGG	GGGGGAGGGGGGGGGGGGGGGG	+
M63	MAFA_HUMAN.H11MO.0.D	-13	0.000513163	0.394622	0.0643199	21	GCGGCGGCGCTCGCGAGGGCGGCGGGGGAGGCGGCAGCGG	CGAAGGCTGCGGGGTCAGCAC	-
M63	RXRA_HUMAN.H11MO.0.A	-4	0.00062484	0.480502	0.0667883	20	GCGGCGGCGCTCGCGAGGGCGGCGGGGGAGGCGGCAGCGG	GGGGGAGGCAGAGGTCAGAG	+
M63	ZN563_HUMAN.H11MO.0.C	-5	0.000634854	0.488203	0.0667883	21	GCGGCGGCGCTCGCGAGGGCGGCGGGGGAGGCGGCAGCGG	GGGATCCTCACTGGCAGCTGC	+
M63	TAF1_HUMAN.H11MO.0.A	-24	0.000666071	0.512208	0.0667883	16	GCGGCGGCGCTCGCGAGGGCGGCGGGGGAGGCGGCAGCGG	AAGATGGCGGCGGCGG	+
M63	KLF6_HUMAN.H11MO.0.A	-16	0.00108052	0.830918	0.0955992	19	GCGGCGGCGCTCGCGAGGGCGGCGGGGGAGGCGGCAGCGG	GGAAGGGCGGGGCCGGGGG	+
M63	WT1_HUMAN.H11MO.0.C	-19	0.00118767	0.913318	0.0992417	20	GCGGCGGCGCTCGCGAGGGCGGCGGGGGAGGCGGCAGCGG	GGGCGGGGGAGGAGGGGGGG	+
M63	RARG_HUMAN.H11MO.2.D	-2	0.00127363	0.979418	0.100823	20	GCGGCGGCGCTCGCGAGGGCGGCGGGGGAGGCGGCAGCGG	GGGGGTCACCCAGAGGTCAC	+
M63	SP4_HUMAN.H11MO.0.A	-16	0.00156789	1.20571	0.109472	20	GCGGCGGCGCTCGCGAGGGCGGCGGGGGAGGCGGCAGCGG	GGGAAGGGGGCGGGGCCGGG	+
M63	SP1_HUMAN.H11MO.0.A	0	0.00160123	1.23135	0.109472	22	GCGGCGGCGCTCGCGAGGGCGGCGGGGGAGGCGGCAGCGG	GGGGGGCGGGGCCGGGGGGGGG	+
M63	ZN589_HUMAN.H11MO.0.D	-19	0.00175628	1.35058	0.111843	16	GCGGCGGCGCTCGCGAGGGCGGCGGGGGAGGCGGCAGCGG	CGGCAGTAACCGTGGG	-
M63	ZN667_HUMAN.H11MO.0.C	-3	0.00178463	1.37238	0.111843	19	GCGGCGGCGCTCGCGAGGGCGGCGGGGGAGGCGGCAGCGG	GCTGAGCTTTTAAGGCCAC	-
M63	IRX2_HUMAN.H11MO.0.D	0	0.00191482	1.4725	0.115202	19	GCGGCGGCGCTCGCGAGGGCGGCGGGGGAGGCGGCAGCGG	ACATGGGTGGGCATGTTGG	+
M63	EGR1_HUMAN.H11MO.0.A	-17	0.0022996	1.76839	0.13303	17	GCGGCGGCGCTCGCGAGGGCGGCGGGGGAGGCGGCAGCGG	GAGGGCGTGGGCGGGGG	+
M63	MXI1_HUMAN.H11MO.0.A	-10	0.00246131	1.89275	0.137111	15	GCGGCGGCGCTCGCGAGGGCGGCGGGGGAGGCGGCAGCGG	GCACGTGGCGGCGGG	+
M63	ZN263_HUMAN.H11MO.0.A	-16	0.00287968	2.21448	0.154689	20	GCGGCGGCGCTCGCGAGGGCGGCGGGGGAGGCGGCAGCGG	GGGAGGAGGGAGAGGAGGAG	+
M63	KLF3_HUMAN.H11MO.0.B	-8	0.00332575	2.55751	0.17249	19	GCGGCGGCGCTCGCGAGGGCGGCGGGGGAGGCGGCAGCGG	GGGGAGGGGCGGGGCCGGG	+
M63	PAX8_HUMAN.H11MO.0.D	-18	0.00366181	2.81593	0.177666	14	GCGGCGGCGCTCGCGAGGGCGGCGGGGGAGGCGGCAGCGG	CCCGCTTCAGTGAC	-
M63	RFX1_HUMAN.H11MO.0.B	-1	0.00388392	2.98674	0.182554	22	GCGGCGGCGCTCGCGAGGGCGGCGGGGGAGGCGGCAGCGG	CCGTCGCCATGGCAACCGGGGC	-
M63	ZN335_HUMAN.H11MO.0.A	1	0.00412994	3.17592	0.188235	21	GCGGCGGCGCTCGCGAGGGCGGCGGGGGAGGCGGCAGCGG	TCAGGCAGCGCCGAGGACAGCC	-
M63	SPZ1_HUMAN.H11MO.0.D	-19	0.0043676	3.35868	0.189373	16	GCGGCGGCGCTCGCGAGGGCGGCGGGGGAGGCGGCAGCGG	CGGCTGTTACCCTGGG	+
M63	PTF1A_HUMAN.H11MO.0.B	-8	0.0044067	3.38875	0.189373	18	GCGGCGGCGCTCGCGAGGGCGGCGGGGGAGGCGGCAGCGG	GGGAAAGGGGGCAGCTGG	-
M63	PURA_HUMAN.H11MO.0.D	-20	0.00546031	4.19898	0.221966	17	GCGGCGGCGCTCGCGAGGGCGGCGGGGGAGGCGGCAGCGG	GGAAGGGGGGGGCAGGG	+
M63	CLOCK_HUMAN.H11MO.0.C	-7	0.00588937	4.52892	0.233108	14	GCGGCGGCGCTCGCGAGGGCGGCGGGGGAGGCGGCAGCGG	TGTTCACGTGTCTG	-
M63	COT1_HUMAN.H11MO.0.C	-20	0.00720171	5.53812	0.270799	17	GCGGCGGCGCTCGCGAGGGCGGCGGGGGAGGCGGCAGCGG	GGGGTCAGAGGTCAGGG	+
M63	LYL1_HUMAN.H11MO.0.A	-12	0.00742229	5.70774	0.272286	14	GCGGCGGCGCTCGCGAGGGCGGCGGGGGAGGCGGCAGCGG	CAGGAAACAGCTGG	-
M63	OSR2_HUMAN.H11MO.0.C	-22	0.00833614	6.41049	0.298529	16	GCGGCGGCGCTCGCGAGGGCGGCGGGGGAGGCGGCAGCGG	CAGCAGAAGCAGCAGC	-
M63	PAX5_HUMAN.H11MO.0.A	-2	0.0108622	8.353	0.372865	21	GCGGCGGCGCTCGCGAGGGCGGCGGGGGAGGCGGCAGCGG	GCCTGGGCAGCAGAGCGTGAC	+
M63	SPIC_HUMAN.H11MO.0.D	-23	0.0110907	8.52874	0.372865	13	GCGGCGGCGCTCGCGAGGGCGGCGGGGGAGGCGGCAGCGG	GAGGAAGGGGAGG	+
M63	ZN467_HUMAN.H11MO.0.C	0	0.0112988	8.68877	0.372865	22	GCGGCGGCGCTCGCGAGGGCGGCGGGGGAGGCGGCAGCGG	GGGGAGGGGAGGGGGGGGGGGG	+
M63	NR1H4_HUMAN.H11MO.0.B	-20	0.0114102	8.77442	0.372865	19	GCGGCGGCGCTCGCGAGGGCGGCGGGGGAGGCGGCAGCGG	GGGGTCAATGACCCCGAGG	+
M63	EGR2_HUMAN.H11MO.1.A	-18	0.0117794	9.05835	0.372865	16	GCGGCGGCGCTCGCGAGGGCGGCGGGGGAGGCGGCAGCGG	GGGGCGTGGGCGGGGG	+
M63	EGR2_HUMAN.H11MO.0.A	-21	0.0118993	9.15056	0.372865	18	GCGGCGGCGCTCGCGAGGGCGGCGGGGGAGGCGGCAGCGG	GGGGGGGTGTGGGAGGGG	+
M63	RARA_HUMAN.H11MO.0.A	-4	0.0122715	9.43678	0.37668	20	GCGGCGGCGCTCGCGAGGGCGGCGGGGGAGGCGGCAGCGG	GGGGGATCAAGAGGTCAAGG	+
M63	AP2B_HUMAN.H11MO.0.B	-10	0.0126412	9.72108	0.380268	10	GCGGCGGCGCTCGCGAGGGCGGCGGGGGAGGCGGCAGCGG	GCCCGGGGGC	+
M63	PLAG1_HUMAN.H11MO.0.D	-2	0.0131521	10.1139	0.387878	17	GCGGCGGCGCTCGCGAGGGCGGCGGGGGAGGCGGCAGCGG	GGGGGCATCAGGAGGGG	+
M63	BHE41_HUMAN.H11MO.0.D	-2	0.0138234	10.6302	0.399836	20	GCGGCGGCGCTCGCGAGGGCGGCGGGGGAGGCGGCAGCGG	ACCGGGTCACGTGCAGAAGG	+
M63	KLF16_HUMAN.H11MO.0.D	-14	0.0145879	11.2181	0.406387	19	GCGGCGGCGCTCGCGAGGGCGGCGGGGGAGGCGGCAGCGG	GGGGGCGGGGGGGGGGGGG	+
M63	Z324A_HUMAN.H11MO.0.C	-19	0.0152179	11.7026	0.406387	21	GCGGCGGCGCTCGCGAGGGCGGCGGGGGAGGCGGCAGCGG	TGGCAGCAAAGGATGGTTTGATA	-
M63	ZBT7B_HUMAN.H11MO.0.D	-6	0.0153791	11.8265	0.406387	21	GCGGCGGCGCTCGCGAGGGCGGCGGGGGAGGCGGCAGCGG	CCCGTTGCCATGGCAACGGCG	-
M63	TBX15_HUMAN.H11MO.0.D	-18	0.0155004	11.9198	0.406387	19	GCGGCGGCGCTCGCGAGGGCGGCGGGGGAGGCGGCAGCGG	GGGGGGGGGGGGGTGGGGG	+
M63	USF2_HUMAN.H11MO.0.A	-7	0.0155004	11.9198	0.406387	19	GCGGCGGCGCTCGCGAGGGCGGCGGGGGAGGCGGCAGCGG	GGGTCACGTGGCCGCGGCG	+
M63	ZN770_HUMAN.H11MO.0.C	-16	0.015847	12.1864	0.406387	22	GCGGCGGCGCTCGCGAGGGCGGCGGGGGAGGCGGCAGCGG	GGGAGGCTGAGGCGGGAGGATC	+
M63	PAX2_HUMAN.H11MO.0.D	0	0.0173459	13.339	0.410903	18	GCGGCGGCGCTCGCGAGGGCGGCGGGGGAGGCGGCAGCGG	GTTCAGTCATGCGTGACA	+
M63	NR1D1_HUMAN.H11MO.0.B	-19	0.0174843	13.4454	0.410903	19	GCGGCGGCGCTCGCGAGGGCGGCGGGGGAGGCGGCAGCGG	AGGGAAGTGGGTCAGAAGG	+
M63	E2F7_HUMAN.H11MO.0.B	-18	0.0218064	16.7692	0.490065	13	GCGGCGGCGCTCGCGAGGGCGGCGGGGGAGGCGGCAGCGG	GGGGCGGGAAAGG	+
M63	TBX21_HUMAN.H11MO.0.A	0	0.0218064	16.7692	0.490065	13	GCGGCGGCGCTCGCGAGGGCGGCGGGGGAGGCGGCAGCGG	GTGGAGGTGTGAA	+
M63	NFIC_HUMAN.H11MO.0.A	-6	0.0219358	16.8686	0.490065	17	GCGGCGGCGCTCGCGAGGGCGGCGGGGGAGGCGGCAGCGG	CTTGGCAGGGAGCCAAG	-
M64	VEZF1_HUMAN.H11MO.0.C	-5	1.09312e-05	0.00840608	0.016463	22	GAAAGTGCTAGCCGGGAAGAGCAGGGGGCTAGTCCCAGAC	GGGGAGGGGGGAGGGGGAGGGG	+
M64	ZFX_HUMAN.H11MO.1.A	-10	9.94403e-05	0.0764696	0.0470894	17	GAAAGTGCTAGCCGGGAAGAGCAGGGGGCTAGTCCCAGAC	GGGGGCGGAGGCCGGGG	+
M64	SP4_HUMAN.H11MO.0.A	-13	0.000105482	0.0811157	0.0470894	20	GAAAGTGCTAGCCGGGAAGAGCAGGGGGCTAGTCCCAGAC	GGGAAGGGGGCGGGGCCGGG	+
M64	ZN341_HUMAN.H11MO.0.C	0	0.000125066	0.096176	0.0470894	22	GAAAGTGCTAGCCGGGAAGAGCAGGGGGCTAGTCCCAGAC	GGGGGGGGGGGGAGGGAAGAGC	+
M64	MAZ_HUMAN.H11MO.0.A	-11	0.000171138	0.131605	0.047184	22	GAAAGTGCTAGCCGGGAAGAGCAGGGGGCTAGTCCCAGAC	GGGGGAGGGGGGGGGGGGGGGG	+
M64	IRF3_HUMAN.H11MO.0.B	-8	0.000188893	0.145259	0.047184	20	GAAAGTGCTAGCCGGGAAGAGCAGGGGGCTAGTCCCAGAC	GAAAGGGAAAGGGAAAGTGA	+
M64	LYL1_HUMAN.H11MO.0.A	-11	0.000243296	0.187095	0.047184	14	GAAAGTGCTAGCCGGGAAGAGCAGGGGGCTAGTCCCAGAC	CAGGAAACAGCTGG	-
M64	KLF6_HUMAN.H11MO.0.A	-9	0.000250635	0.192739	0.047184	19	GAAAGTGCTAGCCGGGAAGAGCAGGGGGCTAGTCCCAGAC	GGAAGGGCGGGGCCGGGGG	+
M64	ZN563_HUMAN.H11MO.0.C	-1	0.000311181	0.239298	0.0520731	21	GAAAGTGCTAGCCGGGAAGAGCAGGGGGCTAGTCCCAGAC	GGGATCCTCACTGGCAGCTGC	+
M64	BC11A_HUMAN.H11MO.0.A	-8	0.00038374	0.295096	0.0557216	17	GAAAGTGCTAGCCGGGAAGAGCAGGGGGCTAGTCCCAGAC	AAAAGAGGAAGTGAAAA	+
M64	RXRA_HUMAN.H11MO.0.A	-18	0.000420746	0.323554	0.0557216	20	GAAAGTGCTAGCCGGGAAGAGCAGGGGGCTAGTCCCAGAC	GGGGGAGGCAGAGGTCAGAG	+
M64	KLF15_HUMAN.H11MO.0.A	-12	0.000443979	0.34142	0.0557216	19	GAAAGTGCTAGCCGGGAAGAGCAGGGGGCTAGTCCCAGAC	GGGGAGGAGCAGGGGGGGG	+
M64	ETS2_HUMAN.H11MO.0.B	-10	0.000573158	0.440758	0.0664008	13	GAAAGTGCTAGCCGGGAAGAGCAGGGGGCTAGTCCCAGAC	GGAAGGAAGAGGA	+
M64	SP2_HUMAN.H11MO.0.A	-18	0.00065889	0.506686	0.0708806	22	GAAAGTGCTAGCCGGGAAGAGCAGGGGGCTAGTCCCAGAC	GGGGGGGGGGCGGGGCCGGGGG	+
M64	SP3_HUMAN.H11MO.0.B	-7	0.000778185	0.598424	0.0781329	20	GAAAGTGCTAGCCGGGAAGAGCAGGGGGCTAGTCCCAGAC	GGGGGGGGGCGGGGCCGGGG	+
M64	PATZ1_HUMAN.H11MO.0.C	-12	0.000877016	0.674425	0.0825525	22	GAAAGTGCTAGCCGGGAAGAGCAGGGGGCTAGTCCCAGAC	GGGGAGGGGGCGGGGGGGGAGG	+
M64	SPIC_HUMAN.H11MO.0.D	-12	0.00113312	0.871366	0.0948287	13	GAAAGTGCTAGCCGGGAAGAGCAGGGGGCTAGTCCCAGAC	GAGGAAGGGGAGG	+
M64	ZBT17_HUMAN.H11MO.0.A	-11	0.00113337	0.871558	0.0948287	19	GAAAGTGCTAGCCGGGAAGAGCAGGGGGCTAGTCCCAGAC	GAGGGTGGGGGAGGGGAAG	+
M64	VEZF1_HUMAN.H11MO.1.C	-16	0.001475	1.13428	0.116918	12	GAAAGTGCTAGCCGGGAAGAGCAGGGGGCTAGTCCCAGAC	AGAGGGAGGGGG	+
M64	ETV5_HUMAN.H11MO.0.C	-15	0.00160509	1.23431	0.120868	14	GAAAGTGCTAGCCGGGAAGAGCAGGGGGCTAGTCCCAGAC	GAGCAGGAAGTGAG	+
M64	ZN394_HUMAN.H11MO.0.C	-9	0.00201708	1.55114	0.144238	20	GAAAGTGCTAGCCGGGAAGAGCAGGGGGCTAGTCCCAGAC	AGAATGGAATAGAATGGAAT	+
M64	IRX2_HUMAN.H11MO.0.D	-10	0.00221169	1.70079	0.144238	19	GAAAGTGCTAGCCGGGAAGAGCAGGGGGCTAGTCCCAGAC	ACATGGGTGGGCATGTTGG	+
M64	ZN589_HUMAN.H11MO.0.D	-12	0.00223371	1.71773	0.144238	16	GAAAGTGCTAGCCGGGAAGAGCAGGGGGCTAGTCCCAGAC	CGGCAGTAACCGTGGG	-
M64	ZN467_HUMAN.H11MO.0.C	-12	0.00229852	1.76757	0.144238	22	GAAAGTGCTAGCCGGGAAGAGCAGGGGGCTAGTCCCAGAC	GGGGAGGGGAGGGGGGGGGGGG	+
M64	KLF3_HUMAN.H11MO.0.B	-14	0.00274634	2.11194	0.158664	19	GAAAGTGCTAGCCGGGAAGAGCAGGGGGCTAGTCCCAGAC	GGGGAGGGGCGGGGCCGGG	+
M64	NR1D1_HUMAN.H11MO.0.B	-9	0.00274634	2.11194	0.158664	19	GAAAGTGCTAGCCGGGAAGAGCAGGGGGCTAGTCCCAGAC	AGGGAAGTGGGTCAGAAGG	+
M64	FEV_HUMAN.H11MO.0.B	-11	0.00284445	2.18739	0.158664	10	GAAAGTGCTAGCCGGGAAGAGCAGGGGGCTAGTCCCAGAC	GCGGGAAGCG	+
M64	TLX1_HUMAN.H11MO.0.D	-15	0.00315685	2.42762	0.166119	17	GAAAGTGCTAGCCGGGAAGAGCAGGGGGCTAGTCCCAGAC	CCTTGGCAACTTGCCAG	-
M64	Z324A_HUMAN.H11MO.0.C	-12	0.0031987	2.4598	0.166119	23	GAAAGTGCTAGCCGGGAAGAGCAGGGGGCTAGTCCCAGAC	TGGCAGCAAAGGATGGTTTGATA	-
M64	ZN263_HUMAN.H11MO.0.A	-13	0.00462435	3.55613	0.224663	20	GAAAGTGCTAGCCGGGAAGAGCAGGGGGCTAGTCCCAGAC	GGGAGGAGGGAGAGGAGGAG	+
M64	RARA_HUMAN.H11MO.2.A	-25	0.00571169	4.39229	0.268817	15	GAAAGTGCTAGCCGGGAAGAGCAGGGGGCTAGTCCCAGAC	TGACCTCTCGGTGACCT	-
M64	COT1_HUMAN.H11MO.0.C	-9	0.00659844	5.0742	0.273719	17	GAAAGTGCTAGCCGGGAAGAGCAGGGGGCTAGTCCCAGAC	GGGGTCAGAGGTCAGGG	+
M64	PROX1_HUMAN.H11MO.0.D	-13	0.00659844	5.0742	0.273719	17	GAAAGTGCTAGCCGGGAAGAGCAGGGGGCTAGTCCCAGAC	GGGTAAGGCGGGTTGGG	+
M64	PURA_HUMAN.H11MO.0.D	-9	0.00659844	5.0742	0.273719	17	GAAAGTGCTAGCCGGGAAGAGCAGGGGGCTAGTCCCAGAC	GGAAGGGGGGGGCAGGG	+
M64	ZN335_HUMAN.H11MO.0.A	-11	0.00686598	5.27994	0.273719	22	GAAAGTGCTAGCCGGGAAGAGCAGGGGGCTAGTCCCAGAC	TCAGGCAGCGCCGAGGACAGCC	-
M64	FLI1_HUMAN.H11MO.0.A	-11	0.00698697	5.37298	0.273719	18	GAAAGTGCTAGCCGGGAAGAGCAGGGGGCTAGTCCCAGAC	GGAGGAAGGAAGGAGGGA	+
M64	COT2_HUMAN.H11MO.1.A	-9	0.00708806	5.45072	0.273719	17	GAAAGTGCTAGCCGGGAAGAGCAGGGGGCTAGTCCCAGAC	GGGGTCAAAGGTCAGGG	+
M64	LEF1_HUMAN.H11MO.0.A	-14	0.00729823	5.61234	0.274789	14	GAAAGTGCTAGCCGGGAAGAGCAGGGGGCTAGTCCCAGAC	AGCAAATCAAAGGA	-
M64	PTF1A_HUMAN.H11MO.0.B	-18	0.00801729	6.16529	0.292626	18	GAAAGTGCTAGCCGGGAAGAGCAGGGGGCTAGTCCCAGAC	GGGAAAGGGGGCAGCTGG	-
M64	ZIC2_HUMAN.H11MO.0.D	-15	0.00816054	6.27546	0.292626	15	GAAAGTGCTAGCCGGGAAGAGCAGGGGGCTAGTCCCAGAC	TCACAGCAGGGGGCC	-
M64	ZN554_HUMAN.H11MO.0.C	-10	0.00835952	6.42847	0.292789	20	GAAAGTGCTAGCCGGGAAGAGCAGGGGGCTAGTCCCAGAC	GCTGAGCCATGTGGGGTGCT	+
M64	PLAG1_HUMAN.H11MO.0.D	-10	0.00876551	6.74068	0.300032	17	GAAAGTGCTAGCCGGGAAGAGCAGGGGGCTAGTCCCAGAC	GGGGGCATCAGGAGGGG	+
M64	OLIG2_HUMAN.H11MO.0.B	-18	0.00918637	7.06432	0.304482	18	GAAAGTGCTAGCCGGGAAGAGCAGGGGGCTAGTCCCAGAC	CAGAAGGGAAACAGCTGG	-
M64	WT1_HUMAN.H11MO.0.C	-9	0.00950205	7.30707	0.304482	20	GAAAGTGCTAGCCGGGAAGAGCAGGGGGCTAGTCCCAGAC	GGGCGGGGGAGGAGGGGGGG	+
M64	RFX5_HUMAN.H11MO.0.A	-6	0.00950205	7.30707	0.304482	20	GAAAGTGCTAGCCGGGAAGAGCAGGGGGCTAGTCCCAGAC	TCTGCCTAGCAACAGCTGAC	-
M64	ZFP82_HUMAN.H11MO.0.C	-15	0.0110314	8.48315	0.339061	24	GAAAGTGCTAGCCGGGAAGAGCAGGGGGCTAGTCCCAGAC	GAAGAGAGAATTAGTGAAATGGAA	-
M64	RARG_HUMAN.H11MO.2.D	-25	0.0122309	9.40553	0.368408	15	GAAAGTGCTAGCCGGGAAGAGCAGGGGGCTAGTCCCAGAC	GGGGGTCACCCAGAGGTCAC	+
M64	HME2_HUMAN.H11MO.0.D	0	0.0131361	10.1017	0.387917	11	GAAAGTGCTAGCCGGGAAGAGCAGGGGGCTAGTCCCAGAC	GGTAATTAGGG	+
M64	E2F4_HUMAN.H11MO.1.A	-10	0.0135798	10.4429	0.393308	14	GAAAGTGCTAGCCGGGAAGAGCAGGGGGCTAGTCCCAGAC	GGCGGGAAATTTGA	+
M64	MNX1_HUMAN.H11MO.0.D	-7	0.0139023	10.6909	0.395052	19	GAAAGTGCTAGCCGGGAAGAGCAGGGGGCTAGTCCCAGAC	TTAAGGGTTATTAAAATAG	-
M64	MAF_HUMAN.H11MO.0.A	0	0.0148121	11.3905	0.41311	19	GAAAGTGCTAGCCGGGAAGAGCAGGGGGCTAGTCCCAGAC	GAATCTGCTGACTCAGCAA	+
M64	FEZF1_HUMAN.H11MO.0.C	-13	0.0154256	11.8623	0.422397	12	GAAAGTGCTAGCCGGGAAGAGCAGGGGGCTAGTCCCAGAC	AAAAAGAGCAGC	-
M64	THA_HUMAN.H11MO.0.C	-2	0.0162371	12.4863	0.436679	17	GAAAGTGCTAGCCGGGAAGAGCAGGGGGCTAGTCCCAGAC	GGGTCACTTCAGGTCAG	+
M64	EGR2_HUMAN.H11MO.0.A	-20	0.0177596	13.6571	0.448771	18	GAAAGTGCTAGCCGGGAAGAGCAGGGGGCTAGTCCCAGAC	GGGGGGGTGTGGGAGGGG	+
M64	KLF16_HUMAN.H11MO.0.D	-11	0.0178786	13.7487	0.448771	19	GAAAGTGCTAGCCGGGAAGAGCAGGGGGCTAGTCCCAGAC	GGGGGCGGGGGGGGGGGGG	+
M64	NR1H3_HUMAN.H11MO.0.B	-22	0.0178786	13.7487	0.448771	18	GAAAGTGCTAGCCGGGAAGAGCAGGGGGCTAGTCCCAGAC	CAGAGGTCACTGCAGGTCA	+
M64	NFAC1_HUMAN.H11MO.0.B	-11	0.0182877	14.0633	0.451516	15	GAAAGTGCTAGCCGGGAAGAGCAGGGGGCTAGTCCCAGAC	ATGGAAAAAAAGAAA	+
M64	BRAC_HUMAN.H11MO.0.A	-7	0.0199622	15.3509	0.484907	20	GAAAGTGCTAGCCGGGAAGAGCAGGGGGCTAGTCCCAGAC	TTAGCAGGGAGGTGTGAAAT	+
M65	WT1_HUMAN.H11MO.0.C	-6	3.27405e-06	0.00251775	0.00485155	20	CGGGCCGGGCGGGGGAGGAGGAAGAGGGCTGGGCTGGAGC	GGGCGGGGGAGGAGGGGGGG	+
M65	ZN263_HUMAN.H11MO.0.A	-12	1.4124e-05	0.0108614	0.00721265	20	CGGGCCGGGCGGGGGAGGAGGAAGAGGGCTGGGCTGGAGC	GGGAGGAGGGAGAGGAGGAG	+
M65	ZN263_HUMAN.H11MO.1.A	-10	1.4728e-05	0.0113259	0.00721265	11	CGGGCCGGGCGGGGGAGGAGGAAGAGGGCTGGGCTGGAGC	GAGGGAGGAGG	+
M65	ZN281_HUMAN.H11MO.0.A	-6	1.94697e-05	0.0149722	0.00721265	15	CGGGCCGGGCGGGGGAGGAGGAAGAGGGCTGGGCTGGAGC	GGGTGGGGGAGGGGA	+
M65	ZN148_HUMAN.H11MO.0.D	-5	7.6328e-05	0.0586962	0.0204128	15	CGGGCCGGGCGGGGGAGGAGGAAGAGGGCTGGGCTGGAGC	GGGGTGGGGGAGGGG	+
M65	ZN467_HUMAN.H11MO.0.C	-11	8.26529e-05	0.0635601	0.0204128	22	CGGGCCGGGCGGGGGAGGAGGAAGAGGGCTGGGCTGGAGC	GGGGAGGGGAGGGGGGGGGGGG	+
M65	SP1_HUMAN.H11MO.0.A	2	9.9564e-05	0.0765647	0.0210765	20	CGGGCCGGGCGGGGGAGGAGGAAGAGGGCTGGGCTGGAGC	GGGGGGCGGGGCCGGGGGGGGG	+
M65	ZN449_HUMAN.H11MO.0.C	-25	0.000125554	0.0965514	0.0232561	11	CGGGCCGGGCGGGGGAGGAGGAAGAGGGCTGGGCTGGAGC	TGGTTGGGCTT	+
M65	KLF12_HUMAN.H11MO.0.C	-4	0.000187521	0.144203	0.0277872	11	CGGGCCGGGCGGGGGAGGAGGAAGAGGGCTGGGCTGGAGC	AGGGGCGGGGC	+
M65	WT1_HUMAN.H11MO.1.B	-10	0.000187521	0.144203	0.0277872	11	CGGGCCGGGCGGGGGAGGAGGAAGAGGGCTGGGCTGGAGC	GTGGGAGGAGG	+
M65	ELF5_HUMAN.H11MO.0.A	-12	0.000234708	0.18049	0.0316177	15	CGGGCCGGGCGGGGGAGGAGGAAGAGGGCTGGGCTGGAGC	GGAAGGAGGAAGTGG	+
M65	MAZ_HUMAN.H11MO.1.A	-10	0.000277719	0.213566	0.0342941	11	CGGGCCGGGCGGGGGAGGAGGAAGAGGGCTGGGCTGGAGC	GAGGGAGGGGG	+
M65	TBX1_HUMAN.H11MO.0.D	-2	0.000349488	0.268756	0.0383946	20	CGGGCCGGGCGGGGGAGGAGGAAGAGGGCTGGGCTGGAGC	GGGTGGGCAGGGGTGGGCGG	+
M65	ZSC22_HUMAN.H11MO.0.C	-5	0.000374943	0.288331	0.0383946	16	CGGGCCGGGCGGGGGAGGAGGAAGAGGGCTGGGCTGGAGC	GGTCTGAGGGAGGAGG	+
M65	EGR2_HUMAN.H11MO.1.A	-5	0.000394801	0.303602	0.0383946	16	CGGGCCGGGCGGGGGAGGAGGAAGAGGGCTGGGCTGGAGC	GGGGCGTGGGCGGGGG	+
M65	PATZ1_HUMAN.H11MO.0.C	-5	0.000438266	0.337026	0.0383946	22	CGGGCCGGGCGGGGGAGGAGGAAGAGGGCTGGGCTGGAGC	GGGGAGGGGGCGGGGGGGGAGG	+
M65	KLF16_HUMAN.H11MO.0.D	1	0.000440478	0.338727	0.0383946	18	CGGGCCGGGCGGGGGAGGAGGAAGAGGGCTGGGCTGGAGC	GGGGGCGGGGGGGGGGGGG	+
M65	KLF3_HUMAN.H11MO.0.B	0	0.000530853	0.408226	0.0424339	19	CGGGCCGGGCGGGGGAGGAGGAAGAGGGCTGGGCTGGAGC	GGGGAGGGGCGGGGCCGGG	+
M65	ZN341_HUMAN.H11MO.0.C	-5	0.000544092	0.418406	0.0424339	22	CGGGCCGGGCGGGGGAGGAGGAAGAGGGCTGGGCTGGAGC	GGGGGGGGGGGGAGGGAAGAGC	+
M65	KLF15_HUMAN.H11MO.0.A	-5	0.000638723	0.491178	0.0473236	19	CGGGCCGGGCGGGGGAGGAGGAAGAGGGCTGGGCTGGAGC	GGGGAGGAGCAGGGGGGGG	+
M65	EGR1_HUMAN.H11MO.0.A	-4	0.000684603	0.52646	0.0483075	17	CGGGCCGGGCGGGGGAGGAGGAAGAGGGCTGGGCTGGAGC	GAGGGCGTGGGCGGGGG	+
M65	EGR2_HUMAN.H11MO.0.A	-2	0.000732329	0.563161	0.0493263	18	CGGGCCGGGCGGGGGAGGAGGAAGAGGGCTGGGCTGGAGC	GGGGGGGTGTGGGAGGGG	+
M65	TBX15_HUMAN.H11MO.0.D	-5	0.000767262	0.590024	0.0494323	19	CGGGCCGGGCGGGGGAGGAGGAAGAGGGCTGGGCTGGAGC	GGGGGGGGGGGGGTGGGGG	+
M65	SP1_HUMAN.H11MO.1.A	-22	0.000857166	0.65916	0.0529235	14	CGGGCCGGGCGGGGGAGGAGGAAGAGGGCTGGGCTGGAGC	GGGGGGCGGGGCCG	+
M65	SP3_HUMAN.H11MO.0.B	0	0.00098428	0.756912	0.058341	20	CGGGCCGGGCGGGGGAGGAGGAAGAGGGCTGGGCTGGAGC	GGGGGGGGGCGGGGCCGGGG	+
M65	ERG_HUMAN.H11MO.0.A	-14	0.0010647	0.818757	0.0606807	13	CGGGCCGGGCGGGGGAGGAGGAAGAGGGCTGGGCTGGAGC	GGGCAGGAAGTGG	+
M65	MAZ_HUMAN.H11MO.0.A	-10	0.00116447	0.895475	0.0637638	22	CGGGCCGGGCGGGGGAGGAGGAAGAGGGCTGGGCTGGAGC	GGGGGAGGGGGGGGGGGGGGGG	+
M65	KLF6_HUMAN.H11MO.0.A	-2	0.00120486	0.926539	0.0637638	19	CGGGCCGGGCGGGGGAGGAGGAAGAGGGCTGGGCTGGAGC	GGAAGGGCGGGGCCGGGGG	+
M65	VEZF1_HUMAN.H11MO.0.C	-7	0.00131836	1.01382	0.0673646	22	CGGGCCGGGCGGGGGAGGAGGAAGAGGGCTGGGCTGGAGC	GGGGAGGGGGGAGGGGGAGGGG	+
M65	PATZ1_HUMAN.H11MO.1.C	-11	0.00148398	1.14118	0.0706521	9	CGGGCCGGGCGGGGGAGGAGGAAGAGGGCTGGGCTGGAGC	AGGGAGGGG	+
M65	SP4_HUMAN.H11MO.1.A	-1	0.00151625	1.16599	0.0706521	16	CGGGCCGGGCGGGGGAGGAGGAAGAGGGCTGGGCTGGAGC	GGAGGGGGCGGGGCCG	+
M65	ELF3_HUMAN.H11MO.0.A	-13	0.00152574	1.17329	0.0706521	14	CGGGCCGGGCGGGGGAGGAGGAAGAGGGCTGGGCTGGAGC	GAACCAGGAAGTGG	+
M65	ETV7_HUMAN.H11MO.0.D	-17	0.00162278	1.24792	0.0710676	7	CGGGCCGGGCGGGGGAGGAGGAAGAGGGCTGGGCTGGAGC	CAGGAAG	+
M65	ZN219_HUMAN.H11MO.0.D	-7	0.00163063	1.25395	0.0710676	12	CGGGCCGGGCGGGGGAGGAGGAAGAGGGCTGGGCTGGAGC	GAGGGGGGCGGA	+
M65	SP2_HUMAN.H11MO.1.B	-22	0.00172411	1.32584	0.0729949	12	CGGGCCGGGCGGGGGAGGAGGAAGAGGGCTGGGCTGGAGC	AGGGGGCGGGGC	+
M65	ZN586_HUMAN.H11MO.0.C	-6	0.00180345	1.38686	0.0742331	20	CGGGCCGGGCGGGGGAGGAGGAAGAGGGCTGGGCTGGAGC	AGGCCTAGGAGGAAAAAATG	+
M65	KLF1_HUMAN.H11MO.0.A	-5	0.00187339	1.44063	0.0742637	14	CGGGCCGGGCGGGGGAGGAGGAAGAGGGCTGGGCTGGAGC	GGGGCGGGGCCGGG	+
M65	SP2_HUMAN.H11MO.0.A	1	0.00190443	1.46451	0.0742637	21	CGGGCCGGGCGGGGGAGGAGGAAGAGGGCTGGGCTGGAGC	GGGGGGGGGGCGGGGCCGGGGG	+
M65	ETV5_HUMAN.H11MO.0.C	-14	0.00197132	1.51594	0.0749008	14	CGGGCCGGGCGGGGGAGGAGGAAGAGGGCTGGGCTGGAGC	GAGCAGGAAGTGAG	+
M65	SPI1_HUMAN.H11MO.0.A	-12	0.00212609	1.63496	0.0758386	17	CGGGCCGGGCGGGGGAGGAGGAAGAGGGCTGGGCTGGAGC	AAAAAGAGGAAGTGAAA	+
M65	FLI1_HUMAN.H11MO.1.A	-14	0.00214009	1.64573	0.0758386	13	CGGGCCGGGCGGGGGAGGAGGAAGAGGGCTGGGCTGGAGC	AGGCAGGAAGTGG	+
M65	ZN770_HUMAN.H11MO.0.C	-12	0.00214954	1.65299	0.0758386	22	CGGGCCGGGCGGGGGAGGAGGAAGAGGGCTGGGCTGGAGC	GGGAGGCTGAGGCGGGAGGATC	+
M65	SP4_HUMAN.H11MO.0.A	-18	0.00222882	1.71396	0.0768072	20	CGGGCCGGGCGGGGGAGGAGGAAGAGGGCTGGGCTGGAGC	GGGAAGGGGGCGGGGCCGGG	+
M65	FLI1_HUMAN.H11MO.0.A	-12	0.00239849	1.84444	0.0807756	18	CGGGCCGGGCGGGGGAGGAGGAAGAGGGCTGGGCTGGAGC	GGAGGAAGGAAGGAGGGA	+
M65	KLF4_HUMAN.H11MO.0.A	-5	0.00262594	2.01935	0.0864704	10	CGGGCCGGGCGGGGGAGGAGGAAGAGGGCTGGGCTGGAGC	AGGGTGTGGC	+
M65	KLF9_HUMAN.H11MO.0.C	-20	0.00276652	2.12746	0.0891192	15	CGGGCCGGGCGGGGGAGGAGGAAGAGGGCTGGGCTGGAGC	GGAGGGGGCGTGGCC	+
M65	ZBT17_HUMAN.H11MO.0.A	-4	0.00288279	2.21687	0.0896139	19	CGGGCCGGGCGGGGGAGGAGGAAGAGGGCTGGGCTGGAGC	GAGGGTGGGGGAGGGGAAG	+
M65	EHF_HUMAN.H11MO.0.B	-13	0.00290283	2.23228	0.0896139	15	CGGGCCGGGCGGGGGAGGAGGAAGAGGGCTGGGCTGGAGC	GAACCAGGAAGTGGC	+
M65	EGR4_HUMAN.H11MO.0.D	-23	0.00389446	2.99484	0.115133	11	CGGGCCGGGCGGGGGAGGAGGAAGAGGGCTGGGCTGGAGC	GGCGGCAGGGC	+
M65	ZN436_HUMAN.H11MO.0.C	-3	0.003939	3.02909	0.115133	24	CGGGCCGGGCGGGGGAGGAGGAAGAGGGCTGGGCTGGAGC	TCAGGGAAGGCTTCCTGGAGGAGG	+
M65	KLF5_HUMAN.H11MO.0.A	-5	0.00396254	3.04719	0.115133	14	CGGGCCGGGCGGGGGAGGAGGAAGAGGGCTGGGCTGGAGC	AGGGTGGGGCTGGG	+
M65	ETS1_HUMAN.H11MO.0.A	-14	0.0044041	3.38675	0.125501	13	CGGGCCGGGCGGGGGAGGAGGAAGAGGGCTGGGCTGGAGC	AGACAGGAAGTGG	+
M65	ZN770_HUMAN.H11MO.1.C	-15	0.00485527	3.7337	0.135748	11	CGGGCCGGGCGGGGGAGGAGGAAGAGGGCTGGGCTGGAGC	GGGAGGCTGAG	+
M65	ZN740_HUMAN.H11MO.0.D	-7	0.00505015	3.88356	0.137945	14	CGGGCCGGGCGGGGGAGGAGGAAGAGGGCTGGGCTGGAGC	GGGGGGGGGGTGGG	+
M65	ZBTB6_HUMAN.H11MO.0.C	-29	0.00512005	3.93732	0.137945	11	CGGGCCGGGCGGGGGAGGAGGAAGAGGGCTGGGCTGGAGC	GGTGCTGGAGCCG	+
M65	NR0B1_HUMAN.H11MO.0.D	-8	0.00561879	4.32085	0.148679	10	CGGGCCGGGCGGGGGAGGAGGAAGAGGGCTGGGCTGGAGC	GCGTGGGAGA	+
M65	SPIB_HUMAN.H11MO.0.A	-12	0.005921	4.55325	0.153927	17	CGGGCCGGGCGGGGGAGGAGGAAGAGGGCTGGGCTGGAGC	AAAAAGAGGAAGTGAAA	+
M65	ZFX_HUMAN.H11MO.1.A	-16	0.00618218	4.7541	0.157946	17	CGGGCCGGGCGGGGGAGGAGGAAGAGGGCTGGGCTGGAGC	GGGGGCGGAGGCCGGGG	+
M65	CTCFL_HUMAN.H11MO.0.A	-3	0.00645415	4.96324	0.158044	17	CGGGCCGGGCGGGGGAGGAGGAAGAGGGCTGGGCTGGAGC	GCCGCCAGGGGGCGCCG	+
M65	VEZF1_HUMAN.H11MO.1.C	-9	0.00655913	5.04397	0.158044	12	CGGGCCGGGCGGGGGAGGAGGAAGAGGGCTGGGCTGGAGC	AGAGGGAGGGGG	+
M65	E2F4_HUMAN.H11MO.0.A	-4	0.00656058	5.04508	0.158044	13	CGGGCCGGGCGGGGGAGGAGGAAGAGGGCTGGGCTGGAGC	GGGGGCGGGAAAT	+
M65	ETV4_HUMAN.H11MO.0.B	-15	0.00671928	5.16712	0.158044	11	CGGGCCGGGCGGGGGAGGAGGAAGAGGGCTGGGCTGGAGC	AACAGGAAGGG	+
M65	MBD2_HUMAN.H11MO.0.B	0	0.00671928	5.16712	0.158044	11	CGGGCCGGGCGGGGGAGGAGGAAGAGGGCTGGGCTGGAGC	GGGGCCGGAGG	+
M65	TYY1_HUMAN.H11MO.0.A	-20	0.00690355	5.30883	0.159841	12	CGGGCCGGGCGGGGGAGGAGGAAGAGGGCTGGGCTGGAGC	CAAGATGGCGGC	+
M65	ELF2_HUMAN.H11MO.0.C	-14	0.00759847	5.84322	0.173224	13	CGGGCCGGGCGGGGGAGGAGGAAGAGGGCTGGGCTGGAGC	AACCCGGAAGTGG	+
M65	E2F1_HUMAN.H11MO.0.A	-3	0.00811532	6.24068	0.179484	14	CGGGCCGGGCGGGGGAGGAGGAAGAGGGCTGGGCTGGAGC	GGGGGGCGGGAAAG	+
M65	ELF1_HUMAN.H11MO.0.A	-13	0.00811532	6.24068	0.179484	14	CGGGCCGGGCGGGGGAGGAGGAAGAGGGCTGGGCTGGAGC	GAACCCGGAAGTGG	+
M65	ETV2_HUMAN.H11MO.0.B	-12	0.0082818	6.36871	0.179827	16	CGGGCCGGGCGGGGGAGGAGGAAGAGGGCTGGGCTGGAGC	GGAAACAGGAAGTGGG	+
M65	E2F7_HUMAN.H11MO.0.B	-5	0.00837353	6.43925	0.179827	13	CGGGCCGGGCGGGGGAGGAGGAAGAGGGCTGGGCTGGAGC	GGGGCGGGAAAGG	+
M65	ETV6_HUMAN.H11MO.0.D	-16	0.00955088	7.34463	0.201934	9	CGGGCCGGGCGGGGGAGGAGGAAGAGGGCTGGGCTGGAGC	ACAGGAAGT	+
M65	E2F6_HUMAN.H11MO.0.A	-5	0.00967547	7.44043	0.201934	13	CGGGCCGGGCGGGGGAGGAGGAAGAGGGCTGGGCTGGAGC	GGGGCGGGAAGGG	+
M65	GABPA_HUMAN.H11MO.0.A	-13	0.0102323	7.86862	0.210589	14	CGGGCCGGGCGGGGGAGGAGGAAGAGGGCTGGGCTGGAGC	GGAACCGGAAGTGG	+
M65	COT1_HUMAN.H11MO.0.C	-16	0.0107233	8.24623	0.217671	17	CGGGCCGGGCGGGGGAGGAGGAAGAGGGCTGGGCTGGAGC	GGGGTCAGAGGTCAGGG	+
M65	NFAT5_HUMAN.H11MO.0.D	-16	0.01137	8.7435	0.227679	11	CGGGCCGGGCGGGGGAGGAGGAAGAGGGCTGGGCTGGAGC	AGAGGAAAAGG	+
M65	KLF14_HUMAN.H11MO.0.D	-2	0.0117058	9.00174	0.231278	13	CGGGCCGGGCGGGGGAGGAGGAAGAGGGCTGGGCTGGAGC	AGGGGGGCGTGGC	+
M65	SALL4_HUMAN.H11MO.0.B	-3	0.0122205	9.39757	0.238271	10	CGGGCCGGGCGGGGGAGGAGGAAGAGGGCTGGGCTGGAGC	GGAGGGTGGG	+
M65	ETS2_HUMAN.H11MO.0.B	-15	0.0141264	10.8632	0.271854	13	CGGGCCGGGCGGGGGAGGAGGAAGAGGGCTGGGCTGGAGC	GGAAGGAAGAGGA	+
M65	HXB1_HUMAN.H11MO.0.D	-22	0.0159621	12.2749	0.301832	10	CGGGCCGGGCGGGGGAGGAGGAAGAGGGCTGGGCTGGAGC	TGATGGATGG	+
M65	GLIS2_HUMAN.H11MO.0.D	-4	0.0160915	12.3744	0.301832	14	CGGGCCGGGCGGGGGAGGAGGAAGAGGGCTGGGCTGGAGC	CTTCGCGGGGGGTC	+
M65	RARA_HUMAN.H11MO.0.A	-13	0.0168758	12.9775	0.312586	20	CGGGCCGGGCGGGGGAGGAGGAAGAGGGCTGGGCTGGAGC	GGGGGATCAAGAGGTCAAGG	+
M65	TFDP1_HUMAN.H11MO.0.C	-3	0.0175858	13.5235	0.321715	14	CGGGCCGGGCGGGGGAGGAGGAAGAGGGCTGGGCTGGAGC	GGGGGGCGGGAAAA	+
M65	HAND1_HUMAN.H11MO.1.D	-30	0.0199104	15.3111	0.355641	7	CGGGCCGGGCGGGGGAGGAGGAAGAGGGCTGGGCTGGAGC	GGCCTGG	+
M65	ZN341_HUMAN.H11MO.1.C	-19	0.0199203	15.3187	0.355641	9	CGGGCCGGGCGGGGGAGGAGGAAGAGGGCTGGGCTGGAGC	GGAACAGCC	+
M65	PURA_HUMAN.H11MO.0.D	-16	0.0205592	15.81	0.362678	17	CGGGCCGGGCGGGGGAGGAGGAAGAGGGCTGGGCTGGAGC	GGAAGGGGGGGGCAGGG	+
M65	ZN331_HUMAN.H11MO.0.C	-21	0.0210613	16.1961	0.364173	19	CGGGCCGGGCGGGGGAGGAGGAAGAGGGCTGGGCTGGAGC	GGCTGGGCTCAGCTGGGTGG	+
M65	ZIC4_HUMAN.H11MO.0.D	-3	0.0211354	16.2532	0.364173	15	CGGGCCGGGCGGGGGAGGAGGAAGAGGGCTGGGCTGGAGC	GCACAGCGGGGGGTC	+
M65	KLF13_HUMAN.H11MO.0.D	-2	0.0229806	17.6721	0.391415	11	CGGGCCGGGCGGGGGAGGAGGAAGAGGGCTGGGCTGGAGC	AGGGGGGCGTG	+
M65	ZN708_HUMAN.H11MO.0.C	-7	0.0234963	18.0687	0.395651	20	CGGGCCGGGCGGGGGAGGAGGAAGAGGGCTGGGCTGGAGC	GCCTAATAAGCAGGTACAGC	+
M65	PLAG1_HUMAN.H11MO.0.D	-12	0.024077	18.5152	0.400874	17	CGGGCCGGGCGGGGGAGGAGGAAGAGGGCTGGGCTGGAGC	GGGGGCATCAGGAGGGG	+
M65	INSM1_HUMAN.H11MO.0.C	-18	0.0257406	19.7945	0.42381	12	CGGGCCGGGCGGGGGAGGAGGAAGAGGGCTGGGCTGGAGC	TGTCAGGGGGCA	+
M65	RXRA_HUMAN.H11MO.0.A	-13	0.0261886	20.139	0.426448	20	CGGGCCGGGCGGGGGAGGAGGAAGAGGGCTGGGCTGGAGC	GGGGGAGGCAGAGGTCAGAG	+
M65	E2F3_HUMAN.H11MO.0.A	-5	0.0265867	20.4452	0.428224	11	CGGGCCGGGCGGGGGAGGAGGAAGAGGGCTGGGCTGGAGC	AGGGCGGGAAA	+
M65	ZN708_HUMAN.H11MO.1.D	-18	0.0275595	21.1932	0.43912	9	CGGGCCGGGCGGGGGAGGAGGAAGAGGGCTGGGCTGGAGC	AGGTACAGC	+
M66	AP2D_HUMAN.H11MO.0.D	-8	0.000305098	0.234621	0.469241	14	ACCCACCGAGGCAGCCGCCCCTCCGCCGACGAAGCAGAAC	CGCCCGAGGCGCGT	+
M67	THAP1_HUMAN.H11MO.0.C	-14	0.000142845	0.109848	0.148246	22	CCGGGAGCCCCGCAGGGGCGCTCCGAGGCGGCGGACGCGG	CGCCGCCATCTTGGCTGCGGGC	+
M67	ZN563_HUMAN.H11MO.0.C	-14	0.000267486	0.205696	0.148246	21	CCGGGAGCCCCGCAGGGGCGCTCCGAGGCGGCGGACGCGG	GGGATCCTCACTGGCAGCTGC	+
M67	ZFX_HUMAN.H11MO.1.A	-23	0.000350457	0.269501	0.148246	17	CCGGGAGCCCCGCAGGGGCGCTCCGAGGCGGCGGACGCGG	GGGGGCGGAGGCCGGGG	+
M67	RXRA_HUMAN.H11MO.0.A	-20	0.000580347	0.446286	0.148246	20	CCGGGAGCCCCGCAGGGGCGCTCCGAGGCGGCGGACGCGG	GGGGGAGGCAGAGGTCAGAG	+
M67	SP3_HUMAN.H11MO.0.B	-14	0.000580347	0.446286	0.148246	20	CCGGGAGCCCCGCAGGGGCGCTCCGAGGCGGCGGACGCGG	GGGGGGGGGCGGGGCCGGGG	+
M67	SP2_HUMAN.H11MO.0.A	-13	0.00169226	1.30135	0.370524	22	CCGGGAGCCCCGCAGGGGCGCTCCGAGGCGGCGGACGCGG	GGGGGGGGGGCGGGGCCGGGGG	+
M67	IRX2_HUMAN.H11MO.0.D	-8	0.00207621	1.5966	0.397766	19	CCGGGAGCCCCGCAGGGGCGCTCCGAGGCGGCGGACGCGG	CCAACATGCCCACCCATGT	-
M67	TLX1_HUMAN.H11MO.0.D	-22	0.00258537	1.98815	0.432247	17	CCGGGAGCCCCGCAGGGGCGCTCCGAGGCGGCGGACGCGG	CCTTGGCAACTTGCCAG	-
M67	PATZ1_HUMAN.H11MO.0.C	-9	0.00413937	3.18317	0.488019	22	CCGGGAGCCCCGCAGGGGCGCTCCGAGGCGGCGGACGCGG	GGGGAGGGGGCGGGGGGGGAGG	+
M69	THAP1_HUMAN.H11MO.0.C	-17	2.3833e-05	0.0183275	0.0362938	22	CGATGCAGCACGGGCGGGCTCCGCTGGATGGTAGCGGGCT	CGCCGCCATCTTGGCTGCGGGC	+
M69	ZN563_HUMAN.H11MO.0.C	-17	0.000332225	0.255481	0.168642	21	CGATGCAGCACGGGCGGGCTCCGCTGGATGGTAGCGGGCT	GGGATCCTCACTGGCAGCTGC	+
M69	RFX1_HUMAN.H11MO.0.B	-19	0.000688168	0.529201	0.196048	21	CGATGCAGCACGGGCGGGCTCCGCTGGATGGTAGCGGGCT	CCGTCGCCATGGCAACCGGGGC	-
M69	ZBT7B_HUMAN.H11MO.0.D	-18	0.00077243	0.593999	0.196048	21	CGATGCAGCACGGGCGGGCTCCGCTGGATGGTAGCGGGCT	CCCGTTGCCATGGCAACGGCG	-
M69	ZFX_HUMAN.H11MO.1.A	-7	0.00185002	1.42267	0.307807	17	CGATGCAGCACGGGCGGGCTCCGCTGGATGGTAGCGGGCT	CCCCGGCCTCCGCCCCC	-
M69	MAFA_HUMAN.H11MO.0.D	-25	0.00199434	1.53365	0.307807	15	CGATGCAGCACGGGCGGGCTCCGCTGGATGGTAGCGGGCT	CGAAGGCTGCGGGGTCAGCAC	-
M69	TLX1_HUMAN.H11MO.0.D	-27	0.00200345	1.54066	0.307807	13	CGATGCAGCACGGGCGGGCTCCGCTGGATGGTAGCGGGCT	CTGGCAAGTTGCCAAGG	+
M69	ZN589_HUMAN.H11MO.0.D	-21	0.00202126	1.55435	0.307807	16	CGATGCAGCACGGGCGGGCTCCGCTGGATGGTAGCGGGCT	CCCACGGTTACTGCCG	+
M69	SPZ1_HUMAN.H11MO.0.D	-24	0.00355169	2.73125	0.434783	16	CGATGCAGCACGGGCGGGCTCCGCTGGATGGTAGCGGGCT	CCCAGGGTAACAGCCG	-
M69	RARG_HUMAN.H11MO.2.D	-14	0.00399711	3.07378	0.434783	20	CGATGCAGCACGGGCGGGCTCCGCTGGATGGTAGCGGGCT	GGGGGTCACCCAGAGGTCAC	+
M69	RXRA_HUMAN.H11MO.0.A	-23	0.00399711	3.07378	0.434783	17	CGATGCAGCACGGGCGGGCTCCGCTGGATGGTAGCGGGCT	GGGGGAGGCAGAGGTCAGAG	+
M69	PAX2_HUMAN.H11MO.0.D	-1	0.00481964	3.7063	0.441101	18	CGATGCAGCACGGGCGGGCTCCGCTGGATGGTAGCGGGCT	TGTCACGCATGACTGAAC	-
M69	Z324A_HUMAN.H11MO.0.C	-2	0.00535401	4.11723	0.441101	23	CGATGCAGCACGGGCGGGCTCCGCTGGATGGTAGCGGGCT	TGGCAGCAAAGGATGGTTTGATA	-
M69	VEZF1_HUMAN.H11MO.0.C	-10	0.00548934	4.2213	0.441101	22	CGATGCAGCACGGGCGGGCTCCGCTGGATGGTAGCGGGCT	GGGGAGGGGGGAGGGGGAGGGG	+
M69	OLIG2_HUMAN.H11MO.0.B	-20	0.00557206	4.28492	0.441101	18	CGATGCAGCACGGGCGGGCTCCGCTGGATGGTAGCGGGCT	CAGAAGGGAAACAGCTGG	-
M69	NFIA_HUMAN.H11MO.0.C	-27	0.00582753	4.48137	0.441101	13	CGATGCAGCACGGGCGGGCTCCGCTGGATGGTAGCGGGCT	TTGGCACCGTGCCAA	-
M69	PTF1A_HUMAN.H11MO.0.B	-27	0.00643278	4.94681	0.441101	13	CGATGCAGCACGGGCGGGCTCCGCTGGATGGTAGCGGGCT	GGGAAAGGGGGCAGCTGG	-
M69	SP2_HUMAN.H11MO.0.A	-5	0.0066621	5.12316	0.441101	22	CGATGCAGCACGGGCGGGCTCCGCTGGATGGTAGCGGGCT	GGGGGGGGGGCGGGGCCGGGGG	+
M69	ZN341_HUMAN.H11MO.0.C	-15	0.0066621	5.12316	0.441101	22	CGATGCAGCACGGGCGGGCTCCGCTGGATGGTAGCGGGCT	GGGGGGGGGGGGAGGGAAGAGC	+
M69	ZN335_HUMAN.H11MO.0.A	0	0.0066621	5.12316	0.441101	22	CGATGCAGCACGGGCGGGCTCCGCTGGATGGTAGCGGGCT	TCAGGCAGCGCCGAGGACAGCC	-
M69	ZN554_HUMAN.H11MO.0.C	-12	0.00845041	6.49837	0.484837	20	CGATGCAGCACGGGCGGGCTCCGCTGGATGGTAGCGGGCT	GCTGAGCCATGTGGGGTGCT	+
M69	PURA_HUMAN.H11MO.0.D	-26	0.00845885	6.50486	0.484837	14	CGATGCAGCACGGGCGGGCTCCGCTGGATGGTAGCGGGCT	GGAAGGGGGGGGCAGGG	+
M69	PATZ1_HUMAN.H11MO.0.C	-11	0.00859082	6.60634	0.484837	22	CGATGCAGCACGGGCGGGCTCCGCTGGATGGTAGCGGGCT	GGGGAGGGGGCGGGGGGGGAGG	+
M69	MXI1_HUMAN.H11MO.0.A	-7	0.00859617	6.61045	0.484837	15	CGATGCAGCACGGGCGGGCTCCGCTGGATGGTAGCGGGCT	GCACGTGGCGGCGGG	+
M69	NR1H3_HUMAN.H11MO.0.B	-14	0.0091376	7.02681	0.496969	19	CGATGCAGCACGGGCGGGCTCCGCTGGATGGTAGCGGGCT	CAGAGGTCACTGCAGGTCA	+
M70	SP1_HUMAN.H11MO.0.A	-7	0.000449161	0.345405	0.28067	22	GGGCGCGCCTGGTACGGGTCCCGCTCCCCGGGGCTCACAA	CCCCCCCCCGGCCCCGCCCCCC	-
M70	ZN322_HUMAN.H11MO.0.B	-4	0.000592976	0.455998	0.28067	20	GGGCGCGCCTGGTACGGGTCCCGCTCCCCGGGGCTCACAA	GAGCCTGGTACAGAGCCTGG	+
M70	SP1_HUMAN.H11MO.1.A	-15	0.00061558	0.473381	0.28067	14	GGGCGCGCCTGGTACGGGTCCCGCTCCCCGGGGCTCACAA	CGGCCCCGCCCCCC	-
M70	ZF64A_HUMAN.H11MO.0.D	-20	0.000875169	0.673005	0.28067	16	GGGCGCGCCTGGTACGGGTCCCGCTCCCCGGGGCTCACAA	CAGGTTCCCGGGCCCC	-
M70	ZBT14_HUMAN.H11MO.0.C	1	0.00092388	0.710464	0.28067	8	GGGCGCGCCTGGTACGGGTCCCGCTCCCCGGGGCTCACAA	GGAGCGCGC	+
M70	MECP2_HUMAN.H11MO.0.C	-26	0.00188659	1.45079	0.363374	7	GGGCGCGCCTGGTACGGGTCCCGCTCCCCGGGGCTCACAA	CCCGGAG	+
M70	SP2_HUMAN.H11MO.1.B	-17	0.00191379	1.4717	0.363374	12	GGGCGCGCCTGGTACGGGTCCCGCTCCCCGGGGCTCACAA	GCCCCGCCCCCT	-
M70	REST_HUMAN.H11MO.0.A	-16	0.00238484	1.83394	0.402501	22	GGGCGCGCCTGGTACGGGTCCCGCTCCCCGGGGCTCACAA	GGGCGCTGTCCATGGTGCTGAA	-
M70	MAZ_HUMAN.H11MO.1.A	-19	0.00276567	2.1268	0.420098	11	GGGCGCGCCTGGTACGGGTCCCGCTCCCCGGGGCTCACAA	CCCCCTCCCTC	-
M71	THAP1_HUMAN.H11MO.0.C	-5	0.000568092	0.436863	0.362131	22	GGCAGCCCCGCGCCGCAGGTGGCGGCCCGGGGCAGGCGGG	GCCCGCAGCCAAGATGGCGGCG	-
M71	IRX2_HUMAN.H11MO.0.D	-1	0.000754646	0.580323	0.362131	19	GGCAGCCCCGCGCCGCAGGTGGCGGCCCGGGGCAGGCGGG	CCAACATGCCCACCCATGT	-
M71	SP2_HUMAN.H11MO.0.A	-5	0.000989178	0.760678	0.362131	22	GGCAGCCCCGCGCCGCAGGTGGCGGCCCGGGGCAGGCGGG	CCCCCGGCCCCGCCCCCCCCCC	-
M71	GATA1_HUMAN.H11MO.0.A	-28	0.00127313	0.979036	0.362131	12	GGCAGCCCCGCGCCGCAGGTGGCGGCCCGGGGCAGGCGGG	CTGGCGGGGACAGATAAGA	+
M71	ZFX_HUMAN.H11MO.1.A	-1	0.00182621	1.40436	0.362131	17	GGCAGCCCCGCGCCGCAGGTGGCGGCCCGGGGCAGGCGGG	GGGGGCGGAGGCCGGGG	+
M71	PATZ1_HUMAN.H11MO.0.C	-5	0.00193002	1.48418	0.362131	22	GGCAGCCCCGCGCCGCAGGTGGCGGCCCGGGGCAGGCGGG	CCTCCCCCCCCGCCCCCTCCCC	-
M71	RXRA_HUMAN.H11MO.0.A	-17	0.00243748	1.87442	0.362131	20	GGCAGCCCCGCGCCGCAGGTGGCGGCCCGGGGCAGGCGGG	GGGGGAGGCAGAGGTCAGAG	+
M71	ZN589_HUMAN.H11MO.0.D	-12	0.00252254	1.93983	0.362131	16	GGCAGCCCCGCGCCGCAGGTGGCGGCCCGGGGCAGGCGGG	CCCACGGTTACTGCCG	+
M71	SP3_HUMAN.H11MO.0.B	-4	0.00260945	2.00666	0.362131	20	GGCAGCCCCGCGCCGCAGGTGGCGGCCCGGGGCAGGCGGG	CCCCGGCCCCGCCCCCCCCC	-
M71	CLOCK_HUMAN.H11MO.0.C	-2	0.0034283	2.63636	0.372175	14	GGCAGCCCCGCGCCGCAGGTGGCGGCCCGGGGCAGGCGGG	CAGACACGTGAACA	+
M71	NR1D1_HUMAN.H11MO.0.B	-20	0.0034479	2.65143	0.372175	19	GGCAGCCCCGCGCCGCAGGTGGCGGCCCGGGGCAGGCGGG	AGGGAAGTGGGTCAGAAGG	+
M71	ZN563_HUMAN.H11MO.0.C	-8	0.00460885	3.54421	0.374598	21	GGCAGCCCCGCGCCGCAGGTGGCGGCCCGGGGCAGGCGGG	GCAGCTGCCAGTGAGGATCCC	-
M71	MAFA_HUMAN.H11MO.0.D	-3	0.00491074	3.77636	0.374598	21	GGCAGCCCCGCGCCGCAGGTGGCGGCCCGGGGCAGGCGGG	GTGCTGACCCCGCAGCCTTCG	+
M71	TAL1_HUMAN.H11MO.0.A	-28	0.00769665	5.91872	0.476803	12	GGCAGCCCCGCGCCGCAGGTGGCGGCCCGGGGCAGGCGGG	CTGGGGGGGGCAGATAAGG	+
M71	GATA2_HUMAN.H11MO.0.A	-28	0.00821224	6.31521	0.476803	12	GGCAGCCCCGCGCCGCAGGTGGCGGCCCGGGGCAGGCGGG	CTGGGGGGTGGAGATAAGG	+
M71	PROX1_HUMAN.H11MO.0.D	-12	0.00904784	6.95779	0.476803	17	GGCAGCCCCGCGCCGCAGGTGGCGGCCCGGGGCAGGCGGG	CCCAACCCGCCTTACCC	-
M71	KLF6_HUMAN.H11MO.0.A	0	0.00934046	7.18281	0.476803	19	GGCAGCCCCGCGCCGCAGGTGGCGGCCCGGGGCAGGCGGG	GGAAGGGCGGGGCCGGGGG	+
M71	RARG_HUMAN.H11MO.0.B	-25	0.00957978	7.36685	0.476803	15	GGCAGCCCCGCGCCGCAGGTGGCGGCCCGGGGCAGGCGGG	CCCAGGTCACTCTGACCT	-
M71	TLX1_HUMAN.H11MO.0.D	-2	0.00968839	7.45037	0.476803	17	GGCAGCCCCGCGCCGCAGGTGGCGGCCCGGGGCAGGCGGG	CTGGCAAGTTGCCAAGG	+
M72	IRX2_HUMAN.H11MO.0.D	-14	0.000529582	0.407248	0.354343	19	GCCCGGCCCCAGGGGCAGGGCCGGCCGGCGGCGCCCGCCC	ACATGGGTGGGCATGTTGG	+
M72	SP3_HUMAN.H11MO.0.B	-11	0.000700521	0.5387	0.354343	20	GCCCGGCCCCAGGGGCAGGGCCGGCCGGCGGCGCCCGCCC	GGGGGGGGGCGGGGCCGGGG	+
M72	GATA1_HUMAN.H11MO.0.A	7	0.00114238	0.878494	0.354343	12	GCCCGGCCCCAGGGGCAGGGCCGGCCGGCGGCGCCCGCCC	TCTTATCTGTCCCCGCCAG	-
M72	TLX1_HUMAN.H11MO.0.D	-2	0.00139663	1.07401	0.354343	17	GCCCGGCCCCAGGGGCAGGGCCGGCCGGCGGCGCCCGCCC	CTGGCAAGTTGCCAAGG	+
M72	RXRA_HUMAN.H11MO.0.A	-10	0.0016813	1.29292	0.354343	20	GCCCGGCCCCAGGGGCAGGGCCGGCCGGCGGCGCCCGCCC	GGGGGAGGCAGAGGTCAGAG	+
M72	ZFX_HUMAN.H11MO.1.A	-23	0.00176967	1.36088	0.354343	17	GCCCGGCCCCAGGGGCAGGGCCGGCCGGCGGCGCCCGCCC	GGGGGCGGAGGCCGGGG	+
M72	ZN563_HUMAN.H11MO.0.C	-4	0.00192773	1.48242	0.354343	21	GCCCGGCCCCAGGGGCAGGGCCGGCCGGCGGCGCCCGCCC	GGGATCCTCACTGGCAGCTGC	+
M72	SP2_HUMAN.H11MO.0.A	-5	0.00216239	1.66288	0.354343	22	GCCCGGCCCCAGGGGCAGGGCCGGCCGGCGGCGCCCGCCC	GGGGGGGGGGCGGGGCCGGGGG	+
M72	THAP1_HUMAN.H11MO.0.C	-8	0.00230956	1.77605	0.354343	22	GCCCGGCCCCAGGGGCAGGGCCGGCCGGCGGCGCCCGCCC	GCCCGCAGCCAAGATGGCGGCG	-
M72	KLF6_HUMAN.H11MO.0.A	-13	0.00255549	1.96517	0.354343	19	GCCCGGCCCCAGGGGCAGGGCCGGCCGGCGGCGCCCGCCC	GGAAGGGCGGGGCCGGGGG	+
M72	PATZ1_HUMAN.H11MO.0.C	-11	0.00340887	2.62142	0.371385	22	GCCCGGCCCCAGGGGCAGGGCCGGCCGGCGGCGCCCGCCC	GGGGAGGGGGCGGGGGGGGAGG	+
M72	USF2_HUMAN.H11MO.0.A	10	0.00389641	2.99634	0.3962	9	GCCCGGCCCCAGGGGCAGGGCCGGCCGGCGGCGCCCGCCC	GGGTCACGTGGCCGCGGCG	+
M72	ZN589_HUMAN.H11MO.0.D	-7	0.00532135	4.09212	0.440487	16	GCCCGGCCCCAGGGGCAGGGCCGGCCGGCGGCGCCCGCCC	CCCACGGTTACTGCCG	+
M72	GATA2_HUMAN.H11MO.0.A	7	0.00548713	4.2196	0.440487	12	GCCCGGCCCCAGGGGCAGGGCCGGCCGGCGGCGCCCGCCC	CCTTATCTCCACCCCCCAG	-
M72	KLF3_HUMAN.H11MO.0.B	-11	0.00627791	4.82771	0.445092	19	GCCCGGCCCCAGGGGCAGGGCCGGCCGGCGGCGCCCGCCC	GGGGAGGGGCGGGGCCGGG	+
M72	TAL1_HUMAN.H11MO.0.A	7	0.00671175	5.16134	0.445092	12	GCCCGGCCCCAGGGGCAGGGCCGGCCGGCGGCGCCCGCCC	CCTTATCTGCCCCCCCCAG	-
M72	PROX1_HUMAN.H11MO.0.D	-12	0.00729056	5.60644	0.463331	17	GCCCGGCCCCAGGGGCAGGGCCGGCCGGCGGCGCCCGCCC	GGGTAAGGCGGGTTGGG	+
M72	RARG_HUMAN.H11MO.0.B	-28	0.00779986	5.9981	0.475871	12	GCCCGGCCCCAGGGGCAGGGCCGGCCGGCGGCGCCCGCCC	CCCAGGTCACTCTGACCT	-
M74	IRX2_HUMAN.H11MO.0.D	0	0.000335092	0.257686	0.301295	19	GCAGGAGCCCGGGACGCGCGACGCGGCCGGGCCCGGGCCG	CCAACATGCCCACCCATGT	-
M74	RXRA_HUMAN.H11MO.0.A	-7	0.000669675	0.51498	0.301295	20	GCAGGAGCCCGGGACGCGCGACGCGGCCGGGCCCGGGCCG	CTCTGACCTCTGCCTCCCCC	-
M74	SP3_HUMAN.H11MO.0.B	-17	0.000725088	0.557593	0.301295	20	GCAGGAGCCCGGGACGCGCGACGCGGCCGGGCCCGGGCCG	GGGGGGGGGCGGGGCCGGGG	+
M74	SP2_HUMAN.H11MO.0.A	-11	0.000959909	0.73817	0.301295	22	GCAGGAGCCCGGGACGCGCGACGCGGCCGGGCCCGGGCCG	GGGGGGGGGGCGGGGCCGGGGG	+
M74	THAP1_HUMAN.H11MO.0.C	-16	0.00183717	1.41279	0.320222	22	GCAGGAGCCCGGGACGCGCGACGCGGCCGGGCCCGGGCCG	CGCCGCCATCTTGGCTGCGGGC	+
M74	PATZ1_HUMAN.H11MO.0.C	-4	0.00197148	1.51607	0.320222	22	GCAGGAGCCCGGGACGCGCGACGCGGCCGGGCCCGGGCCG	GGGGAGGGGGCGGGGGGGGAGG	+
M74	ZFX_HUMAN.H11MO.1.A	-6	0.00213187	1.63941	0.320222	17	GCAGGAGCCCGGGACGCGCGACGCGGCCGGGCCCGGGCCG	CCCCGGCCTCCGCCCCC	-
M74	GATA1_HUMAN.H11MO.0.A	7	0.00233157	1.79297	0.320222	12	GCAGGAGCCCGGGACGCGCGACGCGGCCGGGCCCGGGCCG	TCTTATCTGTCCCCGCCAG	-
M74	TAL1_HUMAN.H11MO.0.A	7	0.00251543	1.93436	0.320222	12	GCAGGAGCCCGGGACGCGCGACGCGGCCGGGCCCGGGCCG	CCTTATCTGCCCCCCCCAG	-
M74	GATA2_HUMAN.H11MO.0.A	7	0.00365561	2.81116	0.397901	12	GCAGGAGCCCGGGACGCGCGACGCGGCCGGGCCCGGGCCG	CCTTATCTCCACCCCCCAG	-
M74	ZN563_HUMAN.H11MO.0.C	-1	0.00416749	3.2048	0.397901	21	GCAGGAGCCCGGGACGCGCGACGCGGCCGGGCCCGGGCCG	GCAGCTGCCAGTGAGGATCCC	-
M74	NR1D1_HUMAN.H11MO.0.B	-2	0.00455414	3.50213	0.401659	19	GCAGGAGCCCGGGACGCGCGACGCGGCCGGGCCCGGGCCG	AGGGAAGTGGGTCAGAAGG	+
M74	TLX1_HUMAN.H11MO.0.D	-9	0.00473271	3.63945	0.401659	17	GCAGGAGCCCGGGACGCGCGACGCGGCCGGGCCCGGGCCG	CTGGCAAGTTGCCAAGG	+
M74	KLF6_HUMAN.H11MO.0.A	-2	0.00652006	5.01392	0.498014	19	GCAGGAGCCCGGGACGCGCGACGCGGCCGGGCCCGGGCCG	GGAAGGGCGGGGCCGGGGG	+
M75	RXRA_HUMAN.H11MO.0.A	-8	0.000631662	0.485748	0.33191	20	CGCGGCGCGGCAGGGGCGTCGGGCTCGGGGGGTCCGCGCC	GGGGGAGGCAGAGGTCAGAG	+
M75	SP3_HUMAN.H11MO.0.B	-9	0.000631662	0.485748	0.33191	20	CGCGGCGCGGCAGGGGCGTCGGGCTCGGGGGGTCCGCGCC	GGGGGGGGGCGGGGCCGGGG	+
M75	SP2_HUMAN.H11MO.0.A	-8	0.00106845	0.821635	0.33191	22	CGCGGCGCGGCAGGGGCGTCGGGCTCGGGGGGTCCGCGCC	GGGGGGGGGGCGGGGCCGGGGG	+
M75	THAP1_HUMAN.H11MO.0.C	-2	0.00106845	0.821635	0.33191	22	CGCGGCGCGGCAGGGGCGTCGGGCTCGGGGGGTCCGCGCC	CGCCGCCATCTTGGCTGCGGGC	+
M75	ZFX_HUMAN.H11MO.1.A	-10	0.00108421	0.833757	0.33191	17	CGCGGCGCGGCAGGGGCGTCGGGCTCGGGGGGTCCGCGCC	CCCCGGCCTCCGCCCCC	-
M75	NR1D1_HUMAN.H11MO.0.B	-13	0.00162339	1.24838	0.356773	19	CGCGGCGCGGCAGGGGCGTCGGGCTCGGGGGGTCCGCGCC	AGGGAAGTGGGTCAGAAGG	+
M75	IRX2_HUMAN.H11MO.0.D	-1	0.00233719	1.7973	0.356773	19	CGCGGCGCGGCAGGGGCGTCGGGCTCGGGGGGTCCGCGCC	CCAACATGCCCACCCATGT	-
M75	ZN563_HUMAN.H11MO.0.C	-15	0.00246852	1.89829	0.356773	21	CGCGGCGCGGCAGGGGCGTCGGGCTCGGGGGGTCCGCGCC	GCAGCTGCCAGTGAGGATCCC	-
M75	TLX1_HUMAN.H11MO.0.D	-10	0.00406048	3.12251	0.449803	17	CGCGGCGCGGCAGGGGCGTCGGGCTCGGGGGGTCCGCGCC	CCTTGGCAACTTGCCAG	-
M75	PAX8_HUMAN.H11MO.0.D	-3	0.00432275	3.3242	0.449803	14	CGCGGCGCGGCAGGGGCGTCGGGCTCGGGGGGTCCGCGCC	CCCGCTTCAGTGAC	-
M75	USF2_HUMAN.H11MO.0.A	-31	0.00440795	3.38971	0.449803	9	CGCGGCGCGGCAGGGGCGTCGGGCTCGGGGGGTCCGCGCC	CGCCGCGGCCACGTGACCC	-
M75	KLF6_HUMAN.H11MO.0.A	-13	0.00505663	3.88854	0.483746	19	CGCGGCGCGGCAGGGGCGTCGGGCTCGGGGGGTCCGCGCC	GGAAGGGCGGGGCCGGGGG	+
M75	PATZ1_HUMAN.H11MO.0.C	-1	0.0055189	4.24403	0.496913	22	CGCGGCGCGGCAGGGGCGTCGGGCTCGGGGGGTCCGCGCC	GGGGAGGGGGCGGGGGGGGAGG	+
M77	THAP1_HUMAN.H11MO.0.C	-3	0.000137196	0.105504	0.132733	22	CACATCCCCCCCCTAGCCACATGGCGCAGGTGGCGCCGCC	CGCCGCCATCTTGGCTGCGGGC	+
M77	MLXPL_HUMAN.H11MO.0.D	-5	0.00118298	0.909713	0.418773	19	CACATCCCCCCCCTAGCCACATGGCGCAGGTGGCGCCGCC	CCACGGCGGTGTCACATGC	-
M77	TLX1_HUMAN.H11MO.0.D	-10	0.00126422	0.972188	0.418773	17	CACATCCCCCCCCTAGCCACATGGCGCAGGTGGCGCCGCC	CCTTGGCAACTTGCCAG	-
M77	NFIC_HUMAN.H11MO.0.A	-11	0.00137073	1.05409	0.418773	17	CACATCCCCCCCCTAGCCACATGGCGCAGGTGGCGCCGCC	CTTGGCTCCCTGCCAAG	+
M78	MAZ_HUMAN.H11MO.0.A	-10	6.46567e-07	0.00049721	0.000954175	22	GTAGTTCCAGGTGGTCGGGTGGGGGGGGCAGGAAGACCCC	GGGGGAGGGGGGGGGGGGGGGG	+
M78	ZN341_HUMAN.H11MO.0.C	-16	2.08515e-06	0.00160348	0.00112783	22	GTAGTTCCAGGTGGTCGGGTGGGGGGGGCAGGAAGACCCC	GGGGGGGGGGGGAGGGAAGAGC	+
M78	VEZF1_HUMAN.H11MO.0.C	-8	2.29272e-06	0.0017631	0.00112783	22	GTAGTTCCAGGTGGTCGGGTGGGGGGGGCAGGAAGACCCC	GGGGAGGGGGGAGGGGGAGGGG	+
M78	KLF16_HUMAN.H11MO.0.D	-14	5.59958e-06	0.00430608	0.0016014	19	GTAGTTCCAGGTGGTCGGGTGGGGGGGGCAGGAAGACCCC	GGGGGCGGGGGGGGGGGGG	+
M78	ZN770_HUMAN.H11MO.0.C	-16	5.79491e-06	0.00445629	0.0016014	22	GTAGTTCCAGGTGGTCGGGTGGGGGGGGCAGGAAGACCCC	GGGAGGCTGAGGCGGGAGGATC	+
M78	EGR2_HUMAN.H11MO.1.A	-9	7.37672e-06	0.0056727	0.0016014	16	GTAGTTCCAGGTGGTCGGGTGGGGGGGGCAGGAAGACCCC	GGGGCGTGGGCGGGGG	+
M78	PATZ1_HUMAN.H11MO.0.C	-10	7.59596e-06	0.00584129	0.0016014	22	GTAGTTCCAGGTGGTCGGGTGGGGGGGGCAGGAAGACCCC	GGGGAGGGGGCGGGGGGGGAGG	+
M78	TBX15_HUMAN.H11MO.0.D	-16	1.59814e-05	0.0122897	0.00294808	19	GTAGTTCCAGGTGGTCGGGTGGGGGGGGCAGGAAGACCCC	GGGGGGGGGGGGGTGGGGG	+
M78	SP3_HUMAN.H11MO.0.B	-6	1.951e-05	0.0150032	0.00319912	20	GTAGTTCCAGGTGGTCGGGTGGGGGGGGCAGGAAGACCCC	GGGGGGGGGCGGGGCCGGGG	+
M78	ZN263_HUMAN.H11MO.0.A	-16	2.78451e-05	0.0214128	0.00375175	20	GTAGTTCCAGGTGGTCGGGTGGGGGGGGCAGGAAGACCCC	GGGAGGAGGGAGAGGAGGAG	+
M78	SP2_HUMAN.H11MO.0.A	-5	2.79648e-05	0.0215049	0.00375175	22	GTAGTTCCAGGTGGTCGGGTGGGGGGGGCAGGAAGACCCC	GGGGGGGGGGCGGGGCCGGGGG	+
M78	EGR1_HUMAN.H11MO.0.A	-8	4.07399e-05	0.031329	0.00456054	17	GTAGTTCCAGGTGGTCGGGTGGGGGGGGCAGGAAGACCCC	GAGGGCGTGGGCGGGGG	+
M78	KLF6_HUMAN.H11MO.0.A	-16	4.32643e-05	0.0332702	0.00456054	19	GTAGTTCCAGGTGGTCGGGTGGGGGGGGCAGGAAGACCCC	GGAAGGGCGGGGCCGGGGG	+
M78	ZBT17_HUMAN.H11MO.0.A	-10	4.32643e-05	0.0332702	0.00456054	19	GTAGTTCCAGGTGGTCGGGTGGGGGGGGCAGGAAGACCCC	GAGGGTGGGGGAGGGGAAG	+
M78	EGR2_HUMAN.H11MO.0.A	-16	4.89061e-05	0.0376088	0.00481157	18	GTAGTTCCAGGTGGTCGGGTGGGGGGGGCAGGAAGACCCC	GGGGGGGTGTGGGAGGGG	+
M78	E2F6_HUMAN.H11MO.0.A	-11	5.48716e-05	0.0421962	0.00506107	13	GTAGTTCCAGGTGGTCGGGTGGGGGGGGCAGGAAGACCCC	GGGGCGGGAAGGG	+
M78	ZN467_HUMAN.H11MO.0.C	-12	5.88333e-05	0.0452428	0.00510728	22	GTAGTTCCAGGTGGTCGGGTGGGGGGGGCAGGAAGACCCC	GGGGAGGGGAGGGGGGGGGGGG	+
M78	PROX1_HUMAN.H11MO.0.D	-11	7.10285e-05	0.0546209	0.00582338	17	GTAGTTCCAGGTGGTCGGGTGGGGGGGGCAGGAAGACCCC	GGGTAAGGCGGGTTGGG	+
M78	KLF3_HUMAN.H11MO.0.B	-10	8.65171e-05	0.0665316	0.0067199	19	GTAGTTCCAGGTGGTCGGGTGGGGGGGGCAGGAAGACCCC	GGGGAGGGGCGGGGCCGGG	+
M78	NR1D1_HUMAN.H11MO.0.B	-8	9.41778e-05	0.0724228	0.00694918	19	GTAGTTCCAGGTGGTCGGGTGGGGGGGGCAGGAAGACCCC	AGGGAAGTGGGTCAGAAGG	+
M78	E2F1_HUMAN.H11MO.0.A	-9	0.000137905	0.106049	0.00969119	14	GTAGTTCCAGGTGGTCGGGTGGGGGGGGCAGGAAGACCCC	GGGGGGCGGGAAAG	+
M78	TBX1_HUMAN.H11MO.0.D	-16	0.000150334	0.115607	0.0100844	20	GTAGTTCCAGGTGGTCGGGTGGGGGGGGCAGGAAGACCCC	GGGTGGGCAGGGGTGGGCGG	+
M78	E2F4_HUMAN.H11MO.0.A	-10	0.000176495	0.135725	0.0113245	13	GTAGTTCCAGGTGGTCGGGTGGGGGGGGCAGGAAGACCCC	GGGGGCGGGAAAT	+
M78	IRX2_HUMAN.H11MO.0.D	-4	0.000198644	0.152757	0.0122146	19	GTAGTTCCAGGTGGTCGGGTGGGGGGGGCAGGAAGACCCC	ACATGGGTGGGCATGTTGG	+
M78	SP4_HUMAN.H11MO.0.A	-12	0.000385673	0.296582	0.0219383	20	GTAGTTCCAGGTGGTCGGGTGGGGGGGGCAGGAAGACCCC	GGGAAGGGGGCGGGGCCGGG	+
M78	ZIC1_HUMAN.H11MO.0.B	-15	0.00039086	0.300571	0.0219383	9	GTAGTTCCAGGTGGTCGGGTGGGGGGGGCAGGAAGACCCC	GGGGTGGTC	+
M78	PURA_HUMAN.H11MO.0.D	-17	0.000403258	0.310106	0.0219383	17	GTAGTTCCAGGTGGTCGGGTGGGGGGGGCAGGAAGACCCC	GGAAGGGGGGGGCAGGG	+
M78	WT1_HUMAN.H11MO.0.C	-10	0.000416242	0.32009	0.0219383	20	GTAGTTCCAGGTGGTCGGGTGGGGGGGGCAGGAAGACCCC	GGGCGGGGGAGGAGGGGGGG	+
M78	ZN148_HUMAN.H11MO.0.D	-11	0.000459916	0.353676	0.0234043	15	GTAGTTCCAGGTGGTCGGGTGGGGGGGGCAGGAAGACCCC	GGGGTGGGGGAGGGG	+
M78	TFDP1_HUMAN.H11MO.0.C	-9	0.000482755	0.371238	0.0237476	14	GTAGTTCCAGGTGGTCGGGTGGGGGGGGCAGGAAGACCCC	GGGGGGCGGGAAAA	+
M78	KLF15_HUMAN.H11MO.0.A	-15	0.000553808	0.425878	0.0263641	19	GTAGTTCCAGGTGGTCGGGTGGGGGGGGCAGGAAGACCCC	GGGGAGGAGCAGGGGGGGG	+
M78	SP1_HUMAN.H11MO.0.A	-9	0.000622634	0.478806	0.0287143	22	GTAGTTCCAGGTGGTCGGGTGGGGGGGGCAGGAAGACCCC	GGGGGGCGGGGCCGGGGGGGGG	+
M78	ZF64A_HUMAN.H11MO.0.D	-9	0.000799899	0.615122	0.0357714	16	GTAGTTCCAGGTGGTCGGGTGGGGGGGGCAGGAAGACCCC	GGGGCCCGGGAACCTG	+
M78	MESP1_HUMAN.H11MO.0.D	-14	0.000867062	0.666771	0.0365592	11	GTAGTTCCAGGTGGTCGGGTGGGGGGGGCAGGAAGACCCC	GCAGGTGTGGA	+
M78	WT1_HUMAN.H11MO.1.B	-14	0.000867062	0.666771	0.0365592	11	GTAGTTCCAGGTGGTCGGGTGGGGGGGGCAGGAAGACCCC	GTGGGAGGAGG	+
M78	SMAD3_HUMAN.H11MO.0.B	-15	0.000907019	0.697498	0.0366732	12	GTAGTTCCAGGTGGTCGGGTGGGGGGGGCAGGAAGACCCC	CAGGTGACAGAG	-
M78	SRBP2_HUMAN.H11MO.0.B	-11	0.000919466	0.707069	0.0366732	13	GTAGTTCCAGGTGGTCGGGTGGGGGGGGCAGGAAGACCCC	GGGTGGGGTGAGG	+
M78	SALL4_HUMAN.H11MO.0.B	-13	0.00097985	0.753505	0.0380532	10	GTAGTTCCAGGTGGTCGGGTGGGGGGGGCAGGAAGACCCC	GGAGGGTGGG	+
M78	FLI1_HUMAN.H11MO.0.A	-10	0.00104378	0.802667	0.0394966	18	GTAGTTCCAGGTGGTCGGGTGGGGGGGGCAGGAAGACCCC	GGAGGAAGGAAGGAGGGA	+
M78	SPIC_HUMAN.H11MO.0.D	-14	0.0011041	0.849053	0.0407346	13	GTAGTTCCAGGTGGTCGGGTGGGGGGGGCAGGAAGACCCC	GAGGAAGGGGAGG	+
M78	E2F7_HUMAN.H11MO.0.B	-11	0.00132289	1.0173	0.0462883	13	GTAGTTCCAGGTGGTCGGGTGGGGGGGGCAGGAAGACCCC	GGGGCGGGAAAGG	+
M78	VEZF1_HUMAN.H11MO.1.C	-13	0.00132636	1.01997	0.0462883	12	GTAGTTCCAGGTGGTCGGGTGGGGGGGGCAGGAAGACCCC	AGAGGGAGGGGG	+
M78	BHE41_HUMAN.H11MO.0.D	-8	0.00134873	1.03717	0.0462883	20	GTAGTTCCAGGTGGTCGGGTGGGGGGGGCAGGAAGACCCC	ACCGGGTCACGTGCAGAAGG	+
M78	E2F4_HUMAN.H11MO.1.A	-13	0.00153781	1.18257	0.051578	14	GTAGTTCCAGGTGGTCGGGTGGGGGGGGCAGGAAGACCCC	GGCGGGAAATTTGA	+
M78	ZN740_HUMAN.H11MO.0.D	-13	0.00167508	1.28814	0.0549338	14	GTAGTTCCAGGTGGTCGGGTGGGGGGGGCAGGAAGACCCC	GGGGGGGGGGTGGG	+
M78	E2F3_HUMAN.H11MO.0.A	-11	0.00171551	1.31922	0.0550363	11	GTAGTTCCAGGTGGTCGGGTGGGGGGGGCAGGAAGACCCC	AGGGCGGGAAA	+
M78	ETS2_HUMAN.H11MO.0.B	-13	0.00224637	1.72746	0.070534	13	GTAGTTCCAGGTGGTCGGGTGGGGGGGGCAGGAAGACCCC	GGAAGGAAGAGGA	+
M78	CLOCK_HUMAN.H11MO.0.C	-11	0.00234657	1.80451	0.0721452	14	GTAGTTCCAGGTGGTCGGGTGGGGGGGGCAGGAAGACCCC	TGTTCACGTGTCTG	-
M78	MXI1_HUMAN.H11MO.0.A	-14	0.0024753	1.9035	0.0745498	15	GTAGTTCCAGGTGGTCGGGTGGGGGGGGCAGGAAGACCCC	GCACGTGGCGGCGGG	+
M78	ZN350_HUMAN.H11MO.1.D	-14	0.00304024	2.33794	0.0897331	24	GTAGTTCCAGGTGGTCGGGTGGGGGGGGCAGGAAGACCCC	ACGGGGCGCAGGGATTTGTTGCCC	+
M78	KLF5_HUMAN.H11MO.0.A	-15	0.00326193	2.50843	0.0933077	14	GTAGTTCCAGGTGGTCGGGTGGGGGGGGCAGGAAGACCCC	AGGGTGGGGCTGGG	+
M78	SRBP1_HUMAN.H11MO.0.A	-12	0.00329037	2.5303	0.0933077	11	GTAGTTCCAGGTGGTCGGGTGGGGGGGGCAGGAAGACCCC	GGTGGGGTGAG	+
M78	RARG_HUMAN.H11MO.0.B	-2	0.00335103	2.57694	0.0933077	18	GTAGTTCCAGGTGGTCGGGTGGGGGGGGCAGGAAGACCCC	AGGTCAGAGTGACCTGGG	+
M78	PLAG1_HUMAN.H11MO.0.D	-16	0.00375942	2.891	0.101589	17	GTAGTTCCAGGTGGTCGGGTGGGGGGGGCAGGAAGACCCC	GGGGGCATCAGGAGGGG	+
M78	Z324A_HUMAN.H11MO.0.C	-7	0.00378612	2.91153	0.101589	23	GTAGTTCCAGGTGGTCGGGTGGGGGGGGCAGGAAGACCCC	TGGCAGCAAAGGATGGTTTGATA	-
M78	NR1H4_HUMAN.H11MO.0.B	-15	0.00387302	2.97835	0.102065	19	GTAGTTCCAGGTGGTCGGGTGGGGGGGGCAGGAAGACCCC	GGGGTCAATGACCCCGAGG	+
M78	THAP1_HUMAN.H11MO.0.C	-12	0.00409532	3.1493	0.10603	22	GTAGTTCCAGGTGGTCGGGTGGGGGGGGCAGGAAGACCCC	CGCCGCCATCTTGGCTGCGGGC	+
M78	USF2_HUMAN.H11MO.0.A	-11	0.00443154	3.40785	0.112757	19	GTAGTTCCAGGTGGTCGGGTGGGGGGGGCAGGAAGACCCC	GGGTCACGTGGCCGCGGCG	+
M78	ZEB1_HUMAN.H11MO.0.A	-13	0.00464268	3.57022	0.114454	10	GTAGTTCCAGGTGGTCGGGTGGGGGGGGCAGGAAGACCCC	GACAGGTGAG	+
M78	ZFX_HUMAN.H11MO.1.A	-8	0.00465336	3.57843	0.114454	17	GTAGTTCCAGGTGGTCGGGTGGGGGGGGCAGGAAGACCCC	GGGGGCGGAGGCCGGGG	+
M78	PATZ1_HUMAN.H11MO.1.C	-15	0.00487132	3.74604	0.117851	9	GTAGTTCCAGGTGGTCGGGTGGGGGGGGCAGGAAGACCCC	AGGGAGGGG	+
M78	ZN554_HUMAN.H11MO.0.C	0	0.00558639	4.29593	0.131231	20	GTAGTTCCAGGTGGTCGGGTGGGGGGGGCAGGAAGACCCC	GCTGAGCCATGTGGGGTGCT	+
M78	IKZF1_HUMAN.H11MO.0.C	-14	0.00604578	4.64921	0.139408	8	GTAGTTCCAGGTGGTCGGGTGGGGGGGGCAGGAAGACCCC	TTGGGAGA	+
M78	ZN524_HUMAN.H11MO.0.D	-8	0.00621782	4.78151	0.141169	18	GTAGTTCCAGGTGGTCGGGTGGGGGGGGCAGGAAGACCCC	GGGTTCGAGGGTTCGAGT	+
M78	SP4_HUMAN.H11MO.1.A	-11	0.00632206	4.86166	0.141361	16	GTAGTTCCAGGTGGTCGGGTGGGGGGGGCAGGAAGACCCC	GGAGGGGGCGGGGCCG	+
M78	GSC2_HUMAN.H11MO.0.D	-13	0.00668608	5.1416	0.14413	11	GTAGTTCCAGGTGGTCGGGTGGGGGGGGCAGGAAGACCCC	AGCGGATTAGG	+
M78	ID4_HUMAN.H11MO.0.D	-13	0.00668608	5.1416	0.14413	11	GTAGTTCCAGGTGGTCGGGTGGGGGGGGCAGGAAGACCCC	GACAGGTGTAA	+
M78	RREB1_HUMAN.H11MO.0.D	-8	0.0067389	5.18222	0.14413	22	GTAGTTCCAGGTGGTCGGGTGGGGGGGGCAGGAAGACCCC	GGGGGGGGGGGTGGTTTGGGGT	+
M78	ZN219_HUMAN.H11MO.0.D	-11	0.00711177	5.46895	0.149932	12	GTAGTTCCAGGTGGTCGGGTGGGGGGGGCAGGAAGACCCC	GAGGGGGGCGGA	+
M78	BRAC_HUMAN.H11MO.0.A	-5	0.00721396	5.54753	0.149944	20	GTAGTTCCAGGTGGTCGGGTGGGGGGGGCAGGAAGACCCC	TTAGCAGGGAGGTGTGAAAT	+
M78	TBX21_HUMAN.H11MO.0.A	-10	0.0077928	5.99266	0.159726	13	GTAGTTCCAGGTGGTCGGGTGGGGGGGGCAGGAAGACCCC	GTGGAGGTGTGAA	+
M78	ZN770_HUMAN.H11MO.1.C	-16	0.00793802	6.10434	0.160474	11	GTAGTTCCAGGTGGTCGGGTGGGGGGGGCAGGAAGACCCC	GGGAGGCTGAG	+
M78	ZN281_HUMAN.H11MO.0.A	-12	0.00837921	6.44361	0.167104	15	GTAGTTCCAGGTGGTCGGGTGGGGGGGGCAGGAAGACCCC	GGGTGGGGGAGGGGA	+
M78	TAF1_HUMAN.H11MO.0.A	-12	0.00899231	6.91509	0.17694	16	GTAGTTCCAGGTGGTCGGGTGGGGGGGGCAGGAAGACCCC	AAGATGGCGGCGGCGG	+
M78	MBD2_HUMAN.H11MO.0.B	-11	0.00940373	7.23147	0.1826	11	GTAGTTCCAGGTGGTCGGGTGGGGGGGGCAGGAAGACCCC	GGGGCCGGAGG	+
M78	RXRA_HUMAN.H11MO.0.A	-8	0.00986516	7.58631	0.189073	20	GTAGTTCCAGGTGGTCGGGTGGGGGGGGCAGGAAGACCCC	GGGGGAGGCAGAGGTCAGAG	+
M78	ZN263_HUMAN.H11MO.1.A	-14	0.0102268	7.86441	0.193491	11	GTAGTTCCAGGTGGTCGGGTGGGGGGGGCAGGAAGACCCC	GAGGGAGGAGG	+
M78	KLF1_HUMAN.H11MO.0.A	-15	0.0105036	8.07725	0.196212	14	GTAGTTCCAGGTGGTCGGGTGGGGGGGGCAGGAAGACCCC	GGGGCGGGGCCGGG	+
M78	NKX25_HUMAN.H11MO.0.B	-14	0.0107277	8.24964	0.197894	8	GTAGTTCCAGGTGGTCGGGTGGGGGGGGCAGGAAGACCCC	TGGAGAGG	+
M78	ETV5_HUMAN.H11MO.0.C	-12	0.0121831	9.36878	0.221074	14	GTAGTTCCAGGTGGTCGGGTGGGGGGGGCAGGAAGACCCC	GAGCAGGAAGTGAG	+
M78	FEV_HUMAN.H11MO.0.B	-14	0.0123022	9.46042	0.221074	10	GTAGTTCCAGGTGGTCGGGTGGGGGGGGCAGGAAGACCCC	GCGGGAAGCG	+
M78	RORA_HUMAN.H11MO.0.C	-12	0.0124337	9.56153	0.221074	13	GTAGTTCCAGGTGGTCGGGTGGGGGGGGCAGGAAGACCCC	AACTAGGTCAGGG	+
M78	ZN394_HUMAN.H11MO.0.C	-15	0.0126055	9.69366	0.221461	20	GTAGTTCCAGGTGGTCGGGTGGGGGGGGCAGGAAGACCCC	AGAATGGAATAGAATGGAAT	+
M78	MAZ_HUMAN.H11MO.1.A	-14	0.0131114	10.0827	0.227639	11	GTAGTTCCAGGTGGTCGGGTGGGGGGGGCAGGAAGACCCC	GAGGGAGGGGG	+
M78	CENPB_HUMAN.H11MO.0.D	-4	0.0137734	10.5917	0.23635	17	GTAGTTCCAGGTGGTCGGGTGGGGGGGGCAGGAAGACCCC	TTCGTACGATGCGGGTT	+
M78	TBX3_HUMAN.H11MO.0.C	-14	0.0154321	11.8673	0.26177	11	GTAGTTCCAGGTGGTCGGGTGGGGGGGGCAGGAAGACCCC	GGAGGTGGGAA	+
M78	ZEP2_HUMAN.H11MO.0.D	-26	0.016305	12.5385	0.273434	14	GTAGTTCCAGGTGGTCGGGTGGGGGGGGCAGGAAGACCCC	GGTAGGGAAACCCC	+
M78	PAX5_HUMAN.H11MO.0.A	-16	0.0167886	12.9104	0.275288	21	GTAGTTCCAGGTGGTCGGGTGGGGGGGGCAGGAAGACCCC	GCCTGGGCAGCAGAGCGTGAC	+
M78	ZN563_HUMAN.H11MO.0.C	-1	0.0167886	12.9104	0.275288	21	GTAGTTCCAGGTGGTCGGGTGGGGGGGGCAGGAAGACCCC	GGGATCCTCACTGGCAGCTGC	+
M78	ZSC22_HUMAN.H11MO.0.C	-9	0.0177012	13.6122	0.287063	16	GTAGTTCCAGGTGGTCGGGTGGGGGGGGCAGGAAGACCCC	GGTCTGAGGGAGGAGG	+
M78	SP2_HUMAN.H11MO.1.B	-9	0.0186084	14.3099	0.298494	12	GTAGTTCCAGGTGGTCGGGTGGGGGGGGCAGGAAGACCCC	AGGGGGCGGGGC	+
M78	COT1_HUMAN.H11MO.0.C	-8	0.0189904	14.6036	0.301346	17	GTAGTTCCAGGTGGTCGGGTGGGGGGGGCAGGAAGACCCC	GGGGTCAGAGGTCAGGG	+
M78	SP1_HUMAN.H11MO.1.A	-9	0.0201955	15.5304	0.317061	14	GTAGTTCCAGGTGGTCGGGTGGGGGGGGCAGGAAGACCCC	GGGGGGCGGGGCCG	+
M78	VDR_HUMAN.H11MO.0.A	-15	0.021536	16.5612	0.334546	16	GTAGTTCCAGGTGGTCGGGTGGGGGGGGCAGGAAGACCCC	GGGGTCAGTGGGTTCA	+
M78	NR0B1_HUMAN.H11MO.0.D	-14	0.0220483	16.9551	0.338937	10	GTAGTTCCAGGTGGTCGGGTGGGGGGGGCAGGAAGACCCC	GCGTGGGAGA	+
M78	MZF1_HUMAN.H11MO.0.B	-12	0.0225831	17.3664	0.343579	13	GTAGTTCCAGGTGGTCGGGTGGGGGGGGCAGGAAGACCCC	GGAGGGGATTGGG	+
M78	ARNT2_HUMAN.H11MO.0.D	-15	0.0233974	17.9926	0.352336	12	GTAGTTCCAGGTGGTCGGGTGGGGGGGGCAGGAAGACCCC	GGCGTGGGAGGC	+
M78	ZN667_HUMAN.H11MO.0.C	-21	0.0256739	19.7432	0.382711	19	GTAGTTCCAGGTGGTCGGGTGGGGGGGGCAGGAAGACCCC	GCTGAGCTTTTAAGGCCAC	-
M78	TLX1_HUMAN.H11MO.0.D	-15	0.0259613	19.9642	0.383126	17	GTAGTTCCAGGTGGTCGGGTGGGGGGGGCAGGAAGACCCC	CTGGCAAGTTGCCAAGG	+
M78	E2F8_HUMAN.H11MO.0.D	-10	0.0292841	22.5195	0.416468	12	GTAGTTCCAGGTGGTCGGGTGGGGGGGGCAGGAAGACCCC	TTTGGCGGGAAA	+
M78	MYCN_HUMAN.H11MO.0.A	-12	0.0292841	22.5195	0.416468	12	GTAGTTCCAGGTGGTCGGGTGGGGGGGGCAGGAAGACCCC	GGCCACGTGGGC	+
M78	ZBT48_HUMAN.H11MO.0.C	-13	0.0292841	22.5195	0.416468	12	GTAGTTCCAGGTGGTCGGGTGGGGGGGGCAGGAAGACCCC	TTAGGGACCGTG	+
M78	COT2_HUMAN.H11MO.1.A	-8	0.0293494	22.5697	0.416468	17	GTAGTTCCAGGTGGTCGGGTGGGGGGGGCAGGAAGACCCC	GGGGTCAAAGGTCAGGG	+
M78	HES1_HUMAN.H11MO.0.D	-12	0.0300956	23.1435	0.422989	13	GTAGTTCCAGGTGGTCGGGTGGGGGGGGCAGGAAGACCCC	GGGCTCGTGGCGG	-
M78	RFX5_HUMAN.H11MO.0.A	-3	0.0320634	24.6567	0.446253	20	GTAGTTCCAGGTGGTCGGGTGGGGGGGGCAGGAAGACCCC	GTCAGCTGTTGCTAGGCAGA	+
M78	STAT1_HUMAN.H11MO.0.A	-7	0.0323557	24.8815	0.446253	19	GTAGTTCCAGGTGGTCGGGTGGGGGGGGCAGGAAGACCCC	GTGATTTCCAGGAAAGGGG	-
M78	MAFA_HUMAN.H11MO.0.D	0	0.0330378	25.4061	0.451442	21	GTAGTTCCAGGTGGTCGGGTGGGGGGGGCAGGAAGACCCC	CGAAGGCTGCGGGGTCAGCAC	-
M78	RARA_HUMAN.H11MO.0.A	-8	0.0339042	26.0723	0.459031	20	GTAGTTCCAGGTGGTCGGGTGGGGGGGGCAGGAAGACCCC	GGGGGATCAAGAGGTCAAGG	+
M78	NKX21_HUMAN.H11MO.0.A	-13	0.0355521	27.3396	0.476966	10	GTAGTTCCAGGTGGTCGGGTGGGGGGGGCAGGAAGACCCC	CTTGAGTGGC	+
M79	MXI1_HUMAN.H11MO.0.A	-16	0.000407639	0.313474	0.202038	15	CTGGCGCGGGCTTGGACCCCGAGGGAGCGGAGAGGTACAG	GCACGTGGCGGCGGG	+
M79	ZN341_HUMAN.H11MO.0.C	-19	0.000601146	0.462281	0.202038	21	CTGGCGCGGGCTTGGACCCCGAGGGAGCGGAGAGGTACAG	GGGGGGGGGGGGAGGGAAGAGC	+
M79	SP2_HUMAN.H11MO.0.A	-2	0.000782699	0.601896	0.202038	22	CTGGCGCGGGCTTGGACCCCGAGGGAGCGGAGAGGTACAG	GGGGGGGGGGCGGGGCCGGGGG	+
M79	ZFX_HUMAN.H11MO.1.A	-3	0.000825459	0.634778	0.202038	17	CTGGCGCGGGCTTGGACCCCGAGGGAGCGGAGAGGTACAG	CCCCGGCCTCCGCCCCC	-
M79	KLF15_HUMAN.H11MO.0.A	-21	0.000868509	0.667884	0.202038	19	CTGGCGCGGGCTTGGACCCCGAGGGAGCGGAGAGGTACAG	GGGGAGGAGCAGGGGGGGG	+
M79	PLAG1_HUMAN.H11MO.0.D	-19	0.000892094	0.68602	0.202038	17	CTGGCGCGGGCTTGGACCCCGAGGGAGCGGAGAGGTACAG	GGGGGCATCAGGAGGGG	+
M79	KLF16_HUMAN.H11MO.0.D	-20	0.000932792	0.717317	0.202038	19	CTGGCGCGGGCTTGGACCCCGAGGGAGCGGAGAGGTACAG	GGGGGCGGGGGGGGGGGGG	+
M79	ZN563_HUMAN.H11MO.0.C	1	0.00132034	1.01534	0.212196	20	CTGGCGCGGGCTTGGACCCCGAGGGAGCGGAGAGGTACAG	GCAGCTGCCAGTGAGGATCCC	-
M79	KLF6_HUMAN.H11MO.0.A	-18	0.00132745	1.02081	0.212196	19	CTGGCGCGGGCTTGGACCCCGAGGGAGCGGAGAGGTACAG	GGAAGGGCGGGGCCGGGGG	+
M79	PATZ1_HUMAN.H11MO.0.C	-21	0.00139956	1.07626	0.212196	19	CTGGCGCGGGCTTGGACCCCGAGGGAGCGGAGAGGTACAG	GGGGAGGGGGCGGGGGGGGAGG	+
M79	ZF64A_HUMAN.H11MO.0.D	-5	0.00154076	1.18485	0.212368	16	CTGGCGCGGGCTTGGACCCCGAGGGAGCGGAGAGGTACAG	GGGGCCCGGGAACCTG	+
M79	SP3_HUMAN.H11MO.0.B	-16	0.00178361	1.3716	0.222545	20	CTGGCGCGGGCTTGGACCCCGAGGGAGCGGAGAGGTACAG	GGGGGGGGGCGGGGCCGGGG	+
M79	THAP1_HUMAN.H11MO.0.C	-1	0.00191849	1.47532	0.222545	22	CTGGCGCGGGCTTGGACCCCGAGGGAGCGGAGAGGTACAG	CGCCGCCATCTTGGCTGCGGGC	+
M79	MAZ_HUMAN.H11MO.0.A	-20	0.00217321	1.6712	0.222545	20	CTGGCGCGGGCTTGGACCCCGAGGGAGCGGAGAGGTACAG	GGGGGAGGGGGGGGGGGGGGGG	+
M79	RARA_HUMAN.H11MO.2.A	-21	0.00220173	1.69313	0.222545	17	CTGGCGCGGGCTTGGACCCCGAGGGAGCGGAGAGGTACAG	AGGTCACCGAGAGGTCA	+
M79	ZBT17_HUMAN.H11MO.0.A	-20	0.00263325	2.02497	0.249527	19	CTGGCGCGGGCTTGGACCCCGAGGGAGCGGAGAGGTACAG	GAGGGTGGGGGAGGGGAAG	+
M79	NR1H4_HUMAN.H11MO.0.B	-5	0.00367105	2.82304	0.287125	19	CTGGCGCGGGCTTGGACCCCGAGGGAGCGGAGAGGTACAG	GGGGTCAATGACCCCGAGG	+
M79	RFX1_HUMAN.H11MO.0.B	-11	0.00376867	2.89811	0.287125	22	CTGGCGCGGGCTTGGACCCCGAGGGAGCGGAGAGGTACAG	CCGTCGCCATGGCAACCGGGGC	-
M79	KLF9_HUMAN.H11MO.0.C	-2	0.00388672	2.98889	0.287125	15	CTGGCGCGGGCTTGGACCCCGAGGGAGCGGAGAGGTACAG	GGAGGGGGCGTGGCC	+
M79	IRX2_HUMAN.H11MO.0.D	1	0.00446644	3.4347	0.287125	18	CTGGCGCGGGCTTGGACCCCGAGGGAGCGGAGAGGTACAG	ACATGGGTGGGCATGTTGG	+
M79	VEZF1_HUMAN.H11MO.0.C	-19	0.00478702	3.68122	0.287125	21	CTGGCGCGGGCTTGGACCCCGAGGGAGCGGAGAGGTACAG	GGGGAGGGGGGAGGGGGAGGGG	+
M79	ZN467_HUMAN.H11MO.0.C	-21	0.00478702	3.68122	0.287125	19	CTGGCGCGGGCTTGGACCCCGAGGGAGCGGAGAGGTACAG	GGGGAGGGGAGGGGGGGGGGGG	+
M79	SPZ1_HUMAN.H11MO.0.D	-8	0.00505227	3.88519	0.287125	16	CTGGCGCGGGCTTGGACCCCGAGGGAGCGGAGAGGTACAG	CGGCTGTTACCCTGGG	+
M79	KLF1_HUMAN.H11MO.0.A	0	0.00506068	3.89166	0.287125	14	CTGGCGCGGGCTTGGACCCCGAGGGAGCGGAGAGGTACAG	GGGGCGGGGCCGGG	+
M79	HES1_HUMAN.H11MO.0.D	-1	0.00512776	3.94325	0.287125	13	CTGGCGCGGGCTTGGACCCCGAGGGAGCGGAGAGGTACAG	GGGCTCGTGGCGG	-
M79	AP2B_HUMAN.H11MO.0.B	-1	0.0056114	4.31516	0.287125	10	CTGGCGCGGGCTTGGACCCCGAGGGAGCGGAGAGGTACAG	GCCCCCGGGC	-
M79	RXRA_HUMAN.H11MO.0.A	-20	0.00567881	4.367	0.287125	20	CTGGCGCGGGCTTGGACCCCGAGGGAGCGGAGAGGTACAG	GGGGGAGGCAGAGGTCAGAG	+
M79	ZNF76_HUMAN.H11MO.0.C	-2	0.00571492	4.39477	0.287125	22	CTGGCGCGGGCTTGGACCCCGAGGGAGCGGAGAGGTACAG	GGGGCATTCTGGGAATTGTAGT	+
M79	PURA_HUMAN.H11MO.0.D	2	0.00593015	4.56029	0.287125	15	CTGGCGCGGGCTTGGACCCCGAGGGAGCGGAGAGGTACAG	GGAAGGGGGGGGCAGGG	+
M79	SP4_HUMAN.H11MO.0.A	1	0.00604198	4.64628	0.287125	19	CTGGCGCGGGCTTGGACCCCGAGGGAGCGGAGAGGTACAG	CCCGGCCCCGCCCCCTTCCC	-
M79	E2F4_HUMAN.H11MO.1.A	-2	0.00633513	4.87171	0.291063	14	CTGGCGCGGGCTTGGACCCCGAGGGAGCGGAGAGGTACAG	GGCGGGAAATTTGA	+
M79	SP1_HUMAN.H11MO.0.A	-19	0.00857693	6.59566	0.371543	21	CTGGCGCGGGCTTGGACCCCGAGGGAGCGGAGAGGTACAG	GGGGGGCGGGGCCGGGGGGGGG	+
M79	KLF3_HUMAN.H11MO.0.B	-16	0.00897991	6.90555	0.378194	19	CTGGCGCGGGCTTGGACCCCGAGGGAGCGGAGAGGTACAG	GGGGAGGGGCGGGGCCGGG	+
M79	HEY2_HUMAN.H11MO.0.D	1	0.00949618	7.30256	0.389128	16	CTGGCGCGGGCTTGGACCCCGAGGGAGCGGAGAGGTACAG	GGGGGCACGTGGCATTA	+
M79	TBX15_HUMAN.H11MO.0.D	-19	0.010803	8.30751	0.431029	19	CTGGCGCGGGCTTGGACCCCGAGGGAGCGGAGAGGTACAG	GGGGGGGGGGGGGTGGGGG	+
M79	CLOCK_HUMAN.H11MO.0.C	0	0.0121735	9.36139	0.464616	14	CTGGCGCGGGCTTGGACCCCGAGGGAGCGGAGAGGTACAG	TGTTCACGTGTCTG	-
M79	ZBT7B_HUMAN.H11MO.0.D	-10	0.0127366	9.79443	0.464616	21	CTGGCGCGGGCTTGGACCCCGAGGGAGCGGAGAGGTACAG	CCCGTTGCCATGGCAACGGCG	-
M79	WT1_HUMAN.H11MO.0.C	-16	0.0132249	10.17	0.464616	20	CTGGCGCGGGCTTGGACCCCGAGGGAGCGGAGAGGTACAG	GGGCGGGGGAGGAGGGGGGG	+
M79	BHE41_HUMAN.H11MO.0.D	-10	0.0132249	10.17	0.464616	20	CTGGCGCGGGCTTGGACCCCGAGGGAGCGGAGAGGTACAG	GCCTCTGCACGTGACCCGGT	-
M79	ZN589_HUMAN.H11MO.0.D	-8	0.0132441	10.1847	0.464616	16	CTGGCGCGGGCTTGGACCCCGAGGGAGCGGAGAGGTACAG	CGGCAGTAACCGTGGG	-
M79	RARG_HUMAN.H11MO.2.D	-19	0.0148632	11.4298	0.486046	20	CTGGCGCGGGCTTGGACCCCGAGGGAGCGGAGAGGTACAG	GGGGGTCACCCAGAGGTCAC	+
M79	ZN350_HUMAN.H11MO.1.D	4	0.0149299	11.4811	0.486046	20	CTGGCGCGGGCTTGGACCCCGAGGGAGCGGAGAGGTACAG	ACGGGGCGCAGGGATTTGTTGCCC	+
M79	KAISO_HUMAN.H11MO.0.A	0	0.0150681	11.5874	0.486046	15	CTGGCGCGGGCTTGGACCCCGAGGGAGCGGAGAGGTACAG	TTCTCGCGAGATTTG	-
M79	MLXPL_HUMAN.H11MO.0.D	-16	0.016472	12.667	0.486046	19	CTGGCGCGGGCTTGGACCCCGAGGGAGCGGAGAGGTACAG	CCACGGCGGTGTCACATGC	-
M79	ZN816_HUMAN.H11MO.0.C	-14	0.0168964	12.9934	0.486046	21	CTGGCGCGGGCTTGGACCCCGAGGGAGCGGAGAGGTACAG	AAAAAAGGGGGACATGCAGGG	+
M79	SPIC_HUMAN.H11MO.0.D	-27	0.0169168	13.009	0.486046	13	CTGGCGCGGGCTTGGACCCCGAGGGAGCGGAGAGGTACAG	GAGGAAGGGGAGG	+
M79	PROX1_HUMAN.H11MO.0.D	2	0.0169906	13.0658	0.486046	15	CTGGCGCGGGCTTGGACCCCGAGGGAGCGGAGAGGTACAG	GGGTAAGGCGGGTTGGG	+
M79	ZN263_HUMAN.H11MO.0.A	-20	0.0176755	13.5925	0.496277	20	CTGGCGCGGGCTTGGACCCCGAGGGAGCGGAGAGGTACAG	GGGAGGAGGGAGAGGAGGAG	+
M81	ZN563_HUMAN.H11MO.0.C	-9	0.000114143	0.0877759	0.143604	21	AACCCGGGGACTGTCCCCCATCCGCGGCAGCAAGTCCGGA	GCAGCTGCCAGTGAGGATCCC	-
M81	ZFX_HUMAN.H11MO.1.A	-23	0.000421958	0.324486	0.143604	17	AACCCGGGGACTGTCCCCCATCCGCGGCAGCAAGTCCGGA	GGGGGCGGAGGCCGGGG	+
M81	RXRA_HUMAN.H11MO.0.A	-3	0.000428656	0.329636	0.143604	20	AACCCGGGGACTGTCCCCCATCCGCGGCAGCAAGTCCGGA	CTCTGACCTCTGCCTCCCCC	-
M81	TLX1_HUMAN.H11MO.0.D	-21	0.000552828	0.425125	0.143604	17	AACCCGGGGACTGTCCCCCATCCGCGGCAGCAAGTCCGGA	CCTTGGCAACTTGCCAG	-
M81	OLIG2_HUMAN.H11MO.0.B	-6	0.000746165	0.573801	0.143604	18	AACCCGGGGACTGTCCCCCATCCGCGGCAGCAAGTCCGGA	CCAGCTGTTTCCCTTCTG	+
M81	NFIC_HUMAN.H11MO.0.A	-22	0.000787221	0.605373	0.143604	17	AACCCGGGGACTGTCCCCCATCCGCGGCAGCAAGTCCGGA	CTTGGCAGGGAGCCAAG	-
M81	LYL1_HUMAN.H11MO.0.A	-3	0.000816421	0.627827	0.143604	14	AACCCGGGGACTGTCCCCCATCCGCGGCAGCAAGTCCGGA	CAGGAAACAGCTGG	-
M81	SP2_HUMAN.H11MO.0.A	-1	0.00104032	0.800004	0.143604	22	AACCCGGGGACTGTCCCCCATCCGCGGCAGCAAGTCCGGA	CCCCCGGCCCCGCCCCCCCCCC	-
M81	RARG_HUMAN.H11MO.0.B	-23	0.00104326	0.802266	0.143604	17	AACCCGGGGACTGTCCCCCATCCGCGGCAGCAAGTCCGGA	AGGTCAGAGTGACCTGGG	+
M81	HME2_HUMAN.H11MO.0.D	-14	0.00167326	1.28673	0.211129	11	AACCCGGGGACTGTCCCCCATCCGCGGCAGCAAGTCCGGA	CCCTAATTACC	-
M81	PTF1A_HUMAN.H11MO.0.B	-6	0.00184511	1.41889	0.212334	18	AACCCGGGGACTGTCCCCCATCCGCGGCAGCAAGTCCGGA	CCAGCTGCCCCCTTTCCC	+
M81	NR1D1_HUMAN.H11MO.0.B	-23	0.00196327	1.50976	0.212334	17	AACCCGGGGACTGTCCCCCATCCGCGGCAGCAAGTCCGGA	AGGGAAGTGGGTCAGAAGG	+
M81	SP3_HUMAN.H11MO.0.B	-4	0.00220834	1.69821	0.216618	20	AACCCGGGGACTGTCCCCCATCCGCGGCAGCAAGTCCGGA	CCCCGGCCCCGCCCCCCCCC	-
M81	IRX2_HUMAN.H11MO.0.D	-6	0.00228902	1.76025	0.216618	19	AACCCGGGGACTGTCCCCCATCCGCGGCAGCAAGTCCGGA	CCAACATGCCCACCCATGT	-
M81	ZN341_HUMAN.H11MO.0.C	-9	0.00263483	2.02619	0.221639	22	AACCCGGGGACTGTCCCCCATCCGCGGCAGCAAGTCCGGA	GCTCTTCCCTCCCCCCCCCCCC	-
M81	ZN554_HUMAN.H11MO.0.C	-9	0.00318726	2.451	0.241298	20	AACCCGGGGACTGTCCCCCATCCGCGGCAGCAAGTCCGGA	GCTGAGCCATGTGGGGTGCT	+
M81	GATA1_HUMAN.H11MO.0.A	-15	0.00359512	2.76465	0.253419	19	AACCCGGGGACTGTCCCCCATCCGCGGCAGCAAGTCCGGA	TCTTATCTGTCCCCGCCAG	-
M81	RARG_HUMAN.H11MO.2.D	-18	0.0036821	2.83154	0.253419	20	AACCCGGGGACTGTCCCCCATCCGCGGCAGCAAGTCCGGA	GGGGGTCACCCAGAGGTCAC	+
M81	PROX1_HUMAN.H11MO.0.D	-1	0.00482297	3.70887	0.280872	17	AACCCGGGGACTGTCCCCCATCCGCGGCAGCAAGTCCGGA	CCCAACCCGCCTTACCC	-
M81	PAX5_HUMAN.H11MO.0.A	-20	0.00601256	4.62366	0.33718	20	AACCCGGGGACTGTCCCCCATCCGCGGCAGCAAGTCCGGA	GCCTGGGCAGCAGAGCGTGAC	+
M81	SMAD3_HUMAN.H11MO.0.B	-3	0.00717899	5.52064	0.361722	12	AACCCGGGGACTGTCCCCCATCCGCGGCAGCAAGTCCGGA	CAGGTGACAGAG	-
M81	PATZ1_HUMAN.H11MO.0.C	-9	0.00721732	5.55012	0.361722	22	AACCCGGGGACTGTCCCCCATCCGCGGCAGCAAGTCCGGA	CCTCCCCCCCCGCCCCCTCCCC	-
M81	NR1H4_HUMAN.H11MO.0.B	-1	0.00740577	5.69503	0.361722	19	AACCCGGGGACTGTCCCCCATCCGCGGCAGCAAGTCCGGA	CCTCGGGGTCATTGACCCC	-
M81	THAP1_HUMAN.H11MO.0.C	-8	0.00821297	6.31577	0.363916	22	AACCCGGGGACTGTCCCCCATCCGCGGCAGCAAGTCCGGA	GCCCGCAGCCAAGATGGCGGCG	-
M81	ZN350_HUMAN.H11MO.1.D	-2	0.00869055	6.68303	0.363916	24	AACCCGGGGACTGTCCCCCATCCGCGGCAGCAAGTCCGGA	ACGGGGCGCAGGGATTTGTTGCCC	+
M81	TAL1_HUMAN.H11MO.0.A	-15	0.00913311	7.02336	0.363916	19	AACCCGGGGACTGTCCCCCATCCGCGGCAGCAAGTCCGGA	CCTTATCTGCCCCCCCCAG	-
M81	TFCP2_HUMAN.H11MO.0.D	-24	0.00988878	7.60448	0.383924	16	AACCCGGGGACTGTCCCCCATCCGCGGCAGCAAGTCCGGA	GCCTGAACTGGCCAGA	+
M81	BHE41_HUMAN.H11MO.0.D	-11	0.0104026	7.9996	0.384171	20	AACCCGGGGACTGTCCCCCATCCGCGGCAGCAAGTCCGGA	ACCGGGTCACGTGCAGAAGG	+
M81	ZN335_HUMAN.H11MO.0.A	7	0.0112859	8.67884	0.397405	15	AACCCGGGGACTGTCCCCCATCCGCGGCAGCAAGTCCGGA	TCAGGCAGCGCCGAGGACAGCC	-
M81	RFX5_HUMAN.H11MO.0.A	-5	0.0135455	10.4165	0.454457	20	AACCCGGGGACTGTCCCCCATCCGCGGCAGCAAGTCCGGA	GTCAGCTGTTGCTAGGCAGA	+
M81	PURA_HUMAN.H11MO.0.D	-20	0.0147008	11.3049	0.454457	17	AACCCGGGGACTGTCCCCCATCCGCGGCAGCAAGTCCGGA	CCCTGCCCCCCCCTTCC	-
M81	GATA2_HUMAN.H11MO.0.A	-21	0.0147069	11.3096	0.454457	19	AACCCGGGGACTGTCCCCCATCCGCGGCAGCAAGTCCGGA	CTGGGGGGTGGAGATAAGG	+
M81	KLF6_HUMAN.H11MO.0.A	-6	0.0147069	11.3096	0.454457	19	AACCCGGGGACTGTCCCCCATCCGCGGCAGCAAGTCCGGA	GGAAGGGCGGGGCCGGGGG	+
M81	SPIC_HUMAN.H11MO.0.D	-10	0.0164402	12.6425	0.488463	13	AACCCGGGGACTGTCCCCCATCCGCGGCAGCAAGTCCGGA	CCTCCCCTTCCTC	-
M81	SP4_HUMAN.H11MO.0.A	-5	0.0164526	12.6521	0.488463	20	AACCCGGGGACTGTCCCCCATCCGCGGCAGCAAGTCCGGA	CCCGGCCCCGCCCCCTTCCC	-
M82	GLIS2_HUMAN.H11MO.0.D	-6	1.88275e-05	0.0144783	0.0157604	14	GGGCCTGACCACCCGCGAGGGAGCAGAAACCCATTGGACA	GACCCCCCGCGAAG	-
M82	GLI2_HUMAN.H11MO.0.D	-5	2.05391e-05	0.0157945	0.0157604	11	GGGCCTGACCACCCGCGAGGGAGCAGAAACCCATTGGACA	AGACCACCCAC	-
M82	ZIM3_HUMAN.H11MO.0.C	-15	0.000377561	0.290345	0.153986	19	GGGCCTGACCACCCGCGAGGGAGCAGAAACCCATTGGACA	GCAAGCAACAGAAACCCAA	-
M82	GLIS1_HUMAN.H11MO.0.D	-5	0.000401352	0.30864	0.153986	13	GGGCCTGACCACCCGCGAGGGAGCAGAAACCCATTGGACA	AGACCCCCCACGA	-
M82	GLI3_HUMAN.H11MO.0.B	-5	0.000543226	0.417741	0.166735	11	GGGCCTGACCACCCGCGAGGGAGCAGAAACCCATTGGACA	GGACCACCCAG	-
[truncated: 1,233 more rows]
