# Supplementary material for: DeepEPI: CNN-transformer-based model for extracting TF interactions through predicting enhancer-promoter interactions
Source: Bioinform Adv. 2025 Sep 17;5(1):vbaf221. doi: 10.1093/bioadv/vbaf221 (PMC12478696; doi:10.1093/bioadv/vbaf221)
Supplement: vbaf221_Supplementary_Data [file vbaf221_supplementary_data.zip › Supplementary_file5/GM12878/result_promoter42-GM12878/tomtom.xml]

<?xml version='1.0' encoding='UTF-8' standalone='yes'?>
<tomtom version="5.5.5" release="Thu Sep 14 08:48:04 2023 +1000">
  <model>
    <command_line>tomtom -o /data/result_promoter42-GM12878 /data/GM12878-MOTIF/result_motif_pr/motifs_pr42.txt /data/HOCOMOCOv11_full_HUMAN_mono_meme_format.meme</command_line>
    <distance_measure value="ed"/>
    <threshold type="qvalue">0.5</threshold>
    <alphabet name="DNA" like="dna">
      <letter id="A" symbol="A" complement="T" name="Adenine" colour="CC0000"/>
      <letter id="C" symbol="C" complement="G" name="Cytosine" colour="0000CC"/>
      <letter id="G" symbol="G" complement="C" name="Guanine" colour="FFB300"/>
      <letter id="T" symbol="T" aliases="U" complement="A" name="Thymine" colour="008000"/>
      <letter id="N" symbol="N" aliases="X." equals="ACGT" name="Any base"/>
      <letter id="V" symbol="V" equals="ACG" name="Not T"/>
      <letter id="H" symbol="H" equals="ACT" name="Not G"/>
      <letter id="D" symbol="D" equals="AGT" name="Not C"/>
      <letter id="B" symbol="B" equals="CGT" name="Not A"/>
      <letter id="M" symbol="M" equals="AC" name="Amino"/>
      <letter id="R" symbol="R" equals="AG" name="Purine"/>
      <letter id="W" symbol="W" equals="AT" name="Weak"/>
      <letter id="S" symbol="S" equals="CG" name="Strong"/>
      <letter id="Y" symbol="Y" equals="CT" name="Pyrimidine"/>
      <letter id="K" symbol="K" equals="GT" name="Keto"/>
    </alphabet>
    <strands>both</strands>
    <background from="--query--" A="0.25" C="0.25" G="0.25" T="0.25"/>
    <host>f5f03e2d8156</host>
    <when>Mon Jan 29 16:43:17 2024</when>
  </model>
  <query_dbs>
    <db source="/data/GM12878-MOTIF/result_motif_pr/motifs_pr42.txt" name="motifs_pr42.txt" loaded="112" excluded="0" last_mod_date="Sat Jan 27 10:02:07 2024"/>
  </query_dbs>
  <target_dbs>
    <db source="/data/HOCOMOCOv11_full_HUMAN_mono_meme_format.meme" name="HOCOMOCOv11_full_HUMAN_mono_meme_format" loaded="769" excluded="0" last_mod_date="Fri Jan 12 11:21:36 2024"/>
  </target_dbs>
  <queries>
    <motif db="0" id="M0" alt="O0" length="40" nsites="8" evalue="1.3e-003">
      <pos A="0.0928731" C="0.45202" G="0.45202" T="0.00308642"/>
      <pos A="0.631594" C="0.272446" G="0.0928731" T="0.00308642"/>
      <pos A="0.0928731" C="0.272446" G="0.541807" T="0.0928731"/>
      <pos A="0.362233" C="0.362233" G="0.272446" T="0.00308642"/>
      <pos A="0.18266" C="0.272446" G="0.0928731" T="0.45202"/>
      <pos A="0.18266" C="0.362233" G="0.45202" T="0.00308642"/>
      <pos A="0.362233" C="0.362233" G="0.0928731" T="0.18266"/>
      <pos A="0.272446" C="0.272446" G="0.45202" T="0.00308642"/>
      <pos A="0.00308642" C="0.272446" G="0.631594" T="0.0928731"/>
      <pos A="0.18266" C="0.00308642" G="0.362233" T="0.45202"/>
      <pos A="0.18266" C="0.00308642" G="0.631594" T="0.18266"/>
      <pos A="0.00308642" C="0.272446" G="0.541807" T="0.18266"/>
      <pos A="0.272446" C="0.362233" G="0.272446" T="0.0928731"/>
      <pos A="0.362233" C="0.0928731" G="0.272446" T="0.272446"/>
      <pos A="0.0928731" C="0.721381" G="0.18266" T="0.00308642"/>
      <pos A="0.0928731" C="0.541807" G="0.18266" T="0.18266"/>
      <pos A="0.00308642" C="0.631594" G="0.18266" T="0.18266"/>
      <pos A="0.00308642" C="0.45202" G="0.00308642" T="0.541807"/>
      <pos A="0.00308642" C="0.45202" G="0.362233" T="0.18266"/>
      <pos A="0.0928731" C="0.272446" G="0.272446" T="0.362233"/>
      <pos A="0.0928731" C="0.272446" G="0.631594" T="0.00308642"/>
      <pos A="0.18266" C="0.00308642" G="0.45202" T="0.362233"/>
      <pos A="0.45202" C="0.00308642" G="0.0928731" T="0.45202"/>
      <pos A="0.18266" C="0.631594" G="0.0928731" T="0.0928731"/>
      <pos A="0.00308642" C="0.541807" G="0.362233" T="0.0928731"/>
      <pos A="0.362233" C="0.0928731" G="0.272446" T="0.272446"/>
      <pos A="0.18266" C="0.0928731" G="0.272446" T="0.45202"/>
      <pos A="0.272446" C="0.272446" G="0.362233" T="0.0928731"/>
      <pos A="0.0928731" C="0.541807" G="0.0928731" T="0.272446"/>
      <pos A="0.272446" C="0.00308642" G="0.631594" T="0.0928731"/>
      <pos A="0.0928731" C="0.18266" G="0.541807" T="0.18266"/>
      <pos A="0.00308642" C="0.362233" G="0.362233" T="0.272446"/>
      <pos A="0.00308642" C="0.362233" G="0.45202" T="0.18266"/>
      <pos A="0.00308642" C="0.900954" G="0.00308642" T="0.0928731"/>
      <pos A="0.00308642" C="0.541807" G="0.362233" T="0.0928731"/>
      <pos A="0.811167" C="0.00308642" G="0.00308642" T="0.18266"/>
      <pos A="0.362233" C="0.00308642" G="0.631594" T="0.00308642"/>
      <pos A="0.00308642" C="0.362233" G="0.631594" T="0.00308642"/>
      <pos A="0.18266" C="0.0928731" G="0.45202" T="0.272446"/>
      <pos A="0.00308642" C="0.18266" G="0.362233" T="0.45202"/>
    </motif>
    <motif db="0" id="M1" alt="O1" length="40" nsites="8" evalue="1.3e-003">
      <pos A="0.00308642" C="0.426366" G="0.35582" T="0.214727"/>
      <pos A="0.214727" C="0.638007" G="0.0736336" T="0.0736336"/>
      <pos A="0.285273" C="0.14418" G="0.00308642" T="0.567461"/>
      <pos A="0.14418" C="0.35582" G="0.426366" T="0.0736336"/>
      <pos A="0.0736336" C="0.567461" G="0.214727" T="0.14418"/>
      <pos A="0.214727" C="0.00308642" G="0.35582" T="0.426366"/>
      <pos A="0.14418" C="0.567461" G="0.285273" T="0.00308642"/>
      <pos A="0.00308642" C="0.708554" G="0.214727" T="0.0736336"/>
      <pos A="0.00308642" C="0.496914" G="0.496914" T="0.00308642"/>
      <pos A="0.426366" C="0.214727" G="0.14418" T="0.214727"/>
      <pos A="0.0736336" C="0.920194" G="0.00308642" T="0.00308642"/>
      <pos A="0.35582" C="0.496914" G="0.14418" T="0.00308642"/>
      <pos A="0.00308642" C="0.7791" G="0.0736336" T="0.14418"/>
      <pos A="0.426366" C="0.214727" G="0.0736336" T="0.285273"/>
      <pos A="0.0736336" C="0.214727" G="0.708554" T="0.00308642"/>
      <pos A="0.496914" C="0.426366" G="0.0736336" T="0.00308642"/>
      <pos A="0.00308642" C="0.35582" G="0.35582" T="0.285273"/>
      <pos A="0.35582" C="0.285273" G="0.14418" T="0.214727"/>
      <pos A="0.35582" C="0.567461" G="0.0736336" T="0.00308642"/>
      <pos A="0.285273" C="0.496914" G="0.14418" T="0.0736336"/>
      <pos A="0.14418" C="0.426366" G="0.35582" T="0.0736336"/>
      <pos A="0.00308642" C="0.496914" G="0.14418" T="0.35582"/>
      <pos A="0.14418" C="0.708554" G="0.14418" T="0.00308642"/>
      <pos A="0.285273" C="0.285273" G="0.214727" T="0.214727"/>
      <pos A="0.00308642" C="0.496914" G="0.426366" T="0.0736336"/>
      <pos A="0.14418" C="0.638007" G="0.214727" T="0.00308642"/>
      <pos A="0.35582" C="0.214727" G="0.214727" T="0.214727"/>
      <pos A="0.14418" C="0.35582" G="0.426366" T="0.0736336"/>
      <pos A="0.0736336" C="0.35582" G="0.426366" T="0.14418"/>
      <pos A="0.14418" C="0.0736336" G="0.708554" T="0.0736336"/>
      <pos A="0.0736336" C="0.285273" G="0.285273" T="0.35582"/>
      <pos A="0.14418" C="0.35582" G="0.426366" T="0.0736336"/>
      <pos A="0.00308642" C="0.285273" G="0.567461" T="0.14418"/>
      <pos A="0.35582" C="0.0736336" G="0.0736336" T="0.496914"/>
      <pos A="0.285273" C="0.496914" G="0.214727" T="0.00308642"/>
      <pos A="0.0736336" C="0.214727" G="0.496914" T="0.214727"/>
      <pos A="0.0736336" C="0.849647" G="0.0736336" T="0.00308642"/>
      <pos A="0.00308642" C="0.7791" G="0.0736336" T="0.14418"/>
      <pos A="0.14418" C="0.214727" G="0.638007" T="0.00308642"/>
      <pos A="0.426366" C="0.426366" G="0.00308642" T="0.14418"/>
    </motif>
    <motif db="0" id="M10" alt="O10" length="40" nsites="8" evalue="1.3e-003">
      <pos A="0.398148" C="0.00308642" G="0.200617" T="0.398148"/>
      <pos A="0.398148" C="0.398148" G="0.200617" T="0.00308642"/>
      <pos A="0.200617" C="0.595679" G="0.00308642" T="0.200617"/>
      <pos A="0.200617" C="0.398148" G="0.00308642" T="0.398148"/>
      <pos A="0.200617" C="0.200617" G="0.398148" T="0.200617"/>
      <pos A="0.200617" C="0.200617" G="0.200617" T="0.398148"/>
      <pos A="0.200617" C="0.398148" G="0.00308642" T="0.398148"/>
      <pos A="0.00308642" C="0.595679" G="0.200617" T="0.200617"/>
      <pos A="0.200617" C="0.00308642" G="0.200617" T="0.595679"/>
      <pos A="0.200617" C="0.00308642" G="0.79321" T="0.00308642"/>
      <pos A="0.00308642" C="0.398148" G="0.00308642" T="0.595679"/>
      <pos A="0.00308642" C="0.398148" G="0.00308642" T="0.595679"/>
      <pos A="0.00308642" C="0.595679" G="0.200617" T="0.200617"/>
      <pos A="0.200617" C="0.398148" G="0.200617" T="0.200617"/>
      <pos A="0.200617" C="0.00308642" G="0.398148" T="0.398148"/>
      <pos A="0.00308642" C="0.79321" G="0.00308642" T="0.200617"/>
      <pos A="0.200617" C="0.398148" G="0.398148" T="0.00308642"/>
      <pos A="0.200617" C="0.79321" G="0.00308642" T="0.00308642"/>
      <pos A="0.00308642" C="0.595679" G="0.00308642" T="0.398148"/>
      <pos A="0.200617" C="0.595679" G="0.200617" T="0.00308642"/>
      <pos A="0.398148" C="0.398148" G="0.00308642" T="0.200617"/>
      <pos A="0.00308642" C="0.398148" G="0.398148" T="0.200617"/>
      <pos A="0.00308642" C="0.79321" G="0.200617" T="0.00308642"/>
      <pos A="0.200617" C="0.200617" G="0.00308642" T="0.595679"/>
      <pos A="0.200617" C="0.398148" G="0.200617" T="0.200617"/>
      <pos A="0.00308642" C="0.595679" G="0.200617" T="0.200617"/>
      <pos A="0.200617" C="0.00308642" G="0.595679" T="0.200617"/>
      <pos A="0.398148" C="0.00308642" G="0.200617" T="0.398148"/>
      <pos A="0.00308642" C="0.595679" G="0.200617" T="0.200617"/>
      <pos A="0.200617" C="0.398148" G="0.00308642" T="0.398148"/>
      <pos A="0.00308642" C="0.200617" G="0.595679" T="0.200617"/>
      <pos A="0.00308642" C="0.00308642" G="0.595679" T="0.398148"/>
      <pos A="0.00308642" C="0.595679" G="0.398148" T="0.00308642"/>
      <pos A="0.595679" C="0.200617" G="0.00308642" T="0.200617"/>
      <pos A="0.398148" C="0.200617" G="0.200617" T="0.200617"/>
      <pos A="0.00308642" C="0.398148" G="0.595679" T="0.00308642"/>
      <pos A="0.398148" C="0.00308642" G="0.200617" T="0.398148"/>
      <pos A="0.00308642" C="0.595679" G="0.200617" T="0.200617"/>
      <pos A="0.200617" C="0.79321" G="0.00308642" T="0.00308642"/>
      <pos A="0.00308642" C="0.595679" G="0.200617" T="0.200617"/>
    </motif>
    <motif db="0" id="M100" alt="O100" length="40" nsites="8" evalue="1.3e-003">
      <pos A="0.161111" C="0.319136" G="0.47716" T="0.0425926"/>
      <pos A="0.200617" C="0.121605" G="0.47716" T="0.200617"/>
      <pos A="0.0820988" C="0.556173" G="0.358642" T="0.00308642"/>
      <pos A="0.0820988" C="0.0425926" G="0.121605" T="0.753704"/>
      <pos A="0.0820988" C="0.398148" G="0.358642" T="0.161111"/>
      <pos A="0.0425926" C="0.358642" G="0.556173" T="0.0425926"/>
      <pos A="0.161111" C="0.358642" G="0.240123" T="0.240123"/>
      <pos A="0.319136" C="0.398148" G="0.0820988" T="0.200617"/>
      <pos A="0.0425926" C="0.200617" G="0.516667" T="0.240123"/>
      <pos A="0.200617" C="0.319136" G="0.358642" T="0.121605"/>
      <pos A="0.319136" C="0.319136" G="0.200617" T="0.161111"/>
      <pos A="0.0425926" C="0.398148" G="0.398148" T="0.161111"/>
      <pos A="0.121605" C="0.437654" G="0.240123" T="0.200617"/>
      <pos A="0.358642" C="0.200617" G="0.200617" T="0.240123"/>
      <pos A="0.0425926" C="0.27963" G="0.556173" T="0.121605"/>
      <pos A="0.00308642" C="0.27963" G="0.635185" T="0.0820988"/>
      <pos A="0.240123" C="0.319136" G="0.200617" T="0.240123"/>
      <pos A="0.437654" C="0.121605" G="0.161111" T="0.27963"/>
      <pos A="0.0425926" C="0.319136" G="0.437654" T="0.200617"/>
      <pos A="0.161111" C="0.200617" G="0.398148" T="0.240123"/>
      <pos A="0.200617" C="0.27963" G="0.27963" T="0.240123"/>
      <pos A="0.47716" C="0.200617" G="0.0820988" T="0.240123"/>
      <pos A="0.0425926" C="0.398148" G="0.161111" T="0.398148"/>
      <pos A="0.358642" C="0.437654" G="0.0820988" T="0.121605"/>
      <pos A="0.121605" C="0.358642" G="0.47716" T="0.0425926"/>
      <pos A="0.200617" C="0.47716" G="0.27963" T="0.0425926"/>
      <pos A="0.161111" C="0.121605" G="0.595679" T="0.121605"/>
      <pos A="0.0820988" C="0.319136" G="0.47716" T="0.121605"/>
      <pos A="0.27963" C="0.398148" G="0.121605" T="0.200617"/>
      <pos A="0.200617" C="0.437654" G="0.0820988" T="0.27963"/>
      <pos A="0.358642" C="0.27963" G="0.240123" T="0.121605"/>
      <pos A="0.0820988" C="0.516667" G="0.240123" T="0.161111"/>
      <pos A="0.121605" C="0.27963" G="0.121605" T="0.47716"/>
      <pos A="0.121605" C="0.516667" G="0.27963" T="0.0820988"/>
      <pos A="0.319136" C="0.319136" G="0.358642" T="0.00308642"/>
      <pos A="0.200617" C="0.437654" G="0.27963" T="0.0820988"/>
      <pos A="0.121605" C="0.398148" G="0.358642" T="0.121605"/>
      <pos A="0.319136" C="0.161111" G="0.200617" T="0.319136"/>
      <pos A="0.121605" C="0.358642" G="0.27963" T="0.240123"/>
      <pos A="0.121605" C="0.319136" G="0.47716" T="0.0820988"/>
    </motif>
    <motif db="0" id="M101" alt="O101" length="40" nsites="8" evalue="1.3e-003">
      <pos A="0.0853906" C="0.496914" G="0.25" T="0.167696"/>
      <pos A="0.25" C="0.25" G="0.414609" T="0.0853906"/>
      <pos A="0.00308642" C="0.167696" G="0.414609" T="0.414609"/>
      <pos A="0.25" C="0.496914" G="0.00308642" T="0.25"/>
      <pos A="0.332304" C="0.414609" G="0.25" T="0.00308642"/>
      <pos A="0.167696" C="0.00308642" G="0.25" T="0.579218"/>
      <pos A="0.00308642" C="0.25" G="0.579218" T="0.167696"/>
      <pos A="0.00308642" C="0.661523" G="0.332304" T="0.00308642"/>
      <pos A="0.25" C="0.496914" G="0.25" T="0.00308642"/>
      <pos A="0.332304" C="0.332304" G="0.25" T="0.0853906"/>
      <pos A="0.0853906" C="0.332304" G="0.25" T="0.332304"/>
      <pos A="0.167696" C="0.579218" G="0.167696" T="0.0853906"/>
      <pos A="0.00308642" C="0.167696" G="0.25" T="0.579218"/>
      <pos A="0.25" C="0.332304" G="0.332304" T="0.0853906"/>
      <pos A="0.00308642" C="0.496914" G="0.25" T="0.25"/>
      <pos A="0.332304" C="0.332304" G="0.167696" T="0.167696"/>
      <pos A="0.167696" C="0.661523" G="0.167696" T="0.00308642"/>
      <pos A="0.25" C="0.00308642" G="0.661523" T="0.0853906"/>
      <pos A="0.0853906" C="0.414609" G="0.496914" T="0.00308642"/>
      <pos A="0.414609" C="0.0853906" G="0.332304" T="0.167696"/>
      <pos A="0.332304" C="0.167696" G="0.332304" T="0.167696"/>
      <pos A="0.00308642" C="0.25" G="0.743827" T="0.00308642"/>
      <pos A="0.332304" C="0.167696" G="0.414609" T="0.0853906"/>
      <pos A="0.0853906" C="0.0853906" G="0.496914" T="0.332304"/>
      <pos A="0.25" C="0.0853906" G="0.332304" T="0.332304"/>
      <pos A="0.00308642" C="0.0853906" G="0.908437" T="0.00308642"/>
      <pos A="0.496914" C="0.167696" G="0.332304" T="0.00308642"/>
      <pos A="0.167696" C="0.414609" G="0.414609" T="0.00308642"/>
      <pos A="0.0853906" C="0.25" G="0.332304" T="0.332304"/>
      <pos A="0.00308642" C="0.990741" G="0.00308642" T="0.00308642"/>
      <pos A="0.496914" C="0.0853906" G="0.25" T="0.167696"/>
      <pos A="0.00308642" C="0.0853906" G="0.826131" T="0.0853906"/>
      <pos A="0.25" C="0.167696" G="0.579218" T="0.00308642"/>
      <pos A="0.25" C="0.167696" G="0.579218" T="0.00308642"/>
      <pos A="0.167696" C="0.167696" G="0.496914" T="0.167696"/>
      <pos A="0.496914" C="0.332304" G="0.167696" T="0.00308642"/>
      <pos A="0.332304" C="0.496914" G="0.167696" T="0.00308642"/>
      <pos A="0.0853906" C="0.00308642" G="0.743827" T="0.167696"/>
      <pos A="0.167696" C="0.661523" G="0.0853906" T="0.0853906"/>
      <pos A="0.167696" C="0.25" G="0.579218" T="0.00308642"/>
    </motif>
    <motif db="0" id="M102" alt="O102" length="40" nsites="8" evalue="1.3e-003">
      <pos A="0.199681" C="0.344787" G="0.274575" T="0.180958"/>
      <pos A="0.0967032" C="0.527339" G="0.30266" T="0.0732988"/>
      <pos A="0.405638" C="0.344787" G="0.106064" T="0.143511"/>
      <pos A="0.157554" C="0.386915" G="0.297978" T="0.157554"/>
      <pos A="0.25117" C="0.171596" G="0.265213" T="0.312021"/>
      <pos A="0.0779793" C="0.283936" G="0.391595" T="0.246489"/>
      <pos A="0.204361" C="0.279255" G="0.274575" T="0.241808"/>
      <pos A="0.279255" C="0.241808" G="0.349468" T="0.129469"/>
      <pos A="0.199681" C="0.279255" G="0.377553" T="0.143511"/>
      <pos A="0.279255" C="0.42436" G="0.171596" T="0.124788"/>
      <pos A="0.255851" C="0.330745" G="0.265213" T="0.148192"/>
      <pos A="0.157554" C="0.312021" G="0.382233" T="0.148192"/>
      <pos A="0.166916" C="0.30734" G="0.30266" T="0.223085"/>
      <pos A="0.223085" C="0.269893" G="0.326063" T="0.180958"/>
      <pos A="0.106064" C="0.255851" G="0.513297" T="0.124788"/>
      <pos A="0.190319" C="0.349468" G="0.330745" T="0.129469"/>
      <pos A="0.297978" C="0.25117" G="0.129469" T="0.321383"/>
      <pos A="0.0826607" C="0.288617" G="0.429042" T="0.199681"/>
      <pos A="0.190319" C="0.293298" G="0.429042" T="0.0873412"/>
      <pos A="0.180958" C="0.527339" G="0.180958" T="0.110746"/>
      <pos A="0.269893" C="0.204361" G="0.400957" T="0.124788"/>
      <pos A="0.148192" C="0.171596" G="0.508615" T="0.171596"/>
      <pos A="0.213723" C="0.330745" G="0.255851" T="0.199681"/>
      <pos A="0.316702" C="0.232446" G="0.0826607" T="0.368191"/>
      <pos A="0.288617" C="0.124788" G="0.340106" T="0.246489"/>
      <pos A="0.148192" C="0.246489" G="0.433722" T="0.171596"/>
      <pos A="0.185639" C="0.213723" G="0.377553" T="0.223085"/>
      <pos A="0.255851" C="0.340106" G="0.25117" T="0.152873"/>
      <pos A="0.166916" C="0.36351" G="0.335425" T="0.134149"/>
      <pos A="0.185639" C="0.260532" G="0.42436" T="0.129469"/>
      <pos A="0.199681" C="0.255851" G="0.354148" T="0.190319"/>
      <pos A="0.204361" C="0.340106" G="0.321383" T="0.134149"/>
      <pos A="0.274575" C="0.326063" G="0.180958" T="0.218404"/>
      <pos A="0.0873412" C="0.47585" G="0.316702" T="0.120107"/>
      <pos A="0.120107" C="0.265213" G="0.30266" T="0.312021"/>
      <pos A="0.209043" C="0.386915" G="0.209043" T="0.195"/>
      <pos A="0.185639" C="0.415" G="0.30266" T="0.0967032"/>
      <pos A="0.218404" C="0.241808" G="0.30266" T="0.237128"/>
      <pos A="0.0779793" C="0.288617" G="0.400957" T="0.232446"/>
      <pos A="0.0873412" C="0.36351" G="0.330745" T="0.218404"/>
    </motif>
    <motif db="0" id="M103" alt="O103" length="40" nsites="8" evalue="1.3e-003">
      <pos A="0.0790598" C="0.382953" G="0.231006" T="0.30698"/>
      <pos A="0.00308642" C="0.458926" G="0.458926" T="0.0790598"/>
      <pos A="0.0790598" C="0.458926" G="0.231006" T="0.231006"/>
      <pos A="0.155033" C="0.534901" G="0.155033" T="0.155033"/>
      <pos A="0.0790598" C="0.458926" G="0.382953" T="0.0790598"/>
      <pos A="0.30698" C="0.0790598" G="0.458926" T="0.155033"/>
      <pos A="0.00308642" C="0.686847" G="0.0790598" T="0.231006"/>
      <pos A="0.155033" C="0.382953" G="0.0790598" T="0.382953"/>
      <pos A="0.155033" C="0.610874" G="0.0790598" T="0.155033"/>
      <pos A="0.0790598" C="0.30698" G="0.382953" T="0.231006"/>
      <pos A="0.231006" C="0.458926" G="0.155033" T="0.155033"/>
      <pos A="0.30698" C="0.30698" G="0.30698" T="0.0790598"/>
      <pos A="0.231006" C="0.155033" G="0.458926" T="0.155033"/>
      <pos A="0.00308642" C="0.231006" G="0.686847" T="0.0790598"/>
      <pos A="0.458926" C="0.382953" G="0.0790598" T="0.0790598"/>
      <pos A="0.0790598" C="0.534901" G="0.30698" T="0.0790598"/>
      <pos A="0.382953" C="0.0790598" G="0.458926" T="0.0790598"/>
      <pos A="0.231006" C="0.0790598" G="0.458926" T="0.231006"/>
      <pos A="0.155033" C="0.382953" G="0.458926" T="0.00308642"/>
      <pos A="0.686847" C="0.00308642" G="0.0790598" T="0.231006"/>
      <pos A="0.00308642" C="0.458926" G="0.458926" T="0.0790598"/>
      <pos A="0.231006" C="0.30698" G="0.458926" T="0.00308642"/>
      <pos A="0.231006" C="0.30698" G="0.382953" T="0.0790598"/>
      <pos A="0.610874" C="0.0790598" G="0.155033" T="0.155033"/>
      <pos A="0.00308642" C="0.231006" G="0.610874" T="0.155033"/>
      <pos A="0.00308642" C="0.231006" G="0.534901" T="0.231006"/>
      <pos A="0.00308642" C="0.458926" G="0.0790598" T="0.458926"/>
      <pos A="0.30698" C="0.382953" G="0.30698" T="0.00308642"/>
      <pos A="0.0790598" C="0.30698" G="0.30698" T="0.30698"/>
      <pos A="0.155033" C="0.30698" G="0.231006" T="0.30698"/>
      <pos A="0.00308642" C="0.231006" G="0.762821" T="0.00308642"/>
      <pos A="0.0790598" C="0.458926" G="0.382953" T="0.0790598"/>
      <pos A="0.382953" C="0.0790598" G="0.231006" T="0.30698"/>
      <pos A="0.30698" C="0.458926" G="0.231006" T="0.00308642"/>
      <pos A="0.458926" C="0.0790598" G="0.30698" T="0.155033"/>
      <pos A="0.30698" C="0.534901" G="0.0790598" T="0.0790598"/>
      <pos A="0.231006" C="0.534901" G="0.231006" T="0.00308642"/>
      <pos A="0.00308642" C="0.458926" G="0.534901" T="0.00308642"/>
      <pos A="0.231006" C="0.155033" G="0.30698" T="0.30698"/>
      <pos A="0.00308642" C="0.30698" G="0.686847" T="0.00308642"/>
    </motif>
    <motif db="0" id="M104" alt="O104" length="40" nsites="8" evalue="1.3e-003">
      <pos A="0.496914" C="0.00308642" G="0.00308642" T="0.496914"/>
      <pos A="0.00308642" C="0.00308642" G="0.00308642" T="0.990741"/>
      <pos A="0.00308642" C="0.00308642" G="0.496914" T="0.496914"/>
      <pos A="0.496914" C="0.00308642" G="0.00308642" T="0.496914"/>
      <pos A="0.00308642" C="0.496914" G="0.00308642" T="0.496914"/>
      <pos A="0.00308642" C="0.990741" G="0.00308642" T="0.00308642"/>
      <pos A="0.496914" C="0.00308642" G="0.496914" T="0.00308642"/>
      <pos A="0.496914" C="0.00308642" G="0.496914" T="0.00308642"/>
      <pos A="0.990741" C="0.00308642" G="0.00308642" T="0.00308642"/>
      <pos A="0.990741" C="0.00308642" G="0.00308642" T="0.00308642"/>
      <pos A="0.00308642" C="0.00308642" G="0.990741" T="0.00308642"/>
      <pos A="0.496914" C="0.00308642" G="0.496914" T="0.00308642"/>
      <pos A="0.496914" C="0.496914" G="0.00308642" T="0.00308642"/>
      <pos A="0.00308642" C="0.496914" G="0.496914" T="0.00308642"/>
      <pos A="0.00308642" C="0.00308642" G="0.990741" T="0.00308642"/>
      <pos A="0.00308642" C="0.00308642" G="0.990741" T="0.00308642"/>
      <pos A="0.496914" C="0.496914" G="0.00308642" T="0.00308642"/>
      <pos A="0.00308642" C="0.990741" G="0.00308642" T="0.00308642"/>
      <pos A="0.990741" C="0.00308642" G="0.00308642" T="0.00308642"/>
      <pos A="0.00308642" C="0.990741" G="0.00308642" T="0.00308642"/>
      <pos A="0.496914" C="0.496914" G="0.00308642" T="0.00308642"/>
      <pos A="0.00308642" C="0.00308642" G="0.990741" T="0.00308642"/>
      <pos A="0.496914" C="0.496914" G="0.00308642" T="0.00308642"/>
      <pos A="0.990741" C="0.00308642" G="0.00308642" T="0.00308642"/>
      <pos A="0.00308642" C="0.00308642" G="0.990741" T="0.00308642"/>
      <pos A="0.496914" C="0.00308642" G="0.496914" T="0.00308642"/>
      <pos A="0.990741" C="0.00308642" G="0.00308642" T="0.00308642"/>
      <pos A="0.00308642" C="0.00308642" G="0.990741" T="0.00308642"/>
      <pos A="0.00308642" C="0.00308642" G="0.990741" T="0.00308642"/>
      <pos A="0.00308642" C="0.496914" G="0.00308642" T="0.496914"/>
      <pos A="0.496914" C="0.496914" G="0.00308642" T="0.00308642"/>
      <pos A="0.00308642" C="0.496914" G="0.00308642" T="0.496914"/>
      <pos A="0.990741" C="0.00308642" G="0.00308642" T="0.00308642"/>
      <pos A="0.00308642" C="0.00308642" G="0.990741" T="0.00308642"/>
      <pos A="0.990741" C="0.00308642" G="0.00308642" T="0.00308642"/>
      <pos A="0.990741" C="0.00308642" G="0.00308642" T="0.00308642"/>
      <pos A="0.00308642" C="0.00308642" G="0.990741" T="0.00308642"/>
      <pos A="0.00308642" C="0.496914" G="0.496914" T="0.00308642"/>
      <pos A="0.496914" C="0.00308642" G="0.00308642" T="0.496914"/>
      <pos A="0.00308642" C="0.496914" G="0.496914" T="0.00308642"/>
    </motif>
    <motif db="0" id="M105" alt="O105" length="40" nsites="8" evalue="1.3e-003">
      <pos A="0.00308642" C="0.435185" G="0.311728" T="0.25"/>
      <pos A="0.0648148" C="0.743827" G="0.126543" T="0.0648148"/>
      <pos A="0.0648148" C="0.373457" G="0.126543" T="0.435185"/>
      <pos A="0.188272" C="0.62037" G="0.00308642" T="0.188272"/>
      <pos A="0.0648148" C="0.682099" G="0.25" T="0.00308642"/>
      <pos A="0.25" C="0.311728" G="0.435185" T="0.00308642"/>
      <pos A="0.0648148" C="0.373457" G="0.496914" T="0.0648148"/>
      <pos A="0.188272" C="0.126543" G="0.496914" T="0.188272"/>
      <pos A="0.311728" C="0.25" G="0.311728" T="0.126543"/>
      <pos A="0.188272" C="0.558642" G="0.25" T="0.00308642"/>
      <pos A="0.0648148" C="0.0648148" G="0.373457" T="0.496914"/>
      <pos A="0.126543" C="0.311728" G="0.311728" T="0.25"/>
      <pos A="0.188272" C="0.496914" G="0.25" T="0.0648148"/>
      <pos A="0.0648148" C="0.25" G="0.373457" T="0.311728"/>
      <pos A="0.126543" C="0.496914" G="0.373457" T="0.00308642"/>
      <pos A="0.188272" C="0.435185" G="0.188272" T="0.188272"/>
      <pos A="0.0648148" C="0.435185" G="0.435185" T="0.0648148"/>
      <pos A="0.435185" C="0.126543" G="0.435185" T="0.00308642"/>
      <pos A="0.25" C="0.188272" G="0.558642" T="0.00308642"/>
      <pos A="0.00308642" C="0.496914" G="0.496914" T="0.00308642"/>
      <pos A="0.311728" C="0.311728" G="0.373457" T="0.00308642"/>
      <pos A="0.311728" C="0.25" G="0.25" T="0.188272"/>
      <pos A="0.0648148" C="0.373457" G="0.558642" T="0.00308642"/>
      <pos A="0.496914" C="0.373457" G="0.126543" T="0.00308642"/>
      <pos A="0.126543" C="0.25" G="0.311728" T="0.311728"/>
      <pos A="0.126543" C="0.25" G="0.311728" T="0.311728"/>
      <pos A="0.0648148" C="0.373457" G="0.496914" T="0.0648148"/>
      <pos A="0.0648148" C="0.126543" G="0.311728" T="0.496914"/>
      <pos A="0.188272" C="0.188272" G="0.496914" T="0.126543"/>
      <pos A="0.373457" C="0.188272" G="0.435185" T="0.00308642"/>
      <pos A="0.496914" C="0.188272" G="0.0648148" T="0.25"/>
      <pos A="0.311728" C="0.558642" G="0.0648148" T="0.0648148"/>
      <pos A="0.126543" C="0.188272" G="0.682099" T="0.00308642"/>
      <pos A="0.00308642" C="0.435185" G="0.188272" T="0.373457"/>
      <pos A="0.126543" C="0.558642" G="0.126543" T="0.188272"/>
      <pos A="0.00308642" C="0.25" G="0.558642" T="0.188272"/>
      <pos A="0.00308642" C="0.62037" G="0.25" T="0.126543"/>
      <pos A="0.00308642" C="0.743827" G="0.126543" T="0.126543"/>
      <pos A="0.00308642" C="0.435185" G="0.311728" T="0.25"/>
      <pos A="0.00308642" C="0.558642" G="0.311728" T="0.126543"/>
    </motif>
    <motif db="0" id="M106" alt="O106" length="40" nsites="8" evalue="1.3e-003">
      <pos A="0.176277" C="0.321383" G="0.386915" T="0.115426"/>
      <pos A="0.152873" C="0.36351" G="0.288617" T="0.195"/>
      <pos A="0.246489" C="0.452445" G="0.246489" T="0.0545758"/>
      <pos A="0.223085" C="0.372872" G="0.157554" T="0.246489"/>
      <pos A="0.288617" C="0.106064" G="0.326063" T="0.279255"/>
      <pos A="0.218404" C="0.190319" G="0.326063" T="0.265213"/>
      <pos A="0.148192" C="0.461807" G="0.288617" T="0.101384"/>
      <pos A="0.265213" C="0.316702" G="0.293298" T="0.124788"/>
      <pos A="0.0826607" C="0.288617" G="0.297978" T="0.330745"/>
      <pos A="0.185639" C="0.405638" G="0.255851" T="0.152873"/>
      <pos A="0.246489" C="0.316702" G="0.288617" T="0.148192"/>
      <pos A="0.288617" C="0.204361" G="0.396276" T="0.110746"/>
      <pos A="0.255851" C="0.232446" G="0.382233" T="0.129469"/>
      <pos A="0.316702" C="0.180958" G="0.312021" T="0.190319"/>
      <pos A="0.180958" C="0.279255" G="0.452445" T="0.0873412"/>
      <pos A="0.241808" C="0.415" G="0.269893" T="0.0732988"/>
      <pos A="0.129469" C="0.321383" G="0.297978" T="0.25117"/>
      <pos A="0.213723" C="0.148192" G="0.36351" T="0.274575"/>
      <pos A="0.0545758" C="0.344787" G="0.41968" T="0.180958"/>
      <pos A="0.134149" C="0.30266" G="0.36351" T="0.199681"/>
      <pos A="0.190319" C="0.368191" G="0.326063" T="0.115426"/>
      <pos A="0.246489" C="0.391595" G="0.162234" T="0.199681"/>
      <pos A="0.204361" C="0.148192" G="0.41968" T="0.227766"/>
      <pos A="0.176277" C="0.297978" G="0.279255" T="0.246489"/>
      <pos A="0.185639" C="0.288617" G="0.443084" T="0.0826607"/>
      <pos A="0.255851" C="0.195" G="0.340106" T="0.209043"/>
      <pos A="0.143511" C="0.485212" G="0.30734" T="0.0639368"/>
      <pos A="0.232446" C="0.503935" G="0.176277" T="0.0873412"/>
      <pos A="0.143511" C="0.30734" G="0.30266" T="0.246489"/>
      <pos A="0.143511" C="0.218404" G="0.321383" T="0.316702"/>
      <pos A="0.279255" C="0.241808" G="0.255851" T="0.223085"/>
      <pos A="0.246489" C="0.335425" G="0.129469" T="0.288617"/>
      <pos A="0.241808" C="0.288617" G="0.30266" T="0.166916"/>
      <pos A="0.129469" C="0.396276" G="0.246489" T="0.227766"/>
      <pos A="0.0826607" C="0.368191" G="0.335425" T="0.213723"/>
      <pos A="0.223085" C="0.429042" G="0.209043" T="0.138831"/>
      <pos A="0.129469" C="0.213723" G="0.527339" T="0.129469"/>
      <pos A="0.223085" C="0.269893" G="0.297978" T="0.209043"/>
      <pos A="0.0873412" C="0.30734" G="0.433722" T="0.171596"/>
      <pos A="0.232446" C="0.204361" G="0.316702" T="0.246489"/>
    </motif>
    <motif db="0" id="M107" alt="O107" length="40" nsites="8" evalue="1.3e-003">
      <pos A="0.0776267" C="0.263976" G="0.301246" T="0.357152"/>
      <pos A="0.0776267" C="0.263976" G="0.543501" T="0.114897"/>
      <pos A="0.189436" C="0.301246" G="0.301246" T="0.208071"/>
      <pos A="0.114897" C="0.301246" G="0.450326" T="0.133531"/>
      <pos A="0.0962617" C="0.170801" G="0.487596" T="0.245341"/>
      <pos A="0.152166" C="0.506231" G="0.0776267" T="0.263976"/>
      <pos A="0.0217215" C="0.468961" G="0.338517" T="0.170801"/>
      <pos A="0.00308642" C="0.301246" G="0.413056" T="0.282611"/>
      <pos A="0.0962617" C="0.394421" G="0.450326" T="0.0589916"/>
      <pos A="0.114897" C="0.357152" G="0.394421" T="0.133531"/>
      <pos A="0.114897" C="0.226706" G="0.357152" T="0.301246"/>
      <pos A="0.282611" C="0.245341" G="0.338517" T="0.133531"/>
      <pos A="0.0217215" C="0.468961" G="0.375786" T="0.133531"/>
      <pos A="0.394421" C="0.301246" G="0.189436" T="0.114897"/>
      <pos A="0.431691" C="0.189436" G="0.245341" T="0.133531"/>
      <pos A="0.226706" C="0.431691" G="0.263976" T="0.0776267"/>
      <pos A="0.208071" C="0.282611" G="0.282611" T="0.226706"/>
      <pos A="0.189436" C="0.431691" G="0.208071" T="0.170801"/>
      <pos A="0.0962617" C="0.245341" G="0.431691" T="0.226706"/>
      <pos A="0.00308642" C="0.431691" G="0.468961" T="0.0962617"/>
      <pos A="0.226706" C="0.431691" G="0.114897" T="0.226706"/>
      <pos A="0.0962617" C="0.226706" G="0.599406" T="0.0776267"/>
      <pos A="0.0776267" C="0.282611" G="0.357152" T="0.282611"/>
      <pos A="0.0776267" C="0.450326" G="0.208071" T="0.263976"/>
      <pos A="0.0589916" C="0.319881" G="0.338517" T="0.282611"/>
      <pos A="0.152166" C="0.431691" G="0.245341" T="0.170801"/>
      <pos A="0.170801" C="0.524866" G="0.208071" T="0.0962617"/>
      <pos A="0.152166" C="0.282611" G="0.431691" T="0.133531"/>
      <pos A="0.301246" C="0.226706" G="0.338517" T="0.133531"/>
      <pos A="0.0962617" C="0.394421" G="0.301246" T="0.208071"/>
      <pos A="0.114897" C="0.263976" G="0.357152" T="0.263976"/>
      <pos A="0.0589916" C="0.543501" G="0.282611" T="0.114897"/>
      <pos A="0.152166" C="0.618041" G="0.0962617" T="0.133531"/>
      <pos A="0.450326" C="0.114897" G="0.375786" T="0.0589916"/>
      <pos A="0.0589916" C="0.208071" G="0.431691" T="0.301246"/>
      <pos A="0.208071" C="0.543501" G="0.208071" T="0.0403565"/>
      <pos A="0.431691" C="0.338517" G="0.114897" T="0.114897"/>
      <pos A="0.245341" C="0.245341" G="0.431691" T="0.0776267"/>
      <pos A="0.301246" C="0.301246" G="0.301246" T="0.0962617"/>
      <pos A="0.152166" C="0.0962617" G="0.524866" T="0.226706"/>
    </motif>
    <motif db="0" id="M108" alt="O108" length="40" nsites="8" evalue="1.3e-003">
      <pos A="0.18266" C="0.18266" G="0.45202" T="0.18266"/>
      <pos A="0.152731" C="0.0629442" G="0.511879" T="0.272446"/>
      <pos A="0.0928731" C="0.481949" G="0.0928731" T="0.332304"/>
      <pos A="0.242518" C="0.362233" G="0.302375" T="0.0928731"/>
      <pos A="0.302375" C="0.332304" G="0.302375" T="0.0629442"/>
      <pos A="0.152731" C="0.392162" G="0.272446" T="0.18266"/>
      <pos A="0.422091" C="0.122802" G="0.0928731" T="0.362233"/>
      <pos A="0.152731" C="0.18266" G="0.45202" T="0.212589"/>
      <pos A="0.0629442" C="0.332304" G="0.302375" T="0.302375"/>
      <pos A="0.0330153" C="0.0928731" G="0.601665" T="0.272446"/>
      <pos A="0.152731" C="0.362233" G="0.362233" T="0.122802"/>
      <pos A="0.212589" C="0.302375" G="0.45202" T="0.0330153"/>
      <pos A="0.0928731" C="0.541807" G="0.272446" T="0.0928731"/>
      <pos A="0.362233" C="0.422091" G="0.18266" T="0.0330153"/>
      <pos A="0.0629442" C="0.242518" G="0.631594" T="0.0629442"/>
      <pos A="0.152731" C="0.152731" G="0.511879" T="0.18266"/>
      <pos A="0.18266" C="0.212589" G="0.511879" T="0.0928731"/>
      <pos A="0.302375" C="0.272446" G="0.212589" T="0.212589"/>
      <pos A="0.272446" C="0.45202" G="0.212589" T="0.0629442"/>
      <pos A="0.00308642" C="0.242518" G="0.392162" T="0.362233"/>
      <pos A="0.0928731" C="0.212589" G="0.541807" T="0.152731"/>
      <pos A="0.152731" C="0.302375" G="0.392162" T="0.152731"/>
      <pos A="0.242518" C="0.212589" G="0.45202" T="0.0928731"/>
      <pos A="0.18266" C="0.362233" G="0.302375" T="0.152731"/>
      <pos A="0.481949" C="0.272446" G="0.122802" T="0.122802"/>
      <pos A="0.0629442" C="0.392162" G="0.332304" T="0.212589"/>
      <pos A="0.0330153" C="0.18266" G="0.511879" T="0.272446"/>
      <pos A="0.0928731" C="0.332304" G="0.422091" T="0.152731"/>
      <pos A="0.242518" C="0.362233" G="0.392162" T="0.00308642"/>
      <pos A="0.152731" C="0.0629442" G="0.541807" T="0.242518"/>
      <pos A="0.45202" C="0.392162" G="0.122802" T="0.0330153"/>
      <pos A="0.0928731" C="0.212589" G="0.571736" T="0.122802"/>
      <pos A="0.242518" C="0.18266" G="0.302375" T="0.272446"/>
      <pos A="0.0629442" C="0.392162" G="0.362233" T="0.18266"/>
      <pos A="0.0629442" C="0.152731" G="0.45202" T="0.332304"/>
      <pos A="0.0928731" C="0.601665" G="0.18266" T="0.122802"/>
      <pos A="0.302375" C="0.122802" G="0.481949" T="0.0928731"/>
      <pos A="0.0330153" C="0.332304" G="0.601665" T="0.0330153"/>
      <pos A="0.0928731" C="0.332304" G="0.362233" T="0.212589"/>
      <pos A="0.18266" C="0.332304" G="0.302375" T="0.18266"/>
    </motif>
    <motif db="0" id="M109" alt="O109" length="40" nsites="8" evalue="1.3e-003">
      <pos A="0.496914" C="0.00308642" G="0.496914" T="0.00308642"/>
      <pos A="0.00308642" C="0.496914" G="0.00308642" T="0.496914"/>
      <pos A="0.496914" C="0.00308642" G="0.496914" T="0.00308642"/>
      <pos A="0.00308642" C="0.00308642" G="0.990741" T="0.00308642"/>
      <pos A="0.496914" C="0.00308642" G="0.496914" T="0.00308642"/>
      <pos A="0.990741" C="0.00308642" G="0.00308642" T="0.00308642"/>
      <pos A="0.496914" C="0.496914" G="0.00308642" T="0.00308642"/>
      <pos A="0.00308642" C="0.496914" G="0.00308642" T="0.496914"/>
      <pos A="0.00308642" C="0.00308642" G="0.00308642" T="0.990741"/>
      <pos A="0.00308642" C="0.00308642" G="0.496914" T="0.496914"/>
      <pos A="0.496914" C="0.00308642" G="0.496914" T="0.00308642"/>
      <pos A="0.496914" C="0.00308642" G="0.496914" T="0.00308642"/>
      <pos A="0.990741" C="0.00308642" G="0.00308642" T="0.00308642"/>
      <pos A="0.00308642" C="0.990741" G="0.00308642" T="0.00308642"/>
      <pos A="0.00308642" C="0.00308642" G="0.496914" T="0.496914"/>
      <pos A="0.00308642" C="0.496914" G="0.496914" T="0.00308642"/>
      <pos A="0.990741" C="0.00308642" G="0.00308642" T="0.00308642"/>
      <pos A="0.00308642" C="0.00308642" G="0.990741" T="0.00308642"/>
      <pos A="0.00308642" C="0.00308642" G="0.990741" T="0.00308642"/>
      <pos A="0.00308642" C="0.496914" G="0.496914" T="0.00308642"/>
      <pos A="0.990741" C="0.00308642" G="0.00308642" T="0.00308642"/>
      <pos A="0.496914" C="0.00308642" G="0.496914" T="0.00308642"/>
      <pos A="0.00308642" C="0.00308642" G="0.496914" T="0.496914"/>
      <pos A="0.00308642" C="0.00308642" G="0.990741" T="0.00308642"/>
      <pos A="0.990741" C="0.00308642" G="0.00308642" T="0.00308642"/>
      <pos A="0.00308642" C="0.00308642" G="0.990741" T="0.00308642"/>
      <pos A="0.00308642" C="0.496914" G="0.496914" T="0.00308642"/>
      <pos A="0.496914" C="0.496914" G="0.00308642" T="0.00308642"/>
      <pos A="0.496914" C="0.496914" G="0.00308642" T="0.00308642"/>
      <pos A="0.496914" C="0.00308642" G="0.496914" T="0.00308642"/>
      <pos A="0.00308642" C="0.990741" G="0.00308642" T="0.00308642"/>
      <pos A="0.00308642" C="0.496914" G="0.00308642" T="0.496914"/>
      <pos A="0.00308642" C="0.00308642" G="0.496914" T="0.496914"/>
      <pos A="0.990741" C="0.00308642" G="0.00308642" T="0.00308642"/>
      <pos A="0.00308642" C="0.00308642" G="0.496914" T="0.496914"/>
      <pos A="0.00308642" C="0.496914" G="0.496914" T="0.00308642"/>
      <pos A="0.496914" C="0.496914" G="0.00308642" T="0.00308642"/>
      <pos A="0.00308642" C="0.00308642" G="0.990741" T="0.00308642"/>
      <pos A="0.496914" C="0.496914" G="0.00308642" T="0.00308642"/>
      <pos A="0.00308642" C="0.496914" G="0.496914" T="0.00308642"/>
    </motif>
    <motif db="0" id="M11" alt="O11" length="40" nsites="8" evalue="1.3e-003">
      <pos A="0.171596" C="0.269893" G="0.41968" T="0.138831"/>
      <pos A="0.171596" C="0.330745" G="0.152873" T="0.344787"/>
      <pos A="0.204361" C="0.415" G="0.171596" T="0.209043"/>
      <pos A="0.0826607" C="0.457127" G="0.223085" T="0.237128"/>
      <pos A="0.209043" C="0.265213" G="0.255851" T="0.269893"/>
      <pos A="0.180958" C="0.246489" G="0.377553" T="0.195"/>
      <pos A="0.195" C="0.269893" G="0.433722" T="0.101384"/>
      <pos A="0.176277" C="0.405638" G="0.204361" T="0.213723"/>
      <pos A="0.288617" C="0.466488" G="0.162234" T="0.0826607"/>
      <pos A="0.162234" C="0.312021" G="0.368191" T="0.157554"/>
      <pos A="0.227766" C="0.293298" G="0.340106" T="0.138831"/>
      <pos A="0.120107" C="0.138831" G="0.471169" T="0.269893"/>
      <pos A="0.335425" C="0.232446" G="0.340106" T="0.0920217"/>
      <pos A="0.148192" C="0.415" G="0.30734" T="0.129469"/>
      <pos A="0.180958" C="0.279255" G="0.326063" T="0.213723"/>
      <pos A="0.36351" C="0.162234" G="0.274575" T="0.199681"/>
      <pos A="0.124788" C="0.386915" G="0.269893" T="0.218404"/>
      <pos A="0.223085" C="0.457127" G="0.134149" T="0.185639"/>
      <pos A="0.199681" C="0.213723" G="0.410318" T="0.176277"/>
      <pos A="0.246489" C="0.283936" G="0.293298" T="0.176277"/>
      <pos A="0.223085" C="0.321383" G="0.297978" T="0.157554"/>
      <pos A="0.274575" C="0.204361" G="0.344787" T="0.176277"/>
      <pos A="0.166916" C="0.30266" G="0.35883" T="0.171596"/>
      <pos A="0.157554" C="0.288617" G="0.377553" T="0.176277"/>
      <pos A="0.232446" C="0.237128" G="0.405638" T="0.124788"/>
      <pos A="0.166916" C="0.330745" G="0.288617" T="0.213723"/>
      <pos A="0.138831" C="0.372872" G="0.297978" T="0.190319"/>
      <pos A="0.0311714" C="0.410318" G="0.25117" T="0.30734"/>
      <pos A="0.148192" C="0.382233" G="0.134149" T="0.335425"/>
      <pos A="0.265213" C="0.312021" G="0.232446" T="0.190319"/>
      <pos A="0.180958" C="0.288617" G="0.41968" T="0.110746"/>
      <pos A="0.166916" C="0.246489" G="0.452445" T="0.134149"/>
      <pos A="0.241808" C="0.185639" G="0.372872" T="0.199681"/>
      <pos A="0.223085" C="0.260532" G="0.340106" T="0.176277"/>
      <pos A="0.152873" C="0.391595" G="0.354148" T="0.101384"/>
      <pos A="0.227766" C="0.405638" G="0.209043" T="0.157554"/>
      <pos A="0.0873412" C="0.288617" G="0.443084" T="0.180958"/>
      <pos A="0.41968" C="0.115426" G="0.274575" T="0.190319"/>
      <pos A="0.213723" C="0.241808" G="0.391595" T="0.152873"/>
      <pos A="0.0358519" C="0.429042" G="0.340106" T="0.195"/>
    </motif>
    <motif db="0" id="M110" alt="O110" length="40" nsites="8" evalue="1.3e-003">
      <pos A="0.332304" C="0.332304" G="0.332304" T="0.00308642"/>
      <pos A="0.112826" C="0.00308642" G="0.442043" T="0.442043"/>
      <pos A="0.771262" C="0.112826" G="0.112826" T="0.00308642"/>
      <pos A="0.00308642" C="0.332304" G="0.332304" T="0.332304"/>
      <pos A="0.332304" C="0.00308642" G="0.332304" T="0.332304"/>
      <pos A="0.00308642" C="0.332304" G="0.112826" T="0.551784"/>
      <pos A="0.222565" C="0.222565" G="0.332304" T="0.222565"/>
      <pos A="0.332304" C="0.112826" G="0.222565" T="0.332304"/>
      <pos A="0.332304" C="0.222565" G="0.222565" T="0.222565"/>
      <pos A="0.332304" C="0.00308642" G="0.332304" T="0.332304"/>
      <pos A="0.551784" C="0.442043" G="0.00308642" T="0.00308642"/>
      <pos A="0.332304" C="0.112826" G="0.222565" T="0.332304"/>
      <pos A="0.112826" C="0.112826" G="0.551784" T="0.222565"/>
      <pos A="0.00308642" C="0.00308642" G="0.551784" T="0.442043"/>
      <pos A="0.332304" C="0.661523" G="0.00308642" T="0.00308642"/>
      <pos A="0.222565" C="0.442043" G="0.112826" T="0.222565"/>
      <pos A="0.112826" C="0.442043" G="0.222565" T="0.222565"/>
      <pos A="0.551784" C="0.00308642" G="0.442043" T="0.00308642"/>
      <pos A="0.112826" C="0.222565" G="0.661523" T="0.00308642"/>
      <pos A="0.112826" C="0.112826" G="0.222565" T="0.551784"/>
      <pos A="0.112826" C="0.442043" G="0.332304" T="0.112826"/>
      <pos A="0.332304" C="0.112826" G="0.551784" T="0.00308642"/>
      <pos A="0.00308642" C="0.661523" G="0.332304" T="0.00308642"/>
      <pos A="0.00308642" C="0.112826" G="0.332304" T="0.551784"/>
      <pos A="0.00308642" C="0.551784" G="0.222565" T="0.222565"/>
      <pos A="0.332304" C="0.332304" G="0.00308642" T="0.332304"/>
      <pos A="0.222565" C="0.551784" G="0.222565" T="0.00308642"/>
      <pos A="0.112826" C="0.112826" G="0.222565" T="0.551784"/>
      <pos A="0.442043" C="0.442043" G="0.00308642" T="0.112826"/>
      <pos A="0.332304" C="0.222565" G="0.222565" T="0.222565"/>
      <pos A="0.332304" C="0.00308642" G="0.222565" T="0.442043"/>
      <pos A="0.112826" C="0.112826" G="0.332304" T="0.442043"/>
      <pos A="0.112826" C="0.442043" G="0.222565" T="0.222565"/>
      <pos A="0.332304" C="0.442043" G="0.112826" T="0.112826"/>
      <pos A="0.222565" C="0.661523" G="0.00308642" T="0.112826"/>
      <pos A="0.222565" C="0.442043" G="0.332304" T="0.00308642"/>
      <pos A="0.112826" C="0.222565" G="0.551784" T="0.112826"/>
      <pos A="0.00308642" C="0.332304" G="0.442043" T="0.222565"/>
      <pos A="0.222565" C="0.442043" G="0.332304" T="0.00308642"/>
      <pos A="0.112826" C="0.222565" G="0.551784" T="0.112826"/>
    </motif>
    <motif db="0" id="M111" alt="O111" length="40" nsites="8" evalue="1.3e-003">
      <pos A="0.166916" C="0.223085" G="0.354148" T="0.255851"/>
      <pos A="0.0732988" C="0.48053" G="0.218404" T="0.227766"/>
      <pos A="0.443084" C="0.349468" G="0.106064" T="0.101384"/>
      <pos A="0.176277" C="0.368191" G="0.330745" T="0.124788"/>
      <pos A="0.129469" C="0.354148" G="0.36351" T="0.152873"/>
      <pos A="0.0967032" C="0.335425" G="0.349468" T="0.218404"/>
      <pos A="0.321383" C="0.213723" G="0.279255" T="0.185639"/>
      <pos A="0.204361" C="0.297978" G="0.255851" T="0.241808"/>
      <pos A="0.134149" C="0.344787" G="0.293298" T="0.227766"/>
      <pos A="0.204361" C="0.246489" G="0.391595" T="0.157554"/>
      <pos A="0.237128" C="0.293298" G="0.349468" T="0.120107"/>
      <pos A="0.227766" C="0.129469" G="0.457127" T="0.185639"/>
      <pos A="0.195" C="0.246489" G="0.279255" T="0.279255"/>
      <pos A="0.190319" C="0.405638" G="0.190319" T="0.213723"/>
      <pos A="0.115426" C="0.386915" G="0.25117" T="0.246489"/>
      <pos A="0.30266" C="0.415" G="0.241808" T="0.0405333"/>
      <pos A="0.185639" C="0.321383" G="0.36351" T="0.129469"/>
      <pos A="0.180958" C="0.368191" G="0.344787" T="0.106064"/>
      <pos A="0.223085" C="0.354148" G="0.312021" T="0.110746"/>
      <pos A="0.110746" C="0.35883" G="0.452445" T="0.0779793"/>
      <pos A="0.227766" C="0.143511" G="0.405638" T="0.223085"/>
      <pos A="0.152873" C="0.241808" G="0.349468" T="0.255851"/>
      <pos A="0.293298" C="0.340106" G="0.148192" T="0.218404"/>
      <pos A="0.157554" C="0.180958" G="0.438403" T="0.223085"/>
      <pos A="0.171596" C="0.204361" G="0.42436" T="0.199681"/>
      <pos A="0.274575" C="0.25117" G="0.312021" T="0.162234"/>
      <pos A="0.166916" C="0.209043" G="0.326063" T="0.297978"/>
      <pos A="0.30266" C="0.326063" G="0.241808" T="0.129469"/>
      <pos A="0.204361" C="0.344787" G="0.326063" T="0.124788"/>
      <pos A="0.213723" C="0.265213" G="0.382233" T="0.138831"/>
      <pos A="0.199681" C="0.354148" G="0.190319" T="0.255851"/>
      <pos A="0.171596" C="0.260532" G="0.274575" T="0.293298"/>
      <pos A="0.0920217" C="0.293298" G="0.410318" T="0.204361"/>
      <pos A="0.279255" C="0.260532" G="0.223085" T="0.237128"/>
      <pos A="0.129469" C="0.36351" G="0.237128" T="0.269893"/>
      <pos A="0.143511" C="0.265213" G="0.354148" T="0.237128"/>
      <pos A="0.195" C="0.461807" G="0.255851" T="0.0873412"/>
      <pos A="0.185639" C="0.265213" G="0.438403" T="0.110746"/>
      <pos A="0.143511" C="0.237128" G="0.438403" T="0.180958"/>
      <pos A="0.204361" C="0.340106" G="0.391595" T="0.0639368"/>
    </motif>
    <motif db="0" id="M114" alt="O114" length="40" nsites="8" evalue="1.3e-003">
      <pos A="0.0524691" C="0.645062" G="0.101852" T="0.200617"/>
      <pos A="0.200617" C="0.398148" G="0.348765" T="0.0524691"/>
      <pos A="0.101852" C="0.151235" G="0.25" T="0.496914"/>
      <pos A="0.200617" C="0.546296" G="0.25" T="0.00308642"/>
      <pos A="0.200617" C="0.101852" G="0.546296" T="0.151235"/>
      <pos A="0.348765" C="0.200617" G="0.151235" T="0.299383"/>
      <pos A="0.151235" C="0.299383" G="0.496914" T="0.0524691"/>
      <pos A="0.101852" C="0.496914" G="0.200617" T="0.200617"/>
      <pos A="0.200617" C="0.25" G="0.447531" T="0.101852"/>
      <pos A="0.0524691" C="0.645062" G="0.299383" T="0.00308642"/>
      <pos A="0.200617" C="0.398148" G="0.398148" T="0.00308642"/>
      <pos A="0.299383" C="0.299383" G="0.25" T="0.151235"/>
      <pos A="0.348765" C="0.25" G="0.200617" T="0.200617"/>
      <pos A="0.101852" C="0.151235" G="0.496914" T="0.25"/>
      <pos A="0.0524691" C="0.496914" G="0.299383" T="0.151235"/>
      <pos A="0.151235" C="0.299383" G="0.299383" T="0.25"/>
      <pos A="0.00308642" C="0.694444" G="0.200617" T="0.101852"/>
      <pos A="0.101852" C="0.348765" G="0.25" T="0.299383"/>
      <pos A="0.299383" C="0.398148" G="0.299383" T="0.00308642"/>
      <pos A="0.101852" C="0.348765" G="0.546296" T="0.00308642"/>
      <pos A="0.101852" C="0.398148" G="0.348765" T="0.151235"/>
      <pos A="0.25" C="0.200617" G="0.299383" T="0.25"/>
      <pos A="0.101852" C="0.200617" G="0.595679" T="0.101852"/>
      <pos A="0.00308642" C="0.0524691" G="0.79321" T="0.151235"/>
      <pos A="0.200617" C="0.151235" G="0.595679" T="0.0524691"/>
      <pos A="0.00308642" C="0.299383" G="0.694444" T="0.00308642"/>
      <pos A="0.348765" C="0.299383" G="0.25" T="0.101852"/>
      <pos A="0.0524691" C="0.151235" G="0.447531" T="0.348765"/>
      <pos A="0.496914" C="0.299383" G="0.200617" T="0.00308642"/>
      <pos A="0.398148" C="0.0524691" G="0.299383" T="0.25"/>
      <pos A="0.00308642" C="0.200617" G="0.694444" T="0.101852"/>
      <pos A="0.25" C="0.546296" G="0.200617" T="0.00308642"/>
      <pos A="0.496914" C="0.25" G="0.0524691" T="0.200617"/>
      <pos A="0.200617" C="0.101852" G="0.447531" T="0.25"/>
      <pos A="0.200617" C="0.200617" G="0.398148" T="0.200617"/>
      <pos A="0.25" C="0.151235" G="0.447531" T="0.151235"/>
      <pos A="0.299383" C="0.151235" G="0.546296" T="0.00308642"/>
      <pos A="0.200617" C="0.200617" G="0.595679" T="0.00308642"/>
      <pos A="0.151235" C="0.200617" G="0.496914" T="0.151235"/>
      <pos A="0.151235" C="0.348765" G="0.398148" T="0.101852"/>
    </motif>
    <motif db="0" id="M115" alt="O115" length="40" nsites="8" evalue="1.3e-003">
      <pos A="0.288617" C="0.241808" G="0.199681" T="0.269893"/>
      <pos A="0.110746" C="0.503935" G="0.265213" T="0.120107"/>
      <pos A="0.115426" C="0.297978" G="0.400957" T="0.185639"/>
      <pos A="0.326063" C="0.279255" G="0.180958" T="0.213723"/>
      <pos A="0.326063" C="0.232446" G="0.297978" T="0.143511"/>
      <pos A="0.190319" C="0.30266" G="0.312021" T="0.195"/>
      <pos A="0.152873" C="0.344787" G="0.297978" T="0.204361"/>
      <pos A="0.120107" C="0.517977" G="0.195" T="0.166916"/>
      <pos A="0.129469" C="0.288617" G="0.260532" T="0.321383"/>
      <pos A="0.152873" C="0.377553" G="0.354148" T="0.115426"/>
      <pos A="0.223085" C="0.410318" G="0.269893" T="0.0967032"/>
      <pos A="0.190319" C="0.223085" G="0.415" T="0.171596"/>
      <pos A="0.185639" C="0.321383" G="0.326063" T="0.166916"/>
      <pos A="0.227766" C="0.241808" G="0.326063" T="0.204361"/>
      <pos A="0.213723" C="0.471169" G="0.152873" T="0.162234"/>
      <pos A="0.241808" C="0.335425" G="0.344787" T="0.0779793"/>
      <pos A="0.213723" C="0.396276" G="0.180958" T="0.209043"/>
      <pos A="0.199681" C="0.297978" G="0.30734" T="0.195"/>
      <pos A="0.190319" C="0.255851" G="0.400957" T="0.152873"/>
      <pos A="0.218404" C="0.368191" G="0.246489" T="0.166916"/>
      <pos A="0.143511" C="0.30734" G="0.41968" T="0.129469"/>
      <pos A="0.269893" C="0.0826607" G="0.265213" T="0.382233"/>
      <pos A="0.120107" C="0.260532" G="0.471169" T="0.148192"/>
      <pos A="0.195" C="0.190319" G="0.372872" T="0.241808"/>
      <pos A="0.279255" C="0.316702" G="0.237128" T="0.166916"/>
      <pos A="0.152873" C="0.227766" G="0.288617" T="0.330745"/>
      <pos A="0.176277" C="0.185639" G="0.541382" T="0.0967032"/>
      <pos A="0.213723" C="0.223085" G="0.443084" T="0.120107"/>
      <pos A="0.190319" C="0.209043" G="0.452445" T="0.148192"/>
      <pos A="0.274575" C="0.223085" G="0.30266" T="0.199681"/>
      <pos A="0.162234" C="0.237128" G="0.349468" T="0.25117"/>
      <pos A="0.166916" C="0.499254" G="0.138831" T="0.195"/>
      <pos A="0.255851" C="0.354148" G="0.180958" T="0.209043"/>
      <pos A="0.162234" C="0.30734" G="0.415" T="0.115426"/>
      <pos A="0.213723" C="0.47585" G="0.25117" T="0.0592563"/>
      <pos A="0.260532" C="0.218404" G="0.218404" T="0.30266"/>
      <pos A="0.0686183" C="0.489892" G="0.260532" T="0.180958"/>
      <pos A="0.241808" C="0.293298" G="0.274575" T="0.190319"/>
      <pos A="0.157554" C="0.265213" G="0.316702" T="0.260532"/>
      <pos A="0.110746" C="0.349468" G="0.340106" T="0.199681"/>
    </motif>
    <motif db="0" id="M116" alt="O116" length="40" nsites="8" evalue="1.3e-003">
      <pos A="0.200617" C="0.00308642" G="0.200617" T="0.595679"/>
      <pos A="0.200617" C="0.200617" G="0.398148" T="0.200617"/>
      <pos A="0.200617" C="0.200617" G="0.200617" T="0.398148"/>
      <pos A="0.200617" C="0.00308642" G="0.398148" T="0.398148"/>
      <pos A="0.00308642" C="0.00308642" G="0.990741" T="0.00308642"/>
      <pos A="0.00308642" C="0.398148" G="0.595679" T="0.00308642"/>
      <pos A="0.200617" C="0.595679" G="0.200617" T="0.00308642"/>
      <pos A="0.200617" C="0.00308642" G="0.79321" T="0.00308642"/>
      <pos A="0.398148" C="0.200617" G="0.398148" T="0.00308642"/>
      <pos A="0.00308642" C="0.200617" G="0.595679" T="0.200617"/>
      <pos A="0.398148" C="0.200617" G="0.200617" T="0.200617"/>
      <pos A="0.00308642" C="0.200617" G="0.200617" T="0.595679"/>
      <pos A="0.200617" C="0.79321" G="0.00308642" T="0.00308642"/>
      <pos A="0.00308642" C="0.398148" G="0.398148" T="0.200617"/>
      <pos A="0.200617" C="0.00308642" G="0.398148" T="0.398148"/>
      <pos A="0.00308642" C="0.200617" G="0.398148" T="0.398148"/>
      <pos A="0.00308642" C="0.200617" G="0.200617" T="0.595679"/>
      <pos A="0.200617" C="0.595679" G="0.200617" T="0.00308642"/>
      <pos A="0.398148" C="0.595679" G="0.00308642" T="0.00308642"/>
      <pos A="0.200617" C="0.00308642" G="0.595679" T="0.200617"/>
      <pos A="0.200617" C="0.00308642" G="0.200617" T="0.595679"/>
      <pos A="0.00308642" C="0.398148" G="0.398148" T="0.200617"/>
      <pos A="0.00308642" C="0.398148" G="0.200617" T="0.398148"/>
      <pos A="0.00308642" C="0.595679" G="0.200617" T="0.200617"/>
      <pos A="0.00308642" C="0.398148" G="0.595679" T="0.00308642"/>
      <pos A="0.200617" C="0.200617" G="0.595679" T="0.00308642"/>
      <pos A="0.00308642" C="0.00308642" G="0.79321" T="0.200617"/>
      <pos A="0.00308642" C="0.398148" G="0.398148" T="0.200617"/>
      <pos A="0.398148" C="0.200617" G="0.200617" T="0.200617"/>
      <pos A="0.200617" C="0.200617" G="0.200617" T="0.398148"/>
      <pos A="0.200617" C="0.200617" G="0.595679" T="0.00308642"/>
      <pos A="0.00308642" C="0.398148" G="0.398148" T="0.200617"/>
      <pos A="0.00308642" C="0.398148" G="0.595679" T="0.00308642"/>
      <pos A="0.200617" C="0.200617" G="0.595679" T="0.00308642"/>
      <pos A="0.200617" C="0.398148" G="0.398148" T="0.00308642"/>
      <pos A="0.200617" C="0.595679" G="0.200617" T="0.00308642"/>
      <pos A="0.00308642" C="0.595679" G="0.200617" T="0.200617"/>
      <pos A="0.398148" C="0.200617" G="0.00308642" T="0.398148"/>
      <pos A="0.200617" C="0.595679" G="0.00308642" T="0.200617"/>
      <pos A="0.00308642" C="0.200617" G="0.595679" T="0.200617"/>
    </motif>
    <motif db="0" id="M117" alt="O117" length="40" nsites="8" evalue="1.3e-003">
      <pos A="0.199681" C="0.47585" G="0.25117" T="0.0732988"/>
      <pos A="0.218404" C="0.260532" G="0.279255" T="0.241808"/>
      <pos A="0.232446" C="0.377553" G="0.199681" T="0.190319"/>
      <pos A="0.115426" C="0.25117" G="0.466488" T="0.166916"/>
      <pos A="0.415" C="0.199681" G="0.25117" T="0.134149"/>
      <pos A="0.274575" C="0.204361" G="0.391595" T="0.129469"/>
      <pos A="0.227766" C="0.349468" G="0.269893" T="0.152873"/>
      <pos A="0.265213" C="0.106064" G="0.274575" T="0.354148"/>
      <pos A="0.283936" C="0.349468" G="0.293298" T="0.0732988"/>
      <pos A="0.180958" C="0.185639" G="0.35883" T="0.274575"/>
      <pos A="0.101384" C="0.349468" G="0.340106" T="0.209043"/>
      <pos A="0.260532" C="0.429042" G="0.237128" T="0.0732988"/>
      <pos A="0.134149" C="0.340106" G="0.433722" T="0.0920217"/>
      <pos A="0.237128" C="0.255851" G="0.415" T="0.0920217"/>
      <pos A="0.148192" C="0.344787" G="0.377553" T="0.129469"/>
      <pos A="0.134149" C="0.377553" G="0.152873" T="0.335425"/>
      <pos A="0.260532" C="0.321383" G="0.237128" T="0.180958"/>
      <pos A="0.166916" C="0.293298" G="0.443084" T="0.0967032"/>
      <pos A="0.218404" C="0.312021" G="0.330745" T="0.138831"/>
      <pos A="0.195" C="0.227766" G="0.349468" T="0.227766"/>
      <pos A="0.0920217" C="0.274575" G="0.349468" T="0.283936"/>
      <pos A="0.279255" C="0.195" G="0.232446" T="0.293298"/>
      <pos A="0.0967032" C="0.260532" G="0.377553" T="0.265213"/>
      <pos A="0.190319" C="0.241808" G="0.400957" T="0.166916"/>
      <pos A="0.185639" C="0.335425" G="0.344787" T="0.134149"/>
      <pos A="0.246489" C="0.415" G="0.209043" T="0.129469"/>
      <pos A="0.204361" C="0.166916" G="0.517977" T="0.110746"/>
      <pos A="0.316702" C="0.41968" G="0.213723" T="0.0498943"/>
      <pos A="0.335425" C="0.279255" G="0.166916" T="0.218404"/>
      <pos A="0.138831" C="0.190319" G="0.471169" T="0.199681"/>
      <pos A="0.199681" C="0.433722" G="0.213723" T="0.152873"/>
      <pos A="0.171596" C="0.382233" G="0.335425" T="0.110746"/>
      <pos A="0.232446" C="0.279255" G="0.171596" T="0.316702"/>
      <pos A="0.190319" C="0.316702" G="0.283936" T="0.209043"/>
      <pos A="0.176277" C="0.368191" G="0.209043" T="0.246489"/>
      <pos A="0.148192" C="0.349468" G="0.260532" T="0.241808"/>
      <pos A="0.148192" C="0.326063" G="0.35883" T="0.166916"/>
      <pos A="0.101384" C="0.321383" G="0.288617" T="0.288617"/>
      <pos A="0.115426" C="0.349468" G="0.297978" T="0.237128"/>
      <pos A="0.25117" C="0.232446" G="0.405638" T="0.110746"/>
    </motif>
    <motif db="0" id="M118" alt="O118" length="40" nsites="8" evalue="1.3e-003">
      <pos A="0.0545758" C="0.35883" G="0.494573" T="0.0920217"/>
      <pos A="0.227766" C="0.494573" G="0.190319" T="0.0873412"/>
      <pos A="0.241808" C="0.340106" G="0.265213" T="0.152873"/>
      <pos A="0.152873" C="0.255851" G="0.377553" T="0.213723"/>
      <pos A="0.0967032" C="0.410318" G="0.204361" T="0.288617"/>
      <pos A="0.148192" C="0.227766" G="0.377553" T="0.246489"/>
      <pos A="0.0873412" C="0.279255" G="0.471169" T="0.162234"/>
      <pos A="0.255851" C="0.241808" G="0.288617" T="0.213723"/>
      <pos A="0.246489" C="0.297978" G="0.297978" T="0.157554"/>
      <pos A="0.274575" C="0.382233" G="0.143511" T="0.199681"/>
      <pos A="0.199681" C="0.279255" G="0.386915" T="0.134149"/>
      <pos A="0.209043" C="0.255851" G="0.265213" T="0.269893"/>
      <pos A="0.293298" C="0.124788" G="0.382233" T="0.199681"/>
      <pos A="0.241808" C="0.30266" G="0.30266" T="0.152873"/>
      <pos A="0.241808" C="0.30734" G="0.213723" T="0.237128"/>
      <pos A="0.279255" C="0.204361" G="0.36351" T="0.152873"/>
      <pos A="0.185639" C="0.415" G="0.354148" T="0.0452138"/>
      <pos A="0.171596" C="0.180958" G="0.297978" T="0.349468"/>
      <pos A="0.218404" C="0.35883" G="0.321383" T="0.101384"/>
      <pos A="0.209043" C="0.30266" G="0.41968" T="0.0686183"/>
      <pos A="0.260532" C="0.429042" G="0.199681" T="0.110746"/>
      <pos A="0.166916" C="0.288617" G="0.25117" T="0.293298"/>
      <pos A="0.209043" C="0.321383" G="0.293298" T="0.176277"/>
      <pos A="0.232446" C="0.269893" G="0.326063" T="0.171596"/>
      <pos A="0.0967032" C="0.354148" G="0.396276" T="0.152873"/>
      <pos A="0.213723" C="0.185639" G="0.368191" T="0.232446"/>
      <pos A="0.0967032" C="0.35883" G="0.162234" T="0.382233"/>
      <pos A="0.0405333" C="0.503935" G="0.335425" T="0.120107"/>
      <pos A="0.176277" C="0.288617" G="0.368191" T="0.166916"/>
      <pos A="0.227766" C="0.195" G="0.447765" T="0.129469"/>
      <pos A="0.120107" C="0.213723" G="0.471169" T="0.195"/>
      <pos A="0.157554" C="0.227766" G="0.396276" T="0.218404"/>
      <pos A="0.232446" C="0.213723" G="0.255851" T="0.297978"/>
      <pos A="0.260532" C="0.30734" G="0.265213" T="0.166916"/>
      <pos A="0.148192" C="0.269893" G="0.443084" T="0.138831"/>
      <pos A="0.260532" C="0.35883" G="0.176277" T="0.204361"/>
      <pos A="0.232446" C="0.461807" G="0.246489" T="0.0592563"/>
      <pos A="0.195" C="0.25117" G="0.433722" T="0.120107"/>
      <pos A="0.134149" C="0.283936" G="0.204361" T="0.377553"/>
      <pos A="0.209043" C="0.391595" G="0.218404" T="0.180958"/>
    </motif>
    <motif db="0" id="M119" alt="O119" length="40" nsites="8" evalue="1.3e-003">
      <pos A="0.312021" C="0.171596" G="0.30266" T="0.213723"/>
      <pos A="0.255851" C="0.195" G="0.386915" T="0.162234"/>
      <pos A="0.199681" C="0.190319" G="0.41968" T="0.190319"/>
      <pos A="0.204361" C="0.382233" G="0.218404" T="0.195"/>
      <pos A="0.171596" C="0.218404" G="0.36351" T="0.246489"/>
      <pos A="0.0826607" C="0.578828" G="0.293298" T="0.0452138"/>
      <pos A="0.283936" C="0.377553" G="0.162234" T="0.176277"/>
      <pos A="0.199681" C="0.195" G="0.36351" T="0.241808"/>
      <pos A="0.330745" C="0.218404" G="0.349468" T="0.101384"/>
      <pos A="0.152873" C="0.326063" G="0.330745" T="0.190319"/>
      <pos A="0.232446" C="0.157554" G="0.452445" T="0.157554"/>
      <pos A="0.232446" C="0.316702" G="0.246489" T="0.204361"/>
      <pos A="0.237128" C="0.293298" G="0.25117" T="0.218404"/>
      <pos A="0.148192" C="0.42436" G="0.25117" T="0.176277"/>
      <pos A="0.204361" C="0.297978" G="0.316702" T="0.180958"/>
      <pos A="0.223085" C="0.157554" G="0.447765" T="0.171596"/>
      <pos A="0.25117" C="0.391595" G="0.185639" T="0.171596"/>
      <pos A="0.152873" C="0.461807" G="0.232446" T="0.152873"/>
      <pos A="0.209043" C="0.326063" G="0.316702" T="0.148192"/>
      <pos A="0.157554" C="0.255851" G="0.400957" T="0.185639"/>
      <pos A="0.129469" C="0.354148" G="0.330745" T="0.185639"/>
      <pos A="0.0311714" C="0.241808" G="0.405638" T="0.321383"/>
      <pos A="0.283936" C="0.279255" G="0.246489" T="0.190319"/>
      <pos A="0.176277" C="0.471169" G="0.134149" T="0.218404"/>
      <pos A="0.283936" C="0.274575" G="0.25117" T="0.190319"/>
      <pos A="0.204361" C="0.213723" G="0.293298" T="0.288617"/>
      <pos A="0.143511" C="0.405638" G="0.293298" T="0.157554"/>
      <pos A="0.232446" C="0.223085" G="0.377553" T="0.166916"/>
      <pos A="0.218404" C="0.180958" G="0.485212" T="0.115426"/>
      <pos A="0.223085" C="0.410318" G="0.30266" T="0.0639368"/>
      <pos A="0.120107" C="0.377553" G="0.344787" T="0.157554"/>
      <pos A="0.241808" C="0.354148" G="0.283936" T="0.120107"/>
      <pos A="0.297978" C="0.237128" G="0.269893" T="0.195"/>
      <pos A="0.171596" C="0.124788" G="0.620955" T="0.0826607"/>
      <pos A="0.157554" C="0.330745" G="0.321383" T="0.190319"/>
      <pos A="0.0920217" C="0.489892" G="0.260532" T="0.157554"/>
      <pos A="0.148192" C="0.209043" G="0.35883" T="0.283936"/>
      <pos A="0.176277" C="0.30734" G="0.255851" T="0.260532"/>
      <pos A="0.279255" C="0.279255" G="0.0967032" T="0.344787"/>
      <pos A="0.180958" C="0.30266" G="0.30266" T="0.213723"/>
    </motif>
    <motif db="0" id="M12" alt="O12" length="40" nsites="8" evalue="1.3e-003">
      <pos A="0.00308642" C="0.541807" G="0.272446" T="0.18266"/>
      <pos A="0.0928731" C="0.45202" G="0.45202" T="0.00308642"/>
      <pos A="0.811167" C="0.0928731" G="0.00308642" T="0.0928731"/>
      <pos A="0.0928731" C="0.0928731" G="0.541807" T="0.272446"/>
      <pos A="0.00308642" C="0.631594" G="0.00308642" T="0.362233"/>
      <pos A="0.00308642" C="0.631594" G="0.0928731" T="0.272446"/>
      <pos A="0.00308642" C="0.45202" G="0.272446" T="0.272446"/>
      <pos A="0.18266" C="0.45202" G="0.0928731" T="0.272446"/>
      <pos A="0.18266" C="0.541807" G="0.272446" T="0.00308642"/>
      <pos A="0.00308642" C="0.631594" G="0.0928731" T="0.272446"/>
      <pos A="0.18266" C="0.18266" G="0.541807" T="0.0928731"/>
      <pos A="0.362233" C="0.0928731" G="0.45202" T="0.0928731"/>
      <pos A="0.272446" C="0.45202" G="0.272446" T="0.00308642"/>
      <pos A="0.00308642" C="0.45202" G="0.18266" T="0.362233"/>
      <pos A="0.0928731" C="0.631594" G="0.0928731" T="0.18266"/>
      <pos A="0.18266" C="0.362233" G="0.45202" T="0.00308642"/>
      <pos A="0.00308642" C="0.990741" G="0.00308642" T="0.00308642"/>
      <pos A="0.272446" C="0.272446" G="0.00308642" T="0.45202"/>
      <pos A="0.0928731" C="0.18266" G="0.272446" T="0.45202"/>
      <pos A="0.272446" C="0.362233" G="0.0928731" T="0.272446"/>
      <pos A="0.00308642" C="0.0928731" G="0.721381" T="0.18266"/>
      <pos A="0.18266" C="0.45202" G="0.362233" T="0.00308642"/>
      <pos A="0.0928731" C="0.0928731" G="0.811167" T="0.00308642"/>
      <pos A="0.541807" C="0.18266" G="0.0928731" T="0.18266"/>
      <pos A="0.00308642" C="0.362233" G="0.45202" T="0.18266"/>
      <pos A="0.0928731" C="0.18266" G="0.631594" T="0.0928731"/>
      <pos A="0.0928731" C="0.362233" G="0.272446" T="0.272446"/>
      <pos A="0.0928731" C="0.0928731" G="0.631594" T="0.18266"/>
      <pos A="0.00308642" C="0.18266" G="0.631594" T="0.18266"/>
      <pos A="0.00308642" C="0.0928731" G="0.631594" T="0.272446"/>
      <pos A="0.0928731" C="0.18266" G="0.45202" T="0.272446"/>
      <pos A="0.18266" C="0.811167" G="0.00308642" T="0.00308642"/>
      <pos A="0.0928731" C="0.00308642" G="0.272446" T="0.631594"/>
      <pos A="0.00308642" C="0.272446" G="0.541807" T="0.18266"/>
      <pos A="0.00308642" C="0.541807" G="0.00308642" T="0.45202"/>
      <pos A="0.18266" C="0.362233" G="0.362233" T="0.0928731"/>
      <pos A="0.00308642" C="0.541807" G="0.272446" T="0.18266"/>
      <pos A="0.45202" C="0.362233" G="0.18266" T="0.00308642"/>
      <pos A="0.18266" C="0.0928731" G="0.362233" T="0.362233"/>
      <pos A="0.18266" C="0.541807" G="0.18266" T="0.0928731"/>
    </motif>
    <motif db="0" id="M120" alt="O120" length="40" nsites="8" evalue="1.3e-003">
      <pos A="0.311728" C="0.496914" G="0.188272" T="0.00308642"/>
      <pos A="0.126543" C="0.25" G="0.558642" T="0.0648148"/>
      <pos A="0.157407" C="0.342593" G="0.219136" T="0.280864"/>
      <pos A="0.280864" C="0.435185" G="0.157407" T="0.126543"/>
      <pos A="0.126543" C="0.0648148" G="0.373457" T="0.435185"/>
      <pos A="0.0339506" C="0.373457" G="0.527778" T="0.0648148"/>
      <pos A="0.126543" C="0.095679" G="0.527778" T="0.25"/>
      <pos A="0.342593" C="0.157407" G="0.466049" T="0.0339506"/>
      <pos A="0.095679" C="0.404321" G="0.466049" T="0.0339506"/>
      <pos A="0.095679" C="0.219136" G="0.435185" T="0.25"/>
      <pos A="0.0648148" C="0.404321" G="0.373457" T="0.157407"/>
      <pos A="0.342593" C="0.0339506" G="0.496914" T="0.126543"/>
      <pos A="0.188272" C="0.496914" G="0.157407" T="0.157407"/>
      <pos A="0.126543" C="0.311728" G="0.157407" T="0.404321"/>
      <pos A="0.0339506" C="0.404321" G="0.311728" T="0.25"/>
      <pos A="0.0648148" C="0.435185" G="0.342593" T="0.157407"/>
      <pos A="0.0648148" C="0.280864" G="0.311728" T="0.342593"/>
      <pos A="0.219136" C="0.126543" G="0.219136" T="0.435185"/>
      <pos A="0.0339506" C="0.219136" G="0.682099" T="0.0648148"/>
      <pos A="0.404321" C="0.25" G="0.188272" T="0.157407"/>
      <pos A="0.25" C="0.435185" G="0.188272" T="0.126543"/>
      <pos A="0.157407" C="0.311728" G="0.25" T="0.280864"/>
      <pos A="0.219136" C="0.404321" G="0.280864" T="0.095679"/>
      <pos A="0.126543" C="0.589506" G="0.219136" T="0.0648148"/>
      <pos A="0.126543" C="0.589506" G="0.157407" T="0.126543"/>
      <pos A="0.342593" C="0.095679" G="0.311728" T="0.25"/>
      <pos A="0.126543" C="0.527778" G="0.188272" T="0.157407"/>
      <pos A="0.0339506" C="0.496914" G="0.311728" T="0.157407"/>
      <pos A="0.00308642" C="0.466049" G="0.311728" T="0.219136"/>
      <pos A="0.188272" C="0.404321" G="0.280864" T="0.126543"/>
      <pos A="0.188272" C="0.280864" G="0.466049" T="0.0648148"/>
      <pos A="0.188272" C="0.188272" G="0.0339506" T="0.589506"/>
      <pos A="0.126543" C="0.496914" G="0.0648148" T="0.311728"/>
      <pos A="0.219136" C="0.435185" G="0.311728" T="0.0339506"/>
      <pos A="0.126543" C="0.373457" G="0.466049" T="0.0339506"/>
      <pos A="0.0339506" C="0.219136" G="0.651235" T="0.095679"/>
      <pos A="0.342593" C="0.311728" G="0.188272" T="0.157407"/>
      <pos A="0.095679" C="0.373457" G="0.435185" T="0.095679"/>
      <pos A="0.0648148" C="0.435185" G="0.280864" T="0.219136"/>
      <pos A="0.219136" C="0.342593" G="0.311728" T="0.126543"/>
    </motif>
    <motif db="0" id="M121" alt="O121" length="40" nsites="8" evalue="1.3e-003">
      <pos A="0.112826" C="0.588363" G="0.222565" T="0.0762459"/>
      <pos A="0.137212" C="0.320112" G="0.405464" T="0.137212"/>
      <pos A="0.198179" C="0.320112" G="0.295724" T="0.185985"/>
      <pos A="0.210372" C="0.149405" G="0.551784" T="0.0884395"/>
      <pos A="0.234759" C="0.271338" G="0.210372" T="0.283532"/>
      <pos A="0.307918" C="0.283532" G="0.210372" T="0.198179"/>
      <pos A="0.01528" C="0.271338" G="0.600556" T="0.112826"/>
      <pos A="0.0884395" C="0.466431" G="0.417657" T="0.0274726"/>
      <pos A="0.149405" C="0.307918" G="0.320112" T="0.222565"/>
      <pos A="0.198179" C="0.344498" G="0.368884" T="0.0884395"/>
      <pos A="0.307918" C="0.198179" G="0.332304" T="0.161599"/>
      <pos A="0.173793" C="0.405464" G="0.234759" T="0.185985"/>
      <pos A="0.0518598" C="0.442043" G="0.381078" T="0.125019"/>
      <pos A="0.198179" C="0.173793" G="0.57617" T="0.0518598"/>
      <pos A="0.332304" C="0.307918" G="0.198179" T="0.161599"/>
      <pos A="0.271338" C="0.344498" G="0.259145" T="0.125019"/>
      <pos A="0.0640523" C="0.405464" G="0.429851" T="0.100632"/>
      <pos A="0.198179" C="0.405464" G="0.295724" T="0.100632"/>
      <pos A="0.356691" C="0.210372" G="0.185985" T="0.246952"/>
      <pos A="0.149405" C="0.161599" G="0.661523" T="0.0274726"/>
      <pos A="0.185985" C="0.381078" G="0.381078" T="0.0518598"/>
      <pos A="0.0518598" C="0.381078" G="0.405464" T="0.161599"/>
      <pos A="0.307918" C="0.137212" G="0.417657" T="0.137212"/>
      <pos A="0.149405" C="0.185985" G="0.53959" T="0.125019"/>
      <pos A="0.0884395" C="0.271338" G="0.61275" T="0.0274726"/>
      <pos A="0.283532" C="0.173793" G="0.405464" T="0.137212"/>
      <pos A="0.125019" C="0.442043" G="0.234759" T="0.198179"/>
      <pos A="0.112826" C="0.50301" G="0.332304" T="0.0518598"/>
      <pos A="0.161599" C="0.332304" G="0.417657" T="0.0884395"/>
      <pos A="0.149405" C="0.332304" G="0.161599" T="0.356691"/>
      <pos A="0.0884395" C="0.307918" G="0.50301" T="0.100632"/>
      <pos A="0.259145" C="0.246952" G="0.417657" T="0.0762459"/>
      <pos A="0.198179" C="0.50301" G="0.283532" T="0.01528"/>
      <pos A="0.0640523" C="0.161599" G="0.61275" T="0.161599"/>
      <pos A="0.149405" C="0.198179" G="0.393271" T="0.259145"/>
      <pos A="0.149405" C="0.563976" G="0.234759" T="0.0518598"/>
      <pos A="0.259145" C="0.234759" G="0.283532" T="0.222565"/>
      <pos A="0.0884395" C="0.466431" G="0.332304" T="0.112826"/>
      <pos A="0.125019" C="0.173793" G="0.50301" T="0.198179"/>
      <pos A="0.234759" C="0.246952" G="0.442043" T="0.0762459"/>
    </motif>
    <motif db="0" id="M122" alt="O122" length="40" nsites="8" evalue="1.3e-003">
      <pos A="0.167696" C="0.332304" G="0.00308642" T="0.496914"/>
      <pos A="0.167696" C="0.332304" G="0.167696" T="0.332304"/>
      <pos A="0.0853906" C="0.414609" G="0.414609" T="0.0853906"/>
      <pos A="0.25" C="0.332304" G="0.167696" T="0.25"/>
      <pos A="0.414609" C="0.496914" G="0.0853906" T="0.00308642"/>
      <pos A="0.496914" C="0.0853906" G="0.414609" T="0.00308642"/>
      <pos A="0.00308642" C="0.0853906" G="0.908437" T="0.00308642"/>
      <pos A="0.25" C="0.332304" G="0.332304" T="0.0853906"/>
      <pos A="0.332304" C="0.0853906" G="0.414609" T="0.167696"/>
      <pos A="0.414609" C="0.332304" G="0.25" T="0.00308642"/>
      <pos A="0.167696" C="0.579218" G="0.00308642" T="0.25"/>
      <pos A="0.00308642" C="0.332304" G="0.496914" T="0.167696"/>
      <pos A="0.25" C="0.496914" G="0.25" T="0.00308642"/>
      <pos A="0.496914" C="0.332304" G="0.167696" T="0.00308642"/>
      <pos A="0.0853906" C="0.167696" G="0.743827" T="0.00308642"/>
      <pos A="0.332304" C="0.0853906" G="0.579218" T="0.00308642"/>
      <pos A="0.167696" C="0.25" G="0.496914" T="0.0853906"/>
      <pos A="0.496914" C="0.00308642" G="0.25" T="0.25"/>
      <pos A="0.332304" C="0.167696" G="0.496914" T="0.00308642"/>
      <pos A="0.00308642" C="0.579218" G="0.414609" T="0.00308642"/>
      <pos A="0.0853906" C="0.332304" G="0.167696" T="0.414609"/>
      <pos A="0.332304" C="0.579218" G="0.00308642" T="0.0853906"/>
      <pos A="0.167696" C="0.332304" G="0.332304" T="0.167696"/>
      <pos A="0.0853906" C="0.25" G="0.414609" T="0.25"/>
      <pos A="0.00308642" C="0.661523" G="0.00308642" T="0.332304"/>
      <pos A="0.00308642" C="0.332304" G="0.332304" T="0.332304"/>
      <pos A="0.167696" C="0.0853906" G="0.167696" T="0.579218"/>
      <pos A="0.25" C="0.414609" G="0.25" T="0.0853906"/>
      <pos A="0.0853906" C="0.167696" G="0.496914" T="0.25"/>
      <pos A="0.167696" C="0.332304" G="0.414609" T="0.0853906"/>
      <pos A="0.332304" C="0.579218" G="0.00308642" T="0.0853906"/>
      <pos A="0.25" C="0.25" G="0.25" T="0.25"/>
      <pos A="0.0853906" C="0.414609" G="0.414609" T="0.0853906"/>
      <pos A="0.0853906" C="0.0853906" G="0.0853906" T="0.743827"/>
      <pos A="0.167696" C="0.25" G="0.25" T="0.332304"/>
      <pos A="0.25" C="0.661523" G="0.0853906" T="0.00308642"/>
      <pos A="0.167696" C="0.332304" G="0.332304" T="0.167696"/>
      <pos A="0.332304" C="0.167696" G="0.332304" T="0.167696"/>
      <pos A="0.0853906" C="0.332304" G="0.579218" T="0.00308642"/>
      <pos A="0.167696" C="0.00308642" G="0.332304" T="0.496914"/>
    </motif>
    <motif db="0" id="M123" alt="O123" length="40" nsites="8" evalue="1.3e-003">
      <pos A="0.272446" C="0.18266" G="0.541807" T="0.00308642"/>
      <pos A="0.362233" C="0.272446" G="0.18266" T="0.18266"/>
      <pos A="0.0928731" C="0.18266" G="0.721381" T="0.00308642"/>
      <pos A="0.0928731" C="0.45202" G="0.45202" T="0.00308642"/>
      <pos A="0.18266" C="0.45202" G="0.0928731" T="0.272446"/>
      <pos A="0.0928731" C="0.721381" G="0.18266" T="0.00308642"/>
      <pos A="0.00308642" C="0.541807" G="0.272446" T="0.18266"/>
      <pos A="0.362233" C="0.272446" G="0.18266" T="0.18266"/>
      <pos A="0.0928731" C="0.18266" G="0.362233" T="0.362233"/>
      <pos A="0.272446" C="0.00308642" G="0.721381" T="0.00308642"/>
      <pos A="0.0928731" C="0.362233" G="0.45202" T="0.0928731"/>
      <pos A="0.0928731" C="0.362233" G="0.272446" T="0.272446"/>
      <pos A="0.18266" C="0.362233" G="0.362233" T="0.0928731"/>
      <pos A="0.18266" C="0.631594" G="0.00308642" T="0.18266"/>
      <pos A="0.541807" C="0.362233" G="0.00308642" T="0.0928731"/>
      <pos A="0.00308642" C="0.272446" G="0.18266" T="0.541807"/>
      <pos A="0.0928731" C="0.18266" G="0.00308642" T="0.721381"/>
      <pos A="0.00308642" C="0.272446" G="0.272446" T="0.45202"/>
      <pos A="0.00308642" C="0.541807" G="0.272446" T="0.18266"/>
      <pos A="0.272446" C="0.272446" G="0.0928731" T="0.362233"/>
      <pos A="0.18266" C="0.272446" G="0.362233" T="0.18266"/>
      <pos A="0.00308642" C="0.0928731" G="0.900954" T="0.00308642"/>
      <pos A="0.18266" C="0.721381" G="0.00308642" T="0.0928731"/>
      <pos A="0.272446" C="0.0928731" G="0.18266" T="0.45202"/>
      <pos A="0.00308642" C="0.541807" G="0.45202" T="0.00308642"/>
      <pos A="0.0928731" C="0.272446" G="0.541807" T="0.0928731"/>
      <pos A="0.362233" C="0.00308642" G="0.362233" T="0.272446"/>
      <pos A="0.362233" C="0.541807" G="0.00308642" T="0.0928731"/>
      <pos A="0.0928731" C="0.541807" G="0.00308642" T="0.362233"/>
      <pos A="0.18266" C="0.45202" G="0.362233" T="0.00308642"/>
      <pos A="0.18266" C="0.45202" G="0.362233" T="0.00308642"/>
      <pos A="0.00308642" C="0.541807" G="0.00308642" T="0.45202"/>
      <pos A="0.45202" C="0.362233" G="0.18266" T="0.00308642"/>
      <pos A="0.541807" C="0.272446" G="0.0928731" T="0.0928731"/>
      <pos A="0.272446" C="0.272446" G="0.45202" T="0.00308642"/>
      <pos A="0.272446" C="0.00308642" G="0.362233" T="0.362233"/>
      <pos A="0.18266" C="0.18266" G="0.18266" T="0.45202"/>
      <pos A="0.18266" C="0.45202" G="0.362233" T="0.00308642"/>
      <pos A="0.0928731" C="0.631594" G="0.18266" T="0.0928731"/>
      <pos A="0.0928731" C="0.18266" G="0.45202" T="0.272446"/>
    </motif>
    <motif db="0" id="M124" alt="O124" length="40" nsites="8" evalue="1.3e-003">
      <pos A="0.241808" C="0.279255" G="0.279255" T="0.199681"/>
      <pos A="0.176277" C="0.382233" G="0.124788" T="0.316702"/>
      <pos A="0.232446" C="0.326063" G="0.223085" T="0.218404"/>
      <pos A="0.120107" C="0.354148" G="0.297978" T="0.227766"/>
      <pos A="0.0686183" C="0.335425" G="0.335425" T="0.260532"/>
      <pos A="0.354148" C="0.162234" G="0.330745" T="0.152873"/>
      <pos A="0.157554" C="0.166916" G="0.471169" T="0.204361"/>
      <pos A="0.246489" C="0.321383" G="0.344787" T="0.0873412"/>
      <pos A="0.232446" C="0.265213" G="0.382233" T="0.120107"/>
      <pos A="0.204361" C="0.410318" G="0.185639" T="0.199681"/>
      <pos A="0.134149" C="0.232446" G="0.48053" T="0.152873"/>
      <pos A="0.218404" C="0.232446" G="0.400957" T="0.148192"/>
      <pos A="0.213723" C="0.330745" G="0.30266" T="0.152873"/>
      <pos A="0.288617" C="0.241808" G="0.223085" T="0.246489"/>
      <pos A="0.330745" C="0.265213" G="0.340106" T="0.0639368"/>
      <pos A="0.237128" C="0.354148" G="0.190319" T="0.218404"/>
      <pos A="0.204361" C="0.354148" G="0.30734" T="0.134149"/>
      <pos A="0.124788" C="0.349468" G="0.335425" T="0.190319"/>
      <pos A="0.148192" C="0.372872" G="0.368191" T="0.110746"/>
      <pos A="0.30734" C="0.30266" G="0.30266" T="0.0873412"/>
      <pos A="0.312021" C="0.260532" G="0.279255" T="0.148192"/>
      <pos A="0.274575" C="0.138831" G="0.265213" T="0.321383"/>
      <pos A="0.115426" C="0.279255" G="0.522658" T="0.0826607"/>
      <pos A="0.166916" C="0.227766" G="0.255851" T="0.349468"/>
      <pos A="0.106064" C="0.35883" G="0.288617" T="0.246489"/>
      <pos A="0.129469" C="0.143511" G="0.541382" T="0.185639"/>
      <pos A="0.223085" C="0.335425" G="0.279255" T="0.162234"/>
      <pos A="0.213723" C="0.550743" G="0.0920217" T="0.143511"/>
      <pos A="0.138831" C="0.260532" G="0.372872" T="0.227766"/>
      <pos A="0.115426" C="0.288617" G="0.485212" T="0.110746"/>
      <pos A="0.185639" C="0.321383" G="0.386915" T="0.106064"/>
      <pos A="0.246489" C="0.260532" G="0.237128" T="0.255851"/>
      <pos A="0.237128" C="0.293298" G="0.293298" T="0.176277"/>
      <pos A="0.209043" C="0.269893" G="0.354148" T="0.166916"/>
      <pos A="0.204361" C="0.237128" G="0.410318" T="0.148192"/>
      <pos A="0.120107" C="0.354148" G="0.288617" T="0.237128"/>
      <pos A="0.180958" C="0.349468" G="0.316702" T="0.152873"/>
      <pos A="0.283936" C="0.255851" G="0.176277" T="0.283936"/>
      <pos A="0.148192" C="0.410318" G="0.283936" T="0.157554"/>
      <pos A="0.148192" C="0.41968" G="0.213723" T="0.218404"/>
    </motif>
    <motif db="0" id="M125" alt="O125" length="40" nsites="8" evalue="1.3e-003">
      <pos A="0.382953" C="0.408278" G="0.155033" T="0.0537353"/>
      <pos A="0.382953" C="0.256331" G="0.332304" T="0.0284109"/>
      <pos A="0.0537353" C="0.382953" G="0.382953" T="0.180358"/>
      <pos A="0.0537353" C="0.332304" G="0.484251" T="0.129709"/>
      <pos A="0.180358" C="0.332304" G="0.129709" T="0.357629"/>
      <pos A="0.0537353" C="0.180358" G="0.408278" T="0.357629"/>
      <pos A="0.155033" C="0.382953" G="0.30698" T="0.155033"/>
      <pos A="0.180358" C="0.484251" G="0.231006" T="0.104384"/>
      <pos A="0.180358" C="0.382953" G="0.256331" T="0.180358"/>
      <pos A="0.180358" C="0.256331" G="0.382953" T="0.180358"/>
      <pos A="0.180358" C="0.129709" G="0.610874" T="0.0790598"/>
      <pos A="0.30698" C="0.30698" G="0.180358" T="0.205682"/>
      <pos A="0.231006" C="0.231006" G="0.30698" T="0.231006"/>
      <pos A="0.256331" C="0.408278" G="0.231006" T="0.104384"/>
      <pos A="0.281655" C="0.357629" G="0.205682" T="0.155033"/>
      <pos A="0.205682" C="0.256331" G="0.231006" T="0.30698"/>
      <pos A="0.104384" C="0.560225" G="0.00308642" T="0.332304"/>
      <pos A="0.231006" C="0.256331" G="0.231006" T="0.281655"/>
      <pos A="0.0790598" C="0.433602" G="0.155033" T="0.332304"/>
      <pos A="0.0537353" C="0.281655" G="0.433602" T="0.231006"/>
      <pos A="0.0537353" C="0.129709" G="0.484251" T="0.332304"/>
      <pos A="0.0790598" C="0.357629" G="0.433602" T="0.129709"/>
      <pos A="0.281655" C="0.332304" G="0.205682" T="0.180358"/>
      <pos A="0.30698" C="0.357629" G="0.231006" T="0.104384"/>
      <pos A="0.332304" C="0.332304" G="0.231006" T="0.104384"/>
      <pos A="0.0790598" C="0.0537353" G="0.560225" T="0.30698"/>
      <pos A="0.129709" C="0.382953" G="0.382953" T="0.104384"/>
      <pos A="0.357629" C="0.281655" G="0.180358" T="0.180358"/>
      <pos A="0.30698" C="0.560225" G="0.104384" T="0.0284109"/>
      <pos A="0.00308642" C="0.30698" G="0.30698" T="0.382953"/>
      <pos A="0.205682" C="0.281655" G="0.231006" T="0.281655"/>
      <pos A="0.30698" C="0.104384" G="0.155033" T="0.433602"/>
      <pos A="0.0537353" C="0.155033" G="0.661523" T="0.129709"/>
      <pos A="0.155033" C="0.256331" G="0.433602" T="0.155033"/>
      <pos A="0.155033" C="0.58555" G="0.104384" T="0.155033"/>
      <pos A="0.129709" C="0.408278" G="0.180358" T="0.281655"/>
      <pos A="0.408278" C="0.382953" G="0.129709" T="0.0790598"/>
      <pos A="0.155033" C="0.458926" G="0.332304" T="0.0537353"/>
      <pos A="0.0284109" C="0.332304" G="0.560225" T="0.0790598"/>
      <pos A="0.256331" C="0.281655" G="0.231006" T="0.231006"/>
    </motif>
    <motif db="0" id="M126" alt="O126" length="40" nsites="8" evalue="1.3e-003">
      <pos A="0.112826" C="0.551784" G="0.222565" T="0.112826"/>
      <pos A="0.112826" C="0.771262" G="0.00308642" T="0.112826"/>
      <pos A="0.112826" C="0.112826" G="0.442043" T="0.332304"/>
      <pos A="0.222565" C="0.442043" G="0.222565" T="0.112826"/>
      <pos A="0.332304" C="0.332304" G="0.112826" T="0.222565"/>
      <pos A="0.222565" C="0.112826" G="0.661523" T="0.00308642"/>
      <pos A="0.112826" C="0.222565" G="0.442043" T="0.222565"/>
      <pos A="0.112826" C="0.661523" G="0.222565" T="0.00308642"/>
      <pos A="0.00308642" C="0.661523" G="0.222565" T="0.112826"/>
      <pos A="0.00308642" C="0.442043" G="0.332304" T="0.222565"/>
      <pos A="0.332304" C="0.661523" G="0.00308642" T="0.00308642"/>
      <pos A="0.222565" C="0.112826" G="0.442043" T="0.222565"/>
      <pos A="0.112826" C="0.222565" G="0.551784" T="0.112826"/>
      <pos A="0.112826" C="0.332304" G="0.222565" T="0.332304"/>
      <pos A="0.00308642" C="0.551784" G="0.222565" T="0.222565"/>
      <pos A="0.00308642" C="0.661523" G="0.112826" T="0.222565"/>
      <pos A="0.442043" C="0.222565" G="0.222565" T="0.112826"/>
      <pos A="0.00308642" C="0.00308642" G="0.551784" T="0.442043"/>
      <pos A="0.112826" C="0.332304" G="0.332304" T="0.222565"/>
      <pos A="0.112826" C="0.661523" G="0.222565" T="0.00308642"/>
      <pos A="0.332304" C="0.112826" G="0.222565" T="0.332304"/>
      <pos A="0.00308642" C="0.551784" G="0.222565" T="0.222565"/>
      <pos A="0.222565" C="0.222565" G="0.222565" T="0.332304"/>
      <pos A="0.112826" C="0.332304" G="0.222565" T="0.332304"/>
      <pos A="0.112826" C="0.222565" G="0.442043" T="0.222565"/>
      <pos A="0.112826" C="0.661523" G="0.112826" T="0.112826"/>
      <pos A="0.112826" C="0.661523" G="0.112826" T="0.112826"/>
      <pos A="0.112826" C="0.332304" G="0.222565" T="0.332304"/>
      <pos A="0.222565" C="0.442043" G="0.332304" T="0.00308642"/>
      <pos A="0.222565" C="0.442043" G="0.222565" T="0.112826"/>
      <pos A="0.112826" C="0.551784" G="0.332304" T="0.00308642"/>
      <pos A="0.112826" C="0.881001" G="0.00308642" T="0.00308642"/>
      <pos A="0.222565" C="0.442043" G="0.222565" T="0.112826"/>
      <pos A="0.222565" C="0.332304" G="0.332304" T="0.112826"/>
      <pos A="0.442043" C="0.222565" G="0.222565" T="0.112826"/>
      <pos A="0.222565" C="0.332304" G="0.222565" T="0.222565"/>
      <pos A="0.112826" C="0.332304" G="0.442043" T="0.112826"/>
      <pos A="0.00308642" C="0.112826" G="0.661523" T="0.222565"/>
      <pos A="0.00308642" C="0.332304" G="0.222565" T="0.442043"/>
      <pos A="0.112826" C="0.00308642" G="0.442043" T="0.442043"/>
    </motif>
    <motif db="0" id="M127" alt="O127" length="40" nsites="8" evalue="1.3e-003">
      <pos A="0.260532" C="0.400957" G="0.195" T="0.143511"/>
      <pos A="0.152873" C="0.36351" G="0.288617" T="0.195"/>
      <pos A="0.190319" C="0.340106" G="0.199681" T="0.269893"/>
      <pos A="0.237128" C="0.386915" G="0.199681" T="0.176277"/>
      <pos A="0.209043" C="0.152873" G="0.36351" T="0.274575"/>
      <pos A="0.204361" C="0.255851" G="0.443084" T="0.0967032"/>
      <pos A="0.152873" C="0.227766" G="0.386915" T="0.232446"/>
      <pos A="0.288617" C="0.297978" G="0.335425" T="0.0779793"/>
      <pos A="0.232446" C="0.293298" G="0.279255" T="0.195"/>
      <pos A="0.209043" C="0.41968" G="0.25117" T="0.120107"/>
      <pos A="0.152873" C="0.457127" G="0.227766" T="0.162234"/>
      <pos A="0.265213" C="0.489892" G="0.0873412" T="0.157554"/>
      <pos A="0.241808" C="0.25117" G="0.410318" T="0.0967032"/>
      <pos A="0.180958" C="0.269893" G="0.269893" T="0.279255"/>
      <pos A="0.166916" C="0.279255" G="0.344787" T="0.209043"/>
      <pos A="0.148192" C="0.265213" G="0.36351" T="0.223085"/>
      <pos A="0.176277" C="0.274575" G="0.415" T="0.134149"/>
      <pos A="0.195" C="0.218404" G="0.312021" T="0.274575"/>
      <pos A="0.185639" C="0.227766" G="0.386915" T="0.199681"/>
      <pos A="0.0826607" C="0.415" G="0.386915" T="0.115426"/>
      <pos A="0.176277" C="0.246489" G="0.396276" T="0.180958"/>
      <pos A="0.237128" C="0.232446" G="0.288617" T="0.241808"/>
      <pos A="0.269893" C="0.223085" G="0.354148" T="0.152873"/>
      <pos A="0.330745" C="0.223085" G="0.288617" T="0.157554"/>
      <pos A="0.237128" C="0.265213" G="0.265213" T="0.232446"/>
      <pos A="0.199681" C="0.36351" G="0.283936" T="0.152873"/>
      <pos A="0.134149" C="0.129469" G="0.555424" T="0.180958"/>
      <pos A="0.288617" C="0.312021" G="0.246489" T="0.152873"/>
      <pos A="0.204361" C="0.232446" G="0.47585" T="0.0873412"/>
      <pos A="0.344787" C="0.35883" G="0.157554" T="0.138831"/>
      <pos A="0.162234" C="0.391595" G="0.129469" T="0.316702"/>
      <pos A="0.0639368" C="0.36351" G="0.265213" T="0.30734"/>
      <pos A="0.106064" C="0.199681" G="0.415" T="0.279255"/>
      <pos A="0.241808" C="0.377553" G="0.223085" T="0.157554"/>
      <pos A="0.260532" C="0.279255" G="0.30266" T="0.157554"/>
      <pos A="0.120107" C="0.340106" G="0.349468" T="0.190319"/>
      <pos A="0.134149" C="0.503935" G="0.209043" T="0.152873"/>
      <pos A="0.0498943" C="0.30266" G="0.485212" T="0.162234"/>
      <pos A="0.180958" C="0.209043" G="0.400957" T="0.209043"/>
      <pos A="0.223085" C="0.25117" G="0.386915" T="0.138831"/>
    </motif>
    <motif db="0" id="M13" alt="O13" length="40" nsites="8" evalue="1.3e-003">
      <pos A="0.260736" C="0.239264" G="0.239264" T="0.260736"/>
      <pos A="0.131911" C="0.518384" G="0.325148" T="0.024557"/>
      <pos A="0.239264" C="0.346618" G="0.282206" T="0.131911"/>
      <pos A="0.260736" C="0.368089" G="0.196323" T="0.174852"/>
      <pos A="0.131911" C="0.325148" G="0.38956" T="0.153382"/>
      <pos A="0.0674983" C="0.325148" G="0.518384" T="0.0889699"/>
      <pos A="0.131911" C="0.303677" G="0.153382" T="0.41103"/>
      <pos A="0.0889699" C="0.282206" G="0.38956" T="0.239264"/>
      <pos A="0.196323" C="0.41103" G="0.217794" T="0.174852"/>
      <pos A="0.024557" C="0.647209" G="0.303677" T="0.024557"/>
      <pos A="0.239264" C="0.153382" G="0.539855" T="0.0674983"/>
      <pos A="0.11044" C="0.346618" G="0.260736" T="0.282206"/>
      <pos A="0.518384" C="0.153382" G="0.153382" T="0.174852"/>
      <pos A="0.346618" C="0.453972" G="0.196323" T="0.00308642"/>
      <pos A="0.131911" C="0.0674983" G="0.647209" T="0.153382"/>
      <pos A="0.239264" C="0.131911" G="0.453972" T="0.174852"/>
      <pos A="0.0460277" C="0.303677" G="0.41103" T="0.239264"/>
      <pos A="0.0460277" C="0.368089" G="0.539855" T="0.0460277"/>
      <pos A="0.174852" C="0.239264" G="0.368089" T="0.217794"/>
      <pos A="0.0889699" C="0.303677" G="0.325148" T="0.282206"/>
      <pos A="0.41103" C="0.153382" G="0.325148" T="0.11044"/>
      <pos A="0.0674983" C="0.368089" G="0.518384" T="0.0460277"/>
      <pos A="0.239264" C="0.432502" G="0.282206" T="0.0460277"/>
      <pos A="0.0889699" C="0.346618" G="0.41103" T="0.153382"/>
      <pos A="0.0674983" C="0.196323" G="0.561325" T="0.174852"/>
      <pos A="0.0889699" C="0.539855" G="0.282206" T="0.0889699"/>
      <pos A="0.131911" C="0.303677" G="0.325148" T="0.239264"/>
      <pos A="0.131911" C="0.38956" G="0.325148" T="0.153382"/>
      <pos A="0.196323" C="0.260736" G="0.368089" T="0.174852"/>
      <pos A="0.131911" C="0.174852" G="0.453972" T="0.239264"/>
      <pos A="0.131911" C="0.38956" G="0.196323" T="0.282206"/>
      <pos A="0.217794" C="0.153382" G="0.41103" T="0.217794"/>
      <pos A="0.303677" C="0.196323" G="0.346618" T="0.153382"/>
      <pos A="0.217794" C="0.346618" G="0.217794" T="0.217794"/>
      <pos A="0.325148" C="0.432502" G="0.153382" T="0.0889699"/>
      <pos A="0.0889699" C="0.453972" G="0.260736" T="0.196323"/>
      <pos A="0.0460277" C="0.303677" G="0.368089" T="0.282206"/>
      <pos A="0.131911" C="0.153382" G="0.368089" T="0.346618"/>
      <pos A="0.174852" C="0.325148" G="0.282206" T="0.217794"/>
      <pos A="0.217794" C="0.153382" G="0.432502" T="0.196323"/>
    </motif>
    <motif db="0" id="M14" alt="O14" length="40" nsites="8" evalue="1.3e-003">
      <pos A="0.335425" C="0.297978" G="0.185639" T="0.180958"/>
      <pos A="0.0686183" C="0.41968" G="0.391595" T="0.120107"/>
      <pos A="0.354148" C="0.115426" G="0.209043" T="0.321383"/>
      <pos A="0.218404" C="0.293298" G="0.321383" T="0.166916"/>
      <pos A="0.115426" C="0.344787" G="0.354148" T="0.185639"/>
      <pos A="0.288617" C="0.30266" G="0.209043" T="0.199681"/>
      <pos A="0.110746" C="0.30266" G="0.396276" T="0.190319"/>
      <pos A="0.269893" C="0.391595" G="0.237128" T="0.101384"/>
      <pos A="0.209043" C="0.312021" G="0.269893" T="0.209043"/>
      <pos A="0.120107" C="0.340106" G="0.372872" T="0.166916"/>
      <pos A="0.185639" C="0.260532" G="0.36351" T="0.190319"/>
      <pos A="0.204361" C="0.25117" G="0.349468" T="0.195"/>
      <pos A="0.204361" C="0.199681" G="0.405638" T="0.190319"/>
      <pos A="0.195" C="0.274575" G="0.429042" T="0.101384"/>
      <pos A="0.213723" C="0.415" G="0.223085" T="0.148192"/>
      <pos A="0.180958" C="0.372872" G="0.218404" T="0.227766"/>
      <pos A="0.260532" C="0.209043" G="0.255851" T="0.274575"/>
      <pos A="0.129469" C="0.340106" G="0.344787" T="0.185639"/>
      <pos A="0.25117" C="0.36351" G="0.293298" T="0.0920217"/>
      <pos A="0.218404" C="0.232446" G="0.344787" T="0.204361"/>
      <pos A="0.185639" C="0.316702" G="0.283936" T="0.213723"/>
      <pos A="0.101384" C="0.368191" G="0.321383" T="0.209043"/>
      <pos A="0.368191" C="0.106064" G="0.340106" T="0.185639"/>
      <pos A="0.227766" C="0.260532" G="0.443084" T="0.0686183"/>
      <pos A="0.30266" C="0.171596" G="0.391595" T="0.134149"/>
      <pos A="0.162234" C="0.349468" G="0.326063" T="0.162234"/>
      <pos A="0.255851" C="0.377553" G="0.166916" T="0.199681"/>
      <pos A="0.199681" C="0.340106" G="0.297978" T="0.162234"/>
      <pos A="0.138831" C="0.260532" G="0.41968" T="0.180958"/>
      <pos A="0.204361" C="0.279255" G="0.340106" T="0.176277"/>
      <pos A="0.143511" C="0.255851" G="0.447765" T="0.152873"/>
      <pos A="0.180958" C="0.297978" G="0.349468" T="0.171596"/>
      <pos A="0.0498943" C="0.382233" G="0.265213" T="0.30266"/>
      <pos A="0.0311714" C="0.372872" G="0.232446" T="0.36351"/>
      <pos A="0.106064" C="0.443084" G="0.218404" T="0.232446"/>
      <pos A="0.340106" C="0.349468" G="0.223085" T="0.0873412"/>
      <pos A="0.265213" C="0.25117" G="0.283936" T="0.199681"/>
      <pos A="0.0967032" C="0.452445" G="0.340106" T="0.110746"/>
      <pos A="0.176277" C="0.283936" G="0.246489" T="0.293298"/>
      <pos A="0.340106" C="0.143511" G="0.368191" T="0.148192"/>
    </motif>
    <motif db="0" id="M15" alt="O15" length="40" nsites="8" evalue="1.3e-003">
      <pos A="0.0920217" C="0.349468" G="0.246489" T="0.312021"/>
      <pos A="0.279255" C="0.293298" G="0.344787" T="0.0826607"/>
      <pos A="0.283936" C="0.354148" G="0.288617" T="0.0732988"/>
      <pos A="0.316702" C="0.223085" G="0.227766" T="0.232446"/>
      <pos A="0.288617" C="0.0592563" G="0.499254" T="0.152873"/>
      <pos A="0.255851" C="0.391595" G="0.279255" T="0.0732988"/>
      <pos A="0.143511" C="0.312021" G="0.354148" T="0.190319"/>
      <pos A="0.138831" C="0.400957" G="0.223085" T="0.237128"/>
      <pos A="0.218404" C="0.269893" G="0.297978" T="0.213723"/>
      <pos A="0.0545758" C="0.30734" G="0.386915" T="0.25117"/>
      <pos A="0.180958" C="0.297978" G="0.391595" T="0.129469"/>
      <pos A="0.171596" C="0.227766" G="0.386915" T="0.213723"/>
      <pos A="0.176277" C="0.297978" G="0.260532" T="0.265213"/>
      <pos A="0.265213" C="0.326063" G="0.162234" T="0.246489"/>
      <pos A="0.0592563" C="0.241808" G="0.396276" T="0.30266"/>
      <pos A="0.190319" C="0.41968" G="0.293298" T="0.0967032"/>
      <pos A="0.41968" C="0.391595" G="0.0405333" T="0.148192"/>
      <pos A="0.213723" C="0.213723" G="0.41968" T="0.152873"/>
      <pos A="0.269893" C="0.382233" G="0.246489" T="0.101384"/>
      <pos A="0.204361" C="0.340106" G="0.316702" T="0.138831"/>
      <pos A="0.25117" C="0.209043" G="0.36351" T="0.176277"/>
      <pos A="0.0686183" C="0.335425" G="0.41968" T="0.176277"/>
      <pos A="0.204361" C="0.30734" G="0.293298" T="0.195"/>
      <pos A="0.129469" C="0.297978" G="0.372872" T="0.199681"/>
      <pos A="0.265213" C="0.162234" G="0.386915" T="0.185639"/>
      <pos A="0.25117" C="0.269893" G="0.354148" T="0.124788"/>
      <pos A="0.265213" C="0.265213" G="0.293298" T="0.176277"/>
      <pos A="0.274575" C="0.326063" G="0.199681" T="0.199681"/>
      <pos A="0.148192" C="0.330745" G="0.400957" T="0.120107"/>
      <pos A="0.134149" C="0.372872" G="0.293298" T="0.199681"/>
      <pos A="0.316702" C="0.209043" G="0.283936" T="0.190319"/>
      <pos A="0.237128" C="0.209043" G="0.400957" T="0.152873"/>
      <pos A="0.176277" C="0.283936" G="0.30734" T="0.232446"/>
      <pos A="0.148192" C="0.237128" G="0.312021" T="0.30266"/>
      <pos A="0.0967032" C="0.255851" G="0.508615" T="0.138831"/>
      <pos A="0.227766" C="0.321383" G="0.218404" T="0.232446"/>
      <pos A="0.115426" C="0.433722" G="0.288617" T="0.162234"/>
      <pos A="0.129469" C="0.279255" G="0.340106" T="0.25117"/>
      <pos A="0.138831" C="0.368191" G="0.232446" T="0.260532"/>
      <pos A="0.185639" C="0.35883" G="0.283936" T="0.171596"/>
    </motif>
    <motif db="0" id="M16" alt="O16" length="40" nsites="8" evalue="1.3e-003">
      <pos A="0.167696" C="0.277435" G="0.496914" T="0.0579565"/>
      <pos A="0.167696" C="0.332304" G="0.387174" T="0.112826"/>
      <pos A="0.387174" C="0.112826" G="0.442043" T="0.0579565"/>
      <pos A="0.387174" C="0.387174" G="0.112826" T="0.112826"/>
      <pos A="0.387174" C="0.222565" G="0.387174" T="0.00308642"/>
      <pos A="0.00308642" C="0.496914" G="0.387174" T="0.112826"/>
      <pos A="0.112826" C="0.332304" G="0.551784" T="0.00308642"/>
      <pos A="0.00308642" C="0.661523" G="0.00308642" T="0.332304"/>
      <pos A="0.387174" C="0.222565" G="0.387174" T="0.00308642"/>
      <pos A="0.0579565" C="0.112826" G="0.442043" T="0.387174"/>
      <pos A="0.277435" C="0.167696" G="0.277435" T="0.277435"/>
      <pos A="0.112826" C="0.167696" G="0.496914" T="0.222565"/>
      <pos A="0.222565" C="0.112826" G="0.496914" T="0.167696"/>
      <pos A="0.112826" C="0.442043" G="0.222565" T="0.222565"/>
      <pos A="0.167696" C="0.716392" G="0.112826" T="0.00308642"/>
      <pos A="0.222565" C="0.167696" G="0.387174" T="0.222565"/>
      <pos A="0.0579565" C="0.167696" G="0.551784" T="0.222565"/>
      <pos A="0.0579565" C="0.387174" G="0.496914" T="0.0579565"/>
      <pos A="0.0579565" C="0.112826" G="0.716392" T="0.112826"/>
      <pos A="0.496914" C="0.277435" G="0.0579565" T="0.167696"/>
      <pos A="0.167696" C="0.387174" G="0.112826" T="0.332304"/>
      <pos A="0.112826" C="0.496914" G="0.332304" T="0.0579565"/>
      <pos A="0.112826" C="0.167696" G="0.606653" T="0.112826"/>
      <pos A="0.112826" C="0.332304" G="0.277435" T="0.277435"/>
      <pos A="0.222565" C="0.0579565" G="0.606653" T="0.112826"/>
      <pos A="0.332304" C="0.277435" G="0.332304" T="0.0579565"/>
      <pos A="0.112826" C="0.442043" G="0.387174" T="0.0579565"/>
      <pos A="0.0579565" C="0.167696" G="0.442043" T="0.332304"/>
      <pos A="0.00308642" C="0.387174" G="0.496914" T="0.112826"/>
      <pos A="0.0579565" C="0.222565" G="0.716392" T="0.00308642"/>
      <pos A="0.0579565" C="0.222565" G="0.661523" T="0.0579565"/>
      <pos A="0.0579565" C="0.551784" G="0.167696" T="0.222565"/>
      <pos A="0.00308642" C="0.167696" G="0.661523" T="0.167696"/>
      <pos A="0.222565" C="0.0579565" G="0.332304" T="0.387174"/>
      <pos A="0.167696" C="0.277435" G="0.332304" T="0.222565"/>
      <pos A="0.0579565" C="0.167696" G="0.442043" T="0.332304"/>
      <pos A="0.112826" C="0.496914" G="0.277435" T="0.112826"/>
      <pos A="0.496914" C="0.496914" G="0.00308642" T="0.00308642"/>
      <pos A="0.442043" C="0.167696" G="0.387174" T="0.00308642"/>
      <pos A="0.167696" C="0.167696" G="0.606653" T="0.0579565"/>
    </motif>
    <motif db="0" id="M17" alt="O17" length="40" nsites="8" evalue="1.3e-003">
      <pos A="0.160213" C="0.205106" G="0.51936" T="0.11532"/>
      <pos A="0.227554" C="0.11532" G="0.429573" T="0.227554"/>
      <pos A="0.0928731" C="0.51936" G="0.18266" T="0.205106"/>
      <pos A="0.11532" C="0.496914" G="0.11532" T="0.272446"/>
      <pos A="0.0255328" C="0.609147" G="0.0928731" T="0.272446"/>
      <pos A="0.227554" C="0.339787" G="0.0255328" T="0.407127"/>
      <pos A="0.0704267" C="0.205106" G="0.496914" T="0.227554"/>
      <pos A="0.137767" C="0.272446" G="0.407127" T="0.18266"/>
      <pos A="0.11532" C="0.564254" G="0.18266" T="0.137767"/>
      <pos A="0.0704267" C="0.721381" G="0.0928731" T="0.11532"/>
      <pos A="0.205106" C="0.541807" G="0.18266" T="0.0704267"/>
      <pos A="0.407127" C="0.31734" G="0.25" T="0.0255328"/>
      <pos A="0.0704267" C="0.362233" G="0.227554" T="0.339787"/>
      <pos A="0.429573" C="0.137767" G="0.18266" T="0.25"/>
      <pos A="0.25" C="0.18266" G="0.25" T="0.31734"/>
      <pos A="0.0255328" C="0.160213" G="0.45202" T="0.362233"/>
      <pos A="0.272446" C="0.339787" G="0.227554" T="0.160213"/>
      <pos A="0.0255328" C="0.339787" G="0.429573" T="0.205106"/>
      <pos A="0.272446" C="0.227554" G="0.160213" T="0.339787"/>
      <pos A="0.227554" C="0.205106" G="0.272446" T="0.294894"/>
      <pos A="0.205106" C="0.25" G="0.339787" T="0.205106"/>
      <pos A="0.362233" C="0.25" G="0.31734" T="0.0704267"/>
      <pos A="0.205106" C="0.205106" G="0.339787" T="0.25"/>
      <pos A="0.496914" C="0.205106" G="0.205106" T="0.0928731"/>
      <pos A="0.362233" C="0.25" G="0.205106" T="0.18266"/>
      <pos A="0.0928731" C="0.429573" G="0.227554" T="0.25"/>
      <pos A="0.0704267" C="0.541807" G="0.31734" T="0.0704267"/>
      <pos A="0.0928731" C="0.45202" G="0.31734" T="0.137767"/>
      <pos A="0.160213" C="0.272446" G="0.227554" T="0.339787"/>
      <pos A="0.362233" C="0.25" G="0.18266" T="0.205106"/>
      <pos A="0.362233" C="0.31734" G="0.0704267" T="0.25"/>
      <pos A="0.0255328" C="0.362233" G="0.38468" T="0.227554"/>
      <pos A="0.160213" C="0.31734" G="0.294894" T="0.227554"/>
      <pos A="0.160213" C="0.205106" G="0.429573" T="0.205106"/>
      <pos A="0.339787" C="0.205106" G="0.272446" T="0.18266"/>
      <pos A="0.18266" C="0.0928731" G="0.631594" T="0.0928731"/>
      <pos A="0.294894" C="0.205106" G="0.407127" T="0.0928731"/>
      <pos A="0.0928731" C="0.339787" G="0.31734" T="0.25"/>
      <pos A="0.11532" C="0.362233" G="0.25" T="0.272446"/>
      <pos A="0.160213" C="0.362233" G="0.339787" T="0.137767"/>
    </motif>
    <motif db="0" id="M18" alt="O18" length="40" nsites="8" evalue="1.3e-003">
      <pos A="0.25" C="0.294894" G="0.227554" T="0.227554"/>
      <pos A="0.0704267" C="0.407127" G="0.261224" T="0.261224"/>
      <pos A="0.395903" C="0.18266" G="0.104097" T="0.31734"/>
      <pos A="0.104097" C="0.51936" G="0.328563" T="0.0479802"/>
      <pos A="0.11532" C="0.51936" G="0.227554" T="0.137767"/>
      <pos A="0.261224" C="0.126543" G="0.418351" T="0.193883"/>
      <pos A="0.171437" C="0.227554" G="0.51936" T="0.0816494"/>
      <pos A="0.21633" C="0.294894" G="0.205106" T="0.28367"/>
      <pos A="0.11532" C="0.362233" G="0.373457" T="0.14899"/>
      <pos A="0.18266" C="0.205106" G="0.463243" T="0.14899"/>
      <pos A="0.238776" C="0.38468" G="0.339787" T="0.0367565"/>
      <pos A="0.21633" C="0.28367" G="0.31734" T="0.18266"/>
      <pos A="0.272446" C="0.193883" G="0.171437" T="0.362233"/>
      <pos A="0.126543" C="0.530584" G="0.171437" T="0.171437"/>
      <pos A="0.407127" C="0.18266" G="0.238776" T="0.171437"/>
      <pos A="0.193883" C="0.328563" G="0.21633" T="0.261224"/>
      <pos A="0.0928731" C="0.440797" G="0.339787" T="0.126543"/>
      <pos A="0.31734" C="0.0143101" G="0.48569" T="0.18266"/>
      <pos A="0.193883" C="0.25" G="0.205106" T="0.35101"/>
      <pos A="0.261224" C="0.28367" G="0.339787" T="0.11532"/>
      <pos A="0.126543" C="0.407127" G="0.21633" T="0.25"/>
      <pos A="0.193883" C="0.18266" G="0.25" T="0.373457"/>
      <pos A="0.339787" C="0.238776" G="0.31734" T="0.104097"/>
      <pos A="0.306117" C="0.25" G="0.35101" T="0.0928731"/>
      <pos A="0.193883" C="0.395903" G="0.21633" T="0.193883"/>
      <pos A="0.28367" C="0.35101" G="0.294894" T="0.0704267"/>
      <pos A="0.0479802" C="0.227554" G="0.48569" T="0.238776"/>
      <pos A="0.0704267" C="0.14899" G="0.5867" T="0.193883"/>
      <pos A="0.171437" C="0.238776" G="0.306117" T="0.28367"/>
      <pos A="0.294894" C="0.261224" G="0.294894" T="0.14899"/>
      <pos A="0.25" C="0.28367" G="0.261224" T="0.205106"/>
      <pos A="0.104097" C="0.137767" G="0.530584" T="0.227554"/>
      <pos A="0.227554" C="0.193883" G="0.28367" T="0.294894"/>
      <pos A="0.18266" C="0.261224" G="0.362233" T="0.193883"/>
      <pos A="0.306117" C="0.272446" G="0.25" T="0.171437"/>
      <pos A="0.18266" C="0.160213" G="0.463243" T="0.193883"/>
      <pos A="0.21633" C="0.261224" G="0.272446" T="0.25"/>
      <pos A="0.238776" C="0.440797" G="0.137767" T="0.18266"/>
      <pos A="0.11532" C="0.418351" G="0.339787" T="0.126543"/>
      <pos A="0.0704267" C="0.407127" G="0.28367" T="0.238776"/>
    </motif>
    <motif db="0" id="M19" alt="O19" length="40" nsites="8" evalue="1.3e-003">
      <pos A="0.25" C="0.25" G="0.25" T="0.25"/>
      <pos A="0.10705" C="0.288987" G="0.418941" T="0.185023"/>
      <pos A="0.211013" C="0.353963" G="0.353963" T="0.0810588"/>
      <pos A="0.120045" C="0.522905" G="0.146037" T="0.211013"/>
      <pos A="0.198018" C="0.146037" G="0.172028" T="0.483918"/>
      <pos A="0.224009" C="0.0940543" G="0.574886" T="0.10705"/>
      <pos A="0.159032" C="0.496914" G="0.237004" T="0.10705"/>
      <pos A="0.275991" C="0.366959" G="0.146037" T="0.211013"/>
      <pos A="0.133041" C="0.5359" G="0.288987" T="0.0420731"/>
      <pos A="0.237004" C="0.198018" G="0.39295" T="0.172028"/>
      <pos A="0.211013" C="0.185023" G="0.314977" T="0.288987"/>
      <pos A="0.327972" C="0.0550686" G="0.366959" T="0.25"/>
      <pos A="0.172028" C="0.379955" G="0.301982" T="0.146037"/>
      <pos A="0.0810588" C="0.353963" G="0.198018" T="0.366959"/>
      <pos A="0.224009" C="0.262996" G="0.366959" T="0.146037"/>
      <pos A="0.198018" C="0.314977" G="0.301982" T="0.185023"/>
      <pos A="0.0420731" C="0.0940543" G="0.70484" T="0.159032"/>
      <pos A="0.198018" C="0.288987" G="0.366959" T="0.146037"/>
      <pos A="0.314977" C="0.327972" G="0.198018" T="0.159032"/>
      <pos A="0.327972" C="0.198018" G="0.25" T="0.224009"/>
      <pos A="0.185023" C="0.237004" G="0.522905" T="0.0550686"/>
      <pos A="0.133041" C="0.366959" G="0.418941" T="0.0810588"/>
      <pos A="0.198018" C="0.327972" G="0.340968" T="0.133041"/>
      <pos A="0.379955" C="0.159032" G="0.353963" T="0.10705"/>
      <pos A="0.120045" C="0.224009" G="0.5359" T="0.120045"/>
      <pos A="0.224009" C="0.340968" G="0.379955" T="0.0550686"/>
      <pos A="0.10705" C="0.172028" G="0.444931" T="0.275991"/>
      <pos A="0.25" C="0.366959" G="0.301982" T="0.0810588"/>
      <pos A="0.262996" C="0.340968" G="0.159032" T="0.237004"/>
      <pos A="0.133041" C="0.444931" G="0.224009" T="0.198018"/>
      <pos A="0.10705" C="0.600877" G="0.146037" T="0.146037"/>
      <pos A="0.198018" C="0.314977" G="0.379955" T="0.10705"/>
      <pos A="0.224009" C="0.327972" G="0.340968" T="0.10705"/>
      <pos A="0.237004" C="0.405946" G="0.25" T="0.10705"/>
      <pos A="0.10705" C="0.25" G="0.314977" T="0.327972"/>
      <pos A="0.301982" C="0.224009" G="0.366959" T="0.10705"/>
      <pos A="0.301982" C="0.0810588" G="0.353963" T="0.262996"/>
      <pos A="0.198018" C="0.185023" G="0.353963" T="0.262996"/>
      <pos A="0.198018" C="0.548896" G="0.120045" T="0.133041"/>
      <pos A="0.10705" C="0.327972" G="0.25" T="0.314977"/>
    </motif>
    <motif db="0" id="M2" alt="O2" length="40" nsites="8" evalue="1.3e-003">
      <pos A="0.199681" C="0.209043" G="0.354148" T="0.237128"/>
      <pos A="0.138831" C="0.330745" G="0.293298" T="0.237128"/>
      <pos A="0.101384" C="0.513297" G="0.185639" T="0.199681"/>
      <pos A="0.283936" C="0.279255" G="0.204361" T="0.232446"/>
      <pos A="0.101384" C="0.279255" G="0.410318" T="0.209043"/>
      <pos A="0.204361" C="0.246489" G="0.340106" T="0.209043"/>
      <pos A="0.25117" C="0.255851" G="0.30266" T="0.190319"/>
      <pos A="0.246489" C="0.232446" G="0.349468" T="0.171596"/>
      <pos A="0.405638" C="0.279255" G="0.148192" T="0.166916"/>
      <pos A="0.143511" C="0.316702" G="0.377553" T="0.162234"/>
      <pos A="0.297978" C="0.297978" G="0.241808" T="0.162234"/>
      <pos A="0.204361" C="0.42436" G="0.293298" T="0.0779793"/>
      <pos A="0.232446" C="0.218404" G="0.349468" T="0.199681"/>
      <pos A="0.143511" C="0.241808" G="0.452445" T="0.162234"/>
      <pos A="0.180958" C="0.377553" G="0.30734" T="0.134149"/>
      <pos A="0.312021" C="0.223085" G="0.316702" T="0.148192"/>
      <pos A="0.213723" C="0.382233" G="0.246489" T="0.157554"/>
      <pos A="0.241808" C="0.443084" G="0.223085" T="0.0920217"/>
      <pos A="0.0639368" C="0.30734" G="0.452445" T="0.176277"/>
      <pos A="0.152873" C="0.246489" G="0.326063" T="0.274575"/>
      <pos A="0.120107" C="0.354148" G="0.349468" T="0.176277"/>
      <pos A="0.232446" C="0.326063" G="0.265213" T="0.176277"/>
      <pos A="0.265213" C="0.129469" G="0.461807" T="0.143511"/>
      <pos A="0.190319" C="0.223085" G="0.396276" T="0.190319"/>
      <pos A="0.190319" C="0.223085" G="0.246489" T="0.340106"/>
      <pos A="0.0873412" C="0.349468" G="0.396276" T="0.166916"/>
      <pos A="0.316702" C="0.471169" G="0.106064" T="0.106064"/>
      <pos A="0.269893" C="0.466488" G="0.0873412" T="0.176277"/>
      <pos A="0.129469" C="0.218404" G="0.438403" T="0.213723"/>
      <pos A="0.195" C="0.279255" G="0.382233" T="0.143511"/>
      <pos A="0.344787" C="0.25117" G="0.321383" T="0.0826607"/>
      <pos A="0.213723" C="0.25117" G="0.429042" T="0.106064"/>
      <pos A="0.124788" C="0.134149" G="0.344787" T="0.396276"/>
      <pos A="0.0873412" C="0.503935" G="0.223085" T="0.185639"/>
      <pos A="0.157554" C="0.344787" G="0.330745" T="0.166916"/>
      <pos A="0.213723" C="0.180958" G="0.330745" T="0.274575"/>
      <pos A="0.0873412" C="0.368191" G="0.349468" T="0.195"/>
      <pos A="0.30266" C="0.349468" G="0.180958" T="0.166916"/>
      <pos A="0.283936" C="0.223085" G="0.321383" T="0.171596"/>
      <pos A="0.166916" C="0.372872" G="0.316702" T="0.143511"/>
    </motif>
    <motif db="0" id="M21" alt="O21" length="40" nsites="8" evalue="1.3e-003">
      <pos A="0.00308642" C="0.496914" G="0.496914" T="0.00308642"/>
      <pos A="0.00308642" C="0.496914" G="0.167696" T="0.332304"/>
      <pos A="0.00308642" C="0.167696" G="0.826131" T="0.00308642"/>
      <pos A="0.167696" C="0.332304" G="0.00308642" T="0.496914"/>
      <pos A="0.00308642" C="0.00308642" G="0.990741" T="0.00308642"/>
      <pos A="0.00308642" C="0.496914" G="0.496914" T="0.00308642"/>
      <pos A="0.00308642" C="0.167696" G="0.332304" T="0.496914"/>
      <pos A="0.167696" C="0.661523" G="0.167696" T="0.00308642"/>
      <pos A="0.00308642" C="0.167696" G="0.496914" T="0.332304"/>
      <pos A="0.167696" C="0.826131" G="0.00308642" T="0.00308642"/>
      <pos A="0.167696" C="0.00308642" G="0.496914" T="0.332304"/>
      <pos A="0.00308642" C="0.661523" G="0.332304" T="0.00308642"/>
      <pos A="0.167696" C="0.826131" G="0.00308642" T="0.00308642"/>
      <pos A="0.167696" C="0.332304" G="0.496914" T="0.00308642"/>
      <pos A="0.332304" C="0.661523" G="0.00308642" T="0.00308642"/>
      <pos A="0.00308642" C="0.990741" G="0.00308642" T="0.00308642"/>
      <pos A="0.167696" C="0.496914" G="0.332304" T="0.00308642"/>
      <pos A="0.00308642" C="0.496914" G="0.496914" T="0.00308642"/>
      <pos A="0.167696" C="0.332304" G="0.496914" T="0.00308642"/>
      <pos A="0.167696" C="0.332304" G="0.00308642" T="0.496914"/>
      <pos A="0.167696" C="0.00308642" G="0.00308642" T="0.826131"/>
      <pos A="0.00308642" C="0.167696" G="0.661523" T="0.167696"/>
      <pos A="0.496914" C="0.167696" G="0.332304" T="0.00308642"/>
      <pos A="0.826131" C="0.00308642" G="0.167696" T="0.00308642"/>
      <pos A="0.496914" C="0.167696" G="0.167696" T="0.167696"/>
      <pos A="0.332304" C="0.167696" G="0.496914" T="0.00308642"/>
      <pos A="0.167696" C="0.332304" G="0.496914" T="0.00308642"/>
      <pos A="0.332304" C="0.661523" G="0.00308642" T="0.00308642"/>
      <pos A="0.167696" C="0.00308642" G="0.332304" T="0.496914"/>
      <pos A="0.167696" C="0.00308642" G="0.826131" T="0.00308642"/>
      <pos A="0.496914" C="0.167696" G="0.332304" T="0.00308642"/>
      <pos A="0.332304" C="0.167696" G="0.496914" T="0.00308642"/>
      <pos A="0.167696" C="0.332304" G="0.496914" T="0.00308642"/>
      <pos A="0.167696" C="0.496914" G="0.167696" T="0.167696"/>
      <pos A="0.167696" C="0.496914" G="0.167696" T="0.167696"/>
      <pos A="0.00308642" C="0.332304" G="0.661523" T="0.00308642"/>
      <pos A="0.167696" C="0.661523" G="0.167696" T="0.00308642"/>
      <pos A="0.496914" C="0.00308642" G="0.496914" T="0.00308642"/>
      <pos A="0.496914" C="0.00308642" G="0.332304" T="0.167696"/>
      <pos A="0.00308642" C="0.496914" G="0.332304" T="0.167696"/>
    </motif>
    <motif db="0" id="M22" alt="O22" length="40" nsites="8" evalue="1.3e-003">
      <pos A="0.30266" C="0.269893" G="0.326063" T="0.101384"/>
      <pos A="0.232446" C="0.316702" G="0.232446" T="0.218404"/>
      <pos A="0.199681" C="0.335425" G="0.199681" T="0.265213"/>
      <pos A="0.101384" C="0.396276" G="0.340106" T="0.162234"/>
      <pos A="0.148192" C="0.405638" G="0.265213" T="0.180958"/>
      <pos A="0.0592563" C="0.326063" G="0.400957" T="0.213723"/>
      <pos A="0.25117" C="0.471169" G="0.162234" T="0.115426"/>
      <pos A="0.349468" C="0.120107" G="0.274575" T="0.255851"/>
      <pos A="0.227766" C="0.255851" G="0.415" T="0.101384"/>
      <pos A="0.138831" C="0.218404" G="0.42436" T="0.218404"/>
      <pos A="0.185639" C="0.269893" G="0.237128" T="0.30734"/>
      <pos A="0.157554" C="0.410318" G="0.283936" T="0.148192"/>
      <pos A="0.293298" C="0.438403" G="0.0779793" T="0.190319"/>
      <pos A="0.0686183" C="0.368191" G="0.312021" T="0.25117"/>
      <pos A="0.30734" C="0.204361" G="0.35883" T="0.129469"/>
      <pos A="0.152873" C="0.447765" G="0.288617" T="0.110746"/>
      <pos A="0.148192" C="0.330745" G="0.330745" T="0.190319"/>
      <pos A="0.148192" C="0.232446" G="0.400957" T="0.218404"/>
      <pos A="0.241808" C="0.204361" G="0.485212" T="0.0686183"/>
      <pos A="0.377553" C="0.176277" G="0.269893" T="0.176277"/>
      <pos A="0.218404" C="0.25117" G="0.279255" T="0.25117"/>
      <pos A="0.152873" C="0.349468" G="0.382233" T="0.115426"/>
      <pos A="0.138831" C="0.223085" G="0.503935" T="0.134149"/>
      <pos A="0.190319" C="0.30734" G="0.354148" T="0.148192"/>
      <pos A="0.204361" C="0.204361" G="0.344787" T="0.246489"/>
      <pos A="0.204361" C="0.415" G="0.265213" T="0.115426"/>
      <pos A="0.129469" C="0.377553" G="0.176277" T="0.316702"/>
      <pos A="0.288617" C="0.255851" G="0.354148" T="0.101384"/>
      <pos A="0.204361" C="0.288617" G="0.340106" T="0.166916"/>
      <pos A="0.166916" C="0.316702" G="0.269893" T="0.246489"/>
      <pos A="0.0920217" C="0.42436" G="0.335425" T="0.148192"/>
      <pos A="0.180958" C="0.438403" G="0.223085" T="0.157554"/>
      <pos A="0.283936" C="0.148192" G="0.30734" T="0.260532"/>
      <pos A="0.232446" C="0.246489" G="0.382233" T="0.138831"/>
      <pos A="0.190319" C="0.283936" G="0.316702" T="0.209043"/>
      <pos A="0.176277" C="0.279255" G="0.386915" T="0.157554"/>
      <pos A="0.162234" C="0.340106" G="0.335425" T="0.162234"/>
      <pos A="0.157554" C="0.452445" G="0.265213" T="0.124788"/>
      <pos A="0.180958" C="0.115426" G="0.326063" T="0.377553"/>
      <pos A="0.204361" C="0.297978" G="0.326063" T="0.171596"/>
    </motif>
    <motif db="0" id="M23" alt="O23" length="40" nsites="8" evalue="1.3e-003">
      <pos A="0.990741" C="0.00308642" G="0.00308642" T="0.00308642"/>
      <pos A="0.496914" C="0.00308642" G="0.00308642" T="0.496914"/>
      <pos A="0.00308642" C="0.496914" G="0.496914" T="0.00308642"/>
      <pos A="0.00308642" C="0.496914" G="0.496914" T="0.00308642"/>
      <pos A="0.496914" C="0.496914" G="0.00308642" T="0.00308642"/>
      <pos A="0.990741" C="0.00308642" G="0.00308642" T="0.00308642"/>
      <pos A="0.496914" C="0.496914" G="0.00308642" T="0.00308642"/>
      <pos A="0.496914" C="0.496914" G="0.00308642" T="0.00308642"/>
      <pos A="0.00308642" C="0.00308642" G="0.00308642" T="0.990741"/>
      <pos A="0.496914" C="0.00308642" G="0.496914" T="0.00308642"/>
      <pos A="0.496914" C="0.00308642" G="0.496914" T="0.00308642"/>
      <pos A="0.496914" C="0.00308642" G="0.00308642" T="0.496914"/>
      <pos A="0.496914" C="0.00308642" G="0.00308642" T="0.496914"/>
      <pos A="0.00308642" C="0.496914" G="0.00308642" T="0.496914"/>
      <pos A="0.00308642" C="0.00308642" G="0.00308642" T="0.990741"/>
      <pos A="0.00308642" C="0.00308642" G="0.496914" T="0.496914"/>
      <pos A="0.496914" C="0.00308642" G="0.00308642" T="0.496914"/>
      <pos A="0.00308642" C="0.496914" G="0.496914" T="0.00308642"/>
      <pos A="0.496914" C="0.00308642" G="0.496914" T="0.00308642"/>
      <pos A="0.00308642" C="0.00308642" G="0.990741" T="0.00308642"/>
      <pos A="0.496914" C="0.00308642" G="0.496914" T="0.00308642"/>
      <pos A="0.990741" C="0.00308642" G="0.00308642" T="0.00308642"/>
      <pos A="0.00308642" C="0.00308642" G="0.990741" T="0.00308642"/>
      <pos A="0.00308642" C="0.496914" G="0.496914" T="0.00308642"/>
      <pos A="0.496914" C="0.00308642" G="0.00308642" T="0.496914"/>
      <pos A="0.00308642" C="0.00308642" G="0.990741" T="0.00308642"/>
      <pos A="0.496914" C="0.496914" G="0.00308642" T="0.00308642"/>
      <pos A="0.496914" C="0.496914" G="0.00308642" T="0.00308642"/>
      <pos A="0.990741" C="0.00308642" G="0.00308642" T="0.00308642"/>
      <pos A="0.496914" C="0.00308642" G="0.496914" T="0.00308642"/>
      <pos A="0.00308642" C="0.496914" G="0.00308642" T="0.496914"/>
      <pos A="0.00308642" C="0.00308642" G="0.00308642" T="0.990741"/>
      <pos A="0.00308642" C="0.00308642" G="0.990741" T="0.00308642"/>
      <pos A="0.990741" C="0.00308642" G="0.00308642" T="0.00308642"/>
      <pos A="0.00308642" C="0.00308642" G="0.990741" T="0.00308642"/>
      <pos A="0.00308642" C="0.496914" G="0.00308642" T="0.496914"/>
      <pos A="0.00308642" C="0.990741" G="0.00308642" T="0.00308642"/>
      <pos A="0.00308642" C="0.00308642" G="0.990741" T="0.00308642"/>
      <pos A="0.496914" C="0.00308642" G="0.00308642" T="0.496914"/>
      <pos A="0.00308642" C="0.496914" G="0.00308642" T="0.496914"/>
    </motif>
    <motif db="0" id="M24" alt="O24" length="40" nsites="8" evalue="1.3e-003">
      <pos A="0.0689304" C="0.134773" G="0.266461" T="0.529835"/>
      <pos A="0.0689304" C="0.134773" G="0.266461" T="0.529835"/>
      <pos A="0.200617" C="0.398148" G="0.200617" T="0.200617"/>
      <pos A="0.134773" C="0.595679" G="0.266461" T="0.00308642"/>
      <pos A="0.00308642" C="0.398148" G="0.266461" T="0.332304"/>
      <pos A="0.134773" C="0.529835" G="0.00308642" T="0.332304"/>
      <pos A="0.00308642" C="0.398148" G="0.529835" T="0.0689304"/>
      <pos A="0.00308642" C="0.266461" G="0.661523" T="0.0689304"/>
      <pos A="0.463992" C="0.463992" G="0.00308642" T="0.0689304"/>
      <pos A="0.00308642" C="0.661523" G="0.134773" T="0.200617"/>
      <pos A="0.332304" C="0.398148" G="0.266461" T="0.00308642"/>
      <pos A="0.00308642" C="0.332304" G="0.463992" T="0.200617"/>
      <pos A="0.332304" C="0.398148" G="0.00308642" T="0.266461"/>
      <pos A="0.266461" C="0.266461" G="0.134773" T="0.332304"/>
      <pos A="0.200617" C="0.463992" G="0.0689304" T="0.266461"/>
      <pos A="0.332304" C="0.0689304" G="0.200617" T="0.398148"/>
      <pos A="0.398148" C="0.0689304" G="0.529835" T="0.00308642"/>
      <pos A="0.00308642" C="0.398148" G="0.529835" T="0.0689304"/>
      <pos A="0.200617" C="0.332304" G="0.463992" T="0.00308642"/>
      <pos A="0.463992" C="0.0689304" G="0.463992" T="0.00308642"/>
      <pos A="0.200617" C="0.463992" G="0.266461" T="0.0689304"/>
      <pos A="0.00308642" C="0.266461" G="0.661523" T="0.0689304"/>
      <pos A="0.134773" C="0.00308642" G="0.727366" T="0.134773"/>
      <pos A="0.134773" C="0.595679" G="0.266461" T="0.00308642"/>
      <pos A="0.0689304" C="0.200617" G="0.727366" T="0.00308642"/>
      <pos A="0.200617" C="0.00308642" G="0.595679" T="0.200617"/>
      <pos A="0.0689304" C="0.463992" G="0.134773" T="0.332304"/>
      <pos A="0.00308642" C="0.463992" G="0.266461" T="0.266461"/>
      <pos A="0.00308642" C="0.0689304" G="0.595679" T="0.332304"/>
      <pos A="0.00308642" C="0.463992" G="0.266461" T="0.266461"/>
      <pos A="0.134773" C="0.398148" G="0.398148" T="0.0689304"/>
      <pos A="0.134773" C="0.398148" G="0.463992" T="0.00308642"/>
      <pos A="0.0689304" C="0.661523" G="0.134773" T="0.134773"/>
      <pos A="0.924897" C="0.0689304" G="0.00308642" T="0.00308642"/>
      <pos A="0.332304" C="0.0689304" G="0.595679" T="0.00308642"/>
      <pos A="0.463992" C="0.398148" G="0.134773" T="0.00308642"/>
      <pos A="0.0689304" C="0.134773" G="0.463992" T="0.332304"/>
      <pos A="0.200617" C="0.398148" G="0.398148" T="0.00308642"/>
      <pos A="0.134773" C="0.529835" G="0.266461" T="0.0689304"/>
      <pos A="0.00308642" C="0.398148" G="0.398148" T="0.200617"/>
    </motif>
    <motif db="0" id="M25" alt="O25" length="40" nsites="8" evalue="1.3e-003">
      <pos A="0.231006" C="0.382953" G="0.155033" T="0.231006"/>
      <pos A="0.0790598" C="0.231006" G="0.382953" T="0.30698"/>
      <pos A="0.231006" C="0.458926" G="0.30698" T="0.00308642"/>
      <pos A="0.382953" C="0.610874" G="0.00308642" T="0.00308642"/>
      <pos A="0.231006" C="0.231006" G="0.534901" T="0.00308642"/>
      <pos A="0.30698" C="0.0790598" G="0.610874" T="0.00308642"/>
      <pos A="0.155033" C="0.231006" G="0.458926" T="0.155033"/>
      <pos A="0.0790598" C="0.155033" G="0.458926" T="0.30698"/>
      <pos A="0.231006" C="0.231006" G="0.30698" T="0.231006"/>
      <pos A="0.382953" C="0.30698" G="0.155033" T="0.155033"/>
      <pos A="0.00308642" C="0.382953" G="0.458926" T="0.155033"/>
      <pos A="0.382953" C="0.0790598" G="0.534901" T="0.00308642"/>
      <pos A="0.00308642" C="0.0790598" G="0.686847" T="0.231006"/>
      <pos A="0.231006" C="0.00308642" G="0.30698" T="0.458926"/>
      <pos A="0.30698" C="0.30698" G="0.30698" T="0.0790598"/>
      <pos A="0.382953" C="0.0790598" G="0.534901" T="0.00308642"/>
      <pos A="0.231006" C="0.0790598" G="0.686847" T="0.00308642"/>
      <pos A="0.30698" C="0.0790598" G="0.458926" T="0.155033"/>
      <pos A="0.382953" C="0.0790598" G="0.382953" T="0.155033"/>
      <pos A="0.382953" C="0.458926" G="0.155033" T="0.00308642"/>
      <pos A="0.231006" C="0.382953" G="0.155033" T="0.231006"/>
      <pos A="0.155033" C="0.458926" G="0.30698" T="0.0790598"/>
      <pos A="0.231006" C="0.155033" G="0.534901" T="0.0790598"/>
      <pos A="0.30698" C="0.382953" G="0.30698" T="0.00308642"/>
      <pos A="0.30698" C="0.155033" G="0.30698" T="0.231006"/>
      <pos A="0.00308642" C="0.00308642" G="0.610874" T="0.382953"/>
      <pos A="0.458926" C="0.155033" G="0.231006" T="0.155033"/>
      <pos A="0.610874" C="0.155033" G="0.231006" T="0.00308642"/>
      <pos A="0.458926" C="0.231006" G="0.30698" T="0.00308642"/>
      <pos A="0.00308642" C="0.610874" G="0.0790598" T="0.30698"/>
      <pos A="0.0790598" C="0.382953" G="0.231006" T="0.30698"/>
      <pos A="0.30698" C="0.382953" G="0.0790598" T="0.231006"/>
      <pos A="0.00308642" C="0.534901" G="0.382953" T="0.0790598"/>
      <pos A="0.00308642" C="0.534901" G="0.0790598" T="0.382953"/>
      <pos A="0.0790598" C="0.458926" G="0.0790598" T="0.382953"/>
      <pos A="0.382953" C="0.231006" G="0.0790598" T="0.30698"/>
      <pos A="0.00308642" C="0.00308642" G="0.458926" T="0.534901"/>
      <pos A="0.00308642" C="0.0790598" G="0.914767" T="0.00308642"/>
      <pos A="0.534901" C="0.231006" G="0.231006" T="0.00308642"/>
      <pos A="0.30698" C="0.00308642" G="0.610874" T="0.0790598"/>
    </motif>
    <motif db="0" id="M26" alt="O26" length="40" nsites="8" evalue="1.3e-003">
      <pos A="0.0986657" C="0.178315" G="0.496914" T="0.226105"/>
      <pos A="0.162385" C="0.656212" G="0.178315" T="0.00308642"/>
      <pos A="0.146455" C="0.194245" G="0.560633" T="0.0986657"/>
      <pos A="0.210175" C="0.512843" G="0.162385" T="0.114596"/>
      <pos A="0.162385" C="0.385404" G="0.305755" T="0.146455"/>
      <pos A="0.289825" C="0.194245" G="0.353545" T="0.162385"/>
      <pos A="0.0668059" C="0.449124" G="0.257965" T="0.226105"/>
      <pos A="0.321685" C="0.305755" G="0.226105" T="0.146455"/>
      <pos A="0.257965" C="0.146455" G="0.385404" T="0.210175"/>
      <pos A="0.210175" C="0.130525" G="0.417264" T="0.242035"/>
      <pos A="0.305755" C="0.242035" G="0.385404" T="0.0668059"/>
      <pos A="0.289825" C="0.146455" G="0.465054" T="0.0986657"/>
      <pos A="0.257965" C="0.401334" G="0.242035" T="0.0986657"/>
      <pos A="0.194245" C="0.321685" G="0.273895" T="0.210175"/>
      <pos A="0.226105" C="0.305755" G="0.305755" T="0.162385"/>
      <pos A="0.226105" C="0.417264" G="0.257965" T="0.0986657"/>
      <pos A="0.178315" C="0.257965" G="0.433194" T="0.130525"/>
      <pos A="0.0827358" C="0.194245" G="0.496914" T="0.226105"/>
      <pos A="0.146455" C="0.321685" G="0.369475" T="0.162385"/>
      <pos A="0.114596" C="0.369475" G="0.353545" T="0.162385"/>
      <pos A="0.321685" C="0.321685" G="0.242035" T="0.114596"/>
      <pos A="0.050876" C="0.449124" G="0.257965" T="0.242035"/>
      <pos A="0.0668059" C="0.194245" G="0.544703" T="0.194245"/>
      <pos A="0.146455" C="0.257965" G="0.544703" T="0.050876"/>
      <pos A="0.465054" C="0.114596" G="0.305755" T="0.114596"/>
      <pos A="0.321685" C="0.178315" G="0.401334" T="0.0986657"/>
      <pos A="0.417264" C="0.130525" G="0.242035" T="0.210175"/>
      <pos A="0.0827358" C="0.0986657" G="0.480984" T="0.337615"/>
      <pos A="0.0349462" C="0.353545" G="0.528773" T="0.0827358"/>
      <pos A="0.178315" C="0.480984" G="0.210175" T="0.130525"/>
      <pos A="0.226105" C="0.433194" G="0.273895" T="0.0668059"/>
      <pos A="0.146455" C="0.385404" G="0.257965" T="0.210175"/>
      <pos A="0.130525" C="0.321685" G="0.194245" T="0.353545"/>
      <pos A="0.130525" C="0.321685" G="0.321685" T="0.226105"/>
      <pos A="0.0668059" C="0.369475" G="0.465054" T="0.0986657"/>
      <pos A="0.0668059" C="0.465054" G="0.273895" T="0.194245"/>
      <pos A="0.194245" C="0.480984" G="0.194245" T="0.130525"/>
      <pos A="0.210175" C="0.289825" G="0.449124" T="0.050876"/>
      <pos A="0.178315" C="0.528773" G="0.194245" T="0.0986657"/>
      <pos A="0.130525" C="0.544703" G="0.194245" T="0.130525"/>
    </motif>
    <motif db="0" id="M28" alt="O28" length="40" nsites="8" evalue="1.3e-003">
      <pos A="0.185639" C="0.166916" G="0.461807" T="0.185639"/>
      <pos A="0.195" C="0.279255" G="0.354148" T="0.171596"/>
      <pos A="0.0920217" C="0.382233" G="0.260532" T="0.265213"/>
      <pos A="0.176277" C="0.396276" G="0.279255" T="0.148192"/>
      <pos A="0.176277" C="0.377553" G="0.288617" T="0.157554"/>
      <pos A="0.195" C="0.42436" G="0.143511" T="0.237128"/>
      <pos A="0.321383" C="0.241808" G="0.30734" T="0.129469"/>
      <pos A="0.185639" C="0.199681" G="0.517977" T="0.0967032"/>
      <pos A="0.241808" C="0.36351" G="0.199681" T="0.195"/>
      <pos A="0.260532" C="0.293298" G="0.255851" T="0.190319"/>
      <pos A="0.218404" C="0.457127" G="0.260532" T="0.0639368"/>
      <pos A="0.195" C="0.457127" G="0.180958" T="0.166916"/>
      <pos A="0.190319" C="0.279255" G="0.372872" T="0.157554"/>
      <pos A="0.344787" C="0.152873" G="0.372872" T="0.129469"/>
      <pos A="0.0873412" C="0.265213" G="0.377553" T="0.269893"/>
      <pos A="0.138831" C="0.204361" G="0.30266" T="0.354148"/>
      <pos A="0.106064" C="0.53202" G="0.166916" T="0.195"/>
      <pos A="0.199681" C="0.204361" G="0.42436" T="0.171596"/>
      <pos A="0.25117" C="0.25117" G="0.288617" T="0.209043"/>
      <pos A="0.0967032" C="0.237128" G="0.386915" T="0.279255"/>
      <pos A="0.143511" C="0.195" G="0.457127" T="0.204361"/>
      <pos A="0.316702" C="0.120107" G="0.344787" T="0.218404"/>
      <pos A="0.190319" C="0.279255" G="0.368191" T="0.162234"/>
      <pos A="0.204361" C="0.36351" G="0.326063" T="0.106064"/>
      <pos A="0.288617" C="0.171596" G="0.265213" T="0.274575"/>
      <pos A="0.260532" C="0.415" G="0.176277" T="0.148192"/>
      <pos A="0.209043" C="0.316702" G="0.30734" T="0.166916"/>
      <pos A="0.134149" C="0.443084" G="0.326063" T="0.0967032"/>
      <pos A="0.152873" C="0.461807" G="0.25117" T="0.134149"/>
      <pos A="0.316702" C="0.269893" G="0.321383" T="0.0920217"/>
      <pos A="0.106064" C="0.326063" G="0.386915" T="0.180958"/>
      <pos A="0.223085" C="0.30266" G="0.321383" T="0.152873"/>
      <pos A="0.237128" C="0.25117" G="0.283936" T="0.227766"/>
      <pos A="0.326063" C="0.265213" G="0.335425" T="0.0732988"/>
      <pos A="0.223085" C="0.349468" G="0.274575" T="0.152873"/>
      <pos A="0.227766" C="0.255851" G="0.30734" T="0.209043"/>
      <pos A="0.152873" C="0.447765" G="0.265213" T="0.134149"/>
      <pos A="0.176277" C="0.274575" G="0.25117" T="0.297978"/>
      <pos A="0.0779793" C="0.30734" G="0.36351" T="0.25117"/>
      <pos A="0.0920217" C="0.246489" G="0.415" T="0.246489"/>
    </motif>
    <motif db="0" id="M29" alt="O29" length="40" nsites="8" evalue="1.3e-003">
      <pos A="0.260038" C="0.18777" G="0.316245" T="0.235948"/>
      <pos A="0.0833837" C="0.268067" G="0.380483" T="0.268067"/>
      <pos A="0.203829" C="0.428661" G="0.268067" T="0.099443"/>
      <pos A="0.171711" C="0.348363" G="0.356394" T="0.123532"/>
      <pos A="0.147621" C="0.308215" G="0.316245" T="0.227918"/>
      <pos A="0.107473" C="0.252008" G="0.404572" T="0.235948"/>
      <pos A="0.428661" C="0.203829" G="0.292156" T="0.0753541"/>
      <pos A="0.147621" C="0.364424" G="0.235948" T="0.252008"/>
      <pos A="0.348363" C="0.276097" G="0.155651" T="0.219888"/>
      <pos A="0.276097" C="0.428661" G="0.1958" T="0.099443"/>
      <pos A="0.155651" C="0.316245" G="0.340334" T="0.18777"/>
      <pos A="0.324275" C="0.252008" G="0.260038" T="0.163681"/>
      <pos A="0.139591" C="0.211859" G="0.43669" T="0.211859"/>
      <pos A="0.131561" C="0.171711" G="0.412601" T="0.284126"/>
      <pos A="0.171711" C="0.372453" G="0.300186" T="0.155651"/>
      <pos A="0.147621" C="0.171711" G="0.516988" T="0.163681"/>
      <pos A="0.107473" C="0.332304" G="0.420631" T="0.139591"/>
      <pos A="0.372453" C="0.340334" G="0.147621" T="0.139591"/>
      <pos A="0.147621" C="0.219888" G="0.428661" T="0.203829"/>
      <pos A="0.0833837" C="0.284126" G="0.46078" T="0.171711"/>
      <pos A="0.308215" C="0.260038" G="0.284126" T="0.147621"/>
      <pos A="0.131561" C="0.099443" G="0.581226" T="0.18777"/>
      <pos A="0.203829" C="0.324275" G="0.268067" T="0.203829"/>
      <pos A="0.292156" C="0.308215" G="0.300186" T="0.099443"/>
      <pos A="0.316245" C="0.18777" G="0.227918" T="0.268067"/>
      <pos A="0.139591" C="0.356394" G="0.292156" T="0.211859"/>
      <pos A="0.0914133" C="0.46881" G="0.268067" T="0.171711"/>
      <pos A="0.252008" C="0.260038" G="0.219888" T="0.268067"/>
      <pos A="0.123532" C="0.284126" G="0.412601" T="0.17974"/>
      <pos A="0.1958" C="0.492899" G="0.18777" T="0.123532"/>
      <pos A="0.268067" C="0.308215" G="0.17974" T="0.243977"/>
      <pos A="0.0673244" C="0.484869" G="0.380483" T="0.0673244"/>
      <pos A="0.0833837" C="0.613344" G="0.139591" T="0.163681"/>
      <pos A="0.171711" C="0.452751" G="0.155651" T="0.219888"/>
      <pos A="0.260038" C="0.1958" G="0.452751" T="0.0914133"/>
      <pos A="0.252008" C="0.308215" G="0.300186" T="0.139591"/>
      <pos A="0.235948" C="0.292156" G="0.243977" T="0.227918"/>
      <pos A="0.219888" C="0.348363" G="0.107473" T="0.324275"/>
      <pos A="0.292156" C="0.0592948" G="0.44472" T="0.203829"/>
      <pos A="0.139591" C="0.260038" G="0.516988" T="0.0833837"/>
    </motif>
    <motif db="0" id="M30" alt="O30" length="40" nsites="8" evalue="1.3e-003">
      <pos A="0.219136" C="0.322017" G="0.19856" T="0.260288"/>
      <pos A="0.208847" C="0.270576" G="0.126543" T="0.394033"/>
      <pos A="0.188272" C="0.404321" G="0.322017" T="0.0853906"/>
      <pos A="0.126543" C="0.208847" G="0.435185" T="0.229424"/>
      <pos A="0.147119" C="0.486625" G="0.229424" T="0.136832"/>
      <pos A="0.260288" C="0.30144" G="0.229424" T="0.208847"/>
      <pos A="0.208847" C="0.486625" G="0.270576" T="0.0339506"/>
      <pos A="0.332304" C="0.239712" G="0.311728" T="0.116255"/>
      <pos A="0.0236622" C="0.188272" G="0.589506" T="0.19856"/>
      <pos A="0.219136" C="0.291153" G="0.466049" T="0.0236622"/>
      <pos A="0.363168" C="0.30144" G="0.105967" T="0.229424"/>
      <pos A="0.126543" C="0.363168" G="0.476338" T="0.0339506"/>
      <pos A="0.188272" C="0.383745" G="0.30144" T="0.126543"/>
      <pos A="0.126543" C="0.352881" G="0.311728" T="0.208847"/>
      <pos A="0.147119" C="0.270576" G="0.404321" T="0.177983"/>
      <pos A="0.0648148" C="0.332304" G="0.527778" T="0.0751032"/>
      <pos A="0.239712" C="0.270576" G="0.270576" T="0.219136"/>
      <pos A="0.352881" C="0.373457" G="0.116255" T="0.157407"/>
      <pos A="0.188272" C="0.486625" G="0.177983" T="0.147119"/>
      <pos A="0.208847" C="0.280864" G="0.147119" T="0.363168"/>
      <pos A="0.116255" C="0.383745" G="0.229424" T="0.270576"/>
      <pos A="0.0853906" C="0.19856" G="0.445474" T="0.270576"/>
      <pos A="0.311728" C="0.116255" G="0.394033" T="0.177983"/>
      <pos A="0.177983" C="0.383745" G="0.332304" T="0.105967"/>
      <pos A="0.044239" C="0.558642" G="0.25" T="0.147119"/>
      <pos A="0.147119" C="0.332304" G="0.229424" T="0.291153"/>
      <pos A="0.116255" C="0.311728" G="0.322017" T="0.25"/>
      <pos A="0.229424" C="0.30144" G="0.342593" T="0.126543"/>
      <pos A="0.147119" C="0.239712" G="0.414609" T="0.19856"/>
      <pos A="0.332304" C="0.404321" G="0.095679" T="0.167696"/>
      <pos A="0.280864" C="0.332304" G="0.147119" T="0.239712"/>
      <pos A="0.136832" C="0.280864" G="0.383745" T="0.19856"/>
      <pos A="0.0853906" C="0.383745" G="0.311728" T="0.219136"/>
      <pos A="0.0751032" C="0.342593" G="0.322017" T="0.260288"/>
      <pos A="0.0751032" C="0.373457" G="0.352881" T="0.19856"/>
      <pos A="0.260288" C="0.30144" G="0.322017" T="0.116255"/>
      <pos A="0.19856" C="0.332304" G="0.30144" T="0.167696"/>
      <pos A="0.219136" C="0.219136" G="0.332304" T="0.229424"/>
      <pos A="0.126543" C="0.352881" G="0.383745" T="0.136832"/>
      <pos A="0.239712" C="0.332304" G="0.116255" T="0.311728"/>
    </motif>
    <motif db="0" id="M32" alt="O32" length="40" nsites="8" evalue="1.3e-003">
      <pos A="0.171596" C="0.386915" G="0.246489" T="0.195"/>
      <pos A="0.25117" C="0.344787" G="0.279255" T="0.124788"/>
      <pos A="0.246489" C="0.237128" G="0.377553" T="0.138831"/>
      <pos A="0.162234" C="0.377553" G="0.326063" T="0.134149"/>
      <pos A="0.265213" C="0.237128" G="0.30266" T="0.195"/>
      <pos A="0.288617" C="0.326063" G="0.326063" T="0.0592563"/>
      <pos A="0.209043" C="0.25117" G="0.246489" T="0.293298"/>
      <pos A="0.171596" C="0.41968" G="0.227766" T="0.180958"/>
      <pos A="0.176277" C="0.354148" G="0.237128" T="0.232446"/>
      <pos A="0.232446" C="0.0826607" G="0.452445" T="0.232446"/>
      <pos A="0.279255" C="0.30734" G="0.204361" T="0.209043"/>
      <pos A="0.354148" C="0.255851" G="0.326063" T="0.0639368"/>
      <pos A="0.148192" C="0.171596" G="0.503935" T="0.176277"/>
      <pos A="0.134149" C="0.471169" G="0.185639" T="0.209043"/>
      <pos A="0.204361" C="0.316702" G="0.288617" T="0.190319"/>
      <pos A="0.162234" C="0.372872" G="0.405638" T="0.0592563"/>
      <pos A="0.30734" C="0.237128" G="0.288617" T="0.166916"/>
      <pos A="0.143511" C="0.255851" G="0.433722" T="0.166916"/>
      <pos A="0.115426" C="0.255851" G="0.452445" T="0.176277"/>
      <pos A="0.209043" C="0.316702" G="0.326063" T="0.148192"/>
      <pos A="0.227766" C="0.274575" G="0.143511" T="0.354148"/>
      <pos A="0.0639368" C="0.354148" G="0.279255" T="0.30266"/>
      <pos A="0.269893" C="0.349468" G="0.218404" T="0.162234"/>
      <pos A="0.232446" C="0.185639" G="0.382233" T="0.199681"/>
      <pos A="0.180958" C="0.190319" G="0.372872" T="0.255851"/>
      <pos A="0.255851" C="0.176277" G="0.382233" T="0.185639"/>
      <pos A="0.213723" C="0.382233" G="0.316702" T="0.0873412"/>
      <pos A="0.213723" C="0.368191" G="0.349468" T="0.0686183"/>
      <pos A="0.227766" C="0.340106" G="0.199681" T="0.232446"/>
      <pos A="0.223085" C="0.30266" G="0.368191" T="0.106064"/>
      <pos A="0.0967032" C="0.30734" G="0.386915" T="0.209043"/>
      <pos A="0.232446" C="0.344787" G="0.241808" T="0.180958"/>
      <pos A="0.0545758" C="0.330745" G="0.312021" T="0.30266"/>
      <pos A="0.30266" C="0.255851" G="0.204361" T="0.237128"/>
      <pos A="0.166916" C="0.386915" G="0.35883" T="0.0873412"/>
      <pos A="0.227766" C="0.293298" G="0.30734" T="0.171596"/>
      <pos A="0.209043" C="0.185639" G="0.443084" T="0.162234"/>
      <pos A="0.25117" C="0.274575" G="0.241808" T="0.232446"/>
      <pos A="0.176277" C="0.410318" G="0.335425" T="0.0779793"/>
      <pos A="0.0873412" C="0.35883" G="0.405638" T="0.148192"/>
    </motif>
    <motif db="0" id="M33" alt="O33" length="40" nsites="8" evalue="1.3e-003">
      <pos A="0.190319" C="0.279255" G="0.386915" T="0.143511"/>
      <pos A="0.148192" C="0.340106" G="0.35883" T="0.152873"/>
      <pos A="0.316702" C="0.246489" G="0.223085" T="0.213723"/>
      <pos A="0.213723" C="0.25117" G="0.241808" T="0.293298"/>
      <pos A="0.106064" C="0.30734" G="0.349468" T="0.237128"/>
      <pos A="0.166916" C="0.269893" G="0.279255" T="0.283936"/>
      <pos A="0.0732988" C="0.372872" G="0.312021" T="0.241808"/>
      <pos A="0.195" C="0.377553" G="0.265213" T="0.162234"/>
      <pos A="0.241808" C="0.195" G="0.330745" T="0.232446"/>
      <pos A="0.166916" C="0.340106" G="0.274575" T="0.218404"/>
      <pos A="0.316702" C="0.288617" G="0.288617" T="0.106064"/>
      <pos A="0.274575" C="0.316702" G="0.283936" T="0.124788"/>
      <pos A="0.0873412" C="0.447765" G="0.340106" T="0.124788"/>
      <pos A="0.269893" C="0.312021" G="0.265213" T="0.152873"/>
      <pos A="0.148192" C="0.372872" G="0.297978" T="0.180958"/>
      <pos A="0.293298" C="0.255851" G="0.344787" T="0.106064"/>
      <pos A="0.0967032" C="0.30266" G="0.410318" T="0.190319"/>
      <pos A="0.321383" C="0.120107" G="0.255851" T="0.30266"/>
      <pos A="0.162234" C="0.241808" G="0.47585" T="0.120107"/>
      <pos A="0.190319" C="0.429042" G="0.265213" T="0.115426"/>
      <pos A="0.195" C="0.274575" G="0.335425" T="0.195"/>
      <pos A="0.223085" C="0.297978" G="0.312021" T="0.166916"/>
      <pos A="0.106064" C="0.176277" G="0.5367" T="0.180958"/>
      <pos A="0.312021" C="0.115426" G="0.396276" T="0.176277"/>
      <pos A="0.349468" C="0.461807" G="0.171596" T="0.0171289"/>
      <pos A="0.237128" C="0.321383" G="0.269893" T="0.171596"/>
      <pos A="0.209043" C="0.30734" G="0.400957" T="0.0826607"/>
      <pos A="0.101384" C="0.415" G="0.354148" T="0.129469"/>
      <pos A="0.265213" C="0.124788" G="0.288617" T="0.321383"/>
      <pos A="0.195" C="0.241808" G="0.274575" T="0.288617"/>
      <pos A="0.326063" C="0.185639" G="0.223085" T="0.265213"/>
      <pos A="0.195" C="0.241808" G="0.396276" T="0.166916"/>
      <pos A="0.162234" C="0.312021" G="0.274575" T="0.25117"/>
      <pos A="0.0920217" C="0.35883" G="0.391595" T="0.157554"/>
      <pos A="0.152873" C="0.415" G="0.312021" T="0.120107"/>
      <pos A="0.162234" C="0.349468" G="0.274575" T="0.213723"/>
      <pos A="0.0732988" C="0.400957" G="0.377553" T="0.148192"/>
      <pos A="0.129469" C="0.246489" G="0.41968" T="0.204361"/>
      <pos A="0.171596" C="0.316702" G="0.30734" T="0.204361"/>
      <pos A="0.36351" C="0.269893" G="0.180958" T="0.185639"/>
    </motif>
    <motif db="0" id="M34" alt="O34" length="40" nsites="8" evalue="1.3e-003">
      <pos A="0.0853906" C="0.579218" G="0.332304" T="0.00308642"/>
      <pos A="0.414609" C="0.167696" G="0.414609" T="0.00308642"/>
      <pos A="0.167696" C="0.414609" G="0.332304" T="0.0853906"/>
      <pos A="0.0853906" C="0.25" G="0.414609" T="0.25"/>
      <pos A="0.0853906" C="0.332304" G="0.496914" T="0.0853906"/>
      <pos A="0.0853906" C="0.579218" G="0.25" T="0.0853906"/>
      <pos A="0.579218" C="0.167696" G="0.0853906" T="0.167696"/>
      <pos A="0.25" C="0.00308642" G="0.661523" T="0.0853906"/>
      <pos A="0.332304" C="0.661523" G="0.00308642" T="0.00308642"/>
      <pos A="0.00308642" C="0.332304" G="0.661523" T="0.00308642"/>
      <pos A="0.25" C="0.167696" G="0.496914" T="0.0853906"/>
      <pos A="0.00308642" C="0.414609" G="0.332304" T="0.25"/>
      <pos A="0.332304" C="0.25" G="0.414609" T="0.00308642"/>
      <pos A="0.00308642" C="0.661523" G="0.25" T="0.0853906"/>
      <pos A="0.0853906" C="0.414609" G="0.167696" T="0.332304"/>
      <pos A="0.00308642" C="0.579218" G="0.414609" T="0.00308642"/>
      <pos A="0.332304" C="0.496914" G="0.167696" T="0.00308642"/>
      <pos A="0.0853906" C="0.167696" G="0.661523" T="0.0853906"/>
      <pos A="0.00308642" C="0.496914" G="0.414609" T="0.0853906"/>
      <pos A="0.0853906" C="0.25" G="0.661523" T="0.00308642"/>
      <pos A="0.0853906" C="0.00308642" G="0.826131" T="0.0853906"/>
      <pos A="0.332304" C="0.414609" G="0.167696" T="0.0853906"/>
      <pos A="0.00308642" C="0.25" G="0.414609" T="0.332304"/>
      <pos A="0.167696" C="0.332304" G="0.167696" T="0.332304"/>
      <pos A="0.332304" C="0.332304" G="0.167696" T="0.167696"/>
      <pos A="0.0853906" C="0.167696" G="0.743827" T="0.00308642"/>
      <pos A="0.167696" C="0.0853906" G="0.579218" T="0.167696"/>
      <pos A="0.332304" C="0.0853906" G="0.496914" T="0.0853906"/>
      <pos A="0.414609" C="0.414609" G="0.167696" T="0.00308642"/>
      <pos A="0.332304" C="0.25" G="0.25" T="0.167696"/>
      <pos A="0.332304" C="0.0853906" G="0.496914" T="0.0853906"/>
      <pos A="0.00308642" C="0.414609" G="0.25" T="0.332304"/>
      <pos A="0.0853906" C="0.414609" G="0.167696" T="0.332304"/>
      <pos A="0.0853906" C="0.0853906" G="0.743827" T="0.0853906"/>
      <pos A="0.167696" C="0.167696" G="0.496914" T="0.167696"/>
      <pos A="0.00308642" C="0.25" G="0.661523" T="0.0853906"/>
      <pos A="0.332304" C="0.579218" G="0.0853906" T="0.00308642"/>
      <pos A="0.414609" C="0.332304" G="0.167696" T="0.0853906"/>
      <pos A="0.00308642" C="0.167696" G="0.579218" T="0.25"/>
      <pos A="0.0853906" C="0.414609" G="0.496914" T="0.00308642"/>
    </motif>
    <motif db="0" id="M35" alt="O35" length="40" nsites="8" evalue="1.3e-003">
      <pos A="0.167696" C="0.661523" G="0.167696" T="0.00308642"/>
      <pos A="0.661523" C="0.00308642" G="0.167696" T="0.167696"/>
      <pos A="0.00308642" C="0.661523" G="0.332304" T="0.00308642"/>
      <pos A="0.661523" C="0.167696" G="0.167696" T="0.00308642"/>
      <pos A="0.00308642" C="0.661523" G="0.00308642" T="0.332304"/>
      <pos A="0.496914" C="0.167696" G="0.332304" T="0.00308642"/>
      <pos A="0.332304" C="0.661523" G="0.00308642" T="0.00308642"/>
      <pos A="0.167696" C="0.661523" G="0.167696" T="0.00308642"/>
      <pos A="0.496914" C="0.496914" G="0.00308642" T="0.00308642"/>
      <pos A="0.332304" C="0.332304" G="0.00308642" T="0.332304"/>
      <pos A="0.332304" C="0.332304" G="0.00308642" T="0.332304"/>
      <pos A="0.167696" C="0.167696" G="0.00308642" T="0.661523"/>
      <pos A="0.00308642" C="0.00308642" G="0.332304" T="0.661523"/>
      <pos A="0.00308642" C="0.332304" G="0.496914" T="0.167696"/>
      <pos A="0.332304" C="0.661523" G="0.00308642" T="0.00308642"/>
      <pos A="0.826131" C="0.00308642" G="0.00308642" T="0.167696"/>
      <pos A="0.00308642" C="0.332304" G="0.332304" T="0.332304"/>
      <pos A="0.167696" C="0.167696" G="0.167696" T="0.496914"/>
      <pos A="0.167696" C="0.661523" G="0.00308642" T="0.167696"/>
      <pos A="0.332304" C="0.167696" G="0.496914" T="0.00308642"/>
      <pos A="0.496914" C="0.167696" G="0.332304" T="0.00308642"/>
      <pos A="0.167696" C="0.332304" G="0.167696" T="0.332304"/>
      <pos A="0.332304" C="0.00308642" G="0.332304" T="0.332304"/>
      <pos A="0.167696" C="0.496914" G="0.00308642" T="0.332304"/>
      <pos A="0.167696" C="0.00308642" G="0.167696" T="0.661523"/>
      <pos A="0.332304" C="0.332304" G="0.00308642" T="0.332304"/>
      <pos A="0.167696" C="0.167696" G="0.661523" T="0.00308642"/>
      <pos A="0.00308642" C="0.332304" G="0.332304" T="0.332304"/>
      <pos A="0.496914" C="0.332304" G="0.167696" T="0.00308642"/>
      <pos A="0.00308642" C="0.496914" G="0.496914" T="0.00308642"/>
      <pos A="0.167696" C="0.167696" G="0.661523" T="0.00308642"/>
      <pos A="0.496914" C="0.332304" G="0.167696" T="0.00308642"/>
      <pos A="0.00308642" C="0.332304" G="0.167696" T="0.496914"/>
      <pos A="0.496914" C="0.332304" G="0.167696" T="0.00308642"/>
      <pos A="0.332304" C="0.167696" G="0.332304" T="0.167696"/>
      <pos A="0.661523" C="0.00308642" G="0.332304" T="0.00308642"/>
      <pos A="0.332304" C="0.00308642" G="0.496914" T="0.167696"/>
      <pos A="0.661523" C="0.167696" G="0.167696" T="0.00308642"/>
      <pos A="0.00308642" C="0.661523" G="0.167696" T="0.167696"/>
      <pos A="0.332304" C="0.00308642" G="0.167696" T="0.496914"/>
    </motif>
    <motif db="0" id="M36" alt="O36" length="40" nsites="8" evalue="1.3e-003">
      <pos A="0.00308642" C="0.332304" G="0.661523" T="0.00308642"/>
      <pos A="0.00308642" C="0.332304" G="0.496914" T="0.167696"/>
      <pos A="0.496914" C="0.496914" G="0.00308642" T="0.00308642"/>
      <pos A="0.332304" C="0.661523" G="0.00308642" T="0.00308642"/>
      <pos A="0.00308642" C="0.00308642" G="0.990741" T="0.00308642"/>
      <pos A="0.00308642" C="0.826131" G="0.167696" T="0.00308642"/>
      <pos A="0.496914" C="0.00308642" G="0.496914" T="0.00308642"/>
      <pos A="0.496914" C="0.00308642" G="0.332304" T="0.167696"/>
      <pos A="0.496914" C="0.167696" G="0.332304" T="0.00308642"/>
      <pos A="0.00308642" C="0.496914" G="0.496914" T="0.00308642"/>
      <pos A="0.00308642" C="0.496914" G="0.496914" T="0.00308642"/>
      <pos A="0.00308642" C="0.496914" G="0.496914" T="0.00308642"/>
      <pos A="0.00308642" C="0.167696" G="0.826131" T="0.00308642"/>
      <pos A="0.00308642" C="0.00308642" G="0.826131" T="0.167696"/>
      <pos A="0.00308642" C="0.990741" G="0.00308642" T="0.00308642"/>
      <pos A="0.00308642" C="0.167696" G="0.826131" T="0.00308642"/>
      <pos A="0.00308642" C="0.167696" G="0.826131" T="0.00308642"/>
      <pos A="0.00308642" C="0.661523" G="0.332304" T="0.00308642"/>
      <pos A="0.00308642" C="0.00308642" G="0.990741" T="0.00308642"/>
      <pos A="0.00308642" C="0.00308642" G="0.990741" T="0.00308642"/>
      <pos A="0.332304" C="0.496914" G="0.167696" T="0.00308642"/>
      <pos A="0.00308642" C="0.00308642" G="0.990741" T="0.00308642"/>
      <pos A="0.00308642" C="0.167696" G="0.826131" T="0.00308642"/>
      <pos A="0.332304" C="0.496914" G="0.00308642" T="0.167696"/>
      <pos A="0.00308642" C="0.167696" G="0.826131" T="0.00308642"/>
      <pos A="0.167696" C="0.00308642" G="0.826131" T="0.00308642"/>
      <pos A="0.332304" C="0.661523" G="0.00308642" T="0.00308642"/>
      <pos A="0.990741" C="0.00308642" G="0.00308642" T="0.00308642"/>
      <pos A="0.661523" C="0.00308642" G="0.332304" T="0.00308642"/>
      <pos A="0.990741" C="0.00308642" G="0.00308642" T="0.00308642"/>
      <pos A="0.00308642" C="0.00308642" G="0.990741" T="0.00308642"/>
      <pos A="0.00308642" C="0.496914" G="0.332304" T="0.167696"/>
      <pos A="0.00308642" C="0.496914" G="0.496914" T="0.00308642"/>
      <pos A="0.00308642" C="0.826131" G="0.167696" T="0.00308642"/>
      <pos A="0.00308642" C="0.00308642" G="0.496914" T="0.496914"/>
      <pos A="0.00308642" C="0.661523" G="0.332304" T="0.00308642"/>
      <pos A="0.00308642" C="0.00308642" G="0.990741" T="0.00308642"/>
      <pos A="0.496914" C="0.167696" G="0.332304" T="0.00308642"/>
      <pos A="0.496914" C="0.496914" G="0.00308642" T="0.00308642"/>
      <pos A="0.00308642" C="0.167696" G="0.496914" T="0.332304"/>
    </motif>
    <motif db="0" id="M37" alt="O37" length="40" nsites="8" evalue="1.3e-003">
      <pos A="0.156902" C="0.262143" G="0.326908" T="0.254047"/>
      <pos A="0.164997" C="0.383576" G="0.302621" T="0.148806"/>
      <pos A="0.189284" C="0.181188" G="0.448341" T="0.181188"/>
      <pos A="0.221665" C="0.156902" G="0.545486" T="0.0759457"/>
      <pos A="0.181188" C="0.35929" G="0.197379" T="0.262143"/>
      <pos A="0.21357" C="0.537392" G="0.132615" T="0.116424"/>
      <pos A="0.21357" C="0.383576" G="0.205475" T="0.197379"/>
      <pos A="0.0597551" C="0.448341" G="0.270239" T="0.221665"/>
      <pos A="0.189284" C="0.37548" G="0.254047" T="0.181188"/>
      <pos A="0.229761" C="0.278335" G="0.318812" T="0.173092"/>
      <pos A="0.0435644" C="0.262143" G="0.318812" T="0.37548"/>
      <pos A="0.245953" C="0.205475" G="0.383576" T="0.164997"/>
      <pos A="0.245953" C="0.294525" G="0.221665" T="0.237857"/>
      <pos A="0.254047" C="0.37548" G="0.221665" T="0.148806"/>
      <pos A="0.189284" C="0.37548" G="0.302621" T="0.132615"/>
      <pos A="0.278335" C="0.294525" G="0.391672" T="0.0354686"/>
      <pos A="0.12452" C="0.456436" G="0.197379" T="0.221665"/>
      <pos A="0.335003" C="0.229761" G="0.254047" T="0.181188"/>
      <pos A="0.156902" C="0.415959" G="0.254047" T="0.173092"/>
      <pos A="0.0678509" C="0.505009" G="0.310716" T="0.116424"/>
      <pos A="0.173092" C="0.100233" G="0.472627" T="0.254047"/>
      <pos A="0.173092" C="0.464531" G="0.318812" T="0.0435644"/>
      <pos A="0.164997" C="0.399767" G="0.28643" T="0.148806"/>
      <pos A="0.132615" C="0.262143" G="0.448341" T="0.156902"/>
      <pos A="0.132615" C="0.294525" G="0.310716" T="0.262143"/>
      <pos A="0.181188" C="0.270239" G="0.21357" T="0.335003"/>
      <pos A="0.0354686" C="0.351194" G="0.391672" T="0.221665"/>
      <pos A="0.189284" C="0.335003" G="0.245953" T="0.229761"/>
      <pos A="0.278335" C="0.254047" G="0.21357" T="0.254047"/>
      <pos A="0.0678509" C="0.424054" G="0.28643" T="0.221665"/>
      <pos A="0.197379" C="0.302621" G="0.221665" T="0.278335"/>
      <pos A="0.278335" C="0.335003" G="0.0597551" T="0.326908"/>
      <pos A="0.318812" C="0.21357" G="0.278335" T="0.189284"/>
      <pos A="0.197379" C="0.310716" G="0.424054" T="0.0678509"/>
      <pos A="0.14071" C="0.383576" G="0.254047" T="0.221665"/>
      <pos A="0.173092" C="0.221665" G="0.367385" T="0.237857"/>
      <pos A="0.262143" C="0.229761" G="0.254047" T="0.254047"/>
      <pos A="0.197379" C="0.173092" G="0.488818" T="0.14071"/>
      <pos A="0.164997" C="0.197379" G="0.505009" T="0.132615"/>
      <pos A="0.019277" C="0.245953" G="0.545486" T="0.189284"/>
    </motif>
    <motif db="0" id="M38" alt="O38" length="40" nsites="8" evalue="1.3e-003">
      <pos A="0.124788" C="0.260532" G="0.349468" T="0.265213"/>
      <pos A="0.110746" C="0.372872" G="0.354148" T="0.162234"/>
      <pos A="0.288617" C="0.101384" G="0.42436" T="0.185639"/>
      <pos A="0.195" C="0.180958" G="0.340106" T="0.283936"/>
      <pos A="0.274575" C="0.372872" G="0.134149" T="0.218404"/>
      <pos A="0.129469" C="0.349468" G="0.321383" T="0.199681"/>
      <pos A="0.171596" C="0.429042" G="0.255851" T="0.143511"/>
      <pos A="0.241808" C="0.452445" G="0.166916" T="0.138831"/>
      <pos A="0.279255" C="0.199681" G="0.293298" T="0.227766"/>
      <pos A="0.0358519" C="0.30734" G="0.527339" T="0.129469"/>
      <pos A="0.354148" C="0.180958" G="0.269893" T="0.195"/>
      <pos A="0.223085" C="0.312021" G="0.35883" T="0.106064"/>
      <pos A="0.124788" C="0.316702" G="0.35883" T="0.199681"/>
      <pos A="0.326063" C="0.340106" G="0.124788" T="0.209043"/>
      <pos A="0.138831" C="0.42436" G="0.241808" T="0.195"/>
      <pos A="0.344787" C="0.255851" G="0.279255" T="0.120107"/>
      <pos A="0.143511" C="0.372872" G="0.255851" T="0.227766"/>
      <pos A="0.246489" C="0.316702" G="0.246489" T="0.190319"/>
      <pos A="0.209043" C="0.218404" G="0.433722" T="0.138831"/>
      <pos A="0.166916" C="0.25117" G="0.42436" T="0.157554"/>
      <pos A="0.120107" C="0.377553" G="0.30266" T="0.199681"/>
      <pos A="0.255851" C="0.326063" G="0.25117" T="0.166916"/>
      <pos A="0.213723" C="0.274575" G="0.30734" T="0.204361"/>
      <pos A="0.199681" C="0.340106" G="0.30734" T="0.152873"/>
      <pos A="0.0498943" C="0.372872" G="0.330745" T="0.246489"/>
      <pos A="0.143511" C="0.312021" G="0.429042" T="0.115426"/>
      <pos A="0.255851" C="0.349468" G="0.180958" T="0.213723"/>
      <pos A="0.321383" C="0.340106" G="0.260532" T="0.0779793"/>
      <pos A="0.115426" C="0.209043" G="0.349468" T="0.326063"/>
      <pos A="0.134149" C="0.321383" G="0.35883" T="0.185639"/>
      <pos A="0.120107" C="0.316702" G="0.321383" T="0.241808"/>
      <pos A="0.283936" C="0.335425" G="0.152873" T="0.227766"/>
      <pos A="0.0920217" C="0.312021" G="0.47585" T="0.120107"/>
      <pos A="0.223085" C="0.195" G="0.410318" T="0.171596"/>
      <pos A="0.195" C="0.321383" G="0.274575" T="0.209043"/>
      <pos A="0.195" C="0.293298" G="0.35883" T="0.152873"/>
      <pos A="0.120107" C="0.157554" G="0.508615" T="0.213723"/>
      <pos A="0.227766" C="0.30266" G="0.326063" T="0.143511"/>
      <pos A="0.321383" C="0.120107" G="0.330745" T="0.227766"/>
      <pos A="0.190319" C="0.400957" G="0.218404" T="0.190319"/>
    </motif>
    <motif db="0" id="M4" alt="O4" length="40" nsites="8" evalue="1.3e-003">
      <pos A="0.173209" C="0.338605" G="0.348056" T="0.140129"/>
      <pos A="0.211013" C="0.338605" G="0.33388" T="0.116502"/>
      <pos A="0.244093" C="0.14958" G="0.324429" T="0.281898"/>
      <pos A="0.121227" C="0.357508" G="0.296075" T="0.22519"/>
      <pos A="0.234642" C="0.310252" G="0.196837" T="0.25827"/>
      <pos A="0.0692454" C="0.37641" G="0.348056" T="0.206288"/>
      <pos A="0.177934" C="0.513453" G="0.144855" T="0.163757"/>
      <pos A="0.22519" C="0.272446" G="0.211013" T="0.291349"/>
      <pos A="0.177934" C="0.229916" G="0.348056" T="0.244093"/>
      <pos A="0.319703" C="0.385862" G="0.206288" T="0.0881472"/>
      <pos A="0.329155" C="0.248819" G="0.267721" T="0.154306"/>
      <pos A="0.211013" C="0.168483" G="0.456746" T="0.163757"/>
      <pos A="0.102324" C="0.442569" G="0.248819" T="0.206288"/>
      <pos A="0.111776" C="0.352782" G="0.371685" T="0.163757"/>
      <pos A="0.177934" C="0.319703" G="0.362233" T="0.140129"/>
      <pos A="0.296075" C="0.348056" G="0.234642" T="0.121227"/>
      <pos A="0.234642" C="0.168483" G="0.513453" T="0.0834222"/>
      <pos A="0.244093" C="0.366959" G="0.22519" T="0.163757"/>
      <pos A="0.18266" C="0.206288" G="0.319703" T="0.291349"/>
      <pos A="0.0786963" C="0.352782" G="0.428392" T="0.140129"/>
      <pos A="0.428392" C="0.18266" G="0.18266" T="0.206288"/>
      <pos A="0.267721" C="0.173209" G="0.37641" T="0.18266"/>
      <pos A="0.121227" C="0.437843" G="0.352782" T="0.0881472"/>
      <pos A="0.253545" C="0.168483" G="0.352782" T="0.22519"/>
      <pos A="0.163757" C="0.437843" G="0.206288" T="0.192112"/>
      <pos A="0.196837" C="0.154306" G="0.281898" T="0.366959"/>
      <pos A="0.116502" C="0.390587" G="0.329155" T="0.163757"/>
      <pos A="0.121227" C="0.314977" G="0.357508" T="0.206288"/>
      <pos A="0.33388" C="0.215739" G="0.362233" T="0.0881472"/>
      <pos A="0.201562" C="0.196837" G="0.362233" T="0.239367"/>
      <pos A="0.177934" C="0.272446" G="0.329155" T="0.220465"/>
      <pos A="0.116502" C="0.404764" G="0.329155" T="0.14958"/>
      <pos A="0.215739" C="0.433118" G="0.234642" T="0.116502"/>
      <pos A="0.10705" C="0.348056" G="0.338605" T="0.206288"/>
      <pos A="0.0597936" C="0.305526" G="0.475648" T="0.159032"/>
      <pos A="0.177934" C="0.385862" G="0.272446" T="0.163757"/>
      <pos A="0.433118" C="0.310252" G="0.0834222" T="0.173209"/>
      <pos A="0.220465" C="0.187386" G="0.475648" T="0.116502"/>
      <pos A="0.192112" C="0.201562" G="0.343331" T="0.262996"/>
      <pos A="0.253545" C="0.357508" G="0.239367" T="0.14958"/>
    </motif>
    <motif db="0" id="M40" alt="O40" length="40" nsites="8" evalue="1.3e-003">
      <pos A="0.138831" C="0.246489" G="0.377553" T="0.237128"/>
      <pos A="0.321383" C="0.30734" G="0.297978" T="0.0732988"/>
      <pos A="0.204361" C="0.410318" G="0.190319" T="0.195"/>
      <pos A="0.232446" C="0.433722" G="0.171596" T="0.162234"/>
      <pos A="0.157554" C="0.340106" G="0.274575" T="0.227766"/>
      <pos A="0.157554" C="0.340106" G="0.138831" T="0.36351"/>
      <pos A="0.227766" C="0.279255" G="0.218404" T="0.274575"/>
      <pos A="0.0686183" C="0.321383" G="0.349468" T="0.260532"/>
      <pos A="0.330745" C="0.391595" G="0.166916" T="0.110746"/>
      <pos A="0.274575" C="0.185639" G="0.443084" T="0.0967032"/>
      <pos A="0.223085" C="0.227766" G="0.391595" T="0.157554"/>
      <pos A="0.157554" C="0.410318" G="0.35883" T="0.0732988"/>
      <pos A="0.213723" C="0.330745" G="0.335425" T="0.120107"/>
      <pos A="0.195" C="0.42436" G="0.265213" T="0.115426"/>
      <pos A="0.152873" C="0.372872" G="0.25117" T="0.223085"/>
      <pos A="0.162234" C="0.297978" G="0.30734" T="0.232446"/>
      <pos A="0.134149" C="0.372872" G="0.274575" T="0.218404"/>
      <pos A="0.204361" C="0.30734" G="0.377553" T="0.110746"/>
      <pos A="0.255851" C="0.195" G="0.297978" T="0.25117"/>
      <pos A="0.0639368" C="0.185639" G="0.517977" T="0.232446"/>
      <pos A="0.162234" C="0.312021" G="0.340106" T="0.185639"/>
      <pos A="0.354148" C="0.171596" G="0.312021" T="0.162234"/>
      <pos A="0.260532" C="0.293298" G="0.372872" T="0.0732988"/>
      <pos A="0.199681" C="0.335425" G="0.288617" T="0.176277"/>
      <pos A="0.213723" C="0.297978" G="0.218404" T="0.269893"/>
      <pos A="0.185639" C="0.349468" G="0.25117" T="0.213723"/>
      <pos A="0.246489" C="0.0967032" G="0.443084" T="0.213723"/>
      <pos A="0.0920217" C="0.260532" G="0.546062" T="0.101384"/>
      <pos A="0.152873" C="0.297978" G="0.443084" T="0.106064"/>
      <pos A="0.35883" C="0.283936" G="0.255851" T="0.101384"/>
      <pos A="0.241808" C="0.195" G="0.382233" T="0.180958"/>
      <pos A="0.199681" C="0.344787" G="0.354148" T="0.101384"/>
      <pos A="0.138831" C="0.288617" G="0.195" T="0.377553"/>
      <pos A="0.176277" C="0.377553" G="0.30266" T="0.143511"/>
      <pos A="0.227766" C="0.386915" G="0.265213" T="0.120107"/>
      <pos A="0.124788" C="0.47585" G="0.265213" T="0.134149"/>
      <pos A="0.237128" C="0.30266" G="0.30734" T="0.152873"/>
      <pos A="0.241808" C="0.269893" G="0.190319" T="0.297978"/>
      <pos A="0.162234" C="0.391595" G="0.232446" T="0.213723"/>
      <pos A="0.0264909" C="0.35883" G="0.485212" T="0.129469"/>
    </motif>
    <motif db="0" id="M41" alt="O41" length="40" nsites="8" evalue="1.3e-003">
      <pos A="0.00308642" C="0.00308642" G="0.00308642" T="0.990741"/>
      <pos A="0.990741" C="0.00308642" G="0.00308642" T="0.00308642"/>
      <pos A="0.00308642" C="0.00308642" G="0.00308642" T="0.990741"/>
      <pos A="0.00308642" C="0.00308642" G="0.00308642" T="0.990741"/>
      <pos A="0.00308642" C="0.00308642" G="0.00308642" T="0.990741"/>
      <pos A="0.00308642" C="0.00308642" G="0.990741" T="0.00308642"/>
      <pos A="0.00308642" C="0.990741" G="0.00308642" T="0.00308642"/>
      <pos A="0.990741" C="0.00308642" G="0.00308642" T="0.00308642"/>
      <pos A="0.00308642" C="0.00308642" G="0.00308642" T="0.990741"/>
      <pos A="0.990741" C="0.00308642" G="0.00308642" T="0.00308642"/>
      <pos A="0.00308642" C="0.990741" G="0.00308642" T="0.00308642"/>
      <pos A="0.00308642" C="0.00308642" G="0.00308642" T="0.990741"/>
      <pos A="0.00308642" C="0.00308642" G="0.00308642" T="0.990741"/>
      <pos A="0.00308642" C="0.00308642" G="0.990741" T="0.00308642"/>
      <pos A="0.990741" C="0.00308642" G="0.00308642" T="0.00308642"/>
      <pos A="0.00308642" C="0.00308642" G="0.00308642" T="0.990741"/>
      <pos A="0.00308642" C="0.990741" G="0.00308642" T="0.00308642"/>
      <pos A="0.990741" C="0.00308642" G="0.00308642" T="0.00308642"/>
      <pos A="0.00308642" C="0.00308642" G="0.990741" T="0.00308642"/>
      <pos A="0.990741" C="0.00308642" G="0.00308642" T="0.00308642"/>
      <pos A="0.990741" C="0.00308642" G="0.00308642" T="0.00308642"/>
      <pos A="0.00308642" C="0.00308642" G="0.990741" T="0.00308642"/>
      <pos A="0.990741" C="0.00308642" G="0.00308642" T="0.00308642"/>
      <pos A="0.990741" C="0.00308642" G="0.00308642" T="0.00308642"/>
      <pos A="0.00308642" C="0.00308642" G="0.990741" T="0.00308642"/>
      <pos A="0.00308642" C="0.00308642" G="0.990741" T="0.00308642"/>
      <pos A="0.00308642" C="0.00308642" G="0.990741" T="0.00308642"/>
      <pos A="0.00308642" C="0.990741" G="0.00308642" T="0.00308642"/>
      <pos A="0.00308642" C="0.990741" G="0.00308642" T="0.00308642"/>
      <pos A="0.990741" C="0.00308642" G="0.00308642" T="0.00308642"/>
      <pos A="0.00308642" C="0.990741" G="0.00308642" T="0.00308642"/>
      <pos A="0.990741" C="0.00308642" G="0.00308642" T="0.00308642"/>
      <pos A="0.00308642" C="0.00308642" G="0.990741" T="0.00308642"/>
      <pos A="0.990741" C="0.00308642" G="0.00308642" T="0.00308642"/>
      <pos A="0.990741" C="0.00308642" G="0.00308642" T="0.00308642"/>
      <pos A="0.00308642" C="0.00308642" G="0.990741" T="0.00308642"/>
      <pos A="0.00308642" C="0.00308642" G="0.990741" T="0.00308642"/>
      <pos A="0.990741" C="0.00308642" G="0.00308642" T="0.00308642"/>
      <pos A="0.00308642" C="0.00308642" G="0.990741" T="0.00308642"/>
      <pos A="0.00308642" C="0.00308642" G="0.990741" T="0.00308642"/>
    </motif>
    <motif db="0" id="M42" alt="O42" length="40" nsites="8" evalue="1.3e-003">
      <pos A="0.124788" C="0.513297" G="0.255851" T="0.106064"/>
      <pos A="0.218404" C="0.438403" G="0.227766" T="0.115426"/>
      <pos A="0.30266" C="0.204361" G="0.30266" T="0.190319"/>
      <pos A="0.25117" C="0.185639" G="0.316702" T="0.246489"/>
      <pos A="0.199681" C="0.321383" G="0.30266" T="0.176277"/>
      <pos A="0.232446" C="0.344787" G="0.265213" T="0.157554"/>
      <pos A="0.120107" C="0.354148" G="0.429042" T="0.0967032"/>
      <pos A="0.209043" C="0.269893" G="0.260532" T="0.260532"/>
      <pos A="0.138831" C="0.330745" G="0.36351" T="0.166916"/>
      <pos A="0.180958" C="0.312021" G="0.377553" T="0.129469"/>
      <pos A="0.237128" C="0.340106" G="0.213723" T="0.209043"/>
      <pos A="0.293298" C="0.227766" G="0.25117" T="0.227766"/>
      <pos A="0.274575" C="0.204361" G="0.396276" T="0.124788"/>
      <pos A="0.209043" C="0.344787" G="0.293298" T="0.152873"/>
      <pos A="0.138831" C="0.30266" G="0.288617" T="0.269893"/>
      <pos A="0.293298" C="0.115426" G="0.316702" T="0.274575"/>
      <pos A="0.0779793" C="0.433722" G="0.36351" T="0.124788"/>
      <pos A="0.227766" C="0.330745" G="0.269893" T="0.171596"/>
      <pos A="0.0967032" C="0.25117" G="0.499254" T="0.152873"/>
      <pos A="0.213723" C="0.415" G="0.176277" T="0.195"/>
      <pos A="0.110746" C="0.218404" G="0.326063" T="0.344787"/>
      <pos A="0.368191" C="0.265213" G="0.227766" T="0.138831"/>
      <pos A="0.246489" C="0.227766" G="0.396276" T="0.129469"/>
      <pos A="0.195" C="0.438403" G="0.218404" T="0.148192"/>
      <pos A="0.340106" C="0.30266" G="0.316702" T="0.0405333"/>
      <pos A="0.195" C="0.25117" G="0.438403" T="0.115426"/>
      <pos A="0.25117" C="0.391595" G="0.190319" T="0.166916"/>
      <pos A="0.185639" C="0.255851" G="0.354148" T="0.204361"/>
      <pos A="0.106064" C="0.30734" G="0.354148" T="0.232446"/>
      <pos A="0.0452138" C="0.260532" G="0.438403" T="0.255851"/>
      <pos A="0.0826607" C="0.429042" G="0.340106" T="0.148192"/>
      <pos A="0.195" C="0.312021" G="0.185639" T="0.30734"/>
      <pos A="0.199681" C="0.288617" G="0.340106" T="0.171596"/>
      <pos A="0.176277" C="0.185639" G="0.372872" T="0.265213"/>
      <pos A="0.120107" C="0.288617" G="0.30266" T="0.288617"/>
      <pos A="0.129469" C="0.223085" G="0.494573" T="0.152873"/>
      <pos A="0.129469" C="0.42436" G="0.349468" T="0.0967032"/>
      <pos A="0.218404" C="0.344787" G="0.223085" T="0.213723"/>
      <pos A="0.386915" C="0.199681" G="0.321383" T="0.0920217"/>
      <pos A="0.25117" C="0.30734" G="0.218404" T="0.223085"/>
    </motif>
    <motif db="0" id="M43" alt="O43" length="40" nsites="8" evalue="1.3e-003">
      <pos A="0.00308642" C="0.661523" G="0.332304" T="0.00308642"/>
      <pos A="0.332304" C="0.332304" G="0.332304" T="0.00308642"/>
      <pos A="0.00308642" C="0.00308642" G="0.990741" T="0.00308642"/>
      <pos A="0.332304" C="0.00308642" G="0.661523" T="0.00308642"/>
      <pos A="0.00308642" C="0.990741" G="0.00308642" T="0.00308642"/>
      <pos A="0.332304" C="0.332304" G="0.00308642" T="0.332304"/>
      <pos A="0.332304" C="0.00308642" G="0.332304" T="0.332304"/>
      <pos A="0.00308642" C="0.332304" G="0.332304" T="0.332304"/>
      <pos A="0.00308642" C="0.332304" G="0.661523" T="0.00308642"/>
      <pos A="0.00308642" C="0.00308642" G="0.661523" T="0.332304"/>
      <pos A="0.00308642" C="0.332304" G="0.00308642" T="0.661523"/>
      <pos A="0.00308642" C="0.661523" G="0.00308642" T="0.332304"/>
      <pos A="0.00308642" C="0.332304" G="0.332304" T="0.332304"/>
      <pos A="0.00308642" C="0.00308642" G="0.990741" T="0.00308642"/>
      <pos A="0.00308642" C="0.00308642" G="0.332304" T="0.661523"/>
      <pos A="0.00308642" C="0.00308642" G="0.661523" T="0.332304"/>
      <pos A="0.00308642" C="0.00308642" G="0.661523" T="0.332304"/>
      <pos A="0.661523" C="0.00308642" G="0.332304" T="0.00308642"/>
      <pos A="0.661523" C="0.00308642" G="0.00308642" T="0.332304"/>
      <pos A="0.00308642" C="0.332304" G="0.332304" T="0.332304"/>
      <pos A="0.332304" C="0.661523" G="0.00308642" T="0.00308642"/>
      <pos A="0.332304" C="0.00308642" G="0.332304" T="0.332304"/>
      <pos A="0.332304" C="0.00308642" G="0.332304" T="0.332304"/>
      <pos A="0.00308642" C="0.332304" G="0.661523" T="0.00308642"/>
      <pos A="0.332304" C="0.332304" G="0.332304" T="0.00308642"/>
      <pos A="0.661523" C="0.332304" G="0.00308642" T="0.00308642"/>
      <pos A="0.332304" C="0.332304" G="0.332304" T="0.00308642"/>
      <pos A="0.00308642" C="0.332304" G="0.332304" T="0.332304"/>
      <pos A="0.00308642" C="0.332304" G="0.00308642" T="0.661523"/>
      <pos A="0.00308642" C="0.661523" G="0.00308642" T="0.332304"/>
      <pos A="0.00308642" C="0.661523" G="0.332304" T="0.00308642"/>
      <pos A="0.00308642" C="0.00308642" G="0.332304" T="0.661523"/>
      <pos A="0.00308642" C="0.332304" G="0.332304" T="0.332304"/>
      <pos A="0.00308642" C="0.00308642" G="0.00308642" T="0.990741"/>
      <pos A="0.00308642" C="0.00308642" G="0.332304" T="0.661523"/>
      <pos A="0.00308642" C="0.00308642" G="0.990741" T="0.00308642"/>
      <pos A="0.990741" C="0.00308642" G="0.00308642" T="0.00308642"/>
      <pos A="0.332304" C="0.332304" G="0.332304" T="0.00308642"/>
      <pos A="0.00308642" C="0.661523" G="0.00308642" T="0.332304"/>
      <pos A="0.00308642" C="0.332304" G="0.332304" T="0.332304"/>
    </motif>
    <motif db="0" id="M44" alt="O44" length="40" nsites="8" evalue="1.3e-003">
      <pos A="0.246489" C="0.269893" G="0.204361" T="0.279255"/>
      <pos A="0.138831" C="0.391595" G="0.171596" T="0.297978"/>
      <pos A="0.157554" C="0.368191" G="0.274575" T="0.199681"/>
      <pos A="0.0967032" C="0.48053" G="0.377553" T="0.0452138"/>
      <pos A="0.372872" C="0.265213" G="0.209043" T="0.152873"/>
      <pos A="0.265213" C="0.255851" G="0.335425" T="0.143511"/>
      <pos A="0.218404" C="0.269893" G="0.255851" T="0.255851"/>
      <pos A="0.176277" C="0.30734" G="0.377553" T="0.138831"/>
      <pos A="0.124788" C="0.42436" G="0.232446" T="0.218404"/>
      <pos A="0.157554" C="0.377553" G="0.269893" T="0.195"/>
      <pos A="0.190319" C="0.218404" G="0.391595" T="0.199681"/>
      <pos A="0.213723" C="0.35883" G="0.344787" T="0.0826607"/>
      <pos A="0.340106" C="0.354148" G="0.0826607" T="0.223085"/>
      <pos A="0.227766" C="0.223085" G="0.433722" T="0.115426"/>
      <pos A="0.255851" C="0.288617" G="0.349468" T="0.106064"/>
      <pos A="0.25117" C="0.293298" G="0.326063" T="0.129469"/>
      <pos A="0.162234" C="0.344787" G="0.410318" T="0.0826607"/>
      <pos A="0.0592563" C="0.335425" G="0.321383" T="0.283936"/>
      <pos A="0.218404" C="0.152873" G="0.36351" T="0.265213"/>
      <pos A="0.0873412" C="0.176277" G="0.503935" T="0.232446"/>
      <pos A="0.171596" C="0.30734" G="0.372872" T="0.148192"/>
      <pos A="0.321383" C="0.274575" G="0.218404" T="0.185639"/>
      <pos A="0.237128" C="0.166916" G="0.330745" T="0.265213"/>
      <pos A="0.0498943" C="0.391595" G="0.382233" T="0.176277"/>
      <pos A="0.143511" C="0.330745" G="0.274575" T="0.25117"/>
      <pos A="0.195" C="0.312021" G="0.232446" T="0.260532"/>
      <pos A="0.283936" C="0.391595" G="0.195" T="0.129469"/>
      <pos A="0.265213" C="0.279255" G="0.349468" T="0.106064"/>
      <pos A="0.255851" C="0.349468" G="0.330745" T="0.0639368"/>
      <pos A="0.274575" C="0.391595" G="0.138831" T="0.195"/>
      <pos A="0.106064" C="0.246489" G="0.391595" T="0.255851"/>
      <pos A="0.134149" C="0.232446" G="0.382233" T="0.25117"/>
      <pos A="0.124788" C="0.269893" G="0.433722" T="0.171596"/>
      <pos A="0.260532" C="0.157554" G="0.36351" T="0.218404"/>
      <pos A="0.288617" C="0.274575" G="0.330745" T="0.106064"/>
      <pos A="0.241808" C="0.316702" G="0.288617" T="0.152873"/>
      <pos A="0.0779793" C="0.410318" G="0.288617" T="0.223085"/>
      <pos A="0.195" C="0.25117" G="0.30734" T="0.246489"/>
      <pos A="0.166916" C="0.48053" G="0.297978" T="0.0545758"/>
      <pos A="0.129469" C="0.344787" G="0.344787" T="0.180958"/>
    </motif>
    <motif db="0" id="M45" alt="O45" length="40" nsites="8" evalue="1.3e-003">
      <pos A="0.00308642" C="0.00308642" G="0.00308642" T="0.990741"/>
      <pos A="0.00308642" C="0.990741" G="0.00308642" T="0.00308642"/>
      <pos A="0.00308642" C="0.990741" G="0.00308642" T="0.00308642"/>
      <pos A="0.00308642" C="0.990741" G="0.00308642" T="0.00308642"/>
      <pos A="0.00308642" C="0.00308642" G="0.00308642" T="0.990741"/>
      <pos A="0.00308642" C="0.990741" G="0.00308642" T="0.00308642"/>
      <pos A="0.00308642" C="0.00308642" G="0.990741" T="0.00308642"/>
      <pos A="0.00308642" C="0.00308642" G="0.990741" T="0.00308642"/>
      <pos A="0.00308642" C="0.990741" G="0.00308642" T="0.00308642"/>
      <pos A="0.00308642" C="0.00308642" G="0.990741" T="0.00308642"/>
      <pos A="0.00308642" C="0.990741" G="0.00308642" T="0.00308642"/>
      <pos A="0.00308642" C="0.00308642" G="0.00308642" T="0.990741"/>
      <pos A="0.00308642" C="0.00308642" G="0.990741" T="0.00308642"/>
      <pos A="0.00308642" C="0.990741" G="0.00308642" T="0.00308642"/>
      <pos A="0.00308642" C="0.00308642" G="0.990741" T="0.00308642"/>
      <pos A="0.00308642" C="0.00308642" G="0.00308642" T="0.990741"/>
      <pos A="0.00308642" C="0.00308642" G="0.990741" T="0.00308642"/>
      <pos A="0.00308642" C="0.00308642" G="0.00308642" T="0.990741"/>
      <pos A="0.990741" C="0.00308642" G="0.00308642" T="0.00308642"/>
      <pos A="0.00308642" C="0.00308642" G="0.990741" T="0.00308642"/>
      <pos A="0.00308642" C="0.00308642" G="0.990741" T="0.00308642"/>
      <pos A="0.00308642" C="0.990741" G="0.00308642" T="0.00308642"/>
      <pos A="0.00308642" C="0.990741" G="0.00308642" T="0.00308642"/>
      <pos A="0.00308642" C="0.00308642" G="0.990741" T="0.00308642"/>
      <pos A="0.00308642" C="0.990741" G="0.00308642" T="0.00308642"/>
      <pos A="0.00308642" C="0.00308642" G="0.990741" T="0.00308642"/>
      <pos A="0.00308642" C="0.990741" G="0.00308642" T="0.00308642"/>
      <pos A="0.00308642" C="0.990741" G="0.00308642" T="0.00308642"/>
      <pos A="0.00308642" C="0.990741" G="0.00308642" T="0.00308642"/>
      <pos A="0.00308642" C="0.00308642" G="0.00308642" T="0.990741"/>
      <pos A="0.00308642" C="0.990741" G="0.00308642" T="0.00308642"/>
      <pos A="0.990741" C="0.00308642" G="0.00308642" T="0.00308642"/>
      <pos A="0.00308642" C="0.00308642" G="0.990741" T="0.00308642"/>
      <pos A="0.00308642" C="0.00308642" G="0.990741" T="0.00308642"/>
      <pos A="0.00308642" C="0.990741" G="0.00308642" T="0.00308642"/>
      <pos A="0.00308642" C="0.990741" G="0.00308642" T="0.00308642"/>
      <pos A="0.00308642" C="0.990741" G="0.00308642" T="0.00308642"/>
      <pos A="0.990741" C="0.00308642" G="0.00308642" T="0.00308642"/>
      <pos A="0.00308642" C="0.00308642" G="0.990741" T="0.00308642"/>
      <pos A="0.00308642" C="0.00308642" G="0.00308642" T="0.990741"/>
    </motif>
    <motif db="0" id="M46" alt="O46" length="40" nsites="8" evalue="1.3e-003">
      <pos A="0.241808" C="0.269893" G="0.330745" T="0.157554"/>
      <pos A="0.237128" C="0.30266" G="0.288617" T="0.171596"/>
      <pos A="0.124788" C="0.321383" G="0.288617" T="0.265213"/>
      <pos A="0.232446" C="0.297978" G="0.279255" T="0.190319"/>
      <pos A="0.176277" C="0.354148" G="0.321383" T="0.148192"/>
      <pos A="0.237128" C="0.321383" G="0.321383" T="0.120107"/>
      <pos A="0.297978" C="0.171596" G="0.134149" T="0.396276"/>
      <pos A="0.166916" C="0.204361" G="0.471169" T="0.157554"/>
      <pos A="0.0967032" C="0.461807" G="0.255851" T="0.185639"/>
      <pos A="0.260532" C="0.344787" G="0.30266" T="0.0920217"/>
      <pos A="0.120107" C="0.185639" G="0.340106" T="0.354148"/>
      <pos A="0.199681" C="0.344787" G="0.321383" T="0.134149"/>
      <pos A="0.312021" C="0.204361" G="0.283936" T="0.199681"/>
      <pos A="0.190319" C="0.312021" G="0.335425" T="0.162234"/>
      <pos A="0.106064" C="0.326063" G="0.349468" T="0.218404"/>
      <pos A="0.227766" C="0.30266" G="0.35883" T="0.110746"/>
      <pos A="0.0452138" C="0.354148" G="0.396276" T="0.204361"/>
      <pos A="0.265213" C="0.321383" G="0.279255" T="0.134149"/>
      <pos A="0.30266" C="0.382233" G="0.232446" T="0.0826607"/>
      <pos A="0.232446" C="0.246489" G="0.269893" T="0.25117"/>
      <pos A="0.162234" C="0.321383" G="0.326063" T="0.190319"/>
      <pos A="0.232446" C="0.372872" G="0.326063" T="0.0686183"/>
      <pos A="0.227766" C="0.297978" G="0.237128" T="0.237128"/>
      <pos A="0.213723" C="0.30734" G="0.377553" T="0.101384"/>
      <pos A="0.209043" C="0.209043" G="0.36351" T="0.218404"/>
      <pos A="0.232446" C="0.30266" G="0.265213" T="0.199681"/>
      <pos A="0.0218094" C="0.30266" G="0.405638" T="0.269893"/>
      <pos A="0.138831" C="0.321383" G="0.429042" T="0.110746"/>
      <pos A="0.237128" C="0.443084" G="0.204361" T="0.115426"/>
      <pos A="0.227766" C="0.452445" G="0.124788" T="0.195"/>
      <pos A="0.190319" C="0.204361" G="0.255851" T="0.349468"/>
      <pos A="0.195" C="0.283936" G="0.316702" T="0.204361"/>
      <pos A="0.213723" C="0.246489" G="0.396276" T="0.143511"/>
      <pos A="0.195" C="0.157554" G="0.503935" T="0.143511"/>
      <pos A="0.232446" C="0.241808" G="0.35883" T="0.166916"/>
      <pos A="0.246489" C="0.223085" G="0.466488" T="0.0639368"/>
      <pos A="0.185639" C="0.232446" G="0.36351" T="0.218404"/>
      <pos A="0.209043" C="0.232446" G="0.288617" T="0.269893"/>
      <pos A="0.143511" C="0.48053" G="0.176277" T="0.199681"/>
      <pos A="0.0686183" C="0.372872" G="0.288617" T="0.269893"/>
    </motif>
    <motif db="0" id="M47" alt="O47" length="40" nsites="8" evalue="1.3e-003">
      <pos A="0.00308642" C="0.743827" G="0.25" T="0.00308642"/>
      <pos A="0.743827" C="0.00308642" G="0.25" T="0.00308642"/>
      <pos A="0.496914" C="0.496914" G="0.00308642" T="0.00308642"/>
      <pos A="0.25" C="0.00308642" G="0.496914" T="0.25"/>
      <pos A="0.00308642" C="0.743827" G="0.25" T="0.00308642"/>
      <pos A="0.00308642" C="0.00308642" G="0.990741" T="0.00308642"/>
      <pos A="0.25" C="0.25" G="0.496914" T="0.00308642"/>
      <pos A="0.496914" C="0.00308642" G="0.496914" T="0.00308642"/>
      <pos A="0.00308642" C="0.743827" G="0.25" T="0.00308642"/>
      <pos A="0.00308642" C="0.990741" G="0.00308642" T="0.00308642"/>
      <pos A="0.00308642" C="0.25" G="0.743827" T="0.00308642"/>
      <pos A="0.25" C="0.00308642" G="0.743827" T="0.00308642"/>
      <pos A="0.00308642" C="0.496914" G="0.496914" T="0.00308642"/>
      <pos A="0.00308642" C="0.990741" G="0.00308642" T="0.00308642"/>
      <pos A="0.00308642" C="0.00308642" G="0.990741" T="0.00308642"/>
      <pos A="0.00308642" C="0.496914" G="0.496914" T="0.00308642"/>
      <pos A="0.00308642" C="0.496914" G="0.496914" T="0.00308642"/>
      <pos A="0.00308642" C="0.25" G="0.743827" T="0.00308642"/>
      <pos A="0.00308642" C="0.496914" G="0.496914" T="0.00308642"/>
      <pos A="0.496914" C="0.496914" G="0.00308642" T="0.00308642"/>
      <pos A="0.00308642" C="0.25" G="0.743827" T="0.00308642"/>
      <pos A="0.00308642" C="0.25" G="0.496914" T="0.25"/>
      <pos A="0.496914" C="0.496914" G="0.00308642" T="0.00308642"/>
      <pos A="0.00308642" C="0.25" G="0.496914" T="0.25"/>
      <pos A="0.00308642" C="0.496914" G="0.496914" T="0.00308642"/>
      <pos A="0.496914" C="0.496914" G="0.00308642" T="0.00308642"/>
      <pos A="0.496914" C="0.00308642" G="0.496914" T="0.00308642"/>
      <pos A="0.25" C="0.25" G="0.496914" T="0.00308642"/>
      <pos A="0.496914" C="0.25" G="0.25" T="0.00308642"/>
      <pos A="0.00308642" C="0.00308642" G="0.990741" T="0.00308642"/>
      <pos A="0.25" C="0.25" G="0.496914" T="0.00308642"/>
      <pos A="0.00308642" C="0.00308642" G="0.743827" T="0.25"/>
      <pos A="0.00308642" C="0.990741" G="0.00308642" T="0.00308642"/>
      <pos A="0.00308642" C="0.25" G="0.00308642" T="0.743827"/>
      <pos A="0.25" C="0.00308642" G="0.743827" T="0.00308642"/>
      <pos A="0.00308642" C="0.496914" G="0.496914" T="0.00308642"/>
      <pos A="0.00308642" C="0.00308642" G="0.743827" T="0.25"/>
      <pos A="0.00308642" C="0.496914" G="0.496914" T="0.00308642"/>
      <pos A="0.00308642" C="0.496914" G="0.00308642" T="0.496914"/>
      <pos A="0.00308642" C="0.25" G="0.743827" T="0.00308642"/>
    </motif>
    <motif db="0" id="M48" alt="O48" length="40" nsites="8" evalue="1.3e-003">
      <pos A="0.218404" C="0.461807" G="0.232446" T="0.0873412"/>
      <pos A="0.209043" C="0.288617" G="0.335425" T="0.166916"/>
      <pos A="0.129469" C="0.400957" G="0.30734" T="0.162234"/>
      <pos A="0.180958" C="0.223085" G="0.293298" T="0.30266"/>
      <pos A="0.148192" C="0.269893" G="0.377553" T="0.204361"/>
      <pos A="0.213723" C="0.288617" G="0.255851" T="0.241808"/>
      <pos A="0.157554" C="0.218404" G="0.36351" T="0.260532"/>
      <pos A="0.36351" C="0.180958" G="0.237128" T="0.218404"/>
      <pos A="0.190319" C="0.447765" G="0.227766" T="0.134149"/>
      <pos A="0.204361" C="0.260532" G="0.335425" T="0.199681"/>
      <pos A="0.195" C="0.410318" G="0.279255" T="0.115426"/>
      <pos A="0.25117" C="0.274575" G="0.400957" T="0.0732988"/>
      <pos A="0.227766" C="0.274575" G="0.30734" T="0.190319"/>
      <pos A="0.312021" C="0.120107" G="0.42436" T="0.143511"/>
      <pos A="0.199681" C="0.288617" G="0.326063" T="0.185639"/>
      <pos A="0.0826607" C="0.386915" G="0.260532" T="0.269893"/>
      <pos A="0.218404" C="0.326063" G="0.35883" T="0.0967032"/>
      <pos A="0.227766" C="0.391595" G="0.30734" T="0.0732988"/>
      <pos A="0.124788" C="0.344787" G="0.405638" T="0.124788"/>
      <pos A="0.199681" C="0.312021" G="0.36351" T="0.124788"/>
      <pos A="0.152873" C="0.255851" G="0.457127" T="0.134149"/>
      <pos A="0.166916" C="0.265213" G="0.288617" T="0.279255"/>
      <pos A="0.199681" C="0.269893" G="0.330745" T="0.199681"/>
      <pos A="0.143511" C="0.36351" G="0.354148" T="0.138831"/>
      <pos A="0.279255" C="0.372872" G="0.255851" T="0.0920217"/>
      <pos A="0.176277" C="0.297978" G="0.330745" T="0.195"/>
      <pos A="0.171596" C="0.260532" G="0.316702" T="0.25117"/>
      <pos A="0.115426" C="0.30734" G="0.368191" T="0.209043"/>
      <pos A="0.457127" C="0.120107" G="0.241808" T="0.180958"/>
      <pos A="0.30734" C="0.246489" G="0.148192" T="0.297978"/>
      <pos A="0.199681" C="0.106064" G="0.344787" T="0.349468"/>
      <pos A="0.120107" C="0.377553" G="0.297978" T="0.204361"/>
      <pos A="0.199681" C="0.42436" G="0.110746" T="0.265213"/>
      <pos A="0.288617" C="0.25117" G="0.316702" T="0.143511"/>
      <pos A="0.0826607" C="0.218404" G="0.583509" T="0.115426"/>
      <pos A="0.101384" C="0.35883" G="0.35883" T="0.180958"/>
      <pos A="0.190319" C="0.47585" G="0.166916" T="0.166916"/>
      <pos A="0.326063" C="0.316702" G="0.190319" T="0.166916"/>
      <pos A="0.209043" C="0.396276" G="0.288617" T="0.106064"/>
      <pos A="0.134149" C="0.35883" G="0.429042" T="0.0779793"/>
    </motif>
    <motif db="0" id="M49" alt="O49" length="40" nsites="8" evalue="1.3e-003">
      <pos A="0.124788" C="0.106064" G="0.429042" T="0.340106"/>
      <pos A="0.185639" C="0.35883" G="0.316702" T="0.138831"/>
      <pos A="0.213723" C="0.293298" G="0.190319" T="0.30266"/>
      <pos A="0.134149" C="0.368191" G="0.227766" T="0.269893"/>
      <pos A="0.255851" C="0.41968" G="0.152873" T="0.171596"/>
      <pos A="0.297978" C="0.335425" G="0.269893" T="0.0967032"/>
      <pos A="0.218404" C="0.377553" G="0.237128" T="0.166916"/>
      <pos A="0.260532" C="0.143511" G="0.391595" T="0.204361"/>
      <pos A="0.157554" C="0.489892" G="0.288617" T="0.0639368"/>
      <pos A="0.344787" C="0.176277" G="0.279255" T="0.199681"/>
      <pos A="0.185639" C="0.293298" G="0.382233" T="0.138831"/>
      <pos A="0.382233" C="0.35883" G="0.134149" T="0.124788"/>
      <pos A="0.0873412" C="0.30734" G="0.349468" T="0.255851"/>
      <pos A="0.120107" C="0.279255" G="0.433722" T="0.166916"/>
      <pos A="0.152873" C="0.321383" G="0.410318" T="0.115426"/>
      <pos A="0.180958" C="0.297978" G="0.349468" T="0.171596"/>
      <pos A="0.143511" C="0.330745" G="0.429042" T="0.0967032"/>
      <pos A="0.129469" C="0.279255" G="0.368191" T="0.223085"/>
      <pos A="0.185639" C="0.218404" G="0.30266" T="0.293298"/>
      <pos A="0.190319" C="0.30266" G="0.265213" T="0.241808"/>
      <pos A="0.260532" C="0.396276" G="0.227766" T="0.115426"/>
      <pos A="0.129469" C="0.377553" G="0.30734" T="0.185639"/>
      <pos A="0.152873" C="0.30266" G="0.30266" T="0.241808"/>
      <pos A="0.227766" C="0.213723" G="0.344787" T="0.213723"/>
      <pos A="0.255851" C="0.312021" G="0.354148" T="0.0779793"/>
      <pos A="0.218404" C="0.326063" G="0.340106" T="0.115426"/>
      <pos A="0.213723" C="0.283936" G="0.223085" T="0.279255"/>
      <pos A="0.199681" C="0.209043" G="0.344787" T="0.246489"/>
      <pos A="0.326063" C="0.288617" G="0.316702" T="0.0686183"/>
      <pos A="0.204361" C="0.30734" G="0.30734" T="0.180958"/>
      <pos A="0.241808" C="0.35883" G="0.293298" T="0.106064"/>
      <pos A="0.274575" C="0.152873" G="0.36351" T="0.209043"/>
      <pos A="0.143511" C="0.237128" G="0.517977" T="0.101384"/>
      <pos A="0.143511" C="0.410318" G="0.209043" T="0.237128"/>
      <pos A="0.157554" C="0.330745" G="0.293298" T="0.218404"/>
      <pos A="0.185639" C="0.340106" G="0.166916" T="0.30734"/>
      <pos A="0.110746" C="0.372872" G="0.36351" T="0.152873"/>
      <pos A="0.0967032" C="0.218404" G="0.489892" T="0.195"/>
      <pos A="0.180958" C="0.508615" G="0.129469" T="0.180958"/>
      <pos A="0.283936" C="0.232446" G="0.316702" T="0.166916"/>
    </motif>
    <motif db="0" id="M5" alt="O5" length="40" nsites="8" evalue="1.3e-003">
      <pos A="0.312021" C="0.162234" G="0.36351" T="0.162234"/>
      <pos A="0.227766" C="0.443084" G="0.180958" T="0.148192"/>
      <pos A="0.232446" C="0.162234" G="0.321383" T="0.283936"/>
      <pos A="0.152873" C="0.410318" G="0.30734" T="0.129469"/>
      <pos A="0.30734" C="0.321383" G="0.106064" T="0.265213"/>
      <pos A="0.279255" C="0.246489" G="0.41968" T="0.0545758"/>
      <pos A="0.0592563" C="0.438403" G="0.330745" T="0.171596"/>
      <pos A="0.138831" C="0.274575" G="0.42436" T="0.162234"/>
      <pos A="0.288617" C="0.124788" G="0.443084" T="0.143511"/>
      <pos A="0.223085" C="0.312021" G="0.340106" T="0.124788"/>
      <pos A="0.255851" C="0.386915" G="0.190319" T="0.166916"/>
      <pos A="0.195" C="0.321383" G="0.237128" T="0.246489"/>
      <pos A="0.162234" C="0.330745" G="0.36351" T="0.143511"/>
      <pos A="0.195" C="0.349468" G="0.344787" T="0.110746"/>
      <pos A="0.134149" C="0.157554" G="0.522658" T="0.185639"/>
      <pos A="0.0779793" C="0.410318" G="0.190319" T="0.321383"/>
      <pos A="0.162234" C="0.335425" G="0.232446" T="0.269893"/>
      <pos A="0.185639" C="0.260532" G="0.405638" T="0.148192"/>
      <pos A="0.213723" C="0.232446" G="0.335425" T="0.218404"/>
      <pos A="0.269893" C="0.30734" G="0.232446" T="0.190319"/>
      <pos A="0.265213" C="0.241808" G="0.260532" T="0.232446"/>
      <pos A="0.312021" C="0.195" G="0.274575" T="0.218404"/>
      <pos A="0.241808" C="0.180958" G="0.396276" T="0.180958"/>
      <pos A="0.288617" C="0.279255" G="0.326063" T="0.106064"/>
      <pos A="0.297978" C="0.274575" G="0.340106" T="0.0873412"/>
      <pos A="0.176277" C="0.279255" G="0.447765" T="0.0967032"/>
      <pos A="0.195" C="0.400957" G="0.30734" T="0.0967032"/>
      <pos A="0.152873" C="0.466488" G="0.199681" T="0.180958"/>
      <pos A="0.115426" C="0.185639" G="0.293298" T="0.405638"/>
      <pos A="0.129469" C="0.429042" G="0.25117" T="0.190319"/>
      <pos A="0.106064" C="0.485212" G="0.246489" T="0.162234"/>
      <pos A="0.199681" C="0.260532" G="0.396276" T="0.143511"/>
      <pos A="0.255851" C="0.138831" G="0.368191" T="0.237128"/>
      <pos A="0.110746" C="0.405638" G="0.30266" T="0.180958"/>
      <pos A="0.195" C="0.293298" G="0.326063" T="0.185639"/>
      <pos A="0.124788" C="0.30266" G="0.391595" T="0.180958"/>
      <pos A="0.138831" C="0.344787" G="0.382233" T="0.134149"/>
      <pos A="0.190319" C="0.400957" G="0.316702" T="0.0920217"/>
      <pos A="0.227766" C="0.213723" G="0.279255" T="0.279255"/>
      <pos A="0.209043" C="0.344787" G="0.199681" T="0.246489"/>
    </motif>
    <motif db="0" id="M50" alt="O50" length="40" nsites="8" evalue="1.3e-003">
      <pos A="0.152873" C="0.457127" G="0.297978" T="0.0920217"/>
      <pos A="0.297978" C="0.269893" G="0.241808" T="0.190319"/>
      <pos A="0.237128" C="0.269893" G="0.283936" T="0.209043"/>
      <pos A="0.0732988" C="0.274575" G="0.35883" T="0.293298"/>
      <pos A="0.110746" C="0.372872" G="0.297978" T="0.218404"/>
      <pos A="0.372872" C="0.35883" G="0.124788" T="0.143511"/>
      <pos A="0.25117" C="0.274575" G="0.274575" T="0.199681"/>
      <pos A="0.190319" C="0.269893" G="0.344787" T="0.195"/>
      <pos A="0.190319" C="0.30266" G="0.293298" T="0.213723"/>
      <pos A="0.106064" C="0.30266" G="0.499254" T="0.0920217"/>
      <pos A="0.199681" C="0.372872" G="0.288617" T="0.138831"/>
      <pos A="0.246489" C="0.30734" G="0.279255" T="0.166916"/>
      <pos A="0.0920217" C="0.209043" G="0.438403" T="0.260532"/>
      <pos A="0.297978" C="0.195" G="0.326063" T="0.180958"/>
      <pos A="0.0826607" C="0.48053" G="0.340106" T="0.0967032"/>
      <pos A="0.269893" C="0.386915" G="0.0545758" T="0.288617"/>
      <pos A="0.218404" C="0.166916" G="0.433722" T="0.180958"/>
      <pos A="0.148192" C="0.368191" G="0.330745" T="0.152873"/>
      <pos A="0.269893" C="0.255851" G="0.326063" T="0.148192"/>
      <pos A="0.218404" C="0.124788" G="0.485212" T="0.171596"/>
      <pos A="0.157554" C="0.283936" G="0.429042" T="0.129469"/>
      <pos A="0.354148" C="0.293298" G="0.120107" T="0.232446"/>
      <pos A="0.25117" C="0.241808" G="0.344787" T="0.162234"/>
      <pos A="0.148192" C="0.391595" G="0.312021" T="0.148192"/>
      <pos A="0.180958" C="0.180958" G="0.410318" T="0.227766"/>
      <pos A="0.185639" C="0.25117" G="0.382233" T="0.180958"/>
      <pos A="0.30266" C="0.204361" G="0.340106" T="0.152873"/>
      <pos A="0.115426" C="0.326063" G="0.433722" T="0.124788"/>
      <pos A="0.237128" C="0.36351" G="0.162234" T="0.237128"/>
      <pos A="0.152873" C="0.489892" G="0.134149" T="0.223085"/>
      <pos A="0.129469" C="0.433722" G="0.293298" T="0.143511"/>
      <pos A="0.0592563" C="0.255851" G="0.466488" T="0.218404"/>
      <pos A="0.0967032" C="0.274575" G="0.433722" T="0.195"/>
      <pos A="0.120107" C="0.340106" G="0.386915" T="0.152873"/>
      <pos A="0.185639" C="0.246489" G="0.260532" T="0.30734"/>
      <pos A="0.115426" C="0.340106" G="0.321383" T="0.223085"/>
      <pos A="0.227766" C="0.368191" G="0.274575" T="0.129469"/>
      <pos A="0.335425" C="0.246489" G="0.312021" T="0.106064"/>
      <pos A="0.152873" C="0.180958" G="0.489892" T="0.176277"/>
      <pos A="0.269893" C="0.36351" G="0.106064" T="0.260532"/>
    </motif>
    <motif db="0" id="M52" alt="O52" length="40" nsites="8" evalue="1.3e-003">
      <pos A="0.00308642" C="0.332304" G="0.222565" T="0.442043"/>
      <pos A="0.00308642" C="0.551784" G="0.112826" T="0.332304"/>
      <pos A="0.332304" C="0.332304" G="0.112826" T="0.222565"/>
      <pos A="0.00308642" C="0.442043" G="0.551784" T="0.00308642"/>
      <pos A="0.332304" C="0.442043" G="0.00308642" T="0.222565"/>
      <pos A="0.112826" C="0.661523" G="0.222565" T="0.00308642"/>
      <pos A="0.332304" C="0.112826" G="0.442043" T="0.112826"/>
      <pos A="0.00308642" C="0.332304" G="0.222565" T="0.442043"/>
      <pos A="0.442043" C="0.00308642" G="0.222565" T="0.332304"/>
      <pos A="0.00308642" C="0.112826" G="0.661523" T="0.222565"/>
      <pos A="0.112826" C="0.442043" G="0.222565" T="0.222565"/>
      <pos A="0.00308642" C="0.112826" G="0.442043" T="0.442043"/>
      <pos A="0.332304" C="0.222565" G="0.442043" T="0.00308642"/>
      <pos A="0.00308642" C="0.332304" G="0.661523" T="0.00308642"/>
      <pos A="0.00308642" C="0.332304" G="0.332304" T="0.332304"/>
      <pos A="0.112826" C="0.222565" G="0.551784" T="0.112826"/>
      <pos A="0.112826" C="0.442043" G="0.112826" T="0.332304"/>
      <pos A="0.222565" C="0.551784" G="0.112826" T="0.112826"/>
      <pos A="0.332304" C="0.442043" G="0.222565" T="0.00308642"/>
      <pos A="0.112826" C="0.551784" G="0.112826" T="0.222565"/>
      <pos A="0.00308642" C="0.332304" G="0.661523" T="0.00308642"/>
      <pos A="0.551784" C="0.222565" G="0.112826" T="0.112826"/>
      <pos A="0.442043" C="0.332304" G="0.222565" T="0.00308642"/>
      <pos A="0.112826" C="0.222565" G="0.551784" T="0.112826"/>
      <pos A="0.00308642" C="0.00308642" G="0.990741" T="0.00308642"/>
      <pos A="0.442043" C="0.112826" G="0.00308642" T="0.442043"/>
      <pos A="0.00308642" C="0.112826" G="0.661523" T="0.222565"/>
      <pos A="0.112826" C="0.442043" G="0.332304" T="0.112826"/>
      <pos A="0.00308642" C="0.222565" G="0.442043" T="0.332304"/>
      <pos A="0.442043" C="0.442043" G="0.112826" T="0.00308642"/>
      <pos A="0.00308642" C="0.332304" G="0.222565" T="0.442043"/>
      <pos A="0.00308642" C="0.551784" G="0.442043" T="0.00308642"/>
      <pos A="0.00308642" C="0.661523" G="0.222565" T="0.112826"/>
      <pos A="0.00308642" C="0.112826" G="0.771262" T="0.112826"/>
      <pos A="0.222565" C="0.332304" G="0.442043" T="0.00308642"/>
      <pos A="0.222565" C="0.661523" G="0.00308642" T="0.112826"/>
      <pos A="0.00308642" C="0.332304" G="0.332304" T="0.332304"/>
      <pos A="0.00308642" C="0.222565" G="0.442043" T="0.332304"/>
      <pos A="0.112826" C="0.661523" G="0.00308642" T="0.222565"/>
      <pos A="0.00308642" C="0.222565" G="0.442043" T="0.332304"/>
    </motif>
    <motif db="0" id="M53" alt="O53" length="40" nsites="8" evalue="1.3e-003">
      <pos A="0.14418" C="0.515726" G="0.0924454" T="0.247648"/>
      <pos A="0.233539" C="0.402851" G="0.181804" T="0.181804"/>
      <pos A="0.29468" C="0.318196" G="0.158289" T="0.228836"/>
      <pos A="0.167696" C="0.308789" G="0.407555" T="0.115961"/>
      <pos A="0.238242" C="0.21943" G="0.318196" T="0.224133"/>
      <pos A="0.261758" C="0.191211" G="0.393445" T="0.153586"/>
      <pos A="0.289976" C="0.257055" G="0.238242" T="0.214727"/>
      <pos A="0.247648" C="0.289976" G="0.252352" T="0.210024"/>
      <pos A="0.200617" C="0.421664" G="0.181804" T="0.195914"/>
      <pos A="0.266461" C="0.308789" G="0.29468" T="0.13007"/>
      <pos A="0.214727" C="0.454586" G="0.181804" T="0.148883"/>
      <pos A="0.210024" C="0.299383" G="0.238242" T="0.252352"/>
      <pos A="0.167696" C="0.224133" G="0.449882" T="0.158289"/>
      <pos A="0.0783358" C="0.365227" G="0.43107" T="0.125368"/>
      <pos A="0.36993" C="0.346414" G="0.186508" T="0.0971486"/>
      <pos A="0.195914" C="0.20532" G="0.332304" T="0.266461"/>
      <pos A="0.0736336" C="0.351117" G="0.332304" T="0.242945"/>
      <pos A="0.191211" C="0.318196" G="0.365227" T="0.125368"/>
      <pos A="0.0971486" C="0.313492" G="0.454586" T="0.134773"/>
      <pos A="0.191211" C="0.139477" G="0.52043" T="0.148883"/>
      <pos A="0.177101" C="0.304086" G="0.398148" T="0.120665"/>
      <pos A="0.346414" C="0.351117" G="0.167696" T="0.134773"/>
      <pos A="0.14418" C="0.177101" G="0.407555" T="0.271164"/>
      <pos A="0.14418" C="0.228836" G="0.525132" T="0.101852"/>
      <pos A="0.120665" C="0.360523" G="0.332304" T="0.186508"/>
      <pos A="0.332304" C="0.332304" G="0.139477" T="0.195914"/>
      <pos A="0.247648" C="0.28057" G="0.266461" T="0.20532"/>
      <pos A="0.228836" C="0.28057" G="0.313492" T="0.177101"/>
      <pos A="0.261758" C="0.210024" G="0.346414" T="0.181804"/>
      <pos A="0.337007" C="0.177101" G="0.454586" T="0.0313047"/>
      <pos A="0.195914" C="0.195914" G="0.416961" T="0.191211"/>
      <pos A="0.158289" C="0.285273" G="0.360523" T="0.195914"/>
      <pos A="0.252352" C="0.299383" G="0.186508" T="0.261758"/>
      <pos A="0.14418" C="0.515726" G="0.0971486" T="0.242945"/>
      <pos A="0.158289" C="0.242945" G="0.313492" T="0.285273"/>
      <pos A="0.0783358" C="0.426366" G="0.289976" T="0.20532"/>
      <pos A="0.158289" C="0.398148" G="0.275867" T="0.167696"/>
      <pos A="0.0548207" C="0.327601" G="0.445179" T="0.172399"/>
      <pos A="0.181804" C="0.384039" G="0.120665" T="0.313492"/>
      <pos A="0.177101" C="0.304086" G="0.351117" T="0.167696"/>
    </motif>
    <motif db="0" id="M54" alt="O54" length="40" nsites="8" evalue="1.3e-003">
      <pos A="0.310564" C="0.310564" G="0.329199" T="0.0496741"/>
      <pos A="0.273294" C="0.347834" G="0.254659" T="0.124214"/>
      <pos A="0.226706" C="0.301246" G="0.319881" T="0.152166"/>
      <pos A="0.208071" C="0.170801" G="0.496914" T="0.124214"/>
      <pos A="0.161483" C="0.310564" G="0.468961" T="0.0589916"/>
      <pos A="0.124214" C="0.291929" G="0.254659" T="0.329199"/>
      <pos A="0.263976" C="0.198754" G="0.329199" T="0.208071"/>
      <pos A="0.0496741" C="0.394421" G="0.431691" T="0.124214"/>
      <pos A="0.226706" C="0.226706" G="0.254659" T="0.291929"/>
      <pos A="0.263976" C="0.105579" G="0.580771" T="0.0496741"/>
      <pos A="0.236024" C="0.394421" G="0.291929" T="0.0776267"/>
      <pos A="0.124214" C="0.282611" G="0.394421" T="0.198754"/>
      <pos A="0.0589916" C="0.422373" G="0.357152" T="0.161483"/>
      <pos A="0.189436" C="0.375786" G="0.301246" T="0.133531"/>
      <pos A="0.245341" C="0.245341" G="0.319881" T="0.189436"/>
      <pos A="0.0403565" C="0.310564" G="0.422373" T="0.226706"/>
      <pos A="0.254659" C="0.208071" G="0.403738" T="0.133531"/>
      <pos A="0.152166" C="0.450326" G="0.291929" T="0.105579"/>
      <pos A="0.366469" C="0.273294" G="0.329199" T="0.031039"/>
      <pos A="0.180119" C="0.385103" G="0.301246" T="0.133531"/>
      <pos A="0.161483" C="0.506231" G="0.105579" T="0.226706"/>
      <pos A="0.133531" C="0.170801" G="0.431691" T="0.263976"/>
      <pos A="0.254659" C="0.273294" G="0.282611" T="0.189436"/>
      <pos A="0.291929" C="0.291929" G="0.282611" T="0.133531"/>
      <pos A="0.161483" C="0.217389" G="0.534184" T="0.0869442"/>
      <pos A="0.319881" C="0.441008" G="0.133531" T="0.105579"/>
      <pos A="0.198754" C="0.170801" G="0.319881" T="0.310564"/>
      <pos A="0.124214" C="0.431691" G="0.394421" T="0.0496741"/>
      <pos A="0.0589916" C="0.422373" G="0.338517" T="0.180119"/>
      <pos A="0.105579" C="0.273294" G="0.310564" T="0.310564"/>
      <pos A="0.152166" C="0.459643" G="0.114897" T="0.273294"/>
      <pos A="0.189436" C="0.394421" G="0.226706" T="0.189436"/>
      <pos A="0.245341" C="0.198754" G="0.217389" T="0.338517"/>
      <pos A="0.0776267" C="0.245341" G="0.515549" T="0.161483"/>
      <pos A="0.198754" C="0.170801" G="0.524866" T="0.105579"/>
      <pos A="0.291929" C="0.124214" G="0.208071" T="0.375786"/>
      <pos A="0.114897" C="0.319881" G="0.347834" T="0.217389"/>
      <pos A="0.189436" C="0.478279" G="0.245341" T="0.0869442"/>
      <pos A="0.245341" C="0.273294" G="0.282611" T="0.198754"/>
      <pos A="0.245341" C="0.319881" G="0.310564" T="0.124214"/>
    </motif>
    <motif db="0" id="M55" alt="O55" length="40" nsites="8" evalue="1.3e-003">
      <pos A="0.176277" C="0.415" G="0.218404" T="0.190319"/>
      <pos A="0.227766" C="0.354148" G="0.326063" T="0.0920217"/>
      <pos A="0.293298" C="0.124788" G="0.312021" T="0.269893"/>
      <pos A="0.0779793" C="0.326063" G="0.489892" T="0.106064"/>
      <pos A="0.110746" C="0.340106" G="0.354148" T="0.195"/>
      <pos A="0.255851" C="0.218404" G="0.36351" T="0.162234"/>
      <pos A="0.110746" C="0.503935" G="0.190319" T="0.195"/>
      <pos A="0.195" C="0.152873" G="0.335425" T="0.316702"/>
      <pos A="0.232446" C="0.386915" G="0.265213" T="0.115426"/>
      <pos A="0.335425" C="0.237128" G="0.326063" T="0.101384"/>
      <pos A="0.223085" C="0.274575" G="0.382233" T="0.120107"/>
      <pos A="0.391595" C="0.293298" G="0.260532" T="0.0545758"/>
      <pos A="0.176277" C="0.297978" G="0.396276" T="0.129469"/>
      <pos A="0.265213" C="0.349468" G="0.255851" T="0.129469"/>
      <pos A="0.241808" C="0.335425" G="0.25117" T="0.171596"/>
      <pos A="0.218404" C="0.237128" G="0.180958" T="0.36351"/>
      <pos A="0.180958" C="0.391595" G="0.199681" T="0.227766"/>
      <pos A="0.213723" C="0.30266" G="0.274575" T="0.209043"/>
      <pos A="0.195" C="0.124788" G="0.471169" T="0.209043"/>
      <pos A="0.106064" C="0.340106" G="0.330745" T="0.223085"/>
      <pos A="0.166916" C="0.349468" G="0.260532" T="0.223085"/>
      <pos A="0.166916" C="0.326063" G="0.30266" T="0.204361"/>
      <pos A="0.209043" C="0.415" G="0.227766" T="0.148192"/>
      <pos A="0.124788" C="0.269893" G="0.42436" T="0.180958"/>
      <pos A="0.157554" C="0.429042" G="0.25117" T="0.162234"/>
      <pos A="0.255851" C="0.321383" G="0.312021" T="0.110746"/>
      <pos A="0.255851" C="0.199681" G="0.443084" T="0.101384"/>
      <pos A="0.218404" C="0.157554" G="0.443084" T="0.180958"/>
      <pos A="0.185639" C="0.213723" G="0.312021" T="0.288617"/>
      <pos A="0.134149" C="0.269893" G="0.321383" T="0.274575"/>
      <pos A="0.190319" C="0.265213" G="0.330745" T="0.213723"/>
      <pos A="0.265213" C="0.316702" G="0.335425" T="0.0826607"/>
      <pos A="0.204361" C="0.209043" G="0.433722" T="0.152873"/>
      <pos A="0.246489" C="0.199681" G="0.447765" T="0.106064"/>
      <pos A="0.162234" C="0.499254" G="0.110746" T="0.227766"/>
      <pos A="0.241808" C="0.30734" G="0.195" T="0.255851"/>
      <pos A="0.148192" C="0.227766" G="0.386915" T="0.237128"/>
      <pos A="0.106064" C="0.396276" G="0.237128" T="0.260532"/>
      <pos A="0.190319" C="0.274575" G="0.265213" T="0.269893"/>
      <pos A="0.162234" C="0.508615" G="0.223085" T="0.106064"/>
    </motif>
    <motif db="0" id="M57" alt="O57" length="40" nsites="8" evalue="1.3e-003">
      <pos A="0.174852" C="0.260736" G="0.217794" T="0.346618"/>
      <pos A="0.217794" C="0.647209" G="0.0460277" T="0.0889699"/>
      <pos A="0.0889699" C="0.38956" G="0.260736" T="0.260736"/>
      <pos A="0.131911" C="0.518384" G="0.303677" T="0.0460277"/>
      <pos A="0.0460277" C="0.432502" G="0.303677" T="0.217794"/>
      <pos A="0.475443" C="0.00308642" G="0.217794" T="0.303677"/>
      <pos A="0.217794" C="0.475443" G="0.303677" T="0.00308642"/>
      <pos A="0.303677" C="0.217794" G="0.260736" T="0.217794"/>
      <pos A="0.0889699" C="0.303677" G="0.561325" T="0.0460277"/>
      <pos A="0.174852" C="0.346618" G="0.346618" T="0.131911"/>
      <pos A="0.174852" C="0.604268" G="0.217794" T="0.00308642"/>
      <pos A="0.346618" C="0.174852" G="0.0889699" T="0.38956"/>
      <pos A="0.346618" C="0.475443" G="0.0889699" T="0.0889699"/>
      <pos A="0.174852" C="0.303677" G="0.0889699" T="0.432502"/>
      <pos A="0.217794" C="0.131911" G="0.518384" T="0.131911"/>
      <pos A="0.217794" C="0.217794" G="0.303677" T="0.260736"/>
      <pos A="0.0460277" C="0.217794" G="0.303677" T="0.432502"/>
      <pos A="0.303677" C="0.0889699" G="0.174852" T="0.432502"/>
      <pos A="0.0889699" C="0.260736" G="0.217794" T="0.432502"/>
      <pos A="0.217794" C="0.38956" G="0.260736" T="0.131911"/>
      <pos A="0.0889699" C="0.776034" G="0.0460277" T="0.0889699"/>
      <pos A="0.432502" C="0.131911" G="0.0889699" T="0.346618"/>
      <pos A="0.174852" C="0.260736" G="0.260736" T="0.303677"/>
      <pos A="0.174852" C="0.475443" G="0.174852" T="0.174852"/>
      <pos A="0.174852" C="0.303677" G="0.217794" T="0.303677"/>
      <pos A="0.0889699" C="0.131911" G="0.432502" T="0.346618"/>
      <pos A="0.260736" C="0.432502" G="0.0889699" T="0.217794"/>
      <pos A="0.00308642" C="0.38956" G="0.346618" T="0.260736"/>
      <pos A="0.00308642" C="0.432502" G="0.518384" T="0.0460277"/>
      <pos A="0.217794" C="0.174852" G="0.217794" T="0.38956"/>
      <pos A="0.131911" C="0.217794" G="0.38956" T="0.260736"/>
      <pos A="0.346618" C="0.260736" G="0.260736" T="0.131911"/>
      <pos A="0.0460277" C="0.217794" G="0.647209" T="0.0889699"/>
      <pos A="0.217794" C="0.346618" G="0.0889699" T="0.346618"/>
      <pos A="0.38956" C="0.475443" G="0.131911" T="0.00308642"/>
      <pos A="0.174852" C="0.0889699" G="0.69015" T="0.0460277"/>
      <pos A="0.00308642" C="0.561325" G="0.303677" T="0.131911"/>
      <pos A="0.0460277" C="0.38956" G="0.174852" T="0.38956"/>
      <pos A="0.131911" C="0.260736" G="0.432502" T="0.174852"/>
      <pos A="0.432502" C="0.260736" G="0.00308642" T="0.303677"/>
    </motif>
    <motif db="0" id="M58" alt="O58" length="40" nsites="8" evalue="1.3e-003">
      <pos A="0.146455" C="0.162385" G="0.353545" T="0.337615"/>
      <pos A="0.226105" C="0.353545" G="0.369475" T="0.050876"/>
      <pos A="0.305755" C="0.226105" G="0.465054" T="0.00308642"/>
      <pos A="0.305755" C="0.401334" G="0.130525" T="0.162385"/>
      <pos A="0.226105" C="0.337615" G="0.289825" T="0.146455"/>
      <pos A="0.210175" C="0.242035" G="0.449124" T="0.0986657"/>
      <pos A="0.162385" C="0.496914" G="0.050876" T="0.289825"/>
      <pos A="0.273895" C="0.194245" G="0.449124" T="0.0827358"/>
      <pos A="0.194245" C="0.114596" G="0.512843" T="0.178315"/>
      <pos A="0.496914" C="0.178315" G="0.226105" T="0.0986657"/>
      <pos A="0.226105" C="0.257965" G="0.305755" T="0.210175"/>
      <pos A="0.0827358" C="0.242035" G="0.608423" T="0.0668059"/>
      <pos A="0.353545" C="0.146455" G="0.130525" T="0.369475"/>
      <pos A="0.146455" C="0.0986657" G="0.608423" T="0.146455"/>
      <pos A="0.242035" C="0.273895" G="0.257965" T="0.226105"/>
      <pos A="0.242035" C="0.162385" G="0.337615" T="0.257965"/>
      <pos A="0.0986657" C="0.512843" G="0.226105" T="0.162385"/>
      <pos A="0.305755" C="0.162385" G="0.337615" T="0.194245"/>
      <pos A="0.146455" C="0.257965" G="0.417264" T="0.178315"/>
      <pos A="0.226105" C="0.194245" G="0.544703" T="0.0349462"/>
      <pos A="0.321685" C="0.146455" G="0.321685" T="0.210175"/>
      <pos A="0.130525" C="0.289825" G="0.433194" T="0.146455"/>
      <pos A="0.178315" C="0.194245" G="0.385404" T="0.242035"/>
      <pos A="0.0190163" C="0.321685" G="0.401334" T="0.257965"/>
      <pos A="0.130525" C="0.433194" G="0.210175" T="0.226105"/>
      <pos A="0.0827358" C="0.210175" G="0.496914" T="0.210175"/>
      <pos A="0.289825" C="0.242035" G="0.433194" T="0.0349462"/>
      <pos A="0.178315" C="0.369475" G="0.194245" T="0.257965"/>
      <pos A="0.194245" C="0.114596" G="0.544703" T="0.146455"/>
      <pos A="0.0827358" C="0.226105" G="0.576563" T="0.114596"/>
      <pos A="0.353545" C="0.162385" G="0.289825" T="0.194245"/>
      <pos A="0.369475" C="0.242035" G="0.257965" T="0.130525"/>
      <pos A="0.353545" C="0.353545" G="0.257965" T="0.0349462"/>
      <pos A="0.321685" C="0.289825" G="0.130525" T="0.257965"/>
      <pos A="0.146455" C="0.242035" G="0.369475" T="0.242035"/>
      <pos A="0.0349462" C="0.353545" G="0.480984" T="0.130525"/>
      <pos A="0.210175" C="0.353545" G="0.242035" T="0.194245"/>
      <pos A="0.0827358" C="0.337615" G="0.353545" T="0.226105"/>
      <pos A="0.0827358" C="0.257965" G="0.305755" T="0.353545"/>
      <pos A="0.178315" C="0.242035" G="0.130525" T="0.449124"/>
    </motif>
    <motif db="0" id="M59" alt="O59" length="40" nsites="8" evalue="1.3e-003">
      <pos A="0.312021" C="0.297978" G="0.25117" T="0.138831"/>
      <pos A="0.166916" C="0.330745" G="0.400957" T="0.101384"/>
      <pos A="0.180958" C="0.297978" G="0.312021" T="0.209043"/>
      <pos A="0.255851" C="0.288617" G="0.297978" T="0.157554"/>
      <pos A="0.237128" C="0.368191" G="0.223085" T="0.171596"/>
      <pos A="0.255851" C="0.400957" G="0.148192" T="0.195"/>
      <pos A="0.138831" C="0.330745" G="0.372872" T="0.157554"/>
      <pos A="0.195" C="0.340106" G="0.391595" T="0.0732988"/>
      <pos A="0.349468" C="0.218404" G="0.171596" T="0.260532"/>
      <pos A="0.227766" C="0.223085" G="0.415" T="0.134149"/>
      <pos A="0.101384" C="0.326063" G="0.316702" T="0.255851"/>
      <pos A="0.199681" C="0.227766" G="0.326063" T="0.246489"/>
      <pos A="0.166916" C="0.218404" G="0.457127" T="0.157554"/>
      <pos A="0.288617" C="0.415" G="0.232446" T="0.0639368"/>
      <pos A="0.176277" C="0.157554" G="0.316702" T="0.349468"/>
      <pos A="0.138831" C="0.265213" G="0.35883" T="0.237128"/>
      <pos A="0.227766" C="0.227766" G="0.283936" T="0.260532"/>
      <pos A="0.0498943" C="0.41968" G="0.396276" T="0.134149"/>
      <pos A="0.227766" C="0.204361" G="0.288617" T="0.279255"/>
      <pos A="0.171596" C="0.223085" G="0.386915" T="0.218404"/>
      <pos A="0.237128" C="0.517977" G="0.157554" T="0.0873412"/>
      <pos A="0.279255" C="0.227766" G="0.349468" T="0.143511"/>
      <pos A="0.157554" C="0.312021" G="0.335425" T="0.195"/>
      <pos A="0.180958" C="0.340106" G="0.36351" T="0.115426"/>
      <pos A="0.166916" C="0.316702" G="0.255851" T="0.260532"/>
      <pos A="0.190319" C="0.42436" G="0.195" T="0.190319"/>
      <pos A="0.25117" C="0.433722" G="0.255851" T="0.0592563"/>
      <pos A="0.227766" C="0.288617" G="0.36351" T="0.120107"/>
      <pos A="0.218404" C="0.316702" G="0.288617" T="0.176277"/>
      <pos A="0.237128" C="0.265213" G="0.396276" T="0.101384"/>
      <pos A="0.110746" C="0.106064" G="0.438403" T="0.344787"/>
      <pos A="0.120107" C="0.377553" G="0.30266" T="0.199681"/>
      <pos A="0.232446" C="0.0732988" G="0.330745" T="0.36351"/>
      <pos A="0.260532" C="0.30266" G="0.279255" T="0.157554"/>
      <pos A="0.213723" C="0.344787" G="0.344787" T="0.0967032"/>
      <pos A="0.246489" C="0.391595" G="0.180958" T="0.180958"/>
      <pos A="0.166916" C="0.312021" G="0.344787" T="0.176277"/>
      <pos A="0.0358519" C="0.471169" G="0.382233" T="0.110746"/>
      <pos A="0.157554" C="0.204361" G="0.349468" T="0.288617"/>
      <pos A="0.195" C="0.255851" G="0.321383" T="0.227766"/>
    </motif>
    <motif db="0" id="M6" alt="O6" length="40" nsites="8" evalue="1.3e-003">
      <pos A="0.177379" C="0.177379" G="0.642157" T="0.00308642"/>
      <pos A="0.0611842" C="0.409768" G="0.293573" T="0.235476"/>
      <pos A="0.235476" C="0.119281" G="0.235476" T="0.409768"/>
      <pos A="0.409768" C="0.525962" G="0.00308642" T="0.0611842"/>
      <pos A="0.0611842" C="0.584059" G="0.293573" T="0.0611842"/>
      <pos A="0.00308642" C="0.467865" G="0.119281" T="0.409768"/>
      <pos A="0.177379" C="0.525962" G="0.119281" T="0.177379"/>
      <pos A="0.119281" C="0.177379" G="0.525962" T="0.177379"/>
      <pos A="0.293573" C="0.409768" G="0.177379" T="0.119281"/>
      <pos A="0.177379" C="0.35167" G="0.409768" T="0.0611842"/>
      <pos A="0.293573" C="0.293573" G="0.235476" T="0.177379"/>
      <pos A="0.467865" C="0.00308642" G="0.235476" T="0.293573"/>
      <pos A="0.467865" C="0.177379" G="0.293573" T="0.0611842"/>
      <pos A="0.0611842" C="0.235476" G="0.642157" T="0.0611842"/>
      <pos A="0.0611842" C="0.758352" G="0.00308642" T="0.177379"/>
      <pos A="0.0611842" C="0.0611842" G="0.816448" T="0.0611842"/>
      <pos A="0.00308642" C="0.467865" G="0.525962" T="0.00308642"/>
      <pos A="0.0611842" C="0.35167" G="0.467865" T="0.119281"/>
      <pos A="0.0611842" C="0.00308642" G="0.758352" T="0.177379"/>
      <pos A="0.235476" C="0.409768" G="0.35167" T="0.00308642"/>
      <pos A="0.0611842" C="0.525962" G="0.119281" T="0.293573"/>
      <pos A="0.0611842" C="0.409768" G="0.177379" T="0.35167"/>
      <pos A="0.00308642" C="0.35167" G="0.584059" T="0.0611842"/>
      <pos A="0.293573" C="0.467865" G="0.177379" T="0.0611842"/>
      <pos A="0.119281" C="0.0611842" G="0.584059" T="0.235476"/>
      <pos A="0.0611842" C="0.177379" G="0.642157" T="0.119281"/>
      <pos A="0.0611842" C="0.584059" G="0.35167" T="0.00308642"/>
      <pos A="0.293573" C="0.235476" G="0.119281" T="0.35167"/>
      <pos A="0.235476" C="0.409768" G="0.293573" T="0.0611842"/>
      <pos A="0.525962" C="0.35167" G="0.119281" T="0.00308642"/>
      <pos A="0.35167" C="0.0611842" G="0.525962" T="0.0611842"/>
      <pos A="0.177379" C="0.35167" G="0.409768" T="0.0611842"/>
      <pos A="0.35167" C="0.0611842" G="0.467865" T="0.119281"/>
      <pos A="0.235476" C="0.119281" G="0.235476" T="0.409768"/>
      <pos A="0.235476" C="0.235476" G="0.467865" T="0.0611842"/>
      <pos A="0.235476" C="0.00308642" G="0.35167" T="0.409768"/>
      <pos A="0.235476" C="0.642157" G="0.0611842" T="0.0611842"/>
      <pos A="0.00308642" C="0.584059" G="0.35167" T="0.0611842"/>
      <pos A="0.235476" C="0.293573" G="0.293573" T="0.177379"/>
      <pos A="0.119281" C="0.642157" G="0.235476" T="0.00308642"/>
    </motif>
    <motif db="0" id="M60" alt="O60" length="40" nsites="8" evalue="1.3e-003">
      <pos A="0.496914" C="0.496914" G="0.00308642" T="0.00308642"/>
      <pos A="0.00308642" C="0.496914" G="0.00308642" T="0.496914"/>
      <pos A="0.00308642" C="0.496914" G="0.496914" T="0.00308642"/>
      <pos A="0.00308642" C="0.990741" G="0.00308642" T="0.00308642"/>
      <pos A="0.00308642" C="0.990741" G="0.00308642" T="0.00308642"/>
      <pos A="0.496914" C="0.00308642" G="0.00308642" T="0.496914"/>
      <pos A="0.00308642" C="0.00308642" G="0.496914" T="0.496914"/>
      <pos A="0.496914" C="0.496914" G="0.00308642" T="0.00308642"/>
      <pos A="0.496914" C="0.00308642" G="0.496914" T="0.00308642"/>
      <pos A="0.00308642" C="0.00308642" G="0.00308642" T="0.990741"/>
      <pos A="0.496914" C="0.496914" G="0.00308642" T="0.00308642"/>
      <pos A="0.496914" C="0.00308642" G="0.00308642" T="0.496914"/>
      <pos A="0.00308642" C="0.00308642" G="0.496914" T="0.496914"/>
      <pos A="0.00308642" C="0.00308642" G="0.496914" T="0.496914"/>
      <pos A="0.00308642" C="0.496914" G="0.00308642" T="0.496914"/>
      <pos A="0.00308642" C="0.00308642" G="0.990741" T="0.00308642"/>
      <pos A="0.00308642" C="0.496914" G="0.496914" T="0.00308642"/>
      <pos A="0.496914" C="0.00308642" G="0.496914" T="0.00308642"/>
      <pos A="0.00308642" C="0.00308642" G="0.00308642" T="0.990741"/>
      <pos A="0.00308642" C="0.00308642" G="0.990741" T="0.00308642"/>
      <pos A="0.00308642" C="0.496914" G="0.496914" T="0.00308642"/>
      <pos A="0.496914" C="0.00308642" G="0.00308642" T="0.496914"/>
      <pos A="0.990741" C="0.00308642" G="0.00308642" T="0.00308642"/>
      <pos A="0.496914" C="0.00308642" G="0.496914" T="0.00308642"/>
      <pos A="0.496914" C="0.00308642" G="0.496914" T="0.00308642"/>
      <pos A="0.00308642" C="0.00308642" G="0.496914" T="0.496914"/>
      <pos A="0.00308642" C="0.00308642" G="0.00308642" T="0.990741"/>
      <pos A="0.00308642" C="0.00308642" G="0.00308642" T="0.990741"/>
      <pos A="0.00308642" C="0.00308642" G="0.00308642" T="0.990741"/>
      <pos A="0.00308642" C="0.00308642" G="0.00308642" T="0.990741"/>
      <pos A="0.990741" C="0.00308642" G="0.00308642" T="0.00308642"/>
      <pos A="0.496914" C="0.00308642" G="0.00308642" T="0.496914"/>
      <pos A="0.496914" C="0.00308642" G="0.00308642" T="0.496914"/>
      <pos A="0.00308642" C="0.990741" G="0.00308642" T="0.00308642"/>
      <pos A="0.00308642" C="0.990741" G="0.00308642" T="0.00308642"/>
      <pos A="0.00308642" C="0.00308642" G="0.00308642" T="0.990741"/>
      <pos A="0.990741" C="0.00308642" G="0.00308642" T="0.00308642"/>
      <pos A="0.00308642" C="0.496914" G="0.496914" T="0.00308642"/>
      <pos A="0.00308642" C="0.990741" G="0.00308642" T="0.00308642"/>
      <pos A="0.00308642" C="0.990741" G="0.00308642" T="0.00308642"/>
    </motif>
    <motif db="0" id="M61" alt="O61" length="40" nsites="8" evalue="1.3e-003">
      <pos A="0.259145" C="0.17684" G="0.17684" T="0.387174"/>
      <pos A="0.112826" C="0.387174" G="0.30487" T="0.19513"/>
      <pos A="0.167696" C="0.314015" G="0.0762459" T="0.442043"/>
      <pos A="0.25" C="0.26829" G="0.240855" T="0.240855"/>
      <pos A="0.12197" C="0.32316" G="0.32316" T="0.23171"/>
      <pos A="0.359739" C="0.30487" G="0.15855" T="0.17684"/>
      <pos A="0.185985" C="0.140261" G="0.396319" T="0.277435"/>
      <pos A="0.359739" C="0.185985" G="0.295724" T="0.15855"/>
      <pos A="0.103681" C="0.34145" G="0.240855" T="0.314015"/>
      <pos A="0.112826" C="0.432899" G="0.314015" T="0.140261"/>
      <pos A="0.15855" C="0.25" G="0.460334" T="0.131116"/>
      <pos A="0.423754" C="0.295724" G="0.19513" T="0.0853906"/>
      <pos A="0.259145" C="0.140261" G="0.314015" T="0.28658"/>
      <pos A="0.103681" C="0.414609" G="0.314015" T="0.167696"/>
      <pos A="0.222565" C="0.314015" G="0.21342" T="0.25"/>
      <pos A="0.432899" C="0.28658" G="0.103681" T="0.17684"/>
      <pos A="0.204276" C="0.15855" G="0.496914" T="0.140261"/>
      <pos A="0.26829" C="0.23171" G="0.368884" T="0.131116"/>
      <pos A="0.21342" C="0.469479" G="0.112826" T="0.204276"/>
      <pos A="0.167696" C="0.414609" G="0.26829" T="0.149405"/>
      <pos A="0.32316" C="0.140261" G="0.496914" T="0.0396662"/>
      <pos A="0.0945363" C="0.28658" G="0.32316" T="0.295724"/>
      <pos A="0.103681" C="0.185985" G="0.34145" T="0.368884"/>
      <pos A="0.0305215" C="0.28658" G="0.405464" T="0.277435"/>
      <pos A="0.167696" C="0.314015" G="0.30487" T="0.21342"/>
      <pos A="0.0762459" C="0.359739" G="0.185985" T="0.37803"/>
      <pos A="0.25" C="0.314015" G="0.0488109" T="0.387174"/>
      <pos A="0.332304" C="0.295724" G="0.15855" T="0.21342"/>
      <pos A="0.396319" C="0.25" G="0.19513" T="0.15855"/>
      <pos A="0.131116" C="0.405464" G="0.295724" T="0.167696"/>
      <pos A="0.131116" C="0.350595" G="0.34145" T="0.17684"/>
      <pos A="0.185985" C="0.423754" G="0.25" T="0.140261"/>
      <pos A="0.451189" C="0.240855" G="0.149405" T="0.15855"/>
      <pos A="0.26829" C="0.32316" G="0.15855" T="0.25"/>
      <pos A="0.26829" C="0.30487" G="0.259145" T="0.167696"/>
      <pos A="0.259145" C="0.25" G="0.19513" T="0.295724"/>
      <pos A="0.204276" C="0.414609" G="0.204276" T="0.17684"/>
      <pos A="0.21342" C="0.295724" G="0.19513" T="0.295724"/>
      <pos A="0.19513" C="0.240855" G="0.32316" T="0.240855"/>
      <pos A="0.222565" C="0.25" G="0.30487" T="0.222565"/>
    </motif>
    <motif db="0" id="M62" alt="O62" length="40" nsites="8" evalue="1.3e-003">
      <pos A="0.261122" C="0.145451" G="0.367895" T="0.225531"/>
      <pos A="0.225531" C="0.305611" G="0.341202" T="0.127655"/>
      <pos A="0.296713" C="0.181042" G="0.225531" T="0.296713"/>
      <pos A="0.10986" C="0.367895" G="0.394589" T="0.127655"/>
      <pos A="0.243326" C="0.234429" G="0.225531" T="0.296713"/>
      <pos A="0.145451" C="0.341202" G="0.394589" T="0.118758"/>
      <pos A="0.172144" C="0.358998" G="0.376793" T="0.0920642"/>
      <pos A="0.234429" C="0.243326" G="0.412384" T="0.10986"/>
      <pos A="0.252224" C="0.376793" G="0.243326" T="0.127655"/>
      <pos A="0.323406" C="0.225531" G="0.296713" T="0.154349"/>
      <pos A="0.234429" C="0.27002" G="0.27002" T="0.225531"/>
      <pos A="0.181042" C="0.474669" G="0.172144" T="0.172144"/>
      <pos A="0.163246" C="0.3501" G="0.198838" T="0.287815"/>
      <pos A="0.0119842" C="0.474669" G="0.198838" T="0.314509"/>
      <pos A="0.278918" C="0.0920642" G="0.323406" T="0.305611"/>
      <pos A="0.100962" C="0.305611" G="0.385691" T="0.207735"/>
      <pos A="0.296713" C="0.163246" G="0.43018" T="0.10986"/>
      <pos A="0.252224" C="0.136553" G="0.456873" T="0.154349"/>
      <pos A="0.0920642" C="0.243326" G="0.18994" T="0.474669"/>
      <pos A="0.198838" C="0.528056" G="0.100962" T="0.172144"/>
      <pos A="0.198838" C="0.367895" G="0.341202" T="0.0920642"/>
      <pos A="0.198838" C="0.287815" G="0.296713" T="0.216633"/>
      <pos A="0.100962" C="0.0831664" G="0.412384" T="0.403486"/>
      <pos A="0.18994" C="0.367895" G="0.198838" T="0.243326"/>
      <pos A="0.519159" C="0.216633" G="0.154349" T="0.10986"/>
      <pos A="0.207735" C="0.278918" G="0.376793" T="0.136553"/>
      <pos A="0.163246" C="0.172144" G="0.412384" T="0.252224"/>
      <pos A="0.145451" C="0.545852" G="0.243326" T="0.0653709"/>
      <pos A="0.127655" C="0.421282" G="0.225531" T="0.225531"/>
      <pos A="0.198838" C="0.358998" G="0.287815" T="0.154349"/>
      <pos A="0.296713" C="0.10986" G="0.341202" T="0.252224"/>
      <pos A="0.207735" C="0.207735" G="0.412384" T="0.172144"/>
      <pos A="0.198838" C="0.18994" G="0.3501" T="0.261122"/>
      <pos A="0.100962" C="0.305611" G="0.421282" T="0.172144"/>
      <pos A="0.27002" C="0.172144" G="0.43018" T="0.127655"/>
      <pos A="0.198838" C="0.216633" G="0.332304" T="0.252224"/>
      <pos A="0.27002" C="0.367895" G="0.18994" T="0.172144"/>
      <pos A="0.0920642" C="0.225531" G="0.421282" T="0.261122"/>
      <pos A="0.145451" C="0.358998" G="0.412384" T="0.0831664"/>
      <pos A="0.278918" C="0.287815" G="0.278918" T="0.154349"/>
    </motif>
    <motif db="0" id="M63" alt="O63" length="40" nsites="8" evalue="1.3e-003">
      <pos A="0.10705" C="0.262996" G="0.574886" T="0.0550686"/>
      <pos A="0.159032" C="0.418941" G="0.262996" T="0.159032"/>
      <pos A="0.159032" C="0.00308642" G="0.626868" T="0.211013"/>
      <pos A="0.159032" C="0.159032" G="0.626868" T="0.0550686"/>
      <pos A="0.366959" C="0.366959" G="0.262996" T="0.00308642"/>
      <pos A="0.159032" C="0.00308642" G="0.574886" T="0.262996"/>
      <pos A="0.10705" C="0.418941" G="0.418941" T="0.0550686"/>
      <pos A="0.10705" C="0.574886" G="0.211013" T="0.10705"/>
      <pos A="0.0550686" C="0.211013" G="0.574886" T="0.159032"/>
      <pos A="0.00308642" C="0.522905" G="0.262996" T="0.211013"/>
      <pos A="0.00308642" C="0.262996" G="0.366959" T="0.366959"/>
      <pos A="0.159032" C="0.67885" G="0.10705" T="0.0550686"/>
      <pos A="0.262996" C="0.366959" G="0.366959" T="0.00308642"/>
      <pos A="0.0550686" C="0.522905" G="0.159032" T="0.262996"/>
      <pos A="0.262996" C="0.0550686" G="0.67885" T="0.00308642"/>
      <pos A="0.522905" C="0.366959" G="0.10705" T="0.00308642"/>
      <pos A="0.211013" C="0.314977" G="0.470922" T="0.00308642"/>
      <pos A="0.0550686" C="0.314977" G="0.522905" T="0.10705"/>
      <pos A="0.00308642" C="0.314977" G="0.574886" T="0.10705"/>
      <pos A="0.0550686" C="0.67885" G="0.211013" T="0.0550686"/>
      <pos A="0.10705" C="0.314977" G="0.574886" T="0.00308642"/>
      <pos A="0.262996" C="0.10705" G="0.626868" T="0.00308642"/>
      <pos A="0.00308642" C="0.574886" G="0.366959" T="0.0550686"/>
      <pos A="0.211013" C="0.159032" G="0.366959" T="0.262996"/>
      <pos A="0.10705" C="0.00308642" G="0.522905" T="0.366959"/>
      <pos A="0.00308642" C="0.366959" G="0.522905" T="0.10705"/>
      <pos A="0.366959" C="0.10705" G="0.418941" T="0.10705"/>
      <pos A="0.366959" C="0.00308642" G="0.522905" T="0.10705"/>
      <pos A="0.522905" C="0.366959" G="0.0550686" T="0.0550686"/>
      <pos A="0.10705" C="0.314977" G="0.522905" T="0.0550686"/>
      <pos A="0.10705" C="0.0550686" G="0.574886" T="0.262996"/>
      <pos A="0.262996" C="0.574886" G="0.10705" T="0.0550686"/>
      <pos A="0.0550686" C="0.262996" G="0.418941" T="0.262996"/>
      <pos A="0.10705" C="0.262996" G="0.522905" T="0.10705"/>
      <pos A="0.262996" C="0.366959" G="0.314977" T="0.0550686"/>
      <pos A="0.470922" C="0.262996" G="0.211013" T="0.0550686"/>
      <pos A="0.159032" C="0.211013" G="0.522905" T="0.10705"/>
      <pos A="0.211013" C="0.366959" G="0.262996" T="0.159032"/>
      <pos A="0.211013" C="0.159032" G="0.574886" T="0.0550686"/>
      <pos A="0.00308642" C="0.470922" G="0.522905" T="0.00308642"/>
    </motif>
    <motif db="0" id="M64" alt="O64" length="40" nsites="8" evalue="1.3e-003">
      <pos A="0.167696" C="0.25" G="0.332304" T="0.25"/>
      <pos A="0.579218" C="0.25" G="0.00308642" T="0.167696"/>
      <pos A="0.414609" C="0.0853906" G="0.167696" T="0.332304"/>
      <pos A="0.332304" C="0.0853906" G="0.332304" T="0.25"/>
      <pos A="0.167696" C="0.25" G="0.332304" T="0.25"/>
      <pos A="0.00308642" C="0.00308642" G="0.167696" T="0.826131"/>
      <pos A="0.00308642" C="0.00308642" G="0.496914" T="0.496914"/>
      <pos A="0.25" C="0.414609" G="0.00308642" T="0.332304"/>
      <pos A="0.25" C="0.25" G="0.167696" T="0.332304"/>
      <pos A="0.579218" C="0.25" G="0.167696" T="0.00308642"/>
      <pos A="0.167696" C="0.00308642" G="0.496914" T="0.332304"/>
      <pos A="0.25" C="0.496914" G="0.25" T="0.00308642"/>
      <pos A="0.167696" C="0.332304" G="0.332304" T="0.167696"/>
      <pos A="0.0853906" C="0.332304" G="0.579218" T="0.00308642"/>
      <pos A="0.167696" C="0.167696" G="0.661523" T="0.00308642"/>
      <pos A="0.25" C="0.332304" G="0.414609" T="0.00308642"/>
      <pos A="0.579218" C="0.25" G="0.00308642" T="0.167696"/>
      <pos A="0.743827" C="0.00308642" G="0.167696" T="0.0853906"/>
      <pos A="0.25" C="0.25" G="0.414609" T="0.0853906"/>
      <pos A="0.496914" C="0.0853906" G="0.414609" T="0.00308642"/>
      <pos A="0.00308642" C="0.167696" G="0.661523" T="0.167696"/>
      <pos A="0.167696" C="0.661523" G="0.167696" T="0.00308642"/>
      <pos A="0.496914" C="0.0853906" G="0.332304" T="0.0853906"/>
      <pos A="0.332304" C="0.0853906" G="0.414609" T="0.167696"/>
      <pos A="0.414609" C="0.0853906" G="0.496914" T="0.00308642"/>
      <pos A="0.167696" C="0.0853906" G="0.496914" T="0.25"/>
      <pos A="0.167696" C="0.0853906" G="0.661523" T="0.0853906"/>
      <pos A="0.414609" C="0.00308642" G="0.579218" T="0.00308642"/>
      <pos A="0.0853906" C="0.496914" G="0.414609" T="0.00308642"/>
      <pos A="0.167696" C="0.25" G="0.00308642" T="0.579218"/>
      <pos A="0.414609" C="0.00308642" G="0.332304" T="0.25"/>
      <pos A="0.00308642" C="0.332304" G="0.579218" T="0.0853906"/>
      <pos A="0.414609" C="0.167696" G="0.00308642" T="0.414609"/>
      <pos A="0.167696" C="0.496914" G="0.00308642" T="0.332304"/>
      <pos A="0.0853906" C="0.414609" G="0.25" T="0.25"/>
      <pos A="0.0853906" C="0.332304" G="0.332304" T="0.25"/>
      <pos A="0.332304" C="0.167696" G="0.25" T="0.25"/>
      <pos A="0.0853906" C="0.25" G="0.661523" T="0.00308642"/>
      <pos A="0.661523" C="0.00308642" G="0.167696" T="0.167696"/>
      <pos A="0.414609" C="0.414609" G="0.167696" T="0.00308642"/>
    </motif>
    <motif db="0" id="M65" alt="O65" length="40" nsites="8" evalue="1.3e-003">
      <pos A="0.00308642" C="0.990741" G="0.00308642" T="0.00308642"/>
      <pos A="0.00308642" C="0.00308642" G="0.990741" T="0.00308642"/>
      <pos A="0.00308642" C="0.00308642" G="0.990741" T="0.00308642"/>
      <pos A="0.00308642" C="0.00308642" G="0.990741" T="0.00308642"/>
      <pos A="0.00308642" C="0.990741" G="0.00308642" T="0.00308642"/>
      <pos A="0.00308642" C="0.990741" G="0.00308642" T="0.00308642"/>
      <pos A="0.00308642" C="0.00308642" G="0.990741" T="0.00308642"/>
      <pos A="0.00308642" C="0.00308642" G="0.990741" T="0.00308642"/>
      <pos A="0.00308642" C="0.00308642" G="0.990741" T="0.00308642"/>
      <pos A="0.00308642" C="0.990741" G="0.00308642" T="0.00308642"/>
      <pos A="0.00308642" C="0.00308642" G="0.990741" T="0.00308642"/>
      <pos A="0.00308642" C="0.00308642" G="0.990741" T="0.00308642"/>
      <pos A="0.00308642" C="0.00308642" G="0.990741" T="0.00308642"/>
      <pos A="0.00308642" C="0.00308642" G="0.990741" T="0.00308642"/>
      <pos A="0.00308642" C="0.00308642" G="0.990741" T="0.00308642"/>
      <pos A="0.990741" C="0.00308642" G="0.00308642" T="0.00308642"/>
      <pos A="0.00308642" C="0.00308642" G="0.990741" T="0.00308642"/>
      <pos A="0.00308642" C="0.00308642" G="0.990741" T="0.00308642"/>
      <pos A="0.990741" C="0.00308642" G="0.00308642" T="0.00308642"/>
      <pos A="0.00308642" C="0.00308642" G="0.990741" T="0.00308642"/>
      <pos A="0.00308642" C="0.00308642" G="0.990741" T="0.00308642"/>
      <pos A="0.990741" C="0.00308642" G="0.00308642" T="0.00308642"/>
      <pos A="0.990741" C="0.00308642" G="0.00308642" T="0.00308642"/>
      <pos A="0.00308642" C="0.00308642" G="0.990741" T="0.00308642"/>
      <pos A="0.990741" C="0.00308642" G="0.00308642" T="0.00308642"/>
      <pos A="0.00308642" C="0.00308642" G="0.990741" T="0.00308642"/>
      <pos A="0.00308642" C="0.00308642" G="0.990741" T="0.00308642"/>
      <pos A="0.00308642" C="0.00308642" G="0.990741" T="0.00308642"/>
      <pos A="0.00308642" C="0.990741" G="0.00308642" T="0.00308642"/>
      <pos A="0.00308642" C="0.00308642" G="0.00308642" T="0.990741"/>
      <pos A="0.00308642" C="0.00308642" G="0.990741" T="0.00308642"/>
      <pos A="0.00308642" C="0.00308642" G="0.990741" T="0.00308642"/>
      <pos A="0.00308642" C="0.00308642" G="0.990741" T="0.00308642"/>
      <pos A="0.00308642" C="0.990741" G="0.00308642" T="0.00308642"/>
      <pos A="0.00308642" C="0.00308642" G="0.00308642" T="0.990741"/>
      <pos A="0.00308642" C="0.00308642" G="0.990741" T="0.00308642"/>
      <pos A="0.00308642" C="0.00308642" G="0.990741" T="0.00308642"/>
      <pos A="0.990741" C="0.00308642" G="0.00308642" T="0.00308642"/>
      <pos A="0.00308642" C="0.00308642" G="0.990741" T="0.00308642"/>
      <pos A="0.00308642" C="0.990741" G="0.00308642" T="0.00308642"/>
    </motif>
    <motif db="0" id="M66" alt="O66" length="40" nsites="8" evalue="1.3e-003">
      <pos A="0.496914" C="0.00308642" G="0.00308642" T="0.496914"/>
      <pos A="0.00308642" C="0.496914" G="0.00308642" T="0.496914"/>
      <pos A="0.00308642" C="0.496914" G="0.496914" T="0.00308642"/>
      <pos A="0.00308642" C="0.496914" G="0.00308642" T="0.496914"/>
      <pos A="0.496914" C="0.00308642" G="0.00308642" T="0.496914"/>
      <pos A="0.00308642" C="0.496914" G="0.00308642" T="0.496914"/>
      <pos A="0.00308642" C="0.990741" G="0.00308642" T="0.00308642"/>
      <pos A="0.00308642" C="0.00308642" G="0.990741" T="0.00308642"/>
      <pos A="0.496914" C="0.496914" G="0.00308642" T="0.00308642"/>
      <pos A="0.00308642" C="0.00308642" G="0.990741" T="0.00308642"/>
      <pos A="0.00308642" C="0.00308642" G="0.990741" T="0.00308642"/>
      <pos A="0.00308642" C="0.496914" G="0.496914" T="0.00308642"/>
      <pos A="0.496914" C="0.00308642" G="0.00308642" T="0.496914"/>
      <pos A="0.00308642" C="0.00308642" G="0.990741" T="0.00308642"/>
      <pos A="0.00308642" C="0.990741" G="0.00308642" T="0.00308642"/>
      <pos A="0.00308642" C="0.496914" G="0.496914" T="0.00308642"/>
      <pos A="0.00308642" C="0.00308642" G="0.990741" T="0.00308642"/>
      <pos A="0.00308642" C="0.990741" G="0.00308642" T="0.00308642"/>
      <pos A="0.00308642" C="0.496914" G="0.496914" T="0.00308642"/>
      <pos A="0.00308642" C="0.990741" G="0.00308642" T="0.00308642"/>
      <pos A="0.00308642" C="0.496914" G="0.496914" T="0.00308642"/>
      <pos A="0.00308642" C="0.00308642" G="0.00308642" T="0.990741"/>
      <pos A="0.00308642" C="0.496914" G="0.00308642" T="0.496914"/>
      <pos A="0.00308642" C="0.990741" G="0.00308642" T="0.00308642"/>
      <pos A="0.00308642" C="0.00308642" G="0.496914" T="0.496914"/>
      <pos A="0.00308642" C="0.496914" G="0.496914" T="0.00308642"/>
      <pos A="0.00308642" C="0.496914" G="0.496914" T="0.00308642"/>
      <pos A="0.00308642" C="0.00308642" G="0.990741" T="0.00308642"/>
      <pos A="0.496914" C="0.496914" G="0.00308642" T="0.00308642"/>
      <pos A="0.00308642" C="0.496914" G="0.496914" T="0.00308642"/>
      <pos A="0.00308642" C="0.00308642" G="0.496914" T="0.496914"/>
      <pos A="0.496914" C="0.496914" G="0.00308642" T="0.00308642"/>
      <pos A="0.496914" C="0.496914" G="0.00308642" T="0.00308642"/>
      <pos A="0.00308642" C="0.00308642" G="0.990741" T="0.00308642"/>
      <pos A="0.00308642" C="0.496914" G="0.496914" T="0.00308642"/>
      <pos A="0.496914" C="0.00308642" G="0.00308642" T="0.496914"/>
      <pos A="0.00308642" C="0.00308642" G="0.990741" T="0.00308642"/>
      <pos A="0.496914" C="0.00308642" G="0.496914" T="0.00308642"/>
      <pos A="0.496914" C="0.00308642" G="0.00308642" T="0.496914"/>
      <pos A="0.00308642" C="0.496914" G="0.496914" T="0.00308642"/>
    </motif>
    <motif db="0" id="M67" alt="O67" length="40" nsites="8" evalue="1.3e-003">
      <pos A="0.223085" C="0.517977" G="0.162234" T="0.0967032"/>
      <pos A="0.124788" C="0.42436" G="0.279255" T="0.171596"/>
      <pos A="0.204361" C="0.190319" G="0.368191" T="0.237128"/>
      <pos A="0.138831" C="0.30266" G="0.349468" T="0.209043"/>
      <pos A="0.171596" C="0.190319" G="0.335425" T="0.30266"/>
      <pos A="0.293298" C="0.265213" G="0.213723" T="0.227766"/>
      <pos A="0.246489" C="0.185639" G="0.326063" T="0.241808"/>
      <pos A="0.0639368" C="0.415" G="0.265213" T="0.255851"/>
      <pos A="0.190319" C="0.368191" G="0.237128" T="0.204361"/>
      <pos A="0.138831" C="0.391595" G="0.36351" T="0.106064"/>
      <pos A="0.0920217" C="0.443084" G="0.283936" T="0.180958"/>
      <pos A="0.283936" C="0.218404" G="0.382233" T="0.115426"/>
      <pos A="0.269893" C="0.443084" G="0.190319" T="0.0967032"/>
      <pos A="0.396276" C="0.199681" G="0.237128" T="0.166916"/>
      <pos A="0.134149" C="0.255851" G="0.461807" T="0.148192"/>
      <pos A="0.190319" C="0.148192" G="0.461807" T="0.199681"/>
      <pos A="0.255851" C="0.288617" G="0.293298" T="0.162234"/>
      <pos A="0.246489" C="0.209043" G="0.447765" T="0.0967032"/>
      <pos A="0.204361" C="0.35883" G="0.340106" T="0.0967032"/>
      <pos A="0.30266" C="0.330745" G="0.330745" T="0.0358519"/>
      <pos A="0.0873412" C="0.35883" G="0.297978" T="0.255851"/>
      <pos A="0.129469" C="0.25117" G="0.30734" T="0.312021"/>
      <pos A="0.171596" C="0.321383" G="0.297978" T="0.209043"/>
      <pos A="0.185639" C="0.368191" G="0.241808" T="0.204361"/>
      <pos A="0.129469" C="0.269893" G="0.312021" T="0.288617"/>
      <pos A="0.288617" C="0.25117" G="0.218404" T="0.241808"/>
      <pos A="0.157554" C="0.227766" G="0.452445" T="0.162234"/>
      <pos A="0.227766" C="0.265213" G="0.312021" T="0.195"/>
      <pos A="0.157554" C="0.527339" G="0.204361" T="0.110746"/>
      <pos A="0.237128" C="0.209043" G="0.297978" T="0.255851"/>
      <pos A="0.134149" C="0.335425" G="0.340106" T="0.190319"/>
      <pos A="0.241808" C="0.489892" G="0.162234" T="0.106064"/>
      <pos A="0.180958" C="0.255851" G="0.400957" T="0.162234"/>
      <pos A="0.0873412" C="0.255851" G="0.522658" T="0.134149"/>
      <pos A="0.316702" C="0.218404" G="0.30266" T="0.162234"/>
      <pos A="0.157554" C="0.48053" G="0.227766" T="0.134149"/>
      <pos A="0.218404" C="0.246489" G="0.30266" T="0.232446"/>
      <pos A="0.143511" C="0.35883" G="0.297978" T="0.199681"/>
      <pos A="0.204361" C="0.293298" G="0.438403" T="0.0639368"/>
      <pos A="0.185639" C="0.162234" G="0.438403" T="0.213723"/>
    </motif>
    <motif db="0" id="M69" alt="O69" length="40" nsites="8" evalue="1.3e-003">
      <pos A="0.155033" C="0.382953" G="0.231006" T="0.231006"/>
      <pos A="0.155033" C="0.30698" G="0.30698" T="0.231006"/>
      <pos A="0.534901" C="0.382953" G="0.0790598" T="0.00308642"/>
      <pos A="0.00308642" C="0.0790598" G="0.231006" T="0.686847"/>
      <pos A="0.0790598" C="0.458926" G="0.458926" T="0.00308642"/>
      <pos A="0.231006" C="0.762821" G="0.00308642" T="0.00308642"/>
      <pos A="0.534901" C="0.0790598" G="0.231006" T="0.155033"/>
      <pos A="0.0790598" C="0.382953" G="0.458926" T="0.0790598"/>
      <pos A="0.155033" C="0.534901" G="0.155033" T="0.155033"/>
      <pos A="0.458926" C="0.155033" G="0.30698" T="0.0790598"/>
      <pos A="0.231006" C="0.534901" G="0.0790598" T="0.155033"/>
      <pos A="0.0790598" C="0.155033" G="0.610874" T="0.155033"/>
      <pos A="0.30698" C="0.00308642" G="0.534901" T="0.155033"/>
      <pos A="0.155033" C="0.382953" G="0.382953" T="0.0790598"/>
      <pos A="0.0790598" C="0.382953" G="0.30698" T="0.231006"/>
      <pos A="0.382953" C="0.0790598" G="0.382953" T="0.155033"/>
      <pos A="0.382953" C="0.155033" G="0.382953" T="0.0790598"/>
      <pos A="0.00308642" C="0.30698" G="0.534901" T="0.155033"/>
      <pos A="0.0790598" C="0.382953" G="0.30698" T="0.231006"/>
      <pos A="0.00308642" C="0.30698" G="0.30698" T="0.382953"/>
      <pos A="0.155033" C="0.458926" G="0.231006" T="0.155033"/>
      <pos A="0.231006" C="0.458926" G="0.155033" T="0.155033"/>
      <pos A="0.231006" C="0.231006" G="0.458926" T="0.0790598"/>
      <pos A="0.00308642" C="0.534901" G="0.231006" T="0.231006"/>
      <pos A="0.30698" C="0.231006" G="0.155033" T="0.30698"/>
      <pos A="0.0790598" C="0.458926" G="0.458926" T="0.00308642"/>
      <pos A="0.0790598" C="0.382953" G="0.458926" T="0.0790598"/>
      <pos A="0.382953" C="0.231006" G="0.231006" T="0.155033"/>
      <pos A="0.155033" C="0.155033" G="0.155033" T="0.534901"/>
      <pos A="0.30698" C="0.00308642" G="0.686847" T="0.00308642"/>
      <pos A="0.155033" C="0.155033" G="0.458926" T="0.231006"/>
      <pos A="0.155033" C="0.155033" G="0.231006" T="0.458926"/>
      <pos A="0.610874" C="0.0790598" G="0.0790598" T="0.231006"/>
      <pos A="0.231006" C="0.155033" G="0.610874" T="0.00308642"/>
      <pos A="0.00308642" C="0.686847" G="0.30698" T="0.00308642"/>
      <pos A="0.231006" C="0.231006" G="0.458926" T="0.0790598"/>
      <pos A="0.155033" C="0.155033" G="0.610874" T="0.0790598"/>
      <pos A="0.00308642" C="0.30698" G="0.610874" T="0.0790598"/>
      <pos A="0.0790598" C="0.762821" G="0.0790598" T="0.0790598"/>
      <pos A="0.231006" C="0.231006" G="0.0790598" T="0.458926"/>
    </motif>
    <motif db="0" id="M70" alt="O70" length="40" nsites="8" evalue="1.3e-003">
      <pos A="0.00308642" C="0.00308642" G="0.990741" T="0.00308642"/>
      <pos A="0.00308642" C="0.00308642" G="0.990741" T="0.00308642"/>
      <pos A="0.00308642" C="0.00308642" G="0.990741" T="0.00308642"/>
      <pos A="0.00308642" C="0.990741" G="0.00308642" T="0.00308642"/>
      <pos A="0.00308642" C="0.00308642" G="0.990741" T="0.00308642"/>
      <pos A="0.00308642" C="0.990741" G="0.00308642" T="0.00308642"/>
      <pos A="0.00308642" C="0.00308642" G="0.990741" T="0.00308642"/>
      <pos A="0.00308642" C="0.990741" G="0.00308642" T="0.00308642"/>
      <pos A="0.00308642" C="0.990741" G="0.00308642" T="0.00308642"/>
      <pos A="0.00308642" C="0.00308642" G="0.00308642" T="0.990741"/>
      <pos A="0.00308642" C="0.00308642" G="0.990741" T="0.00308642"/>
      <pos A="0.00308642" C="0.00308642" G="0.990741" T="0.00308642"/>
      <pos A="0.00308642" C="0.00308642" G="0.00308642" T="0.990741"/>
      <pos A="0.990741" C="0.00308642" G="0.00308642" T="0.00308642"/>
      <pos A="0.00308642" C="0.990741" G="0.00308642" T="0.00308642"/>
      <pos A="0.00308642" C="0.00308642" G="0.990741" T="0.00308642"/>
      <pos A="0.00308642" C="0.00308642" G="0.990741" T="0.00308642"/>
      <pos A="0.00308642" C="0.00308642" G="0.990741" T="0.00308642"/>
      <pos A="0.00308642" C="0.00308642" G="0.00308642" T="0.990741"/>
      <pos A="0.00308642" C="0.990741" G="0.00308642" T="0.00308642"/>
      <pos A="0.00308642" C="0.990741" G="0.00308642" T="0.00308642"/>
      <pos A="0.00308642" C="0.990741" G="0.00308642" T="0.00308642"/>
      <pos A="0.00308642" C="0.00308642" G="0.990741" T="0.00308642"/>
      <pos A="0.00308642" C="0.990741" G="0.00308642" T="0.00308642"/>
      <pos A="0.00308642" C="0.00308642" G="0.00308642" T="0.990741"/>
      <pos A="0.00308642" C="0.990741" G="0.00308642" T="0.00308642"/>
      <pos A="0.00308642" C="0.990741" G="0.00308642" T="0.00308642"/>
      <pos A="0.00308642" C="0.990741" G="0.00308642" T="0.00308642"/>
      <pos A="0.00308642" C="0.990741" G="0.00308642" T="0.00308642"/>
      <pos A="0.00308642" C="0.00308642" G="0.990741" T="0.00308642"/>
      <pos A="0.00308642" C="0.00308642" G="0.990741" T="0.00308642"/>
      <pos A="0.00308642" C="0.00308642" G="0.990741" T="0.00308642"/>
      <pos A="0.00308642" C="0.00308642" G="0.990741" T="0.00308642"/>
      <pos A="0.00308642" C="0.990741" G="0.00308642" T="0.00308642"/>
      <pos A="0.00308642" C="0.00308642" G="0.00308642" T="0.990741"/>
      <pos A="0.00308642" C="0.990741" G="0.00308642" T="0.00308642"/>
      <pos A="0.990741" C="0.00308642" G="0.00308642" T="0.00308642"/>
      <pos A="0.00308642" C="0.990741" G="0.00308642" T="0.00308642"/>
      <pos A="0.990741" C="0.00308642" G="0.00308642" T="0.00308642"/>
      <pos A="0.990741" C="0.00308642" G="0.00308642" T="0.00308642"/>
    </motif>
    <motif db="0" id="M71" alt="O71" length="40" nsites="8" evalue="1.3e-003">
      <pos A="0.0654647" C="0.314977" G="0.408544" T="0.211013"/>
      <pos A="0.231806" C="0.195419" G="0.325374" T="0.2474"/>
      <pos A="0.200617" C="0.340968" G="0.216211" T="0.242202"/>
      <pos A="0.325374" C="0.179824" G="0.283789" T="0.211013"/>
      <pos A="0.2474" C="0.190221" G="0.434535" T="0.127843"/>
      <pos A="0.185023" C="0.39295" G="0.320176" T="0.101852"/>
      <pos A="0.0550686" C="0.496914" G="0.2474" T="0.200617"/>
      <pos A="0.101852" C="0.382554" G="0.174626" T="0.340968"/>
      <pos A="0.216211" C="0.356563" G="0.294185" T="0.133041"/>
      <pos A="0.320176" C="0.16423" G="0.361761" T="0.153834"/>
      <pos A="0.226608" C="0.309779" G="0.283789" T="0.179824"/>
      <pos A="0.117446" C="0.27859" G="0.444931" T="0.159032"/>
      <pos A="0.226608" C="0.356563" G="0.262996" T="0.153834"/>
      <pos A="0.195419" C="0.424139" G="0.231806" T="0.148635"/>
      <pos A="0.0758607" C="0.320176" G="0.429337" T="0.174626"/>
      <pos A="0.320176" C="0.439733" G="0.143437" T="0.0966538"/>
      <pos A="0.346166" C="0.231806" G="0.2526" T="0.169428"/>
      <pos A="0.185023" C="0.257798" G="0.372157" T="0.185023"/>
      <pos A="0.174626" C="0.320176" G="0.320176" T="0.185023"/>
      <pos A="0.159032" C="0.2526" G="0.288987" T="0.299383"/>
      <pos A="0.216211" C="0.242202" G="0.325374" T="0.216211"/>
      <pos A="0.268194" C="0.216211" G="0.283789" T="0.231806"/>
      <pos A="0.16423" C="0.387752" G="0.195419" T="0.2526"/>
      <pos A="0.294185" C="0.237004" G="0.372157" T="0.0966538"/>
      <pos A="0.200617" C="0.294185" G="0.346166" T="0.159032"/>
      <pos A="0.273392" C="0.47612" G="0.101852" T="0.148635"/>
      <pos A="0.112248" C="0.491716" G="0.195419" T="0.200617"/>
      <pos A="0.16423" C="0.377355" G="0.283789" T="0.174626"/>
      <pos A="0.138239" C="0.294185" G="0.33577" T="0.231806"/>
      <pos A="0.185023" C="0.351365" G="0.403346" T="0.0602667"/>
      <pos A="0.0966538" C="0.237004" G="0.444931" T="0.22141"/>
      <pos A="0.16423" C="0.143437" G="0.382554" T="0.309779"/>
      <pos A="0.0810588" C="0.424139" G="0.27859" T="0.216211"/>
      <pos A="0.288987" C="0.268194" G="0.226608" T="0.216211"/>
      <pos A="0.148635" C="0.314977" G="0.429337" T="0.10705"/>
      <pos A="0.127843" C="0.2526" G="0.377355" T="0.242202"/>
      <pos A="0.127843" C="0.47612" G="0.262996" T="0.133041"/>
      <pos A="0.268194" C="0.0550686" G="0.496914" T="0.179824"/>
      <pos A="0.153834" C="0.273392" G="0.418941" T="0.153834"/>
      <pos A="0.2474" C="0.294185" G="0.309779" T="0.148635"/>
    </motif>
    <motif db="0" id="M72" alt="O72" length="40" nsites="8" evalue="1.3e-003">
      <pos A="0.274575" C="0.241808" G="0.335425" T="0.148192"/>
      <pos A="0.124788" C="0.382233" G="0.265213" T="0.227766"/>
      <pos A="0.185639" C="0.377553" G="0.190319" T="0.246489"/>
      <pos A="0.0779793" C="0.372872" G="0.269893" T="0.279255"/>
      <pos A="0.279255" C="0.288617" G="0.30734" T="0.124788"/>
      <pos A="0.0498943" C="0.326063" G="0.466488" T="0.157554"/>
      <pos A="0.218404" C="0.297978" G="0.288617" T="0.195"/>
      <pos A="0.166916" C="0.36351" G="0.288617" T="0.180958"/>
      <pos A="0.232446" C="0.30734" G="0.274575" T="0.185639"/>
      <pos A="0.143511" C="0.42436" G="0.297978" T="0.134149"/>
      <pos A="0.274575" C="0.255851" G="0.25117" T="0.218404"/>
      <pos A="0.288617" C="0.269893" G="0.330745" T="0.110746"/>
      <pos A="0.25117" C="0.321383" G="0.326063" T="0.101384"/>
      <pos A="0.274575" C="0.213723" G="0.335425" T="0.176277"/>
      <pos A="0.0967032" C="0.321383" G="0.354148" T="0.227766"/>
      <pos A="0.185639" C="0.288617" G="0.265213" T="0.260532"/>
      <pos A="0.405638" C="0.101384" G="0.297978" T="0.195"/>
      <pos A="0.0545758" C="0.335425" G="0.340106" T="0.269893"/>
      <pos A="0.269893" C="0.185639" G="0.415" T="0.129469"/>
      <pos A="0.25117" C="0.232446" G="0.326063" T="0.190319"/>
      <pos A="0.274575" C="0.321383" G="0.223085" T="0.180958"/>
      <pos A="0.213723" C="0.447765" G="0.204361" T="0.134149"/>
      <pos A="0.148192" C="0.209043" G="0.344787" T="0.297978"/>
      <pos A="0.124788" C="0.237128" G="0.447765" T="0.190319"/>
      <pos A="0.157554" C="0.326063" G="0.297978" T="0.218404"/>
      <pos A="0.204361" C="0.485212" G="0.199681" T="0.110746"/>
      <pos A="0.190319" C="0.316702" G="0.396276" T="0.0967032"/>
      <pos A="0.213723" C="0.143511" G="0.53202" T="0.110746"/>
      <pos A="0.0967032" C="0.386915" G="0.218404" T="0.297978"/>
      <pos A="0.209043" C="0.30266" G="0.372872" T="0.115426"/>
      <pos A="0.255851" C="0.209043" G="0.405638" T="0.129469"/>
      <pos A="0.227766" C="0.391595" G="0.223085" T="0.157554"/>
      <pos A="0.227766" C="0.209043" G="0.354148" T="0.209043"/>
      <pos A="0.0405333" C="0.410318" G="0.400957" T="0.148192"/>
      <pos A="0.115426" C="0.36351" G="0.30734" T="0.213723"/>
      <pos A="0.279255" C="0.344787" G="0.255851" T="0.120107"/>
      <pos A="0.237128" C="0.110746" G="0.377553" T="0.274575"/>
      <pos A="0.237128" C="0.400957" G="0.138831" T="0.223085"/>
      <pos A="0.115426" C="0.30734" G="0.288617" T="0.288617"/>
      <pos A="0.138831" C="0.433722" G="0.321383" T="0.106064"/>
    </motif>
    <motif db="0" id="M74" alt="O74" length="40" nsites="8" evalue="1.3e-003">
      <pos A="0.148192" C="0.246489" G="0.326063" T="0.279255"/>
      <pos A="0.101384" C="0.452445" G="0.321383" T="0.124788"/>
      <pos A="0.42436" C="0.274575" G="0.157554" T="0.143511"/>
      <pos A="0.340106" C="0.246489" G="0.344787" T="0.0686183"/>
      <pos A="0.0873412" C="0.344787" G="0.386915" T="0.180958"/>
      <pos A="0.30734" C="0.269893" G="0.199681" T="0.223085"/>
      <pos A="0.246489" C="0.223085" G="0.293298" T="0.237128"/>
      <pos A="0.101384" C="0.443084" G="0.260532" T="0.195"/>
      <pos A="0.227766" C="0.321383" G="0.227766" T="0.223085"/>
      <pos A="0.166916" C="0.471169" G="0.190319" T="0.171596"/>
      <pos A="0.293298" C="0.152873" G="0.457127" T="0.0967032"/>
      <pos A="0.101384" C="0.204361" G="0.658402" T="0.0358519"/>
      <pos A="0.288617" C="0.237128" G="0.293298" T="0.180958"/>
      <pos A="0.30266" C="0.279255" G="0.260532" T="0.157554"/>
      <pos A="0.166916" C="0.466488" G="0.223085" T="0.143511"/>
      <pos A="0.232446" C="0.274575" G="0.288617" T="0.204361"/>
      <pos A="0.162234" C="0.312021" G="0.30734" T="0.218404"/>
      <pos A="0.129469" C="0.265213" G="0.400957" T="0.204361"/>
      <pos A="0.143511" C="0.326063" G="0.227766" T="0.30266"/>
      <pos A="0.25117" C="0.265213" G="0.354148" T="0.129469"/>
      <pos A="0.330745" C="0.274575" G="0.316702" T="0.0779793"/>
      <pos A="0.195" C="0.36351" G="0.265213" T="0.176277"/>
      <pos A="0.180958" C="0.260532" G="0.386915" T="0.171596"/>
      <pos A="0.30734" C="0.354148" G="0.237128" T="0.101384"/>
      <pos A="0.162234" C="0.227766" G="0.36351" T="0.246489"/>
      <pos A="0.129469" C="0.199681" G="0.47585" T="0.195"/>
      <pos A="0.101384" C="0.349468" G="0.199681" T="0.349468"/>
      <pos A="0.195" C="0.335425" G="0.288617" T="0.180958"/>
      <pos A="0.162234" C="0.293298" G="0.354148" T="0.190319"/>
      <pos A="0.185639" C="0.213723" G="0.377553" T="0.223085"/>
      <pos A="0.162234" C="0.288617" G="0.349468" T="0.199681"/>
      <pos A="0.0592563" C="0.400957" G="0.344787" T="0.195"/>
      <pos A="0.232446" C="0.368191" G="0.340106" T="0.0592563"/>
      <pos A="0.255851" C="0.344787" G="0.316702" T="0.0826607"/>
      <pos A="0.199681" C="0.260532" G="0.321383" T="0.218404"/>
      <pos A="0.176277" C="0.209043" G="0.396276" T="0.218404"/>
      <pos A="0.120107" C="0.288617" G="0.330745" T="0.260532"/>
      <pos A="0.232446" C="0.517977" G="0.143511" T="0.106064"/>
      <pos A="0.152873" C="0.354148" G="0.316702" T="0.176277"/>
      <pos A="0.171596" C="0.274575" G="0.312021" T="0.241808"/>
    </motif>
    <motif db="0" id="M75" alt="O75" length="40" nsites="8" evalue="1.3e-003">
      <pos A="0.274575" C="0.41968" G="0.0967032" T="0.209043"/>
      <pos A="0.180958" C="0.382233" G="0.396276" T="0.0405333"/>
      <pos A="0.171596" C="0.400957" G="0.246489" T="0.180958"/>
      <pos A="0.279255" C="0.25117" G="0.288617" T="0.180958"/>
      <pos A="0.157554" C="0.241808" G="0.391595" T="0.209043"/>
      <pos A="0.0967032" C="0.41968" G="0.321383" T="0.162234"/>
      <pos A="0.321383" C="0.180958" G="0.386915" T="0.110746"/>
      <pos A="0.0967032" C="0.541382" G="0.171596" T="0.190319"/>
      <pos A="0.180958" C="0.279255" G="0.316702" T="0.223085"/>
      <pos A="0.246489" C="0.25117" G="0.293298" T="0.209043"/>
      <pos A="0.157554" C="0.35883" G="0.349468" T="0.134149"/>
      <pos A="0.349468" C="0.326063" G="0.134149" T="0.190319"/>
      <pos A="0.241808" C="0.190319" G="0.30734" T="0.260532"/>
      <pos A="0.227766" C="0.241808" G="0.36351" T="0.166916"/>
      <pos A="0.199681" C="0.148192" G="0.489892" T="0.162234"/>
      <pos A="0.288617" C="0.274575" G="0.316702" T="0.120107"/>
      <pos A="0.297978" C="0.386915" G="0.274575" T="0.0405333"/>
      <pos A="0.227766" C="0.213723" G="0.372872" T="0.185639"/>
      <pos A="0.255851" C="0.25117" G="0.209043" T="0.283936"/>
      <pos A="0.199681" C="0.372872" G="0.349468" T="0.0779793"/>
      <pos A="0.0779793" C="0.321383" G="0.382233" T="0.218404"/>
      <pos A="0.110746" C="0.260532" G="0.433722" T="0.195"/>
      <pos A="0.199681" C="0.316702" G="0.335425" T="0.148192"/>
      <pos A="0.171596" C="0.494573" G="0.176277" T="0.157554"/>
      <pos A="0.195" C="0.241808" G="0.199681" T="0.36351"/>
      <pos A="0.171596" C="0.377553" G="0.209043" T="0.241808"/>
      <pos A="0.166916" C="0.274575" G="0.330745" T="0.227766"/>
      <pos A="0.106064" C="0.255851" G="0.400957" T="0.237128"/>
      <pos A="0.199681" C="0.204361" G="0.42436" T="0.171596"/>
      <pos A="0.255851" C="0.176277" G="0.400957" T="0.166916"/>
      <pos A="0.269893" C="0.288617" G="0.349468" T="0.0920217"/>
      <pos A="0.283936" C="0.316702" G="0.349468" T="0.0498943"/>
      <pos A="0.195" C="0.237128" G="0.227766" T="0.340106"/>
      <pos A="0.0686183" C="0.35883" G="0.269893" T="0.30266"/>
      <pos A="0.0920217" C="0.35883" G="0.349468" T="0.199681"/>
      <pos A="0.283936" C="0.25117" G="0.316702" T="0.148192"/>
      <pos A="0.232446" C="0.316702" G="0.213723" T="0.237128"/>
      <pos A="0.110746" C="0.35883" G="0.443084" T="0.0873412"/>
      <pos A="0.176277" C="0.335425" G="0.335425" T="0.152873"/>
      <pos A="0.110746" C="0.330745" G="0.312021" T="0.246489"/>
    </motif>
    <motif db="0" id="M77" alt="O77" length="40" nsites="8" evalue="1.3e-003">
      <pos A="0.00308642" C="0.496914" G="0.496914" T="0.00308642"/>
      <pos A="0.332304" C="0.332304" G="0.00308642" T="0.332304"/>
      <pos A="0.00308642" C="0.496914" G="0.496914" T="0.00308642"/>
      <pos A="0.332304" C="0.332304" G="0.332304" T="0.00308642"/>
      <pos A="0.332304" C="0.00308642" G="0.167696" T="0.496914"/>
      <pos A="0.167696" C="0.496914" G="0.332304" T="0.00308642"/>
      <pos A="0.00308642" C="0.990741" G="0.00308642" T="0.00308642"/>
      <pos A="0.00308642" C="0.496914" G="0.496914" T="0.00308642"/>
      <pos A="0.00308642" C="0.826131" G="0.00308642" T="0.167696"/>
      <pos A="0.167696" C="0.496914" G="0.332304" T="0.00308642"/>
      <pos A="0.00308642" C="0.496914" G="0.496914" T="0.00308642"/>
      <pos A="0.167696" C="0.661523" G="0.00308642" T="0.167696"/>
      <pos A="0.00308642" C="0.332304" G="0.332304" T="0.332304"/>
      <pos A="0.332304" C="0.00308642" G="0.167696" T="0.496914"/>
      <pos A="0.496914" C="0.00308642" G="0.332304" T="0.167696"/>
      <pos A="0.00308642" C="0.00308642" G="0.826131" T="0.167696"/>
      <pos A="0.00308642" C="0.661523" G="0.332304" T="0.00308642"/>
      <pos A="0.332304" C="0.496914" G="0.167696" T="0.00308642"/>
      <pos A="0.496914" C="0.00308642" G="0.496914" T="0.00308642"/>
      <pos A="0.167696" C="0.661523" G="0.167696" T="0.00308642"/>
      <pos A="0.496914" C="0.332304" G="0.00308642" T="0.167696"/>
      <pos A="0.167696" C="0.332304" G="0.00308642" T="0.496914"/>
      <pos A="0.00308642" C="0.00308642" G="0.661523" T="0.332304"/>
      <pos A="0.00308642" C="0.332304" G="0.661523" T="0.00308642"/>
      <pos A="0.00308642" C="0.990741" G="0.00308642" T="0.00308642"/>
      <pos A="0.167696" C="0.00308642" G="0.496914" T="0.332304"/>
      <pos A="0.332304" C="0.496914" G="0.00308642" T="0.167696"/>
      <pos A="0.496914" C="0.167696" G="0.167696" T="0.167696"/>
      <pos A="0.00308642" C="0.167696" G="0.826131" T="0.00308642"/>
      <pos A="0.332304" C="0.167696" G="0.496914" T="0.00308642"/>
      <pos A="0.00308642" C="0.167696" G="0.332304" T="0.496914"/>
      <pos A="0.00308642" C="0.00308642" G="0.661523" T="0.332304"/>
      <pos A="0.167696" C="0.167696" G="0.332304" T="0.332304"/>
      <pos A="0.332304" C="0.496914" G="0.167696" T="0.00308642"/>
      <pos A="0.00308642" C="0.332304" G="0.496914" T="0.167696"/>
      <pos A="0.00308642" C="0.826131" G="0.167696" T="0.00308642"/>
      <pos A="0.332304" C="0.496914" G="0.167696" T="0.00308642"/>
      <pos A="0.00308642" C="0.00308642" G="0.990741" T="0.00308642"/>
      <pos A="0.167696" C="0.496914" G="0.332304" T="0.00308642"/>
      <pos A="0.00308642" C="0.496914" G="0.167696" T="0.332304"/>
    </motif>
    <motif db="0" id="M78" alt="O78" length="40" nsites="8" evalue="1.3e-003">
      <pos A="0.112826" C="0.222565" G="0.551784" T="0.112826"/>
      <pos A="0.00308642" C="0.112826" G="0.332304" T="0.551784"/>
      <pos A="0.442043" C="0.222565" G="0.222565" T="0.112826"/>
      <pos A="0.222565" C="0.00308642" G="0.771262" T="0.00308642"/>
      <pos A="0.222565" C="0.00308642" G="0.222565" T="0.551784"/>
      <pos A="0.112826" C="0.222565" G="0.112826" T="0.551784"/>
      <pos A="0.00308642" C="0.881001" G="0.112826" T="0.00308642"/>
      <pos A="0.112826" C="0.551784" G="0.332304" T="0.00308642"/>
      <pos A="0.661523" C="0.00308642" G="0.332304" T="0.00308642"/>
      <pos A="0.00308642" C="0.332304" G="0.661523" T="0.00308642"/>
      <pos A="0.112826" C="0.332304" G="0.551784" T="0.00308642"/>
      <pos A="0.222565" C="0.00308642" G="0.332304" T="0.442043"/>
      <pos A="0.442043" C="0.00308642" G="0.551784" T="0.00308642"/>
      <pos A="0.00308642" C="0.332304" G="0.551784" T="0.112826"/>
      <pos A="0.00308642" C="0.222565" G="0.332304" T="0.442043"/>
      <pos A="0.222565" C="0.661523" G="0.00308642" T="0.112826"/>
      <pos A="0.222565" C="0.00308642" G="0.771262" T="0.00308642"/>
      <pos A="0.222565" C="0.00308642" G="0.771262" T="0.00308642"/>
      <pos A="0.00308642" C="0.00308642" G="0.990741" T="0.00308642"/>
      <pos A="0.332304" C="0.112826" G="0.112826" T="0.442043"/>
      <pos A="0.00308642" C="0.222565" G="0.771262" T="0.00308642"/>
      <pos A="0.332304" C="0.112826" G="0.551784" T="0.00308642"/>
      <pos A="0.222565" C="0.112826" G="0.442043" T="0.222565"/>
      <pos A="0.112826" C="0.222565" G="0.332304" T="0.332304"/>
      <pos A="0.112826" C="0.112826" G="0.661523" T="0.112826"/>
      <pos A="0.332304" C="0.112826" G="0.551784" T="0.00308642"/>
      <pos A="0.222565" C="0.222565" G="0.442043" T="0.112826"/>
      <pos A="0.00308642" C="0.442043" G="0.551784" T="0.00308642"/>
      <pos A="0.112826" C="0.332304" G="0.332304" T="0.222565"/>
      <pos A="0.442043" C="0.332304" G="0.00308642" T="0.222565"/>
      <pos A="0.112826" C="0.112826" G="0.771262" T="0.00308642"/>
      <pos A="0.00308642" C="0.112826" G="0.771262" T="0.112826"/>
      <pos A="0.442043" C="0.112826" G="0.332304" T="0.112826"/>
      <pos A="0.332304" C="0.332304" G="0.222565" T="0.112826"/>
      <pos A="0.222565" C="0.222565" G="0.332304" T="0.222565"/>
      <pos A="0.551784" C="0.112826" G="0.00308642" T="0.332304"/>
      <pos A="0.00308642" C="0.661523" G="0.00308642" T="0.332304"/>
      <pos A="0.332304" C="0.661523" G="0.00308642" T="0.00308642"/>
      <pos A="0.442043" C="0.442043" G="0.112826" T="0.00308642"/>
      <pos A="0.112826" C="0.551784" G="0.332304" T="0.00308642"/>
    </motif>
    <motif db="0" id="M79" alt="O79" length="40" nsites="8" evalue="1.3e-003">
      <pos A="0.00308642" C="0.496914" G="0.332304" T="0.167696"/>
      <pos A="0.00308642" C="0.167696" G="0.332304" T="0.496914"/>
      <pos A="0.00308642" C="0.167696" G="0.826131" T="0.00308642"/>
      <pos A="0.00308642" C="0.167696" G="0.661523" T="0.167696"/>
      <pos A="0.00308642" C="0.826131" G="0.00308642" T="0.167696"/>
      <pos A="0.00308642" C="0.167696" G="0.826131" T="0.00308642"/>
      <pos A="0.00308642" C="0.661523" G="0.332304" T="0.00308642"/>
      <pos A="0.332304" C="0.00308642" G="0.661523" T="0.00308642"/>
      <pos A="0.00308642" C="0.00308642" G="0.661523" T="0.332304"/>
      <pos A="0.00308642" C="0.332304" G="0.661523" T="0.00308642"/>
      <pos A="0.167696" C="0.661523" G="0.00308642" T="0.167696"/>
      <pos A="0.00308642" C="0.332304" G="0.00308642" T="0.661523"/>
      <pos A="0.00308642" C="0.332304" G="0.167696" T="0.496914"/>
      <pos A="0.00308642" C="0.00308642" G="0.990741" T="0.00308642"/>
      <pos A="0.00308642" C="0.167696" G="0.496914" T="0.332304"/>
      <pos A="0.496914" C="0.167696" G="0.00308642" T="0.332304"/>
      <pos A="0.332304" C="0.496914" G="0.167696" T="0.00308642"/>
      <pos A="0.00308642" C="0.661523" G="0.00308642" T="0.332304"/>
      <pos A="0.332304" C="0.661523" G="0.00308642" T="0.00308642"/>
      <pos A="0.167696" C="0.826131" G="0.00308642" T="0.00308642"/>
      <pos A="0.00308642" C="0.332304" G="0.661523" T="0.00308642"/>
      <pos A="0.496914" C="0.00308642" G="0.496914" T="0.00308642"/>
      <pos A="0.00308642" C="0.00308642" G="0.990741" T="0.00308642"/>
      <pos A="0.167696" C="0.332304" G="0.496914" T="0.00308642"/>
      <pos A="0.00308642" C="0.00308642" G="0.496914" T="0.496914"/>
      <pos A="0.661523" C="0.332304" G="0.00308642" T="0.00308642"/>
      <pos A="0.00308642" C="0.332304" G="0.661523" T="0.00308642"/>
      <pos A="0.00308642" C="0.332304" G="0.332304" T="0.332304"/>
      <pos A="0.00308642" C="0.332304" G="0.496914" T="0.167696"/>
      <pos A="0.00308642" C="0.00308642" G="0.661523" T="0.332304"/>
      <pos A="0.332304" C="0.332304" G="0.332304" T="0.00308642"/>
      <pos A="0.332304" C="0.167696" G="0.496914" T="0.00308642"/>
      <pos A="0.332304" C="0.167696" G="0.332304" T="0.167696"/>
      <pos A="0.00308642" C="0.167696" G="0.826131" T="0.00308642"/>
      <pos A="0.00308642" C="0.167696" G="0.826131" T="0.00308642"/>
      <pos A="0.00308642" C="0.167696" G="0.332304" T="0.496914"/>
      <pos A="0.332304" C="0.167696" G="0.167696" T="0.332304"/>
      <pos A="0.00308642" C="0.496914" G="0.496914" T="0.00308642"/>
      <pos A="0.332304" C="0.167696" G="0.332304" T="0.167696"/>
      <pos A="0.00308642" C="0.332304" G="0.661523" T="0.00308642"/>
    </motif>
    <motif db="0" id="M8" alt="O8" length="40" nsites="8" evalue="1.3e-003">
      <pos A="0.204361" C="0.335425" G="0.204361" T="0.255851"/>
      <pos A="0.241808" C="0.288617" G="0.237128" T="0.232446"/>
      <pos A="0.209043" C="0.335425" G="0.316702" T="0.138831"/>
      <pos A="0.106064" C="0.372872" G="0.447765" T="0.0732988"/>
      <pos A="0.185639" C="0.41968" G="0.199681" T="0.195"/>
      <pos A="0.227766" C="0.227766" G="0.349468" T="0.195"/>
      <pos A="0.223085" C="0.283936" G="0.391595" T="0.101384"/>
      <pos A="0.377553" C="0.241808" G="0.209043" T="0.171596"/>
      <pos A="0.312021" C="0.176277" G="0.386915" T="0.124788"/>
      <pos A="0.199681" C="0.283936" G="0.237128" T="0.279255"/>
      <pos A="0.180958" C="0.391595" G="0.227766" T="0.199681"/>
      <pos A="0.0967032" C="0.429042" G="0.293298" T="0.180958"/>
      <pos A="0.213723" C="0.330745" G="0.35883" T="0.0967032"/>
      <pos A="0.297978" C="0.260532" G="0.269893" T="0.171596"/>
      <pos A="0.223085" C="0.288617" G="0.344787" T="0.143511"/>
      <pos A="0.124788" C="0.522658" G="0.232446" T="0.120107"/>
      <pos A="0.157554" C="0.195" G="0.36351" T="0.283936"/>
      <pos A="0.152873" C="0.260532" G="0.36351" T="0.223085"/>
      <pos A="0.195" C="0.396276" G="0.148192" T="0.260532"/>
      <pos A="0.176277" C="0.340106" G="0.372872" T="0.110746"/>
      <pos A="0.180958" C="0.330745" G="0.41968" T="0.0686183"/>
      <pos A="0.255851" C="0.190319" G="0.368191" T="0.185639"/>
      <pos A="0.0545758" C="0.209043" G="0.583509" T="0.152873"/>
      <pos A="0.241808" C="0.241808" G="0.30734" T="0.209043"/>
      <pos A="0.260532" C="0.209043" G="0.335425" T="0.195"/>
      <pos A="0.260532" C="0.218404" G="0.213723" T="0.30734"/>
      <pos A="0.176277" C="0.232446" G="0.405638" T="0.185639"/>
      <pos A="0.241808" C="0.241808" G="0.349468" T="0.166916"/>
      <pos A="0.30734" C="0.349468" G="0.0639368" T="0.279255"/>
      <pos A="0.283936" C="0.354148" G="0.260532" T="0.101384"/>
      <pos A="0.185639" C="0.218404" G="0.41968" T="0.176277"/>
      <pos A="0.185639" C="0.283936" G="0.349468" T="0.180958"/>
      <pos A="0.190319" C="0.288617" G="0.35883" T="0.162234"/>
      <pos A="0.0873412" C="0.344787" G="0.457127" T="0.110746"/>
      <pos A="0.218404" C="0.396276" G="0.185639" T="0.199681"/>
      <pos A="0.218404" C="0.405638" G="0.209043" T="0.166916"/>
      <pos A="0.101384" C="0.293298" G="0.368191" T="0.237128"/>
      <pos A="0.138831" C="0.312021" G="0.269893" T="0.279255"/>
      <pos A="0.0826607" C="0.447765" G="0.377553" T="0.0920217"/>
      <pos A="0.190319" C="0.269893" G="0.391595" T="0.148192"/>
    </motif>
    <motif db="0" id="M81" alt="O81" length="40" nsites="8" evalue="1.3e-003">
      <pos A="0.38956" C="0.174852" G="0.0460277" T="0.38956"/>
      <pos A="0.303677" C="0.260736" G="0.217794" T="0.217794"/>
      <pos A="0.260736" C="0.604268" G="0.131911" T="0.00308642"/>
      <pos A="0.0889699" C="0.432502" G="0.38956" T="0.0889699"/>
      <pos A="0.217794" C="0.303677" G="0.260736" T="0.217794"/>
      <pos A="0.174852" C="0.346618" G="0.475443" T="0.00308642"/>
      <pos A="0.260736" C="0.303677" G="0.346618" T="0.0889699"/>
      <pos A="0.303677" C="0.303677" G="0.38956" T="0.00308642"/>
      <pos A="0.346618" C="0.260736" G="0.38956" T="0.00308642"/>
      <pos A="0.432502" C="0.0889699" G="0.346618" T="0.131911"/>
      <pos A="0.0460277" C="0.69015" G="0.174852" T="0.0889699"/>
      <pos A="0.217794" C="0.217794" G="0.260736" T="0.303677"/>
      <pos A="0.00308642" C="0.303677" G="0.647209" T="0.0460277"/>
      <pos A="0.260736" C="0.260736" G="0.174852" T="0.303677"/>
      <pos A="0.217794" C="0.38956" G="0.303677" T="0.0889699"/>
      <pos A="0.217794" C="0.346618" G="0.260736" T="0.174852"/>
      <pos A="0.0889699" C="0.475443" G="0.432502" T="0.00308642"/>
      <pos A="0.0889699" C="0.475443" G="0.0460277" T="0.38956"/>
      <pos A="0.346618" C="0.346618" G="0.174852" T="0.131911"/>
      <pos A="0.38956" C="0.260736" G="0.260736" T="0.0889699"/>
      <pos A="0.0460277" C="0.260736" G="0.217794" T="0.475443"/>
      <pos A="0.131911" C="0.38956" G="0.174852" T="0.303677"/>
      <pos A="0.174852" C="0.346618" G="0.217794" T="0.260736"/>
      <pos A="0.131911" C="0.217794" G="0.38956" T="0.260736"/>
      <pos A="0.174852" C="0.38956" G="0.346618" T="0.0889699"/>
      <pos A="0.303677" C="0.303677" G="0.346618" T="0.0460277"/>
      <pos A="0.0889699" C="0.260736" G="0.38956" T="0.260736"/>
      <pos A="0.303677" C="0.518384" G="0.174852" T="0.00308642"/>
      <pos A="0.303677" C="0.217794" G="0.260736" T="0.217794"/>
      <pos A="0.174852" C="0.217794" G="0.432502" T="0.174852"/>
      <pos A="0.260736" C="0.38956" G="0.217794" T="0.131911"/>
      <pos A="0.38956" C="0.174852" G="0.346618" T="0.0889699"/>
      <pos A="0.38956" C="0.00308642" G="0.346618" T="0.260736"/>
      <pos A="0.131911" C="0.174852" G="0.518384" T="0.174852"/>
      <pos A="0.303677" C="0.260736" G="0.131911" T="0.303677"/>
      <pos A="0.0889699" C="0.69015" G="0.131911" T="0.0889699"/>
      <pos A="0.217794" C="0.561325" G="0.217794" T="0.00308642"/>
      <pos A="0.260736" C="0.131911" G="0.38956" T="0.217794"/>
      <pos A="0.131911" C="0.131911" G="0.604268" T="0.131911"/>
      <pos A="0.346618" C="0.260736" G="0.217794" T="0.174852"/>
    </motif>
    <motif db="0" id="M82" alt="O82" length="40" nsites="8" evalue="1.3e-003">
      <pos A="0.00308642" C="0.00308642" G="0.990741" T="0.00308642"/>
      <pos A="0.00308642" C="0.00308642" G="0.990741" T="0.00308642"/>
      <pos A="0.00308642" C="0.00308642" G="0.990741" T="0.00308642"/>
      <pos A="0.00308642" C="0.990741" G="0.00308642" T="0.00308642"/>
      <pos A="0.00308642" C="0.990741" G="0.00308642" T="0.00308642"/>
      <pos A="0.00308642" C="0.00308642" G="0.00308642" T="0.990741"/>
      <pos A="0.00308642" C="0.00308642" G="0.990741" T="0.00308642"/>
      <pos A="0.990741" C="0.00308642" G="0.00308642" T="0.00308642"/>
      <pos A="0.00308642" C="0.990741" G="0.00308642" T="0.00308642"/>
      <pos A="0.00308642" C="0.990741" G="0.00308642" T="0.00308642"/>
      <pos A="0.990741" C="0.00308642" G="0.00308642" T="0.00308642"/>
      <pos A="0.00308642" C="0.990741" G="0.00308642" T="0.00308642"/>
      <pos A="0.00308642" C="0.990741" G="0.00308642" T="0.00308642"/>
      <pos A="0.00308642" C="0.990741" G="0.00308642" T="0.00308642"/>
      <pos A="0.00308642" C="0.00308642" G="0.990741" T="0.00308642"/>
      <pos A="0.00308642" C="0.990741" G="0.00308642" T="0.00308642"/>
      <pos A="0.00308642" C="0.00308642" G="0.990741" T="0.00308642"/>
      <pos A="0.990741" C="0.00308642" G="0.00308642" T="0.00308642"/>
      <pos A="0.00308642" C="0.00308642" G="0.990741" T="0.00308642"/>
      <pos A="0.00308642" C="0.00308642" G="0.990741" T="0.00308642"/>
      <pos A="0.00308642" C="0.00308642" G="0.990741" T="0.00308642"/>
      <pos A="0.990741" C="0.00308642" G="0.00308642" T="0.00308642"/>
      <pos A="0.00308642" C="0.00308642" G="0.990741" T="0.00308642"/>
      <pos A="0.00308642" C="0.990741" G="0.00308642" T="0.00308642"/>
      <pos A="0.990741" C="0.00308642" G="0.00308642" T="0.00308642"/>
      <pos A="0.00308642" C="0.00308642" G="0.990741" T="0.00308642"/>
      <pos A="0.990741" C="0.00308642" G="0.00308642" T="0.00308642"/>
      <pos A="0.990741" C="0.00308642" G="0.00308642" T="0.00308642"/>
      <pos A="0.990741" C="0.00308642" G="0.00308642" T="0.00308642"/>
      <pos A="0.00308642" C="0.990741" G="0.00308642" T="0.00308642"/>
      <pos A="0.00308642" C="0.990741" G="0.00308642" T="0.00308642"/>
      <pos A="0.00308642" C="0.990741" G="0.00308642" T="0.00308642"/>
      <pos A="0.990741" C="0.00308642" G="0.00308642" T="0.00308642"/>
      <pos A="0.00308642" C="0.00308642" G="0.00308642" T="0.990741"/>
      <pos A="0.00308642" C="0.00308642" G="0.00308642" T="0.990741"/>
      <pos A="0.00308642" C="0.00308642" G="0.990741" T="0.00308642"/>
      <pos A="0.00308642" C="0.00308642" G="0.990741" T="0.00308642"/>
      <pos A="0.990741" C="0.00308642" G="0.00308642" T="0.00308642"/>
      <pos A="0.00308642" C="0.990741" G="0.00308642" T="0.00308642"/>
      <pos A="0.990741" C="0.00308642" G="0.00308642" T="0.00308642"/>
    </motif>
    <motif db="0" id="M83" alt="O83" length="40" nsites="8" evalue="1.3e-003">
      <pos A="0.126543" C="0.62037" G="0.25" T="0.00308642"/>
      <pos A="0.25" C="0.62037" G="0.126543" T="0.00308642"/>
      <pos A="0.00308642" C="0.373457" G="0.496914" T="0.126543"/>
      <pos A="0.25" C="0.62037" G="0.126543" T="0.00308642"/>
      <pos A="0.00308642" C="0.25" G="0.373457" T="0.373457"/>
      <pos A="0.373457" C="0.126543" G="0.373457" T="0.126543"/>
      <pos A="0.00308642" C="0.62037" G="0.126543" T="0.25"/>
      <pos A="0.126543" C="0.62037" G="0.25" T="0.00308642"/>
      <pos A="0.25" C="0.743827" G="0.00308642" T="0.00308642"/>
      <pos A="0.00308642" C="0.62037" G="0.373457" T="0.00308642"/>
      <pos A="0.126543" C="0.62037" G="0.00308642" T="0.25"/>
      <pos A="0.126543" C="0.373457" G="0.373457" T="0.126543"/>
      <pos A="0.126543" C="0.373457" G="0.25" T="0.25"/>
      <pos A="0.126543" C="0.126543" G="0.496914" T="0.25"/>
      <pos A="0.00308642" C="0.867284" G="0.126543" T="0.00308642"/>
      <pos A="0.126543" C="0.867284" G="0.00308642" T="0.00308642"/>
      <pos A="0.00308642" C="0.867284" G="0.126543" T="0.00308642"/>
      <pos A="0.00308642" C="0.496914" G="0.496914" T="0.00308642"/>
      <pos A="0.126543" C="0.62037" G="0.126543" T="0.126543"/>
      <pos A="0.25" C="0.126543" G="0.126543" T="0.496914"/>
      <pos A="0.00308642" C="0.990741" G="0.00308642" T="0.00308642"/>
      <pos A="0.126543" C="0.496914" G="0.373457" T="0.00308642"/>
      <pos A="0.00308642" C="0.743827" G="0.126543" T="0.126543"/>
      <pos A="0.00308642" C="0.25" G="0.00308642" T="0.743827"/>
      <pos A="0.00308642" C="0.373457" G="0.496914" T="0.126543"/>
      <pos A="0.00308642" C="0.496914" G="0.496914" T="0.00308642"/>
      <pos A="0.126543" C="0.496914" G="0.126543" T="0.25"/>
      <pos A="0.00308642" C="0.743827" G="0.126543" T="0.126543"/>
      <pos A="0.373457" C="0.496914" G="0.126543" T="0.00308642"/>
      <pos A="0.126543" C="0.496914" G="0.25" T="0.126543"/>
      <pos A="0.126543" C="0.25" G="0.25" T="0.373457"/>
      <pos A="0.25" C="0.126543" G="0.25" T="0.373457"/>
      <pos A="0.00308642" C="0.867284" G="0.126543" T="0.00308642"/>
      <pos A="0.126543" C="0.743827" G="0.126543" T="0.00308642"/>
      <pos A="0.00308642" C="0.990741" G="0.00308642" T="0.00308642"/>
      <pos A="0.126543" C="0.62037" G="0.25" T="0.00308642"/>
      <pos A="0.373457" C="0.00308642" G="0.496914" T="0.126543"/>
      <pos A="0.25" C="0.25" G="0.25" T="0.25"/>
      <pos A="0.373457" C="0.496914" G="0.126543" T="0.00308642"/>
      <pos A="0.00308642" C="0.373457" G="0.62037" T="0.00308642"/>
    </motif>
    <motif db="0" id="M84" alt="O84" length="40" nsites="8" evalue="1.3e-003">
      <pos A="0.0719921" C="0.30168" G="0.46246" T="0.163868"/>
      <pos A="0.0719921" C="0.623241" G="0.30168" T="0.00308642"/>
      <pos A="0.347617" C="0.0490242" G="0.46246" T="0.140899"/>
      <pos A="0.11793" C="0.416523" G="0.255742" T="0.209804"/>
      <pos A="0.439491" C="0.324648" G="0.094961" T="0.140899"/>
      <pos A="0.0260553" C="0.209804" G="0.393555" T="0.370586"/>
      <pos A="0.0719921" C="0.347617" G="0.416523" T="0.163868"/>
      <pos A="0.163868" C="0.416523" G="0.232773" T="0.186837"/>
      <pos A="0.232773" C="0.255742" G="0.370586" T="0.140899"/>
      <pos A="0.209804" C="0.324648" G="0.278711" T="0.186837"/>
      <pos A="0.0719921" C="0.370586" G="0.209804" T="0.347617"/>
      <pos A="0.140899" C="0.439491" G="0.347617" T="0.0719921"/>
      <pos A="0.163868" C="0.439491" G="0.30168" T="0.094961"/>
      <pos A="0.140899" C="0.186837" G="0.508398" T="0.163868"/>
      <pos A="0.00308642" C="0.163868" G="0.715116" T="0.11793"/>
      <pos A="0.255742" C="0.232773" G="0.393555" T="0.11793"/>
      <pos A="0.140899" C="0.186837" G="0.531367" T="0.140899"/>
      <pos A="0.11793" C="0.278711" G="0.439491" T="0.163868"/>
      <pos A="0.232773" C="0.30168" G="0.370586" T="0.094961"/>
      <pos A="0.186837" C="0.485429" G="0.255742" T="0.0719921"/>
      <pos A="0.00308642" C="0.439491" G="0.347617" T="0.209804"/>
      <pos A="0.140899" C="0.485429" G="0.324648" T="0.0490242"/>
      <pos A="0.163868" C="0.324648" G="0.439491" T="0.0719921"/>
      <pos A="0.255742" C="0.255742" G="0.370586" T="0.11793"/>
      <pos A="0.163868" C="0.508398" G="0.255742" T="0.0719921"/>
      <pos A="0.140899" C="0.531367" G="0.11793" T="0.209804"/>
      <pos A="0.324648" C="0.30168" G="0.278711" T="0.094961"/>
      <pos A="0.0490242" C="0.393555" G="0.554336" T="0.00308642"/>
      <pos A="0.209804" C="0.347617" G="0.30168" T="0.140899"/>
      <pos A="0.0260553" C="0.094961" G="0.738085" T="0.140899"/>
      <pos A="0.255742" C="0.416523" G="0.11793" T="0.209804"/>
      <pos A="0.00308642" C="0.669179" G="0.186837" T="0.140899"/>
      <pos A="0.0490242" C="0.140899" G="0.64621" T="0.163868"/>
      <pos A="0.0260553" C="0.508398" G="0.0719921" T="0.393555"/>
      <pos A="0.186837" C="0.30168" G="0.30168" T="0.209804"/>
      <pos A="0.0719921" C="0.600273" G="0.209804" T="0.11793"/>
      <pos A="0.232773" C="0.30168" G="0.163868" T="0.30168"/>
      <pos A="0.186837" C="0.30168" G="0.30168" T="0.209804"/>
      <pos A="0.163868" C="0.370586" G="0.370586" T="0.094961"/>
      <pos A="0.278711" C="0.255742" G="0.163868" T="0.30168"/>
    </motif>
    <motif db="0" id="M85" alt="O85" length="40" nsites="8" evalue="1.3e-003">
      <pos A="0.134149" C="0.241808" G="0.447765" T="0.176277"/>
      <pos A="0.138831" C="0.443084" G="0.204361" T="0.213723"/>
      <pos A="0.213723" C="0.53202" G="0.185639" T="0.0686183"/>
      <pos A="0.204361" C="0.326063" G="0.246489" T="0.223085"/>
      <pos A="0.162234" C="0.190319" G="0.466488" T="0.180958"/>
      <pos A="0.185639" C="0.344787" G="0.246489" T="0.223085"/>
      <pos A="0.0826607" C="0.232446" G="0.405638" T="0.279255"/>
      <pos A="0.241808" C="0.396276" G="0.180958" T="0.180958"/>
      <pos A="0.227766" C="0.269893" G="0.354148" T="0.148192"/>
      <pos A="0.180958" C="0.349468" G="0.297978" T="0.171596"/>
      <pos A="0.340106" C="0.260532" G="0.157554" T="0.241808"/>
      <pos A="0.157554" C="0.232446" G="0.429042" T="0.180958"/>
      <pos A="0.274575" C="0.344787" G="0.330745" T="0.0498943"/>
      <pos A="0.321383" C="0.166916" G="0.330745" T="0.180958"/>
      <pos A="0.157554" C="0.241808" G="0.48053" T="0.120107"/>
      <pos A="0.138831" C="0.255851" G="0.457127" T="0.148192"/>
      <pos A="0.255851" C="0.190319" G="0.382233" T="0.171596"/>
      <pos A="0.241808" C="0.415" G="0.185639" T="0.157554"/>
      <pos A="0.110746" C="0.382233" G="0.349468" T="0.157554"/>
      <pos A="0.0826607" C="0.180958" G="0.433722" T="0.30266"/>
      <pos A="0.312021" C="0.288617" G="0.223085" T="0.176277"/>
      <pos A="0.30734" C="0.279255" G="0.288617" T="0.124788"/>
      <pos A="0.218404" C="0.255851" G="0.396276" T="0.129469"/>
      <pos A="0.209043" C="0.36351" G="0.223085" T="0.204361"/>
      <pos A="0.213723" C="0.36351" G="0.269893" T="0.152873"/>
      <pos A="0.209043" C="0.180958" G="0.232446" T="0.377553"/>
      <pos A="0.138831" C="0.400957" G="0.293298" T="0.166916"/>
      <pos A="0.0639368" C="0.377553" G="0.377553" T="0.180958"/>
      <pos A="0.25117" C="0.297978" G="0.326063" T="0.124788"/>
      <pos A="0.199681" C="0.35883" G="0.316702" T="0.124788"/>
      <pos A="0.30266" C="0.180958" G="0.386915" T="0.129469"/>
      <pos A="0.190319" C="0.354148" G="0.115426" T="0.340106"/>
      <pos A="0.129469" C="0.47585" G="0.176277" T="0.218404"/>
      <pos A="0.124788" C="0.265213" G="0.274575" T="0.335425"/>
      <pos A="0.134149" C="0.368191" G="0.386915" T="0.110746"/>
      <pos A="0.157554" C="0.274575" G="0.400957" T="0.166916"/>
      <pos A="0.171596" C="0.36351" G="0.335425" T="0.129469"/>
      <pos A="0.129469" C="0.246489" G="0.443084" T="0.180958"/>
      <pos A="0.232446" C="0.166916" G="0.429042" T="0.171596"/>
      <pos A="0.185639" C="0.321383" G="0.209043" T="0.283936"/>
    </motif>
    <motif db="0" id="M86" alt="O86" length="40" nsites="8" evalue="1.3e-003">
      <pos A="0.213723" C="0.41968" G="0.213723" T="0.152873"/>
      <pos A="0.148192" C="0.36351" G="0.138831" T="0.349468"/>
      <pos A="0.213723" C="0.41968" G="0.321383" T="0.0452138"/>
      <pos A="0.204361" C="0.283936" G="0.400957" T="0.110746"/>
      <pos A="0.288617" C="0.213723" G="0.335425" T="0.162234"/>
      <pos A="0.195" C="0.410318" G="0.237128" T="0.157554"/>
      <pos A="0.30266" C="0.25117" G="0.260532" T="0.185639"/>
      <pos A="0.162234" C="0.340106" G="0.255851" T="0.241808"/>
      <pos A="0.134149" C="0.166916" G="0.494573" T="0.204361"/>
      <pos A="0.218404" C="0.260532" G="0.42436" T="0.0967032"/>
      <pos A="0.232446" C="0.213723" G="0.447765" T="0.106064"/>
      <pos A="0.185639" C="0.265213" G="0.312021" T="0.237128"/>
      <pos A="0.274575" C="0.269893" G="0.312021" T="0.143511"/>
      <pos A="0.0920217" C="0.288617" G="0.42436" T="0.195"/>
      <pos A="0.157554" C="0.241808" G="0.391595" T="0.209043"/>
      <pos A="0.185639" C="0.429042" G="0.227766" T="0.157554"/>
      <pos A="0.41968" C="0.237128" G="0.176277" T="0.166916"/>
      <pos A="0.218404" C="0.297978" G="0.410318" T="0.0732988"/>
      <pos A="0.218404" C="0.354148" G="0.195" T="0.232446"/>
      <pos A="0.0967032" C="0.386915" G="0.349468" T="0.166916"/>
      <pos A="0.171596" C="0.293298" G="0.227766" T="0.30734"/>
      <pos A="0.180958" C="0.433722" G="0.115426" T="0.269893"/>
      <pos A="0.25117" C="0.274575" G="0.321383" T="0.152873"/>
      <pos A="0.36351" C="0.354148" G="0.218404" T="0.0639368"/>
      <pos A="0.162234" C="0.293298" G="0.415" T="0.129469"/>
      <pos A="0.213723" C="0.25117" G="0.405638" T="0.129469"/>
      <pos A="0.157554" C="0.396276" G="0.237128" T="0.209043"/>
      <pos A="0.204361" C="0.326063" G="0.30266" T="0.166916"/>
      <pos A="0.152873" C="0.241808" G="0.48053" T="0.124788"/>
      <pos A="0.162234" C="0.400957" G="0.218404" T="0.218404"/>
      <pos A="0.143511" C="0.265213" G="0.400957" T="0.190319"/>
      <pos A="0.148192" C="0.209043" G="0.443084" T="0.199681"/>
      <pos A="0.246489" C="0.190319" G="0.30266" T="0.260532"/>
      <pos A="0.241808" C="0.377553" G="0.25117" T="0.129469"/>
      <pos A="0.101384" C="0.199681" G="0.335425" T="0.36351"/>
      <pos A="0.101384" C="0.260532" G="0.452445" T="0.185639"/>
      <pos A="0.129469" C="0.297978" G="0.452445" T="0.120107"/>
      <pos A="0.185639" C="0.321383" G="0.260532" T="0.232446"/>
      <pos A="0.152873" C="0.316702" G="0.386915" T="0.143511"/>
      <pos A="0.246489" C="0.274575" G="0.199681" T="0.279255"/>
    </motif>
    <motif db="0" id="M87" alt="O87" length="40" nsites="8" evalue="1.3e-003">
      <pos A="0.242945" C="0.473398" G="0.167696" T="0.115961"/>
      <pos A="0.275867" C="0.407555" G="0.14418" T="0.172399"/>
      <pos A="0.0877422" C="0.242945" G="0.449882" T="0.21943"/>
      <pos A="0.21943" C="0.257055" G="0.332304" T="0.191211"/>
      <pos A="0.125368" C="0.35582" G="0.365227" T="0.153586"/>
      <pos A="0.346414" C="0.228836" G="0.242945" T="0.181804"/>
      <pos A="0.228836" C="0.191211" G="0.360523" T="0.21943"/>
      <pos A="0.238242" C="0.308789" G="0.337007" T="0.115961"/>
      <pos A="0.148883" C="0.313492" G="0.313492" T="0.224133"/>
      <pos A="0.139477" C="0.275867" G="0.322899" T="0.261758"/>
      <pos A="0.172399" C="0.313492" G="0.28057" T="0.233539"/>
      <pos A="0.172399" C="0.299383" G="0.28057" T="0.247648"/>
      <pos A="0.148883" C="0.379335" G="0.29468" T="0.177101"/>
      <pos A="0.153586" C="0.299383" G="0.28057" T="0.266461"/>
      <pos A="0.275867" C="0.195914" G="0.468695" T="0.059524"/>
      <pos A="0.318196" C="0.384039" G="0.167696" T="0.13007"/>
      <pos A="0.0736336" C="0.35582" G="0.398148" T="0.172399"/>
      <pos A="0.153586" C="0.351117" G="0.275867" T="0.21943"/>
      <pos A="0.332304" C="0.304086" G="0.200617" T="0.162993"/>
      <pos A="0.28057" C="0.299383" G="0.28057" T="0.139477"/>
      <pos A="0.186508" C="0.308789" G="0.341711" T="0.162993"/>
      <pos A="0.153586" C="0.379335" G="0.261758" T="0.20532"/>
      <pos A="0.238242" C="0.257055" G="0.322899" T="0.181804"/>
      <pos A="0.271164" C="0.111258" G="0.322899" T="0.29468"/>
      <pos A="0.0971486" C="0.416961" G="0.346414" T="0.139477"/>
      <pos A="0.210024" C="0.200617" G="0.478101" T="0.111258"/>
      <pos A="0.0971486" C="0.379335" G="0.374632" T="0.148883"/>
      <pos A="0.35582" C="0.257055" G="0.28057" T="0.106555"/>
      <pos A="0.14418" C="0.308789" G="0.454586" T="0.0924454"/>
      <pos A="0.195914" C="0.214727" G="0.388742" T="0.200617"/>
      <pos A="0.214727" C="0.374632" G="0.214727" T="0.195914"/>
      <pos A="0.106555" C="0.271164" G="0.402851" T="0.21943"/>
      <pos A="0.0548207" C="0.322899" G="0.398148" T="0.224133"/>
      <pos A="0.210024" C="0.407555" G="0.195914" T="0.186508"/>
      <pos A="0.158289" C="0.266461" G="0.257055" T="0.318196"/>
      <pos A="0.101852" C="0.228836" G="0.365227" T="0.304086"/>
      <pos A="0.257055" C="0.435773" G="0.139477" T="0.167696"/>
      <pos A="0.21943" C="0.332304" G="0.228836" T="0.21943"/>
      <pos A="0.28057" C="0.200617" G="0.463992" T="0.0548207"/>
      <pos A="0.120665" C="0.308789" G="0.285273" T="0.285273"/>
    </motif>
    <motif db="0" id="M88" alt="O88" length="40" nsites="8" evalue="1.3e-003">
      <pos A="0.335425" C="0.120107" G="0.297978" T="0.246489"/>
      <pos A="0.35883" C="0.213723" G="0.321383" T="0.106064"/>
      <pos A="0.115426" C="0.152873" G="0.48053" T="0.25117"/>
      <pos A="0.115426" C="0.447765" G="0.312021" T="0.124788"/>
      <pos A="0.241808" C="0.227766" G="0.340106" T="0.190319"/>
      <pos A="0.148192" C="0.30734" G="0.279255" T="0.265213"/>
      <pos A="0.162234" C="0.265213" G="0.321383" T="0.25117"/>
      <pos A="0.241808" C="0.35883" G="0.316702" T="0.0826607"/>
      <pos A="0.124788" C="0.349468" G="0.386915" T="0.138831"/>
      <pos A="0.195" C="0.41968" G="0.195" T="0.190319"/>
      <pos A="0.199681" C="0.176277" G="0.400957" T="0.223085"/>
      <pos A="0.180958" C="0.42436" G="0.274575" T="0.120107"/>
      <pos A="0.129469" C="0.344787" G="0.344787" T="0.180958"/>
      <pos A="0.143511" C="0.297978" G="0.410318" T="0.148192"/>
      <pos A="0.349468" C="0.25117" G="0.237128" T="0.162234"/>
      <pos A="0.148192" C="0.344787" G="0.297978" T="0.209043"/>
      <pos A="0.241808" C="0.330745" G="0.185639" T="0.241808"/>
      <pos A="0.288617" C="0.274575" G="0.232446" T="0.204361"/>
      <pos A="0.330745" C="0.391595" G="0.0311714" T="0.246489"/>
      <pos A="0.115426" C="0.255851" G="0.438403" T="0.190319"/>
      <pos A="0.0920217" C="0.176277" G="0.503935" T="0.227766"/>
      <pos A="0.297978" C="0.344787" G="0.265213" T="0.0920217"/>
      <pos A="0.227766" C="0.176277" G="0.41968" T="0.176277"/>
      <pos A="0.246489" C="0.42436" G="0.25117" T="0.0779793"/>
      <pos A="0.223085" C="0.293298" G="0.237128" T="0.246489"/>
      <pos A="0.195" C="0.237128" G="0.410318" T="0.157554"/>
      <pos A="0.199681" C="0.255851" G="0.382233" T="0.162234"/>
      <pos A="0.0639368" C="0.279255" G="0.48053" T="0.176277"/>
      <pos A="0.0592563" C="0.391595" G="0.297978" T="0.25117"/>
      <pos A="0.162234" C="0.344787" G="0.237128" T="0.255851"/>
      <pos A="0.171596" C="0.288617" G="0.326063" T="0.213723"/>
      <pos A="0.237128" C="0.288617" G="0.316702" T="0.157554"/>
      <pos A="0.134149" C="0.180958" G="0.391595" T="0.293298"/>
      <pos A="0.209043" C="0.293298" G="0.297978" T="0.199681"/>
      <pos A="0.265213" C="0.386915" G="0.190319" T="0.157554"/>
      <pos A="0.213723" C="0.382233" G="0.25117" T="0.152873"/>
      <pos A="0.0826607" C="0.335425" G="0.410318" T="0.171596"/>
      <pos A="0.269893" C="0.293298" G="0.354148" T="0.0826607"/>
      <pos A="0.171596" C="0.293298" G="0.340106" T="0.195"/>
      <pos A="0.162234" C="0.283936" G="0.35883" T="0.195"/>
    </motif>
    <motif db="0" id="M9" alt="O9" length="40" nsites="8" evalue="1.3e-003">
      <pos A="0.112826" C="0.295724" G="0.442043" T="0.149405"/>
      <pos A="0.00308642" C="0.405464" G="0.442043" T="0.149405"/>
      <pos A="0.222565" C="0.405464" G="0.185985" T="0.185985"/>
      <pos A="0.0396662" C="0.295724" G="0.588363" T="0.0762459"/>
      <pos A="0.00308642" C="0.112826" G="0.478623" T="0.405464"/>
      <pos A="0.259145" C="0.259145" G="0.222565" T="0.259145"/>
      <pos A="0.112826" C="0.332304" G="0.478623" T="0.0762459"/>
      <pos A="0.149405" C="0.112826" G="0.588363" T="0.149405"/>
      <pos A="0.149405" C="0.405464" G="0.259145" T="0.185985"/>
      <pos A="0.222565" C="0.368884" G="0.405464" T="0.00308642"/>
      <pos A="0.149405" C="0.295724" G="0.405464" T="0.149405"/>
      <pos A="0.332304" C="0.259145" G="0.368884" T="0.0396662"/>
      <pos A="0.0396662" C="0.442043" G="0.442043" T="0.0762459"/>
      <pos A="0.259145" C="0.149405" G="0.295724" T="0.295724"/>
      <pos A="0.259145" C="0.295724" G="0.295724" T="0.149405"/>
      <pos A="0.405464" C="0.295724" G="0.295724" T="0.00308642"/>
      <pos A="0.405464" C="0.295724" G="0.259145" T="0.0396662"/>
      <pos A="0.405464" C="0.185985" G="0.259145" T="0.149405"/>
      <pos A="0.00308642" C="0.551784" G="0.368884" T="0.0762459"/>
      <pos A="0.0396662" C="0.259145" G="0.588363" T="0.112826"/>
      <pos A="0.112826" C="0.624943" G="0.222565" T="0.0396662"/>
      <pos A="0.0762459" C="0.0396662" G="0.442043" T="0.442043"/>
      <pos A="0.0762459" C="0.149405" G="0.551784" T="0.222565"/>
      <pos A="0.112826" C="0.368884" G="0.405464" T="0.112826"/>
      <pos A="0.112826" C="0.112826" G="0.734682" T="0.0396662"/>
      <pos A="0.00308642" C="0.332304" G="0.515204" T="0.149405"/>
      <pos A="0.00308642" C="0.368884" G="0.0396662" T="0.588363"/>
      <pos A="0.149405" C="0.295724" G="0.551784" T="0.00308642"/>
      <pos A="0.259145" C="0.295724" G="0.368884" T="0.0762459"/>
      <pos A="0.368884" C="0.405464" G="0.222565" T="0.00308642"/>
      <pos A="0.0762459" C="0.185985" G="0.405464" T="0.332304"/>
      <pos A="0.0396662" C="0.624943" G="0.222565" T="0.112826"/>
      <pos A="0.185985" C="0.368884" G="0.112826" T="0.332304"/>
      <pos A="0.185985" C="0.0396662" G="0.734682" T="0.0396662"/>
      <pos A="0.00308642" C="0.112826" G="0.807842" T="0.0762459"/>
      <pos A="0.259145" C="0.295724" G="0.149405" T="0.295724"/>
      <pos A="0.295724" C="0.368884" G="0.332304" T="0.00308642"/>
      <pos A="0.478623" C="0.185985" G="0.222565" T="0.112826"/>
      <pos A="0.332304" C="0.222565" G="0.222565" T="0.222565"/>
      <pos A="0.259145" C="0.0762459" G="0.368884" T="0.295724"/>
    </motif>
    <motif db="0" id="M91" alt="O91" length="40" nsites="8" evalue="1.3e-003">
      <pos A="0.217079" C="0.167696" G="0.414609" T="0.200617"/>
      <pos A="0.365227" C="0.217079" G="0.217079" T="0.200617"/>
      <pos A="0.266461" C="0.25" G="0.299383" T="0.184156"/>
      <pos A="0.0195477" C="0.496914" G="0.414609" T="0.0689304"/>
      <pos A="0.167696" C="0.480452" G="0.233539" T="0.118313"/>
      <pos A="0.25" C="0.134773" G="0.381687" T="0.233539"/>
      <pos A="0.200617" C="0.118313" G="0.562758" T="0.118313"/>
      <pos A="0.233539" C="0.480452" G="0.167696" T="0.118313"/>
      <pos A="0.184156" C="0.315844" G="0.184156" T="0.315844"/>
      <pos A="0.101852" C="0.184156" G="0.381687" T="0.332304"/>
      <pos A="0.315844" C="0.0853906" G="0.348765" T="0.25"/>
      <pos A="0.217079" C="0.167696" G="0.398148" T="0.217079"/>
      <pos A="0.134773" C="0.43107" G="0.134773" T="0.299383"/>
      <pos A="0.332304" C="0.25" G="0.233539" T="0.184156"/>
      <pos A="0.381687" C="0.43107" G="0.151235" T="0.0360079"/>
      <pos A="0.266461" C="0.381687" G="0.233539" T="0.118313"/>
      <pos A="0.101852" C="0.480452" G="0.315844" T="0.101852"/>
      <pos A="0.118313" C="0.463992" G="0.233539" T="0.184156"/>
      <pos A="0.299383" C="0.282921" G="0.25" T="0.167696"/>
      <pos A="0.134773" C="0.299383" G="0.398148" T="0.167696"/>
      <pos A="0.0524691" C="0.365227" G="0.463992" T="0.118313"/>
      <pos A="0.365227" C="0.414609" G="0.101852" T="0.118313"/>
      <pos A="0.0853906" C="0.348765" G="0.315844" T="0.25"/>
      <pos A="0.315844" C="0.184156" G="0.217079" T="0.282921"/>
      <pos A="0.233539" C="0.266461" G="0.348765" T="0.151235"/>
      <pos A="0.217079" C="0.414609" G="0.101852" T="0.266461"/>
      <pos A="0.25" C="0.348765" G="0.282921" T="0.118313"/>
      <pos A="0.414609" C="0.282921" G="0.282921" T="0.0195477"/>
      <pos A="0.43107" C="0.299383" G="0.167696" T="0.101852"/>
      <pos A="0.184156" C="0.266461" G="0.348765" T="0.200617"/>
      <pos A="0.0689304" C="0.348765" G="0.266461" T="0.315844"/>
      <pos A="0.0360079" C="0.315844" G="0.299383" T="0.348765"/>
      <pos A="0.00308642" C="0.266461" G="0.579218" T="0.151235"/>
      <pos A="0.134773" C="0.315844" G="0.463992" T="0.0853906"/>
      <pos A="0.25" C="0.118313" G="0.43107" T="0.200617"/>
      <pos A="0.266461" C="0.217079" G="0.25" T="0.266461"/>
      <pos A="0.381687" C="0.282921" G="0.0524691" T="0.282921"/>
      <pos A="0.0524691" C="0.315844" G="0.43107" T="0.200617"/>
      <pos A="0.0853906" C="0.513375" G="0.365227" T="0.0360079"/>
      <pos A="0.134773" C="0.43107" G="0.217079" T="0.217079"/>
    </motif>
    <motif db="0" id="M92" alt="O92" length="40" nsites="8" evalue="1.3e-003">
      <pos A="0.367464" C="0.161303" G="0.324314" T="0.14692"/>
      <pos A="0.204452" C="0.333902" G="0.338697" T="0.122947"/>
      <pos A="0.185275" C="0.161303" G="0.338697" T="0.314725"/>
      <pos A="0.122947" C="0.420202" G="0.338697" T="0.118153"/>
      <pos A="0.180481" C="0.39623" G="0.305136" T="0.118153"/>
      <pos A="0.23322" C="0.314725" G="0.285959" T="0.166098"/>
      <pos A="0.190069" C="0.295548" G="0.377053" T="0.13733"/>
      <pos A="0.309931" C="0.271575" G="0.223631" T="0.194864"/>
      <pos A="0.161303" C="0.314725" G="0.290753" T="0.23322"/>
      <pos A="0.0893867" C="0.23322" G="0.386642" T="0.290753"/>
      <pos A="0.0941807" C="0.468147" G="0.242808" T="0.194864"/>
      <pos A="0.238014" C="0.175686" G="0.309931" T="0.276369"/>
      <pos A="0.127742" C="0.300342" G="0.429792" T="0.142125"/>
      <pos A="0.127742" C="0.377053" G="0.23322" T="0.261986"/>
      <pos A="0.252397" C="0.295548" G="0.252397" T="0.199658"/>
      <pos A="0.333902" C="0.180481" G="0.247603" T="0.238014"/>
      <pos A="0.319519" C="0.170892" G="0.338697" T="0.170892"/>
      <pos A="0.247603" C="0.314725" G="0.252397" T="0.185275"/>
      <pos A="0.161303" C="0.415408" G="0.295548" T="0.127742"/>
      <pos A="0.156509" C="0.496914" G="0.305136" T="0.041442"/>
      <pos A="0.142125" C="0.520886" G="0.218837" T="0.118153"/>
      <pos A="0.209247" C="0.285959" G="0.290753" T="0.214041"/>
      <pos A="0.0941807" C="0.357875" G="0.39623" T="0.151714"/>
      <pos A="0.300342" C="0.257192" G="0.23322" T="0.209247"/>
      <pos A="0.223631" C="0.276369" G="0.343491" T="0.156509"/>
      <pos A="0.285959" C="0.0606193" G="0.52568" T="0.127742"/>
      <pos A="0.13733" C="0.324314" G="0.410613" T="0.127742"/>
      <pos A="0.0654143" C="0.329108" G="0.381847" T="0.223631"/>
      <pos A="0.26678" C="0.381847" G="0.161303" T="0.190069"/>
      <pos A="0.214041" C="0.194864" G="0.343491" T="0.247603"/>
      <pos A="0.127742" C="0.228425" G="0.530475" T="0.113358"/>
      <pos A="0.23322" C="0.324314" G="0.247603" T="0.194864"/>
      <pos A="0.295548" C="0.180481" G="0.290753" T="0.23322"/>
      <pos A="0.252397" C="0.309931" G="0.314725" T="0.122947"/>
      <pos A="0.261986" C="0.281163" G="0.372258" T="0.0845916"/>
      <pos A="0.199658" C="0.204452" G="0.338697" T="0.257192"/>
      <pos A="0.046236" C="0.333902" G="0.453764" T="0.166098"/>
      <pos A="0.204452" C="0.238014" G="0.285959" T="0.271575"/>
      <pos A="0.180481" C="0.377053" G="0.276369" T="0.166098"/>
      <pos A="0.261986" C="0.35308" G="0.285959" T="0.0989748"/>
    </motif>
    <motif db="0" id="M93" alt="O93" length="40" nsites="8" evalue="1.3e-003">
      <pos A="0.255851" C="0.199681" G="0.372872" T="0.171596"/>
      <pos A="0.110746" C="0.447765" G="0.326063" T="0.115426"/>
      <pos A="0.293298" C="0.297978" G="0.180958" T="0.227766"/>
      <pos A="0.321383" C="0.148192" G="0.297978" T="0.232446"/>
      <pos A="0.255851" C="0.326063" G="0.283936" T="0.134149"/>
      <pos A="0.101384" C="0.293298" G="0.35883" T="0.246489"/>
      <pos A="0.162234" C="0.344787" G="0.274575" T="0.218404"/>
      <pos A="0.260532" C="0.326063" G="0.255851" T="0.157554"/>
      <pos A="0.195" C="0.269893" G="0.405638" T="0.129469"/>
      <pos A="0.316702" C="0.340106" G="0.138831" T="0.204361"/>
      <pos A="0.283936" C="0.213723" G="0.372872" T="0.129469"/>
      <pos A="0.223085" C="0.288617" G="0.377553" T="0.110746"/>
      <pos A="0.204361" C="0.279255" G="0.237128" T="0.279255"/>
      <pos A="0.148192" C="0.443084" G="0.195" T="0.213723"/>
      <pos A="0.157554" C="0.372872" G="0.209043" T="0.260532"/>
      <pos A="0.110746" C="0.223085" G="0.36351" T="0.30266"/>
      <pos A="0.190319" C="0.396276" G="0.316702" T="0.0967032"/>
      <pos A="0.265213" C="0.36351" G="0.25117" T="0.120107"/>
      <pos A="0.171596" C="0.457127" G="0.218404" T="0.152873"/>
      <pos A="0.180958" C="0.279255" G="0.344787" T="0.195"/>
      <pos A="0.0592563" C="0.30266" G="0.471169" T="0.166916"/>
      <pos A="0.171596" C="0.171596" G="0.429042" T="0.227766"/>
      <pos A="0.213723" C="0.246489" G="0.405638" T="0.134149"/>
      <pos A="0.405638" C="0.241808" G="0.195" T="0.157554"/>
      <pos A="0.218404" C="0.134149" G="0.47585" T="0.171596"/>
      <pos A="0.110746" C="0.162234" G="0.569467" T="0.157554"/>
      <pos A="0.274575" C="0.321383" G="0.260532" T="0.143511"/>
      <pos A="0.288617" C="0.293298" G="0.237128" T="0.180958"/>
      <pos A="0.180958" C="0.199681" G="0.485212" T="0.134149"/>
      <pos A="0.368191" C="0.288617" G="0.232446" T="0.110746"/>
      <pos A="0.209043" C="0.260532" G="0.199681" T="0.330745"/>
      <pos A="0.143511" C="0.297978" G="0.372872" T="0.185639"/>
      <pos A="0.0592563" C="0.321383" G="0.316702" T="0.30266"/>
      <pos A="0.209043" C="0.489892" G="0.204361" T="0.0967032"/>
      <pos A="0.148192" C="0.246489" G="0.489892" T="0.115426"/>
      <pos A="0.185639" C="0.354148" G="0.246489" T="0.213723"/>
      <pos A="0.237128" C="0.246489" G="0.382233" T="0.134149"/>
      <pos A="0.152873" C="0.382233" G="0.36351" T="0.101384"/>
      <pos A="0.213723" C="0.368191" G="0.293298" T="0.124788"/>
      <pos A="0.199681" C="0.349468" G="0.176277" T="0.274575"/>
    </motif>
    <motif db="0" id="M94" alt="O94" length="40" nsites="8" evalue="1.3e-003">
      <pos A="0.00308642" C="0.990741" G="0.00308642" T="0.00308642"/>
      <pos A="0.00308642" C="0.496914" G="0.00308642" T="0.496914"/>
      <pos A="0.00308642" C="0.00308642" G="0.990741" T="0.00308642"/>
      <pos A="0.00308642" C="0.496914" G="0.496914" T="0.00308642"/>
      <pos A="0.496914" C="0.00308642" G="0.00308642" T="0.496914"/>
      <pos A="0.990741" C="0.00308642" G="0.00308642" T="0.00308642"/>
      <pos A="0.00308642" C="0.496914" G="0.00308642" T="0.496914"/>
      <pos A="0.00308642" C="0.496914" G="0.496914" T="0.00308642"/>
      <pos A="0.496914" C="0.00308642" G="0.00308642" T="0.496914"/>
      <pos A="0.00308642" C="0.00308642" G="0.496914" T="0.496914"/>
      <pos A="0.00308642" C="0.496914" G="0.00308642" T="0.496914"/>
      <pos A="0.00308642" C="0.00308642" G="0.496914" T="0.496914"/>
      <pos A="0.496914" C="0.496914" G="0.00308642" T="0.00308642"/>
      <pos A="0.00308642" C="0.00308642" G="0.496914" T="0.496914"/>
      <pos A="0.00308642" C="0.496914" G="0.496914" T="0.00308642"/>
      <pos A="0.496914" C="0.00308642" G="0.496914" T="0.00308642"/>
      <pos A="0.496914" C="0.496914" G="0.00308642" T="0.00308642"/>
      <pos A="0.00308642" C="0.00308642" G="0.496914" T="0.496914"/>
      <pos A="0.00308642" C="0.990741" G="0.00308642" T="0.00308642"/>
      <pos A="0.00308642" C="0.496914" G="0.00308642" T="0.496914"/>
      <pos A="0.00308642" C="0.496914" G="0.496914" T="0.00308642"/>
      <pos A="0.496914" C="0.496914" G="0.00308642" T="0.00308642"/>
      <pos A="0.00308642" C="0.496914" G="0.00308642" T="0.496914"/>
      <pos A="0.00308642" C="0.00308642" G="0.990741" T="0.00308642"/>
      <pos A="0.00308642" C="0.00308642" G="0.990741" T="0.00308642"/>
      <pos A="0.00308642" C="0.00308642" G="0.990741" T="0.00308642"/>
      <pos A="0.00308642" C="0.496914" G="0.00308642" T="0.496914"/>
      <pos A="0.00308642" C="0.496914" G="0.00308642" T="0.496914"/>
      <pos A="0.00308642" C="0.00308642" G="0.496914" T="0.496914"/>
      <pos A="0.496914" C="0.496914" G="0.00308642" T="0.00308642"/>
      <pos A="0.496914" C="0.496914" G="0.00308642" T="0.00308642"/>
      <pos A="0.496914" C="0.00308642" G="0.496914" T="0.00308642"/>
      <pos A="0.00308642" C="0.00308642" G="0.990741" T="0.00308642"/>
      <pos A="0.00308642" C="0.496914" G="0.496914" T="0.00308642"/>
      <pos A="0.496914" C="0.496914" G="0.00308642" T="0.00308642"/>
      <pos A="0.00308642" C="0.496914" G="0.00308642" T="0.496914"/>
      <pos A="0.00308642" C="0.496914" G="0.496914" T="0.00308642"/>
      <pos A="0.990741" C="0.00308642" G="0.00308642" T="0.00308642"/>
      <pos A="0.496914" C="0.496914" G="0.00308642" T="0.00308642"/>
      <pos A="0.00308642" C="0.496914" G="0.496914" T="0.00308642"/>
    </motif>
    <motif db="0" id="M95" alt="O95" length="40" nsites="8" evalue="1.3e-003">
      <pos A="0.280864" C="0.558642" G="0.126543" T="0.0339506"/>
      <pos A="0.682099" C="0.0339506" G="0.095679" T="0.188272"/>
      <pos A="0.0648148" C="0.280864" G="0.280864" T="0.373457"/>
      <pos A="0.126543" C="0.188272" G="0.466049" T="0.219136"/>
      <pos A="0.157407" C="0.219136" G="0.157407" T="0.466049"/>
      <pos A="0.219136" C="0.25" G="0.126543" T="0.404321"/>
      <pos A="0.0339506" C="0.466049" G="0.311728" T="0.188272"/>
      <pos A="0.157407" C="0.404321" G="0.311728" T="0.126543"/>
      <pos A="0.373457" C="0.280864" G="0.311728" T="0.0339506"/>
      <pos A="0.157407" C="0.25" G="0.435185" T="0.157407"/>
      <pos A="0.311728" C="0.25" G="0.219136" T="0.219136"/>
      <pos A="0.219136" C="0.342593" G="0.373457" T="0.0648148"/>
      <pos A="0.188272" C="0.219136" G="0.466049" T="0.126543"/>
      <pos A="0.219136" C="0.373457" G="0.342593" T="0.0648148"/>
      <pos A="0.095679" C="0.466049" G="0.280864" T="0.157407"/>
      <pos A="0.219136" C="0.188272" G="0.404321" T="0.188272"/>
      <pos A="0.373457" C="0.373457" G="0.095679" T="0.157407"/>
      <pos A="0.157407" C="0.219136" G="0.558642" T="0.0648148"/>
      <pos A="0.188272" C="0.373457" G="0.188272" T="0.25"/>
      <pos A="0.219136" C="0.311728" G="0.280864" T="0.188272"/>
      <pos A="0.095679" C="0.311728" G="0.558642" T="0.0339506"/>
      <pos A="0.311728" C="0.157407" G="0.311728" T="0.219136"/>
      <pos A="0.219136" C="0.188272" G="0.311728" T="0.280864"/>
      <pos A="0.25" C="0.466049" G="0.157407" T="0.126543"/>
      <pos A="0.404321" C="0.0339506" G="0.342593" T="0.219136"/>
      <pos A="0.00308642" C="0.25" G="0.589506" T="0.157407"/>
      <pos A="0.157407" C="0.126543" G="0.62037" T="0.095679"/>
      <pos A="0.126543" C="0.25" G="0.496914" T="0.126543"/>
      <pos A="0.25" C="0.404321" G="0.126543" T="0.219136"/>
      <pos A="0.311728" C="0.095679" G="0.25" T="0.342593"/>
      <pos A="0.280864" C="0.435185" G="0.095679" T="0.188272"/>
      <pos A="0.188272" C="0.280864" G="0.466049" T="0.0648148"/>
      <pos A="0.25" C="0.280864" G="0.25" T="0.219136"/>
      <pos A="0.0339506" C="0.496914" G="0.280864" T="0.188272"/>
      <pos A="0.219136" C="0.095679" G="0.558642" T="0.126543"/>
      <pos A="0.311728" C="0.342593" G="0.126543" T="0.219136"/>
      <pos A="0.0648148" C="0.342593" G="0.280864" T="0.311728"/>
      <pos A="0.157407" C="0.404321" G="0.219136" T="0.219136"/>
      <pos A="0.25" C="0.373457" G="0.0339506" T="0.342593"/>
      <pos A="0.157407" C="0.712963" G="0.0339506" T="0.095679"/>
    </motif>
    <motif db="0" id="M96" alt="O96" length="40" nsites="8" evalue="1.3e-003">
      <pos A="0.18266" C="0.407127" G="0.18266" T="0.227554"/>
      <pos A="0.0928731" C="0.31734" G="0.272446" T="0.31734"/>
      <pos A="0.0928731" C="0.5867" G="0.31734" T="0.00308642"/>
      <pos A="0.272446" C="0.227554" G="0.45202" T="0.0479802"/>
      <pos A="0.00308642" C="0.31734" G="0.5867" T="0.0928731"/>
      <pos A="0.272446" C="0.18266" G="0.407127" T="0.137767"/>
      <pos A="0.18266" C="0.18266" G="0.541807" T="0.0928731"/>
      <pos A="0.0479802" C="0.272446" G="0.541807" T="0.137767"/>
      <pos A="0.137767" C="0.676487" G="0.18266" T="0.00308642"/>
      <pos A="0.272446" C="0.137767" G="0.496914" T="0.0928731"/>
      <pos A="0.18266" C="0.541807" G="0.227554" T="0.0479802"/>
      <pos A="0.272446" C="0.137767" G="0.407127" T="0.18266"/>
      <pos A="0.272446" C="0.137767" G="0.45202" T="0.137767"/>
      <pos A="0.0479802" C="0.631594" G="0.18266" T="0.137767"/>
      <pos A="0.0479802" C="0.227554" G="0.362233" T="0.362233"/>
      <pos A="0.0928731" C="0.407127" G="0.272446" T="0.227554"/>
      <pos A="0.0479802" C="0.227554" G="0.631594" T="0.0928731"/>
      <pos A="0.18266" C="0.227554" G="0.362233" T="0.227554"/>
      <pos A="0.137767" C="0.272446" G="0.18266" T="0.407127"/>
      <pos A="0.18266" C="0.45202" G="0.137767" T="0.227554"/>
      <pos A="0.227554" C="0.0928731" G="0.631594" T="0.0479802"/>
      <pos A="0.272446" C="0.00308642" G="0.721381" T="0.00308642"/>
      <pos A="0.362233" C="0.407127" G="0.227554" T="0.00308642"/>
      <pos A="0.541807" C="0.0928731" G="0.18266" T="0.18266"/>
      <pos A="0.31734" C="0.18266" G="0.362233" T="0.137767"/>
      <pos A="0.0479802" C="0.137767" G="0.631594" T="0.18266"/>
      <pos A="0.272446" C="0.0479802" G="0.496914" T="0.18266"/>
      <pos A="0.0928731" C="0.0928731" G="0.407127" T="0.407127"/>
      <pos A="0.31734" C="0.272446" G="0.272446" T="0.137767"/>
      <pos A="0.31734" C="0.0479802" G="0.45202" T="0.18266"/>
      <pos A="0.31734" C="0.272446" G="0.31734" T="0.0928731"/>
      <pos A="0.0479802" C="0.407127" G="0.407127" T="0.137767"/>
      <pos A="0.0479802" C="0.5867" G="0.18266" T="0.18266"/>
      <pos A="0.0928731" C="0.5867" G="0.18266" T="0.137767"/>
      <pos A="0.0928731" C="0.227554" G="0.5867" T="0.0928731"/>
      <pos A="0.00308642" C="0.137767" G="0.676487" T="0.18266"/>
      <pos A="0.272446" C="0.362233" G="0.227554" T="0.137767"/>
      <pos A="0.18266" C="0.137767" G="0.496914" T="0.18266"/>
      <pos A="0.18266" C="0.362233" G="0.45202" T="0.00308642"/>
      <pos A="0.18266" C="0.362233" G="0.0479802" T="0.407127"/>
    </motif>
    <motif db="0" id="M97" alt="O97" length="40" nsites="8" evalue="1.3e-003">
      <pos A="0.204361" C="0.438403" G="0.237128" T="0.120107"/>
      <pos A="0.180958" C="0.382233" G="0.176277" T="0.260532"/>
      <pos A="0.185639" C="0.321383" G="0.227766" T="0.265213"/>
      <pos A="0.241808" C="0.293298" G="0.246489" T="0.218404"/>
      <pos A="0.148192" C="0.255851" G="0.443084" T="0.152873"/>
      <pos A="0.209043" C="0.293298" G="0.326063" T="0.171596"/>
      <pos A="0.232446" C="0.335425" G="0.330745" T="0.101384"/>
      <pos A="0.293298" C="0.204361" G="0.47585" T="0.0264909"/>
      <pos A="0.199681" C="0.41968" G="0.288617" T="0.0920217"/>
      <pos A="0.199681" C="0.386915" G="0.25117" T="0.162234"/>
      <pos A="0.143511" C="0.382233" G="0.349468" T="0.124788"/>
      <pos A="0.35883" C="0.190319" G="0.166916" T="0.283936"/>
      <pos A="0.148192" C="0.185639" G="0.447765" T="0.218404"/>
      <pos A="0.0826607" C="0.391595" G="0.255851" T="0.269893"/>
      <pos A="0.152873" C="0.269893" G="0.265213" T="0.312021"/>
      <pos A="0.180958" C="0.340106" G="0.246489" T="0.232446"/>
      <pos A="0.246489" C="0.190319" G="0.522658" T="0.0405333"/>
      <pos A="0.152873" C="0.312021" G="0.35883" T="0.176277"/>
      <pos A="0.429042" C="0.110746" G="0.330745" T="0.129469"/>
      <pos A="0.218404" C="0.368191" G="0.227766" T="0.185639"/>
      <pos A="0.204361" C="0.237128" G="0.293298" T="0.265213"/>
      <pos A="0.260532" C="0.391595" G="0.138831" T="0.209043"/>
      <pos A="0.209043" C="0.368191" G="0.209043" T="0.213723"/>
      <pos A="0.171596" C="0.180958" G="0.47585" T="0.171596"/>
      <pos A="0.199681" C="0.415" G="0.30266" T="0.0826607"/>
      <pos A="0.129469" C="0.218404" G="0.513297" T="0.138831"/>
      <pos A="0.106064" C="0.209043" G="0.42436" T="0.260532"/>
      <pos A="0.237128" C="0.354148" G="0.171596" T="0.237128"/>
      <pos A="0.237128" C="0.330745" G="0.274575" T="0.157554"/>
      <pos A="0.190319" C="0.382233" G="0.344787" T="0.0826607"/>
      <pos A="0.232446" C="0.25117" G="0.330745" T="0.185639"/>
      <pos A="0.148192" C="0.166916" G="0.41968" T="0.265213"/>
      <pos A="0.138831" C="0.330745" G="0.349468" T="0.180958"/>
      <pos A="0.269893" C="0.335425" G="0.241808" T="0.152873"/>
      <pos A="0.101384" C="0.48053" G="0.232446" T="0.185639"/>
      <pos A="0.143511" C="0.166916" G="0.41968" T="0.269893"/>
      <pos A="0.185639" C="0.326063" G="0.36351" T="0.124788"/>
      <pos A="0.274575" C="0.316702" G="0.232446" T="0.176277"/>
      <pos A="0.241808" C="0.36351" G="0.255851" T="0.138831"/>
      <pos A="0.138831" C="0.316702" G="0.410318" T="0.134149"/>
    </motif>
    <motif db="0" id="M98" alt="O98" length="40" nsites="8" evalue="1.3e-003">
      <pos A="0.106064" C="0.461807" G="0.213723" T="0.218404"/>
      <pos A="0.232446" C="0.396276" G="0.241808" T="0.129469"/>
      <pos A="0.30734" C="0.143511" G="0.344787" T="0.204361"/>
      <pos A="0.134149" C="0.274575" G="0.415" T="0.176277"/>
      <pos A="0.232446" C="0.213723" G="0.415" T="0.138831"/>
      <pos A="0.260532" C="0.340106" G="0.195" T="0.204361"/>
      <pos A="0.232446" C="0.312021" G="0.321383" T="0.134149"/>
      <pos A="0.129469" C="0.400957" G="0.321383" T="0.148192"/>
      <pos A="0.265213" C="0.316702" G="0.321383" T="0.0967032"/>
      <pos A="0.232446" C="0.204361" G="0.36351" T="0.199681"/>
      <pos A="0.218404" C="0.396276" G="0.120107" T="0.265213"/>
      <pos A="0.274575" C="0.382233" G="0.129469" T="0.213723"/>
      <pos A="0.185639" C="0.30734" G="0.265213" T="0.241808"/>
      <pos A="0.400957" C="0.176277" G="0.260532" T="0.162234"/>
      <pos A="0.115426" C="0.377553" G="0.312021" T="0.195"/>
      <pos A="0.218404" C="0.190319" G="0.386915" T="0.204361"/>
      <pos A="0.0920217" C="0.368191" G="0.396276" T="0.143511"/>
      <pos A="0.283936" C="0.25117" G="0.283936" T="0.180958"/>
      <pos A="0.185639" C="0.30734" G="0.433722" T="0.0732988"/>
      <pos A="0.199681" C="0.232446" G="0.344787" T="0.223085"/>
      <pos A="0.101384" C="0.227766" G="0.48053" T="0.190319"/>
      <pos A="0.265213" C="0.321383" G="0.204361" T="0.209043"/>
      <pos A="0.152873" C="0.316702" G="0.279255" T="0.25117"/>
      <pos A="0.0686183" C="0.316702" G="0.452445" T="0.162234"/>
      <pos A="0.101384" C="0.204361" G="0.405638" T="0.288617"/>
      <pos A="0.223085" C="0.35883" G="0.283936" T="0.134149"/>
      <pos A="0.330745" C="0.35883" G="0.185639" T="0.124788"/>
      <pos A="0.237128" C="0.138831" G="0.489892" T="0.134149"/>
      <pos A="0.148192" C="0.297978" G="0.438403" T="0.115426"/>
      <pos A="0.134149" C="0.429042" G="0.260532" T="0.176277"/>
      <pos A="0.321383" C="0.134149" G="0.269893" T="0.274575"/>
      <pos A="0.180958" C="0.30266" G="0.382233" T="0.134149"/>
      <pos A="0.0686183" C="0.372872" G="0.349468" T="0.209043"/>
      <pos A="0.30734" C="0.260532" G="0.312021" T="0.120107"/>
      <pos A="0.246489" C="0.227766" G="0.386915" T="0.138831"/>
      <pos A="0.110746" C="0.335425" G="0.368191" T="0.185639"/>
      <pos A="0.0967032" C="0.405638" G="0.293298" T="0.204361"/>
      <pos A="0.152873" C="0.400957" G="0.162234" T="0.283936"/>
      <pos A="0.25117" C="0.312021" G="0.166916" T="0.269893"/>
      <pos A="0.237128" C="0.260532" G="0.260532" T="0.241808"/>
    </motif>
    <motif db="0" id="M99" alt="O99" length="40" nsites="8" evalue="1.3e-003">
      <pos A="0.1057" C="0.285273" G="0.2981" T="0.310926"/>
      <pos A="0.0543931" C="0.246793" G="0.580287" T="0.118526"/>
      <pos A="0.195486" C="0.45202" G="0.2981" T="0.0543931"/>
      <pos A="0.285273" C="0.33658" G="0.14418" T="0.233966"/>
      <pos A="0.323753" C="0.169833" G="0.285273" T="0.22114"/>
      <pos A="0.195486" C="0.349406" G="0.169833" T="0.285273"/>
      <pos A="0.208313" C="0.426366" G="0.22114" T="0.14418"/>
      <pos A="0.169833" C="0.22114" G="0.400713" T="0.208313"/>
      <pos A="0.0928731" C="0.0415664" G="0.811167" T="0.0543931"/>
      <pos A="0.18266" C="0.593114" G="0.0287398" T="0.195486"/>
      <pos A="0.25962" C="0.208313" G="0.362233" T="0.169833"/>
      <pos A="0.0672198" C="0.33658" G="0.45202" T="0.14418"/>
      <pos A="0.131353" C="0.25962" G="0.33658" T="0.272446"/>
      <pos A="0.22114" C="0.208313" G="0.323753" T="0.246793"/>
      <pos A="0.2981" C="0.25962" G="0.349406" T="0.0928731"/>
      <pos A="0.25962" C="0.554634" G="0.118526" T="0.0672198"/>
      <pos A="0.246793" C="0.246793" G="0.25962" T="0.246793"/>
      <pos A="0.14418" C="0.362233" G="0.349406" T="0.14418"/>
      <pos A="0.439193" C="0.22114" G="0.246793" T="0.0928731"/>
      <pos A="0.131353" C="0.22114" G="0.503327" T="0.14418"/>
      <pos A="0.208313" C="0.387886" G="0.233966" T="0.169833"/>
      <pos A="0.118526" C="0.400713" G="0.41354" T="0.0672198"/>
      <pos A="0.157006" C="0.41354" G="0.387886" T="0.0415664"/>
      <pos A="0.195486" C="0.272446" G="0.2981" T="0.233966"/>
      <pos A="0.208313" C="0.477673" G="0.157006" T="0.157006"/>
      <pos A="0.18266" C="0.33658" G="0.233966" T="0.246793"/>
      <pos A="0.208313" C="0.22114" G="0.323753" T="0.246793"/>
      <pos A="0.0672198" C="0.37506" G="0.37506" T="0.18266"/>
      <pos A="0.195486" C="0.37506" G="0.362233" T="0.0672198"/>
      <pos A="0.272446" C="0.0928731" G="0.45202" T="0.18266"/>
      <pos A="0.195486" C="0.246793" G="0.45202" T="0.1057"/>
      <pos A="0.25962" C="0.14418" G="0.426366" T="0.169833"/>
      <pos A="0.118526" C="0.41354" G="0.33658" T="0.131353"/>
      <pos A="0.169833" C="0.426366" G="0.310926" T="0.0928731"/>
      <pos A="0.0287398" C="0.593114" G="0.22114" T="0.157006"/>
      <pos A="0.0159131" C="0.18266" G="0.528981" T="0.272446"/>
      <pos A="0.22114" C="0.233966" G="0.310926" T="0.233966"/>
      <pos A="0.439193" C="0.18266" G="0.18266" T="0.195486"/>
      <pos A="0.18266" C="0.362233" G="0.41354" T="0.0415664"/>
      <pos A="0.118526" C="0.157006" G="0.349406" T="0.37506"/>
    </motif>
  </queries>
  <targets>
    <motif db="0" id="AIRE_HUMAN.H11MO.0.C" length="18" nsites="41" evalue="1.0e+000"
        url="http://hocomoco.autosome.ru/motif/AIRE_HUMAN.H11MO.0.C">
      <pos A="0.397368" C="0.261336" G="0.125304" T="0.215992"/>
      <pos A="0.181984" C="0.181984" G="0.13664" T="0.499392"/>
      <pos A="0.13664" C="0.13664" G="0.204656" T="0.522064"/>
      <pos A="0.0459522" C="0.000608273" G="0.884815" T="0.0686242"/>
      <pos A="0.000608273" C="0.000608273" G="0.816799" T="0.181984"/>
      <pos A="0.318016" C="0.0459522" G="0.0232802" T="0.612752"/>
      <pos A="0.386032" C="0.0912962" G="0.0232802" T="0.499392"/>
      <pos A="0.36336" C="0.13664" G="0.13664" T="0.36336"/>
      <pos A="0.340688" C="0.0686242" G="0.13664" T="0.454048"/>
      <pos A="0.522064" C="0.0912962" G="0.13664" T="0.25"/>
      <pos A="0.386032" C="0.0459522" G="0.0686242" T="0.499392"/>
      <pos A="0.227328" C="0.13664" G="0.0686242" T="0.567408"/>
      <pos A="0.000608273" C="0.0232802" G="0.884815" T="0.0912962"/>
      <pos A="0.000608273" C="0.000608273" G="0.975503" T="0.0232802"/>
      <pos A="0.227328" C="0.0912962" G="0.25" T="0.431376"/>
      <pos A="0.0686242" C="0.181984" G="0.181984" T="0.567408"/>
      <pos A="0.454048" C="0.0232802" G="0.159312" T="0.36336"/>
      <pos A="0.403036" C="0.267004" G="0.1083" T="0.22166"/>
    </motif>
    <motif db="0" id="ANDR_HUMAN.H11MO.2.A" length="12" nsites="500" evalue="1.0e+000"
        url="http://hocomoco.autosome.ru/motif/ANDR_HUMAN.H11MO.2.A">
      <pos A="0.140022" C="0.323985" G="0.242002" T="0.293991"/>
      <pos A="0.248" C="0.130024" G="0.118026" T="0.503949"/>
      <pos A="0.138022" C="0.389972" G="0.317986" T="0.154019"/>
      <pos A="0.0460408" C="0.0160468" G="0.00204959" T="0.935863"/>
      <pos A="0.00604879" C="0.020046" G="0.969856" T="0.00404919"/>
      <pos A="0.010048" C="0.0120476" G="0.00204959" T="0.975855"/>
      <pos A="0.0540392" C="0.120026" G="0.188012" T="0.637922"/>
      <pos A="4.999e-05" C="0.983853" G="0.00604879" T="0.010048"/>
      <pos A="0.0280444" C="0.405969" G="0.00404919" T="0.561938"/>
      <pos A="0.172016" C="0.238002" G="0.114027" T="0.475955"/>
      <pos A="0.186013" C="0.140022" G="0.269996" T="0.403969"/>
      <pos A="0.122026" C="0.218006" G="0.242002" T="0.417966"/>
    </motif>
    <motif db="0" id="AP2A_HUMAN.H11MO.0.A" length="15" nsites="500" evalue="1.0e+000"
        url="http://hocomoco.autosome.ru/motif/AP2A_HUMAN.H11MO.0.A">
      <pos A="0.416124" C="0.185377" G="0.193138" T="0.205362"/>
      <pos A="0.231121" C="0.0911524" G="0.134692" T="0.543034"/>
      <pos A="0.176775" C="0.0944298" G="0.470182" T="0.258612"/>
      <pos A="0.0108813" C="0.520551" G="0.431413" T="0.0371549"/>
      <pos A="4.999e-05" C="0.99985" G="4.999e-05" T="4.999e-05"/>
      <pos A="4.999e-05" C="0.900843" G="4.999e-05" T="0.099057"/>
      <pos A="0.0509783" C="0.111333" G="0.0128321" T="0.824856"/>
      <pos A="0.00188818" C="4.999e-05" G="0.796457" T="0.201605"/>
      <pos A="0.535277" C="0.0386298" G="0.409205" T="0.0168892"/>
      <pos A="0.14218" C="4.999e-05" G="0.855965" T="0.00180471"/>
      <pos A="4.999e-05" C="4.999e-05" G="0.99985" T="4.999e-05"/>
      <pos A="0.0479051" C="0.556058" G="0.379971" T="0.0160658"/>
      <pos A="0.308242" C="0.38161" G="0.0917715" T="0.218376"/>
      <pos A="0.512988" C="0.0934521" G="0.204267" T="0.189292"/>
      <pos A="0.238522" C="0.148913" G="0.208406" T="0.404159"/>
    </motif>
    <motif db="0" id="AP2B_HUMAN.H11MO.0.B" length="10" nsites="28" evalue="1.0e+000"
        url="http://hocomoco.autosome.ru/motif/AP2B_HUMAN.H11MO.0.B">
      <pos A="0.0402747" C="0.00088968" G="0.780713" T="0.178122"/>
      <pos A="0.00088968" C="0.646804" G="0.245077" T="0.107229"/>
      <pos A="0.00088968" C="0.961884" G="0.00088968" T="0.0363362"/>
      <pos A="0.115106" C="0.571973" G="0.00088968" T="0.312031"/>
      <pos A="0.0757212" C="0.0363362" G="0.887053" T="0.00088968"/>
      <pos A="0.327785" C="0.31597" G="0.355355" T="0.00088968"/>
      <pos A="0.0717827" C="0.0363362" G="0.851606" T="0.0402747"/>
      <pos A="0.00088968" C="0.00088968" G="0.997331" T="0.00088968"/>
      <pos A="0.190922" C="0.123968" G="0.675358" T="0.00975131"/>
      <pos A="0.22243" C="0.446925" G="0.253939" T="0.0767059"/>
    </motif>
    <motif db="0" id="AP2C_HUMAN.H11MO.0.A" length="14" nsites="500" evalue="1.0e+000"
        url="http://hocomoco.autosome.ru/motif/AP2C_HUMAN.H11MO.0.A">
      <pos A="0.3872" C="0.20104" G="0.269563" T="0.142197"/>
      <pos A="0.196086" C="0.123624" G="0.166417" T="0.513874"/>
      <pos A="0.184609" C="0.0998022" G="0.518376" T="0.197212"/>
      <pos A="0.00958288" C="0.506988" G="0.471848" T="0.0115807"/>
      <pos A="0.00385284" C="0.988136" G="0.0079615" T="4.999e-05"/>
      <pos A="0.00191784" C="0.951682" G="0.00239436" T="0.0440054"/>
      <pos A="0.0500552" C="0.13189" G="0.025422" T="0.792633"/>
      <pos A="0.0354071" C="4.999e-05" G="0.917075" T="0.0474675"/>
      <pos A="0.554976" C="0.0254436" G="0.415804" T="0.0037759"/>
      <pos A="0.0734759" C="4.999e-05" G="0.924454" T="0.0020204"/>
      <pos A="4.999e-05" C="4.999e-05" G="0.997967" T="0.00193309"/>
      <pos A="0.0289758" C="0.618174" G="0.340999" T="0.0118516"/>
      <pos A="0.313913" C="0.351519" G="0.0971829" T="0.237385"/>
      <pos A="0.42824" C="0.170536" G="0.24167" T="0.159554"/>
    </motif>
    <motif db="0" id="AP2D_HUMAN.H11MO.0.D" length="14" nsites="5" evalue="1.0e+000"
        url="http://hocomoco.autosome.ru/motif/AP2D_HUMAN.H11MO.0.D">
      <pos A="0.2329" C="0.483698" G="0.2329" T="0.0505016"/>
      <pos A="0.00490196" C="0.00490196" G="0.985294" T="0.00490196"/>
      <pos A="0.00490196" C="0.620497" G="0.187301" T="0.187301"/>
      <pos A="0.00490196" C="0.985294" G="0.00490196" T="0.00490196"/>
      <pos A="0.00490196" C="0.597697" G="0.00490196" T="0.392499"/>
      <pos A="0.00490196" C="0.00490196" G="0.985294" T="0.00490196"/>
      <pos A="0.392499" C="0.2329" G="0.369699" T="0.00490196"/>
      <pos A="0.00490196" C="0.00490196" G="0.985294" T="0.00490196"/>
      <pos A="0.00490196" C="0.00490196" G="0.985294" T="0.00490196"/>
      <pos A="0.00490196" C="0.802896" G="0.187301" T="0.00490196"/>
      <pos A="0.187301" C="0.2329" G="0.392499" T="0.187301"/>
      <pos A="0.00490196" C="0.802896" G="0.187301" T="0.00490196"/>
      <pos A="0.00490196" C="0.187301" G="0.802896" T="0.00490196"/>
      <pos A="0.0505016" C="0.2329" G="0.0505016" T="0.666097"/>
    </motif>
    <motif db="0" id="ARNT2_HUMAN.H11MO.0.D" length="12" nsites="18" evalue="1.0e+000"
        url="http://hocomoco.autosome.ru/motif/ARNT2_HUMAN.H11MO.0.D">
      <pos A="0.193565" C="0.0837457" G="0.584034" T="0.138655"/>
      <pos A="0.16611" C="0.282031" G="0.330839" T="0.22102"/>
      <pos A="0.00138122" C="0.660297" G="0.22102" T="0.117302"/>
      <pos A="0.00138122" C="0.0562909" G="0.940947" T="0.00138122"/>
      <pos A="0.00138122" C="0.00138122" G="0.0562909" T="0.940947"/>
      <pos A="0.00138122" C="0.0562909" G="0.940947" T="0.00138122"/>
      <pos A="0.0562909" C="0.00138122" G="0.879936" T="0.062392"/>
      <pos A="0.16611" C="0.330839" G="0.39185" T="0.111201"/>
      <pos A="0.556579" C="0.00138122" G="0.27593" T="0.16611"/>
      <pos A="0.00138122" C="0.330839" G="0.556579" T="0.111201"/>
      <pos A="0.39185" C="0.00138122" G="0.495568" T="0.111201"/>
      <pos A="0.138655" C="0.584034" G="0.193565" T="0.0837457"/>
    </motif>
    <motif db="0" id="ASCL1_HUMAN.H11MO.0.A" length="14" nsites="480" evalue="1.0e+000"
        url="http://hocomoco.autosome.ru/motif/ASCL1_HUMAN.H11MO.0.A">
      <pos A="0.189596" C="0.437461" G="0.175016" T="0.197928"/>
      <pos A="0.218757" C="0.245834" G="0.160435" T="0.374974"/>
      <pos A="0.220839" C="0.254166" G="0.427046" T="0.0979483"/>
      <pos A="0.00630077" C="0.981098" G="0.00421787" T="0.00838367"/>
      <pos A="0.981098" C="0.00421787" G="5.20725e-05" T="0.0146324"/>
      <pos A="0.00630077" C="0.614507" G="0.358311" T="0.0208811"/>
      <pos A="0.00838367" C="0.979015" G="0.00213497" T="0.0104666"/>
      <pos A="0.00838367" C="0.00213497" G="0.00213497" T="0.987346"/>
      <pos A="0.00421787" C="0.00421787" G="0.976932" T="0.0146324"/>
      <pos A="0.00838367" C="0.781139" G="0.083368" T="0.127109"/>
      <pos A="0.0812851" C="0.420798" G="0.00630077" T="0.491616"/>
      <pos A="0.102114" C="0.385388" G="0.274995" T="0.237503"/>
      <pos A="0.131275" C="0.491616" G="0.0979483" T="0.279161"/>
      <pos A="0.166684" C="0.406217" G="0.152104" T="0.274995"/>
    </motif>
    <motif db="0" id="ASCL2_HUMAN.H11MO.0.D" length="9" nsites="499" evalue="1.0e+000"
        url="http://hocomoco.autosome.ru/motif/ASCL2_HUMAN.H11MO.0.D">
      <pos A="0.262523" C="0.352685" G="0.33866" T="0.046133"/>
      <pos A="0.0020537" C="0.989832" G="0.0040573" T="0.0040573"/>
      <pos A="0.985824" C="0.00606091" G="0.0020537" T="0.00606091"/>
      <pos A="0.00606091" C="0.352685" G="0.587107" T="0.0541475"/>
      <pos A="0.0140753" C="0.979814" G="0.0020537" T="0.0040573"/>
      <pos A="0.0040573" C="0.0040573" G="5.00902e-05" T="0.991835"/>
      <pos A="0.0020537" C="0.0100681" G="0.963785" T="0.0240934"/>
      <pos A="0.00606091" C="0.867612" G="0.0140753" T="0.112252"/>
      <pos A="0.102234" C="0.29458" G="0.00806452" T="0.595121"/>
    </motif>
    <motif db="0" id="BACH1_HUMAN.H11MO.0.A" length="13" nsites="500" evalue="1.0e+000"
        url="http://hocomoco.autosome.ru/motif/BACH1_HUMAN.H11MO.0.A">
      <pos A="0.0628514" C="0.168181" G="0.0975447" T="0.671423"/>
      <pos A="0.00920666" C="0.066425" G="0.922336" T="0.00203205"/>
      <pos A="0.0209144" C="0.967526" G="0.00397444" T="0.00758555"/>
      <pos A="0.0362182" C="0.0795832" G="0.080139" T="0.80406"/>
      <pos A="0.00389824" C="0.0613564" G="0.890887" T="0.0438579"/>
      <pos A="0.80282" C="0.020619" G="0.124523" T="0.0520378"/>
      <pos A="0.0133116" C="0.214865" G="0.763223" T="0.00860036"/>
      <pos A="0.00624957" C="0.0361794" G="0.145878" T="0.811693"/>
      <pos A="0.0162411" C="0.943692" G="0.0343167" T="0.00574993"/>
      <pos A="0.786281" C="0.0958376" G="0.0824533" T="0.0354277"/>
      <pos A="0.00982731" C="0.334262" G="0.256606" T="0.399305"/>
      <pos A="0.151628" C="0.265556" G="0.394692" T="0.188124"/>
      <pos A="0.105265" C="0.378564" G="0.372601" T="0.143571"/>
    </motif>
    <motif db="0" id="BC11A_HUMAN.H11MO.0.A" length="17" nsites="500" evalue="1.0e+000"
        url="http://hocomoco.autosome.ru/motif/BC11A_HUMAN.H11MO.0.A">
      <pos A="0.37573" C="0.184625" G="0.286195" T="0.153451"/>
      <pos A="0.55058" C="0.0994705" G="0.224094" T="0.125856"/>
      <pos A="0.500164" C="0.142363" G="0.230714" T="0.126759"/>
      <pos A="0.589982" C="0.0166164" G="0.226051" T="0.167351"/>
      <pos A="0.187435" C="0.160796" G="0.580417" T="0.071352"/>
      <pos A="0.664511" C="0.0145816" G="0.269377" T="0.051531"/>
      <pos A="0.104037" C="0.0144884" G="0.828551" T="0.0529239"/>
      <pos A="0.200417" C="0.0327717" G="0.758546" T="0.00826493"/>
      <pos A="0.880098" C="0.0431253" G="0.0485975" T="0.0281795"/>
      <pos A="0.867864" C="0.00583965" G="0.0555442" T="0.0707524"/>
      <pos A="0.248399" C="0.226047" G="0.502141" T="0.0234139"/>
      <pos A="0.150158" C="0.154992" G="0.0315585" T="0.663292"/>
      <pos A="0.117832" C="0.0724923" G="0.760189" T="0.0494865"/>
      <pos A="0.658749" C="0.064413" G="0.250663" T="0.0261749"/>
      <pos A="0.458785" C="0.143453" G="0.310166" T="0.0875961"/>
      <pos A="0.622702" C="0.078845" G="0.157294" T="0.141159"/>
      <pos A="0.358985" C="0.2047" G="0.318076" T="0.118238"/>
    </motif>
    <motif db="0" id="BHE23_HUMAN.H11MO.0.D" length="12" nsites="392" evalue="1.0e+000"
        url="http://hocomoco.autosome.ru/motif/BHE23_HUMAN.H11MO.0.D">
      <pos A="0.412586" C="0.0988906" G="0.328424" T="0.160099"/>
      <pos A="0.238523" C="0.192617" G="0.401747" T="0.167113"/>
      <pos A="0.118018" C="0.498023" G="0.26594" T="0.118018"/>
      <pos A="0.577085" C="0.0338562" G="0.288893" T="0.100166"/>
      <pos A="0.11228" C="0.0281178" G="0.239799" T="0.619804"/>
      <pos A="0.568796" C="0.0179163" G="0.290806" T="0.122482"/>
      <pos A="0.104629" C="0.00261413" G="6.37592e-05" T="0.892693"/>
      <pos A="6.37592e-05" C="6.37592e-05" G="0.999809" T="6.37592e-05"/>
      <pos A="0.0128156" C="0.0561719" G="0.614703" T="0.31631"/>
      <pos A="0.098253" C="0.121206" G="0.14416" T="0.636381"/>
      <pos A="0.203456" C="0.114193" G="0.402385" T="0.279967"/>
      <pos A="0.144797" C="0.193254" G="0.381982" T="0.279967"/>
    </motif>
    <motif db="0" id="BHE41_HUMAN.H11MO.0.D" length="20" nsites="10" evalue="1.0e+000"
        url="http://hocomoco.autosome.ru/motif/BHE41_HUMAN.H11MO.0.D">
      <pos A="0.382694" C="0.0764775" G="0.168342" T="0.372486"/>
      <pos A="0.00247525" C="0.584286" G="0.410763" T="0.00247525"/>
      <pos A="0.298484" C="0.308691" G="0.298484" T="0.0943401"/>
      <pos A="0.400556" C="0.104547" G="0.492421" T="0.00247525"/>
      <pos A="0.104547" C="0.104547" G="0.410763" T="0.380142"/>
      <pos A="0.00247525" C="0.400556" G="0.492421" T="0.104547"/>
      <pos A="0.00247525" C="0.492421" G="0.00247525" T="0.502628"/>
      <pos A="0.00247525" C="0.992574" G="0.00247525" T="0.00247525"/>
      <pos A="0.706772" C="0.00247525" G="0.196412" T="0.0943401"/>
      <pos A="0.206619" C="0.594493" G="0.0943401" T="0.104547"/>
      <pos A="0.00247525" C="0.104547" G="0.798637" T="0.0943401"/>
      <pos A="0.00247525" C="0.00247525" G="0.00247525" T="0.992574"/>
      <pos A="0.00247525" C="0.00247525" G="0.992574" T="0.00247525"/>
      <pos A="0.308691" C="0.594493" G="0.0943401" T="0.00247525"/>
      <pos A="0.410763" C="0.196412" G="0.104547" T="0.288277"/>
      <pos A="0.00247525" C="0.0943401" G="0.706772" T="0.196412"/>
      <pos A="0.492421" C="0.196412" G="0.308691" T="0.00247525"/>
      <pos A="0.400556" C="0.0943401" G="0.400556" T="0.104547"/>
      <pos A="0.308691" C="0.104547" G="0.584286" T="0.00247525"/>
      <pos A="0.232137" C="0.324002" G="0.324002" T="0.119858"/>
    </motif>
    <motif db="0" id="BRAC_HUMAN.H11MO.0.A" length="20" nsites="500" evalue="1.0e+000"
        url="http://hocomoco.autosome.ru/motif/BRAC_HUMAN.H11MO.0.A">
      <pos A="0.120026" C="0.252" G="0.146021" T="0.481954"/>
      <pos A="0.0780344" C="0.20201" G="0.106029" T="0.613927"/>
      <pos A="0.335983" C="0.311988" G="0.224005" T="0.128024"/>
      <pos A="0.333983" C="0.164017" G="0.379974" T="0.122026"/>
      <pos A="0.138022" C="0.673915" G="0.128024" T="0.060038"/>
      <pos A="0.669916" C="0.0720356" G="0.162018" T="0.0960308"/>
      <pos A="0.19801" C="0.174015" G="0.407968" T="0.220006"/>
      <pos A="0.182014" C="0.252" G="0.40197" T="0.164017"/>
      <pos A="0.244001" C="0.166017" G="0.339982" T="0.25"/>
      <pos A="0.469956" C="0.190012" G="0.230004" T="0.110028"/>
      <pos A="0.343981" C="0.0520396" G="0.437962" T="0.166017"/>
      <pos A="0.060038" C="0.128024" G="0.7479" T="0.0640372"/>
      <pos A="0.0380424" C="0.0160468" G="0.00404919" T="0.941862"/>
      <pos A="0.00204959" C="0.0140472" G="0.969856" T="0.0140472"/>
      <pos A="0.224005" C="0.0520396" G="0.0440412" T="0.679914"/>
      <pos A="0.0320436" C="0.15202" G="0.631924" T="0.184013"/>
      <pos A="0.905869" C="0.020046" G="0.0620376" T="0.0120476"/>
      <pos A="0.659918" C="0.0580384" G="0.222006" T="0.060038"/>
      <pos A="0.34998" C="0.0880324" G="0.261998" T="0.29999"/>
      <pos A="0.20001" C="0.136023" G="0.19801" T="0.465957"/>
    </motif>
    <motif db="0" id="CENPB_HUMAN.H11MO.0.D" length="17" nsites="2219" evalue="1.0e+000"
        url="http://hocomoco.autosome.ru/motif/CENPB_HUMAN.H11MO.0.D">
      <pos A="0.0480037" C="0.0407936" G="0.043948" T="0.867255"/>
      <pos A="0.138243" C="0.0125163" G="0.0206277" T="0.828613"/>
      <pos A="0.0120657" C="0.953438" G="0.0120657" T="0.0224303"/>
      <pos A="0.000461899" C="1.12658e-05" G="0.997262" T="0.00226443"/>
      <pos A="0.0473277" C="0.284361" G="0.0216417" T="0.64667"/>
      <pos A="0.432619" C="0.0919404" G="0.0477784" T="0.427662"/>
      <pos A="0.178913" C="0.358265" G="0.329875" T="0.132948"/>
      <pos A="0.160887" C="0.221723" G="0.336634" T="0.280756"/>
      <pos A="0.990503" C="1.12658e-05" G="0.00406696" T="0.00541886"/>
      <pos A="0.29067" C="0.275799" G="0.0495809" T="0.383951"/>
      <pos A="0.219019" C="0.11312" G="0.66785" T="1.12658e-05"/>
      <pos A="0.0058695" C="0.985095" G="0.00902393" T="1.12658e-05"/>
      <pos A="1.12658e-05" C="0.000461899" G="0.999516" T="1.12658e-05"/>
      <pos A="0.00789735" C="0.00158848" G="0.988475" T="0.00203911"/>
      <pos A="0.0743657" C="0.0536366" G="0.803941" T="0.0680569"/>
      <pos A="0.338324" C="0.118415" G="0.130132" T="0.413129"/>
      <pos A="0.298218" C="0.177899" G="0.149509" T="0.374375"/>
    </motif>
    <motif db="0" id="CLOCK_HUMAN.H11MO.0.C" length="14" nsites="252" evalue="1.0e+000"
        url="http://hocomoco.autosome.ru/motif/CLOCK_HUMAN.H11MO.0.C">
      <pos A="0.158766" C="0.599068" G="0.1786" T="0.063566"/>
      <pos A="0.424534" C="0.115133" G="0.1905" T="0.269833"/>
      <pos A="0.2024" C="0.146866" G="0.511801" T="0.138933"/>
      <pos A="0.337267" C="0.3214" G="0.1667" T="0.174633"/>
      <pos A="0.0952995" C="0.848969" G="0.0437326" T="0.0119992"/>
      <pos A="0.809302" C="0.063566" G="0.0437326" T="0.0833994"/>
      <pos A="0.1548" C="0.607001" G="0.127033" T="0.111166"/>
      <pos A="0.253967" C="0.0556327" G="0.642701" T="0.0476993"/>
      <pos A="0.0952995" C="0.1191" G="0.0437326" T="0.741868"/>
      <pos A="0.0873661" C="0.0238992" G="0.860869" T="0.0278659"/>
      <pos A="0.400734" C="0.313467" G="0.1786" T="0.1072"/>
      <pos A="0.369" C="0.242067" G="0.281733" T="0.1072"/>
      <pos A="0.222233" C="0.388834" G="0.289667" T="0.0992662"/>
      <pos A="0.491967" C="0.2976" G="0.0238992" T="0.186533"/>
    </motif>
    <motif db="0" id="COE1_HUMAN.H11MO.0.A" length="15" nsites="500" evalue="1.0e+000"
        url="http://hocomoco.autosome.ru/motif/COE1_HUMAN.H11MO.0.A">
      <pos A="0.417966" C="0.20201" G="0.20001" T="0.180014"/>
      <pos A="0.419966" C="0.090032" G="0.271996" T="0.218006"/>
      <pos A="0.118026" C="0.255999" G="0.413967" T="0.212008"/>
      <pos A="0.0580384" C="0.20201" G="0.0240452" T="0.715907"/>
      <pos A="0.00204959" C="0.989852" G="0.00204959" T="0.00604879"/>
      <pos A="0.0140472" C="0.813887" G="4.999e-05" T="0.172016"/>
      <pos A="0.00604879" C="0.945861" G="0.00204959" T="0.0460408"/>
      <pos A="0.25" C="0.623925" G="0.040042" T="0.0860328"/>
      <pos A="0.673915" C="0.0140472" G="0.0120476" T="0.29999"/>
      <pos A="0.0180464" C="4.999e-05" G="0.981854" T="4.999e-05"/>
      <pos A="0.248" C="0.00204959" G="0.723905" T="0.0260448"/>
      <pos A="0.00604879" C="0.00404919" G="0.989852" T="4.999e-05"/>
      <pos A="0.657918" C="0.0460408" G="0.255999" T="0.040042"/>
      <pos A="0.220006" C="0.433963" G="0.253999" T="0.0920316"/>
      <pos A="0.212008" C="0.35198" G="0.0920316" T="0.343981"/>
    </motif>
    <motif db="0" id="COT1_HUMAN.H11MO.0.C" length="17" nsites="500" evalue="1.0e+000"
        url="http://hocomoco.autosome.ru/motif/COT1_HUMAN.H11MO.0.C">
      <pos A="0.180014" C="0.146021" G="0.539942" T="0.134023"/>
      <pos A="0.287992" C="0.0740352" G="0.54994" T="0.0880324"/>
      <pos A="0.248" C="0.0780344" G="0.591932" T="0.0820336"/>
      <pos A="0.208008" C="0.118026" G="0.589932" T="0.0840332"/>
      <pos A="0.0860328" C="0.15002" G="0.361978" T="0.40197"/>
      <pos A="0.132024" C="0.475955" G="0.289992" T="0.10203"/>
      <pos A="0.631924" C="0.112028" G="0.194011" T="0.0620376"/>
      <pos A="0.411968" C="0.0480404" G="0.523945" T="0.0160468"/>
      <pos A="0.725905" C="4.999e-05" G="0.269996" T="0.00404919"/>
      <pos A="0.0180464" C="4.999e-05" G="0.911868" T="0.070036"/>
      <pos A="0.0160468" C="0.010048" G="0.961858" T="0.0120476"/>
      <pos A="0.010048" C="0.0780344" G="0.279994" T="0.631924"/>
      <pos A="0.0660368" C="0.863877" G="0.0420416" T="0.0280444"/>
      <pos A="0.959858" C="0.00404919" G="0.0160468" T="0.020046"/>
      <pos A="0.204009" C="0.126025" G="0.517946" T="0.15202"/>
      <pos A="0.226005" C="0.184013" G="0.493951" T="0.0960308"/>
      <pos A="0.186013" C="0.168016" G="0.505949" T="0.140022"/>
    </motif>
    <motif db="0" id="COT1_HUMAN.H11MO.1.C" length="13" nsites="478" evalue="1.0e+000"
        url="http://hocomoco.autosome.ru/motif/COT1_HUMAN.H11MO.1.C">
      <pos A="0.0837168" C="0.194572" G="0.382817" T="0.338894"/>
      <pos A="0.125549" C="0.502039" G="0.284512" T="0.0879"/>
      <pos A="0.591979" C="0.108816" G="0.167381" T="0.131824"/>
      <pos A="0.368176" C="0.0335181" G="0.591979" T="0.00632713"/>
      <pos A="0.719567" C="5.22903e-05" G="0.278237" T="0.0021439"/>
      <pos A="0.00841874" C="0.0021439" G="0.951736" T="0.0377013"/>
      <pos A="0.00632713" C="5.22903e-05" G="0.966377" T="0.0272433"/>
      <pos A="0.00841874" C="0.0690755" G="0.21758" T="0.704926"/>
      <pos A="0.0335181" C="0.914087" G="0.0272433" T="0.0251516"/>
      <pos A="0.991477" C="0.0021439" G="0.00632713" T="5.22903e-05"/>
      <pos A="0.223855" C="0.154832" G="0.525047" T="0.0962665"/>
      <pos A="0.313794" C="0.146465" G="0.456024" T="0.0837168"/>
      <pos A="0.146465" C="0.0962665" G="0.635903" T="0.121366"/>
    </motif>
    <motif db="0" id="COT2_HUMAN.H11MO.1.A" length="17" nsites="500" evalue="1.0e+000"
        url="http://hocomoco.autosome.ru/motif/COT2_HUMAN.H11MO.1.A">
      <pos A="0.315987" C="0.0860328" G="0.429964" T="0.168016"/>
      <pos A="0.263997" C="0.0460408" G="0.563937" T="0.126025"/>
      <pos A="0.269996" C="0.10203" G="0.507948" T="0.120026"/>
      <pos A="0.182014" C="0.184013" G="0.511948" T="0.122026"/>
      <pos A="0.128024" C="0.263997" G="0.20001" T="0.407968"/>
      <pos A="0.19801" C="0.543941" G="0.124025" T="0.134023"/>
      <pos A="0.637922" C="0.0760348" G="0.118026" T="0.168016"/>
      <pos A="0.49795" C="0.0240452" G="0.457958" T="0.020046"/>
      <pos A="0.731904" C="0.00204959" G="0.257998" T="0.00804839"/>
      <pos A="0.0260448" C="0.00404919" G="0.89987" T="0.070036"/>
      <pos A="0.0280444" C="0.010048" G="0.909868" T="0.0520396"/>
      <pos A="0.0120476" C="0.0480404" G="0.184013" T="0.755899"/>
      <pos A="0.070036" C="0.831884" G="0.0480404" T="0.05004"/>
      <pos A="0.957858" C="0.0140472" G="0.0160468" T="0.0120476"/>
      <pos A="0.226005" C="0.180014" G="0.415967" T="0.178014"/>
      <pos A="0.30199" C="0.196011" G="0.373975" T="0.128024"/>
      <pos A="0.259998" C="0.154019" G="0.463957" T="0.122026"/>
    </motif>
    <motif db="0" id="CTCFL_HUMAN.H11MO.0.A" length="17" nsites="450" evalue="1.0e+000"
        url="http://hocomoco.autosome.ru/motif/CTCFL_HUMAN.H11MO.0.A">
      <pos A="0.166685" C="0.182237" G="0.44218" T="0.208898"/>
      <pos A="0.0444901" C="0.833204" G="0.0733726" T="0.0489336"/>
      <pos A="0.0178294" C="0.942068" G="0.0267163" T="0.0133859"/>
      <pos A="0.33998" C="0.0689291" G="0.373306" T="0.217785"/>
      <pos A="0.124472" C="0.446623" G="0.417741" T="0.0111642"/>
      <pos A="0.142246" C="0.511053" G="0.0911464" T="0.255554"/>
      <pos A="0.873195" C="0.0444901" G="0.0311597" T="0.0511553"/>
      <pos A="0.00894246" C="0.0111642" G="0.977616" T="0.00227727"/>
      <pos A="0.231115" C="5.55432e-05" G="0.755443" T="0.0133859"/>
      <pos A="0.0800378" C="0.0911464" G="0.733226" T="0.0955899"/>
      <pos A="0.00894246" C="0.00227727" G="0.98206" T="0.00672073"/>
      <pos A="0.0111642" C="0.0133859" G="0.935403" T="0.0400467"/>
      <pos A="0.0822595" C="0.897634" G="0.004499" T="0.0156076"/>
      <pos A="0.21112" C="0.004499" G="0.768774" T="0.0156076"/>
      <pos A="0.028938" C="0.706565" G="0.206676" T="0.0578205"/>
      <pos A="0.128916" C="0.408854" G="0.077816" T="0.384415"/>
      <pos A="0.264441" C="0.26222" G="0.379971" T="0.0933681"/>
    </motif>
    <motif db="0" id="CTCF_HUMAN.H11MO.0.A" length="19" nsites="500" evalue="1.0e+000"
        url="http://hocomoco.autosome.ru/motif/CTCF_HUMAN.H11MO.0.A">
      <pos A="0.0940312" C="0.359978" G="0.126025" T="0.419966"/>
      <pos A="0.15202" C="0.168016" G="0.521946" T="0.158018"/>
      <pos A="0.257998" C="0.0840332" G="0.553939" T="0.104029"/>
      <pos A="0.0680364" C="0.855879" G="0.0360428" T="0.040042"/>
      <pos A="0.00204959" C="0.995851" G="0.00204959" T="4.999e-05"/>
      <pos A="0.69991" C="0.00604879" G="0.242002" T="0.0520396"/>
      <pos A="0.0160468" C="0.65192" G="0.321986" T="0.010048"/>
      <pos A="0.0980304" C="0.593931" G="0.0740352" T="0.234003"/>
      <pos A="0.905869" C="0.0180464" G="0.0540392" T="0.0220456"/>
      <pos A="0.00204959" C="0.00204959" G="0.991852" T="0.00404919"/>
      <pos A="0.385973" C="4.999e-05" G="0.611928" T="0.00204959"/>
      <pos A="0.0260448" C="0.0260448" G="0.587932" T="0.359978"/>
      <pos A="0.0120476" C="0.00204959" G="0.983853" T="0.00204959"/>
      <pos A="0.05004" C="0.0260448" G="0.859878" T="0.0640372"/>
      <pos A="0.0680364" C="0.875875" G="0.0120476" T="0.0440412"/>
      <pos A="0.395971" C="0.0140472" G="0.583933" T="0.00604879"/>
      <pos A="0.0760348" C="0.561938" G="0.325985" T="0.0360428"/>
      <pos A="0.0960308" C="0.421966" G="0.116027" T="0.365977"/>
      <pos A="0.371976" C="0.267996" G="0.315987" T="0.0440412"/>
    </motif>
    <motif db="0" id="CXXC1_HUMAN.H11MO.0.D" length="7" nsites="58" evalue="1.0e+000"
        url="http://hocomoco.autosome.ru/motif/CXXC1_HUMAN.H11MO.0.D">
      <pos A="0.0868846" C="0.739346" G="0.0100363" T="0.163733"/>
      <pos A="0.000430293" C="0.000430293" G="0.947477" T="0.0516625"/>
      <pos A="0.0707809" C="0.096397" G="0.301139" T="0.531683"/>
      <pos A="0.000430293" C="0.000430293" G="0.147629" T="0.85151"/>
      <pos A="0.0900866" C="0.0132383" G="0.627276" T="0.269399"/>
      <pos A="0.0516625" C="0.0132383" G="0.486387" T="0.448712"/>
      <pos A="0.154127" C="0.537619" G="0.0388544" T="0.269399"/>
    </motif>
    <motif db="0" id="E2F1_HUMAN.H11MO.0.A" length="14" nsites="500" evalue="1.0e+000"
        url="http://hocomoco.autosome.ru/motif/E2F1_HUMAN.H11MO.0.A">
      <pos A="0.327984" C="0.160018" G="0.377974" T="0.134023"/>
      <pos A="0.236003" C="0.20001" G="0.45196" T="0.112028"/>
      <pos A="0.271996" C="0.210008" G="0.289992" T="0.228004"/>
      <pos A="0.190012" C="0.10203" G="0.465957" T="0.242002"/>
      <pos A="0.0820336" C="0.20001" G="0.703909" T="0.0140472"/>
      <pos A="0.0180464" C="0.00604879" G="0.965857" T="0.010048"/>
      <pos A="0.0560388" C="0.921866" G="0.00404919" T="0.0180464"/>
      <pos A="0.0160468" C="0.00804839" G="0.957858" T="0.0180464"/>
      <pos A="0.0220456" C="0.0820336" G="0.889872" T="0.00604879"/>
      <pos A="0.0680364" C="0.0340432" G="0.889872" T="0.00804839"/>
      <pos A="0.855879" C="0.020046" G="0.090032" T="0.0340432"/>
      <pos A="0.653919" C="0.0640372" G="0.271996" T="0.010048"/>
      <pos A="0.39997" C="0.140022" G="0.365977" T="0.0940312"/>
      <pos A="0.271996" C="0.164017" G="0.395971" T="0.168016"/>
    </motif>
    <motif db="0" id="E2F2_HUMAN.H11MO.0.B" length="10" nsites="8" evalue="1.0e+000"
        url="http://hocomoco.autosome.ru/motif/E2F2_HUMAN.H11MO.0.B">
      <pos A="0.156472" C="0.141508" G="0.680228" T="0.021792"/>
      <pos A="0.00308642" C="0.00308642" G="0.990741" T="0.00308642"/>
      <pos A="0.00308642" C="0.781238" G="0.212589" T="0.00308642"/>
      <pos A="0.00308642" C="0.00308642" G="0.990741" T="0.00308642"/>
      <pos A="0.00308642" C="0.781238" G="0.137767" T="0.0779087"/>
      <pos A="0.00308642" C="0.0404976" G="0.95333" T="0.00308642"/>
      <pos A="0.661523" C="0.197624" G="0.137767" T="0.00308642"/>
      <pos A="0.871025" C="0.122802" G="0.00308642" T="0.00308642"/>
      <pos A="0.661523" C="0.00308642" G="0.0779087" T="0.257482"/>
      <pos A="0.0442387" C="0.732604" G="0.0442387" T="0.178919"/>
    </motif>
    <motif db="0" id="E2F3_HUMAN.H11MO.0.A" length="11" nsites="500" evalue="1.0e+000"
        url="http://hocomoco.autosome.ru/motif/E2F3_HUMAN.H11MO.0.A">
      <pos A="0.375975" C="0.140022" G="0.208008" T="0.275995"/>
      <pos A="0.261998" C="0.0460408" G="0.409968" T="0.281994"/>
      <pos A="0.126025" C="0.124025" G="0.675915" T="0.0740352"/>
      <pos A="0.0340432" C="0.00604879" G="0.955859" T="0.00404919"/>
      <pos A="0.124025" C="0.769896" G="0.020046" T="0.0860328"/>
      <pos A="0.15202" C="0.00404919" G="0.683913" T="0.160018"/>
      <pos A="0.0960308" C="0.020046" G="0.867876" T="0.0160468"/>
      <pos A="0.0180464" C="0.010048" G="0.957858" T="0.0140472"/>
      <pos A="0.833883" C="0.0380424" G="0.118026" T="0.010048"/>
      <pos A="0.711908" C="0.0620376" G="0.20001" T="0.0260448"/>
      <pos A="0.533943" C="0.110028" G="0.25" T="0.106029"/>
    </motif>
    <motif db="0" id="E2F4_HUMAN.H11MO.0.A" length="13" nsites="500" evalue="1.0e+000"
        url="http://hocomoco.autosome.ru/motif/E2F4_HUMAN.H11MO.0.A">
      <pos A="0.146021" C="0.257998" G="0.505949" T="0.090032"/>
      <pos A="0.277994" C="0.0960308" G="0.461958" T="0.164017"/>
      <pos A="0.244001" C="0.10003" G="0.525945" T="0.130024"/>
      <pos A="0.10003" C="0.188012" G="0.695911" T="0.0160468"/>
      <pos A="0.00404919" C="0.0360428" G="0.957858" T="0.00204959"/>
      <pos A="0.0120476" C="0.973855" G="4.999e-05" T="0.0140472"/>
      <pos A="0.0360428" C="0.00204959" G="0.945861" T="0.0160468"/>
      <pos A="0.00404919" C="0.0380424" G="0.94986" T="0.00804839"/>
      <pos A="0.090032" C="0.0140472" G="0.893871" T="0.00204959"/>
      <pos A="0.715907" C="0.0220456" G="0.25" T="0.0120476"/>
      <pos A="0.535943" C="0.20001" G="0.222006" T="0.0420416"/>
      <pos A="0.381974" C="0.188012" G="0.281994" T="0.14802"/>
      <pos A="0.253999" C="0.114027" G="0.305989" T="0.325985"/>
    </motif>
    <motif db="0" id="E2F4_HUMAN.H11MO.1.A" length="14" nsites="500" evalue="1.0e+000"
        url="http://hocomoco.autosome.ru/motif/E2F4_HUMAN.H11MO.1.A">
      <pos A="0.106029" C="0.224005" G="0.64792" T="0.0220456"/>
      <pos A="0.0120476" C="0.0860328" G="0.90187" T="4.999e-05"/>
      <pos A="0.0420416" C="0.931864" G="0.00804839" T="0.0180464"/>
      <pos A="0.020046" C="0.00204959" G="0.963857" T="0.0140472"/>
      <pos A="0.0180464" C="0.246001" G="0.731904" T="0.00404919"/>
      <pos A="0.0320436" C="0.0740352" G="0.871876" T="0.0220456"/>
      <pos A="0.7499" C="0.0980304" G="0.136023" T="0.0160468"/>
      <pos A="0.717906" C="0.0620376" G="0.172016" T="0.0480404"/>
      <pos A="0.393971" C="0.132024" G="0.255999" T="0.218006"/>
      <pos A="0.224005" C="0.122026" G="0.20001" T="0.453959"/>
      <pos A="0.146021" C="0.204009" G="0.184013" T="0.465957"/>
      <pos A="0.130024" C="0.321986" G="0.20201" T="0.345981"/>
      <pos A="0.313987" C="0.176015" G="0.331984" T="0.178014"/>
      <pos A="0.471956" C="0.10003" G="0.315987" T="0.112028"/>
    </motif>
    <motif db="0" id="E2F5_HUMAN.H11MO.0.B" length="10" nsites="12" evalue="1.0e+000"
        url="http://hocomoco.autosome.ru/motif/E2F5_HUMAN.H11MO.0.B">
      <pos A="0.135254" C="0.397531" G="0.331962" T="0.135254"/>
      <pos A="0.00206612" C="0.108616" G="0.887252" T="0.00206612"/>
      <pos A="0.00206612" C="0.993802" G="0.00206612" T="0.00206612"/>
      <pos A="0.00206612" C="0.00206612" G="0.993802" T="0.00206612"/>
      <pos A="0.00206612" C="0.846271" G="0.149597" T="0.00206612"/>
      <pos A="0.00206612" C="0.530719" G="0.465149" T="0.00206612"/>
      <pos A="0.993802" C="0.00206612" G="0.00206612" T="0.00206612"/>
      <pos A="0.993802" C="0.00206612" G="0.00206612" T="0.00206612"/>
      <pos A="0.993802" C="0.00206612" G="0.00206612" T="0.00206612"/>
      <pos A="0.266392" C="0.397531" G="0.135254" T="0.200823"/>
    </motif>
    <motif db="0" id="E2F6_HUMAN.H11MO.0.A" length="13" nsites="500" evalue="1.0e+000"
        url="http://hocomoco.autosome.ru/motif/E2F6_HUMAN.H11MO.0.A">
      <pos A="0.337982" C="0.14802" G="0.341982" T="0.172016"/>
      <pos A="0.261998" C="0.0340432" G="0.555939" T="0.14802"/>
      <pos A="0.154019" C="0.126025" G="0.69991" T="0.020046"/>
      <pos A="0.010048" C="0.0160468" G="0.963857" T="0.010048"/>
      <pos A="0.214007" C="0.707908" G="0.0120476" T="0.0660368"/>
      <pos A="0.040042" C="0.0180464" G="0.893871" T="0.0480404"/>
      <pos A="0.0240452" C="0.0480404" G="0.895871" T="0.0320436"/>
      <pos A="0.0720356" C="0.0440412" G="0.871876" T="0.0120476"/>
      <pos A="0.941862" C="0.0320436" G="0.0140472" T="0.0120476"/>
      <pos A="0.511948" C="0.0360428" G="0.435963" T="0.0160468"/>
      <pos A="0.383973" C="0.108028" G="0.437962" T="0.070036"/>
      <pos A="0.277994" C="0.218006" G="0.377974" T="0.126025"/>
      <pos A="0.275995" C="0.162018" G="0.425965" T="0.136023"/>
    </motif>
    <motif db="0" id="E2F7_HUMAN.H11MO.0.B" length="13" nsites="500" evalue="1.0e+000"
        url="http://hocomoco.autosome.ru/motif/E2F7_HUMAN.H11MO.0.B">
      <pos A="0.196011" C="0.14802" G="0.529944" T="0.126025"/>
      <pos A="0.337982" C="0.0320436" G="0.415967" T="0.214007"/>
      <pos A="0.142022" C="0.0820336" G="0.771896" T="0.00404919"/>
      <pos A="0.0440412" C="0.00404919" G="0.941862" T="0.010048"/>
      <pos A="0.0840332" C="0.853879" G="0.00404919" T="0.0580384"/>
      <pos A="0.140022" C="0.0160468" G="0.813887" T="0.030044"/>
      <pos A="0.0220456" C="0.0120476" G="0.957858" T="0.00804839"/>
      <pos A="0.204009" C="0.00604879" G="0.775895" T="0.0140472"/>
      <pos A="0.713907" C="0.00404919" G="0.275995" T="0.00604879"/>
      <pos A="0.603929" C="0.138022" G="0.240002" T="0.0180464"/>
      <pos A="0.427964" C="0.192012" G="0.224005" T="0.156019"/>
      <pos A="0.343981" C="0.0860328" G="0.355979" T="0.214007"/>
      <pos A="0.259998" C="0.15202" G="0.485953" T="0.10203"/>
    </motif>
    <motif db="0" id="E2F8_HUMAN.H11MO.0.D" length="12" nsites="28" evalue="1.0e+000"
        url="http://hocomoco.autosome.ru/motif/E2F8_HUMAN.H11MO.0.D">
      <pos A="0.232206" C="0.125445" G="0.161032" T="0.481317"/>
      <pos A="0.178826" C="0.107651" G="0.178826" T="0.534698"/>
      <pos A="0.0453737" C="0.116548" G="0.152135" T="0.685943"/>
      <pos A="0.303381" C="0.0186833" G="0.588078" T="0.0898577"/>
      <pos A="0.107651" C="0.00088968" G="0.677046" T="0.214413"/>
      <pos A="0.321174" C="0.463523" G="0.00088968" T="0.214413"/>
      <pos A="0.00088968" C="0.0364769" G="0.926157" T="0.0364769"/>
      <pos A="0.00088968" C="0.00088968" G="0.961744" T="0.0364769"/>
      <pos A="0.00088968" C="0.00088968" G="0.890569" T="0.107651"/>
      <pos A="0.685943" C="0.00978648" G="0.0453737" T="0.258897"/>
      <pos A="0.579181" C="0.152135" G="0.0809609" T="0.187722"/>
      <pos A="0.436833" C="0.116548" G="0.152135" T="0.294484"/>
    </motif>
    <motif db="0" id="EGR1_HUMAN.H11MO.0.A" length="17" nsites="500" evalue="1.0e+000"
        url="http://hocomoco.autosome.ru/motif/EGR1_HUMAN.H11MO.0.A">
      <pos A="0.232004" C="0.248" G="0.409968" T="0.110028"/>
      <pos A="0.319986" C="0.128024" G="0.317986" T="0.234003"/>
      <pos A="0.277994" C="0.180014" G="0.459958" T="0.0820336"/>
      <pos A="0.236003" C="0.112028" G="0.353979" T="0.29799"/>
      <pos A="0.112028" C="0.030044" G="0.807888" T="0.05004"/>
      <pos A="0.236003" C="0.505949" G="0.0460408" T="0.212008"/>
      <pos A="0.0560388" C="0.0340432" G="0.869876" T="0.040042"/>
      <pos A="0.0320436" C="0.00404919" G="0.409968" T="0.553939"/>
      <pos A="0.0920316" C="0.00204959" G="0.891872" T="0.0140472"/>
      <pos A="0.0160468" C="0.00404919" G="0.957858" T="0.0220456"/>
      <pos A="0.0240452" C="0.0320436" G="0.929864" T="0.0140472"/>
      <pos A="0.220006" C="0.475955" G="0.00404919" T="0.29999"/>
      <pos A="0.0880324" C="0.010048" G="0.841882" T="0.060038"/>
      <pos A="0.110028" C="0.0220456" G="0.695911" T="0.172016"/>
      <pos A="0.337982" C="0.128024" G="0.405969" T="0.128024"/>
      <pos A="0.311988" C="0.0820336" G="0.455959" T="0.15002"/>
      <pos A="0.263997" C="0.182014" G="0.435963" T="0.118026"/>
    </motif>
    <motif db="0" id="EGR2_HUMAN.H11MO.0.A" length="18" nsites="500" evalue="1.0e+000"
        url="http://hocomoco.autosome.ru/motif/EGR2_HUMAN.H11MO.0.A">
      <pos A="0.216007" C="0.0740352" G="0.611928" T="0.0980304"/>
      <pos A="0.293991" C="0.0960308" G="0.411968" T="0.19801"/>
      <pos A="0.228004" C="0.0740352" G="0.621926" T="0.0760348"/>
      <pos A="0.253999" C="0.0680364" G="0.50195" T="0.176015"/>
      <pos A="0.319986" C="0.104029" G="0.505949" T="0.070036"/>
      <pos A="0.15002" C="0.104029" G="0.44996" T="0.295991"/>
      <pos A="0.0760348" C="0.10203" G="0.765897" T="0.0560388"/>
      <pos A="0.369976" C="0.190012" G="0.0440412" T="0.395971"/>
      <pos A="0.0340432" C="0.0220456" G="0.929864" T="0.0140472"/>
      <pos A="0.040042" C="0.0120476" G="0.461958" T="0.485953"/>
      <pos A="0.182014" C="0.00604879" G="0.793891" T="0.0180464"/>
      <pos A="0.0360428" C="0.0140472" G="0.889872" T="0.060038"/>
      <pos A="0.0240452" C="0.040042" G="0.915867" T="0.020046"/>
      <pos A="0.34998" C="0.281994" G="0.0220456" T="0.345981"/>
      <pos A="0.0580384" C="0.00604879" G="0.873875" T="0.0620376"/>
      <pos A="0.0760348" C="0.0340432" G="0.781894" T="0.108028"/>
      <pos A="0.341982" C="0.0740352" G="0.50195" T="0.0820336"/>
      <pos A="0.253999" C="0.0480404" G="0.561938" T="0.136023"/>
    </motif>
    <motif db="0" id="EGR2_HUMAN.H11MO.1.A" length="16" nsites="498" evalue="1.0e+000"
        url="http://hocomoco.autosome.ru/motif/EGR2_HUMAN.H11MO.1.A">
      <pos A="0.19479" C="0.144599" G="0.45779" T="0.202821"/>
      <pos A="0.281118" C="0.172706" G="0.453774" T="0.0924011"/>
      <pos A="0.188767" C="0.100432" G="0.373469" T="0.337332"/>
      <pos A="0.0622867" C="0.0663019" G="0.849277" T="0.0221341"/>
      <pos A="0.244981" C="0.365439" G="0.0582714" T="0.331309"/>
      <pos A="0.00607308" C="0.0181189" G="0.969735" T="0.00607308"/>
      <pos A="0.012096" C="0.0100883" G="0.34737" T="0.630446"/>
      <pos A="0.162668" C="0.00406545" G="0.81314" T="0.0201265"/>
      <pos A="0.0241417" C="0.0100883" G="0.92356" T="0.0422104"/>
      <pos A="0.0241417" C="0.0181189" G="0.953674" T="0.00406545"/>
      <pos A="0.321271" C="0.357408" G="0.012096" T="0.309225"/>
      <pos A="0.0321723" C="0.00607308" G="0.911514" T="0.0502409"/>
      <pos A="0.0683096" C="0.028157" G="0.712758" T="0.190775"/>
      <pos A="0.299187" C="0.0944088" G="0.459797" T="0.146607"/>
      <pos A="0.220889" C="0.0803554" G="0.524041" T="0.174714"/>
      <pos A="0.188767" C="0.164676" G="0.516011" T="0.130546"/>
    </motif>
    <motif db="0" id="EGR4_HUMAN.H11MO.0.D" length="11" nsites="6" evalue="1.0e+000"
        url="http://hocomoco.autosome.ru/motif/EGR4_HUMAN.H11MO.0.D">
      <pos A="0.0247157" C="0.0247157" G="0.925853" T="0.0247157"/>
      <pos A="0.00409836" C="0.00409836" G="0.987705" T="0.00409836"/>
      <pos A="0.00409836" C="0.509383" G="0.333976" T="0.152543"/>
      <pos A="0.00409836" C="0.00409836" G="0.987705" T="0.00409836"/>
      <pos A="0.00409836" C="0.00409836" G="0.987705" T="0.00409836"/>
      <pos A="0.00409836" C="0.591852" G="0.0865677" T="0.317482"/>
      <pos A="0.575358" C="0.00409836" G="0.416445" T="0.00409836"/>
      <pos A="0.00409836" C="0.00409836" G="0.83926" T="0.152543"/>
      <pos A="0.00409836" C="0.0865677" G="0.905236" T="0.00409836"/>
      <pos A="0.00409836" C="0.00409836" G="0.987705" T="0.00409836"/>
      <pos A="0.268" C="0.525877" G="0.103062" T="0.103062"/>
    </motif>
    <motif db="0" id="EHF_HUMAN.H11MO.0.B" length="15" nsites="500" evalue="1.0e+000"
        url="http://hocomoco.autosome.ru/motif/EHF_HUMAN.H11MO.0.B">
      <pos A="0.25" C="0.208008" G="0.383973" T="0.158018"/>
      <pos A="0.445961" C="0.156019" G="0.166017" T="0.232004"/>
      <pos A="0.843881" C="0.00604879" G="0.00804839" T="0.142022"/>
      <pos A="0.142022" C="0.44996" G="0.192012" T="0.216007"/>
      <pos A="0.194011" C="0.511948" G="0.293991" T="4.999e-05"/>
      <pos A="0.753899" C="0.228004" G="0.0180464" T="4.999e-05"/>
      <pos A="4.999e-05" C="4.999e-05" G="0.99985" T="4.999e-05"/>
      <pos A="0.00204959" C="4.999e-05" G="0.99785" T="4.999e-05"/>
      <pos A="0.99785" C="4.999e-05" G="0.00204959" T="4.999e-05"/>
      <pos A="0.99785" C="4.999e-05" G="4.999e-05" T="0.00204959"/>
      <pos A="0.226005" C="0.00804839" G="0.765897" T="4.999e-05"/>
      <pos A="0.0320436" C="0.184013" G="0.0420416" T="0.741902"/>
      <pos A="0.269996" C="0.10203" G="0.405969" T="0.222006"/>
      <pos A="0.25" C="0.246001" G="0.407968" T="0.0960308"/>
      <pos A="0.168016" C="0.359978" G="0.353979" T="0.118026"/>
    </motif>
    <motif db="0" id="ELF1_HUMAN.H11MO.0.A" length="14" nsites="500" evalue="1.0e+000"
        url="http://hocomoco.autosome.ru/motif/ELF1_HUMAN.H11MO.0.A">
      <pos A="0.25" C="0.252" G="0.40197" T="0.0960308"/>
      <pos A="0.457958" C="0.15202" G="0.267996" T="0.122026"/>
      <pos A="0.573935" C="0.0880324" G="0.128024" T="0.210008"/>
      <pos A="0.218006" C="0.461958" G="0.190012" T="0.130024"/>
      <pos A="0.10203" C="0.677914" G="0.208008" T="0.0120476"/>
      <pos A="0.29999" C="0.673915" G="0.0160468" T="0.010048"/>
      <pos A="4.999e-05" C="4.999e-05" G="0.99985" T="4.999e-05"/>
      <pos A="0.00604879" C="4.999e-05" G="0.993851" T="4.999e-05"/>
      <pos A="0.99785" C="4.999e-05" G="4.999e-05" T="0.00204959"/>
      <pos A="0.987852" C="4.999e-05" G="0.00204959" T="0.010048"/>
      <pos A="0.116027" C="0.0320436" G="0.839882" T="0.0120476"/>
      <pos A="0.136023" C="0.164017" G="0.0440412" T="0.655919"/>
      <pos A="0.158018" C="0.156019" G="0.577934" T="0.108028"/>
      <pos A="0.126025" C="0.339982" G="0.461958" T="0.0720356"/>
    </motif>
    <motif db="0" id="ELF2_HUMAN.H11MO.0.C" length="13" nsites="500" evalue="1.0e+000"
        url="http://hocomoco.autosome.ru/motif/ELF2_HUMAN.H11MO.0.C">
      <pos A="0.391972" C="0.15202" G="0.317986" T="0.138022"/>
      <pos A="0.489952" C="0.10203" G="0.218006" T="0.190012"/>
      <pos A="0.311988" C="0.317986" G="0.29799" T="0.0720356"/>
      <pos A="0.0720356" C="0.615927" G="0.291992" T="0.020046"/>
      <pos A="0.232004" C="0.739902" G="0.0140472" T="0.0140472"/>
      <pos A="0.00804839" C="4.999e-05" G="0.985853" T="0.00604879"/>
      <pos A="0.0120476" C="0.00804839" G="0.977854" T="0.00204959"/>
      <pos A="0.973855" C="0.010048" G="0.00804839" T="0.00804839"/>
      <pos A="0.979854" C="0.00204959" G="0.00804839" T="0.010048"/>
      <pos A="0.0860328" C="0.0140472" G="0.889872" T="0.010048"/>
      <pos A="0.130024" C="0.208008" G="0.104029" T="0.557938"/>
      <pos A="0.196011" C="0.142022" G="0.55194" T="0.110028"/>
      <pos A="0.313987" C="0.192012" G="0.433963" T="0.060038"/>
    </motif>
    <motif db="0" id="ELF3_HUMAN.H11MO.0.A" length="14" nsites="500" evalue="1.0e+000"
        url="http://hocomoco.autosome.ru/motif/ELF3_HUMAN.H11MO.0.A">
      <pos A="0.29799" C="0.170016" G="0.389972" T="0.142022"/>
      <pos A="0.44796" C="0.15202" G="0.188012" T="0.212008"/>
      <pos A="0.869876" C="0.00604879" G="0.0280444" T="0.0960308"/>
      <pos A="0.146021" C="0.411968" G="0.234003" T="0.208008"/>
      <pos A="0.271996" C="0.385973" G="0.341982" T="4.999e-05"/>
      <pos A="0.915867" C="0.0640372" G="0.0160468" T="0.00404919"/>
      <pos A="0.00204959" C="4.999e-05" G="0.983853" T="0.0140472"/>
      <pos A="4.999e-05" C="0.00604879" G="0.991852" T="0.00204959"/>
      <pos A="0.989852" C="4.999e-05" G="0.010048" T="4.999e-05"/>
      <pos A="0.977854" C="4.999e-05" G="0.010048" T="0.0120476"/>
      <pos A="0.29799" C="0.0180464" G="0.681914" T="0.00204959"/>
      <pos A="0.040042" C="0.14802" G="0.0520396" T="0.759898"/>
      <pos A="0.35198" C="0.0640372" G="0.39797" T="0.186013"/>
      <pos A="0.257998" C="0.204009" G="0.425965" T="0.112028"/>
    </motif>
    <motif db="0" id="ELF5_HUMAN.H11MO.0.A" length="15" nsites="500" evalue="1.0e+000"
        url="http://hocomoco.autosome.ru/motif/ELF5_HUMAN.H11MO.0.A">
      <pos A="0.253999" C="0.222006" G="0.405969" T="0.118026"/>
      <pos A="0.216007" C="0.20201" G="0.491952" T="0.090032"/>
      <pos A="0.467956" C="0.168016" G="0.263997" T="0.10003"/>
      <pos A="0.79989" C="0.0220456" G="0.0740352" T="0.104029"/>
      <pos A="0.144021" C="0.307988" G="0.369976" T="0.178014"/>
      <pos A="0.184013" C="0.365977" G="0.443961" T="0.00604879"/>
      <pos A="0.683913" C="0.257998" G="0.05004" T="0.00804839"/>
      <pos A="4.999e-05" C="4.999e-05" G="0.99985" T="4.999e-05"/>
      <pos A="0.00604879" C="0.00204959" G="0.991852" T="4.999e-05"/>
      <pos A="0.991852" C="4.999e-05" G="0.00604879" T="0.00204959"/>
      <pos A="0.981854" C="0.00604879" G="0.00604879" T="0.00604879"/>
      <pos A="0.15002" C="0.0180464" G="0.827884" T="0.00404919"/>
      <pos A="0.158018" C="0.154019" G="0.124025" T="0.563937"/>
      <pos A="0.257998" C="0.120026" G="0.475955" T="0.146021"/>
      <pos A="0.279994" C="0.220006" G="0.395971" T="0.104029"/>
    </motif>
    <motif db="0" id="EOMES_HUMAN.H11MO.0.D" length="12" nsites="375" evalue="1.0e+000"
        url="http://hocomoco.autosome.ru/motif/EOMES_HUMAN.H11MO.0.D">
      <pos A="0.460707" C="0.106754" G="0.287274" T="0.145265"/>
      <pos A="0.253922" C="0.0509424" G="0.465379" T="0.229757"/>
      <pos A="0.220232" C="0.188876" G="0.447208" T="0.143684"/>
      <pos A="0.834403" C="0.00815623" G="0.0691345" T="0.0883059"/>
      <pos A="0.265737" C="6.66489e-05" G="0.678406" T="0.0557904"/>
      <pos A="0.0209212" C="0.0840257" G="0.884446" T="0.0106067"/>
      <pos A="0.0236052" C="0.002827" G="0.0155339" T="0.958034"/>
      <pos A="6.66489e-05" C="0.00544219" G="0.991833" T="0.00265827"/>
      <pos A="0.363877" C="0.181104" G="0.0268612" T="0.428158"/>
      <pos A="0.0530921" C="0.16875" G="0.343" T="0.435158"/>
      <pos A="0.898488" C="0.0082171" G="0.0321952" T="0.0611"/>
      <pos A="0.656815" C="0.0351965" G="0.262856" T="0.045132"/>
    </motif>
    <motif db="0" id="ERG_HUMAN.H11MO.0.A" length="13" nsites="500" evalue="1.0e+000"
        url="http://hocomoco.autosome.ru/motif/ERG_HUMAN.H11MO.0.A">
      <pos A="0.337982" C="0.15202" G="0.359978" T="0.15002"/>
      <pos A="0.307988" C="0.156019" G="0.457958" T="0.0780344"/>
      <pos A="0.435963" C="0.0520396" G="0.455959" T="0.0560388"/>
      <pos A="0.10203" C="0.559938" G="0.333983" T="0.00404919"/>
      <pos A="0.865877" C="0.116027" G="0.0160468" T="0.00204959"/>
      <pos A="0.00404919" C="0.00404919" G="0.985853" T="0.00604879"/>
      <pos A="0.00604879" C="0.00404919" G="0.989852" T="4.999e-05"/>
      <pos A="0.975855" C="0.010048" G="0.010048" T="0.00404919"/>
      <pos A="0.935863" C="0.00204959" G="0.0220456" T="0.040042"/>
      <pos A="0.204009" C="0.0160468" G="0.777894" T="0.00204959"/>
      <pos A="0.10203" C="0.309988" G="0.174015" T="0.413967"/>
      <pos A="0.224005" C="0.160018" G="0.513947" T="0.10203"/>
      <pos A="0.261998" C="0.134023" G="0.539942" T="0.0640372"/>
    </motif>
    <motif db="0" id="ESR2_HUMAN.H11MO.0.A" length="15" nsites="497" evalue="1.0e+000"
        url="http://hocomoco.autosome.ru/motif/ESR2_HUMAN.H11MO.0.A">
      <pos A="0.494921" C="0.0966103" G="0.36215" T="0.0463186"/>
      <pos A="0.114715" C="0.0121203" G="0.790636" T="0.0825287"/>
      <pos A="0.0463186" C="0.026202" G="0.859032" T="0.068447"/>
      <pos A="0.0966103" C="0.116727" G="0.22938" T="0.557282"/>
      <pos A="0.0161436" C="0.798682" G="0.0523537" T="0.13282"/>
      <pos A="0.621656" C="0.0342486" G="0.247485" T="0.0966103"/>
      <pos A="0.092587" C="0.511014" G="0.26559" T="0.130809"/>
      <pos A="5.02917e-05" C="0.667924" G="5.02917e-05" T="0.331975"/>
      <pos A="0.122762" C="0.422501" G="0.267602" T="0.187135"/>
      <pos A="0.0402836" C="0.239439" G="0.0302253" T="0.690052"/>
      <pos A="0.0825287" C="0.026202" G="0.891219" T="5.02917e-05"/>
      <pos A="0.521072" C="0.273637" G="0.086552" T="0.118739"/>
      <pos A="0.0241903" C="0.844951" G="0.0221786" T="0.10868"/>
      <pos A="0.0825287" C="0.846962" G="0.0121203" T="0.0583887"/>
      <pos A="0.0724703" C="0.356115" G="0.0362603" T="0.535154"/>
    </motif>
    <motif db="0" id="ETS1_HUMAN.H11MO.0.A" length="13" nsites="500" evalue="1.0e+000"
        url="http://hocomoco.autosome.ru/motif/ETS1_HUMAN.H11MO.0.A">
      <pos A="0.367976" C="0.178014" G="0.341982" T="0.112028"/>
      <pos A="0.259998" C="0.182014" G="0.471956" T="0.0860328"/>
      <pos A="0.479954" C="0.0680364" G="0.423965" T="0.0280444"/>
      <pos A="0.128024" C="0.637922" G="0.228004" T="0.00604879"/>
      <pos A="0.615927" C="0.34998" G="0.0340432" T="4.999e-05"/>
      <pos A="0.00404919" C="4.999e-05" G="0.993851" T="0.00204959"/>
      <pos A="0.0120476" C="0.00604879" G="0.979854" T="0.00204959"/>
      <pos A="0.991852" C="0.00604879" G="4.999e-05" T="0.00204959"/>
      <pos A="0.827884" C="0.010048" G="0.00404919" T="0.158018"/>
      <pos A="0.184013" C="0.010048" G="0.805889" T="4.999e-05"/>
      <pos A="0.0840332" C="0.188012" G="0.0580384" T="0.669916"/>
      <pos A="0.130024" C="0.112028" G="0.633923" T="0.124025"/>
      <pos A="0.138022" C="0.126025" G="0.627924" T="0.108028"/>
    </motif>
    <motif db="0" id="ETS2_HUMAN.H11MO.0.B" length="13" nsites="500" evalue="1.0e+000"
        url="http://hocomoco.autosome.ru/motif/ETS2_HUMAN.H11MO.0.B">
      <pos A="0.230004" C="0.140022" G="0.435963" T="0.194011"/>
      <pos A="0.317986" C="0.146021" G="0.345981" T="0.190012"/>
      <pos A="0.321986" C="0.279994" G="0.29799" T="0.10003"/>
      <pos A="0.473955" C="0.0760348" G="0.365977" T="0.0840332"/>
      <pos A="0.192012" C="0.00804839" G="0.7519" T="0.0480404"/>
      <pos A="0.00404919" C="0.010048" G="0.967856" T="0.0180464"/>
      <pos A="0.981854" C="0.0160468" G="4.999e-05" T="0.00204959"/>
      <pos A="0.953859" C="0.0180464" G="0.0240452" T="0.00404919"/>
      <pos A="0.381974" C="0.0840332" G="0.519946" T="0.0140472"/>
      <pos A="0.391972" C="0.261998" G="0.19801" T="0.14802"/>
      <pos A="0.421966" C="0.0480404" G="0.459958" T="0.070036"/>
      <pos A="0.329984" C="0.0860328" G="0.495951" T="0.0880324"/>
      <pos A="0.495951" C="0.10003" G="0.319986" T="0.0840332"/>
    </motif>
    <motif db="0" id="ETV2_HUMAN.H11MO.0.B" length="16" nsites="229" evalue="1.0e+000"
        url="http://hocomoco.autosome.ru/motif/ETV2_HUMAN.H11MO.0.B">
      <pos A="0.323112" C="0.174705" G="0.353667" T="0.148516"/>
      <pos A="0.301288" C="0.174705" G="0.4366" T="0.0874072"/>
      <pos A="0.580642" C="0.135421" G="0.20526" T="0.0786774"/>
      <pos A="0.528263" C="0.0612178" G="0.384221" T="0.0262986"/>
      <pos A="0.563182" C="0.0393933" G="0.388586" T="0.00883893"/>
      <pos A="0.0262986" C="0.87309" G="0.0917722" T="0.00883893"/>
      <pos A="0.89055" C="0.104867" G="0.000109123" T="0.00447403"/>
      <pos A="0.000109123" C="0.000109123" G="0.999673" T="0.000109123"/>
      <pos A="0.000109123" C="0.00447403" G="0.995308" T="0.000109123"/>
      <pos A="0.986578" C="0.000109123" G="0.0132038" T="0.000109123"/>
      <pos A="0.929834" C="0.000109123" G="0.000109123" T="0.0699476"/>
      <pos A="0.475884" C="0.0175687" G="0.506438" T="0.000109123"/>
      <pos A="0.0568529" C="0.323112" G="0.0568529" T="0.563182"/>
      <pos A="0.349302" C="0.135421" G="0.406045" T="0.109232"/>
      <pos A="0.109232" C="0.262003" G="0.567547" T="0.0612178"/>
      <pos A="0.174705" C="0.288193" G="0.4366" T="0.100502"/>
    </motif>
    <motif db="0" id="ETV4_HUMAN.H11MO.0.B" length="11" nsites="500" evalue="1.0e+000"
        url="http://hocomoco.autosome.ru/motif/ETV4_HUMAN.H11MO.0.B">
      <pos A="0.335983" C="0.234003" G="0.329984" T="0.10003"/>
      <pos A="0.383973" C="0.134023" G="0.319986" T="0.162018"/>
      <pos A="0.136023" C="0.609928" G="0.234003" T="0.020046"/>
      <pos A="0.955859" C="0.010048" G="0.020046" T="0.0140472"/>
      <pos A="0.00604879" C="0.00204959" G="0.975855" T="0.0160468"/>
      <pos A="0.0160468" C="0.0260448" G="0.957858" T="4.999e-05"/>
      <pos A="0.923865" C="0.0160468" G="0.05004" T="0.010048"/>
      <pos A="0.869876" C="0.0140472" G="0.0460408" T="0.070036"/>
      <pos A="0.307988" C="0.0220456" G="0.587932" T="0.0820336"/>
      <pos A="0.138022" C="0.178014" G="0.345981" T="0.337982"/>
      <pos A="0.287992" C="0.132024" G="0.413967" T="0.166017"/>
    </motif>
    <motif db="0" id="ETV5_HUMAN.H11MO.0.C" length="14" nsites="500" evalue="1.0e+000"
        url="http://hocomoco.autosome.ru/motif/ETV5_HUMAN.H11MO.0.C">
      <pos A="0.327984" C="0.180014" G="0.381974" T="0.110028"/>
      <pos A="0.455959" C="0.0880324" G="0.327984" T="0.128024"/>
      <pos A="0.29799" C="0.0980304" G="0.493951" T="0.110028"/>
      <pos A="0.20001" C="0.417966" G="0.345981" T="0.0360428"/>
      <pos A="0.839882" C="0.0360428" G="0.0840332" T="0.040042"/>
      <pos A="0.0160468" C="0.00604879" G="0.961858" T="0.0160468"/>
      <pos A="0.0440412" C="0.0160468" G="0.935863" T="0.00404919"/>
      <pos A="0.793891" C="0.0680364" G="0.10203" T="0.0360428"/>
      <pos A="0.945861" C="0.00604879" G="0.0120476" T="0.0360428"/>
      <pos A="0.371976" C="0.0620376" G="0.54794" T="0.0180464"/>
      <pos A="0.228004" C="0.10003" G="0.232004" T="0.439962"/>
      <pos A="0.218006" C="0.106029" G="0.537942" T="0.138022"/>
      <pos A="0.405969" C="0.120026" G="0.385973" T="0.0880324"/>
      <pos A="0.271996" C="0.216007" G="0.373975" T="0.138022"/>
    </motif>
    <motif db="0" id="ETV6_HUMAN.H11MO.0.D" length="9" nsites="500" evalue="1.0e+000"
        url="http://hocomoco.autosome.ru/motif/ETV6_HUMAN.H11MO.0.D">
      <pos A="0.373975" C="0.160018" G="0.303989" T="0.162018"/>
      <pos A="0.126025" C="0.573935" G="0.269996" T="0.030044"/>
      <pos A="0.915867" C="0.010048" G="0.00404919" T="0.070036"/>
      <pos A="0.00604879" C="4.999e-05" G="0.991852" T="0.00204959"/>
      <pos A="0.00404919" C="0.010048" G="0.977854" T="0.00804839"/>
      <pos A="0.885873" C="0.0660368" G="0.0480404" T="4.999e-05"/>
      <pos A="0.917866" C="0.00604879" G="0.0220456" T="0.0540392"/>
      <pos A="0.389972" C="0.0180464" G="0.503949" T="0.0880324"/>
      <pos A="0.122026" C="0.130024" G="0.329984" T="0.417966"/>
    </motif>
    <motif db="0" id="ETV7_HUMAN.H11MO.0.D" length="7" nsites="500" evalue="1.0e+000"
        url="http://hocomoco.autosome.ru/motif/ETV7_HUMAN.H11MO.0.D">
      <pos A="0.240002" C="0.411968" G="0.295991" T="0.0520396"/>
      <pos A="0.657918" C="0.116027" G="0.160018" T="0.0660368"/>
      <pos A="4.999e-05" C="0.00204959" G="0.981854" T="0.0160468"/>
      <pos A="0.00604879" C="0.020046" G="0.973855" T="4.999e-05"/>
      <pos A="0.975855" C="0.0120476" G="0.00804839" T="0.00404919"/>
      <pos A="0.929864" C="0.00404919" G="0.060038" T="0.00604879"/>
      <pos A="0.331984" C="0.00404919" G="0.645921" T="0.0180464"/>
    </motif>
    <motif db="0" id="FEV_HUMAN.H11MO.0.B" length="10" nsites="498" evalue="1.0e+000"
        url="http://hocomoco.autosome.ru/motif/FEV_HUMAN.H11MO.0.B">
      <pos A="0.224905" C="0.204828" G="0.520026" T="0.0502409"/>
      <pos A="0.255019" C="0.530064" G="0.134561" T="0.0803554"/>
      <pos A="0.281118" C="0.321271" G="0.355401" T="0.0422104"/>
      <pos A="0.317256" C="0.012096" G="0.658552" T="0.012096"/>
      <pos A="0.0321723" C="0.00607308" G="0.947651" T="0.0141036"/>
      <pos A="0.967727" C="0.0221341" G="0.00406545" T="0.00607308"/>
      <pos A="0.672606" C="0.0582714" G="0.251004" T="0.0181189"/>
      <pos A="0.18676" C="0.132554" G="0.602339" T="0.0783477"/>
      <pos A="0.154638" C="0.387523" G="0.0883859" T="0.369454"/>
      <pos A="0.0723248" C="0.230928" G="0.58427" T="0.112477"/>
    </motif>
    <motif db="0" id="FEZF1_HUMAN.H11MO.0.C" length="12" nsites="500" evalue="1.0e+000"
        url="http://hocomoco.autosome.ru/motif/FEZF1_HUMAN.H11MO.0.C">
      <pos A="0.305989" C="0.122026" G="0.361978" T="0.210008"/>
      <pos A="0.132024" C="0.485953" G="0.0740352" T="0.307988"/>
      <pos A="0.070036" C="0.0320436" G="0.0220456" T="0.875875"/>
      <pos A="0.0120476" C="0.020046" G="0.94986" T="0.0180464"/>
      <pos A="0.0140472" C="0.555939" G="0.10203" T="0.327984"/>
      <pos A="0.0260448" C="0.433963" G="0.0520396" T="0.487952"/>
      <pos A="0.0620376" C="0.725905" G="0.0260448" T="0.186013"/>
      <pos A="0.240002" C="0.060038" G="0.0140472" T="0.685913"/>
      <pos A="0.00604879" C="0.134023" G="0.05004" T="0.809888"/>
      <pos A="0.020046" C="0.010048" G="0.0180464" T="0.95186"/>
      <pos A="0.0440412" C="0.116027" G="0.070036" T="0.769896"/>
      <pos A="0.172016" C="0.331984" G="0.158018" T="0.337982"/>
    </motif>
    <motif db="0" id="FLI1_HUMAN.H11MO.0.A" length="18" nsites="497" evalue="1.0e+000"
        url="http://hocomoco.autosome.ru/motif/FLI1_HUMAN.H11MO.0.A">
      <pos A="0.209264" C="0.227369" G="0.440606" T="0.122762"/>
      <pos A="0.315882" C="0.148914" G="0.432559" T="0.102645"/>
      <pos A="0.446641" C="0.086552" G="0.37422" T="0.092587"/>
      <pos A="0.201217" C="0.0543653" G="0.653842" T="0.0905753"/>
      <pos A="0.299789" C="0.0362603" G="0.635737" T="0.0282136"/>
      <pos A="0.422501" C="0.388302" G="0.183112" T="0.00608529"/>
      <pos A="0.915359" C="0.0342486" G="0.0402836" T="0.0101086"/>
      <pos A="0.00407363" C="0.00407363" G="0.981744" T="0.0101086"/>
      <pos A="0.00206196" C="0.0121203" G="0.985767" T="5.02917e-05"/>
      <pos A="0.937487" C="0.0181553" G="0.044307" T="5.02917e-05"/>
      <pos A="0.957604" C="0.00206196" G="0.026202" T="0.014132"/>
      <pos A="0.146902" C="0.0282136" G="0.822822" T="0.00206196"/>
      <pos A="0.134832" C="0.171042" G="0.500956" T="0.19317"/>
      <pos A="0.41043" C="0.124774" G="0.402384" T="0.062412"/>
      <pos A="0.394337" C="0.0764937" G="0.474804" T="0.0543653"/>
      <pos A="0.3018" C="0.12075" G="0.509002" T="0.068447"/>
      <pos A="0.24145" C="0.150925" G="0.529119" T="0.0785053"/>
      <pos A="0.388302" C="0.130809" G="0.364162" T="0.116727"/>
    </motif>
    <motif db="0" id="FLI1_HUMAN.H11MO.1.A" length="13" nsites="500" evalue="1.0e+000"
        url="http://hocomoco.autosome.ru/motif/FLI1_HUMAN.H11MO.1.A">
      <pos A="0.375975" C="0.14802" G="0.34798" T="0.128024"/>
      <pos A="0.325985" C="0.0840332" G="0.49795" T="0.0920316"/>
      <pos A="0.45196" C="0.0180464" G="0.483953" T="0.0460408"/>
      <pos A="0.168016" C="0.54994" G="0.271996" T="0.010048"/>
      <pos A="0.817886" C="0.160018" G="0.0120476" T="0.010048"/>
      <pos A="0.00204959" C="0.00204959" G="0.993851" T="0.00204959"/>
      <pos A="0.010048" C="0.00404919" G="0.983853" T="0.00204959"/>
      <pos A="0.985853" C="0.00604879" G="0.00404919" T="0.00404919"/>
      <pos A="0.963857" C="0.00404919" G="0.00804839" T="0.0240452"/>
      <pos A="0.244001" C="0.00604879" G="0.739902" T="0.010048"/>
      <pos A="0.10203" C="0.295991" G="0.218006" T="0.383973"/>
      <pos A="0.265997" C="0.196011" G="0.427964" T="0.110028"/>
      <pos A="0.246001" C="0.108028" G="0.503949" T="0.142022"/>
    </motif>
    <motif db="0" id="FOSB_HUMAN.H11MO.0.A" length="9" nsites="500" evalue="1.0e+000"
        url="http://hocomoco.autosome.ru/motif/FOSB_HUMAN.H11MO.0.A">
      <pos A="0.413967" C="0.206009" G="0.291992" T="0.0880324"/>
      <pos A="0.010048" C="0.0120476" G="0.00204959" T="0.975855"/>
      <pos A="0.0120476" C="0.0140472" G="0.917866" T="0.0560388"/>
      <pos A="0.895871" C="0.0120476" G="0.0180464" T="0.0740352"/>
      <pos A="0.204009" C="4.999e-05" G="0.795891" T="4.999e-05"/>
      <pos A="0.0180464" C="0.030044" G="0.106029" T="0.845881"/>
      <pos A="0.0540392" C="0.903869" G="0.0280444" T="0.0140472"/>
      <pos A="0.965857" C="0.010048" G="0.00604879" T="0.0180464"/>
      <pos A="0.0720356" C="0.329984" G="0.230004" T="0.367976"/>
    </motif>
    <motif db="0" id="FOSL1_HUMAN.H11MO.0.A" length="12" nsites="500" evalue="1.0e+000"
        url="http://hocomoco.autosome.ru/motif/FOSL1_HUMAN.H11MO.0.A">
      <pos A="0.19801" C="0.186013" G="0.405969" T="0.210008"/>
      <pos A="0.317986" C="0.164017" G="0.34798" T="0.170016"/>
      <pos A="0.429964" C="0.269996" G="0.281994" T="0.0180464"/>
      <pos A="4.999e-05" C="4.999e-05" G="0.00604879" T="0.993851"/>
      <pos A="4.999e-05" C="0.00404919" G="0.941862" T="0.0540392"/>
      <pos A="0.987852" C="0.00204959" G="0.00204959" T="0.00804839"/>
      <pos A="0.0780344" C="4.999e-05" G="0.921866" T="4.999e-05"/>
      <pos A="4.999e-05" C="4.999e-05" G="4.999e-05" T="0.99985"/>
      <pos A="0.0180464" C="0.979854" G="0.00204959" T="4.999e-05"/>
      <pos A="0.995851" C="0.00404919" G="4.999e-05" T="4.999e-05"/>
      <pos A="0.0220456" C="0.411968" G="0.162018" T="0.403969"/>
      <pos A="0.210008" C="0.40197" G="0.154019" T="0.234003"/>
    </motif>
    <motif db="0" id="FOSL2_HUMAN.H11MO.0.A" length="12" nsites="500" evalue="1.0e+000"
        url="http://hocomoco.autosome.ru/motif/FOSL2_HUMAN.H11MO.0.A">
      <pos A="0.194011" C="0.190012" G="0.373975" T="0.242002"/>
      <pos A="0.281994" C="0.134023" G="0.381974" T="0.20201"/>
      <pos A="0.519946" C="0.158018" G="0.29799" T="0.0240452"/>
      <pos A="4.999e-05" C="4.999e-05" G="0.00204959" T="0.99785"/>
      <pos A="4.999e-05" C="0.00204959" G="0.957858" T="0.040042"/>
      <pos A="0.985853" C="0.00404919" G="4.999e-05" T="0.010048"/>
      <pos A="0.10203" C="4.999e-05" G="0.89787" T="4.999e-05"/>
      <pos A="0.00404919" C="0.00404919" G="0.00404919" T="0.987852"/>
      <pos A="0.00604879" C="0.991852" G="0.00204959" T="4.999e-05"/>
      <pos A="0.99785" C="4.999e-05" G="4.999e-05" T="0.00204959"/>
      <pos A="0.0240452" C="0.35198" G="0.114027" T="0.509948"/>
      <pos A="0.216007" C="0.377974" G="0.138022" T="0.267996"/>
    </motif>
    <motif db="0" id="FOS_HUMAN.H11MO.0.A" length="9" nsites="500" evalue="1.0e+000"
        url="http://hocomoco.autosome.ru/motif/FOS_HUMAN.H11MO.0.A">
      <pos A="0.345981" C="0.216007" G="0.359978" T="0.0780344"/>
      <pos A="0.010048" C="0.0180464" G="0.010048" T="0.961858"/>
      <pos A="0.0160468" C="0.0340432" G="0.859878" T="0.090032"/>
      <pos A="0.935863" C="0.00804839" G="0.0280444" T="0.0280444"/>
      <pos A="0.116027" C="4.999e-05" G="0.883873" T="4.999e-05"/>
      <pos A="0.0220456" C="0.0260448" G="0.0240452" T="0.927864"/>
      <pos A="0.0420416" C="0.933863" G="0.0240452" T="4.999e-05"/>
      <pos A="0.959858" C="0.0160468" G="0.0120476" T="0.0120476"/>
      <pos A="0.0280444" C="0.417966" G="0.263997" T="0.289992"/>
    </motif>
    <motif db="0" id="FOXO1_HUMAN.H11MO.0.A" length="12" nsites="500" evalue="1.0e+000"
        url="http://hocomoco.autosome.ru/motif/FOXO1_HUMAN.H11MO.0.A">
      <pos A="0.186013" C="0.160018" G="0.259998" T="0.393971"/>
      <pos A="0.0960308" C="0.309988" G="0.255999" T="0.337982"/>
      <pos A="0.060038" C="0.45196" G="0.253999" T="0.234003"/>
      <pos A="0.040042" C="0.477954" G="0.170016" T="0.311988"/>
      <pos A="0.00604879" C="0.0120476" G="0.0140472" T="0.967856"/>
      <pos A="0.0320436" C="0.0340432" G="0.917866" T="0.0160468"/>
      <pos A="0.00404919" C="0.186013" G="0.0160468" T="0.793891"/>
      <pos A="0.010048" C="0.030044" G="0.0620376" T="0.89787"/>
      <pos A="0.0120476" C="0.040042" G="0.222006" T="0.725905"/>
      <pos A="0.403969" C="0.224005" G="0.0520396" T="0.319986"/>
      <pos A="0.00604879" C="0.691912" G="0.0520396" T="0.25"/>
      <pos A="0.226005" C="0.263997" G="0.176015" T="0.333983"/>
    </motif>
    <motif db="0" id="GABPA_HUMAN.H11MO.0.A" length="14" nsites="500" evalue="1.0e+000"
        url="http://hocomoco.autosome.ru/motif/GABPA_HUMAN.H11MO.0.A">
      <pos A="0.182014" C="0.226005" G="0.483953" T="0.108028"/>
      <pos A="0.285993" C="0.252" G="0.385973" T="0.0760348"/>
      <pos A="0.363977" C="0.230004" G="0.269996" T="0.136023"/>
      <pos A="0.429964" C="0.146021" G="0.383973" T="0.040042"/>
      <pos A="0.0980304" C="0.611928" G="0.269996" T="0.020046"/>
      <pos A="0.112028" C="0.855879" G="0.0260448" T="0.00604879"/>
      <pos A="0.00804839" C="4.999e-05" G="0.991852" T="4.999e-05"/>
      <pos A="0.00804839" C="0.00404919" G="0.985853" T="0.00204959"/>
      <pos A="0.995851" C="4.999e-05" G="0.00404919" T="4.999e-05"/>
      <pos A="0.985853" C="0.00204959" G="4.999e-05" T="0.0120476"/>
      <pos A="0.106029" C="0.0240452" G="0.867876" T="0.00204959"/>
      <pos A="0.0980304" C="0.188012" G="0.0320436" T="0.681914"/>
      <pos A="0.178014" C="0.130024" G="0.569936" T="0.122026"/>
      <pos A="0.287992" C="0.269996" G="0.383973" T="0.0580384"/>
    </motif>
    <motif db="0" id="GATA1_HUMAN.H11MO.0.A" length="19" nsites="500" evalue="1.0e+000"
        url="http://hocomoco.autosome.ru/motif/GATA1_HUMAN.H11MO.0.A">
      <pos A="0.192012" C="0.403969" G="0.206009" T="0.19801"/>
      <pos A="0.116027" C="0.144021" G="0.190012" T="0.54994"/>
      <pos A="0.0560388" C="0.0780344" G="0.639922" T="0.226005"/>
      <pos A="0.118026" C="0.206009" G="0.389972" T="0.285993"/>
      <pos A="0.194011" C="0.313987" G="0.281994" T="0.210008"/>
      <pos A="0.267996" C="0.246001" G="0.277994" T="0.208008"/>
      <pos A="0.224005" C="0.210008" G="0.367976" T="0.19801"/>
      <pos A="0.261998" C="0.168016" G="0.339982" T="0.230004"/>
      <pos A="0.214007" C="0.224005" G="0.313987" T="0.248"/>
      <pos A="0.331984" C="0.188012" G="0.323985" T="0.156019"/>
      <pos A="0.184013" C="0.387972" G="0.321986" T="0.106029"/>
      <pos A="0.719906" C="0.020046" G="0.00804839" T="0.252"/>
      <pos A="0.00604879" C="4.999e-05" G="0.993851" T="4.999e-05"/>
      <pos A="0.995851" C="4.999e-05" G="4.999e-05" T="0.00404919"/>
      <pos A="0.00204959" C="4.999e-05" G="0.0120476" T="0.985853"/>
      <pos A="0.945861" C="0.00404919" G="0.0140472" T="0.0360428"/>
      <pos A="0.857878" C="0.0160468" G="0.090032" T="0.0360428"/>
      <pos A="0.214007" C="0.154019" G="0.553939" T="0.0780344"/>
      <pos A="0.35198" C="0.188012" G="0.345981" T="0.114027"/>
    </motif>
    <motif db="0" id="GATA2_HUMAN.H11MO.0.A" length="19" nsites="500" evalue="1.0e+000"
        url="http://hocomoco.autosome.ru/motif/GATA2_HUMAN.H11MO.0.A">
      <pos A="0.132024" C="0.45196" G="0.226005" T="0.190012"/>
      <pos A="0.124025" C="0.104029" G="0.158018" T="0.613927"/>
      <pos A="0.080034" C="0.05004" G="0.65192" T="0.218006"/>
      <pos A="0.132024" C="0.222006" G="0.413967" T="0.232004"/>
      <pos A="0.271996" C="0.156019" G="0.289992" T="0.281994"/>
      <pos A="0.303989" C="0.158018" G="0.305989" T="0.232004"/>
      <pos A="0.248" C="0.19801" G="0.367976" T="0.186013"/>
      <pos A="0.269996" C="0.196011" G="0.275995" T="0.257998"/>
      <pos A="0.222006" C="0.224005" G="0.267996" T="0.285993"/>
      <pos A="0.325985" C="0.114027" G="0.343981" T="0.216007"/>
      <pos A="0.192012" C="0.337982" G="0.371976" T="0.0980304"/>
      <pos A="0.773895" C="0.00404919" G="0.00804839" T="0.214007"/>
      <pos A="4.999e-05" C="4.999e-05" G="0.995851" T="0.00404919"/>
      <pos A="0.985853" C="4.999e-05" G="0.00804839" T="0.00604879"/>
      <pos A="0.00604879" C="0.00204959" G="0.0160468" T="0.975855"/>
      <pos A="0.965857" C="0.00604879" G="4.999e-05" T="0.0280444"/>
      <pos A="0.843881" C="0.010048" G="0.114027" T="0.0320436"/>
      <pos A="0.140022" C="0.168016" G="0.627924" T="0.0640372"/>
      <pos A="0.343981" C="0.192012" G="0.389972" T="0.0740352"/>
    </motif>
    <motif db="0" id="GCR_HUMAN.H11MO.1.A" length="12" nsites="500" evalue="1.0e+000"
        url="http://hocomoco.autosome.ru/motif/GCR_HUMAN.H11MO.1.A">
      <pos A="0.383973" C="0.305989" G="0.110028" T="0.20001"/>
      <pos A="0.425965" C="0.140022" G="0.305989" T="0.128024"/>
      <pos A="0.493951" C="0.00204959" G="0.491952" T="0.0120476"/>
      <pos A="0.00404919" C="0.00204959" G="0.993851" T="4.999e-05"/>
      <pos A="0.609928" C="0.0440412" G="0.196011" T="0.15002"/>
      <pos A="0.987852" C="0.00804839" G="0.00404919" T="4.999e-05"/>
      <pos A="0.00204959" C="0.993851" G="0.00404919" T="4.999e-05"/>
      <pos A="0.981854" C="4.999e-05" G="0.00204959" T="0.0160468"/>
      <pos A="0.122026" C="0.188012" G="0.533943" T="0.156019"/>
      <pos A="0.487952" C="0.0820336" G="0.178014" T="0.252"/>
      <pos A="0.343981" C="0.244001" G="0.311988" T="0.10003"/>
      <pos A="0.285993" C="0.210008" G="0.0540392" T="0.44996"/>
    </motif>
    <motif db="0" id="GLI1_HUMAN.H11MO.0.D" length="12" nsites="500" evalue="1.0e+000"
        url="http://hocomoco.autosome.ru/motif/GLI1_HUMAN.H11MO.0.D">
      <pos A="0.112028" C="0.391972" G="0.184013" T="0.311988"/>
      <pos A="0.0340432" C="0.471956" G="0.39997" T="0.0940312"/>
      <pos A="0.070036" C="0.0760348" G="0.0120476" T="0.841882"/>
      <pos A="0.020046" C="0.0280444" G="0.905869" T="0.0460408"/>
      <pos A="0.010048" C="0.0120476" G="0.763897" T="0.214007"/>
      <pos A="0.0120476" C="0.040042" G="0.94786" T="4.999e-05"/>
      <pos A="0.0660368" C="0.0220456" G="0.020046" T="0.891872"/>
      <pos A="0.0120476" C="0.00804839" G="0.973855" T="0.00604879"/>
      <pos A="0.0160468" C="0.00404919" G="0.937862" T="0.0420416"/>
      <pos A="0.0140472" C="0.238002" G="0.15202" T="0.595931"/>
      <pos A="0.0420416" C="0.879874" G="0.0420416" T="0.0360428"/>
      <pos A="0.116027" C="0.359978" G="0.060038" T="0.463957"/>
    </motif>
    <motif db="0" id="GLI2_HUMAN.H11MO.0.D" length="11" nsites="931" evalue="1.0e+000"
        url="http://hocomoco.autosome.ru/motif/GLI2_HUMAN.H11MO.0.D">
      <pos A="0.113104" C="0.175004" G="0.617202" T="0.0946901"/>
      <pos A="2.685e-05" C="2.685e-05" G="2.685e-05" T="0.999919"/>
      <pos A="2.685e-05" C="2.685e-05" G="0.999919" T="2.685e-05"/>
      <pos A="2.685e-05" C="2.685e-05" G="0.844765" T="0.155181"/>
      <pos A="2.685e-05" C="2.685e-05" G="0.999919" T="2.685e-05"/>
      <pos A="2.685e-05" C="2.685e-05" G="2.685e-05" T="0.999919"/>
      <pos A="2.685e-05" C="2.685e-05" G="0.999919" T="2.685e-05"/>
      <pos A="2.685e-05" C="2.685e-05" G="0.999919" T="2.685e-05"/>
      <pos A="2.685e-05" C="2.685e-05" G="2.685e-05" T="0.999919"/>
      <pos A="2.685e-05" C="0.999919" G="2.685e-05" T="2.685e-05"/>
      <pos A="0.0798932" C="0.369368" G="0.0933066" T="0.457432"/>
    </motif>
    <motif db="0" id="GLI3_HUMAN.H11MO.0.B" length="11" nsites="15" evalue="1.0e+000"
        url="http://hocomoco.autosome.ru/motif/GLI3_HUMAN.H11MO.0.B">
      <pos A="0.102706" C="0.301382" G="0.294531" T="0.301382"/>
      <pos A="0.00165563" C="0.0701644" G="0.00165563" T="0.926524"/>
      <pos A="0.00165563" C="0.00165563" G="0.926524" T="0.0701644"/>
      <pos A="0.00165563" C="0.0701644" G="0.858016" T="0.0701644"/>
      <pos A="0.00165563" C="0.00165563" G="0.995033" T="0.00165563"/>
      <pos A="0.00165563" C="0.00165563" G="0.00165563" T="0.995033"/>
      <pos A="0.00165563" C="0.00165563" G="0.995033" T="0.00165563"/>
      <pos A="0.00165563" C="0.00165563" G="0.858016" T="0.138673"/>
      <pos A="0.0701644" C="0.00165563" G="0.0701644" T="0.858016"/>
      <pos A="0.0701644" C="0.652489" G="0.0701644" T="0.207182"/>
      <pos A="0.102706" C="0.36989" G="0.171215" T="0.356189"/>
    </motif>
    <motif db="0" id="GLIS1_HUMAN.H11MO.0.D" length="13" nsites="492" evalue="1.0e+000"
        url="http://hocomoco.autosome.ru/motif/GLIS1_HUMAN.H11MO.0.D">
      <pos A="0.185989" C="0.183957" G="0.118929" T="0.511126"/>
      <pos A="0.108261" C="0.630512" G="0.0940358" T="0.167192"/>
      <pos A="0.059998" C="0.041709" G="0.850488" T="0.0478053"/>
      <pos A="0.0442491" C="0.190561" G="0.042217" T="0.722973"/>
      <pos A="0.0310404" C="0.0269762" G="0.906879" T="0.0351047"/>
      <pos A="0.0310404" C="0.0310404" G="0.912975" T="0.0249441"/>
      <pos A="0.0127515" C="0.0127515" G="0.925168" T="0.0493294"/>
      <pos A="0.0371368" C="0.0188478" G="0.910943" T="0.0330725"/>
      <pos A="0.0142756" C="0.0183398" G="0.949045" T="0.0183398"/>
      <pos A="0.0178317" C="0.0178317" G="0.944473" T="0.0198638"/>
      <pos A="0.0203719" C="0.0142756" G="0.0427251" T="0.922628"/>
      <pos A="0.302327" C="0.560404" G="0.0869234" T="0.0503455"/>
      <pos A="0.209866" C="0.108261" G="0.313503" T="0.36837"/>
    </motif>
    <motif db="0" id="GLIS2_HUMAN.H11MO.0.D" length="14" nsites="1681" evalue="1.0e+000"
        url="http://hocomoco.autosome.ru/motif/GLIS2_HUMAN.H11MO.0.D">
      <pos A="0.0783862" C="0.745806" G="0.120026" T="0.0557819"/>
      <pos A="0.193043" C="0.118092" G="0.256692" T="0.432172"/>
      <pos A="0.204494" C="0.234831" G="0.0510231" T="0.509651"/>
      <pos A="0.0358545" C="0.628919" G="0.0346648" T="0.300562"/>
      <pos A="0.0404646" C="0.0107221" G="0.94404" T="0.00477366"/>
      <pos A="0.0247011" C="0.701044" G="0.00864018" T="0.265615"/>
      <pos A="0.0703557" C="0.00135328" G="0.894816" T="0.0334751"/>
      <pos A="0.00060972" C="1.48712e-05" G="0.973782" T="0.0255934"/>
      <pos A="0.00060972" C="1.48712e-05" G="0.997576" T="0.00179942"/>
      <pos A="0.00120457" C="0.00060972" G="0.995197" T="0.00298911"/>
      <pos A="0.00150199" C="0.000312296" G="0.997873" T="0.000312296"/>
      <pos A="0.00611207" C="0.00135328" G="0.987612" T="0.00492237"/>
      <pos A="0.00804533" C="0.124636" G="0.0532538" T="0.814065"/>
      <pos A="0.289557" C="0.520359" G="0.114672" T="0.0754119"/>
    </motif>
    <motif db="0" id="GLIS3_HUMAN.H11MO.0.D" length="10" nsites="38" evalue="1.0e+000"
        url="http://hocomoco.autosome.ru/motif/GLIS3_HUMAN.H11MO.0.D">
      <pos A="0.0544505" C="0.196933" G="0.734876" T="0.0137413"/>
      <pos A="0.0268264" C="0.381578" G="0.0937058" T="0.49789"/>
      <pos A="0.0937058" C="0.000656168" G="0.852642" T="0.0529966"/>
      <pos A="0.000656168" C="0.000656168" G="0.800301" T="0.198387"/>
      <pos A="0.0268264" C="0.0268264" G="0.945691" T="0.000656168"/>
      <pos A="0.0529966" C="0.000656168" G="0.7625" T="0.183848"/>
      <pos A="0.000656168" C="0.000656168" G="0.998031" T="0.000656168"/>
      <pos A="0.0413654" C="0.0268264" G="0.852642" T="0.0791668"/>
      <pos A="0.0268264" C="0.224557" G="0.000656168" T="0.747961"/>
      <pos A="0.422287" C="0.419379" G="0.105337" T="0.0529966"/>
    </motif>
    <motif db="0" id="GRHL1_HUMAN.H11MO.0.D" length="12" nsites="500" evalue="1.0e+000"
        url="http://hocomoco.autosome.ru/motif/GRHL1_HUMAN.H11MO.0.D">
      <pos A="0.661918" C="0.060038" G="0.0920316" T="0.186013"/>
      <pos A="0.575935" C="0.0120476" G="0.142022" T="0.269996"/>
      <pos A="0.0120476" C="0.953859" G="0.030044" T="0.00404919"/>
      <pos A="0.0140472" C="0.829884" G="0.00404919" T="0.15202"/>
      <pos A="0.325985" C="0.0160468" G="0.184013" T="0.473955"/>
      <pos A="0.00404919" C="0.0460408" G="0.893871" T="0.0560388"/>
      <pos A="0.00804839" C="0.166017" G="0.0460408" T="0.779894"/>
      <pos A="0.0240452" C="0.228004" G="0.0420416" T="0.705909"/>
      <pos A="0.0540392" C="0.353979" G="0.0320436" T="0.559938"/>
      <pos A="0.0740352" C="0.196011" G="0.19801" T="0.531944"/>
      <pos A="0.228004" C="0.188012" G="0.238002" T="0.345981"/>
      <pos A="0.0440412" C="0.791892" G="0.0520396" T="0.112028"/>
    </motif>
    <motif db="0" id="GRHL2_HUMAN.H11MO.0.A" length="12" nsites="497" evalue="1.0e+000"
        url="http://hocomoco.autosome.ru/motif/GRHL2_HUMAN.H11MO.0.A">
      <pos A="0.740344" C="0.0282136" G="0.128797" T="0.102645"/>
      <pos A="0.778566" C="0.0161436" G="0.0885637" T="0.116727"/>
      <pos A="5.02917e-05" C="0.997837" G="0.00206196" T="5.02917e-05"/>
      <pos A="0.044307" C="0.714192" G="0.00809696" T="0.233404"/>
      <pos A="0.225357" C="0.0342486" G="0.307835" T="0.432559"/>
      <pos A="0.00407363" C="0.00206196" G="0.993814" T="5.02917e-05"/>
      <pos A="0.0241903" C="0.25352" G="0.00407363" T="0.718216"/>
      <pos A="0.014132" C="0.38629" G="0.0101086" T="0.589469"/>
      <pos A="0.122762" C="0.239439" G="0.142879" T="0.494921"/>
      <pos A="0.177077" C="0.056377" G="0.462734" T="0.303812"/>
      <pos A="0.35008" C="0.0644237" G="0.335999" T="0.249497"/>
      <pos A="0.00206196" C="0.913347" G="0.0282136" T="0.056377"/>
    </motif>
    <motif db="0" id="GSC2_HUMAN.H11MO.0.D" length="11" nsites="610" evalue="1.0e+000"
        url="http://hocomoco.autosome.ru/motif/GSC2_HUMAN.H11MO.0.D">
      <pos A="0.42661" C="0.0627356" G="0.415137" T="0.0955171"/>
      <pos A="0.118054" C="0.0574086" G="0.463899" T="0.360638"/>
      <pos A="0.243444" C="0.469636" G="0.190993" T="0.0959269"/>
      <pos A="0.0246271" C="0.100025" G="0.868751" T="0.00659728"/>
      <pos A="0.0377397" C="0.00659728" G="0.952344" T="0.00331913"/>
      <pos A="0.581913" C="4.09769e-05" G="0.418005" T="4.09769e-05"/>
      <pos A="0.0328225" C="0.0639649" G="0.00168005" T="0.901533"/>
      <pos A="0.0311834" C="0.0246271" G="0.296714" T="0.647476"/>
      <pos A="0.576996" C="0.021349" G="0.35572" T="0.0459351"/>
      <pos A="0.199598" C="0.0569989" G="0.650344" T="0.0930585"/>
      <pos A="0.142231" C="0.237297" G="0.358589" T="0.261883"/>
    </motif>
    <motif db="0" id="HAND1_HUMAN.H11MO.0.D" length="17" nsites="500" evalue="1.0e+000"
        url="http://hocomoco.autosome.ru/motif/HAND1_HUMAN.H11MO.0.D">
      <pos A="0.242002" C="0.114027" G="0.439962" T="0.204009"/>
      <pos A="0.154019" C="0.132024" G="0.495951" T="0.218006"/>
      <pos A="0.136023" C="0.265997" G="0.45196" T="0.146021"/>
      <pos A="0.0380424" C="0.40197" G="0.0520396" T="0.507948"/>
      <pos A="0.0240452" C="0.94786" G="0.00604879" T="0.0220456"/>
      <pos A="0.0160468" C="4.999e-05" G="4.999e-05" T="0.983853"/>
      <pos A="0.00204959" C="0.00204959" G="0.987852" T="0.00804839"/>
      <pos A="0.00204959" C="0.224005" G="0.613927" T="0.160018"/>
      <pos A="0.182014" C="0.303989" G="0.126025" T="0.387972"/>
      <pos A="0.192012" C="0.252" G="0.0940312" T="0.461958"/>
      <pos A="0.335983" C="0.10203" G="0.0280444" T="0.533943"/>
      <pos A="0.178014" C="0.222006" G="0.291992" T="0.307988"/>
      <pos A="0.05004" C="0.236003" G="0.0740352" T="0.639922"/>
      <pos A="0.170016" C="0.311988" G="0.39797" T="0.120026"/>
      <pos A="0.0240452" C="0.0260448" G="0.0340432" T="0.915867"/>
      <pos A="0.020046" C="0.867876" G="0.05004" T="0.0620376"/>
      <pos A="0.611928" C="0.108028" G="0.0360428" T="0.244001"/>
    </motif>
    <motif db="0" id="HAND1_HUMAN.H11MO.1.D" length="7" nsites="500" evalue="1.0e+000"
        url="http://hocomoco.autosome.ru/motif/HAND1_HUMAN.H11MO.1.D">
      <pos A="0.15202" C="0.0520396" G="0.511948" T="0.283993"/>
      <pos A="0.0660368" C="0.337982" G="0.531944" T="0.0640372"/>
      <pos A="0.0180464" C="0.529944" G="0.0220456" T="0.429964"/>
      <pos A="0.00204959" C="0.993851" G="0.00204959" T="0.00204959"/>
      <pos A="0.00204959" C="0.00204959" G="0.00204959" T="0.993851"/>
      <pos A="4.999e-05" C="4.999e-05" G="0.99785" T="0.00204959"/>
      <pos A="0.0140472" C="0.140022" G="0.739902" T="0.106029"/>
    </motif>
    <motif db="0" id="HEN1_HUMAN.H11MO.0.C" length="20" nsites="55" evalue="1.0e+000"
        url="http://hocomoco.autosome.ru/motif/HEN1_HUMAN.H11MO.0.C">
      <pos A="0.119988" C="0.230301" G="0.293337" T="0.356374"/>
      <pos A="0.110767" C="0.0950081" G="0.63618" T="0.158044"/>
      <pos A="0.0319719" C="0.0319719" G="0.778012" T="0.158044"/>
      <pos A="0.0950081" C="0.000453721" G="0.856807" T="0.0477309"/>
      <pos A="0.126526" C="0.126526" G="0.462831" T="0.284117"/>
      <pos A="0.494349" C="0.457467" G="0.0477309" T="0.000453721"/>
      <pos A="0.126526" C="0.142285" G="0.441708" T="0.289481"/>
      <pos A="0.0477309" C="0.919843" G="0.0319719" T="0.000453721"/>
      <pos A="0.967121" C="0.0162128" G="0.0162128" T="0.000453721"/>
      <pos A="0.000453721" C="0.0792491" G="0.872566" T="0.0477309"/>
      <pos A="0.000453721" C="0.998639" G="0.000453721" T="0.000453721"/>
      <pos A="0.06349" C="0.000453721" G="0.000453721" T="0.935603"/>
      <pos A="0.000453721" C="0.000453721" G="0.98288" T="0.0162128"/>
      <pos A="0.0162128" C="0.888325" G="0.06349" T="0.0319719"/>
      <pos A="0.0477309" C="0.0162128" G="0.825289" T="0.110767"/>
      <pos A="0.000453721" C="0.221081" G="0.284117" T="0.494349"/>
      <pos A="0.0162128" C="0.888325" G="0.06349" T="0.0319719"/>
      <pos A="0.0950081" C="0.699217" G="0.0792491" T="0.126526"/>
      <pos A="0.110767" C="0.425949" G="0.0950081" T="0.368276"/>
      <pos A="0.127867" C="0.395771" G="0.0648309" T="0.41153"/>
    </motif>
    <motif db="0" id="HES1_HUMAN.H11MO.0.D" length="13" nsites="28" evalue="1.0e+000"
        url="http://hocomoco.autosome.ru/motif/HES1_HUMAN.H11MO.0.D">
      <pos A="0.314353" C="0.355872" G="0.218861" T="0.110913"/>
      <pos A="0.420225" C="0.474199" G="0.0341044" T="0.0714709"/>
      <pos A="0.0548636" C="0.191874" G="0.698399" T="0.0548636"/>
      <pos A="0.266607" C="0.424377" G="0.237544" T="0.0714709"/>
      <pos A="0.00088968" C="0.997331" G="0.00088968" T="0.00088968"/>
      <pos A="0.976572" C="0.00088968" G="0.00088968" T="0.0216489"/>
      <pos A="0.146204" C="0.727461" G="0.125445" T="0.00088968"/>
      <pos A="0.00088968" C="0.104686" G="0.719158" T="0.175267"/>
      <pos A="0.478351" C="0.312278" G="0.117141" T="0.0922301"/>
      <pos A="0.0797746" C="0.00088968" G="0.881079" T="0.0382562"/>
      <pos A="0.34134" C="0.486655" G="0.171115" T="0.00088968"/>
      <pos A="0.183571" C="0.569692" G="0.104686" T="0.142052"/>
      <pos A="0.370403" C="0.416074" G="0.15866" T="0.0548636"/>
    </motif>
    <motif db="0" id="HESX1_HUMAN.H11MO.0.D" length="16" nsites="8" evalue="1.0e+000"
        url="http://hocomoco.autosome.ru/motif/HESX1_HUMAN.H11MO.0.D">
      <pos A="0.436949" C="0.19709" G="0.182981" T="0.182981"/>
      <pos A="0.00308642" C="0.257055" G="0.35582" T="0.384039"/>
      <pos A="0.00308642" C="0.511023" G="0.482804" T="0.00308642"/>
      <pos A="0.130071" C="0.511023" G="0.00308642" T="0.35582"/>
      <pos A="0.00308642" C="0.00308642" G="0.990741" T="0.00308642"/>
      <pos A="0.14418" C="0.00308642" G="0.722663" T="0.130071"/>
      <pos A="0.130071" C="0.863757" G="0.00308642" T="0.00308642"/>
      <pos A="0.482804" C="0.130071" G="0.00308642" T="0.384039"/>
      <pos A="0.398148" C="0.595679" G="0.00308642" T="0.00308642"/>
      <pos A="0.271164" C="0.130071" G="0.468695" T="0.130071"/>
      <pos A="0.00308642" C="0.115961" G="0.00308642" T="0.877866"/>
      <pos A="0.384039" C="0.00308642" G="0.468695" T="0.14418"/>
      <pos A="0.369929" C="0.115961" G="0.511023" T="0.00308642"/>
      <pos A="0.271164" C="0.468695" G="0.130071" T="0.130071"/>
      <pos A="0.369929" C="0.384039" G="0.115961" T="0.130071"/>
      <pos A="0.0348325" C="0.161817" G="0.147707" T="0.655644"/>
    </motif>
    <motif db="0" id="HEY2_HUMAN.H11MO.0.D" length="17" nsites="8" evalue="1.0e+000"
        url="http://hocomoco.autosome.ru/motif/HEY2_HUMAN.H11MO.0.D">
      <pos A="0.00308642" C="0.00308642" G="0.871025" T="0.122802"/>
      <pos A="0.00308642" C="0.242518" G="0.496914" T="0.257482"/>
      <pos A="0.00308642" C="0.257482" G="0.377198" T="0.362233"/>
      <pos A="0.00308642" C="0.257482" G="0.616629" T="0.122802"/>
      <pos A="0.137767" C="0.00308642" G="0.856061" T="0.00308642"/>
      <pos A="0.00308642" C="0.856061" G="0.00308642" T="0.137767"/>
      <pos A="0.496914" C="0.00308642" G="0.122802" T="0.377198"/>
      <pos A="0.00308642" C="0.871025" G="0.122802" T="0.00308642"/>
      <pos A="0.00308642" C="0.122802" G="0.871025" T="0.00308642"/>
      <pos A="0.00308642" C="0.122802" G="0.00308642" T="0.871025"/>
      <pos A="0.00308642" C="0.00308642" G="0.990741" T="0.00308642"/>
      <pos A="0.122802" C="0.242518" G="0.631594" T="0.00308642"/>
      <pos A="0.122802" C="0.736345" G="0.137767" T="0.00308642"/>
      <pos A="0.362233" C="0.257482" G="0.122802" T="0.257482"/>
      <pos A="0.00308642" C="0.257482" G="0.122802" T="0.616629"/>
      <pos A="0.00308642" C="0.257482" G="0.362233" T="0.377198"/>
      <pos A="0.365975" C="0.261223" G="0.246259" T="0.126543"/>
    </motif>
    <motif db="0" id="HME2_HUMAN.H11MO.0.D" length="11" nsites="9518" evalue="1.0e+000"
        url="http://hocomoco.autosome.ru/motif/HME2_HUMAN.H11MO.0.D">
      <pos A="0.244325" C="0.209856" G="0.327616" T="0.218203"/>
      <pos A="0.222948" C="0.212323" G="0.360715" T="0.204014"/>
      <pos A="0.149905" C="0.152816" G="0.187179" T="0.5101"/>
      <pos A="0.52314" C="0.0291164" G="0.304896" T="0.142848"/>
      <pos A="0.626911" C="0.056187" G="0.316789" T="0.000113385"/>
      <pos A="0.000129208" C="0.000129208" G="0.0238613" T="0.97588"/>
      <pos A="0.000113385" C="0.000113385" G="0.306856" T="0.692917"/>
      <pos A="0.590944" C="0.0533394" G="0.214088" T="0.141628"/>
      <pos A="0.261311" C="0.141312" G="0.469406" T="0.127972"/>
      <pos A="0.161324" C="0.286372" G="0.320998" T="0.231306"/>
      <pos A="0.177369" C="0.218461" G="0.383176" T="0.220994"/>
    </motif>
    <motif db="0" id="HNF4A_HUMAN.H11MO.0.A" length="14" nsites="500" evalue="1.0e+000"
        url="http://hocomoco.autosome.ru/motif/HNF4A_HUMAN.H11MO.0.A">
      <pos A="0.289992" C="0.176015" G="0.417966" T="0.116027"/>
      <pos A="0.459958" C="0.0340432" G="0.425965" T="0.080034"/>
      <pos A="0.0740352" C="0.0180464" G="0.855879" T="0.0520396"/>
      <pos A="0.146021" C="0.0440412" G="0.40197" T="0.407968"/>
      <pos A="0.134023" C="0.325985" G="0.259998" T="0.279994"/>
      <pos A="0.00804839" C="0.903869" G="0.00804839" T="0.080034"/>
      <pos A="0.94786" C="0.0140472" G="0.0320436" T="0.00604879"/>
      <pos A="0.903869" C="0.0180464" G="0.070036" T="0.00804839"/>
      <pos A="0.931864" C="4.999e-05" G="0.0560388" T="0.0120476"/>
      <pos A="0.00604879" C="0.00404919" G="0.967856" T="0.0220456"/>
      <pos A="0.0280444" C="0.010048" G="0.192012" T="0.769896"/>
      <pos A="0.0420416" C="0.639922" G="0.0580384" T="0.259998"/>
      <pos A="0.0180464" C="0.893871" G="0.010048" T="0.0780344"/>
      <pos A="0.763897" C="0.070036" G="0.0840332" T="0.0820336"/>
    </motif>
    <motif db="0" id="HNF4G_HUMAN.H11MO.0.B" length="14" nsites="500" evalue="1.0e+000"
        url="http://hocomoco.autosome.ru/motif/HNF4G_HUMAN.H11MO.0.B">
      <pos A="0.281994" C="0.253999" G="0.353979" T="0.110028"/>
      <pos A="0.455959" C="0.0320436" G="0.39797" T="0.114027"/>
      <pos A="0.0720356" C="0.0180464" G="0.84788" T="0.0620376"/>
      <pos A="0.182014" C="0.070036" G="0.325985" T="0.421966"/>
      <pos A="0.15002" C="0.307988" G="0.277994" T="0.263997"/>
      <pos A="0.00804839" C="0.925865" G="0.010048" T="0.0560388"/>
      <pos A="0.94986" C="0.0220456" G="0.0160468" T="0.0120476"/>
      <pos A="0.845881" C="0.00804839" G="0.144021" T="0.00204959"/>
      <pos A="0.921866" C="4.999e-05" G="0.0680364" T="0.010048"/>
      <pos A="0.00804839" C="0.00604879" G="0.967856" T="0.0180464"/>
      <pos A="0.0160468" C="0.00804839" G="0.381974" T="0.593931"/>
      <pos A="0.0420416" C="0.495951" G="0.128024" T="0.333983"/>
      <pos A="0.0180464" C="0.835883" G="0.0160468" T="0.130024"/>
      <pos A="0.70191" C="0.0640372" G="0.130024" T="0.104029"/>
    </motif>
    <motif db="0" id="HTF4_HUMAN.H11MO.0.A" length="10" nsites="500" evalue="1.0e+000"
        url="http://hocomoco.autosome.ru/motif/HTF4_HUMAN.H11MO.0.A">
      <pos A="0.295991" C="0.120026" G="0.261998" T="0.321986"/>
      <pos A="0.142022" C="0.339982" G="0.493951" T="0.0240452"/>
      <pos A="0.0220456" C="0.94786" G="0.0220456" T="0.00804839"/>
      <pos A="0.843881" C="0.0140472" G="0.00604879" T="0.136023"/>
      <pos A="0.0140472" C="0.120026" G="0.837882" T="0.0280444"/>
      <pos A="0.0560388" C="0.609928" G="0.317986" T="0.0160468"/>
      <pos A="0.0180464" C="4.999e-05" G="0.010048" T="0.971856"/>
      <pos A="0.00404919" C="0.00804839" G="0.939862" T="0.0480404"/>
      <pos A="0.0980304" C="0.0320436" G="0.317986" T="0.55194"/>
      <pos A="0.0180464" C="0.160018" G="0.673915" T="0.14802"/>
    </motif>
    <motif db="0" id="HXB1_HUMAN.H11MO.0.D" length="10" nsites="15" evalue="1.0e+000"
        url="http://hocomoco.autosome.ru/motif/HXB1_HUMAN.H11MO.0.D">
      <pos A="0.307601" C="0.00165563" G="0.0696434" T="0.6211"/>
      <pos A="0.00165563" C="0.00165563" G="0.995033" T="0.00165563"/>
      <pos A="0.995033" C="0.00165563" G="0.00165563" T="0.00165563"/>
      <pos A="0.00165563" C="0.00165563" G="0.00165563" T="0.995033"/>
      <pos A="0.00165563" C="0.00165563" G="0.6211" T="0.375589"/>
      <pos A="0.00165563" C="0.00165563" G="0.995033" T="0.00165563"/>
      <pos A="0.995033" C="0.00165563" G="0.00165563" T="0.00165563"/>
      <pos A="0.00165563" C="0.00165563" G="0.00165563" T="0.995033"/>
      <pos A="0.00165563" C="0.171625" G="0.825064" T="0.00165563"/>
      <pos A="0.0696434" C="0.0696434" G="0.859057" T="0.00165563"/>
    </motif>
    <motif db="0" id="ID4_HUMAN.H11MO.0.D" length="11" nsites="210" evalue="1.0e+000"
        url="http://hocomoco.autosome.ru/motif/ID4_HUMAN.H11MO.0.D">
      <pos A="0.223822" C="0.161947" G="0.371371" T="0.242861"/>
      <pos A="0.320205" C="0.210733" G="0.305926" T="0.163137"/>
      <pos A="0.0703237" C="0.812827" G="0.0465255" T="0.0703237"/>
      <pos A="0.898501" C="0.00844836" G="0.0465255" T="0.0465255"/>
      <pos A="0.0429557" C="0.0619943" G="0.871133" T="0.0239172"/>
      <pos A="0.0286768" C="0.0810328" G="0.890171" T="0.000118991"/>
      <pos A="0.026297" C="0.0167777" G="0.0691337" T="0.887792"/>
      <pos A="0.0322465" C="0.0179676" G="0.90802" T="0.0417658"/>
      <pos A="0.145288" C="0.368991" G="0.0834127" T="0.402308"/>
      <pos A="0.282128" C="0.267849" G="0.24881" T="0.201214"/>
      <pos A="0.373751" C="0.221442" G="0.259519" T="0.145288"/>
    </motif>
    <motif db="0" id="IKZF1_HUMAN.H11MO.0.C" length="8" nsites="60" evalue="1.0e+000"
        url="http://hocomoco.autosome.ru/motif/IKZF1_HUMAN.H11MO.0.C">
      <pos A="0.0427902" C="0.286018" G="0.237711" T="0.43348"/>
      <pos A="0.0580449" C="0.0885543" G="0.000415973" T="0.852985"/>
      <pos A="0.0563499" C="0.000415973" G="0.942818" T="0.000415973"/>
      <pos A="0.0190606" C="0.0309254" G="0.949598" T="0.000415973"/>
      <pos A="0.000415973" C="0.0173657" G="0.981802" T="0.000415973"/>
      <pos A="0.849595" C="0.000415973" G="0.149573" T="0.000415973"/>
      <pos A="0.320765" C="0.0309254" G="0.532636" T="0.115674"/>
      <pos A="0.415683" C="0.0394002" G="0.368224" T="0.176693"/>
    </motif>
    <motif db="0" id="INSM1_HUMAN.H11MO.0.C" length="12" nsites="24" evalue="1.0e+000"
        url="http://hocomoco.autosome.ru/motif/INSM1_HUMAN.H11MO.0.C">
      <pos A="0.0650995" C="0.00103734" G="0.228142" T="0.705721"/>
      <pos A="0.00103734" C="0.00103734" G="0.741213" T="0.256712"/>
      <pos A="0.00103734" C="0.157158" G="0.122239" T="0.719565"/>
      <pos A="0.349918" C="0.619438" G="0.00103734" T="0.0296073"/>
      <pos A="0.968318" C="0.00103734" G="0.00103734" T="0.0296073"/>
      <pos A="0.00103734" C="0.00103734" G="0.996888" T="0.00103734"/>
      <pos A="0.00103734" C="0.00103734" G="0.996888" T="0.00103734"/>
      <pos A="0.00103734" C="0.00103734" G="0.996888" T="0.00103734"/>
      <pos A="0.00103734" C="0.00103734" G="0.996888" T="0.00103734"/>
      <pos A="0.00103734" C="0.0581772" G="0.911178" T="0.0296073"/>
      <pos A="0.0581772" C="0.939748" G="0.00103734" T="0.00103734"/>
      <pos A="0.619438" C="0.00103734" G="0.378488" T="0.00103734"/>
    </motif>
    <motif db="0" id="IRF3_HUMAN.H11MO.0.B" length="20" nsites="500" evalue="1.0e+000"
        url="http://hocomoco.autosome.ru/motif/IRF3_HUMAN.H11MO.0.B">
      <pos A="0.29999" C="0.0780344" G="0.513947" T="0.108028"/>
      <pos A="0.603929" C="0.0440412" G="0.29999" T="0.0520396"/>
      <pos A="0.677914" C="0.0660368" G="0.214007" T="0.0420416"/>
      <pos A="0.719906" C="0.0740352" G="0.110028" T="0.0960308"/>
      <pos A="0.305989" C="0.108028" G="0.455959" T="0.130024"/>
      <pos A="0.224005" C="0.0540392" G="0.557938" T="0.164017"/>
      <pos A="0.20201" C="0.0540392" G="0.731904" T="0.0120476"/>
      <pos A="0.819886" C="0.0180464" G="0.14802" T="0.0140472"/>
      <pos A="0.815887" C="0.0360428" G="0.126025" T="0.0220456"/>
      <pos A="0.89987" C="0.0160468" G="0.030044" T="0.0540392"/>
      <pos A="0.224005" C="0.261998" G="0.445961" T="0.0680364"/>
      <pos A="0.291992" C="0.0880324" G="0.40197" T="0.218006"/>
[truncated: 513,154 more chars]
