# Supplementary material for: DeepEPI: CNN-transformer-based model for extracting TF interactions through predicting enhancer-promoter interactions
Source: Bioinform Adv. 2025 Sep 17;5(1):vbaf221. doi: 10.1093/bioadv/vbaf221 (PMC12478696; doi:10.1093/bioadv/vbaf221)
Supplement: vbaf221_Supplementary_Data [file vbaf221_supplementary_data.zip › Supplementary_file5/GM12878/result_promoter49-GM12878/tomtom.tsv]

Query_ID	Target_ID	Optimal_offset	p-value	E-value	q-value	Overlap	Query_consensus	Target_consensus	Orientation
M1	PTF1A_HUMAN.H11MO.0.B	3	9.01253e-05	0.0693063	0.137498	15	GCTGTGGCCACCCACATGGAATGTGCAGAGTGGTGTCCGT	CCAGCTGCCCCCTTTCCC	+
M1	RARG_HUMAN.H11MO.2.D	4	0.000403818	0.310536	0.240276	16	GCTGTGGCCACCCACATGGAATGTGCAGAGTGGTGTCCGT	GTGACCTCTGGGTGACCCCC	-
M1	CLOCK_HUMAN.H11MO.0.C	-8	0.000552173	0.424621	0.240276	14	GCTGTGGCCACCCACATGGAATGTGCAGAGTGGTGTCCGT	CAGACACGTGAACA	+
M1	ZN563_HUMAN.H11MO.0.C	0	0.000672939	0.51749	0.240276	21	GCTGTGGCCACCCACATGGAATGTGCAGAGTGGTGTCCGT	GCAGCTGCCAGTGAGGATCCC	-
M1	ZN341_HUMAN.H11MO.0.C	0	0.000787464	0.60556	0.240276	22	GCTGTGGCCACCCACATGGAATGTGCAGAGTGGTGTCCGT	GCTCTTCCCTCCCCCCCCCCCC	-
M1	KLF6_HUMAN.H11MO.0.A	0	0.00169657	1.30466	0.360745	19	GCTGTGGCCACCCACATGGAATGTGCAGAGTGGTGTCCGT	CCCCCGGCCCCGCCCTTCC	-
M1	RXRA_HUMAN.H11MO.0.A	-10	0.00214585	1.65016	0.360745	20	GCTGTGGCCACCCACATGGAATGTGCAGAGTGGTGTCCGT	GGGGGAGGCAGAGGTCAGAG	+
M1	EGR1_HUMAN.H11MO.0.A	0	0.00221022	1.69966	0.360745	17	GCTGTGGCCACCCACATGGAATGTGCAGAGTGGTGTCCGT	CCCCCGCCCACGCCCTC	-
M1	LYL1_HUMAN.H11MO.0.A	3	0.00247596	1.90401	0.360745	11	GCTGTGGCCACCCACATGGAATGTGCAGAGTGGTGTCCGT	CCAGCTGTTTCCTG	+
M1	IRX2_HUMAN.H11MO.0.D	-15	0.0025052	1.9265	0.360745	19	GCTGTGGCCACCCACATGGAATGTGCAGAGTGGTGTCCGT	CCAACATGCCCACCCATGT	-
M1	TAL1_HUMAN.H11MO.0.A	5	0.00292021	2.24564	0.360745	14	GCTGTGGCCACCCACATGGAATGTGCAGAGTGGTGTCCGT	CCTTATCTGCCCCCCCCAG	-
M1	SP3_HUMAN.H11MO.0.B	-1	0.00335961	2.58354	0.360745	20	GCTGTGGCCACCCACATGGAATGTGCAGAGTGGTGTCCGT	CCCCGGCCCCGCCCCCCCCC	-
M1	OLIG2_HUMAN.H11MO.0.B	3	0.00365342	2.80948	0.360745	15	GCTGTGGCCACCCACATGGAATGTGCAGAGTGGTGTCCGT	CCAGCTGTTTCCCTTCTG	+
M1	MYOD1_HUMAN.H11MO.0.A	3	0.00385538	2.96478	0.360745	12	GCTGTGGCCACCCACATGGAATGTGCAGAGTGGTGTCCGT	GCAGCTGTTCCTGCC	+
M1	SP2_HUMAN.H11MO.0.A	0	0.0039207	3.01502	0.360745	22	GCTGTGGCCACCCACATGGAATGTGCAGAGTGGTGTCCGT	CCCCCGGCCCCGCCCCCCCCCC	-
M1	MAFA_HUMAN.H11MO.0.D	2	0.00406964	3.12955	0.360745	19	GCTGTGGCCACCCACATGGAATGTGCAGAGTGGTGTCCGT	GTGCTGACCCCGCAGCCTTCG	+
M1	MAF_HUMAN.H11MO.0.A	-18	0.00425623	3.27304	0.360745	19	GCTGTGGCCACCCACATGGAATGTGCAGAGTGGTGTCCGT	GAATCTGCTGACTCAGCAA	+
M1	PURA_HUMAN.H11MO.0.D	-1	0.00491853	3.78235	0.365601	17	GCTGTGGCCACCCACATGGAATGTGCAGAGTGGTGTCCGT	CCCTGCCCCCCCCTTCC	-
M1	GATA1_HUMAN.H11MO.0.A	5	0.00493569	3.79555	0.365601	14	GCTGTGGCCACCCACATGGAATGTGCAGAGTGGTGTCCGT	TCTTATCTGTCCCCGCCAG	-
M1	SPIC_HUMAN.H11MO.0.D	-8	0.00527207	4.05422	0.365601	13	GCTGTGGCCACCCACATGGAATGTGCAGAGTGGTGTCCGT	CCTCCCCTTCCTC	-
M1	EGR2_HUMAN.H11MO.0.A	-1	0.00720781	5.5428	0.478106	18	GCTGTGGCCACCCACATGGAATGTGCAGAGTGGTGTCCGT	CCCCTCCCACACCCCCCC	-
M1	GATA2_HUMAN.H11MO.0.A	5	0.00819341	6.30073	0.480349	14	GCTGTGGCCACCCACATGGAATGTGCAGAGTGGTGTCCGT	CCTTATCTCCACCCCCCAG	-
M1	THAP1_HUMAN.H11MO.0.C	-9	0.00826515	6.3559	0.480349	22	GCTGTGGCCACCCACATGGAATGTGCAGAGTGGTGTCCGT	GCCCGCAGCCAAGATGGCGGCG	-
M1	SP4_HUMAN.H11MO.0.A	-2	0.00850103	6.53729	0.480349	20	GCTGTGGCCACCCACATGGAATGTGCAGAGTGGTGTCCGT	CCCGGCCCCGCCCCCTTCCC	-
M1	RARA_HUMAN.H11MO.0.A	6	0.00850103	6.53729	0.480349	14	GCTGTGGCCACCCACATGGAATGTGCAGAGTGGTGTCCGT	CCTTGACCTCTTGATCCCCC	-
M2	SP3_HUMAN.H11MO.0.B	-8	0.000314864	0.24213	0.221526	20	GCCTGGGGCGACGGCACCGGCCGGGCCCGGAGTCGCCCGG	CCCCGGCCCCGCCCCCCCCC	-
M2	ZN563_HUMAN.H11MO.0.C	-19	0.000476792	0.366653	0.221526	21	GCCTGGGGCGACGGCACCGGCCGGGCCCGGAGTCGCCCGG	GCAGCTGCCAGTGAGGATCCC	-
M2	THAP1_HUMAN.H11MO.0.C	-9	0.000556553	0.427989	0.221526	22	GCCTGGGGCGACGGCACCGGCCGGGCCCGGAGTCGCCCGG	CGCCGCCATCTTGGCTGCGGGC	+
M2	RXRA_HUMAN.H11MO.0.A	-9	0.000726494	0.558674	0.221526	20	GCCTGGGGCGACGGCACCGGCCGGGCCCGGAGTCGCCCGG	CTCTGACCTCTGCCTCCCCC	-
M2	ZFX_HUMAN.H11MO.1.A	-11	0.00126517	0.972913	0.287638	17	GCCTGGGGCGACGGCACCGGCCGGGCCCGGAGTCGCCCGG	CCCCGGCCTCCGCCCCC	-
M2	SP2_HUMAN.H11MO.0.A	-17	0.00136825	1.05219	0.287638	22	GCCTGGGGCGACGGCACCGGCCGGGCCCGGAGTCGCCCGG	CCCCCGGCCCCGCCCCCCCCCC	-
M2	IRX2_HUMAN.H11MO.0.D	-12	0.00198615	1.52735	0.287638	19	GCCTGGGGCGACGGCACCGGCCGGGCCCGGAGTCGCCCGG	CCAACATGCCCACCCATGT	-
M2	GATA1_HUMAN.H11MO.0.A	-29	0.00229193	1.7625	0.287638	11	GCCTGGGGCGACGGCACCGGCCGGGCCCGGAGTCGCCCGG	CTGGCGGGGACAGATAAGA	+
M2	NR1D1_HUMAN.H11MO.0.B	-17	0.00246082	1.89237	0.287638	19	GCCTGGGGCGACGGCACCGGCCGGGCCCGGAGTCGCCCGG	CCTTCTGACCCACTTCCCT	-
M2	SP4_HUMAN.H11MO.0.A	-11	0.00343971	2.64513	0.295932	20	GCCTGGGGCGACGGCACCGGCCGGGCCCGGAGTCGCCCGG	GGGAAGGGGGCGGGGCCGGG	+
M2	RARG_HUMAN.H11MO.2.D	-27	0.00343971	2.64513	0.295932	13	GCCTGGGGCGACGGCACCGGCCGGGCCCGGAGTCGCCCGG	GGGGGTCACCCAGAGGTCAC	+
M2	KLF3_HUMAN.H11MO.0.B	-9	0.00349383	2.68676	0.295932	19	GCCTGGGGCGACGGCACCGGCCGGGCCCGGAGTCGCCCGG	CCCGGCCCCGCCCCTCCCC	-
M2	PATZ1_HUMAN.H11MO.0.C	-17	0.00413635	3.18085	0.315318	22	GCCTGGGGCGACGGCACCGGCCGGGCCCGGAGTCGCCCGG	CCTCCCCCCCCGCCCCCTCCCC	-
M2	KLF6_HUMAN.H11MO.0.A	-17	0.00491993	3.78343	0.357192	19	GCCTGGGGCGACGGCACCGGCCGGGCCCGGAGTCGCCCGG	CCCCCGGCCCCGCCCTTCC	-
M2	CLOCK_HUMAN.H11MO.0.C	-22	0.00640099	4.92236	0.385325	14	GCCTGGGGCGACGGCACCGGCCGGGCCCGGAGTCGCCCGG	TGTTCACGTGTCTG	-
M2	TLX1_HUMAN.H11MO.0.D	-2	0.00659416	5.07091	0.385325	17	GCCTGGGGCGACGGCACCGGCCGGGCCCGGAGTCGCCCGG	CTGGCAAGTTGCCAAGG	+
M2	ZN589_HUMAN.H11MO.0.D	-8	0.00753451	5.79404	0.396114	16	GCCTGGGGCGACGGCACCGGCCGGGCCCGGAGTCGCCCGG	CGGCAGTAACCGTGGG	-
M2	RFX1_HUMAN.H11MO.0.B	-2	0.00812309	6.24666	0.412822	22	GCCTGGGGCGACGGCACCGGCCGGGCCCGGAGTCGCCCGG	CCGTCGCCATGGCAACCGGGGC	-
M4	RXRA_HUMAN.H11MO.0.A	-15	0.000383573	0.294967	0.296414	20	CCGCCGCCGCAGCCGCGCTCAGCCCTCGGGGCCGGCAGTC	CTCTGACCTCTGCCTCCCCC	-
M4	ZN563_HUMAN.H11MO.0.C	-14	0.00117788	0.90579	0.296414	21	CCGCCGCCGCAGCCGCGCTCAGCCCTCGGGGCCGGCAGTC	GGGATCCTCACTGGCAGCTGC	+
M4	ZN341_HUMAN.H11MO.0.C	-16	0.00124474	0.957204	0.296414	22	CCGCCGCCGCAGCCGCGCTCAGCCCTCGGGGCCGGCAGTC	GCTCTTCCCTCCCCCCCCCCCC	-
M4	THAP1_HUMAN.H11MO.0.C	-4	0.00133216	1.02443	0.296414	22	CCGCCGCCGCAGCCGCGCTCAGCCCTCGGGGCCGGCAGTC	GCCCGCAGCCAAGATGGCGGCG	-
M4	ZFX_HUMAN.H11MO.1.A	-12	0.00133996	1.03043	0.296414	17	CCGCCGCCGCAGCCGCGCTCAGCCCTCGGGGCCGGCAGTC	GGGGGCGGAGGCCGGGG	+
M4	SP2_HUMAN.H11MO.0.A	-10	0.00142532	1.09607	0.296414	22	CCGCCGCCGCAGCCGCGCTCAGCCCTCGGGGCCGGCAGTC	CCCCCGGCCCCGCCCCCCCCCC	-
M4	IRX2_HUMAN.H11MO.0.D	-12	0.00167779	1.29022	0.296414	19	CCGCCGCCGCAGCCGCGCTCAGCCCTCGGGGCCGGCAGTC	CCAACATGCCCACCCATGT	-
M4	SP3_HUMAN.H11MO.0.B	-11	0.00168457	1.29543	0.296414	20	CCGCCGCCGCAGCCGCGCTCAGCCCTCGGGGCCGGCAGTC	CCCCGGCCCCGCCCCCCCCC	-
M4	GATA1_HUMAN.H11MO.0.A	7	0.00224077	1.72316	0.342985	12	CCGCCGCCGCAGCCGCGCTCAGCCCTCGGGGCCGGCAGTC	TCTTATCTGTCCCCGCCAG	-
M4	GATA2_HUMAN.H11MO.0.A	7	0.00393296	3.02444	0.429999	12	CCGCCGCCGCAGCCGCGCTCAGCCCTCGGGGCCGGCAGTC	CCTTATCTCCACCCCCCAG	-
M4	ZN667_HUMAN.H11MO.0.C	-16	0.00483023	3.71444	0.470252	19	CCGCCGCCGCAGCCGCGCTCAGCCCTCGGGGCCGGCAGTC	GCTGAGCTTTTAAGGCCAC	-
M4	PATZ1_HUMAN.H11MO.0.C	-3	0.00553554	4.25683	0.470252	22	CCGCCGCCGCAGCCGCGCTCAGCCCTCGGGGCCGGCAGTC	CCTCCCCCCCCGCCCCCTCCCC	-
M4	PROX1_HUMAN.H11MO.0.D	-17	0.00563631	4.33432	0.470252	17	CCGCCGCCGCAGCCGCGCTCAGCCCTCGGGGCCGGCAGTC	CCCAACCCGCCTTACCC	-
M4	TAL1_HUMAN.H11MO.0.A	7	0.00591476	4.54845	0.470252	12	CCGCCGCCGCAGCCGCGCTCAGCCCTCGGGGCCGGCAGTC	CCTTATCTGCCCCCCCCAG	-
M4	PAX8_HUMAN.H11MO.0.D	-20	0.00633873	4.87448	0.470252	14	CCGCCGCCGCAGCCGCGCTCAGCCCTCGGGGCCGGCAGTC	CCCGCTTCAGTGAC	-
M4	RARG_HUMAN.H11MO.2.D	-17	0.00651697	5.01155	0.470252	20	CCGCCGCCGCAGCCGCGCTCAGCCCTCGGGGCCGGCAGTC	GTGACCTCTGGGTGACCCCC	-
M4	NR1D1_HUMAN.H11MO.0.B	-5	0.00675891	5.1976	0.470252	19	CCGCCGCCGCAGCCGCGCTCAGCCCTCGGGGCCGGCAGTC	CCTTCTGACCCACTTCCCT	-
M5	ZN563_HUMAN.H11MO.0.C	-11	0.00015277	0.11748	0.216041	21	GCGCCGCGGCCCCCGCCGTCAAGCCGCCTCCGGCCGGCAC	GCAGCTGCCAGTGAGGATCCC	-
M5	RXRA_HUMAN.H11MO.0.A	-10	0.000401377	0.308659	0.216041	20	GCGCCGCGGCCCCCGCCGTCAAGCCGCCTCCGGCCGGCAC	CTCTGACCTCTGCCTCCCCC	-
M5	THAP1_HUMAN.H11MO.0.C	-10	0.000424647	0.326553	0.216041	22	GCGCCGCGGCCCCCGCCGTCAAGCCGCCTCCGGCCGGCAC	CGCCGCCATCTTGGCTGCGGGC	+
M5	ZFX_HUMAN.H11MO.1.A	-3	0.000569772	0.438155	0.217406	17	GCGCCGCGGCCCCCGCCGTCAAGCCGCCTCCGGCCGGCAC	CCCCGGCCTCCGCCCCC	-
M5	SP2_HUMAN.H11MO.0.A	-3	0.00106672	0.820306	0.325618	22	GCGCCGCGGCCCCCGCCGTCAAGCCGCCTCCGGCCGGCAC	CCCCCGGCCCCGCCCCCCCCCC	-
M5	GATA1_HUMAN.H11MO.0.A	-29	0.00163375	1.25635	0.327544	11	GCGCCGCGGCCCCCGCCGTCAAGCCGCCTCCGGCCGGCAC	CTGGCGGGGACAGATAAGA	+
M5	SP3_HUMAN.H11MO.0.B	-15	0.00164704	1.26658	0.327544	20	GCGCCGCGGCCCCCGCCGTCAAGCCGCCTCCGGCCGGCAC	CCCCGGCCCCGCCCCCCCCC	-
M5	ZN589_HUMAN.H11MO.0.D	-2	0.00194729	1.49747	0.330231	16	GCGCCGCGGCCCCCGCCGTCAAGCCGCCTCCGGCCGGCAC	CCCACGGTTACTGCCG	+
M5	IRX2_HUMAN.H11MO.0.D	0	0.00270928	2.08344	0.413507	19	GCGCCGCGGCCCCCGCCGTCAAGCCGCCTCCGGCCGGCAC	CCAACATGCCCACCCATGT	-
M5	PATZ1_HUMAN.H11MO.0.C	-9	0.00352825	2.71323	0.448754	22	GCGCCGCGGCCCCCGCCGTCAAGCCGCCTCCGGCCGGCAC	CCTCCCCCCCCGCCCCCTCCCC	-
M5	MAFA_HUMAN.H11MO.0.D	-3	0.00507799	3.90498	0.493431	21	GCGCCGCGGCCCCCGCCGTCAAGCCGCCTCCGGCCGGCAC	GTGCTGACCCCGCAGCCTTCG	+
M5	ZN554_HUMAN.H11MO.0.C	-9	0.00563401	4.33255	0.493431	20	GCGCCGCGGCCCCCGCCGTCAAGCCGCCTCCGGCCGGCAC	GCTGAGCCATGTGGGGTGCT	+
M5	TLX1_HUMAN.H11MO.0.D	-9	0.0058938	4.53233	0.493431	17	GCGCCGCGGCCCCCGCCGTCAAGCCGCCTCCGGCCGGCAC	CCTTGGCAACTTGCCAG	-
M5	ZN341_HUMAN.H11MO.0.C	-9	0.00660003	5.07542	0.493431	22	GCGCCGCGGCCCCCGCCGTCAAGCCGCCTCCGGCCGGCAC	GCTCTTCCCTCCCCCCCCCCCC	-
M5	TAL1_HUMAN.H11MO.0.A	-29	0.00663295	5.10074	0.493431	11	GCGCCGCGGCCCCCGCCGTCAAGCCGCCTCCGGCCGGCAC	CTGGGGGGGGCAGATAAGG	+
M5	KLF6_HUMAN.H11MO.0.A	-12	0.00809065	6.22171	0.493431	19	GCGCCGCGGCCCCCGCCGTCAAGCCGCCTCCGGCCGGCAC	CCCCCGGCCCCGCCCTTCC	-
M6	PATZ1_HUMAN.H11MO.0.C	-13	7.4247e-05	0.0570959	0.0643867	22	CCAAGCCGCACGTGCAGAGCCGGCGGCAGAAAGGAGACCT	GGGGAGGGGGCGGGGGGGGAGG	+
M6	ZN563_HUMAN.H11MO.0.C	-9	8.66488e-05	0.0666329	0.0643867	21	CCAAGCCGCACGTGCAGAGCCGGCGGCAGAAAGGAGACCT	GGGATCCTCACTGGCAGCTGC	+
M6	SMAD3_HUMAN.H11MO.0.B	-23	0.000189214	0.145505	0.077405	12	CCAAGCCGCACGTGCAGAGCCGGCGGCAGAAAGGAGACCT	CAGGTGACAGAG	-
M6	VEZF1_HUMAN.H11MO.0.C	-16	0.000208336	0.160211	0.077405	22	CCAAGCCGCACGTGCAGAGCCGGCGGCAGAAAGGAGACCT	GGGGAGGGGGGAGGGGGAGGGG	+
M6	PTF1A_HUMAN.H11MO.0.B	-9	0.000470752	0.362008	0.11829	18	CCAAGCCGCACGTGCAGAGCCGGCGGCAGAAAGGAGACCT	GGGAAAGGGGGCAGCTGG	-
M6	ZBT17_HUMAN.H11MO.0.A	-18	0.000724765	0.557344	0.11829	19	CCAAGCCGCACGTGCAGAGCCGGCGGCAGAAAGGAGACCT	GAGGGTGGGGGAGGGGAAG	+
M6	MAFA_HUMAN.H11MO.0.D	-8	0.000773174	0.594571	0.11829	21	CCAAGCCGCACGTGCAGAGCCGGCGGCAGAAAGGAGACCT	CGAAGGCTGCGGGGTCAGCAC	-
M6	MAZ_HUMAN.H11MO.0.A	-15	0.00079459	0.61104	0.11829	22	CCAAGCCGCACGTGCAGAGCCGGCGGCAGAAAGGAGACCT	GGGGGAGGGGGGGGGGGGGGGG	+
M6	ZN341_HUMAN.H11MO.0.C	-17	0.000853427	0.656285	0.11829	22	CCAAGCCGCACGTGCAGAGCCGGCGGCAGAAAGGAGACCT	GGGGGGGGGGGGAGGGAAGAGC	+
M6	SP2_HUMAN.H11MO.0.A	-4	0.000916343	0.704668	0.11829	22	CCAAGCCGCACGTGCAGAGCCGGCGGCAGAAAGGAGACCT	GGGGGGGGGGCGGGGCCGGGGG	+
M6	THAP1_HUMAN.H11MO.0.C	-3	0.000916343	0.704668	0.11829	22	CCAAGCCGCACGTGCAGAGCCGGCGGCAGAAAGGAGACCT	GCCCGCAGCCAAGATGGCGGCG	-
M6	PROX1_HUMAN.H11MO.0.D	1	0.000964668	0.74183	0.11829	16	CCAAGCCGCACGTGCAGAGCCGGCGGCAGAAAGGAGACCT	CCCAACCCGCCTTACCC	-
M6	TAF1_HUMAN.H11MO.0.A	-13	0.00118721	0.912967	0.126027	16	CCAAGCCGCACGTGCAGAGCCGGCGGCAGAAAGGAGACCT	AAGATGGCGGCGGCGG	+
M6	ZFX_HUMAN.H11MO.1.A	-12	0.00133292	1.02501	0.132061	17	CCAAGCCGCACGTGCAGAGCCGGCGGCAGAAAGGAGACCT	GGGGGCGGAGGCCGGGG	+
M6	OSR2_HUMAN.H11MO.0.C	-10	0.00164989	1.26877	0.153249	16	CCAAGCCGCACGTGCAGAGCCGGCGGCAGAAAGGAGACCT	GCTGCTGCTTCTGCTG	+
M6	MYOD1_HUMAN.H11MO.0.A	-12	0.00186126	1.43131	0.162713	15	CCAAGCCGCACGTGCAGAGCCGGCGGCAGAAAGGAGACCT	GGCAGGAACAGCTGC	-
M6	NR1D1_HUMAN.H11MO.0.B	-15	0.00224789	1.72862	0.185595	19	CCAAGCCGCACGTGCAGAGCCGGCGGCAGAAAGGAGACCT	AGGGAAGTGGGTCAGAAGG	+
M6	E2F7_HUMAN.H11MO.0.B	-19	0.00259017	1.99184	0.197585	13	CCAAGCCGCACGTGCAGAGCCGGCGGCAGAAAGGAGACCT	GGGGCGGGAAAGG	+
M6	BHE41_HUMAN.H11MO.0.D	-13	0.00271503	2.08786	0.197585	20	CCAAGCCGCACGTGCAGAGCCGGCGGCAGAAAGGAGACCT	ACCGGGTCACGTGCAGAAGG	+
M6	IRX2_HUMAN.H11MO.0.D	-9	0.00279196	2.14702	0.197585	19	CCAAGCCGCACGTGCAGAGCCGGCGGCAGAAAGGAGACCT	ACATGGGTGGGCATGTTGG	+
M6	SP4_HUMAN.H11MO.0.A	-16	0.0031194	2.39881	0.199418	20	CCAAGCCGCACGTGCAGAGCCGGCGGCAGAAAGGAGACCT	GGGAAGGGGGCGGGGCCGGG	+
M6	ZN335_HUMAN.H11MO.0.A	-18	0.0031346	2.41051	0.199418	22	CCAAGCCGCACGTGCAGAGCCGGCGGCAGAAAGGAGACCT	TCAGGCAGCGCCGAGGACAGCC	-
M6	KLF6_HUMAN.H11MO.0.A	-7	0.00322041	2.4765	0.199418	19	CCAAGCCGCACGTGCAGAGCCGGCGGCAGAAAGGAGACCT	GGAAGGGCGGGGCCGGGGG	+
M6	HLTF_HUMAN.H11MO.0.D	-18	0.00382392	2.94059	0.219059	12	CCAAGCCGCACGTGCAGAGCCGGCGGCAGAAAGGAGACCT	TAGGGCTGCAAA	+
M6	ZN554_HUMAN.H11MO.0.C	-13	0.0038324	2.94711	0.219059	20	CCAAGCCGCACGTGCAGAGCCGGCGGCAGAAAGGAGACCT	GCTGAGCCATGTGGGGTGCT	+
M6	SP3_HUMAN.H11MO.0.B	-5	0.00438914	3.37525	0.241482	20	CCAAGCCGCACGTGCAGAGCCGGCGGCAGAAAGGAGACCT	GGGGGGGGGCGGGGCCGGGG	+
M6	EGR1_HUMAN.H11MO.0.A	-15	0.00454966	3.49869	0.241482	17	CCAAGCCGCACGTGCAGAGCCGGCGGCAGAAAGGAGACCT	GAGGGCGTGGGCGGGGG	+
M6	FLI1_HUMAN.H11MO.0.A	-21	0.00473688	3.64266	0.242749	18	CCAAGCCGCACGTGCAGAGCCGGCGGCAGAAAGGAGACCT	GGAGGAAGGAAGGAGGGA	+
M6	RFX5_HUMAN.H11MO.0.A	-18	0.00502039	3.86068	0.248702	20	CCAAGCCGCACGTGCAGAGCCGGCGGCAGAAAGGAGACCT	GTCAGCTGTTGCTAGGCAGA	+
M6	ZN563_HUMAN.H11MO.1.C	-19	0.00545558	4.19534	0.26015	12	CCAAGCCGCACGTGCAGAGCCGGCGGCAGAAAGGAGACCT	CAGGCAGCACAG	+
M6	ZN589_HUMAN.H11MO.0.D	-11	0.00574046	4.41441	0.26015	16	CCAAGCCGCACGTGCAGAGCCGGCGGCAGAAAGGAGACCT	CGGCAGTAACCGTGGG	-
M6	PAX5_HUMAN.H11MO.0.A	-16	0.0060948	4.6869	0.26015	21	CCAAGCCGCACGTGCAGAGCCGGCGGCAGAAAGGAGACCT	GCCTGGGCAGCAGAGCGTGAC	+
M6	Z324A_HUMAN.H11MO.0.C	-11	0.00612671	4.71144	0.26015	23	CCAAGCCGCACGTGCAGAGCCGGCGGCAGAAAGGAGACCT	TGGCAGCAAAGGATGGTTTGATA	-
M6	E2F1_HUMAN.H11MO.0.A	-17	0.00647736	4.98109	0.267399	14	CCAAGCCGCACGTGCAGAGCCGGCGGCAGAAAGGAGACCT	GGGGGGCGGGAAAG	+
M6	E2F6_HUMAN.H11MO.0.A	-19	0.00716838	5.51249	0.273162	13	CCAAGCCGCACGTGCAGAGCCGGCGGCAGAAAGGAGACCT	GGGGCGGGAAGGG	+
M6	TFDP1_HUMAN.H11MO.0.C	-17	0.00757891	5.82818	0.281585	14	CCAAGCCGCACGTGCAGAGCCGGCGGCAGAAAGGAGACCT	GGGGGGCGGGAAAA	+
M6	RXRA_HUMAN.H11MO.0.A	-20	0.00795586	6.11806	0.288381	20	CCAAGCCGCACGTGCAGAGCCGGCGGCAGAAAGGAGACCT	GGGGGAGGCAGAGGTCAGAG	+
M6	E2F3_HUMAN.H11MO.0.A	-19	0.00890565	6.84844	0.315123	11	CCAAGCCGCACGTGCAGAGCCGGCGGCAGAAAGGAGACCT	AGGGCGGGAAA	+
M6	EGR2_HUMAN.H11MO.0.A	-13	0.00948583	7.2946	0.315784	18	CCAAGCCGCACGTGCAGAGCCGGCGGCAGAAAGGAGACCT	GGGGGGGTGTGGGAGGGG	+
M6	MYBA_HUMAN.H11MO.0.D	-15	0.00969665	7.45672	0.315784	15	CCAAGCCGCACGTGCAGAGCCGGCGGCAGAAAGGAGACCT	AGTGGCAGTTGGAGA	+
M6	RFX1_HUMAN.H11MO.0.B	-4	0.00977425	7.5164	0.315784	22	CCAAGCCGCACGTGCAGAGCCGGCGGCAGAAAGGAGACCT	GCCCCGGTTGCCATGGCGACGG	+
M6	MCR_HUMAN.H11MO.0.D	-14	0.010693	8.22295	0.324919	17	CCAAGCCGCACGTGCAGAGCCGGCGGCAGAAAGGAGACCT	AAGAACAGGTTGTTGTA	+
M6	ETS2_HUMAN.H11MO.0.B	-24	0.0107129	8.23822	0.324919	13	CCAAGCCGCACGTGCAGAGCCGGCGGCAGAAAGGAGACCT	GGAAGGAAGAGGA	+
M6	CLOCK_HUMAN.H11MO.0.C	-14	0.0120038	9.2309	0.354311	14	CCAAGCCGCACGTGCAGAGCCGGCGGCAGAAAGGAGACCT	CAGACACGTGAACA	+
M6	OLIG2_HUMAN.H11MO.1.B	-19	0.0122932	9.45347	0.354311	10	CCAAGCCGCACGTGCAGAGCCGGCGGCAGAAAGGAGACCT	CCATCTGTTT	+
M6	OLIG2_HUMAN.H11MO.0.B	-9	0.0123972	9.53346	0.354311	18	CCAAGCCGCACGTGCAGAGCCGGCGGCAGAAAGGAGACCT	CAGAAGGGAAACAGCTGG	-
M6	TLX1_HUMAN.H11MO.0.D	-13	0.013126	10.0939	0.357079	17	CCAAGCCGCACGTGCAGAGCCGGCGGCAGAAAGGAGACCT	CCTTGGCAACTTGCCAG	-
M6	ZN214_HUMAN.H11MO.0.C	-13	0.0131919	10.1445	0.357079	22	CCAAGCCGCACGTGCAGAGCCGGCGGCAGAAAGGAGACCT	TCATCAAAGGCCTCAAAAAGGA	-
M6	BRAC_HUMAN.H11MO.0.A	-10	0.0132149	10.1622	0.357079	20	CCAAGCCGCACGTGCAGAGCCGGCGGCAGAAAGGAGACCT	TTAGCAGGGAGGTGTGAAAT	+
M6	SPIC_HUMAN.H11MO.0.D	-25	0.0135494	10.4195	0.358984	13	CCAAGCCGCACGTGCAGAGCCGGCGGCAGAAAGGAGACCT	GAGGAAGGGGAGG	+
M6	LEF1_HUMAN.H11MO.0.A	-21	0.0139399	10.7198	0.358984	14	CCAAGCCGCACGTGCAGAGCCGGCGGCAGAAAGGAGACCT	AGCAAATCAAAGGA	-
M6	SPZ1_HUMAN.H11MO.0.D	-11	0.0146127	11.2372	0.358984	16	CCAAGCCGCACGTGCAGAGCCGGCGGCAGAAAGGAGACCT	CGGCTGTTACCCTGGG	+
M6	MYOG_HUMAN.H11MO.0.B	-16	0.014638	11.2566	0.358984	13	CCAAGCCGCACGTGCAGAGCCGGCGGCAGAAAGGAGACCT	GGGACAGCTGCGG	-
M6	ZN770_HUMAN.H11MO.0.C	-17	0.0148439	11.415	0.358984	22	CCAAGCCGCACGTGCAGAGCCGGCGGCAGAAAGGAGACCT	GGGAGGCTGAGGCGGGAGGATC	+
M6	MBD2_HUMAN.H11MO.0.B	-15	0.0149762	11.5167	0.358984	11	CCAAGCCGCACGTGCAGAGCCGGCGGCAGAAAGGAGACCT	GGGGCCGGAGG	+
M6	AP2B_HUMAN.H11MO.0.B	-18	0.0160762	12.3626	0.379234	10	CCAAGCCGCACGTGCAGAGCCGGCGGCAGAAAGGAGACCT	GCCCGGGGGC	+
M6	WT1_HUMAN.H11MO.0.C	-14	0.0169046	12.9996	0.392544	20	CCAAGCCGCACGTGCAGAGCCGGCGGCAGAAAGGAGACCT	GGGCGGGGGAGGAGGGGGGG	+
M6	HESX1_HUMAN.H11MO.0.D	-9	0.0179523	13.8053	0.409388	16	CCAAGCCGCACGTGCAGAGCCGGCGGCAGAAAGGAGACCT	AGGCCACGTGCCGGAT	-
M6	LYL1_HUMAN.H11MO.0.A	-13	0.0186946	14.3761	0.409388	14	CCAAGCCGCACGTGCAGAGCCGGCGGCAGAAAGGAGACCT	CAGGAAACAGCTGG	-
M6	ZN467_HUMAN.H11MO.0.C	-16	0.0187318	14.4048	0.409388	22	CCAAGCCGCACGTGCAGAGCCGGCGGCAGAAAGGAGACCT	GGGGAGGGGAGGGGGGGGGGGG	+
M6	FEV_HUMAN.H11MO.0.B	-14	0.0191565	14.7314	0.412602	10	CCAAGCCGCACGTGCAGAGCCGGCGGCAGAAAGGAGACCT	CGCTTCCCGC	-
M6	E2F4_HUMAN.H11MO.1.A	-21	0.0200943	15.4525	0.415526	14	CCAAGCCGCACGTGCAGAGCCGGCGGCAGAAAGGAGACCT	GGCGGGAAATTTGA	+
M6	ZN263_HUMAN.H11MO.0.A	-17	0.0215165	16.5462	0.415526	20	CCAAGCCGCACGTGCAGAGCCGGCGGCAGAAAGGAGACCT	GGGAGGAGGGAGAGGAGGAG	+
M6	PTF1A_HUMAN.H11MO.1.B	-19	0.0215237	16.5517	0.415526	9	CCAAGCCGCACGTGCAGAGCCGGCGGCAGAAAGGAGACCT	CCAGCTGCT	-
M6	KLF15_HUMAN.H11MO.0.A	-20	0.0219166	16.8539	0.415526	19	CCAAGCCGCACGTGCAGAGCCGGCGGCAGAAAGGAGACCT	GGGGAGGAGCAGGGGGGGG	+
M6	MNX1_HUMAN.H11MO.0.D	-17	0.0219166	16.8539	0.415526	19	CCAAGCCGCACGTGCAGAGCCGGCGGCAGAAAGGAGACCT	TTAAGGGTTATTAAAATAG	-
M6	EGR2_HUMAN.H11MO.1.A	-16	0.0219744	16.8983	0.415526	16	CCAAGCCGCACGTGCAGAGCCGGCGGCAGAAAGGAGACCT	GGGGCGTGGGCGGGGG	+
M6	PURA_HUMAN.H11MO.0.D	-7	0.0222976	17.1469	0.415526	17	CCAAGCCGCACGTGCAGAGCCGGCGGCAGAAAGGAGACCT	GGAAGGGGGGGGCAGGG	+
M6	ASCL1_HUMAN.H11MO.0.A	-15	0.0231834	17.8281	0.415526	14	CCAAGCCGCACGTGCAGAGCCGGCGGCAGAAAGGAGACCT	GGGAGCAGGTGCAG	-
M6	THA_HUMAN.H11MO.0.C	-5	0.0237835	18.2895	0.415526	17	CCAAGCCGCACGTGCAGAGCCGGCGGCAGAAAGGAGACCT	GGGTCACTTCAGGTCAG	+
M6	AP2A_HUMAN.H11MO.0.A	-15	0.0244316	18.7879	0.415526	15	CCAAGCCGCACGTGCAGAGCCGGCGGCAGAAAGGAGACCT	ATGCCCTGAGGCCAT	+
M6	ZIC2_HUMAN.H11MO.0.D	-13	0.0244316	18.7879	0.415526	15	CCAAGCCGCACGTGCAGAGCCGGCGGCAGAAAGGAGACCT	TCACAGCAGGGGGCC	-
M6	KLF3_HUMAN.H11MO.0.B	-5	0.0247567	19.0379	0.415526	19	CCAAGCCGCACGTGCAGAGCCGGCGGCAGAAAGGAGACCT	GGGGAGGGGCGGGGCCGGG	+
M6	MAF_HUMAN.H11MO.0.A	-7	0.0247567	19.0379	0.415526	19	CCAAGCCGCACGTGCAGAGCCGGCGGCAGAAAGGAGACCT	GAATCTGCTGACTCAGCAA	+
M6	SRBP2_HUMAN.H11MO.0.B	-21	0.0247862	19.0606	0.415526	13	CCAAGCCGCACGTGCAGAGCCGGCGGCAGAAAGGAGACCT	GGGTGGGGTGAGG	+
M6	ETV5_HUMAN.H11MO.0.C	-23	0.0248843	19.136	0.415526	14	CCAAGCCGCACGTGCAGAGCCGGCGGCAGAAAGGAGACCT	GAGCAGGAAGTGAG	+
M6	GATA1_HUMAN.H11MO.0.A	-16	0.0262985	20.2236	0.430997	19	CCAAGCCGCACGTGCAGAGCCGGCGGCAGAAAGGAGACCT	CTGGCGGGGACAGATAAGA	+
M6	PAX8_HUMAN.H11MO.0.D	-19	0.0266974	20.5303	0.430997	14	CCAAGCCGCACGTGCAGAGCCGGCGGCAGAAAGGAGACCT	CCCGCTTCAGTGAC	-
M6	SOX10_HUMAN.H11MO.1.A	-23	0.028679	22.0541	0.453419	13	CCAAGCCGCACGTGCAGAGCCGGCGGCAGAAAGGAGACCT	GAGAACAAAGGAA	-
M6	NFAC1_HUMAN.H11MO.0.B	-23	0.0299239	23.0115	0.467459	15	CCAAGCCGCACGTGCAGAGCCGGCGGCAGAAAGGAGACCT	ATGGAAAAAAAGAAA	+
M6	E2F4_HUMAN.H11MO.0.A	-18	0.0308252	23.7046	0.467459	13	CCAAGCCGCACGTGCAGAGCCGGCGGCAGAAAGGAGACCT	GGGGGCGGGAAAT	+
M6	TBX21_HUMAN.H11MO.0.A	-17	0.0308252	23.7046	0.467459	13	CCAAGCCGCACGTGCAGAGCCGGCGGCAGAAAGGAGACCT	GTGGAGGTGTGAA	+
M6	ITF2_HUMAN.H11MO.0.C	-18	0.0318669	24.5057	0.475395	10	CCAAGCCGCACGTGCAGAGCCGGCGGCAGAAAGGAGACCT	CCCAGCTGCC	-
M8	SP2_HUMAN.H11MO.0.A	-3	0.000378075	0.290739	0.384699	22	CCGGCGCAGCCCCAGCTGCCGGGGGTGCCCGGGGCCGCCC	CCCCCGGCCCCGCCCCCCCCCC	-
M8	THAP1_HUMAN.H11MO.0.C	-13	0.000544438	0.418673	0.384699	22	CCGGCGCAGCCCCAGCTGCCGGGGGTGCCCGGGGCCGCCC	CGCCGCCATCTTGGCTGCGGGC	+
M8	SP3_HUMAN.H11MO.0.B	-4	0.000888094	0.682944	0.384699	20	CCGGCGCAGCCCCAGCTGCCGGGGGTGCCCGGGGCCGCCC	CCCCGGCCCCGCCCCCCCCC	-
M8	IRX2_HUMAN.H11MO.0.D	-5	0.00116881	0.898812	0.384699	19	CCGGCGCAGCCCCAGCTGCCGGGGGTGCCCGGGGCCGCCC	CCAACATGCCCACCCATGT	-
M8	ZN563_HUMAN.H11MO.0.C	-1	0.00128434	0.987655	0.384699	21	CCGGCGCAGCCCCAGCTGCCGGGGGTGCCCGGGGCCGCCC	GGGATCCTCACTGGCAGCTGC	+
M8	GATA1_HUMAN.H11MO.0.A	-29	0.00211463	1.62615	0.384699	11	CCGGCGCAGCCCCAGCTGCCGGGGGTGCCCGGGGCCGCCC	CTGGCGGGGACAGATAAGA	+
M8	ZFX_HUMAN.H11MO.1.A	-3	0.00215389	1.65634	0.384699	17	CCGGCGCAGCCCCAGCTGCCGGGGGTGCCCGGGGCCGCCC	CCCCGGCCTCCGCCCCC	-
M8	RXRA_HUMAN.H11MO.0.A	-9	0.00300033	2.30725	0.39808	20	CCGGCGCAGCCCCAGCTGCCGGGGGTGCCCGGGGCCGCCC	CTCTGACCTCTGCCTCCCCC	-
M8	MAFA_HUMAN.H11MO.0.D	-3	0.00358005	2.75306	0.400184	21	CCGGCGCAGCCCCAGCTGCCGGGGGTGCCCGGGGCCGCCC	GTGCTGACCCCGCAGCCTTCG	+
M8	CLOCK_HUMAN.H11MO.0.C	-15	0.00455747	3.50469	0.462995	14	CCGGCGCAGCCCCAGCTGCCGGGGGTGCCCGGGGCCGCCC	CAGACACGTGAACA	+
M8	BRAC_HUMAN.H11MO.0.A	-7	0.00550606	4.23416	0.463385	20	CCGGCGCAGCCCCAGCTGCCGGGGGTGCCCGGGGCCGCCC	ATTTCACACCTCCCTGCTAA	-
M8	KLF6_HUMAN.H11MO.0.A	-3	0.00605644	4.6574	0.463385	19	CCGGCGCAGCCCCAGCTGCCGGGGGTGCCCGGGGCCGCCC	CCCCCGGCCCCGCCCTTCC	-
M8	TAL1_HUMAN.H11MO.0.A	-29	0.00605644	4.6574	0.463385	11	CCGGCGCAGCCCCAGCTGCCGGGGGTGCCCGGGGCCGCCC	CTGGGGGGGGCAGATAAGG	+
M8	PATZ1_HUMAN.H11MO.0.C	-3	0.00608173	4.67685	0.463385	22	CCGGCGCAGCCCCAGCTGCCGGGGGTGCCCGGGGCCGCCC	CCTCCCCCCCCGCCCCCTCCCC	-
M9	PAX8_HUMAN.H11MO.0.D	-16	0.000120499	0.0926638	0.0551903	14	CCCGTGGGGCTGCTGGTACCCTTAGCTCAGTTGGGGGAAG	CCCGCTTCAGTGAC	-
M9	RXRA_HUMAN.H11MO.0.A	-12	0.000122059	0.0938635	0.0551903	20	CCCGTGGGGCTGCTGGTACCCTTAGCTCAGTTGGGGGAAG	GGGGGAGGCAGAGGTCAGAG	+
M9	THA_HUMAN.H11MO.0.C	-23	0.000134898	0.103737	0.0551903	17	CCCGTGGGGCTGCTGGTACCCTTAGCTCAGTTGGGGGAAG	GGGTCACTTCAGGTCAG	+
M9	RARG_HUMAN.H11MO.2.D	-10	0.000205513	0.15804	0.0551903	20	CCCGTGGGGCTGCTGGTACCCTTAGCTCAGTTGGGGGAAG	GGGGGTCACCCAGAGGTCAC	+
M9	ZN667_HUMAN.H11MO.0.C	-12	0.000220455	0.16953	0.0551903	19	CCCGTGGGGCTGCTGGTACCCTTAGCTCAGTTGGGGGAAG	GTGGCCTTAAAAGCTCAGC	+
M9	SPZ1_HUMAN.H11MO.0.D	-9	0.000232034	0.178434	0.0551903	16	CCCGTGGGGCTGCTGGTACCCTTAGCTCAGTTGGGGGAAG	CGGCTGTTACCCTGGG	+
M9	ZN589_HUMAN.H11MO.0.D	-9	0.00025549	0.196472	0.0551903	16	CCCGTGGGGCTGCTGGTACCCTTAGCTCAGTTGGGGGAAG	CGGCAGTAACCGTGGG	-
M9	GATA1_HUMAN.H11MO.0.A	-12	0.000519208	0.399271	0.0981382	19	CCCGTGGGGCTGCTGGTACCCTTAGCTCAGTTGGGGGAAG	CTGGCGGGGACAGATAAGA	+
M9	TAL1_HUMAN.H11MO.0.A	-12	0.00061317	0.471528	0.0988601	19	CCCGTGGGGCTGCTGGTACCCTTAGCTCAGTTGGGGGAAG	CTGGGGGGGGCAGATAAGG	+
M9	MAFA_HUMAN.H11MO.0.D	0	0.000744426	0.572464	0.0988601	21	CCCGTGGGGCTGCTGGTACCCTTAGCTCAGTTGGGGGAAG	GTGCTGACCCCGCAGCCTTCG	+
M9	NR1H3_HUMAN.H11MO.0.B	-20	0.000784541	0.603312	0.0988601	19	CCCGTGGGGCTGCTGGTACCCTTAGCTCAGTTGGGGGAAG	CAGAGGTCACTGCAGGTCA	+
M9	ZN563_HUMAN.H11MO.0.C	-8	0.000937565	0.720987	0.100826	21	CCCGTGGGGCTGCTGGTACCCTTAGCTCAGTTGGGGGAAG	GCAGCTGCCAGTGAGGATCCC	-
M9	GATA2_HUMAN.H11MO.0.A	-12	0.00100018	0.76914	0.100826	19	CCCGTGGGGCTGCTGGTACCCTTAGCTCAGTTGGGGGAAG	CTGGGGGGTGGAGATAAGG	+
M9	NR1D1_HUMAN.H11MO.0.B	-8	0.00100018	0.76914	0.100826	19	CCCGTGGGGCTGCTGGTACCCTTAGCTCAGTTGGGGGAAG	CCTTCTGACCCACTTCCCT	-
M9	THAP1_HUMAN.H11MO.0.C	-6	0.00214339	1.64827	0.202566	22	CCCGTGGGGCTGCTGGTACCCTTAGCTCAGTTGGGGGAAG	CGCCGCCATCTTGGCTGCGGGC	+
M9	NR1H4_HUMAN.H11MO.0.B	-1	0.00255027	1.96116	0.210144	19	CCCGTGGGGCTGCTGGTACCCTTAGCTCAGTTGGGGGAAG	CCTCGGGGTCATTGACCCC	-
M9	ZN554_HUMAN.H11MO.0.C	-11	0.00261271	2.00917	0.210144	20	CCCGTGGGGCTGCTGGTACCCTTAGCTCAGTTGGGGGAAG	AGCACCCCACATGGCTCAGC	-
M9	PAX5_HUMAN.H11MO.0.A	-14	0.00264048	2.03053	0.210144	21	CCCGTGGGGCTGCTGGTACCCTTAGCTCAGTTGGGGGAAG	GTCACGCTCTGCTGCCCAGGC	-
M9	SP2_HUMAN.H11MO.0.A	0	0.00283648	2.18125	0.214455	22	CCCGTGGGGCTGCTGGTACCCTTAGCTCAGTTGGGGGAAG	CCCCCGGCCCCGCCCCCCCCCC	-
M9	PAX2_HUMAN.H11MO.0.D	-13	0.00332833	2.55949	0.239659	18	CCCGTGGGGCTGCTGGTACCCTTAGCTCAGTTGGGGGAAG	TGTCACGCATGACTGAAC	-
M9	TLX1_HUMAN.H11MO.0.D	-2	0.00366305	2.81689	0.240825	17	CCCGTGGGGCTGCTGGTACCCTTAGCTCAGTTGGGGGAAG	CCTTGGCAACTTGCCAG	-
M9	ZN341_HUMAN.H11MO.0.C	-21	0.00399789	3.07438	0.251887	19	CCCGTGGGGCTGCTGGTACCCTTAGCTCAGTTGGGGGAAG	GGGGGGGGGGGGAGGGAAGAGC	+
M9	PTF1A_HUMAN.H11MO.0.B	-8	0.00417895	3.21361	0.252763	18	CCCGTGGGGCTGCTGGTACCCTTAGCTCAGTTGGGGGAAG	CCAGCTGCCCCCTTTCCC	+
M9	LYL1_HUMAN.H11MO.0.A	-8	0.00456204	3.50821	0.265321	14	CCCGTGGGGCTGCTGGTACCCTTAGCTCAGTTGGGGGAAG	CCAGCTGTTTCCTG	+
M9	ZFX_HUMAN.H11MO.1.A	0	0.00581678	4.47311	0.285836	17	CCCGTGGGGCTGCTGGTACCCTTAGCTCAGTTGGGGGAAG	CCCCGGCCTCCGCCCCC	-
M9	Z324A_HUMAN.H11MO.0.C	-9	0.00583631	4.48812	0.285836	23	CCCGTGGGGCTGCTGGTACCCTTAGCTCAGTTGGGGGAAG	TGGCAGCAAAGGATGGTTTGATA	-
M9	TFCP2_HUMAN.H11MO.0.D	-21	0.00585992	4.50628	0.285836	16	CCCGTGGGGCTGCTGGTACCCTTAGCTCAGTTGGGGGAAG	TCTGGCCAGTTCAGGC	-
M9	RARA_HUMAN.H11MO.2.A	-12	0.00627354	4.82436	0.296449	17	CCCGTGGGGCTGCTGGTACCCTTAGCTCAGTTGGGGGAAG	AGGTCACCGAGAGGTCA	+
M9	RARG_HUMAN.H11MO.0.B	-23	0.00700921	5.39008	0.302406	17	CCCGTGGGGCTGCTGGTACCCTTAGCTCAGTTGGGGGAAG	AGGTCAGAGTGACCTGGG	+
M9	SP3_HUMAN.H11MO.0.B	0	0.00706726	5.43472	0.302406	20	CCCGTGGGGCTGCTGGTACCCTTAGCTCAGTTGGGGGAAG	CCCCGGCCCCGCCCCCCCCC	-
M9	VDR_HUMAN.H11MO.0.A	-22	0.00739956	5.69026	0.302406	16	CCCGTGGGGCTGCTGGTACCCTTAGCTCAGTTGGGGGAAG	GGGGTCAGTGGGTTCA	+
M9	OSR2_HUMAN.H11MO.0.C	1	0.00739956	5.69026	0.302406	15	CCCGTGGGGCTGCTGGTACCCTTAGCTCAGTTGGGGGAAG	GCTGCTGCTTCTGCTG	+
M9	OLIG2_HUMAN.H11MO.0.B	-8	0.00809664	6.22631	0.31637	18	CCCGTGGGGCTGCTGGTACCCTTAGCTCAGTTGGGGGAAG	CCAGCTGTTTCCCTTCTG	+
M9	MCR_HUMAN.H11MO.0.D	-22	0.00845295	6.50032	0.319547	17	CCCGTGGGGCTGCTGGTACCCTTAGCTCAGTTGGGGGAAG	AAGAACAGGTTGTTGTA	+
M9	MAF_HUMAN.H11MO.0.A	-18	0.0107528	8.26888	0.369551	19	CCCGTGGGGCTGCTGGTACCCTTAGCTCAGTTGGGGGAAG	GAATCTGCTGACTCAGCAA	+
M9	ZBT17_HUMAN.H11MO.0.A	-21	0.0107528	8.26888	0.369551	19	CCCGTGGGGCTGCTGGTACCCTTAGCTCAGTTGGGGGAAG	GAGGGTGGGGGAGGGGAAG	+
M9	IRX2_HUMAN.H11MO.0.D	-1	0.0115102	8.85137	0.382105	19	CCCGTGGGGCTGCTGGTACCCTTAGCTCAGTTGGGGGAAG	ACATGGGTGGGCATGTTGG	+
M9	FOXD3_HUMAN.H11MO.0.D	-21	0.0116239	8.93882	0.382105	15	CCCGTGGGGCTGCTGGTACCCTTAGCTCAGTTGGGGGAAG	TTTGTTTACTTAGCA	+
M9	HESX1_HUMAN.H11MO.0.D	-6	0.0125521	9.65253	0.387352	16	CCCGTGGGGCTGCTGGTACCCTTAGCTCAGTTGGGGGAAG	ATCCGGCACGTGGCCT	+
M9	VEZF1_HUMAN.H11MO.0.C	0	0.0146117	11.2364	0.433228	22	CCCGTGGGGCTGCTGGTACCCTTAGCTCAGTTGGGGGAAG	CCCCTCCCCCTCCCCCCTCCCC	-
M9	ZN335_HUMAN.H11MO.0.A	-23	0.0146117	11.2364	0.433228	17	CCCGTGGGGCTGCTGGTACCCTTAGCTCAGTTGGGGGAAG	GGCTGTCCTCGGCGCTGCCTGA	+
M9	RFX1_HUMAN.H11MO.0.B	1	0.01554	11.9503	0.443385	21	CCCGTGGGGCTGCTGGTACCCTTAGCTCAGTTGGGGGAAG	GCCCCGGTTGCCATGGCGACGG	+
M9	PURA_HUMAN.H11MO.0.D	-24	0.0161346	12.4075	0.443385	16	CCCGTGGGGCTGCTGGTACCCTTAGCTCAGTTGGGGGAAG	GGAAGGGGGGGGCAGGG	+
M9	RFX5_HUMAN.H11MO.0.A	3	0.016753	12.8831	0.443385	17	CCCGTGGGGCTGCTGGTACCCTTAGCTCAGTTGGGGGAAG	TCTGCCTAGCAACAGCTGAC	-
M9	NR1I2_HUMAN.H11MO.0.C	-21	0.0171839	13.2144	0.443385	19	CCCGTGGGGCTGCTGGTACCCTTAGCTCAGTTGGGGGAAG	TGAGGTCAAAAAAGTTCAG	+
M9	GATA5_HUMAN.H11MO.0.D	-19	0.0173	13.3037	0.443385	17	CCCGTGGGGCTGCTGGTACCCTTAGCTCAGTTGGGGGAAG	TAAGAGATAACTTAGAT	+
M9	PROX1_HUMAN.H11MO.0.D	-1	0.0173	13.3037	0.443385	17	CCCGTGGGGCTGCTGGTACCCTTAGCTCAGTTGGGGGAAG	GGGTAAGGCGGGTTGGG	+
M9	THB_HUMAN.H11MO.0.C	-12	0.0173	13.3037	0.443385	17	CCCGTGGGGCTGCTGGTACCCTTAGCTCAGTTGGGGGAAG	GAGGTCAGGTCAGGTCA	+
M9	SP4_HUMAN.H11MO.0.A	-1	0.0178598	13.7342	0.450103	20	CCCGTGGGGCTGCTGGTACCCTTAGCTCAGTTGGGGGAAG	CCCGGCCCCGCCCCCTTCCC	-
M10	ZN667_HUMAN.H11MO.0.C	-16	6.24259e-05	0.0480055	0.0958033	19	ATTTGTTGCGGCGGCCGCTGCGCTCTGACTGGGATGGTCT	GCTGAGCTTTTAAGGCCAC	-
M11	SP3_HUMAN.H11MO.0.B	-1	0.000188945	0.145299	0.19434	20	GTCCAGGCCGGGCCGACCGCCGGGGCCCCCCGGGCCCAGG	CCCCGGCCCCGCCCCCCCCC	-
M11	GATA1_HUMAN.H11MO.0.A	8	0.000255701	0.196634	0.19434	11	GTCCAGGCCGGGCCGACCGCCGGGGCCCCCCGGGCCCAGG	TCTTATCTGTCCCCGCCAG	-
M11	RXRA_HUMAN.H11MO.0.A	-7	0.000475444	0.365616	0.19434	20	GTCCAGGCCGGGCCGACCGCCGGGGCCCCCCGGGCCCAGG	CTCTGACCTCTGCCTCCCCC	-
M11	SP2_HUMAN.H11MO.0.A	0	0.000510207	0.39235	0.19434	22	GTCCAGGCCGGGCCGACCGCCGGGGCCCCCCGGGCCCAGG	CCCCCGGCCCCGCCCCCCCCCC	-
M11	ZFX_HUMAN.H11MO.1.A	-14	0.000694106	0.533767	0.21151	17	GTCCAGGCCGGGCCGACCGCCGGGGCCCCCCGGGCCCAGG	CCCCGGCCTCCGCCCCC	-
M11	KLF3_HUMAN.H11MO.0.B	-2	0.00102315	0.786801	0.228792	19	GTCCAGGCCGGGCCGACCGCCGGGGCCCCCCGGGCCCAGG	CCCGGCCCCGCCCCTCCCC	-
M11	ZN589_HUMAN.H11MO.0.D	-6	0.00109654	0.843237	0.228792	16	GTCCAGGCCGGGCCGACCGCCGGGGCCCCCCGGGCCCAGG	CCCACGGTTACTGCCG	+
M11	IRX2_HUMAN.H11MO.0.D	-6	0.00137146	1.05465	0.228792	19	GTCCAGGCCGGGCCGACCGCCGGGGCCCCCCGGGCCCAGG	ACATGGGTGGGCATGTTGG	+
M11	KLF6_HUMAN.H11MO.0.A	0	0.00170253	1.30924	0.228792	19	GTCCAGGCCGGGCCGACCGCCGGGGCCCCCCGGGCCCAGG	CCCCCGGCCCCGCCCTTCC	-
M11	TLX1_HUMAN.H11MO.0.D	-23	0.00193073	1.48473	0.228792	17	GTCCAGGCCGGGCCGACCGCCGGGGCCCCCCGGGCCCAGG	CTGGCAAGTTGCCAAGG	+
M11	TAL1_HUMAN.H11MO.0.A	8	0.0019633	1.50977	0.228792	11	GTCCAGGCCGGGCCGACCGCCGGGGCCCCCCGGGCCCAGG	CCTTATCTGCCCCCCCCAG	-
M11	THAP1_HUMAN.H11MO.0.C	-18	0.00210229	1.61666	0.228792	22	GTCCAGGCCGGGCCGACCGCCGGGGCCCCCCGGGCCCAGG	GCCCGCAGCCAAGATGGCGGCG	-
M11	SP4_HUMAN.H11MO.0.A	-2	0.00262135	2.01582	0.266262	20	GTCCAGGCCGGGCCGACCGCCGGGGCCCCCCGGGCCCAGG	CCCGGCCCCGCCCCCTTCCC	-
M11	GATA2_HUMAN.H11MO.0.A	8	0.0032	2.4608	0.302732	11	GTCCAGGCCGGGCCGACCGCCGGGGCCCCCCGGGCCCAGG	CCTTATCTCCACCCCCCAG	-
M11	PATZ1_HUMAN.H11MO.0.C	-7	0.00349576	2.68824	0.302732	22	GTCCAGGCCGGGCCGACCGCCGGGGCCCCCCGGGCCCAGG	CCTCCCCCCCCGCCCCCTCCCC	-
M11	ZN563_HUMAN.H11MO.0.C	-8	0.00383647	2.95025	0.302732	21	GTCCAGGCCGGGCCGACCGCCGGGGCCCCCCGGGCCCAGG	GCAGCTGCCAGTGAGGATCCC	-
M11	ZN341_HUMAN.H11MO.0.C	-6	0.0053813	4.13822	0.341627	22	GTCCAGGCCGGGCCGACCGCCGGGGCCCCCCGGGCCCAGG	GCTCTTCCCTCCCCCCCCCCCC	-
M11	VEZF1_HUMAN.H11MO.0.C	-1	0.00607314	4.67025	0.35589	22	GTCCAGGCCGGGCCGACCGCCGGGGCCCCCCGGGCCCAGG	CCCCTCCCCCTCCCCCCTCCCC	-
M11	NR1D1_HUMAN.H11MO.0.B	-18	0.00668041	5.13723	0.376977	19	GTCCAGGCCGGGCCGACCGCCGGGGCCCCCCGGGCCCAGG	CCTTCTGACCCACTTCCCT	-
M11	PROX1_HUMAN.H11MO.0.D	-16	0.00878282	6.75399	0.461437	17	GTCCAGGCCGGGCCGACCGCCGGGGCCCCCCGGGCCCAGG	CCCAACCCGCCTTACCC	-
M11	MAFA_HUMAN.H11MO.0.D	-10	0.00913287	7.02318	0.463834	21	GTCCAGGCCGGGCCGACCGCCGGGGCCCCCCGGGCCCAGG	GTGCTGACCCCGCAGCCTTCG	+
M12	TBX21_HUMAN.H11MO.0.A	-19	2.15888e-05	0.0166018	0.0212362	13	GGCGCCGCTCGGAGGCCAGGAGGAGGTGAGGAGCTGCCTG	GTGGAGGTGTGAA	+
M12	SP2_HUMAN.H11MO.0.A	-18	2.83054e-05	0.0217668	0.0212362	22	GGCGCCGCTCGGAGGCCAGGAGGAGGTGAGGAGCTGCCTG	GGGGGGGGGGCGGGGCCGGGGG	+
M12	PATZ1_HUMAN.H11MO.0.C	-18	4.42674e-05	0.0340417	0.0221412	22	GGCGCCGCTCGGAGGCCAGGAGGAGGTGAGGAGCTGCCTG	GGGGAGGGGGCGGGGGGGGAGG	+
M12	SP3_HUMAN.H11MO.0.B	-19	8.83584e-05	0.0679476	0.026624	20	GGCGCCGCTCGGAGGCCAGGAGGAGGTGAGGAGCTGCCTG	GGGGGGGGGCGGGGCCGGGG	+
M12	THAP1_HUMAN.H11MO.0.C	-6	8.87168e-05	0.0682232	0.026624	22	GGCGCCGCTCGGAGGCCAGGAGGAGGTGAGGAGCTGCCTG	GCCCGCAGCCAAGATGGCGGCG	-
M12	ZN563_HUMAN.H11MO.0.C	-15	0.000161734	0.124373	0.0404471	21	GGCGCCGCTCGGAGGCCAGGAGGAGGTGAGGAGCTGCCTG	GCAGCTGCCAGTGAGGATCCC	-
M12	VEZF1_HUMAN.H11MO.0.C	-9	0.000221846	0.170599	0.0475545	22	GGCGCCGCTCGGAGGCCAGGAGGAGGTGAGGAGCTGCCTG	GGGGAGGGGGGAGGGGGAGGGG	+
M12	EGR2_HUMAN.H11MO.0.A	-13	0.000318405	0.244853	0.0592805	18	GGCGCCGCTCGGAGGCCAGGAGGAGGTGAGGAGCTGCCTG	GGGGGGGTGTGGGAGGGG	+
M12	KLF3_HUMAN.H11MO.0.B	-19	0.000355563	0.273428	0.0592805	19	GGCGCCGCTCGGAGGCCAGGAGGAGGTGAGGAGCTGCCTG	GGGGAGGGGCGGGGCCGGG	+
M12	KLF6_HUMAN.H11MO.0.A	-10	0.000590859	0.45437	0.0785971	19	GGCGCCGCTCGGAGGCCAGGAGGAGGTGAGGAGCTGCCTG	GGAAGGGCGGGGCCGGGGG	+
M12	ZBT17_HUMAN.H11MO.0.A	-17	0.000590859	0.45437	0.0785971	19	GGCGCCGCTCGGAGGCCAGGAGGAGGTGAGGAGCTGCCTG	GAGGGTGGGGGAGGGGAAG	+
M12	SP4_HUMAN.H11MO.0.A	-18	0.000628564	0.483366	0.0785971	20	GGCGCCGCTCGGAGGCCAGGAGGAGGTGAGGAGCTGCCTG	GGGAAGGGGGCGGGGCCGGG	+
M12	TBX15_HUMAN.H11MO.0.D	-13	0.000967571	0.744062	0.111681	19	GGCGCCGCTCGGAGGCCAGGAGGAGGTGAGGAGCTGCCTG	GGGGGGGGGGGGGTGGGGG	+
M12	SRBP2_HUMAN.H11MO.0.B	-18	0.00107853	0.82939	0.115596	13	GGCGCCGCTCGGAGGCCAGGAGGAGGTGAGGAGCTGCCTG	GGGTGGGGTGAGG	+
M12	IRX2_HUMAN.H11MO.0.D	-16	0.00133361	1.02554	0.124521	19	GGCGCCGCTCGGAGGCCAGGAGGAGGTGAGGAGCTGCCTG	ACATGGGTGGGCATGTTGG	+
M12	EGR1_HUMAN.H11MO.0.A	-15	0.00139386	1.07188	0.124521	17	GGCGCCGCTCGGAGGCCAGGAGGAGGTGAGGAGCTGCCTG	GAGGGCGTGGGCGGGGG	+
M12	ZN341_HUMAN.H11MO.0.C	-12	0.00141236	1.08611	0.124521	22	GGCGCCGCTCGGAGGCCAGGAGGAGGTGAGGAGCTGCCTG	GGGGGGGGGGGGAGGGAAGAGC	+
M12	BRAC_HUMAN.H11MO.0.A	-14	0.00149374	1.14869	0.124521	20	GGCGCCGCTCGGAGGCCAGGAGGAGGTGAGGAGCTGCCTG	TTAGCAGGGAGGTGTGAAAT	+
M12	MAF_HUMAN.H11MO.0.A	-21	0.0016895	1.29922	0.133426	19	GGCGCCGCTCGGAGGCCAGGAGGAGGTGAGGAGCTGCCTG	GAATCTGCTGACTCAGCAA	+
M12	Z324A_HUMAN.H11MO.0.C	-9	0.00185648	1.42763	0.138037	23	GGCGCCGCTCGGAGGCCAGGAGGAGGTGAGGAGCTGCCTG	TGGCAGCAAAGGATGGTTTGATA	-
M12	EGR2_HUMAN.H11MO.1.A	-16	0.00199882	1.53709	0.138037	16	GGCGCCGCTCGGAGGCCAGGAGGAGGTGAGGAGCTGCCTG	GGGGCGTGGGCGGGGG	+
M12	RXRA_HUMAN.H11MO.0.A	-12	0.00202386	1.55635	0.138037	20	GGCGCCGCTCGGAGGCCAGGAGGAGGTGAGGAGCTGCCTG	GGGGGAGGCAGAGGTCAGAG	+
M12	SPIC_HUMAN.H11MO.0.D	-18	0.00281301	2.1632	0.183519	13	GGCGCCGCTCGGAGGCCAGGAGGAGGTGAGGAGCTGCCTG	GAGGAAGGGGAGG	+
M12	MAZ_HUMAN.H11MO.0.A	-15	0.00331667	2.55052	0.196017	22	GGCGCCGCTCGGAGGCCAGGAGGAGGTGAGGAGCTGCCTG	GGGGGAGGGGGGGGGGGGGGGG	+
M12	ASCL1_HUMAN.H11MO.0.A	-17	0.00444238	3.41619	0.238065	14	GGCGCCGCTCGGAGGCCAGGAGGAGGTGAGGAGCTGCCTG	GGGAGCAGGTGCAG	-
M12	LYL1_HUMAN.H11MO.0.A	-15	0.00444238	3.41619	0.238065	14	GGCGCCGCTCGGAGGCCAGGAGGAGGTGAGGAGCTGCCTG	CAGGAAACAGCTGG	-
M12	EOMES_HUMAN.H11MO.0.D	-20	0.00514708	3.95811	0.238147	12	GGCGCCGCTCGGAGGCCAGGAGGAGGTGAGGAGCTGCCTG	AGGAGGTGTTAA	+
M12	RARG_HUMAN.H11MO.0.B	-14	0.00516912	3.97505	0.238147	18	GGCGCCGCTCGGAGGCCAGGAGGAGGTGAGGAGCTGCCTG	CCCAGGTCACTCTGACCT	-
M12	RARG_HUMAN.H11MO.2.D	-10	0.00522152	4.01535	0.238147	20	GGCGCCGCTCGGAGGCCAGGAGGAGGTGAGGAGCTGCCTG	GGGGGTCACCCAGAGGTCAC	+
M12	TBX3_HUMAN.H11MO.0.C	-21	0.00523421	4.02511	0.238147	11	GGCGCCGCTCGGAGGCCAGGAGGAGGTGAGGAGCTGCCTG	GGAGGTGGGAA	+
M12	KLF15_HUMAN.H11MO.0.A	-13	0.00523746	4.0276	0.238147	19	GGCGCCGCTCGGAGGCCAGGAGGAGGTGAGGAGCTGCCTG	GGGGAGGAGCAGGGGGGGG	+
M12	PAX5_HUMAN.H11MO.0.A	-9	0.00627281	4.82379	0.276835	21	GGCGCCGCTCGGAGGCCAGGAGGAGGTGAGGAGCTGCCTG	GCCTGGGCAGCAGAGCGTGAC	+
M12	BC11A_HUMAN.H11MO.0.A	-15	0.00690591	5.31065	0.278408	17	GGCGCCGCTCGGAGGCCAGGAGGAGGTGAGGAGCTGCCTG	AAAAGAGGAAGTGAAAA	+
M12	SP4_HUMAN.H11MO.1.A	-20	0.00735463	5.65571	0.278408	16	GGCGCCGCTCGGAGGCCAGGAGGAGGTGAGGAGCTGCCTG	GGAGGGGGCGGGGCCG	+
M12	PROX1_HUMAN.H11MO.0.D	-13	0.00744761	5.72721	0.278408	17	GGCGCCGCTCGGAGGCCAGGAGGAGGTGAGGAGCTGCCTG	GGGTAAGGCGGGTTGGG	+
M12	PURA_HUMAN.H11MO.0.D	-15	0.00744761	5.72721	0.278408	17	GGCGCCGCTCGGAGGCCAGGAGGAGGTGAGGAGCTGCCTG	GGAAGGGGGGGGCAGGG	+
M12	TLX1_HUMAN.H11MO.0.D	-4	0.00744761	5.72721	0.278408	17	GGCGCCGCTCGGAGGCCAGGAGGAGGTGAGGAGCTGCCTG	CTGGCAAGTTGCCAAGG	+
M12	WT1_HUMAN.H11MO.0.C	-8	0.0079278	6.09648	0.278408	20	GGCGCCGCTCGGAGGCCAGGAGGAGGTGAGGAGCTGCCTG	GGGCGGGGGAGGAGGGGGGG	+
M12	THA_HUMAN.H11MO.0.C	-13	0.00802841	6.17385	0.278408	17	GGCGCCGCTCGGAGGCCAGGAGGAGGTGAGGAGCTGCCTG	GGGTCACTTCAGGTCAG	+
M12	ZFX_HUMAN.H11MO.1.A	-9	0.00802841	6.17385	0.278408	17	GGCGCCGCTCGGAGGCCAGGAGGAGGTGAGGAGCTGCCTG	GGGGGCGGAGGCCGGGG	+
M12	TAL1_HUMAN.H11MO.1.A	-18	0.00838135	6.44525	0.278408	15	GGCGCCGCTCGGAGGCCAGGAGGAGGTGAGGAGCTGCCTG	CAGGAAGCAGATGTG	+
M12	RFX5_HUMAN.H11MO.0.A	-4	0.00848899	6.52804	0.278408	20	GGCGCCGCTCGGAGGCCAGGAGGAGGTGAGGAGCTGCCTG	GTCAGCTGTTGCTAGGCAGA	+
M12	PLAG1_HUMAN.H11MO.0.D	-11	0.00865087	6.65252	0.278408	17	GGCGCCGCTCGGAGGCCAGGAGGAGGTGAGGAGCTGCCTG	GGGGGCATCAGGAGGGG	+
M12	RARA_HUMAN.H11MO.2.A	-12	0.00865087	6.65252	0.278408	17	GGCGCCGCTCGGAGGCCAGGAGGAGGTGAGGAGCTGCCTG	AGGTCACCGAGAGGTCA	+
M12	CLOCK_HUMAN.H11MO.0.C	-18	0.00872051	6.70607	0.278408	14	GGCGCCGCTCGGAGGCCAGGAGGAGGTGAGGAGCTGCCTG	CAGACACGTGAACA	+
M12	MYOD1_HUMAN.H11MO.0.A	-14	0.00907328	6.97735	0.283636	15	GGCGCCGCTCGGAGGCCAGGAGGAGGTGAGGAGCTGCCTG	GGCAGGAACAGCTGC	-
M12	PTF1A_HUMAN.H11MO.0.B	-14	0.00929965	7.15143	0.28478	18	GGCGCCGCTCGGAGGCCAGGAGGAGGTGAGGAGCTGCCTG	GGGAAAGGGGGCAGCTGG	-
M12	ZN214_HUMAN.H11MO.0.C	-5	0.011684	8.98501	0.343068	22	GGCGCCGCTCGGAGGCCAGGAGGAGGTGAGGAGCTGCCTG	TCATCAAAGGCCTCAAAAAGGA	-
M12	TBX1_HUMAN.H11MO.0.D	-13	0.011889	9.14263	0.343068	20	GGCGCCGCTCGGAGGCCAGGAGGAGGTGAGGAGCTGCCTG	GGGTGGGCAGGGGTGGGCGG	+
M12	SRBP1_HUMAN.H11MO.0.A	-19	0.0121931	9.37653	0.345206	11	GGCGCCGCTCGGAGGCCAGGAGGAGGTGAGGAGCTGCCTG	GGTGGGGTGAG	+
M12	THB_HUMAN.H11MO.0.C	0	0.013422	10.3215	0.366178	17	GGCGCCGCTCGGAGGCCAGGAGGAGGTGAGGAGCTGCCTG	TGACCTGACCTGACCTC	-
M12	MAFA_HUMAN.H11MO.0.D	-19	0.0138568	10.6559	0.367729	21	GGCGCCGCTCGGAGGCCAGGAGGAGGTGAGGAGCTGCCTG	CGAAGGCTGCGGGGTCAGCAC	-
M12	ZN667_HUMAN.H11MO.0.C	-1	0.013969	10.7421	0.367729	19	GGCGCCGCTCGGAGGCCAGGAGGAGGTGAGGAGCTGCCTG	GCTGAGCTTTTAAGGCCAC	-
M12	BHE41_HUMAN.H11MO.0.D	-15	0.0144922	11.1445	0.373677	20	GGCGCCGCTCGGAGGCCAGGAGGAGGTGAGGAGCTGCCTG	ACCGGGTCACGTGCAGAAGG	+
M12	GATA2_HUMAN.H11MO.0.A	-15	0.014942	11.4904	0.373677	19	GGCGCCGCTCGGAGGCCAGGAGGAGGTGAGGAGCTGCCTG	CTGGGGGGTGGAGATAAGG	+
M12	KLF16_HUMAN.H11MO.0.D	-13	0.014942	11.4904	0.373677	19	GGCGCCGCTCGGAGGCCAGGAGGAGGTGAGGAGCTGCCTG	GGGGGCGGGGGGGGGGGGG	+
M12	GATA1_HUMAN.H11MO.0.A	-15	0.015977	12.2863	0.382355	19	GGCGCCGCTCGGAGGCCAGGAGGAGGTGAGGAGCTGCCTG	CTGGCGGGGACAGATAAGA	+
M12	BHE23_HUMAN.H11MO.0.D	-20	0.0162507	12.4968	0.382355	12	GGCGCCGCTCGGAGGCCAGGAGGAGGTGAGGAGCTGCCTG	AGCATATGGTGG	+
M12	FEV_HUMAN.H11MO.0.B	-15	0.0166625	12.8135	0.382355	10	GGCGCCGCTCGGAGGCCAGGAGGAGGTGAGGAGCTGCCTG	GCGGGAAGCG	+
M12	ZN148_HUMAN.H11MO.0.D	-18	0.0168179	12.933	0.382355	15	GGCGCCGCTCGGAGGCCAGGAGGAGGTGAGGAGCTGCCTG	GGGGTGGGGGAGGGG	+
M12	OLIG2_HUMAN.H11MO.0.B	-14	0.0187058	14.3847	0.413948	18	GGCGCCGCTCGGAGGCCAGGAGGAGGTGAGGAGCTGCCTG	CAGAAGGGAAACAGCTGG	-
M12	ZN350_HUMAN.H11MO.1.D	-12	0.0190351	14.638	0.413948	24	GGCGCCGCTCGGAGGCCAGGAGGAGGTGAGGAGCTGCCTG	ACGGGGCGCAGGGATTTGTTGCCC	+
M12	ZN554_HUMAN.H11MO.0.C	-9	0.0200205	15.3958	0.421755	20	GGCGCCGCTCGGAGGCCAGGAGGAGGTGAGGAGCTGCCTG	AGCACCCCACATGGCTCAGC	-
M12	TAL1_HUMAN.H11MO.0.A	-15	0.0208092	16.0023	0.427732	19	GGCGCCGCTCGGAGGCCAGGAGGAGGTGAGGAGCTGCCTG	CTGGGGGGGGCAGATAAGG	+
M12	NR1H4_HUMAN.H11MO.0.B	3	0.0222099	17.0794	0.447287	16	GGCGCCGCTCGGAGGCCAGGAGGAGGTGAGGAGCTGCCTG	GGGGTCAATGACCCCGAGG	+
M12	MESP1_HUMAN.H11MO.0.D	-21	0.0226093	17.3866	0.447287	11	GGCGCCGCTCGGAGGCCAGGAGGAGGTGAGGAGCTGCCTG	GCAGGTGTGGA	+
M12	VEZF1_HUMAN.H11MO.1.C	-17	0.0226549	17.4216	0.447287	12	GGCGCCGCTCGGAGGCCAGGAGGAGGTGAGGAGCTGCCTG	AGAGGGAGGGGG	+
M12	OSR2_HUMAN.H11MO.0.C	-16	0.024087	18.5229	0.469387	16	GGCGCCGCTCGGAGGCCAGGAGGAGGTGAGGAGCTGCCTG	CAGCAGAAGCAGCAGC	-
M12	ZN589_HUMAN.H11MO.0.D	-16	0.0258414	19.872	0.497118	16	GGCGCCGCTCGGAGGCCAGGAGGAGGTGAGGAGCTGCCTG	CGGCAGTAACCGTGGG	-
M13	SP3_HUMAN.H11MO.0.B	-19	7.84197e-05	0.0603048	0.0642666	20	CCCCGCTGACGGACGGGCGGACCGGCCCGGCGCCCGGGCG	CCCCGGCCCCGCCCCCCCCC	-
M13	SP2_HUMAN.H11MO.0.A	-15	8.62997e-05	0.0663645	0.0642666	22	CCCCGCTGACGGACGGGCGGACCGGCCCGGCGCCCGGGCG	GGGGGGGGGGCGGGGCCGGGGG	+
M13	THAP1_HUMAN.H11MO.0.C	-10	0.000423507	0.325677	0.121603	22	CCCCGCTGACGGACGGGCGGACCGGCCCGGCGCCCGGGCG	GCCCGCAGCCAAGATGGCGGCG	-
M13	ZN563_HUMAN.H11MO.0.C	-16	0.000717433	0.551706	0.121603	21	CCCCGCTGACGGACGGGCGGACCGGCCCGGCGCCCGGGCG	GGGATCCTCACTGGCAGCTGC	+
M13	ZFX_HUMAN.H11MO.1.A	-18	0.000727073	0.55912	0.121603	17	CCCCGCTGACGGACGGGCGGACCGGCCCGGCGCCCGGGCG	CCCCGGCCTCCGCCCCC	-
M13	NR1D1_HUMAN.H11MO.0.B	-1	0.000779127	0.599149	0.121603	19	CCCCGCTGACGGACGGGCGGACCGGCCCGGCGCCCGGGCG	CCTTCTGACCCACTTCCCT	-
M13	PATZ1_HUMAN.H11MO.0.C	-12	0.000804664	0.618786	0.121603	22	CCCCGCTGACGGACGGGCGGACCGGCCCGGCGCCCGGGCG	CCTCCCCCCCCGCCCCCTCCCC	-
M13	KLF3_HUMAN.H11MO.0.B	-15	0.00177608	1.3658	0.223671	19	CCCCGCTGACGGACGGGCGGACCGGCCCGGCGCCCGGGCG	CCCGGCCCCGCCCCTCCCC	-
M13	KLF6_HUMAN.H11MO.0.A	-10	0.00220766	1.69769	0.256636	19	CCCCGCTGACGGACGGGCGGACCGGCCCGGCGCCCGGGCG	GGAAGGGCGGGGCCGGGGG	+
M13	IRX2_HUMAN.H11MO.0.D	-1	0.00273583	2.10385	0.258403	19	CCCCGCTGACGGACGGGCGGACCGGCCCGGCGCCCGGGCG	ACATGGGTGGGCATGTTGG	+
M13	GATA1_HUMAN.H11MO.0.A	7	0.00273583	2.10385	0.258403	12	CCCCGCTGACGGACGGGCGGACCGGCCCGGCGCCCGGGCG	TCTTATCTGTCCCCGCCAG	-
M13	RXRA_HUMAN.H11MO.0.A	-3	0.00371828	2.85936	0.280958	20	CCCCGCTGACGGACGGGCGGACCGGCCCGGCGCCCGGGCG	CTCTGACCTCTGCCTCCCCC	-
M13	PROX1_HUMAN.H11MO.0.D	-14	0.00438706	3.37365	0.286248	17	CCCCGCTGACGGACGGGCGGACCGGCCCGGCGCCCGGGCG	GGGTAAGGCGGGTTGGG	+
M13	ZN589_HUMAN.H11MO.0.D	-24	0.0044019	3.38506	0.286248	16	CCCCGCTGACGGACGGGCGGACCGGCCCGGCGCCCGGGCG	CGGCAGTAACCGTGGG	-
M13	BHE41_HUMAN.H11MO.0.D	0	0.00454581	3.49573	0.286248	20	CCCCGCTGACGGACGGGCGGACCGGCCCGGCGCCCGGGCG	ACCGGGTCACGTGCAGAAGG	+
M13	PURA_HUMAN.H11MO.0.D	-10	0.0047212	3.6306	0.286248	17	CCCCGCTGACGGACGGGCGGACCGGCCCGGCGCCCGGGCG	GGAAGGGGGGGGCAGGG	+
M13	RARG_HUMAN.H11MO.0.B	-6	0.0049584	3.81301	0.286248	18	CCCCGCTGACGGACGGGCGGACCGGCCCGGCGCCCGGGCG	CCCAGGTCACTCTGACCT	-
M13	ZN341_HUMAN.H11MO.0.C	-14	0.00618012	4.75251	0.333555	22	CCCCGCTGACGGACGGGCGGACCGGCCCGGCGCCCGGGCG	GCTCTTCCCTCCCCCCCCCCCC	-
M13	MAFA_HUMAN.H11MO.0.D	-14	0.00669174	5.14595	0.340708	21	CCCCGCTGACGGACGGGCGGACCGGCCCGGCGCCCGGGCG	GTGCTGACCCCGCAGCCTTCG	+
M13	PAX5_HUMAN.H11MO.0.A	-23	0.00712534	5.47939	0.340708	17	CCCCGCTGACGGACGGGCGGACCGGCCCGGCGCCCGGGCG	GCCTGGGCAGCAGAGCGTGAC	+
M13	TAL1_HUMAN.H11MO.0.A	7	0.00715715	5.50385	0.340708	12	CCCCGCTGACGGACGGGCGGACCGGCCCGGCGCCCGGGCG	CCTTATCTGCCCCCCCCAG	-
M13	SP4_HUMAN.H11MO.0.A	-20	0.00766534	5.89465	0.340708	20	CCCCGCTGACGGACGGGCGGACCGGCCCGGCGCCCGGGCG	CCCGGCCCCGCCCCCTTCCC	-
M13	TLX1_HUMAN.H11MO.0.D	-21	0.00837705	6.44195	0.361703	17	CCCCGCTGACGGACGGGCGGACCGGCCCGGCGCCCGGGCG	CTGGCAAGTTGCCAAGG	+
M13	MXI1_HUMAN.H11MO.0.A	-10	0.00937563	7.20986	0.382937	15	CCCCGCTGACGGACGGGCGGACCGGCCCGGCGCCCGGGCG	GCACGTGGCGGCGGG	+
M13	RFX1_HUMAN.H11MO.0.B	-14	0.0100313	7.71404	0.398934	22	CCCCGCTGACGGACGGGCGGACCGGCCCGGCGCCCGGGCG	GCCCCGGTTGCCATGGCGACGG	+
M13	GATA2_HUMAN.H11MO.0.A	7	0.0113029	8.69189	0.426156	12	CCCCGCTGACGGACGGGCGGACCGGCCCGGCGCCCGGGCG	CCTTATCTCCACCCCCCAG	-
M13	ZN350_HUMAN.H11MO.1.D	-14	0.0115617	8.89098	0.426156	24	CCCCGCTGACGGACGGGCGGACCGGCCCGGCGCCCGGGCG	GGGCAACAAATCCCTGCGCCCCGT	-
M13	RFX5_HUMAN.H11MO.0.A	-2	0.0126792	9.75028	0.456216	20	CCCCGCTGACGGACGGGCGGACCGGCCCGGCGCCCGGGCG	TCTGCCTAGCAACAGCTGAC	-
M13	RARG_HUMAN.H11MO.2.D	6	0.014336	11.0244	0.491482	14	CCCCGCTGACGGACGGGCGGACCGGCCCGGCGCCCGGGCG	GTGACCTCTGGGTGACCCCC	-
M13	PTF1A_HUMAN.H11MO.0.B	8	0.014635	11.2543	0.491482	10	CCCCGCTGACGGACGGGCGGACCGGCCCGGCGCCCGGGCG	CCAGCTGCCCCCTTTCCC	+
M14	RXRA_HUMAN.H11MO.0.A	-19	0.000228896	0.176021	0.315901	20	AGACCCGCCCCGGGCCAGCGCCGGGGCCCGGGCCCCACTG	CTCTGACCTCTGCCTCCCCC	-
M14	NR1D1_HUMAN.H11MO.0.B	-17	0.000796474	0.612488	0.315901	19	AGACCCGCCCCGGGCCAGCGCCGGGGCCCGGGCCCCACTG	CCTTCTGACCCACTTCCCT	-
M14	ZFX_HUMAN.H11MO.1.A	-19	0.00128675	0.989509	0.315901	17	AGACCCGCCCCGGGCCAGCGCCGGGGCCCGGGCCCCACTG	CCCCGGCCTCCGCCCCC	-
M14	SP3_HUMAN.H11MO.0.B	-19	0.00128686	0.989593	0.315901	20	AGACCCGCCCCGGGCCAGCGCCGGGGCCCGGGCCCCACTG	CCCCGGCCCCGCCCCCCCCC	-
M14	ZN563_HUMAN.H11MO.0.C	0	0.00139723	1.07447	0.315901	21	AGACCCGCCCCGGGCCAGCGCCGGGGCCCGGGCCCCACTG	GCAGCTGCCAGTGAGGATCCC	-
M14	IRX2_HUMAN.H11MO.0.D	-14	0.00155447	1.19539	0.315901	19	AGACCCGCCCCGGGCCAGCGCCGGGGCCCGGGCCCCACTG	CCAACATGCCCACCCATGT	-
M14	SP2_HUMAN.H11MO.0.A	-18	0.00207037	1.59212	0.315901	22	AGACCCGCCCCGGGCCAGCGCCGGGGCCCGGGCCCCACTG	CCCCCGGCCCCGCCCCCCCCCC	-
M14	THAP1_HUMAN.H11MO.0.C	-5	0.00251565	1.93453	0.315901	22	AGACCCGCCCCGGGCCAGCGCCGGGGCCCGGGCCCCACTG	CGCCGCCATCTTGGCTGCGGGC	+
M14	GATA1_HUMAN.H11MO.0.A	7	0.00256564	1.97298	0.315901	12	AGACCCGCCCCGGGCCAGCGCCGGGGCCCGGGCCCCACTG	TCTTATCTGTCCCCGCCAG	-
M14	KLF6_HUMAN.H11MO.0.A	-17	0.00477144	3.66924	0.459526	19	AGACCCGCCCCGGGCCAGCGCCGGGGCCCGGGCCCCACTG	CCCCCGGCCCCGCCCTTCC	-
M14	PATZ1_HUMAN.H11MO.0.C	-14	0.00503462	3.87162	0.459526	22	AGACCCGCCCCGGGCCAGCGCCGGGGCCCGGGCCCCACTG	CCTCCCCCCCCGCCCCCTCCCC	-
M14	TAL1_HUMAN.H11MO.0.A	7	0.00510367	3.92472	0.459526	12	AGACCCGCCCCGGGCCAGCGCCGGGGCCCGGGCCCCACTG	CCTTATCTGCCCCCCCCAG	-
M15	KLF3_HUMAN.H11MO.0.B	0	0.00110038	0.846191	0.333729	19	CGCGGCCCCGGCCTGCCGCCGGCGGGGCGCAGGGGCCGTG	CCCGGCCCCGCCCCTCCCC	-
M15	ZFX_HUMAN.H11MO.1.A	1	0.00113882	0.87575	0.333729	16	CGCGGCCCCGGCCTGCCGCCGGCGGGGCGCAGGGGCCGTG	CCCCGGCCTCCGCCCCC	-
M15	IRX2_HUMAN.H11MO.0.D	-6	0.00118525	0.911454	0.333729	19	CGCGGCCCCGGCCTGCCGCCGGCGGGGCGCAGGGGCCGTG	CCAACATGCCCACCCATGT	-
M15	SP3_HUMAN.H11MO.0.B	-4	0.00121872	0.937192	0.333729	20	CGCGGCCCCGGCCTGCCGCCGGCGGGGCGCAGGGGCCGTG	CCCCGGCCCCGCCCCCCCCC	-
M15	SP2_HUMAN.H11MO.0.A	-15	0.00122425	0.941451	0.333729	22	CGCGGCCCCGGCCTGCCGCCGGCGGGGCGCAGGGGCCGTG	CCCCCGGCCCCGCCCCCCCCCC	-
M15	RXRA_HUMAN.H11MO.0.A	0	0.00130904	1.00665	0.333729	20	CGCGGCCCCGGCCTGCCGCCGGCGGGGCGCAGGGGCCGTG	CTCTGACCTCTGCCTCCCCC	-
M15	ZN563_HUMAN.H11MO.0.C	-11	0.0017362	1.33514	0.379397	21	CGCGGCCCCGGCCTGCCGCCGGCGGGGCGCAGGGGCCGTG	GCAGCTGCCAGTGAGGATCCC	-
M15	PATZ1_HUMAN.H11MO.0.C	-6	0.00222427	1.71046	0.425293	22	CGCGGCCCCGGCCTGCCGCCGGCGGGGCGCAGGGGCCGTG	CCTCCCCCCCCGCCCCCTCCCC	-
M15	SPIC_HUMAN.H11MO.0.D	-6	0.00421739	3.24317	0.438544	13	CGCGGCCCCGGCCTGCCGCCGGCGGGGCGCAGGGGCCGTG	CCTCCCCTTCCTC	-
M15	ZN589_HUMAN.H11MO.0.D	-19	0.00432785	3.32812	0.438544	16	CGCGGCCCCGGCCTGCCGCCGGCGGGGCGCAGGGGCCGTG	CGGCAGTAACCGTGGG	-
M15	GATA1_HUMAN.H11MO.0.A	-29	0.00456115	3.50752	0.438544	11	CGCGGCCCCGGCCTGCCGCCGGCGGGGCGCAGGGGCCGTG	CTGGCGGGGACAGATAAGA	+
M15	THAP1_HUMAN.H11MO.0.C	-13	0.00507112	3.89969	0.438544	22	CGCGGCCCCGGCCTGCCGCCGGCGGGGCGCAGGGGCCGTG	GCCCGCAGCCAAGATGGCGGCG	-
M15	TLX1_HUMAN.H11MO.0.D	-15	0.0055704	4.28364	0.438544	17	CGCGGCCCCGGCCTGCCGCCGGCGGGGCGCAGGGGCCGTG	CCTTGGCAACTTGCCAG	-
M15	RARG_HUMAN.H11MO.0.B	6	0.00561999	4.32177	0.438544	12	CGCGGCCCCGGCCTGCCGCCGGCGGGGCGCAGGGGCCGTG	AGGTCAGAGTGACCTGGG	+
M15	KLF6_HUMAN.H11MO.0.A	2	0.00637577	4.90296	0.464413	17	CGCGGCCCCGGCCTGCCGCCGGCGGGGCGCAGGGGCCGTG	CCCCCGGCCCCGCCCTTCC	-
M16	ZFX_HUMAN.H11MO.1.A	-14	7.33414e-06	0.00563996	0.0111315	17	GTCAAGCTATCTGTTGGGGCGCCCGCCGCGCCGGGCCAGG	GGGGGCGGAGGCCGGGG	+
M16	SP2_HUMAN.H11MO.0.A	-15	1.50842e-05	0.0115997	0.0114471	22	GTCAAGCTATCTGTTGGGGCGCCCGCCGCGCCGGGCCAGG	GGGGGGGGGGCGGGGCCGGGGG	+
M16	THAP1_HUMAN.H11MO.0.C	-14	6.81249e-05	0.0523881	0.0279376	22	GTCAAGCTATCTGTTGGGGCGCCCGCCGCGCCGGGCCAGG	CGCCGCCATCTTGGCTGCGGGC	+
M16	SP3_HUMAN.H11MO.0.B	-16	7.36282e-05	0.0566201	0.0279376	20	GTCAAGCTATCTGTTGGGGCGCCCGCCGCGCCGGGCCAGG	GGGGGGGGGCGGGGCCGGGG	+
M16	PATZ1_HUMAN.H11MO.0.C	-15	0.000128744	0.0990039	0.0390806	22	GTCAAGCTATCTGTTGGGGCGCCCGCCGCGCCGGGCCAGG	GGGGAGGGGGCGGGGGGGGAGG	+
M16	SP4_HUMAN.H11MO.0.A	-15	0.000378996	0.291448	0.0958712	20	GTCAAGCTATCTGTTGGGGCGCCCGCCGCGCCGGGCCAGG	GGGAAGGGGGCGGGGCCGGG	+
M16	KLF3_HUMAN.H11MO.0.B	-16	0.000481664	0.3704	0.104436	19	GTCAAGCTATCTGTTGGGGCGCCCGCCGCGCCGGGCCAGG	GGGGAGGGGCGGGGCCGGG	+
M16	KLF6_HUMAN.H11MO.0.A	-18	0.000971119	0.74679	0.172969	19	GTCAAGCTATCTGTTGGGGCGCCCGCCGCGCCGGGCCAGG	GGAAGGGCGGGGCCGGGGG	+
M16	NFIC_HUMAN.H11MO.0.A	-23	0.00214321	1.64813	0.234114	17	GTCAAGCTATCTGTTGGGGCGCCCGCCGCGCCGGGCCAGG	CTTGGCTCCCTGCCAAG	+
M16	Z324A_HUMAN.H11MO.0.C	-14	0.00219103	1.6849	0.234114	23	GTCAAGCTATCTGTTGGGGCGCCCGCCGCGCCGGGCCAGG	TGGCAGCAAAGGATGGTTTGATA	-
M16	IRX2_HUMAN.H11MO.0.D	-22	0.00293494	2.25697	0.247475	18	GTCAAGCTATCTGTTGGGGCGCCCGCCGCGCCGGGCCAGG	CCAACATGCCCACCCATGT	-
M16	VEZF1_HUMAN.H11MO.0.C	-14	0.0034598	2.66058	0.271723	22	GTCAAGCTATCTGTTGGGGCGCCCGCCGCGCCGGGCCAGG	GGGGAGGGGGGAGGGGGAGGGG	+
M16	RXRA_HUMAN.H11MO.0.A	-10	0.00367491	2.82601	0.271723	20	GTCAAGCTATCTGTTGGGGCGCCCGCCGCGCCGGGCCAGG	GGGGGAGGCAGAGGTCAGAG	+
M16	PURA_HUMAN.H11MO.0.D	-20	0.00391244	3.00866	0.271723	17	GTCAAGCTATCTGTTGGGGCGCCCGCCGCGCCGGGCCAGG	CCCTGCCCCCCCCTTCC	-
M16	ZN341_HUMAN.H11MO.0.C	-14	0.00393861	3.02879	0.271723	22	GTCAAGCTATCTGTTGGGGCGCCCGCCGCGCCGGGCCAGG	GGGGGGGGGGGGAGGGAAGAGC	+
M16	MAFA_HUMAN.H11MO.0.D	-13	0.0047993	3.69066	0.316705	21	GTCAAGCTATCTGTTGGGGCGCCCGCCGCGCCGGGCCAGG	GTGCTGACCCCGCAGCCTTCG	+
M16	ZN563_HUMAN.H11MO.0.C	-12	0.00512305	3.93962	0.323983	21	GTCAAGCTATCTGTTGGGGCGCCCGCCGCGCCGGGCCAGG	GCAGCTGCCAGTGAGGATCCC	-
M16	ZIC2_HUMAN.H11MO.0.D	-16	0.00566224	4.35426	0.330537	15	GTCAAGCTATCTGTTGGGGCGCCCGCCGCGCCGGGCCAGG	GGCCCCCTGCTGTGA	+
M16	TLX1_HUMAN.H11MO.0.D	-24	0.00604867	4.65143	0.340017	16	GTCAAGCTATCTGTTGGGGCGCCCGCCGCGCCGGGCCAGG	CTGGCAAGTTGCCAAGG	+
M16	EGR1_HUMAN.H11MO.0.A	-20	0.00649581	4.99528	0.352112	17	GTCAAGCTATCTGTTGGGGCGCCCGCCGCGCCGGGCCAGG	GAGGGCGTGGGCGGGGG	+
M16	PTF1A_HUMAN.H11MO.0.B	-21	0.00763252	5.86941	0.38878	18	GTCAAGCTATCTGTTGGGGCGCCCGCCGCGCCGGGCCAGG	CCAGCTGCCCCCTTTCCC	+
M16	TAF1_HUMAN.H11MO.0.A	-18	0.00768458	5.90944	0.38878	16	GTCAAGCTATCTGTTGGGGCGCCCGCCGCGCCGGGCCAGG	AAGATGGCGGCGGCGG	+
M16	KLF16_HUMAN.H11MO.0.D	-16	0.00878968	6.75926	0.416896	19	GTCAAGCTATCTGTTGGGGCGCCCGCCGCGCCGGGCCAGG	GGGGGCGGGGGGGGGGGGG	+
M16	TFCP2_HUMAN.H11MO.0.D	-25	0.0109812	8.44453	0.477253	15	GTCAAGCTATCTGTTGGGGCGCCCGCCGCGCCGGGCCAGG	GCCTGAACTGGCCAGA	+
M16	PROX1_HUMAN.H11MO.0.D	-18	0.0121404	9.33597	0.477253	17	GTCAAGCTATCTGTTGGGGCGCCCGCCGCGCCGGGCCAGG	GGGTAAGGCGGGTTGGG	+
M16	NR1D1_HUMAN.H11MO.0.B	-10	0.0121731	9.36114	0.477253	19	GTCAAGCTATCTGTTGGGGCGCCCGCCGCGCCGGGCCAGG	CCTTCTGACCCACTTCCCT	-
M16	LYL1_HUMAN.H11MO.0.A	-2	0.0125778	9.6723	0.477253	14	GTCAAGCTATCTGTTGGGGCGCCCGCCGCGCCGGGCCAGG	CCAGCTGTTTCCTG	+
M16	KLF1_HUMAN.H11MO.0.A	-27	0.0125778	9.6723	0.477253	13	GTCAAGCTATCTGTTGGGGCGCCCGCCGCGCCGGGCCAGG	GGGGCGGGGCCGGG	+
M16	NR1H4_HUMAN.H11MO.0.B	-15	0.0138353	10.6393	0.499969	19	GTCAAGCTATCTGTTGGGGCGCCCGCCGCGCCGGGCCAGG	GGGGTCAATGACCCCGAGG	+
M17	RXRA_HUMAN.H11MO.0.A	-2	3.83173e-06	0.0029466	0.00418162	20	GGCCCAGGCCCCTAATCCTCCTCCCCCCCCACCTAGGCCG	CTCTGACCTCTGCCTCCCCC	-
M17	SP3_HUMAN.H11MO.0.B	-2	7.17794e-06	0.00551984	0.00418162	20	GGCCCAGGCCCCTAATCCTCCTCCCCCCCCACCTAGGCCG	CCCCGGCCCCGCCCCCCCCC	-
M17	ZFX_HUMAN.H11MO.1.A	-2	8.33222e-06	0.00640748	0.00418162	17	GGCCCAGGCCCCTAATCCTCCTCCCCCCCCACCTAGGCCG	CCCCGGCCTCCGCCCCC	-
M17	VEZF1_HUMAN.H11MO.0.C	-2	1.16605e-05	0.00896691	0.00438896	22	GGCCCAGGCCCCTAATCCTCCTCCCCCCCCACCTAGGCCG	CCCCTCCCCCTCCCCCCTCCCC	-
M17	SP2_HUMAN.H11MO.0.A	-1	2.04435e-05	0.0157211	0.00615588	22	GGCCCAGGCCCCTAATCCTCCTCCCCCCCCACCTAGGCCG	CCCCCGGCCCCGCCCCCCCCCC	-
M17	PATZ1_HUMAN.H11MO.0.C	-4	6.0202e-05	0.0462954	0.014714	22	GGCCCAGGCCCCTAATCCTCCTCCCCCCCCACCTAGGCCG	CCTCCCCCCCCGCCCCCTCCCC	-
M17	PURA_HUMAN.H11MO.0.D	-2	7.20125e-05	0.0553776	0.014714	17	GGCCCAGGCCCCTAATCCTCCTCCCCCCCCACCTAGGCCG	CCCTGCCCCCCCCTTCC	-
M17	MAZ_HUMAN.H11MO.0.A	-2	7.81837e-05	0.0601233	0.014714	22	GGCCCAGGCCCCTAATCCTCCTCCCCCCCCACCTAGGCCG	CCCCCCCCCCCCCCCCTCCCCC	-
M17	IRX2_HUMAN.H11MO.0.D	-19	0.000103285	0.079426	0.0161	19	GGCCCAGGCCCCTAATCCTCCTCCCCCCCCACCTAGGCCG	CCAACATGCCCACCCATGT	-
M17	SP4_HUMAN.H11MO.0.A	-3	0.000117409	0.0902874	0.0161	20	GGCCCAGGCCCCTAATCCTCCTCCCCCCCCACCTAGGCCG	CCCGGCCCCGCCCCCTTCCC	-
M17	EGR2_HUMAN.H11MO.0.A	-2	0.000117629	0.0904568	0.0161	18	GGCCCAGGCCCCTAATCCTCCTCCCCCCCCACCTAGGCCG	CCCCTCCCACACCCCCCC	-
M17	EGR1_HUMAN.H11MO.0.A	-1	0.000176593	0.1358	0.0211231	17	GGCCCAGGCCCCTAATCCTCCTCCCCCCCCACCTAGGCCG	CCCCCGCCCACGCCCTC	-
M17	ZN341_HUMAN.H11MO.0.C	-7	0.000182388	0.140256	0.0211231	22	GGCCCAGGCCCCTAATCCTCCTCCCCCCCCACCTAGGCCG	GCTCTTCCCTCCCCCCCCCCCC	-
M17	PROX1_HUMAN.H11MO.0.D	-2	0.000235879	0.181391	0.0253669	17	GGCCCAGGCCCCTAATCCTCCTCCCCCCCCACCTAGGCCG	CCCAACCCGCCTTACCC	-
M17	NR1D1_HUMAN.H11MO.0.B	-1	0.000280866	0.215986	0.0281912	19	GGCCCAGGCCCCTAATCCTCCTCCCCCCCCACCTAGGCCG	CCTTCTGACCCACTTCCCT	-
M17	SPIC_HUMAN.H11MO.0.D	-3	0.000360701	0.277379	0.0339416	13	GGCCCAGGCCCCTAATCCTCCTCCCCCCCCACCTAGGCCG	CCTCCCCTTCCTC	-
M17	KLF6_HUMAN.H11MO.0.A	-1	0.000612299	0.470858	0.0542275	19	GGCCCAGGCCCCTAATCCTCCTCCCCCCCCACCTAGGCCG	CCCCCGGCCCCGCCCTTCC	-
M17	ZBT17_HUMAN.H11MO.0.A	1	0.000724717	0.557307	0.0606179	18	GGCCCAGGCCCCTAATCCTCCTCCCCCCCCACCTAGGCCG	CTTCCCCTCCCCCACCCTC	-
M17	COT1_HUMAN.H11MO.0.C	-2	0.000857539	0.659447	0.0645548	17	GGCCCAGGCCCCTAATCCTCCTCCCCCCCCACCTAGGCCG	CCCTGACCTCTGACCCC	-
M17	COT2_HUMAN.H11MO.1.A	-2	0.000857539	0.659447	0.0645548	17	GGCCCAGGCCCCTAATCCTCCTCCCCCCCCACCTAGGCCG	CCCTGACCTTTGACCCC	-
M17	SRBP2_HUMAN.H11MO.0.B	-1	0.00126685	0.974208	0.0908261	13	GGCCCAGGCCCCTAATCCTCCTCCCCCCCCACCTAGGCCG	CCTCACCCCACCC	-
M17	RARG_HUMAN.H11MO.0.B	-2	0.0016938	1.30253	0.113135	18	GGCCCAGGCCCCTAATCCTCCTCCCCCCCCACCTAGGCCG	CCCAGGTCACTCTGACCT	-
M17	ZN563_HUMAN.H11MO.0.C	-1	0.0017283	1.32906	0.113135	21	GGCCCAGGCCCCTAATCCTCCTCCCCCCCCACCTAGGCCG	GCAGCTGCCAGTGAGGATCCC	-
M17	ZN350_HUMAN.H11MO.1.D	-5	0.00197724	1.5205	0.124038	24	GGCCCAGGCCCCTAATCCTCCTCCCCCCCCACCTAGGCCG	GGGCAACAAATCCCTGCGCCCCGT	-
M17	ZN394_HUMAN.H11MO.0.C	-9	0.00213808	1.64418	0.127549	20	GGCCCAGGCCCCTAATCCTCCTCCCCCCCCACCTAGGCCG	ATTCCATTCTATTCCATTCT	-
M17	EGR2_HUMAN.H11MO.1.A	-1	0.00223063	1.71536	0.127549	16	GGCCCAGGCCCCTAATCCTCCTCCCCCCCCACCTAGGCCG	CCCCCGCCCACGCCCC	-
M17	VEZF1_HUMAN.H11MO.1.C	-2	0.00235963	1.81456	0.127549	12	GGCCCAGGCCCCTAATCCTCCTCCCCCCCCACCTAGGCCG	CCCCCTCCCCCT	-
M17	NR1H4_HUMAN.H11MO.0.B	-8	0.00243629	1.87351	0.127549	19	GGCCCAGGCCCCTAATCCTCCTCCCCCCCCACCTAGGCCG	CCTCGGGGTCATTGACCCC	-
M17	THAP1_HUMAN.H11MO.0.C	-8	0.00250322	1.92498	0.127549	22	GGCCCAGGCCCCTAATCCTCCTCCCCCCCCACCTAGGCCG	GCCCGCAGCCAAGATGGCGGCG	-
M17	PTF1A_HUMAN.H11MO.0.B	6	0.00254152	1.95443	0.127549	12	GGCCCAGGCCCCTAATCCTCCTCCCCCCCCACCTAGGCCG	CCAGCTGCCCCCTTTCCC	+
M17	MNX1_HUMAN.H11MO.0.D	-12	0.00331601	2.55001	0.161049	19	GGCCCAGGCCCCTAATCCTCCTCCCCCCCCACCTAGGCCG	CTATTTTAATAACCCTTAA	+
M17	KLF3_HUMAN.H11MO.0.B	2	0.00357822	2.75165	0.168353	17	GGCCCAGGCCCCTAATCCTCCTCCCCCCCCACCTAGGCCG	CCCGGCCCCGCCCCTCCCC	-
M17	SP4_HUMAN.H11MO.1.A	1	0.0051708	3.97635	0.219705	15	GGCCCAGGCCCCTAATCCTCCTCCCCCCCCACCTAGGCCG	CGGCCCCGCCCCCTCC	-
M17	RARG_HUMAN.H11MO.2.D	-4	0.00519892	3.99797	0.219705	20	GGCCCAGGCCCCTAATCCTCCTCCCCCCCCACCTAGGCCG	GTGACCTCTGGGTGACCCCC	-
M17	WT1_HUMAN.H11MO.0.C	-8	0.00519892	3.99797	0.219705	20	GGCCCAGGCCCCTAATCCTCCTCCCCCCCCACCTAGGCCG	CCCCCCCTCCTCCCCCGCCC	-
M17	TLX1_HUMAN.H11MO.0.D	-3	0.0053993	4.15206	0.219705	17	GGCCCAGGCCCCTAATCCTCCTCCCCCCCCACCTAGGCCG	CCTTGGCAACTTGCCAG	-
M17	RARA_HUMAN.H11MO.0.A	-8	0.00558544	4.29521	0.221299	20	GGCCCAGGCCCCTAATCCTCCTCCCCCCCCACCTAGGCCG	CCTTGACCTCTTGATCCCCC	-
M17	ZN467_HUMAN.H11MO.0.C	-4	0.00616688	4.74233	0.238071	22	GGCCCAGGCCCCTAATCCTCCTCCCCCCCCACCTAGGCCG	CCCCCCCCCCCCTCCCCTCCCC	-
M17	KLF15_HUMAN.H11MO.0.A	-4	0.00749949	5.76711	0.282278	19	GGCCCAGGCCCCTAATCCTCCTCCCCCCCCACCTAGGCCG	CCCCCCCCTGCTCCTCCCC	-
M17	GATA1_HUMAN.H11MO.0.A	-10	0.00805861	6.19707	0.295925	19	GGCCCAGGCCCCTAATCCTCCTCCCCCCCCACCTAGGCCG	TCTTATCTGTCCCCGCCAG	-
M17	TBX21_HUMAN.H11MO.0.A	-2	0.00831305	6.39274	0.298	13	GGCCCAGGCCCCTAATCCTCCTCCCCCCCCACCTAGGCCG	TTCACACCTCCAC	-
M17	TBX15_HUMAN.H11MO.0.D	-1	0.00865614	6.65657	0.303082	19	GGCCCAGGCCCCTAATCCTCCTCCCCCCCCACCTAGGCCG	CCCCCACCCCCCCCCCCCC	-
M17	Z324A_HUMAN.H11MO.0.C	-1	0.0100037	7.69286	0.342305	23	GGCCCAGGCCCCTAATCCTCCTCCCCCCCCACCTAGGCCG	TATCAAACCATCCTTTGCTGCCA	+
M17	RORA_HUMAN.H11MO.0.C	-2	0.0107874	8.29554	0.34953	13	GGCCCAGGCCCCTAATCCTCCTCCCCCCCCACCTAGGCCG	CCCTGACCTAGTT	-
M17	GATA2_HUMAN.H11MO.0.A	-10	0.0114799	8.82806	0.34953	19	GGCCCAGGCCCCTAATCCTCCTCCCCCCCCACCTAGGCCG	CCTTATCTCCACCCCCCAG	-
M17	KLF16_HUMAN.H11MO.0.D	-2	0.0114799	8.82806	0.34953	19	GGCCCAGGCCCCTAATCCTCCTCCCCCCCCACCTAGGCCG	CCCCCCCCCCCCCGCCCCC	-
M17	NR1H3_HUMAN.H11MO.0.B	-5	0.0114799	8.82806	0.34953	19	GGCCCAGGCCCCTAATCCTCCTCCCCCCCCACCTAGGCCG	TGACCTGCAGTGACCTCTG	-
M17	THA_HUMAN.H11MO.0.C	-4	0.0115956	8.91702	0.34953	17	GGCCCAGGCCCCTAATCCTCCTCCCCCCCCACCTAGGCCG	CTGACCTGAAGTGACCC	-
M17	MAFA_HUMAN.H11MO.0.D	-1	0.0116078	8.9264	0.34953	21	GGCCCAGGCCCCTAATCCTCCTCCCCCCCCACCTAGGCCG	GTGCTGACCCCGCAGCCTTCG	+
M17	ZN667_HUMAN.H11MO.0.C	-4	0.0123078	9.46473	0.360296	19	GGCCCAGGCCCCTAATCCTCCTCCCCCCCCACCTAGGCCG	GTGGCCTTAAAAGCTCAGC	+
M17	HME2_HUMAN.H11MO.0.D	-9	0.0124439	9.56938	0.360296	11	GGCCCAGGCCCCTAATCCTCCTCCCCCCCCACCTAGGCCG	CCCTAATTACC	-
M17	ETS2_HUMAN.H11MO.0.B	-2	0.0127946	9.83908	0.36346	13	GGCCCAGGCCCCTAATCCTCCTCCCCCCCCACCTAGGCCG	TCCTCTTCCTTCC	-
M17	PITX3_HUMAN.H11MO.0.D	-3	0.0133988	10.3036	0.366781	18	GGCCCAGGCCCCTAATCCTCCTCCCCCCCCACCTAGGCCG	TTAATCCCTTAATCCCCC	-
M17	MZF1_HUMAN.H11MO.0.B	-2	0.0151383	11.6414	0.396807	13	GGCCCAGGCCCCTAATCCTCCTCCCCCCCCACCTAGGCCG	CCCAATCCCCTCC	-
M17	SMAD3_HUMAN.H11MO.0.B	-2	0.0152773	11.7482	0.396807	12	GGCCCAGGCCCCTAATCCTCCTCCCCCCCCACCTAGGCCG	CTCTGTCACCTG	+
M17	AIRE_HUMAN.H11MO.0.C	-4	0.0154329	11.8679	0.396807	18	GGCCCAGGCCCCTAATCCTCCTCCCCCCCCACCTAGGCCG	TTAACCAATATAACCAAT	-
M17	PPARG_HUMAN.H11MO.0.A	1	0.0155498	11.9578	0.396807	16	GGCCCAGGCCCCTAATCCTCCTCCCCCCCCACCTAGGCCG	TGACCTTTGCCCCACTT	-
M17	TAL1_HUMAN.H11MO.0.A	7	0.0173353	13.3308	0.429423	12	GGCCCAGGCCCCTAATCCTCCTCCCCCCCCACCTAGGCCG	CCTTATCTGCCCCCCCCAG	-
M17	RREB1_HUMAN.H11MO.0.D	-7	0.0173984	13.3794	0.429423	22	GGCCCAGGCCCCTAATCCTCCTCCCCCCCCACCTAGGCCG	ACCCCAAACCACCCCCCCCCCC	-
M17	ZN816_HUMAN.H11MO.1.C	-2	0.0202373	15.5625	0.479609	14	GGCCCAGGCCCCTAATCCTCCTCCCCCCCCACCTAGGCCG	TGCATGTCCCCCTT	-
M17	FLI1_HUMAN.H11MO.0.A	-3	0.0203743	15.6678	0.479609	18	GGCCCAGGCCCCTAATCCTCCTCCCCCCCCACCTAGGCCG	TCCCTCCTTCCTTCCTCC	-
M17	ZN263_HUMAN.H11MO.0.A	-2	0.0203979	15.686	0.479609	20	GGCCCAGGCCCCTAATCCTCCTCCCCCCCCACCTAGGCCG	CTCCTCCTCTCCCTCCTCCC	-
M17	PLAG1_HUMAN.H11MO.0.D	4	0.020706	15.9229	0.479609	13	GGCCCAGGCCCCTAATCCTCCTCCCCCCCCACCTAGGCCG	CCCCTCCTGATGCCCCC	-
M18	IRX2_HUMAN.H11MO.0.D	-10	0.000309661	0.23813	0.253094	19	GCTCCGGGGGGCACACCGGCCCGCCCGGTGAGTGCCACCG	CCAACATGCCCACCCATGT	-
M18	SP2_HUMAN.H11MO.0.A	-5	0.000489442	0.376381	0.253094	22	GCTCCGGGGGGCACACCGGCCCGCCCGGTGAGTGCCACCG	GGGGGGGGGGCGGGGCCGGGGG	+
M18	ZN563_HUMAN.H11MO.0.C	-12	0.000653745	0.50273	0.253094	21	GCTCCGGGGGGCACACCGGCCCGCCCGGTGAGTGCCACCG	GCAGCTGCCAGTGAGGATCCC	-
M18	RXRA_HUMAN.H11MO.0.A	-5	0.000750719	0.577303	0.253094	20	GCTCCGGGGGGCACACCGGCCCGCCCGGTGAGTGCCACCG	GGGGGAGGCAGAGGTCAGAG	+
M18	TLX1_HUMAN.H11MO.0.D	-2	0.000829679	0.638023	0.253094	17	GCTCCGGGGGGCACACCGGCCCGCCCGGTGAGTGCCACCG	CCTTGGCAACTTGCCAG	-
M18	SP3_HUMAN.H11MO.0.B	-7	0.0014408	1.10797	0.274202	20	GCTCCGGGGGGCACACCGGCCCGCCCGGTGAGTGCCACCG	CCCCGGCCCCGCCCCCCCCC	-
M18	THAP1_HUMAN.H11MO.0.C	-13	0.00180966	1.39163	0.274202	22	GCTCCGGGGGGCACACCGGCCCGCCCGGTGAGTGCCACCG	CGCCGCCATCTTGGCTGCGGGC	+
M18	PROX1_HUMAN.H11MO.0.D	-9	0.00197752	1.52071	0.274202	17	GCTCCGGGGGGCACACCGGCCCGCCCGGTGAGTGCCACCG	CCCAACCCGCCTTACCC	-
M18	RARG_HUMAN.H11MO.2.D	4	0.00219382	1.68705	0.278844	16	GCTCCGGGGGGCACACCGGCCCGCCCGGTGAGTGCCACCG	GTGACCTCTGGGTGACCCCC	-
M18	ZFX_HUMAN.H11MO.1.A	-4	0.00248539	1.91126	0.285108	17	GCTCCGGGGGGCACACCGGCCCGCCCGGTGAGTGCCACCG	GGGGGCGGAGGCCGGGG	+
M18	NR1D1_HUMAN.H11MO.0.B	-3	0.00361746	2.78182	0.330887	19	GCTCCGGGGGGCACACCGGCCCGCCCGGTGAGTGCCACCG	CCTTCTGACCCACTTCCCT	-
M18	PATZ1_HUMAN.H11MO.0.C	0	0.00368796	2.83604	0.330887	22	GCTCCGGGGGGCACACCGGCCCGCCCGGTGAGTGCCACCG	CCTCCCCCCCCGCCCCCTCCCC	-
M18	GATA1_HUMAN.H11MO.0.A	-29	0.00444212	3.41599	0.369914	11	GCTCCGGGGGGCACACCGGCCCGCCCGGTGAGTGCCACCG	CTGGCGGGGACAGATAAGA	+
M18	BRAC_HUMAN.H11MO.0.A	-7	0.00460801	3.54356	0.369914	20	GCTCCGGGGGGCACACCGGCCCGCCCGGTGAGTGCCACCG	ATTTCACACCTCCCTGCTAA	-
M18	Z324A_HUMAN.H11MO.0.C	-8	0.00637714	4.90402	0.463179	23	GCTCCGGGGGGCACACCGGCCCGCCCGGTGAGTGCCACCG	TATCAAACCATCCTTTGCTGCCA	+
M19	THAP1_HUMAN.H11MO.0.C	-1	6.21193e-05	0.0477697	0.0943711	22	AGCCTGCCCCGACCCGGGCTGGACGGGCCCCCCCTGACCG	GCCCGCAGCCAAGATGGCGGCG	-
M19	SP3_HUMAN.H11MO.0.B	-16	0.000159326	0.122522	0.113405	20	AGCCTGCCCCGACCCGGGCTGGACGGGCCCCCCCTGACCG	CCCCGGCCCCGCCCCCCCCC	-
M19	RXRA_HUMAN.H11MO.0.A	-12	0.000223945	0.172214	0.113405	20	AGCCTGCCCCGACCCGGGCTGGACGGGCCCCCCCTGACCG	CTCTGACCTCTGCCTCCCCC	-
M19	ZN563_HUMAN.H11MO.0.C	-2	0.000471882	0.362877	0.178178	21	AGCCTGCCCCGACCCGGGCTGGACGGGCCCCCCCTGACCG	GCAGCTGCCAGTGAGGATCCC	-
M19	ZFX_HUMAN.H11MO.1.A	-12	0.000586422	0.450959	0.178178	17	AGCCTGCCCCGACCCGGGCTGGACGGGCCCCCCCTGACCG	CCCCGGCCTCCGCCCCC	-
M19	SP2_HUMAN.H11MO.0.A	-5	0.000849695	0.653416	0.192967	22	AGCCTGCCCCGACCCGGGCTGGACGGGCCCCCCCTGACCG	CCCCCGGCCCCGCCCCCCCCCC	-
M19	IRX2_HUMAN.H11MO.0.D	-9	0.000889137	0.683747	0.192967	19	AGCCTGCCCCGACCCGGGCTGGACGGGCCCCCCCTGACCG	CCAACATGCCCACCCATGT	-
M19	KLF3_HUMAN.H11MO.0.B	-12	0.00154489	1.18802	0.275086	19	AGCCTGCCCCGACCCGGGCTGGACGGGCCCCCCCTGACCG	CCCGGCCCCGCCCCTCCCC	-
M19	KLF6_HUMAN.H11MO.0.A	0	0.00194634	1.49674	0.287508	19	AGCCTGCCCCGACCCGGGCTGGACGGGCCCCCCCTGACCG	CCCCCGGCCCCGCCCTTCC	-
M19	PATZ1_HUMAN.H11MO.0.C	-9	0.00231466	1.77997	0.287508	22	AGCCTGCCCCGACCCGGGCTGGACGGGCCCCCCCTGACCG	CCTCCCCCCCCGCCCCCTCCCC	-
M19	SP4_HUMAN.H11MO.0.A	-1	0.00237228	1.82428	0.287508	20	AGCCTGCCCCGACCCGGGCTGGACGGGCCCCCCCTGACCG	CCCGGCCCCGCCCCCTTCCC	-
M19	PROX1_HUMAN.H11MO.0.D	-10	0.00266112	2.0464	0.287508	17	AGCCTGCCCCGACCCGGGCTGGACGGGCCCCCCCTGACCG	GGGTAAGGCGGGTTGGG	+
M19	TLX1_HUMAN.H11MO.0.D	-6	0.00312018	2.39942	0.287508	17	AGCCTGCCCCGACCCGGGCTGGACGGGCCCCCCCTGACCG	CTGGCAAGTTGCCAAGG	+
M19	ZN554_HUMAN.H11MO.0.C	-4	0.00340651	2.6196	0.287508	20	AGCCTGCCCCGACCCGGGCTGGACGGGCCCCCCCTGACCG	AGCACCCCACATGGCTCAGC	-
M19	PURA_HUMAN.H11MO.0.D	-12	0.00497784	3.82796	0.35967	17	AGCCTGCCCCGACCCGGGCTGGACGGGCCCCCCCTGACCG	CCCTGCCCCCCCCTTCC	-
M19	RARG_HUMAN.H11MO.2.D	-14	0.00519924	3.99821	0.35967	20	AGCCTGCCCCGACCCGGGCTGGACGGGCCCCCCCTGACCG	GTGACCTCTGGGTGACCCCC	-
M19	ZN341_HUMAN.H11MO.0.C	-2	0.00520852	4.00535	0.35967	22	AGCCTGCCCCGACCCGGGCTGGACGGGCCCCCCCTGACCG	GCTCTTCCCTCCCCCCCCCCCC	-
M19	GATA1_HUMAN.H11MO.0.A	-2	0.00547074	4.207	0.361352	19	AGCCTGCCCCGACCCGGGCTGGACGGGCCCCCCCTGACCG	TCTTATCTGTCCCCGCCAG	-
M19	SPIC_HUMAN.H11MO.0.D	-2	0.00598585	4.60312	0.378902	13	AGCCTGCCCCGACCCGGGCTGGACGGGCCCCCCCTGACCG	CCTCCCCTTCCTC	-
M19	ZN667_HUMAN.H11MO.0.C	-14	0.00630393	4.84772	0.383075	19	AGCCTGCCCCGACCCGGGCTGGACGGGCCCCCCCTGACCG	GTGGCCTTAAAAGCTCAGC	+
M19	NR1D1_HUMAN.H11MO.0.B	-6	0.00676328	5.20096	0.395181	19	AGCCTGCCCCGACCCGGGCTGGACGGGCCCCCCCTGACCG	AGGGAAGTGGGTCAGAAGG	+
M19	THA_HUMAN.H11MO.0.C	-4	0.00782099	6.01434	0.400049	17	AGCCTGCCCCGACCCGGGCTGGACGGGCCCCCCCTGACCG	GGGTCACTTCAGGTCAG	+
M19	TFCP2_HUMAN.H11MO.0.D	-1	0.0078999	6.07502	0.400049	16	AGCCTGCCCCGACCCGGGCTGGACGGGCCCCCCCTGACCG	GCCTGAACTGGCCAGA	+
M19	MAZ_HUMAN.H11MO.0.A	-18	0.00930219	7.15338	0.438717	22	AGCCTGCCCCGACCCGGGCTGGACGGGCCCCCCCTGACCG	CCCCCCCCCCCCCCCCTCCCCC	-
M19	LYL1_HUMAN.H11MO.0.A	-2	0.00972069	7.47521	0.438717	14	AGCCTGCCCCGACCCGGGCTGGACGGGCCCCCCCTGACCG	CCAGCTGTTTCCTG	+
M19	VEZF1_HUMAN.H11MO.0.C	-9	0.00990663	7.6182	0.438717	22	AGCCTGCCCCGACCCGGGCTGGACGGGCCCCCCCTGACCG	CCCCTCCCCCTCCCCCCTCCCC	-
M19	ZN589_HUMAN.H11MO.0.D	-19	0.010702	8.22983	0.438717	16	AGCCTGCCCCGACCCGGGCTGGACGGGCCCCCCCTGACCG	CCCACGGTTACTGCCG	+
M19	RARG_HUMAN.H11MO.0.B	5	0.0108194	8.32009	0.438717	13	AGCCTGCCCCGACCCGGGCTGGACGGGCCCCCCCTGACCG	AGGTCAGAGTGACCTGGG	+
M19	ZN263_HUMAN.H11MO.0.A	-27	0.0109346	8.40874	0.438717	13	AGCCTGCCCCGACCCGGGCTGGACGGGCCCCCCCTGACCG	CTCCTCCTCTCCCTCCTCCC	-
M19	Z324A_HUMAN.H11MO.0.C	-1	0.0115513	8.88296	0.438717	23	AGCCTGCCCCGACCCGGGCTGGACGGGCCCCCCCTGACCG	TATCAAACCATCCTTTGCTGCCA	+
M19	RFX5_HUMAN.H11MO.0.A	-18	0.013298	10.2261	0.477355	20	AGCCTGCCCCGACCCGGGCTGGACGGGCCCCCCCTGACCG	TCTGCCTAGCAACAGCTGAC	-
M19	RFX1_HUMAN.H11MO.0.B	-6	0.0143637	11.0457	0.493405	22	AGCCTGCCCCGACCCGGGCTGGACGGGCCCCCCCTGACCG	CCGTCGCCATGGCAACCGGGGC	-
M19	MAFA_HUMAN.H11MO.0.D	-15	0.0148058	11.3856	0.493405	21	AGCCTGCCCCGACCCGGGCTGGACGGGCCCCCCCTGACCG	CGAAGGCTGCGGGGTCAGCAC	-
M19	CLOCK_HUMAN.H11MO.0.C	-7	0.0157597	12.1192	0.498791	14	AGCCTGCCCCGACCCGGGCTGGACGGGCCCCCCCTGACCG	TGTTCACGTGTCTG	-
M22	SP3_HUMAN.H11MO.0.B	-12	0.00040285	0.309791	0.371294	20	GCCCCGCAGTTGCGGCGGGACCGGCCTCGCCCGCCGGCTC	CCCCGGCCCCGCCCCCCCCC	-
M22	ZFX_HUMAN.H11MO.1.A	-18	0.000502756	0.386619	0.371294	17	GCCCCGCAGTTGCGGCGGGACCGGCCTCGCCCGCCGGCTC	CCCCGGCCTCCGCCCCC	-
M22	SP2_HUMAN.H11MO.0.A	-12	0.000933967	0.718221	0.371294	22	GCCCCGCAGTTGCGGCGGGACCGGCCTCGCCCGCCGGCTC	CCCCCGGCCCCGCCCCCCCCCC	-
M22	RXRA_HUMAN.H11MO.0.A	-18	0.00161509	1.24201	0.371294	20	GCCCCGCAGTTGCGGCGGGACCGGCCTCGCCCGCCGGCTC	CTCTGACCTCTGCCTCCCCC	-
M22	ZN589_HUMAN.H11MO.0.D	-3	0.00167628	1.28906	0.371294	16	GCCCCGCAGTTGCGGCGGGACCGGCCTCGCCCGCCGGCTC	CGGCAGTAACCGTGGG	-
M22	THAP1_HUMAN.H11MO.0.C	-1	0.00194874	1.49858	0.371294	22	GCCCCGCAGTTGCGGCGGGACCGGCCTCGCCCGCCGGCTC	GCCCGCAGCCAAGATGGCGGCG	-
M22	IRX2_HUMAN.H11MO.0.D	-20	0.00261127	2.00806	0.374793	19	GCCCCGCAGTTGCGGCGGGACCGGCCTCGCCCGCCGGCTC	CCAACATGCCCACCCATGT	-
M22	TLX1_HUMAN.H11MO.0.D	-1	0.00265101	2.03863	0.374793	17	GCCCCGCAGTTGCGGCGGGACCGGCCTCGCCCGCCGGCTC	CTGGCAAGTTGCCAAGG	+
M22	ZN563_HUMAN.H11MO.0.C	-5	0.00295066	2.26905	0.374793	21	GCCCCGCAGTTGCGGCGGGACCGGCCTCGCCCGCCGGCTC	GCAGCTGCCAGTGAGGATCCC	-
M22	NR1D1_HUMAN.H11MO.0.B	-21	0.00369214	2.83926	0.414489	19	GCCCCGCAGTTGCGGCGGGACCGGCCTCGCCCGCCGGCTC	CCTTCTGACCCACTTCCCT	-
M22	KLF3_HUMAN.H11MO.0.B	-13	0.00395314	3.03997	0.414489	19	GCCCCGCAGTTGCGGCGGGACCGGCCTCGCCCGCCGGCTC	CCCGGCCCCGCCCCTCCCC	-
M22	GATA1_HUMAN.H11MO.0.A	-29	0.00553571	4.25696	0.473629	11	GCCCCGCAGTTGCGGCGGGACCGGCCTCGCCCGCCGGCTC	CTGGCGGGGACAGATAAGA	+
M22	RFX1_HUMAN.H11MO.0.B	-2	0.00570072	4.38385	0.473629	22	GCCCCGCAGTTGCGGCGGGACCGGCCTCGCCCGCCGGCTC	GCCCCGGTTGCCATGGCGACGG	+
M22	ZN341_HUMAN.H11MO.0.C	-5	0.00605807	4.65865	0.473629	22	GCCCCGCAGTTGCGGCGGGACCGGCCTCGCCCGCCGGCTC	GCTCTTCCCTCCCCCCCCCCCC	-
M22	MAFA_HUMAN.H11MO.0.D	6	0.00634405	4.87857	0.473629	15	GCCCCGCAGTTGCGGCGGGACCGGCCTCGCCCGCCGGCTC	GTGCTGACCCCGCAGCCTTCG	+
M22	PROX1_HUMAN.H11MO.0.D	-15	0.00680585	5.2337	0.473629	17	GCCCCGCAGTTGCGGCGGGACCGGCCTCGCCCGCCGGCTC	CCCAACCCGCCTTACCC	-
M22	PATZ1_HUMAN.H11MO.0.C	-11	0.00683608	5.25694	0.473629	22	GCCCCGCAGTTGCGGCGGGACCGGCCTCGCCCGCCGGCTC	CCTCCCCCCCCGCCCCCTCCCC	-
M22	SPIC_HUMAN.H11MO.0.D	-25	0.00801919	6.16676	0.488917	13	GCCCCGCAGTTGCGGCGGGACCGGCCTCGCCCGCCGGCTC	CCTCCCCTTCCTC	-
M22	NR1H3_HUMAN.H11MO.0.B	1	0.00820527	6.30985	0.488917	18	GCCCCGCAGTTGCGGCGGGACCGGCCTCGCCCGCCGGCTC	TGACCTGCAGTGACCTCTG	-
M22	KLF6_HUMAN.H11MO.0.A	-11	0.00875183	6.73016	0.488917	19	GCCCCGCAGTTGCGGCGGGACCGGCCTCGCCCGCCGGCTC	CCCCCGGCCCCGCCCTTCC	-
M23	ZN563_HUMAN.H11MO.0.C	-10	8.54811e-05	0.0657349	0.0792565	21	CGGACATCTAGCTGTCCCCGGAGGCGACCGCTGCGGGCGC	GGGATCCTCACTGGCAGCTGC	+
M23	BHE41_HUMAN.H11MO.0.D	-17	0.000105748	0.0813202	0.0792565	20	CGGACATCTAGCTGTCCCCGGAGGCGACCGCTGCGGGCGC	ACCGGGTCACGTGCAGAAGG	+
M23	PATZ1_HUMAN.H11MO.0.C	-20	0.000330862	0.254433	0.133765	20	CGGACATCTAGCTGTCCCCGGAGGCGACCGCTGCGGGCGC	GGGGAGGGGGCGGGGGGGGAGG	+
M23	ZIC2_HUMAN.H11MO.0.D	-21	0.000356953	0.274496	0.133765	15	CGGACATCTAGCTGTCCCCGGAGGCGACCGCTGCGGGCGC	GGCCCCCTGCTGTGA	+
M23	SP2_HUMAN.H11MO.0.A	-14	0.000482991	0.37142	0.144798	22	CGGACATCTAGCTGTCCCCGGAGGCGACCGCTGCGGGCGC	CCCCCGGCCCCGCCCCCCCCCC	-
M23	ZN335_HUMAN.H11MO.0.A	-9	0.00080988	0.622798	0.202331	22	CGGACATCTAGCTGTCCCCGGAGGCGACCGCTGCGGGCGC	GGCTGTCCTCGGCGCTGCCTGA	+
M23	SP4_HUMAN.H11MO.0.A	-20	0.00146685	1.12801	0.247476	20	CGGACATCTAGCTGTCCCCGGAGGCGACCGCTGCGGGCGC	GGGAAGGGGGCGGGGCCGGG	+
M23	SP3_HUMAN.H11MO.0.B	-21	0.00182872	1.40628	0.247476	19	CGGACATCTAGCTGTCCCCGGAGGCGACCGCTGCGGGCGC	GGGGGGGGGCGGGGCCGGGG	+
M23	ZN554_HUMAN.H11MO.0.C	-17	0.00211482	1.62629	0.247476	20	CGGACATCTAGCTGTCCCCGGAGGCGACCGCTGCGGGCGC	GCTGAGCCATGTGGGGTGCT	+
M23	PROX1_HUMAN.H11MO.0.D	-17	0.00244446	1.87979	0.247476	17	CGGACATCTAGCTGTCCCCGGAGGCGACCGCTGCGGGCGC	CCCAACCCGCCTTACCC	-
M23	ZIC3_HUMAN.H11MO.0.B	-21	0.00246428	1.89503	0.247476	15	CGGACATCTAGCTGTCCCCGGAGGCGACCGCTGCGGGCGC	GGCCCCCTGCTGTGA	+
M23	PTF1A_HUMAN.H11MO.0.B	-16	0.00257607	1.981	0.247476	18	CGGACATCTAGCTGTCCCCGGAGGCGACCGCTGCGGGCGC	GGGAAAGGGGGCAGCTGG	-
M23	ZFX_HUMAN.H11MO.1.A	-19	0.00264156	2.03136	0.247476	17	CGGACATCTAGCTGTCCCCGGAGGCGACCGCTGCGGGCGC	GGGGGCGGAGGCCGGGG	+
M23	LYL1_HUMAN.H11MO.0.A	-20	0.00312661	2.40436	0.275687	14	CGGACATCTAGCTGTCCCCGGAGGCGACCGCTGCGGGCGC	CAGGAAACAGCTGG	-
M23	ZNF76_HUMAN.H11MO.0.C	-6	0.00400043	3.07633	0.32142	22	CGGACATCTAGCTGTCCCCGGAGGCGACCGCTGCGGGCGC	ACTACAATTCCCAGAATGCCCC	-
M23	TAF1_HUMAN.H11MO.0.A	-20	0.00417912	3.21374	0.32142	16	CGGACATCTAGCTGTCCCCGGAGGCGACCGCTGCGGGCGC	AAGATGGCGGCGGCGG	+
M23	MYOG_HUMAN.H11MO.0.B	-23	0.00428855	3.2979	0.32142	13	CGGACATCTAGCTGTCCCCGGAGGCGACCGCTGCGGGCGC	GGGACAGCTGCGG	-
M23	MYOD1_HUMAN.H11MO.0.A	-19	0.00470866	3.62096	0.336102	15	CGGACATCTAGCTGTCCCCGGAGGCGACCGCTGCGGGCGC	GGCAGGAACAGCTGC	-
M23	THAP1_HUMAN.H11MO.0.C	-10	0.0055493	4.26741	0.356207	22	CGGACATCTAGCTGTCCCCGGAGGCGACCGCTGCGGGCGC	GCCCGCAGCCAAGATGGCGGCG	-
M23	PLAG1_HUMAN.H11MO.0.D	-19	0.0056146	4.31763	0.356207	17	CGGACATCTAGCTGTCCCCGGAGGCGACCGCTGCGGGCGC	GGGGGCATCAGGAGGGG	+
M23	Z324A_HUMAN.H11MO.0.C	-4	0.0058426	4.49296	0.356207	23	CGGACATCTAGCTGTCCCCGGAGGCGACCGCTGCGGGCGC	TATCAAACCATCCTTTGCTGCCA	+
M23	ZBT17_HUMAN.H11MO.0.A	-19	0.00598754	4.60442	0.356207	19	CGGACATCTAGCTGTCCCCGGAGGCGACCGCTGCGGGCGC	GAGGGTGGGGGAGGGGAAG	+
M23	VEZF1_HUMAN.H11MO.0.C	-19	0.00631302	4.85471	0.356207	21	CGGACATCTAGCTGTCCCCGGAGGCGACCGCTGCGGGCGC	GGGGAGGGGGGAGGGGGAGGGG	+
M23	ZN341_HUMAN.H11MO.0.C	-10	0.00764405	5.87828	0.390144	22	CGGACATCTAGCTGTCCCCGGAGGCGACCGCTGCGGGCGC	GCTCTTCCCTCCCCCCCCCCCC	-
M23	PAX5_HUMAN.H11MO.0.A	-17	0.00783111	6.02212	0.390144	21	CGGACATCTAGCTGTCCCCGGAGGCGACCGCTGCGGGCGC	GCCTGGGCAGCAGAGCGTGAC	+
M23	CTCFL_HUMAN.H11MO.0.A	-25	0.00806851	6.20469	0.390144	15	CGGACATCTAGCTGTCCCCGGAGGCGACCGCTGCGGGCGC	GCCGCCAGGGGGCGCCG	+
M23	RARG_HUMAN.H11MO.2.D	0	0.00842873	6.48169	0.394825	20	CGGACATCTAGCTGTCCCCGGAGGCGACCGCTGCGGGCGC	GTGACCTCTGGGTGACCCCC	-
M23	MYOD1_HUMAN.H11MO.1.A	-25	0.0091843	7.06273	0.417181	11	CGGACATCTAGCTGTCCCCGGAGGCGACCGCTGCGGGCGC	GACAGCTGCAG	-
M23	AP2B_HUMAN.H11MO.0.B	-25	0.00992638	7.63338	0.41888	10	CGGACATCTAGCTGTCCCCGGAGGCGACCGCTGCGGGCGC	GCCCGGGGGC	+
M23	ZIC4_HUMAN.H11MO.0.D	-21	0.0101724	7.82257	0.41888	15	CGGACATCTAGCTGTCCCCGGAGGCGACCGCTGCGGGCGC	GACCCCCCGCTGTGC	-
M23	RFX1_HUMAN.H11MO.0.B	-12	0.0104561	8.04075	0.41888	22	CGGACATCTAGCTGTCCCCGGAGGCGACCGCTGCGGGCGC	CCGTCGCCATGGCAACCGGGGC	-
M23	MNX1_HUMAN.H11MO.0.D	-3	0.0110211	8.47523	0.41888	19	CGGACATCTAGCTGTCCCCGGAGGCGACCGCTGCGGGCGC	CTATTTTAATAACCCTTAA	+
M23	CTCF_HUMAN.H11MO.0.A	-23	0.0110211	8.47523	0.41888	17	CGGACATCTAGCTGTCCCCGGAGGCGACCGCTGCGGGCGC	TGGCCACCAGGGGGCGCCA	+
M23	PURA_HUMAN.H11MO.0.D	-15	0.0114856	8.83245	0.41888	17	CGGACATCTAGCTGTCCCCGGAGGCGACCGCTGCGGGCGC	CCCTGCCCCCCCCTTCC	-
M23	MAFA_HUMAN.H11MO.0.D	-9	0.0122265	9.40218	0.41888	21	CGGACATCTAGCTGTCCCCGGAGGCGACCGCTGCGGGCGC	CGAAGGCTGCGGGGTCAGCAC	-
M23	AP2D_HUMAN.H11MO.0.D	-24	0.0123276	9.47994	0.41888	14	CGGACATCTAGCTGTCCCCGGAGGCGACCGCTGCGGGCGC	CGCCCGAGGCGCGT	+
M23	USF2_HUMAN.H11MO.0.A	-20	0.012575	9.6702	0.41888	19	CGGACATCTAGCTGTCCCCGGAGGCGACCGCTGCGGGCGC	GGGTCACGTGGCCGCGGCG	+
M23	NR1H3_HUMAN.H11MO.0.B	-14	0.012575	9.6702	0.41888	19	CGGACATCTAGCTGTCCCCGGAGGCGACCGCTGCGGGCGC	TGACCTGCAGTGACCTCTG	-
M23	TFE2_HUMAN.H11MO.0.A	-25	0.0131057	10.0783	0.423265	11	CGGACATCTAGCTGTCCCCGGAGGCGACCGCTGCGGGCGC	CACAGCTGCAG	+
M23	RXRA_HUMAN.H11MO.0.A	0	0.0132714	10.2057	0.423265	20	CGGACATCTAGCTGTCCCCGGAGGCGACCGCTGCGGGCGC	GGGGGAGGCAGAGGTCAGAG	+
M23	OLIG2_HUMAN.H11MO.0.B	-16	0.0142152	10.9315	0.426163	18	CGGACATCTAGCTGTCCCCGGAGGCGACCGCTGCGGGCGC	CAGAAGGGAAACAGCTGG	-
M23	KLF3_HUMAN.H11MO.0.B	-22	0.0152878	11.7563	0.44069	18	CGGACATCTAGCTGTCCCCGGAGGCGACCGCTGCGGGCGC	GGGGAGGGGCGGGGCCGGG	+
M23	CLOCK_HUMAN.H11MO.0.C	-23	0.0166951	12.8385	0.472177	14	CGGACATCTAGCTGTCCCCGGAGGCGACCGCTGCGGGCGC	CAGACACGTGAACA	+
M23	WT1_HUMAN.H11MO.0.C	-21	0.0181813	13.9814	0.479005	19	CGGACATCTAGCTGTCCCCGGAGGCGACCGCTGCGGGCGC	GGGCGGGGGAGGAGGGGGGG	+
M23	TAL1_HUMAN.H11MO.1.A	-20	0.018267	14.0473	0.479005	15	CGGACATCTAGCTGTCCCCGGAGGCGACCGCTGCGGGCGC	CAGGAAGCAGATGTG	+
M23	KLF6_HUMAN.H11MO.0.A	-14	0.019743	15.1824	0.493236	19	CGGACATCTAGCTGTCCCCGGAGGCGACCGCTGCGGGCGC	CCCCCGGCCCCGCCCTTCC	-
M24	THAP1_HUMAN.H11MO.0.C	-7	2.29253e-05	0.0176295	0.0347952	22	TCGCTAGGGCCGATCAGAAGCCGCGGTCGTCCCAGAGCCC	GCCCGCAGCCAAGATGGCGGCG	-
M24	SP2_HUMAN.H11MO.0.A	-19	0.000290898	0.223701	0.166622	21	TCGCTAGGGCCGATCAGAAGCCGCGGTCGTCCCAGAGCCC	CCCCCGGCCCCGCCCCCCCCCC	-
M24	SP3_HUMAN.H11MO.0.B	-20	0.000544795	0.418948	0.166622	20	TCGCTAGGGCCGATCAGAAGCCGCGGTCGTCCCAGAGCCC	CCCCGGCCCCGCCCCCCCCC	-
M24	Z324A_HUMAN.H11MO.0.C	-11	0.000564122	0.43381	0.166622	23	TCGCTAGGGCCGATCAGAAGCCGCGGTCGTCCCAGAGCCC	TATCAAACCATCCTTTGCTGCCA	+
M24	ZN563_HUMAN.H11MO.0.C	-9	0.000584089	0.449165	0.166622	21	TCGCTAGGGCCGATCAGAAGCCGCGGTCGTCCCAGAGCCC	GGGATCCTCACTGGCAGCTGC	+
M24	NR1D1_HUMAN.H11MO.0.B	-22	0.000735646	0.565712	0.166622	18	TCGCTAGGGCCGATCAGAAGCCGCGGTCGTCCCAGAGCCC	CCTTCTGACCCACTTCCCT	-
M24	NFYC_HUMAN.H11MO.0.A	-5	0.00139771	1.07484	0.23251	14	TCGCTAGGGCCGATCAGAAGCCGCGGTCGTCCCAGAGCCC	CTAGCCAATCAGAG	+
M24	RXRA_HUMAN.H11MO.0.A	-15	0.00181715	1.39739	0.23251	20	TCGCTAGGGCCGATCAGAAGCCGCGGTCGTCCCAGAGCCC	GGGGGAGGCAGAGGTCAGAG	+
M24	ZFX_HUMAN.H11MO.1.A	-15	0.0019681	1.51347	0.23251	17	TCGCTAGGGCCGATCAGAAGCCGCGGTCGTCCCAGAGCCC	GGGGGCGGAGGCCGGGG	+
M24	PAX2_HUMAN.H11MO.0.D	-20	0.0019915	1.53146	0.23251	18	TCGCTAGGGCCGATCAGAAGCCGCGGTCGTCCCAGAGCCC	TGTCACGCATGACTGAAC	-
M24	SPIC_HUMAN.H11MO.0.D	-26	0.00279961	2.1529	0.303511	13	TCGCTAGGGCCGATCAGAAGCCGCGGTCGTCCCAGAGCCC	CCTCCCCTTCCTC	-
M24	ZN350_HUMAN.H11MO.1.D	-11	0.00316441	2.43343	0.304882	24	TCGCTAGGGCCGATCAGAAGCCGCGGTCGTCCCAGAGCCC	GGGCAACAAATCCCTGCGCCCCGT	-
M24	OSR2_HUMAN.H11MO.0.C	-23	0.00358975	2.76052	0.316259	16	TCGCTAGGGCCGATCAGAAGCCGCGGTCGTCCCAGAGCCC	CAGCAGAAGCAGCAGC	-
M24	KLF3_HUMAN.H11MO.0.B	-21	0.00382275	2.9397	0.316259	19	TCGCTAGGGCCGATCAGAAGCCGCGGTCGTCCCAGAGCCC	CCCGGCCCCGCCCCTCCCC	-
M24	SP4_HUMAN.H11MO.0.A	-17	0.00395905	3.04451	0.316259	20	TCGCTAGGGCCGATCAGAAGCCGCGGTCGTCCCAGAGCCC	GGGAAGGGGGCGGGGCCGGG	+
M24	PATZ1_HUMAN.H11MO.0.C	-4	0.00558504	4.2949	0.42384	22	TCGCTAGGGCCGATCAGAAGCCGCGGTCGTCCCAGAGCCC	GGGGAGGGGGCGGGGGGGGAGG	+
M24	ZN554_HUMAN.H11MO.0.C	-16	0.00636791	4.89692	0.460238	20	TCGCTAGGGCCGATCAGAAGCCGCGGTCGTCCCAGAGCCC	AGCACCCCACATGGCTCAGC	-
M24	ZN341_HUMAN.H11MO.0.C	-14	0.00676245	5.20032	0.466537	22	TCGCTAGGGCCGATCAGAAGCCGCGGTCGTCCCAGAGCCC	GGGGGGGGGGGGAGGGAAGAGC	+
M24	MAFA_HUMAN.H11MO.0.D	-20	0.0072722	5.59232	0.47312	20	TCGCTAGGGCCGATCAGAAGCCGCGGTCGTCCCAGAGCCC	GTGCTGACCCCGCAGCCTTCG	+
M24	SRBP2_HUMAN.H11MO.0.B	-24	0.00779302	5.99284	0.47312	13	TCGCTAGGGCCGATCAGAAGCCGCGGTCGTCCCAGAGCCC	CCTCACCCCACCC	-
M24	KLF6_HUMAN.H11MO.0.A	-19	0.00875329	6.73128	0.491094	19	TCGCTAGGGCCGATCAGAAGCCGCGGTCGTCCCAGAGCCC	CCCCCGGCCCCGCCCTTCC	-
M24	VEZF1_HUMAN.H11MO.0.C	-16	0.00983867	7.56594	0.491094	22	TCGCTAGGGCCGATCAGAAGCCGCGGTCGTCCCAGAGCCC	GGGGAGGGGGGAGGGGGAGGGG	+
M24	GATA1_HUMAN.H11MO.0.A	7	0.0106865	8.21792	0.491094	12	TCGCTAGGGCCGATCAGAAGCCGCGGTCGTCCCAGAGCCC	TCTTATCTGTCCCCGCCAG	-
M24	LYL1_HUMAN.H11MO.0.A	-16	0.0111309	8.55963	0.491094	14	TCGCTAGGGCCGATCAGAAGCCGCGGTCGTCCCAGAGCCC	CAGGAAACAGCTGG	-
M24	PURA_HUMAN.H11MO.0.D	-15	0.0116416	8.95242	0.491094	17	TCGCTAGGGCCGATCAGAAGCCGCGGTCGTCCCAGAGCCC	GGAAGGGGGGGGCAGGG	+
M24	TLX1_HUMAN.H11MO.0.D	-20	0.0116416	8.95242	0.491094	17	TCGCTAGGGCCGATCAGAAGCCGCGGTCGTCCCAGAGCCC	CTGGCAAGTTGCCAAGG	+
M24	CLOCK_HUMAN.H11MO.0.C	-21	0.0120193	9.24285	0.491094	14	TCGCTAGGGCCGATCAGAAGCCGCGGTCGTCCCAGAGCCC	TGTTCACGTGTCTG	-
M24	THA_HUMAN.H11MO.0.C	-5	0.0124768	9.59463	0.491094	17	TCGCTAGGGCCGATCAGAAGCCGCGGTCGTCCCAGAGCCC	GGGTCACTTCAGGTCAG	+
M24	RARG_HUMAN.H11MO.0.B	-18	0.0128163	9.85576	0.491094	18	TCGCTAGGGCCGATCAGAAGCCGCGGTCGTCCCAGAGCCC	AGGTCAGAGTGACCTGGG	+
M24	OLIG2_HUMAN.H11MO.0.B	-9	0.0128163	9.85576	0.491094	18	TCGCTAGGGCCGATCAGAAGCCGCGGTCGTCCCAGAGCCC	CAGAAGGGAAACAGCTGG	-
M24	PTF1A_HUMAN.H11MO.0.B	-12	0.0128163	9.85576	0.491094	18	TCGCTAGGGCCGATCAGAAGCCGCGGTCGTCCCAGAGCCC	GGGAAAGGGGGCAGCTGG	-
M24	IRX2_HUMAN.H11MO.0.D	-16	0.0148037	11.384	0.491094	19	TCGCTAGGGCCGATCAGAAGCCGCGGTCGTCCCAGAGCCC	ACATGGGTGGGCATGTTGG	+
M24	TAL1_HUMAN.H11MO.0.A	1	0.0148037	11.384	0.491094	18	TCGCTAGGGCCGATCAGAAGCCGCGGTCGTCCCAGAGCCC	CTGGGGGGGGCAGATAAGG	+
M24	ZN134_HUMAN.H11MO.0.C	-2	0.0150424	11.5676	0.491094	22	TCGCTAGGGCCGATCAGAAGCCGCGGTCGTCCCAGAGCCC	CCTTCAACTGATTAGGTGAGGC	-
M24	PAX8_HUMAN.H11MO.0.D	-19	0.0150906	11.6047	0.491094	14	TCGCTAGGGCCGATCAGAAGCCGCGGTCGTCCCAGAGCCC	CCCGCTTCAGTGAC	-
M24	NFIC_HUMAN.H11MO.0.A	-19	0.0153241	11.7843	0.491094	17	TCGCTAGGGCCGATCAGAAGCCGCGGTCGTCCCAGAGCCC	CTTGGCTCCCTGCCAAG	+
M24	NR1H3_HUMAN.H11MO.0.B	-14	0.0157848	12.1385	0.491094	19	TCGCTAGGGCCGATCAGAAGCCGCGGTCGTCCCAGAGCCC	CAGAGGTCACTGCAGGTCA	+
M24	SPZ1_HUMAN.H11MO.0.D	-22	0.0158086	12.1568	0.491094	16	TCGCTAGGGCCGATCAGAAGCCGCGGTCGTCCCAGAGCCC	CCCAGGGTAACAGCCG	-
M24	RFX1_HUMAN.H11MO.0.B	-19	0.0159649	12.277	0.491094	21	TCGCTAGGGCCGATCAGAAGCCGCGGTCGTCCCAGAGCCC	GCCCCGGTTGCCATGGCGACGG	+
M24	NFIA_HUMAN.H11MO.0.C	-20	0.0162005	12.4582	0.491094	15	TCGCTAGGGCCGATCAGAAGCCGCGGTCGTCCCAGAGCCC	TTGGCACCGTGCCAA	-
M25	SP2_HUMAN.H11MO.0.A	-17	2.93009e-06	0.00225324	0.00439812	22	GGGCCGAGCGCAGTCGGGACCCGGGTCCGCCCGTCCCGCA	CCCCCGGCCCCGCCCCCCCCCC	-
M25	ZN563_HUMAN.H11MO.0.C	-2	7.96236e-06	0.00612305	0.00597583	21	GGGCCGAGCGCAGTCGGGACCCGGGTCCGCCCGTCCCGCA	GCAGCTGCCAGTGAGGATCCC	-
M25	KLF6_HUMAN.H11MO.0.A	-17	1.35367e-05	0.0104097	0.00677295	19	GGGCCGAGCGCAGTCGGGACCCGGGTCCGCCCGTCCCGCA	CCCCCGGCCCCGCCCTTCC	-
M25	SP3_HUMAN.H11MO.0.B	-18	4.56475e-05	0.0351029	0.0171295	20	GGGCCGAGCGCAGTCGGGACCCGGGTCCGCCCGTCCCGCA	CCCCGGCCCCGCCCCCCCCC	-
M25	KLF3_HUMAN.H11MO.0.B	-19	8.80135e-05	0.0676824	0.026422	19	GGGCCGAGCGCAGTCGGGACCCGGGTCCGCCCGTCCCGCA	CCCGGCCCCGCCCCTCCCC	-
M25	PATZ1_HUMAN.H11MO.0.C	-17	0.000149332	0.114837	0.0373585	22	GGGCCGAGCGCAGTCGGGACCCGGGTCCGCCCGTCCCGCA	CCTCCCCCCCCGCCCCCTCCCC	-
M25	SP4_HUMAN.H11MO.0.A	-19	0.000325088	0.249992	0.069709	20	GGGCCGAGCGCAGTCGGGACCCGGGTCCGCCCGTCCCGCA	CCCGGCCCCGCCCCCTTCCC	-
M25	THAP1_HUMAN.H11MO.0.C	0	0.000475873	0.365947	0.0742346	22	GGGCCGAGCGCAGTCGGGACCCGGGTCCGCCCGTCCCGCA	GCCCGCAGCCAAGATGGCGGCG	-
M25	MAFA_HUMAN.H11MO.0.D	-11	0.000520573	0.40032	0.0742346	21	GGGCCGAGCGCAGTCGGGACCCGGGTCCGCCCGTCCCGCA	CGAAGGCTGCGGGGTCAGCAC	-
M25	ZN554_HUMAN.H11MO.0.C	-2	0.00052525	0.403917	0.0742346	20	GGGCCGAGCGCAGTCGGGACCCGGGTCCGCCCGTCCCGCA	GCTGAGCCATGTGGGGTGCT	+
M25	ZFX_HUMAN.H11MO.1.A	-17	0.000644346	0.495502	0.0742346	17	GGGCCGAGCGCAGTCGGGACCCGGGTCCGCCCGTCCCGCA	CCCCGGCCTCCGCCCCC	-
M25	ZN341_HUMAN.H11MO.0.C	-2	0.000741842	0.570476	0.0742346	22	GGGCCGAGCGCAGTCGGGACCCGGGTCCGCCCGTCCCGCA	GGGGGGGGGGGGAGGGAAGAGC	+
M25	VEZF1_HUMAN.H11MO.0.C	-15	0.000991347	0.762346	0.0830848	22	GGGCCGAGCGCAGTCGGGACCCGGGTCCGCCCGTCCCGCA	CCCCTCCCCCTCCCCCCTCCCC	-
M25	ZN350_HUMAN.H11MO.1.D	-15	0.0010366	0.797148	0.0830848	24	GGGCCGAGCGCAGTCGGGACCCGGGTCCGCCCGTCCCGCA	GGGCAACAAATCCCTGCGCCCCGT	-
M25	NR1D1_HUMAN.H11MO.0.B	-14	0.00107562	0.827151	0.0830848	19	GGGCCGAGCGCAGTCGGGACCCGGGTCCGCCCGTCCCGCA	AGGGAAGTGGGTCAGAAGG	+
M25	PROX1_HUMAN.H11MO.0.D	-20	0.00115704	0.889767	0.0830848	17	GGGCCGAGCGCAGTCGGGACCCGGGTCCGCCCGTCCCGCA	CCCAACCCGCCTTACCC	-
M25	ZN667_HUMAN.H11MO.0.C	-2	0.0011624	0.893883	0.0830848	19	GGGCCGAGCGCAGTCGGGACCCGGGTCCGCCCGTCCCGCA	GCTGAGCTTTTAAGGCCAC	-
M25	ZN589_HUMAN.H11MO.0.D	-17	0.00179673	1.38168	0.117257	16	GGGCCGAGCGCAGTCGGGACCCGGGTCCGCCCGTCCCGCA	CCCACGGTTACTGCCG	+
M25	TAF1_HUMAN.H11MO.0.A	-20	0.00230186	1.77013	0.143964	16	GGGCCGAGCGCAGTCGGGACCCGGGTCCGCCCGTCCCGCA	CCGCCGCCGCCATCTT	-
M25	PURA_HUMAN.H11MO.0.D	-20	0.00257968	1.98377	0.154886	17	GGGCCGAGCGCAGTCGGGACCCGGGTCCGCCCGTCCCGCA	CCCTGCCCCCCCCTTCC	-
M25	EGR1_HUMAN.H11MO.0.A	-23	0.00351584	2.70368	0.191244	17	GGGCCGAGCGCAGTCGGGACCCGGGTCCGCCCGTCCCGCA	CCCCCGCCCACGCCCTC	-
M25	IRX2_HUMAN.H11MO.0.D	-15	0.00411677	3.1658	0.191244	19	GGGCCGAGCGCAGTCGGGACCCGGGTCCGCCCGTCCCGCA	CCAACATGCCCACCCATGT	-
M25	RXRA_HUMAN.H11MO.0.A	-3	0.00418151	3.21558	0.191244	20	GGGCCGAGCGCAGTCGGGACCCGGGTCCGCCCGTCCCGCA	GGGGGAGGCAGAGGTCAGAG	+
M25	RARG_HUMAN.H11MO.0.B	-19	0.0076612	5.89146	0.312777	18	GGGCCGAGCGCAGTCGGGACCCGGGTCCGCCCGTCCCGCA	CCCAGGTCACTCTGACCT	-
M25	ZN263_HUMAN.H11MO.0.A	-27	0.00770991	5.92892	0.312777	13	GGGCCGAGCGCAGTCGGGACCCGGGTCCGCCCGTCCCGCA	CTCCTCCTCTCCCTCCTCCC	-
M25	RFX5_HUMAN.H11MO.0.A	-8	0.00880166	6.76848	0.316641	20	GGGCCGAGCGCAGTCGGGACCCGGGTCCGCCCGTCCCGCA	TCTGCCTAGCAACAGCTGAC	-
M25	NR1H4_HUMAN.H11MO.0.B	2	0.00884653	6.80298	0.316641	17	GGGCCGAGCGCAGTCGGGACCCGGGTCCGCCCGTCCCGCA	GGGGTCAATGACCCCGAGG	+
M25	LYL1_HUMAN.H11MO.0.A	-10	0.00900958	6.92836	0.316641	14	GGGCCGAGCGCAGTCGGGACCCGGGTCCGCCCGTCCCGCA	CAGGAAACAGCTGG	-
M25	MAZ_HUMAN.H11MO.0.A	-17	0.00907086	6.97549	0.316641	22	GGGCCGAGCGCAGTCGGGACCCGGGTCCGCCCGTCCCGCA	CCCCCCCCCCCCCCCCTCCCCC	-
M25	SPIC_HUMAN.H11MO.0.D	-26	0.0102146	7.85503	0.338676	13	GGGCCGAGCGCAGTCGGGACCCGGGTCCGCCCGTCCCGCA	CCTCCCCTTCCTC	-
M25	ZBT17_HUMAN.H11MO.0.A	-2	0.0108214	8.32162	0.338676	19	GGGCCGAGCGCAGTCGGGACCCGGGTCCGCCCGTCCCGCA	GAGGGTGGGGGAGGGGAAG	+
M25	FEV_HUMAN.H11MO.0.B	-29	0.0108303	8.32848	0.338676	10	GGGCCGAGCGCAGTCGGGACCCGGGTCCGCCCGTCCCGCA	CGCTTCCCGC	-
M25	RARG_HUMAN.H11MO.2.D	-2	0.0129952	9.99331	0.378468	20	GGGCCGAGCGCAGTCGGGACCCGGGTCCGCCCGTCCCGCA	GGGGGTCACCCAGAGGTCAC	+
M25	ZN770_HUMAN.H11MO.0.C	-23	0.0131222	10.091	0.378468	17	GGGCCGAGCGCAGTCGGGACCCGGGTCCGCCCGTCCCGCA	GATCCTCCCGCCTCAGCCTCCC	-
M25	PAX8_HUMAN.H11MO.0.D	-19	0.0134553	10.3471	0.378468	14	GGGCCGAGCGCAGTCGGGACCCGGGTCCGCCCGTCCCGCA	CCCGCTTCAGTGAC	-
M25	EGR2_HUMAN.H11MO.1.A	-23	0.0135302	10.4047	0.378468	16	GGGCCGAGCGCAGTCGGGACCCGGGTCCGCCCGTCCCGCA	CCCCCGCCCACGCCCC	-
M25	RFX1_HUMAN.H11MO.0.B	-5	0.0148074	11.3869	0.404113	22	GGGCCGAGCGCAGTCGGGACCCGGGTCCGCCCGTCCCGCA	CCGTCGCCATGGCAACCGGGGC	-
M25	USF2_HUMAN.H11MO.0.A	-3	0.0160447	12.3383	0.424986	19	GGGCCGAGCGCAGTCGGGACCCGGGTCCGCCCGTCCCGCA	CGCCGCGGCCACGTGACCC	-
M25	THA_HUMAN.H11MO.0.C	0	0.0161385	12.4105	0.424986	17	GGGCCGAGCGCAGTCGGGACCCGGGTCCGCCCGTCCCGCA	GGGTCACTTCAGGTCAG	+
M25	ETS2_HUMAN.H11MO.0.B	-12	0.0167936	12.9143	0.427006	13	GGGCCGAGCGCAGTCGGGACCCGGGTCCGCCCGTCCCGCA	GGAAGGAAGAGGA	+
M25	EGR2_HUMAN.H11MO.0.A	-18	0.0173601	13.3499	0.427006	18	GGGCCGAGCGCAGTCGGGACCCGGGTCCGCCCGTCCCGCA	CCCCTCCCACACCCCCCC	-
M25	ZN335_HUMAN.H11MO.0.A	-13	0.017712	13.6205	0.427006	22	GGGCCGAGCGCAGTCGGGACCCGGGTCCGCCCGTCCCGCA	TCAGGCAGCGCCGAGGACAGCC	-
M25	SMAD3_HUMAN.H11MO.0.B	0	0.0179236	13.7833	0.427006	12	GGGCCGAGCGCAGTCGGGACCCGGGTCCGCCCGTCCCGCA	CAGGTGACAGAG	-
M25	SP4_HUMAN.H11MO.1.A	-21	0.0179962	13.839	0.427006	16	GGGCCGAGCGCAGTCGGGACCCGGGTCCGCCCGTCCCGCA	CGGCCCCGCCCCCTCC	-
M25	SRBP2_HUMAN.H11MO.0.B	-23	0.0182065	14.0008	0.427006	13	GGGCCGAGCGCAGTCGGGACCCGGGTCCGCCCGTCCCGCA	CCTCACCCCACCC	-
M25	PTF1A_HUMAN.H11MO.0.B	-19	0.0185415	14.2584	0.428171	18	GGGCCGAGCGCAGTCGGGACCCGGGTCCGCCCGTCCCGCA	CCAGCTGCCCCCTTTCCC	+
M25	TBX21_HUMAN.H11MO.0.A	-24	0.0197266	15.1698	0.444255	13	GGGCCGAGCGCAGTCGGGACCCGGGTCCGCCCGTCCCGCA	TTCACACCTCCAC	-
M25	ZN816_HUMAN.H11MO.1.C	-11	0.0198299	15.2492	0.444255	14	GGGCCGAGCGCAGTCGGGACCCGGGTCCGCCCGTCCCGCA	AAGGGGGACATGCA	+
M25	MXI1_HUMAN.H11MO.0.A	-19	0.0212532	16.3437	0.46914	15	GGGCCGAGCGCAGTCGGGACCCGGGTCCGCCCGTCCCGCA	CCCGCCGCCACGTGC	-
M25	KLF16_HUMAN.H11MO.0.D	-26	0.0220705	16.9722	0.473262	14	GGGCCGAGCGCAGTCGGGACCCGGGTCCGCCCGTCCCGCA	CCCCCCCCCCCCCGCCCCC	-
M25	ZEP2_HUMAN.H11MO.0.D	-11	0.0230717	17.7421	0.47667	14	GGGCCGAGCGCAGTCGGGACCCGGGTCCGCCCGTCCCGCA	GGTAGGGAAACCCC	+
M25	TBX15_HUMAN.H11MO.0.D	0	0.0234998	18.0713	0.47667	19	GGGCCGAGCGCAGTCGGGACCCGGGTCCGCCCGTCCCGCA	GGGGGGGGGGGGGTGGGGG	+
M25	TAL1_HUMAN.H11MO.0.A	6	0.0234998	18.0713	0.47667	13	GGGCCGAGCGCAGTCGGGACCCGGGTCCGCCCGTCCCGCA	CCTTATCTGCCCCCCCCAG	-
M25	PLAG1_HUMAN.H11MO.0.D	-2	0.024178	18.5929	0.478916	17	GGGCCGAGCGCAGTCGGGACCCGGGTCCGCCCGTCCCGCA	GGGGGCATCAGGAGGGG	+
M25	SPZ1_HUMAN.H11MO.0.D	-17	0.0254618	19.5801	0.496346	16	GGGCCGAGCGCAGTCGGGACCCGGGTCCGCCCGTCCCGCA	CCCAGGGTAACAGCCG	-
M26	SP3_HUMAN.H11MO.0.B	-17	0.000124447	0.0956998	0.112982	20	GCGCCAGTGGGGCGCCGGCCCCGGACTGCCCCTCGCCCCC	CCCCGGCCCCGCCCCCCCCC	-
M26	RXRA_HUMAN.H11MO.0.A	-19	0.000186042	0.143066	0.112982	20	GCGCCAGTGGGGCGCCGGCCCCGGACTGCCCCTCGCCCCC	CTCTGACCTCTGCCTCCCCC	-
M26	ZFX_HUMAN.H11MO.1.A	-7	0.000358871	0.275972	0.112982	17	GCGCCAGTGGGGCGCCGGCCCCGGACTGCCCCTCGCCCCC	GGGGGCGGAGGCCGGGG	+
M26	THAP1_HUMAN.H11MO.0.C	2	0.000415261	0.319336	0.112982	20	GCGCCAGTGGGGCGCCGGCCCCGGACTGCCCCTCGCCCCC	GCCCGCAGCCAAGATGGCGGCG	-
M26	KLF6_HUMAN.H11MO.0.A	-21	0.000419892	0.322897	0.112982	19	GCGCCAGTGGGGCGCCGGCCCCGGACTGCCCCTCGCCCCC	CCCCCGGCCCCGCCCTTCC	-
M26	SP2_HUMAN.H11MO.0.A	-16	0.000446099	0.34305	0.112982	22	GCGCCAGTGGGGCGCCGGCCCCGGACTGCCCCTCGCCCCC	CCCCCGGCCCCGCCCCCCCCCC	-
M26	ZN563_HUMAN.H11MO.0.C	-15	0.000689271	0.530049	0.116103	21	GCGCCAGTGGGGCGCCGGCCCCGGACTGCCCCTCGCCCCC	GGGATCCTCACTGGCAGCTGC	+
M26	PATZ1_HUMAN.H11MO.0.C	-15	0.000839276	0.645403	0.116103	22	GCGCCAGTGGGGCGCCGGCCCCGGACTGCCCCTCGCCCCC	CCTCCCCCCCCGCCCCCTCCCC	-
M26	KLF3_HUMAN.H11MO.0.B	-13	0.000904783	0.695778	0.116103	19	GCGCCAGTGGGGCGCCGGCCCCGGACTGCCCCTCGCCCCC	CCCGGCCCCGCCCCTCCCC	-
M26	SP4_HUMAN.H11MO.0.A	-18	0.00114098	0.87741	0.116103	20	GCGCCAGTGGGGCGCCGGCCCCGGACTGCCCCTCGCCCCC	CCCGGCCCCGCCCCCTTCCC	-
M26	NR1D1_HUMAN.H11MO.0.B	-13	0.0012182	0.936798	0.116103	19	GCGCCAGTGGGGCGCCGGCCCCGGACTGCCCCTCGCCCCC	CCTTCTGACCCACTTCCCT	-
M26	VEZF1_HUMAN.H11MO.0.C	-17	0.00126316	0.971369	0.116103	22	GCGCCAGTGGGGCGCCGGCCCCGGACTGCCCCTCGCCCCC	CCCCTCCCCCTCCCCCCTCCCC	-
M26	ZN341_HUMAN.H11MO.0.C	-17	0.00126316	0.971369	0.116103	22	GCGCCAGTGGGGCGCCGGCCCCGGACTGCCCCTCGCCCCC	GCTCTTCCCTCCCCCCCCCCCC	-
M26	IRX2_HUMAN.H11MO.0.D	-21	0.00202379	1.55629	0.170852	19	GCGCCAGTGGGGCGCCGGCCCCGGACTGCCCCTCGCCCCC	CCAACATGCCCACCCATGT	-
M26	ZN554_HUMAN.H11MO.0.C	-16	0.00369239	2.83945	0.245634	20	GCGCCAGTGGGGCGCCGGCCCCGGACTGCCCCTCGCCCCC	AGCACCCCACATGGCTCAGC	-
M26	PTF1A_HUMAN.H11MO.0.B	-22	0.00384712	2.95843	0.245634	18	GCGCCAGTGGGGCGCCGGCCCCGGACTGCCCCTCGCCCCC	CCAGCTGCCCCCTTTCCC	+
M26	ZN263_HUMAN.H11MO.0.A	-28	0.00394571	3.03425	0.245634	12	GCGCCAGTGGGGCGCCGGCCCCGGACTGCCCCTCGCCCCC	CTCCTCCTCTCCCTCCTCCC	-
M26	ZN589_HUMAN.H11MO.0.D	-20	0.0040411	3.10761	0.245634	16	GCGCCAGTGGGGCGCCGGCCCCGGACTGCCCCTCGCCCCC	CGGCAGTAACCGTGGG	-
M26	PROX1_HUMAN.H11MO.0.D	-23	0.00512562	3.9416	0.288477	17	GCGCCAGTGGGGCGCCGGCCCCGGACTGCCCCTCGCCCCC	CCCAACCCGCCTTACCC	-
M26	PURA_HUMAN.H11MO.0.D	-18	0.00634405	4.87857	0.332428	17	GCGCCAGTGGGGCGCCGGCCCCGGACTGCCCCTCGCCCCC	CCCTGCCCCCCCCTTCC	-
M26	MXI1_HUMAN.H11MO.0.A	-32	0.00832748	6.40383	0.421814	8	GCGCCAGTGGGGCGCCGGCCCCGGACTGCCCCTCGCCCCC	CCCGCCGCCACGTGC	-
M26	ZN394_HUMAN.H11MO.0.C	-15	0.00910079	6.99851	0.432173	20	GCGCCAGTGGGGCGCCGGCCCCGGACTGCCCCTCGCCCCC	ATTCCATTCTATTCCATTCT	-
M26	THA_HUMAN.H11MO.0.C	-15	0.00962247	7.39968	0.4431	17	GCGCCAGTGGGGCGCCGGCCCCGGACTGCCCCTCGCCCCC	CTGACCTGAAGTGACCC	-
M26	GATA1_HUMAN.H11MO.0.A	-29	0.0116055	8.92466	0.491342	11	GCGCCAGTGGGGCGCCGGCCCCGGACTGCCCCTCGCCCCC	CTGGCGGGGACAGATAAGA	+
M26	RARG_HUMAN.H11MO.0.B	-28	0.0121655	9.35527	0.491342	12	GCGCCAGTGGGGCGCCGGCCCCGGACTGCCCCTCGCCCCC	CCCAGGTCACTCTGACCT	-
M26	MNX1_HUMAN.H11MO.0.D	-18	0.0123591	9.50411	0.491342	19	GCGCCAGTGGGGCGCCGGCCCCGGACTGCCCCTCGCCCCC	CTATTTTAATAACCCTTAA	+
M26	TLX1_HUMAN.H11MO.0.D	-6	0.0126101	9.69719	0.491342	17	GCGCCAGTGGGGCGCCGGCCCCGGACTGCCCCTCGCCCCC	CTGGCAAGTTGCCAAGG	+
M28	RXRA_HUMAN.H11MO.0.A	-10	0.000296499	0.228007	0.29218	20	GGGCCCAGCGCCCGGTCGTGGGGCTGCCCCGCCGCTCTCG	CTCTGACCTCTGCCTCCCCC	-
M28	ZN563_HUMAN.H11MO.0.C	-17	0.000420563	0.323413	0.29218	21	GGGCCCAGCGCCCGGTCGTGGGGCTGCCCCGCCGCTCTCG	GGGATCCTCACTGGCAGCTGC	+
M28	IRX2_HUMAN.H11MO.0.D	-2	0.00106931	0.822299	0.29218	19	GGGCCCAGCGCCCGGTCGTGGGGCTGCCCCGCCGCTCTCG	CCAACATGCCCACCCATGT	-
M28	SP2_HUMAN.H11MO.0.A	-2	0.00108274	0.832627	0.29218	22	GGGCCCAGCGCCCGGTCGTGGGGCTGCCCCGCCGCTCTCG	CCCCCGGCCCCGCCCCCCCCCC	-
M28	SP3_HUMAN.H11MO.0.B	-2	0.00117515	0.903687	0.29218	20	GGGCCCAGCGCCCGGTCGTGGGGCTGCCCCGCCGCTCTCG	CCCCGGCCCCGCCCCCCCCC	-
M28	NR1D1_HUMAN.H11MO.0.B	-4	0.00134182	1.03186	0.29218	19	GGGCCCAGCGCCCGGTCGTGGGGCTGCCCCGCCGCTCTCG	AGGGAAGTGGGTCAGAAGG	+
M28	THAP1_HUMAN.H11MO.0.C	-7	0.00279022	2.14568	0.367824	22	GGGCCCAGCGCCCGGTCGTGGGGCTGCCCCGCCGCTCTCG	GCCCGCAGCCAAGATGGCGGCG	-
M28	TLX1_HUMAN.H11MO.0.D	-4	0.00290826	2.23645	0.367824	17	GGGCCCAGCGCCCGGTCGTGGGGCTGCCCCGCCGCTCTCG	CTGGCAAGTTGCCAAGG	+
M28	GATA1_HUMAN.H11MO.0.A	8	0.00300123	2.30795	0.367824	11	GGGCCCAGCGCCCGGTCGTGGGGCTGCCCCGCCGCTCTCG	TCTTATCTGTCCCCGCCAG	-
M28	PATZ1_HUMAN.H11MO.0.C	-8	0.00317981	2.44527	0.367824	22	GGGCCCAGCGCCCGGTCGTGGGGCTGCCCCGCCGCTCTCG	CCTCCCCCCCCGCCCCCTCCCC	-
M28	ZFX_HUMAN.H11MO.1.A	-3	0.00424033	3.26082	0.403266	17	GGGCCCAGCGCCCGGTCGTGGGGCTGCCCCGCCGCTCTCG	CCCCGGCCTCCGCCCCC	-
M28	KLF6_HUMAN.H11MO.0.A	-14	0.0052493	4.03671	0.403266	19	GGGCCCAGCGCCCGGTCGTGGGGCTGCCCCGCCGCTCTCG	CCCCCGGCCCCGCCCTTCC	-
M28	TAL1_HUMAN.H11MO.0.A	8	0.0052493	4.03671	0.403266	11	GGGCCCAGCGCCCGGTCGTGGGGCTGCCCCGCCGCTCTCG	CCTTATCTGCCCCCCCCAG	-
M28	ZN554_HUMAN.H11MO.0.C	-9	0.00583345	4.48593	0.416826	20	GGGCCCAGCGCCCGGTCGTGGGGCTGCCCCGCCGCTCTCG	GCTGAGCCATGTGGGGTGCT	+
M28	NR1H4_HUMAN.H11MO.0.B	-7	0.00601622	4.62647	0.416826	19	GGGCCCAGCGCCCGGTCGTGGGGCTGCCCCGCCGCTCTCG	CCTCGGGGTCATTGACCCC	-
M28	PAX8_HUMAN.H11MO.0.D	-9	0.00744079	5.72197	0.456247	14	GGGCCCAGCGCCCGGTCGTGGGGCTGCCCCGCCGCTCTCG	CCCGCTTCAGTGAC	-
M28	RARG_HUMAN.H11MO.0.B	-9	0.00807291	6.20807	0.456247	18	GGGCCCAGCGCCCGGTCGTGGGGCTGCCCCGCCGCTCTCG	CCCAGGTCACTCTGACCT	-
M28	SP4_HUMAN.H11MO.0.A	-3	0.00808183	6.21492	0.456247	20	GGGCCCAGCGCCCGGTCGTGGGGCTGCCCCGCCGCTCTCG	CCCGGCCCCGCCCCCTTCCC	-
M28	CLOCK_HUMAN.H11MO.0.C	-12	0.00945156	7.26825	0.496775	14	GGGCCCAGCGCCCGGTCGTGGGGCTGCCCCGCCGCTCTCG	TGTTCACGTGTCTG	-
M29	ZN563_HUMAN.H11MO.0.C	-12	7.71151e-05	0.0593015	0.0752395	21	TGCCCGCCACCAGGCGGCTGCGCCAGCTGCCCCCGGACGG	GGGATCCTCACTGGCAGCTGC	+
M29	SP3_HUMAN.H11MO.0.B	-11	0.00013896	0.10686	0.0752395	20	TGCCCGCCACCAGGCGGCTGCGCCAGCTGCCCCCGGACGG	CCCCGGCCCCGCCCCCCCCC	-
M29	SP2_HUMAN.H11MO.0.A	-10	0.000191102	0.146957	0.0752395	22	TGCCCGCCACCAGGCGGCTGCGCCAGCTGCCCCCGGACGG	CCCCCGGCCCCGCCCCCCCCCC	-
M29	ZFX_HUMAN.H11MO.1.A	-17	0.000295257	0.227053	0.0752395	17	TGCCCGCCACCAGGCGGCTGCGCCAGCTGCCCCCGGACGG	CCCCGGCCTCCGCCCCC	-
M29	PATZ1_HUMAN.H11MO.0.C	-10	0.000322333	0.247874	0.0752395	22	TGCCCGCCACCAGGCGGCTGCGCCAGCTGCCCCCGGACGG	CCTCCCCCCCCGCCCCCTCCCC	-
M29	ZN341_HUMAN.H11MO.0.C	-16	0.000322333	0.247874	0.0752395	22	TGCCCGCCACCAGGCGGCTGCGCCAGCTGCCCCCGGACGG	GCTCTTCCCTCCCCCCCCCCCC	-
M29	THAP1_HUMAN.H11MO.0.C	-1	0.000346913	0.266776	0.0752395	22	TGCCCGCCACCAGGCGGCTGCGCCAGCTGCCCCCGGACGG	CGCCGCCATCTTGGCTGCGGGC	+
M29	SP4_HUMAN.H11MO.0.A	-12	0.000718887	0.552824	0.132621	20	TGCCCGCCACCAGGCGGCTGCGCCAGCTGCCCCCGGACGG	CCCGGCCCCGCCCCCTTCCC	-
M29	IRX2_HUMAN.H11MO.0.D	-18	0.000822659	0.632625	0.132621	19	TGCCCGCCACCAGGCGGCTGCGCCAGCTGCCCCCGGACGG	CCAACATGCCCACCCATGT	-
M29	GATA1_HUMAN.H11MO.0.A	7	0.00095801	0.73671	0.132621	12	TGCCCGCCACCAGGCGGCTGCGCCAGCTGCCCCCGGACGG	TCTTATCTGTCCCCGCCAG	-
M29	TLX1_HUMAN.H11MO.0.D	-3	0.000960906	0.738937	0.132621	17	TGCCCGCCACCAGGCGGCTGCGCCAGCTGCCCCCGGACGG	CTGGCAAGTTGCCAAGG	+
M29	RXRA_HUMAN.H11MO.0.A	-1	0.00129312	0.994411	0.151015	20	TGCCCGCCACCAGGCGGCTGCGCCAGCTGCCCCCGGACGG	CTCTGACCTCTGCCTCCCCC	-
M29	VEZF1_HUMAN.H11MO.0.C	-11	0.00162434	1.24911	0.164402	22	TGCCCGCCACCAGGCGGCTGCGCCAGCTGCCCCCGGACGG	CCCCTCCCCCTCCCCCCTCCCC	-
M29	PROX1_HUMAN.H11MO.0.D	-17	0.00288037	2.215	0.257231	17	TGCCCGCCACCAGGCGGCTGCGCCAGCTGCCCCCGGACGG	CCCAACCCGCCTTACCC	-
M29	KLF6_HUMAN.H11MO.0.A	-19	0.00354562	2.72658	0.29905	19	TGCCCGCCACCAGGCGGCTGCGCCAGCTGCCCCCGGACGG	CCCCCGGCCCCGCCCTTCC	-
M29	MAFA_HUMAN.H11MO.0.D	-14	0.00487491	3.74881	0.35336	21	TGCCCGCCACCAGGCGGCTGCGCCAGCTGCCCCCGGACGG	GTGCTGACCCCGCAGCCTTCG	+
M29	GATA2_HUMAN.H11MO.0.A	7	0.00500215	3.84666	0.35336	12	TGCCCGCCACCAGGCGGCTGCGCCAGCTGCCCCCGGACGG	CCTTATCTCCACCCCCCAG	-
M29	NR1D1_HUMAN.H11MO.0.B	-7	0.0053533	4.11668	0.35336	19	TGCCCGCCACCAGGCGGCTGCGCCAGCTGCCCCCGGACGG	CCTTCTGACCCACTTCCCT	-
M29	TAL1_HUMAN.H11MO.0.A	7	0.0065488	5.03603	0.382395	12	TGCCCGCCACCAGGCGGCTGCGCCAGCTGCCCCCGGACGG	CCTTATCTGCCCCCCCCAG	-
M29	ZBT17_HUMAN.H11MO.0.A	-17	0.0074785	5.75097	0.392668	19	TGCCCGCCACCAGGCGGCTGCGCCAGCTGCCCCCGGACGG	CTTCCCCTCCCCCACCCTC	-
M29	ZN589_HUMAN.H11MO.0.D	-20	0.00750067	5.76801	0.392668	16	TGCCCGCCACCAGGCGGCTGCGCCAGCTGCCCCCGGACGG	CGGCAGTAACCGTGGG	-
M29	SPIC_HUMAN.H11MO.0.D	-17	0.00850826	6.54285	0.414299	13	TGCCCGCCACCAGGCGGCTGCGCCAGCTGCCCCCGGACGG	CCTCCCCTTCCTC	-
M29	PTF1A_HUMAN.H11MO.0.B	7	0.00890819	6.8504	0.414299	11	TGCCCGCCACCAGGCGGCTGCGCCAGCTGCCCCCGGACGG	CCAGCTGCCCCCTTTCCC	+
M29	MAZ_HUMAN.H11MO.0.A	-14	0.00900543	6.92517	0.414299	22	TGCCCGCCACCAGGCGGCTGCGCCAGCTGCCCCCGGACGG	CCCCCCCCCCCCCCCCTCCCCC	-
M29	MXI1_HUMAN.H11MO.0.A	-6	0.00927999	7.13631	0.414374	15	TGCCCGCCACCAGGCGGCTGCGCCAGCTGCCCCCGGACGG	GCACGTGGCGGCGGG	+
M29	ZN554_HUMAN.H11MO.0.C	-3	0.00977077	7.51372	0.423823	20	TGCCCGCCACCAGGCGGCTGCGCCAGCTGCCCCCGGACGG	AGCACCCCACATGGCTCAGC	-
M29	RARG_HUMAN.H11MO.2.D	8	0.0110725	8.51472	0.466945	12	TGCCCGCCACCAGGCGGCTGCGCCAGCTGCCCCCGGACGG	GTGACCTCTGGGTGACCCCC	-
M29	RARG_HUMAN.H11MO.0.B	5	0.0116264	8.94071	0.477054	13	TGCCCGCCACCAGGCGGCTGCGCCAGCTGCCCCCGGACGG	AGGTCAGAGTGACCTGGG	+
M29	PURA_HUMAN.H11MO.0.D	-17	0.012089	9.29642	0.482981	17	TGCCCGCCACCAGGCGGCTGCGCCAGCTGCCCCCGGACGG	CCCTGCCCCCCCCTTCC	-
M29	KLF3_HUMAN.H11MO.0.B	-12	0.0125543	9.65427	0.488711	19	TGCCCGCCACCAGGCGGCTGCGCCAGCTGCCCCCGGACGG	CCCGGCCCCGCCCCTCCCC	-
M30	ZFX_HUMAN.H11MO.1.A	-17	0.000161563	0.124242	0.136174	17	CTCGCTCCGGAGCCGGGACCCGGCCTGCGCCGCCCGGGGC	CCCCGGCCTCCGCCCCC	-
M30	RXRA_HUMAN.H11MO.0.A	-17	0.00017963	0.138136	0.136174	20	CTCGCTCCGGAGCCGGGACCCGGCCTGCGCCGCCCGGGGC	CTCTGACCTCTGCCTCCCCC	-
M30	IRX2_HUMAN.H11MO.0.D	-19	0.000341058	0.262273	0.153559	19	CTCGCTCCGGAGCCGGGACCCGGCCTGCGCCGCCCGGGGC	CCAACATGCCCACCCATGT	-
M30	SP3_HUMAN.H11MO.0.B	-16	0.000458738	0.352769	0.153559	20	CTCGCTCCGGAGCCGGGACCCGGCCTGCGCCGCCCGGGGC	CCCCGGCCCCGCCCCCCCCC	-
M30	NR1D1_HUMAN.H11MO.0.B	-16	0.000506406	0.389426	0.153559	19	CTCGCTCCGGAGCCGGGACCCGGCCTGCGCCGCCCGGGGC	CCTTCTGACCCACTTCCCT	-
M30	SP2_HUMAN.H11MO.0.A	-3	0.0006903	0.530841	0.174434	22	CTCGCTCCGGAGCCGGGACCCGGCCTGCGCCGCCCGGGGC	CCCCCGGCCCCGCCCCCCCCCC	-
M30	THAP1_HUMAN.H11MO.0.C	-2	0.00097648	0.750913	0.2115	22	CTCGCTCCGGAGCCGGGACCCGGCCTGCGCCGCCCGGGGC	CGCCGCCATCTTGGCTGCGGGC	+
M30	VEZF1_HUMAN.H11MO.0.C	-12	0.00167644	1.28918	0.269195	22	CTCGCTCCGGAGCCGGGACCCGGCCTGCGCCGCCCGGGGC	CCCCTCCCCCTCCCCCCTCCCC	-
M30	ZN341_HUMAN.H11MO.0.C	-11	0.00167644	1.28918	0.269195	22	CTCGCTCCGGAGCCGGGACCCGGCCTGCGCCGCCCGGGGC	GCTCTTCCCTCCCCCCCCCCCC	-
M30	GATA1_HUMAN.H11MO.0.A	-18	0.00181758	1.39772	0.269195	19	CTCGCTCCGGAGCCGGGACCCGGCCTGCGCCGCCCGGGGC	TCTTATCTGTCCCCGCCAG	-
M30	PROX1_HUMAN.H11MO.0.D	-23	0.00211856	1.62918	0.269195	17	CTCGCTCCGGAGCCGGGACCCGGCCTGCGCCGCCCGGGGC	CCCAACCCGCCTTACCC	-
M30	ZN563_HUMAN.H11MO.0.C	-5	0.00223666	1.71999	0.269195	21	CTCGCTCCGGAGCCGGGACCCGGCCTGCGCCGCCCGGGGC	GCAGCTGCCAGTGAGGATCCC	-
M30	TLX1_HUMAN.H11MO.0.D	-12	0.00246747	1.89749	0.269195	17	CTCGCTCCGGAGCCGGGACCCGGCCTGCGCCGCCCGGGGC	CTGGCAAGTTGCCAAGG	+
M30	ZN554_HUMAN.H11MO.0.C	-14	0.00297463	2.28749	0.300668	20	CTCGCTCCGGAGCCGGGACCCGGCCTGCGCCGCCCGGGGC	AGCACCCCACATGGCTCAGC	-
M30	PAX8_HUMAN.H11MO.0.D	-19	0.00371992	2.86062	0.332196	14	CTCGCTCCGGAGCCGGGACCCGGCCTGCGCCGCCCGGGGC	CCCGCTTCAGTGAC	-
M30	KLF6_HUMAN.H11MO.0.A	-15	0.00394385	3.03282	0.332196	19	CTCGCTCCGGAGCCGGGACCCGGCCTGCGCCGCCCGGGGC	CCCCCGGCCCCGCCCTTCC	-
M30	PATZ1_HUMAN.H11MO.0.C	-14	0.00469088	3.60729	0.355607	22	CTCGCTCCGGAGCCGGGACCCGGCCTGCGCCGCCCGGGGC	CCTCCCCCCCCGCCCCCTCCCC	-
M30	MXI1_HUMAN.H11MO.0.A	-32	0.00601295	4.62396	0.36312	8	CTCGCTCCGGAGCCGGGACCCGGCCTGCGCCGCCCGGGGC	CCCGCCGCCACGTGC	-
M30	SP4_HUMAN.H11MO.0.A	-19	0.00615822	4.73567	0.36312	20	CTCGCTCCGGAGCCGGGACCCGGCCTGCGCCGCCCGGGGC	CCCGGCCCCGCCCCCTTCCC	-
M30	KLF3_HUMAN.H11MO.0.B	-18	0.00632493	4.86387	0.36312	19	CTCGCTCCGGAGCCGGGACCCGGCCTGCGCCGCCCGGGGC	CCCGGCCCCGCCCCTCCCC	-
M30	RARG_HUMAN.H11MO.0.B	-20	0.00734714	5.64995	0.36312	18	CTCGCTCCGGAGCCGGGACCCGGCCTGCGCCGCCCGGGGC	AGGTCAGAGTGACCTGGG	+
M30	RARG_HUMAN.H11MO.2.D	7	0.0074628	5.7389	0.36312	13	CTCGCTCCGGAGCCGGGACCCGGCCTGCGCCGCCCGGGGC	GTGACCTCTGGGTGACCCCC	-
M30	TAL1_HUMAN.H11MO.0.A	-18	0.00770676	5.9265	0.36312	19	CTCGCTCCGGAGCCGGGACCCGGCCTGCGCCGCCCGGGGC	CCTTATCTGCCCCCCCCAG	-
M30	PURA_HUMAN.H11MO.0.D	-17	0.00790349	6.07778	0.36312	17	CTCGCTCCGGAGCCGGGACCCGGCCTGCGCCGCCCGGGGC	CCCTGCCCCCCCCTTCC	-
M30	USF2_HUMAN.H11MO.0.A	-31	0.00877783	6.75015	0.39143	9	CTCGCTCCGGAGCCGGGACCCGGCCTGCGCCGCCCGGGGC	CGCCGCGGCCACGTGACCC	-
M30	Z324A_HUMAN.H11MO.0.C	-12	0.00906297	6.96942	0.392598	23	CTCGCTCCGGAGCCGGGACCCGGCCTGCGCCGCCCGGGGC	TATCAAACCATCCTTTGCTGCCA	+
M30	ZN589_HUMAN.H11MO.0.D	-23	0.00968672	7.44909	0.393624	16	CTCGCTCCGGAGCCGGGACCCGGCCTGCGCCGCCCGGGGC	CGGCAGTAACCGTGGG	-
M30	COT1_HUMAN.H11MO.0.C	-17	0.00972587	7.47919	0.393624	17	CTCGCTCCGGAGCCGGGACCCGGCCTGCGCCGCCCGGGGC	CCCTGACCTCTGACCCC	-
M30	COT2_HUMAN.H11MO.1.A	-17	0.0104145	8.00879	0.393624	17	CTCGCTCCGGAGCCGGGACCCGGCCTGCGCCGCCCGGGGC	CCCTGACCTTTGACCCC	-
M30	CLOCK_HUMAN.H11MO.0.C	-2	0.0105235	8.09255	0.393624	14	CTCGCTCCGGAGCCGGGACCCGGCCTGCGCCGCCCGGGGC	CAGACACGTGAACA	+
M30	GATA2_HUMAN.H11MO.0.A	8	0.0106444	8.18551	0.393624	11	CTCGCTCCGGAGCCGGGACCCGGCCTGCGCCGCCCGGGGC	CCTTATCTCCACCCCCCAG	-
M30	MAZ_HUMAN.H11MO.0.A	-13	0.0122687	9.43466	0.44289	22	CTCGCTCCGGAGCCGGGACCCGGCCTGCGCCGCCCGGGGC	CCCCCCCCCCCCCCCCTCCCCC	-
M30	THA_HUMAN.H11MO.0.C	-9	0.0145805	11.2124	0.489095	17	CTCGCTCCGGAGCCGGGACCCGGCCTGCGCCGCCCGGGGC	CTGACCTGAAGTGACCC	-
M30	ZBT17_HUMAN.H11MO.0.A	-18	0.0145849	11.2158	0.489095	19	CTCGCTCCGGAGCCGGGACCCGGCCTGCGCCGCCCGGGGC	CTTCCCCTCCCCCACCCTC	-
M30	PAX5_HUMAN.H11MO.0.A	2	0.0147471	11.3405	0.489095	19	CTCGCTCCGGAGCCGGGACCCGGCCTGCGCCGCCCGGGGC	GTCACGCTCTGCTGCCCAGGC	-
M30	PAX2_HUMAN.H11MO.0.D	-1	0.0151616	11.6593	0.489095	18	CTCGCTCCGGAGCCGGGACCCGGCCTGCGCCGCCCGGGGC	TGTCACGCATGACTGAAC	-
M30	SPIC_HUMAN.H11MO.0.D	-18	0.015785	12.1387	0.498598	13	CTCGCTCCGGAGCCGGGACCCGGCCTGCGCCGCCCGGGGC	CCTCCCCTTCCTC	-
M31	SP1_HUMAN.H11MO.1.A	-25	7.50582e-05	0.0577198	0.0535085	14	ATCATCGAACGTCCGGCCTACCCCGACCCCCCGGCCCACA	CGGCCCCGCCCCCC	-
M31	SP1_HUMAN.H11MO.0.A	-17	9.39635e-05	0.0722579	0.0535085	22	ATCATCGAACGTCCGGCCTACCCCGACCCCCCGGCCCACA	CCCCCCCCCGGCCCCGCCCCCC	-
M31	KLF6_HUMAN.H11MO.0.A	-21	0.000106801	0.0821301	0.0535085	19	ATCATCGAACGTCCGGCCTACCCCGACCCCCCGGCCCACA	CCCCCGGCCCCGCCCTTCC	-
M31	KLF12_HUMAN.H11MO.0.C	-27	0.000164413	0.126434	0.0617794	11	ATCATCGAACGTCCGGCCTACCCCGACCCCCCGGCCCACA	GCCCCGCCCCT	-
M31	SP3_HUMAN.H11MO.0.B	-22	0.000228894	0.176019	0.0688068	18	ATCATCGAACGTCCGGCCTACCCCGACCCCCCGGCCCACA	CCCCGGCCCCGCCCCCCCCC	-
M31	SP2_HUMAN.H11MO.0.A	-21	0.000278097	0.213856	0.0696646	19	ATCATCGAACGTCCGGCCTACCCCGACCCCCCGGCCCACA	CCCCCGGCCCCGCCCCCCCCCC	-
M31	KLF3_HUMAN.H11MO.0.B	-23	0.000331158	0.254661	0.0711058	17	ATCATCGAACGTCCGGCCTACCCCGACCCCCCGGCCCACA	CCCGGCCCCGCCCCTCCCC	-
M31	AP2D_HUMAN.H11MO.0.D	-22	0.000490312	0.37705	0.0875595	14	ATCATCGAACGTCCGGCCTACCCCGACCCCCCGGCCCACA	ACGCGCCTCGGGCG	-
M31	KLF1_HUMAN.H11MO.0.A	-23	0.000562363	0.432457	0.0875595	14	ATCATCGAACGTCCGGCCTACCCCGACCCCCCGGCCCACA	CCCGGCCCCGCCCC	-
M31	KLF16_HUMAN.H11MO.0.D	-24	0.000683148	0.525341	0.0875595	16	ATCATCGAACGTCCGGCCTACCCCGACCCCCCGGCCCACA	CCCCCCCCCCCCCGCCCCC	-
M31	MAZ_HUMAN.H11MO.1.A	-27	0.000691156	0.531499	0.0875595	11	ATCATCGAACGTCCGGCCTACCCCGACCCCCCGGCCCACA	CCCCCTCCCTC	-
M31	MAZ_HUMAN.H11MO.0.A	-17	0.000699064	0.53758	0.0875595	22	ATCATCGAACGTCCGGCCTACCCCGACCCCCCGGCCCACA	CCCCCCCCCCCCCCCCTCCCCC	-
M31	ZF64A_HUMAN.H11MO.0.D	-22	0.000796775	0.61272	0.0921213	16	ATCATCGAACGTCCGGCCTACCCCGACCCCCCGGCCCACA	CAGGTTCCCGGGCCCC	-
M31	TBX1_HUMAN.H11MO.0.D	-21	0.00090473	0.695737	0.0971312	19	ATCATCGAACGTCCGGCCTACCCCGACCCCCCGGCCCACA	CCGCCCACCCCTGCCCACCC	-
M31	ZN770_HUMAN.H11MO.0.C	-18	0.00109219	0.839893	0.107542	22	ATCATCGAACGTCCGGCCTACCCCGACCCCCCGGCCCACA	GATCCTCCCGCCTCAGCCTCCC	-
M31	EGR1_HUMAN.H11MO.0.A	-22	0.00115069	0.884884	0.107542	17	ATCATCGAACGTCCGGCCTACCCCGACCCCCCGGCCCACA	CCCCCGCCCACGCCCTC	-
M31	ESR2_HUMAN.H11MO.0.A	-22	0.00121931	0.93765	0.107542	15	ATCATCGAACGTCCGGCCTACCCCGACCCCCCGGCCCACA	AGGTCACCCTGACCT	+
M31	PATZ1_HUMAN.H11MO.0.C	-16	0.00128791	0.9904	0.107542	22	ATCATCGAACGTCCGGCCTACCCCGACCCCCCGGCCCACA	CCTCCCCCCCCGCCCCCTCCCC	-
M31	WT1_HUMAN.H11MO.0.C	-17	0.00160053	1.23081	0.120282	20	ATCATCGAACGTCCGGCCTACCCCGACCCCCCGGCCCACA	CCCCCCCTCCTCCCCCGCCC	-
M31	ZN263_HUMAN.H11MO.0.A	-20	0.00160053	1.23081	0.120282	20	ATCATCGAACGTCCGGCCTACCCCGACCCCCCGGCCCACA	CTCCTCCTCTCCCTCCTCCC	-
M31	RORA_HUMAN.H11MO.0.C	-28	0.00206359	1.5869	0.142599	12	ATCATCGAACGTCCGGCCTACCCCGACCCCCCGGCCCACA	CCCTGACCTAGTT	-
M31	ZBT7A_HUMAN.H11MO.0.A	-24	0.00208723	1.60508	0.142599	9	ATCATCGAACGTCCGGCCTACCCCGACCCCCCGGCCCACA	GAGACCCCC	-
M31	TFCP2_HUMAN.H11MO.0.D	-11	0.00228614	1.75804	0.145924	16	ATCATCGAACGTCCGGCCTACCCCGACCCCCCGGCCCACA	TCTGGCCAGTTCAGGC	-
M31	ZN467_HUMAN.H11MO.0.C	-15	0.00233007	1.79183	0.145924	22	ATCATCGAACGTCCGGCCTACCCCGACCCCCCGGCCCACA	CCCCCCCCCCCCTCCCCTCCCC	-
M31	ZFX_HUMAN.H11MO.1.A	-22	0.00264159	2.03138	0.158815	17	ATCATCGAACGTCCGGCCTACCCCGACCCCCCGGCCCACA	CCCCGGCCTCCGCCCCC	-
M31	SP4_HUMAN.H11MO.1.A	-25	0.00308264	2.37055	0.178204	15	ATCATCGAACGTCCGGCCTACCCCGACCCCCCGGCCCACA	CGGCCCCGCCCCCTCC	-
M31	ZIC4_HUMAN.H11MO.0.D	-24	0.00327956	2.52198	0.182566	15	ATCATCGAACGTCCGGCCTACCCCGACCCCCCGGCCCACA	GACCCCCCGCTGTGC	-
M31	TBX15_HUMAN.H11MO.0.D	-22	0.00356873	2.74435	0.191568	18	ATCATCGAACGTCCGGCCTACCCCGACCCCCCGGCCCACA	CCCCCACCCCCCCCCCCCC	-
M31	SP2_HUMAN.H11MO.1.B	-27	0.00430537	3.31083	0.223141	12	ATCATCGAACGTCCGGCCTACCCCGACCCCCCGGCCCACA	GCCCCGCCCCCT	-
M31	ZN341_HUMAN.H11MO.0.C	-16	0.00508066	3.90703	0.241671	22	ATCATCGAACGTCCGGCCTACCCCGACCCCCCGGCCCACA	GCTCTTCCCTCCCCCCCCCCCC	-
M31	ZN219_HUMAN.H11MO.0.D	-21	0.00520452	4.00227	0.241671	12	ATCATCGAACGTCCGGCCTACCCCGACCCCCCGGCCCACA	TCCGCCCCCCTC	-
M31	KLF15_HUMAN.H11MO.0.A	-22	0.00521233	4.00829	0.241671	18	ATCATCGAACGTCCGGCCTACCCCGACCCCCCGGCCCACA	CCCCCCCCTGCTCCTCCCC	-
M31	KLF5_HUMAN.H11MO.0.A	-23	0.00530603	4.08034	0.241671	14	ATCATCGAACGTCCGGCCTACCCCGACCCCCCGGCCCACA	CCCAGCCCCACCCT	-
M31	RARA_HUMAN.H11MO.1.A	-28	0.00603919	4.64414	0.258836	10	ATCATCGAACGTCCGGCCTACCCCGACCCCCCGGCCCACA	CCCTGACCTT	-
M31	EGR2_HUMAN.H11MO.1.A	-22	0.00618955	4.75976	0.258836	16	ATCATCGAACGTCCGGCCTACCCCGACCCCCCGGCCCACA	CCCCCGCCCACGCCCC	-
M31	ZN148_HUMAN.H11MO.0.D	-27	0.0062769	4.82693	0.258836	13	ATCATCGAACGTCCGGCCTACCCCGACCCCCCGGCCCACA	CCCCTCCCCCACCCC	-
M31	KLF4_HUMAN.H11MO.0.A	-27	0.00645807	4.96626	0.258836	10	ATCATCGAACGTCCGGCCTACCCCGACCCCCCGGCCCACA	GCCACACCCT	-
M31	SP4_HUMAN.H11MO.0.A	-15	0.00654395	5.0323	0.258836	20	ATCATCGAACGTCCGGCCTACCCCGACCCCCCGGCCCACA	CCCGGCCCCGCCCCCTTCCC	-
M31	Z324A_HUMAN.H11MO.0.C	-18	0.00714461	5.4942	0.270207	22	ATCATCGAACGTCCGGCCTACCCCGACCCCCCGGCCCACA	TATCAAACCATCCTTTGCTGCCA	+
M31	ZN320_HUMAN.H11MO.0.C	-19	0.0072601	5.58302	0.270207	20	ATCATCGAACGTCCGGCCTACCCCGACCCCCCGGCCCACA	CACTGGCCCCCTGGTCCCAC	-
M31	PLAL1_HUMAN.H11MO.0.D	-23	0.0078833	6.06226	0.270207	10	ATCATCGAACGTCCGGCCTACCCCGACCCCCCGGCCCACA	GGGCCCCCCG	-
M31	ZN281_HUMAN.H11MO.0.A	-26	0.00789879	6.07417	0.270207	14	ATCATCGAACGTCCGGCCTACCCCGACCCCCCGGCCCACA	TCCCCTCCCCCACCC	-
M31	EGR4_HUMAN.H11MO.0.D	-28	0.00794547	6.11007	0.270207	11	ATCATCGAACGTCCGGCCTACCCCGACCCCCCGGCCCACA	GCCCTGCCGCC	-
M31	VEZF1_HUMAN.H11MO.0.C	-17	0.00798191	6.13809	0.270207	22	ATCATCGAACGTCCGGCCTACCCCGACCCCCCGGCCCACA	CCCCTCCCCCTCCCCCCTCCCC	-
M31	NR1H4_HUMAN.H11MO.1.B	-29	0.00808987	6.22111	0.270207	8	ATCATCGAACGTCCGGCCTACCCCGACCCCCCGGCCCACA	ACTGACCT	-
M31	ZFX_HUMAN.H11MO.0.A	-29	0.0084202	6.47513	0.275126	10	ATCATCGAACGTCCGGCCTACCCCGACCCCCCGGCCCACA	CGGGGCCTGG	-
M31	AP2B_HUMAN.H11MO.0.B	-26	0.00899104	6.91411	0.282137	10	ATCATCGAACGTCCGGCCTACCCCGACCCCCCGGCCCACA	GCCCCCGGGC	-
M31	PBX3_HUMAN.H11MO.0.A	-29	0.00901018	6.92882	0.282137	11	ATCATCGAACGTCCGGCCTACCCCGACCCCCCGGCCCACA	CCTGTCAATCA	-
M31	VEZF1_HUMAN.H11MO.1.C	-28	0.00964036	7.41343	0.295709	12	ATCATCGAACGTCCGGCCTACCCCGACCCCCCGGCCCACA	CCCCCTCCCCCT	-
M31	MXI1_HUMAN.H11MO.0.A	-21	0.00990678	7.61831	0.296579	15	ATCATCGAACGTCCGGCCTACCCCGACCCCCCGGCCCACA	CCCGCCGCCACGTGC	-
M31	EGR2_HUMAN.H11MO.0.A	-23	0.0100633	7.73871	0.296579	17	ATCATCGAACGTCCGGCCTACCCCGACCCCCCGGCCCACA	CCCCTCCCACACCCCCCC	-
M31	RARG_HUMAN.H11MO.0.B	-19	0.0111734	8.59233	0.32296	18	ATCATCGAACGTCCGGCCTACCCCGACCCCCCGGCCCACA	CCCAGGTCACTCTGACCT	-
M31	PURA_HUMAN.H11MO.0.D	-20	0.0118784	9.13448	0.33686	17	ATCATCGAACGTCCGGCCTACCCCGACCCCCCGGCCCACA	CCCTGCCCCCCCCTTCC	-
M31	ESR1_HUMAN.H11MO.0.A	-22	0.0146078	11.2334	0.3992	15	ATCATCGAACGTCCGGCCTACCCCGACCCCCCGGCCCACA	AGGTCACCCTGACCT	+
M31	FEV_HUMAN.H11MO.0.B	-7	0.0160159	12.3163	0.416799	10	ATCATCGAACGTCCGGCCTACCCCGACCCCCCGGCCCACA	CGCTTCCCGC	-
M31	ZBT17_HUMAN.H11MO.0.A	-20	0.0162754	12.5158	0.416799	19	ATCATCGAACGTCCGGCCTACCCCGACCCCCCGGCCCACA	CTTCCCCTCCCCCACCCTC	-
M31	E2F4_HUMAN.H11MO.0.A	-25	0.0163855	12.6004	0.416799	13	ATCATCGAACGTCCGGCCTACCCCGACCCCCCGGCCCACA	ATTTCCCGCCCCC	-
M31	PAX5_HUMAN.H11MO.0.A	-14	0.0164445	12.6458	0.416799	21	ATCATCGAACGTCCGGCCTACCCCGACCCCCCGGCCCACA	GTCACGCTCTGCTGCCCAGGC	-
M31	ZN770_HUMAN.H11MO.1.C	-20	0.0166384	12.7949	0.416799	11	ATCATCGAACGTCCGGCCTACCCCGACCCCCCGGCCCACA	CTCAGCCTCCC	-
M31	ELF5_HUMAN.H11MO.0.A	-6	0.0171985	13.2256	0.423768	15	ATCATCGAACGTCCGGCCTACCCCGACCCCCCGGCCCACA	CCACTTCCTCCTTCC	-
M31	PROX1_HUMAN.H11MO.0.D	-19	0.0190326	14.6361	0.461396	17	ATCATCGAACGTCCGGCCTACCCCGACCCCCCGGCCCACA	CCCAACCCGCCTTACCC	-
M31	ELF2_HUMAN.H11MO.0.C	-6	0.0194149	14.9301	0.463193	13	ATCATCGAACGTCCGGCCTACCCCGACCCCCCGGCCCACA	CCACTTCCGGGTT	-
M31	NR1H4_HUMAN.H11MO.0.B	-19	0.0198455	15.2612	0.466069	19	ATCATCGAACGTCCGGCCTACCCCGACCCCCCGGCCCACA	CCTCGGGGTCATTGACCCC	-
M31	PATZ1_HUMAN.H11MO.1.C	-28	0.0202145	15.545	0.467431	9	ATCATCGAACGTCCGGCCTACCCCGACCCCCCGGCCCACA	CCCCTCCCT	-
M31	RARG_HUMAN.H11MO.1.B	-30	0.0214296	16.4794	0.482793	8	ATCATCGAACGTCCGGCCTACCCCGACCCCCCGGCCCACA	CTGACCTC	-
M31	ESR2_HUMAN.H11MO.1.A	-30	0.0219489	16.8787	0.482793	7	ATCATCGAACGTCCGGCCTACCCCGACCCCCCGGCCCACA	GTGACCT	-
M31	HIC2_HUMAN.H11MO.0.D	-28	0.0223918	17.2193	0.482793	11	ATCATCGAACGTCCGGCCTACCCCGACCCCCCGGCCCACA	GCCTGGCATGT	-
M31	RARB_HUMAN.H11MO.0.D	-27	0.0223918	17.2193	0.482793	11	ATCATCGAACGTCCGGCCTACCCCGACCCCCCGGCCCACA	GCCCTGACCTC	-
M31	MAFA_HUMAN.H11MO.0.D	-19	0.0229451	17.6447	0.482793	21	ATCATCGAACGTCCGGCCTACCCCGACCCCCCGGCCCACA	GTGCTGACCCCGCAGCCTTCG	+
M31	PRGR_HUMAN.H11MO.1.A	-28	0.0229612	17.6572	0.482793	9	ATCATCGAACGTCCGGCCTACCCCGACCCCCCGGCCCACA	TTCTGTTCT	-
M31	SALL4_HUMAN.H11MO.0.B	-29	0.0232333	17.8664	0.482793	10	ATCATCGAACGTCCGGCCTACCCCGACCCCCCGGCCCACA	CCCACCCTCC	-
M31	ELF1_HUMAN.H11MO.0.A	-6	0.0234485	18.0319	0.482793	14	ATCATCGAACGTCCGGCCTACCCCGACCCCCCGGCCCACA	CCACTTCCGGGTTC	-
M31	MBD2_HUMAN.H11MO.0.B	-18	0.0251702	19.3559	0.489124	11	ATCATCGAACGTCCGGCCTACCCCGACCCCCCGGCCCACA	CCTCCGGCCCG	-
M31	PKNX1_HUMAN.H11MO.0.B	-29	0.0251702	19.3559	0.489124	11	ATCATCGAACGTCCGGCCTACCCCGACCCCCCGGCCCACA	CCTGTCAATCA	-
M31	NR1D1_HUMAN.H11MO.0.B	-18	0.0253292	19.4781	0.489124	19	ATCATCGAACGTCCGGCCTACCCCGACCCCCCGGCCCACA	CCTTCTGACCCACTTCCCT	-
M31	HAND1_HUMAN.H11MO.1.D	-29	0.0253736	19.5123	0.489124	7	ATCATCGAACGTCCGGCCTACCCCGACCCCCCGGCCCACA	CCAGGCC	-
M31	ZSC22_HUMAN.H11MO.0.C	-28	0.0253832	19.5197	0.489124	12	ATCATCGAACGTCCGGCCTACCCCGACCCCCCGGCCCACA	CCTCCTCCCTCAGACC	-
M31	SMCA1_HUMAN.H11MO.0.C	-5	0.0259968	19.9915	0.494607	12	ATCATCGAACGTCCGGCCTACCCCGACCCCCCGGCCCACA	CATTCTTCTTGG	-
M32	SP3_HUMAN.H11MO.0.B	-13	0.00034814	0.26772	0.180468	20	CCGCGGCCCGCAGCCCCGGGCCCGGGCCCGGCCACCGAGG	CCCCGGCCCCGCCCCCCCCC	-
M32	ZN563_HUMAN.H11MO.0.C	-9	0.000365608	0.281152	0.180468	21	CCGCGGCCCGCAGCCCCGGGCCCGGGCCCGGCCACCGAGG	GCAGCTGCCAGTGAGGATCCC	-
M32	SP2_HUMAN.H11MO.0.A	-6	0.000538071	0.413777	0.180468	22	CCGCGGCCCGCAGCCCCGGGCCCGGGCCCGGCCACCGAGG	CCCCCGGCCCCGCCCCCCCCCC	-
M32	ZFX_HUMAN.H11MO.1.A	-19	0.000601718	0.462721	0.180468	17	CCGCGGCCCGCAGCCCCGGGCCCGGGCCCGGCCACCGAGG	CCCCGGCCTCCGCCCCC	-
M32	IRX2_HUMAN.H11MO.0.D	-22	0.000957101	0.73601	0.180468	18	CCGCGGCCCGCAGCCCCGGGCCCGGGCCCGGCCACCGAGG	CCAACATGCCCACCCATGT	-
M32	THAP1_HUMAN.H11MO.0.C	2	0.00100562	0.773321	0.180468	20	CCGCGGCCCGCAGCCCCGGGCCCGGGCCCGGCCACCGAGG	GCCCGCAGCCAAGATGGCGGCG	-
M32	RXRA_HUMAN.H11MO.0.A	-13	0.00106462	0.81869	0.180468	20	CCGCGGCCCGCAGCCCCGGGCCCGGGCCCGGCCACCGAGG	CTCTGACCTCTGCCTCCCCC	-
M32	TLX1_HUMAN.H11MO.0.D	-7	0.00145916	1.1221	0.222614	17	CCGCGGCCCGCAGCCCCGGGCCCGGGCCCGGCCACCGAGG	CCTTGGCAACTTGCCAG	-
M32	PATZ1_HUMAN.H11MO.0.C	-13	0.00161042	1.23842	0.223355	22	CCGCGGCCCGCAGCCCCGGGCCCGGGCCCGGCCACCGAGG	CCTCCCCCCCCGCCCCCTCCCC	-
M32	GATA1_HUMAN.H11MO.0.A	-27	0.00229523	1.76503	0.291806	13	CCGCGGCCCGCAGCCCCGGGCCCGGGCCCGGCCACCGAGG	CTGGCGGGGACAGATAAGA	+
M32	KLF6_HUMAN.H11MO.0.A	-13	0.00325796	2.50537	0.355031	19	CCGCGGCCCGCAGCCCCGGGCCCGGGCCCGGCCACCGAGG	CCCCCGGCCCCGCCCTTCC	-
M32	SP4_HUMAN.H11MO.0.A	-8	0.00395984	3.04511	0.359346	20	CCGCGGCCCGCAGCCCCGGGCCCGGGCCCGGCCACCGAGG	CCCGGCCCCGCCCCCTTCCC	-
M32	Z324A_HUMAN.H11MO.0.C	-10	0.00482443	3.70998	0.368014	23	CCGCGGCCCGCAGCCCCGGGCCCGGGCCCGGCCACCGAGG	TATCAAACCATCCTTTGCTGCCA	+
M32	NR1D1_HUMAN.H11MO.0.B	-18	0.00599597	4.6109	0.399089	19	CCGCGGCCCGCAGCCCCGGGCCCGGGCCCGGCCACCGAGG	CCTTCTGACCCACTTCCCT	-
M32	ZN589_HUMAN.H11MO.0.D	-4	0.00679508	5.22541	0.42995	16	CCGCGGCCCGCAGCCCCGGGCCCGGGCCCGGCCACCGAGG	CGGCAGTAACCGTGGG	-
M32	USF2_HUMAN.H11MO.0.A	11	0.00730557	5.61798	0.42995	8	CCGCGGCCCGCAGCCCCGGGCCCGGGCCCGGCCACCGAGG	GGGTCACGTGGCCGCGGCG	+
M32	ZN341_HUMAN.H11MO.0.C	-12	0.00732727	5.63467	0.42995	22	CCGCGGCCCGCAGCCCCGGGCCCGGGCCCGGCCACCGAGG	GCTCTTCCCTCCCCCCCCCCCC	-
M32	PROX1_HUMAN.H11MO.0.D	-21	0.00914556	7.03294	0.494347	17	CCGCGGCCCGCAGCCCCGGGCCCGGGCCCGGCCACCGAGG	CCCAACCCGCCTTACCC	-
M32	TAL1_HUMAN.H11MO.0.A	6	0.0094648	7.27843	0.494347	13	CCGCGGCCCGCAGCCCCGGGCCCGGGCCCGGCCACCGAGG	CCTTATCTGCCCCCCCCAG	-
M32	RARG_HUMAN.H11MO.2.D	-4	0.00972085	7.47534	0.494347	20	CCGCGGCCCGCAGCCCCGGGCCCGGGCCCGGCCACCGAGG	GGGGGTCACCCAGAGGTCAC	+
M33	IRX2_HUMAN.H11MO.0.D	-19	0.000408972	0.314499	0.336789	19	GCAGGTCCGCCCCCCGGAGCCGGACCGCTCAGCCCTGGCA	CCAACATGCCCACCCATGT	-
M33	SP3_HUMAN.H11MO.0.B	-12	0.000470412	0.361747	0.336789	20	GCAGGTCCGCCCCCCGGAGCCGGACCGCTCAGCCCTGGCA	CCCCGGCCCCGCCCCCCCCC	-
M33	RXRA_HUMAN.H11MO.0.A	-7	0.0010593	0.8146	0.336789	20	GCAGGTCCGCCCCCCGGAGCCGGACCGCTCAGCCCTGGCA	CTCTGACCTCTGCCTCCCCC	-
M33	THAP1_HUMAN.H11MO.0.C	-18	0.00107071	0.823373	0.336789	22	GCAGGTCCGCCCCCCGGAGCCGGACCGCTCAGCCCTGGCA	CGCCGCCATCTTGGCTGCGGGC	+
M33	SP2_HUMAN.H11MO.0.A	-12	0.0014017	1.07791	0.336789	22	GCAGGTCCGCCCCCCGGAGCCGGACCGCTCAGCCCTGGCA	CCCCCGGCCCCGCCCCCCCCCC	-
M33	PATZ1_HUMAN.H11MO.0.C	-6	0.00182706	1.40501	0.336789	22	GCAGGTCCGCCCCCCGGAGCCGGACCGCTCAGCCCTGGCA	CCTCCCCCCCCGCCCCCTCCCC	-
M33	GATA1_HUMAN.H11MO.0.A	7	0.00184211	1.41659	0.336789	12	GCAGGTCCGCCCCCCGGAGCCGGACCGCTCAGCCCTGGCA	TCTTATCTGTCCCCGCCAG	-
M33	NR1D1_HUMAN.H11MO.0.B	-4	0.00197897	1.52183	0.336789	19	GCAGGTCCGCCCCCCGGAGCCGGACCGCTCAGCCCTGGCA	CCTTCTGACCCACTTCCCT	-
M33	TLX1_HUMAN.H11MO.0.D	-6	0.00310854	2.39047	0.36626	17	GCAGGTCCGCCCCCCGGAGCCGGACCGCTCAGCCCTGGCA	CCTTGGCAACTTGCCAG	-
M33	KLF6_HUMAN.H11MO.0.A	-12	0.00323796	2.49	0.36626	19	GCAGGTCCGCCCCCCGGAGCCGGACCGCTCAGCCCTGGCA	CCCCCGGCCCCGCCCTTCC	-
M33	ZFX_HUMAN.H11MO.1.A	-12	0.00334777	2.57444	0.36626	17	GCAGGTCCGCCCCCCGGAGCCGGACCGCTCAGCCCTGGCA	CCCCGGCCTCCGCCCCC	-
M33	RARG_HUMAN.H11MO.0.B	-18	0.00523939	4.02909	0.480213	18	GCAGGTCCGCCCCCCGGAGCCGGACCGCTCAGCCCTGGCA	CCCAGGTCACTCTGACCT	-
M33	ZN563_HUMAN.H11MO.0.C	-8	0.00562423	4.32503	0.480213	21	GCAGGTCCGCCCCCCGGAGCCGGACCGCTCAGCCCTGGCA	GCAGCTGCCAGTGAGGATCCC	-
M33	GATA2_HUMAN.H11MO.0.A	7	0.00595697	4.58091	0.480213	12	GCAGGTCCGCCCCCCGGAGCCGGACCGCTCAGCCCTGGCA	CCTTATCTCCACCCCCCAG	-
M34	THAP1_HUMAN.H11MO.0.C	-13	9.25648e-05	0.0711823	0.141592	22	CTCTGTACACTCTCGCGGTGGCCTTGGAAAAGAGAGCCTT	CGCCGCCATCTTGGCTGCGGGC	+
M34	TAF1_HUMAN.H11MO.0.A	-9	0.000723301	0.556219	0.418024	16	CTCTGTACACTCTCGCGGTGGCCTTGGAAAAGAGAGCCTT	CCGCCGCCGCCATCTT	-
M34	RFX1_HUMAN.H11MO.0.B	-11	0.00102954	0.791716	0.418024	22	CTCTGTACACTCTCGCGGTGGCCTTGGAAAAGAGAGCCTT	GCCCCGGTTGCCATGGCGACGG	+
M34	ZN341_HUMAN.H11MO.0.C	-15	0.00164982	1.26871	0.418024	22	CTCTGTACACTCTCGCGGTGGCCTTGGAAAAGAGAGCCTT	GGGGGGGGGGGGAGGGAAGAGC	+
M34	LYL1_HUMAN.H11MO.0.A	-26	0.00187181	1.43942	0.418024	14	CTCTGTACACTCTCGCGGTGGCCTTGGAAAAGAGAGCCTT	CAGGAAACAGCTGG	-
M34	ZN214_HUMAN.H11MO.0.C	-8	0.00201116	1.54658	0.418024	22	CTCTGTACACTCTCGCGGTGGCCTTGGAAAAGAGAGCCTT	TCCTTTTTGAGGCCTTTGATGA	+
M34	ZBT7B_HUMAN.H11MO.0.D	-13	0.00234321	1.80193	0.418024	21	CTCTGTACACTCTCGCGGTGGCCTTGGAAAAGAGAGCCTT	CGCCGTTGCCATGGCAACGGG	+
M34	RXRA_HUMAN.H11MO.0.A	-2	0.00273791	2.10545	0.418024	20	CTCTGTACACTCTCGCGGTGGCCTTGGAAAAGAGAGCCTT	CTCTGACCTCTGCCTCCCCC	-
M34	ZN335_HUMAN.H11MO.0.A	-16	0.0033708	2.59215	0.418024	22	CTCTGTACACTCTCGCGGTGGCCTTGGAAAAGAGAGCCTT	TCAGGCAGCGCCGAGGACAGCC	-
M34	SMAD3_HUMAN.H11MO.0.B	-26	0.00366027	2.81474	0.418024	12	CTCTGTACACTCTCGCGGTGGCCTTGGAAAAGAGAGCCTT	CAGGTGACAGAG	-
M34	ZN563_HUMAN.H11MO.0.C	-19	0.0037171	2.85845	0.418024	21	CTCTGTACACTCTCGCGGTGGCCTTGGAAAAGAGAGCCTT	GGGATCCTCACTGGCAGCTGC	+
M34	RARG_HUMAN.H11MO.2.D	7	0.00409922	3.1523	0.418024	13	CTCTGTACACTCTCGCGGTGGCCTTGGAAAAGAGAGCCTT	GTGACCTCTGGGTGACCCCC	-
M34	ZEP2_HUMAN.H11MO.0.D	-25	0.00467485	3.59496	0.44693	14	CTCTGTACACTCTCGCGGTGGCCTTGGAAAAGAGAGCCTT	GGTAGGGAAACCCC	+
M34	IRX2_HUMAN.H11MO.0.D	-5	0.00554417	4.26347	0.498861	19	CTCTGTACACTCTCGCGGTGGCCTTGGAAAAGAGAGCCTT	CCAACATGCCCACCCATGT	-
M35	ZN502_HUMAN.H11MO.0.C	-9	0.000947394	0.728546	0.469992	20	CACCAACCCCTCTCCCTTGGATTCTCTTCTTTCTGCGATG	GATTCCATTCGATTCCATTC	-
M35	PATZ1_HUMAN.H11MO.1.C	-8	0.00105727	0.81304	0.469992	9	CACCAACCCCTCTCCCTTGGATTCTCTTCTTTCTGCGATG	CCCCTCCCT	-
M35	ZN281_HUMAN.H11MO.0.A	-5	0.00130237	1.00152	0.469992	15	CACCAACCCCTCTCCCTTGGATTCTCTTCTTTCTGCGATG	TCCCCTCCCCCACCC	-
M35	MAZ_HUMAN.H11MO.1.A	-7	0.00140811	1.08284	0.469992	11	CACCAACCCCTCTCCCTTGGATTCTCTTCTTTCTGCGATG	CCCCCTCCCTC	-
M35	IRF5_HUMAN.H11MO.0.D	-10	0.00152793	1.17498	0.469992	20	CACCAACCCCTCTCCCTTGGATTCTCTTCTTTCTGCGATG	TCACTTTTGGCTTTCCTTTA	-
M36	SP2_HUMAN.H11MO.0.A	0	1.05576e-05	0.00811883	0.0158903	22	GCAGGAAAGCCGGGCCCCAGGTAGCAAACAGCCGGGAGGA	GGGGGGGGGGCGGGGCCGGGGG	+
M36	SP3_HUMAN.H11MO.0.B	-1	8.43464e-05	0.0648624	0.0456497	20	GCAGGAAAGCCGGGCCCCAGGTAGCAAACAGCCGGGAGGA	GGGGGGGGGCGGGGCCGGGG	+
M36	KLF6_HUMAN.H11MO.0.A	-3	9.099e-05	0.0699713	0.0456497	19	GCAGGAAAGCCGGGCCCCAGGTAGCAAACAGCCGGGAGGA	GGAAGGGCGGGGCCGGGGG	+
M36	KLF3_HUMAN.H11MO.0.B	-1	0.000195144	0.150066	0.073428	19	GCAGGAAAGCCGGGCCCCAGGTAGCAAACAGCCGGGAGGA	GGGGAGGGGCGGGGCCGGG	+
M36	SP4_HUMAN.H11MO.0.A	0	0.000535958	0.412151	0.145162	20	GCAGGAAAGCCGGGCCCCAGGTAGCAAACAGCCGGGAGGA	GGGAAGGGGGCGGGGCCGGG	+
M36	ZN341_HUMAN.H11MO.0.C	-10	0.000578681	0.445006	0.145162	22	GCAGGAAAGCCGGGCCCCAGGTAGCAAACAGCCGGGAGGA	GGGGGGGGGGGGAGGGAAGAGC	+
M36	SP2_HUMAN.H11MO.1.B	-4	0.00105046	0.807806	0.1887	12	GCAGGAAAGCCGGGCCCCAGGTAGCAAACAGCCGGGAGGA	AGGGGGCGGGGC	+
M36	PURA_HUMAN.H11MO.0.D	-3	0.00133482	1.02648	0.1887	17	GCAGGAAAGCCGGGCCCCAGGTAGCAAACAGCCGGGAGGA	GGAAGGGGGGGGCAGGG	+
M36	VEZF1_HUMAN.H11MO.0.C	1	0.00149873	1.15252	0.1887	21	GCAGGAAAGCCGGGCCCCAGGTAGCAAACAGCCGGGAGGA	GGGGAGGGGGGAGGGGGAGGGG	+
M36	ZIC2_HUMAN.H11MO.0.D	-25	0.00165575	1.27327	0.1887	15	GCAGGAAAGCCGGGCCCCAGGTAGCAAACAGCCGGGAGGA	TCACAGCAGGGGGCC	-
M36	SP4_HUMAN.H11MO.1.A	-2	0.00171422	1.31824	0.1887	16	GCAGGAAAGCCGGGCCCCAGGTAGCAAACAGCCGGGAGGA	GGAGGGGGCGGGGCCG	+
M36	SP1_HUMAN.H11MO.0.A	-4	0.00178235	1.37062	0.1887	22	GCAGGAAAGCCGGGCCCCAGGTAGCAAACAGCCGGGAGGA	GGGGGGCGGGGCCGGGGGGGGG	+
M36	NKX22_HUMAN.H11MO.0.D	-3	0.00182073	1.40014	0.1887	8	GCAGGAAAGCCGGGCCCCAGGTAGCAAACAGCCGGGAGGA	TGAGTGGC	+
M36	ZN331_HUMAN.H11MO.0.C	-19	0.0018271	1.40504	0.1887	20	GCAGGAAAGCCGGGCCCCAGGTAGCAAACAGCCGGGAGGA	GGCTGGGCTCAGCTGGGTGG	+
M36	MAZ_HUMAN.H11MO.0.A	0	0.00199887	1.53713	0.1887	22	GCAGGAAAGCCGGGCCCCAGGTAGCAAACAGCCGGGAGGA	GGGGGAGGGGGGGGGGGGGGGG	+
M36	SP1_HUMAN.H11MO.1.A	-4	0.00200598	1.5426	0.1887	14	GCAGGAAAGCCGGGCCCCAGGTAGCAAACAGCCGGGAGGA	GGGGGGCGGGGCCG	+
M36	PBX3_HUMAN.H11MO.0.A	-3	0.00230256	1.77067	0.203858	11	GCAGGAAAGCCGGGCCCCAGGTAGCAAACAGCCGGGAGGA	TGATTGACAGG	+
M36	ZN467_HUMAN.H11MO.0.C	2	0.00296923	2.28334	0.240667	20	GCAGGAAAGCCGGGCCCCAGGTAGCAAACAGCCGGGAGGA	GGGGAGGGGAGGGGGGGGGGGG	+
M36	ZN219_HUMAN.H11MO.0.D	-28	0.00307537	2.36496	0.240667	12	GCAGGAAAGCCGGGCCCCAGGTAGCAAACAGCCGGGAGGA	GAGGGGGGCGGA	+
M36	TBX15_HUMAN.H11MO.0.D	3	0.00319801	2.45927	0.240667	16	GCAGGAAAGCCGGGCCCCAGGTAGCAAACAGCCGGGAGGA	GGGGGGGGGGGGGTGGGGG	+
M36	PPARG_HUMAN.H11MO.0.A	-7	0.00350057	2.69194	0.24499	17	GCAGGAAAGCCGGGCCCCAGGTAGCAAACAGCCGGGAGGA	AAGTGGGGCAAAGGTCA	+
M36	PATZ1_HUMAN.H11MO.0.C	0	0.00370822	2.85162	0.24499	22	GCAGGAAAGCCGGGCCCCAGGTAGCAAACAGCCGGGAGGA	GGGGAGGGGGCGGGGGGGGAGG	+
M36	ZIC3_HUMAN.H11MO.0.B	-25	0.00374378	2.87896	0.24499	15	GCAGGAAAGCCGGGCCCCAGGTAGCAAACAGCCGGGAGGA	TCACAGCAGGGGGCC	-
M36	KLF16_HUMAN.H11MO.0.D	0	0.00428709	3.29677	0.257436	19	GCAGGAAAGCCGGGCCCCAGGTAGCAAACAGCCGGGAGGA	GGGGGCGGGGGGGGGGGGG	+
M36	Z324A_HUMAN.H11MO.0.C	2	0.00440049	3.38397	0.257436	21	GCAGGAAAGCCGGGCCCCAGGTAGCAAACAGCCGGGAGGA	TGGCAGCAAAGGATGGTTTGATA	-
M36	ZF64A_HUMAN.H11MO.0.D	-11	0.00456447	3.51008	0.257436	16	GCAGGAAAGCCGGGCCCCAGGTAGCAAACAGCCGGGAGGA	GGGGCCCGGGAACCTG	+
M36	ZN770_HUMAN.H11MO.0.C	-3	0.00461814	3.55135	0.257436	22	GCAGGAAAGCCGGGCCCCAGGTAGCAAACAGCCGGGAGGA	GGGAGGCTGAGGCGGGAGGATC	+
M36	KLF15_HUMAN.H11MO.0.A	-6	0.00481366	3.70171	0.257666	19	GCAGGAAAGCCGGGCCCCAGGTAGCAAACAGCCGGGAGGA	GGGGAGGAGCAGGGGGGGG	+
M36	KLF12_HUMAN.H11MO.0.C	-5	0.00496467	3.81783	0.257666	11	GCAGGAAAGCCGGGCCCCAGGTAGCAAACAGCCGGGAGGA	AGGGGCGGGGC	+
M36	ZIC4_HUMAN.H11MO.0.D	-25	0.00554377	4.26316	0.278131	15	GCAGGAAAGCCGGGCCCCAGGTAGCAAACAGCCGGGAGGA	GCACAGCGGGGGGTC	+
M36	PTF1A_HUMAN.H11MO.0.B	-17	0.00629797	4.84314	0.302237	18	GCAGGAAAGCCGGGCCCCAGGTAGCAAACAGCCGGGAGGA	GGGAAAGGGGGCAGCTGG	-
M36	ZN263_HUMAN.H11MO.0.A	1	0.00645544	4.96423	0.302237	19	GCAGGAAAGCCGGGCCCCAGGTAGCAAACAGCCGGGAGGA	GGGAGGAGGGAGAGGAGGAG	+
M36	OLIG2_HUMAN.H11MO.0.B	-17	0.00667578	5.13367	0.302237	18	GCAGGAAAGCCGGGCCCCAGGTAGCAAACAGCCGGGAGGA	CAGAAGGGAAACAGCTGG	-
M36	KLF1_HUMAN.H11MO.0.A	-6	0.00682909	5.25157	0.302237	14	GCAGGAAAGCCGGGCCCCAGGTAGCAAACAGCCGGGAGGA	GGGGCGGGGCCGGG	+
M36	ZFX_HUMAN.H11MO.1.A	-3	0.0072845	5.60178	0.302237	17	GCAGGAAAGCCGGGCCCCAGGTAGCAAACAGCCGGGAGGA	GGGGGCGGAGGCCGGGG	+
M36	THAP1_HUMAN.H11MO.0.C	4	0.00748923	5.75922	0.302237	18	GCAGGAAAGCCGGGCCCCAGGTAGCAAACAGCCGGGAGGA	GCCCGCAGCCAAGATGGCGGCG	-
M36	ZBT17_HUMAN.H11MO.0.A	-6	0.0075911	5.83756	0.302237	19	GCAGGAAAGCCGGGCCCCAGGTAGCAAACAGCCGGGAGGA	GAGGGTGGGGGAGGGGAAG	+
M36	ZN148_HUMAN.H11MO.0.D	0	0.00763073	5.86803	0.302237	15	GCAGGAAAGCCGGGCCCCAGGTAGCAAACAGCCGGGAGGA	GGGGTGGGGGAGGGG	+
M36	PPARA_HUMAN.H11MO.0.B	-7	0.00820391	6.30881	0.312432	17	GCAGGAAAGCCGGGCCCCAGGTAGCAAACAGCCGGGAGGA	AACTGGGGCAAAGGTCA	+
M36	PKNX1_HUMAN.H11MO.0.B	-3	0.00830327	6.38521	0.312432	11	GCAGGAAAGCCGGGCCCCAGGTAGCAAACAGCCGGGAGGA	TGATTGACAGG	+
M36	FLI1_HUMAN.H11MO.0.A	4	0.00942698	7.24935	0.343542	14	GCAGGAAAGCCGGGCCCCAGGTAGCAAACAGCCGGGAGGA	GGAGGAAGGAAGGAGGGA	+
M36	PBX1_HUMAN.H11MO.0.A	-3	0.00981482	7.5476	0.343542	10	GCAGGAAAGCCGGGCCCCAGGTAGCAAACAGCCGGGAGGA	TGATTGACAG	+
M36	TFAP4_HUMAN.H11MO.0.A	-25	0.00981482	7.5476	0.343542	10	GCAGGAAAGCCGGGCCCCAGGTAGCAAACAGCCGGGAGGA	AAACAGCTGG	-
M36	HAND1_HUMAN.H11MO.0.D	0	0.0116533	8.96143	0.383758	17	GCAGGAAAGCCGGGCCCCAGGTAGCAAACAGCCGGGAGGA	TGACAAAAACCAGACCC	-
M36	ZN350_HUMAN.H11MO.1.D	-9	0.012306	9.46332	0.383758	24	GCAGGAAAGCCGGGCCCCAGGTAGCAAACAGCCGGGAGGA	ACGGGGCGCAGGGATTTGTTGCCC	+
M36	EGR1_HUMAN.H11MO.0.A	-4	0.0123453	9.4935	0.383758	17	GCAGGAAAGCCGGGCCCCAGGTAGCAAACAGCCGGGAGGA	GAGGGCGTGGGCGGGGG	+
M36	ETV6_HUMAN.H11MO.0.D	0	0.0124936	9.60757	0.383758	9	GCAGGAAAGCCGGGCCCCAGGTAGCAAACAGCCGGGAGGA	ACAGGAAGT	+
M36	E2F7_HUMAN.H11MO.0.B	-6	0.0138352	10.6393	0.416468	13	GCAGGAAAGCCGGGCCCCAGGTAGCAAACAGCCGGGAGGA	GGGGCGGGAAAGG	+
M36	WT1_HUMAN.H11MO.0.C	-1	0.0144944	11.1462	0.427756	20	GCAGGAAAGCCGGGCCCCAGGTAGCAAACAGCCGGGAGGA	GGGCGGGGGAGGAGGGGGGG	+
M36	NR1D1_HUMAN.H11MO.0.B	-3	0.0154888	11.9109	0.442886	19	GCAGGAAAGCCGGGCCCCAGGTAGCAAACAGCCGGGAGGA	AGGGAAGTGGGTCAGAAGG	+
M36	TFDP1_HUMAN.H11MO.0.C	-4	0.0155956	11.993	0.442886	14	GCAGGAAAGCCGGGCCCCAGGTAGCAAACAGCCGGGAGGA	GGGGGGCGGGAAAA	+
M36	RXRA_HUMAN.H11MO.0.A	-2	0.0160931	12.3756	0.448551	20	GCAGGAAAGCCGGGCCCCAGGTAGCAAACAGCCGGGAGGA	GGGGGAGGCAGAGGTCAGAG	+
M36	VEZF1_HUMAN.H11MO.1.C	-4	0.0164617	12.6591	0.450484	12	GCAGGAAAGCCGGGCCCCAGGTAGCAAACAGCCGGGAGGA	AGAGGGAGGGGG	+
M36	ZN816_HUMAN.H11MO.0.C	-5	0.0171447	13.1843	0.457536	21	GCAGGAAAGCCGGGCCCCAGGTAGCAAACAGCCGGGAGGA	AAAAAAGGGGGACATGCAGGG	+
M36	PPARD_HUMAN.H11MO.0.D	-10	0.0176314	13.5586	0.457536	14	GCAGGAAAGCCGGGCCCCAGGTAGCAAACAGCCGGGAGGA	TAGGACAAAGGTCA	+
M36	LYL1_HUMAN.H11MO.0.A	-21	0.0176314	13.5586	0.457536	14	GCAGGAAAGCCGGGCCCCAGGTAGCAAACAGCCGGGAGGA	CAGGAAACAGCTGG	-
M36	MAZ_HUMAN.H11MO.1.A	-5	0.0179364	13.7931	0.457562	11	GCAGGAAAGCCGGGCCCCAGGTAGCAAACAGCCGGGAGGA	GAGGGAGGGGG	+
M36	ZBTB4_HUMAN.H11MO.0.D	3	0.0183647	14.1224	0.460612	14	GCAGGAAAGCCGGGCCCCAGGTAGCAAACAGCCGGGAGGA	CCTAGATGGCAGGTGGG	+
M36	ETV5_HUMAN.H11MO.0.C	2	0.0187387	14.4101	0.460612	12	GCAGGAAAGCCGGGCCCCAGGTAGCAAACAGCCGGGAGGA	GAGCAGGAAGTGAG	+
M36	ZN563_HUMAN.H11MO.0.C	-9	0.0189741	14.5911	0.460612	21	GCAGGAAAGCCGGGCCCCAGGTAGCAAACAGCCGGGAGGA	GCAGCTGCCAGTGAGGATCCC	-
M36	KLF5_HUMAN.H11MO.0.A	-1	0.0199097	15.3106	0.475654	14	GCAGGAAAGCCGGGCCCCAGGTAGCAAACAGCCGGGAGGA	AGGGTGGGGCTGGG	+
M36	NKX21_HUMAN.H11MO.0.A	-1	0.0202915	15.6041	0.477199	10	GCAGGAAAGCCGGGCCCCAGGTAGCAAACAGCCGGGAGGA	CTTGAGTGGC	+
M36	TAL1_HUMAN.H11MO.0.A	-7	0.0212797	16.3641	0.488583	19	GCAGGAAAGCCGGGCCCCAGGTAGCAAACAGCCGGGAGGA	CTGGGGGGGGCAGATAAGG	+
M36	PROX1_HUMAN.H11MO.0.D	-2	0.0216949	16.6834	0.488583	17	GCAGGAAAGCCGGGCCCCAGGTAGCAAACAGCCGGGAGGA	GGGTAAGGCGGGTTGGG	+
M36	TAF1_HUMAN.H11MO.0.A	-3	0.0217494	16.7253	0.488583	16	GCAGGAAAGCCGGGCCCCAGGTAGCAAACAGCCGGGAGGA	AAGATGGCGGCGGCGG	+
M37	RXRA_HUMAN.H11MO.0.A	-16	0.000177501	0.136499	0.210807	20	GCGGCCCCGGTGCCGGCGCGGCCGCCCTTCCAAGCGTGGG	CTCTGACCTCTGCCTCCCCC	-
M37	ZFX_HUMAN.H11MO.1.A	-15	0.000276239	0.212428	0.210807	17	GCGGCCCCGGTGCCGGCGCGGCCGCCCTTCCAAGCGTGGG	CCCCGGCCTCCGCCCCC	-
M37	SP3_HUMAN.H11MO.0.B	-10	0.000456028	0.350686	0.232006	20	GCGGCCCCGGTGCCGGCGCGGCCGCCCTTCCAAGCGTGGG	CCCCGGCCCCGCCCCCCCCC	-
M37	IRX2_HUMAN.H11MO.0.D	-20	0.00064021	0.492321	0.239678	19	GCGGCCCCGGTGCCGGCGCGGCCGCCCTTCCAAGCGTGGG	CCAACATGCCCACCCATGT	-
M37	SP2_HUMAN.H11MO.0.A	-9	0.000785179	0.603802	0.239678	22	GCGGCCCCGGTGCCGGCGCGGCCGCCCTTCCAAGCGTGGG	CCCCCGGCCCCGCCCCCCCCCC	-
M37	THAP1_HUMAN.H11MO.0.C	-19	0.00178081	1.36945	0.368304	21	GCGGCCCCGGTGCCGGCGCGGCCGCCCTTCCAAGCGTGGG	CGCCGCCATCTTGGCTGCGGGC	+
M37	KLF6_HUMAN.H11MO.0.A	-12	0.001831	1.40804	0.368304	19	GCGGCCCCGGTGCCGGCGCGGCCGCCCTTCCAAGCGTGGG	CCCCCGGCCCCGCCCTTCC	-
M37	SP4_HUMAN.H11MO.0.A	-11	0.0027916	2.14674	0.426071	20	GCGGCCCCGGTGCCGGCGCGGCCGCCCTTCCAAGCGTGGG	CCCGGCCCCGCCCCCTTCCC	-
M37	ZN589_HUMAN.H11MO.0.D	-3	0.00351421	2.70243	0.44474	16	GCGGCCCCGGTGCCGGCGCGGCCGCCCTTCCAAGCGTGGG	CCCACGGTTACTGCCG	+
M37	ZN563_HUMAN.H11MO.0.C	-2	0.00405278	3.11659	0.44474	21	GCGGCCCCGGTGCCGGCGCGGCCGCCCTTCCAAGCGTGGG	GGGATCCTCACTGGCAGCTGC	+
M37	PATZ1_HUMAN.H11MO.0.C	-9	0.00440366	3.38642	0.44474	22	GCGGCCCCGGTGCCGGCGCGGCCGCCCTTCCAAGCGTGGG	CCTCCCCCCCCGCCCCCTCCCC	-
M37	VEZF1_HUMAN.H11MO.0.C	-10	0.00440366	3.38642	0.44474	22	GCGGCCCCGGTGCCGGCGCGGCCGCCCTTCCAAGCGTGGG	CCCCTCCCCCTCCCCCCTCCCC	-
M37	PROX1_HUMAN.H11MO.0.D	-15	0.00456332	3.5092	0.44474	17	GCGGCCCCGGTGCCGGCGCGGCCGCCCTTCCAAGCGTGGG	CCCAACCCGCCTTACCC	-
M37	MAFA_HUMAN.H11MO.0.D	-9	0.00558607	4.29569	0.44474	21	GCGGCCCCGGTGCCGGCGCGGCCGCCCTTCCAAGCGTGGG	GTGCTGACCCCGCAGCCTTCG	+
M37	KLF3_HUMAN.H11MO.0.B	-11	0.00560695	4.31174	0.44474	19	GCGGCCCCGGTGCCGGCGCGGCCGCCCTTCCAAGCGTGGG	CCCGGCCCCGCCCCTCCCC	-
M37	TLX1_HUMAN.H11MO.0.D	1	0.00609353	4.68592	0.44474	16	GCGGCCCCGGTGCCGGCGCGGCCGCCCTTCCAAGCGTGGG	CCTTGGCAACTTGCCAG	-
M37	CLOCK_HUMAN.H11MO.0.C	-1	0.00627062	4.82211	0.44474	14	GCGGCCCCGGTGCCGGCGCGGCCGCCCTTCCAAGCGTGGG	CAGACACGTGAACA	+
M37	GATA1_HUMAN.H11MO.0.A	-29	0.00641062	4.92976	0.44474	11	GCGGCCCCGGTGCCGGCGCGGCCGCCCTTCCAAGCGTGGG	CTGGCGGGGACAGATAAGA	+
M37	RFX1_HUMAN.H11MO.0.B	-1	0.00678973	5.2213	0.450561	22	GCGGCCCCGGTGCCGGCGCGGCCGCCCTTCCAAGCGTGGG	CCGTCGCCATGGCAACCGGGGC	-
M38	RXRA_HUMAN.H11MO.0.A	-5	0.000201988	0.155329	0.308565	20	GCGGCCCCGGGCGAGGCCCGCCCCCGCCCGGCGGCCGGGC	CTCTGACCTCTGCCTCCCCC	-
M38	SP2_HUMAN.H11MO.0.A	-3	0.000542208	0.416958	0.413897	22	GCGGCCCCGGGCGAGGCCCGCCCCCGCCCGGCGGCCGGGC	CCCCCGGCCCCGCCCCCCCCCC	-
M38	IRX2_HUMAN.H11MO.0.D	-18	0.000976046	0.75058	0.413897	19	GCGGCCCCGGGCGAGGCCCGCCCCCGCCCGGCGGCCGGGC	CCAACATGCCCACCCATGT	-
M38	SP3_HUMAN.H11MO.0.B	-4	0.00125259	0.963241	0.413897	20	GCGGCCCCGGGCGAGGCCCGCCCCCGCCCGGCGGCCGGGC	CCCCGGCCCCGCCCCCCCCC	-
M38	THAP1_HUMAN.H11MO.0.C	-18	0.00153175	1.17792	0.413897	22	GCGGCCCCGGGCGAGGCCCGCCCCCGCCCGGCGGCCGGGC	CGCCGCCATCTTGGCTGCGGGC	+
M38	ZFX_HUMAN.H11MO.1.A	-18	0.00221493	1.70328	0.413897	17	GCGGCCCCGGGCGAGGCCCGCCCCCGCCCGGCGGCCGGGC	CCCCGGCCTCCGCCCCC	-
M38	GATA1_HUMAN.H11MO.0.A	-29	0.00235651	1.81216	0.413897	11	GCGGCCCCGGGCGAGGCCCGCCCCCGCCCGGCGGCCGGGC	CTGGCGGGGACAGATAAGA	+
M38	TLX1_HUMAN.H11MO.0.D	-22	0.00278392	2.14083	0.413897	17	GCGGCCCCGGGCGAGGCCCGCCCCCGCCCGGCGGCCGGGC	CTGGCAAGTTGCCAAGG	+
M38	ZN563_HUMAN.H11MO.0.C	-1	0.00371477	2.85666	0.413897	21	GCGGCCCCGGGCGAGGCCCGCCCCCGCCCGGCGGCCGGGC	GGGATCCTCACTGGCAGCTGC	+
M38	KLF6_HUMAN.H11MO.0.A	-3	0.00385233	2.96245	0.413897	19	GCGGCCCCGGGCGAGGCCCGCCCCCGCCCGGCGGCCGGGC	CCCCCGGCCCCGCCCTTCC	-
M38	PROX1_HUMAN.H11MO.0.D	-4	0.00404306	3.10912	0.413897	17	GCGGCCCCGGGCGAGGCCCGCCCCCGCCCGGCGGCCGGGC	CCCAACCCGCCTTACCC	-
M38	PATZ1_HUMAN.H11MO.0.C	-3	0.0040649	3.12591	0.413897	22	GCGGCCCCGGGCGAGGCCCGCCCCCGCCCGGCGGCCGGGC	CCTCCCCCCCCGCCCCCTCCCC	-
M38	NR1D1_HUMAN.H11MO.0.B	-16	0.00473188	3.63882	0.413897	19	GCGGCCCCGGGCGAGGCCCGCCCCCGCCCGGCGGCCGGGC	CCTTCTGACCCACTTCCCT	-
M38	ZN589_HUMAN.H11MO.0.D	-5	0.0048769	3.75034	0.413897	16	GCGGCCCCGGGCGAGGCCCGCCCCCGCCCGGCGGCCGGGC	CCCACGGTTACTGCCG	+
M38	USF2_HUMAN.H11MO.0.A	-31	0.006196	4.76472	0.498171	9	GCGGCCCCGGGCGAGGCCCGCCCCCGCCCGGCGGCCGGGC	CGCCGCGGCCACGTGACCC	-
M40	SP3_HUMAN.H11MO.0.B	-2	0.000625277	0.480838	0.359937	20	GACCCCTGCGCGGCTGCCTGCAGCTCGGCAGCTGCCGGCG	CCCCGGCCCCGCCCCCCCCC	-
M40	THAP1_HUMAN.H11MO.0.C	-8	0.000796051	0.612164	0.359937	22	GACCCCTGCGCGGCTGCCTGCAGCTCGGCAGCTGCCGGCG	CGCCGCCATCTTGGCTGCGGGC	+
M40	IRX2_HUMAN.H11MO.0.D	-19	0.0010331	0.794458	0.359937	19	GACCCCTGCGCGGCTGCCTGCAGCTCGGCAGCTGCCGGCG	CCAACATGCCCACCCATGT	-
M40	SP2_HUMAN.H11MO.0.A	-1	0.00105417	0.810658	0.359937	22	GACCCCTGCGCGGCTGCCTGCAGCTCGGCAGCTGCCGGCG	CCCCCGGCCCCGCCCCCCCCCC	-
M40	ZN563_HUMAN.H11MO.0.C	-9	0.00122647	0.943153	0.359937	21	GACCCCTGCGCGGCTGCCTGCAGCTCGGCAGCTGCCGGCG	GCAGCTGCCAGTGAGGATCCC	-
M40	RXRA_HUMAN.H11MO.0.A	-5	0.00163666	1.25859	0.359937	20	GACCCCTGCGCGGCTGCCTGCAGCTCGGCAGCTGCCGGCG	CTCTGACCTCTGCCTCCCCC	-
M40	GATA1_HUMAN.H11MO.0.A	8	0.00188122	1.44666	0.359937	11	GACCCCTGCGCGGCTGCCTGCAGCTCGGCAGCTGCCGGCG	TCTTATCTGTCCCCGCCAG	-
M40	ZFX_HUMAN.H11MO.1.A	-22	0.00260504	2.00327	0.416076	17	GACCCCTGCGCGGCTGCCTGCAGCTCGGCAGCTGCCGGCG	CCCCGGCCTCCGCCCCC	-
M40	TLX1_HUMAN.H11MO.0.D	-17	0.00353378	2.71748	0.416076	17	GACCCCTGCGCGGCTGCCTGCAGCTCGGCAGCTGCCGGCG	CTGGCAAGTTGCCAAGG	+
M40	NR1D1_HUMAN.H11MO.0.B	-3	0.00443178	3.40804	0.420956	19	GACCCCTGCGCGGCTGCCTGCAGCTCGGCAGCTGCCGGCG	CCTTCTGACCCACTTCCCT	-
M40	SP4_HUMAN.H11MO.0.A	-3	0.0046367	3.56562	0.420956	20	GACCCCTGCGCGGCTGCCTGCAGCTCGGCAGCTGCCGGCG	CCCGGCCCCGCCCCCTTCCC	-
M40	GATA2_HUMAN.H11MO.0.A	8	0.00508762	3.91238	0.420956	11	GACCCCTGCGCGGCTGCCTGCAGCTCGGCAGCTGCCGGCG	CCTTATCTCCACCCCCCAG	-
M40	PATZ1_HUMAN.H11MO.0.C	-4	0.00550035	4.22977	0.420956	22	GACCCCTGCGCGGCTGCCTGCAGCTCGGCAGCTGCCGGCG	CCTCCCCCCCCGCCCCCTCCCC	-
M42	ZFX_HUMAN.H11MO.1.A	-23	0.000567252	0.436217	0.326699	17	CCCTCCGGGGCTGCGGCCGCGACCAGCGGGCCCGCGCCGC	CCCCGGCCTCCGCCCCC	-
M42	THAP1_HUMAN.H11MO.0.C	1	0.000612492	0.471006	0.326699	21	CCCTCCGGGGCTGCGGCCGCGACCAGCGGGCCCGCGCCGC	GCCCGCAGCCAAGATGGCGGCG	-
M42	SP2_HUMAN.H11MO.0.A	-16	0.00080912	0.622213	0.326699	22	CCCTCCGGGGCTGCGGCCGCGACCAGCGGGCCCGCGCCGC	CCCCCGGCCCCGCCCCCCCCCC	-
M42	SP3_HUMAN.H11MO.0.B	-17	0.000855437	0.657831	0.326699	20	CCCTCCGGGGCTGCGGCCGCGACCAGCGGGCCCGCGCCGC	CCCCGGCCCCGCCCCCCCCC	-
M42	ZN563_HUMAN.H11MO.0.C	-15	0.00123103	0.946662	0.330008	21	CCCTCCGGGGCTGCGGCCGCGACCAGCGGGCCCGCGCCGC	GCAGCTGCCAGTGAGGATCCC	-
M42	IRX2_HUMAN.H11MO.0.D	-11	0.00129615	0.996738	0.330008	19	CCCTCCGGGGCTGCGGCCGCGACCAGCGGGCCCGCGCCGC	CCAACATGCCCACCCATGT	-
M42	RXRA_HUMAN.H11MO.0.A	-17	0.00187336	1.44061	0.357315	20	CCCTCCGGGGCTGCGGCCGCGACCAGCGGGCCCGCGCCGC	CTCTGACCTCTGCCTCCCCC	-
M42	PATZ1_HUMAN.H11MO.0.C	-16	0.00221036	1.69977	0.357315	22	CCCTCCGGGGCTGCGGCCGCGACCAGCGGGCCCGCGCCGC	CCTCCCCCCCCGCCCCCTCCCC	-
M42	TLX1_HUMAN.H11MO.0.D	-23	0.00296144	2.27734	0.357315	17	CCCTCCGGGGCTGCGGCCGCGACCAGCGGGCCCGCGCCGC	CCTTGGCAACTTGCCAG	-
M42	GATA1_HUMAN.H11MO.0.A	-6	0.00327461	2.51817	0.357315	19	CCCTCCGGGGCTGCGGCCGCGACCAGCGGGCCCGCGCCGC	CTGGCGGGGACAGATAAGA	+
M42	MXI1_HUMAN.H11MO.0.A	-22	0.00493736	3.79683	0.419028	15	CCCTCCGGGGCTGCGGCCGCGACCAGCGGGCCCGCGCCGC	CCCGCCGCCACGTGC	-
M42	LYL1_HUMAN.H11MO.0.A	-22	0.0053699	4.12945	0.43175	14	CCCTCCGGGGCTGCGGCCGCGACCAGCGGGCCCGCGCCGC	CCAGCTGTTTCCTG	+
M42	ZN341_HUMAN.H11MO.0.C	-15	0.00642277	4.93911	0.467222	22	CCCTCCGGGGCTGCGGCCGCGACCAGCGGGCCCGCGCCGC	GCTCTTCCCTCCCCCCCCCCCC	-
M42	USF2_HUMAN.H11MO.0.A	10	0.00733698	5.64214	0.476058	9	CCCTCCGGGGCTGCGGCCGCGACCAGCGGGCCCGCGCCGC	GGGTCACGTGGCCGCGGCG	+
M42	GATA2_HUMAN.H11MO.0.A	-6	0.00783095	6.022	0.476058	19	CCCTCCGGGGCTGCGGCCGCGACCAGCGGGCCCGCGCCGC	CTGGGGGGTGGAGATAAGG	+
M42	ZN589_HUMAN.H11MO.0.D	-14	0.00803865	6.18172	0.476058	16	CCCTCCGGGGCTGCGGCCGCGACCAGCGGGCCCGCGCCGC	CGGCAGTAACCGTGGG	-
M42	PROX1_HUMAN.H11MO.0.D	-21	0.00810239	6.23073	0.476058	17	CCCTCCGGGGCTGCGGCCGCGACCAGCGGGCCCGCGCCGC	CCCAACCCGCCTTACCC	-
M42	TAL1_HUMAN.H11MO.0.A	-26	0.00891245	6.85368	0.483014	14	CCCTCCGGGGCTGCGGCCGCGACCAGCGGGCCCGCGCCGC	CTGGGGGGGGCAGATAAGG	+
M42	PTF1A_HUMAN.H11MO.0.B	-22	0.00916933	7.05121	0.483014	18	CCCTCCGGGGCTGCGGCCGCGACCAGCGGGCCCGCGCCGC	CCAGCTGCCCCCTTTCCC	+
M43	PLAG1_HUMAN.H11MO.0.D	-4	0.000276782	0.212846	0.425691	17	CTGGCTCCTGGAGATCCCTCCCAACGGAGATTATCGACCG	CCCCTCCTGATGCCCCC	-
M44	THAP1_HUMAN.H11MO.0.C	-15	0.000412877	0.317502	0.275439	22	ACGCAGCCCCGGCGGGCCGGCATCCCCGACGGGGCGCCCG	GCCCGCAGCCAAGATGGCGGCG	-
M44	ZFX_HUMAN.H11MO.1.A	-23	0.000665571	0.511824	0.275439	17	ACGCAGCCCCGGCGGGCCGGCATCCCCGACGGGGCGCCCG	CCCCGGCCTCCGCCCCC	-
M44	ZN563_HUMAN.H11MO.0.C	-18	0.0012197	0.937947	0.275439	21	ACGCAGCCCCGGCGGGCCGGCATCCCCGACGGGGCGCCCG	GGGATCCTCACTGGCAGCTGC	+
M44	SP2_HUMAN.H11MO.0.A	-14	0.00138046	1.06158	0.275439	22	ACGCAGCCCCGGCGGGCCGGCATCCCCGACGGGGCGCCCG	GGGGGGGGGGCGGGGCCGGGGG	+
M44	GATA1_HUMAN.H11MO.0.A	-29	0.00139421	1.07215	0.275439	11	ACGCAGCCCCGGCGGGCCGGCATCCCCGACGGGGCGCCCG	CTGGCGGGGACAGATAAGA	+
M44	SP3_HUMAN.H11MO.0.B	-9	0.00151644	1.16614	0.275439	20	ACGCAGCCCCGGCGGGCCGGCATCCCCGACGGGGCGCCCG	CCCCGGCCCCGCCCCCCCCC	-
M44	IRX2_HUMAN.H11MO.0.D	-16	0.00161847	1.24461	0.275439	19	ACGCAGCCCCGGCGGGCCGGCATCCCCGACGGGGCGCCCG	CCAACATGCCCACCCATGT	-
M44	PATZ1_HUMAN.H11MO.0.C	-8	0.00181174	1.39323	0.277497	22	ACGCAGCCCCGGCGGGCCGGCATCCCCGACGGGGCGCCCG	CCTCCCCCCCCGCCCCCTCCCC	-
M44	RXRA_HUMAN.H11MO.0.A	1	0.00352418	2.7101	0.415219	19	ACGCAGCCCCGGCGGGCCGGCATCCCCGACGGGGCGCCCG	CTCTGACCTCTGCCTCCCCC	-
M44	TAL1_HUMAN.H11MO.0.A	-29	0.00384645	2.95792	0.420817	11	ACGCAGCCCCGGCGGGCCGGCATCCCCGACGGGGCGCCCG	CTGGGGGGGGCAGATAAGG	+
M46	IRX2_HUMAN.H11MO.0.D	-4	0.000235569	0.181153	0.272636	19	GCGGCGTGCCTCGCCGGGCTCGCCGCGGCCTCGGGGGGCC	CCAACATGCCCACCCATGT	-
M46	ZFX_HUMAN.H11MO.1.A	-17	0.000761816	0.585837	0.272636	17	GCGGCGTGCCTCGCCGGGCTCGCCGCGGCCTCGGGGGGCC	GGGGGCGGAGGCCGGGG	+
M46	PATZ1_HUMAN.H11MO.0.C	-8	0.000890458	0.684762	0.272636	22	GCGGCGTGCCTCGCCGGGCTCGCCGCGGCCTCGGGGGGCC	CCTCCCCCCCCGCCCCCTCCCC	-
M46	GATA1_HUMAN.H11MO.0.A	-29	0.00158817	1.2213	0.272636	11	GCGGCGTGCCTCGCCGGGCTCGCCGCGGCCTCGGGGGGCC	CTGGCGGGGACAGATAAGA	+
M46	ZN563_HUMAN.H11MO.0.C	-3	0.00158937	1.22222	0.272636	21	GCGGCGTGCCTCGCCGGGCTCGCCGCGGCCTCGGGGGGCC	GGGATCCTCACTGGCAGCTGC	+
M46	SP2_HUMAN.H11MO.0.A	-13	0.00191158	1.47	0.272636	22	GCGGCGTGCCTCGCCGGGCTCGCCGCGGCCTCGGGGGGCC	GGGGGGGGGGCGGGGCCGGGGG	+
M46	SP3_HUMAN.H11MO.0.B	-11	0.00213568	1.64234	0.272636	20	GCGGCGTGCCTCGCCGGGCTCGCCGCGGCCTCGGGGGGCC	CCCCGGCCCCGCCCCCCCCC	-
M46	THAP1_HUMAN.H11MO.0.C	-14	0.00234009	1.79953	0.272636	22	GCGGCGTGCCTCGCCGGGCTCGCCGCGGCCTCGGGGGGCC	CGCCGCCATCTTGGCTGCGGGC	+
M46	RXRA_HUMAN.H11MO.0.A	-2	0.0024617	1.89305	0.272636	20	GCGGCGTGCCTCGCCGGGCTCGCCGCGGCCTCGGGGGGCC	CTCTGACCTCTGCCTCCCCC	-
M46	TAL1_HUMAN.H11MO.0.A	-29	0.00247552	1.90368	0.272636	11	GCGGCGTGCCTCGCCGGGCTCGCCGCGGCCTCGGGGGGCC	CTGGGGGGGGCAGATAAGG	+
M46	GATA2_HUMAN.H11MO.0.A	-29	0.00470434	3.61764	0.377741	11	GCGGCGTGCCTCGCCGGGCTCGCCGCGGCCTCGGGGGGCC	CTGGGGGGTGGAGATAAGG	+
M46	ZN589_HUMAN.H11MO.0.D	-13	0.00498351	3.83232	0.380149	16	GCGGCGTGCCTCGCCGGGCTCGCCGCGGCCTCGGGGGGCC	CGGCAGTAACCGTGGG	-
M46	TLX1_HUMAN.H11MO.0.D	-17	0.00548589	4.21865	0.385681	17	GCGGCGTGCCTCGCCGGGCTCGCCGCGGCCTCGGGGGGCC	CTGGCAAGTTGCCAAGG	+
M46	ZN341_HUMAN.H11MO.0.C	-1	0.00581444	4.4713	0.385681	22	GCGGCGTGCCTCGCCGGGCTCGCCGCGGCCTCGGGGGGCC	GCTCTTCCCTCCCCCCCCCCCC	-
M46	NR1D1_HUMAN.H11MO.0.B	-21	0.00710615	5.46463	0.451722	19	GCGGCGTGCCTCGCCGGGCTCGCCGCGGCCTCGGGGGGCC	CCTTCTGACCCACTTCCCT	-
M47	SP2_HUMAN.H11MO.0.A	0	0.000119343	0.0917745	0.117342	22	CGCAGGCGCCCGGCGCGTGGCTCCGGCCAGTCAGGGAGCC	CCCCCGGCCCCGCCCCCCCCCC	-
M47	THAP1_HUMAN.H11MO.0.C	-10	0.000233328	0.179429	0.117342	22	CGCAGGCGCCCGGCGCGTGGCTCCGGCCAGTCAGGGAGCC	CGCCGCCATCTTGGCTGCGGGC	+
M47	ZFX_HUMAN.H11MO.1.A	-1	0.00119383	0.918058	0.330501	17	CGCAGGCGCCCGGCGCGTGGCTCCGGCCAGTCAGGGAGCC	GGGGGCGGAGGCCGGGG	+
M47	NFIC_HUMAN.H11MO.0.A	-26	0.00182635	1.40446	0.330501	14	CGCAGGCGCCCGGCGCGTGGCTCCGGCCAGTCAGGGAGCC	CTTGGCAGGGAGCCAAG	-
M47	PATZ1_HUMAN.H11MO.0.C	1	0.00213385	1.64093	0.330501	21	CGCAGGCGCCCGGCGCGTGGCTCCGGCCAGTCAGGGAGCC	GGGGAGGGGGCGGGGGGGGAGG	+
M47	ZN563_HUMAN.H11MO.0.C	-1	0.00214071	1.6462	0.330501	21	CGCAGGCGCCCGGCGCGTGGCTCCGGCCAGTCAGGGAGCC	GCAGCTGCCAGTGAGGATCCC	-
M47	MLXPL_HUMAN.H11MO.0.D	3	0.00216781	1.66704	0.330501	16	CGCAGGCGCCCGGCGCGTGGCTCCGGCCAGTCAGGGAGCC	CCACGGCGGTGTCACATGC	-
M47	HEN1_HUMAN.H11MO.0.C	-2	0.00261996	2.01475	0.330501	20	CGCAGGCGCCCGGCGCGTGGCTCCGGCCAGTCAGGGAGCC	TGGGGAGCAGCTGCGTCCCT	+
M47	SP3_HUMAN.H11MO.0.B	-6	0.00261996	2.01475	0.330501	20	CGCAGGCGCCCGGCGCGTGGCTCCGGCCAGTCAGGGAGCC	GGGGGGGGGCGGGGCCGGGG	+
M47	PROX1_HUMAN.H11MO.0.D	1	0.00317267	2.43978	0.330501	16	CGCAGGCGCCCGGCGCGTGGCTCCGGCCAGTCAGGGAGCC	CCCAACCCGCCTTACCC	-
M47	RFX1_HUMAN.H11MO.0.B	6	0.00356611	2.74234	0.330501	16	CGCAGGCGCCCGGCGCGTGGCTCCGGCCAGTCAGGGAGCC	CCGTCGCCATGGCAACCGGGGC	-
M47	AP2D_HUMAN.H11MO.0.D	-4	0.00366706	2.81997	0.330501	14	CGCAGGCGCCCGGCGCGTGGCTCCGGCCAGTCAGGGAGCC	CGCCCGAGGCGCGT	+
M47	HEY2_HUMAN.H11MO.0.D	-1	0.00388611	2.98842	0.330501	17	CGCAGGCGCCCGGCGCGTGGCTCCGGCCAGTCAGGGAGCC	GGGGGCACGTGGCATTA	+
M47	KLF6_HUMAN.H11MO.0.A	-6	0.00394309	3.03224	0.330501	19	CGCAGGCGCCCGGCGCGTGGCTCCGGCCAGTCAGGGAGCC	CCCCCGGCCCCGCCCTTCC	-
M47	ZN263_HUMAN.H11MO.0.A	0	0.00470413	3.61747	0.337442	20	CGCAGGCGCCCGGCGCGTGGCTCCGGCCAGTCAGGGAGCC	GGGAGGAGGGAGAGGAGGAG	+
M47	SPZ1_HUMAN.H11MO.0.D	1	0.00514422	3.9559	0.337442	15	CGCAGGCGCCCGGCGCGTGGCTCCGGCCAGTCAGGGAGCC	CCCAGGGTAACAGCCG	-
M47	HES1_HUMAN.H11MO.0.D	-3	0.00669348	5.14728	0.370318	13	CGCAGGCGCCCGGCGCGTGGCTCCGGCCAGTCAGGGAGCC	GGGCTCGTGGCGG	-
M47	AP2B_HUMAN.H11MO.0.B	-4	0.00671318	5.16244	0.370318	10	CGCAGGCGCCCGGCGCGTGGCTCCGGCCAGTCAGGGAGCC	GCCCCCGGGC	-
M47	ZN320_HUMAN.H11MO.0.C	-1	0.00687265	5.28507	0.370318	20	CGCAGGCGCCCGGCGCGTGGCTCCGGCCAGTCAGGGAGCC	GTGGGACCAGGGGGCCAGTG	+
M47	SP4_HUMAN.H11MO.0.A	1	0.00687265	5.28507	0.370318	19	CGCAGGCGCCCGGCGCGTGGCTCCGGCCAGTCAGGGAGCC	GGGAAGGGGGCGGGGCCGGG	+
M47	ESR2_HUMAN.H11MO.0.A	-27	0.00877545	6.74832	0.420542	13	CGCAGGCGCCCGGCGCGTGGCTCCGGCCAGTCAGGGAGCC	AGGTCAGGGTGACCT	-
M47	ZF64A_HUMAN.H11MO.0.D	-3	0.00935626	7.19497	0.420542	16	CGCAGGCGCCCGGCGCGTGGCTCCGGCCAGTCAGGGAGCC	GGGGCCCGGGAACCTG	+
M47	ASCL1_HUMAN.H11MO.0.A	-4	0.00990871	7.6198	0.420542	14	CGCAGGCGCCCGGCGCGTGGCTCCGGCCAGTCAGGGAGCC	GGGAGCAGGTGCAG	-
M47	ZN554_HUMAN.H11MO.0.C	-1	0.00995212	7.65318	0.420542	20	CGCAGGCGCCCGGCGCGTGGCTCCGGCCAGTCAGGGAGCC	GCTGAGCCATGTGGGGTGCT	+
M47	ZIC2_HUMAN.H11MO.0.D	-3	0.0100347	7.71668	0.420542	15	CGCAGGCGCCCGGCGCGTGGCTCCGGCCAGTCAGGGAGCC	GGCCCCCTGCTGTGA	+
M47	PTF1A_HUMAN.H11MO.0.B	-8	0.0110059	8.46353	0.425764	18	CGCAGGCGCCCGGCGCGTGGCTCCGGCCAGTCAGGGAGCC	CCAGCTGCCCCCTTTCCC	+
M47	ZN350_HUMAN.H11MO.1.D	-3	0.0120405	9.25913	0.451168	24	CGCAGGCGCCCGGCGCGTGGCTCCGGCCAGTCAGGGAGCC	GGGCAACAAATCCCTGCGCCCCGT	-
M47	PURA_HUMAN.H11MO.0.D	0	0.0125016	9.61373	0.451168	17	CGCAGGCGCCCGGCGCGTGGCTCCGGCCAGTCAGGGAGCC	CCCTGCCCCCCCCTTCC	-
M47	LYL1_HUMAN.H11MO.0.A	-2	0.0130073	10.0026	0.451168	14	CGCAGGCGCCCGGCGCGTGGCTCCGGCCAGTCAGGGAGCC	CAGGAAACAGCTGG	-
M47	BHE41_HUMAN.H11MO.0.D	-2	0.0134568	10.3483	0.451168	20	CGCAGGCGCCCGGCGCGTGGCTCCGGCCAGTCAGGGAGCC	ACCGGGTCACGTGCAGAAGG	+
M47	RXRA_HUMAN.H11MO.0.A	-16	0.0134568	10.3483	0.451168	20	CGCAGGCGCCCGGCGCGTGGCTCCGGCCAGTCAGGGAGCC	GGGGGAGGCAGAGGTCAGAG	+
M47	TAF1_HUMAN.H11MO.0.A	-6	0.0137688	10.5882	0.451592	16	CGCAGGCGCCCGGCGCGTGGCTCCGGCCAGTCAGGGAGCC	CCGCCGCCGCCATCTT	-
M48	THAP1_HUMAN.H11MO.0.C	-15	0.000640139	0.492267	0.390827	22	CGCGCTGACGCGCGCCGCCCGTTCCCGGACGGCCGGCCGG	CGCCGCCATCTTGGCTGCGGGC	+
M48	ZN563_HUMAN.H11MO.0.C	-16	0.00128059	0.984773	0.390827	21	CGCGCTGACGCGCGCCGCCCGTTCCCGGACGGCCGGCCGG	GCAGCTGCCAGTGAGGATCCC	-
M48	RXRA_HUMAN.H11MO.0.A	0	0.00156837	1.20607	0.390827	20	CGCGCTGACGCGCGCCGCCCGTTCCCGGACGGCCGGCCGG	GGGGGAGGCAGAGGTCAGAG	+
M48	IRX2_HUMAN.H11MO.0.D	-13	0.00165199	1.27038	0.390827	19	CGCGCTGACGCGCGCCGCCCGTTCCCGGACGGCCGGCCGG	CCAACATGCCCACCCATGT	-
M48	SP3_HUMAN.H11MO.0.B	-8	0.00255119	1.96187	0.390827	20	CGCGCTGACGCGCGCCGCCCGTTCCCGGACGGCCGGCCGG	CCCCGGCCCCGCCCCCCCCC	-
M48	GATA1_HUMAN.H11MO.0.A	8	0.00272396	2.09473	0.390827	11	CGCGCTGACGCGCGCCGCCCGTTCCCGGACGGCCGGCCGG	TCTTATCTGTCCCCGCCAG	-
M48	ZFX_HUMAN.H11MO.1.A	-8	0.00276748	2.12819	0.390827	17	CGCGCTGACGCGCGCCGCCCGTTCCCGGACGGCCGGCCGG	CCCCGGCCTCCGCCCCC	-
M48	SP2_HUMAN.H11MO.0.A	-2	0.00280867	2.15987	0.390827	22	CGCGCTGACGCGCGCCGCCCGTTCCCGGACGGCCGGCCGG	CCCCCGGCCCCGCCCCCCCCCC	-
M48	MXI1_HUMAN.H11MO.0.A	-32	0.0032916	2.53124	0.419858	8	CGCGCTGACGCGCGCCGCCCGTTCCCGGACGGCCGGCCGG	CCCGCCGCCACGTGC	-
M48	KLF6_HUMAN.H11MO.0.A	-14	0.00385482	2.96436	0.421457	19	CGCGCTGACGCGCGCCGCCCGTTCCCGGACGGCCGGCCGG	CCCCCGGCCCCGCCCTTCC	-
M48	Z324A_HUMAN.H11MO.0.C	-7	0.00416974	3.20653	0.425495	23	CGCGCTGACGCGCGCCGCCCGTTCCCGGACGGCCGGCCGG	TATCAAACCATCCTTTGCTGCCA	+
M49	ZN563_HUMAN.H11MO.0.C	-7	0.000215378	0.165626	0.268009	21	GCTCCCCGCAGCCGGCGGTCCCGCCCCGGCCGGCCTCGCG	GCAGCTGCCAGTGAGGATCCC	-
M49	IRX2_HUMAN.H11MO.0.D	-20	0.000701759	0.539653	0.268009	19	GCTCCCCGCAGCCGGCGGTCCCGCCCCGGCCGGCCTCGCG	CCAACATGCCCACCCATGT	-
M49	GATA1_HUMAN.H11MO.0.A	8	0.000701759	0.539653	0.268009	11	GCTCCCCGCAGCCGGCGGTCCCGCCCCGGCCGGCCTCGCG	TCTTATCTGTCCCCGCCAG	-
M49	ZFX_HUMAN.H11MO.1.A	-5	0.0010439	0.802759	0.293832	17	GCTCCCCGCAGCCGGCGGTCCCGCCCCGGCCGGCCTCGCG	CCCCGGCCTCCGCCCCC	-
M49	GATA2_HUMAN.H11MO.0.A	8	0.00137716	1.05903	0.293832	11	GCTCCCCGCAGCCGGCGGTCCCGCCCCGGCCGGCCTCGCG	CCTTATCTCCACCCCCCAG	-
M49	NR1D1_HUMAN.H11MO.0.B	-4	0.00171351	1.31769	0.293832	19	GCTCCCCGCAGCCGGCGGTCCCGCCCCGGCCGGCCTCGCG	CCTTCTGACCCACTTCCCT	-
M49	TAL1_HUMAN.H11MO.0.A	8	0.00171351	1.31769	0.293832	11	GCTCCCCGCAGCCGGCGGTCCCGCCCCGGCCGGCCTCGCG	CCTTATCTGCCCCCCCCAG	-
M49	THAP1_HUMAN.H11MO.0.C	-18	0.00173109	1.33121	0.293832	22	GCTCCCCGCAGCCGGCGGTCCCGCCCCGGCCGGCCTCGCG	GCCCGCAGCCAAGATGGCGGCG	-
M49	RXRA_HUMAN.H11MO.0.A	-6	0.00200825	1.54435	0.295188	20	GCTCCCCGCAGCCGGCGGTCCCGCCCCGGCCGGCCTCGCG	CTCTGACCTCTGCCTCCCCC	-
M49	PATZ1_HUMAN.H11MO.0.C	-5	0.00375232	2.88554	0.366275	22	GCTCCCCGCAGCCGGCGGTCCCGCCCCGGCCGGCCTCGCG	CCTCCCCCCCCGCCCCCTCCCC	-
M49	SP3_HUMAN.H11MO.0.B	-6	0.00395701	3.04294	0.366275	20	GCTCCCCGCAGCCGGCGGTCCCGCCCCGGCCGGCCTCGCG	GGGGGGGGGCGGGGCCGGGG	+
M49	SP2_HUMAN.H11MO.0.A	-17	0.00399527	3.07236	0.366275	22	GCTCCCCGCAGCCGGCGGTCCCGCCCCGGCCGGCCTCGCG	CCCCCGGCCCCGCCCCCCCCCC	-
M49	Z324A_HUMAN.H11MO.0.C	0	0.00431577	3.31883	0.366275	23	GCTCCCCGCAGCCGGCGGTCCCGCCCCGGCCGGCCTCGCG	TATCAAACCATCCTTTGCTGCCA	+
M50	ZN563_HUMAN.H11MO.0.C	-10	0.000197991	0.152255	0.283674	21	CCGCCCGGGGCCGGCCGGCGGCGCGGGCCCCGGGGCCGGC	GCAGCTGCCAGTGAGGATCCC	-
M50	SP2_HUMAN.H11MO.0.A	-14	0.000495455	0.381005	0.283674	22	CCGCCCGGGGCCGGCCGGCGGCGCGGGCCCCGGGGCCGGC	CCCCCGGCCCCGCCCCCCCCCC	-
M50	GATA1_HUMAN.H11MO.0.A	6	0.000558185	0.429244	0.283674	13	CCGCCCGGGGCCGGCCGGCGGCGCGGGCCCCGGGGCCGGC	TCTTATCTGTCCCCGCCAG	-
M50	IRX2_HUMAN.H11MO.0.D	-5	0.000950012	0.730559	0.307713	19	CCGCCCGGGGCCGGCCGGCGGCGCGGGCCCCGGGGCCGGC	CCAACATGCCCACCCATGT	-
M50	ZFX_HUMAN.H11MO.1.A	-2	0.00145125	1.11601	0.307713	17	CCGCCCGGGGCCGGCCGGCGGCGCGGGCCCCGGGGCCGGC	CCCCGGCCTCCGCCCCC	-
M50	RXRA_HUMAN.H11MO.0.A	-5	0.00150514	1.15745	0.307713	20	CCGCCCGGGGCCGGCCGGCGGCGCGGGCCCCGGGGCCGGC	CTCTGACCTCTGCCTCCCCC	-
M50	SP3_HUMAN.H11MO.0.B	-12	0.00161463	1.24165	0.307713	20	CCGCCCGGGGCCGGCCGGCGGCGCGGGCCCCGGGGCCGGC	CCCCGGCCCCGCCCCCCCCC	-
M50	THAP1_HUMAN.H11MO.0.C	-12	0.002066	1.58876	0.341961	22	CCGCCCGGGGCCGGCCGGCGGCGCGGGCCCCGGGGCCGGC	CGCCGCCATCTTGGCTGCGGGC	+
M50	TLX1_HUMAN.H11MO.0.D	-22	0.0023015	1.76985	0.341961	17	CCGCCCGGGGCCGGCCGGCGGCGCGGGCCCCGGGGCCGGC	CCTTGGCAACTTGCCAG	-
M50	PATZ1_HUMAN.H11MO.0.C	-14	0.0026752	2.05723	0.341961	22	CCGCCCGGGGCCGGCCGGCGGCGCGGGCCCCGGGGCCGGC	CCTCCCCCCCCGCCCCCTCCCC	-
M50	KLF6_HUMAN.H11MO.0.A	-8	0.00300897	2.3139	0.341961	19	CCGCCCGGGGCCGGCCGGCGGCGCGGGCCCCGGGGCCGGC	GGAAGGGCGGGGCCGGGGG	+
M50	NR1D1_HUMAN.H11MO.0.B	-19	0.00424001	3.26057	0.352297	19	CCGCCCGGGGCCGGCCGGCGGCGCGGGCCCCGGGGCCGGC	CCTTCTGACCCACTTCCCT	-
M50	TAL1_HUMAN.H11MO.0.A	6	0.00453666	3.48869	0.352297	13	CCGCCCGGGGCCGGCCGGCGGCGCGGGCCCCGGGGCCGGC	CCTTATCTGCCCCCCCCAG	-
M50	GATA2_HUMAN.H11MO.0.A	-29	0.00453666	3.48869	0.352297	11	CCGCCCGGGGCCGGCCGGCGGCGCGGGCCCCGGGGCCGGC	CTGGGGGGTGGAGATAAGG	+
M50	ZN589_HUMAN.H11MO.0.D	-11	0.00581476	4.47155	0.361043	16	CCGCCCGGGGCCGGCCGGCGGCGCGGGCCCCGGGGCCGGC	CGGCAGTAACCGTGGG	-
M50	MAFA_HUMAN.H11MO.0.D	-11	0.00632332	4.86264	0.361043	21	CCGCCCGGGGCCGGCCGGCGGCGCGGGCCCCGGGGCCGGC	GTGCTGACCCCGCAGCCTTCG	+
M50	USF2_HUMAN.H11MO.0.A	-31	0.00633137	4.86882	0.361043	9	CCGCCCGGGGCCGGCCGGCGGCGCGGGCCCCGGGGCCGGC	CGCCGCGGCCACGTGACCC	-
M50	ZN341_HUMAN.H11MO.0.C	3	0.00639382	4.91685	0.361043	19	CCGCCCGGGGCCGGCCGGCGGCGCGGGCCCCGGGGCCGGC	GCTCTTCCCTCCCCCCCCCCCC	-
M50	PROX1_HUMAN.H11MO.0.D	-4	0.00735615	5.65688	0.386736	17	CCGCCCGGGGCCGGCCGGCGGCGCGGGCCCCGGGGCCGGC	CCCAACCCGCCTTACCC	-
M50	RARG_HUMAN.H11MO.0.B	-28	0.00897102	6.89871	0.449755	12	CCGCCCGGGGCCGGCCGGCGGCGCGGGCCCCGGGGCCGGC	CCCAGGTCACTCTGACCT	-
M50	VEZF1_HUMAN.H11MO.0.C	-15	0.0108987	8.38108	0.488717	22	CCGCCCGGGGCCGGCCGGCGGCGCGGGCCCCGGGGCCGGC	CCCCTCCCCCTCCCCCCTCCCC	-
M52	SP3_HUMAN.H11MO.0.B	-8	7.61826e-05	0.0585844	0.0785649	20	CCTGAAATAGGGGGGGGAGCGCCGGTCGGCTGCGCCTTCC	GGGGGGGGGCGGGGCCGGGG	+
M52	IRX2_HUMAN.H11MO.0.D	-10	0.000112091	0.0861978	0.0785649	19	CCTGAAATAGGGGGGGGAGCGCCGGTCGGCTGCGCCTTCC	ACATGGGTGGGCATGTTGG	+
M52	ZBT17_HUMAN.H11MO.0.A	-6	0.000319248	0.245501	0.0785649	19	CCTGAAATAGGGGGGGGAGCGCCGGTCGGCTGCGCCTTCC	GAGGGTGGGGGAGGGGAAG	+
M52	NR1D1_HUMAN.H11MO.0.B	-10	0.000347413	0.267161	0.0785649	19	CCTGAAATAGGGGGGGGAGCGCCGGTCGGCTGCGCCTTCC	AGGGAAGTGGGTCAGAAGG	+
M52	SP2_HUMAN.H11MO.0.A	-7	0.000371605	0.285764	0.0785649	22	CCTGAAATAGGGGGGGGAGCGCCGGTCGGCTGCGCCTTCC	GGGGGGGGGGCGGGGCCGGGGG	+
M52	KLF6_HUMAN.H11MO.0.A	-9	0.000377912	0.290614	0.0785649	19	CCTGAAATAGGGGGGGGAGCGCCGGTCGGCTGCGCCTTCC	GGAAGGGCGGGGCCGGGGG	+
M52	PATZ1_HUMAN.H11MO.0.C	-12	0.000401448	0.308714	0.0785649	22	CCTGAAATAGGGGGGGGAGCGCCGGTCGGCTGCGCCTTCC	GGGGAGGGGGCGGGGGGGGAGG	+
M52	SP4_HUMAN.H11MO.0.A	-6	0.000416592	0.320359	0.0785649	20	CCTGAAATAGGGGGGGGAGCGCCGGTCGGCTGCGCCTTCC	GGGAAGGGGGCGGGGCCGGG	+
M52	RXRA_HUMAN.H11MO.0.A	-1	0.000728152	0.559949	0.119588	20	CCTGAAATAGGGGGGGGAGCGCCGGTCGGCTGCGCCTTCC	GGGGGAGGCAGAGGTCAGAG	+
M52	ZN341_HUMAN.H11MO.0.C	-13	0.00079265	0.609547	0.119588	22	CCTGAAATAGGGGGGGGAGCGCCGGTCGGCTGCGCCTTCC	GGGGGGGGGGGGAGGGAAGAGC	+
M52	ZFX_HUMAN.H11MO.1.A	-10	0.000965549	0.742507	0.124292	17	CCTGAAATAGGGGGGGGAGCGCCGGTCGGCTGCGCCTTCC	GGGGGCGGAGGCCGGGG	+
M52	THAP1_HUMAN.H11MO.0.C	-12	0.000988588	0.760224	0.124292	22	CCTGAAATAGGGGGGGGAGCGCCGGTCGGCTGCGCCTTCC	GCCCGCAGCCAAGATGGCGGCG	-
M52	SPIC_HUMAN.H11MO.0.D	-12	0.00131079	1.008	0.145657	13	CCTGAAATAGGGGGGGGAGCGCCGGTCGGCTGCGCCTTCC	GAGGAAGGGGAGG	+
M52	PROX1_HUMAN.H11MO.0.D	-5	0.00135161	1.03939	0.145657	17	CCTGAAATAGGGGGGGGAGCGCCGGTCGGCTGCGCCTTCC	GGGTAAGGCGGGTTGGG	+
M52	VEZF1_HUMAN.H11MO.0.C	-6	0.00175695	1.35109	0.176716	22	CCTGAAATAGGGGGGGGAGCGCCGGTCGGCTGCGCCTTCC	GGGGAGGGGGGAGGGGGAGGGG	+
M52	KLF3_HUMAN.H11MO.0.B	-7	0.00235182	1.80855	0.20882	19	CCTGAAATAGGGGGGGGAGCGCCGGTCGGCTGCGCCTTCC	GGGGAGGGGCGGGGCCGGG	+
M52	SRBP2_HUMAN.H11MO.0.B	-9	0.00236726	1.82043	0.20882	13	CCTGAAATAGGGGGGGGAGCGCCGGTCGGCTGCGCCTTCC	GGGTGGGGTGAGG	+
M52	MAZ_HUMAN.H11MO.0.A	-12	0.00249136	1.91586	0.20882	22	CCTGAAATAGGGGGGGGAGCGCCGGTCGGCTGCGCCTTCC	GGGGGAGGGGGGGGGGGGGGGG	+
M52	PURA_HUMAN.H11MO.0.D	-3	0.00304096	2.3385	0.241471	17	CCTGAAATAGGGGGGGGAGCGCCGGTCGGCTGCGCCTTCC	GGAAGGGGGGGGCAGGG	+
M52	RARG_HUMAN.H11MO.2.D	-18	0.00349997	2.69148	0.264023	20	CCTGAAATAGGGGGGGGAGCGCCGGTCGGCTGCGCCTTCC	GTGACCTCTGGGTGACCCCC	-
M52	EGR2_HUMAN.H11MO.0.A	-8	0.00437465	3.36411	0.307785	18	CCTGAAATAGGGGGGGGAGCGCCGGTCGGCTGCGCCTTCC	GGGGGGGTGTGGGAGGGG	+
M52	SP4_HUMAN.H11MO.1.A	-9	0.00450468	3.4641	0.307785	16	CCTGAAATAGGGGGGGGAGCGCCGGTCGGCTGCGCCTTCC	GGAGGGGGCGGGGCCG	+
M52	EGR1_HUMAN.H11MO.0.A	-8	0.00484809	3.72818	0.307785	17	CCTGAAATAGGGGGGGGAGCGCCGGTCGGCTGCGCCTTCC	GAGGGCGTGGGCGGGGG	+
M52	TLX1_HUMAN.H11MO.0.D	-15	0.00564494	4.34096	0.327562	17	CCTGAAATAGGGGGGGGAGCGCCGGTCGGCTGCGCCTTCC	CCTTGGCAACTTGCCAG	-
M52	ZN589_HUMAN.H11MO.0.D	-19	0.00779018	5.99065	0.435303	16	CCTGAAATAGGGGGGGGAGCGCCGGTCGGCTGCGCCTTCC	CGGCAGTAACCGTGGG	-
M52	TAF1_HUMAN.H11MO.0.A	-25	0.00840926	6.46672	0.453114	15	CCTGAAATAGGGGGGGGAGCGCCGGTCGGCTGCGCCTTCC	CCGCCGCCGCCATCTT	-
M53	SP3_HUMAN.H11MO.0.B	-7	0.000478696	0.368117	0.273448	20	CCTGGGTCCCCCGCCGCCGGGCTGCCCGGGGGCCCCCGCG	CCCCGGCCCCGCCCCCCCCC	-
M53	SP2_HUMAN.H11MO.0.A	-17	0.000578918	0.445188	0.273448	22	CCTGGGTCCCCCGCCGCCGGGCTGCCCGGGGGCCCCCGCG	CCCCCGGCCCCGCCCCCCCCCC	-
M53	RXRA_HUMAN.H11MO.0.A	-16	0.000600789	0.462007	0.273448	20	CCTGGGTCCCCCGCCGCCGGGCTGCCCGGGGGCCCCCGCG	CTCTGACCTCTGCCTCCCCC	-
M53	THAP1_HUMAN.H11MO.0.C	-8	0.00071553	0.550243	0.273448	22	CCTGGGTCCCCCGCCGCCGGGCTGCCCGGGGGCCCCCGCG	GCCCGCAGCCAAGATGGCGGCG	-
M53	IRX2_HUMAN.H11MO.0.D	-14	0.00132328	1.0176	0.283328	19	CCTGGGTCCCCCGCCGCCGGGCTGCCCGGGGGCCCCCGCG	ACATGGGTGGGCATGTTGG	+
M53	ZN563_HUMAN.H11MO.0.C	-14	0.00154947	1.19154	0.283328	21	CCTGGGTCCCCCGCCGCCGGGCTGCCCGGGGGCCCCCGCG	GCAGCTGCCAGTGAGGATCCC	-
M53	ZFX_HUMAN.H11MO.1.A	-13	0.00164539	1.26531	0.283328	17	CCTGGGTCCCCCGCCGCCGGGCTGCCCGGGGGCCCCCGCG	GGGGGCGGAGGCCGGGG	+
M53	GATA1_HUMAN.H11MO.0.A	6	0.00236694	1.82018	0.301517	13	CCTGGGTCCCCCGCCGCCGGGCTGCCCGGGGGCCCCCGCG	TCTTATCTGTCCCCGCCAG	-
M53	TLX1_HUMAN.H11MO.0.D	-21	0.00380136	2.92324	0.386925	17	CCTGGGTCCCCCGCCGCCGGGCTGCCCGGGGGCCCCCGCG	CTGGCAAGTTGCCAAGG	+
M53	PATZ1_HUMAN.H11MO.0.C	-17	0.00430298	3.309	0.386925	22	CCTGGGTCCCCCGCCGCCGGGCTGCCCGGGGGCCCCCGCG	CCTCCCCCCCCGCCCCCTCCCC	-
M53	GATA2_HUMAN.H11MO.0.A	6	0.0054394	4.1829	0.444094	13	CCTGGGTCCCCCGCCGCCGGGCTGCCCGGGGGCCCCCGCG	CCTTATCTCCACCCCCCAG	-
M53	RFX1_HUMAN.H11MO.0.B	-14	0.00551979	4.24472	0.444094	22	CCTGGGTCCCCCGCCGCCGGGCTGCCCGGGGGCCCCCGCG	GCCCCGGTTGCCATGGCGACGG	+
M53	ZN341_HUMAN.H11MO.0.C	3	0.00663487	5.10221	0.471447	19	CCTGGGTCCCCCGCCGCCGGGCTGCCCGGGGGCCCCCGCG	GCTCTTCCCTCCCCCCCCCCCC	-
M54	ZFX_HUMAN.H11MO.1.A	-8	0.000240234	0.18474	0.327985	17	GCCGGGTCTGCGCCTCGCACCGCGGCGGCTCCTCGTCCCG	GGGGGCGGAGGCCGGGG	+
M54	RXRA_HUMAN.H11MO.0.A	-13	0.000429504	0.330289	0.327985	20	GCCGGGTCTGCGCCTCGCACCGCGGCGGCTCCTCGTCCCG	CTCTGACCTCTGCCTCCCCC	-
M54	SP2_HUMAN.H11MO.0.A	-4	0.000738388	0.56782	0.339863	22	GCCGGGTCTGCGCCTCGCACCGCGGCGGCTCCTCGTCCCG	GGGGGGGGGGCGGGGCCGGGGG	+
M54	IRX2_HUMAN.H11MO.0.D	1	0.00131785	1.01343	0.339863	18	GCCGGGTCTGCGCCTCGCACCGCGGCGGCTCCTCGTCCCG	ACATGGGTGGGCATGTTGG	+
M54	PROX1_HUMAN.H11MO.0.D	-2	0.00131859	1.01399	0.339863	17	GCCGGGTCTGCGCCTCGCACCGCGGCGGCTCCTCGTCCCG	GGGTAAGGCGGGTTGGG	+
M54	ZN563_HUMAN.H11MO.0.C	-9	0.00163318	1.25592	0.339863	21	GCCGGGTCTGCGCCTCGCACCGCGGCGGCTCCTCGTCCCG	GCAGCTGCCAGTGAGGATCCC	-
M54	SP3_HUMAN.H11MO.0.B	-13	0.00190911	1.4681	0.339863	20	GCCGGGTCTGCGCCTCGCACCGCGGCGGCTCCTCGTCCCG	CCCCGGCCCCGCCCCCCCCC	-
M54	ZN341_HUMAN.H11MO.0.C	-12	0.00222529	1.71125	0.339863	22	GCCGGGTCTGCGCCTCGCACCGCGGCGGCTCCTCGTCCCG	GCTCTTCCCTCCCCCCCCCCCC	-
M54	THAP1_HUMAN.H11MO.0.C	-14	0.00375972	2.89123	0.402152	22	GCCGGGTCTGCGCCTCGCACCGCGGCGGCTCCTCGTCCCG	CGCCGCCATCTTGGCTGCGGGC	+
M54	GATA1_HUMAN.H11MO.0.A	-29	0.00392156	3.01568	0.402152	11	GCCGGGTCTGCGCCTCGCACCGCGGCGGCTCCTCGTCCCG	CTGGCGGGGACAGATAAGA	+
M54	KLF6_HUMAN.H11MO.0.A	-13	0.00517714	3.98122	0.404328	19	GCCGGGTCTGCGCCTCGCACCGCGGCGGCTCCTCGTCCCG	CCCCCGGCCCCGCCCTTCC	-
M54	VEZF1_HUMAN.H11MO.0.C	-12	0.00550741	4.2352	0.404328	22	GCCGGGTCTGCGCCTCGCACCGCGGCGGCTCCTCGTCCCG	CCCCTCCCCCTCCCCCCTCCCC	-
M54	ZN589_HUMAN.H11MO.0.D	-2	0.00560364	4.3092	0.404328	16	GCCGGGTCTGCGCCTCGCACCGCGGCGGCTCCTCGTCCCG	CGGCAGTAACCGTGGG	-
M54	PATZ1_HUMAN.H11MO.0.C	-3	0.00586358	4.5091	0.404328	22	GCCGGGTCTGCGCCTCGCACCGCGGCGGCTCCTCGTCCCG	GGGGAGGGGGCGGGGGGGGAGG	+
M54	USF2_HUMAN.H11MO.0.A	10	0.00635373	4.88602	0.404328	9	GCCGGGTCTGCGCCTCGCACCGCGGCGGCTCCTCGTCCCG	GGGTCACGTGGCCGCGGCG	+
M54	TLX1_HUMAN.H11MO.0.D	-19	0.00814928	6.26679	0.497847	17	GCCGGGTCTGCGCCTCGCACCGCGGCGGCTCCTCGTCCCG	CTGGCAAGTTGCCAAGG	+
M55	RXRA_HUMAN.H11MO.0.A	-6	0.000342166	0.263126	0.20349	20	CCTGGACGCGGAGCCCCCGCCCCGCCGGCCCCGGCCGGGC	CTCTGACCTCTGCCTCCCCC	-
M55	SP3_HUMAN.H11MO.0.B	-13	0.000342166	0.263126	0.20349	20	CCTGGACGCGGAGCCCCCGCCCCGCCGGCCCCGGCCGGGC	CCCCGGCCCCGCCCCCCCCC	-
M55	IRX2_HUMAN.H11MO.0.D	0	0.000398307	0.306298	0.20349	19	CCTGGACGCGGAGCCCCCGCCCCGCCGGCCCCGGCCGGGC	CCAACATGCCCACCCATGT	-
M55	ZFX_HUMAN.H11MO.1.A	-3	0.00125985	0.968828	0.482733	17	CCTGGACGCGGAGCCCCCGCCCCGCCGGCCCCGGCCGGGC	GGGGGCGGAGGCCGGGG	+
M57	PATZ1_HUMAN.H11MO.0.C	-11	1.07076e-05	0.00823416	0.00744655	22	CGTCCAGAGCCCCTGCTATCCTTCATCCCCCCCTATGGGT	CCTCCCCCCCCGCCCCCTCCCC	-
M57	SPIC_HUMAN.H11MO.0.D	-14	1.44814e-05	0.0111362	0.00744655	13	CGTCCAGAGCCCCTGCTATCCTTCATCCCCCCCTATGGGT	CCTCCCCTTCCTC	-
M57	NR1D1_HUMAN.H11MO.0.B	-11	1.47498e-05	0.0113426	0.00744655	19	CGTCCAGAGCCCCTGCTATCCTTCATCCCCCCCTATGGGT	CCTTCTGACCCACTTCCCT	-
M57	ZN341_HUMAN.H11MO.0.C	-13	5.90523e-05	0.0454112	0.0174242	22	CGTCCAGAGCCCCTGCTATCCTTCATCCCCCCCTATGGGT	GCTCTTCCCTCCCCCCCCCCCC	-
M57	VEZF1_HUMAN.H11MO.0.C	-8	6.43532e-05	0.0494876	0.0174242	22	CGTCCAGAGCCCCTGCTATCCTTCATCCCCCCCTATGGGT	CCCCTCCCCCTCCCCCCTCCCC	-
M57	Z324A_HUMAN.H11MO.0.C	-3	6.96321e-05	0.0535471	0.0174242	23	CGTCCAGAGCCCCTGCTATCCTTCATCCCCCCCTATGGGT	TATCAAACCATCCTTTGCTGCCA	+
M57	ZBT17_HUMAN.H11MO.0.A	-15	8.46633e-05	0.0651061	0.0174242	19	CGTCCAGAGCCCCTGCTATCCTTCATCCCCCCCTATGGGT	CTTCCCCTCCCCCACCCTC	-
M57	RXRA_HUMAN.H11MO.0.A	-13	9.20347e-05	0.0707747	0.0174242	20	CGTCCAGAGCCCCTGCTATCCTTCATCCCCCCCTATGGGT	CTCTGACCTCTGCCTCCCCC	-
M57	SP2_HUMAN.H11MO.0.A	-11	0.000106941	0.0822374	0.0179966	22	CGTCCAGAGCCCCTGCTATCCTTCATCCCCCCCTATGGGT	CCCCCGGCCCCGCCCCCCCCCC	-
M57	IRX2_HUMAN.H11MO.0.D	0	0.000160242	0.123226	0.0234308	19	CGTCCAGAGCCCCTGCTATCCTTCATCCCCCCCTATGGGT	CCAACATGCCCACCCATGT	-
M57	SP3_HUMAN.H11MO.0.B	-12	0.000170173	0.130863	0.0234308	20	CGTCCAGAGCCCCTGCTATCCTTCATCCCCCCCTATGGGT	CCCCGGCCCCGCCCCCCCCC	-
M57	OLIG2_HUMAN.H11MO.0.B	-8	0.000364664	0.280427	0.0460258	18	CGTCCAGAGCCCCTGCTATCCTTCATCCCCCCCTATGGGT	CCAGCTGTTTCCCTTCTG	+
M57	PROX1_HUMAN.H11MO.0.D	-9	0.000405697	0.311981	0.047266	17	CGTCCAGAGCCCCTGCTATCCTTCATCCCCCCCTATGGGT	CCCAACCCGCCTTACCC	-
M57	PURA_HUMAN.H11MO.0.D	-10	0.000582058	0.447602	0.0629692	17	CGTCCAGAGCCCCTGCTATCCTTCATCCCCCCCTATGGGT	CCCTGCCCCCCCCTTCC	-
M57	SP4_HUMAN.H11MO.0.A	-13	0.000696816	0.535851	0.0703586	20	CGTCCAGAGCCCCTGCTATCCTTCATCCCCCCCTATGGGT	CCCGGCCCCGCCCCCTTCCC	-
M57	KLF6_HUMAN.H11MO.0.A	-6	0.000880977	0.677471	0.083394	19	CGTCCAGAGCCCCTGCTATCCTTCATCCCCCCCTATGGGT	CCCCCGGCCCCGCCCTTCC	-
M57	MAZ_HUMAN.H11MO.0.A	-12	0.00185004	1.42268	0.164825	22	CGTCCAGAGCCCCTGCTATCCTTCATCCCCCCCTATGGGT	CCCCCCCCCCCCCCCCTCCCCC	-
M57	ZN563_HUMAN.H11MO.0.C	-6	0.0021156	1.6269	0.175731	21	CGTCCAGAGCCCCTGCTATCCTTCATCCCCCCCTATGGGT	GGGATCCTCACTGGCAGCTGC	+
M57	ZN394_HUMAN.H11MO.0.C	-11	0.00220451	1.69527	0.175731	20	CGTCCAGAGCCCCTGCTATCCTTCATCCCCCCCTATGGGT	ATTCCATTCTATTCCATTCT	-
M57	RARG_HUMAN.H11MO.2.D	-4	0.00237348	1.8252	0.176114	20	CGTCCAGAGCCCCTGCTATCCTTCATCCCCCCCTATGGGT	GTGACCTCTGGGTGACCCCC	-
M57	MNX1_HUMAN.H11MO.0.D	-10	0.00244187	1.8778	0.176114	19	CGTCCAGAGCCCCTGCTATCCTTCATCCCCCCCTATGGGT	CTATTTTAATAACCCTTAA	+
M57	LYL1_HUMAN.H11MO.0.A	-19	0.0026377	2.02839	0.181591	14	CGTCCAGAGCCCCTGCTATCCTTCATCCCCCCCTATGGGT	CCAGCTGTTTCCTG	+
M57	TBX21_HUMAN.H11MO.0.A	-17	0.00290698	2.23547	0.191428	13	CGTCCAGAGCCCCTGCTATCCTTCATCCCCCCCTATGGGT	TTCACACCTCCAC	-
M57	KLF3_HUMAN.H11MO.0.B	-13	0.00306071	2.35368	0.193153	19	CGTCCAGAGCCCCTGCTATCCTTCATCCCCCCCTATGGGT	CCCGGCCCCGCCCCTCCCC	-
M57	THA_HUMAN.H11MO.0.C	-15	0.00341411	2.62545	0.206837	17	CGTCCAGAGCCCCTGCTATCCTTCATCCCCCCCTATGGGT	CTGACCTGAAGTGACCC	-
M57	THAP1_HUMAN.H11MO.0.C	-18	0.00369872	2.84431	0.215461	22	CGTCCAGAGCCCCTGCTATCCTTCATCCCCCCCTATGGGT	CGCCGCCATCTTGGCTGCGGGC	+
M57	FLI1_HUMAN.H11MO.0.A	-10	0.00393728	3.02777	0.215998	18	CGTCCAGAGCCCCTGCTATCCTTCATCCCCCCCTATGGGT	TCCCTCCTTCCTTCCTCC	-
M57	ZFX_HUMAN.H11MO.1.A	-14	0.00432377	3.32498	0.225816	17	CGTCCAGAGCCCCTGCTATCCTTCATCCCCCCCTATGGGT	CCCCGGCCTCCGCCCCC	-
M57	BRAC_HUMAN.H11MO.0.A	-15	0.00454015	3.49137	0.229213	20	CGTCCAGAGCCCCTGCTATCCTTCATCCCCCCCTATGGGT	ATTTCACACCTCCCTGCTAA	-
M57	AIRE_HUMAN.H11MO.0.C	-6	0.00493485	3.7949	0.241103	18	CGTCCAGAGCCCCTGCTATCCTTCATCCCCCCCTATGGGT	TTAACCAATATAACCAAT	-
M57	NR1H3_HUMAN.H11MO.0.B	-16	0.0059049	4.54087	0.279481	19	CGTCCAGAGCCCCTGCTATCCTTCATCCCCCCCTATGGGT	TGACCTGCAGTGACCTCTG	-
M57	EGR2_HUMAN.H11MO.0.A	-12	0.00616267	4.73909	0.282843	18	CGTCCAGAGCCCCTGCTATCCTTCATCCCCCCCTATGGGT	CCCCTCCCACACCCCCCC	-
M57	ZN554_HUMAN.H11MO.0.C	-4	0.00737274	5.66963	0.328428	20	CGTCCAGAGCCCCTGCTATCCTTCATCCCCCCCTATGGGT	AGCACCCCACATGGCTCAGC	-
M57	PTF1A_HUMAN.H11MO.0.B	-8	0.00766819	5.89684	0.33183	18	CGTCCAGAGCCCCTGCTATCCTTCATCCCCCCCTATGGGT	CCAGCTGCCCCCTTTCCC	+
M57	GATA1_HUMAN.H11MO.0.A	-14	0.00839609	6.4566	0.353236	19	CGTCCAGAGCCCCTGCTATCCTTCATCCCCCCCTATGGGT	TCTTATCTGTCCCCGCCAG	-
M57	ZN589_HUMAN.H11MO.0.D	-10	0.00881826	6.78124	0.355738	16	CGTCCAGAGCCCCTGCTATCCTTCATCCCCCCCTATGGGT	CCCACGGTTACTGCCG	+
M57	LEF1_HUMAN.H11MO.0.A	-8	0.00892531	6.86356	0.355738	14	CGTCCAGAGCCCCTGCTATCCTTCATCCCCCCCTATGGGT	TCCTTTGATTTGCT	+
M57	RFX5_HUMAN.H11MO.0.A	0	0.00965261	7.42286	0.374861	20	CGTCCAGAGCCCCTGCTATCCTTCATCCCCCCCTATGGGT	TCTGCCTAGCAACAGCTGAC	-
M57	ZN263_HUMAN.H11MO.0.A	-12	0.0103163	7.93326	0.390621	20	CGTCCAGAGCCCCTGCTATCCTTCATCCCCCCCTATGGGT	CTCCTCCTCTCCCTCCTCCC	-
M57	COT2_HUMAN.H11MO.1.A	-13	0.0114977	8.84173	0.424734	17	CGTCCAGAGCCCCTGCTATCCTTCATCCCCCCCTATGGGT	CCCTGACCTTTGACCCC	-
M57	BC11A_HUMAN.H11MO.0.A	0	0.0123586	9.50376	0.426313	17	CGTCCAGAGCCCCTGCTATCCTTCATCCCCCCCTATGGGT	TTTTCACTTCCTCTTTT	-
M57	TFDP1_HUMAN.H11MO.0.C	-15	0.0123848	9.52395	0.426313	14	CGTCCAGAGCCCCTGCTATCCTTCATCCCCCCCTATGGGT	TTTTCCCGCCCCCC	-
M57	TLX1_HUMAN.H11MO.0.D	-13	0.0132783	10.211	0.441954	17	CGTCCAGAGCCCCTGCTATCCTTCATCCCCCCCTATGGGT	CCTTGGCAACTTGCCAG	-
M57	ETV5_HUMAN.H11MO.0.C	-12	0.0134229	10.3222	0.441954	14	CGTCCAGAGCCCCTGCTATCCTTCATCCCCCCCTATGGGT	CTCACTTCCTGCTC	-
M57	PAX8_HUMAN.H11MO.0.D	-25	0.0145397	11.181	0.45878	14	CGTCCAGAGCCCCTGCTATCCTTCATCCCCCCCTATGGGT	CCCGCTTCAGTGAC	-
M57	ZEP2_HUMAN.H11MO.0.D	-11	0.0145397	11.181	0.45878	14	CGTCCAGAGCCCCTGCTATCCTTCATCCCCCCCTATGGGT	GGGGTTTCCCTACC	-
M57	ETS2_HUMAN.H11MO.0.B	-12	0.0156858	12.0624	0.484844	13	CGTCCAGAGCCCCTGCTATCCTTCATCCCCCCCTATGGGT	TCCTCTTCCTTCC	-
M58	SP2_HUMAN.H11MO.0.A	-1	2.39442e-05	0.0184131	0.0174312	22	TGGCGGCGGCGCAGCACGGGGGGCCGCCGGAAGCGGCCGC	GGGGGGGGGGCGGGGCCGGGGG	+
M58	THAP1_HUMAN.H11MO.0.C	-13	2.83592e-05	0.0218082	0.0174312	22	TGGCGGCGGCGCAGCACGGGGGGCCGCCGGAAGCGGCCGC	GCCCGCAGCCAAGATGGCGGCG	-
M58	ZFX_HUMAN.H11MO.1.A	-4	3.68322e-05	0.028324	0.0174312	17	TGGCGGCGGCGCAGCACGGGGGGCCGCCGGAAGCGGCCGC	GGGGGCGGAGGCCGGGG	+
M58	SP3_HUMAN.H11MO.0.B	-18	4.64676e-05	0.0357336	0.0174312	20	TGGCGGCGGCGCAGCACGGGGGGCCGCCGGAAGCGGCCGC	GGGGGGGGGCGGGGCCGGGG	+
M58	IRX2_HUMAN.H11MO.0.D	-15	0.000156709	0.120509	0.034441	19	TGGCGGCGGCGCAGCACGGGGGGCCGCCGGAAGCGGCCGC	ACATGGGTGGGCATGTTGG	+
M58	ZN563_HUMAN.H11MO.0.C	-9	0.00016067	0.123555	0.034441	21	TGGCGGCGGCGCAGCACGGGGGGCCGCCGGAAGCGGCCGC	GGGATCCTCACTGGCAGCTGC	+
M58	PATZ1_HUMAN.H11MO.0.C	-17	0.000263951	0.202979	0.0495076	22	TGGCGGCGGCGCAGCACGGGGGGCCGCCGGAAGCGGCCGC	GGGGAGGGGGCGGGGGGGGAGG	+
M58	ZN335_HUMAN.H11MO.0.A	-9	0.000443652	0.341168	0.0665703	22	TGGCGGCGGCGCAGCACGGGGGGCCGCCGGAAGCGGCCGC	GGCTGTCCTCGGCGCTGCCTGA	+
M58	ZN589_HUMAN.H11MO.0.D	-23	0.000803855	0.618164	0.109654	16	TGGCGGCGGCGCAGCACGGGGGGCCGCCGGAAGCGGCCGC	CCCACGGTTACTGCCG	+
M58	ZN667_HUMAN.H11MO.0.C	-8	0.00108049	0.8309	0.127084	19	TGGCGGCGGCGCAGCACGGGGGGCCGCCGGAAGCGGCCGC	GCTGAGCTTTTAAGGCCAC	-
M58	KLF6_HUMAN.H11MO.0.A	-20	0.00125702	0.966651	0.127084	19	TGGCGGCGGCGCAGCACGGGGGGCCGCCGGAAGCGGCCGC	GGAAGGGCGGGGCCGGGGG	+
M58	KLF3_HUMAN.H11MO.0.B	-18	0.0013551	1.04207	0.127084	19	TGGCGGCGGCGCAGCACGGGGGGCCGCCGGAAGCGGCCGC	GGGGAGGGGCGGGGCCGGG	+
M58	MAZ_HUMAN.H11MO.0.A	-1	0.00147451	1.1339	0.129891	22	TGGCGGCGGCGCAGCACGGGGGGCCGCCGGAAGCGGCCGC	GGGGGAGGGGGGGGGGGGGGGG	+
M58	CLOCK_HUMAN.H11MO.0.C	-12	0.00155817	1.19823	0.129891	14	TGGCGGCGGCGCAGCACGGGGGGCCGCCGGAAGCGGCCGC	TGTTCACGTGTCTG	-
M58	FEV_HUMAN.H11MO.0.B	-25	0.00173479	1.33406	0.130154	10	TGGCGGCGGCGCAGCACGGGGGGCCGCCGGAAGCGGCCGC	GCGGGAAGCG	+
M58	MXI1_HUMAN.H11MO.0.A	-15	0.00188665	1.45083	0.132394	15	TGGCGGCGGCGCAGCACGGGGGGCCGCCGGAAGCGGCCGC	GCACGTGGCGGCGGG	+
M58	PROX1_HUMAN.H11MO.0.D	-19	0.00194112	1.49272	0.132394	17	TGGCGGCGGCGCAGCACGGGGGGCCGCCGGAAGCGGCCGC	GGGTAAGGCGGGTTGGG	+
M58	VEZF1_HUMAN.H11MO.0.C	-13	0.00236066	1.81535	0.148434	22	TGGCGGCGGCGCAGCACGGGGGGCCGCCGGAAGCGGCCGC	GGGGAGGGGGGAGGGGGAGGGG	+
M58	ZIC2_HUMAN.H11MO.0.D	-20	0.00263672	2.02764	0.151727	15	TGGCGGCGGCGCAGCACGGGGGGCCGCCGGAAGCGGCCGC	TCACAGCAGGGGGCC	-
M58	ZN341_HUMAN.H11MO.0.C	-5	0.00269367	2.07143	0.151727	22	TGGCGGCGGCGCAGCACGGGGGGCCGCCGGAAGCGGCCGC	GGGGGGGGGGGGAGGGAAGAGC	+
M58	SP4_HUMAN.H11MO.0.A	-17	0.00273016	2.0995	0.151727	20	TGGCGGCGGCGCAGCACGGGGGGCCGCCGGAAGCGGCCGC	GGGAAGGGGGCGGGGCCGGG	+
M58	RXRA_HUMAN.H11MO.0.A	-1	0.00292632	2.25034	0.15682	20	TGGCGGCGGCGCAGCACGGGGGGCCGCCGGAAGCGGCCGC	GGGGGAGGCAGAGGTCAGAG	+
M58	RFX1_HUMAN.H11MO.0.B	-18	0.00327653	2.51965	0.163882	22	TGGCGGCGGCGCAGCACGGGGGGCCGCCGGAAGCGGCCGC	CCGTCGCCATGGCAACCGGGGC	-
M58	NR1H4_HUMAN.H11MO.0.B	-4	0.00430052	3.3071	0.201432	19	TGGCGGCGGCGCAGCACGGGGGGCCGCCGGAAGCGGCCGC	GGGGTCAATGACCCCGAGG	+
M58	LYL1_HUMAN.H11MO.0.A	-26	0.00439102	3.3767	0.201432	14	TGGCGGCGGCGCAGCACGGGGGGCCGCCGGAAGCGGCCGC	CAGGAAACAGCTGG	-
M58	SPZ1_HUMAN.H11MO.0.D	-23	0.00443001	3.40668	0.201432	16	TGGCGGCGGCGCAGCACGGGGGGCCGCCGGAAGCGGCCGC	CCCAGGGTAACAGCCG	-
M58	SPIC_HUMAN.H11MO.0.D	-1	0.00516317	3.97048	0.21958	13	TGGCGGCGGCGCAGCACGGGGGGCCGCCGGAAGCGGCCGC	GAGGAAGGGGAGG	+
M58	EGR1_HUMAN.H11MO.0.A	-16	0.0051883	3.9898	0.21958	17	TGGCGGCGGCGCAGCACGGGGGGCCGCCGGAAGCGGCCGC	GAGGGCGTGGGCGGGGG	+
M58	RARG_HUMAN.H11MO.2.D	-7	0.00575611	4.42645	0.21958	20	TGGCGGCGGCGCAGCACGGGGGGCCGCCGGAAGCGGCCGC	GGGGGTCACCCAGAGGTCAC	+
M58	MAFA_HUMAN.H11MO.0.D	-17	0.00580356	4.46294	0.21958	21	TGGCGGCGGCGCAGCACGGGGGGCCGCCGGAAGCGGCCGC	GTGCTGACCCCGCAGCCTTCG	+
M58	TAF1_HUMAN.H11MO.0.A	-23	0.00599842	4.61279	0.21958	16	TGGCGGCGGCGCAGCACGGGGGGCCGCCGGAAGCGGCCGC	AAGATGGCGGCGGCGG	+
M58	TFCP2_HUMAN.H11MO.0.D	-15	0.00599842	4.61279	0.21958	16	TGGCGGCGGCGCAGCACGGGGGGCCGCCGGAAGCGGCCGC	TCTGGCCAGTTCAGGC	-
M58	PURA_HUMAN.H11MO.0.D	-4	0.00599982	4.61386	0.21958	17	TGGCGGCGGCGCAGCACGGGGGGCCGCCGGAAGCGGCCGC	GGAAGGGGGGGGCAGGG	+
M58	ZN263_HUMAN.H11MO.0.A	6	0.00656543	5.04882	0.229104	14	TGGCGGCGGCGCAGCACGGGGGGCCGCCGGAAGCGGCCGC	GGGAGGAGGGAGAGGAGGAG	+
M58	PTF1A_HUMAN.H11MO.0.B	-12	0.0067525	5.19267	0.230277	18	TGGCGGCGGCGCAGCACGGGGGGCCGCCGGAAGCGGCCGC	GGGAAAGGGGGCAGCTGG	-
M58	OLIG2_HUMAN.H11MO.0.B	-12	0.00723598	5.56447	0.241281	18	TGGCGGCGGCGCAGCACGGGGGGCCGCCGGAAGCGGCCGC	CAGAAGGGAAACAGCTGG	-
M58	TAL1_HUMAN.H11MO.0.A	-26	0.0079266	6.09555	0.25474	14	TGGCGGCGGCGCAGCACGGGGGGCCGCCGGAAGCGGCCGC	CTGGGGGGGGCAGATAAGG	+
M58	NR1D1_HUMAN.H11MO.0.B	-12	0.00904719	6.95729	0.275868	19	TGGCGGCGGCGCAGCACGGGGGGCCGCCGGAAGCGGCCGC	AGGGAAGTGGGTCAGAAGG	+
M58	ZN554_HUMAN.H11MO.0.C	-10	0.00907292	6.97708	0.275868	20	TGGCGGCGGCGCAGCACGGGGGGCCGCCGGAAGCGGCCGC	AGCACCCCACATGGCTCAGC	-
M58	TLX1_HUMAN.H11MO.0.D	-5	0.0091925	7.06903	0.275868	17	TGGCGGCGGCGCAGCACGGGGGGCCGCCGGAAGCGGCCGC	CTGGCAAGTTGCCAAGG	+
M58	SMAD3_HUMAN.H11MO.0.B	-23	0.0100921	7.76086	0.291218	12	TGGCGGCGGCGCAGCACGGGGGGCCGCCGGAAGCGGCCGC	CAGGTGACAGAG	-
M58	ZN350_HUMAN.H11MO.1.D	-18	0.0107464	8.26401	0.293992	22	TGGCGGCGGCGCAGCACGGGGGGCCGCCGGAAGCGGCCGC	ACGGGGCGCAGGGATTTGTTGCCC	+
M58	ZEP2_HUMAN.H11MO.0.D	-7	0.0114701	8.82047	0.301946	14	TGGCGGCGGCGCAGCACGGGGGGCCGCCGGAAGCGGCCGC	GGTAGGGAAACCCC	+
M58	EGR2_HUMAN.H11MO.1.A	-17	0.0142986	10.9956	0.357586	16	TGGCGGCGGCGCAGCACGGGGGGCCGCCGGAAGCGGCCGC	GGGGCGTGGGCGGGGG	+
M58	ZBT17_HUMAN.H11MO.0.A	2	0.0151523	11.6521	0.366711	17	TGGCGGCGGCGCAGCACGGGGGGCCGCCGGAAGCGGCCGC	GAGGGTGGGGGAGGGGAAG	+
M58	EGR2_HUMAN.H11MO.0.A	-17	0.0161369	12.4093	0.378343	18	TGGCGGCGGCGCAGCACGGGGGGCCGCCGGAAGCGGCCGC	GGGGGGGTGTGGGAGGGG	+
M58	USF2_HUMAN.H11MO.0.A	-31	0.0161372	12.4095	0.378343	9	TGGCGGCGGCGCAGCACGGGGGGCCGCCGGAAGCGGCCGC	CGCCGCGGCCACGTGACCC	-
M58	GATA1_HUMAN.H11MO.0.A	-26	0.018285	14.0611	0.415708	14	TGGCGGCGGCGCAGCACGGGGGGCCGCCGGAAGCGGCCGC	CTGGCGGGGACAGATAAGA	+
M58	ZF64A_HUMAN.H11MO.0.D	-20	0.018846	14.4926	0.422068	16	TGGCGGCGGCGCAGCACGGGGGGCCGCCGGAAGCGGCCGC	GGGGCCCGGGAACCTG	+
M58	BHE41_HUMAN.H11MO.0.D	-7	0.0202919	15.6045	0.440514	20	TGGCGGCGGCGCAGCACGGGGGGCCGCCGGAAGCGGCCGC	GCCTCTGCACGTGACCCGGT	-
M58	GATA2_HUMAN.H11MO.0.A	-26	0.0233827	17.9813	0.487304	14	TGGCGGCGGCGCAGCACGGGGGGCCGCCGGAAGCGGCCGC	CTGGGGGGTGGAGATAAGG	+
M59	THAP1_HUMAN.H11MO.0.C	-17	0.000871364	0.670079	0.401484	22	CGCGCCGGAGCGGCTCCCCGCCGGCCCCCGGCGCCCGCGG	GCCCGCAGCCAAGATGGCGGCG	-
M59	IRX2_HUMAN.H11MO.0.D	-9	0.000925869	0.711993	0.401484	19	CGCGCCGGAGCGGCTCCCCGCCGGCCCCCGGCGCCCGCGG	ACATGGGTGGGCATGTTGG	+
M59	SP2_HUMAN.H11MO.0.A	-17	0.00161873	1.2448	0.401484	22	CGCGCCGGAGCGGCTCCCCGCCGGCCCCCGGCGCCCGCGG	CCCCCGGCCCCGCCCCCCCCCC	-
M59	SP3_HUMAN.H11MO.0.B	-11	0.00181337	1.39448	0.401484	20	CGCGCCGGAGCGGCTCCCCGCCGGCCCCCGGCGCCCGCGG	GGGGGGGGGCGGGGCCGGGG	+
M59	ZN563_HUMAN.H11MO.0.C	-16	0.00204572	1.57316	0.401484	21	CGCGCCGGAGCGGCTCCCCGCCGGCCCCCGGCGCCCGCGG	GCAGCTGCCAGTGAGGATCCC	-
M59	GATA1_HUMAN.H11MO.0.A	8	0.00210251	1.61683	0.401484	11	CGCGCCGGAGCGGCTCCCCGCCGGCCCCCGGCGCCCGCGG	TCTTATCTGTCCCCGCCAG	-
M59	RXRA_HUMAN.H11MO.0.A	-11	0.00257654	1.98136	0.416332	20	CGCGCCGGAGCGGCTCCCCGCCGGCCCCCGGCGCCCGCGG	GGGGGAGGCAGAGGTCAGAG	+
M59	ZFX_HUMAN.H11MO.1.A	-19	0.00274489	2.11082	0.416332	17	CGCGCCGGAGCGGCTCCCCGCCGGCCCCCGGCGCCCGCGG	CCCCGGCCTCCGCCCCC	-
M59	PATZ1_HUMAN.H11MO.0.C	-13	0.00405494	3.11825	0.416332	22	CGCGCCGGAGCGGCTCCCCGCCGGCCCCCGGCGCCCGCGG	CCTCCCCCCCCGCCCCCTCCCC	-
M59	NR1D1_HUMAN.H11MO.0.B	-17	0.00457849	3.52086	0.416332	19	CGCGCCGGAGCGGCTCCCCGCCGGCCCCCGGCGCCCGCGG	CCTTCTGACCCACTTCCCT	-
M59	TLX1_HUMAN.H11MO.0.D	-20	0.0046416	3.56939	0.416332	17	CGCGCCGGAGCGGCTCCCCGCCGGCCCCCGGCGCCCGCGG	CCTTGGCAACTTGCCAG	-
M59	GATA2_HUMAN.H11MO.0.A	9	0.00490419	3.77132	0.416332	10	CGCGCCGGAGCGGCTCCCCGCCGGCCCCCGGCGCCCGCGG	CCTTATCTCCACCCCCCAG	-
M59	ZN589_HUMAN.H11MO.0.D	-24	0.0049056	3.77241	0.416332	16	CGCGCCGGAGCGGCTCCCCGCCGGCCCCCGGCGCCCGCGG	CCCACGGTTACTGCCG	+
M59	KLF6_HUMAN.H11MO.0.A	-17	0.0056211	4.32262	0.42935	19	CGCGCCGGAGCGGCTCCCCGCCGGCCCCCGGCGCCCGCGG	CCCCCGGCCCCGCCCTTCC	-
M59	TAL1_HUMAN.H11MO.0.A	9	0.00601494	4.62549	0.437555	10	CGCGCCGGAGCGGCTCCCCGCCGGCCCCCGGCGCCCGCGG	CCTTATCTGCCCCCCCCAG	-
M59	RARG_HUMAN.H11MO.0.B	-22	0.0070755	5.44106	0.49131	18	CGCGCCGGAGCGGCTCCCCGCCGGCCCCCGGCGCCCGCGG	AGGTCAGAGTGACCTGGG	+
M60	TFCP2_HUMAN.H11MO.0.D	-10	0.00018789	0.144488	0.28835	16	CCGGCGCAGCTACGGGCGCATCCGGCTCTTGAAGCCGCCC	TCTGGCCAGTTCAGGC	-
M60	MAFA_HUMAN.H11MO.0.D	-9	0.000680361	0.523197	0.405676	21	CCGGCGCAGCTACGGGCGCATCCGGCTCTTGAAGCCGCCC	GTGCTGACCCCGCAGCCTTCG	+
M60	ZN667_HUMAN.H11MO.0.C	-19	0.000793021	0.609833	0.405676	19	CCGGCGCAGCTACGGGCGCATCCGGCTCTTGAAGCCGCCC	GCTGAGCTTTTAAGGCCAC	-
M61	RXRA_HUMAN.H11MO.0.A	-12	5.03008e-05	0.0386813	0.0492964	20	ACTTCCTGCCCACCCCGCCCGGGCTCCAACCCACCACCGA	CTCTGACCTCTGCCTCCCCC	-
M61	SP3_HUMAN.H11MO.0.B	-12	6.49414e-05	0.0499399	0.0492964	20	ACTTCCTGCCCACCCCGCCCGGGCTCCAACCCACCACCGA	CCCCGGCCCCGCCCCCCCCC	-
M61	IRX2_HUMAN.H11MO.0.D	-13	0.0001731	0.133114	0.054747	19	ACTTCCTGCCCACCCCGCCCGGGCTCCAACCCACCACCGA	CCAACATGCCCACCCATGT	-
M61	ZFX_HUMAN.H11MO.1.A	-12	0.000225555	0.173452	0.054747	17	ACTTCCTGCCCACCCCGCCCGGGCTCCAACCCACCACCGA	CCCCGGCCTCCGCCCCC	-
M61	SPIC_HUMAN.H11MO.0.D	-25	0.000238379	0.183314	0.054747	13	ACTTCCTGCCCACCCCGCCCGGGCTCCAACCCACCACCGA	CCTCCCCTTCCTC	-
M61	PATZ1_HUMAN.H11MO.0.C	-11	0.000300775	0.231296	0.054747	22	ACTTCCTGCCCACCCCGCCCGGGCTCCAACCCACCACCGA	CCTCCCCCCCCGCCCCCTCCCC	-
M61	VEZF1_HUMAN.H11MO.0.C	-10	0.000323663	0.248897	0.054747	22	ACTTCCTGCCCACCCCGCCCGGGCTCCAACCCACCACCGA	CCCCTCCCCCTCCCCCCTCCCC	-
M61	NR1D1_HUMAN.H11MO.0.B	-9	0.00035987	0.27674	0.054747	19	ACTTCCTGCCCACCCCGCCCGGGCTCCAACCCACCACCGA	CCTTCTGACCCACTTCCCT	-
M61	KLF3_HUMAN.H11MO.0.B	-13	0.000389636	0.29963	0.054747	19	ACTTCCTGCCCACCCCGCCCGGGCTCCAACCCACCACCGA	CCCGGCCCCGCCCCTCCCC	-
M61	KLF6_HUMAN.H11MO.0.A	-11	0.000421711	0.324295	0.054747	19	ACTTCCTGCCCACCCCGCCCGGGCTCCAACCCACCACCGA	CCCCCGGCCCCGCCCTTCC	-
M61	SP2_HUMAN.H11MO.0.A	-10	0.000432731	0.33277	0.054747	22	ACTTCCTGCCCACCCCGCCCGGGCTCCAACCCACCACCGA	CCCCCGGCCCCGCCCCCCCCCC	-
M61	ZN341_HUMAN.H11MO.0.C	2	0.000432731	0.33277	0.054747	20	ACTTCCTGCCCACCCCGCCCGGGCTCCAACCCACCACCGA	GCTCTTCCCTCCCCCCCCCCCC	-
M61	PROX1_HUMAN.H11MO.0.D	-12	0.000627984	0.482919	0.0733379	17	ACTTCCTGCCCACCCCGCCCGGGCTCCAACCCACCACCGA	CCCAACCCGCCTTACCC	-
M61	SP4_HUMAN.H11MO.0.A	-13	0.00108685	0.835787	0.11786	20	ACTTCCTGCCCACCCCGCCCGGGCTCCAACCCACCACCGA	CCCGGCCCCGCCCCCTTCCC	-
M61	LYL1_HUMAN.H11MO.0.A	-14	0.00155618	1.1967	0.157504	14	ACTTCCTGCCCACCCCGCCCGGGCTCCAACCCACCACCGA	CCAGCTGTTTCCTG	+
M61	PTF1A_HUMAN.H11MO.0.B	-14	0.00232211	1.7857	0.220337	18	ACTTCCTGCCCACCCCGCCCGGGCTCCAACCCACCACCGA	CCAGCTGCCCCCTTTCCC	+
M61	MNX1_HUMAN.H11MO.0.D	-18	0.00271894	2.09087	0.229325	19	ACTTCCTGCCCACCCCGCCCGGGCTCCAACCCACCACCGA	CTATTTTAATAACCCTTAA	+
M61	GATA1_HUMAN.H11MO.0.A	7	0.00271894	2.09087	0.229325	12	ACTTCCTGCCCACCCCGCCCGGGCTCCAACCCACCACCGA	TCTTATCTGTCCCCGCCAG	-
M61	OLIG2_HUMAN.H11MO.0.B	-14	0.00358479	2.7567	0.28644	18	ACTTCCTGCCCACCCCGCCCGGGCTCCAACCCACCACCGA	CCAGCTGTTTCCCTTCTG	+
M61	ZN563_HUMAN.H11MO.0.C	-8	0.00392733	3.02012	0.29812	21	ACTTCCTGCCCACCCCGCCCGGGCTCCAACCCACCACCGA	GGGATCCTCACTGGCAGCTGC	+
M61	MAZ_HUMAN.H11MO.0.A	-13	0.0042558	3.27271	0.30767	22	ACTTCCTGCCCACCCCGCCCGGGCTCCAACCCACCACCGA	CCCCCCCCCCCCCCCCTCCCCC	-
M61	EGR1_HUMAN.H11MO.0.A	-11	0.00471014	3.62209	0.323433	17	ACTTCCTGCCCACCCCGCCCGGGCTCCAACCCACCACCGA	CCCCCGCCCACGCCCTC	-
M61	PURA_HUMAN.H11MO.0.D	-18	0.00506294	3.8934	0.323433	17	ACTTCCTGCCCACCCCGCCCGGGCTCCAACCCACCACCGA	CCCTGCCCCCCCCTTCC	-
M61	Z324A_HUMAN.H11MO.0.C	-6	0.00511295	3.93186	0.323433	23	ACTTCCTGCCCACCCCGCCCGGGCTCCAACCCACCACCGA	TATCAAACCATCCTTTGCTGCCA	+
M61	PAX8_HUMAN.H11MO.0.D	-9	0.00599998	4.61399	0.35045	14	ACTTCCTGCCCACCCCGCCCGGGCTCCAACCCACCACCGA	GTCACTGAAGCGGG	+
M61	BRAC_HUMAN.H11MO.0.A	8	0.00600173	4.61533	0.35045	12	ACTTCCTGCCCACCCCGCCCGGGCTCCAACCCACCACCGA	ATTTCACACCTCCCTGCTAA	-
M61	ZN394_HUMAN.H11MO.0.C	-1	0.00640096	4.92234	0.359919	20	ACTTCCTGCCCACCCCGCCCGGGCTCCAACCCACCACCGA	ATTCCATTCTATTCCATTCT	-
M61	ZN554_HUMAN.H11MO.0.C	-7	0.00727435	5.59398	0.389843	20	ACTTCCTGCCCACCCCGCCCGGGCTCCAACCCACCACCGA	GCTGAGCCATGTGGGGTGCT	+
M61	MXI1_HUMAN.H11MO.0.A	-9	0.00744671	5.72652	0.389843	15	ACTTCCTGCCCACCCCGCCCGGGCTCCAACCCACCACCGA	CCCGCCGCCACGTGC	-
M61	RARG_HUMAN.H11MO.2.D	3	0.00879328	6.76203	0.420663	17	ACTTCCTGCCCACCCCGCCCGGGCTCCAACCCACCACCGA	GTGACCTCTGGGTGACCCCC	-
M61	TLX1_HUMAN.H11MO.0.D	-12	0.00890173	6.84543	0.420663	17	ACTTCCTGCCCACCCCGCCCGGGCTCCAACCCACCACCGA	CCTTGGCAACTTGCCAG	-
M61	GATA2_HUMAN.H11MO.0.A	7	0.00914375	7.03154	0.420663	12	ACTTCCTGCCCACCCCGCCCGGGCTCCAACCCACCACCGA	CCTTATCTCCACCCCCCAG	-
M61	ZN589_HUMAN.H11MO.0.D	-15	0.00951979	7.32072	0.422979	16	ACTTCCTGCCCACCCCGCCCGGGCTCCAACCCACCACCGA	CCCACGGTTACTGCCG	+
M61	ZBT17_HUMAN.H11MO.0.A	-15	0.00975131	7.49876	0.422979	19	ACTTCCTGCCCACCCCGCCCGGGCTCCAACCCACCACCGA	CTTCCCCTCCCCCACCCTC	-
M61	HME2_HUMAN.H11MO.0.D	-28	0.010775	8.28594	0.454399	11	ACTTCCTGCCCACCCCGCCCGGGCTCCAACCCACCACCGA	CCCTAATTACC	-
M61	VENTX_HUMAN.H11MO.0.D	-12	0.0118046	9.07774	0.484366	19	ACTTCCTGCCCACCCCGCCCGGGCTCCAACCCACCACCGA	CGCTAATTGGTTTCTAATT	+
M61	RARG_HUMAN.H11MO.0.B	-3	0.0122293	9.40434	0.488587	18	ACTTCCTGCCCACCCCGCCCGGGCTCCAACCCACCACCGA	CCCAGGTCACTCTGACCT	-
M62	IRX2_HUMAN.H11MO.0.D	-19	0.000229259	0.1763	0.220457	19	GCTGACCGCGGCCCGCCGTCCTGCAAGCCCAGACGCCGCG	CCAACATGCCCACCCATGT	-
M62	RXRA_HUMAN.H11MO.0.A	-10	0.000288245	0.22166	0.220457	20	GCTGACCGCGGCCCGCCGTCCTGCAAGCCCAGACGCCGCG	CTCTGACCTCTGCCTCCCCC	-
M62	NR1D1_HUMAN.H11MO.0.B	-11	0.000834911	0.642047	0.326654	19	GCTGACCGCGGCCCGCCGTCCTGCAAGCCCAGACGCCGCG	CCTTCTGACCCACTTCCCT	-
M62	SP3_HUMAN.H11MO.0.B	-12	0.000854194	0.656875	0.326654	20	GCTGACCGCGGCCCGCCGTCCTGCAAGCCCAGACGCCGCG	CCCCGGCCCCGCCCCCCCCC	-
M62	PAX2_HUMAN.H11MO.0.D	-16	0.00119102	0.915892	0.364367	18	GCTGACCGCGGCCCGCCGTCCTGCAAGCCCAGACGCCGCG	TGTCACGCATGACTGAAC	-
M62	SP2_HUMAN.H11MO.0.A	-11	0.0018155	1.39612	0.378312	22	GCTGACCGCGGCCCGCCGTCCTGCAAGCCCAGACGCCGCG	CCCCCGGCCCCGCCCCCCCCCC	-
M62	ZN563_HUMAN.H11MO.0.C	-8	0.00187756	1.44385	0.378312	21	GCTGACCGCGGCCCGCCGTCCTGCAAGCCCAGACGCCGCG	GCAGCTGCCAGTGAGGATCCC	-
M62	RARG_HUMAN.H11MO.0.B	-4	0.00204752	1.57454	0.378312	18	GCTGACCGCGGCCCGCCGTCCTGCAAGCCCAGACGCCGCG	CCCAGGTCACTCTGACCT	-
M62	GATA1_HUMAN.H11MO.0.A	8	0.00222587	1.7117	0.378312	11	GCTGACCGCGGCCCGCCGTCCTGCAAGCCCAGACGCCGCG	TCTTATCTGTCCCCGCCAG	-
M62	THAP1_HUMAN.H11MO.0.C	-2	0.00289707	2.22785	0.4412	22	GCTGACCGCGGCCCGCCGTCCTGCAAGCCCAGACGCCGCG	CGCCGCCATCTTGGCTGCGGGC	+
M62	ZFX_HUMAN.H11MO.1.A	-12	0.00317276	2.43985	0.4412	17	GCTGACCGCGGCCCGCCGTCCTGCAAGCCCAGACGCCGCG	CCCCGGCCTCCGCCCCC	-
M62	ZN341_HUMAN.H11MO.0.C	0	0.00376061	2.89191	0.442493	22	GCTGACCGCGGCCCGCCGTCCTGCAAGCCCAGACGCCGCG	GCTCTTCCCTCCCCCCCCCCCC	-
M62	PATZ1_HUMAN.H11MO.0.C	-7	0.00485993	3.73729	0.464624	22	GCTGACCGCGGCCCGCCGTCCTGCAAGCCCAGACGCCGCG	CCTCCCCCCCCGCCCCCTCCCC	-
M62	KLF6_HUMAN.H11MO.0.A	-20	0.00598944	4.60588	0.475342	19	GCTGACCGCGGCCCGCCGTCCTGCAAGCCCAGACGCCGCG	CCCCCGGCCCCGCCCTTCC	-
M62	TLX1_HUMAN.H11MO.0.D	-19	0.00621505	4.77937	0.475342	17	GCTGACCGCGGCCCGCCGTCCTGCAAGCCCAGACGCCGCG	CTGGCAAGTTGCCAAGG	+
M62	PROX1_HUMAN.H11MO.0.D	-18	0.00668374	5.1398	0.477844	17	GCTGACCGCGGCCCGCCGTCCTGCAAGCCCAGACGCCGCG	CCCAACCCGCCTTACCC	-
M62	VEZF1_HUMAN.H11MO.0.C	-12	0.00708115	5.4454	0.477844	22	GCTGACCGCGGCCCGCCGTCCTGCAAGCCCAGACGCCGCG	CCCCTCCCCCTCCCCCCTCCCC	-
M62	ZN554_HUMAN.H11MO.0.C	-4	0.00750528	5.77156	0.478352	20	GCTGACCGCGGCCCGCCGTCCTGCAAGCCCAGACGCCGCG	AGCACCCCACATGGCTCAGC	-
M63	SP2_HUMAN.H11MO.0.A	-2	1.24019e-08	9.53709e-06	1.44954e-05	22	GTGGGGGTGTGCCGGCGCGGGACCGGGGACGCGCTGCCGC	GGGGGGGGGGCGGGGCCGGGGG	+
M63	SP3_HUMAN.H11MO.0.B	-3	1.94522e-08	1.49587e-05	1.44954e-05	20	GTGGGGGTGTGCCGGCGCGGGACCGGGGACGCGCTGCCGC	GGGGGGGGGCGGGGCCGGGG	+
M63	PATZ1_HUMAN.H11MO.0.C	-2	1.34232e-07	0.000103225	6.66846e-05	22	GTGGGGGTGTGCCGGCGCGGGACCGGGGACGCGCTGCCGC	GGGGAGGGGGCGGGGGGGGAGG	+
M63	SP4_HUMAN.H11MO.0.A	-2	1.29203e-06	0.000993574	0.000388941	20	GTGGGGGTGTGCCGGCGCGGGACCGGGGACGCGCTGCCGC	GGGAAGGGGGCGGGGCCGGG	+
M63	VEZF1_HUMAN.H11MO.0.C	-4	1.30486e-06	0.00100344	0.000388941	22	GTGGGGGTGTGCCGGCGCGGGACCGGGGACGCGCTGCCGC	GGGGAGGGGGGAGGGGGAGGGG	+
M63	EGR2_HUMAN.H11MO.0.A	-2	3.36814e-06	0.0025901	0.000766391	18	GTGGGGGTGTGCCGGCGCGGGACCGGGGACGCGCTGCCGC	GGGGGGGTGTGGGAGGGG	+
M63	EGR1_HUMAN.H11MO.0.A	-4	3.6916e-06	0.00283884	0.000766391	17	GTGGGGGTGTGCCGGCGCGGGACCGGGGACGCGCTGCCGC	GAGGGCGTGGGCGGGGG	+
M63	ZFX_HUMAN.H11MO.1.A	-4	4.11387e-06	0.00316357	0.000766391	17	GTGGGGGTGTGCCGGCGCGGGACCGGGGACGCGCTGCCGC	GGGGGCGGAGGCCGGGG	+
M63	WT1_HUMAN.H11MO.0.C	-3	5.81867e-06	0.00447456	0.000909381	20	GTGGGGGTGTGCCGGCGCGGGACCGGGGACGCGCTGCCGC	GGGCGGGGGAGGAGGGGGGG	+
M63	KLF3_HUMAN.H11MO.0.B	-2	6.10177e-06	0.00469226	0.000909381	19	GTGGGGGTGTGCCGGCGCGGGACCGGGGACGCGCTGCCGC	GGGGAGGGGCGGGGCCGGG	+
M63	EGR2_HUMAN.H11MO.1.A	-5	7.64557e-06	0.00587944	0.00103587	16	GTGGGGGTGTGCCGGCGCGGGACCGGGGACGCGCTGCCGC	GGGGCGTGGGCGGGGG	+
M63	KLF16_HUMAN.H11MO.0.D	-2	9.04581e-06	0.00695622	0.00112346	19	GTGGGGGTGTGCCGGCGCGGGACCGGGGACGCGCTGCCGC	GGGGGCGGGGGGGGGGGGG	+
M63	KLF6_HUMAN.H11MO.0.A	-2	1.09834e-05	0.00844626	0.00124919	19	GTGGGGGTGTGCCGGCGCGGGACCGGGGACGCGCTGCCGC	GGAAGGGCGGGGCCGGGGG	+
M63	TAF1_HUMAN.H11MO.0.A	-5	1.17346e-05	0.00902389	0.00124919	16	GTGGGGGTGTGCCGGCGCGGGACCGGGGACGCGCTGCCGC	AAGATGGCGGCGGCGG	+
M63	MAZ_HUMAN.H11MO.0.A	-4	1.35619e-05	0.0104291	0.00134747	22	GTGGGGGTGTGCCGGCGCGGGACCGGGGACGCGCTGCCGC	GGGGGAGGGGGGGGGGGGGGGG	+
M63	TBX15_HUMAN.H11MO.0.D	-2	2.57275e-05	0.0197844	0.00239645	19	GTGGGGGTGTGCCGGCGCGGGACCGGGGACGCGCTGCCGC	GGGGGGGGGGGGGTGGGGG	+
M63	ZBT17_HUMAN.H11MO.0.A	-4	4.06582e-05	0.0312661	0.00356442	19	GTGGGGGTGTGCCGGCGCGGGACCGGGGACGCGCTGCCGC	GAGGGTGGGGGAGGGGAAG	+
M63	THAP1_HUMAN.H11MO.0.C	2	8.10513e-05	0.0623284	0.00638695	20	GTGGGGGTGTGCCGGCGCGGGACCGGGGACGCGCTGCCGC	GCCCGCAGCCAAGATGGCGGCG	-
M63	PROX1_HUMAN.H11MO.0.D	-4	8.20961e-05	0.0631319	0.00638695	17	GTGGGGGTGTGCCGGCGCGGGACCGGGGACGCGCTGCCGC	GGGTAAGGCGGGTTGGG	+
M63	ZN341_HUMAN.H11MO.0.C	0	8.79204e-05	0.0676108	0.00638695	22	GTGGGGGTGTGCCGGCGCGGGACCGGGGACGCGCTGCCGC	GGGGGGGGGGGGAGGGAAGAGC	+
M63	PURA_HUMAN.H11MO.0.D	-3	8.99959e-05	0.0692069	0.00638695	17	GTGGGGGTGTGCCGGCGCGGGACCGGGGACGCGCTGCCGC	GGAAGGGGGGGGCAGGG	+
M63	ZN148_HUMAN.H11MO.0.D	-5	0.00029916	0.230054	0.019385	15	GTGGGGGTGTGCCGGCGCGGGACCGGGGACGCGCTGCCGC	GGGGTGGGGGAGGGG	+
M63	KLF15_HUMAN.H11MO.0.A	-8	0.00034426	0.264736	0.0213779	19	GTGGGGGTGTGCCGGCGCGGGACCGGGGACGCGCTGCCGC	GGGGAGGAGCAGGGGGGGG	+
M63	SP4_HUMAN.H11MO.1.A	-4	0.00040327	0.310114	0.0240406	16	GTGGGGGTGTGCCGGCGCGGGACCGGGGACGCGCTGCCGC	GGAGGGGGCGGGGCCG	+
M63	SP1_HUMAN.H11MO.0.A	0	0.000450364	0.34633	0.0258155	22	GTGGGGGTGTGCCGGCGCGGGACCGGGGACGCGCTGCCGC	GGGGGGCGGGGCCGGGGGGGGG	+
M63	TBX1_HUMAN.H11MO.0.D	-4	0.000484593	0.372652	0.0264341	20	GTGGGGGTGTGCCGGCGCGGGACCGGGGACGCGCTGCCGC	GGGTGGGCAGGGGTGGGCGG	+
M63	PTF1A_HUMAN.H11MO.0.B	-1	0.000496629	0.381908	0.0264341	18	GTGGGGGTGTGCCGGCGCGGGACCGGGGACGCGCTGCCGC	GGGAAAGGGGGCAGCTGG	-
M63	IRX2_HUMAN.H11MO.0.D	0	0.000600014	0.461411	0.0308357	19	GTGGGGGTGTGCCGGCGCGGGACCGGGGACGCGCTGCCGC	ACATGGGTGGGCATGTTGG	+
M63	ZN467_HUMAN.H11MO.0.C	-8	0.000651139	0.500726	0.0323476	22	GTGGGGGTGTGCCGGCGCGGGACCGGGGACGCGCTGCCGC	GGGGAGGGGAGGGGGGGGGGGG	+
M63	SPIC_HUMAN.H11MO.0.D	-2	0.00104376	0.802652	0.0501798	13	GTGGGGGTGTGCCGGCGCGGGACCGGGGACGCGCTGCCGC	GAGGAAGGGGAGG	+
M63	ZN263_HUMAN.H11MO.0.A	-9	0.00128736	0.989981	0.0582957	20	GTGGGGGTGTGCCGGCGCGGGACCGGGGACGCGCTGCCGC	GGGAGGAGGGAGAGGAGGAG	+
M63	HESX1_HUMAN.H11MO.0.D	-9	0.0012908	0.992628	0.0582957	16	GTGGGGGTGTGCCGGCGCGGGACCGGGGACGCGCTGCCGC	ATCCGGCACGTGGCCT	+
M63	RFX1_HUMAN.H11MO.0.B	1	0.0014273	1.0976	0.0625644	21	GTGGGGGTGTGCCGGCGCGGGACCGGGGACGCGCTGCCGC	GCCCCGGTTGCCATGGCGACGG	+
M63	HEY2_HUMAN.H11MO.0.D	-10	0.00169769	1.30553	0.0722905	17	GTGGGGGTGTGCCGGCGCGGGACCGGGGACGCGCTGCCGC	GGGGGCACGTGGCATTA	+
M63	RXRA_HUMAN.H11MO.0.A	-1	0.00198375	1.52551	0.0806472	20	GTGGGGGTGTGCCGGCGCGGGACCGGGGACGCGCTGCCGC	GGGGGAGGCAGAGGTCAGAG	+
M63	NR1H4_HUMAN.H11MO.0.B	-1	0.00200217	1.53967	0.0806472	19	GTGGGGGTGTGCCGGCGCGGGACCGGGGACGCGCTGCCGC	GGGGTCAATGACCCCGAGG	+
M63	ZN335_HUMAN.H11MO.0.A	-10	0.00264261	2.03216	0.103643	22	GTGGGGGTGTGCCGGCGCGGGACCGGGGACGCGCTGCCGC	TCAGGCAGCGCCGAGGACAGCC	-
M63	TBX21_HUMAN.H11MO.0.A	0	0.002934	2.25625	0.112121	13	GTGGGGGTGTGCCGGCGCGGGACCGGGGACGCGCTGCCGC	GTGGAGGTGTGAA	+
M63	ZN563_HUMAN.H11MO.0.C	-10	0.00359458	2.76424	0.13393	21	GTGGGGGTGTGCCGGCGCGGGACCGGGGACGCGCTGCCGC	GCAGCTGCCAGTGAGGATCCC	-
M63	VEZF1_HUMAN.H11MO.1.C	-9	0.00450608	3.46517	0.159897	12	GTGGGGGTGTGCCGGCGCGGGACCGGGGACGCGCTGCCGC	AGAGGGAGGGGG	+
M63	AP2B_HUMAN.H11MO.0.B	-10	0.00486175	3.73868	0.168505	10	GTGGGGGTGTGCCGGCGCGGGACCGGGGACGCGCTGCCGC	GCCCGGGGGC	+
M63	SP1_HUMAN.H11MO.1.A	-6	0.00534769	4.11237	0.181135	14	GTGGGGGTGTGCCGGCGCGGGACCGGGGACGCGCTGCCGC	GGGGGGCGGGGCCG	+
M63	Z324A_HUMAN.H11MO.0.C	-9	0.0054949	4.22558	0.181986	23	GTGGGGGTGTGCCGGCGCGGGACCGGGGACGCGCTGCCGC	TGGCAGCAAAGGATGGTTTGATA	-
M63	ZN667_HUMAN.H11MO.0.C	0	0.00573221	4.40807	0.183328	19	GTGGGGGTGTGCCGGCGCGGGACCGGGGACGCGCTGCCGC	GCTGAGCTTTTAAGGCCAC	-
M63	ZF64A_HUMAN.H11MO.0.D	-17	0.00590445	4.54052	0.183328	16	GTGGGGGTGTGCCGGCGCGGGACCGGGGACGCGCTGCCGC	GGGGCCCGGGAACCTG	+
M63	ZN589_HUMAN.H11MO.0.D	-3	0.00590445	4.54052	0.183328	16	GTGGGGGTGTGCCGGCGCGGGACCGGGGACGCGCTGCCGC	CGGCAGTAACCGTGGG	-
M63	MYBA_HUMAN.H11MO.0.D	-7	0.00616518	4.74102	0.187517	15	GTGGGGGTGTGCCGGCGCGGGACCGGGGACGCGCTGCCGC	AGTGGCAGTTGGAGA	+
M63	MBD2_HUMAN.H11MO.0.B	-8	0.0072998	5.61355	0.21332	11	GTGGGGGTGTGCCGGCGCGGGACCGGGGACGCGCTGCCGC	CCTCCGGCCCG	-
M63	MAFA_HUMAN.H11MO.0.D	-3	0.00787702	6.05743	0.223523	21	GTGGGGGTGTGCCGGCGCGGGACCGGGGACGCGCTGCCGC	CGAAGGCTGCGGGGTCAGCAC	-
M63	ZN770_HUMAN.H11MO.0.C	-3	0.00794892	6.11272	0.223523	22	GTGGGGGTGTGCCGGCGCGGGACCGGGGACGCGCTGCCGC	GGGAGGCTGAGGCGGGAGGATC	+
M63	THA_HUMAN.H11MO.0.C	-2	0.00839576	6.45634	0.227964	17	GTGGGGGTGTGCCGGCGCGGGACCGGGGACGCGCTGCCGC	GGGTCACTTCAGGTCAG	+
M63	ZN740_HUMAN.H11MO.0.D	-5	0.00841278	6.46943	0.227964	14	GTGGGGGTGTGCCGGCGCGGGACCGGGGACGCGCTGCCGC	GGGGGGGGGGTGGG	+
M63	E2F6_HUMAN.H11MO.0.A	-7	0.00895052	6.88295	0.238205	13	GTGGGGGTGTGCCGGCGCGGGACCGGGGACGCGCTGCCGC	GGGGCGGGAAGGG	+
M63	ZBT7B_HUMAN.H11MO.0.D	-1	0.00952162	7.32213	0.244665	21	GTGGGGGTGTGCCGGCGCGGGACCGGGGACGCGCTGCCGC	CGCCGTTGCCATGGCAACGGG	+
M63	ZN281_HUMAN.H11MO.0.A	-6	0.0109828	8.44575	0.269241	15	GTGGGGGTGTGCCGGCGCGGGACCGGGGACGCGCTGCCGC	GGGTGGGGGAGGGGA	+
M63	TLX1_HUMAN.H11MO.0.D	-22	0.01102	8.47438	0.269241	17	GTGGGGGTGTGCCGGCGCGGGACCGGGGACGCGCTGCCGC	CTGGCAAGTTGCCAAGG	+
M63	MAF_HUMAN.H11MO.0.A	-4	0.0118408	9.10556	0.284629	19	GTGGGGGTGTGCCGGCGCGGGACCGGGGACGCGCTGCCGC	GAATCTGCTGACTCAGCAA	+
M63	E2F1_HUMAN.H11MO.0.A	-5	0.0121302	9.32812	0.286957	14	GTGGGGGTGTGCCGGCGCGGGACCGGGGACGCGCTGCCGC	GGGGGGCGGGAAAG	+
M63	E2F7_HUMAN.H11MO.0.B	-8	0.0130415	10.0289	0.299023	13	GTGGGGGTGTGCCGGCGCGGGACCGGGGACGCGCTGCCGC	GGGGCGGGAAAGG	+
M63	SRBP2_HUMAN.H11MO.0.B	-9	0.0130415	10.0289	0.299023	13	GTGGGGGTGTGCCGGCGCGGGACCGGGGACGCGCTGCCGC	GGGTGGGGTGAGG	+
M63	ARNT2_HUMAN.H11MO.0.D	-8	0.0137994	10.6117	0.311606	12	GTGGGGGTGTGCCGGCGCGGGACCGGGGACGCGCTGCCGC	GGCGTGGGAGGC	+
M63	HES1_HUMAN.H11MO.0.D	-11	0.0140425	10.7987	0.312363	13	GTGGGGGTGTGCCGGCGCGGGACCGGGGACGCGCTGCCGC	CCGCCACGAGCCC	+
M63	NR1D1_HUMAN.H11MO.0.B	-3	0.0143357	11.0242	0.314196	19	GTGGGGGTGTGCCGGCGCGGGACCGGGGACGCGCTGCCGC	AGGGAAGTGGGTCAGAAGG	+
M63	TFCP2_HUMAN.H11MO.0.D	-10	0.0146116	11.2363	0.315209	16	GTGGGGGTGTGCCGGCGCGGGACCGGGGACGCGCTGCCGC	GCCTGAACTGGCCAGA	+
M63	SP2_HUMAN.H11MO.1.B	-6	0.0148933	11.453	0.315209	12	GTGGGGGTGTGCCGGCGCGGGACCGGGGACGCGCTGCCGC	AGGGGGCGGGGC	+
M63	ETV5_HUMAN.H11MO.0.C	-8	0.0150336	11.5608	0.315209	14	GTGGGGGTGTGCCGGCGCGGGACCGGGGACGCGCTGCCGC	GAGCAGGAAGTGAG	+
M63	EGR4_HUMAN.H11MO.0.D	-10	0.015228	11.7103	0.315209	11	GTGGGGGTGTGCCGGCGCGGGACCGGGGACGCGCTGCCGC	GGCGGCAGGGC	+
M63	ZN554_HUMAN.H11MO.0.C	-5	0.0155098	11.927	0.316645	20	GTGGGGGTGTGCCGGCGCGGGACCGGGGACGCGCTGCCGC	GCTGAGCCATGTGGGGTGCT	+
M63	FLI1_HUMAN.H11MO.0.A	-6	0.0158903	12.2196	0.32003	18	GTGGGGGTGTGCCGGCGCGGGACCGGGGACGCGCTGCCGC	GGAGGAAGGAAGGAGGGA	+
M63	PAX5_HUMAN.H11MO.0.A	-2	0.0165573	12.7326	0.327581	21	GTGGGGGTGTGCCGGCGCGGGACCGGGGACGCGCTGCCGC	GCCTGGGCAGCAGAGCGTGAC	+
M63	SPZ1_HUMAN.H11MO.0.D	0	0.0167048	12.846	0.327581	16	GTGGGGGTGTGCCGGCGCGGGACCGGGGACGCGCTGCCGC	CGGCTGTTACCCTGGG	+
M63	BHE41_HUMAN.H11MO.0.D	-8	0.0197982	15.2248	0.3832	20	GTGGGGGTGTGCCGGCGCGGGACCGGGGACGCGCTGCCGC	GCCTCTGCACGTGACCCGGT	-
M63	OLIG2_HUMAN.H11MO.0.B	-1	0.0204734	15.744	0.390276	18	GTGGGGGTGTGCCGGCGCGGGACCGGGGACGCGCTGCCGC	CAGAAGGGAAACAGCTGG	-
M63	USF2_HUMAN.H11MO.0.A	-11	0.0208348	16.0219	0.390276	19	GTGGGGGTGTGCCGGCGCGGGACCGGGGACGCGCTGCCGC	GGGTCACGTGGCCGCGGCG	+
M63	FEV_HUMAN.H11MO.0.B	-10	0.0209494	16.1101	0.390276	10	GTGGGGGTGTGCCGGCGCGGGACCGGGGACGCGCTGCCGC	GCGGGAAGCG	+
M63	E2F4_HUMAN.H11MO.0.A	-10	0.0216835	16.6746	0.398965	13	GTGGGGGTGTGCCGGCGCGGGACCGGGGACGCGCTGCCGC	GGGGGCGGGAAAT	+
M63	KLF5_HUMAN.H11MO.0.A	-3	0.0228371	17.5617	0.415066	14	GTGGGGGTGTGCCGGCGCGGGACCGGGGACGCGCTGCCGC	AGGGTGGGGCTGGG	+
M63	COT1_HUMAN.H11MO.0.C	-3	0.0241	18.5329	0.423715	17	GTGGGGGTGTGCCGGCGCGGGACCGGGGACGCGCTGCCGC	GGGGTCAGAGGTCAGGG	+
M63	KLF1_HUMAN.H11MO.0.A	-12	0.0244502	18.8022	0.423715	14	GTGGGGGTGTGCCGGCGCGGGACCGGGGACGCGCTGCCGC	GGGGCGGGGCCGGG	+
M63	TFDP1_HUMAN.H11MO.0.C	-9	0.0244502	18.8022	0.423715	14	GTGGGGGTGTGCCGGCGCGGGACCGGGGACGCGCTGCCGC	GGGGGGCGGGAAAA	+
M63	E2F4_HUMAN.H11MO.1.A	-13	0.0261666	20.1221	0.435923	14	GTGGGGGTGTGCCGGCGCGGGACCGGGGACGCGCTGCCGC	GGCGGGAAATTTGA	+
M63	RREB1_HUMAN.H11MO.0.D	-1	0.0262079	20.1538	0.435923	22	GTGGGGGTGTGCCGGCGCGGGACCGGGGACGCGCTGCCGC	GGGGGGGGGGGTGGTTTGGGGT	+
M63	ZN350_HUMAN.H11MO.1.D	-7	0.0265109	20.3869	0.435923	24	GTGGGGGTGTGCCGGCGCGGGACCGGGGACGCGCTGCCGC	ACGGGGCGCAGGGATTTGTTGCCC	+
M63	MXI1_HUMAN.H11MO.0.A	-29	0.0266171	20.4686	0.435923	11	GTGGGGGTGTGCCGGCGCGGGACCGGGGACGCGCTGCCGC	CCCGCCGCCACGTGC	-
M63	NRF1_HUMAN.H11MO.0.A	-4	0.0273235	21.0118	0.441144	17	GTGGGGGTGTGCCGGCGCGGGACCGGGGACGCGCTGCCGC	CACTGCGCATGCGCAGG	+
M63	ZN524_HUMAN.H11MO.0.D	-4	0.0278935	21.4501	0.441144	18	GTGGGGGTGTGCCGGCGCGGGACCGGGGACGCGCTGCCGC	GGGTTCGAGGGTTCGAGT	+
M63	LYL1_HUMAN.H11MO.0.A	-1	0.0279919	21.5258	0.441144	14	GTGGGGGTGTGCCGGCGCGGGACCGGGGACGCGCTGCCGC	CAGGAAACAGCTGG	-
M63	RARG_HUMAN.H11MO.0.B	-8	0.0314924	24.2177	0.47409	18	GTGGGGGTGTGCCGGCGCGGGACCGGGGACGCGCTGCCGC	AGGTCAGAGTGACCTGGG	+
M63	ZIC2_HUMAN.H11MO.0.D	-5	0.0323488	24.8763	0.482113	15	GTGGGGGTGTGCCGGCGCGGGACCGGGGACGCGCTGCCGC	TCACAGCAGGGGGCC	-
M64	SP2_HUMAN.H11MO.0.A	-3	8.00987e-05	0.0615959	0.0559039	22	ATTGGGGCGAACGCGGCCCGCCGGCTGGCGTGACCTCGAA	GGGGGGGGGGCGGGGCCGGGGG	+
M64	THAP1_HUMAN.H11MO.0.C	-11	8.00987e-05	0.0615959	0.0559039	22	ATTGGGGCGAACGCGGCCCGCCGGCTGGCGTGACCTCGAA	CGCCGCCATCTTGGCTGCGGGC	+
M64	ZN335_HUMAN.H11MO.0.A	-11	0.000110159	0.0847124	0.0559039	22	ATTGGGGCGAACGCGGCCCGCCGGCTGGCGTGACCTCGAA	GGCTGTCCTCGGCGCTGCCTGA	+
M64	ZN563_HUMAN.H11MO.0.C	-9	0.00021794	0.167596	0.0829506	21	ATTGGGGCGAACGCGGCCCGCCGGCTGGCGTGACCTCGAA	GCAGCTGCCAGTGAGGATCCC	-
M64	SP3_HUMAN.H11MO.0.B	-2	0.000534838	0.41129	0.162853	20	ATTGGGGCGAACGCGGCCCGCCGGCTGGCGTGACCTCGAA	GGGGGGGGGCGGGGCCGGGG	+
M64	HEY2_HUMAN.H11MO.0.D	-4	0.00102963	0.791782	0.229229	17	ATTGGGGCGAACGCGGCCCGCCGGCTGGCGTGACCTCGAA	GGGGGCACGTGGCATTA	+
M64	SRBP2_HUMAN.H11MO.0.B	-22	0.00123542	0.950041	0.229229	13	ATTGGGGCGAACGCGGCCCGCCGGCTGGCGTGACCTCGAA	GGGTGGGGTGAGG	+
M64	PROX1_HUMAN.H11MO.0.D	-13	0.001313	1.0097	0.229229	17	ATTGGGGCGAACGCGGCCCGCCGGCTGGCGTGACCTCGAA	GGGTAAGGCGGGTTGGG	+
M64	PATZ1_HUMAN.H11MO.0.C	-3	0.00155416	1.19515	0.236613	22	ATTGGGGCGAACGCGGCCCGCCGGCTGGCGTGACCTCGAA	GGGGAGGGGGCGGGGGGGGAGG	+
M64	KLF6_HUMAN.H11MO.0.A	-4	0.00231326	1.7789	0.314805	19	ATTGGGGCGAACGCGGCCCGCCGGCTGGCGTGACCTCGAA	GGAAGGGCGGGGCCGGGGG	+
M64	KLF3_HUMAN.H11MO.0.B	-2	0.00267388	2.05621	0.314805	19	ATTGGGGCGAACGCGGCCCGCCGGCTGGCGTGACCTCGAA	GGGGAGGGGCGGGGCCGGG	+
M64	ZFX_HUMAN.H11MO.1.A	-2	0.00287436	2.21038	0.314805	17	ATTGGGGCGAACGCGGCCCGCCGGCTGGCGTGACCTCGAA	GGGGGCGGAGGCCGGGG	+
M64	NR1H4_HUMAN.H11MO.0.B	-5	0.00308643	2.37347	0.314805	19	ATTGGGGCGAACGCGGCCCGCCGGCTGGCGTGACCTCGAA	GGGGTCAATGACCCCGAGG	+
M64	PTF1A_HUMAN.H11MO.0.B	-6	0.00310163	2.38515	0.314805	18	ATTGGGGCGAACGCGGCCCGCCGGCTGGCGTGACCTCGAA	GGGAAAGGGGGCAGCTGG	-
M64	TBX15_HUMAN.H11MO.0.D	-12	0.00331428	2.54868	0.315364	19	ATTGGGGCGAACGCGGCCCGCCGGCTGGCGTGACCTCGAA	GGGGGGGGGGGGGTGGGGG	+
M64	VEZF1_HUMAN.H11MO.0.C	-3	0.00540671	4.15776	0.484203	22	ATTGGGGCGAACGCGGCCCGCCGGCTGGCGTGACCTCGAA	GGGGAGGGGGGAGGGGGAGGGG	+
M65	SP2_HUMAN.H11MO.0.A	-3	0.000181899	0.139881	0.206946	22	CGGTCGGAGGCGGCGAGCCGGACAGCGCCGGGGCTTCCCG	GGGGGGGGGGCGGGGCCGGGGG	+
M65	SP4_HUMAN.H11MO.1.A	-5	0.000427426	0.328691	0.206946	16	CGGTCGGAGGCGGCGAGCCGGACAGCGCCGGGGCTTCCCG	GGAGGGGGCGGGGCCG	+
M65	KLF9_HUMAN.H11MO.0.C	-5	0.00047041	0.361746	0.206946	15	CGGTCGGAGGCGGCGAGCCGGACAGCGCCGGGGCTTCCCG	GGAGGGGGCGTGGCC	+
M65	NFKB2_HUMAN.H11MO.0.B	-29	0.000545397	0.41941	0.206946	11	CGGTCGGAGGCGGCGAGCCGGACAGCGCCGGGGCTTCCCG	GGGGCTTTCCC	-
M65	SP3_HUMAN.H11MO.0.B	-4	0.000981221	0.754559	0.233366	20	CGGTCGGAGGCGGCGAGCCGGACAGCGCCGGGGCTTCCCG	GGGGGGGGGCGGGGCCGGGG	+
M65	ZN467_HUMAN.H11MO.0.C	-11	0.00103283	0.794249	0.233366	22	CGGTCGGAGGCGGCGAGCCGGACAGCGCCGGGGCTTCCCG	GGGGAGGGGAGGGGGGGGGGGG	+
M65	SP1_HUMAN.H11MO.1.A	-7	0.00117418	0.902944	0.233366	14	CGGTCGGAGGCGGCGAGCCGGACAGCGCCGGGGCTTCCCG	GGGGGGCGGGGCCG	+
M65	VEZF1_HUMAN.H11MO.0.C	-4	0.00135983	1.04571	0.233366	22	CGGTCGGAGGCGGCGAGCCGGACAGCGCCGGGGCTTCCCG	GGGGAGGGGGGAGGGGGAGGGG	+
M65	SP2_HUMAN.H11MO.1.B	-7	0.00172072	1.32324	0.233366	12	CGGTCGGAGGCGGCGAGCCGGACAGCGCCGGGGCTTCCCG	AGGGGGCGGGGC	+
M65	ZN768_HUMAN.H11MO.0.C	-6	0.00184048	1.41533	0.233366	20	CGGTCGGAGGCGGCGAGCCGGACAGCGCCGGGGCTTCCCG	GAGGCTCAGAGAGGTTAAGT	+
M65	RELB_HUMAN.H11MO.0.C	-28	0.00184507	1.41886	0.233366	12	CGGTCGGAGGCGGCGAGCCGGACAGCGCCGGGGCTTCCCG	GGGGGATTTCCC	+
M65	ELK3_HUMAN.H11MO.0.D	-30	0.00184507	1.41886	0.233366	10	CGGTCGGAGGCGGCGAGCCGGACAGCGCCGGGGCTTCCCG	GCACTTCCTGGG	-
M65	HIC1_HUMAN.H11MO.0.C	-30	0.00223675	1.72006	0.248469	9	CGGTCGGAGGCGGCGAGCCGGACAGCGCCGGGGCTTCCCG	GGGCAACCC	-
M65	SP1_HUMAN.H11MO.0.A	-7	0.00232901	1.79101	0.248469	22	CGGTCGGAGGCGGCGAGCCGGACAGCGCCGGGGCTTCCCG	GGGGGGCGGGGCCGGGGGGGGG	+
M65	THAP1_HUMAN.H11MO.0.C	-16	0.0024556	1.88836	0.248469	22	CGGTCGGAGGCGGCGAGCCGGACAGCGCCGGGGCTTCCCG	GCCCGCAGCCAAGATGGCGGCG	-
M65	PATZ1_HUMAN.H11MO.0.C	0	0.00302984	2.32995	0.286098	22	CGGTCGGAGGCGGCGAGCCGGACAGCGCCGGGGCTTCCCG	GGGGAGGGGGCGGGGGGGGAGG	+
M65	KLF14_HUMAN.H11MO.0.D	-6	0.00320448	2.46425	0.286098	13	CGGTCGGAGGCGGCGAGCCGGACAGCGCCGGGGCTTCCCG	AGGGGGGCGTGGC	+
M65	ZN263_HUMAN.H11MO.0.A	-12	0.00376407	2.89457	0.317388	20	CGGTCGGAGGCGGCGAGCCGGACAGCGCCGGGGCTTCCCG	GGGAGGAGGGAGAGGAGGAG	+
M65	ZN341_HUMAN.H11MO.0.C	-4	0.00413286	3.17817	0.330143	22	CGGTCGGAGGCGGCGAGCCGGACAGCGCCGGGGCTTCCCG	GGGGGGGGGGGGAGGGAAGAGC	+
M65	TBX1_HUMAN.H11MO.0.D	0	0.00442103	3.39977	0.330563	20	CGGTCGGAGGCGGCGAGCCGGACAGCGCCGGGGCTTCCCG	GGGTGGGCAGGGGTGGGCGG	+
M65	ZBT17_HUMAN.H11MO.0.A	1	0.00457371	3.51718	0.330563	18	CGGTCGGAGGCGGCGAGCCGGACAGCGCCGGGGCTTCCCG	GAGGGTGGGGGAGGGGAAG	+
M65	MAZ_HUMAN.H11MO.0.A	-10	0.00481659	3.70396	0.332294	22	CGGTCGGAGGCGGCGAGCCGGACAGCGCCGGGGCTTCCCG	GGGGGAGGGGGGGGGGGGGGGG	+
M65	SP4_HUMAN.H11MO.0.A	0	0.00518445	3.98684	0.342121	20	CGGTCGGAGGCGGCGAGCCGGACAGCGCCGGGGCTTCCCG	GGGAAGGGGGCGGGGCCGGG	+
M65	ZBT14_HUMAN.H11MO.0.C	-9	0.00682368	5.24741	0.426322	9	CGGTCGGAGGCGGCGAGCCGGACAGCGCCGGGGCTTCCCG	GGAGCGCGC	+
M65	TBX15_HUMAN.H11MO.0.D	0	0.0070222	5.40007	0.426322	19	CGGTCGGAGGCGGCGAGCCGGACAGCGCCGGGGCTTCCCG	GGGGGGGGGGGGGTGGGGG	+
M65	PLAL1_HUMAN.H11MO.0.D	-30	0.00767973	5.90571	0.448309	10	CGGTCGGAGGCGGCGAGCCGGACAGCGCCGGGGCTTCCCG	GGGCCCCCCG	-
M65	AHR_HUMAN.H11MO.0.B	-9	0.00905773	6.96539	0.462105	9	CGGTCGGAGGCGGCGAGCCGGACAGCGCCGGGGCTTCCCG	GTTGCGTGC	+
M65	TF65_HUMAN.H11MO.0.A	-27	0.00917146	7.05285	0.462105	13	CGGTCGGAGGCGGCGAGCCGGACAGCGCCGGGGCTTCCCG	CAGGGAATTTCCAG	+
M65	KAISO_HUMAN.H11MO.0.A	-4	0.00930665	7.15681	0.462105	15	CGGTCGGAGGCGGCGAGCCGGACAGCGCCGGGGCTTCCCG	CAAATCTCGCGAGAA	+
M65	ZN263_HUMAN.H11MO.1.A	-10	0.00999185	7.68373	0.462105	11	CGGTCGGAGGCGGCGAGCCGGACAGCGCCGGGGCTTCCCG	GAGGGAGGAGG	+
M65	NFKB1_HUMAN.H11MO.1.B	-29	0.00999185	7.68373	0.462105	11	CGGTCGGAGGCGGCGAGCCGGACAGCGCCGGGGCTTCCCG	GGGAATTTCCC	-
M65	RARG_HUMAN.H11MO.2.D	-16	0.010152	7.80692	0.462105	20	CGGTCGGAGGCGGCGAGCCGGACAGCGCCGGGGCTTCCCG	GGGGGTCACCCAGAGGTCAC	+
M65	E2F4_HUMAN.H11MO.0.A	-8	0.0104368	8.02589	0.462105	13	CGGTCGGAGGCGGCGAGCCGGACAGCGCCGGGGCTTCCCG	GGGGGCGGGAAAT	+
M65	ZN335_HUMAN.H11MO.0.A	-5	0.0106394	8.18173	0.462105	22	CGGTCGGAGGCGGCGAGCCGGACAGCGCCGGGGCTTCCCG	TCAGGCAGCGCCGAGGACAGCC	-
M65	KLF3_HUMAN.H11MO.0.B	-4	0.0106562	8.19464	0.462105	19	CGGTCGGAGGCGGCGAGCCGGACAGCGCCGGGGCTTCCCG	GGGGAGGGGCGGGGCCGGG	+
M65	ZN770_HUMAN.H11MO.0.C	-12	0.0117139	9.00796	0.493859	22	CGGTCGGAGGCGGCGAGCCGGACAGCGCCGGGGCTTCCCG	GGGAGGCTGAGGCGGGAGGATC	+
M65	WT1_HUMAN.H11MO.0.C	-6	0.0124095	9.54293	0.496175	20	CGGTCGGAGGCGGCGAGCCGGACAGCGCCGGGGCTTCCCG	GGGCGGGGGAGGAGGGGGGG	+
M65	KLF16_HUMAN.H11MO.0.D	-8	0.0124226	9.553	0.496175	19	CGGTCGGAGGCGGCGAGCCGGACAGCGCCGGGGCTTCCCG	GGGGGCGGGGGGGGGGGGG	+
M66	RFX1_HUMAN.H11MO.0.B	-4	0.000190723	0.146666	0.104646	22	ACGTCTTGCCCCTGCCGGGGGGCCGCCGCCTCGAAGACGG	GCCCCGGTTGCCATGGCGACGG	+
M66	NR1H4_HUMAN.H11MO.0.B	-13	0.0002657	0.204323	0.104646	19	ACGTCTTGCCCCTGCCGGGGGGCCGCCGCCTCGAAGACGG	CCTCGGGGTCATTGACCCC	-
M66	ZFX_HUMAN.H11MO.1.A	-17	0.000365361	0.280963	0.104646	17	ACGTCTTGCCCCTGCCGGGGGGCCGCCGCCTCGAAGACGG	GGGGGCGGAGGCCGGGG	+
M66	SP2_HUMAN.H11MO.0.A	-13	0.000375947	0.289103	0.104646	22	ACGTCTTGCCCCTGCCGGGGGGCCGCCGCCTCGAAGACGG	GGGGGGGGGGCGGGGCCGGGGG	+
M66	PATZ1_HUMAN.H11MO.0.C	-18	0.000435662	0.335024	0.104646	22	ACGTCTTGCCCCTGCCGGGGGGCCGCCGCCTCGAAGACGG	GGGGAGGGGGCGGGGGGGGAGG	+
M66	THAP1_HUMAN.H11MO.0.C	-20	0.000542249	0.41699	0.104646	20	ACGTCTTGCCCCTGCCGGGGGGCCGCCGCCTCGAAGACGG	GCCCGCAGCCAAGATGGCGGCG	-
M66	TFCP2_HUMAN.H11MO.0.D	-3	0.000553268	0.425463	0.104646	16	ACGTCTTGCCCCTGCCGGGGGGCCGCCGCCTCGAAGACGG	TCTGGCCAGTTCAGGC	-
M66	SP4_HUMAN.H11MO.0.A	-13	0.000689111	0.529926	0.115857	20	ACGTCTTGCCCCTGCCGGGGGGCCGCCGCCTCGAAGACGG	GGGAAGGGGGCGGGGCCGGG	+
M66	ZEP2_HUMAN.H11MO.0.D	-1	0.000896267	0.689229	0.119828	14	ACGTCTTGCCCCTGCCGGGGGGCCGCCGCCTCGAAGACGG	GGGGTTTCCCTACC	-
M66	SP3_HUMAN.H11MO.0.B	-13	0.000999389	0.76853	0.119828	20	ACGTCTTGCCCCTGCCGGGGGGCCGCCGCCTCGAAGACGG	GGGGGGGGGCGGGGCCGGGG	+
M66	TLX1_HUMAN.H11MO.0.D	-15	0.00106183	0.81655	0.119828	17	ACGTCTTGCCCCTGCCGGGGGGCCGCCGCCTCGAAGACGG	CCTTGGCAACTTGCCAG	-
M66	BHE41_HUMAN.H11MO.0.D	-7	0.00107547	0.827037	0.119828	20	ACGTCTTGCCCCTGCCGGGGGGCCGCCGCCTCGAAGACGG	GCCTCTGCACGTGACCCGGT	-
M66	SPZ1_HUMAN.H11MO.0.D	-5	0.00117465	0.903308	0.119828	16	ACGTCTTGCCCCTGCCGGGGGGCCGCCGCCTCGAAGACGG	CGGCTGTTACCCTGGG	+
M66	ZN341_HUMAN.H11MO.0.C	-7	0.00126707	0.974375	0.119828	22	ACGTCTTGCCCCTGCCGGGGGGCCGCCGCCTCGAAGACGG	GCTCTTCCCTCCCCCCCCCCCC	-
M66	SPIC_HUMAN.H11MO.0.D	-4	0.00282848	2.1751	0.225256	13	ACGTCTTGCCCCTGCCGGGGGGCCGCCGCCTCGAAGACGG	CCTCCCCTTCCTC	-
M66	NFIC_HUMAN.H11MO.0.A	-16	0.0036135	2.77878	0.24993	17	ACGTCTTGCCCCTGCCGGGGGGCCGCCGCCTCGAAGACGG	CTTGGCAGGGAGCCAAG	-
M66	ZN563_HUMAN.H11MO.0.C	-4	0.00363383	2.79441	0.24993	21	ACGTCTTGCCCCTGCCGGGGGGCCGCCGCCTCGAAGACGG	GCAGCTGCCAGTGAGGATCCC	-
M66	PLAG1_HUMAN.H11MO.0.D	-4	0.00449911	3.45981	0.295989	17	ACGTCTTGCCCCTGCCGGGGGGCCGCCGCCTCGAAGACGG	GGGGGCATCAGGAGGGG	+
M66	ZN589_HUMAN.H11MO.0.D	-5	0.00480047	3.69156	0.302656	16	ACGTCTTGCCCCTGCCGGGGGGCCGCCGCCTCGAAGACGG	CGGCAGTAACCGTGGG	-
M66	OSR2_HUMAN.H11MO.0.C	-1	0.00517177	3.97709	0.306561	16	ACGTCTTGCCCCTGCCGGGGGGCCGCCGCCTCGAAGACGG	GCTGCTGCTTCTGCTG	+
M66	PAX8_HUMAN.H11MO.0.D	-7	0.00541081	4.16091	0.306561	14	ACGTCTTGCCCCTGCCGGGGGGCCGCCGCCTCGAAGACGG	GTCACTGAAGCGGG	+
M66	ZBT7B_HUMAN.H11MO.0.D	-6	0.00573276	4.40849	0.306561	21	ACGTCTTGCCCCTGCCGGGGGGCCGCCGCCTCGAAGACGG	CGCCGTTGCCATGGCAACGGG	+
M66	RARA_HUMAN.H11MO.0.A	5	0.00607801	4.67399	0.306561	15	ACGTCTTGCCCCTGCCGGGGGGCCGCCGCCTCGAAGACGG	CCTTGACCTCTTGATCCCCC	-
M66	CTCFL_HUMAN.H11MO.0.A	-5	0.00741018	5.69843	0.348503	17	ACGTCTTGCCCCTGCCGGGGGGCCGCCGCCTCGAAGACGG	CGGCGCCCCCTGGCGGC	-
M66	KLF6_HUMAN.H11MO.0.A	-9	0.0078133	6.00843	0.348503	19	ACGTCTTGCCCCTGCCGGGGGGCCGCCGCCTCGAAGACGG	GGAAGGGCGGGGCCGGGGG	+
M66	VEZF1_HUMAN.H11MO.0.C	-2	0.00783084	6.02192	0.348503	22	ACGTCTTGCCCCTGCCGGGGGGCCGCCGCCTCGAAGACGG	CCCCTCCCCCTCCCCCCTCCCC	-
M66	SP1_HUMAN.H11MO.0.A	-9	0.00832394	6.40111	0.35074	22	ACGTCTTGCCCCTGCCGGGGGGCCGCCGCCTCGAAGACGG	CCCCCCCCCGGCCCCGCCCCCC	-
M66	KLF3_HUMAN.H11MO.0.B	-7	0.00834471	6.41708	0.35074	19	ACGTCTTGCCCCTGCCGGGGGGCCGCCGCCTCGAAGACGG	GGGGAGGGGCGGGGCCGGG	+
M66	ZN554_HUMAN.H11MO.0.C	-6	0.00895218	6.88423	0.366103	20	ACGTCTTGCCCCTGCCGGGGGGCCGCCGCCTCGAAGACGG	AGCACCCCACATGGCTCAGC	-
M66	RFX5_HUMAN.H11MO.0.A	-10	0.00953896	7.33546	0.369705	20	ACGTCTTGCCCCTGCCGGGGGGCCGCCGCCTCGAAGACGG	TCTGCCTAGCAACAGCTGAC	-
M66	MXI1_HUMAN.H11MO.0.A	-7	0.00977323	7.51562	0.369705	15	ACGTCTTGCCCCTGCCGGGGGGCCGCCGCCTCGAAGACGG	CCCGCCGCCACGTGC	-
M66	RXRA_HUMAN.H11MO.0.A	-2	0.0108207	8.32113	0.380771	20	ACGTCTTGCCCCTGCCGGGGGGCCGCCGCCTCGAAGACGG	CTCTGACCTCTGCCTCCCCC	-
M66	MAFA_HUMAN.H11MO.0.D	-2	0.0121223	9.32208	0.400491	21	ACGTCTTGCCCCTGCCGGGGGGCCGCCGCCTCGAAGACGG	GTGCTGACCCCGCAGCCTTCG	+
M66	NFIA_HUMAN.H11MO.0.C	-17	0.0121751	9.36269	0.400491	15	ACGTCTTGCCCCTGCCGGGGGGCCGCCGCCTCGAAGACGG	TTGGCACGGTGCCAA	+
M66	MAZ_HUMAN.H11MO.0.A	-18	0.0134359	10.3322	0.426737	22	ACGTCTTGCCCCTGCCGGGGGGCCGCCGCCTCGAAGACGG	GGGGGAGGGGGGGGGGGGGGGG	+
M66	IRX2_HUMAN.H11MO.0.D	0	0.0139668	10.7405	0.426737	19	ACGTCTTGCCCCTGCCGGGGGGCCGCCGCCTCGAAGACGG	CCAACATGCCCACCCATGT	-
M66	ZF64A_HUMAN.H11MO.0.D	-8	0.0141011	10.8438	0.426737	16	ACGTCTTGCCCCTGCCGGGGGGCCGCCGCCTCGAAGACGG	CAGGTTCCCGGGCCCC	-
M66	RARG_HUMAN.H11MO.2.D	3	0.0147527	11.3448	0.437701	17	ACGTCTTGCCCCTGCCGGGGGGCCGCCGCCTCGAAGACGG	GTGACCTCTGGGTGACCCCC	-
M66	AP2B_HUMAN.H11MO.0.B	-12	0.0156882	12.0642	0.452117	10	ACGTCTTGCCCCTGCCGGGGGGCCGCCGCCTCGAAGACGG	GCCCGGGGGC	+
M66	ZBT17_HUMAN.H11MO.0.A	-17	0.0158362	12.178	0.452117	19	ACGTCTTGCCCCTGCCGGGGGGCCGCCGCCTCGAAGACGG	GAGGGTGGGGGAGGGGAAG	+
M66	SMAD3_HUMAN.H11MO.0.B	-2	0.0177179	13.625	0.470342	12	ACGTCTTGCCCCTGCCGGGGGGCCGCCGCCTCGAAGACGG	CTCTGTCACCTG	+
M67	ZN563_HUMAN.H11MO.0.C	-2	0.000328397	0.252537	0.282261	21	CCGCTAGCCGCGCAGGCGGCCCCCTCGCCCGCGGACTGGG	GGGATCCTCACTGGCAGCTGC	+
M67	THAP1_HUMAN.H11MO.0.C	-14	0.000694879	0.534362	0.282261	22	CCGCTAGCCGCGCAGGCGGCCCCCTCGCCCGCGGACTGGG	CGCCGCCATCTTGGCTGCGGGC	+
M67	IRX2_HUMAN.H11MO.0.D	-19	0.000866216	0.66612	0.282261	19	CCGCTAGCCGCGCAGGCGGCCCCCTCGCCCGCGGACTGGG	CCAACATGCCCACCCATGT	-
M67	SP3_HUMAN.H11MO.0.B	-5	0.00111991	0.861208	0.282261	20	CCGCTAGCCGCGCAGGCGGCCCCCTCGCCCGCGGACTGGG	CCCCGGCCCCGCCCCCCCCC	-
M67	ZFX_HUMAN.H11MO.1.A	-13	0.00121643	0.935438	0.282261	17	CCGCTAGCCGCGCAGGCGGCCCCCTCGCCCGCGGACTGGG	CCCCGGCCTCCGCCCCC	-
M67	SP2_HUMAN.H11MO.0.A	-8	0.00138379	1.06413	0.282261	22	CCGCTAGCCGCGCAGGCGGCCCCCTCGCCCGCGGACTGGG	CCCCCGGCCCCGCCCCCCCCCC	-
M67	TLX1_HUMAN.H11MO.0.D	-22	0.00166901	1.28347	0.282261	17	CCGCTAGCCGCGCAGGCGGCCCCCTCGCCCGCGGACTGGG	CCTTGGCAACTTGCCAG	-
M67	RXRA_HUMAN.H11MO.0.A	-10	0.00184527	1.41901	0.282261	20	CCGCTAGCCGCGCAGGCGGCCCCCTCGCCCGCGGACTGGG	CTCTGACCTCTGCCTCCCCC	-
M67	PROX1_HUMAN.H11MO.0.D	-9	0.00332097	2.55383	0.387053	17	CCGCTAGCCGCGCAGGCGGCCCCCTCGCCCGCGGACTGGG	CCCAACCCGCCTTACCC	-
M67	KLF6_HUMAN.H11MO.0.A	-21	0.00369749	2.84337	0.387053	19	CCGCTAGCCGCGCAGGCGGCCCCCTCGCCCGCGGACTGGG	CCCCCGGCCCCGCCCTTCC	-
M67	NR1D1_HUMAN.H11MO.0.B	-19	0.00396169	3.04654	0.387053	19	CCGCTAGCCGCGCAGGCGGCCCCCTCGCCCGCGGACTGGG	CCTTCTGACCCACTTCCCT	-
M67	PATZ1_HUMAN.H11MO.0.C	-19	0.00505176	3.8848	0.387053	21	CCGCTAGCCGCGCAGGCGGCCCCCTCGCCCGCGGACTGGG	CCTCCCCCCCCGCCCCCTCCCC	-
M67	PTF1A_HUMAN.H11MO.0.B	7	0.00522615	4.01891	0.387053	11	CCGCTAGCCGCGCAGGCGGCCCCCTCGCCCGCGGACTGGG	CCAGCTGCCCCCTTTCCC	+
M67	VEZF1_HUMAN.H11MO.0.C	-7	0.00537446	4.13296	0.387053	22	CCGCTAGCCGCGCAGGCGGCCCCCTCGCCCGCGGACTGGG	CCCCTCCCCCTCCCCCCTCCCC	-
M67	TAL1_HUMAN.H11MO.0.A	-28	0.00680031	5.22944	0.43342	12	CCGCTAGCCGCGCAGGCGGCCCCCTCGCCCGCGGACTGGG	CTGGGGGGGGCAGATAAGG	+
M67	GATA1_HUMAN.H11MO.0.A	8	0.00775843	5.96623	0.469259	11	CCGCTAGCCGCGCAGGCGGCCCCCTCGCCCGCGGACTGGG	TCTTATCTGTCCCCGCCAG	-
M67	GATA2_HUMAN.H11MO.0.A	-28	0.00828295	6.36959	0.469259	12	CCGCTAGCCGCGCAGGCGGCCCCCTCGCCCGCGGACTGGG	CTGGGGGGTGGAGATAAGG	+
M69	THAP1_HUMAN.H11MO.0.C	-17	5.28365e-05	0.0406313	0.080184	22	GCATGCACCGCCTGCCCTCCGTCCAGGGTGATTGGGGCCG	CGCCGCCATCTTGGCTGCGGGC	+
M69	PAX2_HUMAN.H11MO.0.D	-15	0.000224259	0.172455	0.122053	18	GCATGCACCGCCTGCCCTCCGTCCAGGGTGATTGGGGCCG	GTTCAGTCATGCGTGACA	+
M69	ZN341_HUMAN.H11MO.0.C	-4	0.000244588	0.188088	0.122053	22	GCATGCACCGCCTGCCCTCCGTCCAGGGTGATTGGGGCCG	GCTCTTCCCTCCCCCCCCCCCC	-
M69	PROX1_HUMAN.H11MO.0.D	-20	0.000324158	0.249277	0.122053	17	GCATGCACCGCCTGCCCTCCGTCCAGGGTGATTGGGGCCG	GGGTAAGGCGGGTTGGG	+
M69	TLX1_HUMAN.H11MO.0.D	-10	0.000547657	0.421149	0.122053	17	GCATGCACCGCCTGCCCTCCGTCCAGGGTGATTGGGGCCG	CTGGCAAGTTGCCAAGG	+
M69	ZN335_HUMAN.H11MO.0.A	-9	0.000562982	0.432933	0.122053	22	GCATGCACCGCCTGCCCTCCGTCCAGGGTGATTGGGGCCG	GGCTGTCCTCGGCGCTGCCTGA	+
M69	SP2_HUMAN.H11MO.0.A	-7	0.000562982	0.432933	0.122053	22	GCATGCACCGCCTGCCCTCCGTCCAGGGTGATTGGGGCCG	CCCCCGGCCCCGCCCCCCCCCC	-
M69	ZN563_HUMAN.H11MO.0.C	-19	0.000945427	0.727034	0.145725	21	GCATGCACCGCCTGCCCTCCGTCCAGGGTGATTGGGGCCG	GCAGCTGCCAGTGAGGATCCC	-
M69	Z324A_HUMAN.H11MO.0.C	-15	0.00097712	0.751405	0.145725	23	GCATGCACCGCCTGCCCTCCGTCCAGGGTGATTGGGGCCG	TGGCAGCAAAGGATGGTTTGATA	-
M69	PATZ1_HUMAN.H11MO.0.C	-7	0.001083	0.832824	0.145725	22	GCATGCACCGCCTGCCCTCCGTCCAGGGTGATTGGGGCCG	CCTCCCCCCCCGCCCCCTCCCC	-
M69	KLF3_HUMAN.H11MO.0.B	0	0.00110775	0.851859	0.145725	19	GCATGCACCGCCTGCCCTCCGTCCAGGGTGATTGGGGCCG	CCCGGCCCCGCCCCTCCCC	-
M69	SP4_HUMAN.H11MO.0.A	0	0.00118832	0.913819	0.145725	20	GCATGCACCGCCTGCCCTCCGTCCAGGGTGATTGGGGCCG	CCCGGCCCCGCCCCCTTCCC	-
M69	SRBP2_HUMAN.H11MO.0.B	-20	0.00156701	1.20503	0.169863	13	GCATGCACCGCCTGCCCTCCGTCCAGGGTGATTGGGGCCG	GGGTGGGGTGAGG	+
M69	IRX2_HUMAN.H11MO.0.D	-1	0.00219585	1.68861	0.196023	19	GCATGCACCGCCTGCCCTCCGTCCAGGGTGATTGGGGCCG	CCAACATGCCCACCCATGT	-
M69	ZFX_HUMAN.H11MO.1.A	-7	0.00259913	1.99873	0.212528	17	GCATGCACCGCCTGCCCTCCGTCCAGGGTGATTGGGGCCG	CCCCGGCCTCCGCCCCC	-
M69	SP3_HUMAN.H11MO.0.B	-8	0.00266082	2.04617	0.212528	20	GCATGCACCGCCTGCCCTCCGTCCAGGGTGATTGGGGCCG	CCCCGGCCCCGCCCCCCCCC	-
M69	VEZF1_HUMAN.H11MO.0.C	-2	0.0028558	2.19611	0.216696	22	GCATGCACCGCCTGCCCTCCGTCCAGGGTGATTGGGGCCG	CCCCTCCCCCTCCCCCCTCCCC	-
M69	TFCP2_HUMAN.H11MO.0.D	-21	0.00320372	2.46366	0.227068	16	GCATGCACCGCCTGCCCTCCGTCCAGGGTGATTGGGGCCG	TCTGGCCAGTTCAGGC	-
M69	RXRA_HUMAN.H11MO.0.A	-9	0.00378713	2.91231	0.249618	20	GCATGCACCGCCTGCCCTCCGTCCAGGGTGATTGGGGCCG	CTCTGACCTCTGCCTCCCCC	-
M69	PURA_HUMAN.H11MO.0.D	0	0.00444192	3.41584	0.249618	17	GCATGCACCGCCTGCCCTCCGTCCAGGGTGATTGGGGCCG	CCCTGCCCCCCCCTTCC	-
M69	KLF6_HUMAN.H11MO.0.A	2	0.00487086	3.74569	0.249618	17	GCATGCACCGCCTGCCCTCCGTCCAGGGTGATTGGGGCCG	CCCCCGGCCCCGCCCTTCC	-
M69	RFX5_HUMAN.H11MO.0.A	-11	0.00499307	3.83967	0.249618	20	GCATGCACCGCCTGCCCTCCGTCCAGGGTGATTGGGGCCG	GTCAGCTGTTGCTAGGCAGA	+
M69	OLIG2_HUMAN.H11MO.0.B	-7	0.00505017	3.88358	0.249618	18	GCATGCACCGCCTGCCCTCCGTCCAGGGTGATTGGGGCCG	CCAGCTGTTTCCCTTCTG	+
M69	RARG_HUMAN.H11MO.0.B	-22	0.00505017	3.88358	0.249618	18	GCATGCACCGCCTGCCCTCCGTCCAGGGTGATTGGGGCCG	CCCAGGTCACTCTGACCT	-
M69	PAX5_HUMAN.H11MO.0.A	1	0.00509899	3.92112	0.249618	20	GCATGCACCGCCTGCCCTCCGTCCAGGGTGATTGGGGCCG	GTCACGCTCTGCTGCCCAGGC	-
M69	NFIC_HUMAN.H11MO.0.A	-10	0.00555524	4.27198	0.263455	17	GCATGCACCGCCTGCCCTCCGTCCAGGGTGATTGGGGCCG	CTTGGCTCCCTGCCAAG	+
M69	ZN589_HUMAN.H11MO.0.D	-21	0.0059718	4.59231	0.274628	16	GCATGCACCGCCTGCCCTCCGTCCAGGGTGATTGGGGCCG	CCCACGGTTACTGCCG	+
M69	ZN667_HUMAN.H11MO.0.C	-1	0.00643935	4.95186	0.279208	19	GCATGCACCGCCTGCCCTCCGTCCAGGGTGATTGGGGCCG	GTGGCCTTAAAAGCTCAGC	+
M69	NR1D1_HUMAN.H11MO.0.B	-6	0.00791016	6.08291	0.328171	19	GCATGCACCGCCTGCCCTCCGTCCAGGGTGATTGGGGCCG	CCTTCTGACCCACTTCCCT	-
M69	RFX1_HUMAN.H11MO.0.B	-16	0.0085898	6.60556	0.334465	22	GCATGCACCGCCTGCCCTCCGTCCAGGGTGATTGGGGCCG	CCGTCGCCATGGCAACCGGGGC	-
M69	MAFA_HUMAN.H11MO.0.D	-2	0.00859532	6.6098	0.334465	21	GCATGCACCGCCTGCCCTCCGTCCAGGGTGATTGGGGCCG	GTGCTGACCCCGCAGCCTTCG	+
M69	LYL1_HUMAN.H11MO.0.A	-7	0.0105936	8.14646	0.382778	14	GCATGCACCGCCTGCCCTCCGTCCAGGGTGATTGGGGCCG	CCAGCTGTTTCCTG	+
M69	EGR1_HUMAN.H11MO.0.A	-21	0.011411	8.77505	0.402725	17	GCATGCACCGCCTGCCCTCCGTCCAGGGTGATTGGGGCCG	GAGGGCGTGGGCGGGGG	+
M69	MAZ_HUMAN.H11MO.0.A	-5	0.0131995	10.1504	0.445142	22	GCATGCACCGCCTGCCCTCCGTCCAGGGTGATTGGGGCCG	CCCCCCCCCCCCCCCCTCCCCC	-
M70	SP1_HUMAN.H11MO.0.A	-6	2.10183e-05	0.0161631	0.0312891	22	ACACCTCCCCCCCCAGGACCAACCCCCCCACCAACGTCCC	CCCCCCCCCGGCCCCGCCCCCC	-
M70	PATZ1_HUMAN.H11MO.0.C	-5	0.000391724	0.301236	0.227065	22	ACACCTCCCCCCCCAGGACCAACCCCCCCACCAACGTCCC	CCTCCCCCCCCGCCCCCTCCCC	-
M70	SNAI2_HUMAN.H11MO.0.A	1	0.000789674	0.60726	0.227065	9	ACACCTCCCCCCCCAGGACCAACCCCCCCACCAACGTCCC	TGCACCTGCC	-
M70	ZSC22_HUMAN.H11MO.0.C	-3	0.000925855	0.711983	0.227065	16	ACACCTCCCCCCCCAGGACCAACCCCCCCACCAACGTCCC	CCTCCTCCCTCAGACC	-
M70	WT1_HUMAN.H11MO.1.B	0	0.000997516	0.76709	0.227065	11	ACACCTCCCCCCCCAGGACCAACCCCCCCACCAACGTCCC	CCTCCTCCCAC	-
M70	ZN784_HUMAN.H11MO.0.D	0	0.000997516	0.76709	0.227065	11	ACACCTCCCCCCCCAGGACCAACCCCCCCACCAACGTCCC	GTACCTACCTC	-
M70	ZN467_HUMAN.H11MO.0.C	-3	0.00123159	0.94709	0.227065	22	ACACCTCCCCCCCCAGGACCAACCCCCCCACCAACGTCCC	CCCCCCCCCCCCTCCCCTCCCC	-
M70	KLF3_HUMAN.H11MO.0.B	-13	0.00141279	1.08643	0.227065	19	ACACCTCCCCCCCCAGGACCAACCCCCCCACCAACGTCCC	CCCGGCCCCGCCCCTCCCC	-
M70	MAZ_HUMAN.H11MO.0.A	-4	0.00144318	1.1098	0.227065	22	ACACCTCCCCCCCCAGGACCAACCCCCCCACCAACGTCCC	CCCCCCCCCCCCCCCCTCCCCC	-
M70	GLIS3_HUMAN.H11MO.0.D	-1	0.00157637	1.21223	0.227065	10	ACACCTCCCCCCCCAGGACCAACCCCCCCACCAACGTCCC	TACCCCCCAC	-
M70	KLF15_HUMAN.H11MO.0.A	-8	0.0019678	1.51324	0.227065	19	ACACCTCCCCCCCCAGGACCAACCCCCCCACCAACGTCCC	CCCCCCCCTGCTCCTCCCC	-
M70	SP2_HUMAN.H11MO.0.A	-4	0.00197418	1.51814	0.227065	22	ACACCTCCCCCCCCAGGACCAACCCCCCCACCAACGTCCC	CCCCCGGCCCCGCCCCCCCCCC	-
M70	SP3_HUMAN.H11MO.0.B	-12	0.0020816	1.60075	0.227065	20	ACACCTCCCCCCCCAGGACCAACCCCCCCACCAACGTCCC	CCCCGGCCCCGCCCCCCCCC	-
M70	NR1H4_HUMAN.H11MO.0.B	-9	0.00219491	1.68788	0.227065	19	ACACCTCCCCCCCCAGGACCAACCCCCCCACCAACGTCCC	CCTCGGGGTCATTGACCCC	-
M70	ZEB1_HUMAN.H11MO.0.A	1	0.00228795	1.75943	0.227065	9	ACACCTCCCCCCCCAGGACCAACCCCCCCACCAACGTCCC	CTCACCTGTC	-
M70	CTCFL_HUMAN.H11MO.0.A	-1	0.00311671	2.39675	0.277039	17	ACACCTCCCCCCCCAGGACCAACCCCCCCACCAACGTCCC	CGGCGCCCCCTGGCGGC	-
M70	SP4_HUMAN.H11MO.1.A	2	0.00334496	2.57227	0.277039	14	ACACCTCCCCCCCCAGGACCAACCCCCCCACCAACGTCCC	CGGCCCCGCCCCCTCC	-
M70	KLF1_HUMAN.H11MO.0.A	-13	0.0033498	2.57599	0.277039	14	ACACCTCCCCCCCCAGGACCAACCCCCCCACCAACGTCCC	CCCGGCCCCGCCCC	-
M70	MAZ_HUMAN.H11MO.1.A	0	0.00372633	2.86554	0.279597	11	ACACCTCCCCCCCCAGGACCAACCCCCCCACCAACGTCCC	CCCCCTCCCTC	-
M70	VEZF1_HUMAN.H11MO.1.C	0	0.00383691	2.95058	0.279597	12	ACACCTCCCCCCCCAGGACCAACCCCCCCACCAACGTCCC	CCCCCTCCCCCT	-
M70	ZN770_HUMAN.H11MO.0.C	-18	0.00422685	3.25045	0.279597	22	ACACCTCCCCCCCCAGGACCAACCCCCCCACCAACGTCCC	GATCCTCCCGCCTCAGCCTCCC	-
M70	ZIC1_HUMAN.H11MO.0.B	-1	0.00444031	3.4146	0.279597	9	ACACCTCCCCCCCCAGGACCAACCCCCCCACCAACGTCCC	GACCACCCC	-
M70	PLAG1_HUMAN.H11MO.0.D	-22	0.00456358	3.50939	0.279597	17	ACACCTCCCCCCCCAGGACCAACCCCCCCACCAACGTCCC	CCCCTCCTGATGCCCCC	-
M70	ZN263_HUMAN.H11MO.1.A	0	0.00459409	3.53286	0.279597	11	ACACCTCCCCCCCCAGGACCAACCCCCCCACCAACGTCCC	CCTCCTCCCTC	-
M70	PATZ1_HUMAN.H11MO.1.C	-1	0.00476796	3.66656	0.279597	9	ACACCTCCCCCCCCAGGACCAACCCCCCCACCAACGTCCC	CCCCTCCCT	-
M70	KLF6_HUMAN.H11MO.0.A	-11	0.00488326	3.75523	0.279597	19	ACACCTCCCCCCCCAGGACCAACCCCCCCACCAACGTCCC	CCCCCGGCCCCGCCCTTCC	-
M70	ZFX_HUMAN.H11MO.1.A	-11	0.00508179	3.9079	0.280187	17	ACACCTCCCCCCCCAGGACCAACCCCCCCACCAACGTCCC	CCCCGGCCTCCGCCCCC	-
M70	GLI2_HUMAN.H11MO.0.D	0	0.00527393	4.05565	0.280396	11	ACACCTCCCCCCCCAGGACCAACCCCCCCACCAACGTCCC	AGACCACCCAC	-
M70	P53_HUMAN.H11MO.0.A	0	0.00594667	4.57299	0.296771	20	ACACCTCCCCCCCCAGGACCAACCCCCCCACCAACGTCCC	GGGCATGTCTGGGCATGTCT	-
M70	ID4_HUMAN.H11MO.0.D	2	0.00604689	4.65006	0.296771	9	ACACCTCCCCCCCCAGGACCAACCCCCCCACCAACGTCCC	TTACACCTGTC	-
M70	TBX15_HUMAN.H11MO.0.D	0	0.00632641	4.86501	0.296771	19	ACACCTCCCCCCCCAGGACCAACCCCCCCACCAACGTCCC	CCCCCACCCCCCCCCCCCC	-
M70	KLF16_HUMAN.H11MO.0.D	-3	0.00665959	5.12123	0.296771	19	ACACCTCCCCCCCCAGGACCAACCCCCCCACCAACGTCCC	CCCCCCCCCCCCCGCCCCC	-
M70	FEV_HUMAN.H11MO.0.B	-1	0.00715413	5.50153	0.296771	10	ACACCTCCCCCCCCAGGACCAACCCCCCCACCAACGTCCC	CGCTTCCCGC	-
M70	MYOD1_HUMAN.H11MO.0.A	0	0.00727108	5.59146	0.296771	15	ACACCTCCCCCCCCAGGACCAACCCCCCCACCAACGTCCC	GCAGCTGTTCCTGCC	+
M70	ZN281_HUMAN.H11MO.0.A	0	0.00727108	5.59146	0.296771	15	ACACCTCCCCCCCCAGGACCAACCCCCCCACCAACGTCCC	TCCCCTCCCCCACCC	-
M70	P73_HUMAN.H11MO.0.A	0	0.00737612	5.67224	0.296771	19	ACACCTCCCCCCCCAGGACCAACCCCCCCACCAACGTCCC	AGACATGCCCAGACATGCC	+
M70	P63_HUMAN.H11MO.0.A	0	0.00737612	5.67224	0.296771	19	ACACCTCCCCCCCCAGGACCAACCCCCCCACCAACGTCCC	GGGCATGCCTGGACATGCC	-
M70	COT1_HUMAN.H11MO.0.C	-11	0.0077654	5.97159	0.304211	17	ACACCTCCCCCCCCAGGACCAACCCCCCCACCAACGTCCC	CCCTGACCTCTGACCCC	-
M70	GLI3_HUMAN.H11MO.0.B	0	0.0084664	6.51066	0.323169	11	ACACCTCCCCCCCCAGGACCAACCCCCCCACCAACGTCCC	GGACCACCCAG	-
M70	WT1_HUMAN.H11MO.0.C	5	0.00889495	6.84022	0.326695	15	ACACCTCCCCCCCCAGGACCAACCCCCCCACCAACGTCCC	CCCCCCCTCCTCCCCCGCCC	-
M70	EGR2_HUMAN.H11MO.0.A	-1	0.0091499	7.03627	0.326695	18	ACACCTCCCCCCCCAGGACCAACCCCCCCACCAACGTCCC	CCCCTCCCACACCCCCCC	-
M70	E2F6_HUMAN.H11MO.0.A	-1	0.00985129	7.57564	0.326695	13	ACACCTCCCCCCCCAGGACCAACCCCCCCACCAACGTCCC	CCCTTCCCGCCCC	-
M70	ZBTB6_HUMAN.H11MO.0.C	-1	0.00985129	7.57564	0.326695	13	ACACCTCCCCCCCCAGGACCAACCCCCCCACCAACGTCCC	CGGCTCCAGCACC	-
M70	NR2C1_HUMAN.H11MO.0.C	1	0.00985129	7.57564	0.326695	12	ACACCTCCCCCCCCAGGACCAACCCCCCCACCAACGTCCC	CTGACCTCTGGCC	-
M70	ZN341_HUMAN.H11MO.0.C	-3	0.0101114	7.77564	0.326695	22	ACACCTCCCCCCCCAGGACCAACCCCCCCACCAACGTCCC	GCTCTTCCCTCCCCCCCCCCCC	-
M70	ZN148_HUMAN.H11MO.0.D	-1	0.0101493	7.80483	0.326695	15	ACACCTCCCCCCCCAGGACCAACCCCCCCACCAACGTCCC	CCCCTCCCCCACCCC	-
M70	GLI1_HUMAN.H11MO.0.D	0	0.0108982	8.38073	0.326695	12	ACACCTCCCCCCCCAGGACCAACCCCCCCACCAACGTCCC	AGACCACCCAGG	-
M70	CTCF_HUMAN.H11MO.0.A	-1	0.0110325	8.48397	0.326695	19	ACACCTCCCCCCCCAGGACCAACCCCCCCACCAACGTCCC	TGGCGCCCCCTGGTGGCCA	-
M70	TFCP2_HUMAN.H11MO.0.D	-2	0.011139	8.56591	0.326695	16	ACACCTCCCCCCCCAGGACCAACCCCCCCACCAACGTCCC	TCTGGCCAGTTCAGGC	-
M70	EOMES_HUMAN.H11MO.0.D	3	0.0116055	8.92466	0.326695	9	ACACCTCCCCCCCCAGGACCAACCCCCCCACCAACGTCCC	TTAACACCTCCT	-
M70	NFIC_HUMAN.H11MO.0.A	-12	0.0117478	9.03406	0.326695	17	ACACCTCCCCCCCCAGGACCAACCCCCCCACCAACGTCCC	CTTGGCTCCCTGCCAAG	+
M70	GABPA_HUMAN.H11MO.0.A	0	0.0123464	9.49441	0.326695	14	ACACCTCCCCCCCCAGGACCAACCCCCCCACCAACGTCCC	CCACTTCCGGTTCC	-
M70	ASCL1_HUMAN.H11MO.0.A	2	0.0123464	9.49441	0.326695	12	ACACCTCCCCCCCCAGGACCAACCCCCCCACCAACGTCCC	CTGCACCTGCTCCC	+
M70	HNF4A_HUMAN.H11MO.0.A	-14	0.0130687	10.0498	0.326695	14	ACACCTCCCCCCCCAGGACCAACCCCCCCACCAACGTCCC	TGGACTTTGGACTC	-
M70	SP1_HUMAN.H11MO.1.A	-14	0.0130687	10.0498	0.326695	14	ACACCTCCCCCCCCAGGACCAACCCCCCCACCAACGTCCC	CGGCCCCGCCCCCC	-
M70	ZN740_HUMAN.H11MO.0.D	-17	0.0130687	10.0498	0.326695	14	ACACCTCCCCCCCCAGGACCAACCCCCCCACCAACGTCCC	CCCACCCCCCCCCC	-
M70	AP2B_HUMAN.H11MO.0.B	-22	0.0131274	10.0949	0.326695	10	ACACCTCCCCCCCCAGGACCAACCCCCCCACCAACGTCCC	GCCCCCGGGC	-
M70	SP4_HUMAN.H11MO.0.A	-13	0.0131738	10.1307	0.326695	20	ACACCTCCCCCCCCAGGACCAACCCCCCCACCAACGTCCC	CCCGGCCCCGCCCCCTTCCC	-
M70	SNAI1_HUMAN.H11MO.0.C	0	0.0133258	10.2475	0.326695	8	ACACCTCCCCCCCCAGGACCAACCCCCCCACCAACGTCCC	CCACCTGG	-
M70	VEZF1_HUMAN.H11MO.0.C	-1	0.0133868	10.2945	0.326695	22	ACACCTCCCCCCCCAGGACCAACCCCCCCACCAACGTCCC	CCCCTCCCCCTCCCCCCTCCCC	-
M70	SALL4_HUMAN.H11MO.0.B	-2	0.0140217	10.7827	0.336671	10	ACACCTCCCCCCCCAGGACCAACCCCCCCACCAACGTCCC	CCCACCCTCC	-
M70	HNF4G_HUMAN.H11MO.0.B	-14	0.0146329	11.2527	0.340867	14	ACACCTCCCCCCCCAGGACCAACCCCCCCACCAACGTCCC	TGGACTTTGGACTC	-
M70	SP2_HUMAN.H11MO.1.B	0	0.0148834	11.4453	0.340867	12	ACACCTCCCCCCCCAGGACCAACCCCCCCACCAACGTCCC	GCCCCGCCCCCT	-
M70	ZN219_HUMAN.H11MO.0.D	-2	0.0148834	11.4453	0.340867	12	ACACCTCCCCCCCCAGGACCAACCCCCCCACCAACGTCCC	TCCGCCCCCCTC	-
M70	MBD2_HUMAN.H11MO.0.B	-10	0.0162225	12.4751	0.35766	11	ACACCTCCCCCCCCAGGACCAACCCCCCCACCAACGTCCC	CCTCCGGCCCG	-
M70	ZBT17_HUMAN.H11MO.0.A	-13	0.0163375	12.5635	0.35766	19	ACACCTCCCCCCCCAGGACCAACCCCCCCACCAACGTCCC	CTTCCCCTCCCCCACCCTC	-
M70	ZN263_HUMAN.H11MO.0.A	-7	0.0167535	12.8834	0.361452	20	ACACCTCCCCCCCCAGGACCAACCCCCCCACCAACGTCCC	CTCCTCCTCTCCCTCCTCCC	-
M70	KLF4_HUMAN.H11MO.0.A	-17	0.0170552	13.1155	0.362707	10	ACACCTCCCCCCCCAGGACCAACCCCCCCACCAACGTCCC	GCCACACCCT	-
M70	REL_HUMAN.H11MO.0.B	-14	0.0174334	13.4063	0.365528	15	ACACCTCCCCCCCCAGGACCAACCCCCCCACCAACGTCCC	TGGAATTTCCCTTCA	-
M70	SUH_HUMAN.H11MO.0.A	-3	0.0184081	14.1559	0.377035	11	ACACCTCCCCCCCCAGGACCAACCCCCCCACCAACGTCCC	TTTCCCACGCC	-
M70	PURA_HUMAN.H11MO.0.D	-12	0.0184888	14.2179	0.377035	17	ACACCTCCCCCCCCAGGACCAACCCCCCCACCAACGTCCC	CCCTGCCCCCCCCTTCC	-
M70	ELF5_HUMAN.H11MO.0.A	0	0.0193814	14.9043	0.389896	15	ACACCTCCCCCCCCAGGACCAACCCCCCCACCAACGTCCC	CCACTTCCTCCTTCC	-
M70	ZF64A_HUMAN.H11MO.0.D	-6	0.0197084	15.1558	0.391188	16	ACACCTCCCCCCCCAGGACCAACCCCCCCACCAACGTCCC	CAGGTTCCCGGGCCCC	-
M70	PROX1_HUMAN.H11MO.0.D	-17	0.0204124	15.6971	0.394971	17	ACACCTCCCCCCCCAGGACCAACCCCCCCACCAACGTCCC	CCCAACCCGCCTTACCC	-
M70	KLF9_HUMAN.H11MO.0.C	-16	0.0204296	15.7104	0.394971	15	ACACCTCCCCCCCCAGGACCAACCCCCCCACCAACGTCCC	GGCCACGCCCCCTCC	-
M70	EGR4_HUMAN.H11MO.0.D	-22	0.0208624	16.0432	0.398167	11	ACACCTCCCCCCCCAGGACCAACCCCCCCACCAACGTCCC	GCCCTGCCGCC	-
M70	RARG_HUMAN.H11MO.2.D	1	0.0212212	16.3191	0.399888	19	ACACCTCCCCCCCCAGGACCAACCCCCCCACCAACGTCCC	GTGACCTCTGGGTGACCCCC	-
M70	ZFX_HUMAN.H11MO.0.A	-12	0.022046	16.9534	0.403714	10	ACACCTCCCCCCCCAGGACCAACCCCCCCACCAACGTCCC	CCAGGCCCCG	+
M70	TBX1_HUMAN.H11MO.0.D	6	0.0222378	17.1009	0.403714	14	ACACCTCCCCCCCCAGGACCAACCCCCCCACCAACGTCCC	CCGCCCACCCCTGCCCACCC	-
M70	ELF1_HUMAN.H11MO.0.A	0	0.0240766	18.5149	0.428026	14	ACACCTCCCCCCCCAGGACCAACCCCCCCACCAACGTCCC	CCACTTCCGGGTTC	-
M70	SMAD3_HUMAN.H11MO.0.B	-4	0.0241521	18.5729	0.428026	12	ACACCTCCCCCCCCAGGACCAACCCCCCCACCAACGTCCC	CTCTGTCACCTG	+
M70	KLF14_HUMAN.H11MO.0.D	-17	0.0252273	19.3998	0.440134	13	ACACCTCCCCCCCCAGGACCAACCCCCCCACCAACGTCCC	GCCACGCCCCCCT	-
M70	HEY1_HUMAN.H11MO.0.D	2	0.0256261	19.7064	0.440134	10	ACACCTCCCCCCCCAGGACCAACCCCCCCACCAACGTCCC	CGACACGTGCCA	-
M70	TBX5_HUMAN.H11MO.0.D	2	0.0257223	19.7804	0.440134	6	ACACCTCCCCCCCCAGGACCAACCCCCCCACCAACGTCCC	TCACACCT	-
M70	KLF12_HUMAN.H11MO.0.C	-17	0.0266959	20.5292	0.447796	11	ACACCTCCCCCCCCAGGACCAACCCCCCCACCAACGTCCC	GCCCCGCCCCT	-
M70	ZN768_HUMAN.H11MO.0.C	3	0.0267716	20.5874	0.447796	17	ACACCTCCCCCCCCAGGACCAACCCCCCCACCAACGTCCC	ACTTAACCTCTCTGAGCCTC	-
M70	MYB_HUMAN.H11MO.0.A	0	0.0271822	20.9031	0.449612	12	ACACCTCCCCCCCCAGGACCAACCCCCCCACCAACGTCCC	CCAACTGCCACC	-
M70	ZN563_HUMAN.H11MO.0.C	0	0.0276404	21.2555	0.452167	21	ACACCTCCCCCCCCAGGACCAACCCCCCCACCAACGTCCC	GCAGCTGCCAGTGAGGATCCC	-
M70	GLIS1_HUMAN.H11MO.0.D	0	0.0282452	21.7206	0.453168	13	ACACCTCCCCCCCCAGGACCAACCCCCCCACCAACGTCCC	AGACCCCCCACGA	-
M70	AP2C_HUMAN.H11MO.0.A	-7	0.0283104	21.7707	0.453168	14	ACACCTCCCCCCCCAGGACCAACCCCCCCACCAACGTCCC	TGGCCTCAGGGCAT	-
M70	RXRA_HUMAN.H11MO.0.A	-18	0.029345	22.5663	0.464731	20	ACACCTCCCCCCCCAGGACCAACCCCCCCACCAACGTCCC	CTCTGACCTCTGCCTCCCCC	-
M70	IRX2_HUMAN.H11MO.0.D	-9	0.0316817	24.3633	0.489974	19	ACACCTCCCCCCCCAGGACCAACCCCCCCACCAACGTCCC	CCAACATGCCCACCCATGT	-
M70	TBX3_HUMAN.H11MO.0.C	3	0.0320112	24.6166	0.489974	8	ACACCTCCCCCCCCAGGACCAACCCCCCCACCAACGTCCC	TTCCCACCTCC	-
M70	AP2A_HUMAN.H11MO.0.A	-6	0.0325301	25.0156	0.489974	15	ACACCTCCCCCCCCAGGACCAACCCCCCCACCAACGTCCC	ATGGCCTCAGGGCAT	-
M70	ZN436_HUMAN.H11MO.0.C	-3	0.0328223	25.2404	0.489974	24	ACACCTCCCCCCCCAGGACCAACCCCCCCACCAACGTCCC	CCTCCTCCAGGAAGCCTTCCCTGA	-
M70	Z324A_HUMAN.H11MO.0.C	4	0.0329138	25.3107	0.489974	19	ACACCTCCCCCCCCAGGACCAACCCCCCCACCAACGTCCC	TATCAAACCATCCTTTGCTGCCA	+
M70	ELF2_HUMAN.H11MO.0.C	0	0.0333971	25.6824	0.492247	13	ACACCTCCCCCCCCAGGACCAACCCCCCCACCAACGTCCC	CCACTTCCGGGTT	-
M71	SP2_HUMAN.H11MO.0.A	-5	0.000203353	0.156378	0.164627	22	GGCAGCCCCGGGCCGCAGCTGGCGGCCCGCCTCCGGCGGG	CCCCCGGCCCCGCCCCCCCCCC	-
M71	CLOCK_HUMAN.H11MO.0.C	-2	0.000216585	0.166554	0.164627	14	GGCAGCCCCGGGCCGCAGCTGGCGGCCCGCCTCCGGCGGG	CAGACACGTGAACA	+
M71	RXRA_HUMAN.H11MO.0.A	0	0.000807775	0.621179	0.202614	20	GGCAGCCCCGGGCCGCAGCTGGCGGCCCGCCTCCGGCGGG	CTCTGACCTCTGCCTCCCCC	-
M71	IRX2_HUMAN.H11MO.0.D	-12	0.00084568	0.650328	0.202614	19	GGCAGCCCCGGGCCGCAGCTGGCGGCCCGCCTCCGGCGGG	CCAACATGCCCACCCATGT	-
M71	SP3_HUMAN.H11MO.0.B	0	0.00087026	0.66923	0.202614	20	GGCAGCCCCGGGCCGCAGCTGGCGGCCCGCCTCCGGCGGG	CCCCGGCCCCGCCCCCCCCC	-
M71	NR1D1_HUMAN.H11MO.0.B	-17	0.00106338	0.817736	0.202614	19	GGCAGCCCCGGGCCGCAGCTGGCGGCCCGCCTCCGGCGGG	CCTTCTGACCCACTTCCCT	-
M71	THAP1_HUMAN.H11MO.0.C	-5	0.0011565	0.889345	0.202614	22	GGCAGCCCCGGGCCGCAGCTGGCGGCCCGCCTCCGGCGGG	GCCCGCAGCCAAGATGGCGGCG	-
M71	ZN563_HUMAN.H11MO.0.C	-19	0.00117082	0.900361	0.202614	21	GGCAGCCCCGGGCCGCAGCTGGCGGCCCGCCTCCGGCGGG	GGGATCCTCACTGGCAGCTGC	+
M71	ZFX_HUMAN.H11MO.1.A	-6	0.00131991	1.01501	0.202614	17	GGCAGCCCCGGGCCGCAGCTGGCGGCCCGCCTCCGGCGGG	CCCCGGCCTCCGCCCCC	-
M71	GATA1_HUMAN.H11MO.0.A	-29	0.00133281	1.02493	0.202614	11	GGCAGCCCCGGGCCGCAGCTGGCGGCCCGCCTCCGGCGGG	CTGGCGGGGACAGATAAGA	+
M71	KLF3_HUMAN.H11MO.0.B	0	0.00296945	2.28351	0.360858	19	GGCAGCCCCGGGCCGCAGCTGGCGGCCCGCCTCCGGCGGG	CCCGGCCCCGCCCCTCCCC	-
M71	KLF6_HUMAN.H11MO.0.A	0	0.00451698	3.47356	0.360858	19	GGCAGCCCCGGGCCGCAGCTGGCGGCCCGCCTCCGGCGGG	GGAAGGGCGGGGCCGGGGG	+
M71	RARG_HUMAN.H11MO.0.B	6	0.00455676	3.50415	0.360858	12	GGCAGCCCCGGGCCGCAGCTGGCGGCCCGCCTCCGGCGGG	AGGTCAGAGTGACCTGGG	+
M71	PROX1_HUMAN.H11MO.0.D	-12	0.00486459	3.74087	0.360858	17	GGCAGCCCCGGGCCGCAGCTGGCGGCCCGCCTCCGGCGGG	CCCAACCCGCCTTACCC	-
M71	ZN554_HUMAN.H11MO.0.C	-20	0.00504246	3.87765	0.360858	20	GGCAGCCCCGGGCCGCAGCTGGCGGCCCGCCTCCGGCGGG	AGCACCCCACATGGCTCAGC	-
M71	PATZ1_HUMAN.H11MO.0.C	-14	0.00523903	4.02882	0.360858	22	GGCAGCCCCGGGCCGCAGCTGGCGGCCCGCCTCCGGCGGG	CCTCCCCCCCCGCCCCCTCCCC	-
M71	SP4_HUMAN.H11MO.0.A	-1	0.00575397	4.4248	0.360858	20	GGCAGCCCCGGGCCGCAGCTGGCGGCCCGCCTCCGGCGGG	CCCGGCCCCGCCCCCTTCCC	-
M71	ZN350_HUMAN.H11MO.1.D	-9	0.0058391	4.49026	0.360858	24	GGCAGCCCCGGGCCGCAGCTGGCGGCCCGCCTCCGGCGGG	GGGCAACAAATCCCTGCGCCCCGT	-
M71	GATA2_HUMAN.H11MO.0.A	-29	0.00593438	4.56354	0.360858	11	GGCAGCCCCGGGCCGCAGCTGGCGGCCCGCCTCCGGCGGG	CTGGGGGGTGGAGATAAGG	+
M71	TAL1_HUMAN.H11MO.0.A	-29	0.00593438	4.56354	0.360858	11	GGCAGCCCCGGGCCGCAGCTGGCGGCCCGCCTCCGGCGGG	CTGGGGGGGGCAGATAAGG	+
M71	MXI1_HUMAN.H11MO.0.A	-32	0.00620702	4.7732	0.36292	8	GGCAGCCCCGGGCCGCAGCTGGCGGCCCGCCTCCGGCGGG	CCCGCCGCCACGTGC	-
M71	TLX1_HUMAN.H11MO.0.D	-2	0.00650203	5.00006	0.366089	17	GGCAGCCCCGGGCCGCAGCTGGCGGCCCGCCTCCGGCGGG	CTGGCAAGTTGCCAAGG	+
M71	PAX8_HUMAN.H11MO.0.D	-25	0.00745337	5.73164	0.390711	14	GGCAGCCCCGGGCCGCAGCTGGCGGCCCGCCTCCGGCGGG	CCCGCTTCAGTGAC	-
M71	MAFA_HUMAN.H11MO.0.D	-3	0.00805896	6.19734	0.406278	21	GGCAGCCCCGGGCCGCAGCTGGCGGCCCGCCTCCGGCGGG	GTGCTGACCCCGCAGCCTTCG	+
M71	PURA_HUMAN.H11MO.0.D	-6	0.0099306	7.63663	0.445338	17	GGCAGCCCCGGGCCGCAGCTGGCGGCCCGCCTCCGGCGGG	CCCTGCCCCCCCCTTCC	-
M71	VEZF1_HUMAN.H11MO.0.C	-6	0.0102531	7.88467	0.445338	22	GGCAGCCCCGGGCCGCAGCTGGCGGCCCGCCTCCGGCGGG	CCCCTCCCCCTCCCCCCTCCCC	-
M71	ZN341_HUMAN.H11MO.0.C	-11	0.0102531	7.88467	0.445338	22	GGCAGCCCCGGGCCGCAGCTGGCGGCCCGCCTCCGGCGGG	GCTCTTCCCTCCCCCCCCCCCC	-
M72	RXRA_HUMAN.H11MO.0.A	-19	0.000425355	0.327098	0.21616	20	GCCCCGCCCCCGCGGCGCGGCCTGCCCGCGGCGGCCGCCC	CTCTGACCTCTGCCTCCCCC	-
M72	ZN563_HUMAN.H11MO.0.C	-4	0.000553126	0.425354	0.21616	21	GCCCCGCCCCCGCGGCGCGGCCTGCCCGCGGCGGCCGCCC	GGGATCCTCACTGGCAGCTGC	+
M72	IRX2_HUMAN.H11MO.0.D	-9	0.000697903	0.536687	0.21616	19	GCCCCGCCCCCGCGGCGCGGCCTGCCCGCGGCGGCCGCCC	ACATGGGTGGGCATGTTGG	+
M72	PATZ1_HUMAN.H11MO.0.C	-5	0.000922997	0.709785	0.21616	22	GCCCCGCCCCCGCGGCGCGGCCTGCCCGCGGCGGCCGCCC	CCTCCCCCCCCGCCCCCTCCCC	-
M72	GATA1_HUMAN.H11MO.0.A	7	0.00110789	0.851971	0.21616	12	GCCCCGCCCCCGCGGCGCGGCCTGCCCGCGGCGGCCGCCC	TCTTATCTGTCCCCGCCAG	-
M72	SP2_HUMAN.H11MO.0.A	-5	0.00113822	0.875288	0.21616	22	GCCCCGCCCCCGCGGCGCGGCCTGCCCGCGGCGGCCGCCC	CCCCCGGCCCCGCCCCCCCCCC	-
M72	SP3_HUMAN.H11MO.0.B	-11	0.00141627	1.08911	0.21616	20	GCCCCGCCCCCGCGGCGCGGCCTGCCCGCGGCGGCCGCCC	GGGGGGGGGCGGGGCCGGGG	+
M72	KLF6_HUMAN.H11MO.0.A	-7	0.00216318	1.66348	0.285726	19	GCCCCGCCCCCGCGGCGCGGCCTGCCCGCGGCGGCCGCCC	CCCCCGGCCCCGCCCTTCC	-
M72	THAP1_HUMAN.H11MO.0.C	-4	0.00224648	1.72754	0.285726	22	GCCCCGCCCCCGCGGCGCGGCCTGCCCGCGGCGGCCGCCC	CGCCGCCATCTTGGCTGCGGGC	+
M72	ZFX_HUMAN.H11MO.1.A	-14	0.00500941	3.85223	0.399924	17	GCCCCGCCCCCGCGGCGCGGCCTGCCCGCGGCGGCCGCCC	GGGGGCGGAGGCCGGGG	+
M72	TAL1_HUMAN.H11MO.0.A	6	0.00541205	4.16186	0.399924	13	GCCCCGCCCCCGCGGCGCGGCCTGCCCGCGGCGGCCGCCC	CCTTATCTGCCCCCCCCAG	-
M72	ZN341_HUMAN.H11MO.0.C	-18	0.00555082	4.26858	0.399924	22	GCCCCGCCCCCGCGGCGCGGCCTGCCCGCGGCGGCCGCCC	GCTCTTCCCTCCCCCCCCCCCC	-
M72	KLF3_HUMAN.H11MO.0.B	-11	0.00579387	4.45548	0.399924	19	GCCCCGCCCCCGCGGCGCGGCCTGCCCGCGGCGGCCGCCC	GGGGAGGGGCGGGGCCGGG	+
M72	ZN589_HUMAN.H11MO.0.D	-7	0.00608758	4.68135	0.399924	16	GCCCCGCCCCCGCGGCGCGGCCTGCCCGCGGCGGCCGCCC	CCCACGGTTACTGCCG	+
M72	GATA2_HUMAN.H11MO.0.A	7	0.00620055	4.76823	0.399924	12	GCCCCGCCCCCGCGGCGCGGCCTGCCCGCGGCGGCCGCCC	CCTTATCTCCACCCCCCAG	-
M72	TLX1_HUMAN.H11MO.0.D	-20	0.00623349	4.79356	0.399924	17	GCCCCGCCCCCGCGGCGCGGCCTGCCCGCGGCGGCCGCCC	CTGGCAAGTTGCCAAGG	+
M72	PTF1A_HUMAN.H11MO.0.B	7	0.00626375	4.81682	0.399924	11	GCCCCGCCCCCGCGGCGCGGCCTGCCCGCGGCGGCCGCCC	CCAGCTGCCCCCTTTCCC	+
M74	RXRA_HUMAN.H11MO.0.A	-7	8.96673e-05	0.0689541	0.137159	20	GCAGGATCCCGGCGCCCGCCGCGCTGCCCGCCCCCGGCCG	CTCTGACCTCTGCCTCCCCC	-
M74	IRX2_HUMAN.H11MO.0.D	-18	0.0002622	0.201632	0.15995	19	GCAGGATCCCGGCGCCCGCCGCGCTGCCCGCCCCCGGCCG	CCAACATGCCCACCCATGT	-
M74	SP3_HUMAN.H11MO.0.B	-15	0.000414816	0.318993	0.15995	20	GCAGGATCCCGGCGCCCGCCGCGCTGCCCGCCCCCGGCCG	CCCCGGCCCCGCCCCCCCCC	-
M74	THAP1_HUMAN.H11MO.0.C	-7	0.000418267	0.321647	0.15995	22	GCAGGATCCCGGCGCCCGCCGCGCTGCCCGCCCCCGGCCG	CGCCGCCATCTTGGCTGCGGGC	+
M74	ZFX_HUMAN.H11MO.1.A	-6	0.000603721	0.464261	0.184696	17	GCAGGATCCCGGCGCCCGCCGCGCTGCCCGCCCCCGGCCG	CCCCGGCCTCCGCCCCC	-
M74	NR1D1_HUMAN.H11MO.0.B	-5	0.00185898	1.42955	0.284358	19	GCAGGATCCCGGCGCCCGCCGCGCTGCCCGCCCCCGGCCG	CCTTCTGACCCACTTCCCT	-
M74	GATA1_HUMAN.H11MO.0.A	7	0.00185898	1.42955	0.284358	12	GCAGGATCCCGGCGCCCGCCGCGCTGCCCGCCCCCGGCCG	TCTTATCTGTCCCCGCCAG	-
M74	SP2_HUMAN.H11MO.0.A	-14	0.00224974	1.73005	0.312847	22	GCAGGATCCCGGCGCCCGCCGCGCTGCCCGCCCCCGGCCG	CCCCCGGCCCCGCCCCCCCCCC	-
M74	TAL1_HUMAN.H11MO.0.A	7	0.00271744	2.08971	0.319748	12	GCAGGATCCCGGCGCCCGCCGCGCTGCCCGCCCCCGGCCG	CCTTATCTGCCCCCCCCAG	-
M74	ZN563_HUMAN.H11MO.0.C	-10	0.00313616	2.41171	0.342659	21	GCAGGATCCCGGCGCCCGCCGCGCTGCCCGCCCCCGGCCG	GCAGCTGCCAGTGAGGATCCC	-
M74	GATA2_HUMAN.H11MO.0.A	7	0.0048924	3.76226	0.449993	12	GCAGGATCCCGGCGCCCGCCGCGCTGCCCGCCCCCGGCCG	CCTTATCTCCACCCCCCAG	-
M74	KLF6_HUMAN.H11MO.0.A	-14	0.00525679	4.04247	0.449993	19	GCAGGATCCCGGCGCCCGCCGCGCTGCCCGCCCCCGGCCG	CCCCCGGCCCCGCCCTTCC	-
M74	PATZ1_HUMAN.H11MO.0.C	-14	0.00578297	4.4471	0.449993	22	GCAGGATCCCGGCGCCCGCCGCGCTGCCCGCCCCCGGCCG	CCTCCCCCCCCGCCCCCTCCCC	-
M74	ZN341_HUMAN.H11MO.0.C	-13	0.00578297	4.4471	0.449993	22	GCAGGATCCCGGCGCCCGCCGCGCTGCCCGCCCCCGGCCG	GCTCTTCCCTCCCCCCCCCCCC	-
M74	PROX1_HUMAN.H11MO.0.D	-7	0.00599855	4.61288	0.449993	17	GCAGGATCCCGGCGCCCGCCGCGCTGCCCGCCCCCGGCCG	CCCAACCCGCCTTACCC	-
M74	ZN554_HUMAN.H11MO.0.C	-8	0.0061778	4.75072	0.449993	20	GCAGGATCCCGGCGCCCGCCGCGCTGCCCGCCCCCGGCCG	GCTGAGCCATGTGGGGTGCT	+
M74	NR1H4_HUMAN.H11MO.0.B	2	0.00650671	5.00366	0.452408	17	GCAGGATCCCGGCGCCCGCCGCGCTGCCCGCCCCCGGCCG	CCTCGGGGTCATTGACCCC	-
M75	THAP1_HUMAN.H11MO.0.C	-2	0.000330716	0.254321	0.380162	22	CCCGGCGCGTCCTGGACGTCCGGCTCGGGGGGTCCGCGCC	CGCCGCCATCTTGGCTGCGGGC	+
M75	RXRA_HUMAN.H11MO.0.A	-10	0.00053287	0.409777	0.380162	20	CCCGGCGCGTCCTGGACGTCCGGCTCGGGGGGTCCGCGCC	CTCTGACCTCTGCCTCCCCC	-
M75	ZFX_HUMAN.H11MO.1.A	-10	0.00107228	0.824584	0.380162	17	CCCGGCGCGTCCTGGACGTCCGGCTCGGGGGGTCCGCGCC	CCCCGGCCTCCGCCCCC	-
M75	ZN563_HUMAN.H11MO.0.C	-3	0.00130985	1.00728	0.380162	21	CCCGGCGCGTCCTGGACGTCCGGCTCGGGGGGTCCGCGCC	GCAGCTGCCAGTGAGGATCCC	-
M75	IRX2_HUMAN.H11MO.0.D	-7	0.00149448	1.14926	0.380162	19	CCCGGCGCGTCCTGGACGTCCGGCTCGGGGGGTCCGCGCC	CCAACATGCCCACCCATGT	-
M75	SP3_HUMAN.H11MO.0.B	-17	0.00174803	1.34423	0.381135	20	CCCGGCGCGTCCTGGACGTCCGGCTCGGGGGGTCCGCGCC	CCCCGGCCCCGCCCCCCCCC	-
M75	PROX1_HUMAN.H11MO.0.D	-9	0.00323245	2.48575	0.440249	17	CCCGGCGCGTCCTGGACGTCCGGCTCGGGGGGTCCGCGCC	CCCAACCCGCCTTACCC	-
M75	TLX1_HUMAN.H11MO.0.D	-10	0.00436576	3.35727	0.440249	17	CCCGGCGCGTCCTGGACGTCCGGCTCGGGGGGTCCGCGCC	CCTTGGCAACTTGCCAG	-
M75	NR1D1_HUMAN.H11MO.0.B	-11	0.00541153	4.16147	0.440249	19	CCCGGCGCGTCCTGGACGTCCGGCTCGGGGGGTCCGCGCC	AGGGAAGTGGGTCAGAAGG	+
M75	USF2_HUMAN.H11MO.0.A	10	0.00541153	4.16147	0.440249	9	CCCGGCGCGTCCTGGACGTCCGGCTCGGGGGGTCCGCGCC	GGGTCACGTGGCCGCGGCG	+
M75	PAX8_HUMAN.H11MO.0.D	-3	0.00553528	4.25663	0.440249	14	CCCGGCGCGTCCTGGACGTCCGGCTCGGGGGGTCCGCGCC	CCCGCTTCAGTGAC	-
M75	SP2_HUMAN.H11MO.0.A	-8	0.0058404	4.49127	0.440249	22	CCCGGCGCGTCCTGGACGTCCGGCTCGGGGGGTCCGCGCC	CCCCCGGCCCCGCCCCCCCCCC	-
M75	KLF6_HUMAN.H11MO.0.A	-13	0.00620084	4.76845	0.440249	19	CCCGGCGCGTCCTGGACGTCCGGCTCGGGGGGTCCGCGCC	GGAAGGGCGGGGCCGGGGG	+
M75	ZN341_HUMAN.H11MO.0.C	-4	0.00621591	4.78003	0.440249	22	CCCGGCGCGTCCTGGACGTCCGGCTCGGGGGGTCCGCGCC	GCTCTTCCCTCCCCCCCCCCCC	-
M75	PATZ1_HUMAN.H11MO.0.C	-7	0.00661375	5.08598	0.440249	22	CCCGGCGCGTCCTGGACGTCCGGCTCGGGGGGTCCGCGCC	CCTCCCCCCCCGCCCCCTCCCC	-
M75	GATA1_HUMAN.H11MO.0.A	5	0.00663433	5.1018	0.440249	14	CCCGGCGCGTCCTGGACGTCCGGCTCGGGGGGTCCGCGCC	TCTTATCTGTCCCCGCCAG	-
M78	ZFX_HUMAN.H11MO.1.A	-8	0.000178423	0.137207	0.109765	17	CCCGATCTCCAGGGGCAGGCTGGGGCGGCAAGAGAACTGG	GGGGGCGGAGGCCGGGG	+
M78	ZNF76_HUMAN.H11MO.0.C	-11	0.000320686	0.246608	0.109765	22	CCCGATCTCCAGGGGCAGGCTGGGGCGGCAAGAGAACTGG	GGGGCATTCTGGGAATTGTAGT	+
M78	PATZ1_HUMAN.H11MO.0.C	-9	0.000345354	0.265577	0.109765	22	CCCGATCTCCAGGGGCAGGCTGGGGCGGCAAGAGAACTGG	GGGGAGGGGGCGGGGGGGGAGG	+
M78	KLF6_HUMAN.H11MO.0.A	-13	0.000381503	0.293376	0.109765	19	CCCGATCTCCAGGGGCAGGCTGGGGCGGCAAGAGAACTGG	GGAAGGGCGGGGCCGGGGG	+
M78	ANDR_HUMAN.H11MO.1.A	-11	0.000434958	0.334483	0.109765	16	CCCGATCTCCAGGGGCAGGCTGGGGCGGCAAGAGAACTGG	GGAACAGTGTGTTCTT	+
M78	TFCP2_HUMAN.H11MO.0.D	-17	0.000434958	0.334483	0.109765	16	CCCGATCTCCAGGGGCAGGCTGGGGCGGCAAGAGAACTGG	GCCTGAACTGGCCAGA	+
M78	ZN770_HUMAN.H11MO.0.C	-13	0.000664168	0.510745	0.143663	22	CCCGATCTCCAGGGGCAGGCTGGGGCGGCAAGAGAACTGG	GGGAGGCTGAGGCGGGAGGATC	+
M78	VEZF1_HUMAN.H11MO.0.C	-11	0.000945698	0.727241	0.17899	22	CCCGATCTCCAGGGGCAGGCTGGGGCGGCAAGAGAACTGG	GGGGAGGGGGGAGGGGGAGGGG	+
M78	KLF3_HUMAN.H11MO.0.B	-11	0.00123045	0.946213	0.181103	19	CCCGATCTCCAGGGGCAGGCTGGGGCGGCAAGAGAACTGG	GGGGAGGGGCGGGGCCGGG	+
M78	SP2_HUMAN.H11MO.0.A	-10	0.00124842	0.960032	0.181103	22	CCCGATCTCCAGGGGCAGGCTGGGGCGGCAAGAGAACTGG	GGGGGGGGGGCGGGGCCGGGGG	+
M78	RARG_HUMAN.H11MO.0.B	-8	0.00131568	1.01176	0.181103	18	CCCGATCTCCAGGGGCAGGCTGGGGCGGCAAGAGAACTGG	CCCAGGTCACTCTGACCT	-
M78	IRX2_HUMAN.H11MO.0.D	-17	0.00206932	1.59131	0.216033	19	CCCGATCTCCAGGGGCAGGCTGGGGCGGCAAGAGAACTGG	ACATGGGTGGGCATGTTGG	+
M78	KLF16_HUMAN.H11MO.0.D	-10	0.00206932	1.59131	0.216033	19	CCCGATCTCCAGGGGCAGGCTGGGGCGGCAAGAGAACTGG	GGGGGCGGGGGGGGGGGGG	+
M78	SPZ1_HUMAN.H11MO.0.D	2	0.00220476	1.69546	0.216033	14	CCCGATCTCCAGGGGCAGGCTGGGGCGGCAAGAGAACTGG	CGGCTGTTACCCTGGG	+
M78	MAFA_HUMAN.H11MO.0.D	-13	0.00230444	1.77211	0.216033	21	CCCGATCTCCAGGGGCAGGCTGGGGCGGCAAGAGAACTGG	CGAAGGCTGCGGGGTCAGCAC	-
M78	SP3_HUMAN.H11MO.0.B	-10	0.00238216	1.83188	0.216033	20	CCCGATCTCCAGGGGCAGGCTGGGGCGGCAAGAGAACTGG	GGGGGGGGGCGGGGCCGGGG	+
M78	PURA_HUMAN.H11MO.0.D	-16	0.00242551	1.86522	0.216033	17	CCCGATCTCCAGGGGCAGGCTGGGGCGGCAAGAGAACTGG	GGAAGGGGGGGGCAGGG	+
M78	GCR_HUMAN.H11MO.0.A	-11	0.00258748	1.98977	0.217656	15	CCCGATCTCCAGGGGCAGGCTGGGGCGGCAAGAGAACTGG	AGAACATTCTGTTCT	-
M78	ZN554_HUMAN.H11MO.0.C	-18	0.00273809	2.10559	0.218203	20	CCCGATCTCCAGGGGCAGGCTGGGGCGGCAAGAGAACTGG	GCTGAGCCATGTGGGGTGCT	+
M78	TAL1_HUMAN.H11MO.0.A	-19	0.00296972	2.28372	0.224829	19	CCCGATCTCCAGGGGCAGGCTGGGGCGGCAAGAGAACTGG	CTGGGGGGGGCAGATAAGG	+
M78	VDR_HUMAN.H11MO.0.A	-1	0.0032873	2.52794	0.237021	16	CCCGATCTCCAGGGGCAGGCTGGGGCGGCAAGAGAACTGG	GGGGTCAGTGGGTTCA	+
M78	NR1D1_HUMAN.H11MO.0.B	-13	0.00367388	2.82522	0.242543	19	CCCGATCTCCAGGGGCAGGCTGGGGCGGCAAGAGAACTGG	AGGGAAGTGGGTCAGAAGG	+
M78	ZN563_HUMAN.H11MO.0.C	-14	0.00368426	2.8332	0.242543	21	CCCGATCTCCAGGGGCAGGCTGGGGCGGCAAGAGAACTGG	GGGATCCTCACTGGCAGCTGC	+
M78	MAZ_HUMAN.H11MO.0.A	-9	0.00412872	3.17498	0.260478	22	CCCGATCTCCAGGGGCAGGCTGGGGCGGCAAGAGAACTGG	GGGGGAGGGGGGGGGGGGGGGG	+
M78	ZN341_HUMAN.H11MO.0.C	-13	0.00440127	3.38457	0.26618	22	CCCGATCTCCAGGGGCAGGCTGGGGCGGCAAGAGAACTGG	GGGGGGGGGGGGAGGGAAGAGC	+
M78	ESR2_HUMAN.H11MO.0.A	-11	0.00457069	3.51486	0.26618	15	CCCGATCTCCAGGGGCAGGCTGGGGCGGCAAGAGAACTGG	AGGTCAGGGTGACCT	-
M78	NR1H4_HUMAN.H11MO.0.B	-14	0.00596728	4.58884	0.31077	19	CCCGATCTCCAGGGGCAGGCTGGGGCGGCAAGAGAACTGG	GGGGTCAATGACCCCGAGG	+
M78	MCR_HUMAN.H11MO.0.D	-10	0.00597918	4.59799	0.31077	17	CCCGATCTCCAGGGGCAGGCTGGGGCGGCAAGAGAACTGG	AAGAACAGGTTGTTGTA	+
M78	PROX1_HUMAN.H11MO.0.D	-17	0.00597918	4.59799	0.31077	17	CCCGATCTCCAGGGGCAGGCTGGGGCGGCAAGAGAACTGG	GGGTAAGGCGGGTTGGG	+
M78	RARA_HUMAN.H11MO.0.A	-21	0.00615734	4.735	0.31077	19	CCCGATCTCCAGGGGCAGGCTGGGGCGGCAAGAGAACTGG	GGGGGATCAAGAGGTCAAGG	+
M78	TBX15_HUMAN.H11MO.0.D	-7	0.00683429	5.25557	0.323377	19	CCCGATCTCCAGGGGCAGGCTGGGGCGGCAAGAGAACTGG	GGGGGGGGGGGGGTGGGGG	+
M78	ESR1_HUMAN.H11MO.0.A	-11	0.00789027	6.06762	0.351382	15	CCCGATCTCCAGGGGCAGGCTGGGGCGGCAAGAGAACTGG	AGGTCAGGGTGACCT	-
M78	GATA1_HUMAN.H11MO.0.A	-19	0.00835636	6.42604	0.358451	19	CCCGATCTCCAGGGGCAGGCTGGGGCGGCAAGAGAACTGG	CTGGCGGGGACAGATAAGA	+
M78	RXRA_HUMAN.H11MO.0.A	-19	0.00852248	6.55379	0.358451	20	CCCGATCTCCAGGGGCAGGCTGGGGCGGCAAGAGAACTGG	GGGGGAGGCAGAGGTCAGAG	+
M78	FEV_HUMAN.H11MO.0.B	-27	0.00924132	7.10657	0.37818	10	CCCGATCTCCAGGGGCAGGCTGGGGCGGCAAGAGAACTGG	GCGGGAAGCG	+
M78	RHXF1_HUMAN.H11MO.0.D	0	0.00959229	7.37647	0.382213	11	CCCGATCTCCAGGGGCAGGCTGGGGCGGCAAGAGAACTGG	GTTAATCCCCG	-
M78	SP4_HUMAN.H11MO.0.A	-12	0.0103213	7.93707	0.384708	20	CCCGATCTCCAGGGGCAGGCTGGGGCGGCAAGAGAACTGG	GGGAAGGGGGCGGGGCCGGG	+
M78	THA_HUMAN.H11MO.0.C	-11	0.0105761	8.133	0.384708	17	CCCGATCTCCAGGGGCAGGCTGGGGCGGCAAGAGAACTGG	GGGTCACTTCAGGTCAG	+
M78	ZIC2_HUMAN.H11MO.0.D	-22	0.0106712	8.20617	0.384708	15	CCCGATCTCCAGGGGCAGGCTGGGGCGGCAAGAGAACTGG	TCACAGCAGGGGGCC	-
M78	KLF1_HUMAN.H11MO.0.A	-10	0.0110018	8.46041	0.387403	14	CCCGATCTCCAGGGGCAGGCTGGGGCGGCAAGAGAACTGG	GGGGCGGGGCCGGG	+
M78	RARG_HUMAN.H11MO.2.D	-1	0.0117095	9.00462	0.402952	20	CCCGATCTCCAGGGGCAGGCTGGGGCGGCAAGAGAACTGG	GTGACCTCTGGGTGACCCCC	-
M78	RFX1_HUMAN.H11MO.0.B	-17	0.0125369	9.64089	0.416913	22	CCCGATCTCCAGGGGCAGGCTGGGGCGGCAAGAGAACTGG	GCCCCGGTTGCCATGGCGACGG	+
M78	PRGR_HUMAN.H11MO.0.A	-11	0.0126659	9.74008	0.416913	16	CCCGATCTCCAGGGGCAGGCTGGGGCGGCAAGAGAACTGG	AGAACATTCTGTTCTT	+
M78	THAP1_HUMAN.H11MO.0.C	-5	0.0133019	10.2292	0.428531	22	CCCGATCTCCAGGGGCAGGCTGGGGCGGCAAGAGAACTGG	GCCCGCAGCCAAGATGGCGGCG	-
M78	Z324A_HUMAN.H11MO.0.C	-7	0.014146	10.8783	0.44623	23	CCCGATCTCCAGGGGCAGGCTGGGGCGGCAAGAGAACTGG	TATCAAACCATCCTTTGCTGCCA	+
M78	ZN589_HUMAN.H11MO.0.D	2	0.014591	11.2205	0.446405	14	CCCGATCTCCAGGGGCAGGCTGGGGCGGCAAGAGAACTGG	CGGCAGTAACCGTGGG	-
M78	GATA2_HUMAN.H11MO.0.A	-19	0.0170385	13.1026	0.485186	19	CCCGATCTCCAGGGGCAGGCTGGGGCGGCAAGAGAACTGG	CTGGGGGGTGGAGATAAGG	+
M78	KLF5_HUMAN.H11MO.0.A	-10	0.0173036	13.3064	0.485186	14	CCCGATCTCCAGGGGCAGGCTGGGGCGGCAAGAGAACTGG	AGGGTGGGGCTGGG	+
M78	E2F4_HUMAN.H11MO.0.A	-23	0.0176863	13.6008	0.486281	13	CCCGATCTCCAGGGGCAGGCTGGGGCGGCAAGAGAACTGG	GGGGGCGGGAAAT	+
M78	ZF64A_HUMAN.H11MO.0.D	-23	0.017985	13.8304	0.486281	16	CCCGATCTCCAGGGGCAGGCTGGGGCGGCAAGAGAACTGG	GGGGCCCGGGAACCTG	+
M79	CTCFL_HUMAN.H11MO.0.A	-12	0.00025429	0.195549	0.233176	17	GCGCCGCAGCCTCAGCGCCCGCGGCCGGGGGATCCTGCAG	CGGCGCCCCCTGGCGGC	-
M79	THAP1_HUMAN.H11MO.0.C	-4	0.000421333	0.324005	0.233176	22	GCGCCGCAGCCTCAGCGCCCGCGGCCGGGGGATCCTGCAG	CGCCGCCATCTTGGCTGCGGGC	+
M79	AP2B_HUMAN.H11MO.0.B	-16	0.000457613	0.351905	0.233176	10	GCGCCGCAGCCTCAGCGCCCGCGGCCGGGGGATCCTGCAG	GCCCCCGGGC	-
M79	SP2_HUMAN.H11MO.0.A	-9	0.000671043	0.516032	0.256446	22	GCGCCGCAGCCTCAGCGCCCGCGGCCGGGGGATCCTGCAG	CCCCCGGCCCCGCCCCCCCCCC	-
M79	PATZ1_HUMAN.H11MO.0.C	-3	0.00174089	1.33874	0.338452	22	GCGCCGCAGCCTCAGCGCCCGCGGCCGGGGGATCCTGCAG	CCTCCCCCCCCGCCCCCTCCCC	-
M79	MXI1_HUMAN.H11MO.0.A	-16	0.00174571	1.34245	0.338452	15	GCGCCGCAGCCTCAGCGCCCGCGGCCGGGGGATCCTGCAG	GCACGTGGCGGCGGG	+
M79	ZN263_HUMAN.H11MO.0.A	-19	0.00190562	1.46542	0.338452	20	GCGCCGCAGCCTCAGCGCCCGCGGCCGGGGGATCCTGCAG	CTCCTCCTCTCCCTCCTCCC	-
M79	ZIC3_HUMAN.H11MO.0.B	-28	0.00215062	1.65382	0.338452	12	GCGCCGCAGCCTCAGCGCCCGCGGCCGGGGGATCCTGCAG	GGCCCCCTGCTGTGA	+
M79	ZFX_HUMAN.H11MO.1.A	-18	0.00221407	1.70262	0.338452	17	GCGCCGCAGCCTCAGCGCCCGCGGCCGGGGGATCCTGCAG	CCCCGGCCTCCGCCCCC	-
M79	CTCF_HUMAN.H11MO.0.A	-12	0.0027758	2.13459	0.353601	19	GCGCCGCAGCCTCAGCGCCCGCGGCCGGGGGATCCTGCAG	TGGCGCCCCCTGGTGGCCA	-
M79	ZIC2_HUMAN.H11MO.0.D	-28	0.00346312	2.66314	0.407222	12	GCGCCGCAGCCTCAGCGCCCGCGGCCGGGGGATCCTGCAG	GGCCCCCTGCTGTGA	+
M79	AP2D_HUMAN.H11MO.0.D	-13	0.00379987	2.9221	0.414903	14	GCGCCGCAGCCTCAGCGCCCGCGGCCGGGGGATCCTGCAG	ACGCGCCTCGGGCG	-
M79	HINFP_HUMAN.H11MO.0.C	-14	0.00469535	3.61072	0.436097	16	GCGCCGCAGCCTCAGCGCCCGCGGCCGGGGGATCCTGCAG	GCGCTAGCGGACGTTA	+
M79	ZN770_HUMAN.H11MO.0.C	-12	0.00557158	4.28454	0.473164	22	GCGCCGCAGCCTCAGCGCCCGCGGCCGGGGGATCCTGCAG	GGGAGGCTGAGGCGGGAGGATC	+
M81	ZN563_HUMAN.H11MO.0.C	-9	0.000492503	0.378735	0.407056	21	TCCCGAGGCACTGCCCAAAGGGAGGCCCTGCCTCACCGAA	GCAGCTGCCAGTGAGGATCCC	-
M81	ZN341_HUMAN.H11MO.0.C	5	0.000574032	0.44143	0.407056	17	TCCCGAGGCACTGCCCAAAGGGAGGCCCTGCCTCACCGAA	GCTCTTCCCTCCCCCCCCCCCC	-
M81	ZFX_HUMAN.H11MO.1.A	-1	0.000928011	0.713641	0.407056	17	TCCCGAGGCACTGCCCAAAGGGAGGCCCTGCCTCACCGAA	CCCCGGCCTCCGCCCCC	-
M81	IRX2_HUMAN.H11MO.0.D	-6	0.00171315	1.31741	0.407056	19	TCCCGAGGCACTGCCCAAAGGGAGGCCCTGCCTCACCGAA	CCAACATGCCCACCCATGT	-
M81	RXRA_HUMAN.H11MO.0.A	-1	0.00180653	1.38922	0.407056	20	TCCCGAGGCACTGCCCAAAGGGAGGCCCTGCCTCACCGAA	CTCTGACCTCTGCCTCCCCC	-
M81	RFX5_HUMAN.H11MO.0.A	2	0.00180653	1.38922	0.407056	18	TCCCGAGGCACTGCCCAAAGGGAGGCCCTGCCTCACCGAA	TCTGCCTAGCAACAGCTGAC	-
M81	THAP1_HUMAN.H11MO.0.C	-8	0.00210295	1.61717	0.407056	22	TCCCGAGGCACTGCCCAAAGGGAGGCCCTGCCTCACCGAA	GCCCGCAGCCAAGATGGCGGCG	-
M81	BRAC_HUMAN.H11MO.0.A	-4	0.00213079	1.63858	0.407056	20	TCCCGAGGCACTGCCCAAAGGGAGGCCCTGCCTCACCGAA	ATTTCACACCTCCCTGCTAA	-
M81	NR1H4_HUMAN.H11MO.0.B	-1	0.0030822	2.37021	0.41538	19	TCCCGAGGCACTGCCCAAAGGGAGGCCCTGCCTCACCGAA	CCTCGGGGTCATTGACCCC	-
M81	PAX8_HUMAN.H11MO.0.D	-1	0.00376598	2.89604	0.41538	14	TCCCGAGGCACTGCCCAAAGGGAGGCCCTGCCTCACCGAA	CCCGCTTCAGTGAC	-
M81	NR1D1_HUMAN.H11MO.0.B	-6	0.00393939	3.02939	0.41538	19	TCCCGAGGCACTGCCCAAAGGGAGGCCCTGCCTCACCGAA	AGGGAAGTGGGTCAGAAGG	+
M81	ZN554_HUMAN.H11MO.0.C	-11	0.00405895	3.12133	0.41538	20	TCCCGAGGCACTGCCCAAAGGGAGGCCCTGCCTCACCGAA	AGCACCCCACATGGCTCAGC	-
M81	TBX21_HUMAN.H11MO.0.A	-6	0.00474671	3.65022	0.41538	13	TCCCGAGGCACTGCCCAAAGGGAGGCCCTGCCTCACCGAA	TTCACACCTCCAC	-
M81	PROX1_HUMAN.H11MO.0.D	-3	0.00500697	3.85036	0.41538	17	TCCCGAGGCACTGCCCAAAGGGAGGCCCTGCCTCACCGAA	CCCAACCCGCCTTACCC	-
M81	KLF6_HUMAN.H11MO.0.A	0	0.00501601	3.85731	0.41538	19	TCCCGAGGCACTGCCCAAAGGGAGGCCCTGCCTCACCGAA	CCCCCGGCCCCGCCCTTCC	-
M81	ZN589_HUMAN.H11MO.0.D	0	0.00510364	3.9247	0.41538	16	TCCCGAGGCACTGCCCAAAGGGAGGCCCTGCCTCACCGAA	CCCACGGTTACTGCCG	+
M81	SP3_HUMAN.H11MO.0.B	-1	0.00513489	3.94873	0.41538	20	TCCCGAGGCACTGCCCAAAGGGAGGCCCTGCCTCACCGAA	CCCCGGCCCCGCCCCCCCCC	-
M81	SP2_HUMAN.H11MO.0.A	-1	0.00564395	4.3402	0.41538	22	TCCCGAGGCACTGCCCAAAGGGAGGCCCTGCCTCACCGAA	CCCCCGGCCCCGCCCCCCCCCC	-
M81	EGR2_HUMAN.H11MO.0.A	1	0.0057077	4.38922	0.41538	17	TCCCGAGGCACTGCCCAAAGGGAGGCCCTGCCTCACCGAA	CCCCTCCCACACCCCCCC	-
M81	Z324A_HUMAN.H11MO.0.C	-13	0.00696909	5.35923	0.464267	23	TCCCGAGGCACTGCCCAAAGGGAGGCCCTGCCTCACCGAA	TATCAAACCATCCTTTGCTGCCA	+
M81	RARG_HUMAN.H11MO.2.D	3	0.00698702	5.37302	0.464267	17	TCCCGAGGCACTGCCCAAAGGGAGGCCCTGCCTCACCGAA	GTGACCTCTGGGTGACCCCC	-
M83	CLOCK_HUMAN.H11MO.0.C	-16	0.000390453	0.300259	0.313086	14	ACTCTGGCCCACCGCCCCAGCAAATCCCAGCAGCCCTCGG	TGTTCACGTGTCTG	-
M83	ZN341_HUMAN.H11MO.0.C	-14	0.000847608	0.65181	0.313086	22	ACTCTGGCCCACCGCCCCAGCAAATCCCAGCAGCCCTCGG	GCTCTTCCCTCCCCCCCCCCCC	-
M83	PROX1_HUMAN.H11MO.0.D	-3	0.000963576	0.74099	0.313086	17	ACTCTGGCCCACCGCCCCAGCAAATCCCAGCAGCCCTCGG	GGGTAAGGCGGGTTGGG	+
M83	ZFX_HUMAN.H11MO.1.A	-23	0.00105134	0.808483	0.313086	17	ACTCTGGCCCACCGCCCCAGCAAATCCCAGCAGCCCTCGG	GGGGGCGGAGGCCGGGG	+
M83	THAP1_HUMAN.H11MO.0.C	-9	0.00122607	0.94285	0.313086	22	ACTCTGGCCCACCGCCCCAGCAAATCCCAGCAGCCCTCGG	CGCCGCCATCTTGGCTGCGGGC	+
M83	KLF6_HUMAN.H11MO.0.A	-8	0.00147354	1.13315	0.313086	19	ACTCTGGCCCACCGCCCCAGCAAATCCCAGCAGCCCTCGG	CCCCCGGCCCCGCCCTTCC	-
M83	SP3_HUMAN.H11MO.0.B	-8	0.0018211	1.40042	0.313086	20	ACTCTGGCCCACCGCCCCAGCAAATCCCAGCAGCCCTCGG	CCCCGGCCCCGCCCCCCCCC	-
M83	PURA_HUMAN.H11MO.0.D	-10	0.0019102	1.46894	0.313086	17	ACTCTGGCCCACCGCCCCAGCAAATCCCAGCAGCCCTCGG	CCCTGCCCCCCCCTTCC	-
M83	ZN563_HUMAN.H11MO.0.C	-6	0.0021736	1.6715	0.313086	21	ACTCTGGCCCACCGCCCCAGCAAATCCCAGCAGCCCTCGG	GGGATCCTCACTGGCAGCTGC	+
M83	SP2_HUMAN.H11MO.0.A	-7	0.00250587	1.92702	0.313086	22	ACTCTGGCCCACCGCCCCAGCAAATCCCAGCAGCCCTCGG	CCCCCGGCCCCGCCCCCCCCCC	-
M83	VEZF1_HUMAN.H11MO.0.C	-14	0.00250587	1.92702	0.313086	22	ACTCTGGCCCACCGCCCCAGCAAATCCCAGCAGCCCTCGG	CCCCTCCCCCTCCCCCCTCCCC	-
M83	ZN589_HUMAN.H11MO.0.D	-24	0.00267913	2.06025	0.313086	16	ACTCTGGCCCACCGCCCCAGCAAATCCCAGCAGCCCTCGG	CGGCAGTAACCGTGGG	-
M83	IRX2_HUMAN.H11MO.0.D	-7	0.00344108	2.64619	0.326063	19	ACTCTGGCCCACCGCCCCAGCAAATCCCAGCAGCCCTCGG	CCAACATGCCCACCCATGT	-
M83	TLX1_HUMAN.H11MO.0.D	-14	0.00367744	2.82795	0.326063	17	ACTCTGGCCCACCGCCCCAGCAAATCCCAGCAGCCCTCGG	CCTTGGCAACTTGCCAG	-
M83	MXI1_HUMAN.H11MO.0.A	-19	0.00374419	2.87928	0.326063	15	ACTCTGGCCCACCGCCCCAGCAAATCCCAGCAGCCCTCGG	GCACGTGGCGGCGGG	+
M83	BHE41_HUMAN.H11MO.0.D	-2	0.00380969	2.92965	0.326063	20	ACTCTGGCCCACCGCCCCAGCAAATCCCAGCAGCCCTCGG	ACCGGGTCACGTGCAGAAGG	+
M83	MNX1_HUMAN.H11MO.0.D	-15	0.00463125	3.56143	0.326063	19	ACTCTGGCCCACCGCCCCAGCAAATCCCAGCAGCCCTCGG	CTATTTTAATAACCCTTAA	+
M83	RARG_HUMAN.H11MO.2.D	4	0.00472184	3.63109	0.326063	16	ACTCTGGCCCACCGCCCCAGCAAATCCCAGCAGCCCTCGG	GTGACCTCTGGGTGACCCCC	-
M83	KLF3_HUMAN.H11MO.0.B	-10	0.0049836	3.83238	0.329176	19	ACTCTGGCCCACCGCCCCAGCAAATCCCAGCAGCCCTCGG	CCCGGCCCCGCCCCTCCCC	-
M83	MAF_HUMAN.H11MO.0.A	-8	0.00536075	4.12242	0.330509	19	ACTCTGGCCCACCGCCCCAGCAAATCCCAGCAGCCCTCGG	TTGCTGAGTCAGCAGATTC	-
M83	RXRA_HUMAN.H11MO.0.A	-16	0.0054389	4.18251	0.330509	20	ACTCTGGCCCACCGCCCCAGCAAATCCCAGCAGCCCTCGG	CTCTGACCTCTGCCTCCCCC	-
M83	PATZ1_HUMAN.H11MO.0.C	-14	0.0064751	4.97935	0.364331	22	ACTCTGGCCCACCGCCCCAGCAAATCCCAGCAGCCCTCGG	CCTCCCCCCCCGCCCCCTCCCC	-
M83	RARA_HUMAN.H11MO.0.A	-2	0.00824406	6.33968	0.428735	20	ACTCTGGCCCACCGCCCCAGCAAATCCCAGCAGCCCTCGG	CCTTGACCTCTTGATCCCCC	-
M83	MAFA_HUMAN.H11MO.0.D	-5	0.0086813	6.67592	0.428735	21	ACTCTGGCCCACCGCCCCAGCAAATCCCAGCAGCCCTCGG	CGAAGGCTGCGGGGTCAGCAC	-
M83	NR1D1_HUMAN.H11MO.0.B	5	0.00884085	6.79861	0.428735	14	ACTCTGGCCCACCGCCCCAGCAAATCCCAGCAGCCCTCGG	AGGGAAGTGGGTCAGAAGG	+
M83	Z324A_HUMAN.H11MO.0.C	-13	0.00908429	6.98582	0.428735	23	ACTCTGGCCCACCGCCCCAGCAAATCCCAGCAGCCCTCGG	TATCAAACCATCCTTTGCTGCCA	+
M83	NFIC_HUMAN.H11MO.0.A	-2	0.00931301	7.16171	0.428735	17	ACTCTGGCCCACCGCCCCAGCAAATCCCAGCAGCCCTCGG	CTTGGCAGGGAGCCAAG	-
M83	ZN350_HUMAN.H11MO.1.D	-12	0.00968818	7.45021	0.432888	24	ACTCTGGCCCACCGCCCCAGCAAATCCCAGCAGCCCTCGG	ACGGGGCGCAGGGATTTGTTGCCC	+
M83	SPIC_HUMAN.H11MO.0.D	-16	0.0112646	8.66252	0.474925	13	ACTCTGGCCCACCGCCCCAGCAAATCCCAGCAGCCCTCGG	CCTCCCCTTCCTC	-
M83	EGR1_HUMAN.H11MO.0.A	-8	0.0116334	8.94609	0.474925	17	ACTCTGGCCCACCGCCCCAGCAAATCCCAGCAGCCCTCGG	CCCCCGCCCACGCCCTC	-
M83	SP4_HUMAN.H11MO.0.A	-10	0.0123434	9.49206	0.474925	20	ACTCTGGCCCACCGCCCCAGCAAATCCCAGCAGCCCTCGG	CCCGGCCCCGCCCCCTTCCC	-
M83	PTF1A_HUMAN.H11MO.0.B	-19	0.0125047	9.6161	0.474925	18	ACTCTGGCCCACCGCCCCAGCAAATCCCAGCAGCCCTCGG	CCAGCTGCCCCCTTTCCC	+
M84	SP2_HUMAN.H11MO.0.A	-3	4.94056e-06	0.00379929	0.00748284	22	GCGCACCGTCCCCGGGGGGCCGGCCCCCCGCCGCCCAGCC	CCCCCGGCCCCGCCCCCCCCCC	-
M84	SP3_HUMAN.H11MO.0.B	-17	1.20859e-05	0.00929402	0.00915245	20	GCGCACCGTCCCCGGGGGGCCGGCCCCCCGCCGCCCAGCC	CCCCGGCCCCGCCCCCCCCC	-
M84	PATZ1_HUMAN.H11MO.0.C	-18	6.27205e-05	0.0482321	0.0316649	22	GCGCACCGTCCCCGGGGGGCCGGCCCCCCGCCGCCCAGCC	CCTCCCCCCCCGCCCCCTCCCC	-
M84	THAP1_HUMAN.H11MO.0.C	-9	0.000291082	0.223842	0.0698485	22	GCGCACCGTCCCCGGGGGGCCGGCCCCCCGCCGCCCAGCC	CGCCGCCATCTTGGCTGCGGGC	+
M84	ZFX_HUMAN.H11MO.1.A	-9	0.000299209	0.230092	0.0698485	17	GCGCACCGTCCCCGGGGGGCCGGCCCCCCGCCGCCCAGCC	CCCCGGCCTCCGCCCCC	-
M84	RXRA_HUMAN.H11MO.0.A	-18	0.000329546	0.253421	0.0698485	20	GCGCACCGTCCCCGGGGGGCCGGCCCCCCGCCGCCCAGCC	CTCTGACCTCTGCCTCCCCC	-
M84	KLF6_HUMAN.H11MO.0.A	-21	0.000403355	0.31018	0.0698485	19	GCGCACCGTCCCCGGGGGGCCGGCCCCCCGCCGCCCAGCC	CCCCCGGCCCCGCCCTTCC	-
M84	PROX1_HUMAN.H11MO.0.D	-24	0.000591019	0.454493	0.0698485	16	GCGCACCGTCCCCGGGGGGCCGGCCCCCCGCCGCCCAGCC	CCCAACCCGCCTTACCC	-
M84	IRX2_HUMAN.H11MO.0.D	-15	0.000597491	0.45947	0.0698485	19	GCGCACCGTCCCCGGGGGGCCGGCCCCCCGCCGCCCAGCC	CCAACATGCCCACCCATGT	-
M84	VEZF1_HUMAN.H11MO.0.C	-4	0.000643728	0.495027	0.0698485	22	GCGCACCGTCCCCGGGGGGCCGGCCCCCCGCCGCCCAGCC	CCCCTCCCCCTCCCCCCTCCCC	-
M84	KLF3_HUMAN.H11MO.0.B	-20	0.000645646	0.496502	0.0698485	19	GCGCACCGTCCCCGGGGGGCCGGCCCCCCGCCGCCCAGCC	CCCGGCCCCGCCCCTCCCC	-
M84	ZN589_HUMAN.H11MO.0.D	-10	0.000704566	0.541811	0.0711411	16	GCGCACCGTCCCCGGGGGGCCGGCCCCCCGCCGCCCAGCC	CCCACGGTTACTGCCG	+
M84	NR1D1_HUMAN.H11MO.0.B	-15	0.00087724	0.674598	0.0830403	19	GCGCACCGTCCCCGGGGGGCCGGCCCCCCGCCGCCCAGCC	CCTTCTGACCCACTTCCCT	-
M84	ZN563_HUMAN.H11MO.0.C	-2	0.00115799	0.890496	0.103168	21	GCGCACCGTCCCCGGGGGGCCGGCCCCCCGCCGCCCAGCC	GCAGCTGCCAGTGAGGATCCC	-
M84	SP4_HUMAN.H11MO.0.A	-18	0.00180919	1.39127	0.132885	20	GCGCACCGTCCCCGGGGGGCCGGCCCCCCGCCGCCCAGCC	CCCGGCCCCGCCCCCTTCCC	-
M84	NR1H4_HUMAN.H11MO.0.B	-9	0.00184248	1.41687	0.132885	19	GCGCACCGTCCCCGGGGGGCCGGCCCCCCGCCGCCCAGCC	CCTCGGGGTCATTGACCCC	-
M84	RFX1_HUMAN.H11MO.0.B	0	0.00205257	1.57843	0.138335	22	GCGCACCGTCCCCGGGGGGCCGGCCCCCCGCCGCCCAGCC	GCCCCGGTTGCCATGGCGACGG	+
M84	TLX1_HUMAN.H11MO.0.D	-10	0.00212879	1.63704	0.138335	17	GCGCACCGTCCCCGGGGGGCCGGCCCCCCGCCGCCCAGCC	CCTTGGCAACTTGCCAG	-
M84	ZN341_HUMAN.H11MO.0.C	-3	0.00219206	1.68569	0.138335	22	GCGCACCGTCCCCGGGGGGCCGGCCCCCCGCCGCCCAGCC	GCTCTTCCCTCCCCCCCCCCCC	-
M84	MAZ_HUMAN.H11MO.0.A	-20	0.00266569	2.04992	0.161495	20	GCGCACCGTCCCCGGGGGGCCGGCCCCCCGCCGCCCAGCC	CCCCCCCCCCCCCCCCTCCCCC	-
M84	SPZ1_HUMAN.H11MO.0.D	-10	0.00306685	2.35841	0.172036	16	GCGCACCGTCCCCGGGGGGCCGGCCCCCCGCCGCCCAGCC	CCCAGGGTAACAGCCG	-
M84	MXI1_HUMAN.H11MO.0.A	-21	0.00439281	3.37807	0.237616	15	GCGCACCGTCCCCGGGGGGCCGGCCCCCCGCCGCCCAGCC	CCCGCCGCCACGTGC	-
M84	PURA_HUMAN.H11MO.0.D	-18	0.00484304	3.7243	0.240449	17	GCGCACCGTCCCCGGGGGGCCGGCCCCCCGCCGCCCAGCC	CCCTGCCCCCCCCTTCC	-
M84	USF2_HUMAN.H11MO.0.A	-31	0.00492148	3.78462	0.240449	9	GCGCACCGTCCCCGGGGGGCCGGCCCCCCGCCGCCCAGCC	CGCCGCGGCCACGTGACCC	-
M84	KLF16_HUMAN.H11MO.0.D	-19	0.00563342	4.3321	0.266632	19	GCGCACCGTCCCCGGGGGGCCGGCCCCCCGCCGCCCAGCC	CCCCCCCCCCCCCGCCCCC	-
M84	RARG_HUMAN.H11MO.0.B	-24	0.00585821	4.50496	0.268869	16	GCGCACCGTCCCCGGGGGGCCGGCCCCCCGCCGCCCAGCC	CCCAGGTCACTCTGACCT	-
M84	LYL1_HUMAN.H11MO.0.A	0	0.0073327	5.63884	0.326644	14	GCGCACCGTCCCCGGGGGGCCGGCCCCCCGCCGCCCAGCC	CCAGCTGTTTCCTG	+
M84	ZBT17_HUMAN.H11MO.0.A	-19	0.00785245	6.03854	0.330364	19	GCGCACCGTCCCCGGGGGGCCGGCCCCCCGCCGCCCAGCC	CTTCCCCTCCCCCACCCTC	-
M84	TAF1_HUMAN.H11MO.0.A	-21	0.00940012	7.2287	0.366619	16	GCGCACCGTCCCCGGGGGGCCGGCCCCCCGCCGCCCAGCC	CCGCCGCCGCCATCTT	-
M84	MAFA_HUMAN.H11MO.0.D	-16	0.00944038	7.25966	0.366619	21	GCGCACCGTCCCCGGGGGGCCGGCCCCCCGCCGCCCAGCC	GTGCTGACCCCGCAGCCTTCG	+
M84	CLOCK_HUMAN.H11MO.0.C	-5	0.0100272	7.7109	0.376092	14	GCGCACCGTCCCCGGGGGGCCGGCCCCCCGCCGCCCAGCC	TGTTCACGTGTCTG	-
M84	SPIC_HUMAN.H11MO.0.D	-25	0.0104293	8.02011	0.376092	13	GCGCACCGTCCCCGGGGGGCCGGCCCCCCGCCGCCCAGCC	CCTCCCCTTCCTC	-
M84	EGR1_HUMAN.H11MO.0.A	-21	0.0120549	9.27022	0.411953	17	GCGCACCGTCCCCGGGGGGCCGGCCCCCCGCCGCCCAGCC	CCCCCGCCCACGCCCTC	-
M84	ZN554_HUMAN.H11MO.0.C	-19	0.0130149	10.0085	0.428523	20	GCGCACCGTCCCCGGGGGGCCGGCCCCCCGCCGCCCAGCC	AGCACCCCACATGGCTCAGC	-
M84	RARG_HUMAN.H11MO.2.D	-7	0.0138351	10.6392	0.445836	20	GCGCACCGTCCCCGGGGGGCCGGCCCCCCGCCGCCCAGCC	GTGACCTCTGGGTGACCCCC	-
M84	GATA1_HUMAN.H11MO.0.A	5	0.01585	12.1887	0.489919	14	GCGCACCGTCCCCGGGGGGCCGGCCCCCCGCCGCCCAGCC	TCTTATCTGTCCCCGCCAG	-
M84	ZN350_HUMAN.H11MO.1.D	-14	0.0167892	12.9109	0.491145	24	GCGCACCGTCCCCGGGGGGCCGGCCCCCCGCCGCCCAGCC	GGGCAACAAATCCCTGCGCCCCGT	-
M84	TAL1_HUMAN.H11MO.0.A	-19	0.0168625	12.9673	0.491145	19	GCGCACCGTCCCCGGGGGGCCGGCCCCCCGCCGCCCAGCC	CCTTATCTGCCCCCCCCAG	-
M85	ZFX_HUMAN.H11MO.1.A	-17	0.000307207	0.236242	0.275026	17	GCCCGCGCCGAGCCGGGCCGCGGCCTCCGCACCGCGGGGC	CCCCGGCCTCCGCCCCC	-
M85	THAP1_HUMAN.H11MO.0.C	1	0.000487385	0.374799	0.275026	21	GCCCGCGCCGAGCCGGGCCGCGGCCTCCGCACCGCGGGGC	GCCCGCAGCCAAGATGGCGGCG	-
M85	RXRA_HUMAN.H11MO.0.A	-5	0.000540944	0.415986	0.275026	20	GCCCGCGCCGAGCCGGGCCGCGGCCTCCGCACCGCGGGGC	CTCTGACCTCTGCCTCCCCC	-
M85	SP3_HUMAN.H11MO.0.B	-5	0.00151723	1.16675	0.351523	20	GCCCGCGCCGAGCCGGGCCGCGGCCTCCGCACCGCGGGGC	CCCCGGCCCCGCCCCCCCCC	-
M85	IRX2_HUMAN.H11MO.0.D	-19	0.00161328	1.24061	0.351523	19	GCCCGCGCCGAGCCGGGCCGCGGCCTCCGCACCGCGGGGC	CCAACATGCCCACCCATGT	-
M85	GATA1_HUMAN.H11MO.0.A	7	0.00161328	1.24061	0.351523	12	GCCCGCGCCGAGCCGGGCCGCGGCCTCCGCACCGCGGGGC	TCTTATCTGTCCCCGCCAG	-
M85	TLX1_HUMAN.H11MO.0.D	-12	0.00237514	1.82648	0.380984	17	GCCCGCGCCGAGCCGGGCCGCGGCCTCCGCACCGCGGGGC	CTGGCAAGTTGCCAAGG	+
M85	SP2_HUMAN.H11MO.0.A	-16	0.00287966	2.21446	0.380984	22	GCCCGCGCCGAGCCGGGCCGCGGCCTCCGCACCGCGGGGC	CCCCCGGCCCCGCCCCCCCCCC	-
M85	ZN341_HUMAN.H11MO.0.C	-11	0.00307177	2.36219	0.380984	22	GCCCGCGCCGAGCCGGGCCGCGGCCTCCGCACCGCGGGGC	GCTCTTCCCTCCCCCCCCCCCC	-
M85	GATA2_HUMAN.H11MO.0.A	7	0.00330355	2.54043	0.380984	12	GCCCGCGCCGAGCCGGGCCGCGGCCTCCGCACCGCGGGGC	CCTTATCTCCACCCCCCAG	-
M85	PROX1_HUMAN.H11MO.0.D	-7	0.00346697	2.6661	0.380984	17	GCCCGCGCCGAGCCGGGCCGCGGCCTCCGCACCGCGGGGC	CCCAACCCGCCTTACCC	-
M85	RFX1_HUMAN.H11MO.0.B	-17	0.0039665	3.05024	0.380984	22	GCCCGCGCCGAGCCGGGCCGCGGCCTCCGCACCGCGGGGC	CCGTCGCCATGGCAACCGGGGC	-
M85	USF2_HUMAN.H11MO.0.A	-31	0.00499759	3.84315	0.433296	9	GCCCGCGCCGAGCCGGGCCGCGGCCTCCGCACCGCGGGGC	CGCCGCGGCCACGTGACCC	-
M85	ZN563_HUMAN.H11MO.0.C	-2	0.00535278	4.11629	0.433296	21	GCCCGCGCCGAGCCGGGCCGCGGCCTCCGCACCGCGGGGC	GGGATCCTCACTGGCAGCTGC	+
M85	SPIC_HUMAN.H11MO.0.D	-23	0.00539755	4.15072	0.433296	13	GCCCGCGCCGAGCCGGGCCGCGGCCTCCGCACCGCGGGGC	CCTCCCCTTCCTC	-
M86	THAP1_HUMAN.H11MO.0.C	-9	0.000258285	0.198621	0.310714	22	CCCGGCACGGGCCGCCAGCGTCGCCGCGGCCGGCTGGCCC	CGCCGCCATCTTGGCTGCGGGC	+
M86	ZN563_HUMAN.H11MO.0.C	-9	0.000559131	0.429972	0.310714	21	CCCGGCACGGGCCGCCAGCGTCGCCGCGGCCGGCTGGCCC	GGGATCCTCACTGGCAGCTGC	+
M86	IRX2_HUMAN.H11MO.0.D	-15	0.000695146	0.534567	0.310714	19	CCCGGCACGGGCCGCCAGCGTCGCCGCGGCCGGCTGGCCC	CCAACATGCCCACCCATGT	-
M86	RXRA_HUMAN.H11MO.0.A	0	0.00138879	1.06798	0.310714	20	CCCGGCACGGGCCGCCAGCGTCGCCGCGGCCGGCTGGCCC	GGGGGAGGCAGAGGTCAGAG	+
M86	GATA1_HUMAN.H11MO.0.A	8	0.00194889	1.4987	0.310714	11	CCCGGCACGGGCCGCCAGCGTCGCCGCGGCCGGCTGGCCC	TCTTATCTGTCCCCGCCAG	-
M86	SP3_HUMAN.H11MO.0.B	-6	0.00225895	1.73713	0.310714	20	CCCGGCACGGGCCGCCAGCGTCGCCGCGGCCGGCTGGCCC	GGGGGGGGGCGGGGCCGGGG	+
M86	ZFX_HUMAN.H11MO.1.A	-23	0.00244235	1.87816	0.310714	17	CCCGGCACGGGCCGCCAGCGTCGCCGCGGCCGGCTGGCCC	CCCCGGCCTCCGCCCCC	-
M86	TAL1_HUMAN.H11MO.0.A	8	0.00277202	2.13169	0.324026	11	CCCGGCACGGGCCGCCAGCGTCGCCGCGGCCGGCTGGCCC	CCTTATCTGCCCCCCCCAG	-
M86	GATA2_HUMAN.H11MO.0.A	8	0.00297148	2.28507	0.324026	11	CCCGGCACGGGCCGCCAGCGTCGCCGCGGCCGGCTGGCCC	CCTTATCTCCACCCCCCAG	-
M86	SP2_HUMAN.H11MO.0.A	-17	0.00321457	2.472	0.325476	22	CCCGGCACGGGCCGCCAGCGTCGCCGCGGCCGGCTGGCCC	CCCCCGGCCCCGCCCCCCCCCC	-
M86	TLX1_HUMAN.H11MO.0.D	-17	0.00473398	3.64043	0.384828	17	CCCGGCACGGGCCGCCAGCGTCGCCGCGGCCGGCTGGCCC	CTGGCAAGTTGCCAAGG	+
M86	KLF6_HUMAN.H11MO.0.A	-11	0.00478946	3.68309	0.384828	19	CCCGGCACGGGCCGCCAGCGTCGCCGCGGCCGGCTGGCCC	CCCCCGGCCCCGCCCTTCC	-
M86	PATZ1_HUMAN.H11MO.0.C	-14	0.006339	4.87469	0.439605	22	CCCGGCACGGGCCGCCAGCGTCGCCGCGGCCGGCTGGCCC	CCTCCCCCCCCGCCCCCTCCCC	-
M86	ZN589_HUMAN.H11MO.0.D	-13	0.00662302	5.0931	0.439605	16	CCCGGCACGGGCCGCCAGCGTCGCCGCGGCCGGCTGGCCC	CCCACGGTTACTGCCG	+
M86	USF2_HUMAN.H11MO.0.A	10	0.00760002	5.84441	0.483435	9	CCCGGCACGGGCCGCCAGCGTCGCCGCGGCCGGCTGGCCC	GGGTCACGTGGCCGCGGCG	+
M87	IRX2_HUMAN.H11MO.0.D	-7	0.000192983	0.148404	0.252463	19	CCGGCAGGCCGGCCGCGCCCCCGTCGCAGGCGCCTGCCGG	CCAACATGCCCACCCATGT	-
M87	ZFX_HUMAN.H11MO.1.A	-20	0.000418711	0.321989	0.252463	17	CCGGCAGGCCGGCCGCGCCCCCGTCGCAGGCGCCTGCCGG	CCCCGGCCTCCGCCCCC	-
M87	SP3_HUMAN.H11MO.0.B	-18	0.000623627	0.479569	0.252463	20	CCGGCAGGCCGGCCGCGCCCCCGTCGCAGGCGCCTGCCGG	CCCCGGCCCCGCCCCCCCCC	-
M87	KLF6_HUMAN.H11MO.0.A	-18	0.00117399	0.902797	0.252463	19	CCGGCAGGCCGGCCGCGCCCCCGTCGCAGGCGCCTGCCGG	CCCCCGGCCCCGCCCTTCC	-
M87	RXRA_HUMAN.H11MO.0.A	-20	0.001297	0.997392	0.252463	20	CCGGCAGGCCGGCCGCGCCCCCGTCGCAGGCGCCTGCCGG	CTCTGACCTCTGCCTCCCCC	-
M87	PATZ1_HUMAN.H11MO.0.C	-12	0.00139024	1.06909	0.252463	22	CCGGCAGGCCGGCCGCGCCCCCGTCGCAGGCGCCTGCCGG	CCTCCCCCCCCGCCCCCTCCCC	-
M87	THAP1_HUMAN.H11MO.0.C	-12	0.0018155	1.39612	0.252463	22	CCGGCAGGCCGGCCGCGCCCCCGTCGCAGGCGCCTGCCGG	CGCCGCCATCTTGGCTGCGGGC	+
M87	SP2_HUMAN.H11MO.0.A	-17	0.0018155	1.39612	0.252463	22	CCGGCAGGCCGGCCGCGCCCCCGTCGCAGGCGCCTGCCGG	CCCCCGGCCCCGCCCCCCCCCC	-
M87	NR1D1_HUMAN.H11MO.0.B	-16	0.00182324	1.40207	0.252463	19	CCGGCAGGCCGGCCGCGCCCCCGTCGCAGGCGCCTGCCGG	CCTTCTGACCCACTTCCCT	-
M87	ZN563_HUMAN.H11MO.0.C	-16	0.001844	1.41804	0.252463	21	CCGGCAGGCCGGCCGCGCCCCCGTCGCAGGCGCCTGCCGG	GGGATCCTCACTGGCAGCTGC	+
M87	GATA1_HUMAN.H11MO.0.A	8	0.00242854	1.86755	0.268619	11	CCGGCAGGCCGGCCGCGCCCCCGTCGCAGGCGCCTGCCGG	TCTTATCTGTCCCCGCCAG	-
M87	TLX1_HUMAN.H11MO.0.D	-9	0.00246013	1.89184	0.268619	17	CCGGCAGGCCGGCCGCGCCCCCGTCGCAGGCGCCTGCCGG	CTGGCAAGTTGCCAAGG	+
M87	RARG_HUMAN.H11MO.2.D	-27	0.00477937	3.67534	0.429762	13	CCGGCAGGCCGGCCGCGCCCCCGTCGCAGGCGCCTGCCGG	GGGGGTCACCCAGAGGTCAC	+
M88	SP2_HUMAN.H11MO.0.A	-8	0.000223539	0.171901	0.192289	22	GGGCGCCCGCGCCGACCGCGGCGCTGCGCCCGGACCGGCG	CCCCCGGCCCCGCCCCCCCCCC	-
M88	RXRA_HUMAN.H11MO.0.A	-16	0.000251582	0.193466	0.192289	20	GGGCGCCCGCGCCGACCGCGGCGCTGCGCCCGGACCGGCG	CTCTGACCTCTGCCTCCCCC	-
M88	SP3_HUMAN.H11MO.0.B	-9	0.00054213	0.416898	0.276241	20	GGGCGCCCGCGCCGACCGCGGCGCTGCGCCCGGACCGGCG	CCCCGGCCCCGCCCCCCCCC	-
M88	ZN563_HUMAN.H11MO.0.C	-1	0.000805497	0.619427	0.305306	21	GGGCGCCCGCGCCGACCGCGGCGCTGCGCCCGGACCGGCG	GGGATCCTCACTGGCAGCTGC	+
M88	THAP1_HUMAN.H11MO.0.C	-7	0.000998619	0.767938	0.305306	22	GGGCGCCCGCGCCGACCGCGGCGCTGCGCCCGGACCGGCG	CGCCGCCATCTTGGCTGCGGGC	+
M88	IRX2_HUMAN.H11MO.0.D	-3	0.00127113	0.977497	0.32385	19	GGGCGCCCGCGCCGACCGCGGCGCTGCGCCCGGACCGGCG	CCAACATGCCCACCCATGT	-
M88	GATA1_HUMAN.H11MO.0.A	-29	0.00182943	1.40683	0.36205	11	GGGCGCCCGCGCCGACCGCGGCGCTGCGCCCGGACCGGCG	CTGGCGGGGACAGATAAGA	+
M88	ZFX_HUMAN.H11MO.1.A	-15	0.00264933	2.03734	0.380139	17	GGGCGCCCGCGCCGACCGCGGCGCTGCGCCCGGACCGGCG	CCCCGGCCTCCGCCCCC	-
M88	PATZ1_HUMAN.H11MO.0.C	-8	0.00306654	2.35817	0.380139	22	GGGCGCCCGCGCCGACCGCGGCGCTGCGCCCGGACCGGCG	CCTCCCCCCCCGCCCCCTCCCC	-
M88	TLX1_HUMAN.H11MO.0.D	-17	0.00413171	3.17729	0.394745	17	GGGCGCCCGCGCCGACCGCGGCGCTGCGCCCGGACCGGCG	CTGGCAAGTTGCCAAGG	+
M88	ZN589_HUMAN.H11MO.0.D	-5	0.0046011	3.53825	0.410256	16	GGGCGCCCGCGCCGACCGCGGCGCTGCGCCCGGACCGGCG	CCCACGGTTACTGCCG	+
[truncated: 898 more rows]
