# Supplementary material for: DeepEPI: CNN-transformer-based model for extracting TF interactions through predicting enhancer-promoter interactions
Source: Bioinform Adv. 2025 Sep 17;5(1):vbaf221. doi: 10.1093/bioadv/vbaf221 (PMC12478696; doi:10.1093/bioadv/vbaf221)
Supplement: vbaf221_Supplementary_Data [file vbaf221_supplementary_data.zip › Supplementary_file5/GM12878/result_promoter63-GM12878/tomtom.tsv]

Query_ID	Target_ID	Optimal_offset	p-value	E-value	q-value	Overlap	Query_consensus	Target_consensus	Orientation
M0	PROX1_HUMAN.H11MO.0.D	-23	4.72366e-07	0.000363249	0.000715297	17	GTCAGCCCGAGGCTAGCTCTGGCCTTGAGGAAGCCTGGGG	GGGTAAGGCGGGTTGGG	+
M0	SPIC_HUMAN.H11MO.0.D	-26	7.6193e-05	0.0585924	0.057689	13	GTCAGCCCGAGGCTAGCTCTGGCCTTGAGGAAGCCTGGGG	GAGGAAGGGGAGG	+
M0	EGR2_HUMAN.H11MO.0.A	-26	0.000129392	0.0995027	0.0653123	14	GTCAGCCCGAGGCTAGCTCTGGCCTTGAGGAAGCCTGGGG	GGGGGGGTGTGGGAGGGG	+
M0	RXRA_HUMAN.H11MO.0.A	-19	0.00022286	0.171379	0.0843685	20	GTCAGCCCGAGGCTAGCTCTGGCCTTGAGGAAGCCTGGGG	GGGGGAGGCAGAGGTCAGAG	+
M0	TLX1_HUMAN.H11MO.0.D	-22	0.000362626	0.278859	0.109824	17	GTCAGCCCGAGGCTAGCTCTGGCCTTGAGGAAGCCTGGGG	CTGGCAAGTTGCCAAGG	+
M0	ZFX_HUMAN.H11MO.1.A	-22	0.000527998	0.40603	0.133257	17	GTCAGCCCGAGGCTAGCTCTGGCCTTGAGGAAGCCTGGGG	GGGGGCGGAGGCCGGGG	+
M0	THAP1_HUMAN.H11MO.0.C	-17	0.00104627	0.804582	0.221324	22	GTCAGCCCGAGGCTAGCTCTGGCCTTGAGGAAGCCTGGGG	GCCCGCAGCCAAGATGGCGGCG	-
M0	ZN589_HUMAN.H11MO.0.D	-23	0.00148983	1.14568	0.221324	16	GTCAGCCCGAGGCTAGCTCTGGCCTTGAGGAAGCCTGGGG	CGGCAGTAACCGTGGG	-
M0	EGR1_HUMAN.H11MO.0.A	-28	0.00155181	1.19334	0.221324	12	GTCAGCCCGAGGCTAGCTCTGGCCTTGAGGAAGCCTGGGG	GAGGGCGTGGGCGGGGG	+
M0	SP2_HUMAN.H11MO.0.A	-2	0.00176692	1.35876	0.221324	22	GTCAGCCCGAGGCTAGCTCTGGCCTTGAGGAAGCCTGGGG	GGGGGGGGGGCGGGGCCGGGGG	+
M0	SP4_HUMAN.H11MO.0.A	-23	0.00178128	1.3698	0.221324	17	GTCAGCCCGAGGCTAGCTCTGGCCTTGAGGAAGCCTGGGG	GGGAAGGGGGCGGGGCCGGG	+
M0	SP3_HUMAN.H11MO.0.B	-5	0.00192584	1.48097	0.221324	20	GTCAGCCCGAGGCTAGCTCTGGCCTTGAGGAAGCCTGGGG	CCCCGGCCCCGCCCCCCCCC	-
M0	ZN563_HUMAN.H11MO.0.C	-14	0.00193036	1.48445	0.221324	21	GTCAGCCCGAGGCTAGCTCTGGCCTTGAGGAAGCCTGGGG	GCAGCTGCCAGTGAGGATCCC	-
M0	ZN341_HUMAN.H11MO.0.C	-24	0.0020462	1.57353	0.221324	16	GTCAGCCCGAGGCTAGCTCTGGCCTTGAGGAAGCCTGGGG	GGGGGGGGGGGGAGGGAAGAGC	+
M0	RARA_HUMAN.H11MO.0.A	-19	0.00224855	1.72914	0.226997	20	GTCAGCCCGAGGCTAGCTCTGGCCTTGAGGAAGCCTGGGG	GGGGGATCAAGAGGTCAAGG	+
M0	PAX8_HUMAN.H11MO.0.D	-23	0.00298147	2.29275	0.25752	14	GTCAGCCCGAGGCTAGCTCTGGCCTTGAGGAAGCCTGGGG	GTCACTGAAGCGGG	+
M0	EGR2_HUMAN.H11MO.1.A	-29	0.00388486	2.98746	0.265962	11	GTCAGCCCGAGGCTAGCTCTGGCCTTGAGGAAGCCTGGGG	GGGGCGTGGGCGGGGG	+
M0	ZN554_HUMAN.H11MO.0.C	-14	0.00443205	3.40825	0.265962	20	GTCAGCCCGAGGCTAGCTCTGGCCTTGAGGAAGCCTGGGG	AGCACCCCACATGGCTCAGC	-
M0	PATZ1_HUMAN.H11MO.0.C	-20	0.00448153	3.4463	0.265962	20	GTCAGCCCGAGGCTAGCTCTGGCCTTGAGGAAGCCTGGGG	GGGGAGGGGGCGGGGGGGGAGG	+
M0	P63_HUMAN.H11MO.0.A	0	0.00456012	3.50673	0.265962	19	GTCAGCCCGAGGCTAGCTCTGGCCTTGAGGAAGCCTGGGG	GGCATGTCCAGGCATGCCC	+
M0	P73_HUMAN.H11MO.0.A	0	0.00456012	3.50673	0.265962	19	GTCAGCCCGAGGCTAGCTCTGGCCTTGAGGAAGCCTGGGG	GGCATGTCTGGGCATGTCT	-
M0	P73_HUMAN.H11MO.1.A	-26	0.00469682	3.61186	0.265962	12	GTCAGCCCGAGGCTAGCTCTGGCCTTGAGGAAGCCTGGGG	GAACATGCCTGG	+
M0	TBX21_HUMAN.H11MO.0.A	-24	0.00476046	3.6608	0.265962	13	GTCAGCCCGAGGCTAGCTCTGGCCTTGAGGAAGCCTGGGG	GTGGAGGTGTGAA	+
M0	NR1H3_HUMAN.H11MO.0.B	-19	0.00491779	3.78178	0.265962	19	GTCAGCCCGAGGCTAGCTCTGGCCTTGAGGAAGCCTGGGG	TGACCTGCAGTGACCTCTG	-
M0	VEZF1_HUMAN.H11MO.0.C	-22	0.00551274	4.2393	0.279055	18	GTCAGCCCGAGGCTAGCTCTGGCCTTGAGGAAGCCTGGGG	GGGGAGGGGGGAGGGGGAGGGG	+
M0	ZN816_HUMAN.H11MO.1.C	-26	0.00559634	4.30359	0.279055	14	GTCAGCCCGAGGCTAGCTCTGGCCTTGAGGAAGCCTGGGG	AAGGGGGACATGCA	+
M0	IRX2_HUMAN.H11MO.0.D	-20	0.00571273	4.39309	0.279055	19	GTCAGCCCGAGGCTAGCTCTGGCCTTGAGGAAGCCTGGGG	ACATGGGTGGGCATGTTGG	+
M0	P63_HUMAN.H11MO.1.A	-26	0.00662698	5.09615	0.313598	11	GTCAGCCCGAGGCTAGCTCTGGCCTTGAGGAAGCCTGGGG	GAGCATGCCTG	+
M0	RORA_HUMAN.H11MO.0.C	-26	0.00685575	5.27207	0.314593	13	GTCAGCCCGAGGCTAGCTCTGGCCTTGAGGAAGCCTGGGG	AACTAGGTCAGGG	+
M0	LYL1_HUMAN.H11MO.0.A	-26	0.00791703	6.0882	0.352607	14	GTCAGCCCGAGGCTAGCTCTGGCCTTGAGGAAGCCTGGGG	CAGGAAACAGCTGG	-
M0	NR1D1_HUMAN.H11MO.0.B	-22	0.0102406	7.87505	0.416655	18	GTCAGCCCGAGGCTAGCTCTGGCCTTGAGGAAGCCTGGGG	AGGGAAGTGGGTCAGAAGG	+
M0	NFIC_HUMAN.H11MO.0.A	-21	0.0117355	9.0246	0.450821	17	GTCAGCCCGAGGCTAGCTCTGGCCTTGAGGAAGCCTGGGG	CTTGGCAGGGAGCCAAG	-
M0	VEZF1_HUMAN.H11MO.1.C	-27	0.0119085	9.15763	0.450821	12	GTCAGCCCGAGGCTAGCTCTGGCCTTGAGGAAGCCTGGGG	AGAGGGAGGGGG	+
M0	KLF6_HUMAN.H11MO.0.A	-21	0.0126644	9.73892	0.456608	19	GTCAGCCCGAGGCTAGCTCTGGCCTTGAGGAAGCCTGGGG	GGAAGGGCGGGGCCGGGGG	+
M0	ZBT17_HUMAN.H11MO.0.A	-22	0.0126644	9.73892	0.456608	18	GTCAGCCCGAGGCTAGCTCTGGCCTTGAGGAAGCCTGGGG	GAGGGTGGGGGAGGGGAAG	+
M1	THAP1_HUMAN.H11MO.0.C	-6	0.000670539	0.515645	0.252226	22	TCTCCGGCCACCCAGGTTCAATCCGCCGGGCGGAGGCCGA	CGCCGCCATCTTGGCTGCGGGC	+
M1	NR1D1_HUMAN.H11MO.0.B	-2	0.000680904	0.523616	0.252226	19	TCTCCGGCCACCCAGGTTCAATCCGCCGGGCGGAGGCCGA	CCTTCTGACCCACTTCCCT	-
M1	KLF6_HUMAN.H11MO.0.A	-18	0.000806127	0.619911	0.252226	19	TCTCCGGCCACCCAGGTTCAATCCGCCGGGCGGAGGCCGA	GGAAGGGCGGGGCCGGGGG	+
M1	ZN589_HUMAN.H11MO.0.D	-13	0.00114525	0.880701	0.252226	16	TCTCCGGCCACCCAGGTTCAATCCGCCGGGCGGAGGCCGA	CGGCAGTAACCGTGGG	-
M1	EGR1_HUMAN.H11MO.0.A	0	0.00122768	0.944088	0.252226	17	TCTCCGGCCACCCAGGTTCAATCCGCCGGGCGGAGGCCGA	CCCCCGCCCACGCCCTC	-
M1	SP2_HUMAN.H11MO.0.A	-3	0.00133072	1.02332	0.252226	22	TCTCCGGCCACCCAGGTTCAATCCGCCGGGCGGAGGCCGA	CCCCCGGCCCCGCCCCCCCCCC	-
M1	ZN554_HUMAN.H11MO.0.C	-6	0.00169775	1.30557	0.273243	20	TCTCCGGCCACCCAGGTTCAATCCGCCGGGCGGAGGCCGA	AGCACCCCACATGGCTCAGC	-
M1	SP3_HUMAN.H11MO.0.B	-1	0.00183482	1.41098	0.273243	20	TCTCCGGCCACCCAGGTTCAATCCGCCGGGCGGAGGCCGA	CCCCGGCCCCGCCCCCCCCC	-
M1	ZN563_HUMAN.H11MO.0.C	-5	0.00245431	1.88736	0.310128	21	TCTCCGGCCACCCAGGTTCAATCCGCCGGGCGGAGGCCGA	GGGATCCTCACTGGCAGCTGC	+
M1	KLF3_HUMAN.H11MO.0.B	-16	0.0039813	3.06162	0.410845	19	TCTCCGGCCACCCAGGTTCAATCCGCCGGGCGGAGGCCGA	GGGGAGGGGCGGGGCCGGG	+
M1	TLX1_HUMAN.H11MO.0.D	-12	0.00431267	3.31645	0.410845	17	TCTCCGGCCACCCAGGTTCAATCCGCCGGGCGGAGGCCGA	CTGGCAAGTTGCCAAGG	+
M1	MXI1_HUMAN.H11MO.0.A	-4	0.0043782	3.36683	0.410845	15	TCTCCGGCCACCCAGGTTCAATCCGCCGGGCGGAGGCCGA	CCCGCCGCCACGTGC	-
M1	CLOCK_HUMAN.H11MO.0.C	-8	0.0048782	3.75134	0.410845	14	TCTCCGGCCACCCAGGTTCAATCCGCCGGGCGGAGGCCGA	CAGACACGTGAACA	+
M1	IRX2_HUMAN.H11MO.0.D	-10	0.00498936	3.83681	0.410845	19	TCTCCGGCCACCCAGGTTCAATCCGCCGGGCGGAGGCCGA	ACATGGGTGGGCATGTTGG	+
M1	SP4_HUMAN.H11MO.0.A	-2	0.00523221	4.02357	0.410845	20	TCTCCGGCCACCCAGGTTCAATCCGCCGGGCGGAGGCCGA	CCCGGCCCCGCCCCCTTCCC	-
M1	ZN341_HUMAN.H11MO.0.C	7	0.0063546	4.88669	0.441402	15	TCTCCGGCCACCCAGGTTCAATCCGCCGGGCGGAGGCCGA	GCTCTTCCCTCCCCCCCCCCCC	-
M1	ZFX_HUMAN.H11MO.1.A	-1	0.00640418	4.92482	0.441402	17	TCTCCGGCCACCCAGGTTCAATCCGCCGGGCGGAGGCCGA	CCCCGGCCTCCGCCCCC	-
M1	HESX1_HUMAN.H11MO.0.D	-6	0.00744675	5.72655	0.460204	16	TCTCCGGCCACCCAGGTTCAATCCGCCGGGCGGAGGCCGA	ATCCGGCACGTGGCCT	+
M1	PAX5_HUMAN.H11MO.0.A	-14	0.00766236	5.89235	0.460204	21	TCTCCGGCCACCCAGGTTCAATCCGCCGGGCGGAGGCCGA	GTCACGCTCTGCTGCCCAGGC	-
M1	PAX8_HUMAN.H11MO.0.D	-16	0.00819447	6.30155	0.460204	14	TCTCCGGCCACCCAGGTTCAATCCGCCGGGCGGAGGCCGA	GTCACTGAAGCGGG	+
M1	ZN335_HUMAN.H11MO.0.A	-18	0.00947622	7.28721	0.484855	22	TCTCCGGCCACCCAGGTTCAATCCGCCGGGCGGAGGCCGA	GGCTGTCCTCGGCGCTGCCTGA	+
M1	RARG_HUMAN.H11MO.0.B	-1	0.00991245	7.62267	0.484855	18	TCTCCGGCCACCCAGGTTCAATCCGCCGGGCGGAGGCCGA	CCCAGGTCACTCTGACCT	-
M2	IRX2_HUMAN.H11MO.0.D	-19	0.000564191	0.433863	0.405921	19	GCCTGGCGAGACGGCGCCGGCCGGTGCCGGAGTCGGGAGG	ACATGGGTGGGCATGTTGG	+
M2	RXRA_HUMAN.H11MO.0.A	-6	0.000992901	0.763541	0.405921	20	GCCTGGCGAGACGGCGCCGGCCGGTGCCGGAGTCGGGAGG	GGGGGAGGCAGAGGTCAGAG	+
M2	SP3_HUMAN.H11MO.0.B	-12	0.000992901	0.763541	0.405921	20	GCCTGGCGAGACGGCGCCGGCCGGTGCCGGAGTCGGGAGG	GGGGGGGGGCGGGGCCGGGG	+
M2	ZFX_HUMAN.H11MO.1.A	-9	0.00145228	1.11681	0.405921	17	GCCTGGCGAGACGGCGCCGGCCGGTGCCGGAGTCGGGAGG	GGGGGCGGAGGCCGGGG	+
M2	GATA1_HUMAN.H11MO.0.A	-29	0.0016004	1.23071	0.405921	11	GCCTGGCGAGACGGCGCCGGCCGGTGCCGGAGTCGGGAGG	CTGGCGGGGACAGATAAGA	+
M4	RXRA_HUMAN.H11MO.0.A	-9	0.000607455	0.467133	0.474581	20	GGGGCCCTGCAGCGGCGCGGAGCGCTCGGGGCCCGTAGGC	GGGGGAGGCAGAGGTCAGAG	+
M4	ZFX_HUMAN.H11MO.1.A	-12	0.000927111	0.712948	0.474581	17	GGGGCCCTGCAGCGGCGCGGAGCGCTCGGGGCCCGTAGGC	GGGGGCGGAGGCCGGGG	+
M4	ZN563_HUMAN.H11MO.0.C	0	0.00128639	0.989234	0.49387	21	GGGGCCCTGCAGCGGCGCGGAGCGCTCGGGGCCCGTAGGC	GGGATCCTCACTGGCAGCTGC	+
M5	IRX2_HUMAN.H11MO.0.D	0	0.00024099	0.185321	0.368871	19	GCGCCGGGGGCCGCGCCGGATTGCAGCCTCGGGCCGGCTA	ACATGGGTGGGCATGTTGG	+
M5	GATA1_HUMAN.H11MO.0.A	-29	0.000626813	0.482019	0.479716	11	GCGCCGGGGGCCGCGCCGGATTGCAGCCTCGGGCCGGCTA	CTGGCGGGGACAGATAAGA	+
M5	ZN563_HUMAN.H11MO.0.C	-11	0.00137379	1.05644	0.496897	21	GCGCCGGGGGCCGCGCCGGATTGCAGCCTCGGGCCGGCTA	GCAGCTGCCAGTGAGGATCCC	-
M5	TLX1_HUMAN.H11MO.0.D	-15	0.00164647	1.26614	0.496897	17	GCGCCGGGGGCCGCGCCGGATTGCAGCCTCGGGCCGGCTA	CTGGCAAGTTGCCAAGG	+
M5	RXRA_HUMAN.H11MO.0.A	-12	0.00223466	1.71846	0.496897	20	GCGCCGGGGGCCGCGCCGGATTGCAGCCTCGGGCCGGCTA	GGGGGAGGCAGAGGTCAGAG	+
M5	PATZ1_HUMAN.H11MO.0.C	0	0.00247718	1.90495	0.496897	22	GCGCCGGGGGCCGCGCCGGATTGCAGCCTCGGGCCGGCTA	GGGGAGGGGGCGGGGGGGGAGG	+
M5	SP3_HUMAN.H11MO.0.B	-1	0.00274714	2.11255	0.496897	20	GCGCCGGGGGCCGCGCCGGATTGCAGCCTCGGGCCGGCTA	GGGGGGGGGCGGGGCCGGGG	+
M5	ZFX_HUMAN.H11MO.1.A	-3	0.00352322	2.70936	0.496897	17	GCGCCGGGGGCCGCGCCGGATTGCAGCCTCGGGCCGGCTA	CCCCGGCCTCCGCCCCC	-
M5	THAP1_HUMAN.H11MO.0.C	-13	0.0043976	3.38175	0.496897	22	GCGCCGGGGGCCGCGCCGGATTGCAGCCTCGGGCCGGCTA	CGCCGCCATCTTGGCTGCGGGC	+
M5	NR1D1_HUMAN.H11MO.0.B	-6	0.00446629	3.43458	0.496897	19	GCGCCGGGGGCCGCGCCGGATTGCAGCCTCGGGCCGGCTA	AGGGAAGTGGGTCAGAAGG	+
M5	GATA2_HUMAN.H11MO.0.A	-29	0.00478053	3.67623	0.496897	11	GCGCCGGGGGCCGCGCCGGATTGCAGCCTCGGGCCGGCTA	CTGGGGGGTGGAGATAAGG	+
M6	SP2_HUMAN.H11MO.0.A	-4	8.89353e-07	0.000683913	0.0013377	22	CCTCGCGGGGGATGCGGGGCCAGAGGCGGAGAAGGAAGTG	GGGGGGGGGGCGGGGCCGGGGG	+
M6	RXRA_HUMAN.H11MO.0.A	-5	1.05317e-05	0.00809886	0.00792047	20	CCTCGCGGGGGATGCGGGGCCAGAGGCGGAGAAGGAAGTG	GGGGGAGGCAGAGGTCAGAG	+
M6	KLF6_HUMAN.H11MO.0.A	-7	3.16925e-05	0.0243715	0.0153517	19	CCTCGCGGGGGATGCGGGGCCAGAGGCGGAGAAGGAAGTG	GGAAGGGCGGGGCCGGGGG	+
M6	SP3_HUMAN.H11MO.0.B	-5	4.8544e-05	0.0373303	0.0153517	20	CCTCGCGGGGGATGCGGGGCCAGAGGCGGAGAAGGAAGTG	GGGGGGGGGCGGGGCCGGGG	+
M6	PATZ1_HUMAN.H11MO.0.C	-10	5.10321e-05	0.0392437	0.0153517	22	CCTCGCGGGGGATGCGGGGCCAGAGGCGGAGAAGGAAGTG	GGGGAGGGGGCGGGGGGGGAGG	+
M6	SP4_HUMAN.H11MO.0.A	-4	0.000104132	0.0800777	0.0261046	20	CCTCGCGGGGGATGCGGGGCCAGAGGCGGAGAAGGAAGTG	GGGAAGGGGGCGGGGCCGGG	+
M6	KLF3_HUMAN.H11MO.0.B	-5	0.000140411	0.107976	0.0289472	19	CCTCGCGGGGGATGCGGGGCCAGAGGCGGAGAAGGAAGTG	GGGGAGGGGCGGGGCCGGG	+
M6	PROX1_HUMAN.H11MO.0.D	-6	0.000158508	0.121893	0.0289472	17	CCTCGCGGGGGATGCGGGGCCAGAGGCGGAGAAGGAAGTG	GGGTAAGGCGGGTTGGG	+
M6	ZFX_HUMAN.H11MO.1.A	-3	0.000173207	0.133196	0.0289472	17	CCTCGCGGGGGATGCGGGGCCAGAGGCGGAGAAGGAAGTG	GGGGGCGGAGGCCGGGG	+
M6	MAZ_HUMAN.H11MO.0.A	-15	0.000285849	0.219818	0.0399421	22	CCTCGCGGGGGATGCGGGGCCAGAGGCGGAGAAGGAAGTG	GGGGGAGGGGGGGGGGGGGGGG	+
M6	EGR1_HUMAN.H11MO.0.A	-9	0.000292106	0.224629	0.0399421	17	CCTCGCGGGGGATGCGGGGCCAGAGGCGGAGAAGGAAGTG	GAGGGCGTGGGCGGGGG	+
M6	IRX2_HUMAN.H11MO.0.D	-3	0.000346077	0.266133	0.0433785	19	CCTCGCGGGGGATGCGGGGCCAGAGGCGGAGAAGGAAGTG	ACATGGGTGGGCATGTTGG	+
M6	VEZF1_HUMAN.H11MO.0.C	-12	0.000384678	0.295818	0.044508	22	CCTCGCGGGGGATGCGGGGCCAGAGGCGGAGAAGGAAGTG	GGGGAGGGGGGAGGGGGAGGGG	+
M6	NR1D1_HUMAN.H11MO.0.B	-7	0.000755808	0.581217	0.0812021	19	CCTCGCGGGGGATGCGGGGCCAGAGGCGGAGAAGGAAGTG	AGGGAAGTGGGTCAGAAGG	+
M6	ZN341_HUMAN.H11MO.0.C	-19	0.000976993	0.751308	0.0979679	21	CCTCGCGGGGGATGCGGGGCCAGAGGCGGAGAAGGAAGTG	GGGGGGGGGGGGAGGGAAGAGC	+
M6	KLF16_HUMAN.H11MO.0.D	-9	0.00110215	0.847551	0.0986643	19	CCTCGCGGGGGATGCGGGGCCAGAGGCGGAGAAGGAAGTG	GGGGGCGGGGGGGGGGGGG	+
M6	GCM1_HUMAN.H11MO.0.D	-8	0.00115546	0.888547	0.0986643	14	CCTCGCGGGGGATGCGGGGCCAGAGGCGGAGAAGGAAGTG	CACATGCGGGTATT	+
M6	THA_HUMAN.H11MO.0.C	-6	0.00118073	0.907978	0.0986643	17	CCTCGCGGGGGATGCGGGGCCAGAGGCGGAGAAGGAAGTG	GGGTCACTTCAGGTCAG	+
M6	ZBT17_HUMAN.H11MO.0.A	-15	0.00127855	0.983205	0.101216	19	CCTCGCGGGGGATGCGGGGCCAGAGGCGGAGAAGGAAGTG	GAGGGTGGGGGAGGGGAAG	+
M6	SP1_HUMAN.H11MO.0.A	-8	0.00138005	1.06126	0.103788	22	CCTCGCGGGGGATGCGGGGCCAGAGGCGGAGAAGGAAGTG	GGGGGGCGGGGCCGGGGGGGGG	+
M6	PURA_HUMAN.H11MO.0.D	-8	0.0017412	1.33899	0.124714	17	CCTCGCGGGGGATGCGGGGCCAGAGGCGGAGAAGGAAGTG	GGAAGGGGGGGGCAGGG	+
M6	NR1H4_HUMAN.H11MO.0.B	-15	0.00197973	1.52241	0.13533	19	CCTCGCGGGGGATGCGGGGCCAGAGGCGGAGAAGGAAGTG	GGGGTCAATGACCCCGAGG	+
M6	THAP1_HUMAN.H11MO.0.C	-18	0.00206937	1.59134	0.13533	22	CCTCGCGGGGGATGCGGGGCCAGAGGCGGAGAAGGAAGTG	GCCCGCAGCCAAGATGGCGGCG	-
M6	ZN816_HUMAN.H11MO.1.C	-22	0.0024801	1.9072	0.152998	14	CCTCGCGGGGGATGCGGGGCCAGAGGCGGAGAAGGAAGTG	AAGGGGGACATGCA	+
M6	COT1_HUMAN.H11MO.0.C	-8	0.00254298	1.95555	0.152998	17	CCTCGCGGGGGATGCGGGGCCAGAGGCGGAGAAGGAAGTG	GGGGTCAGAGGTCAGGG	+
M6	Z324A_HUMAN.H11MO.0.C	-2	0.00265704	2.04327	0.153712	23	CCTCGCGGGGGATGCGGGGCCAGAGGCGGAGAAGGAAGTG	TGGCAGCAAAGGATGGTTTGATA	-
M6	NR1H3_HUMAN.H11MO.0.B	-3	0.00302883	2.32917	0.168731	19	CCTCGCGGGGGATGCGGGGCCAGAGGCGGAGAAGGAAGTG	CAGAGGTCACTGCAGGTCA	+
M6	WT1_HUMAN.H11MO.0.C	-11	0.00330825	2.54404	0.170363	20	CCTCGCGGGGGATGCGGGGCCAGAGGCGGAGAAGGAAGTG	GGGCGGGGGAGGAGGGGGGG	+
M6	EGR2_HUMAN.H11MO.0.A	-7	0.00335603	2.58078	0.170363	18	CCTCGCGGGGGATGCGGGGCCAGAGGCGGAGAAGGAAGTG	GGGGGGGTGTGGGAGGGG	+
M6	EGR2_HUMAN.H11MO.1.A	-10	0.00339793	2.61301	0.170363	16	CCTCGCGGGGGATGCGGGGCCAGAGGCGGAGAAGGAAGTG	GGGGCGTGGGCGGGGG	+
M6	E2F7_HUMAN.H11MO.0.B	-22	0.0045191	3.47519	0.210775	13	CCTCGCGGGGGATGCGGGGCCAGAGGCGGAGAAGGAAGTG	GGGGCGGGAAAGG	+
M6	SPIC_HUMAN.H11MO.0.D	-7	0.0045191	3.47519	0.210775	13	CCTCGCGGGGGATGCGGGGCCAGAGGCGGAGAAGGAAGTG	GAGGAAGGGGAGG	+
M6	BHE41_HUMAN.H11MO.0.D	-7	0.00462433	3.55611	0.210775	20	CCTCGCGGGGGATGCGGGGCCAGAGGCGGAGAAGGAAGTG	ACCGGGTCACGTGCAGAAGG	+
M6	TLX1_HUMAN.H11MO.0.D	-15	0.00566083	4.35318	0.249514	17	CCTCGCGGGGGATGCGGGGCCAGAGGCGGAGAAGGAAGTG	CTGGCAAGTTGCCAAGG	+
M6	ZN467_HUMAN.H11MO.0.C	-10	0.00580603	4.46484	0.249514	22	CCTCGCGGGGGATGCGGGGCCAGAGGCGGAGAAGGAAGTG	GGGGAGGGGAGGGGGGGGGGGG	+
M6	ZN263_HUMAN.H11MO.0.A	-13	0.00641532	4.93338	0.26804	20	CCTCGCGGGGGATGCGGGGCCAGAGGCGGAGAAGGAAGTG	GGGAGGAGGGAGAGGAGGAG	+
M6	TBX1_HUMAN.H11MO.0.D	-13	0.00684323	5.26244	0.278191	20	CCTCGCGGGGGATGCGGGGCCAGAGGCGGAGAAGGAAGTG	GGGTGGGCAGGGGTGGGCGG	+
M6	COT2_HUMAN.H11MO.1.A	-8	0.00749007	5.75986	0.296473	17	CCTCGCGGGGGATGCGGGGCCAGAGGCGGAGAAGGAAGTG	GGGGTCAAAGGTCAGGG	+
M6	THB_HUMAN.H11MO.0.C	-5	0.00859705	6.61113	0.331565	17	CCTCGCGGGGGATGCGGGGCCAGAGGCGGAGAAGGAAGTG	GAGGTCAGGTCAGGTCA	+
M6	RARG_HUMAN.H11MO.2.D	-3	0.00883356	6.79301	0.332169	20	CCTCGCGGGGGATGCGGGGCCAGAGGCGGAGAAGGAAGTG	GGGGGTCACCCAGAGGTCAC	+
M6	KLF1_HUMAN.H11MO.0.A	-10	0.0101871	7.83384	0.364824	14	CCTCGCGGGGGATGCGGGGCCAGAGGCGGAGAAGGAAGTG	GGGGCGGGGCCGGG	+
M6	ZN554_HUMAN.H11MO.0.C	-13	0.0106644	8.20089	0.368605	20	CCTCGCGGGGGATGCGGGGCCAGAGGCGGAGAAGGAAGTG	GCTGAGCCATGTGGGGTGCT	+
M6	KLF15_HUMAN.H11MO.0.A	-22	0.0107828	8.29196	0.368605	18	CCTCGCGGGGGATGCGGGGCCAGAGGCGGAGAAGGAAGTG	GGGGAGGAGCAGGGGGGGG	+
M6	BC11A_HUMAN.H11MO.0.A	-21	0.0112775	8.67236	0.371081	17	CCTCGCGGGGGATGCGGGGCCAGAGGCGGAGAAGGAAGTG	AAAAGAGGAAGTGAAAA	+
M6	ZN320_HUMAN.H11MO.0.C	-13	0.0113486	8.72709	0.371081	20	CCTCGCGGGGGATGCGGGGCCAGAGGCGGAGAAGGAAGTG	GTGGGACCAGGGGGCCAGTG	+
M6	TAF1_HUMAN.H11MO.0.A	-10	0.0116233	8.93833	0.371977	16	CCTCGCGGGGGATGCGGGGCCAGAGGCGGAGAAGGAAGTG	AAGATGGCGGCGGCGG	+
M6	TBX21_HUMAN.H11MO.0.A	-7	0.0125684	9.66511	0.390157	13	CCTCGCGGGGGATGCGGGGCCAGAGGCGGAGAAGGAAGTG	GTGGAGGTGTGAA	+
M6	ETV5_HUMAN.H11MO.0.C	-22	0.0127102	9.77413	0.390157	14	CCTCGCGGGGGATGCGGGGCCAGAGGCGGAGAAGGAAGTG	GAGCAGGAAGTGAG	+
M6	ZN563_HUMAN.H11MO.0.C	-19	0.0140716	10.821	0.423308	21	CCTCGCGGGGGATGCGGGGCCAGAGGCGGAGAAGGAAGTG	GCAGCTGCCAGTGAGGATCCC	-
M6	RARA_HUMAN.H11MO.0.A	-5	0.0154187	11.857	0.454738	20	CCTCGCGGGGGATGCGGGGCCAGAGGCGGAGAAGGAAGTG	GGGGGATCAAGAGGTCAAGG	+
M6	SRBP2_HUMAN.H11MO.0.B	-13	0.0169422	13.0285	0.475493	13	CCTCGCGGGGGATGCGGGGCCAGAGGCGGAGAAGGAAGTG	GGGTGGGGTGAGG	+
M6	TBX2_HUMAN.H11MO.0.D	-2	0.0169735	13.0526	0.475493	25	CCTCGCGGGGGATGCGGGGCCAGAGGCGGAGAAGGAAGTG	TGCCATCAGAGGTGTGAAAAGCGAC	+
M6	GCM2_HUMAN.H11MO.0.D	-10	0.0170708	13.1274	0.475493	11	CCTCGCGGGGGATGCGGGGCCAGAGGCGGAGAAGGAAGTG	GATGCGGGTAT	+
M6	RFX5_HUMAN.H11MO.0.A	-3	0.0173934	13.3755	0.47567	20	CCTCGCGGGGGATGCGGGGCCAGAGGCGGAGAAGGAAGTG	GTCAGCTGTTGCTAGGCAGA	+
M6	OLIG2_HUMAN.H11MO.0.B	-20	0.017951	13.8043	0.482151	18	CCTCGCGGGGGATGCGGGGCCAGAGGCGGAGAAGGAAGTG	CAGAAGGGAAACAGCTGG	-
M6	FEV_HUMAN.H11MO.0.B	-6	0.0186237	14.3216	0.49034	10	CCTCGCGGGGGATGCGGGGCCAGAGGCGGAGAAGGAAGTG	GCGGGAAGCG	+
M6	TFDP1_HUMAN.H11MO.0.C	-8	0.0195524	15.0358	0.49846	14	CCTCGCGGGGGATGCGGGGCCAGAGGCGGAGAAGGAAGTG	GGGGGGCGGGAAAA	+
M6	GATA1_HUMAN.H11MO.0.A	-16	0.0200937	15.452	0.498565	19	CCTCGCGGGGGATGCGGGGCCAGAGGCGGAGAAGGAAGTG	CTGGCGGGGACAGATAAGA	+
M6	VEZF1_HUMAN.H11MO.1.C	-5	0.0207109	15.9267	0.498565	12	CCTCGCGGGGGATGCGGGGCCAGAGGCGGAGAAGGAAGTG	AGAGGGAGGGGG	+
M6	COT1_HUMAN.H11MO.1.C	-12	0.0210911	16.2191	0.498565	13	CCTCGCGGGGGATGCGGGGCCAGAGGCGGAGAAGGAAGTG	GCAGAGGTCAGGG	+
M6	MAFA_HUMAN.H11MO.0.D	-5	0.0212138	16.3134	0.498565	21	CCTCGCGGGGGATGCGGGGCCAGAGGCGGAGAAGGAAGTG	CGAAGGCTGCGGGGTCAGCAC	-
M8	IRX2_HUMAN.H11MO.0.D	-8	6.75722e-05	0.051963	0.103769	19	GCGGCTGAGTCTGAGCTGCCGGGGGCGACAGGCGCCGTCG	ACATGGGTGGGCATGTTGG	+
M9	ZN341_HUMAN.H11MO.0.C	-16	7.49322e-05	0.0576229	0.0762432	22	TCCCTTCTCCTGCTTCGAGGCGGGGGTGAGGCTGGAGATT	GGGGGGGGGGGGAGGGAAGAGC	+
M9	LEF1_HUMAN.H11MO.0.A	0	0.000196217	0.150891	0.0762432	14	TCCCTTCTCCTGCTTCGAGGCGGGGGTGAGGCTGGAGATT	TCCTTTGATTTGCT	+
M9	SP3_HUMAN.H11MO.0.B	-11	0.000216688	0.166633	0.0762432	20	TCCCTTCTCCTGCTTCGAGGCGGGGGTGAGGCTGGAGATT	GGGGGGGGGCGGGGCCGGGG	+
M9	SP2_HUMAN.H11MO.0.A	-16	0.000219619	0.168887	0.0762432	22	TCCCTTCTCCTGCTTCGAGGCGGGGGTGAGGCTGGAGATT	GGGGGGGGGGCGGGGCCGGGGG	+
M9	RXRA_HUMAN.H11MO.0.A	-17	0.000253802	0.195174	0.0762432	20	TCCCTTCTCCTGCTTCGAGGCGGGGGTGAGGCTGGAGATT	GGGGGAGGCAGAGGTCAGAG	+
M9	PATZ1_HUMAN.H11MO.0.C	-16	0.000425062	0.326873	0.106409	22	TCCCTTCTCCTGCTTCGAGGCGGGGGTGAGGCTGGAGATT	GGGGAGGGGGCGGGGGGGGAGG	+
M9	ZBT17_HUMAN.H11MO.0.A	-21	0.000612319	0.470874	0.110833	19	TCCCTTCTCCTGCTTCGAGGCGGGGGTGAGGCTGGAGATT	GAGGGTGGGGGAGGGGAAG	+
M9	ZN134_HUMAN.H11MO.0.C	-2	0.000651625	0.501099	0.110833	22	TCCCTTCTCCTGCTTCGAGGCGGGGGTGAGGCTGGAGATT	CCTTCAACTGATTAGGTGAGGC	-
M9	SPIC_HUMAN.H11MO.0.D	-3	0.000686835	0.528176	0.110833	13	TCCCTTCTCCTGCTTCGAGGCGGGGGTGAGGCTGGAGATT	CCTCCCCTTCCTC	-
M9	ZFX_HUMAN.H11MO.1.A	-20	0.000737891	0.567438	0.110833	17	TCCCTTCTCCTGCTTCGAGGCGGGGGTGAGGCTGGAGATT	GGGGGCGGAGGCCGGGG	+
M9	MAZ_HUMAN.H11MO.0.A	-15	0.000923092	0.709858	0.121644	22	TCCCTTCTCCTGCTTCGAGGCGGGGGTGAGGCTGGAGATT	GGGGGAGGGGGGGGGGGGGGGG	+
M9	VEZF1_HUMAN.H11MO.0.C	-16	0.001059	0.814374	0.121644	22	TCCCTTCTCCTGCTTCGAGGCGGGGGTGAGGCTGGAGATT	GGGGAGGGGGGAGGGGGAGGGG	+
M9	TLX1_HUMAN.H11MO.0.D	-2	0.00110687	0.851184	0.121644	17	TCCCTTCTCCTGCTTCGAGGCGGGGGTGAGGCTGGAGATT	CCTTGGCAACTTGCCAG	-
M9	RFX5_HUMAN.H11MO.0.A	-4	0.00132328	1.0176	0.132506	20	TCCCTTCTCCTGCTTCGAGGCGGGGGTGAGGCTGGAGATT	GTCAGCTGTTGCTAGGCAGA	+
M9	ZN563_HUMAN.H11MO.0.C	-21	0.0014153	1.08837	0.132863	19	TCCCTTCTCCTGCTTCGAGGCGGGGGTGAGGCTGGAGATT	GCAGCTGCCAGTGAGGATCCC	-
M9	KLF6_HUMAN.H11MO.0.A	-19	0.00174832	1.34446	0.154472	19	TCCCTTCTCCTGCTTCGAGGCGGGGGTGAGGCTGGAGATT	GGAAGGGCGGGGCCGGGGG	+
M9	TAL1_HUMAN.H11MO.0.A	-12	0.00187957	1.44539	0.155221	19	TCCCTTCTCCTGCTTCGAGGCGGGGGTGAGGCTGGAGATT	CTGGGGGGGGCAGATAAGG	+
M9	ZN394_HUMAN.H11MO.0.C	2	0.00202094	1.55411	0.155221	18	TCCCTTCTCCTGCTTCGAGGCGGGGGTGAGGCTGGAGATT	ATTCCATTCTATTCCATTCT	-
M9	GATA1_HUMAN.H11MO.0.A	-12	0.00217018	1.66887	0.155221	19	TCCCTTCTCCTGCTTCGAGGCGGGGGTGAGGCTGGAGATT	CTGGCGGGGACAGATAAGA	+
M9	EGR2_HUMAN.H11MO.0.A	-19	0.00267035	2.0535	0.174388	18	TCCCTTCTCCTGCTTCGAGGCGGGGGTGAGGCTGGAGATT	GGGGGGGTGTGGGAGGGG	+
M9	SP4_HUMAN.H11MO.0.A	-10	0.00305235	2.34725	0.190903	20	TCCCTTCTCCTGCTTCGAGGCGGGGGTGAGGCTGGAGATT	GGGAAGGGGGCGGGGCCGGG	+
M9	MAFA_HUMAN.H11MO.0.D	-25	0.00317744	2.44345	0.190903	15	TCCCTTCTCCTGCTTCGAGGCGGGGGTGAGGCTGGAGATT	CGAAGGCTGCGGGGTCAGCAC	-
M9	IRX2_HUMAN.H11MO.0.D	-15	0.00331403	2.54849	0.191452	19	TCCCTTCTCCTGCTTCGAGGCGGGGGTGAGGCTGGAGATT	ACATGGGTGGGCATGTTGG	+
M9	ZN134_HUMAN.H11MO.1.C	-2	0.00351772	2.70513	0.195692	17	TCCCTTCTCCTGCTTCGAGGCGGGGGTGAGGCTGGAGATT	CCTTCACCTGATTAGGT	-
M9	ZN589_HUMAN.H11MO.0.D	-20	0.00367261	2.82424	0.197012	16	TCCCTTCTCCTGCTTCGAGGCGGGGGTGAGGCTGGAGATT	CGGCAGTAACCGTGGG	-
M9	NR1D1_HUMAN.H11MO.0.B	0	0.00380632	2.92706	0.197144	19	TCCCTTCTCCTGCTTCGAGGCGGGGGTGAGGCTGGAGATT	CCTTCTGACCCACTTCCCT	-
M9	THAP1_HUMAN.H11MO.0.C	-3	0.00393985	3.02975	0.197258	22	TCCCTTCTCCTGCTTCGAGGCGGGGGTGAGGCTGGAGATT	CGCCGCCATCTTGGCTGCGGGC	+
M9	ETV5_HUMAN.H11MO.0.C	-1	0.00408774	3.14347	0.19806	14	TCCCTTCTCCTGCTTCGAGGCGGGGGTGAGGCTGGAGATT	CTCACTTCCTGCTC	-
M9	GATA2_HUMAN.H11MO.0.A	0	0.00436606	3.3575	0.204704	19	TCCCTTCTCCTGCTTCGAGGCGGGGGTGAGGCTGGAGATT	CCTTATCTCCACCCCCCAG	-
M9	PROX1_HUMAN.H11MO.0.D	-13	0.00471795	3.62811	0.204704	17	TCCCTTCTCCTGCTTCGAGGCGGGGGTGAGGCTGGAGATT	GGGTAAGGCGGGTTGGG	+
M9	SRBP2_HUMAN.H11MO.0.B	-15	0.00477199	3.66966	0.204704	13	TCCCTTCTCCTGCTTCGAGGCGGGGGTGAGGCTGGAGATT	GGGTGGGGTGAGG	+
M9	LYL1_HUMAN.H11MO.0.A	-5	0.00482079	3.70719	0.204704	14	TCCCTTCTCCTGCTTCGAGGCGGGGGTGAGGCTGGAGATT	CCAGCTGTTTCCTG	+
M9	OLIG2_HUMAN.H11MO.0.B	3	0.00507587	3.90334	0.204704	15	TCCCTTCTCCTGCTTCGAGGCGGGGGTGAGGCTGGAGATT	CCAGCTGTTTCCCTTCTG	+
M9	PURA_HUMAN.H11MO.0.D	-15	0.00545142	4.19215	0.204704	17	TCCCTTCTCCTGCTTCGAGGCGGGGGTGAGGCTGGAGATT	GGAAGGGGGGGGCAGGG	+
M9	OSR2_HUMAN.H11MO.0.C	1	0.00669731	5.15023	0.235413	15	TCCCTTCTCCTGCTTCGAGGCGGGGGTGAGGCTGGAGATT	GCTGCTGCTTCTGCTG	+
M9	TFCP2_HUMAN.H11MO.0.D	-20	0.00833298	6.40806	0.266304	16	TCCCTTCTCCTGCTTCGAGGCGGGGGTGAGGCTGGAGATT	GCCTGAACTGGCCAGA	+
M9	MNX1_HUMAN.H11MO.0.D	-16	0.00907458	6.97835	0.280119	19	TCCCTTCTCCTGCTTCGAGGCGGGGGTGAGGCTGGAGATT	TTAAGGGTTATTAAAATAG	-
M9	ZN554_HUMAN.H11MO.0.C	-19	0.00925671	7.11841	0.280119	20	TCCCTTCTCCTGCTTCGAGGCGGGGGTGAGGCTGGAGATT	GCTGAGCCATGTGGGGTGCT	+
M9	TBX21_HUMAN.H11MO.0.A	-16	0.00932474	7.17072	0.280119	13	TCCCTTCTCCTGCTTCGAGGCGGGGGTGAGGCTGGAGATT	GTGGAGGTGTGAA	+
M9	TBX15_HUMAN.H11MO.0.D	-19	0.0103228	7.93822	0.298174	19	TCCCTTCTCCTGCTTCGAGGCGGGGGTGAGGCTGGAGATT	GGGGGGGGGGGGGTGGGGG	+
M9	RARG_HUMAN.H11MO.0.B	-14	0.0114397	8.79711	0.318349	18	TCCCTTCTCCTGCTTCGAGGCGGGGGTGAGGCTGGAGATT	CCCAGGTCACTCTGACCT	-
M9	ZN350_HUMAN.H11MO.1.D	-17	0.0118178	9.08786	0.318349	23	TCCCTTCTCCTGCTTCGAGGCGGGGGTGAGGCTGGAGATT	ACGGGGCGCAGGGATTTGTTGCCC	+
M9	RARG_HUMAN.H11MO.2.D	-14	0.011869	9.12729	0.318349	20	TCCCTTCTCCTGCTTCGAGGCGGGGGTGAGGCTGGAGATT	GTGACCTCTGGGTGACCCCC	-
M9	ZN214_HUMAN.H11MO.0.C	-2	0.013975	10.7468	0.368258	22	TCCCTTCTCCTGCTTCGAGGCGGGGGTGAGGCTGGAGATT	TCATCAAAGGCCTCAAAAAGGA	-
M9	PAX8_HUMAN.H11MO.0.D	-8	0.014455	11.1159	0.374339	14	TCCCTTCTCCTGCTTCGAGGCGGGGGTGAGGCTGGAGATT	CCCGCTTCAGTGAC	-
M9	THA_HUMAN.H11MO.0.C	-18	0.0153625	11.8137	0.384579	17	TCCCTTCTCCTGCTTCGAGGCGGGGGTGAGGCTGGAGATT	GGGTCACTTCAGGTCAG	+
M9	PTF1A_HUMAN.H11MO.0.B	8	0.015817	12.1633	0.389467	10	TCCCTTCTCCTGCTTCGAGGCGGGGGTGAGGCTGGAGATT	CCAGCTGCCCCCTTTCCC	+
M9	SOX2_HUMAN.H11MO.1.A	0	0.0168142	12.9301	0.407342	16	TCCCTTCTCCTGCTTCGAGGCGGGGGTGAGGCTGGAGATT	TCCTTTGTTATGCAAA	+
M9	COT1_HUMAN.H11MO.0.C	-15	0.0175271	13.4784	0.417875	17	TCCCTTCTCCTGCTTCGAGGCGGGGGTGAGGCTGGAGATT	GGGGTCAGAGGTCAGGG	+
M9	KLF3_HUMAN.H11MO.0.B	-11	0.0181484	13.9561	0.425926	19	TCCCTTCTCCTGCTTCGAGGCGGGGGTGAGGCTGGAGATT	GGGGAGGGGCGGGGCCGGG	+
M9	Z324A_HUMAN.H11MO.0.C	5	0.0190194	14.6259	0.43249	18	TCCCTTCTCCTGCTTCGAGGCGGGGGTGAGGCTGGAGATT	TATCAAACCATCCTTTGCTGCCA	+
M9	BRAC_HUMAN.H11MO.0.A	-12	0.0192387	14.7945	0.43249	20	TCCCTTCTCCTGCTTCGAGGCGGGGGTGAGGCTGGAGATT	TTAGCAGGGAGGTGTGAAAT	+
M10	THAP1_HUMAN.H11MO.0.C	-12	0.000138501	0.106508	0.211949	22	AGGTAACGTGGCTGCCGCTGTGCTTCTTGAAGGAGGATCC	CGCCGCCATCTTGGCTGCGGGC	+
M11	GATA1_HUMAN.H11MO.0.A	8	0.000321472	0.247212	0.451864	11	GTCCTGGCCGGGGCGACCGCGGGGGGCCTCGGGGCCGAGG	TCTTATCTGTCCCCGCCAG	-
M11	RXRA_HUMAN.H11MO.0.A	-19	0.000860547	0.661761	0.451864	20	GTCCTGGCCGGGGCGACCGCGGGGGGCCTCGGGGCCGAGG	GGGGGAGGCAGAGGTCAGAG	+
M11	IRX2_HUMAN.H11MO.0.D	-6	0.000883889	0.679711	0.451864	19	GTCCTGGCCGGGGCGACCGCGGGGGGCCTCGGGGCCGAGG	ACATGGGTGGGCATGTTGG	+
M12	THAP1_HUMAN.H11MO.0.C	-6	1.38404e-05	0.0106432	0.02088	22	CGAGCGGCGCGGCCTCCCGGCAGATGCGCGGCTCTTGCAG	GCCCGCAGCCAAGATGGCGGCG	-
M12	ZN563_HUMAN.H11MO.0.C	-6	8.02706e-05	0.0617281	0.0605493	21	CGAGCGGCGCGGCCTCCCGGCAGATGCGCGGCTCTTGCAG	GGGATCCTCACTGGCAGCTGC	+
M12	SP2_HUMAN.H11MO.0.A	-16	0.000376882	0.289822	0.189525	22	CGAGCGGCGCGGCCTCCCGGCAGATGCGCGGCTCTTGCAG	GGGGGGGGGGCGGGGCCGGGGG	+
M12	NR1H4_HUMAN.H11MO.0.B	-1	0.00145087	1.11572	0.246881	19	CGAGCGGCGCGGCCTCCCGGCAGATGCGCGGCTCTTGCAG	GGGGTCAATGACCCCGAGG	+
M12	SP3_HUMAN.H11MO.0.B	2	0.00147249	1.13235	0.246881	18	CGAGCGGCGCGGCCTCCCGGCAGATGCGCGGCTCTTGCAG	CCCCGGCCCCGCCCCCCCCC	-
M12	ZN335_HUMAN.H11MO.0.A	-2	0.00150364	1.1563	0.246881	22	CGAGCGGCGCGGCCTCCCGGCAGATGCGCGGCTCTTGCAG	GGCTGTCCTCGGCGCTGCCTGA	+
M12	PURA_HUMAN.H11MO.0.D	0	0.00184257	1.41694	0.246881	17	CGAGCGGCGCGGCCTCCCGGCAGATGCGCGGCTCTTGCAG	CCCTGCCCCCCCCTTCC	-
M12	KLF6_HUMAN.H11MO.0.A	-21	0.00196375	1.51013	0.246881	19	CGAGCGGCGCGGCCTCCCGGCAGATGCGCGGCTCTTGCAG	GGAAGGGCGGGGCCGGGGG	+
M12	KLF3_HUMAN.H11MO.0.B	-19	0.00328913	2.52934	0.347095	19	CGAGCGGCGCGGCCTCCCGGCAGATGCGCGGCTCTTGCAG	GGGGAGGGGCGGGGCCGGG	+
M12	ZN554_HUMAN.H11MO.0.C	-15	0.00348849	2.68265	0.347095	20	CGAGCGGCGCGGCCTCCCGGCAGATGCGCGGCTCTTGCAG	GCTGAGCCATGTGGGGTGCT	+
M12	ZFX_HUMAN.H11MO.1.A	-15	0.00374874	2.88278	0.347095	17	CGAGCGGCGCGGCCTCCCGGCAGATGCGCGGCTCTTGCAG	GGGGGCGGAGGCCGGGG	+
M12	RARA_HUMAN.H11MO.0.A	-18	0.00400914	3.08303	0.347095	20	CGAGCGGCGCGGCCTCCCGGCAGATGCGCGGCTCTTGCAG	GGGGGATCAAGAGGTCAAGG	+
M12	PATZ1_HUMAN.H11MO.0.C	-10	0.00414977	3.19117	0.347095	22	CGAGCGGCGCGGCCTCCCGGCAGATGCGCGGCTCTTGCAG	GGGGAGGGGGCGGGGGGGGAGG	+
M12	RFX5_HUMAN.H11MO.0.A	-4	0.00460146	3.53852	0.347095	20	CGAGCGGCGCGGCCTCCCGGCAGATGCGCGGCTCTTGCAG	GTCAGCTGTTGCTAGGCAGA	+
M12	SP4_HUMAN.H11MO.0.A	-16	0.00460146	3.53852	0.347095	20	CGAGCGGCGCGGCCTCCCGGCAGATGCGCGGCTCTTGCAG	GGGAAGGGGGCGGGGCCGGG	+
M12	VEZF1_HUMAN.H11MO.0.C	-9	0.00537987	4.13712	0.372205	22	CGAGCGGCGCGGCCTCCCGGCAGATGCGCGGCTCTTGCAG	GGGGAGGGGGGAGGGGGAGGGG	+
M12	RXRA_HUMAN.H11MO.0.A	-18	0.00564422	4.3404	0.372205	20	CGAGCGGCGCGGCCTCCCGGCAGATGCGCGGCTCTTGCAG	GGGGGAGGCAGAGGTCAGAG	+
M12	TFCP2_HUMAN.H11MO.0.D	-14	0.00580009	4.46027	0.372205	16	CGAGCGGCGCGGCCTCCCGGCAGATGCGCGGCTCTTGCAG	TCTGGCCAGTTCAGGC	-
M12	MXI1_HUMAN.H11MO.0.A	-5	0.00645283	4.96222	0.372205	15	CGAGCGGCGCGGCCTCCCGGCAGATGCGCGGCTCTTGCAG	CCCGCCGCCACGTGC	-
M12	ZBT17_HUMAN.H11MO.0.A	-12	0.00666799	5.12769	0.372205	19	CGAGCGGCGCGGCCTCCCGGCAGATGCGCGGCTCTTGCAG	GAGGGTGGGGGAGGGGAAG	+
M12	TLX1_HUMAN.H11MO.0.D	-20	0.00685098	5.26841	0.372205	17	CGAGCGGCGCGGCCTCCCGGCAGATGCGCGGCTCTTGCAG	CTGGCAAGTTGCCAAGG	+
M12	ZN341_HUMAN.H11MO.0.C	-7	0.00739433	5.68624	0.372205	22	CGAGCGGCGCGGCCTCCCGGCAGATGCGCGGCTCTTGCAG	GGGGGGGGGGGGAGGGAAGAGC	+
M12	SMAD3_HUMAN.H11MO.0.B	-13	0.0075977	5.84263	0.372205	12	CGAGCGGCGCGGCCTCCCGGCAGATGCGCGGCTCTTGCAG	CAGGTGACAGAG	-
M12	HES1_HUMAN.H11MO.0.D	-1	0.0082148	6.31718	0.379767	13	CGAGCGGCGCGGCCTCCCGGCAGATGCGCGGCTCTTGCAG	CCGCCACGAGCCC	+
M12	PTF1A_HUMAN.H11MO.0.B	0	0.00841286	6.46949	0.379767	18	CGAGCGGCGCGGCCTCCCGGCAGATGCGCGGCTCTTGCAG	CCAGCTGCCCCCTTTCCC	+
M12	NR1D1_HUMAN.H11MO.0.B	-16	0.00937101	7.20631	0.379767	19	CGAGCGGCGCGGCCTCCCGGCAGATGCGCGGCTCTTGCAG	CCTTCTGACCCACTTCCCT	-
M12	FEV_HUMAN.H11MO.0.B	-18	0.00978922	7.52791	0.379767	10	CGAGCGGCGCGGCCTCCCGGCAGATGCGCGGCTCTTGCAG	GCGGGAAGCG	+
M12	SPDEF_HUMAN.H11MO.0.D	-13	0.0102156	7.8558	0.379767	14	CGAGCGGCGCGGCCTCCCGGCAGATGCGCGGCTCTTGCAG	AACCCGGATGAAGT	+
M12	OSR2_HUMAN.H11MO.0.C	-24	0.0106432	8.18462	0.379767	16	CGAGCGGCGCGGCCTCCCGGCAGATGCGCGGCTCTTGCAG	GCTGCTGCTTCTGCTG	+
M12	RARG_HUMAN.H11MO.2.D	-27	0.0109194	8.39699	0.379767	13	CGAGCGGCGCGGCCTCCCGGCAGATGCGCGGCTCTTGCAG	GGGGGTCACCCAGAGGTCAC	+
M12	SRBP2_HUMAN.H11MO.0.B	-18	0.0115601	8.88971	0.379767	13	CGAGCGGCGCGGCCTCCCGGCAGATGCGCGGCTCTTGCAG	GGGTGGGGTGAGG	+
M12	BRAC_HUMAN.H11MO.0.A	-12	0.0116437	8.95401	0.379767	20	CGAGCGGCGCGGCCTCCCGGCAGATGCGCGGCTCTTGCAG	TTAGCAGGGAGGTGTGAAAT	+
M12	RFX1_HUMAN.H11MO.0.B	-1	0.0121188	9.31932	0.379767	22	CGAGCGGCGCGGCCTCCCGGCAGATGCGCGGCTCTTGCAG	CCGTCGCCATGGCAACCGGGGC	-
M12	CTCFL_HUMAN.H11MO.0.A	-4	0.0121979	9.38021	0.379767	17	CGAGCGGCGCGGCCTCCCGGCAGATGCGCGGCTCTTGCAG	CGGCGCCCCCTGGCGGC	-
M12	IRX2_HUMAN.H11MO.0.D	-12	0.0122272	9.40269	0.379767	19	CGAGCGGCGCGGCCTCCCGGCAGATGCGCGGCTCTTGCAG	CCAACATGCCCACCCATGT	-
M12	ZF64A_HUMAN.H11MO.0.D	-3	0.0123324	9.48361	0.379767	16	CGAGCGGCGCGGCCTCCCGGCAGATGCGCGGCTCTTGCAG	GGGGCCCGGGAACCTG	+
M12	ZN589_HUMAN.H11MO.0.D	-17	0.0123324	9.48361	0.379767	16	CGAGCGGCGCGGCCTCCCGGCAGATGCGCGGCTCTTGCAG	CGGCAGTAACCGTGGG	-
M12	PAX5_HUMAN.H11MO.0.A	-17	0.0123348	9.48544	0.379767	21	CGAGCGGCGCGGCCTCCCGGCAGATGCGCGGCTCTTGCAG	GTCACGCTCTGCTGCCCAGGC	-
M12	TBX21_HUMAN.H11MO.0.A	-17	0.0136619	10.506	0.404134	13	CGAGCGGCGCGGCCTCCCGGCAGATGCGCGGCTCTTGCAG	GTGGAGGTGTGAA	+
M12	PAX2_HUMAN.H11MO.0.D	-8	0.0155651	11.9695	0.419937	18	CGAGCGGCGCGGCCTCCCGGCAGATGCGCGGCTCTTGCAG	GTTCAGTCATGCGTGACA	+
M12	Z324A_HUMAN.H11MO.0.C	-17	0.0176902	13.6038	0.460138	23	CGAGCGGCGCGGCCTCCCGGCAGATGCGCGGCTCTTGCAG	TGGCAGCAAAGGATGGTTTGATA	-
M12	ZN667_HUMAN.H11MO.0.C	-22	0.0192207	14.7807	0.483281	18	CGAGCGGCGCGGCCTCCCGGCAGATGCGCGGCTCTTGCAG	GCTGAGCTTTTAAGGCCAC	-
M13	IRX2_HUMAN.H11MO.0.D	-10	3.11628e-05	0.0239642	0.0423793	19	AGCAGGTGCCGGACGGGGGGGCCGGCGGGGCGACACTTAG	ACATGGGTGGGCATGTTGG	+
M13	SP2_HUMAN.H11MO.0.A	-7	6.32382e-05	0.0486302	0.0423793	22	AGCAGGTGCCGGACGGGGGGGCCGGCGGGGCGACACTTAG	GGGGGGGGGGCGGGGCCGGGGG	+
M13	PURA_HUMAN.H11MO.0.D	-10	8.35549e-05	0.0642537	0.0423793	17	AGCAGGTGCCGGACGGGGGGGCCGGCGGGGCGACACTTAG	GGAAGGGGGGGGCAGGG	+
M13	KLF6_HUMAN.H11MO.0.A	-10	0.00012892	0.0991394	0.0490414	19	AGCAGGTGCCGGACGGGGGGGCCGGCGGGGCGACACTTAG	GGAAGGGCGGGGCCGGGGG	+
M13	VEZF1_HUMAN.H11MO.0.C	-1	0.000204749	0.157452	0.0510609	22	AGCAGGTGCCGGACGGGGGGGCCGGCGGGGCGACACTTAG	GGGGAGGGGGGAGGGGGAGGGG	+
M13	SP3_HUMAN.H11MO.0.B	-10	0.000209225	0.160894	0.0510609	20	AGCAGGTGCCGGACGGGGGGGCCGGCGGGGCGACACTTAG	GGGGGGGGGCGGGGCCGGGG	+
M13	ZN563_HUMAN.H11MO.0.C	-1	0.0002349	0.180638	0.0510609	21	AGCAGGTGCCGGACGGGGGGGCCGGCGGGGCGACACTTAG	GCAGCTGCCAGTGAGGATCCC	-
M13	MAZ_HUMAN.H11MO.0.A	-7	0.000298249	0.229353	0.0567272	22	AGCAGGTGCCGGACGGGGGGGCCGGCGGGGCGACACTTAG	GGGGGAGGGGGGGGGGGGGGGG	+
M13	PROX1_HUMAN.H11MO.0.D	-14	0.000388209	0.298532	0.0656335	17	AGCAGGTGCCGGACGGGGGGGCCGGCGGGGCGACACTTAG	GGGTAAGGCGGGTTGGG	+
M13	ZFX_HUMAN.H11MO.1.A	-4	0.000703674	0.541125	0.107072	17	AGCAGGTGCCGGACGGGGGGGCCGGCGGGGCGACACTTAG	GGGGGCGGAGGCCGGGG	+
M13	PATZ1_HUMAN.H11MO.0.C	-3	0.000881598	0.677949	0.115299	22	AGCAGGTGCCGGACGGGGGGGCCGGCGGGGCGACACTTAG	GGGGAGGGGGCGGGGGGGGAGG	+
M13	RXRA_HUMAN.H11MO.0.A	-2	0.000909295	0.699248	0.115299	20	AGCAGGTGCCGGACGGGGGGGCCGGCGGGGCGACACTTAG	GGGGGAGGCAGAGGTCAGAG	+
M13	SPIC_HUMAN.H11MO.0.D	-8	0.00114714	0.882151	0.134269	13	AGCAGGTGCCGGACGGGGGGGCCGGCGGGGCGACACTTAG	GAGGAAGGGGAGG	+
M13	NR1D1_HUMAN.H11MO.0.B	-5	0.00141688	1.08958	0.153996	19	AGCAGGTGCCGGACGGGGGGGCCGGCGGGGCGACACTTAG	AGGGAAGTGGGTCAGAAGG	+
M13	KLF3_HUMAN.H11MO.0.B	-7	0.00152618	1.17363	0.154816	19	AGCAGGTGCCGGACGGGGGGGCCGGCGGGGCGACACTTAG	GGGGAGGGGCGGGGCCGGG	+
M13	ZBT17_HUMAN.H11MO.0.A	-1	0.00190335	1.46368	0.18101	19	AGCAGGTGCCGGACGGGGGGGCCGGCGGGGCGACACTTAG	GAGGGTGGGGGAGGGGAAG	+
M13	THAP1_HUMAN.H11MO.0.C	0	0.00214045	1.64601	0.186099	22	AGCAGGTGCCGGACGGGGGGGCCGGCGGGGCGACACTTAG	GCCCGCAGCCAAGATGGCGGCG	-
M13	RFX5_HUMAN.H11MO.0.A	0	0.00248692	1.91244	0.189206	20	AGCAGGTGCCGGACGGGGGGGCCGGCGGGGCGACACTTAG	GTCAGCTGTTGCTAGGCAGA	+
M13	SP4_HUMAN.H11MO.0.A	-9	0.00248692	1.91244	0.189206	20	AGCAGGTGCCGGACGGGGGGGCCGGCGGGGCGACACTTAG	GGGAAGGGGGCGGGGCCGGG	+
M13	SMAD3_HUMAN.H11MO.0.B	-2	0.00364258	2.80114	0.263932	12	AGCAGGTGCCGGACGGGGGGGCCGGCGGGGCGACACTTAG	CAGGTGACAGAG	-
M13	ZN341_HUMAN.H11MO.0.C	-9	0.00384843	2.95944	0.266173	22	AGCAGGTGCCGGACGGGGGGGCCGGCGGGGCGACACTTAG	GGGGGGGGGGGGAGGGAAGAGC	+
M13	MXI1_HUMAN.H11MO.0.A	-10	0.00411342	3.16322	0.272131	15	AGCAGGTGCCGGACGGGGGGGCCGGCGGGGCGACACTTAG	GCACGTGGCGGCGGG	+
M13	RARG_HUMAN.H11MO.0.B	-13	0.00458003	3.52204	0.290376	18	AGCAGGTGCCGGACGGGGGGGCCGGCGGGGCGACACTTAG	AGGTCAGAGTGACCTGGG	+
M13	FEV_HUMAN.H11MO.0.B	-7	0.00532888	4.09791	0.324339	10	AGCAGGTGCCGGACGGGGGGGCCGGCGGGGCGACACTTAG	GCGGGAAGCG	+
M13	PAX2_HUMAN.H11MO.0.D	-18	0.00607206	4.66941	0.342196	18	AGCAGGTGCCGGACGGGGGGGCCGGCGGGGCGACACTTAG	TGTCACGCATGACTGAAC	-
M13	LYL1_HUMAN.H11MO.0.A	-2	0.00634019	4.87561	0.344546	14	AGCAGGTGCCGGACGGGGGGGCCGGCGGGGCGACACTTAG	CAGGAAACAGCTGG	-
M13	MAFA_HUMAN.H11MO.0.D	-10	0.00728426	5.60159	0.369459	21	AGCAGGTGCCGGACGGGGGGGCCGGCGGGGCGACACTTAG	CGAAGGCTGCGGGGTCAGCAC	-
M13	ZN554_HUMAN.H11MO.0.C	-4	0.00776693	5.97277	0.381233	20	AGCAGGTGCCGGACGGGGGGGCCGGCGGGGCGACACTTAG	GCTGAGCCATGTGGGGTGCT	+
M13	Z324A_HUMAN.H11MO.0.C	0	0.00892228	6.86123	0.414594	23	AGCAGGTGCCGGACGGGGGGGCCGGCGGGGCGACACTTAG	TGGCAGCAAAGGATGGTTTGATA	-
M13	ZN589_HUMAN.H11MO.0.D	-5	0.00899155	6.9145	0.414594	16	AGCAGGTGCCGGACGGGGGGGCCGGCGGGGCGACACTTAG	CGGCAGTAACCGTGGG	-
M13	KLF16_HUMAN.H11MO.0.D	-3	0.0113669	8.74115	0.49417	19	AGCAGGTGCCGGACGGGGGGGCCGGCGGGGCGACACTTAG	GGGGGCGGGGGGGGGGGGG	+
M14	RXRA_HUMAN.H11MO.0.A	-11	0.000202322	0.155585	0.310091	20	ACACGCGCCGCGGGCCAGCGGCGGAGCCGGGGTTCCACTG	GGGGGAGGCAGAGGTCAGAG	+
M14	SP3_HUMAN.H11MO.0.B	-12	0.000603084	0.463772	0.416048	20	ACACGCGCCGCGGGCCAGCGGCGGAGCCGGGGTTCCACTG	GGGGGGGGGCGGGGCCGGGG	+
M14	IRX2_HUMAN.H11MO.0.D	-7	0.000979325	0.753101	0.416048	19	ACACGCGCCGCGGGCCAGCGGCGGAGCCGGGGTTCCACTG	ACATGGGTGGGCATGTTGG	+
M14	GATA1_HUMAN.H11MO.0.A	-11	0.00132246	1.01697	0.416048	19	ACACGCGCCGCGGGCCAGCGGCGGAGCCGGGGTTCCACTG	CTGGCGGGGACAGATAAGA	+
M16	THAP1_HUMAN.H11MO.0.C	-16	0.000119497	0.0918932	0.0972437	22	CCGAACGCGGGGGAGGCGGCCCCGGCCTGGCTGAGCGAGG	CGCCGCCATCTTGGCTGCGGGC	+
M16	ZN341_HUMAN.H11MO.0.C	-14	0.000171834	0.13214	0.0972437	22	CCGAACGCGGGGGAGGCGGCCCCGGCCTGGCTGAGCGAGG	GGGGGGGGGGGGAGGGAAGAGC	+
M16	PURA_HUMAN.H11MO.0.D	-23	0.000209276	0.160933	0.0972437	17	CCGAACGCGGGGGAGGCGGCCCCGGCCTGGCTGAGCGAGG	GGAAGGGGGGGGCAGGG	+
M16	ZN554_HUMAN.H11MO.0.C	-16	0.000343836	0.26441	0.0972437	20	CCGAACGCGGGGGAGGCGGCCCCGGCCTGGCTGAGCGAGG	AGCACCCCACATGGCTCAGC	-
M16	PTF1A_HUMAN.H11MO.0.B	-11	0.00042362	0.325764	0.0972437	18	CCGAACGCGGGGGAGGCGGCCCCGGCCTGGCTGAGCGAGG	GGGAAAGGGGGCAGCTGG	-
M16	KLF6_HUMAN.H11MO.0.A	-18	0.000501047	0.385305	0.0972437	19	CCGAACGCGGGGGAGGCGGCCCCGGCCTGGCTGAGCGAGG	GGAAGGGCGGGGCCGGGGG	+
M16	PATZ1_HUMAN.H11MO.0.C	-11	0.000562272	0.432387	0.0972437	22	CCGAACGCGGGGGAGGCGGCCCCGGCCTGGCTGAGCGAGG	GGGGAGGGGGCGGGGGGGGAGG	+
M16	LYL1_HUMAN.H11MO.0.A	-15	0.000590015	0.453722	0.0972437	14	CCGAACGCGGGGGAGGCGGCCCCGGCCTGGCTGAGCGAGG	CAGGAAACAGCTGG	-
M16	Z324A_HUMAN.H11MO.0.C	-13	0.000612972	0.471376	0.0972437	23	CCGAACGCGGGGGAGGCGGCCCCGGCCTGGCTGAGCGAGG	TGGCAGCAAAGGATGGTTTGATA	-
M16	OLIG2_HUMAN.H11MO.0.B	-11	0.000814867	0.626633	0.106547	18	CCGAACGCGGGGGAGGCGGCCCCGGCCTGGCTGAGCGAGG	CAGAAGGGAAACAGCTGG	-
M16	ZFX_HUMAN.H11MO.1.A	-14	0.000891245	0.685367	0.106547	17	CCGAACGCGGGGGAGGCGGCCCCGGCCTGGCTGAGCGAGG	GGGGGCGGAGGCCGGGG	+
M16	SP4_HUMAN.H11MO.0.A	-6	0.000916274	0.704614	0.106547	20	CCGAACGCGGGGGAGGCGGCCCCGGCCTGGCTGAGCGAGG	GGGAAGGGGGCGGGGCCGGG	+
M16	VEZF1_HUMAN.H11MO.0.C	-2	0.00109129	0.839203	0.117834	22	CCGAACGCGGGGGAGGCGGCCCCGGCCTGGCTGAGCGAGG	GGGGAGGGGGGAGGGGGAGGGG	+
M16	SP3_HUMAN.H11MO.0.B	-16	0.00146646	1.12771	0.147788	20	CCGAACGCGGGGGAGGCGGCCCCGGCCTGGCTGAGCGAGG	GGGGGGGGGCGGGGCCGGGG	+
M16	ZSC22_HUMAN.H11MO.0.C	-27	0.00161815	1.24436	0.152883	13	CCGAACGCGGGGGAGGCGGCCCCGGCCTGGCTGAGCGAGG	GGTCTGAGGGAGGAGG	+
M16	EGR1_HUMAN.H11MO.0.A	-20	0.00195545	1.50374	0.173883	17	CCGAACGCGGGGGAGGCGGCCCCGGCCTGGCTGAGCGAGG	GAGGGCGTGGGCGGGGG	+
M16	KLF3_HUMAN.H11MO.0.B	-16	0.00227001	1.74564	0.19064	19	CCGAACGCGGGGGAGGCGGCCCCGGCCTGGCTGAGCGAGG	GGGGAGGGGCGGGGCCGGG	+
M16	MAF_HUMAN.H11MO.0.A	-23	0.00258755	1.98982	0.20587	17	CCGAACGCGGGGGAGGCGGCCCCGGCCTGGCTGAGCGAGG	GAATCTGCTGACTCAGCAA	+
M16	SP2_HUMAN.H11MO.0.A	-6	0.00299952	2.30663	0.226715	22	CCGAACGCGGGGGAGGCGGCCCCGGCCTGGCTGAGCGAGG	GGGGGGGGGGCGGGGCCGGGGG	+
M16	TAF1_HUMAN.H11MO.0.A	-23	0.00353306	2.71693	0.254326	16	CCGAACGCGGGGGAGGCGGCCCCGGCCTGGCTGAGCGAGG	AAGATGGCGGCGGCGG	+
M16	MAZ_HUMAN.H11MO.0.A	-8	0.00458198	3.52354	0.290926	22	CCGAACGCGGGGGAGGCGGCCCCGGCCTGGCTGAGCGAGG	GGGGGAGGGGGGGGGGGGGGGG	+
M16	TAL1_HUMAN.H11MO.0.A	-22	0.00460518	3.54139	0.290926	18	CCGAACGCGGGGGAGGCGGCCCCGGCCTGGCTGAGCGAGG	CTGGGGGGGGCAGATAAGG	+
M16	PAX5_HUMAN.H11MO.0.A	-20	0.00461887	3.55191	0.290926	20	CCGAACGCGGGGGAGGCGGCCCCGGCCTGGCTGAGCGAGG	GCCTGGGCAGCAGAGCGTGAC	+
M16	IRX2_HUMAN.H11MO.0.D	-20	0.0055555	4.27218	0.323004	19	CCGAACGCGGGGGAGGCGGCCCCGGCCTGGCTGAGCGAGG	ACATGGGTGGGCATGTTGG	+
M16	NR1D1_HUMAN.H11MO.0.B	-20	0.0055555	4.27218	0.323004	19	CCGAACGCGGGGGAGGCGGCCCCGGCCTGGCTGAGCGAGG	AGGGAAGTGGGTCAGAAGG	+
M16	ZN554_HUMAN.H11MO.1.D	-29	0.00581967	4.47533	0.325289	9	CCGAACGCGGGGGAGGCGGCCCCGGCCTGGCTGAGCGAGG	GCAGAGCCA	+
M16	MAFA_HUMAN.H11MO.0.D	-7	0.00624035	4.79883	0.325289	21	CCGAACGCGGGGGAGGCGGCCCCGGCCTGGCTGAGCGAGG	CGAAGGCTGCGGGGTCAGCAC	-
M16	ZN563_HUMAN.H11MO.0.C	-14	0.00624035	4.79883	0.325289	21	CCGAACGCGGGGGAGGCGGCCCCGGCCTGGCTGAGCGAGG	GCAGCTGCCAGTGAGGATCCC	-
M16	ZBT17_HUMAN.H11MO.0.A	-2	0.00668686	5.1422	0.336946	19	CCGAACGCGGGGGAGGCGGCCCCGGCCTGGCTGAGCGAGG	GAGGGTGGGGGAGGGGAAG	+
M16	RXRA_HUMAN.H11MO.0.A	-17	0.00710895	5.46678	0.346659	20	CCGAACGCGGGGGAGGCGGCCCCGGCCTGGCTGAGCGAGG	GGGGGAGGCAGAGGTCAGAG	+
M16	RFX5_HUMAN.H11MO.0.A	-14	0.00754824	5.8046	0.356578	20	CCGAACGCGGGGGAGGCGGCCCCGGCCTGGCTGAGCGAGG	GTCAGCTGTTGCTAGGCAGA	+
M16	RARG_HUMAN.H11MO.0.B	-8	0.00888254	6.83068	0.35783	18	CCGAACGCGGGGGAGGCGGCCCCGGCCTGGCTGAGCGAGG	AGGTCAGAGTGACCTGGG	+
M16	MAFB_HUMAN.H11MO.0.B	-28	0.0089029	6.84633	0.35783	11	CCGAACGCGGGGGAGGCGGCCCCGGCCTGGCTGAGCGAGG	TGCTGACTCAG	+
M16	GATA2_HUMAN.H11MO.0.A	-22	0.00906213	6.96878	0.35783	18	CCGAACGCGGGGGAGGCGGCCCCGGCCTGGCTGAGCGAGG	CTGGGGGGTGGAGATAAGG	+
M16	ZN335_HUMAN.H11MO.0.A	-20	0.00923172	7.09919	0.35783	20	CCGAACGCGGGGGAGGCGGCCCCGGCCTGGCTGAGCGAGG	TCAGGCAGCGCCGAGGACAGCC	-
M16	ZN770_HUMAN.H11MO.0.C	-24	0.00923172	7.09919	0.35783	16	CCGAACGCGGGGGAGGCGGCCCCGGCCTGGCTGAGCGAGG	GGGAGGCTGAGGCGGGAGGATC	+
M16	NRL_HUMAN.H11MO.0.D	-28	0.00961212	7.39172	0.36326	11	CCGAACGCGGGGGAGGCGGCCCCGGCCTGGCTGAGCGAGG	TGCTGACGCAG	+
M16	KLF15_HUMAN.H11MO.0.A	-21	0.0115054	8.84765	0.407708	19	CCGAACGCGGGGGAGGCGGCCCCGGCCTGGCTGAGCGAGG	GGGGAGGAGCAGGGGGGGG	+
M16	GATA1_HUMAN.H11MO.0.A	-22	0.0115054	8.84765	0.407708	18	CCGAACGCGGGGGAGGCGGCCCCGGCCTGGCTGAGCGAGG	CTGGCGGGGACAGATAAGA	+
M16	ZIC2_HUMAN.H11MO.0.D	-16	0.0117664	9.04838	0.407708	15	CCGAACGCGGGGGAGGCGGCCCCGGCCTGGCTGAGCGAGG	GGCCCCCTGCTGTGA	+
M16	VEZF1_HUMAN.H11MO.1.C	-27	0.0123078	9.46468	0.407708	12	CCGAACGCGGGGGAGGCGGCCCCGGCCTGGCTGAGCGAGG	AGAGGGAGGGGG	+
M16	EGR2_HUMAN.H11MO.0.A	-18	0.0127926	9.83751	0.407708	18	CCGAACGCGGGGGAGGCGGCCCCGGCCTGGCTGAGCGAGG	GGGGGGGTGTGGGAGGGG	+
M16	NR1H4_HUMAN.H11MO.0.B	-14	0.0129447	9.95449	0.407708	19	CCGAACGCGGGGGAGGCGGCCCCGGCCTGGCTGAGCGAGG	GGGGTCAATGACCCCGAGG	+
M16	RFX1_HUMAN.H11MO.0.B	-15	0.0129459	9.95538	0.407708	22	CCGAACGCGGGGGAGGCGGCCCCGGCCTGGCTGAGCGAGG	GCCCCGGTTGCCATGGCGACGG	+
M16	ZN134_HUMAN.H11MO.0.C	-15	0.0129459	9.95538	0.407708	22	CCGAACGCGGGGGAGGCGGCCCCGGCCTGGCTGAGCGAGG	CCTTCAACTGATTAGGTGAGGC	-
M16	ZN148_HUMAN.H11MO.0.D	-23	0.0143052	11.0007	0.441323	15	CCGAACGCGGGGGAGGCGGCCCCGGCCTGGCTGAGCGAGG	GGGGTGGGGGAGGGG	+
M16	EGR2_HUMAN.H11MO.1.A	-21	0.0150648	11.5848	0.451041	16	CCGAACGCGGGGGAGGCGGCCCCGGCCTGGCTGAGCGAGG	GGGGCGTGGGCGGGGG	+
M16	KLF16_HUMAN.H11MO.0.D	-21	0.0154196	11.8577	0.451041	19	CCGAACGCGGGGGAGGCGGCCCCGGCCTGGCTGAGCGAGG	GGGGGCGGGGGGGGGGGGG	+
M16	WT1_HUMAN.H11MO.0.C	-24	0.0161023	12.3827	0.451041	16	CCGAACGCGGGGGAGGCGGCCCCGGCCTGGCTGAGCGAGG	GGGCGGGGGAGGAGGGGGGG	+
M16	SPIC_HUMAN.H11MO.0.D	-26	0.0161221	12.3979	0.451041	13	CCGAACGCGGGGGAGGCGGCCCCGGCCTGGCTGAGCGAGG	GAGGAAGGGGAGG	+
M16	TAL1_HUMAN.H11MO.1.A	-15	0.0162695	12.5113	0.451041	15	CCGAACGCGGGGGAGGCGGCCCCGGCCTGGCTGAGCGAGG	CAGGAAGCAGATGTG	+
M16	ZN263_HUMAN.H11MO.0.A	-27	0.0170399	13.1037	0.451041	13	CCGAACGCGGGGGAGGCGGCCCCGGCCTGGCTGAGCGAGG	GGGAGGAGGGAGAGGAGGAG	+
M16	SRBP2_HUMAN.H11MO.0.B	-23	0.0172521	13.2669	0.451041	13	CCGAACGCGGGGGAGGCGGCCCCGGCCTGGCTGAGCGAGG	GGGTGGGGTGAGG	+
M16	MAFF_HUMAN.H11MO.0.B	-23	0.0182531	14.0366	0.467673	17	CCGAACGCGGGGGAGGCGGCCCCGGCCTGGCTGAGCGAGG	AAAAATGCTGACTCAGCA	-
M18	BRAC_HUMAN.H11MO.0.A	-20	0.000210161	0.161614	0.281988	20	TCTGCAGGCGGGTCACCGGCCTGACCGGGAAGTGGGCCCT	TTAGCAGGGAGGTGTGAAAT	+
M18	RXRA_HUMAN.H11MO.0.A	-14	0.000541187	0.416173	0.281988	20	TCTGCAGGCGGGTCACCGGCCTGACCGGGAAGTGGGCCCT	GGGGGAGGCAGAGGTCAGAG	+
M18	ZN563_HUMAN.H11MO.0.C	-5	0.000554272	0.426235	0.281988	21	TCTGCAGGCGGGTCACCGGCCTGACCGGGAAGTGGGCCCT	GGGATCCTCACTGGCAGCTGC	+
M18	IRX2_HUMAN.H11MO.0.D	-13	0.00104387	0.802735	0.398305	19	TCTGCAGGCGGGTCACCGGCCTGACCGGGAAGTGGGCCCT	ACATGGGTGGGCATGTTGG	+
M18	TLX1_HUMAN.H11MO.0.D	-2	0.0017994	1.38374	0.438263	17	TCTGCAGGCGGGTCACCGGCCTGACCGGGAAGTGGGCCCT	CCTTGGCAACTTGCCAG	-
M18	SP3_HUMAN.H11MO.0.B	-16	0.00251751	1.93597	0.438263	20	TCTGCAGGCGGGTCACCGGCCTGACCGGGAAGTGGGCCCT	GGGGGGGGGCGGGGCCGGGG	+
M18	Z324A_HUMAN.H11MO.0.C	-16	0.00259828	1.99807	0.438263	23	TCTGCAGGCGGGTCACCGGCCTGACCGGGAAGTGGGCCCT	TGGCAGCAAAGGATGGTTTGATA	-
M18	ZFX_HUMAN.H11MO.1.A	-2	0.00309293	2.37846	0.438263	17	TCTGCAGGCGGGTCACCGGCCTGACCGGGAAGTGGGCCCT	GGGGGCGGAGGCCGGGG	+
M18	TBX21_HUMAN.H11MO.0.A	-25	0.00317225	2.43946	0.438263	13	TCTGCAGGCGGGTCACCGGCCTGACCGGGAAGTGGGCCCT	GTGGAGGTGTGAA	+
M18	SP2_HUMAN.H11MO.0.A	-5	0.00330648	2.54268	0.438263	22	TCTGCAGGCGGGTCACCGGCCTGACCGGGAAGTGGGCCCT	GGGGGGGGGGCGGGGCCGGGGG	+
M18	NR1D1_HUMAN.H11MO.0.B	-17	0.00388368	2.98655	0.451625	19	TCTGCAGGCGGGTCACCGGCCTGACCGGGAAGTGGGCCCT	AGGGAAGTGGGTCAGAAGG	+
M18	SPIC_HUMAN.H11MO.0.D	-19	0.00414263	3.18568	0.451625	13	TCTGCAGGCGGGTCACCGGCCTGACCGGGAAGTGGGCCCT	GAGGAAGGGGAGG	+
M18	RARG_HUMAN.H11MO.2.D	4	0.00497834	3.82834	0.499125	16	TCTGCAGGCGGGTCACCGGCCTGACCGGGAAGTGGGCCCT	GTGACCTCTGGGTGACCCCC	-
M18	GATA1_HUMAN.H11MO.0.A	-15	0.00548483	4.21783	0.499125	19	TCTGCAGGCGGGTCACCGGCCTGACCGGGAAGTGGGCCCT	CTGGCGGGGACAGATAAGA	+
M18	PROX1_HUMAN.H11MO.0.D	-17	0.00560684	4.31166	0.499125	17	TCTGCAGGCGGGTCACCGGCCTGACCGGGAAGTGGGCCCT	GGGTAAGGCGGGTTGGG	+
M18	PAX8_HUMAN.H11MO.0.D	-22	0.00588644	4.52667	0.499125	14	TCTGCAGGCGGGTCACCGGCCTGACCGGGAAGTGGGCCCT	GTCACTGAAGCGGG	+
M19	RXRA_HUMAN.H11MO.0.A	-14	5.65723e-05	0.0435041	0.0644793	20	GGCCTGCCCGTACGACGCCTCGGGGCGAACCGGATGAGAT	GGGGGAGGCAGAGGTCAGAG	+
M19	THAP1_HUMAN.H11MO.0.C	-5	8.44169e-05	0.0649166	0.0644793	22	GGCCTGCCCGTACGACGCCTCGGGGCGAACCGGATGAGAT	GCCCGCAGCCAAGATGGCGGCG	-
M19	TLX1_HUMAN.H11MO.0.D	-6	0.000262804	0.202097	0.133823	17	GGCCTGCCCGTACGACGCCTCGGGGCGAACCGGATGAGAT	CTGGCAAGTTGCCAAGG	+
M19	ZN563_HUMAN.H11MO.0.C	1	0.00114095	0.877389	0.32642	20	GGCCTGCCCGTACGACGCCTCGGGGCGAACCGGATGAGAT	GCAGCTGCCAGTGAGGATCCC	-
M19	PAX8_HUMAN.H11MO.0.D	-2	0.00171703	1.3204	0.32642	14	GGCCTGCCCGTACGACGCCTCGGGGCGAACCGGATGAGAT	CCCGCTTCAGTGAC	-
M19	IRX2_HUMAN.H11MO.0.D	-17	0.00180233	1.38599	0.32642	19	GGCCTGCCCGTACGACGCCTCGGGGCGAACCGGATGAGAT	CCAACATGCCCACCCATGT	-
M19	GATA1_HUMAN.H11MO.0.A	-29	0.00209219	1.6089	0.32642	11	GGCCTGCCCGTACGACGCCTCGGGGCGAACCGGATGAGAT	CTGGCGGGGACAGATAAGA	+
M19	SP3_HUMAN.H11MO.0.B	-8	0.00256412	1.97181	0.32642	20	GGCCTGCCCGTACGACGCCTCGGGGCGAACCGGATGAGAT	GGGGGGGGGCGGGGCCGGGG	+
M19	PROX1_HUMAN.H11MO.0.D	-7	0.00349628	2.68864	0.370849	17	GGCCTGCCCGTACGACGCCTCGGGGCGAACCGGATGAGAT	GGGTAAGGCGGGTTGGG	+
M19	ZFX_HUMAN.H11MO.1.A	-17	0.00349628	2.68864	0.370849	17	GGCCTGCCCGTACGACGCCTCGGGGCGAACCGGATGAGAT	GGGGGCGGAGGCCGGGG	+
M19	ZN554_HUMAN.H11MO.0.C	-11	0.00418021	3.21458	0.378551	20	GGCCTGCCCGTACGACGCCTCGGGGCGAACCGGATGAGAT	GCTGAGCCATGTGGGGTGCT	+
M19	MNX1_HUMAN.H11MO.0.D	-18	0.00431604	3.31903	0.378551	19	GGCCTGCCCGTACGACGCCTCGGGGCGAACCGGATGAGAT	TTAAGGGTTATTAAAATAG	-
M19	Z324A_HUMAN.H11MO.0.C	-11	0.0048805	3.75311	0.378551	23	GGCCTGCCCGTACGACGCCTCGGGGCGAACCGGATGAGAT	TGGCAGCAAAGGATGGTTTGATA	-
M19	GATA2_HUMAN.H11MO.0.A	-29	0.00532641	4.09601	0.378551	11	GGCCTGCCCGTACGACGCCTCGGGGCGAACCGGATGAGAT	CTGGGGGGTGGAGATAAGG	+
M19	ZN341_HUMAN.H11MO.0.C	-11	0.00558131	4.29203	0.378551	22	GGCCTGCCCGTACGACGCCTCGGGGCGAACCGGATGAGAT	GGGGGGGGGGGGAGGGAAGAGC	+
M19	SP4_HUMAN.H11MO.0.A	-14	0.00586873	4.51305	0.378551	20	GGCCTGCCCGTACGACGCCTCGGGGCGAACCGGATGAGAT	GGGAAGGGGGCGGGGCCGGG	+
M19	ZN394_HUMAN.H11MO.0.C	-20	0.00586873	4.51305	0.378551	20	GGCCTGCCCGTACGACGCCTCGGGGCGAACCGGATGAGAT	AGAATGGAATAGAATGGAAT	+
M19	PATZ1_HUMAN.H11MO.0.C	-8	0.00594723	4.57342	0.378551	22	GGCCTGCCCGTACGACGCCTCGGGGCGAACCGGATGAGAT	GGGGAGGGGGCGGGGGGGGAGG	+
M19	SP2_HUMAN.H11MO.0.A	-13	0.00633536	4.87189	0.387125	22	GGCCTGCCCGTACGACGCCTCGGGGCGAACCGGATGAGAT	GGGGGGGGGGCGGGGCCGGGGG	+
M19	ZN589_HUMAN.H11MO.0.D	-7	0.0068338	5.2552	0.39698	16	GGCCTGCCCGTACGACGCCTCGGGGCGAACCGGATGAGAT	CGGCAGTAACCGTGGG	-
M19	NR1H3_HUMAN.H11MO.0.B	-3	0.00701636	5.39558	0.39698	19	GGCCTGCCCGTACGACGCCTCGGGGCGAACCGGATGAGAT	TGACCTGCAGTGACCTCTG	-
M23	PATZ1_HUMAN.H11MO.0.C	-1	1.57913e-05	0.0121435	0.0238481	22	CGGGGAAGGGGAGTTAACTCAAACCTAGAGAGGGGCCCCG	GGGGAGGGGGCGGGGGGGGAGG	+
M23	SP4_HUMAN.H11MO.0.A	-1	8.78486e-05	0.0675556	0.0487887	20	CGGGGAAGGGGAGTTAACTCAAACCTAGAGAGGGGCCCCG	GGGAAGGGGGCGGGGCCGGG	+
M23	RXRA_HUMAN.H11MO.0.A	0	0.000124993	0.0961198	0.0487887	20	CGGGGAAGGGGAGTTAACTCAAACCTAGAGAGGGGCCCCG	GGGGGAGGCAGAGGTCAGAG	+
M23	SP2_HUMAN.H11MO.0.A	-1	0.000129224	0.0993733	0.0487887	22	CGGGGAAGGGGAGTTAACTCAAACCTAGAGAGGGGCCCCG	GGGGGGGGGGCGGGGCCGGGGG	+
M23	MAZ_HUMAN.H11MO.0.A	0	0.00036968	0.284284	0.111658	22	CGGGGAAGGGGAGTTAACTCAAACCTAGAGAGGGGCCCCG	GGGGGAGGGGGGGGGGGGGGGG	+
M23	RARA_HUMAN.H11MO.2.A	0	0.000649588	0.499533	0.147982	17	CGGGGAAGGGGAGTTAACTCAAACCTAGAGAGGGGCCCCG	AGGTCACCGAGAGGTCA	+
M23	VEZF1_HUMAN.H11MO.0.C	0	0.000685916	0.527469	0.147982	22	CGGGGAAGGGGAGTTAACTCAAACCTAGAGAGGGGCCCCG	GGGGAGGGGGGAGGGGGAGGGG	+
M23	SP3_HUMAN.H11MO.0.B	-2	0.000911428	0.700888	0.14983	20	CGGGGAAGGGGAGTTAACTCAAACCTAGAGAGGGGCCCCG	GGGGGGGGGCGGGGCCGGGG	+
M23	ZN341_HUMAN.H11MO.0.C	1	0.00099858	0.767908	0.14983	21	CGGGGAAGGGGAGTTAACTCAAACCTAGAGAGGGGCCCCG	GGGGGGGGGGGGAGGGAAGAGC	+
M23	PROX1_HUMAN.H11MO.0.D	-1	0.00108247	0.832422	0.14983	17	CGGGGAAGGGGAGTTAACTCAAACCTAGAGAGGGGCCCCG	GGGTAAGGCGGGTTGGG	+
M23	ZN394_HUMAN.H11MO.0.C	-3	0.00124334	0.95613	0.14983	20	CGGGGAAGGGGAGTTAACTCAAACCTAGAGAGGGGCCCCG	AGAATGGAATAGAATGGAAT	+
M23	THAP1_HUMAN.H11MO.0.C	-15	0.00134072	1.03102	0.14983	22	CGGGGAAGGGGAGTTAACTCAAACCTAGAGAGGGGCCCCG	GCCCGCAGCCAAGATGGCGGCG	-
M23	ZN263_HUMAN.H11MO.0.A	7	0.00134253	1.0324	0.14983	13	CGGGGAAGGGGAGTTAACTCAAACCTAGAGAGGGGCCCCG	GGGAGGAGGGAGAGGAGGAG	+
M23	ZBT17_HUMAN.H11MO.0.A	0	0.00138897	1.06812	0.14983	19	CGGGGAAGGGGAGTTAACTCAAACCTAGAGAGGGGCCCCG	GAGGGTGGGGGAGGGGAAG	+
M23	SPIC_HUMAN.H11MO.0.D	-1	0.0023168	1.78162	0.233256	13	CGGGGAAGGGGAGTTAACTCAAACCTAGAGAGGGGCCCCG	GAGGAAGGGGAGG	+
M23	KLF3_HUMAN.H11MO.0.B	-21	0.00298166	2.2929	0.267779	19	CGGGGAAGGGGAGTTAACTCAAACCTAGAGAGGGGCCCCG	GGGGAGGGGCGGGGCCGGG	+
M23	RARA_HUMAN.H11MO.0.A	0	0.00305215	2.3471	0.267779	20	CGGGGAAGGGGAGTTAACTCAAACCTAGAGAGGGGCCCCG	GGGGGATCAAGAGGTCAAGG	+
M23	KLF6_HUMAN.H11MO.0.A	-4	0.00321203	2.47005	0.267779	19	CGGGGAAGGGGAGTTAACTCAAACCTAGAGAGGGGCCCCG	GGAAGGGCGGGGCCGGGGG	+
M23	KLF15_HUMAN.H11MO.0.A	5	0.00345897	2.65995	0.267779	14	CGGGGAAGGGGAGTTAACTCAAACCTAGAGAGGGGCCCCG	GGGGAGGAGCAGGGGGGGG	+
M23	NR1H3_HUMAN.H11MO.0.B	-8	0.00372357	2.86343	0.267779	19	CGGGGAAGGGGAGTTAACTCAAACCTAGAGAGGGGCCCCG	CAGAGGTCACTGCAGGTCA	+
M23	KLF16_HUMAN.H11MO.0.D	5	0.00372357	2.86343	0.267779	14	CGGGGAAGGGGAGTTAACTCAAACCTAGAGAGGGGCCCCG	GGGGGCGGGGGGGGGGGGG	+
M23	ZN467_HUMAN.H11MO.0.C	5	0.00443292	3.40892	0.292629	17	CGGGGAAGGGGAGTTAACTCAAACCTAGAGAGGGGCCCCG	GGGGAGGGGAGGGGGGGGGGGG	+
M23	ESR2_HUMAN.H11MO.0.A	0	0.00445667	3.42718	0.292629	15	CGGGGAAGGGGAGTTAACTCAAACCTAGAGAGGGGCCCCG	AGGTCAGGGTGACCT	-
M23	VEZF1_HUMAN.H11MO.1.C	1	0.00524631	4.03441	0.317036	11	CGGGGAAGGGGAGTTAACTCAAACCTAGAGAGGGGCCCCG	AGAGGGAGGGGG	+
M23	HXA7_HUMAN.H11MO.0.D	-18	0.00524822	4.03588	0.317036	15	CGGGGAAGGGGAGTTAACTCAAACCTAGAGAGGGGCCCCG	TCCAATCTATTGATT	-
M23	GLIS3_HUMAN.H11MO.0.D	-27	0.00777683	5.98038	0.451716	10	CGGGGAAGGGGAGTTAACTCAAACCTAGAGAGGGGCCCCG	GTGGGGGGTA	+
M23	KAISO_HUMAN.H11MO.0.A	-19	0.00847931	6.52059	0.463468	15	CGGGGAAGGGGAGTTAACTCAAACCTAGAGAGGGGCCCCG	CAAATCTCGCGAGAA	+
M23	SP4_HUMAN.H11MO.1.A	-3	0.00923271	7.09995	0.469606	16	CGGGGAAGGGGAGTTAACTCAAACCTAGAGAGGGGCCCCG	GGAGGGGGCGGGGCCG	+
M23	EGR2_HUMAN.H11MO.0.A	2	0.00932866	7.17374	0.469606	16	CGGGGAAGGGGAGTTAACTCAAACCTAGAGAGGGGCCCCG	GGGGGGGTGTGGGAGGGG	+
M23	LYL1_HUMAN.H11MO.0.A	0	0.0104393	8.02781	0.489799	14	CGGGGAAGGGGAGTTAACTCAAACCTAGAGAGGGGCCCCG	CAGGAAACAGCTGG	-
M23	TBX3_HUMAN.H11MO.0.C	-28	0.0107371	8.25685	0.489799	11	CGGGGAAGGGGAGTTAACTCAAACCTAGAGAGGGGCCCCG	GGAGGTGGGAA	+
M23	GLIS2_HUMAN.H11MO.0.D	-23	0.0113139	8.70036	0.489799	14	CGGGGAAGGGGAGTTAACTCAAACCTAGAGAGGGGCCCCG	CTTCGCGGGGGGTC	+
M23	GATA1_HUMAN.H11MO.0.A	0	0.0115475	8.88002	0.489799	19	CGGGGAAGGGGAGTTAACTCAAACCTAGAGAGGGGCCCCG	CTGGCGGGGACAGATAAGA	+
M23	Z324A_HUMAN.H11MO.0.C	-16	0.0116758	8.97866	0.489799	23	CGGGGAAGGGGAGTTAACTCAAACCTAGAGAGGGGCCCCG	TATCAAACCATCCTTTGCTGCCA	+
M23	TAL1_HUMAN.H11MO.0.A	0	0.0123572	9.50271	0.492793	19	CGGGGAAGGGGAGTTAACTCAAACCTAGAGAGGGGCCCCG	CTGGGGGGGGCAGATAAGG	+
M23	PATZ1_HUMAN.H11MO.1.C	-26	0.0127261	9.78633	0.492793	9	CGGGGAAGGGGAGTTAACTCAAACCTAGAGAGGGGCCCCG	AGGGAGGGG	+
M23	ZBT7A_HUMAN.H11MO.0.A	-30	0.0127261	9.78633	0.492793	9	CGGGGAAGGGGAGTTAACTCAAACCTAGAGAGGGGCCCCG	GGGGGTCTC	+
M23	ZN563_HUMAN.H11MO.0.C	-17	0.0137495	10.5733	0.496123	21	CGGGGAAGGGGAGTTAACTCAAACCTAGAGAGGGGCCCCG	GCAGCTGCCAGTGAGGATCCC	-
M23	PLAG1_HUMAN.H11MO.0.D	-18	0.0148809	11.4434	0.496123	17	CGGGGAAGGGGAGTTAACTCAAACCTAGAGAGGGGCCCCG	GGGGGCATCAGGAGGGG	+
M23	PURA_HUMAN.H11MO.0.D	-3	0.0148809	11.4434	0.496123	17	CGGGGAAGGGGAGTTAACTCAAACCTAGAGAGGGGCCCCG	GGAAGGGGGGGGCAGGG	+
M23	GLIS1_HUMAN.H11MO.0.D	-25	0.0148879	11.4488	0.496123	13	CGGGGAAGGGGAGTTAACTCAAACCTAGAGAGGGGCCCCG	TCGTGGGGGGTCT	+
M23	GATA2_HUMAN.H11MO.0.A	0	0.0151116	11.6209	0.496123	19	CGGGGAAGGGGAGTTAACTCAAACCTAGAGAGGGGCCCCG	CTGGGGGGTGGAGATAAGG	+
M23	IRX2_HUMAN.H11MO.0.D	2	0.0151116	11.6209	0.496123	17	CGGGGAAGGGGAGTTAACTCAAACCTAGAGAGGGGCCCCG	ACATGGGTGGGCATGTTGG	+
M23	TBX15_HUMAN.H11MO.0.D	2	0.0151116	11.6209	0.496123	17	CGGGGAAGGGGAGTTAACTCAAACCTAGAGAGGGGCCCCG	GGGGGGGGGGGGGTGGGGG	+
M23	MAFA_HUMAN.H11MO.0.D	-18	0.0156132	12.0066	0.499859	21	CGGGGAAGGGGAGTTAACTCAAACCTAGAGAGGGGCCCCG	CGAAGGCTGCGGGGTCAGCAC	-
M23	RARG_HUMAN.H11MO.2.D	2	0.0158874	12.2174	0.499859	18	CGGGGAAGGGGAGTTAACTCAAACCTAGAGAGGGGCCCCG	GGGGGTCACCCAGAGGTCAC	+
M24	SP3_HUMAN.H11MO.0.B	-1	4.20862e-05	0.0323643	0.0535982	20	CCGCTCGAACCTCCCGAGCGCTTGGGCCGCACCCGCAGTG	CCCCGGCCCCGCCCCCCCCC	-
M24	RXRA_HUMAN.H11MO.0.A	-3	0.000110987	0.0853492	0.0535982	20	CCGCTCGAACCTCCCGAGCGCTTGGGCCGCACCCGCAGTG	CTCTGACCTCTGCCTCCCCC	-
M24	PATZ1_HUMAN.H11MO.0.C	-17	0.000134671	0.103562	0.0535982	22	CCGCTCGAACCTCCCGAGCGCTTGGGCCGCACCCGCAGTG	CCTCCCCCCCCGCCCCCTCCCC	-
M24	ZN563_HUMAN.H11MO.0.C	-21	0.00019067	0.146625	0.0535982	19	CCGCTCGAACCTCCCGAGCGCTTGGGCCGCACCCGCAGTG	GGGATCCTCACTGGCAGCTGC	+
M24	SP2_HUMAN.H11MO.0.A	-17	0.000199577	0.153475	0.0535982	22	CCGCTCGAACCTCCCGAGCGCTTGGGCCGCACCCGCAGTG	CCCCCGGCCCCGCCCCCCCCCC	-
M24	EGR1_HUMAN.H11MO.0.A	-23	0.000212049	0.163065	0.0535982	17	CCGCTCGAACCTCCCGAGCGCTTGGGCCGCACCCGCAGTG	CCCCCGCCCACGCCCTC	-
M24	IRX2_HUMAN.H11MO.0.D	-5	0.000565084	0.43455	0.122428	19	CCGCTCGAACCTCCCGAGCGCTTGGGCCGCACCCGCAGTG	CCAACATGCCCACCCATGT	-
M24	KLF6_HUMAN.H11MO.0.A	0	0.000844712	0.649584	0.160135	19	CCGCTCGAACCTCCCGAGCGCTTGGGCCGCACCCGCAGTG	CCCCCGGCCCCGCCCTTCC	-
M24	THAP1_HUMAN.H11MO.0.C	-3	0.00110341	0.848521	0.177567	22	CCGCTCGAACCTCCCGAGCGCTTGGGCCGCACCCGCAGTG	CGCCGCCATCTTGGCTGCGGGC	+
M24	PROX1_HUMAN.H11MO.0.D	-4	0.00123081	0.94649	0.177567	17	CCGCTCGAACCTCCCGAGCGCTTGGGCCGCACCCGCAGTG	CCCAACCCGCCTTACCC	-
M24	EGR2_HUMAN.H11MO.1.A	-23	0.00128792	0.990409	0.177567	16	CCGCTCGAACCTCCCGAGCGCTTGGGCCGCACCCGCAGTG	CCCCCGCCCACGCCCC	-
M24	ZN341_HUMAN.H11MO.0.C	-2	0.00146182	1.12414	0.184748	22	CCGCTCGAACCTCCCGAGCGCTTGGGCCGCACCCGCAGTG	GCTCTTCCCTCCCCCCCCCCCC	-
M24	MAFA_HUMAN.H11MO.0.D	-14	0.00199097	1.53106	0.20217	21	CCGCTCGAACCTCCCGAGCGCTTGGGCCGCACCCGCAGTG	CGAAGGCTGCGGGGTCAGCAC	-
M24	KLF3_HUMAN.H11MO.0.B	-2	0.00213244	1.63985	0.20217	19	CCGCTCGAACCTCCCGAGCGCTTGGGCCGCACCCGCAGTG	CCCGGCCCCGCCCCTCCCC	-
M24	SRBP2_HUMAN.H11MO.0.B	-7	0.00232814	1.79034	0.20217	13	CCGCTCGAACCTCCCGAGCGCTTGGGCCGCACCCGCAGTG	CCTCACCCCACCC	-
M24	TBX21_HUMAN.H11MO.0.A	-25	0.00232814	1.79034	0.20217	13	CCGCTCGAACCTCCCGAGCGCTTGGGCCGCACCCGCAGTG	TTCACACCTCCAC	-
M24	SP4_HUMAN.H11MO.0.A	-19	0.00239952	1.84523	0.20217	20	CCGCTCGAACCTCCCGAGCGCTTGGGCCGCACCCGCAGTG	CCCGGCCCCGCCCCCTTCCC	-
M24	ZN263_HUMAN.H11MO.0.A	-12	0.00239952	1.84523	0.20217	20	CCGCTCGAACCTCCCGAGCGCTTGGGCCGCACCCGCAGTG	CTCCTCCTCTCCCTCCTCCC	-
M24	ZN589_HUMAN.H11MO.0.D	-13	0.00274229	2.10882	0.215593	16	CCGCTCGAACCTCCCGAGCGCTTGGGCCGCACCCGCAGTG	CCCACGGTTACTGCCG	+
M24	ZIC1_HUMAN.H11MO.0.B	-7	0.00284314	2.18638	0.215593	9	CCGCTCGAACCTCCCGAGCGCTTGGGCCGCACCCGCAGTG	GACCACCCC	-
M24	PURA_HUMAN.H11MO.0.D	2	0.00323593	2.48843	0.216633	15	CCGCTCGAACCTCCCGAGCGCTTGGGCCGCACCCGCAGTG	CCCTGCCCCCCCCTTCC	-
M24	MAF_HUMAN.H11MO.0.A	-17	0.00332111	2.55393	0.216633	19	CCGCTCGAACCTCCCGAGCGCTTGGGCCGCACCCGCAGTG	TTGCTGAGTCAGCAGATTC	-
M24	ZFX_HUMAN.H11MO.1.A	-17	0.00349743	2.68952	0.216633	17	CCGCTCGAACCTCCCGAGCGCTTGGGCCGCACCCGCAGTG	CCCCGGCCTCCGCCCCC	-
M24	VEZF1_HUMAN.H11MO.0.C	6	0.00353298	2.71686	0.216633	16	CCGCTCGAACCTCCCGAGCGCTTGGGCCGCACCCGCAGTG	CCCCTCCCCCTCCCCCCTCCCC	-
M24	ZBT17_HUMAN.H11MO.0.A	-21	0.00357108	2.74616	0.216633	19	CCGCTCGAACCTCCCGAGCGCTTGGGCCGCACCCGCAGTG	CTTCCCCTCCCCCACCCTC	-
M24	SPZ1_HUMAN.H11MO.0.D	-13	0.00480533	3.6953	0.25615	16	CCGCTCGAACCTCCCGAGCGCTTGGGCCGCACCCGCAGTG	CCCAGGGTAACAGCCG	-
M24	TBX1_HUMAN.H11MO.0.D	0	0.00484774	3.72792	0.25615	20	CCGCTCGAACCTCCCGAGCGCTTGGGCCGCACCCGCAGTG	CCGCCCACCCCTGCCCACCC	-
M24	MAZ_HUMAN.H11MO.0.A	-12	0.00489809	3.76663	0.25615	22	CCGCTCGAACCTCCCGAGCGCTTGGGCCGCACCCGCAGTG	CCCCCCCCCCCCCCCCTCCCCC	-
M24	FLI1_HUMAN.H11MO.0.A	0	0.00537185	4.13095	0.271562	18	CCGCTCGAACCTCCCGAGCGCTTGGGCCGCACCCGCAGTG	TCCCTCCTTCCTTCCTCC	-
M24	SPIC_HUMAN.H11MO.0.D	-4	0.00683163	5.25353	0.313962	13	CCGCTCGAACCTCCCGAGCGCTTGGGCCGCACCCGCAGTG	CCTCCCCTTCCTC	-
M24	EGR2_HUMAN.H11MO.0.A	-24	0.00715846	5.50485	0.319306	16	CCGCTCGAACCTCCCGAGCGCTTGGGCCGCACCCGCAGTG	CCCCTCCCACACCCCCCC	-
M24	Z324A_HUMAN.H11MO.0.C	-2	0.00797188	6.13037	0.345429	23	CCGCTCGAACCTCCCGAGCGCTTGGGCCGCACCCGCAGTG	TATCAAACCATCCTTTGCTGCCA	+
M24	RARG_HUMAN.H11MO.2.D	6	0.00831033	6.39064	0.350092	14	CCGCTCGAACCTCCCGAGCGCTTGGGCCGCACCCGCAGTG	GTGACCTCTGGGTGACCCCC	-
M24	TFCP2_HUMAN.H11MO.0.D	-3	0.00955947	7.35123	0.39183	16	CCGCTCGAACCTCCCGAGCGCTTGGGCCGCACCCGCAGTG	GCCTGAACTGGCCAGA	+
M24	GATA1_HUMAN.H11MO.0.A	-4	0.0101623	7.8148	0.399353	19	CCGCTCGAACCTCCCGAGCGCTTGGGCCGCACCCGCAGTG	TCTTATCTGTCCCCGCCAG	-
M24	SMAD3_HUMAN.H11MO.0.B	-1	0.0107753	8.28624	0.399353	12	CCGCTCGAACCTCCCGAGCGCTTGGGCCGCACCCGCAGTG	CTCTGTCACCTG	+
M24	BHE41_HUMAN.H11MO.0.D	-7	0.0107963	8.30234	0.399353	20	CCGCTCGAACCTCCCGAGCGCTTGGGCCGCACCCGCAGTG	ACCGGGTCACGTGCAGAAGG	+
M24	COT1_HUMAN.H11MO.0.C	-3	0.0122859	9.44785	0.418167	17	CCGCTCGAACCTCCCGAGCGCTTGGGCCGCACCCGCAGTG	CCCTGACCTCTGACCCC	-
M24	NR1D1_HUMAN.H11MO.0.B	-14	0.0124078	9.54163	0.418167	19	CCGCTCGAACCTCCCGAGCGCTTGGGCCGCACCCGCAGTG	AGGGAAGTGGGTCAGAAGG	+
M24	THA_HUMAN.H11MO.0.C	-5	0.0141309	10.8666	0.447057	17	CCGCTCGAACCTCCCGAGCGCTTGGGCCGCACCCGCAGTG	CTGACCTGAAGTGACCC	-
M24	TLX1_HUMAN.H11MO.0.D	-18	0.0141309	10.8666	0.447057	17	CCGCTCGAACCTCCCGAGCGCTTGGGCCGCACCCGCAGTG	CCTTGGCAACTTGCCAG	-
M24	KLF15_HUMAN.H11MO.0.A	3	0.0141494	10.8809	0.447057	16	CCGCTCGAACCTCCCGAGCGCTTGGGCCGCACCCGCAGTG	CCCCCCCCTGCTCCTCCCC	-
M24	RFX5_HUMAN.H11MO.0.A	-5	0.0148655	11.4316	0.460096	20	CCGCTCGAACCTCCCGAGCGCTTGGGCCGCACCCGCAGTG	TCTGCCTAGCAACAGCTGAC	-
M25	SP4_HUMAN.H11MO.0.A	-10	6.41821e-05	0.049356	0.0688994	20	GGGCGAAGACCGGTAGAGAGCGGGGGCCACCAGCCCGGCG	GGGAAGGGGGCGGGGCCGGG	+
M25	RXRA_HUMAN.H11MO.0.A	-9	9.13404e-05	0.0702408	0.0688994	20	GGGCGAAGACCGGTAGAGAGCGGGGGCCACCAGCCCGGCG	GGGGGAGGCAGAGGTCAGAG	+
M25	LYL1_HUMAN.H11MO.0.A	-10	0.000179136	0.137756	0.0828325	14	GGGCGAAGACCGGTAGAGAGCGGGGGCCACCAGCCCGGCG	CAGGAAACAGCTGG	-
M25	SP3_HUMAN.H11MO.0.B	-11	0.000233198	0.179329	0.0828325	20	GGGCGAAGACCGGTAGAGAGCGGGGGCCACCAGCCCGGCG	GGGGGGGGGCGGGGCCGGGG	+
M25	THAP1_HUMAN.H11MO.0.C	0	0.000274529	0.211113	0.0828325	22	GGGCGAAGACCGGTAGAGAGCGGGGGCCACCAGCCCGGCG	GCCCGCAGCCAAGATGGCGGCG	-
M25	PROX1_HUMAN.H11MO.0.D	-10	0.000381074	0.293046	0.0958164	17	GGGCGAAGACCGGTAGAGAGCGGGGGCCACCAGCCCGGCG	GGGTAAGGCGGGTTGGG	+
M25	MAFA_HUMAN.H11MO.0.D	-11	0.00058138	0.447081	0.110268	21	GGGCGAAGACCGGTAGAGAGCGGGGGCCACCAGCCCGGCG	CGAAGGCTGCGGGGTCAGCAC	-
M25	PATZ1_HUMAN.H11MO.0.C	-10	0.000584733	0.449659	0.110268	22	GGGCGAAGACCGGTAGAGAGCGGGGGCCACCAGCCCGGCG	GGGGAGGGGGCGGGGGGGGAGG	+
M25	ZN554_HUMAN.H11MO.0.C	-2	0.000718865	0.552807	0.1205	20	GGGCGAAGACCGGTAGAGAGCGGGGGCCACCAGCCCGGCG	GCTGAGCCATGTGGGGTGCT	+
M25	KLF6_HUMAN.H11MO.0.A	-11	0.000902409	0.693952	0.12336	19	GGGCGAAGACCGGTAGAGAGCGGGGGCCACCAGCCCGGCG	GGAAGGGCGGGGCCGGGGG	+
M25	ZFX_HUMAN.H11MO.1.A	-17	0.00117134	0.900761	0.12336	17	GGGCGAAGACCGGTAGAGAGCGGGGGCCACCAGCCCGGCG	CCCCGGCCTCCGCCCCC	-
M25	ZN589_HUMAN.H11MO.0.D	-16	0.00121816	0.936769	0.12336	16	GGGCGAAGACCGGTAGAGAGCGGGGGCCACCAGCCCGGCG	CCCACGGTTACTGCCG	+
M25	IRX2_HUMAN.H11MO.0.D	-18	0.00123469	0.949477	0.12336	19	GGGCGAAGACCGGTAGAGAGCGGGGGCCACCAGCCCGGCG	ACATGGGTGGGCATGTTGG	+
M25	ZN563_HUMAN.H11MO.0.C	-2	0.00131902	1.01433	0.12336	21	GGGCGAAGACCGGTAGAGAGCGGGGGCCACCAGCCCGGCG	GCAGCTGCCAGTGAGGATCCC	-
M25	EGR1_HUMAN.H11MO.0.A	-13	0.00138279	1.06337	0.12336	17	GGGCGAAGACCGGTAGAGAGCGGGGGCCACCAGCCCGGCG	GAGGGCGTGGGCGGGGG	+
M25	SP2_HUMAN.H11MO.0.A	-19	0.00139009	1.06898	0.12336	21	GGGCGAAGACCGGTAGAGAGCGGGGGCCACCAGCCCGGCG	GGGGGGGGGGCGGGGCCGGGGG	+
M25	ZN341_HUMAN.H11MO.0.C	-8	0.00149115	1.14669	0.124977	22	GGGCGAAGACCGGTAGAGAGCGGGGGCCACCAGCCCGGCG	GGGGGGGGGGGGAGGGAAGAGC	+
M25	KLF3_HUMAN.H11MO.0.B	-11	0.00181162	1.39314	0.136653	19	GGGCGAAGACCGGTAGAGAGCGGGGGCCACCAGCCCGGCG	GGGGAGGGGCGGGGCCGGG	+
M25	VEZF1_HUMAN.H11MO.0.C	-9	0.0019685	1.51378	0.141416	22	GGGCGAAGACCGGTAGAGAGCGGGGGCCACCAGCCCGGCG	GGGGAGGGGGGAGGGGGAGGGG	+
M25	ZN322_HUMAN.H11MO.0.B	-5	0.00238623	1.83501	0.156519	20	GGGCGAAGACCGGTAGAGAGCGGGGGCCACCAGCCCGGCG	GAGCCTGGTACAGAGCCTGG	+
M25	EGR2_HUMAN.H11MO.1.A	-10	0.00259757	1.99753	0.163282	16	GGGCGAAGACCGGTAGAGAGCGGGGGCCACCAGCCCGGCG	GGGGCGTGGGCGGGGG	+
M25	PURA_HUMAN.H11MO.0.D	-15	0.00308857	2.37511	0.179563	17	GGGCGAAGACCGGTAGAGAGCGGGGGCCACCAGCCCGGCG	GGAAGGGGGGGGCAGGG	+
M25	EGR2_HUMAN.H11MO.0.A	-11	0.00309463	2.37977	0.179563	18	GGGCGAAGACCGGTAGAGAGCGGGGGCCACCAGCCCGGCG	GGGGGGGTGTGGGAGGGG	+
M25	CLOCK_HUMAN.H11MO.0.C	-3	0.00386752	2.97412	0.216098	14	GGGCGAAGACCGGTAGAGAGCGGGGGCCACCAGCCCGGCG	CAGACACGTGAACA	+
M25	MAF_HUMAN.H11MO.0.A	-13	0.00407691	3.13514	0.217095	19	GGGCGAAGACCGGTAGAGAGCGGGGGCCACCAGCCCGGCG	GAATCTGCTGACTCAGCAA	+
M25	OLIG2_HUMAN.H11MO.0.B	-6	0.00417317	3.20917	0.217095	18	GGGCGAAGACCGGTAGAGAGCGGGGGCCACCAGCCCGGCG	CAGAAGGGAAACAGCTGG	-
M25	SPIC_HUMAN.H11MO.0.D	-13	0.00456492	3.51043	0.229559	13	GGGCGAAGACCGGTAGAGAGCGGGGGCCACCAGCCCGGCG	GAGGAAGGGGAGG	+
M25	ZN350_HUMAN.H11MO.1.D	-5	0.00521176	4.00784	0.238764	24	GGGCGAAGACCGGTAGAGAGCGGGGGCCACCAGCCCGGCG	ACGGGGCGCAGGGATTTGTTGCCC	+
M25	TLX1_HUMAN.H11MO.0.D	-9	0.0052852	4.06432	0.238764	17	GGGCGAAGACCGGTAGAGAGCGGGGGCCACCAGCCCGGCG	CTGGCAAGTTGCCAAGG	+
M25	Z324A_HUMAN.H11MO.0.C	-11	0.00531032	4.08363	0.238764	23	GGGCGAAGACCGGTAGAGAGCGGGGGCCACCAGCCCGGCG	TGGCAGCAAAGGATGGTTTGATA	-
M25	ZN394_HUMAN.H11MO.0.C	-6	0.0055393	4.25972	0.238764	20	GGGCGAAGACCGGTAGAGAGCGGGGGCCACCAGCCCGGCG	AGAATGGAATAGAATGGAAT	+
M25	TAF1_HUMAN.H11MO.0.A	-13	0.00622802	4.78935	0.260994	16	GGGCGAAGACCGGTAGAGAGCGGGGGCCACCAGCCCGGCG	AAGATGGCGGCGGCGG	+
M25	MAZ_HUMAN.H11MO.0.A	-9	0.00690568	5.31047	0.273277	22	GGGCGAAGACCGGTAGAGAGCGGGGGCCACCAGCCCGGCG	GGGGGAGGGGGGGGGGGGGGGG	+
M25	SMAD3_HUMAN.H11MO.0.B	-10	0.00701359	5.39345	0.273277	12	GGGCGAAGACCGGTAGAGAGCGGGGGCCACCAGCCCGGCG	CAGGTGACAGAG	-
M25	TAL1_HUMAN.H11MO.1.A	-10	0.0072457	5.57195	0.273277	15	GGGCGAAGACCGGTAGAGAGCGGGGGCCACCAGCCCGGCG	CAGGAAGCAGATGTG	+
M25	THA_HUMAN.H11MO.0.C	0	0.00766115	5.89143	0.281899	17	GGGCGAAGACCGGTAGAGAGCGGGGGCCACCAGCCCGGCG	GGGTCACTTCAGGTCAG	+
M25	NR1H3_HUMAN.H11MO.0.B	-17	0.00878583	6.75631	0.30124	19	GGGCGAAGACCGGTAGAGAGCGGGGGCCACCAGCCCGGCG	CAGAGGTCACTGCAGGTCA	+
M25	NR1H4_HUMAN.H11MO.0.B	-21	0.00878583	6.75631	0.30124	19	GGGCGAAGACCGGTAGAGAGCGGGGGCCACCAGCCCGGCG	GGGGTCAATGACCCCGAGG	+
M25	ZBT17_HUMAN.H11MO.0.A	-9	0.00940112	7.22946	0.312405	19	GGGCGAAGACCGGTAGAGAGCGGGGGCCACCAGCCCGGCG	GAGGGTGGGGGAGGGGAAG	+
M25	TFCP2_HUMAN.H11MO.0.D	-8	0.0105615	8.12177	0.331945	16	GGGCGAAGACCGGTAGAGAGCGGGGGCCACCAGCCCGGCG	GCCTGAACTGGCCAGA	+
M25	NR1D1_HUMAN.H11MO.0.B	-13	0.0131185	10.0882	0.394145	19	GGGCGAAGACCGGTAGAGAGCGGGGGCCACCAGCCCGGCG	AGGGAAGTGGGTCAGAAGG	+
M25	MNX1_HUMAN.H11MO.0.D	-6	0.0131185	10.0882	0.394145	19	GGGCGAAGACCGGTAGAGAGCGGGGGCCACCAGCCCGGCG	TTAAGGGTTATTAAAATAG	-
M25	LEF1_HUMAN.H11MO.0.A	-10	0.0133243	10.2464	0.394145	14	GGGCGAAGACCGGTAGAGAGCGGGGGCCACCAGCCCGGCG	AGCAAATCAAAGGA	-
M25	RARG_HUMAN.H11MO.2.D	0	0.0148433	11.4145	0.430634	20	GGGCGAAGACCGGTAGAGAGCGGGGGCCACCAGCCCGGCG	GGGGGTCACCCAGAGGTCAC	+
M25	COT1_HUMAN.H11MO.0.C	-12	0.0156107	12.0047	0.443908	17	GGGCGAAGACCGGTAGAGAGCGGGGGCCACCAGCCCGGCG	GGGGTCAGAGGTCAGGG	+
M25	PTF1A_HUMAN.H11MO.0.B	-9	0.0158893	12.2189	0.443908	18	GGGCGAAGACCGGTAGAGAGCGGGGGCCACCAGCCCGGCG	GGGAAAGGGGGCAGCTGG	-
M25	PAX5_HUMAN.H11MO.0.A	-7	0.0166353	12.7925	0.456299	21	GGGCGAAGACCGGTAGAGAGCGGGGGCCACCAGCCCGGCG	GCCTGGGCAGCAGAGCGTGAC	+
M26	RXRA_HUMAN.H11MO.0.A	-15	0.000215597	0.165794	0.140563	20	GCGCCGCTGGAACGGCGGCGGGGCAAATGCCCTGGCAGGC	GGGGGAGGCAGAGGTCAGAG	+
M26	IRX2_HUMAN.H11MO.0.D	-14	0.000258635	0.19889	0.140563	19	GCGCCGCTGGAACGGCGGCGGGGCAAATGCCCTGGCAGGC	ACATGGGTGGGCATGTTGG	+
M26	ZFX_HUMAN.H11MO.1.A	-18	0.00030093	0.231415	0.140563	17	GCGCCGCTGGAACGGCGGCGGGGCAAATGCCCTGGCAGGC	GGGGGCGGAGGCCGGGG	+
M26	SP3_HUMAN.H11MO.0.B	-16	0.00041006	0.315336	0.140563	20	GCGCCGCTGGAACGGCGGCGGGGCAAATGCCCTGGCAGGC	GGGGGGGGGCGGGGCCGGGG	+
M26	THAP1_HUMAN.H11MO.0.C	-1	0.000491295	0.377806	0.140563	22	GCGCCGCTGGAACGGCGGCGGGGCAAATGCCCTGGCAGGC	CGCCGCCATCTTGGCTGCGGGC	+
M26	SP2_HUMAN.H11MO.0.A	0	0.000760097	0.584515	0.140563	22	GCGCCGCTGGAACGGCGGCGGGGCAAATGCCCTGGCAGGC	GGGGGGGGGGCGGGGCCGGGGG	+
M26	ZN563_HUMAN.H11MO.0.C	-9	0.000889441	0.68398	0.140563	21	GCGCCGCTGGAACGGCGGCGGGGCAAATGCCCTGGCAGGC	GGGATCCTCACTGGCAGCTGC	+
M26	ZN341_HUMAN.H11MO.0.C	-8	0.00101071	0.77724	0.140563	22	GCGCCGCTGGAACGGCGGCGGGGCAAATGCCCTGGCAGGC	GGGGGGGGGGGGAGGGAAGAGC	+
M26	NR1D1_HUMAN.H11MO.0.B	-11	0.0010157	0.781073	0.140563	19	GCGCCGCTGGAACGGCGGCGGGGCAAATGCCCTGGCAGGC	AGGGAAGTGGGTCAGAAGG	+
M26	ZN589_HUMAN.H11MO.0.D	-2	0.00109668	0.843343	0.140563	16	GCGCCGCTGGAACGGCGGCGGGGCAAATGCCCTGGCAGGC	CCCACGGTTACTGCCG	+
M26	PROX1_HUMAN.H11MO.0.D	-7	0.00243951	1.87599	0.238408	17	GCGCCGCTGGAACGGCGGCGGGGCAAATGCCCTGGCAGGC	GGGTAAGGCGGGTTGGG	+
M26	TLX1_HUMAN.H11MO.0.D	-6	0.00243951	1.87599	0.238408	17	GCGCCGCTGGAACGGCGGCGGGGCAAATGCCCTGGCAGGC	CTGGCAAGTTGCCAAGG	+
M26	SP4_HUMAN.H11MO.0.A	-19	0.00326976	2.51445	0.276047	20	GCGCCGCTGGAACGGCGGCGGGGCAAATGCCCTGGCAGGC	GGGAAGGGGGCGGGGCCGGG	+
M26	NR1H3_HUMAN.H11MO.0.B	1	0.00334089	2.56915	0.276047	18	GCGCCGCTGGAACGGCGGCGGGGCAAATGCCCTGGCAGGC	TGACCTGCAGTGACCTCTG	-
M26	VEZF1_HUMAN.H11MO.0.C	-8	0.00344012	2.64545	0.276047	22	GCGCCGCTGGAACGGCGGCGGGGCAAATGCCCTGGCAGGC	GGGGAGGGGGGAGGGGGAGGGG	+
M26	PATZ1_HUMAN.H11MO.0.C	-5	0.00391929	3.01394	0.298772	22	GCGCCGCTGGAACGGCGGCGGGGCAAATGCCCTGGCAGGC	GGGGAGGGGGCGGGGGGGGAGG	+
M26	NR1H4_HUMAN.H11MO.0.B	-15	0.00413491	3.17975	0.300199	19	GCGCCGCTGGAACGGCGGCGGGGCAAATGCCCTGGCAGGC	CCTCGGGGTCATTGACCCC	-
M26	KLF6_HUMAN.H11MO.0.A	-17	0.00585892	4.50551	0.406029	19	GCGCCGCTGGAACGGCGGCGGGGCAAATGCCCTGGCAGGC	GGAAGGGCGGGGCCGGGGG	+
M26	GATA1_HUMAN.H11MO.0.A	-29	0.00627541	4.82579	0.415984	11	GCGCCGCTGGAACGGCGGCGGGGCAAATGCCCTGGCAGGC	CTGGCGGGGACAGATAAGA	+
M27	PLAG1_HUMAN.H11MO.0.D	-24	0.000205451	0.157992	0.227706	16	CATCCGTAGCCGGGCGCGGATTGGCCCATGTGAGGGCCCC	CCCCTCCTGATGCCCCC	-
M27	GSC2_HUMAN.H11MO.0.D	-14	0.000296106	0.227706	0.227706	11	CATCCGTAGCCGGGCGCGGATTGGCCCATGTGAGGGCCCC	AGCGGATTAGG	+
M28	IRX2_HUMAN.H11MO.0.D	-17	0.000603361	0.463985	0.279377	19	GGGCCCAGAGCCGGGTCGAGGGGCGCGCCAGGAGCTCTGG	ACATGGGTGGGCATGTTGG	+
M28	RXRA_HUMAN.H11MO.0.A	-1	0.000627158	0.482285	0.279377	20	GGGCCCAGAGCCGGGTCGAGGGGCGCGCCAGGAGCTCTGG	GGGGGAGGCAGAGGTCAGAG	+
M28	NR1D1_HUMAN.H11MO.0.B	-4	0.000653386	0.502454	0.279377	19	GGGCCCAGAGCCGGGTCGAGGGGCGCGCCAGGAGCTCTGG	AGGGAAGTGGGTCAGAAGG	+
M28	TLX1_HUMAN.H11MO.0.D	-4	0.000728808	0.560454	0.279377	17	GGGCCCAGAGCCGGGTCGAGGGGCGCGCCAGGAGCTCTGG	CTGGCAAGTTGCCAAGG	+
M29	ZN563_HUMAN.H11MO.0.C	-12	0.000225558	0.173454	0.31197	21	TGCCCGCCCAGGGGCGGCTGAGCGTGCAGCACCTGGCCGG	GGGATCCTCACTGGCAGCTGC	+
M29	IRX2_HUMAN.H11MO.0.D	-11	0.000414857	0.319025	0.31197	19	TGCCCGCCCAGGGGCGGCTGAGCGTGCAGCACCTGGCCGG	ACATGGGTGGGCATGTTGG	+
M29	RXRA_HUMAN.H11MO.0.A	-11	0.000797577	0.613336	0.31197	20	TGCCCGCCCAGGGGCGGCTGAGCGTGCAGCACCTGGCCGG	GGGGGAGGCAGAGGTCAGAG	+
M29	GATA1_HUMAN.H11MO.0.A	8	0.00097699	0.751305	0.31197	11	TGCCCGCCCAGGGGCGGCTGAGCGTGCAGCACCTGGCCGG	TCTTATCTGTCCCCGCCAG	-
M29	TLX1_HUMAN.H11MO.0.D	-3	0.00103698	0.797441	0.31197	17	TGCCCGCCCAGGGGCGGCTGAGCGTGCAGCACCTGGCCGG	CTGGCAAGTTGCCAAGG	+
M30	RXRA_HUMAN.H11MO.0.A	-17	0.000518427	0.39867	0.365374	20	TTCGGGCAGGAGGGGGGACCCTGCCCCAGTCGCTGAGAGA	CTCTGACCTCTGCCTCCCCC	-
M30	IRX2_HUMAN.H11MO.0.D	-15	0.000929898	0.715092	0.365374	19	TTCGGGCAGGAGGGGGGACCCTGCCCCAGTCGCTGAGAGA	CCAACATGCCCACCCATGT	-
M30	GATA1_HUMAN.H11MO.0.A	-28	0.000929898	0.715092	0.365374	12	TTCGGGCAGGAGGGGGGACCCTGCCCCAGTCGCTGAGAGA	CTGGCGGGGACAGATAAGA	+
M30	PAX8_HUMAN.H11MO.0.D	-19	0.000958834	0.737344	0.365374	14	TTCGGGCAGGAGGGGGGACCCTGCCCCAGTCGCTGAGAGA	CCCGCTTCAGTGAC	-
M30	SP2_HUMAN.H11MO.0.A	-2	0.00125072	0.961803	0.38128	22	TTCGGGCAGGAGGGGGGACCCTGCCCCAGTCGCTGAGAGA	GGGGGGGGGGCGGGGCCGGGGG	+
M30	NR1D1_HUMAN.H11MO.0.B	-16	0.00183333	1.40983	0.382773	19	TTCGGGCAGGAGGGGGGACCCTGCCCCAGTCGCTGAGAGA	CCTTCTGACCCACTTCCCT	-
M30	ZN563_HUMAN.H11MO.0.C	-5	0.00207809	1.59805	0.382773	21	TTCGGGCAGGAGGGGGGACCCTGCCCCAGTCGCTGAGAGA	GCAGCTGCCAGTGAGGATCCC	-
M30	SP3_HUMAN.H11MO.0.B	-3	0.00227142	1.74672	0.382773	20	TTCGGGCAGGAGGGGGGACCCTGCCCCAGTCGCTGAGAGA	GGGGGGGGGCGGGGCCGGGG	+
M30	PATZ1_HUMAN.H11MO.0.C	-2	0.00262958	2.02214	0.382773	22	TTCGGGCAGGAGGGGGGACCCTGCCCCAGTCGCTGAGAGA	GGGGAGGGGGCGGGGGGGGAGG	+
M30	ZFX_HUMAN.H11MO.1.A	-11	0.00276236	2.12425	0.382773	17	TTCGGGCAGGAGGGGGGACCCTGCCCCAGTCGCTGAGAGA	CCCCGGCCTCCGCCCCC	-
M30	GATA2_HUMAN.H11MO.0.A	-28	0.00433468	3.33337	0.410921	12	TTCGGGCAGGAGGGGGGACCCTGCCCCAGTCGCTGAGAGA	CTGGGGGGTGGAGATAAGG	+
M30	TLX1_HUMAN.H11MO.0.D	-12	0.00504366	3.87858	0.410921	17	TTCGGGCAGGAGGGGGGACCCTGCCCCAGTCGCTGAGAGA	CTGGCAAGTTGCCAAGG	+
M30	SP4_HUMAN.H11MO.0.A	-3	0.00517451	3.9792	0.410921	20	TTCGGGCAGGAGGGGGGACCCTGCCCCAGTCGCTGAGAGA	GGGAAGGGGGCGGGGCCGGG	+
M30	SPIC_HUMAN.H11MO.0.D	-5	0.00599647	4.61129	0.410921	13	TTCGGGCAGGAGGGGGGACCCTGCCCCAGTCGCTGAGAGA	GAGGAAGGGGAGG	+
M30	BRAC_HUMAN.H11MO.0.A	0	0.00631183	4.8538	0.410921	20	TTCGGGCAGGAGGGGGGACCCTGCCCCAGTCGCTGAGAGA	TTAGCAGGGAGGTGTGAAAT	+
M30	CLOCK_HUMAN.H11MO.0.C	-2	0.00657452	5.0558	0.410921	14	TTCGGGCAGGAGGGGGGACCCTGCCCCAGTCGCTGAGAGA	CAGACACGTGAACA	+
M30	RARG_HUMAN.H11MO.2.D	-13	0.00673975	5.18287	0.410921	20	TTCGGGCAGGAGGGGGGACCCTGCCCCAGTCGCTGAGAGA	GTGACCTCTGGGTGACCCCC	-
M30	ZN554_HUMAN.H11MO.0.C	-14	0.00673975	5.18287	0.410921	20	TTCGGGCAGGAGGGGGGACCCTGCCCCAGTCGCTGAGAGA	AGCACCCCACATGGCTCAGC	-
M30	Z324A_HUMAN.H11MO.0.C	-3	0.00766747	5.89629	0.439762	23	TTCGGGCAGGAGGGGGGACCCTGCCCCAGTCGCTGAGAGA	TGGCAGCAAAGGATGGTTTGATA	-
M30	ZN341_HUMAN.H11MO.0.C	-11	0.00824586	6.34107	0.448882	22	TTCGGGCAGGAGGGGGGACCCTGCCCCAGTCGCTGAGAGA	GCTCTTCCCTCCCCCCCCCCCC	-
M30	THAP1_HUMAN.H11MO.0.C	-3	0.00931102	7.16017	0.489388	22	TTCGGGCAGGAGGGGGGACCCTGCCCCAGTCGCTGAGAGA	GCCCGCAGCCAAGATGGCGGCG	-
M32	IRX2_HUMAN.H11MO.0.D	-4	0.000908511	0.698645	0.492748	19	CGGGCGTCCGGAGCCCGGGGCCCGGGCCTGGGGAGCGACG	ACATGGGTGGGCATGTTGG	+
M32	TLX1_HUMAN.H11MO.0.D	-7	0.000994329	0.764639	0.492748	17	CGGGCGTCCGGAGCCCGGGGCCCGGGCCTGGGGAGCGACG	CCTTGGCAACTTGCCAG	-
M32	ZFX_HUMAN.H11MO.1.A	-8	0.00107862	0.829458	0.492748	17	CGGGCGTCCGGAGCCCGGGGCCCGGGCCTGGGGAGCGACG	GGGGGCGGAGGCCGGGG	+
M32	GATA1_HUMAN.H11MO.0.A	-29	0.00153699	1.18195	0.492748	11	CGGGCGTCCGGAGCCCGGGGCCCGGGCCTGGGGAGCGACG	CTGGCGGGGACAGATAAGA	+
M32	RXRA_HUMAN.H11MO.0.A	-6	0.00224255	1.72452	0.492748	20	CGGGCGTCCGGAGCCCGGGGCCCGGGCCTGGGGAGCGACG	GGGGGAGGCAGAGGTCAGAG	+
M32	NR1D1_HUMAN.H11MO.0.B	-1	0.00274471	2.11068	0.492748	19	CGGGCGTCCGGAGCCCGGGGCCCGGGCCTGGGGAGCGACG	AGGGAAGTGGGTCAGAAGG	+
M32	THAP1_HUMAN.H11MO.0.C	2	0.00324973	2.49904	0.492748	20	CGGGCGTCCGGAGCCCGGGGCCCGGGCCTGGGGAGCGACG	GCCCGCAGCCAAGATGGCGGCG	-
M32	ZN563_HUMAN.H11MO.0.C	-9	0.00333995	2.56842	0.492748	21	CGGGCGTCCGGAGCCCGGGGCCCGGGCCTGGGGAGCGACG	GCAGCTGCCAGTGAGGATCCC	-
M32	SP3_HUMAN.H11MO.0.B	-13	0.00362774	2.78974	0.492748	20	CGGGCGTCCGGAGCCCGGGGCCCGGGCCTGGGGAGCGACG	CCCCGGCCCCGCCCCCCCCC	-
M33	IRX2_HUMAN.H11MO.0.D	-13	0.000182315	0.140201	0.280103	19	CGAAGTGCGGAACCCGGAGCTGGACCGCGTAGCGCTGGCA	ACATGGGTGGGCATGTTGG	+
M34	ZN341_HUMAN.H11MO.0.C	-15	6.60694e-07	0.000508073	0.000994377	22	TTCTTGTGAGGCGCCGGTGCAAGGGGGAGAGACGAGCCTT	GGGGGGGGGGGGAGGGAAGAGC	+
M34	MAZ_HUMAN.H11MO.0.A	-12	5.9853e-05	0.046027	0.0408202	22	TTCTTGTGAGGCGCCGGTGCAAGGGGGAGAGACGAGCCTT	GGGGGAGGGGGGGGGGGGGGGG	+
M34	PAX5_HUMAN.H11MO.0.A	-12	0.000101395	0.0779729	0.0408202	21	TTCTTGTGAGGCGCCGGTGCAAGGGGGAGAGACGAGCCTT	GCCTGGGCAGCAGAGCGTGAC	+
M34	VEZF1_HUMAN.H11MO.0.C	-10	0.000108489	0.0834277	0.0408202	22	TTCTTGTGAGGCGCCGGTGCAAGGGGGAGAGACGAGCCTT	GGGGAGGGGGGAGGGGGAGGGG	+
M34	SP3_HUMAN.H11MO.0.B	-18	0.000339667	0.261204	0.102243	20	TTCTTGTGAGGCGCCGGTGCAAGGGGGAGAGACGAGCCTT	GGGGGGGGGCGGGGCCGGGG	+
M34	PATZ1_HUMAN.H11MO.0.C	-9	0.000477018	0.366827	0.108174	22	TTCTTGTGAGGCGCCGGTGCAAGGGGGAGAGACGAGCCTT	GGGGAGGGGGCGGGGGGGGAGG	+
M34	SP4_HUMAN.H11MO.0.A	-14	0.000698684	0.537288	0.108174	20	TTCTTGTGAGGCGCCGGTGCAAGGGGGAGAGACGAGCCTT	GGGAAGGGGGCGGGGCCGGG	+
M34	ZBT17_HUMAN.H11MO.0.A	-16	0.000746333	0.57393	0.108174	19	TTCTTGTGAGGCGCCGGTGCAAGGGGGAGAGACGAGCCTT	GAGGGTGGGGGAGGGGAAG	+
M34	SP2_HUMAN.H11MO.0.A	-14	0.000762317	0.586222	0.108174	22	TTCTTGTGAGGCGCCGGTGCAAGGGGGAGAGACGAGCCTT	GGGGGGGGGGCGGGGCCGGGGG	+
M34	SRBP2_HUMAN.H11MO.0.B	-21	0.000804999	0.619044	0.108174	13	TTCTTGTGAGGCGCCGGTGCAAGGGGGAGAGACGAGCCTT	GGGTGGGGTGAGG	+
M34	NR1D1_HUMAN.H11MO.0.B	-16	0.000861993	0.662872	0.108174	19	TTCTTGTGAGGCGCCGGTGCAAGGGGGAGAGACGAGCCTT	AGGGAAGTGGGTCAGAAGG	+
M34	RXRA_HUMAN.H11MO.0.A	-13	0.00086249	0.663255	0.108174	20	TTCTTGTGAGGCGCCGGTGCAAGGGGGAGAGACGAGCCTT	GGGGGAGGCAGAGGTCAGAG	+
M34	ZN816_HUMAN.H11MO.1.C	-20	0.000948552	0.729436	0.109817	14	TTCTTGTGAGGCGCCGGTGCAAGGGGGAGAGACGAGCCTT	AAGGGGGACATGCA	+
M34	SMAD3_HUMAN.H11MO.0.B	-21	0.00155168	1.19324	0.166811	12	TTCTTGTGAGGCGCCGGTGCAAGGGGGAGAGACGAGCCTT	CAGGTGACAGAG	-
M34	IRX2_HUMAN.H11MO.0.D	-21	0.00173919	1.33744	0.174505	19	TTCTTGTGAGGCGCCGGTGCAAGGGGGAGAGACGAGCCTT	ACATGGGTGGGCATGTTGG	+
M34	ZN263_HUMAN.H11MO.0.A	-14	0.00195194	1.50104	0.18361	20	TTCTTGTGAGGCGCCGGTGCAAGGGGGAGAGACGAGCCTT	GGGAGGAGGGAGAGGAGGAG	+
M34	TBX15_HUMAN.H11MO.0.D	-14	0.00228358	1.75607	0.202171	19	TTCTTGTGAGGCGCCGGTGCAAGGGGGAGAGACGAGCCTT	GGGGGGGGGGGGGTGGGGG	+
M34	ZN589_HUMAN.H11MO.0.D	-18	0.00244712	1.88184	0.204614	16	TTCTTGTGAGGCGCCGGTGCAAGGGGGAGAGACGAGCCTT	CCCACGGTTACTGCCG	+
M34	VEZF1_HUMAN.H11MO.1.C	-21	0.00259619	1.99647	0.205652	12	TTCTTGTGAGGCGCCGGTGCAAGGGGGAGAGACGAGCCTT	AGAGGGAGGGGG	+
M34	MNX1_HUMAN.H11MO.0.D	-20	0.0029842	2.29485	0.214331	19	TTCTTGTGAGGCGCCGGTGCAAGGGGGAGAGACGAGCCTT	TTAAGGGTTATTAAAATAG	-
M34	RFX5_HUMAN.H11MO.0.A	-8	0.00308536	2.37264	0.214331	20	TTCTTGTGAGGCGCCGGTGCAAGGGGGAGAGACGAGCCTT	GTCAGCTGTTGCTAGGCAGA	+
M34	PAX8_HUMAN.H11MO.0.D	-26	0.00313297	2.40925	0.214331	14	TTCTTGTGAGGCGCCGGTGCAAGGGGGAGAGACGAGCCTT	GTCACTGAAGCGGG	+
M34	KLF16_HUMAN.H11MO.0.D	-8	0.00340541	2.61876	0.221306	19	TTCTTGTGAGGCGCCGGTGCAAGGGGGAGAGACGAGCCTT	GGGGGCGGGGGGGGGGGGG	+
M34	PROX1_HUMAN.H11MO.0.D	-16	0.00352901	2.71381	0.221306	17	TTCTTGTGAGGCGCCGGTGCAAGGGGGAGAGACGAGCCTT	GGGTAAGGCGGGTTGGG	+
M34	KLF6_HUMAN.H11MO.0.A	-17	0.00414224	3.18538	0.241579	19	TTCTTGTGAGGCGCCGGTGCAAGGGGGAGAGACGAGCCTT	GGAAGGGCGGGGCCGGGGG	+
M34	THA_HUMAN.H11MO.0.C	-14	0.00433688	3.33506	0.241579	17	TTCTTGTGAGGCGCCGGTGCAAGGGGGAGAGACGAGCCTT	GGGTCACTTCAGGTCAG	+
M34	GATA1_HUMAN.H11MO.0.A	-14	0.00441915	3.39832	0.241579	19	TTCTTGTGAGGCGCCGGTGCAAGGGGGAGAGACGAGCCTT	CTGGCGGGGACAGATAAGA	+
M34	TBX2_HUMAN.H11MO.0.D	-13	0.00474492	3.64885	0.241579	25	TTCTTGTGAGGCGCCGGTGCAAGGGGGAGAGACGAGCCTT	TGCCATCAGAGGTGTGAAAAGCGAC	+
M34	ZEP2_HUMAN.H11MO.0.D	-20	0.00492318	3.78593	0.241579	14	TTCTTGTGAGGCGCCGGTGCAAGGGGGAGAGACGAGCCTT	GGTAGGGAAACCCC	+
M34	RFX1_HUMAN.H11MO.0.B	-9	0.00497588	3.82645	0.241579	22	TTCTTGTGAGGCGCCGGTGCAAGGGGGAGAGACGAGCCTT	GCCCCGGTTGCCATGGCGACGG	+
M34	THAP1_HUMAN.H11MO.0.C	-10	0.00497588	3.82645	0.241579	22	TTCTTGTGAGGCGCCGGTGCAAGGGGGAGAGACGAGCCTT	GCCCGCAGCCAAGATGGCGGCG	-
M34	Z324A_HUMAN.H11MO.0.C	-11	0.00521729	4.0121	0.245384	23	TTCTTGTGAGGCGCCGGTGCAAGGGGGAGAGACGAGCCTT	TGGCAGCAAAGGATGGTTTGATA	-
M34	ZN467_HUMAN.H11MO.0.C	-9	0.00559681	4.30395	0.246131	22	TTCTTGTGAGGCGCCGGTGCAAGGGGGAGAGACGAGCCTT	GGGGAGGGGAGGGGGGGGGGGG	+
M34	PLAG1_HUMAN.H11MO.0.D	-12	0.0056825	4.36984	0.246131	17	TTCTTGTGAGGCGCCGGTGCAAGGGGGAGAGACGAGCCTT	GGGGGCATCAGGAGGGG	+
M34	TFCP2_HUMAN.H11MO.0.D	-12	0.00572379	4.40159	0.246131	16	TTCTTGTGAGGCGCCGGTGCAAGGGGGAGAGACGAGCCTT	GCCTGAACTGGCCAGA	+
M34	BC11A_HUMAN.H11MO.0.A	-18	0.0060747	4.67144	0.247101	17	TTCTTGTGAGGCGCCGGTGCAAGGGGGAGAGACGAGCCTT	AAAAGAGGAAGTGAAAA	+
M34	PURA_HUMAN.H11MO.0.D	-19	0.0060747	4.67144	0.247101	17	TTCTTGTGAGGCGCCGGTGCAAGGGGGAGAGACGAGCCTT	GGAAGGGGGGGGCAGGG	+
M34	PTF1A_HUMAN.H11MO.0.B	-22	0.00631161	4.85363	0.249981	18	TTCTTGTGAGGCGCCGGTGCAAGGGGGAGAGACGAGCCTT	GGGAAAGGGGGCAGCTGG	-
M34	ZN563_HUMAN.H11MO.0.C	-14	0.00705358	5.4242	0.257009	21	TTCTTGTGAGGCGCCGGTGCAAGGGGGAGAGACGAGCCTT	GGGATCCTCACTGGCAGCTGC	+
M34	ETS2_HUMAN.H11MO.0.B	-22	0.00713803	5.48915	0.257009	13	TTCTTGTGAGGCGCCGGTGCAAGGGGGAGAGACGAGCCTT	GGAAGGAAGAGGA	+
M34	NR1H3_HUMAN.H11MO.0.B	-11	0.00733962	5.64417	0.257009	19	TTCTTGTGAGGCGCCGGTGCAAGGGGGAGAGACGAGCCTT	CAGAGGTCACTGCAGGTCA	+
M34	KLF3_HUMAN.H11MO.0.B	-22	0.00733962	5.64417	0.257009	18	TTCTTGTGAGGCGCCGGTGCAAGGGGGAGAGACGAGCCTT	GGGGAGGGGCGGGGCCGGG	+
M34	ZN554_HUMAN.H11MO.0.C	-12	0.00740661	5.69569	0.257009	20	TTCTTGTGAGGCGCCGGTGCAAGGGGGAGAGACGAGCCTT	GCTGAGCCATGTGGGGTGCT	+
M34	SPZ1_HUMAN.H11MO.0.D	-18	0.00751362	5.77798	0.257009	16	TTCTTGTGAGGCGCCGGTGCAAGGGGGAGAGACGAGCCTT	CCCAGGGTAACAGCCG	-
M34	GATA2_HUMAN.H11MO.0.A	-13	0.00781011	6.00597	0.259673	19	TTCTTGTGAGGCGCCGGTGCAAGGGGGAGAGACGAGCCTT	CTGGGGGGTGGAGATAAGG	+
M34	MAFA_HUMAN.H11MO.0.D	-18	0.00793659	6.10324	0.259673	21	TTCTTGTGAGGCGCCGGTGCAAGGGGGAGAGACGAGCCTT	CGAAGGCTGCGGGGTCAGCAC	-
M34	TAL1_HUMAN.H11MO.0.A	-13	0.00883595	6.79484	0.282948	19	TTCTTGTGAGGCGCCGGTGCAAGGGGGAGAGACGAGCCTT	CTGGGGGGGGCAGATAAGG	+
M34	SPIC_HUMAN.H11MO.0.D	-24	0.00959868	7.38138	0.300969	13	TTCTTGTGAGGCGCCGGTGCAAGGGGGAGAGACGAGCCTT	GAGGAAGGGGAGG	+
M34	FLI1_HUMAN.H11MO.0.A	-19	0.0111562	8.57912	0.332618	18	TTCTTGTGAGGCGCCGGTGCAAGGGGGAGAGACGAGCCTT	GGAGGAAGGAAGGAGGGA	+
M34	KLF15_HUMAN.H11MO.0.A	-10	0.011271	8.66744	0.332618	19	TTCTTGTGAGGCGCCGGTGCAAGGGGGAGAGACGAGCCTT	GGGGAGGAGCAGGGGGGGG	+
M34	COT1_HUMAN.H11MO.0.C	-14	0.0123902	9.52809	0.354985	17	TTCTTGTGAGGCGCCGGTGCAAGGGGGAGAGACGAGCCTT	GGGGTCAGAGGTCAGGG	+
M34	NKX25_HUMAN.H11MO.0.B	-24	0.0125007	9.61304	0.354985	8	TTCTTGTGAGGCGCCGGTGCAAGGGGGAGAGACGAGCCTT	TGGAGAGG	+
M34	BRAC_HUMAN.H11MO.0.A	-15	0.0150474	11.5715	0.414501	20	TTCTTGTGAGGCGCCGGTGCAAGGGGGAGAGACGAGCCTT	TTAGCAGGGAGGTGTGAAAT	+
M34	EGR2_HUMAN.H11MO.0.A	-14	0.0151474	11.6483	0.414501	18	TTCTTGTGAGGCGCCGGTGCAAGGGGGAGAGACGAGCCTT	GGGGGGGTGTGGGAGGGG	+
M34	ZN770_HUMAN.H11MO.0.C	-11	0.0154747	11.9	0.415896	22	TTCTTGTGAGGCGCCGGTGCAAGGGGGAGAGACGAGCCTT	GGGAGGCTGAGGCGGGAGGATC	+
M34	ZN524_HUMAN.H11MO.0.D	-14	0.0160882	12.3718	0.424799	18	TTCTTGTGAGGCGCCGGTGCAAGGGGGAGAGACGAGCCTT	GGGTTCGAGGGTTCGAGT	+
M34	RARA_HUMAN.H11MO.0.A	-12	0.0168712	12.9739	0.437793	20	TTCTTGTGAGGCGCCGGTGCAAGGGGGAGAGACGAGCCTT	GGGGGATCAAGAGGTCAAGG	+
M34	FOXD3_HUMAN.H11MO.0.D	-17	0.0177254	13.6308	0.447375	15	TTCTTGTGAGGCGCCGGTGCAAGGGGGAGAGACGAGCCTT	TGCTAAGTAAACAAA	-
M34	BHE41_HUMAN.H11MO.0.D	-13	0.0178572	13.7322	0.447375	20	TTCTTGTGAGGCGCCGGTGCAAGGGGGAGAGACGAGCCTT	ACCGGGTCACGTGCAGAAGG	+
M34	PAX2_HUMAN.H11MO.0.D	-16	0.0181322	13.9437	0.447375	18	TTCTTGTGAGGCGCCGGTGCAAGGGGGAGAGACGAGCCTT	GTTCAGTCATGCGTGACA	+
M34	COT2_HUMAN.H11MO.1.A	-14	0.0191101	14.6957	0.457178	17	TTCTTGTGAGGCGCCGGTGCAAGGGGGAGAGACGAGCCTT	GGGGTCAAAGGTCAGGG	+
M34	NFAT5_HUMAN.H11MO.0.D	-22	0.019137	14.7164	0.457178	11	TTCTTGTGAGGCGCCGGTGCAAGGGGGAGAGACGAGCCTT	AGAGGAAAAGG	+
M34	ZN320_HUMAN.H11MO.0.C	-12	0.0199892	15.3717	0.470075	20	TTCTTGTGAGGCGCCGGTGCAAGGGGGAGAGACGAGCCTT	GTGGGACCAGGGGGCCAGTG	+
M34	ETV5_HUMAN.H11MO.0.C	-21	0.0214225	16.4739	0.490106	14	TTCTTGTGAGGCGCCGGTGCAAGGGGGAGAGACGAGCCTT	GAGCAGGAAGTGAG	+
M34	TLX1_HUMAN.H11MO.0.D	-2	0.0215661	16.5843	0.490106	17	TTCTTGTGAGGCGCCGGTGCAAGGGGGAGAGACGAGCCTT	CTGGCAAGTTGCCAAGG	+
M34	NKX22_HUMAN.H11MO.0.D	-25	0.021818	16.778	0.490106	8	TTCTTGTGAGGCGCCGGTGCAAGGGGGAGAGACGAGCCTT	TGAGTGGC	+
M34	SP4_HUMAN.H11MO.1.A	-23	0.0224703	17.2797	0.492446	16	TTCTTGTGAGGCGCCGGTGCAAGGGGGAGAGACGAGCCTT	GGAGGGGGCGGGGCCG	+
M34	ZFX_HUMAN.H11MO.1.A	-21	0.0228989	17.6093	0.492446	17	TTCTTGTGAGGCGCCGGTGCAAGGGGGAGAGACGAGCCTT	GGGGGCGGAGGCCGGGG	+
M34	REL_HUMAN.H11MO.0.B	-20	0.0229037	17.6129	0.492446	15	TTCTTGTGAGGCGCCGGTGCAAGGGGGAGAGACGAGCCTT	TGAAGGGAAATTCCA	+
M35	TLX1_HUMAN.H11MO.0.D	-14	4.3055e-05	0.0331093	0.0659741	17	CTCTCCACCTATCGACGGGGCCAAGAGCCATTCCTTGAAA	CCTTGGCAACTTGCCAG	-
M35	NFIA_HUMAN.H11MO.0.C	-16	0.000402109	0.309222	0.267847	15	CTCTCCACCTATCGACGGGGCCAAGAGCCATTCCTTGAAA	TTGGCACGGTGCCAA	+
M35	NFIC_HUMAN.H11MO.0.A	-15	0.000524394	0.403259	0.267847	17	CTCTCCACCTATCGACGGGGCCAAGAGCCATTCCTTGAAA	CTTGGCAGGGAGCCAAG	-
M35	HESX1_HUMAN.H11MO.0.D	-17	0.00120161	0.924042	0.425043	16	CTCTCCACCTATCGACGGGGCCAAGAGCCATTCCTTGAAA	AGGCCACGTGCCGGAT	-
M35	THAP1_HUMAN.H11MO.0.C	1	0.00191234	1.47059	0.481977	21	CTCTCCACCTATCGACGGGGCCAAGAGCCATTCCTTGAAA	CGCCGCCATCTTGGCTGCGGGC	+
M37	IRX2_HUMAN.H11MO.0.D	-15	0.000882714	0.678807	0.396809	19	GCGGCCCGCGTGACGGCCGCGCCGGCGAGCCTACCTAGGG	ACATGGGTGGGCATGTTGG	+
M37	THAP1_HUMAN.H11MO.0.C	-2	0.00129099	0.992769	0.396809	22	GCGGCCCGCGTGACGGCCGCGCCGGCGAGCCTACCTAGGG	CGCCGCCATCTTGGCTGCGGGC	+
M37	RXRA_HUMAN.H11MO.0.A	-16	0.00131555	1.01166	0.396809	20	GCGGCCCGCGTGACGGCCGCGCCGGCGAGCCTACCTAGGG	CTCTGACCTCTGCCTCCCCC	-
M37	CLOCK_HUMAN.H11MO.0.C	-1	0.00173901	1.3373	0.396809	14	GCGGCCCGCGTGACGGCCGCGCCGGCGAGCCTACCTAGGG	CAGACACGTGAACA	+
M37	PATZ1_HUMAN.H11MO.0.C	-2	0.00222996	1.71484	0.396809	22	GCGGCCCGCGTGACGGCCGCGCCGGCGAGCCTACCTAGGG	GGGGAGGGGGCGGGGGGGGAGG	+
M37	RARG_HUMAN.H11MO.0.B	-1	0.00291781	2.2438	0.396809	18	GCGGCCCGCGTGACGGCCGCGCCGGCGAGCCTACCTAGGG	AGGTCAGAGTGACCTGGG	+
M37	GATA1_HUMAN.H11MO.0.A	-29	0.00292974	2.25297	0.396809	11	GCGGCCCGCGTGACGGCCGCGCCGGCGAGCCTACCTAGGG	CTGGCGGGGACAGATAAGA	+
M37	ZN563_HUMAN.H11MO.0.C	-2	0.00323557	2.48815	0.396809	21	GCGGCCCGCGTGACGGCCGCGCCGGCGAGCCTACCTAGGG	GGGATCCTCACTGGCAGCTGC	+
M37	ZFX_HUMAN.H11MO.1.A	2	0.00332724	2.55865	0.396809	15	GCGGCCCGCGTGACGGCCGCGCCGGCGAGCCTACCTAGGG	CCCCGGCCTCCGCCCCC	-
M37	TLX1_HUMAN.H11MO.0.D	1	0.00359134	2.76174	0.396809	16	GCGGCCCGCGTGACGGCCGCGCCGGCGAGCCTACCTAGGG	CCTTGGCAACTTGCCAG	-
M37	NR1D1_HUMAN.H11MO.0.B	-1	0.00363176	2.79283	0.396809	19	GCGGCCCGCGTGACGGCCGCGCCGGCGAGCCTACCTAGGG	AGGGAAGTGGGTCAGAAGG	+
M37	ZN589_HUMAN.H11MO.0.D	-3	0.00438692	3.37355	0.419403	16	GCGGCCCGCGTGACGGCCGCGCCGGCGAGCCTACCTAGGG	CCCACGGTTACTGCCG	+
M37	SP3_HUMAN.H11MO.0.B	-7	0.00501695	3.85803	0.451422	20	GCGGCCCGCGTGACGGCCGCGCCGGCGAGCCTACCTAGGG	GGGGGGGGGCGGGGCCGGGG	+
M38	IRX2_HUMAN.H11MO.0.D	-5	0.000249772	0.192075	0.371415	19	GGGTCCCCTGGGGAGCCGGGCCGCCGCCTTGCGGCCGAGC	ACATGGGTGGGCATGTTGG	+
M40	ZN563_HUMAN.H11MO.0.C	-14	0.00023928	0.184007	0.367458	21	GACCCTTGCGGGGCCGGCTGCGCTTCGGGAGCTGCCCATG	GGGATCCTCACTGGCAGCTGC	+
M40	IRX2_HUMAN.H11MO.0.D	-3	0.00103374	0.794946	0.373465	19	GACCCTTGCGGGGCCGGCTGCGCTTCGGGAGCTGCCCATG	ACATGGGTGGGCATGTTGG	+
M40	ZFX_HUMAN.H11MO.1.A	-6	0.00117296	0.902005	0.373465	17	GACCCTTGCGGGGCCGGCTGCGCTTCGGGAGCTGCCCATG	GGGGGCGGAGGCCGGGG	+
M40	SP3_HUMAN.H11MO.0.B	-9	0.00142392	1.09499	0.373465	20	GACCCTTGCGGGGCCGGCTGCGCTTCGGGAGCTGCCCATG	GGGGGGGGGCGGGGCCGGGG	+
M40	RXRA_HUMAN.H11MO.0.A	-20	0.00153095	1.1773	0.373465	20	GACCCTTGCGGGGCCGGCTGCGCTTCGGGAGCTGCCCATG	GGGGGAGGCAGAGGTCAGAG	+
M40	GATA1_HUMAN.H11MO.0.A	8	0.0020291	1.56038	0.373465	11	GACCCTTGCGGGGCCGGCTGCGCTTCGGGAGCTGCCCATG	TCTTATCTGTCCCCGCCAG	-
M40	BRAC_HUMAN.H11MO.0.A	-4	0.00218873	1.68314	0.373465	20	GACCCTTGCGGGGCCGGCTGCGCTTCGGGAGCTGCCCATG	TTAGCAGGGAGGTGTGAAAT	+
M43	VEZF1_HUMAN.H11MO.0.C	0	4.73745e-06	0.0036431	0.00712301	22	CCGGAGGGGGGAAGAGAACCTGAGGCAAGCCCAGAGCGGG	GGGGAGGGGGGAGGGGGAGGGG	+
M43	ZBT17_HUMAN.H11MO.0.A	0	0.000102038	0.0784671	0.0767097	19	CCGGAGGGGGGAAGAGAACCTGAGGCAAGCCCAGAGCGGG	GAGGGTGGGGGAGGGGAAG	+
M43	PATZ1_HUMAN.H11MO.0.C	-7	0.000222431	0.171049	0.0900921	22	CCGGAGGGGGGAAGAGAACCTGAGGCAAGCCCAGAGCGGG	GGGGAGGGGGCGGGGGGGGAGG	+
M43	MAZ_HUMAN.H11MO.0.A	0	0.000239678	0.184312	0.0900921	22	CCGGAGGGGGGAAGAGAACCTGAGGCAAGCCCAGAGCGGG	GGGGGAGGGGGGGGGGGGGGGG	+
M43	ZN467_HUMAN.H11MO.0.C	0	0.000401122	0.308463	0.094553	22	CCGGAGGGGGGAAGAGAACCTGAGGCAAGCCCAGAGCGGG	GGGGAGGGGAGGGGGGGGGGGG	+
M43	ZN341_HUMAN.H11MO.0.C	5	0.00043127	0.331647	0.094553	17	CCGGAGGGGGGAAGAGAACCTGAGGCAAGCCCAGAGCGGG	GGGGGGGGGGGGAGGGAAGAGC	+
M43	KLF6_HUMAN.H11MO.0.A	1	0.000446922	0.343683	0.094553	18	CCGGAGGGGGGAAGAGAACCTGAGGCAAGCCCAGAGCGGG	GGAAGGGCGGGGCCGGGGG	+
M43	ZN816_HUMAN.H11MO.1.C	-4	0.000503091	0.386877	0.094553	14	CCGGAGGGGGGAAGAGAACCTGAGGCAAGCCCAGAGCGGG	AAGGGGGACATGCA	+
M43	ZN219_HUMAN.H11MO.0.D	0	0.000765192	0.588433	0.127834	12	CCGGAGGGGGGAAGAGAACCTGAGGCAAGCCCAGAGCGGG	GAGGGGGGCGGA	+
M43	ZN263_HUMAN.H11MO.0.A	-1	0.000996585	0.766374	0.149842	20	CCGGAGGGGGGAAGAGAACCTGAGGCAAGCCCAGAGCGGG	GGGAGGAGGGAGAGGAGGAG	+
M43	IRF3_HUMAN.H11MO.0.B	-3	0.00132302	1.0174	0.152419	20	CCGGAGGGGGGAAGAGAACCTGAGGCAAGCCCAGAGCGGG	GAAAGGGAAAGGGAAAGTGA	+
M43	IRF8_HUMAN.H11MO.0.B	-3	0.00141921	1.09137	0.152419	20	CCGGAGGGGGGAAGAGAACCTGAGGCAAGCCCAGAGCGGG	AAAAGAGGAAGTGAAAGTAA	+
M43	ZN394_HUMAN.H11MO.0.C	-9	0.00141921	1.09137	0.152419	20	CCGGAGGGGGGAAGAGAACCTGAGGCAAGCCCAGAGCGGG	AGAATGGAATAGAATGGAAT	+
M43	SP3_HUMAN.H11MO.0.B	3	0.00141921	1.09137	0.152419	17	CCGGAGGGGGGAAGAGAACCTGAGGCAAGCCCAGAGCGGG	GGGGGGGGGCGGGGCCGGGG	+
M43	ETS2_HUMAN.H11MO.0.B	-5	0.00153204	1.17814	0.153567	13	CCGGAGGGGGGAAGAGAACCTGAGGCAAGCCCAGAGCGGG	GGAAGGAAGAGGA	+
M43	BC11A_HUMAN.H11MO.0.A	-3	0.00185966	1.43008	0.174756	17	CCGGAGGGGGGAAGAGAACCTGAGGCAAGCCCAGAGCGGG	AAAAGAGGAAGTGAAAA	+
M43	SP4_HUMAN.H11MO.0.A	-1	0.00215063	1.65384	0.189415	20	CCGGAGGGGGGAAGAGAACCTGAGGCAAGCCCAGAGCGGG	GGGAAGGGGGCGGGGCCGGG	+
M43	SP2_HUMAN.H11MO.0.A	-2	0.00226761	1.74379	0.189415	22	CCGGAGGGGGGAAGAGAACCTGAGGCAAGCCCAGAGCGGG	GGGGGGGGGGCGGGGCCGGGGG	+
M43	WT1_HUMAN.H11MO.0.C	1	0.00246514	1.8957	0.195078	19	CCGGAGGGGGGAAGAGAACCTGAGGCAAGCCCAGAGCGGG	GGGCGGGGGAGGAGGGGGGG	+
M43	KLF15_HUMAN.H11MO.0.A	3	0.00288789	2.22079	0.204456	16	CCGGAGGGGGGAAGAGAACCTGAGGCAAGCCCAGAGCGGG	GGGGAGGAGCAGGGGGGGG	+
M43	ELF5_HUMAN.H11MO.0.A	-2	0.00304663	2.34286	0.204456	15	CCGGAGGGGGGAAGAGAACCTGAGGCAAGCCCAGAGCGGG	GGAAGGAGGAAGTGG	+
M43	TLX1_HUMAN.H11MO.0.D	0	0.00307864	2.36747	0.204456	17	CCGGAGGGGGGAAGAGAACCTGAGGCAAGCCCAGAGCGGG	CTGGCAAGTTGCCAAGG	+
M43	VEZF1_HUMAN.H11MO.1.C	2	0.00312758	2.40511	0.204456	10	CCGGAGGGGGGAAGAGAACCTGAGGCAAGCCCAGAGCGGG	AGAGGGAGGGGG	+
M43	ETV5_HUMAN.H11MO.0.C	-4	0.00376907	2.89842	0.22668	14	CCGGAGGGGGGAAGAGAACCTGAGGCAAGCCCAGAGCGGG	GAGCAGGAAGTGAG	+
M43	SP1_HUMAN.H11MO.1.A	0	0.00376907	2.89842	0.22668	14	CCGGAGGGGGGAAGAGAACCTGAGGCAAGCCCAGAGCGGG	GGGGGGCGGGGCCG	+
M43	PROX1_HUMAN.H11MO.0.D	0	0.00408112	3.13838	0.229804	17	CCGGAGGGGGGAAGAGAACCTGAGGCAAGCCCAGAGCGGG	GGGTAAGGCGGGTTGGG	+
M43	MZF1_HUMAN.H11MO.0.B	-4	0.0041267	3.17343	0.229804	13	CCGGAGGGGGGAAGAGAACCTGAGGCAAGCCCAGAGCGGG	GGAGGGGATTGGG	+
M43	TFDP1_HUMAN.H11MO.0.C	-2	0.00476006	3.66049	0.255607	14	CCGGAGGGGGGAAGAGAACCTGAGGCAAGCCCAGAGCGGG	GGGGGGCGGGAAAA	+
M43	ZSC22_HUMAN.H11MO.0.C	2	0.005558	4.2741	0.28315	14	CCGGAGGGGGGAAGAGAACCTGAGGCAAGCCCAGAGCGGG	GGTCTGAGGGAGGAGG	+
M43	EGR1_HUMAN.H11MO.0.A	-1	0.00576832	4.43584	0.28315	17	CCGGAGGGGGGAAGAGAACCTGAGGCAAGCCCAGAGCGGG	GAGGGCGTGGGCGGGGG	+
M43	RXRA_HUMAN.H11MO.0.A	-1	0.00583794	4.48938	0.28315	20	CCGGAGGGGGGAAGAGAACCTGAGGCAAGCCCAGAGCGGG	GGGGGAGGCAGAGGTCAGAG	+
M43	SPIC_HUMAN.H11MO.0.D	-1	0.00611388	4.70157	0.287267	13	CCGGAGGGGGGAAGAGAACCTGAGGCAAGCCCAGAGCGGG	GAGGAAGGGGAGG	+
M43	KLF3_HUMAN.H11MO.0.B	3	0.00687428	5.28632	0.299169	16	CCGGAGGGGGGAAGAGAACCTGAGGCAAGCCCAGAGCGGG	GGGGAGGGGCGGGGCCGGG	+
M43	ZN148_HUMAN.H11MO.0.D	-2	0.00692396	5.32452	0.299169	15	CCGGAGGGGGGAAGAGAACCTGAGGCAAGCCCAGAGCGGG	GGGGTGGGGGAGGGG	+
M43	E2F1_HUMAN.H11MO.0.A	-2	0.00696412	5.3554	0.299169	14	CCGGAGGGGGGAAGAGAACCTGAGGCAAGCCCAGAGCGGG	GGGGGGCGGGAAAG	+
M43	E2F4_HUMAN.H11MO.0.A	-3	0.00769857	5.9202	0.304611	13	CCGGAGGGGGGAAGAGAACCTGAGGCAAGCCCAGAGCGGG	GGGGGCGGGAAAT	+
M43	E2F6_HUMAN.H11MO.0.A	-4	0.00769857	5.9202	0.304611	13	CCGGAGGGGGGAAGAGAACCTGAGGCAAGCCCAGAGCGGG	GGGGCGGGAAGGG	+
M43	E2F7_HUMAN.H11MO.0.B	-3	0.00769857	5.9202	0.304611	13	CCGGAGGGGGGAAGAGAACCTGAGGCAAGCCCAGAGCGGG	GGGGCGGGAAAGG	+
M43	SP1_HUMAN.H11MO.0.A	0	0.00808366	6.21634	0.311647	22	CCGGAGGGGGGAAGAGAACCTGAGGCAAGCCCAGAGCGGG	GGGGGGCGGGGCCGGGGGGGGG	+
M43	FEV_HUMAN.H11MO.0.B	1	0.00932091	7.16778	0.339521	9	CCGGAGGGGGGAAGAGAACCTGAGGCAAGCCCAGAGCGGG	GCGGGAAGCG	+
M43	KLF16_HUMAN.H11MO.0.D	-1	0.00948412	7.29329	0.339521	19	CCGGAGGGGGGAAGAGAACCTGAGGCAAGCCCAGAGCGGG	GGGGGCGGGGGGGGGGGGG	+
M43	STAT1_HUMAN.H11MO.1.A	-7	0.00948412	7.29329	0.339521	19	CCGGAGGGGGGAAGAGAACCTGAGGCAAGCCCAGAGCGGG	AAGAAAATGAAACTGAAAG	+
M43	GATA1_HUMAN.H11MO.0.A	-1	0.0101066	7.77201	0.353393	19	CCGGAGGGGGGAAGAGAACCTGAGGCAAGCCCAGAGCGGG	CTGGCGGGGACAGATAAGA	+
M43	KLF1_HUMAN.H11MO.0.A	-2	0.010843	8.33824	0.364638	14	CCGGAGGGGGGAAGAGAACCTGAGGCAAGCCCAGAGCGGG	GGGGCGGGGCCGGG	+
M43	EGR2_HUMAN.H11MO.0.A	-1	0.011083	8.52281	0.364638	18	CCGGAGGGGGGAAGAGAACCTGAGGCAAGCCCAGAGCGGG	GGGGGGGTGTGGGAGGGG	+
M43	MAZ_HUMAN.H11MO.1.A	0	0.0116817	8.98322	0.364638	11	CCGGAGGGGGGAAGAGAACCTGAGGCAAGCCCAGAGCGGG	GAGGGAGGGGG	+
M43	FLI1_HUMAN.H11MO.0.A	1	0.0118166	9.08698	0.364638	17	CCGGAGGGGGGAAGAGAACCTGAGGCAAGCCCAGAGCGGG	GGAGGAAGGAAGGAGGGA	+
M43	TAL1_HUMAN.H11MO.0.A	-1	0.0122108	9.3901	0.364638	19	CCGGAGGGGGGAAGAGAACCTGAGGCAAGCCCAGAGCGGG	CTGGGGGGGGCAGATAAGG	+
M43	ZN770_HUMAN.H11MO.0.C	8	0.0123207	9.47465	0.364638	14	CCGGAGGGGGGAAGAGAACCTGAGGCAAGCCCAGAGCGGG	GGGAGGCTGAGGCGGGAGGATC	+
M43	TAF1_HUMAN.H11MO.0.A	-1	0.0127038	9.76922	0.364638	16	CCGGAGGGGGGAAGAGAACCTGAGGCAAGCCCAGAGCGGG	AAGATGGCGGCGGCGG	+
M43	ZN816_HUMAN.H11MO.0.C	0	0.0128047	9.84683	0.364638	21	CCGGAGGGGGGAAGAGAACCTGAGGCAAGCCCAGAGCGGG	AAAAAAGGGGGACATGCAGGG	+
M43	PURA_HUMAN.H11MO.0.D	-2	0.0128534	9.8843	0.364638	17	CCGGAGGGGGGAAGAGAACCTGAGGCAAGCCCAGAGCGGG	GGAAGGGGGGGGCAGGG	+
M43	ZFX_HUMAN.H11MO.1.A	-6	0.0128534	9.8843	0.364638	17	CCGGAGGGGGGAAGAGAACCTGAGGCAAGCCCAGAGCGGG	GGGGGCGGAGGCCGGGG	+
M43	E2F4_HUMAN.H11MO.1.A	-4	0.0134541	10.3462	0.364892	14	CCGGAGGGGGGAAGAGAACCTGAGGCAAGCCCAGAGCGGG	GGCGGGAAATTTGA	+
M43	KLF5_HUMAN.H11MO.0.A	-2	0.0134541	10.3462	0.364892	14	CCGGAGGGGGGAAGAGAACCTGAGGCAAGCCCAGAGCGGG	AGGGTGGGGCTGGG	+
M43	NFAT5_HUMAN.H11MO.0.D	-6	0.013643	10.4914	0.364892	11	CCGGAGGGGGGAAGAGAACCTGAGGCAAGCCCAGAGCGGG	AGAGGAAAAGG	+
M43	SOX18_HUMAN.H11MO.0.D	-9	0.0138331	10.6377	0.364892	19	CCGGAGGGGGGAAGAGAACCTGAGGCAAGCCCAGAGCGGG	GGAAAAGAACAATGGGTTC	-
M43	PAX5_HUMAN.H11MO.0.A	-21	0.0153249	11.7849	0.397274	19	CCGGAGGGGGGAAGAGAACCTGAGGCAAGCCCAGAGCGGG	GCCTGGGCAGCAGAGCGTGAC	+
M43	IRF4_HUMAN.H11MO.0.A	-3	0.0162132	12.468	0.41029	18	CCGGAGGGGGGAAGAGAACCTGAGGCAAGCCCAGAGCGGG	AAAAGAGGAAGTGAAACT	+
M43	SP4_HUMAN.H11MO.1.A	2	0.0165629	12.7369	0.41029	14	CCGGAGGGGGGAAGAGAACCTGAGGCAAGCCCAGAGCGGG	GGAGGGGGCGGGGCCG	+
M43	TBX15_HUMAN.H11MO.0.D	1	0.0166457	12.8005	0.41029	18	CCGGAGGGGGGAAGAGAACCTGAGGCAAGCCCAGAGCGGG	GGGGGGGGGGGGGTGGGGG	+
M43	PATZ1_HUMAN.H11MO.1.C	0	0.0175559	13.5005	0.422315	9	CCGGAGGGGGGAAGAGAACCTGAGGCAAGCCCAGAGCGGG	AGGGAGGGG	+
M43	NR1H3_HUMAN.H11MO.0.B	-19	0.0176953	13.6077	0.422315	19	CCGGAGGGGGGAAGAGAACCTGAGGCAAGCCCAGAGCGGG	CAGAGGTCACTGCAGGTCA	+
M43	WT1_HUMAN.H11MO.1.B	-6	0.0185009	14.2272	0.434642	11	CCGGAGGGGGGAAGAGAACCTGAGGCAAGCCCAGAGCGGG	GTGGGAGGAGG	+
M43	NR1D1_HUMAN.H11MO.0.B	0	0.018806	14.4618	0.435012	19	CCGGAGGGGGGAAGAGAACCTGAGGCAAGCCCAGAGCGGG	AGGGAAGTGGGTCAGAAGG	+
M43	KAISO_HUMAN.H11MO.0.A	-25	0.0197201	15.1647	0.442437	15	CCGGAGGGGGGAAGAGAACCTGAGGCAAGCCCAGAGCGGG	CAAATCTCGCGAGAA	+
M43	ZN281_HUMAN.H11MO.0.A	-2	0.0197201	15.1647	0.442437	15	CCGGAGGGGGGAAGAGAACCTGAGGCAAGCCCAGAGCGGG	GGGTGGGGGAGGGGA	+
M43	HEY2_HUMAN.H11MO.0.D	-24	0.0201153	15.4686	0.442437	16	CCGGAGGGGGGAAGAGAACCTGAGGCAAGCCCAGAGCGGG	TAATGCCACGTGCCCCC	-
M43	GATA2_HUMAN.H11MO.0.A	-1	0.0212231	16.3205	0.442437	19	CCGGAGGGGGGAAGAGAACCTGAGGCAAGCCCAGAGCGGG	CTGGGGGGTGGAGATAAGG	+
M43	MNX1_HUMAN.H11MO.0.D	-2	0.0212231	16.3205	0.442437	19	CCGGAGGGGGGAAGAGAACCTGAGGCAAGCCCAGAGCGGG	TTAAGGGTTATTAAAATAG	-
M43	SRBP2_HUMAN.H11MO.0.B	-1	0.0214269	16.4772	0.442437	13	CCGGAGGGGGGAAGAGAACCTGAGGCAAGCCCAGAGCGGG	GGGTGGGGTGAGG	+
M43	EGR2_HUMAN.H11MO.1.A	-2	0.0214811	16.5189	0.442437	16	CCGGAGGGGGGAAGAGAACCTGAGGCAAGCCCAGAGCGGG	GGGGCGTGGGCGGGGG	+
M43	ZN589_HUMAN.H11MO.0.D	-8	0.0214811	16.5189	0.442437	16	CCGGAGGGGGGAAGAGAACCTGAGGCAAGCCCAGAGCGGG	CGGCAGTAACCGTGGG	-
M43	PAX8_HUMAN.H11MO.0.D	-24	0.0219398	16.8717	0.445638	14	CCGGAGGGGGGAAGAGAACCTGAGGCAAGCCCAGAGCGGG	GTCACTGAAGCGGG	+
M43	ZFP82_HUMAN.H11MO.0.C	-10	0.0222292	17.0943	0.445638	24	CCGGAGGGGGGAAGAGAACCTGAGGCAAGCCCAGAGCGGG	GAAGAGAGAATTAGTGAAATGGAA	-
M43	HES1_HUMAN.H11MO.0.D	-26	0.02463	18.9405	0.486133	13	CCGGAGGGGGGAAGAGAACCTGAGGCAAGCCCAGAGCGGG	CCGCCACGAGCCC	+
M43	KLF12_HUMAN.H11MO.0.C	-1	0.0248959	19.1449	0.486133	11	CCGGAGGGGGGAAGAGAACCTGAGGCAAGCCCAGAGCGGG	AGGGGCGGGGC	+
M44	ZN563_HUMAN.H11MO.0.C	-18	0.000299139	0.230038	0.272537	21	ACTGAGGGCGGGCGGGGTGGGATCCCCCCCGGGGAGCTCG	GGGATCCTCACTGGCAGCTGC	+
M44	RXRA_HUMAN.H11MO.0.A	-3	0.000385251	0.296258	0.272537	20	ACTGAGGGCGGGCGGGGTGGGATCCCCCCCGGGGAGCTCG	GGGGGAGGCAGAGGTCAGAG	+
M44	IRX2_HUMAN.H11MO.0.D	-2	0.000533458	0.410229	0.272537	19	ACTGAGGGCGGGCGGGGTGGGATCCCCCCCGGGGAGCTCG	ACATGGGTGGGCATGTTGG	+
M44	GATA1_HUMAN.H11MO.0.A	-29	0.00072833	0.560086	0.279071	11	ACTGAGGGCGGGCGGGGTGGGATCCCCCCCGGGGAGCTCG	CTGGCGGGGACAGATAAGA	+
M44	GATA2_HUMAN.H11MO.0.A	-29	0.00123867	0.95254	0.279084	11	ACTGAGGGCGGGCGGGGTGGGATCCCCCCCGGGGAGCTCG	CTGGGGGGTGGAGATAAGG	+
M44	SP3_HUMAN.H11MO.0.B	-3	0.00127464	0.980196	0.279084	20	ACTGAGGGCGGGCGGGGTGGGATCCCCCCCGGGGAGCTCG	GGGGGGGGGCGGGGCCGGGG	+
M44	ZFX_HUMAN.H11MO.1.A	-4	0.00206823	1.59047	0.352211	17	ACTGAGGGCGGGCGGGGTGGGATCCCCCCCGGGGAGCTCG	GGGGGCGGAGGCCGGGG	+
M44	SP2_HUMAN.H11MO.0.A	-2	0.00233955	1.79911	0.358574	22	ACTGAGGGCGGGCGGGGTGGGATCCCCCCCGGGGAGCTCG	GGGGGGGGGGCGGGGCCGGGGG	+
M44	TAL1_HUMAN.H11MO.0.A	-28	0.00275628	2.11958	0.384041	12	ACTGAGGGCGGGCGGGGTGGGATCCCCCCCGGGGAGCTCG	CTGGGGGGGGCAGATAAGG	+
M44	ZN341_HUMAN.H11MO.0.C	-5	0.00303379	2.33298	0.387481	22	ACTGAGGGCGGGCGGGGTGGGATCCCCCCCGGGGAGCTCG	GGGGGGGGGGGGAGGGAAGAGC	+
M44	PATZ1_HUMAN.H11MO.0.C	-2	0.00367607	2.8269	0.433398	22	ACTGAGGGCGGGCGGGGTGGGATCCCCCCCGGGGAGCTCG	GGGGAGGGGGCGGGGGGGGAGG	+
M46	IRX2_HUMAN.H11MO.0.D	-4	0.000301958	0.232205	0.464317	19	GACGCGTGCCTGACGCGGCTTGCCGGGGCCTGGGAGGGCT	CCAACATGCCCACCCATGT	-
M46	ZFX_HUMAN.H11MO.1.A	-17	0.001384	1.0643	0.483823	17	GACGCGTGCCTGACGCGGCTTGCCGGGGCCTGGGAGGGCT	GGGGGCGGAGGCCGGGG	+
M46	GATA1_HUMAN.H11MO.0.A	-29	0.00154012	1.18435	0.483823	11	GACGCGTGCCTGACGCGGCTTGCCGGGGCCTGGGAGGGCT	CTGGCGGGGACAGATAAGA	+
M46	RXRA_HUMAN.H11MO.0.A	-14	0.00157322	1.2098	0.483823	20	GACGCGTGCCTGACGCGGCTTGCCGGGGCCTGGGAGGGCT	GGGGGAGGCAGAGGTCAGAG	+
M47	SP2_HUMAN.H11MO.0.A	-3	0.000226164	0.17392	0.344043	22	GCTGGGCGCTGCGCGCGGCTGACCGGGGTGTTCCGCTGCC	GGGGGGGGGGCGGGGCCGGGGG	+
M47	SPZ1_HUMAN.H11MO.0.D	-22	0.000543913	0.418269	0.346987	16	GCTGGGCGCTGCGCGCGGCTGACCGGGGTGTTCCGCTGCC	CCCAGGGTAACAGCCG	-
M47	THA_HUMAN.H11MO.0.C	-8	0.00111758	0.85942	0.346987	17	GCTGGGCGCTGCGCGCGGCTGACCGGGGTGTTCCGCTGCC	CTGACCTGAAGTGACCC	-
M47	RXRA_HUMAN.H11MO.0.A	-16	0.00159975	1.2302	0.346987	20	GCTGGGCGCTGCGCGCGGCTGACCGGGGTGTTCCGCTGCC	CTCTGACCTCTGCCTCCCCC	-
M47	SP3_HUMAN.H11MO.0.B	1	0.00159975	1.2302	0.346987	19	GCTGGGCGCTGCGCGCGGCTGACCGGGGTGTTCCGCTGCC	GGGGGGGGGCGGGGCCGGGG	+
M47	NR1D1_HUMAN.H11MO.0.B	-14	0.00192582	1.48096	0.346987	19	GCTGGGCGCTGCGCGCGGCTGACCGGGGTGTTCCGCTGCC	CCTTCTGACCCACTTCCCT	-
M47	PAX5_HUMAN.H11MO.0.A	-7	0.00205875	1.58318	0.346987	21	GCTGGGCGCTGCGCGCGGCTGACCGGGGTGTTCCGCTGCC	GTCACGCTCTGCTGCCCAGGC	-
M47	ZN322_HUMAN.H11MO.0.B	2	0.00245823	1.89038	0.346987	18	GCTGGGCGCTGCGCGCGGCTGACCGGGGTGTTCCGCTGCC	GAGCCTGGTACAGAGCCTGG	+
M47	CLOCK_HUMAN.H11MO.0.C	-7	0.00250171	1.92381	0.346987	14	GCTGGGCGCTGCGCGCGGCTGACCGGGGTGTTCCGCTGCC	TGTTCACGTGTCTG	-
M47	ZN589_HUMAN.H11MO.0.D	-22	0.0026595	2.04515	0.346987	16	GCTGGGCGCTGCGCGCGGCTGACCGGGGTGTTCCGCTGCC	CCCACGGTTACTGCCG	+
M47	NR1H3_HUMAN.H11MO.0.B	-19	0.00276807	2.12865	0.346987	19	GCTGGGCGCTGCGCGCGGCTGACCGGGGTGTTCCGCTGCC	TGACCTGCAGTGACCTCTG	-
M47	NFIC_HUMAN.H11MO.0.A	-1	0.00330941	2.54494	0.346987	17	GCTGGGCGCTGCGCGCGGCTGACCGGGGTGTTCCGCTGCC	CTTGGCTCCCTGCCAAG	+
M47	KLF3_HUMAN.H11MO.0.B	-4	0.00367782	2.82824	0.346987	19	GCTGGGCGCTGCGCGCGGCTGACCGGGGTGTTCCGCTGCC	GGGGAGGGGCGGGGCCGGG	+
M47	NR1H4_HUMAN.H11MO.0.B	-11	0.00394531	3.03395	0.346987	19	GCTGGGCGCTGCGCGCGGCTGACCGGGGTGTTCCGCTGCC	GGGGTCAATGACCCCGAGG	+
M47	SP4_HUMAN.H11MO.0.A	-1	0.00428086	3.29198	0.346987	20	GCTGGGCGCTGCGCGCGGCTGACCGGGGTGTTCCGCTGCC	CCCGGCCCCGCCCCCTTCCC	-
M47	MAFA_HUMAN.H11MO.0.D	-20	0.00464327	3.57068	0.346987	20	GCTGGGCGCTGCGCGCGGCTGACCGGGGTGTTCCGCTGCC	GTGCTGACCCCGCAGCCTTCG	+
M47	ZN341_HUMAN.H11MO.0.C	-17	0.00468252	3.60086	0.346987	22	GCTGGGCGCTGCGCGCGGCTGACCGGGGTGTTCCGCTGCC	GCTCTTCCCTCCCCCCCCCCCC	-
M47	ZFX_HUMAN.H11MO.1.A	-1	0.00479008	3.68357	0.346987	17	GCTGGGCGCTGCGCGCGGCTGACCGGGGTGTTCCGCTGCC	CCCCGGCCTCCGCCCCC	-
M47	BHE41_HUMAN.H11MO.0.D	-4	0.00560632	4.31126	0.373865	20	GCTGGGCGCTGCGCGCGGCTGACCGGGGTGTTCCGCTGCC	GCCTCTGCACGTGACCCGGT	-
M47	IRX2_HUMAN.H11MO.0.D	0	0.0059705	4.59131	0.373865	19	GCTGGGCGCTGCGCGCGGCTGACCGGGGTGTTCCGCTGCC	ACATGGGTGGGCATGTTGG	+
M47	ZN554_HUMAN.H11MO.0.C	0	0.00599271	4.60839	0.373865	20	GCTGGGCGCTGCGCGCGGCTGACCGGGGTGTTCCGCTGCC	GCTGAGCCATGTGGGGTGCT	+
M47	PAX8_HUMAN.H11MO.0.D	-9	0.00625017	4.80638	0.373865	14	GCTGGGCGCTGCGCGCGGCTGACCGGGGTGTTCCGCTGCC	CCCGCTTCAGTGAC	-
M47	KLF6_HUMAN.H11MO.0.A	1	0.00638997	4.91389	0.373865	18	GCTGGGCGCTGCGCGCGGCTGACCGGGGTGTTCCGCTGCC	GGAAGGGCGGGGCCGGGGG	+
M47	ZN563_HUMAN.H11MO.0.C	-8	0.00686202	5.27689	0.386614	21	GCTGGGCGCTGCGCGCGGCTGACCGGGGTGTTCCGCTGCC	GGGATCCTCACTGGCAGCTGC	+
M47	TFCP2_HUMAN.H11MO.0.D	-21	0.00719944	5.53637	0.391139	16	GCTGGGCGCTGCGCGCGGCTGACCGGGGTGTTCCGCTGCC	TCTGGCCAGTTCAGGC	-
M47	RARG_HUMAN.H11MO.0.B	-10	0.00943454	7.25516	0.448498	18	GCTGGGCGCTGCGCGCGGCTGACCGGGGTGTTCCGCTGCC	AGGTCAGAGTGACCTGGG	+
M47	THAP1_HUMAN.H11MO.0.C	-2	0.0105505	8.1133	0.472044	22	GCTGGGCGCTGCGCGCGGCTGACCGGGGTGTTCCGCTGCC	CGCCGCCATCTTGGCTGCGGGC	+
M47	VEZF1_HUMAN.H11MO.0.C	-11	0.0105505	8.1133	0.472044	22	GCTGGGCGCTGCGCGCGGCTGACCGGGGTGTTCCGCTGCC	CCCCTCCCCCTCCCCCCTCCCC	-
M47	ZN667_HUMAN.H11MO.0.C	-7	0.010872	8.36059	0.472533	19	GCTGGGCGCTGCGCGCGGCTGACCGGGGTGTTCCGCTGCC	GCTGAGCTTTTAAGGCCAC	-
M49	IRX2_HUMAN.H11MO.0.D	-4	0.000363726	0.279705	0.441903	19	GCTCCGCGCGGAGGGCGCGCACGTGCTGAGCGGCCTCGCA	ACATGGGTGGGCATGTTGG	+
M49	RXRA_HUMAN.H11MO.0.A	-12	0.000770419	0.592452	0.441903	20	GCTCCGCGCGGAGGGCGCGCACGTGCTGAGCGGCCTCGCA	GGGGGAGGCAGAGGTCAGAG	+
M49	GATA1_HUMAN.H11MO.0.A	8	0.000913661	0.702605	0.441903	11	GCTCCGCGCGGAGGGCGCGCACGTGCTGAGCGGCCTCGCA	TCTTATCTGTCCCCGCCAG	-
M49	SP3_HUMAN.H11MO.0.B	-12	0.00127457	0.980141	0.441903	20	GCTCCGCGCGGAGGGCGCGCACGTGCTGAGCGGCCTCGCA	GGGGGGGGGCGGGGCCGGGG	+
M49	ZN563_HUMAN.H11MO.0.C	-15	0.00170555	1.31157	0.441903	21	GCTCCGCGCGGAGGGCGCGCACGTGCTGAGCGGCCTCGCA	GGGATCCTCACTGGCAGCTGC	+
M49	PATZ1_HUMAN.H11MO.0.C	-11	0.00220409	1.69495	0.441903	22	GCTCCGCGCGGAGGGCGCGCACGTGCTGAGCGGCCTCGCA	GGGGAGGGGGCGGGGGGGGAGG	+
M49	ZFX_HUMAN.H11MO.1.A	-3	0.0024916	1.91604	0.441903	17	GCTCCGCGCGGAGGGCGCGCACGTGCTGAGCGGCCTCGCA	GGGGGCGGAGGCCGGGG	+
M49	TLX1_HUMAN.H11MO.0.D	-14	0.00268512	2.06486	0.441903	17	GCTCCGCGCGGAGGGCGCGCACGTGCTGAGCGGCCTCGCA	CTGGCAAGTTGCCAAGG	+
M49	GATA2_HUMAN.H11MO.0.A	8	0.00288892	2.22158	0.441903	11	GCTCCGCGCGGAGGGCGCGCACGTGCTGAGCGGCCTCGCA	CCTTATCTCCACCCCCCAG	-
M49	SP2_HUMAN.H11MO.0.A	-11	0.00344058	2.6458	0.445068	22	GCTCCGCGCGGAGGGCGCGCACGTGCTGAGCGGCCTCGCA	GGGGGGGGGGCGGGGCCGGGGG	+
M49	THAP1_HUMAN.H11MO.0.C	-12	0.00366273	2.81664	0.445068	22	GCTCCGCGCGGAGGGCGCGCACGTGCTGAGCGGCCTCGCA	CGCCGCCATCTTGGCTGCGGGC	+
M49	NR1D1_HUMAN.H11MO.0.B	-15	0.00465538	3.57999	0.445068	19	GCTCCGCGCGGAGGGCGCGCACGTGCTGAGCGGCCTCGCA	AGGGAAGTGGGTCAGAAGG	+
M49	TAL1_HUMAN.H11MO.0.A	8	0.00465538	3.57999	0.445068	11	GCTCCGCGCGGAGGGCGCGCACGTGCTGAGCGGCCTCGCA	CCTTATCTGCCCCCCCCAG	-
M50	GATA1_HUMAN.H11MO.0.A	-29	0.000366414	0.281772	0.327371	11	CGGGCCGACGCCGGCCGGAGGAGCGGAGCCCGGGTCAGGC	CTGGCGGGGACAGATAAGA	+
M50	ZN563_HUMAN.H11MO.0.C	-10	0.000510194	0.392339	0.327371	21	CGGGCCGACGCCGGCCGGAGGAGCGGAGCCCGGGTCAGGC	GCAGCTGCCAGTGAGGATCCC	-
M50	TLX1_HUMAN.H11MO.0.D	-10	0.000695041	0.534487	0.327371	17	CGGGCCGACGCCGGCCGGAGGAGCGGAGCCCGGGTCAGGC	CTGGCAAGTTGCCAAGG	+
M50	RXRA_HUMAN.H11MO.0.A	-16	0.00120179	0.924173	0.327371	20	CGGGCCGACGCCGGCCGGAGGAGCGGAGCCCGGGTCAGGC	CTCTGACCTCTGCCTCCCCC	-
M50	IRX2_HUMAN.H11MO.0.D	-3	0.00169725	1.30519	0.327371	19	CGGGCCGACGCCGGCCGGAGGAGCGGAGCCCGGGTCAGGC	ACATGGGTGGGCATGTTGG	+
M50	NR1D1_HUMAN.H11MO.0.B	-11	0.00243555	1.87294	0.327371	19	CGGGCCGACGCCGGCCGGAGGAGCGGAGCCCGGGTCAGGC	AGGGAAGTGGGTCAGAAGG	+
M50	ZFX_HUMAN.H11MO.1.A	-3	0.00248806	1.91332	0.327371	17	CGGGCCGACGCCGGCCGGAGGAGCGGAGCCCGGGTCAGGC	GGGGGCGGAGGCCGGGG	+
M50	GATA2_HUMAN.H11MO.0.A	-29	0.00280737	2.15887	0.329176	11	CGGGCCGACGCCGGCCGGAGGAGCGGAGCCCGGGTCAGGC	CTGGGGGGTGGAGATAAGG	+
M50	SP2_HUMAN.H11MO.0.A	-14	0.00323601	2.48849	0.329176	22	CGGGCCGACGCCGGCCGGAGGAGCGGAGCCCGGGTCAGGC	CCCCCGGCCCCGCCCCCCCCCC	-
M50	SP3_HUMAN.H11MO.0.B	-8	0.0034315	2.63882	0.329176	20	CGGGCCGACGCCGGCCGGAGGAGCGGAGCCCGGGTCAGGC	GGGGGGGGGCGGGGCCGGGG	+
M50	RARG_HUMAN.H11MO.0.B	-10	0.00344768	2.65127	0.329176	18	CGGGCCGACGCCGGCCGGAGGAGCGGAGCCCGGGTCAGGC	AGGTCAGAGTGACCTGGG	+
M50	PATZ1_HUMAN.H11MO.0.C	-11	0.00417252	3.20867	0.354117	22	CGGGCCGACGCCGGCCGGAGGAGCGGAGCCCGGGTCAGGC	GGGGAGGGGGCGGGGGGGGAGG	+
M50	THAP1_HUMAN.H11MO.0.C	-12	0.00417252	3.20867	0.354117	22	CGGGCCGACGCCGGCCGGAGGAGCGGAGCCCGGGTCAGGC	GCCCGCAGCCAAGATGGCGGCG	-
M50	PROX1_HUMAN.H11MO.0.D	-3	0.00562869	4.32846	0.419966	17	CGGGCCGACGCCGGCCGGAGGAGCGGAGCCCGGGTCAGGC	GGGTAAGGCGGGTTGGG	+
M50	KLF6_HUMAN.H11MO.0.A	-8	0.00598755	4.60443	0.419966	19	CGGGCCGACGCCGGCCGGAGGAGCGGAGCCCGGGTCAGGC	GGAAGGGCGGGGCCGGGGG	+
M50	TAL1_HUMAN.H11MO.0.A	-29	0.00598755	4.60443	0.419966	11	CGGGCCGACGCCGGCCGGAGGAGCGGAGCCCGGGTCAGGC	CTGGGGGGGGCAGATAAGG	+
M52	ZN341_HUMAN.H11MO.0.C	-2	0.000450071	0.346104	0.375255	22	GCACCCTTCCGGCTCAAAGCGCCCGTAGGCTTCGTCCTTC	GCTCTTCCCTCCCCCCCCCCCC	-
M52	CTCFL_HUMAN.H11MO.0.A	4	0.000530562	0.408002	0.375255	13	GCACCCTTCCGGCTCAAAGCGCCCGTAGGCTTCGTCCTTC	CGGCGCCCCCTGGCGGC	-
M52	ZN770_HUMAN.H11MO.0.C	-1	0.000746954	0.574407	0.375255	22	GCACCCTTCCGGCTCAAAGCGCCCGTAGGCTTCGTCCTTC	GATCCTCCCGCCTCAGCCTCCC	-
M52	VEZF1_HUMAN.H11MO.0.C	-3	0.00108373	0.833387	0.408333	22	GCACCCTTCCGGCTCAAAGCGCCCGTAGGCTTCGTCCTTC	CCCCTCCCCCTCCCCCCTCCCC	-
M52	ZBT17_HUMAN.H11MO.0.A	0	0.00178768	1.37473	0.485181	19	GCACCCTTCCGGCTCAAAGCGCCCGTAGGCTTCGTCCTTC	CTTCCCCTCCCCCACCCTC	-
M52	NR1H4_HUMAN.H11MO.0.B	-5	0.0021669	1.66635	0.485181	19	GCACCCTTCCGGCTCAAAGCGCCCGTAGGCTTCGTCCTTC	CCTCGGGGTCATTGACCCC	-
M52	EGR4_HUMAN.H11MO.0.D	-2	0.00237694	1.82787	0.485181	11	GCACCCTTCCGGCTCAAAGCGCCCGTAGGCTTCGTCCTTC	GCCCTGCCGCC	-
M52	ZN148_HUMAN.H11MO.0.D	4	0.00278186	2.13925	0.485181	11	GCACCCTTCCGGCTCAAAGCGCCCGTAGGCTTCGTCCTTC	CCCCTCCCCCACCCC	-
M52	SPIC_HUMAN.H11MO.0.D	1	0.00353657	2.71962	0.485181	12	GCACCCTTCCGGCTCAAAGCGCCCGTAGGCTTCGTCCTTC	CCTCCCCTTCCTC	-
M52	RARG_HUMAN.H11MO.0.B	-7	0.00393463	3.02573	0.485181	18	GCACCCTTCCGGCTCAAAGCGCCCGTAGGCTTCGTCCTTC	CCCAGGTCACTCTGACCT	-
M52	SALL4_HUMAN.H11MO.0.B	1	0.00412757	3.1741	0.485181	9	GCACCCTTCCGGCTCAAAGCGCCCGTAGGCTTCGTCCTTC	CCCACCCTCC	-
M52	PATZ1_HUMAN.H11MO.0.C	-2	0.00424714	3.26605	0.485181	22	GCACCCTTCCGGCTCAAAGCGCCCGTAGGCTTCGTCCTTC	CCTCCCCCCCCGCCCCCTCCCC	-
M52	TBX15_HUMAN.H11MO.0.D	-1	0.00431035	3.31466	0.485181	19	GCACCCTTCCGGCTCAAAGCGCCCGTAGGCTTCGTCCTTC	CCCCCACCCCCCCCCCCCC	-
M52	KLF3_HUMAN.H11MO.0.B	7	0.00487013	3.74513	0.485181	12	GCACCCTTCCGGCTCAAAGCGCCCGTAGGCTTCGTCCTTC	CCCGGCCCCGCCCCTCCCC	-
M52	ZSC22_HUMAN.H11MO.0.C	2	0.00546042	4.19906	0.485181	14	GCACCCTTCCGGCTCAAAGCGCCCGTAGGCTTCGTCCTTC	CCTCCTCCCTCAGACC	-
M52	ELF2_HUMAN.H11MO.0.C	-2	0.00567257	4.3622	0.485181	13	GCACCCTTCCGGCTCAAAGCGCCCGTAGGCTTCGTCCTTC	CCACTTCCGGGTT	-
M52	ZN281_HUMAN.H11MO.0.A	-2	0.00644258	4.95434	0.485181	15	GCACCCTTCCGGCTCAAAGCGCCCGTAGGCTTCGTCCTTC	TCCCCTCCCCCACCC	-
M52	TLX1_HUMAN.H11MO.0.D	-23	0.00662099	5.09154	0.485181	17	GCACCCTTCCGGCTCAAAGCGCCCGTAGGCTTCGTCCTTC	CCTTGGCAACTTGCCAG	-
M52	E2F6_HUMAN.H11MO.0.A	-3	0.00692021	5.32164	0.485181	13	GCACCCTTCCGGCTCAAAGCGCCCGTAGGCTTCGTCCTTC	CCCTTCCCGCCCC	-
M52	GABPA_HUMAN.H11MO.0.A	-2	0.00754362	5.80104	0.485181	14	GCACCCTTCCGGCTCAAAGCGCCCGTAGGCTTCGTCCTTC	CCACTTCCGGTTCC	-
M52	E2F1_HUMAN.H11MO.0.A	-4	0.00803867	6.18174	0.485181	14	GCACCCTTCCGGCTCAAAGCGCCCGTAGGCTTCGTCCTTC	CTTTCCCGCCCCCC	-
M52	ZN667_HUMAN.H11MO.0.C	1	0.00834391	6.41646	0.485181	18	GCACCCTTCCGGCTCAAAGCGCCCGTAGGCTTCGTCCTTC	GTGGCCTTAAAAGCTCAGC	+
M52	MAZ_HUMAN.H11MO.0.A	-3	0.00881024	6.77507	0.485181	22	GCACCCTTCCGGCTCAAAGCGCCCGTAGGCTTCGTCCTTC	CCCCCCCCCCCCCCCCTCCCCC	-
M52	KLF6_HUMAN.H11MO.0.A	9	0.00884847	6.80447	0.485181	10	GCACCCTTCCGGCTCAAAGCGCCCGTAGGCTTCGTCCTTC	CCCCCGGCCCCGCCCTTCC	-
M52	E2F7_HUMAN.H11MO.0.B	-3	0.00899008	6.91337	0.485181	13	GCACCCTTCCGGCTCAAAGCGCCCGTAGGCTTCGTCCTTC	CCTTTCCCGCCCC	-
M52	AP2B_HUMAN.H11MO.0.B	-3	0.00949174	7.29915	0.485181	10	GCACCCTTCCGGCTCAAAGCGCCCGTAGGCTTCGTCCTTC	GCCCCCGGGC	-
M52	FEV_HUMAN.H11MO.0.B	-3	0.00949174	7.29915	0.485181	10	GCACCCTTCCGGCTCAAAGCGCCCGTAGGCTTCGTCCTTC	CGCTTCCCGC	-
M52	WT1_HUMAN.H11MO.0.C	-3	0.00949202	7.29936	0.485181	20	GCACCCTTCCGGCTCAAAGCGCCCGTAGGCTTCGTCCTTC	CCCCCCCTCCTCCCCCGCCC	-
M52	THAP1_HUMAN.H11MO.0.C	2	0.00983001	7.55928	0.485181	20	GCACCCTTCCGGCTCAAAGCGCCCGTAGGCTTCGTCCTTC	CGCCGCCATCTTGGCTGCGGGC	+
M52	PPARG_HUMAN.H11MO.0.A	-1	0.0107775	8.28793	0.485181	17	GCACCCTTCCGGCTCAAAGCGCCCGTAGGCTTCGTCCTTC	TGACCTTTGCCCCACTT	-
M52	ETV5_HUMAN.H11MO.0.C	-1	0.0110091	8.46603	0.485181	14	GCACCCTTCCGGCTCAAAGCGCCCGTAGGCTTCGTCCTTC	CTCACTTCCTGCTC	-
M52	NKX25_HUMAN.H11MO.0.B	-2	0.0116839	8.9849	0.485181	8	GCACCCTTCCGGCTCAAAGCGCCCGTAGGCTTCGTCCTTC	CCTCTCCA	-
M52	KLF4_HUMAN.H11MO.0.A	3	0.0118099	9.0818	0.485181	7	GCACCCTTCCGGCTCAAAGCGCCCGTAGGCTTCGTCCTTC	GCCACACCCT	-
M52	KLF16_HUMAN.H11MO.0.D	2	0.0118282	9.09587	0.485181	17	GCACCCTTCCGGCTCAAAGCGCCCGTAGGCTTCGTCCTTC	CCCCCCCCCCCCCGCCCCC	-
M52	BRAC_HUMAN.H11MO.0.A	3	0.0119047	9.15468	0.485181	17	GCACCCTTCCGGCTCAAAGCGCCCGTAGGCTTCGTCCTTC	ATTTCACACCTCCCTGCTAA	-
M52	ZN467_HUMAN.H11MO.0.C	-1	0.0128845	9.90821	0.485181	22	GCACCCTTCCGGCTCAAAGCGCCCGTAGGCTTCGTCCTTC	CCCCCCCCCCCCTCCCCTCCCC	-
M52	MAZ_HUMAN.H11MO.1.A	3	0.0129667	9.97139	0.485181	8	GCACCCTTCCGGCTCAAAGCGCCCGTAGGCTTCGTCCTTC	CCCCCTCCCTC	-
M52	ESR2_HUMAN.H11MO.0.A	-10	0.0135313	10.4056	0.485181	15	GCACCCTTCCGGCTCAAAGCGCCCGTAGGCTTCGTCCTTC	AGGTCACCCTGACCT	+
M52	PLAG1_HUMAN.H11MO.0.D	-2	0.0136746	10.5158	0.485181	17	GCACCCTTCCGGCTCAAAGCGCCCGTAGGCTTCGTCCTTC	CCCCTCCTGATGCCCCC	-
M52	KLF13_HUMAN.H11MO.0.D	3	0.0138984	10.6879	0.485181	8	GCACCCTTCCGGCTCAAAGCGCCCGTAGGCTTCGTCCTTC	CACGCCCCCCT	-
M52	E2F4_HUMAN.H11MO.1.A	0	0.0141015	10.844	0.485181	14	GCACCCTTCCGGCTCAAAGCGCCCGTAGGCTTCGTCCTTC	TCAAATTTCCCGCC	-
M52	VEZF1_HUMAN.H11MO.1.C	-2	0.0146614	11.2746	0.485181	12	GCACCCTTCCGGCTCAAAGCGCCCGTAGGCTTCGTCCTTC	CCCCCTCCCCCT	-
M52	ETV1_HUMAN.H11MO.0.A	-3	0.0170788	13.1336	0.485181	11	GCACCCTTCCGGCTCAAAGCGCCCGTAGGCTTCGTCCTTC	CACTTCCGGCC	-
M52	ZBT14_HUMAN.H11MO.0.C	0	0.0172828	13.2904	0.485181	9	GCACCCTTCCGGCTCAAAGCGCCCGTAGGCTTCGTCCTTC	GCGCGCTCC	-
M52	PPARA_HUMAN.H11MO.0.B	-1	0.0172863	13.2932	0.485181	17	GCACCCTTCCGGCTCAAAGCGCCCGTAGGCTTCGTCCTTC	TGACCTTTGCCCCAGTT	-
M52	PURA_HUMAN.H11MO.0.D	-3	0.0172863	13.2932	0.485181	17	GCACCCTTCCGGCTCAAAGCGCCCGTAGGCTTCGTCCTTC	CCCTGCCCCCCCCTTCC	-
M52	SP1_HUMAN.H11MO.0.A	-1	0.0177178	13.625	0.485181	22	GCACCCTTCCGGCTCAAAGCGCCCGTAGGCTTCGTCCTTC	CCCCCCCCCGGCCCCGCCCCCC	-
M52	ZN219_HUMAN.H11MO.0.D	3	0.0178061	13.6929	0.485181	9	GCACCCTTCCGGCTCAAAGCGCCCGTAGGCTTCGTCCTTC	TCCGCCCCCCTC	-
M52	LEF1_HUMAN.H11MO.0.A	-2	0.0179975	13.8401	0.485181	14	GCACCCTTCCGGCTCAAAGCGCCCGTAGGCTTCGTCCTTC	TCCTTTGATTTGCT	+
M52	SRBP2_HUMAN.H11MO.0.B	2	0.0180984	13.9176	0.485181	11	GCACCCTTCCGGCTCAAAGCGCCCGTAGGCTTCGTCCTTC	CCTCACCCCACCC	-
M52	TBX5_HUMAN.H11MO.0.D	0	0.0182181	14.0097	0.485181	8	GCACCCTTCCGGCTCAAAGCGCCCGTAGGCTTCGTCCTTC	TCACACCT	-
M52	E2F3_HUMAN.H11MO.0.A	-5	0.0182802	14.0575	0.485181	11	GCACCCTTCCGGCTCAAAGCGCCCGTAGGCTTCGTCCTTC	TTTCCCGCCCT	-
M52	NR1D1_HUMAN.H11MO.0.B	-4	0.0186024	14.3052	0.485181	19	GCACCCTTCCGGCTCAAAGCGCCCGTAGGCTTCGTCCTTC	CCTTCTGACCCACTTCCCT	-
M52	CTCF_HUMAN.H11MO.0.A	4	0.0186024	14.3052	0.485181	15	GCACCCTTCCGGCTCAAAGCGCCCGTAGGCTTCGTCCTTC	TGGCGCCCCCTGGTGGCCA	-
M52	PPARD_HUMAN.H11MO.0.D	-1	0.0191185	14.7021	0.486057	14	GCACCCTTCCGGCTCAAAGCGCCCGTAGGCTTCGTCCTTC	TGACCTTTGTCCTA	-
M52	KLF9_HUMAN.H11MO.0.C	6	0.0193782	14.9018	0.486057	9	GCACCCTTCCGGCTCAAAGCGCCCGTAGGCTTCGTCCTTC	GGCCACGCCCCCTCC	-
M52	SP2_HUMAN.H11MO.0.A	0	0.0196726	15.1283	0.486057	22	GCACCCTTCCGGCTCAAAGCGCCCGTAGGCTTCGTCCTTC	CCCCCGGCCCCGCCCCCCCCCC	-
M53	IRX2_HUMAN.H11MO.0.D	-9	0.000114987	0.0884252	0.176314	19	CCTGGGTGCGCAGGCGCGGGGCTGCCAGGAGCCCTCCGTG	ACATGGGTGGGCATGTTGG	+
M54	ZN563_HUMAN.H11MO.0.C	-2	0.00048877	0.375864	0.496288	21	CCGGGTTCGGTGCGCGGCGCTGTAGCTGCCCCTGGTTCCC	GGGATCCTCACTGGCAGCTGC	+
M54	ZFX_HUMAN.H11MO.1.A	-8	0.00118948	0.914712	0.496288	17	CCGGGTTCGGTGCGCGGCGCTGTAGCTGCCCCTGGTTCCC	GGGGGCGGAGGCCGGGG	+
M54	SP3_HUMAN.H11MO.0.B	0	0.00124587	0.958074	0.496288	20	CCGGGTTCGGTGCGCGGCGCTGTAGCTGCCCCTGGTTCCC	GGGGGGGGGCGGGGCCGGGG	+
M54	IRX2_HUMAN.H11MO.0.D	-14	0.0019002	1.46125	0.496288	19	CCGGGTTCGGTGCGCGGCGCTGTAGCTGCCCCTGGTTCCC	CCAACATGCCCACCCATGT	-
M54	RXRA_HUMAN.H11MO.0.A	-12	0.00220086	1.69246	0.496288	20	CCGGGTTCGGTGCGCGGCGCTGTAGCTGCCCCTGGTTCCC	CTCTGACCTCTGCCTCCCCC	-
M54	SP2_HUMAN.H11MO.0.A	-4	0.00241288	1.8555	0.496288	22	CCGGGTTCGGTGCGCGGCGCTGTAGCTGCCCCTGGTTCCC	GGGGGGGGGGCGGGGCCGGGGG	+
M54	KLF6_HUMAN.H11MO.0.A	-5	0.00272268	2.09374	0.496288	19	CCGGGTTCGGTGCGCGGCGCTGTAGCTGCCCCTGGTTCCC	CCCCCGGCCCCGCCCTTCC	-
M54	THAP1_HUMAN.H11MO.0.C	-14	0.00293382	2.25611	0.496288	22	CCGGGTTCGGTGCGCGGCGCTGTAGCTGCCCCTGGTTCCC	CGCCGCCATCTTGGCTGCGGGC	+
M57	Z324A_HUMAN.H11MO.0.C	-4	0.00051716	0.397696	0.381049	23	CCTGGGCCGCCCATGGGAGCCTGCATCGCACAGTAAGGTA	TGGCAGCAAAGGATGGTTTGATA	-
M57	IRX2_HUMAN.H11MO.0.D	-7	0.00124584	0.958051	0.381049	19	CCTGGGCCGCCCATGGGAGCCTGCATCGCACAGTAAGGTA	CCAACATGCCCACCCATGT	-
M57	NR1H3_HUMAN.H11MO.0.B	-11	0.00134789	1.03653	0.381049	19	CCTGGGCCGCCCATGGGAGCCTGCATCGCACAGTAAGGTA	CAGAGGTCACTGCAGGTCA	+
M57	ZN589_HUMAN.H11MO.0.D	-10	0.00151168	1.16248	0.381049	16	CCTGGGCCGCCCATGGGAGCCTGCATCGCACAGTAAGGTA	CCCACGGTTACTGCCG	+
M57	ZN563_HUMAN.H11MO.0.C	-8	0.00172465	1.32625	0.381049	21	CCTGGGCCGCCCATGGGAGCCTGCATCGCACAGTAAGGTA	GCAGCTGCCAGTGAGGATCCC	-
M57	ZN350_HUMAN.H11MO.1.D	-7	0.00197293	1.51718	0.381049	24	CCTGGGCCGCCCATGGGAGCCTGCATCGCACAGTAAGGTA	GGGCAACAAATCCCTGCGCCCCGT	-
M57	PATZ1_HUMAN.H11MO.0.C	4	0.00231699	1.78177	0.381049	18	CCTGGGCCGCCCATGGGAGCCTGCATCGCACAGTAAGGTA	GGGGAGGGGGCGGGGGGGGAGG	+
M57	TLX1_HUMAN.H11MO.0.D	-19	0.00349971	2.69128	0.450535	17	CCTGGGCCGCCCATGGGAGCCTGCATCGCACAGTAAGGTA	CCTTGGCAACTTGCCAG	-
M57	PAX2_HUMAN.H11MO.0.D	-13	0.004031	3.09984	0.450535	18	CCTGGGCCGCCCATGGGAGCCTGCATCGCACAGTAAGGTA	TGTCACGCATGACTGAAC	-
M57	ZFX_HUMAN.H11MO.1.A	1	0.0040938	3.14814	0.450535	16	CCTGGGCCGCCCATGGGAGCCTGCATCGCACAGTAAGGTA	GGGGGCGGAGGCCGGGG	+
M57	USF2_HUMAN.H11MO.0.A	-2	0.00419257	3.22409	0.450535	19	CCTGGGCCGCCCATGGGAGCCTGCATCGCACAGTAAGGTA	CGCCGCGGCCACGTGACCC	-
M57	CLOCK_HUMAN.H11MO.0.C	-7	0.00498874	3.83634	0.47183	14	CCTGGGCCGCCCATGGGAGCCTGCATCGCACAGTAAGGTA	CAGACACGTGAACA	+
M57	RARG_HUMAN.H11MO.0.B	-9	0.00543237	4.17749	0.483566	18	CCTGGGCCGCCCATGGGAGCCTGCATCGCACAGTAAGGTA	CCCAGGTCACTCTGACCT	-
M58	IRX2_HUMAN.H11MO.0.D	-15	8.33178e-05	0.0640714	0.126828	19	TGGCCCCGGACGAGATCAGGGGGCCGCTGGGAGAGCCCTT	ACATGGGTGGGCATGTTGG	+
M58	SP3_HUMAN.H11MO.0.B	-15	0.000431705	0.331981	0.225564	20	TGGCCCCGGACGAGATCAGGGGGCCGCTGGGAGAGCCCTT	GGGGGGGGGCGGGGCCGGGG	+
M58	RXRA_HUMAN.H11MO.0.A	-9	0.000543934	0.418285	0.225564	20	TGGCCCCGGACGAGATCAGGGGGCCGCTGGGAGAGCCCTT	GGGGGAGGCAGAGGTCAGAG	+
M58	CLOCK_HUMAN.H11MO.0.C	-12	0.000717939	0.552095	0.225564	14	TGGCCCCGGACGAGATCAGGGGGCCGCTGGGAGAGCCCTT	TGTTCACGTGTCTG	-
M58	SP2_HUMAN.H11MO.0.A	0	0.000740903	0.569755	0.225564	22	TGGCCCCGGACGAGATCAGGGGGCCGCTGGGAGAGCCCTT	GGGGGGGGGGCGGGGCCGGGGG	+
M58	LYL1_HUMAN.H11MO.0.A	-16	0.00114589	0.881191	0.288007	14	TGGCCCCGGACGAGATCAGGGGGCCGCTGGGAGAGCCCTT	CAGGAAACAGCTGG	-
M58	ZFX_HUMAN.H11MO.1.A	-4	0.00132441	1.01847	0.288007	17	TGGCCCCGGACGAGATCAGGGGGCCGCTGGGAGAGCCCTT	GGGGGCGGAGGCCGGGG	+
M58	PATZ1_HUMAN.H11MO.0.C	1	0.00207416	1.59503	0.350048	21	TGGCCCCGGACGAGATCAGGGGGCCGCTGGGAGAGCCCTT	GGGGAGGGGGCGGGGGGGGAGG	+
M58	ZN341_HUMAN.H11MO.0.C	-5	0.00221649	1.70448	0.350048	22	TGGCCCCGGACGAGATCAGGGGGCCGCTGGGAGAGCCCTT	GGGGGGGGGGGGAGGGAAGAGC	+
M58	TLX1_HUMAN.H11MO.0.D	-3	0.00229958	1.76838	0.350048	17	TGGCCCCGGACGAGATCAGGGGGCCGCTGGGAGAGCCCTT	CCTTGGCAACTTGCCAG	-
M58	ZN563_HUMAN.H11MO.0.C	-16	0.00281068	2.16141	0.37847	21	TGGCCCCGGACGAGATCAGGGGGCCGCTGGGAGAGCCCTT	GGGATCCTCACTGGCAGCTGC	+
M58	MXI1_HUMAN.H11MO.0.A	-15	0.00332953	2.56041	0.37847	15	TGGCCCCGGACGAGATCAGGGGGCCGCTGGGAGAGCCCTT	GCACGTGGCGGCGGG	+
M58	MAZ_HUMAN.H11MO.0.A	-7	0.00349996	2.69147	0.37847	22	TGGCCCCGGACGAGATCAGGGGGCCGCTGGGAGAGCCCTT	GGGGGAGGGGGGGGGGGGGGGG	+
M58	NR1D1_HUMAN.H11MO.0.B	1	0.00389728	2.99701	0.37847	18	TGGCCCCGGACGAGATCAGGGGGCCGCTGGGAGAGCCCTT	AGGGAAGTGGGTCAGAAGG	+
M58	THAP1_HUMAN.H11MO.0.C	-7	0.00397808	3.05914	0.37847	22	TGGCCCCGGACGAGATCAGGGGGCCGCTGGGAGAGCCCTT	CGCCGCCATCTTGGCTGCGGGC	+
M58	VEZF1_HUMAN.H11MO.0.C	-13	0.0045166	3.47326	0.404427	22	TGGCCCCGGACGAGATCAGGGGGCCGCTGGGAGAGCCCTT	GGGGAGGGGGGAGGGGGAGGGG	+
M58	Z324A_HUMAN.H11MO.0.C	0	0.00576994	4.43709	0.432229	23	TGGCCCCGGACGAGATCAGGGGGCCGCTGGGAGAGCCCTT	TGGCAGCAAAGGATGGTTTGATA	-
M58	KLF6_HUMAN.H11MO.0.A	-11	0.00629568	4.84138	0.432229	19	TGGCCCCGGACGAGATCAGGGGGCCGCTGGGAGAGCCCTT	GGAAGGGCGGGGCCGGGGG	+
M58	PROX1_HUMAN.H11MO.0.D	-10	0.00653076	5.02215	0.432229	17	TGGCCCCGGACGAGATCAGGGGGCCGCTGGGAGAGCCCTT	GGGTAAGGCGGGTTGGG	+
M58	THA_HUMAN.H11MO.0.C	-9	0.00653076	5.02215	0.432229	17	TGGCCCCGGACGAGATCAGGGGGCCGCTGGGAGAGCCCTT	GGGTCACTTCAGGTCAG	+
M58	SP4_HUMAN.H11MO.0.A	0	0.00690593	5.31066	0.438015	20	TGGCCCCGGACGAGATCAGGGGGCCGCTGGGAGAGCCCTT	GGGAAGGGGGCGGGGCCGGG	+
M58	KLF3_HUMAN.H11MO.0.B	-1	0.00769359	5.91637	0.45815	19	TGGCCCCGGACGAGATCAGGGGGCCGCTGGGAGAGCCCTT	GGGGAGGGGCGGGGCCGGG	+
M58	SMAD3_HUMAN.H11MO.0.B	-23	0.00815776	6.27331	0.45815	12	TGGCCCCGGACGAGATCAGGGGGCCGCTGGGAGAGCCCTT	CAGGTGACAGAG	-
M58	ZN554_HUMAN.H11MO.0.C	-8	0.00837824	6.44287	0.45815	20	TGGCCCCGGACGAGATCAGGGGGCCGCTGGGAGAGCCCTT	GCTGAGCCATGTGGGGTGCT	+
M58	ZN589_HUMAN.H11MO.0.D	-22	0.00870383	6.69325	0.45815	16	TGGCCCCGGACGAGATCAGGGGGCCGCTGGGAGAGCCCTT	CCCACGGTTACTGCCG	+
M58	ZN667_HUMAN.H11MO.0.C	-8	0.00877942	6.75137	0.45815	19	TGGCCCCGGACGAGATCAGGGGGCCGCTGGGAGAGCCCTT	GCTGAGCTTTTAAGGCCAC	-
M58	SPIC_HUMAN.H11MO.0.D	-13	0.00902924	6.94349	0.45815	13	TGGCCCCGGACGAGATCAGGGGGCCGCTGGGAGAGCCCTT	GAGGAAGGGGAGG	+
M58	MAFA_HUMAN.H11MO.0.D	-17	0.0101413	7.79869	0.482418	21	TGGCCCCGGACGAGATCAGGGGGCCGCTGGGAGAGCCCTT	CGAAGGCTGCGGGGTCAGCAC	-
M58	RARG_HUMAN.H11MO.2.D	-19	0.0107942	8.30073	0.497914	20	TGGCCCCGGACGAGATCAGGGGGCCGCTGGGAGAGCCCTT	GTGACCTCTGGGTGACCCCC	-
M58	MNX1_HUMAN.H11MO.0.D	-5	0.0113871	8.75671	0.498136	19	TGGCCCCGGACGAGATCAGGGGGCCGCTGGGAGAGCCCTT	TTAAGGGTTATTAAAATAG	-
M59	IRX2_HUMAN.H11MO.0.D	-9	0.000225245	0.173213	0.34507	19	CGGCCCCGAGGGGCTGTCTGCGGGCCCGCCTCGGCCGCTG	ACATGGGTGGGCATGTTGG	+
M61	RXRA_HUMAN.H11MO.0.A	-12	1.85649e-05	0.0142764	0.0283091	20	TCTTCAGGCGGATCCAGACCGCTGCCTTGCGCATCACCCC	CTCTGACCTCTGCCTCCCCC	-
M63	KLF6_HUMAN.H11MO.0.A	1	1.17209e-05	0.00901335	0.0111366	18	GGGGCGCGGCGCCTGCGCCGGACCGGTAAGCTGCCCACTG	GGAAGGGCGGGGCCGGGGG	+
M63	SP1_HUMAN.H11MO.0.A	0	1.73419e-05	0.0133359	0.0111366	22	GGGGCGCGGCGCCTGCGCCGGACCGGTAAGCTGCCCACTG	GGGGGGCGGGGCCGGGGGGGGG	+
M63	PATZ1_HUMAN.H11MO.0.C	-2	2.21756e-05	0.017053	0.0111366	22	GGGGCGCGGCGCCTGCGCCGGACCGGTAAGCTGCCCACTG	GGGGAGGGGGCGGGGGGGGAGG	+
M63	SP3_HUMAN.H11MO.0.B	3	4.72625e-05	0.0363449	0.0178014	17	GGGGCGCGGCGCCTGCGCCGGACCGGTAAGCTGCCCACTG	GGGGGGGGGCGGGGCCGGGG	+
M63	SP2_HUMAN.H11MO.0.A	-1	7.28185e-05	0.0559974	0.0219416	22	GGGGCGCGGCGCCTGCGCCGGACCGGTAAGCTGCCCACTG	GGGGGGGGGGCGGGGCCGGGGG	+
M63	KLF3_HUMAN.H11MO.0.B	3	0.000163606	0.125813	0.0410815	16	GGGGCGCGGCGCCTGCGCCGGACCGGTAAGCTGCCCACTG	GGGGAGGGGCGGGGCCGGG	+
M63	THAP1_HUMAN.H11MO.0.C	-6	0.00025921	0.199333	0.0520465	22	GGGGCGCGGCGCCTGCGCCGGACCGGTAAGCTGCCCACTG	CGCCGCCATCTTGGCTGCGGGC	+
M63	SP1_HUMAN.H11MO.1.A	0	0.000316778	0.243602	0.0520465	14	GGGGCGCGGCGCCTGCGCCGGACCGGTAAGCTGCCCACTG	GGGGGGCGGGGCCG	+
M63	SP4_HUMAN.H11MO.0.A	-1	0.000526812	0.405119	0.0721541	20	GGGGCGCGGCGCCTGCGCCGGACCGGTAAGCTGCCCACTG	GGGAAGGGGGCGGGGCCGGG	+
M63	ZN554_HUMAN.H11MO.0.C	-5	0.000655085	0.503761	0.0752321	20	GGGGCGCGGCGCCTGCGCCGGACCGGTAAGCTGCCCACTG	GCTGAGCCATGTGGGGTGCT	+
M63	ZN563_HUMAN.H11MO.0.C	-1	0.000699091	0.537601	0.0752321	21	GGGGCGCGGCGCCTGCGCCGGACCGGTAAGCTGCCCACTG	GGGATCCTCACTGGCAGCTGC	+
M63	ZFX_HUMAN.H11MO.1.A	0	0.000848212	0.652275	0.0851943	17	GGGGCGCGGCGCCTGCGCCGGACCGGTAAGCTGCCCACTG	GGGGGCGGAGGCCGGGG	+
M63	VEZF1_HUMAN.H11MO.0.C	0	0.000913149	0.702211	0.0859843	22	GGGGCGCGGCGCCTGCGCCGGACCGGTAAGCTGCCCACTG	GGGGAGGGGGGAGGGGGAGGGG	+
M63	MAZ_HUMAN.H11MO.0.A	-1	0.000976902	0.751238	0.0865764	22	GGGGCGCGGCGCCTGCGCCGGACCGGTAAGCTGCCCACTG	GGGGGAGGGGGGGGGGGGGGGG	+
M63	PAX5_HUMAN.H11MO.0.A	-19	0.00113579	0.87342	0.0950653	21	GGGGCGCGGCGCCTGCGCCGGACCGGTAAGCTGCCCACTG	GTCACGCTCTGCTGCCCAGGC	-
M63	KLF1_HUMAN.H11MO.0.A	-2	0.00171163	1.31624	0.128937	14	GGGGCGCGGCGCCTGCGCCGGACCGGTAAGCTGCCCACTG	GGGGCGGGGCCGGG	+
M63	EGR1_HUMAN.H11MO.0.A	-1	0.00207909	1.59882	0.14238	17	GGGGCGCGGCGCCTGCGCCGGACCGGTAAGCTGCCCACTG	GAGGGCGTGGGCGGGGG	+
M63	NR1H4_HUMAN.H11MO.0.B	-1	0.00251928	1.93733	0.165024	19	GGGGCGCGGCGCCTGCGCCGGACCGGTAAGCTGCCCACTG	GGGGTCAATGACCCCGAGG	+
M63	TLX1_HUMAN.H11MO.0.D	-22	0.0027736	2.1329	0.168964	17	GGGGCGCGGCGCCTGCGCCGGACCGGTAAGCTGCCCACTG	CTGGCAAGTTGCCAAGG	+
M63	ZN341_HUMAN.H11MO.0.C	-5	0.00296046	2.2766	0.171547	22	GGGGCGCGGCGCCTGCGCCGGACCGGTAAGCTGCCCACTG	GCTCTTCCCTCCCCCCCCCCCC	-
M63	ZBT17_HUMAN.H11MO.0.A	-1	0.00308866	2.37518	0.172347	19	GGGGCGCGGCGCCTGCGCCGGACCGGTAAGCTGCCCACTG	GAGGGTGGGGGAGGGGAAG	+
M63	ZN667_HUMAN.H11MO.0.C	0	0.00330383	2.54064	0.177769	19	GGGGCGCGGCGCCTGCGCCGGACCGGTAAGCTGCCCACTG	GCTGAGCTTTTAAGGCCAC	-
M63	IRX2_HUMAN.H11MO.0.D	0	0.00353298	2.71686	0.183544	19	GGGGCGCGGCGCCTGCGCCGGACCGGTAAGCTGCCCACTG	ACATGGGTGGGCATGTTGG	+
M63	KLF15_HUMAN.H11MO.0.A	-2	0.00403658	3.10413	0.202717	19	GGGGCGCGGCGCCTGCGCCGGACCGGTAAGCTGCCCACTG	GGGGAGGAGCAGGGGGGGG	+
M63	KLF16_HUMAN.H11MO.0.D	-1	0.00525139	4.03832	0.247242	19	GGGGCGCGGCGCCTGCGCCGGACCGGTAAGCTGCCCACTG	GGGGGCGGGGGGGGGGGGG	+
M63	NFIA_HUMAN.H11MO.0.C	0	0.00559923	4.30581	0.249885	15	GGGGCGCGGCGCCTGCGCCGGACCGGTAAGCTGCCCACTG	TTGGCACGGTGCCAA	+
M63	ZF64A_HUMAN.H11MO.0.D	-5	0.00563925	4.33658	0.249885	16	GGGGCGCGGCGCCTGCGCCGGACCGGTAAGCTGCCCACTG	GGGGCCCGGGAACCTG	+
M63	TAF1_HUMAN.H11MO.0.A	1	0.00648108	4.98395	0.268193	15	GGGGCGCGGCGCCTGCGCCGGACCGGTAAGCTGCCCACTG	AAGATGGCGGCGGCGG	+
M63	NR1D1_HUMAN.H11MO.0.B	0	0.00772617	5.94143	0.306322	19	GGGGCGCGGCGCCTGCGCCGGACCGGTAAGCTGCCCACTG	AGGGAAGTGGGTCAGAAGG	+
M63	OSR2_HUMAN.H11MO.0.C	-2	0.0091234	7.01589	0.335955	16	GGGGCGCGGCGCCTGCGCCGGACCGGTAAGCTGCCCACTG	GCTGCTGCTTCTGCTG	+
M63	Z324A_HUMAN.H11MO.0.C	-9	0.00931304	7.16173	0.335955	23	GGGGCGCGGCGCCTGCGCCGGACCGGTAAGCTGCCCACTG	TGGCAGCAAAGGATGGTTTGATA	-
M63	ZN335_HUMAN.H11MO.0.A	6	0.00939533	7.22501	0.335955	16	GGGGCGCGGCGCCTGCGCCGGACCGGTAAGCTGCCCACTG	GGCTGTCCTCGGCGCTGCCTGA	+
M63	NFIC_HUMAN.H11MO.0.A	1	0.00951992	7.32082	0.335955	16	GGGGCGCGGCGCCTGCGCCGGACCGGTAAGCTGCCCACTG	CTTGGCAGGGAGCCAAG	-
M63	KLF12_HUMAN.H11MO.0.C	-1	0.00964308	7.41553	0.335955	11	GGGGCGCGGCGCCTGCGCCGGACCGGTAAGCTGCCCACTG	AGGGGCGGGGC	+
M63	ZN263_HUMAN.H11MO.0.A	-3	0.0100059	7.69456	0.335955	20	GGGGCGCGGCGCCTGCGCCGGACCGGTAAGCTGCCCACTG	GGGAGGAGGGAGAGGAGGAG	+
M63	ZBTB6_HUMAN.H11MO.0.C	-6	0.0100345	7.71654	0.335955	13	GGGGCGCGGCGCCTGCGCCGGACCGGTAAGCTGCCCACTG	CGGCTCCAGCACC	-
M63	MAFA_HUMAN.H11MO.0.D	3	0.0106	8.15137	0.347171	18	GGGGCGCGGCGCCTGCGCCGGACCGGTAAGCTGCCCACTG	CGAAGGCTGCGGGGTCAGCAC	-
M63	PURA_HUMAN.H11MO.0.D	1	0.0108489	8.34277	0.347763	16	GGGGCGCGGCGCCTGCGCCGGACCGGTAAGCTGCCCACTG	GGAAGGGGGGGGCAGGG	+
M63	CLOCK_HUMAN.H11MO.0.C	-7	0.0120023	9.22976	0.369033	14	GGGGCGCGGCGCCTGCGCCGGACCGGTAAGCTGCCCACTG	TGTTCACGTGTCTG	-
M63	BHE41_HUMAN.H11MO.0.D	-2	0.0127392	9.79645	0.37765	20	GGGGCGCGGCGCCTGCGCCGGACCGGTAAGCTGCCCACTG	GCCTCTGCACGTGACCCGGT	-
M63	PROX1_HUMAN.H11MO.0.D	-1	0.0131668	10.1252	0.37765	17	GGGGCGCGGCGCCTGCGCCGGACCGGTAAGCTGCCCACTG	GGGTAAGGCGGGTTGGG	+
M63	RFX1_HUMAN.H11MO.0.B	1	0.0132852	10.2163	0.37765	21	GGGGCGCGGCGCCTGCGCCGGACCGGTAAGCTGCCCACTG	GCCCCGGTTGCCATGGCGACGG	+
M63	TBX15_HUMAN.H11MO.0.D	2	0.0143747	11.0541	0.401053	17	GGGGCGCGGCGCCTGCGCCGGACCGGTAAGCTGCCCACTG	GGGGGGGGGGGGGTGGGGG	+
M63	SP4_HUMAN.H11MO.1.A	2	0.0154954	11.916	0.424461	14	GGGGCGCGGCGCCTGCGCCGGACCGGTAAGCTGCCCACTG	GGAGGGGGCGGGGCCG	+
M63	EGR2_HUMAN.H11MO.0.A	-2	0.0171467	13.1858	0.461308	18	GGGGCGCGGCGCCTGCGCCGGACCGGTAAGCTGCCCACTG	GGGGGGGTGTGGGAGGGG	+
M63	NRF1_HUMAN.H11MO.0.A	-4	0.0180667	13.8933	0.47753	17	GGGGCGCGGCGCCTGCGCCGGACCGGTAAGCTGCCCACTG	CACTGCGCATGCGCAGG	+
M64	ZN563_HUMAN.H11MO.0.C	-12	0.000206896	0.159103	0.295773	21	TCGGCCTAACACGGGCTGCATCGTGTGGGTAGCCTTTGAA	GGGATCCTCACTGGCAGCTGC	+
M64	PROX1_HUMAN.H11MO.0.D	-22	0.000633718	0.487329	0.295773	17	TCGGCCTAACACGGGCTGCATCGTGTGGGTAGCCTTTGAA	GGGTAAGGCGGGTTGGG	+
M64	MNX1_HUMAN.H11MO.0.D	-19	0.000691902	0.532073	0.295773	19	TCGGCCTAACACGGGCTGCATCGTGTGGGTAGCCTTTGAA	CTATTTTAATAACCCTTAA	+
M64	IRX2_HUMAN.H11MO.0.D	-10	0.00101781	0.782698	0.295773	19	TCGGCCTAACACGGGCTGCATCGTGTGGGTAGCCTTTGAA	ACATGGGTGGGCATGTTGG	+
M64	LYL1_HUMAN.H11MO.0.A	-11	0.0010378	0.798067	0.295773	14	TCGGCCTAACACGGGCTGCATCGTGTGGGTAGCCTTTGAA	CCAGCTGTTTCCTG	+
M64	ZN394_HUMAN.H11MO.0.C	-22	0.00169349	1.30229	0.324443	18	TCGGCCTAACACGGGCTGCATCGTGTGGGTAGCCTTTGAA	AGAATGGAATAGAATGGAAT	+
M64	ZN214_HUMAN.H11MO.0.C	-17	0.00195545	1.50374	0.333005	22	TCGGCCTAACACGGGCTGCATCGTGTGGGTAGCCTTTGAA	TCCTTTTTGAGGCCTTTGATGA	+
M64	ZN589_HUMAN.H11MO.0.D	-23	0.00241834	1.8597	0.37065	16	TCGGCCTAACACGGGCTGCATCGTGTGGGTAGCCTTTGAA	CGGCAGTAACCGTGGG	-
M64	THAP1_HUMAN.H11MO.0.C	-12	0.00377326	2.90164	0.494352	22	TCGGCCTAACACGGGCTGCATCGTGTGGGTAGCCTTTGAA	CGCCGCCATCTTGGCTGCGGGC	+
M64	TLX1_HUMAN.H11MO.0.D	-21	0.0039254	3.01864	0.494352	17	TCGGCCTAACACGGGCTGCATCGTGTGGGTAGCCTTTGAA	CTGGCAAGTTGCCAAGG	+
M64	FOXD3_HUMAN.H11MO.0.D	-25	0.00440316	3.38603	0.494352	15	TCGGCCTAACACGGGCTGCATCGTGTGGGTAGCCTTTGAA	TTTGTTTACTTAGCA	+
M64	RARG_HUMAN.H11MO.2.D	-15	0.00512805	3.94347	0.494352	20	TCGGCCTAACACGGGCTGCATCGTGTGGGTAGCCTTTGAA	GTGACCTCTGGGTGACCCCC	-
M64	RFX5_HUMAN.H11MO.0.A	0	0.00512805	3.94347	0.494352	20	TCGGCCTAACACGGGCTGCATCGTGTGGGTAGCCTTTGAA	TCTGCCTAGCAACAGCTGAC	-
M64	TAL1_HUMAN.H11MO.1.A	-10	0.00516071	3.96859	0.494352	15	TCGGCCTAACACGGGCTGCATCGTGTGGGTAGCCTTTGAA	CACATCTGCTTCCTG	-
M66	RXRA_HUMAN.H11MO.1.A	-21	6.61022e-06	0.00508326	0.00673124	10	TTCCCCAGCTCCGTGAAAGTGTTGACCTCAGGGCTTAGTT	CTGACCTCTG	-
M66	NR2C1_HUMAN.H11MO.0.C	-21	9.35925e-06	0.00719726	0.00673124	13	TTCCCCAGCTCCGTGAAAGTGTTGACCTCAGGGCTTAGTT	CTGACCTCTGGCC	-
M66	RARB_HUMAN.H11MO.0.D	-18	1.34083e-05	0.010311	0.00673124	11	TTCCCCAGCTCCGTGAAAGTGTTGACCTCAGGGCTTAGTT	GCCCTGACCTC	-
M66	RARG_HUMAN.H11MO.1.B	-21	5.11167e-05	0.0393087	0.014732	8	TTCCCCAGCTCCGTGAAAGTGTTGACCTCAGGGCTTAGTT	CTGACCTC	-
M66	RXRB_HUMAN.H11MO.0.C	-20	5.30263e-05	0.0407772	0.014732	10	TTCCCCAGCTCCGTGAAAGTGTTGACCTCAGGGCTTAGTT	TGTGACCTCA	-
M66	THB_HUMAN.H11MO.1.D	-22	5.86908e-05	0.0451332	0.014732	10	TTCCCCAGCTCCGTGAAAGTGTTGACCTCAGGGCTTAGTT	TGACCTGACC	-
M66	COT1_HUMAN.H11MO.1.C	-19	8.42665e-05	0.064801	0.0181301	13	TTCCCCAGCTCCGTGAAAGTGTTGACCTCAGGGCTTAGTT	CCCTGACCTCTGC	-
M66	COT2_HUMAN.H11MO.0.A	-18	0.000120114	0.0923678	0.0213713	13	TTCCCCAGCTCCGTGAAAGTGTTGACCTCAGGGCTTAGTT	CCTCTGACCTTTG	-
M66	THA_HUMAN.H11MO.1.D	-21	0.000128977	0.0991834	0.0213713	10	TTCCCCAGCTCCGTGAAAGTGTTGACCTCAGGGCTTAGTT	CTGACCTGAA	-
M66	NR1H3_HUMAN.H11MO.1.B	-20	0.000141902	0.109122	0.0213713	10	TTCCCCAGCTCCGTGAAAGTGTTGACCTCAGGGCTTAGTT	TCTGACCTTT	-
M66	RARA_HUMAN.H11MO.1.A	-19	0.000171451	0.131845	0.0234741	10	TTCCCCAGCTCCGTGAAAGTGTTGACCTCAGGGCTTAGTT	CCCTGACCTT	-
M66	ESR2_HUMAN.H11MO.1.A	-21	0.000210766	0.162079	0.0264522	7	TTCCCCAGCTCCGTGAAAGTGTTGACCTCAGGGCTTAGTT	GTGACCT	-
M66	COT2_HUMAN.H11MO.1.A	-19	0.00023792	0.182961	0.0275633	17	TTCCCCAGCTCCGTGAAAGTGTTGACCTCAGGGCTTAGTT	CCCTGACCTTTGACCCC	-
M66	NR1H4_HUMAN.H11MO.1.B	-20	0.000303477	0.233374	0.0326467	8	TTCCCCAGCTCCGTGAAAGTGTTGACCTCAGGGCTTAGTT	ACTGACCT	-
M66	VDR_HUMAN.H11MO.1.A	-21	0.0003496	0.268843	0.0351013	9	TTCCCCAGCTCCGTGAAAGTGTTGACCTCAGGGCTTAGTT	CTGAACCCA	-
M66	PPARA_HUMAN.H11MO.1.B	-21	0.000604415	0.464796	0.0568929	9	TTCCCCAGCTCCGTGAAAGTGTTGACCTCAGGGCTTAGTT	CTGACCTTT	-
M66	ESR1_HUMAN.H11MO.1.A	-20	0.000781578	0.601033	0.0692414	10	TTCCCCAGCTCCGTGAAAGTGTTGACCTCAGGGCTTAGTT	GGTGACCTTG	-
M66	RARG_HUMAN.H11MO.2.D	-21	0.000848658	0.652618	0.0710072	19	TTCCCCAGCTCCGTGAAAGTGTTGACCTCAGGGCTTAGTT	GTGACCTCTGGGTGACCCCC	-
M66	RARA_HUMAN.H11MO.0.A	-19	0.00130271	1.00178	0.103025	20	TTCCCCAGCTCCGTGAAAGTGTTGACCTCAGGGCTTAGTT	CCTTGACCTCTTGATCCCCC	-
M66	COT1_HUMAN.H11MO.0.C	-19	0.00136813	1.05209	0.103025	17	TTCCCCAGCTCCGTGAAAGTGTTGACCTCAGGGCTTAGTT	CCCTGACCTCTGACCCC	-
M66	NR4A2_HUMAN.H11MO.0.C	-21	0.00170358	1.31005	0.122176	9	TTCCCCAGCTCCGTGAAAGTGTTGACCTCAGGGCTTAGTT	GTGACCTTT	-
M66	NR1I3_HUMAN.H11MO.1.D	-21	0.0020641	1.5873	0.141303	8	TTCCCCAGCTCCGTGAAAGTGTTGACCTCAGGGCTTAGTT	ATGAACTT	-
M66	RXRA_HUMAN.H11MO.0.A	-19	0.00236179	1.81622	0.154652	20	TTCCCCAGCTCCGTGAAAGTGTTGACCTCAGGGCTTAGTT	CTCTGACCTCTGCCTCCCCC	-
M66	NR1H4_HUMAN.H11MO.0.B	-10	0.00276767	2.12833	0.169745	19	TTCCCCAGCTCCGTGAAAGTGTTGACCTCAGGGCTTAGTT	CCTCGGGGTCATTGACCCC	-
M66	NR1I2_HUMAN.H11MO.1.D	-21	0.0028892	2.22179	0.169745	8	TTCCCCAGCTCCGTGAAAGTGTTGACCTCAGGGCTTAGTT	GTGAACTT	-
M66	VDR_HUMAN.H11MO.0.A	-13	0.00295563	2.27288	0.169745	16	TTCCCCAGCTCCGTGAAAGTGTTGACCTCAGGGCTTAGTT	TGAACCCACTGACCCC	-
M66	TBX20_HUMAN.H11MO.0.D	-16	0.00304311	2.34015	0.169745	14	TTCCCCAGCTCCGTGAAAGTGTTGACCTCAGGGCTTAGTT	AGGTGCTGACAGGT	+
M66	RARG_HUMAN.H11MO.0.B	-10	0.00337762	2.59739	0.181675	18	TTCCCCAGCTCCGTGAAAGTGTTGACCTCAGGGCTTAGTT	CCCAGGTCACTCTGACCT	-
M66	CREM_HUMAN.H11MO.0.C	-19	0.00354494	2.72606	0.1841	11	TTCCCCAGCTCCGTGAAAGTGTTGACCTCAGGGCTTAGTT	CACTGACGTCA	+
M66	ZN449_HUMAN.H11MO.0.C	-18	0.00410744	3.15862	0.202714	11	TTCCCCAGCTCCGTGAAAGTGTTGACCTCAGGGCTTAGTT	TGGTTGGGCTT	+
M66	FOXD1_HUMAN.H11MO.0.D	-16	0.00417257	3.2087	0.202714	15	TTCCCCAGCTCCGTGAAAGTGTTGACCTCAGGGCTTAGTT	CTTTGTTTACTTAAG	+
M66	RORA_HUMAN.H11MO.0.C	-19	0.00437711	3.366	0.206006	13	TTCCCCAGCTCCGTGAAAGTGTTGACCTCAGGGCTTAGTT	CCCTGACCTAGTT	-
M66	CREB1_HUMAN.H11MO.0.A	-19	0.004752	3.65428	0.211434	11	TTCCCCAGCTCCGTGAAAGTGTTGACCTCAGGGCTTAGTT	CGATGACGTCA	+
M66	NR2E1_HUMAN.H11MO.0.D	-19	0.0049136	3.77856	0.211434	17	TTCCCCAGCTCCGTGAAAGTGTTGACCTCAGGGCTTAGTT	AATTGACTTTTTGACTT	-
M66	THB_HUMAN.H11MO.0.C	-22	0.0049136	3.77856	0.211434	17	TTCCCCAGCTCCGTGAAAGTGTTGACCTCAGGGCTTAGTT	TGACCTGACCTGACCTC	-
M66	ZN257_HUMAN.H11MO.0.C	-18	0.00549302	4.22413	0.229564	12	TTCCCCAGCTCCGTGAAAGTGTTGACCTCAGGGCTTAGTT	GCTCTTGCCTCT	+
M66	PPARG_HUMAN.H11MO.1.A	-22	0.00563978	4.33699	0.229564	9	TTCCCCAGCTCCGTGAAAGTGTTGACCTCAGGGCTTAGTT	TGACCTTTG	-
M66	ATF1_HUMAN.H11MO.0.B	-19	0.00633202	4.86932	0.247761	11	TTCCCCAGCTCCGTGAAAGTGTTGACCTCAGGGCTTAGTT	CGGTGACGTCA	+
M66	PPARD_HUMAN.H11MO.0.D	-22	0.00641585	4.93379	0.247761	14	TTCCCCAGCTCCGTGAAAGTGTTGACCTCAGGGCTTAGTT	TGACCTTTGTCCTA	-
M66	INSM1_HUMAN.H11MO.0.C	-6	0.00775901	5.96668	0.285894	12	TTCCCCAGCTCCGTGAAAGTGTTGACCTCAGGGCTTAGTT	TGCCCCCTGACA	-
M66	ERR1_HUMAN.H11MO.0.A	-17	0.00797281	6.13109	0.285894	15	TTCCCCAGCTCCGTGAAAGTGTTGACCTCAGGGCTTAGTT	CTGTGTGACCTTGAG	-
M66	MAFA_HUMAN.H11MO.0.D	-18	0.00881336	6.77747	0.300897	21	TTCCCCAGCTCCGTGAAAGTGTTGACCTCAGGGCTTAGTT	GTGCTGACCCCGCAGCCTTCG	+
M66	ATF2_HUMAN.H11MO.0.B	-20	0.00899058	6.91375	0.300897	11	TTCCCCAGCTCCGTGAAAGTGTTGACCTCAGGGCTTAGTT	GATGACGTCAT	+
M66	JDP2_HUMAN.H11MO.0.D	-19	0.00950619	7.31026	0.308447	12	TTCCCCAGCTCCGTGAAAGTGTTGACCTCAGGGCTTAGTT	TGATGACGTCAT	+
M66	AP2A_HUMAN.H11MO.0.A	-21	0.00962577	7.40222	0.308447	15	TTCCCCAGCTCCGTGAAAGTGTTGACCTCAGGGCTTAGTT	ATGGCCTCAGGGCAT	-
M66	RFX5_HUMAN.H11MO.0.A	-6	0.0112392	8.64296	0.352645	20	TTCCCCAGCTCCGTGAAAGTGTTGACCTCAGGGCTTAGTT	TCTGCCTAGCAACAGCTGAC	-
M66	MAF_HUMAN.H11MO.0.A	-14	0.0121379	9.33404	0.368095	19	TTCCCCAGCTCCGTGAAAGTGTTGACCTCAGGGCTTAGTT	GAATCTGCTGACTCAGCAA	+
M66	AP2C_HUMAN.H11MO.0.A	-22	0.0122205	9.39754	0.368095	14	TTCCCCAGCTCCGTGAAAGTGTTGACCTCAGGGCTTAGTT	TGGCCTCAGGGCAT	-
M66	ERR2_HUMAN.H11MO.0.A	-22	0.0127473	9.80266	0.372385	9	TTCCCCAGCTCCGTGAAAGTGTTGACCTCAGGGCTTAGTT	TGACCTTGA	-
M66	NR1I3_HUMAN.H11MO.0.C	-11	0.0128574	9.88734	0.372385	18	TTCCCCAGCTCCGTGAAAGTGTTGACCTCAGGGCTTAGTT	CTGAACTTTCCTGACCCC	-
M66	HIC1_HUMAN.H11MO.0.C	-18	0.0136941	10.5308	0.384121	9	TTCCCCAGCTCCGTGAAAGTGTTGACCTCAGGGCTTAGTT	GGGTTGCCC	+
M66	MAF_HUMAN.H11MO.1.B	-19	0.0138066	10.6173	0.384121	8	TTCCCCAGCTCCGTGAAAGTGTTGACCTCAGGGCTTAGTT	TGCTGACT	+
M66	OSR2_HUMAN.H11MO.0.C	-1	0.0140278	10.7874	0.384121	16	TTCCCCAGCTCCGTGAAAGTGTTGACCTCAGGGCTTAGTT	GCTGCTGCTTCTGCTG	+
M66	THA_HUMAN.H11MO.0.C	-21	0.0150638	11.5841	0.404803	17	TTCCCCAGCTCCGTGAAAGTGTTGACCTCAGGGCTTAGTT	CTGACCTGAAGTGACCC	-
M66	NR4A3_HUMAN.H11MO.0.D	-21	0.0153206	11.7815	0.404803	10	TTCCCCAGCTCCGTGAAAGTGTTGACCTCAGGGCTTAGTT	CTGACCTTTG	-
M66	THAP1_HUMAN.H11MO.0.C	-5	0.0165232	12.7063	0.429051	22	TTCCCCAGCTCCGTGAAAGTGTTGACCTCAGGGCTTAGTT	CGCCGCCATCTTGGCTGCGGGC	+
M66	ZN335_HUMAN.H11MO.0.A	-19	0.0173511	13.343	0.442912	21	TTCCCCAGCTCCGTGAAAGTGTTGACCTCAGGGCTTAGTT	GGCTGTCCTCGGCGCTGCCTGA	+
M66	NRL_HUMAN.H11MO.0.D	-19	0.0188352	14.4843	0.458915	11	TTCCCCAGCTCCGTGAAAGTGTTGACCTCAGGGCTTAGTT	TGCTGACGCAG	+
M66	MTF1_HUMAN.H11MO.0.C	-18	0.0188506	14.4961	0.458915	17	TTCCCCAGCTCCGTGAAAGTGTTGACCTCAGGGCTTAGTT	GTTTTGCACACGGCACT	-
M66	ATF2_HUMAN.H11MO.1.B	-16	0.0188922	14.5281	0.458915	20	TTCCCCAGCTCCGTGAAAGTGTTGACCTCAGGGCTTAGTT	AAATGATGACATCATCATTT	-
M66	ATF2_HUMAN.H11MO.2.C	-20	0.0201019	15.4584	0.480551	11	TTCCCCAGCTCCGTGAAAGTGTTGACCTCAGGGCTTAGTT	GATGACGTCAC	+
M69	BHE23_HUMAN.H11MO.0.D	-4	0.00025687	0.197533	0.155084	12	CCATGCCGTGTGGTTGCTTGCCGGCGCGTAAGAGTGGACA	AGCATATGGTGG	+
M69	TLX1_HUMAN.H11MO.0.D	-7	0.000298145	0.229274	0.155084	17	CCATGCCGTGTGGTTGCTTGCCGGCGCGTAAGAGTGGACA	CCTTGGCAACTTGCCAG	-
M69	THAP1_HUMAN.H11MO.0.C	1	0.000405809	0.312067	0.155084	21	CCATGCCGTGTGGTTGCTTGCCGGCGCGTAAGAGTGGACA	CGCCGCCATCTTGGCTGCGGGC	+
M69	OLIG2_HUMAN.H11MO.0.B	-5	0.000805095	0.619118	0.223275	18	CCATGCCGTGTGGTTGCTTGCCGGCGCGTAAGAGTGGACA	CCAGCTGTTTCCCTTCTG	+
M69	NR1D1_HUMAN.H11MO.0.B	-17	0.00097159	0.747153	0.223275	19	CCATGCCGTGTGGTTGCTTGCCGGCGCGTAAGAGTGGACA	AGGGAAGTGGGTCAGAAGG	+
M69	CLOCK_HUMAN.H11MO.0.C	-2	0.00122539	0.942321	0.223275	14	CCATGCCGTGTGGTTGCTTGCCGGCGCGTAAGAGTGGACA	TGTTCACGTGTCTG	-
M69	ZN563_HUMAN.H11MO.0.C	-6	0.00130554	1.00396	0.223275	21	CCATGCCGTGTGGTTGCTTGCCGGCGCGTAAGAGTGGACA	GGGATCCTCACTGGCAGCTGC	+
M69	IRX2_HUMAN.H11MO.0.D	-5	0.00131455	1.01089	0.223275	19	CCATGCCGTGTGGTTGCTTGCCGGCGCGTAAGAGTGGACA	ACATGGGTGGGCATGTTGG	+
M69	MXI1_HUMAN.H11MO.0.A	-5	0.00222888	1.71401	0.329878	15	CCATGCCGTGTGGTTGCTTGCCGGCGCGTAAGAGTGGACA	GCACGTGGCGGCGGG	+
M69	PTF1A_HUMAN.H11MO.0.B	-5	0.00237378	1.82543	0.329878	18	CCATGCCGTGTGGTTGCTTGCCGGCGCGTAAGAGTGGACA	CCAGCTGCCCCCTTTCCC	+
M69	LYL1_HUMAN.H11MO.0.A	-5	0.00269267	2.07066	0.343011	14	CCATGCCGTGTGGTTGCTTGCCGGCGCGTAAGAGTGGACA	CCAGCTGTTTCCTG	+
M69	PROX1_HUMAN.H11MO.0.D	-2	0.00430386	3.30967	0.421332	17	CCATGCCGTGTGGTTGCTTGCCGGCGCGTAAGAGTGGACA	GGGTAAGGCGGGTTGGG	+
M69	ZN341_HUMAN.H11MO.0.C	-20	0.00441	3.39129	0.421332	20	CCATGCCGTGTGGTTGCTTGCCGGCGCGTAAGAGTGGACA	GGGGGGGGGGGGAGGGAAGAGC	+
M69	ZN394_HUMAN.H11MO.0.C	-2	0.00495185	3.80797	0.445271	20	CCATGCCGTGTGGTTGCTTGCCGGCGCGTAAGAGTGGACA	ATTCCATTCTATTCCATTCT	-
M69	HESX1_HUMAN.H11MO.0.D	-10	0.00629885	4.84382	0.492616	16	CCATGCCGTGTGGTTGCTTGCCGGCGCGTAAGAGTGGACA	AGGCCACGTGCCGGAT	-
M69	RXRA_HUMAN.H11MO.0.A	0	0.00644514	4.95631	0.492616	20	CCATGCCGTGTGGTTGCTTGCCGGCGCGTAAGAGTGGACA	CTCTGACCTCTGCCTCCCCC	-
M70	THAP1_HUMAN.H11MO.0.C	-15	0.000177943	0.136838	0.244398	22	GTGCAGCCCGGCTCAGCACGCTCCTCACCACGCGGCACCG	GCCCGCAGCCAAGATGGCGGCG	-
M70	ZN563_HUMAN.H11MO.1.C	-28	0.000320976	0.24683	0.244398	12	GTGCAGCCCGGCTCAGCACGCTCCTCACCACGCGGCACCG	CAGGCAGCACAG	+
M70	ZN563_HUMAN.H11MO.0.C	-18	0.00112961	0.86867	0.432296	21	GTGCAGCCCGGCTCAGCACGCTCCTCACCACGCGGCACCG	GGGATCCTCACTGGCAGCTGC	+
M70	SP4_HUMAN.H11MO.0.A	-6	0.0013907	1.06944	0.432296	20	GTGCAGCCCGGCTCAGCACGCTCCTCACCACGCGGCACCG	CCCGGCCCCGCCCCCTTCCC	-
M70	PATZ1_HUMAN.H11MO.0.C	-4	0.00165305	1.27119	0.432296	22	GTGCAGCCCGGCTCAGCACGCTCCTCACCACGCGGCACCG	CCTCCCCCCCCGCCCCCTCCCC	-
M70	ZIC2_HUMAN.H11MO.0.D	-10	0.00190411	1.46426	0.432296	15	GTGCAGCCCGGCTCAGCACGCTCCTCACCACGCGGCACCG	TCACAGCAGGGGGCC	-
M70	SP2_HUMAN.H11MO.0.A	-4	0.00198712	1.5281	0.432296	22	GTGCAGCCCGGCTCAGCACGCTCCTCACCACGCGGCACCG	CCCCCGGCCCCGCCCCCCCCCC	-
M70	SP3_HUMAN.H11MO.0.B	-5	0.0024918	1.9162	0.446894	20	GTGCAGCCCGGCTCAGCACGCTCCTCACCACGCGGCACCG	CCCCGGCCCCGCCCCCCCCC	-
M70	E2F1_HUMAN.H11MO.0.A	-26	0.00264114	2.03104	0.446894	14	GTGCAGCCCGGCTCAGCACGCTCCTCACCACGCGGCACCG	GGGGGGCGGGAAAG	+
M70	PURA_HUMAN.H11MO.0.D	-7	0.00332525	2.55712	0.498237	17	GTGCAGCCCGGCTCAGCACGCTCCTCACCACGCGGCACCG	CCCTGCCCCCCCCTTCC	-
M70	MAF_HUMAN.H11MO.0.A	-4	0.0042134	3.24011	0.498237	19	GTGCAGCCCGGCTCAGCACGCTCCTCACCACGCGGCACCG	TTGCTGAGTCAGCAGATTC	-
M70	E2F4_HUMAN.H11MO.0.A	-27	0.00441052	3.39169	0.498237	13	GTGCAGCCCGGCTCAGCACGCTCCTCACCACGCGGCACCG	GGGGGCGGGAAAT	+
M70	SMAD1_HUMAN.H11MO.0.D	-1	0.00458046	3.52238	0.498237	12	GTGCAGCCCGGCTCAGCACGCTCCTCACCACGCGGCACCG	GGCAGACAGGCT	-
M71	GATA1_HUMAN.H11MO.0.A	-28	0.00116197	0.893557	0.462091	12	GGCGGGCCCGGGCCGCAGCTGGCAGCCGCCTTCCGGCAGG	CTGGCGGGGACAGATAAGA	+
M71	IRX2_HUMAN.H11MO.0.D	-21	0.001349	1.03738	0.462091	19	GGCGGGCCCGGGCCGCAGCTGGCAGCCGCCTTCCGGCAGG	ACATGGGTGGGCATGTTGG	+
M71	RXRA_HUMAN.H11MO.0.A	-7	0.00147931	1.13759	0.462091	20	GGCGGGCCCGGGCCGCAGCTGGCAGCCGCCTTCCGGCAGG	CTCTGACCTCTGCCTCCCCC	-
M71	NR1D1_HUMAN.H11MO.0.B	-3	0.00181057	1.39233	0.462091	19	GGCGGGCCCGGGCCGCAGCTGGCAGCCGCCTTCCGGCAGG	AGGGAAGTGGGTCAGAAGG	+
M72	IRX2_HUMAN.H11MO.0.D	-9	0.000250454	0.192599	0.385121	19	GGCGAGCCGCACAGGTGTGGCCTGCCGGCGGCAGGCGCTG	ACATGGGTGGGCATGTTGG	+
M74	IRX2_HUMAN.H11MO.0.D	-21	0.000362993	0.279142	0.278295	19	GCAGGACCGCGGGCCCCGCCGCGCTGCCGGGGCAGGGCTG	ACATGGGTGGGCATGTTGG	+
M74	RXRA_HUMAN.H11MO.0.A	-7	0.000909901	0.699714	0.364656	20	GCAGGACCGCGGGCCCCGCCGCGCTGCCGGGGCAGGGCTG	CTCTGACCTCTGCCTCCCCC	-
M74	THAP1_HUMAN.H11MO.0.C	-10	0.00111797	0.859717	0.364656	22	GCAGGACCGCGGGCCCCGCCGCGCTGCCGGGGCAGGGCTG	GCCCGCAGCCAAGATGGCGGCG	-
M74	GATA1_HUMAN.H11MO.0.A	-28	0.00122184	0.939594	0.364656	12	GCAGGACCGCGGGCCCCGCCGCGCTGCCGGGGCAGGGCTG	CTGGCGGGGACAGATAAGA	+
M74	NR1D1_HUMAN.H11MO.0.B	-2	0.00142691	1.0973	0.364656	19	GCAGGACCGCGGGCCCCGCCGCGCTGCCGGGGCAGGGCTG	AGGGAAGTGGGTCAGAAGG	+
M74	SP3_HUMAN.H11MO.0.B	0	0.00207432	1.59515	0.454375	20	GCAGGACCGCGGGCCCCGCCGCGCTGCCGGGGCAGGGCTG	GGGGGGGGGCGGGGCCGGGG	+
M79	ZN423_HUMAN.H11MO.0.D	-23	6.22041e-05	0.0478349	0.0437659	15	CTGGCGCCCCCTTCCCGCCCGCAGCGCCCTGGGGGTCCCT	GCACCCTTGGGTGCC	-
M79	CTCFL_HUMAN.H11MO.0.A	-1	8.58537e-05	0.0660215	0.0437659	17	CTGGCGCCCCCTTCCCGCCCGCAGCGCCCTGGGGGTCCCT	CGGCGCCCCCTGGCGGC	-
M79	KLF16_HUMAN.H11MO.0.D	-3	9.89116e-05	0.0760631	0.0437659	19	CTGGCGCCCCCTTCCCGCCCGCAGCGCCCTGGGGGTCCCT	CCCCCCCCCCCCCGCCCCC	-
M79	TBX1_HUMAN.H11MO.0.D	0	0.000118639	0.0912331	0.0437659	20	CTGGCGCCCCCTTCCCGCCCGCAGCGCCCTGGGGGTCCCT	CCGCCCACCCCTGCCCACCC	-
M79	INSM1_HUMAN.H11MO.0.C	-4	0.000156948	0.120693	0.0437659	12	CTGGCGCCCCCTTCCCGCCCGCAGCGCCCTGGGGGTCCCT	TGCCCCCTGACA	-
M79	E2F1_HUMAN.H11MO.0.A	-9	0.000177112	0.136199	0.0437659	14	CTGGCGCCCCCTTCCCGCCCGCAGCGCCCTGGGGGTCCCT	CTTTCCCGCCCCCC	-
M79	E2F6_HUMAN.H11MO.0.A	-8	0.000251113	0.193106	0.0523522	13	CTGGCGCCCCCTTCCCGCCCGCAGCGCCCTGGGGGTCCCT	CCCTTCCCGCCCC	-
M79	E2F4_HUMAN.H11MO.0.A	-9	0.000282479	0.217226	0.0523522	13	CTGGCGCCCCCTTCCCGCCCGCAGCGCCCTGGGGGTCCCT	ATTTCCCGCCCCC	-
M79	KLF13_HUMAN.H11MO.0.D	-2	0.000330526	0.254174	0.0544505	11	CTGGCGCCCCCTTCCCGCCCGCAGCGCCCTGGGGGTCCCT	CACGCCCCCCT	-
M79	SP2_HUMAN.H11MO.0.A	-5	0.000647922	0.498252	0.0909406	22	CTGGCGCCCCCTTCCCGCCCGCAGCGCCCTGGGGGTCCCT	CCCCCGGCCCCGCCCCCCCCCC	-
M79	TFDP1_HUMAN.H11MO.0.C	-9	0.0006747	0.518844	0.0909406	14	CTGGCGCCCCCTTCCCGCCCGCAGCGCCCTGGGGGTCCCT	TTTTCCCGCCCCCC	-
M79	ZIC4_HUMAN.H11MO.0.D	-12	0.000858075	0.65986	0.0939578	15	CTGGCGCCCCCTTCCCGCCCGCAGCGCCCTGGGGGTCCCT	GACCCCCCGCTGTGC	-
M79	E2F3_HUMAN.H11MO.0.A	-10	0.000896091	0.689094	0.0939578	11	CTGGCGCCCCCTTCCCGCCCGCAGCGCCCTGGGGGTCCCT	TTTCCCGCCCT	-
M79	ZN331_HUMAN.H11MO.0.C	-13	0.000948393	0.729314	0.0939578	20	CTGGCGCCCCCTTCCCGCCCGCAGCGCCCTGGGGGTCCCT	CCACCCAGCTGAGCCCAGCC	-
M79	ZN281_HUMAN.H11MO.0.A	-7	0.000950571	0.730989	0.0939578	15	CTGGCGCCCCCTTCCCGCCCGCAGCGCCCTGGGGGTCCCT	TCCCCTCCCCCACCC	-
M79	E2F7_HUMAN.H11MO.0.B	-8	0.00116165	0.893307	0.107645	13	CTGGCGCCCCCTTCCCGCCCGCAGCGCCCTGGGGGTCCCT	CCTTTCCCGCCCC	-
M79	SP1_HUMAN.H11MO.0.A	-1	0.00132318	1.01753	0.11445	22	CTGGCGCCCCCTTCCCGCCCGCAGCGCCCTGGGGGTCCCT	CCCCCCCCCGGCCCCGCCCCCC	-
M79	CTCF_HUMAN.H11MO.0.A	-1	0.00138947	1.0685	0.11445	19	CTGGCGCCCCCTTCCCGCCCGCAGCGCCCTGGGGGTCCCT	TGGCGCCCCCTGGTGGCCA	-
M79	ETV1_HUMAN.H11MO.0.A	-8	0.0015332	1.17903	0.119643	11	CTGGCGCCCCCTTCCCGCCCGCAGCGCCCTGGGGGTCCCT	CACTTCCGGCC	-
M79	FLI1_HUMAN.H11MO.0.A	-4	0.00169817	1.30589	0.121695	18	CTGGCGCCCCCTTCCCGCCCGCAGCGCCCTGGGGGTCCCT	TCCCTCCTTCCTTCCTCC	-
M79	MAZ_HUMAN.H11MO.1.A	-7	0.00172366	1.3255	0.121695	11	CTGGCGCCCCCTTCCCGCCCGCAGCGCCCTGGGGGTCCCT	CCCCCTCCCTC	-
M79	ZN148_HUMAN.H11MO.0.D	-8	0.00182508	1.40349	0.121864	15	CTGGCGCCCCCTTCCCGCCCGCAGCGCCCTGGGGGTCCCT	CCCCTCCCCCACCCC	-
M79	TBX15_HUMAN.H11MO.0.D	-11	0.00189045	1.45375	0.121864	19	CTGGCGCCCCCTTCCCGCCCGCAGCGCCCTGGGGGTCCCT	CCCCCACCCCCCCCCCCCC	-
M79	ETS1_HUMAN.H11MO.0.A	-7	0.00258338	1.98662	0.15355	13	CTGGCGCCCCCTTCCCGCCCGCAGCGCCCTGGGGGTCCCT	CCACTTCCTGTCT	-
M79	SP3_HUMAN.H11MO.0.B	-6	0.00288594	2.21929	0.15355	20	CTGGCGCCCCCTTCCCGCCCGCAGCGCCCTGGGGGTCCCT	CCCCGGCCCCGCCCCCCCCC	-
M79	KLF12_HUMAN.H11MO.0.C	-20	0.00289055	2.22283	0.15355	11	CTGGCGCCCCCTTCCCGCCCGCAGCGCCCTGGGGGTCCCT	GCCCCGCCCCT	-
M79	ZBT7A_HUMAN.H11MO.0.A	-30	0.00297322	2.28641	0.15355	9	CTGGCGCCCCCTTCCCGCCCGCAGCGCCCTGGGGGTCCCT	GGGGGTCTC	+
M79	ELK4_HUMAN.H11MO.0.A	-7	0.00308605	2.37317	0.15355	12	CTGGCGCCCCCTTCCCGCCCGCAGCGCCCTGGGGGTCCCT	CCACTTCCGGTC	-
M79	PLAL1_HUMAN.H11MO.0.D	-28	0.00308867	2.37519	0.15355	10	CTGGCGCCCCCTTCCCGCCCGCAGCGCCCTGGGGGTCCCT	CGGGGGGCCC	+
M79	AP2C_HUMAN.H11MO.0.A	-23	0.00334251	2.57039	0.15355	14	CTGGCGCCCCCTTCCCGCCCGCAGCGCCCTGGGGGTCCCT	ATGCCCTGAGGCCA	+
M79	GLIS2_HUMAN.H11MO.0.D	-12	0.00334251	2.57039	0.15355	14	CTGGCGCCCCCTTCCCGCCCGCAGCGCCCTGGGGGTCCCT	GACCCCCCGCGAAG	-
M79	ERG_HUMAN.H11MO.0.A	-7	0.00334536	2.57258	0.15355	13	CTGGCGCCCCCTTCCCGCCCGCAGCGCCCTGGGGGTCCCT	CCACTTCCTGCCC	-
M79	EGR4_HUMAN.H11MO.0.D	-8	0.00342197	2.63149	0.15355	11	CTGGCGCCCCCTTCCCGCCCGCAGCGCCCTGGGGGTCCCT	GCCCTGCCGCC	-
M79	FLI1_HUMAN.H11MO.1.A	-7	0.00352118	2.70779	0.15355	13	CTGGCGCCCCCTTCCCGCCCGCAGCGCCCTGGGGGTCCCT	CCACTTCCTGCCT	-
M79	WT1_HUMAN.H11MO.0.C	-6	0.00369732	2.84324	0.156624	20	CTGGCGCCCCCTTCCCGCCCGCAGCGCCCTGGGGGTCCCT	CCCCCCCTCCTCCCCCGCCC	-
M79	AP2D_HUMAN.H11MO.0.D	-15	0.00406771	3.12807	0.167528	14	CTGGCGCCCCCTTCCCGCCCGCAGCGCCCTGGGGGTCCCT	CGCCCGAGGCGCGT	+
M79	GCM2_HUMAN.H11MO.0.D	-14	0.0045158	3.47265	0.179271	11	CTGGCGCCCCCTTCCCGCCCGCAGCGCCCTGGGGGTCCCT	ATACCCGCATC	-
M79	PATZ1_HUMAN.H11MO.1.C	-8	0.00459466	3.5333	0.179271	9	CTGGCGCCCCCTTCCCGCCCGCAGCGCCCTGGGGGTCCCT	CCCCTCCCT	-
M79	E2F4_HUMAN.H11MO.1.A	-5	0.00493897	3.79807	0.184265	14	CTGGCGCCCCCTTCCCGCCCGCAGCGCCCTGGGGGTCCCT	TCAAATTTCCCGCC	-
M79	SP2_HUMAN.H11MO.1.B	-11	0.00497122	3.82287	0.184265	12	CTGGCGCCCCCTTCCCGCCCGCAGCGCCCTGGGGGTCCCT	GCCCCGCCCCCT	-
M79	ELK1_HUMAN.H11MO.0.B	-7	0.00532103	4.09187	0.19242	11	CTGGCGCCCCCTTCCCGCCCGCAGCGCCCTGGGGGTCCCT	CCACTTCCGGT	-
M79	SP1_HUMAN.H11MO.1.A	-9	0.00570427	4.38659	0.196685	14	CTGGCGCCCCCTTCCCGCCCGCAGCGCCCTGGGGGTCCCT	CGGCCCCGCCCCCC	-
M79	KLF15_HUMAN.H11MO.0.A	-3	0.00592122	4.55342	0.199525	19	CTGGCGCCCCCTTCCCGCCCGCAGCGCCCTGGGGGTCCCT	CCCCCCCCTGCTCCTCCCC	-
M79	ELF2_HUMAN.H11MO.0.C	-7	0.00709553	5.45646	0.232562	13	CTGGCGCCCCCTTCCCGCCCGCAGCGCCCTGGGGGTCCCT	CCACTTCCGGGTT	-
M79	COE1_HUMAN.H11MO.0.A	-23	0.00721535	5.5486	0.232562	15	CTGGCGCCCCCTTCCCGCCCGCAGCGCCCTGGGGGTCCCT	GGTCCCTGGGGACTT	-
M79	SP4_HUMAN.H11MO.1.A	-4	0.00739411	5.68607	0.233253	16	CTGGCGCCCCCTTCCCGCCCGCAGCGCCCTGGGGGTCCCT	CGGCCCCGCCCCCTCC	-
M79	HAND1_HUMAN.H11MO.1.D	-25	0.00784309	6.03134	0.235551	7	CTGGCGCCCCCTTCCCGCCCGCAGCGCCCTGGGGGTCCCT	GGCCTGG	+
M79	KLF1_HUMAN.H11MO.0.A	-7	0.00794356	6.1086	0.235551	14	CTGGCGCCCCCTTCCCGCCCGCAGCGCCCTGGGGGTCCCT	CCCGGCCCCGCCCC	-
M79	VEZF1_HUMAN.H11MO.1.C	-7	0.008306	6.38731	0.239352	12	CTGGCGCCCCCTTCCCGCCCGCAGCGCCCTGGGGGTCCCT	CCCCCTCCCCCT	-
M79	ETV7_HUMAN.H11MO.0.D	-10	0.00839462	6.45546	0.239352	7	CTGGCGCCCCCTTCCCGCCCGCAGCGCCCTGGGGGTCCCT	CTTCCTG	-
M79	ZN320_HUMAN.H11MO.0.C	0	0.00856728	6.58824	0.239438	20	CTGGCGCCCCCTTCCCGCCCGCAGCGCCCTGGGGGTCCCT	CACTGGCCCCCTGGTCCCAC	-
M79	ZN740_HUMAN.H11MO.0.D	-9	0.00872061	6.70615	0.239438	14	CTGGCGCCCCCTTCCCGCCCGCAGCGCCCTGGGGGTCCCT	CCCACCCCCCCCCC	-
M79	EGR2_HUMAN.H11MO.0.A	-12	0.00947168	7.28372	0.255331	18	CTGGCGCCCCCTTCCCGCCCGCAGCGCCCTGGGGGTCCCT	CCCCTCCCACACCCCCCC	-
M79	KLF3_HUMAN.H11MO.0.B	-7	0.00999606	7.68697	0.256147	19	CTGGCGCCCCCTTCCCGCCCGCAGCGCCCTGGGGGTCCCT	CCCGGCCCCGCCCCTCCCC	-
M79	GABPA_HUMAN.H11MO.0.A	-7	0.0100202	7.70555	0.256147	14	CTGGCGCCCCCTTCCCGCCCGCAGCGCCCTGGGGGTCCCT	CCACTTCCGGTTCC	-
M79	KLF4_HUMAN.H11MO.0.A	-20	0.0102219	7.86065	0.256874	10	CTGGCGCCCCCTTCCCGCCCGCAGCGCCCTGGGGGTCCCT	GCCACACCCT	-
M79	MAZ_HUMAN.H11MO.0.A	-6	0.0112662	8.66373	0.278399	22	CTGGCGCCCCCTTCCCGCCCGCAGCGCCCTGGGGGTCCCT	CCCCCCCCCCCCCCCCTCCCCC	-
M79	ZSC22_HUMAN.H11MO.0.C	-3	0.0119061	9.15579	0.289387	16	CTGGCGCCCCCTTCCCGCCCGCAGCGCCCTGGGGGTCCCT	CCTCCTCCCTCAGACC	-
M79	KLF14_HUMAN.H11MO.0.D	-11	0.013232	10.1754	0.316427	13	CTGGCGCCCCCTTCCCGCCCGCAGCGCCCTGGGGGTCCCT	GCCACGCCCCCCT	-
M79	SP4_HUMAN.H11MO.0.A	-7	0.0141115	10.8517	0.323465	20	CTGGCGCCCCCTTCCCGCCCGCAGCGCCCTGGGGGTCCCT	CCCGGCCCCGCCCCCTTCCC	-
M79	ZN341_HUMAN.H11MO.0.C	-7	0.0145225	11.1678	0.323465	22	CTGGCGCCCCCTTCCCGCCCGCAGCGCCCTGGGGGTCCCT	GCTCTTCCCTCCCCCCCCCCCC	-
M79	ZF64A_HUMAN.H11MO.0.D	-21	0.0147115	11.3131	0.323465	16	CTGGCGCCCCCTTCCCGCCCGCAGCGCCCTGGGGGTCCCT	CAGGTTCCCGGGCCCC	-
M79	PATZ1_HUMAN.H11MO.0.C	-5	0.0150535	11.5761	0.323465	22	CTGGCGCCCCCTTCCCGCCCGCAGCGCCCTGGGGGTCCCT	CCTCCCCCCCCGCCCCCTCCCC	-
M79	ZN467_HUMAN.H11MO.0.C	0	0.0150535	11.5761	0.323465	22	CTGGCGCCCCCTTCCCGCCCGCAGCGCCCTGGGGGTCCCT	CCCCCCCCCCCCTCCCCTCCCC	-
M79	ETS2_HUMAN.H11MO.0.B	-6	0.0159431	12.2603	0.334464	13	CTGGCGCCCCCTTCCCGCCCGCAGCGCCCTGGGGGTCCCT	TCCTCTTCCTTCC	-
M79	AP2A_HUMAN.H11MO.0.A	-23	0.0160165	12.3167	0.334464	15	CTGGCGCCCCCTTCCCGCCCGCAGCGCCCTGGGGGTCCCT	ATGCCCTGAGGCCAT	+
M79	ELF1_HUMAN.H11MO.0.A	-7	0.0164915	12.682	0.337984	14	CTGGCGCCCCCTTCCCGCCCGCAGCGCCCTGGGGGTCCCT	CCACTTCCGGGTTC	-
M79	KLF8_HUMAN.H11MO.0.C	-28	0.016641	12.7969	0.337984	9	CTGGCGCCCCCTTCCCGCCCGCAGCGCCCTGGGGGTCCCT	CAGGGGGTG	+
M79	KLF5_HUMAN.H11MO.0.A	-7	0.0172406	13.258	0.340378	14	CTGGCGCCCCCTTCCCGCCCGCAGCGCCCTGGGGGTCCCT	CCCAGCCCCACCCT	-
M79	E2F2_HUMAN.H11MO.0.B	-9	0.0174691	13.4338	0.340378	10	CTGGCGCCCCCTTCCCGCCCGCAGCGCCCTGGGGGTCCCT	GTTTCGCGCC	-
M79	ZBT14_HUMAN.H11MO.0.C	-20	0.017592	13.5283	0.340378	9	CTGGCGCCCCCTTCCCGCCCGCAGCGCCCTGGGGGTCCCT	GGAGCGCGC	+
M79	TYY1_HUMAN.H11MO.0.A	-2	0.0182162	14.0083	0.340378	12	CTGGCGCCCCCTTCCCGCCCGCAGCGCCCTGGGGGTCCCT	GCCGCCATCTTG	-
M79	ZBT48_HUMAN.H11MO.0.C	-30	0.0182162	14.0083	0.340378	10	CTGGCGCCCCCTTCCCGCCCGCAGCGCCCTGGGGGTCCCT	CACGGTCCCTAA	-
M79	GLIS1_HUMAN.H11MO.0.D	-25	0.0183045	14.0762	0.340378	13	CTGGCGCCCCCTTCCCGCCCGCAGCGCCCTGGGGGTCCCT	TCGTGGGGGGTCT	+
M79	SALL4_HUMAN.H11MO.0.B	-13	0.0184087	14.1563	0.340378	10	CTGGCGCCCCCTTCCCGCCCGCAGCGCCCTGGGGGTCCCT	CCCACCCTCC	-
M79	ZBT17_HUMAN.H11MO.0.A	-9	0.0185955	14.2999	0.340378	19	CTGGCGCCCCCTTCCCGCCCGCAGCGCCCTGGGGGTCCCT	CTTCCCCTCCCCCACCCTC	-
M79	AP2B_HUMAN.H11MO.0.B	-25	0.0193946	14.9145	0.345963	10	CTGGCGCCCCCTTCCCGCCCGCAGCGCCCTGGGGGTCCCT	GCCCGGGGGC	+
M79	FEV_HUMAN.H11MO.0.B	-8	0.0193946	14.9145	0.345963	10	CTGGCGCCCCCTTCCCGCCCGCAGCGCCCTGGGGGTCCCT	CGCTTCCCGC	-
M79	ETV5_HUMAN.H11MO.0.C	-6	0.0196808	15.1346	0.345963	14	CTGGCGCCCCCTTCCCGCCCGCAGCGCCCTGGGGGTCCCT	CTCACTTCCTGCTC	-
M79	KLF9_HUMAN.H11MO.0.C	-10	0.0198339	15.2523	0.345963	15	CTGGCGCCCCCTTCCCGCCCGCAGCGCCCTGGGGGTCCCT	GGCCACGCCCCCTCC	-
M79	THAP1_HUMAN.H11MO.0.C	-16	0.0207133	15.9285	0.357101	22	CTGGCGCCCCCTTCCCGCCCGCAGCGCCCTGGGGGTCCCT	GCCCGCAGCCAAGATGGCGGCG	-
M79	ETV2_HUMAN.H11MO.0.B	-6	0.0222494	17.1098	0.379175	16	CTGGCGCCCCCTTCCCGCCCGCAGCGCCCTGGGGGTCCCT	CCCACTTCCTGTTTCC	-
M79	ETV4_HUMAN.H11MO.0.B	-8	0.0226236	17.3976	0.38117	11	CTGGCGCCCCCTTCCCGCCCGCAGCGCCCTGGGGGTCCCT	CCCTTCCTGTT	-
M79	ZN219_HUMAN.H11MO.0.D	-2	0.0230698	17.7407	0.38432	12	CTGGCGCCCCCTTCCCGCCCGCAGCGCCCTGGGGGTCCCT	TCCGCCCCCCTC	-
M79	ZN554_HUMAN.H11MO.0.C	-20	0.0237067	18.2304	0.390542	20	CTGGCGCCCCCTTCCCGCCCGCAGCGCCCTGGGGGTCCCT	GCTGAGCCATGTGGGGTGCT	+
M79	ZN436_HUMAN.H11MO.0.C	-10	0.0255613	19.6566	0.416467	24	CTGGCGCCCCCTTCCCGCCCGCAGCGCCCTGGGGGTCCCT	CCTCCTCCAGGAAGCCTTCCCTGA	-
M79	VEZF1_HUMAN.H11MO.0.C	-6	0.0264134	20.3119	0.425673	22	CTGGCGCCCCCTTCCCGCCCGCAGCGCCCTGGGGGTCCCT	CCCCTCCCCCTCCCCCCTCCCC	-
M79	EGR2_HUMAN.H11MO.1.A	-7	0.0272302	20.94	0.429499	16	CTGGCGCCCCCTTCCCGCCCGCAGCGCCCTGGGGGTCCCT	CCCCCGCCCACGCCCC	-
M79	KLF6_HUMAN.H11MO.0.A	-14	0.028049	21.5697	0.436125	19	CTGGCGCCCCCTTCCCGCCCGCAGCGCCCTGGGGGTCCCT	CCCCCGGCCCCGCCCTTCC	-
M79	RREB1_HUMAN.H11MO.0.D	-6	0.0282893	21.7544	0.436125	22	CTGGCGCCCCCTTCCCGCCCGCAGCGCCCTGGGGGTCCCT	ACCCCAAACCACCCCCCCCCCC	-
M79	EGR1_HUMAN.H11MO.0.A	-11	0.0285697	21.9701	0.436125	17	CTGGCGCCCCCTTCCCGCCCGCAGCGCCCTGGGGGTCCCT	CCCCCGCCCACGCCCTC	-
M79	GLIS3_HUMAN.H11MO.0.D	-12	0.029206	22.4594	0.437398	10	CTGGCGCCCCCTTCCCGCCCGCAGCGCCCTGGGGGTCCCT	TACCCCCCAC	-
M79	NFAT5_HUMAN.H11MO.0.D	-7	0.0317161	24.3897	0.458803	11	CTGGCGCCCCCTTCCCGCCCGCAGCGCCCTGGGGGTCCCT	CCTTTTCCTCT	-
M79	HIC1_HUMAN.H11MO.0.C	-1	0.031873	24.5104	0.458803	9	CTGGCGCCCCCTTCCCGCCCGCAGCGCCCTGGGGGTCCCT	GGGCAACCC	-
M79	ZSC31_HUMAN.H11MO.0.C	-16	0.0330582	25.4218	0.469833	18	CTGGCGCCCCCTTCCCGCCCGCAGCGCCCTGGGGGTCCCT	GGCAGCAGGGCAGTTATG	+
M79	GLI1_HUMAN.H11MO.0.D	-27	0.0333512	25.647	0.469833	12	CTGGCGCCCCCTTCCCGCCCGCAGCGCCCTGGGGGTCCCT	CCTGGGTGGTCT	+
M79	ZN554_HUMAN.H11MO.1.D	-20	0.03359	25.8307	0.469833	9	CTGGCGCCCCCTTCCCGCCCGCAGCGCCCTGGGGGTCCCT	GCAGAGCCA	+
M79	ELF5_HUMAN.H11MO.0.A	-7	0.0340192	26.1607	0.471389	15	CTGGCGCCCCCTTCCCGCCCGCAGCGCCCTGGGGGTCCCT	CCACTTCCTCCTTCC	-
M79	CENPB_HUMAN.H11MO.0.D	-11	0.0346237	26.6256	0.474267	17	CTGGCGCCCCCTTCCCGCCCGCAGCGCCCTGGGGGTCCCT	AACCCGCATCGTACGAA	-
M79	WT1_HUMAN.H11MO.1.B	-7	0.0348666	26.8124	0.474267	11	CTGGCGCCCCCTTCCCGCCCGCAGCGCCCTGGGGGTCCCT	CCTCCTCCCAC	-
M81	BRAC_HUMAN.H11MO.0.A	-20	0.000200372	0.154086	0.110522	20	TGCGACTGGACTGTGTCCGCTCAGCCCCGGGCTGTCAAGT	TTAGCAGGGAGGTGTGAAAT	+
M81	ZN563_HUMAN.H11MO.0.C	-9	0.000204141	0.156985	0.110522	21	TGCGACTGGACTGTGTCCGCTCAGCCCCGGGCTGTCAAGT	GCAGCTGCCAGTGAGGATCCC	-
M81	RXRA_HUMAN.H11MO.0.A	-3	0.000217728	0.167433	0.110522	20	TGCGACTGGACTGTGTCCGCTCAGCCCCGGGCTGTCAAGT	CTCTGACCTCTGCCTCCCCC	-
M81	ZFX_HUMAN.H11MO.1.A	-3	0.000403328	0.310159	0.153551	17	TGCGACTGGACTGTGTCCGCTCAGCCCCGGGCTGTCAAGT	CCCCGGCCTCCGCCCCC	-
M81	IRX2_HUMAN.H11MO.0.D	-6	0.000995916	0.76586	0.303325	19	TGCGACTGGACTGTGTCCGCTCAGCCCCGGGCTGTCAAGT	CCAACATGCCCACCCATGT	-
M81	SP3_HUMAN.H11MO.0.B	-3	0.00154426	1.18754	0.391944	20	TGCGACTGGACTGTGTCCGCTCAGCCCCGGGCTGTCAAGT	CCCCGGCCCCGCCCCCCCCC	-
M81	CLOCK_HUMAN.H11MO.0.C	-20	0.00183077	1.40786	0.398282	14	TGCGACTGGACTGTGTCCGCTCAGCCCCGGGCTGTCAAGT	TGTTCACGTGTCTG	-
M81	KLF3_HUMAN.H11MO.0.B	-4	0.00287627	2.21186	0.421778	19	TGCGACTGGACTGTGTCCGCTCAGCCCCGGGCTGTCAAGT	CCCGGCCCCGCCCCTCCCC	-
M81	NR1H4_HUMAN.H11MO.0.B	-1	0.00332758	2.55891	0.421778	19	TGCGACTGGACTGTGTCCGCTCAGCCCCGGGCTGTCAAGT	CCTCGGGGTCATTGACCCC	-
M81	ZN554_HUMAN.H11MO.0.C	-9	0.00341426	2.62557	0.421778	20	TGCGACTGGACTGTGTCCGCTCAGCCCCGGGCTGTCAAGT	GCTGAGCCATGTGGGGTGCT	+
M81	ZN589_HUMAN.H11MO.0.D	-7	0.00402811	3.09762	0.421778	16	TGCGACTGGACTGTGTCCGCTCAGCCCCGGGCTGTCAAGT	CGGCAGTAACCGTGGG	-
M81	NR1D1_HUMAN.H11MO.0.B	-2	0.00443489	3.41043	0.421778	19	TGCGACTGGACTGTGTCCGCTCAGCCCCGGGCTGTCAAGT	CCTTCTGACCCACTTCCCT	-
M81	ZN341_HUMAN.H11MO.0.C	-9	0.0044827	3.4472	0.421778	22	TGCGACTGGACTGTGTCCGCTCAGCCCCGGGCTGTCAAGT	GCTCTTCCCTCCCCCCCCCCCC	-
M81	RARG_HUMAN.H11MO.0.B	-3	0.0046048	3.54109	0.421778	18	TGCGACTGGACTGTGTCCGCTCAGCCCCGGGCTGTCAAGT	CCCAGGTCACTCTGACCT	-
M81	TLX1_HUMAN.H11MO.0.D	-10	0.00470845	3.6208	0.421778	17	TGCGACTGGACTGTGTCCGCTCAGCCCCGGGCTGTCAAGT	CCTTGGCAACTTGCCAG	-
M81	PROX1_HUMAN.H11MO.0.D	-3	0.00547239	4.20827	0.449198	17	TGCGACTGGACTGTGTCCGCTCAGCCCCGGGCTGTCAAGT	CCCAACCCGCCTTACCC	-
M81	TBX21_HUMAN.H11MO.0.A	-6	0.00589439	4.53279	0.449198	13	TGCGACTGGACTGTGTCCGCTCAGCCCCGGGCTGTCAAGT	TTCACACCTCCAC	-
M81	RFX5_HUMAN.H11MO.0.A	-5	0.00592891	4.55933	0.449198	20	TGCGACTGGACTGTGTCCGCTCAGCCCCGGGCTGTCAAGT	GTCAGCTGTTGCTAGGCAGA	+
M81	THAP1_HUMAN.H11MO.0.C	-10	0.00619445	4.76353	0.449198	22	TGCGACTGGACTGTGTCCGCTCAGCCCCGGGCTGTCAAGT	CGCCGCCATCTTGGCTGCGGGC	+
M81	GATA1_HUMAN.H11MO.0.A	7	0.00829284	6.37719	0.491538	12	TGCGACTGGACTGTGTCCGCTCAGCCCCGGGCTGTCAAGT	TCTTATCTGTCCCCGCCAG	-
M81	MAFA_HUMAN.H11MO.0.D	-6	0.00871497	6.70181	0.491538	21	TGCGACTGGACTGTGTCCGCTCAGCCCCGGGCTGTCAAGT	CGAAGGCTGCGGGGTCAGCAC	-
M82	ASCL1_HUMAN.H11MO.0.A	-17	3.16959e-05	0.0243741	0.0468376	14	CCCGAGTGGAGCGCCGGGGCGGCAGGCGTGGGATGGCTGC	GGGAGCAGGTGCAG	-
M82	TBX1_HUMAN.H11MO.0.D	-15	0.000196391	0.151024	0.0832408	20	CCCGAGTGGAGCGCCGGGGCGGCAGGCGTGGGATGGCTGC	GGGTGGGCAGGGGTGGGCGG	+
M82	ZN341_HUMAN.H11MO.0.C	-7	0.000198099	0.152338	0.0832408	22	CCCGAGTGGAGCGCCGGGGCGGCAGGCGTGGGATGGCTGC	GGGGGGGGGGGGAGGGAAGAGC	+
M82	ITF2_HUMAN.H11MO.0.C	-20	0.00030169	0.232	0.0832408	10	CCCGAGTGGAGCGCCGGGGCGGCAGGCGTGGGATGGCTGC	GGCAGCTGGG	+
M82	MYF6_HUMAN.H11MO.0.C	-21	0.000333596	0.256535	0.0832408	7	CCCGAGTGGAGCGCCGGGGCGGCAGGCGTGGGATGGCTGC	GCAGCTG	-
M82	TFE2_HUMAN.H11MO.0.A	-19	0.000337983	0.259909	0.0832408	11	CCCGAGTGGAGCGCCGGGGCGGCAGGCGTGGGATGGCTGC	CTGCAGCTGTG	-
M82	E2F6_HUMAN.H11MO.0.A	-15	0.000572585	0.440318	0.120874	13	CCCGAGTGGAGCGCCGGGGCGGCAGGCGTGGGATGGCTGC	GGGGCGGGAAGGG	+
M82	ASCL2_HUMAN.H11MO.0.D	-20	0.000710679	0.546512	0.123145	9	CCCGAGTGGAGCGCCGGGGCGGCAGGCGTGGGATGGCTGC	AGCAGCTGG	-
M82	PATZ1_HUMAN.H11MO.0.C	-9	0.00075001	0.576758	0.123145	22	CCCGAGTGGAGCGCCGGGGCGGCAGGCGTGGGATGGCTGC	GGGGAGGGGGCGGGGGGGGAGG	+
M82	VEZF1_HUMAN.H11MO.0.C	-12	0.000838502	0.644808	0.123907	22	CCCGAGTGGAGCGCCGGGGCGGCAGGCGTGGGATGGCTGC	GGGGAGGGGGGAGGGGGAGGGG	+
M82	MAZ_HUMAN.H11MO.0.A	-3	0.00110493	0.849692	0.139488	22	CCCGAGTGGAGCGCCGGGGCGGCAGGCGTGGGATGGCTGC	GGGGGAGGGGGGGGGGGGGGGG	+
M82	SP2_HUMAN.H11MO.0.A	-9	0.00116704	0.897455	0.139488	22	CCCGAGTGGAGCGCCGGGGCGGCAGGCGTGGGATGGCTGC	GGGGGGGGGGCGGGGCCGGGGG	+
M82	HTF4_HUMAN.H11MO.0.A	-20	0.00122712	0.943655	0.139488	10	CCCGAGTGGAGCGCCGGGGCGGCAGGCGTGGGATGGCTGC	TGCAGCTGTG	+
M82	E2F7_HUMAN.H11MO.0.B	-15	0.00223903	1.72182	0.236333	13	CCCGAGTGGAGCGCCGGGGCGGCAGGCGTGGGATGGCTGC	GGGGCGGGAAAGG	+
M82	MYOG_HUMAN.H11MO.0.B	-18	0.00274865	2.11371	0.255753	13	CCCGAGTGGAGCGCCGGGGCGGCAGGCGTGGGATGGCTGC	GGGACAGCTGCGG	-
M82	E2F4_HUMAN.H11MO.0.A	-14	0.00294134	2.26189	0.255753	13	CCCGAGTGGAGCGCCGGGGCGGCAGGCGTGGGATGGCTGC	GGGGGCGGGAAAT	+
M82	PTF1A_HUMAN.H11MO.0.B	-11	0.00294224	2.26258	0.255753	18	CCCGAGTGGAGCGCCGGGGCGGCAGGCGTGGGATGGCTGC	GGGAAAGGGGGCAGCTGG	-
M82	ZN563_HUMAN.H11MO.1.C	-18	0.00332688	2.55837	0.270019	12	CCCGAGTGGAGCGCCGGGGCGGCAGGCGTGGGATGGCTGC	CAGGCAGCACAG	+
M82	TAL1_HUMAN.H11MO.1.A	-15	0.00347181	2.66982	0.270019	15	CCCGAGTGGAGCGCCGGGGCGGCAGGCGTGGGATGGCTGC	CAGGAAGCAGATGTG	+
M82	ZN467_HUMAN.H11MO.0.C	-5	0.00373011	2.86845	0.275603	22	CCCGAGTGGAGCGCCGGGGCGGCAGGCGTGGGATGGCTGC	GGGGAGGGGAGGGGGGGGGGGG	+
M82	PTF1A_HUMAN.H11MO.1.B	-20	0.00417954	3.21407	0.277954	9	CCCGAGTGGAGCGCCGGGGCGGCAGGCGTGGGATGGCTGC	AGCAGCTGG	+
M82	MAFA_HUMAN.H11MO.0.D	-4	0.00462347	3.55545	0.277954	21	CCCGAGTGGAGCGCCGGGGCGGCAGGCGTGGGATGGCTGC	CGAAGGCTGCGGGGTCAGCAC	-
M82	MYOD1_HUMAN.H11MO.0.A	-14	0.00471877	3.62873	0.277954	15	CCCGAGTGGAGCGCCGGGGCGGCAGGCGTGGGATGGCTGC	GGCAGGAACAGCTGC	-
M82	WT1_HUMAN.H11MO.0.C	-14	0.00496228	3.81599	0.277954	20	CCCGAGTGGAGCGCCGGGGCGGCAGGCGTGGGATGGCTGC	GGGCGGGGGAGGAGGGGGGG	+
M82	ZN563_HUMAN.H11MO.0.C	-8	0.0051248	3.94097	0.277954	21	CCCGAGTGGAGCGCCGGGGCGGCAGGCGTGGGATGGCTGC	GGGATCCTCACTGGCAGCTGC	+
M82	SNAI2_HUMAN.H11MO.0.A	-20	0.00517899	3.98265	0.277954	10	CCCGAGTGGAGCGCCGGGGCGGCAGGCGTGGGATGGCTGC	GGCAGGTGCA	+
M82	ZN547_HUMAN.H11MO.0.C	-11	0.00551034	4.23745	0.277954	20	CCCGAGTGGAGCGCCGGGGCGGCAGGCGTGGGATGGCTGC	TGCTAATGCAGCAGGCATAC	+
M82	MESP1_HUMAN.H11MO.0.D	-21	0.00566001	4.35255	0.277954	11	CCCGAGTGGAGCGCCGGGGCGGCAGGCGTGGGATGGCTGC	GCAGGTGTGGA	+
M82	ZSC31_HUMAN.H11MO.0.C	-17	0.00575735	4.4274	0.277954	18	CCCGAGTGGAGCGCCGGGGCGGCAGGCGTGGGATGGCTGC	GGCAGCAGGGCAGTTATG	+
M82	ZFX_HUMAN.H11MO.1.A	-15	0.00577398	4.44019	0.277954	17	CCCGAGTGGAGCGCCGGGGCGGCAGGCGTGGGATGGCTGC	GGGGGCGGAGGCCGGGG	+
M82	TBX15_HUMAN.H11MO.0.D	-15	0.00583099	4.48403	0.277954	19	CCCGAGTGGAGCGCCGGGGCGGCAGGCGTGGGATGGCTGC	GGGGGGGGGGGGGTGGGGG	+
M82	E2F1_HUMAN.H11MO.0.A	-13	0.00638993	4.91386	0.282591	14	CCCGAGTGGAGCGCCGGGGCGGCAGGCGTGGGATGGCTGC	GGGGGGCGGGAAAG	+
M82	ID4_HUMAN.H11MO.0.D	-20	0.00650197	5.00002	0.282591	11	CCCGAGTGGAGCGCCGGGGCGGCAGGCGTGGGATGGCTGC	GACAGGTGTAA	+
M82	MYOD1_HUMAN.H11MO.1.A	-19	0.00650197	5.00002	0.282591	11	CCCGAGTGGAGCGCCGGGGCGGCAGGCGTGGGATGGCTGC	CTGCAGCTGTC	+
M82	MAFB_HUMAN.H11MO.0.B	-13	0.00696535	5.35635	0.294081	11	CCCGAGTGGAGCGCCGGGGCGGCAGGCGTGGGATGGCTGC	CTGAGTCAGCA	-
M82	P53_HUMAN.H11MO.1.A	-19	0.00736335	5.66242	0.298622	13	CCCGAGTGGAGCGCCGGGGCGGCAGGCGTGGGATGGCTGC	GGACATGCCTGGG	+
M82	MAFF_HUMAN.H11MO.1.B	-15	0.00761194	5.85358	0.298622	9	CCCGAGTGGAGCGCCGGGGCGGCAGGCGTGGGATGGCTGC	GACTCAGCA	-
M82	BHA15_HUMAN.H11MO.0.B	-18	0.00798562	6.14094	0.298622	11	CCCGAGTGGAGCGCCGGGGCGGCAGGCGTGGGATGGCTGC	GCAGCAGCTGG	+
M82	THAP1_HUMAN.H11MO.0.C	-5	0.00827065	6.36013	0.298622	22	CCCGAGTGGAGCGCCGGGGCGGCAGGCGTGGGATGGCTGC	GCCCGCAGCCAAGATGGCGGCG	-
M82	FLI1_HUMAN.H11MO.0.A	-14	0.00840652	6.46461	0.298622	18	CCCGAGTGGAGCGCCGGGGCGGCAGGCGTGGGATGGCTGC	GGAGGAAGGAAGGAGGGA	+
M82	SUH_HUMAN.H11MO.0.A	-24	0.00854627	6.57208	0.298622	11	CCCGAGTGGAGCGCCGGGGCGGCAGGCGTGGGATGGCTGC	GGCGTGGGAAA	+
M82	ZN770_HUMAN.H11MO.0.C	-16	0.00868089	6.67561	0.298622	22	CCCGAGTGGAGCGCCGGGGCGGCAGGCGTGGGATGGCTGC	GGGAGGCTGAGGCGGGAGGATC	+
M82	OLIG2_HUMAN.H11MO.0.B	-11	0.00935018	7.19029	0.298622	18	CCCGAGTGGAGCGCCGGGGCGGCAGGCGTGGGATGGCTGC	CAGAAGGGAAACAGCTGG	-
M82	MXI1_HUMAN.H11MO.0.A	-21	0.0096188	7.39686	0.298622	15	CCCGAGTGGAGCGCCGGGGCGGCAGGCGTGGGATGGCTGC	GCACGTGGCGGCGGG	+
M82	VEZF1_HUMAN.H11MO.1.C	-17	0.00973271	7.48446	0.298622	12	CCCGAGTGGAGCGCCGGGGCGGCAGGCGTGGGATGGCTGC	AGAGGGAGGGGG	+
M82	TFDP1_HUMAN.H11MO.0.C	-13	0.00976893	7.51231	0.298622	14	CCCGAGTGGAGCGCCGGGGCGGCAGGCGTGGGATGGCTGC	GGGGGGCGGGAAAA	+
M82	FEV_HUMAN.H11MO.0.B	-18	0.00980542	7.54037	0.298622	10	CCCGAGTGGAGCGCCGGGGCGGCAGGCGTGGGATGGCTGC	GCGGGAAGCG	+
M82	EGR2_HUMAN.H11MO.0.A	-15	0.00985812	7.58089	0.298622	18	CCCGAGTGGAGCGCCGGGGCGGCAGGCGTGGGATGGCTGC	GGGGGGGTGTGGGAGGGG	+
M82	ZIC2_HUMAN.H11MO.0.D	-16	0.0101912	7.83701	0.298622	15	CCCGAGTGGAGCGCCGGGGCGGCAGGCGTGGGATGGCTGC	TCACAGCAGGGGGCC	-
M82	P63_HUMAN.H11MO.0.A	-19	0.0103614	7.96793	0.298622	19	CCCGAGTGGAGCGCCGGGGCGGCAGGCGTGGGATGGCTGC	GGGCATGCCTGGACATGCC	-
M82	P73_HUMAN.H11MO.0.A	-20	0.0103614	7.96793	0.298622	19	CCCGAGTGGAGCGCCGGGGCGGCAGGCGTGGGATGGCTGC	GGCATGTCTGGGCATGTCT	-
M82	BHE40_HUMAN.H11MO.0.A	-20	0.0105083	8.08089	0.298622	10	CCCGAGTGGAGCGCCGGGGCGGCAGGCGTGGGATGGCTGC	GGCACGTGAC	+
M82	ZN335_HUMAN.H11MO.0.A	-6	0.0110318	8.48348	0.302876	22	CCCGAGTGGAGCGCCGGGGCGGCAGGCGTGGGATGGCTGC	TCAGGCAGCGCCGAGGACAGCC	-
M82	HES5_HUMAN.H11MO.0.D	-19	0.0110679	8.51123	0.302876	12	CCCGAGTGGAGCGCCGGGGCGGCAGGCGTGGGATGGCTGC	TGGCACGTGCCG	+
M82	ZIC3_HUMAN.H11MO.0.B	-16	0.0114319	8.79115	0.307149	15	CCCGAGTGGAGCGCCGGGGCGGCAGGCGTGGGATGGCTGC	TCACAGCAGGGGGCC	-
M82	MAF_HUMAN.H11MO.1.B	-16	0.012008	9.23419	0.314389	8	CCCGAGTGGAGCGCCGGGGCGGCAGGCGTGGGATGGCTGC	AGTCAGCA	-
M82	TBX21_HUMAN.H11MO.0.A	-19	0.0121269	9.3256	0.314389	13	CCCGAGTGGAGCGCCGGGGCGGCAGGCGTGGGATGGCTGC	GTGGAGGTGTGAA	+
M82	ZBT17_HUMAN.H11MO.0.A	-3	0.0126996	9.76596	0.323289	19	CCCGAGTGGAGCGCCGGGGCGGCAGGCGTGGGATGGCTGC	GAGGGTGGGGGAGGGGAAG	+
M82	NR0B1_HUMAN.H11MO.0.D	-25	0.0129077	9.92605	0.323289	10	CCCGAGTGGAGCGCCGGGGCGGCAGGCGTGGGATGGCTGC	GCGTGGGAGA	+
M82	E2F3_HUMAN.H11MO.0.A	-15	0.0136165	10.4711	0.329705	11	CCCGAGTGGAGCGCCGGGGCGGCAGGCGTGGGATGGCTGC	AGGGCGGGAAA	+
M82	ZN589_HUMAN.H11MO.0.D	-16	0.0137179	10.5491	0.329705	16	CCCGAGTGGAGCGCCGGGGCGGCAGGCGTGGGATGGCTGC	CGGCAGTAACCGTGGG	-
M82	ETV1_HUMAN.H11MO.0.A	-17	0.0145343	11.1768	0.329705	11	CCCGAGTGGAGCGCCGGGGCGGCAGGCGTGGGATGGCTGC	GGCCGGAAGTG	+
M82	MXI1_HUMAN.H11MO.1.A	-19	0.0145343	11.1768	0.329705	11	CCCGAGTGGAGCGCCGGGGCGGCAGGCGTGGGATGGCTGC	GAGCACGTGGG	-
M82	RFX1_HUMAN.H11MO.0.B	-7	0.0146301	11.2505	0.329705	22	CCCGAGTGGAGCGCCGGGGCGGCAGGCGTGGGATGGCTGC	CCGTCGCCATGGCAACCGGGGC	-
M82	LYL1_HUMAN.H11MO.0.A	-15	0.0147482	11.3413	0.329705	14	CCCGAGTGGAGCGCCGGGGCGGCAGGCGTGGGATGGCTGC	CAGGAAACAGCTGG	-
M82	MAX_HUMAN.H11MO.0.A	-19	0.0147795	11.3654	0.329705	10	CCCGAGTGGAGCGCCGGGGCGGCAGGCGTGGGATGGCTGC	GAGCACGTGG	+
M82	SNAI1_HUMAN.H11MO.0.C	-21	0.0150003	11.5352	0.329705	8	CCCGAGTGGAGCGCCGGGGCGGCAGGCGTGGGATGGCTGC	CCAGGTGG	+
M82	MYBA_HUMAN.H11MO.0.D	-14	0.015172	11.6673	0.329705	15	CCCGAGTGGAGCGCCGGGGCGGCAGGCGTGGGATGGCTGC	AGTGGCAGTTGGAGA	+
M82	HES1_HUMAN.H11MO.0.D	-18	0.0154562	11.8858	0.330104	13	CCCGAGTGGAGCGCCGGGGCGGCAGGCGTGGGATGGCTGC	CCGCCACGAGCCC	+
M82	ZEB1_HUMAN.H11MO.0.A	-20	0.0158067	12.1554	0.330104	10	CCCGAGTGGAGCGCCGGGGCGGCAGGCGTGGGATGGCTGC	GACAGGTGAG	+
M82	RARG_HUMAN.H11MO.2.D	-5	0.0158605	12.1967	0.330104	20	CCCGAGTGGAGCGCCGGGGCGGCAGGCGTGGGATGGCTGC	GGGGGTCACCCAGAGGTCAC	+
M82	KLF6_HUMAN.H11MO.0.A	-7	0.0163088	12.5415	0.330135	19	CCCGAGTGGAGCGCCGGGGCGGCAGGCGTGGGATGGCTGC	GGAAGGGCGGGGCCGGGGG	+
M82	MAF_HUMAN.H11MO.0.A	-10	0.0163088	12.5415	0.330135	19	CCCGAGTGGAGCGCCGGGGCGGCAGGCGTGGGATGGCTGC	TTGCTGAGTCAGCAGATTC	-
M82	PAX5_HUMAN.H11MO.0.A	-4	0.0175254	13.477	0.343007	21	CCCGAGTGGAGCGCCGGGGCGGCAGGCGTGGGATGGCTGC	GCCTGGGCAGCAGAGCGTGAC	+
M82	ZBT18_HUMAN.H11MO.0.C	-20	0.017641	13.566	0.343007	11	CCCGAGTGGAGCGCCGGGGCGGCAGGCGTGGGATGGCTGC	TCCAGATGTGG	+
M82	ZN134_HUMAN.H11MO.0.C	-10	0.018428	14.1711	0.35051	22	CCCGAGTGGAGCGCCGGGGCGGCAGGCGTGGGATGGCTGC	GCCTCACCTAATCAGTTGAAGG	+
M82	ZN350_HUMAN.H11MO.1.D	-14	0.0185013	14.2275	0.35051	24	CCCGAGTGGAGCGCCGGGGCGGCAGGCGTGGGATGGCTGC	ACGGGGCGCAGGGATTTGTTGCCC	+
M82	SP3_HUMAN.H11MO.0.B	-5	0.0192264	14.7851	0.359636	20	CCCGAGTGGAGCGCCGGGGCGGCAGGCGTGGGATGGCTGC	GGGGGGGGGCGGGGCCGGGG	+
M82	P73_HUMAN.H11MO.1.A	-19	0.0206618	15.8889	0.380086	12	CCCGAGTGGAGCGCCGGGGCGGCAGGCGTGGGATGGCTGC	GAACATGCCTGG	+
M82	TAF1_HUMAN.H11MO.0.A	-15	0.0211247	16.2449	0.380086	16	CCCGAGTGGAGCGCCGGGGCGGCAGGCGTGGGATGGCTGC	AAGATGGCGGCGGCGG	+
M82	TFCP2_HUMAN.H11MO.0.D	-21	0.0211247	16.2449	0.380086	16	CCCGAGTGGAGCGCCGGGGCGGCAGGCGTGGGATGGCTGC	TCTGGCCAGTTCAGGC	-
M82	NRL_HUMAN.H11MO.0.D	-13	0.0213485	16.417	0.380086	11	CCCGAGTGGAGCGCCGGGGCGGCAGGCGTGGGATGGCTGC	CTGCGTCAGCA	-
M82	KLF15_HUMAN.H11MO.0.A	-4	0.0218814	16.8268	0.384935	19	CCCGAGTGGAGCGCCGGGGCGGCAGGCGTGGGATGGCTGC	GGGGAGGAGCAGGGGGGGG	+
M82	SP4_HUMAN.H11MO.0.A	-16	0.0221696	17.0484	0.385416	20	CCCGAGTGGAGCGCCGGGGCGGCAGGCGTGGGATGGCTGC	GGGAAGGGGGCGGGGCCGGG	+
M82	ETS1_HUMAN.H11MO.0.A	-16	0.0233702	17.9717	0.399152	13	CCCGAGTGGAGCGCCGGGGCGGCAGGCGTGGGATGGCTGC	AGACAGGAAGTGG	+
M82	SP1_HUMAN.H11MO.0.A	-8	0.0241771	18.5922	0.399152	22	CCCGAGTGGAGCGCCGGGGCGGCAGGCGTGGGATGGCTGC	GGGGGGCGGGGCCGGGGGGGGG	+
M82	MAFF_HUMAN.H11MO.0.B	-6	0.0246963	18.9914	0.399152	18	CCCGAGTGGAGCGCCGGGGCGGCAGGCGTGGGATGGCTGC	AAAAATGCTGACTCAGCA	-
M82	SCRT2_HUMAN.H11MO.0.D	-16	0.0247634	19.043	0.399152	13	CCCGAGTGGAGCGCCGGGGCGGCAGGCGTGGGATGGCTGC	ATGCAACAGGTGG	+
M82	TBX5_HUMAN.H11MO.0.D	-23	0.0248504	19.11	0.399152	8	CCCGAGTGGAGCGCCGGGGCGGCAGGCGTGGGATGGCTGC	AGGTGTGA	+
M82	ATOH1_HUMAN.H11MO.0.B	-20	0.0252211	19.395	0.399624	9	CCCGAGTGGAGCGCCGGGGCGGCAGGCGTGGGATGGCTGC	AGCAGATGG	+
M82	RARA_HUMAN.H11MO.0.A	-7	0.0255212	19.6258	0.399624	20	CCCGAGTGGAGCGCCGGGGCGGCAGGCGTGGGATGGCTGC	GGGGGATCAAGAGGTCAAGG	+
M82	PROX1_HUMAN.H11MO.0.D	-15	0.0259257	19.9369	0.399624	17	CCCGAGTGGAGCGCCGGGGCGGCAGGCGTGGGATGGCTGC	GGGTAAGGCGGGTTGGG	+
M82	OSR2_HUMAN.H11MO.0.C	-13	0.0260696	20.0476	0.399624	16	CCCGAGTGGAGCGCCGGGGCGGCAGGCGTGGGATGGCTGC	CAGCAGAAGCAGCAGC	-
M82	ZN263_HUMAN.H11MO.0.A	-20	0.0267375	20.5612	0.402625	20	CCCGAGTGGAGCGCCGGGGCGGCAGGCGTGGGATGGCTGC	GGGAGGAGGGAGAGGAGGAG	+
M82	PATZ1_HUMAN.H11MO.1.C	-19	0.0269739	20.7429	0.402625	9	CCCGAGTGGAGCGCCGGGGCGGCAGGCGTGGGATGGCTGC	AGGGAGGGG	+
M82	BRAC_HUMAN.H11MO.1.B	-23	0.0274035	21.0733	0.404946	11	CCCGAGTGGAGCGCCGGGGCGGCAGGCGTGGGATGGCTGC	AGGTGTGAAAT	+
M82	P63_HUMAN.H11MO.1.A	-19	0.0291441	22.4118	0.422393	11	CCCGAGTGGAGCGCCGGGGCGGCAGGCGTGGGATGGCTGC	GAGCATGCCTG	+
M82	USF2_HUMAN.H11MO.0.A	-18	0.0291558	22.4208	0.422393	19	CCCGAGTGGAGCGCCGGGGCGGCAGGCGTGGGATGGCTGC	GGGTCACGTGGCCGCGGCG	+
M82	SP4_HUMAN.H11MO.1.A	-15	0.0304489	23.4152	0.432216	16	CCCGAGTGGAGCGCCGGGGCGGCAGGCGTGGGATGGCTGC	GGAGGGGGCGGGGCCG	+
M82	SPZ1_HUMAN.H11MO.0.D	-16	0.0304489	23.4152	0.432216	16	CCCGAGTGGAGCGCCGGGGCGGCAGGCGTGGGATGGCTGC	CGGCTGTTACCCTGGG	+
M82	RXRA_HUMAN.H11MO.0.A	-7	0.0307113	23.617	0.432216	20	CCCGAGTGGAGCGCCGGGGCGGCAGGCGTGGGATGGCTGC	GGGGGAGGCAGAGGTCAGAG	+
M82	HEN1_HUMAN.H11MO.0.C	-15	0.032151	24.7241	0.448209	20	CCCGAGTGGAGCGCCGGGGCGGCAGGCGTGGGATGGCTGC	AGGGACGCAGCTGCTCCCCA	-
M82	FLI1_HUMAN.H11MO.1.A	-15	0.0329336	25.3259	0.454829	13	CCCGAGTGGAGCGCCGGGGCGGCAGGCGTGGGATGGCTGC	AGGCAGGAAGTGG	+
M82	E2F4_HUMAN.H11MO.1.A	-17	0.0341524	26.2632	0.457354	14	CCCGAGTGGAGCGCCGGGGCGGCAGGCGTGGGATGGCTGC	GGCGGGAAATTTGA	+
M82	ERG_HUMAN.H11MO.0.A	-16	0.0348353	26.7883	0.457354	13	CCCGAGTGGAGCGCCGGGGCGGCAGGCGTGGGATGGCTGC	GGGCAGGAAGTGG	+
M82	SCRT1_HUMAN.H11MO.0.D	-18	0.0348353	26.7883	0.457354	13	CCCGAGTGGAGCGCCGGGGCGGCAGGCGTGGGATGGCTGC	GCAACAGGTGGTT	+
M82	EGR1_HUMAN.H11MO.0.A	-8	0.0349848	26.9033	0.457354	17	CCCGAGTGGAGCGCCGGGGCGGCAGGCGTGGGATGGCTGC	GAGGGCGTGGGCGGGGG	+
M82	PURA_HUMAN.H11MO.0.D	-20	0.0349848	26.9033	0.457354	17	CCCGAGTGGAGCGCCGGGGCGGCAGGCGTGGGATGGCTGC	GGAAGGGGGGGGCAGGG	+
M82	KLF16_HUMAN.H11MO.0.D	-4	0.035166	27.0427	0.457354	19	CCCGAGTGGAGCGCCGGGGCGGCAGGCGTGGGATGGCTGC	GGGGGCGGGGGGGGGGGGG	+
M82	NGN2_HUMAN.H11MO.0.D	-18	0.035283	27.1326	0.457354	12	CCCGAGTGGAGCGCCGGGGCGGCAGGCGTGGGATGGCTGC	GGAGCAGATGGC	+
M82	GCM1_HUMAN.H11MO.0.D	-14	0.0360418	27.7161	0.463128	14	CCCGAGTGGAGCGCCGGGGCGGCAGGCGTGGGATGGCTGC	AATACCCGCATGTG	-
M82	ZN549_HUMAN.H11MO.0.C	-5	0.0368458	28.3344	0.469377	20	CCCGAGTGGAGCGCCGGGGCGGCAGGCGTGGGATGGCTGC	ATTCATGAATTGGGCAGCAC	+
M82	ZBTB4_HUMAN.H11MO.0.D	-13	0.0385902	29.6759	0.487398	17	CCCGAGTGGAGCGCCGGGGCGGCAGGCGTGGGATGGCTGC	CCTAGATGGCAGGTGGG	+
M82	ETV2_HUMAN.H11MO.0.B	-14	0.0392541	30.1864	0.487636	16	CCCGAGTGGAGCGCCGGGGCGGCAGGCGTGGGATGGCTGC	GGAAACAGGAAGTGGG	+
M82	FIGLA_HUMAN.H11MO.0.D	-19	0.039451	30.3378	0.487636	11	CCCGAGTGGAGCGCCGGGGCGGCAGGCGTGGGATGGCTGC	TAACAGGTGTT	+
M82	EOMES_HUMAN.H11MO.0.D	-20	0.039599	30.4517	0.487636	12	CCCGAGTGGAGCGCCGGGGCGGCAGGCGTGGGATGGCTGC	AGGAGGTGTTAA	+
M82	MAFG_HUMAN.H11MO.1.A	-16	0.0403332	31.0162	0.492572	8	CCCGAGTGGAGCGCCGGGGCGGCAGGCGTGGGATGGCTGC	ACTCAGCA	-
M82	ELF2_HUMAN.H11MO.0.C	-15	0.0411505	31.6448	0.498434	13	CCCGAGTGGAGCGCCGGGGCGGCAGGCGTGGGATGGCTGC	AACCCGGAAGTGG	+
M84	ZFX_HUMAN.H11MO.1.A	-18	1.20261e-05	0.00924808	0.00784347	17	CCGCCTCGGGCCCGGGGGGCTCGCCCAGAGCCTCGCAGAT	CCCCGGCCTCCGCCCCC	-
M84	SP3_HUMAN.H11MO.0.B	-17	1.36081e-05	0.0104646	0.00784347	20	CCGCCTCGGGCCCGGGGGGCTCGCCCAGAGCCTCGCAGAT	CCCCGGCCCCGCCCCCCCCC	-
M84	SP2_HUMAN.H11MO.0.A	-9	1.56975e-05	0.0120714	0.00784347	22	CCGCCTCGGGCCCGGGGGGCTCGCCCAGAGCCTCGCAGAT	GGGGGGGGGGCGGGGCCGGGGG	+
M84	ZN563_HUMAN.H11MO.0.C	-13	4.42526e-05	0.0340302	0.0132668	21	CCGCCTCGGGCCCGGGGGGCTCGCCCAGAGCCTCGCAGAT	GGGATCCTCACTGGCAGCTGC	+
M84	SP4_HUMAN.H11MO.0.A	-18	9.65666e-05	0.0742597	0.0196928	20	CCGCCTCGGGCCCGGGGGGCTCGCCCAGAGCCTCGCAGAT	CCCGGCCCCGCCCCCTTCCC	-
M84	NR1D1_HUMAN.H11MO.0.B	-15	9.71557e-05	0.0747127	0.0196928	19	CCGCCTCGGGCCCGGGGGGCTCGCCCAGAGCCTCGCAGAT	CCTTCTGACCCACTTCCCT	-
M84	KLF6_HUMAN.H11MO.0.A	-17	0.00016331	0.125586	0.0257714	19	CCGCCTCGGGCCCGGGGGGCTCGCCCAGAGCCTCGCAGAT	CCCCCGGCCCCGCCCTTCC	-
M84	PROX1_HUMAN.H11MO.0.D	-7	0.000189118	0.145432	0.0257714	17	CCGCCTCGGGCCCGGGGGGCTCGCCCAGAGCCTCGCAGAT	GGGTAAGGCGGGTTGGG	+
M84	ZN341_HUMAN.H11MO.0.C	-9	0.000231019	0.177654	0.0287435	22	CCGCCTCGGGCCCGGGGGGCTCGCCCAGAGCCTCGCAGAT	GGGGGGGGGGGGAGGGAAGAGC	+
M84	PATZ1_HUMAN.H11MO.0.C	-15	0.000249278	0.191695	0.0287435	22	CCGCCTCGGGCCCGGGGGGCTCGCCCAGAGCCTCGCAGAT	CCTCCCCCCCCGCCCCCTCCCC	-
M84	RXRA_HUMAN.H11MO.0.A	-18	0.000387697	0.298139	0.041511	20	CCGCCTCGGGCCCGGGGGGCTCGCCCAGAGCCTCGCAGAT	CTCTGACCTCTGCCTCCCCC	-
M84	THAP1_HUMAN.H11MO.0.C	-10	0.000487619	0.374979	0.0461197	22	CCGCCTCGGGCCCGGGGGGCTCGCCCAGAGCCTCGCAGAT	CGCCGCCATCTTGGCTGCGGGC	+
M84	MAFA_HUMAN.H11MO.0.D	-12	0.000492274	0.378559	0.0461197	21	CCGCCTCGGGCCCGGGGGGCTCGCCCAGAGCCTCGCAGAT	GTGCTGACCCCGCAGCCTTCG	+
M84	VEZF1_HUMAN.H11MO.0.C	-16	0.000651961	0.501358	0.0542935	22	CCGCCTCGGGCCCGGGGGGCTCGCCCAGAGCCTCGCAGAT	CCCCTCCCCCTCCCCCCTCCCC	-
M84	KLF3_HUMAN.H11MO.0.B	-18	0.000771455	0.593249	0.0608633	19	CCGCCTCGGGCCCGGGGGGCTCGCCCAGAGCCTCGCAGAT	CCCGGCCCCGCCCCTCCCC	-
M84	IRX2_HUMAN.H11MO.0.D	0	0.000834021	0.641362	0.0625094	19	CCGCCTCGGGCCCGGGGGGCTCGCCCAGAGCCTCGCAGAT	ACATGGGTGGGCATGTTGG	+
M84	ZN589_HUMAN.H11MO.0.D	-21	0.000935	0.719015	0.0667407	16	CCGCCTCGGGCCCGGGGGGCTCGCCCAGAGCCTCGCAGAT	CGGCAGTAACCGTGGG	-
M84	TLX1_HUMAN.H11MO.0.D	-12	0.00126379	0.971852	0.0757761	17	CCGCCTCGGGCCCGGGGGGCTCGCCCAGAGCCTCGCAGAT	CTGGCAAGTTGCCAAGG	+
M84	NR1H4_HUMAN.H11MO.0.B	-16	0.00153628	1.1814	0.0832561	19	CCGCCTCGGGCCCGGGGGGCTCGCCCAGAGCCTCGCAGAT	CCTCGGGGTCATTGACCCC	-
M84	ZBT17_HUMAN.H11MO.0.A	-19	0.00153628	1.1814	0.0832561	19	CCGCCTCGGGCCCGGGGGGCTCGCCCAGAGCCTCGCAGAT	CTTCCCCTCCCCCACCCTC	-
M84	MAZ_HUMAN.H11MO.0.A	-16	0.00173714	1.33586	0.0897916	22	CCGCCTCGGGCCCGGGGGGCTCGCCCAGAGCCTCGCAGAT	CCCCCCCCCCCCCCCCTCCCCC	-
M84	SPZ1_HUMAN.H11MO.0.D	-17	0.00216297	1.66333	0.108076	16	CCGCCTCGGGCCCGGGGGGCTCGCCCAGAGCCTCGCAGAT	CCCAGGGTAACAGCCG	-
M84	ZN335_HUMAN.H11MO.0.A	-13	0.00259925	1.99882	0.119689	22	CCGCCTCGGGCCCGGGGGGCTCGCCCAGAGCCTCGCAGAT	GGCTGTCCTCGGCGCTGCCTGA	+
M84	NFIC_HUMAN.H11MO.0.A	-11	0.00279462	2.14906	0.119689	17	CCGCCTCGGGCCCGGGGGGCTCGCCCAGAGCCTCGCAGAT	CTTGGCTCCCTGCCAAG	+
M84	PURA_HUMAN.H11MO.0.D	-13	0.00475231	3.65453	0.187465	17	CCGCCTCGGGCCCGGGGGGCTCGCCCAGAGCCTCGCAGAT	GGAAGGGGGGGGCAGGG	+
M84	EGR1_HUMAN.H11MO.0.A	-21	0.00551069	4.23772	0.206618	17	CCGCCTCGGGCCCGGGGGGCTCGCCCAGAGCCTCGCAGAT	CCCCCGCCCACGCCCTC	-
M84	MYBA_HUMAN.H11MO.0.D	-20	0.00551354	4.23991	0.206618	15	CCGCCTCGGGCCCGGGGGGCTCGCCCAGAGCCTCGCAGAT	TCTCCAACTGCCACT	-
M84	TBX21_HUMAN.H11MO.0.A	-23	0.00640433	4.92493	0.234147	13	CCGCCTCGGGCCCGGGGGGCTCGCCCAGAGCCTCGCAGAT	TTCACACCTCCAC	-
M84	CLOCK_HUMAN.H11MO.0.C	-25	0.00678612	5.21853	0.239158	14	CCGCCTCGGGCCCGGGGGGCTCGCCCAGAGCCTCGCAGAT	CAGACACGTGAACA	+
M84	ZN350_HUMAN.H11MO.1.D	-2	0.00768793	5.91202	0.240904	24	CCGCCTCGGGCCCGGGGGGCTCGCCCAGAGCCTCGCAGAT	ACGGGGCGCAGGGATTTGTTGCCC	+
M84	RFX1_HUMAN.H11MO.0.B	-8	0.00771413	5.93216	0.240904	22	CCGCCTCGGGCCCGGGGGGCTCGCCCAGAGCCTCGCAGAT	GCCCCGGTTGCCATGGCGACGG	+
M84	RARG_HUMAN.H11MO.2.D	-12	0.00842752	6.48077	0.255141	20	CCGCCTCGGGCCCGGGGGGCTCGCCCAGAGCCTCGCAGAT	GTGACCTCTGGGTGACCCCC	-
M84	USF2_HUMAN.H11MO.0.A	-15	0.00959182	7.37611	0.270973	19	CCGCCTCGGGCCCGGGGGGCTCGCCCAGAGCCTCGCAGAT	CGCCGCGGCCACGTGACCC	-
M84	TAF1_HUMAN.H11MO.0.A	-18	0.0101151	7.77847	0.270973	16	CCGCCTCGGGCCCGGGGGGCTCGCCCAGAGCCTCGCAGAT	CCGCCGCCGCCATCTT	-
M84	OLIG2_HUMAN.H11MO.0.B	-23	0.0101232	7.7847	0.270973	17	CCGCCTCGGGCCCGGGGGGCTCGCCCAGAGCCTCGCAGAT	CCAGCTGTTTCCCTTCTG	+
M84	PTF1A_HUMAN.H11MO.0.B	-8	0.0115868	8.91027	0.304711	18	CCGCCTCGGGCCCGGGGGGCTCGCCCAGAGCCTCGCAGAT	CCAGCTGCCCCCTTTCCC	+
M84	RARG_HUMAN.H11MO.0.B	-24	0.0123895	9.52752	0.318226	16	CCGCCTCGGGCCCGGGGGGCTCGCCCAGAGCCTCGCAGAT	CCCAGGTCACTCTGACCT	-
M84	EGR2_HUMAN.H11MO.0.A	-18	0.013243	10.1839	0.330852	18	CCGCCTCGGGCCCGGGGGGCTCGCCCAGAGCCTCGCAGAT	CCCCTCCCACACCCCCCC	-
M84	SPIC_HUMAN.H11MO.0.D	-6	0.0135304	10.4049	0.33249	13	CCGCCTCGGGCCCGGGGGGCTCGCCCAGAGCCTCGCAGAT	GAGGAAGGGGAGG	+
M84	RFX5_HUMAN.H11MO.0.A	-19	0.014006	10.7706	0.338627	20	CCGCCTCGGGCCCGGGGGGCTCGCCCAGAGCCTCGCAGAT	GTCAGCTGTTGCTAGGCAGA	+
M84	LYL1_HUMAN.H11MO.0.A	-8	0.0161054	12.3851	0.383205	14	CCGCCTCGGGCCCGGGGGGCTCGCCCAGAGCCTCGCAGAT	CCAGCTGTTTCCTG	+
M84	MYB_HUMAN.H11MO.0.A	-23	0.0165508	12.7276	0.387648	12	CCGCCTCGGGCCCGGGGGGCTCGCCCAGAGCCTCGCAGAT	CCAACTGCCACC	-
M84	MXI1_HUMAN.H11MO.0.A	0	0.0171801	13.2115	0.395738	15	CCGCCTCGGGCCCGGGGGGCTCGCCCAGAGCCTCGCAGAT	GCACGTGGCGGCGGG	+
M84	COT1_HUMAN.H11MO.0.C	-13	0.0181952	13.9921	0.401094	17	CCGCCTCGGGCCCGGGGGGCTCGCCCAGAGCCTCGCAGAT	GGGGTCAGAGGTCAGGG	+
M84	ZN322_HUMAN.H11MO.0.B	-15	0.0190461	14.6464	0.413766	20	CCGCCTCGGGCCCGGGGGGCTCGCCCAGAGCCTCGCAGAT	GAGCCTGGTACAGAGCCTGG	+
M84	PAX5_HUMAN.H11MO.0.A	-9	0.0220546	16.96	0.462204	21	CCGCCTCGGGCCCGGGGGGCTCGCCCAGAGCCTCGCAGAT	GTCACGCTCTGCTGCCCAGGC	-
M84	COT2_HUMAN.H11MO.1.A	-13	0.0222007	17.0724	0.462204	17	CCGCCTCGGGCCCGGGGGGCTCGCCCAGAGCCTCGCAGAT	GGGGTCAAAGGTCAGGG	+
M84	KLF16_HUMAN.H11MO.0.D	0	0.0233998	17.9944	0.467533	19	CCGCCTCGGGCCCGGGGGGCTCGCCCAGAGCCTCGCAGAT	GGGGGCGGGGGGGGGGGGG	+
M84	TFCP2_HUMAN.H11MO.0.D	-23	0.0234925	18.0657	0.467533	16	CCGCCTCGGGCCCGGGGGGCTCGCCCAGAGCCTCGCAGAT	GCCTGAACTGGCCAGA	+
M84	BHE41_HUMAN.H11MO.0.D	-17	0.0242185	18.624	0.471371	20	CCGCCTCGGGCCCGGGGGGCTCGCCCAGAGCCTCGCAGAT	GCCTCTGCACGTGACCCGGT	-
M84	ZN667_HUMAN.H11MO.0.C	-9	0.024876	19.1297	0.471371	19	CCGCCTCGGGCCCGGGGGGCTCGCCCAGAGCCTCGCAGAT	GCTGAGCTTTTAAGGCCAC	-
M84	Z324A_HUMAN.H11MO.0.C	-3	0.0251567	19.3455	0.471371	23	CCGCCTCGGGCCCGGGGGGCTCGCCCAGAGCCTCGCAGAT	TGGCAGCAAAGGATGGTTTGATA	-
M84	PAX8_HUMAN.H11MO.0.D	-20	0.0270249	20.7821	0.480699	14	CCGCCTCGGGCCCGGGGGGCTCGCCCAGAGCCTCGCAGAT	GTCACTGAAGCGGG	+
M86	IRX2_HUMAN.H11MO.0.D	-4	0.000104221	0.0801458	0.16005	19	CCCGGCACGGGGAGGCAGCGTCGCGGCAGCGGGCGGGCGT	ACATGGGTGGGCATGTTGG	+
M86	ZN563_HUMAN.H11MO.0.C	-9	0.000738957	0.568258	0.375	21	CCCGGCACGGGGAGGCAGCGTCGCGGCAGCGGGCGGGCGT	GGGATCCTCACTGGCAGCTGC	+
M86	RXRA_HUMAN.H11MO.0.A	-7	0.000976767	0.751134	0.375	20	CCCGGCACGGGGAGGCAGCGTCGCGGCAGCGGGCGGGCGT	GGGGGAGGCAGAGGTCAGAG	+
M86	SPIC_HUMAN.H11MO.0.D	-2	0.00125704	0.966665	0.386082	13	CCCGGCACGGGGAGGCAGCGTCGCGGCAGCGGGCGGGCGT	GAGGAAGGGGAGG	+
M86	ZFX_HUMAN.H11MO.1.A	-4	0.00187736	1.44369	0.456862	17	CCCGGCACGGGGAGGCAGCGTCGCGGCAGCGGGCGGGCGT	GGGGGCGGAGGCCGGGG	+
M86	THAP1_HUMAN.H11MO.0.C	-9	0.00208403	1.60262	0.456862	22	CCCGGCACGGGGAGGCAGCGTCGCGGCAGCGGGCGGGCGT	CGCCGCCATCTTGGCTGCGGGC	+
M86	PATZ1_HUMAN.H11MO.0.C	-2	0.00237999	1.83021	0.456862	22	CCCGGCACGGGGAGGCAGCGTCGCGGCAGCGGGCGGGCGT	GGGGAGGGGGCGGGGGGGGAGG	+
M86	SP3_HUMAN.H11MO.0.B	-3	0.00286053	2.19975	0.488095	20	CCCGGCACGGGGAGGCAGCGTCGCGGCAGCGGGCGGGCGT	GGGGGGGGGCGGGGCCGGGG	+
M88	ZN563_HUMAN.H11MO.0.C	-5	0.000482622	0.371136	0.394308	21	GAGCGCTGGCGGCGACCGCGGAGCTGGGCCGGGAACGGGC	GCAGCTGCCAGTGAGGATCCC	-
M88	IRX2_HUMAN.H11MO.0.D	-14	0.000685217	0.526932	0.394308	19	GAGCGCTGGCGGCGACCGCGGAGCTGGGCCGGGAACGGGC	ACATGGGTGGGCATGTTGG	+
M88	TLX1_HUMAN.H11MO.0.D	-5	0.00175667	1.35088	0.394308	17	GAGCGCTGGCGGCGACCGCGGAGCTGGGCCGGGAACGGGC	CTGGCAAGTTGCCAAGG	+
M88	RXRA_HUMAN.H11MO.0.A	-16	0.00183762	1.41313	0.394308	20	GAGCGCTGGCGGCGACCGCGGAGCTGGGCCGGGAACGGGC	CTCTGACCTCTGCCTCCCCC	-
M88	ZFX_HUMAN.H11MO.1.A	-6	0.0020494	1.57599	0.394308	17	GAGCGCTGGCGGCGACCGCGGAGCTGGGCCGGGAACGGGC	GGGGGCGGAGGCCGGGG	+
M88	GATA1_HUMAN.H11MO.0.A	-5	0.00239729	1.84351	0.394308	19	GAGCGCTGGCGGCGACCGCGGAGCTGGGCCGGGAACGGGC	CTGGCGGGGACAGATAAGA	+
M88	SP3_HUMAN.H11MO.0.B	-9	0.00242343	1.86361	0.394308	20	GAGCGCTGGCGGCGACCGCGGAGCTGGGCCGGGAACGGGC	GGGGGGGGGCGGGGCCGGGG	+
M88	KLF6_HUMAN.H11MO.0.A	-11	0.0025727	1.97841	0.394308	19	GAGCGCTGGCGGCGACCGCGGAGCTGGGCCGGGAACGGGC	GGAAGGGCGGGGCCGGGGG	+
M88	ZN341_HUMAN.H11MO.0.C	-2	0.00306588	2.35766	0.427178	22	GAGCGCTGGCGGCGACCGCGGAGCTGGGCCGGGAACGGGC	GGGGGGGGGGGGAGGGAAGAGC	+
M88	THAP1_HUMAN.H11MO.0.C	-7	0.0037078	2.8513	0.465399	22	GAGCGCTGGCGGCGACCGCGGAGCTGGGCCGGGAACGGGC	CGCCGCCATCTTGGCTGCGGGC	+
M88	PATZ1_HUMAN.H11MO.0.C	-2	0.00506319	3.89359	0.465399	22	GAGCGCTGGCGGCGACCGCGGAGCTGGGCCGGGAACGGGC	GGGGAGGGGGCGGGGGGGGAGG	+
M88	SP2_HUMAN.H11MO.0.A	-8	0.00506319	3.89359	0.465399	22	GAGCGCTGGCGGCGACCGCGGAGCTGGGCCGGGAACGGGC	GGGGGGGGGGCGGGGCCGGGGG	+
M88	ZN589_HUMAN.H11MO.0.D	-6	0.00556709	4.28109	0.465399	16	GAGCGCTGGCGGCGACCGCGGAGCTGGGCCGGGAACGGGC	CGGCAGTAACCGTGGG	-
M88	ZN554_HUMAN.H11MO.0.C	-17	0.0065489	5.0361	0.465399	20	GAGCGCTGGCGGCGACCGCGGAGCTGGGCCGGGAACGGGC	GCTGAGCCATGTGGGGTGCT	+
M88	PROX1_HUMAN.H11MO.0.D	-1	0.0066485	5.1127	0.465399	17	GAGCGCTGGCGGCGACCGCGGAGCTGGGCCGGGAACGGGC	GGGTAAGGCGGGTTGGG	+
M88	GATA2_HUMAN.H11MO.0.A	-29	0.00668038	5.13721	0.465399	11	GAGCGCTGGCGGCGACCGCGGAGCTGGGCCGGGAACGGGC	CTGGGGGGTGGAGATAAGG	+
M90	HES7_HUMAN.H11MO.0.D	-25	0.000205516	0.158042	0.0824144	12	TGCACTGTGGGACCGGGCGCGTGGGCGGGAAGTGCCGAGC	CGGCACGTGCCA	-
M90	E2F4_HUMAN.H11MO.0.A	-20	0.000255562	0.196527	0.0824144	13	TGCACTGTGGGACCGGGCGCGTGGGCGGGAAGTGCCGAGC	GGGGGCGGGAAAT	+
M90	EGR1_HUMAN.H11MO.0.A	-14	0.000354403	0.272536	0.0824144	17	TGCACTGTGGGACCGGGCGCGTGGGCGGGAAGTGCCGAGC	GAGGGCGTGGGCGGGGG	+
M90	SP1_HUMAN.H11MO.0.A	-6	0.000393482	0.302588	0.0824144	22	TGCACTGTGGGACCGGGCGCGTGGGCGGGAAGTGCCGAGC	GGGGGGCGGGGCCGGGGGGGGG	+
M90	E2F1_HUMAN.H11MO.0.A	-19	0.000397471	0.305655	0.0824144	14	TGCACTGTGGGACCGGGCGCGTGGGCGGGAAGTGCCGAGC	GGGGGGCGGGAAAG	+
M90	EGR2_HUMAN.H11MO.1.A	-15	0.000529163	0.406926	0.0824144	16	TGCACTGTGGGACCGGGCGCGTGGGCGGGAAGTGCCGAGC	GGGGCGTGGGCGGGGG	+
M90	ETV1_HUMAN.H11MO.0.A	-23	0.000558202	0.429257	0.0824144	11	TGCACTGTGGGACCGGGCGCGTGGGCGGGAAGTGCCGAGC	GGCCGGAAGTG	+
M90	ELK1_HUMAN.H11MO.0.B	-24	0.000594032	0.456811	0.0824144	11	TGCACTGTGGGACCGGGCGCGTGGGCGGGAAGTGCCGAGC	ACCGGAAGTGG	+
M90	E2F6_HUMAN.H11MO.0.A	-21	0.00060746	0.467137	0.0824144	13	TGCACTGTGGGACCGGGCGCGTGGGCGGGAAGTGCCGAGC	GGGGCGGGAAGGG	+
M90	E2F3_HUMAN.H11MO.0.A	-21	0.000672303	0.517001	0.0824144	11	TGCACTGTGGGACCGGGCGCGTGGGCGGGAAGTGCCGAGC	AGGGCGGGAAA	+
M90	KLF13_HUMAN.H11MO.0.D	-18	0.000714992	0.549829	0.0824144	11	TGCACTGTGGGACCGGGCGCGTGGGCGGGAAGTGCCGAGC	AGGGGGGCGTG	+
M90	TFDP1_HUMAN.H11MO.0.C	-19	0.000724318	0.557001	0.0824144	14	TGCACTGTGGGACCGGGCGCGTGGGCGGGAAGTGCCGAGC	GGGGGGCGGGAAAA	+
M90	ELK4_HUMAN.H11MO.0.A	-23	0.000976868	0.751212	0.103211	12	TGCACTGTGGGACCGGGCGCGTGGGCGGGAAGTGCCGAGC	GACCGGAAGTGG	+
M90	TBX15_HUMAN.H11MO.0.D	-8	0.00123768	0.951776	0.112974	19	TGCACTGTGGGACCGGGCGCGTGGGCGGGAAGTGCCGAGC	GGGGGGGGGGGGGTGGGGG	+
M90	KLF14_HUMAN.H11MO.0.D	-12	0.00124774	0.959512	0.112974	13	TGCACTGTGGGACCGGGCGCGTGGGCGGGAAGTGCCGAGC	AGGGGGGCGTGGC	+
M90	HES5_HUMAN.H11MO.0.D	-25	0.00137479	1.05721	0.112974	12	TGCACTGTGGGACCGGGCGCGTGGGCGGGAAGTGCCGAGC	TGGCACGTGCCG	+
M90	ZN341_HUMAN.H11MO.0.C	-13	0.00158917	1.22207	0.117402	22	TGCACTGTGGGACCGGGCGCGTGGGCGGGAAGTGCCGAGC	GGGGGGGGGGGGAGGGAAGAGC	+
M90	ELK3_HUMAN.H11MO.0.D	-23	0.00172025	1.32287	0.117402	12	TGCACTGTGGGACCGGGCGCGTGGGCGGGAAGTGCCGAGC	CCCAGGAAGTGC	+
M90	SP2_HUMAN.H11MO.0.A	-15	0.00172432	1.326	0.117402	22	TGCACTGTGGGACCGGGCGCGTGGGCGGGAAGTGCCGAGC	GGGGGGGGGGCGGGGCCGGGGG	+
M90	E2F4_HUMAN.H11MO.1.A	-23	0.00176718	1.35896	0.117402	14	TGCACTGTGGGACCGGGCGCGTGGGCGGGAAGTGCCGAGC	GGCGGGAAATTTGA	+
M90	NRF1_HUMAN.H11MO.0.A	-12	0.00182552	1.40383	0.117402	17	TGCACTGTGGGACCGGGCGCGTGGGCGGGAAGTGCCGAGC	CACTGCGCATGCGCAGG	+
M90	EGR2_HUMAN.H11MO.0.A	-12	0.00197624	1.51973	0.119569	18	TGCACTGTGGGACCGGGCGCGTGGGCGGGAAGTGCCGAGC	GGGGGGGTGTGGGAGGGG	+
M90	ETS1_HUMAN.H11MO.0.A	-22	0.00202088	1.55406	0.119569	13	TGCACTGTGGGACCGGGCGCGTGGGCGGGAAGTGCCGAGC	AGACAGGAAGTGG	+
M90	E2F7_HUMAN.H11MO.0.B	-21	0.00224549	1.72678	0.127748	13	TGCACTGTGGGACCGGGCGCGTGGGCGGGAAGTGCCGAGC	GGGGCGGGAAAGG	+
M90	KLF1_HUMAN.H11MO.0.A	-15	0.00239667	1.84304	0.131299	14	TGCACTGTGGGACCGGGCGCGTGGGCGGGAAGTGCCGAGC	GGGGCGGGGCCGGG	+
M90	ZN148_HUMAN.H11MO.0.D	-15	0.0026115	2.00825	0.137959	15	TGCACTGTGGGACCGGGCGCGTGGGCGGGAAGTGCCGAGC	GGGGTGGGGGAGGGG	+
M90	GABPA_HUMAN.H11MO.0.A	-21	0.00323355	2.4866	0.16493	14	TGCACTGTGGGACCGGGCGCGTGGGCGGGAAGTGCCGAGC	GGAACCGGAAGTGG	+
M90	SP1_HUMAN.H11MO.1.A	-13	0.00356893	2.74451	0.175968	14	TGCACTGTGGGACCGGGCGCGTGGGCGGGAAGTGCCGAGC	GGGGGGCGGGGCCG	+
M90	ZEP1_HUMAN.H11MO.0.D	-25	0.00388728	2.98932	0.182059	12	TGCACTGTGGGACCGGGCGCGTGGGCGGGAAGTGCCGAGC	TGGGAAATCCCC	+
M90	TBX1_HUMAN.H11MO.0.D	-22	0.00408136	3.13857	0.182059	18	TGCACTGTGGGACCGGGCGCGTGGGCGGGAAGTGCCGAGC	GGGTGGGCAGGGGTGGGCGG	+
M90	ELF2_HUMAN.H11MO.0.C	-22	0.00417021	3.20689	0.182059	13	TGCACTGTGGGACCGGGCGCGTGGGCGGGAAGTGCCGAGC	AACCCGGAAGTGG	+
M90	KLF16_HUMAN.H11MO.0.D	-12	0.00432499	3.32592	0.182059	19	TGCACTGTGGGACCGGGCGCGTGGGCGGGAAGTGCCGAGC	GGGGGCGGGGGGGGGGGGG	+
M90	ZN341_HUMAN.H11MO.1.C	-27	0.00439995	3.38356	0.182059	9	TGCACTGTGGGACCGGGCGCGTGGGCGGGAAGTGCCGAGC	GGAACAGCC	+
M90	MYCN_HUMAN.H11MO.0.A	-14	0.00455403	3.50205	0.182059	12	TGCACTGTGGGACCGGGCGCGTGGGCGGGAAGTGCCGAGC	GGCCACGTGGGC	+
M90	SP2_HUMAN.H11MO.1.B	-19	0.00455403	3.50205	0.182059	12	TGCACTGTGGGACCGGGCGCGTGGGCGGGAAGTGCCGAGC	AGGGGGCGGGGC	+
M90	MAX_HUMAN.H11MO.0.A	-14	0.00531641	4.08832	0.205399	10	TGCACTGTGGGACCGGGCGCGTGGGCGGGAAGTGCCGAGC	GAGCACGTGG	+
M90	MXI1_HUMAN.H11MO.1.A	-14	0.00541559	4.16459	0.205399	11	TGCACTGTGGGACCGGGCGCGTGGGCGGGAAGTGCCGAGC	GAGCACGTGGG	-
M90	ERG_HUMAN.H11MO.0.A	-22	0.00592163	4.55373	0.218977	13	TGCACTGTGGGACCGGGCGCGTGGGCGGGAAGTGCCGAGC	GGGCAGGAAGTGG	+
M90	KLF9_HUMAN.H11MO.0.C	-11	0.00610371	4.69375	0.220205	15	TGCACTGTGGGACCGGGCGCGTGGGCGGGAAGTGCCGAGC	GGAGGGGGCGTGGCC	+
M90	FLI1_HUMAN.H11MO.1.A	-22	0.00721046	5.54484	0.246956	13	TGCACTGTGGGACCGGGCGCGTGGGCGGGAAGTGCCGAGC	AGGCAGGAAGTGG	+
M90	ELF1_HUMAN.H11MO.0.A	-21	0.00734607	5.64913	0.246956	14	TGCACTGTGGGACCGGGCGCGTGGGCGGGAAGTGCCGAGC	GAACCCGGAAGTGG	+
M90	AHR_HUMAN.H11MO.0.B	-15	0.00757532	5.82542	0.249004	9	TGCACTGTGGGACCGGGCGCGTGGGCGGGAAGTGCCGAGC	GTTGCGTGC	+
M90	SP3_HUMAN.H11MO.0.B	-16	0.0083733	6.43907	0.252638	20	TGCACTGTGGGACCGGGCGCGTGGGCGGGAAGTGCCGAGC	GGGGGGGGGCGGGGCCGGGG	+
M90	PATZ1_HUMAN.H11MO.0.C	-15	0.00852594	6.55645	0.252638	22	TGCACTGTGGGACCGGGCGCGTGGGCGGGAAGTGCCGAGC	GGGGAGGGGGCGGGGGGGGAGG	+
M90	ETV7_HUMAN.H11MO.0.D	-25	0.00852911	6.55888	0.252638	7	TGCACTGTGGGACCGGGCGCGTGGGCGGGAAGTGCCGAGC	CAGGAAG	+
M90	EGR3_HUMAN.H11MO.0.D	-17	0.00876474	6.74009	0.252638	11	TGCACTGTGGGACCGGGCGCGTGGGCGGGAAGTGCCGAGC	AGAGTGGGTGT	+
M90	EGR4_HUMAN.H11MO.0.D	-15	0.00876474	6.74009	0.252638	11	TGCACTGTGGGACCGGGCGCGTGGGCGGGAAGTGCCGAGC	GGCGGCAGGGC	+
M90	MAZ_HUMAN.H11MO.1.A	-20	0.00876474	6.74009	0.252638	11	TGCACTGTGGGACCGGGCGCGTGGGCGGGAAGTGCCGAGC	GAGGGAGGGGG	+
M90	USF1_HUMAN.H11MO.0.A	-14	0.00888146	6.82984	0.252638	12	TGCACTGTGGGACCGGGCGCGTGGGCGGGAAGTGCCGAGC	GGTCACGTGACC	+
M90	KLF12_HUMAN.H11MO.0.C	-7	0.00923741	7.10357	0.257805	11	TGCACTGTGGGACCGGGCGCGTGGGCGGGAAGTGCCGAGC	AGGGGCGGGGC	+
M90	GLIS1_HUMAN.H11MO.0.D	-18	0.00964284	7.41535	0.260178	13	TGCACTGTGGGACCGGGCGCGTGGGCGGGAAGTGCCGAGC	TCGTGGGGGGTCT	+
M90	ZN740_HUMAN.H11MO.0.D	-19	0.00971734	7.47263	0.260178	14	TGCACTGTGGGACCGGGCGCGTGGGCGGGAAGTGCCGAGC	GGGGGGGGGGTGGG	+
M90	FEV_HUMAN.H11MO.0.B	-24	0.00985013	7.57475	0.260178	10	TGCACTGTGGGACCGGGCGCGTGGGCGGGAAGTGCCGAGC	GCGGGAAGCG	+
M90	ZBT14_HUMAN.H11MO.0.C	-13	0.0101539	7.80838	0.260844	9	TGCACTGTGGGACCGGGCGCGTGGGCGGGAAGTGCCGAGC	GGAGCGCGC	+
M90	NFKB2_HUMAN.H11MO.0.B	-25	0.0102546	7.88581	0.260844	11	TGCACTGTGGGACCGGGCGCGTGGGCGGGAAGTGCCGAGC	GGGAAAGCCCC	+
M90	SALL4_HUMAN.H11MO.0.B	-19	0.0104044	8.00097	0.260844	10	TGCACTGTGGGACCGGGCGCGTGGGCGGGAAGTGCCGAGC	GGAGGGTGGG	+
M90	MYC_HUMAN.H11MO.0.A	-14	0.0108014	8.30624	0.266283	11	TGCACTGTGGGACCGGGCGCGTGGGCGGGAAGTGCCGAGC	GAGCACGTGGC	-
M90	FLI1_HUMAN.H11MO.0.A	-20	0.0113128	8.69955	0.267677	18	TGCACTGTGGGACCGGGCGCGTGGGCGGGAAGTGCCGAGC	GGAGGAAGGAAGGAGGGA	+
M90	TFEB_HUMAN.H11MO.0.C	-14	0.0113961	8.76362	0.267677	9	TGCACTGTGGGACCGGGCGCGTGGGCGGGAAGTGCCGAGC	GGTCACGTG	+
M90	USF2_HUMAN.H11MO.0.A	-13	0.0114281	8.78824	0.267677	19	TGCACTGTGGGACCGGGCGCGTGGGCGGGAAGTGCCGAGC	GGGTCACGTGGCCGCGGCG	+
M90	ZF64A_HUMAN.H11MO.0.D	-7	0.0115817	8.90636	0.267677	16	TGCACTGTGGGACCGGGCGCGTGGGCGGGAAGTGCCGAGC	GGGGCCCGGGAACCTG	+
M90	ZN281_HUMAN.H11MO.0.A	-16	0.0119862	9.21737	0.272762	15	TGCACTGTGGGACCGGGCGCGTGGGCGGGAAGTGCCGAGC	GGGTGGGGGAGGGGA	+
M90	NFKB1_HUMAN.H11MO.1.B	-26	0.0132699	10.2045	0.294967	11	TGCACTGTGGGACCGGGCGCGTGGGCGGGAAGTGCCGAGC	GGGAAATTCCC	+
M90	KLF3_HUMAN.H11MO.0.B	-16	0.0133608	10.2744	0.294967	19	TGCACTGTGGGACCGGGCGCGTGGGCGGGAAGTGCCGAGC	GGGGAGGGGCGGGGCCGGG	+
M90	E2F2_HUMAN.H11MO.0.B	-23	0.0143838	11.0611	0.307539	10	TGCACTGTGGGACCGGGCGCGTGGGCGGGAAGTGCCGAGC	GGCGCGAAAC	+
M90	HIF1A_HUMAN.H11MO.0.C	-27	0.0144037	11.0765	0.307539	8	TGCACTGTGGGACCGGGCGCGTGGGCGGGAAGTGCCGAGC	GGACGTGC	+
M90	ZN257_HUMAN.H11MO.0.C	-23	0.014554	11.192	0.307539	12	TGCACTGTGGGACCGGGCGCGTGGGCGGGAAGTGCCGAGC	AGAGGCAAGAGC	-
M90	ZN467_HUMAN.H11MO.0.C	-7	0.0152952	11.762	0.318651	22	TGCACTGTGGGACCGGGCGCGTGGGCGGGAAGTGCCGAGC	GGGGAGGGGAGGGGGGGGGGGG	+
M90	HEY1_HUMAN.H11MO.0.D	-14	0.0160314	12.3281	0.328057	12	TGCACTGTGGGACCGGGCGCGTGGGCGGGAAGTGCCGAGC	TGGCACGTGTCG	+
M90	HES1_HUMAN.H11MO.0.D	-14	0.0161903	12.4504	0.328057	13	TGCACTGTGGGACCGGGCGCGTGGGCGGGAAGTGCCGAGC	GGGCTCGTGGCGG	-
M90	AP2D_HUMAN.H11MO.0.D	-8	0.0182912	14.0659	0.365618	14	TGCACTGTGGGACCGGGCGCGTGGGCGGGAAGTGCCGAGC	CGCCCGAGGCGCGT	+
M90	E2F8_HUMAN.H11MO.0.D	-20	0.0194104	14.9266	0.381156	12	TGCACTGTGGGACCGGGCGCGTGGGCGGGAAGTGCCGAGC	TTTGGCGGGAAA	+
M90	BHE40_HUMAN.H11MO.0.A	-15	0.0197292	15.1717	0.381156	10	TGCACTGTGGGACCGGGCGCGTGGGCGGGAAGTGCCGAGC	GGCACGTGAC	+
M90	GLI2_HUMAN.H11MO.0.D	-16	0.0198416	15.2582	0.381156	11	TGCACTGTGGGACCGGGCGCGTGGGCGGGAAGTGCCGAGC	GTGGGTGGTCT	+
M90	ZNF76_HUMAN.H11MO.0.C	2	0.0203117	15.6197	0.385184	20	TGCACTGTGGGACCGGGCGCGTGGGCGGGAAGTGCCGAGC	GGGGCATTCTGGGAATTGTAGT	+
M90	WT1_HUMAN.H11MO.0.C	-20	0.0207915	15.9886	0.389292	20	TGCACTGTGGGACCGGGCGCGTGGGCGGGAAGTGCCGAGC	GGGCGGGGGAGGAGGGGGGG	+
M90	GLIS3_HUMAN.H11MO.0.D	-20	0.0218821	16.8273	0.40459	10	TGCACTGTGGGACCGGGCGCGTGGGCGGGAAGTGCCGAGC	GTGGGGGGTA	+
M90	TF65_HUMAN.H11MO.0.A	-25	0.0227675	17.5082	0.409061	14	TGCACTGTGGGACCGGGCGCGTGGGCGGGAAGTGCCGAGC	CTGGAAATTCCCTG	-
M90	REL_HUMAN.H11MO.0.B	-22	0.0228384	17.5628	0.409061	15	TGCACTGTGGGACCGGGCGCGTGGGCGGGAAGTGCCGAGC	TGAAGGGAAATTCCA	+
M90	MAZ_HUMAN.H11MO.0.A	-6	0.0233554	17.9603	0.409061	22	TGCACTGTGGGACCGGGCGCGTGGGCGGGAAGTGCCGAGC	GGGGGAGGGGGGGGGGGGGGGG	+
M90	ZN143_HUMAN.H11MO.0.A	0	0.0233554	17.9603	0.409061	22	TGCACTGTGGGACCGGGCGCGTGGGCGGGAAGTGCCGAGC	GGCATTCTGGGAATTGTAGTTC	+
M90	ELF5_HUMAN.H11MO.0.A	-20	0.0238152	18.3139	0.409061	15	TGCACTGTGGGACCGGGCGCGTGGGCGGGAAGTGCCGAGC	GGAAGGAGGAAGTGG	+
M90	MXI1_HUMAN.H11MO.0.A	-16	0.0238152	18.3139	0.409061	15	TGCACTGTGGGACCGGGCGCGTGGGCGGGAAGTGCCGAGC	GCACGTGGCGGCGGG	+
M90	ZN320_HUMAN.H11MO.0.C	-5	0.0240597	18.5019	0.409061	20	TGCACTGTGGGACCGGGCGCGTGGGCGGGAAGTGCCGAGC	GTGGGACCAGGGGGCCAGTG	+
M90	HNF4A_HUMAN.H11MO.0.A	0	0.024825	19.0904	0.416643	14	TGCACTGTGGGACCGGGCGCGTGGGCGGGAAGTGCCGAGC	TGGACTTTGGACTC	-
M90	ETV4_HUMAN.H11MO.0.B	-23	0.0253506	19.4946	0.416643	11	TGCACTGTGGGACCGGGCGCGTGGGCGGGAAGTGCCGAGC	AACAGGAAGGG	+
M90	MBD2_HUMAN.H11MO.0.B	-8	0.0253506	19.4946	0.416643	11	TGCACTGTGGGACCGGGCGCGTGGGCGGGAAGTGCCGAGC	GGGGCCGGAGG	+
M90	NR0B1_HUMAN.H11MO.0.D	-18	0.0268464	20.6448	0.434939	10	TGCACTGTGGGACCGGGCGCGTGGGCGGGAAGTGCCGAGC	GCGTGGGAGA	+
M90	HEY2_HUMAN.H11MO.0.D	-12	0.0278714	21.4331	0.443296	17	TGCACTGTGGGACCGGGCGCGTGGGCGGGAAGTGCCGAGC	GGGGGCACGTGGCATTA	+
M90	ETV6_HUMAN.H11MO.0.D	-24	0.029161	22.4248	0.457554	9	TGCACTGTGGGACCGGGCGCGTGGGCGGGAAGTGCCGAGC	ACAGGAAGT	+
M90	KLF4_HUMAN.H11MO.0.A	-21	0.0296959	22.8362	0.457554	10	TGCACTGTGGGACCGGGCGCGTGGGCGGGAAGTGCCGAGC	AGGGTGTGGC	+
M90	MITF_HUMAN.H11MO.0.A	-14	0.0296959	22.8362	0.457554	10	TGCACTGTGGGACCGGGCGCGTGGGCGGGAAGTGCCGAGC	GGTCACGTGA	-
M90	PATZ1_HUMAN.H11MO.1.C	-25	0.0307461	23.6438	0.468852	9	TGCACTGTGGGACCGGGCGCGTGGGCGGGAAGTGCCGAGC	AGGGAGGGG	+
M90	ETV2_HUMAN.H11MO.0.B	-20	0.0311217	23.9326	0.469737	16	TGCACTGTGGGACCGGGCGCGTGGGCGGGAAGTGCCGAGC	GGAAACAGGAAGTGGG	+
M90	ZNF18_HUMAN.H11MO.0.C	-5	0.0323623	24.8866	0.473952	12	TGCACTGTGGGACCGGGCGCGTGGGCGGGAAGTGCCGAGC	GGTGTGAACTGG	+
M90	ZN770_HUMAN.H11MO.0.C	-13	0.0328951	25.2963	0.476352	22	TGCACTGTGGGACCGGGCGCGTGGGCGGGAAGTGCCGAGC	GGGAGGCTGAGGCGGGAGGATC	+
M90	ETV5_HUMAN.H11MO.0.C	-22	0.033443	25.7177	0.476352	14	TGCACTGTGGGACCGGGCGCGTGGGCGGGAAGTGCCGAGC	GAGCAGGAAGTGAG	+
M90	BMAL1_HUMAN.H11MO.0.A	-14	0.0337917	25.9858	0.476352	11	TGCACTGTGGGACCGGGCGCGTGGGCGGGAAGTGCCGAGC	AGTCACGTGGC	-
M90	ZBT48_HUMAN.H11MO.0.C	-5	0.0338645	26.0418	0.476352	12	TGCACTGTGGGACCGGGCGCGTGGGCGGGAAGTGCCGAGC	TTAGGGACCGTG	+
M90	AP2B_HUMAN.H11MO.0.B	-16	0.0344882	26.5214	0.476352	10	TGCACTGTGGGACCGGGCGCGTGGGCGGGAAGTGCCGAGC	GCCCGGGGGC	+
M90	KLF5_HUMAN.H11MO.0.A	-15	0.0348757	26.8194	0.476352	14	TGCACTGTGGGACCGGGCGCGTGGGCGGGAAGTGCCGAGC	AGGGTGGGGCTGGG	+
M90	ZBTB4_HUMAN.H11MO.0.D	-12	0.0351037	26.9948	0.476352	17	TGCACTGTGGGACCGGGCGCGTGGGCGGGAAGTGCCGAGC	CCTAGATGGCAGGTGGG	+
M90	ZBT17_HUMAN.H11MO.0.A	-14	0.0353936	27.2177	0.476352	19	TGCACTGTGGGACCGGGCGCGTGGGCGGGAAGTGCCGAGC	GAGGGTGGGGGAGGGGAAG	+
M90	TFE3_HUMAN.H11MO.0.B	-14	0.036235	27.8647	0.482861	10	TGCACTGTGGGACCGGGCGCGTGGGCGGGAAGTGCCGAGC	GGTCACGTGA	+
M90	ARNT2_HUMAN.H11MO.0.D	-17	0.0370607	28.4997	0.489455	12	TGCACTGTGGGACCGGGCGCGTGGGCGGGAAGTGCCGAGC	GGCGTGGGAGGC	+
M90	SP4_HUMAN.H11MO.1.A	-17	0.0378763	29.1269	0.491709	16	TGCACTGTGGGACCGGGCGCGTGGGCGGGAAGTGCCGAGC	GGAGGGGGCGGGGCCG	+
M90	EPAS1_HUMAN.H11MO.0.B	-27	0.0378962	29.1422	0.491709	9	TGCACTGTGGGACCGGGCGCGTGGGCGGGAAGTGCCGAGC	GTACGTGCC	+
M90	ZN524_HUMAN.H11MO.0.D	-14	0.0388552	29.8797	0.492178	18	TGCACTGTGGGACCGGGCGCGTGGGCGGGAAGTGCCGAGC	GGGTTCGAGGGTTCGAGT	+
M90	MLX_HUMAN.H11MO.0.D	-13	0.0389064	29.919	0.492178	11	TGCACTGTGGGACCGGGCGCGTGGGCGGGAAGTGCCGAGC	TGATCACGTGC	+
M90	EHF_HUMAN.H11MO.0.B	-21	0.0389306	29.9376	0.492178	15	TGCACTGTGGGACCGGGCGCGTGGGCGGGAAGTGCCGAGC	GAACCAGGAAGTGGC	+
M91	ZN589_HUMAN.H11MO.0.D	-18	0.000595735	0.45812	0.468003	16	GAGCCGGCTTGGCTCCCTCGGCGAGACGAAGGGGATAGCT	CGGCAGTAACCGTGGG	-
M91	IRX2_HUMAN.H11MO.0.D	-6	0.000718818	0.552771	0.468003	19	GAGCCGGCTTGGCTCCCTCGGCGAGACGAAGGGGATAGCT	ACATGGGTGGGCATGTTGG	+
M91	RXRA_HUMAN.H11MO.0.A	-20	0.000916466	0.704763	0.468003	20	GAGCCGGCTTGGCTCCCTCGGCGAGACGAAGGGGATAGCT	GGGGGAGGCAGAGGTCAGAG	+
M92	IRX2_HUMAN.H11MO.0.D	-16	0.000112126	0.086225	0.171247	19	GGGCCCGTGGCGGCCAGCCCCGCAGGGGCTGCAGGTGTCC	ACATGGGTGGGCATGTTGG	+
M92	GATA1_HUMAN.H11MO.0.A	-28	0.000910446	0.700133	0.394533	12	GGGCCCGTGGCGGCCAGCCCCGCAGGGGCTGCAGGTGTCC	CTGGCGGGGACAGATAAGA	+
M92	NR1D1_HUMAN.H11MO.0.B	-16	0.00132401	1.01816	0.394533	19	GGGCCCGTGGCGGCCAGCCCCGCAGGGGCTGCAGGTGTCC	AGGGAAGTGGGTCAGAAGG	+
M92	GATA2_HUMAN.H11MO.0.A	-28	0.00132401	1.01816	0.394533	12	GGGCCCGTGGCGGCCAGCCCCGCAGGGGCTGCAGGTGTCC	CTGGGGGGTGGAGATAAGG	+
M92	THAP1_HUMAN.H11MO.0.C	-17	0.00154995	1.19191	0.394533	22	GGGCCCGTGGCGGCCAGCCCCGCAGGGGCTGCAGGTGTCC	CGCCGCCATCTTGGCTGCGGGC	+
M92	BRAC_HUMAN.H11MO.0.A	-15	0.00292248	2.24738	0.455816	20	GGGCCCGTGGCGGCCAGCCCCGCAGGGGCTGCAGGTGTCC	TTAGCAGGGAGGTGTGAAAT	+
M92	RXRA_HUMAN.H11MO.0.A	-1	0.00312801	2.40544	0.455816	20	GGGCCCGTGGCGGCCAGCCCCGCAGGGGCTGCAGGTGTCC	CTCTGACCTCTGCCTCCCCC	-
M92	ZFX_HUMAN.H11MO.1.A	-7	0.00323594	2.48844	0.455816	17	GGGCCCGTGGCGGCCAGCCCCGCAGGGGCTGCAGGTGTCC	CCCCGGCCTCCGCCCCC	-
M92	ZN563_HUMAN.H11MO.0.C	-14	0.00328296	2.5246	0.455816	21	GGGCCCGTGGCGGCCAGCCCCGCAGGGGCTGCAGGTGTCC	GGGATCCTCACTGGCAGCTGC	+
M92	MAFA_HUMAN.H11MO.0.D	-19	0.00374133	2.87708	0.476169	21	GGGCCCGTGGCGGCCAGCCCCGCAGGGGCTGCAGGTGTCC	GTGCTGACCCCGCAGCCTTCG	+
M93	RXRA_HUMAN.H11MO.0.A	-18	1.32112e-05	0.0101594	0.0202748	20	GCAAGGCCGTGGCCCGCCCGGGGCGGGAGATGTCGCAGCA	GGGGGAGGCAGAGGTCAGAG	+
M93	IRX2_HUMAN.H11MO.0.D	-17	0.000222746	0.171291	0.170921	19	GCAAGGCCGTGGCCCGCCCGGGGCGGGAGATGTCGCAGCA	ACATGGGTGGGCATGTTGG	+
M93	ZFX_HUMAN.H11MO.1.A	-21	0.000448261	0.344713	0.229311	17	GCAAGGCCGTGGCCCGCCCGGGGCGGGAGATGTCGCAGCA	GGGGGCGGAGGCCGGGG	+
M93	GATA1_HUMAN.H11MO.0.A	-29	0.00144726	1.11294	0.440092	11	GCAAGGCCGTGGCCCGCCCGGGGCGGGAGATGTCGCAGCA	CTGGCGGGGACAGATAAGA	+
M93	SPIC_HUMAN.H11MO.0.D	-25	0.0020217	1.55469	0.440092	13	GCAAGGCCGTGGCCCGCCCGGGGCGGGAGATGTCGCAGCA	GAGGAAGGGGAGG	+
M93	ZN563_HUMAN.H11MO.0.C	-10	0.00208809	1.60574	0.440092	21	GCAAGGCCGTGGCCCGCCCGGGGCGGGAGATGTCGCAGCA	GCAGCTGCCAGTGAGGATCCC	-
M93	THAP1_HUMAN.H11MO.0.C	-16	0.00249453	1.9183	0.440092	22	GCAAGGCCGTGGCCCGCCCGGGGCGGGAGATGTCGCAGCA	GCCCGCAGCCAAGATGGCGGCG	-
M95	RXRA_HUMAN.H11MO.0.A	-13	0.000145111	0.111591	0.122912	20	CAGGTACGGGCGGAGGCGCCCATCAGGGAAAGAGGAGCCC	GGGGGAGGCAGAGGTCAGAG	+
M95	ZN667_HUMAN.H11MO.0.C	-12	0.000162461	0.124932	0.122912	19	CAGGTACGGGCGGAGGCGCCCATCAGGGAAAGAGGAGCCC	GCTGAGCTTTTAAGGCCAC	-
M95	NR1D1_HUMAN.H11MO.0.B	-16	0.000375647	0.288872	0.189468	19	CAGGTACGGGCGGAGGCGCCCATCAGGGAAAGAGGAGCCC	AGGGAAGTGGGTCAGAAGG	+
M95	RARG_HUMAN.H11MO.0.B	-21	0.000502542	0.386455	0.190103	18	CAGGTACGGGCGGAGGCGCCCATCAGGGAAAGAGGAGCCC	CCCAGGTCACTCTGACCT	-
M95	ZN563_HUMAN.H11MO.0.C	-19	0.000710105	0.546071	0.19939	21	CAGGTACGGGCGGAGGCGCCCATCAGGGAAAGAGGAGCCC	GCAGCTGCCAGTGAGGATCCC	-
M95	ZFX_HUMAN.H11MO.1.A	-11	0.000790638	0.608001	0.19939	17	CAGGTACGGGCGGAGGCGCCCATCAGGGAAAGAGGAGCCC	GGGGGCGGAGGCCGGGG	+
M95	IRX2_HUMAN.H11MO.0.D	-3	0.00113909	0.875958	0.246227	19	CAGGTACGGGCGGAGGCGCCCATCAGGGAAAGAGGAGCCC	ACATGGGTGGGCATGTTGG	+
M95	SP2_HUMAN.H11MO.0.A	-6	0.00150488	1.15726	0.26631	22	CAGGTACGGGCGGAGGCGCCCATCAGGGAAAGAGGAGCCC	GGGGGGGGGGCGGGGCCGGGGG	+
M95	TLX1_HUMAN.H11MO.0.D	-10	0.00165135	1.26989	0.26631	17	CAGGTACGGGCGGAGGCGCCCATCAGGGAAAGAGGAGCCC	CTGGCAAGTTGCCAAGG	+
M95	THAP1_HUMAN.H11MO.0.C	-7	0.00184925	1.42207	0.26631	22	CAGGTACGGGCGGAGGCGCCCATCAGGGAAAGAGGAGCCC	CGCCGCCATCTTGGCTGCGGGC	+
M95	PROX1_HUMAN.H11MO.0.D	-1	0.00193599	1.48878	0.26631	17	CAGGTACGGGCGGAGGCGCCCATCAGGGAAAGAGGAGCCC	GGGTAAGGCGGGTTGGG	+
M95	ZN554_HUMAN.H11MO.0.C	-12	0.00233638	1.79668	0.280154	20	CAGGTACGGGCGGAGGCGCCCATCAGGGAAAGAGGAGCCC	GCTGAGCCATGTGGGGTGCT	+
M95	MNX1_HUMAN.H11MO.0.D	-21	0.00259006	1.99176	0.280154	19	CAGGTACGGGCGGAGGCGCCCATCAGGGAAAGAGGAGCCC	TTAAGGGTTATTAAAATAG	-
M95	PATZ1_HUMAN.H11MO.0.C	-6	0.00259208	1.99331	0.280154	22	CAGGTACGGGCGGAGGCGCCCATCAGGGAAAGAGGAGCCC	GGGGAGGGGGCGGGGGGGGAGG	+
M95	SP3_HUMAN.H11MO.0.B	-14	0.00309646	2.38118	0.280277	20	CAGGTACGGGCGGAGGCGCCCATCAGGGAAAGAGGAGCCC	GGGGGGGGGCGGGGCCGGGG	+
M95	KLF6_HUMAN.H11MO.0.A	-11	0.00321651	2.47349	0.280277	19	CAGGTACGGGCGGAGGCGCCCATCAGGGAAAGAGGAGCCC	GGAAGGGCGGGGCCGGGGG	+
M95	THA_HUMAN.H11MO.0.C	-14	0.00333413	2.56395	0.280277	17	CAGGTACGGGCGGAGGCGCCCATCAGGGAAAGAGGAGCCC	GGGTCACTTCAGGTCAG	+
M95	ZN589_HUMAN.H11MO.0.D	-20	0.00452026	3.47608	0.311841	16	CAGGTACGGGCGGAGGCGCCCATCAGGGAAAGAGGAGCCC	CCCACGGTTACTGCCG	+
M95	PURA_HUMAN.H11MO.0.D	-11	0.00485651	3.73466	0.311841	17	CAGGTACGGGCGGAGGCGCCCATCAGGGAAAGAGGAGCCC	GGAAGGGGGGGGCAGGG	+
M95	GATA1_HUMAN.H11MO.0.A	-8	0.00491439	3.77916	0.311841	19	CAGGTACGGGCGGAGGCGCCCATCAGGGAAAGAGGAGCCC	CTGGCGGGGACAGATAAGA	+
M95	SP4_HUMAN.H11MO.0.A	-13	0.00500646	3.84997	0.311841	20	CAGGTACGGGCGGAGGCGCCCATCAGGGAAAGAGGAGCCC	GGGAAGGGGGCGGGGCCGGG	+
M95	TFCP2_HUMAN.H11MO.0.D	-11	0.00527063	4.05311	0.311841	16	CAGGTACGGGCGGAGGCGCCCATCAGGGAAAGAGGAGCCC	GCCTGAACTGGCCAGA	+
M95	RARG_HUMAN.H11MO.2.D	-11	0.00535531	4.11823	0.311841	20	CAGGTACGGGCGGAGGCGCCCATCAGGGAAAGAGGAGCCC	GGGGGTCACCCAGAGGTCAC	+
M95	ZN264_HUMAN.H11MO.0.C	-17	0.00535834	4.12056	0.311841	23	CAGGTACGGGCGGAGGCGCCCATCAGGGAAAGAGGAGCCC	TCTTATAAGGGCACTAATCCCATT	+
M95	ZN341_HUMAN.H11MO.0.C	-12	0.00566307	4.3549	0.317369	22	CAGGTACGGGCGGAGGCGCCCATCAGGGAAAGAGGAGCCC	GGGGGGGGGGGGAGGGAAGAGC	+
M95	AP2A_HUMAN.H11MO.0.A	-16	0.00607084	4.66848	0.328071	15	CAGGTACGGGCGGAGGCGCCCATCAGGGAAAGAGGAGCCC	ATGGCCTCAGGGCAT	-
M95	NR1H3_HUMAN.H11MO.0.B	-21	0.0069307	5.32971	0.360009	19	CAGGTACGGGCGGAGGCGCCCATCAGGGAAAGAGGAGCCC	CAGAGGTCACTGCAGGTCA	+
M95	ETV5_HUMAN.H11MO.0.C	-20	0.00743882	5.72045	0.360009	14	CAGGTACGGGCGGAGGCGCCCATCAGGGAAAGAGGAGCCC	GAGCAGGAAGTGAG	+
M95	SPIC_HUMAN.H11MO.0.D	-19	0.00761353	5.85481	0.360009	13	CAGGTACGGGCGGAGGCGCCCATCAGGGAAAGAGGAGCCC	GAGGAAGGGGAGG	+
M95	PLAG1_HUMAN.H11MO.0.D	-11	0.00808603	6.21816	0.367709	17	CAGGTACGGGCGGAGGCGCCCATCAGGGAAAGAGGAGCCC	GGGGGCATCAGGAGGGG	+
M95	TAL1_HUMAN.H11MO.0.A	-8	0.00906912	6.97415	0.371706	19	CAGGTACGGGCGGAGGCGCCCATCAGGGAAAGAGGAGCCC	CTGGGGGGGGCAGATAAGG	+
M95	RARA_HUMAN.H11MO.2.A	-24	0.00932082	7.16771	0.371706	16	CAGGTACGGGCGGAGGCGCCCATCAGGGAAAGAGGAGCCC	AGGTCACCGAGAGGTCA	+
M95	CLOCK_HUMAN.H11MO.0.C	-8	0.00944811	7.2656	0.371706	14	CAGGTACGGGCGGAGGCGCCCATCAGGGAAAGAGGAGCCC	TGTTCACGTGTCTG	-
M95	PAX2_HUMAN.H11MO.0.D	3	0.00958048	7.36739	0.371706	15	CAGGTACGGGCGGAGGCGCCCATCAGGGAAAGAGGAGCCC	TGTCACGCATGACTGAAC	-
M95	VEZF1_HUMAN.H11MO.0.C	-12	0.00991131	7.6218	0.374928	22	CAGGTACGGGCGGAGGCGCCCATCAGGGAAAGAGGAGCCC	GGGGAGGGGGGAGGGGGAGGGG	+
M95	HESX1_HUMAN.H11MO.0.D	-21	0.0110712	8.51372	0.408588	16	CAGGTACGGGCGGAGGCGCCCATCAGGGAAAGAGGAGCCC	ATCCGGCACGTGGCCT	+
M95	MZF1_HUMAN.H11MO.0.B	-21	0.011508	8.84968	0.414599	13	CAGGTACGGGCGGAGGCGCCCATCAGGGAAAGAGGAGCCC	GGAGGGGATTGGG	+
M95	RARA_HUMAN.H11MO.0.A	-13	0.0124897	9.60455	0.429511	20	CAGGTACGGGCGGAGGCGCCCATCAGGGAAAGAGGAGCCC	GGGGGATCAAGAGGTCAAGG	+
M95	ZN394_HUMAN.H11MO.0.C	-11	0.0124897	9.60455	0.429511	20	CAGGTACGGGCGGAGGCGCCCATCAGGGAAAGAGGAGCCC	AGAATGGAATAGAATGGAAT	+
M95	NR1H4_HUMAN.H11MO.0.B	-23	0.0143312	11.0207	0.48189	17	CAGGTACGGGCGGAGGCGCCCATCAGGGAAAGAGGAGCCC	GGGGTCAATGACCCCGAGG	+
M96	HESX1_HUMAN.H11MO.0.D	0	0.000196877	0.151399	0.297928	16	CTCCGGGACCCGGCTTGCTTGGCTCGGGCCTTCACGTACG	ATCCGGCACGTGGCCT	+
M96	IRX2_HUMAN.H11MO.0.D	-21	0.000586751	0.451212	0.299885	19	CTCCGGGACCCGGCTTGCTTGGCTCGGGCCTTCACGTACG	ACATGGGTGGGCATGTTGG	+
M96	ZN554_HUMAN.H11MO.0.C	-3	0.000658618	0.506477	0.299885	20	CTCCGGGACCCGGCTTGCTTGGCTCGGGCCTTCACGTACG	AGCACCCCACATGGCTCAGC	-
M96	MAFA_HUMAN.H11MO.0.D	-4	0.000905528	0.696351	0.299885	21	CTCCGGGACCCGGCTTGCTTGGCTCGGGCCTTCACGTACG	CGAAGGCTGCGGGGTCAGCAC	-
M96	PURA_HUMAN.H11MO.0.D	-5	0.00115108	0.88518	0.299885	17	CTCCGGGACCCGGCTTGCTTGGCTCGGGCCTTCACGTACG	GGAAGGGGGGGGCAGGG	+
M96	TLX1_HUMAN.H11MO.0.D	-16	0.00135883	1.04494	0.299885	17	CTCCGGGACCCGGCTTGCTTGGCTCGGGCCTTCACGTACG	CCTTGGCAACTTGCCAG	-
M96	THAP1_HUMAN.H11MO.0.C	-8	0.00138719	1.06675	0.299885	22	CTCCGGGACCCGGCTTGCTTGGCTCGGGCCTTCACGTACG	CGCCGCCATCTTGGCTGCGGGC	+
M96	PAX8_HUMAN.H11MO.0.D	-9	0.00179582	1.38099	0.322905	14	CTCCGGGACCCGGCTTGCTTGGCTCGGGCCTTCACGTACG	CCCGCTTCAGTGAC	-
M96	RFX5_HUMAN.H11MO.0.A	-13	0.00192045	1.47682	0.322905	20	CTCCGGGACCCGGCTTGCTTGGCTCGGGCCTTCACGTACG	TCTGCCTAGCAACAGCTGAC	-
M96	PATZ1_HUMAN.H11MO.0.C	-3	0.00228259	1.75531	0.345416	22	CTCCGGGACCCGGCTTGCTTGGCTCGGGCCTTCACGTACG	GGGGAGGGGGCGGGGGGGGAGG	+
M96	RXRA_HUMAN.H11MO.0.A	-1	0.00319986	2.46069	0.406453	20	CTCCGGGACCCGGCTTGCTTGGCTCGGGCCTTCACGTACG	CTCTGACCTCTGCCTCCCCC	-
M96	NR1D1_HUMAN.H11MO.0.B	0	0.00322312	2.47858	0.406453	19	CTCCGGGACCCGGCTTGCTTGGCTCGGGCCTTCACGTACG	CCTTCTGACCCACTTCCCT	-
M96	LYL1_HUMAN.H11MO.0.A	-3	0.00404894	3.11363	0.412973	14	CTCCGGGACCCGGCTTGCTTGGCTCGGGCCTTCACGTACG	CAGGAAACAGCTGG	-
M96	ZN214_HUMAN.H11MO.0.C	-6	0.00484531	3.72604	0.412973	22	CTCCGGGACCCGGCTTGCTTGGCTCGGGCCTTCACGTACG	TCATCAAAGGCCTCAAAAAGGA	-
M96	ZFX_HUMAN.H11MO.1.A	0	0.00522449	4.01764	0.412973	17	CTCCGGGACCCGGCTTGCTTGGCTCGGGCCTTCACGTACG	CCCCGGCCTCCGCCCCC	-
M96	ZN563_HUMAN.H11MO.0.C	-3	0.00543176	4.17702	0.412973	21	CTCCGGGACCCGGCTTGCTTGGCTCGGGCCTTCACGTACG	GGGATCCTCACTGGCAGCTGC	+
M96	Z324A_HUMAN.H11MO.0.C	-5	0.00595811	4.58179	0.412973	23	CTCCGGGACCCGGCTTGCTTGGCTCGGGCCTTCACGTACG	TATCAAACCATCCTTTGCTGCCA	+
M96	PROX1_HUMAN.H11MO.0.D	-20	0.00607648	4.67281	0.412973	17	CTCCGGGACCCGGCTTGCTTGGCTCGGGCCTTCACGTACG	GGGTAAGGCGGGTTGGG	+
M96	PTF1A_HUMAN.H11MO.0.B	-3	0.00666171	5.12286	0.412973	18	CTCCGGGACCCGGCTTGCTTGGCTCGGGCCTTCACGTACG	GGGAAAGGGGGCAGCTGG	-
M96	RARG_HUMAN.H11MO.0.B	-1	0.00666171	5.12286	0.412973	18	CTCCGGGACCCGGCTTGCTTGGCTCGGGCCTTCACGTACG	CCCAGGTCACTCTGACCT	-
M96	FOXD3_HUMAN.H11MO.0.D	-9	0.00687634	5.2879	0.412973	15	CTCCGGGACCCGGCTTGCTTGGCTCGGGCCTTCACGTACG	TTTGTTTACTTAGCA	+
M96	NR1H3_HUMAN.H11MO.0.B	-4	0.00709546	5.45641	0.412973	19	CTCCGGGACCCGGCTTGCTTGGCTCGGGCCTTCACGTACG	TGACCTGCAGTGACCTCTG	-
M96	PAX2_HUMAN.H11MO.0.D	-6	0.00886808	6.81956	0.471747	18	CTCCGGGACCCGGCTTGCTTGGCTCGGGCCTTCACGTACG	GTTCAGTCATGCGTGACA	+
M96	MNX1_HUMAN.H11MO.0.D	-10	0.00935835	7.19657	0.471747	19	CTCCGGGACCCGGCTTGCTTGGCTCGGGCCTTCACGTACG	CTATTTTAATAACCCTTAA	+
M96	ANDR_HUMAN.H11MO.1.A	-4	0.00992878	7.63523	0.471747	16	CTCCGGGACCCGGCTTGCTTGGCTCGGGCCTTCACGTACG	GGAACAGTGTGTTCTT	+
M96	ZN667_HUMAN.H11MO.0.C	-11	0.0100205	7.70574	0.471747	19	CTCCGGGACCCGGCTTGCTTGGCTCGGGCCTTCACGTACG	GCTGAGCTTTTAAGGCCAC	-
M96	ZBT48_HUMAN.H11MO.0.C	-1	0.0107075	8.23407	0.471747	12	CTCCGGGACCCGGCTTGCTTGGCTCGGGCCTTCACGTACG	TTAGGGACCGTG	+
M96	GATA1_HUMAN.H11MO.0.A	-16	0.011477	8.82578	0.471747	19	CTCCGGGACCCGGCTTGCTTGGCTCGGGCCTTCACGTACG	TCTTATCTGTCCCCGCCAG	-
M96	GATA2_HUMAN.H11MO.0.A	-16	0.011477	8.82578	0.471747	19	CTCCGGGACCCGGCTTGCTTGGCTCGGGCCTTCACGTACG	CCTTATCTCCACCCCCCAG	-
M96	TCF7_HUMAN.H11MO.0.A	-14	0.0115344	8.86997	0.471747	16	CTCCGGGACCCGGCTTGCTTGGCTCGGGCCTTCACGTACG	TTCCTTTGATGTGGTT	-
M97	ZFX_HUMAN.H11MO.1.A	-3	0.000192594	0.148105	0.253016	17	CCTCGGCGCGCTGCCCGCGACCCGCGGCACGTCCCGGCGG	GGGGGCGGAGGCCGGGG	+
M97	IRX2_HUMAN.H11MO.0.D	-21	0.000469136	0.360765	0.253016	19	CCTCGGCGCGCTGCCCGCGACCCGCGGCACGTCCCGGCGG	ACATGGGTGGGCATGTTGG	+
M97	TLX1_HUMAN.H11MO.0.D	-20	0.000495249	0.380846	0.253016	17	CCTCGGCGCGCTGCCCGCGACCCGCGGCACGTCCCGGCGG	CCTTGGCAACTTGCCAG	-
M97	GATA1_HUMAN.H11MO.0.A	-29	0.000865801	0.665801	0.318313	11	CCTCGGCGCGCTGCCCGCGACCCGCGGCACGTCCCGGCGG	CTGGCGGGGACAGATAAGA	+
M97	RXRA_HUMAN.H11MO.0.A	-6	0.00103843	0.798554	0.318313	20	CCTCGGCGCGCTGCCCGCGACCCGCGGCACGTCCCGGCGG	GGGGGAGGCAGAGGTCAGAG	+
M97	NR1D1_HUMAN.H11MO.0.B	-17	0.00223621	1.71964	0.428419	19	CCTCGGCGCGCTGCCCGCGACCCGCGGCACGTCCCGGCGG	CCTTCTGACCCACTTCCCT	-
M98	ZN563_HUMAN.H11MO.0.C	-15	0.000228601	0.175794	0.351517	21	CCGGGCGGGGCCTAGGGGGTGCCCGCCGGCAGCGGCCCTG	GGGATCCTCACTGGCAGCTGC	+
M99	IRX2_HUMAN.H11MO.0.D	-21	9.90212e-05	0.0761473	0.151766	19	GGCCACCGGCGGCGACTCAGCCCCTGACCGGGCGCGTAAT	ACATGGGTGGGCATGTTGG	+
M100	MNX1_HUMAN.H11MO.0.D	-21	3.51467e-05	0.0270278	0.0537974	19	GGCTGGTAGTGGCACCAAGGCTTTGAGTATTGGAGATTCG	TTAAGGGTTATTAAAATAG	-
M100	IRX2_HUMAN.H11MO.0.D	-14	0.00011689	0.0898883	0.0894589	19	GGCTGGTAGTGGCACCAAGGCTTTGAGTATTGGAGATTCG	ACATGGGTGGGCATGTTGG	+
M100	HXC10_HUMAN.H11MO.0.D	-20	0.00144551	1.11159	0.395487	19	GGCTGGTAGTGGCACCAAGGCTTTGAGTATTGGAGATTCG	TTTTTAATTTTTTTATTAC	+
M100	LYL1_HUMAN.H11MO.0.A	2	0.00156394	1.20267	0.395487	12	GGCTGGTAGTGGCACCAAGGCTTTGAGTATTGGAGATTCG	CCAGCTGTTTCCTG	+
M100	PTF1A_HUMAN.H11MO.0.B	2	0.00205445	1.57987	0.395487	16	GGCTGGTAGTGGCACCAAGGCTTTGAGTATTGGAGATTCG	CCAGCTGCCCCCTTTCCC	+
M100	TLX1_HUMAN.H11MO.0.D	-8	0.00248355	1.90985	0.395487	17	GGCTGGTAGTGGCACCAAGGCTTTGAGTATTGGAGATTCG	CTGGCAAGTTGCCAAGG	+
M100	GATA1_HUMAN.H11MO.0.A	4	0.00266939	2.05276	0.395487	15	GGCTGGTAGTGGCACCAAGGCTTTGAGTATTGGAGATTCG	TCTTATCTGTCCCCGCCAG	-
M100	SMAD3_HUMAN.H11MO.0.B	0	0.00302605	2.32703	0.395487	12	GGCTGGTAGTGGCACCAAGGCTTTGAGTATTGGAGATTCG	CTCTGTCACCTG	+
M100	TAL1_HUMAN.H11MO.0.A	-2	0.00310053	2.38431	0.395487	19	GGCTGGTAGTGGCACCAAGGCTTTGAGTATTGGAGATTCG	CTGGGGGGGGCAGATAAGG	+
M100	GATA2_HUMAN.H11MO.0.A	-2	0.00359615	2.76544	0.423208	19	GGCTGGTAGTGGCACCAAGGCTTTGAGTATTGGAGATTCG	CTGGGGGGTGGAGATAAGG	+
M100	KLF6_HUMAN.H11MO.0.A	0	0.00387084	2.97668	0.423208	19	GGCTGGTAGTGGCACCAAGGCTTTGAGTATTGGAGATTCG	GGAAGGGCGGGGCCGGGGG	+
M100	ZN563_HUMAN.H11MO.0.C	-8	0.00440954	3.39093	0.449965	21	GGCTGGTAGTGGCACCAAGGCTTTGAGTATTGGAGATTCG	GCAGCTGCCAGTGAGGATCCC	-
M103	SP3_HUMAN.H11MO.0.B	-10	4.35909e-05	0.0335214	0.0617864	20	GCGCGACACTTGCGACGCCAGGGGCGAGCTGCGAAAGGAC	GGGGGGGGGCGGGGCCGGGG	+
M103	ZN341_HUMAN.H11MO.0.C	-17	0.000109318	0.0840655	0.0617864	22	GCGCGACACTTGCGACGCCAGGGGCGAGCTGCGAAAGGAC	GGGGGGGGGGGGAGGGAAGAGC	+
M103	MAZ_HUMAN.H11MO.0.A	-14	0.000139554	0.107317	0.0617864	22	GCGCGACACTTGCGACGCCAGGGGCGAGCTGCGAAAGGAC	GGGGGAGGGGGGGGGGGGGGGG	+
M103	TBX15_HUMAN.H11MO.0.D	-16	0.000288691	0.222004	0.0617864	19	GCGCGACACTTGCGACGCCAGGGGCGAGCTGCGAAAGGAC	GGGGGGGGGGGGGTGGGGG	+
M103	SP2_HUMAN.H11MO.0.A	-9	0.000308371	0.237137	0.0617864	22	GCGCGACACTTGCGACGCCAGGGGCGAGCTGCGAAAGGAC	GGGGGGGGGGCGGGGCCGGGGG	+
M103	ZBT17_HUMAN.H11MO.0.A	-17	0.000342522	0.263399	0.0617864	19	GCGCGACACTTGCGACGCCAGGGGCGAGCTGCGAAAGGAC	GAGGGTGGGGGAGGGGAAG	+
M103	PATZ1_HUMAN.H11MO.0.C	-15	0.000359978	0.276823	0.0617864	22	GCGCGACACTTGCGACGCCAGGGGCGAGCTGCGAAAGGAC	GGGGAGGGGGCGGGGGGGGAGG	+
M103	VEZF1_HUMAN.H11MO.0.C	-11	0.000359978	0.276823	0.0617864	22	GCGCGACACTTGCGACGCCAGGGGCGAGCTGCGAAAGGAC	GGGGAGGGGGGAGGGGGAGGGG	+
M103	IRX2_HUMAN.H11MO.0.D	-7	0.000372864	0.286732	0.0617864	19	GCGCGACACTTGCGACGCCAGGGGCGAGCTGCGAAAGGAC	ACATGGGTGGGCATGTTGG	+
M103	ZN563_HUMAN.H11MO.0.C	-17	0.000419017	0.322224	0.062491	21	GCGCGACACTTGCGACGCCAGGGGCGAGCTGCGAAAGGAC	GCAGCTGCCAGTGAGGATCCC	-
M103	KLF6_HUMAN.H11MO.0.A	-12	0.000521492	0.401027	0.0686651	19	GCGCGACACTTGCGACGCCAGGGGCGAGCTGCGAAAGGAC	GGAAGGGCGGGGCCGGGGG	+
M103	KLF3_HUMAN.H11MO.0.B	-10	0.00056655	0.435677	0.0686651	19	GCGCGACACTTGCGACGCCAGGGGCGAGCTGCGAAAGGAC	GGGGAGGGGCGGGGCCGGG	+
M103	SP4_HUMAN.H11MO.0.A	-9	0.000618903	0.475937	0.0686651	20	GCGCGACACTTGCGACGCCAGGGGCGAGCTGCGAAAGGAC	GGGAAGGGGGCGGGGCCGGG	+
M103	TBX2_HUMAN.H11MO.0.D	-10	0.000644582	0.495684	0.0686651	25	GCGCGACACTTGCGACGCCAGGGGCGAGCTGCGAAAGGAC	TGCCATCAGAGGTGTGAAAAGCGAC	+
M103	THAP1_HUMAN.H11MO.0.C	-12	0.000765906	0.588982	0.0723384	22	GCGCGACACTTGCGACGCCAGGGGCGAGCTGCGAAAGGAC	CGCCGCCATCTTGGCTGCGGGC	+
M103	PROX1_HUMAN.H11MO.0.D	-16	0.000776286	0.596964	0.0723384	17	GCGCGACACTTGCGACGCCAGGGGCGAGCTGCGAAAGGAC	GGGTAAGGCGGGTTGGG	+
M103	ZNF76_HUMAN.H11MO.0.C	-20	0.00082458	0.634102	0.0723384	20	GCGCGACACTTGCGACGCCAGGGGCGAGCTGCGAAAGGAC	GGGGCATTCTGGGAATTGTAGT	+
M103	RXRA_HUMAN.H11MO.0.A	-18	0.00115733	0.889985	0.0958892	20	GCGCGACACTTGCGACGCCAGGGGCGAGCTGCGAAAGGAC	GGGGGAGGCAGAGGTCAGAG	+
M103	TAL1_HUMAN.H11MO.0.A	-18	0.0012701	0.976707	0.0961824	19	GCGCGACACTTGCGACGCCAGGGGCGAGCTGCGAAAGGAC	CTGGGGGGGGCAGATAAGG	+
M103	TBX21_HUMAN.H11MO.0.A	-22	0.00136305	1.04819	0.0961824	13	GCGCGACACTTGCGACGCCAGGGGCGAGCTGCGAAAGGAC	GTGGAGGTGTGAA	+
M103	NR1D1_HUMAN.H11MO.0.B	-22	0.00137399	1.0566	0.0961824	18	GCGCGACACTTGCGACGCCAGGGGCGAGCTGCGAAAGGAC	AGGGAAGTGGGTCAGAAGG	+
M103	MAFA_HUMAN.H11MO.0.D	-3	0.00141884	1.09109	0.0961824	21	GCGCGACACTTGCGACGCCAGGGGCGAGCTGCGAAAGGAC	CGAAGGCTGCGGGGTCAGCAC	-
M103	KLF15_HUMAN.H11MO.0.A	-15	0.00148581	1.14259	0.0963434	19	GCGCGACACTTGCGACGCCAGGGGCGAGCTGCGAAAGGAC	GGGGAGGAGCAGGGGGGGG	+
M103	ZN263_HUMAN.H11MO.0.A	-16	0.00156923	1.20674	0.0975125	20	GCGCGACACTTGCGACGCCAGGGGCGAGCTGCGAAAGGAC	GGGAGGAGGGAGAGGAGGAG	+
M103	PURA_HUMAN.H11MO.0.D	-21	0.00166122	1.27748	0.0990996	17	GCGCGACACTTGCGACGCCAGGGGCGAGCTGCGAAAGGAC	GGAAGGGGGGGGCAGGG	+
M103	SPIC_HUMAN.H11MO.0.D	-24	0.0020053	1.54208	0.115025	13	GCGCGACACTTGCGACGCCAGGGGCGAGCTGCGAAAGGAC	GAGGAAGGGGAGG	+
M103	ZN467_HUMAN.H11MO.0.C	-15	0.00209472	1.61084	0.115704	22	GCGCGACACTTGCGACGCCAGGGGCGAGCTGCGAAAGGAC	GGGGAGGGGAGGGGGGGGGGGG	+
M103	MXI1_HUMAN.H11MO.0.A	-17	0.00268332	2.06348	0.132884	15	GCGCGACACTTGCGACGCCAGGGGCGAGCTGCGAAAGGAC	GCACGTGGCGGCGGG	+
M103	KLF16_HUMAN.H11MO.0.D	-19	0.00274158	2.10827	0.132884	19	GCGCGACACTTGCGACGCCAGGGGCGAGCTGCGAAAGGAC	GGGGGCGGGGGGGGGGGGG	+
M103	BRAC_HUMAN.H11MO.0.A	-17	0.00283758	2.1821	0.132884	20	GCGCGACACTTGCGACGCCAGGGGCGAGCTGCGAAAGGAC	TTAGCAGGGAGGTGTGAAAT	+
M103	PAX5_HUMAN.H11MO.0.A	-16	0.00291508	2.2417	0.132884	21	GCGCGACACTTGCGACGCCAGGGGCGAGCTGCGAAAGGAC	GCCTGGGCAGCAGAGCGTGAC	+
M103	E2F7_HUMAN.H11MO.0.B	-25	0.00292044	2.24581	0.132884	13	GCGCGACACTTGCGACGCCAGGGGCGAGCTGCGAAAGGAC	GGGGCGGGAAAGG	+
M103	SUH_HUMAN.H11MO.0.A	-25	0.00294037	2.26114	0.132884	11	GCGCGACACTTGCGACGCCAGGGGCGAGCTGCGAAAGGAC	GGCGTGGGAAA	+
M103	E2F1_HUMAN.H11MO.0.A	-23	0.00308409	2.37167	0.13528	14	GCGCGACACTTGCGACGCCAGGGGCGAGCTGCGAAAGGAC	GGGGGGCGGGAAAG	+
M103	TFDP1_HUMAN.H11MO.0.C	-23	0.00336869	2.59052	0.142027	14	GCGCGACACTTGCGACGCCAGGGGCGAGCTGCGAAAGGAC	GGGGGGCGGGAAAA	+
M103	SRBP2_HUMAN.H11MO.0.B	-25	0.00351126	2.70016	0.142027	13	GCGCGACACTTGCGACGCCAGGGGCGAGCTGCGAAAGGAC	GGGTGGGGTGAGG	+
M103	TBX1_HUMAN.H11MO.0.D	-11	0.00352359	2.70964	0.142027	20	GCGCGACACTTGCGACGCCAGGGGCGAGCTGCGAAAGGAC	GGGTGGGCAGGGGTGGGCGG	+
M103	GATA1_HUMAN.H11MO.0.A	-18	0.00459679	3.53493	0.170268	19	GCGCGACACTTGCGACGCCAGGGGCGAGCTGCGAAAGGAC	CTGGCGGGGACAGATAAGA	+
M103	SMAD3_HUMAN.H11MO.0.B	-18	0.00461165	3.54636	0.170268	12	GCGCGACACTTGCGACGCCAGGGGCGAGCTGCGAAAGGAC	CAGGTGACAGAG	-
M103	RARA_HUMAN.H11MO.0.A	-18	0.00468093	3.59964	0.170268	20	GCGCGACACTTGCGACGCCAGGGGCGAGCTGCGAAAGGAC	GGGGGATCAAGAGGTCAAGG	+
M103	EGR2_HUMAN.H11MO.0.A	-20	0.00482617	3.71133	0.171372	18	GCGCGACACTTGCGACGCCAGGGGCGAGCTGCGAAAGGAC	GGGGGGGTGTGGGAGGGG	+
M103	ZN816_HUMAN.H11MO.1.C	-26	0.00519491	3.99488	0.176214	14	GCGCGACACTTGCGACGCCAGGGGCGAGCTGCGAAAGGAC	AAGGGGGACATGCA	+
M103	PTF1A_HUMAN.H11MO.0.B	-14	0.00519885	3.99791	0.176214	18	GCGCGACACTTGCGACGCCAGGGGCGAGCTGCGAAAGGAC	GGGAAAGGGGGCAGCTGG	-
M103	ZN335_HUMAN.H11MO.0.A	-7	0.00577596	4.44171	0.191424	22	GCGCGACACTTGCGACGCCAGGGGCGAGCTGCGAAAGGAC	TCAGGCAGCGCCGAGGACAGCC	-
M103	COT1_HUMAN.H11MO.0.C	-21	0.00685389	5.27064	0.220189	17	GCGCGACACTTGCGACGCCAGGGGCGAGCTGCGAAAGGAC	GGGGTCAGAGGTCAGGG	+
M103	GATA2_HUMAN.H11MO.0.A	-18	0.00705955	5.42879	0.220189	19	GCGCGACACTTGCGACGCCAGGGGCGAGCTGCGAAAGGAC	CTGGGGGGTGGAGATAAGG	+
M103	SP4_HUMAN.H11MO.1.A	-11	0.00708683	5.44977	0.220189	16	GCGCGACACTTGCGACGCCAGGGGCGAGCTGCGAAAGGAC	GGAGGGGGCGGGGCCG	+
M103	TLX1_HUMAN.H11MO.0.D	-1	0.00795657	6.1186	0.237324	17	GCGCGACACTTGCGACGCCAGGGGCGAGCTGCGAAAGGAC	CTGGCAAGTTGCCAAGG	+
M103	LYL1_HUMAN.H11MO.0.A	-18	0.00858252	6.59996	0.246148	14	GCGCGACACTTGCGACGCCAGGGGCGAGCTGCGAAAGGAC	CAGGAAACAGCTGG	-
M103	REL_HUMAN.H11MO.0.B	-26	0.00920857	7.08139	0.251186	14	GCGCGACACTTGCGACGCCAGGGGCGAGCTGCGAAAGGAC	TGAAGGGAAATTCCA	+
M103	EGR1_HUMAN.H11MO.0.A	-12	0.0092216	7.09141	0.251186	17	GCGCGACACTTGCGACGCCAGGGGCGAGCTGCGAAAGGAC	GAGGGCGTGGGCGGGGG	+
M103	E2F6_HUMAN.H11MO.0.A	-25	0.00926343	7.12358	0.251186	13	GCGCGACACTTGCGACGCCAGGGGCGAGCTGCGAAAGGAC	GGGGCGGGAAGGG	+
M103	BRAC_HUMAN.H11MO.1.B	-26	0.00955189	7.3454	0.254382	11	GCGCGACACTTGCGACGCCAGGGGCGAGCTGCGAAAGGAC	AGGTGTGAAAT	+
M103	ZEP2_HUMAN.H11MO.0.D	-26	0.0101029	7.76916	0.25978	14	GCGCGACACTTGCGACGCCAGGGGCGAGCTGCGAAAGGAC	GGTAGGGAAACCCC	+
M103	CLOCK_HUMAN.H11MO.0.C	-2	0.0101029	7.76916	0.25978	14	GCGCGACACTTGCGACGCCAGGGGCGAGCTGCGAAAGGAC	TGTTCACGTGTCTG	-
M103	E2F4_HUMAN.H11MO.0.A	-24	0.0109654	8.43237	0.272557	13	GCGCGACACTTGCGACGCCAGGGGCGAGCTGCGAAAGGAC	GGGGGCGGGAAAT	+
M103	RARG_HUMAN.H11MO.2.D	-22	0.0121322	9.32966	0.284684	18	GCGCGACACTTGCGACGCCAGGGGCGAGCTGCGAAAGGAC	GGGGGTCACCCAGAGGTCAC	+
M103	NR1H4_HUMAN.H11MO.0.B	-13	0.0122631	9.43031	0.284684	19	GCGCGACACTTGCGACGCCAGGGGCGAGCTGCGAAAGGAC	GGGGTCAATGACCCCGAGG	+
M103	RFX1_HUMAN.H11MO.0.B	-2	0.0124131	9.5457	0.284684	22	GCGCGACACTTGCGACGCCAGGGGCGAGCTGCGAAAGGAC	GCCCCGGTTGCCATGGCGACGG	+
M103	ZN282_HUMAN.H11MO.0.D	-22	0.0128522	9.88334	0.284684	14	GCGCGACACTTGCGACGCCAGGGGCGAGCTGCGAAAGGAC	CGTGTTATGGGAAA	+
M103	ZN320_HUMAN.H11MO.0.C	-18	0.0129542	9.9618	0.284684	20	GCGCGACACTTGCGACGCCAGGGGCGAGCTGCGAAAGGAC	GTGGGACCAGGGGGCCAGTG	+
M103	ZN554_HUMAN.H11MO.0.C	-11	0.0129542	9.9618	0.284684	20	GCGCGACACTTGCGACGCCAGGGGCGAGCTGCGAAAGGAC	GCTGAGCCATGTGGGGTGCT	+
M103	TAF1_HUMAN.H11MO.0.A	-11	0.0129804	9.9819	0.284684	16	GCGCGACACTTGCGACGCCAGGGGCGAGCTGCGAAAGGAC	AAGATGGCGGCGGCGG	+
M103	ZFX_HUMAN.H11MO.1.A	-21	0.0132409	10.1822	0.286189	17	GCGCGACACTTGCGACGCCAGGGGCGAGCTGCGAAAGGAC	GGGGGCGGAGGCCGGGG	+
M103	Z324A_HUMAN.H11MO.0.C	-15	0.0152021	11.6904	0.323884	23	GCGCGACACTTGCGACGCCAGGGGCGAGCTGCGAAAGGAC	TGGCAGCAAAGGATGGTTTGATA	-
M103	TFCP2_HUMAN.H11MO.0.D	-7	0.0173818	13.3666	0.365109	16	GCGCGACACTTGCGACGCCAGGGGCGAGCTGCGAAAGGAC	TCTGGCCAGTTCAGGC	-
M103	BHE41_HUMAN.H11MO.0.D	1	0.0178906	13.7579	0.370576	19	GCGCGACACTTGCGACGCCAGGGGCGAGCTGCGAAAGGAC	ACCGGGTCACGTGCAGAAGG	+
M103	ID4_HUMAN.H11MO.0.D	-16	0.0196974	15.1473	0.397518	11	GCGCGACACTTGCGACGCCAGGGGCGAGCTGCGAAAGGAC	GACAGGTGTAA	+
M103	ZIC2_HUMAN.H11MO.0.D	-3	0.0197244	15.168	0.397518	15	GCGCGACACTTGCGACGCCAGGGGCGAGCTGCGAAAGGAC	GGCCCCCTGCTGTGA	+
M103	HEY2_HUMAN.H11MO.0.D	-12	0.0201657	15.5074	0.400993	17	GCGCGACACTTGCGACGCCAGGGGCGAGCTGCGAAAGGAC	TAATGCCACGTGCCCCC	-
M103	SP1_HUMAN.H11MO.0.A	-6	0.0227557	17.4992	0.436293	22	GCGCGACACTTGCGACGCCAGGGGCGAGCTGCGAAAGGAC	GGGGGGCGGGGCCGGGGGGGGG	+
M103	NFIA_HUMAN.H11MO.0.C	-20	0.0228381	17.5625	0.436293	15	GCGCGACACTTGCGACGCCAGGGGCGAGCTGCGAAAGGAC	TTGGCACGGTGCCAA	+
M103	WT1_HUMAN.H11MO.0.C	-14	0.0230252	17.7064	0.436293	20	GCGCGACACTTGCGACGCCAGGGGCGAGCTGCGAAAGGAC	GGGCGGGGGAGGAGGGGGGG	+
M103	EGR2_HUMAN.H11MO.1.A	-13	0.023111	17.7724	0.436293	16	GCGCGACACTTGCGACGCCAGGGGCGAGCTGCGAAAGGAC	GGGGCGTGGGCGGGGG	+
M103	COT2_HUMAN.H11MO.1.A	-20	0.024749	19.032	0.450855	17	GCGCGACACTTGCGACGCCAGGGGCGAGCTGCGAAAGGAC	GGGGTCAAAGGTCAGGG	+
M103	PLAG1_HUMAN.H11MO.0.D	-17	0.024749	19.032	0.450855	17	GCGCGACACTTGCGACGCCAGGGGCGAGCTGCGAAAGGAC	GGGGGCATCAGGAGGGG	+
M103	USF2_HUMAN.H11MO.0.A	-14	0.0252522	19.4189	0.453739	19	GCGCGACACTTGCGACGCCAGGGGCGAGCTGCGAAAGGAC	GGGTCACGTGGCCGCGGCG	+
M103	E2F4_HUMAN.H11MO.1.A	-27	0.0257151	19.7749	0.456557	13	GCGCGACACTTGCGACGCCAGGGGCGAGCTGCGAAAGGAC	GGCGGGAAATTTGA	+
M103	ZN322_HUMAN.H11MO.0.B	-2	0.0260688	20.0469	0.457391	20	GCGCGACACTTGCGACGCCAGGGGCGAGCTGCGAAAGGAC	GAGCCTGGTACAGAGCCTGG	+
M103	ETV3_HUMAN.H11MO.0.D	-4	0.0277016	21.3025	0.469469	14	GCGCGACACTTGCGACGCCAGGGGCGAGCTGCGAAAGGAC	TACGTTTGCACTTC	+
M103	THA_HUMAN.H11MO.0.C	-20	0.028311	21.7711	0.474406	17	GCGCGACACTTGCGACGCCAGGGGCGAGCTGCGAAAGGAC	GGGTCACTTCAGGTCAG	+
M103	HES1_HUMAN.H11MO.0.D	-14	0.0287223	22.0875	0.475951	13	GCGCGACACTTGCGACGCCAGGGGCGAGCTGCGAAAGGAC	CCGCCACGAGCCC	+
M105	ZFX_HUMAN.H11MO.1.A	-2	1.37906e-05	0.0106049	0.0208328	17	GCACCCGGCCGGCGCGGCGGGACCCCGGGGACGTTCCCGC	CCCCGGCCTCCGCCCCC	-
M105	ZN563_HUMAN.H11MO.0.C	-4	0.000100546	0.0773198	0.0517059	21	GCACCCGGCCGGCGCGGCGGGACCCCGGGGACGTTCCCGC	GCAGCTGCCAGTGAGGATCCC	-
M105	THAP1_HUMAN.H11MO.0.C	-6	0.000102682	0.0789625	0.0517059	22	GCACCCGGCCGGCGCGGCGGGACCCCGGGGACGTTCCCGC	CGCCGCCATCTTGGCTGCGGGC	+
M105	SP2_HUMAN.H11MO.0.A	-7	0.000233959	0.179914	0.0883579	22	GCACCCGGCCGGCGCGGCGGGACCCCGGGGACGTTCCCGC	GGGGGGGGGGCGGGGCCGGGGG	+
M105	PURA_HUMAN.H11MO.0.D	0	0.000747085	0.574509	0.146354	17	GCACCCGGCCGGCGCGGCGGGACCCCGGGGACGTTCCCGC	GGAAGGGGGGGGCAGGG	+
M105	TAF1_HUMAN.H11MO.0.A	-2	0.000862168	0.663007	0.146354	16	GCACCCGGCCGGCGCGGCGGGACCCCGGGGACGTTCCCGC	CCGCCGCCGCCATCTT	-
M105	RFX1_HUMAN.H11MO.0.B	-1	0.000944638	0.726426	0.146354	22	GCACCCGGCCGGCGCGGCGGGACCCCGGGGACGTTCCCGC	GCCCCGGTTGCCATGGCGACGG	+
M105	PATZ1_HUMAN.H11MO.0.C	1	0.000944638	0.726426	0.146354	21	GCACCCGGCCGGCGCGGCGGGACCCCGGGGACGTTCCCGC	GGGGAGGGGGCGGGGGGGGAGG	+
M105	HEY2_HUMAN.H11MO.0.D	-23	0.000968811	0.745015	0.146354	17	GCACCCGGCCGGCGCGGCGGGACCCCGGGGACGTTCCCGC	TAATGCCACGTGCCCCC	-
M105	KLF6_HUMAN.H11MO.0.A	-10	0.00129864	0.998651	0.178345	19	GCACCCGGCCGGCGCGGCGGGACCCCGGGGACGTTCCCGC	GGAAGGGCGGGGCCGGGGG	+
M105	SP3_HUMAN.H11MO.0.B	0	0.00172311	1.32507	0.216919	20	GCACCCGGCCGGCGCGGCGGGACCCCGGGGACGTTCCCGC	GGGGGGGGGCGGGGCCGGGG	+
M105	PROX1_HUMAN.H11MO.0.D	-13	0.00285226	2.19339	0.249305	17	GCACCCGGCCGGCGCGGCGGGACCCCGGGGACGTTCCCGC	GGGTAAGGCGGGTTGGG	+
M105	MAFA_HUMAN.H11MO.0.D	-5	0.00297055	2.28435	0.249305	21	GCACCCGGCCGGCGCGGCGGGACCCCGGGGACGTTCCCGC	GTGCTGACCCCGCAGCCTTCG	+
M105	PAX5_HUMAN.H11MO.0.A	-2	0.00297055	2.28435	0.249305	21	GCACCCGGCCGGCGCGGCGGGACCCCGGGGACGTTCCCGC	GCCTGGGCAGCAGAGCGTGAC	+
M105	TLX1_HUMAN.H11MO.0.D	-4	0.00362136	2.78482	0.287928	17	GCACCCGGCCGGCGCGGCGGGACCCCGGGGACGTTCCCGC	CTGGCAAGTTGCCAAGG	+
M105	NR1H4_HUMAN.H11MO.0.B	-22	0.00475861	3.65937	0.33142	18	GCACCCGGCCGGCGCGGCGGGACCCCGGGGACGTTCCCGC	CCTCGGGGTCATTGACCCC	-
M105	VEZF1_HUMAN.H11MO.0.C	-13	0.00482653	3.7116	0.33142	22	GCACCCGGCCGGCGCGGCGGGACCCCGGGGACGTTCCCGC	GGGGAGGGGGGAGGGGGAGGGG	+
M105	Z324A_HUMAN.H11MO.0.C	-17	0.00543095	4.1764	0.335686	23	GCACCCGGCCGGCGCGGCGGGACCCCGGGGACGTTCCCGC	TGGCAGCAAAGGATGGTTTGATA	-
M105	SMAD3_HUMAN.H11MO.0.B	-3	0.00677735	5.21178	0.379195	12	GCACCCGGCCGGCGCGGCGGGACCCCGGGGACGTTCCCGC	CTCTGTCACCTG	+
M105	PTF1A_HUMAN.H11MO.0.B	-25	0.00733644	5.64172	0.395816	15	GCACCCGGCCGGCGCGGCGGGACCCCGGGGACGTTCCCGC	GGGAAAGGGGGCAGCTGG	-
M105	SPZ1_HUMAN.H11MO.0.D	-14	0.0081367	6.25712	0.409726	16	GCACCCGGCCGGCGCGGCGGGACCCCGGGGACGTTCCCGC	CGGCTGTTACCCTGGG	+
M105	ZBT17_HUMAN.H11MO.0.A	0	0.00844688	6.49565	0.411625	19	GCACCCGGCCGGCGCGGCGGGACCCCGGGGACGTTCCCGC	CTTCCCCTCCCCCACCCTC	-
M105	ZN589_HUMAN.H11MO.0.D	-14	0.0087852	6.75582	0.414733	16	GCACCCGGCCGGCGCGGCGGGACCCCGGGGACGTTCCCGC	CGGCAGTAACCGTGGG	-
M105	ZBT7B_HUMAN.H11MO.0.D	-4	0.00953567	7.33293	0.429084	21	GCACCCGGCCGGCGCGGCGGGACCCCGGGGACGTTCCCGC	CCCGTTGCCATGGCAACGGCG	-
M105	ZIC2_HUMAN.H11MO.0.D	-11	0.00969418	7.45482	0.429084	15	GCACCCGGCCGGCGCGGCGGGACCCCGGGGACGTTCCCGC	TCACAGCAGGGGGCC	-
M105	ZN341_HUMAN.H11MO.0.C	-14	0.00994132	7.64487	0.429084	22	GCACCCGGCCGGCGCGGCGGGACCCCGGGGACGTTCCCGC	GGGGGGGGGGGGAGGGAAGAGC	+
M105	RXRA_HUMAN.H11MO.0.A	-16	0.011039	8.48902	0.432103	20	GCACCCGGCCGGCGCGGCGGGACCCCGGGGACGTTCCCGC	GGGGGAGGCAGAGGTCAGAG	+
M105	NR1H3_HUMAN.H11MO.0.B	-18	0.0111554	8.5785	0.432103	19	GCACCCGGCCGGCGCGGCGGGACCCCGGGGACGTTCCCGC	TGACCTGCAGTGACCTCTG	-
M105	ARNT2_HUMAN.H11MO.0.D	-10	0.0116303	8.9437	0.439236	12	GCACCCGGCCGGCGCGGCGGGACCCCGGGGACGTTCCCGC	GGCGTGGGAGGC	+
M105	SP4_HUMAN.H11MO.0.A	2	0.0126123	9.69885	0.448347	18	GCACCCGGCCGGCGCGGCGGGACCCCGGGGACGTTCCCGC	CCCGGCCCCGCCCCCTTCCC	-
M105	MAZ_HUMAN.H11MO.0.A	-13	0.0128121	9.85253	0.448347	22	GCACCCGGCCGGCGCGGCGGGACCCCGGGGACGTTCCCGC	GGGGGAGGGGGGGGGGGGGGGG	+
M105	IRX2_HUMAN.H11MO.0.D	-2	0.0136902	10.5277	0.448347	19	GCACCCGGCCGGCGCGGCGGGACCCCGGGGACGTTCCCGC	ACATGGGTGGGCATGTTGG	+
M105	EGR1_HUMAN.H11MO.0.A	-2	0.0140078	10.772	0.448347	17	GCACCCGGCCGGCGCGGCGGGACCCCGGGGACGTTCCCGC	CCCCCGCCCACGCCCTC	-
M105	KLF16_HUMAN.H11MO.0.D	-4	0.0146465	11.2631	0.448347	19	GCACCCGGCCGGCGCGGCGGGACCCCGGGGACGTTCCCGC	GGGGGCGGGGGGGGGGGGG	+
M105	HINFP_HUMAN.H11MO.0.C	-20	0.0148394	11.4115	0.448347	16	GCACCCGGCCGGCGCGGCGGGACCCCGGGGACGTTCCCGC	GCGCTAGCGGACGTTA	+
M105	MXI1_HUMAN.H11MO.0.A	0	0.0166049	12.7692	0.48648	15	GCACCCGGCCGGCGCGGCGGGACCCCGGGGACGTTCCCGC	GCACGTGGCGGCGGG	+
M105	KLF3_HUMAN.H11MO.0.B	-16	0.0167456	12.8774	0.48648	19	GCACCCGGCCGGCGCGGCGGGACCCCGGGGACGTTCCCGC	GGGGAGGGGCGGGGCCGGG	+
M106	IRX2_HUMAN.H11MO.0.D	-10	0.000212192	0.163176	0.288376	19	GCCCGGCCTCAGAGGCGGGCCCGTGGGCGGCAGTGCGGGA	ACATGGGTGGGCATGTTGG	+
M106	SP2_HUMAN.H11MO.0.A	-5	0.000399253	0.307025	0.288376	22	GCCCGGCCTCAGAGGCGGGCCCGTGGGCGGCAGTGCGGGA	GGGGGGGGGGCGGGGCCGGGGG	+
M106	RXRA_HUMAN.H11MO.0.A	-5	0.000588158	0.452294	0.288376	20	GCCCGGCCTCAGAGGCGGGCCCGTGGGCGGCAGTGCGGGA	GGGGGAGGCAGAGGTCAGAG	+
M106	ZN563_HUMAN.H11MO.0.C	-8	0.00087129	0.670022	0.288376	21	GCCCGGCCTCAGAGGCGGGCCCGTGGGCGGCAGTGCGGGA	GCAGCTGCCAGTGAGGATCCC	-
M106	KLF6_HUMAN.H11MO.0.A	-8	0.00111325	0.856089	0.288376	19	GCCCGGCCTCAGAGGCGGGCCCGTGGGCGGCAGTGCGGGA	GGAAGGGCGGGGCCGGGGG	+
M106	SP3_HUMAN.H11MO.0.B	-6	0.0011455	0.880888	0.288376	20	GCCCGGCCTCAGAGGCGGGCCCGTGGGCGGCAGTGCGGGA	GGGGGGGGGCGGGGCCGGGG	+
M106	THAP1_HUMAN.H11MO.0.C	-18	0.0013188	1.01416	0.288376	22	GCCCGGCCTCAGAGGCGGGCCCGTGGGCGGCAGTGCGGGA	GCCCGCAGCCAAGATGGCGGCG	-
M106	PATZ1_HUMAN.H11MO.0.C	-11	0.00172619	1.32744	0.330274	22	GCCCGGCCTCAGAGGCGGGCCCGTGGGCGGCAGTGCGGGA	GGGGAGGGGGCGGGGGGGGAGG	+
M106	GATA1_HUMAN.H11MO.0.A	8	0.0020076	1.54385	0.341438	11	GCCCGGCCTCAGAGGCGGGCCCGTGGGCGGCAGTGCGGGA	TCTTATCTGTCCCCGCCAG	-
M106	TLX1_HUMAN.H11MO.0.D	-20	0.00273461	2.10292	0.347321	17	GCCCGGCCTCAGAGGCGGGCCCGTGGGCGGCAGTGCGGGA	CCTTGGCAACTTGCCAG	-
M106	ZFX_HUMAN.H11MO.1.A	-10	0.00294984	2.26842	0.347321	17	GCCCGGCCTCAGAGGCGGGCCCGTGGGCGGCAGTGCGGGA	GGGGGCGGAGGCCGGGG	+
M106	NR1D1_HUMAN.H11MO.0.B	-8	0.00354174	2.7236	0.387227	19	GCCCGGCCTCAGAGGCGGGCCCGTGGGCGGCAGTGCGGGA	AGGGAAGTGGGTCAGAAGG	+
M107	IRX2_HUMAN.H11MO.0.D	-22	7.84591e-05	0.0603351	0.11966	18	TGGCGCCGGGTGCAAGTCGCTGTGTTCGGGGCCACACAAG	CCAACATGCCCACCCATGT	-
M107	ZN563_HUMAN.H11MO.0.C	-2	0.000528999	0.4068	0.347091	21	TGGCGCCGGGTGCAAGTCGCTGTGTTCGGGGCCACACAAG	GGGATCCTCACTGGCAGCTGC	+
M107	CLOCK_HUMAN.H11MO.0.C	-8	0.000934703	0.718787	0.347091	14	TGGCGCCGGGTGCAAGTCGCTGTGTTCGGGGCCACACAAG	TGTTCACGTGTCTG	-
M107	TLX1_HUMAN.H11MO.0.D	-18	0.00109215	0.839864	0.347091	17	TGGCGCCGGGTGCAAGTCGCTGTGTTCGGGGCCACACAAG	CCTTGGCAACTTGCCAG	-
M107	RXRA_HUMAN.H11MO.0.A	-6	0.00159307	1.22507	0.347091	20	TGGCGCCGGGTGCAAGTCGCTGTGTTCGGGGCCACACAAG	CTCTGACCTCTGCCTCCCCC	-
M107	THAP1_HUMAN.H11MO.0.C	-3	0.00199475	1.53396	0.377662	22	TGGCGCCGGGTGCAAGTCGCTGTGTTCGGGGCCACACAAG	CGCCGCCATCTTGGCTGCGGGC	+
M107	GATA1_HUMAN.H11MO.0.A	-27	0.00247627	1.90425	0.377662	13	TGGCGCCGGGTGCAAGTCGCTGTGTTCGGGGCCACACAAG	CTGGCGGGGACAGATAAGA	+
M107	THA_HUMAN.H11MO.0.C	-17	0.002829	2.1755	0.392236	17	TGGCGCCGGGTGCAAGTCGCTGTGTTCGGGGCCACACAAG	GGGTCACTTCAGGTCAG	+
M108	THAP1_HUMAN.H11MO.0.C	-18	3.53407e-05	0.027177	0.0531192	22	TGCCCGTGTGGGCGGAGTGCGCGCACTCGTCCCGGCCGCG	GCCCGCAGCCAAGATGGCGGCG	-
M108	SP2_HUMAN.H11MO.0.A	-2	0.000117934	0.0906911	0.0702361	22	TGCCCGTGTGGGCGGAGTGCGCGCACTCGTCCCGGCCGCG	GGGGGGGGGGCGGGGCCGGGGG	+
M108	SP3_HUMAN.H11MO.0.B	-3	0.000215865	0.166	0.0702361	20	TGCCCGTGTGGGCGGAGTGCGCGCACTCGTCCCGGCCGCG	GGGGGGGGGCGGGGCCGGGG	+
M108	PATZ1_HUMAN.H11MO.0.C	-17	0.000394538	0.3034	0.0988358	22	TGCCCGTGTGGGCGGAGTGCGCGCACTCGTCCCGGCCGCG	CCTCCCCCCCCGCCCCCTCCCC	-
M108	ZFX_HUMAN.H11MO.1.A	-7	0.000801839	0.616614	0.139515	17	TGCCCGTGTGGGCGGAGTGCGCGCACTCGTCCCGGCCGCG	GGGGGCGGAGGCCGGGG	+
M108	KLF16_HUMAN.H11MO.0.D	-20	0.000904695	0.695711	0.139515	19	TGCCCGTGTGGGCGGAGTGCGCGCACTCGTCCCGGCCGCG	CCCCCCCCCCCCCGCCCCC	-
M108	TBX15_HUMAN.H11MO.0.D	-19	0.00105097	0.808198	0.143607	19	TGCCCGTGTGGGCGGAGTGCGCGCACTCGTCCCGGCCGCG	CCCCCACCCCCCCCCCCCC	-
M108	ZN563_HUMAN.H11MO.0.C	-18	0.00128182	0.985722	0.148204	21	TGCCCGTGTGGGCGGAGTGCGCGCACTCGTCCCGGCCGCG	GGGATCCTCACTGGCAGCTGC	+
M108	RXRA_HUMAN.H11MO.0.A	-8	0.00201055	1.54611	0.203324	20	TGCCCGTGTGGGCGGAGTGCGCGCACTCGTCCCGGCCGCG	GGGGGAGGCAGAGGTCAGAG	+
M108	KLF6_HUMAN.H11MO.0.A	-23	0.0020291	1.56038	0.203324	17	TGCCCGTGTGGGCGGAGTGCGCGCACTCGTCCCGGCCGCG	CCCCCGGCCCCGCCCTTCC	-
M108	RARG_HUMAN.H11MO.0.B	-16	0.00268135	2.06196	0.25189	18	TGCCCGTGTGGGCGGAGTGCGCGCACTCGTCCCGGCCGCG	CCCAGGTCACTCTGACCT	-
M108	ZN341_HUMAN.H11MO.0.C	-7	0.00290761	2.23595	0.257078	22	TGCCCGTGTGGGCGGAGTGCGCGCACTCGTCCCGGCCGCG	GGGGGGGGGGGGAGGGAAGAGC	+
M108	PURA_HUMAN.H11MO.0.D	-16	0.00349497	2.68763	0.291842	17	TGCCCGTGTGGGCGGAGTGCGCGCACTCGTCCCGGCCGCG	CCCTGCCCCCCCCTTCC	-
M108	MAZ_HUMAN.H11MO.0.A	-18	0.00375991	2.89137	0.29744	22	TGCCCGTGTGGGCGGAGTGCGCGCACTCGTCCCGGCCGCG	CCCCCCCCCCCCCCCCTCCCCC	-
M108	VEZF1_HUMAN.H11MO.0.C	-7	0.00484098	3.72271	0.330981	22	TGCCCGTGTGGGCGGAGTGCGCGCACTCGTCCCGGCCGCG	GGGGAGGGGGGAGGGGGAGGGG	+
M108	SP4_HUMAN.H11MO.0.A	-13	0.0048445	3.72542	0.330981	20	TGCCCGTGTGGGCGGAGTGCGCGCACTCGTCCCGGCCGCG	CCCGGCCCCGCCCCCTTCCC	-
M108	PAX5_HUMAN.H11MO.0.A	-15	0.00520863	4.00543	0.335518	21	TGCCCGTGTGGGCGGAGTGCGCGCACTCGTCCCGGCCGCG	GTCACGCTCTGCTGCCCAGGC	-
M108	KLF3_HUMAN.H11MO.0.B	-20	0.00535736	4.11981	0.335518	19	TGCCCGTGTGGGCGGAGTGCGCGCACTCGTCCCGGCCGCG	CCCGGCCCCGCCCCTCCCC	-
M108	TBX1_HUMAN.H11MO.0.D	-18	0.00589194	4.5309	0.354238	20	TGCCCGTGTGGGCGGAGTGCGCGCACTCGTCCCGGCCGCG	CCGCCCACCCCTGCCCACCC	-
M108	NR1H4_HUMAN.H11MO.0.B	-18	0.0079683	6.12762	0.399228	19	TGCCCGTGTGGGCGGAGTGCGCGCACTCGTCCCGGCCGCG	GGGGTCAATGACCCCGAGG	+
M108	SP1_HUMAN.H11MO.0.A	-18	0.00893629	6.872	0.39998	22	TGCCCGTGTGGGCGGAGTGCGCGCACTCGTCCCGGCCGCG	CCCCCCCCCGGCCCCGCCCCCC	-
M108	NFIC_HUMAN.H11MO.0.A	-18	0.00948332	7.29268	0.39998	17	TGCCCGTGTGGGCGGAGTGCGCGCACTCGTCCCGGCCGCG	CTTGGCTCCCTGCCAAG	+
M108	ZBT17_HUMAN.H11MO.0.A	-7	0.00967679	7.44145	0.39998	19	TGCCCGTGTGGGCGGAGTGCGCGCACTCGTCCCGGCCGCG	GAGGGTGGGGGAGGGGAAG	+
M108	BHE41_HUMAN.H11MO.0.D	-16	0.0098015	7.53736	0.39998	20	TGCCCGTGTGGGCGGAGTGCGCGCACTCGTCCCGGCCGCG	GCCTCTGCACGTGACCCGGT	-
M108	ZN589_HUMAN.H11MO.0.D	-21	0.0100839	7.75456	0.39998	16	TGCCCGTGTGGGCGGAGTGCGCGCACTCGTCCCGGCCGCG	CCCACGGTTACTGCCG	+
M108	ZEP2_HUMAN.H11MO.0.D	-15	0.0101122	7.77627	0.39998	14	TGCCCGTGTGGGCGGAGTGCGCGCACTCGTCCCGGCCGCG	GGTAGGGAAACCCC	+
M108	PAX8_HUMAN.H11MO.0.D	-19	0.0101122	7.77627	0.39998	14	TGCCCGTGTGGGCGGAGTGCGCGCACTCGTCCCGGCCGCG	CCCGCTTCAGTGAC	-
M108	ZN350_HUMAN.H11MO.1.D	-11	0.0103962	7.99464	0.400668	24	TGCCCGTGTGGGCGGAGTGCGCGCACTCGTCCCGGCCGCG	ACGGGGCGCAGGGATTTGTTGCCC	+
M108	SPZ1_HUMAN.H11MO.0.D	-22	0.0108256	8.32492	0.402153	16	TGCCCGTGTGGGCGGAGTGCGCGCACTCGTCCCGGCCGCG	CCCAGGGTAACAGCCG	-
M108	RFX1_HUMAN.H11MO.0.B	-17	0.0113344	8.71617	0.402153	22	TGCCCGTGTGGGCGGAGTGCGCGCACTCGTCCCGGCCGCG	CCGTCGCCATGGCAACCGGGGC	-
M108	PROX1_HUMAN.H11MO.0.D	-7	0.0116366	8.94855	0.402153	17	TGCCCGTGTGGGCGGAGTGCGCGCACTCGTCCCGGCCGCG	GGGTAAGGCGGGTTGGG	+
M108	NR1D1_HUMAN.H11MO.0.B	-15	0.0117185	9.01155	0.402153	19	TGCCCGTGTGGGCGGAGTGCGCGCACTCGTCCCGGCCGCG	CCTTCTGACCCACTTCCCT	-
M108	SRBP2_HUMAN.H11MO.0.B	-27	0.012172	9.36023	0.402153	13	TGCCCGTGTGGGCGGAGTGCGCGCACTCGTCCCGGCCGCG	CCTCACCCCACCC	-
M108	MXI1_HUMAN.H11MO.0.A	-1	0.012204	9.38484	0.402153	15	TGCCCGTGTGGGCGGAGTGCGCGCACTCGTCCCGGCCGCG	GCACGTGGCGGCGGG	+
M108	EGR1_HUMAN.H11MO.0.A	-15	0.012449	9.57328	0.402153	17	TGCCCGTGTGGGCGGAGTGCGCGCACTCGTCCCGGCCGCG	CCCCCGCCCACGCCCTC	-
M108	ZN335_HUMAN.H11MO.0.A	-18	0.0127446	9.80058	0.402153	22	TGCCCGTGTGGGCGGAGTGCGCGCACTCGTCCCGGCCGCG	TCAGGCAGCGCCGAGGACAGCC	-
M108	EGR2_HUMAN.H11MO.0.A	1	0.0130093	10.0041	0.402153	17	TGCCCGTGTGGGCGGAGTGCGCGCACTCGTCCCGGCCGCG	GGGGGGGTGTGGGAGGGG	+
M108	IRX2_HUMAN.H11MO.0.D	-21	0.0132929	10.2223	0.402153	19	TGCCCGTGTGGGCGGAGTGCGCGCACTCGTCCCGGCCGCG	CCAACATGCCCACCCATGT	-
M108	MAFA_HUMAN.H11MO.0.D	-12	0.0139367	10.7173	0.402153	21	TGCCCGTGTGGGCGGAGTGCGCGCACTCGTCCCGGCCGCG	CGAAGGCTGCGGGGTCAGCAC	-
M108	NR1H3_HUMAN.H11MO.0.B	-19	0.0141511	10.8822	0.402153	19	TGCCCGTGTGGGCGGAGTGCGCGCACTCGTCCCGGCCGCG	TGACCTGCAGTGACCTCTG	-
M108	RARG_HUMAN.H11MO.2.D	-6	0.0141805	10.9048	0.402153	20	TGCCCGTGTGGGCGGAGTGCGCGCACTCGTCCCGGCCGCG	GGGGGTCACCCAGAGGTCAC	+
M108	KLF15_HUMAN.H11MO.0.A	-20	0.0160222	12.3211	0.44597	19	TGCCCGTGTGGGCGGAGTGCGCGCACTCGTCCCGGCCGCG	CCCCCCCCTGCTCCTCCCC	-
M108	TBX21_HUMAN.H11MO.0.A	1	0.0167165	12.855	0.456834	12	TGCCCGTGTGGGCGGAGTGCGCGCACTCGTCCCGGCCGCG	GTGGAGGTGTGAA	+
M108	ZN467_HUMAN.H11MO.0.C	-17	0.018002	13.8435	0.461793	22	TGCCCGTGTGGGCGGAGTGCGCGCACTCGTCCCGGCCGCG	CCCCCCCCCCCCTCCCCTCCCC	-
M108	USF2_HUMAN.H11MO.0.A	-19	0.0181179	13.9327	0.461793	19	TGCCCGTGTGGGCGGAGTGCGCGCACTCGTCCCGGCCGCG	GGGTCACGTGGCCGCGGCG	+
M108	CLOCK_HUMAN.H11MO.0.C	-19	0.0185525	14.2669	0.461793	14	TGCCCGTGTGGGCGGAGTGCGCGCACTCGTCCCGGCCGCG	CAGACACGTGAACA	+
M108	ESR2_HUMAN.H11MO.0.A	-19	0.0187873	14.4475	0.461793	15	TGCCCGTGTGGGCGGAGTGCGCGCACTCGTCCCGGCCGCG	AGGTCACCCTGACCT	+
M108	ZF64A_HUMAN.H11MO.0.D	-13	0.0188293	14.4797	0.461793	16	TGCCCGTGTGGGCGGAGTGCGCGCACTCGTCCCGGCCGCG	GGGGCCCGGGAACCTG	+
M108	SPIC_HUMAN.H11MO.0.D	-1	0.019525	15.0147	0.461793	13	TGCCCGTGTGGGCGGAGTGCGCGCACTCGTCCCGGCCGCG	GAGGAAGGGGAGG	+
M108	E2F1_HUMAN.H11MO.0.A	-26	0.0199703	15.3571	0.461793	14	TGCCCGTGTGGGCGGAGTGCGCGCACTCGTCCCGGCCGCG	CTTTCCCGCCCCCC	-
M108	THA_HUMAN.H11MO.0.C	-9	0.0224814	17.2882	0.489126	17	TGCCCGTGTGGGCGGAGTGCGCGCACTCGTCCCGGCCGCG	GGGTCACTTCAGGTCAG	+
M108	WT1_HUMAN.H11MO.0.C	-3	0.0228227	17.5507	0.489126	20	TGCCCGTGTGGGCGGAGTGCGCGCACTCGTCCCGGCCGCG	GGGCGGGGGAGGAGGGGGGG	+
M108	ZN263_HUMAN.H11MO.0.A	-13	0.0228227	17.5507	0.489126	20	TGCCCGTGTGGGCGGAGTGCGCGCACTCGTCCCGGCCGCG	CTCCTCCTCTCCCTCCTCCC	-
M108	Z324A_HUMAN.H11MO.0.C	-14	0.0238899	18.3713	0.49132	23	TGCCCGTGTGGGCGGAGTGCGCGCACTCGTCCCGGCCGCG	TATCAAACCATCCTTTGCTGCCA	+
M108	ZN554_HUMAN.H11MO.0.C	-19	0.0241891	18.6014	0.49132	20	TGCCCGTGTGGGCGGAGTGCGCGCACTCGTCCCGGCCGCG	AGCACCCCACATGGCTCAGC	-
M108	E2F6_HUMAN.H11MO.0.A	-25	0.0245444	18.8747	0.491891	13	TGCCCGTGTGGGCGGAGTGCGCGCACTCGTCCCGGCCGCG	CCCTTCCCGCCCC	-
M110	IRX2_HUMAN.H11MO.0.D	-14	5.85189e-06	0.0045001	0.00883157	19	AGGGCCATGGAGCACCCACGCGCCTCCCGCAGCGCCCGAG	CCAACATGCCCACCCATGT	-
M110	MXI1_HUMAN.H11MO.0.A	-15	0.000344684	0.265062	0.164753	15	AGGGCCATGGAGCACCCACGCGCCTCCCGCAGCGCCCGAG	GCACGTGGCGGCGGG	+
M110	THAP1_HUMAN.H11MO.0.C	-13	0.000483079	0.371488	0.164753	22	AGGGCCATGGAGCACCCACGCGCCTCCCGCAGCGCCCGAG	CGCCGCCATCTTGGCTGCGGGC	+
M110	PATZ1_HUMAN.H11MO.0.C	0	0.000652741	0.501958	0.164753	22	AGGGCCATGGAGCACCCACGCGCCTCCCGCAGCGCCCGAG	GGGGAGGGGGCGGGGGGGGAGG	+
M110	PAX8_HUMAN.H11MO.0.D	-14	0.000788468	0.606332	0.164753	14	AGGGCCATGGAGCACCCACGCGCCTCCCGCAGCGCCCGAG	CCCGCTTCAGTGAC	-
M110	CLOCK_HUMAN.H11MO.0.C	-12	0.000957001	0.735934	0.164753	14	AGGGCCATGGAGCACCCACGCGCCTCCCGCAGCGCCCGAG	CAGACACGTGAACA	+
M110	PROX1_HUMAN.H11MO.0.D	-13	0.000970677	0.746451	0.164753	17	AGGGCCATGGAGCACCCACGCGCCTCCCGCAGCGCCCGAG	CCCAACCCGCCTTACCC	-
M110	SP3_HUMAN.H11MO.0.B	-1	0.00101962	0.784086	0.164753	20	AGGGCCATGGAGCACCCACGCGCCTCCCGCAGCGCCCGAG	GGGGGGGGGCGGGGCCGGGG	+
M110	LYL1_HUMAN.H11MO.0.A	-15	0.00139961	1.0763	0.192024	14	AGGGCCATGGAGCACCCACGCGCCTCCCGCAGCGCCCGAG	CCAGCTGTTTCCTG	+
M110	ZN350_HUMAN.H11MO.1.D	-6	0.00157944	1.21459	0.194515	24	AGGGCCATGGAGCACCCACGCGCCTCCCGCAGCGCCCGAG	GGGCAACAAATCCCTGCGCCCCGT	-
M110	SP2_HUMAN.H11MO.0.A	-10	0.00167554	1.28849	0.194515	22	AGGGCCATGGAGCACCCACGCGCCTCCCGCAGCGCCCGAG	CCCCCGGCCCCGCCCCCCCCCC	-
M110	ZN335_HUMAN.H11MO.0.A	-17	0.00206707	1.58958	0.222828	22	AGGGCCATGGAGCACCCACGCGCCTCCCGCAGCGCCCGAG	GGCTGTCCTCGGCGCTGCCTGA	+
M110	ZN341_HUMAN.H11MO.0.C	-8	0.00291528	2.24185	0.252144	22	AGGGCCATGGAGCACCCACGCGCCTCCCGCAGCGCCCGAG	GCTCTTCCCTCCCCCCCCCCCC	-
M110	ZFX_HUMAN.H11MO.1.A	-12	0.00307611	2.36553	0.252144	17	AGGGCCATGGAGCACCCACGCGCCTCCCGCAGCGCCCGAG	CCCCGGCCTCCGCCCCC	-
M110	PAX5_HUMAN.H11MO.0.A	-12	0.00325887	2.50607	0.252144	21	AGGGCCATGGAGCACCCACGCGCCTCCCGCAGCGCCCGAG	GTCACGCTCTGCTGCCCAGGC	-
M110	ZN554_HUMAN.H11MO.0.C	-18	0.00334147	2.56959	0.252144	20	AGGGCCATGGAGCACCCACGCGCCTCCCGCAGCGCCCGAG	GCTGAGCCATGTGGGGTGCT	+
M110	KLF6_HUMAN.H11MO.0.A	-22	0.00393481	3.02587	0.277613	18	AGGGCCATGGAGCACCCACGCGCCTCCCGCAGCGCCCGAG	CCCCCGGCCCCGCCCTTCC	-
M110	KLF3_HUMAN.H11MO.0.B	-1	0.00423083	3.25351	0.277613	19	AGGGCCATGGAGCACCCACGCGCCTCCCGCAGCGCCCGAG	GGGGAGGGGCGGGGCCGGG	+
M110	USF2_HUMAN.H11MO.0.A	-7	0.00423083	3.25351	0.277613	19	AGGGCCATGGAGCACCCACGCGCCTCCCGCAGCGCCCGAG	CGCCGCGGCCACGTGACCC	-
M110	ZN816_HUMAN.H11MO.1.C	-16	0.00451348	3.47086	0.283819	14	AGGGCCATGGAGCACCCACGCGCCTCCCGCAGCGCCCGAG	TGCATGTCCCCCTT	-
M110	RXRA_HUMAN.H11MO.0.A	-17	0.00545971	4.19851	0.326101	20	AGGGCCATGGAGCACCCACGCGCCTCCCGCAGCGCCCGAG	CTCTGACCTCTGCCTCCCCC	-
M110	SP4_HUMAN.H11MO.0.A	0	0.00626254	4.8159	0.337547	20	AGGGCCATGGAGCACCCACGCGCCTCCCGCAGCGCCCGAG	GGGAAGGGGGCGGGGCCGGG	+
M110	MAZ_HUMAN.H11MO.0.A	-17	0.00687914	5.29006	0.357996	22	AGGGCCATGGAGCACCCACGCGCCTCCCGCAGCGCCCGAG	CCCCCCCCCCCCCCCCTCCCCC	-
M110	BHE41_HUMAN.H11MO.0.D	-13	0.00717366	5.51654	0.360879	20	AGGGCCATGGAGCACCCACGCGCCTCCCGCAGCGCCCGAG	ACCGGGTCACGTGCAGAAGG	+
M110	OLIG2_HUMAN.H11MO.0.B	-15	0.00763299	5.86977	0.3716	18	AGGGCCATGGAGCACCCACGCGCCTCCCGCAGCGCCCGAG	CCAGCTGTTTCCCTTCTG	+
M110	PAX2_HUMAN.H11MO.0.D	-15	0.00819816	6.30438	0.378382	18	AGGGCCATGGAGCACCCACGCGCCTCCCGCAGCGCCCGAG	TGTCACGCATGACTGAAC	-
M110	VEZF1_HUMAN.H11MO.0.C	-15	0.0083265	6.40308	0.378382	22	AGGGCCATGGAGCACCCACGCGCCTCCCGCAGCGCCCGAG	CCCCTCCCCCTCCCCCCTCCCC	-
M110	MXI1_HUMAN.H11MO.1.A	-14	0.00852446	6.55531	0.378382	11	AGGGCCATGGAGCACCCACGCGCCTCCCGCAGCGCCCGAG	CCCACGTGCTC	+
M110	RARG_HUMAN.H11MO.2.D	1	0.0121848	9.37012	0.467102	19	AGGGCCATGGAGCACCCACGCGCCTCCCGCAGCGCCCGAG	GTGACCTCTGGGTGACCCCC	-
M110	NR1D1_HUMAN.H11MO.0.B	0	0.0128496	9.88134	0.467102	19	AGGGCCATGGAGCACCCACGCGCCTCCCGCAGCGCCCGAG	AGGGAAGTGGGTCAGAAGG	+
M110	BRAC_HUMAN.H11MO.0.A	-10	0.0129993	9.99644	0.467102	20	AGGGCCATGGAGCACCCACGCGCCTCCCGCAGCGCCCGAG	ATTTCACACCTCCCTGCTAA	-
M110	HEY2_HUMAN.H11MO.0.D	-11	0.0137777	10.595	0.475903	17	AGGGCCATGGAGCACCCACGCGCCTCCCGCAGCGCCCGAG	GGGGGCACGTGGCATTA	+
M110	ZN563_HUMAN.H11MO.0.C	-19	0.0138749	10.6698	0.475903	21	AGGGCCATGGAGCACCCACGCGCCTCCCGCAGCGCCCGAG	GGGATCCTCACTGGCAGCTGC	+
M110	SRBP2_HUMAN.H11MO.0.B	-15	0.0152061	11.6935	0.484528	13	AGGGCCATGGAGCACCCACGCGCCTCCCGCAGCGCCCGAG	CCTCACCCCACCC	-
M110	ZF64A_HUMAN.H11MO.0.D	-12	0.0163347	12.5614	0.484528	16	AGGGCCATGGAGCACCCACGCGCCTCCCGCAGCGCCCGAG	CAGGTTCCCGGGCCCC	-
M110	ZBT17_HUMAN.H11MO.0.A	1	0.0167196	12.8574	0.484528	18	AGGGCCATGGAGCACCCACGCGCCTCCCGCAGCGCCCGAG	GAGGGTGGGGGAGGGGAAG	+
M110	TLX1_HUMAN.H11MO.0.D	-4	0.017003	13.0753	0.484528	17	AGGGCCATGGAGCACCCACGCGCCTCCCGCAGCGCCCGAG	CTGGCAAGTTGCCAAGG	+
M110	ZIC2_HUMAN.H11MO.0.D	-20	0.017979	13.8258	0.484528	15	AGGGCCATGGAGCACCCACGCGCCTCCCGCAGCGCCCGAG	GGCCCCCTGCTGTGA	+
M110	TAL1_HUMAN.H11MO.1.A	-14	0.017979	13.8258	0.484528	15	AGGGCCATGGAGCACCCACGCGCCTCCCGCAGCGCCCGAG	CACATCTGCTTCCTG	-
M110	MLXPL_HUMAN.H11MO.0.D	-4	0.0190308	14.6347	0.495188	19	AGGGCCATGGAGCACCCACGCGCCTCCCGCAGCGCCCGAG	CCACGGCGGTGTCACATGC	-
M111	RXRA_HUMAN.H11MO.0.A	-6	0.000320704	0.246621	0.457956	20	TCCCGCAGGGGGTCCCGGGGAGAGGATGGGCTGACCCGGC	GGGGGAGGCAGAGGTCAGAG	+
M111	IRX2_HUMAN.H11MO.0.D	-13	0.000596422	0.458648	0.457956	19	TCCCGCAGGGGGTCCCGGGGAGAGGATGGGCTGACCCGGC	ACATGGGTGGGCATGTTGG	+
M114	SP3_HUMAN.H11MO.0.B	-17	2.06042e-05	0.0158446	0.0159563	20	CGTGGGGCGCCCGGCGCGAGCGGGGGAGATGCCGGCGGGA	GGGGGGGGGCGGGGCCGGGG	+
M114	SP2_HUMAN.H11MO.0.A	-16	3.59212e-05	0.0276234	0.0159563	22	CGTGGGGCGCCCGGCGCGAGCGGGGGAGATGCCGGCGGGA	GGGGGGGGGGCGGGGCCGGGGG	+
M114	PATZ1_HUMAN.H11MO.0.C	-16	4.24929e-05	0.032677	0.0159563	22	CGTGGGGCGCCCGGCGCGAGCGGGGGAGATGCCGGCGGGA	GGGGAGGGGGCGGGGGGGGAGG	+
M114	THAP1_HUMAN.H11MO.0.C	-15	4.24929e-05	0.032677	0.0159563	22	CGTGGGGCGCCCGGCGCGAGCGGGGGAGATGCCGGCGGGA	GCCCGCAGCCAAGATGGCGGCG	-
M114	RXRA_HUMAN.H11MO.0.A	-17	7.87483e-05	0.0605574	0.0219344	20	CGTGGGGCGCCCGGCGCGAGCGGGGGAGATGCCGGCGGGA	GGGGGAGGCAGAGGTCAGAG	+
M114	SRBP2_HUMAN.H11MO.0.B	-18	8.76196e-05	0.0673795	0.0219344	13	CGTGGGGCGCCCGGCGCGAGCGGGGGAGATGCCGGCGGGA	GGGTGGGGTGAGG	+
M114	KLF6_HUMAN.H11MO.0.A	-19	0.000111877	0.0860335	0.0239286	19	CGTGGGGCGCCCGGCGCGAGCGGGGGAGATGCCGGCGGGA	GGAAGGGCGGGGCCGGGGG	+
M114	ZN563_HUMAN.H11MO.0.C	-11	0.000127447	0.098007	0.0239286	21	CGTGGGGCGCCCGGCGCGAGCGGGGGAGATGCCGGCGGGA	GGGATCCTCACTGGCAGCTGC	+
M114	VEZF1_HUMAN.H11MO.0.C	-17	0.000167891	0.129108	0.0272601	22	CGTGGGGCGCCCGGCGCGAGCGGGGGAGATGCCGGCGGGA	GGGGAGGGGGGAGGGGGAGGGG	+
M114	ZN341_HUMAN.H11MO.0.C	-22	0.00018149	0.139566	0.0272601	18	CGTGGGGCGCCCGGCGCGAGCGGGGGAGATGCCGGCGGGA	GGGGGGGGGGGGAGGGAAGAGC	+
M114	ZN589_HUMAN.H11MO.0.D	-22	0.000334557	0.257275	0.0386548	16	CGTGGGGCGCCCGGCGCGAGCGGGGGAGATGCCGGCGGGA	CGGCAGTAACCGTGGG	-
M114	ZFX_HUMAN.H11MO.1.A	-21	0.000414756	0.318948	0.044498	17	CGTGGGGCGCCCGGCGCGAGCGGGGGAGATGCCGGCGGGA	GGGGGCGGAGGCCGGGG	+
M114	TLX1_HUMAN.H11MO.0.D	-20	0.000637802	0.49047	0.0638661	17	CGTGGGGCGCCCGGCGCGAGCGGGGGAGATGCCGGCGGGA	CTGGCAAGTTGCCAAGG	+
M114	TAF1_HUMAN.H11MO.0.A	-25	0.000893194	0.686866	0.0838497	15	CGTGGGGCGCCCGGCGCGAGCGGGGGAGATGCCGGCGGGA	AAGATGGCGGCGGCGG	+
M114	IRX2_HUMAN.H11MO.0.D	-19	0.00103161	0.793307	0.0911468	19	CGTGGGGCGCCCGGCGCGAGCGGGGGAGATGCCGGCGGGA	ACATGGGTGGGCATGTTGG	+
M114	RFX5_HUMAN.H11MO.0.A	-9	0.00149566	1.15016	0.107987	20	CGTGGGGCGCCCGGCGCGAGCGGGGGAGATGCCGGCGGGA	GTCAGCTGTTGCTAGGCAGA	+
M114	EGR2_HUMAN.H11MO.0.A	-22	0.0015004	1.15381	0.107987	18	CGTGGGGCGCCCGGCGCGAGCGGGGGAGATGCCGGCGGGA	GGGGGGGTGTGGGAGGGG	+
M114	ZBT17_HUMAN.H11MO.0.A	-15	0.00151004	1.16122	0.107987	19	CGTGGGGCGCCCGGCGCGAGCGGGGGAGATGCCGGCGGGA	GAGGGTGGGGGAGGGGAAG	+
M114	MAZ_HUMAN.H11MO.0.A	-15	0.00151858	1.16779	0.107987	22	CGTGGGGCGCCCGGCGCGAGCGGGGGAGATGCCGGCGGGA	GGGGGAGGGGGGGGGGGGGGGG	+
M114	PURA_HUMAN.H11MO.0.D	3	0.00158168	1.21631	0.107987	14	CGTGGGGCGCCCGGCGCGAGCGGGGGAGATGCCGGCGGGA	GGAAGGGGGGGGCAGGG	+
M114	PROX1_HUMAN.H11MO.0.D	-22	0.00185537	1.42678	0.118373	17	CGTGGGGCGCCCGGCGCGAGCGGGGGAGATGCCGGCGGGA	GGGTAAGGCGGGTTGGG	+
M114	OLIG2_HUMAN.H11MO.0.B	-17	0.00189142	1.4545	0.118373	18	CGTGGGGCGCCCGGCGCGAGCGGGGGAGATGCCGGCGGGA	CAGAAGGGAAACAGCTGG	-
M114	KLF3_HUMAN.H11MO.0.B	-17	0.0021905	1.68449	0.131607	19	CGTGGGGCGCCCGGCGCGAGCGGGGGAGATGCCGGCGGGA	GGGGAGGGGCGGGGCCGGG	+
M114	SP4_HUMAN.H11MO.0.A	-16	0.00247427	1.90272	0.137645	20	CGTGGGGCGCCCGGCGCGAGCGGGGGAGATGCCGGCGGGA	GGGAAGGGGGCGGGGCCGGG	+
M114	SPIC_HUMAN.H11MO.0.D	-15	0.00265892	2.04471	0.142634	13	CGTGGGGCGCCCGGCGCGAGCGGGGGAGATGCCGGCGGGA	GAGGAAGGGGAGG	+
M114	NR1H4_HUMAN.H11MO.0.B	-4	0.00293099	2.25393	0.151807	19	CGTGGGGCGCCCGGCGCGAGCGGGGGAGATGCCGGCGGGA	GGGGTCAATGACCCCGAGG	+
M114	ZN816_HUMAN.H11MO.1.C	-19	0.00322123	2.47712	0.158689	14	CGTGGGGCGCCCGGCGCGAGCGGGGGAGATGCCGGCGGGA	AAGGGGGACATGCA	+
M114	KLF15_HUMAN.H11MO.0.A	-22	0.00338327	2.60173	0.158804	18	CGTGGGGCGCCCGGCGCGAGCGGGGGAGATGCCGGCGGGA	GGGGAGGAGCAGGGGGGGG	+
M114	LYL1_HUMAN.H11MO.0.A	-21	0.00382689	2.94288	0.174184	14	CGTGGGGCGCCCGGCGCGAGCGGGGGAGATGCCGGCGGGA	CAGGAAACAGCTGG	-
M114	ZN554_HUMAN.H11MO.0.C	-10	0.00528384	4.06327	0.226755	20	CGTGGGGCGCCCGGCGCGAGCGGGGGAGATGCCGGCGGGA	GCTGAGCCATGTGGGGTGCT	+
M114	WT1_HUMAN.H11MO.0.C	-17	0.00565025	4.34504	0.235744	20	CGTGGGGCGCCCGGCGCGAGCGGGGGAGATGCCGGCGGGA	GGGCGGGGGAGGAGGGGGGG	+
M114	MXI1_HUMAN.H11MO.0.A	-6	0.00609715	4.68871	0.247515	15	CGTGGGGCGCCCGGCGCGAGCGGGGGAGATGCCGGCGGGA	GCACGTGGCGGCGGG	+
M114	BRAC_HUMAN.H11MO.0.A	-12	0.00689594	5.30298	0.259735	20	CGTGGGGCGCCCGGCGCGAGCGGGGGAGATGCCGGCGGGA	TTAGCAGGGAGGTGTGAAAT	+
M114	MAFA_HUMAN.H11MO.0.D	-26	0.00691695	5.31914	0.259735	14	CGTGGGGCGCCCGGCGCGAGCGGGGGAGATGCCGGCGGGA	CGAAGGCTGCGGGGTCAGCAC	-
M114	PTF1A_HUMAN.H11MO.0.B	-21	0.0075771	5.82679	0.277584	18	CGTGGGGCGCCCGGCGCGAGCGGGGGAGATGCCGGCGGGA	GGGAAAGGGGGCAGCTGG	-
M114	GATA1_HUMAN.H11MO.0.A	-15	0.00777488	5.97888	0.278048	19	CGTGGGGCGCCCGGCGCGAGCGGGGGAGATGCCGGCGGGA	CTGGCGGGGACAGATAAGA	+
M114	CLOCK_HUMAN.H11MO.0.C	-5	0.00876668	6.74157	0.286438	14	CGTGGGGCGCCCGGCGCGAGCGGGGGAGATGCCGGCGGGA	TGTTCACGTGTCTG	-
M114	TFCP2_HUMAN.H11MO.0.D	-13	0.00907923	6.98193	0.286438	16	CGTGGGGCGCCCGGCGCGAGCGGGGGAGATGCCGGCGGGA	GCCTGAACTGGCCAGA	+
M114	BHE23_HUMAN.H11MO.0.D	-23	0.00914823	7.03499	0.286438	12	CGTGGGGCGCCCGGCGCGAGCGGGGGAGATGCCGGCGGGA	AGCATATGGTGG	+
M114	Z324A_HUMAN.H11MO.0.C	-8	0.00915368	7.03918	0.286438	23	CGTGGGGCGCCCGGCGCGAGCGGGGGAGATGCCGGCGGGA	TGGCAGCAAAGGATGGTTTGATA	-
M114	MNX1_HUMAN.H11MO.0.D	-19	0.00949958	7.30518	0.289683	19	CGTGGGGCGCCCGGCGCGAGCGGGGGAGATGCCGGCGGGA	TTAAGGGTTATTAAAATAG	-
M114	EGR1_HUMAN.H11MO.0.A	-15	0.00964311	7.41555	0.289683	17	CGTGGGGCGCCCGGCGCGAGCGGGGGAGATGCCGGCGGGA	GAGGGCGTGGGCGGGGG	+
M114	PAX8_HUMAN.H11MO.0.D	-25	0.0102814	7.90641	0.291375	14	CGTGGGGCGCCCGGCGCGAGCGGGGGAGATGCCGGCGGGA	GTCACTGAAGCGGG	+
M114	PAX5_HUMAN.H11MO.0.A	-9	0.0114436	8.80011	0.316015	21	CGTGGGGCGCCCGGCGCGAGCGGGGGAGATGCCGGCGGGA	GCCTGGGCAGCAGAGCGTGAC	+
M114	NR1D1_HUMAN.H11MO.0.B	-13	0.0115716	8.89859	0.316015	19	CGTGGGGCGCCCGGCGCGAGCGGGGGAGATGCCGGCGGGA	AGGGAAGTGGGTCAGAAGG	+
M114	ZN335_HUMAN.H11MO.0.A	-14	0.012659	9.73478	0.339537	22	CGTGGGGCGCCCGGCGCGAGCGGGGGAGATGCCGGCGGGA	GGCTGTCCTCGGCGCTGCCTGA	+
M114	GATA2_HUMAN.H11MO.0.A	-13	0.0140529	10.8067	0.370312	19	CGTGGGGCGCCCGGCGCGAGCGGGGGAGATGCCGGCGGGA	CTGGGGGGTGGAGATAAGG	+
M114	SPZ1_HUMAN.H11MO.0.D	-22	0.015037	11.5635	0.389412	16	CGTGGGGCGCCCGGCGCGAGCGGGGGAGATGCCGGCGGGA	CGGCTGTTACCCTGGG	+
M114	ZN394_HUMAN.H11MO.0.C	-21	0.0158224	12.1674	0.396092	19	CGTGGGGCGCCCGGCGCGAGCGGGGGAGATGCCGGCGGGA	AGAATGGAATAGAATGGAAT	+
M114	ZN263_HUMAN.H11MO.0.A	-23	0.016829	12.9415	0.414385	17	CGTGGGGCGCCCGGCGCGAGCGGGGGAGATGCCGGCGGGA	GGGAGGAGGGAGAGGAGGAG	+
M114	KLF16_HUMAN.H11MO.0.D	-21	0.0181222	13.936	0.432061	19	CGTGGGGCGCCCGGCGCGAGCGGGGGAGATGCCGGCGGGA	GGGGGCGGGGGGGGGGGGG	+
M114	TAL1_HUMAN.H11MO.0.A	-13	0.0192954	14.8382	0.439122	19	CGTGGGGCGCCCGGCGCGAGCGGGGGAGATGCCGGCGGGA	CTGGGGGGGGCAGATAAGG	+
M114	TBX15_HUMAN.H11MO.0.D	-22	0.0192954	14.8382	0.439122	18	CGTGGGGCGCCCGGCGCGAGCGGGGGAGATGCCGGCGGGA	GGGGGGGGGGGGGTGGGGG	+
M114	FLI1_HUMAN.H11MO.0.A	-22	0.0220033	16.9206	0.478978	18	CGTGGGGCGCCCGGCGCGAGCGGGGGAGATGCCGGCGGGA	GGAGGAAGGAAGGAGGGA	+
M114	USF2_HUMAN.H11MO.0.A	-3	0.0232434	17.8742	0.484889	19	CGTGGGGCGCCCGGCGCGAGCGGGGGAGATGCCGGCGGGA	GGGTCACGTGGCCGCGGCG	+
M115	IRX2_HUMAN.H11MO.0.D	-19	0.000337828	0.25979	0.323085	19	TCGAAGCCTGCGGGCGCCGCGTGGATGGGCGCAGCACGCC	CCAACATGCCCACCCATGT	-
M115	RXRA_HUMAN.H11MO.0.A	-16	0.000457435	0.351768	0.323085	20	TCGAAGCCTGCGGGCGCCGCGTGGATGGGCGCAGCACGCC	GGGGGAGGCAGAGGTCAGAG	+
M117	IRX2_HUMAN.H11MO.0.D	-16	0.000151328	0.116371	0.138386	19	CACGGGCTCGCCGGCTAGAGGGGGGCGCCGCGACCCGTGG	ACATGGGTGGGCATGTTGG	+
M117	RXRA_HUMAN.H11MO.0.A	0	0.000180582	0.138868	0.138386	20	CACGGGCTCGCCGGCTAGAGGGGGGCGCCGCGACCCGTGG	GGGGGAGGCAGAGGTCAGAG	+
M118	ZN563_HUMAN.H11MO.0.C	0	0.000861536	0.662521	0.465343	21	GCCGTGGGGCGTGCCGCGCCCTCGGGTCCGGGTACACGTC	GCAGCTGCCAGTGAGGATCCC	-
M118	RXRA_HUMAN.H11MO.0.A	-12	0.00104921	0.806841	0.465343	20	GCCGTGGGGCGTGCCGCGCCCTCGGGTCCGGGTACACGTC	GGGGGAGGCAGAGGTCAGAG	+
M118	GATA1_HUMAN.H11MO.0.A	8	0.00117837	0.906169	0.465343	11	GCCGTGGGGCGTGCCGCGCCCTCGGGTCCGGGTACACGTC	TCTTATCTGTCCCCGCCAG	-
M118	IRX2_HUMAN.H11MO.0.D	-20	0.00170089	1.30799	0.465343	19	GCCGTGGGGCGTGCCGCGCCCTCGGGTCCGGGTACACGTC	CCAACATGCCCACCCATGT	-
M118	ZFX_HUMAN.H11MO.1.A	-8	0.00195841	1.50602	0.465343	17	GCCGTGGGGCGTGCCGCGCCCTCGGGTCCGGGTACACGTC	GGGGGCGGAGGCCGGGG	+
M118	THAP1_HUMAN.H11MO.0.C	-11	0.00221584	1.70398	0.465343	22	GCCGTGGGGCGTGCCGCGCCCTCGGGTCCGGGTACACGTC	CGCCGCCATCTTGGCTGCGGGC	+
M119	IRX2_HUMAN.H11MO.0.D	-6	0.000343576	0.26421	0.306136	19	GGGCTCAGGGGTGCGAGCGGCTGCCTCAGCCCAGCCGCAG	ACATGGGTGGGCATGTTGG	+
M119	ZN563_HUMAN.H11MO.0.C	0	0.000419918	0.322917	0.306136	21	GGGCTCAGGGGTGCGAGCGGCTGCCTCAGCCCAGCCGCAG	GGGATCCTCACTGGCAGCTGC	+
M120	IRX2_HUMAN.H11MO.0.D	-18	0.000220464	0.169537	0.158849	19	AGCAGCTGGGCGCCGGGAGGACACTGACGAGACGAGTGCA	CCAACATGCCCACCCATGT	-
M120	NR1H4_HUMAN.H11MO.0.B	-12	0.000313268	0.240903	0.158849	19	AGCAGCTGGGCGCCGGGAGGACACTGACGAGACGAGTGCA	CCTCGGGGTCATTGACCCC	-
M120	ZN563_HUMAN.H11MO.0.C	-6	0.000603618	0.464182	0.178599	21	AGCAGCTGGGCGCCGGGAGGACACTGACGAGACGAGTGCA	GGGATCCTCACTGGCAGCTGC	+
M120	THA_HUMAN.H11MO.0.C	-23	0.000704433	0.541709	0.178599	17	AGCAGCTGGGCGCCGGGAGGACACTGACGAGACGAGTGCA	CTGACCTGAAGTGACCC	-
M120	RXRA_HUMAN.H11MO.0.A	-6	0.00125624	0.966046	0.259846	20	AGCAGCTGGGCGCCGGGAGGACACTGACGAGACGAGTGCA	GGGGGAGGCAGAGGTCAGAG	+
M120	RARG_HUMAN.H11MO.2.D	-4	0.00146595	1.12732	0.259846	20	AGCAGCTGGGCGCCGGGAGGACACTGACGAGACGAGTGCA	GGGGGTCACCCAGAGGTCAC	+
M120	THAP1_HUMAN.H11MO.0.C	-7	0.0016443	1.26447	0.259846	22	AGCAGCTGGGCGCCGGGAGGACACTGACGAGACGAGTGCA	GCCCGCAGCCAAGATGGCGGCG	-
M120	SP3_HUMAN.H11MO.0.B	-1	0.00170815	1.31357	0.259846	20	AGCAGCTGGGCGCCGGGAGGACACTGACGAGACGAGTGCA	GGGGGGGGGCGGGGCCGGGG	+
M120	ZN667_HUMAN.H11MO.0.C	-4	0.00207342	1.59446	0.28069	19	AGCAGCTGGGCGCCGGGAGGACACTGACGAGACGAGTGCA	GCTGAGCTTTTAAGGCCAC	-
M120	ZN554_HUMAN.H11MO.0.C	-17	0.00267885	2.06004	0.28069	20	AGCAGCTGGGCGCCGGGAGGACACTGACGAGACGAGTGCA	AGCACCCCACATGGCTCAGC	-
M120	PROX1_HUMAN.H11MO.0.D	-4	0.00275417	2.11796	0.28069	17	AGCAGCTGGGCGCCGGGAGGACACTGACGAGACGAGTGCA	GGGTAAGGCGGGTTGGG	+
M120	ZN589_HUMAN.H11MO.0.D	-13	0.00276776	2.12841	0.28069	16	AGCAGCTGGGCGCCGGGAGGACACTGACGAGACGAGTGCA	CCCACGGTTACTGCCG	+
M120	KLF6_HUMAN.H11MO.0.A	0	0.00353381	2.7175	0.303404	19	AGCAGCTGGGCGCCGGGAGGACACTGACGAGACGAGTGCA	GGAAGGGCGGGGCCGGGGG	+
M120	SP2_HUMAN.H11MO.0.A	-7	0.00381259	2.93188	0.305251	22	AGCAGCTGGGCGCCGGGAGGACACTGACGAGACGAGTGCA	GGGGGGGGGGCGGGGCCGGGGG	+
M120	ZBT17_HUMAN.H11MO.0.A	-1	0.00410106	3.15372	0.311929	19	AGCAGCTGGGCGCCGGGAGGACACTGACGAGACGAGTGCA	GAGGGTGGGGGAGGGGAAG	+
M120	PATZ1_HUMAN.H11MO.0.C	-2	0.00534173	4.10779	0.3707	22	AGCAGCTGGGCGCCGGGAGGACACTGACGAGACGAGTGCA	GGGGAGGGGGCGGGGGGGGAGG	+
M120	CLOCK_HUMAN.H11MO.0.C	-26	0.00633884	4.87457	0.3707	14	AGCAGCTGGGCGCCGGGAGGACACTGACGAGACGAGTGCA	CAGACACGTGAACA	+
M120	LYL1_HUMAN.H11MO.0.A	-16	0.00633884	4.87457	0.3707	14	AGCAGCTGGGCGCCGGGAGGACACTGACGAGACGAGTGCA	CAGGAAACAGCTGG	-
M120	ZFX_HUMAN.H11MO.1.A	-15	0.00656631	5.04949	0.3707	17	AGCAGCTGGGCGCCGGGAGGACACTGACGAGACGAGTGCA	GGGGGCGGAGGCCGGGG	+
M120	ZN394_HUMAN.H11MO.0.C	-19	0.00679527	5.22556	0.3707	20	AGCAGCTGGGCGCCGGGAGGACACTGACGAGACGAGTGCA	AGAATGGAATAGAATGGAAT	+
M120	TLX1_HUMAN.H11MO.0.D	-14	0.00764553	5.87941	0.401051	17	AGCAGCTGGGCGCCGGGAGGACACTGACGAGACGAGTGCA	CCTTGGCAACTTGCCAG	-
M120	RARG_HUMAN.H11MO.0.B	-12	0.00970704	7.46472	0.461452	18	AGCAGCTGGGCGCCGGGAGGACACTGACGAGACGAGTGCA	CCCAGGTCACTCTGACCT	-
M120	KLF3_HUMAN.H11MO.0.B	-21	0.0104023	7.9994	0.465416	19	AGCAGCTGGGCGCCGGGAGGACACTGACGAGACGAGTGCA	CCCGGCCCCGCCCCTCCCC	-
M120	NR1D1_HUMAN.H11MO.0.B	-11	0.0104023	7.9994	0.465416	19	AGCAGCTGGGCGCCGGGAGGACACTGACGAGACGAGTGCA	CCTTCTGACCCACTTCCCT	-
M121	IRX2_HUMAN.H11MO.0.D	-15	0.000251195	0.193169	0.127533	19	CGGGTCGCCCGCCGACCGAGGGGGGACCATGGCGGATCGG	ACATGGGTGGGCATGTTGG	+
M121	SP2_HUMAN.H11MO.0.A	-11	0.000321278	0.247063	0.127533	22	CGGGTCGCCCGCCGACCGAGGGGGGACCATGGCGGATCGG	GGGGGGGGGGCGGGGCCGGGGG	+
M121	ZN563_HUMAN.H11MO.0.C	-9	0.000372388	0.286366	0.127533	21	CGGGTCGCCCGCCGACCGAGGGGGGACCATGGCGGATCGG	GCAGCTGCCAGTGAGGATCCC	-
M121	RXRA_HUMAN.H11MO.0.A	-11	0.000498829	0.3836	0.127533	20	CGGGTCGCCCGCCGACCGAGGGGGGACCATGGCGGATCGG	GGGGGAGGCAGAGGTCAGAG	+
M121	SP3_HUMAN.H11MO.0.B	-6	0.000582168	0.447687	0.127533	20	CGGGTCGCCCGCCGACCGAGGGGGGACCATGGCGGATCGG	GGGGGGGGGCGGGGCCGGGG	+
M121	NR1D1_HUMAN.H11MO.0.B	-22	0.000613761	0.471983	0.127533	18	CGGGTCGCCCGCCGACCGAGGGGGGACCATGGCGGATCGG	AGGGAAGTGGGTCAGAAGG	+
M121	PATZ1_HUMAN.H11MO.0.C	-18	0.000670077	0.515289	0.127533	22	CGGGTCGCCCGCCGACCGAGGGGGGACCATGGCGGATCGG	GGGGAGGGGGCGGGGGGGGAGG	+
M121	VEZF1_HUMAN.H11MO.0.C	-3	0.0010265	0.78938	0.173663	22	CGGGTCGCCCGCCGACCGAGGGGGGACCATGGCGGATCGG	GGGGAGGGGGGAGGGGGAGGGG	+
M121	SP4_HUMAN.H11MO.0.A	-11	0.00153667	1.1817	0.207724	20	CGGGTCGCCCGCCGACCGAGGGGGGACCATGGCGGATCGG	GGGAAGGGGGCGGGGCCGGG	+
M121	ZN554_HUMAN.H11MO.0.C	-10	0.00190696	1.46645	0.207724	20	CGGGTCGCCCGCCGACCGAGGGGGGACCATGGCGGATCGG	GCTGAGCCATGTGGGGTGCT	+
M121	KLF6_HUMAN.H11MO.0.A	-15	0.00207611	1.59653	0.207724	19	CGGGTCGCCCGCCGACCGAGGGGGGACCATGGCGGATCGG	GGAAGGGCGGGGCCGGGGG	+
M121	NR1H4_HUMAN.H11MO.0.B	-21	0.00207611	1.59653	0.207724	19	CGGGTCGCCCGCCGACCGAGGGGGGACCATGGCGGATCGG	GGGGTCAATGACCCCGAGG	+
M121	ZFX_HUMAN.H11MO.1.A	-10	0.00218016	1.67655	0.207724	17	CGGGTCGCCCGCCGACCGAGGGGGGACCATGGCGGATCGG	GGGGGCGGAGGCCGGGG	+
M121	ZN341_HUMAN.H11MO.0.C	-9	0.00218282	1.67859	0.207724	22	CGGGTCGCCCGCCGACCGAGGGGGGACCATGGCGGATCGG	GGGGGGGGGGGGAGGGAAGAGC	+
M121	THAP1_HUMAN.H11MO.0.C	-15	0.00218282	1.67859	0.207724	22	CGGGTCGCCCGCCGACCGAGGGGGGACCATGGCGGATCGG	GCCCGCAGCCAAGATGGCGGCG	-
M121	GATA1_HUMAN.H11MO.0.A	-7	0.00258246	1.98591	0.231299	19	CGGGTCGCCCGCCGACCGAGGGGGGACCATGGCGGATCGG	CTGGCGGGGACAGATAAGA	+
M121	PURA_HUMAN.H11MO.0.D	-23	0.00275067	2.11527	0.232678	17	CGGGTCGCCCGCCGACCGAGGGGGGACCATGGCGGATCGG	GGAAGGGGGGGGCAGGG	+
M121	TLX1_HUMAN.H11MO.0.D	-9	0.00296984	2.2838	0.237995	17	CGGGTCGCCCGCCGACCGAGGGGGGACCATGGCGGATCGG	CTGGCAAGTTGCCAAGG	+
M121	MAZ_HUMAN.H11MO.0.A	-9	0.00369689	2.84291	0.281447	22	CGGGTCGCCCGCCGACCGAGGGGGGACCATGGCGGATCGG	GGGGGAGGGGGGGGGGGGGGGG	+
M121	LYL1_HUMAN.H11MO.0.A	-21	0.00443543	3.41084	0.319222	14	CGGGTCGCCCGCCGACCGAGGGGGGACCATGGCGGATCGG	CAGGAAACAGCTGG	-
M121	PROX1_HUMAN.H11MO.0.D	-17	0.00466436	3.5869	0.319222	17	CGGGTCGCCCGCCGACCGAGGGGGGACCATGGCGGATCGG	GGGTAAGGCGGGTTGGG	+
M121	CLOCK_HUMAN.H11MO.0.C	-10	0.00482204	3.70815	0.319222	14	CGGGTCGCCCGCCGACCGAGGGGGGACCATGGCGGATCGG	TGTTCACGTGTCTG	-
M121	EGR1_HUMAN.H11MO.0.A	-11	0.00581392	4.47091	0.356152	17	CGGGTCGCCCGCCGACCGAGGGGGGACCATGGCGGATCGG	GAGGGCGTGGGCGGGGG	+
M121	OLIG2_HUMAN.H11MO.0.B	-17	0.00617228	4.74649	0.356152	18	CGGGTCGCCCGCCGACCGAGGGGGGACCATGGCGGATCGG	CAGAAGGGAAACAGCTGG	-
M121	MNX1_HUMAN.H11MO.0.D	-18	0.00641312	4.93169	0.356152	19	CGGGTCGCCCGCCGACCGAGGGGGGACCATGGCGGATCGG	TTAAGGGTTATTAAAATAG	-
M121	ZN394_HUMAN.H11MO.0.C	-18	0.00654944	5.03652	0.356152	20	CGGGTCGCCCGCCGACCGAGGGGGGACCATGGCGGATCGG	AGAATGGAATAGAATGGAAT	+
M121	Z324A_HUMAN.H11MO.0.C	-5	0.00770883	5.92809	0.373343	23	CGGGTCGCCCGCCGACCGAGGGGGGACCATGGCGGATCGG	TGGCAGCAAAGGATGGTTTGATA	-
M121	THA_HUMAN.H11MO.0.C	-22	0.00775581	5.96422	0.373343	17	CGGGTCGCCCGCCGACCGAGGGGGGACCATGGCGGATCGG	GGGTCACTTCAGGTCAG	+
M121	ZBT17_HUMAN.H11MO.0.A	-9	0.00784637	6.03386	0.373343	19	CGGGTCGCCCGCCGACCGAGGGGGGACCATGGCGGATCGG	GAGGGTGGGGGAGGGGAAG	+
M121	GATA2_HUMAN.H11MO.0.A	-28	0.00838638	6.44912	0.380452	12	CGGGTCGCCCGCCGACCGAGGGGGGACCATGGCGGATCGG	CTGGGGGGTGGAGATAAGG	+
M121	RARA_HUMAN.H11MO.0.A	-20	0.0084955	6.53304	0.380452	20	CGGGTCGCCCGCCGACCGAGGGGGGACCATGGCGGATCGG	GGGGGATCAAGAGGTCAAGG	+
M121	ZN589_HUMAN.H11MO.0.D	-18	0.00965025	7.42105	0.409467	16	CGGGTCGCCCGCCGACCGAGGGGGGACCATGGCGGATCGG	CGGCAGTAACCGTGGG	-
M121	KLF3_HUMAN.H11MO.0.B	-13	0.0102191	7.8585	0.409467	19	CGGGTCGCCCGCCGACCGAGGGGGGACCATGGCGGATCGG	GGGGAGGGGCGGGGCCGGG	+
M121	PAX2_HUMAN.H11MO.0.D	-20	0.0106892	8.22001	0.417322	18	CGGGTCGCCCGCCGACCGAGGGGGGACCATGGCGGATCGG	TGTCACGCATGACTGAAC	-
M121	RARG_HUMAN.H11MO.2.D	-7	0.0116774	8.97993	0.444504	20	CGGGTCGCCCGCCGACCGAGGGGGGACCATGGCGGATCGG	GGGGGTCACCCAGAGGTCAC	+
M122	TAL1_HUMAN.H11MO.0.A	2	0.000409478	0.314888	0.313502	17	CTATCAGCCCCCGCGAGCAGTTTATCGTGACGCTTCGCGT	CCTTATCTGCCCCCCCCAG	-
M122	LYL1_HUMAN.H11MO.0.A	0	0.000449533	0.345691	0.313502	14	CTATCAGCCCCCGCGAGCAGTTTATCGTGACGCTTCGCGT	CCAGCTGTTTCCTG	+
M122	IRX2_HUMAN.H11MO.0.D	-21	0.000614182	0.472306	0.313502	19	CTATCAGCCCCCGCGAGCAGTTTATCGTGACGCTTCGCGT	CCAACATGCCCACCCATGT	-
M122	GATA1_HUMAN.H11MO.0.A	2	0.00134305	1.03281	0.408748	17	CTATCAGCCCCCGCGAGCAGTTTATCGTGACGCTTCGCGT	TCTTATCTGTCCCCGCCAG	-
M122	THAP1_HUMAN.H11MO.0.C	-16	0.00160156	1.2316	0.408748	22	CTATCAGCCCCCGCGAGCAGTTTATCGTGACGCTTCGCGT	CGCCGCCATCTTGGCTGCGGGC	+
M122	CLOCK_HUMAN.H11MO.0.C	-19	0.00223419	1.71809	0.48875	14	CTATCAGCCCCCGCGAGCAGTTTATCGTGACGCTTCGCGT	TGTTCACGTGTCTG	-
M124	IRX2_HUMAN.H11MO.0.D	-16	0.000401509	0.30876	0.495893	19	CCCCTGGGGCGGCAGCCCGGGTGTCGGCGGCTGGGCCCCC	ACATGGGTGGGCATGTTGG	+
M125	THAP1_HUMAN.H11MO.0.C	-19	0.000248241	0.190897	0.246391	21	CGCGGGGCCCGGGCCGTTCCGGCGCTCCCCCGCGTCCGGT	CGCCGCCATCTTGGCTGCGGGC	+
M125	IRX2_HUMAN.H11MO.0.D	-14	0.000325236	0.250107	0.246391	19	CGCGGGGCCCGGGCCGTTCCGGCGCTCCCCCGCGTCCGGT	CCAACATGCCCACCCATGT	-
M125	Z324A_HUMAN.H11MO.0.C	-5	0.000986126	0.758331	0.25208	23	CGCGGGGCCCGGGCCGTTCCGGCGCTCCCCCGCGTCCGGT	TGGCAGCAAAGGATGGTTTGATA	-
M125	MNX1_HUMAN.H11MO.0.D	-14	0.00126994	0.976583	0.25208	19	CGCGGGGCCCGGGCCGTTCCGGCGCTCCCCCGCGTCCGGT	CTATTTTAATAACCCTTAA	+
M125	ZN589_HUMAN.H11MO.0.D	-19	0.00130858	1.0063	0.25208	16	CGCGGGGCCCGGGCCGTTCCGGCGCTCCCCCGCGTCCGGT	CGGCAGTAACCGTGGG	-
M125	SP3_HUMAN.H11MO.0.B	0	0.00160437	1.23376	0.25208	20	CGCGGGGCCCGGGCCGTTCCGGCGCTCCCCCGCGTCCGGT	CCCCGGCCCCGCCCCCCCCC	-
M125	SP4_HUMAN.H11MO.0.A	-16	0.00172625	1.32748	0.25208	20	CGCGGGGCCCGGGCCGTTCCGGCGCTCCCCCGCGTCCGGT	CCCGGCCCCGCCCCCTTCCC	-
M125	PATZ1_HUMAN.H11MO.0.C	-14	0.00177475	1.36478	0.25208	22	CGCGGGGCCCGGGCCGTTCCGGCGCTCCCCCGCGTCCGGT	CCTCCCCCCCCGCCCCCTCCCC	-
M125	ZFX_HUMAN.H11MO.1.A	-15	0.0019251	1.4804	0.25208	17	CGCGGGGCCCGGGCCGTTCCGGCGCTCCCCCGCGTCCGGT	CCCCGGCCTCCGCCCCC	-
M125	ZN563_HUMAN.H11MO.0.C	0	0.00196188	1.50868	0.25208	21	CGCGGGGCCCGGGCCGTTCCGGCGCTCCCCCGCGTCCGGT	GCAGCTGCCAGTGAGGATCCC	-
M125	RXRA_HUMAN.H11MO.0.A	-20	0.00199647	1.53529	0.25208	20	CGCGGGGCCCGGGCCGTTCCGGCGCTCCCCCGCGTCCGGT	CTCTGACCTCTGCCTCCCCC	-
M125	ZN341_HUMAN.H11MO.0.C	-15	0.00217875	1.67546	0.253934	22	CGCGGGGCCCGGGCCGTTCCGGCGCTCCCCCGCGTCCGGT	GCTCTTCCCTCCCCCCCCCCCC	-
M125	MXI1_HUMAN.H11MO.0.A	3	0.00263234	2.02427	0.284886	12	CGCGGGGCCCGGGCCGTTCCGGCGCTCCCCCGCGTCCGGT	GCACGTGGCGGCGGG	+
M125	NR1D1_HUMAN.H11MO.0.B	-18	0.00359857	2.7673	0.339899	19	CGCGGGGCCCGGGCCGTTCCGGCGCTCCCCCGCGTCCGGT	CCTTCTGACCCACTTCCCT	-
M125	SP2_HUMAN.H11MO.0.A	-15	0.00396884	3.05204	0.339899	22	CGCGGGGCCCGGGCCGTTCCGGCGCTCCCCCGCGTCCGGT	CCCCCGGCCCCGCCCCCCCCCC	-
M125	ZBT17_HUMAN.H11MO.0.A	-18	0.00415217	3.19302	0.339899	19	CGCGGGGCCCGGGCCGTTCCGGCGCTCCCCCGCGTCCGGT	CTTCCCCTCCCCCACCCTC	-
M125	VEZF1_HUMAN.H11MO.0.C	-15	0.00482229	3.70834	0.339899	22	CGCGGGGCCCGGGCCGTTCCGGCGCTCCCCCGCGTCCGGT	CCCCTCCCCCTCCCCCCTCCCC	-
[truncated: 41 more rows]
