# Supplementary material for: DeepEPI: CNN-transformer-based model for extracting TF interactions through predicting enhancer-promoter interactions
Source: Bioinform Adv. 2025 Sep 17;5(1):vbaf221. doi: 10.1093/bioadv/vbaf221 (PMC12478696; doi:10.1093/bioadv/vbaf221)
Supplement: vbaf221_Supplementary_Data [file vbaf221_supplementary_data.zip › Supplementary_file5/GM12878/result_promoter63-GM12878/tomtom.xml]

<?xml version='1.0' encoding='UTF-8' standalone='yes'?>
<tomtom version="5.5.5" release="Thu Sep 14 08:48:04 2023 +1000">
  <model>
    <command_line>tomtom -o /data/result_promoter63-GM12878 /data/GM12878-MOTIF/result_motif_pr/motifs_pr63.txt /data/HOCOMOCOv11_full_HUMAN_mono_meme_format.meme</command_line>
    <distance_measure value="ed"/>
    <threshold type="qvalue">0.5</threshold>
    <alphabet name="DNA" like="dna">
      <letter id="A" symbol="A" complement="T" name="Adenine" colour="CC0000"/>
      <letter id="C" symbol="C" complement="G" name="Cytosine" colour="0000CC"/>
      <letter id="G" symbol="G" complement="C" name="Guanine" colour="FFB300"/>
      <letter id="T" symbol="T" aliases="U" complement="A" name="Thymine" colour="008000"/>
      <letter id="N" symbol="N" aliases="X." equals="ACGT" name="Any base"/>
      <letter id="V" symbol="V" equals="ACG" name="Not T"/>
      <letter id="H" symbol="H" equals="ACT" name="Not G"/>
      <letter id="D" symbol="D" equals="AGT" name="Not C"/>
      <letter id="B" symbol="B" equals="CGT" name="Not A"/>
      <letter id="M" symbol="M" equals="AC" name="Amino"/>
      <letter id="R" symbol="R" equals="AG" name="Purine"/>
      <letter id="W" symbol="W" equals="AT" name="Weak"/>
      <letter id="S" symbol="S" equals="CG" name="Strong"/>
      <letter id="Y" symbol="Y" equals="CT" name="Pyrimidine"/>
      <letter id="K" symbol="K" equals="GT" name="Keto"/>
    </alphabet>
    <strands>both</strands>
    <background from="--query--" A="0.25" C="0.25" G="0.25" T="0.25"/>
    <host>f5f03e2d8156</host>
    <when>Mon Jan 29 14:41:06 2024</when>
  </model>
  <query_dbs>
    <db source="/data/GM12878-MOTIF/result_motif_pr/motifs_pr63.txt" name="motifs_pr63.txt" loaded="113" excluded="0" last_mod_date="Sat Jan 27 10:02:10 2024"/>
  </query_dbs>
  <target_dbs>
    <db source="/data/HOCOMOCOv11_full_HUMAN_mono_meme_format.meme" name="HOCOMOCOv11_full_HUMAN_mono_meme_format" loaded="769" excluded="0" last_mod_date="Fri Jan 12 11:21:36 2024"/>
  </target_dbs>
  <queries>
    <motif db="0" id="M0" alt="O0" length="40" nsites="8" evalue="1.3e-003">
      <pos A="0.25" C="0.25" G="0.496914" T="0.00308642"/>
      <pos A="0.25" C="0.00308642" G="0.25" T="0.496914"/>
      <pos A="0.00308642" C="0.62037" G="0.373457" T="0.00308642"/>
      <pos A="0.62037" C="0.126543" G="0.126543" T="0.126543"/>
      <pos A="0.25" C="0.126543" G="0.373457" T="0.25"/>
      <pos A="0.126543" C="0.496914" G="0.25" T="0.126543"/>
      <pos A="0.25" C="0.496914" G="0.25" T="0.00308642"/>
      <pos A="0.126543" C="0.496914" G="0.25" T="0.126543"/>
      <pos A="0.126543" C="0.00308642" G="0.62037" T="0.25"/>
      <pos A="0.496914" C="0.126543" G="0.126543" T="0.25"/>
      <pos A="0.373457" C="0.00308642" G="0.373457" T="0.25"/>
      <pos A="0.00308642" C="0.373457" G="0.496914" T="0.126543"/>
      <pos A="0.00308642" C="0.743827" G="0.126543" T="0.126543"/>
      <pos A="0.126543" C="0.00308642" G="0.373457" T="0.496914"/>
      <pos A="0.496914" C="0.25" G="0.25" T="0.00308642"/>
      <pos A="0.00308642" C="0.126543" G="0.62037" T="0.25"/>
      <pos A="0.126543" C="0.496914" G="0.126543" T="0.25"/>
      <pos A="0.25" C="0.373457" G="0.00308642" T="0.373457"/>
      <pos A="0.00308642" C="0.496914" G="0.25" T="0.25"/>
      <pos A="0.25" C="0.373457" G="0.00308642" T="0.373457"/>
      <pos A="0.126543" C="0.373457" G="0.496914" T="0.00308642"/>
      <pos A="0.00308642" C="0.126543" G="0.62037" T="0.25"/>
      <pos A="0.25" C="0.373457" G="0.126543" T="0.25"/>
      <pos A="0.25" C="0.496914" G="0.25" T="0.00308642"/>
      <pos A="0.00308642" C="0.25" G="0.25" T="0.496914"/>
      <pos A="0.126543" C="0.25" G="0.25" T="0.373457"/>
      <pos A="0.25" C="0.373457" G="0.373457" T="0.00308642"/>
      <pos A="0.496914" C="0.00308642" G="0.25" T="0.25"/>
      <pos A="0.25" C="0.126543" G="0.496914" T="0.126543"/>
      <pos A="0.25" C="0.00308642" G="0.62037" T="0.126543"/>
      <pos A="0.496914" C="0.126543" G="0.373457" T="0.00308642"/>
      <pos A="0.25" C="0.25" G="0.25" T="0.25"/>
      <pos A="0.00308642" C="0.126543" G="0.867284" T="0.00308642"/>
      <pos A="0.25" C="0.496914" G="0.00308642" T="0.25"/>
      <pos A="0.00308642" C="0.62037" G="0.373457" T="0.00308642"/>
      <pos A="0.126543" C="0.126543" G="0.25" T="0.496914"/>
      <pos A="0.373457" C="0.00308642" G="0.373457" T="0.25"/>
      <pos A="0.00308642" C="0.00308642" G="0.62037" T="0.373457"/>
      <pos A="0.00308642" C="0.25" G="0.743827" T="0.00308642"/>
      <pos A="0.25" C="0.126543" G="0.373457" T="0.25"/>
    </motif>
    <motif db="0" id="M1" alt="O1" length="40" nsites="8" evalue="1.3e-003">
      <pos A="0.0736336" C="0.0736336" G="0.320547" T="0.532187"/>
      <pos A="0.179453" C="0.46164" G="0.0736336" T="0.285273"/>
      <pos A="0.179453" C="0.285273" G="0.179453" T="0.35582"/>
      <pos A="0.00308642" C="0.391093" G="0.35582" T="0.25"/>
      <pos A="0.14418" C="0.46164" G="0.14418" T="0.25"/>
      <pos A="0.14418" C="0.0736336" G="0.426366" T="0.35582"/>
      <pos A="0.0383595" C="0.285273" G="0.638007" T="0.0383595"/>
      <pos A="0.0383595" C="0.426366" G="0.320547" T="0.214727"/>
      <pos A="0.00308642" C="0.46164" G="0.426366" T="0.108907"/>
      <pos A="0.391093" C="0.179453" G="0.285273" T="0.14418"/>
      <pos A="0.0736336" C="0.496914" G="0.25" T="0.179453"/>
      <pos A="0.108907" C="0.532187" G="0.285273" T="0.0736336"/>
      <pos A="0.0736336" C="0.849647" G="0.0383595" T="0.0383595"/>
      <pos A="0.320547" C="0.320547" G="0.14418" T="0.214727"/>
      <pos A="0.0736336" C="0.285273" G="0.638007" T="0.00308642"/>
      <pos A="0.320547" C="0.108907" G="0.35582" T="0.214727"/>
      <pos A="0.0383595" C="0.25" G="0.285273" T="0.426366"/>
      <pos A="0.14418" C="0.108907" G="0.25" T="0.496914"/>
      <pos A="0.25" C="0.320547" G="0.320547" T="0.108907"/>
      <pos A="0.426366" C="0.214727" G="0.35582" T="0.00308642"/>
      <pos A="0.496914" C="0.320547" G="0.0383595" T="0.14418"/>
      <pos A="0.179453" C="0.108907" G="0.179453" T="0.532187"/>
      <pos A="0.0383595" C="0.46164" G="0.46164" T="0.0383595"/>
      <pos A="0.0383595" C="0.35582" G="0.285273" T="0.320547"/>
      <pos A="0.108907" C="0.25" G="0.602734" T="0.0383595"/>
      <pos A="0.214727" C="0.391093" G="0.0736336" T="0.320547"/>
      <pos A="0.214727" C="0.35582" G="0.25" T="0.179453"/>
      <pos A="0.00308642" C="0.0736336" G="0.638007" T="0.285273"/>
      <pos A="0.285273" C="0.214727" G="0.391093" T="0.108907"/>
      <pos A="0.179453" C="0.14418" G="0.496914" T="0.179453"/>
      <pos A="0.214727" C="0.567461" G="0.00308642" T="0.214727"/>
      <pos A="0.0736336" C="0.25" G="0.35582" T="0.320547"/>
      <pos A="0.214727" C="0.320547" G="0.391093" T="0.0736336"/>
      <pos A="0.496914" C="0.285273" G="0.0736336" T="0.14418"/>
      <pos A="0.0736336" C="0.426366" G="0.426366" T="0.0736336"/>
      <pos A="0.14418" C="0.25" G="0.35582" T="0.25"/>
      <pos A="0.108907" C="0.532187" G="0.35582" T="0.00308642"/>
      <pos A="0.108907" C="0.46164" G="0.108907" T="0.320547"/>
      <pos A="0.0736336" C="0.00308642" G="0.46164" T="0.46164"/>
      <pos A="0.35582" C="0.285273" G="0.108907" T="0.25"/>
    </motif>
    <motif db="0" id="M10" alt="O10" length="40" nsites="8" evalue="1.3e-003">
      <pos A="0.409768" C="0.0611842" G="0.177379" T="0.35167"/>
      <pos A="0.0611842" C="0.293573" G="0.35167" T="0.293573"/>
      <pos A="0.119281" C="0.409768" G="0.467865" T="0.00308642"/>
      <pos A="0.293573" C="0.00308642" G="0.0611842" T="0.642157"/>
      <pos A="0.409768" C="0.00308642" G="0.293573" T="0.293573"/>
      <pos A="0.467865" C="0.0611842" G="0.177379" T="0.293573"/>
      <pos A="0.00308642" C="0.409768" G="0.293573" T="0.293573"/>
      <pos A="0.119281" C="0.293573" G="0.584059" T="0.00308642"/>
      <pos A="0.119281" C="0.293573" G="0.293573" T="0.293573"/>
      <pos A="0.119281" C="0.177379" G="0.409768" T="0.293573"/>
      <pos A="0.35167" C="0.00308642" G="0.409768" T="0.235476"/>
      <pos A="0.177379" C="0.35167" G="0.235476" T="0.235476"/>
      <pos A="0.235476" C="0.293573" G="0.119281" T="0.35167"/>
      <pos A="0.0611842" C="0.293573" G="0.642157" T="0.00308642"/>
      <pos A="0.0611842" C="0.525962" G="0.409768" T="0.00308642"/>
      <pos A="0.293573" C="0.525962" G="0.00308642" T="0.177379"/>
      <pos A="0.177379" C="0.235476" G="0.584059" T="0.00308642"/>
      <pos A="0.00308642" C="0.700254" G="0.177379" T="0.119281"/>
      <pos A="0.0611842" C="0.409768" G="0.00308642" T="0.525962"/>
      <pos A="0.177379" C="0.0611842" G="0.409768" T="0.35167"/>
      <pos A="0.0611842" C="0.177379" G="0.177379" T="0.584059"/>
      <pos A="0.235476" C="0.35167" G="0.35167" T="0.0611842"/>
      <pos A="0.119281" C="0.35167" G="0.235476" T="0.293573"/>
      <pos A="0.235476" C="0.119281" G="0.119281" T="0.525962"/>
      <pos A="0.00308642" C="0.177379" G="0.177379" T="0.642157"/>
      <pos A="0.00308642" C="0.467865" G="0.177379" T="0.35167"/>
      <pos A="0.00308642" C="0.119281" G="0.409768" T="0.467865"/>
      <pos A="0.235476" C="0.177379" G="0.293573" T="0.293573"/>
      <pos A="0.409768" C="0.177379" G="0.409768" T="0.00308642"/>
      <pos A="0.642157" C="0.235476" G="0.119281" T="0.00308642"/>
      <pos A="0.409768" C="0.235476" G="0.35167" T="0.00308642"/>
      <pos A="0.0611842" C="0.177379" G="0.525962" T="0.235476"/>
      <pos A="0.0611842" C="0.293573" G="0.35167" T="0.293573"/>
      <pos A="0.584059" C="0.119281" G="0.235476" T="0.0611842"/>
      <pos A="0.177379" C="0.00308642" G="0.525962" T="0.293573"/>
      <pos A="0.177379" C="0.0611842" G="0.467865" T="0.293573"/>
      <pos A="0.467865" C="0.293573" G="0.119281" T="0.119281"/>
      <pos A="0.235476" C="0.235476" G="0.119281" T="0.409768"/>
      <pos A="0.177379" C="0.642157" G="0.00308642" T="0.177379"/>
      <pos A="0.00308642" C="0.525962" G="0.00308642" T="0.467865"/>
    </motif>
    <motif db="0" id="M100" alt="O100" length="40" nsites="8" evalue="1.3e-003">
      <pos A="0.161111" C="0.27963" G="0.47716" T="0.0820988"/>
      <pos A="0.0425926" C="0.121605" G="0.47716" T="0.358642"/>
      <pos A="0.0820988" C="0.556173" G="0.200617" T="0.161111"/>
      <pos A="0.121605" C="0.0425926" G="0.0820988" T="0.753704"/>
      <pos A="0.200617" C="0.0820988" G="0.556173" T="0.161111"/>
      <pos A="0.0820988" C="0.240123" G="0.398148" T="0.27963"/>
      <pos A="0.240123" C="0.200617" G="0.161111" T="0.398148"/>
      <pos A="0.437654" C="0.319136" G="0.00308642" T="0.240123"/>
      <pos A="0.0425926" C="0.161111" G="0.635185" T="0.161111"/>
      <pos A="0.161111" C="0.27963" G="0.27963" T="0.27963"/>
      <pos A="0.27963" C="0.0820988" G="0.358642" T="0.27963"/>
      <pos A="0.0820988" C="0.200617" G="0.556173" T="0.161111"/>
      <pos A="0.121605" C="0.635185" G="0.0820988" T="0.161111"/>
      <pos A="0.398148" C="0.398148" G="0.0820988" T="0.121605"/>
      <pos A="0.0820988" C="0.47716" G="0.437654" T="0.00308642"/>
      <pos A="0.00308642" C="0.556173" G="0.319136" T="0.121605"/>
      <pos A="0.358642" C="0.240123" G="0.0425926" T="0.358642"/>
      <pos A="0.437654" C="0.121605" G="0.121605" T="0.319136"/>
      <pos A="0.121605" C="0.319136" G="0.398148" T="0.161111"/>
      <pos A="0.240123" C="0.121605" G="0.319136" T="0.319136"/>
      <pos A="0.240123" C="0.358642" G="0.200617" T="0.200617"/>
      <pos A="0.27963" C="0.121605" G="0.200617" T="0.398148"/>
      <pos A="0.240123" C="0.0820988" G="0.240123" T="0.437654"/>
      <pos A="0.319136" C="0.0820988" G="0.0425926" T="0.556173"/>
      <pos A="0.27963" C="0.161111" G="0.398148" T="0.161111"/>
      <pos A="0.398148" C="0.200617" G="0.358642" T="0.0425926"/>
      <pos A="0.319136" C="0.0425926" G="0.437654" T="0.200617"/>
      <pos A="0.200617" C="0.200617" G="0.27963" T="0.319136"/>
      <pos A="0.319136" C="0.240123" G="0.200617" T="0.240123"/>
      <pos A="0.161111" C="0.200617" G="0.161111" T="0.47716"/>
      <pos A="0.240123" C="0.240123" G="0.161111" T="0.358642"/>
      <pos A="0.27963" C="0.27963" G="0.319136" T="0.121605"/>
      <pos A="0.161111" C="0.161111" G="0.358642" T="0.319136"/>
      <pos A="0.516667" C="0.240123" G="0.0425926" T="0.200617"/>
      <pos A="0.437654" C="0.0820988" G="0.47716" T="0.00308642"/>
      <pos A="0.516667" C="0.121605" G="0.121605" T="0.240123"/>
      <pos A="0.200617" C="0.27963" G="0.200617" T="0.319136"/>
      <pos A="0.27963" C="0.0820988" G="0.27963" T="0.358642"/>
      <pos A="0.161111" C="0.398148" G="0.161111" T="0.27963"/>
      <pos A="0.00308642" C="0.358642" G="0.437654" T="0.200617"/>
    </motif>
    <motif db="0" id="M101" alt="O101" length="40" nsites="8" evalue="1.3e-003">
      <pos A="0.496914" C="0.496914" G="0.00308642" T="0.00308642"/>
      <pos A="0.25" C="0.25" G="0.25" T="0.25"/>
      <pos A="0.00308642" C="0.496914" G="0.00308642" T="0.496914"/>
      <pos A="0.00308642" C="0.743827" G="0.00308642" T="0.25"/>
      <pos A="0.25" C="0.496914" G="0.25" T="0.00308642"/>
      <pos A="0.25" C="0.00308642" G="0.496914" T="0.25"/>
      <pos A="0.00308642" C="0.496914" G="0.496914" T="0.00308642"/>
      <pos A="0.00308642" C="0.496914" G="0.496914" T="0.00308642"/>
      <pos A="0.496914" C="0.25" G="0.25" T="0.00308642"/>
      <pos A="0.00308642" C="0.743827" G="0.25" T="0.00308642"/>
      <pos A="0.496914" C="0.00308642" G="0.25" T="0.25"/>
      <pos A="0.25" C="0.743827" G="0.00308642" T="0.00308642"/>
      <pos A="0.00308642" C="0.25" G="0.496914" T="0.25"/>
      <pos A="0.00308642" C="0.496914" G="0.496914" T="0.00308642"/>
      <pos A="0.00308642" C="0.496914" G="0.25" T="0.25"/>
      <pos A="0.25" C="0.25" G="0.496914" T="0.00308642"/>
      <pos A="0.00308642" C="0.990741" G="0.00308642" T="0.00308642"/>
      <pos A="0.00308642" C="0.496914" G="0.25" T="0.25"/>
      <pos A="0.00308642" C="0.25" G="0.743827" T="0.00308642"/>
      <pos A="0.00308642" C="0.00308642" G="0.990741" T="0.00308642"/>
      <pos A="0.496914" C="0.00308642" G="0.00308642" T="0.496914"/>
      <pos A="0.00308642" C="0.25" G="0.743827" T="0.00308642"/>
      <pos A="0.25" C="0.00308642" G="0.496914" T="0.25"/>
      <pos A="0.496914" C="0.00308642" G="0.496914" T="0.00308642"/>
      <pos A="0.00308642" C="0.990741" G="0.00308642" T="0.00308642"/>
      <pos A="0.00308642" C="0.25" G="0.496914" T="0.25"/>
      <pos A="0.496914" C="0.00308642" G="0.25" T="0.25"/>
      <pos A="0.25" C="0.25" G="0.25" T="0.25"/>
      <pos A="0.25" C="0.00308642" G="0.743827" T="0.00308642"/>
      <pos A="0.496914" C="0.25" G="0.00308642" T="0.25"/>
      <pos A="0.00308642" C="0.496914" G="0.496914" T="0.00308642"/>
      <pos A="0.496914" C="0.25" G="0.25" T="0.00308642"/>
      <pos A="0.00308642" C="0.743827" G="0.00308642" T="0.25"/>
      <pos A="0.25" C="0.00308642" G="0.25" T="0.496914"/>
      <pos A="0.25" C="0.496914" G="0.25" T="0.00308642"/>
      <pos A="0.25" C="0.496914" G="0.00308642" T="0.25"/>
      <pos A="0.00308642" C="0.496914" G="0.496914" T="0.00308642"/>
      <pos A="0.25" C="0.00308642" G="0.496914" T="0.25"/>
      <pos A="0.25" C="0.25" G="0.496914" T="0.00308642"/>
      <pos A="0.25" C="0.00308642" G="0.743827" T="0.00308642"/>
    </motif>
    <motif db="0" id="M102" alt="O102" length="40" nsites="8" evalue="1.3e-003">
      <pos A="0.171596" C="0.269893" G="0.330745" T="0.227766"/>
      <pos A="0.106064" C="0.466488" G="0.36351" T="0.0639368"/>
      <pos A="0.386915" C="0.288617" G="0.138831" T="0.185639"/>
      <pos A="0.138831" C="0.344787" G="0.382233" T="0.134149"/>
      <pos A="0.269893" C="0.143511" G="0.227766" T="0.35883"/>
      <pos A="0.101384" C="0.283936" G="0.312021" T="0.30266"/>
      <pos A="0.134149" C="0.255851" G="0.288617" T="0.321383"/>
      <pos A="0.241808" C="0.199681" G="0.400957" T="0.157554"/>
      <pos A="0.180958" C="0.227766" G="0.415" T="0.176277"/>
      <pos A="0.344787" C="0.354148" G="0.176277" T="0.124788"/>
      <pos A="0.25117" C="0.274575" G="0.274575" T="0.199681"/>
      <pos A="0.129469" C="0.340106" G="0.372872" T="0.157554"/>
      <pos A="0.171596" C="0.382233" G="0.213723" T="0.232446"/>
      <pos A="0.223085" C="0.246489" G="0.283936" T="0.246489"/>
      <pos A="0.120107" C="0.265213" G="0.489892" T="0.124788"/>
      <pos A="0.166916" C="0.368191" G="0.279255" T="0.185639"/>
      <pos A="0.232446" C="0.260532" G="0.143511" T="0.36351"/>
      <pos A="0.148192" C="0.340106" G="0.372872" T="0.138831"/>
      <pos A="0.162234" C="0.340106" G="0.35883" T="0.138831"/>
      <pos A="0.148192" C="0.405638" G="0.209043" T="0.237128"/>
      <pos A="0.232446" C="0.227766" G="0.335425" T="0.204361"/>
      <pos A="0.185639" C="0.246489" G="0.377553" T="0.190319"/>
      <pos A="0.265213" C="0.218404" G="0.241808" T="0.274575"/>
      <pos A="0.297978" C="0.255851" G="0.115426" T="0.330745"/>
      <pos A="0.297978" C="0.0826607" G="0.377553" T="0.241808"/>
      <pos A="0.260532" C="0.218404" G="0.335425" T="0.185639"/>
      <pos A="0.204361" C="0.204361" G="0.372872" T="0.218404"/>
      <pos A="0.274575" C="0.30266" G="0.232446" T="0.190319"/>
      <pos A="0.115426" C="0.368191" G="0.368191" T="0.148192"/>
      <pos A="0.204361" C="0.288617" G="0.321383" T="0.185639"/>
      <pos A="0.204361" C="0.269893" G="0.274575" T="0.25117"/>
      <pos A="0.30266" C="0.223085" G="0.36351" T="0.110746"/>
      <pos A="0.372872" C="0.269893" G="0.152873" T="0.204361"/>
      <pos A="0.0732988" C="0.42436" G="0.312021" T="0.190319"/>
      <pos A="0.166916" C="0.260532" G="0.288617" T="0.283936"/>
      <pos A="0.180958" C="0.354148" G="0.279255" T="0.185639"/>
      <pos A="0.237128" C="0.429042" G="0.265213" T="0.0686183"/>
      <pos A="0.297978" C="0.218404" G="0.209043" T="0.274575"/>
      <pos A="0.0779793" C="0.241808" G="0.461807" T="0.218404"/>
      <pos A="0.129469" C="0.340106" G="0.30266" T="0.227766"/>
    </motif>
    <motif db="0" id="M103" alt="O103" length="40" nsites="8" evalue="1.3e-003">
      <pos A="0.200617" C="0.200617" G="0.496914" T="0.101852"/>
      <pos A="0.101852" C="0.79321" G="0.101852" T="0.00308642"/>
      <pos A="0.200617" C="0.101852" G="0.496914" T="0.200617"/>
      <pos A="0.00308642" C="0.398148" G="0.398148" T="0.200617"/>
      <pos A="0.00308642" C="0.299383" G="0.595679" T="0.101852"/>
      <pos A="0.299383" C="0.299383" G="0.200617" T="0.200617"/>
      <pos A="0.299383" C="0.694444" G="0.00308642" T="0.00308642"/>
      <pos A="0.398148" C="0.200617" G="0.200617" T="0.200617"/>
      <pos A="0.101852" C="0.496914" G="0.101852" T="0.299383"/>
      <pos A="0.101852" C="0.101852" G="0.299383" T="0.496914"/>
      <pos A="0.101852" C="0.101852" G="0.299383" T="0.496914"/>
      <pos A="0.101852" C="0.101852" G="0.694444" T="0.101852"/>
      <pos A="0.101852" C="0.79321" G="0.101852" T="0.00308642"/>
      <pos A="0.200617" C="0.101852" G="0.496914" T="0.200617"/>
      <pos A="0.299383" C="0.200617" G="0.200617" T="0.299383"/>
      <pos A="0.101852" C="0.398148" G="0.101852" T="0.398148"/>
      <pos A="0.200617" C="0.00308642" G="0.694444" T="0.101852"/>
      <pos A="0.101852" C="0.496914" G="0.200617" T="0.200617"/>
      <pos A="0.00308642" C="0.496914" G="0.496914" T="0.00308642"/>
      <pos A="0.496914" C="0.101852" G="0.101852" T="0.299383"/>
      <pos A="0.00308642" C="0.299383" G="0.694444" T="0.00308642"/>
      <pos A="0.101852" C="0.200617" G="0.694444" T="0.00308642"/>
      <pos A="0.200617" C="0.101852" G="0.496914" T="0.200617"/>
      <pos A="0.200617" C="0.101852" G="0.694444" T="0.00308642"/>
      <pos A="0.101852" C="0.595679" G="0.200617" T="0.101852"/>
      <pos A="0.101852" C="0.299383" G="0.496914" T="0.101852"/>
      <pos A="0.299383" C="0.200617" G="0.299383" T="0.200617"/>
      <pos A="0.299383" C="0.200617" G="0.496914" T="0.00308642"/>
      <pos A="0.101852" C="0.398148" G="0.299383" T="0.200617"/>
      <pos A="0.101852" C="0.200617" G="0.299383" T="0.398148"/>
      <pos A="0.00308642" C="0.00308642" G="0.990741" T="0.00308642"/>
      <pos A="0.101852" C="0.398148" G="0.398148" T="0.101852"/>
      <pos A="0.101852" C="0.00308642" G="0.79321" T="0.101852"/>
      <pos A="0.496914" C="0.299383" G="0.101852" T="0.101852"/>
      <pos A="0.595679" C="0.200617" G="0.200617" T="0.00308642"/>
      <pos A="0.595679" C="0.299383" G="0.00308642" T="0.101852"/>
      <pos A="0.200617" C="0.299383" G="0.496914" T="0.00308642"/>
      <pos A="0.00308642" C="0.101852" G="0.694444" T="0.200617"/>
      <pos A="0.496914" C="0.299383" G="0.00308642" T="0.200617"/>
      <pos A="0.00308642" C="0.496914" G="0.496914" T="0.00308642"/>
    </motif>
    <motif db="0" id="M104" alt="O104" length="40" nsites="8" evalue="1.3e-003">
      <pos A="0.00308642" C="0.990741" G="0.00308642" T="0.00308642"/>
      <pos A="0.00308642" C="0.00308642" G="0.00308642" T="0.990741"/>
      <pos A="0.990741" C="0.00308642" G="0.00308642" T="0.00308642"/>
      <pos A="0.00308642" C="0.00308642" G="0.990741" T="0.00308642"/>
      <pos A="0.00308642" C="0.00308642" G="0.00308642" T="0.990741"/>
      <pos A="0.00308642" C="0.990741" G="0.00308642" T="0.00308642"/>
      <pos A="0.00308642" C="0.00308642" G="0.990741" T="0.00308642"/>
      <pos A="0.990741" C="0.00308642" G="0.00308642" T="0.00308642"/>
      <pos A="0.990741" C="0.00308642" G="0.00308642" T="0.00308642"/>
      <pos A="0.00308642" C="0.00308642" G="0.990741" T="0.00308642"/>
      <pos A="0.00308642" C="0.990741" G="0.00308642" T="0.00308642"/>
      <pos A="0.00308642" C="0.00308642" G="0.00308642" T="0.990741"/>
      <pos A="0.00308642" C="0.990741" G="0.00308642" T="0.00308642"/>
      <pos A="0.00308642" C="0.990741" G="0.00308642" T="0.00308642"/>
      <pos A="0.00308642" C="0.990741" G="0.00308642" T="0.00308642"/>
      <pos A="0.00308642" C="0.00308642" G="0.990741" T="0.00308642"/>
      <pos A="0.990741" C="0.00308642" G="0.00308642" T="0.00308642"/>
      <pos A="0.00308642" C="0.00308642" G="0.990741" T="0.00308642"/>
      <pos A="0.00308642" C="0.00308642" G="0.00308642" T="0.990741"/>
      <pos A="0.00308642" C="0.00308642" G="0.990741" T="0.00308642"/>
      <pos A="0.00308642" C="0.990741" G="0.00308642" T="0.00308642"/>
      <pos A="0.00308642" C="0.00308642" G="0.00308642" T="0.990741"/>
      <pos A="0.00308642" C="0.990741" G="0.00308642" T="0.00308642"/>
      <pos A="0.00308642" C="0.00308642" G="0.990741" T="0.00308642"/>
      <pos A="0.00308642" C="0.00308642" G="0.990741" T="0.00308642"/>
      <pos A="0.990741" C="0.00308642" G="0.00308642" T="0.00308642"/>
      <pos A="0.00308642" C="0.00308642" G="0.990741" T="0.00308642"/>
      <pos A="0.00308642" C="0.990741" G="0.00308642" T="0.00308642"/>
      <pos A="0.990741" C="0.00308642" G="0.00308642" T="0.00308642"/>
      <pos A="0.00308642" C="0.990741" G="0.00308642" T="0.00308642"/>
      <pos A="0.00308642" C="0.00308642" G="0.990741" T="0.00308642"/>
      <pos A="0.00308642" C="0.990741" G="0.00308642" T="0.00308642"/>
      <pos A="0.00308642" C="0.00308642" G="0.00308642" T="0.990741"/>
      <pos A="0.00308642" C="0.990741" G="0.00308642" T="0.00308642"/>
      <pos A="0.990741" C="0.00308642" G="0.00308642" T="0.00308642"/>
      <pos A="0.00308642" C="0.990741" G="0.00308642" T="0.00308642"/>
      <pos A="0.00308642" C="0.990741" G="0.00308642" T="0.00308642"/>
      <pos A="0.00308642" C="0.990741" G="0.00308642" T="0.00308642"/>
      <pos A="0.00308642" C="0.990741" G="0.00308642" T="0.00308642"/>
      <pos A="0.00308642" C="0.00308642" G="0.00308642" T="0.990741"/>
    </motif>
    <motif db="0" id="M105" alt="O105" length="40" nsites="8" evalue="1.3e-003">
      <pos A="0.10705" C="0.211013" G="0.418941" T="0.262996"/>
      <pos A="0.00308642" C="0.522905" G="0.366959" T="0.10705"/>
      <pos A="0.366959" C="0.211013" G="0.159032" T="0.262996"/>
      <pos A="0.211013" C="0.470922" G="0.0550686" T="0.262996"/>
      <pos A="0.00308642" C="0.574886" G="0.211013" T="0.211013"/>
      <pos A="0.0550686" C="0.67885" G="0.262996" T="0.00308642"/>
      <pos A="0.10705" C="0.10705" G="0.67885" T="0.10705"/>
      <pos A="0.00308642" C="0.00308642" G="0.730832" T="0.262996"/>
      <pos A="0.159032" C="0.522905" G="0.10705" T="0.211013"/>
      <pos A="0.159032" C="0.574886" G="0.10705" T="0.159032"/>
      <pos A="0.0550686" C="0.10705" G="0.522905" T="0.314977"/>
      <pos A="0.10705" C="0.366959" G="0.366959" T="0.159032"/>
      <pos A="0.00308642" C="0.782814" G="0.211013" T="0.00308642"/>
      <pos A="0.314977" C="0.10705" G="0.366959" T="0.211013"/>
      <pos A="0.00308642" C="0.418941" G="0.366959" T="0.211013"/>
      <pos A="0.10705" C="0.366959" G="0.470922" T="0.0550686"/>
      <pos A="0.0550686" C="0.10705" G="0.626868" T="0.211013"/>
      <pos A="0.0550686" C="0.574886" G="0.211013" T="0.159032"/>
      <pos A="0.314977" C="0.10705" G="0.366959" T="0.211013"/>
      <pos A="0.10705" C="0.211013" G="0.67885" T="0.00308642"/>
      <pos A="0.314977" C="0.159032" G="0.418941" T="0.10705"/>
      <pos A="0.522905" C="0.262996" G="0.159032" T="0.0550686"/>
      <pos A="0.00308642" C="0.470922" G="0.470922" T="0.0550686"/>
      <pos A="0.159032" C="0.366959" G="0.159032" T="0.314977"/>
      <pos A="0.314977" C="0.366959" G="0.262996" T="0.0550686"/>
      <pos A="0.262996" C="0.418941" G="0.10705" T="0.211013"/>
      <pos A="0.0550686" C="0.314977" G="0.418941" T="0.211013"/>
      <pos A="0.10705" C="0.159032" G="0.67885" T="0.0550686"/>
      <pos A="0.262996" C="0.262996" G="0.418941" T="0.0550686"/>
      <pos A="0.418941" C="0.0550686" G="0.522905" T="0.00308642"/>
      <pos A="0.470922" C="0.314977" G="0.0550686" T="0.159032"/>
      <pos A="0.0550686" C="0.886777" G="0.0550686" T="0.00308642"/>
      <pos A="0.159032" C="0.159032" G="0.522905" T="0.159032"/>
      <pos A="0.314977" C="0.10705" G="0.159032" T="0.418941"/>
      <pos A="0.211013" C="0.159032" G="0.314977" T="0.314977"/>
      <pos A="0.00308642" C="0.366959" G="0.314977" T="0.314977"/>
      <pos A="0.262996" C="0.574886" G="0.159032" T="0.00308642"/>
      <pos A="0.10705" C="0.730832" G="0.10705" T="0.0550686"/>
      <pos A="0.10705" C="0.211013" G="0.470922" T="0.211013"/>
      <pos A="0.211013" C="0.730832" G="0.00308642" T="0.0550686"/>
    </motif>
    <motif db="0" id="M106" alt="O106" length="40" nsites="8" evalue="1.3e-003">
      <pos A="0.171596" C="0.260532" G="0.457127" T="0.110746"/>
      <pos A="0.120107" C="0.372872" G="0.237128" T="0.269893"/>
      <pos A="0.185639" C="0.461807" G="0.265213" T="0.0873412"/>
      <pos A="0.232446" C="0.377553" G="0.134149" T="0.255851"/>
      <pos A="0.274575" C="0.148192" G="0.316702" T="0.260532"/>
      <pos A="0.209043" C="0.213723" G="0.340106" T="0.237128"/>
      <pos A="0.293298" C="0.391595" G="0.218404" T="0.0967032"/>
      <pos A="0.265213" C="0.321383" G="0.265213" T="0.148192"/>
      <pos A="0.110746" C="0.260532" G="0.260532" T="0.368191"/>
      <pos A="0.143511" C="0.344787" G="0.335425" T="0.176277"/>
      <pos A="0.297978" C="0.279255" G="0.25117" T="0.171596"/>
      <pos A="0.227766" C="0.180958" G="0.42436" T="0.166916"/>
      <pos A="0.274575" C="0.265213" G="0.274575" T="0.185639"/>
      <pos A="0.288617" C="0.157554" G="0.288617" T="0.265213"/>
      <pos A="0.106064" C="0.274575" G="0.447765" T="0.171596"/>
      <pos A="0.223085" C="0.386915" G="0.344787" T="0.0452138"/>
      <pos A="0.246489" C="0.166916" G="0.316702" T="0.269893"/>
      <pos A="0.223085" C="0.134149" G="0.400957" T="0.241808"/>
      <pos A="0.0826607" C="0.246489" G="0.457127" T="0.213723"/>
      <pos A="0.176277" C="0.330745" G="0.316702" T="0.176277"/>
      <pos A="0.143511" C="0.42436" G="0.297978" T="0.134149"/>
      <pos A="0.204361" C="0.433722" G="0.134149" T="0.227766"/>
      <pos A="0.204361" C="0.190319" G="0.312021" T="0.293298"/>
      <pos A="0.148192" C="0.218404" G="0.30266" T="0.330745"/>
      <pos A="0.223085" C="0.246489" G="0.42436" T="0.106064"/>
      <pos A="0.269893" C="0.185639" G="0.335425" T="0.209043"/>
      <pos A="0.143511" C="0.36351" G="0.372872" T="0.120107"/>
      <pos A="0.260532" C="0.457127" G="0.190319" T="0.0920217"/>
      <pos A="0.199681" C="0.241808" G="0.335425" T="0.223085"/>
      <pos A="0.190319" C="0.218404" G="0.312021" T="0.279255"/>
      <pos A="0.25117" C="0.288617" G="0.223085" T="0.237128"/>
      <pos A="0.344787" C="0.30266" G="0.101384" T="0.25117"/>
      <pos A="0.195" C="0.283936" G="0.326063" T="0.195"/>
      <pos A="0.157554" C="0.297978" G="0.223085" T="0.321383"/>
      <pos A="0.0405333" C="0.344787" G="0.386915" T="0.227766"/>
      <pos A="0.180958" C="0.326063" G="0.297978" T="0.195"/>
      <pos A="0.157554" C="0.218404" G="0.508615" T="0.115426"/>
      <pos A="0.246489" C="0.246489" G="0.274575" T="0.232446"/>
      <pos A="0.110746" C="0.326063" G="0.386915" T="0.176277"/>
      <pos A="0.349468" C="0.152873" G="0.293298" T="0.204361"/>
    </motif>
    <motif db="0" id="M107" alt="O107" length="40" nsites="8" evalue="1.3e-003">
      <pos A="0.241485" C="0.224457" G="0.1904" T="0.343657"/>
      <pos A="0.156343" C="0.207429" G="0.479885" T="0.156343"/>
      <pos A="0.207429" C="0.275543" G="0.394743" T="0.122286"/>
      <pos A="0.275543" C="0.377714" G="0.275543" T="0.071201"/>
      <pos A="0.0541719" C="0.139315" G="0.582056" T="0.224457"/>
      <pos A="0.156343" C="0.479885" G="0.0201146" T="0.343657"/>
      <pos A="0.00308642" C="0.377714" G="0.377714" T="0.241485"/>
      <pos A="0.00308642" C="0.258515" G="0.428799" T="0.3096"/>
      <pos A="0.0882291" C="0.377714" G="0.394743" T="0.139315"/>
      <pos A="0.156343" C="0.258515" G="0.445828" T="0.139315"/>
      <pos A="0.122286" C="0.3096" G="0.258515" T="0.3096"/>
      <pos A="0.326628" C="0.156343" G="0.343657" T="0.173372"/>
      <pos A="0.0371437" C="0.479885" G="0.3096" T="0.173372"/>
      <pos A="0.394743" C="0.377714" G="0.156343" T="0.071201"/>
      <pos A="0.428799" C="0.1904" G="0.207429" T="0.173372"/>
      <pos A="0.173372" C="0.173372" G="0.462856" T="0.1904"/>
      <pos A="0.224457" C="0.224457" G="0.224457" T="0.326628"/>
      <pos A="0.1904" C="0.343657" G="0.343657" T="0.122286"/>
      <pos A="0.156343" C="0.3096" G="0.326628" T="0.207429"/>
      <pos A="0.00308642" C="0.428799" G="0.326628" T="0.241485"/>
      <pos A="0.1904" C="0.3096" G="0.071201" T="0.428799"/>
      <pos A="0.105257" C="0.258515" G="0.479885" T="0.156343"/>
      <pos A="0.275543" C="0.241485" G="0.156343" T="0.326628"/>
      <pos A="0.139315" C="0.275543" G="0.360685" T="0.224457"/>
      <pos A="0.071201" C="0.3096" G="0.241485" T="0.377714"/>
      <pos A="0.156343" C="0.258515" G="0.241485" T="0.343657"/>
      <pos A="0.139315" C="0.445828" G="0.139315" T="0.275543"/>
      <pos A="0.258515" C="0.241485" G="0.3096" T="0.1904"/>
      <pos A="0.207429" C="0.122286" G="0.377714" T="0.292571"/>
      <pos A="0.139315" C="0.1904" G="0.547999" T="0.122286"/>
      <pos A="0.292571" C="0.139315" G="0.326628" T="0.241485"/>
      <pos A="0.156343" C="0.496914" G="0.224457" T="0.122286"/>
      <pos A="0.326628" C="0.360685" G="0.156343" T="0.156343"/>
      <pos A="0.394743" C="0.173372" G="0.258515" T="0.173372"/>
      <pos A="0.258515" C="0.292571" G="0.275543" T="0.173372"/>
      <pos A="0.479885" C="0.394743" G="0.0882291" T="0.0371437"/>
      <pos A="0.292571" C="0.428799" G="0.122286" T="0.156343"/>
      <pos A="0.343657" C="0.292571" G="0.207429" T="0.156343"/>
      <pos A="0.445828" C="0.207429" G="0.258515" T="0.0882291"/>
      <pos A="0.105257" C="0.0882291" G="0.530971" T="0.275543"/>
    </motif>
    <motif db="0" id="M108" alt="O108" length="40" nsites="8" evalue="1.3e-003">
      <pos A="0.188272" C="0.188272" G="0.25" T="0.373457"/>
      <pos A="0.00308642" C="0.00308642" G="0.558642" T="0.435185"/>
      <pos A="0.0648148" C="0.558642" G="0.311728" T="0.0648148"/>
      <pos A="0.126543" C="0.435185" G="0.435185" T="0.00308642"/>
      <pos A="0.126543" C="0.496914" G="0.311728" T="0.0648148"/>
      <pos A="0.126543" C="0.25" G="0.496914" T="0.126543"/>
      <pos A="0.311728" C="0.0648148" G="0.00308642" T="0.62037"/>
      <pos A="0.0648148" C="0.126543" G="0.558642" T="0.25"/>
      <pos A="0.126543" C="0.311728" G="0.188272" T="0.373457"/>
      <pos A="0.188272" C="0.126543" G="0.682099" T="0.00308642"/>
      <pos A="0.311728" C="0.188272" G="0.373457" T="0.126543"/>
      <pos A="0.25" C="0.188272" G="0.373457" T="0.188272"/>
      <pos A="0.126543" C="0.496914" G="0.373457" T="0.00308642"/>
      <pos A="0.00308642" C="0.373457" G="0.62037" T="0.00308642"/>
      <pos A="0.188272" C="0.25" G="0.496914" T="0.0648148"/>
      <pos A="0.435185" C="0.188272" G="0.373457" T="0.00308642"/>
      <pos A="0.126543" C="0.188272" G="0.435185" T="0.25"/>
      <pos A="0.0648148" C="0.373457" G="0.188272" T="0.373457"/>
      <pos A="0.126543" C="0.373457" G="0.435185" T="0.0648148"/>
      <pos A="0.126543" C="0.558642" G="0.188272" T="0.126543"/>
      <pos A="0.126543" C="0.126543" G="0.682099" T="0.0648148"/>
      <pos A="0.0648148" C="0.62037" G="0.311728" T="0.00308642"/>
      <pos A="0.188272" C="0.0648148" G="0.558642" T="0.188272"/>
      <pos A="0.126543" C="0.743827" G="0.126543" T="0.00308642"/>
      <pos A="0.435185" C="0.126543" G="0.188272" T="0.25"/>
      <pos A="0.188272" C="0.558642" G="0.188272" T="0.0648148"/>
      <pos A="0.00308642" C="0.373457" G="0.25" T="0.373457"/>
      <pos A="0.0648148" C="0.558642" G="0.373457" T="0.00308642"/>
      <pos A="0.126543" C="0.311728" G="0.558642" T="0.00308642"/>
      <pos A="0.00308642" C="0.00308642" G="0.435185" T="0.558642"/>
      <pos A="0.188272" C="0.558642" G="0.188272" T="0.0648148"/>
      <pos A="0.188272" C="0.435185" G="0.25" T="0.126543"/>
      <pos A="0.126543" C="0.743827" G="0.126543" T="0.00308642"/>
      <pos A="0.0648148" C="0.311728" G="0.496914" T="0.126543"/>
      <pos A="0.126543" C="0.373457" G="0.373457" T="0.126543"/>
      <pos A="0.126543" C="0.805556" G="0.0648148" T="0.00308642"/>
      <pos A="0.0648148" C="0.435185" G="0.435185" T="0.0648148"/>
      <pos A="0.126543" C="0.311728" G="0.558642" T="0.00308642"/>
      <pos A="0.126543" C="0.496914" G="0.188272" T="0.188272"/>
      <pos A="0.25" C="0.126543" G="0.373457" T="0.25"/>
    </motif>
    <motif db="0" id="M109" alt="O109" length="40" nsites="8" evalue="1.3e-003">
      <pos A="0.00308642" C="0.849647" G="0.00308642" T="0.14418"/>
      <pos A="0.14418" C="0.00308642" G="0.285273" T="0.567461"/>
      <pos A="0.285273" C="0.14418" G="0.285273" T="0.285273"/>
      <pos A="0.00308642" C="0.285273" G="0.567461" T="0.14418"/>
      <pos A="0.567461" C="0.285273" G="0.00308642" T="0.14418"/>
      <pos A="0.567461" C="0.00308642" G="0.285273" T="0.14418"/>
      <pos A="0.426366" C="0.00308642" G="0.567461" T="0.00308642"/>
      <pos A="0.285273" C="0.14418" G="0.567461" T="0.00308642"/>
      <pos A="0.00308642" C="0.14418" G="0.285273" T="0.567461"/>
      <pos A="0.14418" C="0.426366" G="0.14418" T="0.285273"/>
      <pos A="0.00308642" C="0.426366" G="0.426366" T="0.14418"/>
      <pos A="0.285273" C="0.285273" G="0.426366" T="0.00308642"/>
      <pos A="0.426366" C="0.00308642" G="0.426366" T="0.14418"/>
      <pos A="0.426366" C="0.426366" G="0.00308642" T="0.14418"/>
      <pos A="0.14418" C="0.00308642" G="0.849647" T="0.00308642"/>
      <pos A="0.00308642" C="0.426366" G="0.567461" T="0.00308642"/>
      <pos A="0.285273" C="0.426366" G="0.285273" T="0.00308642"/>
      <pos A="0.00308642" C="0.14418" G="0.849647" T="0.00308642"/>
      <pos A="0.426366" C="0.285273" G="0.14418" T="0.14418"/>
      <pos A="0.14418" C="0.426366" G="0.00308642" T="0.426366"/>
      <pos A="0.426366" C="0.426366" G="0.00308642" T="0.14418"/>
      <pos A="0.14418" C="0.708554" G="0.00308642" T="0.14418"/>
      <pos A="0.14418" C="0.00308642" G="0.00308642" T="0.849647"/>
      <pos A="0.567461" C="0.14418" G="0.14418" T="0.14418"/>
      <pos A="0.285273" C="0.285273" G="0.426366" T="0.00308642"/>
      <pos A="0.00308642" C="0.285273" G="0.14418" T="0.567461"/>
      <pos A="0.14418" C="0.285273" G="0.567461" T="0.00308642"/>
      <pos A="0.00308642" C="0.990741" G="0.00308642" T="0.00308642"/>
      <pos A="0.285273" C="0.426366" G="0.14418" T="0.14418"/>
      <pos A="0.567461" C="0.14418" G="0.00308642" T="0.285273"/>
      <pos A="0.00308642" C="0.849647" G="0.14418" T="0.00308642"/>
      <pos A="0.285273" C="0.567461" G="0.00308642" T="0.14418"/>
      <pos A="0.426366" C="0.00308642" G="0.567461" T="0.00308642"/>
      <pos A="0.426366" C="0.14418" G="0.00308642" T="0.426366"/>
      <pos A="0.00308642" C="0.14418" G="0.567461" T="0.285273"/>
      <pos A="0.00308642" C="0.708554" G="0.14418" T="0.14418"/>
      <pos A="0.426366" C="0.14418" G="0.426366" T="0.00308642"/>
      <pos A="0.285273" C="0.285273" G="0.14418" T="0.285273"/>
      <pos A="0.00308642" C="0.567461" G="0.426366" T="0.00308642"/>
      <pos A="0.14418" C="0.14418" G="0.14418" T="0.567461"/>
    </motif>
    <motif db="0" id="M11" alt="O11" length="40" nsites="8" evalue="1.3e-003">
      <pos A="0.195" C="0.195" G="0.438403" T="0.171596"/>
      <pos A="0.176277" C="0.330745" G="0.162234" T="0.330745"/>
      <pos A="0.232446" C="0.36351" G="0.204361" T="0.199681"/>
      <pos A="0.148192" C="0.354148" G="0.297978" T="0.199681"/>
      <pos A="0.143511" C="0.237128" G="0.30266" T="0.316702"/>
      <pos A="0.288617" C="0.185639" G="0.377553" T="0.148192"/>
      <pos A="0.218404" C="0.260532" G="0.396276" T="0.124788"/>
      <pos A="0.232446" C="0.372872" G="0.157554" T="0.237128"/>
      <pos A="0.195" C="0.47585" G="0.152873" T="0.176277"/>
      <pos A="0.152873" C="0.288617" G="0.330745" T="0.227766"/>
      <pos A="0.288617" C="0.232446" G="0.377553" T="0.101384"/>
      <pos A="0.138831" C="0.148192" G="0.461807" T="0.25117"/>
      <pos A="0.274575" C="0.237128" G="0.382233" T="0.106064"/>
      <pos A="0.124788" C="0.410318" G="0.30266" T="0.162234"/>
      <pos A="0.260532" C="0.260532" G="0.30266" T="0.176277"/>
      <pos A="0.340106" C="0.209043" G="0.30266" T="0.148192"/>
      <pos A="0.101384" C="0.391595" G="0.25117" T="0.255851"/>
      <pos A="0.237128" C="0.433722" G="0.0967032" T="0.232446"/>
      <pos A="0.241808" C="0.195" G="0.344787" T="0.218404"/>
      <pos A="0.204361" C="0.30266" G="0.274575" T="0.218404"/>
      <pos A="0.157554" C="0.265213" G="0.35883" T="0.218404"/>
      <pos A="0.269893" C="0.237128" G="0.297978" T="0.195"/>
      <pos A="0.199681" C="0.176277" G="0.405638" T="0.218404"/>
      <pos A="0.162234" C="0.223085" G="0.386915" T="0.227766"/>
      <pos A="0.283936" C="0.246489" G="0.293298" T="0.176277"/>
      <pos A="0.148192" C="0.274575" G="0.297978" T="0.279255"/>
      <pos A="0.157554" C="0.330745" G="0.316702" T="0.195"/>
      <pos A="0.0311714" C="0.377553" G="0.241808" T="0.349468"/>
      <pos A="0.152873" C="0.340106" G="0.0967032" T="0.410318"/>
      <pos A="0.265213" C="0.30734" G="0.190319" T="0.237128"/>
      <pos A="0.255851" C="0.30266" G="0.340106" T="0.101384"/>
      <pos A="0.223085" C="0.199681" G="0.42436" T="0.152873"/>
      <pos A="0.279255" C="0.134149" G="0.35883" T="0.227766"/>
      <pos A="0.25117" C="0.195" G="0.41968" T="0.134149"/>
      <pos A="0.129469" C="0.410318" G="0.293298" T="0.166916"/>
      <pos A="0.288617" C="0.340106" G="0.166916" T="0.204361"/>
      <pos A="0.110746" C="0.30266" G="0.443084" T="0.143511"/>
      <pos A="0.410318" C="0.171596" G="0.260532" T="0.157554"/>
      <pos A="0.279255" C="0.237128" G="0.330745" T="0.152873"/>
      <pos A="0.129469" C="0.316702" G="0.36351" T="0.190319"/>
    </motif>
    <motif db="0" id="M110" alt="O110" length="40" nsites="8" evalue="1.3e-003">
      <pos A="0.398148" C="0.200617" G="0.00308642" T="0.398148"/>
      <pos A="0.00308642" C="0.00308642" G="0.79321" T="0.200617"/>
      <pos A="0.200617" C="0.200617" G="0.595679" T="0.00308642"/>
      <pos A="0.00308642" C="0.398148" G="0.595679" T="0.00308642"/>
      <pos A="0.00308642" C="0.398148" G="0.200617" T="0.398148"/>
      <pos A="0.00308642" C="0.398148" G="0.200617" T="0.398148"/>
      <pos A="0.398148" C="0.00308642" G="0.398148" T="0.200617"/>
      <pos A="0.00308642" C="0.200617" G="0.200617" T="0.595679"/>
      <pos A="0.00308642" C="0.398148" G="0.595679" T="0.00308642"/>
      <pos A="0.200617" C="0.200617" G="0.595679" T="0.00308642"/>
      <pos A="0.398148" C="0.398148" G="0.200617" T="0.00308642"/>
      <pos A="0.00308642" C="0.200617" G="0.595679" T="0.200617"/>
      <pos A="0.00308642" C="0.398148" G="0.398148" T="0.200617"/>
      <pos A="0.398148" C="0.00308642" G="0.200617" T="0.398148"/>
      <pos A="0.200617" C="0.398148" G="0.398148" T="0.00308642"/>
      <pos A="0.200617" C="0.398148" G="0.200617" T="0.200617"/>
      <pos A="0.200617" C="0.398148" G="0.200617" T="0.200617"/>
      <pos A="0.398148" C="0.00308642" G="0.398148" T="0.200617"/>
      <pos A="0.00308642" C="0.79321" G="0.200617" T="0.00308642"/>
      <pos A="0.200617" C="0.200617" G="0.398148" T="0.200617"/>
      <pos A="0.00308642" C="0.398148" G="0.200617" T="0.398148"/>
      <pos A="0.00308642" C="0.00308642" G="0.79321" T="0.200617"/>
      <pos A="0.200617" C="0.398148" G="0.200617" T="0.200617"/>
      <pos A="0.00308642" C="0.398148" G="0.398148" T="0.200617"/>
      <pos A="0.00308642" C="0.398148" G="0.00308642" T="0.595679"/>
      <pos A="0.00308642" C="0.595679" G="0.200617" T="0.200617"/>
      <pos A="0.200617" C="0.595679" G="0.200617" T="0.00308642"/>
      <pos A="0.200617" C="0.398148" G="0.200617" T="0.200617"/>
      <pos A="0.200617" C="0.200617" G="0.398148" T="0.200617"/>
      <pos A="0.200617" C="0.398148" G="0.200617" T="0.200617"/>
      <pos A="0.398148" C="0.200617" G="0.00308642" T="0.398148"/>
      <pos A="0.200617" C="0.200617" G="0.595679" T="0.00308642"/>
      <pos A="0.00308642" C="0.398148" G="0.398148" T="0.200617"/>
      <pos A="0.200617" C="0.00308642" G="0.398148" T="0.398148"/>
      <pos A="0.00308642" C="0.595679" G="0.00308642" T="0.398148"/>
      <pos A="0.00308642" C="0.595679" G="0.398148" T="0.00308642"/>
      <pos A="0.00308642" C="0.595679" G="0.200617" T="0.200617"/>
      <pos A="0.00308642" C="0.200617" G="0.595679" T="0.200617"/>
      <pos A="0.398148" C="0.398148" G="0.200617" T="0.00308642"/>
      <pos A="0.200617" C="0.200617" G="0.398148" T="0.200617"/>
    </motif>
    <motif db="0" id="M111" alt="O111" length="40" nsites="8" evalue="1.3e-003">
      <pos A="0.162993" C="0.167696" G="0.318196" T="0.351117"/>
      <pos A="0.0971486" C="0.35582" G="0.257055" T="0.289976"/>
      <pos A="0.374632" C="0.388742" G="0.13007" T="0.106555"/>
      <pos A="0.177101" C="0.308789" G="0.304086" T="0.210024"/>
      <pos A="0.139477" C="0.313492" G="0.346414" T="0.200617"/>
      <pos A="0.0689304" C="0.360523" G="0.341711" T="0.228836"/>
      <pos A="0.308789" C="0.228836" G="0.29468" T="0.167696"/>
      <pos A="0.181804" C="0.242945" G="0.327601" T="0.247648"/>
      <pos A="0.125368" C="0.289976" G="0.36993" T="0.214727"/>
      <pos A="0.247648" C="0.20532" G="0.35582" T="0.191211"/>
      <pos A="0.210024" C="0.261758" G="0.374632" T="0.153586"/>
      <pos A="0.289976" C="0.111258" G="0.43107" T="0.167696"/>
      <pos A="0.214727" C="0.271164" G="0.214727" T="0.299383"/>
      <pos A="0.167696" C="0.388742" G="0.247648" T="0.195914"/>
      <pos A="0.0924454" C="0.473398" G="0.20532" T="0.228836"/>
      <pos A="0.289976" C="0.393445" G="0.247648" T="0.0689304"/>
      <pos A="0.195914" C="0.271164" G="0.360523" T="0.172399"/>
      <pos A="0.177101" C="0.285273" G="0.426366" T="0.111258"/>
      <pos A="0.186508" C="0.28057" G="0.365227" T="0.167696"/>
      <pos A="0.148883" C="0.313492" G="0.379335" T="0.158289"/>
      <pos A="0.299383" C="0.210024" G="0.20532" T="0.285273"/>
      <pos A="0.191211" C="0.266461" G="0.299383" T="0.242945"/>
      <pos A="0.332304" C="0.313492" G="0.14418" T="0.210024"/>
      <pos A="0.125368" C="0.20532" G="0.412258" T="0.257055"/>
      <pos A="0.20532" C="0.242945" G="0.346414" T="0.20532"/>
      <pos A="0.351117" C="0.191211" G="0.327601" T="0.13007"/>
      <pos A="0.13007" C="0.191211" G="0.332304" T="0.346414"/>
      <pos A="0.257055" C="0.289976" G="0.322899" T="0.13007"/>
      <pos A="0.228836" C="0.271164" G="0.304086" T="0.195914"/>
      <pos A="0.238242" C="0.247648" G="0.337007" T="0.177101"/>
      <pos A="0.224133" C="0.384039" G="0.111258" T="0.28057"/>
      <pos A="0.167696" C="0.242945" G="0.28057" T="0.308789"/>
      <pos A="0.0783358" C="0.304086" G="0.346414" T="0.271164"/>
      <pos A="0.271164" C="0.238242" G="0.21943" T="0.271164"/>
      <pos A="0.195914" C="0.351117" G="0.177101" T="0.275867"/>
      <pos A="0.186508" C="0.318196" G="0.271164" T="0.224133"/>
      <pos A="0.308789" C="0.384039" G="0.271164" T="0.0360079"/>
      <pos A="0.271164" C="0.242945" G="0.36993" T="0.115961"/>
      <pos A="0.139477" C="0.210024" G="0.402851" T="0.247648"/>
      <pos A="0.266461" C="0.337007" G="0.327601" T="0.0689304"/>
    </motif>
    <motif db="0" id="M114" alt="O114" length="40" nsites="8" evalue="1.3e-003">
      <pos A="0.299383" C="0.398148" G="0.266461" T="0.0360079"/>
      <pos A="0.0689304" C="0.200617" G="0.6286" T="0.101852"/>
      <pos A="0.134773" C="0.200617" G="0.233539" T="0.43107"/>
      <pos A="0.200617" C="0.332304" G="0.398148" T="0.0689304"/>
      <pos A="0.167696" C="0.134773" G="0.562758" T="0.134773"/>
      <pos A="0.266461" C="0.134773" G="0.332304" T="0.266461"/>
      <pos A="0.167696" C="0.233539" G="0.463992" T="0.134773"/>
      <pos A="0.200617" C="0.463992" G="0.134773" T="0.200617"/>
      <pos A="0.167696" C="0.299383" G="0.43107" T="0.101852"/>
      <pos A="0.0689304" C="0.694444" G="0.167696" T="0.0689304"/>
      <pos A="0.233539" C="0.398148" G="0.365227" T="0.00308642"/>
      <pos A="0.233539" C="0.398148" G="0.266461" T="0.101852"/>
      <pos A="0.266461" C="0.134773" G="0.43107" T="0.167696"/>
      <pos A="0.0360079" C="0.332304" G="0.463992" T="0.167696"/>
      <pos A="0.167696" C="0.496914" G="0.299383" T="0.0360079"/>
      <pos A="0.101852" C="0.266461" G="0.398148" T="0.233539"/>
      <pos A="0.00308642" C="0.661523" G="0.167696" T="0.167696"/>
      <pos A="0.0360079" C="0.299383" G="0.43107" T="0.233539"/>
      <pos A="0.365227" C="0.200617" G="0.332304" T="0.101852"/>
      <pos A="0.134773" C="0.299383" G="0.43107" T="0.134773"/>
      <pos A="0.266461" C="0.43107" G="0.167696" T="0.134773"/>
      <pos A="0.101852" C="0.233539" G="0.332304" T="0.332304"/>
      <pos A="0.0689304" C="0.134773" G="0.496914" T="0.299383"/>
      <pos A="0.134773" C="0.0360079" G="0.6286" T="0.200617"/>
      <pos A="0.233539" C="0.200617" G="0.463992" T="0.101852"/>
      <pos A="0.101852" C="0.233539" G="0.529835" T="0.134773"/>
      <pos A="0.529835" C="0.167696" G="0.200617" T="0.101852"/>
      <pos A="0.167696" C="0.134773" G="0.562758" T="0.134773"/>
      <pos A="0.562758" C="0.200617" G="0.167696" T="0.0689304"/>
      <pos A="0.365227" C="0.0360079" G="0.200617" T="0.398148"/>
      <pos A="0.134773" C="0.299383" G="0.562758" T="0.00308642"/>
      <pos A="0.233539" C="0.463992" G="0.233539" T="0.0689304"/>
      <pos A="0.200617" C="0.43107" G="0.167696" T="0.200617"/>
      <pos A="0.167696" C="0.134773" G="0.43107" T="0.266461"/>
      <pos A="0.101852" C="0.167696" G="0.463992" T="0.266461"/>
      <pos A="0.0689304" C="0.398148" G="0.167696" T="0.365227"/>
      <pos A="0.299383" C="0.101852" G="0.595679" T="0.00308642"/>
      <pos A="0.101852" C="0.0360079" G="0.6286" T="0.233539"/>
      <pos A="0.299383" C="0.266461" G="0.398148" T="0.0360079"/>
      <pos A="0.496914" C="0.0360079" G="0.299383" T="0.167696"/>
    </motif>
    <motif db="0" id="M115" alt="O115" length="40" nsites="8" evalue="1.3e-003">
      <pos A="0.274575" C="0.223085" G="0.138831" T="0.36351"/>
      <pos A="0.124788" C="0.443084" G="0.293298" T="0.138831"/>
      <pos A="0.120107" C="0.25117" G="0.41968" T="0.209043"/>
      <pos A="0.312021" C="0.274575" G="0.255851" T="0.157554"/>
      <pos A="0.321383" C="0.148192" G="0.312021" T="0.218404"/>
      <pos A="0.25117" C="0.204361" G="0.321383" T="0.223085"/>
      <pos A="0.218404" C="0.30734" G="0.288617" T="0.185639"/>
      <pos A="0.0779793" C="0.386915" G="0.269893" T="0.265213"/>
      <pos A="0.157554" C="0.237128" G="0.288617" T="0.316702"/>
      <pos A="0.0779793" C="0.326063" G="0.382233" T="0.213723"/>
      <pos A="0.227766" C="0.42436" G="0.260532" T="0.0873412"/>
      <pos A="0.143511" C="0.265213" G="0.354148" T="0.237128"/>
      <pos A="0.138831" C="0.335425" G="0.382233" T="0.143511"/>
      <pos A="0.138831" C="0.269893" G="0.354148" T="0.237128"/>
      <pos A="0.162234" C="0.386915" G="0.227766" T="0.223085"/>
      <pos A="0.297978" C="0.185639" G="0.368191" T="0.148192"/>
      <pos A="0.204361" C="0.349468" G="0.227766" T="0.218404"/>
      <pos A="0.260532" C="0.316702" G="0.269893" T="0.152873"/>
      <pos A="0.218404" C="0.293298" G="0.344787" T="0.143511"/>
      <pos A="0.237128" C="0.429042" G="0.166916" T="0.166916"/>
      <pos A="0.190319" C="0.279255" G="0.36351" T="0.166916"/>
      <pos A="0.316702" C="0.101384" G="0.227766" T="0.354148"/>
      <pos A="0.124788" C="0.269893" G="0.517977" T="0.0873412"/>
      <pos A="0.218404" C="0.255851" G="0.316702" T="0.209043"/>
      <pos A="0.340106" C="0.293298" G="0.25117" T="0.115426"/>
      <pos A="0.218404" C="0.143511" G="0.260532" T="0.377553"/>
      <pos A="0.204361" C="0.157554" G="0.527339" T="0.110746"/>
      <pos A="0.25117" C="0.190319" G="0.297978" T="0.260532"/>
      <pos A="0.124788" C="0.195" G="0.396276" T="0.283936"/>
      <pos A="0.265213" C="0.30266" G="0.209043" T="0.223085"/>
      <pos A="0.209043" C="0.237128" G="0.340106" T="0.213723"/>
      <pos A="0.0873412" C="0.415" G="0.260532" T="0.237128"/>
      <pos A="0.35883" C="0.326063" G="0.138831" T="0.176277"/>
      <pos A="0.185639" C="0.274575" G="0.377553" T="0.162234"/>
      <pos A="0.265213" C="0.438403" G="0.218404" T="0.0779793"/>
      <pos A="0.349468" C="0.138831" G="0.199681" T="0.312021"/>
      <pos A="0.124788" C="0.41968" G="0.246489" T="0.209043"/>
      <pos A="0.204361" C="0.180958" G="0.316702" T="0.297978"/>
      <pos A="0.101384" C="0.349468" G="0.283936" T="0.265213"/>
      <pos A="0.120107" C="0.36351" G="0.349468" T="0.166916"/>
    </motif>
    <motif db="0" id="M116" alt="O116" length="40" nsites="8" evalue="1.3e-003">
      <pos A="0.14418" C="0.00308642" G="0.00308642" T="0.849647"/>
      <pos A="0.285273" C="0.285273" G="0.14418" T="0.285273"/>
      <pos A="0.285273" C="0.00308642" G="0.00308642" T="0.708554"/>
      <pos A="0.00308642" C="0.00308642" G="0.14418" T="0.849647"/>
      <pos A="0.00308642" C="0.285273" G="0.567461" T="0.14418"/>
      <pos A="0.14418" C="0.426366" G="0.426366" T="0.00308642"/>
      <pos A="0.00308642" C="0.426366" G="0.426366" T="0.14418"/>
      <pos A="0.14418" C="0.567461" G="0.14418" T="0.14418"/>
      <pos A="0.426366" C="0.00308642" G="0.285273" T="0.285273"/>
      <pos A="0.00308642" C="0.00308642" G="0.990741" T="0.00308642"/>
      <pos A="0.00308642" C="0.708554" G="0.285273" T="0.00308642"/>
      <pos A="0.14418" C="0.00308642" G="0.285273" T="0.567461"/>
      <pos A="0.285273" C="0.285273" G="0.14418" T="0.285273"/>
      <pos A="0.285273" C="0.567461" G="0.14418" T="0.00308642"/>
      <pos A="0.285273" C="0.00308642" G="0.426366" T="0.285273"/>
      <pos A="0.14418" C="0.00308642" G="0.285273" T="0.567461"/>
      <pos A="0.00308642" C="0.14418" G="0.426366" T="0.426366"/>
      <pos A="0.567461" C="0.14418" G="0.00308642" T="0.285273"/>
      <pos A="0.285273" C="0.708554" G="0.00308642" T="0.00308642"/>
      <pos A="0.285273" C="0.567461" G="0.00308642" T="0.14418"/>
      <pos A="0.00308642" C="0.426366" G="0.285273" T="0.285273"/>
      <pos A="0.14418" C="0.14418" G="0.426366" T="0.285273"/>
      <pos A="0.14418" C="0.426366" G="0.426366" T="0.00308642"/>
      <pos A="0.285273" C="0.14418" G="0.14418" T="0.426366"/>
      <pos A="0.285273" C="0.14418" G="0.00308642" T="0.567461"/>
      <pos A="0.285273" C="0.14418" G="0.567461" T="0.00308642"/>
      <pos A="0.426366" C="0.14418" G="0.285273" T="0.14418"/>
      <pos A="0.00308642" C="0.567461" G="0.285273" T="0.14418"/>
      <pos A="0.426366" C="0.285273" G="0.00308642" T="0.285273"/>
      <pos A="0.00308642" C="0.00308642" G="0.14418" T="0.849647"/>
      <pos A="0.00308642" C="0.426366" G="0.567461" T="0.00308642"/>
      <pos A="0.285273" C="0.00308642" G="0.426366" T="0.285273"/>
      <pos A="0.14418" C="0.567461" G="0.285273" T="0.00308642"/>
      <pos A="0.14418" C="0.285273" G="0.567461" T="0.00308642"/>
      <pos A="0.14418" C="0.14418" G="0.708554" T="0.00308642"/>
      <pos A="0.285273" C="0.708554" G="0.00308642" T="0.00308642"/>
      <pos A="0.14418" C="0.285273" G="0.14418" T="0.426366"/>
      <pos A="0.426366" C="0.14418" G="0.00308642" T="0.426366"/>
      <pos A="0.849647" C="0.00308642" G="0.00308642" T="0.14418"/>
      <pos A="0.426366" C="0.285273" G="0.285273" T="0.00308642"/>
    </motif>
    <motif db="0" id="M117" alt="O117" length="40" nsites="8" evalue="1.3e-003">
      <pos A="0.180958" C="0.368191" G="0.321383" T="0.129469"/>
      <pos A="0.279255" C="0.190319" G="0.255851" T="0.274575"/>
      <pos A="0.143511" C="0.326063" G="0.246489" T="0.283936"/>
      <pos A="0.152873" C="0.195" G="0.471169" T="0.180958"/>
      <pos A="0.279255" C="0.265213" G="0.283936" T="0.171596"/>
      <pos A="0.246489" C="0.204361" G="0.382233" T="0.166916"/>
      <pos A="0.241808" C="0.316702" G="0.241808" T="0.199681"/>
      <pos A="0.255851" C="0.0686183" G="0.297978" T="0.377553"/>
      <pos A="0.209043" C="0.349468" G="0.330745" T="0.110746"/>
      <pos A="0.195" C="0.265213" G="0.288617" T="0.25117"/>
      <pos A="0.0967032" C="0.41968" G="0.349468" T="0.134149"/>
      <pos A="0.25117" C="0.447765" G="0.218404" T="0.0826607"/>
      <pos A="0.129469" C="0.283936" G="0.410318" T="0.176277"/>
      <pos A="0.269893" C="0.171596" G="0.438403" T="0.120107"/>
      <pos A="0.171596" C="0.335425" G="0.30266" T="0.190319"/>
      <pos A="0.134149" C="0.36351" G="0.129469" T="0.372872"/>
      <pos A="0.326063" C="0.288617" G="0.171596" T="0.213723"/>
      <pos A="0.162234" C="0.330745" G="0.372872" T="0.134149"/>
      <pos A="0.368191" C="0.199681" G="0.255851" T="0.176277"/>
      <pos A="0.255851" C="0.134149" G="0.377553" T="0.232446"/>
      <pos A="0.0967032" C="0.213723" G="0.372872" T="0.316702"/>
      <pos A="0.218404" C="0.218404" G="0.312021" T="0.25117"/>
      <pos A="0.0967032" C="0.223085" G="0.36351" T="0.316702"/>
      <pos A="0.223085" C="0.180958" G="0.354148" T="0.241808"/>
      <pos A="0.157554" C="0.241808" G="0.457127" T="0.143511"/>
      <pos A="0.255851" C="0.35883" G="0.241808" T="0.143511"/>
      <pos A="0.171596" C="0.297978" G="0.391595" T="0.138831"/>
      <pos A="0.354148" C="0.42436" G="0.162234" T="0.0592563"/>
      <pos A="0.297978" C="0.316702" G="0.157554" T="0.227766"/>
      <pos A="0.0779793" C="0.199681" G="0.457127" T="0.265213"/>
      <pos A="0.255851" C="0.42436" G="0.129469" T="0.190319"/>
      <pos A="0.138831" C="0.283936" G="0.41968" T="0.157554"/>
      <pos A="0.326063" C="0.204361" G="0.209043" T="0.260532"/>
      <pos A="0.232446" C="0.297978" G="0.297978" T="0.171596"/>
      <pos A="0.232446" C="0.316702" G="0.25117" T="0.199681"/>
      <pos A="0.152873" C="0.30266" G="0.265213" T="0.279255"/>
      <pos A="0.195" C="0.30266" G="0.344787" T="0.157554"/>
      <pos A="0.157554" C="0.288617" G="0.260532" T="0.293298"/>
      <pos A="0.134149" C="0.288617" G="0.330745" T="0.246489"/>
      <pos A="0.138831" C="0.25117" G="0.429042" T="0.180958"/>
    </motif>
    <motif db="0" id="M118" alt="O118" length="40" nsites="8" evalue="1.3e-003">
      <pos A="0.0686183" C="0.349468" G="0.471169" T="0.110746"/>
      <pos A="0.241808" C="0.410318" G="0.195" T="0.152873"/>
      <pos A="0.246489" C="0.386915" G="0.218404" T="0.148192"/>
      <pos A="0.157554" C="0.274575" G="0.377553" T="0.190319"/>
      <pos A="0.138831" C="0.312021" G="0.185639" T="0.36351"/>
      <pos A="0.176277" C="0.274575" G="0.321383" T="0.227766"/>
      <pos A="0.157554" C="0.204361" G="0.415" T="0.223085"/>
      <pos A="0.209043" C="0.218404" G="0.293298" T="0.279255"/>
      <pos A="0.213723" C="0.30266" G="0.340106" T="0.143511"/>
      <pos A="0.199681" C="0.35883" G="0.190319" T="0.25117"/>
      <pos A="0.195" C="0.227766" G="0.415" T="0.162234"/>
      <pos A="0.199681" C="0.269893" G="0.162234" T="0.368191"/>
      <pos A="0.223085" C="0.110746" G="0.382233" T="0.283936"/>
      <pos A="0.223085" C="0.372872" G="0.260532" T="0.143511"/>
      <pos A="0.180958" C="0.316702" G="0.25117" T="0.25117"/>
      <pos A="0.213723" C="0.134149" G="0.42436" T="0.227766"/>
      <pos A="0.279255" C="0.326063" G="0.297978" T="0.0967032"/>
      <pos A="0.190319" C="0.134149" G="0.415" T="0.260532"/>
      <pos A="0.30266" C="0.30734" G="0.30266" T="0.0873412"/>
      <pos A="0.195" C="0.400957" G="0.288617" T="0.115426"/>
      <pos A="0.185639" C="0.517977" G="0.157554" T="0.138831"/>
      <pos A="0.204361" C="0.241808" G="0.25117" T="0.30266"/>
      <pos A="0.288617" C="0.30734" G="0.223085" T="0.180958"/>
      <pos A="0.25117" C="0.246489" G="0.335425" T="0.166916"/>
      <pos A="0.157554" C="0.260532" G="0.415" T="0.166916"/>
      <pos A="0.180958" C="0.166916" G="0.429042" T="0.223085"/>
      <pos A="0.148192" C="0.330745" G="0.190319" T="0.330745"/>
      <pos A="0.0732988" C="0.447765" G="0.35883" T="0.120107"/>
      <pos A="0.171596" C="0.377553" G="0.260532" T="0.190319"/>
      <pos A="0.204361" C="0.129469" G="0.452445" T="0.213723"/>
      <pos A="0.0967032" C="0.269893" G="0.429042" T="0.204361"/>
      <pos A="0.166916" C="0.213723" G="0.335425" T="0.283936"/>
      <pos A="0.274575" C="0.218404" G="0.180958" T="0.326063"/>
      <pos A="0.321383" C="0.30734" G="0.213723" T="0.157554"/>
      <pos A="0.223085" C="0.312021" G="0.312021" T="0.152873"/>
      <pos A="0.321383" C="0.312021" G="0.180958" T="0.185639"/>
      <pos A="0.312021" C="0.377553" G="0.218404" T="0.0920217"/>
      <pos A="0.223085" C="0.232446" G="0.349468" T="0.195"/>
      <pos A="0.162234" C="0.241808" G="0.166916" T="0.429042"/>
      <pos A="0.255851" C="0.36351" G="0.204361" T="0.176277"/>
    </motif>
    <motif db="0" id="M119" alt="O119" length="40" nsites="8" evalue="1.3e-003">
      <pos A="0.223085" C="0.129469" G="0.382233" T="0.265213"/>
      <pos A="0.232446" C="0.25117" G="0.35883" T="0.157554"/>
      <pos A="0.204361" C="0.176277" G="0.405638" T="0.213723"/>
      <pos A="0.209043" C="0.321383" G="0.180958" T="0.288617"/>
      <pos A="0.190319" C="0.209043" G="0.283936" T="0.316702"/>
      <pos A="0.185639" C="0.457127" G="0.269893" T="0.0873412"/>
      <pos A="0.354148" C="0.321383" G="0.166916" T="0.157554"/>
      <pos A="0.143511" C="0.237128" G="0.326063" T="0.293298"/>
      <pos A="0.288617" C="0.269893" G="0.344787" T="0.0967032"/>
      <pos A="0.143511" C="0.297978" G="0.386915" T="0.171596"/>
      <pos A="0.223085" C="0.120107" G="0.494573" T="0.162234"/>
      <pos A="0.209043" C="0.255851" G="0.232446" T="0.30266"/>
      <pos A="0.199681" C="0.293298" G="0.293298" T="0.213723"/>
      <pos A="0.213723" C="0.386915" G="0.213723" T="0.185639"/>
      <pos A="0.124788" C="0.312021" G="0.321383" T="0.241808"/>
      <pos A="0.368191" C="0.199681" G="0.297978" T="0.134149"/>
      <pos A="0.255851" C="0.279255" G="0.297978" T="0.166916"/>
      <pos A="0.157554" C="0.443084" G="0.199681" T="0.199681"/>
      <pos A="0.223085" C="0.293298" G="0.321383" T="0.162234"/>
      <pos A="0.152873" C="0.25117" G="0.433722" T="0.162234"/>
      <pos A="0.185639" C="0.386915" G="0.288617" T="0.138831"/>
      <pos A="0.0498943" C="0.237128" G="0.283936" T="0.429042"/>
      <pos A="0.25117" C="0.255851" G="0.274575" T="0.218404"/>
      <pos A="0.134149" C="0.340106" G="0.213723" T="0.312021"/>
      <pos A="0.265213" C="0.293298" G="0.223085" T="0.218404"/>
      <pos A="0.209043" C="0.148192" G="0.283936" T="0.35883"/>
      <pos A="0.129469" C="0.35883" G="0.30266" T="0.209043"/>
      <pos A="0.30734" C="0.260532" G="0.241808" T="0.190319"/>
      <pos A="0.223085" C="0.213723" G="0.386915" T="0.176277"/>
      <pos A="0.185639" C="0.368191" G="0.354148" T="0.0920217"/>
      <pos A="0.237128" C="0.326063" G="0.326063" T="0.110746"/>
      <pos A="0.246489" C="0.340106" G="0.288617" T="0.124788"/>
      <pos A="0.335425" C="0.180958" G="0.279255" T="0.204361"/>
      <pos A="0.218404" C="0.176277" G="0.527339" T="0.0779793"/>
      <pos A="0.180958" C="0.377553" G="0.25117" T="0.190319"/>
      <pos A="0.101384" C="0.415" G="0.283936" T="0.199681"/>
      <pos A="0.223085" C="0.129469" G="0.344787" T="0.30266"/>
      <pos A="0.199681" C="0.293298" G="0.241808" T="0.265213"/>
      <pos A="0.35883" C="0.293298" G="0.0967032" T="0.25117"/>
      <pos A="0.25117" C="0.269893" G="0.279255" T="0.199681"/>
    </motif>
    <motif db="0" id="M12" alt="O12" length="40" nsites="8" evalue="1.3e-003">
      <pos A="0.0550686" C="0.522905" G="0.159032" T="0.262996"/>
      <pos A="0.211013" C="0.211013" G="0.574886" T="0.00308642"/>
      <pos A="0.470922" C="0.470922" G="0.00308642" T="0.0550686"/>
      <pos A="0.0550686" C="0.0550686" G="0.834795" T="0.0550686"/>
      <pos A="0.00308642" C="0.574886" G="0.262996" T="0.159032"/>
      <pos A="0.10705" C="0.314977" G="0.314977" T="0.262996"/>
      <pos A="0.0550686" C="0.211013" G="0.574886" T="0.159032"/>
      <pos A="0.211013" C="0.574886" G="0.0550686" T="0.159032"/>
      <pos A="0.10705" C="0.211013" G="0.522905" T="0.159032"/>
      <pos A="0.159032" C="0.626868" G="0.10705" T="0.10705"/>
      <pos A="0.0550686" C="0.159032" G="0.522905" T="0.262996"/>
      <pos A="0.159032" C="0.418941" G="0.418941" T="0.00308642"/>
      <pos A="0.366959" C="0.418941" G="0.211013" T="0.00308642"/>
      <pos A="0.10705" C="0.418941" G="0.314977" T="0.159032"/>
      <pos A="0.211013" C="0.262996" G="0.211013" T="0.314977"/>
      <pos A="0.0550686" C="0.574886" G="0.262996" T="0.10705"/>
      <pos A="0.0550686" C="0.626868" G="0.314977" T="0.00308642"/>
      <pos A="0.366959" C="0.366959" G="0.211013" T="0.0550686"/>
      <pos A="0.00308642" C="0.159032" G="0.782814" T="0.0550686"/>
      <pos A="0.10705" C="0.314977" G="0.470922" T="0.10705"/>
      <pos A="0.159032" C="0.418941" G="0.211013" T="0.211013"/>
      <pos A="0.314977" C="0.262996" G="0.262996" T="0.159032"/>
      <pos A="0.10705" C="0.159032" G="0.67885" T="0.0550686"/>
      <pos A="0.522905" C="0.211013" G="0.211013" T="0.0550686"/>
      <pos A="0.159032" C="0.159032" G="0.211013" T="0.470922"/>
      <pos A="0.159032" C="0.314977" G="0.522905" T="0.00308642"/>
      <pos A="0.211013" C="0.522905" G="0.00308642" T="0.262996"/>
      <pos A="0.00308642" C="0.211013" G="0.67885" T="0.10705"/>
      <pos A="0.262996" C="0.366959" G="0.262996" T="0.10705"/>
      <pos A="0.211013" C="0.159032" G="0.366959" T="0.262996"/>
      <pos A="0.159032" C="0.0550686" G="0.626868" T="0.159032"/>
      <pos A="0.211013" C="0.626868" G="0.00308642" T="0.159032"/>
      <pos A="0.10705" C="0.00308642" G="0.314977" T="0.574886"/>
      <pos A="0.0550686" C="0.626868" G="0.159032" T="0.159032"/>
      <pos A="0.314977" C="0.211013" G="0.0550686" T="0.418941"/>
      <pos A="0.10705" C="0.211013" G="0.262996" T="0.418941"/>
      <pos A="0.00308642" C="0.211013" G="0.574886" T="0.211013"/>
      <pos A="0.159032" C="0.418941" G="0.366959" T="0.0550686"/>
      <pos A="0.470922" C="0.10705" G="0.159032" T="0.262996"/>
      <pos A="0.10705" C="0.418941" G="0.470922" T="0.00308642"/>
    </motif>
    <motif db="0" id="M120" alt="O120" length="40" nsites="8" evalue="1.3e-003">
      <pos A="0.442043" C="0.222565" G="0.149405" T="0.185985"/>
      <pos A="0.149405" C="0.259145" G="0.332304" T="0.259145"/>
      <pos A="0.222565" C="0.368884" G="0.295724" T="0.112826"/>
      <pos A="0.332304" C="0.222565" G="0.112826" T="0.332304"/>
      <pos A="0.222565" C="0.149405" G="0.478623" T="0.149405"/>
      <pos A="0.00308642" C="0.442043" G="0.405464" T="0.149405"/>
      <pos A="0.112826" C="0.149405" G="0.368884" T="0.368884"/>
      <pos A="0.185985" C="0.222565" G="0.551784" T="0.0396662"/>
      <pos A="0.222565" C="0.295724" G="0.442043" T="0.0396662"/>
      <pos A="0.112826" C="0.149405" G="0.551784" T="0.185985"/>
      <pos A="0.00308642" C="0.478623" G="0.295724" T="0.222565"/>
      <pos A="0.222565" C="0.112826" G="0.405464" T="0.259145"/>
      <pos A="0.185985" C="0.442043" G="0.0762459" T="0.295724"/>
      <pos A="0.149405" C="0.405464" G="0.185985" T="0.259145"/>
      <pos A="0.00308642" C="0.295724" G="0.478623" T="0.222565"/>
      <pos A="0.0396662" C="0.368884" G="0.368884" T="0.222565"/>
      <pos A="0.259145" C="0.0762459" G="0.478623" T="0.185985"/>
      <pos A="0.442043" C="0.149405" G="0.0762459" T="0.332304"/>
      <pos A="0.0762459" C="0.222565" G="0.624943" T="0.0762459"/>
      <pos A="0.222565" C="0.222565" G="0.368884" T="0.185985"/>
      <pos A="0.368884" C="0.332304" G="0.149405" T="0.149405"/>
      <pos A="0.222565" C="0.442043" G="0.112826" T="0.222565"/>
      <pos A="0.442043" C="0.185985" G="0.295724" T="0.0762459"/>
      <pos A="0.149405" C="0.515204" G="0.185985" T="0.149405"/>
      <pos A="0.112826" C="0.295724" G="0.222565" T="0.368884"/>
      <pos A="0.112826" C="0.259145" G="0.515204" T="0.112826"/>
      <pos A="0.332304" C="0.332304" G="0.149405" T="0.185985"/>
      <pos A="0.00308642" C="0.734682" G="0.185985" T="0.0762459"/>
      <pos A="0.00308642" C="0.368884" G="0.442043" T="0.185985"/>
      <pos A="0.332304" C="0.295724" G="0.149405" T="0.222565"/>
      <pos A="0.149405" C="0.259145" G="0.515204" T="0.0762459"/>
      <pos A="0.515204" C="0.295724" G="0.0396662" T="0.149405"/>
      <pos A="0.295724" C="0.478623" G="0.00308642" T="0.222565"/>
      <pos A="0.0762459" C="0.332304" G="0.442043" T="0.149405"/>
      <pos A="0.368884" C="0.259145" G="0.295724" T="0.0762459"/>
      <pos A="0.259145" C="0.0396662" G="0.624943" T="0.0762459"/>
      <pos A="0.259145" C="0.222565" G="0.185985" T="0.332304"/>
      <pos A="0.222565" C="0.259145" G="0.405464" T="0.112826"/>
      <pos A="0.0396662" C="0.442043" G="0.259145" T="0.259145"/>
      <pos A="0.295724" C="0.295724" G="0.149405" T="0.259145"/>
    </motif>
    <motif db="0" id="M121" alt="O121" length="40" nsites="8" evalue="1.3e-003">
      <pos A="0.135756" C="0.519025" G="0.224203" T="0.121015"/>
      <pos A="0.179979" C="0.238944" G="0.297908" T="0.283167"/>
      <pos A="0.209462" C="0.194721" G="0.342132" T="0.253685"/>
      <pos A="0.209462" C="0.165239" G="0.489543" T="0.135756"/>
      <pos A="0.179979" C="0.150498" G="0.268427" T="0.401096"/>
      <pos A="0.268427" C="0.401096" G="0.121015" T="0.209462"/>
      <pos A="0.121015" C="0.194721" G="0.489543" T="0.194721"/>
      <pos A="0.194721" C="0.386356" G="0.238944" T="0.179979"/>
      <pos A="0.165239" C="0.31265" G="0.268427" T="0.253685"/>
      <pos A="0.209462" C="0.371614" G="0.268427" T="0.150498"/>
      <pos A="0.150498" C="0.238944" G="0.415837" T="0.194721"/>
      <pos A="0.224203" C="0.356873" G="0.327391" T="0.0915328"/>
      <pos A="0.0620504" C="0.401096" G="0.356873" T="0.179979"/>
      <pos A="0.150498" C="0.253685" G="0.533766" T="0.0620504"/>
      <pos A="0.327391" C="0.209462" G="0.194721" T="0.268427"/>
      <pos A="0.327391" C="0.386356" G="0.224203" T="0.0620504"/>
      <pos A="0.106275" C="0.563248" G="0.150498" T="0.179979"/>
      <pos A="0.165239" C="0.297908" G="0.327391" T="0.209462"/>
      <pos A="0.386356" C="0.150498" G="0.209462" T="0.253685"/>
      <pos A="0.179979" C="0.179979" G="0.533766" T="0.106275"/>
      <pos A="0.283167" C="0.238944" G="0.327391" T="0.150498"/>
      <pos A="0.0473096" C="0.415837" G="0.430579" T="0.106275"/>
      <pos A="0.31265" C="0.0915328" G="0.401096" T="0.194721"/>
      <pos A="0.150498" C="0.0620504" G="0.636954" T="0.150498"/>
      <pos A="0.224203" C="0.224203" G="0.533766" T="0.0178272"/>
      <pos A="0.401096" C="0.135756" G="0.297908" T="0.165239"/>
      <pos A="0.253685" C="0.31265" G="0.268427" T="0.165239"/>
      <pos A="0.31265" C="0.415837" G="0.209462" T="0.0620504"/>
      <pos A="0.297908" C="0.283167" G="0.224203" T="0.194721"/>
      <pos A="0.0473096" C="0.209462" G="0.194721" T="0.548508"/>
      <pos A="0.106275" C="0.224203" G="0.415837" T="0.253685"/>
      <pos A="0.194721" C="0.224203" G="0.371614" T="0.209462"/>
      <pos A="0.224203" C="0.386356" G="0.327391" T="0.0620504"/>
      <pos A="0.00308642" C="0.194721" G="0.474802" T="0.327391"/>
      <pos A="0.194721" C="0.224203" G="0.386356" T="0.194721"/>
      <pos A="0.371614" C="0.342132" G="0.194721" T="0.0915328"/>
      <pos A="0.342132" C="0.0915328" G="0.209462" T="0.356873"/>
      <pos A="0.238944" C="0.283167" G="0.209462" T="0.268427"/>
      <pos A="0.135756" C="0.150498" G="0.430579" T="0.283167"/>
      <pos A="0.165239" C="0.179979" G="0.44532" T="0.209462"/>
    </motif>
    <motif db="0" id="M122" alt="O122" length="40" nsites="8" evalue="1.3e-003">
      <pos A="0.00308642" C="0.642157" G="0.00308642" T="0.35167"/>
      <pos A="0.119281" C="0.409768" G="0.00308642" T="0.467865"/>
      <pos A="0.584059" C="0.119281" G="0.0611842" T="0.235476"/>
      <pos A="0.00308642" C="0.00308642" G="0.35167" T="0.642157"/>
      <pos A="0.293573" C="0.525962" G="0.119281" T="0.0611842"/>
      <pos A="0.525962" C="0.0611842" G="0.293573" T="0.119281"/>
      <pos A="0.177379" C="0.00308642" G="0.584059" T="0.235476"/>
      <pos A="0.0611842" C="0.409768" G="0.177379" T="0.35167"/>
      <pos A="0.119281" C="0.35167" G="0.235476" T="0.293573"/>
      <pos A="0.35167" C="0.409768" G="0.235476" T="0.00308642"/>
      <pos A="0.00308642" C="0.584059" G="0.00308642" T="0.409768"/>
      <pos A="0.0611842" C="0.467865" G="0.467865" T="0.00308642"/>
      <pos A="0.235476" C="0.293573" G="0.293573" T="0.177379"/>
      <pos A="0.235476" C="0.525962" G="0.235476" T="0.00308642"/>
      <pos A="0.119281" C="0.293573" G="0.584059" T="0.00308642"/>
      <pos A="0.467865" C="0.0611842" G="0.409768" T="0.0611842"/>
      <pos A="0.119281" C="0.35167" G="0.525962" T="0.00308642"/>
      <pos A="0.235476" C="0.35167" G="0.177379" T="0.235476"/>
      <pos A="0.409768" C="0.293573" G="0.293573" T="0.00308642"/>
      <pos A="0.177379" C="0.235476" G="0.467865" T="0.119281"/>
      <pos A="0.177379" C="0.177379" G="0.293573" T="0.35167"/>
      <pos A="0.235476" C="0.293573" G="0.119281" T="0.35167"/>
      <pos A="0.00308642" C="0.35167" G="0.235476" T="0.409768"/>
      <pos A="0.409768" C="0.235476" G="0.235476" T="0.119281"/>
      <pos A="0.177379" C="0.177379" G="0.119281" T="0.525962"/>
      <pos A="0.00308642" C="0.584059" G="0.177379" T="0.235476"/>
      <pos A="0.177379" C="0.0611842" G="0.525962" T="0.235476"/>
      <pos A="0.0611842" C="0.235476" G="0.293573" T="0.409768"/>
      <pos A="0.00308642" C="0.293573" G="0.584059" T="0.119281"/>
      <pos A="0.409768" C="0.177379" G="0.293573" T="0.119281"/>
      <pos A="0.119281" C="0.525962" G="0.235476" T="0.119281"/>
      <pos A="0.35167" C="0.177379" G="0.467865" T="0.00308642"/>
      <pos A="0.119281" C="0.467865" G="0.409768" T="0.00308642"/>
      <pos A="0.235476" C="0.293573" G="0.00308642" T="0.467865"/>
      <pos A="0.119281" C="0.293573" G="0.235476" T="0.35167"/>
      <pos A="0.177379" C="0.467865" G="0.293573" T="0.0611842"/>
      <pos A="0.119281" C="0.177379" G="0.525962" T="0.177379"/>
      <pos A="0.0611842" C="0.409768" G="0.177379" T="0.35167"/>
      <pos A="0.00308642" C="0.35167" G="0.525962" T="0.119281"/>
      <pos A="0.235476" C="0.119281" G="0.177379" T="0.467865"/>
    </motif>
    <motif db="0" id="M123" alt="O123" length="40" nsites="8" evalue="1.3e-003">
      <pos A="0.0928731" C="0.272446" G="0.272446" T="0.362233"/>
      <pos A="0.45202" C="0.18266" G="0.362233" T="0.00308642"/>
      <pos A="0.0928731" C="0.362233" G="0.362233" T="0.18266"/>
      <pos A="0.541807" C="0.272446" G="0.18266" T="0.00308642"/>
      <pos A="0.00308642" C="0.45202" G="0.45202" T="0.0928731"/>
      <pos A="0.0928731" C="0.362233" G="0.45202" T="0.0928731"/>
      <pos A="0.0928731" C="0.721381" G="0.0928731" T="0.0928731"/>
      <pos A="0.272446" C="0.0928731" G="0.362233" T="0.272446"/>
      <pos A="0.18266" C="0.272446" G="0.18266" T="0.362233"/>
      <pos A="0.362233" C="0.45202" G="0.18266" T="0.00308642"/>
      <pos A="0.541807" C="0.18266" G="0.18266" T="0.0928731"/>
      <pos A="0.0928731" C="0.362233" G="0.18266" T="0.362233"/>
      <pos A="0.18266" C="0.272446" G="0.45202" T="0.0928731"/>
      <pos A="0.18266" C="0.362233" G="0.272446" T="0.18266"/>
      <pos A="0.811167" C="0.00308642" G="0.00308642" T="0.18266"/>
      <pos A="0.272446" C="0.0928731" G="0.45202" T="0.18266"/>
      <pos A="0.0928731" C="0.362233" G="0.0928731" T="0.45202"/>
      <pos A="0.541807" C="0.18266" G="0.0928731" T="0.18266"/>
      <pos A="0.18266" C="0.362233" G="0.272446" T="0.18266"/>
      <pos A="0.18266" C="0.0928731" G="0.541807" T="0.18266"/>
      <pos A="0.272446" C="0.362233" G="0.272446" T="0.0928731"/>
      <pos A="0.00308642" C="0.18266" G="0.721381" T="0.0928731"/>
      <pos A="0.00308642" C="0.811167" G="0.18266" T="0.00308642"/>
      <pos A="0.18266" C="0.0928731" G="0.541807" T="0.18266"/>
      <pos A="0.18266" C="0.272446" G="0.272446" T="0.272446"/>
      <pos A="0.18266" C="0.362233" G="0.45202" T="0.00308642"/>
      <pos A="0.18266" C="0.00308642" G="0.272446" T="0.541807"/>
      <pos A="0.272446" C="0.272446" G="0.362233" T="0.0928731"/>
      <pos A="0.362233" C="0.272446" G="0.362233" T="0.00308642"/>
      <pos A="0.362233" C="0.18266" G="0.362233" T="0.0928731"/>
      <pos A="0.272446" C="0.362233" G="0.272446" T="0.0928731"/>
      <pos A="0.00308642" C="0.362233" G="0.0928731" T="0.541807"/>
      <pos A="0.541807" C="0.18266" G="0.0928731" T="0.18266"/>
      <pos A="0.18266" C="0.45202" G="0.272446" T="0.0928731"/>
      <pos A="0.272446" C="0.541807" G="0.18266" T="0.00308642"/>
      <pos A="0.0928731" C="0.00308642" G="0.362233" T="0.541807"/>
      <pos A="0.362233" C="0.45202" G="0.0928731" T="0.0928731"/>
      <pos A="0.18266" C="0.272446" G="0.362233" T="0.18266"/>
      <pos A="0.00308642" C="0.721381" G="0.272446" T="0.00308642"/>
      <pos A="0.0928731" C="0.272446" G="0.272446" T="0.362233"/>
    </motif>
    <motif db="0" id="M124" alt="O124" length="40" nsites="8" evalue="1.3e-003">
      <pos A="0.227766" C="0.312021" G="0.246489" T="0.213723"/>
      <pos A="0.246489" C="0.354148" G="0.138831" T="0.260532"/>
      <pos A="0.176277" C="0.354148" G="0.260532" T="0.209043"/>
      <pos A="0.0967032" C="0.47585" G="0.180958" T="0.246489"/>
      <pos A="0.0592563" C="0.246489" G="0.297978" T="0.396276"/>
      <pos A="0.293298" C="0.180958" G="0.335425" T="0.190319"/>
      <pos A="0.180958" C="0.185639" G="0.447765" T="0.185639"/>
      <pos A="0.223085" C="0.326063" G="0.335425" T="0.115426"/>
      <pos A="0.199681" C="0.25117" G="0.443084" T="0.106064"/>
      <pos A="0.166916" C="0.391595" G="0.195" T="0.246489"/>
      <pos A="0.134149" C="0.237128" G="0.550743" T="0.0779793"/>
      <pos A="0.260532" C="0.213723" G="0.321383" T="0.204361"/>
      <pos A="0.134149" C="0.400957" G="0.316702" T="0.148192"/>
      <pos A="0.340106" C="0.241808" G="0.195" T="0.223085"/>
      <pos A="0.321383" C="0.246489" G="0.377553" T="0.0545758"/>
      <pos A="0.190319" C="0.30734" G="0.265213" T="0.237128"/>
      <pos A="0.232446" C="0.335425" G="0.297978" T="0.134149"/>
      <pos A="0.166916" C="0.297978" G="0.255851" T="0.279255"/>
      <pos A="0.157554" C="0.344787" G="0.368191" T="0.129469"/>
      <pos A="0.218404" C="0.321383" G="0.330745" T="0.129469"/>
      <pos A="0.269893" C="0.265213" G="0.30734" T="0.157554"/>
      <pos A="0.30266" C="0.162234" G="0.180958" T="0.354148"/>
      <pos A="0.171596" C="0.246489" G="0.41968" T="0.162234"/>
      <pos A="0.143511" C="0.218404" G="0.25117" T="0.386915"/>
      <pos A="0.199681" C="0.274575" G="0.274575" T="0.25117"/>
      <pos A="0.106064" C="0.293298" G="0.396276" T="0.204361"/>
      <pos A="0.185639" C="0.209043" G="0.316702" T="0.288617"/>
      <pos A="0.166916" C="0.391595" G="0.185639" T="0.255851"/>
      <pos A="0.134149" C="0.260532" G="0.349468" T="0.255851"/>
      <pos A="0.152873" C="0.279255" G="0.452445" T="0.115426"/>
      <pos A="0.283936" C="0.30734" G="0.293298" T="0.115426"/>
      <pos A="0.218404" C="0.223085" G="0.209043" T="0.349468"/>
      <pos A="0.260532" C="0.274575" G="0.330745" T="0.134149"/>
      <pos A="0.326063" C="0.199681" G="0.344787" T="0.129469"/>
      <pos A="0.213723" C="0.265213" G="0.396276" T="0.124788"/>
      <pos A="0.190319" C="0.312021" G="0.241808" T="0.255851"/>
      <pos A="0.157554" C="0.321383" G="0.255851" T="0.265213"/>
      <pos A="0.265213" C="0.312021" G="0.157554" T="0.265213"/>
      <pos A="0.297978" C="0.335425" G="0.25117" T="0.115426"/>
      <pos A="0.199681" C="0.400957" G="0.237128" T="0.162234"/>
    </motif>
    <motif db="0" id="M125" alt="O125" length="40" nsites="8" evalue="1.3e-003">
      <pos A="0.380719" C="0.438816" G="0.177379" T="0.00308642"/>
      <pos A="0.119281" C="0.322621" G="0.438816" T="0.119281"/>
      <pos A="0.0321353" C="0.438816" G="0.235476" T="0.293573"/>
      <pos A="0.0611842" C="0.119281" G="0.642157" T="0.177379"/>
      <pos A="0.119281" C="0.264524" G="0.409768" T="0.206427"/>
      <pos A="0.14833" C="0.0611842" G="0.438816" T="0.35167"/>
      <pos A="0.14833" C="0.322621" G="0.322621" T="0.206427"/>
      <pos A="0.177379" C="0.380719" G="0.322621" T="0.119281"/>
      <pos A="0.177379" C="0.409768" G="0.177379" T="0.235476"/>
      <pos A="0.264524" C="0.35167" G="0.264524" T="0.119281"/>
      <pos A="0.0902321" C="0.119281" G="0.642157" T="0.14833"/>
      <pos A="0.235476" C="0.264524" G="0.409768" T="0.0902321"/>
      <pos A="0.293573" C="0.264524" G="0.409768" T="0.0321353"/>
      <pos A="0.293573" C="0.322621" G="0.264524" T="0.119281"/>
      <pos A="0.293573" C="0.467865" G="0.14833" T="0.0902321"/>
      <pos A="0.0902321" C="0.293573" G="0.438816" T="0.177379"/>
      <pos A="0.177379" C="0.35167" G="0.0321353" T="0.438816"/>
      <pos A="0.322621" C="0.177379" G="0.177379" T="0.322621"/>
      <pos A="0.119281" C="0.438816" G="0.14833" T="0.293573"/>
      <pos A="0.119281" C="0.35167" G="0.235476" T="0.293573"/>
      <pos A="0.0902321" C="0.0321353" G="0.584059" T="0.293573"/>
      <pos A="0.0611842" C="0.380719" G="0.467865" T="0.0902321"/>
      <pos A="0.0902321" C="0.35167" G="0.293573" T="0.264524"/>
      <pos A="0.14833" C="0.177379" G="0.35167" T="0.322621"/>
      <pos A="0.177379" C="0.35167" G="0.322621" T="0.14833"/>
      <pos A="0.35167" C="0.00308642" G="0.293573" T="0.35167"/>
      <pos A="0.14833" C="0.322621" G="0.293573" T="0.235476"/>
      <pos A="0.322621" C="0.438816" G="0.0611842" T="0.177379"/>
      <pos A="0.0902321" C="0.613108" G="0.14833" T="0.14833"/>
      <pos A="0.0321353" C="0.380719" G="0.235476" T="0.35167"/>
      <pos A="0.14833" C="0.322621" G="0.264524" T="0.264524"/>
      <pos A="0.235476" C="0.14833" G="0.322621" T="0.293573"/>
      <pos A="0.235476" C="0.35167" G="0.264524" T="0.14833"/>
      <pos A="0.119281" C="0.35167" G="0.438816" T="0.0902321"/>
      <pos A="0.0902321" C="0.264524" G="0.235476" T="0.409768"/>
      <pos A="0.0611842" C="0.409768" G="0.264524" T="0.264524"/>
      <pos A="0.322621" C="0.409768" G="0.0611842" T="0.206427"/>
      <pos A="0.14833" C="0.35167" G="0.409768" T="0.0902321"/>
      <pos A="0.0321353" C="0.206427" G="0.613108" T="0.14833"/>
      <pos A="0.177379" C="0.293573" G="0.235476" T="0.293573"/>
    </motif>
    <motif db="0" id="M126" alt="O126" length="40" nsites="8" evalue="1.3e-003">
      <pos A="0.00308642" C="0.126543" G="0.00308642" T="0.867284"/>
      <pos A="0.126543" C="0.867284" G="0.00308642" T="0.00308642"/>
      <pos A="0.25" C="0.25" G="0.25" T="0.25"/>
      <pos A="0.00308642" C="0.25" G="0.25" T="0.496914"/>
      <pos A="0.25" C="0.126543" G="0.126543" T="0.496914"/>
      <pos A="0.25" C="0.25" G="0.496914" T="0.00308642"/>
      <pos A="0.126543" C="0.126543" G="0.496914" T="0.25"/>
      <pos A="0.126543" C="0.25" G="0.62037" T="0.00308642"/>
      <pos A="0.00308642" C="0.25" G="0.126543" T="0.62037"/>
      <pos A="0.00308642" C="0.373457" G="0.373457" T="0.25"/>
      <pos A="0.126543" C="0.743827" G="0.126543" T="0.00308642"/>
      <pos A="0.126543" C="0.126543" G="0.126543" T="0.62037"/>
      <pos A="0.00308642" C="0.00308642" G="0.743827" T="0.25"/>
      <pos A="0.00308642" C="0.00308642" G="0.25" T="0.743827"/>
      <pos A="0.00308642" C="0.373457" G="0.00308642" T="0.62037"/>
      <pos A="0.126543" C="0.62037" G="0.126543" T="0.126543"/>
      <pos A="0.743827" C="0.126543" G="0.126543" T="0.00308642"/>
      <pos A="0.126543" C="0.25" G="0.373457" T="0.25"/>
      <pos A="0.126543" C="0.62037" G="0.25" T="0.00308642"/>
      <pos A="0.373457" C="0.373457" G="0.25" T="0.00308642"/>
      <pos A="0.126543" C="0.373457" G="0.126543" T="0.373457"/>
      <pos A="0.00308642" C="0.25" G="0.126543" T="0.62037"/>
      <pos A="0.126543" C="0.25" G="0.373457" T="0.25"/>
      <pos A="0.373457" C="0.25" G="0.25" T="0.126543"/>
      <pos A="0.00308642" C="0.373457" G="0.373457" T="0.25"/>
      <pos A="0.00308642" C="0.496914" G="0.126543" T="0.373457"/>
      <pos A="0.126543" C="0.743827" G="0.00308642" T="0.126543"/>
      <pos A="0.25" C="0.126543" G="0.126543" T="0.496914"/>
      <pos A="0.00308642" C="0.496914" G="0.25" T="0.25"/>
      <pos A="0.373457" C="0.496914" G="0.126543" T="0.00308642"/>
      <pos A="0.373457" C="0.25" G="0.25" T="0.126543"/>
      <pos A="0.25" C="0.25" G="0.373457" T="0.126543"/>
      <pos A="0.62037" C="0.00308642" G="0.373457" T="0.00308642"/>
      <pos A="0.373457" C="0.25" G="0.25" T="0.126543"/>
      <pos A="0.373457" C="0.373457" G="0.00308642" T="0.25"/>
      <pos A="0.373457" C="0.373457" G="0.00308642" T="0.25"/>
      <pos A="0.373457" C="0.373457" G="0.126543" T="0.126543"/>
      <pos A="0.126543" C="0.373457" G="0.25" T="0.25"/>
      <pos A="0.126543" C="0.25" G="0.25" T="0.373457"/>
      <pos A="0.25" C="0.126543" G="0.496914" T="0.126543"/>
    </motif>
    <motif db="0" id="M127" alt="O127" length="40" nsites="8" evalue="1.3e-003">
      <pos A="0.288617" C="0.386915" G="0.166916" T="0.157554"/>
      <pos A="0.213723" C="0.330745" G="0.293298" T="0.162234"/>
      <pos A="0.246489" C="0.199681" G="0.232446" T="0.321383"/>
      <pos A="0.316702" C="0.326063" G="0.166916" T="0.190319"/>
      <pos A="0.152873" C="0.110746" G="0.461807" T="0.274575"/>
      <pos A="0.185639" C="0.283936" G="0.443084" T="0.0873412"/>
      <pos A="0.209043" C="0.199681" G="0.41968" T="0.171596"/>
      <pos A="0.185639" C="0.293298" G="0.438403" T="0.0826607"/>
      <pos A="0.209043" C="0.288617" G="0.326063" T="0.176277"/>
      <pos A="0.143511" C="0.35883" G="0.288617" T="0.209043"/>
      <pos A="0.152873" C="0.377553" G="0.241808" T="0.227766"/>
      <pos A="0.260532" C="0.471169" G="0.0920217" T="0.176277"/>
      <pos A="0.25117" C="0.269893" G="0.382233" T="0.0967032"/>
      <pos A="0.204361" C="0.176277" G="0.30734" T="0.312021"/>
      <pos A="0.138831" C="0.321383" G="0.30734" T="0.232446"/>
      <pos A="0.148192" C="0.269893" G="0.391595" T="0.190319"/>
      <pos A="0.180958" C="0.279255" G="0.386915" T="0.152873"/>
      <pos A="0.176277" C="0.321383" G="0.237128" T="0.265213"/>
      <pos A="0.209043" C="0.237128" G="0.321383" T="0.232446"/>
      <pos A="0.0873412" C="0.344787" G="0.274575" T="0.293298"/>
      <pos A="0.176277" C="0.274575" G="0.246489" T="0.30266"/>
      <pos A="0.265213" C="0.223085" G="0.213723" T="0.297978"/>
      <pos A="0.199681" C="0.185639" G="0.396276" T="0.218404"/>
      <pos A="0.260532" C="0.227766" G="0.30266" T="0.209043"/>
      <pos A="0.246489" C="0.237128" G="0.30266" T="0.213723"/>
      <pos A="0.148192" C="0.349468" G="0.349468" T="0.152873"/>
      <pos A="0.166916" C="0.129469" G="0.546062" T="0.157554"/>
      <pos A="0.41968" C="0.237128" G="0.171596" T="0.171596"/>
      <pos A="0.176277" C="0.190319" G="0.5367" T="0.0967032"/>
      <pos A="0.312021" C="0.377553" G="0.143511" T="0.166916"/>
      <pos A="0.162234" C="0.35883" G="0.138831" T="0.340106"/>
      <pos A="0.124788" C="0.36351" G="0.25117" T="0.260532"/>
      <pos A="0.241808" C="0.199681" G="0.316702" T="0.241808"/>
      <pos A="0.152873" C="0.382233" G="0.279255" T="0.185639"/>
      <pos A="0.433722" C="0.209043" G="0.190319" T="0.166916"/>
      <pos A="0.138831" C="0.349468" G="0.354148" T="0.157554"/>
      <pos A="0.162234" C="0.405638" G="0.190319" T="0.241808"/>
      <pos A="0.101384" C="0.30734" G="0.372872" T="0.218404"/>
      <pos A="0.209043" C="0.185639" G="0.42436" T="0.180958"/>
      <pos A="0.25117" C="0.237128" G="0.312021" T="0.199681"/>
    </motif>
    <motif db="0" id="M13" alt="O13" length="40" nsites="8" evalue="1.3e-003">
      <pos A="0.314977" C="0.29765" G="0.29765" T="0.0897225"/>
      <pos A="0.0897225" C="0.418941" G="0.436268" T="0.0550686"/>
      <pos A="0.0897225" C="0.470922" G="0.366959" T="0.0723951"/>
      <pos A="0.470922" C="0.211013" G="0.141705" T="0.17636"/>
      <pos A="0.0377412" C="0.228341" G="0.436268" T="0.29765"/>
      <pos A="0.0377412" C="0.366959" G="0.401614" T="0.193686"/>
      <pos A="0.141705" C="0.211013" G="0.29765" T="0.349632"/>
      <pos A="0.17636" C="0.245668" G="0.55756" T="0.0204138"/>
      <pos A="0.29765" C="0.384286" G="0.0897225" T="0.228341"/>
      <pos A="0.0204138" C="0.453595" G="0.366959" T="0.159032"/>
      <pos A="0.211013" C="0.159032" G="0.470922" T="0.159032"/>
      <pos A="0.0550686" C="0.29765" G="0.401614" T="0.245668"/>
      <pos A="0.540232" C="0.124377" G="0.10705" T="0.228341"/>
      <pos A="0.314977" C="0.332304" G="0.245668" T="0.10705"/>
      <pos A="0.141705" C="0.0204138" G="0.574886" T="0.262996"/>
      <pos A="0.193686" C="0.141705" G="0.436268" T="0.228341"/>
      <pos A="0.0204138" C="0.245668" G="0.470922" T="0.262996"/>
      <pos A="0.0723951" C="0.436268" G="0.436268" T="0.0550686"/>
      <pos A="0.228341" C="0.17636" G="0.401614" T="0.193686"/>
      <pos A="0.193686" C="0.228341" G="0.470922" T="0.10705"/>
      <pos A="0.314977" C="0.0897225" G="0.401614" T="0.193686"/>
      <pos A="0.141705" C="0.418941" G="0.366959" T="0.0723951"/>
      <pos A="0.211013" C="0.349632" G="0.245668" T="0.193686"/>
      <pos A="0.0550686" C="0.29765" G="0.401614" T="0.245668"/>
      <pos A="0.0550686" C="0.262996" G="0.384286" T="0.29765"/>
      <pos A="0.124377" C="0.470922" G="0.245668" T="0.159032"/>
      <pos A="0.228341" C="0.262996" G="0.262996" T="0.245668"/>
      <pos A="0.141705" C="0.280323" G="0.418941" T="0.159032"/>
      <pos A="0.0550686" C="0.384286" G="0.470922" T="0.0897225"/>
      <pos A="0.17636" C="0.211013" G="0.384286" T="0.228341"/>
      <pos A="0.228341" C="0.418941" G="0.211013" T="0.141705"/>
      <pos A="0.211013" C="0.211013" G="0.29765" T="0.280323"/>
      <pos A="0.401614" C="0.0723951" G="0.280323" T="0.245668"/>
      <pos A="0.29765" C="0.401614" G="0.141705" T="0.159032"/>
      <pos A="0.384286" C="0.262996" G="0.211013" T="0.141705"/>
      <pos A="0.0723951" C="0.384286" G="0.262996" T="0.280323"/>
      <pos A="0.124377" C="0.262996" G="0.262996" T="0.349632"/>
      <pos A="0.280323" C="0.141705" G="0.245668" T="0.332304"/>
      <pos A="0.29765" C="0.228341" G="0.193686" T="0.280323"/>
      <pos A="0.314977" C="0.124377" G="0.314977" T="0.245668"/>
    </motif>
    <motif db="0" id="M14" alt="O14" length="40" nsites="8" evalue="1.3e-003">
      <pos A="0.344787" C="0.162234" G="0.237128" T="0.255851"/>
      <pos A="0.0592563" C="0.405638" G="0.330745" T="0.204361"/>
      <pos A="0.30734" C="0.106064" G="0.293298" T="0.293298"/>
      <pos A="0.0826607" C="0.36351" G="0.330745" T="0.223085"/>
      <pos A="0.0686183" C="0.354148" G="0.42436" T="0.152873"/>
      <pos A="0.241808" C="0.283936" G="0.255851" T="0.218404"/>
      <pos A="0.138831" C="0.269893" G="0.415" T="0.176277"/>
      <pos A="0.312021" C="0.349468" G="0.237128" T="0.101384"/>
      <pos A="0.232446" C="0.274575" G="0.237128" T="0.255851"/>
      <pos A="0.157554" C="0.316702" G="0.349468" T="0.176277"/>
      <pos A="0.0920217" C="0.326063" G="0.30734" T="0.274575"/>
      <pos A="0.190319" C="0.237128" G="0.377553" T="0.195"/>
      <pos A="0.199681" C="0.246489" G="0.340106" T="0.213723"/>
      <pos A="0.124788" C="0.241808" G="0.438403" T="0.195"/>
      <pos A="0.223085" C="0.30266" G="0.218404" T="0.255851"/>
      <pos A="0.190319" C="0.316702" G="0.241808" T="0.25117"/>
      <pos A="0.30734" C="0.283936" G="0.199681" T="0.209043"/>
      <pos A="0.204361" C="0.274575" G="0.312021" T="0.209043"/>
      <pos A="0.283936" C="0.297978" G="0.241808" T="0.176277"/>
      <pos A="0.190319" C="0.209043" G="0.400957" T="0.199681"/>
      <pos A="0.213723" C="0.25117" G="0.269893" T="0.265213"/>
      <pos A="0.110746" C="0.354148" G="0.279255" T="0.255851"/>
      <pos A="0.274575" C="0.120107" G="0.321383" T="0.283936"/>
      <pos A="0.176277" C="0.246489" G="0.508615" T="0.0686183"/>
      <pos A="0.349468" C="0.195" G="0.297978" T="0.157554"/>
      <pos A="0.138831" C="0.25117" G="0.42436" T="0.185639"/>
      <pos A="0.288617" C="0.377553" G="0.157554" T="0.176277"/>
      <pos A="0.232446" C="0.330745" G="0.297978" T="0.138831"/>
      <pos A="0.209043" C="0.260532" G="0.368191" T="0.162234"/>
      <pos A="0.265213" C="0.237128" G="0.274575" T="0.223085"/>
      <pos A="0.166916" C="0.265213" G="0.438403" T="0.129469"/>
      <pos A="0.199681" C="0.260532" G="0.35883" T="0.180958"/>
      <pos A="0.0686183" C="0.340106" G="0.232446" T="0.35883"/>
      <pos A="0.0732988" C="0.283936" G="0.274575" T="0.368191"/>
      <pos A="0.124788" C="0.41968" G="0.223085" T="0.232446"/>
      <pos A="0.30266" C="0.410318" G="0.171596" T="0.115426"/>
      <pos A="0.321383" C="0.227766" G="0.232446" T="0.218404"/>
      <pos A="0.129469" C="0.405638" G="0.30266" T="0.162234"/>
      <pos A="0.232446" C="0.180958" G="0.255851" T="0.330745"/>
      <pos A="0.340106" C="0.115426" G="0.466488" T="0.0779793"/>
    </motif>
    <motif db="0" id="M15" alt="O15" length="40" nsites="8" evalue="1.3e-003">
      <pos A="0.148192" C="0.335425" G="0.204361" T="0.312021"/>
      <pos A="0.255851" C="0.260532" G="0.344787" T="0.138831"/>
      <pos A="0.260532" C="0.312021" G="0.321383" T="0.106064"/>
      <pos A="0.255851" C="0.255851" G="0.288617" T="0.199681"/>
      <pos A="0.335425" C="0.0171289" G="0.461807" T="0.185639"/>
      <pos A="0.241808" C="0.42436" G="0.232446" T="0.101384"/>
      <pos A="0.171596" C="0.30266" G="0.330745" T="0.195"/>
      <pos A="0.0779793" C="0.452445" G="0.199681" T="0.269893"/>
      <pos A="0.185639" C="0.223085" G="0.30734" T="0.283936"/>
      <pos A="0.0498943" C="0.283936" G="0.377553" T="0.288617"/>
      <pos A="0.190319" C="0.312021" G="0.391595" T="0.106064"/>
      <pos A="0.227766" C="0.199681" G="0.349468" T="0.223085"/>
      <pos A="0.101384" C="0.330745" G="0.237128" T="0.330745"/>
      <pos A="0.199681" C="0.330745" G="0.115426" T="0.354148"/>
      <pos A="0.0452138" C="0.260532" G="0.349468" T="0.344787"/>
      <pos A="0.166916" C="0.41968" G="0.255851" T="0.157554"/>
      <pos A="0.452445" C="0.349468" G="0.0264909" T="0.171596"/>
      <pos A="0.180958" C="0.152873" G="0.438403" T="0.227766"/>
      <pos A="0.237128" C="0.354148" G="0.246489" T="0.162234"/>
      <pos A="0.171596" C="0.335425" G="0.354148" T="0.138831"/>
      <pos A="0.223085" C="0.199681" G="0.349468" T="0.227766"/>
      <pos A="0.138831" C="0.372872" G="0.354148" T="0.134149"/>
      <pos A="0.255851" C="0.30734" G="0.260532" T="0.176277"/>
      <pos A="0.227766" C="0.283936" G="0.312021" T="0.176277"/>
      <pos A="0.232446" C="0.138831" G="0.372872" T="0.255851"/>
      <pos A="0.269893" C="0.279255" G="0.30734" T="0.143511"/>
      <pos A="0.265213" C="0.213723" G="0.349468" T="0.171596"/>
      <pos A="0.269893" C="0.312021" G="0.227766" T="0.190319"/>
      <pos A="0.199681" C="0.279255" G="0.326063" T="0.195"/>
      <pos A="0.162234" C="0.377553" G="0.223085" T="0.237128"/>
      <pos A="0.326063" C="0.209043" G="0.293298" T="0.171596"/>
      <pos A="0.237128" C="0.166916" G="0.41968" T="0.176277"/>
      <pos A="0.199681" C="0.209043" G="0.312021" T="0.279255"/>
      <pos A="0.143511" C="0.237128" G="0.283936" T="0.335425"/>
      <pos A="0.166916" C="0.269893" G="0.466488" T="0.0967032"/>
      <pos A="0.190319" C="0.354148" G="0.255851" T="0.199681"/>
      <pos A="0.124788" C="0.396276" G="0.265213" T="0.213723"/>
      <pos A="0.195" C="0.218404" G="0.30266" T="0.283936"/>
      <pos A="0.232446" C="0.279255" G="0.190319" T="0.297978"/>
      <pos A="0.223085" C="0.340106" G="0.180958" T="0.255851"/>
    </motif>
    <motif db="0" id="M16" alt="O16" length="40" nsites="8" evalue="1.3e-003">
      <pos A="0.231006" C="0.458926" G="0.30698" T="0.00308642"/>
      <pos A="0.0790598" C="0.534901" G="0.231006" T="0.155033"/>
      <pos A="0.00308642" C="0.231006" G="0.686847" T="0.0790598"/>
      <pos A="0.458926" C="0.30698" G="0.00308642" T="0.231006"/>
      <pos A="0.458926" C="0.155033" G="0.382953" T="0.00308642"/>
      <pos A="0.0790598" C="0.534901" G="0.382953" T="0.00308642"/>
      <pos A="0.30698" C="0.231006" G="0.382953" T="0.0790598"/>
      <pos A="0.155033" C="0.458926" G="0.00308642" T="0.382953"/>
      <pos A="0.231006" C="0.155033" G="0.610874" T="0.00308642"/>
      <pos A="0.382953" C="0.00308642" G="0.382953" T="0.231006"/>
      <pos A="0.231006" C="0.00308642" G="0.458926" T="0.30698"/>
      <pos A="0.0790598" C="0.231006" G="0.534901" T="0.155033"/>
      <pos A="0.155033" C="0.00308642" G="0.610874" T="0.231006"/>
      <pos A="0.534901" C="0.0790598" G="0.30698" T="0.0790598"/>
      <pos A="0.30698" C="0.30698" G="0.382953" T="0.00308642"/>
      <pos A="0.30698" C="0.231006" G="0.458926" T="0.00308642"/>
      <pos A="0.231006" C="0.382953" G="0.30698" T="0.0790598"/>
      <pos A="0.0790598" C="0.231006" G="0.610874" T="0.0790598"/>
      <pos A="0.155033" C="0.155033" G="0.610874" T="0.0790598"/>
      <pos A="0.382953" C="0.382953" G="0.155033" T="0.0790598"/>
      <pos A="0.382953" C="0.382953" G="0.155033" T="0.0790598"/>
      <pos A="0.30698" C="0.610874" G="0.00308642" T="0.0790598"/>
      <pos A="0.00308642" C="0.762821" G="0.00308642" T="0.231006"/>
      <pos A="0.382953" C="0.0790598" G="0.382953" T="0.155033"/>
      <pos A="0.00308642" C="0.0790598" G="0.762821" T="0.155033"/>
      <pos A="0.30698" C="0.610874" G="0.0790598" T="0.00308642"/>
      <pos A="0.00308642" C="0.382953" G="0.30698" T="0.30698"/>
      <pos A="0.0790598" C="0.155033" G="0.30698" T="0.458926"/>
      <pos A="0.00308642" C="0.155033" G="0.534901" T="0.30698"/>
      <pos A="0.0790598" C="0.00308642" G="0.838794" T="0.0790598"/>
      <pos A="0.00308642" C="0.534901" G="0.231006" T="0.231006"/>
      <pos A="0.155033" C="0.155033" G="0.30698" T="0.382953"/>
      <pos A="0.0790598" C="0.0790598" G="0.838794" T="0.00308642"/>
      <pos A="0.914767" C="0.0790598" G="0.00308642" T="0.00308642"/>
      <pos A="0.155033" C="0.0790598" G="0.762821" T="0.00308642"/>
      <pos A="0.231006" C="0.382953" G="0.30698" T="0.0790598"/>
      <pos A="0.382953" C="0.231006" G="0.382953" T="0.00308642"/>
      <pos A="0.610874" C="0.382953" G="0.00308642" T="0.00308642"/>
      <pos A="0.231006" C="0.0790598" G="0.686847" T="0.00308642"/>
      <pos A="0.155033" C="0.155033" G="0.610874" T="0.0790598"/>
    </motif>
    <motif db="0" id="M17" alt="O17" length="40" nsites="8" evalue="1.3e-003">
      <pos A="0.164702" C="0.218575" G="0.541807" T="0.0749156"/>
      <pos A="0.18266" C="0.0928731" G="0.398148" T="0.326319"/>
      <pos A="0.200617" C="0.344277" G="0.362233" T="0.0928731"/>
      <pos A="0.128788" C="0.380191" G="0.308361" T="0.18266"/>
      <pos A="0.0749156" C="0.487935" G="0.128788" T="0.308361"/>
      <pos A="0.164702" C="0.308361" G="0.236532" T="0.290404"/>
      <pos A="0.110831" C="0.18266" G="0.541807" T="0.164702"/>
      <pos A="0.056958" C="0.308361" G="0.487935" T="0.146746"/>
      <pos A="0.0749156" C="0.45202" G="0.272446" T="0.200617"/>
      <pos A="0.0749156" C="0.721381" G="0.0749156" T="0.128788"/>
      <pos A="0.164702" C="0.487935" G="0.290404" T="0.056958"/>
      <pos A="0.45202" C="0.146746" G="0.272446" T="0.128788"/>
      <pos A="0.0390015" C="0.254489" G="0.326319" T="0.380191"/>
      <pos A="0.487935" C="0.146746" G="0.0390015" T="0.326319"/>
      <pos A="0.326319" C="0.236532" G="0.236532" T="0.200617"/>
      <pos A="0.056958" C="0.128788" G="0.398148" T="0.416106"/>
      <pos A="0.326319" C="0.200617" G="0.146746" T="0.326319"/>
      <pos A="0.021044" C="0.254489" G="0.559764" T="0.164702"/>
      <pos A="0.272446" C="0.272446" G="0.146746" T="0.308361"/>
      <pos A="0.164702" C="0.290404" G="0.344277" T="0.200617"/>
      <pos A="0.236532" C="0.18266" G="0.380191" T="0.200617"/>
      <pos A="0.308361" C="0.164702" G="0.326319" T="0.200617"/>
      <pos A="0.200617" C="0.18266" G="0.398148" T="0.218575"/>
      <pos A="0.344277" C="0.200617" G="0.272446" T="0.18266"/>
      <pos A="0.416106" C="0.110831" G="0.398148" T="0.0749156"/>
      <pos A="0.146746" C="0.52385" G="0.164702" T="0.164702"/>
      <pos A="0.056958" C="0.416106" G="0.398148" T="0.128788"/>
      <pos A="0.110831" C="0.398148" G="0.380191" T="0.110831"/>
      <pos A="0.056958" C="0.308361" G="0.308361" T="0.326319"/>
      <pos A="0.290404" C="0.272446" G="0.326319" T="0.110831"/>
      <pos A="0.398148" C="0.254489" G="0.110831" T="0.236532"/>
      <pos A="0.00308642" C="0.380191" G="0.434063" T="0.18266"/>
      <pos A="0.272446" C="0.236532" G="0.272446" T="0.218575"/>
      <pos A="0.380191" C="0.0390015" G="0.344277" T="0.236532"/>
      <pos A="0.362233" C="0.18266" G="0.308361" T="0.146746"/>
      <pos A="0.272446" C="0.254489" G="0.326319" T="0.146746"/>
      <pos A="0.164702" C="0.236532" G="0.434063" T="0.164702"/>
      <pos A="0.236532" C="0.272446" G="0.290404" T="0.200617"/>
      <pos A="0.0928731" C="0.487935" G="0.218575" T="0.200617"/>
      <pos A="0.110831" C="0.308361" G="0.326319" T="0.254489"/>
    </motif>
    <motif db="0" id="M18" alt="O18" length="40" nsites="8" evalue="1.3e-003">
      <pos A="0.164702" C="0.227554" G="0.299383" T="0.308361"/>
      <pos A="0.0390015" C="0.505892" G="0.173681" T="0.281425"/>
      <pos A="0.353254" C="0.146746" G="0.146746" T="0.353254"/>
      <pos A="0.146746" C="0.371212" G="0.425084" T="0.056958"/>
      <pos A="0.137767" C="0.425084" G="0.272446" T="0.164702"/>
      <pos A="0.299383" C="0.146746" G="0.281425" T="0.272446"/>
      <pos A="0.128788" C="0.191639" G="0.5867" T="0.0928731"/>
      <pos A="0.173681" C="0.254489" G="0.380191" T="0.191639"/>
      <pos A="0.164702" C="0.380191" G="0.290404" T="0.164702"/>
      <pos A="0.173681" C="0.245511" G="0.469977" T="0.110831"/>
      <pos A="0.308361" C="0.272446" G="0.31734" T="0.101852"/>
      <pos A="0.18266" C="0.308361" G="0.335298" T="0.173681"/>
      <pos A="0.245511" C="0.18266" G="0.128788" T="0.443042"/>
      <pos A="0.18266" C="0.443042" G="0.18266" T="0.191639"/>
      <pos A="0.335298" C="0.218575" G="0.272446" T="0.173681"/>
      <pos A="0.164702" C="0.469977" G="0.128788" T="0.236532"/>
      <pos A="0.119809" C="0.344277" G="0.308361" T="0.227554"/>
      <pos A="0.218575" C="0.0838943" G="0.505892" T="0.191639"/>
      <pos A="0.110831" C="0.191639" G="0.407127" T="0.290404"/>
      <pos A="0.245511" C="0.326319" G="0.245511" T="0.18266"/>
      <pos A="0.0928731" C="0.389169" G="0.281425" T="0.236532"/>
      <pos A="0.236532" C="0.245511" G="0.245511" T="0.272446"/>
      <pos A="0.326319" C="0.281425" G="0.326319" T="0.0659368"/>
      <pos A="0.290404" C="0.263468" G="0.263468" T="0.18266"/>
      <pos A="0.209596" C="0.31734" G="0.272446" T="0.200617"/>
      <pos A="0.272446" C="0.344277" G="0.290404" T="0.0928731"/>
      <pos A="0.0749156" C="0.335298" G="0.478956" T="0.110831"/>
      <pos A="0.056958" C="0.173681" G="0.559764" T="0.209596"/>
      <pos A="0.281425" C="0.200617" G="0.31734" T="0.200617"/>
      <pos A="0.389169" C="0.164702" G="0.344277" T="0.101852"/>
      <pos A="0.344277" C="0.299383" G="0.18266" T="0.173681"/>
      <pos A="0.0838943" C="0.227554" G="0.577721" T="0.110831"/>
      <pos A="0.164702" C="0.200617" G="0.209596" T="0.425084"/>
      <pos A="0.227554" C="0.209596" G="0.45202" T="0.110831"/>
      <pos A="0.227554" C="0.191639" G="0.299383" T="0.281425"/>
      <pos A="0.218575" C="0.281425" G="0.31734" T="0.18266"/>
      <pos A="0.263468" C="0.31734" G="0.200617" T="0.218575"/>
      <pos A="0.272446" C="0.398148" G="0.173681" T="0.155723"/>
      <pos A="0.254489" C="0.299383" G="0.218575" T="0.227554"/>
      <pos A="0.056958" C="0.272446" G="0.299383" T="0.371212"/>
    </motif>
    <motif db="0" id="M19" alt="O19" length="40" nsites="8" evalue="1.3e-003">
      <pos A="0.291153" C="0.188272" G="0.322017" T="0.19856"/>
      <pos A="0.136832" C="0.311728" G="0.342593" T="0.208847"/>
      <pos A="0.105967" C="0.383745" G="0.270576" T="0.239712"/>
      <pos A="0.136832" C="0.496914" G="0.126543" T="0.239712"/>
      <pos A="0.116255" C="0.136832" G="0.373457" T="0.373457"/>
      <pos A="0.25" C="0.167696" G="0.486625" T="0.095679"/>
      <pos A="0.167696" C="0.527778" G="0.219136" T="0.0853906"/>
      <pos A="0.239712" C="0.435185" G="0.116255" T="0.208847"/>
      <pos A="0.147119" C="0.476338" G="0.322017" T="0.0545264"/>
      <pos A="0.116255" C="0.291153" G="0.383745" T="0.208847"/>
      <pos A="0.229424" C="0.25" G="0.239712" T="0.280864"/>
      <pos A="0.404321" C="0.0751032" G="0.270576" T="0.25"/>
      <pos A="0.229424" C="0.322017" G="0.311728" T="0.136832"/>
      <pos A="0.0751032" C="0.280864" G="0.394033" T="0.25"/>
      <pos A="0.311728" C="0.229424" G="0.30144" T="0.157407"/>
      <pos A="0.291153" C="0.342593" G="0.280864" T="0.0853906"/>
      <pos A="0.0545264" C="0.25" G="0.589506" T="0.105967"/>
      <pos A="0.167696" C="0.414609" G="0.229424" T="0.188272"/>
      <pos A="0.270576" C="0.322017" G="0.25" T="0.157407"/>
      <pos A="0.280864" C="0.229424" G="0.147119" T="0.342593"/>
      <pos A="0.208847" C="0.322017" G="0.30144" T="0.167696"/>
      <pos A="0.147119" C="0.280864" G="0.445474" T="0.126543"/>
      <pos A="0.157407" C="0.363168" G="0.383745" T="0.095679"/>
      <pos A="0.311728" C="0.25" G="0.311728" T="0.126543"/>
      <pos A="0.116255" C="0.208847" G="0.496914" T="0.177983"/>
      <pos A="0.280864" C="0.332304" G="0.291153" T="0.095679"/>
      <pos A="0.044239" C="0.095679" G="0.548354" T="0.311728"/>
      <pos A="0.322017" C="0.270576" G="0.311728" T="0.095679"/>
      <pos A="0.311728" C="0.280864" G="0.147119" T="0.260288"/>
      <pos A="0.136832" C="0.466049" G="0.167696" T="0.229424"/>
      <pos A="0.219136" C="0.424897" G="0.105967" T="0.25"/>
      <pos A="0.157407" C="0.311728" G="0.373457" T="0.157407"/>
      <pos A="0.208847" C="0.25" G="0.342593" T="0.19856"/>
      <pos A="0.352881" C="0.322017" G="0.25" T="0.0751032"/>
      <pos A="0.208847" C="0.188272" G="0.280864" T="0.322017"/>
      <pos A="0.311728" C="0.208847" G="0.363168" T="0.116255"/>
      <pos A="0.435185" C="0.0648148" G="0.280864" T="0.219136"/>
      <pos A="0.167696" C="0.270576" G="0.342593" T="0.219136"/>
      <pos A="0.445474" C="0.311728" G="0.105967" T="0.136832"/>
      <pos A="0.0648148" C="0.342593" G="0.219136" T="0.373457"/>
    </motif>
    <motif db="0" id="M2" alt="O2" length="40" nsites="8" evalue="1.3e-003">
      <pos A="0.180958" C="0.166916" G="0.429042" T="0.223085"/>
      <pos A="0.199681" C="0.326063" G="0.279255" T="0.195"/>
      <pos A="0.171596" C="0.457127" G="0.241808" T="0.129469"/>
      <pos A="0.265213" C="0.25117" G="0.176277" T="0.30734"/>
      <pos A="0.0779793" C="0.232446" G="0.494573" T="0.195"/>
      <pos A="0.209043" C="0.255851" G="0.386915" T="0.148192"/>
      <pos A="0.223085" C="0.269893" G="0.269893" T="0.237128"/>
      <pos A="0.185639" C="0.232446" G="0.35883" T="0.223085"/>
      <pos A="0.316702" C="0.25117" G="0.237128" T="0.195"/>
      <pos A="0.152873" C="0.269893" G="0.335425" T="0.241808"/>
      <pos A="0.316702" C="0.274575" G="0.223085" T="0.185639"/>
      <pos A="0.152873" C="0.405638" G="0.30266" T="0.138831"/>
      <pos A="0.255851" C="0.166916" G="0.349468" T="0.227766"/>
      <pos A="0.143511" C="0.190319" G="0.47585" T="0.190319"/>
      <pos A="0.218404" C="0.377553" G="0.288617" T="0.115426"/>
      <pos A="0.279255" C="0.227766" G="0.316702" T="0.176277"/>
      <pos A="0.25117" C="0.410318" G="0.162234" T="0.176277"/>
      <pos A="0.255851" C="0.429042" G="0.134149" T="0.180958"/>
      <pos A="0.0732988" C="0.246489" G="0.433722" T="0.246489"/>
      <pos A="0.199681" C="0.274575" G="0.321383" T="0.204361"/>
      <pos A="0.124788" C="0.349468" G="0.260532" T="0.265213"/>
      <pos A="0.209043" C="0.396276" G="0.260532" T="0.134149"/>
      <pos A="0.246489" C="0.0732988" G="0.391595" T="0.288617"/>
      <pos A="0.166916" C="0.213723" G="0.386915" T="0.232446"/>
      <pos A="0.237128" C="0.180958" G="0.283936" T="0.297978"/>
      <pos A="0.0873412" C="0.330745" G="0.391595" T="0.190319"/>
      <pos A="0.30734" C="0.499254" G="0.0639368" T="0.129469"/>
      <pos A="0.312021" C="0.349468" G="0.0967032" T="0.241808"/>
      <pos A="0.143511" C="0.180958" G="0.489892" T="0.185639"/>
      <pos A="0.195" C="0.227766" G="0.372872" T="0.204361"/>
      <pos A="0.354148" C="0.209043" G="0.297978" T="0.138831"/>
      <pos A="0.237128" C="0.269893" G="0.386915" T="0.106064"/>
      <pos A="0.204361" C="0.134149" G="0.25117" T="0.410318"/>
      <pos A="0.106064" C="0.415" G="0.279255" T="0.199681"/>
      <pos A="0.152873" C="0.255851" G="0.36351" T="0.227766"/>
      <pos A="0.218404" C="0.190319" G="0.30734" T="0.283936"/>
      <pos A="0.213723" C="0.255851" G="0.283936" T="0.246489"/>
      <pos A="0.316702" C="0.30734" G="0.157554" T="0.218404"/>
      <pos A="0.288617" C="0.199681" G="0.340106" T="0.171596"/>
      <pos A="0.241808" C="0.260532" G="0.297978" T="0.199681"/>
    </motif>
    <motif db="0" id="M21" alt="O21" length="40" nsites="8" evalue="1.3e-003">
      <pos A="0.25" C="0.496914" G="0.25" T="0.00308642"/>
      <pos A="0.00308642" C="0.25" G="0.00308642" T="0.743827"/>
      <pos A="0.00308642" C="0.496914" G="0.496914" T="0.00308642"/>
      <pos A="0.00308642" C="0.25" G="0.00308642" T="0.743827"/>
      <pos A="0.743827" C="0.00308642" G="0.25" T="0.00308642"/>
      <pos A="0.00308642" C="0.25" G="0.743827" T="0.00308642"/>
      <pos A="0.25" C="0.00308642" G="0.25" T="0.496914"/>
      <pos A="0.00308642" C="0.990741" G="0.00308642" T="0.00308642"/>
      <pos A="0.00308642" C="0.00308642" G="0.990741" T="0.00308642"/>
      <pos A="0.496914" C="0.25" G="0.00308642" T="0.25"/>
      <pos A="0.743827" C="0.00308642" G="0.25" T="0.00308642"/>
      <pos A="0.00308642" C="0.25" G="0.743827" T="0.00308642"/>
      <pos A="0.25" C="0.743827" G="0.00308642" T="0.00308642"/>
      <pos A="0.00308642" C="0.25" G="0.00308642" T="0.743827"/>
      <pos A="0.00308642" C="0.990741" G="0.00308642" T="0.00308642"/>
      <pos A="0.00308642" C="0.496914" G="0.25" T="0.25"/>
      <pos A="0.00308642" C="0.743827" G="0.25" T="0.00308642"/>
      <pos A="0.00308642" C="0.25" G="0.743827" T="0.00308642"/>
      <pos A="0.496914" C="0.496914" G="0.00308642" T="0.00308642"/>
      <pos A="0.00308642" C="0.00308642" G="0.496914" T="0.496914"/>
      <pos A="0.25" C="0.00308642" G="0.25" T="0.496914"/>
      <pos A="0.00308642" C="0.00308642" G="0.743827" T="0.25"/>
      <pos A="0.496914" C="0.496914" G="0.00308642" T="0.00308642"/>
      <pos A="0.25" C="0.00308642" G="0.00308642" T="0.743827"/>
      <pos A="0.496914" C="0.496914" G="0.00308642" T="0.00308642"/>
      <pos A="0.00308642" C="0.25" G="0.496914" T="0.25"/>
      <pos A="0.25" C="0.25" G="0.496914" T="0.00308642"/>
      <pos A="0.743827" C="0.00308642" G="0.00308642" T="0.25"/>
      <pos A="0.00308642" C="0.25" G="0.743827" T="0.00308642"/>
      <pos A="0.00308642" C="0.743827" G="0.00308642" T="0.25"/>
      <pos A="0.496914" C="0.00308642" G="0.25" T="0.25"/>
      <pos A="0.00308642" C="0.496914" G="0.25" T="0.25"/>
      <pos A="0.00308642" C="0.25" G="0.743827" T="0.00308642"/>
      <pos A="0.00308642" C="0.990741" G="0.00308642" T="0.00308642"/>
      <pos A="0.25" C="0.00308642" G="0.25" T="0.496914"/>
      <pos A="0.00308642" C="0.990741" G="0.00308642" T="0.00308642"/>
      <pos A="0.743827" C="0.25" G="0.00308642" T="0.00308642"/>
      <pos A="0.00308642" C="0.496914" G="0.496914" T="0.00308642"/>
      <pos A="0.00308642" C="0.496914" G="0.25" T="0.25"/>
      <pos A="0.25" C="0.496914" G="0.25" T="0.00308642"/>
    </motif>
    <motif db="0" id="M22" alt="O22" length="40" nsites="8" evalue="1.3e-003">
      <pos A="0.297978" C="0.227766" G="0.400957" T="0.0732988"/>
      <pos A="0.218404" C="0.35883" G="0.180958" T="0.241808"/>
      <pos A="0.204361" C="0.297978" G="0.269893" T="0.227766"/>
      <pos A="0.0592563" C="0.288617" G="0.382233" T="0.269893"/>
      <pos A="0.227766" C="0.340106" G="0.265213" T="0.166916"/>
      <pos A="0.0873412" C="0.213723" G="0.461807" T="0.237128"/>
      <pos A="0.293298" C="0.405638" G="0.209043" T="0.0920217"/>
      <pos A="0.42436" C="0.124788" G="0.288617" T="0.162234"/>
      <pos A="0.171596" C="0.279255" G="0.391595" T="0.157554"/>
      <pos A="0.260532" C="0.204361" G="0.312021" T="0.223085"/>
      <pos A="0.185639" C="0.232446" G="0.265213" T="0.316702"/>
      <pos A="0.190319" C="0.321383" G="0.349468" T="0.138831"/>
      <pos A="0.349468" C="0.386915" G="0.0592563" T="0.204361"/>
      <pos A="0.0826607" C="0.321383" G="0.335425" T="0.260532"/>
      <pos A="0.297978" C="0.180958" G="0.30266" T="0.218404"/>
      <pos A="0.134149" C="0.405638" G="0.340106" T="0.120107"/>
      <pos A="0.120107" C="0.241808" G="0.372872" T="0.265213"/>
      <pos A="0.162234" C="0.265213" G="0.382233" T="0.190319"/>
      <pos A="0.227766" C="0.237128" G="0.42436" T="0.110746"/>
      <pos A="0.321383" C="0.152873" G="0.237128" T="0.288617"/>
      <pos A="0.180958" C="0.288617" G="0.255851" T="0.274575"/>
      <pos A="0.241808" C="0.354148" G="0.237128" T="0.166916"/>
      <pos A="0.185639" C="0.185639" G="0.41968" T="0.209043"/>
      <pos A="0.166916" C="0.30734" G="0.35883" T="0.166916"/>
      <pos A="0.213723" C="0.274575" G="0.246489" T="0.265213"/>
      <pos A="0.199681" C="0.340106" G="0.349468" T="0.110746"/>
      <pos A="0.157554" C="0.335425" G="0.152873" T="0.354148"/>
      <pos A="0.162234" C="0.330745" G="0.386915" T="0.120107"/>
      <pos A="0.218404" C="0.255851" G="0.260532" T="0.265213"/>
      <pos A="0.185639" C="0.354148" G="0.129469" T="0.330745"/>
      <pos A="0.120107" C="0.377553" G="0.30734" T="0.195"/>
      <pos A="0.195" C="0.368191" G="0.279255" T="0.157554"/>
      <pos A="0.335425" C="0.0920217" G="0.330745" T="0.241808"/>
      <pos A="0.312021" C="0.218404" G="0.297978" T="0.171596"/>
      <pos A="0.209043" C="0.255851" G="0.312021" T="0.223085"/>
      <pos A="0.176277" C="0.232446" G="0.415" T="0.176277"/>
      <pos A="0.199681" C="0.283936" G="0.335425" T="0.180958"/>
      <pos A="0.199681" C="0.410318" G="0.297978" T="0.0920217"/>
      <pos A="0.232446" C="0.106064" G="0.30266" T="0.35883"/>
      <pos A="0.241808" C="0.269893" G="0.288617" T="0.199681"/>
    </motif>
    <motif db="0" id="M23" alt="O23" length="40" nsites="8" evalue="1.3e-003">
      <pos A="0.332304" C="0.442043" G="0.222565" T="0.00308642"/>
      <pos A="0.112826" C="0.00308642" G="0.771262" T="0.112826"/>
      <pos A="0.222565" C="0.00308642" G="0.661523" T="0.112826"/>
      <pos A="0.112826" C="0.222565" G="0.551784" T="0.112826"/>
      <pos A="0.112826" C="0.332304" G="0.551784" T="0.00308642"/>
      <pos A="0.551784" C="0.112826" G="0.222565" T="0.112826"/>
      <pos A="0.442043" C="0.112826" G="0.332304" T="0.112826"/>
      <pos A="0.112826" C="0.222565" G="0.551784" T="0.112826"/>
      <pos A="0.222565" C="0.112826" G="0.551784" T="0.112826"/>
      <pos A="0.00308642" C="0.222565" G="0.661523" T="0.112826"/>
      <pos A="0.222565" C="0.112826" G="0.661523" T="0.00308642"/>
      <pos A="0.551784" C="0.222565" G="0.112826" T="0.112826"/>
      <pos A="0.00308642" C="0.222565" G="0.771262" T="0.00308642"/>
      <pos A="0.00308642" C="0.222565" G="0.332304" T="0.442043"/>
      <pos A="0.00308642" C="0.112826" G="0.222565" T="0.661523"/>
      <pos A="0.442043" C="0.112826" G="0.112826" T="0.332304"/>
      <pos A="0.332304" C="0.332304" G="0.00308642" T="0.332304"/>
      <pos A="0.00308642" C="0.661523" G="0.222565" T="0.112826"/>
      <pos A="0.112826" C="0.112826" G="0.332304" T="0.442043"/>
      <pos A="0.112826" C="0.551784" G="0.332304" T="0.00308642"/>
      <pos A="0.332304" C="0.332304" G="0.222565" T="0.112826"/>
      <pos A="0.771262" C="0.112826" G="0.112826" T="0.00308642"/>
      <pos A="0.332304" C="0.112826" G="0.332304" T="0.222565"/>
      <pos A="0.00308642" C="0.661523" G="0.222565" T="0.112826"/>
      <pos A="0.112826" C="0.771262" G="0.112826" T="0.00308642"/>
      <pos A="0.222565" C="0.222565" G="0.112826" T="0.442043"/>
      <pos A="0.551784" C="0.332304" G="0.00308642" T="0.112826"/>
      <pos A="0.00308642" C="0.442043" G="0.551784" T="0.00308642"/>
      <pos A="0.332304" C="0.222565" G="0.222565" T="0.222565"/>
      <pos A="0.00308642" C="0.112826" G="0.661523" T="0.222565"/>
      <pos A="0.442043" C="0.222565" G="0.222565" T="0.112826"/>
      <pos A="0.112826" C="0.00308642" G="0.771262" T="0.112826"/>
      <pos A="0.112826" C="0.112826" G="0.661523" T="0.112826"/>
      <pos A="0.442043" C="0.112826" G="0.442043" T="0.00308642"/>
      <pos A="0.00308642" C="0.00308642" G="0.990741" T="0.00308642"/>
      <pos A="0.00308642" C="0.332304" G="0.332304" T="0.332304"/>
      <pos A="0.332304" C="0.661523" G="0.00308642" T="0.00308642"/>
      <pos A="0.222565" C="0.442043" G="0.332304" T="0.00308642"/>
      <pos A="0.222565" C="0.332304" G="0.222565" T="0.222565"/>
      <pos A="0.00308642" C="0.442043" G="0.551784" T="0.00308642"/>
    </motif>
    <motif db="0" id="M24" alt="O24" length="40" nsites="8" evalue="1.3e-003">
      <pos A="0.0928731" C="0.541807" G="0.00308642" T="0.362233"/>
      <pos A="0.00308642" C="0.45202" G="0.18266" T="0.362233"/>
      <pos A="0.18266" C="0.18266" G="0.45202" T="0.18266"/>
      <pos A="0.00308642" C="0.45202" G="0.362233" T="0.18266"/>
      <pos A="0.00308642" C="0.272446" G="0.18266" T="0.541807"/>
      <pos A="0.18266" C="0.721381" G="0.0928731" T="0.00308642"/>
      <pos A="0.00308642" C="0.18266" G="0.45202" T="0.362233"/>
      <pos A="0.272446" C="0.272446" G="0.18266" T="0.272446"/>
      <pos A="0.45202" C="0.362233" G="0.00308642" T="0.18266"/>
      <pos A="0.00308642" C="0.631594" G="0.362233" T="0.00308642"/>
      <pos A="0.18266" C="0.811167" G="0.00308642" T="0.00308642"/>
      <pos A="0.0928731" C="0.00308642" G="0.362233" T="0.541807"/>
      <pos A="0.18266" C="0.45202" G="0.272446" T="0.0928731"/>
      <pos A="0.00308642" C="0.541807" G="0.00308642" T="0.45202"/>
      <pos A="0.00308642" C="0.811167" G="0.18266" T="0.00308642"/>
      <pos A="0.272446" C="0.272446" G="0.362233" T="0.0928731"/>
      <pos A="0.541807" C="0.0928731" G="0.272446" T="0.0928731"/>
      <pos A="0.18266" C="0.272446" G="0.45202" T="0.0928731"/>
      <pos A="0.00308642" C="0.45202" G="0.272446" T="0.272446"/>
      <pos A="0.18266" C="0.18266" G="0.45202" T="0.18266"/>
      <pos A="0.18266" C="0.45202" G="0.272446" T="0.0928731"/>
      <pos A="0.0928731" C="0.0928731" G="0.272446" T="0.541807"/>
      <pos A="0.0928731" C="0.18266" G="0.362233" T="0.362233"/>
      <pos A="0.00308642" C="0.362233" G="0.631594" T="0.00308642"/>
      <pos A="0.18266" C="0.362233" G="0.45202" T="0.00308642"/>
      <pos A="0.18266" C="0.00308642" G="0.45202" T="0.362233"/>
      <pos A="0.00308642" C="0.811167" G="0.18266" T="0.00308642"/>
      <pos A="0.272446" C="0.45202" G="0.0928731" T="0.18266"/>
      <pos A="0.272446" C="0.18266" G="0.362233" T="0.18266"/>
      <pos A="0.00308642" C="0.721381" G="0.0928731" T="0.18266"/>
      <pos A="0.45202" C="0.18266" G="0.362233" T="0.00308642"/>
      <pos A="0.0928731" C="0.631594" G="0.0928731" T="0.18266"/>
      <pos A="0.362233" C="0.45202" G="0.00308642" T="0.18266"/>
      <pos A="0.272446" C="0.45202" G="0.00308642" T="0.272446"/>
      <pos A="0.362233" C="0.18266" G="0.45202" T="0.00308642"/>
      <pos A="0.272446" C="0.631594" G="0.0928731" T="0.00308642"/>
      <pos A="0.45202" C="0.362233" G="0.0928731" T="0.0928731"/>
      <pos A="0.0928731" C="0.362233" G="0.541807" T="0.00308642"/>
      <pos A="0.18266" C="0.362233" G="0.0928731" T="0.362233"/>
      <pos A="0.00308642" C="0.18266" G="0.541807" T="0.272446"/>
    </motif>
    <motif db="0" id="M25" alt="O25" length="40" nsites="8" evalue="1.3e-003">
      <pos A="0.25" C="0.332304" G="0.414609" T="0.00308642"/>
      <pos A="0.00308642" C="0.25" G="0.661523" T="0.0853906"/>
      <pos A="0.0853906" C="0.25" G="0.661523" T="0.00308642"/>
      <pos A="0.167696" C="0.579218" G="0.167696" T="0.0853906"/>
      <pos A="0.00308642" C="0.25" G="0.414609" T="0.332304"/>
      <pos A="0.414609" C="0.167696" G="0.332304" T="0.0853906"/>
      <pos A="0.414609" C="0.332304" G="0.0853906" T="0.167696"/>
      <pos A="0.00308642" C="0.414609" G="0.414609" T="0.167696"/>
      <pos A="0.332304" C="0.332304" G="0.0853906" T="0.25"/>
      <pos A="0.0853906" C="0.661523" G="0.167696" T="0.0853906"/>
      <pos A="0.0853906" C="0.332304" G="0.332304" T="0.25"/>
      <pos A="0.414609" C="0.00308642" G="0.414609" T="0.167696"/>
      <pos A="0.00308642" C="0.25" G="0.661523" T="0.0853906"/>
      <pos A="0.332304" C="0.0853906" G="0.167696" T="0.414609"/>
      <pos A="0.496914" C="0.167696" G="0.167696" T="0.167696"/>
      <pos A="0.25" C="0.167696" G="0.496914" T="0.0853906"/>
      <pos A="0.332304" C="0.00308642" G="0.332304" T="0.332304"/>
      <pos A="0.00308642" C="0.414609" G="0.496914" T="0.0853906"/>
      <pos A="0.414609" C="0.25" G="0.167696" T="0.167696"/>
      <pos A="0.167696" C="0.167696" G="0.579218" T="0.0853906"/>
      <pos A="0.25" C="0.496914" G="0.00308642" T="0.25"/>
      <pos A="0.00308642" C="0.25" G="0.661523" T="0.0853906"/>
      <pos A="0.00308642" C="0.00308642" G="0.743827" T="0.25"/>
      <pos A="0.167696" C="0.167696" G="0.414609" T="0.25"/>
      <pos A="0.0853906" C="0.25" G="0.332304" T="0.332304"/>
      <pos A="0.167696" C="0.00308642" G="0.579218" T="0.25"/>
      <pos A="0.167696" C="0.414609" G="0.25" T="0.167696"/>
      <pos A="0.414609" C="0.414609" G="0.167696" T="0.00308642"/>
      <pos A="0.414609" C="0.25" G="0.332304" T="0.00308642"/>
      <pos A="0.0853906" C="0.661523" G="0.0853906" T="0.167696"/>
      <pos A="0.25" C="0.414609" G="0.167696" T="0.167696"/>
      <pos A="0.496914" C="0.25" G="0.167696" T="0.0853906"/>
      <pos A="0.00308642" C="0.167696" G="0.661523" T="0.167696"/>
      <pos A="0.25" C="0.414609" G="0.0853906" T="0.25"/>
      <pos A="0.0853906" C="0.414609" G="0.332304" T="0.167696"/>
      <pos A="0.0853906" C="0.496914" G="0.00308642" T="0.414609"/>
      <pos A="0.00308642" C="0.25" G="0.414609" T="0.332304"/>
      <pos A="0.0853906" C="0.25" G="0.496914" T="0.167696"/>
      <pos A="0.0853906" C="0.496914" G="0.414609" T="0.00308642"/>
      <pos A="0.332304" C="0.00308642" G="0.661523" T="0.00308642"/>
    </motif>
    <motif db="0" id="M26" alt="O26" length="40" nsites="8" evalue="1.3e-003">
      <pos A="0.19302" C="0.155033" G="0.471589" T="0.180358"/>
      <pos A="0.19302" C="0.471589" G="0.256331" T="0.0790598"/>
      <pos A="0.155033" C="0.30698" G="0.446265" T="0.0917225"/>
      <pos A="0.155033" C="0.623536" G="0.0917225" T="0.129709"/>
      <pos A="0.294318" C="0.344967" G="0.218345" T="0.142371"/>
      <pos A="0.382953" C="0.104384" G="0.395616" T="0.117047"/>
      <pos A="0.0917225" C="0.370291" G="0.268994" T="0.268994"/>
      <pos A="0.243669" C="0.294318" G="0.104384" T="0.357629"/>
      <pos A="0.19302" C="0.180358" G="0.458926" T="0.167696"/>
      <pos A="0.180358" C="0.066398" G="0.42094" T="0.332304"/>
      <pos A="0.344967" C="0.243669" G="0.344967" T="0.066398"/>
      <pos A="0.357629" C="0.155033" G="0.332304" T="0.155033"/>
      <pos A="0.205682" C="0.382953" G="0.231006" T="0.180358"/>
      <pos A="0.129709" C="0.19302" G="0.357629" T="0.319642"/>
      <pos A="0.205682" C="0.294318" G="0.30698" T="0.19302"/>
      <pos A="0.180358" C="0.560225" G="0.19302" T="0.066398"/>
      <pos A="0.281655" C="0.256331" G="0.319642" T="0.142371"/>
      <pos A="0.104384" C="0.231006" G="0.42094" T="0.243669"/>
      <pos A="0.0790598" C="0.395616" G="0.281655" T="0.243669"/>
      <pos A="0.180358" C="0.319642" G="0.370291" T="0.129709"/>
      <pos A="0.294318" C="0.180358" G="0.408278" T="0.117047"/>
      <pos A="0.0537353" C="0.344967" G="0.484251" T="0.117047"/>
      <pos A="0.104384" C="0.180358" G="0.522238" T="0.19302"/>
      <pos A="0.142371" C="0.344967" G="0.344967" T="0.167696"/>
      <pos A="0.382953" C="0.0917225" G="0.281655" T="0.243669"/>
      <pos A="0.332304" C="0.30698" G="0.281655" T="0.0790598"/>
      <pos A="0.408278" C="0.0537353" G="0.256331" T="0.281655"/>
      <pos A="0.205682" C="0.0917225" G="0.332304" T="0.370291"/>
      <pos A="0.00308642" C="0.370291" G="0.547562" T="0.0790598"/>
      <pos A="0.19302" C="0.42094" G="0.256331" T="0.129709"/>
      <pos A="0.231006" C="0.382953" G="0.281655" T="0.104384"/>
      <pos A="0.142371" C="0.395616" G="0.205682" T="0.256331"/>
      <pos A="0.19302" C="0.205682" G="0.294318" T="0.30698"/>
      <pos A="0.117047" C="0.268994" G="0.408278" T="0.205682"/>
      <pos A="0.155033" C="0.370291" G="0.370291" T="0.104384"/>
      <pos A="0.117047" C="0.433602" G="0.142371" T="0.30698"/>
      <pos A="0.268994" C="0.256331" G="0.268994" T="0.205682"/>
      <pos A="0.281655" C="0.294318" G="0.332304" T="0.0917225"/>
      <pos A="0.218345" C="0.30698" G="0.344967" T="0.129709"/>
      <pos A="0.167696" C="0.471589" G="0.19302" T="0.167696"/>
    </motif>
    <motif db="0" id="M27" alt="O27" length="40" nsites="8" evalue="1.3e-003">
      <pos A="0.00308642" C="0.332304" G="0.332304" T="0.332304"/>
      <pos A="0.661523" C="0.00308642" G="0.332304" T="0.00308642"/>
      <pos A="0.00308642" C="0.332304" G="0.00308642" T="0.661523"/>
      <pos A="0.00308642" C="0.332304" G="0.332304" T="0.332304"/>
      <pos A="0.00308642" C="0.332304" G="0.332304" T="0.332304"/>
      <pos A="0.00308642" C="0.00308642" G="0.661523" T="0.332304"/>
      <pos A="0.00308642" C="0.00308642" G="0.332304" T="0.661523"/>
      <pos A="0.332304" C="0.332304" G="0.00308642" T="0.332304"/>
      <pos A="0.00308642" C="0.332304" G="0.661523" T="0.00308642"/>
      <pos A="0.00308642" C="0.661523" G="0.332304" T="0.00308642"/>
      <pos A="0.00308642" C="0.332304" G="0.332304" T="0.332304"/>
      <pos A="0.332304" C="0.00308642" G="0.661523" T="0.00308642"/>
      <pos A="0.00308642" C="0.332304" G="0.661523" T="0.00308642"/>
      <pos A="0.00308642" C="0.332304" G="0.661523" T="0.00308642"/>
      <pos A="0.00308642" C="0.661523" G="0.332304" T="0.00308642"/>
      <pos A="0.00308642" C="0.00308642" G="0.661523" T="0.332304"/>
      <pos A="0.332304" C="0.661523" G="0.00308642" T="0.00308642"/>
      <pos A="0.00308642" C="0.00308642" G="0.661523" T="0.332304"/>
      <pos A="0.00308642" C="0.00308642" G="0.990741" T="0.00308642"/>
      <pos A="0.332304" C="0.00308642" G="0.332304" T="0.332304"/>
      <pos A="0.00308642" C="0.00308642" G="0.00308642" T="0.990741"/>
      <pos A="0.00308642" C="0.332304" G="0.00308642" T="0.661523"/>
      <pos A="0.332304" C="0.00308642" G="0.661523" T="0.00308642"/>
      <pos A="0.00308642" C="0.332304" G="0.661523" T="0.00308642"/>
      <pos A="0.00308642" C="0.661523" G="0.332304" T="0.00308642"/>
      <pos A="0.00308642" C="0.661523" G="0.00308642" T="0.332304"/>
      <pos A="0.00308642" C="0.990741" G="0.00308642" T="0.00308642"/>
      <pos A="0.661523" C="0.332304" G="0.00308642" T="0.00308642"/>
      <pos A="0.00308642" C="0.332304" G="0.00308642" T="0.661523"/>
      <pos A="0.00308642" C="0.332304" G="0.661523" T="0.00308642"/>
      <pos A="0.332304" C="0.00308642" G="0.00308642" T="0.661523"/>
      <pos A="0.00308642" C="0.332304" G="0.661523" T="0.00308642"/>
      <pos A="0.990741" C="0.00308642" G="0.00308642" T="0.00308642"/>
      <pos A="0.332304" C="0.00308642" G="0.661523" T="0.00308642"/>
      <pos A="0.332304" C="0.00308642" G="0.661523" T="0.00308642"/>
      <pos A="0.00308642" C="0.332304" G="0.661523" T="0.00308642"/>
      <pos A="0.00308642" C="0.661523" G="0.332304" T="0.00308642"/>
      <pos A="0.00308642" C="0.990741" G="0.00308642" T="0.00308642"/>
      <pos A="0.00308642" C="0.332304" G="0.332304" T="0.332304"/>
      <pos A="0.00308642" C="0.661523" G="0.00308642" T="0.332304"/>
    </motif>
    <motif db="0" id="M28" alt="O28" length="40" nsites="8" evalue="1.3e-003">
      <pos A="0.246489" C="0.176277" G="0.415" T="0.162234"/>
      <pos A="0.185639" C="0.312021" G="0.335425" T="0.166916"/>
      <pos A="0.134149" C="0.255851" G="0.400957" T="0.209043"/>
      <pos A="0.176277" C="0.368191" G="0.297978" T="0.157554"/>
      <pos A="0.166916" C="0.344787" G="0.25117" T="0.237128"/>
      <pos A="0.180958" C="0.396276" G="0.209043" T="0.213723"/>
      <pos A="0.405638" C="0.25117" G="0.237128" T="0.106064"/>
      <pos A="0.237128" C="0.171596" G="0.42436" T="0.166916"/>
      <pos A="0.354148" C="0.321383" G="0.166916" T="0.157554"/>
      <pos A="0.190319" C="0.204361" G="0.312021" T="0.293298"/>
      <pos A="0.209043" C="0.41968" G="0.312021" T="0.0592563"/>
      <pos A="0.110746" C="0.452445" G="0.269893" T="0.166916"/>
      <pos A="0.166916" C="0.283936" G="0.396276" T="0.152873"/>
      <pos A="0.260532" C="0.138831" G="0.377553" T="0.223085"/>
      <pos A="0.148192" C="0.25117" G="0.382233" T="0.218404"/>
      <pos A="0.129469" C="0.190319" G="0.269893" T="0.410318"/>
      <pos A="0.0592563" C="0.550743" G="0.124788" T="0.265213"/>
      <pos A="0.260532" C="0.166916" G="0.344787" T="0.227766"/>
      <pos A="0.288617" C="0.218404" G="0.237128" T="0.255851"/>
      <pos A="0.0873412" C="0.209043" G="0.35883" T="0.344787"/>
      <pos A="0.213723" C="0.223085" G="0.35883" T="0.204361"/>
      <pos A="0.279255" C="0.115426" G="0.377553" T="0.227766"/>
      <pos A="0.152873" C="0.30266" G="0.344787" T="0.199681"/>
      <pos A="0.237128" C="0.335425" G="0.30266" T="0.124788"/>
      <pos A="0.232446" C="0.171596" G="0.349468" T="0.246489"/>
      <pos A="0.269893" C="0.274575" G="0.246489" T="0.209043"/>
      <pos A="0.274575" C="0.293298" G="0.340106" T="0.0920217"/>
      <pos A="0.143511" C="0.410318" G="0.237128" T="0.209043"/>
      <pos A="0.157554" C="0.494573" G="0.162234" T="0.185639"/>
      <pos A="0.35883" C="0.227766" G="0.326063" T="0.0873412"/>
      <pos A="0.0732988" C="0.326063" G="0.354148" T="0.246489"/>
      <pos A="0.171596" C="0.297978" G="0.335425" T="0.195"/>
      <pos A="0.326063" C="0.213723" G="0.227766" T="0.232446"/>
      <pos A="0.326063" C="0.255851" G="0.349468" T="0.0686183"/>
      <pos A="0.223085" C="0.283936" G="0.265213" T="0.227766"/>
      <pos A="0.185639" C="0.260532" G="0.255851" T="0.297978"/>
      <pos A="0.148192" C="0.443084" G="0.195" T="0.213723"/>
      <pos A="0.176277" C="0.218404" G="0.25117" T="0.354148"/>
      <pos A="0.0639368" C="0.321383" G="0.377553" T="0.237128"/>
      <pos A="0.134149" C="0.255851" G="0.382233" T="0.227766"/>
    </motif>
    <motif db="0" id="M29" alt="O29" length="40" nsites="8" evalue="1.3e-003">
      <pos A="0.217794" C="0.239264" G="0.224951" T="0.317991"/>
      <pos A="0.0460277" C="0.346618" G="0.353775" T="0.253578"/>
      <pos A="0.153382" C="0.368089" G="0.360932" T="0.117597"/>
      <pos A="0.153382" C="0.382403" G="0.325148" T="0.139068"/>
      <pos A="0.189166" C="0.317991" G="0.239264" T="0.253578"/>
      <pos A="0.0889699" C="0.174852" G="0.375246" T="0.360932"/>
      <pos A="0.267892" C="0.29652" G="0.289363" T="0.146225"/>
      <pos A="0.0746558" C="0.418188" G="0.20348" T="0.303677"/>
      <pos A="0.253578" C="0.325148" G="0.146225" T="0.275049"/>
      <pos A="0.346618" C="0.332304" G="0.146225" T="0.174852"/>
      <pos A="0.167696" C="0.210637" G="0.396717" T="0.224951"/>
      <pos A="0.303677" C="0.20348" G="0.346618" T="0.146225"/>
      <pos A="0.210637" C="0.232108" G="0.339462" T="0.217794"/>
      <pos A="0.117597" C="0.160538" G="0.539855" T="0.182009"/>
      <pos A="0.20348" C="0.346618" G="0.267892" T="0.182009"/>
      <pos A="0.182009" C="0.275049" G="0.346618" T="0.196323"/>
      <pos A="0.103283" C="0.267892" G="0.432502" T="0.196323"/>
      <pos A="0.253578" C="0.360932" G="0.167696" T="0.217794"/>
      <pos A="0.153382" C="0.29652" G="0.232108" T="0.317991"/>
      <pos A="0.0674983" C="0.239264" G="0.453972" T="0.239264"/>
      <pos A="0.275049" C="0.224951" G="0.239264" T="0.260736"/>
      <pos A="0.246422" C="0.0388711" G="0.50407" T="0.210637"/>
      <pos A="0.210637" C="0.425344" G="0.146225" T="0.217794"/>
      <pos A="0.267892" C="0.239264" G="0.425344" T="0.0674983"/>
      <pos A="0.196323" C="0.260736" G="0.224951" T="0.317991"/>
      <pos A="0.124754" C="0.325148" G="0.332304" T="0.217794"/>
      <pos A="0.11044" C="0.446815" G="0.217794" T="0.224951"/>
      <pos A="0.360932" C="0.253578" G="0.189166" T="0.196323"/>
      <pos A="0.11044" C="0.174852" G="0.41103" T="0.303677"/>
      <pos A="0.167696" C="0.489757" G="0.189166" T="0.153382"/>
      <pos A="0.339462" C="0.267892" G="0.239264" T="0.153382"/>
      <pos A="0.0674983" C="0.475443" G="0.396717" T="0.0603417"/>
      <pos A="0.160538" C="0.425344" G="0.167696" T="0.246422"/>
      <pos A="0.174852" C="0.303677" G="0.217794" T="0.303677"/>
      <pos A="0.303677" C="0.153382" G="0.461129" T="0.0818123"/>
      <pos A="0.289363" C="0.310834" G="0.339462" T="0.0603417"/>
      <pos A="0.260736" C="0.275049" G="0.217794" T="0.246422"/>
      <pos A="0.232108" C="0.353775" G="0.11044" T="0.303677"/>
      <pos A="0.246422" C="0.024557" G="0.489757" T="0.239264"/>
      <pos A="0.232108" C="0.267892" G="0.432502" T="0.0674983"/>
    </motif>
    <motif db="0" id="M30" alt="O30" length="40" nsites="8" evalue="1.3e-003">
      <pos A="0.217389" C="0.273294" G="0.152166" T="0.357152"/>
      <pos A="0.263976" C="0.236024" G="0.0962617" T="0.403738"/>
      <pos A="0.142848" C="0.478279" G="0.329199" T="0.0496741"/>
      <pos A="0.161483" C="0.0869442" G="0.468961" T="0.282611"/>
      <pos A="0.124214" C="0.282611" G="0.450326" T="0.142848"/>
      <pos A="0.208071" C="0.273294" G="0.301246" T="0.217389"/>
      <pos A="0.217389" C="0.496914" G="0.236024" T="0.0496741"/>
      <pos A="0.357152" C="0.245341" G="0.273294" T="0.124214"/>
      <pos A="0.114897" C="0.189436" G="0.468961" T="0.226706"/>
      <pos A="0.301246" C="0.226706" G="0.366469" T="0.105579"/>
      <pos A="0.422373" C="0.273294" G="0.0776267" T="0.226706"/>
      <pos A="0.0869442" C="0.282611" G="0.543501" T="0.0869442"/>
      <pos A="0.180119" C="0.338517" G="0.338517" T="0.142848"/>
      <pos A="0.189436" C="0.254659" G="0.385103" T="0.170801"/>
      <pos A="0.124214" C="0.338517" G="0.375786" T="0.161483"/>
      <pos A="0.152166" C="0.226706" G="0.562136" T="0.0589916"/>
      <pos A="0.301246" C="0.180119" G="0.310564" T="0.208071"/>
      <pos A="0.394421" C="0.310564" G="0.105579" T="0.189436"/>
      <pos A="0.208071" C="0.310564" G="0.236024" T="0.245341"/>
      <pos A="0.170801" C="0.375786" G="0.142848" T="0.310564"/>
      <pos A="0.245341" C="0.291929" G="0.208071" T="0.254659"/>
      <pos A="0.0683091" C="0.282611" G="0.301246" T="0.347834"/>
      <pos A="0.263976" C="0.124214" G="0.422373" T="0.189436"/>
      <pos A="0.208071" C="0.403738" G="0.282611" T="0.105579"/>
      <pos A="0.114897" C="0.413056" G="0.291929" T="0.180119"/>
      <pos A="0.0962617" C="0.413056" G="0.170801" T="0.319881"/>
      <pos A="0.161483" C="0.329199" G="0.319881" T="0.189436"/>
      <pos A="0.301246" C="0.254659" G="0.301246" T="0.142848"/>
      <pos A="0.217389" C="0.263976" G="0.338517" T="0.180119"/>
      <pos A="0.329199" C="0.217389" G="0.114897" T="0.338517"/>
      <pos A="0.170801" C="0.459643" G="0.180119" T="0.189436"/>
      <pos A="0.170801" C="0.273294" G="0.282611" T="0.273294"/>
      <pos A="0.161483" C="0.347834" G="0.338517" T="0.152166"/>
      <pos A="0.161483" C="0.236024" G="0.273294" T="0.329199"/>
      <pos A="0.142848" C="0.347834" G="0.357152" T="0.152166"/>
      <pos A="0.338517" C="0.310564" G="0.236024" T="0.114897"/>
      <pos A="0.208071" C="0.301246" G="0.338517" T="0.152166"/>
      <pos A="0.347834" C="0.133531" G="0.310564" T="0.208071"/>
      <pos A="0.198754" C="0.273294" G="0.385103" T="0.142848"/>
      <pos A="0.366469" C="0.291929" G="0.0776267" T="0.263976"/>
    </motif>
    <motif db="0" id="M31" alt="O31" length="40" nsites="8" evalue="1.3e-003">
      <pos A="0.990741" C="0.00308642" G="0.00308642" T="0.00308642"/>
      <pos A="0.990741" C="0.00308642" G="0.00308642" T="0.00308642"/>
      <pos A="0.00308642" C="0.00308642" G="0.990741" T="0.00308642"/>
      <pos A="0.990741" C="0.00308642" G="0.00308642" T="0.00308642"/>
      <pos A="0.990741" C="0.00308642" G="0.00308642" T="0.00308642"/>
      <pos A="0.00308642" C="0.00308642" G="0.990741" T="0.00308642"/>
      <pos A="0.00308642" C="0.00308642" G="0.990741" T="0.00308642"/>
      <pos A="0.990741" C="0.00308642" G="0.00308642" T="0.00308642"/>
      <pos A="0.00308642" C="0.00308642" G="0.990741" T="0.00308642"/>
      <pos A="0.990741" C="0.00308642" G="0.00308642" T="0.00308642"/>
      <pos A="0.00308642" C="0.00308642" G="0.990741" T="0.00308642"/>
      <pos A="0.00308642" C="0.00308642" G="0.00308642" T="0.990741"/>
      <pos A="0.990741" C="0.00308642" G="0.00308642" T="0.00308642"/>
      <pos A="0.00308642" C="0.00308642" G="0.00308642" T="0.990741"/>
      <pos A="0.00308642" C="0.00308642" G="0.990741" T="0.00308642"/>
      <pos A="0.990741" C="0.00308642" G="0.00308642" T="0.00308642"/>
      <pos A="0.00308642" C="0.00308642" G="0.990741" T="0.00308642"/>
      <pos A="0.00308642" C="0.00308642" G="0.990741" T="0.00308642"/>
      <pos A="0.00308642" C="0.990741" G="0.00308642" T="0.00308642"/>
      <pos A="0.00308642" C="0.00308642" G="0.990741" T="0.00308642"/>
      <pos A="0.990741" C="0.00308642" G="0.00308642" T="0.00308642"/>
      <pos A="0.00308642" C="0.00308642" G="0.990741" T="0.00308642"/>
      <pos A="0.00308642" C="0.990741" G="0.00308642" T="0.00308642"/>
      <pos A="0.00308642" C="0.00308642" G="0.00308642" T="0.990741"/>
      <pos A="0.00308642" C="0.990741" G="0.00308642" T="0.00308642"/>
      <pos A="0.00308642" C="0.990741" G="0.00308642" T="0.00308642"/>
      <pos A="0.00308642" C="0.00308642" G="0.990741" T="0.00308642"/>
      <pos A="0.00308642" C="0.00308642" G="0.990741" T="0.00308642"/>
      <pos A="0.00308642" C="0.990741" G="0.00308642" T="0.00308642"/>
      <pos A="0.00308642" C="0.990741" G="0.00308642" T="0.00308642"/>
      <pos A="0.00308642" C="0.990741" G="0.00308642" T="0.00308642"/>
      <pos A="0.00308642" C="0.00308642" G="0.990741" T="0.00308642"/>
      <pos A="0.00308642" C="0.00308642" G="0.990741" T="0.00308642"/>
      <pos A="0.00308642" C="0.00308642" G="0.990741" T="0.00308642"/>
      <pos A="0.00308642" C="0.00308642" G="0.00308642" T="0.990741"/>
      <pos A="0.00308642" C="0.00308642" G="0.990741" T="0.00308642"/>
      <pos A="0.00308642" C="0.990741" G="0.00308642" T="0.00308642"/>
      <pos A="0.00308642" C="0.00308642" G="0.990741" T="0.00308642"/>
      <pos A="0.00308642" C="0.00308642" G="0.990741" T="0.00308642"/>
      <pos A="0.00308642" C="0.990741" G="0.00308642" T="0.00308642"/>
    </motif>
    <motif db="0" id="M32" alt="O32" length="40" nsites="8" evalue="1.3e-003">
      <pos A="0.129469" C="0.30266" G="0.274575" T="0.293298"/>
      <pos A="0.157554" C="0.368191" G="0.377553" T="0.0967032"/>
      <pos A="0.25117" C="0.204361" G="0.368191" T="0.176277"/>
      <pos A="0.157554" C="0.354148" G="0.35883" T="0.129469"/>
      <pos A="0.25117" C="0.330745" G="0.237128" T="0.180958"/>
      <pos A="0.237128" C="0.312021" G="0.344787" T="0.106064"/>
      <pos A="0.237128" C="0.269893" G="0.204361" T="0.288617"/>
      <pos A="0.120107" C="0.400957" G="0.283936" T="0.195"/>
      <pos A="0.209043" C="0.293298" G="0.237128" T="0.260532"/>
      <pos A="0.279255" C="0.0873412" G="0.368191" T="0.265213"/>
      <pos A="0.218404" C="0.218404" G="0.30266" T="0.260532"/>
      <pos A="0.386915" C="0.176277" G="0.35883" T="0.0779793"/>
      <pos A="0.176277" C="0.129469" G="0.400957" T="0.293298"/>
      <pos A="0.106064" C="0.400957" G="0.260532" T="0.232446"/>
      <pos A="0.176277" C="0.312021" G="0.30734" T="0.204361"/>
      <pos A="0.152873" C="0.438403" G="0.340106" T="0.0686183"/>
      <pos A="0.255851" C="0.293298" G="0.30266" T="0.148192"/>
      <pos A="0.190319" C="0.260532" G="0.326063" T="0.223085"/>
      <pos A="0.110746" C="0.246489" G="0.429042" T="0.213723"/>
      <pos A="0.171596" C="0.293298" G="0.326063" T="0.209043"/>
      <pos A="0.223085" C="0.386915" G="0.129469" T="0.260532"/>
      <pos A="0.0967032" C="0.335425" G="0.255851" T="0.312021"/>
      <pos A="0.255851" C="0.35883" G="0.265213" T="0.120107"/>
      <pos A="0.288617" C="0.143511" G="0.335425" T="0.232446"/>
      <pos A="0.138831" C="0.199681" G="0.36351" T="0.297978"/>
      <pos A="0.25117" C="0.166916" G="0.335425" T="0.246489"/>
      <pos A="0.185639" C="0.443084" G="0.265213" T="0.106064"/>
      <pos A="0.227766" C="0.326063" G="0.288617" T="0.157554"/>
      <pos A="0.195" C="0.293298" G="0.190319" T="0.321383"/>
      <pos A="0.265213" C="0.246489" G="0.326063" T="0.162234"/>
      <pos A="0.106064" C="0.255851" G="0.354148" T="0.283936"/>
      <pos A="0.162234" C="0.279255" G="0.293298" T="0.265213"/>
      <pos A="0.0967032" C="0.30266" G="0.326063" T="0.274575"/>
      <pos A="0.391595" C="0.255851" G="0.115426" T="0.237128"/>
      <pos A="0.260532" C="0.316702" G="0.326063" T="0.0967032"/>
      <pos A="0.241808" C="0.30734" G="0.241808" T="0.209043"/>
      <pos A="0.25117" C="0.166916" G="0.42436" T="0.157554"/>
      <pos A="0.316702" C="0.213723" G="0.218404" T="0.25117"/>
      <pos A="0.283936" C="0.372872" G="0.255851" T="0.0873412"/>
      <pos A="0.138831" C="0.297978" G="0.340106" T="0.223085"/>
    </motif>
    <motif db="0" id="M33" alt="O33" length="40" nsites="8" evalue="1.3e-003">
      <pos A="0.209043" C="0.283936" G="0.283936" T="0.223085"/>
      <pos A="0.143511" C="0.344787" G="0.368191" T="0.143511"/>
      <pos A="0.340106" C="0.185639" G="0.171596" T="0.30266"/>
      <pos A="0.283936" C="0.237128" G="0.283936" T="0.195"/>
      <pos A="0.0873412" C="0.265213" G="0.41968" T="0.227766"/>
      <pos A="0.209043" C="0.283936" G="0.218404" T="0.288617"/>
      <pos A="0.134149" C="0.25117" G="0.340106" T="0.274575"/>
      <pos A="0.195" C="0.297978" G="0.293298" T="0.213723"/>
      <pos A="0.199681" C="0.218404" G="0.377553" T="0.204361"/>
      <pos A="0.0920217" C="0.326063" G="0.391595" T="0.190319"/>
      <pos A="0.326063" C="0.279255" G="0.265213" T="0.129469"/>
      <pos A="0.30266" C="0.297978" G="0.213723" T="0.185639"/>
      <pos A="0.110746" C="0.382233" G="0.321383" T="0.185639"/>
      <pos A="0.209043" C="0.349468" G="0.30266" T="0.138831"/>
      <pos A="0.138831" C="0.354148" G="0.316702" T="0.190319"/>
      <pos A="0.274575" C="0.260532" G="0.349468" T="0.115426"/>
      <pos A="0.129469" C="0.237128" G="0.396276" T="0.237128"/>
      <pos A="0.279255" C="0.199681" G="0.260532" T="0.260532"/>
      <pos A="0.209043" C="0.293298" G="0.344787" T="0.152873"/>
      <pos A="0.232446" C="0.433722" G="0.162234" T="0.171596"/>
      <pos A="0.209043" C="0.269893" G="0.195" T="0.326063"/>
      <pos A="0.190319" C="0.237128" G="0.405638" T="0.166916"/>
      <pos A="0.106064" C="0.152873" G="0.471169" T="0.269893"/>
      <pos A="0.335425" C="0.138831" G="0.288617" T="0.237128"/>
      <pos A="0.330745" C="0.452445" G="0.195" T="0.0218094"/>
      <pos A="0.199681" C="0.288617" G="0.265213" T="0.246489"/>
      <pos A="0.204361" C="0.274575" G="0.349468" T="0.171596"/>
      <pos A="0.134149" C="0.429042" G="0.255851" T="0.180958"/>
      <pos A="0.25117" C="0.129469" G="0.312021" T="0.30734"/>
      <pos A="0.279255" C="0.227766" G="0.190319" T="0.30266"/>
      <pos A="0.368191" C="0.152873" G="0.190319" T="0.288617"/>
      <pos A="0.166916" C="0.260532" G="0.391595" T="0.180958"/>
      <pos A="0.213723" C="0.30266" G="0.232446" T="0.25117"/>
      <pos A="0.0920217" C="0.321383" G="0.447765" T="0.138831"/>
      <pos A="0.176277" C="0.433722" G="0.255851" T="0.134149"/>
      <pos A="0.209043" C="0.288617" G="0.209043" T="0.293298"/>
      <pos A="0.0967032" C="0.260532" G="0.494573" T="0.148192"/>
      <pos A="0.143511" C="0.204361" G="0.382233" T="0.269893"/>
      <pos A="0.148192" C="0.335425" G="0.269893" T="0.246489"/>
      <pos A="0.316702" C="0.246489" G="0.227766" T="0.209043"/>
    </motif>
    <motif db="0" id="M34" alt="O34" length="40" nsites="8" evalue="1.3e-003">
      <pos A="0.126543" C="0.25" G="0.25" T="0.373457"/>
      <pos A="0.25" C="0.126543" G="0.25" T="0.373457"/>
      <pos A="0.00308642" C="0.496914" G="0.25" T="0.25"/>
      <pos A="0.00308642" C="0.373457" G="0.126543" T="0.496914"/>
      <pos A="0.126543" C="0.25" G="0.126543" T="0.496914"/>
      <pos A="0.00308642" C="0.373457" G="0.496914" T="0.126543"/>
      <pos A="0.25" C="0.25" G="0.00308642" T="0.496914"/>
      <pos A="0.25" C="0.126543" G="0.62037" T="0.00308642"/>
      <pos A="0.496914" C="0.496914" G="0.00308642" T="0.00308642"/>
      <pos A="0.00308642" C="0.25" G="0.496914" T="0.25"/>
      <pos A="0.00308642" C="0.373457" G="0.373457" T="0.25"/>
      <pos A="0.00308642" C="0.496914" G="0.373457" T="0.126543"/>
      <pos A="0.126543" C="0.126543" G="0.62037" T="0.126543"/>
      <pos A="0.25" C="0.496914" G="0.126543" T="0.126543"/>
      <pos A="0.126543" C="0.496914" G="0.373457" T="0.00308642"/>
      <pos A="0.00308642" C="0.126543" G="0.743827" T="0.126543"/>
      <pos A="0.00308642" C="0.25" G="0.743827" T="0.00308642"/>
      <pos A="0.25" C="0.126543" G="0.25" T="0.373457"/>
      <pos A="0.00308642" C="0.373457" G="0.373457" T="0.25"/>
      <pos A="0.126543" C="0.496914" G="0.25" T="0.126543"/>
      <pos A="0.496914" C="0.25" G="0.126543" T="0.126543"/>
      <pos A="0.496914" C="0.25" G="0.25" T="0.00308642"/>
      <pos A="0.126543" C="0.126543" G="0.496914" T="0.25"/>
      <pos A="0.126543" C="0.00308642" G="0.62037" T="0.25"/>
      <pos A="0.126543" C="0.373457" G="0.373457" T="0.126543"/>
      <pos A="0.25" C="0.00308642" G="0.743827" T="0.00308642"/>
      <pos A="0.126543" C="0.00308642" G="0.743827" T="0.126543"/>
      <pos A="0.62037" C="0.00308642" G="0.126543" T="0.25"/>
      <pos A="0.373457" C="0.00308642" G="0.496914" T="0.126543"/>
      <pos A="0.62037" C="0.126543" G="0.00308642" T="0.25"/>
      <pos A="0.126543" C="0.126543" G="0.743827" T="0.00308642"/>
      <pos A="0.373457" C="0.126543" G="0.25" T="0.25"/>
      <pos A="0.126543" C="0.62037" G="0.25" T="0.00308642"/>
      <pos A="0.126543" C="0.126543" G="0.62037" T="0.126543"/>
      <pos A="0.496914" C="0.373457" G="0.126543" T="0.00308642"/>
      <pos A="0.00308642" C="0.25" G="0.743827" T="0.00308642"/>
      <pos A="0.126543" C="0.62037" G="0.00308642" T="0.25"/>
      <pos A="0.25" C="0.496914" G="0.126543" T="0.126543"/>
      <pos A="0.00308642" C="0.126543" G="0.373457" T="0.496914"/>
      <pos A="0.00308642" C="0.373457" G="0.25" T="0.373457"/>
    </motif>
    <motif db="0" id="M35" alt="O35" length="40" nsites="8" evalue="1.3e-003">
      <pos A="0.00308642" C="0.743827" G="0.00308642" T="0.25"/>
      <pos A="0.25" C="0.25" G="0.00308642" T="0.496914"/>
      <pos A="0.25" C="0.496914" G="0.25" T="0.00308642"/>
      <pos A="0.00308642" C="0.00308642" G="0.25" T="0.743827"/>
      <pos A="0.25" C="0.496914" G="0.25" T="0.00308642"/>
      <pos A="0.00308642" C="0.743827" G="0.00308642" T="0.25"/>
      <pos A="0.496914" C="0.25" G="0.00308642" T="0.25"/>
      <pos A="0.00308642" C="0.990741" G="0.00308642" T="0.00308642"/>
      <pos A="0.25" C="0.743827" G="0.00308642" T="0.00308642"/>
      <pos A="0.00308642" C="0.00308642" G="0.25" T="0.743827"/>
      <pos A="0.496914" C="0.496914" G="0.00308642" T="0.00308642"/>
      <pos A="0.25" C="0.00308642" G="0.25" T="0.496914"/>
      <pos A="0.00308642" C="0.743827" G="0.00308642" T="0.25"/>
      <pos A="0.25" C="0.00308642" G="0.496914" T="0.25"/>
      <pos A="0.25" C="0.25" G="0.25" T="0.25"/>
      <pos A="0.25" C="0.496914" G="0.00308642" T="0.25"/>
      <pos A="0.25" C="0.25" G="0.496914" T="0.00308642"/>
      <pos A="0.00308642" C="0.00308642" G="0.743827" T="0.25"/>
      <pos A="0.25" C="0.00308642" G="0.743827" T="0.00308642"/>
      <pos A="0.25" C="0.00308642" G="0.743827" T="0.00308642"/>
      <pos A="0.00308642" C="0.743827" G="0.25" T="0.00308642"/>
      <pos A="0.25" C="0.496914" G="0.00308642" T="0.25"/>
      <pos A="0.496914" C="0.00308642" G="0.496914" T="0.00308642"/>
      <pos A="0.25" C="0.25" G="0.25" T="0.25"/>
      <pos A="0.00308642" C="0.00308642" G="0.496914" T="0.496914"/>
      <pos A="0.496914" C="0.00308642" G="0.25" T="0.25"/>
      <pos A="0.00308642" C="0.00308642" G="0.990741" T="0.00308642"/>
      <pos A="0.00308642" C="0.743827" G="0.00308642" T="0.25"/>
      <pos A="0.00308642" C="0.743827" G="0.25" T="0.00308642"/>
      <pos A="0.496914" C="0.00308642" G="0.25" T="0.25"/>
      <pos A="0.25" C="0.00308642" G="0.25" T="0.496914"/>
      <pos A="0.25" C="0.00308642" G="0.00308642" T="0.743827"/>
      <pos A="0.00308642" C="0.743827" G="0.25" T="0.00308642"/>
      <pos A="0.00308642" C="0.743827" G="0.25" T="0.00308642"/>
      <pos A="0.00308642" C="0.25" G="0.25" T="0.496914"/>
      <pos A="0.25" C="0.00308642" G="0.25" T="0.496914"/>
      <pos A="0.25" C="0.00308642" G="0.496914" T="0.25"/>
      <pos A="0.496914" C="0.25" G="0.25" T="0.00308642"/>
      <pos A="0.743827" C="0.00308642" G="0.00308642" T="0.25"/>
      <pos A="0.496914" C="0.00308642" G="0.25" T="0.25"/>
    </motif>
    <motif db="0" id="M36" alt="O36" length="40" nsites="8" evalue="1.3e-003">
      <pos A="0.00308642" C="0.990741" G="0.00308642" T="0.00308642"/>
      <pos A="0.00308642" C="0.332304" G="0.661523" T="0.00308642"/>
      <pos A="0.661523" C="0.00308642" G="0.332304" T="0.00308642"/>
      <pos A="0.990741" C="0.00308642" G="0.00308642" T="0.00308642"/>
      <pos A="0.00308642" C="0.00308642" G="0.990741" T="0.00308642"/>
      <pos A="0.00308642" C="0.990741" G="0.00308642" T="0.00308642"/>
      <pos A="0.00308642" C="0.332304" G="0.00308642" T="0.661523"/>
      <pos A="0.332304" C="0.661523" G="0.00308642" T="0.00308642"/>
      <pos A="0.00308642" C="0.661523" G="0.00308642" T="0.332304"/>
      <pos A="0.00308642" C="0.661523" G="0.332304" T="0.00308642"/>
      <pos A="0.00308642" C="0.332304" G="0.661523" T="0.00308642"/>
      <pos A="0.990741" C="0.00308642" G="0.00308642" T="0.00308642"/>
      <pos A="0.00308642" C="0.00308642" G="0.990741" T="0.00308642"/>
      <pos A="0.00308642" C="0.00308642" G="0.332304" T="0.661523"/>
      <pos A="0.00308642" C="0.332304" G="0.661523" T="0.00308642"/>
      <pos A="0.00308642" C="0.661523" G="0.332304" T="0.00308642"/>
      <pos A="0.00308642" C="0.00308642" G="0.332304" T="0.661523"/>
      <pos A="0.00308642" C="0.990741" G="0.00308642" T="0.00308642"/>
      <pos A="0.00308642" C="0.00308642" G="0.990741" T="0.00308642"/>
      <pos A="0.00308642" C="0.332304" G="0.661523" T="0.00308642"/>
      <pos A="0.661523" C="0.00308642" G="0.332304" T="0.00308642"/>
      <pos A="0.00308642" C="0.332304" G="0.661523" T="0.00308642"/>
      <pos A="0.00308642" C="0.661523" G="0.332304" T="0.00308642"/>
      <pos A="0.661523" C="0.00308642" G="0.00308642" T="0.332304"/>
      <pos A="0.00308642" C="0.661523" G="0.332304" T="0.00308642"/>
      <pos A="0.00308642" C="0.00308642" G="0.990741" T="0.00308642"/>
      <pos A="0.332304" C="0.661523" G="0.00308642" T="0.00308642"/>
      <pos A="0.00308642" C="0.332304" G="0.00308642" T="0.661523"/>
      <pos A="0.00308642" C="0.661523" G="0.00308642" T="0.332304"/>
      <pos A="0.990741" C="0.00308642" G="0.00308642" T="0.00308642"/>
      <pos A="0.00308642" C="0.990741" G="0.00308642" T="0.00308642"/>
      <pos A="0.332304" C="0.661523" G="0.00308642" T="0.00308642"/>
      <pos A="0.00308642" C="0.661523" G="0.00308642" T="0.332304"/>
      <pos A="0.00308642" C="0.990741" G="0.00308642" T="0.00308642"/>
      <pos A="0.00308642" C="0.00308642" G="0.332304" T="0.661523"/>
      <pos A="0.00308642" C="0.990741" G="0.00308642" T="0.00308642"/>
      <pos A="0.00308642" C="0.00308642" G="0.661523" T="0.332304"/>
      <pos A="0.00308642" C="0.990741" G="0.00308642" T="0.00308642"/>
      <pos A="0.00308642" C="0.332304" G="0.661523" T="0.00308642"/>
      <pos A="0.661523" C="0.332304" G="0.00308642" T="0.00308642"/>
    </motif>
    <motif db="0" id="M37" alt="O37" length="40" nsites="8" evalue="1.3e-003">
      <pos A="0.18266" C="0.279929" G="0.369716" T="0.167696"/>
      <pos A="0.0629442" C="0.549289" G="0.294894" T="0.0928731"/>
      <pos A="0.212589" C="0.107838" G="0.489431" T="0.190142"/>
      <pos A="0.197625" C="0.137767" G="0.579218" T="0.0853906"/>
      <pos A="0.257482" C="0.302375" G="0.197625" T="0.242518"/>
      <pos A="0.0928731" C="0.564254" G="0.190142" T="0.152731"/>
      <pos A="0.197625" C="0.369716" G="0.235035" T="0.197625"/>
      <pos A="0.145248" C="0.31734" G="0.38468" T="0.152731"/>
      <pos A="0.25" C="0.332304" G="0.264965" T="0.152731"/>
      <pos A="0.197625" C="0.190142" G="0.407127" T="0.205106"/>
      <pos A="0.0180514" C="0.227554" G="0.362233" T="0.392162"/>
      <pos A="0.257482" C="0.235035" G="0.324823" T="0.18266"/>
      <pos A="0.324823" C="0.264965" G="0.197625" T="0.212589"/>
      <pos A="0.227554" C="0.377198" G="0.242518" T="0.152731"/>
      <pos A="0.25" C="0.257482" G="0.287411" T="0.205106"/>
      <pos A="0.212589" C="0.279929" G="0.414609" T="0.0928731"/>
      <pos A="0.122802" C="0.466985" G="0.220071" T="0.190142"/>
      <pos A="0.272446" C="0.287411" G="0.197625" T="0.242518"/>
      <pos A="0.18266" C="0.272446" G="0.302375" T="0.242518"/>
      <pos A="0.0779091" C="0.399644" G="0.38468" T="0.137767"/>
      <pos A="0.212589" C="0.0853906" G="0.51936" T="0.18266"/>
      <pos A="0.279929" C="0.362233" G="0.279929" T="0.0779091"/>
      <pos A="0.287411" C="0.347269" G="0.272446" T="0.0928731"/>
      <pos A="0.220071" C="0.235035" G="0.369716" T="0.175177"/>
      <pos A="0.137767" C="0.302375" G="0.339787" T="0.220071"/>
      <pos A="0.227554" C="0.354752" G="0.197625" T="0.220071"/>
      <pos A="0.0629442" C="0.324823" G="0.414609" T="0.197625"/>
      <pos A="0.287411" C="0.18266" G="0.257482" T="0.272446"/>
      <pos A="0.25" C="0.197625" G="0.309858" T="0.242518"/>
      <pos A="0.0330153" C="0.496914" G="0.25" T="0.220071"/>
      <pos A="0.205106" C="0.377198" G="0.145248" T="0.272446"/>
      <pos A="0.25" C="0.227554" G="0.145248" T="0.377198"/>
      <pos A="0.279929" C="0.279929" G="0.279929" T="0.160213"/>
      <pos A="0.160213" C="0.362233" G="0.347269" T="0.130284"/>
      <pos A="0.18266" C="0.272446" G="0.272446" T="0.272446"/>
      <pos A="0.167696" C="0.167696" G="0.309858" T="0.354752"/>
      <pos A="0.294894" C="0.190142" G="0.235035" T="0.279929"/>
      <pos A="0.160213" C="0.220071" G="0.444538" T="0.175177"/>
      <pos A="0.279929" C="0.175177" G="0.414609" T="0.130284"/>
      <pos A="0.0629442" C="0.197625" G="0.579218" T="0.160213"/>
    </motif>
    <motif db="0" id="M38" alt="O38" length="40" nsites="8" evalue="1.3e-003">
      <pos A="0.0779793" C="0.223085" G="0.372872" T="0.326063"/>
      <pos A="0.0920217" C="0.279255" G="0.489892" T="0.138831"/>
      <pos A="0.321383" C="0.106064" G="0.447765" T="0.124788"/>
      <pos A="0.232446" C="0.218404" G="0.246489" T="0.30266"/>
      <pos A="0.241808" C="0.30734" G="0.185639" T="0.265213"/>
      <pos A="0.138831" C="0.400957" G="0.293298" T="0.166916"/>
      <pos A="0.223085" C="0.410318" G="0.209043" T="0.157554"/>
      <pos A="0.316702" C="0.321383" G="0.148192" T="0.213723"/>
      <pos A="0.288617" C="0.143511" G="0.279255" T="0.288617"/>
      <pos A="0.0498943" C="0.227766" G="0.546062" T="0.176277"/>
      <pos A="0.185639" C="0.129469" G="0.349468" T="0.335425"/>
      <pos A="0.152873" C="0.354148" G="0.377553" T="0.115426"/>
      <pos A="0.129469" C="0.316702" G="0.326063" T="0.227766"/>
      <pos A="0.35883" C="0.274575" G="0.120107" T="0.246489"/>
      <pos A="0.129469" C="0.297978" G="0.316702" T="0.255851"/>
      <pos A="0.283936" C="0.30734" G="0.265213" T="0.143511"/>
      <pos A="0.274575" C="0.354148" G="0.195" T="0.176277"/>
      <pos A="0.213723" C="0.269893" G="0.30734" T="0.209043"/>
      <pos A="0.166916" C="0.30266" G="0.316702" T="0.213723"/>
      <pos A="0.157554" C="0.185639" G="0.443084" T="0.213723"/>
      <pos A="0.0873412" C="0.396276" G="0.377553" T="0.138831"/>
      <pos A="0.269893" C="0.312021" G="0.213723" T="0.204361"/>
      <pos A="0.246489" C="0.260532" G="0.297978" T="0.195"/>
      <pos A="0.209043" C="0.326063" G="0.279255" T="0.185639"/>
      <pos A="0.110746" C="0.340106" G="0.232446" T="0.316702"/>
      <pos A="0.213723" C="0.227766" G="0.405638" T="0.152873"/>
      <pos A="0.237128" C="0.312021" G="0.176277" T="0.274575"/>
      <pos A="0.321383" C="0.335425" G="0.246489" T="0.0967032"/>
      <pos A="0.255851" C="0.223085" G="0.255851" T="0.265213"/>
      <pos A="0.166916" C="0.260532" G="0.283936" T="0.288617"/>
      <pos A="0.162234" C="0.269893" G="0.335425" T="0.232446"/>
      <pos A="0.260532" C="0.30734" G="0.162234" T="0.269893"/>
      <pos A="0.152873" C="0.237128" G="0.452445" T="0.157554"/>
      <pos A="0.237128" C="0.209043" G="0.349468" T="0.204361"/>
      <pos A="0.255851" C="0.326063" G="0.246489" T="0.171596"/>
      <pos A="0.25117" C="0.260532" G="0.255851" T="0.232446"/>
      <pos A="0.110746" C="0.162234" G="0.461807" T="0.265213"/>
      <pos A="0.344787" C="0.274575" G="0.241808" T="0.138831"/>
      <pos A="0.316702" C="0.0826607" G="0.382233" T="0.218404"/>
      <pos A="0.152873" C="0.447765" G="0.255851" T="0.143511"/>
    </motif>
    <motif db="0" id="M39" alt="O39" length="40" nsites="8" evalue="1.3e-003">
      <pos A="0.00308642" C="0.661523" G="0.332304" T="0.00308642"/>
      <pos A="0.00308642" C="0.661523" G="0.332304" T="0.00308642"/>
      <pos A="0.00308642" C="0.661523" G="0.332304" T="0.00308642"/>
      <pos A="0.00308642" C="0.661523" G="0.332304" T="0.00308642"/>
      <pos A="0.00308642" C="0.00308642" G="0.00308642" T="0.990741"/>
      <pos A="0.332304" C="0.00308642" G="0.661523" T="0.00308642"/>
      <pos A="0.00308642" C="0.661523" G="0.332304" T="0.00308642"/>
      <pos A="0.00308642" C="0.00308642" G="0.332304" T="0.661523"/>
      <pos A="0.00308642" C="0.661523" G="0.00308642" T="0.332304"/>
      <pos A="0.00308642" C="0.661523" G="0.00308642" T="0.332304"/>
      <pos A="0.00308642" C="0.00308642" G="0.661523" T="0.332304"/>
      <pos A="0.332304" C="0.00308642" G="0.00308642" T="0.661523"/>
      <pos A="0.00308642" C="0.332304" G="0.661523" T="0.00308642"/>
      <pos A="0.661523" C="0.332304" G="0.00308642" T="0.00308642"/>
      <pos A="0.00308642" C="0.990741" G="0.00308642" T="0.00308642"/>
      <pos A="0.661523" C="0.332304" G="0.00308642" T="0.00308642"/>
      <pos A="0.332304" C="0.00308642" G="0.661523" T="0.00308642"/>
      <pos A="0.00308642" C="0.00308642" G="0.00308642" T="0.990741"/>
      <pos A="0.00308642" C="0.332304" G="0.661523" T="0.00308642"/>
      <pos A="0.00308642" C="0.00308642" G="0.00308642" T="0.990741"/>
      <pos A="0.00308642" C="0.332304" G="0.00308642" T="0.661523"/>
      <pos A="0.332304" C="0.00308642" G="0.661523" T="0.00308642"/>
      <pos A="0.661523" C="0.00308642" G="0.332304" T="0.00308642"/>
      <pos A="0.00308642" C="0.661523" G="0.332304" T="0.00308642"/>
      <pos A="0.00308642" C="0.661523" G="0.332304" T="0.00308642"/>
      <pos A="0.00308642" C="0.332304" G="0.00308642" T="0.661523"/>
      <pos A="0.00308642" C="0.990741" G="0.00308642" T="0.00308642"/>
      <pos A="0.661523" C="0.332304" G="0.00308642" T="0.00308642"/>
      <pos A="0.00308642" C="0.332304" G="0.661523" T="0.00308642"/>
      <pos A="0.00308642" C="0.332304" G="0.661523" T="0.00308642"/>
      <pos A="0.332304" C="0.00308642" G="0.661523" T="0.00308642"/>
      <pos A="0.332304" C="0.661523" G="0.00308642" T="0.00308642"/>
      <pos A="0.332304" C="0.00308642" G="0.00308642" T="0.661523"/>
      <pos A="0.00308642" C="0.00308642" G="0.00308642" T="0.990741"/>
      <pos A="0.661523" C="0.00308642" G="0.00308642" T="0.332304"/>
      <pos A="0.00308642" C="0.00308642" G="0.990741" T="0.00308642"/>
      <pos A="0.332304" C="0.00308642" G="0.00308642" T="0.661523"/>
      <pos A="0.00308642" C="0.00308642" G="0.332304" T="0.661523"/>
      <pos A="0.00308642" C="0.00308642" G="0.990741" T="0.00308642"/>
      <pos A="0.661523" C="0.00308642" G="0.00308642" T="0.332304"/>
    </motif>
    <motif db="0" id="M4" alt="O4" length="40" nsites="8" evalue="1.3e-003">
      <pos A="0.143511" C="0.316702" G="0.316702" T="0.223085"/>
      <pos A="0.209043" C="0.227766" G="0.349468" T="0.213723"/>
      <pos A="0.237128" C="0.143511" G="0.349468" T="0.269893"/>
      <pos A="0.223085" C="0.269893" G="0.297978" T="0.209043"/>
      <pos A="0.246489" C="0.274575" G="0.237128" T="0.241808"/>
      <pos A="0.0967032" C="0.312021" G="0.312021" T="0.279255"/>
      <pos A="0.152873" C="0.569467" G="0.120107" T="0.157554"/>
      <pos A="0.209043" C="0.255851" G="0.190319" T="0.344787"/>
      <pos A="0.209043" C="0.134149" G="0.405638" T="0.25117"/>
      <pos A="0.279255" C="0.321383" G="0.25117" T="0.148192"/>
      <pos A="0.349468" C="0.166916" G="0.279255" T="0.204361"/>
      <pos A="0.157554" C="0.227766" G="0.489892" T="0.124788"/>
      <pos A="0.148192" C="0.372872" G="0.241808" T="0.237128"/>
      <pos A="0.134149" C="0.35883" G="0.396276" T="0.110746"/>
      <pos A="0.185639" C="0.293298" G="0.400957" T="0.120107"/>
      <pos A="0.293298" C="0.316702" G="0.255851" T="0.134149"/>
      <pos A="0.246489" C="0.227766" G="0.382233" T="0.143511"/>
      <pos A="0.255851" C="0.382233" G="0.199681" T="0.162234"/>
      <pos A="0.143511" C="0.204361" G="0.340106" T="0.312021"/>
      <pos A="0.0639368" C="0.344787" G="0.438403" T="0.152873"/>
      <pos A="0.344787" C="0.279255" G="0.115426" T="0.260532"/>
      <pos A="0.30266" C="0.143511" G="0.368191" T="0.185639"/>
      <pos A="0.120107" C="0.405638" G="0.349468" T="0.124788"/>
      <pos A="0.223085" C="0.213723" G="0.30734" T="0.255851"/>
      <pos A="0.171596" C="0.443084" G="0.143511" T="0.241808"/>
      <pos A="0.246489" C="0.106064" G="0.223085" T="0.42436"/>
      <pos A="0.176277" C="0.340106" G="0.232446" T="0.25117"/>
      <pos A="0.176277" C="0.241808" G="0.400957" T="0.180958"/>
      <pos A="0.232446" C="0.297978" G="0.335425" T="0.134149"/>
      <pos A="0.209043" C="0.223085" G="0.316702" T="0.25117"/>
      <pos A="0.171596" C="0.25117" G="0.316702" T="0.260532"/>
      <pos A="0.152873" C="0.382233" G="0.326063" T="0.138831"/>
      <pos A="0.232446" C="0.35883" G="0.25117" T="0.157554"/>
      <pos A="0.129469" C="0.35883" G="0.326063" T="0.185639"/>
      <pos A="0.166916" C="0.297978" G="0.372872" T="0.162234"/>
      <pos A="0.223085" C="0.237128" G="0.265213" T="0.274575"/>
      <pos A="0.415" C="0.265213" G="0.148192" T="0.171596"/>
      <pos A="0.354148" C="0.124788" G="0.382233" T="0.138831"/>
      <pos A="0.237128" C="0.162234" G="0.321383" T="0.279255"/>
      <pos A="0.265213" C="0.316702" G="0.265213" T="0.152873"/>
    </motif>
    <motif db="0" id="M40" alt="O40" length="40" nsites="8" evalue="1.3e-003">
      <pos A="0.120107" C="0.232446" G="0.36351" T="0.283936"/>
      <pos A="0.340106" C="0.269893" G="0.30734" T="0.0826607"/>
      <pos A="0.312021" C="0.330745" G="0.190319" T="0.166916"/>
      <pos A="0.241808" C="0.400957" G="0.199681" T="0.157554"/>
      <pos A="0.148192" C="0.30734" G="0.288617" T="0.255851"/>
      <pos A="0.185639" C="0.25117" G="0.138831" T="0.42436"/>
      <pos A="0.241808" C="0.190319" G="0.260532" T="0.30734"/>
      <pos A="0.0779793" C="0.288617" G="0.415" T="0.218404"/>
      <pos A="0.312021" C="0.349468" G="0.209043" T="0.129469"/>
      <pos A="0.190319" C="0.204361" G="0.396276" T="0.209043"/>
      <pos A="0.185639" C="0.241808" G="0.35883" T="0.213723"/>
      <pos A="0.190319" C="0.312021" G="0.405638" T="0.0920217"/>
      <pos A="0.166916" C="0.326063" G="0.391595" T="0.115426"/>
      <pos A="0.269893" C="0.36351" G="0.190319" T="0.176277"/>
      <pos A="0.209043" C="0.330745" G="0.223085" T="0.237128"/>
      <pos A="0.213723" C="0.124788" G="0.391595" T="0.269893"/>
      <pos A="0.0732988" C="0.344787" G="0.349468" T="0.232446"/>
      <pos A="0.227766" C="0.354148" G="0.30734" T="0.110746"/>
      <pos A="0.265213" C="0.269893" G="0.171596" T="0.293298"/>
      <pos A="0.0405333" C="0.246489" G="0.546062" T="0.166916"/>
      <pos A="0.190319" C="0.340106" G="0.288617" T="0.180958"/>
      <pos A="0.288617" C="0.152873" G="0.349468" T="0.209043"/>
      <pos A="0.265213" C="0.30266" G="0.260532" T="0.171596"/>
      <pos A="0.209043" C="0.279255" G="0.204361" T="0.30734"/>
      <pos A="0.195" C="0.237128" G="0.260532" T="0.30734"/>
      <pos A="0.190319" C="0.335425" G="0.213723" T="0.260532"/>
      <pos A="0.237128" C="0.115426" G="0.340106" T="0.30734"/>
      <pos A="0.195" C="0.265213" G="0.386915" T="0.152873"/>
      <pos A="0.157554" C="0.340106" G="0.36351" T="0.138831"/>
      <pos A="0.429042" C="0.232446" G="0.241808" T="0.0967032"/>
      <pos A="0.25117" C="0.124788" G="0.405638" T="0.218404"/>
      <pos A="0.162234" C="0.461807" G="0.265213" T="0.110746"/>
      <pos A="0.199681" C="0.171596" G="0.190319" T="0.438403"/>
      <pos A="0.171596" C="0.326063" G="0.354148" T="0.148192"/>
      <pos A="0.316702" C="0.316702" G="0.241808" T="0.124788"/>
      <pos A="0.115426" C="0.508615" G="0.204361" T="0.171596"/>
      <pos A="0.279255" C="0.283936" G="0.241808" T="0.195"/>
      <pos A="0.274575" C="0.265213" G="0.218404" T="0.241808"/>
      <pos A="0.157554" C="0.227766" G="0.288617" T="0.326063"/>
      <pos A="0.0545758" C="0.386915" G="0.415" T="0.143511"/>
    </motif>
    <motif db="0" id="M42" alt="O42" length="40" nsites="8" evalue="1.3e-003">
      <pos A="0.124788" C="0.396276" G="0.330745" T="0.148192"/>
      <pos A="0.195" C="0.415" G="0.279255" T="0.110746"/>
      <pos A="0.190319" C="0.25117" G="0.279255" T="0.279255"/>
      <pos A="0.190319" C="0.171596" G="0.340106" T="0.297978"/>
      <pos A="0.218404" C="0.335425" G="0.293298" T="0.152873"/>
      <pos A="0.30734" C="0.283936" G="0.25117" T="0.157554"/>
      <pos A="0.166916" C="0.30266" G="0.405638" T="0.124788"/>
      <pos A="0.176277" C="0.209043" G="0.30734" T="0.30734"/>
      <pos A="0.134149" C="0.372872" G="0.25117" T="0.241808"/>
      <pos A="0.143511" C="0.25117" G="0.386915" T="0.218404"/>
      <pos A="0.25117" C="0.260532" G="0.246489" T="0.241808"/>
      <pos A="0.209043" C="0.246489" G="0.237128" T="0.30734"/>
      <pos A="0.209043" C="0.199681" G="0.368191" T="0.223085"/>
      <pos A="0.227766" C="0.293298" G="0.265213" T="0.213723"/>
      <pos A="0.143511" C="0.293298" G="0.269893" T="0.293298"/>
      <pos A="0.279255" C="0.120107" G="0.396276" T="0.204361"/>
      <pos A="0.0920217" C="0.335425" G="0.396276" T="0.176277"/>
      <pos A="0.171596" C="0.41968" G="0.227766" T="0.180958"/>
      <pos A="0.134149" C="0.190319" G="0.527339" T="0.148192"/>
      <pos A="0.180958" C="0.41968" G="0.138831" T="0.260532"/>
      <pos A="0.120107" C="0.185639" G="0.457127" T="0.237128"/>
      <pos A="0.410318" C="0.269893" G="0.180958" T="0.138831"/>
      <pos A="0.274575" C="0.237128" G="0.321383" T="0.166916"/>
      <pos A="0.185639" C="0.48053" G="0.134149" T="0.199681"/>
      <pos A="0.340106" C="0.279255" G="0.297978" T="0.0826607"/>
      <pos A="0.162234" C="0.241808" G="0.400957" T="0.195"/>
      <pos A="0.312021" C="0.340106" G="0.171596" T="0.176277"/>
      <pos A="0.293298" C="0.110746" G="0.42436" T="0.171596"/>
      <pos A="0.185639" C="0.274575" G="0.340106" T="0.199681"/>
      <pos A="0.0967032" C="0.283936" G="0.391595" T="0.227766"/>
      <pos A="0.0967032" C="0.443084" G="0.30734" T="0.152873"/>
      <pos A="0.185639" C="0.288617" G="0.176277" T="0.349468"/>
      <pos A="0.283936" C="0.246489" G="0.223085" T="0.246489"/>
      <pos A="0.180958" C="0.25117" G="0.321383" T="0.246489"/>
      <pos A="0.162234" C="0.204361" G="0.288617" T="0.344787"/>
      <pos A="0.115426" C="0.180958" G="0.400957" T="0.30266"/>
      <pos A="0.124788" C="0.415" G="0.288617" T="0.171596"/>
      <pos A="0.297978" C="0.265213" G="0.190319" T="0.246489"/>
      <pos A="0.41968" C="0.25117" G="0.25117" T="0.0779793"/>
      <pos A="0.265213" C="0.386915" G="0.195" T="0.152873"/>
    </motif>
    <motif db="0" id="M43" alt="O43" length="40" nsites="8" evalue="1.3e-003">
      <pos A="0.167696" C="0.496914" G="0.332304" T="0.00308642"/>
      <pos A="0.167696" C="0.332304" G="0.332304" T="0.167696"/>
      <pos A="0.00308642" C="0.00308642" G="0.826131" T="0.167696"/>
      <pos A="0.00308642" C="0.00308642" G="0.990741" T="0.00308642"/>
      <pos A="0.661523" C="0.332304" G="0.00308642" T="0.00308642"/>
      <pos A="0.332304" C="0.167696" G="0.496914" T="0.00308642"/>
      <pos A="0.00308642" C="0.332304" G="0.496914" T="0.167696"/>
      <pos A="0.00308642" C="0.00308642" G="0.826131" T="0.167696"/>
      <pos A="0.00308642" C="0.332304" G="0.496914" T="0.167696"/>
      <pos A="0.167696" C="0.00308642" G="0.826131" T="0.00308642"/>
      <pos A="0.167696" C="0.00308642" G="0.826131" T="0.00308642"/>
      <pos A="0.661523" C="0.167696" G="0.167696" T="0.00308642"/>
      <pos A="0.496914" C="0.167696" G="0.167696" T="0.167696"/>
      <pos A="0.332304" C="0.00308642" G="0.496914" T="0.167696"/>
      <pos A="0.661523" C="0.00308642" G="0.00308642" T="0.332304"/>
      <pos A="0.00308642" C="0.00308642" G="0.661523" T="0.332304"/>
      <pos A="0.332304" C="0.167696" G="0.332304" T="0.167696"/>
      <pos A="0.990741" C="0.00308642" G="0.00308642" T="0.00308642"/>
      <pos A="0.00308642" C="0.496914" G="0.332304" T="0.167696"/>
      <pos A="0.167696" C="0.496914" G="0.332304" T="0.00308642"/>
      <pos A="0.167696" C="0.00308642" G="0.332304" T="0.496914"/>
      <pos A="0.332304" C="0.00308642" G="0.496914" T="0.167696"/>
      <pos A="0.332304" C="0.332304" G="0.167696" T="0.167696"/>
      <pos A="0.167696" C="0.332304" G="0.496914" T="0.00308642"/>
      <pos A="0.00308642" C="0.167696" G="0.496914" T="0.332304"/>
      <pos A="0.167696" C="0.332304" G="0.332304" T="0.167696"/>
      <pos A="0.496914" C="0.167696" G="0.167696" T="0.167696"/>
      <pos A="0.826131" C="0.167696" G="0.00308642" T="0.00308642"/>
      <pos A="0.167696" C="0.167696" G="0.332304" T="0.332304"/>
      <pos A="0.167696" C="0.332304" G="0.167696" T="0.332304"/>
      <pos A="0.00308642" C="0.990741" G="0.00308642" T="0.00308642"/>
      <pos A="0.00308642" C="0.496914" G="0.167696" T="0.332304"/>
      <pos A="0.496914" C="0.167696" G="0.167696" T="0.167696"/>
      <pos A="0.00308642" C="0.00308642" G="0.826131" T="0.167696"/>
      <pos A="0.496914" C="0.332304" G="0.00308642" T="0.167696"/>
      <pos A="0.00308642" C="0.167696" G="0.826131" T="0.00308642"/>
      <pos A="0.00308642" C="0.661523" G="0.00308642" T="0.332304"/>
      <pos A="0.00308642" C="0.167696" G="0.826131" T="0.00308642"/>
      <pos A="0.00308642" C="0.332304" G="0.496914" T="0.167696"/>
      <pos A="0.332304" C="0.00308642" G="0.661523" T="0.00308642"/>
    </motif>
    <motif db="0" id="M44" alt="O44" length="40" nsites="8" evalue="1.3e-003">
      <pos A="0.297978" C="0.204361" G="0.241808" T="0.255851"/>
      <pos A="0.115426" C="0.368191" G="0.209043" T="0.30734"/>
      <pos A="0.152873" C="0.265213" G="0.288617" T="0.293298"/>
      <pos A="0.0639368" C="0.438403" G="0.443084" T="0.0545758"/>
      <pos A="0.340106" C="0.340106" G="0.157554" T="0.162234"/>
      <pos A="0.195" C="0.237128" G="0.35883" T="0.209043"/>
      <pos A="0.209043" C="0.269893" G="0.279255" T="0.241808"/>
      <pos A="0.199681" C="0.218404" G="0.391595" T="0.190319"/>
      <pos A="0.106064" C="0.391595" G="0.312021" T="0.190319"/>
      <pos A="0.166916" C="0.321383" G="0.326063" T="0.185639"/>
      <pos A="0.218404" C="0.166916" G="0.391595" T="0.223085"/>
      <pos A="0.223085" C="0.30734" G="0.36351" T="0.106064"/>
      <pos A="0.255851" C="0.410318" G="0.0311714" T="0.30266"/>
      <pos A="0.209043" C="0.190319" G="0.47585" T="0.124788"/>
      <pos A="0.279255" C="0.241808" G="0.354148" T="0.124788"/>
      <pos A="0.260532" C="0.255851" G="0.293298" T="0.190319"/>
      <pos A="0.166916" C="0.316702" G="0.415" T="0.101384"/>
      <pos A="0.101384" C="0.255851" G="0.297978" T="0.344787"/>
      <pos A="0.176277" C="0.223085" G="0.36351" T="0.237128"/>
      <pos A="0.269893" C="0.209043" G="0.349468" T="0.171596"/>
      <pos A="0.157554" C="0.25117" G="0.415" T="0.176277"/>
      <pos A="0.330745" C="0.274575" G="0.199681" T="0.195"/>
      <pos A="0.195" C="0.143511" G="0.279255" T="0.382233"/>
      <pos A="0.0639368" C="0.41968" G="0.354148" T="0.162234"/>
      <pos A="0.223085" C="0.340106" G="0.180958" T="0.255851"/>
      <pos A="0.204361" C="0.335425" G="0.199681" T="0.260532"/>
      <pos A="0.227766" C="0.35883" G="0.232446" T="0.180958"/>
      <pos A="0.255851" C="0.279255" G="0.274575" T="0.190319"/>
      <pos A="0.265213" C="0.35883" G="0.293298" T="0.0826607"/>
      <pos A="0.269893" C="0.349468" G="0.166916" T="0.213723"/>
      <pos A="0.0873412" C="0.274575" G="0.405638" T="0.232446"/>
      <pos A="0.209043" C="0.185639" G="0.335425" T="0.269893"/>
      <pos A="0.162234" C="0.241808" G="0.340106" T="0.255851"/>
      <pos A="0.255851" C="0.162234" G="0.377553" T="0.204361"/>
      <pos A="0.326063" C="0.288617" G="0.316702" T="0.0686183"/>
      <pos A="0.260532" C="0.265213" G="0.368191" T="0.106064"/>
      <pos A="0.134149" C="0.312021" G="0.269893" T="0.283936"/>
      <pos A="0.213723" C="0.223085" G="0.25117" T="0.312021"/>
      <pos A="0.255851" C="0.400957" G="0.209043" T="0.134149"/>
      <pos A="0.195" C="0.30266" G="0.30734" T="0.195"/>
    </motif>
    <motif db="0" id="M46" alt="O46" length="40" nsites="8" evalue="1.3e-003">
      <pos A="0.269893" C="0.283936" G="0.316702" T="0.129469"/>
      <pos A="0.279255" C="0.255851" G="0.246489" T="0.218404"/>
      <pos A="0.0967032" C="0.344787" G="0.274575" T="0.283936"/>
      <pos A="0.166916" C="0.246489" G="0.340106" T="0.246489"/>
      <pos A="0.30734" C="0.349468" G="0.237128" T="0.106064"/>
      <pos A="0.227766" C="0.241808" G="0.41968" T="0.110746"/>
      <pos A="0.326063" C="0.134149" G="0.199681" T="0.340106"/>
      <pos A="0.190319" C="0.185639" G="0.47585" T="0.148192"/>
      <pos A="0.110746" C="0.405638" G="0.265213" T="0.218404"/>
      <pos A="0.25117" C="0.340106" G="0.293298" T="0.115426"/>
      <pos A="0.115426" C="0.218404" G="0.30734" T="0.35883"/>
      <pos A="0.138831" C="0.316702" G="0.354148" T="0.190319"/>
      <pos A="0.30266" C="0.246489" G="0.223085" T="0.227766"/>
      <pos A="0.213723" C="0.400957" G="0.265213" T="0.120107"/>
      <pos A="0.120107" C="0.312021" G="0.35883" T="0.209043"/>
      <pos A="0.227766" C="0.391595" G="0.241808" T="0.138831"/>
      <pos A="0.0498943" C="0.335425" G="0.344787" T="0.269893"/>
      <pos A="0.274575" C="0.274575" G="0.321383" T="0.129469"/>
      <pos A="0.283936" C="0.349468" G="0.241808" T="0.124788"/>
      <pos A="0.255851" C="0.166916" G="0.25117" T="0.326063"/>
      <pos A="0.223085" C="0.269893" G="0.227766" T="0.279255"/>
      <pos A="0.218404" C="0.293298" G="0.36351" T="0.124788"/>
      <pos A="0.223085" C="0.391595" G="0.120107" T="0.265213"/>
      <pos A="0.227766" C="0.326063" G="0.297978" T="0.148192"/>
      <pos A="0.246489" C="0.138831" G="0.316702" T="0.297978"/>
      <pos A="0.241808" C="0.274575" G="0.316702" T="0.166916"/>
      <pos A="0.0452138" C="0.227766" G="0.438403" T="0.288617"/>
      <pos A="0.143511" C="0.297978" G="0.391595" T="0.166916"/>
      <pos A="0.213723" C="0.405638" G="0.269893" T="0.110746"/>
      <pos A="0.227766" C="0.391595" G="0.115426" T="0.265213"/>
      <pos A="0.138831" C="0.246489" G="0.237128" T="0.377553"/>
      <pos A="0.246489" C="0.237128" G="0.288617" T="0.227766"/>
      <pos A="0.283936" C="0.166916" G="0.405638" T="0.143511"/>
      <pos A="0.209043" C="0.176277" G="0.499254" T="0.115426"/>
      <pos A="0.340106" C="0.176277" G="0.297978" T="0.185639"/>
      <pos A="0.283936" C="0.195" G="0.433722" T="0.0873412"/>
      <pos A="0.30734" C="0.223085" G="0.316702" T="0.152873"/>
      <pos A="0.223085" C="0.223085" G="0.297978" T="0.255851"/>
      <pos A="0.218404" C="0.438403" G="0.115426" T="0.227766"/>
      <pos A="0.143511" C="0.288617" G="0.237128" T="0.330745"/>
    </motif>
    <motif db="0" id="M47" alt="O47" length="40" nsites="8" evalue="1.3e-003">
      <pos A="0.00308642" C="0.373457" G="0.496914" T="0.126543"/>
      <pos A="0.126543" C="0.743827" G="0.126543" T="0.00308642"/>
      <pos A="0.126543" C="0.373457" G="0.126543" T="0.373457"/>
      <pos A="0.00308642" C="0.126543" G="0.743827" T="0.126543"/>
      <pos A="0.126543" C="0.25" G="0.62037" T="0.00308642"/>
      <pos A="0.00308642" C="0.25" G="0.62037" T="0.126543"/>
      <pos A="0.126543" C="0.496914" G="0.126543" T="0.25"/>
      <pos A="0.00308642" C="0.00308642" G="0.496914" T="0.496914"/>
      <pos A="0.00308642" C="0.62037" G="0.126543" T="0.25"/>
      <pos A="0.25" C="0.00308642" G="0.25" T="0.496914"/>
      <pos A="0.126543" C="0.25" G="0.62037" T="0.00308642"/>
      <pos A="0.126543" C="0.496914" G="0.25" T="0.126543"/>
      <pos A="0.00308642" C="0.00308642" G="0.743827" T="0.25"/>
      <pos A="0.00308642" C="0.743827" G="0.00308642" T="0.25"/>
      <pos A="0.00308642" C="0.373457" G="0.62037" T="0.00308642"/>
      <pos A="0.00308642" C="0.496914" G="0.126543" T="0.373457"/>
      <pos A="0.126543" C="0.126543" G="0.496914" T="0.25"/>
      <pos A="0.25" C="0.25" G="0.373457" T="0.126543"/>
      <pos A="0.126543" C="0.496914" G="0.373457" T="0.00308642"/>
      <pos A="0.126543" C="0.25" G="0.00308642" T="0.62037"/>
      <pos A="0.00308642" C="0.25" G="0.496914" T="0.25"/>
      <pos A="0.496914" C="0.126543" G="0.126543" T="0.25"/>
      <pos A="0.00308642" C="0.496914" G="0.373457" T="0.126543"/>
      <pos A="0.00308642" C="0.867284" G="0.00308642" T="0.126543"/>
      <pos A="0.00308642" C="0.25" G="0.743827" T="0.00308642"/>
      <pos A="0.126543" C="0.25" G="0.496914" T="0.126543"/>
      <pos A="0.126543" C="0.373457" G="0.373457" T="0.126543"/>
      <pos A="0.25" C="0.373457" G="0.373457" T="0.00308642"/>
      <pos A="0.00308642" C="0.25" G="0.25" T="0.496914"/>
      <pos A="0.00308642" C="0.00308642" G="0.62037" T="0.373457"/>
      <pos A="0.25" C="0.373457" G="0.00308642" T="0.373457"/>
      <pos A="0.25" C="0.373457" G="0.00308642" T="0.373457"/>
      <pos A="0.126543" C="0.62037" G="0.00308642" T="0.25"/>
      <pos A="0.25" C="0.373457" G="0.126543" T="0.25"/>
      <pos A="0.00308642" C="0.126543" G="0.867284" T="0.00308642"/>
      <pos A="0.00308642" C="0.62037" G="0.25" T="0.126543"/>
      <pos A="0.126543" C="0.25" G="0.126543" T="0.496914"/>
      <pos A="0.25" C="0.126543" G="0.373457" T="0.25"/>
      <pos A="0.126543" C="0.373457" G="0.25" T="0.25"/>
      <pos A="0.126543" C="0.867284" G="0.00308642" T="0.00308642"/>
    </motif>
    <motif db="0" id="M48" alt="O48" length="40" nsites="8" evalue="1.3e-003">
      <pos A="0.152873" C="0.405638" G="0.340106" T="0.101384"/>
      <pos A="0.185639" C="0.227766" G="0.326063" T="0.260532"/>
      <pos A="0.246489" C="0.288617" G="0.340106" T="0.124788"/>
      <pos A="0.237128" C="0.232446" G="0.279255" T="0.25117"/>
      <pos A="0.190319" C="0.30266" G="0.326063" T="0.180958"/>
      <pos A="0.209043" C="0.269893" G="0.180958" T="0.340106"/>
      <pos A="0.0967032" C="0.166916" G="0.452445" T="0.283936"/>
      <pos A="0.330745" C="0.190319" G="0.237128" T="0.241808"/>
      <pos A="0.218404" C="0.391595" G="0.204361" T="0.185639"/>
      <pos A="0.180958" C="0.255851" G="0.279255" T="0.283936"/>
      <pos A="0.218404" C="0.372872" G="0.297978" T="0.110746"/>
      <pos A="0.209043" C="0.232446" G="0.415" T="0.143511"/>
      <pos A="0.209043" C="0.30734" G="0.213723" T="0.269893"/>
      <pos A="0.316702" C="0.106064" G="0.35883" T="0.218404"/>
      <pos A="0.138831" C="0.335425" G="0.316702" T="0.209043"/>
      <pos A="0.0826607" C="0.42436" G="0.223085" T="0.269893"/>
      <pos A="0.232446" C="0.30266" G="0.326063" T="0.138831"/>
      <pos A="0.152873" C="0.42436" G="0.297978" T="0.124788"/>
      <pos A="0.209043" C="0.368191" G="0.349468" T="0.0732988"/>
      <pos A="0.157554" C="0.30266" G="0.386915" T="0.152873"/>
      <pos A="0.162234" C="0.223085" G="0.42436" T="0.190319"/>
      <pos A="0.138831" C="0.260532" G="0.30734" T="0.293298"/>
      <pos A="0.260532" C="0.283936" G="0.199681" T="0.255851"/>
      <pos A="0.232446" C="0.237128" G="0.344787" T="0.185639"/>
      <pos A="0.312021" C="0.283936" G="0.190319" T="0.213723"/>
      <pos A="0.288617" C="0.213723" G="0.265213" T="0.232446"/>
      <pos A="0.166916" C="0.274575" G="0.354148" T="0.204361"/>
      <pos A="0.176277" C="0.344787" G="0.297978" T="0.180958"/>
      <pos A="0.41968" C="0.143511" G="0.30266" T="0.134149"/>
      <pos A="0.25117" C="0.30734" G="0.106064" T="0.335425"/>
      <pos A="0.171596" C="0.0826607" G="0.36351" T="0.382233"/>
      <pos A="0.143511" C="0.279255" G="0.386915" T="0.190319"/>
      <pos A="0.148192" C="0.391595" G="0.223085" T="0.237128"/>
      <pos A="0.269893" C="0.283936" G="0.232446" T="0.213723"/>
      <pos A="0.171596" C="0.166916" G="0.522658" T="0.138831"/>
      <pos A="0.110746" C="0.321383" G="0.344787" T="0.223085"/>
      <pos A="0.171596" C="0.443084" G="0.148192" T="0.237128"/>
      <pos A="0.344787" C="0.279255" G="0.218404" T="0.157554"/>
      <pos A="0.237128" C="0.316702" G="0.274575" T="0.171596"/>
      <pos A="0.143511" C="0.335425" G="0.377553" T="0.143511"/>
    </motif>
    <motif db="0" id="M49" alt="O49" length="40" nsites="8" evalue="1.3e-003">
      <pos A="0.162993" C="0.139477" G="0.435773" T="0.261758"/>
      <pos A="0.125368" C="0.402851" G="0.341711" T="0.13007"/>
      <pos A="0.134773" C="0.275867" G="0.21943" T="0.36993"/>
      <pos A="0.172399" C="0.327601" G="0.195914" T="0.304086"/>
      <pos A="0.285273" C="0.384039" G="0.210024" T="0.120665"/>
      <pos A="0.28057" C="0.275867" G="0.308789" T="0.134773"/>
      <pos A="0.308789" C="0.318196" G="0.177101" T="0.195914"/>
      <pos A="0.214727" C="0.242945" G="0.36993" T="0.172399"/>
      <pos A="0.210024" C="0.426366" G="0.304086" T="0.059524"/>
      <pos A="0.28057" C="0.153586" G="0.36993" T="0.195914"/>
      <pos A="0.13007" C="0.247648" G="0.416961" T="0.20532"/>
      <pos A="0.412258" C="0.304086" G="0.115961" T="0.167696"/>
      <pos A="0.162993" C="0.275867" G="0.360523" T="0.200617"/>
      <pos A="0.134773" C="0.247648" G="0.412258" T="0.20532"/>
      <pos A="0.148883" C="0.285273" G="0.412258" T="0.153586"/>
      <pos A="0.242945" C="0.285273" G="0.28057" T="0.191211"/>
      <pos A="0.186508" C="0.224133" G="0.449882" T="0.139477"/>
      <pos A="0.0877422" C="0.341711" G="0.337007" T="0.233539"/>
      <pos A="0.20532" C="0.172399" G="0.337007" T="0.285273"/>
      <pos A="0.13007" C="0.313492" G="0.285273" T="0.271164"/>
      <pos A="0.29468" C="0.28057" G="0.228836" T="0.195914"/>
      <pos A="0.120665" C="0.388742" G="0.261758" T="0.228836"/>
      <pos A="0.153586" C="0.238242" G="0.308789" T="0.299383"/>
      <pos A="0.271164" C="0.177101" G="0.195914" T="0.35582"/>
      <pos A="0.162993" C="0.266461" G="0.426366" T="0.14418"/>
      <pos A="0.200617" C="0.318196" G="0.304086" T="0.177101"/>
      <pos A="0.172399" C="0.285273" G="0.238242" T="0.304086"/>
      <pos A="0.181804" C="0.233539" G="0.351117" T="0.233539"/>
      <pos A="0.360523" C="0.186508" G="0.360523" T="0.0924454"/>
      <pos A="0.233539" C="0.252352" G="0.351117" T="0.162993"/>
      <pos A="0.285273" C="0.318196" G="0.29468" T="0.101852"/>
      <pos A="0.28057" C="0.083039" G="0.426366" T="0.210024"/>
      <pos A="0.125368" C="0.341711" G="0.416961" T="0.115961"/>
      <pos A="0.134773" C="0.402851" G="0.20532" T="0.257055"/>
      <pos A="0.172399" C="0.365227" G="0.28057" T="0.181804"/>
      <pos A="0.252352" C="0.247648" G="0.158289" T="0.341711"/>
      <pos A="0.139477" C="0.398148" G="0.28057" T="0.181804"/>
      <pos A="0.120665" C="0.191211" G="0.398148" T="0.289976"/>
      <pos A="0.20532" C="0.445179" G="0.111258" T="0.238242"/>
      <pos A="0.351117" C="0.252352" G="0.21943" T="0.177101"/>
    </motif>
    <motif db="0" id="M5" alt="O5" length="40" nsites="8" evalue="1.3e-003">
      <pos A="0.293298" C="0.138831" G="0.372872" T="0.195"/>
      <pos A="0.166916" C="0.386915" G="0.237128" T="0.209043"/>
      <pos A="0.195" C="0.138831" G="0.335425" T="0.330745"/>
      <pos A="0.0873412" C="0.382233" G="0.335425" T="0.195"/>
      <pos A="0.246489" C="0.368191" G="0.124788" T="0.260532"/>
      <pos A="0.279255" C="0.288617" G="0.368191" T="0.0639368"/>
      <pos A="0.0639368" C="0.340106" G="0.344787" T="0.25117"/>
      <pos A="0.185639" C="0.218404" G="0.396276" T="0.199681"/>
      <pos A="0.218404" C="0.166916" G="0.461807" T="0.152873"/>
      <pos A="0.269893" C="0.265213" G="0.354148" T="0.110746"/>
      <pos A="0.269893" C="0.396276" G="0.162234" T="0.171596"/>
      <pos A="0.227766" C="0.35883" G="0.190319" T="0.223085"/>
      <pos A="0.232446" C="0.246489" G="0.405638" T="0.115426"/>
      <pos A="0.237128" C="0.330745" G="0.274575" T="0.157554"/>
      <pos A="0.162234" C="0.115426" G="0.53202" T="0.190319"/>
      <pos A="0.110746" C="0.344787" G="0.232446" T="0.312021"/>
      <pos A="0.101384" C="0.321383" G="0.260532" T="0.316702"/>
      <pos A="0.166916" C="0.269893" G="0.372872" T="0.190319"/>
      <pos A="0.171596" C="0.279255" G="0.293298" T="0.255851"/>
      <pos A="0.330745" C="0.326063" G="0.176277" T="0.166916"/>
      <pos A="0.255851" C="0.199681" G="0.255851" T="0.288617"/>
      <pos A="0.227766" C="0.213723" G="0.269893" T="0.288617"/>
      <pos A="0.176277" C="0.232446" G="0.330745" T="0.260532"/>
      <pos A="0.274575" C="0.30266" G="0.265213" T="0.157554"/>
      <pos A="0.349468" C="0.223085" G="0.316702" T="0.110746"/>
      <pos A="0.115426" C="0.283936" G="0.42436" T="0.176277"/>
      <pos A="0.227766" C="0.396276" G="0.260532" T="0.115426"/>
      <pos A="0.213723" C="0.429042" G="0.166916" T="0.190319"/>
      <pos A="0.209043" C="0.185639" G="0.25117" T="0.354148"/>
      <pos A="0.143511" C="0.410318" G="0.232446" T="0.213723"/>
      <pos A="0.166916" C="0.255851" G="0.377553" T="0.199681"/>
      <pos A="0.157554" C="0.269893" G="0.42436" T="0.148192"/>
      <pos A="0.227766" C="0.162234" G="0.354148" T="0.255851"/>
      <pos A="0.157554" C="0.47585" G="0.25117" T="0.115426"/>
      <pos A="0.227766" C="0.297978" G="0.288617" T="0.185639"/>
      <pos A="0.134149" C="0.232446" G="0.386915" T="0.246489"/>
      <pos A="0.134149" C="0.166916" G="0.461807" T="0.237128"/>
      <pos A="0.246489" C="0.396276" G="0.227766" T="0.129469"/>
      <pos A="0.241808" C="0.209043" G="0.265213" T="0.283936"/>
      <pos A="0.283936" C="0.237128" G="0.274575" T="0.204361"/>
    </motif>
    <motif db="0" id="M50" alt="O50" length="40" nsites="8" evalue="1.3e-003">
      <pos A="0.134149" C="0.471169" G="0.293298" T="0.101384"/>
      <pos A="0.209043" C="0.199681" G="0.297978" T="0.293298"/>
      <pos A="0.213723" C="0.227766" G="0.30266" T="0.255851"/>
      <pos A="0.0498943" C="0.223085" G="0.391595" T="0.335425"/>
      <pos A="0.0498943" C="0.386915" G="0.246489" T="0.316702"/>
      <pos A="0.368191" C="0.377553" G="0.0873412" T="0.166916"/>
      <pos A="0.260532" C="0.213723" G="0.279255" T="0.246489"/>
      <pos A="0.283936" C="0.232446" G="0.265213" T="0.218404"/>
      <pos A="0.209043" C="0.297978" G="0.288617" T="0.204361"/>
      <pos A="0.110746" C="0.30266" G="0.452445" T="0.134149"/>
      <pos A="0.232446" C="0.335425" G="0.326063" T="0.106064"/>
      <pos A="0.255851" C="0.293298" G="0.269893" T="0.180958"/>
      <pos A="0.106064" C="0.148192" G="0.485212" T="0.260532"/>
      <pos A="0.227766" C="0.152873" G="0.354148" T="0.265213"/>
      <pos A="0.120107" C="0.461807" G="0.30266" T="0.115426"/>
      <pos A="0.260532" C="0.349468" G="0.0920217" T="0.297978"/>
      <pos A="0.260532" C="0.190319" G="0.330745" T="0.218404"/>
      <pos A="0.162234" C="0.321383" G="0.326063" T="0.190319"/>
      <pos A="0.30734" C="0.232446" G="0.241808" T="0.218404"/>
      <pos A="0.190319" C="0.190319" G="0.42436" T="0.195"/>
      <pos A="0.138831" C="0.223085" G="0.466488" T="0.171596"/>
      <pos A="0.368191" C="0.293298" G="0.162234" T="0.176277"/>
      <pos A="0.213723" C="0.279255" G="0.297978" T="0.209043"/>
      <pos A="0.171596" C="0.466488" G="0.241808" T="0.120107"/>
      <pos A="0.237128" C="0.171596" G="0.340106" T="0.25117"/>
      <pos A="0.180958" C="0.176277" G="0.382233" T="0.260532"/>
      <pos A="0.354148" C="0.195" G="0.25117" T="0.199681"/>
      <pos A="0.204361" C="0.260532" G="0.340106" T="0.195"/>
      <pos A="0.213723" C="0.344787" G="0.176277" T="0.265213"/>
      <pos A="0.176277" C="0.400957" G="0.237128" T="0.185639"/>
      <pos A="0.180958" C="0.382233" G="0.25117" T="0.185639"/>
      <pos A="0.0639368" C="0.330745" G="0.405638" T="0.199681"/>
      <pos A="0.101384" C="0.274575" G="0.330745" T="0.293298"/>
      <pos A="0.101384" C="0.335425" G="0.372872" T="0.190319"/>
      <pos A="0.223085" C="0.265213" G="0.246489" T="0.265213"/>
      <pos A="0.171596" C="0.335425" G="0.269893" T="0.223085"/>
      <pos A="0.283936" C="0.279255" G="0.255851" T="0.180958"/>
      <pos A="0.344787" C="0.199681" G="0.368191" T="0.0873412"/>
      <pos A="0.283936" C="0.148192" G="0.382233" T="0.185639"/>
      <pos A="0.260532" C="0.396276" G="0.0920217" T="0.25117"/>
    </motif>
    <motif db="0" id="M52" alt="O52" length="40" nsites="8" evalue="1.3e-003">
      <pos A="0.00308642" C="0.00308642" G="0.496914" T="0.496914"/>
      <pos A="0.00308642" C="0.990741" G="0.00308642" T="0.00308642"/>
      <pos A="0.25" C="0.25" G="0.25" T="0.25"/>
      <pos A="0.00308642" C="0.990741" G="0.00308642" T="0.00308642"/>
      <pos A="0.00308642" C="0.743827" G="0.00308642" T="0.25"/>
      <pos A="0.00308642" C="0.990741" G="0.00308642" T="0.00308642"/>
      <pos A="0.00308642" C="0.25" G="0.00308642" T="0.743827"/>
      <pos A="0.00308642" C="0.25" G="0.00308642" T="0.743827"/>
      <pos A="0.00308642" C="0.496914" G="0.25" T="0.25"/>
      <pos A="0.25" C="0.496914" G="0.25" T="0.00308642"/>
      <pos A="0.25" C="0.25" G="0.496914" T="0.00308642"/>
      <pos A="0.00308642" C="0.25" G="0.743827" T="0.00308642"/>
      <pos A="0.00308642" C="0.990741" G="0.00308642" T="0.00308642"/>
      <pos A="0.00308642" C="0.25" G="0.25" T="0.496914"/>
      <pos A="0.00308642" C="0.743827" G="0.25" T="0.00308642"/>
      <pos A="0.496914" C="0.00308642" G="0.25" T="0.25"/>
      <pos A="0.496914" C="0.25" G="0.00308642" T="0.25"/>
      <pos A="0.496914" C="0.496914" G="0.00308642" T="0.00308642"/>
      <pos A="0.00308642" C="0.25" G="0.743827" T="0.00308642"/>
      <pos A="0.00308642" C="0.496914" G="0.00308642" T="0.496914"/>
      <pos A="0.00308642" C="0.00308642" G="0.743827" T="0.25"/>
      <pos A="0.25" C="0.743827" G="0.00308642" T="0.00308642"/>
      <pos A="0.00308642" C="0.743827" G="0.00308642" T="0.25"/>
      <pos A="0.00308642" C="0.496914" G="0.496914" T="0.00308642"/>
      <pos A="0.00308642" C="0.00308642" G="0.496914" T="0.496914"/>
      <pos A="0.25" C="0.00308642" G="0.25" T="0.496914"/>
      <pos A="0.25" C="0.25" G="0.25" T="0.25"/>
      <pos A="0.25" C="0.00308642" G="0.743827" T="0.00308642"/>
      <pos A="0.25" C="0.00308642" G="0.743827" T="0.00308642"/>
      <pos A="0.00308642" C="0.743827" G="0.25" T="0.00308642"/>
      <pos A="0.00308642" C="0.25" G="0.25" T="0.496914"/>
      <pos A="0.25" C="0.25" G="0.00308642" T="0.496914"/>
      <pos A="0.00308642" C="0.496914" G="0.496914" T="0.00308642"/>
      <pos A="0.00308642" C="0.25" G="0.496914" T="0.25"/>
      <pos A="0.25" C="0.00308642" G="0.00308642" T="0.743827"/>
      <pos A="0.25" C="0.496914" G="0.25" T="0.00308642"/>
      <pos A="0.00308642" C="0.743827" G="0.25" T="0.00308642"/>
      <pos A="0.00308642" C="0.25" G="0.25" T="0.496914"/>
      <pos A="0.25" C="0.00308642" G="0.00308642" T="0.743827"/>
      <pos A="0.00308642" C="0.496914" G="0.496914" T="0.00308642"/>
    </motif>
    <motif db="0" id="M53" alt="O53" length="40" nsites="8" evalue="1.3e-003">
      <pos A="0.162234" C="0.410318" G="0.148192" T="0.279255"/>
      <pos A="0.274575" C="0.340106" G="0.195" T="0.190319"/>
      <pos A="0.213723" C="0.30734" G="0.124788" T="0.354148"/>
      <pos A="0.138831" C="0.326063" G="0.429042" T="0.106064"/>
      <pos A="0.241808" C="0.232446" G="0.321383" T="0.204361"/>
      <pos A="0.30734" C="0.185639" G="0.386915" T="0.120107"/>
      <pos A="0.195" C="0.265213" G="0.255851" T="0.283936"/>
      <pos A="0.209043" C="0.255851" G="0.312021" T="0.223085"/>
      <pos A="0.227766" C="0.326063" G="0.223085" T="0.223085"/>
      <pos A="0.195" C="0.218404" G="0.396276" T="0.190319"/>
      <pos A="0.148192" C="0.513297" G="0.129469" T="0.209043"/>
      <pos A="0.279255" C="0.255851" G="0.241808" T="0.223085"/>
      <pos A="0.204361" C="0.162234" G="0.429042" T="0.204361"/>
      <pos A="0.120107" C="0.274575" G="0.410318" T="0.195"/>
      <pos A="0.265213" C="0.326063" G="0.209043" T="0.199681"/>
      <pos A="0.176277" C="0.213723" G="0.321383" T="0.288617"/>
      <pos A="0.143511" C="0.321383" G="0.218404" T="0.316702"/>
      <pos A="0.260532" C="0.246489" G="0.368191" T="0.124788"/>
      <pos A="0.0967032" C="0.283936" G="0.400957" T="0.218404"/>
      <pos A="0.223085" C="0.176277" G="0.41968" T="0.180958"/>
      <pos A="0.152873" C="0.316702" G="0.391595" T="0.138831"/>
      <pos A="0.246489" C="0.349468" G="0.218404" T="0.185639"/>
      <pos A="0.199681" C="0.162234" G="0.297978" T="0.340106"/>
      <pos A="0.321383" C="0.171596" G="0.396276" T="0.110746"/>
      <pos A="0.110746" C="0.35883" G="0.288617" T="0.241808"/>
      <pos A="0.269893" C="0.36351" G="0.115426" T="0.25117"/>
      <pos A="0.269893" C="0.265213" G="0.260532" T="0.204361"/>
      <pos A="0.232446" C="0.223085" G="0.30266" T="0.241808"/>
      <pos A="0.274575" C="0.162234" G="0.326063" T="0.237128"/>
      <pos A="0.377553" C="0.209043" G="0.35883" T="0.0545758"/>
      <pos A="0.223085" C="0.190319" G="0.382233" T="0.204361"/>
      <pos A="0.195" C="0.335425" G="0.330745" T="0.138831"/>
      <pos A="0.326063" C="0.349468" G="0.162234" T="0.162234"/>
      <pos A="0.171596" C="0.471169" G="0.134149" T="0.223085"/>
      <pos A="0.190319" C="0.213723" G="0.237128" T="0.35883"/>
      <pos A="0.0498943" C="0.354148" G="0.293298" T="0.30266"/>
      <pos A="0.190319" C="0.410318" G="0.25117" T="0.148192"/>
      <pos A="0.0873412" C="0.255851" G="0.433722" T="0.223085"/>
      <pos A="0.223085" C="0.297978" G="0.176277" T="0.30266"/>
      <pos A="0.190319" C="0.265213" G="0.354148" T="0.190319"/>
    </motif>
    <motif db="0" id="M54" alt="O54" length="40" nsites="8" evalue="1.3e-003">
      <pos A="0.184307" C="0.438017" G="0.329284" T="0.0483921"/>
      <pos A="0.184307" C="0.37459" G="0.175246" T="0.265857"/>
      <pos A="0.175246" C="0.311162" G="0.38365" T="0.129941"/>
      <pos A="0.256796" C="0.238674" G="0.438017" T="0.0665136"/>
      <pos A="0.229613" C="0.247734" G="0.447078" T="0.0755743"/>
      <pos A="0.0665136" C="0.265857" G="0.283979" T="0.38365"/>
      <pos A="0.111819" C="0.148063" G="0.338346" T="0.401773"/>
      <pos A="0.0665136" C="0.474261" G="0.356467" T="0.102758"/>
      <pos A="0.220551" C="0.229613" G="0.311162" T="0.238674"/>
      <pos A="0.347406" C="0.256796" G="0.347406" T="0.0483921"/>
      <pos A="0.166186" C="0.256796" G="0.265857" T="0.311162"/>
      <pos A="0.129941" C="0.247734" G="0.410834" T="0.21149"/>
      <pos A="0.0665136" C="0.347406" G="0.338346" T="0.247734"/>
      <pos A="0.157124" C="0.29304" G="0.447078" T="0.102758"/>
      <pos A="0.111819" C="0.338346" G="0.302101" T="0.247734"/>
      <pos A="0.0393304" C="0.401773" G="0.401773" T="0.157124"/>
      <pos A="0.256796" C="0.220551" G="0.302101" T="0.220551"/>
      <pos A="0.157124" C="0.456139" G="0.247734" T="0.139002"/>
      <pos A="0.238674" C="0.238674" G="0.410834" T="0.111819"/>
      <pos A="0.148063" C="0.474261" G="0.229613" T="0.148063"/>
      <pos A="0.20243" C="0.338346" G="0.084636" T="0.37459"/>
      <pos A="0.129941" C="0.20243" G="0.401773" T="0.265857"/>
      <pos A="0.220551" C="0.283979" G="0.193369" T="0.302101"/>
      <pos A="0.329284" C="0.247734" G="0.256796" T="0.166186"/>
      <pos A="0.21149" C="0.229613" G="0.456139" T="0.102758"/>
      <pos A="0.29304" C="0.419894" G="0.129941" T="0.157124"/>
      <pos A="0.229613" C="0.229613" G="0.247734" T="0.29304"/>
      <pos A="0.102758" C="0.401773" G="0.428956" T="0.0665136"/>
      <pos A="0.0936968" C="0.38365" G="0.29304" T="0.229613"/>
      <pos A="0.0936968" C="0.356467" G="0.229613" T="0.320223"/>
      <pos A="0.329284" C="0.338346" G="0.0483921" T="0.283979"/>
      <pos A="0.21149" C="0.347406" G="0.184307" T="0.256796"/>
      <pos A="0.220551" C="0.20243" G="0.238674" T="0.338346"/>
      <pos A="0.129941" C="0.238674" G="0.401773" T="0.229613"/>
      <pos A="0.175246" C="0.157124" G="0.54675" T="0.12088"/>
      <pos A="0.320223" C="0.157124" G="0.175246" T="0.347406"/>
      <pos A="0.166186" C="0.283979" G="0.256796" T="0.29304"/>
      <pos A="0.283979" C="0.392711" G="0.175246" T="0.148063"/>
      <pos A="0.229613" C="0.311162" G="0.283979" T="0.175246"/>
      <pos A="0.247734" C="0.311162" G="0.302101" T="0.139002"/>
    </motif>
    <motif db="0" id="M55" alt="O55" length="40" nsites="8" evalue="1.3e-003">
      <pos A="0.176277" C="0.438403" G="0.218404" T="0.166916"/>
      <pos A="0.255851" C="0.386915" G="0.237128" T="0.120107"/>
      <pos A="0.288617" C="0.106064" G="0.260532" T="0.344787"/>
      <pos A="0.0686183" C="0.241808" G="0.527339" T="0.162234"/>
      <pos A="0.171596" C="0.227766" G="0.377553" T="0.223085"/>
      <pos A="0.354148" C="0.157554" G="0.312021" T="0.176277"/>
      <pos A="0.106064" C="0.372872" G="0.297978" T="0.223085"/>
      <pos A="0.185639" C="0.138831" G="0.344787" T="0.330745"/>
      <pos A="0.199681" C="0.447765" G="0.227766" T="0.124788"/>
      <pos A="0.246489" C="0.312021" G="0.335425" T="0.106064"/>
      <pos A="0.269893" C="0.269893" G="0.42436" T="0.0358519"/>
      <pos A="0.433722" C="0.330745" G="0.148192" T="0.0873412"/>
      <pos A="0.162234" C="0.152873" G="0.457127" T="0.227766"/>
      <pos A="0.209043" C="0.354148" G="0.30266" T="0.134149"/>
      <pos A="0.195" C="0.354148" G="0.227766" T="0.223085"/>
      <pos A="0.171596" C="0.274575" G="0.237128" T="0.316702"/>
      <pos A="0.232446" C="0.354148" G="0.204361" T="0.209043"/>
      <pos A="0.157554" C="0.316702" G="0.223085" T="0.30266"/>
      <pos A="0.265213" C="0.0967032" G="0.382233" T="0.255851"/>
      <pos A="0.124788" C="0.283936" G="0.25117" T="0.340106"/>
      <pos A="0.129469" C="0.372872" G="0.25117" T="0.246489"/>
      <pos A="0.171596" C="0.349468" G="0.246489" T="0.232446"/>
      <pos A="0.124788" C="0.330745" G="0.241808" T="0.30266"/>
      <pos A="0.134149" C="0.246489" G="0.415" T="0.204361"/>
      <pos A="0.199681" C="0.349468" G="0.269893" T="0.180958"/>
      <pos A="0.30266" C="0.279255" G="0.25117" T="0.166916"/>
      <pos A="0.223085" C="0.171596" G="0.429042" T="0.176277"/>
      <pos A="0.190319" C="0.218404" G="0.354148" T="0.237128"/>
      <pos A="0.227766" C="0.223085" G="0.283936" T="0.265213"/>
      <pos A="0.185639" C="0.232446" G="0.279255" T="0.30266"/>
      <pos A="0.274575" C="0.227766" G="0.349468" T="0.148192"/>
      <pos A="0.283936" C="0.279255" G="0.326063" T="0.110746"/>
      <pos A="0.288617" C="0.185639" G="0.344787" T="0.180958"/>
      <pos A="0.227766" C="0.180958" G="0.513297" T="0.0779793"/>
      <pos A="0.134149" C="0.494573" G="0.138831" T="0.232446"/>
      <pos A="0.279255" C="0.35883" G="0.152873" T="0.209043"/>
      <pos A="0.237128" C="0.209043" G="0.326063" T="0.227766"/>
      <pos A="0.157554" C="0.30266" G="0.265213" T="0.274575"/>
      <pos A="0.232446" C="0.223085" G="0.260532" T="0.283936"/>
      <pos A="0.166916" C="0.433722" G="0.223085" T="0.176277"/>
    </motif>
    <motif db="0" id="M57" alt="O57" length="40" nsites="8" evalue="1.3e-003">
      <pos A="0.373457" C="0.373457" G="0.25" T="0.00308642"/>
      <pos A="0.157407" C="0.373457" G="0.280864" T="0.188272"/>
      <pos A="0.0339506" C="0.157407" G="0.311728" T="0.496914"/>
      <pos A="0.095679" C="0.188272" G="0.682099" T="0.0339506"/>
      <pos A="0.0648148" C="0.311728" G="0.404321" T="0.219136"/>
      <pos A="0.311728" C="0.0648148" G="0.527778" T="0.095679"/>
      <pos A="0.126543" C="0.466049" G="0.373457" T="0.0339506"/>
      <pos A="0.0339506" C="0.342593" G="0.311728" T="0.311728"/>
      <pos A="0.188272" C="0.25" G="0.527778" T="0.0339506"/>
      <pos A="0.126543" C="0.466049" G="0.311728" T="0.095679"/>
      <pos A="0.25" C="0.496914" G="0.188272" T="0.0648148"/>
      <pos A="0.219136" C="0.496914" G="0.188272" T="0.095679"/>
      <pos A="0.404321" C="0.342593" G="0.219136" T="0.0339506"/>
      <pos A="0.25" C="0.280864" G="0.126543" T="0.342593"/>
      <pos A="0.157407" C="0.095679" G="0.743827" T="0.00308642"/>
      <pos A="0.25" C="0.188272" G="0.373457" T="0.188272"/>
      <pos A="0.0339506" C="0.25" G="0.527778" T="0.188272"/>
      <pos A="0.435185" C="0.126543" G="0.126543" T="0.311728"/>
      <pos A="0.219136" C="0.219136" G="0.280864" T="0.280864"/>
      <pos A="0.188272" C="0.373457" G="0.25" T="0.188272"/>
      <pos A="0.126543" C="0.682099" G="0.095679" T="0.095679"/>
      <pos A="0.280864" C="0.157407" G="0.00308642" T="0.558642"/>
      <pos A="0.0648148" C="0.188272" G="0.435185" T="0.311728"/>
      <pos A="0.25" C="0.373457" G="0.342593" T="0.0339506"/>
      <pos A="0.404321" C="0.095679" G="0.311728" T="0.188272"/>
      <pos A="0.0648148" C="0.311728" G="0.311728" T="0.311728"/>
      <pos A="0.219136" C="0.558642" G="0.0339506" T="0.188272"/>
      <pos A="0.0648148" C="0.280864" G="0.404321" T="0.25"/>
      <pos A="0.188272" C="0.496914" G="0.219136" T="0.095679"/>
      <pos A="0.342593" C="0.25" G="0.157407" T="0.25"/>
      <pos A="0.280864" C="0.373457" G="0.342593" T="0.00308642"/>
      <pos A="0.404321" C="0.157407" G="0.219136" T="0.219136"/>
      <pos A="0.126543" C="0.311728" G="0.496914" T="0.0648148"/>
      <pos A="0.126543" C="0.311728" G="0.095679" T="0.466049"/>
      <pos A="0.589506" C="0.219136" G="0.126543" T="0.0648148"/>
      <pos A="0.404321" C="0.126543" G="0.280864" T="0.188272"/>
      <pos A="0.311728" C="0.280864" G="0.342593" T="0.0648148"/>
      <pos A="0.25" C="0.126543" G="0.435185" T="0.188272"/>
      <pos A="0.095679" C="0.25" G="0.311728" T="0.342593"/>
      <pos A="0.435185" C="0.219136" G="0.00308642" T="0.342593"/>
    </motif>
    <motif db="0" id="M58" alt="O58" length="40" nsites="8" evalue="1.3e-003">
      <pos A="0.124377" C="0.262996" G="0.228341" T="0.384286"/>
      <pos A="0.159032" C="0.262996" G="0.540232" T="0.0377412"/>
      <pos A="0.332304" C="0.211013" G="0.453595" T="0.00308642"/>
      <pos A="0.262996" C="0.384286" G="0.124377" T="0.228341"/>
      <pos A="0.228341" C="0.522905" G="0.159032" T="0.0897225"/>
      <pos A="0.193686" C="0.366959" G="0.29765" T="0.141705"/>
      <pos A="0.211013" C="0.384286" G="0.141705" T="0.262996"/>
      <pos A="0.211013" C="0.17636" G="0.505577" T="0.10705"/>
      <pos A="0.245668" C="0.00308642" G="0.522905" T="0.228341"/>
      <pos A="0.366959" C="0.262996" G="0.280323" T="0.0897225"/>
      <pos A="0.17636" C="0.314977" G="0.228341" T="0.280323"/>
      <pos A="0.0204138" C="0.314977" G="0.574886" T="0.0897225"/>
      <pos A="0.332304" C="0.141705" G="0.245668" T="0.280323"/>
      <pos A="0.228341" C="0.10705" G="0.470922" T="0.193686"/>
      <pos A="0.349632" C="0.17636" G="0.211013" T="0.262996"/>
      <pos A="0.17636" C="0.245668" G="0.262996" T="0.314977"/>
      <pos A="0.10705" C="0.401614" G="0.17636" T="0.314977"/>
      <pos A="0.280323" C="0.193686" G="0.245668" T="0.280323"/>
      <pos A="0.193686" C="0.29765" G="0.314977" T="0.193686"/>
      <pos A="0.29765" C="0.17636" G="0.522905" T="0.00308642"/>
      <pos A="0.124377" C="0.17636" G="0.366959" T="0.332304"/>
      <pos A="0.0897225" C="0.280323" G="0.470922" T="0.159032"/>
      <pos A="0.211013" C="0.245668" G="0.29765" T="0.245668"/>
      <pos A="0.00308642" C="0.366959" G="0.314977" T="0.314977"/>
      <pos A="0.17636" C="0.401614" G="0.159032" T="0.262996"/>
      <pos A="0.0897225" C="0.159032" G="0.55756" T="0.193686"/>
      <pos A="0.228341" C="0.453595" G="0.280323" T="0.0377412"/>
      <pos A="0.141705" C="0.262996" G="0.280323" T="0.314977"/>
      <pos A="0.124377" C="0.245668" G="0.540232" T="0.0897225"/>
      <pos A="0.124377" C="0.211013" G="0.453595" T="0.211013"/>
      <pos A="0.10705" C="0.29765" G="0.349632" T="0.245668"/>
      <pos A="0.332304" C="0.228341" G="0.211013" T="0.228341"/>
      <pos A="0.29765" C="0.193686" G="0.401614" T="0.10705"/>
      <pos A="0.418941" C="0.280323" G="0.17636" T="0.124377"/>
      <pos A="0.193686" C="0.29765" G="0.401614" T="0.10705"/>
      <pos A="0.0377412" C="0.366959" G="0.314977" T="0.280323"/>
      <pos A="0.262996" C="0.384286" G="0.193686" T="0.159032"/>
      <pos A="0.211013" C="0.418941" G="0.193686" T="0.17636"/>
      <pos A="0.0897225" C="0.193686" G="0.228341" T="0.48825"/>
      <pos A="0.10705" C="0.349632" G="0.141705" T="0.401614"/>
    </motif>
    <motif db="0" id="M59" alt="O59" length="40" nsites="8" evalue="1.3e-003">
      <pos A="0.288617" C="0.335425" G="0.269893" T="0.106064"/>
      <pos A="0.171596" C="0.330745" G="0.377553" T="0.120107"/>
      <pos A="0.180958" C="0.265213" G="0.386915" T="0.166916"/>
      <pos A="0.190319" C="0.335425" G="0.274575" T="0.199681"/>
      <pos A="0.255851" C="0.335425" G="0.223085" T="0.185639"/>
      <pos A="0.246489" C="0.316702" G="0.185639" T="0.25117"/>
      <pos A="0.143511" C="0.368191" G="0.283936" T="0.204361"/>
      <pos A="0.209043" C="0.241808" G="0.386915" T="0.162234"/>
      <pos A="0.377553" C="0.227766" G="0.162234" T="0.232446"/>
      <pos A="0.288617" C="0.199681" G="0.368191" T="0.143511"/>
      <pos A="0.148192" C="0.293298" G="0.293298" T="0.265213"/>
      <pos A="0.148192" C="0.185639" G="0.41968" T="0.246489"/>
      <pos A="0.101384" C="0.223085" G="0.438403" T="0.237128"/>
      <pos A="0.209043" C="0.461807" G="0.265213" T="0.0639368"/>
      <pos A="0.227766" C="0.134149" G="0.274575" T="0.36351"/>
      <pos A="0.185639" C="0.199681" G="0.372872" T="0.241808"/>
      <pos A="0.237128" C="0.199681" G="0.237128" T="0.326063"/>
      <pos A="0.0405333" C="0.391595" G="0.344787" T="0.223085"/>
      <pos A="0.255851" C="0.232446" G="0.218404" T="0.293298"/>
      <pos A="0.166916" C="0.227766" G="0.391595" T="0.213723"/>
      <pos A="0.279255" C="0.382233" G="0.199681" T="0.138831"/>
      <pos A="0.190319" C="0.279255" G="0.354148" T="0.176277"/>
      <pos A="0.143511" C="0.255851" G="0.405638" T="0.195"/>
      <pos A="0.162234" C="0.25117" G="0.457127" T="0.129469"/>
      <pos A="0.166916" C="0.321383" G="0.223085" T="0.288617"/>
      <pos A="0.246489" C="0.400957" G="0.180958" T="0.171596"/>
      <pos A="0.260532" C="0.396276" G="0.204361" T="0.138831"/>
      <pos A="0.237128" C="0.283936" G="0.377553" T="0.101384"/>
      <pos A="0.283936" C="0.386915" G="0.162234" T="0.166916"/>
      <pos A="0.269893" C="0.297978" G="0.297978" T="0.134149"/>
      <pos A="0.106064" C="0.0873412" G="0.400957" T="0.405638"/>
      <pos A="0.120107" C="0.340106" G="0.293298" T="0.246489"/>
      <pos A="0.312021" C="0.0686183" G="0.429042" T="0.190319"/>
      <pos A="0.297978" C="0.246489" G="0.326063" T="0.129469"/>
      <pos A="0.246489" C="0.312021" G="0.293298" T="0.148192"/>
      <pos A="0.260532" C="0.368191" G="0.106064" T="0.265213"/>
      <pos A="0.237128" C="0.269893" G="0.279255" T="0.213723"/>
      <pos A="0.0826607" C="0.42436" G="0.36351" T="0.129469"/>
      <pos A="0.171596" C="0.180958" G="0.265213" T="0.382233"/>
      <pos A="0.227766" C="0.176277" G="0.377553" T="0.218404"/>
    </motif>
    <motif db="0" id="M6" alt="O6" length="40" nsites="8" evalue="1.3e-003">
      <pos A="0.332304" C="0.442043" G="0.222565" T="0.00308642"/>
      <pos A="0.442043" C="0.442043" G="0.00308642" T="0.112826"/>
      <pos A="0.442043" C="0.112826" G="0.00308642" T="0.442043"/>
      <pos A="0.222565" C="0.332304" G="0.222565" T="0.222565"/>
      <pos A="0.222565" C="0.112826" G="0.551784" T="0.112826"/>
      <pos A="0.112826" C="0.442043" G="0.222565" T="0.222565"/>
      <pos A="0.222565" C="0.112826" G="0.442043" T="0.222565"/>
      <pos A="0.00308642" C="0.222565" G="0.551784" T="0.222565"/>
      <pos A="0.112826" C="0.332304" G="0.442043" T="0.112826"/>
      <pos A="0.112826" C="0.222565" G="0.332304" T="0.332304"/>
      <pos A="0.442043" C="0.00308642" G="0.442043" T="0.112826"/>
      <pos A="0.881001" C="0.00308642" G="0.00308642" T="0.112826"/>
      <pos A="0.112826" C="0.112826" G="0.332304" T="0.442043"/>
      <pos A="0.00308642" C="0.222565" G="0.771262" T="0.00308642"/>
      <pos A="0.00308642" C="0.661523" G="0.00308642" T="0.332304"/>
      <pos A="0.222565" C="0.112826" G="0.661523" T="0.00308642"/>
      <pos A="0.222565" C="0.332304" G="0.442043" T="0.00308642"/>
      <pos A="0.00308642" C="0.00308642" G="0.881001" T="0.112826"/>
      <pos A="0.00308642" C="0.00308642" G="0.551784" T="0.442043"/>
      <pos A="0.222565" C="0.332304" G="0.222565" T="0.222565"/>
      <pos A="0.00308642" C="0.551784" G="0.112826" T="0.332304"/>
      <pos A="0.442043" C="0.222565" G="0.112826" T="0.222565"/>
      <pos A="0.222565" C="0.222565" G="0.442043" T="0.112826"/>
      <pos A="0.442043" C="0.222565" G="0.222565" T="0.112826"/>
      <pos A="0.112826" C="0.00308642" G="0.551784" T="0.332304"/>
      <pos A="0.112826" C="0.222565" G="0.661523" T="0.00308642"/>
      <pos A="0.112826" C="0.442043" G="0.222565" T="0.222565"/>
      <pos A="0.00308642" C="0.222565" G="0.661523" T="0.112826"/>
      <pos A="0.112826" C="0.332304" G="0.442043" T="0.112826"/>
      <pos A="0.661523" C="0.00308642" G="0.332304" T="0.00308642"/>
      <pos A="0.332304" C="0.222565" G="0.442043" T="0.00308642"/>
      <pos A="0.551784" C="0.222565" G="0.222565" T="0.00308642"/>
      <pos A="0.332304" C="0.00308642" G="0.332304" T="0.332304"/>
      <pos A="0.112826" C="0.112826" G="0.551784" T="0.222565"/>
      <pos A="0.222565" C="0.332304" G="0.442043" T="0.00308642"/>
      <pos A="0.442043" C="0.00308642" G="0.222565" T="0.332304"/>
      <pos A="0.332304" C="0.112826" G="0.332304" T="0.222565"/>
      <pos A="0.112826" C="0.442043" G="0.442043" T="0.00308642"/>
      <pos A="0.112826" C="0.332304" G="0.112826" T="0.442043"/>
      <pos A="0.112826" C="0.112826" G="0.551784" T="0.222565"/>
    </motif>
    <motif db="0" id="M60" alt="O60" length="40" nsites="8" evalue="1.3e-003">
      <pos A="0.00308642" C="0.332304" G="0.661523" T="0.00308642"/>
      <pos A="0.00308642" C="0.990741" G="0.00308642" T="0.00308642"/>
      <pos A="0.00308642" C="0.00308642" G="0.990741" T="0.00308642"/>
      <pos A="0.00308642" C="0.661523" G="0.00308642" T="0.332304"/>
      <pos A="0.661523" C="0.00308642" G="0.332304" T="0.00308642"/>
      <pos A="0.00308642" C="0.661523" G="0.332304" T="0.00308642"/>
      <pos A="0.661523" C="0.332304" G="0.00308642" T="0.00308642"/>
      <pos A="0.661523" C="0.00308642" G="0.00308642" T="0.332304"/>
      <pos A="0.661523" C="0.00308642" G="0.332304" T="0.00308642"/>
      <pos A="0.00308642" C="0.00308642" G="0.00308642" T="0.990741"/>
      <pos A="0.00308642" C="0.00308642" G="0.990741" T="0.00308642"/>
      <pos A="0.332304" C="0.661523" G="0.00308642" T="0.00308642"/>
      <pos A="0.00308642" C="0.00308642" G="0.661523" T="0.332304"/>
      <pos A="0.332304" C="0.00308642" G="0.661523" T="0.00308642"/>
      <pos A="0.00308642" C="0.00308642" G="0.990741" T="0.00308642"/>
      <pos A="0.00308642" C="0.00308642" G="0.332304" T="0.661523"/>
      <pos A="0.332304" C="0.00308642" G="0.661523" T="0.00308642"/>
      <pos A="0.00308642" C="0.661523" G="0.332304" T="0.00308642"/>
      <pos A="0.661523" C="0.332304" G="0.00308642" T="0.00308642"/>
      <pos A="0.00308642" C="0.332304" G="0.661523" T="0.00308642"/>
      <pos A="0.00308642" C="0.990741" G="0.00308642" T="0.00308642"/>
      <pos A="0.00308642" C="0.990741" G="0.00308642" T="0.00308642"/>
      <pos A="0.00308642" C="0.00308642" G="0.990741" T="0.00308642"/>
      <pos A="0.00308642" C="0.00308642" G="0.661523" T="0.332304"/>
      <pos A="0.00308642" C="0.00308642" G="0.661523" T="0.332304"/>
      <pos A="0.00308642" C="0.990741" G="0.00308642" T="0.00308642"/>
      <pos A="0.00308642" C="0.00308642" G="0.00308642" T="0.990741"/>
      <pos A="0.00308642" C="0.990741" G="0.00308642" T="0.00308642"/>
      <pos A="0.990741" C="0.00308642" G="0.00308642" T="0.00308642"/>
      <pos A="0.00308642" C="0.332304" G="0.661523" T="0.00308642"/>
      <pos A="0.332304" C="0.661523" G="0.00308642" T="0.00308642"/>
      <pos A="0.332304" C="0.00308642" G="0.661523" T="0.00308642"/>
      <pos A="0.00308642" C="0.661523" G="0.332304" T="0.00308642"/>
      <pos A="0.00308642" C="0.00308642" G="0.990741" T="0.00308642"/>
      <pos A="0.00308642" C="0.661523" G="0.332304" T="0.00308642"/>
      <pos A="0.00308642" C="0.332304" G="0.00308642" T="0.661523"/>
      <pos A="0.332304" C="0.661523" G="0.00308642" T="0.00308642"/>
      <pos A="0.00308642" C="0.661523" G="0.332304" T="0.00308642"/>
      <pos A="0.00308642" C="0.00308642" G="0.332304" T="0.661523"/>
      <pos A="0.00308642" C="0.661523" G="0.00308642" T="0.332304"/>
    </motif>
    <motif db="0" id="M61" alt="O61" length="40" nsites="8" evalue="1.3e-003">
      <pos A="0.275275" C="0.166399" G="0.228613" T="0.329713"/>
      <pos A="0.0964079" C="0.38415" G="0.345266" T="0.174176"/>
      <pos A="0.228613" C="0.228613" G="0.0886311" T="0.454141"/>
      <pos A="0.166399" C="0.205283" G="0.283052" T="0.345266"/>
      <pos A="0.166399" C="0.345266" G="0.329713" T="0.158622"/>
      <pos A="0.345266" C="0.298605" G="0.189729" T="0.166399"/>
      <pos A="0.251945" C="0.166399" G="0.345266" T="0.23639"/>
      <pos A="0.220837" C="0.298605" G="0.376373" T="0.104185"/>
      <pos A="0.119738" C="0.430811" G="0.158622" T="0.290829"/>
      <pos A="0.127515" C="0.298605" G="0.353043" T="0.220837"/>
      <pos A="0.0886311" C="0.244167" G="0.524132" T="0.143069"/>
      <pos A="0.337489" C="0.23639" G="0.337489" T="0.0886311"/>
      <pos A="0.298605" C="0.174176" G="0.205283" T="0.321936"/>
      <pos A="0.111961" C="0.438588" G="0.275275" T="0.174176"/>
      <pos A="0.166399" C="0.321936" G="0.275275" T="0.23639"/>
      <pos A="0.298605" C="0.283052" G="0.135292" T="0.283052"/>
      <pos A="0.290829" C="0.0653007" G="0.524132" T="0.119738"/>
      <pos A="0.321936" C="0.267498" G="0.267498" T="0.143069"/>
      <pos A="0.150845" C="0.430811" G="0.23639" T="0.181953"/>
      <pos A="0.150845" C="0.477472" G="0.158622" T="0.21306"/>
      <pos A="0.298605" C="0.174176" G="0.485248" T="0.0419704"/>
      <pos A="0.143069" C="0.290829" G="0.283052" T="0.283052"/>
      <pos A="0.104185" C="0.150845" G="0.314159" T="0.430811"/>
      <pos A="0.0808543" C="0.306382" G="0.368597" T="0.244167"/>
      <pos A="0.158622" C="0.337489" G="0.244167" T="0.259721"/>
      <pos A="0.0653007" C="0.423034" G="0.205283" T="0.306382"/>
      <pos A="0.21306" C="0.290829" G="0.0108632" T="0.485248"/>
      <pos A="0.329713" C="0.205283" G="0.111961" T="0.353043"/>
      <pos A="0.244167" C="0.244167" G="0.345266" T="0.166399"/>
      <pos A="0.135292" C="0.446364" G="0.244167" T="0.174176"/>
      <pos A="0.127515" C="0.290829" G="0.345266" T="0.23639"/>
      <pos A="0.205283" C="0.399704" G="0.21306" T="0.181953"/>
      <pos A="0.321936" C="0.23639" G="0.275275" T="0.166399"/>
      <pos A="0.259721" C="0.267498" G="0.150845" T="0.321936"/>
      <pos A="0.251945" C="0.345266" G="0.290829" T="0.111961"/>
      <pos A="0.321936" C="0.228613" G="0.181953" T="0.267498"/>
      <pos A="0.251945" C="0.314159" G="0.220837" T="0.21306"/>
      <pos A="0.220837" C="0.283052" G="0.23639" T="0.259721"/>
      <pos A="0.174176" C="0.298605" G="0.275275" T="0.251945"/>
      <pos A="0.259721" C="0.267498" G="0.244167" T="0.228613"/>
    </motif>
    <motif db="0" id="M62" alt="O62" length="40" nsites="8" evalue="1.3e-003">
      <pos A="0.222565" C="0.222565" G="0.350595" T="0.204276"/>
      <pos A="0.259145" C="0.30487" G="0.314015" T="0.12197"/>
      <pos A="0.34145" C="0.167696" G="0.131116" T="0.359739"/>
      <pos A="0.204276" C="0.259145" G="0.359739" T="0.17684"/>
      <pos A="0.277435" C="0.204276" G="0.240855" T="0.277435"/>
      <pos A="0.0945363" C="0.368884" G="0.414609" T="0.12197"/>
      <pos A="0.12197" C="0.314015" G="0.396319" T="0.167696"/>
      <pos A="0.259145" C="0.240855" G="0.423754" T="0.0762459"/>
      <pos A="0.19513" C="0.469479" G="0.277435" T="0.0579565"/>
      <pos A="0.359739" C="0.12197" G="0.32316" T="0.19513"/>
      <pos A="0.387174" C="0.19513" G="0.21342" T="0.204276"/>
      <pos A="0.23171" C="0.28658" G="0.204276" T="0.277435"/>
      <pos A="0.140261" C="0.259145" G="0.30487" T="0.295724"/>
      <pos A="0.0488109" C="0.442043" G="0.19513" T="0.314015"/>
      <pos A="0.314015" C="0.103681" G="0.277435" T="0.30487"/>
      <pos A="0.17684" C="0.368884" G="0.277435" T="0.17684"/>
      <pos A="0.19513" C="0.277435" G="0.350595" T="0.17684"/>
      <pos A="0.23171" C="0.131116" G="0.460334" T="0.17684"/>
      <pos A="0.112826" C="0.259145" G="0.17684" T="0.451189"/>
      <pos A="0.149405" C="0.506058" G="0.140261" T="0.204276"/>
      <pos A="0.140261" C="0.37803" G="0.259145" T="0.222565"/>
      <pos A="0.19513" C="0.332304" G="0.259145" T="0.21342"/>
      <pos A="0.204276" C="0.0671012" G="0.387174" T="0.34145"/>
      <pos A="0.185985" C="0.332304" G="0.204276" T="0.277435"/>
      <pos A="0.350595" C="0.314015" G="0.185985" T="0.149405"/>
      <pos A="0.405464" C="0.240855" G="0.23171" T="0.12197"/>
      <pos A="0.0945363" C="0.185985" G="0.487769" T="0.23171"/>
      <pos A="0.21342" C="0.542638" G="0.21342" T="0.0305215"/>
      <pos A="0.23171" C="0.396319" G="0.131116" T="0.240855"/>
      <pos A="0.131116" C="0.259145" G="0.37803" T="0.23171"/>
      <pos A="0.37803" C="0.0853906" G="0.30487" T="0.23171"/>
      <pos A="0.26829" C="0.19513" G="0.396319" T="0.140261"/>
      <pos A="0.359739" C="0.140261" G="0.28658" T="0.21342"/>
      <pos A="0.0853906" C="0.26829" G="0.368884" T="0.277435"/>
      <pos A="0.259145" C="0.15855" G="0.37803" T="0.204276"/>
      <pos A="0.240855" C="0.26829" G="0.32316" T="0.167696"/>
      <pos A="0.405464" C="0.19513" G="0.23171" T="0.167696"/>
      <pos A="0.149405" C="0.15855" G="0.469479" T="0.222565"/>
      <pos A="0.21342" C="0.350595" G="0.277435" T="0.15855"/>
      <pos A="0.259145" C="0.277435" G="0.30487" T="0.15855"/>
    </motif>
    <motif db="0" id="M63" alt="O63" length="40" nsites="8" evalue="1.3e-003">
      <pos A="0.0689304" C="0.398148" G="0.463992" T="0.0689304"/>
      <pos A="0.134773" C="0.332304" G="0.398148" T="0.134773"/>
      <pos A="0.332304" C="0.0689304" G="0.463992" T="0.134773"/>
      <pos A="0.134773" C="0.0689304" G="0.727366" T="0.0689304"/>
      <pos A="0.266461" C="0.463992" G="0.266461" T="0.00308642"/>
      <pos A="0.134773" C="0.0689304" G="0.661523" T="0.134773"/>
      <pos A="0.0689304" C="0.661523" G="0.0689304" T="0.200617"/>
      <pos A="0.200617" C="0.200617" G="0.463992" T="0.134773"/>
      <pos A="0.0689304" C="0.0689304" G="0.661523" T="0.200617"/>
      <pos A="0.00308642" C="0.595679" G="0.200617" T="0.200617"/>
      <pos A="0.00308642" C="0.00308642" G="0.727366" T="0.266461"/>
      <pos A="0.00308642" C="0.79321" G="0.0689304" T="0.134773"/>
      <pos A="0.134773" C="0.595679" G="0.266461" T="0.00308642"/>
      <pos A="0.266461" C="0.200617" G="0.266461" T="0.266461"/>
      <pos A="0.200617" C="0.134773" G="0.661523" T="0.00308642"/>
      <pos A="0.266461" C="0.398148" G="0.0689304" T="0.266461"/>
      <pos A="0.332304" C="0.200617" G="0.398148" T="0.0689304"/>
      <pos A="0.134773" C="0.463992" G="0.266461" T="0.134773"/>
      <pos A="0.0689304" C="0.595679" G="0.266461" T="0.0689304"/>
      <pos A="0.200617" C="0.134773" G="0.529835" T="0.134773"/>
      <pos A="0.0689304" C="0.266461" G="0.529835" T="0.134773"/>
      <pos A="0.332304" C="0.134773" G="0.332304" T="0.200617"/>
      <pos A="0.200617" C="0.398148" G="0.134773" T="0.266461"/>
      <pos A="0.200617" C="0.595679" G="0.0689304" T="0.134773"/>
      <pos A="0.00308642" C="0.00308642" G="0.661523" T="0.332304"/>
      <pos A="0.0689304" C="0.266461" G="0.398148" T="0.266461"/>
      <pos A="0.266461" C="0.134773" G="0.200617" T="0.398148"/>
      <pos A="0.332304" C="0.200617" G="0.332304" T="0.134773"/>
      <pos A="0.398148" C="0.266461" G="0.332304" T="0.00308642"/>
      <pos A="0.0689304" C="0.266461" G="0.661523" T="0.00308642"/>
      <pos A="0.00308642" C="0.529835" G="0.134773" T="0.332304"/>
      <pos A="0.200617" C="0.200617" G="0.200617" T="0.398148"/>
      <pos A="0.0689304" C="0.0689304" G="0.727366" T="0.134773"/>
      <pos A="0.00308642" C="0.529835" G="0.332304" T="0.134773"/>
      <pos A="0.134773" C="0.332304" G="0.200617" T="0.332304"/>
      <pos A="0.266461" C="0.529835" G="0.134773" T="0.0689304"/>
      <pos A="0.332304" C="0.332304" G="0.0689304" T="0.266461"/>
      <pos A="0.134773" C="0.398148" G="0.200617" T="0.266461"/>
      <pos A="0.00308642" C="0.0689304" G="0.463992" T="0.463992"/>
      <pos A="0.0689304" C="0.332304" G="0.463992" T="0.134773"/>
    </motif>
    <motif db="0" id="M64" alt="O64" length="40" nsites="8" evalue="1.3e-003">
      <pos A="0.191211" C="0.191211" G="0.238242" T="0.379335"/>
      <pos A="0.191211" C="0.567461" G="0.0501175" T="0.191211"/>
      <pos A="0.191211" C="0.14418" G="0.379335" T="0.285273"/>
      <pos A="0.191211" C="0.0971486" G="0.426366" T="0.285273"/>
      <pos A="0.0501175" C="0.567461" G="0.238242" T="0.14418"/>
      <pos A="0.191211" C="0.379335" G="0.14418" T="0.285273"/>
      <pos A="0.00308642" C="0.14418" G="0.332304" T="0.52043"/>
      <pos A="0.379335" C="0.379335" G="0.191211" T="0.0501175"/>
      <pos A="0.52043" C="0.14418" G="0.0501175" T="0.285273"/>
      <pos A="0.332304" C="0.379335" G="0.238242" T="0.0501175"/>
      <pos A="0.332304" C="0.238242" G="0.285273" T="0.14418"/>
      <pos A="0.238242" C="0.379335" G="0.0971486" T="0.285273"/>
      <pos A="0.0501175" C="0.379335" G="0.473398" T="0.0971486"/>
      <pos A="0.191211" C="0.238242" G="0.379335" T="0.191211"/>
      <pos A="0.0501175" C="0.238242" G="0.52043" T="0.191211"/>
      <pos A="0.14418" C="0.473398" G="0.379335" T="0.00308642"/>
      <pos A="0.191211" C="0.14418" G="0.00308642" T="0.661523"/>
      <pos A="0.00308642" C="0.191211" G="0.567461" T="0.238242"/>
      <pos A="0.14418" C="0.52043" G="0.14418" T="0.191211"/>
      <pos A="0.426366" C="0.332304" G="0.191211" T="0.0501175"/>
      <pos A="0.191211" C="0.191211" G="0.285273" T="0.332304"/>
      <pos A="0.238242" C="0.567461" G="0.191211" T="0.00308642"/>
      <pos A="0.14418" C="0.285273" G="0.379335" T="0.191211"/>
      <pos A="0.0971486" C="0.285273" G="0.14418" T="0.473398"/>
      <pos A="0.285273" C="0.14418" G="0.426366" T="0.14418"/>
      <pos A="0.332304" C="0.0971486" G="0.191211" T="0.379335"/>
      <pos A="0.191211" C="0.14418" G="0.332304" T="0.332304"/>
      <pos A="0.426366" C="0.0501175" G="0.426366" T="0.0971486"/>
      <pos A="0.00308642" C="0.285273" G="0.661523" T="0.0501175"/>
      <pos A="0.332304" C="0.238242" G="0.0501175" T="0.379335"/>
      <pos A="0.332304" C="0.191211" G="0.14418" T="0.332304"/>
      <pos A="0.00308642" C="0.285273" G="0.661523" T="0.0501175"/>
      <pos A="0.238242" C="0.379335" G="0.00308642" T="0.379335"/>
      <pos A="0.0501175" C="0.567461" G="0.0501175" T="0.332304"/>
      <pos A="0.0971486" C="0.426366" G="0.0501175" T="0.426366"/>
      <pos A="0.191211" C="0.332304" G="0.0501175" T="0.426366"/>
      <pos A="0.0501175" C="0.0971486" G="0.238242" T="0.614492"/>
      <pos A="0.191211" C="0.0501175" G="0.661523" T="0.0971486"/>
      <pos A="0.426366" C="0.00308642" G="0.379335" T="0.191211"/>
      <pos A="0.567461" C="0.14418" G="0.238242" T="0.0501175"/>
    </motif>
    <motif db="0" id="M66" alt="O66" length="40" nsites="8" evalue="1.3e-003">
      <pos A="0.00308642" C="0.00308642" G="0.25" T="0.743827"/>
      <pos A="0.00308642" C="0.25" G="0.00308642" T="0.743827"/>
      <pos A="0.25" C="0.743827" G="0.00308642" T="0.00308642"/>
      <pos A="0.00308642" C="0.743827" G="0.25" T="0.00308642"/>
      <pos A="0.00308642" C="0.496914" G="0.496914" T="0.00308642"/>
      <pos A="0.00308642" C="0.743827" G="0.25" T="0.00308642"/>
      <pos A="0.496914" C="0.00308642" G="0.00308642" T="0.496914"/>
      <pos A="0.00308642" C="0.00308642" G="0.990741" T="0.00308642"/>
      <pos A="0.00308642" C="0.743827" G="0.25" T="0.00308642"/>
      <pos A="0.00308642" C="0.25" G="0.25" T="0.496914"/>
      <pos A="0.00308642" C="0.990741" G="0.00308642" T="0.00308642"/>
      <pos A="0.00308642" C="0.990741" G="0.00308642" T="0.00308642"/>
      <pos A="0.00308642" C="0.00308642" G="0.496914" T="0.496914"/>
      <pos A="0.00308642" C="0.25" G="0.25" T="0.496914"/>
      <pos A="0.00308642" C="0.00308642" G="0.743827" T="0.25"/>
      <pos A="0.496914" C="0.25" G="0.00308642" T="0.25"/>
      <pos A="0.496914" C="0.496914" G="0.00308642" T="0.00308642"/>
      <pos A="0.743827" C="0.00308642" G="0.00308642" T="0.25"/>
      <pos A="0.00308642" C="0.25" G="0.743827" T="0.00308642"/>
      <pos A="0.25" C="0.25" G="0.00308642" T="0.496914"/>
      <pos A="0.00308642" C="0.00308642" G="0.743827" T="0.25"/>
      <pos A="0.00308642" C="0.25" G="0.00308642" T="0.743827"/>
      <pos A="0.00308642" C="0.00308642" G="0.00308642" T="0.990741"/>
      <pos A="0.00308642" C="0.00308642" G="0.990741" T="0.00308642"/>
      <pos A="0.743827" C="0.00308642" G="0.25" T="0.00308642"/>
      <pos A="0.00308642" C="0.743827" G="0.25" T="0.00308642"/>
      <pos A="0.00308642" C="0.990741" G="0.00308642" T="0.00308642"/>
      <pos A="0.25" C="0.00308642" G="0.00308642" T="0.743827"/>
      <pos A="0.00308642" C="0.743827" G="0.25" T="0.00308642"/>
      <pos A="0.496914" C="0.25" G="0.00308642" T="0.25"/>
      <pos A="0.00308642" C="0.25" G="0.496914" T="0.25"/>
      <pos A="0.00308642" C="0.25" G="0.743827" T="0.00308642"/>
      <pos A="0.00308642" C="0.00308642" G="0.743827" T="0.25"/>
      <pos A="0.25" C="0.496914" G="0.25" T="0.00308642"/>
      <pos A="0.25" C="0.00308642" G="0.00308642" T="0.743827"/>
      <pos A="0.00308642" C="0.00308642" G="0.25" T="0.743827"/>
      <pos A="0.496914" C="0.00308642" G="0.25" T="0.25"/>
      <pos A="0.25" C="0.25" G="0.496914" T="0.00308642"/>
      <pos A="0.00308642" C="0.00308642" G="0.25" T="0.743827"/>
      <pos A="0.00308642" C="0.00308642" G="0.25" T="0.743827"/>
    </motif>
    <motif db="0" id="M67" alt="O67" length="40" nsites="8" evalue="1.3e-003">
      <pos A="0.204361" C="0.513297" G="0.138831" T="0.143511"/>
      <pos A="0.0967032" C="0.391595" G="0.283936" T="0.227766"/>
      <pos A="0.213723" C="0.134149" G="0.349468" T="0.30266"/>
      <pos A="0.171596" C="0.246489" G="0.35883" T="0.223085"/>
      <pos A="0.129469" C="0.218404" G="0.283936" T="0.368191"/>
      <pos A="0.255851" C="0.260532" G="0.255851" T="0.227766"/>
      <pos A="0.195" C="0.199681" G="0.330745" T="0.274575"/>
      <pos A="0.0920217" C="0.400957" G="0.288617" T="0.218404"/>
      <pos A="0.241808" C="0.36351" G="0.232446" T="0.162234"/>
      <pos A="0.148192" C="0.36351" G="0.330745" T="0.157554"/>
      <pos A="0.134149" C="0.400957" G="0.283936" T="0.180958"/>
      <pos A="0.297978" C="0.274575" G="0.297978" T="0.129469"/>
      <pos A="0.265213" C="0.457127" G="0.185639" T="0.0920217"/>
      <pos A="0.377553" C="0.218404" G="0.246489" T="0.157554"/>
      <pos A="0.115426" C="0.265213" G="0.429042" T="0.190319"/>
      <pos A="0.195" C="0.134149" G="0.330745" T="0.340106"/>
      <pos A="0.218404" C="0.326063" G="0.330745" T="0.124788"/>
      <pos A="0.265213" C="0.120107" G="0.513297" T="0.101384"/>
      <pos A="0.293298" C="0.246489" G="0.312021" T="0.148192"/>
      <pos A="0.335425" C="0.293298" G="0.293298" T="0.0779793"/>
      <pos A="0.120107" C="0.30266" G="0.25117" T="0.326063"/>
      <pos A="0.0967032" C="0.260532" G="0.260532" T="0.382233"/>
      <pos A="0.223085" C="0.312021" G="0.232446" T="0.232446"/>
      <pos A="0.143511" C="0.283936" G="0.312021" T="0.260532"/>
      <pos A="0.124788" C="0.237128" G="0.283936" T="0.354148"/>
      <pos A="0.241808" C="0.227766" G="0.166916" T="0.36351"/>
      <pos A="0.0967032" C="0.232446" G="0.400957" T="0.269893"/>
      <pos A="0.157554" C="0.274575" G="0.30734" T="0.260532"/>
      <pos A="0.190319" C="0.461807" G="0.255851" T="0.0920217"/>
      <pos A="0.30734" C="0.283936" G="0.246489" T="0.162234"/>
      <pos A="0.204361" C="0.25117" G="0.354148" T="0.190319"/>
      <pos A="0.269893" C="0.429042" G="0.185639" T="0.115426"/>
      <pos A="0.223085" C="0.195" G="0.335425" T="0.246489"/>
      <pos A="0.176277" C="0.269893" G="0.396276" T="0.157554"/>
      <pos A="0.321383" C="0.25117" G="0.30734" T="0.120107"/>
      <pos A="0.162234" C="0.53202" G="0.204361" T="0.101384"/>
      <pos A="0.223085" C="0.227766" G="0.260532" T="0.288617"/>
      <pos A="0.143511" C="0.30266" G="0.330745" T="0.223085"/>
      <pos A="0.209043" C="0.274575" G="0.35883" T="0.157554"/>
      <pos A="0.265213" C="0.138831" G="0.368191" T="0.227766"/>
    </motif>
    <motif db="0" id="M69" alt="O69" length="40" nsites="8" evalue="1.3e-003">
      <pos A="0.00308642" C="0.45202" G="0.362233" T="0.18266"/>
      <pos A="0.00308642" C="0.721381" G="0.272446" T="0.00308642"/>
      <pos A="0.631594" C="0.18266" G="0.18266" T="0.00308642"/>
      <pos A="0.00308642" C="0.00308642" G="0.272446" T="0.721381"/>
      <pos A="0.00308642" C="0.362233" G="0.362233" T="0.272446"/>
      <pos A="0.18266" C="0.45202" G="0.272446" T="0.0928731"/>
      <pos A="0.45202" C="0.45202" G="0.0928731" T="0.00308642"/>
      <pos A="0.362233" C="0.0928731" G="0.362233" T="0.18266"/>
      <pos A="0.18266" C="0.0928731" G="0.0928731" T="0.631594"/>
      <pos A="0.18266" C="0.0928731" G="0.631594" T="0.0928731"/>
      <pos A="0.00308642" C="0.362233" G="0.0928731" T="0.541807"/>
      <pos A="0.0928731" C="0.0928731" G="0.721381" T="0.0928731"/>
      <pos A="0.0928731" C="0.0928731" G="0.45202" T="0.362233"/>
      <pos A="0.0928731" C="0.272446" G="0.18266" T="0.45202"/>
      <pos A="0.0928731" C="0.18266" G="0.272446" T="0.45202"/>
      <pos A="0.18266" C="0.18266" G="0.45202" T="0.18266"/>
      <pos A="0.0928731" C="0.45202" G="0.362233" T="0.0928731"/>
      <pos A="0.00308642" C="0.0928731" G="0.45202" T="0.45202"/>
      <pos A="0.18266" C="0.272446" G="0.0928731" T="0.45202"/>
      <pos A="0.00308642" C="0.362233" G="0.45202" T="0.18266"/>
      <pos A="0.18266" C="0.721381" G="0.00308642" T="0.0928731"/>
      <pos A="0.362233" C="0.45202" G="0.0928731" T="0.0928731"/>
      <pos A="0.362233" C="0.18266" G="0.45202" T="0.00308642"/>
      <pos A="0.00308642" C="0.362233" G="0.45202" T="0.18266"/>
      <pos A="0.00308642" C="0.45202" G="0.18266" T="0.362233"/>
      <pos A="0.0928731" C="0.18266" G="0.721381" T="0.00308642"/>
      <pos A="0.0928731" C="0.541807" G="0.362233" T="0.00308642"/>
      <pos A="0.0928731" C="0.272446" G="0.362233" T="0.272446"/>
      <pos A="0.00308642" C="0.18266" G="0.272446" T="0.541807"/>
      <pos A="0.272446" C="0.18266" G="0.272446" T="0.272446"/>
      <pos A="0.541807" C="0.18266" G="0.272446" T="0.00308642"/>
      <pos A="0.0928731" C="0.0928731" G="0.541807" T="0.272446"/>
      <pos A="0.541807" C="0.18266" G="0.00308642" T="0.272446"/>
      <pos A="0.272446" C="0.00308642" G="0.45202" T="0.272446"/>
      <pos A="0.00308642" C="0.272446" G="0.272446" T="0.45202"/>
      <pos A="0.0928731" C="0.18266" G="0.541807" T="0.18266"/>
      <pos A="0.0928731" C="0.18266" G="0.631594" T="0.0928731"/>
      <pos A="0.541807" C="0.18266" G="0.272446" T="0.00308642"/>
      <pos A="0.362233" C="0.362233" G="0.272446" T="0.00308642"/>
      <pos A="0.541807" C="0.0928731" G="0.272446" T="0.0928731"/>
    </motif>
    <motif db="0" id="M7" alt="O7" length="40" nsites="8" evalue="1.3e-003">
      <pos A="0.990741" C="0.00308642" G="0.00308642" T="0.00308642"/>
      <pos A="0.00308642" C="0.990741" G="0.00308642" T="0.00308642"/>
      <pos A="0.990741" C="0.00308642" G="0.00308642" T="0.00308642"/>
      <pos A="0.00308642" C="0.00308642" G="0.00308642" T="0.990741"/>
      <pos A="0.00308642" C="0.990741" G="0.00308642" T="0.00308642"/>
      <pos A="0.00308642" C="0.990741" G="0.00308642" T="0.00308642"/>
      <pos A="0.00308642" C="0.00308642" G="0.990741" T="0.00308642"/>
      <pos A="0.00308642" C="0.00308642" G="0.990741" T="0.00308642"/>
      <pos A="0.00308642" C="0.990741" G="0.00308642" T="0.00308642"/>
      <pos A="0.990741" C="0.00308642" G="0.00308642" T="0.00308642"/>
      <pos A="0.00308642" C="0.00308642" G="0.990741" T="0.00308642"/>
      <pos A="0.00308642" C="0.990741" G="0.00308642" T="0.00308642"/>
      <pos A="0.00308642" C="0.00308642" G="0.00308642" T="0.990741"/>
      <pos A="0.00308642" C="0.990741" G="0.00308642" T="0.00308642"/>
      <pos A="0.990741" C="0.00308642" G="0.00308642" T="0.00308642"/>
      <pos A="0.00308642" C="0.00308642" G="0.990741" T="0.00308642"/>
      <pos A="0.00308642" C="0.990741" G="0.00308642" T="0.00308642"/>
      <pos A="0.00308642" C="0.990741" G="0.00308642" T="0.00308642"/>
      <pos A="0.00308642" C="0.00308642" G="0.00308642" T="0.990741"/>
      <pos A="0.00308642" C="0.00308642" G="0.990741" T="0.00308642"/>
      <pos A="0.00308642" C="0.00308642" G="0.990741" T="0.00308642"/>
      <pos A="0.990741" C="0.00308642" G="0.00308642" T="0.00308642"/>
      <pos A="0.00308642" C="0.990741" G="0.00308642" T="0.00308642"/>
      <pos A="0.00308642" C="0.00308642" G="0.990741" T="0.00308642"/>
      <pos A="0.00308642" C="0.00308642" G="0.00308642" T="0.990741"/>
      <pos A="0.00308642" C="0.00308642" G="0.990741" T="0.00308642"/>
      <pos A="0.00308642" C="0.990741" G="0.00308642" T="0.00308642"/>
      <pos A="0.00308642" C="0.00308642" G="0.990741" T="0.00308642"/>
      <pos A="0.00308642" C="0.00308642" G="0.990741" T="0.00308642"/>
      <pos A="0.00308642" C="0.990741" G="0.00308642" T="0.00308642"/>
      <pos A="0.00308642" C="0.00308642" G="0.990741" T="0.00308642"/>
      <pos A="0.00308642" C="0.00308642" G="0.990741" T="0.00308642"/>
      <pos A="0.00308642" C="0.00308642" G="0.990741" T="0.00308642"/>
      <pos A="0.00308642" C="0.00308642" G="0.00308642" T="0.990741"/>
      <pos A="0.00308642" C="0.990741" G="0.00308642" T="0.00308642"/>
      <pos A="0.990741" C="0.00308642" G="0.00308642" T="0.00308642"/>
      <pos A="0.00308642" C="0.00308642" G="0.00308642" T="0.990741"/>
      <pos A="0.00308642" C="0.00308642" G="0.990741" T="0.00308642"/>
      <pos A="0.00308642" C="0.00308642" G="0.990741" T="0.00308642"/>
      <pos A="0.990741" C="0.00308642" G="0.00308642" T="0.00308642"/>
    </motif>
    <motif db="0" id="M70" alt="O70" length="40" nsites="8" evalue="1.3e-003">
      <pos A="0.00308642" C="0.25" G="0.496914" T="0.25"/>
      <pos A="0.25" C="0.00308642" G="0.00308642" T="0.743827"/>
      <pos A="0.00308642" C="0.25" G="0.743827" T="0.00308642"/>
      <pos A="0.00308642" C="0.743827" G="0.00308642" T="0.25"/>
      <pos A="0.743827" C="0.25" G="0.00308642" T="0.00308642"/>
      <pos A="0.00308642" C="0.25" G="0.743827" T="0.00308642"/>
      <pos A="0.00308642" C="0.743827" G="0.00308642" T="0.25"/>
      <pos A="0.00308642" C="0.743827" G="0.25" T="0.00308642"/>
      <pos A="0.00308642" C="0.496914" G="0.496914" T="0.00308642"/>
      <pos A="0.00308642" C="0.25" G="0.496914" T="0.25"/>
      <pos A="0.00308642" C="0.25" G="0.743827" T="0.00308642"/>
      <pos A="0.00308642" C="0.496914" G="0.496914" T="0.00308642"/>
      <pos A="0.25" C="0.25" G="0.00308642" T="0.496914"/>
      <pos A="0.00308642" C="0.990741" G="0.00308642" T="0.00308642"/>
      <pos A="0.743827" C="0.25" G="0.00308642" T="0.00308642"/>
      <pos A="0.00308642" C="0.25" G="0.743827" T="0.00308642"/>
      <pos A="0.00308642" C="0.743827" G="0.25" T="0.00308642"/>
      <pos A="0.496914" C="0.00308642" G="0.496914" T="0.00308642"/>
      <pos A="0.25" C="0.496914" G="0.25" T="0.00308642"/>
      <pos A="0.00308642" C="0.25" G="0.743827" T="0.00308642"/>
      <pos A="0.00308642" C="0.496914" G="0.25" T="0.25"/>
      <pos A="0.25" C="0.00308642" G="0.00308642" T="0.743827"/>
      <pos A="0.00308642" C="0.743827" G="0.25" T="0.00308642"/>
      <pos A="0.00308642" C="0.990741" G="0.00308642" T="0.00308642"/>
      <pos A="0.00308642" C="0.25" G="0.00308642" T="0.743827"/>
      <pos A="0.00308642" C="0.496914" G="0.00308642" T="0.496914"/>
      <pos A="0.496914" C="0.00308642" G="0.496914" T="0.00308642"/>
      <pos A="0.00308642" C="0.496914" G="0.496914" T="0.00308642"/>
      <pos A="0.00308642" C="0.743827" G="0.25" T="0.00308642"/>
      <pos A="0.496914" C="0.00308642" G="0.496914" T="0.00308642"/>
      <pos A="0.00308642" C="0.496914" G="0.496914" T="0.00308642"/>
      <pos A="0.00308642" C="0.00308642" G="0.990741" T="0.00308642"/>
      <pos A="0.00308642" C="0.743827" G="0.25" T="0.00308642"/>
      <pos A="0.00308642" C="0.00308642" G="0.496914" T="0.496914"/>
      <pos A="0.00308642" C="0.00308642" G="0.990741" T="0.00308642"/>
      <pos A="0.00308642" C="0.743827" G="0.25" T="0.00308642"/>
      <pos A="0.743827" C="0.00308642" G="0.00308642" T="0.25"/>
      <pos A="0.00308642" C="0.496914" G="0.496914" T="0.00308642"/>
      <pos A="0.00308642" C="0.743827" G="0.25" T="0.00308642"/>
      <pos A="0.25" C="0.00308642" G="0.743827" T="0.00308642"/>
    </motif>
    <motif db="0" id="M71" alt="O71" length="40" nsites="8" evalue="1.3e-003">
      <pos A="0.0566044" C="0.270678" G="0.465289" T="0.207429"/>
      <pos A="0.178237" C="0.265812" G="0.314465" T="0.241485"/>
      <pos A="0.163641" C="0.397175" G="0.187967" T="0.251217"/>
      <pos A="0.270678" C="0.158775" G="0.31933" T="0.251217"/>
      <pos A="0.251217" C="0.15391" G="0.440963" T="0.15391"/>
      <pos A="0.241485" C="0.280408" G="0.324196" T="0.15391"/>
      <pos A="0.0614696" C="0.367983" G="0.343657" T="0.22689"/>
      <pos A="0.100392" C="0.431233" G="0.119854" T="0.348522"/>
      <pos A="0.23662" C="0.40204" G="0.21716" T="0.14418"/>
      <pos A="0.256082" C="0.14418" G="0.406906" T="0.192833"/>
      <pos A="0.231755" C="0.21716" G="0.353388" T="0.197698"/>
      <pos A="0.0955269" C="0.270678" G="0.484751" T="0.149045"/>
      <pos A="0.231755" C="0.363118" G="0.260947" T="0.14418"/>
      <pos A="0.168507" C="0.445828" G="0.265812" T="0.119854"/>
      <pos A="0.0906617" C="0.329061" G="0.358253" T="0.222025"/>
      <pos A="0.260947" C="0.47502" G="0.139315" T="0.124719"/>
      <pos A="0.353388" C="0.22689" G="0.207429" T="0.212294"/>
      <pos A="0.207429" C="0.275543" G="0.333926" T="0.183102"/>
      <pos A="0.192833" C="0.338791" G="0.270678" T="0.197698"/>
      <pos A="0.246351" C="0.207429" G="0.246351" T="0.29987"/>
      <pos A="0.241485" C="0.241485" G="0.290138" T="0.22689"/>
      <pos A="0.178237" C="0.22689" G="0.333926" T="0.260947"/>
      <pos A="0.124719" C="0.3096" G="0.260947" T="0.304735"/>
      <pos A="0.358253" C="0.212294" G="0.304735" T="0.124719"/>
      <pos A="0.222025" C="0.275543" G="0.280408" T="0.222025"/>
      <pos A="0.3096" C="0.333926" G="0.168507" T="0.187967"/>
      <pos A="0.149045" C="0.416636" G="0.202563" T="0.231755"/>
      <pos A="0.222025" C="0.23662" G="0.31933" T="0.222025"/>
      <pos A="0.256082" C="0.290138" G="0.290138" T="0.163641"/>
      <pos A="0.212294" C="0.39231" G="0.324196" T="0.071201"/>
      <pos A="0.15391" C="0.265812" G="0.256082" T="0.324196"/>
      <pos A="0.187967" C="0.14418" G="0.31933" T="0.348522"/>
      <pos A="0.0857965" C="0.39231" G="0.304735" T="0.21716"/>
      <pos A="0.246351" C="0.280408" G="0.270678" T="0.202563"/>
      <pos A="0.168507" C="0.285273" G="0.479885" T="0.0663348"/>
      <pos A="0.15391" C="0.202563" G="0.358253" T="0.285273"/>
      <pos A="0.14418" C="0.387445" G="0.295004" T="0.173372"/>
      <pos A="0.397175" C="0.0566044" G="0.304735" T="0.241485"/>
      <pos A="0.187967" C="0.3096" G="0.363118" T="0.139315"/>
      <pos A="0.246351" C="0.241485" G="0.29987" T="0.212294"/>
    </motif>
    <motif db="0" id="M72" alt="O72" length="40" nsites="8" evalue="1.3e-003">
      <pos A="0.232446" C="0.218404" G="0.344787" T="0.204361"/>
      <pos A="0.176277" C="0.288617" G="0.293298" T="0.241808"/>
      <pos A="0.223085" C="0.30734" G="0.223085" T="0.246489"/>
      <pos A="0.0779793" C="0.297978" G="0.35883" T="0.265213"/>
      <pos A="0.335425" C="0.269893" G="0.30734" T="0.0873412"/>
      <pos A="0.0639368" C="0.293298" G="0.443084" T="0.199681"/>
      <pos A="0.176277" C="0.368191" G="0.265213" T="0.190319"/>
      <pos A="0.213723" C="0.330745" G="0.255851" T="0.199681"/>
      <pos A="0.199681" C="0.232446" G="0.340106" T="0.227766"/>
      <pos A="0.185639" C="0.410318" G="0.312021" T="0.0920217"/>
      <pos A="0.30734" C="0.246489" G="0.25117" T="0.195"/>
      <pos A="0.269893" C="0.274575" G="0.237128" T="0.218404"/>
      <pos A="0.283936" C="0.283936" G="0.283936" T="0.148192"/>
      <pos A="0.246489" C="0.223085" G="0.35883" T="0.171596"/>
      <pos A="0.0732988" C="0.283936" G="0.354148" T="0.288617"/>
      <pos A="0.195" C="0.265213" G="0.204361" T="0.335425"/>
      <pos A="0.344787" C="0.129469" G="0.344787" T="0.180958"/>
      <pos A="0.143511" C="0.25117" G="0.30266" T="0.30266"/>
      <pos A="0.246489" C="0.213723" G="0.396276" T="0.143511"/>
      <pos A="0.199681" C="0.209043" G="0.340106" T="0.25117"/>
      <pos A="0.204361" C="0.377553" G="0.25117" T="0.166916"/>
      <pos A="0.166916" C="0.438403" G="0.209043" T="0.185639"/>
      <pos A="0.209043" C="0.218404" G="0.227766" T="0.344787"/>
      <pos A="0.110746" C="0.255851" G="0.400957" T="0.232446"/>
      <pos A="0.213723" C="0.330745" G="0.204361" T="0.25117"/>
      <pos A="0.143511" C="0.466488" G="0.218404" T="0.171596"/>
      <pos A="0.213723" C="0.326063" G="0.340106" T="0.120107"/>
      <pos A="0.255851" C="0.115426" G="0.452445" T="0.176277"/>
      <pos A="0.138831" C="0.340106" G="0.274575" T="0.246489"/>
      <pos A="0.260532" C="0.195" G="0.344787" T="0.199681"/>
      <pos A="0.321383" C="0.199681" G="0.391595" T="0.0873412"/>
      <pos A="0.293298" C="0.368191" G="0.199681" T="0.138831"/>
      <pos A="0.330745" C="0.204361" G="0.246489" T="0.218404"/>
      <pos A="0.0920217" C="0.330745" G="0.382233" T="0.195"/>
      <pos A="0.129469" C="0.265213" G="0.35883" T="0.246489"/>
      <pos A="0.316702" C="0.35883" G="0.213723" T="0.110746"/>
      <pos A="0.241808" C="0.101384" G="0.429042" T="0.227766"/>
      <pos A="0.283936" C="0.386915" G="0.0545758" T="0.274575"/>
      <pos A="0.171596" C="0.265213" G="0.227766" T="0.335425"/>
      <pos A="0.152873" C="0.354148" G="0.386915" T="0.106064"/>
    </motif>
    <motif db="0" id="M74" alt="O74" length="40" nsites="8" evalue="1.3e-003">
      <pos A="0.0920217" C="0.269893" G="0.42436" T="0.213723"/>
      <pos A="0.0779793" C="0.410318" G="0.382233" T="0.129469"/>
      <pos A="0.47585" C="0.223085" G="0.152873" T="0.148192"/>
      <pos A="0.246489" C="0.312021" G="0.377553" T="0.0639368"/>
      <pos A="0.148192" C="0.255851" G="0.410318" T="0.185639"/>
      <pos A="0.30734" C="0.283936" G="0.199681" T="0.209043"/>
      <pos A="0.25117" C="0.265213" G="0.232446" T="0.25117"/>
      <pos A="0.138831" C="0.354148" G="0.218404" T="0.288617"/>
      <pos A="0.241808" C="0.246489" G="0.274575" T="0.237128"/>
      <pos A="0.138831" C="0.400957" G="0.269893" T="0.190319"/>
      <pos A="0.176277" C="0.209043" G="0.471169" T="0.143511"/>
      <pos A="0.129469" C="0.213723" G="0.611594" T="0.0452138"/>
      <pos A="0.25117" C="0.218404" G="0.36351" T="0.166916"/>
      <pos A="0.241808" C="0.316702" G="0.246489" T="0.195"/>
      <pos A="0.152873" C="0.386915" G="0.241808" T="0.218404"/>
      <pos A="0.213723" C="0.312021" G="0.227766" T="0.246489"/>
      <pos A="0.223085" C="0.283936" G="0.25117" T="0.241808"/>
      <pos A="0.171596" C="0.223085" G="0.321383" T="0.283936"/>
      <pos A="0.213723" C="0.30266" G="0.255851" T="0.227766"/>
      <pos A="0.213723" C="0.297978" G="0.293298" T="0.195"/>
      <pos A="0.269893" C="0.195" G="0.400957" T="0.134149"/>
      <pos A="0.241808" C="0.293298" G="0.241808" T="0.223085"/>
      <pos A="0.176277" C="0.246489" G="0.377553" T="0.199681"/>
      <pos A="0.30266" C="0.35883" G="0.213723" T="0.124788"/>
      <pos A="0.120107" C="0.180958" G="0.265213" T="0.433722"/>
      <pos A="0.129469" C="0.209043" G="0.405638" T="0.255851"/>
      <pos A="0.124788" C="0.330745" G="0.246489" T="0.297978"/>
      <pos A="0.185639" C="0.36351" G="0.232446" T="0.218404"/>
      <pos A="0.25117" C="0.265213" G="0.377553" T="0.106064"/>
      <pos A="0.199681" C="0.199681" G="0.312021" T="0.288617"/>
      <pos A="0.152873" C="0.312021" G="0.326063" T="0.209043"/>
      <pos A="0.0732988" C="0.326063" G="0.405638" T="0.195"/>
      <pos A="0.223085" C="0.438403" G="0.274575" T="0.0639368"/>
      <pos A="0.344787" C="0.279255" G="0.279255" T="0.0967032"/>
      <pos A="0.241808" C="0.213723" G="0.30734" T="0.237128"/>
      <pos A="0.241808" C="0.195" G="0.354148" T="0.209043"/>
      <pos A="0.166916" C="0.237128" G="0.335425" T="0.260532"/>
      <pos A="0.265213" C="0.443084" G="0.157554" T="0.134149"/>
      <pos A="0.227766" C="0.246489" G="0.255851" T="0.269893"/>
      <pos A="0.237128" C="0.195" G="0.312021" T="0.255851"/>
    </motif>
    <motif db="0" id="M75" alt="O75" length="40" nsites="8" evalue="1.3e-003">
      <pos A="0.288617" C="0.354148" G="0.110746" T="0.246489"/>
      <pos A="0.180958" C="0.316702" G="0.382233" T="0.120107"/>
      <pos A="0.157554" C="0.415" G="0.288617" T="0.138831"/>
      <pos A="0.344787" C="0.166916" G="0.293298" T="0.195"/>
      <pos A="0.148192" C="0.204361" G="0.42436" T="0.223085"/>
      <pos A="0.120107" C="0.415" G="0.312021" T="0.152873"/>
      <pos A="0.274575" C="0.134149" G="0.452445" T="0.138831"/>
      <pos A="0.106064" C="0.466488" G="0.185639" T="0.241808"/>
      <pos A="0.176277" C="0.180958" G="0.41968" T="0.223085"/>
      <pos A="0.279255" C="0.25117" G="0.241808" T="0.227766"/>
      <pos A="0.162234" C="0.330745" G="0.288617" T="0.218404"/>
      <pos A="0.36351" C="0.255851" G="0.171596" T="0.209043"/>
      <pos A="0.223085" C="0.185639" G="0.344787" T="0.246489"/>
      <pos A="0.180958" C="0.204361" G="0.396276" T="0.218404"/>
      <pos A="0.223085" C="0.232446" G="0.41968" T="0.124788"/>
      <pos A="0.283936" C="0.232446" G="0.321383" T="0.162234"/>
      <pos A="0.218404" C="0.485212" G="0.237128" T="0.0592563"/>
      <pos A="0.190319" C="0.162234" G="0.405638" T="0.241808"/>
      <pos A="0.274575" C="0.223085" G="0.241808" T="0.260532"/>
      <pos A="0.162234" C="0.368191" G="0.386915" T="0.0826607"/>
      <pos A="0.129469" C="0.312021" G="0.283936" T="0.274575"/>
      <pos A="0.143511" C="0.279255" G="0.368191" T="0.209043"/>
      <pos A="0.171596" C="0.391595" G="0.279255" T="0.157554"/>
      <pos A="0.138831" C="0.47585" G="0.199681" T="0.185639"/>
      <pos A="0.176277" C="0.283936" G="0.223085" T="0.316702"/>
      <pos A="0.176277" C="0.30266" G="0.232446" T="0.288617"/>
      <pos A="0.152873" C="0.255851" G="0.377553" T="0.213723"/>
      <pos A="0.152873" C="0.237128" G="0.335425" T="0.274575"/>
      <pos A="0.199681" C="0.166916" G="0.344787" T="0.288617"/>
      <pos A="0.232446" C="0.180958" G="0.368191" T="0.218404"/>
      <pos A="0.326063" C="0.25117" G="0.330745" T="0.0920217"/>
      <pos A="0.297978" C="0.30734" G="0.316702" T="0.0779793"/>
      <pos A="0.283936" C="0.195" G="0.204361" T="0.316702"/>
      <pos A="0.148192" C="0.30266" G="0.209043" T="0.340106"/>
      <pos A="0.115426" C="0.344787" G="0.260532" T="0.279255"/>
      <pos A="0.269893" C="0.30734" G="0.30734" T="0.115426"/>
      <pos A="0.293298" C="0.279255" G="0.148192" T="0.279255"/>
      <pos A="0.171596" C="0.279255" G="0.391595" T="0.157554"/>
      <pos A="0.316702" C="0.260532" G="0.274575" T="0.148192"/>
      <pos A="0.176277" C="0.335425" G="0.223085" T="0.265213"/>
    </motif>
    <motif db="0" id="M77" alt="O77" length="40" nsites="8" evalue="1.3e-003">
      <pos A="0.595679" C="0.200617" G="0.00308642" T="0.200617"/>
      <pos A="0.00308642" C="0.200617" G="0.595679" T="0.200617"/>
      <pos A="0.00308642" C="0.79321" G="0.00308642" T="0.200617"/>
      <pos A="0.595679" C="0.00308642" G="0.200617" T="0.200617"/>
      <pos A="0.990741" C="0.00308642" G="0.00308642" T="0.00308642"/>
      <pos A="0.79321" C="0.00308642" G="0.200617" T="0.00308642"/>
      <pos A="0.200617" C="0.00308642" G="0.79321" T="0.00308642"/>
      <pos A="0.00308642" C="0.200617" G="0.79321" T="0.00308642"/>
      <pos A="0.00308642" C="0.398148" G="0.595679" T="0.00308642"/>
      <pos A="0.200617" C="0.00308642" G="0.79321" T="0.00308642"/>
      <pos A="0.990741" C="0.00308642" G="0.00308642" T="0.00308642"/>
      <pos A="0.00308642" C="0.990741" G="0.00308642" T="0.00308642"/>
      <pos A="0.00308642" C="0.00308642" G="0.200617" T="0.79321"/>
      <pos A="0.200617" C="0.595679" G="0.00308642" T="0.200617"/>
      <pos A="0.00308642" C="0.00308642" G="0.79321" T="0.200617"/>
      <pos A="0.00308642" C="0.398148" G="0.595679" T="0.00308642"/>
      <pos A="0.00308642" C="0.990741" G="0.00308642" T="0.00308642"/>
      <pos A="0.200617" C="0.595679" G="0.200617" T="0.00308642"/>
      <pos A="0.200617" C="0.00308642" G="0.79321" T="0.00308642"/>
      <pos A="0.00308642" C="0.79321" G="0.00308642" T="0.200617"/>
      <pos A="0.200617" C="0.595679" G="0.200617" T="0.00308642"/>
      <pos A="0.595679" C="0.00308642" G="0.00308642" T="0.398148"/>
      <pos A="0.00308642" C="0.200617" G="0.200617" T="0.595679"/>
      <pos A="0.00308642" C="0.398148" G="0.595679" T="0.00308642"/>
      <pos A="0.00308642" C="0.00308642" G="0.200617" T="0.79321"/>
      <pos A="0.00308642" C="0.00308642" G="0.200617" T="0.79321"/>
      <pos A="0.79321" C="0.200617" G="0.00308642" T="0.00308642"/>
      <pos A="0.200617" C="0.200617" G="0.595679" T="0.00308642"/>
      <pos A="0.00308642" C="0.00308642" G="0.990741" T="0.00308642"/>
      <pos A="0.79321" C="0.00308642" G="0.00308642" T="0.200617"/>
      <pos A="0.00308642" C="0.00308642" G="0.79321" T="0.200617"/>
      <pos A="0.00308642" C="0.00308642" G="0.200617" T="0.79321"/>
      <pos A="0.79321" C="0.200617" G="0.00308642" T="0.00308642"/>
      <pos A="0.00308642" C="0.79321" G="0.200617" T="0.00308642"/>
      <pos A="0.00308642" C="0.00308642" G="0.200617" T="0.79321"/>
      <pos A="0.200617" C="0.200617" G="0.595679" T="0.00308642"/>
      <pos A="0.00308642" C="0.00308642" G="0.990741" T="0.00308642"/>
      <pos A="0.200617" C="0.00308642" G="0.79321" T="0.00308642"/>
      <pos A="0.79321" C="0.200617" G="0.00308642" T="0.00308642"/>
      <pos A="0.200617" C="0.79321" G="0.00308642" T="0.00308642"/>
    </motif>
    <motif db="0" id="M79" alt="O79" length="40" nsites="8" evalue="1.3e-003">
      <pos A="0.00308642" C="0.990741" G="0.00308642" T="0.00308642"/>
      <pos A="0.00308642" C="0.00308642" G="0.00308642" T="0.990741"/>
      <pos A="0.00308642" C="0.00308642" G="0.990741" T="0.00308642"/>
      <pos A="0.00308642" C="0.00308642" G="0.990741" T="0.00308642"/>
      <pos A="0.00308642" C="0.990741" G="0.00308642" T="0.00308642"/>
      <pos A="0.00308642" C="0.00308642" G="0.990741" T="0.00308642"/>
      <pos A="0.00308642" C="0.990741" G="0.00308642" T="0.00308642"/>
      <pos A="0.00308642" C="0.990741" G="0.00308642" T="0.00308642"/>
      <pos A="0.00308642" C="0.990741" G="0.00308642" T="0.00308642"/>
      <pos A="0.00308642" C="0.990741" G="0.00308642" T="0.00308642"/>
      <pos A="0.00308642" C="0.990741" G="0.00308642" T="0.00308642"/>
      <pos A="0.00308642" C="0.00308642" G="0.00308642" T="0.990741"/>
      <pos A="0.00308642" C="0.00308642" G="0.00308642" T="0.990741"/>
      <pos A="0.00308642" C="0.990741" G="0.00308642" T="0.00308642"/>
      <pos A="0.00308642" C="0.990741" G="0.00308642" T="0.00308642"/>
      <pos A="0.00308642" C="0.990741" G="0.00308642" T="0.00308642"/>
      <pos A="0.00308642" C="0.00308642" G="0.990741" T="0.00308642"/>
      <pos A="0.00308642" C="0.990741" G="0.00308642" T="0.00308642"/>
      <pos A="0.00308642" C="0.990741" G="0.00308642" T="0.00308642"/>
      <pos A="0.00308642" C="0.990741" G="0.00308642" T="0.00308642"/>
      <pos A="0.00308642" C="0.00308642" G="0.990741" T="0.00308642"/>
      <pos A="0.00308642" C="0.990741" G="0.00308642" T="0.00308642"/>
      <pos A="0.990741" C="0.00308642" G="0.00308642" T="0.00308642"/>
      <pos A="0.00308642" C="0.00308642" G="0.990741" T="0.00308642"/>
      <pos A="0.00308642" C="0.990741" G="0.00308642" T="0.00308642"/>
      <pos A="0.00308642" C="0.00308642" G="0.990741" T="0.00308642"/>
      <pos A="0.00308642" C="0.990741" G="0.00308642" T="0.00308642"/>
      <pos A="0.00308642" C="0.990741" G="0.00308642" T="0.00308642"/>
      <pos A="0.00308642" C="0.990741" G="0.00308642" T="0.00308642"/>
      <pos A="0.00308642" C="0.00308642" G="0.00308642" T="0.990741"/>
      <pos A="0.00308642" C="0.00308642" G="0.990741" T="0.00308642"/>
      <pos A="0.00308642" C="0.00308642" G="0.990741" T="0.00308642"/>
      <pos A="0.00308642" C="0.00308642" G="0.990741" T="0.00308642"/>
      <pos A="0.00308642" C="0.00308642" G="0.990741" T="0.00308642"/>
      <pos A="0.00308642" C="0.00308642" G="0.990741" T="0.00308642"/>
      <pos A="0.00308642" C="0.00308642" G="0.00308642" T="0.990741"/>
      <pos A="0.00308642" C="0.990741" G="0.00308642" T="0.00308642"/>
      <pos A="0.00308642" C="0.990741" G="0.00308642" T="0.00308642"/>
      <pos A="0.00308642" C="0.990741" G="0.00308642" T="0.00308642"/>
      <pos A="0.00308642" C="0.00308642" G="0.00308642" T="0.990741"/>
    </motif>
    <motif db="0" id="M8" alt="O8" length="40" nsites="8" evalue="1.3e-003">
      <pos A="0.204361" C="0.279255" G="0.283936" T="0.232446"/>
      <pos A="0.269893" C="0.274575" G="0.209043" T="0.246489"/>
      <pos A="0.209043" C="0.312021" G="0.36351" T="0.115426"/>
      <pos A="0.138831" C="0.293298" G="0.489892" T="0.0779793"/>
      <pos A="0.204361" C="0.377553" G="0.185639" T="0.232446"/>
      <pos A="0.232446" C="0.195" G="0.283936" T="0.288617"/>
      <pos A="0.223085" C="0.321383" G="0.372872" T="0.0826607"/>
      <pos A="0.340106" C="0.265213" G="0.227766" T="0.166916"/>
      <pos A="0.312021" C="0.195" G="0.340106" T="0.152873"/>
      <pos A="0.157554" C="0.30266" G="0.227766" T="0.312021"/>
      <pos A="0.162234" C="0.36351" G="0.246489" T="0.227766"/>
      <pos A="0.0686183" C="0.30266" G="0.30266" T="0.326063"/>
      <pos A="0.185639" C="0.241808" G="0.433722" T="0.138831"/>
      <pos A="0.316702" C="0.246489" G="0.260532" T="0.176277"/>
      <pos A="0.190319" C="0.260532" G="0.372872" T="0.176277"/>
      <pos A="0.134149" C="0.415" G="0.260532" T="0.190319"/>
      <pos A="0.218404" C="0.209043" G="0.260532" T="0.312021"/>
      <pos A="0.124788" C="0.176277" G="0.461807" T="0.237128"/>
      <pos A="0.223085" C="0.410318" G="0.0779793" T="0.288617"/>
      <pos A="0.190319" C="0.349468" G="0.335425" T="0.124788"/>
      <pos A="0.162234" C="0.25117" G="0.461807" T="0.124788"/>
      <pos A="0.25117" C="0.218404" G="0.283936" T="0.246489"/>
      <pos A="0.0592563" C="0.223085" G="0.583509" T="0.134149"/>
      <pos A="0.265213" C="0.213723" G="0.30266" T="0.218404"/>
      <pos A="0.162234" C="0.232446" G="0.340106" T="0.265213"/>
      <pos A="0.25117" C="0.297978" G="0.152873" T="0.297978"/>
      <pos A="0.166916" C="0.241808" G="0.372872" T="0.218404"/>
      <pos A="0.297978" C="0.241808" G="0.241808" T="0.218404"/>
      <pos A="0.269893" C="0.330745" G="0.101384" T="0.297978"/>
      <pos A="0.382233" C="0.340106" G="0.190319" T="0.0873412"/>
      <pos A="0.232446" C="0.195" G="0.433722" T="0.138831"/>
      <pos A="0.176277" C="0.241808" G="0.386915" T="0.195"/>
      <pos A="0.190319" C="0.349468" G="0.330745" T="0.129469"/>
      <pos A="0.129469" C="0.30266" G="0.372872" T="0.195"/>
      <pos A="0.25117" C="0.372872" G="0.227766" T="0.148192"/>
      <pos A="0.223085" C="0.36351" G="0.171596" T="0.241808"/>
      <pos A="0.124788" C="0.255851" G="0.340106" T="0.279255"/>
      <pos A="0.185639" C="0.241808" G="0.213723" T="0.35883"/>
      <pos A="0.120107" C="0.368191" G="0.35883" T="0.152873"/>
      <pos A="0.190319" C="0.293298" G="0.316702" T="0.199681"/>
    </motif>
    <motif db="0" id="M81" alt="O81" length="40" nsites="8" evalue="1.3e-003">
      <pos A="0.303677" C="0.217794" G="0.00308642" T="0.475443"/>
      <pos A="0.174852" C="0.303677" G="0.432502" T="0.0889699"/>
      <pos A="0.346618" C="0.647209" G="0.00308642" T="0.00308642"/>
      <pos A="0.217794" C="0.260736" G="0.38956" T="0.131911"/>
      <pos A="0.346618" C="0.131911" G="0.260736" T="0.260736"/>
      <pos A="0.174852" C="0.432502" G="0.346618" T="0.0460277"/>
      <pos A="0.217794" C="0.260736" G="0.217794" T="0.303677"/>
      <pos A="0.217794" C="0.217794" G="0.38956" T="0.174852"/>
      <pos A="0.131911" C="0.217794" G="0.604268" T="0.0460277"/>
      <pos A="0.475443" C="0.217794" G="0.260736" T="0.0460277"/>
      <pos A="0.0889699" C="0.647209" G="0.0460277" T="0.217794"/>
      <pos A="0.303677" C="0.131911" G="0.217794" T="0.346618"/>
      <pos A="0.0460277" C="0.346618" G="0.475443" T="0.131911"/>
      <pos A="0.217794" C="0.131911" G="0.260736" T="0.38956"/>
      <pos A="0.0460277" C="0.346618" G="0.346618" T="0.260736"/>
      <pos A="0.131911" C="0.260736" G="0.260736" T="0.346618"/>
      <pos A="0.174852" C="0.604268" G="0.217794" T="0.00308642"/>
      <pos A="0.217794" C="0.432502" G="0.0889699" T="0.260736"/>
      <pos A="0.260736" C="0.260736" G="0.303677" T="0.174852"/>
      <pos A="0.346618" C="0.38956" G="0.217794" T="0.0460277"/>
      <pos A="0.0889699" C="0.303677" G="0.131911" T="0.475443"/>
      <pos A="0.131911" C="0.38956" G="0.217794" T="0.260736"/>
      <pos A="0.38956" C="0.217794" G="0.174852" T="0.217794"/>
      <pos A="0.174852" C="0.0889699" G="0.475443" T="0.260736"/>
      <pos A="0.217794" C="0.561325" G="0.174852" T="0.0460277"/>
      <pos A="0.346618" C="0.346618" G="0.303677" T="0.00308642"/>
      <pos A="0.131911" C="0.432502" G="0.346618" T="0.0889699"/>
      <pos A="0.346618" C="0.475443" G="0.174852" T="0.00308642"/>
      <pos A="0.260736" C="0.0889699" G="0.346618" T="0.303677"/>
      <pos A="0.0889699" C="0.174852" G="0.475443" T="0.260736"/>
      <pos A="0.260736" C="0.174852" G="0.303677" T="0.260736"/>
      <pos A="0.0889699" C="0.432502" G="0.303677" T="0.174852"/>
      <pos A="0.303677" C="0.00308642" G="0.174852" T="0.518384"/>
      <pos A="0.131911" C="0.217794" G="0.432502" T="0.217794"/>
      <pos A="0.217794" C="0.303677" G="0.0889699" T="0.38956"/>
      <pos A="0.346618" C="0.432502" G="0.217794" T="0.00308642"/>
      <pos A="0.38956" C="0.38956" G="0.0889699" T="0.131911"/>
      <pos A="0.303677" C="0.260736" G="0.217794" T="0.217794"/>
      <pos A="0.303677" C="0.0889699" G="0.475443" T="0.131911"/>
      <pos A="0.217794" C="0.217794" G="0.217794" T="0.346618"/>
    </motif>
    <motif db="0" id="M82" alt="O82" length="40" nsites="8" evalue="1.3e-003">
      <pos A="0.332304" C="0.661523" G="0.00308642" T="0.00308642"/>
      <pos A="0.00308642" C="0.661523" G="0.00308642" T="0.332304"/>
      <pos A="0.00308642" C="0.990741" G="0.00308642" T="0.00308642"/>
      <pos A="0.00308642" C="0.00308642" G="0.661523" T="0.332304"/>
      <pos A="0.661523" C="0.00308642" G="0.332304" T="0.00308642"/>
      <pos A="0.332304" C="0.00308642" G="0.661523" T="0.00308642"/>
      <pos A="0.00308642" C="0.00308642" G="0.00308642" T="0.990741"/>
      <pos A="0.00308642" C="0.332304" G="0.661523" T="0.00308642"/>
      <pos A="0.00308642" C="0.332304" G="0.661523" T="0.00308642"/>
      <pos A="0.661523" C="0.00308642" G="0.332304" T="0.00308642"/>
      <pos A="0.00308642" C="0.00308642" G="0.990741" T="0.00308642"/>
      <pos A="0.00308642" C="0.990741" G="0.00308642" T="0.00308642"/>
      <pos A="0.332304" C="0.00308642" G="0.661523" T="0.00308642"/>
      <pos A="0.00308642" C="0.661523" G="0.332304" T="0.00308642"/>
      <pos A="0.332304" C="0.661523" G="0.00308642" T="0.00308642"/>
      <pos A="0.332304" C="0.00308642" G="0.661523" T="0.00308642"/>
      <pos A="0.332304" C="0.00308642" G="0.661523" T="0.00308642"/>
      <pos A="0.00308642" C="0.332304" G="0.661523" T="0.00308642"/>
      <pos A="0.332304" C="0.00308642" G="0.661523" T="0.00308642"/>
      <pos A="0.00308642" C="0.990741" G="0.00308642" T="0.00308642"/>
      <pos A="0.332304" C="0.00308642" G="0.661523" T="0.00308642"/>
      <pos A="0.00308642" C="0.00308642" G="0.990741" T="0.00308642"/>
      <pos A="0.00308642" C="0.990741" G="0.00308642" T="0.00308642"/>
      <pos A="0.990741" C="0.00308642" G="0.00308642" T="0.00308642"/>
      <pos A="0.332304" C="0.00308642" G="0.661523" T="0.00308642"/>
      <pos A="0.00308642" C="0.332304" G="0.661523" T="0.00308642"/>
      <pos A="0.00308642" C="0.661523" G="0.00308642" T="0.332304"/>
      <pos A="0.00308642" C="0.00308642" G="0.990741" T="0.00308642"/>
      <pos A="0.332304" C="0.00308642" G="0.00308642" T="0.661523"/>
      <pos A="0.00308642" C="0.332304" G="0.661523" T="0.00308642"/>
      <pos A="0.00308642" C="0.332304" G="0.661523" T="0.00308642"/>
      <pos A="0.332304" C="0.00308642" G="0.661523" T="0.00308642"/>
      <pos A="0.990741" C="0.00308642" G="0.00308642" T="0.00308642"/>
      <pos A="0.332304" C="0.00308642" G="0.00308642" T="0.661523"/>
      <pos A="0.00308642" C="0.332304" G="0.661523" T="0.00308642"/>
      <pos A="0.332304" C="0.00308642" G="0.661523" T="0.00308642"/>
      <pos A="0.00308642" C="0.661523" G="0.332304" T="0.00308642"/>
      <pos A="0.332304" C="0.00308642" G="0.00308642" T="0.661523"/>
      <pos A="0.00308642" C="0.00308642" G="0.990741" T="0.00308642"/>
      <pos A="0.332304" C="0.661523" G="0.00308642" T="0.00308642"/>
    </motif>
    <motif db="0" id="M83" alt="O83" length="40" nsites="8" evalue="1.3e-003">
      <pos A="0.00308642" C="0.14418" G="0.849647" T="0.00308642"/>
      <pos A="0.567461" C="0.14418" G="0.285273" T="0.00308642"/>
      <pos A="0.426366" C="0.00308642" G="0.00308642" T="0.567461"/>
      <pos A="0.00308642" C="0.14418" G="0.708554" T="0.14418"/>
      <pos A="0.00308642" C="0.00308642" G="0.849647" T="0.14418"/>
      <pos A="0.285273" C="0.14418" G="0.567461" T="0.00308642"/>
      <pos A="0.00308642" C="0.14418" G="0.567461" T="0.285273"/>
      <pos A="0.426366" C="0.00308642" G="0.426366" T="0.14418"/>
      <pos A="0.14418" C="0.567461" G="0.285273" T="0.00308642"/>
      <pos A="0.14418" C="0.708554" G="0.14418" T="0.00308642"/>
      <pos A="0.426366" C="0.285273" G="0.285273" T="0.00308642"/>
      <pos A="0.00308642" C="0.14418" G="0.285273" T="0.567461"/>
      <pos A="0.426366" C="0.00308642" G="0.285273" T="0.285273"/>
      <pos A="0.00308642" C="0.00308642" G="0.849647" T="0.14418"/>
      <pos A="0.285273" C="0.708554" G="0.00308642" T="0.00308642"/>
      <pos A="0.00308642" C="0.426366" G="0.285273" T="0.285273"/>
      <pos A="0.00308642" C="0.567461" G="0.14418" T="0.285273"/>
      <pos A="0.00308642" C="0.567461" G="0.426366" T="0.00308642"/>
      <pos A="0.849647" C="0.00308642" G="0.00308642" T="0.14418"/>
      <pos A="0.708554" C="0.285273" G="0.00308642" T="0.00308642"/>
      <pos A="0.00308642" C="0.849647" G="0.14418" T="0.00308642"/>
      <pos A="0.426366" C="0.426366" G="0.00308642" T="0.14418"/>
      <pos A="0.567461" C="0.00308642" G="0.14418" T="0.285273"/>
      <pos A="0.285273" C="0.14418" G="0.285273" T="0.285273"/>
      <pos A="0.00308642" C="0.567461" G="0.00308642" T="0.426366"/>
      <pos A="0.00308642" C="0.14418" G="0.426366" T="0.426366"/>
      <pos A="0.285273" C="0.285273" G="0.00308642" T="0.426366"/>
      <pos A="0.00308642" C="0.285273" G="0.426366" T="0.285273"/>
      <pos A="0.426366" C="0.14418" G="0.00308642" T="0.426366"/>
      <pos A="0.567461" C="0.00308642" G="0.285273" T="0.14418"/>
      <pos A="0.849647" C="0.00308642" G="0.14418" T="0.00308642"/>
      <pos A="0.567461" C="0.00308642" G="0.285273" T="0.14418"/>
      <pos A="0.285273" C="0.285273" G="0.00308642" T="0.426366"/>
      <pos A="0.285273" C="0.285273" G="0.285273" T="0.14418"/>
      <pos A="0.00308642" C="0.708554" G="0.00308642" T="0.285273"/>
      <pos A="0.285273" C="0.567461" G="0.00308642" T="0.14418"/>
      <pos A="0.14418" C="0.00308642" G="0.567461" T="0.285273"/>
      <pos A="0.14418" C="0.00308642" G="0.426366" T="0.426366"/>
      <pos A="0.708554" C="0.14418" G="0.14418" T="0.00308642"/>
      <pos A="0.567461" C="0.285273" G="0.00308642" T="0.14418"/>
    </motif>
    <motif db="0" id="M84" alt="O84" length="40" nsites="8" evalue="1.3e-003">
      <pos A="0.0579565" C="0.387174" G="0.332304" T="0.222565"/>
      <pos A="0.140261" C="0.469479" G="0.359739" T="0.0305215"/>
      <pos A="0.414609" C="0.0579565" G="0.414609" T="0.112826"/>
      <pos A="0.112826" C="0.442043" G="0.387174" T="0.0579565"/>
      <pos A="0.277435" C="0.469479" G="0.19513" T="0.0579565"/>
      <pos A="0.167696" C="0.277435" G="0.222565" T="0.332304"/>
      <pos A="0.112826" C="0.359739" G="0.332304" T="0.19513"/>
      <pos A="0.140261" C="0.222565" G="0.332304" T="0.30487"/>
      <pos A="0.140261" C="0.277435" G="0.414609" T="0.167696"/>
      <pos A="0.0579565" C="0.332304" G="0.524349" T="0.0853906"/>
      <pos A="0.140261" C="0.30487" G="0.30487" T="0.25"/>
      <pos A="0.140261" C="0.359739" G="0.332304" T="0.167696"/>
      <pos A="0.140261" C="0.469479" G="0.359739" T="0.0305215"/>
      <pos A="0.140261" C="0.167696" G="0.496914" T="0.19513"/>
      <pos A="0.0853906" C="0.112826" G="0.716392" T="0.0853906"/>
      <pos A="0.222565" C="0.30487" G="0.387174" T="0.0853906"/>
      <pos A="0.140261" C="0.140261" G="0.496914" T="0.222565"/>
      <pos A="0.140261" C="0.277435" G="0.332304" T="0.25"/>
      <pos A="0.140261" C="0.30487" G="0.332304" T="0.222565"/>
      <pos A="0.112826" C="0.524349" G="0.25" T="0.112826"/>
      <pos A="0.00308642" C="0.277435" G="0.30487" T="0.414609"/>
      <pos A="0.112826" C="0.414609" G="0.359739" T="0.112826"/>
      <pos A="0.167696" C="0.167696" G="0.579218" T="0.0853906"/>
      <pos A="0.0853906" C="0.496914" G="0.387174" T="0.0305215"/>
      <pos A="0.0305215" C="0.579218" G="0.0853906" T="0.30487"/>
      <pos A="0.25" C="0.496914" G="0.0853906" T="0.167696"/>
      <pos A="0.442043" C="0.0853906" G="0.359739" T="0.112826"/>
      <pos A="0.112826" C="0.414609" G="0.414609" T="0.0579565"/>
      <pos A="0.442043" C="0.30487" G="0.0853906" T="0.167696"/>
      <pos A="0.0305215" C="0.25" G="0.551784" T="0.167696"/>
      <pos A="0.140261" C="0.469479" G="0.0305215" T="0.359739"/>
      <pos A="0.0305215" C="0.688957" G="0.112826" T="0.167696"/>
      <pos A="0.112826" C="0.19513" G="0.332304" T="0.359739"/>
      <pos A="0.0853906" C="0.387174" G="0.19513" T="0.332304"/>
      <pos A="0.167696" C="0.277435" G="0.332304" T="0.222565"/>
      <pos A="0.112826" C="0.551784" G="0.25" T="0.0853906"/>
      <pos A="0.387174" C="0.222565" G="0.140261" T="0.25"/>
      <pos A="0.140261" C="0.30487" G="0.414609" T="0.140261"/>
      <pos A="0.414609" C="0.30487" G="0.167696" T="0.112826"/>
      <pos A="0.222565" C="0.277435" G="0.19513" T="0.30487"/>
    </motif>
    <motif db="0" id="M85" alt="O85" length="40" nsites="8" evalue="1.3e-003">
      <pos A="0.190319" C="0.209043" G="0.443084" T="0.157554"/>
      <pos A="0.162234" C="0.382233" G="0.180958" T="0.274575"/>
      <pos A="0.195" C="0.461807" G="0.241808" T="0.101384"/>
      <pos A="0.176277" C="0.274575" G="0.30266" T="0.246489"/>
      <pos A="0.190319" C="0.152873" G="0.415" T="0.241808"/>
      <pos A="0.143511" C="0.42436" G="0.232446" T="0.199681"/>
      <pos A="0.106064" C="0.213723" G="0.368191" T="0.312021"/>
      <pos A="0.255851" C="0.400957" G="0.157554" T="0.185639"/>
      <pos A="0.25117" C="0.30266" G="0.279255" T="0.166916"/>
      <pos A="0.190319" C="0.218404" G="0.349468" T="0.241808"/>
      <pos A="0.400957" C="0.185639" G="0.148192" T="0.265213"/>
      <pos A="0.110746" C="0.162234" G="0.443084" T="0.283936"/>
      <pos A="0.255851" C="0.335425" G="0.344787" T="0.0639368"/>
      <pos A="0.274575" C="0.283936" G="0.232446" T="0.209043"/>
      <pos A="0.157554" C="0.316702" G="0.405638" T="0.120107"/>
      <pos A="0.218404" C="0.157554" G="0.400957" T="0.223085"/>
      <pos A="0.213723" C="0.176277" G="0.42436" T="0.185639"/>
      <pos A="0.176277" C="0.429042" G="0.260532" T="0.134149"/>
      <pos A="0.213723" C="0.368191" G="0.340106" T="0.0779793"/>
      <pos A="0.0779793" C="0.227766" G="0.410318" T="0.283936"/>
      <pos A="0.274575" C="0.232446" G="0.213723" T="0.279255"/>
      <pos A="0.246489" C="0.312021" G="0.227766" T="0.213723"/>
      <pos A="0.297978" C="0.223085" G="0.330745" T="0.148192"/>
      <pos A="0.288617" C="0.349468" G="0.176277" T="0.185639"/>
      <pos A="0.138831" C="0.330745" G="0.316702" T="0.213723"/>
      <pos A="0.180958" C="0.209043" G="0.185639" T="0.42436"/>
      <pos A="0.157554" C="0.297978" G="0.35883" T="0.185639"/>
      <pos A="0.148192" C="0.42436" G="0.260532" T="0.166916"/>
      <pos A="0.209043" C="0.279255" G="0.368191" T="0.143511"/>
      <pos A="0.241808" C="0.288617" G="0.274575" T="0.195"/>
      <pos A="0.349468" C="0.213723" G="0.283936" T="0.152873"/>
      <pos A="0.237128" C="0.25117" G="0.176277" T="0.335425"/>
      <pos A="0.134149" C="0.471169" G="0.152873" T="0.241808"/>
      <pos A="0.199681" C="0.297978" G="0.199681" T="0.30266"/>
      <pos A="0.199681" C="0.30734" G="0.326063" T="0.166916"/>
      <pos A="0.213723" C="0.166916" G="0.443084" T="0.176277"/>
      <pos A="0.134149" C="0.344787" G="0.396276" T="0.124788"/>
      <pos A="0.162234" C="0.218404" G="0.391595" T="0.227766"/>
      <pos A="0.227766" C="0.209043" G="0.415" T="0.148192"/>
      <pos A="0.279255" C="0.260532" G="0.134149" T="0.326063"/>
    </motif>
    <motif db="0" id="M86" alt="O86" length="40" nsites="8" evalue="1.3e-003">
      <pos A="0.171596" C="0.330745" G="0.30266" T="0.195"/>
      <pos A="0.143511" C="0.35883" G="0.185639" T="0.312021"/>
      <pos A="0.143511" C="0.461807" G="0.354148" T="0.0405333"/>
      <pos A="0.176277" C="0.283936" G="0.340106" T="0.199681"/>
      <pos A="0.316702" C="0.162234" G="0.316702" T="0.204361"/>
      <pos A="0.241808" C="0.330745" G="0.312021" T="0.115426"/>
      <pos A="0.382233" C="0.195" G="0.199681" T="0.223085"/>
      <pos A="0.255851" C="0.260532" G="0.25117" T="0.232446"/>
      <pos A="0.0873412" C="0.152873" G="0.560105" T="0.199681"/>
      <pos A="0.227766" C="0.260532" G="0.340106" T="0.171596"/>
      <pos A="0.209043" C="0.195" G="0.485212" T="0.110746"/>
      <pos A="0.152873" C="0.241808" G="0.391595" T="0.213723"/>
      <pos A="0.30266" C="0.288617" G="0.246489" T="0.162234"/>
      <pos A="0.0967032" C="0.209043" G="0.461807" T="0.232446"/>
      <pos A="0.0873412" C="0.30266" G="0.368191" T="0.241808"/>
      <pos A="0.204361" C="0.368191" G="0.269893" T="0.157554"/>
      <pos A="0.391595" C="0.199681" G="0.148192" T="0.260532"/>
      <pos A="0.227766" C="0.30266" G="0.344787" T="0.124788"/>
      <pos A="0.255851" C="0.330745" G="0.246489" T="0.166916"/>
      <pos A="0.0779793" C="0.274575" G="0.368191" T="0.279255"/>
      <pos A="0.195" C="0.237128" G="0.246489" T="0.321383"/>
      <pos A="0.171596" C="0.42436" G="0.110746" T="0.293298"/>
      <pos A="0.199681" C="0.288617" G="0.326063" T="0.185639"/>
      <pos A="0.288617" C="0.312021" G="0.218404" T="0.180958"/>
      <pos A="0.241808" C="0.180958" G="0.36351" T="0.213723"/>
      <pos A="0.190319" C="0.297978" G="0.372872" T="0.138831"/>
      <pos A="0.152873" C="0.42436" G="0.180958" T="0.241808"/>
      <pos A="0.30266" C="0.265213" G="0.223085" T="0.209043"/>
      <pos A="0.120107" C="0.246489" G="0.485212" T="0.148192"/>
      <pos A="0.185639" C="0.335425" G="0.237128" T="0.241808"/>
      <pos A="0.227766" C="0.288617" G="0.321383" T="0.162234"/>
      <pos A="0.227766" C="0.232446" G="0.386915" T="0.152873"/>
      <pos A="0.260532" C="0.195" G="0.316702" T="0.227766"/>
      <pos A="0.321383" C="0.36351" G="0.199681" T="0.115426"/>
      <pos A="0.148192" C="0.199681" G="0.330745" T="0.321383"/>
      <pos A="0.134149" C="0.227766" G="0.400957" T="0.237128"/>
      <pos A="0.129469" C="0.241808" G="0.527339" T="0.101384"/>
      <pos A="0.213723" C="0.326063" G="0.162234" T="0.297978"/>
      <pos A="0.157554" C="0.293298" G="0.400957" T="0.148192"/>
      <pos A="0.223085" C="0.293298" G="0.166916" T="0.316702"/>
    </motif>
    <motif db="0" id="M87" alt="O87" length="40" nsites="8" evalue="1.3e-003">
      <pos A="0.275867" C="0.35582" G="0.238242" T="0.13007"/>
      <pos A="0.228836" C="0.35582" G="0.20532" T="0.210024"/>
      <pos A="0.14418" C="0.233539" G="0.337007" T="0.285273"/>
      <pos A="0.191211" C="0.224133" G="0.365227" T="0.21943"/>
      <pos A="0.0924454" C="0.337007" G="0.388742" T="0.181804"/>
      <pos A="0.308789" C="0.28057" G="0.247648" T="0.162993"/>
      <pos A="0.210024" C="0.20532" G="0.313492" T="0.271164"/>
      <pos A="0.242945" C="0.247648" G="0.322899" T="0.186508"/>
      <pos A="0.181804" C="0.257055" G="0.346414" T="0.214727"/>
      <pos A="0.162993" C="0.210024" G="0.388742" T="0.238242"/>
      <pos A="0.210024" C="0.275867" G="0.266461" T="0.247648"/>
      <pos A="0.148883" C="0.247648" G="0.341711" T="0.261758"/>
      <pos A="0.177101" C="0.360523" G="0.289976" T="0.172399"/>
      <pos A="0.13007" C="0.21943" G="0.351117" T="0.299383"/>
      <pos A="0.21943" C="0.266461" G="0.435773" T="0.0783358"/>
      <pos A="0.318196" C="0.412258" G="0.14418" T="0.125368"/>
      <pos A="0.0877422" C="0.379335" G="0.360523" T="0.172399"/>
      <pos A="0.20532" C="0.318196" G="0.214727" T="0.261758"/>
      <pos A="0.351117" C="0.21943" G="0.257055" T="0.172399"/>
      <pos A="0.238242" C="0.341711" G="0.242945" T="0.177101"/>
      <pos A="0.153586" C="0.365227" G="0.327601" T="0.153586"/>
      <pos A="0.195914" C="0.379335" G="0.228836" T="0.195914"/>
      <pos A="0.275867" C="0.167696" G="0.337007" T="0.21943"/>
      <pos A="0.271164" C="0.148883" G="0.242945" T="0.337007"/>
      <pos A="0.162993" C="0.398148" G="0.275867" T="0.162993"/>
      <pos A="0.224133" C="0.158289" G="0.459289" T="0.158289"/>
      <pos A="0.0971486" C="0.440476" G="0.35582" T="0.106555"/>
      <pos A="0.43107" C="0.210024" G="0.20532" T="0.153586"/>
      <pos A="0.134773" C="0.322899" G="0.426366" T="0.115961"/>
      <pos A="0.162993" C="0.20532" G="0.374632" T="0.257055"/>
      <pos A="0.186508" C="0.299383" G="0.257055" T="0.257055"/>
      <pos A="0.120665" C="0.261758" G="0.384039" T="0.233539"/>
      <pos A="0.083039" C="0.308789" G="0.327601" T="0.28057"/>
      <pos A="0.233539" C="0.388742" G="0.186508" T="0.191211"/>
      <pos A="0.195914" C="0.224133" G="0.228836" T="0.351117"/>
      <pos A="0.0971486" C="0.289976" G="0.393445" T="0.21943"/>
      <pos A="0.327601" C="0.35582" G="0.13007" T="0.186508"/>
      <pos A="0.242945" C="0.308789" G="0.172399" T="0.275867"/>
      <pos A="0.398148" C="0.20532" G="0.332304" T="0.0642272"/>
      <pos A="0.148883" C="0.181804" G="0.332304" T="0.337007"/>
    </motif>
    <motif db="0" id="M88" alt="O88" length="40" nsites="8" evalue="1.3e-003">
      <pos A="0.279255" C="0.106064" G="0.326063" T="0.288617"/>
      <pos A="0.326063" C="0.237128" G="0.293298" T="0.143511"/>
      <pos A="0.110746" C="0.120107" G="0.522658" T="0.246489"/>
      <pos A="0.115426" C="0.405638" G="0.36351" T="0.115426"/>
      <pos A="0.227766" C="0.209043" G="0.297978" T="0.265213"/>
      <pos A="0.152873" C="0.330745" G="0.223085" T="0.293298"/>
      <pos A="0.237128" C="0.227766" G="0.246489" T="0.288617"/>
      <pos A="0.204361" C="0.260532" G="0.438403" T="0.0967032"/>
      <pos A="0.148192" C="0.274575" G="0.452445" T="0.124788"/>
      <pos A="0.162234" C="0.42436" G="0.176277" T="0.237128"/>
      <pos A="0.166916" C="0.195" G="0.41968" T="0.218404"/>
      <pos A="0.120107" C="0.349468" G="0.368191" T="0.162234"/>
      <pos A="0.120107" C="0.377553" G="0.316702" T="0.185639"/>
      <pos A="0.190319" C="0.237128" G="0.349468" T="0.223085"/>
      <pos A="0.415" C="0.185639" G="0.237128" T="0.162234"/>
      <pos A="0.148192" C="0.35883" G="0.297978" T="0.195"/>
      <pos A="0.157554" C="0.340106" G="0.180958" T="0.321383"/>
      <pos A="0.260532" C="0.25117" G="0.330745" T="0.157554"/>
      <pos A="0.283936" C="0.368191" G="0.0686183" T="0.279255"/>
      <pos A="0.157554" C="0.232446" G="0.36351" T="0.246489"/>
      <pos A="0.148192" C="0.223085" G="0.41968" T="0.209043"/>
      <pos A="0.377553" C="0.218404" G="0.316702" T="0.0873412"/>
      <pos A="0.204361" C="0.171596" G="0.471169" T="0.152873"/>
      <pos A="0.227766" C="0.415" G="0.232446" T="0.124788"/>
      <pos A="0.246489" C="0.255851" G="0.190319" T="0.30734"/>
      <pos A="0.223085" C="0.30734" G="0.36351" T="0.106064"/>
      <pos A="0.223085" C="0.246489" G="0.288617" T="0.241808"/>
      <pos A="0.0967032" C="0.297978" G="0.386915" T="0.218404"/>
      <pos A="0.148192" C="0.340106" G="0.312021" T="0.199681"/>
      <pos A="0.138831" C="0.335425" G="0.209043" T="0.316702"/>
      <pos A="0.171596" C="0.260532" G="0.340106" T="0.227766"/>
      <pos A="0.241808" C="0.265213" G="0.326063" T="0.166916"/>
      <pos A="0.166916" C="0.190319" G="0.330745" T="0.312021"/>
      <pos A="0.335425" C="0.213723" G="0.199681" T="0.25117"/>
      <pos A="0.335425" C="0.316702" G="0.199681" T="0.148192"/>
      <pos A="0.157554" C="0.400957" G="0.232446" T="0.209043"/>
      <pos A="0.115426" C="0.297978" G="0.340106" T="0.246489"/>
      <pos A="0.274575" C="0.30734" G="0.330745" T="0.0873412"/>
      <pos A="0.223085" C="0.213723" G="0.30734" T="0.255851"/>
      <pos A="0.176277" C="0.288617" G="0.283936" T="0.25117"/>
    </motif>
    <motif db="0" id="M9" alt="O9" length="40" nsites="8" evalue="1.3e-003">
      <pos A="0.00308642" C="0.311728" G="0.311728" T="0.373457"/>
      <pos A="0.00308642" C="0.435185" G="0.311728" T="0.25"/>
      <pos A="0.188272" C="0.435185" G="0.0648148" T="0.311728"/>
      <pos A="0.188272" C="0.558642" G="0.188272" T="0.0648148"/>
      <pos A="0.126543" C="0.188272" G="0.126543" T="0.558642"/>
      <pos A="0.0648148" C="0.0648148" G="0.188272" T="0.682099"/>
      <pos A="0.0648148" C="0.558642" G="0.25" T="0.126543"/>
      <pos A="0.126543" C="0.25" G="0.25" T="0.373457"/>
      <pos A="0.25" C="0.311728" G="0.188272" T="0.25"/>
      <pos A="0.188272" C="0.682099" G="0.00308642" T="0.126543"/>
      <pos A="0.126543" C="0.126543" G="0.25" T="0.496914"/>
      <pos A="0.25" C="0.25" G="0.435185" T="0.0648148"/>
      <pos A="0.0648148" C="0.496914" G="0.25" T="0.188272"/>
      <pos A="0.188272" C="0.25" G="0.126543" T="0.435185"/>
      <pos A="0.0648148" C="0.373457" G="0.188272" T="0.373457"/>
      <pos A="0.188272" C="0.373457" G="0.25" T="0.188272"/>
      <pos A="0.126543" C="0.25" G="0.558642" T="0.0648148"/>
      <pos A="0.496914" C="0.0648148" G="0.188272" T="0.25"/>
      <pos A="0.00308642" C="0.311728" G="0.435185" T="0.25"/>
      <pos A="0.188272" C="0.0648148" G="0.62037" T="0.126543"/>
      <pos A="0.0648148" C="0.496914" G="0.435185" T="0.00308642"/>
      <pos A="0.25" C="0.188272" G="0.435185" T="0.126543"/>
      <pos A="0.0648148" C="0.311728" G="0.558642" T="0.0648148"/>
      <pos A="0.311728" C="0.126543" G="0.311728" T="0.25"/>
      <pos A="0.126543" C="0.0648148" G="0.62037" T="0.188272"/>
      <pos A="0.126543" C="0.311728" G="0.311728" T="0.25"/>
      <pos A="0.0648148" C="0.25" G="0.25" T="0.435185"/>
      <pos A="0.25" C="0.25" G="0.496914" T="0.00308642"/>
      <pos A="0.496914" C="0.188272" G="0.126543" T="0.188272"/>
      <pos A="0.25" C="0.25" G="0.435185" T="0.0648148"/>
      <pos A="0.25" C="0.25" G="0.373457" T="0.126543"/>
      <pos A="0.00308642" C="0.496914" G="0.188272" T="0.311728"/>
      <pos A="0.0648148" C="0.311728" G="0.00308642" T="0.62037"/>
      <pos A="0.311728" C="0.188272" G="0.311728" T="0.188272"/>
      <pos A="0.00308642" C="0.0648148" G="0.682099" T="0.25"/>
      <pos A="0.373457" C="0.0648148" G="0.311728" T="0.25"/>
      <pos A="0.25" C="0.126543" G="0.62037" T="0.00308642"/>
      <pos A="0.558642" C="0.188272" G="0.188272" T="0.0648148"/>
      <pos A="0.126543" C="0.126543" G="0.311728" T="0.435185"/>
      <pos A="0.311728" C="0.0648148" G="0.25" T="0.373457"/>
    </motif>
    <motif db="0" id="M90" alt="O90" length="40" nsites="8" evalue="1.3e-003">
      <pos A="0.00308642" C="0.00308642" G="0.00308642" T="0.990741"/>
      <pos A="0.00308642" C="0.00308642" G="0.990741" T="0.00308642"/>
      <pos A="0.00308642" C="0.990741" G="0.00308642" T="0.00308642"/>
      <pos A="0.990741" C="0.00308642" G="0.00308642" T="0.00308642"/>
      <pos A="0.00308642" C="0.990741" G="0.00308642" T="0.00308642"/>
      <pos A="0.00308642" C="0.00308642" G="0.00308642" T="0.990741"/>
      <pos A="0.00308642" C="0.00308642" G="0.990741" T="0.00308642"/>
      <pos A="0.00308642" C="0.00308642" G="0.00308642" T="0.990741"/>
      <pos A="0.00308642" C="0.00308642" G="0.990741" T="0.00308642"/>
      <pos A="0.00308642" C="0.00308642" G="0.990741" T="0.00308642"/>
      <pos A="0.00308642" C="0.00308642" G="0.990741" T="0.00308642"/>
      <pos A="0.990741" C="0.00308642" G="0.00308642" T="0.00308642"/>
      <pos A="0.00308642" C="0.990741" G="0.00308642" T="0.00308642"/>
      <pos A="0.00308642" C="0.990741" G="0.00308642" T="0.00308642"/>
      <pos A="0.00308642" C="0.00308642" G="0.990741" T="0.00308642"/>
      <pos A="0.00308642" C="0.00308642" G="0.990741" T="0.00308642"/>
      <pos A="0.00308642" C="0.00308642" G="0.990741" T="0.00308642"/>
      <pos A="0.00308642" C="0.990741" G="0.00308642" T="0.00308642"/>
      <pos A="0.00308642" C="0.00308642" G="0.990741" T="0.00308642"/>
      <pos A="0.00308642" C="0.990741" G="0.00308642" T="0.00308642"/>
      <pos A="0.00308642" C="0.00308642" G="0.990741" T="0.00308642"/>
      <pos A="0.00308642" C="0.00308642" G="0.00308642" T="0.990741"/>
      <pos A="0.00308642" C="0.00308642" G="0.990741" T="0.00308642"/>
      <pos A="0.00308642" C="0.00308642" G="0.990741" T="0.00308642"/>
      <pos A="0.00308642" C="0.00308642" G="0.990741" T="0.00308642"/>
      <pos A="0.00308642" C="0.990741" G="0.00308642" T="0.00308642"/>
      <pos A="0.00308642" C="0.00308642" G="0.990741" T="0.00308642"/>
      <pos A="0.00308642" C="0.00308642" G="0.990741" T="0.00308642"/>
      <pos A="0.00308642" C="0.00308642" G="0.990741" T="0.00308642"/>
      <pos A="0.990741" C="0.00308642" G="0.00308642" T="0.00308642"/>
      <pos A="0.990741" C="0.00308642" G="0.00308642" T="0.00308642"/>
      <pos A="0.00308642" C="0.00308642" G="0.990741" T="0.00308642"/>
      <pos A="0.00308642" C="0.00308642" G="0.00308642" T="0.990741"/>
      <pos A="0.00308642" C="0.00308642" G="0.990741" T="0.00308642"/>
      <pos A="0.00308642" C="0.990741" G="0.00308642" T="0.00308642"/>
      <pos A="0.00308642" C="0.990741" G="0.00308642" T="0.00308642"/>
      <pos A="0.00308642" C="0.00308642" G="0.990741" T="0.00308642"/>
      <pos A="0.990741" C="0.00308642" G="0.00308642" T="0.00308642"/>
      <pos A="0.00308642" C="0.00308642" G="0.990741" T="0.00308642"/>
      <pos A="0.00308642" C="0.990741" G="0.00308642" T="0.00308642"/>
    </motif>
    <motif db="0" id="M91" alt="O91" length="40" nsites="8" evalue="1.3e-003">
      <pos A="0.293573" C="0.158013" G="0.390402" T="0.158013"/>
      <pos A="0.390402" C="0.254841" G="0.235476" T="0.119281"/>
      <pos A="0.158013" C="0.177379" G="0.448499" T="0.21611"/>
      <pos A="0.0224523" C="0.467865" G="0.467865" T="0.0418183"/>
      <pos A="0.158013" C="0.525962" G="0.274207" T="0.0418183"/>
      <pos A="0.119281" C="0.21611" G="0.371036" T="0.293573"/>
      <pos A="0.332304" C="0.0418183" G="0.545328" T="0.0805491"/>
      <pos A="0.235476" C="0.467865" G="0.177379" T="0.119281"/>
      <pos A="0.254841" C="0.293573" G="0.0805491" T="0.371036"/>
      <pos A="0.196744" C="0.158013" G="0.293573" T="0.35167"/>
      <pos A="0.138647" C="0.158013" G="0.506597" T="0.196744"/>
      <pos A="0.21611" C="0.158013" G="0.409768" T="0.21611"/>
      <pos A="0.138647" C="0.448499" G="0.177379" T="0.235476"/>
      <pos A="0.254841" C="0.177379" G="0.254841" T="0.312938"/>
      <pos A="0.177379" C="0.506597" G="0.235476" T="0.0805491"/>
      <pos A="0.235476" C="0.448499" G="0.0805491" T="0.235476"/>
      <pos A="0.0999151" C="0.371036" G="0.332304" T="0.196744"/>
      <pos A="0.119281" C="0.293573" G="0.196744" T="0.390402"/>
      <pos A="0.177379" C="0.332304" G="0.312938" T="0.177379"/>
      <pos A="0.0999151" C="0.274207" G="0.390402" T="0.235476"/>
      <pos A="0.177379" C="0.254841" G="0.506597" T="0.0611842"/>
      <pos A="0.235476" C="0.525962" G="0.138647" T="0.0999151"/>
      <pos A="0.177379" C="0.196744" G="0.332304" T="0.293573"/>
      <pos A="0.332304" C="0.138647" G="0.235476" T="0.293573"/>
      <pos A="0.254841" C="0.274207" G="0.409768" T="0.0611842"/>
      <pos A="0.409768" C="0.196744" G="0.0611842" T="0.332304"/>
      <pos A="0.196744" C="0.390402" G="0.21611" T="0.196744"/>
      <pos A="0.293573" C="0.138647" G="0.312938" T="0.254841"/>
      <pos A="0.390402" C="0.332304" G="0.0999151" T="0.177379"/>
      <pos A="0.312938" C="0.177379" G="0.254841" T="0.254841"/>
      <pos A="0.0224523" C="0.235476" G="0.390402" T="0.35167"/>
      <pos A="0.235476" C="0.254841" G="0.332304" T="0.177379"/>
      <pos A="0.0224523" C="0.177379" G="0.622791" T="0.177379"/>
      <pos A="0.196744" C="0.235476" G="0.409768" T="0.158013"/>
      <pos A="0.35167" C="0.0611842" G="0.332304" T="0.254841"/>
      <pos A="0.138647" C="0.235476" G="0.158013" T="0.467865"/>
      <pos A="0.35167" C="0.274207" G="0.119281" T="0.254841"/>
      <pos A="0.0999151" C="0.371036" G="0.390402" T="0.138647"/>
      <pos A="0.177379" C="0.409768" G="0.254841" T="0.158013"/>
      <pos A="0.196744" C="0.196744" G="0.254841" T="0.35167"/>
    </motif>
    <motif db="0" id="M92" alt="O92" length="40" nsites="8" evalue="1.3e-003">
      <pos A="0.243977" C="0.15244" G="0.383695" T="0.219888"/>
      <pos A="0.205435" C="0.301792" G="0.383695" T="0.109079"/>
      <pos A="0.243977" C="0.162075" G="0.34997" T="0.243977"/>
      <pos A="0.099443" C="0.369241" G="0.301792" T="0.229524"/>
      <pos A="0.190982" C="0.383695" G="0.292156" T="0.133167"/>
      <pos A="0.224706" C="0.311427" G="0.272885" T="0.190982"/>
      <pos A="0.190982" C="0.253614" G="0.364424" T="0.190982"/>
      <pos A="0.181346" C="0.272885" G="0.268067" T="0.277703"/>
      <pos A="0.205435" C="0.258432" G="0.32588" T="0.210253"/>
      <pos A="0.109079" C="0.205435" G="0.388513" T="0.296974"/>
      <pos A="0.157257" C="0.407784" G="0.205435" T="0.229524"/>
      <pos A="0.186164" C="0.190982" G="0.321063" T="0.301792"/>
      <pos A="0.142803" C="0.311427" G="0.402966" T="0.142803"/>
      <pos A="0.118714" C="0.431873" G="0.118714" T="0.330698"/>
      <pos A="0.234342" C="0.292156" G="0.205435" T="0.268067"/>
      <pos A="0.316245" C="0.210253" G="0.186164" T="0.287338"/>
      <pos A="0.292156" C="0.200617" G="0.321063" T="0.186164"/>
      <pos A="0.205435" C="0.378877" G="0.224706" T="0.190982"/>
      <pos A="0.210253" C="0.398148" G="0.253614" T="0.137985"/>
      <pos A="0.099443" C="0.489687" G="0.287338" T="0.123532"/>
      <pos A="0.210253" C="0.441508" G="0.205435" T="0.142803"/>
      <pos A="0.219888" C="0.200617" G="0.340334" T="0.23916"/>
      <pos A="0.0946252" C="0.374059" G="0.369241" T="0.162075"/>
      <pos A="0.321063" C="0.23916" G="0.15244" T="0.287338"/>
      <pos A="0.243977" C="0.301792" G="0.359606" T="0.0946252"/>
      <pos A="0.316245" C="0.118714" G="0.359606" T="0.205435"/>
      <pos A="0.142803" C="0.296974" G="0.359606" T="0.200617"/>
      <pos A="0.109079" C="0.243977" G="0.388513" T="0.258432"/>
      <pos A="0.263249" C="0.335516" G="0.219888" T="0.181346"/>
      <pos A="0.23916" C="0.166893" G="0.296974" T="0.296974"/>
      <pos A="0.142803" C="0.248795" G="0.523411" T="0.0849896"/>
      <pos A="0.190982" C="0.330698" G="0.234342" T="0.243977"/>
      <pos A="0.398148" C="0.113896" G="0.224706" T="0.263249"/>
      <pos A="0.268067" C="0.243977" G="0.374059" T="0.113896"/>
      <pos A="0.28252" C="0.263249" G="0.292156" T="0.162075"/>
      <pos A="0.277703" C="0.137985" G="0.253614" T="0.330698"/>
      <pos A="0.0801719" C="0.272885" G="0.398148" T="0.248795"/>
      <pos A="0.253614" C="0.157257" G="0.28252" T="0.306609"/>
      <pos A="0.133167" C="0.412601" G="0.186164" T="0.268067"/>
      <pos A="0.296974" C="0.359606" G="0.272885" T="0.0705363"/>
    </motif>
    <motif db="0" id="M93" alt="O93" length="40" nsites="8" evalue="1.3e-003">
      <pos A="0.238242" C="0.162993" G="0.384039" T="0.214727"/>
      <pos A="0.0642272" C="0.468695" G="0.29468" T="0.172399"/>
      <pos A="0.285273" C="0.271164" G="0.177101" T="0.266461"/>
      <pos A="0.398148" C="0.0877422" G="0.285273" T="0.228836"/>
      <pos A="0.28057" C="0.275867" G="0.337007" T="0.106555"/>
      <pos A="0.148883" C="0.266461" G="0.304086" T="0.28057"/>
      <pos A="0.210024" C="0.341711" G="0.200617" T="0.247648"/>
      <pos A="0.252352" C="0.322899" G="0.266461" T="0.158289"/>
      <pos A="0.21943" C="0.20532" G="0.454586" T="0.120665"/>
      <pos A="0.271164" C="0.247648" G="0.167696" T="0.313492"/>
      <pos A="0.181804" C="0.186508" G="0.407555" T="0.224133"/>
      <pos A="0.200617" C="0.275867" G="0.337007" T="0.186508"/>
      <pos A="0.20532" C="0.341711" G="0.247648" T="0.20532"/>
      <pos A="0.101852" C="0.426366" G="0.181804" T="0.289976"/>
      <pos A="0.181804" C="0.393445" G="0.120665" T="0.304086"/>
      <pos A="0.111258" C="0.191211" G="0.43107" T="0.266461"/>
      <pos A="0.200617" C="0.388742" G="0.318196" T="0.0924454"/>
      <pos A="0.261758" C="0.393445" G="0.195914" T="0.148883"/>
      <pos A="0.21943" C="0.36993" G="0.289976" T="0.120665"/>
      <pos A="0.228836" C="0.247648" G="0.29468" T="0.228836"/>
      <pos A="0.083039" C="0.299383" G="0.435773" T="0.181804"/>
      <pos A="0.162993" C="0.210024" G="0.388742" T="0.238242"/>
      <pos A="0.233539" C="0.247648" G="0.327601" T="0.191211"/>
      <pos A="0.304086" C="0.360523" G="0.210024" T="0.125368"/>
      <pos A="0.200617" C="0.224133" G="0.35582" T="0.21943"/>
      <pos A="0.111258" C="0.214727" G="0.449882" T="0.224133"/>
      <pos A="0.242945" C="0.29468" G="0.299383" T="0.162993"/>
      <pos A="0.313492" C="0.242945" G="0.247648" T="0.195914"/>
      <pos A="0.228836" C="0.177101" G="0.416961" T="0.177101"/>
      <pos A="0.412258" C="0.214727" G="0.20532" T="0.167696"/>
      <pos A="0.238242" C="0.200617" G="0.191211" T="0.36993"/>
      <pos A="0.14418" C="0.261758" G="0.421664" T="0.172399"/>
      <pos A="0.083039" C="0.299383" G="0.252352" T="0.365227"/>
      <pos A="0.242945" C="0.416961" G="0.167696" T="0.172399"/>
      <pos A="0.200617" C="0.228836" G="0.393445" T="0.177101"/>
      <pos A="0.238242" C="0.313492" G="0.257055" T="0.191211"/>
      <pos A="0.308789" C="0.214727" G="0.299383" T="0.177101"/>
      <pos A="0.177101" C="0.289976" G="0.388742" T="0.14418"/>
      <pos A="0.327601" C="0.384039" G="0.186508" T="0.101852"/>
      <pos A="0.313492" C="0.289976" G="0.115961" T="0.28057"/>
    </motif>
    <motif db="0" id="M94" alt="O94" length="40" nsites="8" evalue="1.3e-003">
      <pos A="0.332304" C="0.661523" G="0.00308642" T="0.00308642"/>
      <pos A="0.332304" C="0.332304" G="0.00308642" T="0.332304"/>
      <pos A="0.332304" C="0.332304" G="0.332304" T="0.00308642"/>
      <pos A="0.00308642" C="0.332304" G="0.661523" T="0.00308642"/>
      <pos A="0.332304" C="0.661523" G="0.00308642" T="0.00308642"/>
      <pos A="0.332304" C="0.00308642" G="0.00308642" T="0.661523"/>
      <pos A="0.00308642" C="0.332304" G="0.332304" T="0.332304"/>
      <pos A="0.661523" C="0.00308642" G="0.332304" T="0.00308642"/>
      <pos A="0.332304" C="0.00308642" G="0.661523" T="0.00308642"/>
      <pos A="0.332304" C="0.00308642" G="0.332304" T="0.332304"/>
      <pos A="0.332304" C="0.332304" G="0.00308642" T="0.332304"/>
      <pos A="0.00308642" C="0.00308642" G="0.00308642" T="0.990741"/>
      <pos A="0.00308642" C="0.332304" G="0.00308642" T="0.661523"/>
      <pos A="0.00308642" C="0.00308642" G="0.00308642" T="0.990741"/>
      <pos A="0.00308642" C="0.00308642" G="0.990741" T="0.00308642"/>
      <pos A="0.00308642" C="0.990741" G="0.00308642" T="0.00308642"/>
      <pos A="0.00308642" C="0.661523" G="0.00308642" T="0.332304"/>
      <pos A="0.00308642" C="0.00308642" G="0.990741" T="0.00308642"/>
      <pos A="0.00308642" C="0.661523" G="0.00308642" T="0.332304"/>
      <pos A="0.00308642" C="0.00308642" G="0.990741" T="0.00308642"/>
      <pos A="0.332304" C="0.00308642" G="0.661523" T="0.00308642"/>
      <pos A="0.00308642" C="0.990741" G="0.00308642" T="0.00308642"/>
      <pos A="0.332304" C="0.332304" G="0.00308642" T="0.332304"/>
      <pos A="0.00308642" C="0.990741" G="0.00308642" T="0.00308642"/>
      <pos A="0.00308642" C="0.661523" G="0.332304" T="0.00308642"/>
      <pos A="0.332304" C="0.332304" G="0.332304" T="0.00308642"/>
      <pos A="0.00308642" C="0.00308642" G="0.990741" T="0.00308642"/>
      <pos A="0.00308642" C="0.990741" G="0.00308642" T="0.00308642"/>
      <pos A="0.990741" C="0.00308642" G="0.00308642" T="0.00308642"/>
      <pos A="0.00308642" C="0.00308642" G="0.990741" T="0.00308642"/>
      <pos A="0.00308642" C="0.661523" G="0.00308642" T="0.332304"/>
      <pos A="0.332304" C="0.332304" G="0.332304" T="0.00308642"/>
      <pos A="0.00308642" C="0.661523" G="0.00308642" T="0.332304"/>
      <pos A="0.00308642" C="0.661523" G="0.332304" T="0.00308642"/>
      <pos A="0.00308642" C="0.332304" G="0.332304" T="0.332304"/>
      <pos A="0.00308642" C="0.00308642" G="0.661523" T="0.332304"/>
      <pos A="0.332304" C="0.661523" G="0.00308642" T="0.00308642"/>
      <pos A="0.332304" C="0.661523" G="0.00308642" T="0.00308642"/>
      <pos A="0.00308642" C="0.00308642" G="0.00308642" T="0.990741"/>
      <pos A="0.332304" C="0.332304" G="0.00308642" T="0.332304"/>
    </motif>
    <motif db="0" id="M95" alt="O95" length="40" nsites="8" evalue="1.3e-003">
      <pos A="0.157407" C="0.62037" G="0.157407" T="0.0648148"/>
      <pos A="0.466049" C="0.00308642" G="0.126543" T="0.404321"/>
      <pos A="0.126543" C="0.25" G="0.342593" T="0.280864"/>
      <pos A="0.126543" C="0.157407" G="0.496914" T="0.219136"/>
      <pos A="0.0648148" C="0.219136" G="0.25" T="0.466049"/>
      <pos A="0.435185" C="0.280864" G="0.0648148" T="0.219136"/>
      <pos A="0.0648148" C="0.373457" G="0.311728" T="0.25"/>
      <pos A="0.095679" C="0.188272" G="0.527778" T="0.188272"/>
      <pos A="0.25" C="0.219136" G="0.311728" T="0.219136"/>
      <pos A="0.126543" C="0.311728" G="0.342593" T="0.219136"/>
      <pos A="0.126543" C="0.342593" G="0.25" T="0.280864"/>
      <pos A="0.095679" C="0.188272" G="0.404321" T="0.311728"/>
      <pos A="0.0648148" C="0.311728" G="0.527778" T="0.095679"/>
      <pos A="0.342593" C="0.342593" G="0.25" T="0.0648148"/>
      <pos A="0.188272" C="0.25" G="0.342593" T="0.219136"/>
      <pos A="0.095679" C="0.219136" G="0.527778" T="0.157407"/>
      <pos A="0.311728" C="0.435185" G="0.095679" T="0.157407"/>
      <pos A="0.188272" C="0.219136" G="0.527778" T="0.0648148"/>
      <pos A="0.219136" C="0.342593" G="0.126543" T="0.311728"/>
      <pos A="0.157407" C="0.404321" G="0.126543" T="0.311728"/>
      <pos A="0.188272" C="0.404321" G="0.280864" T="0.126543"/>
      <pos A="0.373457" C="0.311728" G="0.25" T="0.0648148"/>
      <pos A="0.095679" C="0.25" G="0.188272" T="0.466049"/>
      <pos A="0.25" C="0.496914" G="0.157407" T="0.095679"/>
      <pos A="0.466049" C="0.095679" G="0.311728" T="0.126543"/>
      <pos A="0.0648148" C="0.095679" G="0.682099" T="0.157407"/>
      <pos A="0.25" C="0.0648148" G="0.62037" T="0.0648148"/>
      <pos A="0.157407" C="0.25" G="0.466049" T="0.126543"/>
      <pos A="0.373457" C="0.311728" G="0.095679" T="0.219136"/>
      <pos A="0.527778" C="0.0648148" G="0.126543" T="0.280864"/>
      <pos A="0.311728" C="0.280864" G="0.157407" T="0.25"/>
      <pos A="0.219136" C="0.126543" G="0.373457" T="0.280864"/>
      <pos A="0.435185" C="0.157407" G="0.280864" T="0.126543"/>
      <pos A="0.126543" C="0.25" G="0.404321" T="0.219136"/>
      <pos A="0.219136" C="0.188272" G="0.373457" T="0.219136"/>
      <pos A="0.435185" C="0.404321" G="0.0648148" T="0.095679"/>
      <pos A="0.095679" C="0.219136" G="0.342593" T="0.342593"/>
      <pos A="0.0648148" C="0.466049" G="0.219136" T="0.25"/>
      <pos A="0.219136" C="0.466049" G="0.0339506" T="0.280864"/>
      <pos A="0.188272" C="0.404321" G="0.188272" T="0.219136"/>
    </motif>
    <motif db="0" id="M96" alt="O96" length="40" nsites="8" evalue="1.3e-003">
      <pos A="0.188272" C="0.435185" G="0.0648148" T="0.311728"/>
      <pos A="0.00308642" C="0.25" G="0.25" T="0.496914"/>
      <pos A="0.188272" C="0.496914" G="0.311728" T="0.00308642"/>
      <pos A="0.188272" C="0.435185" G="0.188272" T="0.188272"/>
      <pos A="0.00308642" C="0.0648148" G="0.805556" T="0.126543"/>
      <pos A="0.126543" C="0.126543" G="0.682099" T="0.0648148"/>
      <pos A="0.311728" C="0.188272" G="0.496914" T="0.00308642"/>
      <pos A="0.496914" C="0.25" G="0.00308642" T="0.25"/>
      <pos A="0.25" C="0.496914" G="0.25" T="0.00308642"/>
      <pos A="0.0648148" C="0.435185" G="0.25" T="0.25"/>
      <pos A="0.25" C="0.496914" G="0.188272" T="0.0648148"/>
      <pos A="0.188272" C="0.00308642" G="0.435185" T="0.373457"/>
      <pos A="0.311728" C="0.126543" G="0.435185" T="0.126543"/>
      <pos A="0.00308642" C="0.496914" G="0.188272" T="0.311728"/>
      <pos A="0.0648148" C="0.188272" G="0.311728" T="0.435185"/>
      <pos A="0.126543" C="0.126543" G="0.311728" T="0.435185"/>
      <pos A="0.0648148" C="0.25" G="0.682099" T="0.00308642"/>
      <pos A="0.25" C="0.682099" G="0.0648148" T="0.00308642"/>
      <pos A="0.126543" C="0.311728" G="0.00308642" T="0.558642"/>
      <pos A="0.126543" C="0.373457" G="0.00308642" T="0.496914"/>
      <pos A="0.188272" C="0.188272" G="0.373457" T="0.25"/>
      <pos A="0.25" C="0.00308642" G="0.496914" T="0.25"/>
      <pos A="0.188272" C="0.496914" G="0.25" T="0.0648148"/>
      <pos A="0.311728" C="0.00308642" G="0.25" T="0.435185"/>
      <pos A="0.373457" C="0.373457" G="0.25" T="0.00308642"/>
      <pos A="0.0648148" C="0.126543" G="0.435185" T="0.373457"/>
      <pos A="0.126543" C="0.188272" G="0.496914" T="0.188272"/>
      <pos A="0.00308642" C="0.00308642" G="0.682099" T="0.311728"/>
      <pos A="0.188272" C="0.435185" G="0.126543" T="0.25"/>
      <pos A="0.00308642" C="0.373457" G="0.311728" T="0.311728"/>
      <pos A="0.25" C="0.188272" G="0.188272" T="0.373457"/>
      <pos A="0.25" C="0.126543" G="0.311728" T="0.311728"/>
      <pos A="0.25" C="0.373457" G="0.25" T="0.126543"/>
      <pos A="0.373457" C="0.311728" G="0.0648148" T="0.25"/>
      <pos A="0.00308642" C="0.435185" G="0.435185" T="0.126543"/>
      <pos A="0.00308642" C="0.126543" G="0.558642" T="0.311728"/>
      <pos A="0.126543" C="0.311728" G="0.25" T="0.311728"/>
      <pos A="0.435185" C="0.00308642" G="0.25" T="0.311728"/>
      <pos A="0.25" C="0.496914" G="0.126543" T="0.126543"/>
      <pos A="0.25" C="0.188272" G="0.311728" T="0.25"/>
    </motif>
    <motif db="0" id="M97" alt="O97" length="40" nsites="8" evalue="1.3e-003">
      <pos A="0.204361" C="0.42436" G="0.199681" T="0.171596"/>
      <pos A="0.209043" C="0.316702" G="0.166916" T="0.30734"/>
      <pos A="0.260532" C="0.185639" G="0.265213" T="0.288617"/>
      <pos A="0.237128" C="0.269893" G="0.255851" T="0.237128"/>
      <pos A="0.148192" C="0.255851" G="0.400957" T="0.195"/>
      <pos A="0.265213" C="0.269893" G="0.274575" T="0.190319"/>
      <pos A="0.148192" C="0.344787" G="0.326063" T="0.180958"/>
      <pos A="0.283936" C="0.106064" G="0.508615" T="0.101384"/>
      <pos A="0.138831" C="0.447765" G="0.269893" T="0.143511"/>
      <pos A="0.185639" C="0.340106" G="0.344787" T="0.129469"/>
      <pos A="0.143511" C="0.382233" G="0.30266" T="0.171596"/>
      <pos A="0.288617" C="0.195" G="0.162234" T="0.354148"/>
      <pos A="0.209043" C="0.190319" G="0.42436" T="0.176277"/>
      <pos A="0.129469" C="0.349468" G="0.344787" T="0.176277"/>
      <pos A="0.0967032" C="0.35883" G="0.279255" T="0.265213"/>
      <pos A="0.106064" C="0.35883" G="0.269893" T="0.265213"/>
      <pos A="0.283936" C="0.143511" G="0.499254" T="0.0732988"/>
      <pos A="0.195" C="0.368191" G="0.255851" T="0.180958"/>
      <pos A="0.349468" C="0.134149" G="0.382233" T="0.134149"/>
      <pos A="0.293298" C="0.25117" G="0.199681" T="0.255851"/>
      <pos A="0.129469" C="0.326063" G="0.223085" T="0.321383"/>
      <pos A="0.30266" C="0.335425" G="0.152873" T="0.209043"/>
      <pos A="0.176277" C="0.312021" G="0.241808" T="0.269893"/>
      <pos A="0.190319" C="0.138831" G="0.429042" T="0.241808"/>
      <pos A="0.209043" C="0.349468" G="0.316702" T="0.124788"/>
      <pos A="0.152873" C="0.185639" G="0.452445" T="0.209043"/>
      <pos A="0.0920217" C="0.171596" G="0.433722" T="0.30266"/>
      <pos A="0.204361" C="0.349468" G="0.269893" T="0.176277"/>
      <pos A="0.335425" C="0.223085" G="0.227766" T="0.213723"/>
      <pos A="0.218404" C="0.368191" G="0.326063" T="0.0873412"/>
      <pos A="0.227766" C="0.241808" G="0.288617" T="0.241808"/>
      <pos A="0.134149" C="0.143511" G="0.35883" T="0.36351"/>
      <pos A="0.204361" C="0.382233" G="0.274575" T="0.138831"/>
      <pos A="0.223085" C="0.354148" G="0.274575" T="0.148192"/>
      <pos A="0.124788" C="0.489892" G="0.138831" T="0.246489"/>
      <pos A="0.204361" C="0.218404" G="0.312021" T="0.265213"/>
      <pos A="0.237128" C="0.260532" G="0.340106" T="0.162234"/>
      <pos A="0.283936" C="0.288617" G="0.241808" T="0.185639"/>
      <pos A="0.265213" C="0.274575" G="0.316702" T="0.143511"/>
      <pos A="0.246489" C="0.279255" G="0.354148" T="0.120107"/>
    </motif>
    <motif db="0" id="M98" alt="O98" length="40" nsites="8" evalue="1.3e-003">
      <pos A="0.138831" C="0.461807" G="0.195" T="0.204361"/>
      <pos A="0.180958" C="0.503935" G="0.190319" T="0.124788"/>
      <pos A="0.283936" C="0.0873412" G="0.344787" T="0.283936"/>
      <pos A="0.209043" C="0.185639" G="0.485212" T="0.120107"/>
      <pos A="0.227766" C="0.218404" G="0.443084" T="0.110746"/>
      <pos A="0.148192" C="0.36351" G="0.143511" T="0.344787"/>
      <pos A="0.134149" C="0.232446" G="0.410318" T="0.223085"/>
      <pos A="0.110746" C="0.354148" G="0.382233" T="0.152873"/>
      <pos A="0.237128" C="0.241808" G="0.35883" T="0.162234"/>
      <pos A="0.185639" C="0.255851" G="0.377553" T="0.180958"/>
      <pos A="0.274575" C="0.382233" G="0.124788" T="0.218404"/>
      <pos A="0.213723" C="0.396276" G="0.138831" T="0.25117"/>
      <pos A="0.213723" C="0.288617" G="0.180958" T="0.316702"/>
      <pos A="0.288617" C="0.218404" G="0.25117" T="0.241808"/>
      <pos A="0.0732988" C="0.330745" G="0.335425" T="0.260532"/>
      <pos A="0.185639" C="0.213723" G="0.354148" T="0.246489"/>
      <pos A="0.157554" C="0.269893" G="0.405638" T="0.166916"/>
      <pos A="0.30266" C="0.176277" G="0.335425" T="0.185639"/>
      <pos A="0.204361" C="0.30734" G="0.368191" T="0.120107"/>
      <pos A="0.199681" C="0.241808" G="0.25117" T="0.30734"/>
      <pos A="0.124788" C="0.246489" G="0.382233" T="0.246489"/>
      <pos A="0.213723" C="0.35883" G="0.152873" T="0.274575"/>
      <pos A="0.176277" C="0.349468" G="0.157554" T="0.316702"/>
      <pos A="0.0779793" C="0.396276" G="0.349468" T="0.176277"/>
      <pos A="0.152873" C="0.185639" G="0.36351" T="0.297978"/>
      <pos A="0.232446" C="0.297978" G="0.279255" T="0.190319"/>
      <pos A="0.237128" C="0.372872" G="0.246489" T="0.143511"/>
      <pos A="0.326063" C="0.138831" G="0.405638" T="0.129469"/>
      <pos A="0.274575" C="0.223085" G="0.386915" T="0.115426"/>
      <pos A="0.209043" C="0.429042" G="0.180958" T="0.180958"/>
      <pos A="0.377553" C="0.124788" G="0.223085" T="0.274575"/>
      <pos A="0.195" C="0.269893" G="0.382233" T="0.152873"/>
      <pos A="0.171596" C="0.293298" G="0.269893" T="0.265213"/>
      <pos A="0.237128" C="0.274575" G="0.316702" T="0.171596"/>
      <pos A="0.209043" C="0.190319" G="0.42436" T="0.176277"/>
      <pos A="0.171596" C="0.368191" G="0.288617" T="0.171596"/>
      <pos A="0.162234" C="0.330745" G="0.316702" T="0.190319"/>
      <pos A="0.162234" C="0.400957" G="0.195" T="0.241808"/>
      <pos A="0.237128" C="0.269893" G="0.152873" T="0.340106"/>
      <pos A="0.180958" C="0.279255" G="0.293298" T="0.246489"/>
    </motif>
    <motif db="0" id="M99" alt="O99" length="40" nsites="8" evalue="1.3e-003">
      <pos A="0.0392198" C="0.292156" G="0.340334" T="0.328289"/>
      <pos A="0.0873985" C="0.280112" G="0.46078" T="0.171711"/>
      <pos A="0.292156" C="0.316245" G="0.268067" T="0.123532"/>
      <pos A="0.292156" C="0.424646" G="0.123532" T="0.159666"/>
      <pos A="0.376468" C="0.1958" G="0.0753541" T="0.352379"/>
      <pos A="0.135576" C="0.412601" G="0.207844" T="0.243977"/>
      <pos A="0.1958" C="0.46078" G="0.207844" T="0.135576"/>
      <pos A="0.207844" C="0.123532" G="0.46078" T="0.207844"/>
      <pos A="0.256023" C="0.0873985" G="0.533047" T="0.123532"/>
      <pos A="0.183755" C="0.43669" G="0.219888" T="0.159666"/>
      <pos A="0.099443" C="0.231933" G="0.412601" T="0.256023"/>
      <pos A="0.147621" C="0.292156" G="0.46078" T="0.099443"/>
      <pos A="0.171711" C="0.316245" G="0.280112" T="0.231933"/>
      <pos A="0.256023" C="0.135576" G="0.340334" T="0.268067"/>
      <pos A="0.328289" C="0.280112" G="0.292156" T="0.099443"/>
      <pos A="0.231933" C="0.43669" G="0.123532" T="0.207844"/>
      <pos A="0.159666" C="0.219888" G="0.3042" T="0.316245"/>
      <pos A="0.256023" C="0.388513" G="0.171711" T="0.183755"/>
      <pos A="0.496914" C="0.183755" G="0.159666" T="0.159666"/>
      <pos A="0.0873985" C="0.292156" G="0.448736" T="0.171711"/>
      <pos A="0.159666" C="0.328289" G="0.268067" T="0.243977"/>
      <pos A="0.171711" C="0.400557" G="0.328289" T="0.099443"/>
      <pos A="0.256023" C="0.388513" G="0.3042" T="0.0512642"/>
      <pos A="0.1958" C="0.316245" G="0.256023" T="0.231933"/>
      <pos A="0.219888" C="0.256023" G="0.231933" T="0.292156"/>
      <pos A="0.1958" C="0.231933" G="0.340334" T="0.231933"/>
      <pos A="0.376468" C="0.231933" G="0.231933" T="0.159666"/>
      <pos A="0.099443" C="0.352379" G="0.352379" T="0.1958"/>
      <pos A="0.0873985" C="0.557137" G="0.268067" T="0.0873985"/>
      <pos A="0.268067" C="0.099443" G="0.400557" T="0.231933"/>
      <pos A="0.0753541" C="0.316245" G="0.43669" T="0.171711"/>
      <pos A="0.159666" C="0.0873985" G="0.376468" T="0.376468"/>
      <pos A="0.171711" C="0.484869" G="0.231933" T="0.111487"/>
      <pos A="0.256023" C="0.316245" G="0.364424" T="0.0633096"/>
      <pos A="0.159666" C="0.448736" G="0.207844" T="0.183755"/>
      <pos A="0.0633096" C="0.123532" G="0.521002" T="0.292156"/>
      <pos A="0.219888" C="0.243977" G="0.243977" T="0.292156"/>
      <pos A="0.388513" C="0.1958" G="0.231933" T="0.183755"/>
      <pos A="0.388513" C="0.256023" G="0.316245" T="0.0392198"/>
      <pos A="0.135576" C="0.207844" G="0.147621" T="0.508958"/>
    </motif>
  </queries>
  <targets>
    <motif db="0" id="AHR_HUMAN.H11MO.0.B" length="9" nsites="154" evalue="1.0e+000"
        url="http://hocomoco.autosome.ru/motif/AHR_HUMAN.H11MO.0.B">
      <pos A="0.263136" C="0.118683" G="0.366338" T="0.251843"/>
      <pos A="0.0707683" C="0.0772165" G="0.225162" T="0.626854"/>
      <pos A="0.141125" C="0.285009" G="0.13457" T="0.439296"/>
      <pos A="0.0166917" C="0.00871197" G="0.946968" T="0.027628"/>
      <pos A="0.000162232" C="0.976144" G="0.00985194" T="0.0138418"/>
      <pos A="0.0224981" C="0.00529208" G="0.969768" T="0.00244216"/>
      <pos A="0.000162232" C="0.0224981" G="0.00472209" T="0.972618"/>
      <pos A="0.000162232" C="0.000162232" G="0.999513" T="0.000162232"/>
      <pos A="0.279791" C="0.434254" G="0.105056" T="0.180899"/>
    </motif>
    <motif db="0" id="ANDR_HUMAN.H11MO.1.A" length="16" nsites="500" evalue="1.0e+000"
        url="http://hocomoco.autosome.ru/motif/ANDR_HUMAN.H11MO.1.A">
      <pos A="0.361978" C="0.0240452" G="0.455959" T="0.158018"/>
      <pos A="0.108028" C="0.0260448" G="0.807888" T="0.0580384"/>
      <pos A="0.371976" C="0.210008" G="0.224005" T="0.194011"/>
      <pos A="0.825885" C="0.05004" G="0.05004" T="0.0740352"/>
      <pos A="0.00204959" C="0.931864" G="0.030044" T="0.0360428"/>
      <pos A="0.69791" C="0.0240452" G="0.0780344" T="0.20001"/>
      <pos A="0.126025" C="0.230004" G="0.35198" T="0.291992"/>
      <pos A="4.999e-05" C="4.999e-05" G="0.383973" T="0.615927"/>
      <pos A="0.116027" C="0.355979" G="0.39997" T="0.128024"/>
      <pos A="0.146021" C="0.0660368" G="0.0140472" T="0.773895"/>
      <pos A="0.00404919" C="0.0320436" G="0.961858" T="0.00204959"/>
      <pos A="0.0860328" C="0.0420416" G="0.0220456" T="0.84988"/>
      <pos A="0.210008" C="0.170016" G="0.194011" T="0.425965"/>
      <pos A="0.0740352" C="0.805889" G="0.00604879" T="0.114027"/>
      <pos A="0.0920316" C="0.411968" G="0.0140472" T="0.481954"/>
      <pos A="0.142022" C="0.261998" G="0.196011" T="0.39997"/>
    </motif>
    <motif db="0" id="AP2A_HUMAN.H11MO.0.A" length="15" nsites="500" evalue="1.0e+000"
        url="http://hocomoco.autosome.ru/motif/AP2A_HUMAN.H11MO.0.A">
      <pos A="0.416124" C="0.185377" G="0.193138" T="0.205362"/>
      <pos A="0.231121" C="0.0911524" G="0.134692" T="0.543034"/>
      <pos A="0.176775" C="0.0944298" G="0.470182" T="0.258612"/>
      <pos A="0.0108813" C="0.520551" G="0.431413" T="0.0371549"/>
      <pos A="4.999e-05" C="0.99985" G="4.999e-05" T="4.999e-05"/>
      <pos A="4.999e-05" C="0.900843" G="4.999e-05" T="0.099057"/>
      <pos A="0.0509783" C="0.111333" G="0.0128321" T="0.824856"/>
      <pos A="0.00188818" C="4.999e-05" G="0.796457" T="0.201605"/>
      <pos A="0.535277" C="0.0386298" G="0.409205" T="0.0168892"/>
      <pos A="0.14218" C="4.999e-05" G="0.855965" T="0.00180471"/>
      <pos A="4.999e-05" C="4.999e-05" G="0.99985" T="4.999e-05"/>
      <pos A="0.0479051" C="0.556058" G="0.379971" T="0.0160658"/>
      <pos A="0.308242" C="0.38161" G="0.0917715" T="0.218376"/>
      <pos A="0.512988" C="0.0934521" G="0.204267" T="0.189292"/>
      <pos A="0.238522" C="0.148913" G="0.208406" T="0.404159"/>
    </motif>
    <motif db="0" id="AP2B_HUMAN.H11MO.0.B" length="10" nsites="28" evalue="1.0e+000"
        url="http://hocomoco.autosome.ru/motif/AP2B_HUMAN.H11MO.0.B">
      <pos A="0.0402747" C="0.00088968" G="0.780713" T="0.178122"/>
      <pos A="0.00088968" C="0.646804" G="0.245077" T="0.107229"/>
      <pos A="0.00088968" C="0.961884" G="0.00088968" T="0.0363362"/>
      <pos A="0.115106" C="0.571973" G="0.00088968" T="0.312031"/>
      <pos A="0.0757212" C="0.0363362" G="0.887053" T="0.00088968"/>
      <pos A="0.327785" C="0.31597" G="0.355355" T="0.00088968"/>
      <pos A="0.0717827" C="0.0363362" G="0.851606" T="0.0402747"/>
      <pos A="0.00088968" C="0.00088968" G="0.997331" T="0.00088968"/>
      <pos A="0.190922" C="0.123968" G="0.675358" T="0.00975131"/>
      <pos A="0.22243" C="0.446925" G="0.253939" T="0.0767059"/>
    </motif>
    <motif db="0" id="AP2C_HUMAN.H11MO.0.A" length="14" nsites="500" evalue="1.0e+000"
        url="http://hocomoco.autosome.ru/motif/AP2C_HUMAN.H11MO.0.A">
      <pos A="0.3872" C="0.20104" G="0.269563" T="0.142197"/>
      <pos A="0.196086" C="0.123624" G="0.166417" T="0.513874"/>
      <pos A="0.184609" C="0.0998022" G="0.518376" T="0.197212"/>
      <pos A="0.00958288" C="0.506988" G="0.471848" T="0.0115807"/>
      <pos A="0.00385284" C="0.988136" G="0.0079615" T="4.999e-05"/>
      <pos A="0.00191784" C="0.951682" G="0.00239436" T="0.0440054"/>
      <pos A="0.0500552" C="0.13189" G="0.025422" T="0.792633"/>
      <pos A="0.0354071" C="4.999e-05" G="0.917075" T="0.0474675"/>
      <pos A="0.554976" C="0.0254436" G="0.415804" T="0.0037759"/>
      <pos A="0.0734759" C="4.999e-05" G="0.924454" T="0.0020204"/>
      <pos A="4.999e-05" C="4.999e-05" G="0.997967" T="0.00193309"/>
      <pos A="0.0289758" C="0.618174" G="0.340999" T="0.0118516"/>
      <pos A="0.313913" C="0.351519" G="0.0971829" T="0.237385"/>
      <pos A="0.42824" C="0.170536" G="0.24167" T="0.159554"/>
    </motif>
    <motif db="0" id="AP2D_HUMAN.H11MO.0.D" length="14" nsites="5" evalue="1.0e+000"
        url="http://hocomoco.autosome.ru/motif/AP2D_HUMAN.H11MO.0.D">
      <pos A="0.2329" C="0.483698" G="0.2329" T="0.0505016"/>
      <pos A="0.00490196" C="0.00490196" G="0.985294" T="0.00490196"/>
      <pos A="0.00490196" C="0.620497" G="0.187301" T="0.187301"/>
      <pos A="0.00490196" C="0.985294" G="0.00490196" T="0.00490196"/>
      <pos A="0.00490196" C="0.597697" G="0.00490196" T="0.392499"/>
      <pos A="0.00490196" C="0.00490196" G="0.985294" T="0.00490196"/>
      <pos A="0.392499" C="0.2329" G="0.369699" T="0.00490196"/>
      <pos A="0.00490196" C="0.00490196" G="0.985294" T="0.00490196"/>
      <pos A="0.00490196" C="0.00490196" G="0.985294" T="0.00490196"/>
      <pos A="0.00490196" C="0.802896" G="0.187301" T="0.00490196"/>
      <pos A="0.187301" C="0.2329" G="0.392499" T="0.187301"/>
      <pos A="0.00490196" C="0.802896" G="0.187301" T="0.00490196"/>
      <pos A="0.00490196" C="0.187301" G="0.802896" T="0.00490196"/>
      <pos A="0.0505016" C="0.2329" G="0.0505016" T="0.666097"/>
    </motif>
    <motif db="0" id="ARNT2_HUMAN.H11MO.0.D" length="12" nsites="18" evalue="1.0e+000"
        url="http://hocomoco.autosome.ru/motif/ARNT2_HUMAN.H11MO.0.D">
      <pos A="0.193565" C="0.0837457" G="0.584034" T="0.138655"/>
      <pos A="0.16611" C="0.282031" G="0.330839" T="0.22102"/>
      <pos A="0.00138122" C="0.660297" G="0.22102" T="0.117302"/>
      <pos A="0.00138122" C="0.0562909" G="0.940947" T="0.00138122"/>
      <pos A="0.00138122" C="0.00138122" G="0.0562909" T="0.940947"/>
      <pos A="0.00138122" C="0.0562909" G="0.940947" T="0.00138122"/>
      <pos A="0.0562909" C="0.00138122" G="0.879936" T="0.062392"/>
      <pos A="0.16611" C="0.330839" G="0.39185" T="0.111201"/>
      <pos A="0.556579" C="0.00138122" G="0.27593" T="0.16611"/>
      <pos A="0.00138122" C="0.330839" G="0.556579" T="0.111201"/>
      <pos A="0.39185" C="0.00138122" G="0.495568" T="0.111201"/>
      <pos A="0.138655" C="0.584034" G="0.193565" T="0.0837457"/>
    </motif>
    <motif db="0" id="ASCL1_HUMAN.H11MO.0.A" length="14" nsites="480" evalue="1.0e+000"
        url="http://hocomoco.autosome.ru/motif/ASCL1_HUMAN.H11MO.0.A">
      <pos A="0.189596" C="0.437461" G="0.175016" T="0.197928"/>
      <pos A="0.218757" C="0.245834" G="0.160435" T="0.374974"/>
      <pos A="0.220839" C="0.254166" G="0.427046" T="0.0979483"/>
      <pos A="0.00630077" C="0.981098" G="0.00421787" T="0.00838367"/>
      <pos A="0.981098" C="0.00421787" G="5.20725e-05" T="0.0146324"/>
      <pos A="0.00630077" C="0.614507" G="0.358311" T="0.0208811"/>
      <pos A="0.00838367" C="0.979015" G="0.00213497" T="0.0104666"/>
      <pos A="0.00838367" C="0.00213497" G="0.00213497" T="0.987346"/>
      <pos A="0.00421787" C="0.00421787" G="0.976932" T="0.0146324"/>
      <pos A="0.00838367" C="0.781139" G="0.083368" T="0.127109"/>
      <pos A="0.0812851" C="0.420798" G="0.00630077" T="0.491616"/>
      <pos A="0.102114" C="0.385388" G="0.274995" T="0.237503"/>
      <pos A="0.131275" C="0.491616" G="0.0979483" T="0.279161"/>
      <pos A="0.166684" C="0.406217" G="0.152104" T="0.274995"/>
    </motif>
    <motif db="0" id="ASCL2_HUMAN.H11MO.0.D" length="9" nsites="499" evalue="1.0e+000"
        url="http://hocomoco.autosome.ru/motif/ASCL2_HUMAN.H11MO.0.D">
      <pos A="0.262523" C="0.352685" G="0.33866" T="0.046133"/>
      <pos A="0.0020537" C="0.989832" G="0.0040573" T="0.0040573"/>
      <pos A="0.985824" C="0.00606091" G="0.0020537" T="0.00606091"/>
      <pos A="0.00606091" C="0.352685" G="0.587107" T="0.0541475"/>
      <pos A="0.0140753" C="0.979814" G="0.0020537" T="0.0040573"/>
      <pos A="0.0040573" C="0.0040573" G="5.00902e-05" T="0.991835"/>
      <pos A="0.0020537" C="0.0100681" G="0.963785" T="0.0240934"/>
      <pos A="0.00606091" C="0.867612" G="0.0140753" T="0.112252"/>
      <pos A="0.102234" C="0.29458" G="0.00806452" T="0.595121"/>
    </motif>
    <motif db="0" id="ATF1_HUMAN.H11MO.0.B" length="11" nsites="500" evalue="1.0e+000"
        url="http://hocomoco.autosome.ru/motif/ATF1_HUMAN.H11MO.0.B">
      <pos A="0.287992" C="0.359978" G="0.158018" T="0.194011"/>
      <pos A="0.357978" C="0.114027" G="0.361978" T="0.166017"/>
      <pos A="0.35198" C="0.106029" G="0.509948" T="0.0320436"/>
      <pos A="0.0180464" C="0.00604879" G="0.0320436" T="0.943861"/>
      <pos A="0.020046" C="0.010048" G="0.95186" T="0.0180464"/>
      <pos A="0.945861" C="0.010048" G="0.0160468" T="0.0280444"/>
      <pos A="0.0320436" C="0.829884" G="0.0540392" T="0.0840332"/>
      <pos A="0.0240452" C="0.0160468" G="0.875875" T="0.0840332"/>
      <pos A="0.0780344" C="0.317986" G="0.0160468" T="0.587932"/>
      <pos A="0.287992" C="0.465957" G="0.144021" T="0.10203"/>
      <pos A="0.535943" C="0.114027" G="0.186013" T="0.164017"/>
    </motif>
    <motif db="0" id="ATF2_HUMAN.H11MO.0.B" length="11" nsites="500" evalue="1.0e+000"
        url="http://hocomoco.autosome.ru/motif/ATF2_HUMAN.H11MO.0.B">
      <pos A="0.315987" C="0.0880324" G="0.463957" T="0.132024"/>
      <pos A="0.423965" C="0.166017" G="0.383973" T="0.0260448"/>
      <pos A="0.020046" C="0.0240452" G="0.0120476" T="0.943861"/>
      <pos A="0.0160468" C="0.0140472" G="0.939862" T="0.030044"/>
      <pos A="0.903869" C="0.0120476" G="0.0140472" T="0.070036"/>
      <pos A="0.0340432" C="0.361978" G="0.248" T="0.355979"/>
      <pos A="0.00204959" C="0.0420416" G="0.933863" T="0.0220456"/>
      <pos A="0.126025" C="0.0720356" G="0.0260448" T="0.775895"/>
      <pos A="0.158018" C="0.775895" G="0.0360428" T="0.030044"/>
      <pos A="0.875875" C="0.0180464" G="0.0640372" T="0.0420416"/>
      <pos A="0.0620376" C="0.253999" G="0.184013" T="0.49995"/>
    </motif>
    <motif db="0" id="ATF2_HUMAN.H11MO.1.B" length="20" nsites="1293" evalue="1.0e+000"
        url="http://hocomoco.autosome.ru/motif/ATF2_HUMAN.H11MO.1.B">
      <pos A="0.3921" C="0.119113" G="0.135353" T="0.353434"/>
      <pos A="0.371994" C="0.10442" G="0.214233" T="0.309353"/>
      <pos A="0.413754" C="0.101326" G="0.21114" T="0.27378"/>
      <pos A="0.255993" C="0.122206" G="0.187166" T="0.434634"/>
      <pos A="0.28074" C="0.0719395" G="0.566101" T="0.0812195"/>
      <pos A="0.911782" C="0.000792669" G="0.0850862" T="0.00233934"/>
      <pos A="1.93334e-05" C="1.93334e-05" G="1.93334e-05" T="0.999942"/>
      <pos A="1.93334e-05" C="1.93334e-05" G="0.999169" T="0.000792669"/>
      <pos A="0.999942" C="1.93334e-05" G="1.93334e-05" T="1.93334e-05"/>
      <pos A="1.93334e-05" C="0.136126" G="0.0340461" T="0.829808"/>
      <pos A="0.000792669" C="1.93334e-05" G="0.999169" T="1.93334e-05"/>
      <pos A="1.93334e-05" C="1.93334e-05" G="1.93334e-05" T="0.999942"/>
      <pos A="0.0309527" C="0.967462" G="1.93334e-05" T="0.001566"/>
      <pos A="0.999942" C="1.93334e-05" G="1.93334e-05" T="1.93334e-05"/>
      <pos A="1.93334e-05" C="0.0502861" G="0.00775269" T="0.941942"/>
      <pos A="0.12994" C="0.517381" G="0.0997796" T="0.2529"/>
      <pos A="0.42922" C="0.15314" G="0.15546" T="0.26218"/>
      <pos A="0.25986" C="0.163193" G="0.140766" T="0.43618"/>
      <pos A="0.219647" C="0.139993" G="0.143086" T="0.497274"/>
      <pos A="0.311673" C="0.1369" G="0.158553" T="0.392874"/>
    </motif>
    <motif db="0" id="ATF2_HUMAN.H11MO.2.C" length="11" nsites="381" evalue="1.0e+000"
        url="http://hocomoco.autosome.ru/motif/ATF2_HUMAN.H11MO.2.C">
      <pos A="0.322816" C="0.086657" G="0.540606" T="0.0499213"/>
      <pos A="0.509118" C="0.00531357" G="0.480255" T="0.00531357"/>
      <pos A="6.55996e-05" C="6.55996e-05" G="6.55996e-05" T="0.999803"/>
      <pos A="6.55996e-05" C="6.55996e-05" G="0.999803" T="6.55996e-05"/>
      <pos A="0.999803" C="6.55996e-05" G="6.55996e-05" T="6.55996e-05"/>
      <pos A="6.55996e-05" C="0.994555" G="0.00268958" T="0.00268958"/>
      <pos A="6.55996e-05" C="6.55996e-05" G="0.999803" T="6.55996e-05"/>
      <pos A="6.55996e-05" C="6.55996e-05" G="6.55996e-05" T="0.999803"/>
      <pos A="0.188992" C="0.810876" G="6.55996e-05" T="6.55996e-05"/>
      <pos A="0.997179" C="6.55996e-05" G="0.00268958" T="6.55996e-05"/>
      <pos A="0.0446733" C="0.464511" G="0.356927" T="0.133889"/>
    </motif>
    <motif db="0" id="ATOH1_HUMAN.H11MO.0.B" length="9" nsites="500" evalue="1.0e+000"
        url="http://hocomoco.autosome.ru/motif/ATOH1_HUMAN.H11MO.0.B">
      <pos A="0.533943" C="0.0420416" G="0.377974" T="0.0460408"/>
      <pos A="0.323985" C="0.154019" G="0.521946" T="4.999e-05"/>
      <pos A="0.00204959" C="0.995851" G="0.00204959" T="4.999e-05"/>
      <pos A="0.99785" C="4.999e-05" G="4.999e-05" T="0.00204959"/>
      <pos A="4.999e-05" C="0.00804839" G="0.973855" T="0.0180464"/>
      <pos A="0.585933" C="0.379974" G="0.0340432" T="4.999e-05"/>
      <pos A="0.0180464" C="0.00604879" G="0.00204959" T="0.973855"/>
      <pos A="0.00204959" C="4.999e-05" G="0.989852" T="0.00804839"/>
      <pos A="0.0320436" C="0.110028" G="0.721906" T="0.136023"/>
    </motif>
    <motif db="0" id="BC11A_HUMAN.H11MO.0.A" length="17" nsites="500" evalue="1.0e+000"
        url="http://hocomoco.autosome.ru/motif/BC11A_HUMAN.H11MO.0.A">
      <pos A="0.37573" C="0.184625" G="0.286195" T="0.153451"/>
      <pos A="0.55058" C="0.0994705" G="0.224094" T="0.125856"/>
      <pos A="0.500164" C="0.142363" G="0.230714" T="0.126759"/>
      <pos A="0.589982" C="0.0166164" G="0.226051" T="0.167351"/>
      <pos A="0.187435" C="0.160796" G="0.580417" T="0.071352"/>
      <pos A="0.664511" C="0.0145816" G="0.269377" T="0.051531"/>
      <pos A="0.104037" C="0.0144884" G="0.828551" T="0.0529239"/>
      <pos A="0.200417" C="0.0327717" G="0.758546" T="0.00826493"/>
      <pos A="0.880098" C="0.0431253" G="0.0485975" T="0.0281795"/>
      <pos A="0.867864" C="0.00583965" G="0.0555442" T="0.0707524"/>
      <pos A="0.248399" C="0.226047" G="0.502141" T="0.0234139"/>
      <pos A="0.150158" C="0.154992" G="0.0315585" T="0.663292"/>
      <pos A="0.117832" C="0.0724923" G="0.760189" T="0.0494865"/>
      <pos A="0.658749" C="0.064413" G="0.250663" T="0.0261749"/>
      <pos A="0.458785" C="0.143453" G="0.310166" T="0.0875961"/>
      <pos A="0.622702" C="0.078845" G="0.157294" T="0.141159"/>
      <pos A="0.358985" C="0.2047" G="0.318076" T="0.118238"/>
    </motif>
    <motif db="0" id="BHA15_HUMAN.H11MO.0.B" length="11" nsites="500" evalue="1.0e+000"
        url="http://hocomoco.autosome.ru/motif/BHA15_HUMAN.H11MO.0.B">
      <pos A="0.172016" C="0.285993" G="0.471956" T="0.070036"/>
      <pos A="0.15202" C="0.44996" G="0.295991" T="0.10203"/>
      <pos A="0.687912" C="0.0680364" G="0.20001" T="0.0440412"/>
      <pos A="0.279994" C="0.108028" G="0.609928" T="0.00204959"/>
      <pos A="0.0560388" C="0.921866" G="0.0160468" T="0.00604879"/>
      <pos A="0.983853" C="0.00404919" G="0.010048" T="0.00204959"/>
      <pos A="0.00604879" C="0.00404919" G="0.963857" T="0.0260448"/>
      <pos A="0.0540392" C="0.877874" G="0.0640372" T="0.00404919"/>
      <pos A="0.0260448" C="0.0120476" G="0.00404919" T="0.957858"/>
      <pos A="0.00404919" C="0.00404919" G="0.981854" T="0.010048"/>
      <pos A="0.00204959" C="0.14802" G="0.633923" T="0.216007"/>
    </motif>
    <motif db="0" id="BHE23_HUMAN.H11MO.0.D" length="12" nsites="392" evalue="1.0e+000"
        url="http://hocomoco.autosome.ru/motif/BHE23_HUMAN.H11MO.0.D">
      <pos A="0.412586" C="0.0988906" G="0.328424" T="0.160099"/>
      <pos A="0.238523" C="0.192617" G="0.401747" T="0.167113"/>
      <pos A="0.118018" C="0.498023" G="0.26594" T="0.118018"/>
      <pos A="0.577085" C="0.0338562" G="0.288893" T="0.100166"/>
      <pos A="0.11228" C="0.0281178" G="0.239799" T="0.619804"/>
      <pos A="0.568796" C="0.0179163" G="0.290806" T="0.122482"/>
      <pos A="0.104629" C="0.00261413" G="6.37592e-05" T="0.892693"/>
      <pos A="6.37592e-05" C="6.37592e-05" G="0.999809" T="6.37592e-05"/>
      <pos A="0.0128156" C="0.0561719" G="0.614703" T="0.31631"/>
      <pos A="0.098253" C="0.121206" G="0.14416" T="0.636381"/>
      <pos A="0.203456" C="0.114193" G="0.402385" T="0.279967"/>
      <pos A="0.144797" C="0.193254" G="0.381982" T="0.279967"/>
    </motif>
    <motif db="0" id="BHE40_HUMAN.H11MO.0.A" length="10" nsites="500" evalue="1.0e+000"
        url="http://hocomoco.autosome.ru/motif/BHE40_HUMAN.H11MO.0.A">
      <pos A="0.345981" C="0.0840332" G="0.369976" T="0.20001"/>
      <pos A="0.170016" C="0.0140472" G="0.627924" T="0.188012"/>
      <pos A="0.0980304" C="0.89787" G="0.00204959" T="0.00204959"/>
      <pos A="0.943861" C="0.0120476" G="0.0160468" T="0.0280444"/>
      <pos A="0.00804839" C="0.929864" G="0.0160468" T="0.0460408"/>
      <pos A="0.0520396" C="0.0420416" G="0.89987" T="0.00604879"/>
      <pos A="0.0460408" C="0.0140472" G="0.0460408" T="0.893871"/>
      <pos A="0.00204959" C="4.999e-05" G="0.99785" T="4.999e-05"/>
      <pos A="0.583933" C="0.234003" G="0.116027" T="0.0660368"/>
      <pos A="0.0920316" C="0.457958" G="0.379974" T="0.070036"/>
    </motif>
    <motif db="0" id="BHE41_HUMAN.H11MO.0.D" length="20" nsites="10" evalue="1.0e+000"
        url="http://hocomoco.autosome.ru/motif/BHE41_HUMAN.H11MO.0.D">
      <pos A="0.382694" C="0.0764775" G="0.168342" T="0.372486"/>
      <pos A="0.00247525" C="0.584286" G="0.410763" T="0.00247525"/>
      <pos A="0.298484" C="0.308691" G="0.298484" T="0.0943401"/>
      <pos A="0.400556" C="0.104547" G="0.492421" T="0.00247525"/>
      <pos A="0.104547" C="0.104547" G="0.410763" T="0.380142"/>
      <pos A="0.00247525" C="0.400556" G="0.492421" T="0.104547"/>
      <pos A="0.00247525" C="0.492421" G="0.00247525" T="0.502628"/>
      <pos A="0.00247525" C="0.992574" G="0.00247525" T="0.00247525"/>
      <pos A="0.706772" C="0.00247525" G="0.196412" T="0.0943401"/>
      <pos A="0.206619" C="0.594493" G="0.0943401" T="0.104547"/>
      <pos A="0.00247525" C="0.104547" G="0.798637" T="0.0943401"/>
      <pos A="0.00247525" C="0.00247525" G="0.00247525" T="0.992574"/>
      <pos A="0.00247525" C="0.00247525" G="0.992574" T="0.00247525"/>
      <pos A="0.308691" C="0.594493" G="0.0943401" T="0.00247525"/>
      <pos A="0.410763" C="0.196412" G="0.104547" T="0.288277"/>
      <pos A="0.00247525" C="0.0943401" G="0.706772" T="0.196412"/>
      <pos A="0.492421" C="0.196412" G="0.308691" T="0.00247525"/>
      <pos A="0.400556" C="0.0943401" G="0.400556" T="0.104547"/>
      <pos A="0.308691" C="0.104547" G="0.584286" T="0.00247525"/>
      <pos A="0.232137" C="0.324002" G="0.324002" T="0.119858"/>
    </motif>
    <motif db="0" id="BMAL1_HUMAN.H11MO.0.A" length="11" nsites="410" evalue="1.0e+000"
        url="http://hocomoco.autosome.ru/motif/BMAL1_HUMAN.H11MO.0.A">
      <pos A="0.160997" C="0.160997" G="0.370702" T="0.307303"/>
      <pos A="0.173189" C="0.521885" G="0.292673" T="0.0122531"/>
      <pos A="0.0658986" C="0.926664" G="0.00249939" T="0.00493782"/>
      <pos A="0.897403" C="0.0122531" G="0.034199" T="0.0561448"/>
      <pos A="0.0244453" C="0.73159" G="0.034199" T="0.209766"/>
      <pos A="0.00737625" C="0.0220068" G="0.951049" T="0.0195684"/>
      <pos A="0.0146915" C="6.09607e-05" G="0.0122531" T="0.972994"/>
      <pos A="6.09607e-05" C="0.00493782" G="0.975433" T="0.0195684"/>
      <pos A="0.453609" C="0.26585" G="0.0268837" T="0.253658"/>
      <pos A="0.051268" C="0.492624" G="0.292673" T="0.163436"/>
      <pos A="0.139051" C="0.319495" G="0.143928" T="0.397525"/>
    </motif>
    <motif db="0" id="BRAC_HUMAN.H11MO.0.A" length="20" nsites="500" evalue="1.0e+000"
        url="http://hocomoco.autosome.ru/motif/BRAC_HUMAN.H11MO.0.A">
      <pos A="0.120026" C="0.252" G="0.146021" T="0.481954"/>
      <pos A="0.0780344" C="0.20201" G="0.106029" T="0.613927"/>
      <pos A="0.335983" C="0.311988" G="0.224005" T="0.128024"/>
      <pos A="0.333983" C="0.164017" G="0.379974" T="0.122026"/>
      <pos A="0.138022" C="0.673915" G="0.128024" T="0.060038"/>
      <pos A="0.669916" C="0.0720356" G="0.162018" T="0.0960308"/>
      <pos A="0.19801" C="0.174015" G="0.407968" T="0.220006"/>
      <pos A="0.182014" C="0.252" G="0.40197" T="0.164017"/>
      <pos A="0.244001" C="0.166017" G="0.339982" T="0.25"/>
      <pos A="0.469956" C="0.190012" G="0.230004" T="0.110028"/>
      <pos A="0.343981" C="0.0520396" G="0.437962" T="0.166017"/>
      <pos A="0.060038" C="0.128024" G="0.7479" T="0.0640372"/>
      <pos A="0.0380424" C="0.0160468" G="0.00404919" T="0.941862"/>
      <pos A="0.00204959" C="0.0140472" G="0.969856" T="0.0140472"/>
      <pos A="0.224005" C="0.0520396" G="0.0440412" T="0.679914"/>
      <pos A="0.0320436" C="0.15202" G="0.631924" T="0.184013"/>
      <pos A="0.905869" C="0.020046" G="0.0620376" T="0.0120476"/>
      <pos A="0.659918" C="0.0580384" G="0.222006" T="0.060038"/>
      <pos A="0.34998" C="0.0880324" G="0.261998" T="0.29999"/>
      <pos A="0.20001" C="0.136023" G="0.19801" T="0.465957"/>
    </motif>
    <motif db="0" id="BRAC_HUMAN.H11MO.1.B" length="11" nsites="500" evalue="1.0e+000"
        url="http://hocomoco.autosome.ru/motif/BRAC_HUMAN.H11MO.1.B">
      <pos A="0.467956" C="0.0880324" G="0.210008" T="0.234003"/>
      <pos A="0.248" C="0.0380424" G="0.581934" T="0.132024"/>
      <pos A="0.0340432" C="0.253999" G="0.69991" T="0.0120476"/>
      <pos A="0.0140472" C="0.010048" G="0.00404919" T="0.971856"/>
      <pos A="0.00604879" C="4.999e-05" G="0.979854" T="0.0140472"/>
      <pos A="0.208008" C="0.00604879" G="0.110028" T="0.675915"/>
      <pos A="0.0240452" C="0.110028" G="0.761898" T="0.104029"/>
      <pos A="0.941862" C="0.010048" G="0.0440412" T="0.00404919"/>
      <pos A="0.695911" C="0.010048" G="0.257998" T="0.0360428"/>
      <pos A="0.509948" C="0.108028" G="0.236003" T="0.146021"/>
      <pos A="0.295991" C="0.114027" G="0.248" T="0.341982"/>
    </motif>
    <motif db="0" id="CENPB_HUMAN.H11MO.0.D" length="17" nsites="2219" evalue="1.0e+000"
        url="http://hocomoco.autosome.ru/motif/CENPB_HUMAN.H11MO.0.D">
      <pos A="0.0480037" C="0.0407936" G="0.043948" T="0.867255"/>
      <pos A="0.138243" C="0.0125163" G="0.0206277" T="0.828613"/>
      <pos A="0.0120657" C="0.953438" G="0.0120657" T="0.0224303"/>
      <pos A="0.000461899" C="1.12658e-05" G="0.997262" T="0.00226443"/>
      <pos A="0.0473277" C="0.284361" G="0.0216417" T="0.64667"/>
      <pos A="0.432619" C="0.0919404" G="0.0477784" T="0.427662"/>
      <pos A="0.178913" C="0.358265" G="0.329875" T="0.132948"/>
      <pos A="0.160887" C="0.221723" G="0.336634" T="0.280756"/>
      <pos A="0.990503" C="1.12658e-05" G="0.00406696" T="0.00541886"/>
      <pos A="0.29067" C="0.275799" G="0.0495809" T="0.383951"/>
      <pos A="0.219019" C="0.11312" G="0.66785" T="1.12658e-05"/>
      <pos A="0.0058695" C="0.985095" G="0.00902393" T="1.12658e-05"/>
      <pos A="1.12658e-05" C="0.000461899" G="0.999516" T="1.12658e-05"/>
      <pos A="0.00789735" C="0.00158848" G="0.988475" T="0.00203911"/>
      <pos A="0.0743657" C="0.0536366" G="0.803941" T="0.0680569"/>
      <pos A="0.338324" C="0.118415" G="0.130132" T="0.413129"/>
      <pos A="0.298218" C="0.177899" G="0.149509" T="0.374375"/>
    </motif>
    <motif db="0" id="CLOCK_HUMAN.H11MO.0.C" length="14" nsites="252" evalue="1.0e+000"
        url="http://hocomoco.autosome.ru/motif/CLOCK_HUMAN.H11MO.0.C">
      <pos A="0.158766" C="0.599068" G="0.1786" T="0.063566"/>
      <pos A="0.424534" C="0.115133" G="0.1905" T="0.269833"/>
      <pos A="0.2024" C="0.146866" G="0.511801" T="0.138933"/>
      <pos A="0.337267" C="0.3214" G="0.1667" T="0.174633"/>
      <pos A="0.0952995" C="0.848969" G="0.0437326" T="0.0119992"/>
      <pos A="0.809302" C="0.063566" G="0.0437326" T="0.0833994"/>
      <pos A="0.1548" C="0.607001" G="0.127033" T="0.111166"/>
      <pos A="0.253967" C="0.0556327" G="0.642701" T="0.0476993"/>
      <pos A="0.0952995" C="0.1191" G="0.0437326" T="0.741868"/>
      <pos A="0.0873661" C="0.0238992" G="0.860869" T="0.0278659"/>
      <pos A="0.400734" C="0.313467" G="0.1786" T="0.1072"/>
      <pos A="0.369" C="0.242067" G="0.281733" T="0.1072"/>
      <pos A="0.222233" C="0.388834" G="0.289667" T="0.0992662"/>
      <pos A="0.491967" C="0.2976" G="0.0238992" T="0.186533"/>
    </motif>
    <motif db="0" id="COE1_HUMAN.H11MO.0.A" length="15" nsites="500" evalue="1.0e+000"
        url="http://hocomoco.autosome.ru/motif/COE1_HUMAN.H11MO.0.A">
      <pos A="0.417966" C="0.20201" G="0.20001" T="0.180014"/>
      <pos A="0.419966" C="0.090032" G="0.271996" T="0.218006"/>
      <pos A="0.118026" C="0.255999" G="0.413967" T="0.212008"/>
      <pos A="0.0580384" C="0.20201" G="0.0240452" T="0.715907"/>
      <pos A="0.00204959" C="0.989852" G="0.00204959" T="0.00604879"/>
      <pos A="0.0140472" C="0.813887" G="4.999e-05" T="0.172016"/>
      <pos A="0.00604879" C="0.945861" G="0.00204959" T="0.0460408"/>
      <pos A="0.25" C="0.623925" G="0.040042" T="0.0860328"/>
      <pos A="0.673915" C="0.0140472" G="0.0120476" T="0.29999"/>
      <pos A="0.0180464" C="4.999e-05" G="0.981854" T="4.999e-05"/>
      <pos A="0.248" C="0.00204959" G="0.723905" T="0.0260448"/>
      <pos A="0.00604879" C="0.00404919" G="0.989852" T="4.999e-05"/>
      <pos A="0.657918" C="0.0460408" G="0.255999" T="0.040042"/>
      <pos A="0.220006" C="0.433963" G="0.253999" T="0.0920316"/>
      <pos A="0.212008" C="0.35198" G="0.0920316" T="0.343981"/>
    </motif>
    <motif db="0" id="COT1_HUMAN.H11MO.0.C" length="17" nsites="500" evalue="1.0e+000"
        url="http://hocomoco.autosome.ru/motif/COT1_HUMAN.H11MO.0.C">
      <pos A="0.180014" C="0.146021" G="0.539942" T="0.134023"/>
      <pos A="0.287992" C="0.0740352" G="0.54994" T="0.0880324"/>
      <pos A="0.248" C="0.0780344" G="0.591932" T="0.0820336"/>
      <pos A="0.208008" C="0.118026" G="0.589932" T="0.0840332"/>
      <pos A="0.0860328" C="0.15002" G="0.361978" T="0.40197"/>
      <pos A="0.132024" C="0.475955" G="0.289992" T="0.10203"/>
      <pos A="0.631924" C="0.112028" G="0.194011" T="0.0620376"/>
      <pos A="0.411968" C="0.0480404" G="0.523945" T="0.0160468"/>
      <pos A="0.725905" C="4.999e-05" G="0.269996" T="0.00404919"/>
      <pos A="0.0180464" C="4.999e-05" G="0.911868" T="0.070036"/>
      <pos A="0.0160468" C="0.010048" G="0.961858" T="0.0120476"/>
      <pos A="0.010048" C="0.0780344" G="0.279994" T="0.631924"/>
      <pos A="0.0660368" C="0.863877" G="0.0420416" T="0.0280444"/>
      <pos A="0.959858" C="0.00404919" G="0.0160468" T="0.020046"/>
      <pos A="0.204009" C="0.126025" G="0.517946" T="0.15202"/>
      <pos A="0.226005" C="0.184013" G="0.493951" T="0.0960308"/>
      <pos A="0.186013" C="0.168016" G="0.505949" T="0.140022"/>
    </motif>
    <motif db="0" id="COT1_HUMAN.H11MO.1.C" length="13" nsites="478" evalue="1.0e+000"
        url="http://hocomoco.autosome.ru/motif/COT1_HUMAN.H11MO.1.C">
      <pos A="0.0837168" C="0.194572" G="0.382817" T="0.338894"/>
      <pos A="0.125549" C="0.502039" G="0.284512" T="0.0879"/>
      <pos A="0.591979" C="0.108816" G="0.167381" T="0.131824"/>
      <pos A="0.368176" C="0.0335181" G="0.591979" T="0.00632713"/>
      <pos A="0.719567" C="5.22903e-05" G="0.278237" T="0.0021439"/>
      <pos A="0.00841874" C="0.0021439" G="0.951736" T="0.0377013"/>
      <pos A="0.00632713" C="5.22903e-05" G="0.966377" T="0.0272433"/>
      <pos A="0.00841874" C="0.0690755" G="0.21758" T="0.704926"/>
      <pos A="0.0335181" C="0.914087" G="0.0272433" T="0.0251516"/>
      <pos A="0.991477" C="0.0021439" G="0.00632713" T="5.22903e-05"/>
      <pos A="0.223855" C="0.154832" G="0.525047" T="0.0962665"/>
      <pos A="0.313794" C="0.146465" G="0.456024" T="0.0837168"/>
      <pos A="0.146465" C="0.0962665" G="0.635903" T="0.121366"/>
    </motif>
    <motif db="0" id="COT2_HUMAN.H11MO.0.A" length="13" nsites="500" evalue="1.0e+000"
        url="http://hocomoco.autosome.ru/motif/COT2_HUMAN.H11MO.0.A">
      <pos A="0.18882" C="0.470321" G="0.185447" T="0.155412"/>
      <pos A="0.666713" C="0.14924" G="0.0850922" T="0.0989545"/>
      <pos A="0.531143" C="0.0743138" G="0.343923" T="0.0506204"/>
      <pos A="0.732758" C="0.00214156" G="0.259166" T="0.00593431"/>
      <pos A="0.00755762" C="4.999e-05" G="0.981054" T="0.0113384"/>
      <pos A="0.0355165" C="0.0074742" G="0.903614" T="0.0533951"/>
      <pos A="0.0075581" C="0.050158" G="0.0817676" T="0.860516"/>
      <pos A="0.0018688" C="0.925665" G="0.0217774" T="0.0506891"/>
      <pos A="0.988309" C="4.999e-05" G="0.00798988" T="0.00365105"/>
      <pos A="0.373561" C="0.120966" G="0.377556" T="0.127917"/>
      <pos A="0.408907" C="0.116651" G="0.38332" T="0.0911222"/>
      <pos A="0.212829" C="0.0575095" G="0.564802" T="0.16486"/>
      <pos A="0.232575" C="0.127389" G="0.379913" T="0.260122"/>
    </motif>
    <motif db="0" id="COT2_HUMAN.H11MO.1.A" length="17" nsites="500" evalue="1.0e+000"
        url="http://hocomoco.autosome.ru/motif/COT2_HUMAN.H11MO.1.A">
      <pos A="0.315987" C="0.0860328" G="0.429964" T="0.168016"/>
      <pos A="0.263997" C="0.0460408" G="0.563937" T="0.126025"/>
      <pos A="0.269996" C="0.10203" G="0.507948" T="0.120026"/>
      <pos A="0.182014" C="0.184013" G="0.511948" T="0.122026"/>
      <pos A="0.128024" C="0.263997" G="0.20001" T="0.407968"/>
      <pos A="0.19801" C="0.543941" G="0.124025" T="0.134023"/>
      <pos A="0.637922" C="0.0760348" G="0.118026" T="0.168016"/>
      <pos A="0.49795" C="0.0240452" G="0.457958" T="0.020046"/>
      <pos A="0.731904" C="0.00204959" G="0.257998" T="0.00804839"/>
      <pos A="0.0260448" C="0.00404919" G="0.89987" T="0.070036"/>
      <pos A="0.0280444" C="0.010048" G="0.909868" T="0.0520396"/>
      <pos A="0.0120476" C="0.0480404" G="0.184013" T="0.755899"/>
      <pos A="0.070036" C="0.831884" G="0.0480404" T="0.05004"/>
      <pos A="0.957858" C="0.0140472" G="0.0160468" T="0.0120476"/>
      <pos A="0.226005" C="0.180014" G="0.415967" T="0.178014"/>
      <pos A="0.30199" C="0.196011" G="0.373975" T="0.128024"/>
      <pos A="0.259998" C="0.154019" G="0.463957" T="0.122026"/>
    </motif>
    <motif db="0" id="CREB1_HUMAN.H11MO.0.A" length="11" nsites="500" evalue="1.0e+000"
        url="http://hocomoco.autosome.ru/motif/CREB1_HUMAN.H11MO.0.A">
      <pos A="0.281994" C="0.285993" G="0.15202" T="0.279994"/>
      <pos A="0.345981" C="0.0960308" G="0.425965" T="0.132024"/>
      <pos A="0.509948" C="0.0420416" G="0.435963" T="0.0120476"/>
      <pos A="0.00404919" C="0.0240452" G="0.010048" T="0.961858"/>
      <pos A="0.00804839" C="0.00604879" G="0.977854" T="0.00804839"/>
      <pos A="0.969856" C="4.999e-05" G="0.0220456" T="0.00804839"/>
      <pos A="0.010048" C="0.865877" G="0.0280444" T="0.0960308"/>
      <pos A="0.0180464" C="0.0120476" G="0.895871" T="0.0740352"/>
      <pos A="0.080034" C="0.267996" G="0.0120476" T="0.639922"/>
      <pos A="0.313987" C="0.503949" G="0.0820336" T="0.10003"/>
      <pos A="0.621926" C="0.122026" G="0.116027" T="0.140022"/>
    </motif>
    <motif db="0" id="CREM_HUMAN.H11MO.0.C" length="11" nsites="30" evalue="1.0e+000"
        url="http://hocomoco.autosome.ru/motif/CREM_HUMAN.H11MO.0.C">
      <pos A="0.0426992" C="0.569631" G="0.259191" T="0.128479"/>
      <pos A="0.462407" C="0.209153" G="0.32761" T="0.000830565"/>
      <pos A="0.258169" C="0.40522" G="0.262254" T="0.074356"/>
      <pos A="0.000830565" C="0.000830565" G="0.000830565" T="0.997508"/>
      <pos A="0.0335085" C="0.000830565" G="0.96483" T="0.000830565"/>
      <pos A="0.960746" C="0.0375933" G="0.000830565" T="0.000830565"/>
      <pos A="0.0335085" C="0.899474" G="0.0661865" T="0.000830565"/>
      <pos A="0.217322" C="0.000830565" G="0.781017" T="0.000830565"/>
      <pos A="0.107034" C="0.0335085" G="0.000830565" T="0.858627"/>
      <pos A="0.0294238" C="0.703407" G="0.225492" T="0.041678"/>
      <pos A="0.838203" C="0.102949" G="0.0335085" T="0.025339"/>
    </motif>
    <motif db="0" id="CTCFL_HUMAN.H11MO.0.A" length="17" nsites="450" evalue="1.0e+000"
        url="http://hocomoco.autosome.ru/motif/CTCFL_HUMAN.H11MO.0.A">
      <pos A="0.166685" C="0.182237" G="0.44218" T="0.208898"/>
      <pos A="0.0444901" C="0.833204" G="0.0733726" T="0.0489336"/>
      <pos A="0.0178294" C="0.942068" G="0.0267163" T="0.0133859"/>
      <pos A="0.33998" C="0.0689291" G="0.373306" T="0.217785"/>
      <pos A="0.124472" C="0.446623" G="0.417741" T="0.0111642"/>
      <pos A="0.142246" C="0.511053" G="0.0911464" T="0.255554"/>
      <pos A="0.873195" C="0.0444901" G="0.0311597" T="0.0511553"/>
      <pos A="0.00894246" C="0.0111642" G="0.977616" T="0.00227727"/>
      <pos A="0.231115" C="5.55432e-05" G="0.755443" T="0.0133859"/>
      <pos A="0.0800378" C="0.0911464" G="0.733226" T="0.0955899"/>
      <pos A="0.00894246" C="0.00227727" G="0.98206" T="0.00672073"/>
      <pos A="0.0111642" C="0.0133859" G="0.935403" T="0.0400467"/>
      <pos A="0.0822595" C="0.897634" G="0.004499" T="0.0156076"/>
      <pos A="0.21112" C="0.004499" G="0.768774" T="0.0156076"/>
      <pos A="0.028938" C="0.706565" G="0.206676" T="0.0578205"/>
      <pos A="0.128916" C="0.408854" G="0.077816" T="0.384415"/>
      <pos A="0.264441" C="0.26222" G="0.379971" T="0.0933681"/>
    </motif>
    <motif db="0" id="CTCF_HUMAN.H11MO.0.A" length="19" nsites="500" evalue="1.0e+000"
        url="http://hocomoco.autosome.ru/motif/CTCF_HUMAN.H11MO.0.A">
      <pos A="0.0940312" C="0.359978" G="0.126025" T="0.419966"/>
      <pos A="0.15202" C="0.168016" G="0.521946" T="0.158018"/>
      <pos A="0.257998" C="0.0840332" G="0.553939" T="0.104029"/>
      <pos A="0.0680364" C="0.855879" G="0.0360428" T="0.040042"/>
      <pos A="0.00204959" C="0.995851" G="0.00204959" T="4.999e-05"/>
      <pos A="0.69991" C="0.00604879" G="0.242002" T="0.0520396"/>
      <pos A="0.0160468" C="0.65192" G="0.321986" T="0.010048"/>
      <pos A="0.0980304" C="0.593931" G="0.0740352" T="0.234003"/>
      <pos A="0.905869" C="0.0180464" G="0.0540392" T="0.0220456"/>
      <pos A="0.00204959" C="0.00204959" G="0.991852" T="0.00404919"/>
      <pos A="0.385973" C="4.999e-05" G="0.611928" T="0.00204959"/>
      <pos A="0.0260448" C="0.0260448" G="0.587932" T="0.359978"/>
      <pos A="0.0120476" C="0.00204959" G="0.983853" T="0.00204959"/>
      <pos A="0.05004" C="0.0260448" G="0.859878" T="0.0640372"/>
      <pos A="0.0680364" C="0.875875" G="0.0120476" T="0.0440412"/>
      <pos A="0.395971" C="0.0140472" G="0.583933" T="0.00604879"/>
      <pos A="0.0760348" C="0.561938" G="0.325985" T="0.0360428"/>
      <pos A="0.0960308" C="0.421966" G="0.116027" T="0.365977"/>
      <pos A="0.371976" C="0.267996" G="0.315987" T="0.0440412"/>
    </motif>
    <motif db="0" id="E2F1_HUMAN.H11MO.0.A" length="14" nsites="500" evalue="1.0e+000"
        url="http://hocomoco.autosome.ru/motif/E2F1_HUMAN.H11MO.0.A">
      <pos A="0.327984" C="0.160018" G="0.377974" T="0.134023"/>
      <pos A="0.236003" C="0.20001" G="0.45196" T="0.112028"/>
      <pos A="0.271996" C="0.210008" G="0.289992" T="0.228004"/>
      <pos A="0.190012" C="0.10203" G="0.465957" T="0.242002"/>
      <pos A="0.0820336" C="0.20001" G="0.703909" T="0.0140472"/>
      <pos A="0.0180464" C="0.00604879" G="0.965857" T="0.010048"/>
      <pos A="0.0560388" C="0.921866" G="0.00404919" T="0.0180464"/>
      <pos A="0.0160468" C="0.00804839" G="0.957858" T="0.0180464"/>
      <pos A="0.0220456" C="0.0820336" G="0.889872" T="0.00604879"/>
      <pos A="0.0680364" C="0.0340432" G="0.889872" T="0.00804839"/>
      <pos A="0.855879" C="0.020046" G="0.090032" T="0.0340432"/>
      <pos A="0.653919" C="0.0640372" G="0.271996" T="0.010048"/>
      <pos A="0.39997" C="0.140022" G="0.365977" T="0.0940312"/>
      <pos A="0.271996" C="0.164017" G="0.395971" T="0.168016"/>
    </motif>
    <motif db="0" id="E2F2_HUMAN.H11MO.0.B" length="10" nsites="8" evalue="1.0e+000"
        url="http://hocomoco.autosome.ru/motif/E2F2_HUMAN.H11MO.0.B">
      <pos A="0.156472" C="0.141508" G="0.680228" T="0.021792"/>
      <pos A="0.00308642" C="0.00308642" G="0.990741" T="0.00308642"/>
      <pos A="0.00308642" C="0.781238" G="0.212589" T="0.00308642"/>
      <pos A="0.00308642" C="0.00308642" G="0.990741" T="0.00308642"/>
      <pos A="0.00308642" C="0.781238" G="0.137767" T="0.0779087"/>
      <pos A="0.00308642" C="0.0404976" G="0.95333" T="0.00308642"/>
      <pos A="0.661523" C="0.197624" G="0.137767" T="0.00308642"/>
      <pos A="0.871025" C="0.122802" G="0.00308642" T="0.00308642"/>
      <pos A="0.661523" C="0.00308642" G="0.0779087" T="0.257482"/>
      <pos A="0.0442387" C="0.732604" G="0.0442387" T="0.178919"/>
    </motif>
    <motif db="0" id="E2F3_HUMAN.H11MO.0.A" length="11" nsites="500" evalue="1.0e+000"
        url="http://hocomoco.autosome.ru/motif/E2F3_HUMAN.H11MO.0.A">
      <pos A="0.375975" C="0.140022" G="0.208008" T="0.275995"/>
      <pos A="0.261998" C="0.0460408" G="0.409968" T="0.281994"/>
      <pos A="0.126025" C="0.124025" G="0.675915" T="0.0740352"/>
      <pos A="0.0340432" C="0.00604879" G="0.955859" T="0.00404919"/>
      <pos A="0.124025" C="0.769896" G="0.020046" T="0.0860328"/>
      <pos A="0.15202" C="0.00404919" G="0.683913" T="0.160018"/>
      <pos A="0.0960308" C="0.020046" G="0.867876" T="0.0160468"/>
      <pos A="0.0180464" C="0.010048" G="0.957858" T="0.0140472"/>
      <pos A="0.833883" C="0.0380424" G="0.118026" T="0.010048"/>
      <pos A="0.711908" C="0.0620376" G="0.20001" T="0.0260448"/>
      <pos A="0.533943" C="0.110028" G="0.25" T="0.106029"/>
    </motif>
    <motif db="0" id="E2F4_HUMAN.H11MO.0.A" length="13" nsites="500" evalue="1.0e+000"
        url="http://hocomoco.autosome.ru/motif/E2F4_HUMAN.H11MO.0.A">
      <pos A="0.146021" C="0.257998" G="0.505949" T="0.090032"/>
      <pos A="0.277994" C="0.0960308" G="0.461958" T="0.164017"/>
      <pos A="0.244001" C="0.10003" G="0.525945" T="0.130024"/>
      <pos A="0.10003" C="0.188012" G="0.695911" T="0.0160468"/>
      <pos A="0.00404919" C="0.0360428" G="0.957858" T="0.00204959"/>
      <pos A="0.0120476" C="0.973855" G="4.999e-05" T="0.0140472"/>
      <pos A="0.0360428" C="0.00204959" G="0.945861" T="0.0160468"/>
      <pos A="0.00404919" C="0.0380424" G="0.94986" T="0.00804839"/>
      <pos A="0.090032" C="0.0140472" G="0.893871" T="0.00204959"/>
      <pos A="0.715907" C="0.0220456" G="0.25" T="0.0120476"/>
      <pos A="0.535943" C="0.20001" G="0.222006" T="0.0420416"/>
      <pos A="0.381974" C="0.188012" G="0.281994" T="0.14802"/>
      <pos A="0.253999" C="0.114027" G="0.305989" T="0.325985"/>
    </motif>
    <motif db="0" id="E2F4_HUMAN.H11MO.1.A" length="14" nsites="500" evalue="1.0e+000"
        url="http://hocomoco.autosome.ru/motif/E2F4_HUMAN.H11MO.1.A">
      <pos A="0.106029" C="0.224005" G="0.64792" T="0.0220456"/>
      <pos A="0.0120476" C="0.0860328" G="0.90187" T="4.999e-05"/>
      <pos A="0.0420416" C="0.931864" G="0.00804839" T="0.0180464"/>
      <pos A="0.020046" C="0.00204959" G="0.963857" T="0.0140472"/>
      <pos A="0.0180464" C="0.246001" G="0.731904" T="0.00404919"/>
      <pos A="0.0320436" C="0.0740352" G="0.871876" T="0.0220456"/>
      <pos A="0.7499" C="0.0980304" G="0.136023" T="0.0160468"/>
      <pos A="0.717906" C="0.0620376" G="0.172016" T="0.0480404"/>
      <pos A="0.393971" C="0.132024" G="0.255999" T="0.218006"/>
      <pos A="0.224005" C="0.122026" G="0.20001" T="0.453959"/>
      <pos A="0.146021" C="0.204009" G="0.184013" T="0.465957"/>
      <pos A="0.130024" C="0.321986" G="0.20201" T="0.345981"/>
      <pos A="0.313987" C="0.176015" G="0.331984" T="0.178014"/>
      <pos A="0.471956" C="0.10003" G="0.315987" T="0.112028"/>
    </motif>
    <motif db="0" id="E2F6_HUMAN.H11MO.0.A" length="13" nsites="500" evalue="1.0e+000"
        url="http://hocomoco.autosome.ru/motif/E2F6_HUMAN.H11MO.0.A">
      <pos A="0.337982" C="0.14802" G="0.341982" T="0.172016"/>
      <pos A="0.261998" C="0.0340432" G="0.555939" T="0.14802"/>
      <pos A="0.154019" C="0.126025" G="0.69991" T="0.020046"/>
      <pos A="0.010048" C="0.0160468" G="0.963857" T="0.010048"/>
      <pos A="0.214007" C="0.707908" G="0.0120476" T="0.0660368"/>
      <pos A="0.040042" C="0.0180464" G="0.893871" T="0.0480404"/>
      <pos A="0.0240452" C="0.0480404" G="0.895871" T="0.0320436"/>
      <pos A="0.0720356" C="0.0440412" G="0.871876" T="0.0120476"/>
      <pos A="0.941862" C="0.0320436" G="0.0140472" T="0.0120476"/>
      <pos A="0.511948" C="0.0360428" G="0.435963" T="0.0160468"/>
      <pos A="0.383973" C="0.108028" G="0.437962" T="0.070036"/>
      <pos A="0.277994" C="0.218006" G="0.377974" T="0.126025"/>
      <pos A="0.275995" C="0.162018" G="0.425965" T="0.136023"/>
    </motif>
    <motif db="0" id="E2F7_HUMAN.H11MO.0.B" length="13" nsites="500" evalue="1.0e+000"
        url="http://hocomoco.autosome.ru/motif/E2F7_HUMAN.H11MO.0.B">
      <pos A="0.196011" C="0.14802" G="0.529944" T="0.126025"/>
      <pos A="0.337982" C="0.0320436" G="0.415967" T="0.214007"/>
      <pos A="0.142022" C="0.0820336" G="0.771896" T="0.00404919"/>
      <pos A="0.0440412" C="0.00404919" G="0.941862" T="0.010048"/>
      <pos A="0.0840332" C="0.853879" G="0.00404919" T="0.0580384"/>
      <pos A="0.140022" C="0.0160468" G="0.813887" T="0.030044"/>
      <pos A="0.0220456" C="0.0120476" G="0.957858" T="0.00804839"/>
      <pos A="0.204009" C="0.00604879" G="0.775895" T="0.0140472"/>
      <pos A="0.713907" C="0.00404919" G="0.275995" T="0.00604879"/>
      <pos A="0.603929" C="0.138022" G="0.240002" T="0.0180464"/>
      <pos A="0.427964" C="0.192012" G="0.224005" T="0.156019"/>
      <pos A="0.343981" C="0.0860328" G="0.355979" T="0.214007"/>
      <pos A="0.259998" C="0.15202" G="0.485953" T="0.10203"/>
    </motif>
    <motif db="0" id="E2F8_HUMAN.H11MO.0.D" length="12" nsites="28" evalue="1.0e+000"
        url="http://hocomoco.autosome.ru/motif/E2F8_HUMAN.H11MO.0.D">
      <pos A="0.232206" C="0.125445" G="0.161032" T="0.481317"/>
      <pos A="0.178826" C="0.107651" G="0.178826" T="0.534698"/>
      <pos A="0.0453737" C="0.116548" G="0.152135" T="0.685943"/>
      <pos A="0.303381" C="0.0186833" G="0.588078" T="0.0898577"/>
      <pos A="0.107651" C="0.00088968" G="0.677046" T="0.214413"/>
      <pos A="0.321174" C="0.463523" G="0.00088968" T="0.214413"/>
      <pos A="0.00088968" C="0.0364769" G="0.926157" T="0.0364769"/>
      <pos A="0.00088968" C="0.00088968" G="0.961744" T="0.0364769"/>
      <pos A="0.00088968" C="0.00088968" G="0.890569" T="0.107651"/>
      <pos A="0.685943" C="0.00978648" G="0.0453737" T="0.258897"/>
      <pos A="0.579181" C="0.152135" G="0.0809609" T="0.187722"/>
      <pos A="0.436833" C="0.116548" G="0.152135" T="0.294484"/>
    </motif>
    <motif db="0" id="EGR1_HUMAN.H11MO.0.A" length="17" nsites="500" evalue="1.0e+000"
        url="http://hocomoco.autosome.ru/motif/EGR1_HUMAN.H11MO.0.A">
      <pos A="0.232004" C="0.248" G="0.409968" T="0.110028"/>
      <pos A="0.319986" C="0.128024" G="0.317986" T="0.234003"/>
      <pos A="0.277994" C="0.180014" G="0.459958" T="0.0820336"/>
      <pos A="0.236003" C="0.112028" G="0.353979" T="0.29799"/>
      <pos A="0.112028" C="0.030044" G="0.807888" T="0.05004"/>
      <pos A="0.236003" C="0.505949" G="0.0460408" T="0.212008"/>
      <pos A="0.0560388" C="0.0340432" G="0.869876" T="0.040042"/>
      <pos A="0.0320436" C="0.00404919" G="0.409968" T="0.553939"/>
      <pos A="0.0920316" C="0.00204959" G="0.891872" T="0.0140472"/>
      <pos A="0.0160468" C="0.00404919" G="0.957858" T="0.0220456"/>
      <pos A="0.0240452" C="0.0320436" G="0.929864" T="0.0140472"/>
      <pos A="0.220006" C="0.475955" G="0.00404919" T="0.29999"/>
      <pos A="0.0880324" C="0.010048" G="0.841882" T="0.060038"/>
      <pos A="0.110028" C="0.0220456" G="0.695911" T="0.172016"/>
      <pos A="0.337982" C="0.128024" G="0.405969" T="0.128024"/>
      <pos A="0.311988" C="0.0820336" G="0.455959" T="0.15002"/>
      <pos A="0.263997" C="0.182014" G="0.435963" T="0.118026"/>
    </motif>
    <motif db="0" id="EGR2_HUMAN.H11MO.0.A" length="18" nsites="500" evalue="1.0e+000"
        url="http://hocomoco.autosome.ru/motif/EGR2_HUMAN.H11MO.0.A">
      <pos A="0.216007" C="0.0740352" G="0.611928" T="0.0980304"/>
      <pos A="0.293991" C="0.0960308" G="0.411968" T="0.19801"/>
      <pos A="0.228004" C="0.0740352" G="0.621926" T="0.0760348"/>
      <pos A="0.253999" C="0.0680364" G="0.50195" T="0.176015"/>
      <pos A="0.319986" C="0.104029" G="0.505949" T="0.070036"/>
      <pos A="0.15002" C="0.104029" G="0.44996" T="0.295991"/>
      <pos A="0.0760348" C="0.10203" G="0.765897" T="0.0560388"/>
      <pos A="0.369976" C="0.190012" G="0.0440412" T="0.395971"/>
      <pos A="0.0340432" C="0.0220456" G="0.929864" T="0.0140472"/>
      <pos A="0.040042" C="0.0120476" G="0.461958" T="0.485953"/>
      <pos A="0.182014" C="0.00604879" G="0.793891" T="0.0180464"/>
      <pos A="0.0360428" C="0.0140472" G="0.889872" T="0.060038"/>
      <pos A="0.0240452" C="0.040042" G="0.915867" T="0.020046"/>
      <pos A="0.34998" C="0.281994" G="0.0220456" T="0.345981"/>
      <pos A="0.0580384" C="0.00604879" G="0.873875" T="0.0620376"/>
      <pos A="0.0760348" C="0.0340432" G="0.781894" T="0.108028"/>
      <pos A="0.341982" C="0.0740352" G="0.50195" T="0.0820336"/>
      <pos A="0.253999" C="0.0480404" G="0.561938" T="0.136023"/>
    </motif>
    <motif db="0" id="EGR2_HUMAN.H11MO.1.A" length="16" nsites="498" evalue="1.0e+000"
        url="http://hocomoco.autosome.ru/motif/EGR2_HUMAN.H11MO.1.A">
      <pos A="0.19479" C="0.144599" G="0.45779" T="0.202821"/>
      <pos A="0.281118" C="0.172706" G="0.453774" T="0.0924011"/>
      <pos A="0.188767" C="0.100432" G="0.373469" T="0.337332"/>
      <pos A="0.0622867" C="0.0663019" G="0.849277" T="0.0221341"/>
      <pos A="0.244981" C="0.365439" G="0.0582714" T="0.331309"/>
      <pos A="0.00607308" C="0.0181189" G="0.969735" T="0.00607308"/>
      <pos A="0.012096" C="0.0100883" G="0.34737" T="0.630446"/>
      <pos A="0.162668" C="0.00406545" G="0.81314" T="0.0201265"/>
      <pos A="0.0241417" C="0.0100883" G="0.92356" T="0.0422104"/>
      <pos A="0.0241417" C="0.0181189" G="0.953674" T="0.00406545"/>
      <pos A="0.321271" C="0.357408" G="0.012096" T="0.309225"/>
      <pos A="0.0321723" C="0.00607308" G="0.911514" T="0.0502409"/>
      <pos A="0.0683096" C="0.028157" G="0.712758" T="0.190775"/>
      <pos A="0.299187" C="0.0944088" G="0.459797" T="0.146607"/>
      <pos A="0.220889" C="0.0803554" G="0.524041" T="0.174714"/>
      <pos A="0.188767" C="0.164676" G="0.516011" T="0.130546"/>
    </motif>
    <motif db="0" id="EGR3_HUMAN.H11MO.0.D" length="11" nsites="8" evalue="1.0e+000"
        url="http://hocomoco.autosome.ru/motif/EGR3_HUMAN.H11MO.0.D">
      <pos A="0.564904" C="0.0209787" G="0.0209787" T="0.393138"/>
      <pos A="0.260735" C="0.00308642" G="0.589953" T="0.146225"/>
      <pos A="0.632895" C="0.217794" G="0.00308642" T="0.146225"/>
      <pos A="0.117597" C="0.00308642" G="0.87623" T="0.00308642"/>
      <pos A="0.00308642" C="0.038871" G="0.182009" T="0.776033"/>
      <pos A="0.00308642" C="0.00308642" G="0.990741" T="0.00308642"/>
      <pos A="0.00308642" C="0.00308642" G="0.87623" T="0.117597"/>
      <pos A="0.00308642" C="0.00308642" G="0.990741" T="0.00308642"/>
      <pos A="0.00308642" C="0.475443" G="0.00308642" T="0.518384"/>
      <pos A="0.00308642" C="0.00308642" G="0.87623" T="0.117597"/>
      <pos A="0.0209787" C="0.164117" G="0.164117" T="0.650787"/>
    </motif>
    <motif db="0" id="EGR4_HUMAN.H11MO.0.D" length="11" nsites="6" evalue="1.0e+000"
        url="http://hocomoco.autosome.ru/motif/EGR4_HUMAN.H11MO.0.D">
      <pos A="0.0247157" C="0.0247157" G="0.925853" T="0.0247157"/>
      <pos A="0.00409836" C="0.00409836" G="0.987705" T="0.00409836"/>
      <pos A="0.00409836" C="0.509383" G="0.333976" T="0.152543"/>
      <pos A="0.00409836" C="0.00409836" G="0.987705" T="0.00409836"/>
      <pos A="0.00409836" C="0.00409836" G="0.987705" T="0.00409836"/>
      <pos A="0.00409836" C="0.591852" G="0.0865677" T="0.317482"/>
      <pos A="0.575358" C="0.00409836" G="0.416445" T="0.00409836"/>
      <pos A="0.00409836" C="0.00409836" G="0.83926" T="0.152543"/>
      <pos A="0.00409836" C="0.0865677" G="0.905236" T="0.00409836"/>
      <pos A="0.00409836" C="0.00409836" G="0.987705" T="0.00409836"/>
      <pos A="0.268" C="0.525877" G="0.103062" T="0.103062"/>
    </motif>
    <motif db="0" id="EHF_HUMAN.H11MO.0.B" length="15" nsites="500" evalue="1.0e+000"
        url="http://hocomoco.autosome.ru/motif/EHF_HUMAN.H11MO.0.B">
      <pos A="0.25" C="0.208008" G="0.383973" T="0.158018"/>
      <pos A="0.445961" C="0.156019" G="0.166017" T="0.232004"/>
      <pos A="0.843881" C="0.00604879" G="0.00804839" T="0.142022"/>
      <pos A="0.142022" C="0.44996" G="0.192012" T="0.216007"/>
      <pos A="0.194011" C="0.511948" G="0.293991" T="4.999e-05"/>
      <pos A="0.753899" C="0.228004" G="0.0180464" T="4.999e-05"/>
      <pos A="4.999e-05" C="4.999e-05" G="0.99985" T="4.999e-05"/>
      <pos A="0.00204959" C="4.999e-05" G="0.99785" T="4.999e-05"/>
      <pos A="0.99785" C="4.999e-05" G="0.00204959" T="4.999e-05"/>
      <pos A="0.99785" C="4.999e-05" G="4.999e-05" T="0.00204959"/>
      <pos A="0.226005" C="0.00804839" G="0.765897" T="4.999e-05"/>
      <pos A="0.0320436" C="0.184013" G="0.0420416" T="0.741902"/>
      <pos A="0.269996" C="0.10203" G="0.405969" T="0.222006"/>
      <pos A="0.25" C="0.246001" G="0.407968" T="0.0960308"/>
      <pos A="0.168016" C="0.359978" G="0.353979" T="0.118026"/>
    </motif>
    <motif db="0" id="ELF1_HUMAN.H11MO.0.A" length="14" nsites="500" evalue="1.0e+000"
        url="http://hocomoco.autosome.ru/motif/ELF1_HUMAN.H11MO.0.A">
      <pos A="0.25" C="0.252" G="0.40197" T="0.0960308"/>
      <pos A="0.457958" C="0.15202" G="0.267996" T="0.122026"/>
      <pos A="0.573935" C="0.0880324" G="0.128024" T="0.210008"/>
      <pos A="0.218006" C="0.461958" G="0.190012" T="0.130024"/>
      <pos A="0.10203" C="0.677914" G="0.208008" T="0.0120476"/>
      <pos A="0.29999" C="0.673915" G="0.0160468" T="0.010048"/>
      <pos A="4.999e-05" C="4.999e-05" G="0.99985" T="4.999e-05"/>
      <pos A="0.00604879" C="4.999e-05" G="0.993851" T="4.999e-05"/>
      <pos A="0.99785" C="4.999e-05" G="4.999e-05" T="0.00204959"/>
      <pos A="0.987852" C="4.999e-05" G="0.00204959" T="0.010048"/>
      <pos A="0.116027" C="0.0320436" G="0.839882" T="0.0120476"/>
      <pos A="0.136023" C="0.164017" G="0.0440412" T="0.655919"/>
      <pos A="0.158018" C="0.156019" G="0.577934" T="0.108028"/>
      <pos A="0.126025" C="0.339982" G="0.461958" T="0.0720356"/>
    </motif>
    <motif db="0" id="ELF2_HUMAN.H11MO.0.C" length="13" nsites="500" evalue="1.0e+000"
        url="http://hocomoco.autosome.ru/motif/ELF2_HUMAN.H11MO.0.C">
      <pos A="0.391972" C="0.15202" G="0.317986" T="0.138022"/>
      <pos A="0.489952" C="0.10203" G="0.218006" T="0.190012"/>
      <pos A="0.311988" C="0.317986" G="0.29799" T="0.0720356"/>
      <pos A="0.0720356" C="0.615927" G="0.291992" T="0.020046"/>
      <pos A="0.232004" C="0.739902" G="0.0140472" T="0.0140472"/>
      <pos A="0.00804839" C="4.999e-05" G="0.985853" T="0.00604879"/>
      <pos A="0.0120476" C="0.00804839" G="0.977854" T="0.00204959"/>
      <pos A="0.973855" C="0.010048" G="0.00804839" T="0.00804839"/>
      <pos A="0.979854" C="0.00204959" G="0.00804839" T="0.010048"/>
      <pos A="0.0860328" C="0.0140472" G="0.889872" T="0.010048"/>
      <pos A="0.130024" C="0.208008" G="0.104029" T="0.557938"/>
      <pos A="0.196011" C="0.142022" G="0.55194" T="0.110028"/>
      <pos A="0.313987" C="0.192012" G="0.433963" T="0.060038"/>
    </motif>
    <motif db="0" id="ELF5_HUMAN.H11MO.0.A" length="15" nsites="500" evalue="1.0e+000"
        url="http://hocomoco.autosome.ru/motif/ELF5_HUMAN.H11MO.0.A">
      <pos A="0.253999" C="0.222006" G="0.405969" T="0.118026"/>
      <pos A="0.216007" C="0.20201" G="0.491952" T="0.090032"/>
      <pos A="0.467956" C="0.168016" G="0.263997" T="0.10003"/>
      <pos A="0.79989" C="0.0220456" G="0.0740352" T="0.104029"/>
      <pos A="0.144021" C="0.307988" G="0.369976" T="0.178014"/>
      <pos A="0.184013" C="0.365977" G="0.443961" T="0.00604879"/>
      <pos A="0.683913" C="0.257998" G="0.05004" T="0.00804839"/>
      <pos A="4.999e-05" C="4.999e-05" G="0.99985" T="4.999e-05"/>
      <pos A="0.00604879" C="0.00204959" G="0.991852" T="4.999e-05"/>
      <pos A="0.991852" C="4.999e-05" G="0.00604879" T="0.00204959"/>
      <pos A="0.981854" C="0.00604879" G="0.00604879" T="0.00604879"/>
      <pos A="0.15002" C="0.0180464" G="0.827884" T="0.00404919"/>
      <pos A="0.158018" C="0.154019" G="0.124025" T="0.563937"/>
      <pos A="0.257998" C="0.120026" G="0.475955" T="0.146021"/>
      <pos A="0.279994" C="0.220006" G="0.395971" T="0.104029"/>
    </motif>
    <motif db="0" id="ELK1_HUMAN.H11MO.0.B" length="11" nsites="500" evalue="1.0e+000"
        url="http://hocomoco.autosome.ru/motif/ELK1_HUMAN.H11MO.0.B">
      <pos A="0.503949" C="0.130024" G="0.261998" T="0.104029"/>
      <pos A="0.120026" C="0.783893" G="0.090032" T="0.00604879"/>
      <pos A="0.124025" C="0.839882" G="0.00204959" T="0.0340432"/>
      <pos A="0.00804839" C="0.00404919" G="0.985853" T="0.00204959"/>
      <pos A="0.00604879" C="0.00204959" G="0.991852" T="4.999e-05"/>
      <pos A="0.99785" C="0.00204959" G="4.999e-05" T="4.999e-05"/>
      <pos A="0.985853" C="4.999e-05" G="0.00404919" T="0.010048"/>
      <pos A="0.080034" C="0.030044" G="0.825885" T="0.0640372"/>
      <pos A="0.0280444" C="0.168016" G="0.0280444" T="0.775895"/>
      <pos A="0.116027" C="0.110028" G="0.643921" T="0.130024"/>
      <pos A="0.317986" C="0.253999" G="0.361978" T="0.0660368"/>
    </motif>
    <motif db="0" id="ELK3_HUMAN.H11MO.0.D" length="12" nsites="7" evalue="1.0e+000"
        url="http://hocomoco.autosome.ru/motif/ELK3_HUMAN.H11MO.0.D">
      <pos A="0.319758" C="0.394167" G="0.226747" T="0.0593277"/>
      <pos A="0.356963" C="0.449973" G="0.096532" T="0.096532"/>
      <pos A="0.096532" C="0.896426" G="0.00352113" T="0.00352113"/>
      <pos A="0.412769" C="0.33836" G="0.00352113" T="0.245349"/>
      <pos A="0.00352113" C="0.00352113" G="0.989437" T="0.00352113"/>
      <pos A="0.00352113" C="0.00352113" G="0.989437" T="0.00352113"/>
      <pos A="0.989437" C="0.00352113" G="0.00352113" T="0.00352113"/>
      <pos A="0.710404" C="0.096532" G="0.00352113" T="0.189543"/>
      <pos A="0.394167" C="0.00352113" G="0.598791" T="0.00352113"/>
      <pos A="0.00352113" C="0.170941" G="0.00352113" T="0.822017"/>
      <pos A="0.00352113" C="0.449973" G="0.542984" T="0.00352113"/>
      <pos A="0.0267739" C="0.770861" G="0.175591" T="0.0267739"/>
    </motif>
    <motif db="0" id="ELK4_HUMAN.H11MO.0.A" length="12" nsites="500" evalue="1.0e+000"
        url="http://hocomoco.autosome.ru/motif/ELK4_HUMAN.H11MO.0.A">
      <pos A="0.20201" C="0.259998" G="0.437962" T="0.10003"/>
      <pos A="0.367976" C="0.20201" G="0.357978" T="0.0720356"/>
      <pos A="0.0580384" C="0.823885" G="0.108028" T="0.010048"/>
      <pos A="0.0480404" C="0.89787" G="4.999e-05" T="0.0540392"/>
      <pos A="0.00204959" C="4.999e-05" G="0.993851" T="0.00404919"/>
      <pos A="4.999e-05" C="4.999e-05" G="0.99785" T="0.00204959"/>
      <pos A="0.995851" C="4.999e-05" G="4.999e-05" T="0.00404919"/>
      <pos A="0.965857" C="4.999e-05" G="4.999e-05" T="0.0340432"/>
      <pos A="0.194011" C="0.0360428" G="0.727904" T="0.0420416"/>
      <pos A="0.0520396" C="0.259998" G="0.0480404" T="0.639922"/>
      <pos A="0.186013" C="0.106029" G="0.605929" T="0.10203"/>
      <pos A="0.238002" C="0.244001" G="0.439962" T="0.0780344"/>
    </motif>
    <motif db="0" id="EOMES_HUMAN.H11MO.0.D" length="12" nsites="375" evalue="1.0e+000"
        url="http://hocomoco.autosome.ru/motif/EOMES_HUMAN.H11MO.0.D">
      <pos A="0.460707" C="0.106754" G="0.287274" T="0.145265"/>
      <pos A="0.253922" C="0.0509424" G="0.465379" T="0.229757"/>
      <pos A="0.220232" C="0.188876" G="0.447208" T="0.143684"/>
      <pos A="0.834403" C="0.00815623" G="0.0691345" T="0.0883059"/>
      <pos A="0.265737" C="6.66489e-05" G="0.678406" T="0.0557904"/>
      <pos A="0.0209212" C="0.0840257" G="0.884446" T="0.0106067"/>
      <pos A="0.0236052" C="0.002827" G="0.0155339" T="0.958034"/>
      <pos A="6.66489e-05" C="0.00544219" G="0.991833" T="0.00265827"/>
      <pos A="0.363877" C="0.181104" G="0.0268612" T="0.428158"/>
      <pos A="0.0530921" C="0.16875" G="0.343" T="0.435158"/>
      <pos A="0.898488" C="0.0082171" G="0.0321952" T="0.0611"/>
      <pos A="0.656815" C="0.0351965" G="0.262856" T="0.045132"/>
    </motif>
    <motif db="0" id="EPAS1_HUMAN.H11MO.0.B" length="9" nsites="500" evalue="1.0e+000"
        url="http://hocomoco.autosome.ru/motif/EPAS1_HUMAN.H11MO.0.B">
      <pos A="0.230004" C="0.255999" G="0.445961" T="0.0680364"/>
      <pos A="0.166017" C="0.070036" G="0.244001" T="0.519946"/>
      <pos A="0.865877" C="0.020046" G="0.108028" T="0.00604879"/>
      <pos A="0.020046" C="0.911868" G="0.0260448" T="0.0420416"/>
      <pos A="0.0160468" C="0.010048" G="0.969856" T="0.00404919"/>
      <pos A="4.999e-05" C="4.999e-05" G="0.00204959" T="0.99785"/>
      <pos A="4.999e-05" C="4.999e-05" G="0.99785" T="0.00204959"/>
      <pos A="0.373975" C="0.469956" G="0.060038" T="0.0960308"/>
      <pos A="0.160018" C="0.489952" G="0.134023" T="0.216007"/>
    </motif>
    <motif db="0" id="ERG_HUMAN.H11MO.0.A" length="13" nsites="500" evalue="1.0e+000"
        url="http://hocomoco.autosome.ru/motif/ERG_HUMAN.H11MO.0.A">
      <pos A="0.337982" C="0.15202" G="0.359978" T="0.15002"/>
      <pos A="0.307988" C="0.156019" G="0.457958" T="0.0780344"/>
      <pos A="0.435963" C="0.0520396" G="0.455959" T="0.0560388"/>
      <pos A="0.10203" C="0.559938" G="0.333983" T="0.00404919"/>
      <pos A="0.865877" C="0.116027" G="0.0160468" T="0.00204959"/>
      <pos A="0.00404919" C="0.00404919" G="0.985853" T="0.00604879"/>
      <pos A="0.00604879" C="0.00404919" G="0.989852" T="4.999e-05"/>
      <pos A="0.975855" C="0.010048" G="0.010048" T="0.00404919"/>
      <pos A="0.935863" C="0.00204959" G="0.0220456" T="0.040042"/>
      <pos A="0.204009" C="0.0160468" G="0.777894" T="0.00204959"/>
      <pos A="0.10203" C="0.309988" G="0.174015" T="0.413967"/>
      <pos A="0.224005" C="0.160018" G="0.513947" T="0.10203"/>
      <pos A="0.261998" C="0.134023" G="0.539942" T="0.0640372"/>
    </motif>
    <motif db="0" id="ERR1_HUMAN.H11MO.0.A" length="15" nsites="284" evalue="1.0e+000"
        url="http://hocomoco.autosome.ru/motif/ERR1_HUMAN.H11MO.0.A">
      <pos A="0.102165" C="0.408395" G="0.228881" T="0.26056"/>
      <pos A="0.0775255" C="0.390795" G="0.0493664" T="0.482313"/>
      <pos A="0.102165" C="0.682946" G="0.183122" T="0.031767"/>
      <pos A="0.915259" C="0.00712777" G="0.0669659" T="0.0106477"/>
      <pos A="0.971577" C="8.79972e-05" G="0.0282471" T="8.79972e-05"/>
      <pos A="0.00360788" C="8.79972e-05" G="0.989176" T="0.00712777"/>
      <pos A="0.00712777" C="0.00360788" G="0.989176" T="8.79972e-05"/>
      <pos A="0.063446" C="0.00360788" G="0.0458465" T="0.8871"/>
      <pos A="8.79972e-05" C="0.922298" G="0.0528863" T="0.0247272"/>
      <pos A="0.985656" C="0.00360788" G="0.00712777" T="0.00360788"/>
      <pos A="0.23592" C="0.429514" G="0.140883" T="0.193682"/>
      <pos A="0.418955" C="0.197202" G="0.183122" T="0.200722"/>
      <pos A="0.147923" C="0.345037" G="0.302798" T="0.204241"/>
      <pos A="0.411915" C="0.172562" G="0.193682" T="0.221841"/>
      <pos A="0.207761" C="0.24296" G="0.397835" T="0.151443"/>
    </motif>
    <motif db="0" id="ERR2_HUMAN.H11MO.0.A" length="9" nsites="3662" evalue="1.0e+000"
        url="http://hocomoco.autosome.ru/motif/ERR2_HUMAN.H11MO.0.A">
      <pos A="0.0588136" C="0.303122" G="0.169218" T="0.468847"/>
      <pos A="0.0678225" C="0.711331" G="0.14321" T="0.077636"/>
      <pos A="0.934264" C="0.00636282" G="0.0541157" T="0.00525743"/>
      <pos A="0.986217" C="0.000614791" G="0.0116687" T="0.0014991"/>
      <pos A="0.00553378" C="0.000448983" G="0.988926" T="0.00509162"/>
      <pos A="0.00243868" C="0.00155437" G="0.993789" T="0.00221761"/>
      <pos A="0.0388613" C="0.0402052" G="0.0884513" T="0.832482"/>
      <pos A="0.00188599" C="0.876694" G="0.0717641" T="0.0496563"/>
      <pos A="0.927725" C="0.00492581" G="0.060876" T="0.00647336"/>
    </motif>
    <motif db="0" id="ESR1_HUMAN.H11MO.1.A" length="10" nsites="500" evalue="1.0e+000"
        url="http://hocomoco.autosome.ru/motif/ESR1_HUMAN.H11MO.1.A">
      <pos A="0.122026" C="0.545941" G="0.120026" T="0.212008"/>
      <pos A="0.34998" C="0.325985" G="0.118026" T="0.206009"/>
      <pos A="0.631924" C="0.0160468" G="0.34798" T="0.00404919"/>
      <pos A="0.00604879" C="4.999e-05" G="0.965857" T="0.0280444"/>
      <pos A="0.00604879" C="4.999e-05" G="0.991852" T="0.00204959"/>
      <pos A="0.0380424" C="0.00404919" G="0.10203" T="0.855879"/>
      <pos A="0.00404919" C="0.973855" G="0.020046" T="0.00204959"/>
      <pos A="0.993851" C="0.00204959" G="0.00404919" T="4.999e-05"/>
      <pos A="0.0680364" C="0.443961" G="0.369976" T="0.118026"/>
      <pos A="0.317986" C="0.335983" G="0.246001" T="0.10003"/>
    </motif>
    <motif db="0" id="ESR2_HUMAN.H11MO.0.A" length="15" nsites="497" evalue="1.0e+000"
        url="http://hocomoco.autosome.ru/motif/ESR2_HUMAN.H11MO.0.A">
      <pos A="0.494921" C="0.0966103" G="0.36215" T="0.0463186"/>
      <pos A="0.114715" C="0.0121203" G="0.790636" T="0.0825287"/>
      <pos A="0.0463186" C="0.026202" G="0.859032" T="0.068447"/>
      <pos A="0.0966103" C="0.116727" G="0.22938" T="0.557282"/>
      <pos A="0.0161436" C="0.798682" G="0.0523537" T="0.13282"/>
      <pos A="0.621656" C="0.0342486" G="0.247485" T="0.0966103"/>
      <pos A="0.092587" C="0.511014" G="0.26559" T="0.130809"/>
      <pos A="5.02917e-05" C="0.667924" G="5.02917e-05" T="0.331975"/>
      <pos A="0.122762" C="0.422501" G="0.267602" T="0.187135"/>
      <pos A="0.0402836" C="0.239439" G="0.0302253" T="0.690052"/>
      <pos A="0.0825287" C="0.026202" G="0.891219" T="5.02917e-05"/>
      <pos A="0.521072" C="0.273637" G="0.086552" T="0.118739"/>
      <pos A="0.0241903" C="0.844951" G="0.0221786" T="0.10868"/>
      <pos A="0.0825287" C="0.846962" G="0.0121203" T="0.0583887"/>
      <pos A="0.0724703" C="0.356115" G="0.0362603" T="0.535154"/>
    </motif>
    <motif db="0" id="ESR2_HUMAN.H11MO.1.A" length="7" nsites="500" evalue="1.0e+000"
        url="http://hocomoco.autosome.ru/motif/ESR2_HUMAN.H11MO.1.A">
      <pos A="0.693911" C="0.0340432" G="0.261998" T="0.010048"/>
      <pos A="0.0160468" C="0.00204959" G="0.945861" T="0.0360428"/>
      <pos A="0.00204959" C="0.010048" G="0.981854" T="0.00604879"/>
      <pos A="0.0180464" C="0.0160468" G="0.104029" T="0.861878"/>
      <pos A="0.00204959" C="0.991852" G="0.00204959" T="0.00404919"/>
      <pos A="0.94986" C="0.00604879" G="0.040042" T="0.00404919"/>
      <pos A="0.070036" C="0.459958" G="0.39997" T="0.070036"/>
    </motif>
    <motif db="0" id="ETS1_HUMAN.H11MO.0.A" length="13" nsites="500" evalue="1.0e+000"
        url="http://hocomoco.autosome.ru/motif/ETS1_HUMAN.H11MO.0.A">
      <pos A="0.367976" C="0.178014" G="0.341982" T="0.112028"/>
      <pos A="0.259998" C="0.182014" G="0.471956" T="0.0860328"/>
      <pos A="0.479954" C="0.0680364" G="0.423965" T="0.0280444"/>
      <pos A="0.128024" C="0.637922" G="0.228004" T="0.00604879"/>
      <pos A="0.615927" C="0.34998" G="0.0340432" T="4.999e-05"/>
      <pos A="0.00404919" C="4.999e-05" G="0.993851" T="0.00204959"/>
      <pos A="0.0120476" C="0.00604879" G="0.979854" T="0.00204959"/>
      <pos A="0.991852" C="0.00604879" G="4.999e-05" T="0.00204959"/>
      <pos A="0.827884" C="0.010048" G="0.00404919" T="0.158018"/>
      <pos A="0.184013" C="0.010048" G="0.805889" T="4.999e-05"/>
      <pos A="0.0840332" C="0.188012" G="0.0580384" T="0.669916"/>
      <pos A="0.130024" C="0.112028" G="0.633923" T="0.124025"/>
      <pos A="0.138022" C="0.126025" G="0.627924" T="0.108028"/>
    </motif>
    <motif db="0" id="ETS2_HUMAN.H11MO.0.B" length="13" nsites="500" evalue="1.0e+000"
        url="http://hocomoco.autosome.ru/motif/ETS2_HUMAN.H11MO.0.B">
      <pos A="0.230004" C="0.140022" G="0.435963" T="0.194011"/>
      <pos A="0.317986" C="0.146021" G="0.345981" T="0.190012"/>
      <pos A="0.321986" C="0.279994" G="0.29799" T="0.10003"/>
      <pos A="0.473955" C="0.0760348" G="0.365977" T="0.0840332"/>
      <pos A="0.192012" C="0.00804839" G="0.7519" T="0.0480404"/>
      <pos A="0.00404919" C="0.010048" G="0.967856" T="0.0180464"/>
      <pos A="0.981854" C="0.0160468" G="4.999e-05" T="0.00204959"/>
      <pos A="0.953859" C="0.0180464" G="0.0240452" T="0.00404919"/>
      <pos A="0.381974" C="0.0840332" G="0.519946" T="0.0140472"/>
      <pos A="0.391972" C="0.261998" G="0.19801" T="0.14802"/>
      <pos A="0.421966" C="0.0480404" G="0.459958" T="0.070036"/>
      <pos A="0.329984" C="0.0860328" G="0.495951" T="0.0880324"/>
      <pos A="0.495951" C="0.10003" G="0.319986" T="0.0840332"/>
    </motif>
    <motif db="0" id="ETV1_HUMAN.H11MO.0.A" length="11" nsites="500" evalue="1.0e+000"
        url="http://hocomoco.autosome.ru/motif/ETV1_HUMAN.H11MO.0.A">
      <pos A="0.15002" C="0.244001" G="0.483953" T="0.122026"/>
      <pos A="0.329984" C="0.134023" G="0.405969" T="0.130024"/>
      <pos A="0.0420416" C="0.813887" G="0.144021" T="4.999e-05"/>
      <pos A="0.216007" C="0.765897" G="0.00204959" T="0.0160468"/>
      <pos A="0.00404919" C="4.999e-05" G="0.995851" T="4.999e-05"/>
      <pos A="4.999e-05" C="4.999e-05" G="0.99985" T="4.999e-05"/>
      <pos A="0.99785" C="4.999e-05" G="0.00204959" T="4.999e-05"/>
      <pos A="0.929864" C="0.00404919" G="4.999e-05" T="0.0660368"/>
      <pos A="0.0760348" C="0.0360428" G="0.867876" T="0.020046"/>
      <pos A="0.0880324" C="0.303989" G="0.142022" T="0.465957"/>
      <pos A="0.194011" C="0.14802" G="0.525945" T="0.132024"/>
    </motif>
    <motif db="0" id="ETV2_HUMAN.H11MO.0.B" length="16" nsites="229" evalue="1.0e+000"
        url="http://hocomoco.autosome.ru/motif/ETV2_HUMAN.H11MO.0.B">
      <pos A="0.323112" C="0.174705" G="0.353667" T="0.148516"/>
      <pos A="0.301288" C="0.174705" G="0.4366" T="0.0874072"/>
      <pos A="0.580642" C="0.135421" G="0.20526" T="0.0786774"/>
      <pos A="0.528263" C="0.0612178" G="0.384221" T="0.0262986"/>
      <pos A="0.563182" C="0.0393933" G="0.388586" T="0.00883893"/>
      <pos A="0.0262986" C="0.87309" G="0.0917722" T="0.00883893"/>
      <pos A="0.89055" C="0.104867" G="0.000109123" T="0.00447403"/>
      <pos A="0.000109123" C="0.000109123" G="0.999673" T="0.000109123"/>
      <pos A="0.000109123" C="0.00447403" G="0.995308" T="0.000109123"/>
      <pos A="0.986578" C="0.000109123" G="0.0132038" T="0.000109123"/>
      <pos A="0.929834" C="0.000109123" G="0.000109123" T="0.0699476"/>
      <pos A="0.475884" C="0.0175687" G="0.506438" T="0.000109123"/>
      <pos A="0.0568529" C="0.323112" G="0.0568529" T="0.563182"/>
      <pos A="0.349302" C="0.135421" G="0.406045" T="0.109232"/>
      <pos A="0.109232" C="0.262003" G="0.567547" T="0.0612178"/>
      <pos A="0.174705" C="0.288193" G="0.4366" T="0.100502"/>
    </motif>
    <motif db="0" id="ETV3_HUMAN.H11MO.0.D" length="14" nsites="12" evalue="1.0e+000"
        url="http://hocomoco.autosome.ru/motif/ETV3_HUMAN.H11MO.0.D">
      <pos A="0.208678" C="0.0433884" G="0.291322" T="0.456612"/>
      <pos A="0.415289" C="0.167355" G="0.167355" T="0.25"/>
      <pos A="0.25" C="0.497934" G="0.0847107" T="0.167355"/>
      <pos A="0.415289" C="0.00206612" G="0.415289" T="0.167355"/>
      <pos A="0.167355" C="0.00206612" G="0.0847107" T="0.745868"/>
      <pos A="0.167355" C="0.00206612" G="0.167355" T="0.663223"/>
      <pos A="0.00206612" C="0.0847107" G="0.0847107" T="0.828512"/>
      <pos A="0.167355" C="0.0847107" G="0.745868" T="0.00206612"/>
      <pos A="0.00206612" C="0.828512" G="0.0847107" T="0.0847107"/>
      <pos A="0.828512" C="0.00206612" G="0.167355" T="0.00206612"/>
      <pos A="0.00206612" C="0.828512" G="0.0847107" T="0.0847107"/>
      <pos A="0.00206612" C="0.25" G="0.167355" T="0.580579"/>
      <pos A="0.0847107" C="0.00206612" G="0.167355" T="0.745868"/>
      <pos A="0.00206612" C="0.580579" G="0.167355" T="0.25"/>
    </motif>
    <motif db="0" id="ETV4_HUMAN.H11MO.0.B" length="11" nsites="500" evalue="1.0e+000"
        url="http://hocomoco.autosome.ru/motif/ETV4_HUMAN.H11MO.0.B">
      <pos A="0.335983" C="0.234003" G="0.329984" T="0.10003"/>
      <pos A="0.383973" C="0.134023" G="0.319986" T="0.162018"/>
      <pos A="0.136023" C="0.609928" G="0.234003" T="0.020046"/>
      <pos A="0.955859" C="0.010048" G="0.020046" T="0.0140472"/>
      <pos A="0.00604879" C="0.00204959" G="0.975855" T="0.0160468"/>
      <pos A="0.0160468" C="0.0260448" G="0.957858" T="4.999e-05"/>
      <pos A="0.923865" C="0.0160468" G="0.05004" T="0.010048"/>
      <pos A="0.869876" C="0.0140472" G="0.0460408" T="0.070036"/>
      <pos A="0.307988" C="0.0220456" G="0.587932" T="0.0820336"/>
      <pos A="0.138022" C="0.178014" G="0.345981" T="0.337982"/>
      <pos A="0.287992" C="0.132024" G="0.413967" T="0.166017"/>
    </motif>
    <motif db="0" id="ETV5_HUMAN.H11MO.0.C" length="14" nsites="500" evalue="1.0e+000"
        url="http://hocomoco.autosome.ru/motif/ETV5_HUMAN.H11MO.0.C">
      <pos A="0.327984" C="0.180014" G="0.381974" T="0.110028"/>
      <pos A="0.455959" C="0.0880324" G="0.327984" T="0.128024"/>
      <pos A="0.29799" C="0.0980304" G="0.493951" T="0.110028"/>
      <pos A="0.20001" C="0.417966" G="0.345981" T="0.0360428"/>
      <pos A="0.839882" C="0.0360428" G="0.0840332" T="0.040042"/>
      <pos A="0.0160468" C="0.00604879" G="0.961858" T="0.0160468"/>
      <pos A="0.0440412" C="0.0160468" G="0.935863" T="0.00404919"/>
      <pos A="0.793891" C="0.0680364" G="0.10203" T="0.0360428"/>
      <pos A="0.945861" C="0.00604879" G="0.0120476" T="0.0360428"/>
      <pos A="0.371976" C="0.0620376" G="0.54794" T="0.0180464"/>
      <pos A="0.228004" C="0.10003" G="0.232004" T="0.439962"/>
      <pos A="0.218006" C="0.106029" G="0.537942" T="0.138022"/>
      <pos A="0.405969" C="0.120026" G="0.385973" T="0.0880324"/>
      <pos A="0.271996" C="0.216007" G="0.373975" T="0.138022"/>
    </motif>
    <motif db="0" id="ETV6_HUMAN.H11MO.0.D" length="9" nsites="500" evalue="1.0e+000"
        url="http://hocomoco.autosome.ru/motif/ETV6_HUMAN.H11MO.0.D">
      <pos A="0.373975" C="0.160018" G="0.303989" T="0.162018"/>
      <pos A="0.126025" C="0.573935" G="0.269996" T="0.030044"/>
      <pos A="0.915867" C="0.010048" G="0.00404919" T="0.070036"/>
      <pos A="0.00604879" C="4.999e-05" G="0.991852" T="0.00204959"/>
      <pos A="0.00404919" C="0.010048" G="0.977854" T="0.00804839"/>
      <pos A="0.885873" C="0.0660368" G="0.0480404" T="4.999e-05"/>
      <pos A="0.917866" C="0.00604879" G="0.0220456" T="0.0540392"/>
      <pos A="0.389972" C="0.0180464" G="0.503949" T="0.0880324"/>
      <pos A="0.122026" C="0.130024" G="0.329984" T="0.417966"/>
    </motif>
    <motif db="0" id="ETV7_HUMAN.H11MO.0.D" length="7" nsites="500" evalue="1.0e+000"
        url="http://hocomoco.autosome.ru/motif/ETV7_HUMAN.H11MO.0.D">
      <pos A="0.240002" C="0.411968" G="0.295991" T="0.0520396"/>
      <pos A="0.657918" C="0.116027" G="0.160018" T="0.0660368"/>
      <pos A="4.999e-05" C="0.00204959" G="0.981854" T="0.0160468"/>
      <pos A="0.00604879" C="0.020046" G="0.973855" T="4.999e-05"/>
      <pos A="0.975855" C="0.0120476" G="0.00804839" T="0.00404919"/>
      <pos A="0.929864" C="0.00404919" G="0.060038" T="0.00604879"/>
      <pos A="0.331984" C="0.00404919" G="0.645921" T="0.0180464"/>
    </motif>
    <motif db="0" id="FEV_HUMAN.H11MO.0.B" length="10" nsites="498" evalue="1.0e+000"
        url="http://hocomoco.autosome.ru/motif/FEV_HUMAN.H11MO.0.B">
      <pos A="0.224905" C="0.204828" G="0.520026" T="0.0502409"/>
      <pos A="0.255019" C="0.530064" G="0.134561" T="0.0803554"/>
      <pos A="0.281118" C="0.321271" G="0.355401" T="0.0422104"/>
      <pos A="0.317256" C="0.012096" G="0.658552" T="0.012096"/>
      <pos A="0.0321723" C="0.00607308" G="0.947651" T="0.0141036"/>
      <pos A="0.967727" C="0.0221341" G="0.00406545" T="0.00607308"/>
      <pos A="0.672606" C="0.0582714" G="0.251004" T="0.0181189"/>
      <pos A="0.18676" C="0.132554" G="0.602339" T="0.0783477"/>
      <pos A="0.154638" C="0.387523" G="0.0883859" T="0.369454"/>
      <pos A="0.0723248" C="0.230928" G="0.58427" T="0.112477"/>
    </motif>
    <motif db="0" id="FIGLA_HUMAN.H11MO.0.D" length="11" nsites="159" evalue="1.0e+000"
        url="http://hocomoco.autosome.ru/motif/FIGLA_HUMAN.H11MO.0.D">
      <pos A="0.212288" C="0.130578" G="0.281427" T="0.375707"/>
      <pos A="0.35528" C="0.17929" G="0.160434" T="0.304997"/>
      <pos A="0.452703" C="0.339566" G="0.0881521" T="0.119579"/>
      <pos A="0.055154" C="0.891106" G="0.0174419" T="0.0362979"/>
      <pos A="0.968102" C="0.00644249" G="0.0190132" T="0.00644249"/>
      <pos A="0.0190132" C="0.05044" G="0.905248" T="0.0252986"/>
      <pos A="0.000157134" C="0.151006" G="0.817253" T="0.0315839"/>
      <pos A="0.0252986" C="0.000157134" G="0.0127278" T="0.961816"/>
      <pos A="0.0237272" C="0.0174419" G="0.928818" T="0.0300126"/>
      <pos A="0.0787241" C="0.0975801" G="0.36785" T="0.455845"/>
      <pos A="0.237429" C="0.0928661" G="0.143149" T="0.526556"/>
    </motif>
    <motif db="0" id="FLI1_HUMAN.H11MO.0.A" length="18" nsites="497" evalue="1.0e+000"
        url="http://hocomoco.autosome.ru/motif/FLI1_HUMAN.H11MO.0.A">
      <pos A="0.209264" C="0.227369" G="0.440606" T="0.122762"/>
      <pos A="0.315882" C="0.148914" G="0.432559" T="0.102645"/>
      <pos A="0.446641" C="0.086552" G="0.37422" T="0.092587"/>
      <pos A="0.201217" C="0.0543653" G="0.653842" T="0.0905753"/>
      <pos A="0.299789" C="0.0362603" G="0.635737" T="0.0282136"/>
      <pos A="0.422501" C="0.388302" G="0.183112" T="0.00608529"/>
      <pos A="0.915359" C="0.0342486" G="0.0402836" T="0.0101086"/>
      <pos A="0.00407363" C="0.00407363" G="0.981744" T="0.0101086"/>
      <pos A="0.00206196" C="0.0121203" G="0.985767" T="5.02917e-05"/>
      <pos A="0.937487" C="0.0181553" G="0.044307" T="5.02917e-05"/>
      <pos A="0.957604" C="0.00206196" G="0.026202" T="0.014132"/>
      <pos A="0.146902" C="0.0282136" G="0.822822" T="0.00206196"/>
      <pos A="0.134832" C="0.171042" G="0.500956" T="0.19317"/>
      <pos A="0.41043" C="0.124774" G="0.402384" T="0.062412"/>
      <pos A="0.394337" C="0.0764937" G="0.474804" T="0.0543653"/>
      <pos A="0.3018" C="0.12075" G="0.509002" T="0.068447"/>
      <pos A="0.24145" C="0.150925" G="0.529119" T="0.0785053"/>
      <pos A="0.388302" C="0.130809" G="0.364162" T="0.116727"/>
    </motif>
    <motif db="0" id="FLI1_HUMAN.H11MO.1.A" length="13" nsites="500" evalue="1.0e+000"
        url="http://hocomoco.autosome.ru/motif/FLI1_HUMAN.H11MO.1.A">
      <pos A="0.375975" C="0.14802" G="0.34798" T="0.128024"/>
      <pos A="0.325985" C="0.0840332" G="0.49795" T="0.0920316"/>
      <pos A="0.45196" C="0.0180464" G="0.483953" T="0.0460408"/>
      <pos A="0.168016" C="0.54994" G="0.271996" T="0.010048"/>
      <pos A="0.817886" C="0.160018" G="0.0120476" T="0.010048"/>
      <pos A="0.00204959" C="0.00204959" G="0.993851" T="0.00204959"/>
      <pos A="0.010048" C="0.00404919" G="0.983853" T="0.00204959"/>
      <pos A="0.985853" C="0.00604879" G="0.00404919" T="0.00404919"/>
      <pos A="0.963857" C="0.00404919" G="0.00804839" T="0.0240452"/>
      <pos A="0.244001" C="0.00604879" G="0.739902" T="0.010048"/>
      <pos A="0.10203" C="0.295991" G="0.218006" T="0.383973"/>
      <pos A="0.265997" C="0.196011" G="0.427964" T="0.110028"/>
      <pos A="0.246001" C="0.108028" G="0.503949" T="0.142022"/>
    </motif>
    <motif db="0" id="FOXD1_HUMAN.H11MO.0.D" length="15" nsites="22" evalue="1.0e+000"
        url="http://hocomoco.autosome.ru/motif/FOXD1_HUMAN.H11MO.0.D">
      <pos A="0.120002" C="0.566844" G="0.120002" T="0.193153"/>
      <pos A="0.377447" C="0.110858" G="0.0742823" T="0.437412"/>
      <pos A="0.353879" C="0.171002" G="0.0978505" T="0.377269"/>
      <pos A="0.0377067" C="0.0377067" G="0.0742823" T="0.850304"/>
      <pos A="0.0377067" C="0.243974" G="0.680613" T="0.0377067"/>
      <pos A="0.0377067" C="0.0377067" G="0.0377067" T="0.88688"/>
      <pos A="0.00113122" C="0.00113122" G="0.0377067" T="0.960031"/>
      <pos A="0.00113122" C="0.00113122" G="0.0377067" T="0.960031"/>
      <pos A="0.923455" C="0.00113122" G="0.0377067" T="0.0377067"/>
      <pos A="0.00113122" C="0.850304" G="0.110858" T="0.0377067"/>
      <pos A="0.304296" C="0.243974" G="0.0742823" T="0.377447"/>
      <pos A="0.207398" C="0.0742823" G="0.00113122" T="0.717188"/>
      <pos A="0.450599" C="0.207398" G="0.0742823" T="0.267721"/>
      <pos A="0.424584" C="0.243974" G="0.220584" T="0.110858"/>
      <pos A="0.262262" C="0.238872" G="0.479447" T="0.019419"/>
    </motif>
    <motif db="0" id="FOXD3_HUMAN.H11MO.0.D" length="15" nsites="465" evalue="1.0e+000"
        url="http://hocomoco.autosome.ru/motif/FOXD3_HUMAN.H11MO.0.D">
      <pos A="0.157009" C="0.17636" G="0.298914" T="0.367717"/>
      <pos A="0.118308" C="0.217211" G="0.266663" T="0.397818"/>
      <pos A="0.135508" C="0.00650398" G="0.0559557" T="0.802032"/>
      <pos A="0.0387551" C="0.0688562" G="0.872984" T="0.0194044"/>
      <pos A="0.092507" C="0.0516556" G="0.036605" T="0.819232"/>
      <pos A="0.036605" C="0.111858" G="0.0495055" T="0.802032"/>
      <pos A="0.0538056" C="5.37519e-05" G="0.0946571" T="0.851484"/>
      <pos A="0.339766" C="0.200011" G="0.225812" T="0.234412"/>
      <pos A="0.0581058" C="0.599925" G="0.0624059" T="0.279564"/>
      <pos A="0.294614" C="0.202161" G="0.0409052" T="0.46232"/>
      <pos A="0.109708" C="0.223662" G="0.0710062" T="0.595625"/>
      <pos A="0.404268" C="0.0473554" G="0.146259" T="0.402118"/>
      <pos A="0.230112" C="0.141959" G="0.427919" T="0.200011"/>
      <pos A="0.101107" C="0.363416" G="0.348366" T="0.18711"/>
      <pos A="0.356966" C="0.292464" G="0.111858" T="0.238712"/>
    </motif>
    <motif db="0" id="GABPA_HUMAN.H11MO.0.A" length="14" nsites="500" evalue="1.0e+000"
        url="http://hocomoco.autosome.ru/motif/GABPA_HUMAN.H11MO.0.A">
      <pos A="0.182014" C="0.226005" G="0.483953" T="0.108028"/>
      <pos A="0.285993" C="0.252" G="0.385973" T="0.0760348"/>
      <pos A="0.363977" C="0.230004" G="0.269996" T="0.136023"/>
      <pos A="0.429964" C="0.146021" G="0.383973" T="0.040042"/>
      <pos A="0.0980304" C="0.611928" G="0.269996" T="0.020046"/>
      <pos A="0.112028" C="0.855879" G="0.0260448" T="0.00604879"/>
      <pos A="0.00804839" C="4.999e-05" G="0.991852" T="4.999e-05"/>
      <pos A="0.00804839" C="0.00404919" G="0.985853" T="0.00204959"/>
      <pos A="0.995851" C="4.999e-05" G="0.00404919" T="4.999e-05"/>
      <pos A="0.985853" C="0.00204959" G="4.999e-05" T="0.0120476"/>
      <pos A="0.106029" C="0.0240452" G="0.867876" T="0.00204959"/>
      <pos A="0.0980304" C="0.188012" G="0.0320436" T="0.681914"/>
      <pos A="0.178014" C="0.130024" G="0.569936" T="0.122026"/>
      <pos A="0.287992" C="0.269996" G="0.383973" T="0.0580384"/>
    </motif>
    <motif db="0" id="GATA1_HUMAN.H11MO.0.A" length="19" nsites="500" evalue="1.0e+000"
        url="http://hocomoco.autosome.ru/motif/GATA1_HUMAN.H11MO.0.A">
      <pos A="0.192012" C="0.403969" G="0.206009" T="0.19801"/>
      <pos A="0.116027" C="0.144021" G="0.190012" T="0.54994"/>
      <pos A="0.0560388" C="0.0780344" G="0.639922" T="0.226005"/>
      <pos A="0.118026" C="0.206009" G="0.389972" T="0.285993"/>
      <pos A="0.194011" C="0.313987" G="0.281994" T="0.210008"/>
      <pos A="0.267996" C="0.246001" G="0.277994" T="0.208008"/>
      <pos A="0.224005" C="0.210008" G="0.367976" T="0.19801"/>
      <pos A="0.261998" C="0.168016" G="0.339982" T="0.230004"/>
      <pos A="0.214007" C="0.224005" G="0.313987" T="0.248"/>
      <pos A="0.331984" C="0.188012" G="0.323985" T="0.156019"/>
      <pos A="0.184013" C="0.387972" G="0.321986" T="0.106029"/>
      <pos A="0.719906" C="0.020046" G="0.00804839" T="0.252"/>
      <pos A="0.00604879" C="4.999e-05" G="0.993851" T="4.999e-05"/>
      <pos A="0.995851" C="4.999e-05" G="4.999e-05" T="0.00404919"/>
      <pos A="0.00204959" C="4.999e-05" G="0.0120476" T="0.985853"/>
      <pos A="0.945861" C="0.00404919" G="0.0140472" T="0.0360428"/>
      <pos A="0.857878" C="0.0160468" G="0.090032" T="0.0360428"/>
      <pos A="0.214007" C="0.154019" G="0.553939" T="0.0780344"/>
      <pos A="0.35198" C="0.188012" G="0.345981" T="0.114027"/>
    </motif>
    <motif db="0" id="GATA2_HUMAN.H11MO.0.A" length="19" nsites="500" evalue="1.0e+000"
        url="http://hocomoco.autosome.ru/motif/GATA2_HUMAN.H11MO.0.A">
      <pos A="0.132024" C="0.45196" G="0.226005" T="0.190012"/>
      <pos A="0.124025" C="0.104029" G="0.158018" T="0.613927"/>
      <pos A="0.080034" C="0.05004" G="0.65192" T="0.218006"/>
      <pos A="0.132024" C="0.222006" G="0.413967" T="0.232004"/>
      <pos A="0.271996" C="0.156019" G="0.289992" T="0.281994"/>
      <pos A="0.303989" C="0.158018" G="0.305989" T="0.232004"/>
      <pos A="0.248" C="0.19801" G="0.367976" T="0.186013"/>
      <pos A="0.269996" C="0.196011" G="0.275995" T="0.257998"/>
      <pos A="0.222006" C="0.224005" G="0.267996" T="0.285993"/>
      <pos A="0.325985" C="0.114027" G="0.343981" T="0.216007"/>
      <pos A="0.192012" C="0.337982" G="0.371976" T="0.0980304"/>
      <pos A="0.773895" C="0.00404919" G="0.00804839" T="0.214007"/>
      <pos A="4.999e-05" C="4.999e-05" G="0.995851" T="0.00404919"/>
      <pos A="0.985853" C="4.999e-05" G="0.00804839" T="0.00604879"/>
      <pos A="0.00604879" C="0.00204959" G="0.0160468" T="0.975855"/>
      <pos A="0.965857" C="0.00604879" G="4.999e-05" T="0.0280444"/>
      <pos A="0.843881" C="0.010048" G="0.114027" T="0.0320436"/>
      <pos A="0.140022" C="0.168016" G="0.627924" T="0.0640372"/>
      <pos A="0.343981" C="0.192012" G="0.389972" T="0.0740352"/>
    </motif>
    <motif db="0" id="GCM1_HUMAN.H11MO.0.D" length="14" nsites="12" evalue="1.0e+000"
        url="http://hocomoco.autosome.ru/motif/GCM1_HUMAN.H11MO.0.D">
      <pos A="0.314279" C="0.35101" G="0.0847107" T="0.25"/>
      <pos A="0.433655" C="0.0847107" G="0.0663453" T="0.415289"/>
      <pos A="0.25" C="0.341827" G="0.240817" T="0.167355"/>
      <pos A="0.81933" C="0.176538" G="0.00206612" T="0.00206612"/>
      <pos A="0.00206612" C="0.00206612" G="0.00206612" T="0.993802"/>
      <pos A="0.00206612" C="0.00206612" G="0.993802" T="0.00206612"/>
      <pos A="0.176538" C="0.65404" G="0.00206612" T="0.167355"/>
      <pos A="0.00206612" C="0.0938935" G="0.580579" T="0.323462"/>
      <pos A="0.00206612" C="0.00206612" G="0.993802" T="0.00206612"/>
      <pos A="0.00206612" C="0.00206612" G="0.993802" T="0.00206612"/>
      <pos A="0.0847107" C="0.332645" G="0.0663453" T="0.516299"/>
      <pos A="0.396924" C="0.259183" G="0.167355" T="0.176538"/>
      <pos A="0.0847107" C="0.323462" G="0.259183" T="0.332645"/>
      <pos A="0.0847107" C="0.185721" G="0.332645" T="0.396924"/>
    </motif>
    <motif db="0" id="GCM2_HUMAN.H11MO.0.D" length="11" nsites="352" evalue="1.0e+000"
        url="http://hocomoco.autosome.ru/motif/GCM2_HUMAN.H11MO.0.D">
      <pos A="0.112965" C="0.24929" G="0.325973" T="0.311772"/>
      <pos A="0.761218" C="0.0682335" G="0.102315" T="0.0682335"/>
      <pos A="7.10026e-05" C="7.10026e-05" G="7.10026e-05" T="0.999787"/>
      <pos A="0.0455126" C="0.0029111" G="0.951505" T="7.10026e-05"/>
      <pos A="0.0029111" C="0.991267" G="7.10026e-05" T="0.00575121"/>
      <pos A="7.10026e-05" C="7.10026e-05" G="0.991267" T="0.00859131"/>
      <pos A="7.10026e-05" C="7.10026e-05" G="0.999787" T="7.10026e-05"/>
      <pos A="0.00220108" C="0.00220108" G="0.993397" T="0.00220108"/>
      <pos A="0.027052" C="0.143496" G="0.00717126" T="0.822281"/>
      <pos A="0.553181" C="0.0675234" G="0.229409" T="0.149886"/>
      <pos A="0.132846" C="0.24929" G="0.283371" T="0.334493"/>
    </motif>
    <motif db="0" id="GLI1_HUMAN.H11MO.0.D" length="12" nsites="500" evalue="1.0e+000"
        url="http://hocomoco.autosome.ru/motif/GLI1_HUMAN.H11MO.0.D">
      <pos A="0.112028" C="0.391972" G="0.184013" T="0.311988"/>
      <pos A="0.0340432" C="0.471956" G="0.39997" T="0.0940312"/>
      <pos A="0.070036" C="0.0760348" G="0.0120476" T="0.841882"/>
      <pos A="0.020046" C="0.0280444" G="0.905869" T="0.0460408"/>
      <pos A="0.010048" C="0.0120476" G="0.763897" T="0.214007"/>
      <pos A="0.0120476" C="0.040042" G="0.94786" T="4.999e-05"/>
      <pos A="0.0660368" C="0.0220456" G="0.020046" T="0.891872"/>
      <pos A="0.0120476" C="0.00804839" G="0.973855" T="0.00604879"/>
      <pos A="0.0160468" C="0.00404919" G="0.937862" T="0.0420416"/>
      <pos A="0.0140472" C="0.238002" G="0.15202" T="0.595931"/>
      <pos A="0.0420416" C="0.879874" G="0.0420416" T="0.0360428"/>
      <pos A="0.116027" C="0.359978" G="0.060038" T="0.463957"/>
    </motif>
    <motif db="0" id="GLI2_HUMAN.H11MO.0.D" length="11" nsites="931" evalue="1.0e+000"
        url="http://hocomoco.autosome.ru/motif/GLI2_HUMAN.H11MO.0.D">
      <pos A="0.113104" C="0.175004" G="0.617202" T="0.0946901"/>
      <pos A="2.685e-05" C="2.685e-05" G="2.685e-05" T="0.999919"/>
      <pos A="2.685e-05" C="2.685e-05" G="0.999919" T="2.685e-05"/>
      <pos A="2.685e-05" C="2.685e-05" G="0.844765" T="0.155181"/>
      <pos A="2.685e-05" C="2.685e-05" G="0.999919" T="2.685e-05"/>
      <pos A="2.685e-05" C="2.685e-05" G="2.685e-05" T="0.999919"/>
      <pos A="2.685e-05" C="2.685e-05" G="0.999919" T="2.685e-05"/>
      <pos A="2.685e-05" C="2.685e-05" G="0.999919" T="2.685e-05"/>
      <pos A="2.685e-05" C="2.685e-05" G="2.685e-05" T="0.999919"/>
      <pos A="2.685e-05" C="0.999919" G="2.685e-05" T="2.685e-05"/>
      <pos A="0.0798932" C="0.369368" G="0.0933066" T="0.457432"/>
    </motif>
    <motif db="0" id="GLIS1_HUMAN.H11MO.0.D" length="13" nsites="492" evalue="1.0e+000"
        url="http://hocomoco.autosome.ru/motif/GLIS1_HUMAN.H11MO.0.D">
      <pos A="0.185989" C="0.183957" G="0.118929" T="0.511126"/>
      <pos A="0.108261" C="0.630512" G="0.0940358" T="0.167192"/>
      <pos A="0.059998" C="0.041709" G="0.850488" T="0.0478053"/>
      <pos A="0.0442491" C="0.190561" G="0.042217" T="0.722973"/>
      <pos A="0.0310404" C="0.0269762" G="0.906879" T="0.0351047"/>
      <pos A="0.0310404" C="0.0310404" G="0.912975" T="0.0249441"/>
      <pos A="0.0127515" C="0.0127515" G="0.925168" T="0.0493294"/>
      <pos A="0.0371368" C="0.0188478" G="0.910943" T="0.0330725"/>
      <pos A="0.0142756" C="0.0183398" G="0.949045" T="0.0183398"/>
      <pos A="0.0178317" C="0.0178317" G="0.944473" T="0.0198638"/>
      <pos A="0.0203719" C="0.0142756" G="0.0427251" T="0.922628"/>
      <pos A="0.302327" C="0.560404" G="0.0869234" T="0.0503455"/>
      <pos A="0.209866" C="0.108261" G="0.313503" T="0.36837"/>
    </motif>
    <motif db="0" id="GLIS2_HUMAN.H11MO.0.D" length="14" nsites="1681" evalue="1.0e+000"
        url="http://hocomoco.autosome.ru/motif/GLIS2_HUMAN.H11MO.0.D">
      <pos A="0.0783862" C="0.745806" G="0.120026" T="0.0557819"/>
      <pos A="0.193043" C="0.118092" G="0.256692" T="0.432172"/>
      <pos A="0.204494" C="0.234831" G="0.0510231" T="0.509651"/>
      <pos A="0.0358545" C="0.628919" G="0.0346648" T="0.300562"/>
      <pos A="0.0404646" C="0.0107221" G="0.94404" T="0.00477366"/>
      <pos A="0.0247011" C="0.701044" G="0.00864018" T="0.265615"/>
      <pos A="0.0703557" C="0.00135328" G="0.894816" T="0.0334751"/>
      <pos A="0.00060972" C="1.48712e-05" G="0.973782" T="0.0255934"/>
      <pos A="0.00060972" C="1.48712e-05" G="0.997576" T="0.00179942"/>
      <pos A="0.00120457" C="0.00060972" G="0.995197" T="0.00298911"/>
      <pos A="0.00150199" C="0.000312296" G="0.997873" T="0.000312296"/>
      <pos A="0.00611207" C="0.00135328" G="0.987612" T="0.00492237"/>
      <pos A="0.00804533" C="0.124636" G="0.0532538" T="0.814065"/>
      <pos A="0.289557" C="0.520359" G="0.114672" T="0.0754119"/>
    </motif>
    <motif db="0" id="GLIS3_HUMAN.H11MO.0.D" length="10" nsites="38" evalue="1.0e+000"
        url="http://hocomoco.autosome.ru/motif/GLIS3_HUMAN.H11MO.0.D">
      <pos A="0.0544505" C="0.196933" G="0.734876" T="0.0137413"/>
      <pos A="0.0268264" C="0.381578" G="0.0937058" T="0.49789"/>
      <pos A="0.0937058" C="0.000656168" G="0.852642" T="0.0529966"/>
      <pos A="0.000656168" C="0.000656168" G="0.800301" T="0.198387"/>
      <pos A="0.0268264" C="0.0268264" G="0.945691" T="0.000656168"/>
      <pos A="0.0529966" C="0.000656168" G="0.7625" T="0.183848"/>
      <pos A="0.000656168" C="0.000656168" G="0.998031" T="0.000656168"/>
      <pos A="0.0413654" C="0.0268264" G="0.852642" T="0.0791668"/>
      <pos A="0.0268264" C="0.224557" G="0.000656168" T="0.747961"/>
      <pos A="0.422287" C="0.419379" G="0.105337" T="0.0529966"/>
    </motif>
    <motif db="0" id="GSC2_HUMAN.H11MO.0.D" length="11" nsites="610" evalue="1.0e+000"
        url="http://hocomoco.autosome.ru/motif/GSC2_HUMAN.H11MO.0.D">
      <pos A="0.42661" C="0.0627356" G="0.415137" T="0.0955171"/>
      <pos A="0.118054" C="0.0574086" G="0.463899" T="0.360638"/>
      <pos A="0.243444" C="0.469636" G="0.190993" T="0.0959269"/>
      <pos A="0.0246271" C="0.100025" G="0.868751" T="0.00659728"/>
      <pos A="0.0377397" C="0.00659728" G="0.952344" T="0.00331913"/>
      <pos A="0.581913" C="4.09769e-05" G="0.418005" T="4.09769e-05"/>
      <pos A="0.0328225" C="0.0639649" G="0.00168005" T="0.901533"/>
      <pos A="0.0311834" C="0.0246271" G="0.296714" T="0.647476"/>
      <pos A="0.576996" C="0.021349" G="0.35572" T="0.0459351"/>
      <pos A="0.199598" C="0.0569989" G="0.650344" T="0.0930585"/>
      <pos A="0.142231" C="0.237297" G="0.358589" T="0.261883"/>
    </motif>
    <motif db="0" id="HAND1_HUMAN.H11MO.1.D" length="7" nsites="500" evalue="1.0e+000"
        url="http://hocomoco.autosome.ru/motif/HAND1_HUMAN.H11MO.1.D">
      <pos A="0.15202" C="0.0520396" G="0.511948" T="0.283993"/>
      <pos A="0.0660368" C="0.337982" G="0.531944" T="0.0640372"/>
      <pos A="0.0180464" C="0.529944" G="0.0220456" T="0.429964"/>
      <pos A="0.00204959" C="0.993851" G="0.00204959" T="0.00204959"/>
      <pos A="0.00204959" C="0.00204959" G="0.00204959" T="0.993851"/>
      <pos A="4.999e-05" C="4.999e-05" G="0.99785" T="0.00204959"/>
      <pos A="0.0140472" C="0.140022" G="0.739902" T="0.106029"/>
    </motif>
    <motif db="0" id="HEN1_HUMAN.H11MO.0.C" length="20" nsites="55" evalue="1.0e+000"
[truncated: 457,468 more chars]
