# Supplementary material for: DeepEPI: CNN-transformer-based model for extracting TF interactions through predicting enhancer-promoter interactions
Source: Bioinform Adv. 2025 Sep 17;5(1):vbaf221. doi: 10.1093/bioadv/vbaf221 (PMC12478696; doi:10.1093/bioadv/vbaf221)
Supplement: vbaf221_Supplementary_Data [file vbaf221_supplementary_data.zip › Supplementary_file5/GM12878/result_promoter87-GM12878/tomtom.tsv]

Query_ID	Target_ID	Optimal_offset	p-value	E-value	q-value	Overlap	Query_consensus	Target_consensus	Orientation
M0	NR1H4_HUMAN.H11MO.0.B	-6	0.000564184	0.433857	0.469663	19	CAGATCAAGTTCGACAACAACGAGGCAATGACCCGAGGTA	GGGGTCAATGACCCCGAGG	+
M0	RXRA_HUMAN.H11MO.0.A	-11	0.000813566	0.625632	0.469663	20	CAGATCAAGTTCGACAACAACGAGGCAATGACCCGAGGTA	GGGGGAGGCAGAGGTCAGAG	+
M0	TLX1_HUMAN.H11MO.0.D	-13	0.000917502	0.705559	0.469663	17	CAGATCAAGTTCGACAACAACGAGGCAATGACCCGAGGTA	CTGGCAAGTTGCCAAGG	+
M1	IRX2_HUMAN.H11MO.0.D	1	8.00641e-05	0.0615693	0.121485	18	CTTCCTGCCATGCGCATTGCATCTGGCGCATGCAGTCCTG	CCAACATGCCCACCCATGT	-
M1	PAX8_HUMAN.H11MO.0.D	-18	0.000388973	0.29912	0.247244	14	CTTCCTGCCATGCGCATTGCATCTGGCGCATGCAGTCCTG	GTCACTGAAGCGGG	+
M1	THAP1_HUMAN.H11MO.0.C	-6	0.000539732	0.415054	0.247244	22	CTTCCTGCCATGCGCATTGCATCTGGCGCATGCAGTCCTG	CGCCGCCATCTTGGCTGCGGGC	+
M1	EGR1_HUMAN.H11MO.0.A	0	0.000738821	0.568153	0.247244	17	CTTCCTGCCATGCGCATTGCATCTGGCGCATGCAGTCCTG	CCCCCGCCCACGCCCTC	-
M1	PURA_HUMAN.H11MO.0.D	-21	0.00104063	0.800243	0.247244	17	CTTCCTGCCATGCGCATTGCATCTGGCGCATGCAGTCCTG	CCCTGCCCCCCCCTTCC	-
M1	RXRA_HUMAN.H11MO.0.A	-20	0.00116491	0.895817	0.247244	20	CTTCCTGCCATGCGCATTGCATCTGGCGCATGCAGTCCTG	CTCTGACCTCTGCCTCCCCC	-
M1	ZN394_HUMAN.H11MO.0.C	0	0.00116491	0.895817	0.247244	20	CTTCCTGCCATGCGCATTGCATCTGGCGCATGCAGTCCTG	ATTCCATTCTATTCCATTCT	-
M1	KLF6_HUMAN.H11MO.0.A	0	0.00130356	1.00244	0.247244	19	CTTCCTGCCATGCGCATTGCATCTGGCGCATGCAGTCCTG	CCCCCGGCCCCGCCCTTCC	-
M1	ZN589_HUMAN.H11MO.0.D	-12	0.00156341	1.20227	0.263582	16	CTTCCTGCCATGCGCATTGCATCTGGCGCATGCAGTCCTG	CCCACGGTTACTGCCG	+
M1	ZN341_HUMAN.H11MO.0.C	7	0.00213146	1.63909	0.323416	15	CTTCCTGCCATGCGCATTGCATCTGGCGCATGCAGTCCTG	GCTCTTCCCTCCCCCCCCCCCC	-
M1	PTF1A_HUMAN.H11MO.0.B	7	0.00270631	2.08115	0.328357	11	CTTCCTGCCATGCGCATTGCATCTGGCGCATGCAGTCCTG	CCAGCTGCCCCCTTTCCC	+
M1	PATZ1_HUMAN.H11MO.0.C	0	0.00280685	2.15847	0.328357	22	CTTCCTGCCATGCGCATTGCATCTGGCGCATGCAGTCCTG	CCTCCCCCCCCGCCCCCTCCCC	-
M1	ZBT17_HUMAN.H11MO.0.A	0	0.00300885	2.31381	0.328357	19	CTTCCTGCCATGCGCATTGCATCTGGCGCATGCAGTCCTG	CTTCCCCTCCCCCACCCTC	-
M1	ZN563_HUMAN.H11MO.0.C	4	0.0030429	2.33999	0.328357	17	CTTCCTGCCATGCGCATTGCATCTGGCGCATGCAGTCCTG	GCAGCTGCCAGTGAGGATCCC	-
M1	BRAC_HUMAN.H11MO.0.A	9	0.00351535	2.7033	0.328357	11	CTTCCTGCCATGCGCATTGCATCTGGCGCATGCAGTCCTG	ATTTCACACCTCCCTGCTAA	-
M1	RARG_HUMAN.H11MO.0.B	-21	0.00367078	2.82283	0.328357	18	CTTCCTGCCATGCGCATTGCATCTGGCGCATGCAGTCCTG	CCCAGGTCACTCTGACCT	-
M1	SPIC_HUMAN.H11MO.0.D	-3	0.00395006	3.0376	0.332978	13	CTTCCTGCCATGCGCATTGCATCTGGCGCATGCAGTCCTG	CCTCCCCTTCCTC	-
M1	LEF1_HUMAN.H11MO.0.A	-2	0.00452327	3.47839	0.36123	14	CTTCCTGCCATGCGCATTGCATCTGGCGCATGCAGTCCTG	TCCTTTGATTTGCT	+
M1	TFCP2_HUMAN.H11MO.0.D	-21	0.00496074	3.81481	0.376358	16	CTTCCTGCCATGCGCATTGCATCTGGCGCATGCAGTCCTG	TCTGGCCAGTTCAGGC	-
M1	NR1H3_HUMAN.H11MO.0.B	0	0.00577324	4.43963	0.402806	19	CTTCCTGCCATGCGCATTGCATCTGGCGCATGCAGTCCTG	TGACCTGCAGTGACCTCTG	-
M1	ZN214_HUMAN.H11MO.0.C	-2	0.00584027	4.49117	0.402806	22	CTTCCTGCCATGCGCATTGCATCTGGCGCATGCAGTCCTG	TCCTTTTTGAGGCCTTTGATGA	+
M1	TLX1_HUMAN.H11MO.0.D	-15	0.00651661	5.01127	0.403417	17	CTTCCTGCCATGCGCATTGCATCTGGCGCATGCAGTCCTG	CTGGCAAGTTGCCAAGG	+
M1	THA_HUMAN.H11MO.0.C	-22	0.00651661	5.01127	0.403417	17	CTTCCTGCCATGCGCATTGCATCTGGCGCATGCAGTCCTG	CTGACCTGAAGTGACCC	-
M1	NR1D1_HUMAN.H11MO.0.B	0	0.00664674	5.11135	0.403417	19	CTTCCTGCCATGCGCATTGCATCTGGCGCATGCAGTCCTG	CCTTCTGACCCACTTCCCT	-
M2	IRX2_HUMAN.H11MO.0.D	-6	0.000186254	0.143229	0.286026	19	TCCTGTAGACACTGCACCGTCCGGTGCAGGAGTCGTTAGC	CCAACATGCCCACCCATGT	-
M2	MNX1_HUMAN.H11MO.0.D	-19	0.00095056	0.73098	0.486585	19	TCCTGTAGACACTGCACCGTCCGGTGCAGGAGTCGTTAGC	CTATTTTAATAACCCTTAA	+
M4	RXRA_HUMAN.H11MO.0.A	-15	0.000378871	0.291352	0.315654	20	TTTCATCTTAAGCCAAGTTGAACTCTTCGTGCCCGTAGTT	CTCTGACCTCTGCCTCCCCC	-
M4	IRX2_HUMAN.H11MO.0.D	-2	0.000411363	0.316338	0.315654	19	TTTCATCTTAAGCCAAGTTGAACTCTTCGTGCCCGTAGTT	ACATGGGTGGGCATGTTGG	+
M4	GATA1_HUMAN.H11MO.0.A	-28	0.001191	0.915878	0.455043	12	TTTCATCTTAAGCCAAGTTGAACTCTTCGTGCCCGTAGTT	CTGGCGGGGACAGATAAGA	+
M4	MNX1_HUMAN.H11MO.0.D	-7	0.00148254	1.14007	0.455043	19	TTTCATCTTAAGCCAAGTTGAACTCTTCGTGCCCGTAGTT	TTAAGGGTTATTAAAATAG	-
M6	BRAC_HUMAN.H11MO.0.A	-10	1.08461e-05	0.00834064	0.0164839	20	AGTCATAGCTTTGACAGGTAAGGGTGAGAATAAGGTGCTC	TTAGCAGGGAGGTGTGAAAT	+
M6	RARG_HUMAN.H11MO.0.B	-15	6.47559e-05	0.0497973	0.0492079	18	AGTCATAGCTTTGACAGGTAAGGGTGAGAATAAGGTGCTC	AGGTCAGAGTGACCTGGG	+
M6	VEZF1_HUMAN.H11MO.0.C	-15	0.000140614	0.108133	0.0712351	22	AGTCATAGCTTTGACAGGTAAGGGTGAGAATAAGGTGCTC	GGGGAGGGGGGAGGGGGAGGGG	+
M6	IRX2_HUMAN.H11MO.0.D	-3	0.000187894	0.144491	0.0713902	19	AGTCATAGCTTTGACAGGTAAGGGTGAGAATAAGGTGCTC	ACATGGGTGGGCATGTTGG	+
M6	TBX21_HUMAN.H11MO.0.A	-17	0.000396968	0.305268	0.103829	13	AGTCATAGCTTTGACAGGTAAGGGTGAGAATAAGGTGCTC	GTGGAGGTGTGAA	+
M6	RXRA_HUMAN.H11MO.0.A	-15	0.000409905	0.315217	0.103829	20	AGTCATAGCTTTGACAGGTAAGGGTGAGAATAAGGTGCTC	GGGGGAGGCAGAGGTCAGAG	+
M6	ZN341_HUMAN.H11MO.0.C	-10	0.000769964	0.592102	0.131846	22	AGTCATAGCTTTGACAGGTAAGGGTGAGAATAAGGTGCTC	GGGGGGGGGGGGAGGGAAGAGC	+
M6	MNX1_HUMAN.H11MO.0.D	-17	0.000779718	0.599603	0.131846	19	AGTCATAGCTTTGACAGGTAAGGGTGAGAATAAGGTGCTC	TTAAGGGTTATTAAAATAG	-
M6	NR1D1_HUMAN.H11MO.0.B	-15	0.000977448	0.751657	0.131846	19	AGTCATAGCTTTGACAGGTAAGGGTGAGAATAAGGTGCTC	AGGGAAGTGGGTCAGAAGG	+
M6	MAZ_HUMAN.H11MO.0.A	-15	0.00101876	0.783424	0.131846	22	AGTCATAGCTTTGACAGGTAAGGGTGAGAATAAGGTGCTC	GGGGGAGGGGGGGGGGGGGGGG	+
M6	ESR2_HUMAN.H11MO.0.A	-15	0.00104103	0.800549	0.131846	15	AGTCATAGCTTTGACAGGTAAGGGTGAGAATAAGGTGCTC	AGGTCAGGGTGACCT	-
M6	ESR1_HUMAN.H11MO.0.A	-15	0.00185986	1.43023	0.205244	15	AGTCATAGCTTTGACAGGTAAGGGTGAGAATAAGGTGCTC	AGGTCAGGGTGACCT	-
M6	ZBT17_HUMAN.H11MO.0.A	-15	0.00189066	1.45392	0.205244	19	AGTCATAGCTTTGACAGGTAAGGGTGAGAATAAGGTGCTC	GAGGGTGGGGGAGGGGAAG	+
M6	OLIG2_HUMAN.H11MO.0.B	-20	0.00212179	1.63166	0.21498	18	AGTCATAGCTTTGACAGGTAAGGGTGAGAATAAGGTGCTC	CAGAAGGGAAACAGCTGG	-
M6	PATZ1_HUMAN.H11MO.0.C	-16	0.00245408	1.88718	0.225131	22	AGTCATAGCTTTGACAGGTAAGGGTGAGAATAAGGTGCTC	GGGGAGGGGGCGGGGGGGGAGG	+
M6	RARA_HUMAN.H11MO.2.A	-24	0.00251825	1.93653	0.225131	16	AGTCATAGCTTTGACAGGTAAGGGTGAGAATAAGGTGCTC	AGGTCACCGAGAGGTCA	+
M6	CLOCK_HUMAN.H11MO.0.C	-16	0.00277855	2.13671	0.234602	14	AGTCATAGCTTTGACAGGTAAGGGTGAGAATAAGGTGCTC	CAGACACGTGAACA	+
M6	RARG_HUMAN.H11MO.2.D	-22	0.00331689	2.55069	0.265316	18	AGTCATAGCTTTGACAGGTAAGGGTGAGAATAAGGTGCTC	GGGGGTCACCCAGAGGTCAC	+
M6	ZN563_HUMAN.H11MO.0.C	-13	0.0039764	3.05785	0.302166	21	AGTCATAGCTTTGACAGGTAAGGGTGAGAATAAGGTGCTC	GCAGCTGCCAGTGAGGATCCC	-
M6	RARA_HUMAN.H11MO.0.A	-24	0.00602008	4.62944	0.412054	16	AGTCATAGCTTTGACAGGTAAGGGTGAGAATAAGGTGCTC	GGGGGATCAAGAGGTCAAGG	+
M6	EGR2_HUMAN.H11MO.0.A	-13	0.00611344	4.70124	0.412054	18	AGTCATAGCTTTGACAGGTAAGGGTGAGAATAAGGTGCTC	GGGGGGGTGTGGGAGGGG	+
M6	PAX5_HUMAN.H11MO.0.A	-7	0.00623586	4.79538	0.412054	21	AGTCATAGCTTTGACAGGTAAGGGTGAGAATAAGGTGCTC	GCCTGGGCAGCAGAGCGTGAC	+
M6	SP4_HUMAN.H11MO.0.A	-16	0.00730412	5.61687	0.438446	20	AGTCATAGCTTTGACAGGTAAGGGTGAGAATAAGGTGCTC	GGGAAGGGGGCGGGGCCGGG	+
M6	ZN394_HUMAN.H11MO.0.C	-12	0.00730412	5.61687	0.438446	20	AGTCATAGCTTTGACAGGTAAGGGTGAGAATAAGGTGCTC	AGAATGGAATAGAATGGAAT	+
M6	SRBP2_HUMAN.H11MO.0.B	-21	0.00750074	5.76807	0.438446	13	AGTCATAGCTTTGACAGGTAAGGGTGAGAATAAGGTGCTC	GGGTGGGGTGAGG	+
M6	SPIC_HUMAN.H11MO.0.D	-15	0.0087955	6.76374	0.477406	13	AGTCATAGCTTTGACAGGTAAGGGTGAGAATAAGGTGCTC	GAGGAAGGGGAGG	+
M6	SOX10_HUMAN.H11MO.1.A	-25	0.0087955	6.76374	0.477406	13	AGTCATAGCTTTGACAGGTAAGGGTGAGAATAAGGTGCTC	GAGAACAAAGGAA	-
M8	IRX2_HUMAN.H11MO.0.D	-18	0.000609702	0.468861	0.337259	19	CAAGCACAGTTCGAGCTTTAGAGAGTGATAGGGGCCGTGC	ACATGGGTGGGCATGTTGG	+
M8	MNX1_HUMAN.H11MO.0.D	-16	0.000658417	0.506322	0.337259	19	CAAGCACAGTTCGAGCTTTAGAGAGTGATAGGGGCCGTGC	TTAAGGGTTATTAAAATAG	-
M9	RXRA_HUMAN.H11MO.0.A	-3	6.33339e-06	0.00487038	0.00958325	20	ACTCTTTGTCTCTTGTCACCCTTCGGTCTGCCCAGAAAAT	CTCTGACCTCTGCCTCCCCC	-
M9	RARG_HUMAN.H11MO.2.D	-14	5.23723e-05	0.0402743	0.0396231	20	ACTCTTTGTCTCTTGTCACCCTTCGGTCTGCCCAGAAAAT	GTGACCTCTGGGTGACCCCC	-
M9	SPIC_HUMAN.H11MO.0.D	-14	0.00012414	0.0954636	0.0626134	13	ACTCTTTGTCTCTTGTCACCCTTCGGTCTGCCCAGAAAAT	CCTCCCCTTCCTC	-
M9	NR1D1_HUMAN.H11MO.0.B	-10	0.000260175	0.200075	0.064482	19	ACTCTTTGTCTCTTGTCACCCTTCGGTCTGCCCAGAAAAT	CCTTCTGACCCACTTCCCT	-
M9	NR1H3_HUMAN.H11MO.0.B	-16	0.000260175	0.200075	0.064482	19	ACTCTTTGTCTCTTGTCACCCTTCGGTCTGCCCAGAAAAT	TGACCTGCAGTGACCTCTG	-
M9	VEZF1_HUMAN.H11MO.0.C	-11	0.000348613	0.268083	0.064482	22	ACTCTTTGTCTCTTGTCACCCTTCGGTCTGCCCAGAAAAT	CCCCTCCCCCTCCCCCCTCCCC	-
M9	PAX8_HUMAN.H11MO.0.D	-16	0.000361683	0.278134	0.064482	14	ACTCTTTGTCTCTTGTCACCCTTCGGTCTGCCCAGAAAAT	CCCGCTTCAGTGAC	-
M9	GATA1_HUMAN.H11MO.0.A	-3	0.000390961	0.300649	0.064482	19	ACTCTTTGTCTCTTGTCACCCTTCGGTCTGCCCAGAAAAT	TCTTATCTGTCCCCGCCAG	-
M9	TAL1_HUMAN.H11MO.0.A	-3	0.000423655	0.325791	0.064482	19	ACTCTTTGTCTCTTGTCACCCTTCGGTCTGCCCAGAAAAT	CCTTATCTGCCCCCCCCAG	-
M9	TLX1_HUMAN.H11MO.0.D	-19	0.00045894	0.352925	0.064482	17	ACTCTTTGTCTCTTGTCACCCTTCGGTCTGCCCAGAAAAT	CTGGCAAGTTGCCAAGG	+
M9	ZN341_HUMAN.H11MO.0.C	-1	0.000468765	0.36048	0.064482	22	ACTCTTTGTCTCTTGTCACCCTTCGGTCTGCCCAGAAAAT	GCTCTTCCCTCCCCCCCCCCCC	-
M9	GATA2_HUMAN.H11MO.0.A	-3	0.000629473	0.484065	0.0793729	19	ACTCTTTGTCTCTTGTCACCCTTCGGTCTGCCCAGAAAAT	CCTTATCTCCACCCCCCAG	-
M9	PATZ1_HUMAN.H11MO.0.C	-11	0.000961808	0.739631	0.111949	22	ACTCTTTGTCTCTTGTCACCCTTCGGTCTGCCCAGAAAAT	CCTCCCCCCCCGCCCCCTCCCC	-
M9	Z324A_HUMAN.H11MO.0.C	-8	0.00118118	0.908325	0.127663	23	ACTCTTTGTCTCTTGTCACCCTTCGGTCTGCCCAGAAAAT	TATCAAACCATCCTTTGCTGCCA	+
M9	THA_HUMAN.H11MO.0.C	-15	0.00185028	1.42286	0.181953	17	ACTCTTTGTCTCTTGTCACCCTTCGGTCTGCCCAGAAAAT	CTGACCTGAAGTGACCC	-
M9	SMAD3_HUMAN.H11MO.0.B	-3	0.00192398	1.47954	0.181953	12	ACTCTTTGTCTCTTGTCACCCTTCGGTCTGCCCAGAAAAT	CTCTGTCACCTG	+
M9	IRX2_HUMAN.H11MO.0.D	-6	0.00243026	1.86887	0.202216	19	ACTCTTTGTCTCTTGTCACCCTTCGGTCTGCCCAGAAAAT	CCAACATGCCCACCCATGT	-
M9	RARA_HUMAN.H11MO.2.A	-15	0.00252461	1.94142	0.202216	17	ACTCTTTGTCTCTTGTCACCCTTCGGTCTGCCCAGAAAAT	TGACCTCTCGGTGACCT	-
M9	PAX2_HUMAN.H11MO.0.D	-20	0.00259406	1.99483	0.202216	18	ACTCTTTGTCTCTTGTCACCCTTCGGTCTGCCCAGAAAAT	GTTCAGTCATGCGTGACA	+
M9	MAZ_HUMAN.H11MO.0.A	-12	0.00267282	2.0554	0.202216	22	ACTCTTTGTCTCTTGTCACCCTTCGGTCTGCCCAGAAAAT	CCCCCCCCCCCCCCCCTCCCCC	-
M9	ZBT17_HUMAN.H11MO.0.A	-11	0.00323137	2.48492	0.232833	19	ACTCTTTGTCTCTTGTCACCCTTCGGTCTGCCCAGAAAAT	CTTCCCCTCCCCCACCCTC	-
M9	TFCP2_HUMAN.H11MO.0.D	-21	0.00355792	2.73604	0.242753	16	ACTCTTTGTCTCTTGTCACCCTTCGGTCTGCCCAGAAAAT	TCTGGCCAGTTCAGGC	-
M9	COT2_HUMAN.H11MO.1.A	-3	0.00397621	3.0577	0.243171	17	ACTCTTTGTCTCTTGTCACCCTTCGGTCTGCCCAGAAAAT	CCCTGACCTTTGACCCC	-
M9	RARG_HUMAN.H11MO.0.B	-3	0.00401768	3.08959	0.243171	18	ACTCTTTGTCTCTTGTCACCCTTCGGTCTGCCCAGAAAAT	CCCAGGTCACTCTGACCT	-
M9	ZN589_HUMAN.H11MO.0.D	-9	0.00523187	4.02331	0.284108	16	ACTCTTTGTCTCTTGTCACCCTTCGGTCTGCCCAGAAAAT	CGGCAGTAACCGTGGG	-
M9	ZFX_HUMAN.H11MO.1.A	-13	0.00534077	4.10705	0.284108	17	ACTCTTTGTCTCTTGTCACCCTTCGGTCTGCCCAGAAAAT	CCCCGGCCTCCGCCCCC	-
M9	RFX5_HUMAN.H11MO.0.A	-20	0.00544508	4.18727	0.284108	20	ACTCTTTGTCTCTTGTCACCCTTCGGTCTGCCCAGAAAAT	GTCAGCTGTTGCTAGGCAGA	+
M9	RARA_HUMAN.H11MO.0.A	-3	0.00620978	4.77532	0.313207	20	ACTCTTTGTCTCTTGTCACCCTTCGGTCTGCCCAGAAAAT	CCTTGACCTCTTGATCCCCC	-
M9	MNX1_HUMAN.H11MO.0.D	-7	0.00643494	4.94847	0.314094	19	ACTCTTTGTCTCTTGTCACCCTTCGGTCTGCCCAGAAAAT	CTATTTTAATAACCCTTAA	+
M9	PURA_HUMAN.H11MO.0.D	-9	0.00765637	5.88775	0.358109	17	ACTCTTTGTCTCTTGTCACCCTTCGGTCTGCCCAGAAAAT	CCCTGCCCCCCCCTTCC	-
M9	SP2_HUMAN.H11MO.0.A	-11	0.0078748	6.05572	0.358109	22	ACTCTTTGTCTCTTGTCACCCTTCGGTCTGCCCAGAAAAT	CCCCCGGCCCCGCCCCCCCCCC	-
M9	SP4_HUMAN.H11MO.0.A	-12	0.00804668	6.1879	0.358109	20	ACTCTTTGTCTCTTGTCACCCTTCGGTCTGCCCAGAAAAT	CCCGGCCCCGCCCCCTTCCC	-
M9	LYL1_HUMAN.H11MO.0.A	-1	0.00835331	6.42369	0.361133	14	ACTCTTTGTCTCTTGTCACCCTTCGGTCTGCCCAGAAAAT	CCAGCTGTTTCCTG	+
M9	SOX10_HUMAN.H11MO.1.A	0	0.00880602	6.77183	0.368505	13	ACTCTTTGTCTCTTGTCACCCTTCGGTCTGCCCAGAAAAT	TTCCTTTGTTCTC	+
M9	BRAC_HUMAN.H11MO.0.A	-12	0.00914301	7.03098	0.368505	20	ACTCTTTGTCTCTTGTCACCCTTCGGTCTGCCCAGAAAAT	ATTTCACACCTCCCTGCTAA	-
M9	ZN563_HUMAN.H11MO.0.C	-1	0.00970764	7.46518	0.368505	21	ACTCTTTGTCTCTTGTCACCCTTCGGTCTGCCCAGAAAAT	GCAGCTGCCAGTGAGGATCCC	-
M9	SP3_HUMAN.H11MO.0.B	-11	0.00974152	7.49123	0.368505	20	ACTCTTTGTCTCTTGTCACCCTTCGGTCTGCCCAGAAAAT	CCCCGGCCCCGCCCCCCCCC	-
M9	ZN263_HUMAN.H11MO.0.A	-1	0.010376	7.97918	0.382935	20	ACTCTTTGTCTCTTGTCACCCTTCGGTCTGCCCAGAAAAT	CTCCTCCTCTCCCTCCTCCC	-
M9	COT1_HUMAN.H11MO.0.C	-3	0.0108723	8.36077	0.391694	17	ACTCTTTGTCTCTTGTCACCCTTCGGTCTGCCCAGAAAAT	CCCTGACCTCTGACCCC	-
M9	OLIG2_HUMAN.H11MO.0.B	-15	0.0113409	8.72115	0.399076	18	ACTCTTTGTCTCTTGTCACCCTTCGGTCTGCCCAGAAAAT	CCAGCTGTTTCCCTTCTG	+
M9	PROX1_HUMAN.H11MO.0.D	-9	0.011649	8.95805	0.4006	17	ACTCTTTGTCTCTTGTCACCCTTCGGTCTGCCCAGAAAAT	CCCAACCCGCCTTACCC	-
M9	THAP1_HUMAN.H11MO.0.C	-14	0.0127353	9.79348	0.428228	22	ACTCTTTGTCTCTTGTCACCCTTCGGTCTGCCCAGAAAAT	CGCCGCCATCTTGGCTGCGGGC	+
M9	LEF1_HUMAN.H11MO.0.A	-1	0.013397	10.3023	0.440682	14	ACTCTTTGTCTCTTGTCACCCTTCGGTCTGCCCAGAAAAT	TCCTTTGATTTGCT	+
M9	ETS2_HUMAN.H11MO.0.B	-12	0.0143837	11.061	0.454009	13	ACTCTTTGTCTCTTGTCACCCTTCGGTCTGCCCAGAAAAT	TCCTCTTCCTTCC	-
M9	KLF6_HUMAN.H11MO.0.A	-6	0.0150023	11.5368	0.454009	19	ACTCTTTGTCTCTTGTCACCCTTCGGTCTGCCCAGAAAAT	CCCCCGGCCCCGCCCTTCC	-
M9	VDR_HUMAN.H11MO.0.A	-6	0.0167514	12.8818	0.497001	16	ACTCTTTGTCTCTTGTCACCCTTCGGTCTGCCCAGAAAAT	TGAACCCACTGACCCC	-
M10	AIRE_HUMAN.H11MO.0.C	-18	0.000323464	0.248744	0.406761	18	TCATTATGTGTCCGCAACTCCCGTTAGAATGGGAAAATCC	ATTGGTTTTATTGGTTAA	+
M10	BRAC_HUMAN.H11MO.0.A	-9	0.000545809	0.419727	0.406761	20	TCATTATGTGTCCGCAACTCCCGTTAGAATGGGAAAATCC	ATTTCACACCTCCCTGCTAA	-
M10	MNX1_HUMAN.H11MO.0.D	1	0.00105124	0.808406	0.406761	18	TCATTATGTGTCCGCAACTCCCGTTAGAATGGGAAAATCC	CTATTTTAATAACCCTTAA	+
M10	SPIC_HUMAN.H11MO.0.D	-24	0.00105811	0.813687	0.406761	13	TCATTATGTGTCCGCAACTCCCGTTAGAATGGGAAAATCC	GAGGAAGGGGAGG	+
M10	RXRA_HUMAN.H11MO.0.A	0	0.00161154	1.23927	0.430452	20	TCATTATGTGTCCGCAACTCCCGTTAGAATGGGAAAATCC	CTCTGACCTCTGCCTCCCCC	-
M10	IRX2_HUMAN.H11MO.0.D	-18	0.00181516	1.39586	0.430452	19	TCATTATGTGTCCGCAACTCCCGTTAGAATGGGAAAATCC	ACATGGGTGGGCATGTTGG	+
M11	TLX1_HUMAN.H11MO.0.D	-16	0.000345169	0.265435	0.209444	17	GTCCTGGCCTAGACTACCGTCAGTATGCTCAGAGCAGAGG	CTGGCAAGTTGCCAAGG	+
M11	MNX1_HUMAN.H11MO.0.D	-7	0.000428122	0.329226	0.209444	19	GTCCTGGCCTAGACTACCGTCAGTATGCTCAGAGCAGAGG	TTAAGGGTTATTAAAATAG	-
M11	RXRA_HUMAN.H11MO.0.A	-1	0.000494084	0.379951	0.209444	20	GTCCTGGCCTAGACTACCGTCAGTATGCTCAGAGCAGAGG	CTCTGACCTCTGCCTCCCCC	-
M11	IRX2_HUMAN.H11MO.0.D	-12	0.000544717	0.418888	0.209444	19	GTCCTGGCCTAGACTACCGTCAGTATGCTCAGAGCAGAGG	ACATGGGTGGGCATGTTGG	+
M11	GATA1_HUMAN.H11MO.0.A	8	0.00160232	1.23218	0.352052	11	GTCCTGGCCTAGACTACCGTCAGTATGCTCAGAGCAGAGG	TCTTATCTGTCCCCGCCAG	-
M12	THAP1_HUMAN.H11MO.0.C	1	0.000134142	0.103155	0.205594	21	TGTGCCGTGTTGGCCGCAGCCCCACGCTATTCTACACATC	CGCCGCCATCTTGGCTGCGGGC	+
M12	IRX2_HUMAN.H11MO.0.D	-12	0.000426287	0.327814	0.326677	19	TGTGCCGTGTTGGCCGCAGCCCCACGCTATTCTACACATC	CCAACATGCCCACCCATGT	-
M12	MNX1_HUMAN.H11MO.0.D	-21	0.00122528	0.942243	0.405475	19	TGTGCCGTGTTGGCCGCAGCCCCACGCTATTCTACACATC	CTATTTTAATAACCCTTAA	+
M12	PATZ1_HUMAN.H11MO.0.C	-1	0.00122793	0.944281	0.405475	22	TGTGCCGTGTTGGCCGCAGCCCCACGCTATTCTACACATC	CCTCCCCCCCCGCCCCCTCCCC	-
M12	ZN341_HUMAN.H11MO.0.C	2	0.00141649	1.08928	0.405475	20	TGTGCCGTGTTGGCCGCAGCCCCACGCTATTCTACACATC	GCTCTTCCCTCCCCCCCCCCCC	-
M12	ZN563_HUMAN.H11MO.0.C	1	0.00158734	1.22066	0.405475	20	TGTGCCGTGTTGGCCGCAGCCCCACGCTATTCTACACATC	GGGATCCTCACTGGCAGCTGC	+
M12	TLX1_HUMAN.H11MO.0.D	-9	0.00193563	1.4885	0.42381	17	TGTGCCGTGTTGGCCGCAGCCCCACGCTATTCTACACATC	CTGGCAAGTTGCCAAGG	+
M12	NR1H3_HUMAN.H11MO.0.B	-4	0.00329981	2.53755	0.489576	19	TGTGCCGTGTTGGCCGCAGCCCCACGCTATTCTACACATC	CAGAGGTCACTGCAGGTCA	+
M12	RXRA_HUMAN.H11MO.0.A	-7	0.00421579	3.24195	0.489576	20	TGTGCCGTGTTGGCCGCAGCCCCACGCTATTCTACACATC	CTCTGACCTCTGCCTCCCCC	-
M12	PAX5_HUMAN.H11MO.0.A	2	0.0045561	3.50364	0.489576	19	TGTGCCGTGTTGGCCGCAGCCCCACGCTATTCTACACATC	GTCACGCTCTGCTGCCCAGGC	-
M12	NR1D1_HUMAN.H11MO.0.B	-5	0.00475017	3.65288	0.489576	19	TGTGCCGTGTTGGCCGCAGCCCCACGCTATTCTACACATC	CCTTCTGACCCACTTCCCT	-
M12	PAX8_HUMAN.H11MO.0.D	-4	0.00492116	3.78437	0.489576	14	TGTGCCGTGTTGGCCGCAGCCCCACGCTATTCTACACATC	CCCGCTTCAGTGAC	-
M12	ZN554_HUMAN.H11MO.0.C	-17	0.00519772	3.99705	0.489576	20	TGTGCCGTGTTGGCCGCAGCCCCACGCTATTCTACACATC	AGCACCCCACATGGCTCAGC	-
M12	ZN589_HUMAN.H11MO.0.D	-20	0.00598327	4.60114	0.489576	16	TGTGCCGTGTTGGCCGCAGCCCCACGCTATTCTACACATC	CCCACGGTTACTGCCG	+
M12	NFIC_HUMAN.H11MO.0.A	-8	0.006816	5.2415	0.489576	17	TGTGCCGTGTTGGCCGCAGCCCCACGCTATTCTACACATC	CTTGGCTCCCTGCCAAG	+
M12	SP3_HUMAN.H11MO.0.B	-8	0.00683929	5.25942	0.489576	20	TGTGCCGTGTTGGCCGCAGCCCCACGCTATTCTACACATC	CCCCGGCCCCGCCCCCCCCC	-
M12	PAX2_HUMAN.H11MO.0.D	-8	0.00707347	5.4395	0.489576	18	TGTGCCGTGTTGGCCGCAGCCCCACGCTATTCTACACATC	GTTCAGTCATGCGTGACA	+
M12	ZN350_HUMAN.H11MO.0.C	-21	0.00707347	5.4395	0.489576	18	TGTGCCGTGTTGGCCGCAGCCCCACGCTATTCTACACATC	CAGTCCTTTTATGACCTA	+
M12	ZFX_HUMAN.H11MO.1.A	-9	0.00734684	5.64972	0.489576	17	TGTGCCGTGTTGGCCGCAGCCCCACGCTATTCTACACATC	GGGGGCGGAGGCCGGGG	+
M14	IRX2_HUMAN.H11MO.0.D	-6	0.000643642	0.494961	0.46966	19	ACACCTGCATTGGACTATCTCCAGGGAAGAGCTTTAAGTA	ACATGGGTGGGCATGTTGG	+
M14	MNX1_HUMAN.H11MO.0.D	-5	0.00138128	1.0622	0.46966	19	ACACCTGCATTGGACTATCTCCAGGGAAGAGCTTTAAGTA	CTATTTTAATAACCCTTAA	+
M14	ZN563_HUMAN.H11MO.0.C	0	0.001442	1.1089	0.46966	21	ACACCTGCATTGGACTATCTCCAGGGAAGAGCTTTAAGTA	GCAGCTGCCAGTGAGGATCCC	-
M14	RXRA_HUMAN.H11MO.0.A	-19	0.00153016	1.17669	0.46966	20	ACACCTGCATTGGACTATCTCCAGGGAAGAGCTTTAAGTA	CTCTGACCTCTGCCTCCCCC	-
M15	IRX2_HUMAN.H11MO.0.D	-1	0.000299555	0.230358	0.433111	19	TAAAGCCTTTGTTTTCAGCCGGCCAGGAGCAGTTGCCGTG	ACATGGGTGGGCATGTTGG	+
M15	RXRA_HUMAN.H11MO.0.A	-6	0.000647105	0.497624	0.433111	20	TAAAGCCTTTGTTTTCAGCCGGCCAGGAGCAGTTGCCGTG	CTCTGACCTCTGCCTCCCCC	-
M15	MNX1_HUMAN.H11MO.0.D	-5	0.00141201	1.08584	0.433111	19	TAAAGCCTTTGTTTTCAGCCGGCCAGGAGCAGTTGCCGTG	CTATTTTAATAACCCTTAA	+
M15	ZN394_HUMAN.H11MO.0.C	-2	0.00236915	1.82188	0.478047	20	TAAAGCCTTTGTTTTCAGCCGGCCAGGAGCAGTTGCCGTG	ATTCCATTCTATTCCATTCT	-
M15	TLX1_HUMAN.H11MO.0.D	-11	0.00274722	2.11261	0.478047	17	TAAAGCCTTTGTTTTCAGCCGGCCAGGAGCAGTTGCCGTG	CTGGCAAGTTGCCAAGG	+
M15	HME2_HUMAN.H11MO.0.D	-27	0.00282878	2.17533	0.478047	11	TAAAGCCTTTGTTTTCAGCCGGCCAGGAGCAGTTGCCGTG	GGTAATTAGGG	+
M15	GATA1_HUMAN.H11MO.0.A	-19	0.0029055	2.23433	0.478047	19	TAAAGCCTTTGTTTTCAGCCGGCCAGGAGCAGTTGCCGTG	CTGGCGGGGACAGATAAGA	+
M15	GATA2_HUMAN.H11MO.0.A	-29	0.00384072	2.95352	0.490866	11	TAAAGCCTTTGTTTTCAGCCGGCCAGGAGCAGTTGCCGTG	CTGGGGGGTGGAGATAAGG	+
M16	SOX17_HUMAN.H11MO.0.C	-16	0.00015631	0.120202	0.200887	11	AGCCAGGAAAGAAATGAAGACAATGCAGAGGTGGTAAACA	AAAACAATGGC	-
M16	ZN263_HUMAN.H11MO.0.A	-16	0.000261455	0.201059	0.200887	20	AGCCAGGAAAGAAATGAAGACAATGCAGAGGTGGTAAACA	GGGAGGAGGGAGAGGAGGAG	+
M17	ZN394_HUMAN.H11MO.0.C	-16	5.34806e-05	0.0411266	0.0816255	20	TGCTCCGCCCGAGAATACTGGGGAATGGGAAGGGAGAACG	AGAATGGAATAGAATGGAAT	+
M17	ZN341_HUMAN.H11MO.0.C	-17	0.000952503	0.732475	0.349836	22	TGCTCCGCCCGAGAATACTGGGGAATGGGAAGGGAGAACG	GGGGGGGGGGGGAGGGAAGAGC	+
M17	RFX5_HUMAN.H11MO.0.A	-3	0.00122138	0.939242	0.349836	20	TGCTCCGCCCGAGAATACTGGGGAATGGGAAGGGAGAACG	TCTGCCTAGCAACAGCTGAC	-
M17	IRX2_HUMAN.H11MO.0.D	-18	0.00126214	0.970582	0.349836	19	TGCTCCGCCCGAGAATACTGGGGAATGGGAAGGGAGAACG	ACATGGGTGGGCATGTTGG	+
M17	VEZF1_HUMAN.H11MO.0.C	-19	0.00137527	1.05758	0.349836	21	TGCTCCGCCCGAGAATACTGGGGAATGGGAAGGGAGAACG	GGGGAGGGGGGAGGGGGAGGGG	+
M17	SPIC_HUMAN.H11MO.0.D	-19	0.00217667	1.67386	0.439286	13	TGCTCCGCCCGAGAATACTGGGGAATGGGAAGGGAGAACG	GAGGAAGGGGAGG	+
M17	TLX1_HUMAN.H11MO.0.D	0	0.00230254	1.77066	0.439286	17	TGCTCCGCCCGAGAATACTGGGGAATGGGAAGGGAGAACG	CTGGCAAGTTGCCAAGG	+
M17	MNX1_HUMAN.H11MO.0.D	-21	0.00319672	2.45828	0.484127	19	TGCTCCGCCCGAGAATACTGGGGAATGGGAAGGGAGAACG	TTAAGGGTTATTAAAATAG	-
M17	ZN563_HUMAN.H11MO.0.C	-21	0.00348625	2.68093	0.484127	19	TGCTCCGCCCGAGAATACTGGGGAATGGGAAGGGAGAACG	GCAGCTGCCAGTGAGGATCCC	-
M17	RXRA_HUMAN.H11MO.0.A	-14	0.00348917	2.68317	0.484127	20	TGCTCCGCCCGAGAATACTGGGGAATGGGAAGGGAGAACG	GGGGGAGGCAGAGGTCAGAG	+
M17	PATZ1_HUMAN.H11MO.0.C	-14	0.0039494	3.03709	0.485147	22	TGCTCCGCCCGAGAATACTGGGGAATGGGAAGGGAGAACG	GGGGAGGGGGCGGGGGGGGAGG	+
M17	GATA1_HUMAN.H11MO.0.A	8	0.00430485	3.31043	0.485147	11	TGCTCCGCCCGAGAATACTGGGGAATGGGAAGGGAGAACG	TCTTATCTGTCCCCGCCAG	-
M17	ZBT17_HUMAN.H11MO.0.A	-13	0.00619272	4.7622	0.485147	19	TGCTCCGCCCGAGAATACTGGGGAATGGGAAGGGAGAACG	GAGGGTGGGGGAGGGGAAG	+
M17	LYL1_HUMAN.H11MO.0.A	-19	0.00628078	4.82992	0.485147	14	TGCTCCGCCCGAGAATACTGGGGAATGGGAAGGGAGAACG	CAGGAAACAGCTGG	-
M17	KLF6_HUMAN.H11MO.0.A	-17	0.00665247	5.11575	0.485147	19	TGCTCCGCCCGAGAATACTGGGGAATGGGAAGGGAGAACG	GGAAGGGCGGGGCCGGGGG	+
M17	NR1D1_HUMAN.H11MO.0.B	-11	0.00665247	5.11575	0.485147	19	TGCTCCGCCCGAGAATACTGGGGAATGGGAAGGGAGAACG	AGGGAAGTGGGTCAGAAGG	+
M17	RARG_HUMAN.H11MO.0.B	-22	0.00710832	5.4663	0.485147	18	TGCTCCGCCCGAGAATACTGGGGAATGGGAAGGGAGAACG	CCCAGGTCACTCTGACCT	-
M17	TBX21_HUMAN.H11MO.0.A	0	0.00731091	5.62209	0.485147	13	TGCTCCGCCCGAGAATACTGGGGAATGGGAAGGGAGAACG	TTCACACCTCCAC	-
M17	OLIG2_HUMAN.H11MO.0.B	-15	0.00764796	5.88128	0.486366	18	TGCTCCGCCCGAGAATACTGGGGAATGGGAAGGGAGAACG	CAGAAGGGAAACAGCTGG	-
M17	PROX1_HUMAN.H11MO.0.D	-17	0.00810069	6.22943	0.494551	17	TGCTCCGCCCGAGAATACTGGGGAATGGGAAGGGAGAACG	GGGTAAGGCGGGTTGGG	+
M17	BRAC_HUMAN.H11MO.0.A	-20	0.00930625	7.15651	0.49946	20	TGCTCCGCCCGAGAATACTGGGGAATGGGAAGGGAGAACG	TTAGCAGGGAGGTGTGAAAT	+
M17	HSF2_HUMAN.H11MO.0.A	-11	0.00959136	7.37576	0.49946	14	TGCTCCGCCCGAGAATACTGGGGAATGGGAAGGGAGAACG	AGAATGTTCTAGAA	+
M17	PURA_HUMAN.H11MO.0.D	-11	0.0101294	7.7895	0.49946	17	TGCTCCGCCCGAGAATACTGGGGAATGGGAAGGGAGAACG	GGAAGGGGGGGGCAGGG	+
M17	GATA2_HUMAN.H11MO.0.A	8	0.0101446	7.80117	0.49946	11	TGCTCCGCCCGAGAATACTGGGGAATGGGAAGGGAGAACG	CCTTATCTCCACCCCCCAG	-
M18	BRAC_HUMAN.H11MO.0.A	-20	6.25171e-05	0.0480757	0.0955664	20	TTAGCTGAGGAGTCACCGTCCTCACAGGTAAGTGAGACAT	TTAGCAGGGAGGTGTGAAAT	+
M18	IRX2_HUMAN.H11MO.0.D	-10	0.000260122	0.200034	0.169607	19	TTAGCTGAGGAGTCACCGTCCTCACAGGTAAGTGAGACAT	CCAACATGCCCACCCATGT	-
M18	MNX1_HUMAN.H11MO.0.D	-21	0.000631645	0.485735	0.24139	19	TTAGCTGAGGAGTCACCGTCCTCACAGGTAAGTGAGACAT	TTAAGGGTTATTAAAATAG	-
M18	CLOCK_HUMAN.H11MO.0.C	-18	0.00197641	1.51986	0.392873	14	TTAGCTGAGGAGTCACCGTCCTCACAGGTAAGTGAGACAT	TGTTCACGTGTCTG	-
M18	RARG_HUMAN.H11MO.0.B	-22	0.00224799	1.7287	0.392873	18	TTAGCTGAGGAGTCACCGTCCTCACAGGTAAGTGAGACAT	CCCAGGTCACTCTGACCT	-
M18	NR1D1_HUMAN.H11MO.0.B	-17	0.00263183	2.02388	0.392873	19	TTAGCTGAGGAGTCACCGTCCTCACAGGTAAGTGAGACAT	AGGGAAGTGGGTCAGAAGG	+
M18	GATA1_HUMAN.H11MO.0.A	-29	0.00263183	2.02388	0.392873	11	TTAGCTGAGGAGTCACCGTCCTCACAGGTAAGTGAGACAT	CTGGCGGGGACAGATAAGA	+
M18	MAF_HUMAN.H11MO.0.A	-4	0.00282708	2.17403	0.392873	19	TTAGCTGAGGAGTCACCGTCCTCACAGGTAAGTGAGACAT	TTGCTGAGTCAGCAGATTC	-
M18	SPIC_HUMAN.H11MO.0.D	-10	0.00350305	2.69385	0.43661	13	TTAGCTGAGGAGTCACCGTCCTCACAGGTAAGTGAGACAT	CCTCCCCTTCCTC	-
M18	THA_HUMAN.H11MO.0.C	-15	0.00371305	2.85534	0.43661	17	TTAGCTGAGGAGTCACCGTCCTCACAGGTAAGTGAGACAT	GGGTCACTTCAGGTCAG	+
M18	TLX1_HUMAN.H11MO.0.D	-15	0.00400147	3.07713	0.436916	17	TTAGCTGAGGAGTCACCGTCCTCACAGGTAAGTGAGACAT	CCTTGGCAACTTGCCAG	-
M18	RXRA_HUMAN.H11MO.0.A	-14	0.00450732	3.46613	0.441472	20	TTAGCTGAGGAGTCACCGTCCTCACAGGTAAGTGAGACAT	GGGGGAGGCAGAGGTCAGAG	+
M18	GATA2_HUMAN.H11MO.0.A	-29	0.0046208	3.55339	0.441472	11	TTAGCTGAGGAGTCACCGTCCTCACAGGTAAGTGAGACAT	CTGGGGGGTGGAGATAAGG	+
M18	ZN563_HUMAN.H11MO.0.C	-8	0.00494721	3.8044	0.444854	21	TTAGCTGAGGAGTCACCGTCCTCACAGGTAAGTGAGACAT	GGGATCCTCACTGGCAGCTGC	+
M19	RXRA_HUMAN.H11MO.0.A	-1	2.05391e-05	0.0157946	0.0314103	20	ATCCTGCCCGTAGTACGCCTGCAAGCGCACCGAATAATCT	CTCTGACCTCTGCCTCCCCC	-
M19	IRX2_HUMAN.H11MO.0.D	-17	0.000129048	0.0992382	0.0986764	19	ATCCTGCCCGTAGTACGCCTGCAAGCGCACCGAATAATCT	CCAACATGCCCACCCATGT	-
M19	GATA1_HUMAN.H11MO.0.A	-2	0.00107411	0.82599	0.298858	19	ATCCTGCCCGTAGTACGCCTGCAAGCGCACCGAATAATCT	TCTTATCTGTCCCCGCCAG	-
M19	TLX1_HUMAN.H11MO.0.D	-14	0.00124488	0.957313	0.298858	17	ATCCTGCCCGTAGTACGCCTGCAAGCGCACCGAATAATCT	CTGGCAAGTTGCCAAGG	+
M19	SP3_HUMAN.H11MO.0.B	-6	0.00136155	1.04703	0.298858	20	ATCCTGCCCGTAGTACGCCTGCAAGCGCACCGAATAATCT	CCCCGGCCCCGCCCCCCCCC	-
M19	MNX1_HUMAN.H11MO.0.D	-18	0.00156806	1.20584	0.298858	19	ATCCTGCCCGTAGTACGCCTGCAAGCGCACCGAATAATCT	TTAAGGGTTATTAAAATAG	-
M19	ZN563_HUMAN.H11MO.0.C	-2	0.00179109	1.37735	0.298858	21	ATCCTGCCCGTAGTACGCCTGCAAGCGCACCGAATAATCT	GCAGCTGCCAGTGAGGATCCC	-
M19	SP4_HUMAN.H11MO.0.A	-7	0.00195422	1.5028	0.298858	20	ATCCTGCCCGTAGTACGCCTGCAAGCGCACCGAATAATCT	CCCGGCCCCGCCCCCTTCCC	-
M24	ZN563_HUMAN.H11MO.0.C	-18	0.000319339	0.245572	0.323854	21	TCTATTGCTGAGACTAACCGTTTCAGCATTAGCAGCTGTG	GGGATCCTCACTGGCAGCTGC	+
M24	MNX1_HUMAN.H11MO.0.D	-1	0.000456519	0.351063	0.323854	19	TCTATTGCTGAGACTAACCGTTTCAGCATTAGCAGCTGTG	TTAAGGGTTATTAAAATAG	-
M24	HTF4_HUMAN.H11MO.0.A	-30	0.000695655	0.534959	0.323854	10	TCTATTGCTGAGACTAACCGTTTCAGCATTAGCAGCTGTG	TGCAGCTGTG	+
M24	MAF_HUMAN.H11MO.0.A	0	0.0011427	0.878739	0.323854	19	TCTATTGCTGAGACTAACCGTTTCAGCATTAGCAGCTGTG	GAATCTGCTGACTCAGCAA	+
M24	TFCP2_HUMAN.H11MO.0.D	-21	0.00123066	0.946379	0.323854	16	TCTATTGCTGAGACTAACCGTTTCAGCATTAGCAGCTGTG	TCTGGCCAGTTCAGGC	-
M24	RARG_HUMAN.H11MO.0.B	-19	0.00126947	0.976226	0.323854	18	TCTATTGCTGAGACTAACCGTTTCAGCATTAGCAGCTGTG	AGGTCAGAGTGACCTGGG	+
M24	ESR2_HUMAN.H11MO.0.A	-19	0.00194458	1.49538	0.42521	15	TCTATTGCTGAGACTAACCGTTTCAGCATTAGCAGCTGTG	AGGTCACCCTGACCT	+
M24	MAFA_HUMAN.H11MO.0.D	-17	0.00224473	1.7262	0.429488	21	TCTATTGCTGAGACTAACCGTTTCAGCATTAGCAGCTGTG	CGAAGGCTGCGGGGTCAGCAC	-
M24	OSR2_HUMAN.H11MO.0.C	-23	0.00317915	2.44477	0.464198	16	TCTATTGCTGAGACTAACCGTTTCAGCATTAGCAGCTGTG	CAGCAGAAGCAGCAGC	-
M24	TAL1_HUMAN.H11MO.1.A	-25	0.0033152	2.54939	0.464198	15	TCTATTGCTGAGACTAACCGTTTCAGCATTAGCAGCTGTG	CAGGAAGCAGATGTG	+
M24	NR1D1_HUMAN.H11MO.0.B	-11	0.00398194	3.06211	0.468844	19	TCTATTGCTGAGACTAACCGTTTCAGCATTAGCAGCTGTG	AGGGAAGTGGGTCAGAAGG	+
M24	BATF_HUMAN.H11MO.0.A	-3	0.00454352	3.49397	0.496754	18	TCTATTGCTGAGACTAACCGTTTCAGCATTAGCAGCTGTG	ATGAGTCATATCGAAAGT	-
M25	TAF1_HUMAN.H11MO.0.A	-20	0.000202089	0.155406	0.31014	16	AAGAAATTTAATGAGGACAACCCGTGCAGCCAGCTCGAGC	CCGCCGCCGCCATCTT	-
M26	MNX1_HUMAN.H11MO.0.D	-3	0.000285546	0.219585	0.309027	19	ACCACGCTGTAACAACGGTCCGGCAATTCCCCTCCTAGCC	CTATTTTAATAACCCTTAA	+
M26	IRX2_HUMAN.H11MO.0.D	-20	0.000587893	0.45209	0.309027	19	ACCACGCTGTAACAACGGTCCGGCAATTCCCCTCCTAGCC	CCAACATGCCCACCCATGT	-
M26	ZN394_HUMAN.H11MO.0.C	-15	0.000604485	0.464849	0.309027	20	ACCACGCTGTAACAACGGTCCGGCAATTCCCCTCCTAGCC	ATTCCATTCTATTCCATTCT	-
M28	IRX2_HUMAN.H11MO.0.D	-17	0.000345412	0.265622	0.337832	19	GTTCCTAGATCCGATTCAATTTGATCCCCAGGTACTCTTT	ACATGGGTGGGCATGTTGG	+
M28	MNX1_HUMAN.H11MO.0.D	-15	0.000756545	0.581783	0.337832	19	GTTCCTAGATCCGATTCAATTTGATCCCCAGGTACTCTTT	CTATTTTAATAACCCTTAA	+
M28	PAX8_HUMAN.H11MO.0.D	-9	0.000879954	0.676685	0.337832	14	GTTCCTAGATCCGATTCAATTTGATCCCCAGGTACTCTTT	CCCGCTTCAGTGAC	-
M28	TLX1_HUMAN.H11MO.0.D	-4	0.00168407	1.29505	0.441562	17	GTTCCTAGATCCGATTCAATTTGATCCCCAGGTACTCTTT	CTGGCAAGTTGCCAAGG	+
M28	ZN394_HUMAN.H11MO.0.C	-8	0.00201275	1.5478	0.441562	20	GTTCCTAGATCCGATTCAATTTGATCCCCAGGTACTCTTT	ATTCCATTCTATTCCATTCT	-
M29	IRX2_HUMAN.H11MO.0.D	-11	0.000246789	0.18978	0.379484	19	TCGCTTACAAGATGCGTCTGAGCAAGCTGCACCTGATTGG	ACATGGGTGGGCATGTTGG	+
M32	MNX1_HUMAN.H11MO.0.D	-15	0.000119529	0.0919181	0.183799	19	TGGGAGTTTTTAGCCCCTGCTTATTTCCTGTTCAGAGAAG	CTATTTTAATAACCCTTAA	+
M32	IRX2_HUMAN.H11MO.0.D	-12	0.0006714	0.516307	0.381148	19	TGGGAGTTTTTAGCCCCTGCTTATTTCCTGTTCAGAGAAG	CCAACATGCCCACCCATGT	-
M32	GATA1_HUMAN.H11MO.0.A	-29	0.00123935	0.953063	0.381148	11	TGGGAGTTTTTAGCCCCTGCTTATTTCCTGTTCAGAGAAG	CTGGCGGGGACAGATAAGA	+
M32	TLX1_HUMAN.H11MO.0.D	-9	0.00222578	1.71162	0.488936	17	TGGGAGTTTTTAGCCCCTGCTTATTTCCTGTTCAGAGAAG	CTGGCAAGTTGCCAAGG	+
M33	IRX2_HUMAN.H11MO.0.D	-13	0.000351028	0.26994	0.228884	19	AGTTTTTCGTAACCCATTGCCGGACCACGTAGTGCTGGCA	ACATGGGTGGGCATGTTGG	+
M33	MNX1_HUMAN.H11MO.0.D	0	0.000446548	0.343396	0.228884	19	AGTTTTTCGTAACCCATTGCCGGACCACGTAGTGCTGGCA	CTATTTTAATAACCCTTAA	+
M33	TLX1_HUMAN.H11MO.0.D	-6	0.000657974	0.505982	0.25294	17	AGTTTTTCGTAACCCATTGCCGGACCACGTAGTGCTGGCA	CCTTGGCAACTTGCCAG	-
M34	ZN667_HUMAN.H11MO.0.C	3	9.21332e-05	0.0708504	0.141643	16	GACTCCAGAGTTTCCCCTGCGCTTCCTTGAGCTGGTGCTT	GTGGCCTTAAAAGCTCAGC	+
M35	ZN341_HUMAN.H11MO.0.C	-1	0.000111121	0.0854522	0.112829	22	TTGTTTTCCAACCCCCTTTCACTCTCCCCAAAGCTTCAGA	GCTCTTCCCTCCCCCCCCCCCC	-
M35	VEZF1_HUMAN.H11MO.0.C	-8	0.000149726	0.115139	0.112829	22	TTGTTTTCCAACCCCCTTTCACTCTCCCCAAAGCTTCAGA	CCCCTCCCCCTCCCCCCTCCCC	-
M35	PATZ1_HUMAN.H11MO.0.C	-7	0.000357079	0.274593	0.12396	22	TTGTTTTCCAACCCCCTTTCACTCTCCCCAAAGCTTCAGA	CCTCCCCCCCCGCCCCCTCCCC	-
M35	ZFP82_HUMAN.H11MO.0.C	-5	0.000364998	0.280684	0.12396	24	TTGTTTTCCAACCCCCTTTCACTCTCCCCAAAGCTTCAGA	TTCCATTTCACTAATTCTCTCTTC	+
M35	MAZ_HUMAN.H11MO.0.A	-8	0.000411243	0.316246	0.12396	22	TTGTTTTCCAACCCCCTTTCACTCTCCCCAAAGCTTCAGA	CCCCCCCCCCCCCCCCTCCCCC	-
M35	ZBT17_HUMAN.H11MO.0.A	-3	0.000843269	0.648474	0.165445	19	TTGTTTTCCAACCCCCTTTCACTCTCCCCAAAGCTTCAGA	CTTCCCCTCCCCCACCCTC	-
M35	IRF3_HUMAN.H11MO.0.B	-6	0.000845901	0.650498	0.165445	20	TTGTTTTCCAACCCCCTTTCACTCTCCCCAAAGCTTCAGA	TCACTTTCCCTTTCCCTTTC	-
M35	ZN467_HUMAN.H11MO.0.C	-7	0.000878193	0.67533	0.165445	22	TTGTTTTCCAACCCCCTTTCACTCTCCCCAAAGCTTCAGA	CCCCCCCCCCCCTCCCCTCCCC	-
M35	ZN219_HUMAN.H11MO.0.D	-6	0.00121036	0.93077	0.202688	12	TTGTTTTCCAACCCCCTTTCACTCTCCCCAAAGCTTCAGA	TCCGCCCCCCTC	-
M35	SP4_HUMAN.H11MO.0.A	0	0.00137857	1.06012	0.20777	20	TTGTTTTCCAACCCCCTTTCACTCTCCCCAAAGCTTCAGA	CCCGGCCCCGCCCCCTTCCC	-
M35	NFAC3_HUMAN.H11MO.0.B	-1	0.0015908	1.22333	0.213039	9	TTGTTTTCCAACCCCCTTTCACTCTCCCCAAAGCTTCAGA	AGTTTTCCA	-
M35	EGR2_HUMAN.H11MO.0.A	-8	0.00170237	1.30913	0.213039	18	TTGTTTTCCAACCCCCTTTCACTCTCCCCAAAGCTTCAGA	CCCCTCCCACACCCCCCC	-
M35	KLF15_HUMAN.H11MO.0.A	-8	0.00183758	1.4131	0.213039	19	TTGTTTTCCAACCCCCTTTCACTCTCCCCAAAGCTTCAGA	CCCCCCCCTGCTCCTCCCC	-
M35	WT1_HUMAN.H11MO.0.C	-8	0.00237085	1.82319	0.226733	20	TTGTTTTCCAACCCCCTTTCACTCTCCCCAAAGCTTCAGA	CCCCCCCTCCTCCCCCGCCC	-
M35	VEZF1_HUMAN.H11MO.1.C	-7	0.00240033	1.84585	0.226733	12	TTGTTTTCCAACCCCCTTTCACTCTCCCCAAAGCTTCAGA	CCCCCTCCCCCT	-
M35	MZF1_HUMAN.H11MO.0.B	-6	0.00258756	1.98983	0.226733	13	TTGTTTTCCAACCCCCTTTCACTCTCCCCAAAGCTTCAGA	CCCAATCCCCTCC	-
M35	BC11A_HUMAN.H11MO.0.A	-4	0.00261427	2.01037	0.226733	17	TTGTTTTCCAACCCCCTTTCACTCTCCCCAAAGCTTCAGA	TTTTCACTTCCTCTTTT	-
M35	TBX1_HUMAN.H11MO.0.D	-4	0.0027079	2.08237	0.226733	20	TTGTTTTCCAACCCCCTTTCACTCTCCCCAAAGCTTCAGA	CCGCCCACCCCTGCCCACCC	-
M35	TFDP1_HUMAN.H11MO.0.C	-3	0.00310304	2.38624	0.246143	14	TTGTTTTCCAACCCCCTTTCACTCTCCCCAAAGCTTCAGA	TTTTCCCGCCCCCC	-
M35	KLF16_HUMAN.H11MO.0.D	-9	0.00338984	2.60679	0.255449	19	TTGTTTTCCAACCCCCTTTCACTCTCCCCAAAGCTTCAGA	CCCCCCCCCCCCCGCCCCC	-
M35	NFAC2_HUMAN.H11MO.0.B	-1	0.00451698	3.47356	0.296291	9	TTGTTTTCCAACCCCCTTTCACTCTCCCCAAAGCTTCAGA	AATTTTCCA	-
M35	EGR1_HUMAN.H11MO.0.A	-11	0.0045794	3.52156	0.296291	17	TTGTTTTCCAACCCCCTTTCACTCTCCCCAAAGCTTCAGA	CCCCCGCCCACGCCCTC	-
M35	Z324A_HUMAN.H11MO.0.C	-2	0.00466999	3.59122	0.296291	23	TTGTTTTCCAACCCCCTTTCACTCTCCCCAAAGCTTCAGA	TATCAAACCATCCTTTGCTGCCA	+
M35	KLF6_HUMAN.H11MO.0.A	-11	0.00471819	3.62829	0.296291	19	TTGTTTTCCAACCCCCTTTCACTCTCCCCAAAGCTTCAGA	CCCCCGGCCCCGCCCTTCC	-
M35	NR1D1_HUMAN.H11MO.0.B	2	0.00503665	3.87319	0.303638	17	TTGTTTTCCAACCCCCTTTCACTCTCCCCAAAGCTTCAGA	CCTTCTGACCCACTTCCCT	-
M35	TBX15_HUMAN.H11MO.0.D	-5	0.00652283	5.01606	0.378109	19	TTGTTTTCCAACCCCCTTTCACTCTCCCCAAAGCTTCAGA	CCCCCACCCCCCCCCCCCC	-
M35	MNX1_HUMAN.H11MO.0.D	1	0.00695371	5.34741	0.378656	18	TTGTTTTCCAACCCCCTTTCACTCTCCCCAAAGCTTCAGA	CTATTTTAATAACCCTTAA	+
M35	PROX1_HUMAN.H11MO.0.D	-6	0.00736153	5.66101	0.378656	17	TTGTTTTCCAACCCCCTTTCACTCTCCCCAAAGCTTCAGA	CCCAACCCGCCTTACCC	-
M35	SMAD2_HUMAN.H11MO.0.A	-4	0.00744491	5.72514	0.378656	12	TTGTTTTCCAACCCCCTTTCACTCTCCCCAAAGCTTCAGA	TGTCTGTCACCT	+
M35	ZSC22_HUMAN.H11MO.0.C	-7	0.00753723	5.79613	0.378656	16	TTGTTTTCCAACCCCCTTTCACTCTCCCCAAAGCTTCAGA	CCTCCTCCCTCAGACC	-
M35	PAX2_HUMAN.H11MO.0.D	-16	0.00814805	6.26585	0.396138	18	TTGTTTTCCAACCCCCTTTCACTCTCCCCAAAGCTTCAGA	TGTCACGCATGACTGAAC	-
M35	ZN263_HUMAN.H11MO.0.A	-8	0.00854904	6.57421	0.396243	20	TTGTTTTCCAACCCCCTTTCACTCTCCCCAAAGCTTCAGA	CTCCTCCTCTCCCTCCTCCC	-
M35	ETV5_HUMAN.H11MO.0.C	0	0.00867604	6.67188	0.396243	14	TTGTTTTCCAACCCCCTTTCACTCTCCCCAAAGCTTCAGA	CTCACTTCCTGCTC	-
M35	CEBPA_HUMAN.H11MO.0.A	-1	0.00938803	7.21939	0.41615	12	TTGTTTTCCAACCCCCTTTCACTCTCCCCAAAGCTTCAGA	GGTTGTGCAATC	+
M35	PRDM6_HUMAN.H11MO.0.C	0	0.0102094	7.85103	0.435497	13	TTGTTTTCCAACCCCCTTTCACTCTCCCCAAAGCTTCAGA	TTTTTTTCTTTTT	-
M35	ZN524_HUMAN.H11MO.0.D	-4	0.0105336	8.10031	0.435497	18	TTGTTTTCCAACCCCCTTTCACTCTCCCCAAAGCTTCAGA	ACTCGAACCCTCGAACCC	-
M35	E2F4_HUMAN.H11MO.0.A	-3	0.0109803	8.44385	0.435497	13	TTGTTTTCCAACCCCCTTTCACTCTCCCCAAAGCTTCAGA	ATTTCCCGCCCCC	-
M35	E2F7_HUMAN.H11MO.0.B	-1	0.0109803	8.44385	0.435497	13	TTGTTTTCCAACCCCCTTTCACTCTCCCCAAAGCTTCAGA	CCTTTCCCGCCCC	-
M35	EGR2_HUMAN.H11MO.1.A	-7	0.0112892	8.68141	0.436268	16	TTGTTTTCCAACCCCCTTTCACTCTCCCCAAAGCTTCAGA	CCCCCGCCCACGCCCC	-
M35	PURA_HUMAN.H11MO.0.D	2	0.0116619	8.968	0.436946	15	TTGTTTTCCAACCCCCTTTCACTCTCCCCAAAGCTTCAGA	CCCTGCCCCCCCCTTCC	-
M35	TAF1_HUMAN.H11MO.0.A	-4	0.0120624	9.27596	0.436946	16	TTGTTTTCCAACCCCCTTTCACTCTCCCCAAAGCTTCAGA	CCGCCGCCGCCATCTT	-
M35	ZNF41_HUMAN.H11MO.0.C	4	0.0122236	9.39995	0.436946	20	TTGTTTTCCAACCCCCTTTCACTCTCCCCAAAGCTTCAGA	CTCATGGTGCCTTACTCCCTTGTG	-
M35	ZN816_HUMAN.H11MO.1.C	0	0.0132137	10.1613	0.436946	14	TTGTTTTCCAACCCCCTTTCACTCTCCCCAAAGCTTCAGA	TGCATGTCCCCCTT	-
M35	ZEP2_HUMAN.H11MO.0.D	1	0.0132137	10.1613	0.436946	13	TTGTTTTCCAACCCCCTTTCACTCTCCCCAAAGCTTCAGA	GGGGTTTCCCTACC	-
M35	TFE2_HUMAN.H11MO.0.A	-28	0.0136261	10.4785	0.436946	11	TTGTTTTCCAACCCCCTTTCACTCTCCCCAAAGCTTCAGA	CACAGCTGCAG	+
M35	CEBPD_HUMAN.H11MO.0.C	-1	0.0136261	10.4785	0.436946	11	TTGTTTTCCAACCCCCTTTCACTCTCCCCAAAGCTTCAGA	GGTTGTGCAAT	-
M35	E2F3_HUMAN.H11MO.0.A	-4	0.0136261	10.4785	0.436946	11	TTGTTTTCCAACCCCCTTTCACTCTCCCCAAAGCTTCAGA	TTTCCCGCCCT	-
M35	TLX1_HUMAN.H11MO.0.D	-13	0.01414	10.8737	0.44398	17	TTGTTTTCCAACCCCCTTTCACTCTCCCCAAAGCTTCAGA	CCTTGGCAACTTGCCAG	-
M35	RXRA_HUMAN.H11MO.0.A	-14	0.014721	11.3204	0.452328	20	TTGTTTTCCAACCCCCTTTCACTCTCCCCAAAGCTTCAGA	CTCTGACCTCTGCCTCCCCC	-
M35	PRD14_HUMAN.H11MO.0.A	0	0.0151621	11.6597	0.452328	14	TTGTTTTCCAACCCCCTTTCACTCTCCCCAAAGCTTCAGA	TAGGTCTCTAACCT	-
M35	PATZ1_HUMAN.H11MO.1.C	-8	0.0153063	11.7705	0.452328	9	TTGTTTTCCAACCCCCTTTCACTCTCCCCAAAGCTTCAGA	CCCCTCCCT	-
M35	NFAC1_HUMAN.H11MO.1.B	-2	0.0158686	12.2029	0.452362	10	TTGTTTTCCAACCCCCTTTCACTCTCCCCAAAGCTTCAGA	TTTTTCCATT	-
M35	SUH_HUMAN.H11MO.0.A	-4	0.0159077	12.233	0.452362	11	TTGTTTTCCAACCCCCTTTCACTCTCCCCAAAGCTTCAGA	TTTCCCACGCC	-
M35	ETS2_HUMAN.H11MO.0.B	0	0.0168638	12.9682	0.461393	13	TTGTTTTCCAACCCCCTTTCACTCTCCCCAAAGCTTCAGA	TCCTCTTCCTTCC	-
M35	BRAC_HUMAN.H11MO.0.A	-2	0.017562	13.5052	0.461393	20	TTGTTTTCCAACCCCCTTTCACTCTCCCCAAAGCTTCAGA	ATTTCACACCTCCCTGCTAA	-
M35	IRF8_HUMAN.H11MO.0.B	-1	0.017562	13.5052	0.461393	20	TTGTTTTCCAACCCCCTTTCACTCTCCCCAAAGCTTCAGA	TTACTTTCACTTCCTCTTTT	-
M35	ZN394_HUMAN.H11MO.0.C	1	0.017562	13.5052	0.461393	19	TTGTTTTCCAACCCCCTTTCACTCTCCCCAAAGCTTCAGA	ATTCCATTCTATTCCATTCT	-
M35	SP1_HUMAN.H11MO.0.A	-7	0.0180621	13.8898	0.461393	22	TTGTTTTCCAACCCCCTTTCACTCTCCCCAAAGCTTCAGA	CCCCCCCCCGGCCCCGCCCCCC	-
M35	SP2_HUMAN.H11MO.0.A	2	0.0180621	13.8898	0.461393	20	TTGTTTTCCAACCCCCTTTCACTCTCCCCAAAGCTTCAGA	CCCCCGGCCCCGCCCCCCCCCC	-
M35	FOXD3_HUMAN.H11MO.0.D	1	0.0196699	15.1262	0.4891	14	TTGTTTTCCAACCCCCTTTCACTCTCCCCAAAGCTTCAGA	TTTGTTTACTTAGCA	+
M35	SP2_HUMAN.H11MO.1.B	-4	0.0197958	15.223	0.4891	12	TTGTTTTCCAACCCCCTTTCACTCTCCCCAAAGCTTCAGA	GCCCCGCCCCCT	-
M37	ZN350_HUMAN.H11MO.0.C	-1	0.00049639	0.381724	0.203669	18	GCGGTCCCTTTTAAGCCTCCTCCGGTCTTCCTAGTGAGGG	CAGTCCTTTTATGACCTA	+
M37	RXRA_HUMAN.H11MO.0.A	1	0.000510824	0.392824	0.203669	19	GCGGTCCCTTTTAAGCCTCCTCCGGTCTTCCTAGTGAGGG	CTCTGACCTCTGCCTCCCCC	-
M37	IRX2_HUMAN.H11MO.0.D	-20	0.000529699	0.407339	0.203669	19	GCGGTCCCTTTTAAGCCTCCTCCGGTCTTCCTAGTGAGGG	ACATGGGTGGGCATGTTGG	+
M37	MNX1_HUMAN.H11MO.0.D	-5	0.000855003	0.657498	0.262999	19	GCGGTCCCTTTTAAGCCTCCTCCGGTCTTCCTAGTGAGGG	CTATTTTAATAACCCTTAA	+
M38	IRX2_HUMAN.H11MO.0.D	-15	7.76249e-05	0.0596936	0.119207	19	TGATACCCAGAGCACACGGGTCTGCGCATTTAGTCGGAAC	ACATGGGTGGGCATGTTGG	+
M42	IRX2_HUMAN.H11MO.0.D	-12	0.00041112	0.316151	0.401219	19	CCTTCAGTCATTGCTTGCGTGAGCAGAGGGCTAGTGCTAA	ACATGGGTGGGCATGTTGG	+
M42	MNX1_HUMAN.H11MO.0.D	-7	0.000521847	0.4013	0.401219	19	CCTTCAGTCATTGCTTGCGTGAGCAGAGGGCTAGTGCTAA	TTAAGGGTTATTAAAATAG	-
M43	TFAP4_HUMAN.H11MO.0.A	-15	0.000256473	0.197228	0.39187	10	CACGCCTCTTTGAAGTCAGCTGTGCAGAAACCCGCGACGG	CCAGCTGTTT	+
M43	MYF6_HUMAN.H11MO.0.C	-16	0.0010503	0.807684	0.489245	7	CACGCCTCTTTGAAGTCAGCTGTGCAGAAACCCGCGACGG	CAGCTGC	+
M43	ATF2_HUMAN.H11MO.2.C	-9	0.00235448	1.81059	0.489245	11	CACGCCTCTTTGAAGTCAGCTGTGCAGAAACCCGCGACGG	GTGACGTCATC	-
M43	HTF4_HUMAN.H11MO.0.A	-14	0.00246644	1.89669	0.489245	10	CACGCCTCTTTGAAGTCAGCTGTGCAGAAACCCGCGACGG	TGCAGCTGTG	+
M43	MAF_HUMAN.H11MO.1.B	-13	0.00265112	2.03871	0.489245	8	CACGCCTCTTTGAAGTCAGCTGTGCAGAAACCCGCGACGG	AGTCAGCA	-
M43	ZN317_HUMAN.H11MO.0.C	-8	0.0032012	2.46172	0.489245	20	CACGCCTCTTTGAAGTCAGCTGTGCAGAAACCCGCGACGG	TGAGAAGTCAGCTGTCATTC	-
M43	TF7L1_HUMAN.H11MO.0.B	-4	0.00364807	2.80537	0.489245	13	CACGCCTCTTTGAAGTCAGCTGTGCAGAAACCCGCGACGG	TGCCTTTGATGTT	+
M43	MYOG_HUMAN.H11MO.0.B	-12	0.00403899	3.10598	0.489245	13	CACGCCTCTTTGAAGTCAGCTGTGCAGAAACCCGCGACGG	GGGACAGCTGCGG	-
M43	JDP2_HUMAN.H11MO.0.D	-9	0.00437337	3.36312	0.489245	12	CACGCCTCTTTGAAGTCAGCTGTGCAGAAACCCGCGACGG	ATGACGTCATCA	-
M43	MYOD1_HUMAN.H11MO.1.A	-13	0.00488052	3.75312	0.489245	11	CACGCCTCTTTGAAGTCAGCTGTGCAGAAACCCGCGACGG	CTGCAGCTGTC	+
M43	CREM_HUMAN.H11MO.0.C	-10	0.00488052	3.75312	0.489245	11	CACGCCTCTTTGAAGTCAGCTGTGCAGAAACCCGCGACGG	TGACGTCAGTG	-
M43	ZN436_HUMAN.H11MO.0.C	-1	0.00509165	3.91548	0.489245	24	CACGCCTCTTTGAAGTCAGCTGTGCAGAAACCCGCGACGG	CCTCCTCCAGGAAGCCTTCCCTGA	-
M43	TF7L2_HUMAN.H11MO.0.A	-5	0.00519502	3.99497	0.489245	13	CACGCCTCTTTGAAGTCAGCTGTGCAGAAACCCGCGACGG	CCCTTTGATGTGG	+
M43	ATF7_HUMAN.H11MO.0.D	-9	0.00544346	4.18602	0.489245	11	CACGCCTCTTTGAAGTCAGCTGTGCAGAAACCCGCGACGG	ATGACGTCATC	-
M43	UBIP1_HUMAN.H11MO.0.D	-23	0.00586212	4.50797	0.497603	7	CACGCCTCTTTGAAGTCAGCTGTGCAGAAACCCGCGACGG	GCAGAGA	+
M44	IRX2_HUMAN.H11MO.0.D	-15	0.000411941	0.316782	0.407884	19	ATTGAATCCCGCTAAAGTGGGATGCTCAAAGTGGAACTCG	ACATGGGTGGGCATGTTGG	+
M44	GATA1_HUMAN.H11MO.0.A	-29	0.000843106	0.648349	0.407884	11	ATTGAATCCCGCTAAAGTGGGATGCTCAAAGTGGAACTCG	CTGGCGGGGACAGATAAGA	+
M44	GATA2_HUMAN.H11MO.0.A	-29	0.00106312	0.817536	0.407884	11	ATTGAATCCCGCTAAAGTGGGATGCTCAAAGTGGAACTCG	CTGGGGGGTGGAGATAAGG	+
M44	ZN563_HUMAN.H11MO.0.C	-18	0.00182354	1.4023	0.494935	21	ATTGAATCCCGCTAAAGTGGGATGCTCAAAGTGGAACTCG	GGGATCCTCACTGGCAGCTGC	+
M44	RXRA_HUMAN.H11MO.0.A	-9	0.00299572	2.30371	0.494935	20	ATTGAATCCCGCTAAAGTGGGATGCTCAAAGTGGAACTCG	CTCTGACCTCTGCCTCCCCC	-
M44	MNX1_HUMAN.H11MO.0.D	-11	0.00300258	2.30898	0.494935	19	ATTGAATCCCGCTAAAGTGGGATGCTCAAAGTGGAACTCG	CTATTTTAATAACCCTTAA	+
M45	TLX1_HUMAN.H11MO.0.D	-4	0.000501597	0.385728	0.469488	17	AGGCTTGATACCAAACCAGCAATCTGAACGCAGTCGCAGT	CTGGCAAGTTGCCAAGG	+
M45	ZN322_HUMAN.H11MO.0.B	0	0.000788313	0.606213	0.469488	20	AGGCTTGATACCAAACCAGCAATCTGAACGCAGTCGCAGT	GAGCCTGGTACAGAGCCTGG	+
M45	MAFA_HUMAN.H11MO.0.D	-1	0.00135236	1.03997	0.469488	21	AGGCTTGATACCAAACCAGCAATCTGAACGCAGTCGCAGT	CGAAGGCTGCGGGGTCAGCAC	-
M45	NFIA_HUMAN.H11MO.0.C	1	0.0015286	1.17549	0.469488	14	AGGCTTGATACCAAACCAGCAATCTGAACGCAGTCGCAGT	TTGGCACGGTGCCAA	+
M46	IRX2_HUMAN.H11MO.0.D	-4	0.000149796	0.115193	0.148288	19	GTTTCATGCCTCACCCGCATTGTGGTGGCCTAGGGGAGCT	CCAACATGCCCACCCATGT	-
M46	MNX1_HUMAN.H11MO.0.D	-1	0.000553045	0.425292	0.283528	19	GTTTCATGCCTCACCCGCATTGTGGTGGCCTAGGGGAGCT	CTATTTTAATAACCCTTAA	+
M48	IRX2_HUMAN.H11MO.0.D	-21	0.000609224	0.468493	0.468092	19	CTCTGTTACTCAAGGTCACGGTACATTTATTGCAGGCACG	ACATGGGTGGGCATGTTGG	+
M49	IRX2_HUMAN.H11MO.0.D	-20	0.000197371	0.151778	0.303296	19	TGTTAAAACAGAGGGGGTTCCCTAGCTGATGAGCGTGGCA	CCAACATGCCCACCCATGT	-
M50	MNX1_HUMAN.H11MO.0.D	-16	0.000207671	0.159699	0.197794	19	CTTTTATGAGCAGGCTGCATGAGCTGAGCCCGTGACAGGT	CTATTTTAATAACCCTTAA	+
M50	IRX2_HUMAN.H11MO.0.D	-5	0.000400349	0.307868	0.197794	19	CTTTTATGAGCAGGCTGCATGAGCTGAGCCCGTGACAGGT	CCAACATGCCCACCCATGT	-
M50	ZN563_HUMAN.H11MO.0.C	-10	0.000416317	0.320148	0.197794	21	CTTTTATGAGCAGGCTGCATGAGCTGAGCCCGTGACAGGT	GCAGCTGCCAGTGAGGATCCC	-
M50	ZN394_HUMAN.H11MO.0.C	-1	0.00175673	1.35092	0.449334	20	CTTTTATGAGCAGGCTGCATGAGCTGAGCCCGTGACAGGT	ATTCCATTCTATTCCATTCT	-
M52	MYF6_HUMAN.H11MO.0.C	-33	6.5345e-05	0.0502503	0.10024	7	GAAGACTCAAGAGTTTCCCCTGAGCTTAGTTGAGCAGGTG	GCAGCTG	-
M52	SNAI1_HUMAN.H11MO.0.C	-33	0.000292366	0.22483	0.21873	7	GAAGACTCAAGAGTTTCCCCTGAGCTTAGTTGAGCAGGTG	CCAGGTGG	+
M52	ASCL2_HUMAN.H11MO.0.D	-32	0.000427761	0.328948	0.21873	8	GAAGACTCAAGAGTTTCCCCTGAGCTTAGTTGAGCAGGTG	AGCAGCTGG	-
M52	SNAI2_HUMAN.H11MO.0.A	-32	0.000668836	0.514335	0.2565	8	GAAGACTCAAGAGTTTCCCCTGAGCTTAGTTGAGCAGGTG	GGCAGGTGCA	+
M53	IRX2_HUMAN.H11MO.0.D	-9	6.64496e-05	0.0510998	0.102179	19	CTTGTGTACCCTGGATTGTGGATGGAGGAAGGATTTCGTG	ACATGGGTGGGCATGTTGG	+
M54	IRX2_HUMAN.H11MO.0.D	-19	0.000176534	0.135754	0.271509	19	AAGGGTTGTACGCCCTACACCCAAGCTGGTCATGGTGCAA	ACATGGGTGGGCATGTTGG	+
M55	IRX2_HUMAN.H11MO.0.D	-6	0.000368042	0.283025	0.30685	19	CATGTATTCAGAGCCTTTGCCCTGCCGTTGACAGCAGTTC	CCAACATGCCCACCCATGT	-
M57	NR1D1_HUMAN.H11MO.0.B	-2	0.000125649	0.096624	0.108082	19	CATCTACTGACAATGTGTTTCTTCTTTGCCGTGTAAGGCC	CCTTCTGACCCACTTCCCT	-
M57	MNX1_HUMAN.H11MO.0.D	-10	0.000195115	0.150043	0.108082	19	CATCTACTGACAATGTGTTTCTTCTTTGCCGTGTAAGGCC	CTATTTTAATAACCCTTAA	+
M57	OLIG2_HUMAN.H11MO.0.B	-10	0.000212114	0.163115	0.108082	18	CATCTACTGACAATGTGTTTCTTCTTTGCCGTGTAAGGCC	CCAGCTGTTTCCCTTCTG	+
M57	IRX2_HUMAN.H11MO.0.D	-6	0.000537653	0.413455	0.148253	19	CATCTACTGACAATGTGTTTCTTCTTTGCCGTGTAAGGCC	CCAACATGCCCACCCATGT	-
M57	RXRA_HUMAN.H11MO.0.A	-12	0.00060022	0.461569	0.148253	20	CATCTACTGACAATGTGTTTCTTCTTTGCCGTGTAAGGCC	CTCTGACCTCTGCCTCCCCC	-
M57	ZN394_HUMAN.H11MO.0.C	-6	0.000649313	0.499322	0.148253	20	CATCTACTGACAATGTGTTTCTTCTTTGCCGTGTAAGGCC	ATTCCATTCTATTCCATTCT	-
M57	Z324A_HUMAN.H11MO.0.C	-3	0.000704972	0.542124	0.148253	23	CATCTACTGACAATGTGTTTCTTCTTTGCCGTGTAAGGCC	TATCAAACCATCCTTTGCTGCCA	+
M57	LYL1_HUMAN.H11MO.0.A	-10	0.000775867	0.596642	0.148253	14	CATCTACTGACAATGTGTTTCTTCTTTGCCGTGTAAGGCC	CCAGCTGTTTCCTG	+
M57	VEZF1_HUMAN.H11MO.0.C	-9	0.00229117	1.76191	0.389154	22	CATCTACTGACAATGTGTTTCTTCTTTGCCGTGTAAGGCC	CCCCTCCCCCTCCCCCCTCCCC	-
M57	ZN350_HUMAN.H11MO.0.C	-6	0.00300562	2.31132	0.421015	18	CATCTACTGACAATGTGTTTCTTCTTTGCCGTGTAAGGCC	CAGTCCTTTTATGACCTA	+
M57	ZN554_HUMAN.H11MO.0.C	-4	0.00334648	2.57344	0.421015	20	CATCTACTGACAATGTGTTTCTTCTTTGCCGTGTAAGGCC	AGCACCCCACATGGCTCAGC	-
M57	ZN589_HUMAN.H11MO.0.D	-10	0.00347679	2.67365	0.421015	16	CATCTACTGACAATGTGTTTCTTCTTTGCCGTGTAAGGCC	CCCACGGTTACTGCCG	+
M57	RARG_HUMAN.H11MO.0.B	-3	0.00406316	3.12457	0.421015	18	CATCTACTGACAATGTGTTTCTTCTTTGCCGTGTAAGGCC	CCCAGGTCACTCTGACCT	-
M57	ETS2_HUMAN.H11MO.0.B	-13	0.00409992	3.15284	0.421015	13	CATCTACTGACAATGTGTTTCTTCTTTGCCGTGTAAGGCC	TCCTCTTCCTTCC	-
M57	BRAC_HUMAN.H11MO.0.A	-12	0.00413127	3.17694	0.421015	20	CATCTACTGACAATGTGTTTCTTCTTTGCCGTGTAAGGCC	ATTTCACACCTCCCTGCTAA	-
M57	ZN563_HUMAN.H11MO.0.C	-15	0.00480816	3.69748	0.443935	21	CATCTACTGACAATGTGTTTCTTCTTTGCCGTGTAAGGCC	GGGATCCTCACTGGCAGCTGC	+
M57	NR1H3_HUMAN.H11MO.0.B	-7	0.00493699	3.79655	0.443935	19	CATCTACTGACAATGTGTTTCTTCTTTGCCGTGTAAGGCC	TGACCTGCAGTGACCTCTG	-
M57	PAX8_HUMAN.H11MO.0.D	-21	0.0057891	4.45182	0.483129	14	CATCTACTGACAATGTGTTTCTTCTTTGCCGTGTAAGGCC	GTCACTGAAGCGGG	+
M57	NFAC1_HUMAN.H11MO.0.B	-17	0.00600497	4.61782	0.483129	15	CATCTACTGACAATGTGTTTCTTCTTTGCCGTGTAAGGCC	TTTCTTTTTTTCCAT	-
M58	IRX2_HUMAN.H11MO.0.D	-5	2.57336e-05	0.0197892	0.0393634	19	TGGTCGTGGATGTGTTCAAGTGGGCGCTGGAAGTCGGGTT	ACATGGGTGGGCATGTTGG	+
M58	MNX1_HUMAN.H11MO.0.D	-4	0.000302871	0.232908	0.163219	19	TGGTCGTGGATGTGTTCAAGTGGGCGCTGGAAGTCGGGTT	TTAAGGGTTATTAAAATAG	-
M58	RXRA_HUMAN.H11MO.0.A	-9	0.000320112	0.246166	0.163219	20	TGGTCGTGGATGTGTTCAAGTGGGCGCTGGAAGTCGGGTT	GGGGGAGGCAGAGGTCAGAG	+
M58	ZN563_HUMAN.H11MO.0.C	-16	0.00125231	0.963025	0.39419	21	TGGTCGTGGATGTGTTCAAGTGGGCGCTGGAAGTCGGGTT	GCAGCTGCCAGTGAGGATCCC	-
M58	TLX1_HUMAN.H11MO.0.D	-5	0.00148973	1.1456	0.39419	17	TGGTCGTGGATGTGTTCAAGTGGGCGCTGGAAGTCGGGTT	CTGGCAAGTTGCCAAGG	+
M58	PAX2_HUMAN.H11MO.0.D	-1	0.0015462	1.18903	0.39419	18	TGGTCGTGGATGTGTTCAAGTGGGCGCTGGAAGTCGGGTT	TGTCACGCATGACTGAAC	-
M58	LYL1_HUMAN.H11MO.0.A	-16	0.00210219	1.61659	0.416001	14	TGGTCGTGGATGTGTTCAAGTGGGCGCTGGAAGTCGGGTT	CAGGAAACAGCTGG	-
M58	NR1D1_HUMAN.H11MO.0.B	1	0.00244479	1.88004	0.416001	18	TGGTCGTGGATGTGTTCAAGTGGGCGCTGGAAGTCGGGTT	AGGGAAGTGGGTCAGAAGG	+
M58	SP4_HUMAN.H11MO.0.A	-14	0.00297456	2.28744	0.416001	20	TGGTCGTGGATGTGTTCAAGTGGGCGCTGGAAGTCGGGTT	GGGAAGGGGGCGGGGCCGGG	+
M58	VEZF1_HUMAN.H11MO.0.C	-13	0.00356918	2.7447	0.416001	22	TGGTCGTGGATGTGTTCAAGTGGGCGCTGGAAGTCGGGTT	GGGGAGGGGGGAGGGGGAGGGG	+
M58	NR1H3_HUMAN.H11MO.0.B	-10	0.00375339	2.88636	0.416001	19	TGGTCGTGGATGTGTTCAAGTGGGCGCTGGAAGTCGGGTT	TGACCTGCAGTGACCTCTG	-
M58	PATZ1_HUMAN.H11MO.0.C	-14	0.00380742	2.92791	0.416001	22	TGGTCGTGGATGTGTTCAAGTGGGCGCTGGAAGTCGGGTT	GGGGAGGGGGCGGGGGGGGAGG	+
M58	PAX8_HUMAN.H11MO.0.D	-2	0.00420424	3.23306	0.428734	14	TGGTCGTGGATGTGTTCAAGTGGGCGCTGGAAGTCGGGTT	GTCACTGAAGCGGG	+
M58	CLOCK_HUMAN.H11MO.0.C	0	0.00497249	3.82385	0.466641	14	TGGTCGTGGATGTGTTCAAGTGGGCGCTGGAAGTCGGGTT	TGTTCACGTGTCTG	-
M58	RARG_HUMAN.H11MO.2.D	-7	0.00548136	4.21516	0.466641	20	TGGTCGTGGATGTGTTCAAGTGGGCGCTGGAAGTCGGGTT	GGGGGTCACCCAGAGGTCAC	+
M58	PROX1_HUMAN.H11MO.0.D	-14	0.00549115	4.2227	0.466641	17	TGGTCGTGGATGTGTTCAAGTGGGCGCTGGAAGTCGGGTT	GGGTAAGGCGGGTTGGG	+
M59	IRX2_HUMAN.H11MO.0.D	-9	0.000232601	0.17887	0.231197	19	AGATCCCGAGCTGCTTTGTGCGTGCCCAAAGTTCGCCGTT	ACATGGGTGGGCATGTTGG	+
M59	GATA1_HUMAN.H11MO.0.A	-9	0.000383155	0.294646	0.231197	19	AGATCCCGAGCTGCTTTGTGCGTGCCCAAAGTTCGCCGTT	TCTTATCTGTCCCCGCCAG	-
M61	MNX1_HUMAN.H11MO.0.D	-18	4.24184e-05	0.0326198	0.0652395	19	TGTTCATATTCATCTAGACCGTGGGCTAACGCATAATTTT	CTATTTTAATAACCCTTAA	+
M61	IRX2_HUMAN.H11MO.0.D	-17	0.000536431	0.412516	0.341319	19	TGTTCATATTCATCTAGACCGTGGGCTAACGCATAATTTT	CCAACATGCCCACCCATGT	-
M61	ZN394_HUMAN.H11MO.0.C	-5	0.000887697	0.682639	0.341319	20	TGTTCATATTCATCTAGACCGTGGGCTAACGCATAATTTT	ATTCCATTCTATTCCATTCT	-
M61	RXRA_HUMAN.H11MO.0.A	-12	0.00127957	0.983986	0.393594	20	TGTTCATATTCATCTAGACCGTGGGCTAACGCATAATTTT	CTCTGACCTCTGCCTCCCCC	-
M62	IRX2_HUMAN.H11MO.0.D	-19	0.000365285	0.280904	0.285172	19	GCTCTGGCCAACTCTCAATCCTTCAAGCCCTGAGGGAGCG	CCAACATGCCCACCCATGT	-
M62	GATA1_HUMAN.H11MO.0.A	7	0.000463576	0.35649	0.285172	12	GCTCTGGCCAACTCTCAATCCTTCAAGCCCTGAGGGAGCG	TCTTATCTGTCCCCGCCAG	-
M62	GATA2_HUMAN.H11MO.0.A	-29	0.000929097	0.714476	0.285172	11	GCTCTGGCCAACTCTCAATCCTTCAAGCCCTGAGGGAGCG	CTGGGGGGTGGAGATAAGG	+
M62	HXC10_HUMAN.H11MO.0.D	-10	0.00180957	1.39156	0.430844	19	GCTCTGGCCAACTCTCAATCCTTCAAGCCCTGAGGGAGCG	TTTTTAATTTTTTTATTAC	+
M62	MNX1_HUMAN.H11MO.0.D	-14	0.00224592	1.72711	0.430844	19	GCTCTGGCCAACTCTCAATCCTTCAAGCCCTGAGGGAGCG	CTATTTTAATAACCCTTAA	+
M63	ZN563_HUMAN.H11MO.0.C	-6	8.82193e-05	0.0678406	0.133448	21	GTGACTTAGCCCCCGTCAGGCGCCGGAGAATCGGGAATTT	GGGATCCTCACTGGCAGCTGC	+
M63	SMAD3_HUMAN.H11MO.0.B	-14	0.00025821	0.198563	0.195296	12	GTGACTTAGCCCCCGTCAGGCGCCGGAGAATCGGGAATTT	CTCTGTCACCTG	+
M63	EGR1_HUMAN.H11MO.0.A	-8	0.000645967	0.496749	0.200398	17	GTGACTTAGCCCCCGTCAGGCGCCGGAGAATCGGGAATTT	CCCCCGCCCACGCCCTC	-
M63	KLF6_HUMAN.H11MO.0.A	-8	0.000750361	0.577027	0.200398	19	GTGACTTAGCCCCCGTCAGGCGCCGGAGAATCGGGAATTT	CCCCCGGCCCCGCCCTTCC	-
M63	SP3_HUMAN.H11MO.0.B	-9	0.000883992	0.67979	0.200398	20	GTGACTTAGCCCCCGTCAGGCGCCGGAGAATCGGGAATTT	CCCCGGCCCCGCCCCCCCCC	-
M63	SP2_HUMAN.H11MO.0.A	-2	0.00094708	0.728304	0.200398	22	GTGACTTAGCCCCCGTCAGGCGCCGGAGAATCGGGAATTT	CCCCCGGCCCCGCCCCCCCCCC	-
M63	PATZ1_HUMAN.H11MO.0.C	-4	0.00109174	0.839552	0.200398	22	GTGACTTAGCCCCCGTCAGGCGCCGGAGAATCGGGAATTT	CCTCCCCCCCCGCCCCCTCCCC	-
M63	CLOCK_HUMAN.H11MO.0.C	-16	0.00119187	0.916551	0.200398	14	GTGACTTAGCCCCCGTCAGGCGCCGGAGAATCGGGAATTT	CAGACACGTGAACA	+
M63	SP4_HUMAN.H11MO.0.A	-5	0.0011923	0.916881	0.200398	20	GTGACTTAGCCCCCGTCAGGCGCCGGAGAATCGGGAATTT	CCCGGCCCCGCCCCCTTCCC	-
M63	MAZ_HUMAN.H11MO.0.A	-5	0.00177908	1.36811	0.235454	22	GTGACTTAGCCCCCGTCAGGCGCCGGAGAATCGGGAATTT	CCCCCCCCCCCCCCCCTCCCCC	-
M63	EGR2_HUMAN.H11MO.1.A	-8	0.00197779	1.52092	0.235454	16	GTGACTTAGCCCCCGTCAGGCGCCGGAGAATCGGGAATTT	CCCCCGCCCACGCCCC	-
M63	KLF3_HUMAN.H11MO.0.B	-4	0.00202348	1.55606	0.235454	19	GTGACTTAGCCCCCGTCAGGCGCCGGAGAATCGGGAATTT	CCCGGCCCCGCCCCTCCCC	-
M63	ZBT17_HUMAN.H11MO.0.A	-8	0.00202348	1.55606	0.235454	19	GTGACTTAGCCCCCGTCAGGCGCCGGAGAATCGGGAATTT	CTTCCCCTCCCCCACCCTC	-
M63	ZFX_HUMAN.H11MO.1.A	-10	0.00219913	1.69113	0.237615	17	GTGACTTAGCCCCCGTCAGGCGCCGGAGAATCGGGAATTT	CCCCGGCCTCCGCCCCC	-
M63	THAP1_HUMAN.H11MO.0.C	-7	0.00267362	2.05601	0.269624	22	GTGACTTAGCCCCCGTCAGGCGCCGGAGAATCGGGAATTT	CGCCGCCATCTTGGCTGCGGGC	+
M63	BHE41_HUMAN.H11MO.0.D	-15	0.00326079	2.50754	0.276136	20	GTGACTTAGCCCCCGTCAGGCGCCGGAGAATCGGGAATTT	ACCGGGTCACGTGCAGAAGG	+
M63	RFX5_HUMAN.H11MO.0.A	0	0.00326079	2.50754	0.276136	20	GTGACTTAGCCCCCGTCAGGCGCCGGAGAATCGGGAATTT	TCTGCCTAGCAACAGCTGAC	-
M63	PAX5_HUMAN.H11MO.0.A	-14	0.00328584	2.52681	0.276136	21	GTGACTTAGCCCCCGTCAGGCGCCGGAGAATCGGGAATTT	GTCACGCTCTGCTGCCCAGGC	-
M63	NR1D1_HUMAN.H11MO.0.B	-2	0.00416957	3.2064	0.315363	19	GTGACTTAGCCCCCGTCAGGCGCCGGAGAATCGGGAATTT	CCTTCTGACCCACTTCCCT	-
M63	RFX1_HUMAN.H11MO.0.B	3	0.00453004	3.4836	0.326312	19	GTGACTTAGCCCCCGTCAGGCGCCGGAGAATCGGGAATTT	CCGTCGCCATGGCAACCGGGGC	-
M63	ZN554_HUMAN.H11MO.0.C	-5	0.00492363	3.78627	0.338542	20	GTGACTTAGCCCCCGTCAGGCGCCGGAGAATCGGGAATTT	GCTGAGCCATGTGGGGTGCT	+
M63	VEZF1_HUMAN.H11MO.0.C	-11	0.00515396	3.96339	0.338971	22	GTGACTTAGCCCCCGTCAGGCGCCGGAGAATCGGGAATTT	CCCCTCCCCCTCCCCCCTCCCC	-
M63	SOX10_HUMAN.H11MO.1.A	-1	0.00642969	4.94443	0.398399	13	GTGACTTAGCCCCCGTCAGGCGCCGGAGAATCGGGAATTT	TTCCTTTGTTCTC	+
M63	EGR2_HUMAN.H11MO.0.A	-9	0.00658428	5.06331	0.398399	18	GTGACTTAGCCCCCGTCAGGCGCCGGAGAATCGGGAATTT	CCCCTCCCACACCCCCCC	-
M63	TAF1_HUMAN.H11MO.0.A	-16	0.0069451	5.34078	0.404069	16	GTGACTTAGCCCCCGTCAGGCGCCGGAGAATCGGGAATTT	CCGCCGCCGCCATCTT	-
M63	PROX1_HUMAN.H11MO.0.D	-13	0.0073443	5.64777	0.411469	17	GTGACTTAGCCCCCGTCAGGCGCCGGAGAATCGGGAATTT	CCCAACCCGCCTTACCC	-
M63	SMAD2_HUMAN.H11MO.0.A	-13	0.00842207	6.47657	0.428377	12	GTGACTTAGCCCCCGTCAGGCGCCGGAGAATCGGGAATTT	TGTCTGTCACCT	+
M63	RXRA_HUMAN.H11MO.0.A	-5	0.00894529	6.87893	0.428377	20	GTGACTTAGCCCCCGTCAGGCGCCGGAGAATCGGGAATTT	CTCTGACCTCTGCCTCCCCC	-
M63	ZN320_HUMAN.H11MO.0.C	-4	0.00894529	6.87893	0.428377	20	GTGACTTAGCCCCCGTCAGGCGCCGGAGAATCGGGAATTT	CACTGGCCCCCTGGTCCCAC	-
M63	ZN341_HUMAN.H11MO.0.C	-1	0.00908591	6.98707	0.428377	22	GTGACTTAGCCCCCGTCAGGCGCCGGAGAATCGGGAATTT	GCTCTTCCCTCCCCCCCCCCCC	-
M63	SPZ1_HUMAN.H11MO.0.D	-2	0.00934523	7.18648	0.428377	16	GTGACTTAGCCCCCGTCAGGCGCCGGAGAATCGGGAATTT	CCCAGGGTAACAGCCG	-
M63	TFCP2_HUMAN.H11MO.0.D	-11	0.0100545	7.73189	0.439028	16	GTGACTTAGCCCCCGTCAGGCGCCGGAGAATCGGGAATTT	TCTGGCCAGTTCAGGC	-
M63	PBX3_HUMAN.H11MO.0.A	-11	0.0107452	8.26306	0.439028	11	GTGACTTAGCCCCCGTCAGGCGCCGGAGAATCGGGAATTT	CCTGTCAATCA	-
M63	MXI1_HUMAN.H11MO.0.A	-12	0.010991	8.45211	0.439028	15	GTGACTTAGCCCCCGTCAGGCGCCGGAGAATCGGGAATTT	CCCGCCGCCACGTGC	-
M63	TLX1_HUMAN.H11MO.0.D	2	0.0112487	8.65026	0.439028	15	GTGACTTAGCCCCCGTCAGGCGCCGGAGAATCGGGAATTT	CCTTGGCAACTTGCCAG	-
M63	NR1H4_HUMAN.H11MO.0.B	-3	0.011578	8.90348	0.439028	19	GTGACTTAGCCCCCGTCAGGCGCCGGAGAATCGGGAATTT	CCTCGGGGTCATTGACCCC	-
M63	KLF16_HUMAN.H11MO.0.D	-6	0.0123608	9.50544	0.439028	19	GTGACTTAGCCCCCGTCAGGCGCCGGAGAATCGGGAATTT	CCCCCCCCCCCCCGCCCCC	-
M63	SMAD4_HUMAN.H11MO.0.B	-12	0.0124799	9.59704	0.439028	13	GTGACTTAGCCCCCGTCAGGCGCCGGAGAATCGGGAATTT	CTGTCTGGCACCT	+
M63	IRX2_HUMAN.H11MO.0.D	-8	0.0131921	10.1447	0.443553	19	GTGACTTAGCCCCCGTCAGGCGCCGGAGAATCGGGAATTT	CCAACATGCCCACCCATGT	-
M63	ZN816_HUMAN.H11MO.1.C	-2	0.0137662	10.5862	0.443553	14	GTGACTTAGCCCCCGTCAGGCGCCGGAGAATCGGGAATTT	TGCATGTCCCCCTT	-
M63	RARA_HUMAN.H11MO.0.A	-4	0.0139879	10.7567	0.443553	20	GTGACTTAGCCCCCGTCAGGCGCCGGAGAATCGGGAATTT	CCTTGACCTCTTGATCCCCC	-
M63	NR1H3_HUMAN.H11MO.0.B	-9	0.0140746	10.8234	0.443553	19	GTGACTTAGCCCCCGTCAGGCGCCGGAGAATCGGGAATTT	TGACCTGCAGTGACCTCTG	-
M63	ZN563_HUMAN.H11MO.1.C	-16	0.0152806	11.7508	0.449654	12	GTGACTTAGCCCCCGTCAGGCGCCGGAGAATCGGGAATTT	CAGGCAGCACAG	+
M63	ZF64A_HUMAN.H11MO.0.D	-7	0.0154572	11.8866	0.449654	16	GTGACTTAGCCCCCGTCAGGCGCCGGAGAATCGGGAATTT	GGGGCCCGGGAACCTG	+
M63	ZN589_HUMAN.H11MO.0.D	-2	0.0154572	11.8866	0.449654	16	GTGACTTAGCCCCCGTCAGGCGCCGGAGAATCGGGAATTT	CCCACGGTTACTGCCG	+
M63	COE1_HUMAN.H11MO.0.A	-17	0.0171054	13.1541	0.479171	15	GTGACTTAGCCCCCGTCAGGCGCCGGAGAATCGGGAATTT	GGTCCCTGGGGACTT	-
M63	NFIA_HUMAN.H11MO.0.C	0	0.0183843	14.1376	0.49597	15	GTGACTTAGCCCCCGTCAGGCGCCGGAGAATCGGGAATTT	TTGGCACGGTGCCAA	+
M63	ZN335_HUMAN.H11MO.0.A	-5	0.0186887	14.3716	0.49597	22	GTGACTTAGCCCCCGTCAGGCGCCGGAGAATCGGGAATTT	GGCTGTCCTCGGCGCTGCCTGA	+
M64	ZN394_HUMAN.H11MO.0.C	-18	0.000467838	0.359767	0.477062	20	CTTAGTAACATCCGACAGAACCCTGTGAGTTCTGTTTGAG	ATTCCATTCTATTCCATTCT	-
M64	BRAC_HUMAN.H11MO.0.A	-9	0.00170718	1.31282	0.477062	20	CTTAGTAACATCCGACAGAACCCTGTGAGTTCTGTTTGAG	ATTTCACACCTCCCTGCTAA	-
M64	PAX2_HUMAN.H11MO.0.D	-3	0.00172561	1.327	0.477062	18	CTTAGTAACATCCGACAGAACCCTGTGAGTTCTGTTTGAG	TGTCACGCATGACTGAAC	-
M64	IRX2_HUMAN.H11MO.0.D	-8	0.00179553	1.38077	0.477062	19	CTTAGTAACATCCGACAGAACCCTGTGAGTTCTGTTTGAG	CCAACATGCCCACCCATGT	-
M64	RARG_HUMAN.H11MO.2.D	-14	0.002124	1.63336	0.477062	20	CTTAGTAACATCCGACAGAACCCTGTGAGTTCTGTTTGAG	GGGGGTCACCCAGAGGTCAC	+
M64	ZN563_HUMAN.H11MO.0.C	-12	0.00213751	1.64375	0.477062	21	CTTAGTAACATCCGACAGAACCCTGTGAGTTCTGTTTGAG	GGGATCCTCACTGGCAGCTGC	+
M64	RXRA_HUMAN.H11MO.0.A	-22	0.00263488	2.02622	0.477062	18	CTTAGTAACATCCGACAGAACCCTGTGAGTTCTGTTTGAG	CTCTGACCTCTGCCTCCCCC	-
M64	RARA_HUMAN.H11MO.2.A	-25	0.00384514	2.95691	0.477062	15	CTTAGTAACATCCGACAGAACCCTGTGAGTTCTGTTTGAG	TGACCTCTCGGTGACCT	-
M64	BC11A_HUMAN.H11MO.0.A	-22	0.00414721	3.18921	0.477062	17	CTTAGTAACATCCGACAGAACCCTGTGAGTTCTGTTTGAG	TTTTCACTTCCTCTTTT	-
M64	OLIG2_HUMAN.H11MO.0.B	-22	0.00425852	3.2748	0.477062	18	CTTAGTAACATCCGACAGAACCCTGTGAGTTCTGTTTGAG	CCAGCTGTTTCCCTTCTG	+
M64	THA_HUMAN.H11MO.0.C	-17	0.00481876	3.70562	0.477062	17	CTTAGTAACATCCGACAGAACCCTGTGAGTTCTGTTTGAG	GGGTCACTTCAGGTCAG	+
M64	ZN667_HUMAN.H11MO.0.C	-23	0.00532762	4.09694	0.477062	17	CTTAGTAACATCCGACAGAACCCTGTGAGTTCTGTTTGAG	GCTGAGCTTTTAAGGCCAC	-
M64	PROX1_HUMAN.H11MO.0.D	-23	0.00601775	4.62765	0.477062	17	CTTAGTAACATCCGACAGAACCCTGTGAGTTCTGTTTGAG	GGGTAAGGCGGGTTGGG	+
M64	NR1H3_HUMAN.H11MO.0.B	-8	0.00656179	5.04602	0.477062	19	CTTAGTAACATCCGACAGAACCCTGTGAGTTCTGTTTGAG	TGACCTGCAGTGACCTCTG	-
M64	LYL1_HUMAN.H11MO.0.A	-22	0.00658137	5.06107	0.477062	14	CTTAGTAACATCCGACAGAACCCTGTGAGTTCTGTTTGAG	CCAGCTGTTTCCTG	+
M64	ZN589_HUMAN.H11MO.0.D	-12	0.00733147	5.6379	0.489595	16	CTTAGTAACATCCGACAGAACCCTGTGAGTTCTGTTTGAG	CGGCAGTAACCGTGGG	-
M64	ANDR_HUMAN.H11MO.2.A	-24	0.00854803	6.57343	0.489595	12	CTTAGTAACATCCGACAGAACCCTGTGAGTTCTGTTTGAG	CTCTGTTCTTTT	+
M64	LEF1_HUMAN.H11MO.0.A	-20	0.00904475	6.95541	0.489595	14	CTTAGTAACATCCGACAGAACCCTGTGAGTTCTGTTTGAG	TCCTTTGATTTGCT	+
M64	ZFX_HUMAN.H11MO.1.A	-10	0.00928744	7.14204	0.489595	17	CTTAGTAACATCCGACAGAACCCTGTGAGTTCTGTTTGAG	GGGGGCGGAGGCCGGGG	+
M64	GATA5_HUMAN.H11MO.0.D	-22	0.00928744	7.14204	0.489595	17	CTTAGTAACATCCGACAGAACCCTGTGAGTTCTGTTTGAG	ATCTAAGTTATCTCTTA	-
M64	Z324A_HUMAN.H11MO.0.C	-18	0.00977943	7.52038	0.489595	22	CTTAGTAACATCCGACAGAACCCTGTGAGTTCTGTTTGAG	TGGCAGCAAAGGATGGTTTGATA	-
M64	COT2_HUMAN.H11MO.1.A	-19	0.00997058	7.66738	0.489595	17	CTTAGTAACATCCGACAGAACCCTGTGAGTTCTGTTTGAG	GGGGTCAAAGGTCAGGG	+
M64	TLX1_HUMAN.H11MO.0.D	-23	0.00997058	7.66738	0.489595	17	CTTAGTAACATCCGACAGAACCCTGTGAGTTCTGTTTGAG	CCTTGGCAACTTGCCAG	-
M66	MAZ_HUMAN.H11MO.0.A	-8	0.000234713	0.180494	0.200999	22	TCCTTCTTCTCCTTCCACGCGTCCACCCCAACAAATAAAA	CCCCCCCCCCCCCCCCTCCCCC	-
M66	ZBT17_HUMAN.H11MO.0.A	-11	0.000265039	0.203815	0.200999	19	TCCTTCTTCTCCTTCCACGCGTCCACCCCAACAAATAAAA	CTTCCCCTCCCCCACCCTC	-
M66	PATZ1_HUMAN.H11MO.0.C	-7	0.000810933	0.623607	0.325128	22	TCCTTCTTCTCCTTCCACGCGTCCACCCCAACAAATAAAA	CCTCCCCCCCCGCCCCCTCCCC	-
M66	PROX1_HUMAN.H11MO.0.D	-12	0.00155918	1.19901	0.325128	17	TCCTTCTTCTCCTTCCACGCGTCCACCCCAACAAATAAAA	CCCAACCCGCCTTACCC	-
M66	PLAG1_HUMAN.H11MO.0.D	1	0.00155918	1.19901	0.325128	16	TCCTTCTTCTCCTTCCACGCGTCCACCCCAACAAATAAAA	CCCCTCCTGATGCCCCC	-
M66	NR0B1_HUMAN.H11MO.0.D	-10	0.00177659	1.3662	0.325128	10	TCCTTCTTCTCCTTCCACGCGTCCACCCCAACAAATAAAA	TCTCCCACGC	-
M66	NFYA_HUMAN.H11MO.0.A	-27	0.00179066	1.37702	0.325128	13	TCCTTCTTCTCCTTCCACGCGTCCACCCCAACAAATAAAA	TCAGCCAATCAGAA	+
M66	ZN341_HUMAN.H11MO.0.C	-7	0.00201245	1.54758	0.325128	22	TCCTTCTTCTCCTTCCACGCGTCCACCCCAACAAATAAAA	GCTCTTCCCTCCCCCCCCCCCC	-
M66	NFAC1_HUMAN.H11MO.0.B	-3	0.0020888	1.60629	0.325128	15	TCCTTCTTCTCCTTCCACGCGTCCACCCCAACAAATAAAA	TTTCTTTTTTTCCAT	-
M66	VEZF1_HUMAN.H11MO.0.C	-3	0.00214358	1.64842	0.325128	22	TCCTTCTTCTCCTTCCACGCGTCCACCCCAACAAATAAAA	CCCCTCCCCCTCCCCCCTCCCC	-
M66	ZN467_HUMAN.H11MO.0.C	-1	0.00243031	1.86891	0.335107	22	TCCTTCTTCTCCTTCCACGCGTCCACCCCAACAAATAAAA	CCCCCCCCCCCCTCCCCTCCCC	-
M66	ZBT18_HUMAN.H11MO.0.C	-28	0.00314934	2.42185	0.352199	11	TCCTTCTTCTCCTTCCACGCGTCCACCCCAACAAATAAAA	CCACATCTGGA	-
M66	KLF6_HUMAN.H11MO.0.A	-5	0.00341109	2.62313	0.352199	19	TCCTTCTTCTCCTTCCACGCGTCCACCCCAACAAATAAAA	CCCCCGGCCCCGCCCTTCC	-
M66	EGR1_HUMAN.H11MO.0.A	-7	0.0036733	2.82477	0.352199	17	TCCTTCTTCTCCTTCCACGCGTCCACCCCAACAAATAAAA	CCCCCGCCCACGCCCTC	-
M66	BC11A_HUMAN.H11MO.0.A	-5	0.00421898	3.24439	0.352199	17	TCCTTCTTCTCCTTCCACGCGTCCACCCCAACAAATAAAA	TTTTCACTTCCTCTTTT	-
M66	FLI1_HUMAN.H11MO.0.A	-5	0.00434467	3.34105	0.352199	18	TCCTTCTTCTCCTTCCACGCGTCCACCCCAACAAATAAAA	TCCCTCCTTCCTTCCTCC	-
M66	LEF1_HUMAN.H11MO.0.A	-29	0.00435283	3.34733	0.352199	11	TCCTTCTTCTCCTTCCACGCGTCCACCCCAACAAATAAAA	AGCAAATCAAAGGA	-
M66	HMX3_HUMAN.H11MO.0.D	-29	0.00441243	3.39316	0.352199	11	TCCTTCTTCTCCTTCCACGCGTCCACCCCAACAAATAAAA	AGCAATTAACG	-
M66	SRBP2_HUMAN.H11MO.0.B	-7	0.0045166	3.47327	0.352199	13	TCCTTCTTCTCCTTCCACGCGTCCACCCCAACAAATAAAA	CCTCACCCCACCC	-
M66	EGR2_HUMAN.H11MO.0.A	-14	0.00464413	3.57133	0.352199	18	TCCTTCTTCTCCTTCCACGCGTCCACCCCAACAAATAAAA	CCCCTCCCACACCCCCCC	-
M66	ZN263_HUMAN.H11MO.0.A	-5	0.00496259	3.81623	0.354415	20	TCCTTCTTCTCCTTCCACGCGTCCACCCCAACAAATAAAA	CTCCTCCTCTCCCTCCTCCC	-
M66	ETS2_HUMAN.H11MO.0.B	-3	0.00529547	4.07222	0.354415	13	TCCTTCTTCTCCTTCCACGCGTCCACCCCAACAAATAAAA	TCCTCTTCCTTCC	-
M66	TBX15_HUMAN.H11MO.0.D	-11	0.00537435	4.13288	0.354415	19	TCCTTCTTCTCCTTCCACGCGTCCACCCCAACAAATAAAA	CCCCCACCCCCCCCCCCCC	-
M66	NFYC_HUMAN.H11MO.0.A	-27	0.00592997	4.56015	0.374762	13	TCCTTCTTCTCCTTCCACGCGTCCACCCCAACAAATAAAA	CTAGCCAATCAGAG	+
M66	SP2_HUMAN.H11MO.0.A	-7	0.00721287	5.5467	0.410673	22	TCCTTCTTCTCCTTCCACGCGTCCACCCCAACAAATAAAA	CCCCCGGCCCCGCCCCCCCCCC	-
M66	HXB13_HUMAN.H11MO.0.A	-30	0.00760989	5.85201	0.410673	10	TCCTTCTTCTCCTTCCACGCGTCCACCCCAACAAATAAAA	GCCAATAAAA	-
M66	TLX1_HUMAN.H11MO.0.D	-1	0.00775027	5.95996	0.410673	17	TCCTTCTTCTCCTTCCACGCGTCCACCCCAACAAATAAAA	CCTTGGCAACTTGCCAG	-
M66	SOX10_HUMAN.H11MO.1.A	-3	0.00781772	6.01182	0.410673	13	TCCTTCTTCTCCTTCCACGCGTCCACCCCAACAAATAAAA	TTCCTTTGTTCTC	+
M66	NR1D1_HUMAN.H11MO.0.B	-5	0.007852	6.03819	0.410673	19	TCCTTCTTCTCCTTCCACGCGTCCACCCCAACAAATAAAA	CCTTCTGACCCACTTCCCT	-
M66	HMX2_HUMAN.H11MO.0.D	-28	0.00916255	7.046	0.452281	11	TCCTTCTTCTCCTTCCACGCGTCCACCCCAACAAATAAAA	AACCAATTAAA	-
M66	ZN418_HUMAN.H11MO.0.C	-3	0.00943992	7.2593	0.452281	17	TCCTTCTTCTCCTTCCACGCGTCCACCCCAACAAATAAAA	TGCTTTTAGCCTCTTCC	+
M66	RXRA_HUMAN.H11MO.0.A	-6	0.00975149	7.49889	0.452281	20	TCCTTCTTCTCCTTCCACGCGTCCACCCCAACAAATAAAA	CTCTGACCTCTGCCTCCCCC	-
M66	LHX2_HUMAN.H11MO.0.A	-29	0.0102752	7.90161	0.452281	11	TCCTTCTTCTCCTTCCACGCGTCCACCCCAACAAATAAAA	AACTAATTAAAA	-
M66	ZN589_HUMAN.H11MO.0.D	-13	0.0103313	7.94477	0.452281	16	TCCTTCTTCTCCTTCCACGCGTCCACCCCAACAAATAAAA	CCCACGGTTACTGCCG	+
M66	HXA13_HUMAN.H11MO.0.C	-31	0.0107222	8.24539	0.452281	9	TCCTTCTTCTCCTTCCACGCGTCCACCCCAACAAATAAAA	CCAATAAAACC	-
M66	SP3_HUMAN.H11MO.0.B	-8	0.0116609	8.96725	0.452281	20	TCCTTCTTCTCCTTCCACGCGTCCACCCCAACAAATAAAA	CCCCGGCCCCGCCCCCCCCC	-
M66	Z324A_HUMAN.H11MO.0.C	6	0.0117732	9.05361	0.452281	17	TCCTTCTTCTCCTTCCACGCGTCCACCCCAACAAATAAAA	TATCAAACCATCCTTTGCTGCCA	+
M66	SMAD3_HUMAN.H11MO.0.B	-6	0.0119721	9.20654	0.452281	12	TCCTTCTTCTCCTTCCACGCGTCCACCCCAACAAATAAAA	CTCTGTCACCTG	+
M66	FOXI1_HUMAN.H11MO.0.B	-29	0.0119721	9.20654	0.452281	11	TCCTTCTTCTCCTTCCACGCGTCCACCCCAACAAATAAAA	AACCAATCAGAG	-
M66	SP4_HUMAN.H11MO.0.A	-9	0.0123708	9.51312	0.452281	20	TCCTTCTTCTCCTTCCACGCGTCCACCCCAACAAATAAAA	CCCGGCCCCGCCCCCTTCCC	-
M66	WT1_HUMAN.H11MO.0.C	-8	0.0123708	9.51312	0.452281	20	TCCTTCTTCTCCTTCCACGCGTCCACCCCAACAAATAAAA	CCCCCCCTCCTCCCCCGCCC	-
M66	SUH_HUMAN.H11MO.0.A	-10	0.012524	9.63096	0.452281	11	TCCTTCTTCTCCTTCCACGCGTCCACCCCAACAAATAAAA	TTTCCCACGCC	-
M66	SPZ1_HUMAN.H11MO.0.D	-13	0.0134929	10.376	0.475938	16	TCCTTCTTCTCCTTCCACGCGTCCACCCCAACAAATAAAA	CCCAGGGTAACAGCCG	-
M66	RFX5_HUMAN.H11MO.0.A	-19	0.013912	10.6983	0.479568	20	TCCTTCTTCTCCTTCCACGCGTCCACCCCAACAAATAAAA	TCTGCCTAGCAACAGCTGAC	-
M67	IRX2_HUMAN.H11MO.0.D	-17	0.000354699	0.272764	0.368459	19	CCTTTTTCCCTACAGTGAAATCGTTTGGCTGCGGACTTGT	ACATGGGTGGGCATGTTGG	+
M67	MNX1_HUMAN.H11MO.0.D	0	0.000616652	0.474205	0.368459	19	CCTTTTTCCCTACAGTGAAATCGTTTGGCTGCGGACTTGT	CTATTTTAATAACCCTTAA	+
M67	GATA2_HUMAN.H11MO.0.A	-28	0.00131703	1.0128	0.420332	12	CCTTTTTCCCTACAGTGAAATCGTTTGGCTGCGGACTTGT	CTGGGGGGTGGAGATAAGG	+
M67	TLX1_HUMAN.H11MO.0.D	-22	0.0015855	1.21925	0.420332	17	CCTTTTTCCCTACAGTGAAATCGTTTGGCTGCGGACTTGT	CCTTGGCAACTTGCCAG	-
M69	SP2_HUMAN.H11MO.0.A	-4	1.78868e-06	0.00137549	0.0026694	22	TCAGGAAGCGGGGGCGGCCCCTCGCGGCTGCGCGGTGGGG	GGGGGGGGGGCGGGGCCGGGGG	+
M69	CTCFL_HUMAN.H11MO.0.A	-11	4.13449e-06	0.00317942	0.00308513	17	TCAGGAAGCGGGGGCGGCCCCTCGCGGCTGCGCGGTGGGG	CGGCGCCCCCTGGCGGC	-
M69	THAP1_HUMAN.H11MO.0.C	-11	4.529e-05	0.034828	0.0194962	22	TCAGGAAGCGGGGGCGGCCCCTCGCGGCTGCGCGGTGGGG	CGCCGCCATCTTGGCTGCGGGC	+
M69	CTCF_HUMAN.H11MO.0.A	-11	5.22552e-05	0.0401842	0.0194962	19	TCAGGAAGCGGGGGCGGCCCCTCGCGGCTGCGCGGTGGGG	TGGCGCCCCCTGGTGGCCA	-
M69	ZN322_HUMAN.H11MO.0.B	0	0.000114378	0.0879566	0.0322514	20	TCAGGAAGCGGGGGCGGCCCCTCGCGGCTGCGCGGTGGGG	CCAGGCTCTGTACCAGGCTC	-
M69	ZN335_HUMAN.H11MO.0.A	0	0.000129664	0.0997114	0.0322514	22	TCAGGAAGCGGGGGCGGCCCCTCGCGGCTGCGCGGTGGGG	TCAGGCAGCGCCGAGGACAGCC	-
M69	SP3_HUMAN.H11MO.0.B	-5	0.000258424	0.198728	0.0482085	20	TCAGGAAGCGGGGGCGGCCCCTCGCGGCTGCGCGGTGGGG	GGGGGGGGGCGGGGCCGGGG	+
M69	ZFX_HUMAN.H11MO.1.A	0	0.000428817	0.329761	0.0628478	17	TCAGGAAGCGGGGGCGGCCCCTCGCGGCTGCGCGGTGGGG	GGGGGCGGAGGCCGGGG	+
M69	PATZ1_HUMAN.H11MO.0.C	-4	0.000507799	0.390497	0.0628478	22	TCAGGAAGCGGGGGCGGCCCCTCGCGGCTGCGCGGTGGGG	GGGGAGGGGGCGGGGGGGGAGG	+
M69	SP1_HUMAN.H11MO.0.A	-8	0.000546181	0.420013	0.0628478	22	TCAGGAAGCGGGGGCGGCCCCTCGCGGCTGCGCGGTGGGG	GGGGGGCGGGGCCGGGGGGGGG	+
M69	KLF6_HUMAN.H11MO.0.A	-7	0.00054746	0.420997	0.0628478	19	TCAGGAAGCGGGGGCGGCCCCTCGCGGCTGCGCGGTGGGG	GGAAGGGCGGGGCCGGGGG	+
M69	EGR2_HUMAN.H11MO.0.A	-1	0.000720222	0.553851	0.0767749	18	TCAGGAAGCGGGGGCGGCCCCTCGCGGCTGCGCGGTGGGG	GGGGGGGTGTGGGAGGGG	+
M69	KLF3_HUMAN.H11MO.0.B	-3	0.000807278	0.620797	0.0776787	19	TCAGGAAGCGGGGGCGGCCCCTCGCGGCTGCGCGGTGGGG	GGGGAGGGGCGGGGCCGGG	+
M69	TFCP2_HUMAN.H11MO.0.D	-12	0.000867618	0.667198	0.0776787	16	TCAGGAAGCGGGGGCGGCCCCTCGCGGCTGCGCGGTGGGG	TCTGGCCAGTTCAGGC	-
M69	SP4_HUMAN.H11MO.0.A	-4	0.00088485	0.68045	0.0776787	20	TCAGGAAGCGGGGGCGGCCCCTCGCGGCTGCGCGGTGGGG	GGGAAGGGGGCGGGGCCGGG	+
M69	KLF15_HUMAN.H11MO.0.A	2	0.00127152	0.977803	0.0954381	17	TCAGGAAGCGGGGGCGGCCCCTCGCGGCTGCGCGGTGGGG	GGGGAGGAGCAGGGGGGGG	+
M69	MAZ_HUMAN.H11MO.0.A	-3	0.001279	0.983552	0.0954381	22	TCAGGAAGCGGGGGCGGCCCCTCGCGGCTGCGCGGTGGGG	GGGGGAGGGGGGGGGGGGGGGG	+
M69	PLAG1_HUMAN.H11MO.0.D	-12	0.00172126	1.32365	0.122323	17	TCAGGAAGCGGGGGCGGCCCCTCGCGGCTGCGCGGTGGGG	GGGGGCATCAGGAGGGG	+
M69	EGR1_HUMAN.H11MO.0.A	-3	0.00186099	1.4311	0.126242	17	TCAGGAAGCGGGGGCGGCCCCTCGCGGCTGCGCGGTGGGG	GAGGGCGTGGGCGGGGG	+
M69	PURA_HUMAN.H11MO.0.D	-15	0.00201126	1.54666	0.130503	17	TCAGGAAGCGGGGGCGGCCCCTCGCGGCTGCGCGGTGGGG	GGAAGGGGGGGGCAGGG	+
M69	TAF1_HUMAN.H11MO.0.A	-1	0.00215955	1.66069	0.134287	16	TCAGGAAGCGGGGGCGGCCCCTCGCGGCTGCGCGGTGGGG	AAGATGGCGGCGGCGG	+
M69	PROX1_HUMAN.H11MO.0.D	-9	0.00234637	1.80436	0.13468	17	TCAGGAAGCGGGGGCGGCCCCTCGCGGCTGCGCGGTGGGG	GGGTAAGGCGGGTTGGG	+
M69	ZN554_HUMAN.H11MO.0.C	-3	0.00259611	1.99641	0.142837	20	TCAGGAAGCGGGGGCGGCCCCTCGCGGCTGCGCGGTGGGG	AGCACCCCACATGGCTCAGC	-
M69	ZN341_HUMAN.H11MO.0.C	-1	0.00268842	2.0674	0.142837	22	TCAGGAAGCGGGGGCGGCCCCTCGCGGCTGCGCGGTGGGG	GGGGGGGGGGGGAGGGAAGAGC	+
M69	ZN563_HUMAN.H11MO.0.C	0	0.00284842	2.19043	0.142837	21	TCAGGAAGCGGGGGCGGCCCCTCGCGGCTGCGCGGTGGGG	GCAGCTGCCAGTGAGGATCCC	-
M69	VEZF1_HUMAN.H11MO.0.C	-3	0.00287132	2.20804	0.142837	22	TCAGGAAGCGGGGGCGGCCCCTCGCGGCTGCGCGGTGGGG	GGGGAGGGGGGAGGGGGAGGGG	+
M69	KLF16_HUMAN.H11MO.0.D	-9	0.00303879	2.33683	0.146292	19	TCAGGAAGCGGGGGCGGCCCCTCGCGGCTGCGCGGTGGGG	GGGGGCGGGGGGGGGGGGG	+
M69	ZN263_HUMAN.H11MO.0.A	4	0.00365763	2.81272	0.165412	16	TCAGGAAGCGGGGGCGGCCCCTCGCGGCTGCGCGGTGGGG	GGGAGGAGGGAGAGGAGGAG	+
M69	IRX2_HUMAN.H11MO.0.D	-21	0.00430656	3.31174	0.189031	19	TCAGGAAGCGGGGGCGGCCCCTCGCGGCTGCGCGGTGGGG	ACATGGGTGGGCATGTTGG	+
M69	NR1H4_HUMAN.H11MO.0.B	-8	0.00461301	3.5474	0.195693	19	TCAGGAAGCGGGGGCGGCCCCTCGCGGCTGCGCGGTGGGG	GGGGTCAATGACCCCGAGG	+
M69	SPZ1_HUMAN.H11MO.0.D	-11	0.0047206	3.63014	0.195693	16	TCAGGAAGCGGGGGCGGCCCCTCGCGGCTGCGCGGTGGGG	CGGCTGTTACCCTGGG	+
M69	COE1_HUMAN.H11MO.0.A	-15	0.0049036	3.77087	0.197785	15	TCAGGAAGCGGGGGCGGCCCCTCGCGGCTGCGCGGTGGGG	GGTCCCTGGGGACTT	-
M69	CLOCK_HUMAN.H11MO.0.C	-16	0.00534576	4.11089	0.204562	14	TCAGGAAGCGGGGGCGGCCCCTCGCGGCTGCGCGGTGGGG	TGTTCACGTGTCTG	-
M69	PAX5_HUMAN.H11MO.0.A	-7	0.00549863	4.22845	0.205152	21	TCAGGAAGCGGGGGCGGCCCCTCGCGGCTGCGCGGTGGGG	GCCTGGGCAGCAGAGCGTGAC	+
M69	TBX1_HUMAN.H11MO.0.D	-11	0.00583366	4.48608	0.212343	20	TCAGGAAGCGGGGGCGGCCCCTCGCGGCTGCGCGGTGGGG	GGGTGGGCAGGGGTGGGCGG	+
M69	ZIC2_HUMAN.H11MO.0.D	-14	0.0061945	4.76357	0.220109	15	TCAGGAAGCGGGGGCGGCCCCTCGCGGCTGCGCGGTGGGG	GGCCCCCTGCTGTGA	+
M69	ZN667_HUMAN.H11MO.0.C	-11	0.00647306	4.97778	0.224658	19	TCAGGAAGCGGGGGCGGCCCCTCGCGGCTGCGCGGTGGGG	GCTGAGCTTTTAAGGCCAC	-
M69	OSR2_HUMAN.H11MO.0.C	-10	0.00686724	5.28091	0.225242	16	TCAGGAAGCGGGGGCGGCCCCTCGCGGCTGCGCGGTGGGG	GCTGCTGCTTCTGCTG	+
M69	NR1H3_HUMAN.H11MO.0.B	-11	0.00692002	5.3215	0.225242	19	TCAGGAAGCGGGGGCGGCCCCTCGCGGCTGCGCGGTGGGG	CAGAGGTCACTGCAGGTCA	+
M69	MAFA_HUMAN.H11MO.0.D	-8	0.00709496	5.45603	0.225242	21	TCAGGAAGCGGGGGCGGCCCCTCGCGGCTGCGCGGTGGGG	CGAAGGCTGCGGGGTCAGCAC	-
M69	ZN589_HUMAN.H11MO.0.D	-11	0.00739241	5.68476	0.225242	16	TCAGGAAGCGGGGGCGGCCCCTCGCGGCTGCGCGGTGGGG	CGGCAGTAACCGTGGG	-
M69	TBX15_HUMAN.H11MO.0.D	-9	0.00739544	5.68709	0.225242	19	TCAGGAAGCGGGGGCGGCCCCTCGCGGCTGCGCGGTGGGG	GGGGGGGGGGGGGTGGGGG	+
M69	BHE41_HUMAN.H11MO.0.D	-13	0.00806752	6.20393	0.231536	20	TCAGGAAGCGGGGGCGGCCCCTCGCGGCTGCGCGGTGGGG	GCCTCTGCACGTGACCCGGT	-
M69	LYL1_HUMAN.H11MO.0.A	0	0.00863087	6.63714	0.24303	14	TCAGGAAGCGGGGGCGGCCCCTCGCGGCTGCGCGGTGGGG	CAGGAAACAGCTGG	-
M69	Z324A_HUMAN.H11MO.0.C	-2	0.00992884	7.63528	0.274401	23	TCAGGAAGCGGGGGCGGCCCCTCGCGGCTGCGCGGTGGGG	TGGCAGCAAAGGATGGTTTGATA	-
M69	ARNT2_HUMAN.H11MO.0.D	-6	0.0102119	7.85292	0.277092	12	TCAGGAAGCGGGGGCGGCCCCTCGCGGCTGCGCGGTGGGG	GGCGTGGGAGGC	+
M69	EGR2_HUMAN.H11MO.1.A	-4	0.0106185	8.16566	0.282981	16	TCAGGAAGCGGGGGCGGCCCCTCGCGGCTGCGCGGTGGGG	GGGGCGTGGGCGGGGG	+
M69	SP1_HUMAN.H11MO.1.A	-8	0.0108925	8.37632	0.284885	14	TCAGGAAGCGGGGGCGGCCCCTCGCGGCTGCGCGGTGGGG	GGGGGGCGGGGCCG	+
M69	RXRA_HUMAN.H11MO.0.A	-11	0.0110718	8.51419	0.284885	20	TCAGGAAGCGGGGGCGGCCCCTCGCGGCTGCGCGGTGGGG	CTCTGACCTCTGCCTCCCCC	-
M69	ZN350_HUMAN.H11MO.1.D	-1	0.011426	8.7866	0.289017	24	TCAGGAAGCGGGGGCGGCCCCTCGCGGCTGCGCGGTGGGG	GGGCAACAAATCCCTGCGCCCCGT	-
M69	ZN770_HUMAN.H11MO.0.C	-11	0.0120804	9.28979	0.298042	22	TCAGGAAGCGGGGGCGGCCCCTCGCGGCTGCGCGGTGGGG	GGGAGGCTGAGGCGGGAGGATC	+
M69	MXI1_HUMAN.H11MO.0.A	-19	0.0121822	9.36812	0.298042	15	TCAGGAAGCGGGGGCGGCCCCTCGCGGCTGCGCGGTGGGG	GCACGTGGCGGCGGG	+
M69	FEV_HUMAN.H11MO.0.B	0	0.0125871	9.67947	0.30298	10	TCAGGAAGCGGGGGCGGCCCCTCGCGGCTGCGCGGTGGGG	GCGGGAAGCG	+
M69	PTF1A_HUMAN.H11MO.0.B	-3	0.0130077	10.0029	0.304973	18	TCAGGAAGCGGGGGCGGCCCCTCGCGGCTGCGCGGTGGGG	GGGAAAGGGGGCAGCTGG	-
M69	SPIC_HUMAN.H11MO.0.D	-1	0.0130786	10.0574	0.304973	13	TCAGGAAGCGGGGGCGGCCCCTCGCGGCTGCGCGGTGGGG	GAGGAAGGGGAGG	+
M69	ZBT17_HUMAN.H11MO.0.A	-1	0.0141174	10.8563	0.315949	19	TCAGGAAGCGGGGGCGGCCCCTCGCGGCTGCGCGGTGGGG	GAGGGTGGGGGAGGGGAAG	+
M69	ZN320_HUMAN.H11MO.0.C	-12	0.0141844	10.9078	0.315949	20	TCAGGAAGCGGGGGCGGCCCCTCGCGGCTGCGCGGTGGGG	GTGGGACCAGGGGGCCAGTG	+
M69	ZN467_HUMAN.H11MO.0.C	5	0.0144144	11.0847	0.316351	17	TCAGGAAGCGGGGGCGGCCCCTCGCGGCTGCGCGGTGGGG	GGGGAGGGGAGGGGGGGGGGGG	+
M69	WT1_HUMAN.H11MO.0.C	1	0.0150792	11.5959	0.326144	19	TCAGGAAGCGGGGGCGGCCCCTCGCGGCTGCGCGGTGGGG	GGGCGGGGGAGGAGGGGGGG	+
M69	HES1_HUMAN.H11MO.0.D	-17	0.0178497	13.7265	0.371509	13	TCAGGAAGCGGGGGCGGCCCCTCGCGGCTGCGCGGTGGGG	GGGCTCGTGGCGG	-
M69	ZIC1_HUMAN.H11MO.0.B	-10	0.017889	13.7567	0.371509	9	TCAGGAAGCGGGGGCGGCCCCTCGCGGCTGCGCGGTGGGG	GGGGTGGTC	+
M69	HEY2_HUMAN.H11MO.0.D	-15	0.0184266	14.1701	0.371616	17	TCAGGAAGCGGGGGCGGCCCCTCGCGGCTGCGCGGTGGGG	GGGGGCACGTGGCATTA	+
M69	ZIC4_HUMAN.H11MO.0.D	-4	0.0187361	14.4081	0.37282	15	TCAGGAAGCGGGGGCGGCCCCTCGCGGCTGCGCGGTGGGG	GCACAGCGGGGGGTC	+
M69	MYBA_HUMAN.H11MO.0.D	-12	0.021549	16.5712	0.417655	15	TCAGGAAGCGGGGGCGGCCCCTCGCGGCTGCGCGGTGGGG	AGTGGCAGTTGGAGA	+
M69	SP4_HUMAN.H11MO.1.A	-6	0.0242669	18.6613	0.458425	16	TCAGGAAGCGGGGGCGGCCCCTCGCGGCTGCGCGGTGGGG	GGAGGGGGCGGGGCCG	+
M69	VEZF1_HUMAN.H11MO.1.C	-2	0.0248802	19.1329	0.461768	12	TCAGGAAGCGGGGGCGGCCCCTCGCGGCTGCGCGGTGGGG	AGAGGGAGGGGG	+
M69	NR1D1_HUMAN.H11MO.0.B	-1	0.0260849	20.0593	0.469021	19	TCAGGAAGCGGGGGCGGCCCCTCGCGGCTGCGCGGTGGGG	AGGGAAGTGGGTCAGAAGG	+
M70	TFAP4_HUMAN.H11MO.0.A	-4	0.000249804	0.192099	0.383619	10	GAAGTCAGCTGTGCAGAAACCCGCGACGGATGGGCGCCAG	CCAGCTGTTT	+
M71	IRX2_HUMAN.H11MO.0.D	-13	0.000497413	0.382511	0.452092	19	GTTAGGCTCAAGCCTCAGGTGTCATACCCCTTCTGTCACG	CCAACATGCCCACCCATGT	-
M71	MNX1_HUMAN.H11MO.0.D	-15	0.000683955	0.525961	0.452092	19	GTTAGGCTCAAGCCTCAGGTGTCATACCCCTTCTGTCACG	CTATTTTAATAACCCTTAA	+
M71	GATA1_HUMAN.H11MO.0.A	-28	0.0011768	0.904959	0.452092	12	GTTAGGCTCAAGCCTCAGGTGTCATACCCCTTCTGTCACG	CTGGCGGGGACAGATAAGA	+
M74	IRX2_HUMAN.H11MO.0.D	-21	7.24459e-05	0.0557109	0.106347	19	TCAAGATTACAGACCATGTCAAGATGTCGTCGCACGTCTT	ACATGGGTGGGCATGTTGG	+
M74	MNX1_HUMAN.H11MO.0.D	-6	0.000207889	0.159867	0.106347	19	TCAAGATTACAGACCATGTCAAGATGTCGTCGCACGTCTT	TTAAGGGTTATTAAAATAG	-
M74	GATA1_HUMAN.H11MO.0.A	-28	0.000772824	0.594301	0.237206	12	TCAAGATTACAGACCATGTCAAGATGTCGTCGCACGTCTT	CTGGCGGGGACAGATAAGA	+
M75	RXRA_HUMAN.H11MO.0.A	-10	0.000822738	0.632686	0.433573	20	TGCAGCGCTTCATTGACATGTGCCTTGGGGAATTTATGCT	CTCTGACCTCTGCCTCCCCC	-
M75	MNX1_HUMAN.H11MO.0.D	-9	0.000905536	0.696358	0.433573	19	TGCAGCGCTTCATTGACATGTGCCTTGGGGAATTTATGCT	CTATTTTAATAACCCTTAA	+
M75	IRX2_HUMAN.H11MO.0.D	-7	0.000976577	0.750987	0.433573	19	TGCAGCGCTTCATTGACATGTGCCTTGGGGAATTTATGCT	CCAACATGCCCACCCATGT	-
M75	NR1D1_HUMAN.H11MO.0.B	-13	0.0017644	1.35683	0.433573	19	TGCAGCGCTTCATTGACATGTGCCTTGGGGAATTTATGCT	AGGGAAGTGGGTCAGAAGG	+
M75	TLX1_HUMAN.H11MO.0.D	-22	0.00248845	1.91362	0.433573	17	TGCAGCGCTTCATTGACATGTGCCTTGGGGAATTTATGCT	CCTTGGCAACTTGCCAG	-
M75	HME2_HUMAN.H11MO.0.D	-27	0.002541	1.95403	0.433573	11	TGCAGCGCTTCATTGACATGTGCCTTGGGGAATTTATGCT	GGTAATTAGGG	+
M77	ZN264_HUMAN.H11MO.0.C	-12	0.000108783	0.0836543	0.167309	24	CTTTGTCACTTCGCTTCAATAAGTCTCCTGAGAACAGGGA	AATGGGATTAGTGCCCTTATAAGA	-
M78	PATZ1_HUMAN.H11MO.0.C	-10	2.63799e-07	0.000202862	0.000400073	22	GGTGTGCGGCGAGGAGAAGGCGGGAGCGCAGGGAATTAAG	GGGGAGGGGGCGGGGGGGGAGG	+
M78	MAZ_HUMAN.H11MO.0.A	-9	1.47177e-05	0.0113179	0.0111603	22	GGTGTGCGGCGAGGAGAAGGCGGGAGCGCAGGGAATTAAG	GGGGGAGGGGGGGGGGGGGGGG	+
M78	VEZF1_HUMAN.H11MO.0.C	-5	5.01802e-05	0.0385886	0.0206676	22	GGTGTGCGGCGAGGAGAAGGCGGGAGCGCAGGGAATTAAG	GGGGAGGGGGGAGGGGGAGGGG	+
M78	SP2_HUMAN.H11MO.0.A	-10	6.36141e-05	0.0489192	0.0206676	22	GGTGTGCGGCGAGGAGAAGGCGGGAGCGCAGGGAATTAAG	GGGGGGGGGGCGGGGCCGGGGG	+
M78	ZFX_HUMAN.H11MO.1.A	-8	6.81388e-05	0.0523987	0.0206676	17	GGTGTGCGGCGAGGAGAAGGCGGGAGCGCAGGGAATTAAG	GGGGGCGGAGGCCGGGG	+
M78	ZN341_HUMAN.H11MO.0.C	-5	0.000118227	0.0909167	0.0298835	22	GGTGTGCGGCGAGGAGAAGGCGGGAGCGCAGGGAATTAAG	GGGGGGGGGGGGAGGGAAGAGC	+
M78	KLF6_HUMAN.H11MO.0.A	-7	0.000152842	0.117536	0.033114	19	GGTGTGCGGCGAGGAGAAGGCGGGAGCGCAGGGAATTAAG	GGAAGGGCGGGGCCGGGGG	+
M78	SRBP2_HUMAN.H11MO.0.B	-6	0.000247827	0.190579	0.0469813	13	GGTGTGCGGCGAGGAGAAGGCGGGAGCGCAGGGAATTAAG	GGGTGGGGTGAGG	+
M78	KLF15_HUMAN.H11MO.0.A	-7	0.000460611	0.35421	0.0776171	19	GGTGTGCGGCGAGGAGAAGGCGGGAGCGCAGGGAATTAAG	GGGGAGGAGCAGGGGGGGG	+
M78	SP3_HUMAN.H11MO.0.B	-5	0.000513335	0.394755	0.0778515	20	GGTGTGCGGCGAGGAGAAGGCGGGAGCGCAGGGAATTAAG	GGGGGGGGGCGGGGCCGGGG	+
M78	ZN467_HUMAN.H11MO.0.C	-12	0.000681534	0.5241	0.087173	22	GGTGTGCGGCGAGGAGAAGGCGGGAGCGCAGGGAATTAAG	GGGGAGGGGAGGGGGGGGGGGG	+
M78	RXRA_HUMAN.H11MO.0.A	-13	0.000689759	0.530425	0.087173	20	GGTGTGCGGCGAGGAGAAGGCGGGAGCGCAGGGAATTAAG	GGGGGAGGCAGAGGTCAGAG	+
M78	WT1_HUMAN.H11MO.0.C	-8	0.00085813	0.659902	0.10011	20	GGTGTGCGGCGAGGAGAAGGCGGGAGCGCAGGGAATTAAG	GGGCGGGGGAGGAGGGGGGG	+
M78	PROX1_HUMAN.H11MO.0.D	-9	0.000957942	0.736657	0.103771	17	GGTGTGCGGCGAGGAGAAGGCGGGAGCGCAGGGAATTAAG	GGGTAAGGCGGGTTGGG	+
M78	EGR1_HUMAN.H11MO.0.A	-6	0.00120517	0.92678	0.12185	17	GGTGTGCGGCGAGGAGAAGGCGGGAGCGCAGGGAATTAAG	GAGGGCGTGGGCGGGGG	+
M78	ZBT17_HUMAN.H11MO.0.A	-5	0.00140164	1.07786	0.132856	19	GGTGTGCGGCGAGGAGAAGGCGGGAGCGCAGGGAATTAAG	GAGGGTGGGGGAGGGGAAG	+
M78	ZN263_HUMAN.H11MO.0.A	-10	0.00151658	1.16625	0.135295	20	GGTGTGCGGCGAGGAGAAGGCGGGAGCGCAGGGAATTAAG	GGGAGGAGGGAGAGGAGGAG	+
M78	KLF3_HUMAN.H11MO.0.B	-5	0.00161739	1.24377	0.136272	19	GGTGTGCGGCGAGGAGAAGGCGGGAGCGCAGGGAATTAAG	GGGGAGGGGCGGGGCCGGG	+
M78	EGR2_HUMAN.H11MO.1.A	-7	0.0017482	1.34437	0.139542	16	GGTGTGCGGCGAGGAGAAGGCGGGAGCGCAGGGAATTAAG	GGGGCGTGGGCGGGGG	+
M78	SP4_HUMAN.H11MO.0.A	-10	0.00186862	1.43697	0.141696	20	GGTGTGCGGCGAGGAGAAGGCGGGAGCGCAGGGAATTAAG	GGGAAGGGGGCGGGGCCGGG	+
M78	Z324A_HUMAN.H11MO.0.C	-4	0.00222189	1.70864	0.160461	23	GGTGTGCGGCGAGGAGAAGGCGGGAGCGCAGGGAATTAAG	TGGCAGCAAAGGATGGTTTGATA	-
M78	KLF16_HUMAN.H11MO.0.D	-4	0.00246731	1.89736	0.170085	19	GGTGTGCGGCGAGGAGAAGGCGGGAGCGCAGGGAATTAAG	GGGGGCGGGGGGGGGGGGG	+
M78	THAP1_HUMAN.H11MO.0.C	-3	0.00260922	2.00649	0.172048	22	GGTGTGCGGCGAGGAGAAGGCGGGAGCGCAGGGAATTAAG	GCCCGCAGCCAAGATGGCGGCG	-
M78	SPIC_HUMAN.H11MO.0.D	-19	0.00290408	2.23324	0.183511	13	GGTGTGCGGCGAGGAGAAGGCGGGAGCGCAGGGAATTAAG	GAGGAAGGGGAGG	+
M78	COT1_HUMAN.H11MO.0.C	-8	0.00338422	2.60246	0.197402	17	GGTGTGCGGCGAGGAGAAGGCGGGAGCGCAGGGAATTAAG	GGGGTCAGAGGTCAGGG	+
M78	PURA_HUMAN.H11MO.0.D	-11	0.00338422	2.60246	0.197402	17	GGTGTGCGGCGAGGAGAAGGCGGGAGCGCAGGGAATTAAG	GGAAGGGGGGGGCAGGG	+
M78	RARA_HUMAN.H11MO.0.A	-13	0.00392983	3.02204	0.219296	20	GGTGTGCGGCGAGGAGAAGGCGGGAGCGCAGGGAATTAAG	GGGGGATCAAGAGGTCAAGG	+
M78	ZEP2_HUMAN.H11MO.0.D	-7	0.00404877	3.1135	0.219296	14	GGTGTGCGGCGAGGAGAAGGCGGGAGCGCAGGGAATTAAG	GGTAGGGAAACCCC	+
M78	EGR2_HUMAN.H11MO.0.A	-10	0.00455439	3.50232	0.238176	18	GGTGTGCGGCGAGGAGAAGGCGGGAGCGCAGGGAATTAAG	GGGGGGGTGTGGGAGGGG	+
M78	SRBP1_HUMAN.H11MO.0.A	-7	0.00540221	4.1543	0.273096	11	GGTGTGCGGCGAGGAGAAGGCGGGAGCGCAGGGAATTAAG	GGTGGGGTGAG	+
M78	TBX15_HUMAN.H11MO.0.D	-7	0.00593986	4.56775	0.29059	19	GGTGTGCGGCGAGGAGAAGGCGGGAGCGCAGGGAATTAAG	GGGGGGGGGGGGGTGGGGG	+
M78	VEZF1_HUMAN.H11MO.1.C	-10	0.00671049	5.16037	0.30462	12	GGTGTGCGGCGAGGAGAAGGCGGGAGCGCAGGGAATTAAG	AGAGGGAGGGGG	+
M78	ZN667_HUMAN.H11MO.0.C	0	0.00676978	5.20596	0.30462	19	GGTGTGCGGCGAGGAGAAGGCGGGAGCGCAGGGAATTAAG	GCTGAGCTTTTAAGGCCAC	-
M78	FLI1_HUMAN.H11MO.0.A	-7	0.00682922	5.25167	0.30462	18	GGTGTGCGGCGAGGAGAAGGCGGGAGCGCAGGGAATTAAG	GGAGGAAGGAAGGAGGGA	+
M78	NR1I2_HUMAN.H11MO.0.C	-21	0.00722411	5.55534	0.313028	19	GGTGTGCGGCGAGGAGAAGGCGGGAGCGCAGGGAATTAAG	TGAGGTCAAAAAAGTTCAG	+
M78	TBX21_HUMAN.H11MO.0.A	-13	0.00772763	5.94255	0.324561	13	GGTGTGCGGCGAGGAGAAGGCGGGAGCGCAGGGAATTAAG	GTGGAGGTGTGAA	+
M78	SMAD3_HUMAN.H11MO.0.B	-3	0.00791829	6.08917	0.324561	12	GGTGTGCGGCGAGGAGAAGGCGGGAGCGCAGGGAATTAAG	CAGGTGACAGAG	-
M78	TAF1_HUMAN.H11MO.0.A	-10	0.00869928	6.68974	0.347189	16	GGTGTGCGGCGAGGAGAAGGCGGGAGCGCAGGGAATTAAG	AAGATGGCGGCGGCGG	+
M78	ZN770_HUMAN.H11MO.0.C	0	0.00957338	7.36193	0.372278	22	GGTGTGCGGCGAGGAGAAGGCGGGAGCGCAGGGAATTAAG	GGGAGGCTGAGGCGGGAGGATC	+
M78	IRX2_HUMAN.H11MO.0.D	-9	0.0106022	8.15307	0.401977	19	GGTGTGCGGCGAGGAGAAGGCGGGAGCGCAGGGAATTAAG	ACATGGGTGGGCATGTTGG	+
M78	ZN816_HUMAN.H11MO.1.C	-7	0.0125967	9.68689	0.465951	14	GGTGTGCGGCGAGGAGAAGGCGGGAGCGCAGGGAATTAAG	AAGGGGGACATGCA	+
M81	SMAD3_HUMAN.H11MO.0.B	-8	0.000181165	0.139316	0.121359	12	TACACAGGCGCAGTGTGCTGCCCTGCGCTGCTTTTCGTGA	CTCTGTCACCTG	+
M81	ZN341_HUMAN.H11MO.0.C	-9	0.000246085	0.189239	0.121359	22	TACACAGGCGCAGTGTGCTGCCCTGCGCTGCTTTTCGTGA	GCTCTTCCCTCCCCCCCCCCCC	-
M81	ZN563_HUMAN.H11MO.0.C	-9	0.000304719	0.234329	0.121359	21	TACACAGGCGCAGTGTGCTGCCCTGCGCTGCTTTTCGTGA	GCAGCTGCCAGTGAGGATCCC	-
M81	NR1D1_HUMAN.H11MO.0.B	0	0.000318901	0.245235	0.121359	19	TACACAGGCGCAGTGTGCTGCCCTGCGCTGCTTTTCGTGA	CCTTCTGACCCACTTCCCT	-
M81	LYL1_HUMAN.H11MO.0.A	-6	0.000561137	0.431515	0.170835	14	TACACAGGCGCAGTGTGCTGCCCTGCGCTGCTTTTCGTGA	CCAGCTGTTTCCTG	+
M81	ZN335_HUMAN.H11MO.0.A	-15	0.000702831	0.540477	0.178311	22	TACACAGGCGCAGTGTGCTGCCCTGCGCTGCTTTTCGTGA	GGCTGTCCTCGGCGCTGCCTGA	+
M81	PTF1A_HUMAN.H11MO.0.B	-6	0.00100887	0.775824	0.21939	18	TACACAGGCGCAGTGTGCTGCCCTGCGCTGCTTTTCGTGA	CCAGCTGCCCCCTTTCCC	+
M81	IRX2_HUMAN.H11MO.0.D	-24	0.00188301	1.44803	0.321755	16	TACACAGGCGCAGTGTGCTGCCCTGCGCTGCTTTTCGTGA	ACATGGGTGGGCATGTTGG	+
M81	RXRA_HUMAN.H11MO.0.A	-8	0.00223501	1.71873	0.321755	20	TACACAGGCGCAGTGTGCTGCCCTGCGCTGCTTTTCGTGA	CTCTGACCTCTGCCTCCCCC	-
M81	ZN350_HUMAN.H11MO.1.D	-4	0.00269422	2.07185	0.321755	24	TACACAGGCGCAGTGTGCTGCCCTGCGCTGCTTTTCGTGA	GGGCAACAAATCCCTGCGCCCCGT	-
M81	ZN214_HUMAN.H11MO.0.C	-18	0.0029306	2.25363	0.321755	22	TACACAGGCGCAGTGTGCTGCCCTGCGCTGCTTTTCGTGA	TCCTTTTTGAGGCCTTTGATGA	+
M81	OLIG2_HUMAN.H11MO.0.B	-6	0.00297258	2.28591	0.321755	18	TACACAGGCGCAGTGTGCTGCCCTGCGCTGCTTTTCGTGA	CCAGCTGTTTCCCTTCTG	+
M81	PAX5_HUMAN.H11MO.0.A	-6	0.00300185	2.30842	0.321755	21	TACACAGGCGCAGTGTGCTGCCCTGCGCTGCTTTTCGTGA	GTCACGCTCTGCTGCCCAGGC	-
M81	PATZ1_HUMAN.H11MO.0.C	-7	0.00338195	2.60072	0.321755	22	TACACAGGCGCAGTGTGCTGCCCTGCGCTGCTTTTCGTGA	CCTCCCCCCCCGCCCCCTCCCC	-
M81	BRAC_HUMAN.H11MO.0.A	-4	0.00379953	2.92184	0.329618	20	TACACAGGCGCAGTGTGCTGCCCTGCGCTGCTTTTCGTGA	ATTTCACACCTCCCTGCTAA	-
M81	SP2_HUMAN.H11MO.0.A	-1	0.00389767	2.99731	0.329618	22	TACACAGGCGCAGTGTGCTGCCCTGCGCTGCTTTTCGTGA	CCCCCGGCCCCGCCCCCCCCCC	-
M81	PAX2_HUMAN.H11MO.0.D	-24	0.00516321	3.97051	0.374539	16	TACACAGGCGCAGTGTGCTGCCCTGCGCTGCTTTTCGTGA	GTTCAGTCATGCGTGACA	+
M81	ZN394_HUMAN.H11MO.0.C	-17	0.00590243	4.53897	0.390644	20	TACACAGGCGCAGTGTGCTGCCCTGCGCTGCTTTTCGTGA	ATTCCATTCTATTCCATTCT	-
M81	ZN554_HUMAN.H11MO.0.C	-11	0.00590243	4.53897	0.390644	20	TACACAGGCGCAGTGTGCTGCCCTGCGCTGCTTTTCGTGA	AGCACCCCACATGGCTCAGC	-
M81	RARG_HUMAN.H11MO.0.B	-25	0.00701407	5.39382	0.444874	15	TACACAGGCGCAGTGTGCTGCCCTGCGCTGCTTTTCGTGA	CCCAGGTCACTCTGACCT	-
M81	ZKSC1_HUMAN.H11MO.0.B	0	0.00748549	5.75634	0.455783	19	TACACAGGCGCAGTGTGCTGCCCTGCGCTGCTTTTCGTGA	TGAGGACCTACTGTGTGCC	+
M81	ANDR_HUMAN.H11MO.1.A	-6	0.00802321	6.16985	0.466474	16	TACACAGGCGCAGTGTGCTGCCCTGCGCTGCTTTTCGTGA	GGAACAGTGTGTTCTT	+
M81	NR1H4_HUMAN.H11MO.0.B	-1	0.00865846	6.65835	0.466474	19	TACACAGGCGCAGTGTGCTGCCCTGCGCTGCTTTTCGTGA	CCTCGGGGTCATTGACCCC	-
M81	ZFX_HUMAN.H11MO.1.A	-3	0.00880052	6.7676	0.466474	17	TACACAGGCGCAGTGTGCTGCCCTGCGCTGCTTTTCGTGA	GGGGGCGGAGGCCGGGG	+
M81	THAP1_HUMAN.H11MO.0.C	-19	0.00888684	6.83398	0.466474	21	TACACAGGCGCAGTGTGCTGCCCTGCGCTGCTTTTCGTGA	CGCCGCCATCTTGGCTGCGGGC	+
M81	OSR2_HUMAN.H11MO.0.C	-23	0.00941168	7.23759	0.471546	16	TACACAGGCGCAGTGTGCTGCCCTGCGCTGCTTTTCGTGA	GCTGCTGCTTCTGCTG	+
M81	PURA_HUMAN.H11MO.0.D	-15	0.0102567	7.88739	0.471546	17	TACACAGGCGCAGTGTGCTGCCCTGCGCTGCTTTTCGTGA	CCCTGCCCCCCCCTTCC	-
M81	RFX5_HUMAN.H11MO.0.A	2	0.0104058	8.00204	0.471546	18	TACACAGGCGCAGTGTGCTGCCCTGCGCTGCTTTTCGTGA	TCTGCCTAGCAACAGCTGAC	-
M81	KLF6_HUMAN.H11MO.0.A	-7	0.0107404	8.25934	0.471546	19	TACACAGGCGCAGTGTGCTGCCCTGCGCTGCTTTTCGTGA	CCCCCGGCCCCGCCCTTCC	-
M81	SP3_HUMAN.H11MO.0.B	-2	0.0111519	8.57581	0.471546	20	TACACAGGCGCAGTGTGCTGCCCTGCGCTGCTTTTCGTGA	CCCCGGCCCCGCCCCCCCCC	-
M81	ZN589_HUMAN.H11MO.0.D	-1	0.0119144	9.1622	0.478587	16	TACACAGGCGCAGTGTGCTGCCCTGCGCTGCTTTTCGTGA	CGGCAGTAACCGTGGG	-
M81	SOX18_HUMAN.H11MO.0.D	-1	0.0123757	9.51691	0.48304	19	TACACAGGCGCAGTGTGCTGCCCTGCGCTGCTTTTCGTGA	GGAAAAGAACAATGGGTTC	-
M83	PURA_HUMAN.H11MO.0.D	-8	8.04219e-05	0.0618444	0.121933	17	AATGGAGCCCATCGCCACAACTTACGGCGACTCCTAGAAC	CCCTGCCCCCCCCTTCC	-
M83	ZBT17_HUMAN.H11MO.0.A	-4	0.000217556	0.167301	0.164925	19	AATGGAGCCCATCGCCACAACTTACGGCGACTCCTAGAAC	CTTCCCCTCCCCCACCCTC	-
M83	ZN341_HUMAN.H11MO.0.C	-2	0.000366777	0.282051	0.181016	22	AATGGAGCCCATCGCCACAACTTACGGCGACTCCTAGAAC	GCTCTTCCCTCCCCCCCCCCCC	-
M83	RFX5_HUMAN.H11MO.0.A	-5	0.000477564	0.367247	0.181016	20	AATGGAGCCCATCGCCACAACTTACGGCGACTCCTAGAAC	TCTGCCTAGCAACAGCTGAC	-
M83	NR0B1_HUMAN.H11MO.0.D	-5	0.000804701	0.618815	0.211166	10	AATGGAGCCCATCGCCACAACTTACGGCGACTCCTAGAAC	TCTCCCACGC	-
M83	ZF64A_HUMAN.H11MO.0.D	-2	0.000835659	0.642622	0.211166	16	AATGGAGCCCATCGCCACAACTTACGGCGACTCCTAGAAC	CAGGTTCCCGGGCCCC	-
M83	EGR2_HUMAN.H11MO.0.A	-3	0.00172713	1.32817	0.285163	18	AATGGAGCCCATCGCCACAACTTACGGCGACTCCTAGAAC	CCCCTCCCACACCCCCCC	-
M83	PROX1_HUMAN.H11MO.0.D	-7	0.00204322	1.57124	0.285163	17	AATGGAGCCCATCGCCACAACTTACGGCGACTCCTAGAAC	CCCAACCCGCCTTACCC	-
M83	TFCP2_HUMAN.H11MO.0.D	-22	0.00233248	1.79368	0.285163	16	AATGGAGCCCATCGCCACAACTTACGGCGACTCCTAGAAC	TCTGGCCAGTTCAGGC	-
M83	VEZF1_HUMAN.H11MO.0.C	-3	0.00238047	1.83058	0.285163	22	AATGGAGCCCATCGCCACAACTTACGGCGACTCCTAGAAC	CCCCTCCCCCTCCCCCCTCCCC	-
M83	IRX2_HUMAN.H11MO.0.D	-8	0.00238163	1.83148	0.285163	19	AATGGAGCCCATCGCCACAACTTACGGCGACTCCTAGAAC	CCAACATGCCCACCCATGT	-
M83	COE1_HUMAN.H11MO.0.A	-5	0.00241864	1.85993	0.285163	15	AATGGAGCCCATCGCCACAACTTACGGCGACTCCTAGAAC	GGTCCCTGGGGACTT	-
M83	ZFX_HUMAN.H11MO.1.A	-2	0.00260395	2.00243	0.285163	17	AATGGAGCCCATCGCCACAACTTACGGCGACTCCTAGAAC	CCCCGGCCTCCGCCCCC	-
M83	SPDEF_HUMAN.H11MO.0.D	-16	0.00263315	2.0249	0.285163	14	AATGGAGCCCATCGCCACAACTTACGGCGACTCCTAGAAC	ACTTCATCCGGGTT	-
M83	SRBP2_HUMAN.H11MO.0.B	-9	0.00284482	2.18767	0.287547	13	AATGGAGCCCATCGCCACAACTTACGGCGACTCCTAGAAC	CCTCACCCCACCC	-
M83	EGR1_HUMAN.H11MO.0.A	-2	0.00305429	2.34875	0.289424	17	AATGGAGCCCATCGCCACAACTTACGGCGACTCCTAGAAC	CCCCCGCCCACGCCCTC	-
M83	RXRA_HUMAN.H11MO.0.A	-3	0.0035664	2.74256	0.300755	20	AATGGAGCCCATCGCCACAACTTACGGCGACTCCTAGAAC	CTCTGACCTCTGCCTCCCCC	-
M83	MAZ_HUMAN.H11MO.0.A	-3	0.00357059	2.74578	0.300755	22	AATGGAGCCCATCGCCACAACTTACGGCGACTCCTAGAAC	CCCCCCCCCCCCCCCCTCCCCC	-
M83	SP3_HUMAN.H11MO.0.B	-3	0.00471491	3.62576	0.340568	20	AATGGAGCCCATCGCCACAACTTACGGCGACTCCTAGAAC	CCCCGGCCCCGCCCCCCCCC	-
M83	SPIC_HUMAN.H11MO.0.D	-3	0.00478903	3.68277	0.340568	13	AATGGAGCCCATCGCCACAACTTACGGCGACTCCTAGAAC	CCTCCCCTTCCTC	-
M83	SUH_HUMAN.H11MO.0.A	-5	0.0048364	3.71919	0.340568	11	AATGGAGCCCATCGCCACAACTTACGGCGACTCCTAGAAC	TTTCCCACGCC	-
M83	TBX15_HUMAN.H11MO.0.D	-6	0.00494175	3.80021	0.340568	19	AATGGAGCCCATCGCCACAACTTACGGCGACTCCTAGAAC	CCCCCACCCCCCCCCCCCC	-
M83	PATZ1_HUMAN.H11MO.0.C	-5	0.00566126	4.35351	0.373191	22	AATGGAGCCCATCGCCACAACTTACGGCGACTCCTAGAAC	CCTCCCCCCCCGCCCCCTCCCC	-
M83	GABPA_HUMAN.H11MO.0.A	-17	0.006617	5.08847	0.382928	14	AATGGAGCCCATCGCCACAACTTACGGCGACTCCTAGAAC	CCACTTCCGGTTCC	-
M83	Z324A_HUMAN.H11MO.0.C	-9	0.00664868	5.11283	0.382928	23	AATGGAGCCCATCGCCACAACTTACGGCGACTCCTAGAAC	TATCAAACCATCCTTTGCTGCCA	+
M83	MAFA_HUMAN.H11MO.0.D	-5	0.00702428	5.40167	0.382928	21	AATGGAGCCCATCGCCACAACTTACGGCGACTCCTAGAAC	GTGCTGACCCCGCAGCCTTCG	+
M83	RARG_HUMAN.H11MO.2.D	-15	0.00710325	5.4624	0.382928	20	AATGGAGCCCATCGCCACAACTTACGGCGACTCCTAGAAC	GTGACCTCTGGGTGACCCCC	-
M83	ZN589_HUMAN.H11MO.0.D	-20	0.00711173	5.46892	0.382928	16	AATGGAGCCCATCGCCACAACTTACGGCGACTCCTAGAAC	CCCACGGTTACTGCCG	+
M83	THAP1_HUMAN.H11MO.0.C	-6	0.00732435	5.63243	0.382928	22	AATGGAGCCCATCGCCACAACTTACGGCGACTCCTAGAAC	CGCCGCCATCTTGGCTGCGGGC	+
M83	TAF1_HUMAN.H11MO.0.A	-8	0.00767596	5.90281	0.387933	16	AATGGAGCCCATCGCCACAACTTACGGCGACTCCTAGAAC	CCGCCGCCGCCATCTT	-
M83	SP4_HUMAN.H11MO.0.A	-4	0.00812361	6.24705	0.394097	20	AATGGAGCCCATCGCCACAACTTACGGCGACTCCTAGAAC	CCCGGCCCCGCCCCCTTCCC	-
M83	E2F1_HUMAN.H11MO.0.A	-4	0.00911789	7.01166	0.405441	14	AATGGAGCCCATCGCCACAACTTACGGCGACTCCTAGAAC	CTTTCCCGCCCCCC	-
M83	ZN394_HUMAN.H11MO.0.C	-20	0.00927943	7.13588	0.405441	20	AATGGAGCCCATCGCCACAACTTACGGCGACTCCTAGAAC	ATTCCATTCTATTCCATTCT	-
M83	VEZF1_HUMAN.H11MO.1.C	-6	0.00954037	7.33655	0.405441	12	AATGGAGCCCATCGCCACAACTTACGGCGACTCCTAGAAC	CCCCCTCCCCCT	-
M83	EGR2_HUMAN.H11MO.1.A	-2	0.00962685	7.40305	0.405441	16	AATGGAGCCCATCGCCACAACTTACGGCGACTCCTAGAAC	CCCCCGCCCACGCCCC	-
M83	KLF6_HUMAN.H11MO.0.A	-7	0.00992133	7.62951	0.40655	19	AATGGAGCCCATCGCCACAACTTACGGCGACTCCTAGAAC	CCCCCGGCCCCGCCCTTCC	-
M83	OLIG2_HUMAN.H11MO.0.B	-8	0.0104203	8.01319	0.415759	18	AATGGAGCCCATCGCCACAACTTACGGCGACTCCTAGAAC	CCAGCTGTTTCCCTTCTG	+
M83	E2F4_HUMAN.H11MO.0.A	-4	0.0118689	9.12715	0.457285	13	AATGGAGCCCATCGCCACAACTTACGGCGACTCCTAGAAC	ATTTCCCGCCCCC	-
M83	BRAC_HUMAN.H11MO.0.A	-11	0.0120643	9.27743	0.457285	20	AATGGAGCCCATCGCCACAACTTACGGCGACTCCTAGAAC	ATTTCACACCTCCCTGCTAA	-
M83	ELF1_HUMAN.H11MO.0.A	-17	0.0124693	9.58888	0.461109	14	AATGGAGCCCATCGCCACAACTTACGGCGACTCCTAGAAC	CCACTTCCGGGTTC	-
M83	RFX1_HUMAN.H11MO.0.B	-2	0.0128738	9.89993	0.464731	22	AATGGAGCCCATCGCCACAACTTACGGCGACTCCTAGAAC	CCGTCGCCATGGCAACCGGGGC	-
M83	TFDP1_HUMAN.H11MO.0.C	-4	0.0134684	10.3572	0.474891	14	AATGGAGCCCATCGCCACAACTTACGGCGACTCCTAGAAC	TTTTCCCGCCCCCC	-
M83	CLOCK_HUMAN.H11MO.0.C	-4	0.0145408	11.1819	0.489916	14	AATGGAGCCCATCGCCACAACTTACGGCGACTCCTAGAAC	TGTTCACGTGTCTG	-
M83	CUX1_HUMAN.H11MO.0.C	-8	0.0145408	11.1819	0.489916	14	AATGGAGCCCATCGCCACAACTTACGGCGACTCCTAGAAC	CCATCGATCCCCCT	-
M84	NR1D1_HUMAN.H11MO.0.B	-15	0.000145142	0.111614	0.221913	19	TCACATTTTGTCAAGGCGTGTCGACCAGAGTCTTCTAGAT	CCTTCTGACCCACTTCCCT	-
M87	IRX2_HUMAN.H11MO.0.D	-7	8.17753e-05	0.0628852	0.12577	19	AAGGCATATTCTCTGAGCAACCTTGGCAGGCGCCTTTTGT	CCAACATGCCCACCCATGT	-
M88	IRX2_HUMAN.H11MO.0.D	-3	0.000114986	0.0884245	0.176351	19	AATCATTCGCGCTGACTCAGGAGCTGGGCTGGTTACGGTT	CCAACATGCCCACCCATGT	-
M88	TLX1_HUMAN.H11MO.0.D	-22	0.000453249	0.348548	0.259599	17	AATCATTCGCGCTGACTCAGGAGCTGGGCTGGTTACGGTT	CCTTGGCAACTTGCCAG	-
M88	MNX1_HUMAN.H11MO.0.D	-16	0.000507799	0.390498	0.259599	19	AATCATTCGCGCTGACTCAGGAGCTGGGCTGGTTACGGTT	CTATTTTAATAACCCTTAA	+
M88	GATA1_HUMAN.H11MO.0.A	7	0.00198526	1.52667	0.390848	12	AATCATTCGCGCTGACTCAGGAGCTGGGCTGGTTACGGTT	TCTTATCTGTCCCCGCCAG	-
M88	HME2_HUMAN.H11MO.0.D	-26	0.00221463	1.70305	0.390848	11	AATCATTCGCGCTGACTCAGGAGCTGGGCTGGTTACGGTT	CCCTAATTACC	-
M88	RXRA_HUMAN.H11MO.0.A	-13	0.00265664	2.04296	0.40744	20	AATCATTCGCGCTGACTCAGGAGCTGGGCTGGTTACGGTT	GGGGGAGGCAGAGGTCAGAG	+
M91	MNX1_HUMAN.H11MO.0.D	-4	5.82713e-05	0.0448107	0.0759385	19	AACGCGGATGTGTAAACTCTCATAGTCAATCGGCATAGCT	CTATTTTAATAACCCTTAA	+
M91	IRX2_HUMAN.H11MO.0.D	-12	0.000444638	0.341927	0.227458	19	AACGCGGATGTGTAAACTCTCATAGTCAATCGGCATAGCT	CCAACATGCCCACCCATGT	-
M91	BRAC_HUMAN.H11MO.0.A	-8	0.00142602	1.09661	0.437695	20	AACGCGGATGTGTAAACTCTCATAGTCAATCGGCATAGCT	ATTTCACACCTCCCTGCTAA	-
M91	RXRA_HUMAN.H11MO.0.A	-9	0.00142602	1.09661	0.437695	20	AACGCGGATGTGTAAACTCTCATAGTCAATCGGCATAGCT	CTCTGACCTCTGCCTCCCCC	-
M92	MNX1_HUMAN.H11MO.0.D	-6	0.000162719	0.125131	0.162287	19	AGTCCTCCTGTTGCTAAACCCGGAAGGGATGTAGCACTTA	CTATTTTAATAACCCTTAA	+
M92	IRX2_HUMAN.H11MO.0.D	-16	0.000247614	0.190415	0.162287	19	AGTCCTCCTGTTGCTAAACCCGGAAGGGATGTAGCACTTA	ACATGGGTGGGCATGTTGG	+
M92	RXRA_HUMAN.H11MO.0.A	-1	0.000923159	0.709909	0.274925	20	AGTCCTCCTGTTGCTAAACCCGGAAGGGATGTAGCACTTA	CTCTGACCTCTGCCTCCCCC	-
M92	GATA1_HUMAN.H11MO.0.A	-28	0.00120525	0.92684	0.274925	12	AGTCCTCCTGTTGCTAAACCCGGAAGGGATGTAGCACTTA	CTGGCGGGGACAGATAAGA	+
M92	GATA2_HUMAN.H11MO.0.A	-28	0.00140042	1.07692	0.274925	12	AGTCCTCCTGTTGCTAAACCCGGAAGGGATGTAGCACTTA	CTGGGGGGTGGAGATAAGG	+
M92	BRAC_HUMAN.H11MO.0.A	-15	0.0014322	1.10136	0.274925	20	AGTCCTCCTGTTGCTAAACCCGGAAGGGATGTAGCACTTA	TTAGCAGGGAGGTGTGAAAT	+
M93	MNX1_HUMAN.H11MO.0.D	-14	8.28527e-05	0.0637137	0.0723591	19	TCTAACCAGAGGTCTTCCCTGTGAGGAAGATGTCGTGCCT	TTAAGGGTTATTAAAATAG	-
M93	RXRA_HUMAN.H11MO.0.A	-18	9.4299e-05	0.0725159	0.0723591	20	TCTAACCAGAGGTCTTCCCTGTGAGGAAGATGTCGTGCCT	GGGGGAGGCAGAGGTCAGAG	+
M93	IRX2_HUMAN.H11MO.0.D	-17	0.000194029	0.149209	0.0992572	19	TCTAACCAGAGGTCTTCCCTGTGAGGAAGATGTCGTGCCT	ACATGGGTGGGCATGTTGG	+
M93	GATA2_HUMAN.H11MO.0.A	7	0.000754095	0.579899	0.231458	12	TCTAACCAGAGGTCTTCCCTGTGAGGAAGATGTCGTGCCT	CCTTATCTCCACCCCCCAG	-
M93	SPIC_HUMAN.H11MO.0.D	-25	0.00104965	0.807182	0.241507	13	TCTAACCAGAGGTCTTCCCTGTGAGGAAGATGTCGTGCCT	GAGGAAGGGGAGG	+
M93	GATA1_HUMAN.H11MO.0.A	7	0.00148219	1.1398	0.260281	12	TCTAACCAGAGGTCTTCCCTGTGAGGAAGATGTCGTGCCT	TCTTATCTGTCCCCGCCAG	-
M93	ZN563_HUMAN.H11MO.0.C	-10	0.0015264	1.1738	0.260281	21	TCTAACCAGAGGTCTTCCCTGTGAGGAAGATGTCGTGCCT	GCAGCTGCCAGTGAGGATCCC	-
M94	PATZ1_HUMAN.H11MO.0.C	-11	1.68596e-06	0.0012965	0.0025569	22	AGATCACAGATTCTCCAGCCCCACTGCCAACCAGACAAAC	CCTCCCCCCCCGCCCCCTCCCC	-
M94	KLF6_HUMAN.H11MO.0.A	-17	3.52353e-05	0.027096	0.0175817	19	AGATCACAGATTCTCCAGCCCCACTGCCAACCAGACAAAC	CCCCCGGCCCCGCCCTTCC	-
M94	MAZ_HUMAN.H11MO.0.A	-12	4.57619e-05	0.0351909	0.0175817	22	AGATCACAGATTCTCCAGCCCCACTGCCAACCAGACAAAC	CCCCCCCCCCCCCCCCTCCCCC	-
M94	ZBT17_HUMAN.H11MO.0.A	-15	4.63719e-05	0.03566	0.0175817	19	AGATCACAGATTCTCCAGCCCCACTGCCAACCAGACAAAC	CTTCCCCTCCCCCACCCTC	-
M94	IRX2_HUMAN.H11MO.0.D	-17	0.000112693	0.0866606	0.0341815	19	AGATCACAGATTCTCCAGCCCCACTGCCAACCAGACAAAC	CCAACATGCCCACCCATGT	-
M94	EGR2_HUMAN.H11MO.0.A	-18	0.000338818	0.260551	0.0639799	18	AGATCACAGATTCTCCAGCCCCACTGCCAACCAGACAAAC	CCCCTCCCACACCCCCCC	-
M94	KLF16_HUMAN.H11MO.0.D	-15	0.000395744	0.304327	0.0639799	19	AGATCACAGATTCTCCAGCCCCACTGCCAACCAGACAAAC	CCCCCCCCCCCCCGCCCCC	-
M94	PURA_HUMAN.H11MO.0.D	-11	0.000397715	0.305843	0.0639799	17	AGATCACAGATTCTCCAGCCCCACTGCCAACCAGACAAAC	CCCTGCCCCCCCCTTCC	-
M94	SP3_HUMAN.H11MO.0.B	-12	0.000449804	0.345899	0.0639799	20	AGATCACAGATTCTCCAGCCCCACTGCCAACCAGACAAAC	CCCCGGCCCCGCCCCCCCCC	-
M94	WT1_HUMAN.H11MO.0.C	-12	0.000449804	0.345899	0.0639799	20	AGATCACAGATTCTCCAGCCCCACTGCCAACCAGACAAAC	CCCCCCCTCCTCCCCCGCCC	-
M94	EGR1_HUMAN.H11MO.0.A	-17	0.000472527	0.363373	0.0639799	17	AGATCACAGATTCTCCAGCCCCACTGCCAACCAGACAAAC	CCCCCGCCCACGCCCTC	-
M94	SP2_HUMAN.H11MO.0.A	-6	0.000506243	0.389301	0.0639799	22	AGATCACAGATTCTCCAGCCCCACTGCCAACCAGACAAAC	CCCCCGGCCCCGCCCCCCCCCC	-
M94	ZN263_HUMAN.H11MO.0.A	-12	0.000612037	0.470656	0.0714003	20	AGATCACAGATTCTCCAGCCCCACTGCCAACCAGACAAAC	CTCCTCCTCTCCCTCCTCCC	-
M94	MAFA_HUMAN.H11MO.0.D	3	0.000778296	0.59851	0.0843107	18	AGATCACAGATTCTCCAGCCCCACTGCCAACCAGACAAAC	CGAAGGCTGCGGGGTCAGCAC	-
M94	ZF64A_HUMAN.H11MO.0.D	-6	0.000921067	0.7083	0.093125	16	AGATCACAGATTCTCCAGCCCCACTGCCAACCAGACAAAC	CAGGTTCCCGGGCCCC	-
M94	PROX1_HUMAN.H11MO.0.D	-17	0.00108981	0.838062	0.103299	17	AGATCACAGATTCTCCAGCCCCACTGCCAACCAGACAAAC	CCCAACCCGCCTTACCC	-
M94	VEZF1_HUMAN.H11MO.0.C	-9	0.00118528	0.911478	0.105739	22	AGATCACAGATTCTCCAGCCCCACTGCCAACCAGACAAAC	CCCCTCCCCCTCCCCCCTCCCC	-
M94	ZN563_HUMAN.H11MO.0.C	-19	0.00138166	1.0625	0.116411	21	AGATCACAGATTCTCCAGCCCCACTGCCAACCAGACAAAC	GCAGCTGCCAGTGAGGATCCC	-
M94	RFX1_HUMAN.H11MO.0.B	-14	0.00155925	1.19907	0.12311	22	AGATCACAGATTCTCCAGCCCCACTGCCAACCAGACAAAC	CCGTCGCCATGGCAACCGGGGC	-
M94	EGR2_HUMAN.H11MO.1.A	-17	0.00165799	1.275	0.12311	16	AGATCACAGATTCTCCAGCCCCACTGCCAACCAGACAAAC	CCCCCGCCCACGCCCC	-
M94	SP4_HUMAN.H11MO.0.A	-13	0.00213284	1.64015	0.147028	20	AGATCACAGATTCTCCAGCCCCACTGCCAACCAGACAAAC	CCCGGCCCCGCCCCCTTCCC	-
M94	SPIC_HUMAN.H11MO.0.D	-21	0.00260683	2.00465	0.161473	13	AGATCACAGATTCTCCAGCCCCACTGCCAACCAGACAAAC	CCTCCCCTTCCTC	-
M94	RXRA_HUMAN.H11MO.0.A	-14	0.00263238	2.0243	0.161473	20	AGATCACAGATTCTCCAGCCCCACTGCCAACCAGACAAAC	CTCTGACCTCTGCCTCCCCC	-
M94	ZN341_HUMAN.H11MO.0.C	-8	0.00266179	2.04692	0.161473	22	AGATCACAGATTCTCCAGCCCCACTGCCAACCAGACAAAC	GCTCTTCCCTCCCCCCCCCCCC	-
M94	KLF15_HUMAN.H11MO.0.A	-14	0.00307035	2.3611	0.179094	19	AGATCACAGATTCTCCAGCCCCACTGCCAACCAGACAAAC	CCCCCCCCTGCTCCTCCCC	-
M94	ZN467_HUMAN.H11MO.0.C	-11	0.0036845	2.83338	0.206957	22	AGATCACAGATTCTCCAGCCCCACTGCCAACCAGACAAAC	CCCCCCCCCCCCTCCCCTCCCC	-
M94	TAF1_HUMAN.H11MO.0.A	-17	0.00399253	3.07026	0.21625	16	AGATCACAGATTCTCCAGCCCCACTGCCAACCAGACAAAC	CCGCCGCCGCCATCTT	-
M94	ZBTB6_HUMAN.H11MO.0.C	-9	0.004856	3.73427	0.250244	13	AGATCACAGATTCTCCAGCCCCACTGCCAACCAGACAAAC	CGGCTCCAGCACC	-
M94	RREB1_HUMAN.H11MO.0.D	-18	0.00506504	3.89501	0.250244	22	AGATCACAGATTCTCCAGCCCCACTGCCAACCAGACAAAC	ACCCCAAACCACCCCCCCCCCC	-
M94	ZFX_HUMAN.H11MO.1.A	-6	0.00511517	3.93356	0.250244	17	AGATCACAGATTCTCCAGCCCCACTGCCAACCAGACAAAC	CCCCGGCCTCCGCCCCC	-
M94	TBX15_HUMAN.H11MO.0.D	-14	0.00574275	4.41617	0.272167	19	AGATCACAGATTCTCCAGCCCCACTGCCAACCAGACAAAC	CCCCCACCCCCCCCCCCCC	-
M94	KLF3_HUMAN.H11MO.0.B	-19	0.00703277	5.4082	0.323206	19	AGATCACAGATTCTCCAGCCCCACTGCCAACCAGACAAAC	CCCGGCCCCGCCCCTCCCC	-
M94	TBX21_HUMAN.H11MO.0.A	-11	0.00743891	5.72052	0.331815	13	AGATCACAGATTCTCCAGCCCCACTGCCAACCAGACAAAC	TTCACACCTCCAC	-
M94	ZN335_HUMAN.H11MO.0.A	-10	0.00830872	6.38941	0.360025	22	AGATCACAGATTCTCCAGCCCCACTGCCAACCAGACAAAC	TCAGGCAGCGCCGAGGACAGCC	-
M94	TLX1_HUMAN.H11MO.0.D	-23	0.00907898	6.98174	0.382473	17	AGATCACAGATTCTCCAGCCCCACTGCCAACCAGACAAAC	CTGGCAAGTTGCCAAGG	+
M94	RFX5_HUMAN.H11MO.0.A	-11	0.00934082	7.18309	0.382868	20	AGATCACAGATTCTCCAGCCCCACTGCCAACCAGACAAAC	TCTGCCTAGCAACAGCTGAC	-
M94	LYL1_HUMAN.H11MO.0.A	1	0.0101204	7.78257	0.403905	13	AGATCACAGATTCTCCAGCCCCACTGCCAACCAGACAAAC	CAGGAAACAGCTGG	-
M94	E2F4_HUMAN.H11MO.1.A	-6	0.0118202	9.08971	0.448157	14	AGATCACAGATTCTCCAGCCCCACTGCCAACCAGACAAAC	TCAAATTTCCCGCC	-
M94	NFYC_HUMAN.H11MO.0.A	-22	0.0137771	10.5946	0.474336	14	AGATCACAGATTCTCCAGCCCCACTGCCAACCAGACAAAC	CTAGCCAATCAGAG	+
M94	PAX8_HUMAN.H11MO.0.D	-8	0.0137771	10.5946	0.474336	14	AGATCACAGATTCTCCAGCCCCACTGCCAACCAGACAAAC	CCCGCTTCAGTGAC	-
M94	Z324A_HUMAN.H11MO.0.C	-10	0.0137874	10.6025	0.474336	23	AGATCACAGATTCTCCAGCCCCACTGCCAACCAGACAAAC	TATCAAACCATCCTTTGCTGCCA	+
M94	ZIC1_HUMAN.H11MO.0.B	-24	0.0143131	11.0068	0.474336	9	AGATCACAGATTCTCCAGCCCCACTGCCAACCAGACAAAC	GACCACCCC	-
M94	NR1D1_HUMAN.H11MO.0.B	-11	0.0144101	11.0813	0.474336	19	AGATCACAGATTCTCCAGCCCCACTGCCAACCAGACAAAC	CCTTCTGACCCACTTCCCT	-
M94	KLF5_HUMAN.H11MO.0.A	-19	0.0148624	11.4292	0.474336	14	AGATCACAGATTCTCCAGCCCCACTGCCAACCAGACAAAC	CCCAGCCCCACCCT	-
M94	OSR2_HUMAN.H11MO.0.C	-2	0.0150128	11.5448	0.474336	16	AGATCACAGATTCTCCAGCCCCACTGCCAACCAGACAAAC	GCTGCTGCTTCTGCTG	+
M94	ZN589_HUMAN.H11MO.0.D	-19	0.0150128	11.5448	0.474336	16	AGATCACAGATTCTCCAGCCCCACTGCCAACCAGACAAAC	CCCACGGTTACTGCCG	+
M94	E2F7_HUMAN.H11MO.0.B	-9	0.015458	11.8872	0.478434	13	AGATCACAGATTCTCCAGCCCCACTGCCAACCAGACAAAC	CCTTTCCCGCCCC	-
M94	AIRE_HUMAN.H11MO.0.C	-22	0.0161417	12.413	0.480228	18	AGATCACAGATTCTCCAGCCCCACTGCCAACCAGACAAAC	TTAACCAATATAACCAAT	-
M94	ZN148_HUMAN.H11MO.0.D	-18	0.0161492	12.4188	0.480228	15	AGATCACAGATTCTCCAGCCCCACTGCCAACCAGACAAAC	CCCCTCCCCCACCCC	-
M94	THAP1_HUMAN.H11MO.0.C	-10	0.0168972	12.994	0.4927	22	AGATCACAGATTCTCCAGCCCCACTGCCAACCAGACAAAC	GCCCGCAGCCAAGATGGCGGCG	-
M94	PTF1A_HUMAN.H11MO.0.B	-5	0.0172184	13.2409	0.4927	18	AGATCACAGATTCTCCAGCCCCACTGCCAACCAGACAAAC	CCAGCTGCCCCCTTTCCC	+
M95	MNX1_HUMAN.H11MO.0.D	-14	0.000405086	0.311511	0.37815	19	CATATCTTAGAAGGTTCCGTGACCGGGGAATGGGGATCCC	TTAAGGGTTATTAAAATAG	-
M95	SPIC_HUMAN.H11MO.0.D	-24	0.000764609	0.587985	0.37815	13	CATATCTTAGAAGGTTCCGTGACCGGGGAATGGGGATCCC	GAGGAAGGGGAGG	+
M95	TLX1_HUMAN.H11MO.0.D	-10	0.000937985	0.721311	0.37815	17	CATATCTTAGAAGGTTCCGTGACCGGGGAATGGGGATCCC	CTGGCAAGTTGCCAAGG	+
M95	IRX2_HUMAN.H11MO.0.D	-17	0.0011258	0.865743	0.37815	19	CATATCTTAGAAGGTTCCGTGACCGGGGAATGGGGATCCC	ACATGGGTGGGCATGTTGG	+
M95	NR1D1_HUMAN.H11MO.0.B	-16	0.00141303	1.08662	0.37815	19	CATATCTTAGAAGGTTCCGTGACCGGGGAATGGGGATCCC	AGGGAAGTGGGTCAGAAGG	+
M95	ZN563_HUMAN.H11MO.0.C	-19	0.00203402	1.56416	0.37815	21	CATATCTTAGAAGGTTCCGTGACCGGGGAATGGGGATCCC	GCAGCTGCCAGTGAGGATCCC	-
M95	RARG_HUMAN.H11MO.0.B	-21	0.00242887	1.8678	0.37815	18	CATATCTTAGAAGGTTCCGTGACCGGGGAATGGGGATCCC	CCCAGGTCACTCTGACCT	-
M95	PAX8_HUMAN.H11MO.0.D	-18	0.00261862	2.01372	0.37815	14	CATATCTTAGAAGGTTCCGTGACCGGGGAATGGGGATCCC	GTCACTGAAGCGGG	+
M95	BRAC_HUMAN.H11MO.0.A	-14	0.00263196	2.02398	0.37815	20	CATATCTTAGAAGGTTCCGTGACCGGGGAATGGGGATCCC	TTAGCAGGGAGGTGTGAAAT	+
M95	ZN394_HUMAN.H11MO.0.C	0	0.00302657	2.32744	0.382653	20	CATATCTTAGAAGGTTCCGTGACCGGGGAATGGGGATCCC	ATTCCATTCTATTCCATTCT	-
M95	THA_HUMAN.H11MO.0.C	-8	0.00483989	3.72188	0.406678	17	CATATCTTAGAAGGTTCCGTGACCGGGGAATGGGGATCCC	CTGACCTGAAGTGACCC	-
M95	RXRA_HUMAN.H11MO.0.A	-12	0.0048863	3.75756	0.406678	20	CATATCTTAGAAGGTTCCGTGACCGGGGAATGGGGATCCC	GGGGGAGGCAGAGGTCAGAG	+
M95	GATA1_HUMAN.H11MO.0.A	6	0.00517426	3.97901	0.406678	13	CATATCTTAGAAGGTTCCGTGACCGGGGAATGGGGATCCC	TCTTATCTGTCCCCGCCAG	-
M95	VEZF1_HUMAN.H11MO.1.C	-23	0.00522063	4.01466	0.406678	12	CATATCTTAGAAGGTTCCGTGACCGGGGAATGGGGATCCC	AGAGGGAGGGGG	+
M95	ZBT17_HUMAN.H11MO.0.A	-18	0.00554325	4.26276	0.406678	19	CATATCTTAGAAGGTTCCGTGACCGGGGAATGGGGATCCC	GAGGGTGGGGGAGGGGAAG	+
M95	KLF6_HUMAN.H11MO.0.A	-16	0.00593655	4.56521	0.406678	19	CATATCTTAGAAGGTTCCGTGACCGGGGAATGGGGATCCC	GGAAGGGCGGGGCCGGGGG	+
M95	VEZF1_HUMAN.H11MO.0.C	-12	0.00662759	5.09661	0.406678	22	CATATCTTAGAAGGTTCCGTGACCGGGGAATGGGGATCCC	GGGGAGGGGGGAGGGGGAGGGG	+
M95	PATZ1_HUMAN.H11MO.0.C	-13	0.00705381	5.42438	0.406678	22	CATATCTTAGAAGGTTCCGTGACCGGGGAATGGGGATCCC	GGGGAGGGGGCGGGGGGGGAGG	+
M95	NFAT5_HUMAN.H11MO.0.D	-24	0.00722743	5.55789	0.406678	11	CATATCTTAGAAGGTTCCGTGACCGGGGAATGGGGATCCC	AGAGGAAAAGG	+
M95	VENTX_HUMAN.H11MO.0.D	-28	0.00727739	5.59631	0.406678	12	CATATCTTAGAAGGTTCCGTGACCGGGGAATGGGGATCCC	AATTAGAAACCAATTAGCG	-
M95	ETS2_HUMAN.H11MO.0.B	-23	0.00739334	5.68548	0.406678	13	CATATCTTAGAAGGTTCCGTGACCGGGGAATGGGGATCCC	GGAAGGAAGAGGA	+
M95	ZN341_HUMAN.H11MO.0.C	-16	0.00750539	5.77165	0.406678	22	CATATCTTAGAAGGTTCCGTGACCGGGGAATGGGGATCCC	GGGGGGGGGGGGAGGGAAGAGC	+
M95	PAX2_HUMAN.H11MO.0.D	-13	0.00824437	6.33992	0.411631	18	CATATCTTAGAAGGTTCCGTGACCGGGGAATGGGGATCCC	GTTCAGTCATGCGTGACA	+
M95	ZIC2_HUMAN.H11MO.0.D	-22	0.00907829	6.9812	0.411631	15	CATATCTTAGAAGGTTCCGTGACCGGGGAATGGGGATCCC	TCACAGCAGGGGGCC	-
M95	BC11A_HUMAN.H11MO.0.A	-21	0.00926732	7.12657	0.411631	17	CATATCTTAGAAGGTTCCGTGACCGGGGAATGGGGATCCC	AAAAGAGGAAGTGAAAA	+
M95	HXC10_HUMAN.H11MO.0.D	-21	0.00950329	7.30803	0.411631	19	CATATCTTAGAAGGTTCCGTGACCGGGGAATGGGGATCCC	GTAATAAAAAAATTAAAAA	-
M95	GATA2_HUMAN.H11MO.0.A	6	0.00950329	7.30803	0.411631	13	CATATCTTAGAAGGTTCCGTGACCGGGGAATGGGGATCCC	CCTTATCTCCACCCCCCAG	-
M95	ETV5_HUMAN.H11MO.0.C	-22	0.00976732	7.51107	0.411631	14	CATATCTTAGAAGGTTCCGTGACCGGGGAATGGGGATCCC	GAGCAGGAAGTGAG	+
M95	CLOCK_HUMAN.H11MO.0.C	-24	0.00976732	7.51107	0.411631	14	CATATCTTAGAAGGTTCCGTGACCGGGGAATGGGGATCCC	TGTTCACGTGTCTG	-
M95	Z324A_HUMAN.H11MO.0.C	-17	0.0104174	8.011	0.421587	23	CATATCTTAGAAGGTTCCGTGACCGGGGAATGGGGATCCC	TGGCAGCAAAGGATGGTTTGATA	-
M96	IRX2_HUMAN.H11MO.0.D	-17	4.75737e-05	0.0365842	0.0729144	19	TTGAGGACCGATGTTCGACTTGAAATTTTCTGGCGGCACT	ACATGGGTGGGCATGTTGG	+
M96	SMAD3_HUMAN.H11MO.0.B	-27	0.00109179	0.839587	0.493795	12	TTGAGGACCGATGTTCGACTTGAAATTTTCTGGCGGCACT	CTCTGTCACCTG	+
M96	E2F8_HUMAN.H11MO.0.D	-28	0.00162746	1.25152	0.493795	12	TTGAGGACCGATGTTCGACTTGAAATTTTCTGGCGGCACT	TTTGGCGGGAAA	+
M96	PURA_HUMAN.H11MO.0.D	-21	0.00162883	1.25257	0.493795	17	TTGAGGACCGATGTTCGACTTGAAATTTTCTGGCGGCACT	GGAAGGGGGGGGCAGGG	+
M96	HXC10_HUMAN.H11MO.0.D	-18	0.0019755	1.51916	0.493795	19	TTGAGGACCGATGTTCGACTTGAAATTTTCTGGCGGCACT	TTTTTAATTTTTTTATTAC	+
M96	BRAC_HUMAN.H11MO.0.A	-6	0.00211242	1.62445	0.493795	20	TTGAGGACCGATGTTCGACTTGAAATTTTCTGGCGGCACT	TTAGCAGGGAGGTGTGAAAT	+
M96	PO3F2_HUMAN.H11MO.0.A	-17	0.00225527	1.7343	0.493795	17	TTGAGGACCGATGTTCGACTTGAAATTTTCTGGCGGCACT	GAATGAATATGCATGAA	-
M97	IRX2_HUMAN.H11MO.0.D	-21	0.000117755	0.0905534	0.180833	19	CTTTGATACCCTGTTTACAATCCGCGGCCCTGCATGGAAG	ACATGGGTGGGCATGTTGG	+
M97	GATA1_HUMAN.H11MO.0.A	-29	0.000763448	0.587092	0.390804	11	CTTTGATACCCTGTTTACAATCCGCGGCCCTGCATGGAAG	CTGGCGGGGACAGATAAGA	+
M97	MNX1_HUMAN.H11MO.0.D	-10	0.0011164	0.858515	0.428609	19	CTTTGATACCCTGTTTACAATCCGCGGCCCTGCATGGAAG	CTATTTTAATAACCCTTAA	+
M97	GATA2_HUMAN.H11MO.0.A	-29	0.00161799	1.24424	0.496943	11	CTTTGATACCCTGTTTACAATCCGCGGCCCTGCATGGAAG	CTGGGGGGTGGAGATAAGG	+
M98	IRX2_HUMAN.H11MO.0.D	-6	0.00055605	0.427603	0.452564	19	CCAGGTACCGATTAGTGAGTGCTGTGCGGCAGTAGCCCTA	ACATGGGTGGGCATGTTGG	+
M98	ZN563_HUMAN.H11MO.0.C	-15	0.000715266	0.55004	0.452564	21	CCAGGTACCGATTAGTGAGTGCTGTGCGGCAGTAGCCCTA	GGGATCCTCACTGGCAGCTGC	+
M99	ZN563_HUMAN.H11MO.0.C	-2	1.66984e-05	0.0128411	0.0255763	21	TGCCAGCTGCCGGGACTCACCCCACTGTGACTCCCGCAGT	GCAGCTGCCAGTGAGGATCCC	-
M99	PAX2_HUMAN.H11MO.0.D	-14	0.000321335	0.247107	0.149649	18	TGCCAGCTGCCGGGACTCACCCCACTGTGACTCCCGCAGT	GTTCAGTCATGCGTGACA	+
M99	RXRA_HUMAN.H11MO.0.A	-15	0.000448523	0.344914	0.149649	20	TGCCAGCTGCCGGGACTCACCCCACTGTGACTCCCGCAGT	CTCTGACCTCTGCCTCCCCC	-
M99	IRX2_HUMAN.H11MO.0.D	-9	0.00051533	0.396289	0.149649	19	TGCCAGCTGCCGGGACTCACCCCACTGTGACTCCCGCAGT	CCAACATGCCCACCCATGT	-
M99	MNX1_HUMAN.H11MO.0.D	-7	0.00065789	0.505918	0.149649	19	TGCCAGCTGCCGGGACTCACCCCACTGTGACTCCCGCAGT	CTATTTTAATAACCCTTAA	+
M99	ZN589_HUMAN.H11MO.0.D	-20	0.000664405	0.510927	0.149649	16	TGCCAGCTGCCGGGACTCACCCCACTGTGACTCCCGCAGT	CCCACGGTTACTGCCG	+
M99	TLX1_HUMAN.H11MO.0.D	-9	0.000781633	0.601076	0.149649	17	TGCCAGCTGCCGGGACTCACCCCACTGTGACTCCCGCAGT	CTGGCAAGTTGCCAAGG	+
M99	GATA1_HUMAN.H11MO.0.A	7	0.00228233	1.75511	0.327596	12	TGCCAGCTGCCGGGACTCACCCCACTGTGACTCCCGCAGT	TCTTATCTGTCCCCGCCAG	-
M99	OLIG2_HUMAN.H11MO.0.B	-2	0.00231186	1.77782	0.327596	18	TGCCAGCTGCCGGGACTCACCCCACTGTGACTCCCGCAGT	CCAGCTGTTTCCCTTCTG	+
M99	BRAC_HUMAN.H11MO.0.A	-13	0.0025666	1.97371	0.327596	20	TGCCAGCTGCCGGGACTCACCCCACTGTGACTCCCGCAGT	ATTTCACACCTCCCTGCTAA	-
M99	GATA2_HUMAN.H11MO.0.A	7	0.00381663	2.93499	0.438015	12	TGCCAGCTGCCGGGACTCACCCCACTGTGACTCCCGCAGT	CCTTATCTCCACCCCCCAG	-
M99	HME2_HUMAN.H11MO.0.D	-10	0.00400364	3.0788	0.438015	11	TGCCAGCTGCCGGGACTCACCCCACTGTGACTCCCGCAGT	CCCTAATTACC	-
M100	NR1D1_HUMAN.H11MO.0.B	-12	0.000108714	0.0836012	0.0902251	19	GGCTGGGCGGAGCCGCTTGCCGCAGCGCCGCTTCCGCACG	CCTTCTGACCCACTTCCCT	-
M100	IRX2_HUMAN.H11MO.0.D	-1	0.000118878	0.0914169	0.0902251	19	GGCTGGGCGGAGCCGCTTGCCGCAGCGCCGCTTCCGCACG	ACATGGGTGGGCATGTTGG	+
M100	RARG_HUMAN.H11MO.0.B	-5	0.000289929	0.222955	0.120365	18	GGCTGGGCGGAGCCGCTTGCCGCAGCGCCGCTTCCGCACG	CCCAGGTCACTCTGACCT	-
M100	TLX1_HUMAN.H11MO.0.D	-6	0.000317178	0.24391	0.120365	17	GGCTGGGCGGAGCCGCTTGCCGCAGCGCCGCTTCCGCACG	CCTTGGCAACTTGCCAG	-
M100	PATZ1_HUMAN.H11MO.0.C	-15	0.000431295	0.331666	0.130937	22	GGCTGGGCGGAGCCGCTTGCCGCAGCGCCGCTTCCGCACG	CCTCCCCCCCCGCCCCCTCCCC	-
M100	SP2_HUMAN.H11MO.0.A	-15	0.00149498	1.14964	0.229123	22	GGCTGGGCGGAGCCGCTTGCCGCAGCGCCGCTTCCGCACG	CCCCCGGCCCCGCCCCCCCCCC	-
M100	SP3_HUMAN.H11MO.0.B	-16	0.0016343	1.25678	0.229123	20	GGCTGGGCGGAGCCGCTTGCCGCAGCGCCGCTTCCGCACG	CCCCGGCCCCGCCCCCCCCC	-
M100	TFCP2_HUMAN.H11MO.0.D	-1	0.0017069	1.3126	0.229123	16	GGCTGGGCGGAGCCGCTTGCCGCAGCGCCGCTTCCGCACG	TCTGGCCAGTTCAGGC	-
M100	ZN563_HUMAN.H11MO.0.C	-8	0.00181648	1.39687	0.229123	21	GGCTGGGCGGAGCCGCTTGCCGCAGCGCCGCTTCCGCACG	GGGATCCTCACTGGCAGCTGC	+
M100	PROX1_HUMAN.H11MO.0.D	-4	0.00192301	1.47879	0.229123	17	GGCTGGGCGGAGCCGCTTGCCGCAGCGCCGCTTCCGCACG	GGGTAAGGCGGGTTGGG	+
M100	RXRA_HUMAN.H11MO.0.A	-14	0.00235633	1.81202	0.229123	20	GGCTGGGCGGAGCCGCTTGCCGCAGCGCCGCTTCCGCACG	CTCTGACCTCTGCCTCCCCC	-
M100	KLF6_HUMAN.H11MO.0.A	0	0.00243199	1.8702	0.229123	19	GGCTGGGCGGAGCCGCTTGCCGCAGCGCCGCTTCCGCACG	GGAAGGGCGGGGCCGGGGG	+
M100	SP4_HUMAN.H11MO.0.A	-17	0.0025326	1.94757	0.229123	20	GGCTGGGCGGAGCCGCTTGCCGCAGCGCCGCTTCCGCACG	CCCGGCCCCGCCCCCTTCCC	-
M100	ZFX_HUMAN.H11MO.1.A	-8	0.00264989	2.03776	0.229123	17	GGCTGGGCGGAGCCGCTTGCCGCAGCGCCGCTTCCGCACG	GGGGGCGGAGGCCGGGG	+
M100	ZN341_HUMAN.H11MO.0.C	-12	0.00278368	2.14065	0.229123	22	GGCTGGGCGGAGCCGCTTGCCGCAGCGCCGCTTCCGCACG	GCTCTTCCCTCCCCCCCCCCCC	-
M100	GATA1_HUMAN.H11MO.0.A	-6	0.00303515	2.33403	0.23036	19	GGCTGGGCGGAGCCGCTTGCCGCAGCGCCGCTTCCGCACG	TCTTATCTGTCCCCGCCAG	-
M100	ZN589_HUMAN.H11MO.0.D	-4	0.00389507	2.99531	0.278449	16	GGCTGGGCGGAGCCGCTTGCCGCAGCGCCGCTTCCGCACG	CGGCAGTAACCGTGGG	-
M100	MAFA_HUMAN.H11MO.0.D	-13	0.00418518	3.2184	0.278449	21	GGCTGGGCGGAGCCGCTTGCCGCAGCGCCGCTTCCGCACG	GTGCTGACCCCGCAGCCTTCG	+
M100	PAX2_HUMAN.H11MO.0.D	-8	0.00646777	4.97372	0.39271	18	GGCTGGGCGGAGCCGCTTGCCGCAGCGCCGCTTCCGCACG	TGTCACGCATGACTGAAC	-
M100	THAP1_HUMAN.H11MO.0.C	-10	0.00897487	6.90167	0.439464	22	GGCTGGGCGGAGCCGCTTGCCGCAGCGCCGCTTCCGCACG	GCCCGCAGCCAAGATGGCGGCG	-
M100	GATA2_HUMAN.H11MO.0.A	-6	0.0100171	7.70313	0.475169	19	GGCTGGGCGGAGCCGCTTGCCGCAGCGCCGCTTCCGCACG	CCTTATCTCCACCCCCCAG	-
M100	CLOCK_HUMAN.H11MO.0.C	-9	0.010705	8.23212	0.492412	14	GGCTGGGCGGAGCCGCTTGCCGCAGCGCCGCTTCCGCACG	CAGACACGTGAACA	+
M101	KLF16_HUMAN.H11MO.0.D	-15	2.34492e-05	0.0180324	0.0263135	19	CTATCACTCCACGGCCCGGGCGGGGGGCGCGGGGCATGAG	GGGGGCGGGGGGGGGGGGG	+
M101	SP2_HUMAN.H11MO.0.A	-12	3.49669e-05	0.0268896	0.0263135	22	CTATCACTCCACGGCCCGGGCGGGGGGCGCGGGGCATGAG	GGGGGGGGGGCGGGGCCGGGGG	+
M101	SP3_HUMAN.H11MO.0.B	-20	7.83188e-05	0.0602271	0.0338635	20	CTATCACTCCACGGCCCGGGCGGGGGGCGCGGGGCATGAG	GGGGGGGGGCGGGGCCGGGG	+
M101	PATZ1_HUMAN.H11MO.0.C	-10	8.99997e-05	0.0692098	0.0338635	22	CTATCACTCCACGGCCCGGGCGGGGGGCGCGGGGCATGAG	GGGGAGGGGGCGGGGGGGGAGG	+
M101	TBX15_HUMAN.H11MO.0.D	-16	0.000138473	0.106486	0.0356301	19	CTATCACTCCACGGCCCGGGCGGGGGGCGCGGGGCATGAG	GGGGGGGGGGGGGTGGGGG	+
M101	VEZF1_HUMAN.H11MO.0.C	-18	0.000142042	0.10923	0.0356301	22	CTATCACTCCACGGCCCGGGCGGGGGGCGCGGGGCATGAG	GGGGAGGGGGGAGGGGGAGGGG	+
M101	PROX1_HUMAN.H11MO.0.D	-17	0.000260879	0.200616	0.0560909	17	CTATCACTCCACGGCCCGGGCGGGGGGCGCGGGGCATGAG	GGGTAAGGCGGGTTGGG	+
M101	SP4_HUMAN.H11MO.0.A	-19	0.000344261	0.264737	0.0595392	20	CTATCACTCCACGGCCCGGGCGGGGGGCGCGGGGCATGAG	GGGAAGGGGGCGGGGCCGGG	+
M101	KLF6_HUMAN.H11MO.0.A	-13	0.000356036	0.273792	0.0595392	19	CTATCACTCCACGGCCCGGGCGGGGGGCGCGGGGCATGAG	GGAAGGGCGGGGCCGGGGG	+
M101	PURA_HUMAN.H11MO.0.D	-17	0.000542969	0.417543	0.0817196	17	CTATCACTCCACGGCCCGGGCGGGGGGCGCGGGGCATGAG	GGAAGGGGGGGGCAGGG	+
M101	ZN563_HUMAN.H11MO.0.C	-8	0.000661323	0.508557	0.0904841	21	CTATCACTCCACGGCCCGGGCGGGGGGCGCGGGGCATGAG	GCAGCTGCCAGTGAGGATCCC	-
M101	MBD2_HUMAN.H11MO.0.B	-11	0.000774716	0.595756	0.0971655	11	CTATCACTCCACGGCCCGGGCGGGGGGCGCGGGGCATGAG	GGGGCCGGAGG	+
M101	PAX5_HUMAN.H11MO.0.A	0	0.000938126	0.721419	0.104215	21	CTATCACTCCACGGCCCGGGCGGGGGGCGCGGGGCATGAG	GTCACGCTCTGCTGCCCAGGC	-
M101	IRX2_HUMAN.H11MO.0.D	-9	0.00100897	0.775898	0.104215	19	CTATCACTCCACGGCCCGGGCGGGGGGCGCGGGGCATGAG	ACATGGGTGGGCATGTTGG	+
M101	SP1_HUMAN.H11MO.0.A	-9	0.00111567	0.857954	0.104215	22	CTATCACTCCACGGCCCGGGCGGGGGGCGCGGGGCATGAG	GGGGGGCGGGGCCGGGGGGGGG	+
M101	RXRA_HUMAN.H11MO.0.A	-11	0.00117696	0.90508	0.104215	20	CTATCACTCCACGGCCCGGGCGGGGGGCGCGGGGCATGAG	GGGGGAGGCAGAGGTCAGAG	+
M101	SP4_HUMAN.H11MO.1.A	-21	0.00117714	0.905224	0.104215	16	CTATCACTCCACGGCCCGGGCGGGGGGCGCGGGGCATGAG	GGAGGGGGCGGGGCCG	+
M101	KLF3_HUMAN.H11MO.0.B	-20	0.00177968	1.36857	0.148806	19	CTATCACTCCACGGCCCGGGCGGGGGGCGCGGGGCATGAG	GGGGAGGGGCGGGGCCGGG	+
M101	Z324A_HUMAN.H11MO.0.C	-12	0.00232237	1.7859	0.175595	23	CTATCACTCCACGGCCCGGGCGGGGGGCGCGGGGCATGAG	TGGCAGCAAAGGATGGTTTGATA	-
M101	NR1H4_HUMAN.H11MO.0.B	-4	0.00234634	1.80434	0.175595	19	CTATCACTCCACGGCCCGGGCGGGGGGCGCGGGGCATGAG	GGGGTCAATGACCCCGAGG	+
M101	MAZ_HUMAN.H11MO.0.A	-11	0.00245008	1.88411	0.175595	22	CTATCACTCCACGGCCCGGGCGGGGGGCGCGGGGCATGAG	GGGGGAGGGGGGGGGGGGGGGG	+
M101	SPIC_HUMAN.H11MO.0.D	0	0.00256972	1.97611	0.175798	13	CTATCACTCCACGGCCCGGGCGGGGGGCGCGGGGCATGAG	CCTCCCCTTCCTC	-
M101	HESX1_HUMAN.H11MO.0.D	-5	0.00271429	2.08729	0.177615	16	CTATCACTCCACGGCCCGGGCGGGGGGCGCGGGGCATGAG	AGGCCACGTGCCGGAT	-
M101	WT1_HUMAN.H11MO.0.C	-13	0.00303966	2.3375	0.19015	20	CTATCACTCCACGGCCCGGGCGGGGGGCGCGGGGCATGAG	GGGCGGGGGAGGAGGGGGGG	+
M101	THAP1_HUMAN.H11MO.0.C	-13	0.00315853	2.42891	0.19015	22	CTATCACTCCACGGCCCGGGCGGGGGGCGCGGGGCATGAG	CGCCGCCATCTTGGCTGCGGGC	+
M101	ZN667_HUMAN.H11MO.0.C	-11	0.00352015	2.707	0.20275	19	CTATCACTCCACGGCCCGGGCGGGGGGCGCGGGGCATGAG	GTGGCCTTAAAAGCTCAGC	+
M101	ZF64A_HUMAN.H11MO.0.D	-10	0.00363725	2.79704	0.20275	16	CTATCACTCCACGGCCCGGGCGGGGGGCGCGGGGCATGAG	GGGGCCCGGGAACCTG	+
M101	ZN341_HUMAN.H11MO.0.C	-13	0.00381116	2.93078	0.204857	22	CTATCACTCCACGGCCCGGGCGGGGGGCGCGGGGCATGAG	GGGGGGGGGGGGAGGGAAGAGC	+
M101	ELK4_HUMAN.H11MO.0.A	-13	0.00410975	3.1604	0.213289	12	CTATCACTCCACGGCCCGGGCGGGGGGCGCGGGGCATGAG	GACCGGAAGTGG	+
M101	E2F1_HUMAN.H11MO.0.A	-10	0.00439326	3.37842	0.220403	14	CTATCACTCCACGGCCCGGGCGGGGGGCGCGGGGCATGAG	GGGGGGCGGGAAAG	+
M101	NFIC_HUMAN.H11MO.0.A	-15	0.00502816	3.86665	0.244117	17	CTATCACTCCACGGCCCGGGCGGGGGGCGCGGGGCATGAG	CTTGGCAGGGAGCCAAG	-
M101	ZN467_HUMAN.H11MO.0.C	-11	0.00551123	4.23814	0.259209	22	CTATCACTCCACGGCCCGGGCGGGGGGCGCGGGGCATGAG	GGGGAGGGGAGGGGGGGGGGGG	+
M101	ZN770_HUMAN.H11MO.0.C	-13	0.00585553	4.5029	0.264934	22	CTATCACTCCACGGCCCGGGCGGGGGGCGCGGGGCATGAG	GGGAGGCTGAGGCGGGAGGATC	+
M101	E2F6_HUMAN.H11MO.0.A	-12	0.00608372	4.67838	0.264934	13	CTATCACTCCACGGCCCGGGCGGGGGGCGCGGGGCATGAG	GGGGCGGGAAGGG	+
M101	CTCFL_HUMAN.H11MO.0.A	-14	0.00617417	4.74794	0.264934	17	CTATCACTCCACGGCCCGGGCGGGGGGCGCGGGGCATGAG	GCCGCCAGGGGGCGCCG	+
M101	EGR2_HUMAN.H11MO.0.A	-22	0.00633709	4.87322	0.264934	18	CTATCACTCCACGGCCCGGGCGGGGGGCGCGGGGCATGAG	GGGGGGGTGTGGGAGGGG	+
M101	ZBT17_HUMAN.H11MO.0.A	-18	0.00675989	5.19835	0.273115	19	CTATCACTCCACGGCCCGGGCGGGGGGCGCGGGGCATGAG	GAGGGTGGGGGAGGGGAAG	+
M101	EGR1_HUMAN.H11MO.0.A	-11	0.00706804	5.43533	0.273115	17	CTATCACTCCACGGCCCGGGCGGGGGGCGCGGGGCATGAG	GAGGGCGTGGGCGGGGG	+
M101	E2F4_HUMAN.H11MO.0.A	-11	0.00707716	5.44233	0.273115	13	CTATCACTCCACGGCCCGGGCGGGGGGCGCGGGGCATGAG	GGGGGCGGGAAAT	+
M101	SRBP2_HUMAN.H11MO.0.B	-19	0.00762846	5.86629	0.28043	13	CTATCACTCCACGGCCCGGGCGGGGGGCGCGGGGCATGAG	GGGTGGGGTGAGG	+
M101	MXI1_HUMAN.H11MO.0.A	-17	0.00763937	5.87467	0.28043	15	CTATCACTCCACGGCCCGGGCGGGGGGCGCGGGGCATGAG	GCACGTGGCGGCGGG	+
M101	EGR2_HUMAN.H11MO.1.A	-12	0.00789854	6.07398	0.283041	16	CTATCACTCCACGGCCCGGGCGGGGGGCGCGGGGCATGAG	GGGGCGTGGGCGGGGG	+
M101	AP2B_HUMAN.H11MO.0.B	-13	0.00844817	6.49664	0.29539	10	CTATCACTCCACGGCCCGGGCGGGGGGCGCGGGGCATGAG	GCCCGGGGGC	+
M101	ZFX_HUMAN.H11MO.1.A	-17	0.0086357	6.64085	0.29539	17	CTATCACTCCACGGCCCGGGCGGGGGGCGCGGGGCATGAG	GGGGGCGGAGGCCGGGG	+
M101	CTCF_HUMAN.H11MO.0.A	-12	0.00986058	7.58279	0.309181	19	CTATCACTCCACGGCCCGGGCGGGGGGCGCGGGGCATGAG	TGGCCACCAGGGGGCGCCA	+
M101	NR1D1_HUMAN.H11MO.0.B	-22	0.0111571	8.57983	0.323295	18	CTATCACTCCACGGCCCGGGCGGGGGGCGCGGGGCATGAG	AGGGAAGTGGGTCAGAAGG	+
M101	ZN219_HUMAN.H11MO.0.D	-21	0.0112778	8.67261	0.323295	12	CTATCACTCCACGGCCCGGGCGGGGGGCGCGGGGCATGAG	GAGGGGGGCGGA	+
M101	RARG_HUMAN.H11MO.0.B	-22	0.0113178	8.70342	0.323295	18	CTATCACTCCACGGCCCGGGCGGGGGGCGCGGGGCATGAG	AGGTCAGAGTGACCTGGG	+
M101	RFX5_HUMAN.H11MO.0.A	-4	0.0113848	8.75489	0.323295	20	CTATCACTCCACGGCCCGGGCGGGGGGCGCGGGGCATGAG	GTCAGCTGTTGCTAGGCAGA	+
M101	TBX1_HUMAN.H11MO.0.D	-12	0.0113848	8.75489	0.323295	20	CTATCACTCCACGGCCCGGGCGGGGGGCGCGGGGCATGAG	GGGTGGGCAGGGGTGGGCGG	+
M101	KLF15_HUMAN.H11MO.0.A	-11	0.0118629	9.12254	0.330633	19	CTATCACTCCACGGCCCGGGCGGGGGGCGCGGGGCATGAG	GGGGAGGAGCAGGGGGGGG	+
M101	ZN148_HUMAN.H11MO.0.D	-18	0.0124244	9.55438	0.339989	15	CTATCACTCCACGGCCCGGGCGGGGGGCGCGGGGCATGAG	GGGGTGGGGGAGGGG	+
M101	MECP2_HUMAN.H11MO.0.C	-14	0.0128068	9.84847	0.344196	7	CTATCACTCCACGGCCCGGGCGGGGGGCGCGGGGCATGAG	CCCGGAG	+
M101	ZN322_HUMAN.H11MO.0.B	-15	0.0136132	10.4686	0.355505	20	CTATCACTCCACGGCCCGGGCGGGGGGCGCGGGGCATGAG	CCAGGCTCTGTACCAGGCTC	-
M101	E2F7_HUMAN.H11MO.0.B	-11	0.0137001	10.5353	0.355505	13	CTATCACTCCACGGCCCGGGCGGGGGGCGCGGGGCATGAG	GGGGCGGGAAAGG	+
M101	THA_HUMAN.H11MO.0.C	-11	0.0175492	13.4954	0.440208	17	CTATCACTCCACGGCCCGGGCGGGGGGCGCGGGGCATGAG	CTGACCTGAAGTGACCC	-
M101	RREB1_HUMAN.H11MO.0.D	-11	0.0197324	15.1742	0.476314	22	CTATCACTCCACGGCCCGGGCGGGGGGCGCGGGGCATGAG	GGGGGGGGGGGTGGTTTGGGGT	+
M101	TAF1_HUMAN.H11MO.0.A	-19	0.019938	15.3324	0.476314	16	CTATCACTCCACGGCCCGGGCGGGGGGCGCGGGGCATGAG	AAGATGGCGGCGGCGG	+
M101	NR1H3_HUMAN.H11MO.0.B	-2	0.0203358	15.6382	0.478224	19	CTATCACTCCACGGCCCGGGCGGGGGGCGCGGGGCATGAG	TGACCTGCAGTGACCTCTG	-
M101	E2F4_HUMAN.H11MO.1.A	-14	0.0211367	16.2541	0.489411	14	CTATCACTCCACGGCCCGGGCGGGGGGCGCGGGGCATGAG	GGCGGGAAATTTGA	+
M101	NR0B1_HUMAN.H11MO.0.D	-19	0.0221744	17.0521	0.495944	10	CTATCACTCCACGGCCCGGGCGGGGGGCGCGGGGCATGAG	GCGTGGGAGA	+
M102	IRX2_HUMAN.H11MO.0.D	-8	0.000206654	0.158917	0.259426	19	GCACTTTATCAGTTGCTCGCCGATAAGCGGGCACTAATGC	ACATGGGTGGGCATGTTGG	+
M102	MNX1_HUMAN.H11MO.0.D	-2	0.000337865	0.259819	0.259426	19	GCACTTTATCAGTTGCTCGCCGATAAGCGGGCACTAATGC	CTATTTTAATAACCCTTAA	+
M102	BRAC_HUMAN.H11MO.0.A	-2	0.00161371	1.24094	0.432825	20	GCACTTTATCAGTTGCTCGCCGATAAGCGGGCACTAATGC	ATTTCACACCTCCCTGCTAA	-
M102	GATA1_HUMAN.H11MO.0.A	-3	0.00182502	1.40344	0.432825	19	GCACTTTATCAGTTGCTCGCCGATAAGCGGGCACTAATGC	TCTTATCTGTCCCCGCCAG	-
M102	RXRA_HUMAN.H11MO.0.A	-2	0.00199369	1.53315	0.432825	20	GCACTTTATCAGTTGCTCGCCGATAAGCGGGCACTAATGC	CTCTGACCTCTGCCTCCCCC	-
M102	ZN563_HUMAN.H11MO.0.C	-11	0.0021317	1.63927	0.432825	21	GCACTTTATCAGTTGCTCGCCGATAAGCGGGCACTAATGC	GCAGCTGCCAGTGAGGATCCC	-
M102	TLX1_HUMAN.H11MO.0.D	-2	0.00225477	1.73392	0.432825	17	GCACTTTATCAGTTGCTCGCCGATAAGCGGGCACTAATGC	CCTTGGCAACTTGCCAG	-
M103	SP4_HUMAN.H11MO.0.A	-18	0.000141033	0.108454	0.215589	20	ACGGCTCAAGACCCTCGAGCCGAAGGCGCGGCGCATCGTG	GGGAAGGGGGCGGGGCCGGG	+
M103	SP2_HUMAN.H11MO.0.A	-18	0.000347702	0.267383	0.236026	22	ACGGCTCAAGACCCTCGAGCCGAAGGCGCGGCGCATCGTG	GGGGGGGGGGCGGGGCCGGGGG	+
M103	PATZ1_HUMAN.H11MO.0.C	-18	0.000463207	0.356207	0.236026	22	ACGGCTCAAGACCCTCGAGCCGAAGGCGCGGCGCATCGTG	GGGGAGGGGGCGGGGGGGGAGG	+
M103	PAX5_HUMAN.H11MO.0.A	-21	0.000728365	0.560113	0.236413	19	ACGGCTCAAGACCCTCGAGCCGAAGGCGCGGCGCATCGTG	GCCTGGGCAGCAGAGCGTGAC	+
M103	SP3_HUMAN.H11MO.0.B	-19	0.000837067	0.643705	0.236413	20	ACGGCTCAAGACCCTCGAGCCGAAGGCGCGGCGCATCGTG	GGGGGGGGGCGGGGCCGGGG	+
M103	ZN341_HUMAN.H11MO.0.C	-15	0.000931888	0.716622	0.236413	22	ACGGCTCAAGACCCTCGAGCCGAAGGCGCGGCGCATCGTG	GGGGGGGGGGGGAGGGAAGAGC	+
M103	ZFX_HUMAN.H11MO.1.A	-14	0.00108259	0.832511	0.236413	17	ACGGCTCAAGACCCTCGAGCCGAAGGCGCGGCGCATCGTG	GGGGGCGGAGGCCGGGG	+
M103	KLF3_HUMAN.H11MO.0.B	-19	0.00124697	0.958918	0.238271	19	ACGGCTCAAGACCCTCGAGCCGAAGGCGCGGCGCATCGTG	GGGGAGGGGCGGGGCCGGG	+
M103	KLF6_HUMAN.H11MO.0.A	-21	0.00143641	1.1046	0.243974	19	ACGGCTCAAGACCCTCGAGCCGAAGGCGCGGCGCATCGTG	GGAAGGGCGGGGCCGGGGG	+
M103	THAP1_HUMAN.H11MO.0.C	-11	0.00171104	1.31579	0.261557	22	ACGGCTCAAGACCCTCGAGCCGAAGGCGCGGCGCATCGTG	GCCCGCAGCCAAGATGGCGGCG	-
M103	RXRA_HUMAN.H11MO.0.A	-18	0.00220487	1.69555	0.306406	20	ACGGCTCAAGACCCTCGAGCCGAAGGCGCGGCGCATCGTG	GGGGGAGGCAGAGGTCAGAG	+
M103	ZN350_HUMAN.H11MO.1.D	-15	0.00327905	2.52159	0.365704	24	ACGGCTCAAGACCCTCGAGCCGAAGGCGCGGCGCATCGTG	GGGCAACAAATCCCTGCGCCCCGT	-
M103	PURA_HUMAN.H11MO.0.D	-14	0.00332546	2.55728	0.365704	17	ACGGCTCAAGACCCTCGAGCCGAAGGCGCGGCGCATCGTG	GGAAGGGGGGGGCAGGG	+
M103	ZNF41_HUMAN.H11MO.0.C	-18	0.00371373	2.85586	0.365704	22	ACGGCTCAAGACCCTCGAGCCGAAGGCGCGGCGCATCGTG	CACAAGGGAGTAAGGCACCATGAG	+
M103	IRX2_HUMAN.H11MO.0.D	-25	0.00375371	2.8866	0.365704	15	ACGGCTCAAGACCCTCGAGCCGAAGGCGCGGCGCATCGTG	ACATGGGTGGGCATGTTGG	+
M103	EGR2_HUMAN.H11MO.0.A	-15	0.00382775	2.94354	0.365704	18	ACGGCTCAAGACCCTCGAGCCGAAGGCGCGGCGCATCGTG	GGGGGGGTGTGGGAGGGG	+
M103	RARG_HUMAN.H11MO.0.B	-26	0.00439146	3.37703	0.394881	14	ACGGCTCAAGACCCTCGAGCCGAAGGCGCGGCGCATCGTG	CCCAGGTCACTCTGACCT	-
M103	REST_HUMAN.H11MO.0.A	-23	0.00510901	3.92883	0.433881	17	ACGGCTCAAGACCCTCGAGCCGAAGGCGCGGCGCATCGTG	GGGCGCTGTCCATGGTGCTGAA	-
M103	ZBT17_HUMAN.H11MO.0.A	-17	0.00557812	4.28957	0.448787	19	ACGGCTCAAGACCCTCGAGCCGAAGGCGCGGCGCATCGTG	GAGGGTGGGGGAGGGGAAG	+
M103	NR1H4_HUMAN.H11MO.0.B	-1	0.00635236	4.88496	0.462301	19	ACGGCTCAAGACCCTCGAGCCGAAGGCGCGGCGCATCGTG	GGGGTCAATGACCCCGAGG	+
M103	Z324A_HUMAN.H11MO.0.C	-14	0.00694559	5.34116	0.462301	23	ACGGCTCAAGACCCTCGAGCCGAAGGCGCGGCGCATCGTG	TGGCAGCAAAGGATGGTTTGATA	-
M103	MAZ_HUMAN.H11MO.0.A	-18	0.00695579	5.349	0.462301	22	ACGGCTCAAGACCCTCGAGCCGAAGGCGCGGCGCATCGTG	GGGGGAGGGGGGGGGGGGGGGG	+
M103	VEZF1_HUMAN.H11MO.0.C	-15	0.00695579	5.349	0.462301	22	ACGGCTCAAGACCCTCGAGCCGAAGGCGCGGCGCATCGTG	GGGGAGGGGGGAGGGGGAGGGG	+
M105	Z324A_HUMAN.H11MO.0.C	-17	0.000313217	0.240864	0.478684	23	GTACCGCGTCTTCGCCGAGGGGCAATGGGATCGTAGCCGC	TGGCAGCAAAGGATGGTTTGATA	-
M105	TLX1_HUMAN.H11MO.0.D	-3	0.00118474	0.911069	0.492115	17	GTACCGCGTCTTCGCCGAGGGGCAATGGGATCGTAGCCGC	CTGGCAAGTTGCCAAGG	+
M105	ZN341_HUMAN.H11MO.0.C	-18	0.00151814	1.16745	0.492115	22	GTACCGCGTCTTCGCCGAGGGGCAATGGGATCGTAGCCGC	GGGGGGGGGGGGAGGGAAGAGC	+
M105	PATZ1_HUMAN.H11MO.0.C	-4	0.00174635	1.34294	0.492115	22	GTACCGCGTCTTCGCCGAGGGGCAATGGGATCGTAGCCGC	GGGGAGGGGGCGGGGGGGGAGG	+
M105	PROX1_HUMAN.H11MO.0.D	2	0.00208909	1.60651	0.492115	15	GTACCGCGTCTTCGCCGAGGGGCAATGGGATCGTAGCCGC	GGGTAAGGCGGGTTGGG	+
M105	SP3_HUMAN.H11MO.0.B	0	0.00243646	1.87364	0.492115	20	GTACCGCGTCTTCGCCGAGGGGCAATGGGATCGTAGCCGC	GGGGGGGGGCGGGGCCGGGG	+
M105	THAP1_HUMAN.H11MO.0.C	-11	0.00323206	2.48545	0.492115	22	GTACCGCGTCTTCGCCGAGGGGCAATGGGATCGTAGCCGC	GCCCGCAGCCAAGATGGCGGCG	-
M105	CUX1_HUMAN.H11MO.0.C	-23	0.00360248	2.77031	0.492115	14	GTACCGCGTCTTCGCCGAGGGGCAATGGGATCGTAGCCGC	AGGGGGATCGATGG	+
M105	ZBT17_HUMAN.H11MO.0.A	-18	0.00392685	3.01975	0.492115	19	GTACCGCGTCTTCGCCGAGGGGCAATGGGATCGTAGCCGC	GAGGGTGGGGGAGGGGAAG	+
M105	PAX8_HUMAN.H11MO.0.D	-26	0.00464104	3.56896	0.492115	14	GTACCGCGTCTTCGCCGAGGGGCAATGGGATCGTAGCCGC	GTCACTGAAGCGGG	+
M105	RARG_HUMAN.H11MO.0.B	-15	0.00474768	3.65097	0.492115	18	GTACCGCGTCTTCGCCGAGGGGCAATGGGATCGTAGCCGC	CCCAGGTCACTCTGACCT	-
M105	NR1D1_HUMAN.H11MO.0.B	-18	0.00521495	4.0103	0.492115	19	GTACCGCGTCTTCGCCGAGGGGCAATGGGATCGTAGCCGC	AGGGAAGTGGGTCAGAAGG	+
M105	IRX2_HUMAN.H11MO.0.D	0	0.00521495	4.0103	0.492115	19	GTACCGCGTCTTCGCCGAGGGGCAATGGGATCGTAGCCGC	CCAACATGCCCACCCATGT	-
M105	ZN667_HUMAN.H11MO.0.C	-18	0.00559346	4.30137	0.492115	19	GTACCGCGTCTTCGCCGAGGGGCAATGGGATCGTAGCCGC	GTGGCCTTAAAAGCTCAGC	+
M105	RXRA_HUMAN.H11MO.0.A	-16	0.00602998	4.63705	0.492115	20	GTACCGCGTCTTCGCCGAGGGGCAATGGGATCGTAGCCGC	GGGGGAGGCAGAGGTCAGAG	+
M105	SP4_HUMAN.H11MO.0.A	1	0.00602998	4.63705	0.492115	19	GTACCGCGTCTTCGCCGAGGGGCAATGGGATCGTAGCCGC	GGGAAGGGGGCGGGGCCGGG	+
M105	ZFX_HUMAN.H11MO.1.A	-3	0.0065833	5.06256	0.492115	17	GTACCGCGTCTTCGCCGAGGGGCAATGGGATCGTAGCCGC	GGGGGCGGAGGCCGGGG	+
M105	SP2_HUMAN.H11MO.0.A	-7	0.00664366	5.10898	0.492115	22	GTACCGCGTCTTCGCCGAGGGGCAATGGGATCGTAGCCGC	GGGGGGGGGGCGGGGCCGGGGG	+
M105	SPIC_HUMAN.H11MO.0.D	-20	0.00684245	5.26185	0.492115	13	GTACCGCGTCTTCGCCGAGGGGCAATGGGATCGTAGCCGC	GAGGAAGGGGAGG	+
M105	FOXD3_HUMAN.H11MO.0.D	-20	0.00696767	5.35814	0.492115	15	GTACCGCGTCTTCGCCGAGGGGCAATGGGATCGTAGCCGC	TGCTAAGTAAACAAA	-
M106	TLX1_HUMAN.H11MO.0.D	-20	0.000354458	0.272578	0.337108	17	GTCTATCCTCAGAAGCTTGCCCTTGACCTTTTCCGCGACA	CCTTGGCAACTTGCCAG	-
M106	IRX2_HUMAN.H11MO.0.D	-15	0.00043846	0.337176	0.337108	19	GTCTATCCTCAGAAGCTTGCCCTTGACCTTTTCCGCGACA	ACATGGGTGGGCATGTTGG	+
M107	TLX1_HUMAN.H11MO.0.D	-19	0.000123832	0.0952269	0.189917	17	TCCGGCGTCATACCATTCCGCGCTGACGAGCCCATAAAGT	CTGGCAAGTTGCCAAGG	+
M107	IRX2_HUMAN.H11MO.0.D	-21	0.000941253	0.723823	0.48119	19	TCCGGCGTCATACCATTCCGCGCTGACGAGCCCATAAAGT	ACATGGGTGGGCATGTTGG	+
M108	ZN589_HUMAN.H11MO.0.D	-10	0.000508444	0.390993	0.250579	16	TGCGCAAACGGCCAGGGTTTCCGCAGGGATAGCTGCGGAG	CCCACGGTTACTGCCG	+
M108	THAP1_HUMAN.H11MO.0.C	-21	0.00063387	0.487446	0.250579	19	TGCGCAAACGGCCAGGGTTTCCGCAGGGATAGCTGCGGAG	CGCCGCCATCTTGGCTGCGGGC	+
M108	SP3_HUMAN.H11MO.0.B	-3	0.000662459	0.509431	0.250579	20	TGCGCAAACGGCCAGGGTTTCCGCAGGGATAGCTGCGGAG	GGGGGGGGGCGGGGCCGGGG	+
M108	SP4_HUMAN.H11MO.0.A	-2	0.000773548	0.594858	0.250579	20	TGCGCAAACGGCCAGGGTTTCCGCAGGGATAGCTGCGGAG	GGGAAGGGGGCGGGGCCGGG	+
M108	ZN563_HUMAN.H11MO.0.C	-15	0.00088063	0.677205	0.250579	21	TGCGCAAACGGCCAGGGTTTCCGCAGGGATAGCTGCGGAG	GGGATCCTCACTGGCAGCTGC	+
M108	NR1D1_HUMAN.H11MO.0.B	-8	0.00114749	0.882418	0.250579	19	TGCGCAAACGGCCAGGGTTTCCGCAGGGATAGCTGCGGAG	AGGGAAGTGGGTCAGAAGG	+
M108	RXRA_HUMAN.H11MO.0.A	-19	0.00131611	1.01209	0.250579	20	TGCGCAAACGGCCAGGGTTTCCGCAGGGATAGCTGCGGAG	GGGGGAGGCAGAGGTCAGAG	+
M108	VEZF1_HUMAN.H11MO.0.C	-13	0.00150085	1.15415	0.250579	22	TGCGCAAACGGCCAGGGTTTCCGCAGGGATAGCTGCGGAG	GGGGAGGGGGGAGGGGGAGGGG	+
M108	TLX1_HUMAN.H11MO.0.D	-1	0.00166768	1.28245	0.250579	17	TGCGCAAACGGCCAGGGTTTCCGCAGGGATAGCTGCGGAG	CTGGCAAGTTGCCAAGG	+
M108	SP2_HUMAN.H11MO.0.A	-2	0.00172536	1.3268	0.250579	22	TGCGCAAACGGCCAGGGTTTCCGCAGGGATAGCTGCGGAG	GGGGGGGGGGCGGGGCCGGGGG	+
M108	ZFX_HUMAN.H11MO.1.A	-16	0.00180835	1.39062	0.250579	17	TGCGCAAACGGCCAGGGTTTCCGCAGGGATAGCTGCGGAG	GGGGGCGGAGGCCGGGG	+
M108	ZN341_HUMAN.H11MO.0.C	-5	0.0019811	1.52346	0.251639	22	TGCGCAAACGGCCAGGGTTTCCGCAGGGATAGCTGCGGAG	GGGGGGGGGGGGAGGGAAGAGC	+
M108	BRAC_HUMAN.H11MO.0.A	-19	0.00362124	2.78473	0.371069	20	TGCGCAAACGGCCAGGGTTTCCGCAGGGATAGCTGCGGAG	TTAGCAGGGAGGTGTGAAAT	+
M108	MAFA_HUMAN.H11MO.0.D	-8	0.00365167	2.80814	0.371069	21	TGCGCAAACGGCCAGGGTTTCCGCAGGGATAGCTGCGGAG	CGAAGGCTGCGGGGTCAGCAC	-
M108	IRX2_HUMAN.H11MO.0.D	-12	0.00437641	3.36546	0.392395	19	TGCGCAAACGGCCAGGGTTTCCGCAGGGATAGCTGCGGAG	ACATGGGTGGGCATGTTGG	+
M108	NR1H3_HUMAN.H11MO.0.B	-11	0.00437641	3.36546	0.392395	19	TGCGCAAACGGCCAGGGTTTCCGCAGGGATAGCTGCGGAG	CAGAGGTCACTGCAGGTCA	+
M108	PURA_HUMAN.H11MO.0.D	-15	0.00537159	4.13076	0.430927	17	TGCGCAAACGGCCAGGGTTTCCGCAGGGATAGCTGCGGAG	GGAAGGGGGGGGCAGGG	+
M110	MAFA_HUMAN.H11MO.0.D	-12	8.56268e-05	0.065847	0.131495	21	AGATGTTTGCCAGTACTGCGATCGCATCCATAGGTGAGCA	GTGCTGACCCCGCAGCCTTCG	+
M110	OLIG2_HUMAN.H11MO.0.B	2	0.000250488	0.192625	0.192334	16	AGATGTTTGCCAGTACTGCGATCGCATCCATAGGTGAGCA	CCAGCTGTTTCCCTTCTG	+
M110	ZN394_HUMAN.H11MO.0.C	-14	0.000460769	0.354332	0.235865	20	AGATGTTTGCCAGTACTGCGATCGCATCCATAGGTGAGCA	ATTCCATTCTATTCCATTCT	-
M110	TBX2_HUMAN.H11MO.0.D	-1	0.000620333	0.477036	0.238158	25	AGATGTTTGCCAGTACTGCGATCGCATCCATAGGTGAGCA	GTCGCTTCTCACACCTCTGATGGCA	-
M110	MAF_HUMAN.H11MO.0.A	-8	0.00132122	1.01602	0.405793	19	AGATGTTTGCCAGTACTGCGATCGCATCCATAGGTGAGCA	GAATCTGCTGACTCAGCAA	+
M111	IRX2_HUMAN.H11MO.0.D	-13	0.000113075	0.086955	0.17391	19	TTACGCATTGGGTCCACGCGAGAGGGTCTACTCTTTAGGA	ACATGGGTGGGCATGTTGG	+
M111	MNX1_HUMAN.H11MO.0.D	0	0.000879337	0.67621	0.394229	19	TTACGCATTGGGTCCACGCGAGAGGGTCTACTCTTTAGGA	TTAAGGGTTATTAAAATAG	-
M114	ZFX_HUMAN.H11MO.1.A	-20	2.86712e-05	0.0220481	0.0340959	17	CGTCTTGCCCGGGCCGCCAGTGGGGGAGCTGCTGACGGGT	GGGGGCGGAGGCCGGGG	+
M114	ZN341_HUMAN.H11MO.0.C	-10	6.84766e-05	0.0526585	0.0340959	22	CGTCTTGCCCGGGCCGCCAGTGGGGGAGCTGCTGACGGGT	GGGGGGGGGGGGAGGGAAGAGC	+
M114	ZN589_HUMAN.H11MO.0.D	-22	7.87413e-05	0.060552	0.0340959	16	CGTCTTGCCCGGGCCGCCAGTGGGGGAGCTGCTGACGGGT	CGGCAGTAACCGTGGG	-
M114	ZN563_HUMAN.H11MO.0.C	-11	0.000114271	0.0878742	0.0340959	21	CGTCTTGCCCGGGCCGCCAGTGGGGGAGCTGCTGACGGGT	GGGATCCTCACTGGCAGCTGC	+
M114	SP2_HUMAN.H11MO.0.A	-16	0.000124666	0.0958684	0.0340959	22	CGTCTTGCCCGGGCCGCCAGTGGGGGAGCTGCTGACGGGT	GGGGGGGGGGCGGGGCCGGGGG	+
M114	THAP1_HUMAN.H11MO.0.C	-7	0.000135603	0.104279	0.0340959	22	CGTCTTGCCCGGGCCGCCAGTGGGGGAGCTGCTGACGGGT	GCCCGCAGCCAAGATGGCGGCG	-
M114	PTF1A_HUMAN.H11MO.0.B	-17	0.000258199	0.198555	0.0511498	18	CGTCTTGCCCGGGCCGCCAGTGGGGGAGCTGCTGACGGGT	GGGAAAGGGGGCAGCTGG	-
M114	SP3_HUMAN.H11MO.0.B	-17	0.000271238	0.208582	0.0511498	20	CGTCTTGCCCGGGCCGCCAGTGGGGGAGCTGCTGACGGGT	GGGGGGGGGCGGGGCCGGGG	+
M114	VEZF1_HUMAN.H11MO.0.C	-9	0.000391429	0.301009	0.0656135	22	CGTCTTGCCCGGGCCGCCAGTGGGGGAGCTGCTGACGGGT	GGGGAGGGGGGAGGGGGAGGGG	+
M114	KLF6_HUMAN.H11MO.0.A	-19	0.000752361	0.578566	0.103261	19	CGTCTTGCCCGGGCCGCCAGTGGGGGAGCTGCTGACGGGT	GGAAGGGCGGGGCCGGGGG	+
M114	OLIG2_HUMAN.H11MO.0.B	-17	0.000752915	0.578992	0.103261	18	CGTCTTGCCCGGGCCGCCAGTGGGGGAGCTGCTGACGGGT	CAGAAGGGAAACAGCTGG	-
M114	TLX1_HUMAN.H11MO.0.D	-20	0.00137029	1.05375	0.15902	17	CGTCTTGCCCGGGCCGCCAGTGGGGGAGCTGCTGACGGGT	CTGGCAAGTTGCCAAGG	+
M114	RXRA_HUMAN.H11MO.0.A	-17	0.00150368	1.15633	0.162035	20	CGTCTTGCCCGGGCCGCCAGTGGGGGAGCTGCTGACGGGT	GGGGGAGGCAGAGGTCAGAG	+
M114	BHE41_HUMAN.H11MO.0.D	-7	0.00162452	1.24925	0.163386	20	CGTCTTGCCCGGGCCGCCAGTGGGGGAGCTGCTGACGGGT	ACCGGGTCACGTGCAGAAGG	+
M114	MAZ_HUMAN.H11MO.0.A	-9	0.00191605	1.47344	0.180663	22	CGTCTTGCCCGGGCCGCCAGTGGGGGAGCTGCTGACGGGT	GGGGGAGGGGGGGGGGGGGGGG	+
M114	PATZ1_HUMAN.H11MO.0.C	-10	0.00237543	1.82671	0.210803	22	CGTCTTGCCCGGGCCGCCAGTGGGGGAGCTGCTGACGGGT	GGGGAGGGGGCGGGGGGGGAGG	+
M114	ZBT17_HUMAN.H11MO.0.A	-15	0.00341144	2.62339	0.27765	19	CGTCTTGCCCGGGCCGCCAGTGGGGGAGCTGCTGACGGGT	GAGGGTGGGGGAGGGGAAG	+
M114	IRX2_HUMAN.H11MO.0.D	-13	0.00396646	3.05021	0.27765	19	CGTCTTGCCCGGGCCGCCAGTGGGGGAGCTGCTGACGGGT	ACATGGGTGGGCATGTTGG	+
M114	NR1D1_HUMAN.H11MO.0.B	0	0.00396646	3.05021	0.27765	19	CGTCTTGCCCGGGCCGCCAGTGGGGGAGCTGCTGACGGGT	CCTTCTGACCCACTTCCCT	-
M114	EGR2_HUMAN.H11MO.0.A	-19	0.00418878	3.22117	0.27765	18	CGTCTTGCCCGGGCCGCCAGTGGGGGAGCTGCTGACGGGT	GGGGGGGTGTGGGAGGGG	+
M114	RARG_HUMAN.H11MO.0.B	-18	0.00452401	3.47897	0.27765	18	CGTCTTGCCCGGGCCGCCAGTGGGGGAGCTGCTGACGGGT	AGGTCAGAGTGACCTGGG	+
M114	SRBP2_HUMAN.H11MO.0.B	-18	0.00483014	3.71438	0.27765	13	CGTCTTGCCCGGGCCGCCAGTGGGGGAGCTGCTGACGGGT	GGGTGGGGTGAGG	+
M114	MLXPL_HUMAN.H11MO.0.D	-13	0.00495835	3.81297	0.27765	19	CGTCTTGCCCGGGCCGCCAGTGGGGGAGCTGCTGACGGGT	CCACGGCGGTGTCACATGC	-
M114	PROX1_HUMAN.H11MO.0.D	-8	0.00512877	3.94403	0.27765	17	CGTCTTGCCCGGGCCGCCAGTGGGGGAGCTGCTGACGGGT	GGGTAAGGCGGGTTGGG	+
M114	SP4_HUMAN.H11MO.0.A	-16	0.00532126	4.09205	0.27765	20	CGTCTTGCCCGGGCCGCCAGTGGGGGAGCTGCTGACGGGT	GGGAAGGGGGCGGGGCCGGG	+
M114	RARA_HUMAN.H11MO.0.A	-18	0.00613186	4.7154	0.296388	20	CGTCTTGCCCGGGCCGCCAGTGGGGGAGCTGCTGACGGGT	GGGGGATCAAGAGGTCAAGG	+
M114	OSR2_HUMAN.H11MO.0.C	-22	0.00624245	4.80045	0.296388	16	CGTCTTGCCCGGGCCGCCAGTGGGGGAGCTGCTGACGGGT	CAGCAGAAGCAGCAGC	-
M114	PAX5_HUMAN.H11MO.0.A	-15	0.00642728	4.94258	0.296388	21	CGTCTTGCCCGGGCCGCCAGTGGGGGAGCTGCTGACGGGT	GCCTGGGCAGCAGAGCGTGAC	+
M114	THA_HUMAN.H11MO.0.C	-8	0.00648323	4.98561	0.296388	17	CGTCTTGCCCGGGCCGCCAGTGGGGGAGCTGCTGACGGGT	GGGTCACTTCAGGTCAG	+
M114	RFX5_HUMAN.H11MO.0.A	-20	0.00705589	5.42598	0.299108	20	CGTCTTGCCCGGGCCGCCAGTGGGGGAGCTGCTGACGGGT	GTCAGCTGTTGCTAGGCAGA	+
M114	NR1H4_HUMAN.H11MO.0.B	-20	0.00713753	5.48876	0.299108	19	CGTCTTGCCCGGGCCGCCAGTGGGGGAGCTGCTGACGGGT	GGGGTCAATGACCCCGAGG	+
M114	LYL1_HUMAN.H11MO.0.A	-21	0.00836026	6.42904	0.331909	14	CGTCTTGCCCGGGCCGCCAGTGGGGGAGCTGCTGACGGGT	CAGGAAACAGCTGG	-
M114	ZN554_HUMAN.H11MO.0.C	-10	0.00868626	6.67974	0.336009	20	CGTCTTGCCCGGGCCGCCAGTGGGGGAGCTGCTGACGGGT	GCTGAGCCATGTGGGGTGCT	+
M114	PURA_HUMAN.H11MO.0.D	-19	0.00949563	7.30214	0.345878	17	CGTCTTGCCCGGGCCGCCAGTGGGGGAGCTGCTGACGGGT	GGAAGGGGGGGGCAGGG	+
M114	MAFA_HUMAN.H11MO.0.D	-10	0.00962918	7.40484	0.345878	21	CGTCTTGCCCGGGCCGCCAGTGGGGGAGCTGCTGACGGGT	CGAAGGCTGCGGGGTCAGCAC	-
M114	MXI1_HUMAN.H11MO.0.A	-6	0.0113168	8.70262	0.388019	15	CGTCTTGCCCGGGCCGCCAGTGGGGGAGCTGCTGACGGGT	CCCGCCGCCACGTGC	-
M114	KLF3_HUMAN.H11MO.0.B	-17	0.0116973	8.99523	0.389462	19	CGTCTTGCCCGGGCCGCCAGTGGGGGAGCTGCTGACGGGT	GGGGAGGGGCGGGGCCGGG	+
M114	ZN214_HUMAN.H11MO.0.C	-2	0.0127425	9.79901	0.409016	22	CGTCTTGCCCGGGCCGCCAGTGGGGGAGCTGCTGACGGGT	TCCTTTTTGAGGCCTTTGATGA	+
M114	NFIC_HUMAN.H11MO.0.A	-19	0.0137537	10.5766	0.42547	17	CGTCTTGCCCGGGCCGCCAGTGGGGGAGCTGCTGACGGGT	CTTGGCAGGGAGCCAAG	-
M114	CLOCK_HUMAN.H11MO.0.C	-3	0.0138192	10.6269	0.42547	14	CGTCTTGCCCGGGCCGCCAGTGGGGGAGCTGCTGACGGGT	CAGACACGTGAACA	+
M114	RFX1_HUMAN.H11MO.0.B	-6	0.0144527	11.1141	0.427525	22	CGTCTTGCCCGGGCCGCCAGTGGGGGAGCTGCTGACGGGT	GCCCCGGTTGCCATGGCGACGG	+
M114	PPARG_HUMAN.H11MO.0.A	-5	0.0147918	11.3749	0.429141	17	CGTCTTGCCCGGGCCGCCAGTGGGGGAGCTGCTGACGGGT	TGACCTTTGCCCCACTT	-
M114	SPZ1_HUMAN.H11MO.0.D	-22	0.0158561	12.1934	0.434928	16	CGTCTTGCCCGGGCCGCCAGTGGGGGAGCTGCTGACGGGT	CGGCTGTTACCCTGGG	+
M114	TAL1_HUMAN.H11MO.0.A	-7	0.0164583	12.6564	0.44151	19	CGTCTTGCCCGGGCCGCCAGTGGGGGAGCTGCTGACGGGT	CTGGGGGGGGCAGATAAGG	+
M114	ZIC2_HUMAN.H11MO.0.D	-22	0.0167741	12.8993	0.44151	15	CGTCTTGCCCGGGCCGCCAGTGGGGGAGCTGCTGACGGGT	GGCCCCCTGCTGTGA	+
M114	ZN263_HUMAN.H11MO.0.A	-8	0.0169741	13.0531	0.44151	20	CGTCTTGCCCGGGCCGCCAGTGGGGGAGCTGCTGACGGGT	GGGAGGAGGGAGAGGAGGAG	+
M114	GATA1_HUMAN.H11MO.0.A	7	0.0176015	13.5356	0.450071	12	CGTCTTGCCCGGGCCGCCAGTGGGGGAGCTGCTGACGGGT	TCTTATCTGTCCCCGCCAG	-
M114	ZF64A_HUMAN.H11MO.0.D	-1	0.0183958	14.1464	0.462541	16	CGTCTTGCCCGGGCCGCCAGTGGGGGAGCTGCTGACGGGT	CAGGTTCCCGGGCCCC	-
M114	PPARA_HUMAN.H11MO.0.B	-5	0.0197014	15.1504	0.47394	17	CGTCTTGCCCGGGCCGCCAGTGGGGGAGCTGCTGACGGGT	TGACCTTTGCCCCAGTT	-
M114	Z324A_HUMAN.H11MO.0.C	-14	0.0197285	15.1712	0.47394	23	CGTCTTGCCCGGGCCGCCAGTGGGGGAGCTGCTGACGGGT	TGGCAGCAAAGGATGGTTTGATA	-
M114	SPIC_HUMAN.H11MO.0.D	-13	0.0197916	15.2197	0.47394	13	CGTCTTGCCCGGGCCGCCAGTGGGGGAGCTGCTGACGGGT	GAGGAAGGGGAGG	+
M114	TAL1_HUMAN.H11MO.1.A	-24	0.0211059	16.2304	0.491014	15	CGTCTTGCCCGGGCCGCCAGTGGGGGAGCTGCTGACGGGT	CAGGAAGCAGATGTG	+
M115	IRX2_HUMAN.H11MO.0.D	-5	0.000335396	0.25792	0.413705	19	TCGAAGTCTCCGCGCGCAACGTGTATGGGTTCAGCACTTG	CCAACATGCCCACCCATGT	-
M115	MNX1_HUMAN.H11MO.0.D	-20	0.000922467	0.709377	0.469593	19	TCGAAGTCTCCGCGCGCAACGTGTATGGGTTCAGCACTTG	TTAAGGGTTATTAAAATAG	-
M115	GATA1_HUMAN.H11MO.0.A	7	0.00133936	1.02997	0.469593	12	TCGAAGTCTCCGCGCGCAACGTGTATGGGTTCAGCACTTG	TCTTATCTGTCCCCGCCAG	-
M115	TLX1_HUMAN.H11MO.0.D	-10	0.00241254	1.85525	0.469593	17	TCGAAGTCTCCGCGCGCAACGTGTATGGGTTCAGCACTTG	CCTTGGCAACTTGCCAG	-
M115	ZN563_HUMAN.H11MO.0.C	-14	0.00254335	1.95584	0.469593	21	TCGAAGTCTCCGCGCGCAACGTGTATGGGTTCAGCACTTG	GGGATCCTCACTGGCAGCTGC	+
M115	GATA2_HUMAN.H11MO.0.A	7	0.00256386	1.97161	0.469593	12	TCGAAGTCTCCGCGCGCAACGTGTATGGGTTCAGCACTTG	CCTTATCTCCACCCCCCAG	-
M115	RXRA_HUMAN.H11MO.0.A	-16	0.0027539	2.11775	0.469593	20	TCGAAGTCTCCGCGCGCAACGTGTATGGGTTCAGCACTTG	GGGGGAGGCAGAGGTCAGAG	+
M115	ZN394_HUMAN.H11MO.0.C	-17	0.0027539	2.11775	0.469593	20	TCGAAGTCTCCGCGCGCAACGTGTATGGGTTCAGCACTTG	AGAATGGAATAGAATGGAAT	+
M119	MNX1_HUMAN.H11MO.0.D	-6	0.000335941	0.258339	0.472254	19	TGGTTCCTATGTACCGCCCGCTACATCTGCGCAGGCTTAA	CTATTTTAATAACCCTTAA	+
M119	IRX2_HUMAN.H11MO.0.D	-3	0.000896793	0.689634	0.472254	19	TGGTTCCTATGTACCGCCCGCTACATCTGCGCAGGCTTAA	CCAACATGCCCACCCATGT	-
M119	ZN563_HUMAN.H11MO.0.C	0	0.00107398	0.82589	0.472254	21	TGGTTCCTATGTACCGCCCGCTACATCTGCGCAGGCTTAA	GGGATCCTCACTGGCAGCTGC	+
M120	PAX8_HUMAN.H11MO.0.D	-9	6.26249e-05	0.0481586	0.0961088	14	AGGAAGGGAGTTACTCGAGAACACCAAGGCGTCGGGACCA	GTCACTGAAGCGGG	+
M120	IRX2_HUMAN.H11MO.0.D	-1	0.000283881	0.218304	0.217832	19	AGGAAGGGAGTTACTCGAGAACACCAAGGCGTCGGGACCA	ACATGGGTGGGCATGTTGG	+
M120	MNX1_HUMAN.H11MO.0.D	-3	0.000693177	0.533053	0.26595	19	AGGAAGGGAGTTACTCGAGAACACCAAGGCGTCGGGACCA	TTAAGGGTTATTAAAATAG	-
M121	TLX1_HUMAN.H11MO.0.D	-9	0.000740545	0.569479	0.428469	17	CCAGTTCCCCACCGACCGAGGCAGGAGCGTGGAGGCTTTG	CTGGCAAGTTGCCAAGG	+
M121	CLOCK_HUMAN.H11MO.0.C	-10	0.00112952	0.868598	0.428469	14	CCAGTTCCCCACCGACCGAGGCAGGAGCGTGGAGGCTTTG	TGTTCACGTGTCTG	-
M121	IRX2_HUMAN.H11MO.0.D	-15	0.00120913	0.92982	0.428469	19	CCAGTTCCCCACCGACCGAGGCAGGAGCGTGGAGGCTTTG	ACATGGGTGGGCATGTTGG	+
M121	ZN563_HUMAN.H11MO.0.C	-11	0.0021046	1.61843	0.428469	21	CCAGTTCCCCACCGACCGAGGCAGGAGCGTGGAGGCTTTG	GGGATCCTCACTGGCAGCTGC	+
M121	RXRA_HUMAN.H11MO.0.A	-20	0.00231342	1.77902	0.428469	20	CCAGTTCCCCACCGACCGAGGCAGGAGCGTGGAGGCTTTG	GGGGGAGGCAGAGGTCAGAG	+
M121	SP3_HUMAN.H11MO.0.B	-12	0.00265737	2.04352	0.428469	20	CCAGTTCCCCACCGACCGAGGCAGGAGCGTGGAGGCTTTG	GGGGGGGGGCGGGGCCGGGG	+
M121	ZN341_HUMAN.H11MO.0.C	-13	0.00281289	2.16311	0.428469	22	CCAGTTCCCCACCGACCGAGGCAGGAGCGTGGAGGCTTTG	GGGGGGGGGGGGAGGGAAGAGC	+
M121	THAP1_HUMAN.H11MO.0.C	-15	0.00281289	2.16311	0.428469	22	CCAGTTCCCCACCGACCGAGGCAGGAGCGTGGAGGCTTTG	GCCCGCAGCCAAGATGGCGGCG	-
M121	RARG_HUMAN.H11MO.0.B	0	0.00335418	2.57937	0.433379	18	CCAGTTCCCCACCGACCGAGGCAGGAGCGTGGAGGCTTTG	CCCAGGTCACTCTGACCT	-
M121	SP2_HUMAN.H11MO.0.A	-11	0.00341415	2.62548	0.433379	22	CCAGTTCCCCACCGACCGAGGCAGGAGCGTGGAGGCTTTG	GGGGGGGGGGCGGGGCCGGGGG	+
M121	KLF6_HUMAN.H11MO.0.A	-15	0.00440164	3.38486	0.495381	19	CCAGTTCCCCACCGACCGAGGCAGGAGCGTGGAGGCTTTG	GGAAGGGCGGGGCCGGGGG	+
M121	NR1D1_HUMAN.H11MO.0.B	1	0.00504694	3.8811	0.495381	18	CCAGTTCCCCACCGACCGAGGCAGGAGCGTGGAGGCTTTG	CCTTCTGACCCACTTCCCT	-
M121	GATA1_HUMAN.H11MO.0.A	8	0.00504694	3.8811	0.495381	11	CCAGTTCCCCACCGACCGAGGCAGGAGCGTGGAGGCTTTG	TCTTATCTGTCCCCGCCAG	-
M121	MNX1_HUMAN.H11MO.0.D	-18	0.00660896	5.08229	0.495381	19	CCAGTTCCCCACCGACCGAGGCAGGAGCGTGGAGGCTTTG	TTAAGGGTTATTAAAATAG	-
M121	PROX1_HUMAN.H11MO.0.D	-17	0.0068864	5.29564	0.495381	17	CCAGTTCCCCACCGACCGAGGCAGGAGCGTGGAGGCTTTG	GGGTAAGGCGGGTTGGG	+
M121	ZFX_HUMAN.H11MO.1.A	-15	0.0068864	5.29564	0.495381	17	CCAGTTCCCCACCGACCGAGGCAGGAGCGTGGAGGCTTTG	GGGGGCGGAGGCCGGGG	+
M121	PAX8_HUMAN.H11MO.0.D	-11	0.00743975	5.72117	0.495381	14	CCAGTTCCCCACCGACCGAGGCAGGAGCGTGGAGGCTTTG	GTCACTGAAGCGGG	+
M121	GATA2_HUMAN.H11MO.0.A	8	0.00754794	5.80436	0.495381	11	CCAGTTCCCCACCGACCGAGGCAGGAGCGTGGAGGCTTTG	CCTTATCTCCACCCCCCAG	-
M121	VEZF1_HUMAN.H11MO.0.C	0	0.0081642	6.27827	0.495381	22	CCAGTTCCCCACCGACCGAGGCAGGAGCGTGGAGGCTTTG	CCCCTCCCCCTCCCCCCTCCCC	-
M121	SP4_HUMAN.H11MO.0.A	-11	0.00820932	6.31297	0.495381	20	CCAGTTCCCCACCGACCGAGGCAGGAGCGTGGAGGCTTTG	GGGAAGGGGGCGGGGCCGGG	+
M121	PATZ1_HUMAN.H11MO.0.C	-10	0.00867133	6.66825	0.495381	22	CCAGTTCCCCACCGACCGAGGCAGGAGCGTGGAGGCTTTG	GGGGAGGGGGCGGGGGGGGAGG	+
M121	ZN394_HUMAN.H11MO.0.C	-18	0.00931981	7.16693	0.495381	20	CCAGTTCCCCACCGACCGAGGCAGGAGCGTGGAGGCTTTG	AGAATGGAATAGAATGGAAT	+
M121	RFX1_HUMAN.H11MO.0.B	-1	0.00977423	7.51638	0.495381	22	CCAGTTCCCCACCGACCGAGGCAGGAGCGTGGAGGCTTTG	CCGTCGCCATGGCAACCGGGGC	-
M121	ZN667_HUMAN.H11MO.0.C	-19	0.0104612	8.04463	0.495381	19	CCAGTTCCCCACCGACCGAGGCAGGAGCGTGGAGGCTTTG	GCTGAGCTTTTAAGGCCAC	-
M121	Z324A_HUMAN.H11MO.0.C	-5	0.0107168	8.24119	0.495381	23	CCAGTTCCCCACCGACCGAGGCAGGAGCGTGGAGGCTTTG	TGGCAGCAAAGGATGGTTTGATA	-
M121	PAX2_HUMAN.H11MO.0.D	-9	0.0109026	8.38408	0.495381	18	CCAGTTCCCCACCGACCGAGGCAGGAGCGTGGAGGCTTTG	TGTCACGCATGACTGAAC	-
M121	TFCP2_HUMAN.H11MO.0.D	-20	0.0113826	8.75322	0.495381	16	CCAGTTCCCCACCGACCGAGGCAGGAGCGTGGAGGCTTTG	TCTGGCCAGTTCAGGC	-
M124	IRX2_HUMAN.H11MO.0.D	-16	0.000123411	0.0949031	0.189806	19	ATCCTAGCGCGACTATCCCAATGTTGTCTGATGGGTTACC	ACATGGGTGGGCATGTTGG	+
M124	MNX1_HUMAN.H11MO.0.D	-5	0.00115924	0.891458	0.471754	19	ATCCTAGCGCGACTATCCCAATGTTGTCTGATGGGTTACC	TTAAGGGTTATTAAAATAG	-
M124	ZN563_HUMAN.H11MO.0.C	-19	0.00122693	0.943507	0.471754	21	ATCCTAGCGCGACTATCCCAATGTTGTCTGATGGGTTACC	GCAGCTGCCAGTGAGGATCCC	-
M125	RXRA_HUMAN.H11MO.0.A	-17	0.000221787	0.170554	0.239177	20	ACTGGTGCCTGACCAGTTTCTGCCCGTACCTTCGCTACGT	CTCTGACCTCTGCCTCCCCC	-
M125	TLX1_HUMAN.H11MO.0.D	-22	0.000462694	0.355811	0.239177	17	ACTGGTGCCTGACCAGTTTCTGCCCGTACCTTCGCTACGT	CTGGCAAGTTGCCAAGG	+
M125	ZN589_HUMAN.H11MO.0.D	-19	0.0005005	0.384884	0.239177	16	ACTGGTGCCTGACCAGTTTCTGCCCGTACCTTCGCTACGT	CGGCAGTAACCGTGGG	-
M125	ZN563_HUMAN.H11MO.0.C	-15	0.000953284	0.733075	0.239177	21	ACTGGTGCCTGACCAGTTTCTGCCCGTACCTTCGCTACGT	GCAGCTGCCAGTGAGGATCCC	-
M125	SP4_HUMAN.H11MO.0.A	-16	0.00129653	0.997033	0.239177	20	ACTGGTGCCTGACCAGTTTCTGCCCGTACCTTCGCTACGT	CCCGGCCCCGCCCCCTTCCC	-
M125	SPIC_HUMAN.H11MO.0.D	-24	0.00132522	1.01909	0.239177	13	ACTGGTGCCTGACCAGTTTCTGCCCGTACCTTCGCTACGT	CCTCCCCTTCCTC	-
M125	ZN394_HUMAN.H11MO.0.C	-14	0.00139436	1.07227	0.239177	20	ACTGGTGCCTGACCAGTTTCTGCCCGTACCTTCGCTACGT	ATTCCATTCTATTCCATTCT	-
M125	PATZ1_HUMAN.H11MO.0.C	-14	0.0014091	1.08359	0.239177	22	ACTGGTGCCTGACCAGTTTCTGCCCGTACCTTCGCTACGT	CCTCCCCCCCCGCCCCCTCCCC	-
M125	ZFX_HUMAN.H11MO.1.A	-21	0.00202569	1.55775	0.24156	17	ACTGGTGCCTGACCAGTTTCTGCCCGTACCTTCGCTACGT	CCCCGGCCTCCGCCCCC	-
M125	IRX2_HUMAN.H11MO.0.D	-15	0.00203997	1.56874	0.24156	19	ACTGGTGCCTGACCAGTTTCTGCCCGTACCTTCGCTACGT	ACATGGGTGGGCATGTTGG	+
M125	THAP1_HUMAN.H11MO.0.C	-20	0.00211412	1.62576	0.24156	20	ACTGGTGCCTGACCAGTTTCTGCCCGTACCTTCGCTACGT	CGCCGCCATCTTGGCTGCGGGC	+
M125	ZBT17_HUMAN.H11MO.0.A	-18	0.00219427	1.6874	0.24156	19	ACTGGTGCCTGACCAGTTTCTGCCCGTACCTTCGCTACGT	CTTCCCCTCCCCCACCCTC	-
M125	SP3_HUMAN.H11MO.0.B	-15	0.00229925	1.76813	0.24156	20	ACTGGTGCCTGACCAGTTTCTGCCCGTACCTTCGCTACGT	CCCCGGCCCCGCCCCCCCCC	-
M125	VEZF1_HUMAN.H11MO.0.C	-16	0.0031402	2.41481	0.282182	22	ACTGGTGCCTGACCAGTTTCTGCCCGTACCTTCGCTACGT	CCCCTCCCCCTCCCCCCTCCCC	-
M125	MNX1_HUMAN.H11MO.0.D	-16	0.00388404	2.98683	0.329634	19	ACTGGTGCCTGACCAGTTTCTGCCCGTACCTTCGCTACGT	CTATTTTAATAACCCTTAA	+
M125	KLF6_HUMAN.H11MO.0.A	-19	0.00628912	4.83634	0.476693	19	ACTGGTGCCTGACCAGTTTCTGCCCGTACCTTCGCTACGT	CCCCCGGCCCCGCCCTTCC	-
M125	MAF_HUMAN.H11MO.0.A	-1	0.00628912	4.83634	0.476693	19	ACTGGTGCCTGACCAGTTTCTGCCCGTACCTTCGCTACGT	TTGCTGAGTCAGCAGATTC	-
M125	RARG_HUMAN.H11MO.0.B	5	0.00655296	5.03923	0.476693	13	ACTGGTGCCTGACCAGTTTCTGCCCGTACCTTCGCTACGT	AGGTCAGAGTGACCTGGG	+
M126	RARG_HUMAN.H11MO.0.B	3	0.000509037	0.39145	0.369231	15	TCAGAGAGGGCTGTTGCGAGTTGTGCCTGTGTAAAAAGGT	AGGTCAGAGTGACCTGGG	+
M126	ZN563_HUMAN.H11MO.0.C	-5	0.00103053	0.792481	0.369231	21	TCAGAGAGGGCTGTTGCGAGTTGTGCCTGTGTAAAAAGGT	GGGATCCTCACTGGCAGCTGC	+
M126	LYL1_HUMAN.H11MO.0.A	-6	0.00125579	0.965701	0.369231	14	TCAGAGAGGGCTGTTGCGAGTTGTGCCTGTGTAAAAAGGT	CCAGCTGTTTCCTG	+
M126	ZN341_HUMAN.H11MO.0.C	-9	0.00176129	1.35444	0.369231	22	TCAGAGAGGGCTGTTGCGAGTTGTGCCTGTGTAAAAAGGT	GCTCTTCCCTCCCCCCCCCCCC	-
M126	IRX2_HUMAN.H11MO.0.D	-5	0.00184244	1.41684	0.369231	19	TCAGAGAGGGCTGTTGCGAGTTGTGCCTGTGTAAAAAGGT	ACATGGGTGGGCATGTTGG	+
M126	ZN335_HUMAN.H11MO.0.A	-8	0.00206814	1.5904	0.369231	22	TCAGAGAGGGCTGTTGCGAGTTGTGCCTGTGTAAAAAGGT	GGCTGTCCTCGGCGCTGCCTGA	+
M126	MNX1_HUMAN.H11MO.0.D	-20	0.00219094	1.68483	0.369231	19	TCAGAGAGGGCTGTTGCGAGTTGTGCCTGTGTAAAAAGGT	TTAAGGGTTATTAAAATAG	-
M126	MAF_HUMAN.H11MO.0.A	2	0.00219094	1.68483	0.369231	17	TCAGAGAGGGCTGTTGCGAGTTGTGCCTGTGTAAAAAGGT	TTGCTGAGTCAGCAGATTC	-
M126	CLOCK_HUMAN.H11MO.0.C	-6	0.00257857	1.98292	0.369231	14	TCAGAGAGGGCTGTTGCGAGTTGTGCCTGTGTAAAAAGGT	TGTTCACGTGTCTG	-
M126	ZN264_HUMAN.H11MO.0.C	-12	0.00264999	2.03784	0.369231	24	TCAGAGAGGGCTGTTGCGAGTTGTGCCTGTGTAAAAAGGT	AATGGGATTAGTGCCCTTATAAGA	-
M126	HME2_HUMAN.H11MO.0.D	-29	0.00349245	2.68569	0.446063	11	TCAGAGAGGGCTGTTGCGAGTTGTGCCTGTGTAAAAAGGT	GGTAATTAGGG	+
M126	THAP1_HUMAN.H11MO.0.C	-5	0.00387102	2.97682	0.456383	22	TCAGAGAGGGCTGTTGCGAGTTGTGCCTGTGTAAAAAGGT	CGCCGCCATCTTGGCTGCGGGC	+
M127	MNX1_HUMAN.H11MO.0.D	-16	0.000548921	0.42212	0.390756	19	CCTAGGTGTCCCATTGGTGCGTAATCGAGATTTAAGCGGG	CTATTTTAATAACCCTTAA	+
M127	IRX2_HUMAN.H11MO.0.D	0	0.000873155	0.671456	0.390756	19	CCTAGGTGTCCCATTGGTGCGTAATCGAGATTTAAGCGGG	ACATGGGTGGGCATGTTGG	+
# Tomtom (Motif Comparison Tool): Version 5.5.5 compiled on Dec 7 2023 at 04:32:55
# The format of this file is described at http://localhost:8080/meme_5.5.5/doc/tomtom-output-format.html.
# tomtom -oc /data/doc-rev/out_GM128/output_promoters_check_fulll_real87 /data/doc-rev/GM128/result_motif_pr/motifs_pr87.txt /data/doc-rev/HOCOMOCOv11_full_HUMAN_mono_meme_format.meme
