# Supplementary material for: DeepEPI: CNN-transformer-based model for extracting TF interactions through predicting enhancer-promoter interactions
Source: Bioinform Adv. 2025 Sep 17;5(1):vbaf221. doi: 10.1093/bioadv/vbaf221 (PMC12478696; doi:10.1093/bioadv/vbaf221)
Supplement: vbaf221_Supplementary_Data [file vbaf221_supplementary_data.zip › Supplementary_file5/GM12878/result_promoter87-GM12878/tomtom.xml]

<?xml version='1.0' encoding='UTF-8' standalone='yes'?>
<tomtom version="5.5.5" release="Thu Sep 14 08:48:04 2023 +1000">
  <model>
    <command_line>tomtom -oc /data/doc-rev/out_GM128/output_promoters_check_fulll_real87 /data/doc-rev/GM128/result_motif_pr/motifs_pr87.txt /data/doc-rev/HOCOMOCOv11_full_HUMAN_mono_meme_format.meme</command_line>
    <distance_measure value="ed"/>
    <threshold type="qvalue">0.5</threshold>
    <alphabet name="DNA" like="dna">
      <letter id="A" symbol="A" complement="T" name="Adenine" colour="CC0000"/>
      <letter id="C" symbol="C" complement="G" name="Cytosine" colour="0000CC"/>
      <letter id="G" symbol="G" complement="C" name="Guanine" colour="FFB300"/>
      <letter id="T" symbol="T" aliases="U" complement="A" name="Thymine" colour="008000"/>
      <letter id="N" symbol="N" aliases="X." equals="ACGT" name="Any base"/>
      <letter id="V" symbol="V" equals="ACG" name="Not T"/>
      <letter id="H" symbol="H" equals="ACT" name="Not G"/>
      <letter id="D" symbol="D" equals="AGT" name="Not C"/>
      <letter id="B" symbol="B" equals="CGT" name="Not A"/>
      <letter id="M" symbol="M" equals="AC" name="Amino"/>
      <letter id="R" symbol="R" equals="AG" name="Purine"/>
      <letter id="W" symbol="W" equals="AT" name="Weak"/>
      <letter id="S" symbol="S" equals="CG" name="Strong"/>
      <letter id="Y" symbol="Y" equals="CT" name="Pyrimidine"/>
      <letter id="K" symbol="K" equals="GT" name="Keto"/>
    </alphabet>
    <strands>both</strands>
    <background from="--query--" A="0.25" C="0.25" G="0.25" T="0.25"/>
    <host>8a2a5c3a2cc7</host>
    <when>Fri Sep  6 08:43:03 2024</when>
  </model>
  <query_dbs>
    <db source="/data/doc-rev/GM128/result_motif_pr/motifs_pr87.txt" name="motifs_pr87.txt" loaded="112" excluded="0" last_mod_date="Fri Aug 30 14:38:04 2024"/>
  </query_dbs>
  <target_dbs>
    <db source="/data/doc-rev/HOCOMOCOv11_full_HUMAN_mono_meme_format.meme" name="HOCOMOCOv11_full_HUMAN_mono_meme_format" loaded="769" excluded="0" last_mod_date="Fri Jan 12 11:21:36 2024"/>
  </target_dbs>
  <queries>
    <motif db="0" id="M0" alt="O0" length="40" nsites="8" evalue="1.3e-003">
      <pos A="0.332304" C="0.496914" G="0.167696" T="0.00308642"/>
      <pos A="0.332304" C="0.332304" G="0.167696" T="0.167696"/>
      <pos A="0.167696" C="0.332304" G="0.496914" T="0.00308642"/>
      <pos A="0.332304" C="0.167696" G="0.332304" T="0.167696"/>
      <pos A="0.332304" C="0.167696" G="0.00308642" T="0.496914"/>
      <pos A="0.00308642" C="0.332304" G="0.332304" T="0.332304"/>
      <pos A="0.332304" C="0.332304" G="0.167696" T="0.167696"/>
      <pos A="0.332304" C="0.167696" G="0.332304" T="0.167696"/>
      <pos A="0.167696" C="0.167696" G="0.496914" T="0.167696"/>
      <pos A="0.00308642" C="0.00308642" G="0.332304" T="0.661523"/>
      <pos A="0.167696" C="0.167696" G="0.167696" T="0.496914"/>
      <pos A="0.167696" C="0.496914" G="0.332304" T="0.00308642"/>
      <pos A="0.167696" C="0.332304" G="0.496914" T="0.00308642"/>
      <pos A="0.332304" C="0.167696" G="0.332304" T="0.167696"/>
      <pos A="0.167696" C="0.332304" G="0.332304" T="0.167696"/>
      <pos A="0.496914" C="0.00308642" G="0.332304" T="0.167696"/>
      <pos A="0.332304" C="0.00308642" G="0.332304" T="0.332304"/>
      <pos A="0.00308642" C="0.496914" G="0.167696" T="0.332304"/>
      <pos A="0.332304" C="0.332304" G="0.00308642" T="0.332304"/>
      <pos A="0.496914" C="0.332304" G="0.00308642" T="0.167696"/>
      <pos A="0.167696" C="0.332304" G="0.332304" T="0.167696"/>
      <pos A="0.00308642" C="0.167696" G="0.661523" T="0.167696"/>
      <pos A="0.496914" C="0.167696" G="0.167696" T="0.167696"/>
      <pos A="0.00308642" C="0.332304" G="0.661523" T="0.00308642"/>
      <pos A="0.00308642" C="0.167696" G="0.661523" T="0.167696"/>
      <pos A="0.00308642" C="0.496914" G="0.00308642" T="0.496914"/>
      <pos A="0.332304" C="0.332304" G="0.167696" T="0.167696"/>
      <pos A="0.496914" C="0.00308642" G="0.332304" T="0.167696"/>
      <pos A="0.167696" C="0.332304" G="0.00308642" T="0.496914"/>
      <pos A="0.00308642" C="0.00308642" G="0.661523" T="0.332304"/>
      <pos A="0.332304" C="0.332304" G="0.332304" T="0.00308642"/>
      <pos A="0.167696" C="0.332304" G="0.167696" T="0.332304"/>
      <pos A="0.00308642" C="0.496914" G="0.496914" T="0.00308642"/>
      <pos A="0.332304" C="0.496914" G="0.00308642" T="0.167696"/>
      <pos A="0.167696" C="0.332304" G="0.496914" T="0.00308642"/>
      <pos A="0.826131" C="0.167696" G="0.00308642" T="0.00308642"/>
      <pos A="0.332304" C="0.00308642" G="0.496914" T="0.167696"/>
      <pos A="0.00308642" C="0.167696" G="0.661523" T="0.167696"/>
      <pos A="0.00308642" C="0.167696" G="0.332304" T="0.496914"/>
      <pos A="0.661523" C="0.00308642" G="0.00308642" T="0.332304"/>
    </motif>
    <motif db="0" id="M1" alt="O1" length="40" nsites="8" evalue="1.3e-003">
      <pos A="0.0550686" C="0.418941" G="0.159032" T="0.366959"/>
      <pos A="0.262996" C="0.262996" G="0.10705" T="0.366959"/>
      <pos A="0.262996" C="0.10705" G="0.211013" T="0.418941"/>
      <pos A="0.211013" C="0.522905" G="0.159032" T="0.10705"/>
      <pos A="0.10705" C="0.626868" G="0.0550686" T="0.211013"/>
      <pos A="0.159032" C="0.00308642" G="0.211013" T="0.626868"/>
      <pos A="0.0550686" C="0.418941" G="0.418941" T="0.10705"/>
      <pos A="0.00308642" C="0.470922" G="0.159032" T="0.366959"/>
      <pos A="0.00308642" C="0.574886" G="0.262996" T="0.159032"/>
      <pos A="0.418941" C="0.366959" G="0.211013" T="0.00308642"/>
      <pos A="0.314977" C="0.159032" G="0.159032" T="0.366959"/>
      <pos A="0.314977" C="0.314977" G="0.314977" T="0.0550686"/>
      <pos A="0.314977" C="0.522905" G="0.0550686" T="0.10705"/>
      <pos A="0.262996" C="0.211013" G="0.470922" T="0.0550686"/>
      <pos A="0.0550686" C="0.470922" G="0.366959" T="0.10705"/>
      <pos A="0.574886" C="0.262996" G="0.0550686" T="0.10705"/>
      <pos A="0.00308642" C="0.262996" G="0.314977" T="0.418941"/>
      <pos A="0.10705" C="0.314977" G="0.10705" T="0.470922"/>
      <pos A="0.159032" C="0.211013" G="0.522905" T="0.10705"/>
      <pos A="0.159032" C="0.366959" G="0.314977" T="0.159032"/>
      <pos A="0.522905" C="0.262996" G="0.159032" T="0.0550686"/>
      <pos A="0.262996" C="0.0550686" G="0.262996" T="0.418941"/>
      <pos A="0.0550686" C="0.418941" G="0.211013" T="0.314977"/>
      <pos A="0.159032" C="0.211013" G="0.159032" T="0.470922"/>
      <pos A="0.0550686" C="0.262996" G="0.522905" T="0.159032"/>
      <pos A="0.159032" C="0.314977" G="0.418941" T="0.10705"/>
      <pos A="0.262996" C="0.418941" G="0.159032" T="0.159032"/>
      <pos A="0.10705" C="0.366959" G="0.522905" T="0.00308642"/>
      <pos A="0.262996" C="0.522905" G="0.0550686" T="0.159032"/>
      <pos A="0.470922" C="0.159032" G="0.314977" T="0.0550686"/>
      <pos A="0.159032" C="0.366959" G="0.0550686" T="0.418941"/>
      <pos A="0.10705" C="0.314977" G="0.470922" T="0.10705"/>
      <pos A="0.211013" C="0.418941" G="0.314977" T="0.0550686"/>
      <pos A="0.366959" C="0.262996" G="0.10705" T="0.262996"/>
      <pos A="0.00308642" C="0.314977" G="0.522905" T="0.159032"/>
      <pos A="0.10705" C="0.262996" G="0.159032" T="0.470922"/>
      <pos A="0.211013" C="0.574886" G="0.211013" T="0.00308642"/>
      <pos A="0.00308642" C="0.67885" G="0.10705" T="0.211013"/>
      <pos A="0.10705" C="0.0550686" G="0.314977" T="0.522905"/>
      <pos A="0.159032" C="0.262996" G="0.314977" T="0.262996"/>
    </motif>
    <motif db="0" id="M10" alt="O10" length="40" nsites="8" evalue="1.3e-003">
      <pos A="0.266461" C="0.134773" G="0.0689304" T="0.529835"/>
      <pos A="0.134773" C="0.595679" G="0.0689304" T="0.200617"/>
      <pos A="0.332304" C="0.200617" G="0.134773" T="0.332304"/>
      <pos A="0.0689304" C="0.332304" G="0.00308642" T="0.595679"/>
      <pos A="0.00308642" C="0.0689304" G="0.398148" T="0.529835"/>
      <pos A="0.398148" C="0.00308642" G="0.266461" T="0.332304"/>
      <pos A="0.266461" C="0.266461" G="0.200617" T="0.266461"/>
      <pos A="0.200617" C="0.200617" G="0.463992" T="0.134773"/>
      <pos A="0.200617" C="0.0689304" G="0.332304" T="0.398148"/>
      <pos A="0.200617" C="0.266461" G="0.332304" T="0.200617"/>
      <pos A="0.332304" C="0.0689304" G="0.200617" T="0.398148"/>
      <pos A="0.200617" C="0.332304" G="0.134773" T="0.332304"/>
      <pos A="0.134773" C="0.398148" G="0.134773" T="0.332304"/>
      <pos A="0.200617" C="0.332304" G="0.398148" T="0.0689304"/>
      <pos A="0.266461" C="0.332304" G="0.134773" T="0.266461"/>
      <pos A="0.529835" C="0.266461" G="0.0689304" T="0.134773"/>
      <pos A="0.332304" C="0.200617" G="0.200617" T="0.266461"/>
      <pos A="0.0689304" C="0.529835" G="0.200617" T="0.200617"/>
      <pos A="0.00308642" C="0.463992" G="0.00308642" T="0.529835"/>
      <pos A="0.0689304" C="0.463992" G="0.134773" T="0.332304"/>
      <pos A="0.200617" C="0.398148" G="0.134773" T="0.266461"/>
      <pos A="0.200617" C="0.398148" G="0.0689304" T="0.332304"/>
      <pos A="0.134773" C="0.332304" G="0.529835" T="0.00308642"/>
      <pos A="0.398148" C="0.00308642" G="0.0689304" T="0.529835"/>
      <pos A="0.0689304" C="0.0689304" G="0.266461" T="0.595679"/>
      <pos A="0.398148" C="0.200617" G="0.134773" T="0.266461"/>
      <pos A="0.0689304" C="0.00308642" G="0.595679" T="0.332304"/>
      <pos A="0.529835" C="0.0689304" G="0.134773" T="0.266461"/>
      <pos A="0.595679" C="0.266461" G="0.0689304" T="0.0689304"/>
      <pos A="0.200617" C="0.200617" G="0.200617" T="0.398148"/>
      <pos A="0.266461" C="0.00308642" G="0.529835" T="0.200617"/>
      <pos A="0.0689304" C="0.0689304" G="0.529835" T="0.332304"/>
      <pos A="0.0689304" C="0.266461" G="0.529835" T="0.134773"/>
      <pos A="0.398148" C="0.00308642" G="0.266461" T="0.332304"/>
      <pos A="0.398148" C="0.0689304" G="0.266461" T="0.266461"/>
      <pos A="0.398148" C="0.332304" G="0.0689304" T="0.200617"/>
      <pos A="0.332304" C="0.266461" G="0.134773" T="0.266461"/>
      <pos A="0.0689304" C="0.200617" G="0.00308642" T="0.727366"/>
      <pos A="0.134773" C="0.463992" G="0.0689304" T="0.332304"/>
      <pos A="0.332304" C="0.595679" G="0.00308642" T="0.0689304"/>
    </motif>
    <motif db="0" id="M100" alt="O100" length="40" nsites="8" evalue="1.3e-003">
      <pos A="0.0668059" C="0.385404" G="0.512843" T="0.0349462"/>
      <pos A="0.289825" C="0.0986657" G="0.385404" T="0.226105"/>
      <pos A="0.0668059" C="0.512843" G="0.289825" T="0.130525"/>
      <pos A="0.194245" C="0.130525" G="0.130525" T="0.544703"/>
      <pos A="0.194245" C="0.257965" G="0.449124" T="0.0986657"/>
      <pos A="0.00308642" C="0.226105" G="0.544703" T="0.226105"/>
      <pos A="0.162385" C="0.289825" G="0.289825" T="0.257965"/>
      <pos A="0.353545" C="0.480984" G="0.00308642" T="0.162385"/>
      <pos A="0.194245" C="0.226105" G="0.321685" T="0.257965"/>
      <pos A="0.162385" C="0.0349462" G="0.608423" T="0.194245"/>
      <pos A="0.353545" C="0.162385" G="0.289825" T="0.194245"/>
      <pos A="0.130525" C="0.257965" G="0.353545" T="0.257965"/>
      <pos A="0.194245" C="0.608423" G="0.130525" T="0.0668059"/>
      <pos A="0.321685" C="0.321685" G="0.289825" T="0.0668059"/>
      <pos A="0.00308642" C="0.289825" G="0.449124" T="0.257965"/>
      <pos A="0.00308642" C="0.417264" G="0.353545" T="0.226105"/>
      <pos A="0.289825" C="0.257965" G="0.162385" T="0.289825"/>
      <pos A="0.226105" C="0.162385" G="0.0349462" T="0.576563"/>
      <pos A="0.0349462" C="0.226105" G="0.672142" T="0.0668059"/>
      <pos A="0.130525" C="0.449124" G="0.130525" T="0.289825"/>
      <pos A="0.289825" C="0.353545" G="0.321685" T="0.0349462"/>
      <pos A="0.226105" C="0.321685" G="0.417264" T="0.0349462"/>
      <pos A="0.162385" C="0.480984" G="0.226105" T="0.130525"/>
      <pos A="0.449124" C="0.226105" G="0.0668059" T="0.257965"/>
      <pos A="0.130525" C="0.289825" G="0.417264" T="0.162385"/>
      <pos A="0.321685" C="0.449124" G="0.130525" T="0.0986657"/>
      <pos A="0.257965" C="0.0668059" G="0.480984" T="0.194245"/>
      <pos A="0.00308642" C="0.449124" G="0.321685" T="0.226105"/>
      <pos A="0.0986657" C="0.417264" G="0.226105" T="0.257965"/>
      <pos A="0.194245" C="0.226105" G="0.353545" T="0.226105"/>
      <pos A="0.0986657" C="0.480984" G="0.130525" T="0.289825"/>
      <pos A="0.194245" C="0.226105" G="0.257965" T="0.321685"/>
      <pos A="0.162385" C="0.194245" G="0.257965" T="0.385404"/>
      <pos A="0.194245" C="0.385404" G="0.194245" T="0.226105"/>
      <pos A="0.321685" C="0.449124" G="0.194245" T="0.0349462"/>
      <pos A="0.257965" C="0.289825" G="0.321685" T="0.130525"/>
      <pos A="0.130525" C="0.480984" G="0.257965" T="0.130525"/>
      <pos A="0.512843" C="0.0986657" G="0.0986657" T="0.289825"/>
      <pos A="0.289825" C="0.449124" G="0.0668059" T="0.194245"/>
      <pos A="0.162385" C="0.257965" G="0.417264" T="0.162385"/>
    </motif>
    <motif db="0" id="M101" alt="O101" length="40" nsites="8" evalue="1.3e-003">
      <pos A="0.00308642" C="0.79321" G="0.200617" T="0.00308642"/>
      <pos A="0.00308642" C="0.200617" G="0.200617" T="0.595679"/>
      <pos A="0.398148" C="0.200617" G="0.00308642" T="0.398148"/>
      <pos A="0.200617" C="0.200617" G="0.200617" T="0.398148"/>
      <pos A="0.200617" C="0.595679" G="0.200617" T="0.00308642"/>
      <pos A="0.398148" C="0.200617" G="0.00308642" T="0.398148"/>
      <pos A="0.00308642" C="0.79321" G="0.200617" T="0.00308642"/>
      <pos A="0.398148" C="0.00308642" G="0.00308642" T="0.595679"/>
      <pos A="0.200617" C="0.398148" G="0.00308642" T="0.398148"/>
      <pos A="0.00308642" C="0.595679" G="0.200617" T="0.200617"/>
      <pos A="0.595679" C="0.00308642" G="0.200617" T="0.200617"/>
      <pos A="0.00308642" C="0.595679" G="0.398148" T="0.00308642"/>
      <pos A="0.00308642" C="0.200617" G="0.398148" T="0.398148"/>
      <pos A="0.200617" C="0.00308642" G="0.79321" T="0.00308642"/>
      <pos A="0.00308642" C="0.398148" G="0.398148" T="0.200617"/>
      <pos A="0.200617" C="0.79321" G="0.00308642" T="0.00308642"/>
      <pos A="0.00308642" C="0.990741" G="0.00308642" T="0.00308642"/>
      <pos A="0.00308642" C="0.200617" G="0.79321" T="0.00308642"/>
      <pos A="0.00308642" C="0.200617" G="0.595679" T="0.200617"/>
      <pos A="0.200617" C="0.200617" G="0.595679" T="0.00308642"/>
      <pos A="0.398148" C="0.595679" G="0.00308642" T="0.00308642"/>
      <pos A="0.398148" C="0.00308642" G="0.595679" T="0.00308642"/>
      <pos A="0.200617" C="0.200617" G="0.398148" T="0.200617"/>
      <pos A="0.00308642" C="0.00308642" G="0.990741" T="0.00308642"/>
      <pos A="0.00308642" C="0.200617" G="0.595679" T="0.200617"/>
      <pos A="0.00308642" C="0.200617" G="0.398148" T="0.398148"/>
      <pos A="0.00308642" C="0.398148" G="0.595679" T="0.00308642"/>
      <pos A="0.00308642" C="0.398148" G="0.398148" T="0.200617"/>
      <pos A="0.00308642" C="0.398148" G="0.595679" T="0.00308642"/>
      <pos A="0.398148" C="0.595679" G="0.00308642" T="0.00308642"/>
      <pos A="0.00308642" C="0.200617" G="0.79321" T="0.00308642"/>
      <pos A="0.00308642" C="0.200617" G="0.79321" T="0.00308642"/>
      <pos A="0.00308642" C="0.398148" G="0.595679" T="0.00308642"/>
      <pos A="0.200617" C="0.200617" G="0.398148" T="0.200617"/>
      <pos A="0.200617" C="0.595679" G="0.00308642" T="0.200617"/>
      <pos A="0.398148" C="0.200617" G="0.00308642" T="0.398148"/>
      <pos A="0.00308642" C="0.00308642" G="0.398148" T="0.595679"/>
      <pos A="0.200617" C="0.00308642" G="0.595679" T="0.200617"/>
      <pos A="0.595679" C="0.00308642" G="0.200617" T="0.200617"/>
      <pos A="0.00308642" C="0.200617" G="0.79321" T="0.00308642"/>
    </motif>
    <motif db="0" id="M102" alt="O102" length="40" nsites="8" evalue="1.3e-003">
      <pos A="0.227766" C="0.246489" G="0.269893" T="0.255851"/>
      <pos A="0.152873" C="0.41968" G="0.344787" T="0.0826607"/>
      <pos A="0.42436" C="0.274575" G="0.0967032" T="0.204361"/>
      <pos A="0.176277" C="0.293298" G="0.274575" T="0.255851"/>
      <pos A="0.30266" C="0.0779793" G="0.185639" T="0.433722"/>
      <pos A="0.0873412" C="0.25117" G="0.204361" T="0.457127"/>
      <pos A="0.176277" C="0.171596" G="0.279255" T="0.372872"/>
      <pos A="0.377553" C="0.185639" G="0.265213" T="0.171596"/>
      <pos A="0.223085" C="0.260532" G="0.246489" T="0.269893"/>
      <pos A="0.30734" C="0.321383" G="0.166916" T="0.204361"/>
      <pos A="0.326063" C="0.312021" G="0.180958" T="0.180958"/>
      <pos A="0.260532" C="0.25117" G="0.274575" T="0.213723"/>
      <pos A="0.180958" C="0.246489" G="0.232446" T="0.340106"/>
      <pos A="0.223085" C="0.223085" G="0.255851" T="0.297978"/>
      <pos A="0.190319" C="0.279255" G="0.391595" T="0.138831"/>
      <pos A="0.185639" C="0.382233" G="0.232446" T="0.199681"/>
      <pos A="0.293298" C="0.218404" G="0.0920217" T="0.396276"/>
      <pos A="0.0967032" C="0.354148" G="0.316702" T="0.232446"/>
      <pos A="0.204361" C="0.283936" G="0.316702" T="0.195"/>
      <pos A="0.209043" C="0.391595" G="0.185639" T="0.213723"/>
      <pos A="0.232446" C="0.30266" G="0.265213" T="0.199681"/>
      <pos A="0.180958" C="0.190319" G="0.410318" T="0.218404"/>
      <pos A="0.274575" C="0.241808" G="0.232446" T="0.25117"/>
      <pos A="0.316702" C="0.157554" G="0.0732988" T="0.452445"/>
      <pos A="0.312021" C="0.134149" G="0.269893" T="0.283936"/>
      <pos A="0.293298" C="0.213723" G="0.283936" T="0.209043"/>
      <pos A="0.25117" C="0.0967032" G="0.368191" T="0.283936"/>
      <pos A="0.265213" C="0.297978" G="0.227766" T="0.209043"/>
      <pos A="0.190319" C="0.279255" G="0.330745" T="0.199681"/>
      <pos A="0.223085" C="0.260532" G="0.279255" T="0.237128"/>
      <pos A="0.204361" C="0.260532" G="0.30734" T="0.227766"/>
      <pos A="0.218404" C="0.312021" G="0.260532" T="0.209043"/>
      <pos A="0.35883" C="0.246489" G="0.180958" T="0.213723"/>
      <pos A="0.195" C="0.35883" G="0.269893" T="0.176277"/>
      <pos A="0.199681" C="0.190319" G="0.25117" T="0.35883"/>
      <pos A="0.269893" C="0.241808" G="0.246489" T="0.241808"/>
      <pos A="0.35883" C="0.274575" G="0.199681" T="0.166916"/>
      <pos A="0.204361" C="0.152873" G="0.246489" T="0.396276"/>
      <pos A="0.0779793" C="0.246489" G="0.443084" T="0.232446"/>
      <pos A="0.101384" C="0.349468" G="0.283936" T="0.265213"/>
    </motif>
    <motif db="0" id="M103" alt="O103" length="40" nsites="8" evalue="1.3e-003">
      <pos A="0.332304" C="0.332304" G="0.332304" T="0.00308642"/>
      <pos A="0.00308642" C="0.496914" G="0.496914" T="0.00308642"/>
      <pos A="0.167696" C="0.167696" G="0.496914" T="0.167696"/>
      <pos A="0.00308642" C="0.00308642" G="0.826131" T="0.167696"/>
      <pos A="0.00308642" C="0.661523" G="0.332304" T="0.00308642"/>
      <pos A="0.167696" C="0.00308642" G="0.00308642" T="0.826131"/>
      <pos A="0.167696" C="0.496914" G="0.332304" T="0.00308642"/>
      <pos A="0.496914" C="0.167696" G="0.00308642" T="0.332304"/>
      <pos A="0.496914" C="0.00308642" G="0.167696" T="0.332304"/>
      <pos A="0.167696" C="0.00308642" G="0.496914" T="0.332304"/>
      <pos A="0.496914" C="0.00308642" G="0.496914" T="0.00308642"/>
      <pos A="0.167696" C="0.496914" G="0.00308642" T="0.332304"/>
      <pos A="0.167696" C="0.661523" G="0.00308642" T="0.167696"/>
      <pos A="0.167696" C="0.496914" G="0.332304" T="0.00308642"/>
      <pos A="0.00308642" C="0.332304" G="0.167696" T="0.496914"/>
      <pos A="0.00308642" C="0.496914" G="0.496914" T="0.00308642"/>
      <pos A="0.332304" C="0.00308642" G="0.496914" T="0.167696"/>
      <pos A="0.332304" C="0.167696" G="0.332304" T="0.167696"/>
      <pos A="0.167696" C="0.332304" G="0.496914" T="0.00308642"/>
      <pos A="0.167696" C="0.332304" G="0.332304" T="0.167696"/>
      <pos A="0.167696" C="0.496914" G="0.332304" T="0.00308642"/>
      <pos A="0.167696" C="0.167696" G="0.661523" T="0.00308642"/>
      <pos A="0.826131" C="0.00308642" G="0.167696" T="0.00308642"/>
      <pos A="0.332304" C="0.00308642" G="0.332304" T="0.332304"/>
      <pos A="0.00308642" C="0.167696" G="0.496914" T="0.332304"/>
      <pos A="0.00308642" C="0.00308642" G="0.826131" T="0.167696"/>
      <pos A="0.332304" C="0.496914" G="0.167696" T="0.00308642"/>
      <pos A="0.332304" C="0.167696" G="0.496914" T="0.00308642"/>
      <pos A="0.00308642" C="0.661523" G="0.167696" T="0.167696"/>
      <pos A="0.167696" C="0.00308642" G="0.496914" T="0.332304"/>
      <pos A="0.00308642" C="0.167696" G="0.826131" T="0.00308642"/>
      <pos A="0.00308642" C="0.496914" G="0.167696" T="0.332304"/>
      <pos A="0.167696" C="0.00308642" G="0.826131" T="0.00308642"/>
      <pos A="0.00308642" C="0.661523" G="0.167696" T="0.167696"/>
      <pos A="0.661523" C="0.00308642" G="0.167696" T="0.167696"/>
      <pos A="0.167696" C="0.332304" G="0.00308642" T="0.496914"/>
      <pos A="0.167696" C="0.661523" G="0.167696" T="0.00308642"/>
      <pos A="0.332304" C="0.00308642" G="0.661523" T="0.00308642"/>
      <pos A="0.00308642" C="0.167696" G="0.167696" T="0.661523"/>
      <pos A="0.00308642" C="0.00308642" G="0.990741" T="0.00308642"/>
    </motif>
    <motif db="0" id="M105" alt="O105" length="40" nsites="8" evalue="1.3e-003">
      <pos A="0.00308642" C="0.30698" G="0.458926" T="0.231006"/>
      <pos A="0.155033" C="0.155033" G="0.30698" T="0.382953"/>
      <pos A="0.534901" C="0.00308642" G="0.231006" T="0.231006"/>
      <pos A="0.30698" C="0.382953" G="0.0790598" T="0.231006"/>
      <pos A="0.00308642" C="0.534901" G="0.30698" T="0.155033"/>
      <pos A="0.00308642" C="0.231006" G="0.762821" T="0.00308642"/>
      <pos A="0.155033" C="0.458926" G="0.382953" T="0.00308642"/>
      <pos A="0.155033" C="0.00308642" G="0.762821" T="0.0790598"/>
      <pos A="0.231006" C="0.0790598" G="0.231006" T="0.458926"/>
      <pos A="0.382953" C="0.610874" G="0.00308642" T="0.00308642"/>
      <pos A="0.0790598" C="0.155033" G="0.382953" T="0.382953"/>
      <pos A="0.30698" C="0.231006" G="0.155033" T="0.30698"/>
      <pos A="0.0790598" C="0.534901" G="0.30698" T="0.0790598"/>
      <pos A="0.0790598" C="0.0790598" G="0.610874" T="0.231006"/>
      <pos A="0.30698" C="0.534901" G="0.00308642" T="0.155033"/>
      <pos A="0.382953" C="0.382953" G="0.0790598" T="0.155033"/>
      <pos A="0.00308642" C="0.0790598" G="0.610874" T="0.30698"/>
      <pos A="0.534901" C="0.155033" G="0.0790598" T="0.231006"/>
      <pos A="0.231006" C="0.155033" G="0.458926" T="0.155033"/>
      <pos A="0.0790598" C="0.458926" G="0.458926" T="0.00308642"/>
      <pos A="0.30698" C="0.155033" G="0.382953" T="0.155033"/>
      <pos A="0.382953" C="0.155033" G="0.458926" T="0.00308642"/>
      <pos A="0.0790598" C="0.686847" G="0.231006" T="0.00308642"/>
      <pos A="0.382953" C="0.30698" G="0.155033" T="0.155033"/>
      <pos A="0.382953" C="0.0790598" G="0.30698" T="0.231006"/>
      <pos A="0.155033" C="0.155033" G="0.231006" T="0.458926"/>
      <pos A="0.00308642" C="0.382953" G="0.610874" T="0.00308642"/>
      <pos A="0.00308642" C="0.231006" G="0.458926" T="0.30698"/>
      <pos A="0.155033" C="0.231006" G="0.610874" T="0.00308642"/>
      <pos A="0.686847" C="0.231006" G="0.0790598" T="0.00308642"/>
      <pos A="0.30698" C="0.231006" G="0.0790598" T="0.382953"/>
      <pos A="0.00308642" C="0.686847" G="0.155033" T="0.155033"/>
      <pos A="0.0790598" C="0.0790598" G="0.762821" T="0.0790598"/>
      <pos A="0.0790598" C="0.30698" G="0.30698" T="0.30698"/>
      <pos A="0.382953" C="0.231006" G="0.155033" T="0.231006"/>
      <pos A="0.00308642" C="0.155033" G="0.610874" T="0.231006"/>
      <pos A="0.0790598" C="0.458926" G="0.231006" T="0.231006"/>
      <pos A="0.30698" C="0.458926" G="0.231006" T="0.00308642"/>
      <pos A="0.155033" C="0.30698" G="0.30698" T="0.231006"/>
      <pos A="0.155033" C="0.686847" G="0.00308642" T="0.155033"/>
    </motif>
    <motif db="0" id="M106" alt="O106" length="40" nsites="8" evalue="1.3e-003">
      <pos A="0.237128" C="0.176277" G="0.340106" T="0.246489"/>
      <pos A="0.134149" C="0.255851" G="0.246489" T="0.36351"/>
      <pos A="0.269893" C="0.415" G="0.185639" T="0.129469"/>
      <pos A="0.288617" C="0.260532" G="0.124788" T="0.326063"/>
      <pos A="0.340106" C="0.0967032" G="0.260532" T="0.30266"/>
      <pos A="0.269893" C="0.204361" G="0.223085" T="0.30266"/>
      <pos A="0.241808" C="0.326063" G="0.223085" T="0.209043"/>
      <pos A="0.312021" C="0.35883" G="0.190319" T="0.138831"/>
      <pos A="0.143511" C="0.152873" G="0.166916" T="0.5367"/>
      <pos A="0.180958" C="0.316702" G="0.274575" T="0.227766"/>
      <pos A="0.35883" C="0.241808" G="0.176277" T="0.223085"/>
      <pos A="0.288617" C="0.204361" G="0.344787" T="0.162234"/>
      <pos A="0.288617" C="0.213723" G="0.279255" T="0.218404"/>
      <pos A="0.386915" C="0.162234" G="0.232446" T="0.218404"/>
      <pos A="0.195" C="0.265213" G="0.372872" T="0.166916"/>
      <pos A="0.326063" C="0.391595" G="0.213723" T="0.0686183"/>
      <pos A="0.218404" C="0.185639" G="0.241808" T="0.354148"/>
      <pos A="0.213723" C="0.138831" G="0.260532" T="0.386915"/>
      <pos A="0.138831" C="0.255851" G="0.344787" T="0.260532"/>
      <pos A="0.227766" C="0.321383" G="0.260532" T="0.190319"/>
      <pos A="0.190319" C="0.382233" G="0.269893" T="0.157554"/>
      <pos A="0.237128" C="0.372872" G="0.143511" T="0.246489"/>
      <pos A="0.176277" C="0.162234" G="0.293298" T="0.368191"/>
      <pos A="0.138831" C="0.232446" G="0.218404" T="0.410318"/>
      <pos A="0.25117" C="0.241808" G="0.35883" T="0.148192"/>
      <pos A="0.279255" C="0.218404" G="0.246489" T="0.255851"/>
      <pos A="0.162234" C="0.396276" G="0.312021" T="0.129469"/>
      <pos A="0.297978" C="0.368191" G="0.171596" T="0.162234"/>
      <pos A="0.241808" C="0.176277" G="0.25117" T="0.330745"/>
      <pos A="0.199681" C="0.195" G="0.293298" T="0.312021"/>
      <pos A="0.265213" C="0.157554" G="0.223085" T="0.354148"/>
      <pos A="0.321383" C="0.185639" G="0.0967032" T="0.396276"/>
      <pos A="0.246489" C="0.293298" G="0.260532" T="0.199681"/>
      <pos A="0.218404" C="0.321383" G="0.209043" T="0.25117"/>
      <pos A="0.0545758" C="0.274575" G="0.391595" T="0.279255"/>
      <pos A="0.274575" C="0.340106" G="0.176277" T="0.209043"/>
      <pos A="0.157554" C="0.190319" G="0.405638" T="0.246489"/>
      <pos A="0.279255" C="0.246489" G="0.223085" T="0.25117"/>
      <pos A="0.120107" C="0.326063" G="0.269893" T="0.283936"/>
      <pos A="0.386915" C="0.124788" G="0.312021" T="0.176277"/>
    </motif>
    <motif db="0" id="M107" alt="O107" length="40" nsites="8" evalue="1.3e-003">
      <pos A="0.197379" C="0.164997" G="0.164997" T="0.472627"/>
      <pos A="0.100233" C="0.35929" G="0.326908" T="0.21357"/>
      <pos A="0.245953" C="0.424054" G="0.164997" T="0.164997"/>
      <pos A="0.262143" C="0.245953" G="0.37548" T="0.116424"/>
      <pos A="0.116424" C="0.0840415" G="0.456436" T="0.343098"/>
      <pos A="0.21357" C="0.37548" G="0.0354686" T="0.37548"/>
      <pos A="0.100233" C="0.278335" G="0.37548" T="0.245953"/>
      <pos A="0.00308642" C="0.245953" G="0.326908" T="0.424054"/>
      <pos A="0.132615" C="0.310716" G="0.278335" T="0.278335"/>
      <pos A="0.278335" C="0.197379" G="0.262143" T="0.262143"/>
      <pos A="0.148806" C="0.197379" G="0.294525" T="0.35929"/>
      <pos A="0.488818" C="0.100233" G="0.229761" T="0.181188"/>
      <pos A="0.0840415" C="0.37548" G="0.326908" T="0.21357"/>
      <pos A="0.310716" C="0.35929" G="0.148806" T="0.181188"/>
      <pos A="0.424054" C="0.21357" G="0.229761" T="0.132615"/>
      <pos A="0.262143" C="0.197379" G="0.197379" T="0.343098"/>
      <pos A="0.197379" C="0.245953" G="0.197379" T="0.35929"/>
      <pos A="0.100233" C="0.537392" G="0.181188" T="0.181188"/>
      <pos A="0.0678509" C="0.35929" G="0.278335" T="0.294525"/>
      <pos A="0.00308642" C="0.391672" G="0.505009" T="0.100233"/>
      <pos A="0.229761" C="0.35929" G="0.0516593" T="0.35929"/>
      <pos A="0.0516593" C="0.197379" G="0.505009" T="0.245953"/>
      <pos A="0.164997" C="0.326908" G="0.278335" T="0.229761"/>
      <pos A="0.132615" C="0.310716" G="0.181188" T="0.37548"/>
      <pos A="0.197379" C="0.197379" G="0.310716" T="0.294525"/>
      <pos A="0.294525" C="0.278335" G="0.229761" T="0.197379"/>
      <pos A="0.164997" C="0.310716" G="0.245953" T="0.278335"/>
      <pos A="0.116424" C="0.229761" G="0.424054" T="0.229761"/>
      <pos A="0.310716" C="0.164997" G="0.262143" T="0.262143"/>
      <pos A="0.21357" C="0.0678509" G="0.5212" T="0.197379"/>
      <pos A="0.245953" C="0.294525" G="0.262143" T="0.197379"/>
      <pos A="0.100233" C="0.440245" G="0.278335" T="0.181188"/>
      <pos A="0.326908" C="0.391672" G="0.21357" T="0.0678509"/>
      <pos A="0.35929" C="0.181188" G="0.310716" T="0.148806"/>
      <pos A="0.148806" C="0.181188" G="0.294525" T="0.37548"/>
      <pos A="0.424054" C="0.35929" G="0.164997" T="0.0516593"/>
      <pos A="0.456436" C="0.326908" G="0.164997" T="0.0516593"/>
      <pos A="0.424054" C="0.164997" G="0.278335" T="0.132615"/>
      <pos A="0.310716" C="0.229761" G="0.391672" T="0.0678509"/>
      <pos A="0.148806" C="0.019277" G="0.37548" T="0.456436"/>
    </motif>
    <motif db="0" id="M108" alt="O108" length="40" nsites="8" evalue="1.3e-003">
      <pos A="0.167696" C="0.134773" G="0.266461" T="0.43107"/>
      <pos A="0.299383" C="0.167696" G="0.365227" T="0.167696"/>
      <pos A="0.101852" C="0.398148" G="0.134773" T="0.365227"/>
      <pos A="0.167696" C="0.233539" G="0.398148" T="0.200617"/>
      <pos A="0.167696" C="0.496914" G="0.299383" T="0.0360079"/>
      <pos A="0.299383" C="0.134773" G="0.266461" T="0.299383"/>
      <pos A="0.562758" C="0.00308642" G="0.101852" T="0.332304"/>
      <pos A="0.43107" C="0.200617" G="0.299383" T="0.0689304"/>
      <pos A="0.101852" C="0.365227" G="0.299383" T="0.233539"/>
      <pos A="0.167696" C="0.200617" G="0.529835" T="0.101852"/>
      <pos A="0.200617" C="0.167696" G="0.463992" T="0.167696"/>
      <pos A="0.167696" C="0.398148" G="0.299383" T="0.134773"/>
      <pos A="0.134773" C="0.595679" G="0.200617" T="0.0689304"/>
      <pos A="0.332304" C="0.332304" G="0.332304" T="0.00308642"/>
      <pos A="0.101852" C="0.365227" G="0.398148" T="0.134773"/>
      <pos A="0.299383" C="0.0689304" G="0.463992" T="0.167696"/>
      <pos A="0.233539" C="0.0689304" G="0.562758" T="0.134773"/>
      <pos A="0.134773" C="0.332304" G="0.167696" T="0.365227"/>
      <pos A="0.134773" C="0.233539" G="0.233539" T="0.398148"/>
      <pos A="0.200617" C="0.134773" G="0.233539" T="0.43107"/>
      <pos A="0.266461" C="0.299383" G="0.200617" T="0.233539"/>
      <pos A="0.233539" C="0.332304" G="0.266461" T="0.167696"/>
      <pos A="0.101852" C="0.233539" G="0.463992" T="0.200617"/>
      <pos A="0.0689304" C="0.463992" G="0.332304" T="0.134773"/>
      <pos A="0.727366" C="0.101852" G="0.101852" T="0.0689304"/>
      <pos A="0.101852" C="0.233539" G="0.43107" T="0.233539"/>
      <pos A="0.00308642" C="0.365227" G="0.43107" T="0.200617"/>
      <pos A="0.0360079" C="0.43107" G="0.463992" T="0.0689304"/>
      <pos A="0.398148" C="0.332304" G="0.200617" T="0.0689304"/>
      <pos A="0.134773" C="0.101852" G="0.299383" T="0.463992"/>
      <pos A="0.595679" C="0.200617" G="0.167696" T="0.0360079"/>
      <pos A="0.0689304" C="0.233539" G="0.43107" T="0.266461"/>
      <pos A="0.233539" C="0.332304" G="0.233539" T="0.200617"/>
      <pos A="0.0360079" C="0.101852" G="0.365227" T="0.496914"/>
      <pos A="0.0689304" C="0.200617" G="0.496914" T="0.233539"/>
      <pos A="0.233539" C="0.398148" G="0.0689304" T="0.299383"/>
      <pos A="0.233539" C="0.101852" G="0.463992" T="0.200617"/>
      <pos A="0.0689304" C="0.365227" G="0.496914" T="0.0689304"/>
      <pos A="0.332304" C="0.299383" G="0.233539" T="0.134773"/>
      <pos A="0.00308642" C="0.299383" G="0.6286" T="0.0689304"/>
    </motif>
    <motif db="0" id="M109" alt="O109" length="40" nsites="8" evalue="1.3e-003">
      <pos A="0.00308642" C="0.332304" G="0.332304" T="0.332304"/>
      <pos A="0.332304" C="0.332304" G="0.332304" T="0.00308642"/>
      <pos A="0.332304" C="0.00308642" G="0.00308642" T="0.661523"/>
      <pos A="0.00308642" C="0.00308642" G="0.990741" T="0.00308642"/>
      <pos A="0.00308642" C="0.332304" G="0.00308642" T="0.661523"/>
      <pos A="0.661523" C="0.00308642" G="0.00308642" T="0.332304"/>
      <pos A="0.00308642" C="0.332304" G="0.332304" T="0.332304"/>
      <pos A="0.332304" C="0.332304" G="0.332304" T="0.00308642"/>
      <pos A="0.00308642" C="0.332304" G="0.00308642" T="0.661523"/>
      <pos A="0.00308642" C="0.00308642" G="0.332304" T="0.661523"/>
      <pos A="0.00308642" C="0.00308642" G="0.990741" T="0.00308642"/>
      <pos A="0.661523" C="0.00308642" G="0.332304" T="0.00308642"/>
      <pos A="0.661523" C="0.00308642" G="0.332304" T="0.00308642"/>
      <pos A="0.00308642" C="0.661523" G="0.00308642" T="0.332304"/>
      <pos A="0.332304" C="0.00308642" G="0.332304" T="0.332304"/>
      <pos A="0.332304" C="0.661523" G="0.00308642" T="0.00308642"/>
      <pos A="0.661523" C="0.332304" G="0.00308642" T="0.00308642"/>
      <pos A="0.00308642" C="0.332304" G="0.332304" T="0.332304"/>
      <pos A="0.990741" C="0.00308642" G="0.00308642" T="0.00308642"/>
      <pos A="0.332304" C="0.332304" G="0.332304" T="0.00308642"/>
      <pos A="0.00308642" C="0.00308642" G="0.661523" T="0.332304"/>
      <pos A="0.661523" C="0.00308642" G="0.00308642" T="0.332304"/>
      <pos A="0.00308642" C="0.332304" G="0.332304" T="0.332304"/>
      <pos A="0.661523" C="0.00308642" G="0.00308642" T="0.332304"/>
      <pos A="0.332304" C="0.332304" G="0.00308642" T="0.332304"/>
      <pos A="0.00308642" C="0.661523" G="0.332304" T="0.00308642"/>
      <pos A="0.00308642" C="0.332304" G="0.661523" T="0.00308642"/>
      <pos A="0.00308642" C="0.990741" G="0.00308642" T="0.00308642"/>
      <pos A="0.332304" C="0.332304" G="0.332304" T="0.00308642"/>
      <pos A="0.332304" C="0.00308642" G="0.661523" T="0.00308642"/>
      <pos A="0.00308642" C="0.990741" G="0.00308642" T="0.00308642"/>
      <pos A="0.661523" C="0.332304" G="0.00308642" T="0.00308642"/>
      <pos A="0.332304" C="0.00308642" G="0.332304" T="0.332304"/>
      <pos A="0.00308642" C="0.332304" G="0.00308642" T="0.661523"/>
      <pos A="0.00308642" C="0.00308642" G="0.990741" T="0.00308642"/>
      <pos A="0.00308642" C="0.661523" G="0.332304" T="0.00308642"/>
      <pos A="0.661523" C="0.332304" G="0.00308642" T="0.00308642"/>
      <pos A="0.00308642" C="0.661523" G="0.332304" T="0.00308642"/>
      <pos A="0.00308642" C="0.332304" G="0.332304" T="0.332304"/>
      <pos A="0.00308642" C="0.00308642" G="0.661523" T="0.332304"/>
    </motif>
    <motif db="0" id="M11" alt="O11" length="40" nsites="8" evalue="1.3e-003">
      <pos A="0.246489" C="0.166916" G="0.340106" T="0.246489"/>
      <pos A="0.218404" C="0.232446" G="0.134149" T="0.415"/>
      <pos A="0.269893" C="0.354148" G="0.143511" T="0.232446"/>
      <pos A="0.152873" C="0.349468" G="0.204361" T="0.293298"/>
      <pos A="0.232446" C="0.180958" G="0.199681" T="0.386915"/>
      <pos A="0.232446" C="0.129469" G="0.405638" T="0.232446"/>
      <pos A="0.279255" C="0.232446" G="0.316702" T="0.171596"/>
      <pos A="0.246489" C="0.330745" G="0.138831" T="0.283936"/>
      <pos A="0.316702" C="0.391595" G="0.166916" T="0.124788"/>
      <pos A="0.152873" C="0.274575" G="0.274575" T="0.297978"/>
      <pos A="0.344787" C="0.227766" G="0.30266" T="0.124788"/>
      <pos A="0.204361" C="0.110746" G="0.35883" T="0.326063"/>
      <pos A="0.340106" C="0.246489" G="0.297978" T="0.115426"/>
      <pos A="0.237128" C="0.349468" G="0.209043" T="0.204361"/>
      <pos A="0.260532" C="0.227766" G="0.209043" T="0.30266"/>
      <pos A="0.335425" C="0.166916" G="0.241808" T="0.255851"/>
      <pos A="0.157554" C="0.377553" G="0.218404" T="0.246489"/>
      <pos A="0.246489" C="0.35883" G="0.106064" T="0.288617"/>
      <pos A="0.223085" C="0.218404" G="0.312021" T="0.246489"/>
      <pos A="0.223085" C="0.218404" G="0.246489" T="0.312021"/>
      <pos A="0.190319" C="0.30266" G="0.265213" T="0.241808"/>
      <pos A="0.335425" C="0.213723" G="0.293298" T="0.157554"/>
      <pos A="0.246489" C="0.246489" G="0.269893" T="0.237128"/>
      <pos A="0.157554" C="0.213723" G="0.283936" T="0.344787"/>
      <pos A="0.354148" C="0.241808" G="0.255851" T="0.148192"/>
      <pos A="0.143511" C="0.199681" G="0.297978" T="0.35883"/>
      <pos A="0.120107" C="0.321383" G="0.335425" T="0.223085"/>
      <pos A="0.0171289" C="0.405638" G="0.176277" T="0.400957"/>
      <pos A="0.166916" C="0.312021" G="0.0967032" T="0.42436"/>
      <pos A="0.241808" C="0.288617" G="0.195" T="0.274575"/>
      <pos A="0.405638" C="0.213723" G="0.246489" T="0.134149"/>
      <pos A="0.241808" C="0.223085" G="0.36351" T="0.171596"/>
      <pos A="0.30266" C="0.157554" G="0.279255" T="0.260532"/>
      <pos A="0.227766" C="0.213723" G="0.36351" T="0.195"/>
      <pos A="0.246489" C="0.297978" G="0.274575" T="0.180958"/>
      <pos A="0.297978" C="0.265213" G="0.152873" T="0.283936"/>
      <pos A="0.162234" C="0.232446" G="0.391595" T="0.213723"/>
      <pos A="0.48053" C="0.124788" G="0.223085" T="0.171596"/>
      <pos A="0.213723" C="0.218404" G="0.30734" T="0.260532"/>
      <pos A="0.101384" C="0.265213" G="0.400957" T="0.232446"/>
    </motif>
    <motif db="0" id="M110" alt="O110" length="40" nsites="8" evalue="1.3e-003">
      <pos A="0.743827" C="0.00308642" G="0.00308642" T="0.25"/>
      <pos A="0.00308642" C="0.0853906" G="0.743827" T="0.167696"/>
      <pos A="0.743827" C="0.167696" G="0.0853906" T="0.00308642"/>
      <pos A="0.0853906" C="0.25" G="0.167696" T="0.496914"/>
      <pos A="0.25" C="0.0853906" G="0.579218" T="0.0853906"/>
      <pos A="0.0853906" C="0.414609" G="0.0853906" T="0.414609"/>
      <pos A="0.332304" C="0.167696" G="0.00308642" T="0.496914"/>
      <pos A="0.25" C="0.25" G="0.00308642" T="0.496914"/>
      <pos A="0.25" C="0.332304" G="0.414609" T="0.00308642"/>
      <pos A="0.00308642" C="0.496914" G="0.25" T="0.25"/>
      <pos A="0.414609" C="0.496914" G="0.0853906" T="0.00308642"/>
      <pos A="0.496914" C="0.00308642" G="0.0853906" T="0.414609"/>
      <pos A="0.167696" C="0.167696" G="0.332304" T="0.332304"/>
      <pos A="0.332304" C="0.00308642" G="0.167696" T="0.496914"/>
      <pos A="0.414609" C="0.332304" G="0.00308642" T="0.25"/>
      <pos A="0.00308642" C="0.826131" G="0.00308642" T="0.167696"/>
      <pos A="0.332304" C="0.0853906" G="0.00308642" T="0.579218"/>
      <pos A="0.414609" C="0.00308642" G="0.579218" T="0.00308642"/>
      <pos A="0.0853906" C="0.496914" G="0.0853906" T="0.332304"/>
      <pos A="0.332304" C="0.25" G="0.414609" T="0.00308642"/>
      <pos A="0.496914" C="0.167696" G="0.0853906" T="0.25"/>
      <pos A="0.25" C="0.0853906" G="0.167696" T="0.496914"/>
      <pos A="0.25" C="0.332304" G="0.0853906" T="0.332304"/>
      <pos A="0.25" C="0.00308642" G="0.579218" T="0.167696"/>
      <pos A="0.0853906" C="0.579218" G="0.00308642" T="0.332304"/>
      <pos A="0.579218" C="0.0853906" G="0.167696" T="0.167696"/>
      <pos A="0.0853906" C="0.167696" G="0.25" T="0.496914"/>
      <pos A="0.00308642" C="0.496914" G="0.167696" T="0.332304"/>
      <pos A="0.167696" C="0.496914" G="0.00308642" T="0.332304"/>
      <pos A="0.496914" C="0.0853906" G="0.00308642" T="0.414609"/>
      <pos A="0.25" C="0.0853906" G="0.0853906" T="0.579218"/>
      <pos A="0.496914" C="0.167696" G="0.0853906" T="0.25"/>
      <pos A="0.167696" C="0.167696" G="0.332304" T="0.332304"/>
      <pos A="0.00308642" C="0.25" G="0.496914" T="0.25"/>
      <pos A="0.167696" C="0.0853906" G="0.00308642" T="0.743827"/>
      <pos A="0.00308642" C="0.25" G="0.496914" T="0.25"/>
      <pos A="0.332304" C="0.332304" G="0.25" T="0.0853906"/>
      <pos A="0.00308642" C="0.167696" G="0.661523" T="0.167696"/>
      <pos A="0.25" C="0.661523" G="0.0853906" T="0.00308642"/>
      <pos A="0.332304" C="0.00308642" G="0.332304" T="0.332304"/>
    </motif>
    <motif db="0" id="M111" alt="O111" length="40" nsites="8" evalue="1.3e-003">
      <pos A="0.213723" C="0.129469" G="0.157554" T="0.499254"/>
      <pos A="0.115426" C="0.297978" G="0.199681" T="0.386915"/>
      <pos A="0.457127" C="0.312021" G="0.0967032" T="0.134149"/>
      <pos A="0.265213" C="0.326063" G="0.246489" T="0.162234"/>
      <pos A="0.138831" C="0.246489" G="0.382233" T="0.232446"/>
      <pos A="0.0732988" C="0.372872" G="0.260532" T="0.293298"/>
      <pos A="0.326063" C="0.227766" G="0.195" T="0.25117"/>
      <pos A="0.190319" C="0.25117" G="0.241808" T="0.316702"/>
      <pos A="0.143511" C="0.227766" G="0.283936" T="0.344787"/>
      <pos A="0.25117" C="0.176277" G="0.335425" T="0.237128"/>
      <pos A="0.293298" C="0.260532" G="0.312021" T="0.134149"/>
      <pos A="0.265213" C="0.0826607" G="0.326063" T="0.326063"/>
      <pos A="0.288617" C="0.246489" G="0.152873" T="0.312021"/>
      <pos A="0.279255" C="0.293298" G="0.180958" T="0.246489"/>
      <pos A="0.190319" C="0.377553" G="0.157554" T="0.274575"/>
      <pos A="0.396276" C="0.35883" G="0.195" T="0.0498943"/>
      <pos A="0.223085" C="0.274575" G="0.232446" T="0.269893"/>
      <pos A="0.227766" C="0.297978" G="0.335425" T="0.138831"/>
      <pos A="0.213723" C="0.30734" G="0.246489" T="0.232446"/>
      <pos A="0.148192" C="0.326063" G="0.35883" T="0.166916"/>
      <pos A="0.297978" C="0.180958" G="0.260532" T="0.260532"/>
      <pos A="0.148192" C="0.237128" G="0.326063" T="0.288617"/>
      <pos A="0.297978" C="0.288617" G="0.143511" T="0.269893"/>
      <pos A="0.199681" C="0.152873" G="0.36351" T="0.283936"/>
      <pos A="0.213723" C="0.204361" G="0.297978" T="0.283936"/>
      <pos A="0.293298" C="0.195" G="0.297978" T="0.213723"/>
      <pos A="0.143511" C="0.227766" G="0.269893" T="0.35883"/>
      <pos A="0.25117" C="0.293298" G="0.279255" T="0.176277"/>
      <pos A="0.25117" C="0.255851" G="0.223085" T="0.269893"/>
      <pos A="0.330745" C="0.0826607" G="0.274575" T="0.312021"/>
      <pos A="0.246489" C="0.321383" G="0.152873" T="0.279255"/>
      <pos A="0.185639" C="0.25117" G="0.227766" T="0.335425"/>
      <pos A="0.134149" C="0.321383" G="0.30266" T="0.241808"/>
      <pos A="0.265213" C="0.255851" G="0.162234" T="0.316702"/>
      <pos A="0.143511" C="0.218404" G="0.237128" T="0.400957"/>
      <pos A="0.218404" C="0.213723" G="0.255851" T="0.312021"/>
      <pos A="0.340106" C="0.30266" G="0.30266" T="0.0545758"/>
      <pos A="0.246489" C="0.213723" G="0.368191" T="0.171596"/>
      <pos A="0.241808" C="0.195" G="0.316702" T="0.246489"/>
      <pos A="0.340106" C="0.218404" G="0.335425" T="0.106064"/>
    </motif>
    <motif db="0" id="M114" alt="O114" length="40" nsites="8" evalue="1.3e-003">
      <pos A="0.311728" C="0.496914" G="0.126543" T="0.0648148"/>
      <pos A="0.188272" C="0.311728" G="0.435185" T="0.0648148"/>
      <pos A="0.188272" C="0.188272" G="0.188272" T="0.435185"/>
      <pos A="0.126543" C="0.435185" G="0.25" T="0.188272"/>
      <pos A="0.373457" C="0.0648148" G="0.188272" T="0.373457"/>
      <pos A="0.311728" C="0.0648148" G="0.25" T="0.373457"/>
      <pos A="0.0648148" C="0.188272" G="0.435185" T="0.311728"/>
      <pos A="0.311728" C="0.435185" G="0.188272" T="0.0648148"/>
      <pos A="0.0648148" C="0.558642" G="0.373457" T="0.00308642"/>
      <pos A="0.00308642" C="0.682099" G="0.188272" T="0.126543"/>
      <pos A="0.188272" C="0.188272" G="0.62037" T="0.00308642"/>
      <pos A="0.25" C="0.126543" G="0.373457" T="0.25"/>
      <pos A="0.0648148" C="0.373457" G="0.435185" T="0.126543"/>
      <pos A="0.188272" C="0.311728" G="0.25" T="0.25"/>
      <pos A="0.188272" C="0.558642" G="0.25" T="0.00308642"/>
      <pos A="0.188272" C="0.25" G="0.311728" T="0.25"/>
      <pos A="0.00308642" C="0.62037" G="0.188272" T="0.188272"/>
      <pos A="0.00308642" C="0.435185" G="0.373457" T="0.188272"/>
      <pos A="0.558642" C="0.188272" G="0.188272" T="0.0648148"/>
      <pos A="0.0648148" C="0.25" G="0.682099" T="0.00308642"/>
      <pos A="0.311728" C="0.0648148" G="0.311728" T="0.311728"/>
      <pos A="0.126543" C="0.00308642" G="0.435185" T="0.435185"/>
      <pos A="0.126543" C="0.25" G="0.496914" T="0.126543"/>
      <pos A="0.311728" C="0.0648148" G="0.496914" T="0.126543"/>
      <pos A="0.188272" C="0.25" G="0.435185" T="0.126543"/>
      <pos A="0.00308642" C="0.435185" G="0.496914" T="0.0648148"/>
      <pos A="0.496914" C="0.188272" G="0.126543" T="0.188272"/>
      <pos A="0.188272" C="0.25" G="0.558642" T="0.00308642"/>
      <pos A="0.311728" C="0.373457" G="0.25" T="0.0648148"/>
      <pos A="0.311728" C="0.00308642" G="0.311728" T="0.373457"/>
      <pos A="0.0648148" C="0.373457" G="0.558642" T="0.00308642"/>
      <pos A="0.126543" C="0.805556" G="0.00308642" T="0.0648148"/>
      <pos A="0.126543" C="0.311728" G="0.126543" T="0.435185"/>
      <pos A="0.0648148" C="0.188272" G="0.558642" T="0.188272"/>
      <pos A="0.435185" C="0.0648148" G="0.25" T="0.25"/>
      <pos A="0.00308642" C="0.435185" G="0.311728" T="0.25"/>
      <pos A="0.126543" C="0.25" G="0.496914" T="0.126543"/>
      <pos A="0.126543" C="0.311728" G="0.558642" T="0.00308642"/>
      <pos A="0.0648148" C="0.25" G="0.435185" T="0.25"/>
      <pos A="0.25" C="0.311728" G="0.126543" T="0.311728"/>
    </motif>
    <motif db="0" id="M115" alt="O115" length="40" nsites="8" evalue="1.3e-003">
      <pos A="0.354148" C="0.129469" G="0.138831" T="0.377553"/>
      <pos A="0.110746" C="0.405638" G="0.260532" T="0.223085"/>
      <pos A="0.129469" C="0.237128" G="0.372872" T="0.260532"/>
      <pos A="0.377553" C="0.274575" G="0.166916" T="0.180958"/>
      <pos A="0.382233" C="0.204361" G="0.223085" T="0.190319"/>
      <pos A="0.269893" C="0.143511" G="0.30734" T="0.279255"/>
      <pos A="0.176277" C="0.279255" G="0.255851" T="0.288617"/>
      <pos A="0.157554" C="0.386915" G="0.166916" T="0.288617"/>
      <pos A="0.199681" C="0.279255" G="0.195" T="0.326063"/>
      <pos A="0.171596" C="0.35883" G="0.213723" T="0.255851"/>
      <pos A="0.255851" C="0.405638" G="0.209043" T="0.129469"/>
      <pos A="0.227766" C="0.265213" G="0.283936" T="0.223085"/>
      <pos A="0.138831" C="0.293298" G="0.279255" T="0.288617"/>
      <pos A="0.157554" C="0.269893" G="0.30734" T="0.265213"/>
      <pos A="0.223085" C="0.321383" G="0.199681" T="0.255851"/>
      <pos A="0.283936" C="0.195" G="0.35883" T="0.162234"/>
      <pos A="0.269893" C="0.297978" G="0.143511" T="0.288617"/>
      <pos A="0.293298" C="0.25117" G="0.241808" T="0.213723"/>
      <pos A="0.283936" C="0.274575" G="0.25117" T="0.190319"/>
      <pos A="0.265213" C="0.36351" G="0.110746" T="0.260532"/>
      <pos A="0.199681" C="0.237128" G="0.30266" T="0.260532"/>
      <pos A="0.190319" C="0.0873412" G="0.190319" T="0.53202"/>
      <pos A="0.166916" C="0.283936" G="0.396276" T="0.152873"/>
      <pos A="0.246489" C="0.223085" G="0.25117" T="0.279255"/>
      <pos A="0.438403" C="0.232446" G="0.209043" T="0.120107"/>
      <pos A="0.199681" C="0.157554" G="0.269893" T="0.372872"/>
      <pos A="0.237128" C="0.148192" G="0.489892" T="0.124788"/>
      <pos A="0.241808" C="0.180958" G="0.312021" T="0.265213"/>
      <pos A="0.166916" C="0.148192" G="0.391595" T="0.293298"/>
      <pos A="0.269893" C="0.237128" G="0.199681" T="0.293298"/>
      <pos A="0.288617" C="0.152873" G="0.260532" T="0.297978"/>
      <pos A="0.232446" C="0.386915" G="0.152873" T="0.227766"/>
      <pos A="0.438403" C="0.166916" G="0.162234" T="0.232446"/>
      <pos A="0.195" C="0.213723" G="0.466488" T="0.124788"/>
      <pos A="0.293298" C="0.377553" G="0.176277" T="0.152873"/>
      <pos A="0.35883" C="0.162234" G="0.152873" T="0.326063"/>
      <pos A="0.0873412" C="0.377553" G="0.237128" T="0.297978"/>
      <pos A="0.241808" C="0.195" G="0.279255" T="0.283936"/>
      <pos A="0.143511" C="0.218404" G="0.293298" T="0.344787"/>
      <pos A="0.166916" C="0.185639" G="0.391595" T="0.255851"/>
    </motif>
    <motif db="0" id="M116" alt="O116" length="40" nsites="8" evalue="1.3e-003">
      <pos A="0.990741" C="0.00308642" G="0.00308642" T="0.00308642"/>
      <pos A="0.00308642" C="0.00308642" G="0.00308642" T="0.990741"/>
      <pos A="0.990741" C="0.00308642" G="0.00308642" T="0.00308642"/>
      <pos A="0.990741" C="0.00308642" G="0.00308642" T="0.00308642"/>
      <pos A="0.00308642" C="0.00308642" G="0.00308642" T="0.990741"/>
      <pos A="0.00308642" C="0.990741" G="0.00308642" T="0.00308642"/>
      <pos A="0.00308642" C="0.00308642" G="0.00308642" T="0.990741"/>
      <pos A="0.00308642" C="0.00308642" G="0.00308642" T="0.990741"/>
      <pos A="0.00308642" C="0.00308642" G="0.00308642" T="0.990741"/>
      <pos A="0.00308642" C="0.00308642" G="0.990741" T="0.00308642"/>
      <pos A="0.990741" C="0.00308642" G="0.00308642" T="0.00308642"/>
      <pos A="0.00308642" C="0.00308642" G="0.990741" T="0.00308642"/>
      <pos A="0.990741" C="0.00308642" G="0.00308642" T="0.00308642"/>
      <pos A="0.00308642" C="0.990741" G="0.00308642" T="0.00308642"/>
      <pos A="0.00308642" C="0.990741" G="0.00308642" T="0.00308642"/>
      <pos A="0.990741" C="0.00308642" G="0.00308642" T="0.00308642"/>
      <pos A="0.00308642" C="0.990741" G="0.00308642" T="0.00308642"/>
      <pos A="0.00308642" C="0.00308642" G="0.990741" T="0.00308642"/>
      <pos A="0.00308642" C="0.990741" G="0.00308642" T="0.00308642"/>
      <pos A="0.00308642" C="0.00308642" G="0.00308642" T="0.990741"/>
      <pos A="0.00308642" C="0.00308642" G="0.990741" T="0.00308642"/>
      <pos A="0.00308642" C="0.00308642" G="0.00308642" T="0.990741"/>
      <pos A="0.00308642" C="0.990741" G="0.00308642" T="0.00308642"/>
      <pos A="0.00308642" C="0.990741" G="0.00308642" T="0.00308642"/>
      <pos A="0.00308642" C="0.990741" G="0.00308642" T="0.00308642"/>
      <pos A="0.990741" C="0.00308642" G="0.00308642" T="0.00308642"/>
      <pos A="0.00308642" C="0.990741" G="0.00308642" T="0.00308642"/>
      <pos A="0.990741" C="0.00308642" G="0.00308642" T="0.00308642"/>
      <pos A="0.00308642" C="0.00308642" G="0.00308642" T="0.990741"/>
      <pos A="0.00308642" C="0.00308642" G="0.00308642" T="0.990741"/>
      <pos A="0.00308642" C="0.00308642" G="0.990741" T="0.00308642"/>
      <pos A="0.990741" C="0.00308642" G="0.00308642" T="0.00308642"/>
      <pos A="0.00308642" C="0.990741" G="0.00308642" T="0.00308642"/>
      <pos A="0.00308642" C="0.990741" G="0.00308642" T="0.00308642"/>
      <pos A="0.990741" C="0.00308642" G="0.00308642" T="0.00308642"/>
      <pos A="0.00308642" C="0.00308642" G="0.990741" T="0.00308642"/>
      <pos A="0.00308642" C="0.990741" G="0.00308642" T="0.00308642"/>
      <pos A="0.990741" C="0.00308642" G="0.00308642" T="0.00308642"/>
      <pos A="0.990741" C="0.00308642" G="0.00308642" T="0.00308642"/>
      <pos A="0.00308642" C="0.990741" G="0.00308642" T="0.00308642"/>
    </motif>
    <motif db="0" id="M117" alt="O117" length="40" nsites="8" evalue="1.3e-003">
      <pos A="0.171596" C="0.368191" G="0.288617" T="0.171596"/>
      <pos A="0.260532" C="0.209043" G="0.166916" T="0.36351"/>
      <pos A="0.195" C="0.255851" G="0.180958" T="0.368191"/>
      <pos A="0.213723" C="0.180958" G="0.354148" T="0.25117"/>
      <pos A="0.372872" C="0.148192" G="0.209043" T="0.269893"/>
      <pos A="0.260532" C="0.185639" G="0.297978" T="0.255851"/>
      <pos A="0.255851" C="0.312021" G="0.218404" T="0.213723"/>
      <pos A="0.30734" C="0.0639368" G="0.204361" T="0.42436"/>
      <pos A="0.30266" C="0.288617" G="0.30734" T="0.101384"/>
      <pos A="0.293298" C="0.176277" G="0.199681" T="0.330745"/>
      <pos A="0.148192" C="0.30266" G="0.312021" T="0.237128"/>
      <pos A="0.30734" C="0.443084" G="0.143511" T="0.106064"/>
      <pos A="0.199681" C="0.312021" G="0.340106" T="0.148192"/>
      <pos A="0.297978" C="0.213723" G="0.321383" T="0.166916"/>
      <pos A="0.190319" C="0.316702" G="0.274575" T="0.218404"/>
      <pos A="0.129469" C="0.288617" G="0.218404" T="0.36351"/>
      <pos A="0.415" C="0.227766" G="0.185639" T="0.171596"/>
      <pos A="0.185639" C="0.293298" G="0.349468" T="0.171596"/>
      <pos A="0.312021" C="0.213723" G="0.246489" T="0.227766"/>
      <pos A="0.269893" C="0.232446" G="0.241808" T="0.255851"/>
      <pos A="0.0686183" C="0.241808" G="0.283936" T="0.405638"/>
      <pos A="0.213723" C="0.180958" G="0.246489" T="0.35883"/>
      <pos A="0.110746" C="0.171596" G="0.316702" T="0.400957"/>
      <pos A="0.190319" C="0.232446" G="0.321383" T="0.255851"/>
      <pos A="0.185639" C="0.35883" G="0.265213" T="0.190319"/>
      <pos A="0.241808" C="0.368191" G="0.185639" T="0.204361"/>
      <pos A="0.204361" C="0.25117" G="0.368191" T="0.176277"/>
      <pos A="0.349468" C="0.415" G="0.152873" T="0.0826607"/>
      <pos A="0.330745" C="0.209043" G="0.134149" T="0.326063"/>
      <pos A="0.162234" C="0.166916" G="0.368191" T="0.30266"/>
      <pos A="0.283936" C="0.321383" G="0.152873" T="0.241808"/>
      <pos A="0.209043" C="0.312021" G="0.30734" T="0.171596"/>
      <pos A="0.35883" C="0.143511" G="0.106064" T="0.391595"/>
      <pos A="0.246489" C="0.269893" G="0.255851" T="0.227766"/>
      <pos A="0.265213" C="0.241808" G="0.246489" T="0.246489"/>
      <pos A="0.260532" C="0.199681" G="0.218404" T="0.321383"/>
      <pos A="0.171596" C="0.227766" G="0.349468" T="0.25117"/>
      <pos A="0.148192" C="0.218404" G="0.269893" T="0.36351"/>
      <pos A="0.185639" C="0.255851" G="0.288617" T="0.269893"/>
      <pos A="0.213723" C="0.199681" G="0.391595" T="0.195"/>
    </motif>
    <motif db="0" id="M118" alt="O118" length="40" nsites="8" evalue="1.3e-003">
      <pos A="0.0967032" C="0.354148" G="0.405638" T="0.143511"/>
      <pos A="0.316702" C="0.372872" G="0.204361" T="0.106064"/>
      <pos A="0.30266" C="0.30266" G="0.162234" T="0.232446"/>
      <pos A="0.227766" C="0.227766" G="0.293298" T="0.25117"/>
      <pos A="0.120107" C="0.223085" G="0.185639" T="0.471169"/>
      <pos A="0.195" C="0.213723" G="0.312021" T="0.279255"/>
      <pos A="0.162234" C="0.157554" G="0.372872" T="0.30734"/>
      <pos A="0.269893" C="0.176277" G="0.185639" T="0.368191"/>
      <pos A="0.349468" C="0.237128" G="0.204361" T="0.209043"/>
      <pos A="0.283936" C="0.283936" G="0.134149" T="0.297978"/>
      <pos A="0.204361" C="0.209043" G="0.377553" T="0.209043"/>
      <pos A="0.232446" C="0.209043" G="0.124788" T="0.433722"/>
      <pos A="0.265213" C="0.0873412" G="0.326063" T="0.321383"/>
      <pos A="0.227766" C="0.335425" G="0.25117" T="0.185639"/>
      <pos A="0.265213" C="0.237128" G="0.120107" T="0.377553"/>
      <pos A="0.157554" C="0.25117" G="0.321383" T="0.269893"/>
      <pos A="0.30266" C="0.391595" G="0.213723" T="0.0920217"/>
      <pos A="0.269893" C="0.176277" G="0.25117" T="0.30266"/>
      <pos A="0.283936" C="0.321383" G="0.204361" T="0.190319"/>
      <pos A="0.237128" C="0.330745" G="0.30734" T="0.124788"/>
      <pos A="0.297978" C="0.443084" G="0.124788" T="0.134149"/>
      <pos A="0.241808" C="0.255851" G="0.283936" T="0.218404"/>
      <pos A="0.405638" C="0.279255" G="0.138831" T="0.176277"/>
      <pos A="0.297978" C="0.237128" G="0.269893" T="0.195"/>
      <pos A="0.115426" C="0.269893" G="0.354148" T="0.260532"/>
      <pos A="0.223085" C="0.124788" G="0.283936" T="0.368191"/>
      <pos A="0.138831" C="0.269893" G="0.176277" T="0.415"/>
      <pos A="0.106064" C="0.400957" G="0.344787" T="0.148192"/>
      <pos A="0.232446" C="0.297978" G="0.25117" T="0.218404"/>
      <pos A="0.232446" C="0.195" G="0.335425" T="0.237128"/>
      <pos A="0.120107" C="0.260532" G="0.372872" T="0.246489"/>
      <pos A="0.152873" C="0.223085" G="0.372872" T="0.25117"/>
      <pos A="0.199681" C="0.176277" G="0.157554" T="0.466488"/>
      <pos A="0.199681" C="0.340106" G="0.213723" T="0.246489"/>
      <pos A="0.25117" C="0.227766" G="0.283936" T="0.237128"/>
      <pos A="0.297978" C="0.30266" G="0.190319" T="0.209043"/>
      <pos A="0.312021" C="0.297978" G="0.232446" T="0.157554"/>
      <pos A="0.274575" C="0.25117" G="0.283936" T="0.190319"/>
      <pos A="0.199681" C="0.213723" G="0.171596" T="0.415"/>
      <pos A="0.269893" C="0.283936" G="0.260532" T="0.185639"/>
    </motif>
    <motif db="0" id="M119" alt="O119" length="40" nsites="8" evalue="1.3e-003">
      <pos A="0.246489" C="0.0920217" G="0.330745" T="0.330745"/>
      <pos A="0.227766" C="0.134149" G="0.386915" T="0.25117"/>
      <pos A="0.213723" C="0.204361" G="0.340106" T="0.241808"/>
      <pos A="0.255851" C="0.279255" G="0.138831" T="0.326063"/>
      <pos A="0.185639" C="0.166916" G="0.293298" T="0.354148"/>
      <pos A="0.213723" C="0.41968" G="0.223085" T="0.143511"/>
      <pos A="0.30734" C="0.330745" G="0.143511" T="0.218404"/>
      <pos A="0.232446" C="0.176277" G="0.269893" T="0.321383"/>
      <pos A="0.386915" C="0.190319" G="0.30266" T="0.120107"/>
      <pos A="0.204361" C="0.232446" G="0.265213" T="0.297978"/>
      <pos A="0.265213" C="0.180958" G="0.326063" T="0.227766"/>
      <pos A="0.241808" C="0.232446" G="0.138831" T="0.386915"/>
      <pos A="0.321383" C="0.227766" G="0.209043" T="0.241808"/>
      <pos A="0.152873" C="0.349468" G="0.223085" T="0.274575"/>
      <pos A="0.209043" C="0.312021" G="0.246489" T="0.232446"/>
      <pos A="0.279255" C="0.185639" G="0.35883" T="0.176277"/>
      <pos A="0.232446" C="0.340106" G="0.255851" T="0.171596"/>
      <pos A="0.204361" C="0.447765" G="0.124788" T="0.223085"/>
      <pos A="0.255851" C="0.283936" G="0.232446" T="0.227766"/>
      <pos A="0.176277" C="0.274575" G="0.349468" T="0.199681"/>
      <pos A="0.204361" C="0.279255" G="0.246489" T="0.269893"/>
      <pos A="0.0358519" C="0.269893" G="0.241808" T="0.452445"/>
      <pos A="0.316702" C="0.237128" G="0.213723" T="0.232446"/>
      <pos A="0.209043" C="0.354148" G="0.129469" T="0.30734"/>
      <pos A="0.326063" C="0.209043" G="0.227766" T="0.237128"/>
      <pos A="0.223085" C="0.176277" G="0.223085" T="0.377553"/>
      <pos A="0.180958" C="0.293298" G="0.260532" T="0.265213"/>
      <pos A="0.241808" C="0.25117" G="0.241808" T="0.265213"/>
      <pos A="0.269893" C="0.180958" G="0.354148" T="0.195"/>
      <pos A="0.213723" C="0.330745" G="0.316702" T="0.138831"/>
      <pos A="0.255851" C="0.255851" G="0.330745" T="0.157554"/>
      <pos A="0.288617" C="0.293298" G="0.288617" T="0.129469"/>
      <pos A="0.377553" C="0.148192" G="0.218404" T="0.255851"/>
      <pos A="0.255851" C="0.0873412" G="0.564785" T="0.0920217"/>
      <pos A="0.143511" C="0.279255" G="0.354148" T="0.223085"/>
      <pos A="0.129469" C="0.382233" G="0.279255" T="0.209043"/>
      <pos A="0.25117" C="0.0686183" G="0.265213" T="0.415"/>
      <pos A="0.232446" C="0.204361" G="0.204361" T="0.35883"/>
      <pos A="0.335425" C="0.223085" G="0.115426" T="0.326063"/>
      <pos A="0.269893" C="0.260532" G="0.209043" T="0.260532"/>
    </motif>
    <motif db="0" id="M12" alt="O12" length="40" nsites="8" evalue="1.3e-003">
      <pos A="0.00308642" C="0.25" G="0.25" T="0.496914"/>
      <pos A="0.25" C="0.25" G="0.496914" T="0.00308642"/>
      <pos A="0.126543" C="0.373457" G="0.126543" T="0.373457"/>
      <pos A="0.00308642" C="0.00308642" G="0.62037" T="0.373457"/>
      <pos A="0.00308642" C="0.62037" G="0.126543" T="0.25"/>
      <pos A="0.25" C="0.373457" G="0.126543" T="0.25"/>
      <pos A="0.00308642" C="0.373457" G="0.373457" T="0.25"/>
      <pos A="0.25" C="0.25" G="0.126543" T="0.373457"/>
      <pos A="0.00308642" C="0.25" G="0.496914" T="0.25"/>
      <pos A="0.00308642" C="0.373457" G="0.25" T="0.373457"/>
      <pos A="0.00308642" C="0.25" G="0.25" T="0.496914"/>
      <pos A="0.00308642" C="0.373457" G="0.62037" T="0.00308642"/>
      <pos A="0.25" C="0.25" G="0.496914" T="0.00308642"/>
      <pos A="0.25" C="0.373457" G="0.25" T="0.126543"/>
      <pos A="0.126543" C="0.496914" G="0.126543" T="0.25"/>
      <pos A="0.126543" C="0.373457" G="0.373457" T="0.126543"/>
      <pos A="0.373457" C="0.373457" G="0.126543" T="0.126543"/>
      <pos A="0.496914" C="0.373457" G="0.126543" T="0.00308642"/>
      <pos A="0.126543" C="0.126543" G="0.62037" T="0.126543"/>
      <pos A="0.373457" C="0.373457" G="0.25" T="0.00308642"/>
      <pos A="0.25" C="0.373457" G="0.25" T="0.126543"/>
      <pos A="0.126543" C="0.62037" G="0.25" T="0.00308642"/>
      <pos A="0.373457" C="0.373457" G="0.25" T="0.00308642"/>
      <pos A="0.496914" C="0.25" G="0.00308642" T="0.25"/>
      <pos A="0.25" C="0.373457" G="0.25" T="0.126543"/>
      <pos A="0.373457" C="0.126543" G="0.373457" T="0.126543"/>
      <pos A="0.126543" C="0.496914" G="0.00308642" T="0.373457"/>
      <pos A="0.25" C="0.00308642" G="0.25" T="0.496914"/>
      <pos A="0.373457" C="0.126543" G="0.25" T="0.25"/>
      <pos A="0.373457" C="0.00308642" G="0.25" T="0.373457"/>
      <pos A="0.126543" C="0.00308642" G="0.373457" T="0.496914"/>
      <pos A="0.373457" C="0.373457" G="0.00308642" T="0.25"/>
      <pos A="0.126543" C="0.00308642" G="0.126543" T="0.743827"/>
      <pos A="0.496914" C="0.25" G="0.25" T="0.00308642"/>
      <pos A="0.126543" C="0.373457" G="0.25" T="0.25"/>
      <pos A="0.25" C="0.25" G="0.25" T="0.25"/>
      <pos A="0.00308642" C="0.62037" G="0.126543" T="0.25"/>
      <pos A="0.496914" C="0.126543" G="0.25" T="0.126543"/>
      <pos A="0.25" C="0.126543" G="0.00308642" T="0.62037"/>
      <pos A="0.126543" C="0.62037" G="0.25" T="0.00308642"/>
    </motif>
    <motif db="0" id="M120" alt="O120" length="40" nsites="8" evalue="1.3e-003">
      <pos A="0.47716" C="0.319136" G="0.0623457" T="0.141358"/>
      <pos A="0.240123" C="0.200617" G="0.358642" T="0.200617"/>
      <pos A="0.200617" C="0.259877" G="0.27963" T="0.259877"/>
      <pos A="0.358642" C="0.200617" G="0.121605" T="0.319136"/>
      <pos A="0.378395" C="0.180864" G="0.161111" T="0.27963"/>
      <pos A="0.0425926" C="0.259877" G="0.378395" T="0.319136"/>
      <pos A="0.121605" C="0.0425926" G="0.437654" T="0.398148"/>
      <pos A="0.141358" C="0.259877" G="0.47716" T="0.121605"/>
      <pos A="0.417901" C="0.240123" G="0.240123" T="0.101852"/>
      <pos A="0.200617" C="0.161111" G="0.378395" T="0.259877"/>
      <pos A="0.0623457" C="0.319136" G="0.180864" T="0.437654"/>
      <pos A="0.259877" C="0.0820988" G="0.259877" T="0.398148"/>
      <pos A="0.417901" C="0.22037" G="0.0228395" T="0.338889"/>
      <pos A="0.161111" C="0.417901" G="0.0623457" T="0.358642"/>
      <pos A="0.121605" C="0.180864" G="0.319136" T="0.378395"/>
      <pos A="0.180864" C="0.378395" G="0.358642" T="0.0820988"/>
      <pos A="0.200617" C="0.22037" G="0.358642" T="0.22037"/>
      <pos A="0.398148" C="0.121605" G="0.161111" T="0.319136"/>
      <pos A="0.0228395" C="0.299383" G="0.556173" T="0.121605"/>
      <pos A="0.299383" C="0.27963" G="0.22037" T="0.200617"/>
      <pos A="0.398148" C="0.22037" G="0.27963" T="0.101852"/>
      <pos A="0.240123" C="0.398148" G="0.22037" T="0.141358"/>
      <pos A="0.496914" C="0.22037" G="0.259877" T="0.0228395"/>
      <pos A="0.338889" C="0.398148" G="0.161111" T="0.101852"/>
      <pos A="0.22037" C="0.358642" G="0.0820988" T="0.338889"/>
      <pos A="0.319136" C="0.240123" G="0.240123" T="0.200617"/>
      <pos A="0.378395" C="0.22037" G="0.141358" T="0.259877"/>
      <pos A="0.0228395" C="0.417901" G="0.437654" T="0.121605"/>
      <pos A="0.0425926" C="0.378395" G="0.378395" T="0.200617"/>
      <pos A="0.161111" C="0.437654" G="0.141358" T="0.259877"/>
      <pos A="0.259877" C="0.27963" G="0.378395" T="0.0820988"/>
      <pos A="0.27963" C="0.319136" G="0.0623457" T="0.338889"/>
      <pos A="0.240123" C="0.338889" G="0.121605" T="0.299383"/>
      <pos A="0.200617" C="0.299383" G="0.378395" T="0.121605"/>
      <pos A="0.22037" C="0.141358" G="0.516667" T="0.121605"/>
      <pos A="0.101852" C="0.180864" G="0.575926" T="0.141358"/>
      <pos A="0.358642" C="0.319136" G="0.121605" T="0.200617"/>
      <pos A="0.259877" C="0.378395" G="0.121605" T="0.240123"/>
      <pos A="0.259877" C="0.358642" G="0.180864" T="0.200617"/>
      <pos A="0.358642" C="0.240123" G="0.161111" T="0.240123"/>
    </motif>
    <motif db="0" id="M121" alt="O121" length="40" nsites="8" evalue="1.3e-003">
      <pos A="0.141705" C="0.505577" G="0.0897225" T="0.262996"/>
      <pos A="0.124377" C="0.349632" G="0.262996" T="0.262996"/>
      <pos A="0.314977" C="0.262996" G="0.228341" T="0.193686"/>
      <pos A="0.29765" C="0.193686" G="0.418941" T="0.0897225"/>
      <pos A="0.0204138" C="0.17636" G="0.29765" T="0.505577"/>
      <pos A="0.262996" C="0.280323" G="0.159032" T="0.29765"/>
      <pos A="0.124377" C="0.366959" G="0.349632" T="0.159032"/>
      <pos A="0.159032" C="0.540232" G="0.193686" T="0.10705"/>
      <pos A="0.141705" C="0.48825" G="0.17636" T="0.193686"/>
      <pos A="0.262996" C="0.314977" G="0.211013" T="0.211013"/>
      <pos A="0.314977" C="0.159032" G="0.228341" T="0.29765"/>
      <pos A="0.245668" C="0.332304" G="0.228341" T="0.193686"/>
      <pos A="0.0204138" C="0.384286" G="0.228341" T="0.366959"/>
      <pos A="0.29765" C="0.159032" G="0.470922" T="0.0723951"/>
      <pos A="0.470922" C="0.349632" G="0.0377412" T="0.141705"/>
      <pos A="0.262996" C="0.29765" G="0.211013" T="0.228341"/>
      <pos A="0.10705" C="0.522905" G="0.124377" T="0.245668"/>
      <pos A="0.10705" C="0.280323" G="0.384286" T="0.228341"/>
      <pos A="0.280323" C="0.211013" G="0.280323" T="0.228341"/>
      <pos A="0.193686" C="0.17636" G="0.540232" T="0.0897225"/>
      <pos A="0.262996" C="0.314977" G="0.314977" T="0.10705"/>
      <pos A="0.0723951" C="0.522905" G="0.262996" T="0.141705"/>
      <pos A="0.29765" C="0.17636" G="0.245668" T="0.280323"/>
      <pos A="0.245668" C="0.0723951" G="0.48825" T="0.193686"/>
      <pos A="0.141705" C="0.17636" G="0.609541" T="0.0723951"/>
      <pos A="0.332304" C="0.193686" G="0.280323" T="0.193686"/>
      <pos A="0.124377" C="0.245668" G="0.349632" T="0.280323"/>
      <pos A="0.245668" C="0.401614" G="0.193686" T="0.159032"/>
      <pos A="0.228341" C="0.245668" G="0.332304" T="0.193686"/>
      <pos A="0.124377" C="0.228341" G="0.159032" T="0.48825"/>
      <pos A="0.228341" C="0.228341" G="0.436268" T="0.10705"/>
      <pos A="0.159032" C="0.17636" G="0.48825" T="0.17636"/>
      <pos A="0.418941" C="0.366959" G="0.17636" T="0.0377412"/>
      <pos A="0.0723951" C="0.0723951" G="0.592213" T="0.262996"/>
      <pos A="0.211013" C="0.228341" G="0.29765" T="0.262996"/>
      <pos A="0.159032" C="0.540232" G="0.211013" T="0.0897225"/>
      <pos A="0.193686" C="0.245668" G="0.159032" T="0.401614"/>
      <pos A="0.124377" C="0.314977" G="0.159032" T="0.401614"/>
      <pos A="0.141705" C="0.193686" G="0.211013" T="0.453595"/>
      <pos A="0.29765" C="0.211013" G="0.29765" T="0.193686"/>
    </motif>
    <motif db="0" id="M122" alt="O122" length="40" nsites="8" evalue="1.3e-003">
      <pos A="0.00308642" C="0.373457" G="0.00308642" T="0.62037"/>
      <pos A="0.00308642" C="0.373457" G="0.373457" T="0.25"/>
      <pos A="0.126543" C="0.496914" G="0.126543" T="0.25"/>
      <pos A="0.126543" C="0.25" G="0.00308642" T="0.62037"/>
      <pos A="0.25" C="0.496914" G="0.25" T="0.00308642"/>
      <pos A="0.126543" C="0.25" G="0.62037" T="0.00308642"/>
      <pos A="0.126543" C="0.25" G="0.496914" T="0.126543"/>
      <pos A="0.126543" C="0.496914" G="0.00308642" T="0.373457"/>
      <pos A="0.25" C="0.25" G="0.25" T="0.25"/>
      <pos A="0.25" C="0.373457" G="0.25" T="0.126543"/>
      <pos A="0.496914" C="0.373457" G="0.126543" T="0.00308642"/>
      <pos A="0.25" C="0.373457" G="0.373457" T="0.00308642"/>
      <pos A="0.373457" C="0.373457" G="0.25" T="0.00308642"/>
      <pos A="0.25" C="0.62037" G="0.00308642" T="0.126543"/>
      <pos A="0.126543" C="0.25" G="0.496914" T="0.126543"/>
      <pos A="0.373457" C="0.00308642" G="0.25" T="0.373457"/>
      <pos A="0.373457" C="0.126543" G="0.373457" T="0.126543"/>
      <pos A="0.496914" C="0.126543" G="0.373457" T="0.00308642"/>
      <pos A="0.25" C="0.126543" G="0.62037" T="0.00308642"/>
      <pos A="0.00308642" C="0.373457" G="0.126543" T="0.496914"/>
      <pos A="0.126543" C="0.126543" G="0.373457" T="0.373457"/>
      <pos A="0.126543" C="0.496914" G="0.00308642" T="0.373457"/>
      <pos A="0.25" C="0.126543" G="0.373457" T="0.25"/>
      <pos A="0.25" C="0.126543" G="0.62037" T="0.00308642"/>
      <pos A="0.00308642" C="0.62037" G="0.00308642" T="0.373457"/>
      <pos A="0.126543" C="0.373457" G="0.00308642" T="0.496914"/>
      <pos A="0.126543" C="0.126543" G="0.126543" T="0.62037"/>
      <pos A="0.126543" C="0.126543" G="0.25" T="0.496914"/>
      <pos A="0.25" C="0.126543" G="0.373457" T="0.25"/>
      <pos A="0.126543" C="0.373457" G="0.373457" T="0.126543"/>
      <pos A="0.496914" C="0.25" G="0.00308642" T="0.25"/>
      <pos A="0.496914" C="0.00308642" G="0.126543" T="0.373457"/>
      <pos A="0.126543" C="0.496914" G="0.126543" T="0.25"/>
      <pos A="0.126543" C="0.25" G="0.126543" T="0.496914"/>
      <pos A="0.126543" C="0.373457" G="0.00308642" T="0.496914"/>
      <pos A="0.25" C="0.62037" G="0.126543" T="0.00308642"/>
      <pos A="0.126543" C="0.00308642" G="0.496914" T="0.373457"/>
      <pos A="0.373457" C="0.373457" G="0.25" T="0.00308642"/>
      <pos A="0.126543" C="0.126543" G="0.743827" T="0.00308642"/>
      <pos A="0.25" C="0.126543" G="0.25" T="0.373457"/>
    </motif>
    <motif db="0" id="M123" alt="O123" length="40" nsites="8" evalue="1.3e-003">
      <pos A="0.167696" C="0.167696" G="0.167696" T="0.496914"/>
      <pos A="0.496914" C="0.167696" G="0.167696" T="0.167696"/>
      <pos A="0.00308642" C="0.167696" G="0.496914" T="0.332304"/>
      <pos A="0.332304" C="0.167696" G="0.167696" T="0.332304"/>
      <pos A="0.00308642" C="0.167696" G="0.496914" T="0.332304"/>
      <pos A="0.167696" C="0.167696" G="0.332304" T="0.332304"/>
      <pos A="0.167696" C="0.496914" G="0.167696" T="0.167696"/>
      <pos A="0.496914" C="0.00308642" G="0.167696" T="0.332304"/>
      <pos A="0.00308642" C="0.496914" G="0.167696" T="0.332304"/>
      <pos A="0.167696" C="0.496914" G="0.332304" T="0.00308642"/>
      <pos A="0.332304" C="0.332304" G="0.332304" T="0.00308642"/>
      <pos A="0.00308642" C="0.332304" G="0.00308642" T="0.661523"/>
      <pos A="0.167696" C="0.00308642" G="0.661523" T="0.167696"/>
      <pos A="0.167696" C="0.332304" G="0.00308642" T="0.496914"/>
      <pos A="0.496914" C="0.00308642" G="0.00308642" T="0.496914"/>
      <pos A="0.00308642" C="0.332304" G="0.332304" T="0.332304"/>
      <pos A="0.167696" C="0.167696" G="0.167696" T="0.496914"/>
      <pos A="0.167696" C="0.661523" G="0.167696" T="0.00308642"/>
      <pos A="0.332304" C="0.496914" G="0.00308642" T="0.167696"/>
      <pos A="0.496914" C="0.167696" G="0.167696" T="0.167696"/>
      <pos A="0.167696" C="0.332304" G="0.496914" T="0.00308642"/>
      <pos A="0.00308642" C="0.332304" G="0.496914" T="0.167696"/>
      <pos A="0.167696" C="0.496914" G="0.167696" T="0.167696"/>
      <pos A="0.00308642" C="0.332304" G="0.167696" T="0.496914"/>
      <pos A="0.332304" C="0.167696" G="0.167696" T="0.332304"/>
      <pos A="0.00308642" C="0.167696" G="0.826131" T="0.00308642"/>
      <pos A="0.332304" C="0.00308642" G="0.167696" T="0.496914"/>
      <pos A="0.167696" C="0.496914" G="0.332304" T="0.00308642"/>
      <pos A="0.332304" C="0.496914" G="0.00308642" T="0.167696"/>
      <pos A="0.167696" C="0.661523" G="0.00308642" T="0.167696"/>
      <pos A="0.496914" C="0.167696" G="0.332304" T="0.00308642"/>
      <pos A="0.167696" C="0.167696" G="0.167696" T="0.496914"/>
      <pos A="0.661523" C="0.332304" G="0.00308642" T="0.00308642"/>
      <pos A="0.167696" C="0.496914" G="0.332304" T="0.00308642"/>
      <pos A="0.167696" C="0.496914" G="0.167696" T="0.167696"/>
      <pos A="0.00308642" C="0.167696" G="0.661523" T="0.167696"/>
      <pos A="0.496914" C="0.167696" G="0.00308642" T="0.332304"/>
      <pos A="0.332304" C="0.332304" G="0.167696" T="0.167696"/>
      <pos A="0.167696" C="0.167696" G="0.496914" T="0.167696"/>
      <pos A="0.00308642" C="0.167696" G="0.496914" T="0.332304"/>
    </motif>
    <motif db="0" id="M124" alt="O124" length="40" nsites="8" evalue="1.3e-003">
      <pos A="0.293298" C="0.218404" G="0.204361" T="0.283936"/>
      <pos A="0.260532" C="0.288617" G="0.157554" T="0.293298"/>
      <pos A="0.209043" C="0.36351" G="0.138831" T="0.288617"/>
      <pos A="0.134149" C="0.35883" G="0.180958" T="0.326063"/>
      <pos A="0.0358519" C="0.218404" G="0.269893" T="0.47585"/>
      <pos A="0.36351" C="0.176277" G="0.269893" T="0.190319"/>
      <pos A="0.195" C="0.195" G="0.349468" T="0.260532"/>
      <pos A="0.293298" C="0.30266" G="0.209043" T="0.195"/>
      <pos A="0.265213" C="0.265213" G="0.326063" T="0.143511"/>
      <pos A="0.223085" C="0.344787" G="0.110746" T="0.321383"/>
      <pos A="0.232446" C="0.176277" G="0.466488" T="0.124788"/>
      <pos A="0.30266" C="0.218404" G="0.260532" T="0.218404"/>
      <pos A="0.204361" C="0.316702" G="0.218404" T="0.260532"/>
      <pos A="0.344787" C="0.166916" G="0.134149" T="0.354148"/>
      <pos A="0.400957" C="0.260532" G="0.279255" T="0.0592563"/>
      <pos A="0.237128" C="0.269893" G="0.199681" T="0.293298"/>
      <pos A="0.269893" C="0.312021" G="0.232446" T="0.185639"/>
      <pos A="0.124788" C="0.340106" G="0.274575" T="0.260532"/>
      <pos A="0.162234" C="0.330745" G="0.321383" T="0.185639"/>
      <pos A="0.340106" C="0.25117" G="0.237128" T="0.171596"/>
      <pos A="0.297978" C="0.255851" G="0.293298" T="0.152873"/>
      <pos A="0.312021" C="0.171596" G="0.199681" T="0.316702"/>
      <pos A="0.265213" C="0.265213" G="0.30734" T="0.162234"/>
      <pos A="0.171596" C="0.190319" G="0.25117" T="0.386915"/>
      <pos A="0.190319" C="0.223085" G="0.237128" T="0.349468"/>
      <pos A="0.157554" C="0.204361" G="0.349468" T="0.288617"/>
      <pos A="0.209043" C="0.237128" G="0.265213" T="0.288617"/>
      <pos A="0.213723" C="0.433722" G="0.0873412" T="0.265213"/>
      <pos A="0.134149" C="0.265213" G="0.274575" T="0.326063"/>
      <pos A="0.162234" C="0.260532" G="0.429042" T="0.148192"/>
      <pos A="0.316702" C="0.237128" G="0.283936" T="0.162234"/>
      <pos A="0.279255" C="0.176277" G="0.204361" T="0.340106"/>
      <pos A="0.288617" C="0.237128" G="0.293298" T="0.180958"/>
      <pos A="0.237128" C="0.185639" G="0.354148" T="0.223085"/>
      <pos A="0.199681" C="0.195" G="0.391595" T="0.213723"/>
      <pos A="0.195" C="0.269893" G="0.223085" T="0.312021"/>
      <pos A="0.218404" C="0.246489" G="0.232446" T="0.30266"/>
      <pos A="0.335425" C="0.237128" G="0.106064" T="0.321383"/>
      <pos A="0.265213" C="0.321383" G="0.25117" T="0.162234"/>
      <pos A="0.185639" C="0.396276" G="0.190319" T="0.227766"/>
    </motif>
    <motif db="0" id="M125" alt="O125" length="40" nsites="8" evalue="1.3e-003">
      <pos A="0.479885" C="0.3096" G="0.105257" T="0.105257"/>
      <pos A="0.207429" C="0.411771" G="0.3096" T="0.071201"/>
      <pos A="0.071201" C="0.275543" G="0.173372" T="0.479885"/>
      <pos A="0.139315" C="0.241485" G="0.411771" T="0.207429"/>
      <pos A="0.173372" C="0.275543" G="0.377714" T="0.173372"/>
      <pos A="0.241485" C="0.139315" G="0.241485" T="0.377714"/>
      <pos A="0.241485" C="0.241485" G="0.3096" T="0.207429"/>
      <pos A="0.173372" C="0.479885" G="0.275543" T="0.071201"/>
      <pos A="0.207429" C="0.377714" G="0.173372" T="0.241485"/>
      <pos A="0.139315" C="0.275543" G="0.241485" T="0.343657"/>
      <pos A="0.275543" C="0.071201" G="0.445828" T="0.207429"/>
      <pos A="0.411771" C="0.173372" G="0.275543" T="0.139315"/>
      <pos A="0.3096" C="0.3096" G="0.241485" T="0.139315"/>
      <pos A="0.3096" C="0.377714" G="0.173372" T="0.139315"/>
      <pos A="0.479885" C="0.343657" G="0.139315" T="0.0371437"/>
      <pos A="0.241485" C="0.241485" G="0.275543" T="0.241485"/>
      <pos A="0.139315" C="0.275543" G="0.139315" T="0.445828"/>
      <pos A="0.275543" C="0.173372" G="0.173372" T="0.377714"/>
      <pos A="0.173372" C="0.139315" G="0.241485" T="0.445828"/>
      <pos A="0.071201" C="0.445828" G="0.3096" T="0.173372"/>
      <pos A="0.071201" C="0.071201" G="0.411771" T="0.445828"/>
      <pos A="0.139315" C="0.3096" G="0.479885" T="0.071201"/>
      <pos A="0.139315" C="0.411771" G="0.207429" T="0.241485"/>
      <pos A="0.173372" C="0.445828" G="0.275543" T="0.105257"/>
      <pos A="0.275543" C="0.377714" G="0.241485" T="0.105257"/>
      <pos A="0.105257" C="0.0371437" G="0.547999" T="0.3096"/>
      <pos A="0.275543" C="0.275543" G="0.0371437" T="0.411771"/>
      <pos A="0.445828" C="0.241485" G="0.173372" T="0.139315"/>
      <pos A="0.139315" C="0.582056" G="0.105257" T="0.173372"/>
      <pos A="0.071201" C="0.343657" G="0.241485" T="0.343657"/>
      <pos A="0.139315" C="0.275543" G="0.241485" T="0.343657"/>
      <pos A="0.3096" C="0.139315" G="0.071201" T="0.479885"/>
      <pos A="0.105257" C="0.411771" G="0.3096" T="0.173372"/>
      <pos A="0.0371437" C="0.275543" G="0.411771" T="0.275543"/>
      <pos A="0.139315" C="0.479885" G="0.105257" T="0.275543"/>
      <pos A="0.105257" C="0.207429" G="0.207429" T="0.479885"/>
      <pos A="0.377714" C="0.343657" G="0.105257" T="0.173372"/>
      <pos A="0.241485" C="0.343657" G="0.343657" T="0.071201"/>
      <pos A="0.00308642" C="0.207429" G="0.547999" T="0.241485"/>
      <pos A="0.241485" C="0.275543" G="0.173372" T="0.3096"/>
    </motif>
    <motif db="0" id="M126" alt="O126" length="40" nsites="8" evalue="1.3e-003">
      <pos A="0.14418" C="0.00308642" G="0.14418" T="0.708554"/>
      <pos A="0.285273" C="0.708554" G="0.00308642" T="0.00308642"/>
      <pos A="0.426366" C="0.14418" G="0.14418" T="0.285273"/>
      <pos A="0.00308642" C="0.285273" G="0.426366" T="0.285273"/>
      <pos A="0.567461" C="0.14418" G="0.14418" T="0.14418"/>
      <pos A="0.285273" C="0.285273" G="0.426366" T="0.00308642"/>
      <pos A="0.426366" C="0.14418" G="0.14418" T="0.285273"/>
      <pos A="0.14418" C="0.426366" G="0.426366" T="0.00308642"/>
      <pos A="0.00308642" C="0.285273" G="0.426366" T="0.285273"/>
      <pos A="0.00308642" C="0.00308642" G="0.567461" T="0.426366"/>
      <pos A="0.00308642" C="0.990741" G="0.00308642" T="0.00308642"/>
      <pos A="0.285273" C="0.00308642" G="0.285273" T="0.426366"/>
      <pos A="0.14418" C="0.14418" G="0.426366" T="0.285273"/>
      <pos A="0.00308642" C="0.285273" G="0.285273" T="0.426366"/>
      <pos A="0.00308642" C="0.285273" G="0.285273" T="0.426366"/>
      <pos A="0.00308642" C="0.285273" G="0.426366" T="0.285273"/>
      <pos A="0.00308642" C="0.426366" G="0.285273" T="0.285273"/>
      <pos A="0.285273" C="0.00308642" G="0.567461" T="0.14418"/>
      <pos A="0.426366" C="0.14418" G="0.14418" T="0.285273"/>
      <pos A="0.14418" C="0.285273" G="0.426366" T="0.14418"/>
      <pos A="0.285273" C="0.14418" G="0.14418" T="0.426366"/>
      <pos A="0.14418" C="0.14418" G="0.285273" T="0.426366"/>
      <pos A="0.285273" C="0.14418" G="0.426366" T="0.14418"/>
      <pos A="0.426366" C="0.00308642" G="0.00308642" T="0.567461"/>
      <pos A="0.00308642" C="0.14418" G="0.567461" T="0.285273"/>
      <pos A="0.14418" C="0.426366" G="0.14418" T="0.285273"/>
      <pos A="0.14418" C="0.426366" G="0.285273" T="0.14418"/>
      <pos A="0.00308642" C="0.285273" G="0.285273" T="0.426366"/>
      <pos A="0.00308642" C="0.426366" G="0.426366" T="0.14418"/>
      <pos A="0.14418" C="0.14418" G="0.285273" T="0.426366"/>
      <pos A="0.285273" C="0.285273" G="0.285273" T="0.14418"/>
      <pos A="0.00308642" C="0.426366" G="0.14418" T="0.426366"/>
      <pos A="0.567461" C="0.00308642" G="0.14418" T="0.285273"/>
      <pos A="0.567461" C="0.14418" G="0.285273" T="0.00308642"/>
      <pos A="0.426366" C="0.14418" G="0.14418" T="0.285273"/>
      <pos A="0.567461" C="0.14418" G="0.00308642" T="0.285273"/>
      <pos A="0.426366" C="0.00308642" G="0.285273" T="0.285273"/>
      <pos A="0.14418" C="0.00308642" G="0.708554" T="0.14418"/>
      <pos A="0.14418" C="0.14418" G="0.567461" T="0.14418"/>
      <pos A="0.00308642" C="0.285273" G="0.285273" T="0.426366"/>
    </motif>
    <motif db="0" id="M127" alt="O127" length="40" nsites="8" evalue="1.3e-003">
      <pos A="0.30734" C="0.36351" G="0.162234" T="0.166916"/>
      <pos A="0.129469" C="0.326063" G="0.218404" T="0.326063"/>
      <pos A="0.246489" C="0.269893" G="0.120107" T="0.36351"/>
      <pos A="0.344787" C="0.232446" G="0.157554" T="0.265213"/>
      <pos A="0.180958" C="0.0967032" G="0.368191" T="0.354148"/>
      <pos A="0.227766" C="0.227766" G="0.410318" T="0.134149"/>
      <pos A="0.25117" C="0.180958" G="0.255851" T="0.312021"/>
      <pos A="0.274575" C="0.255851" G="0.349468" T="0.120107"/>
      <pos A="0.293298" C="0.180958" G="0.195" T="0.330745"/>
      <pos A="0.209043" C="0.340106" G="0.218404" T="0.232446"/>
      <pos A="0.190319" C="0.429042" G="0.166916" T="0.213723"/>
      <pos A="0.274575" C="0.41968" G="0.0826607" T="0.223085"/>
      <pos A="0.35883" C="0.25117" G="0.326063" T="0.0639368"/>
      <pos A="0.265213" C="0.162234" G="0.260532" T="0.312021"/>
      <pos A="0.152873" C="0.274575" G="0.269893" T="0.30266"/>
      <pos A="0.176277" C="0.218404" G="0.312021" T="0.293298"/>
      <pos A="0.279255" C="0.246489" G="0.288617" T="0.185639"/>
      <pos A="0.204361" C="0.232446" G="0.199681" T="0.36351"/>
      <pos A="0.223085" C="0.237128" G="0.283936" T="0.255851"/>
      <pos A="0.0779793" C="0.321383" G="0.30734" T="0.293298"/>
      <pos A="0.25117" C="0.209043" G="0.316702" T="0.223085"/>
      <pos A="0.260532" C="0.213723" G="0.204361" T="0.321383"/>
      <pos A="0.293298" C="0.241808" G="0.288617" T="0.176277"/>
      <pos A="0.36351" C="0.176277" G="0.25117" T="0.209043"/>
      <pos A="0.213723" C="0.265213" G="0.185639" T="0.335425"/>
      <pos A="0.171596" C="0.330745" G="0.260532" T="0.237128"/>
      <pos A="0.171596" C="0.110746" G="0.48053" T="0.237128"/>
      <pos A="0.30266" C="0.283936" G="0.171596" T="0.241808"/>
      <pos A="0.162234" C="0.260532" G="0.429042" T="0.148192"/>
      <pos A="0.340106" C="0.335425" G="0.115426" T="0.209043"/>
      <pos A="0.190319" C="0.297978" G="0.148192" T="0.36351"/>
      <pos A="0.129469" C="0.335425" G="0.157554" T="0.377553"/>
      <pos A="0.227766" C="0.176277" G="0.293298" T="0.30266"/>
      <pos A="0.274575" C="0.269893" G="0.204361" T="0.25117"/>
      <pos A="0.396276" C="0.199681" G="0.190319" T="0.213723"/>
      <pos A="0.166916" C="0.274575" G="0.293298" T="0.265213"/>
      <pos A="0.162234" C="0.30734" G="0.255851" T="0.274575"/>
      <pos A="0.0920217" C="0.166916" G="0.461807" T="0.279255"/>
      <pos A="0.223085" C="0.180958" G="0.36351" T="0.232446"/>
      <pos A="0.237128" C="0.213723" G="0.316702" T="0.232446"/>
    </motif>
    <motif db="0" id="M13" alt="O13" length="40" nsites="8" evalue="1.3e-003">
      <pos A="0.312938" C="0.235476" G="0.254841" T="0.196744"/>
      <pos A="0.158013" C="0.545328" G="0.177379" T="0.119281"/>
      <pos A="0.293573" C="0.293573" G="0.274207" T="0.138647"/>
      <pos A="0.293573" C="0.274207" G="0.158013" T="0.274207"/>
      <pos A="0.0418183" C="0.293573" G="0.35167" T="0.312938"/>
      <pos A="0.0611842" C="0.332304" G="0.467865" T="0.138647"/>
      <pos A="0.254841" C="0.119281" G="0.158013" T="0.467865"/>
      <pos A="0.21611" C="0.196744" G="0.429134" T="0.158013"/>
      <pos A="0.274207" C="0.312938" G="0.138647" T="0.274207"/>
      <pos A="0.119281" C="0.487231" G="0.371036" T="0.0224523"/>
      <pos A="0.177379" C="0.274207" G="0.371036" T="0.177379"/>
      <pos A="0.0999151" C="0.0999151" G="0.274207" T="0.525962"/>
      <pos A="0.525962" C="0.0999151" G="0.177379" T="0.196744"/>
      <pos A="0.293573" C="0.274207" G="0.312938" T="0.119281"/>
      <pos A="0.196744" C="0.0805491" G="0.409768" T="0.312938"/>
      <pos A="0.235476" C="0.0999151" G="0.312938" T="0.35167"/>
      <pos A="0.0611842" C="0.371036" G="0.274207" T="0.293573"/>
      <pos A="0.0418183" C="0.312938" G="0.467865" T="0.177379"/>
      <pos A="0.293573" C="0.274207" G="0.274207" T="0.158013"/>
      <pos A="0.158013" C="0.235476" G="0.312938" T="0.293573"/>
      <pos A="0.332304" C="0.0999151" G="0.371036" T="0.196744"/>
      <pos A="0.0418183" C="0.622791" G="0.235476" T="0.0999151"/>
      <pos A="0.293573" C="0.35167" G="0.138647" T="0.21611"/>
      <pos A="0.196744" C="0.235476" G="0.448499" T="0.119281"/>
      <pos A="0.138647" C="0.371036" G="0.158013" T="0.332304"/>
      <pos A="0.0611842" C="0.487231" G="0.254841" T="0.196744"/>
      <pos A="0.177379" C="0.21611" G="0.235476" T="0.371036"/>
      <pos A="0.0611842" C="0.506597" G="0.35167" T="0.0805491"/>
      <pos A="0.235476" C="0.332304" G="0.177379" T="0.254841"/>
      <pos A="0.177379" C="0.0999151" G="0.429134" T="0.293573"/>
      <pos A="0.138647" C="0.409768" G="0.293573" T="0.158013"/>
      <pos A="0.274207" C="0.196744" G="0.274207" T="0.254841"/>
      <pos A="0.35167" C="0.138647" G="0.332304" T="0.177379"/>
      <pos A="0.312938" C="0.254841" G="0.332304" T="0.0999151"/>
      <pos A="0.35167" C="0.409768" G="0.0999151" T="0.138647"/>
      <pos A="0.0805491" C="0.274207" G="0.21611" T="0.429134"/>
      <pos A="0.0611842" C="0.177379" G="0.332304" T="0.429134"/>
      <pos A="0.177379" C="0.21611" G="0.274207" T="0.332304"/>
      <pos A="0.0805491" C="0.21611" G="0.312938" T="0.390402"/>
      <pos A="0.293573" C="0.0999151" G="0.448499" T="0.158013"/>
    </motif>
    <motif db="0" id="M14" alt="O14" length="40" nsites="8" evalue="1.3e-003">
      <pos A="0.349468" C="0.241808" G="0.152873" T="0.255851"/>
      <pos A="0.0826607" C="0.386915" G="0.316702" T="0.213723"/>
      <pos A="0.443084" C="0.0967032" G="0.166916" T="0.293298"/>
      <pos A="0.190319" C="0.279255" G="0.255851" T="0.274575"/>
      <pos A="0.101384" C="0.35883" G="0.340106" T="0.199681"/>
      <pos A="0.279255" C="0.255851" G="0.185639" T="0.279255"/>
      <pos A="0.129469" C="0.274575" G="0.386915" T="0.209043"/>
      <pos A="0.30266" C="0.377553" G="0.195" T="0.124788"/>
      <pos A="0.344787" C="0.255851" G="0.148192" T="0.25117"/>
      <pos A="0.152873" C="0.283936" G="0.255851" T="0.30734"/>
      <pos A="0.138831" C="0.255851" G="0.255851" T="0.349468"/>
      <pos A="0.260532" C="0.138831" G="0.330745" T="0.269893"/>
      <pos A="0.218404" C="0.237128" G="0.30734" T="0.237128"/>
      <pos A="0.297978" C="0.241808" G="0.260532" T="0.199681"/>
      <pos A="0.265213" C="0.293298" G="0.162234" T="0.279255"/>
      <pos A="0.232446" C="0.269893" G="0.218404" T="0.279255"/>
      <pos A="0.330745" C="0.166916" G="0.180958" T="0.321383"/>
      <pos A="0.157554" C="0.223085" G="0.30266" T="0.316702"/>
      <pos A="0.237128" C="0.36351" G="0.223085" T="0.176277"/>
      <pos A="0.195" C="0.255851" G="0.265213" T="0.283936"/>
      <pos A="0.218404" C="0.326063" G="0.176277" T="0.279255"/>
      <pos A="0.185639" C="0.330745" G="0.227766" T="0.255851"/>
      <pos A="0.344787" C="0.124788" G="0.293298" T="0.237128"/>
      <pos A="0.260532" C="0.241808" G="0.386915" T="0.110746"/>
      <pos A="0.316702" C="0.176277" G="0.340106" T="0.166916"/>
      <pos A="0.171596" C="0.269893" G="0.321383" T="0.237128"/>
      <pos A="0.330745" C="0.297978" G="0.148192" T="0.223085"/>
      <pos A="0.293298" C="0.255851" G="0.246489" T="0.204361"/>
      <pos A="0.199681" C="0.274575" G="0.297978" T="0.227766"/>
      <pos A="0.321383" C="0.190319" G="0.171596" T="0.316702"/>
      <pos A="0.134149" C="0.218404" G="0.391595" T="0.255851"/>
      <pos A="0.199681" C="0.283936" G="0.283936" T="0.232446"/>
      <pos A="0.0873412" C="0.269893" G="0.288617" T="0.354148"/>
      <pos A="0.0686183" C="0.297978" G="0.25117" T="0.382233"/>
      <pos A="0.152873" C="0.312021" G="0.213723" T="0.321383"/>
      <pos A="0.410318" C="0.30266" G="0.180958" T="0.106064"/>
      <pos A="0.312021" C="0.25117" G="0.190319" T="0.246489"/>
      <pos A="0.129469" C="0.293298" G="0.35883" T="0.218404"/>
      <pos A="0.148192" C="0.223085" G="0.213723" T="0.415"/>
      <pos A="0.429042" C="0.0826607" G="0.297978" T="0.190319"/>
    </motif>
    <motif db="0" id="M15" alt="O15" length="40" nsites="8" evalue="1.3e-003">
      <pos A="0.115426" C="0.246489" G="0.218404" T="0.41968"/>
      <pos A="0.368191" C="0.265213" G="0.199681" T="0.166916"/>
      <pos A="0.405638" C="0.274575" G="0.190319" T="0.129469"/>
      <pos A="0.344787" C="0.134149" G="0.283936" T="0.237128"/>
      <pos A="0.297978" C="0.0686183" G="0.330745" T="0.30266"/>
      <pos A="0.223085" C="0.443084" G="0.199681" T="0.134149"/>
      <pos A="0.162234" C="0.30266" G="0.260532" T="0.274575"/>
      <pos A="0.115426" C="0.326063" G="0.190319" T="0.368191"/>
      <pos A="0.246489" C="0.232446" G="0.232446" T="0.288617"/>
      <pos A="0.157554" C="0.171596" G="0.25117" T="0.41968"/>
      <pos A="0.255851" C="0.246489" G="0.41968" T="0.0779793"/>
      <pos A="0.25117" C="0.195" G="0.237128" T="0.316702"/>
      <pos A="0.134149" C="0.288617" G="0.223085" T="0.354148"/>
      <pos A="0.288617" C="0.255851" G="0.148192" T="0.30734"/>
      <pos A="0.0779793" C="0.204361" G="0.269893" T="0.447765"/>
      <pos A="0.134149" C="0.405638" G="0.246489" T="0.213723"/>
      <pos A="0.494573" C="0.316702" G="0.00308642" T="0.185639"/>
      <pos A="0.269893" C="0.232446" G="0.288617" T="0.209043"/>
      <pos A="0.316702" C="0.354148" G="0.171596" T="0.157554"/>
      <pos A="0.25117" C="0.288617" G="0.260532" T="0.199681"/>
      <pos A="0.265213" C="0.195" G="0.335425" T="0.204361"/>
      <pos A="0.138831" C="0.340106" G="0.35883" T="0.162234"/>
      <pos A="0.227766" C="0.279255" G="0.227766" T="0.265213"/>
      <pos A="0.138831" C="0.344787" G="0.255851" T="0.260532"/>
      <pos A="0.30266" C="0.138831" G="0.293298" T="0.265213"/>
      <pos A="0.260532" C="0.213723" G="0.335425" T="0.190319"/>
      <pos A="0.25117" C="0.209043" G="0.330745" T="0.209043"/>
      <pos A="0.321383" C="0.255851" G="0.199681" T="0.223085"/>
      <pos A="0.279255" C="0.209043" G="0.321383" T="0.190319"/>
      <pos A="0.176277" C="0.354148" G="0.227766" T="0.241808"/>
      <pos A="0.405638" C="0.204361" G="0.180958" T="0.209043"/>
      <pos A="0.274575" C="0.115426" G="0.368191" T="0.241808"/>
      <pos A="0.185639" C="0.195" G="0.232446" T="0.386915"/>
      <pos A="0.185639" C="0.171596" G="0.279255" T="0.36351"/>
      <pos A="0.166916" C="0.237128" G="0.429042" T="0.166916"/>
      <pos A="0.260532" C="0.283936" G="0.241808" T="0.213723"/>
      <pos A="0.195" C="0.335425" G="0.237128" T="0.232446"/>
      <pos A="0.223085" C="0.209043" G="0.330745" T="0.237128"/>
      <pos A="0.176277" C="0.269893" G="0.204361" T="0.349468"/>
      <pos A="0.209043" C="0.265213" G="0.274575" T="0.25117"/>
    </motif>
    <motif db="0" id="M16" alt="O16" length="40" nsites="8" evalue="1.3e-003">
      <pos A="0.332304" C="0.332304" G="0.00308642" T="0.332304"/>
      <pos A="0.00308642" C="0.332304" G="0.661523" T="0.00308642"/>
      <pos A="0.332304" C="0.661523" G="0.00308642" T="0.00308642"/>
      <pos A="0.332304" C="0.661523" G="0.00308642" T="0.00308642"/>
      <pos A="0.661523" C="0.332304" G="0.00308642" T="0.00308642"/>
      <pos A="0.00308642" C="0.00308642" G="0.990741" T="0.00308642"/>
      <pos A="0.00308642" C="0.00308642" G="0.661523" T="0.332304"/>
      <pos A="0.332304" C="0.00308642" G="0.332304" T="0.332304"/>
      <pos A="0.332304" C="0.332304" G="0.332304" T="0.00308642"/>
      <pos A="0.661523" C="0.00308642" G="0.332304" T="0.00308642"/>
      <pos A="0.00308642" C="0.00308642" G="0.661523" T="0.332304"/>
      <pos A="0.332304" C="0.332304" G="0.332304" T="0.00308642"/>
      <pos A="0.332304" C="0.00308642" G="0.332304" T="0.332304"/>
      <pos A="0.332304" C="0.332304" G="0.00308642" T="0.332304"/>
      <pos A="0.00308642" C="0.332304" G="0.00308642" T="0.661523"/>
      <pos A="0.332304" C="0.00308642" G="0.661523" T="0.00308642"/>
      <pos A="0.661523" C="0.00308642" G="0.332304" T="0.00308642"/>
      <pos A="0.661523" C="0.332304" G="0.00308642" T="0.00308642"/>
      <pos A="0.00308642" C="0.00308642" G="0.990741" T="0.00308642"/>
      <pos A="0.990741" C="0.00308642" G="0.00308642" T="0.00308642"/>
      <pos A="0.332304" C="0.661523" G="0.00308642" T="0.00308642"/>
      <pos A="0.661523" C="0.332304" G="0.00308642" T="0.00308642"/>
      <pos A="0.990741" C="0.00308642" G="0.00308642" T="0.00308642"/>
      <pos A="0.00308642" C="0.00308642" G="0.332304" T="0.661523"/>
      <pos A="0.00308642" C="0.00308642" G="0.661523" T="0.332304"/>
      <pos A="0.00308642" C="0.661523" G="0.332304" T="0.00308642"/>
      <pos A="0.332304" C="0.332304" G="0.332304" T="0.00308642"/>
      <pos A="0.00308642" C="0.00308642" G="0.990741" T="0.00308642"/>
      <pos A="0.332304" C="0.332304" G="0.332304" T="0.00308642"/>
      <pos A="0.332304" C="0.00308642" G="0.661523" T="0.00308642"/>
      <pos A="0.00308642" C="0.00308642" G="0.661523" T="0.332304"/>
      <pos A="0.00308642" C="0.332304" G="0.00308642" T="0.661523"/>
      <pos A="0.332304" C="0.00308642" G="0.661523" T="0.00308642"/>
      <pos A="0.00308642" C="0.00308642" G="0.990741" T="0.00308642"/>
      <pos A="0.332304" C="0.00308642" G="0.00308642" T="0.661523"/>
      <pos A="0.332304" C="0.332304" G="0.332304" T="0.00308642"/>
      <pos A="0.661523" C="0.332304" G="0.00308642" T="0.00308642"/>
      <pos A="0.332304" C="0.00308642" G="0.332304" T="0.332304"/>
      <pos A="0.332304" C="0.661523" G="0.00308642" T="0.00308642"/>
      <pos A="0.332304" C="0.332304" G="0.00308642" T="0.332304"/>
    </motif>
    <motif db="0" id="M17" alt="O17" length="40" nsites="8" evalue="1.3e-003">
      <pos A="0.235476" C="0.177379" G="0.293573" T="0.293573"/>
      <pos A="0.206427" C="0.264524" G="0.293573" T="0.235476"/>
      <pos A="0.0611842" C="0.438816" G="0.322621" T="0.177379"/>
      <pos A="0.264524" C="0.293573" G="0.14833" T="0.293573"/>
      <pos A="0.0321353" C="0.555011" G="0.00308642" T="0.409768"/>
      <pos A="0.264524" C="0.380719" G="0.206427" T="0.14833"/>
      <pos A="0.14833" C="0.235476" G="0.467865" T="0.14833"/>
      <pos A="0.119281" C="0.525962" G="0.14833" T="0.206427"/>
      <pos A="0.0902321" C="0.496914" G="0.206427" T="0.206427"/>
      <pos A="0.14833" C="0.35167" G="0.177379" T="0.322621"/>
      <pos A="0.264524" C="0.35167" G="0.380719" T="0.00308642"/>
      <pos A="0.409768" C="0.264524" G="0.235476" T="0.0902321"/>
      <pos A="0.0321353" C="0.322621" G="0.380719" T="0.264524"/>
      <pos A="0.496914" C="0.177379" G="0.119281" T="0.206427"/>
      <pos A="0.525962" C="0.0902321" G="0.177379" T="0.206427"/>
      <pos A="0.177379" C="0.206427" G="0.264524" T="0.35167"/>
      <pos A="0.380719" C="0.206427" G="0.177379" T="0.235476"/>
      <pos A="0.0611842" C="0.35167" G="0.322621" T="0.264524"/>
      <pos A="0.264524" C="0.119281" G="0.177379" T="0.438816"/>
      <pos A="0.206427" C="0.293573" G="0.293573" T="0.206427"/>
      <pos A="0.0902321" C="0.0611842" G="0.525962" T="0.322621"/>
      <pos A="0.322621" C="0.0902321" G="0.467865" T="0.119281"/>
      <pos A="0.14833" C="0.235476" G="0.380719" T="0.235476"/>
      <pos A="0.409768" C="0.264524" G="0.206427" T="0.119281"/>
      <pos A="0.409768" C="0.264524" G="0.177379" T="0.14833"/>
      <pos A="0.119281" C="0.322621" G="0.177379" T="0.380719"/>
      <pos A="0.00308642" C="0.322621" G="0.467865" T="0.206427"/>
      <pos A="0.264524" C="0.177379" G="0.438816" T="0.119281"/>
      <pos A="0.0902321" C="0.293573" G="0.322621" T="0.293573"/>
      <pos A="0.409768" C="0.264524" G="0.14833" T="0.177379"/>
      <pos A="0.496914" C="0.14833" G="0.119281" T="0.235476"/>
      <pos A="0.0902321" C="0.177379" G="0.525962" T="0.206427"/>
      <pos A="0.119281" C="0.264524" G="0.438816" T="0.177379"/>
      <pos A="0.235476" C="0.0321353" G="0.438816" T="0.293573"/>
      <pos A="0.525962" C="0.0902321" G="0.14833" T="0.235476"/>
      <pos A="0.14833" C="0.119281" G="0.700254" T="0.0321353"/>
      <pos A="0.322621" C="0.264524" G="0.264524" T="0.14833"/>
      <pos A="0.467865" C="0.0902321" G="0.0902321" T="0.35167"/>
      <pos A="0.0611842" C="0.555011" G="0.0902321" T="0.293573"/>
      <pos A="0.235476" C="0.264524" G="0.264524" T="0.235476"/>
    </motif>
    <motif db="0" id="M18" alt="O18" length="40" nsites="8" evalue="1.3e-003">
      <pos A="0.321685" C="0.204865" G="0.0986657" T="0.374784"/>
      <pos A="0.0243259" C="0.374784" G="0.162385" T="0.438504"/>
      <pos A="0.406644" C="0.119906" G="0.0668059" T="0.406644"/>
      <pos A="0.141146" C="0.342924" G="0.385404" T="0.130525"/>
      <pos A="0.109286" C="0.374784" G="0.279205" T="0.236725"/>
      <pos A="0.215485" C="0.141146" G="0.311065" T="0.332304"/>
      <pos A="0.183626" C="0.215485" G="0.502223" T="0.0986657"/>
      <pos A="0.268585" C="0.247345" G="0.226105" T="0.257965"/>
      <pos A="0.194245" C="0.173005" G="0.342924" T="0.289825"/>
      <pos A="0.173005" C="0.162385" G="0.438504" T="0.226105"/>
      <pos A="0.364164" C="0.247345" G="0.204865" T="0.183626"/>
      <pos A="0.215485" C="0.226105" G="0.342924" T="0.215485"/>
      <pos A="0.300444" C="0.119906" G="0.183626" T="0.396024"/>
      <pos A="0.183626" C="0.427884" G="0.183626" T="0.204865"/>
      <pos A="0.480984" C="0.162385" G="0.215485" T="0.141146"/>
      <pos A="0.141146" C="0.406644" G="0.151766" T="0.300444"/>
      <pos A="0.257965" C="0.385404" G="0.119906" T="0.236725"/>
      <pos A="0.311065" C="0.0561857" G="0.332304" T="0.300444"/>
      <pos A="0.162385" C="0.226105" G="0.204865" T="0.406644"/>
      <pos A="0.257965" C="0.427884" G="0.226105" T="0.0880464"/>
      <pos A="0.215485" C="0.342924" G="0.173005" T="0.268585"/>
      <pos A="0.183626" C="0.300444" G="0.194245" T="0.321685"/>
      <pos A="0.279205" C="0.311065" G="0.183626" T="0.226105"/>
      <pos A="0.396024" C="0.183626" G="0.183626" T="0.236725"/>
      <pos A="0.173005" C="0.342924" G="0.204865" T="0.279205"/>
      <pos A="0.374784" C="0.215485" G="0.247345" T="0.162385"/>
      <pos A="0.0774262" C="0.257965" G="0.385404" T="0.279205"/>
      <pos A="0.109286" C="0.151766" G="0.534083" T="0.204865"/>
      <pos A="0.194245" C="0.130525" G="0.268585" T="0.406644"/>
      <pos A="0.417264" C="0.226105" G="0.289825" T="0.0668059"/>
      <pos A="0.396024" C="0.300444" G="0.162385" T="0.141146"/>
      <pos A="0.0986657" C="0.130525" G="0.555323" T="0.215485"/>
      <pos A="0.173005" C="0.183626" G="0.247345" T="0.396024"/>
      <pos A="0.204865" C="0.300444" G="0.311065" T="0.183626"/>
      <pos A="0.321685" C="0.0880464" G="0.289825" T="0.300444"/>
      <pos A="0.119906" C="0.289825" G="0.396024" T="0.194245"/>
      <pos A="0.332304" C="0.236725" G="0.130525" T="0.300444"/>
      <pos A="0.279205" C="0.396024" G="0.0668059" T="0.257965"/>
      <pos A="0.289825" C="0.215485" G="0.257965" T="0.236725"/>
      <pos A="0.183626" C="0.236725" G="0.289825" T="0.289825"/>
    </motif>
    <motif db="0" id="M19" alt="O19" length="40" nsites="8" evalue="1.3e-003">
      <pos A="0.37506" C="0.22114" G="0.14418" T="0.25962"/>
      <pos A="0.14418" C="0.233966" G="0.310926" T="0.310926"/>
      <pos A="0.131353" C="0.323753" G="0.22114" T="0.323753"/>
      <pos A="0.0928731" C="0.528981" G="0.118526" T="0.25962"/>
      <pos A="0.195486" C="0.131353" G="0.157006" T="0.516154"/>
      <pos A="0.387886" C="0.0672198" G="0.426366" T="0.118526"/>
      <pos A="0.2981" C="0.400713" G="0.195486" T="0.1057"/>
      <pos A="0.18266" C="0.439193" G="0.1057" T="0.272446"/>
      <pos A="0.22114" C="0.400713" G="0.25962" T="0.118526"/>
      <pos A="0.157006" C="0.272446" G="0.2981" T="0.272446"/>
      <pos A="0.272446" C="0.169833" G="0.25962" T="0.2981"/>
      <pos A="0.33658" C="0.1057" G="0.285273" T="0.272446"/>
      <pos A="0.14418" C="0.33658" G="0.349406" T="0.169833"/>
      <pos A="0.118526" C="0.33658" G="0.14418" T="0.400713"/>
      <pos A="0.323753" C="0.233966" G="0.310926" T="0.131353"/>
      <pos A="0.22114" C="0.349406" G="0.208313" T="0.22114"/>
      <pos A="0.0672198" C="0.14418" G="0.580287" T="0.208313"/>
      <pos A="0.208313" C="0.400713" G="0.22114" T="0.169833"/>
      <pos A="0.285273" C="0.464846" G="0.0672198" T="0.18266"/>
      <pos A="0.272446" C="0.233966" G="0.0928731" T="0.400713"/>
      <pos A="0.285273" C="0.2981" G="0.310926" T="0.1057"/>
      <pos A="0.1057" C="0.426366" G="0.25962" T="0.208313"/>
      <pos A="0.323753" C="0.22114" G="0.14418" T="0.310926"/>
      <pos A="0.2981" C="0.233966" G="0.2981" T="0.169833"/>
      <pos A="0.0928731" C="0.33658" G="0.387886" T="0.18266"/>
      <pos A="0.246793" C="0.426366" G="0.195486" T="0.131353"/>
      <pos A="0.14418" C="0.157006" G="0.362233" T="0.33658"/>
      <pos A="0.195486" C="0.439193" G="0.157006" T="0.208313"/>
      <pos A="0.33658" C="0.169833" G="0.18266" T="0.310926"/>
      <pos A="0.0672198" C="0.362233" G="0.233966" T="0.33658"/>
      <pos A="0.195486" C="0.349406" G="0.25962" T="0.195486"/>
      <pos A="0.131353" C="0.272446" G="0.362233" T="0.233966"/>
      <pos A="0.400713" C="0.285273" G="0.195486" T="0.118526"/>
      <pos A="0.2981" C="0.272446" G="0.233966" T="0.195486"/>
      <pos A="0.14418" C="0.157006" G="0.272446" T="0.426366"/>
      <pos A="0.323753" C="0.22114" G="0.285273" T="0.169833"/>
      <pos A="0.349406" C="0.0672198" G="0.285273" T="0.2981"/>
      <pos A="0.169833" C="0.18266" G="0.25962" T="0.387886"/>
      <pos A="0.33658" C="0.400713" G="0.131353" T="0.131353"/>
      <pos A="0.0543931" C="0.22114" G="0.246793" T="0.477673"/>
    </motif>
    <motif db="0" id="M2" alt="O2" length="40" nsites="8" evalue="1.3e-003">
      <pos A="0.237128" C="0.101384" G="0.321383" T="0.340106"/>
      <pos A="0.227766" C="0.30266" G="0.176277" T="0.293298"/>
      <pos A="0.110746" C="0.452445" G="0.232446" T="0.204361"/>
      <pos A="0.321383" C="0.171596" G="0.129469" T="0.377553"/>
      <pos A="0.115426" C="0.190319" G="0.461807" T="0.232446"/>
      <pos A="0.246489" C="0.195" G="0.274575" T="0.283936"/>
      <pos A="0.312021" C="0.213723" G="0.237128" T="0.237128"/>
      <pos A="0.246489" C="0.185639" G="0.30266" T="0.265213"/>
      <pos A="0.344787" C="0.218404" G="0.171596" T="0.265213"/>
      <pos A="0.157554" C="0.335425" G="0.213723" T="0.293298"/>
      <pos A="0.354148" C="0.218404" G="0.166916" T="0.260532"/>
      <pos A="0.199681" C="0.326063" G="0.274575" T="0.199681"/>
      <pos A="0.274575" C="0.195" G="0.241808" T="0.288617"/>
      <pos A="0.227766" C="0.152873" G="0.391595" T="0.227766"/>
      <pos A="0.283936" C="0.321383" G="0.204361" T="0.190319"/>
      <pos A="0.326063" C="0.227766" G="0.25117" T="0.195"/>
      <pos A="0.288617" C="0.354148" G="0.157554" T="0.199681"/>
      <pos A="0.30734" C="0.396276" G="0.101384" T="0.195"/>
      <pos A="0.0967032" C="0.269893" G="0.382233" T="0.25117"/>
      <pos A="0.199681" C="0.232446" G="0.246489" T="0.321383"/>
      <pos A="0.152873" C="0.354148" G="0.297978" T="0.195"/>
      <pos A="0.312021" C="0.316702" G="0.180958" T="0.190319"/>
      <pos A="0.213723" C="0.129469" G="0.35883" T="0.297978"/>
      <pos A="0.204361" C="0.218404" G="0.344787" T="0.232446"/>
      <pos A="0.227766" C="0.134149" G="0.232446" T="0.405638"/>
      <pos A="0.124788" C="0.30266" G="0.326063" T="0.246489"/>
      <pos A="0.354148" C="0.438403" G="0.0639368" T="0.143511"/>
      <pos A="0.312021" C="0.312021" G="0.0920217" T="0.283936"/>
      <pos A="0.157554" C="0.176277" G="0.386915" T="0.279255"/>
      <pos A="0.180958" C="0.241808" G="0.377553" T="0.199681"/>
      <pos A="0.340106" C="0.209043" G="0.223085" T="0.227766"/>
      <pos A="0.265213" C="0.246489" G="0.382233" T="0.106064"/>
      <pos A="0.195" C="0.143511" G="0.232446" T="0.429042"/>
      <pos A="0.106064" C="0.330745" G="0.265213" T="0.297978"/>
      <pos A="0.204361" C="0.279255" G="0.321383" T="0.195"/>
      <pos A="0.30266" C="0.143511" G="0.241808" T="0.312021"/>
      <pos A="0.185639" C="0.293298" G="0.195" T="0.326063"/>
      <pos A="0.405638" C="0.227766" G="0.134149" T="0.232446"/>
      <pos A="0.265213" C="0.199681" G="0.312021" T="0.223085"/>
      <pos A="0.279255" C="0.297978" G="0.297978" T="0.124788"/>
    </motif>
    <motif db="0" id="M21" alt="O21" length="40" nsites="8" evalue="1.3e-003">
      <pos A="0.743827" C="0.25" G="0.00308642" T="0.00308642"/>
      <pos A="0.00308642" C="0.743827" G="0.25" T="0.00308642"/>
      <pos A="0.25" C="0.743827" G="0.00308642" T="0.00308642"/>
      <pos A="0.00308642" C="0.496914" G="0.00308642" T="0.496914"/>
      <pos A="0.00308642" C="0.496914" G="0.496914" T="0.00308642"/>
      <pos A="0.00308642" C="0.25" G="0.743827" T="0.00308642"/>
      <pos A="0.00308642" C="0.25" G="0.25" T="0.496914"/>
      <pos A="0.00308642" C="0.990741" G="0.00308642" T="0.00308642"/>
      <pos A="0.25" C="0.00308642" G="0.25" T="0.496914"/>
      <pos A="0.00308642" C="0.990741" G="0.00308642" T="0.00308642"/>
      <pos A="0.00308642" C="0.00308642" G="0.25" T="0.743827"/>
      <pos A="0.00308642" C="0.496914" G="0.496914" T="0.00308642"/>
      <pos A="0.25" C="0.743827" G="0.00308642" T="0.00308642"/>
      <pos A="0.00308642" C="0.00308642" G="0.00308642" T="0.990741"/>
      <pos A="0.743827" C="0.25" G="0.00308642" T="0.00308642"/>
      <pos A="0.496914" C="0.25" G="0.00308642" T="0.25"/>
      <pos A="0.496914" C="0.496914" G="0.00308642" T="0.00308642"/>
      <pos A="0.496914" C="0.00308642" G="0.25" T="0.25"/>
      <pos A="0.496914" C="0.25" G="0.25" T="0.00308642"/>
      <pos A="0.00308642" C="0.00308642" G="0.00308642" T="0.990741"/>
      <pos A="0.990741" C="0.00308642" G="0.00308642" T="0.00308642"/>
      <pos A="0.00308642" C="0.496914" G="0.496914" T="0.00308642"/>
      <pos A="0.496914" C="0.25" G="0.25" T="0.00308642"/>
      <pos A="0.496914" C="0.00308642" G="0.496914" T="0.00308642"/>
      <pos A="0.496914" C="0.25" G="0.00308642" T="0.25"/>
      <pos A="0.496914" C="0.00308642" G="0.496914" T="0.00308642"/>
      <pos A="0.496914" C="0.25" G="0.00308642" T="0.25"/>
      <pos A="0.25" C="0.00308642" G="0.00308642" T="0.743827"/>
      <pos A="0.00308642" C="0.25" G="0.00308642" T="0.743827"/>
      <pos A="0.743827" C="0.25" G="0.00308642" T="0.00308642"/>
      <pos A="0.00308642" C="0.496914" G="0.496914" T="0.00308642"/>
      <pos A="0.00308642" C="0.743827" G="0.00308642" T="0.25"/>
      <pos A="0.00308642" C="0.743827" G="0.25" T="0.00308642"/>
      <pos A="0.00308642" C="0.25" G="0.496914" T="0.25"/>
      <pos A="0.00308642" C="0.00308642" G="0.990741" T="0.00308642"/>
      <pos A="0.00308642" C="0.25" G="0.743827" T="0.00308642"/>
      <pos A="0.25" C="0.743827" G="0.00308642" T="0.00308642"/>
      <pos A="0.00308642" C="0.00308642" G="0.743827" T="0.25"/>
      <pos A="0.00308642" C="0.25" G="0.00308642" T="0.743827"/>
      <pos A="0.00308642" C="0.00308642" G="0.743827" T="0.25"/>
    </motif>
    <motif db="0" id="M22" alt="O22" length="40" nsites="8" evalue="1.3e-003">
      <pos A="0.471169" C="0.195" G="0.25117" T="0.0826607"/>
      <pos A="0.269893" C="0.344787" G="0.148192" T="0.237128"/>
      <pos A="0.232446" C="0.288617" G="0.241808" T="0.237128"/>
      <pos A="0.101384" C="0.386915" G="0.241808" T="0.269893"/>
      <pos A="0.134149" C="0.35883" G="0.204361" T="0.30266"/>
      <pos A="0.134149" C="0.255851" G="0.283936" T="0.326063"/>
      <pos A="0.368191" C="0.288617" G="0.241808" T="0.101384"/>
      <pos A="0.354148" C="0.110746" G="0.283936" T="0.25117"/>
      <pos A="0.368191" C="0.176277" G="0.288617" T="0.166916"/>
      <pos A="0.195" C="0.171596" G="0.30266" T="0.330745"/>
      <pos A="0.218404" C="0.209043" G="0.162234" T="0.410318"/>
      <pos A="0.185639" C="0.354148" G="0.30734" T="0.152873"/>
      <pos A="0.36351" C="0.30266" G="0.0218094" T="0.312021"/>
      <pos A="0.171596" C="0.293298" G="0.195" T="0.340106"/>
      <pos A="0.344787" C="0.195" G="0.274575" T="0.185639"/>
      <pos A="0.223085" C="0.368191" G="0.255851" T="0.152873"/>
      <pos A="0.129469" C="0.246489" G="0.326063" T="0.297978"/>
      <pos A="0.195" C="0.213723" G="0.283936" T="0.30734"/>
      <pos A="0.316702" C="0.171596" G="0.400957" T="0.110746"/>
      <pos A="0.35883" C="0.138831" G="0.176277" T="0.326063"/>
      <pos A="0.279255" C="0.237128" G="0.195" T="0.288617"/>
      <pos A="0.232446" C="0.321383" G="0.255851" T="0.190319"/>
      <pos A="0.199681" C="0.237128" G="0.312021" T="0.25117"/>
      <pos A="0.171596" C="0.260532" G="0.279255" T="0.288617"/>
      <pos A="0.166916" C="0.283936" G="0.297978" T="0.25117"/>
      <pos A="0.246489" C="0.36351" G="0.246489" T="0.143511"/>
      <pos A="0.204361" C="0.260532" G="0.106064" T="0.429042"/>
      <pos A="0.218404" C="0.265213" G="0.368191" T="0.148192"/>
      <pos A="0.288617" C="0.195" G="0.25117" T="0.265213"/>
      <pos A="0.209043" C="0.288617" G="0.227766" T="0.274575"/>
      <pos A="0.129469" C="0.326063" G="0.30734" T="0.237128"/>
      <pos A="0.246489" C="0.396276" G="0.171596" T="0.185639"/>
      <pos A="0.279255" C="0.110746" G="0.274575" T="0.335425"/>
      <pos A="0.283936" C="0.223085" G="0.283936" T="0.209043"/>
      <pos A="0.204361" C="0.30734" G="0.199681" T="0.288617"/>
      <pos A="0.255851" C="0.180958" G="0.30734" T="0.255851"/>
      <pos A="0.209043" C="0.255851" G="0.330745" T="0.204361"/>
      <pos A="0.232446" C="0.36351" G="0.241808" T="0.162234"/>
      <pos A="0.176277" C="0.0826607" G="0.260532" T="0.48053"/>
      <pos A="0.223085" C="0.232446" G="0.274575" T="0.269893"/>
    </motif>
    <motif db="0" id="M23" alt="O23" length="40" nsites="8" evalue="1.3e-003">
      <pos A="0.167696" C="0.826131" G="0.00308642" T="0.00308642"/>
      <pos A="0.332304" C="0.00308642" G="0.167696" T="0.496914"/>
      <pos A="0.00308642" C="0.167696" G="0.826131" T="0.00308642"/>
      <pos A="0.00308642" C="0.332304" G="0.661523" T="0.00308642"/>
      <pos A="0.167696" C="0.826131" G="0.00308642" T="0.00308642"/>
      <pos A="0.332304" C="0.00308642" G="0.167696" T="0.496914"/>
      <pos A="0.00308642" C="0.00308642" G="0.661523" T="0.332304"/>
      <pos A="0.00308642" C="0.826131" G="0.00308642" T="0.167696"/>
      <pos A="0.00308642" C="0.661523" G="0.167696" T="0.167696"/>
      <pos A="0.167696" C="0.496914" G="0.332304" T="0.00308642"/>
      <pos A="0.496914" C="0.167696" G="0.332304" T="0.00308642"/>
      <pos A="0.496914" C="0.00308642" G="0.332304" T="0.167696"/>
      <pos A="0.496914" C="0.00308642" G="0.167696" T="0.332304"/>
      <pos A="0.167696" C="0.167696" G="0.661523" T="0.00308642"/>
      <pos A="0.00308642" C="0.332304" G="0.00308642" T="0.661523"/>
      <pos A="0.496914" C="0.00308642" G="0.167696" T="0.332304"/>
      <pos A="0.167696" C="0.496914" G="0.00308642" T="0.332304"/>
      <pos A="0.00308642" C="0.990741" G="0.00308642" T="0.00308642"/>
      <pos A="0.167696" C="0.332304" G="0.332304" T="0.167696"/>
      <pos A="0.167696" C="0.332304" G="0.332304" T="0.167696"/>
      <pos A="0.00308642" C="0.167696" G="0.661523" T="0.167696"/>
      <pos A="0.661523" C="0.00308642" G="0.167696" T="0.167696"/>
      <pos A="0.332304" C="0.496914" G="0.167696" T="0.00308642"/>
      <pos A="0.00308642" C="0.496914" G="0.00308642" T="0.496914"/>
      <pos A="0.167696" C="0.496914" G="0.332304" T="0.00308642"/>
      <pos A="0.00308642" C="0.496914" G="0.496914" T="0.00308642"/>
      <pos A="0.332304" C="0.332304" G="0.167696" T="0.167696"/>
      <pos A="0.332304" C="0.332304" G="0.332304" T="0.00308642"/>
      <pos A="0.332304" C="0.661523" G="0.00308642" T="0.00308642"/>
      <pos A="0.661523" C="0.167696" G="0.167696" T="0.00308642"/>
      <pos A="0.00308642" C="0.661523" G="0.167696" T="0.167696"/>
      <pos A="0.332304" C="0.167696" G="0.332304" T="0.167696"/>
      <pos A="0.00308642" C="0.00308642" G="0.826131" T="0.167696"/>
      <pos A="0.826131" C="0.00308642" G="0.00308642" T="0.167696"/>
      <pos A="0.167696" C="0.00308642" G="0.826131" T="0.00308642"/>
      <pos A="0.661523" C="0.167696" G="0.167696" T="0.00308642"/>
      <pos A="0.496914" C="0.496914" G="0.00308642" T="0.00308642"/>
      <pos A="0.332304" C="0.332304" G="0.332304" T="0.00308642"/>
      <pos A="0.332304" C="0.00308642" G="0.00308642" T="0.661523"/>
      <pos A="0.332304" C="0.332304" G="0.00308642" T="0.332304"/>
    </motif>
    <motif db="0" id="M24" alt="O24" length="40" nsites="8" evalue="1.3e-003">
      <pos A="0.126543" C="0.126543" G="0.00308642" T="0.743827"/>
      <pos A="0.373457" C="0.373457" G="0.126543" T="0.126543"/>
      <pos A="0.126543" C="0.373457" G="0.126543" T="0.373457"/>
      <pos A="0.373457" C="0.25" G="0.25" T="0.126543"/>
      <pos A="0.373457" C="0.00308642" G="0.25" T="0.373457"/>
      <pos A="0.00308642" C="0.00308642" G="0.25" T="0.743827"/>
      <pos A="0.00308642" C="0.25" G="0.496914" T="0.25"/>
      <pos A="0.00308642" C="0.496914" G="0.496914" T="0.00308642"/>
      <pos A="0.373457" C="0.00308642" G="0.00308642" T="0.62037"/>
      <pos A="0.25" C="0.126543" G="0.62037" T="0.00308642"/>
      <pos A="0.867284" C="0.126543" G="0.00308642" T="0.00308642"/>
      <pos A="0.126543" C="0.126543" G="0.496914" T="0.25"/>
      <pos A="0.496914" C="0.25" G="0.00308642" T="0.25"/>
      <pos A="0.25" C="0.373457" G="0.126543" T="0.25"/>
      <pos A="0.126543" C="0.126543" G="0.126543" T="0.62037"/>
      <pos A="0.62037" C="0.00308642" G="0.373457" T="0.00308642"/>
      <pos A="0.62037" C="0.00308642" G="0.25" T="0.126543"/>
      <pos A="0.373457" C="0.373457" G="0.126543" T="0.126543"/>
      <pos A="0.373457" C="0.496914" G="0.00308642" T="0.126543"/>
      <pos A="0.25" C="0.00308642" G="0.743827" T="0.00308642"/>
      <pos A="0.126543" C="0.126543" G="0.373457" T="0.373457"/>
      <pos A="0.00308642" C="0.373457" G="0.25" T="0.373457"/>
      <pos A="0.25" C="0.25" G="0.00308642" T="0.496914"/>
      <pos A="0.00308642" C="0.743827" G="0.126543" T="0.126543"/>
      <pos A="0.62037" C="0.00308642" G="0.25" T="0.126543"/>
      <pos A="0.126543" C="0.126543" G="0.62037" T="0.126543"/>
      <pos A="0.00308642" C="0.496914" G="0.00308642" T="0.496914"/>
      <pos A="0.373457" C="0.126543" G="0.25" T="0.25"/>
      <pos A="0.25" C="0.00308642" G="0.25" T="0.496914"/>
      <pos A="0.00308642" C="0.25" G="0.25" T="0.496914"/>
      <pos A="0.496914" C="0.25" G="0.126543" T="0.126543"/>
      <pos A="0.00308642" C="0.373457" G="0.373457" T="0.25"/>
      <pos A="0.126543" C="0.867284" G="0.00308642" T="0.00308642"/>
      <pos A="0.496914" C="0.00308642" G="0.00308642" T="0.496914"/>
      <pos A="0.00308642" C="0.00308642" G="0.990741" T="0.00308642"/>
      <pos A="0.373457" C="0.373457" G="0.25" T="0.00308642"/>
      <pos A="0.25" C="0.373457" G="0.00308642" T="0.373457"/>
      <pos A="0.126543" C="0.25" G="0.496914" T="0.126543"/>
      <pos A="0.25" C="0.00308642" G="0.25" T="0.496914"/>
      <pos A="0.00308642" C="0.126543" G="0.62037" T="0.25"/>
    </motif>
    <motif db="0" id="M25" alt="O25" length="40" nsites="8" evalue="1.3e-003">
      <pos A="0.414609" C="0.25" G="0.332304" T="0.00308642"/>
      <pos A="0.579218" C="0.0853906" G="0.167696" T="0.167696"/>
      <pos A="0.25" C="0.25" G="0.496914" T="0.00308642"/>
      <pos A="0.496914" C="0.414609" G="0.0853906" T="0.00308642"/>
      <pos A="0.332304" C="0.167696" G="0.332304" T="0.167696"/>
      <pos A="0.414609" C="0.0853906" G="0.25" T="0.25"/>
      <pos A="0.332304" C="0.0853906" G="0.0853906" T="0.496914"/>
      <pos A="0.00308642" C="0.167696" G="0.167696" T="0.661523"/>
      <pos A="0.00308642" C="0.25" G="0.332304" T="0.414609"/>
      <pos A="0.414609" C="0.332304" G="0.0853906" T="0.167696"/>
      <pos A="0.414609" C="0.332304" G="0.00308642" T="0.25"/>
      <pos A="0.25" C="0.0853906" G="0.167696" T="0.496914"/>
      <pos A="0.0853906" C="0.00308642" G="0.908437" T="0.00308642"/>
      <pos A="0.579218" C="0.0853906" G="0.00308642" T="0.332304"/>
      <pos A="0.414609" C="0.0853906" G="0.414609" T="0.0853906"/>
      <pos A="0.414609" C="0.00308642" G="0.579218" T="0.00308642"/>
      <pos A="0.661523" C="0.167696" G="0.0853906" T="0.0853906"/>
      <pos A="0.167696" C="0.496914" G="0.25" T="0.0853906"/>
      <pos A="0.496914" C="0.25" G="0.167696" T="0.0853906"/>
      <pos A="0.332304" C="0.167696" G="0.332304" T="0.167696"/>
      <pos A="0.25" C="0.332304" G="0.332304" T="0.0853906"/>
      <pos A="0.332304" C="0.414609" G="0.0853906" T="0.167696"/>
      <pos A="0.0853906" C="0.332304" G="0.25" T="0.332304"/>
      <pos A="0.00308642" C="0.167696" G="0.743827" T="0.0853906"/>
      <pos A="0.0853906" C="0.414609" G="0.00308642" T="0.496914"/>
      <pos A="0.00308642" C="0.00308642" G="0.496914" T="0.496914"/>
      <pos A="0.0853906" C="0.496914" G="0.0853906" T="0.332304"/>
      <pos A="0.579218" C="0.0853906" G="0.332304" T="0.00308642"/>
      <pos A="0.25" C="0.167696" G="0.414609" T="0.167696"/>
      <pos A="0.00308642" C="0.743827" G="0.00308642" T="0.25"/>
      <pos A="0.0853906" C="0.496914" G="0.167696" T="0.25"/>
      <pos A="0.332304" C="0.167696" G="0.25" T="0.25"/>
      <pos A="0.00308642" C="0.332304" G="0.414609" T="0.25"/>
      <pos A="0.167696" C="0.496914" G="0.00308642" T="0.332304"/>
      <pos A="0.0853906" C="0.0853906" G="0.00308642" T="0.826131"/>
      <pos A="0.0853906" C="0.496914" G="0.167696" T="0.25"/>
      <pos A="0.00308642" C="0.0853906" G="0.496914" T="0.414609"/>
      <pos A="0.332304" C="0.332304" G="0.25" T="0.0853906"/>
      <pos A="0.0853906" C="0.414609" G="0.414609" T="0.0853906"/>
      <pos A="0.25" C="0.414609" G="0.25" T="0.0853906"/>
    </motif>
    <motif db="0" id="M26" alt="O26" length="40" nsites="8" evalue="1.3e-003">
      <pos A="0.337884" C="0.203965" G="0.254185" T="0.203965"/>
      <pos A="0.254185" C="0.471803" G="0.254185" T="0.0198262"/>
      <pos A="0.287665" C="0.321145" G="0.254185" T="0.137005"/>
      <pos A="0.455064" C="0.371364" G="0.0365659" T="0.137005"/>
      <pos A="0.254185" C="0.270924" G="0.237445" T="0.237445"/>
      <pos A="0.203965" C="0.153745" G="0.371364" T="0.270924"/>
      <pos A="0.0867862" C="0.388105" G="0.254185" T="0.270924"/>
      <pos A="0.321145" C="0.137005" G="0.103526" T="0.438324"/>
      <pos A="0.220705" C="0.170486" G="0.404844" T="0.203965"/>
      <pos A="0.287665" C="0.0365659" G="0.170486" T="0.505284"/>
      <pos A="0.354624" C="0.287665" G="0.321145" T="0.0365659"/>
      <pos A="0.455064" C="0.170486" G="0.187226" T="0.187226"/>
      <pos A="0.321145" C="0.404844" G="0.153745" T="0.120266"/>
      <pos A="0.371364" C="0.170486" G="0.103526" T="0.354624"/>
      <pos A="0.388105" C="0.187226" G="0.103526" T="0.321145"/>
      <pos A="0.203965" C="0.522024" G="0.137005" T="0.137005"/>
      <pos A="0.304405" C="0.203965" G="0.321145" T="0.170486"/>
      <pos A="0.120266" C="0.254185" G="0.388105" T="0.237445"/>
      <pos A="0.187226" C="0.270924" G="0.237445" T="0.304405"/>
      <pos A="0.170486" C="0.304405" G="0.237445" T="0.287665"/>
      <pos A="0.321145" C="0.354624" G="0.203965" T="0.120266"/>
      <pos A="0.0700464" C="0.321145" G="0.354624" T="0.254185"/>
      <pos A="0.0700464" C="0.170486" G="0.505284" T="0.254185"/>
      <pos A="0.220705" C="0.371364" G="0.321145" T="0.0867862"/>
      <pos A="0.471803" C="0.137005" G="0.137005" T="0.254185"/>
      <pos A="0.572243" C="0.220705" G="0.153745" T="0.0533057"/>
      <pos A="0.254185" C="0.120266" G="0.220705" T="0.404844"/>
      <pos A="0.170486" C="0.137005" G="0.321145" T="0.371364"/>
      <pos A="0.0533057" C="0.488543" G="0.388105" T="0.0700464"/>
      <pos A="0.254185" C="0.404844" G="0.103526" T="0.237445"/>
      <pos A="0.237445" C="0.354624" G="0.254185" T="0.153745"/>
      <pos A="0.153745" C="0.455064" G="0.137005" T="0.254185"/>
      <pos A="0.304405" C="0.203965" G="0.170486" T="0.321145"/>
      <pos A="0.120266" C="0.438324" G="0.254185" T="0.187226"/>
      <pos A="0.0867862" C="0.354624" G="0.254185" T="0.304405"/>
      <pos A="0.137005" C="0.287665" G="0.237445" T="0.337884"/>
      <pos A="0.354624" C="0.254185" G="0.220705" T="0.170486"/>
      <pos A="0.270924" C="0.187226" G="0.371364" T="0.170486"/>
      <pos A="0.254185" C="0.321145" G="0.187226" T="0.237445"/>
      <pos A="0.220705" C="0.388105" G="0.170486" T="0.220705"/>
    </motif>
    <motif db="0" id="M27" alt="O27" length="40" nsites="8" evalue="1.3e-003">
      <pos A="0.332304" C="0.332304" G="0.332304" T="0.00308642"/>
      <pos A="0.332304" C="0.332304" G="0.00308642" T="0.332304"/>
      <pos A="0.332304" C="0.332304" G="0.00308642" T="0.332304"/>
      <pos A="0.00308642" C="0.990741" G="0.00308642" T="0.00308642"/>
      <pos A="0.00308642" C="0.661523" G="0.00308642" T="0.332304"/>
      <pos A="0.332304" C="0.00308642" G="0.00308642" T="0.661523"/>
      <pos A="0.00308642" C="0.00308642" G="0.661523" T="0.332304"/>
      <pos A="0.00308642" C="0.00308642" G="0.00308642" T="0.990741"/>
      <pos A="0.332304" C="0.332304" G="0.332304" T="0.00308642"/>
      <pos A="0.00308642" C="0.661523" G="0.332304" T="0.00308642"/>
      <pos A="0.332304" C="0.332304" G="0.332304" T="0.00308642"/>
      <pos A="0.332304" C="0.332304" G="0.00308642" T="0.332304"/>
      <pos A="0.00308642" C="0.00308642" G="0.990741" T="0.00308642"/>
      <pos A="0.00308642" C="0.990741" G="0.00308642" T="0.00308642"/>
      <pos A="0.00308642" C="0.332304" G="0.00308642" T="0.661523"/>
      <pos A="0.00308642" C="0.00308642" G="0.661523" T="0.332304"/>
      <pos A="0.332304" C="0.661523" G="0.00308642" T="0.00308642"/>
      <pos A="0.00308642" C="0.990741" G="0.00308642" T="0.00308642"/>
      <pos A="0.661523" C="0.332304" G="0.00308642" T="0.00308642"/>
      <pos A="0.00308642" C="0.00308642" G="0.990741" T="0.00308642"/>
      <pos A="0.332304" C="0.661523" G="0.00308642" T="0.00308642"/>
      <pos A="0.00308642" C="0.332304" G="0.332304" T="0.332304"/>
      <pos A="0.00308642" C="0.332304" G="0.332304" T="0.332304"/>
      <pos A="0.332304" C="0.661523" G="0.00308642" T="0.00308642"/>
      <pos A="0.00308642" C="0.332304" G="0.00308642" T="0.661523"/>
      <pos A="0.00308642" C="0.332304" G="0.661523" T="0.00308642"/>
      <pos A="0.00308642" C="0.661523" G="0.332304" T="0.00308642"/>
      <pos A="0.00308642" C="0.990741" G="0.00308642" T="0.00308642"/>
      <pos A="0.332304" C="0.332304" G="0.332304" T="0.00308642"/>
      <pos A="0.332304" C="0.00308642" G="0.332304" T="0.332304"/>
      <pos A="0.00308642" C="0.00308642" G="0.00308642" T="0.990741"/>
      <pos A="0.661523" C="0.00308642" G="0.332304" T="0.00308642"/>
      <pos A="0.332304" C="0.332304" G="0.332304" T="0.00308642"/>
      <pos A="0.00308642" C="0.661523" G="0.00308642" T="0.332304"/>
      <pos A="0.00308642" C="0.00308642" G="0.661523" T="0.332304"/>
      <pos A="0.00308642" C="0.332304" G="0.332304" T="0.332304"/>
      <pos A="0.00308642" C="0.332304" G="0.661523" T="0.00308642"/>
      <pos A="0.00308642" C="0.661523" G="0.00308642" T="0.332304"/>
      <pos A="0.00308642" C="0.00308642" G="0.00308642" T="0.990741"/>
      <pos A="0.332304" C="0.332304" G="0.00308642" T="0.332304"/>
    </motif>
    <motif db="0" id="M28" alt="O28" length="40" nsites="8" evalue="1.3e-003">
      <pos A="0.274575" C="0.152873" G="0.41968" T="0.152873"/>
      <pos A="0.232446" C="0.209043" G="0.279255" T="0.279255"/>
      <pos A="0.209043" C="0.218404" G="0.279255" T="0.293298"/>
      <pos A="0.223085" C="0.321383" G="0.162234" T="0.293298"/>
      <pos A="0.283936" C="0.293298" G="0.195" T="0.227766"/>
      <pos A="0.241808" C="0.30266" G="0.148192" T="0.30734"/>
      <pos A="0.321383" C="0.213723" G="0.218404" T="0.246489"/>
      <pos A="0.316702" C="0.138831" G="0.400957" T="0.143511"/>
      <pos A="0.35883" C="0.260532" G="0.171596" T="0.209043"/>
      <pos A="0.246489" C="0.265213" G="0.199681" T="0.288617"/>
      <pos A="0.340106" C="0.400957" G="0.171596" T="0.0873412"/>
      <pos A="0.129469" C="0.391595" G="0.166916" T="0.312021"/>
      <pos A="0.185639" C="0.321383" G="0.326063" T="0.166916"/>
      <pos A="0.312021" C="0.138831" G="0.30266" T="0.246489"/>
      <pos A="0.152873" C="0.274575" G="0.25117" T="0.321383"/>
      <pos A="0.110746" C="0.241808" G="0.171596" T="0.47585"/>
      <pos A="0.106064" C="0.471169" G="0.199681" T="0.223085"/>
      <pos A="0.30734" C="0.176277" G="0.279255" T="0.237128"/>
      <pos A="0.265213" C="0.237128" G="0.255851" T="0.241808"/>
      <pos A="0.110746" C="0.190319" G="0.288617" T="0.410318"/>
      <pos A="0.218404" C="0.195" G="0.293298" T="0.293298"/>
      <pos A="0.30266" C="0.115426" G="0.279255" T="0.30266"/>
      <pos A="0.255851" C="0.246489" G="0.30734" T="0.190319"/>
      <pos A="0.335425" C="0.30266" G="0.25117" T="0.110746"/>
      <pos A="0.199681" C="0.176277" G="0.180958" T="0.443084"/>
      <pos A="0.279255" C="0.283936" G="0.269893" T="0.166916"/>
      <pos A="0.297978" C="0.30734" G="0.246489" T="0.148192"/>
      <pos A="0.176277" C="0.354148" G="0.312021" T="0.157554"/>
      <pos A="0.260532" C="0.344787" G="0.227766" T="0.166916"/>
      <pos A="0.372872" C="0.204361" G="0.274575" T="0.148192"/>
      <pos A="0.124788" C="0.218404" G="0.372872" T="0.283936"/>
      <pos A="0.218404" C="0.237128" G="0.335425" T="0.209043"/>
      <pos A="0.279255" C="0.162234" G="0.148192" T="0.410318"/>
      <pos A="0.354148" C="0.195" G="0.354148" T="0.0967032"/>
      <pos A="0.232446" C="0.297978" G="0.218404" T="0.25117"/>
      <pos A="0.246489" C="0.138831" G="0.279255" T="0.335425"/>
      <pos A="0.213723" C="0.349468" G="0.255851" T="0.180958"/>
      <pos A="0.237128" C="0.143511" G="0.241808" T="0.377553"/>
      <pos A="0.0732988" C="0.246489" G="0.321383" T="0.35883"/>
      <pos A="0.148192" C="0.185639" G="0.30266" T="0.36351"/>
    </motif>
    <motif db="0" id="M29" alt="O29" length="40" nsites="8" evalue="1.3e-003">
      <pos A="0.299383" C="0.16263" G="0.223409" T="0.314578"/>
      <pos A="0.124644" C="0.322175" G="0.314578" T="0.238604"/>
      <pos A="0.200617" C="0.30698" G="0.329772" T="0.16263"/>
      <pos A="0.223409" C="0.367759" G="0.253799" T="0.155033"/>
      <pos A="0.208214" C="0.223409" G="0.177825" T="0.390551"/>
      <pos A="0.101852" C="0.124644" G="0.30698" T="0.466524"/>
      <pos A="0.398148" C="0.124644" G="0.177825" T="0.299383"/>
      <pos A="0.170228" C="0.352564" G="0.155033" T="0.322175"/>
      <pos A="0.33737" C="0.268994" G="0.109449" T="0.284188"/>
      <pos A="0.443732" C="0.253799" G="0.132241" T="0.170228"/>
      <pos A="0.19302" C="0.215812" G="0.360161" T="0.231006"/>
      <pos A="0.322175" C="0.246201" G="0.208214" T="0.223409"/>
      <pos A="0.170228" C="0.19302" G="0.223409" T="0.413343"/>
      <pos A="0.0562677" C="0.185422" G="0.398148" T="0.360161"/>
      <pos A="0.19302" C="0.299383" G="0.246201" T="0.261396"/>
      <pos A="0.291786" C="0.185422" G="0.329772" T="0.19302"/>
      <pos A="0.0942548" C="0.291786" G="0.30698" T="0.30698"/>
      <pos A="0.284188" C="0.30698" G="0.231006" T="0.177825"/>
      <pos A="0.215812" C="0.185422" G="0.268994" T="0.329772"/>
      <pos A="0.170228" C="0.253799" G="0.390551" T="0.185422"/>
      <pos A="0.367759" C="0.19302" G="0.185422" T="0.253799"/>
      <pos A="0.185422" C="0.0562677" G="0.466524" T="0.291786"/>
      <pos A="0.246201" C="0.33737" G="0.0790598" T="0.33737"/>
      <pos A="0.33737" C="0.208214" G="0.329772" T="0.124644"/>
      <pos A="0.33737" C="0.139839" G="0.200617" T="0.322175"/>
      <pos A="0.0942548" C="0.314578" G="0.367759" T="0.223409"/>
      <pos A="0.117047" C="0.405745" G="0.200617" T="0.276591"/>
      <pos A="0.261396" C="0.223409" G="0.223409" T="0.291786"/>
      <pos A="0.132241" C="0.208214" G="0.33737" T="0.322175"/>
      <pos A="0.261396" C="0.360161" G="0.200617" T="0.177825"/>
      <pos A="0.30698" C="0.238604" G="0.246201" T="0.208214"/>
      <pos A="0.0638647" C="0.474121" G="0.352564" T="0.109449"/>
      <pos A="0.155033" C="0.458926" G="0.19302" T="0.19302"/>
      <pos A="0.261396" C="0.299383" G="0.101852" T="0.33737"/>
      <pos A="0.284188" C="0.139839" G="0.436135" T="0.139839"/>
      <pos A="0.284188" C="0.208214" G="0.246201" T="0.261396"/>
      <pos A="0.246201" C="0.124644" G="0.253799" T="0.375356"/>
      <pos A="0.215812" C="0.253799" G="0.117047" T="0.413343"/>
      <pos A="0.276591" C="0.0258785" G="0.458926" T="0.238604"/>
      <pos A="0.208214" C="0.231006" G="0.436135" T="0.124644"/>
    </motif>
    <motif db="0" id="M30" alt="O30" length="40" nsites="8" evalue="1.3e-003">
      <pos A="0.205908" C="0.258819" G="0.126543" T="0.40873"/>
      <pos A="0.170635" C="0.205908" G="0.055996" T="0.567461"/>
      <pos A="0.0912701" C="0.496914" G="0.294092" T="0.117724"/>
      <pos A="0.205908" C="0.19709" G="0.285273" T="0.311728"/>
      <pos A="0.108907" C="0.232363" G="0.373457" T="0.285273"/>
      <pos A="0.223545" C="0.223545" G="0.135362" T="0.417549"/>
      <pos A="0.364638" C="0.338184" G="0.223545" T="0.0736336"/>
      <pos A="0.338184" C="0.161816" G="0.267637" T="0.232363"/>
      <pos A="0.055996" C="0.126543" G="0.40873" T="0.40873"/>
      <pos A="0.276455" C="0.241181" G="0.373457" T="0.108907"/>
      <pos A="0.364638" C="0.258819" G="0.0736336" T="0.30291"/>
      <pos A="0.170635" C="0.347001" G="0.417549" T="0.0648148"/>
      <pos A="0.135362" C="0.391093" G="0.267637" T="0.205908"/>
      <pos A="0.25" C="0.294092" G="0.285273" T="0.170635"/>
      <pos A="0.223545" C="0.285273" G="0.285273" T="0.205908"/>
      <pos A="0.205908" C="0.338184" G="0.338184" T="0.117724"/>
      <pos A="0.25" C="0.232363" G="0.232363" T="0.285273"/>
      <pos A="0.382276" C="0.285273" G="0.108907" T="0.223545"/>
      <pos A="0.179453" C="0.382276" G="0.170635" T="0.267637"/>
      <pos A="0.338184" C="0.258819" G="0.100088" T="0.30291"/>
      <pos A="0.179453" C="0.232363" G="0.25" T="0.338184"/>
      <pos A="0.100088" C="0.19709" G="0.373457" T="0.329365"/>
      <pos A="0.276455" C="0.117724" G="0.285273" T="0.320547"/>
      <pos A="0.108907" C="0.329365" G="0.347001" T="0.214727"/>
      <pos A="0.0648148" C="0.470458" G="0.214727" T="0.25"/>
      <pos A="0.14418" C="0.294092" G="0.214727" T="0.347001"/>
      <pos A="0.100088" C="0.373457" G="0.338184" T="0.188272"/>
      <pos A="0.25" C="0.285273" G="0.276455" T="0.188272"/>
      <pos A="0.25" C="0.19709" G="0.320547" T="0.232363"/>
      <pos A="0.347001" C="0.25" G="0.0648148" T="0.338184"/>
      <pos A="0.285273" C="0.347001" G="0.179453" T="0.188272"/>
      <pos A="0.311728" C="0.188272" G="0.267637" T="0.232363"/>
      <pos A="0.108907" C="0.382276" G="0.30291" T="0.205908"/>
      <pos A="0.19709" C="0.311728" G="0.214727" T="0.276455"/>
      <pos A="0.117724" C="0.285273" G="0.285273" T="0.311728"/>
      <pos A="0.347001" C="0.161816" G="0.276455" T="0.214727"/>
      <pos A="0.25" C="0.285273" G="0.30291" T="0.161816"/>
      <pos A="0.294092" C="0.14418" G="0.311728" T="0.25"/>
      <pos A="0.205908" C="0.19709" G="0.373457" T="0.223545"/>
      <pos A="0.276455" C="0.267637" G="0.100088" T="0.35582"/>
    </motif>
    <motif db="0" id="M32" alt="O32" length="40" nsites="8" evalue="1.3e-003">
      <pos A="0.238242" C="0.21943" G="0.195914" T="0.346414"/>
      <pos A="0.271164" C="0.266461" G="0.289976" T="0.172399"/>
      <pos A="0.299383" C="0.139477" G="0.360523" T="0.200617"/>
      <pos A="0.111258" C="0.35582" G="0.393445" T="0.139477"/>
      <pos A="0.299383" C="0.21943" G="0.247648" T="0.233539"/>
      <pos A="0.266461" C="0.228836" G="0.365227" T="0.139477"/>
      <pos A="0.271164" C="0.242945" G="0.14418" T="0.341711"/>
      <pos A="0.20532" C="0.308789" G="0.172399" T="0.313492"/>
      <pos A="0.275867" C="0.247648" G="0.177101" T="0.299383"/>
      <pos A="0.242945" C="0.134773" G="0.261758" T="0.360523"/>
      <pos A="0.285273" C="0.224133" G="0.120665" T="0.36993"/>
      <pos A="0.384039" C="0.228836" G="0.261758" T="0.125368"/>
      <pos A="0.214727" C="0.111258" G="0.388742" T="0.285273"/>
      <pos A="0.139477" C="0.374632" G="0.21943" T="0.266461"/>
      <pos A="0.238242" C="0.299383" G="0.233539" T="0.228836"/>
      <pos A="0.200617" C="0.454586" G="0.247648" T="0.0971486"/>
      <pos A="0.252352" C="0.271164" G="0.20532" T="0.271164"/>
      <pos A="0.257055" C="0.210024" G="0.261758" T="0.271164"/>
      <pos A="0.14418" C="0.257055" G="0.322899" T="0.275867"/>
      <pos A="0.233539" C="0.313492" G="0.275867" T="0.177101"/>
      <pos A="0.266461" C="0.247648" G="0.134773" T="0.351117"/>
      <pos A="0.0736336" C="0.318196" G="0.257055" T="0.351117"/>
      <pos A="0.365227" C="0.313492" G="0.186508" T="0.134773"/>
      <pos A="0.266461" C="0.153586" G="0.247648" T="0.332304"/>
      <pos A="0.158289" C="0.181804" G="0.271164" T="0.388742"/>
      <pos A="0.28057" C="0.14418" G="0.285273" T="0.289976"/>
      <pos A="0.257055" C="0.332304" G="0.271164" T="0.139477"/>
      <pos A="0.214727" C="0.327601" G="0.308789" T="0.148883"/>
      <pos A="0.238242" C="0.266461" G="0.120665" T="0.374632"/>
      <pos A="0.257055" C="0.252352" G="0.285273" T="0.20532"/>
      <pos A="0.0736336" C="0.228836" G="0.322899" T="0.374632"/>
      <pos A="0.228836" C="0.238242" G="0.247648" T="0.285273"/>
      <pos A="0.083039" C="0.322899" G="0.28057" T="0.313492"/>
      <pos A="0.393445" C="0.257055" G="0.125368" T="0.224133"/>
      <pos A="0.29468" C="0.289976" G="0.322899" T="0.0924454"/>
      <pos A="0.28057" C="0.242945" G="0.21943" T="0.257055"/>
      <pos A="0.29468" C="0.125368" G="0.36993" T="0.210024"/>
      <pos A="0.327601" C="0.224133" G="0.148883" T="0.299383"/>
      <pos A="0.299383" C="0.271164" G="0.257055" T="0.172399"/>
      <pos A="0.153586" C="0.257055" G="0.313492" T="0.275867"/>
    </motif>
    <motif db="0" id="M33" alt="O33" length="40" nsites="8" evalue="1.3e-003">
      <pos A="0.330745" C="0.162234" G="0.246489" T="0.260532"/>
      <pos A="0.204361" C="0.274575" G="0.293298" T="0.227766"/>
      <pos A="0.260532" C="0.171596" G="0.110746" T="0.457127"/>
      <pos A="0.30266" C="0.166916" G="0.209043" T="0.321383"/>
      <pos A="0.143511" C="0.279255" G="0.288617" T="0.288617"/>
      <pos A="0.227766" C="0.255851" G="0.162234" T="0.354148"/>
      <pos A="0.166916" C="0.297978" G="0.223085" T="0.312021"/>
      <pos A="0.237128" C="0.283936" G="0.227766" T="0.25117"/>
      <pos A="0.195" C="0.190319" G="0.340106" T="0.274575"/>
      <pos A="0.143511" C="0.274575" G="0.246489" T="0.335425"/>
      <pos A="0.340106" C="0.330745" G="0.232446" T="0.0967032"/>
      <pos A="0.349468" C="0.223085" G="0.180958" T="0.246489"/>
      <pos A="0.162234" C="0.36351" G="0.269893" T="0.204361"/>
      <pos A="0.30266" C="0.349468" G="0.199681" T="0.148192"/>
      <pos A="0.185639" C="0.35883" G="0.199681" T="0.255851"/>
      <pos A="0.30266" C="0.227766" G="0.293298" T="0.176277"/>
      <pos A="0.110746" C="0.232446" G="0.30734" T="0.349468"/>
      <pos A="0.326063" C="0.0873412" G="0.209043" T="0.377553"/>
      <pos A="0.218404" C="0.293298" G="0.35883" T="0.129469"/>
      <pos A="0.293298" C="0.372872" G="0.129469" T="0.204361"/>
      <pos A="0.223085" C="0.269893" G="0.241808" T="0.265213"/>
      <pos A="0.213723" C="0.213723" G="0.349468" T="0.223085"/>
      <pos A="0.110746" C="0.166916" G="0.400957" T="0.321383"/>
      <pos A="0.35883" C="0.124788" G="0.204361" T="0.312021"/>
      <pos A="0.316702" C="0.410318" G="0.232446" T="0.0405333"/>
      <pos A="0.232446" C="0.335425" G="0.199681" T="0.232446"/>
      <pos A="0.349468" C="0.185639" G="0.335425" T="0.129469"/>
      <pos A="0.152873" C="0.377553" G="0.25117" T="0.218404"/>
      <pos A="0.204361" C="0.171596" G="0.316702" T="0.30734"/>
      <pos A="0.288617" C="0.180958" G="0.152873" T="0.377553"/>
      <pos A="0.372872" C="0.134149" G="0.134149" T="0.35883"/>
      <pos A="0.232446" C="0.232446" G="0.288617" T="0.246489"/>
      <pos A="0.255851" C="0.227766" G="0.255851" T="0.260532"/>
      <pos A="0.110746" C="0.293298" G="0.391595" T="0.204361"/>
      <pos A="0.190319" C="0.391595" G="0.209043" T="0.209043"/>
      <pos A="0.227766" C="0.180958" G="0.190319" T="0.400957"/>
      <pos A="0.157554" C="0.218404" G="0.471169" T="0.152873"/>
      <pos A="0.148192" C="0.218404" G="0.35883" T="0.274575"/>
      <pos A="0.199681" C="0.279255" G="0.274575" T="0.246489"/>
      <pos A="0.312021" C="0.232446" G="0.190319" T="0.265213"/>
    </motif>
    <motif db="0" id="M34" alt="O34" length="40" nsites="8" evalue="1.3e-003">
      <pos A="0.00308642" C="0.00308642" G="0.867284" T="0.126543"/>
      <pos A="0.496914" C="0.373457" G="0.00308642" T="0.126543"/>
      <pos A="0.25" C="0.62037" G="0.126543" T="0.00308642"/>
      <pos A="0.126543" C="0.00308642" G="0.25" T="0.62037"/>
      <pos A="0.25" C="0.373457" G="0.25" T="0.126543"/>
      <pos A="0.373457" C="0.496914" G="0.126543" T="0.00308642"/>
      <pos A="0.62037" C="0.00308642" G="0.00308642" T="0.373457"/>
      <pos A="0.25" C="0.126543" G="0.62037" T="0.00308642"/>
      <pos A="0.743827" C="0.00308642" G="0.00308642" T="0.25"/>
      <pos A="0.00308642" C="0.00308642" G="0.867284" T="0.126543"/>
      <pos A="0.00308642" C="0.25" G="0.126543" T="0.62037"/>
      <pos A="0.126543" C="0.126543" G="0.00308642" T="0.743827"/>
      <pos A="0.00308642" C="0.25" G="0.126543" T="0.62037"/>
      <pos A="0.126543" C="0.743827" G="0.126543" T="0.00308642"/>
      <pos A="0.00308642" C="0.496914" G="0.496914" T="0.00308642"/>
      <pos A="0.00308642" C="0.496914" G="0.373457" T="0.126543"/>
      <pos A="0.25" C="0.373457" G="0.25" T="0.126543"/>
      <pos A="0.25" C="0.126543" G="0.25" T="0.373457"/>
      <pos A="0.126543" C="0.00308642" G="0.496914" T="0.373457"/>
      <pos A="0.373457" C="0.373457" G="0.126543" T="0.126543"/>
      <pos A="0.373457" C="0.00308642" G="0.373457" T="0.25"/>
      <pos A="0.126543" C="0.496914" G="0.25" T="0.126543"/>
      <pos A="0.126543" C="0.126543" G="0.126543" T="0.62037"/>
      <pos A="0.00308642" C="0.126543" G="0.25" T="0.62037"/>
      <pos A="0.373457" C="0.373457" G="0.126543" T="0.126543"/>
      <pos A="0.126543" C="0.496914" G="0.373457" T="0.00308642"/>
      <pos A="0.126543" C="0.00308642" G="0.25" T="0.62037"/>
      <pos A="0.373457" C="0.00308642" G="0.25" T="0.373457"/>
      <pos A="0.126543" C="0.00308642" G="0.743827" T="0.126543"/>
      <pos A="0.62037" C="0.126543" G="0.126543" T="0.126543"/>
      <pos A="0.126543" C="0.126543" G="0.62037" T="0.126543"/>
      <pos A="0.126543" C="0.373457" G="0.25" T="0.25"/>
      <pos A="0.25" C="0.126543" G="0.00308642" T="0.62037"/>
      <pos A="0.126543" C="0.25" G="0.496914" T="0.126543"/>
      <pos A="0.25" C="0.25" G="0.496914" T="0.00308642"/>
      <pos A="0.00308642" C="0.25" G="0.373457" T="0.373457"/>
      <pos A="0.126543" C="0.373457" G="0.373457" T="0.126543"/>
      <pos A="0.373457" C="0.496914" G="0.00308642" T="0.126543"/>
      <pos A="0.00308642" C="0.00308642" G="0.25" T="0.743827"/>
      <pos A="0.00308642" C="0.25" G="0.25" T="0.496914"/>
    </motif>
    <motif db="0" id="M35" alt="O35" length="40" nsites="8" evalue="1.3e-003">
      <pos A="0.00308642" C="0.332304" G="0.167696" T="0.496914"/>
      <pos A="0.167696" C="0.167696" G="0.00308642" T="0.661523"/>
      <pos A="0.00308642" C="0.332304" G="0.661523" T="0.00308642"/>
      <pos A="0.167696" C="0.00308642" G="0.00308642" T="0.826131"/>
      <pos A="0.167696" C="0.00308642" G="0.167696" T="0.661523"/>
      <pos A="0.00308642" C="0.167696" G="0.332304" T="0.496914"/>
      <pos A="0.167696" C="0.167696" G="0.00308642" T="0.661523"/>
      <pos A="0.00308642" C="0.990741" G="0.00308642" T="0.00308642"/>
      <pos A="0.167696" C="0.826131" G="0.00308642" T="0.00308642"/>
      <pos A="0.661523" C="0.167696" G="0.167696" T="0.00308642"/>
      <pos A="0.661523" C="0.332304" G="0.00308642" T="0.00308642"/>
      <pos A="0.00308642" C="0.661523" G="0.00308642" T="0.332304"/>
      <pos A="0.00308642" C="0.496914" G="0.00308642" T="0.496914"/>
      <pos A="0.00308642" C="0.826131" G="0.167696" T="0.00308642"/>
      <pos A="0.167696" C="0.826131" G="0.00308642" T="0.00308642"/>
      <pos A="0.00308642" C="0.496914" G="0.00308642" T="0.496914"/>
      <pos A="0.167696" C="0.167696" G="0.167696" T="0.496914"/>
      <pos A="0.167696" C="0.00308642" G="0.332304" T="0.496914"/>
      <pos A="0.00308642" C="0.00308642" G="0.332304" T="0.661523"/>
      <pos A="0.00308642" C="0.826131" G="0.167696" T="0.00308642"/>
      <pos A="0.496914" C="0.332304" G="0.00308642" T="0.167696"/>
      <pos A="0.167696" C="0.661523" G="0.167696" T="0.00308642"/>
      <pos A="0.167696" C="0.00308642" G="0.332304" T="0.496914"/>
      <pos A="0.167696" C="0.661523" G="0.00308642" T="0.167696"/>
      <pos A="0.167696" C="0.00308642" G="0.167696" T="0.661523"/>
      <pos A="0.00308642" C="0.661523" G="0.00308642" T="0.332304"/>
      <pos A="0.00308642" C="0.496914" G="0.496914" T="0.00308642"/>
      <pos A="0.167696" C="0.661523" G="0.167696" T="0.00308642"/>
      <pos A="0.00308642" C="0.496914" G="0.00308642" T="0.496914"/>
      <pos A="0.496914" C="0.332304" G="0.167696" T="0.00308642"/>
      <pos A="0.661523" C="0.332304" G="0.00308642" T="0.00308642"/>
      <pos A="0.826131" C="0.00308642" G="0.00308642" T="0.167696"/>
      <pos A="0.00308642" C="0.167696" G="0.826131" T="0.00308642"/>
      <pos A="0.00308642" C="0.661523" G="0.332304" T="0.00308642"/>
      <pos A="0.00308642" C="0.332304" G="0.00308642" T="0.661523"/>
      <pos A="0.00308642" C="0.00308642" G="0.332304" T="0.661523"/>
      <pos A="0.167696" C="0.661523" G="0.167696" T="0.00308642"/>
      <pos A="0.496914" C="0.167696" G="0.332304" T="0.00308642"/>
      <pos A="0.00308642" C="0.00308642" G="0.826131" T="0.167696"/>
      <pos A="0.496914" C="0.167696" G="0.167696" T="0.167696"/>
    </motif>
    <motif db="0" id="M36" alt="O36" length="40" nsites="8" evalue="1.3e-003">
      <pos A="0.990741" C="0.00308642" G="0.00308642" T="0.00308642"/>
      <pos A="0.00308642" C="0.00308642" G="0.990741" T="0.00308642"/>
      <pos A="0.00308642" C="0.990741" G="0.00308642" T="0.00308642"/>
      <pos A="0.00308642" C="0.00308642" G="0.990741" T="0.00308642"/>
      <pos A="0.00308642" C="0.00308642" G="0.990741" T="0.00308642"/>
      <pos A="0.00308642" C="0.990741" G="0.00308642" T="0.00308642"/>
      <pos A="0.00308642" C="0.00308642" G="0.00308642" T="0.990741"/>
      <pos A="0.990741" C="0.00308642" G="0.00308642" T="0.00308642"/>
      <pos A="0.00308642" C="0.00308642" G="0.00308642" T="0.990741"/>
      <pos A="0.00308642" C="0.990741" G="0.00308642" T="0.00308642"/>
      <pos A="0.00308642" C="0.00308642" G="0.990741" T="0.00308642"/>
      <pos A="0.00308642" C="0.00308642" G="0.990741" T="0.00308642"/>
      <pos A="0.00308642" C="0.00308642" G="0.990741" T="0.00308642"/>
      <pos A="0.00308642" C="0.00308642" G="0.00308642" T="0.990741"/>
      <pos A="0.00308642" C="0.00308642" G="0.990741" T="0.00308642"/>
      <pos A="0.00308642" C="0.00308642" G="0.990741" T="0.00308642"/>
      <pos A="0.990741" C="0.00308642" G="0.00308642" T="0.00308642"/>
      <pos A="0.00308642" C="0.00308642" G="0.00308642" T="0.990741"/>
      <pos A="0.00308642" C="0.00308642" G="0.990741" T="0.00308642"/>
      <pos A="0.00308642" C="0.990741" G="0.00308642" T="0.00308642"/>
      <pos A="0.00308642" C="0.990741" G="0.00308642" T="0.00308642"/>
      <pos A="0.00308642" C="0.00308642" G="0.00308642" T="0.990741"/>
      <pos A="0.00308642" C="0.00308642" G="0.990741" T="0.00308642"/>
      <pos A="0.00308642" C="0.00308642" G="0.00308642" T="0.990741"/>
      <pos A="0.00308642" C="0.00308642" G="0.990741" T="0.00308642"/>
      <pos A="0.00308642" C="0.00308642" G="0.990741" T="0.00308642"/>
      <pos A="0.00308642" C="0.990741" G="0.00308642" T="0.00308642"/>
      <pos A="0.00308642" C="0.990741" G="0.00308642" T="0.00308642"/>
      <pos A="0.00308642" C="0.00308642" G="0.00308642" T="0.990741"/>
      <pos A="0.00308642" C="0.990741" G="0.00308642" T="0.00308642"/>
      <pos A="0.00308642" C="0.00308642" G="0.990741" T="0.00308642"/>
      <pos A="0.00308642" C="0.00308642" G="0.990741" T="0.00308642"/>
      <pos A="0.00308642" C="0.00308642" G="0.990741" T="0.00308642"/>
      <pos A="0.00308642" C="0.00308642" G="0.990741" T="0.00308642"/>
      <pos A="0.00308642" C="0.990741" G="0.00308642" T="0.00308642"/>
      <pos A="0.00308642" C="0.990741" G="0.00308642" T="0.00308642"/>
      <pos A="0.00308642" C="0.00308642" G="0.00308642" T="0.990741"/>
      <pos A="0.990741" C="0.00308642" G="0.00308642" T="0.00308642"/>
      <pos A="0.00308642" C="0.00308642" G="0.00308642" T="0.990741"/>
      <pos A="0.00308642" C="0.00308642" G="0.990741" T="0.00308642"/>
    </motif>
    <motif db="0" id="M37" alt="O37" length="40" nsites="8" evalue="1.3e-003">
      <pos A="0.215386" C="0.28923" G="0.30769" T="0.187695"/>
      <pos A="0.104621" C="0.427686" G="0.270768" T="0.196925"/>
      <pos A="0.279999" C="0.0953906" G="0.335382" T="0.28923"/>
      <pos A="0.30769" C="0.132312" G="0.399994" T="0.160004"/>
      <pos A="0.141543" C="0.363073" G="0.104621" T="0.390763"/>
      <pos A="0.08616" C="0.584602" G="0.178464" T="0.150773"/>
      <pos A="0.279999" C="0.31692" G="0.123081" T="0.279999"/>
      <pos A="0.169234" C="0.335382" G="0.252307" T="0.243078"/>
      <pos A="0.187695" C="0.326151" G="0.150773" T="0.335382"/>
      <pos A="0.206155" C="0.206155" G="0.215386" T="0.372303"/>
      <pos A="0.0307773" C="0.187695" G="0.215386" T="0.566141"/>
      <pos A="0.270768" C="0.160004" G="0.270768" T="0.298459"/>
      <pos A="0.363073" C="0.215386" G="0.150773" T="0.270768"/>
      <pos A="0.363073" C="0.243078" G="0.169234" T="0.224616"/>
      <pos A="0.169234" C="0.30769" G="0.381534" T="0.141543"/>
      <pos A="0.243078" C="0.326151" G="0.298459" T="0.132312"/>
      <pos A="0.150773" C="0.446146" G="0.150773" T="0.252307"/>
      <pos A="0.279999" C="0.224616" G="0.150773" T="0.344611"/>
      <pos A="0.233847" C="0.298459" G="0.178464" T="0.28923"/>
      <pos A="0.0676998" C="0.427686" G="0.344611" T="0.160004"/>
      <pos A="0.261538" C="0.113852" G="0.30769" T="0.31692"/>
      <pos A="0.233847" C="0.363073" G="0.261538" T="0.141543"/>
      <pos A="0.298459" C="0.30769" G="0.196925" T="0.196925"/>
      <pos A="0.28923" C="0.196925" G="0.30769" T="0.206155"/>
      <pos A="0.224616" C="0.252307" G="0.30769" T="0.215386"/>
      <pos A="0.215386" C="0.224616" G="0.206155" T="0.353842"/>
      <pos A="0.0676998" C="0.390763" G="0.298459" T="0.243078"/>
      <pos A="0.178464" C="0.252307" G="0.113852" T="0.455377"/>
      <pos A="0.279999" C="0.196925" G="0.141543" T="0.381534"/>
      <pos A="0.104621" C="0.473838" G="0.224616" T="0.196925"/>
      <pos A="0.233847" C="0.31692" G="0.252307" T="0.196925"/>
      <pos A="0.141543" C="0.233847" G="0.150773" T="0.473838"/>
      <pos A="0.326151" C="0.178464" G="0.30769" T="0.187695"/>
      <pos A="0.123081" C="0.270768" G="0.409225" T="0.196925"/>
      <pos A="0.178464" C="0.298459" G="0.178464" T="0.344611"/>
      <pos A="0.0953906" C="0.261538" G="0.326151" T="0.31692"/>
      <pos A="0.372303" C="0.113852" G="0.187695" T="0.326151"/>
      <pos A="0.178464" C="0.252307" G="0.335382" T="0.233847"/>
      <pos A="0.31692" C="0.104621" G="0.344611" T="0.233847"/>
      <pos A="0.0584691" C="0.233847" G="0.418455" T="0.28923"/>
    </motif>
    <motif db="0" id="M38" alt="O38" length="40" nsites="8" evalue="1.3e-003">
      <pos A="0.185639" C="0.152873" G="0.316702" T="0.344787"/>
      <pos A="0.115426" C="0.255851" G="0.377553" T="0.25117"/>
      <pos A="0.382233" C="0.124788" G="0.30734" T="0.185639"/>
      <pos A="0.274575" C="0.185639" G="0.190319" T="0.349468"/>
      <pos A="0.349468" C="0.218404" G="0.129469" T="0.30266"/>
      <pos A="0.129469" C="0.396276" G="0.269893" T="0.204361"/>
      <pos A="0.232446" C="0.382233" G="0.190319" T="0.195"/>
      <pos A="0.297978" C="0.330745" G="0.115426" T="0.255851"/>
      <pos A="0.354148" C="0.152873" G="0.176277" T="0.316702"/>
      <pos A="0.0732988" C="0.274575" G="0.400957" T="0.25117"/>
      <pos A="0.354148" C="0.101384" G="0.209043" T="0.335425"/>
      <pos A="0.152873" C="0.30266" G="0.391595" T="0.152873"/>
      <pos A="0.195" C="0.297978" G="0.265213" T="0.241808"/>
      <pos A="0.330745" C="0.30266" G="0.0967032" T="0.269893"/>
      <pos A="0.223085" C="0.288617" G="0.246489" T="0.241808"/>
      <pos A="0.35883" C="0.237128" G="0.218404" T="0.185639"/>
      <pos A="0.237128" C="0.283936" G="0.213723" T="0.265213"/>
      <pos A="0.279255" C="0.204361" G="0.316702" T="0.199681"/>
      <pos A="0.232446" C="0.279255" G="0.279255" T="0.209043"/>
      <pos A="0.195" C="0.227766" G="0.312021" T="0.265213"/>
      <pos A="0.0873412" C="0.288617" G="0.283936" T="0.340106"/>
      <pos A="0.223085" C="0.391595" G="0.180958" T="0.204361"/>
      <pos A="0.25117" C="0.185639" G="0.274575" T="0.288617"/>
      <pos A="0.260532" C="0.30266" G="0.312021" T="0.124788"/>
      <pos A="0.0873412" C="0.415" G="0.180958" T="0.316702"/>
      <pos A="0.223085" C="0.227766" G="0.433722" T="0.115426"/>
      <pos A="0.255851" C="0.382233" G="0.120107" T="0.241808"/>
      <pos A="0.42436" C="0.274575" G="0.227766" T="0.0732988"/>
      <pos A="0.241808" C="0.190319" G="0.204361" T="0.36351"/>
      <pos A="0.204361" C="0.223085" G="0.269893" T="0.30266"/>
      <pos A="0.195" C="0.25117" G="0.269893" T="0.283936"/>
      <pos A="0.330745" C="0.185639" G="0.185639" T="0.297978"/>
      <pos A="0.195" C="0.25117" G="0.372872" T="0.180958"/>
      <pos A="0.241808" C="0.171596" G="0.269893" T="0.316702"/>
      <pos A="0.246489" C="0.288617" G="0.195" T="0.269893"/>
      <pos A="0.25117" C="0.265213" G="0.288617" T="0.195"/>
      <pos A="0.101384" C="0.129469" G="0.410318" T="0.35883"/>
      <pos A="0.354148" C="0.213723" G="0.246489" T="0.185639"/>
      <pos A="0.321383" C="0.129469" G="0.297978" T="0.25117"/>
      <pos A="0.195" C="0.344787" G="0.166916" T="0.293298"/>
    </motif>
    <motif db="0" id="M39" alt="O39" length="40" nsites="8" evalue="1.3e-003">
      <pos A="0.00308642" C="0.990741" G="0.00308642" T="0.00308642"/>
      <pos A="0.00308642" C="0.00308642" G="0.00308642" T="0.990741"/>
      <pos A="0.00308642" C="0.00308642" G="0.990741" T="0.00308642"/>
      <pos A="0.00308642" C="0.00308642" G="0.990741" T="0.00308642"/>
      <pos A="0.00308642" C="0.00308642" G="0.00308642" T="0.990741"/>
      <pos A="0.00308642" C="0.990741" G="0.00308642" T="0.00308642"/>
      <pos A="0.00308642" C="0.990741" G="0.00308642" T="0.00308642"/>
      <pos A="0.00308642" C="0.990741" G="0.00308642" T="0.00308642"/>
      <pos A="0.00308642" C="0.990741" G="0.00308642" T="0.00308642"/>
      <pos A="0.00308642" C="0.00308642" G="0.990741" T="0.00308642"/>
      <pos A="0.00308642" C="0.00308642" G="0.00308642" T="0.990741"/>
      <pos A="0.00308642" C="0.990741" G="0.00308642" T="0.00308642"/>
      <pos A="0.00308642" C="0.990741" G="0.00308642" T="0.00308642"/>
      <pos A="0.990741" C="0.00308642" G="0.00308642" T="0.00308642"/>
      <pos A="0.00308642" C="0.00308642" G="0.990741" T="0.00308642"/>
      <pos A="0.00308642" C="0.990741" G="0.00308642" T="0.00308642"/>
      <pos A="0.00308642" C="0.990741" G="0.00308642" T="0.00308642"/>
      <pos A="0.00308642" C="0.00308642" G="0.990741" T="0.00308642"/>
      <pos A="0.00308642" C="0.00308642" G="0.990741" T="0.00308642"/>
      <pos A="0.00308642" C="0.00308642" G="0.00308642" T="0.990741"/>
      <pos A="0.00308642" C="0.00308642" G="0.990741" T="0.00308642"/>
      <pos A="0.990741" C="0.00308642" G="0.00308642" T="0.00308642"/>
      <pos A="0.00308642" C="0.00308642" G="0.990741" T="0.00308642"/>
      <pos A="0.00308642" C="0.00308642" G="0.00308642" T="0.990741"/>
      <pos A="0.00308642" C="0.990741" G="0.00308642" T="0.00308642"/>
      <pos A="0.00308642" C="0.00308642" G="0.00308642" T="0.990741"/>
      <pos A="0.00308642" C="0.00308642" G="0.990741" T="0.00308642"/>
      <pos A="0.990741" C="0.00308642" G="0.00308642" T="0.00308642"/>
      <pos A="0.990741" C="0.00308642" G="0.00308642" T="0.00308642"/>
      <pos A="0.00308642" C="0.00308642" G="0.990741" T="0.00308642"/>
      <pos A="0.00308642" C="0.00308642" G="0.00308642" T="0.990741"/>
      <pos A="0.00308642" C="0.990741" G="0.00308642" T="0.00308642"/>
      <pos A="0.00308642" C="0.00308642" G="0.990741" T="0.00308642"/>
      <pos A="0.00308642" C="0.00308642" G="0.00308642" T="0.990741"/>
      <pos A="0.00308642" C="0.990741" G="0.00308642" T="0.00308642"/>
      <pos A="0.00308642" C="0.00308642" G="0.990741" T="0.00308642"/>
      <pos A="0.00308642" C="0.990741" G="0.00308642" T="0.00308642"/>
      <pos A="0.00308642" C="0.00308642" G="0.00308642" T="0.990741"/>
      <pos A="0.00308642" C="0.00308642" G="0.990741" T="0.00308642"/>
      <pos A="0.00308642" C="0.990741" G="0.00308642" T="0.00308642"/>
    </motif>
    <motif db="0" id="M4" alt="O4" length="40" nsites="8" evalue="1.3e-003">
      <pos A="0.21943" C="0.275867" G="0.200617" T="0.304086"/>
      <pos A="0.242945" C="0.186508" G="0.233539" T="0.337007"/>
      <pos A="0.304086" C="0.139477" G="0.191211" T="0.365227"/>
      <pos A="0.191211" C="0.351117" G="0.214727" T="0.242945"/>
      <pos A="0.285273" C="0.242945" G="0.191211" T="0.28057"/>
      <pos A="0.120665" C="0.28057" G="0.266461" T="0.332304"/>
      <pos A="0.228836" C="0.449882" G="0.177101" T="0.14418"/>
      <pos A="0.21943" C="0.285273" G="0.181804" T="0.313492"/>
      <pos A="0.186508" C="0.167696" G="0.308789" T="0.337007"/>
      <pos A="0.365227" C="0.247648" G="0.195914" T="0.191211"/>
      <pos A="0.327601" C="0.186508" G="0.177101" T="0.308789"/>
      <pos A="0.242945" C="0.148883" G="0.478101" T="0.13007"/>
      <pos A="0.167696" C="0.379335" G="0.210024" T="0.242945"/>
      <pos A="0.153586" C="0.416961" G="0.299383" T="0.13007"/>
      <pos A="0.322899" C="0.20532" G="0.238242" T="0.233539"/>
      <pos A="0.412258" C="0.257055" G="0.181804" T="0.148883"/>
      <pos A="0.238242" C="0.247648" G="0.379335" T="0.134773"/>
      <pos A="0.191211" C="0.29468" G="0.191211" T="0.322899"/>
      <pos A="0.134773" C="0.191211" G="0.242945" T="0.43107"/>
      <pos A="0.13007" C="0.252352" G="0.440476" T="0.177101"/>
      <pos A="0.435773" C="0.167696" G="0.153586" T="0.242945"/>
      <pos A="0.341711" C="0.13007" G="0.327601" T="0.200617"/>
      <pos A="0.167696" C="0.384039" G="0.261758" T="0.186508"/>
      <pos A="0.266461" C="0.252352" G="0.158289" T="0.322899"/>
      <pos A="0.228836" C="0.332304" G="0.167696" T="0.271164"/>
      <pos A="0.172399" C="0.0971486" G="0.210024" T="0.52043"/>
      <pos A="0.167696" C="0.289976" G="0.247648" T="0.29468"/>
      <pos A="0.162993" C="0.351117" G="0.299383" T="0.186508"/>
      <pos A="0.285273" C="0.28057" G="0.29468" T="0.139477"/>
      <pos A="0.28057" C="0.111258" G="0.228836" T="0.379335"/>
      <pos A="0.224133" C="0.162993" G="0.365227" T="0.247648"/>
      <pos A="0.106555" C="0.360523" G="0.285273" T="0.247648"/>
      <pos A="0.238242" C="0.28057" G="0.266461" T="0.214727"/>
      <pos A="0.148883" C="0.304086" G="0.28057" T="0.266461"/>
      <pos A="0.14418" C="0.271164" G="0.322899" T="0.261758"/>
      <pos A="0.195914" C="0.261758" G="0.252352" T="0.289976"/>
      <pos A="0.426366" C="0.242945" G="0.125368" T="0.20532"/>
      <pos A="0.271164" C="0.186508" G="0.313492" T="0.228836"/>
      <pos A="0.304086" C="0.125368" G="0.21943" T="0.351117"/>
      <pos A="0.285273" C="0.186508" G="0.233539" T="0.29468"/>
    </motif>
    <motif db="0" id="M40" alt="O40" length="40" nsites="8" evalue="1.3e-003">
      <pos A="0.180958" C="0.166916" G="0.279255" T="0.372872"/>
      <pos A="0.396276" C="0.209043" G="0.246489" T="0.148192"/>
      <pos A="0.241808" C="0.344787" G="0.223085" T="0.190319"/>
      <pos A="0.269893" C="0.36351" G="0.106064" T="0.260532"/>
      <pos A="0.218404" C="0.312021" G="0.246489" T="0.223085"/>
      <pos A="0.25117" C="0.199681" G="0.115426" T="0.433722"/>
      <pos A="0.223085" C="0.241808" G="0.199681" T="0.335425"/>
      <pos A="0.115426" C="0.213723" G="0.340106" T="0.330745"/>
      <pos A="0.35883" C="0.241808" G="0.209043" T="0.190319"/>
      <pos A="0.265213" C="0.152873" G="0.372872" T="0.209043"/>
      <pos A="0.293298" C="0.209043" G="0.232446" T="0.265213"/>
      <pos A="0.195" C="0.344787" G="0.30734" T="0.152873"/>
      <pos A="0.260532" C="0.255851" G="0.354148" T="0.129469"/>
      <pos A="0.241808" C="0.386915" G="0.171596" T="0.199681"/>
      <pos A="0.204361" C="0.209043" G="0.232446" T="0.354148"/>
      <pos A="0.180958" C="0.232446" G="0.241808" T="0.344787"/>
      <pos A="0.148192" C="0.433722" G="0.162234" T="0.255851"/>
      <pos A="0.279255" C="0.354148" G="0.255851" T="0.110746"/>
      <pos A="0.274575" C="0.213723" G="0.232446" T="0.279255"/>
      <pos A="0.0498943" C="0.237128" G="0.415" T="0.297978"/>
      <pos A="0.152873" C="0.391595" G="0.218404" T="0.237128"/>
      <pos A="0.36351" C="0.120107" G="0.293298" T="0.223085"/>
      <pos A="0.265213" C="0.293298" G="0.297978" T="0.143511"/>
      <pos A="0.30734" C="0.279255" G="0.185639" T="0.227766"/>
      <pos A="0.157554" C="0.246489" G="0.255851" T="0.340106"/>
      <pos A="0.195" C="0.265213" G="0.223085" T="0.316702"/>
      <pos A="0.326063" C="0.124788" G="0.180958" T="0.368191"/>
      <pos A="0.199681" C="0.195" G="0.438403" T="0.166916"/>
      <pos A="0.237128" C="0.190319" G="0.36351" T="0.209043"/>
      <pos A="0.415" C="0.199681" G="0.195" T="0.190319"/>
      <pos A="0.316702" C="0.110746" G="0.372872" T="0.199681"/>
      <pos A="0.223085" C="0.335425" G="0.30734" T="0.134149"/>
      <pos A="0.204361" C="0.171596" G="0.195" T="0.429042"/>
      <pos A="0.223085" C="0.288617" G="0.293298" T="0.195"/>
      <pos A="0.316702" C="0.293298" G="0.218404" T="0.171596"/>
      <pos A="0.218404" C="0.368191" G="0.223085" T="0.190319"/>
      <pos A="0.340106" C="0.227766" G="0.283936" T="0.148192"/>
      <pos A="0.260532" C="0.148192" G="0.190319" T="0.400957"/>
      <pos A="0.134149" C="0.180958" G="0.265213" T="0.41968"/>
      <pos A="0.0545758" C="0.316702" G="0.35883" T="0.269893"/>
    </motif>
    <motif db="0" id="M42" alt="O42" length="40" nsites="8" evalue="1.3e-003">
      <pos A="0.246489" C="0.36351" G="0.209043" T="0.180958"/>
      <pos A="0.241808" C="0.349468" G="0.265213" T="0.143511"/>
      <pos A="0.265213" C="0.157554" G="0.209043" T="0.368191"/>
      <pos A="0.25117" C="0.171596" G="0.218404" T="0.35883"/>
      <pos A="0.237128" C="0.36351" G="0.185639" T="0.213723"/>
      <pos A="0.335425" C="0.30266" G="0.204361" T="0.157554"/>
      <pos A="0.171596" C="0.312021" G="0.335425" T="0.180958"/>
      <pos A="0.209043" C="0.143511" G="0.255851" T="0.391595"/>
      <pos A="0.171596" C="0.316702" G="0.218404" T="0.293298"/>
      <pos A="0.279255" C="0.237128" G="0.241808" T="0.241808"/>
      <pos A="0.269893" C="0.162234" G="0.180958" T="0.386915"/>
      <pos A="0.255851" C="0.204361" G="0.204361" T="0.335425"/>
      <pos A="0.232446" C="0.199681" G="0.321383" T="0.246489"/>
      <pos A="0.265213" C="0.30266" G="0.218404" T="0.213723"/>
      <pos A="0.223085" C="0.218404" G="0.241808" T="0.316702"/>
      <pos A="0.293298" C="0.0873412" G="0.293298" T="0.326063"/>
      <pos A="0.0967032" C="0.344787" G="0.35883" T="0.199681"/>
      <pos A="0.227766" C="0.321383" G="0.209043" T="0.241808"/>
      <pos A="0.171596" C="0.190319" G="0.47585" T="0.162234"/>
      <pos A="0.269893" C="0.316702" G="0.0779793" T="0.335425"/>
      <pos A="0.0967032" C="0.241808" G="0.382233" T="0.279255"/>
      <pos A="0.391595" C="0.288617" G="0.110746" T="0.209043"/>
      <pos A="0.265213" C="0.25117" G="0.30266" T="0.180958"/>
      <pos A="0.237128" C="0.438403" G="0.134149" T="0.190319"/>
      <pos A="0.36351" C="0.274575" G="0.255851" T="0.106064"/>
      <pos A="0.166916" C="0.199681" G="0.349468" T="0.283936"/>
      <pos A="0.354148" C="0.321383" G="0.106064" T="0.218404"/>
      <pos A="0.30734" C="0.110746" G="0.326063" T="0.255851"/>
      <pos A="0.180958" C="0.260532" G="0.30266" T="0.255851"/>
      <pos A="0.148192" C="0.260532" G="0.386915" T="0.204361"/>
      <pos A="0.106064" C="0.349468" G="0.265213" T="0.279255"/>
      <pos A="0.195" C="0.255851" G="0.185639" T="0.36351"/>
      <pos A="0.30266" C="0.241808" G="0.180958" T="0.274575"/>
      <pos A="0.180958" C="0.204361" G="0.335425" T="0.279255"/>
      <pos A="0.110746" C="0.279255" G="0.265213" T="0.344787"/>
      <pos A="0.180958" C="0.213723" G="0.344787" T="0.260532"/>
      <pos A="0.0967032" C="0.30734" G="0.297978" T="0.297978"/>
      <pos A="0.269893" C="0.255851" G="0.190319" T="0.283936"/>
      <pos A="0.41968" C="0.166916" G="0.312021" T="0.101384"/>
      <pos A="0.354148" C="0.232446" G="0.143511" T="0.269893"/>
    </motif>
    <motif db="0" id="M43" alt="O43" length="40" nsites="8" evalue="1.3e-003">
      <pos A="0.00308642" C="0.990741" G="0.00308642" T="0.00308642"/>
      <pos A="0.990741" C="0.00308642" G="0.00308642" T="0.00308642"/>
      <pos A="0.00308642" C="0.990741" G="0.00308642" T="0.00308642"/>
      <pos A="0.00308642" C="0.00308642" G="0.990741" T="0.00308642"/>
      <pos A="0.00308642" C="0.990741" G="0.00308642" T="0.00308642"/>
      <pos A="0.00308642" C="0.990741" G="0.00308642" T="0.00308642"/>
      <pos A="0.00308642" C="0.00308642" G="0.00308642" T="0.990741"/>
      <pos A="0.00308642" C="0.990741" G="0.00308642" T="0.00308642"/>
      <pos A="0.00308642" C="0.00308642" G="0.00308642" T="0.990741"/>
      <pos A="0.00308642" C="0.00308642" G="0.00308642" T="0.990741"/>
      <pos A="0.00308642" C="0.00308642" G="0.00308642" T="0.990741"/>
      <pos A="0.00308642" C="0.00308642" G="0.990741" T="0.00308642"/>
      <pos A="0.990741" C="0.00308642" G="0.00308642" T="0.00308642"/>
      <pos A="0.990741" C="0.00308642" G="0.00308642" T="0.00308642"/>
      <pos A="0.00308642" C="0.00308642" G="0.990741" T="0.00308642"/>
      <pos A="0.00308642" C="0.00308642" G="0.00308642" T="0.990741"/>
      <pos A="0.00308642" C="0.990741" G="0.00308642" T="0.00308642"/>
      <pos A="0.990741" C="0.00308642" G="0.00308642" T="0.00308642"/>
      <pos A="0.00308642" C="0.00308642" G="0.990741" T="0.00308642"/>
      <pos A="0.00308642" C="0.990741" G="0.00308642" T="0.00308642"/>
      <pos A="0.00308642" C="0.00308642" G="0.00308642" T="0.990741"/>
      <pos A="0.00308642" C="0.00308642" G="0.990741" T="0.00308642"/>
      <pos A="0.00308642" C="0.00308642" G="0.00308642" T="0.990741"/>
      <pos A="0.00308642" C="0.00308642" G="0.990741" T="0.00308642"/>
      <pos A="0.00308642" C="0.990741" G="0.00308642" T="0.00308642"/>
      <pos A="0.990741" C="0.00308642" G="0.00308642" T="0.00308642"/>
      <pos A="0.00308642" C="0.00308642" G="0.990741" T="0.00308642"/>
      <pos A="0.990741" C="0.00308642" G="0.00308642" T="0.00308642"/>
      <pos A="0.990741" C="0.00308642" G="0.00308642" T="0.00308642"/>
      <pos A="0.990741" C="0.00308642" G="0.00308642" T="0.00308642"/>
      <pos A="0.00308642" C="0.990741" G="0.00308642" T="0.00308642"/>
      <pos A="0.00308642" C="0.990741" G="0.00308642" T="0.00308642"/>
      <pos A="0.00308642" C="0.990741" G="0.00308642" T="0.00308642"/>
      <pos A="0.00308642" C="0.00308642" G="0.990741" T="0.00308642"/>
      <pos A="0.00308642" C="0.990741" G="0.00308642" T="0.00308642"/>
      <pos A="0.00308642" C="0.00308642" G="0.990741" T="0.00308642"/>
      <pos A="0.990741" C="0.00308642" G="0.00308642" T="0.00308642"/>
      <pos A="0.00308642" C="0.990741" G="0.00308642" T="0.00308642"/>
      <pos A="0.00308642" C="0.00308642" G="0.990741" T="0.00308642"/>
      <pos A="0.00308642" C="0.00308642" G="0.990741" T="0.00308642"/>
    </motif>
    <motif db="0" id="M44" alt="O44" length="40" nsites="8" evalue="1.3e-003">
      <pos A="0.340106" C="0.143511" G="0.185639" T="0.330745"/>
      <pos A="0.176277" C="0.321383" G="0.152873" T="0.349468"/>
      <pos A="0.199681" C="0.227766" G="0.204361" T="0.368191"/>
      <pos A="0.124788" C="0.330745" G="0.429042" T="0.115426"/>
      <pos A="0.415" C="0.204361" G="0.152873" T="0.227766"/>
      <pos A="0.288617" C="0.25117" G="0.246489" T="0.213723"/>
      <pos A="0.237128" C="0.260532" G="0.157554" T="0.344787"/>
      <pos A="0.218404" C="0.335425" G="0.237128" T="0.209043"/>
      <pos A="0.148192" C="0.410318" G="0.190319" T="0.25117"/>
      <pos A="0.195" C="0.30266" G="0.232446" T="0.269893"/>
      <pos A="0.25117" C="0.209043" G="0.279255" T="0.260532"/>
      <pos A="0.237128" C="0.36351" G="0.283936" T="0.115426"/>
      <pos A="0.260532" C="0.283936" G="0.0686183" T="0.386915"/>
      <pos A="0.316702" C="0.199681" G="0.288617" T="0.195"/>
      <pos A="0.335425" C="0.199681" G="0.288617" T="0.176277"/>
      <pos A="0.288617" C="0.237128" G="0.265213" T="0.209043"/>
      <pos A="0.237128" C="0.30266" G="0.349468" T="0.110746"/>
      <pos A="0.101384" C="0.227766" G="0.237128" T="0.433722"/>
      <pos A="0.269893" C="0.185639" G="0.283936" T="0.260532"/>
      <pos A="0.297978" C="0.185639" G="0.312021" T="0.204361"/>
      <pos A="0.237128" C="0.260532" G="0.330745" T="0.171596"/>
      <pos A="0.297978" C="0.274575" G="0.204361" T="0.223085"/>
      <pos A="0.246489" C="0.101384" G="0.246489" T="0.405638"/>
      <pos A="0.0592563" C="0.340106" G="0.344787" T="0.255851"/>
      <pos A="0.195" C="0.288617" G="0.237128" T="0.279255"/>
      <pos A="0.180958" C="0.326063" G="0.152873" T="0.340106"/>
      <pos A="0.274575" C="0.396276" G="0.134149" T="0.195"/>
      <pos A="0.30266" C="0.255851" G="0.227766" T="0.213723"/>
      <pos A="0.30266" C="0.269893" G="0.283936" T="0.143511"/>
      <pos A="0.321383" C="0.260532" G="0.124788" T="0.293298"/>
      <pos A="0.101384" C="0.166916" G="0.372872" T="0.35883"/>
      <pos A="0.213723" C="0.106064" G="0.326063" T="0.354148"/>
      <pos A="0.115426" C="0.246489" G="0.368191" T="0.269893"/>
      <pos A="0.232446" C="0.185639" G="0.316702" T="0.265213"/>
      <pos A="0.335425" C="0.227766" G="0.326063" T="0.110746"/>
      <pos A="0.283936" C="0.25117" G="0.274575" T="0.190319"/>
      <pos A="0.138831" C="0.316702" G="0.237128" T="0.30734"/>
      <pos A="0.218404" C="0.180958" G="0.204361" T="0.396276"/>
      <pos A="0.279255" C="0.344787" G="0.255851" T="0.120107"/>
      <pos A="0.190319" C="0.237128" G="0.30266" T="0.269893"/>
    </motif>
    <motif db="0" id="M45" alt="O45" length="40" nsites="8" evalue="1.3e-003">
      <pos A="0.661523" C="0.00308642" G="0.00308642" T="0.332304"/>
      <pos A="0.00308642" C="0.00308642" G="0.990741" T="0.00308642"/>
      <pos A="0.332304" C="0.00308642" G="0.661523" T="0.00308642"/>
      <pos A="0.332304" C="0.661523" G="0.00308642" T="0.00308642"/>
      <pos A="0.00308642" C="0.332304" G="0.00308642" T="0.661523"/>
      <pos A="0.00308642" C="0.332304" G="0.00308642" T="0.661523"/>
      <pos A="0.332304" C="0.00308642" G="0.661523" T="0.00308642"/>
      <pos A="0.332304" C="0.332304" G="0.332304" T="0.00308642"/>
      <pos A="0.332304" C="0.00308642" G="0.00308642" T="0.661523"/>
      <pos A="0.661523" C="0.332304" G="0.00308642" T="0.00308642"/>
      <pos A="0.332304" C="0.661523" G="0.00308642" T="0.00308642"/>
      <pos A="0.00308642" C="0.661523" G="0.00308642" T="0.332304"/>
      <pos A="0.332304" C="0.00308642" G="0.332304" T="0.332304"/>
      <pos A="0.332304" C="0.00308642" G="0.332304" T="0.332304"/>
      <pos A="0.661523" C="0.00308642" G="0.332304" T="0.00308642"/>
      <pos A="0.00308642" C="0.661523" G="0.332304" T="0.00308642"/>
      <pos A="0.00308642" C="0.661523" G="0.00308642" T="0.332304"/>
      <pos A="0.661523" C="0.00308642" G="0.00308642" T="0.332304"/>
      <pos A="0.00308642" C="0.00308642" G="0.990741" T="0.00308642"/>
      <pos A="0.332304" C="0.661523" G="0.00308642" T="0.00308642"/>
      <pos A="0.332304" C="0.00308642" G="0.332304" T="0.332304"/>
      <pos A="0.332304" C="0.00308642" G="0.332304" T="0.332304"/>
      <pos A="0.00308642" C="0.00308642" G="0.332304" T="0.661523"/>
      <pos A="0.00308642" C="0.332304" G="0.332304" T="0.332304"/>
      <pos A="0.00308642" C="0.00308642" G="0.332304" T="0.661523"/>
      <pos A="0.00308642" C="0.00308642" G="0.661523" T="0.332304"/>
      <pos A="0.661523" C="0.332304" G="0.00308642" T="0.00308642"/>
      <pos A="0.332304" C="0.00308642" G="0.332304" T="0.332304"/>
      <pos A="0.00308642" C="0.661523" G="0.332304" T="0.00308642"/>
      <pos A="0.00308642" C="0.00308642" G="0.990741" T="0.00308642"/>
      <pos A="0.00308642" C="0.332304" G="0.332304" T="0.332304"/>
      <pos A="0.332304" C="0.00308642" G="0.332304" T="0.332304"/>
      <pos A="0.00308642" C="0.00308642" G="0.661523" T="0.332304"/>
      <pos A="0.332304" C="0.00308642" G="0.00308642" T="0.661523"/>
      <pos A="0.00308642" C="0.332304" G="0.332304" T="0.332304"/>
      <pos A="0.00308642" C="0.00308642" G="0.661523" T="0.332304"/>
      <pos A="0.00308642" C="0.661523" G="0.332304" T="0.00308642"/>
      <pos A="0.661523" C="0.00308642" G="0.332304" T="0.00308642"/>
      <pos A="0.00308642" C="0.00308642" G="0.990741" T="0.00308642"/>
      <pos A="0.00308642" C="0.00308642" G="0.00308642" T="0.990741"/>
    </motif>
    <motif db="0" id="M46" alt="O46" length="40" nsites="8" evalue="1.3e-003">
      <pos A="0.274575" C="0.190319" G="0.293298" T="0.241808"/>
      <pos A="0.237128" C="0.260532" G="0.209043" T="0.293298"/>
      <pos A="0.162234" C="0.204361" G="0.255851" T="0.377553"/>
      <pos A="0.190319" C="0.25117" G="0.279255" T="0.279255"/>
      <pos A="0.25117" C="0.326063" G="0.25117" T="0.171596"/>
      <pos A="0.321383" C="0.246489" G="0.293298" T="0.138831"/>
      <pos A="0.36351" C="0.0732988" G="0.110746" T="0.452445"/>
      <pos A="0.213723" C="0.148192" G="0.35883" T="0.279255"/>
      <pos A="0.185639" C="0.330745" G="0.232446" T="0.25117"/>
      <pos A="0.297978" C="0.326063" G="0.255851" T="0.120107"/>
      <pos A="0.148192" C="0.176277" G="0.195" T="0.48053"/>
      <pos A="0.241808" C="0.274575" G="0.237128" T="0.246489"/>
      <pos A="0.312021" C="0.190319" G="0.204361" T="0.293298"/>
      <pos A="0.232446" C="0.316702" G="0.255851" T="0.195"/>
      <pos A="0.148192" C="0.386915" G="0.297978" T="0.166916"/>
      <pos A="0.246489" C="0.326063" G="0.255851" T="0.171596"/>
      <pos A="0.0592563" C="0.283936" G="0.354148" T="0.30266"/>
      <pos A="0.269893" C="0.340106" G="0.269893" T="0.120107"/>
      <pos A="0.35883" C="0.326063" G="0.171596" T="0.143511"/>
      <pos A="0.274575" C="0.157554" G="0.227766" T="0.340106"/>
      <pos A="0.213723" C="0.218404" G="0.232446" T="0.335425"/>
      <pos A="0.241808" C="0.293298" G="0.30734" T="0.157554"/>
      <pos A="0.166916" C="0.274575" G="0.171596" T="0.386915"/>
      <pos A="0.185639" C="0.265213" G="0.283936" T="0.265213"/>
      <pos A="0.237128" C="0.166916" G="0.316702" T="0.279255"/>
      <pos A="0.246489" C="0.223085" G="0.265213" T="0.265213"/>
      <pos A="0.0779793" C="0.246489" G="0.372872" T="0.30266"/>
      <pos A="0.190319" C="0.30734" G="0.344787" T="0.157554"/>
      <pos A="0.199681" C="0.48053" G="0.190319" T="0.129469"/>
      <pos A="0.283936" C="0.354148" G="0.106064" T="0.255851"/>
      <pos A="0.232446" C="0.166916" G="0.209043" T="0.391595"/>
      <pos A="0.321383" C="0.223085" G="0.204361" T="0.25117"/>
      <pos A="0.30734" C="0.176277" G="0.35883" T="0.157554"/>
      <pos A="0.288617" C="0.138831" G="0.410318" T="0.162234"/>
      <pos A="0.279255" C="0.185639" G="0.330745" T="0.204361"/>
      <pos A="0.326063" C="0.218404" G="0.330745" T="0.124788"/>
      <pos A="0.316702" C="0.166916" G="0.265213" T="0.25117"/>
      <pos A="0.265213" C="0.143511" G="0.297978" T="0.293298"/>
      <pos A="0.199681" C="0.36351" G="0.138831" T="0.297978"/>
      <pos A="0.120107" C="0.246489" G="0.232446" T="0.400957"/>
    </motif>
    <motif db="0" id="M47" alt="O47" length="40" nsites="8" evalue="1.3e-003">
      <pos A="0.00308642" C="0.661523" G="0.332304" T="0.00308642"/>
      <pos A="0.00308642" C="0.00308642" G="0.990741" T="0.00308642"/>
      <pos A="0.332304" C="0.00308642" G="0.332304" T="0.332304"/>
      <pos A="0.661523" C="0.00308642" G="0.332304" T="0.00308642"/>
      <pos A="0.00308642" C="0.332304" G="0.661523" T="0.00308642"/>
      <pos A="0.00308642" C="0.332304" G="0.661523" T="0.00308642"/>
      <pos A="0.00308642" C="0.00308642" G="0.990741" T="0.00308642"/>
      <pos A="0.00308642" C="0.00308642" G="0.990741" T="0.00308642"/>
      <pos A="0.00308642" C="0.661523" G="0.00308642" T="0.332304"/>
      <pos A="0.00308642" C="0.332304" G="0.661523" T="0.00308642"/>
      <pos A="0.332304" C="0.00308642" G="0.332304" T="0.332304"/>
      <pos A="0.00308642" C="0.332304" G="0.332304" T="0.332304"/>
      <pos A="0.00308642" C="0.661523" G="0.332304" T="0.00308642"/>
      <pos A="0.00308642" C="0.661523" G="0.00308642" T="0.332304"/>
      <pos A="0.00308642" C="0.00308642" G="0.990741" T="0.00308642"/>
      <pos A="0.00308642" C="0.00308642" G="0.332304" T="0.661523"/>
      <pos A="0.332304" C="0.661523" G="0.00308642" T="0.00308642"/>
      <pos A="0.00308642" C="0.661523" G="0.332304" T="0.00308642"/>
      <pos A="0.00308642" C="0.990741" G="0.00308642" T="0.00308642"/>
      <pos A="0.00308642" C="0.661523" G="0.332304" T="0.00308642"/>
      <pos A="0.332304" C="0.332304" G="0.332304" T="0.00308642"/>
      <pos A="0.332304" C="0.332304" G="0.332304" T="0.00308642"/>
      <pos A="0.00308642" C="0.00308642" G="0.332304" T="0.661523"/>
      <pos A="0.00308642" C="0.332304" G="0.00308642" T="0.661523"/>
      <pos A="0.00308642" C="0.332304" G="0.661523" T="0.00308642"/>
      <pos A="0.00308642" C="0.661523" G="0.332304" T="0.00308642"/>
      <pos A="0.00308642" C="0.00308642" G="0.332304" T="0.661523"/>
      <pos A="0.00308642" C="0.990741" G="0.00308642" T="0.00308642"/>
      <pos A="0.332304" C="0.332304" G="0.332304" T="0.00308642"/>
      <pos A="0.00308642" C="0.00308642" G="0.332304" T="0.661523"/>
      <pos A="0.332304" C="0.00308642" G="0.00308642" T="0.661523"/>
      <pos A="0.00308642" C="0.332304" G="0.332304" T="0.332304"/>
      <pos A="0.332304" C="0.332304" G="0.00308642" T="0.332304"/>
      <pos A="0.00308642" C="0.661523" G="0.332304" T="0.00308642"/>
      <pos A="0.00308642" C="0.332304" G="0.661523" T="0.00308642"/>
      <pos A="0.00308642" C="0.661523" G="0.332304" T="0.00308642"/>
      <pos A="0.332304" C="0.00308642" G="0.332304" T="0.332304"/>
      <pos A="0.00308642" C="0.00308642" G="0.661523" T="0.332304"/>
      <pos A="0.00308642" C="0.661523" G="0.332304" T="0.00308642"/>
      <pos A="0.00308642" C="0.990741" G="0.00308642" T="0.00308642"/>
    </motif>
    <motif db="0" id="M48" alt="O48" length="40" nsites="8" evalue="1.3e-003">
      <pos A="0.176277" C="0.321383" G="0.269893" T="0.232446"/>
      <pos A="0.246489" C="0.171596" G="0.265213" T="0.316702"/>
      <pos A="0.227766" C="0.377553" G="0.260532" T="0.134149"/>
      <pos A="0.171596" C="0.213723" G="0.223085" T="0.391595"/>
      <pos A="0.195" C="0.232446" G="0.326063" T="0.246489"/>
      <pos A="0.199681" C="0.209043" G="0.223085" T="0.368191"/>
      <pos A="0.115426" C="0.171596" G="0.30734" T="0.405638"/>
      <pos A="0.326063" C="0.166916" G="0.204361" T="0.30266"/>
      <pos A="0.213723" C="0.400957" G="0.190319" T="0.195"/>
      <pos A="0.265213" C="0.204361" G="0.260532" T="0.269893"/>
      <pos A="0.283936" C="0.312021" G="0.209043" T="0.195"/>
      <pos A="0.30734" C="0.25117" G="0.265213" T="0.176277"/>
      <pos A="0.30734" C="0.218404" G="0.176277" T="0.297978"/>
      <pos A="0.269893" C="0.0405333" G="0.438403" T="0.25117"/>
      <pos A="0.246489" C="0.246489" G="0.265213" T="0.241808"/>
      <pos A="0.138831" C="0.30734" G="0.176277" T="0.377553"/>
      <pos A="0.288617" C="0.316702" G="0.274575" T="0.120107"/>
      <pos A="0.330745" C="0.321383" G="0.166916" T="0.180958"/>
      <pos A="0.283936" C="0.321383" G="0.232446" T="0.162234"/>
      <pos A="0.241808" C="0.288617" G="0.293298" T="0.176277"/>
      <pos A="0.143511" C="0.190319" G="0.461807" T="0.204361"/>
      <pos A="0.143511" C="0.25117" G="0.269893" T="0.335425"/>
      <pos A="0.340106" C="0.241808" G="0.176277" T="0.241808"/>
      <pos A="0.218404" C="0.321383" G="0.269893" T="0.190319"/>
      <pos A="0.400957" C="0.255851" G="0.195" T="0.148192"/>
      <pos A="0.293298" C="0.176277" G="0.223085" T="0.30734"/>
      <pos A="0.204361" C="0.269893" G="0.246489" T="0.279255"/>
      <pos A="0.134149" C="0.293298" G="0.232446" T="0.340106"/>
      <pos A="0.447765" C="0.162234" G="0.213723" T="0.176277"/>
      <pos A="0.237128" C="0.283936" G="0.129469" T="0.349468"/>
      <pos A="0.143511" C="0.0686183" G="0.316702" T="0.471169"/>
      <pos A="0.166916" C="0.241808" G="0.316702" T="0.274575"/>
      <pos A="0.180958" C="0.429042" G="0.162234" T="0.227766"/>
      <pos A="0.288617" C="0.227766" G="0.237128" T="0.246489"/>
      <pos A="0.143511" C="0.204361" G="0.438403" T="0.213723"/>
      <pos A="0.124788" C="0.241808" G="0.433722" T="0.199681"/>
      <pos A="0.237128" C="0.326063" G="0.129469" T="0.30734"/>
      <pos A="0.316702" C="0.246489" G="0.227766" T="0.209043"/>
      <pos A="0.223085" C="0.35883" G="0.246489" T="0.171596"/>
      <pos A="0.143511" C="0.265213" G="0.42436" T="0.166916"/>
    </motif>
    <motif db="0" id="M49" alt="O49" length="40" nsites="8" evalue="1.3e-003">
      <pos A="0.162993" C="0.125368" G="0.346414" T="0.365227"/>
      <pos A="0.177101" C="0.271164" G="0.322899" T="0.228836"/>
      <pos A="0.134773" C="0.228836" G="0.191211" T="0.445179"/>
      <pos A="0.158289" C="0.233539" G="0.242945" T="0.365227"/>
      <pos A="0.351117" C="0.322899" G="0.120665" T="0.20532"/>
      <pos A="0.379335" C="0.285273" G="0.181804" T="0.153586"/>
      <pos A="0.346414" C="0.271164" G="0.148883" T="0.233539"/>
      <pos A="0.322899" C="0.162993" G="0.29468" T="0.21943"/>
      <pos A="0.238242" C="0.346414" G="0.332304" T="0.083039"/>
      <pos A="0.36993" C="0.106555" G="0.238242" T="0.285273"/>
      <pos A="0.0924454" C="0.247648" G="0.35582" T="0.304086"/>
      <pos A="0.351117" C="0.318196" G="0.0689304" T="0.261758"/>
      <pos A="0.247648" C="0.247648" G="0.257055" T="0.247648"/>
      <pos A="0.210024" C="0.233539" G="0.313492" T="0.242945"/>
      <pos A="0.195914" C="0.271164" G="0.35582" T="0.177101"/>
      <pos A="0.200617" C="0.261758" G="0.29468" T="0.242945"/>
      <pos A="0.191211" C="0.233539" G="0.384039" T="0.191211"/>
      <pos A="0.162993" C="0.233539" G="0.242945" T="0.360523"/>
      <pos A="0.162993" C="0.214727" G="0.28057" T="0.341711"/>
      <pos A="0.224133" C="0.304086" G="0.191211" T="0.28057"/>
      <pos A="0.289976" C="0.398148" G="0.167696" T="0.14418"/>
      <pos A="0.153586" C="0.374632" G="0.191211" T="0.28057"/>
      <pos A="0.200617" C="0.195914" G="0.252352" T="0.351117"/>
      <pos A="0.289976" C="0.228836" G="0.195914" T="0.285273"/>
      <pos A="0.285273" C="0.289976" G="0.318196" T="0.106555"/>
      <pos A="0.285273" C="0.285273" G="0.266461" T="0.162993"/>
      <pos A="0.210024" C="0.242945" G="0.177101" T="0.36993"/>
      <pos A="0.148883" C="0.214727" G="0.327601" T="0.308789"/>
      <pos A="0.393445" C="0.20532" G="0.308789" T="0.0924454"/>
      <pos A="0.214727" C="0.191211" G="0.21943" T="0.374632"/>
      <pos A="0.271164" C="0.266461" G="0.322899" T="0.139477"/>
      <pos A="0.360523" C="0.139477" G="0.29468" T="0.20532"/>
      <pos A="0.228836" C="0.266461" G="0.398148" T="0.106555"/>
      <pos A="0.233539" C="0.35582" G="0.115961" T="0.29468"/>
      <pos A="0.158289" C="0.233539" G="0.308789" T="0.299383"/>
      <pos A="0.191211" C="0.233539" G="0.20532" T="0.36993"/>
      <pos A="0.186508" C="0.252352" G="0.304086" T="0.257055"/>
      <pos A="0.13007" C="0.125368" G="0.43107" T="0.313492"/>
      <pos A="0.20532" C="0.393445" G="0.120665" T="0.28057"/>
      <pos A="0.322899" C="0.153586" G="0.20532" T="0.318196"/>
    </motif>
    <motif db="0" id="M5" alt="O5" length="40" nsites="8" evalue="1.3e-003">
      <pos A="0.279255" C="0.166916" G="0.316702" T="0.237128"/>
      <pos A="0.199681" C="0.396276" G="0.157554" T="0.246489"/>
      <pos A="0.180958" C="0.124788" G="0.260532" T="0.433722"/>
      <pos A="0.110746" C="0.372872" G="0.312021" T="0.204361"/>
      <pos A="0.372872" C="0.237128" G="0.0732988" T="0.316702"/>
      <pos A="0.30734" C="0.241808" G="0.372872" T="0.0779793"/>
      <pos A="0.106064" C="0.335425" G="0.283936" T="0.274575"/>
      <pos A="0.241808" C="0.190319" G="0.36351" T="0.204361"/>
      <pos A="0.354148" C="0.110746" G="0.354148" T="0.180958"/>
      <pos A="0.312021" C="0.241808" G="0.223085" T="0.223085"/>
      <pos A="0.35883" C="0.312021" G="0.162234" T="0.166916"/>
      <pos A="0.279255" C="0.241808" G="0.148192" T="0.330745"/>
      <pos A="0.180958" C="0.354148" G="0.279255" T="0.185639"/>
      <pos A="0.25117" C="0.349468" G="0.199681" T="0.199681"/>
      <pos A="0.223085" C="0.143511" G="0.410318" T="0.223085"/>
      <pos A="0.0873412" C="0.30734" G="0.223085" T="0.382233"/>
      <pos A="0.213723" C="0.30734" G="0.180958" T="0.297978"/>
      <pos A="0.223085" C="0.269893" G="0.30266" T="0.204361"/>
      <pos A="0.195" C="0.204361" G="0.237128" T="0.36351"/>
      <pos A="0.293298" C="0.30734" G="0.176277" T="0.223085"/>
      <pos A="0.232446" C="0.171596" G="0.223085" T="0.372872"/>
      <pos A="0.246489" C="0.283936" G="0.157554" T="0.312021"/>
      <pos A="0.199681" C="0.185639" G="0.199681" T="0.415"/>
      <pos A="0.312021" C="0.279255" G="0.241808" T="0.166916"/>
      <pos A="0.349468" C="0.246489" G="0.30266" T="0.101384"/>
      <pos A="0.209043" C="0.241808" G="0.340106" T="0.209043"/>
      <pos A="0.204361" C="0.335425" G="0.269893" T="0.190319"/>
      <pos A="0.176277" C="0.326063" G="0.232446" T="0.265213"/>
      <pos A="0.209043" C="0.152873" G="0.204361" T="0.433722"/>
      <pos A="0.213723" C="0.354148" G="0.204361" T="0.227766"/>
      <pos A="0.180958" C="0.354148" G="0.269893" T="0.195"/>
      <pos A="0.180958" C="0.269893" G="0.382233" T="0.166916"/>
      <pos A="0.335425" C="0.110746" G="0.297978" T="0.255851"/>
      <pos A="0.162234" C="0.335425" G="0.312021" T="0.190319"/>
      <pos A="0.265213" C="0.223085" G="0.283936" T="0.227766"/>
      <pos A="0.166916" C="0.162234" G="0.372872" T="0.297978"/>
      <pos A="0.213723" C="0.218404" G="0.288617" T="0.279255"/>
      <pos A="0.349468" C="0.340106" G="0.190319" T="0.120107"/>
      <pos A="0.279255" C="0.166916" G="0.199681" T="0.354148"/>
      <pos A="0.237128" C="0.237128" G="0.209043" T="0.316702"/>
    </motif>
    <motif db="0" id="M50" alt="O50" length="40" nsites="8" evalue="1.3e-003">
      <pos A="0.148192" C="0.405638" G="0.30734" T="0.138831"/>
      <pos A="0.265213" C="0.255851" G="0.213723" T="0.265213"/>
      <pos A="0.288617" C="0.199681" G="0.204361" T="0.30734"/>
      <pos A="0.0779793" C="0.213723" G="0.279255" T="0.429042"/>
      <pos A="0.110746" C="0.255851" G="0.269893" T="0.36351"/>
      <pos A="0.340106" C="0.326063" G="0.101384" T="0.232446"/>
      <pos A="0.232446" C="0.223085" G="0.176277" T="0.368191"/>
      <pos A="0.255851" C="0.176277" G="0.321383" T="0.246489"/>
      <pos A="0.312021" C="0.255851" G="0.176277" T="0.255851"/>
      <pos A="0.209043" C="0.30734" G="0.326063" T="0.157554"/>
      <pos A="0.269893" C="0.340106" G="0.204361" T="0.185639"/>
      <pos A="0.297978" C="0.293298" G="0.190319" T="0.218404"/>
      <pos A="0.204361" C="0.110746" G="0.386915" T="0.297978"/>
      <pos A="0.30266" C="0.185639" G="0.312021" T="0.199681"/>
      <pos A="0.180958" C="0.396276" G="0.293298" T="0.129469"/>
      <pos A="0.293298" C="0.283936" G="0.0592563" T="0.36351"/>
      <pos A="0.260532" C="0.180958" G="0.312021" T="0.246489"/>
      <pos A="0.260532" C="0.274575" G="0.269893" T="0.195"/>
      <pos A="0.312021" C="0.265213" G="0.180958" T="0.241808"/>
      <pos A="0.260532" C="0.185639" G="0.255851" T="0.297978"/>
      <pos A="0.171596" C="0.246489" G="0.372872" T="0.209043"/>
      <pos A="0.335425" C="0.269893" G="0.0826607" T="0.312021"/>
      <pos A="0.288617" C="0.143511" G="0.326063" T="0.241808"/>
      <pos A="0.223085" C="0.35883" G="0.25117" T="0.166916"/>
      <pos A="0.227766" C="0.180958" G="0.274575" T="0.316702"/>
      <pos A="0.199681" C="0.166916" G="0.335425" T="0.297978"/>
      <pos A="0.297978" C="0.204361" G="0.283936" T="0.213723"/>
      <pos A="0.148192" C="0.223085" G="0.340106" T="0.288617"/>
      <pos A="0.241808" C="0.349468" G="0.176277" T="0.232446"/>
      <pos A="0.134149" C="0.471169" G="0.166916" T="0.227766"/>
      <pos A="0.162234" C="0.41968" G="0.209043" T="0.209043"/>
      <pos A="0.0686183" C="0.30266" G="0.321383" T="0.30734"/>
      <pos A="0.0873412" C="0.199681" G="0.326063" T="0.386915"/>
      <pos A="0.138831" C="0.265213" G="0.368191" T="0.227766"/>
      <pos A="0.386915" C="0.227766" G="0.134149" T="0.25117"/>
      <pos A="0.218404" C="0.30266" G="0.265213" T="0.213723"/>
      <pos A="0.269893" C="0.241808" G="0.218404" T="0.269893"/>
      <pos A="0.340106" C="0.166916" G="0.36351" T="0.129469"/>
      <pos A="0.190319" C="0.106064" G="0.438403" T="0.265213"/>
      <pos A="0.326063" C="0.246489" G="0.0405333" T="0.386915"/>
    </motif>
    <motif db="0" id="M52" alt="O52" length="40" nsites="8" evalue="1.3e-003">
      <pos A="0.00308642" C="0.00308642" G="0.990741" T="0.00308642"/>
      <pos A="0.990741" C="0.00308642" G="0.00308642" T="0.00308642"/>
      <pos A="0.990741" C="0.00308642" G="0.00308642" T="0.00308642"/>
      <pos A="0.00308642" C="0.00308642" G="0.990741" T="0.00308642"/>
      <pos A="0.990741" C="0.00308642" G="0.00308642" T="0.00308642"/>
      <pos A="0.00308642" C="0.990741" G="0.00308642" T="0.00308642"/>
      <pos A="0.00308642" C="0.00308642" G="0.00308642" T="0.990741"/>
      <pos A="0.00308642" C="0.990741" G="0.00308642" T="0.00308642"/>
      <pos A="0.990741" C="0.00308642" G="0.00308642" T="0.00308642"/>
      <pos A="0.990741" C="0.00308642" G="0.00308642" T="0.00308642"/>
      <pos A="0.00308642" C="0.00308642" G="0.990741" T="0.00308642"/>
      <pos A="0.990741" C="0.00308642" G="0.00308642" T="0.00308642"/>
      <pos A="0.00308642" C="0.00308642" G="0.990741" T="0.00308642"/>
      <pos A="0.00308642" C="0.00308642" G="0.00308642" T="0.990741"/>
      <pos A="0.00308642" C="0.00308642" G="0.00308642" T="0.990741"/>
      <pos A="0.00308642" C="0.00308642" G="0.00308642" T="0.990741"/>
      <pos A="0.00308642" C="0.990741" G="0.00308642" T="0.00308642"/>
      <pos A="0.00308642" C="0.990741" G="0.00308642" T="0.00308642"/>
      <pos A="0.00308642" C="0.990741" G="0.00308642" T="0.00308642"/>
      <pos A="0.00308642" C="0.990741" G="0.00308642" T="0.00308642"/>
      <pos A="0.00308642" C="0.00308642" G="0.00308642" T="0.990741"/>
      <pos A="0.00308642" C="0.00308642" G="0.990741" T="0.00308642"/>
      <pos A="0.990741" C="0.00308642" G="0.00308642" T="0.00308642"/>
      <pos A="0.00308642" C="0.00308642" G="0.990741" T="0.00308642"/>
      <pos A="0.00308642" C="0.990741" G="0.00308642" T="0.00308642"/>
      <pos A="0.00308642" C="0.00308642" G="0.00308642" T="0.990741"/>
      <pos A="0.00308642" C="0.00308642" G="0.00308642" T="0.990741"/>
      <pos A="0.990741" C="0.00308642" G="0.00308642" T="0.00308642"/>
      <pos A="0.00308642" C="0.00308642" G="0.990741" T="0.00308642"/>
      <pos A="0.00308642" C="0.00308642" G="0.00308642" T="0.990741"/>
      <pos A="0.00308642" C="0.00308642" G="0.00308642" T="0.990741"/>
      <pos A="0.00308642" C="0.00308642" G="0.990741" T="0.00308642"/>
      <pos A="0.990741" C="0.00308642" G="0.00308642" T="0.00308642"/>
      <pos A="0.00308642" C="0.00308642" G="0.990741" T="0.00308642"/>
      <pos A="0.00308642" C="0.990741" G="0.00308642" T="0.00308642"/>
      <pos A="0.990741" C="0.00308642" G="0.00308642" T="0.00308642"/>
      <pos A="0.00308642" C="0.00308642" G="0.990741" T="0.00308642"/>
      <pos A="0.00308642" C="0.00308642" G="0.990741" T="0.00308642"/>
      <pos A="0.00308642" C="0.00308642" G="0.00308642" T="0.990741"/>
      <pos A="0.00308642" C="0.00308642" G="0.990741" T="0.00308642"/>
    </motif>
    <motif db="0" id="M53" alt="O53" length="40" nsites="8" evalue="1.3e-003">
      <pos A="0.180958" C="0.382233" G="0.143511" T="0.293298"/>
      <pos A="0.227766" C="0.232446" G="0.171596" T="0.368191"/>
      <pos A="0.335425" C="0.185639" G="0.101384" T="0.377553"/>
      <pos A="0.166916" C="0.340106" G="0.368191" T="0.124788"/>
      <pos A="0.246489" C="0.106064" G="0.274575" T="0.372872"/>
      <pos A="0.344787" C="0.138831" G="0.372872" T="0.143511"/>
      <pos A="0.279255" C="0.265213" G="0.157554" T="0.297978"/>
      <pos A="0.283936" C="0.255851" G="0.195" T="0.265213"/>
      <pos A="0.176277" C="0.335425" G="0.195" T="0.293298"/>
      <pos A="0.232446" C="0.30734" G="0.166916" T="0.293298"/>
      <pos A="0.162234" C="0.438403" G="0.148192" T="0.25117"/>
      <pos A="0.30266" C="0.246489" G="0.134149" T="0.316702"/>
      <pos A="0.232446" C="0.199681" G="0.354148" T="0.213723"/>
      <pos A="0.134149" C="0.269893" G="0.335425" T="0.260532"/>
      <pos A="0.386915" C="0.283936" G="0.180958" T="0.148192"/>
      <pos A="0.204361" C="0.185639" G="0.274575" T="0.335425"/>
      <pos A="0.0967032" C="0.204361" G="0.30734" T="0.391595"/>
      <pos A="0.171596" C="0.297978" G="0.321383" T="0.209043"/>
      <pos A="0.152873" C="0.237128" G="0.297978" T="0.312021"/>
      <pos A="0.279255" C="0.129469" G="0.368191" T="0.223085"/>
      <pos A="0.274575" C="0.30266" G="0.312021" T="0.110746"/>
      <pos A="0.316702" C="0.283936" G="0.209043" T="0.190319"/>
      <pos A="0.213723" C="0.209043" G="0.204361" T="0.372872"/>
      <pos A="0.213723" C="0.218404" G="0.415" T="0.152873"/>
      <pos A="0.138831" C="0.297978" G="0.30266" T="0.260532"/>
      <pos A="0.340106" C="0.335425" G="0.0873412" T="0.237128"/>
      <pos A="0.274575" C="0.237128" G="0.279255" T="0.209043"/>
      <pos A="0.213723" C="0.241808" G="0.283936" T="0.260532"/>
      <pos A="0.344787" C="0.176277" G="0.241808" T="0.237128"/>
      <pos A="0.377553" C="0.218404" G="0.35883" T="0.0452138"/>
      <pos A="0.260532" C="0.110746" G="0.372872" T="0.255851"/>
      <pos A="0.213723" C="0.25117" G="0.297978" T="0.237128"/>
      <pos A="0.312021" C="0.265213" G="0.180958" T="0.241808"/>
      <pos A="0.185639" C="0.316702" G="0.176277" T="0.321383"/>
      <pos A="0.241808" C="0.190319" G="0.260532" T="0.30734"/>
      <pos A="0.0639368" C="0.344787" G="0.223085" T="0.368191"/>
      <pos A="0.190319" C="0.312021" G="0.232446" T="0.265213"/>
      <pos A="0.0732988" C="0.237128" G="0.386915" T="0.30266"/>
      <pos A="0.279255" C="0.274575" G="0.0920217" T="0.354148"/>
      <pos A="0.180958" C="0.237128" G="0.293298" T="0.288617"/>
    </motif>
    <motif db="0" id="M54" alt="O54" length="40" nsites="8" evalue="1.3e-003">
      <pos A="0.384458" C="0.325786" G="0.227998" T="0.061759"/>
      <pos A="0.345343" C="0.316007" G="0.100874" T="0.237777"/>
      <pos A="0.257334" C="0.247556" G="0.276892" T="0.218219"/>
      <pos A="0.276892" C="0.159547" G="0.384458" T="0.179104"/>
      <pos A="0.218219" C="0.267113" G="0.394237" T="0.120432"/>
      <pos A="0.061759" C="0.227998" G="0.335564" T="0.37468"/>
      <pos A="0.188883" C="0.149768" G="0.237777" T="0.423573"/>
      <pos A="0.169325" C="0.237777" G="0.335564" T="0.257334"/>
      <pos A="0.159547" C="0.247556" G="0.169325" T="0.423573"/>
      <pos A="0.433352" C="0.188883" G="0.276892" T="0.100874"/>
      <pos A="0.257334" C="0.296449" G="0.237777" T="0.20844"/>
      <pos A="0.188883" C="0.20844" G="0.316007" T="0.286671"/>
      <pos A="0.0910953" C="0.335564" G="0.296449" T="0.276892"/>
      <pos A="0.218219" C="0.306228" G="0.237777" T="0.237777"/>
      <pos A="0.139989" C="0.384458" G="0.179104" T="0.296449"/>
      <pos A="0.0813165" C="0.335564" G="0.237777" T="0.345343"/>
      <pos A="0.316007" C="0.267113" G="0.218219" T="0.198662"/>
      <pos A="0.218219" C="0.384458" G="0.267113" T="0.13021"/>
      <pos A="0.345343" C="0.169325" G="0.316007" T="0.169325"/>
      <pos A="0.159547" C="0.37468" G="0.198662" T="0.267113"/>
      <pos A="0.218219" C="0.413795" G="0.0422015" T="0.325786"/>
      <pos A="0.120432" C="0.296449" G="0.286671" T="0.296449"/>
      <pos A="0.335564" C="0.227998" G="0.149768" T="0.286671"/>
      <pos A="0.296449" C="0.159547" G="0.276892" T="0.267113"/>
      <pos A="0.257334" C="0.149768" G="0.433352" T="0.159547"/>
      <pos A="0.306228" C="0.384458" G="0.139989" T="0.169325"/>
      <pos A="0.227998" C="0.0813165" G="0.267113" T="0.423573"/>
      <pos A="0.13021" C="0.306228" G="0.472467" T="0.0910953"/>
      <pos A="0.061759" C="0.296449" G="0.355122" T="0.286671"/>
      <pos A="0.0715378" C="0.286671" G="0.198662" T="0.443131"/>
      <pos A="0.247556" C="0.433352" G="0.061759" T="0.257334"/>
      <pos A="0.355122" C="0.188883" G="0.179104" T="0.276892"/>
      <pos A="0.179104" C="0.100874" G="0.247556" T="0.472467"/>
      <pos A="0.139989" C="0.247556" G="0.335564" T="0.276892"/>
      <pos A="0.218219" C="0.179104" G="0.423573" T="0.179104"/>
      <pos A="0.364901" C="0.0324227" G="0.061759" T="0.540918"/>
      <pos A="0.198662" C="0.188883" G="0.364901" T="0.247556"/>
      <pos A="0.237777" C="0.335564" G="0.267113" T="0.159547"/>
      <pos A="0.384458" C="0.188883" G="0.20844" T="0.218219"/>
      <pos A="0.345343" C="0.267113" G="0.247556" T="0.139989"/>
    </motif>
    <motif db="0" id="M55" alt="O55" length="40" nsites="8" evalue="1.3e-003">
      <pos A="0.186508" C="0.36993" G="0.181804" T="0.261758"/>
      <pos A="0.346414" C="0.304086" G="0.21943" T="0.13007"/>
      <pos A="0.257055" C="0.0971486" G="0.242945" T="0.402851"/>
      <pos A="0.0924454" C="0.210024" G="0.445179" T="0.252352"/>
      <pos A="0.167696" C="0.210024" G="0.289976" T="0.332304"/>
      <pos A="0.346414" C="0.181804" G="0.285273" T="0.186508"/>
      <pos A="0.0971486" C="0.346414" G="0.167696" T="0.388742"/>
      <pos A="0.20532" C="0.148883" G="0.266461" T="0.379335"/>
      <pos A="0.29468" C="0.318196" G="0.191211" T="0.195914"/>
      <pos A="0.374632" C="0.214727" G="0.214727" T="0.195914"/>
      <pos A="0.289976" C="0.261758" G="0.384039" T="0.0642272"/>
      <pos A="0.473398" C="0.228836" G="0.172399" T="0.125368"/>
      <pos A="0.21943" C="0.153586" G="0.360523" T="0.266461"/>
      <pos A="0.242945" C="0.313492" G="0.238242" T="0.20532"/>
      <pos A="0.257055" C="0.351117" G="0.162993" T="0.228836"/>
      <pos A="0.224133" C="0.214727" G="0.153586" T="0.407555"/>
      <pos A="0.214727" C="0.242945" G="0.257055" T="0.285273"/>
      <pos A="0.172399" C="0.29468" G="0.214727" T="0.318196"/>
      <pos A="0.242945" C="0.186508" G="0.322899" T="0.247648"/>
      <pos A="0.148883" C="0.322899" G="0.252352" T="0.275867"/>
      <pos A="0.14418" C="0.393445" G="0.224133" T="0.238242"/>
      <pos A="0.210024" C="0.346414" G="0.266461" T="0.177101"/>
      <pos A="0.191211" C="0.233539" G="0.238242" T="0.337007"/>
      <pos A="0.177101" C="0.200617" G="0.360523" T="0.261758"/>
      <pos A="0.21943" C="0.402851" G="0.20532" T="0.172399"/>
      <pos A="0.285273" C="0.346414" G="0.191211" T="0.177101"/>
      <pos A="0.322899" C="0.167696" G="0.36993" T="0.139477"/>
      <pos A="0.275867" C="0.162993" G="0.257055" T="0.304086"/>
      <pos A="0.238242" C="0.20532" G="0.214727" T="0.341711"/>
      <pos A="0.0971486" C="0.266461" G="0.327601" T="0.308789"/>
      <pos A="0.261758" C="0.252352" G="0.228836" T="0.257055"/>
      <pos A="0.275867" C="0.299383" G="0.289976" T="0.134773"/>
      <pos A="0.327601" C="0.13007" G="0.322899" T="0.21943"/>
      <pos A="0.313492" C="0.14418" G="0.426366" T="0.115961"/>
      <pos A="0.224133" C="0.327601" G="0.139477" T="0.308789"/>
      <pos A="0.322899" C="0.228836" G="0.13007" T="0.318196"/>
      <pos A="0.181804" C="0.195914" G="0.35582" T="0.266461"/>
      <pos A="0.111258" C="0.28057" G="0.228836" T="0.379335"/>
      <pos A="0.275867" C="0.195914" G="0.247648" T="0.28057"/>
      <pos A="0.162993" C="0.384039" G="0.195914" T="0.257055"/>
    </motif>
    <motif db="0" id="M57" alt="O57" length="40" nsites="8" evalue="1.3e-003">
      <pos A="0.373457" C="0.414609" G="0.044239" T="0.167696"/>
      <pos A="0.25" C="0.25" G="0.25" T="0.25"/>
      <pos A="0.126543" C="0.0853906" G="0.126543" T="0.661523"/>
      <pos A="0.167696" C="0.414609" G="0.291153" T="0.126543"/>
      <pos A="0.0853906" C="0.373457" G="0.167696" T="0.373457"/>
      <pos A="0.496914" C="0.044239" G="0.126543" T="0.332304"/>
      <pos A="0.25" C="0.373457" G="0.25" T="0.126543"/>
      <pos A="0.25" C="0.208847" G="0.25" T="0.291153"/>
      <pos A="0.0853906" C="0.208847" G="0.579218" T="0.126543"/>
      <pos A="0.373457" C="0.291153" G="0.126543" T="0.208847"/>
      <pos A="0.126543" C="0.62037" G="0.208847" T="0.044239"/>
      <pos A="0.373457" C="0.25" G="0.0853906" T="0.291153"/>
      <pos A="0.455761" C="0.414609" G="0.00308642" T="0.126543"/>
      <pos A="0.208847" C="0.167696" G="0.044239" T="0.579218"/>
      <pos A="0.208847" C="0.291153" G="0.332304" T="0.167696"/>
      <pos A="0.0853906" C="0.373457" G="0.126543" T="0.414609"/>
      <pos A="0.126543" C="0.044239" G="0.538066" T="0.291153"/>
      <pos A="0.208847" C="0.126543" G="0.208847" T="0.455761"/>
      <pos A="0.0853906" C="0.25" G="0.167696" T="0.496914"/>
      <pos A="0.25" C="0.291153" G="0.0853906" T="0.373457"/>
      <pos A="0.208847" C="0.702675" G="0.0853906" T="0.00308642"/>
      <pos A="0.291153" C="0.332304" G="0.00308642" T="0.373457"/>
      <pos A="0.25" C="0.167696" G="0.25" T="0.332304"/>
      <pos A="0.126543" C="0.414609" G="0.332304" T="0.126543"/>
      <pos A="0.167696" C="0.291153" G="0.208847" T="0.332304"/>
      <pos A="0.0853906" C="0.332304" G="0.044239" T="0.538066"/>
      <pos A="0.0853906" C="0.25" G="0.0853906" T="0.579218"/>
      <pos A="0.0853906" C="0.25" G="0.373457" T="0.291153"/>
      <pos A="0.332304" C="0.373457" G="0.208847" T="0.0853906"/>
      <pos A="0.208847" C="0.455761" G="0.0853906" T="0.25"/>
      <pos A="0.291153" C="0.25" G="0.414609" T="0.044239"/>
      <pos A="0.208847" C="0.25" G="0.167696" T="0.373457"/>
      <pos A="0.291153" C="0.291153" G="0.332304" T="0.0853906"/>
      <pos A="0.291153" C="0.208847" G="0.044239" T="0.455761"/>
      <pos A="0.496914" C="0.25" G="0.208847" T="0.044239"/>
      <pos A="0.332304" C="0.044239" G="0.332304" T="0.291153"/>
      <pos A="0.291153" C="0.208847" G="0.332304" T="0.167696"/>
      <pos A="0.126543" C="0.0853906" G="0.455761" T="0.332304"/>
      <pos A="0.208847" C="0.414609" G="0.25" T="0.126543"/>
      <pos A="0.291153" C="0.373457" G="0.00308642" T="0.332304"/>
    </motif>
    <motif db="0" id="M58" alt="O58" length="40" nsites="8" evalue="1.3e-003">
      <pos A="0.146746" C="0.0928731" G="0.380191" T="0.380191"/>
      <pos A="0.164702" C="0.308361" G="0.380191" T="0.146746"/>
      <pos A="0.218575" C="0.200617" G="0.577721" T="0.00308642"/>
      <pos A="0.254489" C="0.272446" G="0.0390015" T="0.434063"/>
      <pos A="0.236532" C="0.362233" G="0.236532" T="0.164702"/>
      <pos A="0.362233" C="0.146746" G="0.362233" T="0.128788"/>
      <pos A="0.18266" C="0.398148" G="0.00308642" T="0.416106"/>
      <pos A="0.290404" C="0.0749156" G="0.487935" T="0.146746"/>
      <pos A="0.164702" C="0.0749156" G="0.487935" T="0.272446"/>
      <pos A="0.308361" C="0.200617" G="0.272446" T="0.218575"/>
      <pos A="0.18266" C="0.128788" G="0.200617" T="0.487935"/>
      <pos A="0.164702" C="0.308361" G="0.469977" T="0.056958"/>
      <pos A="0.308361" C="0.110831" G="0.18266" T="0.398148"/>
      <pos A="0.254489" C="0.110831" G="0.380191" T="0.254489"/>
      <pos A="0.308361" C="0.110831" G="0.254489" T="0.326319"/>
      <pos A="0.272446" C="0.110831" G="0.290404" T="0.326319"/>
      <pos A="0.164702" C="0.398148" G="0.200617" T="0.236532"/>
      <pos A="0.308361" C="0.18266" G="0.236532" T="0.272446"/>
      <pos A="0.398148" C="0.218575" G="0.164702" T="0.218575"/>
      <pos A="0.380191" C="0.110831" G="0.469977" T="0.0390015"/>
      <pos A="0.146746" C="0.272446" G="0.218575" T="0.362233"/>
      <pos A="0.18266" C="0.236532" G="0.326319" T="0.254489"/>
      <pos A="0.128788" C="0.164702" G="0.416106" T="0.290404"/>
      <pos A="0.021044" C="0.362233" G="0.416106" T="0.200617"/>
      <pos A="0.128788" C="0.559764" G="0.056958" T="0.254489"/>
      <pos A="0.0390015" C="0.254489" G="0.487935" T="0.218575"/>
      <pos A="0.290404" C="0.344277" G="0.308361" T="0.056958"/>
      <pos A="0.200617" C="0.18266" G="0.18266" T="0.434063"/>
      <pos A="0.18266" C="0.164702" G="0.487935" T="0.164702"/>
      <pos A="0.110831" C="0.254489" G="0.434063" T="0.200617"/>
      <pos A="0.380191" C="0.0749156" G="0.344277" T="0.200617"/>
      <pos A="0.308361" C="0.200617" G="0.254489" T="0.236532"/>
      <pos A="0.362233" C="0.146746" G="0.416106" T="0.0749156"/>
      <pos A="0.272446" C="0.200617" G="0.236532" T="0.290404"/>
      <pos A="0.272446" C="0.344277" G="0.272446" T="0.110831"/>
      <pos A="0.0390015" C="0.308361" G="0.344277" T="0.308361"/>
      <pos A="0.218575" C="0.308361" G="0.326319" T="0.146746"/>
      <pos A="0.164702" C="0.272446" G="0.308361" T="0.254489"/>
      <pos A="0.0928731" C="0.272446" G="0.200617" T="0.434063"/>
      <pos A="0.128788" C="0.362233" G="0.0928731" T="0.416106"/>
    </motif>
    <motif db="0" id="M59" alt="O59" length="40" nsites="8" evalue="1.3e-003">
      <pos A="0.321383" C="0.246489" G="0.223085" T="0.209043"/>
      <pos A="0.213723" C="0.30266" G="0.316702" T="0.166916"/>
      <pos A="0.30734" C="0.152873" G="0.246489" T="0.293298"/>
      <pos A="0.204361" C="0.255851" G="0.237128" T="0.30266"/>
      <pos A="0.255851" C="0.293298" G="0.171596" T="0.279255"/>
      <pos A="0.279255" C="0.344787" G="0.120107" T="0.255851"/>
      <pos A="0.124788" C="0.349468" G="0.297978" T="0.227766"/>
      <pos A="0.237128" C="0.255851" G="0.255851" T="0.25117"/>
      <pos A="0.438403" C="0.180958" G="0.124788" T="0.255851"/>
      <pos A="0.241808" C="0.241808" G="0.283936" T="0.232446"/>
      <pos A="0.143511" C="0.321383" G="0.260532" T="0.274575"/>
      <pos A="0.246489" C="0.190319" G="0.237128" T="0.326063"/>
      <pos A="0.120107" C="0.166916" G="0.400957" T="0.312021"/>
      <pos A="0.316702" C="0.410318" G="0.209043" T="0.0639368"/>
      <pos A="0.326063" C="0.0826607" G="0.134149" T="0.457127"/>
      <pos A="0.143511" C="0.274575" G="0.260532" T="0.321383"/>
      <pos A="0.223085" C="0.204361" G="0.223085" T="0.349468"/>
      <pos A="0.0686183" C="0.321383" G="0.35883" T="0.25117"/>
      <pos A="0.227766" C="0.241808" G="0.25117" T="0.279255"/>
      <pos A="0.195" C="0.176277" G="0.372872" T="0.255851"/>
      <pos A="0.274575" C="0.391595" G="0.143511" T="0.190319"/>
      <pos A="0.232446" C="0.232446" G="0.297978" T="0.237128"/>
      <pos A="0.204361" C="0.255851" G="0.265213" T="0.274575"/>
      <pos A="0.204361" C="0.283936" G="0.377553" T="0.134149"/>
      <pos A="0.195" C="0.312021" G="0.180958" T="0.312021"/>
      <pos A="0.223085" C="0.36351" G="0.180958" T="0.232446"/>
      <pos A="0.340106" C="0.377553" G="0.180958" T="0.101384"/>
      <pos A="0.335425" C="0.312021" G="0.213723" T="0.138831"/>
      <pos A="0.316702" C="0.265213" G="0.283936" T="0.134149"/>
      <pos A="0.382233" C="0.166916" G="0.260532" T="0.190319"/>
      <pos A="0.106064" C="0.101384" G="0.415" T="0.377553"/>
      <pos A="0.195" C="0.283936" G="0.232446" T="0.288617"/>
      <pos A="0.227766" C="0.0545758" G="0.326063" T="0.391595"/>
      <pos A="0.237128" C="0.265213" G="0.260532" T="0.237128"/>
      <pos A="0.232446" C="0.232446" G="0.35883" T="0.176277"/>
      <pos A="0.30266" C="0.330745" G="0.124788" T="0.241808"/>
      <pos A="0.185639" C="0.274575" G="0.265213" T="0.274575"/>
      <pos A="0.0920217" C="0.316702" G="0.382233" T="0.209043"/>
      <pos A="0.269893" C="0.120107" G="0.279255" T="0.330745"/>
      <pos A="0.199681" C="0.241808" G="0.260532" T="0.297978"/>
    </motif>
    <motif db="0" id="M6" alt="O6" length="40" nsites="8" evalue="1.3e-003">
      <pos A="0.694444" C="0.101852" G="0.200617" T="0.00308642"/>
      <pos A="0.200617" C="0.299383" G="0.398148" T="0.101852"/>
      <pos A="0.101852" C="0.101852" G="0.200617" T="0.595679"/>
      <pos A="0.200617" C="0.595679" G="0.00308642" T="0.200617"/>
      <pos A="0.595679" C="0.200617" G="0.101852" T="0.101852"/>
      <pos A="0.200617" C="0.00308642" G="0.299383" T="0.496914"/>
      <pos A="0.496914" C="0.101852" G="0.00308642" T="0.398148"/>
      <pos A="0.101852" C="0.00308642" G="0.496914" T="0.398148"/>
      <pos A="0.299383" C="0.398148" G="0.200617" T="0.101852"/>
      <pos A="0.101852" C="0.299383" G="0.101852" T="0.496914"/>
      <pos A="0.101852" C="0.200617" G="0.200617" T="0.496914"/>
      <pos A="0.299383" C="0.00308642" G="0.299383" T="0.398148"/>
      <pos A="0.200617" C="0.00308642" G="0.496914" T="0.299383"/>
      <pos A="0.595679" C="0.101852" G="0.299383" T="0.00308642"/>
      <pos A="0.101852" C="0.595679" G="0.101852" T="0.200617"/>
      <pos A="0.595679" C="0.00308642" G="0.398148" T="0.00308642"/>
      <pos A="0.200617" C="0.101852" G="0.496914" T="0.200617"/>
      <pos A="0.398148" C="0.101852" G="0.496914" T="0.00308642"/>
      <pos A="0.101852" C="0.00308642" G="0.299383" T="0.595679"/>
      <pos A="0.299383" C="0.299383" G="0.299383" T="0.101852"/>
      <pos A="0.496914" C="0.101852" G="0.101852" T="0.299383"/>
      <pos A="0.299383" C="0.101852" G="0.496914" T="0.101852"/>
      <pos A="0.101852" C="0.101852" G="0.398148" T="0.398148"/>
      <pos A="0.200617" C="0.200617" G="0.496914" T="0.101852"/>
      <pos A="0.101852" C="0.101852" G="0.101852" T="0.694444"/>
      <pos A="0.101852" C="0.00308642" G="0.79321" T="0.101852"/>
      <pos A="0.496914" C="0.299383" G="0.101852" T="0.101852"/>
      <pos A="0.299383" C="0.200617" G="0.496914" T="0.00308642"/>
      <pos A="0.398148" C="0.398148" G="0.200617" T="0.00308642"/>
      <pos A="0.79321" C="0.00308642" G="0.101852" T="0.101852"/>
      <pos A="0.200617" C="0.200617" G="0.200617" T="0.398148"/>
      <pos A="0.595679" C="0.101852" G="0.101852" T="0.200617"/>
      <pos A="0.595679" C="0.101852" G="0.200617" T="0.101852"/>
      <pos A="0.299383" C="0.00308642" G="0.496914" T="0.200617"/>
      <pos A="0.200617" C="0.200617" G="0.398148" T="0.200617"/>
      <pos A="0.299383" C="0.00308642" G="0.200617" T="0.496914"/>
      <pos A="0.200617" C="0.101852" G="0.595679" T="0.101852"/>
      <pos A="0.00308642" C="0.398148" G="0.398148" T="0.200617"/>
      <pos A="0.00308642" C="0.101852" G="0.200617" T="0.694444"/>
      <pos A="0.101852" C="0.595679" G="0.200617" T="0.101852"/>
    </motif>
    <motif db="0" id="M60" alt="O60" length="40" nsites="8" evalue="1.3e-003">
      <pos A="0.00308642" C="0.496914" G="0.496914" T="0.00308642"/>
      <pos A="0.00308642" C="0.496914" G="0.00308642" T="0.496914"/>
      <pos A="0.00308642" C="0.496914" G="0.00308642" T="0.496914"/>
      <pos A="0.00308642" C="0.496914" G="0.496914" T="0.00308642"/>
      <pos A="0.496914" C="0.00308642" G="0.00308642" T="0.496914"/>
      <pos A="0.496914" C="0.00308642" G="0.496914" T="0.00308642"/>
      <pos A="0.00308642" C="0.496914" G="0.496914" T="0.00308642"/>
      <pos A="0.990741" C="0.00308642" G="0.00308642" T="0.00308642"/>
      <pos A="0.00308642" C="0.00308642" G="0.496914" T="0.496914"/>
      <pos A="0.00308642" C="0.00308642" G="0.496914" T="0.496914"/>
      <pos A="0.00308642" C="0.00308642" G="0.496914" T="0.496914"/>
      <pos A="0.496914" C="0.496914" G="0.00308642" T="0.00308642"/>
      <pos A="0.00308642" C="0.496914" G="0.496914" T="0.00308642"/>
      <pos A="0.00308642" C="0.00308642" G="0.00308642" T="0.990741"/>
      <pos A="0.496914" C="0.00308642" G="0.496914" T="0.00308642"/>
      <pos A="0.00308642" C="0.496914" G="0.496914" T="0.00308642"/>
      <pos A="0.496914" C="0.00308642" G="0.00308642" T="0.496914"/>
      <pos A="0.00308642" C="0.00308642" G="0.990741" T="0.00308642"/>
      <pos A="0.00308642" C="0.496914" G="0.00308642" T="0.496914"/>
      <pos A="0.496914" C="0.00308642" G="0.496914" T="0.00308642"/>
      <pos A="0.00308642" C="0.496914" G="0.496914" T="0.00308642"/>
      <pos A="0.496914" C="0.496914" G="0.00308642" T="0.00308642"/>
      <pos A="0.990741" C="0.00308642" G="0.00308642" T="0.00308642"/>
      <pos A="0.00308642" C="0.496914" G="0.00308642" T="0.496914"/>
      <pos A="0.496914" C="0.00308642" G="0.496914" T="0.00308642"/>
      <pos A="0.496914" C="0.00308642" G="0.00308642" T="0.496914"/>
      <pos A="0.00308642" C="0.00308642" G="0.00308642" T="0.990741"/>
      <pos A="0.00308642" C="0.990741" G="0.00308642" T="0.00308642"/>
      <pos A="0.496914" C="0.00308642" G="0.00308642" T="0.496914"/>
      <pos A="0.00308642" C="0.990741" G="0.00308642" T="0.00308642"/>
      <pos A="0.496914" C="0.00308642" G="0.00308642" T="0.496914"/>
      <pos A="0.496914" C="0.496914" G="0.00308642" T="0.00308642"/>
      <pos A="0.496914" C="0.496914" G="0.00308642" T="0.00308642"/>
      <pos A="0.00308642" C="0.00308642" G="0.496914" T="0.496914"/>
      <pos A="0.00308642" C="0.990741" G="0.00308642" T="0.00308642"/>
      <pos A="0.496914" C="0.496914" G="0.00308642" T="0.00308642"/>
      <pos A="0.496914" C="0.496914" G="0.00308642" T="0.00308642"/>
      <pos A="0.496914" C="0.00308642" G="0.00308642" T="0.496914"/>
      <pos A="0.00308642" C="0.496914" G="0.496914" T="0.00308642"/>
      <pos A="0.00308642" C="0.496914" G="0.00308642" T="0.496914"/>
    </motif>
    <motif db="0" id="M61" alt="O61" length="40" nsites="8" evalue="1.3e-003">
      <pos A="0.290829" C="0.104185" G="0.166399" T="0.438588"/>
      <pos A="0.267498" C="0.23639" G="0.306382" T="0.189729"/>
      <pos A="0.150845" C="0.251945" G="0.0653007" T="0.531909"/>
      <pos A="0.275275" C="0.158622" G="0.166399" T="0.399704"/>
      <pos A="0.275275" C="0.275275" G="0.228613" T="0.220837"/>
      <pos A="0.423034" C="0.23639" G="0.150845" T="0.189729"/>
      <pos A="0.306382" C="0.205283" G="0.174176" T="0.314159"/>
      <pos A="0.329713" C="0.21306" G="0.306382" T="0.150845"/>
      <pos A="0.220837" C="0.306382" G="0.135292" T="0.337489"/>
      <pos A="0.111961" C="0.244167" G="0.314159" T="0.329713"/>
      <pos A="0.158622" C="0.38415" G="0.283052" T="0.174176"/>
      <pos A="0.446364" C="0.251945" G="0.205283" T="0.0964079"/>
      <pos A="0.23639" C="0.197506" G="0.174176" T="0.391927"/>
      <pos A="0.158622" C="0.438588" G="0.205283" T="0.197506"/>
      <pos A="0.158622" C="0.275275" G="0.197506" T="0.368597"/>
      <pos A="0.368597" C="0.23639" G="0.104185" T="0.290829"/>
      <pos A="0.314159" C="0.127515" G="0.376373" T="0.181953"/>
      <pos A="0.368597" C="0.23639" G="0.197506" T="0.197506"/>
      <pos A="0.220837" C="0.415257" G="0.0886311" T="0.275275"/>
      <pos A="0.189729" C="0.337489" G="0.21306" T="0.259721"/>
      <pos A="0.345266" C="0.189729" G="0.415257" T="0.0497472"/>
      <pos A="0.158622" C="0.127515" G="0.275275" T="0.438588"/>
      <pos A="0.104185" C="0.189729" G="0.368597" T="0.337489"/>
      <pos A="0.0264168" C="0.283052" G="0.36082" T="0.329713"/>
      <pos A="0.166399" C="0.197506" G="0.329713" T="0.306382"/>
      <pos A="0.111961" C="0.399704" G="0.143069" T="0.345266"/>
      <pos A="0.321936" C="0.21306" G="0.0730775" T="0.391927"/>
      <pos A="0.423034" C="0.21306" G="0.127515" T="0.23639"/>
      <pos A="0.38415" C="0.23639" G="0.189729" T="0.189729"/>
      <pos A="0.23639" C="0.337489" G="0.220837" T="0.205283"/>
      <pos A="0.150845" C="0.298605" G="0.306382" T="0.244167"/>
      <pos A="0.244167" C="0.321936" G="0.174176" T="0.259721"/>
      <pos A="0.337489" C="0.251945" G="0.111961" T="0.298605"/>
      <pos A="0.23639" C="0.158622" G="0.205283" T="0.399704"/>
      <pos A="0.298605" C="0.244167" G="0.251945" T="0.205283"/>
      <pos A="0.353043" C="0.0808543" G="0.251945" T="0.314159"/>
      <pos A="0.23639" C="0.259721" G="0.181953" T="0.321936"/>
      <pos A="0.228613" C="0.275275" G="0.143069" T="0.353043"/>
      <pos A="0.181953" C="0.228613" G="0.181953" T="0.40748"/>
      <pos A="0.251945" C="0.21306" G="0.228613" T="0.306382"/>
    </motif>
    <motif db="0" id="M62" alt="O62" length="40" nsites="8" evalue="1.3e-003">
      <pos A="0.158173" C="0.21531" G="0.329584" T="0.296934"/>
      <pos A="0.24796" C="0.443858" G="0.239797" T="0.0683862"/>
      <pos A="0.24796" C="0.198985" G="0.109198" T="0.443858"/>
      <pos A="0.158173" C="0.378558" G="0.264284" T="0.198985"/>
      <pos A="0.288771" C="0.223472" G="0.141848" T="0.345908"/>
      <pos A="0.11736" C="0.296934" G="0.386721" T="0.198985"/>
      <pos A="0.166335" C="0.264284" G="0.329584" T="0.239797"/>
      <pos A="0.239797" C="0.313259" G="0.313259" T="0.133685"/>
      <pos A="0.264284" C="0.403046" G="0.21531" T="0.11736"/>
      <pos A="0.345908" C="0.174498" G="0.296934" T="0.18266"/>
      <pos A="0.460183" C="0.11736" G="0.18266" T="0.239797"/>
      <pos A="0.198985" C="0.280609" G="0.256121" T="0.264284"/>
      <pos A="0.18266" C="0.207148" G="0.272446" T="0.337746"/>
      <pos A="0.0602232" C="0.419371" G="0.133685" T="0.386721"/>
      <pos A="0.24796" C="0.109198" G="0.280609" T="0.362233"/>
      <pos A="0.166335" C="0.305096" G="0.231635" T="0.296934"/>
      <pos A="0.435696" C="0.198985" G="0.24796" T="0.11736"/>
      <pos A="0.313259" C="0.18266" G="0.305096" T="0.198985"/>
      <pos A="0.21531" C="0.18266" G="0.141848" T="0.460183"/>
      <pos A="0.133685" C="0.354071" G="0.190823" T="0.321421"/>
      <pos A="0.125523" C="0.345908" G="0.239797" T="0.288771"/>
      <pos A="0.223472" C="0.18266" G="0.296934" T="0.296934"/>
      <pos A="0.133685" C="0.0520612" G="0.313259" T="0.500995"/>
      <pos A="0.141848" C="0.435696" G="0.125523" T="0.296934"/>
      <pos A="0.476508" C="0.321421" G="0.125523" T="0.0765481"/>
      <pos A="0.296934" C="0.141848" G="0.280609" T="0.280609"/>
      <pos A="0.0765481" C="0.158173" G="0.468345" T="0.296934"/>
      <pos A="0.280609" C="0.460183" G="0.174498" T="0.0847111"/>
      <pos A="0.141848" C="0.354071" G="0.21531" T="0.288771"/>
      <pos A="0.18266" C="0.337746" G="0.223472" T="0.256121"/>
      <pos A="0.296934" C="0.15001" G="0.231635" T="0.321421"/>
      <pos A="0.223472" C="0.133685" G="0.443858" T="0.198985"/>
      <pos A="0.337746" C="0.21531" G="0.21531" T="0.231635"/>
      <pos A="0.141848" C="0.207148" G="0.337746" T="0.313259"/>
      <pos A="0.190823" C="0.125523" G="0.51732" T="0.166335"/>
      <pos A="0.24796" C="0.231635" G="0.264284" T="0.256121"/>
      <pos A="0.345908" C="0.21531" G="0.190823" T="0.24796"/>
      <pos A="0.158173" C="0.223472" G="0.313259" T="0.305096"/>
      <pos A="0.18266" C="0.329584" G="0.296934" T="0.190823"/>
      <pos A="0.231635" C="0.272446" G="0.321421" T="0.174498"/>
    </motif>
    <motif db="0" id="M63" alt="O63" length="40" nsites="8" evalue="1.3e-003">
      <pos A="0.101852" C="0.101852" G="0.398148" T="0.398148"/>
      <pos A="0.101852" C="0.299383" G="0.200617" T="0.398148"/>
      <pos A="0.00308642" C="0.299383" G="0.398148" T="0.299383"/>
      <pos A="0.496914" C="0.200617" G="0.200617" T="0.101852"/>
      <pos A="0.200617" C="0.694444" G="0.101852" T="0.00308642"/>
      <pos A="0.299383" C="0.00308642" G="0.299383" T="0.398148"/>
      <pos A="0.101852" C="0.299383" G="0.00308642" T="0.595679"/>
      <pos A="0.398148" C="0.00308642" G="0.398148" T="0.200617"/>
      <pos A="0.00308642" C="0.101852" G="0.694444" T="0.200617"/>
      <pos A="0.00308642" C="0.398148" G="0.200617" T="0.398148"/>
      <pos A="0.00308642" C="0.398148" G="0.299383" T="0.299383"/>
      <pos A="0.101852" C="0.595679" G="0.00308642" T="0.299383"/>
      <pos A="0.101852" C="0.891975" G="0.00308642" T="0.00308642"/>
      <pos A="0.299383" C="0.398148" G="0.200617" T="0.101852"/>
      <pos A="0.101852" C="0.299383" G="0.595679" T="0.00308642"/>
      <pos A="0.101852" C="0.299383" G="0.101852" T="0.496914"/>
      <pos A="0.00308642" C="0.595679" G="0.398148" T="0.00308642"/>
      <pos A="0.496914" C="0.299383" G="0.101852" T="0.101852"/>
      <pos A="0.00308642" C="0.299383" G="0.595679" T="0.101852"/>
      <pos A="0.00308642" C="0.299383" G="0.398148" T="0.299383"/>
      <pos A="0.101852" C="0.694444" G="0.101852" T="0.101852"/>
      <pos A="0.200617" C="0.200617" G="0.299383" T="0.299383"/>
      <pos A="0.00308642" C="0.79321" G="0.200617" T="0.00308642"/>
      <pos A="0.299383" C="0.595679" G="0.00308642" T="0.101852"/>
      <pos A="0.101852" C="0.00308642" G="0.496914" T="0.398148"/>
      <pos A="0.00308642" C="0.200617" G="0.694444" T="0.101852"/>
      <pos A="0.398148" C="0.200617" G="0.101852" T="0.299383"/>
      <pos A="0.200617" C="0.00308642" G="0.595679" T="0.200617"/>
      <pos A="0.496914" C="0.496914" G="0.00308642" T="0.00308642"/>
      <pos A="0.496914" C="0.398148" G="0.101852" T="0.00308642"/>
      <pos A="0.101852" C="0.299383" G="0.00308642" T="0.595679"/>
      <pos A="0.101852" C="0.398148" G="0.299383" T="0.200617"/>
      <pos A="0.00308642" C="0.00308642" G="0.496914" T="0.496914"/>
      <pos A="0.101852" C="0.200617" G="0.496914" T="0.200617"/>
      <pos A="0.200617" C="0.200617" G="0.496914" T="0.101852"/>
      <pos A="0.398148" C="0.299383" G="0.299383" T="0.00308642"/>
      <pos A="0.496914" C="0.200617" G="0.200617" T="0.101852"/>
      <pos A="0.200617" C="0.200617" G="0.200617" T="0.398148"/>
      <pos A="0.101852" C="0.00308642" G="0.101852" T="0.79321"/>
      <pos A="0.00308642" C="0.299383" G="0.299383" T="0.398148"/>
    </motif>
    <motif db="0" id="M64" alt="O64" length="40" nsites="8" evalue="1.3e-003">
      <pos A="0.18266" C="0.45202" G="0.0928731" T="0.272446"/>
      <pos A="0.272446" C="0.272446" G="0.00308642" T="0.45202"/>
      <pos A="0.0928731" C="0.272446" G="0.272446" T="0.362233"/>
      <pos A="0.45202" C="0.00308642" G="0.272446" T="0.272446"/>
      <pos A="0.18266" C="0.0928731" G="0.721381" T="0.00308642"/>
      <pos A="0.00308642" C="0.272446" G="0.18266" T="0.541807"/>
      <pos A="0.362233" C="0.18266" G="0.272446" T="0.18266"/>
      <pos A="0.631594" C="0.00308642" G="0.362233" T="0.00308642"/>
      <pos A="0.18266" C="0.272446" G="0.272446" T="0.272446"/>
      <pos A="0.362233" C="0.272446" G="0.272446" T="0.0928731"/>
      <pos A="0.272446" C="0.272446" G="0.0928731" T="0.362233"/>
      <pos A="0.272446" C="0.45202" G="0.272446" T="0.00308642"/>
      <pos A="0.272446" C="0.362233" G="0.0928731" T="0.272446"/>
      <pos A="0.272446" C="0.18266" G="0.45202" T="0.0928731"/>
      <pos A="0.272446" C="0.272446" G="0.272446" T="0.18266"/>
      <pos A="0.00308642" C="0.541807" G="0.45202" T="0.00308642"/>
      <pos A="0.541807" C="0.18266" G="0.00308642" T="0.272446"/>
      <pos A="0.0928731" C="0.362233" G="0.45202" T="0.0928731"/>
      <pos A="0.45202" C="0.272446" G="0.0928731" T="0.18266"/>
      <pos A="0.45202" C="0.18266" G="0.272446" T="0.0928731"/>
      <pos A="0.272446" C="0.45202" G="0.18266" T="0.0928731"/>
      <pos A="0.0928731" C="0.541807" G="0.18266" T="0.18266"/>
      <pos A="0.18266" C="0.45202" G="0.272446" T="0.0928731"/>
      <pos A="0.0928731" C="0.272446" G="0.18266" T="0.45202"/>
      <pos A="0.18266" C="0.272446" G="0.362233" T="0.18266"/>
      <pos A="0.362233" C="0.00308642" G="0.272446" T="0.362233"/>
      <pos A="0.0928731" C="0.272446" G="0.45202" T="0.18266"/>
      <pos A="0.631594" C="0.00308642" G="0.272446" T="0.0928731"/>
      <pos A="0.0928731" C="0.18266" G="0.721381" T="0.00308642"/>
      <pos A="0.0928731" C="0.272446" G="0.18266" T="0.45202"/>
      <pos A="0.18266" C="0.0928731" G="0.00308642" T="0.721381"/>
      <pos A="0.0928731" C="0.45202" G="0.18266" T="0.272446"/>
      <pos A="0.0928731" C="0.45202" G="0.00308642" T="0.45202"/>
      <pos A="0.18266" C="0.18266" G="0.362233" T="0.272446"/>
      <pos A="0.00308642" C="0.362233" G="0.18266" T="0.45202"/>
      <pos A="0.362233" C="0.00308642" G="0.272446" T="0.362233"/>
      <pos A="0.00308642" C="0.18266" G="0.18266" T="0.631594"/>
      <pos A="0.0928731" C="0.18266" G="0.45202" T="0.272446"/>
      <pos A="0.45202" C="0.00308642" G="0.362233" T="0.18266"/>
      <pos A="0.18266" C="0.18266" G="0.541807" T="0.0928731"/>
    </motif>
    <motif db="0" id="M66" alt="O66" length="40" nsites="8" evalue="1.3e-003">
      <pos A="0.398148" C="0.00308642" G="0.00308642" T="0.595679"/>
      <pos A="0.00308642" C="0.990741" G="0.00308642" T="0.00308642"/>
      <pos A="0.00308642" C="0.595679" G="0.398148" T="0.00308642"/>
      <pos A="0.00308642" C="0.200617" G="0.00308642" T="0.79321"/>
      <pos A="0.00308642" C="0.00308642" G="0.398148" T="0.595679"/>
      <pos A="0.00308642" C="0.398148" G="0.200617" T="0.398148"/>
      <pos A="0.00308642" C="0.398148" G="0.00308642" T="0.595679"/>
      <pos A="0.00308642" C="0.398148" G="0.00308642" T="0.595679"/>
      <pos A="0.00308642" C="0.398148" G="0.200617" T="0.398148"/>
      <pos A="0.00308642" C="0.00308642" G="0.00308642" T="0.990741"/>
      <pos A="0.200617" C="0.398148" G="0.398148" T="0.00308642"/>
      <pos A="0.00308642" C="0.398148" G="0.398148" T="0.200617"/>
      <pos A="0.00308642" C="0.398148" G="0.00308642" T="0.595679"/>
      <pos A="0.00308642" C="0.398148" G="0.00308642" T="0.595679"/>
      <pos A="0.00308642" C="0.79321" G="0.00308642" T="0.200617"/>
      <pos A="0.200617" C="0.79321" G="0.00308642" T="0.00308642"/>
      <pos A="0.79321" C="0.00308642" G="0.00308642" T="0.200617"/>
      <pos A="0.00308642" C="0.595679" G="0.398148" T="0.00308642"/>
      <pos A="0.00308642" C="0.00308642" G="0.595679" T="0.398148"/>
      <pos A="0.00308642" C="0.79321" G="0.200617" T="0.00308642"/>
      <pos A="0.00308642" C="0.00308642" G="0.595679" T="0.398148"/>
      <pos A="0.00308642" C="0.398148" G="0.00308642" T="0.595679"/>
      <pos A="0.00308642" C="0.595679" G="0.00308642" T="0.398148"/>
      <pos A="0.00308642" C="0.990741" G="0.00308642" T="0.00308642"/>
      <pos A="0.595679" C="0.00308642" G="0.398148" T="0.00308642"/>
      <pos A="0.200617" C="0.398148" G="0.398148" T="0.00308642"/>
      <pos A="0.398148" C="0.595679" G="0.00308642" T="0.00308642"/>
      <pos A="0.00308642" C="0.398148" G="0.398148" T="0.200617"/>
      <pos A="0.00308642" C="0.595679" G="0.00308642" T="0.398148"/>
      <pos A="0.595679" C="0.398148" G="0.00308642" T="0.00308642"/>
      <pos A="0.595679" C="0.00308642" G="0.398148" T="0.00308642"/>
      <pos A="0.00308642" C="0.990741" G="0.00308642" T="0.00308642"/>
      <pos A="0.79321" C="0.200617" G="0.00308642" T="0.00308642"/>
      <pos A="0.595679" C="0.00308642" G="0.00308642" T="0.398148"/>
      <pos A="0.398148" C="0.398148" G="0.00308642" T="0.200617"/>
      <pos A="0.00308642" C="0.00308642" G="0.00308642" T="0.990741"/>
      <pos A="0.398148" C="0.00308642" G="0.398148" T="0.200617"/>
      <pos A="0.990741" C="0.00308642" G="0.00308642" T="0.00308642"/>
      <pos A="0.595679" C="0.00308642" G="0.398148" T="0.00308642"/>
      <pos A="0.79321" C="0.00308642" G="0.200617" T="0.00308642"/>
    </motif>
    <motif db="0" id="M67" alt="O67" length="40" nsites="8" evalue="1.3e-003">
      <pos A="0.227766" C="0.42436" G="0.218404" T="0.129469"/>
      <pos A="0.148192" C="0.321383" G="0.241808" T="0.288617"/>
      <pos A="0.25117" C="0.143511" G="0.283936" T="0.321383"/>
      <pos A="0.148192" C="0.241808" G="0.293298" T="0.316702"/>
      <pos A="0.166916" C="0.199681" G="0.246489" T="0.386915"/>
      <pos A="0.312021" C="0.171596" G="0.176277" T="0.340106"/>
      <pos A="0.297978" C="0.115426" G="0.274575" T="0.312021"/>
      <pos A="0.0967032" C="0.368191" G="0.218404" T="0.316702"/>
      <pos A="0.279255" C="0.326063" G="0.180958" T="0.213723"/>
      <pos A="0.213723" C="0.321383" G="0.30734" T="0.157554"/>
      <pos A="0.176277" C="0.293298" G="0.190319" T="0.340106"/>
      <pos A="0.377553" C="0.185639" G="0.260532" T="0.176277"/>
      <pos A="0.340106" C="0.42436" G="0.171596" T="0.0639368"/>
      <pos A="0.391595" C="0.162234" G="0.227766" T="0.218404"/>
      <pos A="0.176277" C="0.255851" G="0.400957" T="0.166916"/>
      <pos A="0.241808" C="0.152873" G="0.269893" T="0.335425"/>
      <pos A="0.227766" C="0.283936" G="0.293298" T="0.195"/>
      <pos A="0.349468" C="0.218404" G="0.321383" T="0.110746"/>
      <pos A="0.354148" C="0.297978" G="0.190319" T="0.157554"/>
      <pos A="0.377553" C="0.195" G="0.269893" T="0.157554"/>
      <pos A="0.101384" C="0.283936" G="0.213723" T="0.400957"/>
      <pos A="0.190319" C="0.288617" G="0.246489" T="0.274575"/>
      <pos A="0.260532" C="0.213723" G="0.274575" T="0.25117"/>
      <pos A="0.209043" C="0.293298" G="0.195" T="0.30266"/>
      <pos A="0.190319" C="0.255851" G="0.241808" T="0.312021"/>
      <pos A="0.246489" C="0.209043" G="0.148192" T="0.396276"/>
      <pos A="0.180958" C="0.209043" G="0.330745" T="0.279255"/>
      <pos A="0.180958" C="0.265213" G="0.312021" T="0.241808"/>
      <pos A="0.138831" C="0.42436" G="0.232446" T="0.204361"/>
      <pos A="0.237128" C="0.260532" G="0.209043" T="0.293298"/>
      <pos A="0.162234" C="0.246489" G="0.321383" T="0.269893"/>
      <pos A="0.255851" C="0.438403" G="0.162234" T="0.143511"/>
      <pos A="0.227766" C="0.157554" G="0.330745" T="0.283936"/>
      <pos A="0.246489" C="0.180958" G="0.368191" T="0.204361"/>
      <pos A="0.382233" C="0.148192" G="0.30266" T="0.166916"/>
      <pos A="0.166916" C="0.410318" G="0.213723" T="0.209043"/>
      <pos A="0.288617" C="0.190319" G="0.185639" T="0.335425"/>
      <pos A="0.171596" C="0.180958" G="0.30734" T="0.340106"/>
      <pos A="0.166916" C="0.288617" G="0.372872" T="0.171596"/>
      <pos A="0.237128" C="0.148192" G="0.30734" T="0.30734"/>
    </motif>
    <motif db="0" id="M69" alt="O69" length="40" nsites="8" evalue="1.3e-003">
      <pos A="0.272446" C="0.272446" G="0.0928731" T="0.362233"/>
      <pos A="0.00308642" C="0.631594" G="0.362233" T="0.00308642"/>
      <pos A="0.541807" C="0.272446" G="0.18266" T="0.00308642"/>
      <pos A="0.0928731" C="0.00308642" G="0.721381" T="0.18266"/>
      <pos A="0.0928731" C="0.18266" G="0.631594" T="0.0928731"/>
      <pos A="0.541807" C="0.45202" G="0.00308642" T="0.00308642"/>
      <pos A="0.45202" C="0.18266" G="0.362233" T="0.00308642"/>
      <pos A="0.00308642" C="0.45202" G="0.45202" T="0.0928731"/>
      <pos A="0.362233" C="0.362233" G="0.0928731" T="0.18266"/>
      <pos A="0.18266" C="0.0928731" G="0.721381" T="0.00308642"/>
      <pos A="0.18266" C="0.272446" G="0.362233" T="0.18266"/>
      <pos A="0.0928731" C="0.18266" G="0.631594" T="0.0928731"/>
      <pos A="0.272446" C="0.00308642" G="0.631594" T="0.0928731"/>
      <pos A="0.0928731" C="0.272446" G="0.541807" T="0.0928731"/>
      <pos A="0.00308642" C="0.45202" G="0.272446" T="0.272446"/>
      <pos A="0.0928731" C="0.0928731" G="0.721381" T="0.0928731"/>
      <pos A="0.18266" C="0.18266" G="0.631594" T="0.00308642"/>
      <pos A="0.00308642" C="0.631594" G="0.18266" T="0.18266"/>
      <pos A="0.00308642" C="0.45202" G="0.18266" T="0.362233"/>
      <pos A="0.00308642" C="0.631594" G="0.00308642" T="0.362233"/>
      <pos A="0.00308642" C="0.721381" G="0.18266" T="0.0928731"/>
      <pos A="0.00308642" C="0.0928731" G="0.45202" T="0.45202"/>
      <pos A="0.00308642" C="0.45202" G="0.362233" T="0.18266"/>
      <pos A="0.00308642" C="0.362233" G="0.45202" T="0.18266"/>
      <pos A="0.362233" C="0.362233" G="0.18266" T="0.0928731"/>
      <pos A="0.00308642" C="0.0928731" G="0.900954" T="0.00308642"/>
      <pos A="0.272446" C="0.18266" G="0.541807" T="0.00308642"/>
      <pos A="0.0928731" C="0.45202" G="0.362233" T="0.0928731"/>
      <pos A="0.0928731" C="0.272446" G="0.18266" T="0.45202"/>
      <pos A="0.0928731" C="0.0928731" G="0.45202" T="0.362233"/>
      <pos A="0.18266" C="0.362233" G="0.272446" T="0.18266"/>
      <pos A="0.00308642" C="0.0928731" G="0.721381" T="0.18266"/>
      <pos A="0.18266" C="0.541807" G="0.18266" T="0.0928731"/>
      <pos A="0.0928731" C="0.00308642" G="0.541807" T="0.362233"/>
      <pos A="0.00308642" C="0.272446" G="0.631594" T="0.0928731"/>
      <pos A="0.272446" C="0.00308642" G="0.362233" T="0.362233"/>
      <pos A="0.00308642" C="0.272446" G="0.45202" T="0.272446"/>
      <pos A="0.45202" C="0.0928731" G="0.45202" T="0.00308642"/>
      <pos A="0.00308642" C="0.45202" G="0.541807" T="0.00308642"/>
      <pos A="0.18266" C="0.18266" G="0.45202" T="0.18266"/>
    </motif>
    <motif db="0" id="M70" alt="O70" length="40" nsites="8" evalue="1.3e-003">
      <pos A="0.00308642" C="0.00308642" G="0.990741" T="0.00308642"/>
      <pos A="0.990741" C="0.00308642" G="0.00308642" T="0.00308642"/>
      <pos A="0.990741" C="0.00308642" G="0.00308642" T="0.00308642"/>
      <pos A="0.00308642" C="0.00308642" G="0.990741" T="0.00308642"/>
      <pos A="0.00308642" C="0.00308642" G="0.00308642" T="0.990741"/>
      <pos A="0.00308642" C="0.990741" G="0.00308642" T="0.00308642"/>
      <pos A="0.990741" C="0.00308642" G="0.00308642" T="0.00308642"/>
      <pos A="0.00308642" C="0.00308642" G="0.990741" T="0.00308642"/>
      <pos A="0.00308642" C="0.990741" G="0.00308642" T="0.00308642"/>
      <pos A="0.00308642" C="0.00308642" G="0.00308642" T="0.990741"/>
      <pos A="0.00308642" C="0.00308642" G="0.990741" T="0.00308642"/>
      <pos A="0.00308642" C="0.00308642" G="0.00308642" T="0.990741"/>
      <pos A="0.00308642" C="0.00308642" G="0.990741" T="0.00308642"/>
      <pos A="0.00308642" C="0.990741" G="0.00308642" T="0.00308642"/>
      <pos A="0.990741" C="0.00308642" G="0.00308642" T="0.00308642"/>
      <pos A="0.00308642" C="0.00308642" G="0.990741" T="0.00308642"/>
      <pos A="0.990741" C="0.00308642" G="0.00308642" T="0.00308642"/>
      <pos A="0.990741" C="0.00308642" G="0.00308642" T="0.00308642"/>
      <pos A="0.990741" C="0.00308642" G="0.00308642" T="0.00308642"/>
      <pos A="0.00308642" C="0.990741" G="0.00308642" T="0.00308642"/>
      <pos A="0.00308642" C="0.990741" G="0.00308642" T="0.00308642"/>
      <pos A="0.00308642" C="0.990741" G="0.00308642" T="0.00308642"/>
      <pos A="0.00308642" C="0.00308642" G="0.990741" T="0.00308642"/>
      <pos A="0.00308642" C="0.990741" G="0.00308642" T="0.00308642"/>
      <pos A="0.00308642" C="0.00308642" G="0.990741" T="0.00308642"/>
      <pos A="0.990741" C="0.00308642" G="0.00308642" T="0.00308642"/>
      <pos A="0.00308642" C="0.990741" G="0.00308642" T="0.00308642"/>
      <pos A="0.00308642" C="0.00308642" G="0.990741" T="0.00308642"/>
      <pos A="0.00308642" C="0.00308642" G="0.990741" T="0.00308642"/>
      <pos A="0.990741" C="0.00308642" G="0.00308642" T="0.00308642"/>
      <pos A="0.00308642" C="0.00308642" G="0.00308642" T="0.990741"/>
      <pos A="0.00308642" C="0.00308642" G="0.990741" T="0.00308642"/>
      <pos A="0.00308642" C="0.00308642" G="0.990741" T="0.00308642"/>
      <pos A="0.00308642" C="0.00308642" G="0.990741" T="0.00308642"/>
      <pos A="0.00308642" C="0.990741" G="0.00308642" T="0.00308642"/>
      <pos A="0.00308642" C="0.00308642" G="0.990741" T="0.00308642"/>
      <pos A="0.00308642" C="0.990741" G="0.00308642" T="0.00308642"/>
      <pos A="0.00308642" C="0.990741" G="0.00308642" T="0.00308642"/>
      <pos A="0.990741" C="0.00308642" G="0.00308642" T="0.00308642"/>
      <pos A="0.00308642" C="0.00308642" G="0.990741" T="0.00308642"/>
    </motif>
    <motif db="0" id="M71" alt="O71" length="40" nsites="8" evalue="1.3e-003">
      <pos A="0.113999" C="0.293573" G="0.335825" T="0.256601"/>
      <pos A="0.240758" C="0.150971" G="0.224913" T="0.38336"/>
      <pos A="0.209068" C="0.256601" G="0.267165" T="0.267165"/>
      <pos A="0.430894" C="0.0823101" G="0.172097" T="0.314699"/>
      <pos A="0.272446" C="0.156252" G="0.346389" T="0.224913"/>
      <pos A="0.224913" C="0.298854" G="0.304136" T="0.172097"/>
      <pos A="0.0400573" C="0.388641" G="0.230195" T="0.341107"/>
      <pos A="0.129844" C="0.367515" G="0.0823101" T="0.420331"/>
      <pos A="0.304136" C="0.314699" G="0.203787" T="0.177379"/>
      <pos A="0.378078" C="0.0823101" G="0.267165" T="0.272446"/>
      <pos A="0.314699" C="0.161534" G="0.309417" T="0.21435"/>
      <pos A="0.119281" C="0.230195" G="0.378078" T="0.272446"/>
      <pos A="0.261883" C="0.346389" G="0.240758" T="0.150971"/>
      <pos A="0.240758" C="0.304136" G="0.246039" T="0.209068"/>
      <pos A="0.0770281" C="0.304136" G="0.304136" T="0.314699"/>
      <pos A="0.256601" C="0.441457" G="0.119281" T="0.18266"/>
      <pos A="0.293573" C="0.283009" G="0.172097" T="0.25132"/>
      <pos A="0.256601" C="0.21435" G="0.283009" T="0.246039"/>
      <pos A="0.193223" C="0.277728" G="0.35167" T="0.177379"/>
      <pos A="0.240758" C="0.277728" G="0.18266" T="0.298854"/>
      <pos A="0.256601" C="0.161534" G="0.346389" T="0.235476"/>
      <pos A="0.224913" C="0.209068" G="0.230195" T="0.335825"/>
      <pos A="0.230195" C="0.330544" G="0.161534" T="0.277728"/>
      <pos A="0.367515" C="0.219631" G="0.25132" T="0.161534"/>
      <pos A="0.209068" C="0.267165" G="0.256601" T="0.267165"/>
      <pos A="0.319981" C="0.304136" G="0.103436" T="0.272446"/>
      <pos A="0.198505" C="0.404486" G="0.166815" T="0.230195"/>
      <pos A="0.21435" C="0.304136" G="0.230195" T="0.25132"/>
      <pos A="0.256601" C="0.267165" G="0.224913" T="0.25132"/>
      <pos A="0.172097" C="0.356952" G="0.335825" T="0.135126"/>
      <pos A="0.140407" C="0.209068" G="0.314699" T="0.335825"/>
      <pos A="0.21435" C="0.0770281" G="0.341107" T="0.367515"/>
      <pos A="0.177379" C="0.341107" G="0.277728" T="0.203787"/>
      <pos A="0.230195" C="0.246039" G="0.256601" T="0.267165"/>
      <pos A="0.187942" C="0.240758" G="0.446739" T="0.124563"/>
      <pos A="0.0928731" C="0.272446" G="0.230195" T="0.404486"/>
      <pos A="0.140407" C="0.356952" G="0.230195" T="0.272446"/>
      <pos A="0.372797" C="0.0347763" G="0.341107" T="0.25132"/>
      <pos A="0.177379" C="0.335825" G="0.246039" T="0.240758"/>
      <pos A="0.261883" C="0.235476" G="0.272446" T="0.230195"/>
    </motif>
    <motif db="0" id="M72" alt="O72" length="40" nsites="8" evalue="1.3e-003">
      <pos A="0.293298" C="0.138831" G="0.316702" T="0.25117"/>
      <pos A="0.223085" C="0.326063" G="0.148192" T="0.30266"/>
      <pos A="0.199681" C="0.283936" G="0.185639" T="0.330745"/>
      <pos A="0.0920217" C="0.312021" G="0.269893" T="0.326063"/>
      <pos A="0.354148" C="0.199681" G="0.246489" T="0.199681"/>
      <pos A="0.0873412" C="0.30266" G="0.368191" T="0.241808"/>
      <pos A="0.195" C="0.316702" G="0.166916" T="0.321383"/>
      <pos A="0.162234" C="0.316702" G="0.176277" T="0.344787"/>
      <pos A="0.246489" C="0.265213" G="0.185639" T="0.30266"/>
      <pos A="0.199681" C="0.316702" G="0.237128" T="0.246489"/>
      <pos A="0.377553" C="0.227766" G="0.180958" T="0.213723"/>
      <pos A="0.330745" C="0.185639" G="0.279255" T="0.204361"/>
      <pos A="0.279255" C="0.274575" G="0.269893" T="0.176277"/>
      <pos A="0.349468" C="0.218404" G="0.241808" T="0.190319"/>
      <pos A="0.124788" C="0.241808" G="0.297978" T="0.335425"/>
      <pos A="0.223085" C="0.195" G="0.223085" T="0.35883"/>
      <pos A="0.326063" C="0.120107" G="0.335425" T="0.218404"/>
      <pos A="0.101384" C="0.312021" G="0.232446" T="0.354148"/>
      <pos A="0.372872" C="0.209043" G="0.30734" T="0.110746"/>
      <pos A="0.288617" C="0.190319" G="0.30734" T="0.213723"/>
      <pos A="0.232446" C="0.326063" G="0.218404" T="0.223085"/>
      <pos A="0.209043" C="0.415" G="0.129469" T="0.246489"/>
      <pos A="0.237128" C="0.190319" G="0.166916" T="0.405638"/>
      <pos A="0.185639" C="0.223085" G="0.312021" T="0.279255"/>
      <pos A="0.25117" C="0.316702" G="0.138831" T="0.293298"/>
      <pos A="0.162234" C="0.47585" G="0.199681" T="0.162234"/>
      <pos A="0.288617" C="0.312021" G="0.269893" T="0.129469"/>
      <pos A="0.293298" C="0.115426" G="0.429042" T="0.162234"/>
      <pos A="0.129469" C="0.269893" G="0.223085" T="0.377553"/>
      <pos A="0.171596" C="0.297978" G="0.330745" T="0.199681"/>
      <pos A="0.255851" C="0.213723" G="0.293298" T="0.237128"/>
      <pos A="0.265213" C="0.293298" G="0.218404" T="0.223085"/>
      <pos A="0.265213" C="0.204361" G="0.279255" T="0.25117"/>
      <pos A="0.120107" C="0.288617" G="0.405638" T="0.185639"/>
      <pos A="0.148192" C="0.321383" G="0.293298" T="0.237128"/>
      <pos A="0.340106" C="0.288617" G="0.204361" T="0.166916"/>
      <pos A="0.293298" C="0.101384" G="0.330745" T="0.274575"/>
      <pos A="0.354148" C="0.274575" G="0.0686183" T="0.30266"/>
      <pos A="0.157554" C="0.223085" G="0.199681" T="0.41968"/>
      <pos A="0.120107" C="0.368191" G="0.330745" T="0.180958"/>
    </motif>
    <motif db="0" id="M74" alt="O74" length="40" nsites="8" evalue="1.3e-003">
      <pos A="0.190319" C="0.195" G="0.246489" T="0.368191"/>
      <pos A="0.171596" C="0.340106" G="0.241808" T="0.246489"/>
      <pos A="0.461807" C="0.213723" G="0.157554" T="0.166916"/>
      <pos A="0.36351" C="0.237128" G="0.288617" T="0.110746"/>
      <pos A="0.152873" C="0.25117" G="0.349468" T="0.246489"/>
      <pos A="0.330745" C="0.199681" G="0.152873" T="0.316702"/>
      <pos A="0.274575" C="0.213723" G="0.152873" T="0.35883"/>
      <pos A="0.124788" C="0.312021" G="0.246489" T="0.316702"/>
      <pos A="0.293298" C="0.255851" G="0.185639" T="0.265213"/>
      <pos A="0.246489" C="0.340106" G="0.180958" T="0.232446"/>
      <pos A="0.349468" C="0.143511" G="0.30266" T="0.204361"/>
      <pos A="0.190319" C="0.199681" G="0.53202" T="0.0779793"/>
      <pos A="0.316702" C="0.138831" G="0.283936" T="0.260532"/>
      <pos A="0.255851" C="0.274575" G="0.274575" T="0.195"/>
      <pos A="0.166916" C="0.386915" G="0.138831" T="0.30734"/>
      <pos A="0.30734" C="0.204361" G="0.246489" T="0.241808"/>
      <pos A="0.190319" C="0.232446" G="0.195" T="0.382233"/>
      <pos A="0.115426" C="0.227766" G="0.368191" T="0.288617"/>
      <pos A="0.180958" C="0.30734" G="0.190319" T="0.321383"/>
      <pos A="0.288617" C="0.344787" G="0.218404" T="0.148192"/>
      <pos A="0.368191" C="0.237128" G="0.279255" T="0.115426"/>
      <pos A="0.316702" C="0.288617" G="0.157554" T="0.237128"/>
      <pos A="0.237128" C="0.180958" G="0.316702" T="0.265213"/>
      <pos A="0.400957" C="0.260532" G="0.190319" T="0.148192"/>
      <pos A="0.204361" C="0.152873" G="0.218404" T="0.42436"/>
      <pos A="0.176277" C="0.148192" G="0.405638" T="0.269893"/>
      <pos A="0.106064" C="0.316702" G="0.213723" T="0.36351"/>
      <pos A="0.166916" C="0.35883" G="0.213723" T="0.260532"/>
      <pos A="0.171596" C="0.265213" G="0.349468" T="0.213723"/>
      <pos A="0.166916" C="0.176277" G="0.265213" T="0.391595"/>
      <pos A="0.162234" C="0.283936" G="0.274575" T="0.279255"/>
      <pos A="0.0686183" C="0.279255" G="0.330745" T="0.321383"/>
      <pos A="0.227766" C="0.452445" G="0.241808" T="0.0779793"/>
      <pos A="0.349468" C="0.255851" G="0.232446" T="0.162234"/>
      <pos A="0.195" C="0.288617" G="0.283936" T="0.232446"/>
      <pos A="0.246489" C="0.209043" G="0.288617" T="0.255851"/>
      <pos A="0.195" C="0.195" G="0.255851" T="0.354148"/>
      <pos A="0.326063" C="0.35883" G="0.106064" T="0.209043"/>
      <pos A="0.195" C="0.223085" G="0.279255" T="0.30266"/>
      <pos A="0.269893" C="0.143511" G="0.293298" T="0.293298"/>
    </motif>
    <motif db="0" id="M75" alt="O75" length="40" nsites="8" evalue="1.3e-003">
      <pos A="0.260532" C="0.30734" G="0.101384" T="0.330745"/>
      <pos A="0.269893" C="0.312021" G="0.326063" T="0.0920217"/>
      <pos A="0.237128" C="0.405638" G="0.176277" T="0.180958"/>
      <pos A="0.316702" C="0.162234" G="0.288617" T="0.232446"/>
      <pos A="0.223085" C="0.166916" G="0.326063" T="0.283936"/>
      <pos A="0.152873" C="0.297978" G="0.274575" T="0.274575"/>
      <pos A="0.335425" C="0.157554" G="0.372872" T="0.134149"/>
      <pos A="0.162234" C="0.368191" G="0.176277" T="0.293298"/>
      <pos A="0.148192" C="0.297978" G="0.246489" T="0.30734"/>
      <pos A="0.30734" C="0.241808" G="0.124788" T="0.326063"/>
      <pos A="0.199681" C="0.288617" G="0.269893" T="0.241808"/>
      <pos A="0.372872" C="0.265213" G="0.0967032" T="0.265213"/>
      <pos A="0.227766" C="0.171596" G="0.241808" T="0.35883"/>
      <pos A="0.223085" C="0.176277" G="0.283936" T="0.316702"/>
      <pos A="0.274575" C="0.162234" G="0.368191" T="0.195"/>
      <pos A="0.354148" C="0.241808" G="0.195" T="0.209043"/>
      <pos A="0.269893" C="0.382233" G="0.269893" T="0.0779793"/>
      <pos A="0.288617" C="0.195" G="0.274575" T="0.241808"/>
      <pos A="0.297978" C="0.218404" G="0.138831" T="0.344787"/>
      <pos A="0.152873" C="0.30266" G="0.368191" T="0.176277"/>
      <pos A="0.0873412" C="0.330745" G="0.213723" T="0.368191"/>
      <pos A="0.180958" C="0.237128" G="0.433722" T="0.148192"/>
      <pos A="0.199681" C="0.340106" G="0.297978" T="0.162234"/>
      <pos A="0.218404" C="0.438403" G="0.190319" T="0.152873"/>
      <pos A="0.25117" C="0.232446" G="0.124788" T="0.391595"/>
      <pos A="0.180958" C="0.279255" G="0.232446" T="0.30734"/>
      <pos A="0.241808" C="0.199681" G="0.288617" T="0.269893"/>
      <pos A="0.190319" C="0.237128" G="0.312021" T="0.260532"/>
      <pos A="0.25117" C="0.171596" G="0.321383" T="0.255851"/>
      <pos A="0.279255" C="0.227766" G="0.283936" T="0.209043"/>
      <pos A="0.344787" C="0.246489" G="0.25117" T="0.157554"/>
      <pos A="0.316702" C="0.232446" G="0.312021" T="0.138831"/>
      <pos A="0.218404" C="0.162234" G="0.204361" T="0.415"/>
      <pos A="0.124788" C="0.265213" G="0.166916" T="0.443084"/>
      <pos A="0.138831" C="0.274575" G="0.265213" T="0.321383"/>
      <pos A="0.312021" C="0.223085" G="0.283936" T="0.180958"/>
      <pos A="0.241808" C="0.260532" G="0.115426" T="0.382233"/>
      <pos A="0.171596" C="0.241808" G="0.396276" T="0.190319"/>
      <pos A="0.260532" C="0.274575" G="0.246489" T="0.218404"/>
      <pos A="0.180958" C="0.223085" G="0.237128" T="0.35883"/>
    </motif>
    <motif db="0" id="M76" alt="O76" length="40" nsites="8" evalue="1.3e-003">
      <pos A="0.00308642" C="0.00308642" G="0.990741" T="0.00308642"/>
      <pos A="0.00308642" C="0.00308642" G="0.00308642" T="0.990741"/>
      <pos A="0.990741" C="0.00308642" G="0.00308642" T="0.00308642"/>
      <pos A="0.00308642" C="0.00308642" G="0.990741" T="0.00308642"/>
      <pos A="0.990741" C="0.00308642" G="0.00308642" T="0.00308642"/>
      <pos A="0.00308642" C="0.990741" G="0.00308642" T="0.00308642"/>
      <pos A="0.990741" C="0.00308642" G="0.00308642" T="0.00308642"/>
      <pos A="0.00308642" C="0.00308642" G="0.00308642" T="0.990741"/>
      <pos A="0.00308642" C="0.990741" G="0.00308642" T="0.00308642"/>
      <pos A="0.00308642" C="0.00308642" G="0.00308642" T="0.990741"/>
      <pos A="0.00308642" C="0.990741" G="0.00308642" T="0.00308642"/>
      <pos A="0.00308642" C="0.00308642" G="0.00308642" T="0.990741"/>
      <pos A="0.00308642" C="0.00308642" G="0.00308642" T="0.990741"/>
      <pos A="0.00308642" C="0.990741" G="0.00308642" T="0.00308642"/>
      <pos A="0.990741" C="0.00308642" G="0.00308642" T="0.00308642"/>
      <pos A="0.00308642" C="0.00308642" G="0.990741" T="0.00308642"/>
      <pos A="0.00308642" C="0.00308642" G="0.00308642" T="0.990741"/>
      <pos A="0.00308642" C="0.00308642" G="0.990741" T="0.00308642"/>
      <pos A="0.00308642" C="0.00308642" G="0.990741" T="0.00308642"/>
      <pos A="0.990741" C="0.00308642" G="0.00308642" T="0.00308642"/>
      <pos A="0.00308642" C="0.990741" G="0.00308642" T="0.00308642"/>
      <pos A="0.00308642" C="0.990741" G="0.00308642" T="0.00308642"/>
      <pos A="0.00308642" C="0.990741" G="0.00308642" T="0.00308642"/>
      <pos A="0.00308642" C="0.990741" G="0.00308642" T="0.00308642"/>
      <pos A="0.00308642" C="0.990741" G="0.00308642" T="0.00308642"/>
      <pos A="0.00308642" C="0.00308642" G="0.00308642" T="0.990741"/>
      <pos A="0.00308642" C="0.00308642" G="0.990741" T="0.00308642"/>
      <pos A="0.990741" C="0.00308642" G="0.00308642" T="0.00308642"/>
      <pos A="0.00308642" C="0.00308642" G="0.00308642" T="0.990741"/>
      <pos A="0.990741" C="0.00308642" G="0.00308642" T="0.00308642"/>
      <pos A="0.00308642" C="0.00308642" G="0.990741" T="0.00308642"/>
      <pos A="0.00308642" C="0.00308642" G="0.990741" T="0.00308642"/>
      <pos A="0.00308642" C="0.990741" G="0.00308642" T="0.00308642"/>
      <pos A="0.00308642" C="0.990741" G="0.00308642" T="0.00308642"/>
      <pos A="0.00308642" C="0.00308642" G="0.990741" T="0.00308642"/>
      <pos A="0.00308642" C="0.00308642" G="0.990741" T="0.00308642"/>
      <pos A="0.00308642" C="0.00308642" G="0.00308642" T="0.990741"/>
      <pos A="0.00308642" C="0.00308642" G="0.00308642" T="0.990741"/>
      <pos A="0.00308642" C="0.00308642" G="0.00308642" T="0.990741"/>
      <pos A="0.00308642" C="0.00308642" G="0.990741" T="0.00308642"/>
    </motif>
    <motif db="0" id="M77" alt="O77" length="40" nsites="8" evalue="1.3e-003">
      <pos A="0.332304" C="0.496914" G="0.167696" T="0.00308642"/>
      <pos A="0.00308642" C="0.00308642" G="0.00308642" T="0.990741"/>
      <pos A="0.00308642" C="0.00308642" G="0.167696" T="0.826131"/>
      <pos A="0.332304" C="0.00308642" G="0.167696" T="0.496914"/>
      <pos A="0.167696" C="0.00308642" G="0.496914" T="0.332304"/>
      <pos A="0.332304" C="0.00308642" G="0.00308642" T="0.661523"/>
      <pos A="0.332304" C="0.496914" G="0.00308642" T="0.167696"/>
      <pos A="0.496914" C="0.332304" G="0.00308642" T="0.167696"/>
      <pos A="0.00308642" C="0.826131" G="0.00308642" T="0.167696"/>
      <pos A="0.332304" C="0.00308642" G="0.167696" T="0.496914"/>
      <pos A="0.00308642" C="0.00308642" G="0.00308642" T="0.990741"/>
      <pos A="0.00308642" C="0.496914" G="0.496914" T="0.00308642"/>
      <pos A="0.332304" C="0.00308642" G="0.661523" T="0.00308642"/>
      <pos A="0.00308642" C="0.496914" G="0.00308642" T="0.496914"/>
      <pos A="0.332304" C="0.00308642" G="0.00308642" T="0.661523"/>
      <pos A="0.00308642" C="0.00308642" G="0.332304" T="0.661523"/>
      <pos A="0.00308642" C="0.990741" G="0.00308642" T="0.00308642"/>
      <pos A="0.496914" C="0.496914" G="0.00308642" T="0.00308642"/>
      <pos A="0.496914" C="0.00308642" G="0.496914" T="0.00308642"/>
      <pos A="0.167696" C="0.00308642" G="0.00308642" T="0.826131"/>
      <pos A="0.496914" C="0.496914" G="0.00308642" T="0.00308642"/>
      <pos A="0.496914" C="0.332304" G="0.00308642" T="0.167696"/>
      <pos A="0.00308642" C="0.332304" G="0.496914" T="0.167696"/>
      <pos A="0.00308642" C="0.00308642" G="0.00308642" T="0.990741"/>
      <pos A="0.00308642" C="0.496914" G="0.332304" T="0.167696"/>
      <pos A="0.00308642" C="0.332304" G="0.00308642" T="0.661523"/>
      <pos A="0.167696" C="0.826131" G="0.00308642" T="0.00308642"/>
      <pos A="0.00308642" C="0.990741" G="0.00308642" T="0.00308642"/>
      <pos A="0.00308642" C="0.00308642" G="0.00308642" T="0.990741"/>
      <pos A="0.00308642" C="0.00308642" G="0.826131" T="0.167696"/>
      <pos A="0.496914" C="0.00308642" G="0.00308642" T="0.496914"/>
      <pos A="0.00308642" C="0.00308642" G="0.496914" T="0.496914"/>
      <pos A="0.990741" C="0.00308642" G="0.00308642" T="0.00308642"/>
      <pos A="0.990741" C="0.00308642" G="0.00308642" T="0.00308642"/>
      <pos A="0.00308642" C="0.496914" G="0.00308642" T="0.496914"/>
      <pos A="0.496914" C="0.00308642" G="0.496914" T="0.00308642"/>
      <pos A="0.00308642" C="0.00308642" G="0.496914" T="0.496914"/>
      <pos A="0.00308642" C="0.167696" G="0.496914" T="0.332304"/>
      <pos A="0.332304" C="0.00308642" G="0.661523" T="0.00308642"/>
      <pos A="0.496914" C="0.332304" G="0.167696" T="0.00308642"/>
    </motif>
    <motif db="0" id="M78" alt="O78" length="40" nsites="8" evalue="1.3e-003">
      <pos A="0.200617" C="0.200617" G="0.595679" T="0.00308642"/>
      <pos A="0.00308642" C="0.00308642" G="0.595679" T="0.398148"/>
      <pos A="0.200617" C="0.200617" G="0.200617" T="0.398148"/>
      <pos A="0.00308642" C="0.398148" G="0.595679" T="0.00308642"/>
      <pos A="0.398148" C="0.00308642" G="0.00308642" T="0.595679"/>
      <pos A="0.00308642" C="0.00308642" G="0.990741" T="0.00308642"/>
      <pos A="0.200617" C="0.79321" G="0.00308642" T="0.00308642"/>
      <pos A="0.200617" C="0.00308642" G="0.398148" T="0.398148"/>
      <pos A="0.200617" C="0.200617" G="0.595679" T="0.00308642"/>
      <pos A="0.00308642" C="0.398148" G="0.200617" T="0.398148"/>
      <pos A="0.200617" C="0.00308642" G="0.79321" T="0.00308642"/>
      <pos A="0.398148" C="0.200617" G="0.398148" T="0.00308642"/>
      <pos A="0.200617" C="0.00308642" G="0.79321" T="0.00308642"/>
      <pos A="0.200617" C="0.00308642" G="0.595679" T="0.200617"/>
      <pos A="0.398148" C="0.200617" G="0.200617" T="0.200617"/>
      <pos A="0.00308642" C="0.200617" G="0.79321" T="0.00308642"/>
      <pos A="0.79321" C="0.00308642" G="0.200617" T="0.00308642"/>
      <pos A="0.398148" C="0.200617" G="0.200617" T="0.200617"/>
      <pos A="0.00308642" C="0.00308642" G="0.79321" T="0.200617"/>
      <pos A="0.200617" C="0.200617" G="0.398148" T="0.200617"/>
      <pos A="0.00308642" C="0.79321" G="0.200617" T="0.00308642"/>
      <pos A="0.00308642" C="0.00308642" G="0.595679" T="0.398148"/>
      <pos A="0.200617" C="0.200617" G="0.398148" T="0.200617"/>
      <pos A="0.00308642" C="0.200617" G="0.595679" T="0.200617"/>
      <pos A="0.595679" C="0.00308642" G="0.200617" T="0.200617"/>
      <pos A="0.00308642" C="0.00308642" G="0.79321" T="0.200617"/>
      <pos A="0.00308642" C="0.398148" G="0.200617" T="0.398148"/>
      <pos A="0.00308642" C="0.200617" G="0.595679" T="0.200617"/>
      <pos A="0.200617" C="0.398148" G="0.200617" T="0.200617"/>
      <pos A="0.595679" C="0.200617" G="0.200617" T="0.00308642"/>
      <pos A="0.398148" C="0.00308642" G="0.595679" T="0.00308642"/>
      <pos A="0.200617" C="0.200617" G="0.595679" T="0.00308642"/>
      <pos A="0.398148" C="0.00308642" G="0.595679" T="0.00308642"/>
      <pos A="0.79321" C="0.00308642" G="0.00308642" T="0.200617"/>
      <pos A="0.398148" C="0.00308642" G="0.200617" T="0.398148"/>
      <pos A="0.00308642" C="0.200617" G="0.200617" T="0.595679"/>
      <pos A="0.00308642" C="0.200617" G="0.00308642" T="0.79321"/>
      <pos A="0.398148" C="0.00308642" G="0.200617" T="0.398148"/>
      <pos A="0.79321" C="0.200617" G="0.00308642" T="0.00308642"/>
      <pos A="0.00308642" C="0.200617" G="0.595679" T="0.200617"/>
    </motif>
    <motif db="0" id="M79" alt="O79" length="40" nsites="8" evalue="1.3e-003">
      <pos A="0.00308642" C="0.00308642" G="0.990741" T="0.00308642"/>
      <pos A="0.00308642" C="0.496914" G="0.496914" T="0.00308642"/>
      <pos A="0.00308642" C="0.496914" G="0.496914" T="0.00308642"/>
      <pos A="0.00308642" C="0.00308642" G="0.496914" T="0.496914"/>
      <pos A="0.00308642" C="0.496914" G="0.496914" T="0.00308642"/>
      <pos A="0.00308642" C="0.00308642" G="0.990741" T="0.00308642"/>
      <pos A="0.496914" C="0.496914" G="0.00308642" T="0.00308642"/>
      <pos A="0.00308642" C="0.496914" G="0.496914" T="0.00308642"/>
      <pos A="0.00308642" C="0.496914" G="0.00308642" T="0.496914"/>
      <pos A="0.00308642" C="0.496914" G="0.00308642" T="0.496914"/>
      <pos A="0.00308642" C="0.00308642" G="0.00308642" T="0.990741"/>
      <pos A="0.00308642" C="0.496914" G="0.496914" T="0.00308642"/>
      <pos A="0.00308642" C="0.00308642" G="0.00308642" T="0.990741"/>
      <pos A="0.990741" C="0.00308642" G="0.00308642" T="0.00308642"/>
      <pos A="0.00308642" C="0.496914" G="0.496914" T="0.00308642"/>
      <pos A="0.496914" C="0.00308642" G="0.00308642" T="0.496914"/>
      <pos A="0.496914" C="0.496914" G="0.00308642" T="0.00308642"/>
      <pos A="0.00308642" C="0.990741" G="0.00308642" T="0.00308642"/>
      <pos A="0.00308642" C="0.990741" G="0.00308642" T="0.00308642"/>
      <pos A="0.496914" C="0.496914" G="0.00308642" T="0.00308642"/>
      <pos A="0.00308642" C="0.496914" G="0.496914" T="0.00308642"/>
      <pos A="0.496914" C="0.496914" G="0.00308642" T="0.00308642"/>
      <pos A="0.496914" C="0.00308642" G="0.496914" T="0.00308642"/>
      <pos A="0.00308642" C="0.496914" G="0.496914" T="0.00308642"/>
      <pos A="0.00308642" C="0.00308642" G="0.990741" T="0.00308642"/>
      <pos A="0.00308642" C="0.496914" G="0.00308642" T="0.496914"/>
      <pos A="0.00308642" C="0.00308642" G="0.990741" T="0.00308642"/>
      <pos A="0.990741" C="0.00308642" G="0.00308642" T="0.00308642"/>
      <pos A="0.00308642" C="0.00308642" G="0.990741" T="0.00308642"/>
      <pos A="0.496914" C="0.00308642" G="0.00308642" T="0.496914"/>
      <pos A="0.00308642" C="0.496914" G="0.00308642" T="0.496914"/>
      <pos A="0.496914" C="0.496914" G="0.00308642" T="0.00308642"/>
      <pos A="0.00308642" C="0.00308642" G="0.496914" T="0.496914"/>
      <pos A="0.496914" C="0.496914" G="0.00308642" T="0.00308642"/>
      <pos A="0.00308642" C="0.496914" G="0.496914" T="0.00308642"/>
      <pos A="0.990741" C="0.00308642" G="0.00308642" T="0.00308642"/>
      <pos A="0.496914" C="0.496914" G="0.00308642" T="0.00308642"/>
      <pos A="0.496914" C="0.496914" G="0.00308642" T="0.00308642"/>
      <pos A="0.496914" C="0.00308642" G="0.496914" T="0.00308642"/>
      <pos A="0.496914" C="0.00308642" G="0.496914" T="0.00308642"/>
    </motif>
    <motif db="0" id="M8" alt="O8" length="40" nsites="8" evalue="1.3e-003">
      <pos A="0.218404" C="0.312021" G="0.176277" T="0.293298"/>
      <pos A="0.321383" C="0.255851" G="0.166916" T="0.255851"/>
      <pos A="0.340106" C="0.227766" G="0.227766" T="0.204361"/>
      <pos A="0.0967032" C="0.30266" G="0.461807" T="0.138831"/>
      <pos A="0.227766" C="0.335425" G="0.199681" T="0.237128"/>
      <pos A="0.30266" C="0.180958" G="0.218404" T="0.297978"/>
      <pos A="0.204361" C="0.377553" G="0.283936" T="0.134149"/>
      <pos A="0.48053" C="0.180958" G="0.138831" T="0.199681"/>
      <pos A="0.340106" C="0.152873" G="0.36351" T="0.143511"/>
      <pos A="0.199681" C="0.265213" G="0.180958" T="0.354148"/>
      <pos A="0.180958" C="0.279255" G="0.213723" T="0.326063"/>
      <pos A="0.0873412" C="0.335425" G="0.293298" T="0.283936"/>
      <pos A="0.297978" C="0.218404" G="0.340106" T="0.143511"/>
      <pos A="0.36351" C="0.166916" G="0.166916" T="0.30266"/>
      <pos A="0.227766" C="0.246489" G="0.269893" T="0.255851"/>
      <pos A="0.152873" C="0.447765" G="0.227766" T="0.171596"/>
      <pos A="0.209043" C="0.199681" G="0.204361" T="0.386915"/>
      <pos A="0.148192" C="0.265213" G="0.25117" T="0.335425"/>
      <pos A="0.195" C="0.293298" G="0.0826607" T="0.429042"/>
      <pos A="0.288617" C="0.283936" G="0.269893" T="0.157554"/>
      <pos A="0.185639" C="0.288617" G="0.382233" T="0.143511"/>
      <pos A="0.377553" C="0.162234" G="0.199681" T="0.260532"/>
      <pos A="0.162234" C="0.209043" G="0.47585" T="0.152873"/>
      <pos A="0.288617" C="0.232446" G="0.213723" T="0.265213"/>
      <pos A="0.213723" C="0.166916" G="0.335425" T="0.283936"/>
      <pos A="0.274575" C="0.185639" G="0.115426" T="0.42436"/>
      <pos A="0.157554" C="0.209043" G="0.382233" T="0.25117"/>
      <pos A="0.293298" C="0.223085" G="0.227766" T="0.255851"/>
      <pos A="0.297978" C="0.265213" G="0.0686183" T="0.368191"/>
      <pos A="0.354148" C="0.344787" G="0.241808" T="0.0592563"/>
      <pos A="0.227766" C="0.180958" G="0.386915" T="0.204361"/>
      <pos A="0.283936" C="0.213723" G="0.316702" T="0.185639"/>
      <pos A="0.199681" C="0.283936" G="0.30734" T="0.209043"/>
      <pos A="0.138831" C="0.269893" G="0.330745" T="0.260532"/>
      <pos A="0.241808" C="0.344787" G="0.176277" T="0.237128"/>
      <pos A="0.232446" C="0.293298" G="0.237128" T="0.237128"/>
      <pos A="0.213723" C="0.166916" G="0.326063" T="0.293298"/>
      <pos A="0.190319" C="0.260532" G="0.185639" T="0.36351"/>
      <pos A="0.195" C="0.283936" G="0.349468" T="0.171596"/>
      <pos A="0.227766" C="0.30266" G="0.274575" T="0.195"/>
    </motif>
    <motif db="0" id="M81" alt="O81" length="40" nsites="8" evalue="1.3e-003">
      <pos A="0.155033" C="0.231006" G="0.00308642" T="0.610874"/>
      <pos A="0.458926" C="0.155033" G="0.231006" T="0.155033"/>
      <pos A="0.231006" C="0.534901" G="0.155033" T="0.0790598"/>
      <pos A="0.458926" C="0.155033" G="0.231006" T="0.155033"/>
      <pos A="0.0790598" C="0.382953" G="0.30698" T="0.231006"/>
      <pos A="0.534901" C="0.0790598" G="0.30698" T="0.0790598"/>
      <pos A="0.155033" C="0.30698" G="0.458926" T="0.0790598"/>
      <pos A="0.30698" C="0.30698" G="0.30698" T="0.0790598"/>
      <pos A="0.231006" C="0.382953" G="0.30698" T="0.0790598"/>
      <pos A="0.30698" C="0.0790598" G="0.382953" T="0.231006"/>
      <pos A="0.00308642" C="0.838794" G="0.155033" T="0.00308642"/>
      <pos A="0.534901" C="0.00308642" G="0.00308642" T="0.458926"/>
      <pos A="0.0790598" C="0.155033" G="0.534901" T="0.231006"/>
      <pos A="0.30698" C="0.155033" G="0.00308642" T="0.534901"/>
      <pos A="0.00308642" C="0.30698" G="0.458926" T="0.231006"/>
      <pos A="0.231006" C="0.30698" G="0.155033" T="0.30698"/>
      <pos A="0.0790598" C="0.30698" G="0.610874" T="0.00308642"/>
      <pos A="0.155033" C="0.610874" G="0.0790598" T="0.155033"/>
      <pos A="0.30698" C="0.155033" G="0.231006" T="0.30698"/>
      <pos A="0.0790598" C="0.30698" G="0.610874" T="0.00308642"/>
      <pos A="0.0790598" C="0.458926" G="0.231006" T="0.231006"/>
      <pos A="0.00308642" C="0.534901" G="0.0790598" T="0.382953"/>
      <pos A="0.231006" C="0.458926" G="0.00308642" T="0.30698"/>
      <pos A="0.231006" C="0.155033" G="0.30698" T="0.30698"/>
      <pos A="0.0790598" C="0.30698" G="0.382953" T="0.231006"/>
      <pos A="0.231006" C="0.534901" G="0.231006" T="0.00308642"/>
      <pos A="0.0790598" C="0.231006" G="0.458926" T="0.231006"/>
      <pos A="0.30698" C="0.458926" G="0.231006" T="0.00308642"/>
      <pos A="0.30698" C="0.0790598" G="0.30698" T="0.30698"/>
      <pos A="0.0790598" C="0.0790598" G="0.534901" T="0.30698"/>
      <pos A="0.00308642" C="0.458926" G="0.155033" T="0.382953"/>
      <pos A="0.00308642" C="0.0790598" G="0.458926" T="0.458926"/>
      <pos A="0.0790598" C="0.155033" G="0.382953" T="0.382953"/>
      <pos A="0.0790598" C="0.231006" G="0.30698" T="0.382953"/>
      <pos A="0.00308642" C="0.231006" G="0.155033" T="0.610874"/>
      <pos A="0.155033" C="0.534901" G="0.30698" T="0.00308642"/>
      <pos A="0.30698" C="0.231006" G="0.382953" T="0.0790598"/>
      <pos A="0.00308642" C="0.155033" G="0.155033" T="0.686847"/>
      <pos A="0.155033" C="0.00308642" G="0.686847" T="0.155033"/>
      <pos A="0.458926" C="0.0790598" G="0.382953" T="0.0790598"/>
    </motif>
    <motif db="0" id="M83" alt="O83" length="40" nsites="8" evalue="1.3e-003">
      <pos A="0.398148" C="0.00308642" G="0.398148" T="0.200617"/>
      <pos A="0.398148" C="0.398148" G="0.200617" T="0.00308642"/>
      <pos A="0.00308642" C="0.00308642" G="0.398148" T="0.595679"/>
      <pos A="0.200617" C="0.200617" G="0.398148" T="0.200617"/>
      <pos A="0.00308642" C="0.200617" G="0.398148" T="0.398148"/>
      <pos A="0.398148" C="0.200617" G="0.200617" T="0.200617"/>
      <pos A="0.00308642" C="0.200617" G="0.398148" T="0.398148"/>
      <pos A="0.00308642" C="0.398148" G="0.200617" T="0.398148"/>
      <pos A="0.00308642" C="0.990741" G="0.00308642" T="0.00308642"/>
      <pos A="0.00308642" C="0.79321" G="0.200617" T="0.00308642"/>
      <pos A="0.398148" C="0.398148" G="0.00308642" T="0.200617"/>
      <pos A="0.200617" C="0.200617" G="0.00308642" T="0.595679"/>
      <pos A="0.00308642" C="0.79321" G="0.200617" T="0.00308642"/>
      <pos A="0.00308642" C="0.00308642" G="0.79321" T="0.200617"/>
      <pos A="0.200617" C="0.595679" G="0.200617" T="0.00308642"/>
      <pos A="0.200617" C="0.398148" G="0.200617" T="0.200617"/>
      <pos A="0.398148" C="0.398148" G="0.00308642" T="0.200617"/>
      <pos A="0.00308642" C="0.595679" G="0.398148" T="0.00308642"/>
      <pos A="0.398148" C="0.200617" G="0.00308642" T="0.398148"/>
      <pos A="0.398148" C="0.200617" G="0.00308642" T="0.398148"/>
      <pos A="0.200617" C="0.595679" G="0.00308642" T="0.200617"/>
      <pos A="0.00308642" C="0.200617" G="0.200617" T="0.595679"/>
      <pos A="0.200617" C="0.200617" G="0.00308642" T="0.595679"/>
      <pos A="0.398148" C="0.398148" G="0.00308642" T="0.200617"/>
      <pos A="0.200617" C="0.398148" G="0.200617" T="0.200617"/>
      <pos A="0.00308642" C="0.00308642" G="0.79321" T="0.200617"/>
      <pos A="0.00308642" C="0.200617" G="0.79321" T="0.00308642"/>
      <pos A="0.00308642" C="0.398148" G="0.200617" T="0.398148"/>
      <pos A="0.200617" C="0.00308642" G="0.398148" T="0.398148"/>
      <pos A="0.398148" C="0.200617" G="0.200617" T="0.200617"/>
      <pos A="0.200617" C="0.398148" G="0.200617" T="0.200617"/>
      <pos A="0.00308642" C="0.00308642" G="0.398148" T="0.595679"/>
      <pos A="0.00308642" C="0.398148" G="0.200617" T="0.398148"/>
      <pos A="0.00308642" C="0.595679" G="0.200617" T="0.200617"/>
      <pos A="0.200617" C="0.200617" G="0.00308642" T="0.595679"/>
      <pos A="0.398148" C="0.200617" G="0.200617" T="0.200617"/>
      <pos A="0.00308642" C="0.00308642" G="0.595679" T="0.398148"/>
      <pos A="0.398148" C="0.398148" G="0.00308642" T="0.200617"/>
      <pos A="0.398148" C="0.00308642" G="0.398148" T="0.200617"/>
      <pos A="0.200617" C="0.398148" G="0.200617" T="0.200617"/>
    </motif>
    <motif db="0" id="M84" alt="O84" length="40" nsites="8" evalue="1.3e-003">
      <pos A="0.095679" C="0.311728" G="0.219136" T="0.373457"/>
      <pos A="0.126543" C="0.496914" G="0.342593" T="0.0339506"/>
      <pos A="0.373457" C="0.0339506" G="0.25" T="0.342593"/>
      <pos A="0.126543" C="0.589506" G="0.25" T="0.0339506"/>
      <pos A="0.527778" C="0.25" G="0.188272" T="0.0339506"/>
      <pos A="0.0648148" C="0.342593" G="0.188272" T="0.404321"/>
      <pos A="0.0648148" C="0.342593" G="0.219136" T="0.373457"/>
      <pos A="0.126543" C="0.219136" G="0.188272" T="0.466049"/>
      <pos A="0.126543" C="0.280864" G="0.188272" T="0.404321"/>
      <pos A="0.0339506" C="0.342593" G="0.404321" T="0.219136"/>
      <pos A="0.00308642" C="0.373457" G="0.095679" T="0.527778"/>
      <pos A="0.095679" C="0.435185" G="0.157407" T="0.311728"/>
      <pos A="0.342593" C="0.280864" G="0.280864" T="0.095679"/>
      <pos A="0.280864" C="0.188272" G="0.280864" T="0.25"/>
      <pos A="0.219136" C="0.219136" G="0.404321" T="0.157407"/>
      <pos A="0.219136" C="0.25" G="0.373457" T="0.157407"/>
      <pos A="0.095679" C="0.466049" G="0.311728" T="0.126543"/>
      <pos A="0.157407" C="0.157407" G="0.496914" T="0.188272"/>
      <pos A="0.188272" C="0.280864" G="0.157407" T="0.373457"/>
      <pos A="0.25" C="0.219136" G="0.311728" T="0.219136"/>
      <pos A="0.0648148" C="0.342593" G="0.157407" T="0.435185"/>
      <pos A="0.0339506" C="0.435185" G="0.435185" T="0.095679"/>
      <pos A="0.188272" C="0.342593" G="0.373457" T="0.095679"/>
      <pos A="0.373457" C="0.188272" G="0.342593" T="0.095679"/>
      <pos A="0.0648148" C="0.404321" G="0.188272" T="0.342593"/>
      <pos A="0.126543" C="0.496914" G="0.0648148" T="0.311728"/>
      <pos A="0.62037" C="0.126543" G="0.126543" T="0.126543"/>
      <pos A="0.095679" C="0.280864" G="0.496914" T="0.126543"/>
      <pos A="0.342593" C="0.311728" G="0.126543" T="0.219136"/>
      <pos A="0.126543" C="0.188272" G="0.404321" T="0.280864"/>
      <pos A="0.157407" C="0.219136" G="0.126543" T="0.496914"/>
      <pos A="0.00308642" C="0.682099" G="0.157407" T="0.157407"/>
      <pos A="0.157407" C="0.188272" G="0.280864" T="0.373457"/>
      <pos A="0.095679" C="0.25" G="0.188272" T="0.466049"/>
      <pos A="0.280864" C="0.342593" G="0.188272" T="0.188272"/>
      <pos A="0.157407" C="0.342593" G="0.126543" T="0.373457"/>
      <pos A="0.342593" C="0.219136" G="0.25" T="0.188272"/>
      <pos A="0.157407" C="0.188272" G="0.342593" T="0.311728"/>
      <pos A="0.435185" C="0.311728" G="0.219136" T="0.0339506"/>
      <pos A="0.188272" C="0.219136" G="0.219136" T="0.373457"/>
    </motif>
    <motif db="0" id="M85" alt="O85" length="40" nsites="8" evalue="1.3e-003">
      <pos A="0.213723" C="0.209043" G="0.396276" T="0.180958"/>
      <pos A="0.110746" C="0.349468" G="0.171596" T="0.368191"/>
      <pos A="0.237128" C="0.405638" G="0.148192" T="0.209043"/>
      <pos A="0.199681" C="0.260532" G="0.209043" T="0.330745"/>
      <pos A="0.269893" C="0.143511" G="0.283936" T="0.30266"/>
      <pos A="0.185639" C="0.330745" G="0.213723" T="0.269893"/>
      <pos A="0.157554" C="0.185639" G="0.255851" T="0.400957"/>
      <pos A="0.255851" C="0.279255" G="0.232446" T="0.232446"/>
      <pos A="0.288617" C="0.227766" G="0.260532" T="0.223085"/>
      <pos A="0.255851" C="0.237128" G="0.283936" T="0.223085"/>
      <pos A="0.391595" C="0.171596" G="0.0639368" T="0.372872"/>
      <pos A="0.171596" C="0.176277" G="0.368191" T="0.283936"/>
      <pos A="0.30734" C="0.340106" G="0.260532" T="0.0920217"/>
      <pos A="0.241808" C="0.237128" G="0.213723" T="0.30734"/>
      <pos A="0.237128" C="0.195" G="0.35883" T="0.209043"/>
      <pos A="0.218404" C="0.180958" G="0.36351" T="0.237128"/>
      <pos A="0.255851" C="0.199681" G="0.316702" T="0.227766"/>
      <pos A="0.260532" C="0.330745" G="0.204361" T="0.204361"/>
      <pos A="0.115426" C="0.396276" G="0.293298" T="0.195"/>
      <pos A="0.138831" C="0.241808" G="0.297978" T="0.321383"/>
      <pos A="0.316702" C="0.232446" G="0.166916" T="0.283936"/>
      <pos A="0.30266" C="0.283936" G="0.176277" T="0.237128"/>
      <pos A="0.330745" C="0.185639" G="0.288617" T="0.195"/>
      <pos A="0.297978" C="0.326063" G="0.152873" T="0.223085"/>
      <pos A="0.241808" C="0.354148" G="0.260532" T="0.143511"/>
      <pos A="0.213723" C="0.176277" G="0.227766" T="0.382233"/>
      <pos A="0.223085" C="0.279255" G="0.246489" T="0.25117"/>
      <pos A="0.134149" C="0.433722" G="0.190319" T="0.241808"/>
      <pos A="0.246489" C="0.199681" G="0.344787" T="0.209043"/>
      <pos A="0.265213" C="0.293298" G="0.232446" T="0.209043"/>
      <pos A="0.321383" C="0.143511" G="0.269893" T="0.265213"/>
      <pos A="0.279255" C="0.25117" G="0.162234" T="0.30734"/>
      <pos A="0.143511" C="0.368191" G="0.124788" T="0.36351"/>
      <pos A="0.152873" C="0.269893" G="0.209043" T="0.368191"/>
      <pos A="0.25117" C="0.246489" G="0.30734" T="0.195"/>
      <pos A="0.204361" C="0.134149" G="0.438403" T="0.223085"/>
      <pos A="0.199681" C="0.283936" G="0.354148" T="0.162234"/>
      <pos A="0.180958" C="0.209043" G="0.400957" T="0.209043"/>
      <pos A="0.255851" C="0.176277" G="0.36351" T="0.204361"/>
      <pos A="0.260532" C="0.171596" G="0.171596" T="0.396276"/>
    </motif>
    <motif db="0" id="M86" alt="O86" length="40" nsites="8" evalue="1.3e-003">
      <pos A="0.284592" C="0.236879" G="0.170081" T="0.308448"/>
      <pos A="0.20348" C="0.289363" G="0.0889699" T="0.418188"/>
      <pos A="0.251193" C="0.399102" G="0.308448" T="0.0412563"/>
      <pos A="0.232108" C="0.232108" G="0.322761" T="0.213022"/>
      <pos A="0.251193" C="0.131911" G="0.294134" T="0.322761"/>
      <pos A="0.265506" C="0.327533" G="0.232108" T="0.174852"/>
      <pos A="0.432502" C="0.146225" G="0.0985116" T="0.322761"/>
      <pos A="0.222565" C="0.232108" G="0.260736" T="0.284592"/>
      <pos A="0.150996" C="0.174852" G="0.42773" T="0.246422"/>
      <pos A="0.31322" C="0.184395" G="0.298906" T="0.20348"/>
      <pos A="0.317991" C="0.227336" G="0.260736" T="0.193938"/>
      <pos A="0.174852" C="0.27982" G="0.251193" T="0.294134"/>
      <pos A="0.260736" C="0.294134" G="0.251193" T="0.193938"/>
      <pos A="0.122368" C="0.303677" G="0.31322" T="0.260736"/>
      <pos A="0.16531" C="0.265506" G="0.270278" T="0.298906"/>
      <pos A="0.294134" C="0.356161" G="0.213022" T="0.136682"/>
      <pos A="0.422959" C="0.246422" G="0.103283" T="0.227336"/>
      <pos A="0.270278" C="0.24165" G="0.322761" T="0.16531"/>
      <pos A="0.322761" C="0.255964" G="0.122368" T="0.298906"/>
      <pos A="0.12714" C="0.284592" G="0.31322" T="0.275049"/>
      <pos A="0.24165" C="0.198709" G="0.193938" T="0.365704"/>
      <pos A="0.208251" C="0.35139" G="0.0794272" T="0.360932"/>
      <pos A="0.24165" C="0.308448" G="0.27982" T="0.170081"/>
      <pos A="0.35139" C="0.298906" G="0.189166" T="0.160538"/>
      <pos A="0.208251" C="0.232108" G="0.35139" T="0.208251"/>
      <pos A="0.170081" C="0.270278" G="0.394331" T="0.16531"/>
      <pos A="0.12714" C="0.375246" G="0.198709" T="0.298906"/>
      <pos A="0.255964" C="0.294134" G="0.193938" T="0.255964"/>
      <pos A="0.16531" C="0.222565" G="0.341847" T="0.270278"/>
      <pos A="0.189166" C="0.341847" G="0.146225" T="0.322761"/>
      <pos A="0.213022" C="0.308448" G="0.284592" T="0.193938"/>
      <pos A="0.260736" C="0.208251" G="0.289363" T="0.24165"/>
      <pos A="0.265506" C="0.184395" G="0.289363" T="0.260736"/>
      <pos A="0.298906" C="0.270278" G="0.284592" T="0.146225"/>
      <pos A="0.174852" C="0.255964" G="0.170081" T="0.399102"/>
      <pos A="0.146225" C="0.141454" G="0.375246" T="0.337076"/>
      <pos A="0.150996" C="0.217794" G="0.418188" T="0.213022"/>
      <pos A="0.20348" C="0.260736" G="0.222565" T="0.31322"/>
      <pos A="0.184395" C="0.236879" G="0.375246" T="0.20348"/>
      <pos A="0.294134" C="0.184395" G="0.189166" T="0.332304"/>
    </motif>
    <motif db="0" id="M87" alt="O87" length="40" nsites="8" evalue="1.3e-003">
      <pos A="0.330745" C="0.312021" G="0.152873" T="0.204361"/>
      <pos A="0.386915" C="0.25117" G="0.166916" T="0.195"/>
      <pos A="0.138831" C="0.227766" G="0.340106" T="0.293298"/>
      <pos A="0.232446" C="0.195" G="0.297978" T="0.274575"/>
      <pos A="0.115426" C="0.354148" G="0.25117" T="0.279255"/>
      <pos A="0.372872" C="0.190319" G="0.204361" T="0.232446"/>
      <pos A="0.227766" C="0.138831" G="0.293298" T="0.340106"/>
      <pos A="0.288617" C="0.274575" G="0.171596" T="0.265213"/>
      <pos A="0.195" C="0.269893" G="0.232446" T="0.30266"/>
      <pos A="0.255851" C="0.171596" G="0.204361" T="0.368191"/>
      <pos A="0.157554" C="0.344787" G="0.218404" T="0.279255"/>
      <pos A="0.171596" C="0.293298" G="0.199681" T="0.335425"/>
      <pos A="0.209043" C="0.326063" G="0.227766" T="0.237128"/>
      <pos A="0.143511" C="0.25117" G="0.25117" T="0.354148"/>
      <pos A="0.297978" C="0.213723" G="0.396276" T="0.0920217"/>
      <pos A="0.391595" C="0.30734" G="0.152873" T="0.148192"/>
      <pos A="0.152873" C="0.30266" G="0.312021" T="0.232446"/>
      <pos A="0.241808" C="0.260532" G="0.25117" T="0.246489"/>
      <pos A="0.382233" C="0.218404" G="0.232446" T="0.166916"/>
      <pos A="0.293298" C="0.269893" G="0.166916" T="0.269893"/>
      <pos A="0.195" C="0.35883" G="0.246489" T="0.199681"/>
      <pos A="0.227766" C="0.349468" G="0.171596" T="0.25117"/>
      <pos A="0.232446" C="0.241808" G="0.260532" T="0.265213"/>
      <pos A="0.297978" C="0.0873412" G="0.237128" T="0.377553"/>
      <pos A="0.138831" C="0.297978" G="0.386915" T="0.176277"/>
      <pos A="0.237128" C="0.195" G="0.429042" T="0.138831"/>
      <pos A="0.180958" C="0.335425" G="0.269893" T="0.213723"/>
      <pos A="0.354148" C="0.199681" G="0.237128" T="0.209043"/>
      <pos A="0.124788" C="0.30266" G="0.415" T="0.157554"/>
      <pos A="0.246489" C="0.190319" G="0.30266" T="0.260532"/>
      <pos A="0.223085" C="0.340106" G="0.176277" T="0.260532"/>
      <pos A="0.120107" C="0.204361" G="0.36351" T="0.312021"/>
      <pos A="0.0732988" C="0.35883" G="0.265213" T="0.30266"/>
      <pos A="0.293298" C="0.344787" G="0.176277" T="0.185639"/>
      <pos A="0.180958" C="0.195" G="0.148192" T="0.47585"/>
      <pos A="0.162234" C="0.232446" G="0.30266" T="0.30266"/>
      <pos A="0.283936" C="0.274575" G="0.0826607" T="0.35883"/>
      <pos A="0.223085" C="0.255851" G="0.148192" T="0.372872"/>
      <pos A="0.377553" C="0.176277" G="0.410318" T="0.0358519"/>
      <pos A="0.166916" C="0.166916" G="0.241808" T="0.42436"/>
    </motif>
    <motif db="0" id="M88" alt="O88" length="40" nsites="8" evalue="1.3e-003">
      <pos A="0.349468" C="0.0873412" G="0.237128" T="0.326063"/>
      <pos A="0.335425" C="0.223085" G="0.255851" T="0.185639"/>
      <pos A="0.143511" C="0.185639" G="0.30266" T="0.368191"/>
      <pos A="0.171596" C="0.377553" G="0.195" T="0.255851"/>
      <pos A="0.312021" C="0.171596" G="0.209043" T="0.30734"/>
      <pos A="0.269893" C="0.218404" G="0.180958" T="0.330745"/>
      <pos A="0.274575" C="0.218404" G="0.195" T="0.312021"/>
      <pos A="0.260532" C="0.312021" G="0.288617" T="0.138831"/>
      <pos A="0.241808" C="0.260532" G="0.326063" T="0.171596"/>
      <pos A="0.195" C="0.344787" G="0.185639" T="0.274575"/>
      <pos A="0.283936" C="0.134149" G="0.326063" T="0.255851"/>
      <pos A="0.199681" C="0.354148" G="0.199681" T="0.246489"/>
      <pos A="0.176277" C="0.25117" G="0.237128" T="0.335425"/>
      <pos A="0.246489" C="0.260532" G="0.35883" T="0.134149"/>
      <pos A="0.396276" C="0.260532" G="0.143511" T="0.199681"/>
      <pos A="0.232446" C="0.330745" G="0.185639" T="0.25117"/>
      <pos A="0.269893" C="0.288617" G="0.152873" T="0.288617"/>
      <pos A="0.269893" C="0.279255" G="0.246489" T="0.204361"/>
      <pos A="0.335425" C="0.283936" G="0.0592563" T="0.321383"/>
      <pos A="0.106064" C="0.246489" G="0.344787" T="0.30266"/>
      <pos A="0.106064" C="0.162234" G="0.42436" T="0.30734"/>
      <pos A="0.372872" C="0.25117" G="0.204361" T="0.171596"/>
      <pos A="0.246489" C="0.185639" G="0.377553" T="0.190319"/>
      <pos A="0.326063" C="0.410318" G="0.199681" T="0.0639368"/>
      <pos A="0.283936" C="0.190319" G="0.195" T="0.330745"/>
      <pos A="0.223085" C="0.204361" G="0.386915" T="0.185639"/>
      <pos A="0.185639" C="0.209043" G="0.410318" T="0.195"/>
      <pos A="0.0592563" C="0.265213" G="0.377553" T="0.297978"/>
      <pos A="0.166916" C="0.443084" G="0.209043" T="0.180958"/>
      <pos A="0.185639" C="0.293298" G="0.124788" T="0.396276"/>
      <pos A="0.223085" C="0.255851" G="0.274575" T="0.246489"/>
      <pos A="0.274575" C="0.195" G="0.283936" T="0.246489"/>
      <pos A="0.166916" C="0.110746" G="0.30734" T="0.415"/>
      <pos A="0.25117" C="0.255851" G="0.171596" T="0.321383"/>
      <pos A="0.335425" C="0.279255" G="0.148192" T="0.237128"/>
      <pos A="0.204361" C="0.36351" G="0.204361" T="0.227766"/>
      <pos A="0.124788" C="0.316702" G="0.335425" T="0.223085"/>
      <pos A="0.312021" C="0.213723" G="0.330745" T="0.143511"/>
      <pos A="0.134149" C="0.25117" G="0.246489" T="0.368191"/>
      <pos A="0.227766" C="0.166916" G="0.30266" T="0.30266"/>
    </motif>
    <motif db="0" id="M9" alt="O9" length="40" nsites="8" evalue="1.3e-003">
      <pos A="0.35167" C="0.293573" G="0.235476" T="0.119281"/>
      <pos A="0.00308642" C="0.467865" G="0.293573" T="0.235476"/>
      <pos A="0.235476" C="0.293573" G="0.177379" T="0.293573"/>
      <pos A="0.0611842" C="0.525962" G="0.119281" T="0.293573"/>
      <pos A="0.0611842" C="0.235476" G="0.235476" T="0.467865"/>
      <pos A="0.0611842" C="0.235476" G="0.0611842" T="0.642157"/>
      <pos A="0.177379" C="0.0611842" G="0.119281" T="0.642157"/>
      <pos A="0.177379" C="0.177379" G="0.525962" T="0.119281"/>
      <pos A="0.119281" C="0.235476" G="0.235476" T="0.409768"/>
      <pos A="0.35167" C="0.584059" G="0.0611842" T="0.00308642"/>
      <pos A="0.235476" C="0.235476" G="0.119281" T="0.409768"/>
      <pos A="0.409768" C="0.409768" G="0.119281" T="0.0611842"/>
      <pos A="0.0611842" C="0.35167" G="0.177379" T="0.409768"/>
      <pos A="0.235476" C="0.0611842" G="0.35167" T="0.35167"/>
      <pos A="0.00308642" C="0.235476" G="0.467865" T="0.293573"/>
      <pos A="0.177379" C="0.293573" G="0.235476" T="0.293573"/>
      <pos A="0.119281" C="0.409768" G="0.293573" T="0.177379"/>
      <pos A="0.525962" C="0.235476" G="0.0611842" T="0.177379"/>
      <pos A="0.00308642" C="0.525962" G="0.235476" T="0.235476"/>
      <pos A="0.119281" C="0.758352" G="0.0611842" T="0.0611842"/>
      <pos A="0.0611842" C="0.758352" G="0.0611842" T="0.119281"/>
      <pos A="0.119281" C="0.0611842" G="0.293573" T="0.525962"/>
      <pos A="0.119281" C="0.293573" G="0.177379" T="0.409768"/>
      <pos A="0.177379" C="0.409768" G="0.235476" T="0.177379"/>
      <pos A="0.409768" C="0.0611842" G="0.467865" T="0.0611842"/>
      <pos A="0.119281" C="0.293573" G="0.409768" T="0.177379"/>
      <pos A="0.00308642" C="0.409768" G="0.0611842" T="0.525962"/>
      <pos A="0.177379" C="0.467865" G="0.35167" T="0.00308642"/>
      <pos A="0.235476" C="0.119281" G="0.177379" T="0.467865"/>
      <pos A="0.293573" C="0.235476" G="0.293573" T="0.177379"/>
      <pos A="0.119281" C="0.467865" G="0.409768" T="0.00308642"/>
      <pos A="0.00308642" C="0.584059" G="0.00308642" T="0.409768"/>
      <pos A="0.119281" C="0.409768" G="0.177379" T="0.293573"/>
      <pos A="0.584059" C="0.0611842" G="0.235476" T="0.119281"/>
      <pos A="0.119281" C="0.00308642" G="0.642157" T="0.235476"/>
      <pos A="0.467865" C="0.119281" G="0.293573" T="0.119281"/>
      <pos A="0.409768" C="0.35167" G="0.177379" T="0.0611842"/>
      <pos A="0.467865" C="0.119281" G="0.119281" T="0.293573"/>
      <pos A="0.409768" C="0.00308642" G="0.35167" T="0.235476"/>
      <pos A="0.235476" C="0.00308642" G="0.35167" T="0.409768"/>
    </motif>
    <motif db="0" id="M90" alt="O90" length="40" nsites="8" evalue="1.3e-003">
      <pos A="0.00308642" C="0.00308642" G="0.990741" T="0.00308642"/>
      <pos A="0.990741" C="0.00308642" G="0.00308642" T="0.00308642"/>
      <pos A="0.00308642" C="0.990741" G="0.00308642" T="0.00308642"/>
      <pos A="0.990741" C="0.00308642" G="0.00308642" T="0.00308642"/>
      <pos A="0.00308642" C="0.00308642" G="0.00308642" T="0.990741"/>
      <pos A="0.00308642" C="0.00308642" G="0.00308642" T="0.990741"/>
      <pos A="0.00308642" C="0.990741" G="0.00308642" T="0.00308642"/>
      <pos A="0.990741" C="0.00308642" G="0.00308642" T="0.00308642"/>
      <pos A="0.990741" C="0.00308642" G="0.00308642" T="0.00308642"/>
      <pos A="0.00308642" C="0.00308642" G="0.990741" T="0.00308642"/>
      <pos A="0.00308642" C="0.990741" G="0.00308642" T="0.00308642"/>
      <pos A="0.00308642" C="0.00308642" G="0.00308642" T="0.990741"/>
      <pos A="0.00308642" C="0.00308642" G="0.990741" T="0.00308642"/>
      <pos A="0.990741" C="0.00308642" G="0.00308642" T="0.00308642"/>
      <pos A="0.990741" C="0.00308642" G="0.00308642" T="0.00308642"/>
      <pos A="0.990741" C="0.00308642" G="0.00308642" T="0.00308642"/>
      <pos A="0.00308642" C="0.00308642" G="0.990741" T="0.00308642"/>
      <pos A="0.00308642" C="0.00308642" G="0.990741" T="0.00308642"/>
      <pos A="0.00308642" C="0.00308642" G="0.990741" T="0.00308642"/>
      <pos A="0.00308642" C="0.00308642" G="0.00308642" T="0.990741"/>
      <pos A="0.00308642" C="0.00308642" G="0.990741" T="0.00308642"/>
      <pos A="0.00308642" C="0.00308642" G="0.00308642" T="0.990741"/>
      <pos A="0.990741" C="0.00308642" G="0.00308642" T="0.00308642"/>
      <pos A="0.00308642" C="0.00308642" G="0.00308642" T="0.990741"/>
      <pos A="0.00308642" C="0.00308642" G="0.990741" T="0.00308642"/>
      <pos A="0.00308642" C="0.00308642" G="0.00308642" T="0.990741"/>
      <pos A="0.990741" C="0.00308642" G="0.00308642" T="0.00308642"/>
      <pos A="0.00308642" C="0.00308642" G="0.990741" T="0.00308642"/>
      <pos A="0.990741" C="0.00308642" G="0.00308642" T="0.00308642"/>
      <pos A="0.00308642" C="0.990741" G="0.00308642" T="0.00308642"/>
      <pos A="0.990741" C="0.00308642" G="0.00308642" T="0.00308642"/>
      <pos A="0.00308642" C="0.990741" G="0.00308642" T="0.00308642"/>
      <pos A="0.00308642" C="0.990741" G="0.00308642" T="0.00308642"/>
      <pos A="0.00308642" C="0.00308642" G="0.990741" T="0.00308642"/>
      <pos A="0.00308642" C="0.00308642" G="0.00308642" T="0.990741"/>
      <pos A="0.00308642" C="0.00308642" G="0.00308642" T="0.990741"/>
      <pos A="0.00308642" C="0.00308642" G="0.00308642" T="0.990741"/>
      <pos A="0.990741" C="0.00308642" G="0.00308642" T="0.00308642"/>
      <pos A="0.990741" C="0.00308642" G="0.00308642" T="0.00308642"/>
      <pos A="0.00308642" C="0.00308642" G="0.00308642" T="0.990741"/>
    </motif>
    <motif db="0" id="M91" alt="O91" length="40" nsites="8" evalue="1.3e-003">
      <pos A="0.337884" C="0.170486" G="0.304405" T="0.187226"/>
      <pos A="0.354624" C="0.187226" G="0.120266" T="0.337884"/>
      <pos A="0.153745" C="0.304405" G="0.237445" T="0.304405"/>
      <pos A="0.120266" C="0.371364" G="0.471803" T="0.0365659"/>
      <pos A="0.304405" C="0.421584" G="0.120266" T="0.153745"/>
      <pos A="0.137005" C="0.170486" G="0.471803" T="0.220705"/>
      <pos A="0.304405" C="0.137005" G="0.438324" T="0.120266"/>
      <pos A="0.388105" C="0.287665" G="0.120266" T="0.203965"/>
      <pos A="0.304405" C="0.103526" G="0.187226" T="0.404844"/>
      <pos A="0.153745" C="0.137005" G="0.371364" T="0.337884"/>
      <pos A="0.254185" C="0.170486" G="0.203965" T="0.371364"/>
      <pos A="0.203965" C="0.0867862" G="0.388105" T="0.321145"/>
      <pos A="0.0365659" C="0.404844" G="0.0867862" T="0.471803"/>
      <pos A="0.371364" C="0.237445" G="0.0867862" T="0.304405"/>
      <pos A="0.354624" C="0.304405" G="0.203965" T="0.137005"/>
      <pos A="0.455064" C="0.254185" G="0.153745" T="0.137005"/>
      <pos A="0.137005" C="0.555503" G="0.187226" T="0.120266"/>
      <pos A="0.170486" C="0.270924" G="0.220705" T="0.337884"/>
      <pos A="0.237445" C="0.388105" G="0.237445" T="0.137005"/>
      <pos A="0.0533057" C="0.371364" G="0.203965" T="0.371364"/>
      <pos A="0.137005" C="0.421584" G="0.354624" T="0.0867862"/>
      <pos A="0.388105" C="0.354624" G="0.137005" T="0.120266"/>
      <pos A="0.120266" C="0.321145" G="0.203965" T="0.354624"/>
      <pos A="0.354624" C="0.187226" G="0.170486" T="0.287665"/>
      <pos A="0.220705" C="0.304405" G="0.371364" T="0.103526"/>
      <pos A="0.287665" C="0.187226" G="0.0867862" T="0.438324"/>
      <pos A="0.304405" C="0.371364" G="0.270924" T="0.0533057"/>
      <pos A="0.388105" C="0.187226" G="0.203965" T="0.220705"/>
      <pos A="0.421584" C="0.237445" G="0.170486" T="0.170486"/>
      <pos A="0.254185" C="0.237445" G="0.187226" T="0.321145"/>
      <pos A="0.270924" C="0.287665" G="0.187226" T="0.254185"/>
      <pos A="0.254185" C="0.237445" G="0.388105" T="0.120266"/>
      <pos A="0.0365659" C="0.220705" G="0.421584" T="0.321145"/>
      <pos A="0.153745" C="0.455064" G="0.287665" T="0.103526"/>
      <pos A="0.321145" C="0.137005" G="0.321145" T="0.220705"/>
      <pos A="0.254185" C="0.254185" G="0.120266" T="0.371364"/>
      <pos A="0.505284" C="0.120266" G="0.120266" T="0.254185"/>
      <pos A="0.137005" C="0.270924" G="0.438324" T="0.153745"/>
      <pos A="0.120266" C="0.522024" G="0.304405" T="0.0533057"/>
      <pos A="0.254185" C="0.220705" G="0.103526" T="0.421584"/>
    </motif>
    <motif db="0" id="M92" alt="O92" length="40" nsites="8" evalue="1.3e-003">
      <pos A="0.433975" C="0.138647" G="0.269366" T="0.158013"/>
      <pos A="0.25" C="0.274207" G="0.31778" T="0.158013"/>
      <pos A="0.225793" C="0.0950736" G="0.264524" T="0.414609"/>
      <pos A="0.162854" C="0.380719" G="0.21611" T="0.240317"/>
      <pos A="0.303256" C="0.341987" G="0.211268" T="0.143488"/>
      <pos A="0.259683" C="0.25" G="0.220951" T="0.269366"/>
      <pos A="0.235476" C="0.327463" G="0.21611" T="0.220951"/>
      <pos A="0.240317" C="0.293573" G="0.220951" T="0.245159"/>
      <pos A="0.254841" C="0.206427" G="0.196744" T="0.341987"/>
      <pos A="0.0660247" C="0.240317" G="0.371036" T="0.322621"/>
      <pos A="0.143488" C="0.346829" G="0.14833" T="0.361353"/>
      <pos A="0.25" C="0.162854" G="0.245159" T="0.341987"/>
      <pos A="0.172537" C="0.245159" G="0.38556" T="0.196744"/>
      <pos A="0.124122" C="0.38556" G="0.153171" T="0.337146"/>
      <pos A="0.274207" C="0.254841" G="0.177379" T="0.293573"/>
      <pos A="0.303256" C="0.254841" G="0.158013" T="0.28389"/>
      <pos A="0.327463" C="0.0999151" G="0.293573" T="0.279049"/>
      <pos A="0.312938" C="0.308098" G="0.177379" T="0.201585"/>
      <pos A="0.211268" C="0.400085" G="0.230634" T="0.158013"/>
      <pos A="0.11444" C="0.390402" G="0.298415" T="0.196744"/>
      <pos A="0.191902" C="0.395243" G="0.167696" T="0.245159"/>
      <pos A="0.235476" C="0.206427" G="0.288732" T="0.269366"/>
      <pos A="0.158013" C="0.274207" G="0.337146" T="0.230634"/>
      <pos A="0.409768" C="0.28389" G="0.143488" T="0.162854"/>
      <pos A="0.322621" C="0.235476" G="0.293573" T="0.14833"/>
      <pos A="0.337146" C="0.0515012" G="0.472706" T="0.138647"/>
      <pos A="0.191902" C="0.220951" G="0.322621" T="0.264524"/>
      <pos A="0.196744" C="0.187062" G="0.361353" T="0.254841"/>
      <pos A="0.337146" C="0.312938" G="0.104757" T="0.245159"/>
      <pos A="0.240317" C="0.153171" G="0.235476" T="0.371036"/>
      <pos A="0.143488" C="0.153171" G="0.506597" T="0.196744"/>
      <pos A="0.245159" C="0.279049" G="0.187062" T="0.288732"/>
      <pos A="0.433975" C="0.119281" G="0.21611" T="0.230634"/>
      <pos A="0.274207" C="0.220951" G="0.28389" T="0.220951"/>
      <pos A="0.201585" C="0.332304" G="0.259683" T="0.206427"/>
      <pos A="0.28389" C="0.18222" G="0.269366" T="0.264524"/>
      <pos A="0.0466598" C="0.375878" G="0.337146" T="0.240317"/>
      <pos A="0.254841" C="0.177379" G="0.18222" T="0.38556"/>
      <pos A="0.177379" C="0.230634" G="0.264524" T="0.327463"/>
      <pos A="0.35167" C="0.264524" G="0.240317" T="0.143488"/>
    </motif>
    <motif db="0" id="M93" alt="O93" length="40" nsites="8" evalue="1.3e-003">
      <pos A="0.279255" C="0.129469" G="0.274575" T="0.316702"/>
      <pos A="0.110746" C="0.330745" G="0.321383" T="0.237128"/>
      <pos A="0.279255" C="0.255851" G="0.152873" T="0.312021"/>
      <pos A="0.35883" C="0.0967032" G="0.227766" T="0.316702"/>
      <pos A="0.30266" C="0.25117" G="0.246489" T="0.199681"/>
      <pos A="0.124788" C="0.312021" G="0.265213" T="0.297978"/>
      <pos A="0.213723" C="0.349468" G="0.166916" T="0.269893"/>
      <pos A="0.321383" C="0.288617" G="0.195" T="0.195"/>
      <pos A="0.246489" C="0.218404" G="0.410318" T="0.124788"/>
      <pos A="0.330745" C="0.227766" G="0.120107" T="0.321383"/>
      <pos A="0.316702" C="0.124788" G="0.316702" T="0.241808"/>
      <pos A="0.260532" C="0.260532" G="0.274575" T="0.204361"/>
      <pos A="0.195" C="0.279255" G="0.199681" T="0.326063"/>
      <pos A="0.129469" C="0.457127" G="0.157554" T="0.255851"/>
      <pos A="0.176277" C="0.344787" G="0.134149" T="0.344787"/>
      <pos A="0.195" C="0.166916" G="0.30266" T="0.335425"/>
      <pos A="0.25117" C="0.30266" G="0.241808" T="0.204361"/>
      <pos A="0.297978" C="0.344787" G="0.152873" T="0.204361"/>
      <pos A="0.265213" C="0.372872" G="0.223085" T="0.138831"/>
      <pos A="0.227766" C="0.218404" G="0.260532" T="0.293298"/>
      <pos A="0.115426" C="0.283936" G="0.400957" T="0.199681"/>
      <pos A="0.246489" C="0.185639" G="0.232446" T="0.335425"/>
      <pos A="0.190319" C="0.283936" G="0.316702" T="0.209043"/>
      <pos A="0.391595" C="0.246489" G="0.162234" T="0.199681"/>
      <pos A="0.204361" C="0.162234" G="0.372872" T="0.260532"/>
      <pos A="0.171596" C="0.180958" G="0.405638" T="0.241808"/>
      <pos A="0.344787" C="0.223085" G="0.274575" T="0.157554"/>
      <pos A="0.30734" C="0.209043" G="0.209043" T="0.274575"/>
      <pos A="0.283936" C="0.138831" G="0.372872" T="0.204361"/>
      <pos A="0.443084" C="0.166916" G="0.218404" T="0.171596"/>
      <pos A="0.237128" C="0.157554" G="0.129469" T="0.47585"/>
      <pos A="0.180958" C="0.25117" G="0.30266" T="0.265213"/>
      <pos A="0.110746" C="0.218404" G="0.255851" T="0.415"/>
      <pos A="0.223085" C="0.349468" G="0.166916" T="0.260532"/>
      <pos A="0.209043" C="0.227766" G="0.396276" T="0.166916"/>
      <pos A="0.25117" C="0.260532" G="0.204361" T="0.283936"/>
      <pos A="0.288617" C="0.180958" G="0.36351" T="0.166916"/>
      <pos A="0.120107" C="0.35883" G="0.354148" T="0.166916"/>
      <pos A="0.255851" C="0.293298" G="0.227766" T="0.223085"/>
      <pos A="0.274575" C="0.255851" G="0.138831" T="0.330745"/>
    </motif>
    <motif db="0" id="M94" alt="O94" length="40" nsites="8" evalue="1.3e-003">
      <pos A="0.579218" C="0.0853906" G="0.0853906" T="0.25"/>
      <pos A="0.332304" C="0.0853906" G="0.496914" T="0.0853906"/>
      <pos A="0.579218" C="0.00308642" G="0.332304" T="0.0853906"/>
      <pos A="0.25" C="0.0853906" G="0.25" T="0.414609"/>
      <pos A="0.0853906" C="0.579218" G="0.00308642" T="0.332304"/>
      <pos A="0.414609" C="0.332304" G="0.00308642" T="0.25"/>
      <pos A="0.00308642" C="0.743827" G="0.25" T="0.00308642"/>
      <pos A="0.25" C="0.25" G="0.25" T="0.25"/>
      <pos A="0.25" C="0.00308642" G="0.496914" T="0.25"/>
      <pos A="0.332304" C="0.25" G="0.25" T="0.167696"/>
      <pos A="0.25" C="0.167696" G="0.167696" T="0.414609"/>
      <pos A="0.167696" C="0.00308642" G="0.332304" T="0.496914"/>
      <pos A="0.00308642" C="0.743827" G="0.167696" T="0.0853906"/>
      <pos A="0.00308642" C="0.332304" G="0.167696" T="0.496914"/>
      <pos A="0.0853906" C="0.496914" G="0.414609" T="0.00308642"/>
      <pos A="0.0853906" C="0.661523" G="0.25" T="0.00308642"/>
      <pos A="0.579218" C="0.414609" G="0.00308642" T="0.00308642"/>
      <pos A="0.0853906" C="0.167696" G="0.496914" T="0.25"/>
      <pos A="0.00308642" C="0.661523" G="0.00308642" T="0.332304"/>
      <pos A="0.25" C="0.332304" G="0.25" T="0.167696"/>
      <pos A="0.25" C="0.661523" G="0.0853906" T="0.00308642"/>
      <pos A="0.167696" C="0.661523" G="0.167696" T="0.00308642"/>
      <pos A="0.414609" C="0.0853906" G="0.25" T="0.25"/>
      <pos A="0.25" C="0.414609" G="0.0853906" T="0.25"/>
      <pos A="0.00308642" C="0.25" G="0.332304" T="0.414609"/>
      <pos A="0.332304" C="0.00308642" G="0.496914" T="0.167696"/>
      <pos A="0.167696" C="0.661523" G="0.167696" T="0.00308642"/>
      <pos A="0.167696" C="0.743827" G="0.00308642" T="0.0853906"/>
      <pos A="0.414609" C="0.00308642" G="0.332304" T="0.25"/>
      <pos A="0.496914" C="0.496914" G="0.00308642" T="0.00308642"/>
      <pos A="0.414609" C="0.496914" G="0.00308642" T="0.0853906"/>
      <pos A="0.25" C="0.661523" G="0.0853906" T="0.00308642"/>
      <pos A="0.332304" C="0.25" G="0.167696" T="0.25"/>
      <pos A="0.167696" C="0.332304" G="0.414609" T="0.0853906"/>
      <pos A="0.496914" C="0.25" G="0.25" T="0.00308642"/>
      <pos A="0.25" C="0.414609" G="0.25" T="0.0853906"/>
      <pos A="0.496914" C="0.00308642" G="0.0853906" T="0.414609"/>
      <pos A="0.661523" C="0.25" G="0.0853906" T="0.00308642"/>
      <pos A="0.743827" C="0.167696" G="0.00308642" T="0.0853906"/>
      <pos A="0.167696" C="0.332304" G="0.167696" T="0.332304"/>
    </motif>
    <motif db="0" id="M95" alt="O95" length="40" nsites="8" evalue="1.3e-003">
      <pos A="0.225309" C="0.496914" G="0.274691" T="0.00308642"/>
      <pos A="0.472222" C="0.00308642" G="0.101852" T="0.42284"/>
      <pos A="0.126543" C="0.151235" G="0.274691" T="0.447531"/>
      <pos A="0.348765" C="0.25" G="0.101852" T="0.299383"/>
      <pos A="0.151235" C="0.225309" G="0.200617" T="0.42284"/>
      <pos A="0.225309" C="0.398148" G="0.101852" T="0.274691"/>
      <pos A="0.0771605" C="0.25" G="0.225309" T="0.447531"/>
      <pos A="0.0524691" C="0.151235" G="0.373457" T="0.42284"/>
      <pos A="0.299383" C="0.299383" G="0.25" T="0.151235"/>
      <pos A="0.0771605" C="0.200617" G="0.373457" T="0.348765"/>
      <pos A="0.398148" C="0.200617" G="0.126543" T="0.274691"/>
      <pos A="0.398148" C="0.126543" G="0.200617" T="0.274691"/>
      <pos A="0.175926" C="0.200617" G="0.496914" T="0.126543"/>
      <pos A="0.0771605" C="0.373457" G="0.398148" T="0.151235"/>
      <pos A="0.0524691" C="0.175926" G="0.200617" T="0.570988"/>
      <pos A="0.225309" C="0.126543" G="0.151235" T="0.496914"/>
      <pos A="0.324074" C="0.398148" G="0.0277778" T="0.25"/>
      <pos A="0.348765" C="0.373457" G="0.25" T="0.0277778"/>
      <pos A="0.126543" C="0.274691" G="0.348765" T="0.25"/>
      <pos A="0.101852" C="0.25" G="0.225309" T="0.42284"/>
      <pos A="0.0771605" C="0.299383" G="0.496914" T="0.126543"/>
      <pos A="0.373457" C="0.151235" G="0.175926" T="0.299383"/>
      <pos A="0.151235" C="0.373457" G="0.225309" T="0.25"/>
      <pos A="0.324074" C="0.496914" G="0.0524691" T="0.126543"/>
      <pos A="0.348765" C="0.0771605" G="0.373457" T="0.200617"/>
      <pos A="0.151235" C="0.175926" G="0.521605" T="0.151235"/>
      <pos A="0.324074" C="0.0524691" G="0.42284" T="0.200617"/>
      <pos A="0.0771605" C="0.274691" G="0.595679" T="0.0524691"/>
      <pos A="0.373457" C="0.274691" G="0.175926" T="0.175926"/>
      <pos A="0.669753" C="0.101852" G="0.126543" T="0.101852"/>
      <pos A="0.274691" C="0.274691" G="0.151235" T="0.299383"/>
      <pos A="0.225309" C="0.0524691" G="0.595679" T="0.126543"/>
      <pos A="0.274691" C="0.126543" G="0.299383" T="0.299383"/>
      <pos A="0.200617" C="0.126543" G="0.398148" T="0.274691"/>
      <pos A="0.25" C="0.151235" G="0.398148" T="0.200617"/>
      <pos A="0.447531" C="0.225309" G="0.0771605" T="0.25"/>
      <pos A="0.126543" C="0.274691" G="0.274691" T="0.324074"/>
      <pos A="0.175926" C="0.373457" G="0.151235" T="0.299383"/>
      <pos A="0.175926" C="0.472222" G="0.0277778" T="0.324074"/>
      <pos A="0.324074" C="0.324074" G="0.0771605" T="0.274691"/>
    </motif>
    <motif db="0" id="M96" alt="O96" length="40" nsites="8" evalue="1.3e-003">
      <pos A="0.373457" C="0.126543" G="0.00308642" T="0.496914"/>
      <pos A="0.373457" C="0.00308642" G="0.126543" T="0.496914"/>
      <pos A="0.126543" C="0.126543" G="0.62037" T="0.126543"/>
      <pos A="0.373457" C="0.25" G="0.126543" T="0.25"/>
      <pos A="0.00308642" C="0.25" G="0.496914" T="0.25"/>
      <pos A="0.25" C="0.00308642" G="0.743827" T="0.00308642"/>
      <pos A="0.496914" C="0.126543" G="0.00308642" T="0.373457"/>
      <pos A="0.126543" C="0.373457" G="0.25" T="0.25"/>
      <pos A="0.126543" C="0.496914" G="0.126543" T="0.25"/>
      <pos A="0.25" C="0.25" G="0.496914" T="0.00308642"/>
      <pos A="0.25" C="0.25" G="0.25" T="0.25"/>
      <pos A="0.373457" C="0.126543" G="0.126543" T="0.373457"/>
      <pos A="0.25" C="0.126543" G="0.373457" T="0.25"/>
      <pos A="0.00308642" C="0.373457" G="0.25" T="0.373457"/>
      <pos A="0.25" C="0.126543" G="0.126543" T="0.496914"/>
      <pos A="0.25" C="0.373457" G="0.25" T="0.126543"/>
      <pos A="0.25" C="0.126543" G="0.496914" T="0.126543"/>
      <pos A="0.25" C="0.25" G="0.25" T="0.25"/>
      <pos A="0.25" C="0.373457" G="0.126543" T="0.25"/>
      <pos A="0.373457" C="0.126543" G="0.00308642" T="0.496914"/>
      <pos A="0.25" C="0.00308642" G="0.25" T="0.496914"/>
      <pos A="0.126543" C="0.126543" G="0.62037" T="0.126543"/>
      <pos A="0.496914" C="0.373457" G="0.126543" T="0.00308642"/>
      <pos A="0.62037" C="0.00308642" G="0.126543" T="0.25"/>
      <pos A="0.496914" C="0.126543" G="0.373457" T="0.00308642"/>
      <pos A="0.126543" C="0.00308642" G="0.25" T="0.62037"/>
      <pos A="0.00308642" C="0.126543" G="0.373457" T="0.496914"/>
      <pos A="0.126543" C="0.126543" G="0.373457" T="0.373457"/>
      <pos A="0.00308642" C="0.25" G="0.25" T="0.496914"/>
      <pos A="0.00308642" C="0.496914" G="0.126543" T="0.373457"/>
      <pos A="0.126543" C="0.00308642" G="0.126543" T="0.743827"/>
      <pos A="0.00308642" C="0.25" G="0.743827" T="0.00308642"/>
      <pos A="0.126543" C="0.25" G="0.373457" T="0.25"/>
      <pos A="0.00308642" C="0.496914" G="0.126543" T="0.373457"/>
      <pos A="0.25" C="0.126543" G="0.373457" T="0.25"/>
      <pos A="0.00308642" C="0.00308642" G="0.867284" T="0.126543"/>
      <pos A="0.126543" C="0.373457" G="0.25" T="0.25"/>
      <pos A="0.62037" C="0.00308642" G="0.00308642" T="0.373457"/>
      <pos A="0.25" C="0.373457" G="0.25" T="0.126543"/>
      <pos A="0.25" C="0.25" G="0.00308642" T="0.496914"/>
    </motif>
    <motif db="0" id="M97" alt="O97" length="40" nsites="8" evalue="1.3e-003">
      <pos A="0.283936" C="0.372872" G="0.129469" T="0.213723"/>
      <pos A="0.176277" C="0.255851" G="0.171596" T="0.396276"/>
      <pos A="0.260532" C="0.190319" G="0.180958" T="0.368191"/>
      <pos A="0.237128" C="0.199681" G="0.218404" T="0.344787"/>
      <pos A="0.166916" C="0.265213" G="0.30266" T="0.265213"/>
      <pos A="0.330745" C="0.232446" G="0.204361" T="0.232446"/>
      <pos A="0.260532" C="0.260532" G="0.180958" T="0.297978"/>
      <pos A="0.386915" C="0.120107" G="0.382233" T="0.110746"/>
      <pos A="0.246489" C="0.354148" G="0.241808" T="0.157554"/>
      <pos A="0.223085" C="0.335425" G="0.246489" T="0.195"/>
      <pos A="0.190319" C="0.344787" G="0.232446" T="0.232446"/>
      <pos A="0.274575" C="0.185639" G="0.176277" T="0.36351"/>
      <pos A="0.195" C="0.190319" G="0.340106" T="0.274575"/>
      <pos A="0.106064" C="0.30266" G="0.255851" T="0.335425"/>
      <pos A="0.190319" C="0.260532" G="0.255851" T="0.293298"/>
      <pos A="0.199681" C="0.265213" G="0.237128" T="0.297978"/>
      <pos A="0.344787" C="0.218404" G="0.340106" T="0.0967032"/>
      <pos A="0.218404" C="0.30266" G="0.237128" T="0.241808"/>
      <pos A="0.382233" C="0.110746" G="0.321383" T="0.185639"/>
      <pos A="0.316702" C="0.25117" G="0.157554" T="0.274575"/>
      <pos A="0.25117" C="0.204361" G="0.209043" T="0.335425"/>
      <pos A="0.297978" C="0.349468" G="0.115426" T="0.237128"/>
      <pos A="0.218404" C="0.386915" G="0.166916" T="0.227766"/>
      <pos A="0.143511" C="0.218404" G="0.391595" T="0.246489"/>
      <pos A="0.237128" C="0.335425" G="0.297978" T="0.129469"/>
      <pos A="0.157554" C="0.185639" G="0.377553" T="0.279255"/>
      <pos A="0.0967032" C="0.138831" G="0.41968" T="0.344787"/>
      <pos A="0.218404" C="0.386915" G="0.129469" T="0.265213"/>
      <pos A="0.209043" C="0.349468" G="0.190319" T="0.25117"/>
      <pos A="0.288617" C="0.30734" G="0.30266" T="0.101384"/>
      <pos A="0.199681" C="0.176277" G="0.269893" T="0.354148"/>
      <pos A="0.143511" C="0.120107" G="0.382233" T="0.354148"/>
      <pos A="0.232446" C="0.335425" G="0.218404" T="0.213723"/>
      <pos A="0.340106" C="0.241808" G="0.185639" T="0.232446"/>
      <pos A="0.166916" C="0.288617" G="0.213723" T="0.330745"/>
      <pos A="0.195" C="0.110746" G="0.429042" T="0.265213"/>
      <pos A="0.134149" C="0.335425" G="0.35883" T="0.171596"/>
      <pos A="0.321383" C="0.180958" G="0.209043" T="0.288617"/>
      <pos A="0.288617" C="0.260532" G="0.269893" T="0.180958"/>
      <pos A="0.265213" C="0.269893" G="0.330745" T="0.134149"/>
    </motif>
    <motif db="0" id="M98" alt="O98" length="40" nsites="8" evalue="1.3e-003">
      <pos A="0.241808" C="0.330745" G="0.143511" T="0.283936"/>
      <pos A="0.321383" C="0.326063" G="0.218404" T="0.134149"/>
      <pos A="0.368191" C="0.0639368" G="0.321383" T="0.246489"/>
      <pos A="0.227766" C="0.209043" G="0.372872" T="0.190319"/>
      <pos A="0.321383" C="0.223085" G="0.330745" T="0.124788"/>
      <pos A="0.283936" C="0.279255" G="0.138831" T="0.297978"/>
      <pos A="0.283936" C="0.223085" G="0.265213" T="0.227766"/>
      <pos A="0.134149" C="0.410318" G="0.293298" T="0.162234"/>
      <pos A="0.260532" C="0.265213" G="0.260532" T="0.213723"/>
      <pos A="0.227766" C="0.223085" G="0.297978" T="0.25117"/>
      <pos A="0.35883" C="0.283936" G="0.0873412" T="0.269893"/>
      <pos A="0.293298" C="0.255851" G="0.129469" T="0.321383"/>
      <pos A="0.232446" C="0.288617" G="0.185639" T="0.293298"/>
      <pos A="0.36351" C="0.157554" G="0.232446" T="0.246489"/>
      <pos A="0.0639368" C="0.30266" G="0.35883" T="0.274575"/>
      <pos A="0.241808" C="0.138831" G="0.260532" T="0.35883"/>
      <pos A="0.162234" C="0.293298" G="0.316702" T="0.227766"/>
      <pos A="0.283936" C="0.209043" G="0.227766" T="0.279255"/>
      <pos A="0.25117" C="0.279255" G="0.349468" T="0.120107"/>
      <pos A="0.223085" C="0.227766" G="0.246489" T="0.30266"/>
      <pos A="0.101384" C="0.30734" G="0.368191" T="0.223085"/>
      <pos A="0.241808" C="0.316702" G="0.148192" T="0.293298"/>
      <pos A="0.195" C="0.232446" G="0.148192" T="0.42436"/>
      <pos A="0.115426" C="0.326063" G="0.368191" T="0.190319"/>
      <pos A="0.199681" C="0.157554" G="0.265213" T="0.377553"/>
      <pos A="0.232446" C="0.279255" G="0.312021" T="0.176277"/>
      <pos A="0.293298" C="0.391595" G="0.124788" T="0.190319"/>
      <pos A="0.25117" C="0.0779793" G="0.438403" T="0.232446"/>
      <pos A="0.260532" C="0.237128" G="0.326063" T="0.176277"/>
      <pos A="0.148192" C="0.405638" G="0.162234" T="0.283936"/>
      <pos A="0.354148" C="0.143511" G="0.213723" T="0.288617"/>
      <pos A="0.25117" C="0.269893" G="0.274575" T="0.204361"/>
      <pos A="0.152873" C="0.241808" G="0.297978" T="0.30734"/>
      <pos A="0.372872" C="0.209043" G="0.237128" T="0.180958"/>
      <pos A="0.241808" C="0.115426" G="0.326063" T="0.316702"/>
      <pos A="0.106064" C="0.354148" G="0.293298" T="0.246489"/>
      <pos A="0.199681" C="0.297978" G="0.274575" T="0.227766"/>
      <pos A="0.171596" C="0.344787" G="0.152873" T="0.330745"/>
      <pos A="0.269893" C="0.288617" G="0.106064" T="0.335425"/>
      <pos A="0.283936" C="0.171596" G="0.265213" T="0.279255"/>
    </motif>
    <motif db="0" id="M99" alt="O99" length="40" nsites="8" evalue="1.3e-003">
      <pos A="0.0354686" C="0.229761" G="0.21357" T="0.5212"/>
      <pos A="0.100233" C="0.326908" G="0.35929" T="0.21357"/>
      <pos A="0.229761" C="0.37548" G="0.181188" T="0.21357"/>
      <pos A="0.294525" C="0.440245" G="0.0516593" T="0.21357"/>
      <pos A="0.488818" C="0.100233" G="0.100233" T="0.310716"/>
      <pos A="0.197379" C="0.181188" G="0.37548" T="0.245953"/>
      <pos A="0.343098" C="0.424054" G="0.116424" T="0.116424"/>
      <pos A="0.132615" C="0.132615" G="0.343098" T="0.391672"/>
      <pos A="0.229761" C="0.148806" G="0.456436" T="0.164997"/>
      <pos A="0.181188" C="0.440245" G="0.0678509" T="0.310716"/>
      <pos A="0.245953" C="0.278335" G="0.21357" T="0.262143"/>
      <pos A="0.229761" C="0.132615" G="0.391672" T="0.245953"/>
      <pos A="0.197379" C="0.197379" G="0.35929" T="0.245953"/>
      <pos A="0.262143" C="0.21357" G="0.326908" T="0.197379"/>
      <pos A="0.456436" C="0.21357" G="0.278335" T="0.0516593"/>
      <pos A="0.310716" C="0.407863" G="0.0678509" T="0.21357"/>
      <pos A="0.132615" C="0.164997" G="0.229761" T="0.472627"/>
      <pos A="0.181188" C="0.37548" G="0.197379" T="0.245953"/>
      <pos A="0.505009" C="0.181188" G="0.0840415" T="0.229761"/>
      <pos A="0.100233" C="0.343098" G="0.343098" T="0.21357"/>
      <pos A="0.197379" C="0.424054" G="0.0840415" T="0.294525"/>
      <pos A="0.132615" C="0.488818" G="0.262143" T="0.116424"/>
      <pos A="0.278335" C="0.391672" G="0.197379" T="0.132615"/>
      <pos A="0.294525" C="0.21357" G="0.21357" T="0.278335"/>
      <pos A="0.262143" C="0.278335" G="0.181188" T="0.278335"/>
      <pos A="0.278335" C="0.116424" G="0.294525" T="0.310716"/>
      <pos A="0.148806" C="0.197379" G="0.37548" T="0.278335"/>
      <pos A="0.0840415" C="0.343098" G="0.164997" T="0.407863"/>
      <pos A="0.181188" C="0.294525" G="0.35929" T="0.164997"/>
      <pos A="0.343098" C="0.148806" G="0.262143" T="0.245953"/>
      <pos A="0.164997" C="0.294525" G="0.294525" T="0.245953"/>
      <pos A="0.229761" C="0.116424" G="0.197379" T="0.456436"/>
      <pos A="0.21357" C="0.294525" G="0.278335" T="0.21357"/>
      <pos A="0.245953" C="0.407863" G="0.262143" T="0.0840415"/>
      <pos A="0.0516593" C="0.585964" G="0.0678509" T="0.294525"/>
      <pos A="0.0516593" C="0.116424" G="0.440245" T="0.391672"/>
      <pos A="0.181188" C="0.278335" G="0.262143" T="0.278335"/>
      <pos A="0.310716" C="0.294525" G="0.181188" T="0.21357"/>
      <pos A="0.294525" C="0.278335" G="0.343098" T="0.0840415"/>
      <pos A="0.019277" C="0.197379" G="0.294525" T="0.488818"/>
    </motif>
  </queries>
  <targets>
    <motif db="0" id="AIRE_HUMAN.H11MO.0.C" length="18" nsites="41" evalue="1.0e+000"
        url="http://hocomoco.autosome.ru/motif/AIRE_HUMAN.H11MO.0.C">
      <pos A="0.397368" C="0.261336" G="0.125304" T="0.215992"/>
      <pos A="0.181984" C="0.181984" G="0.13664" T="0.499392"/>
      <pos A="0.13664" C="0.13664" G="0.204656" T="0.522064"/>
      <pos A="0.0459522" C="0.000608273" G="0.884815" T="0.0686242"/>
      <pos A="0.000608273" C="0.000608273" G="0.816799" T="0.181984"/>
      <pos A="0.318016" C="0.0459522" G="0.0232802" T="0.612752"/>
      <pos A="0.386032" C="0.0912962" G="0.0232802" T="0.499392"/>
      <pos A="0.36336" C="0.13664" G="0.13664" T="0.36336"/>
      <pos A="0.340688" C="0.0686242" G="0.13664" T="0.454048"/>
      <pos A="0.522064" C="0.0912962" G="0.13664" T="0.25"/>
      <pos A="0.386032" C="0.0459522" G="0.0686242" T="0.499392"/>
      <pos A="0.227328" C="0.13664" G="0.0686242" T="0.567408"/>
      <pos A="0.000608273" C="0.0232802" G="0.884815" T="0.0912962"/>
      <pos A="0.000608273" C="0.000608273" G="0.975503" T="0.0232802"/>
      <pos A="0.227328" C="0.0912962" G="0.25" T="0.431376"/>
      <pos A="0.0686242" C="0.181984" G="0.181984" T="0.567408"/>
      <pos A="0.454048" C="0.0232802" G="0.159312" T="0.36336"/>
      <pos A="0.403036" C="0.267004" G="0.1083" T="0.22166"/>
    </motif>
    <motif db="0" id="ANDR_HUMAN.H11MO.1.A" length="16" nsites="500" evalue="1.0e+000"
        url="http://hocomoco.autosome.ru/motif/ANDR_HUMAN.H11MO.1.A">
      <pos A="0.361978" C="0.0240452" G="0.455959" T="0.158018"/>
      <pos A="0.108028" C="0.0260448" G="0.807888" T="0.0580384"/>
      <pos A="0.371976" C="0.210008" G="0.224005" T="0.194011"/>
      <pos A="0.825885" C="0.05004" G="0.05004" T="0.0740352"/>
      <pos A="0.00204959" C="0.931864" G="0.030044" T="0.0360428"/>
      <pos A="0.69791" C="0.0240452" G="0.0780344" T="0.20001"/>
      <pos A="0.126025" C="0.230004" G="0.35198" T="0.291992"/>
      <pos A="4.999e-05" C="4.999e-05" G="0.383973" T="0.615927"/>
      <pos A="0.116027" C="0.355979" G="0.39997" T="0.128024"/>
      <pos A="0.146021" C="0.0660368" G="0.0140472" T="0.773895"/>
      <pos A="0.00404919" C="0.0320436" G="0.961858" T="0.00204959"/>
      <pos A="0.0860328" C="0.0420416" G="0.0220456" T="0.84988"/>
      <pos A="0.210008" C="0.170016" G="0.194011" T="0.425965"/>
      <pos A="0.0740352" C="0.805889" G="0.00604879" T="0.114027"/>
      <pos A="0.0920316" C="0.411968" G="0.0140472" T="0.481954"/>
      <pos A="0.142022" C="0.261998" G="0.196011" T="0.39997"/>
    </motif>
    <motif db="0" id="ANDR_HUMAN.H11MO.2.A" length="12" nsites="500" evalue="1.0e+000"
        url="http://hocomoco.autosome.ru/motif/ANDR_HUMAN.H11MO.2.A">
      <pos A="0.140022" C="0.323985" G="0.242002" T="0.293991"/>
      <pos A="0.248" C="0.130024" G="0.118026" T="0.503949"/>
      <pos A="0.138022" C="0.389972" G="0.317986" T="0.154019"/>
      <pos A="0.0460408" C="0.0160468" G="0.00204959" T="0.935863"/>
      <pos A="0.00604879" C="0.020046" G="0.969856" T="0.00404919"/>
      <pos A="0.010048" C="0.0120476" G="0.00204959" T="0.975855"/>
      <pos A="0.0540392" C="0.120026" G="0.188012" T="0.637922"/>
      <pos A="4.999e-05" C="0.983853" G="0.00604879" T="0.010048"/>
      <pos A="0.0280444" C="0.405969" G="0.00404919" T="0.561938"/>
      <pos A="0.172016" C="0.238002" G="0.114027" T="0.475955"/>
      <pos A="0.186013" C="0.140022" G="0.269996" T="0.403969"/>
      <pos A="0.122026" C="0.218006" G="0.242002" T="0.417966"/>
    </motif>
    <motif db="0" id="AP2B_HUMAN.H11MO.0.B" length="10" nsites="28" evalue="1.0e+000"
        url="http://hocomoco.autosome.ru/motif/AP2B_HUMAN.H11MO.0.B">
      <pos A="0.0402747" C="0.00088968" G="0.780713" T="0.178122"/>
      <pos A="0.00088968" C="0.646804" G="0.245077" T="0.107229"/>
      <pos A="0.00088968" C="0.961884" G="0.00088968" T="0.0363362"/>
      <pos A="0.115106" C="0.571973" G="0.00088968" T="0.312031"/>
      <pos A="0.0757212" C="0.0363362" G="0.887053" T="0.00088968"/>
      <pos A="0.327785" C="0.31597" G="0.355355" T="0.00088968"/>
      <pos A="0.0717827" C="0.0363362" G="0.851606" T="0.0402747"/>
      <pos A="0.00088968" C="0.00088968" G="0.997331" T="0.00088968"/>
      <pos A="0.190922" C="0.123968" G="0.675358" T="0.00975131"/>
      <pos A="0.22243" C="0.446925" G="0.253939" T="0.0767059"/>
    </motif>
    <motif db="0" id="ARNT2_HUMAN.H11MO.0.D" length="12" nsites="18" evalue="1.0e+000"
        url="http://hocomoco.autosome.ru/motif/ARNT2_HUMAN.H11MO.0.D">
      <pos A="0.193565" C="0.0837457" G="0.584034" T="0.138655"/>
      <pos A="0.16611" C="0.282031" G="0.330839" T="0.22102"/>
      <pos A="0.00138122" C="0.660297" G="0.22102" T="0.117302"/>
      <pos A="0.00138122" C="0.0562909" G="0.940947" T="0.00138122"/>
      <pos A="0.00138122" C="0.00138122" G="0.0562909" T="0.940947"/>
      <pos A="0.00138122" C="0.0562909" G="0.940947" T="0.00138122"/>
      <pos A="0.0562909" C="0.00138122" G="0.879936" T="0.062392"/>
      <pos A="0.16611" C="0.330839" G="0.39185" T="0.111201"/>
      <pos A="0.556579" C="0.00138122" G="0.27593" T="0.16611"/>
      <pos A="0.00138122" C="0.330839" G="0.556579" T="0.111201"/>
      <pos A="0.39185" C="0.00138122" G="0.495568" T="0.111201"/>
      <pos A="0.138655" C="0.584034" G="0.193565" T="0.0837457"/>
    </motif>
    <motif db="0" id="ASCL2_HUMAN.H11MO.0.D" length="9" nsites="499" evalue="1.0e+000"
        url="http://hocomoco.autosome.ru/motif/ASCL2_HUMAN.H11MO.0.D">
      <pos A="0.262523" C="0.352685" G="0.33866" T="0.046133"/>
      <pos A="0.0020537" C="0.989832" G="0.0040573" T="0.0040573"/>
      <pos A="0.985824" C="0.00606091" G="0.0020537" T="0.00606091"/>
      <pos A="0.00606091" C="0.352685" G="0.587107" T="0.0541475"/>
      <pos A="0.0140753" C="0.979814" G="0.0020537" T="0.0040573"/>
      <pos A="0.0040573" C="0.0040573" G="5.00902e-05" T="0.991835"/>
      <pos A="0.0020537" C="0.0100681" G="0.963785" T="0.0240934"/>
      <pos A="0.00606091" C="0.867612" G="0.0140753" T="0.112252"/>
      <pos A="0.102234" C="0.29458" G="0.00806452" T="0.595121"/>
    </motif>
    <motif db="0" id="ATF2_HUMAN.H11MO.2.C" length="11" nsites="381" evalue="1.0e+000"
        url="http://hocomoco.autosome.ru/motif/ATF2_HUMAN.H11MO.2.C">
      <pos A="0.322816" C="0.086657" G="0.540606" T="0.0499213"/>
      <pos A="0.509118" C="0.00531357" G="0.480255" T="0.00531357"/>
      <pos A="6.55996e-05" C="6.55996e-05" G="6.55996e-05" T="0.999803"/>
      <pos A="6.55996e-05" C="6.55996e-05" G="0.999803" T="6.55996e-05"/>
      <pos A="0.999803" C="6.55996e-05" G="6.55996e-05" T="6.55996e-05"/>
      <pos A="6.55996e-05" C="0.994555" G="0.00268958" T="0.00268958"/>
      <pos A="6.55996e-05" C="6.55996e-05" G="0.999803" T="6.55996e-05"/>
      <pos A="6.55996e-05" C="6.55996e-05" G="6.55996e-05" T="0.999803"/>
      <pos A="0.188992" C="0.810876" G="6.55996e-05" T="6.55996e-05"/>
      <pos A="0.997179" C="6.55996e-05" G="0.00268958" T="6.55996e-05"/>
      <pos A="0.0446733" C="0.464511" G="0.356927" T="0.133889"/>
    </motif>
    <motif db="0" id="ATF7_HUMAN.H11MO.0.D" length="11" nsites="12644" evalue="1.0e+000"
        url="http://hocomoco.autosome.ru/motif/ATF7_HUMAN.H11MO.0.D">
      <pos A="0.217356" C="0.0873352" G="0.447029" T="0.24828"/>
      <pos A="0.570881" C="0.00429252" G="0.418478" T="0.00634881"/>
      <pos A="0.000516051" C="0.000595139" G="0.00439138" T="0.994497"/>
      <pos A="0.000397419" C="0.00031833" G="0.985995" T="0.0132888"/>
      <pos A="0.995328" C="8.10655e-05" G="0.00451001" T="8.10655e-05"/>
      <pos A="8.10655e-05" C="0.992006" G="0.00553816" T="0.00237463"/>
      <pos A="0.000555595" C="1.97721e-06" G="0.99944" T="1.97721e-06"/>
      <pos A="8.10655e-05" C="1.97721e-06" G="0.00332368" T="0.996593"/>
      <pos A="0.185662" C="0.812278" G="0.00138602" T="0.000674228"/>
      <pos A="0.997542" C="0.00031833" G="0.00158374" T="0.000555595"/>
      <pos A="0.00506363" C="0.0470595" G="0.0273665" T="0.92051"/>
    </motif>
    <motif db="0" id="BATF_HUMAN.H11MO.0.A" length="18" nsites="500" evalue="1.0e+000"
        url="http://hocomoco.autosome.ru/motif/BATF_HUMAN.H11MO.0.A">
      <pos A="0.45196" C="0.0780344" G="0.263997" T="0.206009"/>
      <pos A="0.0480404" C="0.39997" G="0.345981" T="0.206009"/>
      <pos A="0.0120476" C="0.0180464" G="0.0440412" T="0.925865"/>
      <pos A="0.134023" C="0.327984" G="0.0240452" T="0.513947"/>
      <pos A="0.0860328" C="0.238002" G="0.0520396" T="0.623925"/>
      <pos A="0.142022" C="0.545941" G="0.0460408" T="0.265997"/>
      <pos A="0.379974" C="0.0860328" G="0.395971" T="0.138022"/>
      <pos A="0.369976" C="0.114027" G="0.230004" T="0.285993"/>
      <pos A="0.337982" C="0.0180464" G="0.0840332" T="0.559938"/>
      <pos A="0.577934" C="0.158018" G="0.0220456" T="0.242002"/>
      <pos A="0.00204959" C="0.00204959" G="4.999e-05" T="0.995851"/>
      <pos A="0.00404919" C="0.0560388" G="0.84988" T="0.090032"/>
      <pos A="0.977854" C="0.00804839" G="0.0120476" T="0.00204959"/>
      <pos A="0.104029" C="0.557938" G="0.315987" T="0.0220456"/>
      <pos A="0.0720356" C="0.030044" G="0.020046" T="0.877874"/>
      <pos A="0.212008" C="0.507948" G="0.212008" T="0.0680364"/>
      <pos A="0.611928" C="0.0840332" G="0.110028" T="0.194011"/>
      <pos A="0.142022" C="0.186013" G="0.305989" T="0.365977"/>
    </motif>
    <motif db="0" id="BC11A_HUMAN.H11MO.0.A" length="17" nsites="500" evalue="1.0e+000"
        url="http://hocomoco.autosome.ru/motif/BC11A_HUMAN.H11MO.0.A">
      <pos A="0.37573" C="0.184625" G="0.286195" T="0.153451"/>
      <pos A="0.55058" C="0.0994705" G="0.224094" T="0.125856"/>
      <pos A="0.500164" C="0.142363" G="0.230714" T="0.126759"/>
      <pos A="0.589982" C="0.0166164" G="0.226051" T="0.167351"/>
      <pos A="0.187435" C="0.160796" G="0.580417" T="0.071352"/>
      <pos A="0.664511" C="0.0145816" G="0.269377" T="0.051531"/>
      <pos A="0.104037" C="0.0144884" G="0.828551" T="0.0529239"/>
      <pos A="0.200417" C="0.0327717" G="0.758546" T="0.00826493"/>
      <pos A="0.880098" C="0.0431253" G="0.0485975" T="0.0281795"/>
      <pos A="0.867864" C="0.00583965" G="0.0555442" T="0.0707524"/>
      <pos A="0.248399" C="0.226047" G="0.502141" T="0.0234139"/>
      <pos A="0.150158" C="0.154992" G="0.0315585" T="0.663292"/>
      <pos A="0.117832" C="0.0724923" G="0.760189" T="0.0494865"/>
      <pos A="0.658749" C="0.064413" G="0.250663" T="0.0261749"/>
      <pos A="0.458785" C="0.143453" G="0.310166" T="0.0875961"/>
      <pos A="0.622702" C="0.078845" G="0.157294" T="0.141159"/>
      <pos A="0.358985" C="0.2047" G="0.318076" T="0.118238"/>
    </motif>
    <motif db="0" id="BHE41_HUMAN.H11MO.0.D" length="20" nsites="10" evalue="1.0e+000"
        url="http://hocomoco.autosome.ru/motif/BHE41_HUMAN.H11MO.0.D">
      <pos A="0.382694" C="0.0764775" G="0.168342" T="0.372486"/>
      <pos A="0.00247525" C="0.584286" G="0.410763" T="0.00247525"/>
      <pos A="0.298484" C="0.308691" G="0.298484" T="0.0943401"/>
      <pos A="0.400556" C="0.104547" G="0.492421" T="0.00247525"/>
      <pos A="0.104547" C="0.104547" G="0.410763" T="0.380142"/>
      <pos A="0.00247525" C="0.400556" G="0.492421" T="0.104547"/>
      <pos A="0.00247525" C="0.492421" G="0.00247525" T="0.502628"/>
      <pos A="0.00247525" C="0.992574" G="0.00247525" T="0.00247525"/>
      <pos A="0.706772" C="0.00247525" G="0.196412" T="0.0943401"/>
      <pos A="0.206619" C="0.594493" G="0.0943401" T="0.104547"/>
      <pos A="0.00247525" C="0.104547" G="0.798637" T="0.0943401"/>
      <pos A="0.00247525" C="0.00247525" G="0.00247525" T="0.992574"/>
      <pos A="0.00247525" C="0.00247525" G="0.992574" T="0.00247525"/>
      <pos A="0.308691" C="0.594493" G="0.0943401" T="0.00247525"/>
      <pos A="0.410763" C="0.196412" G="0.104547" T="0.288277"/>
      <pos A="0.00247525" C="0.0943401" G="0.706772" T="0.196412"/>
      <pos A="0.492421" C="0.196412" G="0.308691" T="0.00247525"/>
      <pos A="0.400556" C="0.0943401" G="0.400556" T="0.104547"/>
      <pos A="0.308691" C="0.104547" G="0.584286" T="0.00247525"/>
      <pos A="0.232137" C="0.324002" G="0.324002" T="0.119858"/>
    </motif>
    <motif db="0" id="BRAC_HUMAN.H11MO.0.A" length="20" nsites="500" evalue="1.0e+000"
        url="http://hocomoco.autosome.ru/motif/BRAC_HUMAN.H11MO.0.A">
      <pos A="0.120026" C="0.252" G="0.146021" T="0.481954"/>
      <pos A="0.0780344" C="0.20201" G="0.106029" T="0.613927"/>
      <pos A="0.335983" C="0.311988" G="0.224005" T="0.128024"/>
      <pos A="0.333983" C="0.164017" G="0.379974" T="0.122026"/>
      <pos A="0.138022" C="0.673915" G="0.128024" T="0.060038"/>
      <pos A="0.669916" C="0.0720356" G="0.162018" T="0.0960308"/>
      <pos A="0.19801" C="0.174015" G="0.407968" T="0.220006"/>
      <pos A="0.182014" C="0.252" G="0.40197" T="0.164017"/>
      <pos A="0.244001" C="0.166017" G="0.339982" T="0.25"/>
      <pos A="0.469956" C="0.190012" G="0.230004" T="0.110028"/>
      <pos A="0.343981" C="0.0520396" G="0.437962" T="0.166017"/>
      <pos A="0.060038" C="0.128024" G="0.7479" T="0.0640372"/>
      <pos A="0.0380424" C="0.0160468" G="0.00404919" T="0.941862"/>
      <pos A="0.00204959" C="0.0140472" G="0.969856" T="0.0140472"/>
      <pos A="0.224005" C="0.0520396" G="0.0440412" T="0.679914"/>
      <pos A="0.0320436" C="0.15202" G="0.631924" T="0.184013"/>
      <pos A="0.905869" C="0.020046" G="0.0620376" T="0.0120476"/>
      <pos A="0.659918" C="0.0580384" G="0.222006" T="0.060038"/>
      <pos A="0.34998" C="0.0880324" G="0.261998" T="0.29999"/>
      <pos A="0.20001" C="0.136023" G="0.19801" T="0.465957"/>
    </motif>
    <motif db="0" id="CEBPA_HUMAN.H11MO.0.A" length="12" nsites="500" evalue="1.0e+000"
        url="http://hocomoco.autosome.ru/motif/CEBPA_HUMAN.H11MO.0.A">
      <pos A="0.230004" C="0.132024" G="0.365977" T="0.271996"/>
      <pos A="0.345981" C="0.182014" G="0.465957" T="0.00604879"/>
      <pos A="0.00804839" C="0.00404919" G="0.00604879" T="0.981854"/>
      <pos A="0.00204959" C="0.00204959" G="0.279994" T="0.715907"/>
      <pos A="0.158018" C="0.00804839" G="0.619926" T="0.214007"/>
      <pos A="0.176015" C="0.118026" G="0.116027" T="0.589932"/>
      <pos A="4.999e-05" C="4.999e-05" G="0.995851" T="0.00404919"/>
      <pos A="0.156019" C="0.771896" G="4.999e-05" T="0.0720356"/>
      <pos A="0.983853" C="0.010048" G="0.00204959" T="0.00404919"/>
      <pos A="0.989852" C="4.999e-05" G="0.00804839" T="0.00204959"/>
      <pos A="0.0140472" C="0.29799" G="0.176015" T="0.511948"/>
      <pos A="0.319986" C="0.331984" G="0.222006" T="0.126025"/>
    </motif>
    <motif db="0" id="CEBPD_HUMAN.H11MO.0.C" length="11" nsites="500" evalue="1.0e+000"
        url="http://hocomoco.autosome.ru/motif/CEBPD_HUMAN.H11MO.0.C">
      <pos A="0.454459" C="0.232503" G="0.268496" T="0.0445411"/>
      <pos A="0.00254949" C="0.130524" G="0.0205459" T="0.846381"/>
      <pos A="0.00654869" C="0.0285443" G="0.0185463" T="0.946361"/>
      <pos A="0.0425415" C="0.0265447" G="0.812388" T="0.118526"/>
      <pos A="0.0165467" C="0.960358" G="0.0105479" T="0.0125475"/>
      <pos A="0.458458" C="0.120526" G="0.278494" T="0.142521"/>
      <pos A="0.122525" C="0.580434" G="0.0265447" T="0.270496"/>
      <pos A="0.590432" C="0.382474" G="0.00454909" T="0.0225455"/>
      <pos A="0.828384" C="0.0645371" G="0.0445411" T="0.0625375"/>
      <pos A="0.0240452" C="0.481954" G="0.178014" T="0.315987"/>
      <pos A="0.208008" C="0.487952" G="0.0720356" T="0.232004"/>
    </motif>
    <motif db="0" id="CLOCK_HUMAN.H11MO.0.C" length="14" nsites="252" evalue="1.0e+000"
        url="http://hocomoco.autosome.ru/motif/CLOCK_HUMAN.H11MO.0.C">
      <pos A="0.158766" C="0.599068" G="0.1786" T="0.063566"/>
      <pos A="0.424534" C="0.115133" G="0.1905" T="0.269833"/>
      <pos A="0.2024" C="0.146866" G="0.511801" T="0.138933"/>
      <pos A="0.337267" C="0.3214" G="0.1667" T="0.174633"/>
      <pos A="0.0952995" C="0.848969" G="0.0437326" T="0.0119992"/>
      <pos A="0.809302" C="0.063566" G="0.0437326" T="0.0833994"/>
      <pos A="0.1548" C="0.607001" G="0.127033" T="0.111166"/>
      <pos A="0.253967" C="0.0556327" G="0.642701" T="0.0476993"/>
      <pos A="0.0952995" C="0.1191" G="0.0437326" T="0.741868"/>
      <pos A="0.0873661" C="0.0238992" G="0.860869" T="0.0278659"/>
      <pos A="0.400734" C="0.313467" G="0.1786" T="0.1072"/>
      <pos A="0.369" C="0.242067" G="0.281733" T="0.1072"/>
      <pos A="0.222233" C="0.388834" G="0.289667" T="0.0992662"/>
      <pos A="0.491967" C="0.2976" G="0.0238992" T="0.186533"/>
    </motif>
    <motif db="0" id="COE1_HUMAN.H11MO.0.A" length="15" nsites="500" evalue="1.0e+000"
        url="http://hocomoco.autosome.ru/motif/COE1_HUMAN.H11MO.0.A">
      <pos A="0.417966" C="0.20201" G="0.20001" T="0.180014"/>
      <pos A="0.419966" C="0.090032" G="0.271996" T="0.218006"/>
      <pos A="0.118026" C="0.255999" G="0.413967" T="0.212008"/>
      <pos A="0.0580384" C="0.20201" G="0.0240452" T="0.715907"/>
      <pos A="0.00204959" C="0.989852" G="0.00204959" T="0.00604879"/>
      <pos A="0.0140472" C="0.813887" G="4.999e-05" T="0.172016"/>
      <pos A="0.00604879" C="0.945861" G="0.00204959" T="0.0460408"/>
      <pos A="0.25" C="0.623925" G="0.040042" T="0.0860328"/>
      <pos A="0.673915" C="0.0140472" G="0.0120476" T="0.29999"/>
      <pos A="0.0180464" C="4.999e-05" G="0.981854" T="4.999e-05"/>
      <pos A="0.248" C="0.00204959" G="0.723905" T="0.0260448"/>
      <pos A="0.00604879" C="0.00404919" G="0.989852" T="4.999e-05"/>
      <pos A="0.657918" C="0.0460408" G="0.255999" T="0.040042"/>
      <pos A="0.220006" C="0.433963" G="0.253999" T="0.0920316"/>
      <pos A="0.212008" C="0.35198" G="0.0920316" T="0.343981"/>
    </motif>
    <motif db="0" id="COT1_HUMAN.H11MO.0.C" length="17" nsites="500" evalue="1.0e+000"
        url="http://hocomoco.autosome.ru/motif/COT1_HUMAN.H11MO.0.C">
      <pos A="0.180014" C="0.146021" G="0.539942" T="0.134023"/>
      <pos A="0.287992" C="0.0740352" G="0.54994" T="0.0880324"/>
      <pos A="0.248" C="0.0780344" G="0.591932" T="0.0820336"/>
      <pos A="0.208008" C="0.118026" G="0.589932" T="0.0840332"/>
      <pos A="0.0860328" C="0.15002" G="0.361978" T="0.40197"/>
      <pos A="0.132024" C="0.475955" G="0.289992" T="0.10203"/>
      <pos A="0.631924" C="0.112028" G="0.194011" T="0.0620376"/>
      <pos A="0.411968" C="0.0480404" G="0.523945" T="0.0160468"/>
      <pos A="0.725905" C="4.999e-05" G="0.269996" T="0.00404919"/>
      <pos A="0.0180464" C="4.999e-05" G="0.911868" T="0.070036"/>
      <pos A="0.0160468" C="0.010048" G="0.961858" T="0.0120476"/>
      <pos A="0.010048" C="0.0780344" G="0.279994" T="0.631924"/>
      <pos A="0.0660368" C="0.863877" G="0.0420416" T="0.0280444"/>
      <pos A="0.959858" C="0.00404919" G="0.0160468" T="0.020046"/>
      <pos A="0.204009" C="0.126025" G="0.517946" T="0.15202"/>
      <pos A="0.226005" C="0.184013" G="0.493951" T="0.0960308"/>
      <pos A="0.186013" C="0.168016" G="0.505949" T="0.140022"/>
    </motif>
    <motif db="0" id="COT2_HUMAN.H11MO.1.A" length="17" nsites="500" evalue="1.0e+000"
        url="http://hocomoco.autosome.ru/motif/COT2_HUMAN.H11MO.1.A">
      <pos A="0.315987" C="0.0860328" G="0.429964" T="0.168016"/>
      <pos A="0.263997" C="0.0460408" G="0.563937" T="0.126025"/>
      <pos A="0.269996" C="0.10203" G="0.507948" T="0.120026"/>
      <pos A="0.182014" C="0.184013" G="0.511948" T="0.122026"/>
      <pos A="0.128024" C="0.263997" G="0.20001" T="0.407968"/>
      <pos A="0.19801" C="0.543941" G="0.124025" T="0.134023"/>
      <pos A="0.637922" C="0.0760348" G="0.118026" T="0.168016"/>
      <pos A="0.49795" C="0.0240452" G="0.457958" T="0.020046"/>
      <pos A="0.731904" C="0.00204959" G="0.257998" T="0.00804839"/>
      <pos A="0.0260448" C="0.00404919" G="0.89987" T="0.070036"/>
      <pos A="0.0280444" C="0.010048" G="0.909868" T="0.0520396"/>
      <pos A="0.0120476" C="0.0480404" G="0.184013" T="0.755899"/>
      <pos A="0.070036" C="0.831884" G="0.0480404" T="0.05004"/>
      <pos A="0.957858" C="0.0140472" G="0.0160468" T="0.0120476"/>
      <pos A="0.226005" C="0.180014" G="0.415967" T="0.178014"/>
      <pos A="0.30199" C="0.196011" G="0.373975" T="0.128024"/>
      <pos A="0.259998" C="0.154019" G="0.463957" T="0.122026"/>
    </motif>
    <motif db="0" id="CREM_HUMAN.H11MO.0.C" length="11" nsites="30" evalue="1.0e+000"
        url="http://hocomoco.autosome.ru/motif/CREM_HUMAN.H11MO.0.C">
      <pos A="0.0426992" C="0.569631" G="0.259191" T="0.128479"/>
      <pos A="0.462407" C="0.209153" G="0.32761" T="0.000830565"/>
      <pos A="0.258169" C="0.40522" G="0.262254" T="0.074356"/>
      <pos A="0.000830565" C="0.000830565" G="0.000830565" T="0.997508"/>
      <pos A="0.0335085" C="0.000830565" G="0.96483" T="0.000830565"/>
      <pos A="0.960746" C="0.0375933" G="0.000830565" T="0.000830565"/>
      <pos A="0.0335085" C="0.899474" G="0.0661865" T="0.000830565"/>
      <pos A="0.217322" C="0.000830565" G="0.781017" T="0.000830565"/>
      <pos A="0.107034" C="0.0335085" G="0.000830565" T="0.858627"/>
      <pos A="0.0294238" C="0.703407" G="0.225492" T="0.041678"/>
      <pos A="0.838203" C="0.102949" G="0.0335085" T="0.025339"/>
    </motif>
    <motif db="0" id="CTCFL_HUMAN.H11MO.0.A" length="17" nsites="450" evalue="1.0e+000"
        url="http://hocomoco.autosome.ru/motif/CTCFL_HUMAN.H11MO.0.A">
      <pos A="0.166685" C="0.182237" G="0.44218" T="0.208898"/>
      <pos A="0.0444901" C="0.833204" G="0.0733726" T="0.0489336"/>
      <pos A="0.0178294" C="0.942068" G="0.0267163" T="0.0133859"/>
      <pos A="0.33998" C="0.0689291" G="0.373306" T="0.217785"/>
      <pos A="0.124472" C="0.446623" G="0.417741" T="0.0111642"/>
      <pos A="0.142246" C="0.511053" G="0.0911464" T="0.255554"/>
      <pos A="0.873195" C="0.0444901" G="0.0311597" T="0.0511553"/>
      <pos A="0.00894246" C="0.0111642" G="0.977616" T="0.00227727"/>
      <pos A="0.231115" C="5.55432e-05" G="0.755443" T="0.0133859"/>
      <pos A="0.0800378" C="0.0911464" G="0.733226" T="0.0955899"/>
      <pos A="0.00894246" C="0.00227727" G="0.98206" T="0.00672073"/>
      <pos A="0.0111642" C="0.0133859" G="0.935403" T="0.0400467"/>
      <pos A="0.0822595" C="0.897634" G="0.004499" T="0.0156076"/>
      <pos A="0.21112" C="0.004499" G="0.768774" T="0.0156076"/>
      <pos A="0.028938" C="0.706565" G="0.206676" T="0.0578205"/>
      <pos A="0.128916" C="0.408854" G="0.077816" T="0.384415"/>
      <pos A="0.264441" C="0.26222" G="0.379971" T="0.0933681"/>
    </motif>
    <motif db="0" id="CTCF_HUMAN.H11MO.0.A" length="19" nsites="500" evalue="1.0e+000"
        url="http://hocomoco.autosome.ru/motif/CTCF_HUMAN.H11MO.0.A">
      <pos A="0.0940312" C="0.359978" G="0.126025" T="0.419966"/>
      <pos A="0.15202" C="0.168016" G="0.521946" T="0.158018"/>
      <pos A="0.257998" C="0.0840332" G="0.553939" T="0.104029"/>
      <pos A="0.0680364" C="0.855879" G="0.0360428" T="0.040042"/>
      <pos A="0.00204959" C="0.995851" G="0.00204959" T="4.999e-05"/>
      <pos A="0.69991" C="0.00604879" G="0.242002" T="0.0520396"/>
      <pos A="0.0160468" C="0.65192" G="0.321986" T="0.010048"/>
      <pos A="0.0980304" C="0.593931" G="0.0740352" T="0.234003"/>
      <pos A="0.905869" C="0.0180464" G="0.0540392" T="0.0220456"/>
      <pos A="0.00204959" C="0.00204959" G="0.991852" T="0.00404919"/>
      <pos A="0.385973" C="4.999e-05" G="0.611928" T="0.00204959"/>
      <pos A="0.0260448" C="0.0260448" G="0.587932" T="0.359978"/>
      <pos A="0.0120476" C="0.00204959" G="0.983853" T="0.00204959"/>
      <pos A="0.05004" C="0.0260448" G="0.859878" T="0.0640372"/>
      <pos A="0.0680364" C="0.875875" G="0.0120476" T="0.0440412"/>
      <pos A="0.395971" C="0.0140472" G="0.583933" T="0.00604879"/>
      <pos A="0.0760348" C="0.561938" G="0.325985" T="0.0360428"/>
      <pos A="0.0960308" C="0.421966" G="0.116027" T="0.365977"/>
      <pos A="0.371976" C="0.267996" G="0.315987" T="0.0440412"/>
    </motif>
    <motif db="0" id="CUX1_HUMAN.H11MO.0.C" length="14" nsites="97" evalue="1.0e+000"
        url="http://hocomoco.autosome.ru/motif/CUX1_HUMAN.H11MO.0.C">
      <pos A="0.469114" C="0.141621" G="0.320682" T="0.0685833"/>
      <pos A="0.125129" C="0.201701" G="0.376049" T="0.297121"/>
      <pos A="0.312436" C="0.139265" G="0.515057" T="0.0332423"/>
      <pos A="0.198461" C="0.243226" G="0.452916" T="0.105397"/>
      <pos A="0.15723" C="0.285635" G="0.319798" T="0.237336"/>
      <pos A="0.271205" C="0.0732954" G="0.351311" T="0.304189"/>
      <pos A="0.946216" C="0.0108597" G="0.0320643" T="0.0108597"/>
      <pos A="0.0108597" C="0.0238181" G="0.000257467" T="0.965065"/>
      <pos A="0.000257467" C="0.67468" G="0.0426666" T="0.282396"/>
      <pos A="0.134553" C="0.0426666" G="0.758909" T="0.0638711"/>
      <pos A="0.688227" C="0.000257467" G="0.268848" T="0.0426666"/>
      <pos A="0.0120378" C="0.0226401" G="0.000257467" T="0.965065"/>
      <pos A="0.0709393" C="0.259424" G="0.506811" T="0.162826"/>
      <pos A="0.128074" C="0.183441" G="0.389597" T="0.298888"/>
    </motif>
    <motif db="0" id="E2F1_HUMAN.H11MO.0.A" length="14" nsites="500" evalue="1.0e+000"
        url="http://hocomoco.autosome.ru/motif/E2F1_HUMAN.H11MO.0.A">
      <pos A="0.327984" C="0.160018" G="0.377974" T="0.134023"/>
      <pos A="0.236003" C="0.20001" G="0.45196" T="0.112028"/>
      <pos A="0.271996" C="0.210008" G="0.289992" T="0.228004"/>
      <pos A="0.190012" C="0.10203" G="0.465957" T="0.242002"/>
      <pos A="0.0820336" C="0.20001" G="0.703909" T="0.0140472"/>
      <pos A="0.0180464" C="0.00604879" G="0.965857" T="0.010048"/>
      <pos A="0.0560388" C="0.921866" G="0.00404919" T="0.0180464"/>
      <pos A="0.0160468" C="0.00804839" G="0.957858" T="0.0180464"/>
      <pos A="0.0220456" C="0.0820336" G="0.889872" T="0.00604879"/>
      <pos A="0.0680364" C="0.0340432" G="0.889872" T="0.00804839"/>
      <pos A="0.855879" C="0.020046" G="0.090032" T="0.0340432"/>
      <pos A="0.653919" C="0.0640372" G="0.271996" T="0.010048"/>
      <pos A="0.39997" C="0.140022" G="0.365977" T="0.0940312"/>
      <pos A="0.271996" C="0.164017" G="0.395971" T="0.168016"/>
    </motif>
    <motif db="0" id="E2F3_HUMAN.H11MO.0.A" length="11" nsites="500" evalue="1.0e+000"
        url="http://hocomoco.autosome.ru/motif/E2F3_HUMAN.H11MO.0.A">
      <pos A="0.375975" C="0.140022" G="0.208008" T="0.275995"/>
      <pos A="0.261998" C="0.0460408" G="0.409968" T="0.281994"/>
      <pos A="0.126025" C="0.124025" G="0.675915" T="0.0740352"/>
      <pos A="0.0340432" C="0.00604879" G="0.955859" T="0.00404919"/>
      <pos A="0.124025" C="0.769896" G="0.020046" T="0.0860328"/>
      <pos A="0.15202" C="0.00404919" G="0.683913" T="0.160018"/>
      <pos A="0.0960308" C="0.020046" G="0.867876" T="0.0160468"/>
      <pos A="0.0180464" C="0.010048" G="0.957858" T="0.0140472"/>
      <pos A="0.833883" C="0.0380424" G="0.118026" T="0.010048"/>
      <pos A="0.711908" C="0.0620376" G="0.20001" T="0.0260448"/>
      <pos A="0.533943" C="0.110028" G="0.25" T="0.106029"/>
    </motif>
    <motif db="0" id="E2F4_HUMAN.H11MO.0.A" length="13" nsites="500" evalue="1.0e+000"
        url="http://hocomoco.autosome.ru/motif/E2F4_HUMAN.H11MO.0.A">
      <pos A="0.146021" C="0.257998" G="0.505949" T="0.090032"/>
      <pos A="0.277994" C="0.0960308" G="0.461958" T="0.164017"/>
      <pos A="0.244001" C="0.10003" G="0.525945" T="0.130024"/>
      <pos A="0.10003" C="0.188012" G="0.695911" T="0.0160468"/>
      <pos A="0.00404919" C="0.0360428" G="0.957858" T="0.00204959"/>
      <pos A="0.0120476" C="0.973855" G="4.999e-05" T="0.0140472"/>
      <pos A="0.0360428" C="0.00204959" G="0.945861" T="0.0160468"/>
      <pos A="0.00404919" C="0.0380424" G="0.94986" T="0.00804839"/>
      <pos A="0.090032" C="0.0140472" G="0.893871" T="0.00204959"/>
      <pos A="0.715907" C="0.0220456" G="0.25" T="0.0120476"/>
      <pos A="0.535943" C="0.20001" G="0.222006" T="0.0420416"/>
      <pos A="0.381974" C="0.188012" G="0.281994" T="0.14802"/>
      <pos A="0.253999" C="0.114027" G="0.305989" T="0.325985"/>
    </motif>
    <motif db="0" id="E2F4_HUMAN.H11MO.1.A" length="14" nsites="500" evalue="1.0e+000"
        url="http://hocomoco.autosome.ru/motif/E2F4_HUMAN.H11MO.1.A">
      <pos A="0.106029" C="0.224005" G="0.64792" T="0.0220456"/>
      <pos A="0.0120476" C="0.0860328" G="0.90187" T="4.999e-05"/>
      <pos A="0.0420416" C="0.931864" G="0.00804839" T="0.0180464"/>
      <pos A="0.020046" C="0.00204959" G="0.963857" T="0.0140472"/>
      <pos A="0.0180464" C="0.246001" G="0.731904" T="0.00404919"/>
      <pos A="0.0320436" C="0.0740352" G="0.871876" T="0.0220456"/>
      <pos A="0.7499" C="0.0980304" G="0.136023" T="0.0160468"/>
      <pos A="0.717906" C="0.0620376" G="0.172016" T="0.0480404"/>
      <pos A="0.393971" C="0.132024" G="0.255999" T="0.218006"/>
      <pos A="0.224005" C="0.122026" G="0.20001" T="0.453959"/>
      <pos A="0.146021" C="0.204009" G="0.184013" T="0.465957"/>
      <pos A="0.130024" C="0.321986" G="0.20201" T="0.345981"/>
      <pos A="0.313987" C="0.176015" G="0.331984" T="0.178014"/>
      <pos A="0.471956" C="0.10003" G="0.315987" T="0.112028"/>
    </motif>
    <motif db="0" id="E2F6_HUMAN.H11MO.0.A" length="13" nsites="500" evalue="1.0e+000"
        url="http://hocomoco.autosome.ru/motif/E2F6_HUMAN.H11MO.0.A">
      <pos A="0.337982" C="0.14802" G="0.341982" T="0.172016"/>
      <pos A="0.261998" C="0.0340432" G="0.555939" T="0.14802"/>
      <pos A="0.154019" C="0.126025" G="0.69991" T="0.020046"/>
      <pos A="0.010048" C="0.0160468" G="0.963857" T="0.010048"/>
      <pos A="0.214007" C="0.707908" G="0.0120476" T="0.0660368"/>
      <pos A="0.040042" C="0.0180464" G="0.893871" T="0.0480404"/>
      <pos A="0.0240452" C="0.0480404" G="0.895871" T="0.0320436"/>
      <pos A="0.0720356" C="0.0440412" G="0.871876" T="0.0120476"/>
      <pos A="0.941862" C="0.0320436" G="0.0140472" T="0.0120476"/>
      <pos A="0.511948" C="0.0360428" G="0.435963" T="0.0160468"/>
      <pos A="0.383973" C="0.108028" G="0.437962" T="0.070036"/>
      <pos A="0.277994" C="0.218006" G="0.377974" T="0.126025"/>
      <pos A="0.275995" C="0.162018" G="0.425965" T="0.136023"/>
    </motif>
    <motif db="0" id="E2F7_HUMAN.H11MO.0.B" length="13" nsites="500" evalue="1.0e+000"
        url="http://hocomoco.autosome.ru/motif/E2F7_HUMAN.H11MO.0.B">
      <pos A="0.196011" C="0.14802" G="0.529944" T="0.126025"/>
      <pos A="0.337982" C="0.0320436" G="0.415967" T="0.214007"/>
      <pos A="0.142022" C="0.0820336" G="0.771896" T="0.00404919"/>
      <pos A="0.0440412" C="0.00404919" G="0.941862" T="0.010048"/>
      <pos A="0.0840332" C="0.853879" G="0.00404919" T="0.0580384"/>
      <pos A="0.140022" C="0.0160468" G="0.813887" T="0.030044"/>
      <pos A="0.0220456" C="0.0120476" G="0.957858" T="0.00804839"/>
      <pos A="0.204009" C="0.00604879" G="0.775895" T="0.0140472"/>
      <pos A="0.713907" C="0.00404919" G="0.275995" T="0.00604879"/>
      <pos A="0.603929" C="0.138022" G="0.240002" T="0.0180464"/>
      <pos A="0.427964" C="0.192012" G="0.224005" T="0.156019"/>
      <pos A="0.343981" C="0.0860328" G="0.355979" T="0.214007"/>
      <pos A="0.259998" C="0.15202" G="0.485953" T="0.10203"/>
    </motif>
    <motif db="0" id="E2F8_HUMAN.H11MO.0.D" length="12" nsites="28" evalue="1.0e+000"
        url="http://hocomoco.autosome.ru/motif/E2F8_HUMAN.H11MO.0.D">
      <pos A="0.232206" C="0.125445" G="0.161032" T="0.481317"/>
      <pos A="0.178826" C="0.107651" G="0.178826" T="0.534698"/>
      <pos A="0.0453737" C="0.116548" G="0.152135" T="0.685943"/>
      <pos A="0.303381" C="0.0186833" G="0.588078" T="0.0898577"/>
      <pos A="0.107651" C="0.00088968" G="0.677046" T="0.214413"/>
      <pos A="0.321174" C="0.463523" G="0.00088968" T="0.214413"/>
      <pos A="0.00088968" C="0.0364769" G="0.926157" T="0.0364769"/>
      <pos A="0.00088968" C="0.00088968" G="0.961744" T="0.0364769"/>
      <pos A="0.00088968" C="0.00088968" G="0.890569" T="0.107651"/>
      <pos A="0.685943" C="0.00978648" G="0.0453737" T="0.258897"/>
      <pos A="0.579181" C="0.152135" G="0.0809609" T="0.187722"/>
      <pos A="0.436833" C="0.116548" G="0.152135" T="0.294484"/>
    </motif>
    <motif db="0" id="EGR1_HUMAN.H11MO.0.A" length="17" nsites="500" evalue="1.0e+000"
        url="http://hocomoco.autosome.ru/motif/EGR1_HUMAN.H11MO.0.A">
      <pos A="0.232004" C="0.248" G="0.409968" T="0.110028"/>
      <pos A="0.319986" C="0.128024" G="0.317986" T="0.234003"/>
      <pos A="0.277994" C="0.180014" G="0.459958" T="0.0820336"/>
      <pos A="0.236003" C="0.112028" G="0.353979" T="0.29799"/>
      <pos A="0.112028" C="0.030044" G="0.807888" T="0.05004"/>
      <pos A="0.236003" C="0.505949" G="0.0460408" T="0.212008"/>
      <pos A="0.0560388" C="0.0340432" G="0.869876" T="0.040042"/>
      <pos A="0.0320436" C="0.00404919" G="0.409968" T="0.553939"/>
      <pos A="0.0920316" C="0.00204959" G="0.891872" T="0.0140472"/>
      <pos A="0.0160468" C="0.00404919" G="0.957858" T="0.0220456"/>
      <pos A="0.0240452" C="0.0320436" G="0.929864" T="0.0140472"/>
      <pos A="0.220006" C="0.475955" G="0.00404919" T="0.29999"/>
      <pos A="0.0880324" C="0.010048" G="0.841882" T="0.060038"/>
      <pos A="0.110028" C="0.0220456" G="0.695911" T="0.172016"/>
      <pos A="0.337982" C="0.128024" G="0.405969" T="0.128024"/>
      <pos A="0.311988" C="0.0820336" G="0.455959" T="0.15002"/>
      <pos A="0.263997" C="0.182014" G="0.435963" T="0.118026"/>
    </motif>
    <motif db="0" id="EGR2_HUMAN.H11MO.0.A" length="18" nsites="500" evalue="1.0e+000"
        url="http://hocomoco.autosome.ru/motif/EGR2_HUMAN.H11MO.0.A">
      <pos A="0.216007" C="0.0740352" G="0.611928" T="0.0980304"/>
      <pos A="0.293991" C="0.0960308" G="0.411968" T="0.19801"/>
      <pos A="0.228004" C="0.0740352" G="0.621926" T="0.0760348"/>
      <pos A="0.253999" C="0.0680364" G="0.50195" T="0.176015"/>
      <pos A="0.319986" C="0.104029" G="0.505949" T="0.070036"/>
      <pos A="0.15002" C="0.104029" G="0.44996" T="0.295991"/>
      <pos A="0.0760348" C="0.10203" G="0.765897" T="0.0560388"/>
      <pos A="0.369976" C="0.190012" G="0.0440412" T="0.395971"/>
      <pos A="0.0340432" C="0.0220456" G="0.929864" T="0.0140472"/>
      <pos A="0.040042" C="0.0120476" G="0.461958" T="0.485953"/>
      <pos A="0.182014" C="0.00604879" G="0.793891" T="0.0180464"/>
      <pos A="0.0360428" C="0.0140472" G="0.889872" T="0.060038"/>
      <pos A="0.0240452" C="0.040042" G="0.915867" T="0.020046"/>
      <pos A="0.34998" C="0.281994" G="0.0220456" T="0.345981"/>
      <pos A="0.0580384" C="0.00604879" G="0.873875" T="0.0620376"/>
      <pos A="0.0760348" C="0.0340432" G="0.781894" T="0.108028"/>
      <pos A="0.341982" C="0.0740352" G="0.50195" T="0.0820336"/>
      <pos A="0.253999" C="0.0480404" G="0.561938" T="0.136023"/>
    </motif>
    <motif db="0" id="EGR2_HUMAN.H11MO.1.A" length="16" nsites="498" evalue="1.0e+000"
        url="http://hocomoco.autosome.ru/motif/EGR2_HUMAN.H11MO.1.A">
      <pos A="0.19479" C="0.144599" G="0.45779" T="0.202821"/>
      <pos A="0.281118" C="0.172706" G="0.453774" T="0.0924011"/>
      <pos A="0.188767" C="0.100432" G="0.373469" T="0.337332"/>
      <pos A="0.0622867" C="0.0663019" G="0.849277" T="0.0221341"/>
      <pos A="0.244981" C="0.365439" G="0.0582714" T="0.331309"/>
      <pos A="0.00607308" C="0.0181189" G="0.969735" T="0.00607308"/>
      <pos A="0.012096" C="0.0100883" G="0.34737" T="0.630446"/>
      <pos A="0.162668" C="0.00406545" G="0.81314" T="0.0201265"/>
      <pos A="0.0241417" C="0.0100883" G="0.92356" T="0.0422104"/>
      <pos A="0.0241417" C="0.0181189" G="0.953674" T="0.00406545"/>
      <pos A="0.321271" C="0.357408" G="0.012096" T="0.309225"/>
      <pos A="0.0321723" C="0.00607308" G="0.911514" T="0.0502409"/>
      <pos A="0.0683096" C="0.028157" G="0.712758" T="0.190775"/>
      <pos A="0.299187" C="0.0944088" G="0.459797" T="0.146607"/>
      <pos A="0.220889" C="0.0803554" G="0.524041" T="0.174714"/>
      <pos A="0.188767" C="0.164676" G="0.516011" T="0.130546"/>
    </motif>
    <motif db="0" id="ELF1_HUMAN.H11MO.0.A" length="14" nsites="500" evalue="1.0e+000"
        url="http://hocomoco.autosome.ru/motif/ELF1_HUMAN.H11MO.0.A">
      <pos A="0.25" C="0.252" G="0.40197" T="0.0960308"/>
      <pos A="0.457958" C="0.15202" G="0.267996" T="0.122026"/>
      <pos A="0.573935" C="0.0880324" G="0.128024" T="0.210008"/>
      <pos A="0.218006" C="0.461958" G="0.190012" T="0.130024"/>
      <pos A="0.10203" C="0.677914" G="0.208008" T="0.0120476"/>
      <pos A="0.29999" C="0.673915" G="0.0160468" T="0.010048"/>
      <pos A="4.999e-05" C="4.999e-05" G="0.99985" T="4.999e-05"/>
      <pos A="0.00604879" C="4.999e-05" G="0.993851" T="4.999e-05"/>
      <pos A="0.99785" C="4.999e-05" G="4.999e-05" T="0.00204959"/>
      <pos A="0.987852" C="4.999e-05" G="0.00204959" T="0.010048"/>
      <pos A="0.116027" C="0.0320436" G="0.839882" T="0.0120476"/>
      <pos A="0.136023" C="0.164017" G="0.0440412" T="0.655919"/>
      <pos A="0.158018" C="0.156019" G="0.577934" T="0.108028"/>
      <pos A="0.126025" C="0.339982" G="0.461958" T="0.0720356"/>
    </motif>
    <motif db="0" id="ELK4_HUMAN.H11MO.0.A" length="12" nsites="500" evalue="1.0e+000"
        url="http://hocomoco.autosome.ru/motif/ELK4_HUMAN.H11MO.0.A">
      <pos A="0.20201" C="0.259998" G="0.437962" T="0.10003"/>
      <pos A="0.367976" C="0.20201" G="0.357978" T="0.0720356"/>
      <pos A="0.0580384" C="0.823885" G="0.108028" T="0.010048"/>
      <pos A="0.0480404" C="0.89787" G="4.999e-05" T="0.0540392"/>
      <pos A="0.00204959" C="4.999e-05" G="0.993851" T="0.00404919"/>
      <pos A="4.999e-05" C="4.999e-05" G="0.99785" T="0.00204959"/>
      <pos A="0.995851" C="4.999e-05" G="4.999e-05" T="0.00404919"/>
      <pos A="0.965857" C="4.999e-05" G="4.999e-05" T="0.0340432"/>
      <pos A="0.194011" C="0.0360428" G="0.727904" T="0.0420416"/>
      <pos A="0.0520396" C="0.259998" G="0.0480404" T="0.639922"/>
      <pos A="0.186013" C="0.106029" G="0.605929" T="0.10203"/>
      <pos A="0.238002" C="0.244001" G="0.439962" T="0.0780344"/>
    </motif>
    <motif db="0" id="ESR1_HUMAN.H11MO.0.A" length="15" nsites="500" evalue="1.0e+000"
        url="http://hocomoco.autosome.ru/motif/ESR1_HUMAN.H11MO.0.A">
      <pos A="0.637922" C="0.0480404" G="0.259998" T="0.0540392"/>
      <pos A="0.0740352" C="0.00604879" G="0.807888" T="0.112028"/>
      <pos A="0.0460408" C="0.0180464" G="0.907868" T="0.0280444"/>
      <pos A="0.0940312" C="0.0720356" G="0.178014" T="0.655919"/>
      <pos A="0.00204959" C="0.887872" G="0.0480404" T="0.0620376"/>
      <pos A="0.855879" C="0.00604879" G="0.112028" T="0.0260448"/>
      <pos A="0.108028" C="0.441962" G="0.311988" T="0.138022"/>
      <pos A="0.395971" C="0.603929" G="4.999e-05" T="4.999e-05"/>
      <pos A="0.182014" C="0.375975" G="0.285993" T="0.156019"/>
      <pos A="0.104029" C="0.0780344" G="0.0440412" T="0.773895"/>
      <pos A="0.0540392" C="0.0340432" G="0.907868" T="0.00404919"/>
      <pos A="0.617926" C="0.19801" G="0.070036" T="0.114027"/>
      <pos A="0.040042" C="0.883873" G="0.0140472" T="0.0620376"/>
      <pos A="0.090032" C="0.821886" G="0.00804839" T="0.080034"/>
      <pos A="0.0580384" C="0.329984" G="0.0660368" T="0.545941"/>
    </motif>
    <motif db="0" id="ESR2_HUMAN.H11MO.0.A" length="15" nsites="497" evalue="1.0e+000"
        url="http://hocomoco.autosome.ru/motif/ESR2_HUMAN.H11MO.0.A">
      <pos A="0.494921" C="0.0966103" G="0.36215" T="0.0463186"/>
      <pos A="0.114715" C="0.0121203" G="0.790636" T="0.0825287"/>
      <pos A="0.0463186" C="0.026202" G="0.859032" T="0.068447"/>
      <pos A="0.0966103" C="0.116727" G="0.22938" T="0.557282"/>
      <pos A="0.0161436" C="0.798682" G="0.0523537" T="0.13282"/>
      <pos A="0.621656" C="0.0342486" G="0.247485" T="0.0966103"/>
      <pos A="0.092587" C="0.511014" G="0.26559" T="0.130809"/>
      <pos A="5.02917e-05" C="0.667924" G="5.02917e-05" T="0.331975"/>
      <pos A="0.122762" C="0.422501" G="0.267602" T="0.187135"/>
      <pos A="0.0402836" C="0.239439" G="0.0302253" T="0.690052"/>
      <pos A="0.0825287" C="0.026202" G="0.891219" T="5.02917e-05"/>
      <pos A="0.521072" C="0.273637" G="0.086552" T="0.118739"/>
      <pos A="0.0241903" C="0.844951" G="0.0221786" T="0.10868"/>
      <pos A="0.0825287" C="0.846962" G="0.0121203" T="0.0583887"/>
      <pos A="0.0724703" C="0.356115" G="0.0362603" T="0.535154"/>
    </motif>
    <motif db="0" id="ETS2_HUMAN.H11MO.0.B" length="13" nsites="500" evalue="1.0e+000"
        url="http://hocomoco.autosome.ru/motif/ETS2_HUMAN.H11MO.0.B">
      <pos A="0.230004" C="0.140022" G="0.435963" T="0.194011"/>
      <pos A="0.317986" C="0.146021" G="0.345981" T="0.190012"/>
      <pos A="0.321986" C="0.279994" G="0.29799" T="0.10003"/>
      <pos A="0.473955" C="0.0760348" G="0.365977" T="0.0840332"/>
      <pos A="0.192012" C="0.00804839" G="0.7519" T="0.0480404"/>
      <pos A="0.00404919" C="0.010048" G="0.967856" T="0.0180464"/>
      <pos A="0.981854" C="0.0160468" G="4.999e-05" T="0.00204959"/>
      <pos A="0.953859" C="0.0180464" G="0.0240452" T="0.00404919"/>
      <pos A="0.381974" C="0.0840332" G="0.519946" T="0.0140472"/>
      <pos A="0.391972" C="0.261998" G="0.19801" T="0.14802"/>
      <pos A="0.421966" C="0.0480404" G="0.459958" T="0.070036"/>
      <pos A="0.329984" C="0.0860328" G="0.495951" T="0.0880324"/>
      <pos A="0.495951" C="0.10003" G="0.319986" T="0.0840332"/>
    </motif>
    <motif db="0" id="ETV5_HUMAN.H11MO.0.C" length="14" nsites="500" evalue="1.0e+000"
        url="http://hocomoco.autosome.ru/motif/ETV5_HUMAN.H11MO.0.C">
      <pos A="0.327984" C="0.180014" G="0.381974" T="0.110028"/>
      <pos A="0.455959" C="0.0880324" G="0.327984" T="0.128024"/>
      <pos A="0.29799" C="0.0980304" G="0.493951" T="0.110028"/>
      <pos A="0.20001" C="0.417966" G="0.345981" T="0.0360428"/>
      <pos A="0.839882" C="0.0360428" G="0.0840332" T="0.040042"/>
      <pos A="0.0160468" C="0.00604879" G="0.961858" T="0.0160468"/>
      <pos A="0.0440412" C="0.0160468" G="0.935863" T="0.00404919"/>
      <pos A="0.793891" C="0.0680364" G="0.10203" T="0.0360428"/>
      <pos A="0.945861" C="0.00604879" G="0.0120476" T="0.0360428"/>
      <pos A="0.371976" C="0.0620376" G="0.54794" T="0.0180464"/>
      <pos A="0.228004" C="0.10003" G="0.232004" T="0.439962"/>
      <pos A="0.218006" C="0.106029" G="0.537942" T="0.138022"/>
      <pos A="0.405969" C="0.120026" G="0.385973" T="0.0880324"/>
      <pos A="0.271996" C="0.216007" G="0.373975" T="0.138022"/>
    </motif>
    <motif db="0" id="FEV_HUMAN.H11MO.0.B" length="10" nsites="498" evalue="1.0e+000"
        url="http://hocomoco.autosome.ru/motif/FEV_HUMAN.H11MO.0.B">
      <pos A="0.224905" C="0.204828" G="0.520026" T="0.0502409"/>
      <pos A="0.255019" C="0.530064" G="0.134561" T="0.0803554"/>
      <pos A="0.281118" C="0.321271" G="0.355401" T="0.0422104"/>
      <pos A="0.317256" C="0.012096" G="0.658552" T="0.012096"/>
      <pos A="0.0321723" C="0.00607308" G="0.947651" T="0.0141036"/>
      <pos A="0.967727" C="0.0221341" G="0.00406545" T="0.00607308"/>
      <pos A="0.672606" C="0.0582714" G="0.251004" T="0.0181189"/>
      <pos A="0.18676" C="0.132554" G="0.602339" T="0.0783477"/>
      <pos A="0.154638" C="0.387523" G="0.0883859" T="0.369454"/>
      <pos A="0.0723248" C="0.230928" G="0.58427" T="0.112477"/>
    </motif>
    <motif db="0" id="FLI1_HUMAN.H11MO.0.A" length="18" nsites="497" evalue="1.0e+000"
        url="http://hocomoco.autosome.ru/motif/FLI1_HUMAN.H11MO.0.A">
      <pos A="0.209264" C="0.227369" G="0.440606" T="0.122762"/>
      <pos A="0.315882" C="0.148914" G="0.432559" T="0.102645"/>
      <pos A="0.446641" C="0.086552" G="0.37422" T="0.092587"/>
      <pos A="0.201217" C="0.0543653" G="0.653842" T="0.0905753"/>
      <pos A="0.299789" C="0.0362603" G="0.635737" T="0.0282136"/>
      <pos A="0.422501" C="0.388302" G="0.183112" T="0.00608529"/>
      <pos A="0.915359" C="0.0342486" G="0.0402836" T="0.0101086"/>
      <pos A="0.00407363" C="0.00407363" G="0.981744" T="0.0101086"/>
      <pos A="0.00206196" C="0.0121203" G="0.985767" T="5.02917e-05"/>
      <pos A="0.937487" C="0.0181553" G="0.044307" T="5.02917e-05"/>
      <pos A="0.957604" C="0.00206196" G="0.026202" T="0.014132"/>
      <pos A="0.146902" C="0.0282136" G="0.822822" T="0.00206196"/>
      <pos A="0.134832" C="0.171042" G="0.500956" T="0.19317"/>
      <pos A="0.41043" C="0.124774" G="0.402384" T="0.062412"/>
      <pos A="0.394337" C="0.0764937" G="0.474804" T="0.0543653"/>
      <pos A="0.3018" C="0.12075" G="0.509002" T="0.068447"/>
      <pos A="0.24145" C="0.150925" G="0.529119" T="0.0785053"/>
      <pos A="0.388302" C="0.130809" G="0.364162" T="0.116727"/>
    </motif>
    <motif db="0" id="FOXD3_HUMAN.H11MO.0.D" length="15" nsites="465" evalue="1.0e+000"
        url="http://hocomoco.autosome.ru/motif/FOXD3_HUMAN.H11MO.0.D">
      <pos A="0.157009" C="0.17636" G="0.298914" T="0.367717"/>
      <pos A="0.118308" C="0.217211" G="0.266663" T="0.397818"/>
      <pos A="0.135508" C="0.00650398" G="0.0559557" T="0.802032"/>
      <pos A="0.0387551" C="0.0688562" G="0.872984" T="0.0194044"/>
      <pos A="0.092507" C="0.0516556" G="0.036605" T="0.819232"/>
      <pos A="0.036605" C="0.111858" G="0.0495055" T="0.802032"/>
      <pos A="0.0538056" C="5.37519e-05" G="0.0946571" T="0.851484"/>
      <pos A="0.339766" C="0.200011" G="0.225812" T="0.234412"/>
      <pos A="0.0581058" C="0.599925" G="0.0624059" T="0.279564"/>
      <pos A="0.294614" C="0.202161" G="0.0409052" T="0.46232"/>
      <pos A="0.109708" C="0.223662" G="0.0710062" T="0.595625"/>
      <pos A="0.404268" C="0.0473554" G="0.146259" T="0.402118"/>
      <pos A="0.230112" C="0.141959" G="0.427919" T="0.200011"/>
      <pos A="0.101107" C="0.363416" G="0.348366" T="0.18711"/>
      <pos A="0.356966" C="0.292464" G="0.111858" T="0.238712"/>
    </motif>
    <motif db="0" id="FOXI1_HUMAN.H11MO.0.B" length="12" nsites="156" evalue="1.0e+000"
        url="http://hocomoco.autosome.ru/motif/FOXI1_HUMAN.H11MO.0.B">
      <pos A="0.152443" C="0.461769" G="0.0905784" T="0.295209"/>
      <pos A="0.133408" C="0.0287133" G="0.071543" T="0.766336"/>
      <pos A="0.0334721" C="0.437975" G="0.242862" T="0.285691"/>
      <pos A="0.000160154" C="0.0239544" G="0.000160154" T="0.975725"/>
      <pos A="0.000160154" C="0.104855" G="0.894825" T="0.000160154"/>
      <pos A="0.99952" C="0.000160154" G="0.000160154" T="0.000160154"/>
      <pos A="0.000160154" C="0.000160154" G="0.000160154" T="0.99952"/>
      <pos A="0.000160154" C="0.000160154" G="0.000160154" T="0.99952"/>
      <pos A="0.000160154" C="0.000160154" G="0.990002" T="0.00967786"/>
      <pos A="0.000160154" C="0.000160154" G="0.99952" T="0.000160154"/>
      <pos A="0.0429898" C="0.476046" G="0.000160154" T="0.480804"/>
      <pos A="0.000160154" C="0.490322" G="0.0191956" T="0.490322"/>
    </motif>
    <motif db="0" id="GABPA_HUMAN.H11MO.0.A" length="14" nsites="500" evalue="1.0e+000"
        url="http://hocomoco.autosome.ru/motif/GABPA_HUMAN.H11MO.0.A">
      <pos A="0.182014" C="0.226005" G="0.483953" T="0.108028"/>
      <pos A="0.285993" C="0.252" G="0.385973" T="0.0760348"/>
      <pos A="0.363977" C="0.230004" G="0.269996" T="0.136023"/>
      <pos A="0.429964" C="0.146021" G="0.383973" T="0.040042"/>
      <pos A="0.0980304" C="0.611928" G="0.269996" T="0.020046"/>
      <pos A="0.112028" C="0.855879" G="0.0260448" T="0.00604879"/>
      <pos A="0.00804839" C="4.999e-05" G="0.991852" T="4.999e-05"/>
      <pos A="0.00804839" C="0.00404919" G="0.985853" T="0.00204959"/>
      <pos A="0.995851" C="4.999e-05" G="0.00404919" T="4.999e-05"/>
      <pos A="0.985853" C="0.00204959" G="4.999e-05" T="0.0120476"/>
      <pos A="0.106029" C="0.0240452" G="0.867876" T="0.00204959"/>
      <pos A="0.0980304" C="0.188012" G="0.0320436" T="0.681914"/>
      <pos A="0.178014" C="0.130024" G="0.569936" T="0.122026"/>
      <pos A="0.287992" C="0.269996" G="0.383973" T="0.0580384"/>
    </motif>
    <motif db="0" id="GATA1_HUMAN.H11MO.0.A" length="19" nsites="500" evalue="1.0e+000"
        url="http://hocomoco.autosome.ru/motif/GATA1_HUMAN.H11MO.0.A">
      <pos A="0.192012" C="0.403969" G="0.206009" T="0.19801"/>
      <pos A="0.116027" C="0.144021" G="0.190012" T="0.54994"/>
      <pos A="0.0560388" C="0.0780344" G="0.639922" T="0.226005"/>
      <pos A="0.118026" C="0.206009" G="0.389972" T="0.285993"/>
      <pos A="0.194011" C="0.313987" G="0.281994" T="0.210008"/>
      <pos A="0.267996" C="0.246001" G="0.277994" T="0.208008"/>
      <pos A="0.224005" C="0.210008" G="0.367976" T="0.19801"/>
      <pos A="0.261998" C="0.168016" G="0.339982" T="0.230004"/>
      <pos A="0.214007" C="0.224005" G="0.313987" T="0.248"/>
      <pos A="0.331984" C="0.188012" G="0.323985" T="0.156019"/>
      <pos A="0.184013" C="0.387972" G="0.321986" T="0.106029"/>
      <pos A="0.719906" C="0.020046" G="0.00804839" T="0.252"/>
      <pos A="0.00604879" C="4.999e-05" G="0.993851" T="4.999e-05"/>
      <pos A="0.995851" C="4.999e-05" G="4.999e-05" T="0.00404919"/>
      <pos A="0.00204959" C="4.999e-05" G="0.0120476" T="0.985853"/>
      <pos A="0.945861" C="0.00404919" G="0.0140472" T="0.0360428"/>
      <pos A="0.857878" C="0.0160468" G="0.090032" T="0.0360428"/>
      <pos A="0.214007" C="0.154019" G="0.553939" T="0.0780344"/>
      <pos A="0.35198" C="0.188012" G="0.345981" T="0.114027"/>
    </motif>
    <motif db="0" id="GATA2_HUMAN.H11MO.0.A" length="19" nsites="500" evalue="1.0e+000"
        url="http://hocomoco.autosome.ru/motif/GATA2_HUMAN.H11MO.0.A">
      <pos A="0.132024" C="0.45196" G="0.226005" T="0.190012"/>
      <pos A="0.124025" C="0.104029" G="0.158018" T="0.613927"/>
      <pos A="0.080034" C="0.05004" G="0.65192" T="0.218006"/>
      <pos A="0.132024" C="0.222006" G="0.413967" T="0.232004"/>
      <pos A="0.271996" C="0.156019" G="0.289992" T="0.281994"/>
      <pos A="0.303989" C="0.158018" G="0.305989" T="0.232004"/>
      <pos A="0.248" C="0.19801" G="0.367976" T="0.186013"/>
      <pos A="0.269996" C="0.196011" G="0.275995" T="0.257998"/>
      <pos A="0.222006" C="0.224005" G="0.267996" T="0.285993"/>
      <pos A="0.325985" C="0.114027" G="0.343981" T="0.216007"/>
      <pos A="0.192012" C="0.337982" G="0.371976" T="0.0980304"/>
      <pos A="0.773895" C="0.00404919" G="0.00804839" T="0.214007"/>
      <pos A="4.999e-05" C="4.999e-05" G="0.995851" T="0.00404919"/>
      <pos A="0.985853" C="4.999e-05" G="0.00804839" T="0.00604879"/>
      <pos A="0.00604879" C="0.00204959" G="0.0160468" T="0.975855"/>
      <pos A="0.965857" C="0.00604879" G="4.999e-05" T="0.0280444"/>
      <pos A="0.843881" C="0.010048" G="0.114027" T="0.0320436"/>
      <pos A="0.140022" C="0.168016" G="0.627924" T="0.0640372"/>
      <pos A="0.343981" C="0.192012" G="0.389972" T="0.0740352"/>
    </motif>
    <motif db="0" id="GATA5_HUMAN.H11MO.0.D" length="17" nsites="13" evalue="1.0e+000"
        url="http://hocomoco.autosome.ru/motif/GATA5_HUMAN.H11MO.0.D">
      <pos A="0.309884" C="0.0789023" G="0.0874572" T="0.523756"/>
      <pos A="0.395433" C="0.292774" G="0.23289" T="0.0789023"/>
      <pos A="0.703409" C="0.138787" G="0.0789023" T="0.0789023"/>
      <pos A="0.301329" C="0.164451" G="0.318439" T="0.21578"/>
      <pos A="0.523756" C="0.0019084" G="0.164451" T="0.309884"/>
      <pos A="0.0019084" C="0.0019084" G="0.994275" T="0.0019084"/>
      <pos A="0.994275" C="0.0019084" G="0.0019084" T="0.0019084"/>
      <pos A="0.0019084" C="0.0019084" G="0.0019084" T="0.994275"/>
      <pos A="0.686299" C="0.0019084" G="0.0019084" T="0.309884"/>
      <pos A="0.686299" C="0.0019084" G="0.147341" T="0.164451"/>
      <pos A="0.0789023" C="0.455317" G="0.224335" T="0.241445"/>
      <pos A="0.155896" C="0.21578" G="0.155896" T="0.472427"/>
      <pos A="0.155896" C="0.292774" G="0.147341" T="0.403988"/>
      <pos A="0.438207" C="0.0789023" G="0.309884" T="0.173006"/>
      <pos A="0.386878" C="0.0019084" G="0.532311" T="0.0789023"/>
      <pos A="0.395433" C="0.309884" G="0.0789023" T="0.21578"/>
      <pos A="0.194393" C="0.117399" G="0.271387" T="0.41682"/>
    </motif>
    <motif db="0" id="HES1_HUMAN.H11MO.0.D" length="13" nsites="28" evalue="1.0e+000"
        url="http://hocomoco.autosome.ru/motif/HES1_HUMAN.H11MO.0.D">
      <pos A="0.314353" C="0.355872" G="0.218861" T="0.110913"/>
      <pos A="0.420225" C="0.474199" G="0.0341044" T="0.0714709"/>
      <pos A="0.0548636" C="0.191874" G="0.698399" T="0.0548636"/>
      <pos A="0.266607" C="0.424377" G="0.237544" T="0.0714709"/>
      <pos A="0.00088968" C="0.997331" G="0.00088968" T="0.00088968"/>
      <pos A="0.976572" C="0.00088968" G="0.00088968" T="0.0216489"/>
      <pos A="0.146204" C="0.727461" G="0.125445" T="0.00088968"/>
      <pos A="0.00088968" C="0.104686" G="0.719158" T="0.175267"/>
      <pos A="0.478351" C="0.312278" G="0.117141" T="0.0922301"/>
      <pos A="0.0797746" C="0.00088968" G="0.881079" T="0.0382562"/>
      <pos A="0.34134" C="0.486655" G="0.171115" T="0.00088968"/>
      <pos A="0.183571" C="0.569692" G="0.104686" T="0.142052"/>
      <pos A="0.370403" C="0.416074" G="0.15866" T="0.0548636"/>
    </motif>
    <motif db="0" id="HESX1_HUMAN.H11MO.0.D" length="16" nsites="8" evalue="1.0e+000"
        url="http://hocomoco.autosome.ru/motif/HESX1_HUMAN.H11MO.0.D">
      <pos A="0.436949" C="0.19709" G="0.182981" T="0.182981"/>
      <pos A="0.00308642" C="0.257055" G="0.35582" T="0.384039"/>
      <pos A="0.00308642" C="0.511023" G="0.482804" T="0.00308642"/>
      <pos A="0.130071" C="0.511023" G="0.00308642" T="0.35582"/>
      <pos A="0.00308642" C="0.00308642" G="0.990741" T="0.00308642"/>
      <pos A="0.14418" C="0.00308642" G="0.722663" T="0.130071"/>
      <pos A="0.130071" C="0.863757" G="0.00308642" T="0.00308642"/>
      <pos A="0.482804" C="0.130071" G="0.00308642" T="0.384039"/>
      <pos A="0.398148" C="0.595679" G="0.00308642" T="0.00308642"/>
      <pos A="0.271164" C="0.130071" G="0.468695" T="0.130071"/>
      <pos A="0.00308642" C="0.115961" G="0.00308642" T="0.877866"/>
      <pos A="0.384039" C="0.00308642" G="0.468695" T="0.14418"/>
      <pos A="0.369929" C="0.115961" G="0.511023" T="0.00308642"/>
      <pos A="0.271164" C="0.468695" G="0.130071" T="0.130071"/>
      <pos A="0.369929" C="0.384039" G="0.115961" T="0.130071"/>
      <pos A="0.0348325" C="0.161817" G="0.147707" T="0.655644"/>
    </motif>
    <motif db="0" id="HEY2_HUMAN.H11MO.0.D" length="17" nsites="8" evalue="1.0e+000"
        url="http://hocomoco.autosome.ru/motif/HEY2_HUMAN.H11MO.0.D">
      <pos A="0.00308642" C="0.00308642" G="0.871025" T="0.122802"/>
      <pos A="0.00308642" C="0.242518" G="0.496914" T="0.257482"/>
      <pos A="0.00308642" C="0.257482" G="0.377198" T="0.362233"/>
      <pos A="0.00308642" C="0.257482" G="0.616629" T="0.122802"/>
      <pos A="0.137767" C="0.00308642" G="0.856061" T="0.00308642"/>
      <pos A="0.00308642" C="0.856061" G="0.00308642" T="0.137767"/>
      <pos A="0.496914" C="0.00308642" G="0.122802" T="0.377198"/>
      <pos A="0.00308642" C="0.871025" G="0.122802" T="0.00308642"/>
      <pos A="0.00308642" C="0.122802" G="0.871025" T="0.00308642"/>
      <pos A="0.00308642" C="0.122802" G="0.00308642" T="0.871025"/>
      <pos A="0.00308642" C="0.00308642" G="0.990741" T="0.00308642"/>
      <pos A="0.122802" C="0.242518" G="0.631594" T="0.00308642"/>
      <pos A="0.122802" C="0.736345" G="0.137767" T="0.00308642"/>
      <pos A="0.362233" C="0.257482" G="0.122802" T="0.257482"/>
      <pos A="0.00308642" C="0.257482" G="0.122802" T="0.616629"/>
      <pos A="0.00308642" C="0.257482" G="0.362233" T="0.377198"/>
      <pos A="0.365975" C="0.261223" G="0.246259" T="0.126543"/>
    </motif>
    <motif db="0" id="HME2_HUMAN.H11MO.0.D" length="11" nsites="9518" evalue="1.0e+000"
        url="http://hocomoco.autosome.ru/motif/HME2_HUMAN.H11MO.0.D">
      <pos A="0.244325" C="0.209856" G="0.327616" T="0.218203"/>
      <pos A="0.222948" C="0.212323" G="0.360715" T="0.204014"/>
      <pos A="0.149905" C="0.152816" G="0.187179" T="0.5101"/>
      <pos A="0.52314" C="0.0291164" G="0.304896" T="0.142848"/>
      <pos A="0.626911" C="0.056187" G="0.316789" T="0.000113385"/>
      <pos A="0.000129208" C="0.000129208" G="0.0238613" T="0.97588"/>
      <pos A="0.000113385" C="0.000113385" G="0.306856" T="0.692917"/>
      <pos A="0.590944" C="0.0533394" G="0.214088" T="0.141628"/>
      <pos A="0.261311" C="0.141312" G="0.469406" T="0.127972"/>
      <pos A="0.161324" C="0.286372" G="0.320998" T="0.231306"/>
      <pos A="0.177369" C="0.218461" G="0.383176" T="0.220994"/>
    </motif>
    <motif db="0" id="HMX2_HUMAN.H11MO.0.D" length="11" nsites="1221" evalue="1.0e+000"
        url="http://hocomoco.autosome.ru/motif/HMX2_HUMAN.H11MO.0.D">
      <pos A="0.257575" C="0.160941" G="0.23055" T="0.350934"/>
      <pos A="0.107096" C="0.0718819" G="0.0424003" T="0.778622"/>
      <pos A="0.0806854" C="0.0258169" G="0.0184465" T="0.875051"/>
      <pos A="0.854987" C="0.00165834" G="0.080276" T="0.0630784"/>
      <pos A="0.995025" C="2.04733e-05" G="0.00411514" T="0.000839407"/>
      <pos A="0.10812" C="0.0213128" G="0.309577" T="0.56099"/>
      <pos A="0.00493408" C="0.172815" G="0.00657194" T="0.815678"/>
      <pos A="0.0315494" C="0.0127139" G="0.932377" T="0.0233601"/>
      <pos A="0.17732" C="0.213353" G="0.35339" T="0.255937"/>
      <pos A="0.131255" C="0.183666" G="0.136987" T="0.548092"/>
      <pos A="0.200045" C="0.184485" G="0.155004" T="0.460466"/>
    </motif>
    <motif db="0" id="HMX3_HUMAN.H11MO.0.D" length="11" nsites="38638" evalue="1.0e+000"
        url="http://hocomoco.autosome.ru/motif/HMX3_HUMAN.H11MO.0.D">
      <pos A="0.227199" C="0.287554" G="0.213844" T="0.271404"/>
      <pos A="0.224061" C="0.218315" G="0.331882" T="0.225743"/>
      <pos A="0.0702034" C="0.0899507" G="0.0691681" T="0.770678"/>
      <pos A="0.0198774" C="0.0150117" G="0.0137694" T="0.951341"/>
      <pos A="0.958258" C="0.000576504" G="0.0376901" T="0.0034752"/>
      <pos A="0.993191" C="0.000595914" G="0.0055651" T="0.000647677"/>
      <pos A="0.0021229" C="0.000880607" G="0.244448" T="0.752548"/>
      <pos A="0.00254347" C="0.0736909" G="0.00818557" T="0.91558"/>
      <pos A="0.00333932" C="0.0019935" G="0.992078" T="0.00258877"/>
      <pos A="0.172272" C="0.387086" G="0.262675" T="0.177966"/>
      <pos A="0.131244" C="0.228972" G="0.115224" T="0.524561"/>
    </motif>
    <motif db="0" id="HSF2_HUMAN.H11MO.0.A" length="14" nsites="1040" evalue="1.0e+000"
        url="http://hocomoco.autosome.ru/motif/HSF2_HUMAN.H11MO.0.A">
      <pos A="0.341384" C="0.261789" G="0.308828" T="0.0879987"/>
      <pos A="0.0672304" C="0.0841044" G="0.76643" T="0.082235"/>
      <pos A="0.750249" C="0.0685822" G="0.117074" T="0.0640954"/>
      <pos A="0.692726" C="0.0605972" G="0.110659" T="0.136017"/>
      <pos A="0.120993" C="0.230402" G="0.280195" T="0.36841"/>
      <pos A="0.304399" C="0.189927" G="0.415802" T="0.0898721"/>
      <pos A="0.0960618" C="0.0362036" G="0.0787546" T="0.78898"/>
      <pos A="0.0645634" C="0.0485366" G="0.0926637" T="0.794236"/>
      <pos A="0.0443109" C="0.795042" G="0.120612" T="0.0400342"/>
      <pos A="0.0677177" C="0.137609" G="0.161993" T="0.632681"/>
      <pos A="0.581977" C="0.177813" G="0.174571" T="0.0656385"/>
      <pos A="0.016886" C="0.119136" G="0.810075" T="0.0539034"/>
      <pos A="0.72526" C="0.0617303" G="0.114401" T="0.0986084"/>
      <pos A="0.550751" C="0.162443" G="0.138533" T="0.148273"/>
    </motif>
    <motif db="0" id="HTF4_HUMAN.H11MO.0.A" length="10" nsites="500" evalue="1.0e+000"
        url="http://hocomoco.autosome.ru/motif/HTF4_HUMAN.H11MO.0.A">
      <pos A="0.295991" C="0.120026" G="0.261998" T="0.321986"/>
      <pos A="0.142022" C="0.339982" G="0.493951" T="0.0240452"/>
      <pos A="0.0220456" C="0.94786" G="0.0220456" T="0.00804839"/>
      <pos A="0.843881" C="0.0140472" G="0.00604879" T="0.136023"/>
      <pos A="0.0140472" C="0.120026" G="0.837882" T="0.0280444"/>
      <pos A="0.0560388" C="0.609928" G="0.317986" T="0.0160468"/>
      <pos A="0.0180464" C="4.999e-05" G="0.010048" T="0.971856"/>
      <pos A="0.00404919" C="0.00804839" G="0.939862" T="0.0480404"/>
      <pos A="0.0980304" C="0.0320436" G="0.317986" T="0.55194"/>
      <pos A="0.0180464" C="0.160018" G="0.673915" T="0.14802"/>
    </motif>
    <motif db="0" id="HXA13_HUMAN.H11MO.0.C" length="11" nsites="17" evalue="1.0e+000"
        url="http://hocomoco.autosome.ru/motif/HXA13_HUMAN.H11MO.0.C">
      <pos A="0.188294" C="0.19515" G="0.50368" T="0.112876"/>
      <pos A="0.344273" C="0.063168" G="0.371698" T="0.220861"/>
      <pos A="0.00146199" C="0.00146199" G="0.193436" T="0.80364"/>
      <pos A="0.289423" C="0.00146199" G="0.124874" T="0.584241"/>
      <pos A="0.063168" C="0.00146199" G="0.00146199" T="0.933908"/>
      <pos A="0.261998" C="0.00146199" G="0.00146199" T="0.735078"/>
      <pos A="0.995614" C="0.00146199" G="0.00146199" T="0.00146199"/>
      <pos A="0.00146199" C="0.172868" G="0.00146199" T="0.824209"/>
      <pos A="0.111162" C="0.063168" G="0.234574" T="0.591097"/>
      <pos A="0.00146199" C="0.063168" G="0.762503" T="0.172868"/>
      <pos A="0.100877" C="0.190008" G="0.6768" T="0.032315"/>
    </motif>
    <motif db="0" id="HXB13_HUMAN.H11MO.0.A" length="10" nsites="500" evalue="1.0e+000"
        url="http://hocomoco.autosome.ru/motif/HXB13_HUMAN.H11MO.0.A">
      <pos A="0.0680364" C="0.108028" G="0.10003" T="0.723905"/>
      <pos A="0.010048" C="0.00604879" G="0.0180464" T="0.965857"/>
      <pos A="4.999e-05" C="0.00404919" G="0.00204959" T="0.993851"/>
      <pos A="0.0140472" C="0.0240452" G="0.0260448" T="0.935863"/>
      <pos A="0.943861" C="0.0220456" G="0.0340432" T="4.999e-05"/>
      <pos A="0.0240452" C="0.10003" G="0.00204959" T="0.873875"/>
      <pos A="0.261998" C="0.010048" G="0.323985" T="0.403969"/>
      <pos A="0.25" C="0.00804839" G="0.655919" T="0.0860328"/>
      <pos A="0.10203" C="0.329984" G="0.49995" T="0.0680364"/>
      <pos A="0.192012" C="0.383973" G="0.168016" T="0.255999"/>
    </motif>
    <motif db="0" id="HXC10_HUMAN.H11MO.0.D" length="19" nsites="8980" evalue="1.0e+000"
        url="http://hocomoco.autosome.ru/motif/HXC10_HUMAN.H11MO.0.D">
      <pos A="0.234693" C="0.162725" G="0.18171" T="0.420872"/>
      <pos A="0.310597" C="0.114299" G="0.119065" T="0.456039"/>
      <pos A="0.42012" C="0.0660397" G="0.0691729" T="0.444668"/>
      <pos A="0.39671" C="0.0458541" G="0.0488348" T="0.508602"/>
      <pos A="0.42914" C="0.0408564" G="0.0917172" T="0.438286"/>
      <pos A="0.471936" C="0.0571737" G="0.16006" T="0.310831"/>
      <pos A="0.410822" C="0.163883" G="0.195754" T="0.229541"/>
      <pos A="0.295694" C="0.187922" G="0.216997" T="0.299386"/>
      <pos A="0.253352" C="0.193965" G="0.216088" T="0.336594"/>
      <pos A="0.247208" C="0.139666" G="0.201695" T="0.41143"/>
      <pos A="0.0931916" C="0.102039" G="0.124499" T="0.68027"/>
      <pos A="0.0225628" C="0.0133644" G="0.0946819" T="0.869391"/>
      <pos A="0.000594755" C="0.0131897" G="0.00844149" T="0.977774"/>
      <pos A="0.370085" C="0.0164393" G="0.0142794" T="0.599196"/>
      <pos A="0.987531" C="0.00460824" G="0.00778436" T="7.62601e-05"/>
      <pos A="0.0400997" C="0.17204" G="0.0546661" T="0.733195"/>
      <pos A="0.115705" C="0.0918097" G="0.393457" T="0.399029"/>
      <pos A="0.471773" C="0.0897992" G="0.317194" T="0.121235"/>
      <pos A="0.167595" C="0.426743" G="0.202757" T="0.202905"/>
    </motif>
    <motif db="0" id="IRF3_HUMAN.H11MO.0.B" length="20" nsites="500" evalue="1.0e+000"
        url="http://hocomoco.autosome.ru/motif/IRF3_HUMAN.H11MO.0.B">
      <pos A="0.29999" C="0.0780344" G="0.513947" T="0.108028"/>
      <pos A="0.603929" C="0.0440412" G="0.29999" T="0.0520396"/>
      <pos A="0.677914" C="0.0660368" G="0.214007" T="0.0420416"/>
      <pos A="0.719906" C="0.0740352" G="0.110028" T="0.0960308"/>
      <pos A="0.305989" C="0.108028" G="0.455959" T="0.130024"/>
      <pos A="0.224005" C="0.0540392" G="0.557938" T="0.164017"/>
      <pos A="0.20201" C="0.0540392" G="0.731904" T="0.0120476"/>
      <pos A="0.819886" C="0.0180464" G="0.14802" T="0.0140472"/>
      <pos A="0.815887" C="0.0360428" G="0.126025" T="0.0220456"/>
      <pos A="0.89987" C="0.0160468" G="0.030044" T="0.0540392"/>
      <pos A="0.224005" C="0.261998" G="0.445961" T="0.0680364"/>
      <pos A="0.291992" C="0.0880324" G="0.40197" T="0.218006"/>
      <pos A="0.20001" C="0.00604879" G="0.783893" T="0.010048"/>
      <pos A="0.673915" C="0.0240452" G="0.289992" T="0.0120476"/>
      <pos A="0.879874" C="0.0360428" G="0.0720356" T="0.0120476"/>
      <pos A="0.941862" C="0.00404919" G="0.040042" T="0.0140472"/>
      <pos A="0.0960308" C="0.313987" G="0.54794" T="0.0420416"/>
      <pos A="0.265997" C="0.142022" G="0.273995" T="0.317986"/>
      <pos A="0.228004" C="0.122026" G="0.585933" T="0.0640372"/>
      <pos A="0.681914" C="0.070036" G="0.178014" T="0.070036"/>
    </motif>
    <motif db="0" id="IRF8_HUMAN.H11MO.0.B" length="20" nsites="500" evalue="1.0e+000"
        url="http://hocomoco.autosome.ru/motif/IRF8_HUMAN.H11MO.0.B">
      <pos A="0.359978" C="0.174015" G="0.309988" T="0.156019"/>
      <pos A="0.487952" C="0.0940312" G="0.208008" T="0.210008"/>
      <pos A="0.567936" C="0.10203" G="0.138022" T="0.192012"/>
      <pos A="0.543941" C="0.0560388" G="0.154019" T="0.246001"/>
      <pos A="0.317986" C="0.136023" G="0.477954" T="0.0680364"/>
      <pos A="0.483953" C="0.136023" G="0.34798" T="0.0320436"/>
      <pos A="0.206009" C="0.00204959" G="0.787892" T="0.00404919"/>
      <pos A="0.138022" C="0.00204959" G="0.857878" T="0.00204959"/>
      <pos A="0.991852" C="0.00604879" G="0.00204959" T="4.999e-05"/>
      <pos A="0.961858" C="0.0160468" G="0.00604879" T="0.0160468"/>
      <pos A="0.138022" C="0.317986" G="0.521946" T="0.0220456"/>
      <pos A="0.0720356" C="0.0660368" G="4.999e-05" T="0.861878"/>
      <pos A="0.0180464" C="0.00604879" G="0.965857" T="0.010048"/>
      <pos A="0.867876" C="0.00804839" G="0.106029" T="0.0180464"/>
      <pos A="0.84788" C="0.0160468" G="0.122026" T="0.0140472"/>
      <pos A="0.94786" C="0.0160468" G="0.0140472" T="0.0220456"/>
      <pos A="0.106029" C="0.413967" G="0.465957" T="0.0140472"/>
      <pos A="0.132024" C="0.246001" G="0.0580384" T="0.563937"/>
      <pos A="0.345981" C="0.15202" G="0.323985" T="0.178014"/>
      <pos A="0.379974" C="0.170016" G="0.29999" T="0.15002"/>
    </motif>
    <motif db="0" id="IRX2_HUMAN.H11MO.0.D" length="19" nsites="19306" evalue="1.0e+000"
        url="http://hocomoco.autosome.ru/motif/IRX2_HUMAN.H11MO.0.D">
      <pos A="0.409626" C="0.178973" G="0.237918" T="0.173483"/>
      <pos A="0.174687" C="0.429166" G="0.204574" T="0.191573"/>
      <pos A="0.42229" C="0.128186" G="0.222353" T="0.22717"/>
      <pos A="0.151534" C="0.156403" G="0.305009" T="0.387055"/>
      <pos A="0.129986" C="0.0788106" G="0.640757" T="0.150446"/>
      <pos A="0.177652" C="0.100734" G="0.434514" T="0.2871"/>
      <pos A="0.139271" C="0.212615" G="0.361377" T="0.286737"/>
      <pos A="0.285908" C="0.049092" G="0.24763" T="0.417369"/>
      <pos A="0.0808307" C="0.039393" G="0.447658" T="0.432119"/>
      <pos A="0.138869" C="0.0292667" G="0.636691" T="0.195173"/>
      <pos A="0.224619" C="0.0283084" G="0.386485" T="0.360587"/>
      <pos A="0.0672857" C="0.729926" G="0.0462561" T="0.156532"/>
      <pos A="0.493084" C="0.00127032" G="0.45838" T="0.0472661"/>
      <pos A="0.00132212" C="0.00588027" G="0.333393" T="0.659404"/>
      <pos A="0.00119263" C="0.00103724" G="0.996992" T="0.000778251"/>
      <pos A="0.0509308" C="0.0562659" G="0.129714" T="0.763089"/>
      <pos A="0.336605" C="0.0830579" G="0.232026" T="0.348311"/>
      <pos A="0.241065" C="0.215788" G="0.397389" T="0.145758"/>
      <pos A="0.189799" C="0.137432" G="0.414184" T="0.258585"/>
    </motif>
    <motif db="0" id="JDP2_HUMAN.H11MO.0.D" length="12" nsites="3035" evalue="1.0e+000"
        url="http://hocomoco.autosome.ru/motif/JDP2_HUMAN.H11MO.0.D">
      <pos A="0.13208" C="0.253802" G="0.226251" T="0.387867"/>
      <pos A="0.147153" C="0.117815" G="0.64998" T="0.0850521"/>
      <pos A="0.84141" C="0.0233284" G="0.120653" T="0.0146084"/>
      <pos A="0.00183889" C="0.000551231" G="0.00080349" T="0.996806"/>
      <pos A="0.00163759" C="0.000602186" G="0.987716" T="0.0100441"/>
      <pos A="0.998661" C="0.000539121" G="0.000539121" T="0.000260496"/>
      <pos A="0.00109208" C="0.969009" G="0.00215814" T="0.027741"/>
      <pos A="0.00824158" C="0.000489239" G="0.990023" T="0.00124602"/>
      <pos A="0.00394284" C="0.00593455" G="0.00494758" T="0.985175"/>
      <pos A="0.157383" C="0.809049" G="0.0187155" T="0.0148525"/>
      <pos A="0.949353" C="0.0158644" G="0.0176566" T="0.0171257"/>
      <pos A="0.0448518" C="0.38098" G="0.118534" T="0.455634"/>
    </motif>
    <motif db="0" id="KLF15_HUMAN.H11MO.0.A" length="19" nsites="479" evalue="1.0e+000"
        url="http://hocomoco.autosome.ru/motif/KLF15_HUMAN.H11MO.0.A">
      <pos A="0.311052" C="0.0355354" G="0.542736" T="0.110676"/>
      <pos A="0.258871" C="0.0125757" G="0.695105" T="0.0334481"/>
      <pos A="5.21812e-05" C="0.00213943" G="0.997756" T="5.21812e-05"/>
      <pos A="0.0167502" C="0.00631392" G="0.974796" T="0.00213943"/>
      <pos A="0.536475" C="0.354884" G="5.21812e-05" T="0.108589"/>
      <pos A="0.0689313" C="0.00631392" G="0.918441" T="0.00631392"/>
      <pos A="0.0125757" C="0.0146629" G="0.885045" T="0.0877166"/>
      <pos A="0.492642" C="0.0313609" G="0.423763" T="0.0522334"/>
      <pos A="0.116938" C="0.00631392" G="0.868347" T="0.00840117"/>
      <pos A="0.313139" C="0.344448" G="0.298528" T="0.0438844"/>
      <pos A="0.344448" C="0.16077" G="0.286005" T="0.208777"/>
      <pos A="0.233824" C="0.0438844" G="0.582394" T="0.139898"/>
      <pos A="0.150334" C="0.0209247" G="0.797381" T="0.0313609"/>
      <pos A="0.185817" C="0.0313609" G="0.770246" T="0.0125757"/>
      <pos A="0.256784" C="0.133636" G="0.576132" T="0.0334481"/>
      <pos A="0.177468" C="0.104415" G="0.665884" T="0.0522334"/>
      <pos A="0.277656" C="0.129461" G="0.446723" T="0.146159"/>
      <pos A="0.0877166" C="0.0939783" G="0.743112" T="0.0751931"/>
      <pos A="0.18373" C="0.0167502" G="0.730589" T="0.0689313"/>
    </motif>
    <motif db="0" id="KLF16_HUMAN.H11MO.0.D" length="19" nsites="650" evalue="1.0e+000"
        url="http://hocomoco.autosome.ru/motif/KLF16_HUMAN.H11MO.0.D">
      <pos A="0.193086" C="0.162321" G="0.449969" T="0.194624"/>
      <pos A="0.0977157" C="0.120789" G="0.529957" T="0.251538"/>
      <pos A="0.0611829" C="0.0334948" G="0.859522" T="0.0458006"/>
      <pos A="0.00811414" C="0.0219582" G="0.949508" T="0.0204199"/>
      <pos A="0.034264" C="0.00811414" G="0.920281" T="0.0373404"/>
      <pos A="0.127711" C="0.484579" G="0.0123443" T="0.375365"/>
      <pos A="0.0458006" C="0.0134979" G="0.891824" T="0.0488771"/>
      <pos A="0.0392632" C="0.0300338" G="0.565336" T="0.365367"/>
      <pos A="0.0665667" C="0.00503769" G="0.872597" T="0.0557991"/>
      <pos A="0.155399" C="0.0492617" G="0.524573" T="0.270766"/>
      <pos A="0.140017" C="0.26769" G="0.358445" T="0.233849"/>
      <pos A="0.18924" C="0.0877173" G="0.592255" T="0.130788"/>
      <pos A="0.0738733" C="0.0323412" G="0.809145" T="0.0846408"/>
      <pos A="0.0615675" C="0.0646439" G="0.78761" T="0.086179"/>
      <pos A="0.0769497" C="0.0692586" G="0.676857" T="0.176934"/>
      <pos A="0.0719505" C="0.108868" G="0.698008" T="0.121174"/>
      <pos A="0.058491" C="0.126173" G="0.710698" T="0.104638"/>
      <pos A="0.0415705" C="0.104638" G="0.713775" T="0.140017"/>
      <pos A="0.1031" C="0.14617" G="0.523035" T="0.227696"/>
    </motif>
    <motif db="0" id="KLF3_HUMAN.H11MO.0.B" length="19" nsites="498" evalue="1.0e+000"
        url="http://hocomoco.autosome.ru/motif/KLF3_HUMAN.H11MO.0.B">
      <pos A="0.212859" C="0.188767" G="0.471843" T="0.126531"/>
      <pos A="0.226912" C="0.222897" G="0.461805" T="0.0883859"/>
      <pos A="0.259034" C="0.204828" G="0.42366" T="0.112477"/>
      <pos A="0.244981" C="0.18676" G="0.495935" T="0.0723248"/>
      <pos A="0.327294" C="0.246989" G="0.315248" T="0.11047"/>
      <pos A="0.345362" C="0.044218" G="0.359416" T="0.251004"/>
      <pos A="0.0341799" C="5.01907e-05" G="0.96572" T="5.01907e-05"/>
      <pos A="0.00607308" C="5.01907e-05" G="0.991819" T="0.00205782"/>
      <pos A="0.00406545" C="0.00808071" G="0.985796" T="0.00205782"/>
      <pos A="0.0863782" C="0.642491" G="5.01907e-05" T="0.27108"/>
      <pos A="0.00808071" C="0.00607308" G="0.981781" T="0.00406545"/>
      <pos A="0.00406545" C="0.0261494" G="0.724804" T="0.244981"/>
      <pos A="0.184752" C="0.0181189" G="0.754919" T="0.0422104"/>
      <pos A="0.0763401" C="0.0100883" G="0.843254" T="0.0703172"/>
      <pos A="0.0843706" C="0.6184" G="0.148615" T="0.148615"/>
      <pos A="0.182744" C="0.3815" G="0.162668" T="0.273088"/>
      <pos A="0.130546" C="0.204828" G="0.495935" T="0.168691"/>
      <pos A="0.0924011" C="0.242973" G="0.530064" T="0.134561"/>
      <pos A="0.160661" C="0.218882" G="0.481881" T="0.138577"/>
    </motif>
    <motif db="0" id="KLF5_HUMAN.H11MO.0.A" length="14" nsites="500" evalue="1.0e+000"
        url="http://hocomoco.autosome.ru/motif/KLF5_HUMAN.H11MO.0.A">
      <pos A="0.421966" C="0.0340432" G="0.204009" T="0.339982"/>
      <pos A="0.0460408" C="0.00404919" G="0.943861" T="0.00604879"/>
      <pos A="0.00804839" C="0.00804839" G="0.967856" T="0.0160468"/>
      <pos A="0.0240452" C="0.0360428" G="0.929864" T="0.010048"/>
      <pos A="0.178014" C="0.184013" G="0.00804839" T="0.629924"/>
      <pos A="0.0460408" C="0.00204959" G="0.941862" T="0.010048"/>
      <pos A="0.040042" C="0.010048" G="0.543941" T="0.405969"/>
      <pos A="0.0160468" C="4.999e-05" G="0.963857" T="0.020046"/>
      <pos A="0.05004" C="0.030044" G="0.829884" T="0.090032"/>
      <pos A="0.106029" C="0.633923" G="0.110028" T="0.15002"/>
      <pos A="0.248" C="0.182014" G="0.192012" T="0.377974"/>
      <pos A="0.104029" C="0.136023" G="0.605929" T="0.154019"/>
      <pos A="0.154019" C="0.124025" G="0.50195" T="0.220006"/>
      <pos A="0.14802" C="0.210008" G="0.493951" T="0.14802"/>
    </motif>
    <motif db="0" id="KLF6_HUMAN.H11MO.0.A" length="19" nsites="496" evalue="1.0e+000"
        url="http://hocomoco.autosome.ru/motif/KLF6_HUMAN.H11MO.0.A">
      <pos A="0.155261" C="0.185497" G="0.510028" T="0.149214"/>
      <pos A="0.22178" C="0.247984" G="0.479792" T="0.0504435"/>
      <pos A="0.445525" C="0.189528" G="0.280236" T="0.0847107"/>
      <pos A="0.459635" C="0.0181919" G="0.368928" T="0.153245"/>
      <pos A="0.0484277" C="0.00609756" G="0.814402" T="0.131072"/>
      <pos A="0.0242391" C="5.03931e-05" G="0.955503" T="0.0202076"/>
      <pos A="0.0443963" C="0.0524592" G="0.891" T="0.0121447"/>
      <pos A="0.260079" C="0.457619" G="5.03931e-05" T="0.282252"/>
      <pos A="0.116962" C="0.00609756" G="0.854717" T="0.0222233"/>
      <pos A="0.0282705" C="0.0222233" G="0.689428" T="0.260079"/>
      <pos A="0.209686" C="0.0645535" G="0.68338" T="0.0423806"/>
      <pos A="0.0867265" C="0.0302862" G="0.836575" T="0.046412"/>
      <pos A="0.229843" C="0.453588" G="0.20767" T="0.108899"/>
      <pos A="0.294346" C="0.318535" G="0.13712" T="0.25"/>
      <pos A="0.0625378" C="0.157277" G="0.522123" T="0.258063"/>
      <pos A="0.147198" C="0.127041" G="0.608799" T="0.116962"/>
      <pos A="0.161308" C="0.171387" G="0.602751" T="0.0645535"/>
      <pos A="0.34877" C="0.110915" G="0.433431" T="0.106884"/>
      <pos A="0.258063" C="0.233874" G="0.455604" T="0.0524592"/>
    </motif>
    <motif db="0" id="LEF1_HUMAN.H11MO.0.A" length="14" nsites="456" evalue="1.0e+000"
        url="http://hocomoco.autosome.ru/motif/LEF1_HUMAN.H11MO.0.A">
      <pos A="0.0767924" C="0.260963" G="0.274118" T="0.388128"/>
      <pos A="0.0329423" C="0.63588" G="0.184225" T="0.146952"/>
      <pos A="0.0175948" C="0.708233" G="0.0132098" T="0.260963"/>
      <pos A="0.122835" C="0.0460973" G="0.0197873" T="0.81128"/>
      <pos A="0.00224731" C="0.138182" G="0.0351348" T="0.824435"/>
      <pos A="0.00224731" C="0.0132098" G="0.0329423" T="0.951601"/>
      <pos A="0.0439048" C="0.4254" G="0.519678" T="0.0110173"/>
      <pos A="0.456095" C="0.138182" G="0.0154023" T="0.39032"/>
      <pos A="0.278503" C="0.166685" G="0.157915" T="0.396898"/>
      <pos A="0.28508" C="0.190802" G="0.201765" T="0.322353"/>
      <pos A="0.0417123" C="0.129412" G="0.149145" T="0.67973"/>
      <pos A="0.0395198" C="0.31139" G="0.383743" T="0.265348"/>
      <pos A="0.116257" C="0.46048" G="0.0899474" T="0.333315"/>
      <pos A="0.313583" C="0.221497" G="0.103102" T="0.361818"/>
    </motif>
    <motif db="0" id="LHX2_HUMAN.H11MO.0.A" length="12" nsites="430" evalue="1.0e+000"
        url="http://hocomoco.autosome.ru/motif/LHX2_HUMAN.H11MO.0.A">
      <pos A="0.132585" C="0.176761" G="0.237212" T="0.453441"/>
      <pos A="0.0930598" C="0.262788" G="0.318589" T="0.325564"/>
      <pos A="0.11166" C="0.432516" G="0.0163334" T="0.439491"/>
      <pos A="0.0279586" C="0.0116833" G="5.8126e-05" T="0.9603"/>
      <pos A="0.774297" C="0.176761" G="0.0395838" T="0.00935829"/>
      <pos A="0.957975" C="0.0279586" G="0.00238317" T="0.0116833"/>
      <pos A="5.8126e-05" C="0.0209835" G="0.0209835" T="0.957975"/>
      <pos A="0.00935829" C="0.0140084" G="0.237212" T="0.739421"/>
      <pos A="0.578993" C="0.00703325" G="0.353464" T="0.0605092"/>
      <pos A="0.172111" C="0.225587" G="0.492967" T="0.109335"/>
      <pos A="0.176761" C="0.241862" G="0.12561" T="0.455766"/>
      <pos A="0.0884097" C="0.213962" G="0.241862" T="0.455766"/>
    </motif>
    <motif db="0" id="LYL1_HUMAN.H11MO.0.A" length="14" nsites="453" evalue="1.0e+000"
        url="http://hocomoco.autosome.ru/motif/LYL1_HUMAN.H11MO.0.A">
      <pos A="0.205308" C="0.441459" G="0.203101" T="0.150132"/>
      <pos A="0.145718" C="0.695266" G="0.0265394" T="0.132476"/>
      <pos A="0.64009" C="0.0508166" G="0.0464026" T="0.26269"/>
      <pos A="0.0574377" C="0.125855" G="0.490013" T="0.326694"/>
      <pos A="0.130269" C="0.730578" G="0.0441955" T="0.094957"/>
      <pos A="0.105992" C="5.51755e-05" G="0.00667623" T="0.887277"/>
      <pos A="0.00226219" C="0.176617" G="0.810031" T="0.0110903"/>
      <pos A="0.00667623" C="0.298003" G="0.181031" T="0.51429"/>
      <pos A="0.0618517" C="0.207515" G="0.220757" T="0.509876"/>
      <pos A="0.207515" C="0.220757" G="0.130269" T="0.441459"/>
      <pos A="0.0441955" C="0.512083" G="0.119234" T="0.324487"/>
      <pos A="0.094957" C="0.580501" G="0.110406" T="0.214136"/>
      <pos A="0.141304" C="0.187652" G="0.181031" T="0.490013"/>
      <pos A="0.119234" C="0.273725" G="0.379662" T="0.227378"/>
    </motif>
    <motif db="0" id="MAFA_HUMAN.H11MO.0.D" length="21" nsites="27" evalue="1.0e+000"
        url="http://hocomoco.autosome.ru/motif/MAFA_HUMAN.H11MO.0.D">
      <pos A="0.101003" C="0.35739" G="0.368635" T="0.172972"/>
      <pos A="0.104377" C="0.000922509" G="0.279799" T="0.614901"/>
      <pos A="0.0324086" C="0.0324086" G="0.774581" T="0.160602"/>
      <pos A="0.000922509" C="0.981489" G="0.0166656" T="0.000922509"/>
      <pos A="0.0931318" C="0.000922509" G="0.000922509" T="0.905023"/>
      <pos A="0.000922509" C="0.0998788" G="0.898276" T="0.000922509"/>
      <pos A="0.713858" C="0.104377" G="0.0166656" T="0.1651"/>
      <pos A="0.149357" C="0.592411" G="0.138112" T="0.12012"/>
      <pos A="0.000922509" C="0.381005" G="0.363013" T="0.25506"/>
      <pos A="0.324779" C="0.457471" G="0.0369066" T="0.180843"/>
      <pos A="0.167349" C="0.376507" G="0.117871" T="0.338274"/>
      <pos A="0.0369066" C="0.153855" G="0.668877" T="0.140361"/>
      <pos A="0.0818868" C="0.614901" G="0.0683927" T="0.234819"/>
      <pos A="0.66213" C="0.0841358" G="0.0818868" T="0.171847"/>
      <pos A="0.246064" C="0.144859" G="0.506949" T="0.102128"/>
      <pos A="0.0841358" C="0.538435" G="0.0683927" T="0.309036"/>
      <pos A="0.252811" C="0.396748" G="0.000922509" T="0.349519"/>
      <pos A="0.149357" C="0.133614" G="0.104377" T="0.612652"/>
      <pos A="0.0841358" C="0.342772" G="0.0818868" T="0.491206"/>
      <pos A="0.113373" C="0.648636" G="0.0886338" T="0.149357"/>
      <pos A="0.250562" C="0.318032" G="0.32253" T="0.108875"/>
    </motif>
    <motif db="0" id="MAF_HUMAN.H11MO.0.A" length="19" nsites="500" evalue="1.0e+000"
        url="http://hocomoco.autosome.ru/motif/MAF_HUMAN.H11MO.0.A">
      <pos A="0.305989" C="0.236003" G="0.333983" T="0.124025"/>
      <pos A="0.469956" C="0.142022" G="0.20201" T="0.186013"/>
      <pos A="0.587932" C="0.0840332" G="0.0780344" T="0.25"/>
      <pos A="0.391972" C="0.0880324" G="0.118026" T="0.40197"/>
      <pos A="0.154019" C="0.311988" G="0.269996" T="0.263997"/>
      <pos A="0.110028" C="0.040042" G="0.0260448" T="0.823885"/>
      <pos A="0.0180464" C="0.0140472" G="0.959858" T="0.00804839"/>
      <pos A="0.124025" C="0.855879" G="0.00604879" T="0.0140472"/>
      <pos A="0.0640372" C="0.00604879" G="0.0120476" T="0.917866"/>
      <pos A="0.0180464" C="0.00604879" G="0.90187" T="0.0740352"/>
      <pos A="0.881874" C="0.0240452" G="0.0680364" T="0.0260448"/>
      <pos A="0.10203" C="0.445961" G="0.327984" T="0.124025"/>
      <pos A="0.238002" C="0.118026" G="0.154019" T="0.489952"/>
      <pos A="0.242002" C="0.411968" G="0.120026" T="0.226005"/>
      <pos A="0.473955" C="0.112028" G="0.154019" T="0.259998"/>
      <pos A="0.194011" C="0.0720356" G="0.575935" T="0.158018"/>
      <pos A="0.160018" C="0.511948" G="0.218006" T="0.110028"/>
      <pos A="0.461958" C="0.236003" G="0.146021" T="0.156019"/>
      <pos A="0.40197" C="0.15202" G="0.234003" T="0.212008"/>
    </motif>
    <motif db="0" id="MAF_HUMAN.H11MO.1.B" length="8" nsites="496" evalue="1.0e+000"
        url="http://hocomoco.autosome.ru/motif/MAF_HUMAN.H11MO.1.B">
      <pos A="0.135104" C="0.0363334" G="0.0484277" T="0.780135"/>
      <pos A="0.00206612" C="0.010129" G="0.981707" T="0.00609756"/>
      <pos A="0.0766479" C="0.860764" G="0.00206612" T="0.0605221"/>
      <pos A="0.00408184" C="0.00408184" G="0.00206612" T="0.98977"/>
      <pos A="0.00408184" C="0.00206612" G="0.963566" T="0.0302862"/>
      <pos A="0.927283" C="0.0383491" G="0.0202076" T="0.0141605"/>
      <pos A="0.0343177" C="0.461651" G="0.324582" T="0.17945"/>
      <pos A="0.22178" C="0.123009" G="0.110915" T="0.544296"/>
    </motif>
    <motif db="0" id="MAZ_HUMAN.H11MO.0.A" length="22" nsites="500" evalue="1.0e+000"
        url="http://hocomoco.autosome.ru/motif/MAZ_HUMAN.H11MO.0.A">
      <pos A="0.216007" C="0.144021" G="0.503949" T="0.136023"/>
      <pos A="0.283993" C="0.0240452" G="0.65192" T="0.040042"/>
      <pos A="0.30199" C="0.0120476" G="0.673915" T="0.0120476"/>
      <pos A="0.0820336" C="0.0180464" G="0.865877" T="0.0340432"/>
      <pos A="0.0520396" C="0.112028" G="0.825885" T="0.010048"/>
      <pos A="0.64792" C="0.0880324" G="0.0260448" T="0.238002"/>
      <pos A="0.0540392" C="0.010048" G="0.905869" T="0.030044"/>
      <pos A="0.114027" C="0.020046" G="0.85188" T="0.0140472"/>
      <pos A="0.265997" C="0.0340432" G="0.665917" T="0.0340432"/>
      <pos A="0.271996" C="0.00804839" G="0.679914" T="0.040042"/>
      <pos A="0.114027" C="0.20201" G="0.655919" T="0.0280444"/>
      <pos A="0.317986" C="0.134023" G="0.331984" T="0.216007"/>
      <pos A="0.174015" C="0.040042" G="0.69791" T="0.0880324"/>
      <pos A="0.333983" C="0.0540392" G="0.553939" T="0.0580384"/>
      <pos A="0.190012" C="0.120026" G="0.64792" T="0.0420416"/>
      <pos A="0.365977" C="0.0780344" G="0.511948" T="0.0440412"/>
      <pos A="0.29999" C="0.0720356" G="0.569936" T="0.0580384"/>
      <pos A="0.329984" C="0.134023" G="0.455959" T="0.080034"/>
      <pos A="0.259998" C="0.0620376" G="0.555939" T="0.122026"/>
      <pos A="0.273995" C="0.204009" G="0.445961" T="0.0760348"/>
      <pos A="0.355979" C="0.106029" G="0.429964" T="0.108028"/>
      <pos A="0.273995" C="0.0980304" G="0.561938" T="0.0660368"/>
    </motif>
    <motif db="0" id="MBD2_HUMAN.H11MO.0.B" length="11" nsites="111" evalue="1.0e+000"
        url="http://hocomoco.autosome.ru/motif/MBD2_HUMAN.H11MO.0.B">
      <pos A="0.151874" C="0.401649" G="0.401649" T="0.0448277"/>
      <pos A="0.0537482" C="0.392729" G="0.464093" T="0.0894304"/>
      <pos A="0.000225023" C="0.25" G="0.74955" T="0.000225023"/>
      <pos A="0.000225023" C="0.000225023" G="0.517616" T="0.481934"/>
      <pos A="0.000225023" C="0.999325" G="0.000225023" T="0.000225023"/>
      <pos A="0.000225023" C="0.999325" G="0.000225023" T="0.000225023"/>
      <pos A="0.000225023" C="0.000225023" G="0.999325" T="0.000225023"/>
      <pos A="0.000225023" C="0.000225023" G="0.999325" T="0.000225023"/>
      <pos A="0.535457" C="0.357046" G="0.107271" T="0.000225023"/>
      <pos A="0.107271" C="0.107271" G="0.58898" T="0.196477"/>
      <pos A="0.321364" C="0.125113" G="0.481934" T="0.0715893"/>
    </motif>
    <motif db="0" id="MECP2_HUMAN.H11MO.0.C" length="7" nsites="119" evalue="1.0e+000"
        url="http://hocomoco.autosome.ru/motif/MECP2_HUMAN.H11MO.0.C">
      <pos A="0.0251942" C="0.591399" G="0.358212" T="0.0251942"/>
      <pos A="0.000209908" C="0.99937" G="0.000209908" T="0.000209908"/>
      <pos A="0.000209908" C="0.99937" G="0.000209908" T="0.000209908"/>
      <pos A="0.000209908" C="0.000209908" G="0.99937" T="0.000209908"/>
      <pos A="0.000209908" C="0.000209908" G="0.99937" T="0.000209908"/>
      <pos A="0.574796" C="0.000209908" G="0.424784" T="0.000209908"/>
      <pos A="0.441546" C="0.000209908" G="0.558034" T="0.000209908"/>
    </motif>
    <motif db="0" id="MLXPL_HUMAN.H11MO.0.D" length="19" nsites="10" evalue="1.0e+000"
        url="http://hocomoco.autosome.ru/motif/MLXPL_HUMAN.H11MO.0.D">
      <pos A="0.0531731" C="0.244036" G="0.649618" T="0.0531731"/>
      <pos A="0.121764" C="0.873285" G="0.00247525" T="0.00247525"/>
      <pos A="0.921001" C="0.00247525" G="0.00247525" T="0.0740487"/>
      <pos A="0.00247525" C="0.3842" G="0.121764" T="0.49156"/>
      <pos A="0.0859776" C="0.121764" G="0.789783" T="0.00247525"/>
      <pos A="0.121764" C="0.00247525" G="0.312627" T="0.563134"/>
      <pos A="0.00247525" C="0.00247525" G="0.992574" T="0.00247525"/>
      <pos A="0.431916" C="0.252982" G="0.312627" T="0.00247525"/>
      <pos A="0.217196" C="0.706281" G="0.00247525" T="0.0740487"/>
      <pos A="0.622778" C="0.300698" G="0.0740487" T="0.00247525"/>
      <pos A="0.419987" C="0.479631" G="0.00247525" T="0.0979065"/>
      <pos A="0.181409" C="0.586992" G="0.00247525" T="0.229124"/>
      <pos A="0.0979065" C="0.3842" G="0.419987" T="0.0979065"/>
      <pos A="0.0859776" C="0.324556" G="0.27684" T="0.312627"/>
      <pos A="0.00247525" C="0.682423" G="0.217196" T="0.0979065"/>
      <pos A="0.0979065" C="0.00247525" G="0.897143" T="0.00247525"/>
      <pos A="0.00247525" C="0.00247525" G="0.00247525" T="0.992574"/>
      <pos A="0.00247525" C="0.121764" G="0.873285" T="0.00247525"/>
      <pos A="0.0531731" C="0.220178" G="0.375253" T="0.351396"/>
    </motif>
    <motif db="0" id="MNX1_HUMAN.H11MO.0.D" length="19" nsites="27" evalue="1.0e+000"
        url="http://hocomoco.autosome.ru/motif/MNX1_HUMAN.H11MO.0.D">
      <pos A="0.305351" C="0.489852" G="0.0839483" T="0.120849"/>
      <pos A="0.111624" C="0.222325" G="0.259225" T="0.406827"/>
      <pos A="0.554428" C="0.0747232" G="0.111624" T="0.259225"/>
      <pos A="0.130074" C="0.166974" G="0.0931734" T="0.609779"/>
      <pos A="0.000922509" C="0.000922509" G="0.0747232" T="0.923432"/>
      <pos A="0.111624" C="0.259225" G="0.0378229" T="0.591328"/>
      <pos A="0.333026" C="0.0747232" G="0.222325" T="0.369926"/>
      <pos A="0.443727" C="0.333026" G="0.000922509" T="0.222325"/>
      <pos A="0.369926" C="0.148524" G="0.148524" T="0.333026"/>
      <pos A="0.222325" C="0.0747232" G="0.111624" T="0.591328"/>
      <pos A="0.369926" C="0.296125" G="0.0747232" T="0.259225"/>
      <pos A="0.591328" C="0.0747232" G="0.000922509" T="0.333026"/>
      <pos A="0.0378229" C="0.849631" G="0.0747232" T="0.0378229"/>
      <pos A="0.0747232" C="0.443727" G="0.0747232" T="0.406827"/>
      <pos A="0.259225" C="0.480627" G="0.000922509" T="0.259225"/>
      <pos A="0.0101476" C="0.305351" G="0.157749" T="0.526753"/>
      <pos A="0.157749" C="0.194649" G="0.157749" T="0.489852"/>
      <pos A="0.351476" C="0.203875" G="0.130074" T="0.314576"/>
      <pos A="0.369926" C="0.185424" G="0.148524" T="0.296125"/>
    </motif>
    <motif db="0" id="MXI1_HUMAN.H11MO.0.A" length="15" nsites="500" evalue="1.0e+000"
        url="http://hocomoco.autosome.ru/motif/MXI1_HUMAN.H11MO.0.A">
      <pos A="0.229116" C="0.302422" G="0.393893" T="0.0745693"/>
      <pos A="0.00426041" C="0.967884" G="0.0258572" T="0.00199819"/>
      <pos A="0.964584" C="0.00170879" G="0.0299196" T="0.00378757"/>
      <pos A="0.022062" C="0.890618" G="0.0661165" T="0.0212036"/>
      <pos A="0.172994" C="0.0657976" G="0.751726" T="0.00948167"/>
      <pos A="0.0666986" C="0.0944282" G="0.0422768" T="0.796596"/>
      <pos A="0.007851" C="4.999e-05" G="0.985773" T="0.00632647"/>
      <pos A="0.0611057" C="0.171933" G="0.594561" T="0.1724"/>
      <pos A="0.119062" C="0.391811" G="0.371152" T="0.117974"/>
      <pos A="0.198314" C="0.239882" G="0.284866" T="0.276938"/>
      <pos A="0.0335558" C="0.232127" G="0.56559" T="0.168727"/>
      <pos A="0.118677" C="0.391928" G="0.320073" T="0.169323"/>
      <pos A="0.139129" C="0.305183" G="0.362948" T="0.19274"/>
      <pos A="0.163426" C="0.217487" G="0.451574" T="0.167513"/>
      <pos A="0.178987" C="0.307097" G="0.413344" T="0.100572"/>
    </motif>
    <motif db="0" id="MYBA_HUMAN.H11MO.0.D" length="15" nsites="500" evalue="1.0e+000"
        url="http://hocomoco.autosome.ru/motif/MYBA_HUMAN.H11MO.0.D">
      <pos A="0.35198" C="0.19801" G="0.331984" T="0.118026"/>
      <pos A="0.0960308" C="0.188012" G="0.585933" T="0.130024"/>
      <pos A="0.15002" C="0.252" G="0.158018" T="0.439962"/>
      <pos A="0.134023" C="0.0340432" G="0.791892" T="0.040042"/>
      <pos A="0.162018" C="0.0160468" G="0.765897" T="0.0560388"/>
      <pos A="0.0120476" C="0.969856" G="0.0140472" T="0.00404919"/>
      <pos A="0.431964" C="0.273995" G="0.283993" T="0.010048"/>
      <pos A="4.999e-05" C="0.00404919" G="0.989852" T="0.00604879"/>
      <pos A="4.999e-05" C="0.0120476" G="0.00404919" T="0.983853"/>
      <pos A="0.00204959" C="0.00204959" G="0.00404919" T="0.991852"/>
      <pos A="0.335983" C="0.0320436" G="0.537942" T="0.0940312"/>
      <pos A="0.184013" C="0.317986" G="0.457958" T="0.040042"/>
      <pos A="0.371976" C="0.224005" G="0.253999" T="0.15002"/>
      <pos A="0.208008" C="0.182014" G="0.521946" T="0.0880324"/>
      <pos A="0.337982" C="0.214007" G="0.329984" T="0.118026"/>
    </motif>
    <motif db="0" id="MYF6_HUMAN.H11MO.0.C" length="7" nsites="7" evalue="1.0e+000"
        url="http://hocomoco.autosome.ru/motif/MYF6_HUMAN.H11MO.0.C">
      <pos A="0.00352113" C="0.989437" G="0.00352113" T="0.00352113"/>
      <pos A="0.989437" C="0.00352113" G="0.00352113" T="0.00352113"/>
      <pos A="0.00352113" C="0.432871" G="0.560086" T="0.00352113"/>
      <pos A="0.00352113" C="0.989437" G="0.00352113" T="0.00352113"/>
      <pos A="0.00352113" C="0.00352113" G="0.00352113" T="0.989437"/>
      <pos A="0.00352113" C="0.00352113" G="0.989437" T="0.00352113"/>
      <pos A="0.0353249" C="0.750909" G="0.0353249" T="0.178442"/>
    </motif>
    <motif db="0" id="MYOD1_HUMAN.H11MO.1.A" length="11" nsites="500" evalue="1.0e+000"
        url="http://hocomoco.autosome.ru/motif/MYOD1_HUMAN.H11MO.1.A">
      <pos A="0.0920316" C="0.507948" G="0.192012" T="0.208008"/>
      <pos A="0.273995" C="0.232004" G="0.15002" T="0.343981"/>
      <pos A="0.0880324" C="0.210008" G="0.585933" T="0.116027"/>
      <pos A="0.00204959" C="0.981854" G="0.0120476" T="0.00404919"/>
      <pos A="0.975855" C="0.00604879" G="0.00204959" T="0.0160468"/>
      <pos A="0.00804839" C="0.136023" G="0.829884" T="0.0260448"/>
      <pos A="0.00804839" C="0.983853" G="0.00604879" T="0.00204959"/>
      <pos A="4.999e-05" C="4.999e-05" G="4.999e-05" T="0.99985"/>
      <pos A="4.999e-05" C="0.010048" G="0.987852" T="0.00204959"/>
      <pos A="0.00204959" C="0.281994" G="0.0120476" T="0.703909"/>
      <pos A="4.999e-05" C="0.495951" G="0.0840332" T="0.419966"/>
    </motif>
    <motif db="0" id="MYOG_HUMAN.H11MO.0.B" length="13" nsites="500" evalue="1.0e+000"
        url="http://hocomoco.autosome.ru/motif/MYOG_HUMAN.H11MO.0.B">
      <pos A="0.0720356" C="0.493951" G="0.206009" T="0.228004"/>
      <pos A="0.303989" C="0.355979" G="0.0980304" T="0.242002"/>
      <pos A="0.216007" C="0.263997" G="0.445961" T="0.0740352"/>
      <pos A="0.00404919" C="0.991852" G="0.00404919" T="4.999e-05"/>
      <pos A="0.983853" C="4.999e-05" G="0.00604879" T="0.010048"/>
      <pos A="0.00404919" C="0.114027" G="0.875875" T="0.00604879"/>
      <pos A="0.010048" C="0.969856" G="0.00804839" T="0.0120476"/>
[truncated: 253,122 more chars]
