# Supplementary material for: DeepEPI: CNN-transformer-based model for extracting TF interactions through predicting enhancer-promoter interactions
Source: Bioinform Adv. 2025 Sep 17;5(1):vbaf221. doi: 10.1093/bioadv/vbaf221 (PMC12478696; doi:10.1093/bioadv/vbaf221)
Supplement: vbaf221_Supplementary_Data [file vbaf221_supplementary_data.zip › Supplementary_file5/GM12878/result_promoter91-GM12878/tomtom.tsv]

Query_ID	Target_ID	Optimal_offset	p-value	E-value	q-value	Overlap	Query_consensus	Target_consensus	Orientation
M0	SRBP2_HUMAN.H11MO.0.B	-13	0.000294331	0.226341	0.449462	13	GGGCTGAGGTACTAAGCAAACCACGAGAAGATCCGAACGG	CCTCACCCCACCC	-
M0	SPZ1_HUMAN.H11MO.0.D	-19	0.000602959	0.463675	0.449462	16	GGGCTGAGGTACTAAGCAAACCACGAGAAGATCCGAACGG	CCCAGGGTAACAGCCG	-
M0	ZN589_HUMAN.H11MO.0.D	-19	0.00106669	0.820287	0.449462	16	GGGCTGAGGTACTAAGCAAACCACGAGAAGATCCGAACGG	CCCACGGTTACTGCCG	+
M1	ZFX_HUMAN.H11MO.1.A	-1	0.000165612	0.127356	0.25327	17	CCTGAGCCCAGGCCGAGGGCCTGCGCAGTGCGCACGCTGT	GGGGGCGGAGGCCGGGG	+
M1	TLX1_HUMAN.H11MO.0.D	-1	0.000507922	0.390592	0.25892	17	CCTGAGCCCAGGCCGAGGGCCTGCGCAGTGCGCACGCTGT	CTGGCAAGTTGCCAAGG	+
M1	RXRA_HUMAN.H11MO.0.A	-10	0.00102739	0.790066	0.367603	20	CCTGAGCCCAGGCCGAGGGCCTGCGCAGTGCGCACGCTGT	GGGGGAGGCAGAGGTCAGAG	+
M1	SP3_HUMAN.H11MO.0.B	-10	0.00120187	0.924241	0.367603	20	CCTGAGCCCAGGCCGAGGGCCTGCGCAGTGCGCACGCTGT	GGGGGGGGGCGGGGCCGGGG	+
M1	ZN341_HUMAN.H11MO.0.C	-9	0.00164757	1.26698	0.386145	22	CCTGAGCCCAGGCCGAGGGCCTGCGCAGTGCGCACGCTGT	GGGGGGGGGGGGAGGGAAGAGC	+
M1	PATZ1_HUMAN.H11MO.0.C	-9	0.00235721	1.81269	0.429878	22	CCTGAGCCCAGGCCGAGGGCCTGCGCAGTGCGCACGCTGT	GGGGAGGGGGCGGGGGGGGAGG	+
M1	THAP1_HUMAN.H11MO.0.C	2	0.00252986	1.94547	0.429878	20	CCTGAGCCCAGGCCGAGGGCCTGCGCAGTGCGCACGCTGT	GCCCGCAGCCAAGATGGCGGCG	-
M2	IRX2_HUMAN.H11MO.0.D	-19	0.000445818	0.342834	0.426415	19	GCTTGGAGAGACGGCACCGTTCGGTCCAGGAGTCGGTAAA	ACATGGGTGGGCATGTTGG	+
M2	MNX1_HUMAN.H11MO.0.D	-19	0.00121374	0.933363	0.426415	19	GCTTGGAGAGACGGCACCGTTCGGTCCAGGAGTCGGTAAA	CTATTTTAATAACCCTTAA	+
M2	RXRA_HUMAN.H11MO.0.A	-10	0.00134497	1.03428	0.426415	20	GCTTGGAGAGACGGCACCGTTCGGTCCAGGAGTCGGTAAA	GGGGGAGGCAGAGGTCAGAG	+
M2	GATA1_HUMAN.H11MO.0.A	7	0.00163171	1.25478	0.426415	12	GCTTGGAGAGACGGCACCGTTCGGTCCAGGAGTCGGTAAA	TCTTATCTGTCCCCGCCAG	-
M2	ZN394_HUMAN.H11MO.0.C	-13	0.00166603	1.28118	0.426415	20	GCTTGGAGAGACGGCACCGTTCGGTCCAGGAGTCGGTAAA	AGAATGGAATAGAATGGAAT	+
M3	KLF12_HUMAN.H11MO.0.C	-7	0.000523231	0.402365	0.489485	11	CTGCTCCCTGTGCGGGGCCGGCTGTCCCAGCCTGGCCTCC	AGGGGCGGGGC	+
M3	SP1_HUMAN.H11MO.1.A	-6	0.000650124	0.499945	0.489485	14	CTGCTCCCTGTGCGGGGCCGGCTGTCCCAGCCTGGCCTCC	GGGGGGCGGGGCCG	+
M4	MNX1_HUMAN.H11MO.0.D	-7	0.000628509	0.483324	0.462119	19	CTTCTCCTTCAGCCGAGCTGAACTCTCGATGCCCGGAGTT	TTAAGGGTTATTAAAATAG	-
M4	IRX2_HUMAN.H11MO.0.D	-16	0.000920484	0.707852	0.462119	19	CTTCTCCTTCAGCCGAGCTGAACTCTCGATGCCCGGAGTT	ACATGGGTGGGCATGTTGG	+
M4	GATA1_HUMAN.H11MO.0.A	-28	0.000992412	0.763165	0.462119	12	CTTCTCCTTCAGCCGAGCTGAACTCTCGATGCCCGGAGTT	CTGGCGGGGACAGATAAGA	+
M4	RXRA_HUMAN.H11MO.0.A	-9	0.00158547	1.21923	0.462119	20	CTTCTCCTTCAGCCGAGCTGAACTCTCGATGCCCGGAGTT	GGGGGAGGCAGAGGTCAGAG	+
M4	GATA2_HUMAN.H11MO.0.A	7	0.00192278	1.47862	0.462119	12	CTTCTCCTTCAGCCGAGCTGAACTCTCGATGCCCGGAGTT	CCTTATCTCCACCCCCCAG	-
M5	GATA1_HUMAN.H11MO.0.A	-27	0.000206223	0.158585	0.233868	13	GCTCTGCGGGATCAGTTGTCTAAAAGCCTCCGGCAGGCAT	CTGGCGGGGACAGATAAGA	+
M5	IRX2_HUMAN.H11MO.0.D	0	0.000428835	0.329774	0.233868	19	GCTCTGCGGGATCAGTTGTCTAAAAGCCTCCGGCAGGCAT	CCAACATGCCCACCCATGT	-
M5	MNX1_HUMAN.H11MO.0.D	-12	0.000635534	0.488726	0.233868	19	GCTCTGCGGGATCAGTTGTCTAAAAGCCTCCGGCAGGCAT	CTATTTTAATAACCCTTAA	+
M5	GATA2_HUMAN.H11MO.0.A	-27	0.000864813	0.665041	0.233868	13	GCTCTGCGGGATCAGTTGTCTAAAAGCCTCCGGCAGGCAT	CTGGGGGGTGGAGATAAGG	+
M5	ZN563_HUMAN.H11MO.0.C	-11	0.00106533	0.819238	0.233868	21	GCTCTGCGGGATCAGTTGTCTAAAAGCCTCCGGCAGGCAT	GCAGCTGCCAGTGAGGATCCC	-
M6	RXRA_HUMAN.H11MO.0.A	-19	0.000360986	0.277598	0.123941	20	AAATGGTTGTTATACGGTGCCCTGGGAGGAAAGGGACGTT	GGGGGAGGCAGAGGTCAGAG	+
M6	VEZF1_HUMAN.H11MO.0.C	-18	0.000366738	0.282021	0.123941	22	AAATGGTTGTTATACGGTGCCCTGGGAGGAAAGGGACGTT	GGGGAGGGGGGAGGGGGAGGGG	+
M6	ZN394_HUMAN.H11MO.0.C	-17	0.000391183	0.300819	0.123941	20	AAATGGTTGTTATACGGTGCCCTGGGAGGAAAGGGACGTT	AGAATGGAATAGAATGGAAT	+
M6	LEF1_HUMAN.H11MO.0.A	-21	0.000593055	0.45606	0.123941	14	AAATGGTTGTTATACGGTGCCCTGGGAGGAAAGGGACGTT	AGCAAATCAAAGGA	-
M6	ZN341_HUMAN.H11MO.0.C	-14	0.000723809	0.556609	0.123941	22	AAATGGTTGTTATACGGTGCCCTGGGAGGAAAGGGACGTT	GGGGGGGGGGGGAGGGAAGAGC	+
M6	NR1D1_HUMAN.H11MO.0.B	-15	0.000734772	0.56504	0.123941	19	AAATGGTTGTTATACGGTGCCCTGGGAGGAAAGGGACGTT	AGGGAAGTGGGTCAGAAGG	+
M6	ZN713_HUMAN.H11MO.0.D	-22	0.000734772	0.56504	0.123941	18	AAATGGTTGTTATACGGTGCCCTGGGAGGAAAGGGACGTT	ATAGAAAAAAGACATGAAA	+
M6	ZN350_HUMAN.H11MO.0.C	-21	0.00079086	0.608172	0.123941	18	AAATGGTTGTTATACGGTGCCCTGGGAGGAAAGGGACGTT	TAGGTCATAAAAGGACTG	-
M6	SOX10_HUMAN.H11MO.1.A	-23	0.000796641	0.612617	0.123941	13	AAATGGTTGTTATACGGTGCCCTGGGAGGAAAGGGACGTT	GAGAACAAAGGAA	-
M6	GATA1_HUMAN.H11MO.0.A	-16	0.000859932	0.661288	0.123941	19	AAATGGTTGTTATACGGTGCCCTGGGAGGAAAGGGACGTT	CTGGCGGGGACAGATAAGA	+
M6	TBX2_HUMAN.H11MO.0.D	-12	0.000983313	0.756167	0.123941	25	AAATGGTTGTTATACGGTGCCCTGGGAGGAAAGGGACGTT	TGCCATCAGAGGTGTGAAAAGCGAC	+
M6	PPARG_HUMAN.H11MO.0.A	-19	0.000986216	0.7584	0.123941	17	AAATGGTTGTTATACGGTGCCCTGGGAGGAAAGGGACGTT	AAGTGGGGCAAAGGTCA	+
M6	PPARA_HUMAN.H11MO.0.B	-19	0.0012553	0.965323	0.145622	17	AAATGGTTGTTATACGGTGCCCTGGGAGGAAAGGGACGTT	AACTGGGGCAAAGGTCA	+
M6	MCR_HUMAN.H11MO.0.D	3	0.00147145	1.13155	0.158505	14	AAATGGTTGTTATACGGTGCCCTGGGAGGAAAGGGACGTT	AAGAACAGGTTGTTGTA	+
M6	Z324A_HUMAN.H11MO.0.C	-23	0.00205167	1.57773	0.20145	17	AAATGGTTGTTATACGGTGCCCTGGGAGGAAAGGGACGTT	TGGCAGCAAAGGATGGTTTGATA	-
M6	ZBT17_HUMAN.H11MO.0.A	-19	0.00214434	1.64899	0.20145	19	AAATGGTTGTTATACGGTGCCCTGGGAGGAAAGGGACGTT	GAGGGTGGGGGAGGGGAAG	+
M6	PURA_HUMAN.H11MO.0.D	-18	0.00234822	1.80578	0.20145	17	AAATGGTTGTTATACGGTGCCCTGGGAGGAAAGGGACGTT	GGAAGGGGGGGGCAGGG	+
M6	MNX1_HUMAN.H11MO.0.D	-2	0.00248488	1.91087	0.20145	19	AAATGGTTGTTATACGGTGCCCTGGGAGGAAAGGGACGTT	TTAAGGGTTATTAAAATAG	-
M6	ETS2_HUMAN.H11MO.0.B	-23	0.00253803	1.95174	0.20145	13	AAATGGTTGTTATACGGTGCCCTGGGAGGAAAGGGACGTT	GGAAGGAAGAGGA	+
M6	ZN816_HUMAN.H11MO.1.C	-22	0.0028167	2.16604	0.211939	14	AAATGGTTGTTATACGGTGCCCTGGGAGGAAAGGGACGTT	AAGGGGGACATGCA	+
M6	SOX2_HUMAN.H11MO.0.A	-23	0.00301004	2.31472	0.211939	13	AAATGGTTGTTATACGGTGCCCTGGGAGGAAAGGGACGTT	GAGAACAAAGGGA	-
M6	IRX2_HUMAN.H11MO.0.D	-19	0.00309179	2.37758	0.211939	19	AAATGGTTGTTATACGGTGCCCTGGGAGGAAAGGGACGTT	ACATGGGTGGGCATGTTGG	+
M6	GATA2_HUMAN.H11MO.0.A	-16	0.00332314	2.5555	0.215583	19	AAATGGTTGTTATACGGTGCCCTGGGAGGAAAGGGACGTT	CTGGGGGGTGGAGATAAGG	+
M6	RARA_HUMAN.H11MO.2.A	-24	0.00343084	2.63832	0.215583	16	AAATGGTTGTTATACGGTGCCCTGGGAGGAAAGGGACGTT	AGGTCACCGAGAGGTCA	+
M6	PATZ1_HUMAN.H11MO.0.C	-11	0.00392923	3.02158	0.224388	22	AAATGGTTGTTATACGGTGCCCTGGGAGGAAAGGGACGTT	GGGGAGGGGGCGGGGGGGGAGG	+
M6	RARG_HUMAN.H11MO.2.D	-22	0.00397934	3.06011	0.224388	18	AAATGGTTGTTATACGGTGCCCTGGGAGGAAAGGGACGTT	GGGGGTCACCCAGAGGTCAC	+
M6	NFAT5_HUMAN.H11MO.0.D	-24	0.00401735	3.08934	0.224388	11	AAATGGTTGTTATACGGTGCCCTGGGAGGAAAGGGACGTT	AGAGGAAAAGG	+
M6	RARA_HUMAN.H11MO.0.A	-13	0.00457164	3.51559	0.246229	20	AAATGGTTGTTATACGGTGCCCTGGGAGGAAAGGGACGTT	GGGGGATCAAGAGGTCAAGG	+
M6	TAL1_HUMAN.H11MO.0.A	-16	0.00474297	3.64734	0.246647	19	AAATGGTTGTTATACGGTGCCCTGGGAGGAAAGGGACGTT	CTGGGGGGGGCAGATAAGG	+
M6	FOXD3_HUMAN.H11MO.0.D	-19	0.00522557	4.01846	0.254778	15	AAATGGTTGTTATACGGTGCCCTGGGAGGAAAGGGACGTT	TGCTAAGTAAACAAA	-
M6	ZN418_HUMAN.H11MO.0.C	-19	0.00534215	4.10811	0.254778	17	AAATGGTTGTTATACGGTGCCCTGGGAGGAAAGGGACGTT	GGAAGAGGCTAAAAGCA	-
M6	OLIG2_HUMAN.H11MO.0.B	-21	0.00563896	4.33636	0.254778	18	AAATGGTTGTTATACGGTGCCCTGGGAGGAAAGGGACGTT	CAGAAGGGAAACAGCTGG	-
M6	SMAD3_HUMAN.H11MO.0.B	-23	0.00568137	4.36897	0.254778	12	AAATGGTTGTTATACGGTGCCCTGGGAGGAAAGGGACGTT	CAGGTGACAGAG	-
M6	COT2_HUMAN.H11MO.1.A	-16	0.00574402	4.41715	0.254778	17	AAATGGTTGTTATACGGTGCCCTGGGAGGAAAGGGACGTT	GGGGTCAAAGGTCAGGG	+
M6	TLX1_HUMAN.H11MO.0.D	-17	0.00617389	4.74772	0.266021	17	AAATGGTTGTTATACGGTGCCCTGGGAGGAAAGGGACGTT	CTGGCAAGTTGCCAAGG	+
M6	SOX4_HUMAN.H11MO.0.B	-23	0.0067155	5.16422	0.28132	12	AAATGGTTGTTATACGGTGCCCTGGGAGGAAAGGGACGTT	GAGAACAAAGGA	-
M6	COT1_HUMAN.H11MO.0.C	-22	0.0076498	5.88269	0.311798	17	AAATGGTTGTTATACGGTGCCCTGGGAGGAAAGGGACGTT	GGGGTCAGAGGTCAGGG	+
M6	ETV5_HUMAN.H11MO.0.C	-23	0.00791222	6.08449	0.314007	14	AAATGGTTGTTATACGGTGCCCTGGGAGGAAAGGGACGTT	GAGCAGGAAGTGAG	+
M6	NFAC1_HUMAN.H11MO.0.B	-23	0.00821035	6.31376	0.31621	15	AAATGGTTGTTATACGGTGCCCTGGGAGGAAAGGGACGTT	ATGGAAAAAAAGAAA	+
M6	LYL1_HUMAN.H11MO.0.A	-25	0.00854044	6.5676	0.31621	14	AAATGGTTGTTATACGGTGCCCTGGGAGGAAAGGGACGTT	CAGGAAACAGCTGG	-
M6	SMAD1_HUMAN.H11MO.0.D	-24	0.00859675	6.6109	0.31621	12	AAATGGTTGTTATACGGTGCCCTGGGAGGAAAGGGACGTT	GGCAGACAGGCT	-
M6	SOX10_HUMAN.H11MO.0.B	-28	0.00889741	6.84211	0.318824	12	AAATGGTTGTTATACGGTGCCCTGGGAGGAAAGGGACGTT	CAAAGGAGGCATTGTT	+
M6	ZN563_HUMAN.H11MO.0.C	-13	0.00909064	6.9907	0.318824	21	AAATGGTTGTTATACGGTGCCCTGGGAGGAAAGGGACGTT	GCAGCTGCCAGTGAGGATCCC	-
M6	SPIC_HUMAN.H11MO.0.D	-25	0.00941052	7.23669	0.321256	13	AAATGGTTGTTATACGGTGCCCTGGGAGGAAAGGGACGTT	GAGGAAGGGGAGG	+
M6	BRAC_HUMAN.H11MO.0.A	-12	0.00958605	7.37167	0.321256	20	AAATGGTTGTTATACGGTGCCCTGGGAGGAAAGGGACGTT	TTAGCAGGGAGGTGTGAAAT	+
M6	FEV_HUMAN.H11MO.0.B	-25	0.0101559	7.8099	0.332955	10	AAATGGTTGTTATACGGTGCCCTGGGAGGAAAGGGACGTT	GCGGGAAGCG	+
M6	FLI1_HUMAN.H11MO.0.A	-21	0.0105279	8.09593	0.337806	18	AAATGGTTGTTATACGGTGCCCTGGGAGGAAAGGGACGTT	GGAGGAAGGAAGGAGGGA	+
M6	NR1H4_HUMAN.H11MO.0.B	-23	0.0115042	8.84676	0.35083	17	AAATGGTTGTTATACGGTGCCCTGGGAGGAAAGGGACGTT	GGGGTCAATGACCCCGAGG	+
M6	HNF4G_HUMAN.H11MO.0.B	-23	0.0115439	8.87726	0.35083	14	AAATGGTTGTTATACGGTGCCCTGGGAGGAAAGGGACGTT	GAGTCCAAAGTCCA	+
M6	MAZ_HUMAN.H11MO.0.A	-16	0.0117555	9.04002	0.35083	22	AAATGGTTGTTATACGGTGCCCTGGGAGGAAAGGGACGTT	GGGGGAGGGGGGGGGGGGGGGG	+
M6	VEZF1_HUMAN.H11MO.1.C	-23	0.0118643	9.12364	0.35083	12	AAATGGTTGTTATACGGTGCCCTGGGAGGAAAGGGACGTT	AGAGGGAGGGGG	+
M6	ZNF41_HUMAN.H11MO.0.C	-19	0.0131273	10.0949	0.380711	21	AAATGGTTGTTATACGGTGCCCTGGGAGGAAAGGGACGTT	CACAAGGGAGTAAGGCACCATGAG	+
M6	SRBP2_HUMAN.H11MO.0.B	-21	0.0138278	10.6336	0.393462	13	AAATGGTTGTTATACGGTGCCCTGGGAGGAAAGGGACGTT	GGGTGGGGTGAGG	+
M6	THAP1_HUMAN.H11MO.0.C	-18	0.0141408	10.8743	0.394917	22	AAATGGTTGTTATACGGTGCCCTGGGAGGAAAGGGACGTT	GCCCGCAGCCAAGATGGCGGCG	-
M6	ZN350_HUMAN.H11MO.1.D	-22	0.0147638	11.3534	0.404678	18	AAATGGTTGTTATACGGTGCCCTGGGAGGAAAGGGACGTT	ACGGGGCGCAGGGATTTGTTGCCC	+
M6	FOXO1_HUMAN.H11MO.0.A	-24	0.015027	11.5558	0.404678	12	AAATGGTTGTTATACGGTGCCCTGGGAGGAAAGGGACGTT	AGTAAACAGGAA	-
M6	CLOCK_HUMAN.H11MO.0.C	-16	0.0154976	11.9177	0.406029	14	AAATGGTTGTTATACGGTGCCCTGGGAGGAAAGGGACGTT	CAGACACGTGAACA	+
M6	SOX9_HUMAN.H11MO.0.B	-29	0.0156156	12.0084	0.406029	11	AAATGGTTGTTATACGGTGCCCTGGGAGGAAAGGGACGTT	AAAGGGGCCTTTGTTC	+
M6	TCF7_HUMAN.H11MO.0.A	-20	0.016725	12.8615	0.42217	16	AAATGGTTGTTATACGGTGCCCTGGGAGGAAAGGGACGTT	AACCACATCAAAGGAA	+
M6	NR1H3_HUMAN.H11MO.0.B	-11	0.016994	13.0684	0.42217	19	AAATGGTTGTTATACGGTGCCCTGGGAGGAAAGGGACGTT	CAGAGGTCACTGCAGGTCA	+
M6	RFX5_HUMAN.H11MO.0.A	-18	0.0170762	13.1316	0.42217	20	AAATGGTTGTTATACGGTGCCCTGGGAGGAAAGGGACGTT	GTCAGCTGTTGCTAGGCAGA	+
M6	PROX1_HUMAN.H11MO.0.D	-9	0.0186586	14.3485	0.45385	17	AAATGGTTGTTATACGGTGCCCTGGGAGGAAAGGGACGTT	GGGTAAGGCGGGTTGGG	+
M7	ZIC3_HUMAN.H11MO.0.B	-23	0.000255091	0.196165	0.388981	15	TCGAGCCGGTGCGCAGGCAGGGCAACTACCTGCTGTGCTC	GGCCCCCTGCTGTGA	+
M8	IRX2_HUMAN.H11MO.0.D	-5	0.000327497	0.251845	0.376847	19	TAAGTGCAACCTCAGCTGCGGAGATTGAAAGAGCCCGTCG	CCAACATGCCCACCCATGT	-
M8	MNX1_HUMAN.H11MO.0.D	-16	0.000490048	0.376847	0.376847	19	TAAGTGCAACCTCAGCTGCGGAGATTGAAAGAGCCCGTCG	TTAAGGGTTATTAAAATAG	-
M9	PAX5_HUMAN.H11MO.0.A	-14	0.000125879	0.0968009	0.193602	21	TCTTTTATGAGGGGGTCATGCTGAGTTGTATTGGTTGAAG	GTCACGCTCTGCTGCCCAGGC	-
M10	ZN589_HUMAN.H11MO.0.D	-25	1.78444e-05	0.0137224	0.0272599	15	TTGTAGTTTGACGCCACCTTCCATTCTAAGGGCAATATCC	CCCACGGTTACTGCCG	+
M10	MNX1_HUMAN.H11MO.0.D	-3	0.000256841	0.19751	0.134986	19	TTGTAGTTTGACGCCACCTTCCATTCTAAGGGCAATATCC	CTATTTTAATAACCCTTAA	+
M10	BRAC_HUMAN.H11MO.0.A	-9	0.000326048	0.250731	0.134986	20	TTGTAGTTTGACGCCACCTTCCATTCTAAGGGCAATATCC	ATTTCACACCTCCCTGCTAA	-
M10	IRX2_HUMAN.H11MO.0.D	-7	0.00110209	0.847509	0.2806	19	TTGTAGTTTGACGCCACCTTCCATTCTAAGGGCAATATCC	CCAACATGCCCACCCATGT	-
M10	ZN394_HUMAN.H11MO.0.C	-7	0.00132206	1.01666	0.288517	20	TTGTAGTTTGACGCCACCTTCCATTCTAAGGGCAATATCC	ATTCCATTCTATTCCATTCT	-
M10	THAP1_HUMAN.H11MO.0.C	-11	0.00178126	1.36979	0.340141	22	TTGTAGTTTGACGCCACCTTCCATTCTAAGGGCAATATCC	CGCCGCCATCTTGGCTGCGGGC	+
M10	RXRA_HUMAN.H11MO.0.A	-5	0.00237862	1.82916	0.37055	20	TTGTAGTTTGACGCCACCTTCCATTCTAAGGGCAATATCC	CTCTGACCTCTGCCTCCCCC	-
M10	Z324A_HUMAN.H11MO.0.C	-5	0.00261732	2.01272	0.37055	23	TTGTAGTTTGACGCCACCTTCCATTCTAAGGGCAATATCC	TATCAAACCATCCTTTGCTGCCA	+
M10	BC11A_HUMAN.H11MO.0.A	-5	0.00275076	2.11534	0.37055	17	TTGTAGTTTGACGCCACCTTCCATTCTAAGGGCAATATCC	TTTTCACTTCCTCTTTT	-
M10	ZN667_HUMAN.H11MO.0.C	-16	0.00293671	2.25833	0.37055	19	TTGTAGTTTGACGCCACCTTCCATTCTAAGGGCAATATCC	GCTGAGCTTTTAAGGCCAC	-
M10	NR1H3_HUMAN.H11MO.0.B	-3	0.00339703	2.61232	0.37055	19	TTGTAGTTTGACGCCACCTTCCATTCTAAGGGCAATATCC	TGACCTGCAGTGACCTCTG	-
M10	SPZ1_HUMAN.H11MO.0.D	-25	0.00383281	2.94743	0.37055	15	TTGTAGTTTGACGCCACCTTCCATTCTAAGGGCAATATCC	CCCAGGGTAACAGCCG	-
M10	GATA1_HUMAN.H11MO.0.A	-16	0.00392417	3.01768	0.37055	19	TTGTAGTTTGACGCCACCTTCCATTCTAAGGGCAATATCC	TCTTATCTGTCCCCGCCAG	-
M10	REL_HUMAN.H11MO.0.B	-26	0.00419078	3.22271	0.37055	14	TTGTAGTTTGACGCCACCTTCCATTCTAAGGGCAATATCC	TGAAGGGAAATTCCA	+
M10	TLX1_HUMAN.H11MO.0.D	-14	0.00436615	3.35757	0.37055	17	TTGTAGTTTGACGCCACCTTCCATTCTAAGGGCAATATCC	CTGGCAAGTTGCCAAGG	+
M11	IRX2_HUMAN.H11MO.0.D	-6	0.000663764	0.510434	0.367946	19	GTACTGGCAGAGGCAATCGTCGGTATCTTCAGAGCAGAGG	ACATGGGTGGGCATGTTGG	+
M11	MNX1_HUMAN.H11MO.0.D	-13	0.000717856	0.552031	0.367946	19	GTACTGGCAGAGGCAATCGTCGGTATCTTCAGAGCAGAGG	CTATTTTAATAACCCTTAA	+
M12	KLF6_HUMAN.H11MO.0.A	-10	5.68113e-06	0.00436879	0.00854766	19	TCAGCTGAGCCGCAGGCAGGGCGAGGCGCTCCTCTCTAAT	GGAAGGGCGGGGCCGGGGG	+
M12	SPIC_HUMAN.H11MO.0.D	-12	2.61853e-05	0.0201365	0.0196988	13	TCAGCTGAGCCGCAGGCAGGGCGAGGCGCTCCTCTCTAAT	GAGGAAGGGGAGG	+
M12	VEZF1_HUMAN.H11MO.0.C	-6	5.36697e-05	0.041272	0.0269166	22	TCAGCTGAGCCGCAGGCAGGGCGAGGCGCTCCTCTCTAAT	GGGGAGGGGGGAGGGGGAGGGG	+
M12	SP3_HUMAN.H11MO.0.B	-7	9.45243e-05	0.0726891	0.0324224	20	TCAGCTGAGCCGCAGGCAGGGCGAGGCGCTCCTCTCTAAT	GGGGGGGGGCGGGGCCGGGG	+
M12	PATZ1_HUMAN.H11MO.0.C	-7	0.000107747	0.0828572	0.0324224	22	TCAGCTGAGCCGCAGGCAGGGCGAGGCGCTCCTCTCTAAT	GGGGAGGGGGCGGGGGGGGAGG	+
M12	SP2_HUMAN.H11MO.0.A	-6	0.000211133	0.162361	0.0524341	22	TCAGCTGAGCCGCAGGCAGGGCGAGGCGCTCCTCTCTAAT	GGGGGGGGGGCGGGGCCGGGGG	+
M12	ZBT17_HUMAN.H11MO.0.A	-12	0.00024395	0.187597	0.0524341	19	TCAGCTGAGCCGCAGGCAGGGCGAGGCGCTCCTCTCTAAT	GAGGGTGGGGGAGGGGAAG	+
M12	IRX2_HUMAN.H11MO.0.D	-11	0.000421472	0.324112	0.074669	19	TCAGCTGAGCCGCAGGCAGGGCGAGGCGCTCCTCTCTAAT	ACATGGGTGGGCATGTTGG	+
M12	SP4_HUMAN.H11MO.0.A	-6	0.000446653	0.343477	0.074669	20	TCAGCTGAGCCGCAGGCAGGGCGAGGCGCTCCTCTCTAAT	GGGAAGGGGGCGGGGCCGGG	+
M12	ZN341_HUMAN.H11MO.0.C	-10	0.00049925	0.383923	0.0751156	22	TCAGCTGAGCCGCAGGCAGGGCGAGGCGCTCCTCTCTAAT	GGGGGGGGGGGGAGGGAAGAGC	+
M12	Z324A_HUMAN.H11MO.0.C	-9	0.000563366	0.433229	0.0770567	23	TCAGCTGAGCCGCAGGCAGGGCGAGGCGCTCCTCTCTAAT	TGGCAGCAAAGGATGGTTTGATA	-
M12	PROX1_HUMAN.H11MO.0.D	-9	0.000708519	0.544851	0.0833104	17	TCAGCTGAGCCGCAGGCAGGGCGAGGCGCTCCTCTCTAAT	GGGTAAGGCGGGTTGGG	+
M12	MAZ_HUMAN.H11MO.0.A	-11	0.000809634	0.622609	0.0833104	22	TCAGCTGAGCCGCAGGCAGGGCGAGGCGCTCCTCTCTAAT	GGGGGAGGGGGGGGGGGGGGGG	+
M12	PURA_HUMAN.H11MO.0.D	-4	0.000830575	0.638712	0.0833104	17	TCAGCTGAGCCGCAGGCAGGGCGAGGCGCTCCTCTCTAAT	GGAAGGGGGGGGCAGGG	+
M12	ZFX_HUMAN.H11MO.1.A	-5	0.000830575	0.638712	0.0833104	17	TCAGCTGAGCCGCAGGCAGGGCGAGGCGCTCCTCTCTAAT	GGGGGCGGAGGCCGGGG	+
M12	KLF3_HUMAN.H11MO.0.B	-8	0.000962352	0.740049	0.0904953	19	TCAGCTGAGCCGCAGGCAGGGCGAGGCGCTCCTCTCTAAT	GGGGAGGGGCGGGGCCGGG	+
M12	ZN563_HUMAN.H11MO.0.C	-5	0.00131515	1.01135	0.111742	21	TCAGCTGAGCCGCAGGCAGGGCGAGGCGCTCCTCTCTAAT	GCAGCTGCCAGTGAGGATCCC	-
M12	ETV5_HUMAN.H11MO.0.C	-9	0.00134886	1.03728	0.111742	14	TCAGCTGAGCCGCAGGCAGGGCGAGGCGCTCCTCTCTAAT	GAGCAGGAAGTGAG	+
M12	RXRA_HUMAN.H11MO.0.A	-6	0.00141109	1.08513	0.111742	20	TCAGCTGAGCCGCAGGCAGGGCGAGGCGCTCCTCTCTAAT	GGGGGAGGCAGAGGTCAGAG	+
M12	EGR2_HUMAN.H11MO.0.A	-10	0.00164809	1.26738	0.123984	18	TCAGCTGAGCCGCAGGCAGGGCGAGGCGCTCCTCTCTAAT	GGGGGGGTGTGGGAGGGG	+
M12	KLF16_HUMAN.H11MO.0.D	-7	0.00226426	1.74122	0.155786	19	TCAGCTGAGCCGCAGGCAGGGCGAGGCGCTCCTCTCTAAT	GGGGGCGGGGGGGGGGGGG	+
M12	TBX1_HUMAN.H11MO.0.D	-9	0.00227792	1.75172	0.155786	20	TCAGCTGAGCCGCAGGCAGGGCGAGGCGCTCCTCTCTAAT	GGGTGGGCAGGGGTGGGCGG	+
M12	E2F6_HUMAN.H11MO.0.A	-13	0.00251442	1.93359	0.15763	13	TCAGCTGAGCCGCAGGCAGGGCGAGGCGCTCCTCTCTAAT	GGGGCGGGAAGGG	+
M12	SRBP2_HUMAN.H11MO.0.B	-13	0.00251442	1.93359	0.15763	13	TCAGCTGAGCCGCAGGCAGGGCGAGGCGCTCCTCTCTAAT	GGGTGGGGTGAGG	+
M12	E2F7_HUMAN.H11MO.0.B	-13	0.00274322	2.10953	0.161127	13	TCAGCTGAGCCGCAGGCAGGGCGAGGCGCTCCTCTCTAAT	GGGGCGGGAAAGG	+
M12	P73_HUMAN.H11MO.0.A	-10	0.00278438	2.14119	0.161127	19	TCAGCTGAGCCGCAGGCAGGGCGAGGCGCTCCTCTCTAAT	GGCATGTCTGGGCATGTCT	-
M12	ZNF76_HUMAN.H11MO.0.C	-8	0.00299783	2.30533	0.167053	22	TCAGCTGAGCCGCAGGCAGGGCGAGGCGCTCCTCTCTAAT	GGGGCATTCTGGGAATTGTAGT	+
M12	EGR1_HUMAN.H11MO.0.A	-12	0.00324364	2.49436	0.168285	17	TCAGCTGAGCCGCAGGCAGGGCGAGGCGCTCCTCTCTAAT	GAGGGCGTGGGCGGGGG	+
M12	PLAG1_HUMAN.H11MO.0.D	-11	0.00324364	2.49436	0.168285	17	TCAGCTGAGCCGCAGGCAGGGCGAGGCGCTCCTCTCTAAT	GGGGGCATCAGGAGGGG	+
M12	RFX5_HUMAN.H11MO.0.A	-4	0.00412847	3.17479	0.205786	20	TCAGCTGAGCCGCAGGCAGGGCGAGGCGCTCCTCTCTAAT	GTCAGCTGTTGCTAGGCAGA	+
M12	VEZF1_HUMAN.H11MO.1.C	-10	0.00424001	3.26057	0.205786	12	TCAGCTGAGCCGCAGGCAGGGCGAGGCGCTCCTCTCTAAT	AGAGGGAGGGGG	+
M12	WT1_HUMAN.H11MO.0.C	-8	0.00500748	3.85076	0.225037	20	TCAGCTGAGCCGCAGGCAGGGCGAGGCGCTCCTCTCTAAT	GGGCGGGGGAGGAGGGGGGG	+
M12	FLI1_HUMAN.H11MO.0.A	-7	0.00508534	3.91063	0.225037	18	TCAGCTGAGCCGCAGGCAGGGCGAGGCGCTCCTCTCTAAT	GGAGGAAGGAAGGAGGGA	+
M12	OLIG2_HUMAN.H11MO.0.B	-21	0.00508534	3.91063	0.225037	18	TCAGCTGAGCCGCAGGCAGGGCGAGGCGCTCCTCTCTAAT	CCAGCTGTTTCCCTTCTG	+
M12	ARNT2_HUMAN.H11MO.0.D	-15	0.0060118	4.62308	0.258433	12	TCAGCTGAGCCGCAGGCAGGGCGAGGCGCTCCTCTCTAAT	GGCGTGGGAGGC	+
M12	ZN554_HUMAN.H11MO.0.C	-3	0.0064515	4.9612	0.269631	20	TCAGCTGAGCCGCAGGCAGGGCGAGGCGCTCCTCTCTAAT	GCTGAGCCATGTGGGGTGCT	+
M12	ETS2_HUMAN.H11MO.0.B	-14	0.00689661	5.30349	0.271787	13	TCAGCTGAGCCGCAGGCAGGGCGAGGCGCTCCTCTCTAAT	GGAAGGAAGAGGA	+
M12	E2F1_HUMAN.H11MO.0.A	-11	0.00697076	5.36052	0.271787	14	TCAGCTGAGCCGCAGGCAGGGCGAGGCGCTCCTCTCTAAT	GGGGGGCGGGAAAG	+
M12	NR1D1_HUMAN.H11MO.0.B	-10	0.007045	5.4176	0.271787	19	TCAGCTGAGCCGCAGGCAGGGCGAGGCGCTCCTCTCTAAT	AGGGAAGTGGGTCAGAAGG	+
M12	BC11A_HUMAN.H11MO.0.A	-8	0.0075338	5.79349	0.283378	17	TCAGCTGAGCCGCAGGCAGGGCGAGGCGCTCCTCTCTAAT	AAAAGAGGAAGTGAAAA	+
M12	ZN263_HUMAN.H11MO.0.A	-7	0.00777854	5.98169	0.285447	20	TCAGCTGAGCCGCAGGCAGGGCGAGGCGCTCCTCTCTAAT	GGGAGGAGGGAGAGGAGGAG	+
M12	THAP1_HUMAN.H11MO.0.C	-3	0.0084103	6.46752	0.301283	22	TCAGCTGAGCCGCAGGCAGGGCGAGGCGCTCCTCTCTAAT	GCCCGCAGCCAAGATGGCGGCG	-
M12	ZN467_HUMAN.H11MO.0.C	-3	0.00891618	6.85654	0.304733	22	TCAGCTGAGCCGCAGGCAGGGCGAGGCGCTCCTCTCTAAT	GGGGAGGGGAGGGGGGGGGGGG	+
M12	TBX15_HUMAN.H11MO.0.D	-13	0.00908484	6.98624	0.304733	19	TCAGCTGAGCCGCAGGCAGGGCGAGGCGCTCCTCTCTAAT	GGGGGGGGGGGGGTGGGGG	+
M12	TAF1_HUMAN.H11MO.0.A	-13	0.00911423	7.00884	0.304733	16	TCAGCTGAGCCGCAGGCAGGGCGAGGCGCTCCTCTCTAAT	AAGATGGCGGCGGCGG	+
M12	TLX1_HUMAN.H11MO.0.D	2	0.00986523	7.58636	0.313124	15	TCAGCTGAGCCGCAGGCAGGGCGAGGCGCTCCTCTCTAAT	CCTTGGCAACTTGCCAG	-
M12	FEV_HUMAN.H11MO.0.B	-15	0.0100679	7.74225	0.313124	10	TCAGCTGAGCCGCAGGCAGGGCGAGGCGCTCCTCTCTAAT	GCGGGAAGCG	+
M12	E2F4_HUMAN.H11MO.1.A	-15	0.0101977	7.84201	0.313124	14	TCAGCTGAGCCGCAGGCAGGGCGAGGCGCTCCTCTCTAAT	GGCGGGAAATTTGA	+
M12	TFDP1_HUMAN.H11MO.0.C	-11	0.0101977	7.84201	0.313124	14	TCAGCTGAGCCGCAGGCAGGGCGAGGCGCTCCTCTCTAAT	GGGGGGCGGGAAAA	+
M12	ZN816_HUMAN.H11MO.1.C	-14	0.0109884	8.45009	0.330657	14	TCAGCTGAGCCGCAGGCAGGGCGAGGCGCTCCTCTCTAAT	AAGGGGGACATGCA	+
M12	KLF15_HUMAN.H11MO.0.A	-12	0.011659	8.96579	0.343957	19	TCAGCTGAGCCGCAGGCAGGGCGAGGCGCTCCTCTCTAAT	GGGGAGGAGCAGGGGGGGG	+
M12	E2F4_HUMAN.H11MO.0.A	-12	0.0119918	9.22168	0.34697	13	TCAGCTGAGCCGCAGGCAGGGCGAGGCGCTCCTCTCTAAT	GGGGGCGGGAAAT	+
M12	SALL4_HUMAN.H11MO.0.B	-11	0.0132385	10.1804	0.369294	10	TCAGCTGAGCCGCAGGCAGGGCGAGGCGCTCCTCTCTAAT	GGAGGGTGGG	+
M12	ZN350_HUMAN.H11MO.1.D	-16	0.0132542	10.1925	0.369294	24	TCAGCTGAGCCGCAGGCAGGGCGAGGCGCTCCTCTCTAAT	ACGGGGCGCAGGGATTTGTTGCCC	+
M12	EGR2_HUMAN.H11MO.1.A	-13	0.0146856	11.2932	0.400689	16	TCAGCTGAGCCGCAGGCAGGGCGAGGCGCTCCTCTCTAAT	GGGGCGTGGGCGGGGG	+
M12	ZN770_HUMAN.H11MO.0.C	-10	0.0149136	11.4686	0.400689	22	TCAGCTGAGCCGCAGGCAGGGCGAGGCGCTCCTCTCTAAT	GGGAGGCTGAGGCGGGAGGATC	+
M12	ZN667_HUMAN.H11MO.0.C	-20	0.0158181	12.1642	0.417535	19	TCAGCTGAGCCGCAGGCAGGGCGAGGCGCTCCTCTCTAAT	GCTGAGCTTTTAAGGCCAC	-
M12	ZN148_HUMAN.H11MO.0.D	-13	0.0189791	14.5949	0.470558	15	TCAGCTGAGCCGCAGGCAGGGCGAGGCGCTCCTCTCTAAT	GGGGTGGGGGAGGGG	+
M12	RFX1_HUMAN.H11MO.0.B	-5	0.0196731	15.1286	0.470558	22	TCAGCTGAGCCGCAGGCAGGGCGAGGCGCTCCTCTCTAAT	GCCCCGGTTGCCATGGCGACGG	+
M12	HME2_HUMAN.H11MO.0.D	-26	0.0199772	15.3625	0.470558	11	TCAGCTGAGCCGCAGGCAGGGCGAGGCGCTCCTCTCTAAT	CCCTAATTACC	-
M12	RARA_HUMAN.H11MO.0.A	-6	0.0202083	15.5402	0.470558	20	TCAGCTGAGCCGCAGGCAGGGCGAGGCGCTCCTCTCTAAT	GGGGGATCAAGAGGTCAAGG	+
M12	ZN394_HUMAN.H11MO.0.C	-5	0.0202083	15.5402	0.470558	20	TCAGCTGAGCCGCAGGCAGGGCGAGGCGCTCCTCTCTAAT	AGAATGGAATAGAATGGAAT	+
M12	PATZ1_HUMAN.H11MO.1.C	-17	0.0202198	15.549	0.470558	9	TCAGCTGAGCCGCAGGCAGGGCGAGGCGCTCCTCTCTAAT	AGGGAGGGG	+
M12	ERG_HUMAN.H11MO.0.A	-9	0.0203289	15.6329	0.470558	13	TCAGCTGAGCCGCAGGCAGGGCGAGGCGCTCCTCTCTAAT	GGGCAGGAAGTGG	+
M12	ZN335_HUMAN.H11MO.0.A	-5	0.0207778	15.9782	0.473662	22	TCAGCTGAGCCGCAGGCAGGGCGAGGCGCTCCTCTCTAAT	TCAGGCAGCGCCGAGGACAGCC	-
M12	ZN214_HUMAN.H11MO.0.C	0	0.0219391	16.8711	0.492669	22	TCAGCTGAGCCGCAGGCAGGGCGAGGCGCTCCTCTCTAAT	TCATCAAAGGCCTCAAAAAGGA	-
M13	IRX2_HUMAN.H11MO.0.D	-10	3.99134e-05	0.0306934	0.0369466	19	AGGCGCTGTCGTAGGGGGAGACAGGTGTCTCGGAACTGTA	ACATGGGTGGGCATGTTGG	+
M13	RXRA_HUMAN.H11MO.0.A	-13	4.85752e-05	0.0373544	0.0369466	20	AGGCGCTGTCGTAGGGGGAGACAGGTGTCTCGGAACTGTA	GGGGGAGGCAGAGGTCAGAG	+
M13	ZN563_HUMAN.H11MO.0.C	-1	0.000167716	0.128974	0.0818942	21	AGGCGCTGTCGTAGGGGGAGACAGGTGTCTCGGAACTGTA	GCAGCTGCCAGTGAGGATCCC	-
M13	VEZF1_HUMAN.H11MO.0.C	-1	0.000215339	0.165596	0.0818942	22	AGGCGCTGTCGTAGGGGGAGACAGGTGTCTCGGAACTGTA	GGGGAGGGGGGAGGGGGAGGGG	+
M13	NR1D1_HUMAN.H11MO.0.B	1	0.000354361	0.272504	0.107812	18	AGGCGCTGTCGTAGGGGGAGACAGGTGTCTCGGAACTGTA	AGGGAAGTGGGTCAGAAGG	+
M13	MAZ_HUMAN.H11MO.0.A	-7	0.000884988	0.680556	0.224376	22	AGGCGCTGTCGTAGGGGGAGACAGGTGTCTCGGAACTGTA	GGGGGAGGGGGGGGGGGGGGGG	+
M13	RARG_HUMAN.H11MO.0.B	-19	0.0015919	1.22417	0.292355	18	AGGCGCTGTCGTAGGGGGAGACAGGTGTCTCGGAACTGTA	CCCAGGTCACTCTGACCT	-
M13	SPIC_HUMAN.H11MO.0.D	-7	0.00218702	1.68182	0.292355	13	AGGCGCTGTCGTAGGGGGAGACAGGTGTCTCGGAACTGTA	GAGGAAGGGGAGG	+
M13	SMAD3_HUMAN.H11MO.0.B	-14	0.00226536	1.74206	0.292355	12	AGGCGCTGTCGTAGGGGGAGACAGGTGTCTCGGAACTGTA	CAGGTGACAGAG	-
M13	PAX2_HUMAN.H11MO.0.D	-18	0.00233935	1.79896	0.292355	18	AGGCGCTGTCGTAGGGGGAGACAGGTGTCTCGGAACTGTA	TGTCACGCATGACTGAAC	-
M13	LYL1_HUMAN.H11MO.0.A	-14	0.00266504	2.04942	0.292355	14	AGGCGCTGTCGTAGGGGGAGACAGGTGTCTCGGAACTGTA	CAGGAAACAGCTGG	-
M13	ZFX_HUMAN.H11MO.1.A	2	0.00295871	2.27525	0.292355	15	AGGCGCTGTCGTAGGGGGAGACAGGTGTCTCGGAACTGTA	GGGGGCGGAGGCCGGGG	+
M13	ZN394_HUMAN.H11MO.0.C	-10	0.00297396	2.28698	0.292355	20	AGGCGCTGTCGTAGGGGGAGACAGGTGTCTCGGAACTGTA	AGAATGGAATAGAATGGAAT	+
M13	ZBT17_HUMAN.H11MO.0.A	-1	0.003084	2.37159	0.292355	19	AGGCGCTGTCGTAGGGGGAGACAGGTGTCTCGGAACTGTA	GAGGGTGGGGGAGGGGAAG	+
M13	PATZ1_HUMAN.H11MO.0.C	1	0.00326848	2.51346	0.292355	21	AGGCGCTGTCGTAGGGGGAGACAGGTGTCTCGGAACTGTA	GGGGAGGGGGCGGGGGGGGAGG	+
M13	MNX1_HUMAN.H11MO.0.D	-18	0.0033146	2.54893	0.292355	19	AGGCGCTGTCGTAGGGGGAGACAGGTGTCTCGGAACTGTA	TTAAGGGTTATTAAAATAG	-
M13	CLOCK_HUMAN.H11MO.0.C	-17	0.00345934	2.66023	0.292355	14	AGGCGCTGTCGTAGGGGGAGACAGGTGTCTCGGAACTGTA	CAGACACGTGAACA	+
M13	TLX1_HUMAN.H11MO.0.D	-3	0.00402052	3.09178	0.321898	17	AGGCGCTGTCGTAGGGGGAGACAGGTGTCTCGGAACTGTA	CCTTGGCAACTTGCCAG	-
M13	PROX1_HUMAN.H11MO.0.D	-8	0.00467541	3.59539	0.355615	17	AGGCGCTGTCGTAGGGGGAGACAGGTGTCTCGGAACTGTA	GGGTAAGGCGGGTTGGG	+
M13	ZN554_HUMAN.H11MO.0.C	-10	0.00516464	3.97161	0.37412	20	AGGCGCTGTCGTAGGGGGAGACAGGTGTCTCGGAACTGTA	GCTGAGCCATGTGGGGTGCT	+
M13	MAFA_HUMAN.H11MO.0.D	-15	0.00591718	4.55031	0.409149	21	AGGCGCTGTCGTAGGGGGAGACAGGTGTCTCGGAACTGTA	CGAAGGCTGCGGGGTCAGCAC	-
M13	MAF_HUMAN.H11MO.0.A	-17	0.00766697	5.8959	0.469103	19	AGGCGCTGTCGTAGGGGGAGACAGGTGTCTCGGAACTGTA	GAATCTGCTGACTCAGCAA	+
M13	BRAC_HUMAN.H11MO.0.A	-17	0.00770936	5.9285	0.469103	20	AGGCGCTGTCGTAGGGGGAGACAGGTGTCTCGGAACTGTA	TTAGCAGGGAGGTGTGAAAT	+
M13	PURA_HUMAN.H11MO.0.D	-10	0.00841468	6.47089	0.472365	17	AGGCGCTGTCGTAGGGGGAGACAGGTGTCTCGGAACTGTA	GGAAGGGGGGGGCAGGG	+
M13	ZN335_HUMAN.H11MO.0.A	-4	0.00853026	6.55977	0.472365	22	AGGCGCTGTCGTAGGGGGAGACAGGTGTCTCGGAACTGTA	TCAGGCAGCGCCGAGGACAGCC	-
M13	NFIC_HUMAN.H11MO.0.A	-4	0.00903992	6.9517	0.472365	17	AGGCGCTGTCGTAGGGGGAGACAGGTGTCTCGGAACTGTA	CTTGGCAGGGAGCCAAG	-
M13	SP3_HUMAN.H11MO.0.B	-16	0.009379	7.21245	0.472365	20	AGGCGCTGTCGTAGGGGGAGACAGGTGTCTCGGAACTGTA	GGGGGGGGGCGGGGCCGGGG	+
M13	GATA1_HUMAN.H11MO.0.A	-28	0.00938314	7.21563	0.472365	12	AGGCGCTGTCGTAGGGGGAGACAGGTGTCTCGGAACTGTA	CTGGCGGGGACAGATAAGA	+
M13	GATA2_HUMAN.H11MO.0.A	-28	0.0107176	8.24181	0.47952	12	AGGCGCTGTCGTAGGGGGAGACAGGTGTCTCGGAACTGTA	CTGGGGGGTGGAGATAAGG	+
M15	IRX2_HUMAN.H11MO.0.D	-13	0.000703153	0.540724	0.363579	19	TAATACTTATGGTTTCAGCAGCCCAGGAACAGTTGCCGTG	CCAACATGCCCACCCATGT	-
M15	MNX1_HUMAN.H11MO.0.D	-9	0.000888631	0.683357	0.363579	19	TAATACTTATGGTTTCAGCAGCCCAGGAACAGTTGCCGTG	CTATTTTAATAACCCTTAA	+
M15	RXRA_HUMAN.H11MO.0.A	-19	0.0014329	1.1019	0.363579	20	TAATACTTATGGTTTCAGCAGCCCAGGAACAGTTGCCGTG	GGGGGAGGCAGAGGTCAGAG	+
M15	OLIG2_HUMAN.H11MO.0.B	-18	0.00157904	1.21428	0.363579	18	TAATACTTATGGTTTCAGCAGCCCAGGAACAGTTGCCGTG	CAGAAGGGAAACAGCTGG	-
M16	GATA5_HUMAN.H11MO.0.D	-13	2.58577e-05	0.0198846	0.0294133	17	CAAAATCTAGGGGTCAAGGAAAAGGCAGCACTGAATGACT	TAAGAGATAACTTAGAT	+
M16	GATA2_HUMAN.H11MO.0.A	-6	5.29082e-05	0.0406864	0.0294133	19	CAAAATCTAGGGGTCAAGGAAAAGGCAGCACTGAATGACT	CTGGGGGGTGGAGATAAGG	+
M16	TAL1_HUMAN.H11MO.0.A	-6	5.79743e-05	0.0445822	0.0294133	19	CAAAATCTAGGGGTCAAGGAAAAGGCAGCACTGAATGACT	CTGGGGGGGGCAGATAAGG	+
M16	GATA1_HUMAN.H11MO.0.A	-6	9.09355e-05	0.0699294	0.0346021	19	CAAAATCTAGGGGTCAAGGAAAAGGCAGCACTGAATGACT	CTGGCGGGGACAGATAAGA	+
M16	NFAT5_HUMAN.H11MO.0.D	-14	0.000598042	0.459894	0.171633	11	CAAAATCTAGGGGTCAAGGAAAAGGCAGCACTGAATGACT	AGAGGAAAAGG	+
M16	MNX1_HUMAN.H11MO.0.D	-6	0.000676587	0.520296	0.171633	19	CAAAATCTAGGGGTCAAGGAAAAGGCAGCACTGAATGACT	TTAAGGGTTATTAAAATAG	-
M16	ETS2_HUMAN.H11MO.0.B	-13	0.000860726	0.661898	0.187153	13	CAAAATCTAGGGGTCAAGGAAAAGGCAGCACTGAATGACT	GGAAGGAAGAGGA	+
M16	NFAC1_HUMAN.H11MO.0.B	-15	0.0016874	1.29761	0.293889	15	CAAAATCTAGGGGTCAAGGAAAAGGCAGCACTGAATGACT	ATGGAAAAAAAGAAA	+
M16	STAT1_HUMAN.H11MO.0.A	-7	0.00181968	1.39933	0.293889	19	CAAAATCTAGGGGTCAAGGAAAAGGCAGCACTGAATGACT	GTGATTTCCAGGAAAGGGG	-
M16	RARG_HUMAN.H11MO.0.B	-5	0.00193088	1.48484	0.293889	18	CAAAATCTAGGGGTCAAGGAAAAGGCAGCACTGAATGACT	CCCAGGTCACTCTGACCT	-
M16	RARA_HUMAN.H11MO.2.A	-10	0.00274278	2.1092	0.379514	17	CAAAATCTAGGGGTCAAGGAAAAGGCAGCACTGAATGACT	AGGTCACCGAGAGGTCA	+
M16	NR1H4_HUMAN.H11MO.0.B	-9	0.00400188	3.07745	0.468544	19	CAAAATCTAGGGGTCAAGGAAAAGGCAGCACTGAATGACT	GGGGTCAATGACCCCGAGG	+
M18	IRX2_HUMAN.H11MO.0.D	-10	5.93178e-05	0.0456154	0.0912123	19	CCAGGGGGGGAGTCACCGTCCTAACCGGGACGTGTGACGT	CCAACATGCCCACCCATGT	-
M18	BRAC_HUMAN.H11MO.0.A	-20	0.000182703	0.140498	0.104631	20	CCAGGGGGGGAGTCACCGTCCTAACCGGGACGTGTGACGT	TTAGCAGGGAGGTGTGAAAT	+
M18	MNX1_HUMAN.H11MO.0.D	-20	0.000250905	0.192946	0.104631	19	CCAGGGGGGGAGTCACCGTCCTAACCGGGACGTGTGACGT	TTAAGGGTTATTAAAATAG	-
M18	RXRA_HUMAN.H11MO.0.A	-4	0.00113743	0.874684	0.349803	20	CCAGGGGGGGAGTCACCGTCCTAACCGGGACGTGTGACGT	GGGGGAGGCAGAGGTCAGAG	+
M19	RXRA_HUMAN.H11MO.0.A	-14	0.0002378	0.182868	0.240317	20	AGCCTGGCCGTAGTTGGGCTGCGAGAGCACCGCCTGAGAT	GGGGGAGGCAGAGGTCAGAG	+
M19	IRX2_HUMAN.H11MO.0.D	-7	0.000313183	0.240838	0.240317	19	AGCCTGGCCGTAGTTGGGCTGCGAGAGCACCGCCTGAGAT	ACATGGGTGGGCATGTTGG	+
M19	NR1D1_HUMAN.H11MO.0.B	-6	0.0006078	0.467398	0.28971	19	AGCCTGGCCGTAGTTGGGCTGCGAGAGCACCGCCTGAGAT	AGGGAAGTGGGTCAGAAGG	+
M19	HME2_HUMAN.H11MO.0.D	-8	0.000755107	0.580677	0.28971	11	AGCCTGGCCGTAGTTGGGCTGCGAGAGCACCGCCTGAGAT	GGTAATTAGGG	+
M19	GATA1_HUMAN.H11MO.0.A	-14	0.00106315	0.817561	0.294083	19	AGCCTGGCCGTAGTTGGGCTGCGAGAGCACCGCCTGAGAT	CTGGCGGGGACAGATAAGA	+
M19	MNX1_HUMAN.H11MO.0.D	-10	0.00114975	0.884161	0.294083	19	AGCCTGGCCGTAGTTGGGCTGCGAGAGCACCGCCTGAGAT	TTAAGGGTTATTAAAATAG	-
M19	TLX1_HUMAN.H11MO.0.D	-6	0.00147249	1.13234	0.322827	17	AGCCTGGCCGTAGTTGGGCTGCGAGAGCACCGCCTGAGAT	CTGGCAAGTTGCCAAGG	+
M19	ZN394_HUMAN.H11MO.0.C	-20	0.00181688	1.39718	0.348539	20	AGCCTGGCCGTAGTTGGGCTGCGAGAGCACCGCCTGAGAT	AGAATGGAATAGAATGGAAT	+
M19	PROX1_HUMAN.H11MO.0.D	-7	0.00303728	2.33567	0.466124	17	AGCCTGGCCGTAGTTGGGCTGCGAGAGCACCGCCTGAGAT	GGGTAAGGCGGGTTGGG	+
M24	PATZ1_HUMAN.H11MO.0.C	-13	0.000118361	0.0910194	0.17234	22	CCCCCAGCGCAGCCCTCCCCCCCGGGCTTCGCCAGAGGCG	CCTCCCCCCCCGCCCCCTCCCC	-
M24	SP2_HUMAN.H11MO.0.A	-1	0.00041096	0.316028	0.17234	22	CCCCCAGCGCAGCCCTCCCCCCCGGGCTTCGCCAGAGGCG	CCCCCGGCCCCGCCCCCCCCCC	-
M24	PROX1_HUMAN.H11MO.0.D	-2	0.000451981	0.347574	0.17234	17	CCCCCAGCGCAGCCCTCCCCCCCGGGCTTCGCCAGAGGCG	CCCAACCCGCCTTACCC	-
M24	VEZF1_HUMAN.H11MO.0.C	-11	0.000501906	0.385966	0.17234	22	CCCCCAGCGCAGCCCTCCCCCCCGGGCTTCGCCAGAGGCG	CCCCTCCCCCTCCCCCCTCCCC	-
M24	MAZ_HUMAN.H11MO.0.A	-1	0.000611695	0.470394	0.17234	22	CCCCCAGCGCAGCCCTCCCCCCCGGGCTTCGCCAGAGGCG	CCCCCCCCCCCCCCCCTCCCCC	-
M24	ZFX_HUMAN.H11MO.1.A	-19	0.000694396	0.533991	0.17234	17	CCCCCAGCGCAGCCCTCCCCCCCGGGCTTCGCCAGAGGCG	CCCCGGCCTCCGCCCCC	-
M24	SP1_HUMAN.H11MO.0.A	-15	0.00169713	1.3051	0.306076	22	CCCCCAGCGCAGCCCTCCCCCCCGGGCTTCGCCAGAGGCG	CCCCCCCCCGGCCCCGCCCCCC	-
M24	NR1H4_HUMAN.H11MO.0.B	-17	0.00177781	1.36713	0.306076	19	CCCCCAGCGCAGCCCTCCCCCCCGGGCTTCGCCAGAGGCG	CCTCGGGGTCATTGACCCC	-
M24	SP3_HUMAN.H11MO.0.B	-14	0.00220457	1.69532	0.306076	20	CCCCCAGCGCAGCCCTCCCCCCCGGGCTTCGCCAGAGGCG	CCCCGGCCCCGCCCCCCCCC	-
M24	PTF1A_HUMAN.H11MO.0.B	-21	0.00252855	1.94445	0.306076	18	CCCCCAGCGCAGCCCTCCCCCCCGGGCTTCGCCAGAGGCG	GGGAAAGGGGGCAGCTGG	-
M24	ZN467_HUMAN.H11MO.0.C	0	0.0026052	2.0034	0.306076	22	CCCCCAGCGCAGCCCTCCCCCCCGGGCTTCGCCAGAGGCG	CCCCCCCCCCCCTCCCCTCCCC	-
M24	HAND1_HUMAN.H11MO.1.D	-31	0.00282735	2.17424	0.306076	7	CCCCCAGCGCAGCCCTCCCCCCCGGGCTTCGCCAGAGGCG	CCAGGCC	-
M24	ZN770_HUMAN.H11MO.0.C	-10	0.00293878	2.25992	0.306076	22	CCCCCAGCGCAGCCCTCCCCCCCGGGCTTCGCCAGAGGCG	GATCCTCCCGCCTCAGCCTCCC	-
M24	HAND1_HUMAN.H11MO.0.D	-22	0.00308313	2.37093	0.306076	17	CCCCCAGCGCAGCCCTCCCCCCCGGGCTTCGCCAGAGGCG	TGACAAAAACCAGACCC	-
M24	KLF6_HUMAN.H11MO.0.A	-19	0.00356887	2.74446	0.332155	19	CCCCCAGCGCAGCCCTCCCCCCCGGGCTTCGCCAGAGGCG	CCCCCGGCCCCGCCCTTCC	-
M24	RORA_HUMAN.H11MO.0.C	-24	0.00415538	3.19549	0.354583	13	CCCCCAGCGCAGCCCTCCCCCCCGGGCTTCGCCAGAGGCG	AACTAGGTCAGGG	+
M24	WT1_HUMAN.H11MO.0.C	-1	0.0046071	3.54286	0.354583	20	CCCCCAGCGCAGCCCTCCCCCCCGGGCTTCGCCAGAGGCG	CCCCCCCTCCTCCCCCGCCC	-
M24	TFCP2_HUMAN.H11MO.0.D	-20	0.00484509	3.72587	0.354583	16	CCCCCAGCGCAGCCCTCCCCCCCGGGCTTCGCCAGAGGCG	GCCTGAACTGGCCAGA	+
M24	THAP1_HUMAN.H11MO.0.C	-11	0.00500043	3.84533	0.354583	22	CCCCCAGCGCAGCCCTCCCCCCCGGGCTTCGCCAGAGGCG	CGCCGCCATCTTGGCTGCGGGC	+
M24	KLF15_HUMAN.H11MO.0.A	-16	0.00547859	4.21304	0.370831	19	CCCCCAGCGCAGCCCTCCCCCCCGGGCTTCGCCAGAGGCG	CCCCCCCCTGCTCCTCCCC	-
M24	ZBT17_HUMAN.H11MO.0.A	-4	0.00617936	4.75192	0.400078	19	CCCCCAGCGCAGCCCTCCCCCCCGGGCTTCGCCAGAGGCG	CTTCCCCTCCCCCACCCTC	-
M24	KLF3_HUMAN.H11MO.0.B	-14	0.00738928	5.68236	0.446446	19	CCCCCAGCGCAGCCCTCCCCCCCGGGCTTCGCCAGAGGCG	CCCGGCCCCGCCCCTCCCC	-
M24	ZBT18_HUMAN.H11MO.0.C	-30	0.00749514	5.76376	0.446446	10	CCCCCAGCGCAGCCCTCCCCCCCGGGCTTCGCCAGAGGCG	TCCAGATGTGG	+
M24	NFIC_HUMAN.H11MO.0.A	-19	0.00843745	6.4884	0.446769	17	CCCCCAGCGCAGCCCTCCCCCCCGGGCTTCGCCAGAGGCG	CTTGGCTCCCTGCCAAG	+
M24	NRF1_HUMAN.H11MO.0.A	-20	0.00843745	6.4884	0.446769	17	CCCCCAGCGCAGCCCTCCCCCCCGGGCTTCGCCAGAGGCG	CCTGCGCATGCGCAGTG	-
M24	E2F6_HUMAN.H11MO.0.A	-11	0.00890145	6.84521	0.446769	13	CCCCCAGCGCAGCCCTCCCCCCCGGGCTTCGCCAGAGGCG	CCCTTCCCGCCCC	-
M24	TWST1_HUMAN.H11MO.1.A	-30	0.00922358	7.09293	0.446769	10	CCCCCAGCGCAGCCCTCCCCCCCGGGCTTCGCCAGAGGCG	ACCAGATGTG	-
M24	RREB1_HUMAN.H11MO.0.D	0	0.00935272	7.19224	0.446769	22	CCCCCAGCGCAGCCCTCCCCCCCGGGCTTCGCCAGAGGCG	ACCCCAAACCACCCCCCCCCCC	-
M24	ZN341_HUMAN.H11MO.0.C	-3	0.00935272	7.19224	0.446769	22	CCCCCAGCGCAGCCCTCCCCCCCGGGCTTCGCCAGAGGCG	GCTCTTCCCTCCCCCCCCCCCC	-
M24	HTF4_HUMAN.H11MO.0.A	-30	0.00996729	7.66484	0.446769	10	CCCCCAGCGCAGCCCTCCCCCCCGGGCTTCGCCAGAGGCG	TGCAGCTGTG	+
M24	TBX15_HUMAN.H11MO.0.D	-5	0.0105008	8.07511	0.446769	19	CCCCCAGCGCAGCCCTCCCCCCCGGGCTTCGCCAGAGGCG	CCCCCACCCCCCCCCCCCC	-
M24	P53_HUMAN.H11MO.1.A	-20	0.0116388	8.95027	0.462298	13	CCCCCAGCGCAGCCCTCCCCCCCGGGCTTCGCCAGAGGCG	CCCAGGCATGTCC	-
M24	NFIA_HUMAN.H11MO.0.C	-20	0.011756	9.04033	0.462298	15	CCCCCAGCGCAGCCCTCCCCCCCGGGCTTCGCCAGAGGCG	TTGGCACCGTGCCAA	-
M24	RXRA_HUMAN.H11MO.0.A	-3	0.0123819	9.52166	0.462298	20	CCCCCAGCGCAGCCCTCCCCCCCGGGCTTCGCCAGAGGCG	CTCTGACCTCTGCCTCCCCC	-
M24	ITF2_HUMAN.H11MO.0.C	-30	0.0125448	9.64696	0.462298	10	CCCCCAGCGCAGCCCTCCCCCCCGGGCTTCGCCAGAGGCG	GGCAGCTGGG	+
M24	ZBT7B_HUMAN.H11MO.0.D	-19	0.0127285	9.78821	0.462298	21	CCCCCAGCGCAGCCCTCCCCCCCGGGCTTCGCCAGAGGCG	CCCGTTGCCATGGCAACGGCG	-
M24	SP4_HUMAN.H11MO.0.A	-15	0.0130969	10.0715	0.464354	20	CCCCCAGCGCAGCCCTCCCCCCCGGGCTTCGCCAGAGGCG	CCCGGCCCCGCCCCCTTCCC	-
M24	ZN335_HUMAN.H11MO.0.A	-14	0.0137453	10.5702	0.47601	22	CCCCCAGCGCAGCCCTCCCCCCCGGGCTTCGCCAGAGGCG	GGCTGTCCTCGGCGCTGCCTGA	+
M24	ZN554_HUMAN.H11MO.1.D	-25	0.0143002	10.9969	0.477823	9	CCCCCAGCGCAGCCCTCCCCCCCGGGCTTCGCCAGAGGCG	GCAGAGCCA	+
M24	TFE2_HUMAN.H11MO.0.A	-29	0.015553	11.9602	0.477823	11	CCCCCAGCGCAGCCCTCCCCCCCGGGCTTCGCCAGAGGCG	CTGCAGCTGTG	-
M24	AP2B_HUMAN.H11MO.0.B	-17	0.0157269	12.094	0.477823	10	CCCCCAGCGCAGCCCTCCCCCCCGGGCTTCGCCAGAGGCG	GCCCCCGGGC	-
M24	MYOD1_HUMAN.H11MO.0.A	-24	0.0160073	12.3096	0.477823	15	CCCCCAGCGCAGCCCTCCCCCCCGGGCTTCGCCAGAGGCG	GGCAGGAACAGCTGC	-
M24	RFX1_HUMAN.H11MO.0.B	-19	0.0161594	12.4266	0.477823	21	CCCCCAGCGCAGCCCTCCCCCCCGGGCTTCGCCAGAGGCG	CCGTCGCCATGGCAACCGGGGC	-
M24	ZN554_HUMAN.H11MO.0.C	-12	0.0163578	12.5791	0.477823	20	CCCCCAGCGCAGCCCTCCCCCCCGGGCTTCGCCAGAGGCG	AGCACCCCACATGGCTCAGC	-
M24	ZF64A_HUMAN.H11MO.0.D	-14	0.0167399	12.873	0.477823	16	CCCCCAGCGCAGCCCTCCCCCCCGGGCTTCGCCAGAGGCG	CAGGTTCCCGGGCCCC	-
M24	AP2D_HUMAN.H11MO.0.D	-29	0.0168392	12.9494	0.477823	11	CCCCCAGCGCAGCCCTCCCCCCCGGGCTTCGCCAGAGGCG	CGCCCGAGGCGCGT	+
M24	NFIB_HUMAN.H11MO.0.D	-28	0.018089	13.9105	0.477823	9	CCCCCAGCGCAGCCCTCCCCCCCGGGCTTCGCCAGAGGCG	CTGCCAGGG	-
M24	OLIG2_HUMAN.H11MO.1.B	-29	0.0182452	14.0306	0.477823	10	CCCCCAGCGCAGCCCTCCCCCCCGGGCTTCGCCAGAGGCG	AAACAGATGG	-
M24	P73_HUMAN.H11MO.0.A	-23	0.0185176	14.24	0.477823	17	CCCCCAGCGCAGCCCTCCCCCCCGGGCTTCGCCAGAGGCG	AGACATGCCCAGACATGCC	+
M24	MEIS3_HUMAN.H11MO.0.D	-27	0.0192201	14.7802	0.477823	11	CCCCCAGCGCAGCCCTCCCCCCCGGGCTTCGCCAGAGGCG	TTTGACAGGTG	+
M24	ZN350_HUMAN.H11MO.1.D	-1	0.0193204	14.8574	0.477823	24	CCCCCAGCGCAGCCCTCCCCCCCGGGCTTCGCCAGAGGCG	GGGCAACAAATCCCTGCGCCCCGT	-
M24	MLXPL_HUMAN.H11MO.0.D	-20	0.0195735	15.052	0.477823	19	CCCCCAGCGCAGCCCTCCCCCCCGGGCTTCGCCAGAGGCG	CCACGGCGGTGTCACATGC	-
M24	NR1D1_HUMAN.H11MO.0.B	-20	0.0206847	15.9065	0.485519	19	CCCCCAGCGCAGCCCTCCCCCCCGGGCTTCGCCAGAGGCG	AGGGAAGTGGGTCAGAAGG	+
M24	BACH1_HUMAN.H11MO.0.A	-24	0.0209152	16.0838	0.485519	13	CCCCCAGCGCAGCCCTCCCCCCCGGGCTTCGCCAGAGGCG	TGCTGAGTCATGC	+
M24	SRBP2_HUMAN.H11MO.0.B	-11	0.0209152	16.0838	0.485519	13	CCCCCAGCGCAGCCCTCCCCCCCGGGCTTCGCCAGAGGCG	CCTCACCCCACCC	-
M24	ZN589_HUMAN.H11MO.0.D	-18	0.0211929	16.2973	0.485519	16	CCCCCAGCGCAGCCCTCCCCCCCGGGCTTCGCCAGAGGCG	CCCACGGTTACTGCCG	+
M24	EGR1_HUMAN.H11MO.0.A	-14	0.0216951	16.6835	0.487613	17	CCCCCAGCGCAGCCCTCCCCCCCGGGCTTCGCCAGAGGCG	CCCCCGCCCACGCCCTC	-
M24	TBX2_HUMAN.H11MO.0.D	-5	0.0228711	17.5879	0.487613	25	CCCCCAGCGCAGCCCTCCCCCCCGGGCTTCGCCAGAGGCG	GTCGCTTCTCACACCTCTGATGGCA	-
M24	MTF1_HUMAN.H11MO.0.C	-21	0.0229665	17.6612	0.487613	17	CCCCCAGCGCAGCCCTCCCCCCCGGGCTTCGCCAGAGGCG	AGTGCCGTGTGCAAAAC	+
M24	KAISO_HUMAN.H11MO.0.A	-22	0.0229846	17.6751	0.487613	15	CCCCCAGCGCAGCCCTCCCCCCCGGGCTTCGCCAGAGGCG	CAAATCTCGCGAGAA	+
M24	NFIA_HUMAN.H11MO.1.D	-29	0.023249	17.8785	0.487613	7	CCCCCAGCGCAGCCCTCCCCCCCGGGCTTCGCCAGAGGCG	TGCCAAG	-
M24	P63_HUMAN.H11MO.0.A	-14	0.0243769	18.7458	0.491573	19	CCCCCAGCGCAGCCCTCCCCCCCGGGCTTCGCCAGAGGCG	GGCATGTCCAGGCATGCCC	+
M24	KLF16_HUMAN.H11MO.0.D	-16	0.0243769	18.7458	0.491573	19	CCCCCAGCGCAGCCCTCCCCCCCGGGCTTCGCCAGAGGCG	CCCCCCCCCCCCCGCCCCC	-
M26	IRX2_HUMAN.H11MO.0.D	-14	0.000235214	0.180879	0.174588	19	GCGCCGGTGTAAATTCAGTCACTGAAATCCCTTGGCTGCC	ACATGGGTGGGCATGTTGG	+
M26	ZN394_HUMAN.H11MO.0.C	-15	0.000468509	0.360283	0.174588	20	GCGCCGGTGTAAATTCAGTCACTGAAATCCCTTGGCTGCC	ATTCCATTCTATTCCATTCT	-
M26	MNX1_HUMAN.H11MO.0.D	-18	0.000487376	0.374792	0.174588	19	GCGCCGGTGTAAATTCAGTCACTGAAATCCCTTGGCTGCC	CTATTTTAATAACCCTTAA	+
M26	RXRA_HUMAN.H11MO.0.A	-15	0.000685267	0.52697	0.174588	20	GCGCCGGTGTAAATTCAGTCACTGAAATCCCTTGGCTGCC	GGGGGAGGCAGAGGTCAGAG	+
M26	HME2_HUMAN.H11MO.0.D	-7	0.001854	1.42573	0.307606	11	GCGCCGGTGTAAATTCAGTCACTGAAATCCCTTGGCTGCC	GGTAATTAGGG	+
M26	NR1H3_HUMAN.H11MO.0.B	1	0.00191474	1.47243	0.307606	18	GCGCCGGTGTAAATTCAGTCACTGAAATCCCTTGGCTGCC	TGACCTGCAGTGACCTCTG	-
M26	ZN214_HUMAN.H11MO.0.C	-17	0.00219175	1.68546	0.307606	22	GCGCCGGTGTAAATTCAGTCACTGAAATCCCTTGGCTGCC	TCCTTTTTGAGGCCTTTGATGA	+
M26	PAX8_HUMAN.H11MO.0.D	-17	0.00287705	2.21245	0.325725	14	GCGCCGGTGTAAATTCAGTCACTGAAATCCCTTGGCTGCC	CCCGCTTCAGTGAC	-
M26	ZN563_HUMAN.H11MO.0.C	-11	0.00319104	2.45391	0.325725	21	GCGCCGGTGTAAATTCAGTCACTGAAATCCCTTGGCTGCC	GCAGCTGCCAGTGAGGATCCC	-
M26	ZN589_HUMAN.H11MO.0.D	-2	0.00330301	2.54001	0.325725	16	GCGCCGGTGTAAATTCAGTCACTGAAATCCCTTGGCTGCC	CCCACGGTTACTGCCG	+
M26	BRAC_HUMAN.H11MO.0.A	-8	0.00463673	3.56565	0.416936	20	GCGCCGGTGTAAATTCAGTCACTGAAATCCCTTGGCTGCC	TTAGCAGGGAGGTGTGAAAT	+
M26	PAX2_HUMAN.H11MO.0.D	-18	0.00563326	4.33198	0.478402	18	GCGCCGGTGTAAATTCAGTCACTGAAATCCCTTGGCTGCC	TGTCACGCATGACTGAAC	-
M28	MNX1_HUMAN.H11MO.0.D	-8	0.0001826	0.14042	0.280048	19	GTGCACAGACCCGGGTCGGTGAGCTAACCAGGAACTCTGT	TTAAGGGTTATTAAAATAG	-
M28	IRX2_HUMAN.H11MO.0.D	-17	0.000714656	0.54957	0.452523	19	GTGCACAGACCCGGGTCGGTGAGCTAACCAGGAACTCTGT	ACATGGGTGGGCATGTTGG	+
M28	ZN563_HUMAN.H11MO.0.C	-17	0.00118024	0.907603	0.452523	21	GTGCACAGACCCGGGTCGGTGAGCTAACCAGGAACTCTGT	GGGATCCTCACTGGCAGCTGC	+
M28	TLX1_HUMAN.H11MO.0.D	-4	0.00217536	1.67285	0.485092	17	GTGCACAGACCCGGGTCGGTGAGCTAACCAGGAACTCTGT	CTGGCAAGTTGCCAAGG	+
M28	PAX8_HUMAN.H11MO.0.D	-9	0.00243872	1.87538	0.485092	14	GTGCACAGACCCGGGTCGGTGAGCTAACCAGGAACTCTGT	CCCGCTTCAGTGAC	-
M28	RXRA_HUMAN.H11MO.0.A	-1	0.00253036	1.94585	0.485092	20	GTGCACAGACCCGGGTCGGTGAGCTAACCAGGAACTCTGT	GGGGGAGGCAGAGGTCAGAG	+
M29	IRX2_HUMAN.H11MO.0.D	-11	0.000167554	0.128849	0.257645	19	AGGCTTATAAGAGGTGGAGGAGCGTCCATCACCTGCTCGG	ACATGGGTGGGCATGTTGG	+
M29	MNX1_HUMAN.H11MO.0.D	-17	0.000622361	0.478596	0.478499	19	AGGCTTATAAGAGGTGGAGGAGCGTCCATCACCTGCTCGG	TTAAGGGTTATTAAAATAG	-
M32	IRX2_HUMAN.H11MO.0.D	-4	0.000542455	0.417148	0.400483	19	TCAGAGACAGAAGCTCGGGGTTAATACCCGTCTACAGTCC	ACATGGGTGGGCATGTTGG	+
M32	MNX1_HUMAN.H11MO.0.D	-15	0.000804542	0.618693	0.400483	19	TCAGAGACAGAAGCTCGGGGTTAATACCCGTCTACAGTCC	CTATTTTAATAACCCTTAA	+
M32	ZN563_HUMAN.H11MO.0.C	-9	0.00113705	0.87439	0.400483	21	TCAGAGACAGAAGCTCGGGGTTAATACCCGTCTACAGTCC	GCAGCTGCCAGTGAGGATCCC	-
M32	TLX1_HUMAN.H11MO.0.D	-20	0.00185521	1.42666	0.400483	17	TCAGAGACAGAAGCTCGGGGTTAATACCCGTCTACAGTCC	CTGGCAAGTTGCCAAGG	+
M32	RXRA_HUMAN.H11MO.0.A	0	0.00215874	1.66007	0.400483	20	TCAGAGACAGAAGCTCGGGGTTAATACCCGTCTACAGTCC	GGGGGAGGCAGAGGTCAGAG	+
M32	GATA1_HUMAN.H11MO.0.A	9	0.0023091	1.77569	0.400483	10	TCAGAGACAGAAGCTCGGGGTTAATACCCGTCTACAGTCC	TCTTATCTGTCCCCGCCAG	-
M33	IRX2_HUMAN.H11MO.0.D	-1	0.000110145	0.0847013	0.169368	19	GGTAGTTCTGAACACAGTGCCGGACCGCTTAGCGCTGGCA	ACATGGGTGGGCATGTTGG	+
M33	TLX1_HUMAN.H11MO.0.D	-6	0.000932964	0.71745	0.408737	17	GGTAGTTCTGAACACAGTGCCGGACCGCTTAGCGCTGGCA	CCTTGGCAACTTGCCAG	-
M33	MNX1_HUMAN.H11MO.0.D	-12	0.00114414	0.879847	0.408737	19	GGTAGTTCTGAACACAGTGCCGGACCGCTTAGCGCTGGCA	CTATTTTAATAACCCTTAA	+
M33	RXRA_HUMAN.H11MO.0.A	-14	0.00180996	1.39186	0.46386	20	GGTAGTTCTGAACACAGTGCCGGACCGCTTAGCGCTGGCA	GGGGGAGGCAGAGGTCAGAG	+
M34	TLX1_HUMAN.H11MO.0.D	-12	6.92362e-05	0.0532426	0.106485	17	TGATATTTCGTGTCTGGGGCACTTCCAATAGTTGTGACTT	CCTTGGCAACTTGCCAG	-
M36	MAZ_HUMAN.H11MO.0.A	-9	5.42844e-08	4.17447e-05	8.03073e-05	22	CGAGAAAGAGGAGGAGGGGGAGAAAGAACAGCGGCAGTGG	GGGGGAGGGGGGGGGGGGGGGG	+
M36	ZN341_HUMAN.H11MO.0.C	-10	9.31346e-07	0.000716205	0.000505536	22	CGAGAAAGAGGAGGAGGGGGAGAAAGAACAGCGGCAGTGG	GGGGGGGGGGGGAGGGAAGAGC	+
M36	WT1_HUMAN.H11MO.0.C	-5	1.02516e-06	0.000788351	0.000505536	20	CGAGAAAGAGGAGGAGGGGGAGAAAGAACAGCGGCAGTGG	GGGCGGGGGAGGAGGGGGGG	+
M36	SP2_HUMAN.H11MO.1.B	-8	3.74464e-06	0.00287963	0.00138494	12	CGAGAAAGAGGAGGAGGGGGAGAAAGAACAGCGGCAGTGG	AGGGGGCGGGGC	+
M36	MAZ_HUMAN.H11MO.1.A	-9	4.87109e-06	0.00374586	0.00144124	11	CGAGAAAGAGGAGGAGGGGGAGAAAGAACAGCGGCAGTGG	GAGGGAGGGGG	+
M36	EGR2_HUMAN.H11MO.0.A	-7	6.40068e-06	0.00492212	0.00157817	18	CGAGAAAGAGGAGGAGGGGGAGAAAGAACAGCGGCAGTGG	GGGGGGGTGTGGGAGGGG	+
M36	VEZF1_HUMAN.H11MO.0.C	-3	8.66901e-06	0.00666647	0.00183211	22	CGAGAAAGAGGAGGAGGGGGAGAAAGAACAGCGGCAGTGG	GGGGAGGGGGGAGGGGGAGGGG	+
M36	ZBT17_HUMAN.H11MO.0.A	-3	1.14194e-05	0.00878148	0.0021117	19	CGAGAAAGAGGAGGAGGGGGAGAAAGAACAGCGGCAGTGG	GAGGGTGGGGGAGGGGAAG	+
M36	PATZ1_HUMAN.H11MO.0.C	-4	2.46141e-05	0.0189283	0.00404597	22	CGAGAAAGAGGAGGAGGGGGAGAAAGAACAGCGGCAGTGG	GGGGAGGGGGCGGGGGGGGAGG	+
M36	SP3_HUMAN.H11MO.0.B	-5	3.66434e-05	0.0281787	0.00508788	20	CGAGAAAGAGGAGGAGGGGGAGAAAGAACAGCGGCAGTGG	GGGGGGGGGCGGGGCCGGGG	+
M36	EGR2_HUMAN.H11MO.1.A	-10	4.08889e-05	0.0314435	0.00508788	16	CGAGAAAGAGGAGGAGGGGGAGAAAGAACAGCGGCAGTGG	GGGGCGTGGGCGGGGG	+
M36	EGR1_HUMAN.H11MO.0.A	-9	4.47753e-05	0.0344322	0.00508788	17	CGAGAAAGAGGAGGAGGGGGAGAAAGAACAGCGGCAGTGG	GAGGGCGTGGGCGGGGG	+
M36	VEZF1_HUMAN.H11MO.1.C	-8	4.71888e-05	0.0362882	0.00508788	12	CGAGAAAGAGGAGGAGGGGGAGAAAGAACAGCGGCAGTGG	AGAGGGAGGGGG	+
M36	ZN281_HUMAN.H11MO.0.A	-5	4.81487e-05	0.0370263	0.00508788	15	CGAGAAAGAGGAGGAGGGGGAGAAAGAACAGCGGCAGTGG	GGGTGGGGGAGGGGA	+
M36	ZN263_HUMAN.H11MO.0.A	-8	6.18018e-05	0.0475256	0.00573595	20	CGAGAAAGAGGAGGAGGGGGAGAAAGAACAGCGGCAGTGG	GGGAGGAGGGAGAGGAGGAG	+
M36	SP4_HUMAN.H11MO.1.A	-6	6.31197e-05	0.0485391	0.00573595	16	CGAGAAAGAGGAGGAGGGGGAGAAAGAACAGCGGCAGTGG	GGAGGGGGCGGGGCCG	+
M36	SP2_HUMAN.H11MO.0.A	-4	6.68111e-05	0.0513777	0.00573595	22	CGAGAAAGAGGAGGAGGGGGAGAAAGAACAGCGGCAGTGG	GGGGGGGGGGCGGGGCCGGGGG	+
M36	ZN148_HUMAN.H11MO.0.D	-4	6.97907e-05	0.0536691	0.00573595	15	CGAGAAAGAGGAGGAGGGGGAGAAAGAACAGCGGCAGTGG	GGGGTGGGGGAGGGG	+
M36	KLF15_HUMAN.H11MO.0.A	-4	7.71729e-05	0.059346	0.0060002	19	CGAGAAAGAGGAGGAGGGGGAGAAAGAACAGCGGCAGTGG	GGGGAGGAGCAGGGGGGGG	+
M36	SP1_HUMAN.H11MO.1.A	-8	8.23996e-05	0.0633653	0.0060002	14	CGAGAAAGAGGAGGAGGGGGAGAAAGAACAGCGGCAGTGG	GGGGGGCGGGGCCG	+
M36	ZN467_HUMAN.H11MO.0.C	-10	8.51735e-05	0.0654985	0.0060002	22	CGAGAAAGAGGAGGAGGGGGAGAAAGAACAGCGGCAGTGG	GGGGAGGGGAGGGGGGGGGGGG	+
M36	KLF6_HUMAN.H11MO.0.A	-7	9.37842e-05	0.0721201	0.00630648	19	CGAGAAAGAGGAGGAGGGGGAGAAAGAACAGCGGCAGTGG	GGAAGGGCGGGGCCGGGGG	+
M36	SP4_HUMAN.H11MO.0.A	-4	0.000132223	0.10168	0.00850471	20	CGAGAAAGAGGAGGAGGGGGAGAAAGAACAGCGGCAGTGG	GGGAAGGGGGCGGGGCCGGG	+
M36	KLF16_HUMAN.H11MO.0.D	-9	0.000166502	0.12804	0.00985279	19	CGAGAAAGAGGAGGAGGGGGAGAAAGAACAGCGGCAGTGG	GGGGGCGGGGGGGGGGGGG	+
M36	TBX15_HUMAN.H11MO.0.D	-7	0.000166502	0.12804	0.00985279	19	CGAGAAAGAGGAGGAGGGGGAGAAAGAACAGCGGCAGTGG	GGGGGGGGGGGGGTGGGGG	+
M36	KLF12_HUMAN.H11MO.0.C	-9	0.000426185	0.327736	0.0238446	11	CGAGAAAGAGGAGGAGGGGGAGAAAGAACAGCGGCAGTGG	AGGGGCGGGGC	+
M36	E2F4_HUMAN.H11MO.0.A	-9	0.000435185	0.334657	0.0238446	13	CGAGAAAGAGGAGGAGGGGGAGAAAGAACAGCGGCAGTGG	GGGGGCGGGAAAT	+
M36	NR0B1_HUMAN.H11MO.0.D	-13	0.000470034	0.361456	0.0248343	10	CGAGAAAGAGGAGGAGGGGGAGAAAGAACAGCGGCAGTGG	GCGTGGGAGA	+
M36	PATZ1_HUMAN.H11MO.1.C	-10	0.000527448	0.405608	0.026292	9	CGAGAAAGAGGAGGAGGGGGAGAAAGAACAGCGGCAGTGG	AGGGAGGGG	+
M36	ZN740_HUMAN.H11MO.0.D	-9	0.000533169	0.410007	0.026292	14	CGAGAAAGAGGAGGAGGGGGAGAAAGAACAGCGGCAGTGG	GGGGGGGGGGTGGG	+
M36	WT1_HUMAN.H11MO.1.B	-15	0.000625295	0.480852	0.0298403	11	CGAGAAAGAGGAGGAGGGGGAGAAAGAACAGCGGCAGTGG	GTGGGAGGAGG	+
M36	Z324A_HUMAN.H11MO.0.C	-2	0.000658679	0.506524	0.0304512	23	CGAGAAAGAGGAGGAGGGGGAGAAAGAACAGCGGCAGTGG	TGGCAGCAAAGGATGGTTTGATA	-
M36	KLF5_HUMAN.H11MO.0.A	-10	0.000699302	0.537763	0.0313495	14	CGAGAAAGAGGAGGAGGGGGAGAAAGAACAGCGGCAGTGG	AGGGTGGGGCTGGG	+
M36	ZSC22_HUMAN.H11MO.0.C	-10	0.000806862	0.620477	0.0351076	16	CGAGAAAGAGGAGGAGGGGGAGAAAGAACAGCGGCAGTGG	GGTCTGAGGGAGGAGG	+
M36	E2F7_HUMAN.H11MO.0.B	-10	0.000944786	0.72654	0.0373024	13	CGAGAAAGAGGAGGAGGGGGAGAAAGAACAGCGGCAGTGG	GGGGCGGGAAAGG	+
M36	KLF14_HUMAN.H11MO.0.D	-7	0.000944786	0.72654	0.0373024	13	CGAGAAAGAGGAGGAGGGGGAGAAAGAACAGCGGCAGTGG	AGGGGGGCGTGGC	+
M36	KLF3_HUMAN.H11MO.0.B	-5	0.000951933	0.732036	0.0373024	19	CGAGAAAGAGGAGGAGGGGGAGAAAGAACAGCGGCAGTGG	GGGGAGGGGCGGGGCCGGG	+
M36	TFDP1_HUMAN.H11MO.0.C	-8	0.000975945	0.750502	0.0373024	14	CGAGAAAGAGGAGGAGGGGGAGAAAGAACAGCGGCAGTGG	GGGGGGCGGGAAAA	+
M36	ZN770_HUMAN.H11MO.0.C	-11	0.00098338	0.756219	0.0373024	22	CGAGAAAGAGGAGGAGGGGGAGAAAGAACAGCGGCAGTGG	GGGAGGCTGAGGCGGGAGGATC	+
M36	E2F6_HUMAN.H11MO.0.A	-10	0.00108374	0.833393	0.0376227	13	CGAGAAAGAGGAGGAGGGGGAGAAAGAACAGCGGCAGTGG	GGGGCGGGAAGGG	+
M36	TBX1_HUMAN.H11MO.0.D	-7	0.00110343	0.848539	0.0376227	20	CGAGAAAGAGGAGGAGGGGGAGAAAGAACAGCGGCAGTGG	GGGTGGGCAGGGGTGGGCGG	+
M36	ZN263_HUMAN.H11MO.1.A	-9	0.00113474	0.872617	0.0376227	11	CGAGAAAGAGGAGGAGGGGGAGAAAGAACAGCGGCAGTGG	GAGGGAGGAGG	+
M36	KLF9_HUMAN.H11MO.0.C	-6	0.00114974	0.88415	0.0376227	15	CGAGAAAGAGGAGGAGGGGGAGAAAGAACAGCGGCAGTGG	GGAGGGGGCGTGGCC	+
M36	RXRA_HUMAN.H11MO.0.A	-13	0.00116658	0.897103	0.0376227	20	CGAGAAAGAGGAGGAGGGGGAGAAAGAACAGCGGCAGTGG	GGGGGAGGCAGAGGTCAGAG	+
M36	ZN219_HUMAN.H11MO.0.D	-9	0.00120526	0.926847	0.0376227	12	CGAGAAAGAGGAGGAGGGGGAGAAAGAACAGCGGCAGTGG	GAGGGGGGCGGA	+
M36	SALL4_HUMAN.H11MO.0.B	-8	0.0012141	0.93364	0.0376227	10	CGAGAAAGAGGAGGAGGGGGAGAAAGAACAGCGGCAGTGG	GGAGGGTGGG	+
M36	SP1_HUMAN.H11MO.0.A	-8	0.0012166	0.935562	0.0376227	22	CGAGAAAGAGGAGGAGGGGGAGAAAGAACAGCGGCAGTGG	GGGGGGCGGGGCCGGGGGGGGG	+
M36	EGR4_HUMAN.H11MO.0.D	-9	0.0012207	0.938722	0.0376227	11	CGAGAAAGAGGAGGAGGGGGAGAAAGAACAGCGGCAGTGG	GGCGGCAGGGC	+
M36	TAF1_HUMAN.H11MO.0.A	-7	0.0013234	1.0177	0.0393104	16	CGAGAAAGAGGAGGAGGGGGAGAAAGAACAGCGGCAGTGG	AAGATGGCGGCGGCGG	+
M36	SRBP2_HUMAN.H11MO.0.B	-12	0.00132861	1.0217	0.0393104	13	CGAGAAAGAGGAGGAGGGGGAGAAAGAACAGCGGCAGTGG	GGGTGGGGTGAGG	+
M36	KLF1_HUMAN.H11MO.0.A	-10	0.00144394	1.11039	0.0418852	14	CGAGAAAGAGGAGGAGGGGGAGAAAGAACAGCGGCAGTGG	GGGGCGGGGCCGGG	+
M36	ANDR_HUMAN.H11MO.2.A	-21	0.00170697	1.31266	0.0485628	12	CGAGAAAGAGGAGGAGGGGGAGAAAGAACAGCGGCAGTGG	AAAAGAACAGAG	-
M36	NR2F6_HUMAN.H11MO.0.D	-17	0.00178724	1.37439	0.0498869	18	CGAGAAAGAGGAGGAGGGGGAGAAAGAACAGCGGCAGTGG	AGGACAAAGTTCACTTGA	+
M36	E2F1_HUMAN.H11MO.0.A	-8	0.00186563	1.43467	0.0511108	14	CGAGAAAGAGGAGGAGGGGGAGAAAGAACAGCGGCAGTGG	GGGGGGCGGGAAAG	+
M36	KLF4_HUMAN.H11MO.0.A	-10	0.00276585	2.12694	0.0743954	10	CGAGAAAGAGGAGGAGGGGGAGAAAGAACAGCGGCAGTGG	AGGGTGTGGC	+
M36	FLI1_HUMAN.H11MO.0.A	-14	0.00312342	2.40191	0.0825131	18	CGAGAAAGAGGAGGAGGGGGAGAAAGAACAGCGGCAGTGG	GGAGGAAGGAAGGAGGGA	+
M36	COT1_HUMAN.H11MO.0.C	-16	0.00347754	2.67422	0.0902562	17	CGAGAAAGAGGAGGAGGGGGAGAAAGAACAGCGGCAGTGG	GGGGTCAGAGGTCAGGG	+
M36	ZN770_HUMAN.H11MO.1.C	-11	0.00460628	3.54223	0.11749	11	CGAGAAAGAGGAGGAGGGGGAGAAAGAACAGCGGCAGTGG	GGGAGGCTGAG	+
M36	GCR_HUMAN.H11MO.1.A	-22	0.00495165	3.80782	0.124159	12	CGAGAAAGAGGAGGAGGGGGAGAAAGAACAGCGGCAGTGG	AAAGAACAGAAT	+
M36	E2F3_HUMAN.H11MO.0.A	-14	0.00526359	4.0477	0.129781	11	CGAGAAAGAGGAGGAGGGGGAGAAAGAACAGCGGCAGTGG	AGGGCGGGAAA	+
M36	BC11A_HUMAN.H11MO.0.A	-9	0.00540906	4.15956	0.13109	17	CGAGAAAGAGGAGGAGGGGGAGAAAGAACAGCGGCAGTGG	AAAAGAGGAAGTGAAAA	+
M36	SPIC_HUMAN.H11MO.0.D	-9	0.0054939	4.22481	0.13109	13	CGAGAAAGAGGAGGAGGGGGAGAAAGAACAGCGGCAGTGG	GAGGAAGGGGAGG	+
M36	PROX1_HUMAN.H11MO.0.D	-6	0.00602895	4.63626	0.141573	17	CGAGAAAGAGGAGGAGGGGGAGAAAGAACAGCGGCAGTGG	GGGTAAGGCGGGTTGGG	+
M36	KLF13_HUMAN.H11MO.0.D	-11	0.00641521	4.9333	0.14829	11	CGAGAAAGAGGAGGAGGGGGAGAAAGAACAGCGGCAGTGG	AGGGGGGCGTG	+
M36	ZIC1_HUMAN.H11MO.0.B	-10	0.00672668	5.17282	0.152544	9	CGAGAAAGAGGAGGAGGGGGAGAAAGAACAGCGGCAGTGG	GGGGTGGTC	+
M36	ARNT2_HUMAN.H11MO.0.D	-12	0.00680547	5.23341	0.152544	12	CGAGAAAGAGGAGGAGGGGGAGAAAGAACAGCGGCAGTGG	GGCGTGGGAGGC	+
M36	PURA_HUMAN.H11MO.0.D	-9	0.00708422	5.44777	0.156422	17	CGAGAAAGAGGAGGAGGGGGAGAAAGAACAGCGGCAGTGG	GGAAGGGGGGGGCAGGG	+
M36	COT2_HUMAN.H11MO.1.A	-16	0.00973025	7.48256	0.211687	17	CGAGAAAGAGGAGGAGGGGGAGAAAGAACAGCGGCAGTGG	GGGGTCAAAGGTCAGGG	+
M36	PRGR_HUMAN.H11MO.1.A	-24	0.0110826	8.52254	0.237615	9	CGAGAAAGAGGAGGAGGGGGAGAAAGAACAGCGGCAGTGG	AGAACAGAA	+
M36	ZBTB6_HUMAN.H11MO.0.C	-12	0.0112974	8.68769	0.238759	13	CGAGAAAGAGGAGGAGGGGGAGAAAGAACAGCGGCAGTGG	GGTGCTGGAGCCG	+
M36	PTF1A_HUMAN.H11MO.0.B	-17	0.0116358	8.94794	0.242448	18	CGAGAAAGAGGAGGAGGGGGAGAAAGAACAGCGGCAGTGG	GGGAAAGGGGGCAGCTGG	-
M36	KLF8_HUMAN.H11MO.0.C	-13	0.0118834	9.13832	0.244167	9	CGAGAAAGAGGAGGAGGGGGAGAAAGAACAGCGGCAGTGG	CAGGGGGTG	+
M36	ZN708_HUMAN.H11MO.0.C	-12	0.0125749	9.67012	0.254837	20	CGAGAAAGAGGAGGAGGGGGAGAAAGAACAGCGGCAGTGG	GCCTAATAAGCAGGTACAGC	+
M36	IRF8_HUMAN.H11MO.0.B	-9	0.0131901	10.1432	0.263402	20	CGAGAAAGAGGAGGAGGGGGAGAAAGAACAGCGGCAGTGG	AAAAGAGGAAGTGAAAGTAA	+
M36	ZN816_HUMAN.H11MO.1.C	-13	0.0133536	10.2689	0.263402	14	CGAGAAAGAGGAGGAGGGGGAGAAAGAACAGCGGCAGTGG	AAGGGGGACATGCA	+
M36	ZBTB4_HUMAN.H11MO.1.D	-25	0.0142683	10.9724	0.277741	15	CGAGAAAGAGGAGGAGGGGGAGAAAGAACAGCGGCAGTGG	CAATAGCGGTGGTGG	+
M36	SMAD2_HUMAN.H11MO.0.A	-13	0.0150626	11.5831	0.289393	12	CGAGAAAGAGGAGGAGGGGGAGAAAGAACAGCGGCAGTGG	AGGTGACAGACA	-
M36	PAX5_HUMAN.H11MO.0.A	-3	0.0155118	11.9286	0.294203	21	CGAGAAAGAGGAGGAGGGGGAGAAAGAACAGCGGCAGTGG	GCCTGGGCAGCAGAGCGTGAC	+
M36	SPIB_HUMAN.H11MO.0.A	-8	0.0170971	13.1477	0.319707	17	CGAGAAAGAGGAGGAGGGGGAGAAAGAACAGCGGCAGTGG	AAAAAGAGGAAGTGAAA	+
M36	IRF3_HUMAN.H11MO.0.B	-20	0.0175048	13.4612	0.319707	20	CGAGAAAGAGGAGGAGGGGGAGAAAGAACAGCGGCAGTGG	GAAAGGGAAAGGGAAAGTGA	+
M36	ZN320_HUMAN.H11MO.0.C	-13	0.0175048	13.4612	0.319707	20	CGAGAAAGAGGAGGAGGGGGAGAAAGAACAGCGGCAGTGG	GTGGGACCAGGGGGCCAGTG	+
M36	ETV5_HUMAN.H11MO.0.C	-7	0.0185802	14.2882	0.329546	14	CGAGAAAGAGGAGGAGGGGGAGAAAGAACAGCGGCAGTGG	GAGCAGGAAGTGAG	+
M36	NR1D1_HUMAN.H11MO.0.B	-7	0.018853	14.4979	0.329546	19	CGAGAAAGAGGAGGAGGGGGAGAAAGAACAGCGGCAGTGG	AGGGAAGTGGGTCAGAAGG	+
M36	PPARG_HUMAN.H11MO.0.A	-13	0.018894	14.5295	0.329546	17	CGAGAAAGAGGAGGAGGGGGAGAAAGAACAGCGGCAGTGG	AAGTGGGGCAAAGGTCA	+
M36	SOX10_HUMAN.H11MO.1.A	-16	0.0189346	14.5607	0.329546	13	CGAGAAAGAGGAGGAGGGGGAGAAAGAACAGCGGCAGTGG	GAGAACAAAGGAA	-
M36	VDR_HUMAN.H11MO.0.A	-14	0.0194413	14.9503	0.330714	16	CGAGAAAGAGGAGGAGGGGGAGAAAGAACAGCGGCAGTGG	GGGGTCAGTGGGTTCA	+
M36	PLAG1_HUMAN.H11MO.0.D	-17	0.0198562	15.2694	0.330714	17	CGAGAAAGAGGAGGAGGGGGAGAAAGAACAGCGGCAGTGG	GGGGGCATCAGGAGGGG	+
M36	ZFX_HUMAN.H11MO.1.A	-3	0.0198562	15.2694	0.330714	17	CGAGAAAGAGGAGGAGGGGGAGAAAGAACAGCGGCAGTGG	GGGGGCGGAGGCCGGGG	+
M36	TBX21_HUMAN.H11MO.0.A	-11	0.0200269	15.4007	0.330714	13	CGAGAAAGAGGAGGAGGGGGAGAAAGAACAGCGGCAGTGG	GTGGAGGTGTGAA	+
M36	TBX4_HUMAN.H11MO.0.D	-12	0.0201194	15.4718	0.330714	20	CGAGAAAGAGGAGGAGGGGGAGAAAGAACAGCGGCAGTGG	AAGGTGTGAAATTTCACACC	+
M36	TBX3_HUMAN.H11MO.0.C	-9	0.022416	17.2379	0.364415	11	CGAGAAAGAGGAGGAGGGGGAGAAAGAACAGCGGCAGTGG	GGAGGTGGGAA	+
M36	EGR3_HUMAN.H11MO.0.D	-6	0.0237887	18.2935	0.378415	11	CGAGAAAGAGGAGGAGGGGGAGAAAGAACAGCGGCAGTGG	AGAGTGGGTGT	+
M36	SUH_HUMAN.H11MO.0.A	-12	0.0237887	18.2935	0.378415	11	CGAGAAAGAGGAGGAGGGGGAGAAAGAACAGCGGCAGTGG	GGCGTGGGAAA	+
M36	PRDM6_HUMAN.H11MO.0.C	-20	0.0249986	19.224	0.383017	13	CGAGAAAGAGGAGGAGGGGGAGAAAGAACAGCGGCAGTGG	AAAAAGAAAAAAA	+
M36	RARA_HUMAN.H11MO.0.A	-6	0.0252862	19.4451	0.383017	20	CGAGAAAGAGGAGGAGGGGGAGAAAGAACAGCGGCAGTGG	GGGGGATCAAGAGGTCAAGG	+
M36	ELF5_HUMAN.H11MO.0.A	-17	0.0254495	19.5707	0.383017	15	CGAGAAAGAGGAGGAGGGGGAGAAAGAACAGCGGCAGTGG	GGAAGGAGGAAGTGG	+
M36	FEV_HUMAN.H11MO.0.B	-21	0.0255062	19.6142	0.383017	10	CGAGAAAGAGGAGGAGGGGGAGAAAGAACAGCGGCAGTGG	GCGGGAAGCG	+
M36	GLIS3_HUMAN.H11MO.0.D	-9	0.0255062	19.6142	0.383017	10	CGAGAAAGAGGAGGAGGGGGAGAAAGAACAGCGGCAGTGG	GTGGGGGGTA	+
M36	E2F4_HUMAN.H11MO.1.A	-12	0.0256314	19.7106	0.383017	14	CGAGAAAGAGGAGGAGGGGGAGAAAGAACAGCGGCAGTGG	GGCGGGAAATTTGA	+
M36	ZN524_HUMAN.H11MO.0.D	-7	0.0266443	20.4895	0.394171	18	CGAGAAAGAGGAGGAGGGGGAGAAAGAACAGCGGCAGTGG	GGGTTCGAGGGTTCGAGT	+
M36	ETS2_HUMAN.H11MO.0.B	-14	0.0278858	21.4442	0.405052	13	CGAGAAAGAGGAGGAGGGGGAGAAAGAACAGCGGCAGTGG	GGAAGGAAGAGGA	+
M36	IRF4_HUMAN.H11MO.0.A	-9	0.0279274	21.4762	0.405052	18	CGAGAAAGAGGAGGAGGGGGAGAAAGAACAGCGGCAGTGG	AAAAGAGGAAGTGAAACT	+
M36	FEZF1_HUMAN.H11MO.0.C	-20	0.0284425	21.8723	0.408518	12	CGAGAAAGAGGAGGAGGGGGAGAAAGAACAGCGGCAGTGG	AAAAAGAGCAGC	-
M36	ZN341_HUMAN.H11MO.1.C	-24	0.030302	23.3022	0.43104	9	CGAGAAAGAGGAGGAGGGGGAGAAAGAACAGCGGCAGTGG	GGAACAGCC	+
M36	GLIS1_HUMAN.H11MO.0.D	-8	0.0310734	23.8954	0.43747	13	CGAGAAAGAGGAGGAGGGGGAGAAAGAACAGCGGCAGTGG	TCGTGGGGGGTCT	+
M36	LYL1_HUMAN.H11MO.0.A	-21	0.0316092	24.3075	0.43747	14	CGAGAAAGAGGAGGAGGGGGAGAAAGAACAGCGGCAGTGG	CAGGAAACAGCTGG	-
M36	BRAC_HUMAN.H11MO.0.A	-6	0.0316411	24.332	0.43747	20	CGAGAAAGAGGAGGAGGGGGAGAAAGAACAGCGGCAGTGG	TTAGCAGGGAGGTGTGAAAT	+
M36	RARG_HUMAN.H11MO.0.B	-15	0.0321221	24.7019	0.440007	18	CGAGAAAGAGGAGGAGGGGGAGAAAGAACAGCGGCAGTGG	AGGTCAGAGTGACCTGGG	+
M36	ERG_HUMAN.H11MO.0.A	-7	0.0327881	25.2141	0.445011	13	CGAGAAAGAGGAGGAGGGGGAGAAAGAACAGCGGCAGTGG	GGGCAGGAAGTGG	+
M36	SPI1_HUMAN.H11MO.0.A	-8	0.0338384	26.0217	0.45509	17	CGAGAAAGAGGAGGAGGGGGAGAAAGAACAGCGGCAGTGG	AAAAAGAGGAAGTGAAA	+
M36	E2F2_HUMAN.H11MO.0.B	-16	0.0345927	26.6018	0.461043	10	CGAGAAAGAGGAGGAGGGGGAGAAAGAACAGCGGCAGTGG	GGCGCGAAAC	+
M36	SMAD3_HUMAN.H11MO.0.B	-10	0.0355361	27.3273	0.469251	12	CGAGAAAGAGGAGGAGGGGGAGAAAGAACAGCGGCAGTGG	CAGGTGACAGAG	-
M36	GATA2_HUMAN.H11MO.0.A	-7	0.0359547	27.6492	0.469251	19	CGAGAAAGAGGAGGAGGGGGAGAAAGAACAGCGGCAGTGG	CTGGGGGGTGGAGATAAGG	+
M36	ZIC2_HUMAN.H11MO.0.D	-4	0.0362561	27.8809	0.469251	15	CGAGAAAGAGGAGGAGGGGGAGAAAGAACAGCGGCAGTGG	TCACAGCAGGGGGCC	-
M36	SMAD4_HUMAN.H11MO.0.B	-13	0.0364773	28.051	0.469251	13	CGAGAAAGAGGAGGAGGGGGAGAAAGAACAGCGGCAGTGG	AGGTGCCAGACAG	-
M36	MZF1_HUMAN.H11MO.0.B	-13	0.038459	29.575	0.48946	13	CGAGAAAGAGGAGGAGGGGGAGAAAGAACAGCGGCAGTGG	GGAGGGGATTGGG	+
M36	THAP1_HUMAN.H11MO.0.C	-17	0.03871	29.768	0.48946	22	CGAGAAAGAGGAGGAGGGGGAGAAAGAACAGCGGCAGTGG	GCCCGCAGCCAAGATGGCGGCG	-
M38	IRX2_HUMAN.H11MO.0.D	-15	0.000272413	0.209486	0.418971	19	GCAAACCAAGAGGTGATGGGCCGCCGCAGTTTGGCGGAAC	ACATGGGTGGGCATGTTGG	+
M38	MNX1_HUMAN.H11MO.0.D	-14	0.000842515	0.647894	0.431929	19	GCAAACCAAGAGGTGATGGGCCGCCGCAGTTTGGCGGAAC	TTAAGGGTTATTAAAATAG	-
M42	IRX2_HUMAN.H11MO.0.D	-11	0.00054034	0.415522	0.377035	19	CCATCCGTCGTTGATGCCGCGAACATAGGGCTTGTGCTAA	CCAACATGCCCACCCATGT	-
M42	MNX1_HUMAN.H11MO.0.D	-7	0.000584267	0.449301	0.377035	19	CCATCCGTCGTTGATGCCGCGAACATAGGGCTTGTGCTAA	TTAAGGGTTATTAAAATAG	-
M43	GLI2_HUMAN.H11MO.0.D	-4	4.35258e-05	0.0334713	0.066036	11	TTGGCTGGCTGGTCTCGAACTCCTGACCTCAGGTTATCTG	GTGGGTGGTCT	+
M43	ESR2_HUMAN.H11MO.1.A	-22	0.000347613	0.267315	0.123685	7	TTGGCTGGCTGGTCTCGAACTCCTGACCTCAGGTTATCTG	GTGACCT	-
M43	RARB_HUMAN.H11MO.0.D	-19	0.000356054	0.273806	0.123685	11	TTGGCTGGCTGGTCTCGAACTCCTGACCTCAGGTTATCTG	GCCCTGACCTC	-
M43	RARG_HUMAN.H11MO.1.B	-22	0.000426328	0.327846	0.123685	8	TTGGCTGGCTGGTCTCGAACTCCTGACCTCAGGTTATCTG	CTGACCTC	-
M43	THA_HUMAN.H11MO.1.D	-22	0.000439371	0.337877	0.123685	10	TTGGCTGGCTGGTCTCGAACTCCTGACCTCAGGTTATCTG	CTGACCTGAA	-
M43	GLI3_HUMAN.H11MO.0.B	-4	0.000489141	0.37615	0.123685	11	TTGGCTGGCTGGTCTCGAACTCCTGACCTCAGGTTATCTG	TTGGGTGGTCC	+
M43	RXRB_HUMAN.H11MO.0.C	-21	0.000698099	0.536838	0.151305	10	TTGGCTGGCTGGTCTCGAACTCCTGACCTCAGGTTATCTG	TGTGACCTCA	-
M43	GLI1_HUMAN.H11MO.0.D	-3	0.000924384	0.710852	0.154521	12	TTGGCTGGCTGGTCTCGAACTCCTGACCTCAGGTTATCTG	CCTGGGTGGTCT	+
M43	PRRX1_HUMAN.H11MO.0.D	-29	0.00104954	0.807094	0.154521	7	TTGGCTGGCTGGTCTCGAACTCCTGACCTCAGGTTATCTG	CAGATTA	-
M43	ZN449_HUMAN.H11MO.0.C	-5	0.00108831	0.83691	0.154521	11	TTGGCTGGCTGGTCTCGAACTCCTGACCTCAGGTTATCTG	TGGTTGGGCTT	+
M43	RARA_HUMAN.H11MO.1.A	-20	0.0012433	0.956098	0.154521	10	TTGGCTGGCTGGTCTCGAACTCCTGACCTCAGGTTATCTG	CCCTGACCTT	-
M43	THB_HUMAN.H11MO.1.D	-23	0.0012433	0.956098	0.154521	10	TTGGCTGGCTGGTCTCGAACTCCTGACCTCAGGTTATCTG	TGACCTGACC	-
M43	RXRA_HUMAN.H11MO.1.A	-22	0.00132402	1.01817	0.154521	10	TTGGCTGGCTGGTCTCGAACTCCTGACCTCAGGTTATCTG	CTGACCTCTG	-
M43	THB_HUMAN.H11MO.0.C	-23	0.00149156	1.14701	0.161639	17	TTGGCTGGCTGGTCTCGAACTCCTGACCTCAGGTTATCTG	TGACCTGACCTGACCTC	-
M43	NR4A3_HUMAN.H11MO.0.D	-22	0.00169876	1.30634	0.17182	10	TTGGCTGGCTGGTCTCGAACTCCTGACCTCAGGTTATCTG	CTGACCTTTG	-
M43	ZN524_HUMAN.H11MO.0.D	-12	0.00233545	1.79596	0.221455	18	TTGGCTGGCTGGTCTCGAACTCCTGACCTCAGGTTATCTG	ACTCGAACCCTCGAACCC	-
M43	NR1H4_HUMAN.H11MO.1.B	-21	0.00324426	2.49484	0.265427	8	TTGGCTGGCTGGTCTCGAACTCCTGACCTCAGGTTATCTG	ACTGACCT	-
M43	COT1_HUMAN.H11MO.1.C	-20	0.00361521	2.7801	0.265427	13	TTGGCTGGCTGGTCTCGAACTCCTGACCTCAGGTTATCTG	CCCTGACCTCTGC	-
M43	NR2C1_HUMAN.H11MO.0.C	-22	0.00361521	2.7801	0.265427	13	TTGGCTGGCTGGTCTCGAACTCCTGACCTCAGGTTATCTG	CTGACCTCTGGCC	-
M43	ATF2_HUMAN.H11MO.2.C	-21	0.00367392	2.82525	0.265427	11	TTGGCTGGCTGGTCTCGAACTCCTGACCTCAGGTTATCTG	GATGACGTCAC	+
M43	NR6A1_HUMAN.H11MO.0.B	-9	0.00400296	3.07827	0.276053	13	TTGGCTGGCTGGTCTCGAACTCCTGACCTCAGGTTATCTG	TGACCTTGAACTT	-
M43	ATF2_HUMAN.H11MO.0.B	-22	0.00458558	3.52631	0.298589	11	TTGGCTGGCTGGTCTCGAACTCCTGACCTCAGGTTATCTG	ATGACGTCATC	-
M43	VDR_HUMAN.H11MO.1.A	-22	0.00489307	3.76277	0.298589	9	TTGGCTGGCTGGTCTCGAACTCCTGACCTCAGGTTATCTG	CTGAACCCA	-
M43	AP2C_HUMAN.H11MO.0.A	-23	0.00509433	3.91754	0.298589	14	TTGGCTGGCTGGTCTCGAACTCCTGACCTCAGGTTATCTG	TGGCCTCAGGGCAT	-
M43	CREM_HUMAN.H11MO.0.C	-20	0.00511696	3.93494	0.298589	11	TTGGCTGGCTGGTCTCGAACTCCTGACCTCAGGTTATCTG	CACTGACGTCA	+
M43	COT2_HUMAN.H11MO.0.A	-19	0.00541337	4.16288	0.304186	13	TTGGCTGGCTGGTCTCGAACTCCTGACCTCAGGTTATCTG	CCTCTGACCTTTG	-
M43	THA_HUMAN.H11MO.0.C	-22	0.00683683	5.25752	0.366414	17	TTGGCTGGCTGGTCTCGAACTCCTGACCTCAGGTTATCTG	CTGACCTGAAGTGACCC	-
M43	NR1H3_HUMAN.H11MO.1.B	-21	0.00700382	5.38594	0.366414	10	TTGGCTGGCTGGTCTCGAACTCCTGACCTCAGGTTATCTG	TCTGACCTTT	-
M43	PRDM4_HUMAN.H11MO.0.D	-4	0.0076848	5.90961	0.375371	16	TTGGCTGGCTGGTCTCGAACTCCTGACCTCAGGTTATCTG	GTGGGGGGCCTTGAAA	+
M43	ESR1_HUMAN.H11MO.1.A	-21	0.00783464	6.02484	0.375371	10	TTGGCTGGCTGGTCTCGAACTCCTGACCTCAGGTTATCTG	GGTGACCTTG	-
M43	PPARA_HUMAN.H11MO.1.B	-22	0.00791729	6.08839	0.375371	9	TTGGCTGGCTGGTCTCGAACTCCTGACCTCAGGTTATCTG	CTGACCTTT	-
M43	JDP2_HUMAN.H11MO.0.D	-20	0.00847869	6.52011	0.385198	12	TTGGCTGGCTGGTCTCGAACTCCTGACCTCAGGTTATCTG	TGATGACGTCAT	+
M43	NR1I3_HUMAN.H11MO.1.D	-22	0.00863233	6.63826	0.385198	8	TTGGCTGGCTGGTCTCGAACTCCTGACCTCAGGTTATCTG	ATGAACTT	-
M43	AP2A_HUMAN.H11MO.0.A	-22	0.0089474	6.88055	0.38785	15	TTGGCTGGCTGGTCTCGAACTCCTGACCTCAGGTTATCTG	ATGGCCTCAGGGCAT	-
M43	PRD14_HUMAN.H11MO.0.A	-8	0.00985526	7.5787	0.408756	14	TTGGCTGGCTGGTCTCGAACTCCTGACCTCAGGTTATCTG	TAGGTCTCTAACCT	-
M43	ZN121_HUMAN.H11MO.0.C	-10	0.010118	7.78072	0.408756	20	TTGGCTGGCTGGTCTCGAACTCCTGACCTCAGGTTATCTG	GGTCTTGCTATGTTGCCCAG	-
M43	ERR2_HUMAN.H11MO.0.A	-23	0.010607	8.15676	0.412631	9	TTGGCTGGCTGGTCTCGAACTCCTGACCTCAGGTTATCTG	TGACCTTGA	-
M43	ATF2_HUMAN.H11MO.1.B	-17	0.0109262	8.40224	0.414423	20	TTGGCTGGCTGGTCTCGAACTCCTGACCTCAGGTTATCTG	AAATGATGACATCATCATTT	-
M43	GATA4_HUMAN.H11MO.0.A	-31	0.0128326	9.86827	0.460029	9	TTGGCTGGCTGGTCTCGAACTCCTGACCTCAGGTTATCTG	TCTTATCTGT	-
M43	ATF7_HUMAN.H11MO.0.D	-21	0.0132504	10.1895	0.460029	11	TTGGCTGGCTGGTCTCGAACTCCTGACCTCAGGTTATCTG	GATGACGTCAT	+
M43	NR4A2_HUMAN.H11MO.0.C	-22	0.0133414	10.2596	0.460029	9	TTGGCTGGCTGGTCTCGAACTCCTGACCTCAGGTTATCTG	GTGACCTTT	-
M43	PAX5_HUMAN.H11MO.0.A	-11	0.0140539	10.8075	0.465697	21	TTGGCTGGCTGGTCTCGAACTCCTGACCTCAGGTTATCTG	GTCACGCTCTGCTGCCCAGGC	-
M43	TFEB_HUMAN.H11MO.0.C	-19	0.0141197	10.8581	0.465697	9	TTGGCTGGCTGGTCTCGAACTCCTGACCTCAGGTTATCTG	CACGTGACC	-
M43	GATA1_HUMAN.H11MO.1.A	-30	0.0146702	11.2814	0.470528	10	TTGGCTGGCTGGTCTCGAACTCCTGACCTCAGGTTATCTG	TTCTTATCTGT	-
M43	GATA6_HUMAN.H11MO.0.A	-28	0.0148865	11.4477	0.470528	12	TTGGCTGGCTGGTCTCGAACTCCTGACCTCAGGTTATCTG	TTATCTTATCTGT	-
M43	NR1I2_HUMAN.H11MO.1.D	-22	0.0159124	12.2367	0.477551	8	TTGGCTGGCTGGTCTCGAACTCCTGACCTCAGGTTATCTG	GTGAACTT	-
M43	NFIA_HUMAN.H11MO.1.D	1	0.016053	12.3447	0.477551	6	TTGGCTGGCTGGTCTCGAACTCCTGACCTCAGGTTATCTG	CTTGGCA	+
M44	IRX2_HUMAN.H11MO.0.D	-2	0.000136966	0.105327	0.210611	19	ATTCACCGCCGGTGAGGGTGGAGCTACAAAGTGAAGTTAC	ACATGGGTGGGCATGTTGG	+
M44	MNX1_HUMAN.H11MO.0.D	-11	0.000471756	0.36278	0.283278	19	ATTCACCGCCGGTGAGGGTGGAGCTACAAAGTGAAGTTAC	TTAAGGGTTATTAAAATAG	-
M44	GATA1_HUMAN.H11MO.0.A	-29	0.000552671	0.425004	0.283278	11	ATTCACCGCCGGTGAGGGTGGAGCTACAAAGTGAAGTTAC	CTGGCGGGGACAGATAAGA	+
M46	IRX2_HUMAN.H11MO.0.D	-4	0.000410039	0.31532	0.424898	19	ATTAAATGCATGACGCTCATCCTCGAGCCCTAGGGGAGCT	CCAACATGCCCACCCATGT	-
M46	MNX1_HUMAN.H11MO.0.D	-1	0.000830053	0.638311	0.424898	19	ATTAAATGCATGACGCTCATCCTCGAGCCCTAGGGGAGCT	CTATTTTAATAACCCTTAA	+
M46	RXRA_HUMAN.H11MO.0.A	-13	0.0012531	0.963635	0.48109	20	ATTAAATGCATGACGCTCATCCTCGAGCCCTAGGGGAGCT	GGGGGAGGCAGAGGTCAGAG	+
M48	IRX2_HUMAN.H11MO.0.D	-13	0.000208966	0.160695	0.174599	19	CGGTGTGACTCGTAGTAACGGTAGAACGATTGCTGGCAGG	CCAACATGCCCACCCATGT	-
M48	MNX1_HUMAN.H11MO.0.D	-14	0.000341782	0.26283	0.17522	19	CGGTGTGACTCGTAGTAACGGTAGAACGATTGCTGGCAGG	TTAAGGGTTATTAAAATAG	-
M48	GATA1_HUMAN.H11MO.0.A	-29	0.00102128	0.785367	0.392683	11	CGGTGTGACTCGTAGTAACGGTAGAACGATTGCTGGCAGG	CTGGCGGGGACAGATAAGA	+
M48	GATA2_HUMAN.H11MO.0.A	-29	0.00148377	1.14102	0.440533	11	CGGTGTGACTCGTAGTAACGGTAGAACGATTGCTGGCAGG	CTGGGGGGTGGAGATAAGG	+
M49	IRX2_HUMAN.H11MO.0.D	-20	0.000371023	0.285317	0.416273	19	TGTTAAAAGAGAGGGCGCTTCCGTGATGAGCAGTCTGGCA	CCAACATGCCCACCCATGT	-
M49	MNX1_HUMAN.H11MO.0.D	-11	0.000811976	0.62441	0.416273	19	TGTTAAAAGAGAGGGCGCTTCCGTGATGAGCAGTCTGGCA	TTAAGGGTTATTAAAATAG	-
M50	IRX2_HUMAN.H11MO.0.D	-2	0.000281969	0.216834	0.276491	19	CTATTATAGGCAGAGCACAGGAACTGAGCCCGGCAGAAGT	CCAACATGCCCACCCATGT	-
M50	GATA1_HUMAN.H11MO.0.A	-29	0.000360561	0.277271	0.276491	11	CTATTATAGGCAGAGCACAGGAACTGAGCCCGGCAGAAGT	CTGGCGGGGACAGATAAGA	+
M50	MNX1_HUMAN.H11MO.0.D	-16	0.00100512	0.772934	0.281053	19	CTATTATAGGCAGAGCACAGGAACTGAGCCCGGCAGAAGT	CTATTTTAATAACCCTTAA	+
M50	RXRA_HUMAN.H11MO.0.A	-6	0.00112085	0.861932	0.281053	20	CTATTATAGGCAGAGCACAGGAACTGAGCCCGGCAGAAGT	GGGGGAGGCAGAGGTCAGAG	+
M50	ZN563_HUMAN.H11MO.0.C	-10	0.00131143	1.00849	0.281053	21	CTATTATAGGCAGAGCACAGGAACTGAGCCCGGCAGAAGT	GCAGCTGCCAGTGAGGATCCC	-
M50	GATA2_HUMAN.H11MO.0.A	-29	0.00146604	1.12739	0.281053	11	CTATTATAGGCAGAGCACAGGAACTGAGCCCGGCAGAAGT	CTGGGGGGTGGAGATAAGG	+
M50	TLX1_HUMAN.H11MO.0.D	-4	0.0021207	1.63082	0.352365	17	CTATTATAGGCAGAGCACAGGAACTGAGCCCGGCAGAAGT	CCTTGGCAACTTGCCAG	-
M50	ZN394_HUMAN.H11MO.0.C	-8	0.00229753	1.7668	0.352365	20	CTATTATAGGCAGAGCACAGGAACTGAGCCCGGCAGAAGT	AGAATGGAATAGAATGGAAT	+
M50	NR1D1_HUMAN.H11MO.0.B	-21	0.00349696	2.68916	0.463409	19	CTATTATAGGCAGAGCACAGGAACTGAGCCCGGCAGAAGT	AGGGAAGTGGGTCAGAAGG	+
M52	ZN563_HUMAN.H11MO.0.C	-7	9.646e-05	0.0741777	0.108376	21	TCTGACTATGGTAGGCGCCGGCAGCTAATATGCACCCCCG	GGGATCCTCACTGGCAGCTGC	+
M52	THAP1_HUMAN.H11MO.0.C	-16	0.000153009	0.117664	0.108376	22	TCTGACTATGGTAGGCGCCGGCAGCTAATATGCACCCCCG	GCCCGCAGCCAAGATGGCGGCG	-
M52	PTF1A_HUMAN.H11MO.0.B	-10	0.000441845	0.339779	0.168927	18	TCTGACTATGGTAGGCGCCGGCAGCTAATATGCACCCCCG	GGGAAAGGGGGCAGCTGG	-
M52	RFX5_HUMAN.H11MO.0.A	-16	0.00142593	1.09654	0.305945	20	TCTGACTATGGTAGGCGCCGGCAGCTAATATGCACCCCCG	GTCAGCTGTTGCTAGGCAGA	+
M52	Z324A_HUMAN.H11MO.0.C	-9	0.00150482	1.15721	0.305945	23	TCTGACTATGGTAGGCGCCGGCAGCTAATATGCACCCCCG	TGGCAGCAAAGGATGGTTTGATA	-
M52	RARG_HUMAN.H11MO.2.D	-9	0.00180011	1.38428	0.305945	20	TCTGACTATGGTAGGCGCCGGCAGCTAATATGCACCCCCG	GGGGGTCACCCAGAGGTCAC	+
M52	MYOD1_HUMAN.H11MO.0.A	-13	0.00180051	1.38459	0.305945	15	TCTGACTATGGTAGGCGCCGGCAGCTAATATGCACCCCCG	GGCAGGAACAGCTGC	-
M52	ZN563_HUMAN.H11MO.1.C	-17	0.00265903	2.04479	0.369676	12	TCTGACTATGGTAGGCGCCGGCAGCTAATATGCACCCCCG	CAGGCAGCACAG	+
M52	OSR2_HUMAN.H11MO.0.C	-15	0.00372022	2.86085	0.449064	16	TCTGACTATGGTAGGCGCCGGCAGCTAATATGCACCCCCG	CAGCAGAAGCAGCAGC	-
M52	ZFX_HUMAN.H11MO.1.A	-13	0.00410139	3.15397	0.449064	17	TCTGACTATGGTAGGCGCCGGCAGCTAATATGCACCCCCG	GGGGGCGGAGGCCGGGG	+
M52	HEN1_HUMAN.H11MO.0.C	-14	0.00411098	3.16135	0.449064	20	TCTGACTATGGTAGGCGCCGGCAGCTAATATGCACCCCCG	AGGGACGCAGCTGCTCCCCA	-
M53	IRX2_HUMAN.H11MO.0.D	-9	1.47037e-06	0.00113071	0.00225949	19	CTTGAGAACACAGGAGTGGGGATGCAGGGAGGACTTGGTG	ACATGGGTGGGCATGTTGG	+
M53	MNX1_HUMAN.H11MO.0.D	-12	0.000339842	0.261338	0.261115	19	CTTGAGAACACAGGAGTGGGGATGCAGGGAGGACTTGGTG	TTAAGGGTTATTAAAATAG	-
M57	LYL1_HUMAN.H11MO.0.A	-19	2.01937e-05	0.015529	0.0305173	14	ATCGCAGGGACCATAATTACCTTCAGTCCCCCCTAGTGCT	CCAGCTGTTTCCTG	+
M57	IRX2_HUMAN.H11MO.0.D	-18	4.48575e-05	0.0344954	0.0338949	19	ATCGCAGGGACCATAATTACCTTCAGTCCCCCCTAGTGCT	CCAACATGCCCACCCATGT	-
M57	RXRA_HUMAN.H11MO.0.A	-13	7.22392e-05	0.0555519	0.0363899	20	ATCGCAGGGACCATAATTACCTTCAGTCCCCCCTAGTGCT	CTCTGACCTCTGCCTCCCCC	-
M57	NR1D1_HUMAN.H11MO.0.B	-11	0.000121638	0.0935395	0.0459555	19	ATCGCAGGGACCATAATTACCTTCAGTCCCCCCTAGTGCT	CCTTCTGACCCACTTCCCT	-
M57	THA_HUMAN.H11MO.0.C	-15	0.000220974	0.169929	0.0618592	17	ATCGCAGGGACCATAATTACCTTCAGTCCCCCCTAGTGCT	CTGACCTGAAGTGACCC	-
M57	OLIG2_HUMAN.H11MO.0.B	-19	0.000245599	0.188866	0.0618592	18	ATCGCAGGGACCATAATTACCTTCAGTCCCCCCTAGTGCT	CCAGCTGTTTCCCTTCTG	+
M57	VEZF1_HUMAN.H11MO.0.C	-12	0.000336132	0.258486	0.0699673	22	ATCGCAGGGACCATAATTACCTTCAGTCCCCCCTAGTGCT	CCCCTCCCCCTCCCCCCTCCCC	-
M57	NR1H3_HUMAN.H11MO.0.B	-16	0.000370387	0.284828	0.0699673	19	ATCGCAGGGACCATAATTACCTTCAGTCCCCCCTAGTGCT	TGACCTGCAGTGACCTCTG	-
M57	ZN394_HUMAN.H11MO.0.C	-19	0.000490363	0.377089	0.0779437	20	ATCGCAGGGACCATAATTACCTTCAGTCCCCCCTAGTGCT	ATTCCATTCTATTCCATTCT	-
M57	MNX1_HUMAN.H11MO.0.D	-13	0.00055822	0.429271	0.0779437	19	ATCGCAGGGACCATAATTACCTTCAGTCCCCCCTAGTGCT	CTATTTTAATAACCCTTAA	+
M57	HME2_HUMAN.H11MO.0.D	-10	0.000612484	0.471	0.0779437	11	ATCGCAGGGACCATAATTACCTTCAGTCCCCCCTAGTGCT	CCCTAATTACC	-
M57	SPIC_HUMAN.H11MO.0.D	-19	0.000670198	0.515382	0.0779437	13	ATCGCAGGGACCATAATTACCTTCAGTCCCCCCTAGTGCT	CCTCCCCTTCCTC	-
M57	ZN563_HUMAN.H11MO.0.C	-9	0.000670494	0.51561	0.0779437	21	ATCGCAGGGACCATAATTACCTTCAGTCCCCCCTAGTGCT	GGGATCCTCACTGGCAGCTGC	+
M57	TLX1_HUMAN.H11MO.0.D	-19	0.00107341	0.825453	0.115869	17	ATCGCAGGGACCATAATTACCTTCAGTCCCCCCTAGTGCT	CCTTGGCAACTTGCCAG	-
M57	ZN341_HUMAN.H11MO.0.C	-12	0.00116988	0.899638	0.117864	22	ATCGCAGGGACCATAATTACCTTCAGTCCCCCCTAGTGCT	GCTCTTCCCTCCCCCCCCCCCC	-
M57	OLIG2_HUMAN.H11MO.1.B	-19	0.00158092	1.21573	0.14932	10	ATCGCAGGGACCATAATTACCTTCAGTCCCCCCTAGTGCT	CCATCTGTTT	+
M57	BRAC_HUMAN.H11MO.0.A	-19	0.00178466	1.37241	0.158649	20	ATCGCAGGGACCATAATTACCTTCAGTCCCCCCTAGTGCT	ATTTCACACCTCCCTGCTAA	-
M57	GATA1_HUMAN.H11MO.0.A	-17	0.00261852	2.01364	0.210906	19	ATCGCAGGGACCATAATTACCTTCAGTCCCCCCTAGTGCT	TCTTATCTGTCCCCGCCAG	-
M57	TAL1_HUMAN.H11MO.0.A	-17	0.00281797	2.16702	0.210906	19	ATCGCAGGGACCATAATTACCTTCAGTCCCCCCTAGTGCT	CCTTATCTGCCCCCCCCAG	-
M57	PROX1_HUMAN.H11MO.0.D	-17	0.00283919	2.18334	0.210906	17	ATCGCAGGGACCATAATTACCTTCAGTCCCCCCTAGTGCT	CCCAACCCGCCTTACCC	-
M57	RARG_HUMAN.H11MO.2.D	-15	0.00295158	2.26977	0.210906	20	ATCGCAGGGACCATAATTACCTTCAGTCCCCCCTAGTGCT	GTGACCTCTGGGTGACCCCC	-
M57	ZBT17_HUMAN.H11MO.0.A	-15	0.00326011	2.50702	0.214207	19	ATCGCAGGGACCATAATTACCTTCAGTCCCCCCTAGTGCT	CTTCCCCTCCCCCACCCTC	-
M57	ZN350_HUMAN.H11MO.1.D	-7	0.00361888	2.78292	0.227873	24	ATCGCAGGGACCATAATTACCTTCAGTCCCCCCTAGTGCT	GGGCAACAAATCCCTGCGCCCCGT	-
M57	Z324A_HUMAN.H11MO.0.C	-3	0.00419921	3.2292	0.247287	23	ATCGCAGGGACCATAATTACCTTCAGTCCCCCCTAGTGCT	TATCAAACCATCCTTTGCTGCCA	+
M57	PATZ1_HUMAN.H11MO.0.C	-11	0.00425447	3.27169	0.247287	22	ATCGCAGGGACCATAATTACCTTCAGTCCCCCCTAGTGCT	CCTCCCCCCCCGCCCCCTCCCC	-
M57	NR1H4_HUMAN.H11MO.0.B	-4	0.00466403	3.58664	0.261052	19	ATCGCAGGGACCATAATTACCTTCAGTCCCCCCTAGTGCT	CCTCGGGGTCATTGACCCC	-
M57	GATA2_HUMAN.H11MO.0.A	-19	0.00536905	4.1288	0.28978	19	ATCGCAGGGACCATAATTACCTTCAGTCCCCCCTAGTGCT	CCTTATCTCCACCCCCCAG	-
M57	ZN667_HUMAN.H11MO.0.C	-15	0.00617196	4.74624	0.321628	19	ATCGCAGGGACCATAATTACCTTCAGTCCCCCCTAGTGCT	GTGGCCTTAAAAGCTCAGC	+
M57	RARA_HUMAN.H11MO.0.A	-13	0.00673341	5.17799	0.33919	20	ATCGCAGGGACCATAATTACCTTCAGTCCCCCCTAGTGCT	CCTTGACCTCTTGATCCCCC	-
M57	TAL1_HUMAN.H11MO.1.A	-18	0.00709918	5.45927	0.346079	15	ATCGCAGGGACCATAATTACCTTCAGTCCCCCCTAGTGCT	CACATCTGCTTCCTG	-
M57	KLF6_HUMAN.H11MO.0.A	-11	0.00869122	6.68355	0.399081	19	ATCGCAGGGACCATAATTACCTTCAGTCCCCCCTAGTGCT	CCCCCGGCCCCGCCCTTCC	-
M57	SP4_HUMAN.H11MO.0.A	-13	0.00936417	7.20105	0.399081	20	ATCGCAGGGACCATAATTACCTTCAGTCCCCCCTAGTGCT	CCCGGCCCCGCCCCCTTCCC	-
M57	COT2_HUMAN.H11MO.1.A	-13	0.00944671	7.26452	0.399081	17	ATCGCAGGGACCATAATTACCTTCAGTCCCCCCTAGTGCT	CCCTGACCTTTGACCCC	-
M57	ZN264_HUMAN.H11MO.0.C	1	0.00955499	7.34779	0.399081	23	ATCGCAGGGACCATAATTACCTTCAGTCCCCCCTAGTGCT	TCTTATAAGGGCACTAATCCCATT	+
M57	THAP1_HUMAN.H11MO.0.C	-3	0.00969248	7.45352	0.399081	22	ATCGCAGGGACCATAATTACCTTCAGTCCCCCCTAGTGCT	GCCCGCAGCCAAGATGGCGGCG	-
M57	PTF1A_HUMAN.H11MO.0.B	-19	0.00977088	7.51381	0.399081	18	ATCGCAGGGACCATAATTACCTTCAGTCCCCCCTAGTGCT	CCAGCTGCCCCCTTTCCC	+
M57	SRBP2_HUMAN.H11MO.0.B	-20	0.0109653	8.43233	0.43608	13	ATCGCAGGGACCATAATTACCTTCAGTCCCCCCTAGTGCT	CCTCACCCCACCC	-
M57	RFX5_HUMAN.H11MO.0.A	0	0.0121209	9.32096	0.461237	20	ATCGCAGGGACCATAATTACCTTCAGTCCCCCCTAGTGCT	TCTGCCTAGCAACAGCTGAC	-
M57	PAX8_HUMAN.H11MO.0.D	-26	0.0122083	9.38818	0.461237	14	ATCGCAGGGACCATAATTACCTTCAGTCCCCCCTAGTGCT	CCCGCTTCAGTGAC	-
M57	ZN554_HUMAN.H11MO.0.C	-24	0.0137634	10.5841	0.475896	16	ATCGCAGGGACCATAATTACCTTCAGTCCCCCCTAGTGCT	AGCACCCCACATGGCTCAGC	-
M57	ZN589_HUMAN.H11MO.0.D	-2	0.0139231	10.7069	0.475896	16	ATCGCAGGGACCATAATTACCTTCAGTCCCCCCTAGTGCT	CCCACGGTTACTGCCG	+
M57	MAFA_HUMAN.H11MO.0.D	-1	0.0143768	11.0558	0.475896	21	ATCGCAGGGACCATAATTACCTTCAGTCCCCCCTAGTGCT	GTGCTGACCCCGCAGCCTTCG	+
M57	CLOCK_HUMAN.H11MO.0.C	0	0.0154482	11.8797	0.475896	14	ATCGCAGGGACCATAATTACCTTCAGTCCCCCCTAGTGCT	CAGACACGTGAACA	+
M57	ETV5_HUMAN.H11MO.0.C	-15	0.0154482	11.8797	0.475896	14	ATCGCAGGGACCATAATTACCTTCAGTCCCCCCTAGTGCT	CTCACTTCCTGCTC	-
M57	MAF_HUMAN.H11MO.0.A	-1	0.0157454	12.1082	0.475896	19	ATCGCAGGGACCATAATTACCTTCAGTCCCCCCTAGTGCT	TTGCTGAGTCAGCAGATTC	-
M57	NKX61_HUMAN.H11MO.0.B	-19	0.0157454	12.1082	0.475896	19	ATCGCAGGGACCATAATTACCTTCAGTCCCCCCTAGTGCT	CATTAAATTCCCATTAATC	-
M57	ZFX_HUMAN.H11MO.1.A	-14	0.0165665	12.7396	0.47886	17	ATCGCAGGGACCATAATTACCTTCAGTCCCCCCTAGTGCT	CCCCGGCCTCCGCCCCC	-
M57	RARG_HUMAN.H11MO.0.B	-12	0.016794	12.9146	0.47886	18	ATCGCAGGGACCATAATTACCTTCAGTCCCCCCTAGTGCT	CCCAGGTCACTCTGACCT	-
M58	IRX2_HUMAN.H11MO.0.D	-15	4.52522e-05	0.0347989	0.0450328	19	TGGTGATGGAAGTGAACAGGTCGTAGATGGAAAAGGAATT	ACATGGGTGGGCATGTTGG	+
M58	MNX1_HUMAN.H11MO.0.D	-2	5.93012e-05	0.0456027	0.0450328	19	TGGTGATGGAAGTGAACAGGTCGTAGATGGAAAAGGAATT	TTAAGGGTTATTAAAATAG	-
M58	LYL1_HUMAN.H11MO.0.A	-16	0.000135533	0.104225	0.0639503	14	TGGTGATGGAAGTGAACAGGTCGTAGATGGAAAAGGAATT	CAGGAAACAGCTGG	-
M58	RXRA_HUMAN.H11MO.0.A	-1	0.000168425	0.129519	0.0639503	20	TGGTGATGGAAGTGAACAGGTCGTAGATGGAAAAGGAATT	GGGGGAGGCAGAGGTCAGAG	+
M58	SPIC_HUMAN.H11MO.0.D	-4	0.000262609	0.201946	0.0797691	13	TGGTGATGGAAGTGAACAGGTCGTAGATGGAAAAGGAATT	GAGGAAGGGGAGG	+
M58	PATZ1_HUMAN.H11MO.0.C	-17	0.000695563	0.534888	0.173907	22	TGGTGATGGAAGTGAACAGGTCGTAGATGGAAAAGGAATT	GGGGAGGGGGCGGGGGGGGAGG	+
M58	VEZF1_HUMAN.H11MO.0.C	-13	0.000801528	0.616375	0.173907	22	TGGTGATGGAAGTGAACAGGTCGTAGATGGAAAAGGAATT	GGGGAGGGGGGAGGGGGAGGGG	+
M58	ZN394_HUMAN.H11MO.0.C	-19	0.0010073	0.774611	0.191233	20	TGGTGATGGAAGTGAACAGGTCGTAGATGGAAAAGGAATT	AGAATGGAATAGAATGGAAT	+
M58	ZBT17_HUMAN.H11MO.0.A	-1	0.0011511	0.885196	0.194252	19	TGGTGATGGAAGTGAACAGGTCGTAGATGGAAAAGGAATT	GAGGGTGGGGGAGGGGAAG	+
M58	NR1D1_HUMAN.H11MO.0.B	-20	0.00144201	1.10891	0.197834	19	TGGTGATGGAAGTGAACAGGTCGTAGATGGAAAAGGAATT	AGGGAAGTGGGTCAGAAGG	+
M58	OLIG2_HUMAN.H11MO.0.B	-5	0.00152109	1.16971	0.197834	18	TGGTGATGGAAGTGAACAGGTCGTAGATGGAAAAGGAATT	CAGAAGGGAAACAGCTGG	-
M58	PAX8_HUMAN.H11MO.0.D	-23	0.0015631	1.20203	0.197834	14	TGGTGATGGAAGTGAACAGGTCGTAGATGGAAAAGGAATT	GTCACTGAAGCGGG	+
M58	CLOCK_HUMAN.H11MO.0.C	-12	0.0022332	1.71733	0.260903	14	TGGTGATGGAAGTGAACAGGTCGTAGATGGAAAAGGAATT	TGTTCACGTGTCTG	-
M58	ZN341_HUMAN.H11MO.0.C	-14	0.00255401	1.96404	0.277071	22	TGGTGATGGAAGTGAACAGGTCGTAGATGGAAAAGGAATT	GGGGGGGGGGGGAGGGAAGAGC	+
M58	RARG_HUMAN.H11MO.0.B	-19	0.00372531	2.86476	0.362479	18	TGGTGATGGAAGTGAACAGGTCGTAGATGGAAAAGGAATT	AGGTCAGAGTGACCTGGG	+
M58	KLF6_HUMAN.H11MO.0.A	-20	0.00395948	3.04484	0.362479	19	TGGTGATGGAAGTGAACAGGTCGTAGATGGAAAAGGAATT	GGAAGGGCGGGGCCGGGGG	+
M58	ZN214_HUMAN.H11MO.0.C	-15	0.00428463	3.29488	0.362479	22	TGGTGATGGAAGTGAACAGGTCGTAGATGGAAAAGGAATT	TCATCAAAGGCCTCAAAAAGGA	-
M58	TLX1_HUMAN.H11MO.0.D	-4	0.00429596	3.30359	0.362479	17	TGGTGATGGAAGTGAACAGGTCGTAGATGGAAAAGGAATT	CTGGCAAGTTGCCAAGG	+
M58	BRAC_HUMAN.H11MO.0.A	0	0.00472682	3.63493	0.377843	20	TGGTGATGGAAGTGAACAGGTCGTAGATGGAAAAGGAATT	TTAGCAGGGAGGTGTGAAAT	+
M58	MAZ_HUMAN.H11MO.0.A	-4	0.00551323	4.23968	0.395261	22	TGGTGATGGAAGTGAACAGGTCGTAGATGGAAAAGGAATT	GGGGGAGGGGGGGGGGGGGGGG	+
M58	ETV5_HUMAN.H11MO.0.C	-2	0.00569278	4.37774	0.395261	14	TGGTGATGGAAGTGAACAGGTCGTAGATGGAAAAGGAATT	GAGCAGGAAGTGAG	+
M58	SP3_HUMAN.H11MO.0.B	-18	0.006159	4.73627	0.395261	20	TGGTGATGGAAGTGAACAGGTCGTAGATGGAAAAGGAATT	GGGGGGGGGCGGGGCCGGGG	+
M58	SP4_HUMAN.H11MO.0.A	-17	0.006159	4.73627	0.395261	20	TGGTGATGGAAGTGAACAGGTCGTAGATGGAAAAGGAATT	GGGAAGGGGGCGGGGCCGGG	+
M58	ZN563_HUMAN.H11MO.0.C	-1	0.00624597	4.80315	0.395261	21	TGGTGATGGAAGTGAACAGGTCGTAGATGGAAAAGGAATT	GCAGCTGCCAGTGAGGATCCC	-
M58	BC11A_HUMAN.H11MO.0.A	-1	0.00715521	5.50236	0.39539	17	TGGTGATGGAAGTGAACAGGTCGTAGATGGAAAAGGAATT	AAAAGAGGAAGTGAAAA	+
M58	TBX21_HUMAN.H11MO.0.A	-5	0.00736356	5.66258	0.39539	13	TGGTGATGGAAGTGAACAGGTCGTAGATGGAAAAGGAATT	GTGGAGGTGTGAA	+
M58	PURA_HUMAN.H11MO.0.D	-4	0.00824888	6.34339	0.417608	17	TGGTGATGGAAGTGAACAGGTCGTAGATGGAAAAGGAATT	GGAAGGGGGGGGCAGGG	+
M58	ETS2_HUMAN.H11MO.0.B	-3	0.00870596	6.69489	0.426531	13	TGGTGATGGAAGTGAACAGGTCGTAGATGGAAAAGGAATT	GGAAGGAAGAGGA	+
M58	HXC10_HUMAN.H11MO.0.D	-2	0.0101749	7.82454	0.468565	19	TGGTGATGGAAGTGAACAGGTCGTAGATGGAAAAGGAATT	GTAATAAAAAAATTAAAAA	-
M58	THA_HUMAN.H11MO.0.C	-7	0.0101809	7.82915	0.468565	17	TGGTGATGGAAGTGAACAGGTCGTAGATGGAAAAGGAATT	GGGTCACTTCAGGTCAG	+
M58	ZFX_HUMAN.H11MO.1.A	-18	0.0109123	8.39155	0.487452	17	TGGTGATGGAAGTGAACAGGTCGTAGATGGAAAAGGAATT	GGGGGCGGAGGCCGGGG	+
M59	IRX2_HUMAN.H11MO.0.D	-9	0.000321224	0.247021	0.395363	19	ACTGCAGCAGCTGCTTTCAGAGGGCCAAAATCTACTGGTG	ACATGGGTGGGCATGTTGG	+
M59	GATA1_HUMAN.H11MO.0.A	-9	0.000771851	0.593553	0.395363	19	ACTGCAGCAGCTGCTTTCAGAGGGCCAAAATCTACTGGTG	TCTTATCTGTCCCCGCCAG	-
M61	MNX1_HUMAN.H11MO.0.D	-18	0.000238495	0.183403	0.197079	19	AGTTGATGTCAATCTAGACCATTGTCTAAGGTATAAATAA	CTATTTTAATAACCCTTAA	+
M61	IRX2_HUMAN.H11MO.0.D	-17	0.000330828	0.254407	0.197079	19	AGTTGATGTCAATCTAGACCATTGTCTAAGGTATAAATAA	CCAACATGCCCACCCATGT	-
M61	ZN394_HUMAN.H11MO.0.C	-5	0.000384498	0.295679	0.197079	20	AGTTGATGTCAATCTAGACCATTGTCTAAGGTATAAATAA	ATTCCATTCTATTCCATTCT	-
M61	RXRA_HUMAN.H11MO.0.A	-12	0.000952781	0.732688	0.274204	20	AGTTGATGTCAATCTAGACCATTGTCTAAGGTATAAATAA	CTCTGACCTCTGCCTCCCCC	-
M61	NR1D1_HUMAN.H11MO.0.B	-9	0.000991937	0.762799	0.274204	19	AGTTGATGTCAATCTAGACCATTGTCTAAGGTATAAATAA	CCTTCTGACCCACTTCCCT	-
M62	IRX2_HUMAN.H11MO.0.D	-19	0.000120167	0.0924087	0.18478	19	TATGTGGGCGACTCTGGATCCAGCAAGCCTTAAGGAATGG	CCAACATGCCCACCCATGT	-
M62	ZN394_HUMAN.H11MO.0.C	0	0.000642847	0.494349	0.430375	20	TATGTGGGCGACTCTGGATCCAGCAAGCCTTAAGGAATGG	AGAATGGAATAGAATGGAAT	+
M62	MNX1_HUMAN.H11MO.0.D	-21	0.00132044	1.01542	0.4709	19	TATGTGGGCGACTCTGGATCCAGCAAGCCTTAAGGAATGG	TTAAGGGTTATTAAAATAG	-
M63	RXRA_HUMAN.H11MO.0.A	-16	7.1581e-05	0.0550458	0.108962	20	GGAGGGTTATTCGCCACCCTGACCTTTGACCAGCTCCGGG	CTCTGACCTCTGCCTCCCCC	-
M63	THA_HUMAN.H11MO.0.C	-18	0.000227337	0.174822	0.164017	17	GGAGGGTTATTCGCCACCCTGACCTTTGACCAGCTCCGGG	CTGACCTGAAGTGACCC	-
M63	COT2_HUMAN.H11MO.1.A	-16	0.000323246	0.248576	0.164017	17	GGAGGGTTATTCGCCACCCTGACCTTTGACCAGCTCCGGG	CCCTGACCTTTGACCCC	-
M63	ZN563_HUMAN.H11MO.0.C	-6	0.000669309	0.514698	0.254709	21	GGAGGGTTATTCGCCACCCTGACCTTTGACCAGCTCCGGG	GGGATCCTCACTGGCAGCTGC	+
M63	COT1_HUMAN.H11MO.0.C	-16	0.00133631	1.02762	0.358918	17	GGAGGGTTATTCGCCACCCTGACCTTTGACCAGCTCCGGG	CCCTGACCTCTGACCCC	-
M63	CLOCK_HUMAN.H11MO.0.C	-7	0.00156853	1.2062	0.358918	14	GGAGGGTTATTCGCCACCCTGACCTTTGACCAGCTCCGGG	TGTTCACGTGTCTG	-
M63	TLX1_HUMAN.H11MO.0.D	0	0.00169554	1.30387	0.358918	17	GGAGGGTTATTCGCCACCCTGACCTTTGACCAGCTCCGGG	CCTTGGCAACTTGCCAG	-
M63	ZBT17_HUMAN.H11MO.0.A	-8	0.00188628	1.45055	0.358918	19	GGAGGGTTATTCGCCACCCTGACCTTTGACCAGCTCCGGG	CTTCCCCTCCCCCACCCTC	-
M63	ZN667_HUMAN.H11MO.0.C	-17	0.00234899	1.80638	0.396845	19	GGAGGGTTATTCGCCACCCTGACCTTTGACCAGCTCCGGG	GCTGAGCTTTTAAGGCCAC	-
M63	ZN589_HUMAN.H11MO.0.D	1	0.0027475	2.11283	0.396845	15	GGAGGGTTATTCGCCACCCTGACCTTTGACCAGCTCCGGG	CCCACGGTTACTGCCG	+
M63	RARG_HUMAN.H11MO.2.D	-18	0.00296436	2.2796	0.396845	20	GGAGGGTTATTCGCCACCCTGACCTTTGACCAGCTCCGGG	GTGACCTCTGGGTGACCCCC	-
M63	ZN341_HUMAN.H11MO.0.C	-5	0.00312841	2.40575	0.396845	22	GGAGGGTTATTCGCCACCCTGACCTTTGACCAGCTCCGGG	GCTCTTCCCTCCCCCCCCCCCC	-
M63	NR1H3_HUMAN.H11MO.0.B	-9	0.00360958	2.77577	0.40867	19	GGAGGGTTATTCGCCACCCTGACCTTTGACCAGCTCCGGG	TGACCTGCAGTGACCTCTG	-
M63	TBX2_HUMAN.H11MO.0.D	-12	0.00375857	2.89034	0.40867	25	GGAGGGTTATTCGCCACCCTGACCTTTGACCAGCTCCGGG	TGCCATCAGAGGTGTGAAAAGCGAC	+
M63	RARA_HUMAN.H11MO.0.A	-16	0.00418112	3.21528	0.424306	20	GGAGGGTTATTCGCCACCCTGACCTTTGACCAGCTCCGGG	CCTTGACCTCTTGATCCCCC	-
M63	IRX2_HUMAN.H11MO.0.D	0	0.00548037	4.21441	0.465638	19	GGAGGGTTATTCGCCACCCTGACCTTTGACCAGCTCCGGG	ACATGGGTGGGCATGTTGG	+
M63	Z324A_HUMAN.H11MO.0.C	-6	0.006099	4.69013	0.465638	23	GGAGGGTTATTCGCCACCCTGACCTTTGACCAGCTCCGGG	TATCAAACCATCCTTTGCTGCCA	+
M63	GATA2_HUMAN.H11MO.0.A	-17	0.00628222	4.83103	0.465638	19	GGAGGGTTATTCGCCACCCTGACCTTTGACCAGCTCCGGG	CCTTATCTCCACCCCCCAG	-
M63	ZFX_HUMAN.H11MO.1.A	1	0.00758141	5.83011	0.465638	16	GGAGGGTTATTCGCCACCCTGACCTTTGACCAGCTCCGGG	CCCCGGCCTCCGCCCCC	-
M63	PATZ1_HUMAN.H11MO.0.C	-8	0.0076632	5.893	0.465638	22	GGAGGGTTATTCGCCACCCTGACCTTTGACCAGCTCCGGG	CCTCCCCCCCCGCCCCCTCCCC	-
M63	SP3_HUMAN.H11MO.0.B	0	0.00867006	6.66727	0.465638	20	GGAGGGTTATTCGCCACCCTGACCTTTGACCAGCTCCGGG	CCCCGGCCCCGCCCCCCCCC	-
M63	VEZF1_HUMAN.H11MO.0.C	-9	0.00867125	6.66819	0.465638	22	GGAGGGTTATTCGCCACCCTGACCTTTGACCAGCTCCGGG	CCCCTCCCCCTCCCCCCTCCCC	-
M63	MNX1_HUMAN.H11MO.0.D	-1	0.00878779	6.75781	0.465638	19	GGAGGGTTATTCGCCACCCTGACCTTTGACCAGCTCCGGG	CTATTTTAATAACCCTTAA	+
M63	PTF1A_HUMAN.H11MO.0.B	-19	0.00937563	7.20986	0.465638	18	GGAGGGTTATTCGCCACCCTGACCTTTGACCAGCTCCGGG	CCAGCTGCCCCCTTTCCC	+
M63	GATA1_HUMAN.H11MO.0.A	-17	0.00938875	7.21995	0.465638	19	GGAGGGTTATTCGCCACCCTGACCTTTGACCAGCTCCGGG	TCTTATCTGTCCCCGCCAG	-
M63	NR1H4_HUMAN.H11MO.0.B	2	0.00938875	7.21995	0.465638	17	GGAGGGTTATTCGCCACCCTGACCTTTGACCAGCTCCGGG	CCTCGGGGTCATTGACCCC	-
M63	PAX8_HUMAN.H11MO.0.D	-9	0.00963846	7.41198	0.465638	14	GGAGGGTTATTCGCCACCCTGACCTTTGACCAGCTCCGGG	CCCGCTTCAGTGAC	-
M63	RFX5_HUMAN.H11MO.0.A	-18	0.00985991	7.58227	0.465638	20	GGAGGGTTATTCGCCACCCTGACCTTTGACCAGCTCCGGG	GTCAGCTGTTGCTAGGCAGA	+
M63	CEBPD_HUMAN.H11MO.0.C	-7	0.0102024	7.84564	0.465638	11	GGAGGGTTATTCGCCACCCTGACCTTTGACCAGCTCCGGG	ATTGCACAACC	+
M63	E2F7_HUMAN.H11MO.0.B	-6	0.0102402	7.87471	0.465638	13	GGAGGGTTATTCGCCACCCTGACCTTTGACCAGCTCCGGG	CCTTTCCCGCCCC	-
M63	ZEP2_HUMAN.H11MO.0.D	-4	0.0104101	8.00535	0.465638	14	GGAGGGTTATTCGCCACCCTGACCTTTGACCAGCTCCGGG	GGGGTTTCCCTACC	-
M63	NR1I2_HUMAN.H11MO.0.C	-18	0.0107063	8.23312	0.465638	19	GGAGGGTTATTCGCCACCCTGACCTTTGACCAGCTCCGGG	CTGAACTTTTTTGACCTCA	-
M63	THAP1_HUMAN.H11MO.0.C	-10	0.0110662	8.50992	0.467923	22	GGAGGGTTATTCGCCACCCTGACCTTTGACCAGCTCCGGG	GCCCGCAGCCAAGATGGCGGCG	-
M63	MCR_HUMAN.H11MO.0.D	-9	0.0115362	8.87131	0.474611	17	GGAGGGTTATTCGCCACCCTGACCTTTGACCAGCTCCGGG	TACAACAACCTGTTCTT	-
M63	RARG_HUMAN.H11MO.0.B	-7	0.0122708	9.43625	0.49155	18	GGAGGGTTATTCGCCACCCTGACCTTTGACCAGCTCCGGG	CCCAGGTCACTCTGACCT	-
M64	GATA1_HUMAN.H11MO.0.A	-3	0.000271886	0.20908	0.22843	19	TGGAGTTATCTGGCAAACCTGAATGACGGTTACTTTGCAT	TCTTATCTGTCCCCGCCAG	-
M64	NR1H3_HUMAN.H11MO.0.B	-13	0.00063285	0.486662	0.22843	19	TGGAGTTATCTGGCAAACCTGAATGACGGTTACTTTGCAT	CAGAGGTCACTGCAGGTCA	+
M64	BRAC_HUMAN.H11MO.0.A	-9	0.000730566	0.561805	0.22843	20	TGGAGTTATCTGGCAAACCTGAATGACGGTTACTTTGCAT	ATTTCACACCTCCCTGCTAA	-
M64	HME2_HUMAN.H11MO.0.D	0	0.000841463	0.647085	0.22843	11	TGGAGTTATCTGGCAAACCTGAATGACGGTTACTTTGCAT	GGTAATTAGGG	+
M64	ZN589_HUMAN.H11MO.0.D	-22	0.00102989	0.791985	0.22843	16	TGGAGTTATCTGGCAAACCTGAATGACGGTTACTTTGCAT	CCCACGGTTACTGCCG	+
M64	GATA5_HUMAN.H11MO.0.D	2	0.0010481	0.805989	0.22843	15	TGGAGTTATCTGGCAAACCTGAATGACGGTTACTTTGCAT	ATCTAAGTTATCTCTTA	-
M64	PAX2_HUMAN.H11MO.0.D	1	0.00133643	1.02771	0.254862	17	TGGAGTTATCTGGCAAACCTGAATGACGGTTACTTTGCAT	GTTCAGTCATGCGTGACA	+
M64	GATA2_HUMAN.H11MO.0.A	-3	0.00165424	1.27211	0.262498	19	TGGAGTTATCTGGCAAACCTGAATGACGGTTACTTTGCAT	CCTTATCTCCACCCCCCAG	-
M64	MNX1_HUMAN.H11MO.0.D	-19	0.00193101	1.48495	0.262498	19	TGGAGTTATCTGGCAAACCTGAATGACGGTTACTTTGCAT	CTATTTTAATAACCCTTAA	+
M64	ZN563_HUMAN.H11MO.0.C	-12	0.00201531	1.54978	0.262498	21	TGGAGTTATCTGGCAAACCTGAATGACGGTTACTTTGCAT	GGGATCCTCACTGGCAGCTGC	+
M64	ZN394_HUMAN.H11MO.0.C	-18	0.0024759	1.90397	0.285427	20	TGGAGTTATCTGGCAAACCTGAATGACGGTTACTTTGCAT	ATTCCATTCTATTCCATTCT	-
M64	IRX2_HUMAN.H11MO.0.D	-11	0.00261923	2.01419	0.285427	19	TGGAGTTATCTGGCAAACCTGAATGACGGTTACTTTGCAT	CCAACATGCCCACCCATGT	-
M64	TAL1_HUMAN.H11MO.0.A	-3	0.00353139	2.71564	0.296979	19	TGGAGTTATCTGGCAAACCTGAATGACGGTTACTTTGCAT	CCTTATCTGCCCCCCCCAG	-
M64	SPZ1_HUMAN.H11MO.0.D	-23	0.00369854	2.84418	0.296979	16	TGGAGTTATCTGGCAAACCTGAATGACGGTTACTTTGCAT	CGGCTGTTACCCTGGG	+
M64	RXRA_HUMAN.H11MO.0.A	-9	0.0041047	3.15652	0.313113	20	TGGAGTTATCTGGCAAACCTGAATGACGGTTACTTTGCAT	CTCTGACCTCTGCCTCCCCC	-
M64	TBX4_HUMAN.H11MO.0.D	-1	0.00507138	3.89989	0.368431	20	TGGAGTTATCTGGCAAACCTGAATGACGGTTACTTTGCAT	GGTGTGAAATTTCACACCTT	-
M64	PAX8_HUMAN.H11MO.0.D	-13	0.00577721	4.44267	0.40063	14	TGGAGTTATCTGGCAAACCTGAATGACGGTTACTTTGCAT	CCCGCTTCAGTGAC	-
M64	TLX1_HUMAN.H11MO.0.D	-9	0.00775048	5.96012	0.490123	17	TGGAGTTATCTGGCAAACCTGAATGACGGTTACTTTGCAT	CTGGCAAGTTGCCAAGG	+
M64	HXD12_HUMAN.H11MO.0.D	-3	0.00818973	6.2979	0.490123	11	TGGAGTTATCTGGCAAACCTGAATGACGGTTACTTTGCAT	AATTTTATTAC	+
M64	HXC10_HUMAN.H11MO.0.D	-7	0.00835276	6.42327	0.490123	19	TGGAGTTATCTGGCAAACCTGAATGACGGTTACTTTGCAT	GTAATAAAAAAATTAAAAA	-
M64	TBX21_HUMAN.H11MO.0.A	-11	0.00884745	6.80369	0.499923	13	TGGAGTTATCTGGCAAACCTGAATGACGGTTACTTTGCAT	TTCACACCTCCAC	-
M66	ZN770_HUMAN.H11MO.0.C	-15	2.23062e-05	0.0171535	0.0340451	22	AGAGCCCCACCGCGCCAACCGCCCGCCGCCGCCACCCAAA	GATCCTCCCGCCTCAGCCTCCC	-
M66	TAF1_HUMAN.H11MO.0.A	-22	9.32226e-05	0.0716882	0.0711411	16	AGAGCCCCACCGCGCCAACCGCCCGCCGCCGCCACCCAAA	CCGCCGCCGCCATCTT	-
M66	ZN263_HUMAN.H11MO.0.A	-17	0.000295554	0.227281	0.150364	20	AGAGCCCCACCGCGCCAACCGCCCGCCGCCGCCACCCAAA	CTCCTCCTCTCCCTCCTCCC	-
M66	TFCP2_HUMAN.H11MO.0.D	-17	0.00162593	1.25034	0.435691	16	AGAGCCCCACCGCGCCAACCGCCCGCCGCCGCCACCCAAA	TCTGGCCAGTTCAGGC	-
M66	ZN770_HUMAN.H11MO.1.C	-26	0.00200351	1.5407	0.435691	11	AGAGCCCCACCGCGCCAACCGCCCGCCGCCGCCACCCAAA	CTCAGCCTCCC	-
M66	ZFX_HUMAN.H11MO.1.A	-16	0.00207235	1.59364	0.435691	17	AGAGCCCCACCGCGCCAACCGCCCGCCGCCGCCACCCAAA	CCCCGGCCTCCGCCCCC	-
M66	SP1_HUMAN.H11MO.0.A	-17	0.0022837	1.75616	0.435691	22	AGAGCCCCACCGCGCCAACCGCCCGCCGCCGCCACCCAAA	CCCCCCCCCGGCCCCGCCCCCC	-
M66	SP2_HUMAN.H11MO.0.A	-19	0.0022837	1.75616	0.435691	21	AGAGCCCCACCGCGCCAACCGCCCGCCGCCGCCACCCAAA	CCCCCGGCCCCGCCCCCCCCCC	-
M66	SP3_HUMAN.H11MO.0.B	-20	0.00336719	2.58937	0.498325	20	AGAGCCCCACCGCGCCAACCGCCCGCCGCCGCCACCCAAA	CCCCGGCCCCGCCCCCCCCC	-
M66	MAZ_HUMAN.H11MO.0.A	-17	0.00355855	2.73653	0.498325	22	AGAGCCCCACCGCGCCAACCGCCCGCCGCCGCCACCCAAA	CCCCCCCCCCCCCCCCTCCCCC	-
M66	KLF1_HUMAN.H11MO.0.A	-23	0.0035915	2.76187	0.498325	14	AGAGCCCCACCGCGCCAACCGCCCGCCGCCGCCACCCAAA	CCCGGCCCCGCCCC	-
M67	IRX2_HUMAN.H11MO.0.D	-17	0.00039127	0.300886	0.31092	19	CCGCTATTCGGGCAGGCGAATTACTTGTCAGAGGACTTGG	ACATGGGTGGGCATGTTGG	+
M67	MNX1_HUMAN.H11MO.0.D	-14	0.000922273	0.709228	0.31092	19	CCGCTATTCGGGCAGGCGAATTACTTGTCAGAGGACTTGG	TTAAGGGTTATTAAAATAG	-
M67	TLX1_HUMAN.H11MO.0.D	-23	0.00101298	0.778985	0.31092	17	CCGCTATTCGGGCAGGCGAATTACTTGTCAGAGGACTTGG	CTGGCAAGTTGCCAAGG	+
M67	ZN394_HUMAN.H11MO.0.C	-11	0.00170761	1.31315	0.42442	20	CCGCTATTCGGGCAGGCGAATTACTTGTCAGAGGACTTGG	AGAATGGAATAGAATGGAAT	+
M67	ZN563_HUMAN.H11MO.0.C	-2	0.00257009	1.9764	0.473825	21	CCGCTATTCGGGCAGGCGAATTACTTGTCAGAGGACTTGG	GGGATCCTCACTGGCAGCTGC	+
M67	RXRA_HUMAN.H11MO.0.A	-20	0.00277872	2.13683	0.473825	20	CCGCTATTCGGGCAGGCGAATTACTTGTCAGAGGACTTGG	GGGGGAGGCAGAGGTCAGAG	+
M69	ZN335_HUMAN.H11MO.0.A	0	3.35348e-06	0.00257882	0.00512725	22	TCAGGCACAGCTTGTGAGAGGCGCTGCTCACGCACGGGCC	TCAGGCAGCGCCGAGGACAGCC	-
M70	SP1_HUMAN.H11MO.0.A	-6	0.000239047	0.183827	0.254956	22	GCGCGTCCCCAGGCCGGTCCTGCCGCCCGAGCGCCGTCAC	CCCCCCCCCGGCCCCGCCCCCC	-
M70	EGR4_HUMAN.H11MO.0.D	-16	0.00033161	0.255008	0.254956	11	GCGCGTCCCCAGGCCGGTCCTGCCGCCCGAGCGCCGTCAC	GCCCTGCCGCC	-
M70	ZN331_HUMAN.H11MO.0.C	-18	0.000800414	0.615519	0.398433	20	GCGCGTCCCCAGGCCGGTCCTGCCGCCCGAGCGCCGTCAC	CCACCCAGCTGAGCCCAGCC	-
M70	AP2D_HUMAN.H11MO.0.D	-23	0.00103645	0.797028	0.398433	14	GCGCGTCCCCAGGCCGGTCCTGCCGCCCGAGCGCCGTCAC	CGCCCGAGGCGCGT	+
M71	IRX2_HUMAN.H11MO.0.D	-13	0.000308818	0.237481	0.474866	19	GTCAGCCTCATGACGCAAGTGTCATACAGGTTGCGTCGGG	CCAACATGCCCACCCATGT	-
M74	MNX1_HUMAN.H11MO.0.D	-6	0.000299185	0.230073	0.253561	19	GCAGGATCACAGACCTGGTAAAGATTTGGGGGCCTTTATT	TTAAGGGTTATTAAAATAG	-
M74	IRX2_HUMAN.H11MO.0.D	-18	0.000455316	0.350138	0.253561	19	GCAGGATCACAGACCTGGTAAAGATTTGGGGGCCTTTATT	CCAACATGCCCACCCATGT	-
M75	MNX1_HUMAN.H11MO.0.D	-2	9.51564e-05	0.0731753	0.146351	19	TCCAGGGCGTTATGGACATGTGCCTTGTAGGATTGATGAC	TTAAGGGTTATTAAAATAG	-
M77	OSR2_HUMAN.H11MO.0.C	-7	0.000113617	0.0873717	0.174743	16	GGGGGCCCTGGAGAAGCGACAATGGGAAGGTTACCAGGTC	CAGCAGAAGCAGCAGC	-
M77	SPIC_HUMAN.H11MO.0.D	-22	0.00060122	0.462338	0.462338	13	GGGGGCCCTGGAGAAGCGACAATGGGAAGGTTACCAGGTC	GAGGAAGGGGAGG	+
M77	ZN394_HUMAN.H11MO.0.C	-9	0.00120246	0.924689	0.49598	20	GGGGGCCCTGGAGAAGCGACAATGGGAAGGTTACCAGGTC	AGAATGGAATAGAATGGAAT	+
M77	RXRA_HUMAN.H11MO.0.A	-16	0.00128993	0.99196	0.49598	20	GGGGGCCCTGGAGAAGCGACAATGGGAAGGTTACCAGGTC	GGGGGAGGCAGAGGTCAGAG	+
M78	TBX15_HUMAN.H11MO.0.D	-6	3.94999e-05	0.0303754	0.0295364	19	GTTGCGCGGCGGGGAGAGGAGGGGGCACGTATGAAAAGAG	GGGGGGGGGGGGGTGGGGG	+
M78	PATZ1_HUMAN.H11MO.0.C	0	4.1149e-05	0.0316436	0.0295364	22	GTTGCGCGGCGGGGAGAGGAGGGGGCACGTATGAAAAGAG	GGGGAGGGGGCGGGGGGGGAGG	+
M78	IRX2_HUMAN.H11MO.0.D	-14	5.85045e-05	0.0449899	0.0295364	19	GTTGCGCGGCGGGGAGAGGAGGGGGCACGTATGAAAAGAG	ACATGGGTGGGCATGTTGG	+
M78	MAZ_HUMAN.H11MO.0.A	-11	0.000331005	0.254543	0.095028	22	GTTGCGCGGCGGGGAGAGGAGGGGGCACGTATGAAAAGAG	GGGGGAGGGGGGGGGGGGGGGG	+
M78	VEZF1_HUMAN.H11MO.0.C	-5	0.000377623	0.290392	0.095028	22	GTTGCGCGGCGGGGAGAGGAGGGGGCACGTATGAAAAGAG	GGGGAGGGGGGAGGGGGAGGGG	+
M78	SPIC_HUMAN.H11MO.0.D	-12	0.000390696	0.300446	0.095028	13	GTTGCGCGGCGGGGAGAGGAGGGGGCACGTATGAAAAGAG	GAGGAAGGGGAGG	+
M78	KLF16_HUMAN.H11MO.0.D	-6	0.000497759	0.382777	0.095028	19	GTTGCGCGGCGGGGAGAGGAGGGGGCACGTATGAAAAGAG	GGGGGCGGGGGGGGGGGGG	+
M78	TBX1_HUMAN.H11MO.0.D	-8	0.000501939	0.385991	0.095028	20	GTTGCGCGGCGGGGAGAGGAGGGGGCACGTATGAAAAGAG	GGGTGGGCAGGGGTGGGCGG	+
M78	ZBT17_HUMAN.H11MO.0.A	-5	0.000572219	0.440037	0.0962964	19	GTTGCGCGGCGGGGAGAGGAGGGGGCACGTATGAAAAGAG	GAGGGTGGGGGAGGGGAAG	+
M78	SP2_HUMAN.H11MO.0.A	-12	0.000675943	0.5198	0.0968275	22	GTTGCGCGGCGGGGAGAGGAGGGGGCACGTATGAAAAGAG	GGGGGGGGGGCGGGGCCGGGGG	+
M78	WT1_HUMAN.H11MO.0.C	-7	0.000703236	0.540789	0.0968275	20	GTTGCGCGGCGGGGAGAGGAGGGGGCACGTATGAAAAGAG	GGGCGGGGGAGGAGGGGGGG	+
M78	ZN740_HUMAN.H11MO.0.D	-15	0.000867357	0.666998	0.109473	14	GTTGCGCGGCGGGGAGAGGAGGGGGCACGTATGAAAAGAG	GGGGGGGGGGTGGG	+
M78	SP3_HUMAN.H11MO.0.B	-10	0.000979383	0.753146	0.11287	20	GTTGCGCGGCGGGGAGAGGAGGGGGCACGTATGAAAAGAG	GGGGGGGGGCGGGGCCGGGG	+
M78	KLF3_HUMAN.H11MO.0.B	-12	0.0010581	0.813683	0.11287	19	GTTGCGCGGCGGGGAGAGGAGGGGGCACGTATGAAAAGAG	GGGGAGGGGCGGGGCCGGG	+
M78	RREB1_HUMAN.H11MO.0.D	-3	0.00111784	0.85962	0.11287	22	GTTGCGCGGCGGGGAGAGGAGGGGGCACGTATGAAAAGAG	GGGGGGGGGGGTGGTTTGGGGT	+
M78	ZN467_HUMAN.H11MO.0.C	-7	0.00126499	0.972778	0.119745	22	GTTGCGCGGCGGGGAGAGGAGGGGGCACGTATGAAAAGAG	GGGGAGGGGAGGGGGGGGGGGG	+
M78	EGR2_HUMAN.H11MO.0.A	-12	0.00141981	1.09183	0.126494	18	GTTGCGCGGCGGGGAGAGGAGGGGGCACGTATGAAAAGAG	GGGGGGGTGTGGGAGGGG	+
M78	KLF15_HUMAN.H11MO.0.A	-7	0.00157617	1.21207	0.132624	19	GTTGCGCGGCGGGGAGAGGAGGGGGCACGTATGAAAAGAG	GGGGAGGAGCAGGGGGGGG	+
M78	PURA_HUMAN.H11MO.0.D	-17	0.00195958	1.50692	0.152802	17	GTTGCGCGGCGGGGAGAGGAGGGGGCACGTATGAAAAGAG	GGAAGGGGGGGGCAGGG	+
M78	EGR2_HUMAN.H11MO.1.A	-9	0.00201776	1.55166	0.152802	16	GTTGCGCGGCGGGGAGAGGAGGGGGCACGTATGAAAAGAG	GGGGCGTGGGCGGGGG	+
M78	ZN341_HUMAN.H11MO.0.C	-17	0.00246073	1.8923	0.177474	22	GTTGCGCGGCGGGGAGAGGAGGGGGCACGTATGAAAAGAG	GGGGGGGGGGGGAGGGAAGAGC	+
M78	SP4_HUMAN.H11MO.0.A	-12	0.00289113	2.22328	0.198621	20	GTTGCGCGGCGGGGAGAGGAGGGGGCACGTATGAAAAGAG	GGGAAGGGGGCGGGGCCGGG	+
M78	EGR1_HUMAN.H11MO.0.A	-8	0.00314736	2.42032	0.198621	17	GTTGCGCGGCGGGGAGAGGAGGGGGCACGTATGAAAAGAG	GAGGGCGTGGGCGGGGG	+
M78	MTF1_HUMAN.H11MO.0.C	-22	0.00314736	2.42032	0.198621	17	GTTGCGCGGCGGGGAGAGGAGGGGGCACGTATGAAAAGAG	AGTGCCGTGTGCAAAAC	+
M78	KLF6_HUMAN.H11MO.0.A	-14	0.00340585	2.6191	0.206336	19	GTTGCGCGGCGGGGAGAGGAGGGGGCACGTATGAAAAGAG	GGAAGGGCGGGGCCGGGGG	+
M78	ZN263_HUMAN.H11MO.0.A	-7	0.00392519	3.01847	0.226875	20	GTTGCGCGGCGGGGAGAGGAGGGGGCACGTATGAAAAGAG	GGGAGGAGGGAGAGGAGGAG	+
M78	PO5F1_HUMAN.H11MO.1.A	-28	0.00404446	3.11019	0.226875	10	GTTGCGCGGCGGGGAGAGGAGGGGGCACGTATGAAAAGAG	ATATGCAAAT	+
M78	RARG_HUMAN.H11MO.2.D	-17	0.00442883	3.40577	0.233674	20	GTTGCGCGGCGGGGAGAGGAGGGGGCACGTATGAAAAGAG	GGGGGTCACCCAGAGGTCAC	+
M78	PO2F2_HUMAN.H11MO.0.A	-28	0.00447423	3.44069	0.233674	11	GTTGCGCGGCGGGGAGAGGAGGGGGCACGTATGAAAAGAG	ATATGCAAATG	+
M78	PROX1_HUMAN.H11MO.0.D	-9	0.00467284	3.59342	0.235912	17	GTTGCGCGGCGGGGAGAGGAGGGGGCACGTATGAAAAGAG	GGGTAAGGCGGGTTGGG	+
M78	SALL4_HUMAN.H11MO.0.B	-15	0.00483531	3.71835	0.23624	10	GTTGCGCGGCGGGGAGAGGAGGGGGCACGTATGAAAAGAG	GGAGGGTGGG	+
M78	ZN148_HUMAN.H11MO.0.D	-11	0.00510143	3.923	0.241453	15	GTTGCGCGGCGGGGAGAGGAGGGGGCACGTATGAAAAGAG	GGGGTGGGGGAGGGG	+
M78	Z324A_HUMAN.H11MO.0.C	-7	0.00567295	4.3625	0.260366	23	GTTGCGCGGCGGGGAGAGGAGGGGGCACGTATGAAAAGAG	TGGCAGCAAAGGATGGTTTGATA	-
M78	ZN563_HUMAN.H11MO.0.C	-17	0.00662742	5.09648	0.289663	21	GTTGCGCGGCGGGGAGAGGAGGGGGCACGTATGAAAAGAG	GCAGCTGCCAGTGAGGATCCC	-
M78	MNX1_HUMAN.H11MO.0.D	-21	0.00669378	5.14752	0.289663	19	GTTGCGCGGCGGGGAGAGGAGGGGGCACGTATGAAAAGAG	TTAAGGGTTATTAAAATAG	-
M78	PLAG1_HUMAN.H11MO.0.D	-5	0.00779275	5.99263	0.327853	17	GTTGCGCGGCGGGGAGAGGAGGGGGCACGTATGAAAAGAG	GGGGGCATCAGGAGGGG	+
M78	HEY2_HUMAN.H11MO.0.D	-20	0.00829691	6.38032	0.339629	17	GTTGCGCGGCGGGGAGAGGAGGGGGCACGTATGAAAAGAG	GGGGGCACGTGGCATTA	+
M78	SP2_HUMAN.H11MO.1.B	-16	0.00936026	7.19804	0.373074	12	GTTGCGCGGCGGGGAGAGGAGGGGGCACGTATGAAAAGAG	AGGGGGCGGGGC	+
M78	SRBP2_HUMAN.H11MO.0.B	-11	0.00971064	7.46748	0.377115	13	GTTGCGCGGCGGGGAGAGGAGGGGGCACGTATGAAAAGAG	GGGTGGGGTGAGG	+
M78	RXRA_HUMAN.H11MO.0.A	-19	0.0100536	7.73121	0.380673	20	GTTGCGCGGCGGGGAGAGGAGGGGGCACGTATGAAAAGAG	GGGGGAGGCAGAGGTCAGAG	+
M78	ZN281_HUMAN.H11MO.0.A	-7	0.010757	8.27211	0.390621	15	GTTGCGCGGCGGGGAGAGGAGGGGGCACGTATGAAAAGAG	GGGTGGGGGAGGGGA	+
M78	PO2F1_HUMAN.H11MO.0.C	-24	0.0108322	8.32993	0.390621	16	GTTGCGCGGCGGGGAGAGGAGGGGGCACGTATGAAAAGAG	AATCGAATGCAAATAA	+
M78	ZFX_HUMAN.H11MO.1.A	-8	0.0113045	8.69315	0.398174	17	GTTGCGCGGCGGGGAGAGGAGGGGGCACGTATGAAAAGAG	GGGGGCGGAGGCCGGGG	+
M78	THAP1_HUMAN.H11MO.0.C	-5	0.0126416	9.72136	0.435149	22	GTTGCGCGGCGGGGAGAGGAGGGGGCACGTATGAAAAGAG	GCCCGCAGCCAAGATGGCGGCG	-
M78	HLTF_HUMAN.H11MO.0.D	-25	0.0136003	10.4586	0.457748	12	GTTGCGCGGCGGGGAGAGGAGGGGGCACGTATGAAAAGAG	TAGGGCTGCAAA	+
M78	KLF1_HUMAN.H11MO.0.A	-17	0.0147653	11.3545	0.477859	14	GTTGCGCGGCGGGGAGAGGAGGGGGCACGTATGAAAAGAG	GGGGCGGGGCCGGG	+
M78	ZN770_HUMAN.H11MO.0.C	-7	0.0148289	11.4034	0.477859	22	GTTGCGCGGCGGGGAGAGGAGGGGGCACGTATGAAAAGAG	GGGAGGCTGAGGCGGGAGGATC	+
M78	TBX21_HUMAN.H11MO.0.A	-10	0.0158797	12.2115	0.497756	13	GTTGCGCGGCGGGGAGAGGAGGGGGCACGTATGAAAAGAG	GTGGAGGTGTGAA	+
M78	DBP_HUMAN.H11MO.0.B	-27	0.0161036	12.3837	0.497756	11	GTTGCGCGGCGGGGAGAGGAGGGGGCACGTATGAAAAGAG	GTTATGTAACA	+
M79	ZN322_HUMAN.H11MO.0.B	-20	1.25139e-05	0.0096232	0.0189805	20	CTAAGGCCGGTATCCCATCACCGGGCGCGGCGACAGACAC	CCAGGCTCTGTACCAGGCTC	-
M79	THAP1_HUMAN.H11MO.0.C	-4	6.70618e-05	0.0515705	0.0508581	22	CTAAGGCCGGTATCCCATCACCGGGCGCGGCGACAGACAC	CGCCGCCATCTTGGCTGCGGGC	+
M79	SP3_HUMAN.H11MO.0.B	-16	0.000586218	0.450802	0.223618	20	CTAAGGCCGGTATCCCATCACCGGGCGCGGCGACAGACAC	GGGGGGGGGCGGGGCCGGGG	+
M79	ZN335_HUMAN.H11MO.0.A	-20	0.000589729	0.453502	0.223618	20	CTAAGGCCGGTATCCCATCACCGGGCGCGGCGACAGACAC	TCAGGCAGCGCCGAGGACAGCC	-
M79	SP2_HUMAN.H11MO.0.A	-15	0.000874194	0.672255	0.231288	22	CTAAGGCCGGTATCCCATCACCGGGCGCGGCGACAGACAC	GGGGGGGGGGCGGGGCCGGGGG	+
M79	KLF12_HUMAN.H11MO.0.C	-20	0.00103008	0.792131	0.231288	11	CTAAGGCCGGTATCCCATCACCGGGCGCGGCGACAGACAC	AGGGGCGGGGC	+
M79	CTCFL_HUMAN.H11MO.0.A	-13	0.00106742	0.820847	0.231288	17	CTAAGGCCGGTATCCCATCACCGGGCGCGGCGACAGACAC	GCCGCCAGGGGGCGCCG	+
M79	NFIC_HUMAN.H11MO.0.A	-20	0.00203325	1.56357	0.367702	17	CTAAGGCCGGTATCCCATCACCGGGCGCGGCGACAGACAC	CTTGGCAGGGAGCCAAG	-
M79	TLX1_HUMAN.H11MO.0.D	-19	0.00287785	2.21306	0.367702	17	CTAAGGCCGGTATCCCATCACCGGGCGCGGCGACAGACAC	CCTTGGCAACTTGCCAG	-
M79	SMAD4_HUMAN.H11MO.0.B	-27	0.00318785	2.45146	0.367702	13	CTAAGGCCGGTATCCCATCACCGGGCGCGGCGACAGACAC	AGGTGCCAGACAG	-
M79	SMAD2_HUMAN.H11MO.0.A	-27	0.00351364	2.70199	0.367702	12	CTAAGGCCGGTATCCCATCACCGGGCGCGGCGACAGACAC	AGGTGACAGACA	-
M79	PURA_HUMAN.H11MO.0.D	-5	0.00353215	2.71622	0.367702	17	CTAAGGCCGGTATCCCATCACCGGGCGCGGCGACAGACAC	CCCTGCCCCCCCCTTCC	-
M79	ZFX_HUMAN.H11MO.1.A	-18	0.00353215	2.71622	0.367702	17	CTAAGGCCGGTATCCCATCACCGGGCGCGGCGACAGACAC	CCCCGGCCTCCGCCCCC	-
M79	TFDP1_HUMAN.H11MO.0.C	0	0.00390574	3.00352	0.367702	14	CTAAGGCCGGTATCCCATCACCGGGCGCGGCGACAGACAC	GGGGGGCGGGAAAA	+
M79	TBX4_HUMAN.H11MO.0.D	-2	0.00398123	3.06156	0.367702	20	CTAAGGCCGGTATCCCATCACCGGGCGCGGCGACAGACAC	AAGGTGTGAAATTTCACACC	+
M79	HAND1_HUMAN.H11MO.0.D	-3	0.00462241	3.55463	0.389343	17	CTAAGGCCGGTATCCCATCACCGGGCGCGGCGACAGACAC	GGGTCTGGTTTTTGTCA	+
M79	SP1_HUMAN.H11MO.1.A	-19	0.00487721	3.75058	0.389343	14	CTAAGGCCGGTATCCCATCACCGGGCGCGGCGACAGACAC	GGGGGGCGGGGCCG	+
M79	KLF6_HUMAN.H11MO.0.A	-18	0.00531606	4.08805	0.400201	19	CTAAGGCCGGTATCCCATCACCGGGCGCGGCGACAGACAC	GGAAGGGCGGGGCCGGGGG	+
M79	SP1_HUMAN.H11MO.0.A	-14	0.00585517	4.50262	0.400201	22	CTAAGGCCGGTATCCCATCACCGGGCGCGGCGACAGACAC	CCCCCCCCCGGCCCCGCCCCCC	-
M79	KLF3_HUMAN.H11MO.0.B	-16	0.00640923	4.92869	0.400201	19	CTAAGGCCGGTATCCCATCACCGGGCGCGGCGACAGACAC	GGGGAGGGGCGGGGCCGGG	+
M79	SP4_HUMAN.H11MO.0.A	-17	0.0065039	5.0015	0.400201	20	CTAAGGCCGGTATCCCATCACCGGGCGCGGCGACAGACAC	GGGAAGGGGGCGGGGCCGGG	+
M79	SP2_HUMAN.H11MO.1.B	-19	0.00670992	5.15993	0.400201	12	CTAAGGCCGGTATCCCATCACCGGGCGCGGCGACAGACAC	AGGGGGCGGGGC	+
M79	HES1_HUMAN.H11MO.0.D	-26	0.00690229	5.30786	0.400201	13	CTAAGGCCGGTATCCCATCACCGGGCGCGGCGACAGACAC	CCGCCACGAGCCC	+
M79	PATZ1_HUMAN.H11MO.0.C	-18	0.00736682	5.66509	0.400201	22	CTAAGGCCGGTATCCCATCACCGGGCGCGGCGACAGACAC	CCTCCCCCCCCGCCCCCTCCCC	-
M79	USF2_HUMAN.H11MO.0.A	-21	0.00770888	5.92813	0.400201	19	CTAAGGCCGGTATCCCATCACCGGGCGCGGCGACAGACAC	CGCCGCGGCCACGTGACCC	-
M79	HAND1_HUMAN.H11MO.1.D	-32	0.00802093	6.16809	0.400201	7	CTAAGGCCGGTATCCCATCACCGGGCGCGGCGACAGACAC	CCAGGCC	-
M79	ZN563_HUMAN.H11MO.0.C	-10	0.00820106	6.30662	0.400201	21	CTAAGGCCGGTATCCCATCACCGGGCGCGGCGACAGACAC	GGGATCCTCACTGGCAGCTGC	+
M79	E2F4_HUMAN.H11MO.0.A	-1	0.00863168	6.63776	0.400201	13	CTAAGGCCGGTATCCCATCACCGGGCGCGGCGACAGACAC	GGGGGCGGGAAAT	+
M79	E2F3_HUMAN.H11MO.0.A	-2	0.00867759	6.67307	0.400201	11	CTAAGGCCGGTATCCCATCACCGGGCGCGGCGACAGACAC	AGGGCGGGAAA	+
M79	KLF16_HUMAN.H11MO.0.D	-20	0.00870718	6.69582	0.400201	19	CTAAGGCCGGTATCCCATCACCGGGCGCGGCGACAGACAC	GGGGGCGGGGGGGGGGGGG	+
M79	E2F7_HUMAN.H11MO.0.B	-2	0.00999839	7.68876	0.446032	13	CTAAGGCCGGTATCCCATCACCGGGCGCGGCGACAGACAC	GGGGCGGGAAAGG	+
M79	ZN667_HUMAN.H11MO.0.C	-21	0.0104316	8.02187	0.450535	19	CTAAGGCCGGTATCCCATCACCGGGCGCGGCGACAGACAC	GCTGAGCTTTTAAGGCCAC	-
M79	RFX1_HUMAN.H11MO.0.B	-18	0.0109172	8.39534	0.450535	22	CTAAGGCCGGTATCCCATCACCGGGCGCGGCGACAGACAC	CCGTCGCCATGGCAACCGGGGC	-
M79	CTCF_HUMAN.H11MO.0.A	-11	0.0110733	8.51539	0.450535	19	CTAAGGCCGGTATCCCATCACCGGGCGCGGCGACAGACAC	TGGCCACCAGGGGGCGCCA	+
M79	KLF4_HUMAN.H11MO.0.A	-21	0.0112875	8.68009	0.450535	10	CTAAGGCCGGTATCCCATCACCGGGCGCGGCGACAGACAC	AGGGTGTGGC	+
M79	AP2B_HUMAN.H11MO.0.B	-16	0.0122848	9.44703	0.462755	10	CTAAGGCCGGTATCCCATCACCGGGCGCGGCGACAGACAC	GCCCCCGGGC	-
M79	ESR2_HUMAN.H11MO.0.A	-2	0.012509	9.61938	0.462755	15	CTAAGGCCGGTATCCCATCACCGGGCGCGGCGACAGACAC	AGGTCAGGGTGACCT	-
M79	MAFA_HUMAN.H11MO.0.D	-18	0.0136984	10.534	0.483404	21	CTAAGGCCGGTATCCCATCACCGGGCGCGGCGACAGACAC	CGAAGGCTGCGGGGTCAGCAC	-
M79	ZBT17_HUMAN.H11MO.0.A	-10	0.0140232	10.7839	0.483404	19	CTAAGGCCGGTATCCCATCACCGGGCGCGGCGACAGACAC	CTTCCCCTCCCCCACCCTC	-
M81	ZN563_HUMAN.H11MO.0.C	-9	3.46859e-05	0.0266735	0.04867	21	TCCCCATGAACAGTCGCCCGTCAGCGGCTGGCGGCCAGGA	GCAGCTGCCAGTGAGGATCCC	-
M81	KLF6_HUMAN.H11MO.0.A	-15	8.41457e-05	0.064708	0.04867	19	TCCCCATGAACAGTCGCCCGTCAGCGGCTGGCGGCCAGGA	GGAAGGGCGGGGCCGGGGG	+
M81	RXRA_HUMAN.H11MO.0.A	-6	9.75735e-05	0.075034	0.04867	20	TCCCCATGAACAGTCGCCCGTCAGCGGCTGGCGGCCAGGA	GGGGGAGGCAGAGGTCAGAG	+
M81	NR1D1_HUMAN.H11MO.0.B	-23	0.000273173	0.21007	0.102195	17	TCCCCATGAACAGTCGCCCGTCAGCGGCTGGCGGCCAGGA	AGGGAAGTGGGTCAGAAGG	+
M81	TLX1_HUMAN.H11MO.0.D	-23	0.000632346	0.486274	0.137023	17	TCCCCATGAACAGTCGCCCGTCAGCGGCTGGCGGCCAGGA	CTGGCAAGTTGCCAAGG	+
M81	PATZ1_HUMAN.H11MO.0.C	-12	0.000645411	0.496321	0.137023	22	TCCCCATGAACAGTCGCCCGTCAGCGGCTGGCGGCCAGGA	GGGGAGGGGGCGGGGGGGGAGG	+
M81	ZN341_HUMAN.H11MO.0.C	-23	0.000645411	0.496321	0.137023	17	TCCCCATGAACAGTCGCCCGTCAGCGGCTGGCGGCCAGGA	GGGGGGGGGGGGAGGGAAGAGC	+
M81	IRX2_HUMAN.H11MO.0.D	-20	0.000824109	0.63374	0.137023	19	TCCCCATGAACAGTCGCCCGTCAGCGGCTGGCGGCCAGGA	ACATGGGTGGGCATGTTGG	+
M81	RFX5_HUMAN.H11MO.0.A	-5	0.00110914	0.852925	0.165972	20	TCCCCATGAACAGTCGCCCGTCAGCGGCTGGCGGCCAGGA	GTCAGCTGTTGCTAGGCAGA	+
M81	VEZF1_HUMAN.H11MO.0.C	-17	0.00126299	0.971237	0.168171	22	TCCCCATGAACAGTCGCCCGTCAGCGGCTGGCGGCCAGGA	GGGGAGGGGGGAGGGGGAGGGG	+
M81	MAZ_HUMAN.H11MO.0.A	-17	0.0013586	1.04476	0.168171	22	TCCCCATGAACAGTCGCCCGTCAGCGGCTGGCGGCCAGGA	GGGGGAGGGGGGGGGGGGGGGG	+
M81	THAP1_HUMAN.H11MO.0.C	-14	0.00146098	1.12349	0.168171	22	TCCCCATGAACAGTCGCCCGTCAGCGGCTGGCGGCCAGGA	GCCCGCAGCCAAGATGGCGGCG	-
M81	LYL1_HUMAN.H11MO.0.A	-17	0.00179573	1.38092	0.183345	14	TCCCCATGAACAGTCGCCCGTCAGCGGCTGGCGGCCAGGA	CAGGAAACAGCTGG	-
M81	SP2_HUMAN.H11MO.0.A	-12	0.00209091	1.60791	0.195554	22	TCCCCATGAACAGTCGCCCGTCAGCGGCTGGCGGCCAGGA	GGGGGGGGGGCGGGGCCGGGGG	+
M81	RARG_HUMAN.H11MO.0.B	-3	0.00223449	1.71832	0.196159	18	TCCCCATGAACAGTCGCCCGTCAGCGGCTGGCGGCCAGGA	CCCAGGTCACTCTGACCT	-
M81	RARA_HUMAN.H11MO.0.A	5	0.00237999	1.83021	0.196159	15	TCCCCATGAACAGTCGCCCGTCAGCGGCTGGCGGCCAGGA	CCTTGACCTCTTGATCCCCC	-
M81	CLOCK_HUMAN.H11MO.0.C	-20	0.00375113	2.88462	0.266303	14	TCCCCATGAACAGTCGCCCGTCAGCGGCTGGCGGCCAGGA	TGTTCACGTGTCTG	-
M81	BRAC_HUMAN.H11MO.0.A	-4	0.00397496	3.05674	0.266303	20	TCCCCATGAACAGTCGCCCGTCAGCGGCTGGCGGCCAGGA	ATTTCACACCTCCCTGCTAA	-
M81	EGR2_HUMAN.H11MO.0.A	-21	0.00417352	3.20943	0.266303	18	TCCCCATGAACAGTCGCCCGTCAGCGGCTGGCGGCCAGGA	GGGGGGGTGTGGGAGGGG	+
M81	ZBT17_HUMAN.H11MO.0.A	-23	0.00424336	3.26314	0.266303	17	TCCCCATGAACAGTCGCCCGTCAGCGGCTGGCGGCCAGGA	GAGGGTGGGGGAGGGGAAG	+
M81	ZN394_HUMAN.H11MO.0.C	-18	0.00427107	3.28446	0.266303	20	TCCCCATGAACAGTCGCCCGTCAGCGGCTGGCGGCCAGGA	AGAATGGAATAGAATGGAAT	+
M81	ZFX_HUMAN.H11MO.1.A	-23	0.00472854	3.63625	0.283033	17	TCCCCATGAACAGTCGCCCGTCAGCGGCTGGCGGCCAGGA	GGGGGCGGAGGCCGGGG	+
M81	PURA_HUMAN.H11MO.0.D	-23	0.00511275	3.9317	0.293019	17	TCCCCATGAACAGTCGCCCGTCAGCGGCTGGCGGCCAGGA	GGAAGGGGGGGGCAGGG	+
M81	OLIG2_HUMAN.H11MO.0.B	-13	0.00564748	4.34291	0.293019	18	TCCCCATGAACAGTCGCCCGTCAGCGGCTGGCGGCCAGGA	CAGAAGGGAAACAGCTGG	-
M81	Z324A_HUMAN.H11MO.0.C	-15	0.00566003	4.35256	0.293019	23	TCCCCATGAACAGTCGCCCGTCAGCGGCTGGCGGCCAGGA	TGGCAGCAAAGGATGGTTTGATA	-
M81	SPIC_HUMAN.H11MO.0.D	-23	0.00567862	4.36686	0.293019	13	TCCCCATGAACAGTCGCCCGTCAGCGGCTGGCGGCCAGGA	GAGGAAGGGGAGG	+
M81	EGR1_HUMAN.H11MO.0.A	-17	0.00596941	4.59048	0.295864	17	TCCCCATGAACAGTCGCCCGTCAGCGGCTGGCGGCCAGGA	GAGGGCGTGGGCGGGGG	+
M81	TAF1_HUMAN.H11MO.0.A	-24	0.00620869	4.77448	0.295864	16	TCCCCATGAACAGTCGCCCGTCAGCGGCTGGCGGCCAGGA	AAGATGGCGGCGGCGG	+
M81	SP3_HUMAN.H11MO.0.B	-13	0.00652461	5.01743	0.295864	20	TCCCCATGAACAGTCGCCCGTCAGCGGCTGGCGGCCAGGA	GGGGGGGGGCGGGGCCGGGG	+
M81	SP4_HUMAN.H11MO.0.A	-18	0.00652461	5.01743	0.295864	20	TCCCCATGAACAGTCGCCCGTCAGCGGCTGGCGGCCAGGA	GGGAAGGGGGCGGGGCCGGG	+
M81	GATA1_HUMAN.H11MO.0.A	-27	0.00705501	5.4253	0.310505	13	TCCCCATGAACAGTCGCCCGTCAGCGGCTGGCGGCCAGGA	CTGGCGGGGACAGATAAGA	+
M81	ZN554_HUMAN.H11MO.0.C	-9	0.00749338	5.76241	0.320376	20	TCCCCATGAACAGTCGCCCGTCAGCGGCTGGCGGCCAGGA	GCTGAGCCATGTGGGGTGCT	+
M81	PROX1_HUMAN.H11MO.0.D	-23	0.0080945	6.22467	0.336464	17	TCCCCATGAACAGTCGCCCGTCAGCGGCTGGCGGCCAGGA	GGGTAAGGCGGGTTGGG	+
M81	COT2_HUMAN.H11MO.1.A	-9	0.00940107	7.22942	0.360714	17	TCCCCATGAACAGTCGCCCGTCAGCGGCTGGCGGCCAGGA	GGGGTCAAAGGTCAGGG	+
M81	SMAD3_HUMAN.H11MO.0.B	-8	0.0112346	8.63939	0.380343	12	TCCCCATGAACAGTCGCCCGTCAGCGGCTGGCGGCCAGGA	CTCTGTCACCTG	+
M81	TBX21_HUMAN.H11MO.0.A	-6	0.0115007	8.84403	0.380343	13	TCCCCATGAACAGTCGCCCGTCAGCGGCTGGCGGCCAGGA	TTCACACCTCCAC	-
M81	GATA2_HUMAN.H11MO.0.A	-21	0.0115155	8.85544	0.380343	19	TCCCCATGAACAGTCGCCCGTCAGCGGCTGGCGGCCAGGA	CTGGGGGGTGGAGATAAGG	+
M81	FLI1_HUMAN.H11MO.0.A	-22	0.0125465	9.64823	0.388552	18	TCCCCATGAACAGTCGCCCGTCAGCGGCTGGCGGCCAGGA	GGAGGAAGGAAGGAGGGA	+
M81	BHE41_HUMAN.H11MO.0.D	-9	0.0128565	9.88668	0.388552	20	TCCCCATGAACAGTCGCCCGTCAGCGGCTGGCGGCCAGGA	ACCGGGTCACGTGCAGAAGG	+
M81	PAX2_HUMAN.H11MO.0.D	-7	0.0144303	11.0969	0.404597	18	TCCCCATGAACAGTCGCCCGTCAGCGGCTGGCGGCCAGGA	TGTCACGCATGACTGAAC	-
M81	EGR2_HUMAN.H11MO.1.A	-18	0.0155911	11.9896	0.418339	16	TCCCCATGAACAGTCGCCCGTCAGCGGCTGGCGGCCAGGA	GGGGCGTGGGCGGGGG	+
M81	NFIC_HUMAN.H11MO.0.A	-22	0.0156555	12.039	0.418339	17	TCCCCATGAACAGTCGCCCGTCAGCGGCTGGCGGCCAGGA	CTTGGCAGGGAGCCAAG	-
M81	PAX8_HUMAN.H11MO.0.D	-10	0.0171243	13.1686	0.428503	14	TCCCCATGAACAGTCGCCCGTCAGCGGCTGGCGGCCAGGA	CCCGCTTCAGTGAC	-
M81	MNX1_HUMAN.H11MO.0.D	-19	0.0172718	13.282	0.428503	19	TCCCCATGAACAGTCGCCCGTCAGCGGCTGGCGGCCAGGA	TTAAGGGTTATTAAAATAG	-
M81	BHE23_HUMAN.H11MO.0.D	-22	0.0174559	13.4236	0.428503	12	TCCCCATGAACAGTCGCCCGTCAGCGGCTGGCGGCCAGGA	AGCATATGGTGG	+
M81	PTF1A_HUMAN.H11MO.0.B	-16	0.0177456	13.6464	0.428503	18	TCCCCATGAACAGTCGCCCGTCAGCGGCTGGCGGCCAGGA	GGGAAAGGGGGCAGCTGG	-
M81	MAFA_HUMAN.H11MO.0.D	-6	0.01934	14.8725	0.447035	21	TCCCCATGAACAGTCGCCCGTCAGCGGCTGGCGGCCAGGA	CGAAGGCTGCGGGGTCAGCAC	-
M81	ZN589_HUMAN.H11MO.0.D	0	0.019418	14.9324	0.447035	16	TCCCCATGAACAGTCGCCCGTCAGCGGCTGGCGGCCAGGA	CCCACGGTTACTGCCG	+
M81	RARG_HUMAN.H11MO.2.D	-26	0.0202457	15.5689	0.450872	14	TCCCCATGAACAGTCGCCCGTCAGCGGCTGGCGGCCAGGA	GGGGGTCACCCAGAGGTCAC	+
M81	OSR2_HUMAN.H11MO.0.C	-18	0.0208722	16.0507	0.450872	16	TCCCCATGAACAGTCGCCCGTCAGCGGCTGGCGGCCAGGA	CAGCAGAAGCAGCAGC	-
M81	ETV5_HUMAN.H11MO.0.C	-24	0.0216579	16.6549	0.450872	14	TCCCCATGAACAGTCGCCCGTCAGCGGCTGGCGGCCAGGA	GAGCAGGAAGTGAG	+
M81	LEF1_HUMAN.H11MO.0.A	-14	0.0216579	16.6549	0.450872	14	TCCCCATGAACAGTCGCCCGTCAGCGGCTGGCGGCCAGGA	AGCAAATCAAAGGA	-
M81	ZN335_HUMAN.H11MO.0.A	7	0.0219951	16.9142	0.450872	15	TCCCCATGAACAGTCGCCCGTCAGCGGCTGGCGGCCAGGA	TCAGGCAGCGCCGAGGACAGCC	-
M81	NR1H4_HUMAN.H11MO.0.B	-1	0.0239642	18.4285	0.453928	19	TCCCCATGAACAGTCGCCCGTCAGCGGCTGGCGGCCAGGA	CCTCGGGGTCATTGACCCC	-
M82	ZN770_HUMAN.H11MO.1.C	-5	0.000134975	0.103796	0.110798	11	GTCCTGGGAGGCGGCGCGGCGAGCAAAGGGGGCAAGAAGG	GGGAGGCTGAG	+
M82	EGR4_HUMAN.H11MO.0.D	-9	0.000215023	0.165352	0.110798	11	GTCCTGGGAGGCGGCGCGGCGAGCAAAGGGGGCAAGAAGG	GGCGGCAGGGC	+
M82	KLF9_HUMAN.H11MO.0.C	-6	0.000277054	0.213055	0.110798	15	GTCCTGGGAGGCGGCGCGGCGAGCAAAGGGGGCAAGAAGG	GGAGGGGGCGTGGCC	+
M82	SP1_HUMAN.H11MO.0.A	-8	0.000383044	0.294561	0.110798	22	GTCCTGGGAGGCGGCGCGGCGAGCAAAGGGGGCAAGAAGG	GGGGGGCGGGGCCGGGGGGGGG	+
M82	SP2_HUMAN.H11MO.1.B	-5	0.000406762	0.3128	0.110798	12	GTCCTGGGAGGCGGCGCGGCGAGCAAAGGGGGCAAGAAGG	AGGGGGCGGGGC	+
M82	ZN770_HUMAN.H11MO.0.C	-5	0.00043661	0.335753	0.110798	22	GTCCTGGGAGGCGGCGCGGCGAGCAAAGGGGGCAAGAAGG	GGGAGGCTGAGGCGGGAGGATC	+
M82	SP1_HUMAN.H11MO.1.A	-5	0.000773113	0.594524	0.168165	14	GTCCTGGGAGGCGGCGCGGCGAGCAAAGGGGGCAAGAAGG	GGGGGGCGGGGCCG	+
M82	INSM1_HUMAN.H11MO.0.C	-22	0.00123641	0.950801	0.235322	12	GTCCTGGGAGGCGGCGCGGCGAGCAAAGGGGGCAAGAAGG	TGTCAGGGGGCA	+
M82	ZN586_HUMAN.H11MO.0.C	-20	0.00145173	1.11638	0.245602	20	GTCCTGGGAGGCGGCGCGGCGAGCAAAGGGGGCAAGAAGG	AGGCCTAGGAGGAAAAAATG	+
M82	KLF12_HUMAN.H11MO.0.C	-9	0.00176545	1.35763	0.247426	11	GTCCTGGGAGGCGGCGCGGCGAGCAAAGGGGGCAAGAAGG	AGGGGCGGGGC	+
M82	WT1_HUMAN.H11MO.1.B	-3	0.00187127	1.43901	0.247426	11	GTCCTGGGAGGCGGCGCGGCGAGCAAAGGGGGCAAGAAGG	GTGGGAGGAGG	+
M82	ZN816_HUMAN.H11MO.0.C	-20	0.00228722	1.75887	0.247426	20	GTCCTGGGAGGCGGCGCGGCGAGCAAAGGGGGCAAGAAGG	AAAAAAGGGGGACATGCAGGG	+
M82	CTCFL_HUMAN.H11MO.0.A	-2	0.00255202	1.96251	0.247426	17	GTCCTGGGAGGCGGCGCGGCGAGCAAAGGGGGCAAGAAGG	GCCGCCAGGGGGCGCCG	+
M82	KLF14_HUMAN.H11MO.0.D	-7	0.00264969	2.03761	0.247426	13	GTCCTGGGAGGCGGCGCGGCGAGCAAAGGGGGCAAGAAGG	AGGGGGGCGTGGC	+
M82	ZN281_HUMAN.H11MO.0.A	-5	0.00277452	2.1336	0.247426	15	GTCCTGGGAGGCGGCGCGGCGAGCAAAGGGGGCAAGAAGG	GGGTGGGGGAGGGGA	+
M82	MAZ_HUMAN.H11MO.1.A	-3	0.00279679	2.15073	0.247426	11	GTCCTGGGAGGCGGCGCGGCGAGCAAAGGGGGCAAGAAGG	GAGGGAGGGGG	+
M82	ZN423_HUMAN.H11MO.0.D	-18	0.00291125	2.23875	0.247426	15	GTCCTGGGAGGCGGCGCGGCGAGCAAAGGGGGCAAGAAGG	GGCACCCAAGGGTGC	+
M82	IKZF1_HUMAN.H11MO.0.C	-3	0.00292502	2.24934	0.247426	8	GTCCTGGGAGGCGGCGCGGCGAGCAAAGGGGGCAAGAAGG	TTGGGAGA	+
M82	SP4_HUMAN.H11MO.1.A	-6	0.00354201	2.72381	0.283848	16	GTCCTGGGAGGCGGCGCGGCGAGCAAAGGGGGCAAGAAGG	GGAGGGGGCGGGGCCG	+
M82	PATZ1_HUMAN.H11MO.1.C	-4	0.00415739	3.19703	0.316505	9	GTCCTGGGAGGCGGCGCGGCGAGCAAAGGGGGCAAGAAGG	AGGGAGGGG	+
M82	KLF15_HUMAN.H11MO.0.A	-4	0.00457195	3.51583	0.319808	19	GTCCTGGGAGGCGGCGCGGCGAGCAAAGGGGGCAAGAAGG	GGGGAGGAGCAGGGGGGGG	+
M82	SP2_HUMAN.H11MO.0.A	-1	0.00471444	3.62541	0.319808	22	GTCCTGGGAGGCGGCGCGGCGAGCAAAGGGGGCAAGAAGG	GGGGGGGGGGCGGGGCCGGGGG	+
M82	ZN257_HUMAN.H11MO.0.C	-27	0.0048309	3.71496	0.319808	12	GTCCTGGGAGGCGGCGCGGCGAGCAAAGGGGGCAAGAAGG	AGAGGCAAGAGC	-
M82	WT1_HUMAN.H11MO.0.C	1	0.00527624	4.05743	0.3345	19	GTCCTGGGAGGCGGCGCGGCGAGCAAAGGGGGCAAGAAGG	GGGCGGGGGAGGAGGGGGGG	+
M82	SP3_HUMAN.H11MO.0.B	-5	0.0054922	4.2235	0.3345	20	GTCCTGGGAGGCGGCGCGGCGAGCAAAGGGGGCAAGAAGG	GGGGGGGGGCGGGGCCGGGG	+
M82	ZN467_HUMAN.H11MO.0.C	-4	0.00664702	5.11156	0.381086	22	GTCCTGGGAGGCGGCGCGGCGAGCAAAGGGGGCAAGAAGG	GGGGAGGGGAGGGGGGGGGGGG	+
M82	ZN263_HUMAN.H11MO.1.A	-3	0.00675767	5.19665	0.381086	11	GTCCTGGGAGGCGGCGCGGCGAGCAAAGGGGGCAAGAAGG	GAGGGAGGAGG	+
M82	ZN263_HUMAN.H11MO.0.A	-5	0.00784657	6.03401	0.426689	20	GTCCTGGGAGGCGGCGCGGCGAGCAAAGGGGGCAAGAAGG	GGGAGGAGGGAGAGGAGGAG	+
M82	KLF13_HUMAN.H11MO.0.D	-7	0.00835977	6.42866	0.438921	11	GTCCTGGGAGGCGGCGCGGCGAGCAAAGGGGGCAAGAAGG	AGGGGGGCGTG	+
M82	MTF1_HUMAN.H11MO.0.C	-12	0.00870318	6.69275	0.438995	17	GTCCTGGGAGGCGGCGCGGCGAGCAAAGGGGGCAAGAAGG	AGTGCCGTGTGCAAAAC	+
M82	ZN219_HUMAN.H11MO.0.D	-3	0.00893782	6.87318	0.438995	12	GTCCTGGGAGGCGGCGCGGCGAGCAAAGGGGGCAAGAAGG	GAGGGGGGCGGA	+
M82	SP4_HUMAN.H11MO.0.A	-4	0.00953453	7.33205	0.453669	20	GTCCTGGGAGGCGGCGCGGCGAGCAAAGGGGGCAAGAAGG	GGGAAGGGGGCGGGGCCGGG	+
M82	ZN768_HUMAN.H11MO.0.C	-17	0.00991055	7.62121	0.45727	20	GTCCTGGGAGGCGGCGCGGCGAGCAAAGGGGGCAAGAAGG	GAGGCTCAGAGAGGTTAAGT	+
M82	ZN148_HUMAN.H11MO.0.D	-4	0.0110928	8.53036	0.487694	15	GTCCTGGGAGGCGGCGCGGCGAGCAAAGGGGGCAAGAAGG	GGGGTGGGGGAGGGG	+
M82	SOX15_HUMAN.H11MO.0.D	-21	0.0112105	8.62089	0.487694	7	GTCCTGGGAGGCGGCGCGGCGAGCAAAGGGGGCAAGAAGG	AACAATG	-
M83	ZFX_HUMAN.H11MO.1.A	-3	0.000174774	0.134401	0.147469	17	ACTGGGGTCGGAGGCCTGAAGAAATCTCGACACCCAGAAT	GGGGGCGGAGGCCGGGG	+
M83	SMAD3_HUMAN.H11MO.0.B	-1	0.000192183	0.147789	0.147469	12	ACTGGGGTCGGAGGCCTGAAGAAATCTCGACACCCAGAAT	CAGGTGACAGAG	-
M83	ZN341_HUMAN.H11MO.0.C	-2	0.000602886	0.46362	0.308411	22	ACTGGGGTCGGAGGCCTGAAGAAATCTCGACACCCAGAAT	GGGGGGGGGGGGAGGGAAGAGC	+
M84	NR1D1_HUMAN.H11MO.0.B	-15	4.55847e-05	0.0350547	0.069187	19	TCACCTGCGGTGCGGGGTAACCACCCAGCGCCGTGCCTAA	CCTTCTGACCCACTTCCCT	-
M84	BRAC_HUMAN.H11MO.0.A	-19	0.000214763	0.165153	0.16298	20	TCACCTGCGGTGCGGGGTAACCACCCAGCGCCGTGCCTAA	ATTTCACACCTCCCTGCTAA	-
M84	LYL1_HUMAN.H11MO.0.A	-24	0.000370837	0.285174	0.187615	14	TCACCTGCGGTGCGGGGTAACCACCCAGCGCCGTGCCTAA	CCAGCTGTTTCCTG	+
M84	SP2_HUMAN.H11MO.0.A	-3	0.00098427	0.756904	0.351284	22	TCACCTGCGGTGCGGGGTAACCACCCAGCGCCGTGCCTAA	CCCCCGGCCCCGCCCCCCCCCC	-
M84	IRX2_HUMAN.H11MO.0.D	-2	0.00117616	0.90447	0.351284	19	TCACCTGCGGTGCGGGGTAACCACCCAGCGCCGTGCCTAA	ACATGGGTGGGCATGTTGG	+
M84	ZN589_HUMAN.H11MO.0.D	-10	0.00202177	1.55474	0.351284	16	TCACCTGCGGTGCGGGGTAACCACCCAGCGCCGTGCCTAA	CCCACGGTTACTGCCG	+
M84	ZN563_HUMAN.H11MO.0.C	-13	0.00203746	1.56681	0.351284	21	TCACCTGCGGTGCGGGGTAACCACCCAGCGCCGTGCCTAA	GGGATCCTCACTGGCAGCTGC	+
M84	SPIC_HUMAN.H11MO.0.D	-19	0.00208303	1.60185	0.351284	13	TCACCTGCGGTGCGGGGTAACCACCCAGCGCCGTGCCTAA	CCTCCCCTTCCTC	-
M84	RXRA_HUMAN.H11MO.0.A	-10	0.00319519	2.4571	0.420815	20	TCACCTGCGGTGCGGGGTAACCACCCAGCGCCGTGCCTAA	CTCTGACCTCTGCCTCCCCC	-
M84	PTF1A_HUMAN.H11MO.0.B	-14	0.00334629	2.5733	0.420815	18	TCACCTGCGGTGCGGGGTAACCACCCAGCGCCGTGCCTAA	GGGAAAGGGGGCAGCTGG	-
M84	ZFX_HUMAN.H11MO.1.A	-9	0.00360437	2.77176	0.420815	17	TCACCTGCGGTGCGGGGTAACCACCCAGCGCCGTGCCTAA	CCCCGGCCTCCGCCCCC	-
M84	PATZ1_HUMAN.H11MO.0.C	-3	0.00430192	3.30817	0.456394	22	TCACCTGCGGTGCGGGGTAACCACCCAGCGCCGTGCCTAA	CCTCCCCCCCCGCCCCCTCCCC	-
M84	MAFA_HUMAN.H11MO.0.D	-16	0.00456685	3.51191	0.456394	21	TCACCTGCGGTGCGGGGTAACCACCCAGCGCCGTGCCTAA	GTGCTGACCCCGCAGCCTTCG	+
M84	NR1H4_HUMAN.H11MO.0.B	-12	0.00501059	3.85315	0.456394	19	TCACCTGCGGTGCGGGGTAACCACCCAGCGCCGTGCCTAA	GGGGTCAATGACCCCGAGG	+
M84	ZEP2_HUMAN.H11MO.0.D	-12	0.0051744	3.97911	0.456394	14	TCACCTGCGGTGCGGGGTAACCACCCAGCGCCGTGCCTAA	GGGGTTTCCCTACC	-
M84	THAP1_HUMAN.H11MO.0.C	5	0.00628383	4.83226	0.456394	17	TCACCTGCGGTGCGGGGTAACCACCCAGCGCCGTGCCTAA	CGCCGCCATCTTGGCTGCGGGC	+
M84	TLX1_HUMAN.H11MO.0.D	-10	0.00651044	5.00653	0.456394	17	TCACCTGCGGTGCGGGGTAACCACCCAGCGCCGTGCCTAA	CCTTGGCAACTTGCCAG	-
M84	PAX2_HUMAN.H11MO.0.D	-4	0.00683913	5.25929	0.456394	18	TCACCTGCGGTGCGGGGTAACCACCCAGCGCCGTGCCTAA	GTTCAGTCATGCGTGACA	+
M84	OLIG2_HUMAN.H11MO.0.B	-24	0.00733111	5.63763	0.456394	16	TCACCTGCGGTGCGGGGTAACCACCCAGCGCCGTGCCTAA	CCAGCTGTTTCCCTTCTG	+
M84	Z324A_HUMAN.H11MO.0.C	-17	0.00742108	5.70681	0.456394	23	TCACCTGCGGTGCGGGGTAACCACCCAGCGCCGTGCCTAA	TATCAAACCATCCTTTGCTGCCA	+
M84	RFX5_HUMAN.H11MO.0.A	1	0.00814547	6.26387	0.475497	19	TCACCTGCGGTGCGGGGTAACCACCCAGCGCCGTGCCTAA	GTCAGCTGTTGCTAGGCAGA	+
M84	TAL1_HUMAN.H11MO.1.A	-23	0.00873173	6.7147	0.485831	15	TCACCTGCGGTGCGGGGTAACCACCCAGCGCCGTGCCTAA	CACATCTGCTTCCTG	-
M84	SP3_HUMAN.H11MO.0.B	-4	0.00926406	7.12406	0.485831	20	TCACCTGCGGTGCGGGGTAACCACCCAGCGCCGTGCCTAA	CCCCGGCCCCGCCCCCCCCC	-
M84	TBX21_HUMAN.H11MO.0.A	-21	0.00928278	7.13846	0.485831	13	TCACCTGCGGTGCGGGGTAACCACCCAGCGCCGTGCCTAA	TTCACACCTCCAC	-
M85	MNX1_HUMAN.H11MO.0.D	-9	0.000221149	0.170064	0.339836	19	GCCTGCTCAGAGAAGGTCCGTCGCATCCGAAACTGGCGGT	TTAAGGGTTATTAAAATAG	-
M85	IRX2_HUMAN.H11MO.0.D	-10	0.000495364	0.380935	0.380609	19	GCCTGCTCAGAGAAGGTCCGTCGCATCCGAAACTGGCGGT	ACATGGGTGGGCATGTTGG	+
M85	GATA2_HUMAN.H11MO.0.A	7	0.00143979	1.1072	0.4425	12	GCCTGCTCAGAGAAGGTCCGTCGCATCCGAAACTGGCGGT	CCTTATCTCCACCCCCCAG	-
M86	IRX2_HUMAN.H11MO.0.D	-4	0.000231544	0.178057	0.178057	19	CTACAAATGGGTAGCCAGACTCAAGGCTGCGGGATGGCGT	ACATGGGTGGGCATGTTGG	+
M86	RXRA_HUMAN.H11MO.0.A	-7	0.000599385	0.460927	0.299473	20	CTACAAATGGGTAGCCAGACTCAAGGCTGCGGGATGGCGT	GGGGGAGGCAGAGGTCAGAG	+
M86	MNX1_HUMAN.H11MO.0.D	-16	0.000778864	0.598946	0.299473	19	CTACAAATGGGTAGCCAGACTCAAGGCTGCGGGATGGCGT	CTATTTTAATAACCCTTAA	+
M87	IRX2_HUMAN.H11MO.0.D	-3	0.000274349	0.210974	0.421036	19	CAGTTAACTTGGCTAACCAAGCATCGCAGGTGTCTCATAT	CCAACATGCCCACCCATGT	-
M87	MNX1_HUMAN.H11MO.0.D	-5	0.000841267	0.646934	0.458683	19	CAGTTAACTTGGCTAACCAAGCATCGCAGGTGTCTCATAT	TTAAGGGTTATTAAAATAG	-
M87	ZN563_HUMAN.H11MO.0.C	-12	0.00194064	1.49235	0.458683	21	CAGTTAACTTGGCTAACCAAGCATCGCAGGTGTCTCATAT	GGGATCCTCACTGGCAGCTGC	+
M87	HME2_HUMAN.H11MO.0.D	-10	0.00197664	1.52004	0.458683	11	CAGTTAACTTGGCTAACCAAGCATCGCAGGTGTCTCATAT	CCCTAATTACC	-
M87	RXRA_HUMAN.H11MO.0.A	-18	0.00209216	1.60887	0.458683	20	CAGTTAACTTGGCTAACCAAGCATCGCAGGTGTCTCATAT	GGGGGAGGCAGAGGTCAGAG	+
M88	IRX2_HUMAN.H11MO.0.D	-14	0.000232183	0.178548	0.165392	19	AAGCTCGAGCGGCGACCACTGAGCTGATCTCATAACGGTG	ACATGGGTGGGCATGTTGG	+
M88	MNX1_HUMAN.H11MO.0.D	-16	0.000322888	0.248301	0.165392	19	AAGCTCGAGCGGCGACCACTGAGCTGATCTCATAACGGTG	CTATTTTAATAACCCTTAA	+
M91	MNX1_HUMAN.H11MO.0.D	-7	0.000162948	0.125307	0.161624	19	GAAGCGGCTTGGCTCCCCACGCTTGTCACGCCTGGTAGCC	CTATTTTAATAACCCTTAA	+
M91	IRX2_HUMAN.H11MO.0.D	-7	0.000210906	0.162187	0.161624	19	GAAGCGGCTTGGCTCCCCACGCTTGTCACGCCTGGTAGCC	CCAACATGCCCACCCATGT	-
M91	PAX2_HUMAN.H11MO.0.D	-23	0.000501877	0.385943	0.192302	17	GAAGCGGCTTGGCTCCCCACGCTTGTCACGCCTGGTAGCC	TGTCACGCATGACTGAAC	-
M91	BRAC_HUMAN.H11MO.0.A	-8	0.000795995	0.61212	0.203332	20	GAAGCGGCTTGGCTCCCCACGCTTGTCACGCCTGGTAGCC	ATTTCACACCTCCCTGCTAA	-
M91	TLX1_HUMAN.H11MO.0.D	-22	0.00165084	1.2695	0.316273	17	GAAGCGGCTTGGCTCCCCACGCTTGTCACGCCTGGTAGCC	CTGGCAAGTTGCCAAGG	+
M92	IRX2_HUMAN.H11MO.0.D	-16	0.000282586	0.217309	0.224507	19	AATCCGGAGTTTGTCAAACCCGCAGGCTATGCAAGGGATA	ACATGGGTGGGCATGTTGG	+
M92	MNX1_HUMAN.H11MO.0.D	-6	0.000306847	0.235965	0.224507	19	AATCCGGAGTTTGTCAAACCCGCAGGCTATGCAAGGGATA	CTATTTTAATAACCCTTAA	+
M92	NR1D1_HUMAN.H11MO.0.B	-16	0.00049886	0.383623	0.224507	19	AATCCGGAGTTTGTCAAACCCGCAGGCTATGCAAGGGATA	AGGGAAGTGGGTCAGAAGG	+
M92	GATA1_HUMAN.H11MO.0.A	-28	0.00158394	1.21805	0.347489	12	AATCCGGAGTTTGTCAAACCCGCAGGCTATGCAAGGGATA	CTGGCGGGGACAGATAAGA	+
M92	GATA2_HUMAN.H11MO.0.A	-28	0.00158394	1.21805	0.347489	12	AATCCGGAGTTTGTCAAACCCGCAGGCTATGCAAGGGATA	CTGGGGGGTGGAGATAAGG	+
M92	BRAC_HUMAN.H11MO.0.A	-15	0.00186682	1.43559	0.358355	20	AATCCGGAGTTTGTCAAACCCGCAGGCTATGCAAGGGATA	TTAGCAGGGAGGTGTGAAAT	+
M92	RXRA_HUMAN.H11MO.0.A	-1	0.00215093	1.65407	0.367015	20	AATCCGGAGTTTGTCAAACCCGCAGGCTATGCAAGGGATA	CTCTGACCTCTGCCTCCCCC	-
M92	TLX1_HUMAN.H11MO.0.D	-19	0.0031128	2.39375	0.478027	17	AATCCGGAGTTTGTCAAACCCGCAGGCTATGCAAGGGATA	CTGGCAAGTTGCCAAGG	+
M93	RXRA_HUMAN.H11MO.0.A	-18	3.38825e-05	0.0260556	0.0519305	20	GCTAATAAGTGATCCTGACAGTGAGGAAGATGTCGAAGAT	GGGGGAGGCAGAGGTCAGAG	+
M93	IRX2_HUMAN.H11MO.0.D	-17	7.63099e-05	0.0586823	0.0584787	19	GCTAATAAGTGATCCTGACAGTGAGGAAGATGTCGAAGAT	ACATGGGTGGGCATGTTGG	+
M93	MNX1_HUMAN.H11MO.0.D	-14	0.000293913	0.226019	0.150156	19	GCTAATAAGTGATCCTGACAGTGAGGAAGATGTCGAAGAT	TTAAGGGTTATTAAAATAG	-
M93	HME2_HUMAN.H11MO.0.D	0	0.00047517	0.365406	0.182069	11	GCTAATAAGTGATCCTGACAGTGAGGAAGATGTCGAAGAT	GGTAATTAGGG	+
M93	GATA1_HUMAN.H11MO.0.A	-29	0.000951748	0.731894	0.227812	11	GCTAATAAGTGATCCTGACAGTGAGGAAGATGTCGAAGAT	CTGGCGGGGACAGATAAGA	+
M93	SPIC_HUMAN.H11MO.0.D	-25	0.00104047	0.800118	0.227812	13	GCTAATAAGTGATCCTGACAGTGAGGAAGATGTCGAAGAT	GAGGAAGGGGAGG	+
M93	ZN563_HUMAN.H11MO.0.C	-10	0.0013371	1.02823	0.256165	21	GCTAATAAGTGATCCTGACAGTGAGGAAGATGTCGAAGAT	GCAGCTGCCAGTGAGGATCCC	-
M95	ZN589_HUMAN.H11MO.0.D	-21	3.61946e-05	0.0278336	0.0554013	16	CTTGGTCGAGCAGCCTCGCCCCCAAGGGCTAGAGGCTCCG	CCCACGGTTACTGCCG	+
M95	IRX2_HUMAN.H11MO.0.D	-8	0.000276706	0.212787	0.159617	19	CTTGGTCGAGCAGCCTCGCCCCCAAGGGCTAGAGGCTCCG	CCAACATGCCCACCCATGT	-
M95	TLX1_HUMAN.H11MO.0.D	-7	0.000312842	0.240575	0.159617	17	CTTGGTCGAGCAGCCTCGCCCCCAAGGGCTAGAGGCTCCG	CTGGCAAGTTGCCAAGG	+
M95	NR1D1_HUMAN.H11MO.0.B	-16	0.000755256	0.580792	0.25778	19	CTTGGTCGAGCAGCCTCGCCCCCAAGGGCTAGAGGCTCCG	AGGGAAGTGGGTCAGAAGG	+
M95	RXRA_HUMAN.H11MO.0.A	-5	0.000956925	0.735875	0.25778	20	CTTGGTCGAGCAGCCTCGCCCCCAAGGGCTAGAGGCTCCG	CTCTGACCTCTGCCTCCCCC	-
M95	Z324A_HUMAN.H11MO.0.C	-16	0.00106977	0.822652	0.25778	23	CTTGGTCGAGCAGCCTCGCCCCCAAGGGCTAGAGGCTCCG	TGGCAGCAAAGGATGGTTTGATA	-
M95	ZN667_HUMAN.H11MO.0.C	-12	0.00244331	1.87891	0.389149	19	CTTGGTCGAGCAGCCTCGCCCCCAAGGGCTAGAGGCTCCG	GCTGAGCTTTTAAGGCCAC	-
M95	ZN563_HUMAN.H11MO.0.C	-8	0.00299095	2.30004	0.400119	21	CTTGGTCGAGCAGCCTCGCCCCCAAGGGCTAGAGGCTCCG	GGGATCCTCACTGGCAGCTGC	+
M95	PAX2_HUMAN.H11MO.0.D	-16	0.00313685	2.41224	0.400119	18	CTTGGTCGAGCAGCCTCGCCCCCAAGGGCTAGAGGCTCCG	TGTCACGCATGACTGAAC	-
M95	ZFX_HUMAN.H11MO.1.A	-5	0.00341704	2.6277	0.40233	17	CTTGGTCGAGCAGCCTCGCCCCCAAGGGCTAGAGGCTCCG	CCCCGGCCTCCGCCCCC	-
M95	MNX1_HUMAN.H11MO.0.D	-21	0.00410317	3.15534	0.448609	19	CTTGGTCGAGCAGCCTCGCCCCCAAGGGCTAGAGGCTCCG	TTAAGGGTTATTAAAATAG	-
M96	IRX2_HUMAN.H11MO.0.D	-21	8.77846e-05	0.0675064	0.0742666	19	CTCAGGAGCGCGAGGTACTTGGCAATGGGGCGCAGGCGGG	ACATGGGTGGGCATGTTGG	+
M96	VEZF1_HUMAN.H11MO.0.C	-12	9.7745e-05	0.0751659	0.0742666	22	CTCAGGAGCGCGAGGTACTTGGCAATGGGGCGCAGGCGGG	GGGGAGGGGGGAGGGGGAGGGG	+
M96	PURA_HUMAN.H11MO.0.D	-20	0.000203055	0.15615	0.0932565	17	CTCAGGAGCGCGAGGTACTTGGCAATGGGGCGCAGGCGGG	GGAAGGGGGGGGCAGGG	+
M96	TLX1_HUMAN.H11MO.0.D	-16	0.000245477	0.188772	0.0932565	17	CTCAGGAGCGCGAGGTACTTGGCAATGGGGCGCAGGCGGG	CCTTGGCAACTTGCCAG	-
M96	SPIC_HUMAN.H11MO.0.D	-20	0.00057685	0.443598	0.136053	13	CTCAGGAGCGCGAGGTACTTGGCAATGGGGCGCAGGCGGG	GAGGAAGGGGAGG	+
M96	RFX5_HUMAN.H11MO.0.A	-6	0.000605924	0.465956	0.136053	20	CTCAGGAGCGCGAGGTACTTGGCAATGGGGCGCAGGCGGG	GTCAGCTGTTGCTAGGCAGA	+
M96	ZN589_HUMAN.H11MO.0.D	-8	0.000626727	0.481953	0.136053	16	CTCAGGAGCGCGAGGTACTTGGCAATGGGGCGCAGGCGGG	CCCACGGTTACTGCCG	+
M96	MAZ_HUMAN.H11MO.0.A	-18	0.000826997	0.635961	0.136504	22	CTCAGGAGCGCGAGGTACTTGGCAATGGGGCGCAGGCGGG	GGGGGAGGGGGGGGGGGGGGGG	+
M96	ZN341_HUMAN.H11MO.0.C	-21	0.000890883	0.685089	0.136504	19	CTCAGGAGCGCGAGGTACTTGGCAATGGGGCGCAGGCGGG	GGGGGGGGGGGGAGGGAAGAGC	+
M96	SP4_HUMAN.H11MO.0.A	-20	0.000974871	0.749675	0.136504	20	CTCAGGAGCGCGAGGTACTTGGCAATGGGGCGCAGGCGGG	GGGAAGGGGGCGGGGCCGGG	+
M96	NR1D1_HUMAN.H11MO.0.B	-18	0.00098812	0.759864	0.136504	19	CTCAGGAGCGCGAGGTACTTGGCAATGGGGCGCAGGCGGG	AGGGAAGTGGGTCAGAAGG	+
M96	RXRA_HUMAN.H11MO.0.A	-7	0.00123042	0.946191	0.155812	20	CTCAGGAGCGCGAGGTACTTGGCAATGGGGCGCAGGCGGG	GGGGGAGGCAGAGGTCAGAG	+
M96	KLF6_HUMAN.H11MO.0.A	-21	0.0013602	1.04599	0.158997	19	CTCAGGAGCGCGAGGTACTTGGCAATGGGGCGCAGGCGGG	GGAAGGGCGGGGCCGGGGG	+
M96	PATZ1_HUMAN.H11MO.0.C	-14	0.00184225	1.41669	0.174968	22	CTCAGGAGCGCGAGGTACTTGGCAATGGGGCGCAGGCGGG	GGGGAGGGGGCGGGGGGGGAGG	+
M96	MNX1_HUMAN.H11MO.0.D	-9	0.0027292	2.09875	0.243958	19	CTCAGGAGCGCGAGGTACTTGGCAATGGGGCGCAGGCGGG	TTAAGGGTTATTAAAATAG	-
M96	THAP1_HUMAN.H11MO.0.C	-5	0.00300681	2.31224	0.246987	22	CTCAGGAGCGCGAGGTACTTGGCAATGGGGCGCAGGCGGG	GCCCGCAGCCAAGATGGCGGCG	-
M96	ZBT17_HUMAN.H11MO.0.A	-22	0.00317265	2.43977	0.246987	18	CTCAGGAGCGCGAGGTACTTGGCAATGGGGCGCAGGCGGG	GAGGGTGGGGGAGGGGAAG	+
M96	SP3_HUMAN.H11MO.0.B	-8	0.00325069	2.49978	0.246987	20	CTCAGGAGCGCGAGGTACTTGGCAATGGGGCGCAGGCGGG	GGGGGGGGGCGGGGCCGGGG	+
M96	NR1H3_HUMAN.H11MO.0.B	-4	0.00368262	2.83194	0.255385	19	CTCAGGAGCGCGAGGTACTTGGCAATGGGGCGCAGGCGGG	TGACCTGCAGTGACCTCTG	-
M96	Z324A_HUMAN.H11MO.0.C	-16	0.00382361	2.94036	0.255385	23	CTCAGGAGCGCGAGGTACTTGGCAATGGGGCGCAGGCGGG	TGGCAGCAAAGGATGGTTTGATA	-
M96	THA_HUMAN.H11MO.0.C	-3	0.00392423	3.01774	0.255385	17	CTCAGGAGCGCGAGGTACTTGGCAATGGGGCGCAGGCGGG	CTGACCTGAAGTGACCC	-
M96	ZN394_HUMAN.H11MO.0.C	-15	0.00403346	3.10173	0.255385	20	CTCAGGAGCGCGAGGTACTTGGCAATGGGGCGCAGGCGGG	AGAATGGAATAGAATGGAAT	+
M96	TAF1_HUMAN.H11MO.0.A	-23	0.00429106	3.29983	0.260828	16	CTCAGGAGCGCGAGGTACTTGGCAATGGGGCGCAGGCGGG	AAGATGGCGGCGGCGG	+
M96	RARG_HUMAN.H11MO.0.B	-4	0.00480895	3.69808	0.281064	18	CTCAGGAGCGCGAGGTACTTGGCAATGGGGCGCAGGCGGG	AGGTCAGAGTGACCTGGG	+
M96	LEF1_HUMAN.H11MO.0.A	-15	0.00541248	4.1622	0.289324	14	CTCAGGAGCGCGAGGTACTTGGCAATGGGGCGCAGGCGGG	AGCAAATCAAAGGA	-
M96	TFCP2_HUMAN.H11MO.0.D	-21	0.00547518	4.21041	0.289324	16	CTCAGGAGCGCGAGGTACTTGGCAATGGGGCGCAGGCGGG	GCCTGAACTGGCCAGA	+
M96	SP2_HUMAN.H11MO.0.A	-7	0.00552146	4.246	0.289324	22	CTCAGGAGCGCGAGGTACTTGGCAATGGGGCGCAGGCGGG	GGGGGGGGGGCGGGGCCGGGGG	+
M96	P73_HUMAN.H11MO.0.A	-20	0.00613252	4.7159	0.308765	19	CTCAGGAGCGCGAGGTACTTGGCAATGGGGCGCAGGCGGG	GGCATGTCTGGGCATGTCT	-
M96	RFX1_HUMAN.H11MO.0.B	-10	0.00629885	4.84382	0.308765	22	CTCAGGAGCGCGAGGTACTTGGCAATGGGGCGCAGGCGGG	CCGTCGCCATGGCAACCGGGGC	-
M96	ZN418_HUMAN.H11MO.0.C	-28	0.00676119	5.19935	0.321072	12	CTCAGGAGCGCGAGGTACTTGGCAATGGGGCGCAGGCGGG	GGAAGAGGCTAAAAGCA	-
M96	ZN554_HUMAN.H11MO.0.C	1	0.0086648	6.66323	0.399	19	CTCAGGAGCGCGAGGTACTTGGCAATGGGGCGCAGGCGGG	GCTGAGCCATGTGGGGTGCT	+
M96	OLIG2_HUMAN.H11MO.0.B	-22	0.00932034	7.16734	0.416564	18	CTCAGGAGCGCGAGGTACTTGGCAATGGGGCGCAGGCGGG	CAGAAGGGAAACAGCTGG	-
M96	ZFX_HUMAN.H11MO.1.A	-25	0.00984314	7.56938	0.427361	15	CTCAGGAGCGCGAGGTACTTGGCAATGGGGCGCAGGCGGG	GGGGGCGGAGGCCGGGG	+
M96	PROX1_HUMAN.H11MO.0.D	-11	0.0114043	8.76993	0.481389	17	CTCAGGAGCGCGAGGTACTTGGCAATGGGGCGCAGGCGGG	GGGTAAGGCGGGTTGGG	+
M96	TBX21_HUMAN.H11MO.0.A	-27	0.0117298	9.02025	0.481747	13	CTCAGGAGCGCGAGGTACTTGGCAATGGGGCGCAGGCGGG	GTGGAGGTGTGAA	+
M96	BRAC_HUMAN.H11MO.0.A	-7	0.0121002	9.30503	0.483879	20	CTCAGGAGCGCGAGGTACTTGGCAATGGGGCGCAGGCGGG	TTAGCAGGGAGGTGTGAAAT	+
M96	ETV5_HUMAN.H11MO.0.C	-15	0.0126694	9.74274	0.49365	14	CTCAGGAGCGCGAGGTACTTGGCAATGGGGCGCAGGCGGG	GAGCAGGAAGTGAG	+
M97	GATA1_HUMAN.H11MO.0.A	-29	0.000326318	0.250939	0.346345	11	CTAAGAAACCGAGCTCGCAATACGGGGCACTTCCCGGAAG	CTGGCGGGGACAGATAAGA	+
M97	MNX1_HUMAN.H11MO.0.D	-4	0.000451952	0.347551	0.346345	19	CTAAGAAACCGAGCTCGCAATACGGGGCACTTCCCGGAAG	TTAAGGGTTATTAAAATAG	-
M97	IRX2_HUMAN.H11MO.0.D	-21	0.000851009	0.654426	0.43477	19	CTAAGAAACCGAGCTCGCAATACGGGGCACTTCCCGGAAG	ACATGGGTGGGCATGTTGG	+
M97	GATA2_HUMAN.H11MO.0.A	-29	0.00115724	0.889914	0.443413	11	CTAAGAAACCGAGCTCGCAATACGGGGCACTTCCCGGAAG	CTGGGGGGTGGAGATAAGG	+
M97	HME2_HUMAN.H11MO.0.D	-15	0.00182608	1.40425	0.462593	11	CTAAGAAACCGAGCTCGCAATACGGGGCACTTCCCGGAAG	GGTAATTAGGG	+
M97	TLX1_HUMAN.H11MO.0.D	-20	0.00211276	1.62471	0.462593	17	CTAAGAAACCGAGCTCGCAATACGGGGCACTTCCCGGAAG	CCTTGGCAACTTGCCAG	-
M99	ZN563_HUMAN.H11MO.0.C	-2	2.87564e-05	0.0221137	0.0441317	21	GGCCATCTGCTGGGACTAAGCCCGCACCCAGGCCCGGTGT	GCAGCTGCCAGTGAGGATCCC	-
M99	IRX2_HUMAN.H11MO.0.D	-4	0.000355149	0.273109	0.21139	19	GGCCATCTGCTGGGACTAAGCCCGCACCCAGGCCCGGTGT	ACATGGGTGGGCATGTTGG	+
M99	ZFX_HUMAN.H11MO.1.A	-10	0.000413227	0.317772	0.21139	17	GGCCATCTGCTGGGACTAAGCCCGCACCCAGGCCCGGTGT	GGGGGCGGAGGCCGGGG	+
M99	RXRA_HUMAN.H11MO.0.A	-7	0.000695822	0.535087	0.266965	20	GGCCATCTGCTGGGACTAAGCCCGCACCCAGGCCCGGTGT	GGGGGAGGCAGAGGTCAGAG	+
M99	NR1D1_HUMAN.H11MO.0.B	-13	0.00194241	1.49372	0.425853	19	GGCCATCTGCTGGGACTAAGCCCGCACCCAGGCCCGGTGT	AGGGAAGTGGGTCAGAAGG	+
M99	GATA1_HUMAN.H11MO.0.A	-28	0.00241601	1.85791	0.463474	12	GGCCATCTGCTGGGACTAAGCCCGCACCCAGGCCCGGTGT	CTGGCGGGGACAGATAAGA	+
M100	NR1D1_HUMAN.H11MO.0.B	-21	9.93334e-05	0.0763874	0.15016	19	GTCTGGAAGGGGCAGCCAGAAGTAGCGGTCAGTCAGGACG	AGGGAAGTGGGTCAGAAGG	+
M100	RARG_HUMAN.H11MO.0.B	6	0.000369856	0.284419	0.232405	12	GTCTGGAAGGGGCAGCCAGAAGTAGCGGTCAGTCAGGACG	AGGTCAGAGTGACCTGGG	+
M100	PATZ1_HUMAN.H11MO.0.C	-6	0.000558819	0.429732	0.232405	22	GTCTGGAAGGGGCAGCCAGAAGTAGCGGTCAGTCAGGACG	GGGGAGGGGGCGGGGGGGGAGG	+
M100	PURA_HUMAN.H11MO.0.D	-4	0.000748901	0.575905	0.232405	17	GTCTGGAAGGGGCAGCCAGAAGTAGCGGTCAGTCAGGACG	GGAAGGGGGGGGCAGGG	+
M100	RXRA_HUMAN.H11MO.0.A	-8	0.000768701	0.591131	0.232405	20	GTCTGGAAGGGGCAGCCAGAAGTAGCGGTCAGTCAGGACG	GGGGGAGGCAGAGGTCAGAG	+
M100	KLF6_HUMAN.H11MO.0.A	0	0.000959139	0.737578	0.241651	19	GTCTGGAAGGGGCAGCCAGAAGTAGCGGTCAGTCAGGACG	GGAAGGGCGGGGCCGGGGG	+
M100	ZN341_HUMAN.H11MO.0.C	-4	0.00115441	0.88774	0.249299	22	GTCTGGAAGGGGCAGCCAGAAGTAGCGGTCAGTCAGGACG	GGGGGGGGGGGGAGGGAAGAGC	+
M100	MAFA_HUMAN.H11MO.0.D	-18	0.00148177	1.13948	0.267249	21	GTCTGGAAGGGGCAGCCAGAAGTAGCGGTCAGTCAGGACG	CGAAGGCTGCGGGGTCAGCAC	-
M100	BRAC_HUMAN.H11MO.0.A	-3	0.00175871	1.35245	0.267249	20	GTCTGGAAGGGGCAGCCAGAAGTAGCGGTCAGTCAGGACG	TTAGCAGGGAGGTGTGAAAT	+
M100	MNX1_HUMAN.H11MO.0.D	-21	0.00191807	1.475	0.267249	19	GTCTGGAAGGGGCAGCCAGAAGTAGCGGTCAGTCAGGACG	TTAAGGGTTATTAAAATAG	-
M100	ZN563_HUMAN.H11MO.0.C	-21	0.00197093	1.51564	0.267249	19	GTCTGGAAGGGGCAGCCAGAAGTAGCGGTCAGTCAGGACG	GCAGCTGCCAGTGAGGATCCC	-
M100	GATA1_HUMAN.H11MO.0.A	-2	0.00222838	1.71362	0.267249	19	GTCTGGAAGGGGCAGCCAGAAGTAGCGGTCAGTCAGGACG	CTGGCGGGGACAGATAAGA	+
M100	IRX2_HUMAN.H11MO.0.D	-14	0.00240057	1.84604	0.267249	19	GTCTGGAAGGGGCAGCCAGAAGTAGCGGTCAGTCAGGACG	ACATGGGTGGGCATGTTGG	+
M100	MAFF_HUMAN.H11MO.0.B	-20	0.00260409	2.00255	0.267249	18	GTCTGGAAGGGGCAGCCAGAAGTAGCGGTCAGTCAGGACG	AAAAATGCTGACTCAGCA	-
M100	MAZ_HUMAN.H11MO.0.A	-8	0.00283425	2.17953	0.267249	22	GTCTGGAAGGGGCAGCCAGAAGTAGCGGTCAGTCAGGACG	GGGGGAGGGGGGGGGGGGGGGG	+
M100	VEZF1_HUMAN.H11MO.0.C	-2	0.00283425	2.17953	0.267249	22	GTCTGGAAGGGGCAGCCAGAAGTAGCGGTCAGTCAGGACG	GGGGAGGGGGGAGGGGGAGGGG	+
M100	ZN394_HUMAN.H11MO.0.C	-20	0.0031286	2.40589	0.267249	20	GTCTGGAAGGGGCAGCCAGAAGTAGCGGTCAGTCAGGACG	AGAATGGAATAGAATGGAAT	+
M100	CLOCK_HUMAN.H11MO.0.C	-1	0.00318222	2.44713	0.267249	14	GTCTGGAAGGGGCAGCCAGAAGTAGCGGTCAGTCAGGACG	TGTTCACGTGTCTG	-
M100	GATA2_HUMAN.H11MO.0.A	-2	0.00372372	2.86354	0.295342	19	GTCTGGAAGGGGCAGCCAGAAGTAGCGGTCAGTCAGGACG	CTGGGGGGTGGAGATAAGG	+
M100	NR1H3_HUMAN.H11MO.0.B	-22	0.00400139	3.07707	0.295342	18	GTCTGGAAGGGGCAGCCAGAAGTAGCGGTCAGTCAGGACG	CAGAGGTCACTGCAGGTCA	+
M100	ZFX_HUMAN.H11MO.1.A	-17	0.00413216	3.17763	0.295342	17	GTCTGGAAGGGGCAGCCAGAAGTAGCGGTCAGTCAGGACG	GGGGGCGGAGGCCGGGG	+
M100	TAL1_HUMAN.H11MO.0.A	-2	0.00429823	3.30534	0.295342	19	GTCTGGAAGGGGCAGCCAGAAGTAGCGGTCAGTCAGGACG	CTGGGGGGGGCAGATAAGG	+
M100	ZN554_HUMAN.H11MO.0.C	-17	0.00475226	3.65449	0.299328	20	GTCTGGAAGGGGCAGCCAGAAGTAGCGGTCAGTCAGGACG	AGCACCCCACATGGCTCAGC	-
M100	RARA_HUMAN.H11MO.0.A	-26	0.00544849	4.18989	0.321737	14	GTCTGGAAGGGGCAGCCAGAAGTAGCGGTCAGTCAGGACG	GGGGGATCAAGAGGTCAAGG	+
M100	TLX1_HUMAN.H11MO.0.D	-6	0.00559894	4.30558	0.321737	17	GTCTGGAAGGGGCAGCCAGAAGTAGCGGTCAGTCAGGACG	CCTTGGCAACTTGCCAG	-
M100	MAF_HUMAN.H11MO.0.A	-20	0.00611485	4.70232	0.321737	19	GTCTGGAAGGGGCAGCCAGAAGTAGCGGTCAGTCAGGACG	GAATCTGCTGACTCAGCAA	+
M100	NR1H4_HUMAN.H11MO.0.B	-9	0.00611485	4.70232	0.321737	19	GTCTGGAAGGGGCAGCCAGAAGTAGCGGTCAGTCAGGACG	GGGGTCAATGACCCCGAGG	+
M100	TFCP2_HUMAN.H11MO.0.D	0	0.00656962	5.05204	0.321737	16	GTCTGGAAGGGGCAGCCAGAAGTAGCGGTCAGTCAGGACG	GCCTGAACTGGCCAGA	+
M100	SP3_HUMAN.H11MO.0.B	-7	0.00667235	5.13104	0.321737	20	GTCTGGAAGGGGCAGCCAGAAGTAGCGGTCAGTCAGGACG	GGGGGGGGGCGGGGCCGGGG	+
M100	PAX2_HUMAN.H11MO.0.D	-22	0.00680888	5.23603	0.321737	18	GTCTGGAAGGGGCAGCCAGAAGTAGCGGTCAGTCAGGACG	GTTCAGTCATGCGTGACA	+
M100	LYL1_HUMAN.H11MO.0.A	-15	0.00883106	6.79108	0.391519	14	GTCTGGAAGGGGCAGCCAGAAGTAGCGGTCAGTCAGGACG	CAGGAAACAGCTGG	-
M100	SP2_HUMAN.H11MO.0.A	-6	0.00906489	6.9709	0.391519	22	GTCTGGAAGGGGCAGCCAGAAGTAGCGGTCAGTCAGGACG	GGGGGGGGGGCGGGGCCGGGGG	+
M100	ZBT17_HUMAN.H11MO.0.A	-8	0.0105542	8.1162	0.438541	19	GTCTGGAAGGGGCAGCCAGAAGTAGCGGTCAGTCAGGACG	GAGGGTGGGGGAGGGGAAG	+
M100	ZN589_HUMAN.H11MO.0.D	-13	0.0111425	8.56855	0.438541	16	GTCTGGAAGGGGCAGCCAGAAGTAGCGGTCAGTCAGGACG	CGGCAGTAACCGTGGG	-
M100	Z324A_HUMAN.H11MO.0.C	-9	0.0118767	9.13317	0.438541	23	GTCTGGAAGGGGCAGCCAGAAGTAGCGGTCAGTCAGGACG	TGGCAGCAAAGGATGGTTTGATA	-
M100	SPIC_HUMAN.H11MO.0.D	-15	0.0119057	9.15549	0.438541	13	GTCTGGAAGGGGCAGCCAGAAGTAGCGGTCAGTCAGGACG	GAGGAAGGGGAGG	+
M100	TAL1_HUMAN.H11MO.1.A	-15	0.0121931	9.37646	0.438541	15	GTCTGGAAGGGGCAGCCAGAAGTAGCGGTCAGTCAGGACG	CAGGAAGCAGATGTG	+
M100	HME2_HUMAN.H11MO.0.D	-29	0.0122885	9.44987	0.438541	11	GTCTGGAAGGGGCAGCCAGAAGTAGCGGTCAGTCAGGACG	CCCTAATTACC	-
M100	PROX1_HUMAN.H11MO.0.D	-4	0.0133837	10.292	0.449596	17	GTCTGGAAGGGGCAGCCAGAAGTAGCGGTCAGTCAGGACG	GGGTAAGGCGGGTTGGG	+
M100	PAX5_HUMAN.H11MO.0.A	0	0.0134473	10.3409	0.449596	21	GTCTGGAAGGGGCAGCCAGAAGTAGCGGTCAGTCAGGACG	GCCTGGGCAGCAGAGCGTGAC	+
M100	RARG_HUMAN.H11MO.2.D	-24	0.0136811	10.5208	0.449596	16	GTCTGGAAGGGGCAGCCAGAAGTAGCGGTCAGTCAGGACG	GGGGGTCACCCAGAGGTCAC	+
M100	MXI1_HUMAN.H11MO.0.A	-4	0.0141886	10.911	0.452817	15	GTCTGGAAGGGGCAGCCAGAAGTAGCGGTCAGTCAGGACG	GCACGTGGCGGCGGG	+
M100	SP4_HUMAN.H11MO.0.A	-2	0.0145757	11.2087	0.452817	20	GTCTGGAAGGGGCAGCCAGAAGTAGCGGTCAGTCAGGACG	GGGAAGGGGGCGGGGCCGGG	+
M100	FLI1_HUMAN.H11MO.0.A	-7	0.0166927	12.8367	0.485269	18	GTCTGGAAGGGGCAGCCAGAAGTAGCGGTCAGTCAGGACG	GGAGGAAGGAAGGAGGGA	+
M101	ZEB1_HUMAN.H11MO.0.A	-23	1.91382e-05	0.0147173	0.0216616	10	ATGCCGGGTCTGGGGGAGAAAGAGACAGGAGGGACAGGAG	GACAGGTGAG	+
M101	PTF1A_HUMAN.H11MO.0.B	-14	3.52133e-05	0.027079	0.0216616	18	ATGCCGGGTCTGGGGGAGAAAGAGACAGGAGGGACAGGAG	GGGAAAGGGGGCAGCTGG	-
M101	ZN770_HUMAN.H11MO.0.C	-13	5.05929e-05	0.0389059	0.0216616	22	ATGCCGGGTCTGGGGGAGAAAGAGACAGGAGGGACAGGAG	GGGAGGCTGAGGCGGGAGGATC	+
M101	MAZ_HUMAN.H11MO.0.A	-11	5.86419e-05	0.0450957	0.0216616	22	ATGCCGGGTCTGGGGGAGAAAGAGACAGGAGGGACAGGAG	GGGGGAGGGGGGGGGGGGGGGG	+
M101	ID4_HUMAN.H11MO.0.D	-23	0.000201555	0.154995	0.0595614	11	ATGCCGGGTCTGGGGGAGAAAGAGACAGGAGGGACAGGAG	GACAGGTGTAA	+
M101	ZN341_HUMAN.H11MO.0.C	-13	0.000318767	0.245132	0.0645409	22	ATGCCGGGTCTGGGGGAGAAAGAGACAGGAGGGACAGGAG	GGGGGGGGGGGGAGGGAAGAGC	+
M101	VEZF1_HUMAN.H11MO.0.C	-18	0.000341031	0.262253	0.0645409	22	ATGCCGGGTCTGGGGGAGAAAGAGACAGGAGGGACAGGAG	GGGGAGGGGGGAGGGGGAGGGG	+
M101	RXRA_HUMAN.H11MO.0.A	-15	0.000349448	0.268726	0.0645409	20	ATGCCGGGTCTGGGGGAGAAAGAGACAGGAGGGACAGGAG	GGGGGAGGCAGAGGTCAGAG	+
M101	LYL1_HUMAN.H11MO.0.A	-18	0.000564728	0.434276	0.0856965	14	ATGCCGGGTCTGGGGGAGAAAGAGACAGGAGGGACAGGAG	CAGGAAACAGCTGG	-
M101	WT1_HUMAN.H11MO.1.B	-11	0.000632156	0.486128	0.0856965	11	ATGCCGGGTCTGGGGGAGAAAGAGACAGGAGGGACAGGAG	GTGGGAGGAGG	+
M101	SNAI1_HUMAN.H11MO.0.C	-24	0.000759259	0.58387	0.0856965	8	ATGCCGGGTCTGGGGGAGAAAGAGACAGGAGGGACAGGAG	CCAGGTGG	+
M101	ETV4_HUMAN.H11MO.0.B	-23	0.0007704	0.592438	0.0856965	11	ATGCCGGGTCTGGGGGAGAAAGAGACAGGAGGGACAGGAG	AACAGGAAGGG	+
M101	FLI1_HUMAN.H11MO.0.A	-20	0.000811982	0.624414	0.0856965	18	ATGCCGGGTCTGGGGGAGAAAGAGACAGGAGGGACAGGAG	GGAGGAAGGAAGGAGGGA	+
M101	MESP1_HUMAN.H11MO.0.D	-24	0.000849538	0.653295	0.0856965	11	ATGCCGGGTCTGGGGGAGAAAGAGACAGGAGGGACAGGAG	GCAGGTGTGGA	+
M101	ZN263_HUMAN.H11MO.0.A	-23	0.000914189	0.703011	0.0856965	17	ATGCCGGGTCTGGGGGAGAAAGAGACAGGAGGGACAGGAG	GGGAGGAGGGAGAGGAGGAG	+
M101	KLF6_HUMAN.H11MO.0.A	-22	0.000927984	0.71362	0.0856965	18	ATGCCGGGTCTGGGGGAGAAAGAGACAGGAGGGACAGGAG	GGAAGGGCGGGGCCGGGGG	+
M101	EGR2_HUMAN.H11MO.1.A	-6	0.00112066	0.861785	0.0858859	16	ATGCCGGGTCTGGGGGAGAAAGAGACAGGAGGGACAGGAG	GGGGCGTGGGCGGGGG	+
M101	NR1D1_HUMAN.H11MO.0.B	-22	0.00113822	0.87529	0.0858859	18	ATGCCGGGTCTGGGGGAGAAAGAGACAGGAGGGACAGGAG	AGGGAAGTGGGTCAGAAGG	+
M101	OLIG2_HUMAN.H11MO.0.B	-14	0.00115154	0.885538	0.0858859	18	ATGCCGGGTCTGGGGGAGAAAGAGACAGGAGGGACAGGAG	CAGAAGGGAAACAGCTGG	-
M101	EGR1_HUMAN.H11MO.0.A	-5	0.00124246	0.955453	0.0858859	17	ATGCCGGGTCTGGGGGAGAAAGAGACAGGAGGGACAGGAG	GAGGGCGTGGGCGGGGG	+
M101	SP3_HUMAN.H11MO.0.B	-20	0.00145193	1.11653	0.0858859	20	ATGCCGGGTCTGGGGGAGAAAGAGACAGGAGGGACAGGAG	GGGGGGGGGCGGGGCCGGGG	+
M101	KLF3_HUMAN.H11MO.0.B	-20	0.00148906	1.14509	0.0858859	19	ATGCCGGGTCTGGGGGAGAAAGAGACAGGAGGGACAGGAG	GGGGAGGGGCGGGGCCGGG	+
M101	OSR2_HUMAN.H11MO.0.C	-9	0.00149333	1.14837	0.0858859	16	ATGCCGGGTCTGGGGGAGAAAGAGACAGGAGGGACAGGAG	CAGCAGAAGCAGCAGC	-
M101	PLAG1_HUMAN.H11MO.0.D	-13	0.00153203	1.17813	0.0858859	17	ATGCCGGGTCTGGGGGAGAAAGAGACAGGAGGGACAGGAG	GGGGGCATCAGGAGGGG	+
M101	MYOD1_HUMAN.H11MO.0.A	-17	0.00156636	1.20453	0.0858859	15	ATGCCGGGTCTGGGGGAGAAAGAGACAGGAGGGACAGGAG	GGCAGGAACAGCTGC	-
M101	ZN467_HUMAN.H11MO.0.C	-11	0.00161034	1.23835	0.0858859	22	ATGCCGGGTCTGGGGGAGAAAGAGACAGGAGGGACAGGAG	GGGGAGGGGAGGGGGGGGGGGG	+
M101	PAX2_HUMAN.H11MO.0.D	-18	0.0016221	1.24739	0.0858859	18	ATGCCGGGTCTGGGGGAGAAAGAGACAGGAGGGACAGGAG	GTTCAGTCATGCGTGACA	+
M101	FIGLA_HUMAN.H11MO.0.D	-22	0.00165119	1.26977	0.0858859	11	ATGCCGGGTCTGGGGGAGAAAGAGACAGGAGGGACAGGAG	TAACAGGTGTT	+
M101	TAL1_HUMAN.H11MO.1.A	-18	0.00168569	1.2963	0.0858859	15	ATGCCGGGTCTGGGGGAGAAAGAGACAGGAGGGACAGGAG	CAGGAAGCAGATGTG	+
M101	SP4_HUMAN.H11MO.0.A	-19	0.0020059	1.54254	0.0965081	20	ATGCCGGGTCTGGGGGAGAAAGAGACAGGAGGGACAGGAG	GGGAAGGGGGCGGGGCCGGG	+
M101	ASCL1_HUMAN.H11MO.0.A	-20	0.0020248	1.55707	0.0965081	14	ATGCCGGGTCTGGGGGAGAAAGAGACAGGAGGGACAGGAG	GGGAGCAGGTGCAG	-
M101	THB_HUMAN.H11MO.0.C	-15	0.00247393	1.90245	0.11423	17	ATGCCGGGTCTGGGGGAGAAAGAGACAGGAGGGACAGGAG	GAGGTCAGGTCAGGTCA	+
M101	IRX2_HUMAN.H11MO.0.D	-3	0.00268553	2.06517	0.116657	19	ATGCCGGGTCTGGGGGAGAAAGAGACAGGAGGGACAGGAG	ACATGGGTGGGCATGTTGG	+
M101	RARG_HUMAN.H11MO.2.D	-13	0.00275481	2.11845	0.116657	20	ATGCCGGGTCTGGGGGAGAAAGAGACAGGAGGGACAGGAG	GGGGGTCACCCAGAGGTCAC	+
M101	THA_HUMAN.H11MO.0.C	-16	0.00283	2.17627	0.116657	17	ATGCCGGGTCTGGGGGAGAAAGAGACAGGAGGGACAGGAG	GGGTCACTTCAGGTCAG	+
M101	MAFB_HUMAN.H11MO.0.B	-19	0.00284232	2.18574	0.116657	11	ATGCCGGGTCTGGGGGAGAAAGAGACAGGAGGGACAGGAG	CTGAGTCAGCA	-
M101	OLIG2_HUMAN.H11MO.1.B	-22	0.0030449	2.34153	0.121594	10	ATGCCGGGTCTGGGGGAGAAAGAGACAGGAGGGACAGGAG	AAACAGATGG	-
M101	EGR2_HUMAN.H11MO.0.A	-3	0.00315512	2.42629	0.12268	18	ATGCCGGGTCTGGGGGAGAAAGAGACAGGAGGGACAGGAG	GGGGGGGTGTGGGAGGGG	+
M101	PATZ1_HUMAN.H11MO.0.C	-10	0.00354225	2.72399	0.134201	22	ATGCCGGGTCTGGGGGAGAAAGAGACAGGAGGGACAGGAG	GGGGAGGGGGCGGGGGGGGAGG	+
M101	ZN563_HUMAN.H11MO.1.C	-21	0.0037841	2.90997	0.13978	12	ATGCCGGGTCTGGGGGAGAAAGAGACAGGAGGGACAGGAG	CAGGCAGCACAG	+
M101	TFCP2_HUMAN.H11MO.0.D	-13	0.00393455	3.02567	0.141021	16	ATGCCGGGTCTGGGGGAGAAAGAGACAGGAGGGACAGGAG	GCCTGAACTGGCCAGA	+
M101	SNAI2_HUMAN.H11MO.0.A	-23	0.00400859	3.0826	0.141021	10	ATGCCGGGTCTGGGGGAGAAAGAGACAGGAGGGACAGGAG	GGCAGGTGCA	+
M101	KLF16_HUMAN.H11MO.0.D	-11	0.0041896	3.2218	0.143962	19	ATGCCGGGTCTGGGGGAGAAAGAGACAGGAGGGACAGGAG	GGGGGCGGGGGGGGGGGGG	+
M101	ITF2_HUMAN.H11MO.0.C	-23	0.004387	3.37361	0.146189	10	ATGCCGGGTCTGGGGGAGAAAGAGACAGGAGGGACAGGAG	GGCAGCTGGG	+
M101	MYB_HUMAN.H11MO.0.A	-20	0.00445232	3.42383	0.146189	12	ATGCCGGGTCTGGGGGAGAAAGAGACAGGAGGGACAGGAG	GGTGGCAGTTGG	+
M101	GATA1_HUMAN.H11MO.0.A	-15	0.0047467	3.65021	0.152467	19	ATGCCGGGTCTGGGGGAGAAAGAGACAGGAGGGACAGGAG	CTGGCGGGGACAGATAAGA	+
M101	SPIC_HUMAN.H11MO.0.D	-21	0.00520823	4.00513	0.163732	13	ATGCCGGGTCTGGGGGAGAAAGAGACAGGAGGGACAGGAG	GAGGAAGGGGAGG	+
M101	MAFA_HUMAN.H11MO.0.D	-10	0.00610475	4.69455	0.183693	21	ATGCCGGGTCTGGGGGAGAAAGAGACAGGAGGGACAGGAG	CGAAGGCTGCGGGGTCAGCAC	-
M101	CLOCK_HUMAN.H11MO.0.C	-21	0.00612917	4.71333	0.183693	14	ATGCCGGGTCTGGGGGAGAAAGAGACAGGAGGGACAGGAG	CAGACACGTGAACA	+
M101	SP2_HUMAN.H11MO.0.A	-5	0.00634044	4.8758	0.183693	22	ATGCCGGGTCTGGGGGAGAAAGAGACAGGAGGGACAGGAG	GGGGGGGGGGCGGGGCCGGGGG	+
M101	ZN335_HUMAN.H11MO.0.A	-24	0.00634044	4.8758	0.183693	16	ATGCCGGGTCTGGGGGAGAAAGAGACAGGAGGGACAGGAG	TCAGGCAGCGCCGAGGACAGCC	-
M101	ZN740_HUMAN.H11MO.0.D	-8	0.00705995	5.4291	0.200605	14	ATGCCGGGTCTGGGGGAGAAAGAGACAGGAGGGACAGGAG	GGGGGGGGGGTGGG	+
M101	GATA2_HUMAN.H11MO.0.A	-11	0.00729124	5.60696	0.203267	19	ATGCCGGGTCTGGGGGAGAAAGAGACAGGAGGGACAGGAG	CTGGGGGGTGGAGATAAGG	+
M101	KLF5_HUMAN.H11MO.0.A	-25	0.00812022	6.24445	0.220624	14	ATGCCGGGTCTGGGGGAGAAAGAGACAGGAGGGACAGGAG	AGGGTGGGGCTGGG	+
M101	WT1_HUMAN.H11MO.0.C	-17	0.00822361	6.32396	0.220624	20	ATGCCGGGTCTGGGGGAGAAAGAGACAGGAGGGACAGGAG	GGGCGGGGGAGGAGGGGGGG	+
M101	SMAD3_HUMAN.H11MO.0.B	-25	0.00836178	6.43021	0.220624	12	ATGCCGGGTCTGGGGGAGAAAGAGACAGGAGGGACAGGAG	CAGGTGACAGAG	-
M101	ZBT17_HUMAN.H11MO.0.A	-5	0.00873159	6.71459	0.224486	19	ATGCCGGGTCTGGGGGAGAAAGAGACAGGAGGGACAGGAG	GAGGGTGGGGGAGGGGAAG	+
M101	ETV6_HUMAN.H11MO.0.D	-24	0.00881793	6.78099	0.224486	9	ATGCCGGGTCTGGGGGAGAAAGAGACAGGAGGGACAGGAG	ACAGGAAGT	+
M101	ZFX_HUMAN.H11MO.1.A	-18	0.00904425	6.95503	0.224486	17	ATGCCGGGTCTGGGGGAGAAAGAGACAGGAGGGACAGGAG	GGGGGCGGAGGCCGGGG	+
M101	TBX3_HUMAN.H11MO.0.C	-24	0.00924714	7.11105	0.224486	11	ATGCCGGGTCTGGGGGAGAAAGAGACAGGAGGGACAGGAG	GGAGGTGGGAA	+
M101	TBX15_HUMAN.H11MO.0.D	-12	0.00926782	7.12695	0.224486	19	ATGCCGGGTCTGGGGGAGAAAGAGACAGGAGGGACAGGAG	GGGGGGGGGGGGGTGGGGG	+
M101	PROX1_HUMAN.H11MO.0.D	-21	0.00962276	7.3999	0.226964	17	ATGCCGGGTCTGGGGGAGAAAGAGACAGGAGGGACAGGAG	GGGTAAGGCGGGTTGGG	+
M101	Z324A_HUMAN.H11MO.0.C	-13	0.00967731	7.44185	0.226964	23	ATGCCGGGTCTGGGGGAGAAAGAGACAGGAGGGACAGGAG	TGGCAGCAAAGGATGGTTTGATA	-
M101	VEZF1_HUMAN.H11MO.1.C	-10	0.010505	8.07831	0.242525	12	ATGCCGGGTCTGGGGGAGAAAGAGACAGGAGGGACAGGAG	AGAGGGAGGGGG	+
M101	KLF15_HUMAN.H11MO.0.A	-15	0.011066	8.50972	0.251175	19	ATGCCGGGTCTGGGGGAGAAAGAGACAGGAGGGACAGGAG	GGGGAGGAGCAGGGGGGGG	+
M101	ZN335_HUMAN.H11MO.1.A	-24	0.0115085	8.85006	0.251175	7	ATGCCGGGTCTGGGGGAGAAAGAGACAGGAGGGACAGGAG	TCAGGCA	-
M101	ZN148_HUMAN.H11MO.0.D	-5	0.0116117	8.92937	0.251175	15	ATGCCGGGTCTGGGGGAGAAAGAGACAGGAGGGACAGGAG	GGGGTGGGGGAGGGG	+
M101	E2F7_HUMAN.H11MO.0.B	-11	0.0117153	9.00907	0.251175	13	ATGCCGGGTCTGGGGGAGAAAGAGACAGGAGGGACAGGAG	GGGGCGGGAAAGG	+
M101	NFAT5_HUMAN.H11MO.0.D	-10	0.0117296	9.02005	0.251175	11	ATGCCGGGTCTGGGGGAGAAAGAGACAGGAGGGACAGGAG	AGAGGAAAAGG	+
M101	TAL1_HUMAN.H11MO.0.A	-11	0.0124393	9.5658	0.260272	19	ATGCCGGGTCTGGGGGAGAAAGAGACAGGAGGGACAGGAG	CTGGGGGGGGCAGATAAGG	+
M101	MYOG_HUMAN.H11MO.0.B	-21	0.0125785	9.67285	0.260272	13	ATGCCGGGTCTGGGGGAGAAAGAGACAGGAGGGACAGGAG	GGGACAGCTGCGG	-
M101	BMAL1_HUMAN.H11MO.0.A	-22	0.0126829	9.75313	0.260272	11	ATGCCGGGTCTGGGGGAGAAAGAGACAGGAGGGACAGGAG	AGTCACGTGGC	-
M101	PURA_HUMAN.H11MO.0.D	-7	0.0130671	10.0486	0.264484	17	ATGCCGGGTCTGGGGGAGAAAGAGACAGGAGGGACAGGAG	GGAAGGGGGGGGCAGGG	+
M101	ZN263_HUMAN.H11MO.1.A	-21	0.013706	10.5399	0.273666	11	ATGCCGGGTCTGGGGGAGAAAGAGACAGGAGGGACAGGAG	GAGGGAGGAGG	+
M101	ZIC1_HUMAN.H11MO.0.B	-12	0.0146808	11.2895	0.287691	9	ATGCCGGGTCTGGGGGAGAAAGAGACAGGAGGGACAGGAG	GGGGTGGTC	+
M101	MAF_HUMAN.H11MO.0.A	-16	0.0147978	11.3795	0.287691	19	ATGCCGGGTCTGGGGGAGAAAGAGACAGGAGGGACAGGAG	TTGCTGAGTCAGCAGATTC	-
M101	IKZF1_HUMAN.H11MO.0.C	-11	0.015025	11.5542	0.288314	8	ATGCCGGGTCTGGGGGAGAAAGAGACAGGAGGGACAGGAG	TTGGGAGA	+
M101	SALL4_HUMAN.H11MO.0.B	-10	0.0156438	12.0301	0.29634	10	ATGCCGGGTCTGGGGGAGAAAGAGACAGGAGGGACAGGAG	GGAGGGTGGG	+
M101	ETV2_HUMAN.H11MO.0.B	-20	0.0161262	12.401	0.301611	16	ATGCCGGGTCTGGGGGAGAAAGAGACAGGAGGGACAGGAG	GGAAACAGGAAGTGGG	+
M101	COT1_HUMAN.H11MO.0.C	-13	0.0166099	12.773	0.304063	17	ATGCCGGGTCTGGGGGAGAAAGAGACAGGAGGGACAGGAG	GGGGTCAGAGGTCAGGG	+
M101	HTF4_HUMAN.H11MO.0.A	-23	0.0169396	13.0266	0.304063	10	ATGCCGGGTCTGGGGGAGAAAGAGACAGGAGGGACAGGAG	TGCAGCTGTG	+
M101	MXI1_HUMAN.H11MO.0.A	-24	0.0170141	13.0838	0.304063	15	ATGCCGGGTCTGGGGGAGAAAGAGACAGGAGGGACAGGAG	GCACGTGGCGGCGGG	+
M101	ETV5_HUMAN.H11MO.0.C	-22	0.0170805	13.1349	0.304063	14	ATGCCGGGTCTGGGGGAGAAAGAGACAGGAGGGACAGGAG	GAGCAGGAAGTGAG	+
M101	NR1H3_HUMAN.H11MO.0.B	-8	0.0175641	13.5068	0.30895	19	ATGCCGGGTCTGGGGGAGAAAGAGACAGGAGGGACAGGAG	CAGAGGTCACTGCAGGTCA	+
M101	ERG_HUMAN.H11MO.0.A	-22	0.0178325	13.7132	0.309982	13	ATGCCGGGTCTGGGGGAGAAAGAGACAGGAGGGACAGGAG	GGGCAGGAAGTGG	+
M101	ZN816_HUMAN.H11MO.1.C	-9	0.019461	14.9655	0.32529	14	ATGCCGGGTCTGGGGGAGAAAGAGACAGGAGGGACAGGAG	AAGGGGGACATGCA	+
M101	NR0B1_HUMAN.H11MO.0.D	-9	0.0198253	15.2456	0.32529	10	ATGCCGGGTCTGGGGGAGAAAGAGACAGGAGGGACAGGAG	GCGTGGGAGA	+
M101	ZN563_HUMAN.H11MO.0.C	-20	0.0198676	15.2782	0.32529	20	ATGCCGGGTCTGGGGGAGAAAGAGACAGGAGGGACAGGAG	GGGATCCTCACTGGCAGCTGC	+
M101	MXI1_HUMAN.H11MO.1.A	-22	0.0200341	15.4062	0.32529	11	ATGCCGGGTCTGGGGGAGAAAGAGACAGGAGGGACAGGAG	GAGCACGTGGG	-
M101	FLI1_HUMAN.H11MO.1.A	-22	0.0204432	15.7208	0.328325	13	ATGCCGGGTCTGGGGGAGAAAGAGACAGGAGGGACAGGAG	AGGCAGGAAGTGG	+
M101	KLF13_HUMAN.H11MO.0.D	-9	0.0215789	16.5941	0.34238	11	ATGCCGGGTCTGGGGGAGAAAGAGACAGGAGGGACAGGAG	AGGGGGGCGTG	+
M101	ARNT2_HUMAN.H11MO.0.D	-8	0.0217818	16.7502	0.34238	12	ATGCCGGGTCTGGGGGAGAAAGAGACAGGAGGGACAGGAG	GGCGTGGGAGGC	+
M101	PTF1A_HUMAN.H11MO.1.B	-23	0.0220312	16.942	0.342655	9	ATGCCGGGTCTGGGGGAGAAAGAGACAGGAGGGACAGGAG	AGCAGCTGG	+
M101	RREB1_HUMAN.H11MO.0.D	-5	0.0223432	17.1819	0.343165	22	ATGCCGGGTCTGGGGGAGAAAGAGACAGGAGGGACAGGAG	GGGGGGGGGGGTGGTTTGGGGT	+
M101	BHE41_HUMAN.H11MO.0.D	-2	0.0227607	17.503	0.343165	20	ATGCCGGGTCTGGGGGAGAAAGAGACAGGAGGGACAGGAG	ACCGGGTCACGTGCAGAAGG	+
M101	ZN554_HUMAN.H11MO.0.C	-18	0.0227607	17.503	0.343165	20	ATGCCGGGTCTGGGGGAGAAAGAGACAGGAGGGACAGGAG	GCTGAGCCATGTGGGGTGCT	+
M101	MYBA_HUMAN.H11MO.0.D	-20	0.0261914	20.1412	0.3909	15	ATGCCGGGTCTGGGGGAGAAAGAGACAGGAGGGACAGGAG	AGTGGCAGTTGGAGA	+
M101	SRBP2_HUMAN.H11MO.0.B	-8	0.0267302	20.5555	0.394952	13	ATGCCGGGTCTGGGGGAGAAAGAGACAGGAGGGACAGGAG	GGGTGGGGTGAGG	+
M101	ZN134_HUMAN.H11MO.0.C	-13	0.0274961	21.1445	0.402246	22	ATGCCGGGTCTGGGGGAGAAAGAGACAGGAGGGACAGGAG	GCCTCACCTAATCAGTTGAAGG	+
M101	NDF2_HUMAN.H11MO.0.B	-23	0.0278857	21.4441	0.403947	9	ATGCCGGGTCTGGGGGAGAAAGAGACAGGAGGGACAGGAG	AACAGATGG	+
M101	RARG_HUMAN.H11MO.0.B	-21	0.0294903	22.678	0.423043	18	ATGCCGGGTCTGGGGGAGAAAGAGACAGGAGGGACAGGAG	AGGTCAGAGTGACCTGGG	+
M101	ETS2_HUMAN.H11MO.0.B	-9	0.030487	23.4445	0.433135	13	ATGCCGGGTCTGGGGGAGAAAGAGACAGGAGGGACAGGAG	GGAAGGAAGAGGA	+
M101	ZN350_HUMAN.H11MO.1.D	-10	0.0318971	24.5289	0.448853	24	ATGCCGGGTCTGGGGGAGAAAGAGACAGGAGGGACAGGAG	ACGGGGCGCAGGGATTTGTTGCCC	+
M101	NR1I2_HUMAN.H11MO.0.C	-14	0.0340722	26.2015	0.470312	19	ATGCCGGGTCTGGGGGAGAAAGAGACAGGAGGGACAGGAG	TGAGGTCAAAAAAGTTCAG	+
M101	SPDEF_HUMAN.H11MO.0.D	-22	0.034377	26.4359	0.470312	14	ATGCCGGGTCTGGGGGAGAAAGAGACAGGAGGGACAGGAG	AACCCGGATGAAGT	+
M101	ZN708_HUMAN.H11MO.0.C	-15	0.0349012	26.839	0.473104	20	ATGCCGGGTCTGGGGGAGAAAGAGACAGGAGGGACAGGAG	GCCTAATAAGCAGGTACAGC	+
M101	LEF1_HUMAN.H11MO.0.A	-16	0.0365525	28.1088	0.473799	14	ATGCCGGGTCTGGGGGAGAAAGAGACAGGAGGGACAGGAG	AGCAAATCAAAGGA	-
M101	BRAC_HUMAN.H11MO.0.A	0	0.0367756	28.2804	0.473799	20	ATGCCGGGTCTGGGGGAGAAAGAGACAGGAGGGACAGGAG	TTAGCAGGGAGGTGTGAAAT	+
M101	ZN394_HUMAN.H11MO.0.C	-8	0.0367756	28.2804	0.473799	20	ATGCCGGGTCTGGGGGAGAAAGAGACAGGAGGGACAGGAG	AGAATGGAATAGAATGGAAT	+
M101	NKX25_HUMAN.H11MO.0.B	-13	0.0367867	28.289	0.473799	8	ATGCCGGGTCTGGGGGAGAAAGAGACAGGAGGGACAGGAG	TGGAGAGG	+
M101	MAF_HUMAN.H11MO.1.B	-22	0.0367867	28.289	0.473799	8	ATGCCGGGTCTGGGGGAGAAAGAGACAGGAGGGACAGGAG	AGTCAGCA	-
M101	MYCN_HUMAN.H11MO.0.A	-22	0.0377171	29.0044	0.473799	12	ATGCCGGGTCTGGGGGAGAAAGAGACAGGAGGGACAGGAG	GGCCACGTGGGC	+
M101	PAX6_HUMAN.H11MO.0.C	-22	0.0377171	29.0044	0.473799	12	ATGCCGGGTCTGGGGGAGAAAGAGACAGGAGGGACAGGAG	AGTCAAGCGGAA	-
M101	ATOH1_HUMAN.H11MO.0.B	-23	0.0378385	29.0978	0.473799	9	ATGCCGGGTCTGGGGGAGAAAGAGACAGGAGGGACAGGAG	AGCAGATGG	+
M101	ASCL2_HUMAN.H11MO.0.D	-23	0.0378385	29.0978	0.473799	9	ATGCCGGGTCTGGGGGAGAAAGAGACAGGAGGGACAGGAG	AGCAGCTGG	-
M101	PBX3_HUMAN.H11MO.0.A	-27	0.0383372	29.4813	0.47601	11	ATGCCGGGTCTGGGGGAGAAAGAGACAGGAGGGACAGGAG	TGATTGACAGG	+
M101	RARA_HUMAN.H11MO.0.A	-27	0.0387407	29.7916	0.476744	13	ATGCCGGGTCTGGGGGAGAAAGAGACAGGAGGGACAGGAG	GGGGGATCAAGAGGTCAAGG	+
M101	PBX1_HUMAN.H11MO.0.A	-27	0.0390416	30.023	0.476744	10	ATGCCGGGTCTGGGGGAGAAAGAGACAGGAGGGACAGGAG	TGATTGACAG	+
M101	NGN2_HUMAN.H11MO.0.D	-21	0.0403096	30.9981	0.488193	12	ATGCCGGGTCTGGGGGAGAAAGAGACAGGAGGGACAGGAG	GGAGCAGATGGC	+
M101	NRL_HUMAN.H11MO.0.D	-19	0.0410924	31.6001	0.493627	11	ATGCCGGGTCTGGGGGAGAAAGAGACAGGAGGGACAGGAG	CTGCGTCAGCA	-
M102	IRX2_HUMAN.H11MO.0.D	-8	6.12715e-05	0.0471178	0.0939085	19	TCAGTTGAGCAGTTGCTGGCGGGTAAGAGGGAACTCCTGC	ACATGGGTGGGCATGTTGG	+
M102	GATA1_HUMAN.H11MO.0.A	7	0.00069926	0.537731	0.357243	12	TCAGTTGAGCAGTTGCTGGCGGGTAAGAGGGAACTCCTGC	TCTTATCTGTCCCCGCCAG	-
M102	TLX1_HUMAN.H11MO.0.D	-11	0.00124605	0.958212	0.426921	17	TCAGTTGAGCAGTTGCTGGCGGGTAAGAGGGAACTCCTGC	CTGGCAAGTTGCCAAGG	+
M102	GATA2_HUMAN.H11MO.0.A	7	0.00139274	1.07102	0.426921	12	TCAGTTGAGCAGTTGCTGGCGGGTAAGAGGGAACTCCTGC	CCTTATCTCCACCCCCCAG	-
M102	ZN563_HUMAN.H11MO.0.C	-11	0.00217103	1.66952	0.462359	21	TCAGTTGAGCAGTTGCTGGCGGGTAAGAGGGAACTCCTGC	GCAGCTGCCAGTGAGGATCCC	-
M102	NR1D1_HUMAN.H11MO.0.B	-5	0.00233219	1.79345	0.462359	19	TCAGTTGAGCAGTTGCTGGCGGGTAAGAGGGAACTCCTGC	AGGGAAGTGGGTCAGAAGG	+
M102	MNX1_HUMAN.H11MO.0.D	-16	0.00250686	1.92778	0.462359	19	TCAGTTGAGCAGTTGCTGGCGGGTAAGAGGGAACTCCTGC	TTAAGGGTTATTAAAATAG	-
M102	BRAC_HUMAN.H11MO.0.A	-11	0.00309821	2.38252	0.462359	20	TCAGTTGAGCAGTTGCTGGCGGGTAAGAGGGAACTCCTGC	TTAGCAGGGAGGTGTGAAAT	+
M103	VEZF1_HUMAN.H11MO.0.C	-16	1.14515e-07	8.80621e-05	0.000169786	22	GGGCCGTAAGAGACACGGGAGCGGGGCAGTGGGAAAGGAG	GGGGAGGGGGGAGGGGGAGGGG	+
M103	ZN341_HUMAN.H11MO.0.C	-19	1.08864e-06	0.000837161	0.000807035	21	GGGCCGTAAGAGACACGGGAGCGGGGCAGTGGGAAAGGAG	GGGGGGGGGGGGAGGGAAGAGC	+
M103	MAZ_HUMAN.H11MO.0.A	-18	1.73095e-06	0.0013311	0.000855468	22	GGGCCGTAAGAGACACGGGAGCGGGGCAGTGGGAAAGGAG	GGGGGAGGGGGGGGGGGGGGGG	+
M103	PATZ1_HUMAN.H11MO.0.C	-16	4.65683e-06	0.0035811	0.00172611	22	GGGCCGTAAGAGACACGGGAGCGGGGCAGTGGGAAAGGAG	GGGGAGGGGGCGGGGGGGGAGG	+
M103	KLF6_HUMAN.H11MO.0.A	-16	1.11895e-05	0.00860475	0.00331804	19	GGGCCGTAAGAGACACGGGAGCGGGGCAGTGGGAAAGGAG	GGAAGGGCGGGGCCGGGGG	+
M103	NR1D1_HUMAN.H11MO.0.B	-14	1.47552e-05	0.0113468	0.00364615	19	GGGCCGTAAGAGACACGGGAGCGGGGCAGTGGGAAAGGAG	AGGGAAGTGGGTCAGAAGG	+
M103	BC11A_HUMAN.H11MO.0.A	-18	2.77793e-05	0.0213623	0.00588387	17	GGGCCGTAAGAGACACGGGAGCGGGGCAGTGGGAAAGGAG	AAAAGAGGAAGTGAAAA	+
M103	SP2_HUMAN.H11MO.0.A	-16	4.12594e-05	0.0317285	0.00764668	22	GGGCCGTAAGAGACACGGGAGCGGGGCAGTGGGAAAGGAG	GGGGGGGGGGCGGGGCCGGGGG	+
M103	ZSC31_HUMAN.H11MO.0.C	-16	5.10869e-05	0.0392858	0.00841602	18	GGGCCGTAAGAGACACGGGAGCGGGGCAGTGGGAAAGGAG	GGCAGCAGGGCAGTTATG	+
M103	SP4_HUMAN.H11MO.0.A	-16	7.65041e-05	0.0588317	0.0106538	20	GGGCCGTAAGAGACACGGGAGCGGGGCAGTGGGAAAGGAG	GGGAAGGGGGCGGGGCCGGG	+
M103	ZBT17_HUMAN.H11MO.0.A	-16	8.5137e-05	0.0654704	0.0106538	19	GGGCCGTAAGAGACACGGGAGCGGGGCAGTGGGAAAGGAG	GAGGGTGGGGGAGGGGAAG	+
M103	SP3_HUMAN.H11MO.0.B	-17	9.00747e-05	0.0692675	0.0106538	20	GGGCCGTAAGAGACACGGGAGCGGGGCAGTGGGAAAGGAG	GGGGGGGGGCGGGGCCGGGG	+
M103	Z324A_HUMAN.H11MO.0.C	-15	9.72535e-05	0.0747879	0.0106538	23	GGGCCGTAAGAGACACGGGAGCGGGGCAGTGGGAAAGGAG	TGGCAGCAAAGGATGGTTTGATA	-
M103	NR1H4_HUMAN.H11MO.0.B	-21	0.000100599	0.0773608	0.0106538	19	GGGCCGTAAGAGACACGGGAGCGGGGCAGTGGGAAAGGAG	GGGGTCAATGACCCCGAGG	+
M103	ZFX_HUMAN.H11MO.1.A	-15	0.000129111	0.0992863	0.0127618	17	GGGCCGTAAGAGACACGGGAGCGGGGCAGTGGGAAAGGAG	GGGGGCGGAGGCCGGGG	+
M103	PPARG_HUMAN.H11MO.0.A	-18	0.000234552	0.18037	0.0217349	17	GGGCCGTAAGAGACACGGGAGCGGGGCAGTGGGAAAGGAG	AAGTGGGGCAAAGGTCA	+
M103	THAP1_HUMAN.H11MO.0.C	-1	0.000257705	0.198175	0.0224757	22	GGGCCGTAAGAGACACGGGAGCGGGGCAGTGGGAAAGGAG	GCCCGCAGCCAAGATGGCGGCG	-
M103	ZN263_HUMAN.H11MO.0.A	-16	0.000293716	0.225868	0.0234975	20	GGGCCGTAAGAGACACGGGAGCGGGGCAGTGGGAAAGGAG	GGGAGGAGGGAGAGGAGGAG	+
M103	PROX1_HUMAN.H11MO.0.D	-15	0.000301118	0.231559	0.0234975	17	GGGCCGTAAGAGACACGGGAGCGGGGCAGTGGGAAAGGAG	GGGTAAGGCGGGTTGGG	+
M103	ZN467_HUMAN.H11MO.0.C	-18	0.000344202	0.264691	0.0255166	22	GGGCCGTAAGAGACACGGGAGCGGGGCAGTGGGAAAGGAG	GGGGAGGGGAGGGGGGGGGGGG	+
M103	RXRA_HUMAN.H11MO.0.A	-18	0.000397596	0.305751	0.0277838	20	GGGCCGTAAGAGACACGGGAGCGGGGCAGTGGGAAAGGAG	GGGGGAGGCAGAGGTCAGAG	+
M103	EGR2_HUMAN.H11MO.0.A	-22	0.000412263	0.31703	0.0277838	18	GGGCCGTAAGAGACACGGGAGCGGGGCAGTGGGAAAGGAG	GGGGGGGTGTGGGAGGGG	+
M103	KLF15_HUMAN.H11MO.0.A	-22	0.000667363	0.513202	0.0425622	18	GGGCCGTAAGAGACACGGGAGCGGGGCAGTGGGAAAGGAG	GGGGAGGAGCAGGGGGGGG	+
M103	OLIG2_HUMAN.H11MO.0.B	-26	0.000709779	0.54582	0.0425622	14	GGGCCGTAAGAGACACGGGAGCGGGGCAGTGGGAAAGGAG	CAGAAGGGAAACAGCTGG	-
M103	WT1_HUMAN.H11MO.0.C	-20	0.000717669	0.551888	0.0425622	20	GGGCCGTAAGAGACACGGGAGCGGGGCAGTGGGAAAGGAG	GGGCGGGGGAGGAGGGGGGG	+
M103	FLI1_HUMAN.H11MO.0.A	-17	0.00103544	0.796252	0.059046	18	GGGCCGTAAGAGACACGGGAGCGGGGCAGTGGGAAAGGAG	GGAGGAAGGAAGGAGGGA	+
M103	COT1_HUMAN.H11MO.0.C	-21	0.00107659	0.827897	0.0591189	17	GGGCCGTAAGAGACACGGGAGCGGGGCAGTGGGAAAGGAG	GGGGTCAGAGGTCAGGG	+
M103	EGR1_HUMAN.H11MO.0.A	-16	0.00135276	1.04027	0.0687998	17	GGGCCGTAAGAGACACGGGAGCGGGGCAGTGGGAAAGGAG	GAGGGCGTGGGCGGGGG	+
M103	TAF1_HUMAN.H11MO.0.A	-19	0.00137846	1.06004	0.0687998	16	GGGCCGTAAGAGACACGGGAGCGGGGCAGTGGGAAAGGAG	AAGATGGCGGCGGCGG	+
M103	PTF1A_HUMAN.H11MO.0.B	-23	0.0013921	1.07052	0.0687998	17	GGGCCGTAAGAGACACGGGAGCGGGGCAGTGGGAAAGGAG	GGGAAAGGGGGCAGCTGG	-
M103	TLX1_HUMAN.H11MO.0.D	-14	0.00145871	1.12175	0.0690075	17	GGGCCGTAAGAGACACGGGAGCGGGGCAGTGGGAAAGGAG	CTGGCAAGTTGCCAAGG	+
M103	KLF3_HUMAN.H11MO.0.B	-14	0.00148939	1.14534	0.0690075	19	GGGCCGTAAGAGACACGGGAGCGGGGCAGTGGGAAAGGAG	GGGGAGGGGCGGGGCCGGG	+
M103	PLAG1_HUMAN.H11MO.0.D	-21	0.00169433	1.30294	0.0744894	17	GGGCCGTAAGAGACACGGGAGCGGGGCAGTGGGAAAGGAG	GGGGGCATCAGGAGGGG	+
M103	MYBA_HUMAN.H11MO.0.D	-21	0.00170818	1.31359	0.0744894	15	GGGCCGTAAGAGACACGGGAGCGGGGCAGTGGGAAAGGAG	AGTGGCAGTTGGAGA	+
M103	ZNF41_HUMAN.H11MO.0.C	-11	0.00188887	1.45254	0.0800156	24	GGGCCGTAAGAGACACGGGAGCGGGGCAGTGGGAAAGGAG	CACAAGGGAGTAAGGCACCATGAG	+
M103	TBX15_HUMAN.H11MO.0.D	-16	0.00243344	1.87132	0.0975121	19	GGGCCGTAAGAGACACGGGAGCGGGGCAGTGGGAAAGGAG	GGGGGGGGGGGGGTGGGGG	+
M103	MNX1_HUMAN.H11MO.0.D	-5	0.00243344	1.87132	0.0975121	19	GGGCCGTAAGAGACACGGGAGCGGGGCAGTGGGAAAGGAG	TTAAGGGTTATTAAAATAG	-
M103	TBX21_HUMAN.H11MO.0.A	-22	0.00253967	1.95301	0.0990908	13	GGGCCGTAAGAGACACGGGAGCGGGGCAGTGGGAAAGGAG	GTGGAGGTGTGAA	+
M103	BRAC_HUMAN.H11MO.0.A	-17	0.00270003	2.07632	0.10008	20	GGGCCGTAAGAGACACGGGAGCGGGGCAGTGGGAAAGGAG	TTAGCAGGGAGGTGTGAAAT	+
M103	RARG_HUMAN.H11MO.2.D	-22	0.00270003	2.07632	0.10008	18	GGGCCGTAAGAGACACGGGAGCGGGGCAGTGGGAAAGGAG	GGGGGTCACCCAGAGGTCAC	+
M103	ZN394_HUMAN.H11MO.0.C	-17	0.00288656	2.21976	0.100911	20	GGGCCGTAAGAGACACGGGAGCGGGGCAGTGGGAAAGGAG	AGAATGGAATAGAATGGAAT	+
M103	KLF16_HUMAN.H11MO.0.D	-22	0.00298943	2.29887	0.100911	18	GGGCCGTAAGAGACACGGGAGCGGGGCAGTGGGAAAGGAG	GGGGGCGGGGGGGGGGGGG	+
M103	RARA_HUMAN.H11MO.2.A	-22	0.00304127	2.33874	0.100911	17	GGGCCGTAAGAGACACGGGAGCGGGGCAGTGGGAAAGGAG	AGGTCACCGAGAGGTCA	+
M103	VDR_HUMAN.H11MO.0.A	-21	0.00317524	2.44176	0.100911	16	GGGCCGTAAGAGACACGGGAGCGGGGCAGTGGGAAAGGAG	GGGGTCAGTGGGTTCA	+
M103	PPARA_HUMAN.H11MO.0.B	-18	0.00326693	2.51227	0.100911	17	GGGCCGTAAGAGACACGGGAGCGGGGCAGTGGGAAAGGAG	AACTGGGGCAAAGGTCA	+
M103	PURA_HUMAN.H11MO.0.D	-23	0.00326693	2.51227	0.100911	17	GGGCCGTAAGAGACACGGGAGCGGGGCAGTGGGAAAGGAG	GGAAGGGGGGGGCAGGG	+
M103	SPI1_HUMAN.H11MO.0.A	-17	0.00326693	2.51227	0.100911	17	GGGCCGTAAGAGACACGGGAGCGGGGCAGTGGGAAAGGAG	AAAAAGAGGAAGTGAAA	+
M103	NFIC_HUMAN.H11MO.0.A	-21	0.00326693	2.51227	0.100911	17	GGGCCGTAAGAGACACGGGAGCGGGGCAGTGGGAAAGGAG	CTTGGCAGGGAGCCAAG	-
M103	ZN563_HUMAN.H11MO.0.C	-22	0.00337731	2.59715	0.102191	18	GGGCCGTAAGAGACACGGGAGCGGGGCAGTGGGAAAGGAG	GCAGCTGCCAGTGAGGATCCC	-
M103	SRBP2_HUMAN.H11MO.0.B	-21	0.0035549	2.73372	0.105414	13	GGGCCGTAAGAGACACGGGAGCGGGGCAGTGGGAAAGGAG	GGGTGGGGTGAGG	+
M103	RARG_HUMAN.H11MO.0.B	-22	0.00376306	2.89379	0.109398	18	GGGCCGTAAGAGACACGGGAGCGGGGCAGTGGGAAAGGAG	AGGTCAGAGTGACCTGGG	+
M103	SP1_HUMAN.H11MO.0.A	-15	0.00409013	3.14531	0.11662	22	GGGCCGTAAGAGACACGGGAGCGGGGCAGTGGGAAAGGAG	GGGGGGCGGGGCCGGGGGGGGG	+
M103	VEZF1_HUMAN.H11MO.1.C	-21	0.00430658	3.31176	0.120475	12	GGGCCGTAAGAGACACGGGAGCGGGGCAGTGGGAAAGGAG	AGAGGGAGGGGG	+
M103	EGR2_HUMAN.H11MO.1.A	-17	0.00457203	3.51589	0.125324	16	GGGCCGTAAGAGACACGGGAGCGGGGCAGTGGGAAAGGAG	GGGGCGTGGGCGGGGG	+
M103	SPIB_HUMAN.H11MO.0.A	-17	0.00464896	3.57505	0.125324	17	GGGCCGTAAGAGACACGGGAGCGGGGCAGTGGGAAAGGAG	AAAAAGAGGAAGTGAAA	+
M103	SPIC_HUMAN.H11MO.0.D	-22	0.00493618	3.79592	0.13069	13	GGGCCGTAAGAGACACGGGAGCGGGGCAGTGGGAAAGGAG	GAGGAAGGGGAGG	+
M103	LYL1_HUMAN.H11MO.0.A	-30	0.00542375	4.17086	0.139335	10	GGGCCGTAAGAGACACGGGAGCGGGGCAGTGGGAAAGGAG	CAGGAAACAGCTGG	-
M103	FEV_HUMAN.H11MO.0.B	-21	0.00545064	4.19154	0.139335	10	GGGCCGTAAGAGACACGGGAGCGGGGCAGTGGGAAAGGAG	GCGGGAAGCG	+
M103	RORA_HUMAN.H11MO.0.C	-18	0.00579945	4.45978	0.145738	13	GGGCCGTAAGAGACACGGGAGCGGGGCAGTGGGAAAGGAG	AACTAGGTCAGGG	+
M103	IRF3_HUMAN.H11MO.0.B	-12	0.00590657	4.54215	0.145956	20	GGGCCGTAAGAGACACGGGAGCGGGGCAGTGGGAAAGGAG	GAAAGGGAAAGGGAAAGTGA	+
M103	ZSC22_HUMAN.H11MO.0.C	-25	0.0060809	4.67621	0.147801	15	GGGCCGTAAGAGACACGGGAGCGGGGCAGTGGGAAAGGAG	GGTCTGAGGGAGGAGG	+
M103	ZN148_HUMAN.H11MO.0.D	-25	0.00725414	5.57843	0.173474	15	GGGCCGTAAGAGACACGGGAGCGGGGCAGTGGGAAAGGAG	GGGGTGGGGGAGGGG	+
M103	COT2_HUMAN.H11MO.1.A	-21	0.00859028	6.60592	0.202165	17	GGGCCGTAAGAGACACGGGAGCGGGGCAGTGGGAAAGGAG	GGGGTCAAAGGTCAGGG	+
M103	ZN264_HUMAN.H11MO.0.C	-13	0.00889323	6.83889	0.206025	24	GGGCCGTAAGAGACACGGGAGCGGGGCAGTGGGAAAGGAG	AATGGGATTAGTGCCCTTATAAGA	-
M103	ZN554_HUMAN.H11MO.0.C	-19	0.00973144	7.48347	0.221974	20	GGGCCGTAAGAGACACGGGAGCGGGGCAGTGGGAAAGGAG	GCTGAGCCATGTGGGGTGCT	+
M103	ZN770_HUMAN.H11MO.0.C	-22	0.0107042	8.23152	0.240464	18	GGGCCGTAAGAGACACGGGAGCGGGGCAGTGGGAAAGGAG	GGGAGGCTGAGGCGGGAGGATC	+
M103	IRX2_HUMAN.H11MO.0.D	-15	0.0109994	8.45852	0.243407	19	GGGCCGTAAGAGACACGGGAGCGGGGCAGTGGGAAAGGAG	ACATGGGTGGGCATGTTGG	+
M103	IRF4_HUMAN.H11MO.0.A	-18	0.011577	8.90274	0.252422	18	GGGCCGTAAGAGACACGGGAGCGGGGCAGTGGGAAAGGAG	AAAAGAGGAAGTGAAACT	+
M103	SPZ1_HUMAN.H11MO.0.D	-24	0.012102	9.30647	0.260045	16	GGGCCGTAAGAGACACGGGAGCGGGGCAGTGGGAAAGGAG	CCCAGGGTAACAGCCG	-
M103	PAX8_HUMAN.H11MO.0.D	-11	0.0123358	9.48624	0.261282	14	GGGCCGTAAGAGACACGGGAGCGGGGCAGTGGGAAAGGAG	GTCACTGAAGCGGG	+
M103	TAL1_HUMAN.H11MO.0.A	-18	0.0140719	10.8213	0.293856	19	GGGCCGTAAGAGACACGGGAGCGGGGCAGTGGGAAAGGAG	CTGGGGGGGGCAGATAAGG	+
M103	ZN524_HUMAN.H11MO.0.D	-16	0.0148856	11.4471	0.296072	18	GGGCCGTAAGAGACACGGGAGCGGGGCAGTGGGAAAGGAG	GGGTTCGAGGGTTCGAGT	+
M103	ETV5_HUMAN.H11MO.0.C	-19	0.0152965	11.763	0.296072	14	GGGCCGTAAGAGACACGGGAGCGGGGCAGTGGGAAAGGAG	GAGCAGGAAGTGAG	+
M103	TBX2_HUMAN.H11MO.0.D	-15	0.0154632	11.8912	0.296072	25	GGGCCGTAAGAGACACGGGAGCGGGGCAGTGGGAAAGGAG	TGCCATCAGAGGTGTGAAAAGCGAC	+
M103	PAX5_HUMAN.H11MO.0.A	-16	0.0155281	11.9411	0.296072	21	GGGCCGTAAGAGACACGGGAGCGGGGCAGTGGGAAAGGAG	GCCTGGGCAGCAGAGCGTGAC	+
M103	ETS2_HUMAN.H11MO.0.B	-20	0.0157756	12.1314	0.296072	13	GGGCCGTAAGAGACACGGGAGCGGGGCAGTGGGAAAGGAG	GGAAGGAAGAGGA	+
M103	MZF1_HUMAN.H11MO.0.B	-20	0.0157756	12.1314	0.296072	13	GGGCCGTAAGAGACACGGGAGCGGGGCAGTGGGAAAGGAG	GGAGGGGATTGGG	+
M103	TFDP1_HUMAN.H11MO.0.C	-23	0.0164196	12.6267	0.304308	14	GGGCCGTAAGAGACACGGGAGCGGGGCAGTGGGAAAGGAG	GGGGGGCGGGAAAA	+
M103	IRF8_HUMAN.H11MO.0.B	-18	0.0167044	12.8457	0.305763	20	GGGCCGTAAGAGACACGGGAGCGGGGCAGTGGGAAAGGAG	AAAAGAGGAAGTGAAAGTAA	+
M103	KLF1_HUMAN.H11MO.0.A	-17	0.0176177	13.548	0.318549	14	GGGCCGTAAGAGACACGGGAGCGGGGCAGTGGGAAAGGAG	GGGGCGGGGCCGGG	+
M103	RFX1_HUMAN.H11MO.0.B	-16	0.0178797	13.7495	0.318697	22	GGGCCGTAAGAGACACGGGAGCGGGGCAGTGGGAAAGGAG	GCCCCGGTTGCCATGGCGACGG	+
M103	E2F7_HUMAN.H11MO.0.B	-22	0.0182708	14.0502	0.318697	13	GGGCCGTAAGAGACACGGGAGCGGGGCAGTGGGAAAGGAG	GGGGCGGGAAAGG	+
M103	SOX10_HUMAN.H11MO.1.A	-15	0.0182708	14.0502	0.318697	13	GGGCCGTAAGAGACACGGGAGCGGGGCAGTGGGAAAGGAG	GAGAACAAAGGAA	-
M103	BHE41_HUMAN.H11MO.0.D	-19	0.021084	16.2136	0.355851	20	GGGCCGTAAGAGACACGGGAGCGGGGCAGTGGGAAAGGAG	ACCGGGTCACGTGCAGAAGG	+
M103	E2F6_HUMAN.H11MO.0.A	-22	0.0211208	16.2419	0.355851	13	GGGCCGTAAGAGACACGGGAGCGGGGCAGTGGGAAAGGAG	GGGGCGGGAAGGG	+
M103	E2F1_HUMAN.H11MO.0.A	-23	0.0217071	16.6928	0.361619	14	GGGCCGTAAGAGACACGGGAGCGGGGCAGTGGGAAAGGAG	GGGGGGCGGGAAAG	+
M103	RARA_HUMAN.H11MO.0.A	-18	0.0223319	17.1733	0.367894	20	GGGCCGTAAGAGACACGGGAGCGGGGCAGTGGGAAAGGAG	GGGGGATCAAGAGGTCAAGG	+
M103	RORG_HUMAN.H11MO.0.C	-16	0.023229	17.8631	0.378288	12	GGGCCGTAAGAGACACGGGAGCGGGGCAGTGGGAAAGGAG	GAAAGTGGGTCA	+
M103	ELF5_HUMAN.H11MO.0.A	-9	0.0234731	18.0508	0.378288	15	GGGCCGTAAGAGACACGGGAGCGGGGCAGTGGGAAAGGAG	GGAAGGAGGAAGTGG	+
M103	NFIA_HUMAN.H11MO.0.C	-22	0.0250648	19.2748	0.399595	15	GGGCCGTAAGAGACACGGGAGCGGGGCAGTGGGAAAGGAG	TTGGCACCGTGCCAA	-
M103	GATA1_HUMAN.H11MO.0.A	-18	0.025517	19.6226	0.402477	19	GGGCCGTAAGAGACACGGGAGCGGGGCAGTGGGAAAGGAG	CTGGCGGGGACAGATAAGA	+
M103	MAFA_HUMAN.H11MO.0.D	-19	0.0258276	19.8614	0.403088	21	GGGCCGTAAGAGACACGGGAGCGGGGCAGTGGGAAAGGAG	CGAAGGCTGCGGGGTCAGCAC	-
M103	ZN713_HUMAN.H11MO.0.D	-14	0.0270374	20.7917	0.417573	19	GGGCCGTAAGAGACACGGGAGCGGGGCAGTGGGAAAGGAG	ATAGAAAAAAGACATGAAA	+
M103	ZNF76_HUMAN.H11MO.0.C	-22	0.0277291	21.3237	0.420704	18	GGGCCGTAAGAGACACGGGAGCGGGGCAGTGGGAAAGGAG	GGGGCATTCTGGGAATTGTAGT	+
M103	ZN322_HUMAN.H11MO.0.B	-21	0.0280273	21.553	0.420704	19	GGGCCGTAAGAGACACGGGAGCGGGGCAGTGGGAAAGGAG	CCAGGCTCTGTACCAGGCTC	-
M103	ZN589_HUMAN.H11MO.0.D	-24	0.0280913	21.6022	0.420704	16	GGGCCGTAAGAGACACGGGAGCGGGGCAGTGGGAAAGGAG	CCCACGGTTACTGCCG	+
M103	SUH_HUMAN.H11MO.0.A	-25	0.0290436	22.3345	0.425299	11	GGGCCGTAAGAGACACGGGAGCGGGGCAGTGGGAAAGGAG	GGCGTGGGAAA	+
M103	ZN214_HUMAN.H11MO.0.C	-17	0.0292587	22.4999	0.425299	22	GGGCCGTAAGAGACACGGGAGCGGGGCAGTGGGAAAGGAG	TCATCAAAGGCCTCAAAAAGGA	-
M103	ARNT2_HUMAN.H11MO.0.D	-19	0.0335178	25.7752	0.481454	12	GGGCCGTAAGAGACACGGGAGCGGGGCAGTGGGAAAGGAG	GGCGTGGGAGGC	+
M103	SP4_HUMAN.H11MO.1.A	-20	0.0338264	26.0125	0.481454	16	GGGCCGTAAGAGACACGGGAGCGGGGCAGTGGGAAAGGAG	GGAGGGGGCGGGGCCG	+
M103	ZFP82_HUMAN.H11MO.0.C	-18	0.0340961	26.2199	0.481454	22	GGGCCGTAAGAGACACGGGAGCGGGGCAGTGGGAAAGGAG	GAAGAGAGAATTAGTGAAATGGAA	-
M103	E2F4_HUMAN.H11MO.0.A	-21	0.0345607	26.5772	0.48341	13	GGGCCGTAAGAGACACGGGAGCGGGGCAGTGGGAAAGGAG	GGGGGCGGGAAAT	+
M103	ZF64A_HUMAN.H11MO.0.D	-24	0.0359613	27.6542	0.4983	16	GGGCCGTAAGAGACACGGGAGCGGGGCAGTGGGAAAGGAG	GGGGCCCGGGAACCTG	+
M104	MTF1_HUMAN.H11MO.0.C	-18	0.000362644	0.278873	0.27954	17	CCGGTCTCCAGTTCCCCGTGGGCCGAGTGCACCGCCTGCT	AGTGCCGTGTGCAAAAC	+
M104	ZN143_HUMAN.H11MO.0.A	-2	0.000369388	0.28406	0.27954	22	CCGGTCTCCAGTTCCCCGTGGGCCGAGTGCACCGCCTGCT	GAACTACAATTCCCAGAATGCC	-
M104	THA11_HUMAN.H11MO.0.B	-2	0.000546091	0.419944	0.27954	22	CCGGTCTCCAGTTCCCCGTGGGCCGAGTGCACCGCCTGCT	GAACTACAACTCCCAGCATGCC	-
M104	ZSCA4_HUMAN.H11MO.0.D	-25	0.00117932	0.906901	0.429898	12	CCGGTCTCCAGTTCCCCGTGGGCCGAGTGCACCGCCTGCT	AGTGCACACACT	-
M104	ZN322_HUMAN.H11MO.0.B	-19	0.0013997	1.07637	0.429898	20	CCGGTCTCCAGTTCCCCGTGGGCCGAGTGCACCGCCTGCT	GAGCCTGGTACAGAGCCTGG	+
M105	ZN341_HUMAN.H11MO.0.C	-16	0.000401873	0.30904	0.399519	22	GCGCCGAGTCCCCGCTGCAGAACCGACTCCTCGCGGCCCC	GCTCTTCCCTCCCCCCCCCCCC	-
M105	ZFX_HUMAN.H11MO.1.A	-22	0.000614636	0.472655	0.399519	17	GCGCCGAGTCCCCGCTGCAGAACCGACTCCTCGCGGCCCC	CCCCGGCCTCCGCCCCC	-
M105	SP2_HUMAN.H11MO.0.A	-10	0.00158852	1.22157	0.399519	22	GCGCCGAGTCCCCGCTGCAGAACCGACTCCTCGCGGCCCC	CCCCCGGCCCCGCCCCCCCCCC	-
M105	NR1D1_HUMAN.H11MO.0.B	-14	0.00176239	1.35527	0.399519	19	GCGCCGAGTCCCCGCTGCAGAACCGACTCCTCGCGGCCCC	CCTTCTGACCCACTTCCCT	-
M105	ZN350_HUMAN.H11MO.1.D	-17	0.0022752	1.74963	0.399519	23	GCGCCGAGTCCCCGCTGCAGAACCGACTCCTCGCGGCCCC	GGGCAACAAATCCCTGCGCCCCGT	-
M105	SP3_HUMAN.H11MO.0.B	-14	0.00317556	2.44201	0.399519	20	GCGCCGAGTCCCCGCTGCAGAACCGACTCCTCGCGGCCCC	CCCCGGCCCCGCCCCCCCCC	-
M105	PROX1_HUMAN.H11MO.0.D	-21	0.00319384	2.45606	0.399519	17	GCGCCGAGTCCCCGCTGCAGAACCGACTCCTCGCGGCCCC	CCCAACCCGCCTTACCC	-
M105	RARG_HUMAN.H11MO.2.D	-7	0.00342023	2.63016	0.399519	20	GCGCCGAGTCCCCGCTGCAGAACCGACTCCTCGCGGCCCC	GTGACCTCTGGGTGACCCCC	-
M105	ZN589_HUMAN.H11MO.0.D	-3	0.00345998	2.66072	0.399519	16	GCGCCGAGTCCCCGCTGCAGAACCGACTCCTCGCGGCCCC	CGGCAGTAACCGTGGG	-
M105	THAP1_HUMAN.H11MO.0.C	-20	0.00349063	2.68429	0.399519	20	GCGCCGAGTCCCCGCTGCAGAACCGACTCCTCGCGGCCCC	CGCCGCCATCTTGGCTGCGGGC	+
M105	Z324A_HUMAN.H11MO.0.C	-16	0.00371311	2.85538	0.399519	23	GCGCCGAGTCCCCGCTGCAGAACCGACTCCTCGCGGCCCC	TATCAAACCATCCTTTGCTGCCA	+
M105	RXRA_HUMAN.H11MO.0.A	-22	0.00492992	3.79111	0.399519	18	GCGCCGAGTCCCCGCTGCAGAACCGACTCCTCGCGGCCCC	CTCTGACCTCTGCCTCCCCC	-
M105	ZN563_HUMAN.H11MO.0.C	-2	0.00496169	3.81554	0.399519	21	GCGCCGAGTCCCCGCTGCAGAACCGACTCCTCGCGGCCCC	GCAGCTGCCAGTGAGGATCCC	-
M105	IRX2_HUMAN.H11MO.0.D	0	0.00518347	3.98609	0.399519	19	GCGCCGAGTCCCCGCTGCAGAACCGACTCCTCGCGGCCCC	ACATGGGTGGGCATGTTGG	+
M105	KLF6_HUMAN.H11MO.0.A	-10	0.00518347	3.98609	0.399519	19	GCGCCGAGTCCCCGCTGCAGAACCGACTCCTCGCGGCCCC	CCCCCGGCCCCGCCCTTCC	-
M105	RARA_HUMAN.H11MO.2.A	-8	0.00518536	3.98754	0.399519	17	GCGCCGAGTCCCCGCTGCAGAACCGACTCCTCGCGGCCCC	TGACCTCTCGGTGACCT	-
M105	OSR2_HUMAN.H11MO.0.C	-14	0.00525581	4.04172	0.399519	16	GCGCCGAGTCCCCGCTGCAGAACCGACTCCTCGCGGCCCC	CAGCAGAAGCAGCAGC	-
M105	PATZ1_HUMAN.H11MO.0.C	-19	0.00603967	4.64451	0.399519	21	GCGCCGAGTCCCCGCTGCAGAACCGACTCCTCGCGGCCCC	CCTCCCCCCCCGCCCCCTCCCC	-
M105	NR1H4_HUMAN.H11MO.0.B	-17	0.00646586	4.97225	0.406975	19	GCGCCGAGTCCCCGCTGCAGAACCGACTCCTCGCGGCCCC	GGGGTCAATGACCCCGAGG	+
M105	CLOCK_HUMAN.H11MO.0.C	0	0.00676003	5.19846	0.406975	14	GCGCCGAGTCCCCGCTGCAGAACCGACTCCTCGCGGCCCC	TGTTCACGTGTCTG	-
M105	USF2_HUMAN.H11MO.0.A	-28	0.00803723	6.18063	0.452892	12	GCGCCGAGTCCCCGCTGCAGAACCGACTCCTCGCGGCCCC	CGCCGCGGCCACGTGACCC	-
M105	SPZ1_HUMAN.H11MO.0.D	-3	0.00853689	6.56487	0.463867	16	GCGCCGAGTCCCCGCTGCAGAACCGACTCCTCGCGGCCCC	CGGCTGTTACCCTGGG	+
M105	TLX1_HUMAN.H11MO.0.D	-22	0.00893805	6.87336	0.468917	17	GCGCCGAGTCCCCGCTGCAGAACCGACTCCTCGCGGCCCC	CCTTGGCAACTTGCCAG	-
M106	IRX2_HUMAN.H11MO.0.D	-15	0.000273754	0.210517	0.2396	19	ATCTATCATCAATAGCGTGGCCGTGTCCATTTGCCGGACG	ACATGGGTGGGCATGTTGG	+
M106	TLX1_HUMAN.H11MO.0.D	-20	0.000312249	0.240119	0.2396	17	ATCTATCATCAATAGCGTGGCCGTGTCCATTTGCCGGACG	CCTTGGCAACTTGCCAG	-
M106	MNX1_HUMAN.H11MO.0.D	-14	0.000787583	0.605651	0.302171	19	ATCTATCATCAATAGCGTGGCCGTGTCCATTTGCCGGACG	CTATTTTAATAACCCTTAA	+
M108	ZN563_HUMAN.H11MO.0.C	-4	8.95409e-05	0.0688569	0.1222	21	TTTTCATCCGGGCCGTAAGTAGCCCCGCAGCGGGGCGCCG	GCAGCTGCCAGTGAGGATCCC	-
M108	NR1H3_HUMAN.H11MO.0.B	-9	0.000625558	0.481054	0.245534	19	TTTTCATCCGGGCCGTAAGTAGCCCCGCAGCGGGGCGCCG	TGACCTGCAGTGACCTCTG	-
M108	THAP1_HUMAN.H11MO.0.C	-10	0.000645798	0.496619	0.245534	22	TTTTCATCCGGGCCGTAAGTAGCCCCGCAGCGGGGCGCCG	GCCCGCAGCCAAGATGGCGGCG	-
M108	SP3_HUMAN.H11MO.0.B	-4	0.00125753	0.967039	0.292265	20	TTTTCATCCGGGCCGTAAGTAGCCCCGCAGCGGGGCGCCG	GGGGGGGGGCGGGGCCGGGG	+
M108	RXRA_HUMAN.H11MO.0.A	-8	0.00146121	1.12367	0.292265	20	TTTTCATCCGGGCCGTAAGTAGCCCCGCAGCGGGGCGCCG	GGGGGAGGCAGAGGTCAGAG	+
M108	SP2_HUMAN.H11MO.0.A	-9	0.00153742	1.18227	0.292265	22	TTTTCATCCGGGCCGTAAGTAGCCCCGCAGCGGGGCGCCG	GGGGGGGGGGCGGGGCCGGGGG	+
M108	PATZ1_HUMAN.H11MO.0.C	-9	0.00176895	1.36032	0.298915	22	TTTTCATCCGGGCCGTAAGTAGCCCCGCAGCGGGGCGCCG	GGGGAGGGGGCGGGGGGGGAGG	+
M108	NR1D1_HUMAN.H11MO.0.B	-1	0.0031639	2.43304	0.398219	19	TTTTCATCCGGGCCGTAAGTAGCCCCGCAGCGGGGCGCCG	AGGGAAGTGGGTCAGAAGG	+
M108	SP4_HUMAN.H11MO.0.A	-20	0.00325581	2.50372	0.398219	20	TTTTCATCCGGGCCGTAAGTAGCCCCGCAGCGGGGCGCCG	GGGAAGGGGGCGGGGCCGGG	+
M108	CLOCK_HUMAN.H11MO.0.C	-1	0.00335325	2.57865	0.398219	14	TTTTCATCCGGGCCGTAAGTAGCCCCGCAGCGGGGCGCCG	TGTTCACGTGTCTG	-
M108	IRX2_HUMAN.H11MO.0.D	-4	0.003404	2.61768	0.398219	19	TTTTCATCCGGGCCGTAAGTAGCCCCGCAGCGGGGCGCCG	ACATGGGTGGGCATGTTGG	+
M108	PROX1_HUMAN.H11MO.0.D	-16	0.00448107	3.44595	0.483648	17	TTTTCATCCGGGCCGTAAGTAGCCCCGCAGCGGGGCGCCG	GGGTAAGGCGGGTTGGG	+
M108	TLX1_HUMAN.H11MO.0.D	-7	0.00483728	3.71987	0.483648	17	TTTTCATCCGGGCCGTAAGTAGCCCCGCAGCGGGGCGCCG	CTGGCAAGTTGCCAAGG	+
M108	ZN264_HUMAN.H11MO.0.C	-1	0.00519276	3.99323	0.483648	24	TTTTCATCCGGGCCGTAAGTAGCCCCGCAGCGGGGCGCCG	TCTTATAAGGGCACTAATCCCATT	+
M108	KLF3_HUMAN.H11MO.0.B	-21	0.00603329	4.6396	0.483648	19	TTTTCATCCGGGCCGTAAGTAGCCCCGCAGCGGGGCGCCG	GGGGAGGGGCGGGGCCGGG	+
M108	MAZ_HUMAN.H11MO.0.A	-8	0.00632058	4.86052	0.483648	22	TTTTCATCCGGGCCGTAAGTAGCCCCGCAGCGGGGCGCCG	GGGGGAGGGGGGGGGGGGGGGG	+
M108	THA_HUMAN.H11MO.0.C	-8	0.00654138	5.03032	0.483648	17	TTTTCATCCGGGCCGTAAGTAGCCCCGCAGCGGGGCGCCG	CTGACCTGAAGTGACCC	-
M108	MNX1_HUMAN.H11MO.0.D	-3	0.00743417	5.71688	0.484495	19	TTTTCATCCGGGCCGTAAGTAGCCCCGCAGCGGGGCGCCG	TTAAGGGTTATTAAAATAG	-
M108	ZFX_HUMAN.H11MO.1.A	-16	0.00758795	5.83514	0.484495	17	TTTTCATCCGGGCCGTAAGTAGCCCCGCAGCGGGGCGCCG	GGGGGCGGAGGCCGGGG	+
M108	MAFA_HUMAN.H11MO.0.D	-26	0.00785162	6.0379	0.484495	14	TTTTCATCCGGGCCGTAAGTAGCCCCGCAGCGGGGCGCCG	CGAAGGCTGCGGGGTCAGCAC	-
M108	Z324A_HUMAN.H11MO.0.C	-16	0.0083528	6.4233	0.488578	23	TTTTCATCCGGGCCGTAAGTAGCCCCGCAGCGGGGCGCCG	TGGCAGCAAAGGATGGTTTGATA	-
M108	NFIC_HUMAN.H11MO.0.A	-7	0.00878748	6.75757	0.494066	17	TTTTCATCCGGGCCGTAAGTAGCCCCGCAGCGGGGCGCCG	CTTGGCAGGGAGCCAAG	-
M108	RARG_HUMAN.H11MO.2.D	-29	0.00909635	6.99509	0.494066	11	TTTTCATCCGGGCCGTAAGTAGCCCCGCAGCGGGGCGCCG	GGGGGTCACCCAGAGGTCAC	+
M110	NR1D1_HUMAN.H11MO.0.B	-6	3.25503e-06	0.00250312	0.00497578	19	AGAGGTTCGGCAGTCCCAGTGGCGTACCCTTCTTCCTGCG	CCTTCTGACCCACTTCCCT	-
M110	PROX1_HUMAN.H11MO.0.D	-13	0.000282434	0.217192	0.21587	17	AGAGGTTCGGCAGTCCCAGTGGCGTACCCTTCTTCCTGCG	CCCAACCCGCCTTACCC	-
M110	ZN589_HUMAN.H11MO.0.D	-7	0.000837235	0.643834	0.269973	16	AGAGGTTCGGCAGTCCCAGTGGCGTACCCTTCTTCCTGCG	CGGCAGTAACCGTGGG	-
M110	ZN563_HUMAN.H11MO.0.C	-6	0.000910832	0.70043	0.269973	21	AGAGGTTCGGCAGTCCCAGTGGCGTACCCTTCTTCCTGCG	GCAGCTGCCAGTGAGGATCCC	-
M110	MNX1_HUMAN.H11MO.0.D	-15	0.00114654	0.881689	0.269973	19	AGAGGTTCGGCAGTCCCAGTGGCGTACCCTTCTTCCTGCG	CTATTTTAATAACCCTTAA	+
M110	TLX1_HUMAN.H11MO.0.D	-3	0.00127774	0.982583	0.269973	17	AGAGGTTCGGCAGTCCCAGTGGCGTACCCTTCTTCCTGCG	CTGGCAAGTTGCCAAGG	+
M110	IRX2_HUMAN.H11MO.0.D	-14	0.00134608	1.03514	0.269973	19	AGAGGTTCGGCAGTCCCAGTGGCGTACCCTTCTTCCTGCG	CCAACATGCCCACCCATGT	-
M110	SP2_HUMAN.H11MO.0.A	-6	0.00163575	1.25789	0.269973	22	AGAGGTTCGGCAGTCCCAGTGGCGTACCCTTCTTCCTGCG	CCCCCGGCCCCGCCCCCCCCCC	-
M110	VEZF1_HUMAN.H11MO.0.C	-7	0.00175921	1.35283	0.269973	22	AGAGGTTCGGCAGTCCCAGTGGCGTACCCTTCTTCCTGCG	CCCCTCCCCCTCCCCCCTCCCC	-
M110	ZN554_HUMAN.H11MO.0.C	-9	0.00183367	1.4101	0.269973	20	AGAGGTTCGGCAGTCCCAGTGGCGTACCCTTCTTCCTGCG	GCTGAGCCATGTGGGGTGCT	+
M110	MAFA_HUMAN.H11MO.0.D	-19	0.00194271	1.49394	0.269973	21	AGAGGTTCGGCAGTCCCAGTGGCGTACCCTTCTTCCTGCG	GTGCTGACCCCGCAGCCTTCG	+
M110	NR1H3_HUMAN.H11MO.0.B	0	0.00293149	2.25432	0.345655	19	AGAGGTTCGGCAGTCCCAGTGGCGTACCCTTCTTCCTGCG	TGACCTGCAGTGACCTCTG	-
M110	RXRA_HUMAN.H11MO.0.A	1	0.00309827	2.38257	0.345655	19	AGAGGTTCGGCAGTCCCAGTGGCGTACCCTTCTTCCTGCG	GGGGGAGGCAGAGGTCAGAG	+
M110	SPIC_HUMAN.H11MO.0.D	-22	0.00316566	2.4344	0.345655	13	AGAGGTTCGGCAGTCCCAGTGGCGTACCCTTCTTCCTGCG	CCTCCCCTTCCTC	-
M111	IRX2_HUMAN.H11MO.0.D	-15	0.000444028	0.341458	0.372583	19	TTAAGTAGGGGGTCTACGAGAGATGATCCGCTCATCAGGG	ACATGGGTGGGCATGTTGG	+
M111	MNX1_HUMAN.H11MO.0.D	-15	0.000770224	0.592302	0.372583	19	TTAAGTAGGGGGTCTACGAGAGATGATCCGCTCATCAGGG	CTATTTTAATAACCCTTAA	+
M111	GATA1_HUMAN.H11MO.0.A	-30	0.00121716	0.935995	0.374077	10	TTAAGTAGGGGGTCTACGAGAGATGATCCGCTCATCAGGG	CTGGCGGGGACAGATAAGA	+
M111	RXRA_HUMAN.H11MO.0.A	-17	0.00179816	1.38279	0.453925	20	TTAAGTAGGGGGTCTACGAGAGATGATCCGCTCATCAGGG	GGGGGAGGCAGAGGTCAGAG	+
M111	ZN563_HUMAN.H11MO.0.C	-9	0.00206775	1.5901	0.453925	21	TTAAGTAGGGGGTCTACGAGAGATGATCCGCTCATCAGGG	GCAGCTGCCAGTGAGGATCCC	-
M112	ZN281_HUMAN.H11MO.0.A	-21	6.85289e-05	0.0526987	0.104681	15	GCCCTTGAGGATCTTAGGCAAGTGAGGGGCAGGGGATCAG	GGGTGGGGGAGGGGA	+
M112	ZN148_HUMAN.H11MO.0.D	-20	0.0010383	0.798449	0.483113	15	GCCCTTGAGGATCTTAGGCAAGTGAGGGGCAGGGGATCAG	GGGGTGGGGGAGGGG	+
M112	WT1_HUMAN.H11MO.0.C	-15	0.00142355	1.09471	0.483113	20	GCCCTTGAGGATCTTAGGCAAGTGAGGGGCAGGGGATCAG	GGGCGGGGGAGGAGGGGGGG	+
M112	KLF12_HUMAN.H11MO.0.C	-24	0.00146291	1.12498	0.483113	11	GCCCTTGAGGATCTTAGGCAAGTGAGGGGCAGGGGATCAG	AGGGGCGGGGC	+
M112	EGR4_HUMAN.H11MO.0.D	-24	0.00220057	1.69224	0.483113	11	GCCCTTGAGGATCTTAGGCAAGTGAGGGGCAGGGGATCAG	GGCGGCAGGGC	+
M112	MAZ_HUMAN.H11MO.1.A	-19	0.00220057	1.69224	0.483113	11	GCCCTTGAGGATCTTAGGCAAGTGAGGGGCAGGGGATCAG	GAGGGAGGGGG	+
M112	NKX28_HUMAN.H11MO.0.C	0	0.00278421	2.14106	0.483113	9	GCCCTTGAGGATCTTAGGCAAGTGAGGGGCAGGGGATCAG	GTCCTTGAA	-
M112	KLF5_HUMAN.H11MO.0.A	-20	0.00296827	2.2826	0.483113	14	GCCCTTGAGGATCTTAGGCAAGTGAGGGGCAGGGGATCAG	AGGGTGGGGCTGGG	+
M112	HES5_HUMAN.H11MO.0.D	-15	0.00350045	2.69184	0.483113	12	GCCCTTGAGGATCTTAGGCAAGTGAGGGGCAGGGGATCAG	TGGCACGTGCCG	+
M112	KLF6_HUMAN.H11MO.0.A	-17	0.00362378	2.78669	0.483113	19	GCCCTTGAGGATCTTAGGCAAGTGAGGGGCAGGGGATCAG	GGAAGGGCGGGGCCGGGGG	+
M112	KLF1_HUMAN.H11MO.0.A	-20	0.00379922	2.9216	0.483113	14	GCCCTTGAGGATCTTAGGCAAGTGAGGGGCAGGGGATCAG	GGGGCGGGGCCGGG	+
M112	PKNX1_HUMAN.H11MO.0.B	-22	0.00457529	3.5184	0.483113	11	GCCCTTGAGGATCTTAGGCAAGTGAGGGGCAGGGGATCAG	TGATTGACAGG	+
M112	ERR2_HUMAN.H11MO.0.A	1	0.00488028	3.75294	0.483113	8	GCCCTTGAGGATCTTAGGCAAGTGAGGGGCAGGGGATCAG	TGACCTTGA	-
M112	BHE40_HUMAN.H11MO.0.A	-16	0.00496331	3.81679	0.483113	10	GCCCTTGAGGATCTTAGGCAAGTGAGGGGCAGGGGATCAG	GGCACGTGAC	+
M112	SP1_HUMAN.H11MO.1.A	-23	0.00508457	3.91003	0.483113	14	GCCCTTGAGGATCTTAGGCAAGTGAGGGGCAGGGGATCAG	GGGGGGCGGGGCCG	+
M112	PBX3_HUMAN.H11MO.0.A	-22	0.00539147	4.14604	0.483113	11	GCCCTTGAGGATCTTAGGCAAGTGAGGGGCAGGGGATCAG	TGATTGACAGG	+
M112	PATZ1_HUMAN.H11MO.1.C	-20	0.00585662	4.50374	0.483113	9	GCCCTTGAGGATCTTAGGCAAGTGAGGGGCAGGGGATCAG	AGGGAGGGG	+
M112	KLF3_HUMAN.H11MO.0.B	-15	0.00595923	4.58265	0.483113	19	GCCCTTGAGGATCTTAGGCAAGTGAGGGGCAGGGGATCAG	GGGGAGGGGCGGGGCCGGG	+
M112	NR5A2_HUMAN.H11MO.0.B	1	0.00600906	4.62097	0.483113	10	GCCCTTGAGGATCTTAGGCAAGTGAGGGGCAGGGGATCAG	TGGCCTTGAAC	-
M114	BRAC_HUMAN.H11MO.0.A	-10	1.31006e-05	0.0100744	0.0154961	20	CGTCGTGGGCGTTGCCCTAGGGGGTGAAGGGCTGCTGGCG	TTAGCAGGGAGGTGTGAAAT	+
M114	SP3_HUMAN.H11MO.0.B	-17	2.99995e-05	0.0230696	0.0154961	20	CGTCGTGGGCGTTGCCCTAGGGGGTGAAGGGCTGCTGGCG	GGGGGGGGGCGGGGCCGGGG	+
M114	ZN341_HUMAN.H11MO.0.C	-10	3.49878e-05	0.0269056	0.0154961	22	CGTCGTGGGCGTTGCCCTAGGGGGTGAAGGGCTGCTGGCG	GGGGGGGGGGGGAGGGAAGAGC	+
M114	SP2_HUMAN.H11MO.0.A	-16	4.13929e-05	0.0318311	0.0154961	22	CGTCGTGGGCGTTGCCCTAGGGGGTGAAGGGCTGCTGGCG	GGGGGGGGGGCGGGGCCGGGGG	+
M114	VEZF1_HUMAN.H11MO.0.C	-15	0.000101787	0.0782743	0.0304845	22	CGTCGTGGGCGTTGCCCTAGGGGGTGAAGGGCTGCTGGCG	GGGGAGGGGGGAGGGGGAGGGG	+
M114	ZBT17_HUMAN.H11MO.0.A	-15	0.000224665	0.172767	0.0560711	19	CGTCGTGGGCGTTGCCCTAGGGGGTGAAGGGCTGCTGGCG	GAGGGTGGGGGAGGGGAAG	+
M114	EGR2_HUMAN.H11MO.0.A	-19	0.000675213	0.519239	0.144444	18	CGTCGTGGGCGTTGCCCTAGGGGGTGAAGGGCTGCTGGCG	GGGGGGGTGTGGGAGGGG	+
M114	NR1D1_HUMAN.H11MO.0.B	-13	0.000946448	0.727819	0.159981	19	CGTCGTGGGCGTTGCCCTAGGGGGTGAAGGGCTGCTGGCG	AGGGAAGTGGGTCAGAAGG	+
M114	NR1H4_HUMAN.H11MO.0.B	-20	0.00102156	0.785579	0.159981	19	CGTCGTGGGCGTTGCCCTAGGGGGTGAAGGGCTGCTGGCG	GGGGTCAATGACCCCGAGG	+
M114	KLF6_HUMAN.H11MO.0.A	-19	0.00110223	0.847619	0.159981	19	CGTCGTGGGCGTTGCCCTAGGGGGTGAAGGGCTGCTGGCG	GGAAGGGCGGGGCCGGGGG	+
M114	SP4_HUMAN.H11MO.0.A	-16	0.00117518	0.903716	0.159981	20	CGTCGTGGGCGTTGCCCTAGGGGGTGAAGGGCTGCTGGCG	GGGAAGGGGGCGGGGCCGGG	+
M114	VEZF1_HUMAN.H11MO.1.C	-20	0.00166174	1.27788	0.168432	12	CGTCGTGGGCGTTGCCCTAGGGGGTGAAGGGCTGCTGGCG	AGAGGGAGGGGG	+
M114	E2F6_HUMAN.H11MO.0.A	-18	0.00168824	1.29826	0.168432	13	CGTCGTGGGCGTTGCCCTAGGGGGTGAAGGGCTGCTGGCG	GGGGCGGGAAGGG	+
M114	PATZ1_HUMAN.H11MO.0.C	-16	0.00180571	1.38859	0.168432	22	CGTCGTGGGCGTTGCCCTAGGGGGTGAAGGGCTGCTGGCG	GGGGAGGGGGCGGGGGGGGAGG	+
M114	RXRA_HUMAN.H11MO.0.A	-10	0.00181533	1.39599	0.168432	20	CGTCGTGGGCGTTGCCCTAGGGGGTGAAGGGCTGCTGGCG	GGGGGAGGCAGAGGTCAGAG	+
M114	Z324A_HUMAN.H11MO.0.C	-11	0.00182897	1.40648	0.168432	23	CGTCGTGGGCGTTGCCCTAGGGGGTGAAGGGCTGCTGGCG	TGGCAGCAAAGGATGGTTTGATA	-
M114	ZFX_HUMAN.H11MO.1.A	-20	0.00197966	1.52236	0.168432	17	CGTCGTGGGCGTTGCCCTAGGGGGTGAAGGGCTGCTGGCG	GGGGGCGGAGGCCGGGG	+
M114	PAX5_HUMAN.H11MO.0.A	-7	0.00202461	1.55693	0.168432	21	CGTCGTGGGCGTTGCCCTAGGGGGTGAAGGGCTGCTGGCG	GCCTGGGCAGCAGAGCGTGAC	+
M114	ZN816_HUMAN.H11MO.1.C	-19	0.00230241	1.77055	0.180986	14	CGTCGTGGGCGTTGCCCTAGGGGGTGAAGGGCTGCTGGCG	AAGGGGGACATGCA	+
M114	MZF1_HUMAN.H11MO.0.B	-19	0.00241724	1.85886	0.180986	13	CGTCGTGGGCGTTGCCCTAGGGGGTGAAGGGCTGCTGGCG	GGAGGGGATTGGG	+
M114	PAX2_HUMAN.H11MO.0.D	-11	0.00291225	2.23952	0.207666	18	CGTCGTGGGCGTTGCCCTAGGGGGTGAAGGGCTGCTGGCG	GTTCAGTCATGCGTGACA	+
M114	ZN394_HUMAN.H11MO.0.C	-24	0.00318281	2.44758	0.216643	16	CGTCGTGGGCGTTGCCCTAGGGGGTGAAGGGCTGCTGGCG	AGAATGGAATAGAATGGAAT	+
M114	PROX1_HUMAN.H11MO.0.D	-23	0.00454183	3.49267	0.280502	17	CGTCGTGGGCGTTGCCCTAGGGGGTGAAGGGCTGCTGGCG	GGGTAAGGCGGGTTGGG	+
M114	TLX1_HUMAN.H11MO.0.D	-20	0.00488634	3.7576	0.280502	17	CGTCGTGGGCGTTGCCCTAGGGGGTGAAGGGCTGCTGGCG	CTGGCAAGTTGCCAAGG	+
M114	PBX3_HUMAN.H11MO.0.A	-24	0.00495921	3.81363	0.280502	11	CGTCGTGGGCGTTGCCCTAGGGGGTGAAGGGCTGCTGGCG	TGATTGACAGG	+
M114	IRX2_HUMAN.H11MO.0.D	-17	0.00501622	3.85747	0.280502	19	CGTCGTGGGCGTTGCCCTAGGGGGTGAAGGGCTGCTGGCG	ACATGGGTGGGCATGTTGG	+
M114	FEV_HUMAN.H11MO.0.B	-21	0.00521853	4.01305	0.280502	10	CGTCGTGGGCGTTGCCCTAGGGGGTGAAGGGCTGCTGGCG	GCGGGAAGCG	+
M114	TBX21_HUMAN.H11MO.0.A	-15	0.00524491	4.03333	0.280502	13	CGTCGTGGGCGTTGCCCTAGGGGGTGAAGGGCTGCTGGCG	GTGGAGGTGTGAA	+
M114	TBX2_HUMAN.H11MO.0.D	-10	0.00576681	4.43468	0.287837	25	CGTCGTGGGCGTTGCCCTAGGGGGTGAAGGGCTGCTGGCG	TGCCATCAGAGGTGTGAAAAGCGAC	+
M114	MAZ_HUMAN.H11MO.0.A	-18	0.00584999	4.49864	0.287837	22	CGTCGTGGGCGTTGCCCTAGGGGGTGAAGGGCTGCTGGCG	GGGGGAGGGGGGGGGGGGGGGG	+
M114	PURA_HUMAN.H11MO.0.D	-19	0.00607056	4.66826	0.287837	17	CGTCGTGGGCGTTGCCCTAGGGGGTGAAGGGCTGCTGGCG	GGAAGGGGGGGGCAGGG	+
M114	KLF3_HUMAN.H11MO.0.B	-17	0.00615265	4.73139	0.287837	19	CGTCGTGGGCGTTGCCCTAGGGGGTGAAGGGCTGCTGGCG	GGGGAGGGGCGGGGCCGGG	+
M114	BRAC_HUMAN.H11MO.1.B	-19	0.00653646	5.02654	0.287837	11	CGTCGTGGGCGTTGCCCTAGGGGGTGAAGGGCTGCTGGCG	AGGTGTGAAAT	+
M114	PTF1A_HUMAN.H11MO.0.B	-20	0.00683967	5.25971	0.287837	18	CGTCGTGGGCGTTGCCCTAGGGGGTGAAGGGCTGCTGGCG	GGGAAAGGGGGCAGCTGG	-
M114	THAP1_HUMAN.H11MO.0.C	-14	0.00705372	5.42431	0.287837	22	CGTCGTGGGCGTTGCCCTAGGGGGTGAAGGGCTGCTGGCG	GCCCGCAGCCAAGATGGCGGCG	-
M114	WT1_HUMAN.H11MO.0.C	-17	0.00711201	5.46914	0.287837	20	CGTCGTGGGCGTTGCCCTAGGGGGTGAAGGGCTGCTGGCG	GGGCGGGGGAGGAGGGGGGG	+
M114	ZN263_HUMAN.H11MO.0.A	-20	0.00711201	5.46914	0.287837	20	CGTCGTGGGCGTTGCCCTAGGGGGTGAAGGGCTGCTGGCG	GGGAGGAGGGAGAGGAGGAG	+
M114	MNX1_HUMAN.H11MO.0.D	-17	0.00752394	5.78591	0.29627	19	CGTCGTGGGCGTTGCCCTAGGGGGTGAAGGGCTGCTGGCG	TTAAGGGTTATTAAAATAG	-
M114	SPIC_HUMAN.H11MO.0.D	-17	0.00791392	6.08581	0.29627	13	CGTCGTGGGCGTTGCCCTAGGGGGTGAAGGGCTGCTGGCG	GAGGAAGGGGAGG	+
M114	SRBP2_HUMAN.H11MO.0.B	-16	0.00791392	6.08581	0.29627	13	CGTCGTGGGCGTTGCCCTAGGGGGTGAAGGGCTGCTGGCG	GGGTGGGGTGAGG	+
M114	E2F1_HUMAN.H11MO.0.A	-16	0.00845285	6.50024	0.308727	14	CGTCGTGGGCGTTGCCCTAGGGGGTGAAGGGCTGCTGGCG	GGGGGGCGGGAAAG	+
M114	ZN563_HUMAN.H11MO.0.C	-17	0.0091661	7.04873	0.318297	21	CGTCGTGGGCGTTGCCCTAGGGGGTGAAGGGCTGCTGGCG	GGGATCCTCACTGGCAGCTGC	+
M114	E2F7_HUMAN.H11MO.0.B	-18	0.00929501	7.14787	0.318297	13	CGTCGTGGGCGTTGCCCTAGGGGGTGAAGGGCTGCTGGCG	GGGGCGGGAAAGG	+
M114	ZN134_HUMAN.H11MO.0.C	-8	0.00958211	7.36865	0.318297	22	CGTCGTGGGCGTTGCCCTAGGGGGTGAAGGGCTGCTGGCG	GCCTCACCTAATCAGTTGAAGG	+
M114	ZN350_HUMAN.H11MO.0.C	-16	0.00961409	7.39324	0.318297	18	CGTCGTGGGCGTTGCCCTAGGGGGTGAAGGGCTGCTGGCG	TAGGTCATAAAAGGACTG	-
M114	NKX22_HUMAN.H11MO.0.D	-24	0.00977765	7.51901	0.318297	8	CGTCGTGGGCGTTGCCCTAGGGGGTGAAGGGCTGCTGGCG	TGAGTGGC	+
M114	GATA1_HUMAN.H11MO.0.A	-13	0.0104521	8.03765	0.327423	19	CGTCGTGGGCGTTGCCCTAGGGGGTGAAGGGCTGCTGGCG	CTGGCGGGGACAGATAAGA	+
M114	CLOCK_HUMAN.H11MO.0.C	-12	0.0106375	8.18027	0.327423	14	CGTCGTGGGCGTTGCCCTAGGGGGTGAAGGGCTGCTGGCG	TGTTCACGTGTCTG	-
M114	MAFA_HUMAN.H11MO.0.D	-25	0.0110344	8.48542	0.327423	15	CGTCGTGGGCGTTGCCCTAGGGGGTGAAGGGCTGCTGGCG	CGAAGGCTGCGGGGTCAGCAC	-
M114	TBX15_HUMAN.H11MO.0.D	-19	0.0111512	8.57531	0.327423	19	CGTCGTGGGCGTTGCCCTAGGGGGTGAAGGGCTGCTGGCG	GGGGGGGGGGGGGTGGGGG	+
M114	ETV5_HUMAN.H11MO.0.C	-19	0.0114738	8.82333	0.329544	14	CGTCGTGGGCGTTGCCCTAGGGGGTGAAGGGCTGCTGGCG	GAGCAGGAAGTGAG	+
M114	BHE41_HUMAN.H11MO.0.D	-18	0.0118553	9.11672	0.329544	20	CGTCGTGGGCGTTGCCCTAGGGGGTGAAGGGCTGCTGGCG	ACCGGGTCACGTGCAGAAGG	+
M114	EGR1_HUMAN.H11MO.0.A	-13	0.0122042	9.38507	0.329544	17	CGTCGTGGGCGTTGCCCTAGGGGGTGAAGGGCTGCTGGCG	GAGGGCGTGGGCGGGGG	+
M114	OSR2_HUMAN.H11MO.0.C	-22	0.0125151	9.62412	0.329544	16	CGTCGTGGGCGTTGCCCTAGGGGGTGAAGGGCTGCTGGCG	CAGCAGAAGCAGCAGC	-
M114	ZN589_HUMAN.H11MO.0.D	-6	0.0125151	9.62412	0.329544	16	CGTCGTGGGCGTTGCCCTAGGGGGTGAAGGGCTGCTGGCG	CGGCAGTAACCGTGGG	-
M114	OLIG2_HUMAN.H11MO.0.B	-17	0.0125439	9.64626	0.329544	18	CGTCGTGGGCGTTGCCCTAGGGGGTGAAGGGCTGCTGGCG	CAGAAGGGAAACAGCTGG	-
M114	NR2F6_HUMAN.H11MO.0.D	-20	0.0133946	10.3004	0.340837	18	CGTCGTGGGCGTTGCCCTAGGGGGTGAAGGGCTGCTGGCG	AGGACAAAGTTCACTTGA	+
M114	RARG_HUMAN.H11MO.2.D	-7	0.013429	10.3269	0.340837	20	CGTCGTGGGCGTTGCCCTAGGGGGTGAAGGGCTGCTGGCG	GGGGGTCACCCAGAGGTCAC	+
M114	RARA_HUMAN.H11MO.0.A	-10	0.0142858	10.9858	0.353506	20	CGTCGTGGGCGTTGCCCTAGGGGGTGAAGGGCTGCTGGCG	GGGGGATCAAGAGGTCAAGG	+
M114	E2F4_HUMAN.H11MO.0.A	-17	0.0148735	11.4378	0.355043	13	CGTCGTGGGCGTTGCCCTAGGGGGTGAAGGGCTGCTGGCG	GGGGGCGGGAAAT	+
M114	COT1_HUMAN.H11MO.0.C	-19	0.0149371	11.4866	0.355043	17	CGTCGTGGGCGTTGCCCTAGGGGGTGAAGGGCTGCTGGCG	GGGGTCAGAGGTCAGGG	+
M114	E2F4_HUMAN.H11MO.1.A	-20	0.0154563	11.8859	0.35608	14	CGTCGTGGGCGTTGCCCTAGGGGGTGAAGGGCTGCTGGCG	GGCGGGAAATTTGA	+
M114	LEF1_HUMAN.H11MO.0.A	-18	0.0154563	11.8859	0.35608	14	CGTCGTGGGCGTTGCCCTAGGGGGTGAAGGGCTGCTGGCG	AGCAAATCAAAGGA	-
M114	E2F3_HUMAN.H11MO.0.A	-18	0.0170932	13.1447	0.382036	11	CGTCGTGGGCGTTGCCCTAGGGGGTGAAGGGCTGCTGGCG	AGGGCGGGAAA	+
M114	ZN554_HUMAN.H11MO.0.C	-8	0.0193727	14.8976	0.42215	20	CGTCGTGGGCGTTGCCCTAGGGGGTGAAGGGCTGCTGGCG	GCTGAGCCATGTGGGGTGCT	+
M114	BC11A_HUMAN.H11MO.0.A	-18	0.0194518	14.9584	0.42215	17	CGTCGTGGGCGTTGCCCTAGGGGGTGAAGGGCTGCTGGCG	AAAAGAGGAAGTGAAAA	+
M114	SUH_HUMAN.H11MO.0.A	-18	0.0201863	15.5232	0.424837	11	CGTCGTGGGCGTTGCCCTAGGGGGTGAAGGGCTGCTGGCG	GGCGTGGGAAA	+
M114	TAF1_HUMAN.H11MO.0.A	-24	0.0202095	15.5411	0.424837	16	CGTCGTGGGCGTTGCCCTAGGGGGTGAAGGGCTGCTGGCG	AAGATGGCGGCGGCGG	+
M114	LYL1_HUMAN.H11MO.0.A	-21	0.0206643	15.8908	0.424837	14	CGTCGTGGGCGTTGCCCTAGGGGGTGAAGGGCTGCTGGCG	CAGGAAACAGCTGG	-
M114	MLXPL_HUMAN.H11MO.0.D	-13	0.0209232	16.0899	0.424837	19	CGTCGTGGGCGTTGCCCTAGGGGGTGAAGGGCTGCTGGCG	CCACGGCGGTGTCACATGC	-
M114	SP4_HUMAN.H11MO.1.A	-18	0.0216063	16.6152	0.425718	16	CGTCGTGGGCGTTGCCCTAGGGGGTGAAGGGCTGCTGGCG	GGAGGGGGCGGGGCCG	+
M114	HESX1_HUMAN.H11MO.0.D	-21	0.0216063	16.6152	0.425718	16	CGTCGTGGGCGTTGCCCTAGGGGGTGAAGGGCTGCTGGCG	AGGCCACGTGCCGGAT	-
M114	TFDP1_HUMAN.H11MO.0.C	-16	0.0238258	18.322	0.456484	14	CGTCGTGGGCGTTGCCCTAGGGGGTGAAGGGCTGCTGGCG	GGGGGGCGGGAAAA	+
M114	GATA2_HUMAN.H11MO.0.A	-13	0.0251075	19.3077	0.456484	19	CGTCGTGGGCGTTGCCCTAGGGGGTGAAGGGCTGCTGGCG	CTGGGGGGTGGAGATAAGG	+
M114	TAL1_HUMAN.H11MO.0.A	-13	0.0251075	19.3077	0.456484	19	CGTCGTGGGCGTTGCCCTAGGGGGTGAAGGGCTGCTGGCG	CTGGGGGGGGCAGATAAGG	+
M114	COT2_HUMAN.H11MO.1.A	-20	0.0251771	19.3612	0.456484	17	CGTCGTGGGCGTTGCCCTAGGGGGTGAAGGGCTGCTGGCG	GGGGTCAAAGGTCAGGG	+
M114	REL_HUMAN.H11MO.0.B	-18	0.0253016	19.4569	0.456484	15	CGTCGTGGGCGTTGCCCTAGGGGGTGAAGGGCTGCTGGCG	TGAAGGGAAATTCCA	+
M114	RFX1_HUMAN.H11MO.0.B	-19	0.0272641	20.9661	0.486035	21	CGTCGTGGGCGTTGCCCTAGGGGGTGAAGGGCTGCTGGCG	CCGTCGCCATGGCAACCGGGGC	-
M115	IRX2_HUMAN.H11MO.0.D	-19	0.000487993	0.375266	0.406482	19	TCGAAGCCTGCCCTCACAGCCTGTATGGGTTCAGCACGTG	CCAACATGCCCACCCATGT	-
M115	MNX1_HUMAN.H11MO.0.D	-20	0.000528585	0.406482	0.406482	19	TCGAAGCCTGCCCTCACAGCCTGTATGGGTTCAGCACGTG	TTAAGGGTTATTAAAATAG	-
M116	ZN563_HUMAN.H11MO.0.C	-12	0.000191622	0.147357	0.158113	21	AGATGGGCGGGCAGCTCCCCAGTCCAGGAACCACGCCATG	GCAGCTGCCAGTGAGGATCCC	-
M116	FEV_HUMAN.H11MO.0.B	-23	0.000207053	0.159223	0.158113	10	AGATGGGCGGGCAGCTCCCCAGTCCAGGAACCACGCCATG	GCGGGAAGCG	+
M116	TAF1_HUMAN.H11MO.0.A	1	0.000423736	0.325853	0.171203	15	AGATGGGCGGGCAGCTCCCCAGTCCAGGAACCACGCCATG	AAGATGGCGGCGGCGG	+
M116	PATZ1_HUMAN.H11MO.0.C	-10	0.000448388	0.34481	0.171203	22	AGATGGGCGGGCAGCTCCCCAGTCCAGGAACCACGCCATG	CCTCCCCCCCCGCCCCCTCCCC	-
M116	THAP1_HUMAN.H11MO.0.C	-7	0.000601194	0.462318	0.183637	22	AGATGGGCGGGCAGCTCCCCAGTCCAGGAACCACGCCATG	CGCCGCCATCTTGGCTGCGGGC	+
M116	STAT1_HUMAN.H11MO.0.A	-16	0.0022646	1.74148	0.469626	19	AGATGGGCGGGCAGCTCCCCAGTCCAGGAACCACGCCATG	CCCCTTTCCTGGAAATCAC	+
M116	ZFX_HUMAN.H11MO.1.A	-4	0.0022694	1.74517	0.469626	17	AGATGGGCGGGCAGCTCCCCAGTCCAGGAACCACGCCATG	CCCCGGCCTCCGCCCCC	-
M116	TLX1_HUMAN.H11MO.0.D	-6	0.00285985	2.19923	0.469626	17	AGATGGGCGGGCAGCTCCCCAGTCCAGGAACCACGCCATG	CTGGCAAGTTGCCAAGG	+
M116	RARA_HUMAN.H11MO.2.A	-15	0.00285985	2.19923	0.469626	17	AGATGGGCGGGCAGCTCCCCAGTCCAGGAACCACGCCATG	TGACCTCTCGGTGACCT	-
M116	RFX5_HUMAN.H11MO.0.A	-18	0.00307493	2.36462	0.469626	20	AGATGGGCGGGCAGCTCCCCAGTCCAGGAACCACGCCATG	TCTGCCTAGCAACAGCTGAC	-
M118	IRX2_HUMAN.H11MO.0.D	-10	0.00035213	0.270788	0.329681	19	CCCGTGGGAAGTGATACTACCTAAGGTGCGGGTAGACGTC	CCAACATGCCCACCCATGT	-
M118	GATA1_HUMAN.H11MO.0.A	-28	0.000620254	0.476976	0.329681	12	CCCGTGGGAAGTGATACTACCTAAGGTGCGGGTAGACGTC	CTGGCGGGGACAGATAAGA	+
M118	TLX1_HUMAN.H11MO.0.D	-9	0.000879417	0.676271	0.329681	17	CCCGTGGGAAGTGATACTACCTAAGGTGCGGGTAGACGTC	CTGGCAAGTTGCCAAGG	+
M118	MNX1_HUMAN.H11MO.0.D	-1	0.001072	0.824371	0.329681	19	CCCGTGGGAAGTGATACTACCTAAGGTGCGGGTAGACGTC	CTATTTTAATAACCCTTAA	+
M118	GATA2_HUMAN.H11MO.0.A	-28	0.00181902	1.39882	0.399583	12	CCCGTGGGAAGTGATACTACCTAAGGTGCGGGTAGACGTC	CTGGGGGGTGGAGATAAGG	+
M119	IRX2_HUMAN.H11MO.0.D	-3	0.000255327	0.196346	0.297678	19	TGGTTGATAGGTACGACCAGGTATATCAGCCAAGGCTTAA	CCAACATGCCCACCCATGT	-
M120	RXRA_HUMAN.H11MO.0.A	-6	0.000360501	0.277226	0.348246	20	AGAAGCTCGTTGATGGTAGGGCACCAAGCTGTAGTGGGCA	GGGGGAGGCAGAGGTCAGAG	+
M120	CLOCK_HUMAN.H11MO.0.C	-17	0.000458095	0.352275	0.348246	14	AGAAGCTCGTTGATGGTAGGGCACCAAGCTGTAGTGGGCA	TGTTCACGTGTCTG	-
M120	IRX2_HUMAN.H11MO.0.D	-10	0.0007946	0.611047	0.355142	19	AGAAGCTCGTTGATGGTAGGGCACCAAGCTGTAGTGGGCA	ACATGGGTGGGCATGTTGG	+
M120	ZN554_HUMAN.H11MO.0.C	-17	0.00110076	0.846486	0.355142	20	AGAAGCTCGTTGATGGTAGGGCACCAAGCTGTAGTGGGCA	AGCACCCCACATGGCTCAGC	-
M120	ZN341_HUMAN.H11MO.0.C	-3	0.00161594	1.24266	0.355142	22	AGAAGCTCGTTGATGGTAGGGCACCAAGCTGTAGTGGGCA	GGGGGGGGGGGGAGGGAAGAGC	+
M120	TLX1_HUMAN.H11MO.0.D	-20	0.00166028	1.27675	0.355142	17	AGAAGCTCGTTGATGGTAGGGCACCAAGCTGTAGTGGGCA	CTGGCAAGTTGCCAAGG	+
M120	MNX1_HUMAN.H11MO.0.D	-12	0.0020429	1.57099	0.355142	19	AGAAGCTCGTTGATGGTAGGGCACCAAGCTGTAGTGGGCA	TTAAGGGTTATTAAAATAG	-
M120	SPIC_HUMAN.H11MO.0.D	-7	0.0020979	1.61328	0.355142	13	AGAAGCTCGTTGATGGTAGGGCACCAAGCTGTAGTGGGCA	GAGGAAGGGGAGG	+
M120	GATA5_HUMAN.H11MO.0.D	-13	0.00230482	1.77241	0.355142	17	AGAAGCTCGTTGATGGTAGGGCACCAAGCTGTAGTGGGCA	TAAGAGATAACTTAGAT	+
M120	BRAC_HUMAN.H11MO.0.A	-5	0.00233584	1.79626	0.355142	20	AGAAGCTCGTTGATGGTAGGGCACCAAGCTGTAGTGGGCA	TTAGCAGGGAGGTGTGAAAT	+
M120	NR1H3_HUMAN.H11MO.0.B	-4	0.0029778	2.28993	0.411588	19	AGAAGCTCGTTGATGGTAGGGCACCAAGCTGTAGTGGGCA	CAGAGGTCACTGCAGGTCA	+
M120	MAFA_HUMAN.H11MO.0.D	-16	0.00344403	2.64846	0.426938	21	AGAAGCTCGTTGATGGTAGGGCACCAAGCTGTAGTGGGCA	GTGCTGACCCCGCAGCCTTCG	+
M120	FOXD3_HUMAN.H11MO.0.D	-13	0.00386321	2.9708	0.426938	15	AGAAGCTCGTTGATGGTAGGGCACCAAGCTGTAGTGGGCA	TGCTAAGTAAACAAA	-
M120	THA_HUMAN.H11MO.0.C	-7	0.00402158	3.0926	0.426938	17	AGAAGCTCGTTGATGGTAGGGCACCAAGCTGTAGTGGGCA	GGGTCACTTCAGGTCAG	+
M120	GATA1_HUMAN.H11MO.0.A	-28	0.0042994	3.30624	0.426938	12	AGAAGCTCGTTGATGGTAGGGCACCAAGCTGTAGTGGGCA	CTGGCGGGGACAGATAAGA	+
M120	PROX1_HUMAN.H11MO.0.D	-3	0.0050714	3.89991	0.426938	17	AGAAGCTCGTTGATGGTAGGGCACCAAGCTGTAGTGGGCA	GGGTAAGGCGGGTTGGG	+
M120	ZN563_HUMAN.H11MO.0.C	-20	0.00519711	3.99658	0.426938	20	AGAAGCTCGTTGATGGTAGGGCACCAAGCTGTAGTGGGCA	GCAGCTGCCAGTGAGGATCCC	-
M120	NR1D1_HUMAN.H11MO.0.B	-9	0.00533529	4.10284	0.426938	19	AGAAGCTCGTTGATGGTAGGGCACCAAGCTGTAGTGGGCA	AGGGAAGTGGGTCAGAAGG	+
M120	RARG_HUMAN.H11MO.2.D	-4	0.00588786	4.52776	0.447597	20	AGAAGCTCGTTGATGGTAGGGCACCAAGCTGTAGTGGGCA	GGGGGTCACCCAGAGGTCAC	+
M121	IRX2_HUMAN.H11MO.0.D	-15	9.27269e-05	0.071307	0.129998	19	CGCGTAGCTCGCCGAACCTGGCAGGGGCGTGCCGGCATGG	ACATGGGTGGGCATGTTGG	+
M121	TLX1_HUMAN.H11MO.0.D	-9	0.000240856	0.185218	0.129998	17	CGCGTAGCTCGCCGAACCTGGCAGGGGCGTGCCGGCATGG	CTGGCAAGTTGCCAAGG	+
M121	THAP1_HUMAN.H11MO.0.C	-4	0.000257717	0.198184	0.129998	22	CGCGTAGCTCGCCGAACCTGGCAGGGGCGTGCCGGCATGG	GCCCGCAGCCAAGATGGCGGCG	-
M121	RXRA_HUMAN.H11MO.0.A	-20	0.00109965	0.845632	0.197444	20	CGCGTAGCTCGCCGAACCTGGCAGGGGCGTGCCGGCATGG	GGGGGAGGCAGAGGTCAGAG	+
M121	Z324A_HUMAN.H11MO.0.C	-5	0.00113501	0.872826	0.197444	23	CGCGTAGCTCGCCGAACCTGGCAGGGGCGTGCCGGCATGG	TGGCAGCAAAGGATGGTTTGATA	-
M121	CLOCK_HUMAN.H11MO.0.C	-10	0.0011975	0.920877	0.197444	14	CGCGTAGCTCGCCGAACCTGGCAGGGGCGTGCCGGCATGG	TGTTCACGTGTCTG	-
M121	PATZ1_HUMAN.H11MO.0.C	-17	0.0013428	1.03261	0.197444	22	CGCGTAGCTCGCCGAACCTGGCAGGGGCGTGCCGGCATGG	GGGGAGGGGGCGGGGGGGGAGG	+
M121	ZFX_HUMAN.H11MO.1.A	-15	0.0015406	1.18472	0.197444	17	CGCGTAGCTCGCCGAACCTGGCAGGGGCGTGCCGGCATGG	CCCCGGCCTCCGCCCCC	-
M121	SP2_HUMAN.H11MO.0.A	-6	0.00188358	1.44847	0.197444	22	CGCGTAGCTCGCCGAACCTGGCAGGGGCGTGCCGGCATGG	GGGGGGGGGGCGGGGCCGGGGG	+
M121	ZN563_HUMAN.H11MO.0.C	-9	0.00193714	1.48966	0.197444	21	CGCGTAGCTCGCCGAACCTGGCAGGGGCGTGCCGGCATGG	GCAGCTGCCAGTGAGGATCCC	-
M121	PURA_HUMAN.H11MO.0.D	-23	0.00195248	1.50146	0.197444	17	CGCGTAGCTCGCCGAACCTGGCAGGGGCGTGCCGGCATGG	GGAAGGGGGGGGCAGGG	+
M121	MXI1_HUMAN.H11MO.0.A	-13	0.00195713	1.50503	0.197444	15	CGCGTAGCTCGCCGAACCTGGCAGGGGCGTGCCGGCATGG	GCACGTGGCGGCGGG	+
M121	SPIC_HUMAN.H11MO.0.D	-13	0.0030374	2.33576	0.286601	13	CGCGTAGCTCGCCGAACCTGGCAGGGGCGTGCCGGCATGG	GAGGAAGGGGAGG	+
M121	SP3_HUMAN.H11MO.0.B	-12	0.00340906	2.62157	0.286601	20	CGCGTAGCTCGCCGAACCTGGCAGGGGCGTGCCGGCATGG	GGGGGGGGGCGGGGCCGGGG	+
M121	KLF6_HUMAN.H11MO.0.A	-19	0.00424215	3.26222	0.332483	19	CGCGTAGCTCGCCGAACCTGGCAGGGGCGTGCCGGCATGG	GGAAGGGCGGGGCCGGGGG	+
M121	VEZF1_HUMAN.H11MO.0.C	-18	0.00439425	3.37917	0.332483	22	CGCGTAGCTCGCCGAACCTGGCAGGGGCGTGCCGGCATGG	GGGGAGGGGGGAGGGGGAGGGG	+
M121	NR1D1_HUMAN.H11MO.0.B	-9	0.00486951	3.74465	0.350898	19	CGCGTAGCTCGCCGAACCTGGCAGGGGCGTGCCGGCATGG	AGGGAAGTGGGTCAGAAGG	+
M121	RARA_HUMAN.H11MO.0.A	-20	0.00510272	3.92399	0.350989	20	CGCGTAGCTCGCCGAACCTGGCAGGGGCGTGCCGGCATGG	GGGGGATCAAGAGGTCAAGG	+
M121	SP4_HUMAN.H11MO.0.A	-11	0.00708053	5.44493	0.431515	20	CGCGTAGCTCGCCGAACCTGGCAGGGGCGTGCCGGCATGG	GGGAAGGGGGCGGGGCCGGG	+
M121	LYL1_HUMAN.H11MO.0.A	-10	0.00732118	5.62999	0.431515	14	CGCGTAGCTCGCCGAACCTGGCAGGGGCGTGCCGGCATGG	CAGGAAACAGCTGG	-
M121	GATA1_HUMAN.H11MO.0.A	-7	0.00780848	6.00472	0.431515	19	CGCGTAGCTCGCCGAACCTGGCAGGGGCGTGCCGGCATGG	CTGGCGGGGACAGATAAGA	+
M121	RARG_HUMAN.H11MO.0.B	-28	0.00798434	6.13996	0.431515	12	CGCGTAGCTCGCCGAACCTGGCAGGGGCGTGCCGGCATGG	CCCAGGTCACTCTGACCT	-
M121	ZN554_HUMAN.H11MO.0.C	-6	0.00858657	6.60307	0.434929	20	CGCGTAGCTCGCCGAACCTGGCAGGGGCGTGCCGGCATGG	GCTGAGCCATGTGGGGTGCT	+
M121	PAX5_HUMAN.H11MO.0.A	-1	0.00869909	6.6896	0.434929	21	CGCGTAGCTCGCCGAACCTGGCAGGGGCGTGCCGGCATGG	GCCTGGGCAGCAGAGCGTGAC	+
M121	GATA2_HUMAN.H11MO.0.A	-21	0.00890974	6.85159	0.434929	19	CGCGTAGCTCGCCGAACCTGGCAGGGGCGTGCCGGCATGG	CTGGGGGGTGGAGATAAGG	+
M121	ZN341_HUMAN.H11MO.0.C	-24	0.00921803	7.08867	0.435917	16	CGCGTAGCTCGCCGAACCTGGCAGGGGCGTGCCGGCATGG	GGGGGGGGGGGGAGGGAAGAGC	+
M121	PROX1_HUMAN.H11MO.0.D	-23	0.0106464	8.18709	0.45221	17	CGCGTAGCTCGCCGAACCTGGCAGGGGCGTGCCGGCATGG	GGGTAAGGCGGGTTGGG	+
M121	TAL1_HUMAN.H11MO.0.A	-21	0.0108327	8.33037	0.45221	19	CGCGTAGCTCGCCGAACCTGGCAGGGGCGTGCCGGCATGG	CTGGGGGGGGCAGATAAGG	+
M121	PAX8_HUMAN.H11MO.0.D	-25	0.0108822	8.36842	0.45221	14	CGCGTAGCTCGCCGAACCTGGCAGGGGCGTGCCGGCATGG	GTCACTGAAGCGGG	+
M121	MNX1_HUMAN.H11MO.0.D	0	0.0123198	9.47396	0.49061	19	CGCGTAGCTCGCCGAACCTGGCAGGGGCGTGCCGGCATGG	TTAAGGGTTATTAAAATAG	-
M122	MNX1_HUMAN.H11MO.0.D	-18	1.55406e-05	0.0119507	0.0237347	19	TGATTGGCCGCCACATCTCCGTTGCCTGGACTGTTCATGT	CTATTTTAATAACCCTTAA	+
M122	ZN554_HUMAN.H11MO.0.C	-6	0.000352996	0.271454	0.26956	20	TGATTGGCCGCCACATCTCCGTTGCCTGGACTGTTCATGT	GCTGAGCCATGTGGGGTGCT	+
M122	CLOCK_HUMAN.H11MO.0.C	-7	0.000554297	0.426254	0.282188	14	TGATTGGCCGCCACATCTCCGTTGCCTGGACTGTTCATGT	CAGACACGTGAACA	+
M122	RXRA_HUMAN.H11MO.0.A	-7	0.00121494	0.934288	0.40778	20	TGATTGGCCGCCACATCTCCGTTGCCTGGACTGTTCATGT	CTCTGACCTCTGCCTCCCCC	-
M122	MAFA_HUMAN.H11MO.0.D	-4	0.00133499	1.02661	0.40778	21	TGATTGGCCGCCACATCTCCGTTGCCTGGACTGTTCATGT	GTGCTGACCCCGCAGCCTTCG	+
M122	IRX2_HUMAN.H11MO.0.D	-15	0.0017081	1.31353	0.4144	19	TGATTGGCCGCCACATCTCCGTTGCCTGGACTGTTCATGT	CCAACATGCCCACCCATGT	-
M122	ZFX_HUMAN.H11MO.1.A	-1	0.00216038	1.66133	0.4144	17	TGATTGGCCGCCACATCTCCGTTGCCTGGACTGTTCATGT	CCCCGGCCTCCGCCCCC	-
M122	PURA_HUMAN.H11MO.0.D	-1	0.00233629	1.7966	0.4144	17	TGATTGGCCGCCACATCTCCGTTGCCTGGACTGTTCATGT	CCCTGCCCCCCCCTTCC	-
M122	THAP1_HUMAN.H11MO.0.C	-5	0.00267162	2.05447	0.4144	22	TGATTGGCCGCCACATCTCCGTTGCCTGGACTGTTCATGT	CGCCGCCATCTTGGCTGCGGGC	+
M122	ZN350_HUMAN.H11MO.1.D	-5	0.00271333	2.08655	0.4144	24	TGATTGGCCGCCACATCTCCGTTGCCTGGACTGTTCATGT	GGGCAACAAATCCCTGCGCCCCGT	-
M122	ZN589_HUMAN.H11MO.0.D	-4	0.00328883	2.52911	0.425336	16	TGATTGGCCGCCACATCTCCGTTGCCTGGACTGTTCATGT	CGGCAGTAACCGTGGG	-
M122	SP4_HUMAN.H11MO.0.A	0	0.00334193	2.56994	0.425336	20	TGATTGGCCGCCACATCTCCGTTGCCTGGACTGTTCATGT	CCCGGCCCCGCCCCCTTCCC	-
M122	NR1D1_HUMAN.H11MO.0.B	-3	0.00410635	3.15778	0.450615	19	TGATTGGCCGCCACATCTCCGTTGCCTGGACTGTTCATGT	CCTTCTGACCCACTTCCCT	-
M122	SPIC_HUMAN.H11MO.0.D	-7	0.00413064	3.17646	0.450615	13	TGATTGGCCGCCACATCTCCGTTGCCTGGACTGTTCATGT	CCTCCCCTTCCTC	-
M122	MAF_HUMAN.H11MO.0.A	0	0.00473011	3.63745	0.47256	19	TGATTGGCCGCCACATCTCCGTTGCCTGGACTGTTCATGT	GAATCTGCTGACTCAGCAA	+
M122	ZN563_HUMAN.H11MO.0.C	7	0.00568067	4.36844	0.47256	14	TGATTGGCCGCCACATCTCCGTTGCCTGGACTGTTCATGT	GGGATCCTCACTGGCAGCTGC	+
M122	ZN394_HUMAN.H11MO.0.C	-10	0.00619593	4.76467	0.47256	20	TGATTGGCCGCCACATCTCCGTTGCCTGGACTGTTCATGT	ATTCCATTCTATTCCATTCT	-
M122	PATZ1_HUMAN.H11MO.0.C	2	0.00626725	4.81951	0.47256	20	TGATTGGCCGCCACATCTCCGTTGCCTGGACTGTTCATGT	CCTCCCCCCCCGCCCCCTCCCC	-
M122	Z324A_HUMAN.H11MO.0.C	-3	0.00639745	4.91964	0.47256	23	TGATTGGCCGCCACATCTCCGTTGCCTGGACTGTTCATGT	TATCAAACCATCCTTTGCTGCCA	+
M122	BHE23_HUMAN.H11MO.0.D	-7	0.00659768	5.07361	0.47256	12	TGATTGGCCGCCACATCTCCGTTGCCTGGACTGTTCATGT	CCACCATATGCT	-
M125	MNX1_HUMAN.H11MO.0.D	-15	0.000107974	0.0830319	0.165813	19	AAGGCTTCCGTAAAAATATGGGTTAGTACTTTTGTGAGGT	TTAAGGGTTATTAAAATAG	-
M125	IRX2_HUMAN.H11MO.0.D	-15	0.000315039	0.242265	0.208724	19	AAGGCTTCCGTAAAAATATGGGTTAGTACTTTTGTGAGGT	ACATGGGTGGGCATGTTGG	+
M125	TLX1_HUMAN.H11MO.0.D	-22	0.000875271	0.673083	0.336034	17	AAGGCTTCCGTAAAAATATGGGTTAGTACTTTTGTGAGGT	CTGGCAAGTTGCCAAGG	+
M125	ZN589_HUMAN.H11MO.0.D	-19	0.00153719	1.1821	0.472127	16	AAGGCTTCCGTAAAAATATGGGTTAGTACTTTTGTGAGGT	CGGCAGTAACCGTGGG	-
M126	ZN563_HUMAN.H11MO.0.C	-2	0.000310127	0.238488	0.33839	21	AAACAGGAGGCACTTCGGCGTTCAGCGACCCCGACCAGGG	GCAGCTGCCAGTGAGGATCCC	-
M126	ZN341_HUMAN.H11MO.0.C	-9	0.000442163	0.340023	0.33839	22	AAACAGGAGGCACTTCGGCGTTCAGCGACCCCGACCAGGG	GCTCTTCCCTCCCCCCCCCCCC	-
M127	IRX2_HUMAN.H11MO.0.D	0	0.000178367	0.137164	0.273915	19	ACTAGGGAGCCCATTGATCGGTAAACGAGATTGCAGCGGG	ACATGGGTGGGCATGTTGG	+
M127	MNX1_HUMAN.H11MO.0.D	-20	0.000763654	0.58725	0.390909	19	ACTAGGGAGCCCATTGATCGGTAAACGAGATTGCAGCGGG	TTAAGGGTTATTAAAATAG	-
M127	RXRA_HUMAN.H11MO.0.A	-18	0.0010744	0.82621	0.412481	20	ACTAGGGAGCCCATTGATCGGTAAACGAGATTGCAGCGGG	GGGGGAGGCAGAGGTCAGAG	+
M127	GATA1_HUMAN.H11MO.0.A	-29	0.00188146	1.44684	0.481552	11	ACTAGGGAGCCCATTGATCGGTAAACGAGATTGCAGCGGG	CTGGCGGGGACAGATAAGA	+
# Tomtom (Motif Comparison Tool): Version 5.5.5 compiled on Dec 7 2023 at 04:32:55
# The format of this file is described at http://localhost:8080/meme_5.5.5/doc/tomtom-output-format.html.
# tomtom -o /data/result_promoter91-GM12878 /data/GM12878-MOTIF/result_motif_pr/motifs_pr91.txt /data/HOCOMOCOv11_full_HUMAN_mono_meme_format.meme
