# Supplementary material for: DeepEPI: CNN-transformer-based model for extracting TF interactions through predicting enhancer-promoter interactions
Source: Bioinform Adv. 2025 Sep 17;5(1):vbaf221. doi: 10.1093/bioadv/vbaf221 (PMC12478696; doi:10.1093/bioadv/vbaf221)
Supplement: vbaf221_Supplementary_Data [file vbaf221_supplementary_data.zip › Supplementary_file5/GM12878/result_promoter95-GM12878/tomtom.tsv]

Query_ID	Target_ID	Optimal_offset	p-value	E-value	q-value	Overlap	Query_consensus	Target_consensus	Orientation
M0	TLX1_HUMAN.H11MO.0.D	-22	3.80027e-05	0.029224	0.0583599	17	AAGCGGCGGTACCATGATTAGGTGGTAAAAAAGCCAGCGT	CTGGCAAGTTGCCAAGG	+
M0	IRX2_HUMAN.H11MO.0.D	-11	0.000389307	0.299377	0.298925	19	AAGCGGCGGTACCATGATTAGGTGGTAAAAAAGCCAGCGT	ACATGGGTGGGCATGTTGG	+
M0	NFIC_HUMAN.H11MO.0.A	-21	0.000838334	0.644679	0.429137	17	AAGCGGCGGTACCATGATTAGGTGGTAAAAAAGCCAGCGT	CTTGGCAGGGAGCCAAG	-
M0	HXC10_HUMAN.H11MO.0.D	-13	0.00158979	1.22255	0.478379	19	AAGCGGCGGTACCATGATTAGGTGGTAAAAAAGCCAGCGT	TTTTTAATTTTTTTATTAC	+
M0	MNX1_HUMAN.H11MO.0.D	-20	0.00158979	1.22255	0.478379	19	AAGCGGCGGTACCATGATTAGGTGGTAAAAAAGCCAGCGT	CTATTTTAATAACCCTTAA	+
M0	FOXD3_HUMAN.H11MO.0.D	-23	0.00186906	1.43731	0.478379	15	AAGCGGCGGTACCATGATTAGGTGGTAAAAAAGCCAGCGT	TGCTAAGTAAACAAA	-
M1	ZN394_HUMAN.H11MO.0.C	-19	3.92422e-05	0.0301773	0.0601318	20	TCTGCTGTCGTGCAAATGGCCTCCGCTGTATTCCCTGTGA	ATTCCATTCTATTCCATTCT	-
M2	IRX2_HUMAN.H11MO.0.D	-19	0.000223986	0.172245	0.344195	19	GCCTGGATAGAGTGCACAGTTCAGTGCCGGAGTCTTCAAA	ACATGGGTGGGCATGTTGG	+
M5	IRX2_HUMAN.H11MO.0.D	0	0.000452279	0.347802	0.293573	19	ACTCAACGGAATGCGTTGTAATTAAGCCTCCGACAGTCTA	ACATGGGTGGGCATGTTGG	+
M5	MNX1_HUMAN.H11MO.0.D	-10	0.000572755	0.440448	0.293573	19	ACTCAACGGAATGCGTTGTAATTAAGCCTCCGACAGTCTA	TTAAGGGTTATTAAAATAG	-
M6	SP3_HUMAN.H11MO.0.B	-5	2.11632e-05	0.0162745	0.0204802	20	AAACTGAGGGCATGCGGGGCCAGATGAGAAAAGGCACCCC	GGGGGGGGGCGGGGCCGGGG	+
M6	PATZ1_HUMAN.H11MO.0.C	-7	2.75505e-05	0.0211864	0.0204802	22	AAACTGAGGGCATGCGGGGCCAGATGAGAAAAGGCACCCC	GGGGAGGGGGCGGGGGGGGAGG	+
M6	SP2_HUMAN.H11MO.0.A	-4	6.12025e-05	0.0470647	0.0294724	22	AAACTGAGGGCATGCGGGGCCAGATGAGAAAAGGCACCCC	GGGGGGGGGGCGGGGCCGGGGG	+
M6	MAZ_HUMAN.H11MO.0.A	-9	7.92943e-05	0.0609773	0.0294724	22	AAACTGAGGGCATGCGGGGCCAGATGAGAAAAGGCACCCC	GGGGGAGGGGGGGGGGGGGGGG	+
M6	KLF6_HUMAN.H11MO.0.A	-7	0.000106117	0.0816039	0.0315536	19	AAACTGAGGGCATGCGGGGCCAGATGAGAAAAGGCACCCC	GGAAGGGCGGGGCCGGGGG	+
M6	VEZF1_HUMAN.H11MO.0.C	-9	0.000168947	0.12992	0.0343531	22	AAACTGAGGGCATGCGGGGCCAGATGAGAAAAGGCACCCC	GGGGAGGGGGGAGGGGGAGGGG	+
M6	KLF3_HUMAN.H11MO.0.B	-5	0.000180435	0.138754	0.0343531	19	AAACTGAGGGCATGCGGGGCCAGATGAGAAAAGGCACCCC	GGGGAGGGGCGGGGCCGGG	+
M6	ZN554_HUMAN.H11MO.0.C	-13	0.000184851	0.142151	0.0343531	20	AAACTGAGGGCATGCGGGGCCAGATGAGAAAAGGCACCCC	GCTGAGCCATGTGGGGTGCT	+
M6	SP4_HUMAN.H11MO.0.A	-4	0.000219056	0.168454	0.0347812	20	AAACTGAGGGCATGCGGGGCCAGATGAGAAAAGGCACCCC	GGGAAGGGGGCGGGGCCGGG	+
M6	ZBT17_HUMAN.H11MO.0.A	-12	0.000233943	0.179903	0.0347812	19	AAACTGAGGGCATGCGGGGCCAGATGAGAAAAGGCACCCC	GAGGGTGGGGGAGGGGAAG	+
M6	EGR1_HUMAN.H11MO.0.A	-9	0.000355634	0.273482	0.0480666	17	AAACTGAGGGCATGCGGGGCCAGATGAGAAAAGGCACCCC	GAGGGCGTGGGCGGGGG	+
M6	IRX2_HUMAN.H11MO.0.D	-9	0.000459261	0.353172	0.0569	19	AAACTGAGGGCATGCGGGGCCAGATGAGAAAAGGCACCCC	ACATGGGTGGGCATGTTGG	+
M6	ZN263_HUMAN.H11MO.0.A	-11	0.000500062	0.384548	0.0571892	20	AAACTGAGGGCATGCGGGGCCAGATGAGAAAAGGCACCCC	GGGAGGAGGGAGAGGAGGAG	+
M6	TBX15_HUMAN.H11MO.0.D	-11	0.000587557	0.451831	0.0623958	19	AAACTGAGGGCATGCGGGGCCAGATGAGAAAAGGCACCCC	GGGGGGGGGGGGGTGGGGG	+
M6	ZN341_HUMAN.H11MO.0.C	-10	0.000650697	0.500386	0.0644943	22	AAACTGAGGGCATGCGGGGCCAGATGAGAAAAGGCACCCC	GGGGGGGGGGGGAGGGAAGAGC	+
M6	CLOCK_HUMAN.H11MO.0.C	-16	0.000899888	0.692014	0.0773986	14	AAACTGAGGGCATGCGGGGCCAGATGAGAAAAGGCACCCC	CAGACACGTGAACA	+
M6	ZN563_HUMAN.H11MO.0.C	-19	0.000915581	0.704082	0.0773986	21	AAACTGAGGGCATGCGGGGCCAGATGAGAAAAGGCACCCC	GCAGCTGCCAGTGAGGATCCC	-
M6	ZN320_HUMAN.H11MO.0.C	-13	0.000941779	0.724228	0.0773986	20	AAACTGAGGGCATGCGGGGCCAGATGAGAAAAGGCACCCC	GTGGGACCAGGGGGCCAGTG	+
M6	THA_HUMAN.H11MO.0.C	-6	0.000989129	0.76064	0.0773986	17	AAACTGAGGGCATGCGGGGCCAGATGAGAAAAGGCACCCC	GGGTCACTTCAGGTCAG	+
M6	BRAC_HUMAN.H11MO.0.A	-12	0.00109922	0.845298	0.0817122	20	AAACTGAGGGCATGCGGGGCCAGATGAGAAAAGGCACCCC	TTAGCAGGGAGGTGTGAAAT	+
M6	PROX1_HUMAN.H11MO.0.D	-12	0.00116604	0.896687	0.0825522	17	AAACTGAGGGCATGCGGGGCCAGATGAGAAAAGGCACCCC	GGGTAAGGCGGGTTGGG	+
M6	PURA_HUMAN.H11MO.0.D	-8	0.00137233	1.05532	0.089354	17	AAACTGAGGGCATGCGGGGCCAGATGAGAAAAGGCACCCC	GGAAGGGGGGGGCAGGG	+
M6	WT1_HUMAN.H11MO.0.C	-14	0.00138232	1.063	0.089354	20	AAACTGAGGGCATGCGGGGCCAGATGAGAAAAGGCACCCC	GGGCGGGGGAGGAGGGGGGG	+
M6	KLF15_HUMAN.H11MO.0.A	-10	0.00164166	1.26244	0.0978054	19	AAACTGAGGGCATGCGGGGCCAGATGAGAAAAGGCACCCC	GGGGAGGAGCAGGGGGGGG	+
M6	TBX21_HUMAN.H11MO.0.A	-17	0.00164463	1.26472	0.0978054	13	AAACTGAGGGCATGCGGGGCCAGATGAGAAAAGGCACCCC	GTGGAGGTGTGAA	+
M6	NR1D1_HUMAN.H11MO.0.B	-8	0.00177202	1.36268	0.0992634	19	AAACTGAGGGCATGCGGGGCCAGATGAGAAAAGGCACCCC	AGGGAAGTGGGTCAGAAGG	+
M6	SPIC_HUMAN.H11MO.0.D	-19	0.00180268	1.38626	0.0992634	13	AAACTGAGGGCATGCGGGGCCAGATGAGAAAAGGCACCCC	GAGGAAGGGGAGG	+
M6	ZN350_HUMAN.H11MO.1.D	-15	0.00209197	1.60873	0.111079	24	AAACTGAGGGCATGCGGGGCCAGATGAGAAAAGGCACCCC	ACGGGGCGCAGGGATTTGTTGCCC	+
M6	EGR2_HUMAN.H11MO.1.A	-10	0.00228232	1.7551	0.113193	16	AAACTGAGGGCATGCGGGGCCAGATGAGAAAAGGCACCCC	GGGGCGTGGGCGGGGG	+
M6	RFX5_HUMAN.H11MO.0.A	-3	0.00233039	1.79207	0.113193	20	AAACTGAGGGCATGCGGGGCCAGATGAGAAAAGGCACCCC	GTCAGCTGTTGCTAGGCAGA	+
M6	EGR2_HUMAN.H11MO.0.A	-7	0.00242425	1.86425	0.113193	18	AAACTGAGGGCATGCGGGGCCAGATGAGAAAAGGCACCCC	GGGGGGGTGTGGGAGGGG	+
M6	ZN467_HUMAN.H11MO.0.C	-10	0.00243632	1.87353	0.113193	22	AAACTGAGGGCATGCGGGGCCAGATGAGAAAAGGCACCCC	GGGGAGGGGAGGGGGGGGGGGG	+
M6	ZN770_HUMAN.H11MO.0.C	-8	0.00261361	2.00987	0.11775	22	AAACTGAGGGCATGCGGGGCCAGATGAGAAAAGGCACCCC	GGGAGGCTGAGGCGGGAGGATC	+
M6	KLF16_HUMAN.H11MO.0.D	-9	0.0027812	2.13875	0.118921	19	AAACTGAGGGCATGCGGGGCCAGATGAGAAAAGGCACCCC	GGGGGCGGGGGGGGGGGGG	+
M6	COT1_HUMAN.H11MO.0.C	-15	0.00279959	2.15288	0.118921	17	AAACTGAGGGCATGCGGGGCCAGATGAGAAAAGGCACCCC	GGGGTCAGAGGTCAGGG	+
M6	RXRA_HUMAN.H11MO.0.A	-13	0.00289971	2.22988	0.119753	20	AAACTGAGGGCATGCGGGGCCAGATGAGAAAAGGCACCCC	GGGGGAGGCAGAGGTCAGAG	+
M6	ZFX_HUMAN.H11MO.1.A	-9	0.00302435	2.32572	0.121524	17	AAACTGAGGGCATGCGGGGCCAGATGAGAAAAGGCACCCC	GGGGGCGGAGGCCGGGG	+
M6	NFIC_HUMAN.H11MO.0.A	-14	0.00380383	2.92514	0.148823	17	AAACTGAGGGCATGCGGGGCCAGATGAGAAAAGGCACCCC	CTTGGCAGGGAGCCAAG	-
M6	SP1_HUMAN.H11MO.0.A	-8	0.00395714	3.04304	0.150852	22	AAACTGAGGGCATGCGGGGCCAGATGAGAAAAGGCACCCC	GGGGGGCGGGGCCGGGGGGGGG	+
M6	BHE41_HUMAN.H11MO.0.D	-13	0.00444805	3.42055	0.165327	20	AAACTGAGGGCATGCGGGGCCAGATGAGAAAAGGCACCCC	ACCGGGTCACGTGCAGAAGG	+
M6	LYL1_HUMAN.H11MO.0.A	-13	0.00464873	3.57487	0.168571	14	AAACTGAGGGCATGCGGGGCCAGATGAGAAAAGGCACCCC	CAGGAAACAGCTGG	-
M6	SRBP1_HUMAN.H11MO.0.A	-17	0.0055346	4.25611	0.194874	11	AAACTGAGGGCATGCGGGGCCAGATGAGAAAAGGCACCCC	GGTGGGGTGAG	+
M6	SMAD3_HUMAN.H11MO.0.B	-13	0.00570902	4.39023	0.194874	12	AAACTGAGGGCATGCGGGGCCAGATGAGAAAAGGCACCCC	CAGGTGACAGAG	-
M6	AP2B_HUMAN.H11MO.0.B	-18	0.00576732	4.43507	0.194874	10	AAACTGAGGGCATGCGGGGCCAGATGAGAAAAGGCACCCC	GCCCGGGGGC	+
M6	COT2_HUMAN.H11MO.1.A	-15	0.00595435	4.5789	0.196723	17	AAACTGAGGGCATGCGGGGCCAGATGAGAAAAGGCACCCC	GGGGTCAAAGGTCAGGG	+
M6	MAF_HUMAN.H11MO.0.A	-7	0.00614538	4.7258	0.198621	19	AAACTGAGGGCATGCGGGGCCAGATGAGAAAAGGCACCCC	GAATCTGCTGACTCAGCAA	+
M6	RREB1_HUMAN.H11MO.0.D	-8	0.00632896	4.86697	0.200202	22	AAACTGAGGGCATGCGGGGCCAGATGAGAAAAGGCACCCC	GGGGGGGGGGGTGGTTTGGGGT	+
M6	ZNF76_HUMAN.H11MO.0.C	-6	0.0067597	5.19821	0.20585	22	AAACTGAGGGCATGCGGGGCCAGATGAGAAAAGGCACCCC	GGGGCATTCTGGGAATTGTAGT	+
M6	MAFA_HUMAN.H11MO.0.D	-5	0.00678444	5.21723	0.20585	21	AAACTGAGGGCATGCGGGGCCAGATGAGAAAAGGCACCCC	CGAAGGCTGCGGGGTCAGCAC	-
M6	SPDEF_HUMAN.H11MO.0.D	-6	0.00696043	5.35257	0.206966	14	AAACTGAGGGCATGCGGGGCCAGATGAGAAAAGGCACCCC	ACTTCATCCGGGTT	-
M6	E2F7_HUMAN.H11MO.0.B	-10	0.0072672	5.58847	0.207777	13	AAACTGAGGGCATGCGGGGCCAGATGAGAAAAGGCACCCC	GGGGCGGGAAAGG	+
M6	SRBP2_HUMAN.H11MO.0.B	-13	0.0072672	5.58847	0.207777	13	AAACTGAGGGCATGCGGGGCCAGATGAGAAAAGGCACCCC	GGGTGGGGTGAGG	+
M6	TBX1_HUMAN.H11MO.0.D	-11	0.00772073	5.93724	0.21589	20	AAACTGAGGGCATGCGGGGCCAGATGAGAAAAGGCACCCC	GGGTGGGCAGGGGTGGGCGG	+
M6	OLIG2_HUMAN.H11MO.0.B	-20	0.0078414	6.03003	0.21589	18	AAACTGAGGGCATGCGGGGCCAGATGAGAAAAGGCACCCC	CAGAAGGGAAACAGCTGG	-
M6	NR1H3_HUMAN.H11MO.0.B	-3	0.00868808	6.68114	0.228973	19	AAACTGAGGGCATGCGGGGCCAGATGAGAAAAGGCACCCC	CAGAGGTCACTGCAGGTCA	+
M6	THAP1_HUMAN.H11MO.0.C	-17	0.00876922	6.74353	0.228973	22	AAACTGAGGGCATGCGGGGCCAGATGAGAAAAGGCACCCC	GCCCGCAGCCAAGATGGCGGCG	-
M6	Z324A_HUMAN.H11MO.0.C	-7	0.00877862	6.75076	0.228973	23	AAACTGAGGGCATGCGGGGCCAGATGAGAAAAGGCACCCC	TGGCAGCAAAGGATGGTTTGATA	-
M6	SP4_HUMAN.H11MO.1.A	-15	0.00910048	6.99827	0.233276	16	AAACTGAGGGCATGCGGGGCCAGATGAGAAAAGGCACCCC	GGAGGGGGCGGGGCCG	+
M6	PAX2_HUMAN.H11MO.0.D	-3	0.00966985	7.43612	0.24367	18	AAACTGAGGGCATGCGGGGCCAGATGAGAAAAGGCACCCC	GTTCAGTCATGCGTGACA	+
M6	ZN148_HUMAN.H11MO.0.D	-13	0.0127091	9.77333	0.310078	15	AAACTGAGGGCATGCGGGGCCAGATGAGAAAAGGCACCCC	GGGGTGGGGGAGGGG	+
M6	PTF1A_HUMAN.H11MO.0.B	-9	0.0127223	9.78347	0.310078	18	AAACTGAGGGCATGCGGGGCCAGATGAGAAAAGGCACCCC	GGGAAAGGGGGCAGCTGG	-
M6	GCM1_HUMAN.H11MO.0.D	-8	0.0129632	9.96872	0.310853	14	AAACTGAGGGCATGCGGGGCCAGATGAGAAAAGGCACCCC	CACATGCGGGTATT	+
M6	TAL1_HUMAN.H11MO.0.A	-13	0.0139018	10.6905	0.320165	19	AAACTGAGGGCATGCGGGGCCAGATGAGAAAAGGCACCCC	CTGGGGGGGGCAGATAAGG	+
M6	ZN214_HUMAN.H11MO.0.C	-8	0.0145408	11.1819	0.320165	22	AAACTGAGGGCATGCGGGGCCAGATGAGAAAAGGCACCCC	TCCTTTTTGAGGCCTTTGATGA	+
M6	USF2_HUMAN.H11MO.0.A	-16	0.0148466	11.417	0.320165	19	AAACTGAGGGCATGCGGGGCCAGATGAGAAAAGGCACCCC	GGGTCACGTGGCCGCGGCG	+
M6	TBX3_HUMAN.H11MO.0.C	-19	0.0149237	11.4764	0.320165	11	AAACTGAGGGCATGCGGGGCCAGATGAGAAAAGGCACCCC	GGAGGTGGGAA	+
M6	TLX1_HUMAN.H11MO.0.D	-13	0.0149928	11.5295	0.320165	17	AAACTGAGGGCATGCGGGGCCAGATGAGAAAAGGCACCCC	CCTTGGCAACTTGCCAG	-
M6	TAF1_HUMAN.H11MO.0.A	-13	0.0150409	11.5664	0.320165	16	AAACTGAGGGCATGCGGGGCCAGATGAGAAAAGGCACCCC	AAGATGGCGGCGGCGG	+
M6	TFDP1_HUMAN.H11MO.0.C	-17	0.0150743	11.5922	0.320165	14	AAACTGAGGGCATGCGGGGCCAGATGAGAAAAGGCACCCC	GGGGGGCGGGAAAA	+
M6	MAFB_HUMAN.H11MO.0.B	-12	0.0162653	12.508	0.340595	11	AAACTGAGGGCATGCGGGGCCAGATGAGAAAAGGCACCCC	TGCTGACTCAG	+
M6	TFCP2_HUMAN.H11MO.0.D	-12	0.0172998	13.3035	0.347602	16	AAACTGAGGGCATGCGGGGCCAGATGAGAAAAGGCACCCC	TCTGGCCAGTTCAGGC	-
M6	TBX2_HUMAN.H11MO.0.D	-12	0.0173014	13.3048	0.347602	25	AAACTGAGGGCATGCGGGGCCAGATGAGAAAAGGCACCCC	TGCCATCAGAGGTGTGAAAAGCGAC	+
M6	FLI1_HUMAN.H11MO.0.A	-14	0.0177797	13.6726	0.348862	18	AAACTGAGGGCATGCGGGGCCAGATGAGAAAAGGCACCCC	GGAGGAAGGAAGGAGGGA	+
M6	GATA1_HUMAN.H11MO.0.A	-10	0.018046	13.8774	0.348862	19	AAACTGAGGGCATGCGGGGCCAGATGAGAAAAGGCACCCC	CTGGCGGGGACAGATAAGA	+
M6	RARA_HUMAN.H11MO.0.A	-13	0.018068	13.8943	0.348862	20	AAACTGAGGGCATGCGGGGCCAGATGAGAAAAGGCACCCC	GGGGGATCAAGAGGTCAAGG	+
M6	ETS2_HUMAN.H11MO.0.B	-20	0.0189315	14.5583	0.360409	13	AAACTGAGGGCATGCGGGGCCAGATGAGAAAAGGCACCCC	GGAAGGAAGAGGA	+
M6	ZIC1_HUMAN.H11MO.0.B	-15	0.0194395	14.949	0.360409	9	AAACTGAGGGCATGCGGGGCCAGATGAGAAAAGGCACCCC	GGGGTGGTC	+
M6	ZIC2_HUMAN.H11MO.0.D	-5	0.0195987	15.0714	0.360409	15	AAACTGAGGGCATGCGGGGCCAGATGAGAAAAGGCACCCC	GGCCCCCTGCTGTGA	+
M6	SALL4_HUMAN.H11MO.0.B	-13	0.0196358	15.0999	0.360409	10	AAACTGAGGGCATGCGGGGCCAGATGAGAAAAGGCACCCC	GGAGGGTGGG	+
M6	ASCL1_HUMAN.H11MO.0.A	-15	0.0202716	15.5888	0.367542	14	AAACTGAGGGCATGCGGGGCCAGATGAGAAAAGGCACCCC	GGGAGCAGGTGCAG	-
M6	ZN740_HUMAN.H11MO.0.D	-9	0.0218045	16.7677	0.385628	14	AAACTGAGGGCATGCGGGGCCAGATGAGAAAAGGCACCCC	GGGGGGGGGGTGGG	+
M6	ZN713_HUMAN.H11MO.0.D	-15	0.0218655	16.8146	0.385628	19	AAACTGAGGGCATGCGGGGCCAGATGAGAAAAGGCACCCC	ATAGAAAAAAGACATGAAA	+
M6	E2F6_HUMAN.H11MO.0.A	-15	0.0220472	16.9543	0.385628	13	AAACTGAGGGCATGCGGGGCCAGATGAGAAAAGGCACCCC	GGGGCGGGAAGGG	+
M6	RARG_HUMAN.H11MO.0.B	-16	0.0246198	18.9326	0.425617	18	AAACTGAGGGCATGCGGGGCCAGATGAGAAAAGGCACCCC	AGGTCAGAGTGACCTGGG	+
M6	NFIA_HUMAN.H11MO.0.C	-15	0.0259352	19.9441	0.438167	15	AAACTGAGGGCATGCGGGGCCAGATGAGAAAAGGCACCCC	TTGGCACGGTGCCAA	+
M6	TAL1_HUMAN.H11MO.1.A	-13	0.0259352	19.9441	0.438167	15	AAACTGAGGGCATGCGGGGCCAGATGAGAAAAGGCACCCC	CAGGAAGCAGATGTG	+
M6	GATA2_HUMAN.H11MO.0.A	-13	0.0264089	20.3085	0.441158	19	AAACTGAGGGCATGCGGGGCCAGATGAGAAAAGGCACCCC	CTGGGGGGTGGAGATAAGG	+
M6	ID4_HUMAN.H11MO.0.D	-18	0.026882	20.6723	0.444071	11	AAACTGAGGGCATGCGGGGCCAGATGAGAAAAGGCACCCC	GACAGGTGTAA	+
M6	MYBA_HUMAN.H11MO.0.D	-15	0.0277863	21.3677	0.447982	15	AAACTGAGGGCATGCGGGGCCAGATGAGAAAAGGCACCCC	AGTGGCAGTTGGAGA	+
M6	MNX1_HUMAN.H11MO.0.D	-12	0.0281041	21.6121	0.447982	19	AAACTGAGGGCATGCGGGGCCAGATGAGAAAAGGCACCCC	TTAAGGGTTATTAAAATAG	-
M6	ZN264_HUMAN.H11MO.0.C	-5	0.028324	21.7812	0.447982	24	AAACTGAGGGCATGCGGGGCCAGATGAGAAAAGGCACCCC	AATGGGATTAGTGCCCTTATAAGA	-
M6	GLIS1_HUMAN.H11MO.0.D	-9	0.0297158	22.8514	0.457009	13	AAACTGAGGGCATGCGGGGCCAGATGAGAAAAGGCACCCC	TCGTGGGGGGTCT	+
M6	ARNT2_HUMAN.H11MO.0.D	-12	0.0298169	22.9292	0.457009	12	AAACTGAGGGCATGCGGGGCCAGATGAGAAAAGGCACCCC	GGCGTGGGAGGC	+
M6	BHE23_HUMAN.H11MO.0.D	-8	0.0298169	22.9292	0.457009	12	AAACTGAGGGCATGCGGGGCCAGATGAGAAAAGGCACCCC	AGCATATGGTGG	+
M6	PAX5_HUMAN.H11MO.0.A	-12	0.0308043	23.6885	0.467325	21	AAACTGAGGGCATGCGGGGCCAGATGAGAAAAGGCACCCC	GTCACGCTCTGCTGCCCAGGC	-
M7	ZN121_HUMAN.H11MO.0.C	-11	2.48998e-05	0.019148	0.0382131	20	TCCGCTGGCCCCGCCTTACTCTGTTGCACCGCCCAGTCGC	GGTCTTGCTATGTTGCCCAG	-
M7	KLF12_HUMAN.H11MO.0.C	-25	0.00023427	0.180154	0.179764	11	TCCGCTGGCCCCGCCTTACTCTGTTGCACCGCCCAGTCGC	GCCCCGCCCCT	-
M8	MNX1_HUMAN.H11MO.0.D	-16	0.000300394	0.231003	0.462006	19	TAAGTTCAGTTCAAGCTTTGGGGTTTGAACGAGGAAGTCG	TTAAGGGTTATTAAAATAG	-
M9	ZFX_HUMAN.H11MO.1.A	-18	8.78533e-05	0.0675592	0.132945	17	CGCGTTCTTGTCTGCGCACGGGGCGGTGTCCCTGGCGTGT	GGGGGCGGAGGCCGGGG	+
M9	ZN589_HUMAN.H11MO.0.D	-20	0.000256049	0.196902	0.193735	16	CGCGTTCTTGTCTGCGCACGGGGCGGTGTCCCTGGCGTGT	CGGCAGTAACCGTGGG	-
M9	RARG_HUMAN.H11MO.0.B	-14	0.000800946	0.615927	0.347133	18	CGCGTTCTTGTCTGCGCACGGGGCGGTGTCCCTGGCGTGT	CCCAGGTCACTCTGACCT	-
M9	ZN563_HUMAN.H11MO.0.C	-6	0.000917573	0.705614	0.347133	21	CGCGTTCTTGTCTGCGCACGGGGCGGTGTCCCTGGCGTGT	GGGATCCTCACTGGCAGCTGC	+
M9	CLOCK_HUMAN.H11MO.0.C	-12	0.00150806	1.1597	0.355805	14	CGCGTTCTTGTCTGCGCACGGGGCGGTGTCCCTGGCGTGT	TGTTCACGTGTCTG	-
M9	TLX1_HUMAN.H11MO.0.D	-29	0.00171047	1.31535	0.355805	11	CGCGTTCTTGTCTGCGCACGGGGCGGTGTCCCTGGCGTGT	CCTTGGCAACTTGCCAG	-
M9	NR1H4_HUMAN.H11MO.0.B	-18	0.00188099	1.44648	0.355805	19	CGCGTTCTTGTCTGCGCACGGGGCGGTGTCCCTGGCGTGT	GGGGTCAATGACCCCGAGG	+
M9	TFCP2_HUMAN.H11MO.0.D	-5	0.00335662	2.58124	0.382428	16	CGCGTTCTTGTCTGCGCACGGGGCGGTGTCCCTGGCGTGT	TCTGGCCAGTTCAGGC	-
M9	ZN394_HUMAN.H11MO.0.C	2	0.00370324	2.84779	0.382428	18	CGCGTTCTTGTCTGCGCACGGGGCGGTGTCCCTGGCGTGT	ATTCCATTCTATTCCATTCT	-
M9	LEF1_HUMAN.H11MO.0.A	0	0.00371567	2.85735	0.382428	14	CGCGTTCTTGTCTGCGCACGGGGCGGTGTCCCTGGCGTGT	TCCTTTGATTTGCT	+
M9	THAP1_HUMAN.H11MO.0.C	-9	0.00380753	2.92799	0.382428	22	CGCGTTCTTGTCTGCGCACGGGGCGGTGTCCCTGGCGTGT	CGCCGCCATCTTGGCTGCGGGC	+
M9	ZN341_HUMAN.H11MO.0.C	-3	0.00435652	3.35016	0.382428	22	CGCGTTCTTGTCTGCGCACGGGGCGGTGTCCCTGGCGTGT	GCTCTTCCCTCCCCCCCCCCCC	-
M9	RXRA_HUMAN.H11MO.0.A	-23	0.00458182	3.52342	0.382428	17	CGCGTTCTTGTCTGCGCACGGGGCGGTGTCCCTGGCGTGT	CTCTGACCTCTGCCTCCCCC	-
M9	MAFA_HUMAN.H11MO.0.D	-11	0.00480618	3.69595	0.382428	21	CGCGTTCTTGTCTGCGCACGGGGCGGTGTCCCTGGCGTGT	GTGCTGACCCCGCAGCCTTCG	+
M9	PROX1_HUMAN.H11MO.0.D	-18	0.00482654	3.71161	0.382428	17	CGCGTTCTTGTCTGCGCACGGGGCGGTGTCCCTGGCGTGT	GGGTAAGGCGGGTTGGG	+
M9	EGR2_HUMAN.H11MO.0.A	-19	0.00492428	3.78677	0.382428	18	CGCGTTCTTGTCTGCGCACGGGGCGGTGTCCCTGGCGTGT	GGGGGGGTGTGGGAGGGG	+
M9	MXI1_HUMAN.H11MO.0.A	-15	0.00516986	3.97562	0.382428	15	CGCGTTCTTGTCTGCGCACGGGGCGGTGTCCCTGGCGTGT	GCACGTGGCGGCGGG	+
M9	RFX1_HUMAN.H11MO.0.B	-19	0.00532015	4.09119	0.382428	21	CGCGTTCTTGTCTGCGCACGGGGCGGTGTCCCTGGCGTGT	GCCCCGGTTGCCATGGCGACGG	+
M9	ZN322_HUMAN.H11MO.0.B	-15	0.00565185	4.34628	0.382428	20	CGCGTTCTTGTCTGCGCACGGGGCGGTGTCCCTGGCGTGT	GAGCCTGGTACAGAGCCTGG	+
M9	PATZ1_HUMAN.H11MO.0.C	-11	0.00606935	4.66733	0.382428	22	CGCGTTCTTGTCTGCGCACGGGGCGGTGTCCCTGGCGTGT	CCTCCCCCCCCGCCCCCTCCCC	-
M9	GATA1_HUMAN.H11MO.0.A	-5	0.00659394	5.07074	0.382428	19	CGCGTTCTTGTCTGCGCACGGGGCGGTGTCCCTGGCGTGT	TCTTATCTGTCCCCGCCAG	-
M9	SPZ1_HUMAN.H11MO.0.D	-20	0.00688405	5.29383	0.382428	16	CGCGTTCTTGTCTGCGCACGGGGCGGTGTCCCTGGCGTGT	CGGCTGTTACCCTGGG	+
M9	IRX2_HUMAN.H11MO.0.D	-2	0.00707608	5.4415	0.382428	19	CGCGTTCTTGTCTGCGCACGGGGCGGTGTCCCTGGCGTGT	CCAACATGCCCACCCATGT	-
M9	PAX8_HUMAN.H11MO.0.D	-16	0.00735203	5.65371	0.38364	14	CGCGTTCTTGTCTGCGCACGGGGCGGTGTCCCTGGCGTGT	CCCGCTTCAGTGAC	-
M9	HAND1_HUMAN.H11MO.0.D	-27	0.00949679	7.30303	0.442955	13	CGCGTTCTTGTCTGCGCACGGGGCGGTGTCCCTGGCGTGT	GGGTCTGGTTTTTGTCA	+
M9	MNX1_HUMAN.H11MO.0.D	1	0.0100166	7.70278	0.442955	18	CGCGTTCTTGTCTGCGCACGGGGCGGTGTCCCTGGCGTGT	CTATTTTAATAACCCTTAA	+
M9	PURA_HUMAN.H11MO.0.D	-18	0.0102174	7.85719	0.442955	17	CGCGTTCTTGTCTGCGCACGGGGCGGTGTCCCTGGCGTGT	GGAAGGGGGGGGCAGGG	+
M9	RARG_HUMAN.H11MO.2.D	-19	0.0104203	8.01322	0.442955	20	CGCGTTCTTGTCTGCGCACGGGGCGGTGTCCCTGGCGTGT	GGGGGTCACCCAGAGGTCAC	+
M9	ZEP2_HUMAN.H11MO.0.D	-22	0.0110704	8.5131	0.442955	14	CGCGTTCTTGTCTGCGCACGGGGCGGTGTCCCTGGCGTGT	GGGGTTTCCCTACC	-
M9	BRAC_HUMAN.H11MO.0.A	-14	0.0111348	8.56269	0.442955	20	CGCGTTCTTGTCTGCGCACGGGGCGGTGTCCCTGGCGTGT	TTAGCAGGGAGGTGTGAAAT	+
M9	FOXD3_HUMAN.H11MO.0.D	-3	0.0114922	8.83749	0.442955	15	CGCGTTCTTGTCTGCGCACGGGGCGGTGTCCCTGGCGTGT	TTTGTTTACTTAGCA	+
M9	PAX2_HUMAN.H11MO.0.D	-22	0.0117086	9.0039	0.442955	18	CGCGTTCTTGTCTGCGCACGGGGCGGTGTCCCTGGCGTGT	GTTCAGTCATGCGTGACA	+
M9	KLF6_HUMAN.H11MO.0.A	-16	0.0122866	9.44841	0.443937	19	CGCGTTCTTGTCTGCGCACGGGGCGGTGTCCCTGGCGTGT	CCCCCGGCCCCGCCCTTCC	-
M9	ZN264_HUMAN.H11MO.0.C	-15	0.0123213	9.47506	0.443937	24	CGCGTTCTTGTCTGCGCACGGGGCGGTGTCCCTGGCGTGT	AATGGGATTAGTGCCCTTATAAGA	-
M9	SP2_HUMAN.H11MO.0.A	-13	0.0130551	10.0394	0.459439	22	CGCGTTCTTGTCTGCGCACGGGGCGGTGTCCCTGGCGTGT	GGGGGGGGGGCGGGGCCGGGGG	+
M9	SP3_HUMAN.H11MO.0.B	-17	0.0135591	10.4269	0.462339	20	CGCGTTCTTGTCTGCGCACGGGGCGGTGTCCCTGGCGTGT	GGGGGGGGGCGGGGCCGGGG	+
M9	SP4_HUMAN.H11MO.0.A	-18	0.0144697	11.1272	0.465881	20	CGCGTTCTTGTCTGCGCACGGGGCGGTGTCCCTGGCGTGT	CCCGGCCCCGCCCCCTTCCC	-
M9	TAL1_HUMAN.H11MO.0.A	-5	0.015023	11.5527	0.473621	19	CGCGTTCTTGTCTGCGCACGGGGCGGTGTCCCTGGCGTGT	CCTTATCTGCCCCCCCCAG	-
M9	SRBP2_HUMAN.H11MO.0.B	-8	0.0157224	12.0905	0.485553	13	CGCGTTCTTGTCTGCGCACGGGGCGGTGTCCCTGGCGTGT	CCTCACCCCACCC	-
M9	LYL1_HUMAN.H11MO.0.A	0	0.0164517	12.6513	0.497915	14	CGCGTTCTTGTCTGCGCACGGGGCGGTGTCCCTGGCGTGT	CCAGCTGTTTCCTG	+
M10	MNX1_HUMAN.H11MO.0.D	-7	7.00007e-05	0.0538305	0.106742	19	CGTCTTTTTCTTTGCAGATCTGGTTATACTGTGATTATCC	CTATTTTAATAACCCTTAA	+
M10	ZN394_HUMAN.H11MO.0.C	0	0.000203316	0.15635	0.155015	20	CGTCTTTTTCTTTGCAGATCTGGTTATACTGTGATTATCC	ATTCCATTCTATTCCATTCT	-
M10	LEF1_HUMAN.H11MO.0.A	-2	0.000672659	0.517275	0.23015	14	CGTCTTTTTCTTTGCAGATCTGGTTATACTGTGATTATCC	TCCTTTGATTTGCT	+
M10	PAX8_HUMAN.H11MO.0.D	-19	0.000743625	0.571847	0.23015	14	CGTCTTTTTCTTTGCAGATCTGGTTATACTGTGATTATCC	GTCACTGAAGCGGG	+
M10	FOXD3_HUMAN.H11MO.0.D	-1	0.000754652	0.580328	0.23015	15	CGTCTTTTTCTTTGCAGATCTGGTTATACTGTGATTATCC	TTTGTTTACTTAGCA	+
M10	IRX2_HUMAN.H11MO.0.D	-13	0.00161816	1.24437	0.411249	19	CGTCTTTTTCTTTGCAGATCTGGTTATACTGTGATTATCC	ACATGGGTGGGCATGTTGG	+
M10	MCR_HUMAN.H11MO.0.D	-14	0.00198613	1.52733	0.432656	17	CGTCTTTTTCTTTGCAGATCTGGTTATACTGTGATTATCC	AAGAACAGGTTGTTGTA	+
M10	TBX21_HUMAN.H11MO.0.A	-22	0.00260671	2.00456	0.496863	13	CGTCTTTTTCTTTGCAGATCTGGTTATACTGTGATTATCC	GTGGAGGTGTGAA	+
M11	IRX2_HUMAN.H11MO.0.D	-12	0.000513531	0.394905	0.333415	19	GTCTTGGCCTGGACCATCGATGTTATCTTAAGAGGCGAAC	ACATGGGTGGGCATGTTGG	+
M11	GATA1_HUMAN.H11MO.0.A	8	0.000602211	0.4631	0.333415	11	GTCTTGGCCTGGACCATCGATGTTATCTTAAGAGGCGAAC	TCTTATCTGTCCCCGCCAG	-
M11	MNX1_HUMAN.H11MO.0.D	-12	0.000651764	0.501207	0.333415	19	GTCTTGGCCTGGACCATCGATGTTATCTTAAGAGGCGAAC	CTATTTTAATAACCCTTAA	+
M12	PATZ1_HUMAN.H11MO.0.C	-1	5.65937e-05	0.0435206	0.0866055	22	TCCGCCGTGCGGGCTGCAGCCATACGCGTTCCTTATCATC	CCTCCCCCCCCGCCCCCTCCCC	-
M12	THAP1_HUMAN.H11MO.0.C	1	0.000369615	0.284234	0.245362	21	TCCGCCGTGCGGGCTGCAGCCATACGCGTTCCTTATCATC	CGCCGCCATCTTGGCTGCGGGC	+
M12	ZN341_HUMAN.H11MO.0.C	2	0.000680832	0.52356	0.245362	20	TCCGCCGTGCGGGCTGCAGCCATACGCGTTCCTTATCATC	GCTCTTCCCTCCCCCCCCCCCC	-
M12	ZN563_HUMAN.H11MO.0.C	1	0.000710809	0.546612	0.245362	20	TCCGCCGTGCGGGCTGCAGCCATACGCGTTCCTTATCATC	GGGATCCTCACTGGCAGCTGC	+
M12	IRX2_HUMAN.H11MO.0.D	-12	0.000801678	0.616491	0.245362	19	TCCGCCGTGCGGGCTGCAGCCATACGCGTTCCTTATCATC	CCAACATGCCCACCCATGT	-
M12	RXRA_HUMAN.H11MO.0.A	-4	0.00184126	1.41593	0.391218	20	TCCGCCGTGCGGGCTGCAGCCATACGCGTTCCTTATCATC	CTCTGACCTCTGCCTCCCCC	-
M12	SPIC_HUMAN.H11MO.0.D	-25	0.00209587	1.61173	0.391218	13	TCCGCCGTGCGGGCTGCAGCCATACGCGTTCCTTATCATC	CCTCCCCTTCCTC	-
M12	ZN394_HUMAN.H11MO.0.C	-17	0.00230083	1.76934	0.391218	20	TCCGCCGTGCGGGCTGCAGCCATACGCGTTCCTTATCATC	ATTCCATTCTATTCCATTCT	-
M13	IRX2_HUMAN.H11MO.0.D	-10	0.000136568	0.105021	0.209999	19	TCCATTTGTCGTACGGGGGGACAGGCCAGTCGACATTTTT	ACATGGGTGGGCATGTTGG	+
M13	NR1D1_HUMAN.H11MO.0.B	-1	0.000293305	0.225552	0.225506	19	TCCATTTGTCGTACGGGGGGACAGGCCAGTCGACATTTTT	CCTTCTGACCCACTTCCCT	-
M13	OLIG2_HUMAN.H11MO.0.B	-1	0.000492647	0.378846	0.252513	18	TCCATTTGTCGTACGGGGGGACAGGCCAGTCGACATTTTT	CCAGCTGTTTCCCTTCTG	+
M14	IRX2_HUMAN.H11MO.0.D	-6	0.000350342	0.269413	0.457216	19	TCAGCTGAAGTAGGACAGATTCTGAGCAGAGCTTCAAGTA	ACATGGGTGGGCATGTTGG	+
M14	MNX1_HUMAN.H11MO.0.D	-18	0.00107222	0.824536	0.457216	19	TCAGCTGAAGTAGGACAGATTCTGAGCAGAGCTTCAAGTA	CTATTTTAATAACCCTTAA	+
M14	RXRA_HUMAN.H11MO.0.A	-19	0.0014864	1.14304	0.457216	20	TCAGCTGAAGTAGGACAGATTCTGAGCAGAGCTTCAAGTA	CTCTGACCTCTGCCTCCCCC	-
M15	MNX1_HUMAN.H11MO.0.D	-13	0.000198641	0.152755	0.250346	19	CACAGCCCTTGGTTTCAGAGACCGTCAAGCAGTTGTCGTT	TTAAGGGTTATTAAAATAG	-
M15	IRX2_HUMAN.H11MO.0.D	-1	0.000325547	0.250346	0.250346	19	CACAGCCCTTGGTTTCAGAGACCGTCAAGCAGTTGTCGTT	ACATGGGTGGGCATGTTGG	+
M16	RXRA_HUMAN.H11MO.0.A	-17	7.37407e-05	0.0567066	0.0626782	20	TGCAACGTGTTGTTCTGGGACCCGGACGCGGTGATCGCGT	GGGGGAGGCAGAGGTCAGAG	+
M16	TAF1_HUMAN.H11MO.0.A	-18	0.000113873	0.0875685	0.0626782	16	TGCAACGTGTTGTTCTGGGACCCGGACGCGGTGATCGCGT	AAGATGGCGGCGGCGG	+
M16	TLX1_HUMAN.H11MO.0.D	-14	0.000123773	0.0951813	0.0626782	17	TGCAACGTGTTGTTCTGGGACCCGGACGCGGTGATCGCGT	CTGGCAAGTTGCCAAGG	+
M16	PATZ1_HUMAN.H11MO.0.C	-15	0.000324226	0.24933	0.123141	22	TGCAACGTGTTGTTCTGGGACCCGGACGCGGTGATCGCGT	GGGGAGGGGGCGGGGGGGGAGG	+
M16	VEZF1_HUMAN.H11MO.0.C	-14	0.000558856	0.42976	0.167008	22	TGCAACGTGTTGTTCTGGGACCCGGACGCGGTGATCGCGT	GGGGAGGGGGGAGGGGGAGGGG	+
M16	SP3_HUMAN.H11MO.0.B	-19	0.000669244	0.514649	0.167008	20	TGCAACGTGTTGTTCTGGGACCCGGACGCGGTGATCGCGT	GGGGGGGGGCGGGGCCGGGG	+
M16	ZN341_HUMAN.H11MO.0.C	-16	0.00102102	0.785165	0.167008	22	TGCAACGTGTTGTTCTGGGACCCGGACGCGGTGATCGCGT	GGGGGGGGGGGGAGGGAAGAGC	+
M16	SP4_HUMAN.H11MO.0.A	-18	0.00107392	0.825845	0.167008	20	TGCAACGTGTTGTTCTGGGACCCGGACGCGGTGATCGCGT	GGGAAGGGGGCGGGGCCGGG	+
M16	BC11A_HUMAN.H11MO.0.A	-20	0.00108473	0.834159	0.167008	17	TGCAACGTGTTGTTCTGGGACCCGGACGCGGTGATCGCGT	AAAAGAGGAAGTGAAAA	+
M16	SP2_HUMAN.H11MO.0.A	-18	0.00109932	0.845379	0.167008	22	TGCAACGTGTTGTTCTGGGACCCGGACGCGGTGATCGCGT	GGGGGGGGGGCGGGGCCGGGGG	+
M16	E2F7_HUMAN.H11MO.0.B	-24	0.00216251	1.66297	0.29866	13	TGCAACGTGTTGTTCTGGGACCCGGACGCGGTGATCGCGT	GGGGCGGGAAAGG	+
M16	FOXD3_HUMAN.H11MO.0.D	-5	0.0030247	2.32599	0.324362	15	TGCAACGTGTTGTTCTGGGACCCGGACGCGGTGATCGCGT	TTTGTTTACTTAGCA	+
M16	SPIC_HUMAN.H11MO.0.D	-21	0.0031349	2.41074	0.324362	13	TGCAACGTGTTGTTCTGGGACCCGGACGCGGTGATCGCGT	GAGGAAGGGGAGG	+
M16	ZFX_HUMAN.H11MO.1.A	-14	0.00315414	2.42554	0.324362	17	TGCAACGTGTTGTTCTGGGACCCGGACGCGGTGATCGCGT	GGGGGCGGAGGCCGGGG	+
M16	IRX2_HUMAN.H11MO.0.D	-18	0.00330392	2.54071	0.324362	19	TGCAACGTGTTGTTCTGGGACCCGGACGCGGTGATCGCGT	ACATGGGTGGGCATGTTGG	+
M16	SMAD3_HUMAN.H11MO.0.B	-27	0.00388014	2.98382	0.324362	12	TGCAACGTGTTGTTCTGGGACCCGGACGCGGTGATCGCGT	CAGGTGACAGAG	-
M16	RARA_HUMAN.H11MO.0.A	-17	0.00411173	3.16192	0.324362	20	TGCAACGTGTTGTTCTGGGACCCGGACGCGGTGATCGCGT	GGGGGATCAAGAGGTCAAGG	+
M16	ZBT17_HUMAN.H11MO.0.A	-14	0.00412511	3.17221	0.324362	19	TGCAACGTGTTGTTCTGGGACCCGGACGCGGTGATCGCGT	GAGGGTGGGGGAGGGGAAG	+
M16	PTF1A_HUMAN.H11MO.0.B	-16	0.00441898	3.39819	0.324362	18	TGCAACGTGTTGTTCTGGGACCCGGACGCGGTGATCGCGT	GGGAAAGGGGGCAGCTGG	-
M16	VENTX_HUMAN.H11MO.0.D	-18	0.0044387	3.41336	0.324362	19	TGCAACGTGTTGTTCTGGGACCCGGACGCGGTGATCGCGT	AATTAGAAACCAATTAGCG	-
M16	TBX21_HUMAN.H11MO.0.A	-22	0.00450153	3.46168	0.324362	13	TGCAACGTGTTGTTCTGGGACCCGGACGCGGTGATCGCGT	GTGGAGGTGTGAA	+
M16	ZN214_HUMAN.H11MO.0.C	-7	0.00482873	3.71329	0.324362	22	TGCAACGTGTTGTTCTGGGACCCGGACGCGGTGATCGCGT	TCCTTTTTGAGGCCTTTGATGA	+
M16	LYL1_HUMAN.H11MO.0.A	-20	0.00501346	3.85535	0.324362	14	TGCAACGTGTTGTTCTGGGACCCGGACGCGGTGATCGCGT	CAGGAAACAGCTGG	-
M16	NR1D1_HUMAN.H11MO.0.B	-20	0.00551794	4.2433	0.324362	19	TGCAACGTGTTGTTCTGGGACCCGGACGCGGTGATCGCGT	AGGGAAGTGGGTCAGAAGG	+
M16	THAP1_HUMAN.H11MO.0.C	-17	0.00552071	4.24542	0.324362	22	TGCAACGTGTTGTTCTGGGACCCGGACGCGGTGATCGCGT	GCCCGCAGCCAAGATGGCGGCG	-
M16	EGR1_HUMAN.H11MO.0.A	-20	0.00587128	4.51501	0.324362	17	TGCAACGTGTTGTTCTGGGACCCGGACGCGGTGATCGCGT	GAGGGCGTGGGCGGGGG	+
M16	CLOCK_HUMAN.H11MO.0.C	-20	0.00593859	4.56677	0.324362	14	TGCAACGTGTTGTTCTGGGACCCGGACGCGGTGATCGCGT	CAGACACGTGAACA	+
M16	MAZ_HUMAN.H11MO.0.A	-20	0.00630427	4.84798	0.324362	20	TGCAACGTGTTGTTCTGGGACCCGGACGCGGTGATCGCGT	GGGGGAGGGGGGGGGGGGGGGG	+
M16	STAT1_HUMAN.H11MO.0.A	-6	0.00636812	4.89708	0.324362	19	TGCAACGTGTTGTTCTGGGACCCGGACGCGGTGATCGCGT	GTGATTTCCAGGAAAGGGG	-
M16	OLIG2_HUMAN.H11MO.0.B	-16	0.0064053	4.92567	0.324362	18	TGCAACGTGTTGTTCTGGGACCCGGACGCGGTGATCGCGT	CAGAAGGGAAACAGCTGG	-
M16	KLF6_HUMAN.H11MO.0.A	-21	0.00787399	6.0551	0.385874	19	TGCAACGTGTTGTTCTGGGACCCGGACGCGGTGATCGCGT	GGAAGGGCGGGGCCGGGGG	+
M16	ETV5_HUMAN.H11MO.0.C	-21	0.00898609	6.91031	0.426612	14	TGCAACGTGTTGTTCTGGGACCCGGACGCGGTGATCGCGT	GAGCAGGAAGTGAG	+
M16	TFDP1_HUMAN.H11MO.0.C	-22	0.00974699	7.49544	0.438871	14	TGCAACGTGTTGTTCTGGGACCCGGACGCGGTGATCGCGT	GGGGGGCGGGAAAA	+
M16	SRBP2_HUMAN.H11MO.0.B	-23	0.00982208	7.55318	0.438871	13	TGCAACGTGTTGTTCTGGGACCCGGACGCGGTGATCGCGT	GGGTGGGGTGAGG	+
M16	BRAC_HUMAN.H11MO.0.A	-16	0.0101209	7.78295	0.439301	20	TGCAACGTGTTGTTCTGGGACCCGGACGCGGTGATCGCGT	TTAGCAGGGAGGTGTGAAAT	+
M16	EGR2_HUMAN.H11MO.0.A	-18	0.0113726	8.74557	0.474923	18	TGCAACGTGTTGTTCTGGGACCCGGACGCGGTGATCGCGT	GGGGGGGTGTGGGAGGGG	+
M16	ZN394_HUMAN.H11MO.0.C	-17	0.0115668	8.89486	0.474923	20	TGCAACGTGTTGTTCTGGGACCCGGACGCGGTGATCGCGT	AGAATGGAATAGAATGGAAT	+
M16	ELF5_HUMAN.H11MO.0.A	-16	0.0119729	9.2072	0.478663	15	TGCAACGTGTTGTTCTGGGACCCGGACGCGGTGATCGCGT	GGAAGGAGGAAGTGG	+
M16	WT1_HUMAN.H11MO.0.C	-16	0.0123592	9.50425	0.481437	20	TGCAACGTGTTGTTCTGGGACCCGGACGCGGTGATCGCGT	GGGCGGGGGAGGAGGGGGGG	+
M17	MNX1_HUMAN.H11MO.0.D	-9	7.27415e-05	0.0559382	0.111537	19	GTGACAGCCCCATTATAGTTACCAATCCCCAGGGAGACCG	CTATTTTAATAACCCTTAA	+
M17	IRX2_HUMAN.H11MO.0.D	0	0.000307619	0.236559	0.235841	19	GTGACAGCCCCATTATAGTTACCAATCCCCAGGGAGACCG	CCAACATGCCCACCCATGT	-
M17	NR1D1_HUMAN.H11MO.0.B	0	0.000558617	0.429577	0.285516	19	GTGACAGCCCCATTATAGTTACCAATCCCCAGGGAGACCG	CCTTCTGACCCACTTCCCT	-
M17	ZN394_HUMAN.H11MO.0.C	-13	0.000895404	0.688566	0.343238	20	GTGACAGCCCCATTATAGTTACCAATCCCCAGGGAGACCG	ATTCCATTCTATTCCATTCT	-
M18	IRX2_HUMAN.H11MO.0.D	-10	8.36304e-06	0.00643118	0.0128093	19	TCTCCTGTGTGCTCAACGTCCTAACAGGTAAGTGTCAATT	CCAACATGCCCACCCATGT	-
M18	BRAC_HUMAN.H11MO.0.A	-20	2.60167e-05	0.0200069	0.0199244	20	TCTCCTGTGTGCTCAACGTCCTAACAGGTAAGTGTCAATT	TTAGCAGGGAGGTGTGAAAT	+
M18	MNX1_HUMAN.H11MO.0.D	-12	0.000598873	0.460534	0.229317	19	TCTCCTGTGTGCTCAACGTCCTAACAGGTAAGTGTCAATT	CTATTTTAATAACCCTTAA	+
M18	TLX1_HUMAN.H11MO.0.D	-10	0.00140705	1.08202	0.308709	17	TCTCCTGTGTGCTCAACGTCCTAACAGGTAAGTGTCAATT	CCTTGGCAACTTGCCAG	-
M18	ZN394_HUMAN.H11MO.0.C	0	0.00141087	1.08496	0.308709	20	TCTCCTGTGTGCTCAACGTCCTAACAGGTAAGTGTCAATT	ATTCCATTCTATTCCATTCT	-
M18	ZN563_HUMAN.H11MO.0.C	-14	0.00198481	1.52632	0.380006	21	TCTCCTGTGTGCTCAACGTCCTAACAGGTAAGTGTCAATT	GGGATCCTCACTGGCAGCTGC	+
M18	PAX2_HUMAN.H11MO.0.D	-21	0.00270547	2.08051	0.423149	18	TCTCCTGTGTGCTCAACGTCCTAACAGGTAAGTGTCAATT	TGTCACGCATGACTGAAC	-
M18	RXRA_HUMAN.H11MO.0.A	-18	0.00307975	2.36833	0.423149	20	TCTCCTGTGTGCTCAACGTCCTAACAGGTAAGTGTCAATT	CTCTGACCTCTGCCTCCCCC	-
M18	PROX1_HUMAN.H11MO.0.D	-9	0.00332928	2.56022	0.423149	17	TCTCCTGTGTGCTCAACGTCCTAACAGGTAAGTGTCAATT	CCCAACCCGCCTTACCC	-
M19	RXRA_HUMAN.H11MO.0.A	-14	0.000336018	0.258398	0.273711	20	GCGCTAGCCTGATTGAGGCTGGGAGGTATTCCAATAATAT	GGGGGAGGCAGAGGTCAGAG	+
M19	IRX2_HUMAN.H11MO.0.D	-7	0.000535054	0.411457	0.273711	19	GCGCTAGCCTGATTGAGGCTGGGAGGTATTCCAATAATAT	ACATGGGTGGGCATGTTGG	+
M19	MNX1_HUMAN.H11MO.0.D	-18	0.000535054	0.411457	0.273711	19	GCGCTAGCCTGATTGAGGCTGGGAGGTATTCCAATAATAT	TTAAGGGTTATTAAAATAG	-
M19	GATA1_HUMAN.H11MO.0.A	8	0.00130563	1.00403	0.400743	11	GCGCTAGCCTGATTGAGGCTGGGAGGTATTCCAATAATAT	TCTTATCTGTCCCCGCCAG	-
M23	MNX1_HUMAN.H11MO.0.D	-10	0.000323762	0.248973	0.207816	19	CTGGTAGGGTGGTTTTCCAGTATCCGGAAGCTTAGTACAT	CTATTTTAATAACCCTTAA	+
M23	ZN394_HUMAN.H11MO.0.C	-13	0.000392915	0.302151	0.207816	20	CTGGTAGGGTGGTTTTCCAGTATCCGGAAGCTTAGTACAT	ATTCCATTCTATTCCATTCT	-
M23	GATA1_HUMAN.H11MO.0.A	-11	0.000457521	0.351834	0.207816	19	CTGGTAGGGTGGTTTTCCAGTATCCGGAAGCTTAGTACAT	TCTTATCTGTCCCCGCCAG	-
M23	RXRA_HUMAN.H11MO.0.A	0	0.000547323	0.420892	0.207816	20	CTGGTAGGGTGGTTTTCCAGTATCCGGAAGCTTAGTACAT	GGGGGAGGCAGAGGTCAGAG	+
M23	ZEP2_HUMAN.H11MO.0.D	-10	0.000960653	0.738742	0.236954	14	CTGGTAGGGTGGTTTTCCAGTATCCGGAAGCTTAGTACAT	GGGGTTTCCCTACC	-
M23	ZN282_HUMAN.H11MO.0.D	-12	0.000960653	0.738742	0.236954	14	CTGGTAGGGTGGTTTTCCAGTATCCGGAAGCTTAGTACAT	TTTCCCATAACACG	-
M23	GATA2_HUMAN.H11MO.0.A	-11	0.00123764	0.951748	0.236954	19	CTGGTAGGGTGGTTTTCCAGTATCCGGAAGCTTAGTACAT	CCTTATCTCCACCCCCCAG	-
M23	DBP_HUMAN.H11MO.0.B	-12	0.00153292	1.17881	0.236954	11	CTGGTAGGGTGGTTTTCCAGTATCCGGAAGCTTAGTACAT	TGTTACATAAC	-
M23	FOXD3_HUMAN.H11MO.0.D	-9	0.00165707	1.27429	0.236954	15	CTGGTAGGGTGGTTTTCCAGTATCCGGAAGCTTAGTACAT	TTTGTTTACTTAGCA	+
M23	TAL1_HUMAN.H11MO.0.A	-11	0.00170112	1.30816	0.236954	19	CTGGTAGGGTGGTTTTCCAGTATCCGGAAGCTTAGTACAT	CCTTATCTGCCCCCCCCAG	-
M23	ZNF85_HUMAN.H11MO.1.C	-9	0.00187219	1.43972	0.236954	13	CTGGTAGGGTGGTTTTCCAGTATCCGGAAGCTTAGTACAT	AAAGATTACTTCA	-
M23	NFAC1_HUMAN.H11MO.0.B	-5	0.00216272	1.66313	0.252669	15	CTGGTAGGGTGGTTTTCCAGTATCCGGAAGCTTAGTACAT	TTTCTTTTTTTCCAT	-
M23	BRAC_HUMAN.H11MO.0.A	-11	0.00260853	2.00596	0.282985	20	CTGGTAGGGTGGTTTTCCAGTATCCGGAAGCTTAGTACAT	ATTTCACACCTCCCTGCTAA	-
M23	CEBPD_HUMAN.H11MO.0.C	-13	0.00286745	2.20507	0.290335	11	CTGGTAGGGTGGTTTTCCAGTATCCGGAAGCTTAGTACAT	ATTGCACAACC	+
M23	MAF_HUMAN.H11MO.0.A	-10	0.00339726	2.61249	0.303511	19	CTGGTAGGGTGGTTTTCCAGTATCCGGAAGCTTAGTACAT	GAATCTGCTGACTCAGCAA	+
M23	STAT1_HUMAN.H11MO.0.A	-9	0.00339726	2.61249	0.303511	19	CTGGTAGGGTGGTTTTCCAGTATCCGGAAGCTTAGTACAT	GTGATTTCCAGGAAAGGGG	-
M23	HLF_HUMAN.H11MO.0.C	-11	0.00360792	2.77449	0.304425	13	CTGGTAGGGTGGTTTTCCAGTATCCGGAAGCTTAGTACAT	CTGTTACGTAATC	-
M23	MAFA_HUMAN.H11MO.0.D	-2	0.00408923	3.14462	0.326876	21	CTGGTAGGGTGGTTTTCCAGTATCCGGAAGCTTAGTACAT	CGAAGGCTGCGGGGTCAGCAC	-
M23	CEBPA_HUMAN.H11MO.0.A	-12	0.004795	3.68736	0.355174	12	CTGGTAGGGTGGTTTTCCAGTATCCGGAAGCTTAGTACAT	GATTGCACAACC	-
M23	HLTF_HUMAN.H11MO.0.D	-13	0.00526259	4.04693	0.355174	12	CTGGTAGGGTGGTTTTCCAGTATCCGGAAGCTTAGTACAT	TTTGCAGCCCTA	-
M23	Z324A_HUMAN.H11MO.0.C	-1	0.0053347	4.10238	0.355174	23	CTGGTAGGGTGGTTTTCCAGTATCCGGAAGCTTAGTACAT	TGGCAGCAAAGGATGGTTTGATA	-
M23	NFAC3_HUMAN.H11MO.0.B	-10	0.00575771	4.42768	0.364362	9	CTGGTAGGGTGGTTTTCCAGTATCCGGAAGCTTAGTACAT	AGTTTTCCA	-
M23	IRX2_HUMAN.H11MO.0.D	-16	0.00611447	4.70203	0.371462	19	CTGGTAGGGTGGTTTTCCAGTATCCGGAAGCTTAGTACAT	CCAACATGCCCACCCATGT	-
M23	RFX5_HUMAN.H11MO.0.A	-19	0.00761821	5.8584	0.445015	20	CTGGTAGGGTGGTTTTCCAGTATCCGGAAGCTTAGTACAT	GTCAGCTGTTGCTAGGCAGA	+
M23	NR1H3_HUMAN.H11MO.0.B	-20	0.00812656	6.24933	0.455303	19	CTGGTAGGGTGGTTTTCCAGTATCCGGAAGCTTAGTACAT	CAGAGGTCACTGCAGGTCA	+
M23	NFAT5_HUMAN.H11MO.0.D	-10	0.00839388	6.4549	0.455303	11	CTGGTAGGGTGGTTTTCCAGTATCCGGAAGCTTAGTACAT	CCTTTTCCTCT	-
M23	ZN589_HUMAN.H11MO.0.D	-8	0.00877601	6.74875	0.459615	16	CTGGTAGGGTGGTTTTCCAGTATCCGGAAGCTTAGTACAT	CGGCAGTAACCGTGGG	-
M23	SPIC_HUMAN.H11MO.0.D	1	0.0103407	7.95198	0.486447	12	CTGGTAGGGTGGTTTTCCAGTATCCGGAAGCTTAGTACAT	GAGGAAGGGGAGG	+
M23	CEBPB_HUMAN.H11MO.0.A	-12	0.0108146	8.31642	0.486447	12	CTGGTAGGGTGGTTTTCCAGTATCCGGAAGCTTAGTACAT	TATTGCACAATC	-
M23	TBX21_HUMAN.H11MO.0.A	-13	0.0112447	8.6472	0.486447	13	CTGGTAGGGTGGTTTTCCAGTATCCGGAAGCTTAGTACAT	TTCACACCTCCAC	-
M23	HXC10_HUMAN.H11MO.0.D	-2	0.0114968	8.84105	0.486447	19	CTGGTAGGGTGGTTTTCCAGTATCCGGAAGCTTAGTACAT	TTTTTAATTTTTTTATTAC	+
M23	ANDR_HUMAN.H11MO.0.A	-21	0.0115303	8.86683	0.486447	18	CTGGTAGGGTGGTTTTCCAGTATCCGGAAGCTTAGTACAT	AGCAAACAAAAAAGAACA	-
M23	RARG_HUMAN.H11MO.0.B	-2	0.0115303	8.86683	0.486447	18	CTGGTAGGGTGGTTTTCCAGTATCCGGAAGCTTAGTACAT	CCCAGGTCACTCTGACCT	-
M23	TLX1_HUMAN.H11MO.0.D	-19	0.0121614	9.3521	0.499202	17	CTGGTAGGGTGGTTTTCCAGTATCCGGAAGCTTAGTACAT	CTGGCAAGTTGCCAAGG	+
M24	ZFX_HUMAN.H11MO.1.A	-15	2.26121e-05	0.0173887	0.0335226	17	TGGTTCGAAGACATCGGCGGCTTCGGCCGTTTCTGCTGGG	GGGGGCGGAGGCCGGGG	+
M24	ZN563_HUMAN.H11MO.0.C	-19	4.47273e-05	0.0343953	0.0335226	21	TGGTTCGAAGACATCGGCGGCTTCGGCCGTTTCTGCTGGG	GCAGCTGCCAGTGAGGATCCC	-
M24	MAFA_HUMAN.H11MO.0.D	-8	7.48711e-05	0.0575758	0.0374101	21	TGGTTCGAAGACATCGGCGGCTTCGGCCGTTTCTGCTGGG	CGAAGGCTGCGGGGTCAGCAC	-
M24	SP3_HUMAN.H11MO.0.B	-14	0.000146511	0.112667	0.0439234	20	TGGTTCGAAGACATCGGCGGCTTCGGCCGTTTCTGCTGGG	CCCCGGCCCCGCCCCCCCCC	-
M24	THAP1_HUMAN.H11MO.0.C	-21	0.00018203	0.139981	0.0454765	19	TGGTTCGAAGACATCGGCGGCTTCGGCCGTTTCTGCTGGG	CGCCGCCATCTTGGCTGCGGGC	+
M24	MAF_HUMAN.H11MO.0.A	-14	0.000364684	0.280442	0.0608411	19	TGGTTCGAAGACATCGGCGGCTTCGGCCGTTTCTGCTGGG	TTGCTGAGTCAGCAGATTC	-
M24	SP2_HUMAN.H11MO.0.A	-13	0.000365295	0.280912	0.0608411	22	TGGTTCGAAGACATCGGCGGCTTCGGCCGTTTCTGCTGGG	CCCCCGGCCCCGCCCCCCCCCC	-
M24	SP4_HUMAN.H11MO.0.A	-15	0.000495349	0.380923	0.0742517	20	TGGTTCGAAGACATCGGCGGCTTCGGCCGTTTCTGCTGGG	CCCGGCCCCGCCCCCTTCCC	-
M24	KLF3_HUMAN.H11MO.0.B	-15	0.000751643	0.578013	0.102427	19	TGGTTCGAAGACATCGGCGGCTTCGGCCGTTTCTGCTGGG	CCCGGCCCCGCCCCTCCCC	-
M24	OSR2_HUMAN.H11MO.0.C	-17	0.000851539	0.654833	0.10637	16	TGGTTCGAAGACATCGGCGGCTTCGGCCGTTTCTGCTGGG	CAGCAGAAGCAGCAGC	-
M24	KLF6_HUMAN.H11MO.0.A	-13	0.00119719	0.920643	0.121398	19	TGGTTCGAAGACATCGGCGGCTTCGGCCGTTTCTGCTGGG	CCCCCGGCCCCGCCCTTCC	-
M24	LYL1_HUMAN.H11MO.0.A	-16	0.0012148	0.934185	0.121398	14	TGGTTCGAAGACATCGGCGGCTTCGGCCGTTTCTGCTGGG	CAGGAAACAGCTGG	-
M24	PTF1A_HUMAN.H11MO.0.B	-22	0.00143158	1.10088	0.12623	18	TGGTTCGAAGACATCGGCGGCTTCGGCCGTTTCTGCTGGG	CCAGCTGCCCCCTTTCCC	+
M24	TAL1_HUMAN.H11MO.1.A	-18	0.00262823	2.02111	0.202257	15	TGGTTCGAAGACATCGGCGGCTTCGGCCGTTTCTGCTGGG	CACATCTGCTTCCTG	-
M24	TAF1_HUMAN.H11MO.0.A	-17	0.0026986	2.07522	0.202257	16	TGGTTCGAAGACATCGGCGGCTTCGGCCGTTTCTGCTGGG	CCGCCGCCGCCATCTT	-
M24	Z324A_HUMAN.H11MO.0.C	-3	0.00284499	2.18779	0.203075	23	TGGTTCGAAGACATCGGCGGCTTCGGCCGTTTCTGCTGGG	TATCAAACCATCCTTTGCTGCCA	+
M24	RFX1_HUMAN.H11MO.0.B	-14	0.00354274	2.72437	0.221476	22	TGGTTCGAAGACATCGGCGGCTTCGGCCGTTTCTGCTGGG	CCGTCGCCATGGCAACCGGGGC	-
M24	IRX2_HUMAN.H11MO.0.D	-15	0.00362334	2.78635	0.221476	19	TGGTTCGAAGACATCGGCGGCTTCGGCCGTTTCTGCTGGG	ACATGGGTGGGCATGTTGG	+
M24	MYOD1_HUMAN.H11MO.0.A	-15	0.0036384	2.79793	0.221476	15	TGGTTCGAAGACATCGGCGGCTTCGGCCGTTTCTGCTGGG	GGCAGGAACAGCTGC	-
M24	ZN589_HUMAN.H11MO.0.D	-17	0.00369379	2.84052	0.221476	16	TGGTTCGAAGACATCGGCGGCTTCGGCCGTTTCTGCTGGG	CGGCAGTAACCGTGGG	-
M24	OLIG2_HUMAN.H11MO.0.B	-22	0.00473627	3.64219	0.246025	18	TGGTTCGAAGACATCGGCGGCTTCGGCCGTTTCTGCTGGG	CCAGCTGTTTCCCTTCTG	+
M24	PATZ1_HUMAN.H11MO.0.C	-11	0.00491553	3.78005	0.246025	22	TGGTTCGAAGACATCGGCGGCTTCGGCCGTTTCTGCTGGG	CCTCCCCCCCCGCCCCCTCCCC	-
M24	TLX1_HUMAN.H11MO.0.D	-22	0.00492385	3.78644	0.246025	17	TGGTTCGAAGACATCGGCGGCTTCGGCCGTTTCTGCTGGG	CTGGCAAGTTGCCAAGG	+
M24	ASCL1_HUMAN.H11MO.0.A	-17	0.00612206	4.70786	0.269603	14	TGGTTCGAAGACATCGGCGGCTTCGGCCGTTTCTGCTGGG	CTGCACCTGCTCCC	+
M24	SPZ1_HUMAN.H11MO.0.D	-13	0.00629503	4.84088	0.269603	16	TGGTTCGAAGACATCGGCGGCTTCGGCCGTTTCTGCTGGG	CCCAGGGTAACAGCCG	-
M24	SPIC_HUMAN.H11MO.0.D	-5	0.00794564	6.1102	0.304172	13	TGGTTCGAAGACATCGGCGGCTTCGGCCGTTTCTGCTGGG	CCTCCCCTTCCTC	-
M24	RFX5_HUMAN.H11MO.0.A	-18	0.00817696	6.28808	0.304172	20	TGGTTCGAAGACATCGGCGGCTTCGGCCGTTTCTGCTGGG	GTCAGCTGTTGCTAGGCAGA	+
M24	TBX2_HUMAN.H11MO.0.D	-16	0.00843304	6.48501	0.304172	24	TGGTTCGAAGACATCGGCGGCTTCGGCCGTTTCTGCTGGG	GTCGCTTCTCACACCTCTGATGGCA	-
M24	BHE41_HUMAN.H11MO.0.D	-13	0.00872928	6.71281	0.304172	20	TGGTTCGAAGACATCGGCGGCTTCGGCCGTTTCTGCTGGG	ACCGGGTCACGTGCAGAAGG	+
M24	ZBT17_HUMAN.H11MO.0.A	-16	0.00888353	6.83143	0.304172	19	TGGTTCGAAGACATCGGCGGCTTCGGCCGTTTCTGCTGGG	GAGGGTGGGGGAGGGGAAG	+
M24	PAX5_HUMAN.H11MO.0.A	-16	0.0090386	6.95068	0.304172	21	TGGTTCGAAGACATCGGCGGCTTCGGCCGTTTCTGCTGGG	GCCTGGGCAGCAGAGCGTGAC	+
M24	RXRA_HUMAN.H11MO.0.A	-5	0.00993884	7.64297	0.304172	20	TGGTTCGAAGACATCGGCGGCTTCGGCCGTTTCTGCTGGG	CTCTGACCTCTGCCTCCCCC	-
M24	ZN554_HUMAN.H11MO.0.C	-7	0.00993884	7.64297	0.304172	20	TGGTTCGAAGACATCGGCGGCTTCGGCCGTTTCTGCTGGG	AGCACCCCACATGGCTCAGC	-
M24	PROX1_HUMAN.H11MO.0.D	-18	0.0108244	8.32396	0.318148	17	TGGTTCGAAGACATCGGCGGCTTCGGCCGTTTCTGCTGGG	GGGTAAGGCGGGTTGGG	+
M24	ZN335_HUMAN.H11MO.0.A	-6	0.0118374	9.103	0.341233	22	TGGTTCGAAGACATCGGCGGCTTCGGCCGTTTCTGCTGGG	TCAGGCAGCGCCGAGGACAGCC	-
M24	VEZF1_HUMAN.H11MO.0.C	-11	0.0133599	10.2737	0.370855	22	TGGTTCGAAGACATCGGCGGCTTCGGCCGTTTCTGCTGGG	CCCCTCCCCCTCCCCCCTCCCC	-
M24	THA_HUMAN.H11MO.0.C	-23	0.0142489	10.9574	0.37526	17	TGGTTCGAAGACATCGGCGGCTTCGGCCGTTTCTGCTGGG	GGGTCACTTCAGGTCAG	+
M24	MAFF_HUMAN.H11MO.0.B	-10	0.0142696	10.9733	0.37526	18	TGGTTCGAAGACATCGGCGGCTTCGGCCGTTTCTGCTGGG	AAAAATGCTGACTCAGCA	-
M24	ZN214_HUMAN.H11MO.0.C	-10	0.0150608	11.5818	0.375977	22	TGGTTCGAAGACATCGGCGGCTTCGGCCGTTTCTGCTGGG	TCATCAAAGGCCTCAAAAAGGA	-
M24	MYBA_HUMAN.H11MO.0.D	-21	0.0154493	11.8805	0.375977	15	TGGTTCGAAGACATCGGCGGCTTCGGCCGTTTCTGCTGGG	AGTGGCAGTTGGAGA	+
M24	ZN394_HUMAN.H11MO.0.C	-2	0.0154961	11.9165	0.375977	20	TGGTTCGAAGACATCGGCGGCTTCGGCCGTTTCTGCTGGG	ATTCCATTCTATTCCATTCT	-
M24	NRL_HUMAN.H11MO.0.D	-17	0.0156491	12.0341	0.375977	11	TGGTTCGAAGACATCGGCGGCTTCGGCCGTTTCTGCTGGG	CTGCGTCAGCA	-
M24	ZN341_HUMAN.H11MO.0.C	-19	0.015984	12.2917	0.375977	21	TGGTTCGAAGACATCGGCGGCTTCGGCCGTTTCTGCTGGG	GCTCTTCCCTCCCCCCCCCCCC	-
M24	HESX1_HUMAN.H11MO.0.D	-16	0.0160526	12.3445	0.375977	16	TGGTTCGAAGACATCGGCGGCTTCGGCCGTTTCTGCTGGG	AGGCCACGTGCCGGAT	-
M24	ZIC2_HUMAN.H11MO.0.D	-17	0.0165969	12.763	0.382744	15	TGGTTCGAAGACATCGGCGGCTTCGGCCGTTTCTGCTGGG	GGCCCCCTGCTGTGA	+
M24	EGR1_HUMAN.H11MO.0.A	-15	0.0186417	14.3355	0.423388	17	TGGTTCGAAGACATCGGCGGCTTCGGCCGTTTCTGCTGGG	GAGGGCGTGGGCGGGGG	+
M24	PAX8_HUMAN.H11MO.0.D	-16	0.0193521	14.8818	0.426594	14	TGGTTCGAAGACATCGGCGGCTTCGGCCGTTTCTGCTGGG	CCCGCTTCAGTGAC	-
M24	AP2B_HUMAN.H11MO.0.B	-18	0.0223108	17.157	0.470972	10	TGGTTCGAAGACATCGGCGGCTTCGGCCGTTTCTGCTGGG	GCCCCCGGGC	-
M24	ITF2_HUMAN.H11MO.0.C	-18	0.0223108	17.157	0.470972	10	TGGTTCGAAGACATCGGCGGCTTCGGCCGTTTCTGCTGGG	CCCAGCTGCC	-
M24	ZN563_HUMAN.H11MO.1.C	-18	0.023053	17.7278	0.471641	12	TGGTTCGAAGACATCGGCGGCTTCGGCCGTTTCTGCTGGG	CTGTGCTGCCTG	-
M24	ZN667_HUMAN.H11MO.0.C	1	0.0232834	17.905	0.471641	18	TGGTTCGAAGACATCGGCGGCTTCGGCCGTTTCTGCTGGG	GTGGCCTTAAAAGCTCAGC	+
M24	HEY2_HUMAN.H11MO.0.D	-15	0.0242383	18.6393	0.477838	17	TGGTTCGAAGACATCGGCGGCTTCGGCCGTTTCTGCTGGG	GGGGGCACGTGGCATTA	+
M24	NR1H4_HUMAN.H11MO.0.B	-11	0.0247605	19.0409	0.477838	19	TGGTTCGAAGACATCGGCGGCTTCGGCCGTTTCTGCTGGG	CCTCGGGGTCATTGACCCC	-
M24	ZN770_HUMAN.H11MO.0.C	-10	0.0254608	19.5794	0.477838	22	TGGTTCGAAGACATCGGCGGCTTCGGCCGTTTCTGCTGGG	GATCCTCCCGCCTCAGCCTCCC	-
M24	MYOG_HUMAN.H11MO.0.B	-20	0.0257004	19.7636	0.477838	13	TGGTTCGAAGACATCGGCGGCTTCGGCCGTTTCTGCTGGG	CCGCAGCTGTCCC	+
M24	MAFB_HUMAN.H11MO.0.B	-17	0.0258208	19.8562	0.477838	11	TGGTTCGAAGACATCGGCGGCTTCGGCCGTTTCTGCTGGG	CTGAGTCAGCA	-
M24	ZEP2_HUMAN.H11MO.0.D	-19	0.0277249	21.3204	0.482503	14	TGGTTCGAAGACATCGGCGGCTTCGGCCGTTTCTGCTGGG	GGTAGGGAAACCCC	+
M24	ID4_HUMAN.H11MO.0.D	-17	0.0280042	21.5352	0.482503	11	TGGTTCGAAGACATCGGCGGCTTCGGCCGTTTCTGCTGGG	TTACACCTGTC	-
M24	RARG_HUMAN.H11MO.0.B	-22	0.0288678	22.1993	0.49173	18	TGGTTCGAAGACATCGGCGGCTTCGGCCGTTTCTGCTGGG	AGGTCAGAGTGACCTGGG	+
M26	IRX2_HUMAN.H11MO.0.D	-14	0.00016197	0.124555	0.248246	19	GCGAAATTATAACTCCGTTCAGGGAAATGCATTGGTTGCC	ACATGGGTGGGCATGTTGG	+
M26	ZN394_HUMAN.H11MO.0.C	-15	0.000572778	0.440466	0.35618	20	GCGAAATTATAACTCCGTTCAGGGAAATGCATTGGTTGCC	ATTCCATTCTATTCCATTCT	-
M26	MNX1_HUMAN.H11MO.0.D	-16	0.000697179	0.536131	0.35618	19	GCGAAATTATAACTCCGTTCAGGGAAATGCATTGGTTGCC	TTAAGGGTTATTAAAATAG	-
M26	ZN589_HUMAN.H11MO.0.D	-20	0.0018016	1.38543	0.430194	16	GCGAAATTATAACTCCGTTCAGGGAAATGCATTGGTTGCC	CGGCAGTAACCGTGGG	-
M26	HXC10_HUMAN.H11MO.0.D	-2	0.00230842	1.77517	0.430194	19	GCGAAATTATAACTCCGTTCAGGGAAATGCATTGGTTGCC	GTAATAAAAAAATTAAAAA	-
M26	NR1D1_HUMAN.H11MO.0.B	0	0.00248036	1.9074	0.430194	19	GCGAAATTATAACTCCGTTCAGGGAAATGCATTGGTTGCC	AGGGAAGTGGGTCAGAAGG	+
M26	ZN563_HUMAN.H11MO.0.C	-9	0.0027392	2.10645	0.430194	21	GCGAAATTATAACTCCGTTCAGGGAAATGCATTGGTTGCC	GGGATCCTCACTGGCAGCTGC	+
M26	ZN214_HUMAN.H11MO.0.C	-17	0.00280684	2.15846	0.430194	22	GCGAAATTATAACTCCGTTCAGGGAAATGCATTGGTTGCC	TCCTTTTTGAGGCCTTTGATGA	+
M28	TLX1_HUMAN.H11MO.0.D	-4	0.000247011	0.189951	0.186046	17	GGTCCTAGCTCCTGGTCTTTGAACTTACCAGGTACACTGT	CTGGCAAGTTGCCAAGG	+
M28	MNX1_HUMAN.H11MO.0.D	-11	0.000334934	0.257564	0.186046	19	GGTCCTAGCTCCTGGTCTTTGAACTTACCAGGTACACTGT	CTATTTTAATAACCCTTAA	+
M28	IRX2_HUMAN.H11MO.0.D	-5	0.00101509	0.780601	0.326348	19	GGTCCTAGCTCCTGGTCTTTGAACTTACCAGGTACACTGT	ACATGGGTGGGCATGTTGG	+
M28	GATA1_HUMAN.H11MO.0.A	7	0.00118218	0.909093	0.326348	12	GGTCCTAGCTCCTGGTCTTTGAACTTACCAGGTACACTGT	TCTTATCTGTCCCCGCCAG	-
M29	IRX2_HUMAN.H11MO.0.D	-11	9.0399e-05	0.0695169	0.139006	19	TTGGTTACAAGGTGCGGCTGAGCATCCTTCTCCTGATAGG	ACATGGGTGGGCATGTTGG	+
M30	RXRA_HUMAN.H11MO.0.A	-17	8.98596e-05	0.069102	0.137454	20	TTCGCTCAGATGCCCGTCCTTGGCCTCTTTAACCCAAAGA	CTCTGACCTCTGCCTCCCCC	-
M30	IRX2_HUMAN.H11MO.0.D	-4	0.000329606	0.253467	0.252091	19	TTCGCTCAGATGCCCGTCCTTGGCCTCTTTAACCCAAAGA	CCAACATGCCCACCCATGT	-
M30	MNX1_HUMAN.H11MO.0.D	-12	0.000529944	0.407527	0.270209	19	TTCGCTCAGATGCCCGTCCTTGGCCTCTTTAACCCAAAGA	CTATTTTAATAACCCTTAA	+
M30	HME2_HUMAN.H11MO.0.D	-22	0.0007078	0.544298	0.270671	11	TTCGCTCAGATGCCCGTCCTTGGCCTCTTTAACCCAAAGA	CCCTAATTACC	-
M30	GATA1_HUMAN.H11MO.0.A	-18	0.00113608	0.873648	0.347562	19	TTCGCTCAGATGCCCGTCCTTGGCCTCTTTAACCCAAAGA	TCTTATCTGTCCCCGCCAG	-
M30	BRAC_HUMAN.H11MO.0.A	0	0.00144088	1.10804	0.351112	20	TTCGCTCAGATGCCCGTCCTTGGCCTCTTTAACCCAAAGA	TTAGCAGGGAGGTGTGAAAT	+
M30	ZN394_HUMAN.H11MO.0.C	-15	0.00190989	1.46871	0.351112	20	TTCGCTCAGATGCCCGTCCTTGGCCTCTTTAACCCAAAGA	ATTCCATTCTATTCCATTCT	-
M30	TLX1_HUMAN.H11MO.0.D	-18	0.00206677	1.58935	0.351112	17	TTCGCTCAGATGCCCGTCCTTGGCCTCTTTAACCCAAAGA	CCTTGGCAACTTGCCAG	-
M30	NR1H3_HUMAN.H11MO.0.B	-10	0.00235209	1.80875	0.351112	19	TTCGCTCAGATGCCCGTCCTTGGCCTCTTTAACCCAAAGA	TGACCTGCAGTGACCTCTG	-
M30	NR1D1_HUMAN.H11MO.0.B	-2	0.00252491	1.94166	0.351112	19	TTCGCTCAGATGCCCGTCCTTGGCCTCTTTAACCCAAAGA	CCTTCTGACCCACTTCCCT	-
M30	PAX2_HUMAN.H11MO.0.D	-1	0.0028803	2.21495	0.366778	18	TTCGCTCAGATGCCCGTCCTTGGCCTCTTTAACCCAAAGA	TGTCACGCATGACTGAAC	-
M30	GATA2_HUMAN.H11MO.0.A	-18	0.00311713	2.39707	0.366778	19	TTCGCTCAGATGCCCGTCCTTGGCCTCTTTAACCCAAAGA	CCTTATCTCCACCCCCCAG	-
M30	ZN563_HUMAN.H11MO.0.C	-5	0.00446161	3.43098	0.426544	21	TTCGCTCAGATGCCCGTCCTTGGCCTCTTTAACCCAAAGA	GCAGCTGCCAGTGAGGATCCC	-
M30	CLOCK_HUMAN.H11MO.0.C	-2	0.00594992	4.57549	0.469603	14	TTCGCTCAGATGCCCGTCCTTGGCCTCTTTAACCCAAAGA	CAGACACGTGAACA	+
M30	COT2_HUMAN.H11MO.1.A	-17	0.00625847	4.81277	0.469603	17	TTCGCTCAGATGCCCGTCCTTGGCCTCTTTAACCCAAAGA	CCCTGACCTTTGACCCC	-
M30	SPIC_HUMAN.H11MO.0.D	-18	0.00636816	4.89711	0.469603	13	TTCGCTCAGATGCCCGTCCTTGGCCTCTTTAACCCAAAGA	CCTCCCCTTCCTC	-
M30	LEF1_HUMAN.H11MO.0.A	-22	0.00644701	4.95775	0.469603	14	TTCGCTCAGATGCCCGTCCTTGGCCTCTTTAACCCAAAGA	TCCTTTGATTTGCT	+
M32	MNX1_HUMAN.H11MO.0.D	-15	0.000121711	0.0935958	0.187031	19	CGGCAGTCTTAAGCTCATTCTTAATACCTGGCTACTGAGC	CTATTTTAATAACCCTTAA	+
M32	IRX2_HUMAN.H11MO.0.D	-17	0.000924837	0.7112	0.473727	19	CGGCAGTCTTAAGCTCATTCTTAATACCTGGCTACTGAGC	ACATGGGTGGGCATGTTGG	+
M32	HXC10_HUMAN.H11MO.0.D	-8	0.00181209	1.3935	0.493093	19	CGGCAGTCTTAAGCTCATTCTTAATACCTGGCTACTGAGC	TTTTTAATTTTTTTATTAC	+
M32	TLX1_HUMAN.H11MO.0.D	-20	0.00192529	1.48055	0.493093	17	CGGCAGTCTTAAGCTCATTCTTAATACCTGGCTACTGAGC	CTGGCAAGTTGCCAAGG	+
M33	IRX2_HUMAN.H11MO.0.D	-13	0.00012055	0.0927032	0.185406	19	ACTAGTTCTTACCCCAGAGCTGTAACGCTTAGTGCTGGCA	ACATGGGTGGGCATGTTGG	+
M33	MNX1_HUMAN.H11MO.0.D	0	0.000986027	0.758255	0.490232	19	ACTAGTTCTTACCCCAGAGCTGTAACGCTTAGTGCTGGCA	CTATTTTAATAACCCTTAA	+
M33	TLX1_HUMAN.H11MO.0.D	-6	0.00127499	0.980464	0.490232	17	ACTAGTTCTTACCCCAGAGCTGTAACGCTTAGTGCTGGCA	CCTTGGCAACTTGCCAG	-
M34	THAP1_HUMAN.H11MO.0.C	-15	3.23816e-05	0.0249014	0.0277968	22	GAGCGCTGCGCTTCCGCACGAGCCCCGGATGCCGAGCCCT	GCCCGCAGCCAAGATGGCGGCG	-
M34	ZN563_HUMAN.H11MO.0.C	-8	3.63441e-05	0.0279486	0.0277968	21	GAGCGCTGCGCTTCCGCACGAGCCCCGGATGCCGAGCCCT	GGGATCCTCACTGGCAGCTGC	+
M34	ZN341_HUMAN.H11MO.0.C	-7	0.000123513	0.0949814	0.0629771	22	GAGCGCTGCGCTTCCGCACGAGCCCCGGATGCCGAGCCCT	GCTCTTCCCTCCCCCCCCCCCC	-
M34	BHE41_HUMAN.H11MO.0.D	-9	0.000294568	0.226523	0.112646	20	GAGCGCTGCGCTTCCGCACGAGCCCCGGATGCCGAGCCCT	GCCTCTGCACGTGACCCGGT	-
M34	TBX21_HUMAN.H11MO.0.A	-25	0.000459726	0.353529	0.119232	13	GAGCGCTGCGCTTCCGCACGAGCCCCGGATGCCGAGCCCT	GTGGAGGTGTGAA	+
M34	SP2_HUMAN.H11MO.0.A	-4	0.000469056	0.360704	0.119232	22	GAGCGCTGCGCTTCCGCACGAGCCCCGGATGCCGAGCCCT	CCCCCGGCCCCGCCCCCCCCCC	-
M34	ZIC2_HUMAN.H11MO.0.D	-10	0.0018971	1.45887	0.33107	15	GAGCGCTGCGCTTCCGCACGAGCCCCGGATGCCGAGCCCT	TCACAGCAGGGGGCC	-
M34	NRF1_HUMAN.H11MO.0.A	-3	0.00201755	1.55149	0.33107	17	GAGCGCTGCGCTTCCGCACGAGCCCCGGATGCCGAGCCCT	CACTGCGCATGCGCAGG	+
M34	PATZ1_HUMAN.H11MO.0.C	-4	0.00216435	1.66439	0.33107	22	GAGCGCTGCGCTTCCGCACGAGCCCCGGATGCCGAGCCCT	CCTCCCCCCCCGCCCCCTCCCC	-
M34	SP4_HUMAN.H11MO.0.A	-6	0.00390941	3.00634	0.438185	20	GAGCGCTGCGCTTCCGCACGAGCCCCGGATGCCGAGCCCT	CCCGGCCCCGCCCCCTTCCC	-
M34	SP3_HUMAN.H11MO.0.B	-5	0.00420212	3.23143	0.438185	20	GAGCGCTGCGCTTCCGCACGAGCCCCGGATGCCGAGCCCT	CCCCGGCCCCGCCCCCCCCC	-
M34	RFX1_HUMAN.H11MO.0.B	-4	0.00458338	3.52462	0.438185	22	GAGCGCTGCGCTTCCGCACGAGCCCCGGATGCCGAGCCCT	GCCCCGGTTGCCATGGCGACGG	+
M36	ZN770_HUMAN.H11MO.1.C	0	1.19428e-05	0.009184	0.0181748	11	CTCGGCCTCCCCCAGGGCAGGCTCCAAAACCTCCCCCAGG	CTCAGCCTCCC	-
M36	ZN436_HUMAN.H11MO.0.C	-5	0.000266742	0.205124	0.202967	24	CTCGGCCTCCCCCAGGGCAGGCTCCAAAACCTCCCCCAGG	CCTCCTCCAGGAAGCCTTCCCTGA	-
M36	AP2C_HUMAN.H11MO.0.A	-6	0.000975106	0.749857	0.390154	14	CTCGGCCTCCCCCAGGGCAGGCTCCAAAACCTCCCCCAGG	TGGCCTCAGGGCAT	-
M36	KLF1_HUMAN.H11MO.0.A	0	0.00114201	0.878207	0.390154	14	CTCGGCCTCCCCCAGGGCAGGCTCCAAAACCTCCCCCAGG	CCCGGCCCCGCCCC	-
M36	ZBTB6_HUMAN.H11MO.0.C	-18	0.00128186	0.98575	0.390154	13	CTCGGCCTCCCCCAGGGCAGGCTCCAAAACCTCCCCCAGG	CGGCTCCAGCACC	-
M36	KLF4_HUMAN.H11MO.0.A	-4	0.0017479	1.34413	0.413845	10	CTCGGCCTCCCCCAGGGCAGGCTCCAAAACCTCCCCCAGG	GCCACACCCT	-
M36	KLF5_HUMAN.H11MO.0.A	0	0.00259374	1.99459	0.413845	14	CTCGGCCTCCCCCAGGGCAGGCTCCAAAACCTCCCCCAGG	CCCAGCCCCACCCT	-
M36	ZN263_HUMAN.H11MO.1.A	-2	0.00283545	2.18046	0.413845	11	CTCGGCCTCCCCCAGGGCAGGCTCCAAAACCTCCCCCAGG	CCTCCTCCCTC	-
M36	PRDM4_HUMAN.H11MO.0.D	-12	0.00299855	2.30589	0.413845	16	CTCGGCCTCCCCCAGGGCAGGCTCCAAAACCTCCCCCAGG	GTGGGGGGCCTTGAAA	+
M36	AP2A_HUMAN.H11MO.0.A	-5	0.0031102	2.39174	0.413845	15	CTCGGCCTCCCCCAGGGCAGGCTCCAAAACCTCCCCCAGG	ATGGCCTCAGGGCAT	-
M36	ZFX_HUMAN.H11MO.0.A	0	0.00360004	2.76843	0.413845	10	CTCGGCCTCCCCCAGGGCAGGCTCCAAAACCTCCCCCAGG	CGGGGCCTGG	-
M36	WT1_HUMAN.H11MO.1.B	-2	0.00375483	2.88747	0.413845	11	CTCGGCCTCCCCCAGGGCAGGCTCCAAAACCTCCCCCAGG	CCTCCTCCCAC	-
M36	E2F5_HUMAN.H11MO.0.B	-19	0.00404763	3.11263	0.413845	10	CTCGGCCTCCCCCAGGGCAGGCTCCAAAACCTCCCCCAGG	CGCGCCAAAC	+
M36	ZN281_HUMAN.H11MO.0.A	-2	0.00433349	3.33245	0.413845	15	CTCGGCCTCCCCCAGGGCAGGCTCCAAAACCTCCCCCAGG	TCCCCTCCCCCACCC	-
M36	KLF12_HUMAN.H11MO.0.C	-4	0.00443347	3.40934	0.413845	11	CTCGGCCTCCCCCAGGGCAGGCTCCAAAACCTCCCCCAGG	GCCCCGCCCCT	-
M36	ZN148_HUMAN.H11MO.0.D	-3	0.00454137	3.49231	0.413845	15	CTCGGCCTCCCCCAGGGCAGGCTCCAAAACCTCCCCCAGG	CCCCTCCCCCACCCC	-
M36	SP1_HUMAN.H11MO.0.A	-5	0.00462412	3.55595	0.413845	22	CTCGGCCTCCCCCAGGGCAGGCTCCAAAACCTCCCCCAGG	CCCCCCCCCGGCCCCGCCCCCC	-
M36	RARG_HUMAN.H11MO.1.B	-12	0.0050238	3.86331	0.413845	8	CTCGGCCTCCCCCAGGGCAGGCTCCAAAACCTCCCCCAGG	GAGGTCAG	+
M36	ZN219_HUMAN.H11MO.0.D	-1	0.00516685	3.97331	0.413845	12	CTCGGCCTCCCCCAGGGCAGGCTCCAAAACCTCCCCCAGG	TCCGCCCCCCTC	-
M36	WT1_HUMAN.H11MO.0.C	-21	0.00630569	4.84908	0.456961	19	CTCGGCCTCCCCCAGGGCAGGCTCCAAAACCTCCCCCAGG	CCCCCCCTCCTCCCCCGCCC	-
M36	MAZ_HUMAN.H11MO.1.A	-2	0.00761604	5.85673	0.470831	11	CTCGGCCTCCCCCAGGGCAGGCTCCAAAACCTCCCCCAGG	CCCCCTCCCTC	-
M36	ZN329_HUMAN.H11MO.0.C	-7	0.00768154	5.9071	0.470831	20	CTCGGCCTCCCCCAGGGCAGGCTCCAAAACCTCCCCCAGG	TCAGGCATGGCTGGATCCAG	-
M36	HES7_HUMAN.H11MO.0.D	-14	0.00779377	5.99341	0.470831	12	CTCGGCCTCCCCCAGGGCAGGCTCCAAAACCTCCCCCAGG	CGGCACGTGCCA	-
M36	KLF9_HUMAN.H11MO.0.C	-3	0.00788685	6.06499	0.470831	15	CTCGGCCTCCCCCAGGGCAGGCTCCAAAACCTCCCCCAGG	GGCCACGCCCCCTCC	-
M36	HAND1_HUMAN.H11MO.1.D	-11	0.00804402	6.18585	0.470831	7	CTCGGCCTCCCCCAGGGCAGGCTCCAAAACCTCCCCCAGG	CCAGGCC	-
M36	ZN770_HUMAN.H11MO.0.C	-4	0.00913087	7.02164	0.49823	22	CTCGGCCTCCCCCAGGGCAGGCTCCAAAACCTCCCCCAGG	GATCCTCCCGCCTCAGCCTCCC	-
M36	RARA_HUMAN.H11MO.1.A	-12	0.00947157	7.28364	0.49823	10	CTCGGCCTCCCCCAGGGCAGGCTCCAAAACCTCCCCCAGG	AAGGTCAGGG	+
M36	ZIC4_HUMAN.H11MO.0.D	-3	0.0103195	7.93568	0.49823	15	CTCGGCCTCCCCCAGGGCAGGCTCCAAAACCTCCCCCAGG	GACCCCCCGCTGTGC	-
M36	SP1_HUMAN.H11MO.1.A	-2	0.0104397	8.02813	0.49823	14	CTCGGCCTCCCCCAGGGCAGGCTCCAAAACCTCCCCCAGG	CGGCCCCGCCCCCC	-
M36	ZFX_HUMAN.H11MO.1.A	1	0.0104682	8.05003	0.49823	16	CTCGGCCTCCCCCAGGGCAGGCTCCAAAACCTCCCCCAGG	CCCCGGCCTCCGCCCCC	-
M36	ZSC22_HUMAN.H11MO.0.C	-2	0.0104765	8.0564	0.49823	16	CTCGGCCTCCCCCAGGGCAGGCTCCAAAACCTCCCCCAGG	CCTCCTCCCTCAGACC	-
M37	IRX2_HUMAN.H11MO.0.D	-15	0.00022015	0.169295	0.338522	19	GCGGTCACCTTAAAGGCATGGACGGTTTACCTGGCGTGGG	ACATGGGTGGGCATGTTGG	+
M38	IRX2_HUMAN.H11MO.0.D	-15	0.000223528	0.171893	0.343268	19	TGGTACGCTGTGGACACGGTCTACTGCATGGTGACTGAAC	ACATGGGTGGGCATGTTGG	+
M38	MNX1_HUMAN.H11MO.0.D	-4	0.00120317	0.925239	0.473997	19	TGGTACGCTGTGGACACGGTCTACTGCATGGTGACTGAAC	CTATTTTAATAACCCTTAA	+
M38	RXRA_HUMAN.H11MO.0.A	-5	0.00123463	0.949428	0.473997	20	TGGTACGCTGTGGACACGGTCTACTGCATGGTGACTGAAC	CTCTGACCTCTGCCTCCCCC	-
M39	REST_HUMAN.H11MO.0.A	-3	9.47624e-05	0.0728723	0.145745	22	CGGTGTATCTGGCAGCGGTGCTGGAGTACCTGACCGCCGA	GGGCGCTGTCCATGGTGCTGAA	-
M40	MNX1_HUMAN.H11MO.0.D	-8	0.000379484	0.291823	0.496432	19	TACCCTTTAGTCGCTTCCTGCAGCTTTGGAGATGCCATTG	TTAAGGGTTATTAAAATAG	-
M40	IRX2_HUMAN.H11MO.0.D	-10	0.000968334	0.744649	0.496432	19	TACCCTTTAGTCGCTTCCTGCAGCTTTGGAGATGCCATTG	ACATGGGTGGGCATGTTGG	+
M42	MNX1_HUMAN.H11MO.0.D	-7	0.000112624	0.0866075	0.172954	19	CCTTCCGTTGAAGATGCCGCTAACAGAGTGCTATTTGTAC	TTAAGGGTTATTAAAATAG	-
M42	IRX2_HUMAN.H11MO.0.D	0	0.000424018	0.32607	0.325577	19	CCTTCCGTTGAAGATGCCGCTAACAGAGTGCTATTTGTAC	ACATGGGTGGGCATGTTGG	+
M42	GATA2_HUMAN.H11MO.0.A	-6	0.000923992	0.71055	0.382703	19	CCTTCCGTTGAAGATGCCGCTAACAGAGTGCTATTTGTAC	CTGGGGGGTGGAGATAAGG	+
M42	GATA1_HUMAN.H11MO.0.A	-6	0.000996832	0.766564	0.382703	19	CCTTCCGTTGAAGATGCCGCTAACAGAGTGCTATTTGTAC	CTGGCGGGGACAGATAAGA	+
M42	TLX1_HUMAN.H11MO.0.D	-23	0.00224698	1.72793	0.46565	17	CCTTCCGTTGAAGATGCCGCTAACAGAGTGCTATTTGTAC	CCTTGGCAACTTGCCAG	-
M42	RXRA_HUMAN.H11MO.0.A	-8	0.00242577	1.86541	0.46565	20	CCTTCCGTTGAAGATGCCGCTAACAGAGTGCTATTTGTAC	GGGGGAGGCAGAGGTCAGAG	+
M44	IRX2_HUMAN.H11MO.0.D	-2	0.000172482	0.132639	0.265051	19	ATTCAATGTTTCTGATCTGGGATCTCCAAAGGGGACTTCT	ACATGGGTGGGCATGTTGG	+
M44	MNX1_HUMAN.H11MO.0.D	-4	0.000815237	0.626918	0.417587	19	ATTCAATGTTTCTGATCTGGGATCTCCAAAGGGGACTTCT	CTATTTTAATAACCCTTAA	+
M44	GATA1_HUMAN.H11MO.0.A	-29	0.00139485	1.07264	0.428688	11	ATTCAATGTTTCTGATCTGGGATCTCCAAAGGGGACTTCT	CTGGCGGGGACAGATAAGA	+
M45	ZN281_HUMAN.H11MO.0.A	-5	7.35684e-05	0.0565741	0.113148	15	CCGGACGCTGGTGGAGGGGTGCTCCGAACGCTGGTGGAGT	GGGTGGGGGAGGGGA	+
M46	IRX2_HUMAN.H11MO.0.D	-4	0.000110296	0.0848176	0.16949	19	AATGCATGCCTGTGTACCATTATTTAGGCCTTGGGGATCT	CCAACATGCCCACCCATGT	-
M46	MNX1_HUMAN.H11MO.0.D	-1	0.000452576	0.348031	0.278605	19	AATGCATGCCTGTGTACCATTATTTAGGCCTTGGGGATCT	CTATTTTAATAACCCTTAA	+
M49	IRX2_HUMAN.H11MO.0.D	-19	0.000300819	0.23133	0.438593	19	TGTTAACGCAGACGGAGTTTCCTTCATGATCAGCTTGGCA	ACATGGGTGGGCATGTTGG	+
M49	MNX1_HUMAN.H11MO.0.D	-1	0.00114091	0.877364	0.438593	19	TGTTAACGCAGACGGAGTTTCCTTCATGATCAGCTTGGCA	CTATTTTAATAACCCTTAA	+
M50	IRX2_HUMAN.H11MO.0.D	-19	0.0002418	0.185944	0.341709	19	CTCTTATATGCAGACTGCTGGAGCGGAGACCGTGACAGGT	ACATGGGTGGGCATGTTGG	+
M50	MNX1_HUMAN.H11MO.0.D	-8	0.000644765	0.495824	0.341709	19	CTCTTATATGCAGACTGCTGGAGCGGAGACCGTGACAGGT	TTAAGGGTTATTAAAATAG	-
M50	GATA1_HUMAN.H11MO.0.A	6	0.0011133	0.856124	0.341709	13	CTCTTATATGCAGACTGCTGGAGCGGAGACCGTGACAGGT	TCTTATCTGTCCCCGCCAG	-
M50	ZN563_HUMAN.H11MO.0.C	-10	0.00164101	1.26194	0.419736	21	CTCTTATATGCAGACTGCTGGAGCGGAGACCGTGACAGGT	GCAGCTGCCAGTGAGGATCCC	-
M53	IRX2_HUMAN.H11MO.0.D	-9	6.4217e-06	0.00493829	0.00987458	19	CCTGTGTTCTCAGGATTGGGGATGCAATGAACACTTGTTT	ACATGGGTGGGCATGTTGG	+
M54	ZN563_HUMAN.H11MO.0.C	-9	0.00029711	0.228478	0.239658	21	CTGGGTTGTACGGCTTGCACTGGGAAGGCCACCGGTGATC	GCAGCTGCCAGTGAGGATCCC	-
M54	IRX2_HUMAN.H11MO.0.D	1	0.000366686	0.281982	0.239658	18	CTGGGTTGTACGGCTTGCACTGGGAAGGCCACCGGTGATC	ACATGGGTGGGCATGTTGG	+
M55	IRX2_HUMAN.H11MO.0.D	-14	0.000429942	0.330625	0.418765	19	CCAGTACTCAGAGTCTCCGCCCTGCAAGTGTAGACTGTTC	ACATGGGTGGGCATGTTGG	+
M57	LYL1_HUMAN.H11MO.0.A	-19	3.36642e-05	0.0258878	0.0512238	14	CCTCCACAGGCCATGGGTCCCTTCTGCGCCCAGAAGATTT	CCAGCTGTTTCCTG	+
M57	ZN563_HUMAN.H11MO.0.C	-6	0.000169531	0.130369	0.12898	21	CCTCCACAGGCCATGGGTCCCTTCTGCGCCCAGAAGATTT	GGGATCCTCACTGGCAGCTGC	+
M57	TLX1_HUMAN.H11MO.0.D	0	0.00106311	0.817532	0.29218	17	CCTCCACAGGCCATGGGTCCCTTCTGCGCCCAGAAGATTT	CTGGCAAGTTGCCAAGG	+
M57	SPIC_HUMAN.H11MO.0.D	-14	0.00119207	0.916701	0.29218	13	CCTCCACAGGCCATGGGTCCCTTCTGCGCCCAGAAGATTT	CCTCCCCTTCCTC	-
M57	IRX2_HUMAN.H11MO.0.D	-18	0.0012257	0.942564	0.29218	19	CCTCCACAGGCCATGGGTCCCTTCTGCGCCCAGAAGATTT	CCAACATGCCCACCCATGT	-
M57	NR1D1_HUMAN.H11MO.0.B	-11	0.0013221	1.01669	0.29218	19	CCTCCACAGGCCATGGGTCCCTTCTGCGCCCAGAAGATTT	CCTTCTGACCCACTTCCCT	-
M57	RXRA_HUMAN.H11MO.0.A	-3	0.00142091	1.09268	0.29218	20	CCTCCACAGGCCATGGGTCCCTTCTGCGCCCAGAAGATTT	CTCTGACCTCTGCCTCCCCC	-
M57	PURA_HUMAN.H11MO.0.D	-10	0.00172765	1.32856	0.29218	17	CCTCCACAGGCCATGGGTCCCTTCTGCGCCCAGAAGATTT	CCCTGCCCCCCCCTTCC	-
M57	TAL1_HUMAN.H11MO.0.A	-17	0.0019202	1.47664	0.29218	19	CCTCCACAGGCCATGGGTCCCTTCTGCGCCCAGAAGATTT	CCTTATCTGCCCCCCCCAG	-
M57	GATA2_HUMAN.H11MO.0.A	-17	0.00257204	1.9779	0.307226	19	CCTCCACAGGCCATGGGTCCCTTCTGCGCCCAGAAGATTT	CCTTATCTCCACCCCCCAG	-
M57	NR1H3_HUMAN.H11MO.0.B	3	0.0027646	2.12598	0.307226	16	CCTCCACAGGCCATGGGTCCCTTCTGCGCCCAGAAGATTT	TGACCTGCAGTGACCTCTG	-
M57	Z324A_HUMAN.H11MO.0.C	-3	0.00320022	2.46097	0.307226	23	CCTCCACAGGCCATGGGTCCCTTCTGCGCCCAGAAGATTT	TATCAAACCATCCTTTGCTGCCA	+
M57	OLIG2_HUMAN.H11MO.0.B	-8	0.00323562	2.48819	0.307226	18	CCTCCACAGGCCATGGGTCCCTTCTGCGCCCAGAAGATTT	CCAGCTGTTTCCCTTCTG	+
M57	GATA1_HUMAN.H11MO.0.A	-17	0.00342614	2.63471	0.307226	19	CCTCCACAGGCCATGGGTCCCTTCTGCGCCCAGAAGATTT	TCTTATCTGTCCCCGCCAG	-
M57	PATZ1_HUMAN.H11MO.0.C	-10	0.00343245	2.63955	0.307226	22	CCTCCACAGGCCATGGGTCCCTTCTGCGCCCAGAAGATTT	CCTCCCCCCCCGCCCCCTCCCC	-
M57	ZIC2_HUMAN.H11MO.0.D	-14	0.0041922	3.2238	0.308478	15	CCTCCACAGGCCATGGGTCCCTTCTGCGCCCAGAAGATTT	GGCCCCCTGCTGTGA	+
M57	TAL1_HUMAN.H11MO.1.A	-18	0.0041922	3.2238	0.308478	15	CCTCCACAGGCCATGGGTCCCTTCTGCGCCCAGAAGATTT	CACATCTGCTTCCTG	-
M57	ZN214_HUMAN.H11MO.0.C	-18	0.00444286	3.41656	0.308478	22	CCTCCACAGGCCATGGGTCCCTTCTGCGCCCAGAAGATTT	TCCTTTTTGAGGCCTTTGATGA	+
M57	MNX1_HUMAN.H11MO.0.D	-12	0.00453901	3.4905	0.308478	19	CCTCCACAGGCCATGGGTCCCTTCTGCGCCCAGAAGATTT	CTATTTTAATAACCCTTAA	+
M57	ZN394_HUMAN.H11MO.0.C	-7	0.00467674	3.59641	0.308478	20	CCTCCACAGGCCATGGGTCCCTTCTGCGCCCAGAAGATTT	ATTCCATTCTATTCCATTCT	-
M57	PAX8_HUMAN.H11MO.0.D	-11	0.00470902	3.62124	0.308478	14	CCTCCACAGGCCATGGGTCCCTTCTGCGCCCAGAAGATTT	CCCGCTTCAGTGAC	-
M57	ZN554_HUMAN.H11MO.0.C	-14	0.00571626	4.3958	0.334535	20	CCTCCACAGGCCATGGGTCCCTTCTGCGCCCAGAAGATTT	AGCACCCCACATGGCTCAGC	-
M57	ZN589_HUMAN.H11MO.0.D	-10	0.00633771	4.8737	0.357167	16	CCTCCACAGGCCATGGGTCCCTTCTGCGCCCAGAAGATTT	CCCACGGTTACTGCCG	+
M57	PAX2_HUMAN.H11MO.0.D	-4	0.00763011	5.86755	0.414644	18	CCTCCACAGGCCATGGGTCCCTTCTGCGCCCAGAAGATTT	GTTCAGTCATGCGTGACA	+
M57	FOXD3_HUMAN.H11MO.0.D	-15	0.00853799	6.56572	0.442778	15	CCTCCACAGGCCATGGGTCCCTTCTGCGCCCAGAAGATTT	TTTGTTTACTTAGCA	+
M57	HES1_HUMAN.H11MO.0.D	0	0.00872981	6.71322	0.442778	13	CCTCCACAGGCCATGGGTCCCTTCTGCGCCCAGAAGATTT	CCGCCACGAGCCC	+
M57	CLOCK_HUMAN.H11MO.0.C	-16	0.00907206	6.97641	0.445294	14	CCTCCACAGGCCATGGGTCCCTTCTGCGCCCAGAAGATTT	CAGACACGTGAACA	+
M57	ZN264_HUMAN.H11MO.0.C	1	0.00983803	7.56545	0.447701	23	CCTCCACAGGCCATGGGTCCCTTCTGCGCCCAGAAGATTT	TCTTATAAGGGCACTAATCCCATT	+
M57	ZN667_HUMAN.H11MO.0.C	-15	0.0102188	7.85822	0.447701	19	CCTCCACAGGCCATGGGTCCCTTCTGCGCCCAGAAGATTT	GTGGCCTTAAAAGCTCAGC	+
M57	ZFX_HUMAN.H11MO.1.A	-4	0.0104049	8.00134	0.447701	17	CCTCCACAGGCCATGGGTCCCTTCTGCGCCCAGAAGATTT	CCCCGGCCTCCGCCCCC	-
M57	SMAD3_HUMAN.H11MO.0.B	-14	0.0105922	8.14543	0.447701	12	CCTCCACAGGCCATGGGTCCCTTCTGCGCCCAGAAGATTT	CTCTGTCACCTG	+
M57	THA_HUMAN.H11MO.0.C	-6	0.0111578	8.58036	0.45886	17	CCTCCACAGGCCATGGGTCCCTTCTGCGCCCAGAAGATTT	CTGACCTGAAGTGACCC	-
M58	IRX2_HUMAN.H11MO.0.D	-7	5.43151e-05	0.0417683	0.0831734	19	TGGTGATGGATGTGGTCGCGTGTTCGACGGGAAAGGCGTT	ACATGGGTGGGCATGTTGG	+
M58	MNX1_HUMAN.H11MO.0.D	-2	0.000359627	0.276553	0.275351	19	TGGTGATGGATGTGGTCGCGTGTTCGACGGGAAAGGCGTT	TTAAGGGTTATTAAAATAG	-
M58	ZN563_HUMAN.H11MO.0.C	-16	0.000663355	0.51012	0.338601	21	TGGTGATGGATGTGGTCGCGTGTTCGACGGGAAAGGCGTT	GGGATCCTCACTGGCAGCTGC	+
M58	RXRA_HUMAN.H11MO.0.A	-1	0.000951321	0.731566	0.364192	20	TGGTGATGGATGTGGTCGCGTGTTCGACGGGAAAGGCGTT	GGGGGAGGCAGAGGTCAGAG	+
M59	IRX2_HUMAN.H11MO.0.D	-9	9.31964e-05	0.071668	0.143307	19	AGAGCTCAAGCAGCTTTCTGCGTGTCCACAGTGACAACTA	ACATGGGTGGGCATGTTGG	+
M61	MNX1_HUMAN.H11MO.0.D	-2	0.000385659	0.296572	0.293352	19	TCTTCATGTTGAACTAGACCGTTGCTTAATCCATCTCAGA	TTAAGGGTTATTAAAATAG	-
M61	IRX2_HUMAN.H11MO.0.D	-17	0.000572209	0.440029	0.293352	19	TCTTCATGTTGAACTAGACCGTTGCTTAATCCATCTCAGA	CCAACATGCCCACCCATGT	-
M61	ZN394_HUMAN.H11MO.0.C	-5	0.000941176	0.723764	0.361882	20	TCTTCATGTTGAACTAGACCGTTGCTTAATCCATCTCAGA	ATTCCATTCTATTCCATTCT	-
M62	IRX2_HUMAN.H11MO.0.D	-8	0.000272124	0.209263	0.417347	19	TCTGAGCGCAATTTTCGGTCCTGTAAGCCTAAATGGATCT	ACATGGGTGGGCATGTTGG	+
M62	MNX1_HUMAN.H11MO.0.D	-13	0.00112061	0.861751	0.49918	19	TCTGAGCGCAATTTTCGGTCCTGTAAGCCTAAATGGATCT	CTATTTTAATAACCCTTAA	+
M62	GATA1_HUMAN.H11MO.0.A	-28	0.00130192	1.00118	0.49918	12	TCTGAGCGCAATTTTCGGTCCTGTAAGCCTAAATGGATCT	CTGGCGGGGACAGATAAGA	+
M64	ZN394_HUMAN.H11MO.0.C	-21	7.61533e-05	0.0585619	0.116411	19	TTTTGTTACATAGGAAAACAGCATAGGAAATGACTTTGGA	AGAATGGAATAGAATGGAAT	+
M64	MNX1_HUMAN.H11MO.0.D	-19	0.000286591	0.220389	0.219048	19	TTTTGTTACATAGGAAAACAGCATAGGAAATGACTTTGGA	TTAAGGGTTATTAAAATAG	-
M64	FOXD3_HUMAN.H11MO.0.D	-7	0.000785862	0.604328	0.320971	15	TTTTGTTACATAGGAAAACAGCATAGGAAATGACTTTGGA	TGCTAAGTAAACAAA	-
M64	IRX2_HUMAN.H11MO.0.D	-20	0.000839885	0.645872	0.320971	19	TTTTGTTACATAGGAAAACAGCATAGGAAATGACTTTGGA	ACATGGGTGGGCATGTTGG	+
M64	BRAC_HUMAN.H11MO.0.A	-9	0.00155297	1.19424	0.371457	20	TTTTGTTACATAGGAAAACAGCATAGGAAATGACTTTGGA	ATTTCACACCTCCCTGCTAA	-
M64	ZN563_HUMAN.H11MO.0.C	-1	0.0021579	1.65942	0.371457	21	TTTTGTTACATAGGAAAACAGCATAGGAAATGACTTTGGA	GGGATCCTCACTGGCAGCTGC	+
M64	RXRA_HUMAN.H11MO.0.A	-18	0.00224522	1.72658	0.371457	20	TTTTGTTACATAGGAAAACAGCATAGGAAATGACTTTGGA	GGGGGAGGCAGAGGTCAGAG	+
M64	ZN589_HUMAN.H11MO.0.D	-23	0.00264965	2.03758	0.371457	16	TTTTGTTACATAGGAAAACAGCATAGGAAATGACTTTGGA	CGGCAGTAACCGTGGG	-
M64	NR1D1_HUMAN.H11MO.0.B	-11	0.00267297	2.05552	0.371457	19	TTTTGTTACATAGGAAAACAGCATAGGAAATGACTTTGGA	AGGGAAGTGGGTCAGAAGG	+
M64	OLIG2_HUMAN.H11MO.0.B	-20	0.0033928	2.60906	0.401252	18	TTTTGTTACATAGGAAAACAGCATAGGAAATGACTTTGGA	CAGAAGGGAAACAGCTGG	-
M64	TLX1_HUMAN.H11MO.0.D	-11	0.00432337	3.32468	0.401252	17	TTTTGTTACATAGGAAAACAGCATAGGAAATGACTTTGGA	CTGGCAAGTTGCCAAGG	+
M64	LEF1_HUMAN.H11MO.0.A	-19	0.00477605	3.67278	0.401252	14	TTTTGTTACATAGGAAAACAGCATAGGAAATGACTTTGGA	AGCAAATCAAAGGA	-
M64	ZN713_HUMAN.H11MO.0.D	-9	0.00478709	3.68127	0.401252	19	TTTTGTTACATAGGAAAACAGCATAGGAAATGACTTTGGA	ATAGAAAAAAGACATGAAA	+
M64	HXC10_HUMAN.H11MO.0.D	-8	0.00478709	3.68127	0.401252	19	TTTTGTTACATAGGAAAACAGCATAGGAAATGACTTTGGA	GTAATAAAAAAATTAAAAA	-
M64	MAF_HUMAN.H11MO.0.A	-19	0.00551753	4.24298	0.401635	19	TTTTGTTACATAGGAAAACAGCATAGGAAATGACTTTGGA	TTGCTGAGTCAGCAGATTC	-
M65	ZSCA4_HUMAN.H11MO.0.D	-16	0.000218982	0.168397	0.336726	12	CGTAGGGAAGGTTGGAAGCGTGTGAAGAGAGGCAGGGCTC	AGTGTGTGCACT	+
M67	MNX1_HUMAN.H11MO.0.D	-14	0.000373317	0.287081	0.196772	19	CCTTTTGTCGCACAGTCGCATTGCTTTTCAGAGGACTTGT	TTAAGGGTTATTAAAATAG	-
M67	IRX2_HUMAN.H11MO.0.D	-8	0.000404328	0.310928	0.196772	19	CCTTTTGTCGCACAGTCGCATTGCTTTTCAGAGGACTTGT	CCAACATGCCCACCCATGT	-
M67	TLX1_HUMAN.H11MO.0.D	-22	0.00132314	1.01749	0.406383	17	CCTTTTGTCGCACAGTCGCATTGCTTTTCAGAGGACTTGT	CCTTGGCAACTTGCCAG	-
M70	ZN121_HUMAN.H11MO.0.C	-16	2.46828e-05	0.0189811	0.0378801	20	CTGCTTCCGCTGGCCCCGCCTTACTCTGTTGCACCGCCCA	GGTCTTGCTATGTTGCCCAG	-
M70	SP1_HUMAN.H11MO.0.A	-2	0.0004535	0.348742	0.313121	22	CTGCTTCCGCTGGCCCCGCCTTACTCTGTTGCACCGCCCA	CCCCCCCCCGGCCCCGCCCCCC	-
M70	KLF12_HUMAN.H11MO.0.C	-12	0.000612094	0.4707	0.313121	11	CTGCTTCCGCTGGCCCCGCCTTACTCTGTTGCACCGCCCA	GCCCCGCCCCT	-
M70	SP1_HUMAN.H11MO.1.A	-10	0.00141871	1.09099	0.472694	14	CTGCTTCCGCTGGCCCCGCCTTACTCTGTTGCACCGCCCA	CGGCCCCGCCCCCC	-
M70	SP2_HUMAN.H11MO.0.A	-6	0.00154005	1.1843	0.472694	22	CTGCTTCCGCTGGCCCCGCCTTACTCTGTTGCACCGCCCA	CCCCCGGCCCCGCCCCCCCCCC	-
M71	MNX1_HUMAN.H11MO.0.D	-10	0.000301145	0.231581	0.323344	19	CTCAGCCTCATGCCGAAACTTTTAAACAGCTTCTGTCGGG	TTAAGGGTTATTAAAATAG	-
M71	IRX2_HUMAN.H11MO.0.D	-17	0.000795381	0.611648	0.323344	19	CTCAGCCTCATGCCGAAACTTTTAAACAGCTTCTGTCGGG	CCAACATGCCCACCCATGT	-
M71	CLOCK_HUMAN.H11MO.0.C	-2	0.00103367	0.79489	0.323344	14	CTCAGCCTCATGCCGAAACTTTTAAACAGCTTCTGTCGGG	CAGACACGTGAACA	+
M71	HME2_HUMAN.H11MO.0.D	-4	0.00121804	0.936673	0.323344	11	CTCAGCCTCATGCCGAAACTTTTAAACAGCTTCTGTCGGG	CCCTAATTACC	-
M71	HXC10_HUMAN.H11MO.0.D	-20	0.00126581	0.973409	0.323344	19	CTCAGCCTCATGCCGAAACTTTTAAACAGCTTCTGTCGGG	TTTTTAATTTTTTTATTAC	+
M71	TLX1_HUMAN.H11MO.0.D	-2	0.00186307	1.4327	0.407924	17	CTCAGCCTCATGCCGAAACTTTTAAACAGCTTCTGTCGGG	CTGGCAAGTTGCCAAGG	+
M71	RXRA_HUMAN.H11MO.0.A	0	0.00247043	1.89976	0.408504	20	CTCAGCCTCATGCCGAAACTTTTAAACAGCTTCTGTCGGG	CTCTGACCTCTGCCTCCCCC	-
M74	IRX2_HUMAN.H11MO.0.D	-3	0.000274781	0.211306	0.229368	19	TCAAGATTTCGGAGCTTTTAATTATGTAATTGAATGTCTA	ACATGGGTGGGCATGTTGG	+
M74	MNX1_HUMAN.H11MO.0.D	-6	0.000298914	0.229865	0.229368	19	TCAAGATTTCGGAGCTTTTAATTATGTAATTGAATGTCTA	TTAAGGGTTATTAAAATAG	-
M74	RXRA_HUMAN.H11MO.0.A	-7	0.000761923	0.585918	0.23386	20	TCAAGATTTCGGAGCTTTTAATTATGTAATTGAATGTCTA	CTCTGACCTCTGCCTCCCCC	-
M74	GATA1_HUMAN.H11MO.0.A	-28	0.00100662	0.774091	0.257472	12	TCAAGATTTCGGAGCTTTTAATTATGTAATTGAATGTCTA	CTGGCGGGGACAGATAAGA	+
M74	GATA2_HUMAN.H11MO.0.A	7	0.00199993	1.53795	0.383655	12	TCAAGATTTCGGAGCTTTTAATTATGTAATTGAATGTCTA	CCTTATCTCCACCCCCCAG	-
M75	MNX1_HUMAN.H11MO.0.D	-9	0.000413202	0.317752	0.250307	19	TGCAGGGCGTTATTGACGTGGGCCTCGTAGAATTTATGGC	CTATTTTAATAACCCTTAA	+
M75	IRX2_HUMAN.H11MO.0.D	-11	0.000662376	0.509367	0.250307	19	TGCAGGGCGTTATTGACGTGGGCCTCGTAGAATTTATGGC	ACATGGGTGGGCATGTTGG	+
M75	TLX1_HUMAN.H11MO.0.D	-10	0.000762467	0.586337	0.250307	17	TGCAGGGCGTTATTGACGTGGGCCTCGTAGAATTTATGGC	CCTTGGCAACTTGCCAG	-
M75	RXRA_HUMAN.H11MO.0.A	-10	0.000813906	0.625893	0.250307	20	TGCAGGGCGTTATTGACGTGGGCCTCGTAGAATTTATGGC	CTCTGACCTCTGCCTCCCCC	-
M81	ZN394_HUMAN.H11MO.0.C	-14	0.00026751	0.205715	0.179559	20	TACGAATGGACTGTGCCCTATGAGGGCGTGGAAGACCGGA	AGAATGGAATAGAATGGAAT	+
M81	BRAC_HUMAN.H11MO.0.A	-4	0.000473758	0.36432	0.179559	20	TACGAATGGACTGTGCCCTATGAGGGCGTGGAAGACCGGA	ATTTCACACCTCCCTGCTAA	-
M81	MNX1_HUMAN.H11MO.0.D	-2	0.000541708	0.416573	0.179559	19	TACGAATGGACTGTGCCCTATGAGGGCGTGGAAGACCGGA	CTATTTTAATAACCCTTAA	+
M81	RARG_HUMAN.H11MO.0.B	3	0.000563285	0.433166	0.179559	15	TACGAATGGACTGTGCCCTATGAGGGCGTGGAAGACCGGA	AGGTCAGAGTGACCTGGG	+
M81	IRX2_HUMAN.H11MO.0.D	-15	0.00063821	0.490784	0.179559	19	TACGAATGGACTGTGCCCTATGAGGGCGTGGAAGACCGGA	ACATGGGTGGGCATGTTGG	+
M81	ZN563_HUMAN.H11MO.0.C	-9	0.000704313	0.541617	0.179559	21	TACGAATGGACTGTGCCCTATGAGGGCGTGGAAGACCGGA	GCAGCTGCCAGTGAGGATCCC	-
M81	TLX1_HUMAN.H11MO.0.D	-5	0.00188599	1.45033	0.346949	17	TACGAATGGACTGTGCCCTATGAGGGCGTGGAAGACCGGA	CTGGCAAGTTGCCAAGG	+
M81	RXRA_HUMAN.H11MO.0.A	-20	0.00204135	1.5698	0.346949	20	TACGAATGGACTGTGCCCTATGAGGGCGTGGAAGACCGGA	GGGGGAGGCAGAGGTCAGAG	+
M81	NR1D1_HUMAN.H11MO.0.B	-6	0.00349723	2.68937	0.463904	19	TACGAATGGACTGTGCCCTATGAGGGCGTGGAAGACCGGA	AGGGAAGTGGGTCAGAAGG	+
M81	SPIC_HUMAN.H11MO.0.D	-21	0.00413411	3.17913	0.463904	13	TACGAATGGACTGTGCCCTATGAGGGCGTGGAAGACCGGA	GAGGAAGGGGAGG	+
M81	PATZ1_HUMAN.H11MO.0.C	-12	0.00427757	3.28945	0.463904	22	TACGAATGGACTGTGCCCTATGAGGGCGTGGAAGACCGGA	GGGGAGGGGGCGGGGGGGGAGG	+
M81	ZFX_HUMAN.H11MO.1.A	-23	0.00487243	3.7469	0.463904	17	TACGAATGGACTGTGCCCTATGAGGGCGTGGAAGACCGGA	GGGGGCGGAGGCCGGGG	+
M81	ZN554_HUMAN.H11MO.0.C	-11	0.00515568	3.96472	0.463904	20	TACGAATGGACTGTGCCCTATGAGGGCGTGGAAGACCGGA	AGCACCCCACATGGCTCAGC	-
M82	ZIM3_HUMAN.H11MO.0.C	-21	0.000196863	0.151387	0.302318	19	TTCTTATTAGAAAGTACAGCTGAAAGTAACAGAATGCGCA	GCAAGCAACAGAAACCCAA	-
M82	IRF5_HUMAN.H11MO.0.D	-9	0.000510261	0.392391	0.30317	20	TTCTTATTAGAAAGTACAGCTGAAAGTAACAGAATGCGCA	TAAAGGAAAGCCAAAAGTGA	+
M82	ZN708_HUMAN.H11MO.1.D	-11	0.000779055	0.599094	0.30317	9	TTCTTATTAGAAAGTACAGCTGAAAGTAACAGAATGCGCA	AGGTACAGC	+
M82	TFAP4_HUMAN.H11MO.0.A	-13	0.000789671	0.607257	0.30317	10	TTCTTATTAGAAAGTACAGCTGAAAGTAACAGAATGCGCA	AAACAGCTGG	-
M82	MYF6_HUMAN.H11MO.0.C	-15	0.00108997	0.838186	0.311141	7	TTCTTATTAGAAAGTACAGCTGAAAGTAACAGAATGCGCA	GCAGCTG	-
M82	IRF2_HUMAN.H11MO.0.A	-9	0.00141041	1.08461	0.311141	20	TTCTTATTAGAAAGTACAGCTGAAAGTAACAGAATGCGCA	GAAAGTGAAAGTGAAAGTAA	+
M82	IRF1_HUMAN.H11MO.0.A	-9	0.00182347	1.40225	0.311141	20	TTCTTATTAGAAAGTACAGCTGAAAGTAACAGAATGCGCA	GAAAATGAAAGTGAAAGTAA	+
M82	ZN708_HUMAN.H11MO.0.C	0	0.00182347	1.40225	0.311141	20	TTCTTATTAGAAAGTACAGCTGAAAGTAACAGAATGCGCA	GCCTAATAAGCAGGTACAGC	+
M82	MYOD1_HUMAN.H11MO.1.A	-14	0.00294516	2.26483	0.452282	11	TTCTTATTAGAAAGTACAGCTGAAAGTAACAGAATGCGCA	GACAGCTGCAG	-
M83	PROX1_HUMAN.H11MO.0.D	0	4.53095e-05	0.034843	0.0678492	17	GGCGGAGGAGGCGTGGTCTTCGACTCGCGAGAGCCCGCGC	GGGTAAGGCGGGTTGGG	+
M83	PATZ1_HUMAN.H11MO.0.C	2	0.000118658	0.0912478	0.0869129	20	GGCGGAGGAGGCGTGGTCTTCGACTCGCGAGAGCCCGCGC	GGGGAGGGGGCGGGGGGGGAGG	+
M83	SP2_HUMAN.H11MO.0.A	-1	0.00017412	0.133899	0.0869129	22	GGCGGAGGAGGCGTGGTCTTCGACTCGCGAGAGCCCGCGC	GGGGGGGGGGCGGGGCCGGGGG	+
M83	KLF15_HUMAN.H11MO.0.A	2	0.000412176	0.316963	0.136158	17	GGCGGAGGAGGCGTGGTCTTCGACTCGCGAGAGCCCGCGC	GGGGAGGAGCAGGGGGGGG	+
M83	MAFA_HUMAN.H11MO.0.D	-2	0.000454628	0.349609	0.136158	21	GGCGGAGGAGGCGTGGTCTTCGACTCGCGAGAGCCCGCGC	CGAAGGCTGCGGGGTCAGCAC	-
M83	P73_HUMAN.H11MO.0.A	-5	0.000804069	0.618329	0.15314	19	GGCGGAGGAGGCGTGGTCTTCGACTCGCGAGAGCCCGCGC	GGCATGTCTGGGCATGTCT	-
M83	SP3_HUMAN.H11MO.0.B	-2	0.000873132	0.671439	0.15314	20	GGCGGAGGAGGCGTGGTCTTCGACTCGCGAGAGCCCGCGC	GGGGGGGGGCGGGGCCGGGG	+
M83	ZBT17_HUMAN.H11MO.0.A	3	0.000999314	0.768472	0.15314	16	GGCGGAGGAGGCGTGGTCTTCGACTCGCGAGAGCCCGCGC	GAGGGTGGGGGAGGGGAAG	+
M83	KLF6_HUMAN.H11MO.0.A	5	0.00107378	0.82574	0.15314	14	GGCGGAGGAGGCGTGGTCTTCGACTCGCGAGAGCCCGCGC	GGAAGGGCGGGGCCGGGGG	+
M83	MAZ_HUMAN.H11MO.0.A	0	0.00139152	1.07008	0.15314	22	GGCGGAGGAGGCGTGGTCTTCGACTCGCGAGAGCCCGCGC	GGGGGAGGGGGGGGGGGGGGGG	+
M83	ZFX_HUMAN.H11MO.1.A	0	0.00144715	1.11286	0.15314	17	GGCGGAGGAGGCGTGGTCTTCGACTCGCGAGAGCCCGCGC	GGGGGCGGAGGCCGGGG	+
M83	TBX15_HUMAN.H11MO.0.D	0	0.00153145	1.17769	0.15314	19	GGCGGAGGAGGCGTGGTCTTCGACTCGCGAGAGCCCGCGC	GGGGGGGGGGGGGTGGGGG	+
M83	RXRA_HUMAN.H11MO.0.A	-2	0.00153399	1.17964	0.15314	20	GGCGGAGGAGGCGTGGTCTTCGACTCGCGAGAGCCCGCGC	GGGGGAGGCAGAGGTCAGAG	+
M83	TBX1_HUMAN.H11MO.0.D	0	0.00153399	1.17964	0.15314	20	GGCGGAGGAGGCGTGGTCTTCGACTCGCGAGAGCCCGCGC	GGGTGGGCAGGGGTGGGCGG	+
M83	WT1_HUMAN.H11MO.0.C	1	0.00153399	1.17964	0.15314	19	GGCGGAGGAGGCGTGGTCTTCGACTCGCGAGAGCCCGCGC	GGGCGGGGGAGGAGGGGGGG	+
M83	ARNT2_HUMAN.H11MO.0.D	0	0.00176763	1.3593	0.165435	12	GGCGGAGGAGGCGTGGTCTTCGACTCGCGAGAGCCCGCGC	GGCGTGGGAGGC	+
M83	SP4_HUMAN.H11MO.0.A	-1	0.00188601	1.45034	0.166131	20	GGCGGAGGAGGCGTGGTCTTCGACTCGCGAGAGCCCGCGC	GGGAAGGGGGCGGGGCCGGG	+
M83	NR0B1_HUMAN.H11MO.0.D	-1	0.00216137	1.6621	0.167757	10	GGCGGAGGAGGCGTGGTCTTCGACTCGCGAGAGCCCGCGC	GCGTGGGAGA	+
M83	P63_HUMAN.H11MO.0.A	-4	0.00216862	1.66767	0.167757	19	GGCGGAGGAGGCGTGGTCTTCGACTCGCGAGAGCCCGCGC	GGGCATGCCTGGACATGCC	-
M83	THA_HUMAN.H11MO.0.C	-3	0.00224055	1.72298	0.167757	17	GGCGGAGGAGGCGTGGTCTTCGACTCGCGAGAGCCCGCGC	GGGTCACTTCAGGTCAG	+
M83	KLF9_HUMAN.H11MO.0.C	-3	0.00265243	2.03972	0.175625	15	GGCGGAGGAGGCGTGGTCTTCGACTCGCGAGAGCCCGCGC	GGAGGGGGCGTGGCC	+
M83	VEZF1_HUMAN.H11MO.0.C	0	0.00269764	2.07449	0.175625	22	GGCGGAGGAGGCGTGGTCTTCGACTCGCGAGAGCCCGCGC	GGGGAGGGGGGAGGGGGAGGGG	+
M83	EGR2_HUMAN.H11MO.1.A	2	0.00284474	2.1876	0.175625	14	GGCGGAGGAGGCGTGGTCTTCGACTCGCGAGAGCCCGCGC	GGGGCGTGGGCGGGGG	+
M83	PURA_HUMAN.H11MO.0.D	-5	0.00298092	2.29233	0.175625	17	GGCGGAGGAGGCGTGGTCTTCGACTCGCGAGAGCCCGCGC	GGAAGGGGGGGGCAGGG	+
M83	EGR1_HUMAN.H11MO.0.A	3	0.00298092	2.29233	0.175625	14	GGCGGAGGAGGCGTGGTCTTCGACTCGCGAGAGCCCGCGC	GAGGGCGTGGGCGGGGG	+
M83	KLF16_HUMAN.H11MO.0.D	3	0.00304932	2.34493	0.175625	16	GGCGGAGGAGGCGTGGTCTTCGACTCGCGAGAGCCCGCGC	GGGGGCGGGGGGGGGGGGG	+
M83	SP4_HUMAN.H11MO.1.A	-3	0.0035431	2.72464	0.196506	16	GGCGGAGGAGGCGTGGTCTTCGACTCGCGAGAGCCCGCGC	GGAGGGGGCGGGGCCG	+
M83	ZFX_HUMAN.H11MO.0.A	-11	0.00444234	3.41616	0.231547	10	GGCGGAGGAGGCGTGGTCTTCGACTCGCGAGAGCCCGCGC	CGGGGCCTGG	-
M83	RARA_HUMAN.H11MO.0.A	-2	0.00448417	3.44832	0.231547	20	GGCGGAGGAGGCGTGGTCTTCGACTCGCGAGAGCCCGCGC	GGGGGATCAAGAGGTCAAGG	+
M83	TAF1_HUMAN.H11MO.0.A	5	0.00507641	3.90376	0.244437	11	GGCGGAGGAGGCGTGGTCTTCGACTCGCGAGAGCCCGCGC	AAGATGGCGGCGGCGG	+
M83	ESR2_HUMAN.H11MO.0.A	-4	0.0052235	4.01687	0.244437	15	GGCGGAGGAGGCGTGGTCTTCGACTCGCGAGAGCCCGCGC	AGGTCACCCTGACCT	+
M83	EGR2_HUMAN.H11MO.0.A	-4	0.00580403	4.4633	0.261026	18	GGCGGAGGAGGCGTGGTCTTCGACTCGCGAGAGCCCGCGC	GGGGGGGTGTGGGAGGGG	+
M83	ZNF76_HUMAN.H11MO.0.C	-3	0.00613004	4.714	0.261026	22	GGCGGAGGAGGCGTGGTCTTCGACTCGCGAGAGCCCGCGC	GGGGCATTCTGGGAATTGTAGT	+
M83	TFCP2_HUMAN.H11MO.0.D	-6	0.00627525	4.82567	0.261026	16	GGCGGAGGAGGCGTGGTCTTCGACTCGCGAGAGCCCGCGC	TCTGGCCAGTTCAGGC	-
M83	THB_HUMAN.H11MO.0.C	-2	0.00682665	5.24969	0.272364	17	GGCGGAGGAGGCGTGGTCTTCGACTCGCGAGAGCCCGCGC	GAGGTCAGGTCAGGTCA	+
M83	ZN770_HUMAN.H11MO.0.C	4	0.00692797	5.32761	0.272364	18	GGCGGAGGAGGCGTGGTCTTCGACTCGCGAGAGCCCGCGC	GGGAGGCTGAGGCGGGAGGATC	+
M83	NKX22_HUMAN.H11MO.0.D	-27	0.00709346	5.45487	0.272364	8	GGCGGAGGAGGCGTGGTCTTCGACTCGCGAGAGCCCGCGC	TGAGTGGC	+
M83	ZIC1_HUMAN.H11MO.0.B	-9	0.00731313	5.6238	0.273778	9	GGCGGAGGAGGCGTGGTCTTCGACTCGCGAGAGCCCGCGC	GGGGTGGTC	+
M83	NKX25_HUMAN.H11MO.0.B	-26	0.00787675	6.05722	0.287686	8	GGCGGAGGAGGCGTGGTCTTCGACTCGCGAGAGCCCGCGC	TGGAGAGG	+
M83	COT1_HUMAN.H11MO.0.C	-5	0.00834347	6.41613	0.297477	17	GGCGGAGGAGGCGTGGTCTTCGACTCGCGAGAGCCCGCGC	GGGGTCAGAGGTCAGGG	+
M83	ZN148_HUMAN.H11MO.0.D	-1	0.008685	6.67877	0.302453	15	GGCGGAGGAGGCGTGGTCTTCGACTCGCGAGAGCCCGCGC	GGGGTGGGGGAGGGG	+
M83	ZN263_HUMAN.H11MO.0.A	7	0.00900012	6.92109	0.304858	13	GGCGGAGGAGGCGTGGTCTTCGACTCGCGAGAGCCCGCGC	GGGAGGAGGGAGAGGAGGAG	+
M83	WT1_HUMAN.H11MO.1.B	0	0.00929157	7.14522	0.304858	11	GGCGGAGGAGGCGTGGTCTTCGACTCGCGAGAGCCCGCGC	GTGGGAGGAGG	+
M83	SP1_HUMAN.H11MO.0.A	4	0.00936483	7.20155	0.304858	18	GGCGGAGGAGGCGTGGTCTTCGACTCGCGAGAGCCCGCGC	GGGGGGCGGGGCCGGGGGGGGG	+
M83	KLF3_HUMAN.H11MO.0.B	-2	0.00982355	7.55431	0.307794	19	GGCGGAGGAGGCGTGGTCTTCGACTCGCGAGAGCCCGCGC	GGGGAGGGGCGGGGCCGGG	+
M83	COT2_HUMAN.H11MO.1.A	-5	0.0101708	7.82137	0.307794	17	GGCGGAGGAGGCGTGGTCTTCGACTCGCGAGAGCCCGCGC	GGGGTCAAAGGTCAGGG	+
M83	KLF1_HUMAN.H11MO.0.A	2	0.0102772	7.90316	0.307794	12	GGCGGAGGAGGCGTGGTCTTCGACTCGCGAGAGCCCGCGC	GGGGCGGGGCCGGG	+
M83	SRBP2_HUMAN.H11MO.0.B	-21	0.0106599	8.19743	0.312995	13	GGCGGAGGAGGCGTGGTCTTCGACTCGCGAGAGCCCGCGC	GGGTGGGGTGAGG	+
M83	NR1H4_HUMAN.H11MO.0.B	-8	0.0118363	9.10208	0.329466	19	GGCGGAGGAGGCGTGGTCTTCGACTCGCGAGAGCCCGCGC	CCTCGGGGTCATTGACCCC	-
M83	ZN740_HUMAN.H11MO.0.D	-1	0.0119158	9.16327	0.329466	14	GGCGGAGGAGGCGTGGTCTTCGACTCGCGAGAGCCCGCGC	GGGGGGGGGGTGGG	+
M83	ZN219_HUMAN.H11MO.0.D	0	0.0120756	9.28615	0.329466	12	GGCGGAGGAGGCGTGGTCTTCGACTCGCGAGAGCCCGCGC	GAGGGGGGCGGA	+
M83	ZN263_HUMAN.H11MO.1.A	0	0.012107	9.31032	0.329466	11	GGCGGAGGAGGCGTGGTCTTCGACTCGCGAGAGCCCGCGC	GAGGGAGGAGG	+
M83	Z324A_HUMAN.H11MO.0.C	5	0.0125178	9.62619	0.329466	18	GGCGGAGGAGGCGTGGTCTTCGACTCGCGAGAGCCCGCGC	TGGCAGCAAAGGATGGTTTGATA	-
M83	ZN467_HUMAN.H11MO.0.C	2	0.0125775	9.67212	0.329466	20	GGCGGAGGAGGCGTGGTCTTCGACTCGCGAGAGCCCGCGC	GGGGAGGGGAGGGGGGGGGGGG	+
M83	RARG_HUMAN.H11MO.2.D	0	0.012981	9.98236	0.329466	20	GGCGGAGGAGGCGTGGTCTTCGACTCGCGAGAGCCCGCGC	GGGGGTCACCCAGAGGTCAC	+
M83	P53_HUMAN.H11MO.0.A	-4	0.012981	9.98236	0.329466	20	GGCGGAGGAGGCGTGGTCTTCGACTCGCGAGAGCCCGCGC	GGGCATGTCTGGGCATGTCT	-
M83	RARA_HUMAN.H11MO.2.A	-13	0.0140666	10.8172	0.346798	17	GGCGGAGGAGGCGTGGTCTTCGACTCGCGAGAGCCCGCGC	AGGTCACCGAGAGGTCA	+
M83	ZN341_HUMAN.H11MO.0.C	-12	0.014127	10.8637	0.346798	22	GGCGGAGGAGGCGTGGTCTTCGACTCGCGAGAGCCCGCGC	GGGGGGGGGGGGAGGGAAGAGC	+
M83	SRBP1_HUMAN.H11MO.0.A	-22	0.0143944	11.0693	0.347661	11	GGCGGAGGAGGCGTGGTCTTCGACTCGCGAGAGCCCGCGC	GGTGGGGTGAG	+
M83	PAX5_HUMAN.H11MO.0.A	-10	0.0148586	11.4262	0.353177	21	GGCGGAGGAGGCGTGGTCTTCGACTCGCGAGAGCCCGCGC	GCCTGGGCAGCAGAGCGTGAC	+
M83	IRX2_HUMAN.H11MO.0.D	-6	0.0151177	11.6255	0.35372	19	GGCGGAGGAGGCGTGGTCTTCGACTCGCGAGAGCCCGCGC	ACATGGGTGGGCATGTTGG	+
M83	THB_HUMAN.H11MO.1.D	-9	0.0166334	12.7911	0.375624	10	GGCGGAGGAGGCGTGGTCTTCGACTCGCGAGAGCCCGCGC	GGTCAGGTCA	+
M83	VEZF1_HUMAN.H11MO.1.C	-2	0.0166585	12.8104	0.375624	12	GGCGGAGGAGGCGTGGTCTTCGACTCGCGAGAGCCCGCGC	AGAGGGAGGGGG	+
M83	NR1D1_HUMAN.H11MO.0.B	-5	0.0170571	13.1169	0.375624	19	GGCGGAGGAGGCGTGGTCTTCGACTCGCGAGAGCCCGCGC	AGGGAAGTGGGTCAGAAGG	+
M83	SP2_HUMAN.H11MO.1.B	-2	0.0180299	13.865	0.391291	12	GGCGGAGGAGGCGTGGTCTTCGACTCGCGAGAGCCCGCGC	AGGGGGCGGGGC	+
M83	ZN549_HUMAN.H11MO.0.C	-14	0.0185416	14.2585	0.396648	20	GGCGGAGGAGGCGTGGTCTTCGACTCGCGAGAGCCCGCGC	ATTCATGAATTGGGCAGCAC	+
M83	E2F7_HUMAN.H11MO.0.B	2	0.0196236	15.0906	0.413882	11	GGCGGAGGAGGCGTGGTCTTCGACTCGCGAGAGCCCGCGC	GGGGCGGGAAAGG	+
M83	ZN667_HUMAN.H11MO.0.C	-1	0.0204006	15.6881	0.424293	19	GGCGGAGGAGGCGTGGTCTTCGACTCGCGAGAGCCCGCGC	GCTGAGCTTTTAAGGCCAC	-
M83	ZN589_HUMAN.H11MO.0.D	-25	0.0211051	16.2298	0.432932	15	GGCGGAGGAGGCGTGGTCTTCGACTCGCGAGAGCCCGCGC	CGGCAGTAACCGTGGG	-
M83	ZN554_HUMAN.H11MO.0.C	-10	0.0220788	16.9786	0.446786	20	GGCGGAGGAGGCGTGGTCTTCGACTCGCGAGAGCCCGCGC	GCTGAGCCATGTGGGGTGCT	+
M83	GLI1_HUMAN.H11MO.0.D	-7	0.022786	17.5225	0.45495	12	GGCGGAGGAGGCGTGGTCTTCGACTCGCGAGAGCCCGCGC	CCTGGGTGGTCT	+
M83	KLF5_HUMAN.H11MO.0.A	2	0.0243868	18.7535	0.480504	12	GGCGGAGGAGGCGTGGTCTTCGACTCGCGAGAGCCCGCGC	AGGGTGGGGCTGGG	+
M83	THAP1_HUMAN.H11MO.0.C	-14	0.0248648	19.121	0.483559	22	GGCGGAGGAGGCGTGGTCTTCGACTCGCGAGAGCCCGCGC	CGCCGCCATCTTGGCTGCGGGC	+
M83	VDR_HUMAN.H11MO.0.A	-3	0.0255759	19.6679	0.489485	16	GGCGGAGGAGGCGTGGTCTTCGACTCGCGAGAGCCCGCGC	GGGGTCAGTGGGTTCA	+
M83	RARB_HUMAN.H11MO.0.D	-12	0.0258232	19.8581	0.489485	11	GGCGGAGGAGGCGTGGTCTTCGACTCGCGAGAGCCCGCGC	GAGGTCAGGGC	+
M84	TLX1_HUMAN.H11MO.0.D	-10	0.000187042	0.143835	0.222029	17	TCGCCTTCCGTCCTGGGAAACCGACCGCCGTCGTCTCAAT	CCTTGGCAACTTGCCAG	-
M84	IRX2_HUMAN.H11MO.0.D	-7	0.000385876	0.296738	0.222029	19	TCGCCTTCCGTCCTGGGAAACCGACCGCCGTCGTCTCAAT	CCAACATGCCCACCCATGT	-
M84	NR1D1_HUMAN.H11MO.0.B	-8	0.000637181	0.489992	0.222029	19	TCGCCTTCCGTCCTGGGAAACCGACCGCCGTCGTCTCAAT	CCTTCTGACCCACTTCCCT	-
M84	ZN589_HUMAN.H11MO.0.D	-1	0.000698902	0.537455	0.222029	16	TCGCCTTCCGTCCTGGGAAACCGACCGCCGTCGTCTCAAT	CGGCAGTAACCGTGGG	-
M84	ZFX_HUMAN.H11MO.1.A	-10	0.00112725	0.866855	0.284688	17	TCGCCTTCCGTCCTGGGAAACCGACCGCCGTCGTCTCAAT	CCCCGGCCTCCGCCCCC	-
M84	TAF1_HUMAN.H11MO.0.A	-21	0.00169091	1.30031	0.301036	16	TCGCCTTCCGTCCTGGGAAACCGACCGCCGTCGTCTCAAT	CCGCCGCCGCCATCTT	-
M84	MAFA_HUMAN.H11MO.0.D	-12	0.00178797	1.37495	0.301036	21	TCGCCTTCCGTCCTGGGAAACCGACCGCCGTCGTCTCAAT	GTGCTGACCCCGCAGCCTTCG	+
M84	ZN563_HUMAN.H11MO.0.C	0	0.00178797	1.37495	0.301036	21	TCGCCTTCCGTCCTGGGAAACCGACCGCCGTCGTCTCAAT	GCAGCTGCCAGTGAGGATCCC	-
M84	Z324A_HUMAN.H11MO.0.C	0	0.00210205	1.61648	0.303081	23	TCGCCTTCCGTCCTGGGAAACCGACCGCCGTCGTCTCAAT	TATCAAACCATCCTTTGCTGCCA	+
M84	VEZF1_HUMAN.H11MO.0.C	-16	0.00240015	1.84572	0.303081	22	TCGCCTTCCGTCCTGGGAAACCGACCGCCGTCGTCTCAAT	CCCCTCCCCCTCCCCCCTCCCC	-
M84	RXRA_HUMAN.H11MO.0.A	-16	0.00291451	2.24125	0.315455	20	TCGCCTTCCGTCCTGGGAAACCGACCGCCGTCGTCTCAAT	CTCTGACCTCTGCCTCCCCC	-
M84	SP2_HUMAN.H11MO.0.A	-9	0.00315949	2.42965	0.319011	22	TCGCCTTCCGTCCTGGGAAACCGACCGCCGTCGTCTCAAT	CCCCCGGCCCCGCCCCCCCCCC	-
M84	THAP1_HUMAN.H11MO.0.C	-2	0.00338168	2.60051	0.319011	22	TCGCCTTCCGTCCTGGGAAACCGACCGCCGTCGTCTCAAT	CGCCGCCATCTTGGCTGCGGGC	+
M84	NFIC_HUMAN.H11MO.0.A	-3	0.00383408	2.94841	0.319011	17	TCGCCTTCCGTCCTGGGAAACCGACCGCCGTCGTCTCAAT	CTTGGCTCCCTGCCAAG	+
M84	PAX5_HUMAN.H11MO.0.A	-10	0.00389804	2.99759	0.319011	21	TCGCCTTCCGTCCTGGGAAACCGACCGCCGTCGTCTCAAT	GCCTGGGCAGCAGAGCGTGAC	+
M84	RARG_HUMAN.H11MO.0.B	-9	0.00399999	3.076	0.319011	18	TCGCCTTCCGTCCTGGGAAACCGACCGCCGTCGTCTCAAT	CCCAGGTCACTCTGACCT	-
M84	PATZ1_HUMAN.H11MO.0.C	-18	0.00442474	3.40263	0.335242	22	TCGCCTTCCGTCCTGGGAAACCGACCGCCGTCGTCTCAAT	CCTCCCCCCCCGCCCCCTCCCC	-
M84	ZN350_HUMAN.H11MO.1.D	-14	0.00483877	3.72102	0.349153	24	TCGCCTTCCGTCCTGGGAAACCGACCGCCGTCGTCTCAAT	GGGCAACAAATCCCTGCGCCCCGT	-
M84	PROX1_HUMAN.H11MO.0.D	0	0.00522554	4.01844	0.359922	17	TCGCCTTCCGTCCTGGGAAACCGACCGCCGTCGTCTCAAT	GGGTAAGGCGGGTTGGG	+
M84	SPIC_HUMAN.H11MO.0.D	-16	0.00597905	4.59789	0.362403	13	TCGCCTTCCGTCCTGGGAAACCGACCGCCGTCGTCTCAAT	CCTCCCCTTCCTC	-
M84	ZN341_HUMAN.H11MO.0.C	-14	0.00700181	5.3844	0.373459	22	TCGCCTTCCGTCCTGGGAAACCGACCGCCGTCGTCTCAAT	GCTCTTCCCTCCCCCCCCCCCC	-
M84	PURA_HUMAN.H11MO.0.D	-11	0.00707304	5.43916	0.373459	17	TCGCCTTCCGTCCTGGGAAACCGACCGCCGTCGTCTCAAT	CCCTGCCCCCCCCTTCC	-
M84	OLIG2_HUMAN.H11MO.0.B	3	0.00722568	5.55654	0.373459	15	TCGCCTTCCGTCCTGGGAAACCGACCGCCGTCGTCTCAAT	CCAGCTGTTTCCCTTCTG	+
M84	SP3_HUMAN.H11MO.0.B	-10	0.00726523	5.58696	0.373459	20	TCGCCTTCCGTCCTGGGAAACCGACCGCCGTCGTCTCAAT	CCCCGGCCCCGCCCCCCCCC	-
M84	CLOCK_HUMAN.H11MO.0.C	-5	0.00739374	5.68579	0.373459	14	TCGCCTTCCGTCCTGGGAAACCGACCGCCGTCGTCTCAAT	TGTTCACGTGTCTG	-
M84	KLF6_HUMAN.H11MO.0.A	-18	0.00836959	6.43622	0.401837	19	TCGCCTTCCGTCCTGGGAAACCGACCGCCGTCGTCTCAAT	CCCCCGGCCCCGCCCTTCC	-
M84	RFX1_HUMAN.H11MO.0.B	-4	0.00848593	6.52568	0.401837	22	TCGCCTTCCGTCCTGGGAAACCGACCGCCGTCGTCTCAAT	CCGTCGCCATGGCAACCGGGGC	-
M84	ZN394_HUMAN.H11MO.0.C	-8	0.0101656	7.81737	0.466789	20	TCGCCTTCCGTCCTGGGAAACCGACCGCCGTCGTCTCAAT	ATTCCATTCTATTCCATTCT	-
M84	ZBT7B_HUMAN.H11MO.0.D	-3	0.0112989	8.68888	0.475964	21	TCGCCTTCCGTCCTGGGAAACCGACCGCCGTCGTCTCAAT	CCCGTTGCCATGGCAACGGCG	-
M84	SP4_HUMAN.H11MO.0.A	-11	0.0115999	8.92036	0.475964	20	TCGCCTTCCGTCCTGGGAAACCGACCGCCGTCGTCTCAAT	CCCGGCCCCGCCCCCTTCCC	-
M84	MXI1_HUMAN.H11MO.0.A	-8	0.0119475	9.18763	0.476424	15	TCGCCTTCCGTCCTGGGAAACCGACCGCCGTCGTCTCAAT	GCACGTGGCGGCGGG	+
M85	MNX1_HUMAN.H11MO.0.D	-9	0.000183488	0.141102	0.281963	19	GTCTGCGCAGAGAAGGGACTTAAACTGCGCAACTGGGGGT	TTAAGGGTTATTAAAATAG	-
M85	IRX2_HUMAN.H11MO.0.D	-1	0.00041644	0.320242	0.319968	19	GTCTGCGCAGAGAAGGGACTTAAACTGCGCAACTGGGGGT	ACATGGGTGGGCATGTTGG	+
M86	IRX2_HUMAN.H11MO.0.D	-5	0.000456465	0.351021	0.403439	19	CTCGTCATGGGTAGTCAGTCTTAATGTAGCGAAATGGTGA	ACATGGGTGGGCATGTTGG	+
M86	MNX1_HUMAN.H11MO.0.D	-5	0.000577752	0.444291	0.403439	19	CTCGTCATGGGTAGTCAGTCTTAATGTAGCGAAATGGTGA	CTATTTTAATAACCCTTAA	+
M87	ZN394_HUMAN.H11MO.0.C	-20	0.000459331	0.353225	0.418678	20	CCTGCATATTTTCTAACTAAACAACGGAGTCTTCTGCTAT	AGAATGGAATAGAATGGAAT	+
M87	IRX2_HUMAN.H11MO.0.D	-21	0.000544555	0.418763	0.418678	19	CCTGCATATTTTCTAACTAAACAACGGAGTCTTCTGCTAT	ACATGGGTGGGCATGTTGG	+
M87	MNX1_HUMAN.H11MO.0.D	-5	0.00126599	0.97355	0.451746	19	CCTGCATATTTTCTAACTAAACAACGGAGTCTTCTGCTAT	TTAAGGGTTATTAAAATAG	-
M91	MNX1_HUMAN.H11MO.0.D	-4	5.43075e-05	0.0417625	0.0830521	19	GAGGCTAATTGGTACCCTAGGCTTGTAAATTAGCATAGCT	CTATTTTAATAACCCTTAA	+
M91	IRX2_HUMAN.H11MO.0.D	-3	0.000304774	0.234371	0.233044	19	GAGGCTAATTGGTACCCTAGGCTTGTAAATTAGCATAGCT	CCAACATGCCCACCCATGT	-
M91	TLX1_HUMAN.H11MO.0.D	-6	0.000711271	0.546967	0.271935	17	GAGGCTAATTGGTACCCTAGGCTTGTAAATTAGCATAGCT	CCTTGGCAACTTGCCAG	-
M92	IRX2_HUMAN.H11MO.0.D	-21	0.000205276	0.157857	0.202996	19	AATCCTGTTTCTCTCAACCCCAGAGGGTATGTAAAAGTTA	ACATGGGTGGGCATGTTGG	+
M92	NR1D1_HUMAN.H11MO.0.B	-16	0.000365937	0.281405	0.202996	19	AATCCTGTTTCTCTCAACCCCAGAGGGTATGTAAAAGTTA	AGGGAAGTGGGTCAGAAGG	+
M92	MNX1_HUMAN.H11MO.0.D	-19	0.000396819	0.305154	0.202996	19	AATCCTGTTTCTCTCAACCCCAGAGGGTATGTAAAAGTTA	TTAAGGGTTATTAAAATAG	-
M92	BRAC_HUMAN.H11MO.0.A	-15	0.00140753	1.08239	0.350705	20	AATCCTGTTTCTCTCAACCCCAGAGGGTATGTAAAAGTTA	TTAGCAGGGAGGTGTGAAAT	+
M92	GATA1_HUMAN.H11MO.0.A	-4	0.00159965	1.23013	0.350705	19	AATCCTGTTTCTCTCAACCCCAGAGGGTATGTAAAAGTTA	TCTTATCTGTCCCCGCCAG	-
M93	IRX2_HUMAN.H11MO.0.D	-17	0.000276348	0.212511	0.2229	19	TCTAAGTAGTAGTCTTCCCTGTGAGGCTGATTTCGCGGAA	ACATGGGTGGGCATGTTGG	+
M93	MNX1_HUMAN.H11MO.0.D	-14	0.000489215	0.376206	0.2229	19	TCTAAGTAGTAGTCTTCCCTGTGAGGCTGATTTCGCGGAA	TTAAGGGTTATTAAAATAG	-
M93	RXRA_HUMAN.H11MO.0.A	-18	0.000557931	0.429049	0.2229	20	TCTAAGTAGTAGTCTTCCCTGTGAGGCTGATTTCGCGGAA	GGGGGAGGCAGAGGTCAGAG	+
M93	GATA2_HUMAN.H11MO.0.A	7	0.000727166	0.559191	0.2229	12	TCTAAGTAGTAGTCTTCCCTGTGAGGCTGATTTCGCGGAA	CCTTATCTCCACCCCCCAG	-
M93	GATA1_HUMAN.H11MO.0.A	7	0.00168285	1.29411	0.3968	12	TCTAAGTAGTAGTCTTCCCTGTGAGGCTGATTTCGCGGAA	TCTTATCTGTCCCCGCCAG	-
M93	TLX1_HUMAN.H11MO.0.D	-13	0.00268499	2.06476	0.457243	17	TCTAAGTAGTAGTCTTCCCTGTGAGGCTGATTTCGCGGAA	CTGGCAAGTTGCCAAGG	+
M93	ZN563_HUMAN.H11MO.0.C	-10	0.00359152	2.76188	0.458716	21	TCTAAGTAGTAGTCTTCCCTGTGAGGCTGATTTCGCGGAA	GCAGCTGCCAGTGAGGATCCC	-
M94	VEZF1_HUMAN.H11MO.0.C	-9	6.85042e-05	0.0526797	0.101061	22	AGGGACACAAACTTCACGCGCCAACAACACCTGAAAAGAT	CCCCTCCCCCTCCCCCCTCCCC	-
M94	SP4_HUMAN.H11MO.0.A	-10	0.000185195	0.142415	0.1237	20	AGGGACACAAACTTCACGCGCCAACAACACCTGAAAAGAT	CCCGGCCCCGCCCCCTTCCC	-
M94	TAF1_HUMAN.H11MO.0.A	-11	0.000296346	0.22789	0.1237	16	AGGGACACAAACTTCACGCGCCAACAACACCTGAAAAGAT	CCGCCGCCGCCATCTT	-
M94	SP3_HUMAN.H11MO.0.B	-9	0.000363878	0.279822	0.1237	20	AGGGACACAAACTTCACGCGCCAACAACACCTGAAAAGAT	CCCCGGCCCCGCCCCCCCCC	-
M94	VEZF1_HUMAN.H11MO.1.C	-14	0.000637012	0.489862	0.1237	12	AGGGACACAAACTTCACGCGCCAACAACACCTGAAAAGAT	CCCCCTCCCCCT	-
M94	CLOCK_HUMAN.H11MO.0.C	-10	0.000818029	0.629064	0.1237	14	AGGGACACAAACTTCACGCGCCAACAACACCTGAAAAGAT	TGTTCACGTGTCTG	-
M94	KLF3_HUMAN.H11MO.0.B	-10	0.000850001	0.65365	0.1237	19	AGGGACACAAACTTCACGCGCCAACAACACCTGAAAAGAT	CCCGGCCCCGCCCCTCCCC	-
M94	PROX1_HUMAN.H11MO.0.D	-11	0.000961691	0.73954	0.1237	17	AGGGACACAAACTTCACGCGCCAACAACACCTGAAAAGAT	CCCAACCCGCCTTACCC	-
M94	IRX2_HUMAN.H11MO.0.D	-10	0.000982388	0.755456	0.1237	19	AGGGACACAAACTTCACGCGCCAACAACACCTGAAAAGAT	CCAACATGCCCACCCATGT	-
M94	E2F1_HUMAN.H11MO.0.A	-10	0.00104518	0.80374	0.1237	14	AGGGACACAAACTTCACGCGCCAACAACACCTGAAAAGAT	CTTTCCCGCCCCCC	-
M94	ZN816_HUMAN.H11MO.1.C	-12	0.00104518	0.80374	0.1237	14	AGGGACACAAACTTCACGCGCCAACAACACCTGAAAAGAT	TGCATGTCCCCCTT	-
M94	E2F7_HUMAN.H11MO.0.B	-11	0.00119432	0.918429	0.1237	13	AGGGACACAAACTTCACGCGCCAACAACACCTGAAAAGAT	CCTTTCCCGCCCC	-
M94	E2F4_HUMAN.H11MO.1.A	-6	0.00122807	0.944389	0.1237	14	AGGGACACAAACTTCACGCGCCAACAACACCTGAAAAGAT	TCAAATTTCCCGCC	-
M94	PATZ1_HUMAN.H11MO.0.C	-11	0.00125083	0.961885	0.1237	22	AGGGACACAAACTTCACGCGCCAACAACACCTGAAAAGAT	CCTCCCCCCCCGCCCCCTCCCC	-
M94	WT1_HUMAN.H11MO.0.C	-12	0.00140098	1.07735	0.1237	20	AGGGACACAAACTTCACGCGCCAACAACACCTGAAAAGAT	CCCCCCCTCCTCCCCCGCCC	-
M94	MAZ_HUMAN.H11MO.0.A	-3	0.00162237	1.2476	0.1237	22	AGGGACACAAACTTCACGCGCCAACAACACCTGAAAAGAT	CCCCCCCCCCCCCCCCTCCCCC	-
M94	ZBT17_HUMAN.H11MO.0.A	-6	0.00173128	1.33135	0.1237	19	AGGGACACAAACTTCACGCGCCAACAACACCTGAAAAGAT	CTTCCCCTCCCCCACCCTC	-
M94	EGR1_HUMAN.H11MO.0.A	-14	0.001758	1.3519	0.1237	17	AGGGACACAAACTTCACGCGCCAACAACACCTGAAAAGAT	CCCCCGCCCACGCCCTC	-
M94	AP2D_HUMAN.H11MO.0.D	-15	0.00197269	1.517	0.1237	14	AGGGACACAAACTTCACGCGCCAACAACACCTGAAAAGAT	ACGCGCCTCGGGCG	-
M94	EGR2_HUMAN.H11MO.1.A	-14	0.00199768	1.53622	0.1237	16	AGGGACACAAACTTCACGCGCCAACAACACCTGAAAAGAT	CCCCCGCCCACGCCCC	-
M94	TFDP1_HUMAN.H11MO.0.C	-10	0.00213183	1.63938	0.1237	14	AGGGACACAAACTTCACGCGCCAACAACACCTGAAAAGAT	TTTTCCCGCCCCCC	-
M94	SP2_HUMAN.H11MO.0.A	-8	0.00223322	1.71734	0.1237	22	AGGGACACAAACTTCACGCGCCAACAACACCTGAAAAGAT	CCCCCGGCCCCGCCCCCCCCCC	-
M94	E2F6_HUMAN.H11MO.0.A	-11	0.00227087	1.7463	0.1237	13	AGGGACACAAACTTCACGCGCCAACAACACCTGAAAAGAT	CCCTTCCCGCCCC	-
M94	EGR2_HUMAN.H11MO.0.A	-15	0.0022723	1.7474	0.1237	18	AGGGACACAAACTTCACGCGCCAACAACACCTGAAAAGAT	CCCCTCCCACACCCCCCC	-
M94	ZN341_HUMAN.H11MO.0.C	-8	0.00237885	1.82934	0.1237	22	AGGGACACAAACTTCACGCGCCAACAACACCTGAAAAGAT	GCTCTTCCCTCCCCCCCCCCCC	-
M94	KLF6_HUMAN.H11MO.0.A	-7	0.00244274	1.87847	0.1237	19	AGGGACACAAACTTCACGCGCCAACAACACCTGAAAAGAT	CCCCCGGCCCCGCCCTTCC	-
M94	E2F4_HUMAN.H11MO.0.A	-10	0.00245626	1.88886	0.1237	13	AGGGACACAAACTTCACGCGCCAACAACACCTGAAAAGAT	ATTTCCCGCCCCC	-
M94	BHE40_HUMAN.H11MO.0.A	-12	0.00253891	1.95242	0.1237	10	AGGGACACAAACTTCACGCGCCAACAACACCTGAAAAGAT	GTCACGTGCC	-
M94	ZN320_HUMAN.H11MO.0.C	-14	0.00256084	1.96929	0.1237	20	AGGGACACAAACTTCACGCGCCAACAACACCTGAAAAGAT	CACTGGCCCCCTGGTCCCAC	-
M94	HES5_HUMAN.H11MO.0.D	-11	0.00259997	1.99938	0.1237	12	AGGGACACAAACTTCACGCGCCAACAACACCTGAAAAGAT	CGGCACGTGCCA	-
M94	HEY2_HUMAN.H11MO.0.D	-8	0.00272209	2.09329	0.1237	17	AGGGACACAAACTTCACGCGCCAACAACACCTGAAAAGAT	TAATGCCACGTGCCCCC	-
M94	ZFX_HUMAN.H11MO.1.A	-14	0.00272209	2.09329	0.1237	17	AGGGACACAAACTTCACGCGCCAACAACACCTGAAAAGAT	CCCCGGCCTCCGCCCCC	-
M94	TBX15_HUMAN.H11MO.0.D	-14	0.00279751	2.15128	0.1237	19	AGGGACACAAACTTCACGCGCCAACAACACCTGAAAAGAT	CCCCCACCCCCCCCCCCCC	-
M94	ZN350_HUMAN.H11MO.1.D	-1	0.0028509	2.19234	0.1237	24	AGGGACACAAACTTCACGCGCCAACAACACCTGAAAAGAT	GGGCAACAAATCCCTGCGCCCCGT	-
M94	ZN740_HUMAN.H11MO.0.D	-10	0.00312367	2.4021	0.131663	14	AGGGACACAAACTTCACGCGCCAACAACACCTGAAAAGAT	CCCACCCCCCCCCC	-
M94	PURA_HUMAN.H11MO.0.D	-14	0.00388091	2.98442	0.159037	17	AGGGACACAAACTTCACGCGCCAACAACACCTGAAAAGAT	CCCTGCCCCCCCCTTCC	-
M94	BHE41_HUMAN.H11MO.0.D	-7	0.00403177	3.10043	0.160754	20	AGGGACACAAACTTCACGCGCCAACAACACCTGAAAAGAT	GCCTCTGCACGTGACCCGGT	-
M94	MYBA_HUMAN.H11MO.0.D	-10	0.00437732	3.36616	0.169939	15	AGGGACACAAACTTCACGCGCCAACAACACCTGAAAAGAT	TCTCCAACTGCCACT	-
M94	ASCL1_HUMAN.H11MO.0.A	-11	0.00487804	3.75121	0.184522	14	AGGGACACAAACTTCACGCGCCAACAACACCTGAAAAGAT	CTGCACCTGCTCCC	+
M94	USF2_HUMAN.H11MO.0.A	-5	0.00541443	4.16369	0.190251	19	AGGGACACAAACTTCACGCGCCAACAACACCTGAAAAGAT	CGCCGCGGCCACGTGACCC	-
M94	SP4_HUMAN.H11MO.1.A	-12	0.00549346	4.22447	0.190251	16	AGGGACACAAACTTCACGCGCCAACAACACCTGAAAAGAT	CGGCCCCGCCCCCTCC	-
M94	E2F3_HUMAN.H11MO.0.A	-13	0.00551176	4.23854	0.190251	11	AGGGACACAAACTTCACGCGCCAACAACACCTGAAAAGAT	TTTCCCGCCCT	-
M94	Z324A_HUMAN.H11MO.0.C	-9	0.00558622	4.2958	0.190251	23	AGGGACACAAACTTCACGCGCCAACAACACCTGAAAAGAT	TATCAAACCATCCTTTGCTGCCA	+
M94	HES1_HUMAN.H11MO.0.D	-10	0.00567428	4.36352	0.190251	13	AGGGACACAAACTTCACGCGCCAACAACACCTGAAAAGAT	CCGCCACGAGCCC	+
M94	TFE3_HUMAN.H11MO.0.B	-13	0.00663476	5.10213	0.215195	10	AGGGACACAAACTTCACGCGCCAACAACACCTGAAAAGAT	TCACGTGACC	-
M94	MXI1_HUMAN.H11MO.0.A	-13	0.00671	5.15999	0.215195	15	AGGGACACAAACTTCACGCGCCAACAACACCTGAAAAGAT	GCACGTGGCGGCGGG	+
M94	SUH_HUMAN.H11MO.0.A	-11	0.00692643	5.32642	0.21741	11	AGGGACACAAACTTCACGCGCCAACAACACCTGAAAAGAT	TTTCCCACGCC	-
M94	MAZ_HUMAN.H11MO.1.A	-14	0.00746923	5.74384	0.224878	11	AGGGACACAAACTTCACGCGCCAACAACACCTGAAAAGAT	CCCCCTCCCTC	-
M94	SRBP1_HUMAN.H11MO.0.A	-12	0.00746923	5.74384	0.224878	11	AGGGACACAAACTTCACGCGCCAACAACACCTGAAAAGAT	CTCACCCCACC	-
M94	HESX1_HUMAN.H11MO.0.D	-10	0.00775131	5.96076	0.227289	16	AGGGACACAAACTTCACGCGCCAACAACACCTGAAAAGAT	AGGCCACGTGCCGGAT	-
M94	TBX4_HUMAN.H11MO.0.D	0	0.0080115	6.16085	0.227289	20	AGGGACACAAACTTCACGCGCCAACAACACCTGAAAAGAT	AAGGTGTGAAATTTCACACC	+
M94	MYCN_HUMAN.H11MO.0.A	-11	0.00879459	6.76304	0.240265	12	AGGGACACAAACTTCACGCGCCAACAACACCTGAAAAGAT	GCCCACGTGGCC	-
M94	BRAC_HUMAN.H11MO.0.A	-10	0.00960765	7.38829	0.257705	20	AGGGACACAAACTTCACGCGCCAACAACACCTGAAAAGAT	ATTTCACACCTCCCTGCTAA	-
M94	KLF16_HUMAN.H11MO.0.D	-15	0.0101788	7.82747	0.264047	19	AGGGACACAAACTTCACGCGCCAACAACACCTGAAAAGAT	CCCCCCCCCCCCCGCCCCC	-
M94	RXRA_HUMAN.H11MO.0.A	-10	0.010202	7.84538	0.264047	20	AGGGACACAAACTTCACGCGCCAACAACACCTGAAAAGAT	CTCTGACCTCTGCCTCCCCC	-
M94	ZN563_HUMAN.H11MO.0.C	0	0.0105754	8.13247	0.266891	21	AGGGACACAAACTTCACGCGCCAACAACACCTGAAAAGAT	GGGATCCTCACTGGCAGCTGC	+
M94	ZN770_HUMAN.H11MO.0.C	-10	0.0106738	8.20812	0.266891	22	AGGGACACAAACTTCACGCGCCAACAACACCTGAAAAGAT	GATCCTCCCGCCTCAGCCTCCC	-
M94	ZIC2_HUMAN.H11MO.0.D	-24	0.0108649	8.35509	0.267142	15	AGGGACACAAACTTCACGCGCCAACAACACCTGAAAAGAT	GGCCCCCTGCTGTGA	+
M94	ZN816_HUMAN.H11MO.0.C	-9	0.0112086	8.61938	0.271074	21	AGGGACACAAACTTCACGCGCCAACAACACCTGAAAAGAT	CCCTGCATGTCCCCCTTTTTT	-
M94	KLF15_HUMAN.H11MO.0.A	-14	0.012997	9.99469	0.309257	19	AGGGACACAAACTTCACGCGCCAACAACACCTGAAAAGAT	CCCCCCCCTGCTCCTCCCC	-
M94	KLF14_HUMAN.H11MO.0.D	-12	0.0134249	10.3237	0.314367	13	AGGGACACAAACTTCACGCGCCAACAACACCTGAAAAGAT	GCCACGCCCCCCT	-
M94	ZN263_HUMAN.H11MO.0.A	-3	0.0137184	10.5494	0.316221	20	AGGGACACAAACTTCACGCGCCAACAACACCTGAAAAGAT	CTCCTCCTCTCCCTCCTCCC	-
M94	MGAP_HUMAN.H11MO.0.D	-1	0.0140935	10.8379	0.317489	16	AGGGACACAAACTTCACGCGCCAACAACACCTGAAAAGAT	AGGTGTGAATTTTCAC	+
M94	MITF_HUMAN.H11MO.0.A	-13	0.0142038	10.9227	0.317489	10	AGGGACACAAACTTCACGCGCCAACAACACCTGAAAAGAT	TCACGTGACC	+
M94	MAX_HUMAN.H11MO.0.A	-13	0.0152978	11.764	0.331886	10	AGGGACACAAACTTCACGCGCCAACAACACCTGAAAAGAT	CCACGTGCTC	-
M94	SP2_HUMAN.H11MO.1.B	-14	0.0156132	12.0066	0.333819	12	AGGGACACAAACTTCACGCGCCAACAACACCTGAAAAGAT	GCCCCGCCCCCT	-
M94	KLF1_HUMAN.H11MO.0.A	-10	0.0160429	12.337	0.338106	14	AGGGACACAAACTTCACGCGCCAACAACACCTGAAAAGAT	CCCGGCCCCGCCCC	-
M94	MNX1_HUMAN.H11MO.0.D	-9	0.017527	13.4782	0.347185	19	AGGGACACAAACTTCACGCGCCAACAACACCTGAAAAGAT	CTATTTTAATAACCCTTAA	+
M94	FEV_HUMAN.H11MO.0.B	-9	0.0177265	13.6317	0.347185	10	AGGGACACAAACTTCACGCGCCAACAACACCTGAAAAGAT	CGCTTCCCGC	-
M94	NR0B1_HUMAN.H11MO.0.D	-11	0.0177265	13.6317	0.347185	10	AGGGACACAAACTTCACGCGCCAACAACACCTGAAAAGAT	TCTCCCACGC	-
M94	COT1_HUMAN.H11MO.0.C	-14	0.0177821	13.6744	0.347185	17	AGGGACACAAACTTCACGCGCCAACAACACCTGAAAAGAT	CCCTGACCTCTGACCCC	-
M94	ZBT48_HUMAN.H11MO.0.C	-14	0.0179575	13.8093	0.347185	12	AGGGACACAAACTTCACGCGCCAACAACACCTGAAAAGAT	CACGGTCCCTAA	-
M94	ZN667_HUMAN.H11MO.0.C	-17	0.018591	14.2965	0.347185	19	AGGGACACAAACTTCACGCGCCAACAACACCTGAAAAGAT	GTGGCCTTAAAAGCTCAGC	+
M94	PLAG1_HUMAN.H11MO.0.D	-15	0.0189228	14.5517	0.347185	17	AGGGACACAAACTTCACGCGCCAACAACACCTGAAAAGAT	CCCCTCCTGATGCCCCC	-
M94	HES7_HUMAN.H11MO.0.D	-11	0.0192481	14.8018	0.347185	12	AGGGACACAAACTTCACGCGCCAACAACACCTGAAAAGAT	CGGCACGTGCCA	-
M94	HEY1_HUMAN.H11MO.0.D	-11	0.0192481	14.8018	0.347185	12	AGGGACACAAACTTCACGCGCCAACAACACCTGAAAAGAT	CGACACGTGCCA	-
M94	KLF5_HUMAN.H11MO.0.A	-9	0.0195797	15.0568	0.347185	14	AGGGACACAAACTTCACGCGCCAACAACACCTGAAAAGAT	CCCAGCCCCACCCT	-
M94	RARG_HUMAN.H11MO.0.B	-14	0.0197685	15.2019	0.347185	18	AGGGACACAAACTTCACGCGCCAACAACACCTGAAAAGAT	CCCAGGTCACTCTGACCT	-
M94	ZN524_HUMAN.H11MO.0.D	-13	0.0197685	15.2019	0.347185	18	AGGGACACAAACTTCACGCGCCAACAACACCTGAAAAGAT	ACTCGAACCCTCGAACCC	-
M94	SRBP2_HUMAN.H11MO.0.B	-13	0.0202432	15.567	0.347859	13	AGGGACACAAACTTCACGCGCCAACAACACCTGAAAAGAT	CCTCACCCCACCC	-
M94	NFAT5_HUMAN.H11MO.0.D	-14	0.0207104	15.9263	0.347859	11	AGGGACACAAACTTCACGCGCCAACAACACCTGAAAAGAT	CCTTTTCCTCT	-
M94	WT1_HUMAN.H11MO.1.B	-14	0.0207104	15.9263	0.347859	11	AGGGACACAAACTTCACGCGCCAACAACACCTGAAAAGAT	CCTCCTCCCAC	-
M94	ETV5_HUMAN.H11MO.0.C	-7	0.020909	16.079	0.347859	14	AGGGACACAAACTTCACGCGCCAACAACACCTGAAAAGAT	CTCACTTCCTGCTC	-
M94	ZN148_HUMAN.H11MO.0.D	-15	0.0209858	16.1381	0.347859	15	AGGGACACAAACTTCACGCGCCAACAACACCTGAAAAGAT	CCCCTCCCCCACCCC	-
M94	ZSC22_HUMAN.H11MO.0.C	-14	0.0220088	16.9248	0.354225	16	AGGGACACAAACTTCACGCGCCAACAACACCTGAAAAGAT	CCTCCTCCCTCAGACC	-
M94	ZN219_HUMAN.H11MO.0.D	-12	0.0220902	16.9874	0.354225	12	AGGGACACAAACTTCACGCGCCAACAACACCTGAAAAGAT	TCCGCCCCCCTC	-
M94	KLF12_HUMAN.H11MO.0.C	-14	0.0238262	18.3224	0.370175	11	AGGGACACAAACTTCACGCGCCAACAACACCTGAAAAGAT	GCCCCGCCCCT	-
M94	KAISO_HUMAN.H11MO.0.A	-12	0.0238376	18.3311	0.370175	15	AGGGACACAAACTTCACGCGCCAACAACACCTGAAAAGAT	TTCTCGCGAGATTTG	-
M94	AHR_HUMAN.H11MO.0.B	-13	0.0242151	18.6214	0.37212	9	AGGGACACAAACTTCACGCGCCAACAACACCTGAAAAGAT	GCACGCAAC	-
M94	SPIC_HUMAN.H11MO.0.D	-15	0.0247351	19.0213	0.376193	13	AGGGACACAAACTTCACGCGCCAACAACACCTGAAAAGAT	CCTCCCCTTCCTC	-
M94	KLF9_HUMAN.H11MO.0.C	-11	0.0253922	19.5266	0.382246	15	AGGGACACAAACTTCACGCGCCAACAACACCTGAAAAGAT	GGCCACGCCCCCTCC	-
M94	COT2_HUMAN.H11MO.1.A	-14	0.0256941	19.7588	0.382883	17	AGGGACACAAACTTCACGCGCCAACAACACCTGAAAAGAT	CCCTGACCTTTGACCCC	-
M94	TBX21_HUMAN.H11MO.0.A	-10	0.0264245	20.3204	0.384582	13	AGGGACACAAACTTCACGCGCCAACAACACCTGAAAAGAT	TTCACACCTCCAC	-
M94	HINFP_HUMAN.H11MO.0.C	-14	0.0265041	20.3817	0.384582	16	AGGGACACAAACTTCACGCGCCAACAACACCTGAAAAGAT	TAACGTCCGCTAGCGC	-
M94	USF1_HUMAN.H11MO.0.A	-11	0.0270852	20.8285	0.384582	12	AGGGACACAAACTTCACGCGCCAACAACACCTGAAAAGAT	GGTCACGTGACC	-
M94	BC11A_HUMAN.H11MO.0.A	-10	0.0272877	20.9843	0.384582	17	AGGGACACAAACTTCACGCGCCAACAACACCTGAAAAGAT	TTTTCACTTCCTCTTTT	-
M94	HIC2_HUMAN.H11MO.0.D	-15	0.0273722	21.0492	0.384582	11	AGGGACACAAACTTCACGCGCCAACAACACCTGAAAAGAT	CCATGCCAGGC	+
M94	MXI1_HUMAN.H11MO.1.A	-12	0.0273722	21.0492	0.384582	11	AGGGACACAAACTTCACGCGCCAACAACACCTGAAAAGAT	CCCACGTGCTC	+
M94	NFIA_HUMAN.H11MO.1.D	-18	0.0289971	22.2988	0.403568	7	AGGGACACAAACTTCACGCGCCAACAACACCTGAAAAGAT	TGCCAAG	-
M94	ZN467_HUMAN.H11MO.0.C	-2	0.0302138	23.2344	0.406783	22	AGGGACACAAACTTCACGCGCCAACAACACCTGAAAAGAT	CCCCCCCCCCCCTCCCCTCCCC	-
M94	RARA_HUMAN.H11MO.0.A	1	0.030331	23.3246	0.406783	19	AGGGACACAAACTTCACGCGCCAACAACACCTGAAAAGAT	GGGGGATCAAGAGGTCAAGG	+
M94	BMAL1_HUMAN.H11MO.0.A	-11	0.0314012	24.1475	0.409955	11	AGGGACACAAACTTCACGCGCCAACAACACCTGAAAAGAT	AGTCACGTGGC	-
M94	ID4_HUMAN.H11MO.0.D	-11	0.0314012	24.1475	0.409955	11	AGGGACACAAACTTCACGCGCCAACAACACCTGAAAAGAT	TTACACCTGTC	-
M94	ZN770_HUMAN.H11MO.1.C	-12	0.0314012	24.1475	0.409955	11	AGGGACACAAACTTCACGCGCCAACAACACCTGAAAAGAT	CTCAGCCTCCC	-
M94	VDR_HUMAN.H11MO.0.A	0	0.0318182	24.4682	0.41094	16	AGGGACACAAACTTCACGCGCCAACAACACCTGAAAAGAT	GGGGTCAGTGGGTTCA	+
M94	IRF8_HUMAN.H11MO.0.B	-7	0.0320338	24.634	0.41094	20	AGGGACACAAACTTCACGCGCCAACAACACCTGAAAAGAT	TTACTTTCACTTCCTCTTTT	-
M94	TLX1_HUMAN.H11MO.0.D	-20	0.0326206	25.0852	0.411314	17	AGGGACACAAACTTCACGCGCCAACAACACCTGAAAAGAT	CCTTGGCAACTTGCCAG	-
M94	ZN134_HUMAN.H11MO.1.C	-23	0.0326206	25.0852	0.411314	17	AGGGACACAAACTTCACGCGCCAACAACACCTGAAAAGAT	CCTTCACCTGATTAGGT	-
M94	PAX2_HUMAN.H11MO.0.D	-11	0.0335782	25.8217	0.419801	18	AGGGACACAAACTTCACGCGCCAACAACACCTGAAAAGAT	TGTCACGCATGACTGAAC	-
M94	PATZ1_HUMAN.H11MO.1.C	-15	0.0350695	26.9684	0.43476	9	AGGGACACAAACTTCACGCGCCAACAACACCTGAAAAGAT	CCCCTCCCT	-
M94	SALL4_HUMAN.H11MO.0.B	-16	0.0362513	27.8773	0.445667	10	AGGGACACAAACTTCACGCGCCAACAACACCTGAAAAGAT	CCCACCCTCC	-
M94	HIF1A_HUMAN.H11MO.0.C	-13	0.0376103	28.9223	0.455564	8	AGGGACACAAACTTCACGCGCCAACAACACCTGAAAAGAT	GCACGTCC	-
M94	TBX3_HUMAN.H11MO.0.C	-14	0.0384787	29.5901	0.461512	11	AGGGACACAAACTTCACGCGCCAACAACACCTGAAAAGAT	TTCCCACCTCC	-
M94	ZNF76_HUMAN.H11MO.0.C	-10	0.0391454	30.1028	0.465723	22	AGGGACACAAACTTCACGCGCCAACAACACCTGAAAAGAT	ACTACAATTCCCAGAATGCCCC	-
M94	AIRE_HUMAN.H11MO.0.C	-16	0.039832	30.6308	0.470099	18	AGGGACACAAACTTCACGCGCCAACAACACCTGAAAAGAT	TTAACCAATATAACCAAT	-
M94	CTCFL_HUMAN.H11MO.0.A	-15	0.0411899	31.675	0.47847	17	AGGGACACAAACTTCACGCGCCAACAACACCTGAAAAGAT	CGGCGCCCCCTGGCGGC	-
M94	ZIC1_HUMAN.H11MO.0.B	-15	0.0435819	33.5145	0.49685	9	AGGGACACAAACTTCACGCGCCAACAACACCTGAAAAGAT	GACCACCCC	-
M94	PAX8_HUMAN.H11MO.0.D	-25	0.0447024	34.3762	0.499603	14	AGGGACACAAACTTCACGCGCCAACAACACCTGAAAAGAT	CCCGCTTCAGTGAC	-
M95	TLX1_HUMAN.H11MO.0.D	-11	1.78387e-05	0.013718	0.0272266	17	CATGTTTTAGTCGGGTAGCAGGTCATGGAAAATGGAGTTT	CTGGCAAGTTGCCAAGG	+
M95	MNX1_HUMAN.H11MO.0.D	-15	0.00017248	0.132637	0.131625	19	CATGTTTTAGTCGGGTAGCAGGTCATGGAAAATGGAGTTT	TTAAGGGTTATTAAAATAG	-
M95	IRX2_HUMAN.H11MO.0.D	-17	0.000514245	0.395454	0.184858	19	CATGTTTTAGTCGGGTAGCAGGTCATGGAAAATGGAGTTT	ACATGGGTGGGCATGTTGG	+
M95	BRAC_HUMAN.H11MO.0.A	-14	0.000658507	0.506392	0.184858	20	CATGTTTTAGTCGGGTAGCAGGTCATGGAAAATGGAGTTT	TTAGCAGGGAGGTGTGAAAT	+
M95	RXRA_HUMAN.H11MO.0.A	-8	0.000658507	0.506392	0.184858	20	CATGTTTTAGTCGGGTAGCAGGTCATGGAAAATGGAGTTT	GGGGGAGGCAGAGGTCAGAG	+
M95	PROX1_HUMAN.H11MO.0.D	-12	0.00072671	0.55884	0.184858	17	CATGTTTTAGTCGGGTAGCAGGTCATGGAAAATGGAGTTT	GGGTAAGGCGGGTTGGG	+
M95	RARG_HUMAN.H11MO.0.B	-21	0.00213165	1.63924	0.406682	18	CATGTTTTAGTCGGGTAGCAGGTCATGGAAAATGGAGTTT	CCCAGGTCACTCTGACCT	-
M95	HXC10_HUMAN.H11MO.0.D	-21	0.00261821	2.0134	0.411752	19	CATGTTTTAGTCGGGTAGCAGGTCATGGAAAATGGAGTTT	GTAATAAAAAAATTAAAAA	-
M95	ZN394_HUMAN.H11MO.0.C	-11	0.00290976	2.23761	0.411752	20	CATGTTTTAGTCGGGTAGCAGGTCATGGAAAATGGAGTTT	AGAATGGAATAGAATGGAAT	+
M95	COT2_HUMAN.H11MO.1.A	-11	0.00316033	2.43029	0.411752	17	CATGTTTTAGTCGGGTAGCAGGTCATGGAAAATGGAGTTT	GGGGTCAAAGGTCAGGG	+
M95	AIRE_HUMAN.H11MO.0.C	0	0.00336261	2.58585	0.411752	18	CATGTTTTAGTCGGGTAGCAGGTCATGGAAAATGGAGTTT	ATTGGTTTTATTGGTTAA	+
M95	SPIC_HUMAN.H11MO.0.D	-19	0.00375085	2.8844	0.411752	13	CATGTTTTAGTCGGGTAGCAGGTCATGGAAAATGGAGTTT	GAGGAAGGGGAGG	+
M95	VEZF1_HUMAN.H11MO.0.C	-12	0.00468348	3.60159	0.436739	22	CATGTTTTAGTCGGGTAGCAGGTCATGGAAAATGGAGTTT	GGGGAGGGGGGAGGGGGAGGGG	+
M95	PAX2_HUMAN.H11MO.0.D	-20	0.00486454	3.74083	0.436739	18	CATGTTTTAGTCGGGTAGCAGGTCATGGAAAATGGAGTTT	TGTCACGCATGACTGAAC	-
M95	ANDR_HUMAN.H11MO.0.A	-2	0.0052314	4.02295	0.443583	18	CATGTTTTAGTCGGGTAGCAGGTCATGGAAAATGGAGTTT	TGTTCTTTTTTGTTTGCT	+
M95	Z324A_HUMAN.H11MO.0.C	-16	0.00587585	4.51853	0.464482	23	CATGTTTTAGTCGGGTAGCAGGTCATGGAAAATGGAGTTT	TGGCAGCAAAGGATGGTTTGATA	-
M95	ZN589_HUMAN.H11MO.0.D	-12	0.00639086	4.91457	0.464482	16	CATGTTTTAGTCGGGTAGCAGGTCATGGAAAATGGAGTTT	CGGCAGTAACCGTGGG	-
M95	HME2_HUMAN.H11MO.0.D	-12	0.00682008	5.24464	0.473147	11	CATGTTTTAGTCGGGTAGCAGGTCATGGAAAATGGAGTTT	CCCTAATTACC	-
M96	Z324A_HUMAN.H11MO.0.C	-5	0.000444619	0.341912	0.323554	23	CTCAGCACCACGCCTGCCTTGGCTTTGGCCAAGTGGCCCT	TATCAAACCATCCTTTGCTGCCA	+
M96	TLX1_HUMAN.H11MO.0.D	-17	0.000520765	0.400468	0.323554	17	CTCAGCACCACGCCTGCCTTGGCTTTGGCCAAGTGGCCCT	CTGGCAAGTTGCCAAGG	+
M96	THAP1_HUMAN.H11MO.0.C	-7	0.00112438	0.864645	0.323554	22	CTCAGCACCACGCCTGCCTTGGCTTTGGCCAAGTGGCCCT	CGCCGCCATCTTGGCTGCGGGC	+
M96	ZEP2_HUMAN.H11MO.0.D	-26	0.00142346	1.09464	0.323554	14	CTCAGCACCACGCCTGCCTTGGCTTTGGCCAAGTGGCCCT	GGTAGGGAAACCCC	+
M96	ZN554_HUMAN.H11MO.0.C	-3	0.00156578	1.20408	0.323554	20	CTCAGCACCACGCCTGCCTTGGCTTTGGCCAAGTGGCCCT	AGCACCCCACATGGCTCAGC	-
M96	CLOCK_HUMAN.H11MO.0.C	-25	0.00169807	1.30582	0.323554	14	CTCAGCACCACGCCTGCCTTGGCTTTGGCCAAGTGGCCCT	TGTTCACGTGTCTG	-
M96	NFIA_HUMAN.H11MO.0.C	-24	0.00191122	1.46973	0.323554	15	CTCAGCACCACGCCTGCCTTGGCTTTGGCCAAGTGGCCCT	TTGGCACGGTGCCAA	+
M96	ZFX_HUMAN.H11MO.1.A	-25	0.00192236	1.4783	0.323554	15	CTCAGCACCACGCCTGCCTTGGCTTTGGCCAAGTGGCCCT	GGGGGCGGAGGCCGGGG	+
M96	IRX2_HUMAN.H11MO.0.D	-21	0.00251691	1.93551	0.323554	19	CTCAGCACCACGCCTGCCTTGGCTTTGGCCAAGTGGCCCT	ACATGGGTGGGCATGTTGG	+
M96	TAL1_HUMAN.H11MO.0.A	-16	0.00270492	2.08008	0.323554	19	CTCAGCACCACGCCTGCCTTGGCTTTGGCCAAGTGGCCCT	CCTTATCTGCCCCCCCCAG	-
M96	RFX5_HUMAN.H11MO.0.A	-17	0.00276136	2.12349	0.323554	20	CTCAGCACCACGCCTGCCTTGGCTTTGGCCAAGTGGCCCT	GTCAGCTGTTGCTAGGCAGA	+
M96	PROX1_HUMAN.H11MO.0.D	-20	0.00355981	2.7375	0.361495	17	CTCAGCACCACGCCTGCCTTGGCTTTGGCCAAGTGGCCCT	GGGTAAGGCGGGTTGGG	+
M96	PURA_HUMAN.H11MO.0.D	-25	0.00355981	2.7375	0.361495	15	CTCAGCACCACGCCTGCCTTGGCTTTGGCCAAGTGGCCCT	GGAAGGGGGGGGCAGGG	+
M96	GATA1_HUMAN.H11MO.0.A	-16	0.00443982	3.41422	0.393623	19	CTCAGCACCACGCCTGCCTTGGCTTTGGCCAAGTGGCCCT	TCTTATCTGTCCCCGCCAG	-
M96	TBX15_HUMAN.H11MO.0.D	-20	0.00510084	3.92255	0.393623	19	CTCAGCACCACGCCTGCCTTGGCTTTGGCCAAGTGGCCCT	GGGGGGGGGGGGGTGGGGG	+
M96	SP3_HUMAN.H11MO.0.B	-19	0.00511247	3.93149	0.393623	20	CTCAGCACCACGCCTGCCTTGGCTTTGGCCAAGTGGCCCT	GGGGGGGGGCGGGGCCGGGG	+
M96	NFIC_HUMAN.H11MO.0.A	-23	0.00516942	3.97528	0.393623	17	CTCAGCACCACGCCTGCCTTGGCTTTGGCCAAGTGGCCCT	CTTGGCAGGGAGCCAAG	-
M96	ZN563_HUMAN.H11MO.0.C	-19	0.00539317	4.14735	0.393623	21	CTCAGCACCACGCCTGCCTTGGCTTTGGCCAAGTGGCCCT	GGGATCCTCACTGGCAGCTGC	+
M96	XBP1_HUMAN.H11MO.0.D	-26	0.00542668	4.17311	0.393623	11	CTCAGCACCACGCCTGCCTTGGCTTTGGCCAAGTGGCCCT	GCTGACGTGGC	+
M96	SPIC_HUMAN.H11MO.0.D	-20	0.00643578	4.94911	0.438939	13	CTCAGCACCACGCCTGCCTTGGCTTTGGCCAAGTGGCCCT	GAGGAAGGGGAGG	+
M96	EGR2_HUMAN.H11MO.0.A	-20	0.00662774	5.09673	0.438939	18	CTCAGCACCACGCCTGCCTTGGCTTTGGCCAAGTGGCCCT	GGGGGGGTGTGGGAGGGG	+
M96	KLF6_HUMAN.H11MO.0.A	-21	0.00717777	5.51971	0.455559	19	CTCAGCACCACGCCTGCCTTGGCTTTGGCCAAGTGGCCCT	GGAAGGGCGGGGCCGGGGG	+
M96	HES1_HUMAN.H11MO.0.D	-26	0.00825134	6.34528	0.483412	13	CTCAGCACCACGCCTGCCTTGGCTTTGGCCAAGTGGCCCT	GGGCTCGTGGCGG	-
M96	RARG_HUMAN.H11MO.0.B	-27	0.00874794	6.72716	0.492755	13	CTCAGCACCACGCCTGCCTTGGCTTTGGCCAAGTGGCCCT	CCCAGGTCACTCTGACCT	-
M96	GATA2_HUMAN.H11MO.0.A	-16	0.0093813	7.21422	0.492755	19	CTCAGCACCACGCCTGCCTTGGCTTTGGCCAAGTGGCCCT	CCTTATCTCCACCCCCCAG	-
M97	MNX1_HUMAN.H11MO.0.D	-4	0.000373443	0.287178	0.364254	19	CTTTGATACGGTGGTTGCAATTTGCGGCACATCACTGAAG	TTAAGGGTTATTAAAATAG	-
M97	IRX2_HUMAN.H11MO.0.D	-18	0.000474388	0.364804	0.364254	19	CTTTGATACGGTGGTTGCAATTTGCGGCACATCACTGAAG	ACATGGGTGGGCATGTTGG	+
M98	IRX2_HUMAN.H11MO.0.D	-14	0.000263016	0.202259	0.404173	19	CCAGATGCAAATTACTCAGTGTTGTACGGCAGGAGCCTTA	ACATGGGTGGGCATGTTGG	+
M98	ZN563_HUMAN.H11MO.0.C	-15	0.000604675	0.464995	0.464597	21	CCAGATGCAAATTACTCAGTGTTGTACGGCAGGAGCCTTA	GGGATCCTCACTGGCAGCTGC	+
M99	MNX1_HUMAN.H11MO.0.D	-7	0.000151381	0.116412	0.230555	19	TGCCATCGACATTAACTAAGCCGTACACCACGCCCGGAAT	CTATTTTAATAACCCTTAA	+
M99	IRX2_HUMAN.H11MO.0.D	-5	0.000300658	0.231206	0.230555	19	TGCCATCGACATTAACTAAGCCGTACACCACGCCCGGAAT	CCAACATGCCCACCCATGT	-
M99	RXRA_HUMAN.H11MO.0.A	-15	0.000640973	0.492908	0.32768	20	TGCCATCGACATTAACTAAGCCGTACACCACGCCCGGAAT	CTCTGACCTCTGCCTCCCCC	-
M99	ZN563_HUMAN.H11MO.0.C	-13	0.0010764	0.827751	0.327976	21	TGCCATCGACATTAACTAAGCCGTACACCACGCCCGGAAT	GCAGCTGCCAGTGAGGATCCC	-
M99	PAX2_HUMAN.H11MO.0.D	-14	0.00108212	0.832148	0.327976	18	TGCCATCGACATTAACTAAGCCGTACACCACGCCCGGAAT	GTTCAGTCATGCGTGACA	+
M99	GATA1_HUMAN.H11MO.0.A	7	0.0012831	0.986707	0.327976	12	TGCCATCGACATTAACTAAGCCGTACACCACGCCCGGAAT	TCTTATCTGTCCCCGCCAG	-
M99	GATA2_HUMAN.H11MO.0.A	7	0.00253181	1.94696	0.47206	12	TGCCATCGACATTAACTAAGCCGTACACCACGCCCGGAAT	CCTTATCTCCACCCCCCAG	-
M99	TLX1_HUMAN.H11MO.0.D	-4	0.00277018	2.13027	0.47206	17	TGCCATCGACATTAACTAAGCCGTACACCACGCCCGGAAT	CTGGCAAGTTGCCAAGG	+
M100	IRX2_HUMAN.H11MO.0.D	-1	3.52325e-05	0.0270938	0.0504839	19	GGGTGGGAAGGGCCGGAAGCAGTAGCACTTAACCTAAATG	ACATGGGTGGGCATGTTGG	+
M100	MNX1_HUMAN.H11MO.0.D	-21	6.61536e-05	0.0508721	0.0504839	19	GGGTGGGAAGGGCCGGAAGCAGTAGCACTTAACCTAAATG	TTAAGGGTTATTAAAATAG	-
M100	ZFX_HUMAN.H11MO.1.A	-1	0.000285343	0.219429	0.145169	17	GGGTGGGAAGGGCCGGAAGCAGTAGCACTTAACCTAAATG	GGGGGCGGAGGCCGGGG	+
M100	ZN394_HUMAN.H11MO.0.C	-5	0.00068558	0.527211	0.168631	20	GGGTGGGAAGGGCCGGAAGCAGTAGCACTTAACCTAAATG	AGAATGGAATAGAATGGAAT	+
M100	KLF6_HUMAN.H11MO.0.A	0	0.000731633	0.562626	0.168631	19	GGGTGGGAAGGGCCGGAAGCAGTAGCACTTAACCTAAATG	GGAAGGGCGGGGCCGGGGG	+
M100	SP4_HUMAN.H11MO.0.A	-3	0.000739044	0.568325	0.168631	20	GGGTGGGAAGGGCCGGAAGCAGTAGCACTTAACCTAAATG	GGGAAGGGGGCGGGGCCGGG	+
M100	PATZ1_HUMAN.H11MO.0.C	-3	0.000774229	0.595382	0.168631	22	GGGTGGGAAGGGCCGGAAGCAGTAGCACTTAACCTAAATG	GGGGAGGGGGCGGGGGGGGAGG	+
M100	ZN341_HUMAN.H11MO.0.C	-4	0.00089077	0.685002	0.168631	22	GGGTGGGAAGGGCCGGAAGCAGTAGCACTTAACCTAAATG	GGGGGGGGGGGGAGGGAAGAGC	+
M100	ZN589_HUMAN.H11MO.0.D	-16	0.00133632	1.02763	0.20086	16	GGGTGGGAAGGGCCGGAAGCAGTAGCACTTAACCTAAATG	CGGCAGTAACCGTGGG	-
M100	Z324A_HUMAN.H11MO.0.C	0	0.00167423	1.28748	0.212943	23	GGGTGGGAAGGGCCGGAAGCAGTAGCACTTAACCTAAATG	TGGCAGCAAAGGATGGTTTGATA	-
M100	RXRA_HUMAN.H11MO.0.A	2	0.00190396	1.46415	0.223534	18	GGGTGGGAAGGGCCGGAAGCAGTAGCACTTAACCTAAATG	GGGGGAGGCAGAGGTCAGAG	+
M100	SPIC_HUMAN.H11MO.0.D	-21	0.00219335	1.68669	0.239117	13	GGGTGGGAAGGGCCGGAAGCAGTAGCACTTAACCTAAATG	CCTCCCCTTCCTC	-
M100	TLX1_HUMAN.H11MO.0.D	-2	0.00261995	2.01474	0.255937	17	GGGTGGGAAGGGCCGGAAGCAGTAGCACTTAACCTAAATG	CTGGCAAGTTGCCAAGG	+
M100	LYL1_HUMAN.H11MO.0.A	-2	0.00268302	2.06324	0.255937	14	GGGTGGGAAGGGCCGGAAGCAGTAGCACTTAACCTAAATG	CAGGAAACAGCTGG	-
M100	ZN563_HUMAN.H11MO.0.C	-5	0.00385719	2.96618	0.346299	21	GGGTGGGAAGGGCCGGAAGCAGTAGCACTTAACCTAAATG	GCAGCTGCCAGTGAGGATCCC	-
M100	PROX1_HUMAN.H11MO.0.D	-4	0.00411598	3.16519	0.349004	17	GGGTGGGAAGGGCCGGAAGCAGTAGCACTTAACCTAAATG	GGGTAAGGCGGGTTGGG	+
M100	RARG_HUMAN.H11MO.0.B	6	0.00503076	3.86865	0.404119	12	GGGTGGGAAGGGCCGGAAGCAGTAGCACTTAACCTAAATG	AGGTCAGAGTGACCTGGG	+
M100	HESX1_HUMAN.H11MO.0.D	-2	0.00598356	4.60136	0.429147	16	GGGTGGGAAGGGCCGGAAGCAGTAGCACTTAACCTAAATG	AGGCCACGTGCCGGAT	-
M100	SPDEF_HUMAN.H11MO.0.D	-9	0.00618585	4.75692	0.429147	14	GGGTGGGAAGGGCCGGAAGCAGTAGCACTTAACCTAAATG	AACCCGGATGAAGT	+
M100	SP3_HUMAN.H11MO.0.B	-4	0.00689331	5.30096	0.457435	20	GGGTGGGAAGGGCCGGAAGCAGTAGCACTTAACCTAAATG	GGGGGGGGGCGGGGCCGGGG	+
M100	TAF1_HUMAN.H11MO.0.A	-6	0.00747397	5.74748	0.475302	16	GGGTGGGAAGGGCCGGAAGCAGTAGCACTTAACCTAAATG	AAGATGGCGGCGGCGG	+
M102	IRX2_HUMAN.H11MO.0.D	-8	0.000136808	0.105205	0.209818	19	TCACTGTAGCACTTGCTGGCAGATAAGACTGAACTTCTGG	ACATGGGTGGGCATGTTGG	+
M102	TLX1_HUMAN.H11MO.0.D	-2	0.000925056	0.711368	0.418266	17	TCACTGTAGCACTTGCTGGCAGATAAGACTGAACTTCTGG	CCTTGGCAACTTGCCAG	-
M102	MNX1_HUMAN.H11MO.0.D	-16	0.00176939	1.36066	0.454654	19	TCACTGTAGCACTTGCTGGCAGATAAGACTGAACTTCTGG	TTAAGGGTTATTAAAATAG	-
M102	ZN563_HUMAN.H11MO.0.C	-5	0.00218273	1.67852	0.454654	21	TCACTGTAGCACTTGCTGGCAGATAAGACTGAACTTCTGG	GGGATCCTCACTGGCAGCTGC	+
M102	GATA1_HUMAN.H11MO.0.A	7	0.00237159	1.82375	0.454654	12	TCACTGTAGCACTTGCTGGCAGATAAGACTGAACTTCTGG	TCTTATCTGTCCCCGCCAG	-
M103	NR1D1_HUMAN.H11MO.0.B	-14	0.000251963	0.193759	0.38744	19	GCAAGTTAGTCCACCCGCAACGTGGGCAGTGCGAGAAGAG	AGGGAAGTGGGTCAGAAGG	+
M104	MYNN_HUMAN.H11MO.0.D	-2	0.000120196	0.0924309	0.184862	17	GTCTTCAAAATAATAGCCAAAGTCCTTAGTGTGGGTTCAA	TTTCAAAATAAAAGTCC	-
M105	PURA_HUMAN.H11MO.0.D	-3	3.45996e-06	0.00266071	0.00340568	17	TTTACCCGCCTACACCTTGCTATTTTCTAGAAGGATCCCC	CCCTGCCCCCCCCTTCC	-
M105	IRX2_HUMAN.H11MO.0.D	0	6.77486e-06	0.00520987	0.00340568	19	TTTACCCGCCTACACCTTGCTATTTTCTAGAAGGATCCCC	CCAACATGCCCACCCATGT	-
M105	ZBT17_HUMAN.H11MO.0.A	0	6.77486e-06	0.00520987	0.00340568	19	TTTACCCGCCTACACCTTGCTATTTTCTAGAAGGATCCCC	CTTCCCCTCCCCCACCCTC	-
M105	VEZF1_HUMAN.H11MO.0.C	0	5.82153e-05	0.0447676	0.0219483	22	TTTACCCGCCTACACCTTGCTATTTTCTAGAAGGATCCCC	CCCCTCCCCCTCCCCCCTCCCC	-
M105	EGR1_HUMAN.H11MO.0.A	-2	0.000343885	0.264447	0.072084	17	TTTACCCGCCTACACCTTGCTATTTTCTAGAAGGATCCCC	CCCCCGCCCACGCCCTC	-
M105	ZN341_HUMAN.H11MO.0.C	2	0.000414383	0.31866	0.072084	20	TTTACCCGCCTACACCTTGCTATTTTCTAGAAGGATCCCC	GCTCTTCCCTCCCCCCCCCCCC	-
M105	KLF6_HUMAN.H11MO.0.A	-2	0.000441771	0.339722	0.072084	19	TTTACCCGCCTACACCTTGCTATTTTCTAGAAGGATCCCC	CCCCCGGCCCCGCCCTTCC	-
M105	RFX5_HUMAN.H11MO.0.A	0	0.000468127	0.35999	0.072084	20	TTTACCCGCCTACACCTTGCTATTTTCTAGAAGGATCCCC	TCTGCCTAGCAACAGCTGAC	-
M105	PATZ1_HUMAN.H11MO.0.C	0	0.000480932	0.369837	0.072084	22	TTTACCCGCCTACACCTTGCTATTTTCTAGAAGGATCCCC	CCTCCCCCCCCGCCCCCTCCCC	-
M105	ZN394_HUMAN.H11MO.0.C	-5	0.000506025	0.389133	0.072084	20	TTTACCCGCCTACACCTTGCTATTTTCTAGAAGGATCCCC	ATTCCATTCTATTCCATTCT	-
M105	EGR2_HUMAN.H11MO.0.A	-3	0.000525783	0.404327	0.072084	18	TTTACCCGCCTACACCTTGCTATTTTCTAGAAGGATCCCC	CCCCTCCCACACCCCCCC	-
M105	MAZ_HUMAN.H11MO.0.A	-1	0.000600019	0.461415	0.0754065	22	TTTACCCGCCTACACCTTGCTATTTTCTAGAAGGATCCCC	CCCCCCCCCCCCCCCCTCCCCC	-
M105	HSF2_HUMAN.H11MO.0.A	-24	0.000707485	0.544056	0.0820727	14	TTTACCCGCCTACACCTTGCTATTTTCTAGAAGGATCCCC	TTCTAGAACATTCT	-
M105	PAX5_HUMAN.H11MO.0.A	2	0.00104093	0.800475	0.108712	19	TTTACCCGCCTACACCTTGCTATTTTCTAGAAGGATCCCC	GTCACGCTCTGCTGCCCAGGC	-
M105	EGR2_HUMAN.H11MO.1.A	-2	0.0010813	0.831517	0.108712	16	TTTACCCGCCTACACCTTGCTATTTTCTAGAAGGATCCCC	CCCCCGCCCACGCCCC	-
M105	THA_HUMAN.H11MO.0.C	0	0.00149968	1.15325	0.141352	17	TTTACCCGCCTACACCTTGCTATTTTCTAGAAGGATCCCC	CTGACCTGAAGTGACCC	-
M105	TLX1_HUMAN.H11MO.0.D	-13	0.00204645	1.57372	0.181542	17	TTTACCCGCCTACACCTTGCTATTTTCTAGAAGGATCCCC	CCTTGGCAACTTGCCAG	-
M105	ZN263_HUMAN.H11MO.0.A	0	0.00224581	1.72703	0.188159	20	TTTACCCGCCTACACCTTGCTATTTTCTAGAAGGATCCCC	CTCCTCCTCTCCCTCCTCCC	-
M105	SPIC_HUMAN.H11MO.0.D	0	0.00308867	2.37519	0.22531	13	TTTACCCGCCTACACCTTGCTATTTTCTAGAAGGATCCCC	CCTCCCCTTCCTC	-
M105	Z324A_HUMAN.H11MO.0.C	3	0.00320441	2.46419	0.22531	20	TTTACCCGCCTACACCTTGCTATTTTCTAGAAGGATCCCC	TATCAAACCATCCTTTGCTGCCA	+
M105	TAF1_HUMAN.H11MO.0.A	-2	0.00328098	2.52307	0.22531	16	TTTACCCGCCTACACCTTGCTATTTTCTAGAAGGATCCCC	CCGCCGCCGCCATCTT	-
M105	KLF15_HUMAN.H11MO.0.A	1	0.00340447	2.61804	0.22531	18	TTTACCCGCCTACACCTTGCTATTTTCTAGAAGGATCCCC	CCCCCCCCTGCTCCTCCCC	-
M105	ZN467_HUMAN.H11MO.0.C	1	0.00343624	2.64247	0.22531	21	TTTACCCGCCTACACCTTGCTATTTTCTAGAAGGATCCCC	CCCCCCCCCCCCTCCCCTCCCC	-
M105	RXRA_HUMAN.H11MO.0.A	-7	0.00367435	2.82558	0.228875	20	TTTACCCGCCTACACCTTGCTATTTTCTAGAAGGATCCCC	CTCTGACCTCTGCCTCCCCC	-
M105	LYL1_HUMAN.H11MO.0.A	-15	0.00379415	2.9177	0.228875	14	TTTACCCGCCTACACCTTGCTATTTTCTAGAAGGATCCCC	CCAGCTGTTTCCTG	+
M105	PROX1_HUMAN.H11MO.0.D	1	0.004033	3.10138	0.22948	16	TTTACCCGCCTACACCTTGCTATTTTCTAGAAGGATCCCC	CCCAACCCGCCTTACCC	-
M105	TFDP1_HUMAN.H11MO.0.C	0	0.00410851	3.15945	0.22948	14	TTTACCCGCCTACACCTTGCTATTTTCTAGAAGGATCCCC	TTTTCCCGCCCCCC	-
M105	ZN713_HUMAN.H11MO.0.D	-11	0.00484131	3.72296	0.260753	19	TTTACCCGCCTACACCTTGCTATTTTCTAGAAGGATCCCC	TTTCGTGTCATTTTTCTAT	-
M105	VEZF1_HUMAN.H11MO.1.C	-5	0.00505402	3.88654	0.262823	12	TTTACCCGCCTACACCTTGCTATTTTCTAGAAGGATCCCC	CCCCCTCCCCCT	-
M105	TBX21_HUMAN.H11MO.0.A	0	0.00546939	4.20596	0.267637	13	TTTACCCGCCTACACCTTGCTATTTTCTAGAAGGATCCCC	TTCACACCTCCAC	-
M105	MAFA_HUMAN.H11MO.0.D	-7	0.00550153	4.23068	0.267637	21	TTTACCCGCCTACACCTTGCTATTTTCTAGAAGGATCCCC	GTGCTGACCCCGCAGCCTTCG	+
M105	ZFX_HUMAN.H11MO.1.A	-2	0.00623932	4.79803	0.291721	17	TTTACCCGCCTACACCTTGCTATTTTCTAGAAGGATCCCC	CCCCGGCCTCCGCCCCC	-
M105	E2F1_HUMAN.H11MO.0.A	0	0.00656826	5.05099	0.291721	14	TTTACCCGCCTACACCTTGCTATTTTCTAGAAGGATCCCC	CTTTCCCGCCCCCC	-
M105	SRBP1_HUMAN.H11MO.0.A	0	0.0067344	5.17876	0.291721	11	TTTACCCGCCTACACCTTGCTATTTTCTAGAAGGATCCCC	CTCACCCCACC	-
M105	BRAC_HUMAN.H11MO.0.A	4	0.00677036	5.2064	0.291721	16	TTTACCCGCCTACACCTTGCTATTTTCTAGAAGGATCCCC	ATTTCACACCTCCCTGCTAA	-
M105	NFIC_HUMAN.H11MO.0.A	-14	0.00719598	5.53371	0.300344	17	TTTACCCGCCTACACCTTGCTATTTTCTAGAAGGATCCCC	CTTGGCTCCCTGCCAAG	+
M105	E2F6_HUMAN.H11MO.0.A	1	0.00751162	5.77643	0.300344	12	TTTACCCGCCTACACCTTGCTATTTTCTAGAAGGATCCCC	CCCTTCCCGCCCC	-
M105	HSF1_HUMAN.H11MO.0.A	-24	0.00759594	5.84127	0.300344	15	TTTACCCGCCTACACCTTGCTATTTTCTAGAAGGATCCCC	TTCTAGAACCTTCCA	-
M105	TBX15_HUMAN.H11MO.0.D	-2	0.00782062	6.01406	0.300344	19	TTTACCCGCCTACACCTTGCTATTTTCTAGAAGGATCCCC	CCCCCACCCCCCCCCCCCC	-
M105	SP4_HUMAN.H11MO.0.A	-4	0.00825533	6.34835	0.300344	20	TTTACCCGCCTACACCTTGCTATTTTCTAGAAGGATCCCC	CCCGGCCCCGCCCCCTTCCC	-
M105	WT1_HUMAN.H11MO.0.C	0	0.00825533	6.34835	0.300344	20	TTTACCCGCCTACACCTTGCTATTTTCTAGAAGGATCCCC	CCCCCCCTCCTCCCCCGCCC	-
M105	KLF3_HUMAN.H11MO.0.B	-4	0.00836458	6.43236	0.300344	19	TTTACCCGCCTACACCTTGCTATTTTCTAGAAGGATCCCC	CCCGGCCCCGCCCCTCCCC	-
M105	ZFP82_HUMAN.H11MO.0.C	-16	0.00905503	6.96332	0.316813	24	TTTACCCGCCTACACCTTGCTATTTTCTAGAAGGATCCCC	TTCCATTTCACTAATTCTCTCTTC	+
M105	RARA_HUMAN.H11MO.0.A	-8	0.00940797	7.23473	0.316813	20	TTTACCCGCCTACACCTTGCTATTTTCTAGAAGGATCCCC	CCTTGACCTCTTGATCCCCC	-
M105	E2F3_HUMAN.H11MO.0.A	-1	0.00945347	7.26972	0.316813	11	TTTACCCGCCTACACCTTGCTATTTTCTAGAAGGATCCCC	TTTCCCGCCCT	-
M105	SP3_HUMAN.H11MO.0.B	-1	0.0100388	7.71981	0.325221	20	TTTACCCGCCTACACCTTGCTATTTTCTAGAAGGATCCCC	CCCCGGCCCCGCCCCCCCCC	-
M105	ZEB1_HUMAN.H11MO.0.A	0	0.0101958	7.84056	0.325221	10	TTTACCCGCCTACACCTTGCTATTTTCTAGAAGGATCCCC	CTCACCTGTC	-
M105	PAX8_HUMAN.H11MO.0.D	-25	0.0103513	7.96015	0.325221	14	TTTACCCGCCTACACCTTGCTATTTTCTAGAAGGATCCCC	CCCGCTTCAGTGAC	-
M105	IRF3_HUMAN.H11MO.0.B	-5	0.0107086	8.23493	0.329581	20	TTTACCCGCCTACACCTTGCTATTTTCTAGAAGGATCCCC	TCACTTTCCCTTTCCCTTTC	-
M105	E2F4_HUMAN.H11MO.0.A	0	0.0110644	8.50849	0.333719	13	TTTACCCGCCTACACCTTGCTATTTTCTAGAAGGATCCCC	ATTTCCCGCCCCC	-
M105	NR1D1_HUMAN.H11MO.0.B	-4	0.0116518	8.96023	0.344546	19	TTTACCCGCCTACACCTTGCTATTTTCTAGAAGGATCCCC	CCTTCTGACCCACTTCCCT	-
M105	RARG_HUMAN.H11MO.2.D	0	0.012975	9.97775	0.363972	20	TTTACCCGCCTACACCTTGCTATTTTCTAGAAGGATCCCC	GTGACCTCTGGGTGACCCCC	-
M105	ZN554_HUMAN.H11MO.0.C	-20	0.012975	9.97775	0.363972	20	TTTACCCGCCTACACCTTGCTATTTTCTAGAAGGATCCCC	AGCACCCCACATGGCTCAGC	-
M105	ZN770_HUMAN.H11MO.0.C	2	0.0130456	10.0321	0.363972	20	TTTACCCGCCTACACCTTGCTATTTTCTAGAAGGATCCCC	GATCCTCCCGCCTCAGCCTCCC	-
M105	MNX1_HUMAN.H11MO.0.D	-7	0.0132741	10.2078	0.363972	19	TTTACCCGCCTACACCTTGCTATTTTCTAGAAGGATCCCC	CTATTTTAATAACCCTTAA	+
M105	NR1H3_HUMAN.H11MO.0.B	0	0.0141613	10.8901	0.367555	19	TTTACCCGCCTACACCTTGCTATTTTCTAGAAGGATCCCC	TGACCTGCAGTGACCTCTG	-
M105	PTF1A_HUMAN.H11MO.0.B	-11	0.0143717	11.0518	0.367555	18	TTTACCCGCCTACACCTTGCTATTTTCTAGAAGGATCCCC	CCAGCTGCCCCCTTTCCC	+
M105	BC11A_HUMAN.H11MO.0.A	-9	0.0143797	11.058	0.367555	17	TTTACCCGCCTACACCTTGCTATTTTCTAGAAGGATCCCC	TTTTCACTTCCTCTTTT	-
M105	PLAG1_HUMAN.H11MO.0.D	-3	0.0143797	11.058	0.367555	17	TTTACCCGCCTACACCTTGCTATTTTCTAGAAGGATCCCC	CCCCTCCTGATGCCCCC	-
M105	OLIG2_HUMAN.H11MO.0.B	-8	0.0153485	11.803	0.38578	18	TTTACCCGCCTACACCTTGCTATTTTCTAGAAGGATCCCC	CCAGCTGTTTCCCTTCTG	+
M105	ZN563_HUMAN.H11MO.0.C	-18	0.0161907	12.4506	0.400026	21	TTTACCCGCCTACACCTTGCTATTTTCTAGAAGGATCCCC	GCAGCTGCCAGTGAGGATCCC	-
M105	E2F7_HUMAN.H11MO.0.B	1	0.0173712	13.3584	0.415828	12	TTTACCCGCCTACACCTTGCTATTTTCTAGAAGGATCCCC	CCTTTCCCGCCCC	-
M105	PO3F2_HUMAN.H11MO.0.A	-2	0.0187822	14.4435	0.44258	17	TTTACCCGCCTACACCTTGCTATTTTCTAGAAGGATCCCC	TTCATGCATATTCATTC	+
M105	HESX1_HUMAN.H11MO.0.D	-6	0.01986	15.2724	0.455571	16	TTTACCCGCCTACACCTTGCTATTTTCTAGAAGGATCCCC	ATCCGGCACGTGGCCT	+
M105	CLOCK_HUMAN.H11MO.0.C	-8	0.0199377	15.3321	0.455571	14	TTTACCCGCCTACACCTTGCTATTTTCTAGAAGGATCCCC	TGTTCACGTGTCTG	-
M105	FLI1_HUMAN.H11MO.0.A	1	0.0226119	17.3886	0.48774	17	TTTACCCGCCTACACCTTGCTATTTTCTAGAAGGATCCCC	TCCCTCCTTCCTTCCTCC	-
M105	BHE41_HUMAN.H11MO.0.D	-5	0.0227024	17.4582	0.48774	20	TTTACCCGCCTACACCTTGCTATTTTCTAGAAGGATCCCC	GCCTCTGCACGTGACCCGGT	-
M105	THB_HUMAN.H11MO.0.C	-1	0.0228626	17.5813	0.48774	17	TTTACCCGCCTACACCTTGCTATTTTCTAGAAGGATCCCC	TGACCTGACCTGACCTC	-
M105	LEF1_HUMAN.H11MO.0.A	-12	0.0229627	17.6583	0.48774	14	TTTACCCGCCTACACCTTGCTATTTTCTAGAAGGATCCCC	TCCTTTGATTTGCT	+
M105	TBX20_HUMAN.H11MO.0.D	-3	0.0229627	17.6583	0.48774	14	TTTACCCGCCTACACCTTGCTATTTTCTAGAAGGATCCCC	ACCTGTCAGCACCT	-
M106	IRX2_HUMAN.H11MO.0.D	-15	0.000209908	0.161419	0.32214	19	GTCCATCATCAAGAGCTTGCCCTTGGCCTTAAACGAGAGA	ACATGGGTGGGCATGTTGG	+
M106	TLX1_HUMAN.H11MO.0.D	-20	0.00045413	0.349226	0.326891	17	GTCCATCATCAAGAGCTTGCCCTTGGCCTTAAACGAGAGA	CCTTGGCAACTTGCCAG	-
M106	MNX1_HUMAN.H11MO.0.D	-14	0.000645174	0.496139	0.326891	19	GTCCATCATCAAGAGCTTGCCCTTGGCCTTAAACGAGAGA	CTATTTTAATAACCCTTAA	+
M106	GATA1_HUMAN.H11MO.0.A	-28	0.000877363	0.674692	0.326891	12	GTCCATCATCAAGAGCTTGCCCTTGGCCTTAAACGAGAGA	CTGGCGGGGACAGATAAGA	+
M106	RXRA_HUMAN.H11MO.0.A	-14	0.00113866	0.875632	0.326891	20	GTCCATCATCAAGAGCTTGCCCTTGGCCTTAAACGAGAGA	CTCTGACCTCTGCCTCCCCC	-
M106	ZN394_HUMAN.H11MO.0.C	-6	0.00231307	1.77875	0.443726	20	GTCCATCATCAAGAGCTTGCCCTTGGCCTTAAACGAGAGA	ATTCCATTCTATTCCATTCT	-
M108	PROX1_HUMAN.H11MO.0.D	-7	0.00048344	0.371765	0.235918	17	TTTCCTTGTGGGGCGAGTCTTGGAACCCGTAGTGTCAGCG	GGGTAAGGCGGGTTGGG	+
M108	RXRA_HUMAN.H11MO.0.A	-20	0.000490073	0.376866	0.235918	20	TTTCCTTGTGGGGCGAGTCTTGGAACCCGTAGTGTCAGCG	GGGGGAGGCAGAGGTCAGAG	+
M108	THAP1_HUMAN.H11MO.0.C	-18	0.000595986	0.458313	0.235918	22	TTTCCTTGTGGGGCGAGTCTTGGAACCCGTAGTGTCAGCG	GCCCGCAGCCAAGATGGCGGCG	-
M108	IRX2_HUMAN.H11MO.0.D	-4	0.000617734	0.475037	0.235918	19	TTTCCTTGTGGGGCGAGTCTTGGAACCCGTAGTGTCAGCG	ACATGGGTGGGCATGTTGG	+
M108	PATZ1_HUMAN.H11MO.0.C	-9	0.00106763	0.821008	0.270877	22	TTTCCTTGTGGGGCGAGTCTTGGAACCCGTAGTGTCAGCG	GGGGAGGGGGCGGGGGGGGAGG	+
M108	ZN563_HUMAN.H11MO.0.C	-21	0.00129096	0.992746	0.270877	19	TTTCCTTGTGGGGCGAGTCTTGGAACCCGTAGTGTCAGCG	GGGATCCTCACTGGCAGCTGC	+
M108	SPIC_HUMAN.H11MO.0.D	-1	0.00129159	0.993234	0.270877	13	TTTCCTTGTGGGGCGAGTCTTGGAACCCGTAGTGTCAGCG	GAGGAAGGGGAGG	+
M108	ZN341_HUMAN.H11MO.0.C	-7	0.00141854	1.09086	0.270877	22	TTTCCTTGTGGGGCGAGTCTTGGAACCCGTAGTGTCAGCG	GGGGGGGGGGGGAGGGAAGAGC	+
M108	CLOCK_HUMAN.H11MO.0.C	-24	0.00176171	1.35475	0.281662	14	TTTCCTTGTGGGGCGAGTCTTGGAACCCGTAGTGTCAGCG	TGTTCACGTGTCTG	-
M108	MNX1_HUMAN.H11MO.0.D	-10	0.00184934	1.42214	0.281662	19	TTTCCTTGTGGGGCGAGTCTTGGAACCCGTAGTGTCAGCG	TTAAGGGTTATTAAAATAG	-
M108	ZFX_HUMAN.H11MO.1.A	-7	0.00202815	1.55965	0.281662	17	TTTCCTTGTGGGGCGAGTCTTGGAACCCGTAGTGTCAGCG	GGGGGCGGAGGCCGGGG	+
M108	RARG_HUMAN.H11MO.0.B	-6	0.00255819	1.96725	0.282161	18	TTTCCTTGTGGGGCGAGTCTTGGAACCCGTAGTGTCAGCG	AGGTCAGAGTGACCTGGG	+
M108	SP3_HUMAN.H11MO.0.B	-4	0.00258585	1.98852	0.282161	20	TTTCCTTGTGGGGCGAGTCTTGGAACCCGTAGTGTCAGCG	GGGGGGGGGCGGGGCCGGGG	+
M108	ZN394_HUMAN.H11MO.0.C	-10	0.00258585	1.98852	0.282161	20	TTTCCTTGTGGGGCGAGTCTTGGAACCCGTAGTGTCAGCG	AGAATGGAATAGAATGGAAT	+
M108	VEZF1_HUMAN.H11MO.0.C	-7	0.0028271	2.17404	0.287919	22	TTTCCTTGTGGGGCGAGTCTTGGAACCCGTAGTGTCAGCG	GGGGAGGGGGGAGGGGGAGGGG	+
M108	ZN589_HUMAN.H11MO.0.D	-7	0.00525785	4.04329	0.422742	16	TTTCCTTGTGGGGCGAGTCTTGGAACCCGTAGTGTCAGCG	CGGCAGTAACCGTGGG	-
M108	BRAC_HUMAN.H11MO.0.A	-6	0.00558482	4.29473	0.426579	20	TTTCCTTGTGGGGCGAGTCTTGGAACCCGTAGTGTCAGCG	TTAGCAGGGAGGTGTGAAAT	+
M108	MAFA_HUMAN.H11MO.0.D	-20	0.00594161	4.5691	0.43222	20	TTTCCTTGTGGGGCGAGTCTTGGAACCCGTAGTGTCAGCG	CGAAGGCTGCGGGGTCAGCAC	-
M108	PAX2_HUMAN.H11MO.0.D	-19	0.00773078	5.94497	0.498068	18	TTTCCTTGTGGGGCGAGTCTTGGAACCCGTAGTGTCAGCG	GTTCAGTCATGCGTGACA	+
M108	Z324A_HUMAN.H11MO.0.C	-2	0.00774187	5.9535	0.498068	23	TTTCCTTGTGGGGCGAGTCTTGGAACCCGTAGTGTCAGCG	TGGCAGCAAAGGATGGTTTGATA	-
M108	KLF6_HUMAN.H11MO.0.A	-6	0.0078249	6.01735	0.498068	19	TTTCCTTGTGGGGCGAGTCTTGGAACCCGTAGTGTCAGCG	GGAAGGGCGGGGCCGGGGG	+
M110	LYL1_HUMAN.H11MO.0.A	-14	0.000266318	0.204799	0.196113	14	TTAGATATGGCTTACTAAATGTGGCTTGATTTTAAGTGGA	CCAGCTGTTTCCTG	+
M110	VENTX_HUMAN.H11MO.0.D	-12	0.00039809	0.306132	0.196113	19	TTAGATATGGCTTACTAAATGTGGCTTGATTTTAAGTGGA	CGCTAATTGGTTTCTAATT	+
M110	AIRE_HUMAN.H11MO.0.C	-24	0.000430284	0.330888	0.196113	16	TTAGATATGGCTTACTAAATGTGGCTTGATTTTAAGTGGA	ATTGGTTTTATTGGTTAA	+
M110	Z324A_HUMAN.H11MO.0.C	-8	0.000777462	0.597868	0.196113	23	TTAGATATGGCTTACTAAATGTGGCTTGATTTTAAGTGGA	TGGCAGCAAAGGATGGTTTGATA	-
M110	IRX2_HUMAN.H11MO.0.D	-4	0.000788945	0.606699	0.196113	19	TTAGATATGGCTTACTAAATGTGGCTTGATTTTAAGTGGA	ACATGGGTGGGCATGTTGG	+
M110	GBX2_HUMAN.H11MO.0.D	-14	0.000876065	0.673694	0.196113	17	TTAGATATGGCTTACTAAATGTGGCTTGATTTTAAGTGGA	CTAATTAGCCTTTAATT	+
M110	GSX1_HUMAN.H11MO.0.D	-15	0.000900266	0.692304	0.196113	15	TTAGATATGGCTTACTAAATGTGGCTTGATTTTAAGTGGA	TAATTAGTTTTTAAT	+
M110	MNX1_HUMAN.H11MO.0.D	-3	0.00119303	0.917441	0.227403	19	TTAGATATGGCTTACTAAATGTGGCTTGATTTTAAGTGGA	TTAAGGGTTATTAAAATAG	-
M110	HME2_HUMAN.H11MO.0.D	-13	0.00187103	1.43882	0.31651	11	TTAGATATGGCTTACTAAATGTGGCTTGATTTTAAGTGGA	GGTAATTAGGG	+
M110	OLIG2_HUMAN.H11MO.0.B	-14	0.00256058	1.96909	0.35496	18	TTAGATATGGCTTACTAAATGTGGCTTGATTTTAAGTGGA	CCAGCTGTTTCCCTTCTG	+
M110	TBX2_HUMAN.H11MO.0.D	-7	0.00303209	2.33167	0.385296	25	TTAGATATGGCTTACTAAATGTGGCTTGATTTTAAGTGGA	TGCCATCAGAGGTGTGAAAAGCGAC	+
M110	DMBX1_HUMAN.H11MO.0.D	-4	0.00336668	2.58898	0.394904	20	TTAGATATGGCTTACTAAATGTGGCTTGATTTTAAGTGGA	TAATTATAATCTAATTAATT	+
M114	PATZ1_HUMAN.H11MO.0.C	-4	1.95163e-05	0.0150081	0.0293637	22	CGTCGTGCCCGGGGCCCGAGCTGAGGAGAAGAAGGGGTGA	GGGGAGGGGGCGGGGGGGGAGG	+
M114	ZBT17_HUMAN.H11MO.0.A	-15	0.000199631	0.153516	0.117007	19	CGTCGTGCCCGGGGCCCGAGCTGAGGAGAAGAAGGGGTGA	GAGGGTGGGGGAGGGGAAG	+
M114	ZN341_HUMAN.H11MO.0.C	-22	0.000292676	0.225068	0.117007	18	CGTCGTGCCCGGGGCCCGAGCTGAGGAGAAGAAGGGGTGA	GGGGGGGGGGGGAGGGAAGAGC	+
M114	ZFX_HUMAN.H11MO.1.A	-21	0.000495862	0.381318	0.117007	17	CGTCGTGCCCGGGGCCCGAGCTGAGGAGAAGAAGGGGTGA	GGGGGCGGAGGCCGGGG	+
M114	VEZF1_HUMAN.H11MO.0.C	-15	0.000504335	0.387833	0.117007	22	CGTCGTGCCCGGGGCCCGAGCTGAGGAGAAGAAGGGGTGA	GGGGAGGGGGGAGGGGGAGGGG	+
M114	OLIG2_HUMAN.H11MO.0.B	-17	0.000509989	0.392182	0.117007	18	CGTCGTGCCCGGGGCCCGAGCTGAGGAGAAGAAGGGGTGA	CAGAAGGGAAACAGCTGG	-
M114	MAZ_HUMAN.H11MO.0.A	-18	0.000544376	0.418625	0.117007	22	CGTCGTGCCCGGGGCCCGAGCTGAGGAGAAGAAGGGGTGA	GGGGGAGGGGGGGGGGGGGGGG	+
M114	EGR1_HUMAN.H11MO.0.A	-9	0.000646072	0.49683	0.121508	17	CGTCGTGCCCGGGGCCCGAGCTGAGGAGAAGAAGGGGTGA	GAGGGCGTGGGCGGGGG	+
M114	SP3_HUMAN.H11MO.0.B	-17	0.000745883	0.573584	0.123145	20	CGTCGTGCCCGGGGCCCGAGCTGAGGAGAAGAAGGGGTGA	GGGGGGGGGCGGGGCCGGGG	+
M114	THAP1_HUMAN.H11MO.0.C	-6	0.000855024	0.657514	0.123145	22	CGTCGTGCCCGGGGCCCGAGCTGAGGAGAAGAAGGGGTGA	GCCCGCAGCCAAGATGGCGGCG	-
M114	WT1_HUMAN.H11MO.0.C	-17	0.0009441	0.726013	0.123145	20	CGTCGTGCCCGGGGCCCGAGCTGAGGAGAAGAAGGGGTGA	GGGCGGGGGAGGAGGGGGGG	+
M114	IRX2_HUMAN.H11MO.0.D	-8	0.000982167	0.755287	0.123145	19	CGTCGTGCCCGGGGCCCGAGCTGAGGAGAAGAAGGGGTGA	ACATGGGTGGGCATGTTGG	+
M114	TLX1_HUMAN.H11MO.0.D	-20	0.00108312	0.832916	0.125356	17	CGTCGTGCCCGGGGCCCGAGCTGAGGAGAAGAAGGGGTGA	CTGGCAAGTTGCCAAGG	+
M114	LYL1_HUMAN.H11MO.0.A	-21	0.00162373	1.24865	0.174501	14	CGTCGTGCCCGGGGCCCGAGCTGAGGAGAAGAAGGGGTGA	CAGGAAACAGCTGG	-
M114	SP2_HUMAN.H11MO.0.A	-16	0.00176833	1.35984	0.177371	22	CGTCGTGCCCGGGGCCCGAGCTGAGGAGAAGAAGGGGTGA	GGGGGGGGGGCGGGGCCGGGGG	+
M114	LEF1_HUMAN.H11MO.0.A	-23	0.00195154	1.50074	0.178984	14	CGTCGTGCCCGGGGCCCGAGCTGAGGAGAAGAAGGGGTGA	AGCAAATCAAAGGA	-
M114	RXRA_HUMAN.H11MO.0.A	-20	0.00202232	1.55517	0.178984	20	CGTCGTGCCCGGGGCCCGAGCTGAGGAGAAGAAGGGGTGA	GGGGGAGGCAGAGGTCAGAG	+
M114	ZIC2_HUMAN.H11MO.0.D	-11	0.00223963	1.72227	0.180593	15	CGTCGTGCCCGGGGCCCGAGCTGAGGAGAAGAAGGGGTGA	GGCCCCCTGCTGTGA	+
M114	EGR2_HUMAN.H11MO.1.A	-10	0.00228056	1.75375	0.180593	16	CGTCGTGCCCGGGGCCCGAGCTGAGGAGAAGAAGGGGTGA	GGGGCGTGGGCGGGGG	+
M114	NR1D1_HUMAN.H11MO.0.B	-16	0.00269005	2.06865	0.202369	19	CGTCGTGCCCGGGGCCCGAGCTGAGGAGAAGAAGGGGTGA	AGGGAAGTGGGTCAGAAGG	+
M114	TBX21_HUMAN.H11MO.0.A	-14	0.00286408	2.20248	0.205201	13	CGTCGTGCCCGGGGCCCGAGCTGAGGAGAAGAAGGGGTGA	GTGGAGGTGTGAA	+
M114	KLF15_HUMAN.H11MO.0.A	-22	0.0033635	2.58653	0.218187	18	CGTCGTGCCCGGGGCCCGAGCTGAGGAGAAGAAGGGGTGA	GGGGAGGAGCAGGGGGGGG	+
M114	SPIC_HUMAN.H11MO.0.D	-27	0.00344521	2.64937	0.218187	13	CGTCGTGCCCGGGGCCCGAGCTGAGGAGAAGAAGGGGTGA	GAGGAAGGGGAGG	+
M114	KLF6_HUMAN.H11MO.0.A	-19	0.00362086	2.78444	0.218187	19	CGTCGTGCCCGGGGCCCGAGCTGAGGAGAAGAAGGGGTGA	GGAAGGGCGGGGCCGGGGG	+
M114	SP4_HUMAN.H11MO.0.A	-11	0.00362541	2.78794	0.218187	20	CGTCGTGCCCGGGGCCCGAGCTGAGGAGAAGAAGGGGTGA	GGGAAGGGGGCGGGGCCGGG	+
M114	RARG_HUMAN.H11MO.0.B	4	0.0038209	2.93827	0.221108	14	CGTCGTGCCCGGGGCCCGAGCTGAGGAGAAGAAGGGGTGA	AGGTCAGAGTGACCTGGG	+
M114	ZN263_HUMAN.H11MO.0.A	-20	0.00418039	3.21472	0.232951	20	CGTCGTGCCCGGGGCCCGAGCTGAGGAGAAGAAGGGGTGA	GGGAGGAGGGAGAGGAGGAG	+
M114	SRBP2_HUMAN.H11MO.0.B	-18	0.00540979	4.16013	0.290693	13	CGTCGTGCCCGGGGCCCGAGCTGAGGAGAAGAAGGGGTGA	GGGTGGGGTGAGG	+
M114	OSR2_HUMAN.H11MO.0.C	-22	0.00601713	4.62718	0.303033	16	CGTCGTGCCCGGGGCCCGAGCTGAGGAGAAGAAGGGGTGA	CAGCAGAAGCAGCAGC	-
M114	BRAC_HUMAN.H11MO.0.A	-9	0.00635627	4.88797	0.303033	20	CGTCGTGCCCGGGGCCCGAGCTGAGGAGAAGAAGGGGTGA	TTAGCAGGGAGGTGTGAAAT	+
M114	GATA1_HUMAN.H11MO.0.A	-10	0.00644507	4.95626	0.303033	19	CGTCGTGCCCGGGGCCCGAGCTGAGGAGAAGAAGGGGTGA	CTGGCGGGGACAGATAAGA	+
M114	ZN563_HUMAN.H11MO.0.C	-11	0.00666043	5.12187	0.303669	21	CGTCGTGCCCGGGGCCCGAGCTGAGGAGAAGAAGGGGTGA	GGGATCCTCACTGGCAGCTGC	+
M114	ZN394_HUMAN.H11MO.0.C	-24	0.00780169	5.9995	0.327164	16	CGTCGTGCCCGGGGCCCGAGCTGAGGAGAAGAAGGGGTGA	AGAATGGAATAGAATGGAAT	+
M114	ZN335_HUMAN.H11MO.0.A	-2	0.0078397	6.02873	0.327164	22	CGTCGTGCCCGGGGCCCGAGCTGAGGAGAAGAAGGGGTGA	GGCTGTCCTCGGCGCTGCCTGA	+
M114	BHE41_HUMAN.H11MO.0.D	-15	0.00834748	6.41921	0.327164	20	CGTCGTGCCCGGGGCCCGAGCTGAGGAGAAGAAGGGGTGA	ACCGGGTCACGTGCAGAAGG	+
M114	RFX5_HUMAN.H11MO.0.A	-15	0.00834748	6.41921	0.327164	20	CGTCGTGCCCGGGGCCCGAGCTGAGGAGAAGAAGGGGTGA	GTCAGCTGTTGCTAGGCAGA	+
M114	ETS2_HUMAN.H11MO.0.B	-17	0.00836902	6.43578	0.327164	13	CGTCGTGCCCGGGGCCCGAGCTGAGGAGAAGAAGGGGTGA	GGAAGGAAGAGGA	+
M114	PAX8_HUMAN.H11MO.0.D	-10	0.00851531	6.54828	0.327164	14	CGTCGTGCCCGGGGCCCGAGCTGAGGAGAAGAAGGGGTGA	GTCACTGAAGCGGG	+
M114	ZN322_HUMAN.H11MO.0.B	-4	0.00892841	6.86595	0.327164	20	CGTCGTGCCCGGGGCCCGAGCTGAGGAGAAGAAGGGGTGA	GAGCCTGGTACAGAGCCTGG	+
M114	PROX1_HUMAN.H11MO.0.D	-24	0.00910448	7.00135	0.327164	16	CGTCGTGCCCGGGGCCCGAGCTGAGGAGAAGAAGGGGTGA	GGGTAAGGCGGGTTGGG	+
M114	MNX1_HUMAN.H11MO.0.D	-16	0.00913277	7.0231	0.327164	19	CGTCGTGCCCGGGGCCCGAGCTGAGGAGAAGAAGGGGTGA	TTAAGGGTTATTAAAATAG	-
M114	PTF1A_HUMAN.H11MO.0.B	-17	0.00986156	7.58354	0.345056	18	CGTCGTGCCCGGGGCCCGAGCTGAGGAGAAGAAGGGGTGA	GGGAAAGGGGGCAGCTGG	-
M114	ZN589_HUMAN.H11MO.0.D	-22	0.010281	7.9061	0.35015	16	CGTCGTGCCCGGGGCCCGAGCTGAGGAGAAGAAGGGGTGA	CGGCAGTAACCGTGGG	-
M114	GATA2_HUMAN.H11MO.0.A	-13	0.0104726	8.05344	0.35015	19	CGTCGTGCCCGGGGCCCGAGCTGAGGAGAAGAAGGGGTGA	CTGGGGGGTGGAGATAAGG	+
M114	ZN467_HUMAN.H11MO.0.C	-16	0.0114719	8.82186	0.367238	22	CGTCGTGCCCGGGGCCCGAGCTGAGGAGAAGAAGGGGTGA	GGGGAGGGGAGGGGGGGGGGGG	+
M114	ZN816_HUMAN.H11MO.1.C	-19	0.0117737	9.05394	0.369047	14	CGTCGTGCCCGGGGCCCGAGCTGAGGAGAAGAAGGGGTGA	AAGGGGGACATGCA	+
M114	BC11A_HUMAN.H11MO.0.A	-18	0.0130565	10.0405	0.396201	17	CGTCGTGCCCGGGGCCCGAGCTGAGGAGAAGAAGGGGTGA	AAAAGAGGAAGTGAAAA	+
M114	FOXD3_HUMAN.H11MO.0.D	-18	0.0134323	10.3294	0.396201	15	CGTCGTGCCCGGGGCCCGAGCTGAGGAGAAGAAGGGGTGA	TGCTAAGTAAACAAA	-
M114	ZN134_HUMAN.H11MO.0.C	-13	0.0138211	10.6284	0.396201	22	CGTCGTGCCCGGGGCCCGAGCTGAGGAGAAGAAGGGGTGA	GCCTCACCTAATCAGTTGAAGG	+
M114	EGR2_HUMAN.H11MO.0.A	-22	0.0139566	10.7326	0.396201	18	CGTCGTGCCCGGGGCCCGAGCTGAGGAGAAGAAGGGGTGA	GGGGGGGTGTGGGAGGGG	+
M114	TAL1_HUMAN.H11MO.1.A	-21	0.01449	11.1428	0.396953	15	CGTCGTGCCCGGGGCCCGAGCTGAGGAGAAGAAGGGGTGA	CAGGAAGCAGATGTG	+
M114	ZN214_HUMAN.H11MO.0.C	-2	0.0146978	11.3026	0.396953	22	CGTCGTGCCCGGGGCCCGAGCTGAGGAGAAGAAGGGGTGA	TCCTTTTTGAGGCCTTTGATGA	+
M114	ETV5_HUMAN.H11MO.0.C	-25	0.0149292	11.4806	0.396953	14	CGTCGTGCCCGGGGCCCGAGCTGAGGAGAAGAAGGGGTGA	GAGCAGGAAGTGAG	+
M114	MCR_HUMAN.H11MO.0.D	-11	0.0150384	11.5645	0.396953	17	CGTCGTGCCCGGGGCCCGAGCTGAGGAGAAGAAGGGGTGA	AAGAACAGGTTGTTGTA	+
M114	FLI1_HUMAN.H11MO.0.A	-22	0.0159936	12.2991	0.414887	18	CGTCGTGCCCGGGGCCCGAGCTGAGGAGAAGAAGGGGTGA	GGAGGAAGGAAGGAGGGA	+
M114	PAX2_HUMAN.H11MO.0.D	-3	0.0182997	14.0725	0.457091	18	CGTCGTGCCCGGGGCCCGAGCTGAGGAGAAGAAGGGGTGA	TGTCACGCATGACTGAAC	-
M114	PPARG_HUMAN.H11MO.0.A	-5	0.0185319	14.251	0.457091	17	CGTCGTGCCCGGGGCCCGAGCTGAGGAGAAGAAGGGGTGA	TGACCTTTGCCCCACTT	-
M114	TAF1_HUMAN.H11MO.0.A	-25	0.019824	15.2447	0.47523	15	CGTCGTGCCCGGGGCCCGAGCTGAGGAGAAGAAGGGGTGA	AAGATGGCGGCGGCGG	+
M114	RARA_HUMAN.H11MO.0.A	-15	0.0207594	15.964	0.488031	20	CGTCGTGCCCGGGGCCCGAGCTGAGGAGAAGAAGGGGTGA	GGGGGATCAAGAGGTCAAGG	+
M115	GATA1_HUMAN.H11MO.0.A	7	0.000593773	0.456611	0.336507	12	TCGAATGCTCCTGTGGCAGAGTGGATGAGTTCAGCTCTTT	TCTTATCTGTCCCCGCCAG	-
M115	RXRA_HUMAN.H11MO.0.A	-16	0.000625747	0.4812	0.336507	20	TCGAATGCTCCTGTGGCAGAGTGGATGAGTTCAGCTCTTT	GGGGGAGGCAGAGGTCAGAG	+
M115	IRX2_HUMAN.H11MO.0.D	-19	0.000808924	0.622062	0.336507	19	TCGAATGCTCCTGTGGCAGAGTGGATGAGTTCAGCTCTTT	CCAACATGCCCACCCATGT	-
M115	MNX1_HUMAN.H11MO.0.D	-20	0.00109563	0.842539	0.336507	19	TCGAATGCTCCTGTGGCAGAGTGGATGAGTTCAGCTCTTT	TTAAGGGTTATTAAAATAG	-
M115	GATA2_HUMAN.H11MO.0.A	7	0.00147547	1.13464	0.377642	12	TCGAATGCTCCTGTGGCAGAGTGGATGAGTTCAGCTCTTT	CCTTATCTCCACCCCCCAG	-
M116	RFX5_HUMAN.H11MO.0.A	-12	8.09489e-05	0.0622497	0.123549	20	TTAAATGGGGGGCCGAGCTGATCCAAGGATGAAACGTTTG	GTCAGCTGTTGCTAGGCAGA	+
M116	SP3_HUMAN.H11MO.0.B	-3	0.000183668	0.141241	0.140163	20	TTAAATGGGGGGCCGAGCTGATCCAAGGATGAAACGTTTG	GGGGGGGGGCGGGGCCGGGG	+
M116	RARA_HUMAN.H11MO.0.A	-7	0.000403878	0.310582	0.205475	20	TTAAATGGGGGGCCGAGCTGATCCAAGGATGAAACGTTTG	GGGGGATCAAGAGGTCAAGG	+
M116	SP4_HUMAN.H11MO.0.A	-2	0.00124452	0.957034	0.440053	20	TTAAATGGGGGGCCGAGCTGATCCAAGGATGAAACGTTTG	GGGAAGGGGGCGGGGCCGGG	+
M116	SP2_HUMAN.H11MO.0.A	-2	0.0014416	1.10859	0.440053	22	TTAAATGGGGGGCCGAGCTGATCCAAGGATGAAACGTTTG	GGGGGGGGGGCGGGGCCGGGGG	+
M116	KLF6_HUMAN.H11MO.0.A	-5	0.00200354	1.54073	0.447936	19	TTAAATGGGGGGCCGAGCTGATCCAAGGATGAAACGTTTG	GGAAGGGCGGGGCCGGGGG	+
M116	LEF1_HUMAN.H11MO.0.A	-15	0.0021841	1.67957	0.447936	14	TTAAATGGGGGGCCGAGCTGATCCAAGGATGAAACGTTTG	AGCAAATCAAAGGA	-
M116	NR1H3_HUMAN.H11MO.0.B	-21	0.00249012	1.9149	0.447936	19	TTAAATGGGGGGCCGAGCTGATCCAAGGATGAAACGTTTG	TGACCTGCAGTGACCTCTG	-
M116	FOXD3_HUMAN.H11MO.0.D	-21	0.00309825	2.38256	0.447936	15	TTAAATGGGGGGCCGAGCTGATCCAAGGATGAAACGTTTG	TGCTAAGTAAACAAA	-
M116	ZBT17_HUMAN.H11MO.0.A	-1	0.00331346	2.54805	0.447936	19	TTAAATGGGGGGCCGAGCTGATCCAAGGATGAAACGTTTG	GAGGGTGGGGGAGGGGAAG	+
M116	ZN589_HUMAN.H11MO.0.D	-25	0.00356269	2.73971	0.447936	15	TTAAATGGGGGGCCGAGCTGATCCAAGGATGAAACGTTTG	CGGCAGTAACCGTGGG	-
M116	ZN350_HUMAN.H11MO.1.D	-22	0.00370035	2.84557	0.447936	18	TTAAATGGGGGGCCGAGCTGATCCAAGGATGAAACGTTTG	ACGGGGCGCAGGGATTTGTTGCCC	+
M116	KLF3_HUMAN.H11MO.0.B	-3	0.00381532	2.93398	0.447936	19	TTAAATGGGGGGCCGAGCTGATCCAAGGATGAAACGTTTG	GGGGAGGGGCGGGGCCGGG	+
M116	TAF1_HUMAN.H11MO.0.A	-2	0.00416774	3.205	0.448291	16	TTAAATGGGGGGCCGAGCTGATCCAAGGATGAAACGTTTG	AAGATGGCGGCGGCGG	+
M116	RXRA_HUMAN.H11MO.0.A	-7	0.00440578	3.38804	0.448291	20	TTAAATGGGGGGCCGAGCTGATCCAAGGATGAAACGTTTG	GGGGGAGGCAGAGGTCAGAG	+
M116	RARG_HUMAN.H11MO.2.D	-13	0.00504147	3.87689	0.462976	20	TTAAATGGGGGGCCGAGCTGATCCAAGGATGAAACGTTTG	GGGGGTCACCCAGAGGTCAC	+
M116	PATZ1_HUMAN.H11MO.0.C	-2	0.00545622	4.19583	0.462976	22	TTAAATGGGGGGCCGAGCTGATCCAAGGATGAAACGTTTG	GGGGAGGGGGCGGGGGGGGAGG	+
M116	SRBP2_HUMAN.H11MO.0.B	-2	0.00546011	4.19883	0.462976	13	TTAAATGGGGGGCCGAGCTGATCCAAGGATGAAACGTTTG	GGGTGGGGTGAGG	+
M116	THA_HUMAN.H11MO.0.C	-8	0.00685772	5.27359	0.485728	17	TTAAATGGGGGGCCGAGCTGATCCAAGGATGAAACGTTTG	GGGTCACTTCAGGTCAG	+
M116	ZFX_HUMAN.H11MO.1.A	-1	0.00685772	5.27359	0.485728	17	TTAAATGGGGGGCCGAGCTGATCCAAGGATGAAACGTTTG	GGGGGCGGAGGCCGGGG	+
M116	TLX1_HUMAN.H11MO.0.D	-10	0.00685772	5.27359	0.485728	17	TTAAATGGGGGGCCGAGCTGATCCAAGGATGAAACGTTTG	CCTTGGCAACTTGCCAG	-
M116	PTF1A_HUMAN.H11MO.0.B	-6	0.00700143	5.3841	0.485728	18	TTAAATGGGGGGCCGAGCTGATCCAAGGATGAAACGTTTG	GGGAAAGGGGGCAGCTGG	-
M117	IRX2_HUMAN.H11MO.0.D	-16	0.000529925	0.407512	0.434036	19	CTTGAGCTATCCGGGTAGATTTTGGCGCAGCCTAACGTGG	ACATGGGTGGGCATGTTGG	+
M117	MNX1_HUMAN.H11MO.0.D	-11	0.000783761	0.602712	0.434036	19	CTTGAGCTATCCGGGTAGATTTTGGCGCAGCCTAACGTGG	CTATTTTAATAACCCTTAA	+
M118	MNX1_HUMAN.H11MO.0.D	-1	6.18774e-05	0.0475838	0.095086	19	GCAGTTTTGCATTATTCTAACTAAGGTCCGGGTAGAAATC	CTATTTTAATAACCCTTAA	+
M118	IRX2_HUMAN.H11MO.0.D	-19	0.00059774	0.459662	0.45157	19	GCAGTTTTGCATTATTCTAACTAAGGTCCGGGTAGAAATC	ACATGGGTGGGCATGTTGG	+
M118	GATA1_HUMAN.H11MO.0.A	-28	0.00161041	1.23841	0.477773	12	GCAGTTTTGCATTATTCTAACTAAGGTCCGGGTAGAAATC	CTGGCGGGGACAGATAAGA	+
M118	GATA2_HUMAN.H11MO.0.A	-28	0.00186547	1.43455	0.477773	12	GCAGTTTTGCATTATTCTAACTAAGGTCCGGGTAGAAATC	CTGGGGGGTGGAGATAAGG	+
M119	IRX2_HUMAN.H11MO.0.D	-16	0.000465585	0.358035	0.391552	19	GGGTTCAAACGTACTGCCCGTTATCTTAGCCAAGGCATAA	ACATGGGTGGGCATGTTGG	+
M119	RXRA_HUMAN.H11MO.0.A	-11	0.000777592	0.597969	0.391552	20	GGGTTCAAACGTACTGCCCGTTATCTTAGCCAAGGCATAA	CTCTGACCTCTGCCTCCCCC	-
M119	MNX1_HUMAN.H11MO.0.D	-6	0.00101988	0.784288	0.391552	19	GGGTTCAAACGTACTGCCCGTTATCTTAGCCAAGGCATAA	CTATTTTAATAACCCTTAA	+
M119	ZN394_HUMAN.H11MO.0.C	-9	0.0015106	1.16165	0.463958	20	GGGTTCAAACGTACTGCCCGTTATCTTAGCCAAGGCATAA	ATTCCATTCTATTCCATTCT	-
M120	IRX2_HUMAN.H11MO.0.D	-11	0.000136447	0.104928	0.209813	19	AGAAACAACCTGATACTTGACCACCATCGAAATCAGAAAC	CCAACATGCCCACCCATGT	-
M120	MNX1_HUMAN.H11MO.0.D	-8	0.000547795	0.421255	0.247819	19	AGAAACAACCTGATACTTGACCACCATCGAAATCAGAAAC	CTATTTTAATAACCCTTAA	+
M120	TLX1_HUMAN.H11MO.0.D	-14	0.000709739	0.545789	0.247819	17	AGAAACAACCTGATACTTGACCACCATCGAAATCAGAAAC	CCTTGGCAACTTGCCAG	-
M120	RXRA_HUMAN.H11MO.0.A	-14	0.000966978	0.743606	0.247819	20	AGAAACAACCTGATACTTGACCACCATCGAAATCAGAAAC	CTCTGACCTCTGCCTCCCCC	-
M121	TLX1_HUMAN.H11MO.0.D	-9	8.04971e-05	0.0619023	0.0802839	17	CGAGTCGCCGGCCGACCGAGCCAGGACCATGGAGGCATGA	CTGGCAAGTTGCCAAGG	+
M121	GATA1_HUMAN.H11MO.0.A	-7	0.000105763	0.0813319	0.0802839	19	CGAGTCGCCGGCCGACCGAGCCAGGACCATGGAGGCATGA	CTGGCGGGGACAGATAAGA	+
M121	PATZ1_HUMAN.H11MO.0.C	-17	0.00018605	0.143073	0.0816945	22	CGAGTCGCCGGCCGACCGAGCCAGGACCATGGAGGCATGA	GGGGAGGGGGCGGGGGGGGAGG	+
M121	IRX2_HUMAN.H11MO.0.D	-15	0.000247649	0.190442	0.0816945	19	CGAGTCGCCGGCCGACCGAGCCAGGACCATGGAGGCATGA	ACATGGGTGGGCATGTTGG	+
M121	GATA2_HUMAN.H11MO.0.A	-7	0.000269054	0.206902	0.0816945	19	CGAGTCGCCGGCCGACCGAGCCAGGACCATGGAGGCATGA	CTGGGGGGTGGAGATAAGG	+
M121	Z324A_HUMAN.H11MO.0.C	-5	0.000387679	0.298125	0.091378	23	CGAGTCGCCGGCCGACCGAGCCAGGACCATGGAGGCATGA	TGGCAGCAAAGGATGGTTTGATA	-
M121	SP3_HUMAN.H11MO.0.B	-6	0.000421324	0.323998	0.091378	20	CGAGTCGCCGGCCGACCGAGCCAGGACCATGGAGGCATGA	GGGGGGGGGCGGGGCCGGGG	+
M121	SP4_HUMAN.H11MO.0.A	-5	0.000668655	0.514196	0.112749	20	CGAGTCGCCGGCCGACCGAGCCAGGACCATGGAGGCATGA	GGGAAGGGGGCGGGGCCGGG	+
M121	ZFX_HUMAN.H11MO.1.A	-9	0.000813869	0.625866	0.112749	17	CGAGTCGCCGGCCGACCGAGCCAGGACCATGGAGGCATGA	GGGGGCGGAGGCCGGGG	+
M121	LYL1_HUMAN.H11MO.0.A	-10	0.000815203	0.626891	0.112749	14	CGAGTCGCCGGCCGACCGAGCCAGGACCATGGAGGCATGA	CAGGAAACAGCTGG	-
M121	ZN341_HUMAN.H11MO.0.C	-6	0.000875672	0.673392	0.112749	22	CGAGTCGCCGGCCGACCGAGCCAGGACCATGGAGGCATGA	GGGGGGGGGGGGAGGGAAGAGC	+
M121	KLF6_HUMAN.H11MO.0.A	-15	0.000891186	0.685322	0.112749	19	CGAGTCGCCGGCCGACCGAGCCAGGACCATGGAGGCATGA	GGAAGGGCGGGGCCGGGGG	+
M121	RXRA_HUMAN.H11MO.0.A	-7	0.000973309	0.748475	0.113666	20	CGAGTCGCCGGCCGACCGAGCCAGGACCATGGAGGCATGA	GGGGGAGGCAGAGGTCAGAG	+
M121	TAL1_HUMAN.H11MO.0.A	-7	0.00130406	1.00282	0.141414	19	CGAGTCGCCGGCCGACCGAGCCAGGACCATGGAGGCATGA	CTGGGGGGGGCAGATAAGG	+
M121	ZN563_HUMAN.H11MO.0.C	-9	0.00147916	1.13748	0.143728	21	CGAGTCGCCGGCCGACCGAGCCAGGACCATGGAGGCATGA	GCAGCTGCCAGTGAGGATCCC	-
M121	NR1D1_HUMAN.H11MO.0.B	-9	0.00151473	1.16483	0.143728	19	CGAGTCGCCGGCCGACCGAGCCAGGACCATGGAGGCATGA	AGGGAAGTGGGTCAGAAGG	+
M121	VEZF1_HUMAN.H11MO.0.C	-18	0.00174802	1.34422	0.156106	22	CGAGTCGCCGGCCGACCGAGCCAGGACCATGGAGGCATGA	GGGGAGGGGGGAGGGGGAGGGG	+
M121	SP2_HUMAN.H11MO.0.A	-5	0.00187015	1.43814	0.157735	22	CGAGTCGCCGGCCGACCGAGCCAGGACCATGGAGGCATGA	GGGGGGGGGGCGGGGCCGGGGG	+
M121	MNX1_HUMAN.H11MO.0.D	-18	0.00218896	1.68331	0.174907	19	CGAGTCGCCGGCCGACCGAGCCAGGACCATGGAGGCATGA	TTAAGGGTTATTAAAATAG	-
M121	ZN667_HUMAN.H11MO.0.C	-19	0.00292028	2.24569	0.211119	19	CGAGTCGCCGGCCGACCGAGCCAGGACCATGGAGGCATGA	GCTGAGCTTTTAAGGCCAC	-
M121	SPIC_HUMAN.H11MO.0.D	-13	0.00365804	2.81303	0.252435	13	CGAGTCGCCGGCCGACCGAGCCAGGACCATGGAGGCATGA	GAGGAAGGGGAGG	+
M121	ZN554_HUMAN.H11MO.0.C	-19	0.00460281	3.53956	0.303822	20	CGAGTCGCCGGCCGACCGAGCCAGGACCATGGAGGCATGA	GCTGAGCCATGTGGGGTGCT	+
M121	ZBT17_HUMAN.H11MO.0.A	-16	0.00511241	3.93144	0.306826	19	CGAGTCGCCGGCCGACCGAGCCAGGACCATGGAGGCATGA	GAGGGTGGGGGAGGGGAAG	+
M121	ZN394_HUMAN.H11MO.0.C	-19	0.00526043	4.04527	0.306826	20	CGAGTCGCCGGCCGACCGAGCCAGGACCATGGAGGCATGA	AGAATGGAATAGAATGGAAT	+
M121	RARA_HUMAN.H11MO.0.A	-20	0.00562103	4.32257	0.306826	20	CGAGTCGCCGGCCGACCGAGCCAGGACCATGGAGGCATGA	GGGGGATCAAGAGGTCAAGG	+
M121	ZN589_HUMAN.H11MO.0.D	-17	0.00565882	4.35163	0.306826	16	CGAGTCGCCGGCCGACCGAGCCAGGACCATGGAGGCATGA	CGGCAGTAACCGTGGG	-
M121	THAP1_HUMAN.H11MO.0.C	-12	0.00601061	4.62216	0.314662	22	CGAGTCGCCGGCCGACCGAGCCAGGACCATGGAGGCATGA	GCCCGCAGCCAAGATGGCGGCG	-
M121	MAZ_HUMAN.H11MO.0.A	-17	0.0063965	4.91891	0.323702	22	CGAGTCGCCGGCCGACCGAGCCAGGACCATGGAGGCATGA	GGGGGAGGGGGGGGGGGGGGGG	+
M121	PROX1_HUMAN.H11MO.0.D	-18	0.00707268	5.43889	0.33555	17	CGAGTCGCCGGCCGACCGAGCCAGGACCATGGAGGCATGA	GGGTAAGGCGGGTTGGG	+
M121	PURA_HUMAN.H11MO.0.D	-24	0.00759597	5.8413	0.348231	16	CGAGTCGCCGGCCGACCGAGCCAGGACCATGGAGGCATGA	GGAAGGGGGGGGCAGGG	+
M121	PAX5_HUMAN.H11MO.0.A	-1	0.0077987	5.9972	0.348231	21	CGAGTCGCCGGCCGACCGAGCCAGGACCATGGAGGCATGA	GCCTGGGCAGCAGAGCGTGAC	+
M121	OLIG2_HUMAN.H11MO.0.B	-6	0.00912928	7.02042	0.395997	18	CGAGTCGCCGGCCGACCGAGCCAGGACCATGGAGGCATGA	CAGAAGGGAAACAGCTGG	-
M121	ZN214_HUMAN.H11MO.0.C	-14	0.0104196	8.01271	0.427863	22	CGAGTCGCCGGCCGACCGAGCCAGGACCATGGAGGCATGA	TCCTTTTTGAGGCCTTTGATGA	+
M121	PTF1A_HUMAN.H11MO.0.B	-6	0.0104486	8.03494	0.427863	18	CGAGTCGCCGGCCGACCGAGCCAGGACCATGGAGGCATGA	GGGAAAGGGGGCAGCTGG	-
M121	LEF1_HUMAN.H11MO.0.A	-12	0.0107094	8.23551	0.427863	14	CGAGTCGCCGGCCGACCGAGCCAGGACCATGGAGGCATGA	AGCAAATCAAAGGA	-
M121	PAX8_HUMAN.H11MO.0.D	-11	0.0125016	9.61373	0.46292	14	CGAGTCGCCGGCCGACCGAGCCAGGACCATGGAGGCATGA	GTCACTGAAGCGGG	+
M121	KLF3_HUMAN.H11MO.0.B	-13	0.0129322	9.94489	0.467464	19	CGAGTCGCCGGCCGACCGAGCCAGGACCATGGAGGCATGA	GGGGAGGGGCGGGGCCGGG	+
M122	NR1D1_HUMAN.H11MO.0.B	-20	0.000408901	0.314445	0.33645	19	CCCTCGGCCGCCTAGAGGACTCTGCCGAGCCGCTTGTGTT	CCTTCTGACCCACTTCCCT	-
M122	MNX1_HUMAN.H11MO.0.D	-13	0.00076629	0.589277	0.33645	19	CCCTCGGCCGCCTAGAGGACTCTGCCGAGCCGCTTGTGTT	TTAAGGGTTATTAAAATAG	-
M122	ZN554_HUMAN.H11MO.0.C	-1	0.00151839	1.16764	0.33645	20	CCCTCGGCCGCCTAGAGGACTCTGCCGAGCCGCTTGTGTT	GCTGAGCCATGTGGGGTGCT	+
M122	Z324A_HUMAN.H11MO.0.C	-4	0.00162379	1.24869	0.33645	23	CCCTCGGCCGCCTAGAGGACTCTGCCGAGCCGCTTGTGTT	TGGCAGCAAAGGATGGTTTGATA	-
M122	RFX5_HUMAN.H11MO.0.A	1	0.00216264	1.66307	0.33645	19	CCCTCGGCCGCCTAGAGGACTCTGCCGAGCCGCTTGTGTT	GTCAGCTGTTGCTAGGCAGA	+
M122	RFX1_HUMAN.H11MO.0.B	0	0.00234186	1.80089	0.33645	22	CCCTCGGCCGCCTAGAGGACTCTGCCGAGCCGCTTGTGTT	GCCCCGGTTGCCATGGCGACGG	+
M122	PAX5_HUMAN.H11MO.0.A	4	0.00242084	1.86163	0.33645	17	CCCTCGGCCGCCTAGAGGACTCTGCCGAGCCGCTTGTGTT	GTCACGCTCTGCTGCCCAGGC	-
M122	IRX2_HUMAN.H11MO.0.D	-18	0.00251282	1.93236	0.33645	19	CCCTCGGCCGCCTAGAGGACTCTGCCGAGCCGCTTGTGTT	ACATGGGTGGGCATGTTGG	+
M122	ZN563_HUMAN.H11MO.0.C	-3	0.00276876	2.12918	0.33645	21	CCCTCGGCCGCCTAGAGGACTCTGCCGAGCCGCTTGTGTT	GCAGCTGCCAGTGAGGATCCC	-
M122	ZN214_HUMAN.H11MO.0.C	0	0.00284852	2.19051	0.33645	22	CCCTCGGCCGCCTAGAGGACTCTGCCGAGCCGCTTGTGTT	TCATCAAAGGCCTCAAAAAGGA	-
M122	TLX1_HUMAN.H11MO.0.D	-1	0.00285939	2.19887	0.33645	17	CCCTCGGCCGCCTAGAGGACTCTGCCGAGCCGCTTGTGTT	CCTTGGCAACTTGCCAG	-
M122	THAP1_HUMAN.H11MO.0.C	1	0.00474491	3.64883	0.453628	21	CCCTCGGCCGCCTAGAGGACTCTGCCGAGCCGCTTGTGTT	GCCCGCAGCCAAGATGGCGGCG	-
M123	COT2_HUMAN.H11MO.1.A	-1	0.000218484	0.168014	0.141086	17	AAGAGGCATAATCCAGGTCTGGCGTGTGTACTCCCTTAGG	GGGGTCAAAGGTCAGGG	+
M123	IRX2_HUMAN.H11MO.0.D	-11	0.000224118	0.172347	0.141086	19	AAGAGGCATAATCCAGGTCTGGCGTGTGTACTCCCTTAGG	ACATGGGTGGGCATGTTGG	+
M123	NR1H3_HUMAN.H11MO.0.B	-6	0.000372718	0.28662	0.141086	19	AAGAGGCATAATCCAGGTCTGGCGTGTGTACTCCCTTAGG	CAGAGGTCACTGCAGGTCA	+
M123	COT1_HUMAN.H11MO.0.C	-1	0.000453088	0.348424	0.141086	17	AAGAGGCATAATCCAGGTCTGGCGTGTGTACTCCCTTAGG	GGGGTCAGAGGTCAGGG	+
M123	RXRA_HUMAN.H11MO.0.A	2	0.000461171	0.35464	0.141086	18	AAGAGGCATAATCCAGGTCTGGCGTGTGTACTCCCTTAGG	GGGGGAGGCAGAGGTCAGAG	+
M123	ZFX_HUMAN.H11MO.1.A	-1	0.000591023	0.454496	0.150676	17	AAGAGGCATAATCCAGGTCTGGCGTGTGTACTCCCTTAGG	GGGGGCGGAGGCCGGGG	+
M123	Z324A_HUMAN.H11MO.0.C	-10	0.000893325	0.686967	0.166031	23	AAGAGGCATAATCCAGGTCTGGCGTGTGTACTCCCTTAGG	TGGCAGCAAAGGATGGTTTGATA	-
M123	ZN394_HUMAN.H11MO.0.C	-14	0.00100591	0.773544	0.166031	20	AAGAGGCATAATCCAGGTCTGGCGTGTGTACTCCCTTAGG	ATTCCATTCTATTCCATTCT	-
M123	SPIC_HUMAN.H11MO.0.D	-14	0.00107592	0.827379	0.166031	13	AAGAGGCATAATCCAGGTCTGGCGTGTGTACTCCCTTAGG	GAGGAAGGGGAGG	+
M123	ZN335_HUMAN.H11MO.0.A	-16	0.001359	1.04507	0.188981	22	AAGAGGCATAATCCAGGTCTGGCGTGTGTACTCCCTTAGG	GGCTGTCCTCGGCGCTGCCTGA	+
M123	ZN563_HUMAN.H11MO.0.C	-8	0.00204359	1.57152	0.260498	21	AAGAGGCATAATCCAGGTCTGGCGTGTGTACTCCCTTAGG	GGGATCCTCACTGGCAGCTGC	+
M123	THA_HUMAN.H11MO.0.C	-9	0.00267439	2.05661	0.314683	17	AAGAGGCATAATCCAGGTCTGGCGTGTGTACTCCCTTAGG	GGGTCACTTCAGGTCAG	+
M123	PROX1_HUMAN.H11MO.0.D	-14	0.00366955	2.82188	0.388223	17	AAGAGGCATAATCCAGGTCTGGCGTGTGTACTCCCTTAGG	GGGTAAGGCGGGTTGGG	+
M123	THAP1_HUMAN.H11MO.0.C	-5	0.00380698	2.92757	0.388223	22	AAGAGGCATAATCCAGGTCTGGCGTGTGTACTCCCTTAGG	GCCCGCAGCCAAGATGGCGGCG	-
M123	SRBP2_HUMAN.H11MO.0.B	-16	0.00417722	3.21228	0.399355	13	AAGAGGCATAATCCAGGTCTGGCGTGTGTACTCCCTTAGG	GGGTGGGGTGAGG	+
M123	MNX1_HUMAN.H11MO.0.D	0	0.00514804	3.95884	0.437482	19	AAGAGGCATAATCCAGGTCTGGCGTGTGTACTCCCTTAGG	TTAAGGGTTATTAAAATAG	-
M124	IRX2_HUMAN.H11MO.0.D	-16	0.00014834	0.114073	0.228101	19	CTTCTAGCGTGGCAAAATCAATGTTGTCGGGTAGGTTTCC	ACATGGGTGGGCATGTTGG	+
M124	MNX1_HUMAN.H11MO.0.D	-5	0.000555716	0.427346	0.427259	19	CTTCTAGCGTGGCAAAATCAATGTTGTCGGGTAGGTTTCC	TTAAGGGTTATTAAAATAG	-
M125	MNX1_HUMAN.H11MO.0.D	-16	0.000127782	0.0982641	0.195076	19	AGCGTGCCCGAAAAAGTAATGACTCTTACCTTTGCTACGA	CTATTTTAATAACCCTTAA	+
M125	ZN394_HUMAN.H11MO.0.C	-14	0.000697296	0.536221	0.270572	20	AGCGTGCCCGAAAAAGTAATGACTCTTACCTTTGCTACGA	ATTCCATTCTATTCCATTCT	-
M125	SPIC_HUMAN.H11MO.0.D	-24	0.00100054	0.769414	0.270572	13	AGCGTGCCCGAAAAAGTAATGACTCTTACCTTTGCTACGA	CCTCCCCTTCCTC	-
M125	TLX1_HUMAN.H11MO.0.D	-15	0.00115357	0.887092	0.270572	17	AGCGTGCCCGAAAAAGTAATGACTCTTACCTTTGCTACGA	CCTTGGCAACTTGCCAG	-
M125	LEF1_HUMAN.H11MO.0.A	-22	0.00141443	1.08769	0.270572	14	AGCGTGCCCGAAAAAGTAATGACTCTTACCTTTGCTACGA	TCCTTTGATTTGCT	+
M125	PAX2_HUMAN.H11MO.0.D	-10	0.00176683	1.35869	0.270572	18	AGCGTGCCCGAAAAAGTAATGACTCTTACCTTTGCTACGA	GTTCAGTCATGCGTGACA	+
M125	RXRA_HUMAN.H11MO.0.A	-22	0.00185843	1.42914	0.270572	18	AGCGTGCCCGAAAAAGTAATGACTCTTACCTTTGCTACGA	CTCTGACCTCTGCCTCCCCC	-
M125	GATA1_HUMAN.H11MO.0.A	-3	0.00189734	1.45905	0.270572	19	AGCGTGCCCGAAAAAGTAATGACTCTTACCTTTGCTACGA	CTGGCGGGGACAGATAAGA	+
M125	IRX2_HUMAN.H11MO.0.D	-10	0.00204555	1.57303	0.270572	19	AGCGTGCCCGAAAAAGTAATGACTCTTACCTTTGCTACGA	ACATGGGTGGGCATGTTGG	+
M125	HME2_HUMAN.H11MO.0.D	-14	0.00223192	1.71635	0.270572	11	AGCGTGCCCGAAAAAGTAATGACTCTTACCTTTGCTACGA	GGTAATTAGGG	+
M125	ZN589_HUMAN.H11MO.0.D	-19	0.00234087	1.80013	0.270572	16	AGCGTGCCCGAAAAAGTAATGACTCTTACCTTTGCTACGA	CGGCAGTAACCGTGGG	-
M125	Z324A_HUMAN.H11MO.0.C	-17	0.00241259	1.85528	0.270572	23	AGCGTGCCCGAAAAAGTAATGACTCTTACCTTTGCTACGA	TATCAAACCATCCTTTGCTGCCA	+
M125	PAX8_HUMAN.H11MO.0.D	-3	0.00415709	3.1968	0.393992	14	AGCGTGCCCGAAAAAGTAATGACTCTTACCTTTGCTACGA	GTCACTGAAGCGGG	+
M125	HXC10_HUMAN.H11MO.0.D	-4	0.00456796	3.51276	0.393992	19	AGCGTGCCCGAAAAAGTAATGACTCTTACCTTTGCTACGA	TTTTTAATTTTTTTATTAC	+
M125	ZN563_HUMAN.H11MO.0.C	-5	0.00471627	3.62681	0.393992	21	AGCGTGCCCGAAAAAGTAATGACTCTTACCTTTGCTACGA	GCAGCTGCCAGTGAGGATCCC	-
M125	FOXD3_HUMAN.H11MO.0.D	-20	0.00655531	5.04103	0.477402	15	AGCGTGCCCGAAAAAGTAATGACTCTTACCTTTGCTACGA	TTTGTTTACTTAGCA	+
M125	SP4_HUMAN.H11MO.0.A	-16	0.00656702	5.05004	0.477402	20	AGCGTGCCCGAAAAAGTAATGACTCTTACCTTTGCTACGA	CCCGGCCCCGCCCCCTTCCC	-
M126	ZFX_HUMAN.H11MO.1.A	-13	5.12557e-05	0.0394156	0.0780342	17	TAATTATGCGCAGGTTAGTCCTCTGCTGCACCGCTAGGGT	CCCCGGCCTCCGCCCCC	-
M126	ZN214_HUMAN.H11MO.0.C	-18	0.000322597	0.248077	0.220857	22	TAATTATGCGCAGGTTAGTCCTCTGCTGCACCGCTAGGGT	TCATCAAAGGCCTCAAAAAGGA	-
M126	RXRA_HUMAN.H11MO.0.A	-13	0.000453739	0.348926	0.220857	20	TAATTATGCGCAGGTTAGTCCTCTGCTGCACCGCTAGGGT	CTCTGACCTCTGCCTCCCCC	-
M126	THA_HUMAN.H11MO.0.C	-15	0.000580269	0.446227	0.220857	17	TAATTATGCGCAGGTTAGTCCTCTGCTGCACCGCTAGGGT	CTGACCTGAAGTGACCC	-
M127	MNX1_HUMAN.H11MO.0.D	-20	0.000146604	0.112739	0.224989	19	CCTCGGGGTCCCGTTTGTCTGTAATGGAGATTTCAGCGGG	TTAAGGGTTATTAAAATAG	-
M127	IRX2_HUMAN.H11MO.0.D	0	0.000469324	0.36091	0.36013	19	CCTCGGGGTCCCGTTTGTCTGTAATGGAGATTTCAGCGGG	ACATGGGTGGGCATGTTGG	+
M127	PAX8_HUMAN.H11MO.0.D	-26	0.00134268	1.03252	0.412114	14	CCTCGGGGTCCCGTTTGTCTGTAATGGAGATTTCAGCGGG	GTCACTGAAGCGGG	+
# Tomtom (Motif Comparison Tool): Version 5.5.5 compiled on Dec 7 2023 at 04:32:55
# The format of this file is described at http://localhost:8080/meme_5.5.5/doc/tomtom-output-format.html.
# tomtom -o /data/result_promoter95-GM12878 /data/GM12878-MOTIF/result_motif_pr/motifs_pr95.txt /data/HOCOMOCOv11_full_HUMAN_mono_meme_format.meme
