# Supplementary material for: DeepEPI: CNN-transformer-based model for extracting TF interactions through predicting enhancer-promoter interactions
Source: Bioinform Adv. 2025 Sep 17;5(1):vbaf221. doi: 10.1093/bioadv/vbaf221 (PMC12478696; doi:10.1093/bioadv/vbaf221)
Supplement: vbaf221_Supplementary_Data [file vbaf221_supplementary_data.zip › Supplementary_file5/GM12878/result_promoter95-GM12878/tomtom.xml]

<?xml version='1.0' encoding='UTF-8' standalone='yes'?>
<tomtom version="5.5.5" release="Thu Sep 14 08:48:04 2023 +1000">
  <model>
    <command_line>tomtom -o /data/result_promoter95-GM12878 /data/GM12878-MOTIF/result_motif_pr/motifs_pr95.txt /data/HOCOMOCOv11_full_HUMAN_mono_meme_format.meme</command_line>
    <distance_measure value="ed"/>
    <threshold type="qvalue">0.5</threshold>
    <alphabet name="DNA" like="dna">
      <letter id="A" symbol="A" complement="T" name="Adenine" colour="CC0000"/>
      <letter id="C" symbol="C" complement="G" name="Cytosine" colour="0000CC"/>
      <letter id="G" symbol="G" complement="C" name="Guanine" colour="FFB300"/>
      <letter id="T" symbol="T" aliases="U" complement="A" name="Thymine" colour="008000"/>
      <letter id="N" symbol="N" aliases="X." equals="ACGT" name="Any base"/>
      <letter id="V" symbol="V" equals="ACG" name="Not T"/>
      <letter id="H" symbol="H" equals="ACT" name="Not G"/>
      <letter id="D" symbol="D" equals="AGT" name="Not C"/>
      <letter id="B" symbol="B" equals="CGT" name="Not A"/>
      <letter id="M" symbol="M" equals="AC" name="Amino"/>
      <letter id="R" symbol="R" equals="AG" name="Purine"/>
      <letter id="W" symbol="W" equals="AT" name="Weak"/>
      <letter id="S" symbol="S" equals="CG" name="Strong"/>
      <letter id="Y" symbol="Y" equals="CT" name="Pyrimidine"/>
      <letter id="K" symbol="K" equals="GT" name="Keto"/>
    </alphabet>
    <strands>both</strands>
    <background from="--query--" A="0.25" C="0.25" G="0.25" T="0.25"/>
    <host>f5f03e2d8156</host>
    <when>Mon Jan 29 17:41:54 2024</when>
  </model>
  <query_dbs>
    <db source="/data/GM12878-MOTIF/result_motif_pr/motifs_pr95.txt" name="motifs_pr95.txt" loaded="113" excluded="0" last_mod_date="Sat Jan 27 10:02:13 2024"/>
  </query_dbs>
  <target_dbs>
    <db source="/data/HOCOMOCOv11_full_HUMAN_mono_meme_format.meme" name="HOCOMOCOv11_full_HUMAN_mono_meme_format" loaded="769" excluded="0" last_mod_date="Fri Jan 12 11:21:36 2024"/>
  </target_dbs>
  <queries>
    <motif db="0" id="M0" alt="O0" length="40" nsites="8" evalue="1.3e-003">
      <pos A="0.496914" C="0.299383" G="0.200617" T="0.00308642"/>
      <pos A="0.496914" C="0.200617" G="0.101852" T="0.200617"/>
      <pos A="0.200617" C="0.299383" G="0.398148" T="0.101852"/>
      <pos A="0.101852" C="0.496914" G="0.200617" T="0.200617"/>
      <pos A="0.299383" C="0.00308642" G="0.496914" T="0.200617"/>
      <pos A="0.101852" C="0.101852" G="0.496914" T="0.299383"/>
      <pos A="0.200617" C="0.496914" G="0.200617" T="0.101852"/>
      <pos A="0.299383" C="0.00308642" G="0.398148" T="0.299383"/>
      <pos A="0.00308642" C="0.00308642" G="0.496914" T="0.496914"/>
      <pos A="0.200617" C="0.00308642" G="0.200617" T="0.595679"/>
      <pos A="0.398148" C="0.00308642" G="0.398148" T="0.200617"/>
      <pos A="0.101852" C="0.595679" G="0.299383" T="0.00308642"/>
      <pos A="0.101852" C="0.496914" G="0.200617" T="0.200617"/>
      <pos A="0.398148" C="0.200617" G="0.101852" T="0.299383"/>
      <pos A="0.101852" C="0.200617" G="0.299383" T="0.398148"/>
      <pos A="0.00308642" C="0.101852" G="0.694444" T="0.200617"/>
      <pos A="0.299383" C="0.299383" G="0.200617" T="0.200617"/>
      <pos A="0.299383" C="0.00308642" G="0.101852" T="0.595679"/>
      <pos A="0.101852" C="0.200617" G="0.101852" T="0.595679"/>
      <pos A="0.398148" C="0.200617" G="0.200617" T="0.200617"/>
      <pos A="0.101852" C="0.200617" G="0.398148" T="0.299383"/>
      <pos A="0.00308642" C="0.101852" G="0.595679" T="0.299383"/>
      <pos A="0.101852" C="0.299383" G="0.101852" T="0.496914"/>
      <pos A="0.200617" C="0.200617" G="0.299383" T="0.299383"/>
      <pos A="0.101852" C="0.00308642" G="0.496914" T="0.398148"/>
      <pos A="0.101852" C="0.200617" G="0.101852" T="0.595679"/>
      <pos A="0.496914" C="0.101852" G="0.00308642" T="0.398148"/>
      <pos A="0.694444" C="0.00308642" G="0.00308642" T="0.299383"/>
      <pos A="0.299383" C="0.200617" G="0.299383" T="0.200617"/>
      <pos A="0.398148" C="0.101852" G="0.299383" T="0.200617"/>
      <pos A="0.398148" C="0.200617" G="0.200617" T="0.200617"/>
      <pos A="0.79321" C="0.00308642" G="0.00308642" T="0.200617"/>
      <pos A="0.00308642" C="0.299383" G="0.595679" T="0.101852"/>
      <pos A="0.101852" C="0.79321" G="0.00308642" T="0.101852"/>
      <pos A="0.00308642" C="0.496914" G="0.200617" T="0.299383"/>
      <pos A="0.595679" C="0.00308642" G="0.101852" T="0.299383"/>
      <pos A="0.299383" C="0.101852" G="0.398148" T="0.200617"/>
      <pos A="0.101852" C="0.299383" G="0.299383" T="0.299383"/>
      <pos A="0.00308642" C="0.299383" G="0.496914" T="0.200617"/>
      <pos A="0.200617" C="0.200617" G="0.101852" T="0.496914"/>
    </motif>
    <motif db="0" id="M1" alt="O1" length="40" nsites="8" evalue="1.3e-003">
      <pos A="0.0889699" C="0.346618" G="0.174852" T="0.38956"/>
      <pos A="0.131911" C="0.432502" G="0.00308642" T="0.432502"/>
      <pos A="0.0889699" C="0.131911" G="0.00308642" T="0.776034"/>
      <pos A="0.174852" C="0.303677" G="0.38956" T="0.131911"/>
      <pos A="0.00308642" C="0.733091" G="0.0889699" T="0.174852"/>
      <pos A="0.131911" C="0.00308642" G="0.303677" T="0.561325"/>
      <pos A="0.131911" C="0.217794" G="0.604268" T="0.0460277"/>
      <pos A="0.131911" C="0.303677" G="0.0460277" T="0.518384"/>
      <pos A="0.00308642" C="0.38956" G="0.217794" T="0.38956"/>
      <pos A="0.303677" C="0.0889699" G="0.346618" T="0.260736"/>
      <pos A="0.131911" C="0.217794" G="0.174852" T="0.475443"/>
      <pos A="0.346618" C="0.174852" G="0.475443" T="0.00308642"/>
      <pos A="0.0889699" C="0.776034" G="0.00308642" T="0.131911"/>
      <pos A="0.260736" C="0.260736" G="0.217794" T="0.260736"/>
      <pos A="0.38956" C="0.260736" G="0.303677" T="0.0460277"/>
      <pos A="0.604268" C="0.174852" G="0.217794" T="0.00308642"/>
      <pos A="0.217794" C="0.217794" G="0.131911" T="0.432502"/>
      <pos A="0.346618" C="0.174852" G="0.346618" T="0.131911"/>
      <pos A="0.217794" C="0.346618" G="0.346618" T="0.0889699"/>
      <pos A="0.346618" C="0.38956" G="0.131911" T="0.131911"/>
      <pos A="0.260736" C="0.303677" G="0.260736" T="0.174852"/>
      <pos A="0.0889699" C="0.217794" G="0.00308642" T="0.69015"/>
      <pos A="0.0460277" C="0.604268" G="0.0889699" T="0.260736"/>
      <pos A="0.217794" C="0.38956" G="0.131911" T="0.260736"/>
      <pos A="0.0460277" C="0.260736" G="0.475443" T="0.217794"/>
      <pos A="0.0889699" C="0.38956" G="0.217794" T="0.303677"/>
      <pos A="0.131911" C="0.131911" G="0.303677" T="0.432502"/>
      <pos A="0.217794" C="0.131911" G="0.432502" T="0.217794"/>
      <pos A="0.303677" C="0.174852" G="0.0889699" T="0.432502"/>
      <pos A="0.346618" C="0.217794" G="0.303677" T="0.131911"/>
      <pos A="0.346618" C="0.260736" G="0.0460277" T="0.346618"/>
      <pos A="0.0889699" C="0.217794" G="0.0889699" T="0.604268"/>
      <pos A="0.131911" C="0.561325" G="0.217794" T="0.0889699"/>
      <pos A="0.303677" C="0.38956" G="0.0460277" T="0.260736"/>
      <pos A="0.131911" C="0.346618" G="0.260736" T="0.260736"/>
      <pos A="0.0889699" C="0.131911" G="0.303677" T="0.475443"/>
      <pos A="0.131911" C="0.303677" G="0.303677" T="0.260736"/>
      <pos A="0.00308642" C="0.303677" G="0.217794" T="0.475443"/>
      <pos A="0.0889699" C="0.217794" G="0.38956" T="0.303677"/>
      <pos A="0.432502" C="0.217794" G="0.131911" T="0.217794"/>
    </motif>
    <motif db="0" id="M10" alt="O10" length="40" nsites="8" evalue="1.3e-003">
      <pos A="0.222565" C="0.277435" G="0.222565" T="0.277435"/>
      <pos A="0.112826" C="0.0579565" G="0.496914" T="0.332304"/>
      <pos A="0.00308642" C="0.332304" G="0.277435" T="0.387174"/>
      <pos A="0.0579565" C="0.606653" G="0.00308642" T="0.332304"/>
      <pos A="0.277435" C="0.167696" G="0.167696" T="0.387174"/>
      <pos A="0.0579565" C="0.112826" G="0.332304" T="0.496914"/>
      <pos A="0.112826" C="0.277435" G="0.0579565" T="0.551784"/>
      <pos A="0.0579565" C="0.277435" G="0.277435" T="0.387174"/>
      <pos A="0.0579565" C="0.387174" G="0.167696" T="0.387174"/>
      <pos A="0.0579565" C="0.496914" G="0.277435" T="0.167696"/>
      <pos A="0.387174" C="0.0579565" G="0.167696" T="0.387174"/>
      <pos A="0.112826" C="0.167696" G="0.0579565" T="0.661523"/>
      <pos A="0.00308642" C="0.222565" G="0.167696" T="0.606653"/>
      <pos A="0.167696" C="0.167696" G="0.387174" T="0.277435"/>
      <pos A="0.222565" C="0.442043" G="0.112826" T="0.222565"/>
      <pos A="0.496914" C="0.167696" G="0.0579565" T="0.277435"/>
      <pos A="0.00308642" C="0.222565" G="0.496914" T="0.277435"/>
      <pos A="0.387174" C="0.222565" G="0.112826" T="0.277435"/>
      <pos A="0.277435" C="0.0579565" G="0.277435" T="0.387174"/>
      <pos A="0.277435" C="0.496914" G="0.167696" T="0.0579565"/>
      <pos A="0.0579565" C="0.167696" G="0.00308642" T="0.771262"/>
      <pos A="0.277435" C="0.277435" G="0.387174" T="0.0579565"/>
      <pos A="0.222565" C="0.222565" G="0.442043" T="0.112826"/>
      <pos A="0.167696" C="0.167696" G="0.222565" T="0.442043"/>
      <pos A="0.00308642" C="0.112826" G="0.277435" T="0.606653"/>
      <pos A="0.332304" C="0.332304" G="0.332304" T="0.00308642"/>
      <pos A="0.00308642" C="0.00308642" G="0.442043" T="0.551784"/>
      <pos A="0.332304" C="0.222565" G="0.277435" T="0.167696"/>
      <pos A="0.277435" C="0.387174" G="0.332304" T="0.00308642"/>
      <pos A="0.277435" C="0.112826" G="0.112826" T="0.496914"/>
      <pos A="0.0579565" C="0.167696" G="0.661523" T="0.112826"/>
      <pos A="0.0579565" C="0.0579565" G="0.387174" T="0.496914"/>
      <pos A="0.0579565" C="0.332304" G="0.442043" T="0.167696"/>
      <pos A="0.606653" C="0.00308642" G="0.112826" T="0.277435"/>
      <pos A="0.277435" C="0.00308642" G="0.222565" T="0.496914"/>
      <pos A="0.167696" C="0.167696" G="0.222565" T="0.442043"/>
      <pos A="0.442043" C="0.0579565" G="0.222565" T="0.277435"/>
      <pos A="0.00308642" C="0.167696" G="0.0579565" T="0.771262"/>
      <pos A="0.167696" C="0.332304" G="0.167696" T="0.332304"/>
      <pos A="0.112826" C="0.496914" G="0.112826" T="0.277435"/>
    </motif>
    <motif db="0" id="M100" alt="O100" length="40" nsites="8" evalue="1.3e-003">
      <pos A="0.0889699" C="0.346618" G="0.475443" T="0.0889699"/>
      <pos A="0.303677" C="0.0889699" G="0.38956" T="0.217794"/>
      <pos A="0.00308642" C="0.432502" G="0.475443" T="0.0889699"/>
      <pos A="0.260736" C="0.174852" G="0.131911" T="0.432502"/>
      <pos A="0.217794" C="0.131911" G="0.432502" T="0.217794"/>
      <pos A="0.174852" C="0.260736" G="0.475443" T="0.0889699"/>
      <pos A="0.303677" C="0.260736" G="0.346618" T="0.0889699"/>
      <pos A="0.647209" C="0.260736" G="0.00308642" T="0.0889699"/>
      <pos A="0.38956" C="0.131911" G="0.217794" T="0.260736"/>
      <pos A="0.260736" C="0.131911" G="0.346618" T="0.260736"/>
      <pos A="0.346618" C="0.0460277" G="0.475443" T="0.131911"/>
      <pos A="0.00308642" C="0.174852" G="0.561325" T="0.260736"/>
      <pos A="0.174852" C="0.604268" G="0.0889699" T="0.131911"/>
      <pos A="0.303677" C="0.518384" G="0.0460277" T="0.131911"/>
      <pos A="0.00308642" C="0.38956" G="0.432502" T="0.174852"/>
      <pos A="0.00308642" C="0.346618" G="0.518384" T="0.131911"/>
      <pos A="0.38956" C="0.303677" G="0.0889699" T="0.217794"/>
      <pos A="0.38956" C="0.131911" G="0.260736" T="0.217794"/>
      <pos A="0.0889699" C="0.260736" G="0.432502" T="0.217794"/>
      <pos A="0.217794" C="0.303677" G="0.260736" T="0.217794"/>
      <pos A="0.518384" C="0.131911" G="0.131911" T="0.217794"/>
      <pos A="0.303677" C="0.217794" G="0.38956" T="0.0889699"/>
      <pos A="0.260736" C="0.217794" G="0.131911" T="0.38956"/>
      <pos A="0.561325" C="0.0460277" G="0.0889699" T="0.303677"/>
      <pos A="0.217794" C="0.303677" G="0.38956" T="0.0889699"/>
      <pos A="0.260736" C="0.604268" G="0.0889699" T="0.0460277"/>
      <pos A="0.38956" C="0.131911" G="0.260736" T="0.217794"/>
      <pos A="0.131911" C="0.518384" G="0.260736" T="0.0889699"/>
      <pos A="0.260736" C="0.174852" G="0.0889699" T="0.475443"/>
      <pos A="0.303677" C="0.131911" G="0.260736" T="0.303677"/>
      <pos A="0.475443" C="0.260736" G="0.174852" T="0.0889699"/>
      <pos A="0.432502" C="0.260736" G="0.0460277" T="0.260736"/>
      <pos A="0.00308642" C="0.432502" G="0.174852" T="0.38956"/>
      <pos A="0.174852" C="0.518384" G="0.131911" T="0.174852"/>
      <pos A="0.174852" C="0.260736" G="0.260736" T="0.303677"/>
      <pos A="0.561325" C="0.0889699" G="0.260736" T="0.0889699"/>
      <pos A="0.346618" C="0.260736" G="0.174852" T="0.217794"/>
      <pos A="0.561325" C="0.131911" G="0.0889699" T="0.217794"/>
      <pos A="0.217794" C="0.303677" G="0.174852" T="0.303677"/>
      <pos A="0.0889699" C="0.174852" G="0.38956" T="0.346618"/>
    </motif>
    <motif db="0" id="M101" alt="O101" length="40" nsites="8" evalue="1.3e-003">
      <pos A="0.496914" C="0.200617" G="0.299383" T="0.00308642"/>
      <pos A="0.101852" C="0.299383" G="0.101852" T="0.496914"/>
      <pos A="0.200617" C="0.101852" G="0.398148" T="0.299383"/>
      <pos A="0.00308642" C="0.694444" G="0.00308642" T="0.299383"/>
      <pos A="0.200617" C="0.79321" G="0.00308642" T="0.00308642"/>
      <pos A="0.200617" C="0.00308642" G="0.299383" T="0.496914"/>
      <pos A="0.101852" C="0.398148" G="0.398148" T="0.101852"/>
      <pos A="0.101852" C="0.496914" G="0.101852" T="0.299383"/>
      <pos A="0.200617" C="0.398148" G="0.200617" T="0.200617"/>
      <pos A="0.101852" C="0.299383" G="0.398148" T="0.200617"/>
      <pos A="0.694444" C="0.200617" G="0.00308642" T="0.101852"/>
      <pos A="0.398148" C="0.398148" G="0.200617" T="0.00308642"/>
      <pos A="0.00308642" C="0.00308642" G="0.496914" T="0.496914"/>
      <pos A="0.101852" C="0.200617" G="0.398148" T="0.299383"/>
      <pos A="0.200617" C="0.200617" G="0.496914" T="0.101852"/>
      <pos A="0.398148" C="0.496914" G="0.00308642" T="0.101852"/>
      <pos A="0.101852" C="0.496914" G="0.398148" T="0.00308642"/>
      <pos A="0.00308642" C="0.398148" G="0.299383" T="0.299383"/>
      <pos A="0.398148" C="0.200617" G="0.200617" T="0.200617"/>
      <pos A="0.595679" C="0.101852" G="0.200617" T="0.101852"/>
      <pos A="0.398148" C="0.101852" G="0.299383" T="0.200617"/>
      <pos A="0.00308642" C="0.496914" G="0.398148" T="0.101852"/>
      <pos A="0.496914" C="0.101852" G="0.200617" T="0.200617"/>
      <pos A="0.299383" C="0.398148" G="0.200617" T="0.101852"/>
      <pos A="0.101852" C="0.101852" G="0.200617" T="0.595679"/>
      <pos A="0.00308642" C="0.496914" G="0.200617" T="0.299383"/>
      <pos A="0.398148" C="0.101852" G="0.299383" T="0.200617"/>
      <pos A="0.101852" C="0.496914" G="0.398148" T="0.00308642"/>
      <pos A="0.299383" C="0.200617" G="0.299383" T="0.200617"/>
      <pos A="0.299383" C="0.299383" G="0.00308642" T="0.398148"/>
      <pos A="0.398148" C="0.299383" G="0.299383" T="0.00308642"/>
      <pos A="0.00308642" C="0.496914" G="0.496914" T="0.00308642"/>
      <pos A="0.200617" C="0.398148" G="0.200617" T="0.200617"/>
      <pos A="0.200617" C="0.00308642" G="0.398148" T="0.398148"/>
      <pos A="0.299383" C="0.101852" G="0.200617" T="0.398148"/>
      <pos A="0.101852" C="0.496914" G="0.101852" T="0.299383"/>
      <pos A="0.200617" C="0.398148" G="0.200617" T="0.200617"/>
      <pos A="0.101852" C="0.00308642" G="0.694444" T="0.200617"/>
      <pos A="0.200617" C="0.200617" G="0.299383" T="0.299383"/>
      <pos A="0.200617" C="0.00308642" G="0.694444" T="0.101852"/>
    </motif>
    <motif db="0" id="M102" alt="O102" length="40" nsites="8" evalue="1.3e-003">
      <pos A="0.25117" C="0.255851" G="0.237128" T="0.255851"/>
      <pos A="0.124788" C="0.447765" G="0.30734" T="0.120107"/>
      <pos A="0.443084" C="0.30266" G="0.0920217" T="0.162234"/>
      <pos A="0.157554" C="0.321383" G="0.232446" T="0.288617"/>
      <pos A="0.274575" C="0.120107" G="0.213723" T="0.391595"/>
      <pos A="0.0920217" C="0.227766" G="0.340106" T="0.340106"/>
      <pos A="0.190319" C="0.213723" G="0.25117" T="0.344787"/>
      <pos A="0.316702" C="0.199681" G="0.279255" T="0.204361"/>
      <pos A="0.176277" C="0.255851" G="0.349468" T="0.218404"/>
      <pos A="0.344787" C="0.382233" G="0.115426" T="0.157554"/>
      <pos A="0.30266" C="0.25117" G="0.218404" T="0.227766"/>
      <pos A="0.162234" C="0.386915" G="0.293298" T="0.157554"/>
      <pos A="0.124788" C="0.246489" G="0.237128" T="0.391595"/>
      <pos A="0.162234" C="0.227766" G="0.30266" T="0.30734"/>
      <pos A="0.143511" C="0.190319" G="0.503935" T="0.162234"/>
      <pos A="0.199681" C="0.372872" G="0.232446" T="0.195"/>
      <pos A="0.326063" C="0.204361" G="0.0967032" T="0.372872"/>
      <pos A="0.209043" C="0.176277" G="0.354148" T="0.260532"/>
      <pos A="0.241808" C="0.223085" G="0.35883" T="0.176277"/>
      <pos A="0.223085" C="0.382233" G="0.190319" T="0.204361"/>
      <pos A="0.316702" C="0.204361" G="0.269893" T="0.209043"/>
      <pos A="0.176277" C="0.199681" G="0.354148" T="0.269893"/>
      <pos A="0.288617" C="0.227766" G="0.227766" T="0.255851"/>
      <pos A="0.265213" C="0.223085" G="0.110746" T="0.400957"/>
      <pos A="0.340106" C="0.110746" G="0.269893" T="0.279255"/>
      <pos A="0.312021" C="0.157554" G="0.293298" T="0.237128"/>
      <pos A="0.274575" C="0.157554" G="0.283936" T="0.283936"/>
      <pos A="0.354148" C="0.279255" G="0.185639" T="0.180958"/>
      <pos A="0.209043" C="0.36351" G="0.218404" T="0.209043"/>
      <pos A="0.199681" C="0.218404" G="0.279255" T="0.30266"/>
      <pos A="0.223085" C="0.213723" G="0.326063" T="0.237128"/>
      <pos A="0.335425" C="0.265213" G="0.227766" T="0.171596"/>
      <pos A="0.415" C="0.190319" G="0.152873" T="0.241808"/>
      <pos A="0.134149" C="0.438403" G="0.260532" T="0.166916"/>
      <pos A="0.232446" C="0.223085" G="0.199681" T="0.344787"/>
      <pos A="0.25117" C="0.241808" G="0.227766" T="0.279255"/>
      <pos A="0.30266" C="0.312021" G="0.260532" T="0.124788"/>
      <pos A="0.204361" C="0.129469" G="0.227766" T="0.438403"/>
      <pos A="0.0826607" C="0.237128" G="0.410318" T="0.269893"/>
      <pos A="0.199681" C="0.237128" G="0.288617" T="0.274575"/>
    </motif>
    <motif db="0" id="M103" alt="O103" length="40" nsites="8" evalue="1.3e-003">
      <pos A="0.167696" C="0.167696" G="0.332304" T="0.332304"/>
      <pos A="0.167696" C="0.496914" G="0.332304" T="0.00308642"/>
      <pos A="0.496914" C="0.332304" G="0.167696" T="0.00308642"/>
      <pos A="0.826131" C="0.167696" G="0.00308642" T="0.00308642"/>
      <pos A="0.00308642" C="0.332304" G="0.661523" T="0.00308642"/>
      <pos A="0.332304" C="0.167696" G="0.00308642" T="0.496914"/>
      <pos A="0.00308642" C="0.167696" G="0.167696" T="0.661523"/>
      <pos A="0.332304" C="0.332304" G="0.00308642" T="0.332304"/>
      <pos A="0.167696" C="0.332304" G="0.496914" T="0.00308642"/>
      <pos A="0.332304" C="0.00308642" G="0.00308642" T="0.661523"/>
      <pos A="0.332304" C="0.496914" G="0.167696" T="0.00308642"/>
      <pos A="0.167696" C="0.496914" G="0.167696" T="0.167696"/>
      <pos A="0.496914" C="0.167696" G="0.332304" T="0.00308642"/>
      <pos A="0.00308642" C="0.332304" G="0.332304" T="0.332304"/>
      <pos A="0.332304" C="0.496914" G="0.00308642" T="0.167696"/>
      <pos A="0.167696" C="0.496914" G="0.167696" T="0.167696"/>
      <pos A="0.00308642" C="0.167696" G="0.661523" T="0.167696"/>
      <pos A="0.167696" C="0.332304" G="0.167696" T="0.332304"/>
      <pos A="0.496914" C="0.167696" G="0.332304" T="0.00308642"/>
      <pos A="0.661523" C="0.00308642" G="0.167696" T="0.167696"/>
      <pos A="0.167696" C="0.496914" G="0.332304" T="0.00308642"/>
      <pos A="0.00308642" C="0.00308642" G="0.661523" T="0.332304"/>
      <pos A="0.332304" C="0.00308642" G="0.167696" T="0.496914"/>
      <pos A="0.167696" C="0.167696" G="0.332304" T="0.332304"/>
      <pos A="0.00308642" C="0.332304" G="0.496914" T="0.167696"/>
      <pos A="0.167696" C="0.167696" G="0.332304" T="0.332304"/>
      <pos A="0.167696" C="0.332304" G="0.332304" T="0.167696"/>
      <pos A="0.826131" C="0.00308642" G="0.00308642" T="0.167696"/>
      <pos A="0.00308642" C="0.332304" G="0.496914" T="0.167696"/>
      <pos A="0.167696" C="0.332304" G="0.00308642" T="0.496914"/>
      <pos A="0.00308642" C="0.167696" G="0.661523" T="0.167696"/>
      <pos A="0.167696" C="0.332304" G="0.167696" T="0.332304"/>
      <pos A="0.167696" C="0.167696" G="0.496914" T="0.167696"/>
      <pos A="0.332304" C="0.332304" G="0.167696" T="0.167696"/>
      <pos A="0.332304" C="0.167696" G="0.496914" T="0.00308642"/>
      <pos A="0.332304" C="0.332304" G="0.00308642" T="0.332304"/>
      <pos A="0.496914" C="0.332304" G="0.167696" T="0.00308642"/>
      <pos A="0.00308642" C="0.167696" G="0.661523" T="0.167696"/>
      <pos A="0.332304" C="0.167696" G="0.167696" T="0.332304"/>
      <pos A="0.167696" C="0.00308642" G="0.661523" T="0.167696"/>
    </motif>
    <motif db="0" id="M104" alt="O104" length="40" nsites="8" evalue="1.3e-003">
      <pos A="0.00308642" C="0.00308642" G="0.990741" T="0.00308642"/>
      <pos A="0.00308642" C="0.00308642" G="0.00308642" T="0.990741"/>
      <pos A="0.00308642" C="0.990741" G="0.00308642" T="0.00308642"/>
      <pos A="0.00308642" C="0.00308642" G="0.00308642" T="0.990741"/>
      <pos A="0.00308642" C="0.00308642" G="0.00308642" T="0.990741"/>
      <pos A="0.00308642" C="0.990741" G="0.00308642" T="0.00308642"/>
      <pos A="0.990741" C="0.00308642" G="0.00308642" T="0.00308642"/>
      <pos A="0.990741" C="0.00308642" G="0.00308642" T="0.00308642"/>
      <pos A="0.990741" C="0.00308642" G="0.00308642" T="0.00308642"/>
      <pos A="0.990741" C="0.00308642" G="0.00308642" T="0.00308642"/>
      <pos A="0.00308642" C="0.00308642" G="0.00308642" T="0.990741"/>
      <pos A="0.990741" C="0.00308642" G="0.00308642" T="0.00308642"/>
      <pos A="0.990741" C="0.00308642" G="0.00308642" T="0.00308642"/>
      <pos A="0.00308642" C="0.00308642" G="0.00308642" T="0.990741"/>
      <pos A="0.990741" C="0.00308642" G="0.00308642" T="0.00308642"/>
      <pos A="0.00308642" C="0.00308642" G="0.990741" T="0.00308642"/>
      <pos A="0.00308642" C="0.990741" G="0.00308642" T="0.00308642"/>
      <pos A="0.00308642" C="0.990741" G="0.00308642" T="0.00308642"/>
      <pos A="0.990741" C="0.00308642" G="0.00308642" T="0.00308642"/>
      <pos A="0.990741" C="0.00308642" G="0.00308642" T="0.00308642"/>
      <pos A="0.990741" C="0.00308642" G="0.00308642" T="0.00308642"/>
      <pos A="0.00308642" C="0.00308642" G="0.990741" T="0.00308642"/>
      <pos A="0.00308642" C="0.00308642" G="0.00308642" T="0.990741"/>
      <pos A="0.00308642" C="0.990741" G="0.00308642" T="0.00308642"/>
      <pos A="0.00308642" C="0.990741" G="0.00308642" T="0.00308642"/>
      <pos A="0.00308642" C="0.00308642" G="0.00308642" T="0.990741"/>
      <pos A="0.00308642" C="0.00308642" G="0.00308642" T="0.990741"/>
      <pos A="0.990741" C="0.00308642" G="0.00308642" T="0.00308642"/>
      <pos A="0.00308642" C="0.00308642" G="0.990741" T="0.00308642"/>
      <pos A="0.00308642" C="0.00308642" G="0.00308642" T="0.990741"/>
      <pos A="0.00308642" C="0.00308642" G="0.990741" T="0.00308642"/>
      <pos A="0.00308642" C="0.00308642" G="0.00308642" T="0.990741"/>
      <pos A="0.00308642" C="0.00308642" G="0.990741" T="0.00308642"/>
      <pos A="0.00308642" C="0.00308642" G="0.990741" T="0.00308642"/>
      <pos A="0.00308642" C="0.00308642" G="0.990741" T="0.00308642"/>
      <pos A="0.00308642" C="0.00308642" G="0.00308642" T="0.990741"/>
      <pos A="0.00308642" C="0.00308642" G="0.00308642" T="0.990741"/>
      <pos A="0.00308642" C="0.990741" G="0.00308642" T="0.00308642"/>
      <pos A="0.990741" C="0.00308642" G="0.00308642" T="0.00308642"/>
      <pos A="0.990741" C="0.00308642" G="0.00308642" T="0.00308642"/>
    </motif>
    <motif db="0" id="M105" alt="O105" length="40" nsites="8" evalue="1.3e-003">
      <pos A="0.00308642" C="0.332304" G="0.222565" T="0.442043"/>
      <pos A="0.222565" C="0.222565" G="0.112826" T="0.442043"/>
      <pos A="0.00308642" C="0.442043" G="0.112826" T="0.442043"/>
      <pos A="0.661523" C="0.112826" G="0.112826" T="0.112826"/>
      <pos A="0.00308642" C="0.881001" G="0.00308642" T="0.112826"/>
      <pos A="0.112826" C="0.661523" G="0.112826" T="0.112826"/>
      <pos A="0.112826" C="0.442043" G="0.222565" T="0.222565"/>
      <pos A="0.00308642" C="0.222565" G="0.442043" T="0.332304"/>
      <pos A="0.222565" C="0.442043" G="0.112826" T="0.222565"/>
      <pos A="0.00308642" C="0.661523" G="0.112826" T="0.222565"/>
      <pos A="0.00308642" C="0.222565" G="0.00308642" T="0.771262"/>
      <pos A="0.332304" C="0.112826" G="0.332304" T="0.222565"/>
      <pos A="0.00308642" C="0.771262" G="0.222565" T="0.00308642"/>
      <pos A="0.442043" C="0.112826" G="0.222565" T="0.222565"/>
      <pos A="0.112826" C="0.661523" G="0.112826" T="0.112826"/>
      <pos A="0.332304" C="0.442043" G="0.112826" T="0.112826"/>
      <pos A="0.00308642" C="0.222565" G="0.222565" T="0.551784"/>
      <pos A="0.332304" C="0.112826" G="0.112826" T="0.442043"/>
      <pos A="0.112826" C="0.442043" G="0.442043" T="0.00308642"/>
      <pos A="0.112826" C="0.661523" G="0.112826" T="0.112826"/>
      <pos A="0.442043" C="0.112826" G="0.00308642" T="0.442043"/>
      <pos A="0.332304" C="0.112826" G="0.222565" T="0.332304"/>
      <pos A="0.112826" C="0.332304" G="0.00308642" T="0.551784"/>
      <pos A="0.00308642" C="0.332304" G="0.222565" T="0.442043"/>
      <pos A="0.112826" C="0.112826" G="0.112826" T="0.661523"/>
      <pos A="0.222565" C="0.332304" G="0.00308642" T="0.442043"/>
      <pos A="0.00308642" C="0.661523" G="0.222565" T="0.112826"/>
      <pos A="0.00308642" C="0.442043" G="0.112826" T="0.442043"/>
      <pos A="0.442043" C="0.112826" G="0.222565" T="0.222565"/>
      <pos A="0.442043" C="0.00308642" G="0.551784" T="0.00308642"/>
      <pos A="0.442043" C="0.112826" G="0.222565" T="0.222565"/>
      <pos A="0.332304" C="0.332304" G="0.222565" T="0.112826"/>
      <pos A="0.00308642" C="0.442043" G="0.442043" T="0.112826"/>
      <pos A="0.222565" C="0.222565" G="0.332304" T="0.222565"/>
      <pos A="0.551784" C="0.00308642" G="0.222565" T="0.222565"/>
      <pos A="0.00308642" C="0.222565" G="0.00308642" T="0.771262"/>
      <pos A="0.222565" C="0.551784" G="0.112826" T="0.112826"/>
      <pos A="0.112826" C="0.551784" G="0.112826" T="0.222565"/>
      <pos A="0.112826" C="0.551784" G="0.222565" T="0.112826"/>
      <pos A="0.00308642" C="0.771262" G="0.222565" T="0.00308642"/>
    </motif>
    <motif db="0" id="M106" alt="O106" length="40" nsites="8" evalue="1.3e-003">
      <pos A="0.199681" C="0.260532" G="0.344787" T="0.195"/>
      <pos A="0.148192" C="0.265213" G="0.274575" T="0.312021"/>
      <pos A="0.260532" C="0.36351" G="0.195" T="0.180958"/>
      <pos A="0.297978" C="0.312021" G="0.143511" T="0.246489"/>
      <pos A="0.368191" C="0.124788" G="0.241808" T="0.265213"/>
      <pos A="0.199681" C="0.223085" G="0.260532" T="0.316702"/>
      <pos A="0.288617" C="0.354148" G="0.218404" T="0.138831"/>
      <pos A="0.265213" C="0.246489" G="0.246489" T="0.241808"/>
      <pos A="0.0686183" C="0.260532" G="0.218404" T="0.452445"/>
      <pos A="0.237128" C="0.30266" G="0.213723" T="0.246489"/>
      <pos A="0.321383" C="0.209043" G="0.232446" T="0.237128"/>
      <pos A="0.316702" C="0.227766" G="0.30266" T="0.152873"/>
      <pos A="0.293298" C="0.204361" G="0.344787" T="0.157554"/>
      <pos A="0.382233" C="0.190319" G="0.185639" T="0.241808"/>
      <pos A="0.180958" C="0.288617" G="0.335425" T="0.195"/>
      <pos A="0.30734" C="0.368191" G="0.260532" T="0.0639368"/>
      <pos A="0.213723" C="0.209043" G="0.209043" T="0.368191"/>
      <pos A="0.227766" C="0.0779793" G="0.260532" T="0.433722"/>
      <pos A="0.148192" C="0.148192" G="0.410318" T="0.293298"/>
      <pos A="0.246489" C="0.30734" G="0.274575" T="0.171596"/>
      <pos A="0.199681" C="0.372872" G="0.255851" T="0.171596"/>
      <pos A="0.218404" C="0.400957" G="0.162234" T="0.218404"/>
      <pos A="0.241808" C="0.148192" G="0.232446" T="0.377553"/>
      <pos A="0.129469" C="0.237128" G="0.218404" T="0.415"/>
      <pos A="0.204361" C="0.204361" G="0.415" T="0.176277"/>
      <pos A="0.288617" C="0.152873" G="0.293298" T="0.265213"/>
      <pos A="0.204361" C="0.415" G="0.25117" T="0.129469"/>
      <pos A="0.283936" C="0.405638" G="0.185639" T="0.124788"/>
      <pos A="0.209043" C="0.190319" G="0.209043" T="0.391595"/>
      <pos A="0.180958" C="0.195" G="0.246489" T="0.377553"/>
      <pos A="0.326063" C="0.171596" G="0.25117" T="0.25117"/>
      <pos A="0.340106" C="0.241808" G="0.0920217" T="0.326063"/>
      <pos A="0.274575" C="0.241808" G="0.237128" T="0.246489"/>
      <pos A="0.213723" C="0.316702" G="0.213723" T="0.255851"/>
      <pos A="0.115426" C="0.237128" G="0.340106" T="0.30734"/>
      <pos A="0.312021" C="0.246489" G="0.223085" T="0.218404"/>
      <pos A="0.180958" C="0.195" G="0.415" T="0.209043"/>
      <pos A="0.312021" C="0.190319" G="0.255851" T="0.241808"/>
      <pos A="0.134149" C="0.316702" G="0.386915" T="0.162234"/>
      <pos A="0.405638" C="0.148192" G="0.232446" T="0.213723"/>
    </motif>
    <motif db="0" id="M107" alt="O107" length="40" nsites="8" evalue="1.3e-003">
      <pos A="0.0564731" C="0.243326" G="0.243326" T="0.456873"/>
      <pos A="0.0831664" C="0.18994" G="0.456873" T="0.27002"/>
      <pos A="0.483566" C="0.243326" G="0.18994" T="0.0831664"/>
      <pos A="0.216633" C="0.296713" G="0.376793" T="0.10986"/>
      <pos A="0.10986" C="0.136553" G="0.483566" T="0.27002"/>
      <pos A="0.243326" C="0.3501" G="0.00308642" T="0.403486"/>
      <pos A="0.10986" C="0.3501" G="0.18994" T="0.3501"/>
      <pos A="0.00308642" C="0.136553" G="0.3501" T="0.510261"/>
      <pos A="0.0564731" C="0.43018" G="0.323406" T="0.18994"/>
      <pos A="0.10986" C="0.296713" G="0.27002" T="0.323406"/>
      <pos A="0.136553" C="0.27002" G="0.136553" T="0.456873"/>
      <pos A="0.3501" C="0.18994" G="0.163246" T="0.296713"/>
      <pos A="0.0297798" C="0.456873" G="0.27002" T="0.243326"/>
      <pos A="0.216633" C="0.216633" G="0.243326" T="0.323406"/>
      <pos A="0.43018" C="0.136553" G="0.163246" T="0.27002"/>
      <pos A="0.27002" C="0.136553" G="0.323406" T="0.27002"/>
      <pos A="0.163246" C="0.163246" G="0.243326" T="0.43018"/>
      <pos A="0.136553" C="0.27002" G="0.510261" T="0.0831664"/>
      <pos A="0.163246" C="0.27002" G="0.216633" T="0.3501"/>
      <pos A="0.00308642" C="0.296713" G="0.403486" T="0.296713"/>
      <pos A="0.43018" C="0.216633" G="0.136553" T="0.216633"/>
      <pos A="0.00308642" C="0.216633" G="0.536954" T="0.243326"/>
      <pos A="0.296713" C="0.323406" G="0.0564731" T="0.323406"/>
      <pos A="0.0564731" C="0.3501" G="0.296713" T="0.296713"/>
      <pos A="0.0297798" C="0.216633" G="0.27002" T="0.483566"/>
      <pos A="0.18994" C="0.216633" G="0.163246" T="0.43018"/>
      <pos A="0.163246" C="0.296713" G="0.27002" T="0.27002"/>
      <pos A="0.296713" C="0.243326" G="0.3501" T="0.10986"/>
      <pos A="0.403486" C="0.216633" G="0.10986" T="0.27002"/>
      <pos A="0.243326" C="0.18994" G="0.43018" T="0.136553"/>
      <pos A="0.243326" C="0.243326" G="0.18994" T="0.323406"/>
      <pos A="0.136553" C="0.216633" G="0.216633" T="0.43018"/>
      <pos A="0.243326" C="0.376793" G="0.323406" T="0.0564731"/>
      <pos A="0.376793" C="0.163246" G="0.243326" T="0.216633"/>
      <pos A="0.296713" C="0.243326" G="0.163246" T="0.296713"/>
      <pos A="0.403486" C="0.483566" G="0.10986" T="0.00308642"/>
      <pos A="0.376793" C="0.27002" G="0.18994" T="0.163246"/>
      <pos A="0.27002" C="0.18994" G="0.18994" T="0.3501"/>
      <pos A="0.3501" C="0.10986" G="0.403486" T="0.136553"/>
      <pos A="0.136553" C="0.0831664" G="0.376793" T="0.403486"/>
    </motif>
    <motif db="0" id="M108" alt="O108" length="40" nsites="8" evalue="1.3e-003">
      <pos A="0.226105" C="0.257965" G="0.194245" T="0.321685"/>
      <pos A="0.0668059" C="0.0349462" G="0.385404" T="0.512843"/>
      <pos A="0.00308642" C="0.353545" G="0.257965" T="0.385404"/>
      <pos A="0.226105" C="0.289825" G="0.226105" T="0.257965"/>
      <pos A="0.321685" C="0.321685" G="0.226105" T="0.130525"/>
      <pos A="0.194245" C="0.257965" G="0.257965" T="0.289825"/>
      <pos A="0.353545" C="0.00308642" G="0.0986657" T="0.544703"/>
      <pos A="0.130525" C="0.162385" G="0.608423" T="0.0986657"/>
      <pos A="0.0668059" C="0.194245" G="0.289825" T="0.449124"/>
      <pos A="0.226105" C="0.0668059" G="0.576563" T="0.130525"/>
      <pos A="0.226105" C="0.257965" G="0.385404" T="0.130525"/>
      <pos A="0.385404" C="0.130525" G="0.417264" T="0.0668059"/>
      <pos A="0.162385" C="0.194245" G="0.449124" T="0.194245"/>
      <pos A="0.353545" C="0.417264" G="0.162385" T="0.0668059"/>
      <pos A="0.130525" C="0.130525" G="0.417264" T="0.321685"/>
      <pos A="0.512843" C="0.0986657" G="0.194245" T="0.194245"/>
      <pos A="0.162385" C="0.162385" G="0.544703" T="0.130525"/>
      <pos A="0.257965" C="0.194245" G="0.162385" T="0.385404"/>
      <pos A="0.0986657" C="0.353545" G="0.226105" T="0.321685"/>
      <pos A="0.0349462" C="0.289825" G="0.257965" T="0.417264"/>
      <pos A="0.0986657" C="0.130525" G="0.321685" T="0.449124"/>
      <pos A="0.162385" C="0.162385" G="0.512843" T="0.162385"/>
      <pos A="0.257965" C="0.162385" G="0.449124" T="0.130525"/>
      <pos A="0.449124" C="0.353545" G="0.162385" T="0.0349462"/>
      <pos A="0.480984" C="0.194245" G="0.194245" T="0.130525"/>
      <pos A="0.162385" C="0.417264" G="0.162385" T="0.257965"/>
      <pos A="0.00308642" C="0.353545" G="0.321685" T="0.321685"/>
      <pos A="0.257965" C="0.353545" G="0.257965" T="0.130525"/>
      <pos A="0.353545" C="0.289825" G="0.353545" T="0.00308642"/>
      <pos A="0.226105" C="0.0668059" G="0.353545" T="0.353545"/>
      <pos A="0.512843" C="0.385404" G="0.0986657" T="0.00308642"/>
      <pos A="0.194245" C="0.130525" G="0.512843" T="0.162385"/>
      <pos A="0.194245" C="0.257965" G="0.0986657" T="0.449124"/>
      <pos A="0.0668059" C="0.257965" G="0.417264" T="0.257965"/>
      <pos A="0.00308642" C="0.226105" G="0.385404" T="0.385404"/>
      <pos A="0.0986657" C="0.672142" G="0.0986657" T="0.130525"/>
      <pos A="0.417264" C="0.162385" G="0.194245" T="0.226105"/>
      <pos A="0.130525" C="0.226105" G="0.544703" T="0.0986657"/>
      <pos A="0.257965" C="0.449124" G="0.0986657" T="0.194245"/>
      <pos A="0.194245" C="0.194245" G="0.385404" T="0.226105"/>
    </motif>
    <motif db="0" id="M11" alt="O11" length="40" nsites="8" evalue="1.3e-003">
      <pos A="0.218404" C="0.180958" G="0.386915" T="0.213723"/>
      <pos A="0.255851" C="0.293298" G="0.124788" T="0.326063"/>
      <pos A="0.260532" C="0.335425" G="0.180958" T="0.223085"/>
      <pos A="0.162234" C="0.269893" G="0.209043" T="0.35883"/>
      <pos A="0.227766" C="0.162234" G="0.255851" T="0.354148"/>
      <pos A="0.246489" C="0.218404" G="0.288617" T="0.246489"/>
      <pos A="0.274575" C="0.237128" G="0.349468" T="0.138831"/>
      <pos A="0.297978" C="0.326063" G="0.129469" T="0.246489"/>
      <pos A="0.330745" C="0.354148" G="0.134149" T="0.180958"/>
      <pos A="0.171596" C="0.195" G="0.279255" T="0.354148"/>
      <pos A="0.288617" C="0.138831" G="0.377553" T="0.195"/>
      <pos A="0.143511" C="0.143511" G="0.382233" T="0.330745"/>
      <pos A="0.36351" C="0.246489" G="0.265213" T="0.124788"/>
      <pos A="0.185639" C="0.297978" G="0.265213" T="0.25117"/>
      <pos A="0.25117" C="0.265213" G="0.25117" T="0.232446"/>
      <pos A="0.396276" C="0.138831" G="0.274575" T="0.190319"/>
      <pos A="0.106064" C="0.293298" G="0.274575" T="0.326063"/>
      <pos A="0.30734" C="0.312021" G="0.106064" T="0.274575"/>
      <pos A="0.185639" C="0.209043" G="0.36351" T="0.241808"/>
      <pos A="0.30734" C="0.218404" G="0.195" T="0.279255"/>
      <pos A="0.199681" C="0.265213" G="0.246489" T="0.288617"/>
      <pos A="0.25117" C="0.288617" G="0.293298" T="0.166916"/>
      <pos A="0.143511" C="0.199681" G="0.293298" T="0.36351"/>
      <pos A="0.171596" C="0.241808" G="0.269893" T="0.316702"/>
      <pos A="0.330745" C="0.180958" G="0.265213" T="0.223085"/>
      <pos A="0.195" C="0.232446" G="0.274575" T="0.297978"/>
      <pos A="0.115426" C="0.349468" G="0.232446" T="0.30266"/>
      <pos A="0.0311714" C="0.36351" G="0.148192" T="0.457127"/>
      <pos A="0.209043" C="0.260532" G="0.115426" T="0.415"/>
      <pos A="0.312021" C="0.30266" G="0.138831" T="0.246489"/>
      <pos A="0.386915" C="0.204361" G="0.279255" T="0.129469"/>
      <pos A="0.209043" C="0.180958" G="0.415" T="0.195"/>
      <pos A="0.321383" C="0.110746" G="0.30266" T="0.265213"/>
      <pos A="0.283936" C="0.129469" G="0.415" T="0.171596"/>
      <pos A="0.232446" C="0.30734" G="0.30734" T="0.152873"/>
      <pos A="0.293298" C="0.312021" G="0.138831" T="0.255851"/>
      <pos A="0.120107" C="0.279255" G="0.368191" T="0.232446"/>
      <pos A="0.485212" C="0.0639368" G="0.274575" T="0.176277"/>
      <pos A="0.330745" C="0.218404" G="0.269893" T="0.180958"/>
      <pos A="0.115426" C="0.326063" G="0.30266" T="0.255851"/>
    </motif>
    <motif db="0" id="M110" alt="O110" length="40" nsites="8" evalue="1.3e-003">
      <pos A="0.373457" C="0.00308642" G="0.00308642" T="0.62037"/>
      <pos A="0.25" C="0.00308642" G="0.373457" T="0.373457"/>
      <pos A="0.496914" C="0.25" G="0.126543" T="0.126543"/>
      <pos A="0.00308642" C="0.126543" G="0.62037" T="0.25"/>
      <pos A="0.25" C="0.25" G="0.25" T="0.25"/>
      <pos A="0.25" C="0.25" G="0.126543" T="0.373457"/>
      <pos A="0.373457" C="0.126543" G="0.25" T="0.25"/>
      <pos A="0.126543" C="0.373457" G="0.00308642" T="0.496914"/>
      <pos A="0.126543" C="0.126543" G="0.496914" T="0.25"/>
      <pos A="0.126543" C="0.373457" G="0.496914" T="0.00308642"/>
      <pos A="0.25" C="0.373457" G="0.126543" T="0.25"/>
      <pos A="0.373457" C="0.126543" G="0.126543" T="0.373457"/>
      <pos A="0.126543" C="0.126543" G="0.373457" T="0.373457"/>
      <pos A="0.373457" C="0.25" G="0.126543" T="0.25"/>
      <pos A="0.25" C="0.62037" G="0.00308642" T="0.126543"/>
      <pos A="0.126543" C="0.373457" G="0.126543" T="0.373457"/>
      <pos A="0.743827" C="0.00308642" G="0.126543" T="0.126543"/>
      <pos A="0.496914" C="0.00308642" G="0.496914" T="0.00308642"/>
      <pos A="0.373457" C="0.126543" G="0.25" T="0.25"/>
      <pos A="0.00308642" C="0.126543" G="0.126543" T="0.743827"/>
      <pos A="0.373457" C="0.126543" G="0.496914" T="0.00308642"/>
      <pos A="0.00308642" C="0.25" G="0.25" T="0.496914"/>
      <pos A="0.126543" C="0.373457" G="0.373457" T="0.126543"/>
      <pos A="0.25" C="0.126543" G="0.373457" T="0.25"/>
      <pos A="0.00308642" C="0.496914" G="0.00308642" T="0.496914"/>
      <pos A="0.126543" C="0.126543" G="0.25" T="0.496914"/>
      <pos A="0.126543" C="0.373457" G="0.126543" T="0.373457"/>
      <pos A="0.126543" C="0.126543" G="0.62037" T="0.126543"/>
      <pos A="0.496914" C="0.25" G="0.00308642" T="0.25"/>
      <pos A="0.25" C="0.00308642" G="0.126543" T="0.62037"/>
      <pos A="0.373457" C="0.25" G="0.00308642" T="0.373457"/>
      <pos A="0.25" C="0.126543" G="0.126543" T="0.496914"/>
      <pos A="0.126543" C="0.126543" G="0.25" T="0.496914"/>
      <pos A="0.496914" C="0.00308642" G="0.126543" T="0.373457"/>
      <pos A="0.496914" C="0.126543" G="0.00308642" T="0.373457"/>
      <pos A="0.126543" C="0.25" G="0.373457" T="0.25"/>
      <pos A="0.126543" C="0.126543" G="0.373457" T="0.373457"/>
      <pos A="0.00308642" C="0.126543" G="0.867284" T="0.00308642"/>
      <pos A="0.25" C="0.25" G="0.373457" T="0.126543"/>
      <pos A="0.62037" C="0.00308642" G="0.25" T="0.126543"/>
    </motif>
    <motif db="0" id="M111" alt="O111" length="40" nsites="8" evalue="1.3e-003">
      <pos A="0.241808" C="0.152873" G="0.204361" T="0.400957"/>
      <pos A="0.106064" C="0.316702" G="0.223085" T="0.354148"/>
      <pos A="0.438403" C="0.30734" G="0.0826607" T="0.171596"/>
      <pos A="0.255851" C="0.265213" G="0.232446" T="0.246489"/>
      <pos A="0.129469" C="0.349468" G="0.312021" T="0.209043"/>
      <pos A="0.0826607" C="0.340106" G="0.232446" T="0.344787"/>
      <pos A="0.297978" C="0.180958" G="0.227766" T="0.293298"/>
      <pos A="0.204361" C="0.227766" G="0.279255" T="0.288617"/>
      <pos A="0.152873" C="0.241808" G="0.279255" T="0.326063"/>
      <pos A="0.199681" C="0.166916" G="0.35883" T="0.274575"/>
      <pos A="0.30266" C="0.223085" G="0.246489" T="0.227766"/>
      <pos A="0.312021" C="0.0779793" G="0.443084" T="0.166916"/>
      <pos A="0.255851" C="0.213723" G="0.227766" T="0.30266"/>
      <pos A="0.288617" C="0.265213" G="0.180958" T="0.265213"/>
      <pos A="0.0967032" C="0.396276" G="0.143511" T="0.36351"/>
      <pos A="0.42436" C="0.30734" G="0.218404" T="0.0498943"/>
      <pos A="0.246489" C="0.246489" G="0.354148" T="0.152873"/>
      <pos A="0.260532" C="0.227766" G="0.288617" T="0.223085"/>
      <pos A="0.330745" C="0.246489" G="0.213723" T="0.209043"/>
      <pos A="0.134149" C="0.330745" G="0.312021" T="0.223085"/>
      <pos A="0.293298" C="0.152873" G="0.255851" T="0.297978"/>
      <pos A="0.195" C="0.237128" G="0.316702" T="0.25117"/>
      <pos A="0.274575" C="0.237128" G="0.223085" T="0.265213"/>
      <pos A="0.148192" C="0.227766" G="0.368191" T="0.255851"/>
      <pos A="0.162234" C="0.218404" G="0.30266" T="0.316702"/>
      <pos A="0.349468" C="0.185639" G="0.209043" T="0.255851"/>
      <pos A="0.143511" C="0.232446" G="0.30734" T="0.316702"/>
      <pos A="0.30734" C="0.288617" G="0.166916" T="0.237128"/>
      <pos A="0.241808" C="0.260532" G="0.25117" T="0.246489"/>
      <pos A="0.321383" C="0.157554" G="0.25117" T="0.269893"/>
      <pos A="0.288617" C="0.274575" G="0.148192" T="0.288617"/>
      <pos A="0.255851" C="0.195" G="0.195" T="0.354148"/>
      <pos A="0.176277" C="0.274575" G="0.279255" T="0.269893"/>
      <pos A="0.326063" C="0.180958" G="0.176277" T="0.316702"/>
      <pos A="0.166916" C="0.316702" G="0.176277" T="0.340106"/>
      <pos A="0.232446" C="0.279255" G="0.166916" T="0.321383"/>
      <pos A="0.36351" C="0.293298" G="0.288617" T="0.0545758"/>
      <pos A="0.223085" C="0.190319" G="0.386915" T="0.199681"/>
      <pos A="0.171596" C="0.185639" G="0.368191" T="0.274575"/>
      <pos A="0.297978" C="0.326063" G="0.279255" T="0.0967032"/>
    </motif>
    <motif db="0" id="M114" alt="O114" length="40" nsites="8" evalue="1.3e-003">
      <pos A="0.119281" C="0.525962" G="0.0611842" T="0.293573"/>
      <pos A="0.293573" C="0.119281" G="0.525962" T="0.0611842"/>
      <pos A="0.119281" C="0.0611842" G="0.177379" T="0.642157"/>
      <pos A="0.35167" C="0.35167" G="0.235476" T="0.0611842"/>
      <pos A="0.235476" C="0.0611842" G="0.642157" T="0.0611842"/>
      <pos A="0.177379" C="0.119281" G="0.293573" T="0.409768"/>
      <pos A="0.00308642" C="0.119281" G="0.642157" T="0.235476"/>
      <pos A="0.409768" C="0.409768" G="0.0611842" T="0.119281"/>
      <pos A="0.409768" C="0.467865" G="0.119281" T="0.00308642"/>
      <pos A="0.177379" C="0.525962" G="0.235476" T="0.0611842"/>
      <pos A="0.235476" C="0.235476" G="0.525962" T="0.00308642"/>
      <pos A="0.293573" C="0.177379" G="0.293573" T="0.235476"/>
      <pos A="0.177379" C="0.177379" G="0.35167" T="0.293573"/>
      <pos A="0.0611842" C="0.293573" G="0.525962" T="0.119281"/>
      <pos A="0.119281" C="0.525962" G="0.0611842" T="0.293573"/>
      <pos A="0.0611842" C="0.409768" G="0.177379" T="0.35167"/>
      <pos A="0.00308642" C="0.525962" G="0.177379" T="0.293573"/>
      <pos A="0.235476" C="0.119281" G="0.409768" T="0.235476"/>
      <pos A="0.467865" C="0.119281" G="0.409768" T="0.00308642"/>
      <pos A="0.00308642" C="0.35167" G="0.525962" T="0.119281"/>
      <pos A="0.177379" C="0.467865" G="0.119281" T="0.235476"/>
      <pos A="0.00308642" C="0.235476" G="0.235476" T="0.525962"/>
      <pos A="0.00308642" C="0.00308642" G="0.816448" T="0.177379"/>
      <pos A="0.409768" C="0.00308642" G="0.293573" T="0.293573"/>
      <pos A="0.293573" C="0.0611842" G="0.584059" T="0.0611842"/>
      <pos A="0.293573" C="0.177379" G="0.525962" T="0.00308642"/>
      <pos A="0.642157" C="0.235476" G="0.119281" T="0.00308642"/>
      <pos A="0.235476" C="0.177379" G="0.467865" T="0.119281"/>
      <pos A="0.409768" C="0.35167" G="0.119281" T="0.119281"/>
      <pos A="0.584059" C="0.119281" G="0.177379" T="0.119281"/>
      <pos A="0.0611842" C="0.293573" G="0.642157" T="0.00308642"/>
      <pos A="0.409768" C="0.293573" G="0.293573" T="0.00308642"/>
      <pos A="0.467865" C="0.235476" G="0.177379" T="0.119281"/>
      <pos A="0.119281" C="0.177379" G="0.467865" T="0.235476"/>
      <pos A="0.0611842" C="0.35167" G="0.409768" T="0.177379"/>
      <pos A="0.0611842" C="0.235476" G="0.525962" T="0.177379"/>
      <pos A="0.119281" C="0.0611842" G="0.525962" T="0.293573"/>
      <pos A="0.0611842" C="0.293573" G="0.293573" T="0.35167"/>
      <pos A="0.293573" C="0.235476" G="0.35167" T="0.119281"/>
      <pos A="0.467865" C="0.0611842" G="0.293573" T="0.177379"/>
    </motif>
    <motif db="0" id="M115" alt="O115" length="40" nsites="8" evalue="1.3e-003">
      <pos A="0.330745" C="0.129469" G="0.110746" T="0.429042"/>
      <pos A="0.138831" C="0.382233" G="0.330745" T="0.148192"/>
      <pos A="0.195" C="0.246489" G="0.297978" T="0.260532"/>
      <pos A="0.35883" C="0.218404" G="0.171596" T="0.25117"/>
      <pos A="0.349468" C="0.176277" G="0.269893" T="0.204361"/>
      <pos A="0.232446" C="0.185639" G="0.288617" T="0.293298"/>
      <pos A="0.176277" C="0.265213" G="0.30734" T="0.25117"/>
      <pos A="0.152873" C="0.36351" G="0.180958" T="0.30266"/>
      <pos A="0.162234" C="0.293298" G="0.204361" T="0.340106"/>
      <pos A="0.152873" C="0.326063" G="0.30734" T="0.213723"/>
      <pos A="0.293298" C="0.35883" G="0.195" T="0.152873"/>
      <pos A="0.166916" C="0.227766" G="0.293298" T="0.312021"/>
      <pos A="0.157554" C="0.265213" G="0.30266" T="0.274575"/>
      <pos A="0.190319" C="0.241808" G="0.25117" T="0.316702"/>
      <pos A="0.255851" C="0.246489" G="0.255851" T="0.241808"/>
      <pos A="0.326063" C="0.171596" G="0.391595" T="0.110746"/>
      <pos A="0.241808" C="0.30266" G="0.190319" T="0.265213"/>
      <pos A="0.35883" C="0.241808" G="0.213723" T="0.185639"/>
      <pos A="0.213723" C="0.274575" G="0.312021" T="0.199681"/>
      <pos A="0.330745" C="0.321383" G="0.106064" T="0.241808"/>
      <pos A="0.213723" C="0.279255" G="0.283936" T="0.223085"/>
      <pos A="0.30734" C="0.0592563" G="0.185639" T="0.447765"/>
      <pos A="0.162234" C="0.241808" G="0.410318" T="0.185639"/>
      <pos A="0.227766" C="0.255851" G="0.316702" T="0.199681"/>
      <pos A="0.326063" C="0.274575" G="0.241808" T="0.157554"/>
      <pos A="0.171596" C="0.157554" G="0.227766" T="0.443084"/>
      <pos A="0.255851" C="0.138831" G="0.452445" T="0.152873"/>
      <pos A="0.293298" C="0.180958" G="0.265213" T="0.260532"/>
      <pos A="0.195" C="0.157554" G="0.377553" T="0.269893"/>
      <pos A="0.213723" C="0.260532" G="0.195" T="0.330745"/>
      <pos A="0.227766" C="0.190319" G="0.265213" T="0.316702"/>
      <pos A="0.199681" C="0.400957" G="0.166916" T="0.232446"/>
      <pos A="0.386915" C="0.209043" G="0.124788" T="0.279255"/>
      <pos A="0.269893" C="0.209043" G="0.316702" T="0.204361"/>
      <pos A="0.312021" C="0.368191" G="0.227766" T="0.0920217"/>
      <pos A="0.326063" C="0.0873412" G="0.223085" T="0.36351"/>
      <pos A="0.110746" C="0.42436" G="0.195" T="0.269893"/>
      <pos A="0.274575" C="0.204361" G="0.237128" T="0.283936"/>
      <pos A="0.185639" C="0.260532" G="0.223085" T="0.330745"/>
      <pos A="0.157554" C="0.227766" G="0.279255" T="0.335425"/>
    </motif>
    <motif db="0" id="M116" alt="O116" length="40" nsites="8" evalue="1.3e-003">
      <pos A="0.332304" C="0.167696" G="0.00308642" T="0.496914"/>
      <pos A="0.332304" C="0.00308642" G="0.00308642" T="0.661523"/>
      <pos A="0.661523" C="0.00308642" G="0.332304" T="0.00308642"/>
      <pos A="0.332304" C="0.00308642" G="0.332304" T="0.332304"/>
      <pos A="0.332304" C="0.332304" G="0.332304" T="0.00308642"/>
      <pos A="0.167696" C="0.167696" G="0.167696" T="0.496914"/>
      <pos A="0.00308642" C="0.332304" G="0.496914" T="0.167696"/>
      <pos A="0.167696" C="0.332304" G="0.496914" T="0.00308642"/>
      <pos A="0.167696" C="0.167696" G="0.661523" T="0.00308642"/>
      <pos A="0.167696" C="0.167696" G="0.661523" T="0.00308642"/>
      <pos A="0.167696" C="0.167696" G="0.661523" T="0.00308642"/>
      <pos A="0.00308642" C="0.167696" G="0.661523" T="0.167696"/>
      <pos A="0.167696" C="0.496914" G="0.167696" T="0.167696"/>
      <pos A="0.00308642" C="0.332304" G="0.332304" T="0.332304"/>
      <pos A="0.167696" C="0.167696" G="0.496914" T="0.167696"/>
      <pos A="0.332304" C="0.167696" G="0.167696" T="0.332304"/>
      <pos A="0.00308642" C="0.332304" G="0.496914" T="0.167696"/>
      <pos A="0.332304" C="0.496914" G="0.167696" T="0.00308642"/>
      <pos A="0.332304" C="0.167696" G="0.00308642" T="0.496914"/>
      <pos A="0.00308642" C="0.167696" G="0.496914" T="0.332304"/>
      <pos A="0.332304" C="0.167696" G="0.167696" T="0.332304"/>
      <pos A="0.00308642" C="0.00308642" G="0.167696" T="0.826131"/>
      <pos A="0.00308642" C="0.496914" G="0.496914" T="0.00308642"/>
      <pos A="0.332304" C="0.661523" G="0.00308642" T="0.00308642"/>
      <pos A="0.496914" C="0.167696" G="0.167696" T="0.167696"/>
      <pos A="0.496914" C="0.167696" G="0.332304" T="0.00308642"/>
      <pos A="0.00308642" C="0.00308642" G="0.661523" T="0.332304"/>
      <pos A="0.167696" C="0.00308642" G="0.496914" T="0.332304"/>
      <pos A="0.332304" C="0.332304" G="0.167696" T="0.167696"/>
      <pos A="0.332304" C="0.00308642" G="0.167696" T="0.496914"/>
      <pos A="0.167696" C="0.332304" G="0.496914" T="0.00308642"/>
      <pos A="0.826131" C="0.167696" G="0.00308642" T="0.00308642"/>
      <pos A="0.332304" C="0.332304" G="0.332304" T="0.00308642"/>
      <pos A="0.826131" C="0.00308642" G="0.167696" T="0.00308642"/>
      <pos A="0.00308642" C="0.496914" G="0.496914" T="0.00308642"/>
      <pos A="0.167696" C="0.167696" G="0.332304" T="0.332304"/>
      <pos A="0.00308642" C="0.00308642" G="0.332304" T="0.661523"/>
      <pos A="0.00308642" C="0.167696" G="0.00308642" T="0.826131"/>
      <pos A="0.167696" C="0.00308642" G="0.167696" T="0.661523"/>
      <pos A="0.00308642" C="0.167696" G="0.661523" T="0.167696"/>
    </motif>
    <motif db="0" id="M117" alt="O117" length="40" nsites="8" evalue="1.3e-003">
      <pos A="0.180958" C="0.391595" G="0.265213" T="0.162234"/>
      <pos A="0.30734" C="0.218404" G="0.152873" T="0.321383"/>
      <pos A="0.190319" C="0.288617" G="0.227766" T="0.293298"/>
      <pos A="0.255851" C="0.148192" G="0.335425" T="0.260532"/>
      <pos A="0.321383" C="0.157554" G="0.246489" T="0.274575"/>
      <pos A="0.260532" C="0.171596" G="0.316702" T="0.25117"/>
      <pos A="0.255851" C="0.330745" G="0.204361" T="0.209043"/>
      <pos A="0.223085" C="0.124788" G="0.199681" T="0.452445"/>
      <pos A="0.344787" C="0.265213" G="0.293298" T="0.0967032"/>
      <pos A="0.246489" C="0.190319" G="0.232446" T="0.330745"/>
      <pos A="0.176277" C="0.321383" G="0.288617" T="0.213723"/>
      <pos A="0.30734" C="0.415" G="0.157554" T="0.120107"/>
      <pos A="0.180958" C="0.237128" G="0.30734" T="0.274575"/>
      <pos A="0.265213" C="0.269893" G="0.316702" T="0.148192"/>
      <pos A="0.218404" C="0.241808" G="0.274575" T="0.265213"/>
      <pos A="0.124788" C="0.30266" G="0.115426" T="0.457127"/>
      <pos A="0.316702" C="0.227766" G="0.209043" T="0.246489"/>
      <pos A="0.209043" C="0.241808" G="0.386915" T="0.162234"/>
      <pos A="0.321383" C="0.255851" G="0.204361" T="0.218404"/>
      <pos A="0.223085" C="0.255851" G="0.255851" T="0.265213"/>
      <pos A="0.120107" C="0.180958" G="0.340106" T="0.35883"/>
      <pos A="0.297978" C="0.185639" G="0.204361" T="0.312021"/>
      <pos A="0.134149" C="0.120107" G="0.349468" T="0.396276"/>
      <pos A="0.213723" C="0.213723" G="0.326063" T="0.246489"/>
      <pos A="0.232446" C="0.288617" G="0.316702" T="0.162234"/>
      <pos A="0.232446" C="0.396276" G="0.185639" T="0.185639"/>
      <pos A="0.274575" C="0.180958" G="0.293298" T="0.25117"/>
      <pos A="0.354148" C="0.405638" G="0.148192" T="0.0920217"/>
      <pos A="0.377553" C="0.204361" G="0.148192" T="0.269893"/>
      <pos A="0.152873" C="0.180958" G="0.405638" T="0.260532"/>
      <pos A="0.223085" C="0.405638" G="0.148192" T="0.223085"/>
      <pos A="0.199681" C="0.293298" G="0.274575" T="0.232446"/>
      <pos A="0.30266" C="0.171596" G="0.148192" T="0.377553"/>
      <pos A="0.349468" C="0.25117" G="0.223085" T="0.176277"/>
      <pos A="0.274575" C="0.25117" G="0.265213" T="0.209043"/>
      <pos A="0.265213" C="0.30266" G="0.166916" T="0.265213"/>
      <pos A="0.195" C="0.260532" G="0.340106" T="0.204361"/>
      <pos A="0.129469" C="0.204361" G="0.283936" T="0.382233"/>
      <pos A="0.180958" C="0.232446" G="0.297978" T="0.288617"/>
      <pos A="0.344787" C="0.106064" G="0.396276" T="0.152873"/>
    </motif>
    <motif db="0" id="M118" alt="O118" length="40" nsites="8" evalue="1.3e-003">
      <pos A="0.0967032" C="0.368191" G="0.372872" T="0.162234"/>
      <pos A="0.312021" C="0.438403" G="0.138831" T="0.110746"/>
      <pos A="0.274575" C="0.246489" G="0.227766" T="0.25117"/>
      <pos A="0.204361" C="0.25117" G="0.321383" T="0.223085"/>
      <pos A="0.115426" C="0.269893" G="0.157554" T="0.457127"/>
      <pos A="0.204361" C="0.166916" G="0.312021" T="0.316702"/>
      <pos A="0.171596" C="0.223085" G="0.246489" T="0.35883"/>
      <pos A="0.279255" C="0.129469" G="0.283936" T="0.30734"/>
      <pos A="0.25117" C="0.223085" G="0.321383" T="0.204361"/>
      <pos A="0.279255" C="0.330745" G="0.115426" T="0.274575"/>
      <pos A="0.30734" C="0.171596" G="0.297978" T="0.223085"/>
      <pos A="0.274575" C="0.232446" G="0.143511" T="0.349468"/>
      <pos A="0.265213" C="0.152873" G="0.269893" T="0.312021"/>
      <pos A="0.316702" C="0.274575" G="0.218404" T="0.190319"/>
      <pos A="0.232446" C="0.185639" G="0.190319" T="0.391595"/>
      <pos A="0.269893" C="0.190319" G="0.255851" T="0.283936"/>
      <pos A="0.237128" C="0.344787" G="0.279255" T="0.138831"/>
      <pos A="0.269893" C="0.106064" G="0.157554" T="0.466488"/>
      <pos A="0.335425" C="0.241808" G="0.269893" T="0.152873"/>
      <pos A="0.330745" C="0.265213" G="0.283936" T="0.120107"/>
      <pos A="0.265213" C="0.457127" G="0.166916" T="0.110746"/>
      <pos A="0.255851" C="0.279255" G="0.148192" T="0.316702"/>
      <pos A="0.330745" C="0.269893" G="0.171596" T="0.227766"/>
      <pos A="0.283936" C="0.232446" G="0.255851" T="0.227766"/>
      <pos A="0.134149" C="0.288617" G="0.344787" T="0.232446"/>
      <pos A="0.25117" C="0.138831" G="0.30734" T="0.30266"/>
      <pos A="0.171596" C="0.274575" G="0.213723" T="0.340106"/>
      <pos A="0.129469" C="0.35883" G="0.312021" T="0.199681"/>
      <pos A="0.199681" C="0.274575" G="0.269893" T="0.255851"/>
      <pos A="0.166916" C="0.162234" G="0.372872" T="0.297978"/>
      <pos A="0.115426" C="0.204361" G="0.368191" T="0.312021"/>
      <pos A="0.171596" C="0.209043" G="0.344787" T="0.274575"/>
      <pos A="0.223085" C="0.157554" G="0.218404" T="0.400957"/>
      <pos A="0.335425" C="0.204361" G="0.241808" T="0.218404"/>
      <pos A="0.260532" C="0.195" G="0.349468" T="0.195"/>
      <pos A="0.349468" C="0.293298" G="0.115426" T="0.241808"/>
      <pos A="0.321383" C="0.279255" G="0.241808" T="0.157554"/>
      <pos A="0.30734" C="0.185639" G="0.293298" T="0.213723"/>
      <pos A="0.162234" C="0.190319" G="0.157554" T="0.489892"/>
      <pos A="0.246489" C="0.321383" G="0.209043" T="0.223085"/>
    </motif>
    <motif db="0" id="M119" alt="O119" length="40" nsites="8" evalue="1.3e-003">
      <pos A="0.265213" C="0.110746" G="0.326063" T="0.297978"/>
      <pos A="0.204361" C="0.171596" G="0.321383" T="0.30266"/>
      <pos A="0.227766" C="0.134149" G="0.330745" T="0.30734"/>
      <pos A="0.218404" C="0.232446" G="0.195" T="0.354148"/>
      <pos A="0.232446" C="0.157554" G="0.279255" T="0.330745"/>
      <pos A="0.199681" C="0.466488" G="0.199681" T="0.134149"/>
      <pos A="0.326063" C="0.321383" G="0.129469" T="0.223085"/>
      <pos A="0.316702" C="0.190319" G="0.185639" T="0.30734"/>
      <pos A="0.386915" C="0.166916" G="0.344787" T="0.101384"/>
      <pos A="0.204361" C="0.274575" G="0.265213" T="0.255851"/>
      <pos A="0.293298" C="0.101384" G="0.35883" T="0.246489"/>
      <pos A="0.190319" C="0.255851" G="0.152873" T="0.400957"/>
      <pos A="0.326063" C="0.274575" G="0.180958" T="0.218404"/>
      <pos A="0.218404" C="0.377553" G="0.190319" T="0.213723"/>
      <pos A="0.199681" C="0.227766" G="0.265213" T="0.30734"/>
      <pos A="0.330745" C="0.124788" G="0.344787" T="0.199681"/>
      <pos A="0.260532" C="0.288617" G="0.241808" T="0.209043"/>
      <pos A="0.190319" C="0.42436" G="0.213723" T="0.171596"/>
      <pos A="0.246489" C="0.279255" G="0.218404" T="0.255851"/>
      <pos A="0.157554" C="0.204361" G="0.391595" T="0.246489"/>
      <pos A="0.120107" C="0.265213" G="0.30266" T="0.312021"/>
      <pos A="0.0405333" C="0.204361" G="0.274575" T="0.48053"/>
      <pos A="0.30266" C="0.274575" G="0.209043" T="0.213723"/>
      <pos A="0.209043" C="0.330745" G="0.129469" T="0.330745"/>
      <pos A="0.227766" C="0.279255" G="0.223085" T="0.269893"/>
      <pos A="0.255851" C="0.148192" G="0.227766" T="0.368191"/>
      <pos A="0.157554" C="0.269893" G="0.232446" T="0.340106"/>
      <pos A="0.288617" C="0.227766" G="0.241808" T="0.241808"/>
      <pos A="0.312021" C="0.152873" G="0.382233" T="0.152873"/>
      <pos A="0.25117" C="0.354148" G="0.232446" T="0.162234"/>
      <pos A="0.237128" C="0.312021" G="0.293298" T="0.157554"/>
      <pos A="0.340106" C="0.288617" G="0.162234" T="0.209043"/>
      <pos A="0.368191" C="0.152873" G="0.195" T="0.283936"/>
      <pos A="0.269893" C="0.115426" G="0.485212" T="0.129469"/>
      <pos A="0.166916" C="0.297978" G="0.335425" T="0.199681"/>
      <pos A="0.138831" C="0.391595" G="0.335425" T="0.134149"/>
      <pos A="0.344787" C="0.129469" G="0.246489" T="0.279255"/>
      <pos A="0.176277" C="0.218404" G="0.30266" T="0.30266"/>
      <pos A="0.340106" C="0.279255" G="0.110746" T="0.269893"/>
      <pos A="0.30734" C="0.25117" G="0.185639" T="0.255851"/>
    </motif>
    <motif db="0" id="M12" alt="O12" length="40" nsites="8" evalue="1.3e-003">
      <pos A="0.00308642" C="0.293573" G="0.235476" T="0.467865"/>
      <pos A="0.235476" C="0.35167" G="0.235476" T="0.177379"/>
      <pos A="0.177379" C="0.700254" G="0.00308642" T="0.119281"/>
      <pos A="0.119281" C="0.0611842" G="0.467865" T="0.35167"/>
      <pos A="0.0611842" C="0.642157" G="0.0611842" T="0.235476"/>
      <pos A="0.235476" C="0.467865" G="0.0611842" T="0.235476"/>
      <pos A="0.00308642" C="0.0611842" G="0.467865" T="0.467865"/>
      <pos A="0.119281" C="0.293573" G="0.177379" T="0.409768"/>
      <pos A="0.00308642" C="0.35167" G="0.409768" T="0.235476"/>
      <pos A="0.177379" C="0.525962" G="0.235476" T="0.0611842"/>
      <pos A="0.0611842" C="0.235476" G="0.409768" T="0.293573"/>
      <pos A="0.35167" C="0.177379" G="0.409768" T="0.0611842"/>
      <pos A="0.119281" C="0.293573" G="0.467865" T="0.119281"/>
      <pos A="0.119281" C="0.467865" G="0.119281" T="0.293573"/>
      <pos A="0.119281" C="0.35167" G="0.00308642" T="0.525962"/>
      <pos A="0.00308642" C="0.409768" G="0.409768" T="0.177379"/>
      <pos A="0.293573" C="0.467865" G="0.119281" T="0.119281"/>
      <pos A="0.700254" C="0.235476" G="0.0611842" T="0.00308642"/>
      <pos A="0.235476" C="0.293573" G="0.35167" T="0.119281"/>
      <pos A="0.119281" C="0.409768" G="0.235476" T="0.235476"/>
      <pos A="0.293573" C="0.467865" G="0.177379" T="0.0611842"/>
      <pos A="0.409768" C="0.293573" G="0.293573" T="0.00308642"/>
      <pos A="0.235476" C="0.235476" G="0.235476" T="0.293573"/>
      <pos A="0.525962" C="0.119281" G="0.00308642" T="0.35167"/>
      <pos A="0.235476" C="0.35167" G="0.235476" T="0.177379"/>
      <pos A="0.119281" C="0.293573" G="0.35167" T="0.235476"/>
      <pos A="0.119281" C="0.467865" G="0.00308642" T="0.409768"/>
      <pos A="0.0611842" C="0.293573" G="0.409768" T="0.235476"/>
      <pos A="0.177379" C="0.119281" G="0.293573" T="0.409768"/>
      <pos A="0.235476" C="0.0611842" G="0.177379" T="0.525962"/>
      <pos A="0.119281" C="0.409768" G="0.293573" T="0.177379"/>
      <pos A="0.235476" C="0.525962" G="0.00308642" T="0.235476"/>
      <pos A="0.119281" C="0.00308642" G="0.119281" T="0.758352"/>
      <pos A="0.0611842" C="0.409768" G="0.119281" T="0.409768"/>
      <pos A="0.35167" C="0.293573" G="0.0611842" T="0.293573"/>
      <pos A="0.35167" C="0.0611842" G="0.177379" T="0.409768"/>
      <pos A="0.0611842" C="0.467865" G="0.177379" T="0.293573"/>
      <pos A="0.467865" C="0.293573" G="0.119281" T="0.119281"/>
      <pos A="0.0611842" C="0.235476" G="0.235476" T="0.467865"/>
      <pos A="0.235476" C="0.525962" G="0.119281" T="0.119281"/>
    </motif>
    <motif db="0" id="M120" alt="O120" length="40" nsites="8" evalue="1.3e-003">
      <pos A="0.475443" C="0.282206" G="0.0460277" T="0.196323"/>
      <pos A="0.0889699" C="0.11044" G="0.518384" T="0.282206"/>
      <pos A="0.432502" C="0.217794" G="0.174852" T="0.174852"/>
      <pos A="0.453972" C="0.0889699" G="0.11044" T="0.346618"/>
      <pos A="0.346618" C="0.0889699" G="0.260736" T="0.303677"/>
      <pos A="0.0889699" C="0.41103" G="0.282206" T="0.217794"/>
      <pos A="0.368089" C="0.11044" G="0.153382" T="0.368089"/>
      <pos A="0.432502" C="0.239264" G="0.282206" T="0.0460277"/>
      <pos A="0.260736" C="0.282206" G="0.239264" T="0.217794"/>
      <pos A="0.0889699" C="0.325148" G="0.260736" T="0.325148"/>
      <pos A="0.024557" C="0.153382" G="0.303677" T="0.518384"/>
      <pos A="0.0674983" C="0.0460277" G="0.453972" T="0.432502"/>
      <pos A="0.346618" C="0.260736" G="0.0674983" T="0.325148"/>
      <pos A="0.174852" C="0.260736" G="0.239264" T="0.325148"/>
      <pos A="0.303677" C="0.282206" G="0.196323" T="0.217794"/>
      <pos A="0.239264" C="0.432502" G="0.260736" T="0.0674983"/>
      <pos A="0.282206" C="0.217794" G="0.196323" T="0.303677"/>
      <pos A="0.303677" C="0.131911" G="0.153382" T="0.41103"/>
      <pos A="0.024557" C="0.303677" G="0.625738" T="0.0460277"/>
      <pos A="0.346618" C="0.196323" G="0.260736" T="0.196323"/>
      <pos A="0.174852" C="0.38956" G="0.38956" T="0.0460277"/>
      <pos A="0.346618" C="0.368089" G="0.0460277" T="0.239264"/>
      <pos A="0.453972" C="0.217794" G="0.239264" T="0.0889699"/>
      <pos A="0.303677" C="0.346618" G="0.174852" T="0.174852"/>
      <pos A="0.196323" C="0.38956" G="0.0889699" T="0.325148"/>
      <pos A="0.368089" C="0.196323" G="0.196323" T="0.239264"/>
      <pos A="0.217794" C="0.196323" G="0.239264" T="0.346618"/>
      <pos A="0.0889699" C="0.496914" G="0.282206" T="0.131911"/>
      <pos A="0.11044" C="0.260736" G="0.346618" T="0.282206"/>
      <pos A="0.346618" C="0.196323" G="0.131911" T="0.325148"/>
      <pos A="0.41103" C="0.260736" G="0.282206" T="0.0460277"/>
      <pos A="0.496914" C="0.153382" G="0.00308642" T="0.346618"/>
      <pos A="0.196323" C="0.282206" G="0.131911" T="0.38956"/>
      <pos A="0.153382" C="0.38956" G="0.325148" T="0.131911"/>
      <pos A="0.346618" C="0.303677" G="0.196323" T="0.153382"/>
      <pos A="0.196323" C="0.174852" G="0.453972" T="0.174852"/>
      <pos A="0.432502" C="0.196323" G="0.260736" T="0.11044"/>
      <pos A="0.325148" C="0.260736" G="0.260736" T="0.153382"/>
      <pos A="0.346618" C="0.217794" G="0.196323" T="0.239264"/>
      <pos A="0.153382" C="0.346618" G="0.217794" T="0.282206"/>
    </motif>
    <motif db="0" id="M121" alt="O121" length="40" nsites="8" evalue="1.3e-003">
      <pos A="0.146746" C="0.434063" G="0.236532" T="0.18266"/>
      <pos A="0.0749156" C="0.236532" G="0.398148" T="0.290404"/>
      <pos A="0.326319" C="0.200617" G="0.272446" T="0.200617"/>
      <pos A="0.308361" C="0.254489" G="0.344277" T="0.0928731"/>
      <pos A="0.218575" C="0.128788" G="0.146746" T="0.505892"/>
      <pos A="0.218575" C="0.326319" G="0.290404" T="0.164702"/>
      <pos A="0.128788" C="0.236532" G="0.487935" T="0.146746"/>
      <pos A="0.18266" C="0.398148" G="0.272446" T="0.146746"/>
      <pos A="0.146746" C="0.398148" G="0.236532" T="0.218575"/>
      <pos A="0.272446" C="0.236532" G="0.290404" T="0.200617"/>
      <pos A="0.308361" C="0.0749156" G="0.469977" T="0.146746"/>
      <pos A="0.254489" C="0.308361" G="0.290404" T="0.146746"/>
      <pos A="0.110831" C="0.362233" G="0.326319" T="0.200617"/>
      <pos A="0.254489" C="0.200617" G="0.434063" T="0.110831"/>
      <pos A="0.487935" C="0.218575" G="0.146746" T="0.146746"/>
      <pos A="0.326319" C="0.398148" G="0.146746" T="0.128788"/>
      <pos A="0.200617" C="0.344277" G="0.200617" T="0.254489"/>
      <pos A="0.254489" C="0.236532" G="0.344277" T="0.164702"/>
      <pos A="0.505892" C="0.0928731" G="0.18266" T="0.218575"/>
      <pos A="0.146746" C="0.128788" G="0.613637" T="0.110831"/>
      <pos A="0.236532" C="0.434063" G="0.254489" T="0.0749156"/>
      <pos A="0.128788" C="0.344277" G="0.254489" T="0.272446"/>
      <pos A="0.416106" C="0.021044" G="0.326319" T="0.236532"/>
      <pos A="0.272446" C="0.146746" G="0.380191" T="0.200617"/>
      <pos A="0.146746" C="0.164702" G="0.631594" T="0.056958"/>
      <pos A="0.380191" C="0.18266" G="0.362233" T="0.0749156"/>
      <pos A="0.128788" C="0.326319" G="0.254489" T="0.290404"/>
      <pos A="0.218575" C="0.505892" G="0.146746" T="0.128788"/>
      <pos A="0.308361" C="0.290404" G="0.128788" T="0.272446"/>
      <pos A="0.0928731" C="0.110831" G="0.272446" T="0.52385"/>
      <pos A="0.0749156" C="0.218575" G="0.469977" T="0.236532"/>
      <pos A="0.326319" C="0.0928731" G="0.469977" T="0.110831"/>
      <pos A="0.380191" C="0.326319" G="0.254489" T="0.0390015"/>
      <pos A="0.0928731" C="0.110831" G="0.52385" T="0.272446"/>
      <pos A="0.0928731" C="0.128788" G="0.469977" T="0.308361"/>
      <pos A="0.254489" C="0.326319" G="0.290404" T="0.128788"/>
      <pos A="0.398148" C="0.0749156" G="0.236532" T="0.290404"/>
      <pos A="0.254489" C="0.164702" G="0.254489" T="0.326319"/>
      <pos A="0.0749156" C="0.128788" G="0.45202" T="0.344277"/>
      <pos A="0.308361" C="0.164702" G="0.272446" T="0.254489"/>
    </motif>
    <motif db="0" id="M122" alt="O122" length="40" nsites="8" evalue="1.3e-003">
      <pos A="0.119281" C="0.525962" G="0.00308642" T="0.35167"/>
      <pos A="0.119281" C="0.409768" G="0.35167" T="0.119281"/>
      <pos A="0.293573" C="0.409768" G="0.293573" T="0.00308642"/>
      <pos A="0.00308642" C="0.177379" G="0.235476" T="0.584059"/>
      <pos A="0.0611842" C="0.525962" G="0.177379" T="0.235476"/>
      <pos A="0.35167" C="0.0611842" G="0.584059" T="0.00308642"/>
      <pos A="0.0611842" C="0.235476" G="0.467865" T="0.235476"/>
      <pos A="0.0611842" C="0.467865" G="0.119281" T="0.35167"/>
      <pos A="0.293573" C="0.35167" G="0.293573" T="0.0611842"/>
      <pos A="0.235476" C="0.00308642" G="0.525962" T="0.235476"/>
      <pos A="0.119281" C="0.642157" G="0.119281" T="0.119281"/>
      <pos A="0.293573" C="0.525962" G="0.177379" T="0.00308642"/>
      <pos A="0.293573" C="0.177379" G="0.177379" T="0.35167"/>
      <pos A="0.35167" C="0.293573" G="0.235476" T="0.119281"/>
      <pos A="0.177379" C="0.177379" G="0.642157" T="0.00308642"/>
      <pos A="0.467865" C="0.0611842" G="0.235476" T="0.235476"/>
      <pos A="0.293573" C="0.293573" G="0.293573" T="0.119281"/>
      <pos A="0.235476" C="0.119281" G="0.409768" T="0.235476"/>
      <pos A="0.584059" C="0.177379" G="0.235476" T="0.00308642"/>
      <pos A="0.00308642" C="0.467865" G="0.35167" T="0.177379"/>
      <pos A="0.119281" C="0.235476" G="0.293573" T="0.35167"/>
      <pos A="0.119281" C="0.467865" G="0.00308642" T="0.409768"/>
      <pos A="0.177379" C="0.293573" G="0.119281" T="0.409768"/>
      <pos A="0.235476" C="0.119281" G="0.35167" T="0.293573"/>
      <pos A="0.35167" C="0.35167" G="0.177379" T="0.119281"/>
      <pos A="0.235476" C="0.467865" G="0.00308642" T="0.293573"/>
      <pos A="0.177379" C="0.0611842" G="0.525962" T="0.235476"/>
      <pos A="0.584059" C="0.0611842" G="0.119281" T="0.235476"/>
      <pos A="0.177379" C="0.35167" G="0.35167" T="0.119281"/>
      <pos A="0.235476" C="0.409768" G="0.119281" T="0.235476"/>
      <pos A="0.35167" C="0.409768" G="0.177379" T="0.0611842"/>
      <pos A="0.119281" C="0.119281" G="0.642157" T="0.119281"/>
      <pos A="0.119281" C="0.409768" G="0.235476" T="0.235476"/>
      <pos A="0.119281" C="0.0611842" G="0.177379" T="0.642157"/>
      <pos A="0.293573" C="0.177379" G="0.177379" T="0.35167"/>
      <pos A="0.293573" C="0.293573" G="0.293573" T="0.119281"/>
      <pos A="0.119281" C="0.293573" G="0.00308642" T="0.584059"/>
      <pos A="0.0611842" C="0.177379" G="0.525962" T="0.235476"/>
      <pos A="0.00308642" C="0.293573" G="0.293573" T="0.409768"/>
      <pos A="0.177379" C="0.00308642" G="0.235476" T="0.584059"/>
    </motif>
    <motif db="0" id="M123" alt="O123" length="40" nsites="8" evalue="1.3e-003">
      <pos A="0.409768" C="0.119281" G="0.119281" T="0.35167"/>
      <pos A="0.409768" C="0.00308642" G="0.35167" T="0.235476"/>
      <pos A="0.177379" C="0.0611842" G="0.584059" T="0.177379"/>
      <pos A="0.467865" C="0.235476" G="0.293573" T="0.00308642"/>
      <pos A="0.0611842" C="0.119281" G="0.584059" T="0.235476"/>
      <pos A="0.235476" C="0.177379" G="0.467865" T="0.119281"/>
      <pos A="0.0611842" C="0.642157" G="0.177379" T="0.119281"/>
      <pos A="0.584059" C="0.119281" G="0.235476" T="0.0611842"/>
      <pos A="0.00308642" C="0.35167" G="0.177379" T="0.467865"/>
      <pos A="0.642157" C="0.00308642" G="0.35167" T="0.00308642"/>
      <pos A="0.409768" C="0.293573" G="0.293573" T="0.00308642"/>
      <pos A="0.00308642" C="0.119281" G="0.35167" T="0.525962"/>
      <pos A="0.235476" C="0.35167" G="0.293573" T="0.119281"/>
      <pos A="0.00308642" C="0.642157" G="0.00308642" T="0.35167"/>
      <pos A="0.525962" C="0.293573" G="0.00308642" T="0.177379"/>
      <pos A="0.119281" C="0.293573" G="0.467865" T="0.119281"/>
      <pos A="0.235476" C="0.119281" G="0.409768" T="0.235476"/>
      <pos A="0.293573" C="0.235476" G="0.177379" T="0.293573"/>
      <pos A="0.293573" C="0.409768" G="0.119281" T="0.177379"/>
      <pos A="0.409768" C="0.0611842" G="0.0611842" T="0.467865"/>
      <pos A="0.119281" C="0.0611842" G="0.758352" T="0.0611842"/>
      <pos A="0.0611842" C="0.0611842" G="0.584059" T="0.293573"/>
      <pos A="0.0611842" C="0.525962" G="0.35167" T="0.0611842"/>
      <pos A="0.00308642" C="0.35167" G="0.35167" T="0.293573"/>
      <pos A="0.177379" C="0.235476" G="0.235476" T="0.35167"/>
      <pos A="0.0611842" C="0.119281" G="0.525962" T="0.293573"/>
      <pos A="0.177379" C="0.00308642" G="0.293573" T="0.525962"/>
      <pos A="0.235476" C="0.119281" G="0.35167" T="0.293573"/>
      <pos A="0.177379" C="0.293573" G="0.235476" T="0.293573"/>
      <pos A="0.35167" C="0.177379" G="0.177379" T="0.293573"/>
      <pos A="0.119281" C="0.525962" G="0.119281" T="0.235476"/>
      <pos A="0.00308642" C="0.235476" G="0.177379" T="0.584059"/>
      <pos A="0.35167" C="0.409768" G="0.235476" T="0.00308642"/>
      <pos A="0.35167" C="0.35167" G="0.235476" T="0.0611842"/>
      <pos A="0.119281" C="0.642157" G="0.119281" T="0.119281"/>
      <pos A="0.235476" C="0.0611842" G="0.235476" T="0.467865"/>
      <pos A="0.177379" C="0.00308642" G="0.35167" T="0.467865"/>
      <pos A="0.35167" C="0.235476" G="0.293573" T="0.119281"/>
      <pos A="0.0611842" C="0.177379" G="0.700254" T="0.0611842"/>
      <pos A="0.177379" C="0.235476" G="0.409768" T="0.177379"/>
    </motif>
    <motif db="0" id="M124" alt="O124" length="40" nsites="8" evalue="1.3e-003">
      <pos A="0.246489" C="0.293298" G="0.209043" T="0.25117"/>
      <pos A="0.255851" C="0.30734" G="0.0779793" T="0.35883"/>
      <pos A="0.227766" C="0.255851" G="0.176277" T="0.340106"/>
      <pos A="0.101384" C="0.36351" G="0.180958" T="0.354148"/>
      <pos A="0.0873412" C="0.25117" G="0.241808" T="0.41968"/>
      <pos A="0.410318" C="0.0873412" G="0.209043" T="0.293298"/>
      <pos A="0.176277" C="0.195" G="0.382233" T="0.246489"/>
      <pos A="0.232446" C="0.30734" G="0.237128" T="0.223085"/>
      <pos A="0.237128" C="0.209043" G="0.36351" T="0.190319"/>
      <pos A="0.279255" C="0.223085" G="0.166916" T="0.330745"/>
      <pos A="0.166916" C="0.171596" G="0.471169" T="0.190319"/>
      <pos A="0.255851" C="0.180958" G="0.283936" T="0.279255"/>
      <pos A="0.204361" C="0.293298" G="0.237128" T="0.265213"/>
      <pos A="0.368191" C="0.199681" G="0.176277" T="0.255851"/>
      <pos A="0.415" C="0.218404" G="0.321383" T="0.0452138"/>
      <pos A="0.326063" C="0.204361" G="0.209043" T="0.260532"/>
      <pos A="0.340106" C="0.283936" G="0.232446" T="0.143511"/>
      <pos A="0.171596" C="0.255851" G="0.265213" T="0.30734"/>
      <pos A="0.143511" C="0.349468" G="0.326063" T="0.180958"/>
      <pos A="0.344787" C="0.30266" G="0.223085" T="0.129469"/>
      <pos A="0.321383" C="0.209043" G="0.293298" T="0.176277"/>
      <pos A="0.25117" C="0.124788" G="0.171596" T="0.452445"/>
      <pos A="0.213723" C="0.260532" G="0.335425" T="0.190319"/>
      <pos A="0.209043" C="0.185639" G="0.241808" T="0.36351"/>
      <pos A="0.176277" C="0.232446" G="0.227766" T="0.36351"/>
      <pos A="0.134149" C="0.293298" G="0.405638" T="0.166916"/>
      <pos A="0.288617" C="0.246489" G="0.171596" T="0.293298"/>
      <pos A="0.199681" C="0.368191" G="0.134149" T="0.297978"/>
      <pos A="0.180958" C="0.180958" G="0.330745" T="0.30734"/>
      <pos A="0.209043" C="0.199681" G="0.433722" T="0.157554"/>
      <pos A="0.283936" C="0.260532" G="0.288617" T="0.166916"/>
      <pos A="0.279255" C="0.190319" G="0.180958" T="0.349468"/>
      <pos A="0.321383" C="0.209043" G="0.265213" T="0.204361"/>
      <pos A="0.288617" C="0.227766" G="0.293298" T="0.190319"/>
      <pos A="0.255851" C="0.157554" G="0.35883" T="0.227766"/>
      <pos A="0.218404" C="0.30266" G="0.134149" T="0.344787"/>
      <pos A="0.152873" C="0.241808" G="0.283936" T="0.321383"/>
      <pos A="0.283936" C="0.157554" G="0.185639" T="0.372872"/>
      <pos A="0.223085" C="0.410318" G="0.218404" T="0.148192"/>
      <pos A="0.30266" C="0.354148" G="0.115426" T="0.227766"/>
    </motif>
    <motif db="0" id="M125" alt="O125" length="40" nsites="8" evalue="1.3e-003">
      <pos A="0.567461" C="0.14418" G="0.228836" T="0.059524"/>
      <pos A="0.341711" C="0.14418" G="0.36993" T="0.14418"/>
      <pos A="0.0313047" C="0.36993" G="0.313492" T="0.285273"/>
      <pos A="0.14418" C="0.200617" G="0.36993" T="0.285273"/>
      <pos A="0.14418" C="0.200617" G="0.14418" T="0.511023"/>
      <pos A="0.059524" C="0.257055" G="0.341711" T="0.341711"/>
      <pos A="0.14418" C="0.313492" G="0.228836" T="0.313492"/>
      <pos A="0.313492" C="0.36993" G="0.0877422" T="0.228836"/>
      <pos A="0.0877422" C="0.341711" G="0.228836" T="0.341711"/>
      <pos A="0.0877422" C="0.257055" G="0.454586" T="0.200617"/>
      <pos A="0.398148" C="0.14418" G="0.228836" T="0.228836"/>
      <pos A="0.36993" C="0.341711" G="0.200617" T="0.0877422"/>
      <pos A="0.36993" C="0.115961" G="0.36993" T="0.14418"/>
      <pos A="0.341711" C="0.341711" G="0.172399" T="0.14418"/>
      <pos A="0.313492" C="0.257055" G="0.228836" T="0.200617"/>
      <pos A="0.172399" C="0.200617" G="0.426366" T="0.200617"/>
      <pos A="0.228836" C="0.228836" G="0.00308642" T="0.539241"/>
      <pos A="0.36993" C="0.115961" G="0.228836" T="0.285273"/>
      <pos A="0.511023" C="0.228836" G="0.115961" T="0.14418"/>
      <pos A="0.115961" C="0.200617" G="0.313492" T="0.36993"/>
      <pos A="0.0313047" C="0.059524" G="0.623897" T="0.285273"/>
      <pos A="0.313492" C="0.313492" G="0.285273" T="0.0877422"/>
      <pos A="0.285273" C="0.341711" G="0.14418" T="0.228836"/>
      <pos A="0.200617" C="0.257055" G="0.172399" T="0.36993"/>
      <pos A="0.200617" C="0.398148" G="0.313492" T="0.0877422"/>
      <pos A="0.0877422" C="0.0877422" G="0.257055" T="0.567461"/>
      <pos A="0.059524" C="0.313492" G="0.14418" T="0.482804"/>
      <pos A="0.36993" C="0.228836" G="0.172399" T="0.228836"/>
      <pos A="0.0877422" C="0.595679" G="0.115961" T="0.200617"/>
      <pos A="0.059524" C="0.36993" G="0.200617" T="0.36993"/>
      <pos A="0.200617" C="0.172399" G="0.228836" T="0.398148"/>
      <pos A="0.200617" C="0.0877422" G="0.257055" T="0.454586"/>
      <pos A="0.0877422" C="0.115961" G="0.257055" T="0.539241"/>
      <pos A="0.0313047" C="0.285273" G="0.36993" T="0.313492"/>
      <pos A="0.200617" C="0.398148" G="0.115961" T="0.285273"/>
      <pos A="0.059524" C="0.341711" G="0.200617" T="0.398148"/>
      <pos A="0.426366" C="0.172399" G="0.200617" T="0.200617"/>
      <pos A="0.341711" C="0.36993" G="0.257055" T="0.0313047"/>
      <pos A="0.059524" C="0.285273" G="0.482804" T="0.172399"/>
      <pos A="0.36993" C="0.172399" G="0.257055" T="0.200617"/>
    </motif>
    <motif db="0" id="M126" alt="O126" length="40" nsites="8" evalue="1.3e-003">
      <pos A="0.00308642" C="0.14418" G="0.285273" T="0.567461"/>
      <pos A="0.426366" C="0.285273" G="0.14418" T="0.14418"/>
      <pos A="0.426366" C="0.285273" G="0.00308642" T="0.285273"/>
      <pos A="0.00308642" C="0.285273" G="0.14418" T="0.567461"/>
      <pos A="0.285273" C="0.14418" G="0.285273" T="0.285273"/>
      <pos A="0.567461" C="0.285273" G="0.00308642" T="0.14418"/>
      <pos A="0.00308642" C="0.00308642" G="0.426366" T="0.567461"/>
      <pos A="0.14418" C="0.285273" G="0.567461" T="0.00308642"/>
      <pos A="0.00308642" C="0.567461" G="0.285273" T="0.14418"/>
      <pos A="0.285273" C="0.285273" G="0.285273" T="0.14418"/>
      <pos A="0.00308642" C="0.849647" G="0.14418" T="0.00308642"/>
      <pos A="0.567461" C="0.14418" G="0.285273" T="0.00308642"/>
      <pos A="0.285273" C="0.14418" G="0.426366" T="0.14418"/>
      <pos A="0.00308642" C="0.00308642" G="0.567461" T="0.426366"/>
      <pos A="0.00308642" C="0.426366" G="0.14418" T="0.426366"/>
      <pos A="0.00308642" C="0.426366" G="0.14418" T="0.426366"/>
      <pos A="0.426366" C="0.14418" G="0.285273" T="0.14418"/>
      <pos A="0.285273" C="0.14418" G="0.567461" T="0.00308642"/>
      <pos A="0.285273" C="0.285273" G="0.14418" T="0.285273"/>
      <pos A="0.14418" C="0.708554" G="0.00308642" T="0.14418"/>
      <pos A="0.285273" C="0.426366" G="0.00308642" T="0.285273"/>
      <pos A="0.00308642" C="0.14418" G="0.285273" T="0.567461"/>
      <pos A="0.285273" C="0.426366" G="0.285273" T="0.00308642"/>
      <pos A="0.285273" C="0.14418" G="0.285273" T="0.285273"/>
      <pos A="0.285273" C="0.285273" G="0.285273" T="0.14418"/>
      <pos A="0.00308642" C="0.708554" G="0.14418" T="0.14418"/>
      <pos A="0.14418" C="0.14418" G="0.14418" T="0.567461"/>
      <pos A="0.14418" C="0.285273" G="0.426366" T="0.14418"/>
      <pos A="0.14418" C="0.567461" G="0.285273" T="0.00308642"/>
      <pos A="0.426366" C="0.285273" G="0.00308642" T="0.285273"/>
      <pos A="0.285273" C="0.567461" G="0.14418" T="0.00308642"/>
      <pos A="0.00308642" C="0.426366" G="0.285273" T="0.285273"/>
      <pos A="0.285273" C="0.285273" G="0.426366" T="0.00308642"/>
      <pos A="0.285273" C="0.567461" G="0.14418" T="0.00308642"/>
      <pos A="0.426366" C="0.14418" G="0.00308642" T="0.426366"/>
      <pos A="0.567461" C="0.14418" G="0.14418" T="0.14418"/>
      <pos A="0.426366" C="0.00308642" G="0.426366" T="0.14418"/>
      <pos A="0.14418" C="0.00308642" G="0.708554" T="0.14418"/>
      <pos A="0.00308642" C="0.14418" G="0.708554" T="0.14418"/>
      <pos A="0.285273" C="0.14418" G="0.00308642" T="0.567461"/>
    </motif>
    <motif db="0" id="M127" alt="O127" length="40" nsites="8" evalue="1.3e-003">
      <pos A="0.316702" C="0.349468" G="0.166916" T="0.166916"/>
      <pos A="0.246489" C="0.260532" G="0.255851" T="0.237128"/>
      <pos A="0.25117" C="0.223085" G="0.124788" T="0.400957"/>
      <pos A="0.269893" C="0.321383" G="0.143511" T="0.265213"/>
      <pos A="0.227766" C="0.106064" G="0.344787" T="0.321383"/>
      <pos A="0.25117" C="0.232446" G="0.377553" T="0.138831"/>
      <pos A="0.25117" C="0.157554" G="0.297978" T="0.293298"/>
      <pos A="0.30734" C="0.227766" G="0.344787" T="0.120107"/>
      <pos A="0.199681" C="0.237128" G="0.25117" T="0.312021"/>
      <pos A="0.227766" C="0.297978" G="0.232446" T="0.241808"/>
      <pos A="0.209043" C="0.396276" G="0.171596" T="0.223085"/>
      <pos A="0.274575" C="0.438403" G="0.0686183" T="0.218404"/>
      <pos A="0.330745" C="0.180958" G="0.36351" T="0.124788"/>
      <pos A="0.237128" C="0.218404" G="0.195" T="0.349468"/>
      <pos A="0.143511" C="0.241808" G="0.297978" T="0.316702"/>
      <pos A="0.171596" C="0.269893" G="0.227766" T="0.330745"/>
      <pos A="0.316702" C="0.213723" G="0.321383" T="0.148192"/>
      <pos A="0.293298" C="0.218404" G="0.190319" T="0.297978"/>
      <pos A="0.185639" C="0.283936" G="0.260532" T="0.269893"/>
      <pos A="0.134149" C="0.265213" G="0.297978" T="0.30266"/>
      <pos A="0.180958" C="0.255851" G="0.293298" T="0.269893"/>
      <pos A="0.223085" C="0.218404" G="0.199681" T="0.35883"/>
      <pos A="0.354148" C="0.232446" G="0.288617" T="0.124788"/>
      <pos A="0.297978" C="0.176277" G="0.274575" T="0.25117"/>
      <pos A="0.241808" C="0.255851" G="0.185639" T="0.316702"/>
      <pos A="0.269893" C="0.265213" G="0.288617" T="0.176277"/>
      <pos A="0.110746" C="0.138831" G="0.508615" T="0.241808"/>
      <pos A="0.354148" C="0.237128" G="0.148192" T="0.260532"/>
      <pos A="0.237128" C="0.199681" G="0.452445" T="0.110746"/>
      <pos A="0.391595" C="0.293298" G="0.138831" T="0.176277"/>
      <pos A="0.195" C="0.349468" G="0.0826607" T="0.372872"/>
      <pos A="0.110746" C="0.312021" G="0.209043" T="0.368191"/>
      <pos A="0.148192" C="0.218404" G="0.274575" T="0.35883"/>
      <pos A="0.241808" C="0.274575" G="0.241808" T="0.241808"/>
      <pos A="0.429042" C="0.171596" G="0.166916" T="0.232446"/>
      <pos A="0.185639" C="0.274575" G="0.293298" T="0.246489"/>
      <pos A="0.218404" C="0.36351" G="0.171596" T="0.246489"/>
      <pos A="0.180958" C="0.171596" G="0.340106" T="0.30734"/>
      <pos A="0.204361" C="0.185639" G="0.36351" T="0.246489"/>
      <pos A="0.274575" C="0.195" G="0.297978" T="0.232446"/>
    </motif>
    <motif db="0" id="M13" alt="O13" length="40" nsites="8" evalue="1.3e-003">
      <pos A="0.192211" C="0.150184" G="0.276268" T="0.381337"/>
      <pos A="0.12917" C="0.570462" G="0.276268" T="0.0241007"/>
      <pos A="0.213226" C="0.360323" G="0.255253" T="0.171198"/>
      <pos A="0.528435" C="0.192211" G="0.192211" T="0.0871417"/>
      <pos A="0.150184" C="0.192211" G="0.318295" T="0.33931"/>
      <pos A="0.0871417" C="0.276268" G="0.297281" T="0.33931"/>
      <pos A="0.213226" C="0.108156" G="0.150184" T="0.528435"/>
      <pos A="0.12917" C="0.192211" G="0.50742" T="0.171198"/>
      <pos A="0.108156" C="0.276268" G="0.23424" T="0.381337"/>
      <pos A="0.0451141" C="0.570462" G="0.23424" T="0.150184"/>
      <pos A="0.171198" C="0.23424" G="0.402351" T="0.192211"/>
      <pos A="0.0451141" C="0.33931" G="0.213226" T="0.402351"/>
      <pos A="0.402351" C="0.150184" G="0.150184" T="0.297281"/>
      <pos A="0.255253" C="0.381337" G="0.171198" T="0.192211"/>
      <pos A="0.0451141" C="0.0241007" G="0.50742" T="0.423365"/>
      <pos A="0.192211" C="0.0451141" G="0.423365" T="0.33931"/>
      <pos A="0.108156" C="0.297281" G="0.381337" T="0.213226"/>
      <pos A="0.0451141" C="0.276268" G="0.423365" T="0.255253"/>
      <pos A="0.276268" C="0.255253" G="0.276268" T="0.192211"/>
      <pos A="0.297281" C="0.150184" G="0.318295" T="0.23424"/>
      <pos A="0.528435" C="0.0451141" G="0.276268" T="0.150184"/>
      <pos A="0.192211" C="0.381337" G="0.171198" T="0.255253"/>
      <pos A="0.402351" C="0.255253" G="0.23424" T="0.108156"/>
      <pos A="0.213226" C="0.171198" G="0.402351" T="0.213226"/>
      <pos A="0.0871417" C="0.297281" G="0.360323" T="0.255253"/>
      <pos A="0.192211" C="0.444379" G="0.213226" T="0.150184"/>
      <pos A="0.192211" C="0.297281" G="0.213226" T="0.297281"/>
      <pos A="0.360323" C="0.213226" G="0.23424" T="0.192211"/>
      <pos A="0.0451141" C="0.318295" G="0.402351" T="0.23424"/>
      <pos A="0.0871417" C="0.171198" G="0.360323" T="0.381337"/>
      <pos A="0.213226" C="0.33931" G="0.150184" T="0.297281"/>
      <pos A="0.23424" C="0.213226" G="0.360323" T="0.192211"/>
      <pos A="0.381337" C="0.0871417" G="0.276268" T="0.255253"/>
      <pos A="0.213226" C="0.297281" G="0.297281" T="0.192211"/>
      <pos A="0.402351" C="0.276268" G="0.150184" T="0.171198"/>
      <pos A="0.0661284" C="0.297281" G="0.192211" T="0.444379"/>
      <pos A="0.0661284" C="0.23424" G="0.23424" T="0.465393"/>
      <pos A="0.23424" C="0.150184" G="0.23424" T="0.381337"/>
      <pos A="0.0871417" C="0.213226" G="0.297281" T="0.402351"/>
      <pos A="0.23424" C="0.0871417" G="0.276268" T="0.402351"/>
    </motif>
    <motif db="0" id="M14" alt="O14" length="40" nsites="8" evalue="1.3e-003">
      <pos A="0.288617" C="0.195" G="0.162234" T="0.354148"/>
      <pos A="0.0967032" C="0.377553" G="0.321383" T="0.204361"/>
      <pos A="0.377553" C="0.0779793" G="0.237128" T="0.30734"/>
      <pos A="0.199681" C="0.241808" G="0.288617" T="0.269893"/>
      <pos A="0.134149" C="0.335425" G="0.288617" T="0.241808"/>
      <pos A="0.269893" C="0.279255" G="0.134149" T="0.316702"/>
      <pos A="0.213723" C="0.185639" G="0.372872" T="0.227766"/>
      <pos A="0.391595" C="0.265213" G="0.227766" T="0.115426"/>
      <pos A="0.326063" C="0.246489" G="0.204361" T="0.223085"/>
      <pos A="0.190319" C="0.265213" G="0.30734" T="0.237128"/>
      <pos A="0.120107" C="0.312021" G="0.246489" T="0.321383"/>
      <pos A="0.297978" C="0.199681" G="0.265213" T="0.237128"/>
      <pos A="0.246489" C="0.185639" G="0.30266" T="0.265213"/>
      <pos A="0.218404" C="0.255851" G="0.288617" T="0.237128"/>
      <pos A="0.260532" C="0.255851" G="0.237128" T="0.246489"/>
      <pos A="0.204361" C="0.30734" G="0.237128" T="0.25117"/>
      <pos A="0.340106" C="0.157554" G="0.199681" T="0.30266"/>
      <pos A="0.232446" C="0.241808" G="0.283936" T="0.241808"/>
      <pos A="0.321383" C="0.30734" G="0.195" T="0.176277"/>
      <pos A="0.241808" C="0.255851" G="0.246489" T="0.255851"/>
      <pos A="0.143511" C="0.283936" G="0.265213" T="0.30734"/>
      <pos A="0.148192" C="0.326063" G="0.213723" T="0.312021"/>
      <pos A="0.321383" C="0.0826607" G="0.255851" T="0.340106"/>
      <pos A="0.279255" C="0.195" G="0.415" T="0.110746"/>
      <pos A="0.335425" C="0.120107" G="0.316702" T="0.227766"/>
      <pos A="0.152873" C="0.274575" G="0.344787" T="0.227766"/>
      <pos A="0.326063" C="0.335425" G="0.166916" T="0.171596"/>
      <pos A="0.274575" C="0.269893" G="0.232446" T="0.223085"/>
      <pos A="0.209043" C="0.246489" G="0.312021" T="0.232446"/>
      <pos A="0.335425" C="0.115426" G="0.246489" T="0.30266"/>
      <pos A="0.241808" C="0.265213" G="0.269893" T="0.223085"/>
      <pos A="0.241808" C="0.288617" G="0.218404" T="0.25117"/>
      <pos A="0.0920217" C="0.312021" G="0.237128" T="0.35883"/>
      <pos A="0.0498943" C="0.312021" G="0.255851" T="0.382233"/>
      <pos A="0.232446" C="0.326063" G="0.152873" T="0.288617"/>
      <pos A="0.377553" C="0.321383" G="0.180958" T="0.120107"/>
      <pos A="0.452445" C="0.171596" G="0.176277" T="0.199681"/>
      <pos A="0.138831" C="0.297978" G="0.340106" T="0.223085"/>
      <pos A="0.157554" C="0.209043" G="0.227766" T="0.405638"/>
      <pos A="0.47585" C="0.0639368" G="0.340106" T="0.120107"/>
    </motif>
    <motif db="0" id="M15" alt="O15" length="40" nsites="8" evalue="1.3e-003">
      <pos A="0.129469" C="0.35883" G="0.190319" T="0.321383"/>
      <pos A="0.349468" C="0.227766" G="0.255851" T="0.166916"/>
      <pos A="0.330745" C="0.354148" G="0.232446" T="0.0826607"/>
      <pos A="0.30734" C="0.185639" G="0.223085" T="0.283936"/>
      <pos A="0.293298" C="0.0264909" G="0.42436" T="0.255851"/>
      <pos A="0.213723" C="0.382233" G="0.209043" T="0.195"/>
      <pos A="0.138831" C="0.330745" G="0.232446" T="0.297978"/>
      <pos A="0.162234" C="0.340106" G="0.171596" T="0.326063"/>
      <pos A="0.279255" C="0.232446" G="0.157554" T="0.330745"/>
      <pos A="0.101384" C="0.204361" G="0.288617" T="0.405638"/>
      <pos A="0.190319" C="0.265213" G="0.42436" T="0.120107"/>
      <pos A="0.180958" C="0.241808" G="0.316702" T="0.260532"/>
      <pos A="0.101384" C="0.260532" G="0.199681" T="0.438403"/>
      <pos A="0.218404" C="0.279255" G="0.171596" T="0.330745"/>
      <pos A="0.0639368" C="0.195" G="0.35883" T="0.382233"/>
      <pos A="0.180958" C="0.391595" G="0.246489" T="0.180958"/>
      <pos A="0.513297" C="0.260532" G="0.0311714" T="0.195"/>
      <pos A="0.246489" C="0.185639" G="0.386915" T="0.180958"/>
      <pos A="0.400957" C="0.312021" G="0.148192" T="0.138831"/>
      <pos A="0.227766" C="0.260532" G="0.335425" T="0.176277"/>
      <pos A="0.321383" C="0.166916" G="0.288617" T="0.223085"/>
      <pos A="0.157554" C="0.297978" G="0.279255" T="0.265213"/>
      <pos A="0.25117" C="0.274575" G="0.218404" T="0.255851"/>
      <pos A="0.265213" C="0.241808" G="0.265213" T="0.227766"/>
      <pos A="0.293298" C="0.115426" G="0.265213" T="0.326063"/>
      <pos A="0.265213" C="0.279255" G="0.255851" T="0.199681"/>
      <pos A="0.30734" C="0.195" G="0.237128" T="0.260532"/>
      <pos A="0.386915" C="0.269893" G="0.162234" T="0.180958"/>
      <pos A="0.237128" C="0.209043" G="0.30734" T="0.246489"/>
      <pos A="0.204361" C="0.326063" G="0.204361" T="0.265213"/>
      <pos A="0.340106" C="0.25117" G="0.223085" T="0.185639"/>
      <pos A="0.269893" C="0.176277" G="0.283936" T="0.269893"/>
      <pos A="0.195" C="0.199681" G="0.241808" T="0.36351"/>
      <pos A="0.180958" C="0.157554" G="0.279255" T="0.382233"/>
      <pos A="0.176277" C="0.223085" G="0.438403" T="0.162234"/>
      <pos A="0.255851" C="0.232446" G="0.232446" T="0.279255"/>
      <pos A="0.241808" C="0.297978" G="0.260532" T="0.199681"/>
      <pos A="0.204361" C="0.246489" G="0.274575" T="0.274575"/>
      <pos A="0.199681" C="0.279255" G="0.143511" T="0.377553"/>
      <pos A="0.185639" C="0.293298" G="0.185639" T="0.335425"/>
    </motif>
    <motif db="0" id="M16" alt="O16" length="40" nsites="8" evalue="1.3e-003">
      <pos A="0.0790598" C="0.30698" G="0.231006" T="0.382953"/>
      <pos A="0.00308642" C="0.231006" G="0.610874" T="0.155033"/>
      <pos A="0.30698" C="0.458926" G="0.231006" T="0.00308642"/>
      <pos A="0.686847" C="0.231006" G="0.00308642" T="0.0790598"/>
      <pos A="0.458926" C="0.30698" G="0.231006" T="0.00308642"/>
      <pos A="0.0790598" C="0.458926" G="0.155033" T="0.30698"/>
      <pos A="0.30698" C="0.00308642" G="0.382953" T="0.30698"/>
      <pos A="0.155033" C="0.0790598" G="0.0790598" T="0.686847"/>
      <pos A="0.0790598" C="0.30698" G="0.458926" T="0.155033"/>
      <pos A="0.155033" C="0.155033" G="0.231006" T="0.458926"/>
      <pos A="0.0790598" C="0.0790598" G="0.231006" T="0.610874"/>
      <pos A="0.00308642" C="0.155033" G="0.458926" T="0.382953"/>
      <pos A="0.00308642" C="0.231006" G="0.231006" T="0.534901"/>
      <pos A="0.231006" C="0.30698" G="0.0790598" T="0.382953"/>
      <pos A="0.00308642" C="0.458926" G="0.231006" T="0.30698"/>
      <pos A="0.0790598" C="0.00308642" G="0.30698" T="0.610874"/>
      <pos A="0.231006" C="0.155033" G="0.458926" T="0.155033"/>
      <pos A="0.155033" C="0.30698" G="0.458926" T="0.0790598"/>
      <pos A="0.30698" C="0.0790598" G="0.458926" T="0.155033"/>
      <pos A="0.686847" C="0.231006" G="0.00308642" T="0.0790598"/>
      <pos A="0.30698" C="0.382953" G="0.155033" T="0.155033"/>
      <pos A="0.231006" C="0.30698" G="0.231006" T="0.231006"/>
      <pos A="0.231006" C="0.30698" G="0.231006" T="0.231006"/>
      <pos A="0.231006" C="0.0790598" G="0.458926" T="0.231006"/>
      <pos A="0.155033" C="0.155033" G="0.534901" T="0.155033"/>
      <pos A="0.610874" C="0.155033" G="0.00308642" T="0.231006"/>
      <pos A="0.0790598" C="0.534901" G="0.30698" T="0.0790598"/>
      <pos A="0.00308642" C="0.30698" G="0.610874" T="0.0790598"/>
      <pos A="0.231006" C="0.610874" G="0.00308642" T="0.155033"/>
      <pos A="0.155033" C="0.00308642" G="0.838794" T="0.00308642"/>
      <pos A="0.30698" C="0.155033" G="0.534901" T="0.00308642"/>
      <pos A="0.231006" C="0.155033" G="0.0790598" T="0.534901"/>
      <pos A="0.155033" C="0.231006" G="0.610874" T="0.00308642"/>
      <pos A="0.610874" C="0.00308642" G="0.382953" T="0.00308642"/>
      <pos A="0.382953" C="0.00308642" G="0.231006" T="0.382953"/>
      <pos A="0.231006" C="0.30698" G="0.231006" T="0.231006"/>
      <pos A="0.155033" C="0.231006" G="0.610874" T="0.00308642"/>
      <pos A="0.458926" C="0.534901" G="0.00308642" T="0.00308642"/>
      <pos A="0.30698" C="0.30698" G="0.382953" T="0.00308642"/>
      <pos A="0.0790598" C="0.30698" G="0.231006" T="0.382953"/>
    </motif>
    <motif db="0" id="M17" alt="O17" length="40" nsites="8" evalue="1.3e-003">
      <pos A="0.227554" C="0.205106" G="0.339787" T="0.227554"/>
      <pos A="0.227554" C="0.227554" G="0.227554" T="0.31734"/>
      <pos A="0.160213" C="0.227554" G="0.474467" T="0.137767"/>
      <pos A="0.474467" C="0.18266" G="0.0255328" T="0.31734"/>
      <pos A="0.00308642" C="0.698933" G="0.11532" T="0.18266"/>
      <pos A="0.407127" C="0.160213" G="0.160213" T="0.272446"/>
      <pos A="0.0928731" C="0.11532" G="0.474467" T="0.31734"/>
      <pos A="0.18266" C="0.362233" G="0.205106" T="0.25"/>
      <pos A="0.160213" C="0.38468" G="0.294894" T="0.160213"/>
      <pos A="0.11532" C="0.541807" G="0.11532" T="0.227554"/>
      <pos A="0.18266" C="0.474467" G="0.137767" T="0.205106"/>
      <pos A="0.496914" C="0.160213" G="0.205106" T="0.137767"/>
      <pos A="0.0479802" C="0.227554" G="0.25" T="0.474467"/>
      <pos A="0.38468" C="0.11532" G="0.0479802" T="0.45202"/>
      <pos A="0.294894" C="0.18266" G="0.294894" T="0.227554"/>
      <pos A="0.11532" C="0.227554" G="0.205106" T="0.45202"/>
      <pos A="0.38468" C="0.25" G="0.0704267" T="0.294894"/>
      <pos A="0.0479802" C="0.38468" G="0.429573" T="0.137767"/>
      <pos A="0.294894" C="0.137767" G="0.0479802" T="0.51936"/>
      <pos A="0.18266" C="0.205106" G="0.18266" T="0.429573"/>
      <pos A="0.45202" C="0.205106" G="0.18266" T="0.160213"/>
      <pos A="0.25" C="0.294894" G="0.294894" T="0.160213"/>
      <pos A="0.160213" C="0.362233" G="0.18266" T="0.294894"/>
      <pos A="0.45202" C="0.205106" G="0.160213" T="0.18266"/>
      <pos A="0.38468" C="0.227554" G="0.227554" T="0.160213"/>
      <pos A="0.11532" C="0.25" G="0.205106" T="0.429573"/>
      <pos A="0.0255328" C="0.541807" G="0.31734" T="0.11532"/>
      <pos A="0.0928731" C="0.362233" G="0.272446" T="0.272446"/>
      <pos A="0.25" C="0.272446" G="0.205106" T="0.272446"/>
      <pos A="0.31734" C="0.362233" G="0.25" T="0.0704267"/>
      <pos A="0.51936" C="0.205106" G="0.11532" T="0.160213"/>
      <pos A="0.0704267" C="0.205106" G="0.407127" T="0.31734"/>
      <pos A="0.25" C="0.160213" G="0.407127" T="0.18266"/>
      <pos A="0.205106" C="0.0255328" G="0.496914" T="0.272446"/>
      <pos A="0.496914" C="0.18266" G="0.205106" T="0.11532"/>
      <pos A="0.205106" C="0.0479802" G="0.38468" T="0.362233"/>
      <pos A="0.474467" C="0.205106" G="0.227554" T="0.0928731"/>
      <pos A="0.272446" C="0.339787" G="0.160213" T="0.227554"/>
      <pos A="0.0704267" C="0.45202" G="0.0479802" T="0.429573"/>
      <pos A="0.137767" C="0.31734" G="0.38468" T="0.160213"/>
    </motif>
    <motif db="0" id="M18" alt="O18" length="40" nsites="8" evalue="1.3e-003">
      <pos A="0.272446" C="0.232541" G="0.192636" T="0.302375"/>
      <pos A="0.0828968" C="0.382186" G="0.162707" T="0.372209"/>
      <pos A="0.372209" C="0.0629442" G="0.132778" T="0.432067"/>
      <pos A="0.112826" C="0.501902" G="0.332304" T="0.0529679"/>
      <pos A="0.172683" C="0.432067" G="0.212589" T="0.18266"/>
      <pos A="0.26247" C="0.18266" G="0.252494" T="0.302375"/>
      <pos A="0.26247" C="0.142755" G="0.45202" T="0.142755"/>
      <pos A="0.212589" C="0.18266" G="0.202612" T="0.402138"/>
      <pos A="0.142755" C="0.252494" G="0.322328" T="0.282423"/>
      <pos A="0.232541" C="0.202612" G="0.26247" T="0.302375"/>
      <pos A="0.252494" C="0.212589" G="0.302375" T="0.232541"/>
      <pos A="0.102849" C="0.362233" G="0.312352" T="0.222565"/>
      <pos A="0.322328" C="0.252494" G="0.0330153" T="0.392162"/>
      <pos A="0.212589" C="0.422091" G="0.112826" T="0.252494"/>
      <pos A="0.392162" C="0.112826" G="0.372209" T="0.122802"/>
      <pos A="0.392162" C="0.352257" G="0.102849" T="0.152731"/>
      <pos A="0.152731" C="0.382186" G="0.242518" T="0.222565"/>
      <pos A="0.232541" C="0.0928731" G="0.382186" T="0.292399"/>
      <pos A="0.26247" C="0.192636" G="0.242518" T="0.302375"/>
      <pos A="0.242518" C="0.34228" G="0.222565" T="0.192636"/>
      <pos A="0.232541" C="0.382186" G="0.222565" T="0.162707"/>
      <pos A="0.26247" C="0.142755" G="0.102849" T="0.491925"/>
      <pos A="0.352257" C="0.252494" G="0.272446" T="0.122802"/>
      <pos A="0.362233" C="0.202612" G="0.282423" T="0.152731"/>
      <pos A="0.142755" C="0.442043" G="0.18266" T="0.232541"/>
      <pos A="0.362233" C="0.352257" G="0.172683" T="0.112826"/>
      <pos A="0.0729205" C="0.352257" G="0.392162" T="0.18266"/>
      <pos A="0.0828968" C="0.192636" G="0.442043" T="0.282423"/>
      <pos A="0.302375" C="0.152731" G="0.152731" T="0.392162"/>
      <pos A="0.412115" C="0.212589" G="0.272446" T="0.102849"/>
      <pos A="0.292399" C="0.26247" G="0.232541" T="0.212589"/>
      <pos A="0.023039" C="0.192636" G="0.551784" T="0.232541"/>
      <pos A="0.212589" C="0.18266" G="0.222565" T="0.382186"/>
      <pos A="0.162707" C="0.202612" G="0.382186" T="0.252494"/>
      <pos A="0.26247" C="0.152731" G="0.26247" T="0.322328"/>
      <pos A="0.252494" C="0.332304" G="0.292399" T="0.122802"/>
      <pos A="0.302375" C="0.302375" G="0.0928731" T="0.302375"/>
      <pos A="0.322328" C="0.312352" G="0.0928731" T="0.272446"/>
      <pos A="0.172683" C="0.282423" G="0.192636" T="0.352257"/>
      <pos A="0.112826" C="0.272446" G="0.232541" T="0.382186"/>
    </motif>
    <motif db="0" id="M19" alt="O19" length="40" nsites="8" evalue="1.3e-003">
      <pos A="0.261224" C="0.11532" G="0.35101" T="0.272446"/>
      <pos A="0.193883" C="0.328563" G="0.25" T="0.227554"/>
      <pos A="0.227554" C="0.227554" G="0.272446" T="0.272446"/>
      <pos A="0.193883" C="0.395903" G="0.14899" T="0.261224"/>
      <pos A="0.193883" C="0.0704267" G="0.25" T="0.48569"/>
      <pos A="0.395903" C="0.14899" G="0.35101" T="0.104097"/>
      <pos A="0.14899" C="0.328563" G="0.373457" T="0.14899"/>
      <pos A="0.31734" C="0.328563" G="0.126543" T="0.227554"/>
      <pos A="0.14899" C="0.530584" G="0.272446" T="0.0479802"/>
      <pos A="0.261224" C="0.238776" G="0.21633" T="0.28367"/>
      <pos A="0.193883" C="0.104097" G="0.407127" T="0.294894"/>
      <pos A="0.463243" C="0.0816494" G="0.18266" T="0.272446"/>
      <pos A="0.261224" C="0.171437" G="0.261224" T="0.306117"/>
      <pos A="0.126543" C="0.28367" G="0.25" T="0.339787"/>
      <pos A="0.238776" C="0.28367" G="0.339787" T="0.137767"/>
      <pos A="0.373457" C="0.18266" G="0.261224" T="0.18266"/>
      <pos A="0.00308642" C="0.14899" G="0.642817" T="0.205106"/>
      <pos A="0.18266" C="0.306117" G="0.328563" T="0.18266"/>
      <pos A="0.25" C="0.328563" G="0.205106" T="0.21633"/>
      <pos A="0.28367" C="0.193883" G="0.18266" T="0.339787"/>
      <pos A="0.227554" C="0.306117" G="0.35101" T="0.11532"/>
      <pos A="0.18266" C="0.294894" G="0.339787" T="0.18266"/>
      <pos A="0.261224" C="0.272446" G="0.31734" T="0.14899"/>
      <pos A="0.31734" C="0.306117" G="0.193883" T="0.18266"/>
      <pos A="0.193883" C="0.227554" G="0.31734" T="0.261224"/>
      <pos A="0.28367" C="0.238776" G="0.35101" T="0.126543"/>
      <pos A="0.126543" C="0.126543" G="0.339787" T="0.407127"/>
      <pos A="0.35101" C="0.339787" G="0.11532" T="0.193883"/>
      <pos A="0.25" C="0.261224" G="0.137767" T="0.35101"/>
      <pos A="0.104097" C="0.328563" G="0.18266" T="0.38468"/>
      <pos A="0.28367" C="0.38468" G="0.205106" T="0.126543"/>
      <pos A="0.137767" C="0.429573" G="0.306117" T="0.126543"/>
      <pos A="0.463243" C="0.205106" G="0.238776" T="0.0928731"/>
      <pos A="0.294894" C="0.28367" G="0.272446" T="0.14899"/>
      <pos A="0.137767" C="0.205106" G="0.126543" T="0.530584"/>
      <pos A="0.28367" C="0.227554" G="0.25" T="0.238776"/>
      <pos A="0.463243" C="0.059203" G="0.238776" T="0.238776"/>
      <pos A="0.21633" C="0.238776" G="0.205106" T="0.339787"/>
      <pos A="0.407127" C="0.373457" G="0.0816494" T="0.137767"/>
      <pos A="0.160213" C="0.28367" G="0.171437" T="0.38468"/>
    </motif>
    <motif db="0" id="M2" alt="O2" length="40" nsites="8" evalue="1.3e-003">
      <pos A="0.171596" C="0.134149" G="0.396276" T="0.297978"/>
      <pos A="0.227766" C="0.316702" G="0.209043" T="0.246489"/>
      <pos A="0.195" C="0.349468" G="0.180958" T="0.274575"/>
      <pos A="0.30734" C="0.143511" G="0.138831" T="0.410318"/>
      <pos A="0.106064" C="0.227766" G="0.41968" T="0.246489"/>
      <pos A="0.283936" C="0.180958" G="0.30734" T="0.227766"/>
      <pos A="0.30266" C="0.269893" G="0.232446" T="0.195"/>
      <pos A="0.241808" C="0.209043" G="0.246489" T="0.30266"/>
      <pos A="0.349468" C="0.246489" G="0.171596" T="0.232446"/>
      <pos A="0.148192" C="0.246489" G="0.30734" T="0.297978"/>
      <pos A="0.400957" C="0.190319" G="0.166916" T="0.241808"/>
      <pos A="0.110746" C="0.340106" G="0.368191" T="0.180958"/>
      <pos A="0.265213" C="0.204361" G="0.232446" T="0.297978"/>
      <pos A="0.223085" C="0.204361" G="0.340106" T="0.232446"/>
      <pos A="0.255851" C="0.326063" G="0.265213" T="0.152873"/>
      <pos A="0.349468" C="0.227766" G="0.209043" T="0.213723"/>
      <pos A="0.283936" C="0.288617" G="0.143511" T="0.283936"/>
      <pos A="0.349468" C="0.330745" G="0.148192" T="0.171596"/>
      <pos A="0.162234" C="0.283936" G="0.30734" T="0.246489"/>
      <pos A="0.162234" C="0.237128" G="0.274575" T="0.326063"/>
      <pos A="0.195" C="0.265213" G="0.265213" T="0.274575"/>
      <pos A="0.265213" C="0.316702" G="0.241808" T="0.176277"/>
      <pos A="0.321383" C="0.0779793" G="0.297978" T="0.30266"/>
      <pos A="0.162234" C="0.213723" G="0.396276" T="0.227766"/>
      <pos A="0.265213" C="0.134149" G="0.157554" T="0.443084"/>
      <pos A="0.157554" C="0.321383" G="0.321383" T="0.199681"/>
      <pos A="0.326063" C="0.400957" G="0.0967032" T="0.176277"/>
      <pos A="0.293298" C="0.354148" G="0.0686183" T="0.283936"/>
      <pos A="0.176277" C="0.152873" G="0.433722" T="0.237128"/>
      <pos A="0.213723" C="0.180958" G="0.36351" T="0.241808"/>
      <pos A="0.41968" C="0.213723" G="0.223085" T="0.143511"/>
      <pos A="0.316702" C="0.209043" G="0.35883" T="0.115426"/>
      <pos A="0.143511" C="0.152873" G="0.190319" T="0.513297"/>
      <pos A="0.124788" C="0.415" G="0.223085" T="0.237128"/>
      <pos A="0.204361" C="0.227766" G="0.279255" T="0.288617"/>
      <pos A="0.293298" C="0.101384" G="0.260532" T="0.344787"/>
      <pos A="0.157554" C="0.297978" G="0.288617" T="0.255851"/>
      <pos A="0.429042" C="0.204361" G="0.143511" T="0.223085"/>
      <pos A="0.349468" C="0.227766" G="0.237128" T="0.185639"/>
      <pos A="0.293298" C="0.255851" G="0.237128" T="0.213723"/>
    </motif>
    <motif db="0" id="M21" alt="O21" length="40" nsites="8" evalue="1.3e-003">
      <pos A="0.496914" C="0.496914" G="0.00308642" T="0.00308642"/>
      <pos A="0.00308642" C="0.496914" G="0.00308642" T="0.496914"/>
      <pos A="0.00308642" C="0.496914" G="0.496914" T="0.00308642"/>
      <pos A="0.00308642" C="0.496914" G="0.00308642" T="0.496914"/>
      <pos A="0.00308642" C="0.496914" G="0.496914" T="0.00308642"/>
      <pos A="0.00308642" C="0.496914" G="0.496914" T="0.00308642"/>
      <pos A="0.00308642" C="0.00308642" G="0.00308642" T="0.990741"/>
      <pos A="0.00308642" C="0.990741" G="0.00308642" T="0.00308642"/>
      <pos A="0.00308642" C="0.00308642" G="0.496914" T="0.496914"/>
      <pos A="0.00308642" C="0.990741" G="0.00308642" T="0.00308642"/>
      <pos A="0.496914" C="0.00308642" G="0.00308642" T="0.496914"/>
      <pos A="0.00308642" C="0.990741" G="0.00308642" T="0.00308642"/>
      <pos A="0.00308642" C="0.990741" G="0.00308642" T="0.00308642"/>
      <pos A="0.00308642" C="0.496914" G="0.00308642" T="0.496914"/>
      <pos A="0.990741" C="0.00308642" G="0.00308642" T="0.00308642"/>
      <pos A="0.496914" C="0.00308642" G="0.496914" T="0.00308642"/>
      <pos A="0.990741" C="0.00308642" G="0.00308642" T="0.00308642"/>
      <pos A="0.496914" C="0.00308642" G="0.496914" T="0.00308642"/>
      <pos A="0.496914" C="0.496914" G="0.00308642" T="0.00308642"/>
      <pos A="0.00308642" C="0.00308642" G="0.00308642" T="0.990741"/>
      <pos A="0.990741" C="0.00308642" G="0.00308642" T="0.00308642"/>
      <pos A="0.00308642" C="0.990741" G="0.00308642" T="0.00308642"/>
      <pos A="0.496914" C="0.496914" G="0.00308642" T="0.00308642"/>
      <pos A="0.496914" C="0.00308642" G="0.496914" T="0.00308642"/>
      <pos A="0.496914" C="0.496914" G="0.00308642" T="0.00308642"/>
      <pos A="0.496914" C="0.00308642" G="0.00308642" T="0.496914"/>
      <pos A="0.496914" C="0.496914" G="0.00308642" T="0.00308642"/>
      <pos A="0.496914" C="0.00308642" G="0.00308642" T="0.496914"/>
      <pos A="0.00308642" C="0.00308642" G="0.496914" T="0.496914"/>
      <pos A="0.00308642" C="0.496914" G="0.00308642" T="0.496914"/>
      <pos A="0.496914" C="0.496914" G="0.00308642" T="0.00308642"/>
      <pos A="0.00308642" C="0.496914" G="0.496914" T="0.00308642"/>
      <pos A="0.00308642" C="0.990741" G="0.00308642" T="0.00308642"/>
      <pos A="0.00308642" C="0.990741" G="0.00308642" T="0.00308642"/>
      <pos A="0.00308642" C="0.00308642" G="0.496914" T="0.496914"/>
      <pos A="0.00308642" C="0.496914" G="0.496914" T="0.00308642"/>
      <pos A="0.00308642" C="0.496914" G="0.496914" T="0.00308642"/>
      <pos A="0.00308642" C="0.496914" G="0.00308642" T="0.496914"/>
      <pos A="0.496914" C="0.00308642" G="0.496914" T="0.00308642"/>
      <pos A="0.00308642" C="0.990741" G="0.00308642" T="0.00308642"/>
    </motif>
    <motif db="0" id="M22" alt="O22" length="40" nsites="8" evalue="1.3e-003">
      <pos A="0.429042" C="0.204361" G="0.274575" T="0.0920217"/>
      <pos A="0.246489" C="0.274575" G="0.190319" T="0.288617"/>
      <pos A="0.241808" C="0.255851" G="0.232446" T="0.269893"/>
      <pos A="0.106064" C="0.368191" G="0.321383" T="0.204361"/>
      <pos A="0.195" C="0.340106" G="0.180958" T="0.283936"/>
      <pos A="0.148192" C="0.213723" G="0.321383" T="0.316702"/>
      <pos A="0.30266" C="0.326063" G="0.241808" T="0.129469"/>
      <pos A="0.36351" C="0.0498943" G="0.288617" T="0.297978"/>
      <pos A="0.321383" C="0.171596" G="0.330745" T="0.176277"/>
      <pos A="0.255851" C="0.190319" G="0.227766" T="0.326063"/>
      <pos A="0.176277" C="0.190319" G="0.199681" T="0.433722"/>
      <pos A="0.190319" C="0.354148" G="0.255851" T="0.199681"/>
      <pos A="0.382233" C="0.297978" G="0.0311714" T="0.288617"/>
      <pos A="0.110746" C="0.265213" G="0.316702" T="0.30734"/>
      <pos A="0.396276" C="0.129469" G="0.279255" T="0.195"/>
      <pos A="0.157554" C="0.415" G="0.316702" T="0.110746"/>
      <pos A="0.152873" C="0.279255" G="0.255851" T="0.312021"/>
      <pos A="0.162234" C="0.213723" G="0.30266" T="0.321383"/>
      <pos A="0.30734" C="0.157554" G="0.372872" T="0.162234"/>
      <pos A="0.255851" C="0.171596" G="0.265213" T="0.30734"/>
      <pos A="0.274575" C="0.297978" G="0.176277" T="0.25117"/>
      <pos A="0.209043" C="0.293298" G="0.279255" T="0.218404"/>
      <pos A="0.190319" C="0.176277" G="0.377553" T="0.255851"/>
      <pos A="0.218404" C="0.260532" G="0.293298" T="0.227766"/>
      <pos A="0.209043" C="0.223085" G="0.30266" T="0.265213"/>
      <pos A="0.232446" C="0.326063" G="0.232446" T="0.209043"/>
      <pos A="0.166916" C="0.237128" G="0.148192" T="0.447765"/>
      <pos A="0.246489" C="0.204361" G="0.335425" T="0.213723"/>
      <pos A="0.269893" C="0.269893" G="0.255851" T="0.204361"/>
      <pos A="0.25117" C="0.288617" G="0.101384" T="0.35883"/>
      <pos A="0.134149" C="0.312021" G="0.312021" T="0.241808"/>
      <pos A="0.30734" C="0.293298" G="0.162234" T="0.237128"/>
      <pos A="0.340106" C="0.106064" G="0.232446" T="0.321383"/>
      <pos A="0.340106" C="0.218404" G="0.274575" T="0.166916"/>
      <pos A="0.227766" C="0.283936" G="0.227766" T="0.260532"/>
      <pos A="0.199681" C="0.227766" G="0.30266" T="0.269893"/>
      <pos A="0.223085" C="0.255851" G="0.30734" T="0.213723"/>
      <pos A="0.246489" C="0.354148" G="0.25117" T="0.148192"/>
      <pos A="0.241808" C="0.106064" G="0.30734" T="0.344787"/>
      <pos A="0.297978" C="0.171596" G="0.330745" T="0.199681"/>
    </motif>
    <motif db="0" id="M23" alt="O23" length="40" nsites="8" evalue="1.3e-003">
      <pos A="0.426366" C="0.426366" G="0.00308642" T="0.14418"/>
      <pos A="0.14418" C="0.00308642" G="0.426366" T="0.426366"/>
      <pos A="0.00308642" C="0.285273" G="0.567461" T="0.14418"/>
      <pos A="0.285273" C="0.14418" G="0.426366" T="0.14418"/>
      <pos A="0.285273" C="0.14418" G="0.285273" T="0.285273"/>
      <pos A="0.567461" C="0.00308642" G="0.285273" T="0.14418"/>
      <pos A="0.14418" C="0.00308642" G="0.567461" T="0.285273"/>
      <pos A="0.285273" C="0.285273" G="0.285273" T="0.14418"/>
      <pos A="0.14418" C="0.14418" G="0.426366" T="0.285273"/>
      <pos A="0.285273" C="0.14418" G="0.285273" T="0.285273"/>
      <pos A="0.426366" C="0.14418" G="0.426366" T="0.00308642"/>
      <pos A="0.285273" C="0.00308642" G="0.426366" T="0.285273"/>
      <pos A="0.14418" C="0.14418" G="0.285273" T="0.426366"/>
      <pos A="0.285273" C="0.00308642" G="0.285273" T="0.426366"/>
      <pos A="0.14418" C="0.14418" G="0.00308642" T="0.708554"/>
      <pos A="0.14418" C="0.14418" G="0.00308642" T="0.708554"/>
      <pos A="0.426366" C="0.426366" G="0.00308642" T="0.14418"/>
      <pos A="0.00308642" C="0.849647" G="0.00308642" T="0.14418"/>
      <pos A="0.426366" C="0.14418" G="0.14418" T="0.285273"/>
      <pos A="0.14418" C="0.285273" G="0.426366" T="0.14418"/>
      <pos A="0.285273" C="0.285273" G="0.00308642" T="0.426366"/>
      <pos A="0.708554" C="0.285273" G="0.00308642" T="0.00308642"/>
      <pos A="0.14418" C="0.285273" G="0.285273" T="0.285273"/>
      <pos A="0.285273" C="0.426366" G="0.14418" T="0.14418"/>
      <pos A="0.14418" C="0.426366" G="0.14418" T="0.285273"/>
      <pos A="0.285273" C="0.14418" G="0.426366" T="0.14418"/>
      <pos A="0.285273" C="0.285273" G="0.426366" T="0.00308642"/>
      <pos A="0.426366" C="0.14418" G="0.14418" T="0.285273"/>
      <pos A="0.567461" C="0.14418" G="0.14418" T="0.14418"/>
      <pos A="0.285273" C="0.285273" G="0.426366" T="0.00308642"/>
      <pos A="0.426366" C="0.567461" G="0.00308642" T="0.00308642"/>
      <pos A="0.14418" C="0.285273" G="0.285273" T="0.285273"/>
      <pos A="0.285273" C="0.14418" G="0.285273" T="0.285273"/>
      <pos A="0.567461" C="0.00308642" G="0.426366" T="0.00308642"/>
      <pos A="0.285273" C="0.00308642" G="0.708554" T="0.00308642"/>
      <pos A="0.00308642" C="0.14418" G="0.426366" T="0.426366"/>
      <pos A="0.708554" C="0.14418" G="0.14418" T="0.00308642"/>
      <pos A="0.14418" C="0.567461" G="0.285273" T="0.00308642"/>
      <pos A="0.708554" C="0.00308642" G="0.00308642" T="0.285273"/>
      <pos A="0.14418" C="0.426366" G="0.00308642" T="0.426366"/>
    </motif>
    <motif db="0" id="M24" alt="O24" length="40" nsites="8" evalue="1.3e-003">
      <pos A="0.272446" C="0.272446" G="0.00308642" T="0.45202"/>
      <pos A="0.18266" C="0.18266" G="0.362233" T="0.272446"/>
      <pos A="0.0928731" C="0.18266" G="0.45202" T="0.272446"/>
      <pos A="0.0928731" C="0.362233" G="0.18266" T="0.362233"/>
      <pos A="0.18266" C="0.00308642" G="0.18266" T="0.631594"/>
      <pos A="0.18266" C="0.541807" G="0.0928731" T="0.18266"/>
      <pos A="0.00308642" C="0.45202" G="0.45202" T="0.0928731"/>
      <pos A="0.45202" C="0.18266" G="0.00308642" T="0.362233"/>
      <pos A="0.45202" C="0.272446" G="0.00308642" T="0.272446"/>
      <pos A="0.18266" C="0.272446" G="0.541807" T="0.00308642"/>
      <pos A="0.45202" C="0.362233" G="0.00308642" T="0.18266"/>
      <pos A="0.18266" C="0.362233" G="0.272446" T="0.18266"/>
      <pos A="0.541807" C="0.0928731" G="0.00308642" T="0.362233"/>
      <pos A="0.0928731" C="0.0928731" G="0.18266" T="0.631594"/>
      <pos A="0.0928731" C="0.631594" G="0.0928731" T="0.18266"/>
      <pos A="0.18266" C="0.18266" G="0.45202" T="0.18266"/>
      <pos A="0.18266" C="0.272446" G="0.45202" T="0.0928731"/>
      <pos A="0.18266" C="0.45202" G="0.0928731" T="0.272446"/>
      <pos A="0.18266" C="0.272446" G="0.45202" T="0.0928731"/>
      <pos A="0.18266" C="0.0928731" G="0.541807" T="0.18266"/>
      <pos A="0.18266" C="0.631594" G="0.18266" T="0.00308642"/>
      <pos A="0.362233" C="0.0928731" G="0.18266" T="0.362233"/>
      <pos A="0.00308642" C="0.362233" G="0.272446" T="0.362233"/>
      <pos A="0.00308642" C="0.631594" G="0.272446" T="0.0928731"/>
      <pos A="0.362233" C="0.00308642" G="0.541807" T="0.0928731"/>
      <pos A="0.00308642" C="0.0928731" G="0.811167" T="0.0928731"/>
      <pos A="0.00308642" C="0.721381" G="0.0928731" T="0.18266"/>
      <pos A="0.362233" C="0.45202" G="0.00308642" T="0.18266"/>
      <pos A="0.18266" C="0.00308642" G="0.541807" T="0.272446"/>
      <pos A="0.00308642" C="0.362233" G="0.272446" T="0.362233"/>
      <pos A="0.0928731" C="0.18266" G="0.362233" T="0.362233"/>
      <pos A="0.0928731" C="0.362233" G="0.18266" T="0.362233"/>
      <pos A="0.0928731" C="0.45202" G="0.362233" T="0.0928731"/>
      <pos A="0.18266" C="0.0928731" G="0.272446" T="0.45202"/>
      <pos A="0.0928731" C="0.362233" G="0.45202" T="0.0928731"/>
      <pos A="0.362233" C="0.45202" G="0.18266" T="0.00308642"/>
      <pos A="0.18266" C="0.00308642" G="0.18266" T="0.631594"/>
      <pos A="0.0928731" C="0.272446" G="0.362233" T="0.272446"/>
      <pos A="0.0928731" C="0.272446" G="0.45202" T="0.18266"/>
      <pos A="0.00308642" C="0.272446" G="0.541807" T="0.18266"/>
    </motif>
    <motif db="0" id="M25" alt="O25" length="40" nsites="8" evalue="1.3e-003">
      <pos A="0.25" C="0.0853906" G="0.25" T="0.414609"/>
      <pos A="0.332304" C="0.0853906" G="0.167696" T="0.414609"/>
      <pos A="0.25" C="0.414609" G="0.332304" T="0.00308642"/>
      <pos A="0.25" C="0.496914" G="0.25" T="0.00308642"/>
      <pos A="0.0853906" C="0.25" G="0.579218" T="0.0853906"/>
      <pos A="0.332304" C="0.25" G="0.414609" T="0.00308642"/>
      <pos A="0.0853906" C="0.167696" G="0.332304" T="0.414609"/>
      <pos A="0.00308642" C="0.0853906" G="0.0853906" T="0.826131"/>
      <pos A="0.332304" C="0.0853906" G="0.167696" T="0.414609"/>
      <pos A="0.496914" C="0.414609" G="0.00308642" T="0.0853906"/>
      <pos A="0.167696" C="0.332304" G="0.167696" T="0.332304"/>
      <pos A="0.661523" C="0.0853906" G="0.167696" T="0.0853906"/>
      <pos A="0.00308642" C="0.496914" G="0.496914" T="0.00308642"/>
      <pos A="0.167696" C="0.0853906" G="0.00308642" T="0.743827"/>
      <pos A="0.414609" C="0.25" G="0.25" T="0.0853906"/>
      <pos A="0.579218" C="0.0853906" G="0.25" T="0.0853906"/>
      <pos A="0.496914" C="0.00308642" G="0.332304" T="0.167696"/>
      <pos A="0.00308642" C="0.414609" G="0.167696" T="0.414609"/>
      <pos A="0.496914" C="0.25" G="0.00308642" T="0.25"/>
      <pos A="0.167696" C="0.496914" G="0.0853906" T="0.25"/>
      <pos A="0.743827" C="0.0853906" G="0.00308642" T="0.167696"/>
      <pos A="0.25" C="0.579218" G="0.167696" T="0.00308642"/>
      <pos A="0.579218" C="0.00308642" G="0.414609" T="0.00308642"/>
      <pos A="0.332304" C="0.0853906" G="0.579218" T="0.00308642"/>
      <pos A="0.0853906" C="0.00308642" G="0.414609" T="0.496914"/>
      <pos A="0.167696" C="0.00308642" G="0.743827" T="0.0853906"/>
      <pos A="0.25" C="0.414609" G="0.0853906" T="0.25"/>
      <pos A="0.414609" C="0.414609" G="0.0853906" T="0.0853906"/>
      <pos A="0.579218" C="0.0853906" G="0.332304" T="0.00308642"/>
      <pos A="0.25" C="0.496914" G="0.0853906" T="0.167696"/>
      <pos A="0.0853906" C="0.25" G="0.332304" T="0.332304"/>
      <pos A="0.579218" C="0.0853906" G="0.00308642" T="0.332304"/>
      <pos A="0.0853906" C="0.332304" G="0.332304" T="0.25"/>
      <pos A="0.0853906" C="0.332304" G="0.0853906" T="0.496914"/>
      <pos A="0.0853906" C="0.414609" G="0.0853906" T="0.414609"/>
      <pos A="0.0853906" C="0.00308642" G="0.0853906" T="0.826131"/>
      <pos A="0.25" C="0.0853906" G="0.579218" T="0.0853906"/>
      <pos A="0.0853906" C="0.332304" G="0.496914" T="0.0853906"/>
      <pos A="0.00308642" C="0.579218" G="0.414609" T="0.00308642"/>
      <pos A="0.332304" C="0.25" G="0.332304" T="0.0853906"/>
    </motif>
    <motif db="0" id="M26" alt="O26" length="40" nsites="8" evalue="1.3e-003">
      <pos A="0.258515" C="0.1904" G="0.445828" T="0.105257"/>
      <pos A="0.173372" C="0.479885" G="0.241485" T="0.105257"/>
      <pos A="0.224457" C="0.275543" G="0.428799" T="0.071201"/>
      <pos A="0.445828" C="0.394743" G="0.105257" T="0.0541719"/>
      <pos A="0.428799" C="0.241485" G="0.1904" T="0.139315"/>
      <pos A="0.326628" C="0.156343" G="0.292571" T="0.224457"/>
      <pos A="0.0541719" C="0.3096" G="0.275543" T="0.360685"/>
      <pos A="0.377714" C="0.071201" G="0.139315" T="0.411771"/>
      <pos A="0.360685" C="0.105257" G="0.292571" T="0.241485"/>
      <pos A="0.241485" C="0.00308642" G="0.3096" T="0.445828"/>
      <pos A="0.377714" C="0.224457" G="0.360685" T="0.0371437"/>
      <pos A="0.411771" C="0.0882291" G="0.173372" T="0.326628"/>
      <pos A="0.258515" C="0.479885" G="0.122286" T="0.139315"/>
      <pos A="0.1904" C="0.139315" G="0.241485" T="0.428799"/>
      <pos A="0.275543" C="0.3096" G="0.156343" T="0.258515"/>
      <pos A="0.173372" C="0.360685" G="0.207429" T="0.258515"/>
      <pos A="0.241485" C="0.258515" G="0.292571" T="0.207429"/>
      <pos A="0.241485" C="0.105257" G="0.292571" T="0.360685"/>
      <pos A="0.224457" C="0.275543" G="0.1904" T="0.3096"/>
      <pos A="0.1904" C="0.3096" G="0.207429" T="0.292571"/>
      <pos A="0.275543" C="0.224457" G="0.258515" T="0.241485"/>
      <pos A="0.122286" C="0.326628" G="0.360685" T="0.1904"/>
      <pos A="0.071201" C="0.139315" G="0.496914" T="0.292571"/>
      <pos A="0.224457" C="0.1904" G="0.394743" T="0.1904"/>
      <pos A="0.377714" C="0.071201" G="0.343657" T="0.207429"/>
      <pos A="0.360685" C="0.241485" G="0.275543" T="0.122286"/>
      <pos A="0.343657" C="0.207429" G="0.156343" T="0.292571"/>
      <pos A="0.122286" C="0.0541719" G="0.326628" T="0.496914"/>
      <pos A="0.071201" C="0.394743" G="0.445828" T="0.0882291"/>
      <pos A="0.224457" C="0.411771" G="0.207429" T="0.156343"/>
      <pos A="0.343657" C="0.3096" G="0.241485" T="0.105257"/>
      <pos A="0.122286" C="0.1904" G="0.275543" T="0.411771"/>
      <pos A="0.139315" C="0.224457" G="0.139315" T="0.496914"/>
      <pos A="0.122286" C="0.224457" G="0.343657" T="0.3096"/>
      <pos A="0.173372" C="0.275543" G="0.3096" T="0.241485"/>
      <pos A="0.139315" C="0.224457" G="0.207429" T="0.428799"/>
      <pos A="0.275543" C="0.1904" G="0.207429" T="0.326628"/>
      <pos A="0.275543" C="0.207429" G="0.479885" T="0.0371437"/>
      <pos A="0.241485" C="0.343657" G="0.258515" T="0.156343"/>
      <pos A="0.224457" C="0.479885" G="0.0882291" T="0.207429"/>
    </motif>
    <motif db="0" id="M27" alt="O27" length="40" nsites="8" evalue="1.3e-003">
      <pos A="0.00308642" C="0.990741" G="0.00308642" T="0.00308642"/>
      <pos A="0.990741" C="0.00308642" G="0.00308642" T="0.00308642"/>
      <pos A="0.00308642" C="0.00308642" G="0.00308642" T="0.990741"/>
      <pos A="0.990741" C="0.00308642" G="0.00308642" T="0.00308642"/>
      <pos A="0.990741" C="0.00308642" G="0.00308642" T="0.00308642"/>
      <pos A="0.00308642" C="0.990741" G="0.00308642" T="0.00308642"/>
      <pos A="0.00308642" C="0.00308642" G="0.00308642" T="0.990741"/>
      <pos A="0.00308642" C="0.00308642" G="0.00308642" T="0.990741"/>
      <pos A="0.00308642" C="0.990741" G="0.00308642" T="0.00308642"/>
      <pos A="0.00308642" C="0.990741" G="0.00308642" T="0.00308642"/>
      <pos A="0.990741" C="0.00308642" G="0.00308642" T="0.00308642"/>
      <pos A="0.00308642" C="0.990741" G="0.00308642" T="0.00308642"/>
      <pos A="0.00308642" C="0.00308642" G="0.990741" T="0.00308642"/>
      <pos A="0.00308642" C="0.00308642" G="0.990741" T="0.00308642"/>
      <pos A="0.00308642" C="0.00308642" G="0.00308642" T="0.990741"/>
      <pos A="0.990741" C="0.00308642" G="0.00308642" T="0.00308642"/>
      <pos A="0.00308642" C="0.00308642" G="0.990741" T="0.00308642"/>
      <pos A="0.990741" C="0.00308642" G="0.00308642" T="0.00308642"/>
      <pos A="0.990741" C="0.00308642" G="0.00308642" T="0.00308642"/>
      <pos A="0.00308642" C="0.990741" G="0.00308642" T="0.00308642"/>
      <pos A="0.00308642" C="0.00308642" G="0.00308642" T="0.990741"/>
      <pos A="0.990741" C="0.00308642" G="0.00308642" T="0.00308642"/>
      <pos A="0.00308642" C="0.00308642" G="0.00308642" T="0.990741"/>
      <pos A="0.00308642" C="0.00308642" G="0.990741" T="0.00308642"/>
      <pos A="0.990741" C="0.00308642" G="0.00308642" T="0.00308642"/>
      <pos A="0.990741" C="0.00308642" G="0.00308642" T="0.00308642"/>
      <pos A="0.00308642" C="0.00308642" G="0.00308642" T="0.990741"/>
      <pos A="0.990741" C="0.00308642" G="0.00308642" T="0.00308642"/>
      <pos A="0.00308642" C="0.990741" G="0.00308642" T="0.00308642"/>
      <pos A="0.00308642" C="0.00308642" G="0.00308642" T="0.990741"/>
      <pos A="0.00308642" C="0.00308642" G="0.990741" T="0.00308642"/>
      <pos A="0.00308642" C="0.990741" G="0.00308642" T="0.00308642"/>
      <pos A="0.990741" C="0.00308642" G="0.00308642" T="0.00308642"/>
      <pos A="0.00308642" C="0.00308642" G="0.00308642" T="0.990741"/>
      <pos A="0.00308642" C="0.00308642" G="0.00308642" T="0.990741"/>
      <pos A="0.00308642" C="0.00308642" G="0.00308642" T="0.990741"/>
      <pos A="0.00308642" C="0.00308642" G="0.990741" T="0.00308642"/>
      <pos A="0.990741" C="0.00308642" G="0.00308642" T="0.00308642"/>
      <pos A="0.00308642" C="0.00308642" G="0.00308642" T="0.990741"/>
      <pos A="0.990741" C="0.00308642" G="0.00308642" T="0.00308642"/>
    </motif>
    <motif db="0" id="M28" alt="O28" length="40" nsites="8" evalue="1.3e-003">
      <pos A="0.30734" C="0.166916" G="0.340106" T="0.185639"/>
      <pos A="0.213723" C="0.283936" G="0.312021" T="0.190319"/>
      <pos A="0.166916" C="0.260532" G="0.241808" T="0.330745"/>
      <pos A="0.180958" C="0.354148" G="0.218404" T="0.246489"/>
      <pos A="0.227766" C="0.326063" G="0.180958" T="0.265213"/>
      <pos A="0.255851" C="0.297978" G="0.101384" T="0.344787"/>
      <pos A="0.36351" C="0.199681" G="0.218404" T="0.218404"/>
      <pos A="0.25117" C="0.166916" G="0.42436" T="0.157554"/>
      <pos A="0.30734" C="0.321383" G="0.162234" T="0.209043"/>
      <pos A="0.218404" C="0.195" G="0.265213" T="0.321383"/>
      <pos A="0.321383" C="0.36351" G="0.204361" T="0.110746"/>
      <pos A="0.138831" C="0.452445" G="0.209043" T="0.199681"/>
      <pos A="0.166916" C="0.246489" G="0.288617" T="0.297978"/>
      <pos A="0.293298" C="0.110746" G="0.377553" T="0.218404"/>
      <pos A="0.176277" C="0.213723" G="0.316702" T="0.293298"/>
      <pos A="0.204361" C="0.166916" G="0.218404" T="0.410318"/>
      <pos A="0.0920217" C="0.522658" G="0.148192" T="0.237128"/>
      <pos A="0.279255" C="0.152873" G="0.279255" T="0.288617"/>
      <pos A="0.232446" C="0.204361" G="0.274575" T="0.288617"/>
      <pos A="0.180958" C="0.157554" G="0.288617" T="0.372872"/>
      <pos A="0.213723" C="0.143511" G="0.354148" T="0.288617"/>
      <pos A="0.368191" C="0.143511" G="0.246489" T="0.241808"/>
      <pos A="0.293298" C="0.232446" G="0.274575" T="0.199681"/>
      <pos A="0.288617" C="0.42436" G="0.143511" T="0.143511"/>
      <pos A="0.265213" C="0.152873" G="0.204361" T="0.377553"/>
      <pos A="0.25117" C="0.237128" G="0.209043" T="0.30266"/>
      <pos A="0.269893" C="0.246489" G="0.260532" T="0.223085"/>
      <pos A="0.218404" C="0.344787" G="0.297978" T="0.138831"/>
      <pos A="0.30734" C="0.36351" G="0.171596" T="0.157554"/>
      <pos A="0.386915" C="0.209043" G="0.30266" T="0.101384"/>
      <pos A="0.134149" C="0.25117" G="0.354148" T="0.260532"/>
      <pos A="0.265213" C="0.213723" G="0.30266" T="0.218404"/>
      <pos A="0.213723" C="0.204361" G="0.269893" T="0.312021"/>
      <pos A="0.433722" C="0.204361" G="0.232446" T="0.129469"/>
      <pos A="0.204361" C="0.316702" G="0.246489" T="0.232446"/>
      <pos A="0.330745" C="0.218404" G="0.138831" T="0.312021"/>
      <pos A="0.148192" C="0.354148" G="0.283936" T="0.213723"/>
      <pos A="0.237128" C="0.138831" G="0.171596" T="0.452445"/>
      <pos A="0.110746" C="0.218404" G="0.372872" T="0.297978"/>
      <pos A="0.106064" C="0.204361" G="0.335425" T="0.354148"/>
    </motif>
    <motif db="0" id="M29" alt="O29" length="40" nsites="8" evalue="1.3e-003">
      <pos A="0.24796" C="0.223472" G="0.166335" T="0.362233"/>
      <pos A="0.101036" C="0.231635" G="0.288771" T="0.378558"/>
      <pos A="0.256121" C="0.239797" G="0.321421" T="0.18266"/>
      <pos A="0.231635" C="0.288771" G="0.337746" T="0.141848"/>
      <pos A="0.207148" C="0.288771" G="0.141848" T="0.362233"/>
      <pos A="0.141848" C="0.141848" G="0.345908" T="0.370396"/>
      <pos A="0.313259" C="0.231635" G="0.288771" T="0.166335"/>
      <pos A="0.198985" C="0.354071" G="0.174498" T="0.272446"/>
      <pos A="0.403046" C="0.239797" G="0.0847111" T="0.272446"/>
      <pos A="0.378558" C="0.272446" G="0.109198" T="0.239797"/>
      <pos A="0.207148" C="0.223472" G="0.313259" T="0.256121"/>
      <pos A="0.321421" C="0.166335" G="0.329584" T="0.18266"/>
      <pos A="0.15001" C="0.198985" G="0.305096" T="0.345908"/>
      <pos A="0.0683862" C="0.239797" G="0.354071" T="0.337746"/>
      <pos A="0.158173" C="0.313259" G="0.264284" T="0.264284"/>
      <pos A="0.223472" C="0.166335" G="0.386721" T="0.223472"/>
      <pos A="0.11736" C="0.305096" G="0.378558" T="0.198985"/>
      <pos A="0.280609" C="0.362233" G="0.15001" T="0.207148"/>
      <pos A="0.18266" C="0.21531" G="0.198985" T="0.403046"/>
      <pos A="0.11736" C="0.207148" G="0.337746" T="0.337746"/>
      <pos A="0.337746" C="0.18266" G="0.239797" T="0.239797"/>
      <pos A="0.158173" C="0.0683862" G="0.468345" T="0.305096"/>
      <pos A="0.264284" C="0.354071" G="0.133685" T="0.24796"/>
      <pos A="0.362233" C="0.264284" G="0.264284" T="0.109198"/>
      <pos A="0.272446" C="0.207148" G="0.0928731" T="0.427533"/>
      <pos A="0.141848" C="0.337746" G="0.256121" T="0.264284"/>
      <pos A="0.0602232" C="0.435696" G="0.207148" T="0.296934"/>
      <pos A="0.272446" C="0.15001" G="0.174498" T="0.403046"/>
      <pos A="0.11736" C="0.256121" G="0.305096" T="0.321421"/>
      <pos A="0.296934" C="0.337746" G="0.15001" T="0.21531"/>
      <pos A="0.256121" C="0.24796" G="0.174498" T="0.321421"/>
      <pos A="0.141848" C="0.45202" G="0.288771" T="0.11736"/>
      <pos A="0.15001" C="0.427533" G="0.198985" T="0.223472"/>
      <pos A="0.18266" C="0.345908" G="0.0765481" T="0.394883"/>
      <pos A="0.313259" C="0.190823" G="0.435696" T="0.0602232"/>
      <pos A="0.329584" C="0.198985" G="0.288771" T="0.18266"/>
      <pos A="0.223472" C="0.18266" G="0.231635" T="0.362233"/>
      <pos A="0.354071" C="0.239797" G="0.0928731" T="0.313259"/>
      <pos A="0.288771" C="0.0112484" G="0.468345" T="0.231635"/>
      <pos A="0.231635" C="0.207148" G="0.386721" T="0.174498"/>
    </motif>
    <motif db="0" id="M30" alt="O30" length="40" nsites="8" evalue="1.3e-003">
      <pos A="0.187062" C="0.274207" G="0.167696" T="0.371036"/>
      <pos A="0.235476" C="0.187062" G="0.0902321" T="0.487231"/>
      <pos A="0.167696" C="0.429134" G="0.235476" T="0.167696"/>
      <pos A="0.293573" C="0.0902321" G="0.371036" T="0.245159"/>
      <pos A="0.14833" C="0.409768" G="0.28389" T="0.158013"/>
      <pos A="0.245159" C="0.235476" G="0.109598" T="0.409768"/>
      <pos A="0.245159" C="0.390402" G="0.274207" T="0.0902321"/>
      <pos A="0.341987" C="0.138647" G="0.312938" T="0.206427"/>
      <pos A="0.119281" C="0.119281" G="0.51628" T="0.245159"/>
      <pos A="0.458182" C="0.158013" G="0.293573" T="0.0902321"/>
      <pos A="0.332304" C="0.177379" G="0.0224523" T="0.467865"/>
      <pos A="0.128964" C="0.274207" G="0.51628" T="0.0805491"/>
      <pos A="0.245159" C="0.303256" G="0.196744" T="0.254841"/>
      <pos A="0.225793" C="0.274207" G="0.264524" T="0.235476"/>
      <pos A="0.14833" C="0.390402" G="0.245159" T="0.21611"/>
      <pos A="0.187062" C="0.303256" G="0.361353" T="0.14833"/>
      <pos A="0.264524" C="0.0999151" G="0.264524" T="0.371036"/>
      <pos A="0.312938" C="0.322621" G="0.138647" T="0.225793"/>
      <pos A="0.206427" C="0.371036" G="0.177379" T="0.245159"/>
      <pos A="0.235476" C="0.28389" G="0.0708662" T="0.409768"/>
      <pos A="0.167696" C="0.158013" G="0.225793" T="0.448499"/>
      <pos A="0.177379" C="0.187062" G="0.322621" T="0.312938"/>
      <pos A="0.264524" C="0.128964" G="0.35167" T="0.254841"/>
      <pos A="0.206427" C="0.419451" G="0.235476" T="0.138647"/>
      <pos A="0.0902321" C="0.496914" G="0.158013" T="0.254841"/>
      <pos A="0.14833" C="0.21611" G="0.0999151" T="0.535645"/>
      <pos A="0.196744" C="0.322621" G="0.245159" T="0.235476"/>
      <pos A="0.264524" C="0.235476" G="0.196744" T="0.303256"/>
      <pos A="0.128964" C="0.14833" G="0.332304" T="0.390402"/>
      <pos A="0.303256" C="0.245159" G="0.109598" T="0.341987"/>
      <pos A="0.332304" C="0.274207" G="0.187062" T="0.206427"/>
      <pos A="0.312938" C="0.235476" G="0.196744" T="0.254841"/>
      <pos A="0.128964" C="0.332304" G="0.235476" T="0.303256"/>
      <pos A="0.119281" C="0.371036" G="0.187062" T="0.322621"/>
      <pos A="0.109598" C="0.312938" G="0.312938" T="0.264524"/>
      <pos A="0.400085" C="0.167696" G="0.264524" T="0.167696"/>
      <pos A="0.332304" C="0.264524" G="0.312938" T="0.0902321"/>
      <pos A="0.380719" C="0.0902321" G="0.245159" T="0.28389"/>
      <pos A="0.245159" C="0.119281" G="0.438816" T="0.196744"/>
      <pos A="0.332304" C="0.225793" G="0.167696" T="0.274207"/>
    </motif>
    <motif db="0" id="M32" alt="O32" length="40" nsites="8" evalue="1.3e-003">
      <pos A="0.176277" C="0.368191" G="0.213723" T="0.241808"/>
      <pos A="0.213723" C="0.283936" G="0.293298" T="0.209043"/>
      <pos A="0.274575" C="0.199681" G="0.288617" T="0.237128"/>
      <pos A="0.176277" C="0.410318" G="0.269893" T="0.143511"/>
      <pos A="0.30734" C="0.241808" G="0.218404" T="0.232446"/>
      <pos A="0.246489" C="0.274575" G="0.297978" T="0.180958"/>
      <pos A="0.260532" C="0.218404" G="0.171596" T="0.349468"/>
      <pos A="0.180958" C="0.377553" G="0.209043" T="0.232446"/>
      <pos A="0.265213" C="0.260532" G="0.152873" T="0.321383"/>
      <pos A="0.218404" C="0.134149" G="0.274575" T="0.372872"/>
      <pos A="0.326063" C="0.176277" G="0.171596" T="0.326063"/>
      <pos A="0.386915" C="0.204361" G="0.30266" T="0.106064"/>
      <pos A="0.241808" C="0.0920217" G="0.354148" T="0.312021"/>
      <pos A="0.152873" C="0.340106" G="0.246489" T="0.260532"/>
      <pos A="0.199681" C="0.204361" G="0.265213" T="0.330745"/>
      <pos A="0.180958" C="0.391595" G="0.30266" T="0.124788"/>
      <pos A="0.288617" C="0.213723" G="0.260532" T="0.237128"/>
      <pos A="0.255851" C="0.246489" G="0.241808" T="0.255851"/>
      <pos A="0.204361" C="0.190319" G="0.269893" T="0.335425"/>
      <pos A="0.241808" C="0.279255" G="0.274575" T="0.204361"/>
      <pos A="0.246489" C="0.255851" G="0.129469" T="0.368191"/>
      <pos A="0.106064" C="0.269893" G="0.199681" T="0.42436"/>
      <pos A="0.382233" C="0.25117" G="0.204361" T="0.162234"/>
      <pos A="0.316702" C="0.152873" G="0.241808" T="0.288617"/>
      <pos A="0.209043" C="0.162234" G="0.30266" T="0.326063"/>
      <pos A="0.316702" C="0.143511" G="0.30266" T="0.237128"/>
      <pos A="0.232446" C="0.400957" G="0.265213" T="0.101384"/>
      <pos A="0.237128" C="0.35883" G="0.218404" T="0.185639"/>
      <pos A="0.134149" C="0.326063" G="0.157554" T="0.382233"/>
      <pos A="0.283936" C="0.204361" G="0.335425" T="0.176277"/>
      <pos A="0.115426" C="0.185639" G="0.368191" T="0.330745"/>
      <pos A="0.241808" C="0.293298" G="0.209043" T="0.255851"/>
      <pos A="0.0967032" C="0.297978" G="0.269893" T="0.335425"/>
      <pos A="0.410318" C="0.185639" G="0.124788" T="0.279255"/>
      <pos A="0.255851" C="0.340106" G="0.312021" T="0.0920217"/>
      <pos A="0.25117" C="0.195" G="0.274575" T="0.279255"/>
      <pos A="0.312021" C="0.134149" G="0.396276" T="0.157554"/>
      <pos A="0.326063" C="0.195" G="0.176277" T="0.30266"/>
      <pos A="0.265213" C="0.283936" G="0.288617" T="0.162234"/>
      <pos A="0.162234" C="0.312021" G="0.283936" T="0.241808"/>
    </motif>
    <motif db="0" id="M33" alt="O33" length="40" nsites="8" evalue="1.3e-003">
      <pos A="0.30734" C="0.204361" G="0.265213" T="0.223085"/>
      <pos A="0.241808" C="0.279255" G="0.269893" T="0.209043"/>
      <pos A="0.316702" C="0.209043" G="0.138831" T="0.335425"/>
      <pos A="0.349468" C="0.199681" G="0.227766" T="0.223085"/>
      <pos A="0.0826607" C="0.279255" G="0.344787" T="0.293298"/>
      <pos A="0.237128" C="0.176277" G="0.209043" T="0.377553"/>
      <pos A="0.106064" C="0.265213" G="0.30266" T="0.326063"/>
      <pos A="0.180958" C="0.316702" G="0.237128" T="0.265213"/>
      <pos A="0.204361" C="0.176277" G="0.283936" T="0.335425"/>
      <pos A="0.138831" C="0.232446" G="0.269893" T="0.35883"/>
      <pos A="0.35883" C="0.269893" G="0.213723" T="0.157554"/>
      <pos A="0.260532" C="0.269893" G="0.218404" T="0.25117"/>
      <pos A="0.129469" C="0.349468" G="0.30266" T="0.218404"/>
      <pos A="0.30734" C="0.326063" G="0.195" T="0.171596"/>
      <pos A="0.199681" C="0.354148" G="0.190319" T="0.255851"/>
      <pos A="0.30734" C="0.209043" G="0.293298" T="0.190319"/>
      <pos A="0.190319" C="0.166916" G="0.344787" T="0.297978"/>
      <pos A="0.35883" C="0.106064" G="0.237128" T="0.297978"/>
      <pos A="0.223085" C="0.246489" G="0.400957" T="0.129469"/>
      <pos A="0.260532" C="0.354148" G="0.176277" T="0.209043"/>
      <pos A="0.279255" C="0.25117" G="0.134149" T="0.335425"/>
      <pos A="0.204361" C="0.269893" G="0.386915" T="0.138831"/>
      <pos A="0.101384" C="0.171596" G="0.340106" T="0.386915"/>
      <pos A="0.340106" C="0.171596" G="0.195" T="0.293298"/>
      <pos A="0.386915" C="0.377553" G="0.195" T="0.0405333"/>
      <pos A="0.260532" C="0.321383" G="0.129469" T="0.288617"/>
      <pos A="0.293298" C="0.241808" G="0.293298" T="0.171596"/>
      <pos A="0.120107" C="0.368191" G="0.227766" T="0.283936"/>
      <pos A="0.232446" C="0.0873412" G="0.274575" T="0.405638"/>
      <pos A="0.288617" C="0.134149" G="0.199681" T="0.377553"/>
      <pos A="0.415" C="0.213723" G="0.166916" T="0.204361"/>
      <pos A="0.246489" C="0.199681" G="0.340106" T="0.213723"/>
      <pos A="0.204361" C="0.232446" G="0.204361" T="0.35883"/>
      <pos A="0.185639" C="0.297978" G="0.354148" T="0.162234"/>
      <pos A="0.213723" C="0.368191" G="0.269893" T="0.148192"/>
      <pos A="0.288617" C="0.166916" G="0.134149" T="0.410318"/>
      <pos A="0.204361" C="0.30266" G="0.330745" T="0.162234"/>
      <pos A="0.185639" C="0.120107" G="0.396276" T="0.297978"/>
      <pos A="0.171596" C="0.326063" G="0.255851" T="0.246489"/>
      <pos A="0.35883" C="0.185639" G="0.185639" T="0.269893"/>
    </motif>
    <motif db="0" id="M34" alt="O34" length="40" nsites="8" evalue="1.3e-003">
      <pos A="0.00308642" C="0.25" G="0.496914" T="0.25"/>
      <pos A="0.496914" C="0.25" G="0.25" T="0.00308642"/>
      <pos A="0.25" C="0.00308642" G="0.496914" T="0.25"/>
      <pos A="0.00308642" C="0.496914" G="0.25" T="0.25"/>
      <pos A="0.00308642" C="0.25" G="0.496914" T="0.25"/>
      <pos A="0.00308642" C="0.496914" G="0.496914" T="0.00308642"/>
      <pos A="0.25" C="0.25" G="0.00308642" T="0.496914"/>
      <pos A="0.25" C="0.00308642" G="0.496914" T="0.25"/>
      <pos A="0.25" C="0.743827" G="0.00308642" T="0.00308642"/>
      <pos A="0.00308642" C="0.00308642" G="0.743827" T="0.25"/>
      <pos A="0.00308642" C="0.496914" G="0.496914" T="0.00308642"/>
      <pos A="0.00308642" C="0.25" G="0.25" T="0.496914"/>
      <pos A="0.25" C="0.00308642" G="0.00308642" T="0.743827"/>
      <pos A="0.00308642" C="0.743827" G="0.25" T="0.00308642"/>
      <pos A="0.25" C="0.743827" G="0.00308642" T="0.00308642"/>
      <pos A="0.00308642" C="0.00308642" G="0.743827" T="0.25"/>
      <pos A="0.25" C="0.496914" G="0.25" T="0.00308642"/>
      <pos A="0.496914" C="0.25" G="0.00308642" T="0.25"/>
      <pos A="0.00308642" C="0.496914" G="0.496914" T="0.00308642"/>
      <pos A="0.00308642" C="0.00308642" G="0.743827" T="0.25"/>
      <pos A="0.25" C="0.25" G="0.25" T="0.25"/>
      <pos A="0.25" C="0.25" G="0.496914" T="0.00308642"/>
      <pos A="0.00308642" C="0.496914" G="0.25" T="0.25"/>
      <pos A="0.00308642" C="0.496914" G="0.25" T="0.25"/>
      <pos A="0.25" C="0.496914" G="0.25" T="0.00308642"/>
      <pos A="0.00308642" C="0.743827" G="0.25" T="0.00308642"/>
      <pos A="0.00308642" C="0.00308642" G="0.496914" T="0.496914"/>
      <pos A="0.00308642" C="0.25" G="0.743827" T="0.00308642"/>
      <pos A="0.25" C="0.25" G="0.25" T="0.25"/>
      <pos A="0.25" C="0.00308642" G="0.25" T="0.496914"/>
      <pos A="0.25" C="0.00308642" G="0.743827" T="0.00308642"/>
      <pos A="0.00308642" C="0.496914" G="0.496914" T="0.00308642"/>
      <pos A="0.00308642" C="0.743827" G="0.00308642" T="0.25"/>
      <pos A="0.00308642" C="0.00308642" G="0.990741" T="0.00308642"/>
      <pos A="0.496914" C="0.496914" G="0.00308642" T="0.00308642"/>
      <pos A="0.00308642" C="0.25" G="0.496914" T="0.25"/>
      <pos A="0.25" C="0.496914" G="0.25" T="0.00308642"/>
      <pos A="0.25" C="0.496914" G="0.25" T="0.00308642"/>
      <pos A="0.00308642" C="0.496914" G="0.25" T="0.25"/>
      <pos A="0.00308642" C="0.25" G="0.25" T="0.496914"/>
    </motif>
    <motif db="0" id="M35" alt="O35" length="40" nsites="8" evalue="1.3e-003">
      <pos A="0.167696" C="0.00308642" G="0.332304" T="0.496914"/>
      <pos A="0.826131" C="0.00308642" G="0.167696" T="0.00308642"/>
      <pos A="0.00308642" C="0.496914" G="0.496914" T="0.00308642"/>
      <pos A="0.332304" C="0.00308642" G="0.167696" T="0.496914"/>
      <pos A="0.00308642" C="0.332304" G="0.00308642" T="0.661523"/>
      <pos A="0.826131" C="0.167696" G="0.00308642" T="0.00308642"/>
      <pos A="0.332304" C="0.661523" G="0.00308642" T="0.00308642"/>
      <pos A="0.167696" C="0.332304" G="0.00308642" T="0.496914"/>
      <pos A="0.332304" C="0.661523" G="0.00308642" T="0.00308642"/>
      <pos A="0.496914" C="0.00308642" G="0.00308642" T="0.496914"/>
      <pos A="0.167696" C="0.496914" G="0.00308642" T="0.332304"/>
      <pos A="0.00308642" C="0.990741" G="0.00308642" T="0.00308642"/>
      <pos A="0.332304" C="0.00308642" G="0.00308642" T="0.661523"/>
      <pos A="0.00308642" C="0.167696" G="0.496914" T="0.332304"/>
      <pos A="0.332304" C="0.332304" G="0.167696" T="0.167696"/>
      <pos A="0.332304" C="0.00308642" G="0.00308642" T="0.661523"/>
      <pos A="0.332304" C="0.00308642" G="0.496914" T="0.167696"/>
      <pos A="0.00308642" C="0.496914" G="0.496914" T="0.00308642"/>
      <pos A="0.00308642" C="0.167696" G="0.00308642" T="0.826131"/>
      <pos A="0.00308642" C="0.00308642" G="0.661523" T="0.332304"/>
      <pos A="0.332304" C="0.167696" G="0.00308642" T="0.496914"/>
      <pos A="0.496914" C="0.167696" G="0.332304" T="0.00308642"/>
      <pos A="0.496914" C="0.00308642" G="0.496914" T="0.00308642"/>
      <pos A="0.167696" C="0.826131" G="0.00308642" T="0.00308642"/>
      <pos A="0.332304" C="0.00308642" G="0.00308642" T="0.661523"/>
      <pos A="0.661523" C="0.00308642" G="0.00308642" T="0.332304"/>
      <pos A="0.826131" C="0.00308642" G="0.167696" T="0.00308642"/>
      <pos A="0.332304" C="0.332304" G="0.332304" T="0.00308642"/>
      <pos A="0.00308642" C="0.826131" G="0.167696" T="0.00308642"/>
      <pos A="0.496914" C="0.332304" G="0.00308642" T="0.167696"/>
      <pos A="0.332304" C="0.00308642" G="0.167696" T="0.496914"/>
      <pos A="0.661523" C="0.00308642" G="0.00308642" T="0.332304"/>
      <pos A="0.00308642" C="0.332304" G="0.661523" T="0.00308642"/>
      <pos A="0.00308642" C="0.826131" G="0.00308642" T="0.167696"/>
      <pos A="0.332304" C="0.00308642" G="0.00308642" T="0.661523"/>
      <pos A="0.00308642" C="0.00308642" G="0.332304" T="0.661523"/>
      <pos A="0.496914" C="0.00308642" G="0.332304" T="0.167696"/>
      <pos A="0.826131" C="0.00308642" G="0.167696" T="0.00308642"/>
      <pos A="0.332304" C="0.00308642" G="0.496914" T="0.167696"/>
      <pos A="0.496914" C="0.00308642" G="0.167696" T="0.332304"/>
    </motif>
    <motif db="0" id="M36" alt="O36" length="40" nsites="8" evalue="1.3e-003">
      <pos A="0.00308642" C="0.990741" G="0.00308642" T="0.00308642"/>
      <pos A="0.00308642" C="0.00308642" G="0.00308642" T="0.990741"/>
      <pos A="0.00308642" C="0.990741" G="0.00308642" T="0.00308642"/>
      <pos A="0.00308642" C="0.00308642" G="0.990741" T="0.00308642"/>
      <pos A="0.00308642" C="0.00308642" G="0.990741" T="0.00308642"/>
      <pos A="0.00308642" C="0.990741" G="0.00308642" T="0.00308642"/>
      <pos A="0.00308642" C="0.990741" G="0.00308642" T="0.00308642"/>
      <pos A="0.00308642" C="0.00308642" G="0.00308642" T="0.990741"/>
      <pos A="0.00308642" C="0.990741" G="0.00308642" T="0.00308642"/>
      <pos A="0.00308642" C="0.990741" G="0.00308642" T="0.00308642"/>
      <pos A="0.00308642" C="0.990741" G="0.00308642" T="0.00308642"/>
      <pos A="0.00308642" C="0.990741" G="0.00308642" T="0.00308642"/>
      <pos A="0.00308642" C="0.990741" G="0.00308642" T="0.00308642"/>
      <pos A="0.990741" C="0.00308642" G="0.00308642" T="0.00308642"/>
      <pos A="0.00308642" C="0.00308642" G="0.990741" T="0.00308642"/>
      <pos A="0.00308642" C="0.00308642" G="0.990741" T="0.00308642"/>
      <pos A="0.00308642" C="0.00308642" G="0.990741" T="0.00308642"/>
      <pos A="0.00308642" C="0.990741" G="0.00308642" T="0.00308642"/>
      <pos A="0.990741" C="0.00308642" G="0.00308642" T="0.00308642"/>
      <pos A="0.00308642" C="0.00308642" G="0.990741" T="0.00308642"/>
      <pos A="0.00308642" C="0.00308642" G="0.990741" T="0.00308642"/>
      <pos A="0.00308642" C="0.990741" G="0.00308642" T="0.00308642"/>
      <pos A="0.00308642" C="0.00308642" G="0.00308642" T="0.990741"/>
      <pos A="0.00308642" C="0.990741" G="0.00308642" T="0.00308642"/>
      <pos A="0.00308642" C="0.990741" G="0.00308642" T="0.00308642"/>
      <pos A="0.990741" C="0.00308642" G="0.00308642" T="0.00308642"/>
      <pos A="0.990741" C="0.00308642" G="0.00308642" T="0.00308642"/>
      <pos A="0.990741" C="0.00308642" G="0.00308642" T="0.00308642"/>
      <pos A="0.990741" C="0.00308642" G="0.00308642" T="0.00308642"/>
      <pos A="0.00308642" C="0.990741" G="0.00308642" T="0.00308642"/>
      <pos A="0.00308642" C="0.990741" G="0.00308642" T="0.00308642"/>
      <pos A="0.00308642" C="0.00308642" G="0.00308642" T="0.990741"/>
      <pos A="0.00308642" C="0.990741" G="0.00308642" T="0.00308642"/>
      <pos A="0.00308642" C="0.990741" G="0.00308642" T="0.00308642"/>
      <pos A="0.00308642" C="0.990741" G="0.00308642" T="0.00308642"/>
      <pos A="0.00308642" C="0.990741" G="0.00308642" T="0.00308642"/>
      <pos A="0.00308642" C="0.990741" G="0.00308642" T="0.00308642"/>
      <pos A="0.990741" C="0.00308642" G="0.00308642" T="0.00308642"/>
      <pos A="0.00308642" C="0.00308642" G="0.990741" T="0.00308642"/>
      <pos A="0.00308642" C="0.00308642" G="0.990741" T="0.00308642"/>
    </motif>
    <motif db="0" id="M37" alt="O37" length="40" nsites="8" evalue="1.3e-003">
      <pos A="0.211013" C="0.211013" G="0.375623" T="0.20235"/>
      <pos A="0.115714" C="0.418941" G="0.254332" T="0.211013"/>
      <pos A="0.254332" C="0.0723951" G="0.401614" T="0.271659"/>
      <pos A="0.159032" C="0.115714" G="0.514241" T="0.211013"/>
      <pos A="0.29765" C="0.20235" G="0.115714" T="0.384286"/>
      <pos A="0.159032" C="0.505577" G="0.185023" T="0.150368"/>
      <pos A="0.349632" C="0.29765" G="0.159032" T="0.193686"/>
      <pos A="0.159032" C="0.349632" G="0.306314" T="0.185023"/>
      <pos A="0.280323" C="0.314977" G="0.167696" T="0.237004"/>
      <pos A="0.20235" C="0.237004" G="0.211013" T="0.349632"/>
      <pos A="0.0204138" C="0.211013" G="0.280323" T="0.48825"/>
      <pos A="0.306314" C="0.20235" G="0.228341" T="0.262996"/>
      <pos A="0.32364" C="0.159032" G="0.271659" T="0.245668"/>
      <pos A="0.349632" C="0.280323" G="0.115714" T="0.254332"/>
      <pos A="0.211013" C="0.288987" G="0.358295" T="0.141705"/>
      <pos A="0.254332" C="0.29765" G="0.375623" T="0.0723951"/>
      <pos A="0.228341" C="0.332304" G="0.150368" T="0.288987"/>
      <pos A="0.32364" C="0.271659" G="0.219677" T="0.185023"/>
      <pos A="0.219677" C="0.185023" G="0.280323" T="0.314977"/>
      <pos A="0.0637323" C="0.32364" G="0.39295" T="0.219677"/>
      <pos A="0.254332" C="0.0464049" G="0.462259" T="0.237004"/>
      <pos A="0.375623" C="0.314977" G="0.237004" T="0.0723951"/>
      <pos A="0.245668" C="0.314977" G="0.211013" T="0.228341"/>
      <pos A="0.219677" C="0.228341" G="0.375623" T="0.17636"/>
      <pos A="0.185023" C="0.228341" G="0.332304" T="0.254332"/>
      <pos A="0.167696" C="0.262996" G="0.193686" T="0.375623"/>
      <pos A="0.0897225" C="0.29765" G="0.288987" T="0.32364"/>
      <pos A="0.20235" C="0.193686" G="0.237004" T="0.366959"/>
      <pos A="0.280323" C="0.254332" G="0.185023" T="0.280323"/>
      <pos A="0.0550686" C="0.436268" G="0.29765" T="0.211013"/>
      <pos A="0.228341" C="0.32364" G="0.228341" T="0.219677"/>
      <pos A="0.32364" C="0.237004" G="0.0723951" T="0.366959"/>
      <pos A="0.29765" C="0.17636" G="0.358295" T="0.167696"/>
      <pos A="0.10705" C="0.340968" G="0.39295" T="0.159032"/>
      <pos A="0.17636" C="0.340968" G="0.20235" T="0.280323"/>
      <pos A="0.262996" C="0.193686" G="0.32364" T="0.219677"/>
      <pos A="0.20235" C="0.124377" G="0.193686" T="0.479586"/>
      <pos A="0.219677" C="0.133041" G="0.496914" T="0.150368"/>
      <pos A="0.32364" C="0.159032" G="0.332304" T="0.185023"/>
      <pos A="0.0637323" C="0.245668" G="0.375623" T="0.314977"/>
    </motif>
    <motif db="0" id="M38" alt="O38" length="40" nsites="8" evalue="1.3e-003">
      <pos A="0.138831" C="0.190319" G="0.255851" T="0.415"/>
      <pos A="0.115426" C="0.321383" G="0.35883" T="0.204361"/>
      <pos A="0.30266" C="0.157554" G="0.35883" T="0.180958"/>
      <pos A="0.246489" C="0.185639" G="0.199681" T="0.368191"/>
      <pos A="0.368191" C="0.241808" G="0.148192" T="0.241808"/>
      <pos A="0.129469" C="0.335425" G="0.288617" T="0.246489"/>
      <pos A="0.237128" C="0.274575" G="0.283936" T="0.204361"/>
      <pos A="0.260532" C="0.330745" G="0.110746" T="0.297978"/>
      <pos A="0.297978" C="0.134149" G="0.209043" T="0.35883"/>
      <pos A="0.0967032" C="0.227766" G="0.471169" T="0.204361"/>
      <pos A="0.321383" C="0.106064" G="0.148192" T="0.42436"/>
      <pos A="0.199681" C="0.246489" G="0.386915" T="0.166916"/>
      <pos A="0.176277" C="0.288617" G="0.288617" T="0.246489"/>
      <pos A="0.377553" C="0.218404" G="0.106064" T="0.297978"/>
      <pos A="0.180958" C="0.30734" G="0.288617" T="0.223085"/>
      <pos A="0.330745" C="0.171596" G="0.265213" T="0.232446"/>
      <pos A="0.255851" C="0.321383" G="0.162234" T="0.260532"/>
      <pos A="0.265213" C="0.246489" G="0.269893" T="0.218404"/>
      <pos A="0.227766" C="0.204361" G="0.312021" T="0.255851"/>
      <pos A="0.199681" C="0.190319" G="0.30266" T="0.30734"/>
      <pos A="0.0920217" C="0.349468" G="0.283936" T="0.274575"/>
      <pos A="0.241808" C="0.297978" G="0.148192" T="0.312021"/>
      <pos A="0.30266" C="0.223085" G="0.185639" T="0.288617"/>
      <pos A="0.255851" C="0.396276" G="0.204361" T="0.143511"/>
      <pos A="0.0639368" C="0.316702" G="0.190319" T="0.429042"/>
      <pos A="0.241808" C="0.246489" G="0.382233" T="0.129469"/>
      <pos A="0.25117" C="0.293298" G="0.171596" T="0.283936"/>
      <pos A="0.400957" C="0.274575" G="0.223085" T="0.101384"/>
      <pos A="0.204361" C="0.213723" G="0.232446" T="0.349468"/>
      <pos A="0.255851" C="0.232446" G="0.293298" T="0.218404"/>
      <pos A="0.199681" C="0.209043" G="0.30266" T="0.288617"/>
      <pos A="0.30266" C="0.232446" G="0.162234" T="0.30266"/>
      <pos A="0.241808" C="0.227766" G="0.368191" T="0.162234"/>
      <pos A="0.321383" C="0.166916" G="0.297978" T="0.213723"/>
      <pos A="0.265213" C="0.321383" G="0.218404" T="0.195"/>
      <pos A="0.25117" C="0.241808" G="0.246489" T="0.260532"/>
      <pos A="0.124788" C="0.110746" G="0.461807" T="0.30266"/>
      <pos A="0.354148" C="0.232446" G="0.227766" T="0.185639"/>
      <pos A="0.36351" C="0.110746" G="0.30734" T="0.218404"/>
      <pos A="0.288617" C="0.293298" G="0.171596" T="0.246489"/>
    </motif>
    <motif db="0" id="M39" alt="O39" length="40" nsites="8" evalue="1.3e-003">
      <pos A="0.00308642" C="0.990741" G="0.00308642" T="0.00308642"/>
      <pos A="0.00308642" C="0.00308642" G="0.990741" T="0.00308642"/>
      <pos A="0.00308642" C="0.00308642" G="0.990741" T="0.00308642"/>
      <pos A="0.00308642" C="0.00308642" G="0.00308642" T="0.990741"/>
      <pos A="0.00308642" C="0.00308642" G="0.990741" T="0.00308642"/>
      <pos A="0.00308642" C="0.00308642" G="0.00308642" T="0.990741"/>
      <pos A="0.990741" C="0.00308642" G="0.00308642" T="0.00308642"/>
      <pos A="0.00308642" C="0.00308642" G="0.00308642" T="0.990741"/>
      <pos A="0.00308642" C="0.990741" G="0.00308642" T="0.00308642"/>
      <pos A="0.00308642" C="0.00308642" G="0.00308642" T="0.990741"/>
      <pos A="0.00308642" C="0.00308642" G="0.990741" T="0.00308642"/>
      <pos A="0.00308642" C="0.00308642" G="0.990741" T="0.00308642"/>
      <pos A="0.00308642" C="0.990741" G="0.00308642" T="0.00308642"/>
      <pos A="0.990741" C="0.00308642" G="0.00308642" T="0.00308642"/>
      <pos A="0.00308642" C="0.00308642" G="0.990741" T="0.00308642"/>
      <pos A="0.00308642" C="0.990741" G="0.00308642" T="0.00308642"/>
      <pos A="0.00308642" C="0.00308642" G="0.990741" T="0.00308642"/>
      <pos A="0.00308642" C="0.00308642" G="0.990741" T="0.00308642"/>
      <pos A="0.00308642" C="0.00308642" G="0.00308642" T="0.990741"/>
      <pos A="0.00308642" C="0.00308642" G="0.990741" T="0.00308642"/>
      <pos A="0.00308642" C="0.990741" G="0.00308642" T="0.00308642"/>
      <pos A="0.00308642" C="0.00308642" G="0.00308642" T="0.990741"/>
      <pos A="0.00308642" C="0.00308642" G="0.990741" T="0.00308642"/>
      <pos A="0.00308642" C="0.00308642" G="0.990741" T="0.00308642"/>
      <pos A="0.990741" C="0.00308642" G="0.00308642" T="0.00308642"/>
      <pos A="0.00308642" C="0.00308642" G="0.990741" T="0.00308642"/>
      <pos A="0.00308642" C="0.00308642" G="0.00308642" T="0.990741"/>
      <pos A="0.990741" C="0.00308642" G="0.00308642" T="0.00308642"/>
      <pos A="0.00308642" C="0.990741" G="0.00308642" T="0.00308642"/>
      <pos A="0.00308642" C="0.990741" G="0.00308642" T="0.00308642"/>
      <pos A="0.00308642" C="0.00308642" G="0.00308642" T="0.990741"/>
      <pos A="0.00308642" C="0.00308642" G="0.990741" T="0.00308642"/>
      <pos A="0.990741" C="0.00308642" G="0.00308642" T="0.00308642"/>
      <pos A="0.00308642" C="0.990741" G="0.00308642" T="0.00308642"/>
      <pos A="0.00308642" C="0.990741" G="0.00308642" T="0.00308642"/>
      <pos A="0.00308642" C="0.00308642" G="0.990741" T="0.00308642"/>
      <pos A="0.00308642" C="0.990741" G="0.00308642" T="0.00308642"/>
      <pos A="0.00308642" C="0.990741" G="0.00308642" T="0.00308642"/>
      <pos A="0.00308642" C="0.00308642" G="0.990741" T="0.00308642"/>
      <pos A="0.990741" C="0.00308642" G="0.00308642" T="0.00308642"/>
    </motif>
    <motif db="0" id="M4" alt="O4" length="40" nsites="8" evalue="1.3e-003">
      <pos A="0.255851" C="0.227766" G="0.269893" T="0.246489"/>
      <pos A="0.171596" C="0.232446" G="0.260532" T="0.335425"/>
      <pos A="0.321383" C="0.148192" G="0.204361" T="0.326063"/>
      <pos A="0.148192" C="0.377553" G="0.218404" T="0.255851"/>
      <pos A="0.288617" C="0.204361" G="0.204361" T="0.30266"/>
      <pos A="0.134149" C="0.321383" G="0.246489" T="0.297978"/>
      <pos A="0.176277" C="0.517977" G="0.138831" T="0.166916"/>
      <pos A="0.232446" C="0.246489" G="0.190319" T="0.330745"/>
      <pos A="0.171596" C="0.148192" G="0.349468" T="0.330745"/>
      <pos A="0.30266" C="0.321383" G="0.157554" T="0.218404"/>
      <pos A="0.391595" C="0.199681" G="0.195" T="0.213723"/>
      <pos A="0.218404" C="0.199681" G="0.410318" T="0.171596"/>
      <pos A="0.129469" C="0.354148" G="0.180958" T="0.335425"/>
      <pos A="0.176277" C="0.330745" G="0.330745" T="0.162234"/>
      <pos A="0.279255" C="0.227766" G="0.255851" T="0.237128"/>
      <pos A="0.447765" C="0.241808" G="0.176277" T="0.134149"/>
      <pos A="0.30266" C="0.195" G="0.368191" T="0.134149"/>
      <pos A="0.274575" C="0.279255" G="0.204361" T="0.241808"/>
      <pos A="0.190319" C="0.148192" G="0.288617" T="0.372872"/>
      <pos A="0.152873" C="0.293298" G="0.354148" T="0.199681"/>
      <pos A="0.410318" C="0.195" G="0.129469" T="0.265213"/>
      <pos A="0.36351" C="0.110746" G="0.312021" T="0.213723"/>
      <pos A="0.110746" C="0.382233" G="0.335425" T="0.171596"/>
      <pos A="0.209043" C="0.246489" G="0.166916" T="0.377553"/>
      <pos A="0.195" C="0.335425" G="0.129469" T="0.340106"/>
      <pos A="0.288617" C="0.0732988" G="0.204361" T="0.433722"/>
      <pos A="0.171596" C="0.255851" G="0.255851" T="0.316702"/>
      <pos A="0.166916" C="0.297978" G="0.312021" T="0.223085"/>
      <pos A="0.321383" C="0.195" G="0.326063" T="0.157554"/>
      <pos A="0.246489" C="0.180958" G="0.274575" T="0.297978"/>
      <pos A="0.274575" C="0.199681" G="0.265213" T="0.260532"/>
      <pos A="0.166916" C="0.344787" G="0.297978" T="0.190319"/>
      <pos A="0.213723" C="0.330745" G="0.223085" T="0.232446"/>
      <pos A="0.101384" C="0.260532" G="0.316702" T="0.321383"/>
      <pos A="0.152873" C="0.209043" G="0.340106" T="0.297978"/>
      <pos A="0.255851" C="0.176277" G="0.269893" T="0.297978"/>
      <pos A="0.503935" C="0.180958" G="0.129469" T="0.185639"/>
      <pos A="0.368191" C="0.162234" G="0.340106" T="0.129469"/>
      <pos A="0.237128" C="0.152873" G="0.265213" T="0.344787"/>
      <pos A="0.279255" C="0.260532" G="0.246489" T="0.213723"/>
    </motif>
    <motif db="0" id="M40" alt="O40" length="40" nsites="8" evalue="1.3e-003">
      <pos A="0.152873" C="0.218404" G="0.288617" T="0.340106"/>
      <pos A="0.382233" C="0.227766" G="0.218404" T="0.171596"/>
      <pos A="0.349468" C="0.354148" G="0.138831" T="0.157554"/>
      <pos A="0.25117" C="0.372872" G="0.166916" T="0.209043"/>
      <pos A="0.176277" C="0.335425" G="0.274575" T="0.213723"/>
      <pos A="0.199681" C="0.297978" G="0.120107" T="0.382233"/>
      <pos A="0.237128" C="0.185639" G="0.204361" T="0.372872"/>
      <pos A="0.106064" C="0.209043" G="0.316702" T="0.368191"/>
      <pos A="0.377553" C="0.204361" G="0.227766" T="0.190319"/>
      <pos A="0.227766" C="0.143511" G="0.354148" T="0.274575"/>
      <pos A="0.232446" C="0.237128" G="0.237128" T="0.293298"/>
      <pos A="0.293298" C="0.321383" G="0.293298" T="0.0920217"/>
      <pos A="0.180958" C="0.274575" G="0.30734" T="0.237128"/>
      <pos A="0.157554" C="0.35883" G="0.260532" T="0.223085"/>
      <pos A="0.180958" C="0.223085" G="0.274575" T="0.321383"/>
      <pos A="0.176277" C="0.195" G="0.241808" T="0.386915"/>
      <pos A="0.120107" C="0.297978" G="0.283936" T="0.297978"/>
      <pos A="0.260532" C="0.368191" G="0.237128" T="0.134149"/>
      <pos A="0.283936" C="0.204361" G="0.180958" T="0.330745"/>
      <pos A="0.0639368" C="0.190319" G="0.429042" T="0.316702"/>
      <pos A="0.255851" C="0.312021" G="0.232446" T="0.199681"/>
      <pos A="0.391595" C="0.101384" G="0.274575" T="0.232446"/>
      <pos A="0.283936" C="0.223085" G="0.340106" T="0.152873"/>
      <pos A="0.185639" C="0.349468" G="0.185639" T="0.279255"/>
      <pos A="0.237128" C="0.232446" G="0.162234" T="0.368191"/>
      <pos A="0.218404" C="0.279255" G="0.185639" T="0.316702"/>
      <pos A="0.274575" C="0.0779793" G="0.312021" T="0.335425"/>
      <pos A="0.269893" C="0.237128" G="0.354148" T="0.138831"/>
      <pos A="0.218404" C="0.246489" G="0.354148" T="0.180958"/>
      <pos A="0.41968" C="0.213723" G="0.213723" T="0.152873"/>
      <pos A="0.316702" C="0.106064" G="0.349468" T="0.227766"/>
      <pos A="0.335425" C="0.288617" G="0.237128" T="0.138831"/>
      <pos A="0.209043" C="0.223085" G="0.166916" T="0.400957"/>
      <pos A="0.223085" C="0.25117" G="0.297978" T="0.227766"/>
      <pos A="0.297978" C="0.36351" G="0.213723" T="0.124788"/>
      <pos A="0.232446" C="0.36351" G="0.148192" T="0.255851"/>
      <pos A="0.349468" C="0.204361" G="0.274575" T="0.171596"/>
      <pos A="0.279255" C="0.195" G="0.157554" T="0.368191"/>
      <pos A="0.129469" C="0.265213" G="0.199681" T="0.405638"/>
      <pos A="0.0686183" C="0.316702" G="0.35883" T="0.255851"/>
    </motif>
    <motif db="0" id="M42" alt="O42" length="40" nsites="8" evalue="1.3e-003">
      <pos A="0.185639" C="0.326063" G="0.237128" T="0.25117"/>
      <pos A="0.209043" C="0.42436" G="0.241808" T="0.124788"/>
      <pos A="0.265213" C="0.176277" G="0.241808" T="0.316702"/>
      <pos A="0.213723" C="0.120107" G="0.269893" T="0.396276"/>
      <pos A="0.218404" C="0.312021" G="0.260532" T="0.209043"/>
      <pos A="0.279255" C="0.330745" G="0.213723" T="0.176277"/>
      <pos A="0.185639" C="0.293298" G="0.340106" T="0.180958"/>
      <pos A="0.255851" C="0.227766" G="0.176277" T="0.340106"/>
      <pos A="0.115426" C="0.293298" G="0.265213" T="0.326063"/>
      <pos A="0.223085" C="0.255851" G="0.330745" T="0.190319"/>
      <pos A="0.344787" C="0.199681" G="0.148192" T="0.30734"/>
      <pos A="0.297978" C="0.213723" G="0.209043" T="0.279255"/>
      <pos A="0.265213" C="0.152873" G="0.391595" T="0.190319"/>
      <pos A="0.288617" C="0.274575" G="0.260532" T="0.176277"/>
      <pos A="0.265213" C="0.218404" G="0.218404" T="0.297978"/>
      <pos A="0.30734" C="0.0732988" G="0.335425" T="0.283936"/>
      <pos A="0.110746" C="0.349468" G="0.330745" T="0.209043"/>
      <pos A="0.25117" C="0.283936" G="0.218404" T="0.246489"/>
      <pos A="0.180958" C="0.162234" G="0.443084" T="0.213723"/>
      <pos A="0.297978" C="0.335425" G="0.0873412" T="0.279255"/>
      <pos A="0.152873" C="0.148192" G="0.30734" T="0.391595"/>
      <pos A="0.42436" C="0.227766" G="0.152873" T="0.195"/>
      <pos A="0.344787" C="0.213723" G="0.195" T="0.246489"/>
      <pos A="0.195" C="0.447765" G="0.106064" T="0.25117"/>
      <pos A="0.410318" C="0.30266" G="0.195" T="0.0920217"/>
      <pos A="0.176277" C="0.279255" G="0.316702" T="0.227766"/>
      <pos A="0.368191" C="0.209043" G="0.152873" T="0.269893"/>
      <pos A="0.283936" C="0.101384" G="0.349468" T="0.265213"/>
      <pos A="0.143511" C="0.223085" G="0.312021" T="0.321383"/>
      <pos A="0.0920217" C="0.279255" G="0.396276" T="0.232446"/>
      <pos A="0.138831" C="0.377553" G="0.223085" T="0.260532"/>
      <pos A="0.209043" C="0.232446" G="0.134149" T="0.42436"/>
      <pos A="0.274575" C="0.204361" G="0.260532" T="0.260532"/>
      <pos A="0.241808" C="0.180958" G="0.279255" T="0.297978"/>
      <pos A="0.115426" C="0.283936" G="0.232446" T="0.368191"/>
      <pos A="0.138831" C="0.195" G="0.321383" T="0.344787"/>
      <pos A="0.129469" C="0.312021" G="0.316702" T="0.241808"/>
      <pos A="0.283936" C="0.209043" G="0.143511" T="0.36351"/>
      <pos A="0.391595" C="0.195" G="0.30266" T="0.110746"/>
      <pos A="0.274575" C="0.297978" G="0.195" T="0.232446"/>
    </motif>
    <motif db="0" id="M43" alt="O43" length="40" nsites="8" evalue="1.3e-003">
      <pos A="0.00308642" C="0.00308642" G="0.661523" T="0.332304"/>
      <pos A="0.00308642" C="0.661523" G="0.00308642" T="0.332304"/>
      <pos A="0.00308642" C="0.00308642" G="0.990741" T="0.00308642"/>
      <pos A="0.00308642" C="0.00308642" G="0.990741" T="0.00308642"/>
      <pos A="0.00308642" C="0.661523" G="0.00308642" T="0.332304"/>
      <pos A="0.00308642" C="0.661523" G="0.00308642" T="0.332304"/>
      <pos A="0.332304" C="0.00308642" G="0.661523" T="0.00308642"/>
      <pos A="0.332304" C="0.00308642" G="0.661523" T="0.00308642"/>
      <pos A="0.00308642" C="0.00308642" G="0.661523" T="0.332304"/>
      <pos A="0.00308642" C="0.00308642" G="0.990741" T="0.00308642"/>
      <pos A="0.661523" C="0.00308642" G="0.00308642" T="0.332304"/>
      <pos A="0.00308642" C="0.00308642" G="0.661523" T="0.332304"/>
      <pos A="0.00308642" C="0.332304" G="0.00308642" T="0.661523"/>
      <pos A="0.332304" C="0.00308642" G="0.00308642" T="0.661523"/>
      <pos A="0.00308642" C="0.332304" G="0.00308642" T="0.661523"/>
      <pos A="0.00308642" C="0.00308642" G="0.00308642" T="0.990741"/>
      <pos A="0.00308642" C="0.661523" G="0.332304" T="0.00308642"/>
      <pos A="0.332304" C="0.00308642" G="0.00308642" T="0.661523"/>
      <pos A="0.661523" C="0.00308642" G="0.00308642" T="0.332304"/>
      <pos A="0.00308642" C="0.990741" G="0.00308642" T="0.00308642"/>
      <pos A="0.332304" C="0.00308642" G="0.00308642" T="0.661523"/>
      <pos A="0.00308642" C="0.00308642" G="0.332304" T="0.661523"/>
      <pos A="0.00308642" C="0.00308642" G="0.661523" T="0.332304"/>
      <pos A="0.00308642" C="0.00308642" G="0.990741" T="0.00308642"/>
      <pos A="0.990741" C="0.00308642" G="0.00308642" T="0.00308642"/>
      <pos A="0.661523" C="0.00308642" G="0.332304" T="0.00308642"/>
      <pos A="0.00308642" C="0.332304" G="0.661523" T="0.00308642"/>
      <pos A="0.332304" C="0.661523" G="0.00308642" T="0.00308642"/>
      <pos A="0.00308642" C="0.661523" G="0.332304" T="0.00308642"/>
      <pos A="0.00308642" C="0.661523" G="0.00308642" T="0.332304"/>
      <pos A="0.00308642" C="0.990741" G="0.00308642" T="0.00308642"/>
      <pos A="0.00308642" C="0.00308642" G="0.00308642" T="0.990741"/>
      <pos A="0.00308642" C="0.661523" G="0.332304" T="0.00308642"/>
      <pos A="0.00308642" C="0.00308642" G="0.332304" T="0.661523"/>
      <pos A="0.00308642" C="0.332304" G="0.661523" T="0.00308642"/>
      <pos A="0.661523" C="0.332304" G="0.00308642" T="0.00308642"/>
      <pos A="0.990741" C="0.00308642" G="0.00308642" T="0.00308642"/>
      <pos A="0.00308642" C="0.00308642" G="0.661523" T="0.332304"/>
      <pos A="0.332304" C="0.661523" G="0.00308642" T="0.00308642"/>
      <pos A="0.00308642" C="0.661523" G="0.332304" T="0.00308642"/>
    </motif>
    <motif db="0" id="M44" alt="O44" length="40" nsites="8" evalue="1.3e-003">
      <pos A="0.354148" C="0.195" G="0.148192" T="0.30266"/>
      <pos A="0.223085" C="0.237128" G="0.166916" T="0.372872"/>
      <pos A="0.190319" C="0.241808" G="0.269893" T="0.297978"/>
      <pos A="0.115426" C="0.42436" G="0.354148" T="0.106064"/>
      <pos A="0.429042" C="0.293298" G="0.129469" T="0.148192"/>
      <pos A="0.316702" C="0.209043" G="0.274575" T="0.199681"/>
      <pos A="0.260532" C="0.209043" G="0.199681" T="0.330745"/>
      <pos A="0.213723" C="0.166916" G="0.36351" T="0.255851"/>
      <pos A="0.124788" C="0.321383" G="0.209043" T="0.344787"/>
      <pos A="0.190319" C="0.265213" G="0.255851" T="0.288617"/>
      <pos A="0.180958" C="0.171596" G="0.279255" T="0.368191"/>
      <pos A="0.232446" C="0.326063" G="0.312021" T="0.129469"/>
      <pos A="0.344787" C="0.199681" G="0.0452138" T="0.410318"/>
      <pos A="0.260532" C="0.190319" G="0.429042" T="0.120107"/>
      <pos A="0.326063" C="0.185639" G="0.30734" T="0.180958"/>
      <pos A="0.255851" C="0.241808" G="0.227766" T="0.274575"/>
      <pos A="0.199681" C="0.340106" G="0.316702" T="0.143511"/>
      <pos A="0.115426" C="0.246489" G="0.237128" T="0.400957"/>
      <pos A="0.260532" C="0.166916" G="0.293298" T="0.279255"/>
      <pos A="0.218404" C="0.143511" G="0.368191" T="0.269893"/>
      <pos A="0.223085" C="0.265213" G="0.269893" T="0.241808"/>
      <pos A="0.372872" C="0.223085" G="0.185639" T="0.218404"/>
      <pos A="0.279255" C="0.110746" G="0.25117" T="0.35883"/>
      <pos A="0.0779793" C="0.36351" G="0.288617" T="0.269893"/>
      <pos A="0.185639" C="0.260532" G="0.204361" T="0.349468"/>
      <pos A="0.232446" C="0.335425" G="0.162234" T="0.269893"/>
      <pos A="0.293298" C="0.312021" G="0.171596" T="0.223085"/>
      <pos A="0.386915" C="0.213723" G="0.204361" T="0.195"/>
      <pos A="0.372872" C="0.30266" G="0.204361" T="0.120107"/>
      <pos A="0.35883" C="0.283936" G="0.120107" T="0.237128"/>
      <pos A="0.124788" C="0.246489" G="0.321383" T="0.30734"/>
      <pos A="0.185639" C="0.134149" G="0.391595" T="0.288617"/>
      <pos A="0.185639" C="0.213723" G="0.368191" T="0.232446"/>
      <pos A="0.265213" C="0.209043" G="0.321383" T="0.204361"/>
      <pos A="0.30734" C="0.279255" G="0.279255" T="0.134149"/>
      <pos A="0.25117" C="0.30734" G="0.241808" T="0.199681"/>
      <pos A="0.152873" C="0.297978" G="0.185639" T="0.36351"/>
      <pos A="0.288617" C="0.209043" G="0.152873" T="0.349468"/>
      <pos A="0.279255" C="0.35883" G="0.237128" T="0.124788"/>
      <pos A="0.190319" C="0.255851" G="0.237128" T="0.316702"/>
    </motif>
    <motif db="0" id="M45" alt="O45" length="40" nsites="8" evalue="1.3e-003">
      <pos A="0.00308642" C="0.990741" G="0.00308642" T="0.00308642"/>
      <pos A="0.00308642" C="0.990741" G="0.00308642" T="0.00308642"/>
      <pos A="0.00308642" C="0.00308642" G="0.990741" T="0.00308642"/>
      <pos A="0.00308642" C="0.00308642" G="0.990741" T="0.00308642"/>
      <pos A="0.990741" C="0.00308642" G="0.00308642" T="0.00308642"/>
      <pos A="0.00308642" C="0.990741" G="0.00308642" T="0.00308642"/>
      <pos A="0.00308642" C="0.00308642" G="0.990741" T="0.00308642"/>
      <pos A="0.00308642" C="0.990741" G="0.00308642" T="0.00308642"/>
      <pos A="0.00308642" C="0.00308642" G="0.00308642" T="0.990741"/>
      <pos A="0.00308642" C="0.00308642" G="0.990741" T="0.00308642"/>
      <pos A="0.00308642" C="0.00308642" G="0.990741" T="0.00308642"/>
      <pos A="0.00308642" C="0.00308642" G="0.00308642" T="0.990741"/>
      <pos A="0.00308642" C="0.00308642" G="0.990741" T="0.00308642"/>
      <pos A="0.00308642" C="0.00308642" G="0.990741" T="0.00308642"/>
      <pos A="0.990741" C="0.00308642" G="0.00308642" T="0.00308642"/>
      <pos A="0.00308642" C="0.00308642" G="0.990741" T="0.00308642"/>
      <pos A="0.00308642" C="0.00308642" G="0.990741" T="0.00308642"/>
      <pos A="0.00308642" C="0.00308642" G="0.990741" T="0.00308642"/>
      <pos A="0.00308642" C="0.00308642" G="0.990741" T="0.00308642"/>
      <pos A="0.00308642" C="0.00308642" G="0.00308642" T="0.990741"/>
      <pos A="0.00308642" C="0.00308642" G="0.990741" T="0.00308642"/>
      <pos A="0.00308642" C="0.990741" G="0.00308642" T="0.00308642"/>
      <pos A="0.00308642" C="0.00308642" G="0.00308642" T="0.990741"/>
      <pos A="0.00308642" C="0.990741" G="0.00308642" T="0.00308642"/>
      <pos A="0.00308642" C="0.990741" G="0.00308642" T="0.00308642"/>
      <pos A="0.00308642" C="0.00308642" G="0.990741" T="0.00308642"/>
      <pos A="0.990741" C="0.00308642" G="0.00308642" T="0.00308642"/>
      <pos A="0.990741" C="0.00308642" G="0.00308642" T="0.00308642"/>
      <pos A="0.00308642" C="0.990741" G="0.00308642" T="0.00308642"/>
      <pos A="0.00308642" C="0.00308642" G="0.990741" T="0.00308642"/>
      <pos A="0.00308642" C="0.990741" G="0.00308642" T="0.00308642"/>
      <pos A="0.00308642" C="0.00308642" G="0.00308642" T="0.990741"/>
      <pos A="0.00308642" C="0.00308642" G="0.990741" T="0.00308642"/>
      <pos A="0.00308642" C="0.00308642" G="0.990741" T="0.00308642"/>
      <pos A="0.00308642" C="0.00308642" G="0.00308642" T="0.990741"/>
      <pos A="0.00308642" C="0.00308642" G="0.990741" T="0.00308642"/>
      <pos A="0.00308642" C="0.00308642" G="0.990741" T="0.00308642"/>
      <pos A="0.990741" C="0.00308642" G="0.00308642" T="0.00308642"/>
      <pos A="0.00308642" C="0.00308642" G="0.990741" T="0.00308642"/>
      <pos A="0.00308642" C="0.00308642" G="0.00308642" T="0.990741"/>
    </motif>
    <motif db="0" id="M46" alt="O46" length="40" nsites="8" evalue="1.3e-003">
      <pos A="0.321383" C="0.232446" G="0.279255" T="0.166916"/>
      <pos A="0.297978" C="0.152873" G="0.265213" T="0.283936"/>
      <pos A="0.171596" C="0.255851" G="0.260532" T="0.312021"/>
      <pos A="0.293298" C="0.209043" G="0.340106" T="0.157554"/>
      <pos A="0.199681" C="0.340106" G="0.199681" T="0.260532"/>
      <pos A="0.283936" C="0.255851" G="0.265213" T="0.195"/>
      <pos A="0.326063" C="0.101384" G="0.120107" T="0.452445"/>
      <pos A="0.190319" C="0.176277" G="0.382233" T="0.25117"/>
      <pos A="0.204361" C="0.386915" G="0.209043" T="0.199681"/>
      <pos A="0.274575" C="0.30266" G="0.241808" T="0.180958"/>
      <pos A="0.110746" C="0.176277" G="0.190319" T="0.522658"/>
      <pos A="0.204361" C="0.269893" G="0.330745" T="0.195"/>
      <pos A="0.30734" C="0.218404" G="0.162234" T="0.312021"/>
      <pos A="0.213723" C="0.288617" G="0.30266" T="0.195"/>
      <pos A="0.218404" C="0.241808" G="0.241808" T="0.297978"/>
      <pos A="0.283936" C="0.269893" G="0.283936" T="0.162234"/>
      <pos A="0.0826607" C="0.326063" G="0.274575" T="0.316702"/>
      <pos A="0.237128" C="0.312021" G="0.288617" T="0.162234"/>
      <pos A="0.372872" C="0.297978" G="0.213723" T="0.115426"/>
      <pos A="0.246489" C="0.195" G="0.218404" T="0.340106"/>
      <pos A="0.209043" C="0.283936" G="0.185639" T="0.321383"/>
      <pos A="0.330745" C="0.241808" G="0.30266" T="0.124788"/>
      <pos A="0.241808" C="0.209043" G="0.162234" T="0.386915"/>
      <pos A="0.241808" C="0.241808" G="0.25117" T="0.265213"/>
      <pos A="0.283936" C="0.134149" G="0.274575" T="0.30734"/>
      <pos A="0.30734" C="0.241808" G="0.171596" T="0.279255"/>
      <pos A="0.0452138" C="0.227766" G="0.36351" T="0.36351"/>
      <pos A="0.185639" C="0.279255" G="0.354148" T="0.180958"/>
      <pos A="0.288617" C="0.372872" G="0.180958" T="0.157554"/>
      <pos A="0.36351" C="0.368191" G="0.0686183" T="0.199681"/>
      <pos A="0.265213" C="0.185639" G="0.213723" T="0.335425"/>
      <pos A="0.274575" C="0.204361" G="0.232446" T="0.288617"/>
      <pos A="0.25117" C="0.185639" G="0.42436" T="0.138831"/>
      <pos A="0.297978" C="0.120107" G="0.377553" T="0.204361"/>
      <pos A="0.321383" C="0.209043" G="0.321383" T="0.148192"/>
      <pos A="0.283936" C="0.162234" G="0.396276" T="0.157554"/>
      <pos A="0.30266" C="0.185639" G="0.279255" T="0.232446"/>
      <pos A="0.265213" C="0.157554" G="0.232446" T="0.344787"/>
      <pos A="0.171596" C="0.410318" G="0.143511" T="0.274575"/>
      <pos A="0.120107" C="0.279255" G="0.223085" T="0.377553"/>
    </motif>
    <motif db="0" id="M47" alt="O47" length="40" nsites="8" evalue="1.3e-003">
      <pos A="0.00308642" C="0.332304" G="0.332304" T="0.332304"/>
      <pos A="0.00308642" C="0.661523" G="0.332304" T="0.00308642"/>
      <pos A="0.661523" C="0.00308642" G="0.00308642" T="0.332304"/>
      <pos A="0.00308642" C="0.00308642" G="0.990741" T="0.00308642"/>
      <pos A="0.00308642" C="0.661523" G="0.00308642" T="0.332304"/>
      <pos A="0.00308642" C="0.00308642" G="0.661523" T="0.332304"/>
      <pos A="0.332304" C="0.00308642" G="0.332304" T="0.332304"/>
      <pos A="0.00308642" C="0.00308642" G="0.332304" T="0.661523"/>
      <pos A="0.00308642" C="0.332304" G="0.661523" T="0.00308642"/>
      <pos A="0.332304" C="0.332304" G="0.00308642" T="0.332304"/>
      <pos A="0.00308642" C="0.00308642" G="0.661523" T="0.332304"/>
      <pos A="0.332304" C="0.00308642" G="0.332304" T="0.332304"/>
      <pos A="0.00308642" C="0.332304" G="0.332304" T="0.332304"/>
      <pos A="0.332304" C="0.00308642" G="0.332304" T="0.332304"/>
      <pos A="0.00308642" C="0.00308642" G="0.990741" T="0.00308642"/>
      <pos A="0.00308642" C="0.332304" G="0.332304" T="0.332304"/>
      <pos A="0.332304" C="0.332304" G="0.332304" T="0.00308642"/>
      <pos A="0.00308642" C="0.990741" G="0.00308642" T="0.00308642"/>
      <pos A="0.661523" C="0.332304" G="0.00308642" T="0.00308642"/>
      <pos A="0.00308642" C="0.00308642" G="0.00308642" T="0.990741"/>
      <pos A="0.332304" C="0.332304" G="0.332304" T="0.00308642"/>
      <pos A="0.332304" C="0.00308642" G="0.661523" T="0.00308642"/>
      <pos A="0.00308642" C="0.661523" G="0.332304" T="0.00308642"/>
      <pos A="0.00308642" C="0.661523" G="0.00308642" T="0.332304"/>
      <pos A="0.00308642" C="0.661523" G="0.332304" T="0.00308642"/>
      <pos A="0.00308642" C="0.661523" G="0.332304" T="0.00308642"/>
      <pos A="0.00308642" C="0.332304" G="0.00308642" T="0.661523"/>
      <pos A="0.332304" C="0.00308642" G="0.661523" T="0.00308642"/>
      <pos A="0.332304" C="0.332304" G="0.00308642" T="0.332304"/>
      <pos A="0.00308642" C="0.00308642" G="0.332304" T="0.661523"/>
      <pos A="0.661523" C="0.00308642" G="0.00308642" T="0.332304"/>
      <pos A="0.00308642" C="0.332304" G="0.00308642" T="0.661523"/>
      <pos A="0.332304" C="0.332304" G="0.00308642" T="0.332304"/>
      <pos A="0.00308642" C="0.661523" G="0.00308642" T="0.332304"/>
      <pos A="0.332304" C="0.332304" G="0.00308642" T="0.332304"/>
      <pos A="0.332304" C="0.332304" G="0.332304" T="0.00308642"/>
      <pos A="0.332304" C="0.00308642" G="0.332304" T="0.332304"/>
      <pos A="0.332304" C="0.332304" G="0.332304" T="0.00308642"/>
      <pos A="0.661523" C="0.00308642" G="0.00308642" T="0.332304"/>
      <pos A="0.00308642" C="0.332304" G="0.332304" T="0.332304"/>
    </motif>
    <motif db="0" id="M48" alt="O48" length="40" nsites="8" evalue="1.3e-003">
      <pos A="0.223085" C="0.400957" G="0.260532" T="0.115426"/>
      <pos A="0.283936" C="0.171596" G="0.246489" T="0.297978"/>
      <pos A="0.176277" C="0.340106" G="0.260532" T="0.223085"/>
      <pos A="0.293298" C="0.162234" G="0.171596" T="0.372872"/>
      <pos A="0.213723" C="0.237128" G="0.279255" T="0.269893"/>
      <pos A="0.176277" C="0.166916" G="0.218404" T="0.438403"/>
      <pos A="0.110746" C="0.195" G="0.316702" T="0.377553"/>
      <pos A="0.36351" C="0.162234" G="0.199681" T="0.274575"/>
      <pos A="0.241808" C="0.35883" G="0.213723" T="0.185639"/>
      <pos A="0.213723" C="0.171596" G="0.288617" T="0.326063"/>
      <pos A="0.227766" C="0.246489" G="0.288617" T="0.237128"/>
      <pos A="0.30734" C="0.255851" G="0.260532" T="0.176277"/>
      <pos A="0.218404" C="0.316702" G="0.209043" T="0.255851"/>
      <pos A="0.354148" C="0.0873412" G="0.297978" T="0.260532"/>
      <pos A="0.176277" C="0.25117" G="0.265213" T="0.30734"/>
      <pos A="0.120107" C="0.297978" G="0.237128" T="0.344787"/>
      <pos A="0.293298" C="0.274575" G="0.283936" T="0.148192"/>
      <pos A="0.312021" C="0.35883" G="0.199681" T="0.129469"/>
      <pos A="0.30734" C="0.283936" G="0.297978" T="0.110746"/>
      <pos A="0.190319" C="0.297978" G="0.312021" T="0.199681"/>
      <pos A="0.171596" C="0.213723" G="0.349468" T="0.265213"/>
      <pos A="0.148192" C="0.152873" G="0.316702" T="0.382233"/>
      <pos A="0.255851" C="0.148192" G="0.279255" T="0.316702"/>
      <pos A="0.190319" C="0.255851" G="0.344787" T="0.209043"/>
      <pos A="0.36351" C="0.274575" G="0.166916" T="0.195"/>
      <pos A="0.213723" C="0.260532" G="0.232446" T="0.293298"/>
      <pos A="0.209043" C="0.265213" G="0.260532" T="0.265213"/>
      <pos A="0.185639" C="0.25117" G="0.274575" T="0.288617"/>
      <pos A="0.494573" C="0.0826607" G="0.227766" T="0.195"/>
      <pos A="0.213723" C="0.30734" G="0.134149" T="0.344787"/>
      <pos A="0.204361" C="0.0920217" G="0.274575" T="0.429042"/>
      <pos A="0.176277" C="0.30734" G="0.293298" T="0.223085"/>
      <pos A="0.25117" C="0.344787" G="0.143511" T="0.260532"/>
      <pos A="0.326063" C="0.190319" G="0.180958" T="0.30266"/>
      <pos A="0.152873" C="0.176277" G="0.438403" T="0.232446"/>
      <pos A="0.176277" C="0.246489" G="0.312021" T="0.265213"/>
      <pos A="0.180958" C="0.438403" G="0.152873" T="0.227766"/>
      <pos A="0.382233" C="0.293298" G="0.0920217" T="0.232446"/>
      <pos A="0.25117" C="0.321383" G="0.218404" T="0.209043"/>
      <pos A="0.199681" C="0.340106" G="0.335425" T="0.124788"/>
    </motif>
    <motif db="0" id="M49" alt="O49" length="40" nsites="8" evalue="1.3e-003">
      <pos A="0.199681" C="0.0873412" G="0.349468" T="0.36351"/>
      <pos A="0.157554" C="0.326063" G="0.344787" T="0.171596"/>
      <pos A="0.171596" C="0.232446" G="0.180958" T="0.415"/>
      <pos A="0.180958" C="0.25117" G="0.204361" T="0.36351"/>
      <pos A="0.312021" C="0.30266" G="0.199681" T="0.185639"/>
      <pos A="0.372872" C="0.232446" G="0.241808" T="0.152873"/>
      <pos A="0.283936" C="0.297978" G="0.171596" T="0.246489"/>
      <pos A="0.288617" C="0.120107" G="0.30266" T="0.288617"/>
      <pos A="0.223085" C="0.447765" G="0.223085" T="0.106064"/>
      <pos A="0.391595" C="0.166916" G="0.223085" T="0.218404"/>
      <pos A="0.134149" C="0.171596" G="0.35883" T="0.335425"/>
      <pos A="0.443084" C="0.246489" G="0.0873412" T="0.223085"/>
      <pos A="0.232446" C="0.274575" G="0.241808" T="0.25117"/>
      <pos A="0.213723" C="0.185639" G="0.354148" T="0.246489"/>
      <pos A="0.180958" C="0.30266" G="0.340106" T="0.176277"/>
      <pos A="0.288617" C="0.279255" G="0.209043" T="0.223085"/>
      <pos A="0.166916" C="0.297978" G="0.349468" T="0.185639"/>
      <pos A="0.101384" C="0.283936" G="0.288617" T="0.326063"/>
      <pos A="0.227766" C="0.204361" G="0.237128" T="0.330745"/>
      <pos A="0.227766" C="0.232446" G="0.260532" T="0.279255"/>
      <pos A="0.25117" C="0.30734" G="0.195" T="0.246489"/>
      <pos A="0.166916" C="0.405638" G="0.176277" T="0.25117"/>
      <pos A="0.227766" C="0.157554" G="0.288617" T="0.326063"/>
      <pos A="0.255851" C="0.218404" G="0.237128" T="0.288617"/>
      <pos A="0.283936" C="0.297978" G="0.288617" T="0.129469"/>
      <pos A="0.288617" C="0.260532" G="0.274575" T="0.176277"/>
      <pos A="0.199681" C="0.209043" G="0.180958" T="0.410318"/>
      <pos A="0.195" C="0.237128" G="0.297978" T="0.269893"/>
      <pos A="0.349468" C="0.195" G="0.330745" T="0.124788"/>
      <pos A="0.260532" C="0.195" G="0.218404" T="0.326063"/>
      <pos A="0.288617" C="0.326063" G="0.260532" T="0.124788"/>
      <pos A="0.354148" C="0.110746" G="0.269893" T="0.265213"/>
      <pos A="0.143511" C="0.269893" G="0.396276" T="0.190319"/>
      <pos A="0.166916" C="0.36351" G="0.120107" T="0.349468"/>
      <pos A="0.185639" C="0.279255" G="0.246489" T="0.288617"/>
      <pos A="0.209043" C="0.129469" G="0.166916" T="0.494573"/>
      <pos A="0.199681" C="0.297978" G="0.30734" T="0.195"/>
      <pos A="0.209043" C="0.152873" G="0.349468" T="0.288617"/>
      <pos A="0.312021" C="0.344787" G="0.101384" T="0.241808"/>
      <pos A="0.344787" C="0.199681" G="0.227766" T="0.227766"/>
    </motif>
    <motif db="0" id="M5" alt="O5" length="40" nsites="8" evalue="1.3e-003">
      <pos A="0.312021" C="0.171596" G="0.237128" T="0.279255"/>
      <pos A="0.218404" C="0.405638" G="0.162234" T="0.213723"/>
      <pos A="0.255851" C="0.0873412" G="0.312021" T="0.344787"/>
      <pos A="0.124788" C="0.344787" G="0.297978" T="0.232446"/>
      <pos A="0.36351" C="0.293298" G="0.0779793" T="0.265213"/>
      <pos A="0.386915" C="0.204361" G="0.330745" T="0.0779793"/>
      <pos A="0.106064" C="0.321383" G="0.293298" T="0.279255"/>
      <pos A="0.180958" C="0.255851" G="0.372872" T="0.190319"/>
      <pos A="0.288617" C="0.143511" G="0.372872" T="0.195"/>
      <pos A="0.293298" C="0.213723" G="0.283936" T="0.209043"/>
      <pos A="0.30266" C="0.265213" G="0.227766" T="0.204361"/>
      <pos A="0.269893" C="0.227766" G="0.176277" T="0.326063"/>
      <pos A="0.265213" C="0.255851" G="0.312021" T="0.166916"/>
      <pos A="0.260532" C="0.297978" G="0.241808" T="0.199681"/>
      <pos A="0.213723" C="0.106064" G="0.433722" T="0.246489"/>
      <pos A="0.0686183" C="0.36351" G="0.190319" T="0.377553"/>
      <pos A="0.157554" C="0.274575" G="0.199681" T="0.368191"/>
      <pos A="0.204361" C="0.232446" G="0.35883" T="0.204361"/>
      <pos A="0.204361" C="0.204361" G="0.204361" T="0.386915"/>
      <pos A="0.400957" C="0.227766" G="0.166916" T="0.204361"/>
      <pos A="0.316702" C="0.185639" G="0.237128" T="0.260532"/>
      <pos A="0.274575" C="0.209043" G="0.218404" T="0.297978"/>
      <pos A="0.209043" C="0.213723" G="0.25117" T="0.326063"/>
      <pos A="0.30266" C="0.25117" G="0.255851" T="0.190319"/>
      <pos A="0.382233" C="0.213723" G="0.260532" T="0.143511"/>
      <pos A="0.241808" C="0.232446" G="0.382233" T="0.143511"/>
      <pos A="0.260532" C="0.377553" G="0.260532" T="0.101384"/>
      <pos A="0.246489" C="0.30266" G="0.204361" T="0.246489"/>
      <pos A="0.148192" C="0.176277" G="0.255851" T="0.41968"/>
      <pos A="0.279255" C="0.30266" G="0.209043" T="0.209043"/>
      <pos A="0.143511" C="0.377553" G="0.237128" T="0.241808"/>
      <pos A="0.255851" C="0.223085" G="0.30266" T="0.218404"/>
      <pos A="0.326063" C="0.138831" G="0.269893" T="0.265213"/>
      <pos A="0.162234" C="0.405638" G="0.218404" T="0.213723"/>
      <pos A="0.30734" C="0.180958" G="0.223085" T="0.288617"/>
      <pos A="0.129469" C="0.195" G="0.377553" T="0.297978"/>
      <pos A="0.237128" C="0.204361" G="0.237128" T="0.321383"/>
      <pos A="0.274575" C="0.326063" G="0.232446" T="0.166916"/>
      <pos A="0.312021" C="0.143511" G="0.190319" T="0.354148"/>
      <pos A="0.30266" C="0.218404" G="0.199681" T="0.279255"/>
    </motif>
    <motif db="0" id="M50" alt="O50" length="40" nsites="8" evalue="1.3e-003">
      <pos A="0.121795" C="0.463675" G="0.245251" T="0.169278"/>
      <pos A="0.231006" C="0.216761" G="0.216761" T="0.33547"/>
      <pos A="0.231006" C="0.283239" G="0.27849" T="0.207265"/>
      <pos A="0.0505699" C="0.245251" G="0.273741" T="0.430437"/>
      <pos A="0.0790598" C="0.259496" G="0.30698" T="0.354463"/>
      <pos A="0.42094" C="0.231006" G="0.131292" T="0.216761"/>
      <pos A="0.283239" C="0.188272" G="0.22151" T="0.30698"/>
      <pos A="0.287987" C="0.207265" G="0.235755" T="0.268994"/>
      <pos A="0.216761" C="0.273741" G="0.231006" T="0.27849"/>
      <pos A="0.13604" C="0.245251" G="0.382953" T="0.235755"/>
      <pos A="0.16453" C="0.425689" G="0.226259" T="0.183523"/>
      <pos A="0.33547" C="0.245251" G="0.197768" T="0.22151"/>
      <pos A="0.169278" C="0.178775" G="0.330722" T="0.321225"/>
      <pos A="0.340218" C="0.150284" G="0.264245" T="0.245251"/>
      <pos A="0.169278" C="0.368708" G="0.33547" T="0.126543"/>
      <pos A="0.33547" C="0.231006" G="0.0553185" T="0.378205"/>
      <pos A="0.283239" C="0.150284" G="0.316477" T="0.25"/>
      <pos A="0.292735" C="0.311728" G="0.264245" T="0.131292"/>
      <pos A="0.268994" C="0.197768" G="0.212013" T="0.321225"/>
      <pos A="0.259496" C="0.112298" G="0.33547" T="0.292735"/>
      <pos A="0.155033" C="0.27849" G="0.33547" T="0.231006"/>
      <pos A="0.387702" C="0.197768" G="0.121795" T="0.292735"/>
      <pos A="0.226259" C="0.216761" G="0.325973" T="0.231006"/>
      <pos A="0.202517" C="0.297483" G="0.27849" T="0.22151"/>
      <pos A="0.27849" C="0.169278" G="0.287987" T="0.264245"/>
      <pos A="0.212013" C="0.178775" G="0.311728" T="0.297483"/>
      <pos A="0.411444" C="0.145537" G="0.22151" T="0.22151"/>
      <pos A="0.212013" C="0.202517" G="0.354463" T="0.231006"/>
      <pos A="0.302232" C="0.292735" G="0.155033" T="0.25"/>
      <pos A="0.197768" C="0.454179" G="0.140788" T="0.207265"/>
      <pos A="0.216761" C="0.416192" G="0.174027" T="0.19302"/>
      <pos A="0.117047" C="0.22151" G="0.368708" T="0.292735"/>
      <pos A="0.0695635" C="0.25" G="0.259496" T="0.42094"/>
      <pos A="0.183523" C="0.231006" G="0.349716" T="0.235755"/>
      <pos A="0.359212" C="0.202517" G="0.174027" T="0.264245"/>
      <pos A="0.207265" C="0.287987" G="0.273741" T="0.231006"/>
      <pos A="0.330722" C="0.264245" G="0.19302" T="0.212013"/>
      <pos A="0.340218" C="0.140788" G="0.36396" T="0.155033"/>
      <pos A="0.183523" C="0.088556" G="0.42094" T="0.30698"/>
      <pos A="0.287987" C="0.22151" G="0.131292" T="0.359212"/>
    </motif>
    <motif db="0" id="M52" alt="O52" length="40" nsites="8" evalue="1.3e-003">
      <pos A="0.661523" C="0.167696" G="0.00308642" T="0.167696"/>
      <pos A="0.167696" C="0.332304" G="0.00308642" T="0.496914"/>
      <pos A="0.661523" C="0.00308642" G="0.167696" T="0.167696"/>
      <pos A="0.00308642" C="0.00308642" G="0.826131" T="0.167696"/>
      <pos A="0.496914" C="0.496914" G="0.00308642" T="0.00308642"/>
      <pos A="0.167696" C="0.826131" G="0.00308642" T="0.00308642"/>
      <pos A="0.00308642" C="0.167696" G="0.167696" T="0.661523"/>
      <pos A="0.00308642" C="0.167696" G="0.496914" T="0.332304"/>
      <pos A="0.496914" C="0.167696" G="0.00308642" T="0.332304"/>
      <pos A="0.661523" C="0.00308642" G="0.332304" T="0.00308642"/>
      <pos A="0.00308642" C="0.00308642" G="0.826131" T="0.167696"/>
      <pos A="0.00308642" C="0.167696" G="0.826131" T="0.00308642"/>
      <pos A="0.826131" C="0.00308642" G="0.00308642" T="0.167696"/>
      <pos A="0.00308642" C="0.167696" G="0.661523" T="0.167696"/>
      <pos A="0.00308642" C="0.00308642" G="0.332304" T="0.661523"/>
      <pos A="0.496914" C="0.332304" G="0.167696" T="0.00308642"/>
      <pos A="0.661523" C="0.00308642" G="0.00308642" T="0.332304"/>
      <pos A="0.167696" C="0.496914" G="0.167696" T="0.167696"/>
      <pos A="0.661523" C="0.00308642" G="0.332304" T="0.00308642"/>
      <pos A="0.00308642" C="0.661523" G="0.332304" T="0.00308642"/>
      <pos A="0.00308642" C="0.00308642" G="0.332304" T="0.661523"/>
      <pos A="0.661523" C="0.332304" G="0.00308642" T="0.00308642"/>
      <pos A="0.990741" C="0.00308642" G="0.00308642" T="0.00308642"/>
      <pos A="0.661523" C="0.167696" G="0.167696" T="0.00308642"/>
      <pos A="0.167696" C="0.167696" G="0.167696" T="0.496914"/>
      <pos A="0.167696" C="0.00308642" G="0.167696" T="0.661523"/>
      <pos A="0.167696" C="0.00308642" G="0.167696" T="0.661523"/>
      <pos A="0.826131" C="0.00308642" G="0.167696" T="0.00308642"/>
      <pos A="0.496914" C="0.00308642" G="0.332304" T="0.167696"/>
      <pos A="0.496914" C="0.332304" G="0.00308642" T="0.167696"/>
      <pos A="0.826131" C="0.00308642" G="0.00308642" T="0.167696"/>
      <pos A="0.00308642" C="0.332304" G="0.167696" T="0.496914"/>
      <pos A="0.00308642" C="0.167696" G="0.661523" T="0.167696"/>
      <pos A="0.496914" C="0.167696" G="0.00308642" T="0.332304"/>
      <pos A="0.167696" C="0.661523" G="0.167696" T="0.00308642"/>
      <pos A="0.661523" C="0.167696" G="0.00308642" T="0.167696"/>
      <pos A="0.00308642" C="0.661523" G="0.332304" T="0.00308642"/>
      <pos A="0.00308642" C="0.00308642" G="0.332304" T="0.661523"/>
      <pos A="0.00308642" C="0.00308642" G="0.167696" T="0.826131"/>
      <pos A="0.00308642" C="0.332304" G="0.00308642" T="0.661523"/>
    </motif>
    <motif db="0" id="M53" alt="O53" length="40" nsites="8" evalue="1.3e-003">
      <pos A="0.195" C="0.344787" G="0.148192" T="0.312021"/>
      <pos A="0.279255" C="0.35883" G="0.0873412" T="0.274575"/>
      <pos A="0.326063" C="0.124788" G="0.157554" T="0.391595"/>
      <pos A="0.157554" C="0.288617" G="0.415" T="0.138831"/>
      <pos A="0.293298" C="0.0920217" G="0.297978" T="0.316702"/>
      <pos A="0.269893" C="0.152873" G="0.410318" T="0.166916"/>
      <pos A="0.223085" C="0.218404" G="0.204361" T="0.354148"/>
      <pos A="0.218404" C="0.246489" G="0.25117" T="0.283936"/>
      <pos A="0.312021" C="0.340106" G="0.134149" T="0.213723"/>
      <pos A="0.232446" C="0.232446" G="0.260532" T="0.274575"/>
      <pos A="0.180958" C="0.447765" G="0.162234" T="0.209043"/>
      <pos A="0.354148" C="0.232446" G="0.190319" T="0.223085"/>
      <pos A="0.255851" C="0.185639" G="0.30734" T="0.25117"/>
      <pos A="0.124788" C="0.330745" G="0.335425" T="0.209043"/>
      <pos A="0.349468" C="0.312021" G="0.195" T="0.143511"/>
      <pos A="0.138831" C="0.293298" G="0.241808" T="0.326063"/>
      <pos A="0.143511" C="0.218404" G="0.25117" T="0.386915"/>
      <pos A="0.246489" C="0.199681" G="0.377553" T="0.176277"/>
      <pos A="0.157554" C="0.293298" G="0.340106" T="0.209043"/>
      <pos A="0.269893" C="0.0873412" G="0.354148" T="0.288617"/>
      <pos A="0.162234" C="0.340106" G="0.354148" T="0.143511"/>
      <pos A="0.30734" C="0.241808" G="0.176277" T="0.274575"/>
      <pos A="0.129469" C="0.190319" G="0.260532" T="0.41968"/>
      <pos A="0.241808" C="0.204361" G="0.410318" T="0.143511"/>
      <pos A="0.162234" C="0.321383" G="0.260532" T="0.255851"/>
      <pos A="0.335425" C="0.321383" G="0.0920217" T="0.25117"/>
      <pos A="0.279255" C="0.260532" G="0.237128" T="0.223085"/>
      <pos A="0.265213" C="0.157554" G="0.288617" T="0.288617"/>
      <pos A="0.237128" C="0.166916" G="0.326063" T="0.269893"/>
      <pos A="0.499254" C="0.129469" G="0.293298" T="0.0779793"/>
      <pos A="0.30734" C="0.204361" G="0.265213" T="0.223085"/>
      <pos A="0.241808" C="0.279255" G="0.274575" T="0.204361"/>
      <pos A="0.316702" C="0.293298" G="0.204361" T="0.185639"/>
      <pos A="0.265213" C="0.354148" G="0.143511" T="0.237128"/>
      <pos A="0.293298" C="0.190319" G="0.176277" T="0.340106"/>
      <pos A="0.110746" C="0.25117" G="0.246489" T="0.391595"/>
      <pos A="0.209043" C="0.265213" G="0.30734" T="0.218404"/>
      <pos A="0.106064" C="0.260532" G="0.269893" T="0.36351"/>
      <pos A="0.176277" C="0.297978" G="0.129469" T="0.396276"/>
      <pos A="0.218404" C="0.176277" G="0.288617" T="0.316702"/>
    </motif>
    <motif db="0" id="M54" alt="O54" length="40" nsites="8" evalue="1.3e-003">
      <pos A="0.3096" C="0.355009" G="0.241485" T="0.0939052"/>
      <pos A="0.264191" C="0.218781" G="0.241485" T="0.275543"/>
      <pos A="0.230133" C="0.252839" G="0.355009" T="0.16202"/>
      <pos A="0.298248" C="0.184724" G="0.400419" T="0.11661"/>
      <pos A="0.218781" C="0.298248" G="0.400419" T="0.0825531"/>
      <pos A="0.105257" C="0.196076" G="0.286895" T="0.411771"/>
      <pos A="0.196076" C="0.139315" G="0.184724" T="0.479885"/>
      <pos A="0.0598479" C="0.3096" G="0.434476" T="0.196076"/>
      <pos A="0.207429" C="0.264191" G="0.252839" T="0.275543"/>
      <pos A="0.400419" C="0.139315" G="0.377714" T="0.0825531"/>
      <pos A="0.196076" C="0.320952" G="0.275543" T="0.207429"/>
      <pos A="0.16202" C="0.218781" G="0.343657" T="0.275543"/>
      <pos A="0.0825531" C="0.230133" G="0.343657" T="0.343657"/>
      <pos A="0.218781" C="0.275543" G="0.264191" T="0.241485"/>
      <pos A="0.071201" C="0.275543" G="0.252839" T="0.400419"/>
      <pos A="0.0598479" C="0.3096" G="0.298248" T="0.332304"/>
      <pos A="0.252839" C="0.196076" G="0.377714" T="0.173372"/>
      <pos A="0.241485" C="0.355009" G="0.196076" T="0.207429"/>
      <pos A="0.468532" C="0.218781" G="0.218781" T="0.0939052"/>
      <pos A="0.150667" C="0.434476" G="0.230133" T="0.184724"/>
      <pos A="0.252839" C="0.320952" G="0.0598479" T="0.366361"/>
      <pos A="0.184724" C="0.207429" G="0.355009" T="0.252839"/>
      <pos A="0.218781" C="0.196076" G="0.3096" T="0.275543"/>
      <pos A="0.241485" C="0.16202" G="0.377714" T="0.218781"/>
      <pos A="0.343657" C="0.218781" G="0.343657" T="0.0939052"/>
      <pos A="0.400419" C="0.3096" G="0.139315" T="0.150667"/>
      <pos A="0.196076" C="0.241485" G="0.298248" T="0.264191"/>
      <pos A="0.0939052" C="0.400419" G="0.445828" T="0.0598479"/>
      <pos A="0.16202" C="0.298248" G="0.298248" T="0.241485"/>
      <pos A="0.127962" C="0.332304" G="0.218781" T="0.320952"/>
      <pos A="0.423123" C="0.320952" G="0.11661" T="0.139315"/>
      <pos A="0.230133" C="0.332304" G="0.11661" T="0.320952"/>
      <pos A="0.252839" C="0.298248" G="0.184724" T="0.264191"/>
      <pos A="0.139315" C="0.196076" G="0.411771" T="0.252839"/>
      <pos A="0.196076" C="0.184724" G="0.434476" T="0.184724"/>
      <pos A="0.355009" C="0.0598479" G="0.0939052" T="0.491238"/>
      <pos A="0.218781" C="0.264191" G="0.377714" T="0.139315"/>
      <pos A="0.377714" C="0.355009" G="0.173372" T="0.0939052"/>
      <pos A="0.252839" C="0.139315" G="0.207429" T="0.400419"/>
      <pos A="0.241485" C="0.400419" G="0.230133" T="0.127962"/>
    </motif>
    <motif db="0" id="M55" alt="O55" length="40" nsites="8" evalue="1.3e-003">
      <pos A="0.138831" C="0.41968" G="0.138831" T="0.30266"/>
      <pos A="0.316702" C="0.335425" G="0.241808" T="0.106064"/>
      <pos A="0.429042" C="0.0967032" G="0.176277" T="0.297978"/>
      <pos A="0.152873" C="0.171596" G="0.396276" T="0.279255"/>
      <pos A="0.115426" C="0.246489" G="0.269893" T="0.368191"/>
      <pos A="0.415" C="0.110746" G="0.30266" T="0.171596"/>
      <pos A="0.0826607" C="0.410318" G="0.209043" T="0.297978"/>
      <pos A="0.227766" C="0.148192" G="0.293298" T="0.330745"/>
      <pos A="0.269893" C="0.368191" G="0.180958" T="0.180958"/>
      <pos A="0.36351" C="0.195" G="0.260532" T="0.180958"/>
      <pos A="0.274575" C="0.227766" G="0.396276" T="0.101384"/>
      <pos A="0.396276" C="0.274575" G="0.185639" T="0.143511"/>
      <pos A="0.260532" C="0.199681" G="0.321383" T="0.218404"/>
      <pos A="0.246489" C="0.255851" G="0.241808" T="0.255851"/>
      <pos A="0.190319" C="0.340106" G="0.218404" T="0.25117"/>
      <pos A="0.227766" C="0.227766" G="0.138831" T="0.405638"/>
      <pos A="0.209043" C="0.321383" G="0.190319" T="0.279255"/>
      <pos A="0.129469" C="0.30266" G="0.297978" T="0.269893"/>
      <pos A="0.269893" C="0.171596" G="0.330745" T="0.227766"/>
      <pos A="0.209043" C="0.288617" G="0.241808" T="0.260532"/>
      <pos A="0.199681" C="0.330745" G="0.218404" T="0.25117"/>
      <pos A="0.157554" C="0.330745" G="0.237128" T="0.274575"/>
      <pos A="0.148192" C="0.274575" G="0.190319" T="0.386915"/>
      <pos A="0.171596" C="0.185639" G="0.396276" T="0.246489"/>
      <pos A="0.260532" C="0.30734" G="0.246489" T="0.185639"/>
      <pos A="0.335425" C="0.288617" G="0.227766" T="0.148192"/>
      <pos A="0.377553" C="0.185639" G="0.321383" T="0.115426"/>
      <pos A="0.25117" C="0.129469" G="0.321383" T="0.297978"/>
      <pos A="0.213723" C="0.218404" G="0.246489" T="0.321383"/>
      <pos A="0.199681" C="0.209043" G="0.312021" T="0.279255"/>
      <pos A="0.246489" C="0.241808" G="0.241808" T="0.269893"/>
      <pos A="0.30734" C="0.255851" G="0.255851" T="0.180958"/>
      <pos A="0.255851" C="0.166916" G="0.326063" T="0.25117"/>
      <pos A="0.344787" C="0.199681" G="0.326063" T="0.129469"/>
      <pos A="0.213723" C="0.36351" G="0.106064" T="0.316702"/>
      <pos A="0.321383" C="0.199681" G="0.157554" T="0.321383"/>
      <pos A="0.204361" C="0.209043" G="0.349468" T="0.237128"/>
      <pos A="0.143511" C="0.279255" G="0.124788" T="0.452445"/>
      <pos A="0.180958" C="0.213723" G="0.260532" T="0.344787"/>
      <pos A="0.246489" C="0.386915" G="0.180958" T="0.185639"/>
    </motif>
    <motif db="0" id="M57" alt="O57" length="40" nsites="8" evalue="1.3e-003">
      <pos A="0.3096" C="0.377714" G="0.275543" T="0.0371437"/>
      <pos A="0.241485" C="0.343657" G="0.071201" T="0.343657"/>
      <pos A="0.0371437" C="0.275543" G="0.173372" T="0.513942"/>
      <pos A="0.139315" C="0.343657" G="0.343657" T="0.173372"/>
      <pos A="0.00308642" C="0.445828" G="0.241485" T="0.3096"/>
      <pos A="0.616114" C="0.105257" G="0.173372" T="0.105257"/>
      <pos A="0.105257" C="0.411771" G="0.3096" T="0.173372"/>
      <pos A="0.3096" C="0.173372" G="0.275543" T="0.241485"/>
      <pos A="0.275543" C="0.207429" G="0.411771" T="0.105257"/>
      <pos A="0.241485" C="0.139315" G="0.411771" T="0.207429"/>
      <pos A="0.241485" C="0.547999" G="0.139315" T="0.071201"/>
      <pos A="0.139315" C="0.479885" G="0.0371437" T="0.343657"/>
      <pos A="0.411771" C="0.343657" G="0.139315" T="0.105257"/>
      <pos A="0.105257" C="0.139315" G="0.275543" T="0.479885"/>
      <pos A="0.3096" C="0.139315" G="0.479885" T="0.071201"/>
      <pos A="0.173372" C="0.241485" G="0.343657" T="0.241485"/>
      <pos A="0.139315" C="0.139315" G="0.377714" T="0.343657"/>
      <pos A="0.241485" C="0.275543" G="0.173372" T="0.3096"/>
      <pos A="0.071201" C="0.343657" G="0.275543" T="0.3096"/>
      <pos A="0.3096" C="0.411771" G="0.105257" T="0.173372"/>
      <pos A="0.275543" C="0.616114" G="0.071201" T="0.0371437"/>
      <pos A="0.343657" C="0.173372" G="0.0371437" T="0.445828"/>
      <pos A="0.173372" C="0.241485" G="0.275543" T="0.3096"/>
      <pos A="0.173372" C="0.513942" G="0.139315" T="0.173372"/>
      <pos A="0.275543" C="0.105257" G="0.139315" T="0.479885"/>
      <pos A="0.00308642" C="0.139315" G="0.445828" T="0.411771"/>
      <pos A="0.275543" C="0.411771" G="0.0371437" T="0.275543"/>
      <pos A="0.0371437" C="0.241485" G="0.479885" T="0.241485"/>
      <pos A="0.173372" C="0.411771" G="0.3096" T="0.105257"/>
      <pos A="0.3096" C="0.3096" G="0.139315" T="0.241485"/>
      <pos A="0.207429" C="0.547999" G="0.071201" T="0.173372"/>
      <pos A="0.343657" C="0.241485" G="0.105257" T="0.3096"/>
      <pos A="0.207429" C="0.3096" G="0.343657" T="0.139315"/>
      <pos A="0.377714" C="0.275543" G="0.105257" T="0.241485"/>
      <pos A="0.65017" C="0.105257" G="0.173372" T="0.071201"/>
      <pos A="0.3096" C="0.139315" G="0.411771" T="0.139315"/>
      <pos A="0.377714" C="0.139315" G="0.377714" T="0.105257"/>
      <pos A="0.139315" C="0.173372" G="0.3096" T="0.377714"/>
      <pos A="0.071201" C="0.105257" G="0.411771" T="0.411771"/>
      <pos A="0.241485" C="0.241485" G="0.071201" T="0.445828"/>
    </motif>
    <motif db="0" id="M58" alt="O58" length="40" nsites="8" evalue="1.3e-003">
      <pos A="0.231006" C="0.200617" G="0.215812" T="0.352564"/>
      <pos A="0.30698" C="0.276591" G="0.367759" T="0.0486706"/>
      <pos A="0.246201" C="0.246201" G="0.443732" T="0.0638647"/>
      <pos A="0.261396" C="0.139839" G="0.155033" T="0.443732"/>
      <pos A="0.231006" C="0.170228" G="0.33737" T="0.261396"/>
      <pos A="0.398148" C="0.215812" G="0.33737" T="0.0486706"/>
      <pos A="0.261396" C="0.215812" G="0.109449" T="0.413343"/>
      <pos A="0.185422" C="0.0942548" G="0.458926" T="0.261396"/>
      <pos A="0.261396" C="0.0638647" G="0.550095" T="0.124644"/>
      <pos A="0.610874" C="0.0790598" G="0.155033" T="0.155033"/>
      <pos A="0.185422" C="0.139839" G="0.322175" T="0.352564"/>
      <pos A="0.0790598" C="0.322175" G="0.489317" T="0.109449"/>
      <pos A="0.367759" C="0.155033" G="0.0942548" T="0.382953"/>
      <pos A="0.276591" C="0.0790598" G="0.428537" T="0.215812"/>
      <pos A="0.215812" C="0.261396" G="0.276591" T="0.246201"/>
      <pos A="0.200617" C="0.139839" G="0.200617" T="0.458926"/>
      <pos A="0.109449" C="0.382953" G="0.200617" T="0.30698"/>
      <pos A="0.246201" C="0.139839" G="0.322175" T="0.291786"/>
      <pos A="0.261396" C="0.291786" G="0.200617" T="0.246201"/>
      <pos A="0.322175" C="0.215812" G="0.367759" T="0.0942548"/>
      <pos A="0.185422" C="0.155033" G="0.246201" T="0.413343"/>
      <pos A="0.0790598" C="0.30698" G="0.322175" T="0.291786"/>
      <pos A="0.124644" C="0.231006" G="0.215812" T="0.428537"/>
      <pos A="0.00308642" C="0.155033" G="0.367759" T="0.474121"/>
      <pos A="0.231006" C="0.291786" G="0.231006" T="0.246201"/>
      <pos A="0.139839" C="0.170228" G="0.580484" T="0.109449"/>
      <pos A="0.382953" C="0.291786" G="0.30698" T="0.0182815"/>
      <pos A="0.291786" C="0.322175" G="0.139839" T="0.246201"/>
      <pos A="0.231006" C="0.0638647" G="0.458926" T="0.246201"/>
      <pos A="0.124644" C="0.200617" G="0.474121" T="0.200617"/>
      <pos A="0.30698" C="0.139839" G="0.322175" T="0.231006"/>
      <pos A="0.413343" C="0.109449" G="0.291786" T="0.185422"/>
      <pos A="0.33737" C="0.170228" G="0.33737" T="0.155033"/>
      <pos A="0.443732" C="0.30698" G="0.109449" T="0.139839"/>
      <pos A="0.276591" C="0.139839" G="0.33737" T="0.246201"/>
      <pos A="0.0942548" C="0.276591" G="0.413343" T="0.215812"/>
      <pos A="0.155033" C="0.322175" G="0.291786" T="0.231006"/>
      <pos A="0.200617" C="0.261396" G="0.30698" T="0.231006"/>
      <pos A="0.139839" C="0.291786" G="0.170228" T="0.398148"/>
      <pos A="0.109449" C="0.30698" G="0.109449" T="0.474121"/>
    </motif>
    <motif db="0" id="M59" alt="O59" length="40" nsites="8" evalue="1.3e-003">
      <pos A="0.288617" C="0.283936" G="0.180958" T="0.246489"/>
      <pos A="0.269893" C="0.279255" G="0.335425" T="0.115426"/>
      <pos A="0.260532" C="0.237128" G="0.241808" T="0.260532"/>
      <pos A="0.269893" C="0.209043" G="0.297978" T="0.223085"/>
      <pos A="0.265213" C="0.335425" G="0.171596" T="0.227766"/>
      <pos A="0.279255" C="0.274575" G="0.138831" T="0.30734"/>
      <pos A="0.176277" C="0.274575" G="0.274575" T="0.274575"/>
      <pos A="0.297978" C="0.209043" G="0.246489" T="0.246489"/>
      <pos A="0.391595" C="0.148192" G="0.143511" T="0.316702"/>
      <pos A="0.199681" C="0.213723" G="0.35883" T="0.227766"/>
      <pos A="0.171596" C="0.326063" G="0.288617" T="0.213723"/>
      <pos A="0.30266" C="0.190319" G="0.218404" T="0.288617"/>
      <pos A="0.176277" C="0.152873" G="0.391595" T="0.279255"/>
      <pos A="0.260532" C="0.41968" G="0.241808" T="0.0779793"/>
      <pos A="0.223085" C="0.152873" G="0.209043" T="0.415"/>
      <pos A="0.213723" C="0.260532" G="0.223085" T="0.30266"/>
      <pos A="0.260532" C="0.185639" G="0.204361" T="0.349468"/>
      <pos A="0.0686183" C="0.368191" G="0.340106" T="0.223085"/>
      <pos A="0.241808" C="0.218404" G="0.223085" T="0.316702"/>
      <pos A="0.152873" C="0.166916" G="0.415" T="0.265213"/>
      <pos A="0.312021" C="0.391595" G="0.120107" T="0.176277"/>
      <pos A="0.213723" C="0.227766" G="0.330745" T="0.227766"/>
      <pos A="0.223085" C="0.241808" G="0.246489" T="0.288617"/>
      <pos A="0.204361" C="0.241808" G="0.368191" T="0.185639"/>
      <pos A="0.180958" C="0.260532" G="0.227766" T="0.330745"/>
      <pos A="0.180958" C="0.36351" G="0.134149" T="0.321383"/>
      <pos A="0.330745" C="0.35883" G="0.241808" T="0.0686183"/>
      <pos A="0.330745" C="0.232446" G="0.255851" T="0.180958"/>
      <pos A="0.288617" C="0.30734" G="0.213723" T="0.190319"/>
      <pos A="0.410318" C="0.195" G="0.274575" T="0.120107"/>
      <pos A="0.143511" C="0.0873412" G="0.386915" T="0.382233"/>
      <pos A="0.180958" C="0.30266" G="0.180958" T="0.335425"/>
      <pos A="0.326063" C="0.0452138" G="0.330745" T="0.297978"/>
      <pos A="0.354148" C="0.255851" G="0.237128" T="0.152873"/>
      <pos A="0.269893" C="0.283936" G="0.25117" T="0.195"/>
      <pos A="0.316702" C="0.297978" G="0.148192" T="0.237128"/>
      <pos A="0.283936" C="0.176277" G="0.260532" T="0.279255"/>
      <pos A="0.0639368" C="0.405638" G="0.265213" T="0.265213"/>
      <pos A="0.223085" C="0.162234" G="0.227766" T="0.386915"/>
      <pos A="0.321383" C="0.227766" G="0.241808" T="0.209043"/>
    </motif>
    <motif db="0" id="M6" alt="O6" length="40" nsites="8" evalue="1.3e-003">
      <pos A="0.332304" C="0.167696" G="0.167696" T="0.332304"/>
      <pos A="0.496914" C="0.496914" G="0.00308642" T="0.00308642"/>
      <pos A="0.332304" C="0.332304" G="0.00308642" T="0.332304"/>
      <pos A="0.167696" C="0.826131" G="0.00308642" T="0.00308642"/>
      <pos A="0.332304" C="0.167696" G="0.00308642" T="0.496914"/>
      <pos A="0.00308642" C="0.167696" G="0.496914" T="0.332304"/>
      <pos A="0.496914" C="0.332304" G="0.167696" T="0.00308642"/>
      <pos A="0.167696" C="0.332304" G="0.496914" T="0.00308642"/>
      <pos A="0.167696" C="0.00308642" G="0.496914" T="0.332304"/>
      <pos A="0.167696" C="0.167696" G="0.332304" T="0.332304"/>
      <pos A="0.167696" C="0.496914" G="0.332304" T="0.00308642"/>
      <pos A="0.496914" C="0.00308642" G="0.167696" T="0.332304"/>
      <pos A="0.167696" C="0.00308642" G="0.167696" T="0.661523"/>
      <pos A="0.00308642" C="0.00308642" G="0.661523" T="0.332304"/>
      <pos A="0.00308642" C="0.661523" G="0.167696" T="0.167696"/>
      <pos A="0.00308642" C="0.167696" G="0.661523" T="0.167696"/>
      <pos A="0.00308642" C="0.332304" G="0.661523" T="0.00308642"/>
      <pos A="0.332304" C="0.00308642" G="0.661523" T="0.00308642"/>
      <pos A="0.00308642" C="0.167696" G="0.826131" T="0.00308642"/>
      <pos A="0.167696" C="0.332304" G="0.167696" T="0.332304"/>
      <pos A="0.167696" C="0.496914" G="0.332304" T="0.00308642"/>
      <pos A="0.332304" C="0.167696" G="0.332304" T="0.167696"/>
      <pos A="0.167696" C="0.00308642" G="0.661523" T="0.167696"/>
      <pos A="0.332304" C="0.332304" G="0.332304" T="0.00308642"/>
      <pos A="0.167696" C="0.00308642" G="0.332304" T="0.496914"/>
      <pos A="0.00308642" C="0.00308642" G="0.990741" T="0.00308642"/>
      <pos A="0.332304" C="0.332304" G="0.332304" T="0.00308642"/>
      <pos A="0.332304" C="0.167696" G="0.496914" T="0.00308642"/>
      <pos A="0.332304" C="0.332304" G="0.332304" T="0.00308642"/>
      <pos A="0.496914" C="0.167696" G="0.167696" T="0.167696"/>
      <pos A="0.332304" C="0.167696" G="0.332304" T="0.167696"/>
      <pos A="0.496914" C="0.496914" G="0.00308642" T="0.00308642"/>
      <pos A="0.332304" C="0.00308642" G="0.496914" T="0.167696"/>
      <pos A="0.167696" C="0.00308642" G="0.496914" T="0.332304"/>
      <pos A="0.167696" C="0.496914" G="0.167696" T="0.167696"/>
      <pos A="0.332304" C="0.00308642" G="0.332304" T="0.332304"/>
      <pos A="0.332304" C="0.496914" G="0.167696" T="0.00308642"/>
      <pos A="0.00308642" C="0.661523" G="0.332304" T="0.00308642"/>
      <pos A="0.167696" C="0.496914" G="0.00308642" T="0.332304"/>
      <pos A="0.167696" C="0.661523" G="0.00308642" T="0.167696"/>
    </motif>
    <motif db="0" id="M60" alt="O60" length="40" nsites="8" evalue="1.3e-003">
      <pos A="0.00308642" C="0.496914" G="0.496914" T="0.00308642"/>
      <pos A="0.25" C="0.00308642" G="0.743827" T="0.00308642"/>
      <pos A="0.743827" C="0.25" G="0.00308642" T="0.00308642"/>
      <pos A="0.25" C="0.496914" G="0.25" T="0.00308642"/>
      <pos A="0.00308642" C="0.496914" G="0.00308642" T="0.496914"/>
      <pos A="0.25" C="0.25" G="0.00308642" T="0.496914"/>
      <pos A="0.00308642" C="0.743827" G="0.25" T="0.00308642"/>
      <pos A="0.743827" C="0.00308642" G="0.25" T="0.00308642"/>
      <pos A="0.25" C="0.00308642" G="0.496914" T="0.25"/>
      <pos A="0.25" C="0.25" G="0.25" T="0.25"/>
      <pos A="0.00308642" C="0.743827" G="0.25" T="0.00308642"/>
      <pos A="0.25" C="0.496914" G="0.00308642" T="0.25"/>
      <pos A="0.25" C="0.25" G="0.25" T="0.25"/>
      <pos A="0.00308642" C="0.496914" G="0.496914" T="0.00308642"/>
      <pos A="0.25" C="0.25" G="0.496914" T="0.00308642"/>
      <pos A="0.00308642" C="0.25" G="0.496914" T="0.25"/>
      <pos A="0.25" C="0.25" G="0.00308642" T="0.496914"/>
      <pos A="0.496914" C="0.00308642" G="0.496914" T="0.00308642"/>
      <pos A="0.00308642" C="0.25" G="0.25" T="0.496914"/>
      <pos A="0.00308642" C="0.25" G="0.496914" T="0.25"/>
      <pos A="0.00308642" C="0.496914" G="0.25" T="0.25"/>
      <pos A="0.00308642" C="0.990741" G="0.00308642" T="0.00308642"/>
      <pos A="0.496914" C="0.25" G="0.00308642" T="0.25"/>
      <pos A="0.00308642" C="0.00308642" G="0.743827" T="0.25"/>
      <pos A="0.496914" C="0.00308642" G="0.25" T="0.25"/>
      <pos A="0.25" C="0.743827" G="0.00308642" T="0.00308642"/>
      <pos A="0.00308642" C="0.00308642" G="0.00308642" T="0.990741"/>
      <pos A="0.00308642" C="0.743827" G="0.00308642" T="0.25"/>
      <pos A="0.25" C="0.496914" G="0.25" T="0.00308642"/>
      <pos A="0.25" C="0.25" G="0.00308642" T="0.496914"/>
      <pos A="0.496914" C="0.25" G="0.25" T="0.00308642"/>
      <pos A="0.990741" C="0.00308642" G="0.00308642" T="0.00308642"/>
      <pos A="0.496914" C="0.496914" G="0.00308642" T="0.00308642"/>
      <pos A="0.00308642" C="0.496914" G="0.00308642" T="0.496914"/>
      <pos A="0.00308642" C="0.496914" G="0.496914" T="0.00308642"/>
      <pos A="0.00308642" C="0.496914" G="0.00308642" T="0.496914"/>
      <pos A="0.496914" C="0.25" G="0.25" T="0.00308642"/>
      <pos A="0.496914" C="0.496914" G="0.00308642" T="0.00308642"/>
      <pos A="0.25" C="0.496914" G="0.25" T="0.00308642"/>
      <pos A="0.00308642" C="0.25" G="0.25" T="0.496914"/>
    </motif>
    <motif db="0" id="M61" alt="O61" length="40" nsites="8" evalue="1.3e-003">
      <pos A="0.261056" C="0.0915328" G="0.150498" T="0.496914"/>
      <pos A="0.224203" C="0.342132" G="0.224203" T="0.209462"/>
      <pos A="0.261056" C="0.231573" G="0.0325689" T="0.474802"/>
      <pos A="0.238944" C="0.18735" G="0.18735" T="0.386356"/>
      <pos A="0.261056" C="0.327391" G="0.216833" T="0.194721"/>
      <pos A="0.43795" C="0.246315" G="0.165239" T="0.150498"/>
      <pos A="0.216833" C="0.128386" G="0.261056" T="0.393725"/>
      <pos A="0.246315" C="0.224203" G="0.334761" T="0.194721"/>
      <pos A="0.157868" C="0.283167" G="0.135756" T="0.423208"/>
      <pos A="0.135756" C="0.261056" G="0.238944" T="0.364244"/>
      <pos A="0.150498" C="0.305279" G="0.342132" T="0.202092"/>
      <pos A="0.415837" C="0.179979" G="0.261056" T="0.143127"/>
      <pos A="0.297908" C="0.194721" G="0.216833" T="0.290538"/>
      <pos A="0.172609" C="0.430579" G="0.216833" T="0.179979"/>
      <pos A="0.231573" C="0.261056" G="0.194721" T="0.31265"/>
      <pos A="0.356873" C="0.261056" G="0.128386" T="0.253685"/>
      <pos A="0.275797" C="0.113644" G="0.415837" T="0.194721"/>
      <pos A="0.356873" C="0.246315" G="0.18735" T="0.209462"/>
      <pos A="0.135756" C="0.364244" G="0.179979" T="0.320021"/>
      <pos A="0.194721" C="0.349502" G="0.150498" T="0.305279"/>
      <pos A="0.349502" C="0.113644" G="0.474802" T="0.0620504"/>
      <pos A="0.121015" C="0.202092" G="0.31265" T="0.364244"/>
      <pos A="0.113644" C="0.202092" G="0.290538" T="0.393725"/>
      <pos A="0.0767921" C="0.290538" G="0.43795" T="0.194721"/>
      <pos A="0.0915328" C="0.31265" G="0.305279" T="0.290538"/>
      <pos A="0.0989037" C="0.320021" G="0.202092" T="0.378985"/>
      <pos A="0.268427" C="0.202092" G="0.084163" T="0.44532"/>
      <pos A="0.393725" C="0.275797" G="0.106275" T="0.224203"/>
      <pos A="0.393725" C="0.179979" G="0.18735" T="0.238944"/>
      <pos A="0.238944" C="0.246315" G="0.224203" T="0.290538"/>
      <pos A="0.216833" C="0.305279" G="0.290538" T="0.18735"/>
      <pos A="0.209462" C="0.334761" G="0.157868" T="0.297908"/>
      <pos A="0.467431" C="0.179979" G="0.150498" T="0.202092"/>
      <pos A="0.268427" C="0.202092" G="0.194721" T="0.334761"/>
      <pos A="0.224203" C="0.31265" G="0.216833" T="0.246315"/>
      <pos A="0.297908" C="0.231573" G="0.157868" T="0.31265"/>
      <pos A="0.253685" C="0.334761" G="0.224203" T="0.18735"/>
      <pos A="0.334761" C="0.202092" G="0.179979" T="0.283167"/>
      <pos A="0.202092" C="0.238944" G="0.290538" T="0.268427"/>
      <pos A="0.327391" C="0.209462" G="0.246315" T="0.216833"/>
    </motif>
    <motif db="0" id="M62" alt="O62" length="40" nsites="8" evalue="1.3e-003">
      <pos A="0.148126" C="0.189566" G="0.3277" T="0.334606"/>
      <pos A="0.293166" C="0.362233" G="0.16194" T="0.18266"/>
      <pos A="0.313886" C="0.0790598" G="0.189566" T="0.417486"/>
      <pos A="0.127406" C="0.24482" G="0.396766" T="0.231006"/>
      <pos A="0.334606" C="0.2241" G="0.127406" T="0.313886"/>
      <pos A="0.148126" C="0.24482" G="0.4313" T="0.175753"/>
      <pos A="0.175753" C="0.30698" G="0.300073" T="0.217193"/>
      <pos A="0.26554" C="0.26554" G="0.30698" T="0.16194"/>
      <pos A="0.320793" C="0.424393" G="0.196473" T="0.0583398"/>
      <pos A="0.3277" C="0.16194" G="0.251726" T="0.258633"/>
      <pos A="0.396766" C="0.16194" G="0.231006" T="0.210286"/>
      <pos A="0.189566" C="0.26554" G="0.258633" T="0.28626"/>
      <pos A="0.1205" C="0.293166" G="0.251726" T="0.334606"/>
      <pos A="0.0652464" C="0.362233" G="0.189566" T="0.382953"/>
      <pos A="0.293166" C="0.0859664" G="0.231006" T="0.38986"/>
      <pos A="0.175753" C="0.313886" G="0.279353" T="0.231006"/>
      <pos A="0.279353" C="0.231006" G="0.30698" T="0.18266"/>
      <pos A="0.300073" C="0.113593" G="0.382953" T="0.20338"/>
      <pos A="0.189566" C="0.210286" G="0.189566" T="0.41058"/>
      <pos A="0.210286" C="0.424393" G="0.18266" T="0.18266"/>
      <pos A="0.168846" C="0.362233" G="0.189566" T="0.279353"/>
      <pos A="0.272446" C="0.231006" G="0.155033" T="0.341513"/>
      <pos A="0.106686" C="0.0445264" G="0.465833" T="0.382953"/>
      <pos A="0.258633" C="0.237913" G="0.175753" T="0.3277"/>
      <pos A="0.500367" C="0.189566" G="0.189566" T="0.1205"/>
      <pos A="0.382953" C="0.20338" G="0.237913" T="0.175753"/>
      <pos A="0.0997798" C="0.155033" G="0.417486" T="0.3277"/>
      <pos A="0.24482" C="0.445113" G="0.217193" T="0.0928731"/>
      <pos A="0.18266" C="0.36914" G="0.127406" T="0.320793"/>
      <pos A="0.155033" C="0.293166" G="0.24482" T="0.30698"/>
      <pos A="0.362233" C="0.106686" G="0.237913" T="0.293166"/>
      <pos A="0.362233" C="0.1205" G="0.341513" T="0.175753"/>
      <pos A="0.341513" C="0.26554" G="0.217193" T="0.175753"/>
      <pos A="0.189566" C="0.24482" G="0.258633" T="0.30698"/>
      <pos A="0.196473" C="0.0514331" G="0.458926" T="0.293166"/>
      <pos A="0.258633" C="0.175753" G="0.334606" T="0.231006"/>
      <pos A="0.376046" C="0.251726" G="0.210286" T="0.16194"/>
      <pos A="0.210286" C="0.217193" G="0.28626" T="0.28626"/>
      <pos A="0.168846" C="0.396766" G="0.272446" T="0.16194"/>
      <pos A="0.24482" C="0.251726" G="0.237913" T="0.26554"/>
    </motif>
    <motif db="0" id="M63" alt="O63" length="40" nsites="8" evalue="1.3e-003">
      <pos A="0.00308642" C="0.579218" G="0.414609" T="0.00308642"/>
      <pos A="0.0853906" C="0.579218" G="0.167696" T="0.167696"/>
      <pos A="0.167696" C="0.167696" G="0.496914" T="0.167696"/>
      <pos A="0.25" C="0.0853906" G="0.661523" T="0.00308642"/>
      <pos A="0.0853906" C="0.414609" G="0.332304" T="0.167696"/>
      <pos A="0.0853906" C="0.00308642" G="0.332304" T="0.579218"/>
      <pos A="0.00308642" C="0.25" G="0.0853906" T="0.661523"/>
      <pos A="0.167696" C="0.167696" G="0.167696" T="0.496914"/>
      <pos A="0.167696" C="0.0853906" G="0.496914" T="0.25"/>
      <pos A="0.00308642" C="0.579218" G="0.167696" T="0.25"/>
      <pos A="0.00308642" C="0.0853906" G="0.414609" T="0.496914"/>
      <pos A="0.0853906" C="0.579218" G="0.332304" T="0.00308642"/>
      <pos A="0.0853906" C="0.579218" G="0.332304" T="0.00308642"/>
      <pos A="0.496914" C="0.25" G="0.25" T="0.00308642"/>
      <pos A="0.0853906" C="0.00308642" G="0.743827" T="0.167696"/>
      <pos A="0.25" C="0.25" G="0.0853906" T="0.414609"/>
      <pos A="0.0853906" C="0.414609" G="0.332304" T="0.167696"/>
      <pos A="0.25" C="0.0853906" G="0.0853906" T="0.579218"/>
      <pos A="0.167696" C="0.25" G="0.167696" T="0.414609"/>
      <pos A="0.414609" C="0.414609" G="0.0853906" T="0.0853906"/>
      <pos A="0.167696" C="0.25" G="0.332304" T="0.25"/>
      <pos A="0.579218" C="0.00308642" G="0.25" T="0.167696"/>
      <pos A="0.00308642" C="0.661523" G="0.332304" T="0.00308642"/>
      <pos A="0.25" C="0.332304" G="0.167696" T="0.25"/>
      <pos A="0.0853906" C="0.00308642" G="0.496914" T="0.414609"/>
      <pos A="0.00308642" C="0.496914" G="0.25" T="0.25"/>
      <pos A="0.496914" C="0.0853906" G="0.167696" T="0.25"/>
      <pos A="0.25" C="0.00308642" G="0.743827" T="0.00308642"/>
      <pos A="0.496914" C="0.414609" G="0.0853906" T="0.00308642"/>
      <pos A="0.332304" C="0.167696" G="0.0853906" T="0.414609"/>
      <pos A="0.0853906" C="0.332304" G="0.25" T="0.332304"/>
      <pos A="0.579218" C="0.25" G="0.00308642" T="0.167696"/>
      <pos A="0.25" C="0.332304" G="0.414609" T="0.00308642"/>
      <pos A="0.25" C="0.25" G="0.0853906" T="0.414609"/>
      <pos A="0.167696" C="0.167696" G="0.25" T="0.414609"/>
      <pos A="0.661523" C="0.0853906" G="0.25" T="0.00308642"/>
      <pos A="0.496914" C="0.0853906" G="0.25" T="0.167696"/>
      <pos A="0.414609" C="0.00308642" G="0.25" T="0.332304"/>
      <pos A="0.414609" C="0.00308642" G="0.414609" T="0.167696"/>
      <pos A="0.167696" C="0.414609" G="0.25" T="0.167696"/>
    </motif>
    <motif db="0" id="M64" alt="O64" length="40" nsites="8" evalue="1.3e-003">
      <pos A="0.0648148" C="0.188272" G="0.25" T="0.496914"/>
      <pos A="0.25" C="0.311728" G="0.0648148" T="0.373457"/>
      <pos A="0.0648148" C="0.0648148" G="0.373457" T="0.496914"/>
      <pos A="0.0648148" C="0.126543" G="0.311728" T="0.496914"/>
      <pos A="0.188272" C="0.373457" G="0.373457" T="0.0648148"/>
      <pos A="0.00308642" C="0.188272" G="0.188272" T="0.62037"/>
      <pos A="0.0648148" C="0.126543" G="0.373457" T="0.435185"/>
      <pos A="0.558642" C="0.373457" G="0.0648148" T="0.00308642"/>
      <pos A="0.25" C="0.311728" G="0.25" T="0.188272"/>
      <pos A="0.435185" C="0.373457" G="0.188272" T="0.00308642"/>
      <pos A="0.311728" C="0.188272" G="0.00308642" T="0.496914"/>
      <pos A="0.743827" C="0.0648148" G="0.0648148" T="0.126543"/>
      <pos A="0.126543" C="0.188272" G="0.435185" T="0.25"/>
      <pos A="0.0648148" C="0.311728" G="0.496914" T="0.126543"/>
      <pos A="0.373457" C="0.311728" G="0.25" T="0.0648148"/>
      <pos A="0.435185" C="0.373457" G="0.188272" T="0.00308642"/>
      <pos A="0.682099" C="0.126543" G="0.00308642" T="0.188272"/>
      <pos A="0.373457" C="0.188272" G="0.311728" T="0.126543"/>
      <pos A="0.188272" C="0.435185" G="0.25" T="0.126543"/>
      <pos A="0.311728" C="0.188272" G="0.25" T="0.25"/>
      <pos A="0.311728" C="0.25" G="0.373457" T="0.0648148"/>
      <pos A="0.188272" C="0.373457" G="0.126543" T="0.311728"/>
      <pos A="0.311728" C="0.25" G="0.25" T="0.188272"/>
      <pos A="0.126543" C="0.188272" G="0.188272" T="0.496914"/>
      <pos A="0.435185" C="0.0648148" G="0.373457" T="0.126543"/>
      <pos A="0.373457" C="0.00308642" G="0.373457" T="0.25"/>
      <pos A="0.25" C="0.188272" G="0.311728" T="0.25"/>
      <pos A="0.435185" C="0.0648148" G="0.311728" T="0.188272"/>
      <pos A="0.373457" C="0.25" G="0.311728" T="0.0648148"/>
      <pos A="0.682099" C="0.00308642" G="0.0648148" T="0.25"/>
      <pos A="0.311728" C="0.00308642" G="0.25" T="0.435185"/>
      <pos A="0.126543" C="0.373457" G="0.373457" T="0.126543"/>
      <pos A="0.435185" C="0.25" G="0.0648148" T="0.25"/>
      <pos A="0.25" C="0.311728" G="0.188272" T="0.25"/>
      <pos A="0.311728" C="0.188272" G="0.126543" T="0.373457"/>
      <pos A="0.311728" C="0.0648148" G="0.126543" T="0.496914"/>
      <pos A="0.126543" C="0.126543" G="0.373457" T="0.373457"/>
      <pos A="0.00308642" C="0.25" G="0.62037" T="0.126543"/>
      <pos A="0.373457" C="0.0648148" G="0.558642" T="0.00308642"/>
      <pos A="0.558642" C="0.126543" G="0.311728" T="0.00308642"/>
    </motif>
    <motif db="0" id="M65" alt="O65" length="40" nsites="8" evalue="1.3e-003">
      <pos A="0.00308642" C="0.990741" G="0.00308642" T="0.00308642"/>
      <pos A="0.00308642" C="0.00308642" G="0.990741" T="0.00308642"/>
      <pos A="0.00308642" C="0.00308642" G="0.00308642" T="0.990741"/>
      <pos A="0.990741" C="0.00308642" G="0.00308642" T="0.00308642"/>
      <pos A="0.00308642" C="0.00308642" G="0.990741" T="0.00308642"/>
      <pos A="0.00308642" C="0.00308642" G="0.990741" T="0.00308642"/>
      <pos A="0.00308642" C="0.00308642" G="0.990741" T="0.00308642"/>
      <pos A="0.990741" C="0.00308642" G="0.00308642" T="0.00308642"/>
      <pos A="0.990741" C="0.00308642" G="0.00308642" T="0.00308642"/>
      <pos A="0.00308642" C="0.00308642" G="0.990741" T="0.00308642"/>
      <pos A="0.00308642" C="0.00308642" G="0.990741" T="0.00308642"/>
      <pos A="0.00308642" C="0.00308642" G="0.00308642" T="0.990741"/>
      <pos A="0.00308642" C="0.00308642" G="0.00308642" T="0.990741"/>
      <pos A="0.00308642" C="0.00308642" G="0.990741" T="0.00308642"/>
      <pos A="0.00308642" C="0.00308642" G="0.990741" T="0.00308642"/>
      <pos A="0.990741" C="0.00308642" G="0.00308642" T="0.00308642"/>
      <pos A="0.990741" C="0.00308642" G="0.00308642" T="0.00308642"/>
      <pos A="0.00308642" C="0.00308642" G="0.990741" T="0.00308642"/>
      <pos A="0.00308642" C="0.990741" G="0.00308642" T="0.00308642"/>
      <pos A="0.00308642" C="0.00308642" G="0.990741" T="0.00308642"/>
      <pos A="0.00308642" C="0.00308642" G="0.00308642" T="0.990741"/>
      <pos A="0.00308642" C="0.00308642" G="0.990741" T="0.00308642"/>
      <pos A="0.00308642" C="0.00308642" G="0.00308642" T="0.990741"/>
      <pos A="0.00308642" C="0.00308642" G="0.990741" T="0.00308642"/>
      <pos A="0.990741" C="0.00308642" G="0.00308642" T="0.00308642"/>
      <pos A="0.990741" C="0.00308642" G="0.00308642" T="0.00308642"/>
      <pos A="0.00308642" C="0.00308642" G="0.990741" T="0.00308642"/>
      <pos A="0.990741" C="0.00308642" G="0.00308642" T="0.00308642"/>
      <pos A="0.00308642" C="0.00308642" G="0.990741" T="0.00308642"/>
      <pos A="0.990741" C="0.00308642" G="0.00308642" T="0.00308642"/>
      <pos A="0.00308642" C="0.00308642" G="0.990741" T="0.00308642"/>
      <pos A="0.00308642" C="0.00308642" G="0.990741" T="0.00308642"/>
      <pos A="0.00308642" C="0.990741" G="0.00308642" T="0.00308642"/>
      <pos A="0.990741" C="0.00308642" G="0.00308642" T="0.00308642"/>
      <pos A="0.00308642" C="0.00308642" G="0.990741" T="0.00308642"/>
      <pos A="0.00308642" C="0.00308642" G="0.990741" T="0.00308642"/>
      <pos A="0.00308642" C="0.00308642" G="0.990741" T="0.00308642"/>
      <pos A="0.00308642" C="0.990741" G="0.00308642" T="0.00308642"/>
      <pos A="0.00308642" C="0.00308642" G="0.00308642" T="0.990741"/>
      <pos A="0.00308642" C="0.990741" G="0.00308642" T="0.00308642"/>
    </motif>
    <motif db="0" id="M66" alt="O66" length="40" nsites="8" evalue="1.3e-003">
      <pos A="0.00308642" C="0.00308642" G="0.990741" T="0.00308642"/>
      <pos A="0.496914" C="0.00308642" G="0.496914" T="0.00308642"/>
      <pos A="0.496914" C="0.496914" G="0.00308642" T="0.00308642"/>
      <pos A="0.00308642" C="0.00308642" G="0.00308642" T="0.990741"/>
      <pos A="0.496914" C="0.00308642" G="0.00308642" T="0.496914"/>
      <pos A="0.496914" C="0.00308642" G="0.00308642" T="0.496914"/>
      <pos A="0.00308642" C="0.990741" G="0.00308642" T="0.00308642"/>
      <pos A="0.00308642" C="0.496914" G="0.496914" T="0.00308642"/>
      <pos A="0.496914" C="0.00308642" G="0.00308642" T="0.496914"/>
      <pos A="0.00308642" C="0.496914" G="0.496914" T="0.00308642"/>
      <pos A="0.00308642" C="0.990741" G="0.00308642" T="0.00308642"/>
      <pos A="0.00308642" C="0.496914" G="0.00308642" T="0.496914"/>
      <pos A="0.00308642" C="0.00308642" G="0.00308642" T="0.990741"/>
      <pos A="0.00308642" C="0.00308642" G="0.496914" T="0.496914"/>
      <pos A="0.00308642" C="0.496914" G="0.496914" T="0.00308642"/>
      <pos A="0.496914" C="0.00308642" G="0.00308642" T="0.496914"/>
      <pos A="0.00308642" C="0.00308642" G="0.990741" T="0.00308642"/>
      <pos A="0.496914" C="0.00308642" G="0.00308642" T="0.496914"/>
      <pos A="0.00308642" C="0.00308642" G="0.496914" T="0.496914"/>
      <pos A="0.00308642" C="0.00308642" G="0.990741" T="0.00308642"/>
      <pos A="0.00308642" C="0.00308642" G="0.990741" T="0.00308642"/>
      <pos A="0.00308642" C="0.496914" G="0.496914" T="0.00308642"/>
      <pos A="0.00308642" C="0.496914" G="0.496914" T="0.00308642"/>
      <pos A="0.00308642" C="0.496914" G="0.496914" T="0.00308642"/>
      <pos A="0.496914" C="0.00308642" G="0.496914" T="0.00308642"/>
      <pos A="0.00308642" C="0.00308642" G="0.496914" T="0.496914"/>
      <pos A="0.00308642" C="0.496914" G="0.496914" T="0.00308642"/>
      <pos A="0.00308642" C="0.496914" G="0.496914" T="0.00308642"/>
      <pos A="0.00308642" C="0.496914" G="0.496914" T="0.00308642"/>
      <pos A="0.00308642" C="0.496914" G="0.00308642" T="0.496914"/>
      <pos A="0.496914" C="0.496914" G="0.00308642" T="0.00308642"/>
      <pos A="0.496914" C="0.496914" G="0.00308642" T="0.00308642"/>
      <pos A="0.00308642" C="0.00308642" G="0.496914" T="0.496914"/>
      <pos A="0.00308642" C="0.00308642" G="0.990741" T="0.00308642"/>
      <pos A="0.00308642" C="0.496914" G="0.00308642" T="0.496914"/>
      <pos A="0.00308642" C="0.496914" G="0.00308642" T="0.496914"/>
      <pos A="0.496914" C="0.00308642" G="0.00308642" T="0.496914"/>
      <pos A="0.00308642" C="0.496914" G="0.496914" T="0.00308642"/>
      <pos A="0.00308642" C="0.00308642" G="0.496914" T="0.496914"/>
      <pos A="0.00308642" C="0.990741" G="0.00308642" T="0.00308642"/>
    </motif>
    <motif db="0" id="M67" alt="O67" length="40" nsites="8" evalue="1.3e-003">
      <pos A="0.25117" C="0.372872" G="0.148192" T="0.227766"/>
      <pos A="0.143511" C="0.400957" G="0.25117" T="0.204361"/>
      <pos A="0.288617" C="0.120107" G="0.246489" T="0.344787"/>
      <pos A="0.176277" C="0.190319" G="0.30734" T="0.326063"/>
      <pos A="0.148192" C="0.143511" G="0.283936" T="0.42436"/>
      <pos A="0.213723" C="0.195" G="0.260532" T="0.330745"/>
      <pos A="0.283936" C="0.143511" G="0.297978" T="0.274575"/>
      <pos A="0.0873412" C="0.30266" G="0.241808" T="0.368191"/>
      <pos A="0.223085" C="0.340106" G="0.185639" T="0.25117"/>
      <pos A="0.190319" C="0.279255" G="0.283936" T="0.246489"/>
      <pos A="0.180958" C="0.391595" G="0.195" T="0.232446"/>
      <pos A="0.330745" C="0.223085" G="0.274575" T="0.171596"/>
      <pos A="0.269893" C="0.415" G="0.166916" T="0.148192"/>
      <pos A="0.429042" C="0.162234" G="0.190319" T="0.218404"/>
      <pos A="0.106064" C="0.223085" G="0.415" T="0.255851"/>
      <pos A="0.223085" C="0.0967032" G="0.25117" T="0.429042"/>
      <pos A="0.269893" C="0.316702" G="0.218404" T="0.195"/>
      <pos A="0.340106" C="0.180958" G="0.372872" T="0.106064"/>
      <pos A="0.297978" C="0.30266" G="0.241808" T="0.157554"/>
      <pos A="0.396276" C="0.255851" G="0.246489" T="0.101384"/>
      <pos A="0.115426" C="0.288617" G="0.195" T="0.400957"/>
      <pos A="0.180958" C="0.190319" G="0.204361" T="0.42436"/>
      <pos A="0.199681" C="0.265213" G="0.269893" T="0.265213"/>
      <pos A="0.227766" C="0.30266" G="0.223085" T="0.246489"/>
      <pos A="0.143511" C="0.241808" G="0.223085" T="0.391595"/>
      <pos A="0.241808" C="0.241808" G="0.209043" T="0.30734"/>
      <pos A="0.237128" C="0.176277" G="0.255851" T="0.330745"/>
      <pos A="0.185639" C="0.180958" G="0.30266" T="0.330745"/>
      <pos A="0.255851" C="0.443084" G="0.148192" T="0.152873"/>
      <pos A="0.312021" C="0.190319" G="0.204361" T="0.293298"/>
      <pos A="0.213723" C="0.237128" G="0.30734" T="0.241808"/>
      <pos A="0.316702" C="0.30266" G="0.209043" T="0.171596"/>
      <pos A="0.176277" C="0.190319" G="0.391595" T="0.241808"/>
      <pos A="0.25117" C="0.185639" G="0.344787" T="0.218404"/>
      <pos A="0.391595" C="0.213723" G="0.218404" T="0.176277"/>
      <pos A="0.237128" C="0.386915" G="0.199681" T="0.176277"/>
      <pos A="0.288617" C="0.166916" G="0.232446" T="0.312021"/>
      <pos A="0.157554" C="0.274575" G="0.260532" T="0.30734"/>
      <pos A="0.199681" C="0.204361" G="0.438403" T="0.157554"/>
      <pos A="0.279255" C="0.124788" G="0.25117" T="0.344787"/>
    </motif>
    <motif db="0" id="M69" alt="O69" length="40" nsites="8" evalue="1.3e-003">
      <pos A="0.332304" C="0.332304" G="0.00308642" T="0.332304"/>
      <pos A="0.00308642" C="0.661523" G="0.332304" T="0.00308642"/>
      <pos A="0.661523" C="0.00308642" G="0.332304" T="0.00308642"/>
      <pos A="0.00308642" C="0.00308642" G="0.00308642" T="0.990741"/>
      <pos A="0.00308642" C="0.332304" G="0.00308642" T="0.661523"/>
      <pos A="0.00308642" C="0.00308642" G="0.661523" T="0.332304"/>
      <pos A="0.332304" C="0.332304" G="0.00308642" T="0.332304"/>
      <pos A="0.661523" C="0.00308642" G="0.00308642" T="0.332304"/>
      <pos A="0.661523" C="0.00308642" G="0.332304" T="0.00308642"/>
      <pos A="0.332304" C="0.332304" G="0.332304" T="0.00308642"/>
      <pos A="0.332304" C="0.332304" G="0.00308642" T="0.332304"/>
      <pos A="0.00308642" C="0.332304" G="0.661523" T="0.00308642"/>
      <pos A="0.00308642" C="0.661523" G="0.332304" T="0.00308642"/>
      <pos A="0.00308642" C="0.661523" G="0.332304" T="0.00308642"/>
      <pos A="0.00308642" C="0.332304" G="0.00308642" T="0.661523"/>
      <pos A="0.00308642" C="0.00308642" G="0.332304" T="0.661523"/>
      <pos A="0.00308642" C="0.661523" G="0.332304" T="0.00308642"/>
      <pos A="0.00308642" C="0.00308642" G="0.332304" T="0.661523"/>
      <pos A="0.332304" C="0.332304" G="0.332304" T="0.00308642"/>
      <pos A="0.00308642" C="0.661523" G="0.00308642" T="0.332304"/>
      <pos A="0.00308642" C="0.00308642" G="0.332304" T="0.661523"/>
      <pos A="0.00308642" C="0.661523" G="0.00308642" T="0.332304"/>
      <pos A="0.332304" C="0.661523" G="0.00308642" T="0.00308642"/>
      <pos A="0.00308642" C="0.332304" G="0.00308642" T="0.661523"/>
      <pos A="0.332304" C="0.00308642" G="0.00308642" T="0.661523"/>
      <pos A="0.00308642" C="0.00308642" G="0.990741" T="0.00308642"/>
      <pos A="0.661523" C="0.00308642" G="0.332304" T="0.00308642"/>
      <pos A="0.661523" C="0.332304" G="0.00308642" T="0.00308642"/>
      <pos A="0.00308642" C="0.332304" G="0.332304" T="0.332304"/>
      <pos A="0.661523" C="0.00308642" G="0.332304" T="0.00308642"/>
      <pos A="0.990741" C="0.00308642" G="0.00308642" T="0.00308642"/>
      <pos A="0.00308642" C="0.332304" G="0.661523" T="0.00308642"/>
      <pos A="0.661523" C="0.00308642" G="0.332304" T="0.00308642"/>
      <pos A="0.332304" C="0.661523" G="0.00308642" T="0.00308642"/>
      <pos A="0.332304" C="0.00308642" G="0.332304" T="0.332304"/>
      <pos A="0.00308642" C="0.332304" G="0.661523" T="0.00308642"/>
      <pos A="0.332304" C="0.332304" G="0.332304" T="0.00308642"/>
      <pos A="0.00308642" C="0.332304" G="0.661523" T="0.00308642"/>
      <pos A="0.00308642" C="0.661523" G="0.332304" T="0.00308642"/>
      <pos A="0.332304" C="0.332304" G="0.332304" T="0.00308642"/>
    </motif>
    <motif db="0" id="M7" alt="O7" length="40" nsites="8" evalue="1.3e-003">
      <pos A="0.00308642" C="0.00308642" G="0.00308642" T="0.990741"/>
      <pos A="0.00308642" C="0.990741" G="0.00308642" T="0.00308642"/>
      <pos A="0.00308642" C="0.990741" G="0.00308642" T="0.00308642"/>
      <pos A="0.00308642" C="0.00308642" G="0.990741" T="0.00308642"/>
      <pos A="0.00308642" C="0.990741" G="0.00308642" T="0.00308642"/>
      <pos A="0.00308642" C="0.00308642" G="0.00308642" T="0.990741"/>
      <pos A="0.00308642" C="0.00308642" G="0.990741" T="0.00308642"/>
      <pos A="0.00308642" C="0.00308642" G="0.990741" T="0.00308642"/>
      <pos A="0.00308642" C="0.990741" G="0.00308642" T="0.00308642"/>
      <pos A="0.00308642" C="0.990741" G="0.00308642" T="0.00308642"/>
      <pos A="0.00308642" C="0.990741" G="0.00308642" T="0.00308642"/>
      <pos A="0.00308642" C="0.990741" G="0.00308642" T="0.00308642"/>
      <pos A="0.00308642" C="0.00308642" G="0.990741" T="0.00308642"/>
      <pos A="0.00308642" C="0.990741" G="0.00308642" T="0.00308642"/>
      <pos A="0.00308642" C="0.990741" G="0.00308642" T="0.00308642"/>
      <pos A="0.00308642" C="0.00308642" G="0.00308642" T="0.990741"/>
      <pos A="0.00308642" C="0.00308642" G="0.00308642" T="0.990741"/>
      <pos A="0.990741" C="0.00308642" G="0.00308642" T="0.00308642"/>
      <pos A="0.00308642" C="0.990741" G="0.00308642" T="0.00308642"/>
      <pos A="0.00308642" C="0.00308642" G="0.00308642" T="0.990741"/>
      <pos A="0.00308642" C="0.990741" G="0.00308642" T="0.00308642"/>
      <pos A="0.00308642" C="0.00308642" G="0.00308642" T="0.990741"/>
      <pos A="0.00308642" C="0.00308642" G="0.990741" T="0.00308642"/>
      <pos A="0.00308642" C="0.00308642" G="0.00308642" T="0.990741"/>
      <pos A="0.00308642" C="0.00308642" G="0.00308642" T="0.990741"/>
      <pos A="0.00308642" C="0.00308642" G="0.990741" T="0.00308642"/>
      <pos A="0.00308642" C="0.990741" G="0.00308642" T="0.00308642"/>
      <pos A="0.990741" C="0.00308642" G="0.00308642" T="0.00308642"/>
      <pos A="0.00308642" C="0.990741" G="0.00308642" T="0.00308642"/>
      <pos A="0.00308642" C="0.990741" G="0.00308642" T="0.00308642"/>
      <pos A="0.00308642" C="0.00308642" G="0.990741" T="0.00308642"/>
      <pos A="0.00308642" C="0.990741" G="0.00308642" T="0.00308642"/>
      <pos A="0.00308642" C="0.990741" G="0.00308642" T="0.00308642"/>
      <pos A="0.00308642" C="0.990741" G="0.00308642" T="0.00308642"/>
      <pos A="0.990741" C="0.00308642" G="0.00308642" T="0.00308642"/>
      <pos A="0.00308642" C="0.00308642" G="0.990741" T="0.00308642"/>
      <pos A="0.00308642" C="0.00308642" G="0.00308642" T="0.990741"/>
      <pos A="0.00308642" C="0.990741" G="0.00308642" T="0.00308642"/>
      <pos A="0.00308642" C="0.00308642" G="0.990741" T="0.00308642"/>
      <pos A="0.00308642" C="0.990741" G="0.00308642" T="0.00308642"/>
    </motif>
    <motif db="0" id="M70" alt="O70" length="40" nsites="8" evalue="1.3e-003">
      <pos A="0.00308642" C="0.990741" G="0.00308642" T="0.00308642"/>
      <pos A="0.00308642" C="0.00308642" G="0.00308642" T="0.990741"/>
      <pos A="0.00308642" C="0.00308642" G="0.990741" T="0.00308642"/>
      <pos A="0.00308642" C="0.990741" G="0.00308642" T="0.00308642"/>
      <pos A="0.00308642" C="0.00308642" G="0.00308642" T="0.990741"/>
      <pos A="0.00308642" C="0.00308642" G="0.00308642" T="0.990741"/>
      <pos A="0.00308642" C="0.990741" G="0.00308642" T="0.00308642"/>
      <pos A="0.00308642" C="0.990741" G="0.00308642" T="0.00308642"/>
      <pos A="0.00308642" C="0.00308642" G="0.990741" T="0.00308642"/>
      <pos A="0.00308642" C="0.990741" G="0.00308642" T="0.00308642"/>
      <pos A="0.00308642" C="0.00308642" G="0.00308642" T="0.990741"/>
      <pos A="0.00308642" C="0.00308642" G="0.990741" T="0.00308642"/>
      <pos A="0.00308642" C="0.00308642" G="0.990741" T="0.00308642"/>
      <pos A="0.00308642" C="0.990741" G="0.00308642" T="0.00308642"/>
      <pos A="0.00308642" C="0.990741" G="0.00308642" T="0.00308642"/>
      <pos A="0.00308642" C="0.990741" G="0.00308642" T="0.00308642"/>
      <pos A="0.00308642" C="0.990741" G="0.00308642" T="0.00308642"/>
      <pos A="0.00308642" C="0.00308642" G="0.990741" T="0.00308642"/>
      <pos A="0.00308642" C="0.990741" G="0.00308642" T="0.00308642"/>
      <pos A="0.00308642" C="0.990741" G="0.00308642" T="0.00308642"/>
      <pos A="0.00308642" C="0.00308642" G="0.00308642" T="0.990741"/>
      <pos A="0.00308642" C="0.00308642" G="0.00308642" T="0.990741"/>
      <pos A="0.990741" C="0.00308642" G="0.00308642" T="0.00308642"/>
      <pos A="0.00308642" C="0.990741" G="0.00308642" T="0.00308642"/>
      <pos A="0.00308642" C="0.00308642" G="0.00308642" T="0.990741"/>
      <pos A="0.00308642" C="0.990741" G="0.00308642" T="0.00308642"/>
      <pos A="0.00308642" C="0.00308642" G="0.00308642" T="0.990741"/>
      <pos A="0.00308642" C="0.00308642" G="0.990741" T="0.00308642"/>
      <pos A="0.00308642" C="0.00308642" G="0.00308642" T="0.990741"/>
      <pos A="0.00308642" C="0.00308642" G="0.00308642" T="0.990741"/>
      <pos A="0.00308642" C="0.00308642" G="0.990741" T="0.00308642"/>
      <pos A="0.00308642" C="0.990741" G="0.00308642" T="0.00308642"/>
      <pos A="0.990741" C="0.00308642" G="0.00308642" T="0.00308642"/>
      <pos A="0.00308642" C="0.990741" G="0.00308642" T="0.00308642"/>
      <pos A="0.00308642" C="0.990741" G="0.00308642" T="0.00308642"/>
      <pos A="0.00308642" C="0.00308642" G="0.990741" T="0.00308642"/>
      <pos A="0.00308642" C="0.990741" G="0.00308642" T="0.00308642"/>
      <pos A="0.00308642" C="0.990741" G="0.00308642" T="0.00308642"/>
      <pos A="0.00308642" C="0.990741" G="0.00308642" T="0.00308642"/>
      <pos A="0.990741" C="0.00308642" G="0.00308642" T="0.00308642"/>
    </motif>
    <motif db="0" id="M71" alt="O71" length="40" nsites="8" evalue="1.3e-003">
      <pos A="0.102903" C="0.344563" G="0.281521" T="0.271014"/>
      <pos A="0.26576" C="0.14493" G="0.260507" T="0.328802"/>
      <pos A="0.165945" C="0.35507" G="0.207972" T="0.271014"/>
      <pos A="0.433872" C="0.092396" G="0.239493" T="0.23424"/>
      <pos A="0.118663" C="0.207972" G="0.433872" T="0.239493"/>
      <pos A="0.228986" C="0.307789" G="0.286774" T="0.176451"/>
      <pos A="0.118663" C="0.486407" G="0.181705" T="0.213226"/>
      <pos A="0.139677" C="0.313042" G="0.108156" T="0.439125"/>
      <pos A="0.292028" C="0.334055" G="0.202719" T="0.171198"/>
      <pos A="0.365576" C="0.108156" G="0.281521" T="0.244747"/>
      <pos A="0.260507" C="0.150184" G="0.25" T="0.33931"/>
      <pos A="0.186958" C="0.197466" G="0.381337" T="0.23424"/>
      <pos A="0.25" C="0.271014" G="0.23424" T="0.244747"/>
      <pos A="0.26576" C="0.297281" G="0.202719" T="0.23424"/>
      <pos A="0.0818884" C="0.307789" G="0.328802" T="0.281521"/>
      <pos A="0.386591" C="0.292028" G="0.150184" T="0.171198"/>
      <pos A="0.349816" C="0.23424" G="0.244747" T="0.171198"/>
      <pos A="0.313042" C="0.202719" G="0.26576" T="0.218479"/>
      <pos A="0.281521" C="0.286774" G="0.228986" T="0.202719"/>
      <pos A="0.255253" C="0.207972" G="0.223732" T="0.313042"/>
      <pos A="0.281521" C="0.171198" G="0.223732" T="0.323549"/>
      <pos A="0.186958" C="0.186958" G="0.302534" T="0.323549"/>
      <pos A="0.23424" C="0.286774" G="0.118663" T="0.360323"/>
      <pos A="0.35507" C="0.239493" G="0.255253" T="0.150184"/>
      <pos A="0.297281" C="0.197466" G="0.271014" T="0.23424"/>
      <pos A="0.37083" C="0.281521" G="0.123916" T="0.223732"/>
      <pos A="0.197466" C="0.37083" G="0.218479" T="0.213226"/>
      <pos A="0.307789" C="0.244747" G="0.192211" T="0.255253"/>
      <pos A="0.276268" C="0.14493" G="0.313042" T="0.26576"/>
      <pos A="0.213226" C="0.37083" G="0.276268" T="0.139677"/>
      <pos A="0.218479" C="0.26576" G="0.223732" T="0.292028"/>
      <pos A="0.155437" C="0.0976494" G="0.318295" T="0.428618"/>
      <pos A="0.102903" C="0.407604" G="0.244747" T="0.244747"/>
      <pos A="0.307789" C="0.16069" G="0.171198" T="0.360323"/>
      <pos A="0.228986" C="0.260507" G="0.397097" T="0.113409"/>
      <pos A="0.134424" C="0.16069" G="0.255253" T="0.449633"/>
      <pos A="0.155437" C="0.318295" G="0.255253" T="0.271014"/>
      <pos A="0.313042" C="0.0346074" G="0.381337" T="0.271014"/>
      <pos A="0.176451" C="0.218479" G="0.318295" T="0.286774"/>
      <pos A="0.26576" C="0.26576" G="0.271014" T="0.197466"/>
    </motif>
    <motif db="0" id="M72" alt="O72" length="40" nsites="8" evalue="1.3e-003">
      <pos A="0.241808" C="0.199681" G="0.279255" T="0.279255"/>
      <pos A="0.227766" C="0.274575" G="0.195" T="0.30266"/>
      <pos A="0.218404" C="0.288617" G="0.204361" T="0.288617"/>
      <pos A="0.120107" C="0.237128" G="0.260532" T="0.382233"/>
      <pos A="0.354148" C="0.213723" G="0.293298" T="0.138831"/>
      <pos A="0.0779793" C="0.312021" G="0.260532" T="0.349468"/>
      <pos A="0.246489" C="0.241808" G="0.246489" T="0.265213"/>
      <pos A="0.209043" C="0.274575" G="0.204361" T="0.312021"/>
      <pos A="0.274575" C="0.227766" G="0.227766" T="0.269893"/>
      <pos A="0.180958" C="0.297978" G="0.312021" T="0.209043"/>
      <pos A="0.326063" C="0.274575" G="0.190319" T="0.209043"/>
      <pos A="0.297978" C="0.241808" G="0.265213" T="0.195"/>
      <pos A="0.391595" C="0.241808" G="0.25117" T="0.115426"/>
      <pos A="0.372872" C="0.185639" G="0.237128" T="0.204361"/>
      <pos A="0.138831" C="0.274575" G="0.30266" T="0.283936"/>
      <pos A="0.218404" C="0.166916" G="0.265213" T="0.349468"/>
      <pos A="0.400957" C="0.0967032" G="0.316702" T="0.185639"/>
      <pos A="0.0873412" C="0.274575" G="0.297978" T="0.340106"/>
      <pos A="0.297978" C="0.218404" G="0.326063" T="0.157554"/>
      <pos A="0.223085" C="0.269893" G="0.255851" T="0.25117"/>
      <pos A="0.269893" C="0.312021" G="0.199681" T="0.218404"/>
      <pos A="0.223085" C="0.321383" G="0.152873" T="0.30266"/>
      <pos A="0.227766" C="0.143511" G="0.218404" T="0.410318"/>
      <pos A="0.148192" C="0.195" G="0.382233" T="0.274575"/>
      <pos A="0.232446" C="0.293298" G="0.180958" T="0.293298"/>
      <pos A="0.269893" C="0.415" G="0.120107" T="0.195"/>
      <pos A="0.293298" C="0.349468" G="0.223085" T="0.134149"/>
      <pos A="0.297978" C="0.143511" G="0.36351" T="0.195"/>
      <pos A="0.199681" C="0.246489" G="0.180958" T="0.372872"/>
      <pos A="0.232446" C="0.204361" G="0.377553" T="0.185639"/>
      <pos A="0.36351" C="0.152873" G="0.321383" T="0.162234"/>
      <pos A="0.255851" C="0.354148" G="0.166916" T="0.223085"/>
      <pos A="0.232446" C="0.195" G="0.335425" T="0.237128"/>
      <pos A="0.120107" C="0.232446" G="0.400957" T="0.246489"/>
      <pos A="0.213723" C="0.293298" G="0.237128" T="0.255851"/>
      <pos A="0.335425" C="0.237128" G="0.237128" T="0.190319"/>
      <pos A="0.30266" C="0.0686183" G="0.30734" T="0.321383"/>
      <pos A="0.316702" C="0.36351" G="0.0452138" T="0.274575"/>
      <pos A="0.180958" C="0.190319" G="0.209043" T="0.41968"/>
      <pos A="0.162234" C="0.410318" G="0.283936" T="0.143511"/>
    </motif>
    <motif db="0" id="M74" alt="O74" length="40" nsites="8" evalue="1.3e-003">
      <pos A="0.162234" C="0.152873" G="0.326063" T="0.35883"/>
      <pos A="0.134149" C="0.35883" G="0.274575" T="0.232446"/>
      <pos A="0.447765" C="0.223085" G="0.143511" T="0.185639"/>
      <pos A="0.326063" C="0.297978" G="0.274575" T="0.101384"/>
      <pos A="0.138831" C="0.269893" G="0.349468" T="0.241808"/>
      <pos A="0.349468" C="0.190319" G="0.176277" T="0.283936"/>
      <pos A="0.199681" C="0.199681" G="0.274575" T="0.326063"/>
      <pos A="0.162234" C="0.279255" G="0.269893" T="0.288617"/>
      <pos A="0.260532" C="0.227766" G="0.204361" T="0.30734"/>
      <pos A="0.176277" C="0.405638" G="0.157554" T="0.260532"/>
      <pos A="0.316702" C="0.0639368" G="0.372872" T="0.246489"/>
      <pos A="0.171596" C="0.255851" G="0.5367" T="0.0358519"/>
      <pos A="0.377553" C="0.148192" G="0.237128" T="0.237128"/>
      <pos A="0.255851" C="0.274575" G="0.279255" T="0.190319"/>
      <pos A="0.180958" C="0.35883" G="0.190319" T="0.269893"/>
      <pos A="0.237128" C="0.246489" G="0.246489" T="0.269893"/>
      <pos A="0.260532" C="0.227766" G="0.180958" T="0.330745"/>
      <pos A="0.148192" C="0.279255" G="0.283936" T="0.288617"/>
      <pos A="0.237128" C="0.293298" G="0.134149" T="0.335425"/>
      <pos A="0.269893" C="0.246489" G="0.269893" T="0.213723"/>
      <pos A="0.344787" C="0.195" G="0.340106" T="0.120107"/>
      <pos A="0.265213" C="0.223085" G="0.171596" T="0.340106"/>
      <pos A="0.25117" C="0.223085" G="0.241808" T="0.283936"/>
      <pos A="0.400957" C="0.241808" G="0.185639" T="0.171596"/>
      <pos A="0.171596" C="0.157554" G="0.241808" T="0.429042"/>
      <pos A="0.185639" C="0.279255" G="0.279255" T="0.255851"/>
      <pos A="0.120107" C="0.344787" G="0.171596" T="0.36351"/>
      <pos A="0.30266" C="0.274575" G="0.195" T="0.227766"/>
      <pos A="0.30734" C="0.218404" G="0.274575" T="0.199681"/>
      <pos A="0.176277" C="0.143511" G="0.326063" T="0.354148"/>
      <pos A="0.199681" C="0.265213" G="0.237128" T="0.297978"/>
      <pos A="0.0826607" C="0.335425" G="0.396276" T="0.185639"/>
      <pos A="0.321383" C="0.283936" G="0.316702" T="0.0779793"/>
      <pos A="0.344787" C="0.274575" G="0.237128" T="0.143511"/>
      <pos A="0.260532" C="0.209043" G="0.265213" T="0.265213"/>
      <pos A="0.241808" C="0.166916" G="0.330745" T="0.260532"/>
      <pos A="0.195" C="0.204361" G="0.293298" T="0.30734"/>
      <pos A="0.30266" C="0.391595" G="0.134149" T="0.171596"/>
      <pos A="0.218404" C="0.204361" G="0.223085" T="0.354148"/>
      <pos A="0.330745" C="0.152873" G="0.209043" T="0.30734"/>
    </motif>
    <motif db="0" id="M75" alt="O75" length="40" nsites="8" evalue="1.3e-003">
      <pos A="0.269893" C="0.274575" G="0.152873" T="0.30266"/>
      <pos A="0.246489" C="0.293298" G="0.344787" T="0.115426"/>
      <pos A="0.166916" C="0.349468" G="0.312021" T="0.171596"/>
      <pos A="0.396276" C="0.148192" G="0.218404" T="0.237128"/>
      <pos A="0.180958" C="0.213723" G="0.321383" T="0.283936"/>
      <pos A="0.157554" C="0.283936" G="0.330745" T="0.227766"/>
      <pos A="0.312021" C="0.143511" G="0.368191" T="0.176277"/>
      <pos A="0.157554" C="0.386915" G="0.101384" T="0.354148"/>
      <pos A="0.227766" C="0.265213" G="0.269893" T="0.237128"/>
      <pos A="0.265213" C="0.269893" G="0.152873" T="0.312021"/>
      <pos A="0.162234" C="0.274575" G="0.260532" T="0.30266"/>
      <pos A="0.386915" C="0.246489" G="0.115426" T="0.25117"/>
      <pos A="0.232446" C="0.232446" G="0.227766" T="0.30734"/>
      <pos A="0.265213" C="0.143511" G="0.213723" T="0.377553"/>
      <pos A="0.274575" C="0.185639" G="0.410318" T="0.129469"/>
      <pos A="0.330745" C="0.213723" G="0.246489" T="0.209043"/>
      <pos A="0.288617" C="0.377553" G="0.260532" T="0.0732988"/>
      <pos A="0.241808" C="0.180958" G="0.335425" T="0.241808"/>
      <pos A="0.297978" C="0.195" G="0.115426" T="0.391595"/>
      <pos A="0.190319" C="0.326063" G="0.340106" T="0.143511"/>
      <pos A="0.106064" C="0.25117" G="0.35883" T="0.283936"/>
      <pos A="0.218404" C="0.223085" G="0.312021" T="0.246489"/>
      <pos A="0.223085" C="0.354148" G="0.265213" T="0.157554"/>
      <pos A="0.237128" C="0.429042" G="0.152873" T="0.180958"/>
      <pos A="0.218404" C="0.288617" G="0.134149" T="0.35883"/>
      <pos A="0.209043" C="0.279255" G="0.241808" T="0.269893"/>
      <pos A="0.255851" C="0.223085" G="0.269893" T="0.25117"/>
      <pos A="0.180958" C="0.237128" G="0.265213" T="0.316702"/>
      <pos A="0.316702" C="0.143511" G="0.288617" T="0.25117"/>
      <pos A="0.199681" C="0.157554" G="0.405638" T="0.237128"/>
      <pos A="0.321383" C="0.260532" G="0.25117" T="0.166916"/>
      <pos A="0.377553" C="0.260532" G="0.283936" T="0.0779793"/>
      <pos A="0.241808" C="0.232446" G="0.176277" T="0.349468"/>
      <pos A="0.129469" C="0.213723" G="0.180958" T="0.47585"/>
      <pos A="0.190319" C="0.265213" G="0.246489" T="0.297978"/>
      <pos A="0.354148" C="0.180958" G="0.269893" T="0.195"/>
      <pos A="0.274575" C="0.246489" G="0.134149" T="0.344787"/>
      <pos A="0.166916" C="0.255851" G="0.35883" T="0.218404"/>
      <pos A="0.260532" C="0.185639" G="0.288617" T="0.265213"/>
      <pos A="0.180958" C="0.316702" G="0.199681" T="0.30266"/>
    </motif>
    <motif db="0" id="M77" alt="O77" length="40" nsites="8" evalue="1.3e-003">
      <pos A="0.496914" C="0.00308642" G="0.496914" T="0.00308642"/>
      <pos A="0.990741" C="0.00308642" G="0.00308642" T="0.00308642"/>
      <pos A="0.00308642" C="0.496914" G="0.00308642" T="0.496914"/>
      <pos A="0.496914" C="0.00308642" G="0.496914" T="0.00308642"/>
      <pos A="0.496914" C="0.00308642" G="0.00308642" T="0.496914"/>
      <pos A="0.496914" C="0.00308642" G="0.496914" T="0.00308642"/>
      <pos A="0.496914" C="0.496914" G="0.00308642" T="0.00308642"/>
      <pos A="0.496914" C="0.00308642" G="0.00308642" T="0.496914"/>
      <pos A="0.00308642" C="0.00308642" G="0.00308642" T="0.990741"/>
      <pos A="0.00308642" C="0.00308642" G="0.00308642" T="0.990741"/>
      <pos A="0.00308642" C="0.00308642" G="0.496914" T="0.496914"/>
      <pos A="0.00308642" C="0.496914" G="0.00308642" T="0.496914"/>
      <pos A="0.496914" C="0.00308642" G="0.496914" T="0.00308642"/>
      <pos A="0.990741" C="0.00308642" G="0.00308642" T="0.00308642"/>
      <pos A="0.00308642" C="0.00308642" G="0.496914" T="0.496914"/>
      <pos A="0.00308642" C="0.00308642" G="0.990741" T="0.00308642"/>
      <pos A="0.00308642" C="0.00308642" G="0.496914" T="0.496914"/>
      <pos A="0.00308642" C="0.990741" G="0.00308642" T="0.00308642"/>
      <pos A="0.496914" C="0.00308642" G="0.496914" T="0.00308642"/>
      <pos A="0.496914" C="0.496914" G="0.00308642" T="0.00308642"/>
      <pos A="0.496914" C="0.00308642" G="0.00308642" T="0.496914"/>
      <pos A="0.496914" C="0.00308642" G="0.00308642" T="0.496914"/>
      <pos A="0.00308642" C="0.990741" G="0.00308642" T="0.00308642"/>
      <pos A="0.00308642" C="0.00308642" G="0.496914" T="0.496914"/>
      <pos A="0.00308642" C="0.496914" G="0.496914" T="0.00308642"/>
      <pos A="0.00308642" C="0.00308642" G="0.00308642" T="0.990741"/>
      <pos A="0.496914" C="0.496914" G="0.00308642" T="0.00308642"/>
      <pos A="0.00308642" C="0.496914" G="0.496914" T="0.00308642"/>
      <pos A="0.00308642" C="0.00308642" G="0.00308642" T="0.990741"/>
      <pos A="0.496914" C="0.00308642" G="0.496914" T="0.00308642"/>
      <pos A="0.00308642" C="0.496914" G="0.00308642" T="0.496914"/>
      <pos A="0.00308642" C="0.00308642" G="0.00308642" T="0.990741"/>
      <pos A="0.00308642" C="0.00308642" G="0.00308642" T="0.990741"/>
      <pos A="0.496914" C="0.496914" G="0.00308642" T="0.00308642"/>
      <pos A="0.00308642" C="0.496914" G="0.00308642" T="0.496914"/>
      <pos A="0.496914" C="0.496914" G="0.00308642" T="0.00308642"/>
      <pos A="0.496914" C="0.00308642" G="0.496914" T="0.00308642"/>
      <pos A="0.496914" C="0.496914" G="0.00308642" T="0.00308642"/>
      <pos A="0.496914" C="0.00308642" G="0.00308642" T="0.496914"/>
      <pos A="0.496914" C="0.496914" G="0.00308642" T="0.00308642"/>
    </motif>
    <motif db="0" id="M78" alt="O78" length="40" nsites="8" evalue="1.3e-003">
      <pos A="0.00308642" C="0.00308642" G="0.990741" T="0.00308642"/>
      <pos A="0.00308642" C="0.496914" G="0.00308642" T="0.496914"/>
      <pos A="0.990741" C="0.00308642" G="0.00308642" T="0.00308642"/>
      <pos A="0.00308642" C="0.00308642" G="0.990741" T="0.00308642"/>
      <pos A="0.00308642" C="0.00308642" G="0.00308642" T="0.990741"/>
      <pos A="0.00308642" C="0.00308642" G="0.496914" T="0.496914"/>
      <pos A="0.00308642" C="0.496914" G="0.00308642" T="0.496914"/>
      <pos A="0.00308642" C="0.00308642" G="0.496914" T="0.496914"/>
      <pos A="0.00308642" C="0.00308642" G="0.990741" T="0.00308642"/>
      <pos A="0.496914" C="0.496914" G="0.00308642" T="0.00308642"/>
      <pos A="0.00308642" C="0.00308642" G="0.496914" T="0.496914"/>
      <pos A="0.496914" C="0.00308642" G="0.496914" T="0.00308642"/>
      <pos A="0.00308642" C="0.00308642" G="0.990741" T="0.00308642"/>
      <pos A="0.00308642" C="0.00308642" G="0.990741" T="0.00308642"/>
      <pos A="0.00308642" C="0.00308642" G="0.990741" T="0.00308642"/>
      <pos A="0.496914" C="0.496914" G="0.00308642" T="0.00308642"/>
      <pos A="0.496914" C="0.496914" G="0.00308642" T="0.00308642"/>
      <pos A="0.00308642" C="0.00308642" G="0.496914" T="0.496914"/>
      <pos A="0.00308642" C="0.00308642" G="0.00308642" T="0.990741"/>
      <pos A="0.00308642" C="0.00308642" G="0.496914" T="0.496914"/>
      <pos A="0.00308642" C="0.00308642" G="0.496914" T="0.496914"/>
      <pos A="0.00308642" C="0.496914" G="0.00308642" T="0.496914"/>
      <pos A="0.00308642" C="0.496914" G="0.00308642" T="0.496914"/>
      <pos A="0.00308642" C="0.496914" G="0.00308642" T="0.496914"/>
      <pos A="0.990741" C="0.00308642" G="0.00308642" T="0.00308642"/>
      <pos A="0.00308642" C="0.496914" G="0.00308642" T="0.496914"/>
      <pos A="0.00308642" C="0.496914" G="0.496914" T="0.00308642"/>
      <pos A="0.496914" C="0.496914" G="0.00308642" T="0.00308642"/>
      <pos A="0.00308642" C="0.990741" G="0.00308642" T="0.00308642"/>
      <pos A="0.00308642" C="0.496914" G="0.00308642" T="0.496914"/>
      <pos A="0.00308642" C="0.496914" G="0.496914" T="0.00308642"/>
      <pos A="0.496914" C="0.00308642" G="0.00308642" T="0.496914"/>
      <pos A="0.496914" C="0.00308642" G="0.496914" T="0.00308642"/>
      <pos A="0.990741" C="0.00308642" G="0.00308642" T="0.00308642"/>
      <pos A="0.496914" C="0.00308642" G="0.00308642" T="0.496914"/>
      <pos A="0.496914" C="0.496914" G="0.00308642" T="0.00308642"/>
      <pos A="0.00308642" C="0.990741" G="0.00308642" T="0.00308642"/>
      <pos A="0.00308642" C="0.496914" G="0.00308642" T="0.496914"/>
      <pos A="0.496914" C="0.496914" G="0.00308642" T="0.00308642"/>
      <pos A="0.496914" C="0.00308642" G="0.496914" T="0.00308642"/>
    </motif>
    <motif db="0" id="M79" alt="O79" length="40" nsites="8" evalue="1.3e-003">
      <pos A="0.00308642" C="0.990741" G="0.00308642" T="0.00308642"/>
      <pos A="0.990741" C="0.00308642" G="0.00308642" T="0.00308642"/>
      <pos A="0.00308642" C="0.00308642" G="0.990741" T="0.00308642"/>
      <pos A="0.990741" C="0.00308642" G="0.00308642" T="0.00308642"/>
      <pos A="0.00308642" C="0.00308642" G="0.990741" T="0.00308642"/>
      <pos A="0.00308642" C="0.00308642" G="0.990741" T="0.00308642"/>
      <pos A="0.990741" C="0.00308642" G="0.00308642" T="0.00308642"/>
      <pos A="0.990741" C="0.00308642" G="0.00308642" T="0.00308642"/>
      <pos A="0.00308642" C="0.990741" G="0.00308642" T="0.00308642"/>
      <pos A="0.00308642" C="0.00308642" G="0.00308642" T="0.990741"/>
      <pos A="0.00308642" C="0.990741" G="0.00308642" T="0.00308642"/>
      <pos A="0.00308642" C="0.990741" G="0.00308642" T="0.00308642"/>
      <pos A="0.00308642" C="0.00308642" G="0.00308642" T="0.990741"/>
      <pos A="0.990741" C="0.00308642" G="0.00308642" T="0.00308642"/>
      <pos A="0.00308642" C="0.00308642" G="0.00308642" T="0.990741"/>
      <pos A="0.990741" C="0.00308642" G="0.00308642" T="0.00308642"/>
      <pos A="0.990741" C="0.00308642" G="0.00308642" T="0.00308642"/>
      <pos A="0.00308642" C="0.990741" G="0.00308642" T="0.00308642"/>
      <pos A="0.00308642" C="0.990741" G="0.00308642" T="0.00308642"/>
      <pos A="0.990741" C="0.00308642" G="0.00308642" T="0.00308642"/>
      <pos A="0.00308642" C="0.990741" G="0.00308642" T="0.00308642"/>
      <pos A="0.00308642" C="0.990741" G="0.00308642" T="0.00308642"/>
      <pos A="0.990741" C="0.00308642" G="0.00308642" T="0.00308642"/>
      <pos A="0.00308642" C="0.990741" G="0.00308642" T="0.00308642"/>
      <pos A="0.00308642" C="0.990741" G="0.00308642" T="0.00308642"/>
      <pos A="0.990741" C="0.00308642" G="0.00308642" T="0.00308642"/>
      <pos A="0.00308642" C="0.00308642" G="0.990741" T="0.00308642"/>
      <pos A="0.00308642" C="0.00308642" G="0.990741" T="0.00308642"/>
      <pos A="0.00308642" C="0.00308642" G="0.00308642" T="0.990741"/>
      <pos A="0.990741" C="0.00308642" G="0.00308642" T="0.00308642"/>
      <pos A="0.00308642" C="0.990741" G="0.00308642" T="0.00308642"/>
      <pos A="0.00308642" C="0.00308642" G="0.990741" T="0.00308642"/>
      <pos A="0.00308642" C="0.00308642" G="0.990741" T="0.00308642"/>
      <pos A="0.00308642" C="0.990741" G="0.00308642" T="0.00308642"/>
      <pos A="0.00308642" C="0.00308642" G="0.990741" T="0.00308642"/>
      <pos A="0.00308642" C="0.00308642" G="0.990741" T="0.00308642"/>
      <pos A="0.00308642" C="0.00308642" G="0.990741" T="0.00308642"/>
      <pos A="0.00308642" C="0.990741" G="0.00308642" T="0.00308642"/>
      <pos A="0.00308642" C="0.00308642" G="0.990741" T="0.00308642"/>
      <pos A="0.00308642" C="0.00308642" G="0.990741" T="0.00308642"/>
    </motif>
    <motif db="0" id="M8" alt="O8" length="40" nsites="8" evalue="1.3e-003">
      <pos A="0.162234" C="0.288617" G="0.199681" T="0.349468"/>
      <pos A="0.35883" C="0.260532" G="0.129469" T="0.25117"/>
      <pos A="0.283936" C="0.241808" G="0.260532" T="0.213723"/>
      <pos A="0.0967032" C="0.335425" G="0.485212" T="0.0826607"/>
      <pos A="0.246489" C="0.288617" G="0.171596" T="0.293298"/>
      <pos A="0.269893" C="0.199681" G="0.255851" T="0.274575"/>
      <pos A="0.326063" C="0.335425" G="0.241808" T="0.0967032"/>
      <pos A="0.335425" C="0.218404" G="0.176277" T="0.269893"/>
      <pos A="0.326063" C="0.152873" G="0.354148" T="0.166916"/>
      <pos A="0.162234" C="0.30734" G="0.195" T="0.335425"/>
      <pos A="0.180958" C="0.269893" G="0.209043" T="0.340106"/>
      <pos A="0.106064" C="0.340106" G="0.25117" T="0.30266"/>
      <pos A="0.293298" C="0.260532" G="0.255851" T="0.190319"/>
      <pos A="0.344787" C="0.157554" G="0.25117" T="0.246489"/>
      <pos A="0.241808" C="0.293298" G="0.335425" T="0.129469"/>
      <pos A="0.138831" C="0.41968" G="0.166916" T="0.274575"/>
      <pos A="0.218404" C="0.199681" G="0.204361" T="0.377553"/>
      <pos A="0.148192" C="0.232446" G="0.30266" T="0.316702"/>
      <pos A="0.227766" C="0.288617" G="0.0826607" T="0.400957"/>
      <pos A="0.241808" C="0.25117" G="0.326063" T="0.180958"/>
      <pos A="0.25117" C="0.199681" G="0.382233" T="0.166916"/>
      <pos A="0.293298" C="0.138831" G="0.297978" T="0.269893"/>
      <pos A="0.106064" C="0.223085" G="0.466488" T="0.204361"/>
      <pos A="0.293298" C="0.241808" G="0.171596" T="0.293298"/>
      <pos A="0.218404" C="0.190319" G="0.269893" T="0.321383"/>
      <pos A="0.223085" C="0.213723" G="0.138831" T="0.42436"/>
      <pos A="0.255851" C="0.246489" G="0.260532" T="0.237128"/>
      <pos A="0.326063" C="0.180958" G="0.293298" T="0.199681"/>
      <pos A="0.340106" C="0.293298" G="0.0639368" T="0.30266"/>
      <pos A="0.321383" C="0.344787" G="0.213723" T="0.120107"/>
      <pos A="0.199681" C="0.232446" G="0.335425" T="0.232446"/>
      <pos A="0.326063" C="0.209043" G="0.265213" T="0.199681"/>
      <pos A="0.213723" C="0.223085" G="0.386915" T="0.176277"/>
      <pos A="0.129469" C="0.269893" G="0.35883" T="0.241808"/>
      <pos A="0.297978" C="0.269893" G="0.190319" T="0.241808"/>
      <pos A="0.316702" C="0.279255" G="0.148192" T="0.255851"/>
      <pos A="0.204361" C="0.152873" G="0.335425" T="0.30734"/>
      <pos A="0.166916" C="0.288617" G="0.195" T="0.349468"/>
      <pos A="0.195" C="0.35883" G="0.246489" T="0.199681"/>
      <pos A="0.180958" C="0.232446" G="0.312021" T="0.274575"/>
    </motif>
    <motif db="0" id="M81" alt="O81" length="40" nsites="8" evalue="1.3e-003">
      <pos A="0.200617" C="0.14418" G="0.0313047" T="0.623897"/>
      <pos A="0.341711" C="0.313492" G="0.172399" T="0.172399"/>
      <pos A="0.313492" C="0.623897" G="0.0313047" T="0.0313047"/>
      <pos A="0.14418" C="0.257055" G="0.36993" T="0.228836"/>
      <pos A="0.341711" C="0.257055" G="0.285273" T="0.115961"/>
      <pos A="0.36993" C="0.285273" G="0.285273" T="0.059524"/>
      <pos A="0.0877422" C="0.257055" G="0.172399" T="0.482804"/>
      <pos A="0.14418" C="0.228836" G="0.398148" T="0.228836"/>
      <pos A="0.200617" C="0.228836" G="0.341711" T="0.228836"/>
      <pos A="0.426366" C="0.257055" G="0.0313047" T="0.285273"/>
      <pos A="0.172399" C="0.567461" G="0.14418" T="0.115961"/>
      <pos A="0.341711" C="0.115961" G="0.172399" T="0.36993"/>
      <pos A="0.0313047" C="0.285273" G="0.539241" T="0.14418"/>
      <pos A="0.257055" C="0.115961" G="0.115961" T="0.511023"/>
      <pos A="0.228836" C="0.257055" G="0.285273" T="0.228836"/>
      <pos A="0.0877422" C="0.341711" G="0.341711" T="0.228836"/>
      <pos A="0.228836" C="0.36993" G="0.313492" T="0.0877422"/>
      <pos A="0.115961" C="0.36993" G="0.257055" T="0.257055"/>
      <pos A="0.285273" C="0.172399" G="0.115961" T="0.426366"/>
      <pos A="0.398148" C="0.14418" G="0.313492" T="0.14418"/>
      <pos A="0.0877422" C="0.257055" G="0.200617" T="0.454586"/>
      <pos A="0.228836" C="0.172399" G="0.341711" T="0.257055"/>
      <pos A="0.341711" C="0.285273" G="0.059524" T="0.313492"/>
      <pos A="0.285273" C="0.0313047" G="0.341711" T="0.341711"/>
      <pos A="0.228836" C="0.285273" G="0.398148" T="0.0877422"/>
      <pos A="0.341711" C="0.14418" G="0.511023" T="0.00308642"/>
      <pos A="0.172399" C="0.341711" G="0.200617" T="0.285273"/>
      <pos A="0.257055" C="0.285273" G="0.36993" T="0.0877422"/>
      <pos A="0.285273" C="0.172399" G="0.14418" T="0.398148"/>
      <pos A="0.257055" C="0.115961" G="0.454586" T="0.172399"/>
      <pos A="0.115961" C="0.341711" G="0.398148" T="0.14418"/>
      <pos A="0.482804" C="0.228836" G="0.228836" T="0.059524"/>
      <pos A="0.426366" C="0.0313047" G="0.257055" T="0.285273"/>
      <pos A="0.200617" C="0.257055" G="0.36993" T="0.172399"/>
      <pos A="0.341711" C="0.200617" G="0.200617" T="0.257055"/>
      <pos A="0.14418" C="0.482804" G="0.172399" T="0.200617"/>
      <pos A="0.200617" C="0.36993" G="0.313492" T="0.115961"/>
      <pos A="0.228836" C="0.14418" G="0.341711" T="0.285273"/>
      <pos A="0.313492" C="0.059524" G="0.454586" T="0.172399"/>
      <pos A="0.567461" C="0.0877422" G="0.172399" T="0.172399"/>
    </motif>
    <motif db="0" id="M82" alt="O82" length="40" nsites="8" evalue="1.3e-003">
      <pos A="0.00308642" C="0.00308642" G="0.00308642" T="0.990741"/>
      <pos A="0.00308642" C="0.00308642" G="0.00308642" T="0.990741"/>
      <pos A="0.00308642" C="0.990741" G="0.00308642" T="0.00308642"/>
      <pos A="0.00308642" C="0.00308642" G="0.00308642" T="0.990741"/>
      <pos A="0.00308642" C="0.00308642" G="0.00308642" T="0.990741"/>
      <pos A="0.990741" C="0.00308642" G="0.00308642" T="0.00308642"/>
      <pos A="0.00308642" C="0.00308642" G="0.00308642" T="0.990741"/>
      <pos A="0.00308642" C="0.00308642" G="0.00308642" T="0.990741"/>
      <pos A="0.990741" C="0.00308642" G="0.00308642" T="0.00308642"/>
      <pos A="0.00308642" C="0.00308642" G="0.990741" T="0.00308642"/>
      <pos A="0.990741" C="0.00308642" G="0.00308642" T="0.00308642"/>
      <pos A="0.990741" C="0.00308642" G="0.00308642" T="0.00308642"/>
      <pos A="0.990741" C="0.00308642" G="0.00308642" T="0.00308642"/>
      <pos A="0.00308642" C="0.00308642" G="0.990741" T="0.00308642"/>
      <pos A="0.00308642" C="0.00308642" G="0.00308642" T="0.990741"/>
      <pos A="0.990741" C="0.00308642" G="0.00308642" T="0.00308642"/>
      <pos A="0.00308642" C="0.990741" G="0.00308642" T="0.00308642"/>
      <pos A="0.990741" C="0.00308642" G="0.00308642" T="0.00308642"/>
      <pos A="0.00308642" C="0.00308642" G="0.990741" T="0.00308642"/>
      <pos A="0.00308642" C="0.990741" G="0.00308642" T="0.00308642"/>
      <pos A="0.00308642" C="0.00308642" G="0.00308642" T="0.990741"/>
      <pos A="0.00308642" C="0.00308642" G="0.990741" T="0.00308642"/>
      <pos A="0.990741" C="0.00308642" G="0.00308642" T="0.00308642"/>
      <pos A="0.990741" C="0.00308642" G="0.00308642" T="0.00308642"/>
      <pos A="0.990741" C="0.00308642" G="0.00308642" T="0.00308642"/>
      <pos A="0.00308642" C="0.00308642" G="0.990741" T="0.00308642"/>
      <pos A="0.00308642" C="0.00308642" G="0.00308642" T="0.990741"/>
      <pos A="0.990741" C="0.00308642" G="0.00308642" T="0.00308642"/>
      <pos A="0.990741" C="0.00308642" G="0.00308642" T="0.00308642"/>
      <pos A="0.00308642" C="0.990741" G="0.00308642" T="0.00308642"/>
      <pos A="0.990741" C="0.00308642" G="0.00308642" T="0.00308642"/>
      <pos A="0.00308642" C="0.00308642" G="0.990741" T="0.00308642"/>
      <pos A="0.990741" C="0.00308642" G="0.00308642" T="0.00308642"/>
      <pos A="0.990741" C="0.00308642" G="0.00308642" T="0.00308642"/>
      <pos A="0.00308642" C="0.00308642" G="0.00308642" T="0.990741"/>
      <pos A="0.00308642" C="0.00308642" G="0.990741" T="0.00308642"/>
      <pos A="0.00308642" C="0.990741" G="0.00308642" T="0.00308642"/>
      <pos A="0.00308642" C="0.00308642" G="0.990741" T="0.00308642"/>
      <pos A="0.00308642" C="0.990741" G="0.00308642" T="0.00308642"/>
      <pos A="0.990741" C="0.00308642" G="0.00308642" T="0.00308642"/>
    </motif>
    <motif db="0" id="M83" alt="O83" length="40" nsites="8" evalue="1.3e-003">
      <pos A="0.00308642" C="0.25" G="0.496914" T="0.25"/>
      <pos A="0.00308642" C="0.25" G="0.743827" T="0.00308642"/>
      <pos A="0.00308642" C="0.496914" G="0.25" T="0.25"/>
      <pos A="0.25" C="0.00308642" G="0.743827" T="0.00308642"/>
      <pos A="0.00308642" C="0.00308642" G="0.743827" T="0.25"/>
      <pos A="0.496914" C="0.00308642" G="0.496914" T="0.00308642"/>
      <pos A="0.00308642" C="0.00308642" G="0.990741" T="0.00308642"/>
      <pos A="0.25" C="0.25" G="0.496914" T="0.00308642"/>
      <pos A="0.496914" C="0.496914" G="0.00308642" T="0.00308642"/>
      <pos A="0.00308642" C="0.25" G="0.496914" T="0.25"/>
      <pos A="0.25" C="0.00308642" G="0.743827" T="0.00308642"/>
      <pos A="0.00308642" C="0.496914" G="0.00308642" T="0.496914"/>
      <pos A="0.00308642" C="0.25" G="0.496914" T="0.25"/>
      <pos A="0.00308642" C="0.25" G="0.25" T="0.496914"/>
      <pos A="0.25" C="0.00308642" G="0.743827" T="0.00308642"/>
      <pos A="0.00308642" C="0.25" G="0.743827" T="0.00308642"/>
      <pos A="0.00308642" C="0.25" G="0.00308642" T="0.743827"/>
      <pos A="0.00308642" C="0.990741" G="0.00308642" T="0.00308642"/>
      <pos A="0.25" C="0.25" G="0.00308642" T="0.496914"/>
      <pos A="0.25" C="0.00308642" G="0.25" T="0.496914"/>
      <pos A="0.00308642" C="0.496914" G="0.496914" T="0.00308642"/>
      <pos A="0.25" C="0.25" G="0.496914" T="0.00308642"/>
      <pos A="0.496914" C="0.00308642" G="0.25" T="0.25"/>
      <pos A="0.00308642" C="0.496914" G="0.00308642" T="0.496914"/>
      <pos A="0.00308642" C="0.25" G="0.00308642" T="0.743827"/>
      <pos A="0.00308642" C="0.496914" G="0.496914" T="0.00308642"/>
      <pos A="0.00308642" C="0.25" G="0.496914" T="0.25"/>
      <pos A="0.00308642" C="0.496914" G="0.496914" T="0.00308642"/>
      <pos A="0.00308642" C="0.25" G="0.496914" T="0.25"/>
      <pos A="0.743827" C="0.00308642" G="0.00308642" T="0.25"/>
      <pos A="0.00308642" C="0.25" G="0.743827" T="0.00308642"/>
      <pos A="0.743827" C="0.00308642" G="0.00308642" T="0.25"/>
      <pos A="0.00308642" C="0.25" G="0.743827" T="0.00308642"/>
      <pos A="0.00308642" C="0.496914" G="0.496914" T="0.00308642"/>
      <pos A="0.25" C="0.496914" G="0.00308642" T="0.25"/>
      <pos A="0.25" C="0.743827" G="0.00308642" T="0.00308642"/>
      <pos A="0.25" C="0.25" G="0.496914" T="0.00308642"/>
      <pos A="0.00308642" C="0.496914" G="0.00308642" T="0.496914"/>
      <pos A="0.25" C="0.25" G="0.496914" T="0.00308642"/>
      <pos A="0.00308642" C="0.496914" G="0.25" T="0.25"/>
    </motif>
    <motif db="0" id="M84" alt="O84" length="40" nsites="8" evalue="1.3e-003">
      <pos A="0.161111" C="0.0425926" G="0.358642" T="0.437654"/>
      <pos A="0.161111" C="0.47716" G="0.358642" T="0.00308642"/>
      <pos A="0.319136" C="0.0425926" G="0.516667" T="0.121605"/>
      <pos A="0.121605" C="0.437654" G="0.27963" T="0.161111"/>
      <pos A="0.27963" C="0.595679" G="0.0425926" T="0.0820988"/>
      <pos A="0.27963" C="0.200617" G="0.0820988" T="0.437654"/>
      <pos A="0.00308642" C="0.240123" G="0.358642" T="0.398148"/>
      <pos A="0.0820988" C="0.358642" G="0.319136" T="0.240123"/>
      <pos A="0.161111" C="0.516667" G="0.121605" T="0.200617"/>
      <pos A="0.161111" C="0.240123" G="0.319136" T="0.27963"/>
      <pos A="0.240123" C="0.27963" G="0.161111" T="0.319136"/>
      <pos A="0.121605" C="0.635185" G="0.0820988" T="0.161111"/>
      <pos A="0.121605" C="0.398148" G="0.319136" T="0.161111"/>
      <pos A="0.161111" C="0.121605" G="0.240123" T="0.47716"/>
      <pos A="0.121605" C="0.121605" G="0.595679" T="0.161111"/>
      <pos A="0.121605" C="0.200617" G="0.556173" T="0.121605"/>
      <pos A="0.0820988" C="0.358642" G="0.398148" T="0.161111"/>
      <pos A="0.319136" C="0.240123" G="0.27963" T="0.161111"/>
      <pos A="0.398148" C="0.121605" G="0.161111" T="0.319136"/>
      <pos A="0.437654" C="0.27963" G="0.200617" T="0.0820988"/>
      <pos A="0.0425926" C="0.398148" G="0.319136" T="0.240123"/>
      <pos A="0.240123" C="0.516667" G="0.161111" T="0.0820988"/>
      <pos A="0.200617" C="0.27963" G="0.516667" T="0.00308642"/>
      <pos A="0.319136" C="0.319136" G="0.240123" T="0.121605"/>
      <pos A="0.0425926" C="0.47716" G="0.0425926" T="0.437654"/>
      <pos A="0.161111" C="0.556173" G="0.00308642" T="0.27963"/>
      <pos A="0.27963" C="0.27963" G="0.27963" T="0.161111"/>
      <pos A="0.0425926" C="0.398148" G="0.358642" T="0.200617"/>
      <pos A="0.240123" C="0.398148" G="0.319136" T="0.0425926"/>
      <pos A="0.161111" C="0.161111" G="0.437654" T="0.240123"/>
      <pos A="0.0425926" C="0.47716" G="0.00308642" T="0.47716"/>
      <pos A="0.00308642" C="0.437654" G="0.358642" T="0.200617"/>
      <pos A="0.240123" C="0.200617" G="0.319136" T="0.240123"/>
      <pos A="0.0425926" C="0.0820988" G="0.121605" T="0.753704"/>
      <pos A="0.161111" C="0.437654" G="0.0425926" T="0.358642"/>
      <pos A="0.121605" C="0.358642" G="0.121605" T="0.398148"/>
      <pos A="0.240123" C="0.516667" G="0.0425926" T="0.200617"/>
      <pos A="0.358642" C="0.0820988" G="0.200617" T="0.358642"/>
      <pos A="0.319136" C="0.240123" G="0.200617" T="0.240123"/>
      <pos A="0.161111" C="0.121605" G="0.240123" T="0.47716"/>
    </motif>
    <motif db="0" id="M85" alt="O85" length="40" nsites="8" evalue="1.3e-003">
      <pos A="0.166916" C="0.204361" G="0.415" T="0.213723"/>
      <pos A="0.143511" C="0.335425" G="0.162234" T="0.35883"/>
      <pos A="0.171596" C="0.471169" G="0.199681" T="0.157554"/>
      <pos A="0.209043" C="0.218404" G="0.218404" T="0.354148"/>
      <pos A="0.199681" C="0.176277" G="0.349468" T="0.274575"/>
      <pos A="0.180958" C="0.349468" G="0.180958" T="0.288617"/>
      <pos A="0.180958" C="0.190319" G="0.321383" T="0.30734"/>
      <pos A="0.227766" C="0.36351" G="0.185639" T="0.223085"/>
      <pos A="0.312021" C="0.190319" G="0.227766" T="0.269893"/>
      <pos A="0.176277" C="0.241808" G="0.349468" T="0.232446"/>
      <pos A="0.349468" C="0.190319" G="0.138831" T="0.321383"/>
      <pos A="0.171596" C="0.199681" G="0.354148" T="0.274575"/>
      <pos A="0.326063" C="0.30266" G="0.293298" T="0.0779793"/>
      <pos A="0.30734" C="0.171596" G="0.232446" T="0.288617"/>
      <pos A="0.269893" C="0.204361" G="0.330745" T="0.195"/>
      <pos A="0.241808" C="0.134149" G="0.396276" T="0.227766"/>
      <pos A="0.213723" C="0.143511" G="0.410318" T="0.232446"/>
      <pos A="0.288617" C="0.283936" G="0.204361" T="0.223085"/>
      <pos A="0.176277" C="0.354148" G="0.30266" T="0.166916"/>
      <pos A="0.148192" C="0.199681" G="0.30266" T="0.349468"/>
      <pos A="0.321383" C="0.152873" G="0.171596" T="0.354148"/>
      <pos A="0.316702" C="0.297978" G="0.204361" T="0.180958"/>
      <pos A="0.30266" C="0.274575" G="0.237128" T="0.185639"/>
      <pos A="0.330745" C="0.30266" G="0.143511" T="0.223085"/>
      <pos A="0.246489" C="0.312021" G="0.209043" T="0.232446"/>
      <pos A="0.223085" C="0.134149" G="0.152873" T="0.489892"/>
      <pos A="0.246489" C="0.265213" G="0.269893" T="0.218404"/>
      <pos A="0.0826607" C="0.382233" G="0.269893" T="0.265213"/>
      <pos A="0.213723" C="0.255851" G="0.293298" T="0.237128"/>
      <pos A="0.260532" C="0.344787" G="0.176277" T="0.218404"/>
      <pos A="0.405638" C="0.143511" G="0.232446" T="0.218404"/>
      <pos A="0.330745" C="0.213723" G="0.171596" T="0.283936"/>
      <pos A="0.120107" C="0.35883" G="0.209043" T="0.312021"/>
      <pos A="0.148192" C="0.157554" G="0.269893" T="0.42436"/>
      <pos A="0.218404" C="0.279255" G="0.330745" T="0.171596"/>
      <pos A="0.265213" C="0.171596" G="0.340106" T="0.223085"/>
      <pos A="0.255851" C="0.237128" G="0.312021" T="0.195"/>
      <pos A="0.218404" C="0.166916" G="0.377553" T="0.237128"/>
      <pos A="0.326063" C="0.120107" G="0.372872" T="0.180958"/>
      <pos A="0.223085" C="0.269893" G="0.143511" T="0.36351"/>
    </motif>
    <motif db="0" id="M86" alt="O86" length="40" nsites="8" evalue="1.3e-003">
      <pos A="0.238242" C="0.313492" G="0.20532" T="0.242945"/>
      <pos A="0.200617" C="0.29468" G="0.162993" T="0.341711"/>
      <pos A="0.28057" C="0.412258" G="0.252352" T="0.0548207"/>
      <pos A="0.139477" C="0.275867" G="0.402851" T="0.181804"/>
      <pos A="0.271164" C="0.167696" G="0.242945" T="0.318196"/>
      <pos A="0.271164" C="0.341711" G="0.195914" T="0.191211"/>
      <pos A="0.327601" C="0.238242" G="0.139477" T="0.29468"/>
      <pos A="0.233539" C="0.214727" G="0.233539" T="0.318196"/>
      <pos A="0.200617" C="0.14418" G="0.384039" T="0.271164"/>
      <pos A="0.308789" C="0.210024" G="0.346414" T="0.134773"/>
      <pos A="0.252352" C="0.167696" G="0.412258" T="0.167696"/>
      <pos A="0.13007" C="0.233539" G="0.318196" T="0.318196"/>
      <pos A="0.29468" C="0.252352" G="0.266461" T="0.186508"/>
      <pos A="0.0971486" C="0.271164" G="0.35582" T="0.275867"/>
      <pos A="0.13007" C="0.228836" G="0.299383" T="0.341711"/>
      <pos A="0.285273" C="0.313492" G="0.238242" T="0.162993"/>
      <pos A="0.49221" C="0.14418" G="0.101852" T="0.261758"/>
      <pos A="0.186508" C="0.261758" G="0.435773" T="0.115961"/>
      <pos A="0.304086" C="0.257055" G="0.13007" T="0.308789"/>
      <pos A="0.153586" C="0.318196" G="0.285273" T="0.242945"/>
      <pos A="0.186508" C="0.214727" G="0.191211" T="0.407555"/>
      <pos A="0.210024" C="0.285273" G="0.0924454" T="0.412258"/>
      <pos A="0.308789" C="0.261758" G="0.266461" T="0.162993"/>
      <pos A="0.337007" C="0.285273" G="0.181804" T="0.195914"/>
      <pos A="0.200617" C="0.228836" G="0.266461" T="0.304086"/>
      <pos A="0.233539" C="0.247648" G="0.29468" T="0.224133"/>
      <pos A="0.186508" C="0.308789" G="0.14418" T="0.360523"/>
      <pos A="0.308789" C="0.247648" G="0.20532" T="0.238242"/>
      <pos A="0.200617" C="0.228836" G="0.341711" T="0.228836"/>
      <pos A="0.191211" C="0.360523" G="0.162993" T="0.285273"/>
      <pos A="0.214727" C="0.210024" G="0.327601" T="0.247648"/>
      <pos A="0.275867" C="0.233539" G="0.252352" T="0.238242"/>
      <pos A="0.308789" C="0.125368" G="0.28057" T="0.285273"/>
      <pos A="0.351117" C="0.322899" G="0.271164" T="0.0548207"/>
      <pos A="0.158289" C="0.21943" G="0.224133" T="0.398148"/>
      <pos A="0.181804" C="0.14418" G="0.36993" T="0.304086"/>
      <pos A="0.195914" C="0.20532" G="0.43107" T="0.167696"/>
      <pos A="0.167696" C="0.21943" G="0.29468" T="0.318196"/>
      <pos A="0.252352" C="0.266461" G="0.275867" T="0.20532"/>
      <pos A="0.337007" C="0.148883" G="0.181804" T="0.332304"/>
    </motif>
    <motif db="0" id="M87" alt="O87" length="40" nsites="8" evalue="1.3e-003">
      <pos A="0.30266" C="0.340106" G="0.176277" T="0.180958"/>
      <pos A="0.30734" C="0.312021" G="0.157554" T="0.223085"/>
      <pos A="0.166916" C="0.171596" G="0.330745" T="0.330745"/>
      <pos A="0.204361" C="0.185639" G="0.326063" T="0.283936"/>
      <pos A="0.171596" C="0.293298" G="0.25117" T="0.283936"/>
      <pos A="0.35883" C="0.204361" G="0.232446" T="0.204361"/>
      <pos A="0.195" C="0.129469" G="0.312021" T="0.36351"/>
      <pos A="0.326063" C="0.260532" G="0.260532" T="0.152873"/>
      <pos A="0.195" C="0.255851" G="0.209043" T="0.340106"/>
      <pos A="0.138831" C="0.232446" G="0.255851" T="0.372872"/>
      <pos A="0.213723" C="0.199681" G="0.260532" T="0.326063"/>
      <pos A="0.204361" C="0.260532" G="0.204361" T="0.330745"/>
      <pos A="0.148192" C="0.405638" G="0.223085" T="0.223085"/>
      <pos A="0.166916" C="0.199681" G="0.279255" T="0.354148"/>
      <pos A="0.354148" C="0.185639" G="0.335425" T="0.124788"/>
      <pos A="0.372872" C="0.297978" G="0.143511" T="0.185639"/>
      <pos A="0.129469" C="0.297978" G="0.283936" T="0.288617"/>
      <pos A="0.218404" C="0.209043" G="0.25117" T="0.321383"/>
      <pos A="0.368191" C="0.232446" G="0.269893" T="0.129469"/>
      <pos A="0.36351" C="0.213723" G="0.171596" T="0.25117"/>
      <pos A="0.288617" C="0.246489" G="0.279255" T="0.185639"/>
      <pos A="0.246489" C="0.326063" G="0.171596" T="0.255851"/>
      <pos A="0.326063" C="0.227766" G="0.25117" T="0.195"/>
      <pos A="0.335425" C="0.101384" G="0.232446" T="0.330745"/>
      <pos A="0.195" C="0.321383" G="0.269893" T="0.213723"/>
      <pos A="0.312021" C="0.180958" G="0.35883" T="0.148192"/>
      <pos A="0.129469" C="0.344787" G="0.354148" T="0.171596"/>
      <pos A="0.405638" C="0.218404" G="0.171596" T="0.204361"/>
      <pos A="0.166916" C="0.349468" G="0.35883" T="0.124788"/>
      <pos A="0.241808" C="0.124788" G="0.288617" T="0.344787"/>
      <pos A="0.246489" C="0.269893" G="0.227766" T="0.255851"/>
      <pos A="0.143511" C="0.180958" G="0.326063" T="0.349468"/>
      <pos A="0.0967032" C="0.30266" G="0.237128" T="0.36351"/>
      <pos A="0.293298" C="0.349468" G="0.143511" T="0.213723"/>
      <pos A="0.166916" C="0.176277" G="0.190319" T="0.466488"/>
      <pos A="0.162234" C="0.185639" G="0.330745" T="0.321383"/>
      <pos A="0.283936" C="0.288617" G="0.157554" T="0.269893"/>
      <pos A="0.269893" C="0.260532" G="0.157554" T="0.312021"/>
      <pos A="0.405638" C="0.180958" G="0.340106" T="0.0732988"/>
      <pos A="0.195" C="0.176277" G="0.237128" T="0.391595"/>
    </motif>
    <motif db="0" id="M88" alt="O88" length="40" nsites="8" evalue="1.3e-003">
      <pos A="0.340106" C="0.110746" G="0.283936" T="0.265213"/>
      <pos A="0.368191" C="0.218404" G="0.255851" T="0.157554"/>
      <pos A="0.0967032" C="0.152873" G="0.372872" T="0.377553"/>
      <pos A="0.110746" C="0.410318" G="0.265213" T="0.213723"/>
      <pos A="0.30734" C="0.190319" G="0.227766" T="0.274575"/>
      <pos A="0.209043" C="0.241808" G="0.190319" T="0.35883"/>
      <pos A="0.232446" C="0.237128" G="0.232446" T="0.297978"/>
      <pos A="0.30266" C="0.246489" G="0.288617" T="0.162234"/>
      <pos A="0.204361" C="0.237128" G="0.354148" T="0.204361"/>
      <pos A="0.223085" C="0.326063" G="0.162234" T="0.288617"/>
      <pos A="0.246489" C="0.138831" G="0.368191" T="0.246489"/>
      <pos A="0.185639" C="0.368191" G="0.213723" T="0.232446"/>
      <pos A="0.115426" C="0.237128" G="0.297978" T="0.349468"/>
      <pos A="0.218404" C="0.223085" G="0.316702" T="0.241808"/>
      <pos A="0.452445" C="0.209043" G="0.180958" T="0.157554"/>
      <pos A="0.237128" C="0.321383" G="0.260532" T="0.180958"/>
      <pos A="0.232446" C="0.25117" G="0.213723" T="0.30266"/>
      <pos A="0.269893" C="0.274575" G="0.279255" T="0.176277"/>
      <pos A="0.297978" C="0.279255" G="0.0686183" T="0.354148"/>
      <pos A="0.180958" C="0.148192" G="0.400957" T="0.269893"/>
      <pos A="0.171596" C="0.162234" G="0.316702" T="0.349468"/>
      <pos A="0.42436" C="0.241808" G="0.209043" T="0.124788"/>
      <pos A="0.246489" C="0.180958" G="0.377553" T="0.195"/>
      <pos A="0.312021" C="0.400957" G="0.157554" T="0.129469"/>
      <pos A="0.25117" C="0.190319" G="0.180958" T="0.377553"/>
      <pos A="0.274575" C="0.148192" G="0.372872" T="0.204361"/>
      <pos A="0.204361" C="0.180958" G="0.30734" T="0.30734"/>
      <pos A="0.101384" C="0.241808" G="0.400957" T="0.255851"/>
      <pos A="0.171596" C="0.415" G="0.246489" T="0.166916"/>
      <pos A="0.162234" C="0.265213" G="0.180958" T="0.391595"/>
      <pos A="0.185639" C="0.293298" G="0.246489" T="0.274575"/>
      <pos A="0.293298" C="0.199681" G="0.232446" T="0.274575"/>
      <pos A="0.218404" C="0.115426" G="0.293298" T="0.372872"/>
      <pos A="0.288617" C="0.293298" G="0.171596" T="0.246489"/>
      <pos A="0.382233" C="0.25117" G="0.129469" T="0.237128"/>
      <pos A="0.274575" C="0.349468" G="0.134149" T="0.241808"/>
      <pos A="0.110746" C="0.223085" G="0.349468" T="0.316702"/>
      <pos A="0.279255" C="0.293298" G="0.349468" T="0.0779793"/>
      <pos A="0.246489" C="0.171596" G="0.227766" T="0.354148"/>
      <pos A="0.25117" C="0.199681" G="0.265213" T="0.283936"/>
    </motif>
    <motif db="0" id="M9" alt="O9" length="40" nsites="8" evalue="1.3e-003">
      <pos A="0.285273" C="0.35582" G="0.14418" T="0.214727"/>
      <pos A="0.0736336" C="0.35582" G="0.35582" T="0.214727"/>
      <pos A="0.214727" C="0.496914" G="0.0736336" T="0.214727"/>
      <pos A="0.0736336" C="0.0736336" G="0.567461" T="0.285273"/>
      <pos A="0.14418" C="0.0736336" G="0.214727" T="0.567461"/>
      <pos A="0.0736336" C="0.14418" G="0.14418" T="0.638007"/>
      <pos A="0.14418" C="0.567461" G="0.214727" T="0.0736336"/>
      <pos A="0.0736336" C="0.0736336" G="0.35582" T="0.496914"/>
      <pos A="0.285273" C="0.14418" G="0.0736336" T="0.496914"/>
      <pos A="0.35582" C="0.285273" G="0.35582" T="0.00308642"/>
      <pos A="0.285273" C="0.0736336" G="0.0736336" T="0.567461"/>
      <pos A="0.0736336" C="0.638007" G="0.285273" T="0.00308642"/>
      <pos A="0.214727" C="0.214727" G="0.14418" T="0.426366"/>
      <pos A="0.214727" C="0.00308642" G="0.426366" T="0.35582"/>
      <pos A="0.214727" C="0.426366" G="0.00308642" T="0.35582"/>
      <pos A="0.285273" C="0.35582" G="0.35582" T="0.00308642"/>
      <pos A="0.285273" C="0.426366" G="0.214727" T="0.0736336"/>
      <pos A="0.567461" C="0.214727" G="0.0736336" T="0.14418"/>
      <pos A="0.00308642" C="0.567461" G="0.214727" T="0.214727"/>
      <pos A="0.14418" C="0.214727" G="0.567461" T="0.0736336"/>
      <pos A="0.00308642" C="0.285273" G="0.496914" T="0.214727"/>
      <pos A="0.285273" C="0.00308642" G="0.426366" T="0.285273"/>
      <pos A="0.0736336" C="0.285273" G="0.496914" T="0.14418"/>
      <pos A="0.0736336" C="0.496914" G="0.14418" T="0.285273"/>
      <pos A="0.35582" C="0.214727" G="0.35582" T="0.0736336"/>
      <pos A="0.0736336" C="0.426366" G="0.496914" T="0.00308642"/>
      <pos A="0.214727" C="0.35582" G="0.00308642" T="0.426366"/>
      <pos A="0.0736336" C="0.214727" G="0.708554" T="0.00308642"/>
      <pos A="0.35582" C="0.14418" G="0.0736336" T="0.426366"/>
      <pos A="0.0736336" C="0.567461" G="0.285273" T="0.0736336"/>
      <pos A="0.14418" C="0.496914" G="0.214727" T="0.14418"/>
      <pos A="0.14418" C="0.496914" G="0.0736336" T="0.285273"/>
      <pos A="0.0736336" C="0.214727" G="0.214727" T="0.496914"/>
      <pos A="0.14418" C="0.00308642" G="0.7791" T="0.0736336"/>
      <pos A="0.00308642" C="0.0736336" G="0.638007" T="0.285273"/>
      <pos A="0.214727" C="0.426366" G="0.0736336" T="0.285273"/>
      <pos A="0.285273" C="0.214727" G="0.496914" T="0.00308642"/>
      <pos A="0.426366" C="0.00308642" G="0.0736336" T="0.496914"/>
      <pos A="0.214727" C="0.285273" G="0.285273" T="0.214727"/>
      <pos A="0.285273" C="0.0736336" G="0.285273" T="0.35582"/>
    </motif>
    <motif db="0" id="M91" alt="O91" length="40" nsites="8" evalue="1.3e-003">
      <pos A="0.270924" C="0.120266" G="0.455064" T="0.153745"/>
      <pos A="0.354624" C="0.187226" G="0.237445" T="0.220705"/>
      <pos A="0.270924" C="0.170486" G="0.287665" T="0.270924"/>
      <pos A="0.0198262" C="0.404844" G="0.471803" T="0.103526"/>
      <pos A="0.203965" C="0.371364" G="0.187226" T="0.237445"/>
      <pos A="0.220705" C="0.170486" G="0.287665" T="0.321145"/>
      <pos A="0.421584" C="0.120266" G="0.388105" T="0.0700464"/>
      <pos A="0.354624" C="0.337884" G="0.153745" T="0.153745"/>
      <pos A="0.203965" C="0.170486" G="0.137005" T="0.488543"/>
      <pos A="0.137005" C="0.187226" G="0.170486" T="0.505284"/>
      <pos A="0.203965" C="0.0867862" G="0.388105" T="0.321145"/>
      <pos A="0.321145" C="0.0867862" G="0.354624" T="0.237445"/>
      <pos A="0.137005" C="0.388105" G="0.0533057" T="0.421584"/>
      <pos A="0.438324" C="0.0867862" G="0.237445" T="0.237445"/>
      <pos A="0.337884" C="0.371364" G="0.170486" T="0.120266"/>
      <pos A="0.304405" C="0.371364" G="0.153745" T="0.170486"/>
      <pos A="0.137005" C="0.522024" G="0.170486" T="0.170486"/>
      <pos A="0.254185" C="0.137005" G="0.137005" T="0.471803"/>
      <pos A="0.404844" C="0.203965" G="0.137005" T="0.254185"/>
      <pos A="0.137005" C="0.254185" G="0.321145" T="0.287665"/>
      <pos A="0.187226" C="0.287665" G="0.304405" T="0.220705"/>
      <pos A="0.304405" C="0.371364" G="0.237445" T="0.0867862"/>
      <pos A="0.187226" C="0.254185" G="0.270924" T="0.287665"/>
      <pos A="0.203965" C="0.0365659" G="0.270924" T="0.488543"/>
      <pos A="0.237445" C="0.270924" G="0.371364" T="0.120266"/>
      <pos A="0.287665" C="0.304405" G="0.00308642" T="0.404844"/>
      <pos A="0.337884" C="0.270924" G="0.270924" T="0.120266"/>
      <pos A="0.371364" C="0.103526" G="0.287665" T="0.237445"/>
      <pos A="0.421584" C="0.187226" G="0.287665" T="0.103526"/>
      <pos A="0.270924" C="0.153745" G="0.270924" T="0.304405"/>
      <pos A="0.120266" C="0.270924" G="0.270924" T="0.337884"/>
      <pos A="0.321145" C="0.220705" G="0.304405" T="0.153745"/>
      <pos A="0.0198262" C="0.120266" G="0.572243" T="0.287665"/>
      <pos A="0.237445" C="0.438324" G="0.237445" T="0.0867862"/>
      <pos A="0.354624" C="0.137005" G="0.254185" T="0.254185"/>
      <pos A="0.270924" C="0.120266" G="0.170486" T="0.438324"/>
      <pos A="0.354624" C="0.103526" G="0.220705" T="0.321145"/>
      <pos A="0.170486" C="0.237445" G="0.321145" T="0.270924"/>
      <pos A="0.237445" C="0.438324" G="0.203965" T="0.120266"/>
      <pos A="0.203965" C="0.321145" G="0.103526" T="0.371364"/>
    </motif>
    <motif db="0" id="M92" alt="O92" length="40" nsites="8" evalue="1.3e-003">
      <pos A="0.402966" C="0.166893" G="0.215071" T="0.215071"/>
      <pos A="0.32588" C="0.306609" G="0.229524" T="0.137985"/>
      <pos A="0.23916" C="0.133167" G="0.219888" T="0.407784"/>
      <pos A="0.123532" C="0.340334" G="0.296974" T="0.23916"/>
      <pos A="0.258432" C="0.335516" G="0.215071" T="0.190982"/>
      <pos A="0.23916" C="0.263249" G="0.229524" T="0.268067"/>
      <pos A="0.243977" C="0.253614" G="0.28252" T="0.219888"/>
      <pos A="0.219888" C="0.248795" G="0.200617" T="0.330698"/>
      <pos A="0.229524" C="0.234342" G="0.248795" T="0.287338"/>
      <pos A="0.137985" C="0.157257" G="0.34997" T="0.354788"/>
      <pos A="0.200617" C="0.34997" G="0.171711" T="0.277703"/>
      <pos A="0.190982" C="0.181346" G="0.28252" T="0.345152"/>
      <pos A="0.181346" C="0.340334" G="0.335516" T="0.142803"/>
      <pos A="0.137985" C="0.335516" G="0.166893" T="0.359606"/>
      <pos A="0.287338" C="0.316245" G="0.176528" T="0.219888"/>
      <pos A="0.378877" C="0.142803" G="0.205435" T="0.272885"/>
      <pos A="0.311427" C="0.109079" G="0.296974" T="0.28252"/>
      <pos A="0.28252" C="0.292156" G="0.215071" T="0.210253"/>
      <pos A="0.190982" C="0.374059" G="0.268067" T="0.166893"/>
      <pos A="0.15244" C="0.39333" G="0.301792" T="0.15244"/>
      <pos A="0.28252" C="0.378877" G="0.12835" T="0.210253"/>
      <pos A="0.306609" C="0.15244" G="0.287338" T="0.253614"/>
      <pos A="0.099443" C="0.316245" G="0.398148" T="0.186164"/>
      <pos A="0.417419" C="0.200617" G="0.15244" T="0.229524"/>
      <pos A="0.321063" C="0.205435" G="0.330698" T="0.142803"/>
      <pos A="0.277703" C="0.0898074" G="0.470416" T="0.162075"/>
      <pos A="0.147621" C="0.272885" G="0.340334" T="0.23916"/>
      <pos A="0.186164" C="0.23916" G="0.272885" T="0.301792"/>
      <pos A="0.296974" C="0.277703" G="0.162075" T="0.263249"/>
      <pos A="0.253614" C="0.166893" G="0.243977" T="0.335516"/>
      <pos A="0.234342" C="0.176528" G="0.417419" T="0.171711"/>
      <pos A="0.23916" C="0.28252" G="0.186164" T="0.292156"/>
      <pos A="0.446326" C="0.123532" G="0.157257" T="0.272885"/>
      <pos A="0.335516" C="0.1958" G="0.28252" T="0.186164"/>
      <pos A="0.316245" C="0.224706" G="0.248795" T="0.210253"/>
      <pos A="0.311427" C="0.118714" G="0.28252" T="0.287338"/>
      <pos A="0.0946252" C="0.32588" G="0.330698" T="0.248795"/>
      <pos A="0.28252" C="0.166893" G="0.224706" T="0.32588"/>
      <pos A="0.142803" C="0.263249" G="0.210253" T="0.383695"/>
      <pos A="0.345152" C="0.306609" G="0.219888" T="0.12835"/>
    </motif>
    <motif db="0" id="M93" alt="O93" length="40" nsites="8" evalue="1.3e-003">
      <pos A="0.335425" C="0.0779793" G="0.241808" T="0.344787"/>
      <pos A="0.0967032" C="0.377553" G="0.279255" T="0.246489"/>
      <pos A="0.30266" C="0.218404" G="0.124788" T="0.354148"/>
      <pos A="0.349468" C="0.124788" G="0.25117" T="0.274575"/>
      <pos A="0.354148" C="0.176277" G="0.25117" T="0.218404"/>
      <pos A="0.120107" C="0.30734" G="0.326063" T="0.246489"/>
      <pos A="0.204361" C="0.293298" G="0.195" T="0.30734"/>
      <pos A="0.312021" C="0.269893" G="0.195" T="0.223085"/>
      <pos A="0.265213" C="0.195" G="0.429042" T="0.110746"/>
      <pos A="0.297978" C="0.218404" G="0.0967032" T="0.386915"/>
      <pos A="0.293298" C="0.223085" G="0.288617" T="0.195"/>
      <pos A="0.237128" C="0.241808" G="0.330745" T="0.190319"/>
      <pos A="0.227766" C="0.265213" G="0.176277" T="0.330745"/>
      <pos A="0.110746" C="0.471169" G="0.157554" T="0.260532"/>
      <pos A="0.204361" C="0.297978" G="0.0967032" T="0.400957"/>
      <pos A="0.124788" C="0.162234" G="0.344787" T="0.368191"/>
      <pos A="0.223085" C="0.321383" G="0.316702" T="0.138831"/>
      <pos A="0.297978" C="0.30734" G="0.213723" T="0.180958"/>
      <pos A="0.25117" C="0.391595" G="0.166916" T="0.190319"/>
      <pos A="0.269893" C="0.204361" G="0.213723" T="0.312021"/>
      <pos A="0.115426" C="0.260532" G="0.400957" T="0.223085"/>
      <pos A="0.171596" C="0.199681" G="0.279255" T="0.349468"/>
      <pos A="0.204361" C="0.185639" G="0.349468" T="0.260532"/>
      <pos A="0.35883" C="0.25117" G="0.204361" T="0.185639"/>
      <pos A="0.237128" C="0.185639" G="0.321383" T="0.255851"/>
      <pos A="0.152873" C="0.223085" G="0.372872" T="0.25117"/>
      <pos A="0.25117" C="0.368191" G="0.190319" T="0.190319"/>
      <pos A="0.288617" C="0.237128" G="0.138831" T="0.335425"/>
      <pos A="0.218404" C="0.138831" G="0.372872" T="0.269893"/>
      <pos A="0.386915" C="0.157554" G="0.25117" T="0.204361"/>
      <pos A="0.269893" C="0.246489" G="0.157554" T="0.326063"/>
      <pos A="0.25117" C="0.246489" G="0.25117" T="0.25117"/>
      <pos A="0.101384" C="0.199681" G="0.265213" T="0.433722"/>
      <pos A="0.293298" C="0.297978" G="0.204361" T="0.204361"/>
      <pos A="0.213723" C="0.204361" G="0.35883" T="0.223085"/>
      <pos A="0.209043" C="0.312021" G="0.190319" T="0.288617"/>
      <pos A="0.293298" C="0.152873" G="0.368191" T="0.185639"/>
      <pos A="0.185639" C="0.279255" G="0.391595" T="0.143511"/>
      <pos A="0.354148" C="0.25117" G="0.227766" T="0.166916"/>
      <pos A="0.321383" C="0.232446" G="0.143511" T="0.30266"/>
    </motif>
    <motif db="0" id="M94" alt="O94" length="40" nsites="8" evalue="1.3e-003">
      <pos A="0.332304" C="0.00308642" G="0.332304" T="0.332304"/>
      <pos A="0.00308642" C="0.00308642" G="0.661523" T="0.332304"/>
      <pos A="0.332304" C="0.00308642" G="0.661523" T="0.00308642"/>
      <pos A="0.00308642" C="0.00308642" G="0.990741" T="0.00308642"/>
      <pos A="0.332304" C="0.332304" G="0.00308642" T="0.332304"/>
      <pos A="0.00308642" C="0.332304" G="0.332304" T="0.332304"/>
      <pos A="0.332304" C="0.332304" G="0.00308642" T="0.332304"/>
      <pos A="0.00308642" C="0.332304" G="0.332304" T="0.332304"/>
      <pos A="0.661523" C="0.00308642" G="0.00308642" T="0.332304"/>
      <pos A="0.661523" C="0.332304" G="0.00308642" T="0.00308642"/>
      <pos A="0.332304" C="0.332304" G="0.00308642" T="0.332304"/>
      <pos A="0.00308642" C="0.332304" G="0.332304" T="0.332304"/>
      <pos A="0.00308642" C="0.332304" G="0.00308642" T="0.661523"/>
      <pos A="0.00308642" C="0.00308642" G="0.332304" T="0.661523"/>
      <pos A="0.00308642" C="0.990741" G="0.00308642" T="0.00308642"/>
      <pos A="0.661523" C="0.332304" G="0.00308642" T="0.00308642"/>
      <pos A="0.332304" C="0.661523" G="0.00308642" T="0.00308642"/>
      <pos A="0.00308642" C="0.332304" G="0.661523" T="0.00308642"/>
      <pos A="0.00308642" C="0.661523" G="0.00308642" T="0.332304"/>
      <pos A="0.00308642" C="0.00308642" G="0.661523" T="0.332304"/>
      <pos A="0.00308642" C="0.990741" G="0.00308642" T="0.00308642"/>
      <pos A="0.00308642" C="0.990741" G="0.00308642" T="0.00308642"/>
      <pos A="0.332304" C="0.332304" G="0.00308642" T="0.332304"/>
      <pos A="0.332304" C="0.332304" G="0.00308642" T="0.332304"/>
      <pos A="0.00308642" C="0.332304" G="0.332304" T="0.332304"/>
      <pos A="0.332304" C="0.00308642" G="0.332304" T="0.332304"/>
      <pos A="0.332304" C="0.332304" G="0.332304" T="0.00308642"/>
      <pos A="0.00308642" C="0.661523" G="0.332304" T="0.00308642"/>
      <pos A="0.332304" C="0.00308642" G="0.332304" T="0.332304"/>
      <pos A="0.332304" C="0.661523" G="0.00308642" T="0.00308642"/>
      <pos A="0.00308642" C="0.661523" G="0.00308642" T="0.332304"/>
      <pos A="0.00308642" C="0.332304" G="0.00308642" T="0.661523"/>
      <pos A="0.332304" C="0.00308642" G="0.661523" T="0.00308642"/>
      <pos A="0.661523" C="0.332304" G="0.00308642" T="0.00308642"/>
      <pos A="0.332304" C="0.00308642" G="0.332304" T="0.332304"/>
      <pos A="0.332304" C="0.00308642" G="0.332304" T="0.332304"/>
      <pos A="0.332304" C="0.00308642" G="0.332304" T="0.332304"/>
      <pos A="0.332304" C="0.00308642" G="0.661523" T="0.00308642"/>
      <pos A="0.332304" C="0.332304" G="0.00308642" T="0.332304"/>
      <pos A="0.332304" C="0.00308642" G="0.00308642" T="0.661523"/>
    </motif>
    <motif db="0" id="M95" alt="O95" length="40" nsites="8" evalue="1.3e-003">
      <pos A="0.293573" C="0.525962" G="0.14833" T="0.0321353"/>
      <pos A="0.671206" C="0.119281" G="0.14833" T="0.0611842"/>
      <pos A="0.0611842" C="0.293573" G="0.119281" T="0.525962"/>
      <pos A="0.235476" C="0.0321353" G="0.409768" T="0.322621"/>
      <pos A="0.14833" C="0.119281" G="0.177379" T="0.555011"/>
      <pos A="0.177379" C="0.380719" G="0.0321353" T="0.409768"/>
      <pos A="0.206427" C="0.322621" G="0.0321353" T="0.438816"/>
      <pos A="0.0902321" C="0.177379" G="0.293573" T="0.438816"/>
      <pos A="0.35167" C="0.177379" G="0.14833" T="0.322621"/>
      <pos A="0.206427" C="0.14833" G="0.438816" T="0.206427"/>
      <pos A="0.293573" C="0.206427" G="0.119281" T="0.380719"/>
      <pos A="0.177379" C="0.35167" G="0.235476" T="0.235476"/>
      <pos A="0.177379" C="0.206427" G="0.380719" T="0.235476"/>
      <pos A="0.14833" C="0.14833" G="0.555011" T="0.14833"/>
      <pos A="0.0902321" C="0.322621" G="0.322621" T="0.264524"/>
      <pos A="0.119281" C="0.177379" G="0.14833" T="0.555011"/>
      <pos A="0.409768" C="0.380719" G="0.0321353" T="0.177379"/>
      <pos A="0.35167" C="0.0902321" G="0.467865" T="0.0902321"/>
      <pos A="0.119281" C="0.322621" G="0.264524" T="0.293573"/>
      <pos A="0.380719" C="0.119281" G="0.235476" T="0.264524"/>
      <pos A="0.264524" C="0.235476" G="0.380719" T="0.119281"/>
      <pos A="0.0902321" C="0.206427" G="0.409768" T="0.293573"/>
      <pos A="0.264524" C="0.206427" G="0.235476" T="0.293573"/>
      <pos A="0.264524" C="0.496914" G="0.0321353" T="0.206427"/>
      <pos A="0.525962" C="0.0321353" G="0.264524" T="0.177379"/>
      <pos A="0.206427" C="0.0902321" G="0.293573" T="0.409768"/>
      <pos A="0.206427" C="0.0321353" G="0.467865" T="0.293573"/>
      <pos A="0.177379" C="0.119281" G="0.525962" T="0.177379"/>
      <pos A="0.35167" C="0.293573" G="0.206427" T="0.14833"/>
      <pos A="0.525962" C="0.177379" G="0.00308642" T="0.293573"/>
      <pos A="0.380719" C="0.177379" G="0.264524" T="0.177379"/>
      <pos A="0.380719" C="0.14833" G="0.322621" T="0.14833"/>
      <pos A="0.235476" C="0.235476" G="0.14833" T="0.380719"/>
      <pos A="0.0611842" C="0.177379" G="0.438816" T="0.322621"/>
      <pos A="0.293573" C="0.0611842" G="0.409768" T="0.235476"/>
      <pos A="0.496914" C="0.322621" G="0.0611842" T="0.119281"/>
      <pos A="0.264524" C="0.177379" G="0.35167" T="0.206427"/>
      <pos A="0.119281" C="0.409768" G="0.0611842" T="0.409768"/>
      <pos A="0.0321353" C="0.35167" G="0.119281" T="0.496914"/>
      <pos A="0.35167" C="0.14833" G="0.14833" T="0.35167"/>
    </motif>
    <motif db="0" id="M96" alt="O96" length="40" nsites="8" evalue="1.3e-003">
      <pos A="0.167696" C="0.332304" G="0.167696" T="0.332304"/>
      <pos A="0.0853906" C="0.332304" G="0.167696" T="0.414609"/>
      <pos A="0.00308642" C="0.826131" G="0.167696" T="0.00308642"/>
      <pos A="0.414609" C="0.167696" G="0.0853906" T="0.332304"/>
      <pos A="0.0853906" C="0.332304" G="0.579218" T="0.00308642"/>
      <pos A="0.00308642" C="0.496914" G="0.496914" T="0.00308642"/>
      <pos A="0.414609" C="0.167696" G="0.25" T="0.167696"/>
      <pos A="0.0853906" C="0.496914" G="0.25" T="0.167696"/>
      <pos A="0.25" C="0.496914" G="0.167696" T="0.0853906"/>
      <pos A="0.579218" C="0.25" G="0.00308642" T="0.167696"/>
      <pos A="0.25" C="0.579218" G="0.167696" T="0.00308642"/>
      <pos A="0.167696" C="0.0853906" G="0.496914" T="0.25"/>
      <pos A="0.25" C="0.414609" G="0.167696" T="0.167696"/>
      <pos A="0.00308642" C="0.496914" G="0.25" T="0.25"/>
      <pos A="0.332304" C="0.0853906" G="0.0853906" T="0.496914"/>
      <pos A="0.25" C="0.167696" G="0.414609" T="0.167696"/>
      <pos A="0.00308642" C="0.496914" G="0.414609" T="0.0853906"/>
      <pos A="0.167696" C="0.496914" G="0.167696" T="0.167696"/>
      <pos A="0.00308642" C="0.332304" G="0.0853906" T="0.579218"/>
      <pos A="0.00308642" C="0.332304" G="0.00308642" T="0.661523"/>
      <pos A="0.332304" C="0.00308642" G="0.579218" T="0.0853906"/>
      <pos A="0.332304" C="0.167696" G="0.496914" T="0.00308642"/>
      <pos A="0.167696" C="0.579218" G="0.167696" T="0.0853906"/>
      <pos A="0.414609" C="0.00308642" G="0.0853906" T="0.496914"/>
      <pos A="0.0853906" C="0.167696" G="0.332304" T="0.414609"/>
      <pos A="0.167696" C="0.0853906" G="0.332304" T="0.414609"/>
      <pos A="0.0853906" C="0.167696" G="0.661523" T="0.0853906"/>
      <pos A="0.00308642" C="0.167696" G="0.579218" T="0.25"/>
      <pos A="0.25" C="0.496914" G="0.00308642" T="0.25"/>
      <pos A="0.0853906" C="0.414609" G="0.25" T="0.25"/>
      <pos A="0.332304" C="0.0853906" G="0.332304" T="0.25"/>
      <pos A="0.414609" C="0.167696" G="0.332304" T="0.0853906"/>
      <pos A="0.00308642" C="0.167696" G="0.826131" T="0.00308642"/>
      <pos A="0.332304" C="0.167696" G="0.0853906" T="0.414609"/>
      <pos A="0.167696" C="0.167696" G="0.579218" T="0.0853906"/>
      <pos A="0.0853906" C="0.00308642" G="0.743827" T="0.167696"/>
      <pos A="0.00308642" C="0.743827" G="0.25" T="0.00308642"/>
      <pos A="0.25" C="0.332304" G="0.0853906" T="0.332304"/>
      <pos A="0.167696" C="0.414609" G="0.332304" T="0.0853906"/>
      <pos A="0.00308642" C="0.25" G="0.167696" T="0.579218"/>
    </motif>
    <motif db="0" id="M97" alt="O97" length="40" nsites="8" evalue="1.3e-003">
      <pos A="0.297978" C="0.396276" G="0.143511" T="0.162234"/>
      <pos A="0.218404" C="0.265213" G="0.180958" T="0.335425"/>
      <pos A="0.213723" C="0.190319" G="0.246489" T="0.349468"/>
      <pos A="0.237128" C="0.199681" G="0.185639" T="0.377553"/>
      <pos A="0.152873" C="0.223085" G="0.391595" T="0.232446"/>
      <pos A="0.297978" C="0.241808" G="0.180958" T="0.279255"/>
      <pos A="0.195" C="0.269893" G="0.255851" T="0.279255"/>
      <pos A="0.452445" C="0.138831" G="0.326063" T="0.0826607"/>
      <pos A="0.265213" C="0.321383" G="0.218404" T="0.195"/>
      <pos A="0.227766" C="0.274575" G="0.321383" T="0.176277"/>
      <pos A="0.152873" C="0.312021" G="0.344787" T="0.190319"/>
      <pos A="0.316702" C="0.101384" G="0.185639" T="0.396276"/>
      <pos A="0.255851" C="0.162234" G="0.321383" T="0.260532"/>
      <pos A="0.120107" C="0.293298" G="0.30266" T="0.283936"/>
      <pos A="0.124788" C="0.279255" G="0.195" T="0.400957"/>
      <pos A="0.223085" C="0.30734" G="0.157554" T="0.312021"/>
      <pos A="0.321383" C="0.213723" G="0.344787" T="0.120107"/>
      <pos A="0.237128" C="0.330745" G="0.199681" T="0.232446"/>
      <pos A="0.405638" C="0.152873" G="0.30734" T="0.134149"/>
      <pos A="0.297978" C="0.218404" G="0.195" T="0.288617"/>
      <pos A="0.237128" C="0.171596" G="0.269893" T="0.321383"/>
      <pos A="0.255851" C="0.293298" G="0.129469" T="0.321383"/>
      <pos A="0.218404" C="0.241808" G="0.25117" T="0.288617"/>
      <pos A="0.199681" C="0.129469" G="0.429042" T="0.241808"/>
      <pos A="0.255851" C="0.354148" G="0.265213" T="0.124788"/>
      <pos A="0.185639" C="0.232446" G="0.326063" T="0.255851"/>
      <pos A="0.124788" C="0.166916" G="0.377553" T="0.330745"/>
      <pos A="0.265213" C="0.321383" G="0.134149" T="0.279255"/>
      <pos A="0.293298" C="0.227766" G="0.237128" T="0.241808"/>
      <pos A="0.279255" C="0.316702" G="0.297978" T="0.106064"/>
      <pos A="0.279255" C="0.204361" G="0.241808" T="0.274575"/>
      <pos A="0.152873" C="0.134149" G="0.297978" T="0.415"/>
      <pos A="0.288617" C="0.330745" G="0.25117" T="0.129469"/>
      <pos A="0.354148" C="0.316702" G="0.152873" T="0.176277"/>
      <pos A="0.176277" C="0.340106" G="0.180958" T="0.30266"/>
      <pos A="0.195" C="0.166916" G="0.30266" T="0.335425"/>
      <pos A="0.213723" C="0.260532" G="0.330745" T="0.195"/>
      <pos A="0.316702" C="0.232446" G="0.180958" T="0.269893"/>
      <pos A="0.30266" C="0.195" G="0.25117" T="0.25117"/>
      <pos A="0.232446" C="0.227766" G="0.400957" T="0.138831"/>
    </motif>
    <motif db="0" id="M98" alt="O98" length="40" nsites="8" evalue="1.3e-003">
      <pos A="0.190319" C="0.386915" G="0.209043" T="0.213723"/>
      <pos A="0.260532" C="0.400957" G="0.176277" T="0.162234"/>
      <pos A="0.344787" C="0.0498943" G="0.269893" T="0.335425"/>
      <pos A="0.152873" C="0.260532" G="0.372872" T="0.213723"/>
      <pos A="0.335425" C="0.237128" G="0.293298" T="0.134149"/>
      <pos A="0.25117" C="0.279255" G="0.138831" T="0.330745"/>
      <pos A="0.227766" C="0.213723" G="0.340106" T="0.218404"/>
      <pos A="0.166916" C="0.297978" G="0.279255" T="0.255851"/>
      <pos A="0.297978" C="0.209043" G="0.293298" T="0.199681"/>
      <pos A="0.283936" C="0.232446" G="0.25117" T="0.232446"/>
      <pos A="0.344787" C="0.241808" G="0.166916" T="0.246489"/>
      <pos A="0.274575" C="0.255851" G="0.190319" T="0.279255"/>
      <pos A="0.265213" C="0.204361" G="0.180958" T="0.349468"/>
      <pos A="0.330745" C="0.148192" G="0.209043" T="0.312021"/>
      <pos A="0.0873412" C="0.396276" G="0.283936" T="0.232446"/>
      <pos A="0.265213" C="0.171596" G="0.246489" T="0.316702"/>
      <pos A="0.148192" C="0.30734" G="0.30266" T="0.241808"/>
      <pos A="0.326063" C="0.180958" G="0.195" T="0.297978"/>
      <pos A="0.25117" C="0.269893" G="0.354148" T="0.124788"/>
      <pos A="0.223085" C="0.190319" G="0.223085" T="0.36351"/>
      <pos A="0.129469" C="0.269893" G="0.335425" T="0.265213"/>
      <pos A="0.274575" C="0.288617" G="0.0920217" T="0.344787"/>
      <pos A="0.148192" C="0.297978" G="0.152873" T="0.400957"/>
      <pos A="0.0920217" C="0.316702" G="0.344787" T="0.246489"/>
      <pos A="0.204361" C="0.176277" G="0.288617" T="0.330745"/>
      <pos A="0.316702" C="0.30734" G="0.218404" T="0.157554"/>
      <pos A="0.316702" C="0.41968" G="0.152873" T="0.110746"/>
      <pos A="0.293298" C="0.0779793" G="0.340106" T="0.288617"/>
      <pos A="0.265213" C="0.190319" G="0.36351" T="0.180958"/>
      <pos A="0.180958" C="0.349468" G="0.223085" T="0.246489"/>
      <pos A="0.400957" C="0.120107" G="0.204361" T="0.274575"/>
      <pos A="0.288617" C="0.185639" G="0.344787" T="0.180958"/>
      <pos A="0.143511" C="0.255851" G="0.316702" T="0.283936"/>
      <pos A="0.386915" C="0.190319" G="0.265213" T="0.157554"/>
      <pos A="0.185639" C="0.148192" G="0.372872" T="0.293298"/>
      <pos A="0.162234" C="0.36351" G="0.213723" T="0.260532"/>
      <pos A="0.218404" C="0.316702" G="0.232446" T="0.232446"/>
      <pos A="0.195" C="0.330745" G="0.120107" T="0.354148"/>
      <pos A="0.30266" C="0.269893" G="0.115426" T="0.312021"/>
      <pos A="0.283936" C="0.204361" G="0.232446" T="0.279255"/>
    </motif>
    <motif db="0" id="M99" alt="O99" length="40" nsites="8" evalue="1.3e-003">
      <pos A="0.0255328" C="0.272446" G="0.294894" T="0.407127"/>
      <pos A="0.11532" C="0.18266" G="0.429573" T="0.272446"/>
      <pos A="0.31734" C="0.339787" G="0.18266" T="0.160213"/>
      <pos A="0.25" C="0.294894" G="0.18266" T="0.272446"/>
      <pos A="0.45202" C="0.0255328" G="0.11532" T="0.407127"/>
      <pos A="0.11532" C="0.294894" G="0.18266" T="0.407127"/>
      <pos A="0.25" C="0.31734" G="0.160213" T="0.272446"/>
      <pos A="0.137767" C="0.137767" G="0.38468" T="0.339787"/>
      <pos A="0.407127" C="0.0928731" G="0.362233" T="0.137767"/>
      <pos A="0.160213" C="0.609147" G="0.0928731" T="0.137767"/>
      <pos A="0.294894" C="0.25" G="0.18266" T="0.272446"/>
      <pos A="0.0704267" C="0.227554" G="0.294894" T="0.407127"/>
      <pos A="0.205106" C="0.160213" G="0.25" T="0.38468"/>
      <pos A="0.339787" C="0.0479802" G="0.339787" T="0.272446"/>
      <pos A="0.362233" C="0.294894" G="0.25" T="0.0928731"/>
      <pos A="0.272446" C="0.496914" G="0.11532" T="0.11532"/>
      <pos A="0.272446" C="0.0704267" G="0.272446" T="0.38468"/>
      <pos A="0.339787" C="0.294894" G="0.137767" T="0.227554"/>
      <pos A="0.51936" C="0.0928731" G="0.11532" T="0.272446"/>
      <pos A="0.11532" C="0.227554" G="0.51936" T="0.137767"/>
      <pos A="0.11532" C="0.339787" G="0.227554" T="0.31734"/>
      <pos A="0.205106" C="0.429573" G="0.272446" T="0.0928731"/>
      <pos A="0.294894" C="0.205106" G="0.38468" T="0.11532"/>
      <pos A="0.137767" C="0.18266" G="0.25" T="0.429573"/>
      <pos A="0.339787" C="0.294894" G="0.160213" T="0.205106"/>
      <pos A="0.272446" C="0.294894" G="0.18266" T="0.25"/>
      <pos A="0.31734" C="0.227554" G="0.227554" T="0.227554"/>
      <pos A="0.137767" C="0.339787" G="0.205106" T="0.31734"/>
      <pos A="0.0928731" C="0.407127" G="0.362233" T="0.137767"/>
      <pos A="0.407127" C="0.137767" G="0.294894" T="0.160213"/>
      <pos A="0.160213" C="0.31734" G="0.294894" T="0.227554"/>
      <pos A="0.205106" C="0.0479802" G="0.38468" T="0.362233"/>
      <pos A="0.137767" C="0.429573" G="0.25" T="0.18266"/>
      <pos A="0.205106" C="0.474467" G="0.205106" T="0.11532"/>
      <pos A="0.137767" C="0.474467" G="0.205106" T="0.18266"/>
      <pos A="0.272446" C="0.11532" G="0.407127" T="0.205106"/>
      <pos A="0.272446" C="0.137767" G="0.407127" T="0.18266"/>
      <pos A="0.429573" C="0.11532" G="0.272446" T="0.18266"/>
      <pos A="0.474467" C="0.160213" G="0.31734" T="0.0479802"/>
      <pos A="0.0479802" C="0.11532" G="0.362233" T="0.474467"/>
    </motif>
  </queries>
  <targets>
    <motif db="0" id="AHR_HUMAN.H11MO.0.B" length="9" nsites="154" evalue="1.0e+000"
        url="http://hocomoco.autosome.ru/motif/AHR_HUMAN.H11MO.0.B">
      <pos A="0.263136" C="0.118683" G="0.366338" T="0.251843"/>
      <pos A="0.0707683" C="0.0772165" G="0.225162" T="0.626854"/>
      <pos A="0.141125" C="0.285009" G="0.13457" T="0.439296"/>
      <pos A="0.0166917" C="0.00871197" G="0.946968" T="0.027628"/>
      <pos A="0.000162232" C="0.976144" G="0.00985194" T="0.0138418"/>
      <pos A="0.0224981" C="0.00529208" G="0.969768" T="0.00244216"/>
      <pos A="0.000162232" C="0.0224981" G="0.00472209" T="0.972618"/>
      <pos A="0.000162232" C="0.000162232" G="0.999513" T="0.000162232"/>
      <pos A="0.279791" C="0.434254" G="0.105056" T="0.180899"/>
    </motif>
    <motif db="0" id="AIRE_HUMAN.H11MO.0.C" length="18" nsites="41" evalue="1.0e+000"
        url="http://hocomoco.autosome.ru/motif/AIRE_HUMAN.H11MO.0.C">
      <pos A="0.397368" C="0.261336" G="0.125304" T="0.215992"/>
      <pos A="0.181984" C="0.181984" G="0.13664" T="0.499392"/>
      <pos A="0.13664" C="0.13664" G="0.204656" T="0.522064"/>
      <pos A="0.0459522" C="0.000608273" G="0.884815" T="0.0686242"/>
      <pos A="0.000608273" C="0.000608273" G="0.816799" T="0.181984"/>
      <pos A="0.318016" C="0.0459522" G="0.0232802" T="0.612752"/>
      <pos A="0.386032" C="0.0912962" G="0.0232802" T="0.499392"/>
      <pos A="0.36336" C="0.13664" G="0.13664" T="0.36336"/>
      <pos A="0.340688" C="0.0686242" G="0.13664" T="0.454048"/>
      <pos A="0.522064" C="0.0912962" G="0.13664" T="0.25"/>
      <pos A="0.386032" C="0.0459522" G="0.0686242" T="0.499392"/>
      <pos A="0.227328" C="0.13664" G="0.0686242" T="0.567408"/>
      <pos A="0.000608273" C="0.0232802" G="0.884815" T="0.0912962"/>
      <pos A="0.000608273" C="0.000608273" G="0.975503" T="0.0232802"/>
      <pos A="0.227328" C="0.0912962" G="0.25" T="0.431376"/>
      <pos A="0.0686242" C="0.181984" G="0.181984" T="0.567408"/>
      <pos A="0.454048" C="0.0232802" G="0.159312" T="0.36336"/>
      <pos A="0.403036" C="0.267004" G="0.1083" T="0.22166"/>
    </motif>
    <motif db="0" id="ANDR_HUMAN.H11MO.0.A" length="18" nsites="499" evalue="1.0e+000"
        url="http://hocomoco.autosome.ru/motif/ANDR_HUMAN.H11MO.0.A">
      <pos A="0.148317" C="0.0701763" G="0.036115" T="0.745392"/>
      <pos A="0.0621619" C="0.0481366" G="0.777449" T="0.112252"/>
      <pos A="0.0681727" C="0.0661691" G="0.0140753" T="0.851583"/>
      <pos A="0.188389" C="0.17236" G="0.14431" T="0.494941"/>
      <pos A="0.0781907" C="0.73337" G="0.036115" T="0.152324"/>
      <pos A="0.12227" C="0.278551" G="0.0321078" T="0.567071"/>
      <pos A="0.180375" C="0.134292" G="0.196404" T="0.48893"/>
      <pos A="0.198407" C="0.178371" G="0.21644" T="0.406782"/>
      <pos A="0.176367" C="0.192396" G="0.22245" T="0.408786"/>
      <pos A="0.200411" C="0.256512" G="0.120266" T="0.422811"/>
      <pos A="0.0721799" C="0.0140753" G="0.0140753" T="0.899669"/>
      <pos A="0.254508" C="0.0301042" G="0.691294" T="0.0240934"/>
      <pos A="0.0281006" C="0.0220898" G="0.0200862" T="0.929724"/>
      <pos A="0.0180825" C="0.00606091" G="0.0982268" T="0.87763"/>
      <pos A="0.00806452" C="0.00806452" G="0.0641655" T="0.919705"/>
      <pos A="0.420807" C="0.0281006" G="0.494941" T="0.0561511"/>
      <pos A="0.0862052" C="0.524995" G="0.0481366" T="0.340663"/>
      <pos A="0.290573" C="0.158335" G="0.0541475" T="0.496945"/>
    </motif>
    <motif db="0" id="AP2A_HUMAN.H11MO.0.A" length="15" nsites="500" evalue="1.0e+000"
        url="http://hocomoco.autosome.ru/motif/AP2A_HUMAN.H11MO.0.A">
      <pos A="0.416124" C="0.185377" G="0.193138" T="0.205362"/>
      <pos A="0.231121" C="0.0911524" G="0.134692" T="0.543034"/>
      <pos A="0.176775" C="0.0944298" G="0.470182" T="0.258612"/>
      <pos A="0.0108813" C="0.520551" G="0.431413" T="0.0371549"/>
      <pos A="4.999e-05" C="0.99985" G="4.999e-05" T="4.999e-05"/>
      <pos A="4.999e-05" C="0.900843" G="4.999e-05" T="0.099057"/>
      <pos A="0.0509783" C="0.111333" G="0.0128321" T="0.824856"/>
      <pos A="0.00188818" C="4.999e-05" G="0.796457" T="0.201605"/>
      <pos A="0.535277" C="0.0386298" G="0.409205" T="0.0168892"/>
      <pos A="0.14218" C="4.999e-05" G="0.855965" T="0.00180471"/>
      <pos A="4.999e-05" C="4.999e-05" G="0.99985" T="4.999e-05"/>
      <pos A="0.0479051" C="0.556058" G="0.379971" T="0.0160658"/>
      <pos A="0.308242" C="0.38161" G="0.0917715" T="0.218376"/>
      <pos A="0.512988" C="0.0934521" G="0.204267" T="0.189292"/>
      <pos A="0.238522" C="0.148913" G="0.208406" T="0.404159"/>
    </motif>
    <motif db="0" id="AP2B_HUMAN.H11MO.0.B" length="10" nsites="28" evalue="1.0e+000"
        url="http://hocomoco.autosome.ru/motif/AP2B_HUMAN.H11MO.0.B">
      <pos A="0.0402747" C="0.00088968" G="0.780713" T="0.178122"/>
      <pos A="0.00088968" C="0.646804" G="0.245077" T="0.107229"/>
      <pos A="0.00088968" C="0.961884" G="0.00088968" T="0.0363362"/>
      <pos A="0.115106" C="0.571973" G="0.00088968" T="0.312031"/>
      <pos A="0.0757212" C="0.0363362" G="0.887053" T="0.00088968"/>
      <pos A="0.327785" C="0.31597" G="0.355355" T="0.00088968"/>
      <pos A="0.0717827" C="0.0363362" G="0.851606" T="0.0402747"/>
      <pos A="0.00088968" C="0.00088968" G="0.997331" T="0.00088968"/>
      <pos A="0.190922" C="0.123968" G="0.675358" T="0.00975131"/>
      <pos A="0.22243" C="0.446925" G="0.253939" T="0.0767059"/>
    </motif>
    <motif db="0" id="AP2C_HUMAN.H11MO.0.A" length="14" nsites="500" evalue="1.0e+000"
        url="http://hocomoco.autosome.ru/motif/AP2C_HUMAN.H11MO.0.A">
      <pos A="0.3872" C="0.20104" G="0.269563" T="0.142197"/>
      <pos A="0.196086" C="0.123624" G="0.166417" T="0.513874"/>
      <pos A="0.184609" C="0.0998022" G="0.518376" T="0.197212"/>
      <pos A="0.00958288" C="0.506988" G="0.471848" T="0.0115807"/>
      <pos A="0.00385284" C="0.988136" G="0.0079615" T="4.999e-05"/>
      <pos A="0.00191784" C="0.951682" G="0.00239436" T="0.0440054"/>
      <pos A="0.0500552" C="0.13189" G="0.025422" T="0.792633"/>
      <pos A="0.0354071" C="4.999e-05" G="0.917075" T="0.0474675"/>
      <pos A="0.554976" C="0.0254436" G="0.415804" T="0.0037759"/>
      <pos A="0.0734759" C="4.999e-05" G="0.924454" T="0.0020204"/>
      <pos A="4.999e-05" C="4.999e-05" G="0.997967" T="0.00193309"/>
      <pos A="0.0289758" C="0.618174" G="0.340999" T="0.0118516"/>
      <pos A="0.313913" C="0.351519" G="0.0971829" T="0.237385"/>
      <pos A="0.42824" C="0.170536" G="0.24167" T="0.159554"/>
    </motif>
    <motif db="0" id="AP2D_HUMAN.H11MO.0.D" length="14" nsites="5" evalue="1.0e+000"
        url="http://hocomoco.autosome.ru/motif/AP2D_HUMAN.H11MO.0.D">
      <pos A="0.2329" C="0.483698" G="0.2329" T="0.0505016"/>
      <pos A="0.00490196" C="0.00490196" G="0.985294" T="0.00490196"/>
      <pos A="0.00490196" C="0.620497" G="0.187301" T="0.187301"/>
      <pos A="0.00490196" C="0.985294" G="0.00490196" T="0.00490196"/>
      <pos A="0.00490196" C="0.597697" G="0.00490196" T="0.392499"/>
      <pos A="0.00490196" C="0.00490196" G="0.985294" T="0.00490196"/>
      <pos A="0.392499" C="0.2329" G="0.369699" T="0.00490196"/>
      <pos A="0.00490196" C="0.00490196" G="0.985294" T="0.00490196"/>
      <pos A="0.00490196" C="0.00490196" G="0.985294" T="0.00490196"/>
      <pos A="0.00490196" C="0.802896" G="0.187301" T="0.00490196"/>
      <pos A="0.187301" C="0.2329" G="0.392499" T="0.187301"/>
      <pos A="0.00490196" C="0.802896" G="0.187301" T="0.00490196"/>
      <pos A="0.00490196" C="0.187301" G="0.802896" T="0.00490196"/>
      <pos A="0.0505016" C="0.2329" G="0.0505016" T="0.666097"/>
    </motif>
    <motif db="0" id="ARNT2_HUMAN.H11MO.0.D" length="12" nsites="18" evalue="1.0e+000"
        url="http://hocomoco.autosome.ru/motif/ARNT2_HUMAN.H11MO.0.D">
      <pos A="0.193565" C="0.0837457" G="0.584034" T="0.138655"/>
      <pos A="0.16611" C="0.282031" G="0.330839" T="0.22102"/>
      <pos A="0.00138122" C="0.660297" G="0.22102" T="0.117302"/>
      <pos A="0.00138122" C="0.0562909" G="0.940947" T="0.00138122"/>
      <pos A="0.00138122" C="0.00138122" G="0.0562909" T="0.940947"/>
      <pos A="0.00138122" C="0.0562909" G="0.940947" T="0.00138122"/>
      <pos A="0.0562909" C="0.00138122" G="0.879936" T="0.062392"/>
      <pos A="0.16611" C="0.330839" G="0.39185" T="0.111201"/>
      <pos A="0.556579" C="0.00138122" G="0.27593" T="0.16611"/>
      <pos A="0.00138122" C="0.330839" G="0.556579" T="0.111201"/>
      <pos A="0.39185" C="0.00138122" G="0.495568" T="0.111201"/>
      <pos A="0.138655" C="0.584034" G="0.193565" T="0.0837457"/>
    </motif>
    <motif db="0" id="ASCL1_HUMAN.H11MO.0.A" length="14" nsites="480" evalue="1.0e+000"
        url="http://hocomoco.autosome.ru/motif/ASCL1_HUMAN.H11MO.0.A">
      <pos A="0.189596" C="0.437461" G="0.175016" T="0.197928"/>
      <pos A="0.218757" C="0.245834" G="0.160435" T="0.374974"/>
      <pos A="0.220839" C="0.254166" G="0.427046" T="0.0979483"/>
      <pos A="0.00630077" C="0.981098" G="0.00421787" T="0.00838367"/>
      <pos A="0.981098" C="0.00421787" G="5.20725e-05" T="0.0146324"/>
      <pos A="0.00630077" C="0.614507" G="0.358311" T="0.0208811"/>
      <pos A="0.00838367" C="0.979015" G="0.00213497" T="0.0104666"/>
      <pos A="0.00838367" C="0.00213497" G="0.00213497" T="0.987346"/>
      <pos A="0.00421787" C="0.00421787" G="0.976932" T="0.0146324"/>
      <pos A="0.00838367" C="0.781139" G="0.083368" T="0.127109"/>
      <pos A="0.0812851" C="0.420798" G="0.00630077" T="0.491616"/>
      <pos A="0.102114" C="0.385388" G="0.274995" T="0.237503"/>
      <pos A="0.131275" C="0.491616" G="0.0979483" T="0.279161"/>
      <pos A="0.166684" C="0.406217" G="0.152104" T="0.274995"/>
    </motif>
    <motif db="0" id="BC11A_HUMAN.H11MO.0.A" length="17" nsites="500" evalue="1.0e+000"
        url="http://hocomoco.autosome.ru/motif/BC11A_HUMAN.H11MO.0.A">
      <pos A="0.37573" C="0.184625" G="0.286195" T="0.153451"/>
      <pos A="0.55058" C="0.0994705" G="0.224094" T="0.125856"/>
      <pos A="0.500164" C="0.142363" G="0.230714" T="0.126759"/>
      <pos A="0.589982" C="0.0166164" G="0.226051" T="0.167351"/>
      <pos A="0.187435" C="0.160796" G="0.580417" T="0.071352"/>
      <pos A="0.664511" C="0.0145816" G="0.269377" T="0.051531"/>
      <pos A="0.104037" C="0.0144884" G="0.828551" T="0.0529239"/>
      <pos A="0.200417" C="0.0327717" G="0.758546" T="0.00826493"/>
      <pos A="0.880098" C="0.0431253" G="0.0485975" T="0.0281795"/>
      <pos A="0.867864" C="0.00583965" G="0.0555442" T="0.0707524"/>
      <pos A="0.248399" C="0.226047" G="0.502141" T="0.0234139"/>
      <pos A="0.150158" C="0.154992" G="0.0315585" T="0.663292"/>
      <pos A="0.117832" C="0.0724923" G="0.760189" T="0.0494865"/>
      <pos A="0.658749" C="0.064413" G="0.250663" T="0.0261749"/>
      <pos A="0.458785" C="0.143453" G="0.310166" T="0.0875961"/>
      <pos A="0.622702" C="0.078845" G="0.157294" T="0.141159"/>
      <pos A="0.358985" C="0.2047" G="0.318076" T="0.118238"/>
    </motif>
    <motif db="0" id="BHE23_HUMAN.H11MO.0.D" length="12" nsites="392" evalue="1.0e+000"
        url="http://hocomoco.autosome.ru/motif/BHE23_HUMAN.H11MO.0.D">
      <pos A="0.412586" C="0.0988906" G="0.328424" T="0.160099"/>
      <pos A="0.238523" C="0.192617" G="0.401747" T="0.167113"/>
      <pos A="0.118018" C="0.498023" G="0.26594" T="0.118018"/>
      <pos A="0.577085" C="0.0338562" G="0.288893" T="0.100166"/>
      <pos A="0.11228" C="0.0281178" G="0.239799" T="0.619804"/>
      <pos A="0.568796" C="0.0179163" G="0.290806" T="0.122482"/>
      <pos A="0.104629" C="0.00261413" G="6.37592e-05" T="0.892693"/>
      <pos A="6.37592e-05" C="6.37592e-05" G="0.999809" T="6.37592e-05"/>
      <pos A="0.0128156" C="0.0561719" G="0.614703" T="0.31631"/>
      <pos A="0.098253" C="0.121206" G="0.14416" T="0.636381"/>
      <pos A="0.203456" C="0.114193" G="0.402385" T="0.279967"/>
      <pos A="0.144797" C="0.193254" G="0.381982" T="0.279967"/>
    </motif>
    <motif db="0" id="BHE40_HUMAN.H11MO.0.A" length="10" nsites="500" evalue="1.0e+000"
        url="http://hocomoco.autosome.ru/motif/BHE40_HUMAN.H11MO.0.A">
      <pos A="0.345981" C="0.0840332" G="0.369976" T="0.20001"/>
      <pos A="0.170016" C="0.0140472" G="0.627924" T="0.188012"/>
      <pos A="0.0980304" C="0.89787" G="0.00204959" T="0.00204959"/>
      <pos A="0.943861" C="0.0120476" G="0.0160468" T="0.0280444"/>
      <pos A="0.00804839" C="0.929864" G="0.0160468" T="0.0460408"/>
      <pos A="0.0520396" C="0.0420416" G="0.89987" T="0.00604879"/>
      <pos A="0.0460408" C="0.0140472" G="0.0460408" T="0.893871"/>
      <pos A="0.00204959" C="4.999e-05" G="0.99785" T="4.999e-05"/>
      <pos A="0.583933" C="0.234003" G="0.116027" T="0.0660368"/>
      <pos A="0.0920316" C="0.457958" G="0.379974" T="0.070036"/>
    </motif>
    <motif db="0" id="BHE41_HUMAN.H11MO.0.D" length="20" nsites="10" evalue="1.0e+000"
        url="http://hocomoco.autosome.ru/motif/BHE41_HUMAN.H11MO.0.D">
      <pos A="0.382694" C="0.0764775" G="0.168342" T="0.372486"/>
      <pos A="0.00247525" C="0.584286" G="0.410763" T="0.00247525"/>
      <pos A="0.298484" C="0.308691" G="0.298484" T="0.0943401"/>
      <pos A="0.400556" C="0.104547" G="0.492421" T="0.00247525"/>
      <pos A="0.104547" C="0.104547" G="0.410763" T="0.380142"/>
      <pos A="0.00247525" C="0.400556" G="0.492421" T="0.104547"/>
      <pos A="0.00247525" C="0.492421" G="0.00247525" T="0.502628"/>
      <pos A="0.00247525" C="0.992574" G="0.00247525" T="0.00247525"/>
      <pos A="0.706772" C="0.00247525" G="0.196412" T="0.0943401"/>
      <pos A="0.206619" C="0.594493" G="0.0943401" T="0.104547"/>
      <pos A="0.00247525" C="0.104547" G="0.798637" T="0.0943401"/>
      <pos A="0.00247525" C="0.00247525" G="0.00247525" T="0.992574"/>
      <pos A="0.00247525" C="0.00247525" G="0.992574" T="0.00247525"/>
      <pos A="0.308691" C="0.594493" G="0.0943401" T="0.00247525"/>
      <pos A="0.410763" C="0.196412" G="0.104547" T="0.288277"/>
      <pos A="0.00247525" C="0.0943401" G="0.706772" T="0.196412"/>
      <pos A="0.492421" C="0.196412" G="0.308691" T="0.00247525"/>
      <pos A="0.400556" C="0.0943401" G="0.400556" T="0.104547"/>
      <pos A="0.308691" C="0.104547" G="0.584286" T="0.00247525"/>
      <pos A="0.232137" C="0.324002" G="0.324002" T="0.119858"/>
    </motif>
    <motif db="0" id="BMAL1_HUMAN.H11MO.0.A" length="11" nsites="410" evalue="1.0e+000"
        url="http://hocomoco.autosome.ru/motif/BMAL1_HUMAN.H11MO.0.A">
      <pos A="0.160997" C="0.160997" G="0.370702" T="0.307303"/>
      <pos A="0.173189" C="0.521885" G="0.292673" T="0.0122531"/>
      <pos A="0.0658986" C="0.926664" G="0.00249939" T="0.00493782"/>
      <pos A="0.897403" C="0.0122531" G="0.034199" T="0.0561448"/>
      <pos A="0.0244453" C="0.73159" G="0.034199" T="0.209766"/>
      <pos A="0.00737625" C="0.0220068" G="0.951049" T="0.0195684"/>
      <pos A="0.0146915" C="6.09607e-05" G="0.0122531" T="0.972994"/>
      <pos A="6.09607e-05" C="0.00493782" G="0.975433" T="0.0195684"/>
      <pos A="0.453609" C="0.26585" G="0.0268837" T="0.253658"/>
      <pos A="0.051268" C="0.492624" G="0.292673" T="0.163436"/>
      <pos A="0.139051" C="0.319495" G="0.143928" T="0.397525"/>
    </motif>
    <motif db="0" id="BRAC_HUMAN.H11MO.0.A" length="20" nsites="500" evalue="1.0e+000"
        url="http://hocomoco.autosome.ru/motif/BRAC_HUMAN.H11MO.0.A">
      <pos A="0.120026" C="0.252" G="0.146021" T="0.481954"/>
      <pos A="0.0780344" C="0.20201" G="0.106029" T="0.613927"/>
      <pos A="0.335983" C="0.311988" G="0.224005" T="0.128024"/>
      <pos A="0.333983" C="0.164017" G="0.379974" T="0.122026"/>
      <pos A="0.138022" C="0.673915" G="0.128024" T="0.060038"/>
      <pos A="0.669916" C="0.0720356" G="0.162018" T="0.0960308"/>
      <pos A="0.19801" C="0.174015" G="0.407968" T="0.220006"/>
      <pos A="0.182014" C="0.252" G="0.40197" T="0.164017"/>
      <pos A="0.244001" C="0.166017" G="0.339982" T="0.25"/>
      <pos A="0.469956" C="0.190012" G="0.230004" T="0.110028"/>
      <pos A="0.343981" C="0.0520396" G="0.437962" T="0.166017"/>
      <pos A="0.060038" C="0.128024" G="0.7479" T="0.0640372"/>
      <pos A="0.0380424" C="0.0160468" G="0.00404919" T="0.941862"/>
      <pos A="0.00204959" C="0.0140472" G="0.969856" T="0.0140472"/>
      <pos A="0.224005" C="0.0520396" G="0.0440412" T="0.679914"/>
      <pos A="0.0320436" C="0.15202" G="0.631924" T="0.184013"/>
      <pos A="0.905869" C="0.020046" G="0.0620376" T="0.0120476"/>
      <pos A="0.659918" C="0.0580384" G="0.222006" T="0.060038"/>
      <pos A="0.34998" C="0.0880324" G="0.261998" T="0.29999"/>
      <pos A="0.20001" C="0.136023" G="0.19801" T="0.465957"/>
    </motif>
    <motif db="0" id="CEBPA_HUMAN.H11MO.0.A" length="12" nsites="500" evalue="1.0e+000"
        url="http://hocomoco.autosome.ru/motif/CEBPA_HUMAN.H11MO.0.A">
      <pos A="0.230004" C="0.132024" G="0.365977" T="0.271996"/>
      <pos A="0.345981" C="0.182014" G="0.465957" T="0.00604879"/>
      <pos A="0.00804839" C="0.00404919" G="0.00604879" T="0.981854"/>
      <pos A="0.00204959" C="0.00204959" G="0.279994" T="0.715907"/>
      <pos A="0.158018" C="0.00804839" G="0.619926" T="0.214007"/>
      <pos A="0.176015" C="0.118026" G="0.116027" T="0.589932"/>
      <pos A="4.999e-05" C="4.999e-05" G="0.995851" T="0.00404919"/>
      <pos A="0.156019" C="0.771896" G="4.999e-05" T="0.0720356"/>
      <pos A="0.983853" C="0.010048" G="0.00204959" T="0.00404919"/>
      <pos A="0.989852" C="4.999e-05" G="0.00804839" T="0.00204959"/>
      <pos A="0.0140472" C="0.29799" G="0.176015" T="0.511948"/>
      <pos A="0.319986" C="0.331984" G="0.222006" T="0.126025"/>
    </motif>
    <motif db="0" id="CEBPB_HUMAN.H11MO.0.A" length="12" nsites="454" evalue="1.0e+000"
        url="http://hocomoco.autosome.ru/motif/CEBPB_HUMAN.H11MO.0.A">
      <pos A="0.237888" C="0.0991522" G="0.3524" T="0.310559"/>
      <pos A="0.4537" C="0.132185" G="0.387635" T="0.026481"/>
      <pos A="5.5054e-05" C="0.00225721" G="0.00225721" T="0.995431"/>
      <pos A="5.5054e-05" C="5.5054e-05" G="0.299549" T="0.700341"/>
      <pos A="0.301751" C="0.00225721" G="0.513158" T="0.182834"/>
      <pos A="0.167419" C="0.25991" G="0.0815349" T="0.491136"/>
      <pos A="5.5054e-05" C="5.5054e-05" G="0.999835" T="5.5054e-05"/>
      <pos A="0.0815349" C="0.898536" G="5.5054e-05" T="0.0198745"/>
      <pos A="0.999835" C="5.5054e-05" G="5.5054e-05" T="5.5054e-05"/>
      <pos A="0.999835" C="5.5054e-05" G="5.5054e-05" T="5.5054e-05"/>
      <pos A="5.5054e-05" C="0.244495" G="0.1476" T="0.607851"/>
      <pos A="0.370018" C="0.332581" G="0.182834" T="0.114567"/>
    </motif>
    <motif db="0" id="CEBPD_HUMAN.H11MO.0.C" length="11" nsites="500" evalue="1.0e+000"
        url="http://hocomoco.autosome.ru/motif/CEBPD_HUMAN.H11MO.0.C">
      <pos A="0.454459" C="0.232503" G="0.268496" T="0.0445411"/>
      <pos A="0.00254949" C="0.130524" G="0.0205459" T="0.846381"/>
      <pos A="0.00654869" C="0.0285443" G="0.0185463" T="0.946361"/>
      <pos A="0.0425415" C="0.0265447" G="0.812388" T="0.118526"/>
      <pos A="0.0165467" C="0.960358" G="0.0105479" T="0.0125475"/>
      <pos A="0.458458" C="0.120526" G="0.278494" T="0.142521"/>
      <pos A="0.122525" C="0.580434" G="0.0265447" T="0.270496"/>
      <pos A="0.590432" C="0.382474" G="0.00454909" T="0.0225455"/>
      <pos A="0.828384" C="0.0645371" G="0.0445411" T="0.0625375"/>
      <pos A="0.0240452" C="0.481954" G="0.178014" T="0.315987"/>
      <pos A="0.208008" C="0.487952" G="0.0720356" T="0.232004"/>
    </motif>
    <motif db="0" id="CLOCK_HUMAN.H11MO.0.C" length="14" nsites="252" evalue="1.0e+000"
        url="http://hocomoco.autosome.ru/motif/CLOCK_HUMAN.H11MO.0.C">
      <pos A="0.158766" C="0.599068" G="0.1786" T="0.063566"/>
      <pos A="0.424534" C="0.115133" G="0.1905" T="0.269833"/>
      <pos A="0.2024" C="0.146866" G="0.511801" T="0.138933"/>
      <pos A="0.337267" C="0.3214" G="0.1667" T="0.174633"/>
      <pos A="0.0952995" C="0.848969" G="0.0437326" T="0.0119992"/>
      <pos A="0.809302" C="0.063566" G="0.0437326" T="0.0833994"/>
      <pos A="0.1548" C="0.607001" G="0.127033" T="0.111166"/>
      <pos A="0.253967" C="0.0556327" G="0.642701" T="0.0476993"/>
      <pos A="0.0952995" C="0.1191" G="0.0437326" T="0.741868"/>
      <pos A="0.0873661" C="0.0238992" G="0.860869" T="0.0278659"/>
      <pos A="0.400734" C="0.313467" G="0.1786" T="0.1072"/>
      <pos A="0.369" C="0.242067" G="0.281733" T="0.1072"/>
      <pos A="0.222233" C="0.388834" G="0.289667" T="0.0992662"/>
      <pos A="0.491967" C="0.2976" G="0.0238992" T="0.186533"/>
    </motif>
    <motif db="0" id="COT1_HUMAN.H11MO.0.C" length="17" nsites="500" evalue="1.0e+000"
        url="http://hocomoco.autosome.ru/motif/COT1_HUMAN.H11MO.0.C">
      <pos A="0.180014" C="0.146021" G="0.539942" T="0.134023"/>
      <pos A="0.287992" C="0.0740352" G="0.54994" T="0.0880324"/>
      <pos A="0.248" C="0.0780344" G="0.591932" T="0.0820336"/>
      <pos A="0.208008" C="0.118026" G="0.589932" T="0.0840332"/>
      <pos A="0.0860328" C="0.15002" G="0.361978" T="0.40197"/>
      <pos A="0.132024" C="0.475955" G="0.289992" T="0.10203"/>
      <pos A="0.631924" C="0.112028" G="0.194011" T="0.0620376"/>
      <pos A="0.411968" C="0.0480404" G="0.523945" T="0.0160468"/>
      <pos A="0.725905" C="4.999e-05" G="0.269996" T="0.00404919"/>
      <pos A="0.0180464" C="4.999e-05" G="0.911868" T="0.070036"/>
      <pos A="0.0160468" C="0.010048" G="0.961858" T="0.0120476"/>
      <pos A="0.010048" C="0.0780344" G="0.279994" T="0.631924"/>
      <pos A="0.0660368" C="0.863877" G="0.0420416" T="0.0280444"/>
      <pos A="0.959858" C="0.00404919" G="0.0160468" T="0.020046"/>
      <pos A="0.204009" C="0.126025" G="0.517946" T="0.15202"/>
      <pos A="0.226005" C="0.184013" G="0.493951" T="0.0960308"/>
      <pos A="0.186013" C="0.168016" G="0.505949" T="0.140022"/>
    </motif>
    <motif db="0" id="COT2_HUMAN.H11MO.1.A" length="17" nsites="500" evalue="1.0e+000"
        url="http://hocomoco.autosome.ru/motif/COT2_HUMAN.H11MO.1.A">
      <pos A="0.315987" C="0.0860328" G="0.429964" T="0.168016"/>
      <pos A="0.263997" C="0.0460408" G="0.563937" T="0.126025"/>
      <pos A="0.269996" C="0.10203" G="0.507948" T="0.120026"/>
      <pos A="0.182014" C="0.184013" G="0.511948" T="0.122026"/>
      <pos A="0.128024" C="0.263997" G="0.20001" T="0.407968"/>
      <pos A="0.19801" C="0.543941" G="0.124025" T="0.134023"/>
      <pos A="0.637922" C="0.0760348" G="0.118026" T="0.168016"/>
      <pos A="0.49795" C="0.0240452" G="0.457958" T="0.020046"/>
      <pos A="0.731904" C="0.00204959" G="0.257998" T="0.00804839"/>
      <pos A="0.0260448" C="0.00404919" G="0.89987" T="0.070036"/>
      <pos A="0.0280444" C="0.010048" G="0.909868" T="0.0520396"/>
      <pos A="0.0120476" C="0.0480404" G="0.184013" T="0.755899"/>
      <pos A="0.070036" C="0.831884" G="0.0480404" T="0.05004"/>
      <pos A="0.957858" C="0.0140472" G="0.0160468" T="0.0120476"/>
      <pos A="0.226005" C="0.180014" G="0.415967" T="0.178014"/>
      <pos A="0.30199" C="0.196011" G="0.373975" T="0.128024"/>
      <pos A="0.259998" C="0.154019" G="0.463957" T="0.122026"/>
    </motif>
    <motif db="0" id="CTCFL_HUMAN.H11MO.0.A" length="17" nsites="450" evalue="1.0e+000"
        url="http://hocomoco.autosome.ru/motif/CTCFL_HUMAN.H11MO.0.A">
      <pos A="0.166685" C="0.182237" G="0.44218" T="0.208898"/>
      <pos A="0.0444901" C="0.833204" G="0.0733726" T="0.0489336"/>
      <pos A="0.0178294" C="0.942068" G="0.0267163" T="0.0133859"/>
      <pos A="0.33998" C="0.0689291" G="0.373306" T="0.217785"/>
      <pos A="0.124472" C="0.446623" G="0.417741" T="0.0111642"/>
      <pos A="0.142246" C="0.511053" G="0.0911464" T="0.255554"/>
      <pos A="0.873195" C="0.0444901" G="0.0311597" T="0.0511553"/>
      <pos A="0.00894246" C="0.0111642" G="0.977616" T="0.00227727"/>
      <pos A="0.231115" C="5.55432e-05" G="0.755443" T="0.0133859"/>
      <pos A="0.0800378" C="0.0911464" G="0.733226" T="0.0955899"/>
      <pos A="0.00894246" C="0.00227727" G="0.98206" T="0.00672073"/>
      <pos A="0.0111642" C="0.0133859" G="0.935403" T="0.0400467"/>
      <pos A="0.0822595" C="0.897634" G="0.004499" T="0.0156076"/>
      <pos A="0.21112" C="0.004499" G="0.768774" T="0.0156076"/>
      <pos A="0.028938" C="0.706565" G="0.206676" T="0.0578205"/>
      <pos A="0.128916" C="0.408854" G="0.077816" T="0.384415"/>
      <pos A="0.264441" C="0.26222" G="0.379971" T="0.0933681"/>
    </motif>
    <motif db="0" id="DBP_HUMAN.H11MO.0.B" length="11" nsites="25" evalue="1.0e+000"
        url="http://hocomoco.autosome.ru/motif/DBP_HUMAN.H11MO.0.B">
      <pos A="0.31257" C="0.230846" G="0.430049" T="0.0265349"/>
      <pos A="0.0725049" C="0.000996016" G="0.046966" T="0.879533"/>
      <pos A="0.0929359" C="0.046966" G="0.0980437" T="0.762054"/>
      <pos A="0.639468" C="0.0776126" G="0.164445" T="0.118475"/>
      <pos A="0.0265349" C="0.131244" G="0.0929359" T="0.749285"/>
      <pos A="0.0929359" C="0.000996016" G="0.853994" T="0.0520738"/>
      <pos A="0.000996016" C="0.455588" G="0.000996016" T="0.54242"/>
      <pos A="0.899964" C="0.0520738" G="0.000996016" T="0.046966"/>
      <pos A="0.951042" C="0.000996016" G="0.000996016" T="0.046966"/>
      <pos A="0.0903821" C="0.330447" G="0.258939" T="0.320232"/>
      <pos A="0.394295" C="0.246169" G="0.184876" T="0.17466"/>
    </motif>
    <motif db="0" id="DMBX1_HUMAN.H11MO.0.D" length="20" nsites="29" evalue="1.0e+000"
        url="http://hocomoco.autosome.ru/motif/DMBX1_HUMAN.H11MO.0.D">
      <pos A="0.17268" C="0.275773" G="0.138316" T="0.41323"/>
      <pos A="0.421821" C="0.284364" G="0.112543" T="0.181271"/>
      <pos A="0.430412" C="0.292955" G="0.155498" T="0.121134"/>
      <pos A="0.207045" C="0.138316" G="0.103952" T="0.550687"/>
      <pos A="0.41323" C="0.0352234" G="0.0352234" T="0.516323"/>
      <pos A="0.516323" C="0.0352234" G="0.0352234" T="0.41323"/>
      <pos A="0.310137" C="0.103952" G="0.0352234" T="0.550687"/>
      <pos A="0.550687" C="0.17268" G="0.0352234" T="0.241409"/>
      <pos A="0.585052" C="0.103952" G="0.0352234" T="0.275773"/>
      <pos A="0.138316" C="0.310137" G="0.17268" T="0.378866"/>
      <pos A="0.103952" C="0.619416" G="0.0352234" T="0.241409"/>
      <pos A="0.000859107" C="0.447595" G="0.0695876" T="0.481959"/>
      <pos A="0.756873" C="0.0352234" G="0.138316" T="0.0695876"/>
      <pos A="0.89433" C="0.0352234" G="0.0695876" T="0.000859107"/>
      <pos A="0.000859107" C="0.0352234" G="0.000859107" T="0.963058"/>
      <pos A="0.000859107" C="0.000859107" G="0.000859107" T="0.997423"/>
      <pos A="0.997423" C="0.000859107" G="0.000859107" T="0.000859107"/>
      <pos A="0.619416" C="0.138316" G="0.138316" T="0.103952"/>
      <pos A="0.0953608" C="0.232818" G="0.335911" T="0.335911"/>
      <pos A="0.241409" C="0.103952" G="0.241409" T="0.41323"/>
    </motif>
    <motif db="0" id="E2F1_HUMAN.H11MO.0.A" length="14" nsites="500" evalue="1.0e+000"
        url="http://hocomoco.autosome.ru/motif/E2F1_HUMAN.H11MO.0.A">
      <pos A="0.327984" C="0.160018" G="0.377974" T="0.134023"/>
      <pos A="0.236003" C="0.20001" G="0.45196" T="0.112028"/>
      <pos A="0.271996" C="0.210008" G="0.289992" T="0.228004"/>
      <pos A="0.190012" C="0.10203" G="0.465957" T="0.242002"/>
      <pos A="0.0820336" C="0.20001" G="0.703909" T="0.0140472"/>
      <pos A="0.0180464" C="0.00604879" G="0.965857" T="0.010048"/>
      <pos A="0.0560388" C="0.921866" G="0.00404919" T="0.0180464"/>
      <pos A="0.0160468" C="0.00804839" G="0.957858" T="0.0180464"/>
      <pos A="0.0220456" C="0.0820336" G="0.889872" T="0.00604879"/>
      <pos A="0.0680364" C="0.0340432" G="0.889872" T="0.00804839"/>
      <pos A="0.855879" C="0.020046" G="0.090032" T="0.0340432"/>
      <pos A="0.653919" C="0.0640372" G="0.271996" T="0.010048"/>
      <pos A="0.39997" C="0.140022" G="0.365977" T="0.0940312"/>
      <pos A="0.271996" C="0.164017" G="0.395971" T="0.168016"/>
    </motif>
    <motif db="0" id="E2F3_HUMAN.H11MO.0.A" length="11" nsites="500" evalue="1.0e+000"
        url="http://hocomoco.autosome.ru/motif/E2F3_HUMAN.H11MO.0.A">
      <pos A="0.375975" C="0.140022" G="0.208008" T="0.275995"/>
      <pos A="0.261998" C="0.0460408" G="0.409968" T="0.281994"/>
      <pos A="0.126025" C="0.124025" G="0.675915" T="0.0740352"/>
      <pos A="0.0340432" C="0.00604879" G="0.955859" T="0.00404919"/>
      <pos A="0.124025" C="0.769896" G="0.020046" T="0.0860328"/>
      <pos A="0.15202" C="0.00404919" G="0.683913" T="0.160018"/>
      <pos A="0.0960308" C="0.020046" G="0.867876" T="0.0160468"/>
      <pos A="0.0180464" C="0.010048" G="0.957858" T="0.0140472"/>
      <pos A="0.833883" C="0.0380424" G="0.118026" T="0.010048"/>
      <pos A="0.711908" C="0.0620376" G="0.20001" T="0.0260448"/>
      <pos A="0.533943" C="0.110028" G="0.25" T="0.106029"/>
    </motif>
    <motif db="0" id="E2F4_HUMAN.H11MO.0.A" length="13" nsites="500" evalue="1.0e+000"
        url="http://hocomoco.autosome.ru/motif/E2F4_HUMAN.H11MO.0.A">
      <pos A="0.146021" C="0.257998" G="0.505949" T="0.090032"/>
      <pos A="0.277994" C="0.0960308" G="0.461958" T="0.164017"/>
      <pos A="0.244001" C="0.10003" G="0.525945" T="0.130024"/>
      <pos A="0.10003" C="0.188012" G="0.695911" T="0.0160468"/>
      <pos A="0.00404919" C="0.0360428" G="0.957858" T="0.00204959"/>
      <pos A="0.0120476" C="0.973855" G="4.999e-05" T="0.0140472"/>
      <pos A="0.0360428" C="0.00204959" G="0.945861" T="0.0160468"/>
      <pos A="0.00404919" C="0.0380424" G="0.94986" T="0.00804839"/>
      <pos A="0.090032" C="0.0140472" G="0.893871" T="0.00204959"/>
      <pos A="0.715907" C="0.0220456" G="0.25" T="0.0120476"/>
      <pos A="0.535943" C="0.20001" G="0.222006" T="0.0420416"/>
      <pos A="0.381974" C="0.188012" G="0.281994" T="0.14802"/>
      <pos A="0.253999" C="0.114027" G="0.305989" T="0.325985"/>
    </motif>
    <motif db="0" id="E2F4_HUMAN.H11MO.1.A" length="14" nsites="500" evalue="1.0e+000"
        url="http://hocomoco.autosome.ru/motif/E2F4_HUMAN.H11MO.1.A">
      <pos A="0.106029" C="0.224005" G="0.64792" T="0.0220456"/>
      <pos A="0.0120476" C="0.0860328" G="0.90187" T="4.999e-05"/>
      <pos A="0.0420416" C="0.931864" G="0.00804839" T="0.0180464"/>
      <pos A="0.020046" C="0.00204959" G="0.963857" T="0.0140472"/>
      <pos A="0.0180464" C="0.246001" G="0.731904" T="0.00404919"/>
      <pos A="0.0320436" C="0.0740352" G="0.871876" T="0.0220456"/>
      <pos A="0.7499" C="0.0980304" G="0.136023" T="0.0160468"/>
      <pos A="0.717906" C="0.0620376" G="0.172016" T="0.0480404"/>
      <pos A="0.393971" C="0.132024" G="0.255999" T="0.218006"/>
      <pos A="0.224005" C="0.122026" G="0.20001" T="0.453959"/>
      <pos A="0.146021" C="0.204009" G="0.184013" T="0.465957"/>
      <pos A="0.130024" C="0.321986" G="0.20201" T="0.345981"/>
      <pos A="0.313987" C="0.176015" G="0.331984" T="0.178014"/>
      <pos A="0.471956" C="0.10003" G="0.315987" T="0.112028"/>
    </motif>
    <motif db="0" id="E2F5_HUMAN.H11MO.0.B" length="10" nsites="12" evalue="1.0e+000"
        url="http://hocomoco.autosome.ru/motif/E2F5_HUMAN.H11MO.0.B">
      <pos A="0.135254" C="0.397531" G="0.331962" T="0.135254"/>
      <pos A="0.00206612" C="0.108616" G="0.887252" T="0.00206612"/>
      <pos A="0.00206612" C="0.993802" G="0.00206612" T="0.00206612"/>
      <pos A="0.00206612" C="0.00206612" G="0.993802" T="0.00206612"/>
      <pos A="0.00206612" C="0.846271" G="0.149597" T="0.00206612"/>
      <pos A="0.00206612" C="0.530719" G="0.465149" T="0.00206612"/>
      <pos A="0.993802" C="0.00206612" G="0.00206612" T="0.00206612"/>
      <pos A="0.993802" C="0.00206612" G="0.00206612" T="0.00206612"/>
      <pos A="0.993802" C="0.00206612" G="0.00206612" T="0.00206612"/>
      <pos A="0.266392" C="0.397531" G="0.135254" T="0.200823"/>
    </motif>
    <motif db="0" id="E2F6_HUMAN.H11MO.0.A" length="13" nsites="500" evalue="1.0e+000"
        url="http://hocomoco.autosome.ru/motif/E2F6_HUMAN.H11MO.0.A">
      <pos A="0.337982" C="0.14802" G="0.341982" T="0.172016"/>
      <pos A="0.261998" C="0.0340432" G="0.555939" T="0.14802"/>
      <pos A="0.154019" C="0.126025" G="0.69991" T="0.020046"/>
      <pos A="0.010048" C="0.0160468" G="0.963857" T="0.010048"/>
      <pos A="0.214007" C="0.707908" G="0.0120476" T="0.0660368"/>
      <pos A="0.040042" C="0.0180464" G="0.893871" T="0.0480404"/>
      <pos A="0.0240452" C="0.0480404" G="0.895871" T="0.0320436"/>
      <pos A="0.0720356" C="0.0440412" G="0.871876" T="0.0120476"/>
      <pos A="0.941862" C="0.0320436" G="0.0140472" T="0.0120476"/>
      <pos A="0.511948" C="0.0360428" G="0.435963" T="0.0160468"/>
      <pos A="0.383973" C="0.108028" G="0.437962" T="0.070036"/>
      <pos A="0.277994" C="0.218006" G="0.377974" T="0.126025"/>
      <pos A="0.275995" C="0.162018" G="0.425965" T="0.136023"/>
    </motif>
    <motif db="0" id="E2F7_HUMAN.H11MO.0.B" length="13" nsites="500" evalue="1.0e+000"
        url="http://hocomoco.autosome.ru/motif/E2F7_HUMAN.H11MO.0.B">
      <pos A="0.196011" C="0.14802" G="0.529944" T="0.126025"/>
      <pos A="0.337982" C="0.0320436" G="0.415967" T="0.214007"/>
      <pos A="0.142022" C="0.0820336" G="0.771896" T="0.00404919"/>
      <pos A="0.0440412" C="0.00404919" G="0.941862" T="0.010048"/>
      <pos A="0.0840332" C="0.853879" G="0.00404919" T="0.0580384"/>
      <pos A="0.140022" C="0.0160468" G="0.813887" T="0.030044"/>
      <pos A="0.0220456" C="0.0120476" G="0.957858" T="0.00804839"/>
      <pos A="0.204009" C="0.00604879" G="0.775895" T="0.0140472"/>
      <pos A="0.713907" C="0.00404919" G="0.275995" T="0.00604879"/>
      <pos A="0.603929" C="0.138022" G="0.240002" T="0.0180464"/>
      <pos A="0.427964" C="0.192012" G="0.224005" T="0.156019"/>
      <pos A="0.343981" C="0.0860328" G="0.355979" T="0.214007"/>
      <pos A="0.259998" C="0.15202" G="0.485953" T="0.10203"/>
    </motif>
    <motif db="0" id="EGR1_HUMAN.H11MO.0.A" length="17" nsites="500" evalue="1.0e+000"
        url="http://hocomoco.autosome.ru/motif/EGR1_HUMAN.H11MO.0.A">
      <pos A="0.232004" C="0.248" G="0.409968" T="0.110028"/>
      <pos A="0.319986" C="0.128024" G="0.317986" T="0.234003"/>
      <pos A="0.277994" C="0.180014" G="0.459958" T="0.0820336"/>
      <pos A="0.236003" C="0.112028" G="0.353979" T="0.29799"/>
      <pos A="0.112028" C="0.030044" G="0.807888" T="0.05004"/>
      <pos A="0.236003" C="0.505949" G="0.0460408" T="0.212008"/>
      <pos A="0.0560388" C="0.0340432" G="0.869876" T="0.040042"/>
      <pos A="0.0320436" C="0.00404919" G="0.409968" T="0.553939"/>
      <pos A="0.0920316" C="0.00204959" G="0.891872" T="0.0140472"/>
      <pos A="0.0160468" C="0.00404919" G="0.957858" T="0.0220456"/>
      <pos A="0.0240452" C="0.0320436" G="0.929864" T="0.0140472"/>
      <pos A="0.220006" C="0.475955" G="0.00404919" T="0.29999"/>
      <pos A="0.0880324" C="0.010048" G="0.841882" T="0.060038"/>
      <pos A="0.110028" C="0.0220456" G="0.695911" T="0.172016"/>
      <pos A="0.337982" C="0.128024" G="0.405969" T="0.128024"/>
      <pos A="0.311988" C="0.0820336" G="0.455959" T="0.15002"/>
      <pos A="0.263997" C="0.182014" G="0.435963" T="0.118026"/>
    </motif>
    <motif db="0" id="EGR2_HUMAN.H11MO.0.A" length="18" nsites="500" evalue="1.0e+000"
        url="http://hocomoco.autosome.ru/motif/EGR2_HUMAN.H11MO.0.A">
      <pos A="0.216007" C="0.0740352" G="0.611928" T="0.0980304"/>
      <pos A="0.293991" C="0.0960308" G="0.411968" T="0.19801"/>
      <pos A="0.228004" C="0.0740352" G="0.621926" T="0.0760348"/>
      <pos A="0.253999" C="0.0680364" G="0.50195" T="0.176015"/>
      <pos A="0.319986" C="0.104029" G="0.505949" T="0.070036"/>
      <pos A="0.15002" C="0.104029" G="0.44996" T="0.295991"/>
      <pos A="0.0760348" C="0.10203" G="0.765897" T="0.0560388"/>
      <pos A="0.369976" C="0.190012" G="0.0440412" T="0.395971"/>
      <pos A="0.0340432" C="0.0220456" G="0.929864" T="0.0140472"/>
      <pos A="0.040042" C="0.0120476" G="0.461958" T="0.485953"/>
      <pos A="0.182014" C="0.00604879" G="0.793891" T="0.0180464"/>
      <pos A="0.0360428" C="0.0140472" G="0.889872" T="0.060038"/>
      <pos A="0.0240452" C="0.040042" G="0.915867" T="0.020046"/>
      <pos A="0.34998" C="0.281994" G="0.0220456" T="0.345981"/>
      <pos A="0.0580384" C="0.00604879" G="0.873875" T="0.0620376"/>
      <pos A="0.0760348" C="0.0340432" G="0.781894" T="0.108028"/>
      <pos A="0.341982" C="0.0740352" G="0.50195" T="0.0820336"/>
      <pos A="0.253999" C="0.0480404" G="0.561938" T="0.136023"/>
    </motif>
    <motif db="0" id="EGR2_HUMAN.H11MO.1.A" length="16" nsites="498" evalue="1.0e+000"
        url="http://hocomoco.autosome.ru/motif/EGR2_HUMAN.H11MO.1.A">
      <pos A="0.19479" C="0.144599" G="0.45779" T="0.202821"/>
      <pos A="0.281118" C="0.172706" G="0.453774" T="0.0924011"/>
      <pos A="0.188767" C="0.100432" G="0.373469" T="0.337332"/>
      <pos A="0.0622867" C="0.0663019" G="0.849277" T="0.0221341"/>
      <pos A="0.244981" C="0.365439" G="0.0582714" T="0.331309"/>
      <pos A="0.00607308" C="0.0181189" G="0.969735" T="0.00607308"/>
      <pos A="0.012096" C="0.0100883" G="0.34737" T="0.630446"/>
      <pos A="0.162668" C="0.00406545" G="0.81314" T="0.0201265"/>
      <pos A="0.0241417" C="0.0100883" G="0.92356" T="0.0422104"/>
      <pos A="0.0241417" C="0.0181189" G="0.953674" T="0.00406545"/>
      <pos A="0.321271" C="0.357408" G="0.012096" T="0.309225"/>
      <pos A="0.0321723" C="0.00607308" G="0.911514" T="0.0502409"/>
      <pos A="0.0683096" C="0.028157" G="0.712758" T="0.190775"/>
      <pos A="0.299187" C="0.0944088" G="0.459797" T="0.146607"/>
      <pos A="0.220889" C="0.0803554" G="0.524041" T="0.174714"/>
      <pos A="0.188767" C="0.164676" G="0.516011" T="0.130546"/>
    </motif>
    <motif db="0" id="ELF5_HUMAN.H11MO.0.A" length="15" nsites="500" evalue="1.0e+000"
        url="http://hocomoco.autosome.ru/motif/ELF5_HUMAN.H11MO.0.A">
      <pos A="0.253999" C="0.222006" G="0.405969" T="0.118026"/>
      <pos A="0.216007" C="0.20201" G="0.491952" T="0.090032"/>
      <pos A="0.467956" C="0.168016" G="0.263997" T="0.10003"/>
      <pos A="0.79989" C="0.0220456" G="0.0740352" T="0.104029"/>
      <pos A="0.144021" C="0.307988" G="0.369976" T="0.178014"/>
      <pos A="0.184013" C="0.365977" G="0.443961" T="0.00604879"/>
      <pos A="0.683913" C="0.257998" G="0.05004" T="0.00804839"/>
      <pos A="4.999e-05" C="4.999e-05" G="0.99985" T="4.999e-05"/>
      <pos A="0.00604879" C="0.00204959" G="0.991852" T="4.999e-05"/>
      <pos A="0.991852" C="4.999e-05" G="0.00604879" T="0.00204959"/>
      <pos A="0.981854" C="0.00604879" G="0.00604879" T="0.00604879"/>
      <pos A="0.15002" C="0.0180464" G="0.827884" T="0.00404919"/>
      <pos A="0.158018" C="0.154019" G="0.124025" T="0.563937"/>
      <pos A="0.257998" C="0.120026" G="0.475955" T="0.146021"/>
      <pos A="0.279994" C="0.220006" G="0.395971" T="0.104029"/>
    </motif>
    <motif db="0" id="ESR2_HUMAN.H11MO.0.A" length="15" nsites="497" evalue="1.0e+000"
        url="http://hocomoco.autosome.ru/motif/ESR2_HUMAN.H11MO.0.A">
      <pos A="0.494921" C="0.0966103" G="0.36215" T="0.0463186"/>
      <pos A="0.114715" C="0.0121203" G="0.790636" T="0.0825287"/>
      <pos A="0.0463186" C="0.026202" G="0.859032" T="0.068447"/>
      <pos A="0.0966103" C="0.116727" G="0.22938" T="0.557282"/>
      <pos A="0.0161436" C="0.798682" G="0.0523537" T="0.13282"/>
      <pos A="0.621656" C="0.0342486" G="0.247485" T="0.0966103"/>
      <pos A="0.092587" C="0.511014" G="0.26559" T="0.130809"/>
      <pos A="5.02917e-05" C="0.667924" G="5.02917e-05" T="0.331975"/>
      <pos A="0.122762" C="0.422501" G="0.267602" T="0.187135"/>
      <pos A="0.0402836" C="0.239439" G="0.0302253" T="0.690052"/>
      <pos A="0.0825287" C="0.026202" G="0.891219" T="5.02917e-05"/>
      <pos A="0.521072" C="0.273637" G="0.086552" T="0.118739"/>
      <pos A="0.0241903" C="0.844951" G="0.0221786" T="0.10868"/>
      <pos A="0.0825287" C="0.846962" G="0.0121203" T="0.0583887"/>
      <pos A="0.0724703" C="0.356115" G="0.0362603" T="0.535154"/>
    </motif>
    <motif db="0" id="ETS2_HUMAN.H11MO.0.B" length="13" nsites="500" evalue="1.0e+000"
        url="http://hocomoco.autosome.ru/motif/ETS2_HUMAN.H11MO.0.B">
      <pos A="0.230004" C="0.140022" G="0.435963" T="0.194011"/>
      <pos A="0.317986" C="0.146021" G="0.345981" T="0.190012"/>
      <pos A="0.321986" C="0.279994" G="0.29799" T="0.10003"/>
      <pos A="0.473955" C="0.0760348" G="0.365977" T="0.0840332"/>
      <pos A="0.192012" C="0.00804839" G="0.7519" T="0.0480404"/>
      <pos A="0.00404919" C="0.010048" G="0.967856" T="0.0180464"/>
      <pos A="0.981854" C="0.0160468" G="4.999e-05" T="0.00204959"/>
      <pos A="0.953859" C="0.0180464" G="0.0240452" T="0.00404919"/>
      <pos A="0.381974" C="0.0840332" G="0.519946" T="0.0140472"/>
      <pos A="0.391972" C="0.261998" G="0.19801" T="0.14802"/>
      <pos A="0.421966" C="0.0480404" G="0.459958" T="0.070036"/>
      <pos A="0.329984" C="0.0860328" G="0.495951" T="0.0880324"/>
      <pos A="0.495951" C="0.10003" G="0.319986" T="0.0840332"/>
    </motif>
    <motif db="0" id="ETV5_HUMAN.H11MO.0.C" length="14" nsites="500" evalue="1.0e+000"
        url="http://hocomoco.autosome.ru/motif/ETV5_HUMAN.H11MO.0.C">
      <pos A="0.327984" C="0.180014" G="0.381974" T="0.110028"/>
      <pos A="0.455959" C="0.0880324" G="0.327984" T="0.128024"/>
      <pos A="0.29799" C="0.0980304" G="0.493951" T="0.110028"/>
      <pos A="0.20001" C="0.417966" G="0.345981" T="0.0360428"/>
      <pos A="0.839882" C="0.0360428" G="0.0840332" T="0.040042"/>
      <pos A="0.0160468" C="0.00604879" G="0.961858" T="0.0160468"/>
      <pos A="0.0440412" C="0.0160468" G="0.935863" T="0.00404919"/>
      <pos A="0.793891" C="0.0680364" G="0.10203" T="0.0360428"/>
      <pos A="0.945861" C="0.00604879" G="0.0120476" T="0.0360428"/>
      <pos A="0.371976" C="0.0620376" G="0.54794" T="0.0180464"/>
      <pos A="0.228004" C="0.10003" G="0.232004" T="0.439962"/>
      <pos A="0.218006" C="0.106029" G="0.537942" T="0.138022"/>
      <pos A="0.405969" C="0.120026" G="0.385973" T="0.0880324"/>
      <pos A="0.271996" C="0.216007" G="0.373975" T="0.138022"/>
    </motif>
    <motif db="0" id="FEV_HUMAN.H11MO.0.B" length="10" nsites="498" evalue="1.0e+000"
        url="http://hocomoco.autosome.ru/motif/FEV_HUMAN.H11MO.0.B">
      <pos A="0.224905" C="0.204828" G="0.520026" T="0.0502409"/>
      <pos A="0.255019" C="0.530064" G="0.134561" T="0.0803554"/>
      <pos A="0.281118" C="0.321271" G="0.355401" T="0.0422104"/>
      <pos A="0.317256" C="0.012096" G="0.658552" T="0.012096"/>
      <pos A="0.0321723" C="0.00607308" G="0.947651" T="0.0141036"/>
      <pos A="0.967727" C="0.0221341" G="0.00406545" T="0.00607308"/>
      <pos A="0.672606" C="0.0582714" G="0.251004" T="0.0181189"/>
      <pos A="0.18676" C="0.132554" G="0.602339" T="0.0783477"/>
      <pos A="0.154638" C="0.387523" G="0.0883859" T="0.369454"/>
      <pos A="0.0723248" C="0.230928" G="0.58427" T="0.112477"/>
    </motif>
    <motif db="0" id="FLI1_HUMAN.H11MO.0.A" length="18" nsites="497" evalue="1.0e+000"
        url="http://hocomoco.autosome.ru/motif/FLI1_HUMAN.H11MO.0.A">
      <pos A="0.209264" C="0.227369" G="0.440606" T="0.122762"/>
      <pos A="0.315882" C="0.148914" G="0.432559" T="0.102645"/>
      <pos A="0.446641" C="0.086552" G="0.37422" T="0.092587"/>
      <pos A="0.201217" C="0.0543653" G="0.653842" T="0.0905753"/>
      <pos A="0.299789" C="0.0362603" G="0.635737" T="0.0282136"/>
      <pos A="0.422501" C="0.388302" G="0.183112" T="0.00608529"/>
      <pos A="0.915359" C="0.0342486" G="0.0402836" T="0.0101086"/>
      <pos A="0.00407363" C="0.00407363" G="0.981744" T="0.0101086"/>
      <pos A="0.00206196" C="0.0121203" G="0.985767" T="5.02917e-05"/>
      <pos A="0.937487" C="0.0181553" G="0.044307" T="5.02917e-05"/>
      <pos A="0.957604" C="0.00206196" G="0.026202" T="0.014132"/>
      <pos A="0.146902" C="0.0282136" G="0.822822" T="0.00206196"/>
      <pos A="0.134832" C="0.171042" G="0.500956" T="0.19317"/>
      <pos A="0.41043" C="0.124774" G="0.402384" T="0.062412"/>
      <pos A="0.394337" C="0.0764937" G="0.474804" T="0.0543653"/>
      <pos A="0.3018" C="0.12075" G="0.509002" T="0.068447"/>
      <pos A="0.24145" C="0.150925" G="0.529119" T="0.0785053"/>
      <pos A="0.388302" C="0.130809" G="0.364162" T="0.116727"/>
    </motif>
    <motif db="0" id="FOXD3_HUMAN.H11MO.0.D" length="15" nsites="465" evalue="1.0e+000"
        url="http://hocomoco.autosome.ru/motif/FOXD3_HUMAN.H11MO.0.D">
      <pos A="0.157009" C="0.17636" G="0.298914" T="0.367717"/>
      <pos A="0.118308" C="0.217211" G="0.266663" T="0.397818"/>
      <pos A="0.135508" C="0.00650398" G="0.0559557" T="0.802032"/>
      <pos A="0.0387551" C="0.0688562" G="0.872984" T="0.0194044"/>
      <pos A="0.092507" C="0.0516556" G="0.036605" T="0.819232"/>
      <pos A="0.036605" C="0.111858" G="0.0495055" T="0.802032"/>
      <pos A="0.0538056" C="5.37519e-05" G="0.0946571" T="0.851484"/>
      <pos A="0.339766" C="0.200011" G="0.225812" T="0.234412"/>
      <pos A="0.0581058" C="0.599925" G="0.0624059" T="0.279564"/>
      <pos A="0.294614" C="0.202161" G="0.0409052" T="0.46232"/>
      <pos A="0.109708" C="0.223662" G="0.0710062" T="0.595625"/>
      <pos A="0.404268" C="0.0473554" G="0.146259" T="0.402118"/>
      <pos A="0.230112" C="0.141959" G="0.427919" T="0.200011"/>
      <pos A="0.101107" C="0.363416" G="0.348366" T="0.18711"/>
      <pos A="0.356966" C="0.292464" G="0.111858" T="0.238712"/>
    </motif>
    <motif db="0" id="GATA1_HUMAN.H11MO.0.A" length="19" nsites="500" evalue="1.0e+000"
        url="http://hocomoco.autosome.ru/motif/GATA1_HUMAN.H11MO.0.A">
      <pos A="0.192012" C="0.403969" G="0.206009" T="0.19801"/>
      <pos A="0.116027" C="0.144021" G="0.190012" T="0.54994"/>
      <pos A="0.0560388" C="0.0780344" G="0.639922" T="0.226005"/>
      <pos A="0.118026" C="0.206009" G="0.389972" T="0.285993"/>
      <pos A="0.194011" C="0.313987" G="0.281994" T="0.210008"/>
      <pos A="0.267996" C="0.246001" G="0.277994" T="0.208008"/>
      <pos A="0.224005" C="0.210008" G="0.367976" T="0.19801"/>
      <pos A="0.261998" C="0.168016" G="0.339982" T="0.230004"/>
      <pos A="0.214007" C="0.224005" G="0.313987" T="0.248"/>
      <pos A="0.331984" C="0.188012" G="0.323985" T="0.156019"/>
      <pos A="0.184013" C="0.387972" G="0.321986" T="0.106029"/>
      <pos A="0.719906" C="0.020046" G="0.00804839" T="0.252"/>
      <pos A="0.00604879" C="4.999e-05" G="0.993851" T="4.999e-05"/>
      <pos A="0.995851" C="4.999e-05" G="4.999e-05" T="0.00404919"/>
      <pos A="0.00204959" C="4.999e-05" G="0.0120476" T="0.985853"/>
      <pos A="0.945861" C="0.00404919" G="0.0140472" T="0.0360428"/>
      <pos A="0.857878" C="0.0160468" G="0.090032" T="0.0360428"/>
      <pos A="0.214007" C="0.154019" G="0.553939" T="0.0780344"/>
      <pos A="0.35198" C="0.188012" G="0.345981" T="0.114027"/>
    </motif>
    <motif db="0" id="GATA2_HUMAN.H11MO.0.A" length="19" nsites="500" evalue="1.0e+000"
        url="http://hocomoco.autosome.ru/motif/GATA2_HUMAN.H11MO.0.A">
      <pos A="0.132024" C="0.45196" G="0.226005" T="0.190012"/>
      <pos A="0.124025" C="0.104029" G="0.158018" T="0.613927"/>
      <pos A="0.080034" C="0.05004" G="0.65192" T="0.218006"/>
      <pos A="0.132024" C="0.222006" G="0.413967" T="0.232004"/>
      <pos A="0.271996" C="0.156019" G="0.289992" T="0.281994"/>
      <pos A="0.303989" C="0.158018" G="0.305989" T="0.232004"/>
      <pos A="0.248" C="0.19801" G="0.367976" T="0.186013"/>
      <pos A="0.269996" C="0.196011" G="0.275995" T="0.257998"/>
      <pos A="0.222006" C="0.224005" G="0.267996" T="0.285993"/>
      <pos A="0.325985" C="0.114027" G="0.343981" T="0.216007"/>
      <pos A="0.192012" C="0.337982" G="0.371976" T="0.0980304"/>
      <pos A="0.773895" C="0.00404919" G="0.00804839" T="0.214007"/>
      <pos A="4.999e-05" C="4.999e-05" G="0.995851" T="0.00404919"/>
      <pos A="0.985853" C="4.999e-05" G="0.00804839" T="0.00604879"/>
      <pos A="0.00604879" C="0.00204959" G="0.0160468" T="0.975855"/>
      <pos A="0.965857" C="0.00604879" G="4.999e-05" T="0.0280444"/>
      <pos A="0.843881" C="0.010048" G="0.114027" T="0.0320436"/>
      <pos A="0.140022" C="0.168016" G="0.627924" T="0.0640372"/>
      <pos A="0.343981" C="0.192012" G="0.389972" T="0.0740352"/>
    </motif>
    <motif db="0" id="GBX2_HUMAN.H11MO.0.D" length="17" nsites="11244" evalue="1.0e+000"
        url="http://hocomoco.autosome.ru/motif/GBX2_HUMAN.H11MO.0.D">
      <pos A="0.144672" C="0.392904" G="0.201317" T="0.261108"/>
      <pos A="0.0409244" C="0.155165" G="0.0329592" T="0.770951"/>
      <pos A="0.948327" C="0.0216261" G="0.017748" T="0.0122988"/>
      <pos A="0.967766" C="0.0160646" G="0.00734775" T="0.00882124"/>
      <pos A="0.00522527" C="0.00894802" G="0.00451248" T="0.981314"/>
      <pos A="2.22339e-06" C="0.0257729" G="0.0105434" T="0.963681"/>
      <pos A="0.639499" C="0.0164209" G="0.343507" T="0.000573189"/>
      <pos A="0.148393" C="0.311081" G="0.449889" T="0.0906374"/>
      <pos A="0.0827227" C="0.414888" G="0.128693" T="0.373697"/>
      <pos A="0.169708" C="0.386913" G="0.231125" T="0.212253"/>
      <pos A="0.280326" C="0.286803" G="0.104299" T="0.328572"/>
      <pos A="0.326889" C="0.198063" G="0.0797787" T="0.39527"/>
      <pos A="0.376846" C="0.125465" G="0.0460491" T="0.451639"/>
      <pos A="0.550413" C="0.0748984" G="0.0412791" T="0.33341"/>
      <pos A="0.510337" C="0.0451749" G="0.0321337" T="0.412354"/>
      <pos A="0.304193" C="0.0633025" G="0.0555999" T="0.576905"/>
      <pos A="0.288286" C="0.101907" G="0.15458" T="0.455227"/>
    </motif>
    <motif db="0" id="GCM1_HUMAN.H11MO.0.D" length="14" nsites="12" evalue="1.0e+000"
        url="http://hocomoco.autosome.ru/motif/GCM1_HUMAN.H11MO.0.D">
      <pos A="0.314279" C="0.35101" G="0.0847107" T="0.25"/>
      <pos A="0.433655" C="0.0847107" G="0.0663453" T="0.415289"/>
      <pos A="0.25" C="0.341827" G="0.240817" T="0.167355"/>
      <pos A="0.81933" C="0.176538" G="0.00206612" T="0.00206612"/>
      <pos A="0.00206612" C="0.00206612" G="0.00206612" T="0.993802"/>
      <pos A="0.00206612" C="0.00206612" G="0.993802" T="0.00206612"/>
      <pos A="0.176538" C="0.65404" G="0.00206612" T="0.167355"/>
      <pos A="0.00206612" C="0.0938935" G="0.580579" T="0.323462"/>
      <pos A="0.00206612" C="0.00206612" G="0.993802" T="0.00206612"/>
      <pos A="0.00206612" C="0.00206612" G="0.993802" T="0.00206612"/>
      <pos A="0.0847107" C="0.332645" G="0.0663453" T="0.516299"/>
      <pos A="0.396924" C="0.259183" G="0.167355" T="0.176538"/>
      <pos A="0.0847107" C="0.323462" G="0.259183" T="0.332645"/>
      <pos A="0.0847107" C="0.185721" G="0.332645" T="0.396924"/>
    </motif>
    <motif db="0" id="GLI1_HUMAN.H11MO.0.D" length="12" nsites="500" evalue="1.0e+000"
        url="http://hocomoco.autosome.ru/motif/GLI1_HUMAN.H11MO.0.D">
      <pos A="0.112028" C="0.391972" G="0.184013" T="0.311988"/>
      <pos A="0.0340432" C="0.471956" G="0.39997" T="0.0940312"/>
      <pos A="0.070036" C="0.0760348" G="0.0120476" T="0.841882"/>
      <pos A="0.020046" C="0.0280444" G="0.905869" T="0.0460408"/>
      <pos A="0.010048" C="0.0120476" G="0.763897" T="0.214007"/>
      <pos A="0.0120476" C="0.040042" G="0.94786" T="4.999e-05"/>
      <pos A="0.0660368" C="0.0220456" G="0.020046" T="0.891872"/>
      <pos A="0.0120476" C="0.00804839" G="0.973855" T="0.00604879"/>
      <pos A="0.0160468" C="0.00404919" G="0.937862" T="0.0420416"/>
      <pos A="0.0140472" C="0.238002" G="0.15202" T="0.595931"/>
      <pos A="0.0420416" C="0.879874" G="0.0420416" T="0.0360428"/>
      <pos A="0.116027" C="0.359978" G="0.060038" T="0.463957"/>
    </motif>
    <motif db="0" id="GLIS1_HUMAN.H11MO.0.D" length="13" nsites="492" evalue="1.0e+000"
        url="http://hocomoco.autosome.ru/motif/GLIS1_HUMAN.H11MO.0.D">
      <pos A="0.185989" C="0.183957" G="0.118929" T="0.511126"/>
      <pos A="0.108261" C="0.630512" G="0.0940358" T="0.167192"/>
      <pos A="0.059998" C="0.041709" G="0.850488" T="0.0478053"/>
      <pos A="0.0442491" C="0.190561" G="0.042217" T="0.722973"/>
      <pos A="0.0310404" C="0.0269762" G="0.906879" T="0.0351047"/>
      <pos A="0.0310404" C="0.0310404" G="0.912975" T="0.0249441"/>
      <pos A="0.0127515" C="0.0127515" G="0.925168" T="0.0493294"/>
      <pos A="0.0371368" C="0.0188478" G="0.910943" T="0.0330725"/>
      <pos A="0.0142756" C="0.0183398" G="0.949045" T="0.0183398"/>
      <pos A="0.0178317" C="0.0178317" G="0.944473" T="0.0198638"/>
      <pos A="0.0203719" C="0.0142756" G="0.0427251" T="0.922628"/>
      <pos A="0.302327" C="0.560404" G="0.0869234" T="0.0503455"/>
      <pos A="0.209866" C="0.108261" G="0.313503" T="0.36837"/>
    </motif>
    <motif db="0" id="GSX1_HUMAN.H11MO.0.D" length="15" nsites="276" evalue="1.0e+000"
        url="http://hocomoco.autosome.ru/motif/GSX1_HUMAN.H11MO.0.D">
      <pos A="0.0969757" C="0.0969757" G="0.0680007" T="0.738048"/>
      <pos A="0.719033" C="0.0996921" G="0.106936" T="0.074339"/>
      <pos A="0.9454" C="0.0073343" G="0.0254437" T="0.0218218"/>
      <pos A="0.0372148" C="0.0191054" G="0.00461789" T="0.939062"/>
      <pos A="0.0435531" C="0.0073343" G="0.206537" T="0.742575"/>
      <pos A="0.681003" C="0.0109562" G="0.278975" T="0.0290656"/>
      <pos A="0.177562" C="0.166697" G="0.528884" T="0.126856"/>
      <pos A="0.235512" C="0.202916" G="0.239134" T="0.322438"/>
      <pos A="0.282597" C="0.0906375" G="0.242756" T="0.384009"/>
      <pos A="0.300706" C="0.0906375" G="0.202916" T="0.405741"/>
      <pos A="0.19205" C="0.0761499" G="0.177562" T="0.554238"/>
      <pos A="0.168508" C="0.0888265" G="0.139533" T="0.603133"/>
      <pos A="0.513491" C="0.0933539" G="0.194766" T="0.198388"/>
      <pos A="0.63573" C="0.0924484" G="0.146777" T="0.125045"/>
      <pos A="0.142249" C="0.0842992" G="0.178468" T="0.594984"/>
    </motif>
    <motif db="0" id="HAND1_HUMAN.H11MO.0.D" length="17" nsites="500" evalue="1.0e+000"
        url="http://hocomoco.autosome.ru/motif/HAND1_HUMAN.H11MO.0.D">
      <pos A="0.242002" C="0.114027" G="0.439962" T="0.204009"/>
      <pos A="0.154019" C="0.132024" G="0.495951" T="0.218006"/>
      <pos A="0.136023" C="0.265997" G="0.45196" T="0.146021"/>
      <pos A="0.0380424" C="0.40197" G="0.0520396" T="0.507948"/>
      <pos A="0.0240452" C="0.94786" G="0.00604879" T="0.0220456"/>
      <pos A="0.0160468" C="4.999e-05" G="4.999e-05" T="0.983853"/>
      <pos A="0.00204959" C="0.00204959" G="0.987852" T="0.00804839"/>
      <pos A="0.00204959" C="0.224005" G="0.613927" T="0.160018"/>
      <pos A="0.182014" C="0.303989" G="0.126025" T="0.387972"/>
      <pos A="0.192012" C="0.252" G="0.0940312" T="0.461958"/>
      <pos A="0.335983" C="0.10203" G="0.0280444" T="0.533943"/>
      <pos A="0.178014" C="0.222006" G="0.291992" T="0.307988"/>
      <pos A="0.05004" C="0.236003" G="0.0740352" T="0.639922"/>
      <pos A="0.170016" C="0.311988" G="0.39797" T="0.120026"/>
      <pos A="0.0240452" C="0.0260448" G="0.0340432" T="0.915867"/>
      <pos A="0.020046" C="0.867876" G="0.05004" T="0.0620376"/>
      <pos A="0.611928" C="0.108028" G="0.0360428" T="0.244001"/>
    </motif>
    <motif db="0" id="HAND1_HUMAN.H11MO.1.D" length="7" nsites="500" evalue="1.0e+000"
        url="http://hocomoco.autosome.ru/motif/HAND1_HUMAN.H11MO.1.D">
      <pos A="0.15202" C="0.0520396" G="0.511948" T="0.283993"/>
      <pos A="0.0660368" C="0.337982" G="0.531944" T="0.0640372"/>
      <pos A="0.0180464" C="0.529944" G="0.0220456" T="0.429964"/>
      <pos A="0.00204959" C="0.993851" G="0.00204959" T="0.00204959"/>
      <pos A="0.00204959" C="0.00204959" G="0.00204959" T="0.993851"/>
      <pos A="4.999e-05" C="4.999e-05" G="0.99785" T="0.00204959"/>
      <pos A="0.0140472" C="0.140022" G="0.739902" T="0.106029"/>
    </motif>
    <motif db="0" id="HES1_HUMAN.H11MO.0.D" length="13" nsites="28" evalue="1.0e+000"
        url="http://hocomoco.autosome.ru/motif/HES1_HUMAN.H11MO.0.D">
      <pos A="0.314353" C="0.355872" G="0.218861" T="0.110913"/>
      <pos A="0.420225" C="0.474199" G="0.0341044" T="0.0714709"/>
      <pos A="0.0548636" C="0.191874" G="0.698399" T="0.0548636"/>
      <pos A="0.266607" C="0.424377" G="0.237544" T="0.0714709"/>
      <pos A="0.00088968" C="0.997331" G="0.00088968" T="0.00088968"/>
      <pos A="0.976572" C="0.00088968" G="0.00088968" T="0.0216489"/>
      <pos A="0.146204" C="0.727461" G="0.125445" T="0.00088968"/>
      <pos A="0.00088968" C="0.104686" G="0.719158" T="0.175267"/>
      <pos A="0.478351" C="0.312278" G="0.117141" T="0.0922301"/>
      <pos A="0.0797746" C="0.00088968" G="0.881079" T="0.0382562"/>
      <pos A="0.34134" C="0.486655" G="0.171115" T="0.00088968"/>
      <pos A="0.183571" C="0.569692" G="0.104686" T="0.142052"/>
      <pos A="0.370403" C="0.416074" G="0.15866" T="0.0548636"/>
    </motif>
    <motif db="0" id="HES5_HUMAN.H11MO.0.D" length="12" nsites="7261" evalue="1.0e+000"
        url="http://hocomoco.autosome.ru/motif/HES5_HUMAN.H11MO.0.D">
      <pos A="0.198483" C="0.220797" G="0.154886" T="0.425834"/>
      <pos A="0.0373106" C="0.0339717" G="0.895091" T="0.0336266"/>
      <pos A="0.0243297" C="0.00203962" G="0.973045" T="0.000585845"/>
      <pos A="0.000564275" C="0.995805" G="0.00349786" T="0.000132866"/>
      <pos A="0.999127" C="3.443e-06" G="0.000607416" T="0.000262288"/>
      <pos A="3.443e-06" C="0.999127" G="0.000779979" T="8.97248e-05"/>
      <pos A="8.97248e-05" C="3.443e-06" G="0.999903" T="3.443e-06"/>
      <pos A="3.443e-06" C="8.97248e-05" G="0.00466266" T="0.995244"/>
      <pos A="0.000154436" C="6.81544e-05" G="0.999623" T="0.000154436"/>
      <pos A="0.00783352" C="0.557366" G="0.0410374" T="0.393763"/>
      <pos A="0.0542288" C="0.820334" G="0.0658118" T="0.0596255"/>
      <pos A="0.313064" C="0.0888319" G="0.491257" T="0.106847"/>
    </motif>
    <motif db="0" id="HES7_HUMAN.H11MO.0.D" length="12" nsites="320" evalue="1.0e+000"
        url="http://hocomoco.autosome.ru/motif/HES7_HUMAN.H11MO.0.D">
      <pos A="0.15706" C="0.147688" G="0.0695876" T="0.625664"/>
      <pos A="0.00554514" C="0.00242112" G="0.980241" T="0.0117932"/>
      <pos A="0.101609" C="0.0110122" G="0.885739" T="0.00164011"/>
      <pos A="0.000859107" C="0.991175" G="0.00398313" T="0.00398313"/>
      <pos A="0.994299" C="0.00398313" G="0.000859107" T="0.000859107"/>
      <pos A="0.00320212" C="0.996642" G="7.81006e-05" T="7.81006e-05"/>
      <pos A="7.81006e-05" C="0.00320212" G="0.996642" T="7.81006e-05"/>
      <pos A="7.81006e-05" C="7.81006e-05" G="7.81006e-05" T="0.999766"/>
      <pos A="0.00320212" C="0.00632615" G="0.990394" T="7.81006e-05"/>
      <pos A="0.00398313" C="0.969306" G="0.00398313" T="0.0227273"/>
      <pos A="0.00476414" C="0.988832" G="0.00164011" T="0.00476414"/>
      <pos A="0.21095" C="0.0984848" G="0.57646" T="0.114105"/>
    </motif>
    <motif db="0" id="HESX1_HUMAN.H11MO.0.D" length="16" nsites="8" evalue="1.0e+000"
        url="http://hocomoco.autosome.ru/motif/HESX1_HUMAN.H11MO.0.D">
      <pos A="0.436949" C="0.19709" G="0.182981" T="0.182981"/>
      <pos A="0.00308642" C="0.257055" G="0.35582" T="0.384039"/>
      <pos A="0.00308642" C="0.511023" G="0.482804" T="0.00308642"/>
      <pos A="0.130071" C="0.511023" G="0.00308642" T="0.35582"/>
      <pos A="0.00308642" C="0.00308642" G="0.990741" T="0.00308642"/>
      <pos A="0.14418" C="0.00308642" G="0.722663" T="0.130071"/>
      <pos A="0.130071" C="0.863757" G="0.00308642" T="0.00308642"/>
      <pos A="0.482804" C="0.130071" G="0.00308642" T="0.384039"/>
      <pos A="0.398148" C="0.595679" G="0.00308642" T="0.00308642"/>
      <pos A="0.271164" C="0.130071" G="0.468695" T="0.130071"/>
      <pos A="0.00308642" C="0.115961" G="0.00308642" T="0.877866"/>
      <pos A="0.384039" C="0.00308642" G="0.468695" T="0.14418"/>
      <pos A="0.369929" C="0.115961" G="0.511023" T="0.00308642"/>
      <pos A="0.271164" C="0.468695" G="0.130071" T="0.130071"/>
      <pos A="0.369929" C="0.384039" G="0.115961" T="0.130071"/>
      <pos A="0.0348325" C="0.161817" G="0.147707" T="0.655644"/>
    </motif>
    <motif db="0" id="HEY1_HUMAN.H11MO.0.D" length="12" nsites="254" evalue="1.0e+000"
        url="http://hocomoco.autosome.ru/motif/HEY1_HUMAN.H11MO.0.D">
      <pos A="0.108323" C="0.128001" G="0.328709" T="0.434967"/>
      <pos A="0.0630657" C="0.039453" G="0.767513" T="0.129969"/>
      <pos A="0.36708" C="0.0443723" G="0.481208" T="0.10734"/>
      <pos A="0.0187918" C="0.935754" G="0.0266627" T="0.0187918"/>
      <pos A="0.96035" C="9.83865e-05" G="0.0276466" T="0.0119048"/>
      <pos A="9.83865e-05" C="0.956415" G="0.0315821" T="0.0119048"/>
      <pos A="9.83865e-05" C="9.83865e-05" G="0.995769" T="0.00403384"/>
      <pos A="0.00403384" C="9.83865e-05" G="0.0158402" T="0.980028"/>
      <pos A="0.0207595" C="0.0207595" G="0.925915" T="0.0325659"/>
      <pos A="0.0266627" C="0.341499" G="0.258855" T="0.372983"/>
      <pos A="0.0473239" C="0.732094" G="0.137839" T="0.082743"/>
      <pos A="0.202774" C="0.116194" G="0.419225" T="0.261806"/>
    </motif>
    <motif db="0" id="HEY2_HUMAN.H11MO.0.D" length="17" nsites="8" evalue="1.0e+000"
        url="http://hocomoco.autosome.ru/motif/HEY2_HUMAN.H11MO.0.D">
      <pos A="0.00308642" C="0.00308642" G="0.871025" T="0.122802"/>
      <pos A="0.00308642" C="0.242518" G="0.496914" T="0.257482"/>
      <pos A="0.00308642" C="0.257482" G="0.377198" T="0.362233"/>
      <pos A="0.00308642" C="0.257482" G="0.616629" T="0.122802"/>
      <pos A="0.137767" C="0.00308642" G="0.856061" T="0.00308642"/>
      <pos A="0.00308642" C="0.856061" G="0.00308642" T="0.137767"/>
      <pos A="0.496914" C="0.00308642" G="0.122802" T="0.377198"/>
      <pos A="0.00308642" C="0.871025" G="0.122802" T="0.00308642"/>
      <pos A="0.00308642" C="0.122802" G="0.871025" T="0.00308642"/>
      <pos A="0.00308642" C="0.122802" G="0.00308642" T="0.871025"/>
      <pos A="0.00308642" C="0.00308642" G="0.990741" T="0.00308642"/>
      <pos A="0.122802" C="0.242518" G="0.631594" T="0.00308642"/>
      <pos A="0.122802" C="0.736345" G="0.137767" T="0.00308642"/>
      <pos A="0.362233" C="0.257482" G="0.122802" T="0.257482"/>
      <pos A="0.00308642" C="0.257482" G="0.122802" T="0.616629"/>
      <pos A="0.00308642" C="0.257482" G="0.362233" T="0.377198"/>
      <pos A="0.365975" C="0.261223" G="0.246259" T="0.126543"/>
    </motif>
    <motif db="0" id="HIC2_HUMAN.H11MO.0.D" length="11" nsites="134" evalue="1.0e+000"
        url="http://hocomoco.autosome.ru/motif/HIC2_HUMAN.H11MO.0.D">
      <pos A="0.343214" C="0.343214" G="0.097129" T="0.216443"/>
      <pos A="0.205257" C="0.473714" G="0.0934004" T="0.227629"/>
      <pos A="0.503542" C="0.0113721" G="0.481171" T="0.00391499"/>
      <pos A="0.000186428" C="0.000186428" G="0.000186428" T="0.999441"/>
      <pos A="0.000186428" C="0.000186428" G="0.999441" T="0.000186428"/>
      <pos A="0.000186428" C="0.999441" G="0.000186428" T="0.000186428"/>
      <pos A="0.000186428" C="0.999441" G="0.000186428" T="0.000186428"/>
      <pos A="0.783184" C="0.216443" G="0.000186428" T="0.000186428"/>
      <pos A="0.050522" C="0.110179" G="0.83352" T="0.00577927"/>
      <pos A="0.194072" C="0.305928" G="0.335757" T="0.164243"/>
      <pos A="0.246271" C="0.283557" G="0.2239" T="0.246271"/>
    </motif>
    <motif db="0" id="HIF1A_HUMAN.H11MO.0.C" length="8" nsites="500" evalue="1.0e+000"
        url="http://hocomoco.autosome.ru/motif/HIF1A_HUMAN.H11MO.0.C">
      <pos A="0.212008" C="0.164017" G="0.527944" T="0.0960308"/>
      <pos A="0.234003" C="0.05004" G="0.417966" T="0.29799"/>
      <pos A="0.825885" C="0.0120476" G="0.156019" T="0.00604879"/>
      <pos A="0.134023" C="0.80189" G="0.010048" T="0.0540392"/>
      <pos A="0.0280444" C="0.00204959" G="0.969856" T="4.999e-05"/>
      <pos A="0.00804839" C="0.00804839" G="4.999e-05" T="0.983853"/>
      <pos A="4.999e-05" C="0.00404919" G="0.993851" T="0.00204959"/>
      <pos A="0.285993" C="0.521946" G="0.0860328" T="0.106029"/>
    </motif>
    <motif db="0" id="HINFP_HUMAN.H11MO.0.C" length="16" nsites="42" evalue="1.0e+000"
        url="http://hocomoco.autosome.ru/motif/HINFP_HUMAN.H11MO.0.C">
      <pos A="0.327123" C="0.0662129" G="0.39771" T="0.208954"/>
      <pos A="0.333658" C="0.381238" G="0.141769" T="0.143335"/>
      <pos A="0.0466079" C="0.405812" G="0.476399" T="0.0711814"/>
      <pos A="0.190916" C="0.358231" G="0.166342" T="0.284511"/>
      <pos A="0.238496" C="0.238496" G="0.0711814" T="0.451826"/>
      <pos A="0.473266" C="0.31065" G="0.167909" T="0.0481744"/>
      <pos A="0.166342" C="0.118762" G="0.573127" T="0.141769"/>
      <pos A="0.0711814" C="0.927631" G="0.000593824" T="0.000593824"/>
      <pos A="0.000593824" C="0.000593824" G="0.998219" T="0.000593824"/>
      <pos A="0.0481744" C="0.0236009" G="0.927631" T="0.000593824"/>
      <pos A="0.973645" C="0.0251673" G="0.000593824" T="0.000593824"/>
      <pos A="0.000593824" C="0.950638" G="0.0481744" T="0.000593824"/>
      <pos A="0.000593824" C="0.0711814" G="0.855477" T="0.0727478"/>
      <pos A="0.0236009" C="0.000593824" G="0.000593824" T="0.975211"/>
      <pos A="0.192482" C="0.0236009" G="0.117195" T="0.666721"/>
      <pos A="0.385815" C="0.269213" G="0.267647" T="0.0773248"/>
    </motif>
    <motif db="0" id="HLF_HUMAN.H11MO.0.C" length="13" nsites="35" evalue="1.0e+000"
        url="http://hocomoco.autosome.ru/motif/HLF_HUMAN.H11MO.0.C">
      <pos A="0.202756" C="0.16341" G="0.431079" T="0.202756"/>
      <pos A="0.538633" C="0.0860106" G="0.289346" T="0.0860106"/>
      <pos A="0.000712251" C="0.000712251" G="0.000712251" T="0.997863"/>
      <pos A="0.0190934" C="0.0584389" G="0.173892" T="0.748575"/>
      <pos A="0.53605" C="0.0584389" G="0.404799" T="0.000712251"/>
      <pos A="0.000712251" C="0.462525" G="0.07682" T="0.459942"/>
      <pos A="0.0584389" C="0.000712251" G="0.940137" T="0.000712251"/>
      <pos A="0.000712251" C="0.173892" G="0.000712251" T="0.824683"/>
      <pos A="0.997863" C="0.000712251" G="0.000712251" T="0.000712251"/>
      <pos A="0.970292" C="0.000712251" G="0.000712251" T="0.0282839"/>
      <pos A="0.0282839" C="0.566205" G="0.000712251" T="0.404799"/>
      <pos A="0.404799" C="0.393025" G="0.116166" T="0.0860106"/>
      <pos A="0.123058" C="0.372346" G="0.381537" T="0.123058"/>
    </motif>
    <motif db="0" id="HLTF_HUMAN.H11MO.0.D" length="12" nsites="10" evalue="1.0e+000"
        url="http://hocomoco.autosome.ru/motif/HLTF_HUMAN.H11MO.0.D">
      <pos A="0.15099" C="0.15099" G="0.338009" T="0.360011"/>
      <pos A="0.673542" C="0.00247525" G="0.321507" T="0.00247525"/>
      <pos A="0.299505" C="0.178493" G="0.321507" T="0.200495"/>
      <pos A="0.00247525" C="0.00247525" G="0.618537" T="0.376513"/>
      <pos A="0.101485" C="0.00247525" G="0.607536" T="0.288504"/>
      <pos A="0.288504" C="0.706546" G="0.00247525" T="0.00247525"/>
      <pos A="0.200495" C="0.090484" G="0.00247525" T="0.706546"/>
      <pos A="0.00247525" C="0.090484" G="0.904565" T="0.00247525"/>
      <pos A="0.00247525" C="0.585534" G="0.409516" T="0.00247525"/>
      <pos A="0.607536" C="0.387514" G="0.00247525" T="0.00247525"/>
      <pos A="0.893564" C="0.00247525" G="0.00247525" T="0.101485"/>
      <pos A="0.536029" C="0.360011" G="0.0519802" T="0.0519802"/>
    </motif>
    <motif db="0" id="HME2_HUMAN.H11MO.0.D" length="11" nsites="9518" evalue="1.0e+000"
        url="http://hocomoco.autosome.ru/motif/HME2_HUMAN.H11MO.0.D">
      <pos A="0.244325" C="0.209856" G="0.327616" T="0.218203"/>
      <pos A="0.222948" C="0.212323" G="0.360715" T="0.204014"/>
      <pos A="0.149905" C="0.152816" G="0.187179" T="0.5101"/>
      <pos A="0.52314" C="0.0291164" G="0.304896" T="0.142848"/>
      <pos A="0.626911" C="0.056187" G="0.316789" T="0.000113385"/>
      <pos A="0.000129208" C="0.000129208" G="0.0238613" T="0.97588"/>
      <pos A="0.000113385" C="0.000113385" G="0.306856" T="0.692917"/>
      <pos A="0.590944" C="0.0533394" G="0.214088" T="0.141628"/>
      <pos A="0.261311" C="0.141312" G="0.469406" T="0.127972"/>
      <pos A="0.161324" C="0.286372" G="0.320998" T="0.231306"/>
      <pos A="0.177369" C="0.218461" G="0.383176" T="0.220994"/>
    </motif>
    <motif db="0" id="HSF1_HUMAN.H11MO.0.A" length="15" nsites="500" evalue="1.0e+000"
        url="http://hocomoco.autosome.ru/motif/HSF1_HUMAN.H11MO.0.A">
      <pos A="0.14802" C="0.228004" G="0.224005" T="0.39997"/>
      <pos A="0.421966" C="0.0560388" G="0.489952" T="0.0320436"/>
      <pos A="0.0120476" C="0.00604879" G="0.977854" T="0.00404919"/>
      <pos A="0.94986" C="0.020046" G="0.020046" T="0.010048"/>
      <pos A="0.84988" C="0.0340432" G="0.0540392" T="0.0620376"/>
      <pos A="0.244001" C="0.188012" G="0.295991" T="0.271996"/>
      <pos A="0.156019" C="0.277994" G="0.403969" T="0.162018"/>
      <pos A="0.108028" C="0.0880324" G="0.060038" T="0.743901"/>
      <pos A="0.116027" C="0.0160468" G="0.0880324" T="0.779894"/>
      <pos A="0.0520396" C="0.943861" G="0.00404919" T="4.999e-05"/>
      <pos A="0.0120476" C="0.319986" G="0.0320436" T="0.635923"/>
      <pos A="0.563937" C="0.060038" G="0.367976" T="0.00804839"/>
      <pos A="0.00604879" C="0.00804839" G="0.985853" T="4.999e-05"/>
      <pos A="0.911868" C="0.030044" G="0.030044" T="0.0280444"/>
      <pos A="0.787892" C="0.0660368" G="0.10203" T="0.0440412"/>
    </motif>
    <motif db="0" id="HSF2_HUMAN.H11MO.0.A" length="14" nsites="1040" evalue="1.0e+000"
        url="http://hocomoco.autosome.ru/motif/HSF2_HUMAN.H11MO.0.A">
      <pos A="0.341384" C="0.261789" G="0.308828" T="0.0879987"/>
      <pos A="0.0672304" C="0.0841044" G="0.76643" T="0.082235"/>
      <pos A="0.750249" C="0.0685822" G="0.117074" T="0.0640954"/>
      <pos A="0.692726" C="0.0605972" G="0.110659" T="0.136017"/>
      <pos A="0.120993" C="0.230402" G="0.280195" T="0.36841"/>
      <pos A="0.304399" C="0.189927" G="0.415802" T="0.0898721"/>
      <pos A="0.0960618" C="0.0362036" G="0.0787546" T="0.78898"/>
      <pos A="0.0645634" C="0.0485366" G="0.0926637" T="0.794236"/>
      <pos A="0.0443109" C="0.795042" G="0.120612" T="0.0400342"/>
      <pos A="0.0677177" C="0.137609" G="0.161993" T="0.632681"/>
      <pos A="0.581977" C="0.177813" G="0.174571" T="0.0656385"/>
      <pos A="0.016886" C="0.119136" G="0.810075" T="0.0539034"/>
      <pos A="0.72526" C="0.0617303" G="0.114401" T="0.0986084"/>
      <pos A="0.550751" C="0.162443" G="0.138533" T="0.148273"/>
    </motif>
    <motif db="0" id="HXC10_HUMAN.H11MO.0.D" length="19" nsites="8980" evalue="1.0e+000"
        url="http://hocomoco.autosome.ru/motif/HXC10_HUMAN.H11MO.0.D">
      <pos A="0.234693" C="0.162725" G="0.18171" T="0.420872"/>
      <pos A="0.310597" C="0.114299" G="0.119065" T="0.456039"/>
      <pos A="0.42012" C="0.0660397" G="0.0691729" T="0.444668"/>
      <pos A="0.39671" C="0.0458541" G="0.0488348" T="0.508602"/>
      <pos A="0.42914" C="0.0408564" G="0.0917172" T="0.438286"/>
      <pos A="0.471936" C="0.0571737" G="0.16006" T="0.310831"/>
      <pos A="0.410822" C="0.163883" G="0.195754" T="0.229541"/>
      <pos A="0.295694" C="0.187922" G="0.216997" T="0.299386"/>
      <pos A="0.253352" C="0.193965" G="0.216088" T="0.336594"/>
      <pos A="0.247208" C="0.139666" G="0.201695" T="0.41143"/>
      <pos A="0.0931916" C="0.102039" G="0.124499" T="0.68027"/>
      <pos A="0.0225628" C="0.0133644" G="0.0946819" T="0.869391"/>
      <pos A="0.000594755" C="0.0131897" G="0.00844149" T="0.977774"/>
      <pos A="0.370085" C="0.0164393" G="0.0142794" T="0.599196"/>
      <pos A="0.987531" C="0.00460824" G="0.00778436" T="7.62601e-05"/>
      <pos A="0.0400997" C="0.17204" G="0.0546661" T="0.733195"/>
      <pos A="0.115705" C="0.0918097" G="0.393457" T="0.399029"/>
      <pos A="0.471773" C="0.0897992" G="0.317194" T="0.121235"/>
      <pos A="0.167595" C="0.426743" G="0.202757" T="0.202905"/>
    </motif>
    <motif db="0" id="ID4_HUMAN.H11MO.0.D" length="11" nsites="210" evalue="1.0e+000"
        url="http://hocomoco.autosome.ru/motif/ID4_HUMAN.H11MO.0.D">
      <pos A="0.223822" C="0.161947" G="0.371371" T="0.242861"/>
      <pos A="0.320205" C="0.210733" G="0.305926" T="0.163137"/>
      <pos A="0.0703237" C="0.812827" G="0.0465255" T="0.0703237"/>
      <pos A="0.898501" C="0.00844836" G="0.0465255" T="0.0465255"/>
      <pos A="0.0429557" C="0.0619943" G="0.871133" T="0.0239172"/>
      <pos A="0.0286768" C="0.0810328" G="0.890171" T="0.000118991"/>
      <pos A="0.026297" C="0.0167777" G="0.0691337" T="0.887792"/>
      <pos A="0.0322465" C="0.0179676" G="0.90802" T="0.0417658"/>
      <pos A="0.145288" C="0.368991" G="0.0834127" T="0.402308"/>
      <pos A="0.282128" C="0.267849" G="0.24881" T="0.201214"/>
      <pos A="0.373751" C="0.221442" G="0.259519" T="0.145288"/>
    </motif>
    <motif db="0" id="IRF1_HUMAN.H11MO.0.A" length="20" nsites="499" evalue="1.0e+000"
        url="http://hocomoco.autosome.ru/motif/IRF1_HUMAN.H11MO.0.A">
      <pos A="0.33866" C="0.176367" G="0.356692" T="0.128281"/>
      <pos A="0.605139" C="0.0982268" G="0.192396" T="0.104238"/>
      <pos A="0.657233" C="0.0962232" G="0.128281" T="0.118263"/>
      <pos A="0.735374" C="0.0741835" G="0.0781907" T="0.112252"/>
      <pos A="0.310609" C="0.228461" G="0.26653" T="0.1944"/>
      <pos A="0.298587" C="0.138299" G="0.152324" T="0.410789"/>
      <pos A="0.166349" C="0.00806452" G="0.821529" T="0.0040573"/>
      <pos A="0.933731" C="0.0100681" G="0.046133" T="0.0100681"/>
      <pos A="0.987828" C="0.0020537" G="5.00902e-05" T="0.0100681"/>
      <pos A="0.983821" C="0.0020537" G="0.00606091" T="0.00806452"/>
      <pos A="0.136295" C="0.364706" G="0.468894" T="0.0301042"/>
      <pos A="0.200411" C="0.10023" G="0.0220898" T="0.677269"/>
      <pos A="0.106241" C="0.0040573" G="0.887648" T="0.0020537"/>
      <pos A="0.937738" C="0.0160789" G="0.0421258" T="0.0040573"/>
      <pos A="0.961781" C="5.00902e-05" G="0.0281006" T="0.0100681"/>
      <pos A="0.985824" C="0.0040573" G="0.0040573" T="0.00606091"/>
      <pos A="0.0441294" C="0.360699" G="0.547035" T="0.0481366"/>
      <pos A="0.196404" C="0.242486" G="0.0761871" T="0.484923"/>
      <pos A="0.468894" C="0.124274" G="0.308605" T="0.0982268"/>
      <pos A="0.436836" C="0.160339" G="0.268533" T="0.134292"/>
    </motif>
    <motif db="0" id="IRF2_HUMAN.H11MO.0.A" length="20" nsites="498" evalue="1.0e+000"
        url="http://hocomoco.autosome.ru/motif/IRF2_HUMAN.H11MO.0.A">
      <pos A="0.285134" C="0.178729" G="0.367446" T="0.168691"/>
      <pos A="0.614385" C="0.0964164" G="0.214866" T="0.0743325"/>
      <pos A="0.712758" C="0.0723248" G="0.108462" T="0.106455"/>
      <pos A="0.754919" C="0.0562638" G="0.0783477" T="0.11047"/>
      <pos A="0.283126" C="0.198805" G="0.385515" T="0.132554"/>
      <pos A="0.259034" C="0.222897" G="0.126531" T="0.391538"/>
      <pos A="0.168691" C="0.0241417" G="0.799087" T="0.00808071"/>
      <pos A="0.977766" C="5.01907e-05" G="0.0201265" T="0.00205782"/>
      <pos A="0.993827" C="0.00205782" G="0.00406545" T="5.01907e-05"/>
      <pos A="0.971743" C="5.01907e-05" G="0.0161112" T="0.012096"/>
      <pos A="0.130546" C="0.26305" G="0.590293" T="0.0161112"/>
      <pos A="0.0883859" C="0.218882" G="0.00808071" T="0.684652"/>
      <pos A="0.0542562" C="0.0100883" G="0.921552" T="0.0141036"/>
      <pos A="0.943636" C="0.0100883" G="0.0462257" T="5.01907e-05"/>
      <pos A="0.987804" C="5.01907e-05" G="0.012096" T="5.01907e-05"/>
      <pos A="0.977766" C="5.01907e-05" G="0.012096" T="0.0100883"/>
      <pos A="0.00607308" C="0.377484" G="0.582263" T="0.0341799"/>
      <pos A="0.098424" C="0.26305" G="0.0642943" T="0.574232"/>
      <pos A="0.403584" C="0.128538" G="0.383507" T="0.0843706"/>
      <pos A="0.365439" C="0.208844" G="0.309225" T="0.116493"/>
    </motif>
    <motif db="0" id="IRF3_HUMAN.H11MO.0.B" length="20" nsites="500" evalue="1.0e+000"
        url="http://hocomoco.autosome.ru/motif/IRF3_HUMAN.H11MO.0.B">
      <pos A="0.29999" C="0.0780344" G="0.513947" T="0.108028"/>
      <pos A="0.603929" C="0.0440412" G="0.29999" T="0.0520396"/>
      <pos A="0.677914" C="0.0660368" G="0.214007" T="0.0420416"/>
      <pos A="0.719906" C="0.0740352" G="0.110028" T="0.0960308"/>
      <pos A="0.305989" C="0.108028" G="0.455959" T="0.130024"/>
      <pos A="0.224005" C="0.0540392" G="0.557938" T="0.164017"/>
      <pos A="0.20201" C="0.0540392" G="0.731904" T="0.0120476"/>
      <pos A="0.819886" C="0.0180464" G="0.14802" T="0.0140472"/>
      <pos A="0.815887" C="0.0360428" G="0.126025" T="0.0220456"/>
      <pos A="0.89987" C="0.0160468" G="0.030044" T="0.0540392"/>
      <pos A="0.224005" C="0.261998" G="0.445961" T="0.0680364"/>
      <pos A="0.291992" C="0.0880324" G="0.40197" T="0.218006"/>
      <pos A="0.20001" C="0.00604879" G="0.783893" T="0.010048"/>
      <pos A="0.673915" C="0.0240452" G="0.289992" T="0.0120476"/>
      <pos A="0.879874" C="0.0360428" G="0.0720356" T="0.0120476"/>
      <pos A="0.941862" C="0.00404919" G="0.040042" T="0.0140472"/>
      <pos A="0.0960308" C="0.313987" G="0.54794" T="0.0420416"/>
      <pos A="0.265997" C="0.142022" G="0.273995" T="0.317986"/>
      <pos A="0.228004" C="0.122026" G="0.585933" T="0.0640372"/>
      <pos A="0.681914" C="0.070036" G="0.178014" T="0.070036"/>
    </motif>
    <motif db="0" id="IRF5_HUMAN.H11MO.0.D" length="20" nsites="5" evalue="1.0e+000"
        url="http://hocomoco.autosome.ru/motif/IRF5_HUMAN.H11MO.0.D">
      <pos A="0.179194" C="0.00490196" G="0.375272" T="0.440632"/>
      <pos A="0.767429" C="0.00490196" G="0.222767" T="0.00490196"/>
      <pos A="0.985294" C="0.00490196" G="0.00490196" T="0.00490196"/>
      <pos A="0.985294" C="0.00490196" G="0.00490196" T="0.00490196"/>
      <pos A="0.00490196" C="0.00490196" G="0.811002" T="0.179194"/>
      <pos A="0.179194" C="0.00490196" G="0.811002" T="0.00490196"/>
      <pos A="0.614924" C="0.00490196" G="0.375272" T="0.00490196"/>
      <pos A="0.985294" C="0.00490196" G="0.00490196" T="0.00490196"/>
      <pos A="0.985294" C="0.00490196" G="0.00490196" T="0.00490196"/>
      <pos A="0.375272" C="0.00490196" G="0.614924" T="0.00490196"/>
      <pos A="0.00490196" C="0.985294" G="0.00490196" T="0.00490196"/>
      <pos A="0.222767" C="0.418845" G="0.179194" T="0.179194"/>
      <pos A="0.789216" C="0.00490196" G="0.20098" T="0.00490196"/>
      <pos A="0.985294" C="0.00490196" G="0.00490196" T="0.00490196"/>
      <pos A="0.985294" C="0.00490196" G="0.00490196" T="0.00490196"/>
      <pos A="0.63671" C="0.00490196" G="0.00490196" T="0.353486"/>
      <pos A="0.00490196" C="0.418845" G="0.571351" T="0.00490196"/>
      <pos A="0.440632" C="0.00490196" G="0.00490196" T="0.549564"/>
      <pos A="0.00490196" C="0.00490196" G="0.811002" T="0.179194"/>
      <pos A="0.680283" C="0.222767" G="0.0484749" T="0.0484749"/>
    </motif>
    <motif db="0" id="IRF8_HUMAN.H11MO.0.B" length="20" nsites="500" evalue="1.0e+000"
        url="http://hocomoco.autosome.ru/motif/IRF8_HUMAN.H11MO.0.B">
      <pos A="0.359978" C="0.174015" G="0.309988" T="0.156019"/>
      <pos A="0.487952" C="0.0940312" G="0.208008" T="0.210008"/>
      <pos A="0.567936" C="0.10203" G="0.138022" T="0.192012"/>
      <pos A="0.543941" C="0.0560388" G="0.154019" T="0.246001"/>
      <pos A="0.317986" C="0.136023" G="0.477954" T="0.0680364"/>
      <pos A="0.483953" C="0.136023" G="0.34798" T="0.0320436"/>
      <pos A="0.206009" C="0.00204959" G="0.787892" T="0.00404919"/>
      <pos A="0.138022" C="0.00204959" G="0.857878" T="0.00204959"/>
      <pos A="0.991852" C="0.00604879" G="0.00204959" T="4.999e-05"/>
      <pos A="0.961858" C="0.0160468" G="0.00604879" T="0.0160468"/>
      <pos A="0.138022" C="0.317986" G="0.521946" T="0.0220456"/>
      <pos A="0.0720356" C="0.0660368" G="4.999e-05" T="0.861878"/>
      <pos A="0.0180464" C="0.00604879" G="0.965857" T="0.010048"/>
      <pos A="0.867876" C="0.00804839" G="0.106029" T="0.0180464"/>
      <pos A="0.84788" C="0.0160468" G="0.122026" T="0.0140472"/>
      <pos A="0.94786" C="0.0160468" G="0.0140472" T="0.0220456"/>
      <pos A="0.106029" C="0.413967" G="0.465957" T="0.0140472"/>
      <pos A="0.132024" C="0.246001" G="0.0580384" T="0.563937"/>
      <pos A="0.345981" C="0.15202" G="0.323985" T="0.178014"/>
      <pos A="0.379974" C="0.170016" G="0.29999" T="0.15002"/>
    </motif>
    <motif db="0" id="IRX2_HUMAN.H11MO.0.D" length="19" nsites="19306" evalue="1.0e+000"
        url="http://hocomoco.autosome.ru/motif/IRX2_HUMAN.H11MO.0.D">
      <pos A="0.409626" C="0.178973" G="0.237918" T="0.173483"/>
      <pos A="0.174687" C="0.429166" G="0.204574" T="0.191573"/>
      <pos A="0.42229" C="0.128186" G="0.222353" T="0.22717"/>
      <pos A="0.151534" C="0.156403" G="0.305009" T="0.387055"/>
      <pos A="0.129986" C="0.0788106" G="0.640757" T="0.150446"/>
      <pos A="0.177652" C="0.100734" G="0.434514" T="0.2871"/>
      <pos A="0.139271" C="0.212615" G="0.361377" T="0.286737"/>
      <pos A="0.285908" C="0.049092" G="0.24763" T="0.417369"/>
      <pos A="0.0808307" C="0.039393" G="0.447658" T="0.432119"/>
      <pos A="0.138869" C="0.0292667" G="0.636691" T="0.195173"/>
      <pos A="0.224619" C="0.0283084" G="0.386485" T="0.360587"/>
      <pos A="0.0672857" C="0.729926" G="0.0462561" T="0.156532"/>
      <pos A="0.493084" C="0.00127032" G="0.45838" T="0.0472661"/>
      <pos A="0.00132212" C="0.00588027" G="0.333393" T="0.659404"/>
      <pos A="0.00119263" C="0.00103724" G="0.996992" T="0.000778251"/>
      <pos A="0.0509308" C="0.0562659" G="0.129714" T="0.763089"/>
      <pos A="0.336605" C="0.0830579" G="0.232026" T="0.348311"/>
      <pos A="0.241065" C="0.215788" G="0.397389" T="0.145758"/>
      <pos A="0.189799" C="0.137432" G="0.414184" T="0.258585"/>
    </motif>
    <motif db="0" id="ITF2_HUMAN.H11MO.0.C" length="10" nsites="497" evalue="1.0e+000"
        url="http://hocomoco.autosome.ru/motif/ITF2_HUMAN.H11MO.0.C">
      <pos A="0.307835" C="0.0422953" G="0.382267" T="0.267602"/>
      <pos A="0.126785" C="0.146902" G="0.684017" T="0.0422953"/>
      <pos A="0.0282136" C="0.895242" G="0.0523537" T="0.0241903"/>
      <pos A="0.937487" C="0.00809696" G="0.026202" T="0.0282136"/>
      <pos A="0.0302253" C="0.104657" G="0.824834" T="0.0402836"/>
      <pos A="0.0945987" C="0.589469" G="0.299789" T="0.0161436"/>
      <pos A="0.0905753" C="0.00608529" G="0.00809696" T="0.895242"/>
      <pos A="0.00407363" C="0.014132" G="0.951569" T="0.0302253"/>
      <pos A="0.0845403" C="0.106669" G="0.460722" T="0.348069"/>
      <pos A="0.092587" C="0.273637" G="0.529119" T="0.104657"/>
    </motif>
    <motif db="0" id="KAISO_HUMAN.H11MO.0.A" length="15" nsites="498" evalue="1.0e+000"
        url="http://hocomoco.autosome.ru/motif/KAISO_HUMAN.H11MO.0.A">
      <pos A="0.132554" C="0.415629" G="0.375477" T="0.0763401"/>
      <pos A="0.528057" C="0.126531" G="0.206836" T="0.138577"/>
      <pos A="0.50798" C="0.102439" G="0.371462" T="0.0181189"/>
      <pos A="0.419645" C="0.136569" G="0.323278" T="0.120508"/>
      <pos A="0.082363" C="0.259034" G="0.160661" T="0.497942"/>
      <pos A="0.289149" C="0.592301" G="0.0944088" T="0.0241417"/>
      <pos A="0.0944088" C="0.168691" G="0.130546" T="0.606354"/>
      <pos A="0.0141036" C="0.949659" G="0.0221341" T="0.0141036"/>
      <pos A="0.0462257" C="0.00808071" G="0.929582" T="0.0161112"/>
      <pos A="0.0201265" C="0.925567" G="0.0100883" T="0.044218"/>
      <pos A="0.0181189" C="0.00607308" G="0.961704" T="0.0141036"/>
      <pos A="0.807117" C="0.0261494" G="0.154638" T="0.012096"/>
      <pos A="0.0361875" C="0.0321723" G="0.865338" T="0.0663019"/>
      <pos A="0.787041" C="0.0502409" G="0.142592" T="0.0201265"/>
      <pos A="0.335324" C="0.204828" G="0.331309" T="0.128538"/>
    </motif>
    <motif db="0" id="KLF12_HUMAN.H11MO.0.C" length="11" nsites="452" evalue="1.0e+000"
        url="http://hocomoco.autosome.ru/motif/KLF12_HUMAN.H11MO.0.C">
      <pos A="0.37829" C="0.3429" G="0.194702" T="0.0841075"/>
      <pos A="0.247788" C="0.0310219" G="0.581785" T="0.139405"/>
      <pos A="0.0642004" C="5.52975e-05" G="0.931265" T="0.0044791"/>
      <pos A="5.52975e-05" C="0.0022672" G="0.99541" T="0.0022672"/>
      <pos A="5.52975e-05" C="5.52975e-05" G="0.999834" T="5.52975e-05"/>
      <pos A="0.0907432" C="0.87818" G="0.0022672" T="0.02881"/>
      <pos A="0.0221743" C="0.0022672" G="0.96002" T="0.0155386"/>
      <pos A="0.0044791" C="0.0089029" G="0.791916" T="0.194702"/>
      <pos A="0.0973789" C="5.52975e-05" G="0.862696" T="0.0398695"/>
      <pos A="0.0133267" C="0.006691" G="0.964444" T="0.0155386"/>
      <pos A="0.130557" C="0.800763" G="0.02881" T="0.0398695"/>
    </motif>
    <motif db="0" id="KLF14_HUMAN.H11MO.0.D" length="13" nsites="2224" evalue="1.0e+000"
        url="http://hocomoco.autosome.ru/motif/KLF14_HUMAN.H11MO.0.D">
      <pos A="0.34723" C="0.107133" G="0.318005" T="0.227631"/>
      <pos A="0.369487" C="0.0682411" G="0.397363" T="0.164909"/>
      <pos A="0.128153" C="0.0148487" G="0.837653" T="0.0193449"/>
      <pos A="0.016872" C="0.00608111" G="0.620262" T="0.356785"/>
      <pos A="0.00855402" C="1.12405e-05" G="0.991423" T="1.12405e-05"/>
      <pos A="1.12405e-05" C="1.12405e-05" G="0.999966" T="1.12405e-05"/>
      <pos A="1.12405e-05" C="1.12405e-05" G="0.999067" T="0.000910481"/>
      <pos A="0.00765478" C="0.956353" G="0.00765478" T="0.0283373"/>
      <pos A="0.0013601" C="0.000910481" G="0.996369" T="0.0013601"/>
      <pos A="0.0012477" C="0.00394542" G="0.092071" T="0.902736"/>
      <pos A="0.0816173" C="0.0195697" G="0.875646" T="0.0231667"/>
      <pos A="0.157041" C="0.0909469" G="0.579684" T="0.172328"/>
      <pos A="0.126354" C="0.444685" G="0.14389" T="0.28507"/>
    </motif>
    <motif db="0" id="KLF15_HUMAN.H11MO.0.A" length="19" nsites="479" evalue="1.0e+000"
        url="http://hocomoco.autosome.ru/motif/KLF15_HUMAN.H11MO.0.A">
      <pos A="0.311052" C="0.0355354" G="0.542736" T="0.110676"/>
      <pos A="0.258871" C="0.0125757" G="0.695105" T="0.0334481"/>
      <pos A="5.21812e-05" C="0.00213943" G="0.997756" T="5.21812e-05"/>
      <pos A="0.0167502" C="0.00631392" G="0.974796" T="0.00213943"/>
      <pos A="0.536475" C="0.354884" G="5.21812e-05" T="0.108589"/>
      <pos A="0.0689313" C="0.00631392" G="0.918441" T="0.00631392"/>
      <pos A="0.0125757" C="0.0146629" G="0.885045" T="0.0877166"/>
      <pos A="0.492642" C="0.0313609" G="0.423763" T="0.0522334"/>
      <pos A="0.116938" C="0.00631392" G="0.868347" T="0.00840117"/>
      <pos A="0.313139" C="0.344448" G="0.298528" T="0.0438844"/>
      <pos A="0.344448" C="0.16077" G="0.286005" T="0.208777"/>
      <pos A="0.233824" C="0.0438844" G="0.582394" T="0.139898"/>
      <pos A="0.150334" C="0.0209247" G="0.797381" T="0.0313609"/>
      <pos A="0.185817" C="0.0313609" G="0.770246" T="0.0125757"/>
      <pos A="0.256784" C="0.133636" G="0.576132" T="0.0334481"/>
      <pos A="0.177468" C="0.104415" G="0.665884" T="0.0522334"/>
      <pos A="0.277656" C="0.129461" G="0.446723" T="0.146159"/>
      <pos A="0.0877166" C="0.0939783" G="0.743112" T="0.0751931"/>
      <pos A="0.18373" C="0.0167502" G="0.730589" T="0.0689313"/>
    </motif>
    <motif db="0" id="KLF16_HUMAN.H11MO.0.D" length="19" nsites="650" evalue="1.0e+000"
        url="http://hocomoco.autosome.ru/motif/KLF16_HUMAN.H11MO.0.D">
      <pos A="0.193086" C="0.162321" G="0.449969" T="0.194624"/>
      <pos A="0.0977157" C="0.120789" G="0.529957" T="0.251538"/>
      <pos A="0.0611829" C="0.0334948" G="0.859522" T="0.0458006"/>
      <pos A="0.00811414" C="0.0219582" G="0.949508" T="0.0204199"/>
      <pos A="0.034264" C="0.00811414" G="0.920281" T="0.0373404"/>
      <pos A="0.127711" C="0.484579" G="0.0123443" T="0.375365"/>
      <pos A="0.0458006" C="0.0134979" G="0.891824" T="0.0488771"/>
      <pos A="0.0392632" C="0.0300338" G="0.565336" T="0.365367"/>
      <pos A="0.0665667" C="0.00503769" G="0.872597" T="0.0557991"/>
      <pos A="0.155399" C="0.0492617" G="0.524573" T="0.270766"/>
      <pos A="0.140017" C="0.26769" G="0.358445" T="0.233849"/>
      <pos A="0.18924" C="0.0877173" G="0.592255" T="0.130788"/>
      <pos A="0.0738733" C="0.0323412" G="0.809145" T="0.0846408"/>
      <pos A="0.0615675" C="0.0646439" G="0.78761" T="0.086179"/>
      <pos A="0.0769497" C="0.0692586" G="0.676857" T="0.176934"/>
      <pos A="0.0719505" C="0.108868" G="0.698008" T="0.121174"/>
      <pos A="0.058491" C="0.126173" G="0.710698" T="0.104638"/>
      <pos A="0.0415705" C="0.104638" G="0.713775" T="0.140017"/>
      <pos A="0.1031" C="0.14617" G="0.523035" T="0.227696"/>
    </motif>
    <motif db="0" id="KLF1_HUMAN.H11MO.0.A" length="14" nsites="489" evalue="1.0e+000"
        url="http://hocomoco.autosome.ru/motif/KLF1_HUMAN.H11MO.0.A">
      <pos A="0.33945" C="0.0327643" G="0.386475" T="0.241311"/>
      <pos A="0.00414026" C="0.00209569" G="0.989624" T="0.00414026"/>
      <pos A="0.00209569" C="0.00414026" G="0.987579" T="0.00618483"/>
      <pos A="5.11143e-05" C="5.11143e-05" G="0.997802" T="0.00209569"/>
      <pos A="0.0920568" C="0.527551" G="5.11143e-05" T="0.380341"/>
      <pos A="0.0143631" C="5.11143e-05" G="0.977356" T="0.0082294"/>
      <pos A="0.024586" C="0.010274" G="0.535729" T="0.429411"/>
      <pos A="0.038898" C="0.00414026" G="0.903752" T="0.05321"/>
      <pos A="0.024586" C="0.0225414" G="0.86286" T="0.0900123"/>
      <pos A="0.0613883" C="0.684983" G="0.167706" T="0.0859231"/>
      <pos A="0.167706" C="0.458035" G="0.0941014" T="0.280157"/>
      <pos A="0.143171" C="0.198375" G="0.472347" T="0.186107"/>
      <pos A="0.104324" C="0.202464" G="0.529595" T="0.163617"/>
      <pos A="0.112503" C="0.161572" G="0.623645" T="0.10228"/>
    </motif>
    <motif db="0" id="KLF3_HUMAN.H11MO.0.B" length="19" nsites="498" evalue="1.0e+000"
        url="http://hocomoco.autosome.ru/motif/KLF3_HUMAN.H11MO.0.B">
      <pos A="0.212859" C="0.188767" G="0.471843" T="0.126531"/>
      <pos A="0.226912" C="0.222897" G="0.461805" T="0.0883859"/>
      <pos A="0.259034" C="0.204828" G="0.42366" T="0.112477"/>
      <pos A="0.244981" C="0.18676" G="0.495935" T="0.0723248"/>
[truncated: 309,505 more chars]
