# Supplementary material for: DeepEPI: CNN-transformer-based model for extracting TF interactions through predicting enhancer-promoter interactions
Source: Bioinform Adv. 2025 Sep 17;5(1):vbaf221. doi: 10.1093/bioadv/vbaf221 (PMC12478696; doi:10.1093/bioadv/vbaf221)
Supplement: vbaf221_Supplementary_Data [file vbaf221_supplementary_data.zip › Supplementary_file5/HELA-S3/result_enhancer62/tomtom.tsv]

Query_ID	Target_ID	Optimal_offset	p-value	E-value	q-value	Overlap	Query_consensus	Target_consensus	Orientation
M0	ZN341_HUMAN.H11MO.0.C	-22	0.00091254	0.365928	0.42692	18	TTATTAGGAAAAATTGTCTTAGAGTTTTCGGTTAGAGGAA	GGGGGGGGGGGGAGGGAAGAGC	+
M0	ZN563_HUMAN.H11MO.0.C	-22	0.00271924	1.09041	0.42692	18	TTATTAGGAAAAATTGTCTTAGAGTTTTCGGTTAGAGGAA	GCAGCTGCCAGTGAGGATCCC	-
M0	RXRA_HUMAN.H11MO.0.A	-17	0.00291732	1.16985	0.42692	20	TTATTAGGAAAAATTGTCTTAGAGTTTTCGGTTAGAGGAA	GGGGGAGGCAGAGGTCAGAG	+
M0	ZN394_HUMAN.H11MO.0.C	-21	0.00291732	1.16985	0.42692	19	TTATTAGGAAAAATTGTCTTAGAGTTTTCGGTTAGAGGAA	AGAATGGAATAGAATGGAAT	+
M0	GATA2_HUMAN.H11MO.0.A	-28	0.00449817	1.80377	0.42692	12	TTATTAGGAAAAATTGTCTTAGAGTTTTCGGTTAGAGGAA	CTGGGGGGTGGAGATAAGG	+
M0	GATA1_HUMAN.H11MO.0.A	-28	0.00484087	1.94119	0.42692	12	TTATTAGGAAAAATTGTCTTAGAGTTTTCGGTTAGAGGAA	CTGGCGGGGACAGATAAGA	+
M0	BRAC_HUMAN.H11MO.0.A	-17	0.0051939	2.08276	0.42692	20	TTATTAGGAAAAATTGTCTTAGAGTTTTCGGTTAGAGGAA	TTAGCAGGGAGGTGTGAAAT	+
M0	PTF1A_HUMAN.H11MO.0.B	-30	0.00554489	2.2235	0.42692	10	TTATTAGGAAAAATTGTCTTAGAGTTTTCGGTTAGAGGAA	GGGAAAGGGGGCAGCTGG	-
M0	NR1D1_HUMAN.H11MO.0.B	-20	0.00560037	2.24575	0.42692	19	TTATTAGGAAAAATTGTCTTAGAGTTTTCGGTTAGAGGAA	AGGGAAGTGGGTCAGAAGG	+
M0	AIRE_HUMAN.H11MO.0.C	-3	0.00643631	2.58096	0.42692	18	TTATTAGGAAAAATTGTCTTAGAGTTTTCGGTTAGAGGAA	ATTGGTTTTATTGGTTAA	+
M0	OLIG2_HUMAN.H11MO.0.B	-29	0.00643631	2.58096	0.42692	11	TTATTAGGAAAAATTGTCTTAGAGTTTTCGGTTAGAGGAA	CAGAAGGGAAACAGCTGG	-
M0	CLOCK_HUMAN.H11MO.0.C	-24	0.00874202	3.50555	0.497021	14	TTATTAGGAAAAATTGTCTTAGAGTTTTCGGTTAGAGGAA	TGTTCACGTGTCTG	-
M1	ZN394_HUMAN.H11MO.0.C	-1	0.00021492	0.0861828	0.172366	20	CCAAGTAGTAACTACAATAATTTATTTTCTCCGAAAAAAC	AGAATGGAATAGAATGGAAT	+
M1	ZN350_HUMAN.H11MO.0.C	-5	0.000763783	0.306277	0.306277	18	CCAAGTAGTAACTACAATAATTTATTTTCTCCGAAAAAAC	TAGGTCATAAAAGGACTG	-
M1	AIRE_HUMAN.H11MO.0.C	-17	0.00248375	0.995983	0.497991	18	CCAAGTAGTAACTACAATAATTTATTTTCTCCGAAAAAAC	TTAACCAATATAACCAAT	-
M2	ZN394_HUMAN.H11MO.0.C	-14	0.000997468	0.399985	0.485312	20	ATGTGAGTCAGAACTCAGTGAATTGCCAGTTTCTACTAAT	AGAATGGAATAGAATGGAAT	+
M2	RXRA_HUMAN.H11MO.0.A	0	0.00181992	0.729788	0.485312	20	ATGTGAGTCAGAACTCAGTGAATTGCCAGTTTCTACTAAT	GGGGGAGGCAGAGGTCAGAG	+
M4	ZN394_HUMAN.H11MO.0.C	-10	0.000531568	0.213159	0.426317	20	GGTTAACACTACTTGGTAATAGAACGAAGGATCCGATTTT	AGAATGGAATAGAATGGAAT	+
M5	ZN394_HUMAN.H11MO.0.C	-7	0.00062857	0.252057	0.357288	20	AGCATAAGTAAAAGCATGAAATGTATTTGCTGACATACAG	AGAATGGAATAGAATGGAAT	+
M5	GATA1_HUMAN.H11MO.0.A	-29	0.00132369	0.530798	0.357288	11	AGCATAAGTAAAAGCATGAAATGTATTTGCTGACATACAG	CTGGCGGGGACAGATAAGA	+
M6	THA_HUMAN.H11MO.0.C	2	4.71555e-05	0.0189094	0.0373876	15	GACCTGGTCGTACCTGAGGGACACTGGTTGGGTAACAACG	CTGACCTGAAGTGACCC	-
M6	NR1H3_HUMAN.H11MO.0.B	1	0.000103422	0.0414724	0.0409996	18	GACCTGGTCGTACCTGAGGGACACTGGTTGGGTAACAACG	TGACCTGCAGTGACCTCTG	-
M6	RXRA_HUMAN.H11MO.0.A	4	0.000345029	0.138357	0.0911862	16	GACCTGGTCGTACCTGAGGGACACTGGTTGGGTAACAACG	CTCTGACCTCTGCCTCCCCC	-
M6	THB_HUMAN.H11MO.0.C	1	0.000819079	0.328451	0.133116	16	GACCTGGTCGTACCTGAGGGACACTGGTTGGGTAACAACG	TGACCTGACCTGACCTC	-
M6	NR1D1_HUMAN.H11MO.0.B	-9	0.00083947	0.336627	0.133116	19	GACCTGGTCGTACCTGAGGGACACTGGTTGGGTAACAACG	AGGGAAGTGGGTCAGAAGG	+
M6	ZN350_HUMAN.H11MO.0.C	2	0.0029663	1.18949	0.337754	16	GACCTGGTCGTACCTGAGGGACACTGGTTGGGTAACAACG	CAGTCCTTTTATGACCTA	+
M6	LYL1_HUMAN.H11MO.0.A	-2	0.00298197	1.19577	0.337754	14	GACCTGGTCGTACCTGAGGGACACTGGTTGGGTAACAACG	CCAGCTGTTTCCTG	+
M6	MAF_HUMAN.H11MO.0.A	-19	0.00440693	1.76718	0.428873	19	GACCTGGTCGTACCTGAGGGACACTGGTTGGGTAACAACG	GAATCTGCTGACTCAGCAA	+
M6	THAP1_HUMAN.H11MO.0.C	1	0.00486828	1.95218	0.428873	21	GACCTGGTCGTACCTGAGGGACACTGGTTGGGTAACAACG	CGCCGCCATCTTGGCTGCGGGC	+
M9	ZN394_HUMAN.H11MO.0.C	-16	0.000173207	0.0694562	0.135807	20	GCAACCCCCTTATCCAATACTTATCCTACCTTCACCGGGT	ATTCCATTCTATTCCATTCT	-
M9	Z324A_HUMAN.H11MO.0.C	-17	0.000340809	0.136665	0.135807	23	GCAACCCCCTTATCCAATACTTATCCTACCTTCACCGGGT	TATCAAACCATCCTTTGCTGCCA	+
M9	AIRE_HUMAN.H11MO.0.C	-15	0.00143283	0.574565	0.309985	18	GCAACCCCCTTATCCAATACTTATCCTACCTTCACCGGGT	TTAACCAATATAACCAAT	-
M9	ZN563_HUMAN.H11MO.0.C	0	0.00155582	0.623884	0.309985	21	GCAACCCCCTTATCCAATACTTATCCTACCTTCACCGGGT	GCAGCTGCCAGTGAGGATCCC	-
M13	RXRA_HUMAN.H11MO.0.A	-5	0.000402504	0.161404	0.322808	20	GGGATCTCAAATATCCCACACTGCTCATGGTCGTTCTGTG	CTCTGACCTCTGCCTCCCCC	-
M14	ZN563_HUMAN.H11MO.0.C	-5	0.000436734	0.17513	0.156758	21	GATTCACAGGAAGCAGTCTGGAACATGGGCGAGTGTACTA	GCAGCTGCCAGTGAGGATCCC	-
M14	BRAC_HUMAN.H11MO.0.A	-2	0.000587104	0.235429	0.156758	20	GATTCACAGGAAGCAGTCTGGAACATGGGCGAGTGTACTA	TTAGCAGGGAGGTGTGAAAT	+
M16	NR1H3_HUMAN.H11MO.0.B	-23	0.000915921	0.367284	0.420189	17	TTTGGCGTATTGCCTCCGCTAATCCAAGGTGAATGAATGT	CAGAGGTCACTGCAGGTCA	+
M16	RXRA_HUMAN.H11MO.0.A	-15	0.0010518	0.421772	0.420189	20	TTTGGCGTATTGCCTCCGCTAATCCAAGGTGAATGAATGT	GGGGGAGGCAGAGGTCAGAG	+
M16	Z324A_HUMAN.H11MO.0.C	-12	0.00235605	0.944777	0.481353	23	TTTGGCGTATTGCCTCCGCTAATCCAAGGTGAATGAATGT	TGGCAGCAAAGGATGGTTTGATA	-
M16	NR1D1_HUMAN.H11MO.0.B	-3	0.00245103	0.982864	0.481353	19	TTTGGCGTATTGCCTCCGCTAATCCAAGGTGAATGAATGT	AGGGAAGTGGGTCAGAAGG	+
M16	LEF1_HUMAN.H11MO.0.A	-16	0.00301226	1.20792	0.481353	14	TTTGGCGTATTGCCTCCGCTAATCCAAGGTGAATGAATGT	AGCAAATCAAAGGA	-
M17	PATZ1_HUMAN.H11MO.0.C	-2	0.000764327	0.306495	0.287234	22	CTGGCTTGGCCCCGGCGCCTGAGGCAGTCCCATCAAAGGA	GGGGAGGGGGCGGGGGGGGAGG	+
M17	RXRA_HUMAN.H11MO.0.A	-2	0.00107094	0.429446	0.287234	20	CTGGCTTGGCCCCGGCGCCTGAGGCAGTCCCATCAAAGGA	GGGGGAGGCAGAGGTCAGAG	+
M17	SP4_HUMAN.H11MO.0.A	-2	0.00124217	0.49811	0.287234	20	CTGGCTTGGCCCCGGCGCCTGAGGCAGTCCCATCAAAGGA	GGGAAGGGGGCGGGGCCGGG	+
M17	THAP1_HUMAN.H11MO.0.C	-8	0.00143979	0.577355	0.287234	22	CTGGCTTGGCCCCGGCGCCTGAGGCAGTCCCATCAAAGGA	GCCCGCAGCCAAGATGGCGGCG	-
M17	SP2_HUMAN.H11MO.0.A	-2	0.00202588	0.812378	0.323326	22	CTGGCTTGGCCCCGGCGCCTGAGGCAGTCCCATCAAAGGA	GGGGGGGGGGCGGGGCCGGGGG	+
M17	SP3_HUMAN.H11MO.0.B	-3	0.00294041	1.17911	0.39107	20	CTGGCTTGGCCCCGGCGCCTGAGGCAGTCCCATCAAAGGA	GGGGGGGGGCGGGGCCGGGG	+
M17	NR1D1_HUMAN.H11MO.0.B	-6	0.00465878	1.86817	0.474851	19	CTGGCTTGGCCCCGGCGCCTGAGGCAGTCCCATCAAAGGA	AGGGAAGTGGGTCAGAAGG	+
M17	VEZF1_HUMAN.H11MO.0.C	-1	0.00476047	1.90895	0.474851	22	CTGGCTTGGCCCCGGCGCCTGAGGCAGTCCCATCAAAGGA	GGGGAGGGGGGAGGGGGAGGGG	+
M21	LYL1_HUMAN.H11MO.0.A	-23	7.81863e-05	0.0313527	0.0619108	14	GGTGGAGGCCTGACCTGGGGCCTATAGTGTCAGCTGTTCT	CAGGAAACAGCTGG	-
M21	PTF1A_HUMAN.H11MO.0.B	0	0.000493561	0.197918	0.19541	18	GGTGGAGGCCTGACCTGGGGCCTATAGTGTCAGCTGTTCT	GGGAAAGGGGGCAGCTGG	-
M21	RXRA_HUMAN.H11MO.0.A	1	0.00111576	0.44742	0.240257	19	GGTGGAGGCCTGACCTGGGGCCTATAGTGTCAGCTGTTCT	GGGGGAGGCAGAGGTCAGAG	+
M21	ZN394_HUMAN.H11MO.0.C	-13	0.00129397	0.518884	0.240257	20	GGTGGAGGCCTGACCTGGGGCCTATAGTGTCAGCTGTTCT	AGAATGGAATAGAATGGAAT	+
M21	OLIG2_HUMAN.H11MO.0.B	-19	0.00177387	0.711323	0.240257	18	GGTGGAGGCCTGACCTGGGGCCTATAGTGTCAGCTGTTCT	CAGAAGGGAAACAGCTGG	-
M21	ZN563_HUMAN.H11MO.0.C	-16	0.0018205	0.730021	0.240257	21	GGTGGAGGCCTGACCTGGGGCCTATAGTGTCAGCTGTTCT	GGGATCCTCACTGGCAGCTGC	+
M21	PATZ1_HUMAN.H11MO.0.C	2	0.00230973	0.926203	0.261276	20	GGTGGAGGCCTGACCTGGGGCCTATAGTGTCAGCTGTTCT	GGGGAGGGGGCGGGGGGGGAGG	+
M21	THA_HUMAN.H11MO.0.C	-16	0.0027946	1.12064	0.276608	17	GGTGGAGGCCTGACCTGGGGCCTATAGTGTCAGCTGTTCT	GGGTCACTTCAGGTCAG	+
M21	OSR2_HUMAN.H11MO.0.C	-5	0.00439017	1.76046	0.386255	16	GGTGGAGGCCTGACCTGGGGCCTATAGTGTCAGCTGTTCT	CAGCAGAAGCAGCAGC	-
M21	MAF_HUMAN.H11MO.0.A	-21	0.0055514	2.22611	0.420162	19	GGTGGAGGCCTGACCTGGGGCCTATAGTGTCAGCTGTTCT	TTGCTGAGTCAGCAGATTC	-
M21	NR1H3_HUMAN.H11MO.0.B	-17	0.00594643	2.38452	0.420162	19	GGTGGAGGCCTGACCTGGGGCCTATAGTGTCAGCTGTTCT	TGACCTGCAGTGACCTCTG	-
M21	KLF6_HUMAN.H11MO.0.A	-2	0.0063674	2.55333	0.420162	19	GGTGGAGGCCTGACCTGGGGCCTATAGTGTCAGCTGTTCT	GGAAGGGCGGGGCCGGGGG	+
M21	VEZF1_HUMAN.H11MO.0.C	2	0.00737239	2.95633	0.449056	20	GGTGGAGGCCTGACCTGGGGCCTATAGTGTCAGCTGTTCT	GGGGAGGGGGGAGGGGGAGGGG	+
M21	BRAC_HUMAN.H11MO.0.A	-10	0.00840271	3.36949	0.473213	20	GGTGGAGGCCTGACCTGGGGCCTATAGTGTCAGCTGTTCT	TTAGCAGGGAGGTGTGAAAT	+
M21	Z324A_HUMAN.H11MO.0.C	-11	0.0091879	3.68435	0.473213	23	GGTGGAGGCCTGACCTGGGGCCTATAGTGTCAGCTGTTCT	TGGCAGCAAAGGATGGTTTGATA	-
M21	ZN554_HUMAN.H11MO.0.C	-13	0.00956183	3.8343	0.473213	20	GGTGGAGGCCTGACCTGGGGCCTATAGTGTCAGCTGTTCT	GCTGAGCCATGTGGGGTGCT	+
M21	NR1D1_HUMAN.H11MO.0.B	-10	0.0101802	4.08224	0.474178	19	GGTGGAGGCCTGACCTGGGGCCTATAGTGTCAGCTGTTCT	AGGGAAGTGGGTCAGAAGG	+
M22	GATA1_HUMAN.H11MO.0.A	-29	0.00144602	0.579854	0.393261	11	AGTATTAACCATTCAAGTTTGAGAATGATTTATATTGCGC	CTGGCGGGGACAGATAAGA	+
M22	GATA2_HUMAN.H11MO.0.A	-29	0.00168587	0.676033	0.393261	11	AGTATTAACCATTCAAGTTTGAGAATGATTTATATTGCGC	CTGGGGGGTGGAGATAAGG	+
M22	ZN394_HUMAN.H11MO.0.C	-18	0.00194503	0.779957	0.393261	20	AGTATTAACCATTCAAGTTTGAGAATGATTTATATTGCGC	ATTCCATTCTATTCCATTCT	-
M23	SOX10_HUMAN.H11MO.0.B	-12	0.0015906	0.63783	0.419585	16	ACAAGAAGAAGCTACAATGCACGGTCTTCATTGCTTAAAC	AACAATGCCTCCTTTG	-
M23	PAX6_HUMAN.H11MO.0.C	2	0.00227714	0.913135	0.419585	10	ACAAGAAGAAGCTACAATGCACGGTCTTCATTGCTTAAAC	AGTCAAGCGGAA	-
M23	BC11A_HUMAN.H11MO.0.A	0	0.00244137	0.978988	0.419585	17	ACAAGAAGAAGCTACAATGCACGGTCTTCATTGCTTAAAC	AAAAGAGGAAGTGAAAA	+
M23	ZNF41_HUMAN.H11MO.0.C	3	0.00247337	0.991822	0.419585	21	ACAAGAAGAAGCTACAATGCACGGTCTTCATTGCTTAAAC	CACAAGGGAGTAAGGCACCATGAG	+
M23	ZN418_HUMAN.H11MO.0.C	-3	0.00262241	1.05159	0.419585	17	ACAAGAAGAAGCTACAATGCACGGTCTTCATTGCTTAAAC	GGAAGAGGCTAAAAGCA	-
M24	LYL1_HUMAN.H11MO.0.A	-8	0.000430354	0.172572	0.321213	14	ACGCTCAGTAGGACTGTGGTGGAACACTCTGCCAACCCTC	CAGGAAACAGCTGG	-
M24	NR1D1_HUMAN.H11MO.0.B	-9	0.000898788	0.360414	0.321213	19	ACGCTCAGTAGGACTGTGGTGGAACACTCTGCCAACCCTC	AGGGAAGTGGGTCAGAAGG	+
M24	SMAD3_HUMAN.H11MO.0.B	-15	0.00121072	0.485501	0.321213	12	ACGCTCAGTAGGACTGTGGTGGAACACTCTGCCAACCCTC	CAGGTGACAGAG	-
M34	LEF1_HUMAN.H11MO.0.A	2	0.000149204	0.059831	0.118914	12	CTTCGATGTTCAGAAATGTACCTAAGCTCAGCAGATCAAA	TCCTTTGATTTGCT	+
M34	ZN418_HUMAN.H11MO.0.C	2	0.000572282	0.229485	0.22805	15	CTTCGATGTTCAGAAATGTACCTAAGCTCAGCAGATCAAA	TGCTTTTAGCCTCTTCC	+
M34	RXRA_HUMAN.H11MO.0.A	-13	0.00105548	0.423247	0.2804	20	CTTCGATGTTCAGAAATGTACCTAAGCTCAGCAGATCAAA	GGGGGAGGCAGAGGTCAGAG	+
M34	GATA1_HUMAN.H11MO.0.A	6	0.00145574	0.58375	0.29005	13	CTTCGATGTTCAGAAATGTACCTAAGCTCAGCAGATCAAA	TCTTATCTGTCCCCGCCAG	-
M34	GATA2_HUMAN.H11MO.0.A	6	0.00183725	0.736738	0.292852	13	CTTCGATGTTCAGAAATGTACCTAAGCTCAGCAGATCAAA	CCTTATCTCCACCCCCCAG	-
M34	CLOCK_HUMAN.H11MO.0.C	-10	0.00320662	1.28586	0.366879	14	CTTCGATGTTCAGAAATGTACCTAAGCTCAGCAGATCAAA	CAGACACGTGAACA	+
M34	BRAC_HUMAN.H11MO.0.A	-6	0.00322234	1.29216	0.366879	20	CTTCGATGTTCAGAAATGTACCTAAGCTCAGCAGATCAAA	TTAGCAGGGAGGTGTGAAAT	+
M34	RFX5_HUMAN.H11MO.0.A	-16	0.00371886	1.49126	0.370485	20	CTTCGATGTTCAGAAATGTACCTAAGCTCAGCAGATCAAA	TCTGCCTAGCAACAGCTGAC	-
M34	ZN394_HUMAN.H11MO.0.C	0	0.0042864	1.71885	0.379577	20	CTTCGATGTTCAGAAATGTACCTAAGCTCAGCAGATCAAA	ATTCCATTCTATTCCATTCT	-
M34	MAF_HUMAN.H11MO.0.A	-19	0.00522131	2.09374	0.403187	19	CTTCGATGTTCAGAAATGTACCTAAGCTCAGCAGATCAAA	TTGCTGAGTCAGCAGATTC	-
M34	THA_HUMAN.H11MO.0.C	-5	0.0055648	2.23148	0.403187	17	CTTCGATGTTCAGAAATGTACCTAAGCTCAGCAGATCAAA	CTGACCTGAAGTGACCC	-
M34	PAX5_HUMAN.H11MO.0.A	6	0.00686624	2.75336	0.456024	15	CTTCGATGTTCAGAAATGTACCTAAGCTCAGCAGATCAAA	GTCACGCTCTGCTGCCCAGGC	-
M35	ANDR_HUMAN.H11MO.0.A	-20	0.000575984	0.230969	0.382612	18	GGAGAATCTGAAAGACTCACCGCAAAATAAGAGGAACTAG	AGCAAACAAAAAAGAACA	-
M35	ZN394_HUMAN.H11MO.0.C	-18	0.000954143	0.382612	0.382612	20	GGAGAATCTGAAAGACTCACCGCAAAATAAGAGGAACTAG	AGAATGGAATAGAATGGAAT	+
M38	ZN394_HUMAN.H11MO.0.C	-4	0.00171556	0.687939	0.434951	20	ACCAAGTGCATATTAGGATCAAAGATTGTTAATAAATTGA	AGAATGGAATAGAATGGAAT	+
M38	BRAC_HUMAN.H11MO.0.A	-17	0.00198246	0.794968	0.434951	20	ACCAAGTGCATATTAGGATCAAAGATTGTTAATAAATTGA	TTAGCAGGGAGGTGTGAAAT	+
M38	GATA2_HUMAN.H11MO.0.A	-28	0.00230692	0.925074	0.434951	12	ACCAAGTGCATATTAGGATCAAAGATTGTTAATAAATTGA	CTGGGGGGTGGAGATAAGG	+
M38	GATA1_HUMAN.H11MO.0.A	-9	0.00267065	1.07093	0.434951	19	ACCAAGTGCATATTAGGATCAAAGATTGTTAATAAATTGA	CTGGCGGGGACAGATAAGA	+
M38	ZN563_HUMAN.H11MO.0.C	-9	0.00412034	1.65226	0.434951	21	ACCAAGTGCATATTAGGATCAAAGATTGTTAATAAATTGA	GCAGCTGCCAGTGAGGATCCC	-
M38	Z324A_HUMAN.H11MO.0.C	-13	0.00474912	1.9044	0.434951	23	ACCAAGTGCATATTAGGATCAAAGATTGTTAATAAATTGA	TGGCAGCAAAGGATGGTTTGATA	-
M38	RXRA_HUMAN.H11MO.0.A	-4	0.00491171	1.9696	0.434951	20	ACCAAGTGCATATTAGGATCAAAGATTGTTAATAAATTGA	GGGGGAGGCAGAGGTCAGAG	+
M43	Z324A_HUMAN.H11MO.0.C	-12	7.77814e-05	0.0311904	0.0415431	23	ACAATGATCATATGCTTAACCAACCAAACCGGTCAACAAA	TATCAAACCATCCTTTGCTGCCA	+
M43	AIRE_HUMAN.H11MO.0.C	-15	0.000103599	0.0415431	0.0415431	18	ACAATGATCATATGCTTAACCAACCAAACCGGTCAACAAA	TTAACCAATATAACCAAT	-
M49	ZN563_HUMAN.H11MO.0.C	-1	0.00088564	0.355141	0.360442	21	ACAATTGATATCATGTAACTGACAGAGAATTTTCTCACAA	GGGATCCTCACTGGCAGCTGC	+
M49	ZN394_HUMAN.H11MO.0.C	-18	0.000905656	0.363168	0.360442	20	ACAATTGATATCATGTAACTGACAGAGAATTTTCTCACAA	ATTCCATTCTATTCCATTCT	-
M49	BRAC_HUMAN.H11MO.0.A	-2	0.00291729	1.16983	0.373756	20	ACAATTGATATCATGTAACTGACAGAGAATTTTCTCACAA	ATTTCACACCTCCCTGCTAA	-
M49	RXRA_HUMAN.H11MO.0.A	-20	0.00291729	1.16983	0.373756	20	ACAATTGATATCATGTAACTGACAGAGAATTTTCTCACAA	CTCTGACCTCTGCCTCCCCC	-
M49	NR1D1_HUMAN.H11MO.0.B	-12	0.00382966	1.53569	0.373756	19	ACAATTGATATCATGTAACTGACAGAGAATTTTCTCACAA	AGGGAAGTGGGTCAGAAGG	+
M49	GATA1_HUMAN.H11MO.0.A	-28	0.0051737	2.07465	0.374378	12	ACAATTGATATCATGTAACTGACAGAGAATTTTCTCACAA	CTGGCGGGGACAGATAAGA	+
M49	MAF_HUMAN.H11MO.0.A	-11	0.00746751	2.99447	0.45723	19	ACAATTGATATCATGTAACTGACAGAGAATTTTCTCACAA	GAATCTGCTGACTCAGCAA	+
M52	ZN341_HUMAN.H11MO.0.C	-17	4.32978e-05	0.0173624	0.0340609	22	ACTAAAGACGAGTACGAAAGCCCGAGACATAGGGAGAGGA	GGGGGGGGGGGGAGGGAAGAGC	+
M52	PATZ1_HUMAN.H11MO.0.C	-18	0.000105994	0.0425035	0.0416909	22	ACTAAAGACGAGTACGAAAGCCCGAGACATAGGGAGAGGA	GGGGAGGGGGCGGGGGGGGAGG	+
M52	MAZ_HUMAN.H11MO.0.A	-17	0.000198396	0.0795567	0.051347	22	ACTAAAGACGAGTACGAAAGCCCGAGACATAGGGAGAGGA	GGGGGAGGGGGGGGGGGGGGGG	+
M52	EGR2_HUMAN.H11MO.0.A	-23	0.000261086	0.104696	0.051347	17	ACTAAAGACGAGTACGAAAGCCCGAGACATAGGGAGAGGA	GGGGGGGTGTGGGAGGGG	+
M52	VEZF1_HUMAN.H11MO.0.C	-19	0.000454958	0.182438	0.0636338	21	ACTAAAGACGAGTACGAAAGCCCGAGACATAGGGAGAGGA	GGGGAGGGGGGAGGGGGAGGGG	+
M52	ZBT17_HUMAN.H11MO.0.A	-23	0.000485342	0.194622	0.0636338	17	ACTAAAGACGAGTACGAAAGCCCGAGACATAGGGAGAGGA	GAGGGTGGGGGAGGGGAAG	+
M52	ZN467_HUMAN.H11MO.0.C	-18	0.000655599	0.262895	0.0736768	22	ACTAAAGACGAGTACGAAAGCCCGAGACATAGGGAGAGGA	GGGGAGGGGAGGGGGGGGGGGG	+
M52	RXRA_HUMAN.H11MO.0.A	-25	0.000936715	0.375623	0.0921104	15	ACTAAAGACGAGTACGAAAGCCCGAGACATAGGGAGAGGA	GGGGGAGGCAGAGGTCAGAG	+
M52	SRBP2_HUMAN.H11MO.0.B	-26	0.0014784	0.59284	0.129223	13	ACTAAAGACGAGTACGAAAGCCCGAGACATAGGGAGAGGA	GGGTGGGGTGAGG	+
M52	WT1_HUMAN.H11MO.0.C	-21	0.00313358	1.25656	0.225321	19	ACTAAAGACGAGTACGAAAGCCCGAGACATAGGGAGAGGA	GGGCGGGGGAGGAGGGGGGG	+
M52	EGR1_HUMAN.H11MO.0.A	-23	0.00315067	1.26342	0.225321	17	ACTAAAGACGAGTACGAAAGCCCGAGACATAGGGAGAGGA	GAGGGCGTGGGCGGGGG	+
M52	ETS2_HUMAN.H11MO.0.B	-27	0.00452917	1.8162	0.267713	13	ACTAAAGACGAGTACGAAAGCCCGAGACATAGGGAGAGGA	GGAAGGAAGAGGA	+
M52	SALL4_HUMAN.H11MO.0.B	-28	0.00469647	1.88328	0.267713	10	ACTAAAGACGAGTACGAAAGCCCGAGACATAGGGAGAGGA	GGAGGGTGGG	+
M52	KAISO_HUMAN.H11MO.0.A	-23	0.00476438	1.91052	0.267713	15	ACTAAAGACGAGTACGAAAGCCCGAGACATAGGGAGAGGA	CAAATCTCGCGAGAA	+
M52	PPARG_HUMAN.H11MO.0.A	-25	0.00555762	2.2286	0.291466	15	ACTAAAGACGAGTACGAAAGCCCGAGACATAGGGAGAGGA	AAGTGGGGCAAAGGTCA	+
M52	ZN281_HUMAN.H11MO.0.A	-25	0.00636507	2.55239	0.312949	15	ACTAAAGACGAGTACGAAAGCCCGAGACATAGGGAGAGGA	GGGTGGGGGAGGGGA	+
M52	ETV5_HUMAN.H11MO.0.C	-26	0.00684768	2.74592	0.316873	14	ACTAAAGACGAGTACGAAAGCCCGAGACATAGGGAGAGGA	GAGCAGGAAGTGAG	+
M52	IKZF1_HUMAN.H11MO.0.C	-29	0.00737861	2.95882	0.322473	8	ACTAAAGACGAGTACGAAAGCCCGAGACATAGGGAGAGGA	TTGGGAGA	+
M52	KLF6_HUMAN.H11MO.0.A	-15	0.00791911	3.17556	0.327879	19	ACTAAAGACGAGTACGAAAGCCCGAGACATAGGGAGAGGA	GGAAGGGCGGGGCCGGGGG	+
M52	BC11A_HUMAN.H11MO.0.A	-25	0.00960239	3.85056	0.377694	15	ACTAAAGACGAGTACGAAAGCCCGAGACATAGGGAGAGGA	AAAAGAGGAAGTGAAAA	+
M52	SP4_HUMAN.H11MO.0.A	-19	0.0131732	5.28247	0.486309	20	ACTAAAGACGAGTACGAAAGCCCGAGACATAGGGAGAGGA	GGGAAGGGGGCGGGGCCGGG	+
M52	THAP1_HUMAN.H11MO.0.C	-19	0.0136002	5.45367	0.486309	21	ACTAAAGACGAGTACGAAAGCCCGAGACATAGGGAGAGGA	GCCCGCAGCCAAGATGGCGGCG	-
M52	BRAC_HUMAN.H11MO.0.A	0	0.014906	5.97731	0.490265	20	ACTAAAGACGAGTACGAAAGCCCGAGACATAGGGAGAGGA	TTAGCAGGGAGGTGTGAAAT	+
M52	E2F1_HUMAN.H11MO.0.A	-24	0.0149572	5.99786	0.490265	14	ACTAAAGACGAGTACGAAAGCCCGAGACATAGGGAGAGGA	GGGGGGCGGGAAAG	+
M54	ZN394_HUMAN.H11MO.0.C	-15	0.000543571	0.217972	0.432661	20	TAGAGGCCTGAGCAAAGGGCGGGCTTTTCAGGAAGACTAT	AGAATGGAATAGAATGGAAT	+
M55	ZN394_HUMAN.H11MO.0.C	-19	0.000515104	0.206557	0.413113	20	ATGAATGTGCAGCTCCTGCTAAAGGTCAATGGCATGTTTA	AGAATGGAATAGAATGGAAT	+
M57	RXRA_HUMAN.H11MO.0.A	-3	0.000151362	0.0606963	0.0985132	20	TTAAAGTTAAGCAGAGGCAGGTGGCAAGCGCTTATACCAT	GGGGGAGGCAGAGGTCAGAG	+
M57	NR1H3_HUMAN.H11MO.0.B	-1	0.000249449	0.100029	0.0985132	19	TTAAAGTTAAGCAGAGGCAGGTGGCAAGCGCTTATACCAT	CAGAGGTCACTGCAGGTCA	+
M57	THA_HUMAN.H11MO.0.C	-4	0.000960422	0.385129	0.220984	17	TTAAAGTTAAGCAGAGGCAGGTGGCAAGCGCTTATACCAT	GGGTCACTTCAGGTCAG	+
M57	ZN554_HUMAN.H11MO.0.C	-10	0.00134496	0.539331	0.220984	20	TTAAAGTTAAGCAGAGGCAGGTGGCAAGCGCTTATACCAT	GCTGAGCCATGTGGGGTGCT	+
M57	ZN394_HUMAN.H11MO.0.C	0	0.00145095	0.581832	0.220984	20	TTAAAGTTAAGCAGAGGCAGGTGGCAAGCGCTTATACCAT	AGAATGGAATAGAATGGAAT	+
M57	Z324A_HUMAN.H11MO.0.C	0	0.00178528	0.715899	0.220984	23	TTAAAGTTAAGCAGAGGCAGGTGGCAAGCGCTTATACCAT	TGGCAGCAAAGGATGGTTTGATA	-
M57	BRAC_HUMAN.H11MO.0.A	-9	0.00195846	0.785344	0.220984	20	TTAAAGTTAAGCAGAGGCAGGTGGCAAGCGCTTATACCAT	TTAGCAGGGAGGTGTGAAAT	+
M57	ZN563_HUMAN.H11MO.0.C	-3	0.0022745	0.912073	0.224563	21	TTAAAGTTAAGCAGAGGCAGGTGGCAAGCGCTTATACCAT	GGGATCCTCACTGGCAGCTGC	+
M57	ZN350_HUMAN.H11MO.0.C	-3	0.00316732	1.2701	0.255916	18	TTAAAGTTAAGCAGAGGCAGGTGGCAAGCGCTTATACCAT	TAGGTCATAAAAGGACTG	-
M57	PATZ1_HUMAN.H11MO.0.C	-2	0.00416053	1.66837	0.27714	22	TTAAAGTTAAGCAGAGGCAGGTGGCAAGCGCTTATACCAT	GGGGAGGGGGCGGGGGGGGAGG	+
M57	AIRE_HUMAN.H11MO.0.C	-23	0.00428988	1.72024	0.27714	17	TTAAAGTTAAGCAGAGGCAGGTGGCAAGCGCTTATACCAT	TTAACCAATATAACCAAT	-
M57	GATA3_HUMAN.H11MO.0.A	-2	0.00456141	1.82912	0.27714	11	TTAAAGTTAAGCAGAGGCAGGTGGCAAGCGCTTATACCAT	AAAGATAAGAA	+
M57	RARG_HUMAN.H11MO.0.B	-4	0.00718669	2.88186	0.378426	18	TTAAAGTTAAGCAGAGGCAGGTGGCAAGCGCTTATACCAT	AGGTCAGAGTGACCTGGG	+
M57	GATA1_HUMAN.H11MO.0.A	-3	0.00768604	3.0821	0.379425	19	TTAAAGTTAAGCAGAGGCAGGTGGCAAGCGCTTATACCAT	CTGGCGGGGACAGATAAGA	+
M57	VEZF1_HUMAN.H11MO.0.C	0	0.00910956	3.65293	0.389485	22	TTAAAGTTAAGCAGAGGCAGGTGGCAAGCGCTTATACCAT	GGGGAGGGGGGAGGGGGAGGGG	+
M57	ZN341_HUMAN.H11MO.0.C	-2	0.00910956	3.65293	0.389485	22	TTAAAGTTAAGCAGAGGCAGGTGGCAAGCGCTTATACCAT	GGGGGGGGGGGGAGGGAAGAGC	+
M57	GATA2_HUMAN.H11MO.0.A	-3	0.0101332	4.0634	0.389485	19	TTAAAGTTAAGCAGAGGCAGGTGGCAAGCGCTTATACCAT	CTGGGGGGTGGAGATAAGG	+
M57	MAZ_HUMAN.H11MO.0.A	-1	0.0103381	4.14559	0.389485	22	TTAAAGTTAAGCAGAGGCAGGTGGCAAGCGCTTATACCAT	GGGGGAGGGGGGGGGGGGGGGG	+
M57	SP4_HUMAN.H11MO.0.A	-8	0.0105679	4.23771	0.389485	20	TTAAAGTTAAGCAGAGGCAGGTGGCAAGCGCTTATACCAT	GGGAAGGGGGCGGGGCCGGG	+
M57	ZBT17_HUMAN.H11MO.0.A	-2	0.0108485	4.35025	0.389485	19	TTAAAGTTAAGCAGAGGCAGGTGGCAAGCGCTTATACCAT	GAGGGTGGGGGAGGGGAAG	+
M57	TBX21_HUMAN.H11MO.0.A	0	0.0117657	4.71806	0.404049	13	TTAAAGTTAAGCAGAGGCAGGTGGCAAGCGCTTATACCAT	GTGGAGGTGTGAA	+
M57	NFAC1_HUMAN.H11MO.0.B	-25	0.013259	5.31684	0.436357	15	TTAAAGTTAAGCAGAGGCAGGTGGCAAGCGCTTATACCAT	TTTCTTTTTTTCCAT	-
M57	KLF6_HUMAN.H11MO.0.A	-11	0.0151768	6.08589	0.461052	19	TTAAAGTTAAGCAGAGGCAGGTGGCAAGCGCTTATACCAT	GGAAGGGCGGGGCCGGGGG	+
M57	P73_HUMAN.H11MO.0.A	-5	0.0151768	6.08589	0.461052	19	TTAAAGTTAAGCAGAGGCAGGTGGCAAGCGCTTATACCAT	GGCATGTCTGGGCATGTCT	-
M57	CLOCK_HUMAN.H11MO.0.C	-13	0.016063	6.44125	0.4699	14	TTAAAGTTAAGCAGAGGCAGGTGGCAAGCGCTTATACCAT	CAGACACGTGAACA	+
M57	GATA6_HUMAN.H11MO.0.A	-2	0.0177936	7.13525	0.48463	13	TTAAAGTTAAGCAGAGGCAGGTGGCAAGCGCTTATACCAT	ACAGATAAGATAA	+
M57	LYL1_HUMAN.H11MO.0.A	-17	0.0187739	7.52832	0.494283	14	TTAAAGTTAAGCAGAGGCAGGTGGCAAGCGCTTATACCAT	CAGGAAACAGCTGG	-
M59	GATA1_HUMAN.H11MO.0.A	8	0.000606419	0.243174	0.486348	11	GTAATGTTAAGAAAGAACCCTGTTGATTAAGTAGTACCAT	TCTTATCTGTCCCCGCCAG	-
M62	RXRA_HUMAN.H11MO.0.A	1	0.000616737	0.247312	0.49339	19	ATTAATACAGGATGCAGTAACATTACTCATACCATAGCAG	GGGGGAGGCAGAGGTCAGAG	+
M63	ZN214_HUMAN.H11MO.0.C	-9	6.27419e-05	0.0251595	0.050319	22	CAGCCAATGTTGTAAATAGGCTCAAGCATAATCCCGTCAA	TCATCAAAGGCCTCAAAAAGGA	-
M63	NR1D1_HUMAN.H11MO.0.B	-1	0.00118778	0.476301	0.476301	19	CAGCCAATGTTGTAAATAGGCTCAAGCATAATCCCGTCAA	AGGGAAGTGGGTCAGAAGG	+
M64	ZN394_HUMAN.H11MO.0.C	-13	0.000127488	0.0511228	0.101478	20	TGTACTATCCTGCATGATAATCTCTTAAACATCAACAACA	ATTCCATTCTATTCCATTCT	-
M64	MAF_HUMAN.H11MO.0.A	-16	0.000519584	0.208353	0.143589	19	TGTACTATCCTGCATGATAATCTCTTAAACATCAACAACA	GAATCTGCTGACTCAGCAA	+
M64	Z354A_HUMAN.H11MO.0.C	-6	0.000644816	0.258571	0.143589	24	TGTACTATCCTGCATGATAATCTCTTAAACATCAACAACA	ACATTAAATGTAAATGGACTAAAT	-
M64	MAFF_HUMAN.H11MO.0.B	-16	0.000738294	0.296056	0.143589	18	TGTACTATCCTGCATGATAATCTCTTAAACATCAACAACA	AAAAATGCTGACTCAGCA	-
M64	ZN264_HUMAN.H11MO.0.C	-12	0.000901964	0.361687	0.143589	24	TGTACTATCCTGCATGATAATCTCTTAAACATCAACAACA	TCTTATAAGGGCACTAATCCCATT	+
M64	NKX61_HUMAN.H11MO.0.B	-12	0.00151566	0.607778	0.201072	19	TGTACTATCCTGCATGATAATCTCTTAAACATCAACAACA	CATTAAATTCCCATTAATC	-
M64	AIRE_HUMAN.H11MO.0.C	-18	0.00315897	1.26675	0.307142	18	TGTACTATCCTGCATGATAATCTCTTAAACATCAACAACA	TTAACCAATATAACCAAT	-
M64	BRAC_HUMAN.H11MO.0.A	0	0.0034728	1.39259	0.307142	20	TGTACTATCCTGCATGATAATCTCTTAAACATCAACAACA	ATTTCACACCTCCCTGCTAA	-
M64	ZN350_HUMAN.H11MO.0.C	-17	0.00392547	1.57411	0.312459	18	TGTACTATCCTGCATGATAATCTCTTAAACATCAACAACA	CAGTCCTTTTATGACCTA	+
M64	GATA1_HUMAN.H11MO.0.A	7	0.00665271	2.66774	0.441285	12	TGTACTATCCTGCATGATAATCTCTTAAACATCAACAACA	TCTTATCTGTCCCCGCCAG	-
M66	LYL1_HUMAN.H11MO.0.A	-3	0.00030368	0.121776	0.164365	14	CACCAGATCACAGACCGGTGTCCTAGGAGAGGGGTCGGAT	CAGGAAACAGCTGG	-
M66	BRAC_HUMAN.H11MO.0.A	-6	0.000413549	0.165833	0.164365	20	CACCAGATCACAGACCGGTGTCCTAGGAGAGGGGTCGGAT	ATTTCACACCTCCCTGCTAA	-
M66	ZN394_HUMAN.H11MO.0.C	-9	0.00072689	0.291483	0.192601	20	CACCAGATCACAGACCGGTGTCCTAGGAGAGGGGTCGGAT	AGAATGGAATAGAATGGAAT	+
M66	SP4_HUMAN.H11MO.0.A	-19	0.00212568	0.852399	0.364591	20	CACCAGATCACAGACCGGTGTCCTAGGAGAGGGGTCGGAT	GGGAAGGGGGCGGGGCCGGG	+
M66	SMAD3_HUMAN.H11MO.0.B	-3	0.00229332	0.919622	0.364591	12	CACCAGATCACAGACCGGTGTCCTAGGAGAGGGGTCGGAT	CAGGTGACAGAG	-
M67	ZN394_HUMAN.H11MO.0.C	-11	0.000606217	0.243093	0.486186	20	CAACAATTTCAGAGTTCAAAACTAATACCATATACTCAGA	AGAATGGAATAGAATGGAAT	+
M68	WT1_HUMAN.H11MO.0.C	-5	0.000523258	0.209826	0.21525	20	GGCCGAGGCGCCGGAGGAGGCCGAGGCGCCGGAGCAGGAG	GGGCGGGGGAGGAGGGGGGG	+
M68	ZN263_HUMAN.H11MO.0.A	-11	0.000547246	0.219446	0.21525	20	GGCCGAGGCGCCGGAGGAGGCCGAGGCGCCGGAGCAGGAG	GGGAGGAGGGAGAGGAGGAG	+
M68	ZN770_HUMAN.H11MO.0.C	-14	0.00124243	0.498213	0.325792	22	GGCCGAGGCGCCGGAGGAGGCCGAGGCGCCGGAGCAGGAG	GGGAGGCTGAGGCGGGAGGATC	+
M68	MBD2_HUMAN.H11MO.0.B	-6	0.00413989	1.66009	0.458555	11	GGCCGAGGCGCCGGAGGAGGCCGAGGCGCCGGAGCAGGAG	GGGGCCGGAGG	+
M68	MECP2_HUMAN.H11MO.0.C	-27	0.00416613	1.67062	0.458555	7	GGCCGAGGCGCCGGAGGAGGCCGAGGCGCCGGAGCAGGAG	CCCGGAG	+
M68	ZFX_HUMAN.H11MO.0.A	-15	0.00434831	1.74367	0.458555	10	GGCCGAGGCGCCGGAGGAGGCCGAGGCGCCGGAGCAGGAG	CCAGGCCCCG	+
M68	ZSC22_HUMAN.H11MO.0.C	-4	0.00455582	1.82688	0.458555	16	GGCCGAGGCGCCGGAGGAGGCCGAGGCGCCGGAGCAGGAG	GGTCTGAGGGAGGAGG	+
M68	ZBTB6_HUMAN.H11MO.0.C	-24	0.00466327	1.86997	0.458555	13	GGCCGAGGCGCCGGAGGAGGCCGAGGCGCCGGAGCAGGAG	GGTGCTGGAGCCG	+
M81	CLOCK_HUMAN.H11MO.0.C	-22	0.000194619	0.0780423	0.155109	14	GCTGTGAGCAAGTTACATCATCCACACACCGCAAAAGTAG	CAGACACGTGAACA	+
M81	RXRA_HUMAN.H11MO.0.A	-11	0.000907968	0.364095	0.24389	20	GCTGTGAGCAAGTTACATCATCCACACACCGCAAAAGTAG	CTCTGACCTCTGCCTCCCCC	-
M81	P73_HUMAN.H11MO.0.A	-6	0.000918048	0.368137	0.24389	19	GCTGTGAGCAAGTTACATCATCCACACACCGCAAAAGTAG	GGCATGTCTGGGCATGTCT	-
M81	Z324A_HUMAN.H11MO.0.C	-11	0.00202453	0.811835	0.362076	23	GCTGTGAGCAAGTTACATCATCCACACACCGCAAAAGTAG	TATCAAACCATCCTTTGCTGCCA	+
M81	P63_HUMAN.H11MO.0.A	-5	0.0026764	1.07323	0.362076	19	GCTGTGAGCAAGTTACATCATCCACACACCGCAAAAGTAG	GGGCATGCCTGGACATGCC	-
M81	ZN554_HUMAN.H11MO.0.C	-6	0.00296195	1.18774	0.362076	20	GCTGTGAGCAAGTTACATCATCCACACACCGCAAAAGTAG	AGCACCCCACATGGCTCAGC	-
M81	ZN394_HUMAN.H11MO.0.C	-18	0.00318015	1.27524	0.362076	20	GCTGTGAGCAAGTTACATCATCCACACACCGCAAAAGTAG	ATTCCATTCTATTCCATTCT	-
M81	ANDR_HUMAN.H11MO.0.A	-2	0.00401992	1.61199	0.366984	18	GCTGTGAGCAAGTTACATCATCCACACACCGCAAAAGTAG	AGCAAACAAAAAAGAACA	-
M81	OLIG2_HUMAN.H11MO.0.B	3	0.00501546	2.0112	0.39908	15	GCTGTGAGCAAGTTACATCATCCACACACCGCAAAAGTAG	CCAGCTGTTTCCCTTCTG	+
M81	NR1D1_HUMAN.H11MO.0.B	-16	0.00550812	2.20875	0.39908	19	GCTGTGAGCAAGTTACATCATCCACACACCGCAAAAGTAG	CCTTCTGACCCACTTCCCT	-
M81	ZN563_HUMAN.H11MO.0.C	0	0.00631291	2.53148	0.419274	21	GCTGTGAGCAAGTTACATCATCCACACACCGCAAAAGTAG	GCAGCTGCCAGTGAGGATCCC	-
M83	LYL1_HUMAN.H11MO.0.A	0	0.000148734	0.0596423	0.117914	14	CAGACAACAGAAGTTGATCTAAACCCCACTCTCACCCTGC	CAGGAAACAGCTGG	-
M83	ZN554_HUMAN.H11MO.0.C	-20	0.000452781	0.181565	0.179479	20	CAGACAACAGAAGTTGATCTAAACCCCACTCTCACCCTGC	AGCACCCCACATGGCTCAGC	-
M83	ZN341_HUMAN.H11MO.0.C	-15	0.00127354	0.510691	0.320501	22	CAGACAACAGAAGTTGATCTAAACCCCACTCTCACCCTGC	GCTCTTCCCTCCCCCCCCCCCC	-
M83	ZN394_HUMAN.H11MO.0.C	-12	0.00161709	0.648454	0.320501	20	CAGACAACAGAAGTTGATCTAAACCCCACTCTCACCCTGC	ATTCCATTCTATTCCATTCT	-
M83	VEZF1_HUMAN.H11MO.0.C	-21	0.00262114	1.05108	0.415599	19	CAGACAACAGAAGTTGATCTAAACCCCACTCTCACCCTGC	CCCCTCCCCCTCCCCCCTCCCC	-
M83	EGR2_HUMAN.H11MO.0.A	-23	0.00398943	1.59976	0.457226	17	CAGACAACAGAAGTTGATCTAAACCCCACTCTCACCCTGC	CCCCTCCCACACCCCCCC	-
M83	MAZ_HUMAN.H11MO.0.A	-21	0.00488498	1.95888	0.457226	19	CAGACAACAGAAGTTGATCTAAACCCCACTCTCACCCTGC	CCCCCCCCCCCCCCCCTCCCCC	-
M83	BC11A_HUMAN.H11MO.0.A	-24	0.00516294	2.07034	0.457226	16	CAGACAACAGAAGTTGATCTAAACCCCACTCTCACCCTGC	TTTTCACTTCCTCTTTT	-
M83	KLF6_HUMAN.H11MO.0.A	-22	0.00519062	2.08144	0.457226	18	CAGACAACAGAAGTTGATCTAAACCCCACTCTCACCCTGC	CCCCCGGCCCCGCCCTTCC	-
M83	RXRA_HUMAN.H11MO.0.A	-17	0.00605837	2.42941	0.480298	20	CAGACAACAGAAGTTGATCTAAACCCCACTCTCACCCTGC	CTCTGACCTCTGCCTCCCCC	-
M83	OLIG2_HUMAN.H11MO.0.B	-6	0.00674742	2.70571	0.486295	18	CAGACAACAGAAGTTGATCTAAACCCCACTCTCACCCTGC	CCAGCTGTTTCCCTTCTG	+
M84	MAF_HUMAN.H11MO.0.A	-7	0.000180378	0.0723317	0.14394	19	TTCTTATCAAACCTCAGACTCAGCTATTTGATTATAATGA	GAATCTGCTGACTCAGCAA	+
M84	ZN394_HUMAN.H11MO.0.C	-15	0.000554399	0.222314	0.155875	20	TTCTTATCAAACCTCAGACTCAGCTATTTGATTATAATGA	ATTCCATTCTATTCCATTCT	-
M84	NR1D1_HUMAN.H11MO.0.B	-10	0.000586003	0.234987	0.155875	19	TTCTTATCAAACCTCAGACTCAGCTATTTGATTATAATGA	CCTTCTGACCCACTTCCCT	-
M84	ZN350_HUMAN.H11MO.0.C	-20	0.000782909	0.313947	0.156188	18	TTCTTATCAAACCTCAGACTCAGCTATTTGATTATAATGA	CAGTCCTTTTATGACCTA	+
M84	ZN214_HUMAN.H11MO.0.C	-12	0.00301958	1.21085	0.344227	22	TTCTTATCAAACCTCAGACTCAGCTATTTGATTATAATGA	TCCTTTTTGAGGCCTTTGATGA	+
M84	RXRA_HUMAN.H11MO.0.A	-18	0.00357052	1.43178	0.356155	20	TTCTTATCAAACCTCAGACTCAGCTATTTGATTATAATGA	CTCTGACCTCTGCCTCCCCC	-
M85	GATA1_HUMAN.H11MO.0.A	-15	0.000967176	0.387838	0.457263	19	TTCTGCAAGAAAGACCCAAAACAGTCATAGCAAGTTATAT	TCTTATCTGTCCCCGCCAG	-
M85	ZN394_HUMAN.H11MO.0.C	-18	0.00114316	0.458406	0.457263	20	TTCTGCAAGAAAGACCCAAAACAGTCATAGCAAGTTATAT	AGAATGGAATAGAATGGAAT	+
M87	ZN394_HUMAN.H11MO.0.C	-21	0.000366435	0.14694	0.293881	19	CAAATCCTAGACAATTGACTGAATATAGCATGTCATTTAA	AGAATGGAATAGAATGGAAT	+
M87	GATA1_HUMAN.H11MO.0.A	-29	0.00179459	0.719632	0.479754	11	CAAATCCTAGACAATTGACTGAATATAGCATGTCATTTAA	CTGGCGGGGACAGATAAGA	+
M92	ZN394_HUMAN.H11MO.0.C	-4	0.000306412	0.122871	0.24513	20	ATTTCTAAAAGATTGGCCTGTCATAGTCCAGGTAGTATCA	AGAATGGAATAGAATGGAAT	+
M92	GATA1_HUMAN.H11MO.0.A	-28	0.00161011	0.645655	0.46233	12	ATTTCTAAAAGATTGGCCTGTCATAGTCCAGGTAGTATCA	CTGGCGGGGACAGATAAGA	+
M92	GATA2_HUMAN.H11MO.0.A	-28	0.00173374	0.695229	0.46233	12	ATTTCTAAAAGATTGGCCTGTCATAGTCCAGGTAGTATCA	CTGGGGGGTGGAGATAAGG	+
M94	RXRA_HUMAN.H11MO.0.A	-16	0.00017571	0.0704598	0.0965094	20	GAGCGTCCTAAAGCCAGAGAGCCCGTCCTCTAACCATAAA	CTCTGACCTCTGCCTCCCCC	-
M94	ZBT17_HUMAN.H11MO.0.A	-18	0.000251454	0.100833	0.0965094	19	GAGCGTCCTAAAGCCAGAGAGCCCGTCCTCTAACCATAAA	CTTCCCCTCCCCCACCCTC	-
M94	OLIG2_HUMAN.H11MO.0.B	-22	0.000480874	0.19283	0.0965094	18	GAGCGTCCTAAAGCCAGAGAGCCCGTCCTCTAACCATAAA	CCAGCTGTTTCCCTTCTG	+
M94	SP4_HUMAN.H11MO.0.A	-15	0.00048623	0.194978	0.0965094	20	GAGCGTCCTAAAGCCAGAGAGCCCGTCCTCTAACCATAAA	CCCGGCCCCGCCCCCTTCCC	-
M94	SP2_HUMAN.H11MO.0.A	-13	0.00168938	0.677441	0.268253	22	GAGCGTCCTAAAGCCAGAGAGCCCGTCCTCTAACCATAAA	CCCCCGGCCCCGCCCCCCCCCC	-
M94	PATZ1_HUMAN.H11MO.0.C	-14	0.00206739	0.829024	0.273564	22	GAGCGTCCTAAAGCCAGAGAGCCCGTCCTCTAACCATAAA	CCTCCCCCCCCGCCCCCTCCCC	-
M94	SP3_HUMAN.H11MO.0.B	-15	0.00273534	1.09687	0.310242	20	GAGCGTCCTAAAGCCAGAGAGCCCGTCCTCTAACCATAAA	CCCCGGCCCCGCCCCCCCCC	-
M94	KLF6_HUMAN.H11MO.0.A	-13	0.0041749	1.67414	0.381676	19	GAGCGTCCTAAAGCCAGAGAGCCCGTCCTCTAACCATAAA	CCCCCGGCCCCGCCCTTCC	-
M94	KLF3_HUMAN.H11MO.0.B	-15	0.00446566	1.79073	0.381676	19	GAGCGTCCTAAAGCCAGAGAGCCCGTCCTCTAACCATAAA	CCCGGCCCCGCCCCTCCCC	-
M94	Z324A_HUMAN.H11MO.0.C	-15	0.00480737	1.92776	0.381676	23	GAGCGTCCTAAAGCCAGAGAGCCCGTCCTCTAACCATAAA	TATCAAACCATCCTTTGCTGCCA	+
M94	AIRE_HUMAN.H11MO.0.C	-8	0.00545726	2.18836	0.393885	18	GAGCGTCCTAAAGCCAGAGAGCCCGTCCTCTAACCATAAA	TTAACCAATATAACCAAT	-
M94	THA_HUMAN.H11MO.0.C	-18	0.00607621	2.43656	0.402012	17	GAGCGTCCTAAAGCCAGAGAGCCCGTCCTCTAACCATAAA	CTGACCTGAAGTGACCC	-
M94	ZN816_HUMAN.H11MO.0.C	-12	0.00698618	2.80146	0.426662	21	GAGCGTCCTAAAGCCAGAGAGCCCGTCCTCTAACCATAAA	CCCTGCATGTCCCCCTTTTTT	-
M94	ZN341_HUMAN.H11MO.0.C	-16	0.00839968	3.36827	0.450172	22	GAGCGTCCTAAAGCCAGAGAGCCCGTCCTCTAACCATAAA	GCTCTTCCCTCCCCCCCCCCCC	-
M94	LEF1_HUMAN.H11MO.0.A	-21	0.00850517	3.41057	0.450172	14	GAGCGTCCTAAAGCCAGAGAGCCCGTCCTCTAACCATAAA	TCCTTTGATTTGCT	+
M94	PAX5_HUMAN.H11MO.0.A	-2	0.0095163	3.81604	0.47221	21	GAGCGTCCTAAAGCCAGAGAGCCCGTCCTCTAACCATAAA	GCCTGGGCAGCAGAGCGTGAC	+
M98	GATA1_HUMAN.H11MO.0.A	-28	0.00075945	0.30454	0.450659	12	AACAGTAGCTGTGTTTCACTATTTCATACAGTGATACACC	CTGGCGGGGACAGATAAGA	+
M98	GATA2_HUMAN.H11MO.0.A	-28	0.00112665	0.451785	0.450659	12	AACAGTAGCTGTGTTTCACTATTTCATACAGTGATACACC	CTGGGGGGTGGAGATAAGG	+
M99	RXRA_HUMAN.H11MO.0.A	1	0.000367052	0.147188	0.294376	19	AGTCGGTGTAATGACAAAGCCGAAGCGGCGACACAAATCA	GGGGGAGGCAGAGGTCAGAG	+
M100	ZN563_HUMAN.H11MO.0.C	-3	0.000272504	0.109274	0.218549	21	CAGGCTTCTGCAATGGAGGTTTTTCAGTTTTCCGTGTTGG	GCAGCTGCCAGTGAGGATCCC	-
M101	ZN394_HUMAN.H11MO.0.C	-15	0.00133348	0.534727	0.398321	20	TTCATGTTTGCCAAACCTCCCGATAACTAAGATTGGAAAC	ATTCCATTCTATTCCATTCT	-
M101	AIRE_HUMAN.H11MO.0.C	-22	0.00326616	1.30973	0.398321	18	TTCATGTTTGCCAAACCTCCCGATAACTAAGATTGGAAAC	ATTGGTTTTATTGGTTAA	+
M101	Z324A_HUMAN.H11MO.0.C	-8	0.00351383	1.40905	0.398321	23	TTCATGTTTGCCAAACCTCCCGATAACTAAGATTGGAAAC	TATCAAACCATCCTTTGCTGCCA	+
M101	RXRA_HUMAN.H11MO.0.A	-20	0.00354006	1.41957	0.398321	20	TTCATGTTTGCCAAACCTCCCGATAACTAAGATTGGAAAC	GGGGGAGGCAGAGGTCAGAG	+
M101	PTF1A_HUMAN.H11MO.0.B	5	0.00381343	1.52918	0.398321	13	TTCATGTTTGCCAAACCTCCCGATAACTAAGATTGGAAAC	CCAGCTGCCCCCTTTCCC	+
M101	OLIG2_HUMAN.H11MO.0.B	8	0.00517251	2.07418	0.398321	10	TTCATGTTTGCCAAACCTCCCGATAACTAAGATTGGAAAC	CCAGCTGTTTCCCTTCTG	+
M101	ZN350_HUMAN.H11MO.0.C	-2	0.00557633	2.23611	0.398321	18	TTCATGTTTGCCAAACCTCCCGATAACTAAGATTGGAAAC	CAGTCCTTTTATGACCTA	+
M101	NR1H3_HUMAN.H11MO.0.B	-12	0.00596145	2.39054	0.398321	19	TTCATGTTTGCCAAACCTCCCGATAACTAAGATTGGAAAC	TGACCTGCAGTGACCTCTG	-
M101	TBX21_HUMAN.H11MO.0.A	-9	0.00599753	2.40501	0.398321	13	TTCATGTTTGCCAAACCTCCCGATAACTAAGATTGGAAAC	TTCACACCTCCAC	-
M103	ZN214_HUMAN.H11MO.0.C	-6	0.000113285	0.0454273	0.069399	22	GACTATTCAGGCAAGCCTAGATAAAAGGCCCAGGCTGGTG	TCATCAAAGGCCTCAAAAAGGA	-
M103	RXRA_HUMAN.H11MO.0.A	-14	0.000174815	0.0701009	0.069399	20	GACTATTCAGGCAAGCCTAGATAAAAGGCCCAGGCTGGTG	GGGGGAGGCAGAGGTCAGAG	+
M103	PPARA_HUMAN.H11MO.0.B	-14	0.000628469	0.252016	0.166328	17	GACTATTCAGGCAAGCCTAGATAAAAGGCCCAGGCTGGTG	AACTGGGGCAAAGGTCA	+
M103	PPARG_HUMAN.H11MO.0.A	-14	0.00125054	0.501467	0.242701	17	GACTATTCAGGCAAGCCTAGATAAAAGGCCCAGGCTGGTG	AAGTGGGGCAAAGGTCA	+
M103	RARA_HUMAN.H11MO.0.A	-14	0.0015284	0.61289	0.242701	20	GACTATTCAGGCAAGCCTAGATAAAAGGCCCAGGCTGGTG	GGGGGATCAAGAGGTCAAGG	+
M103	COT1_HUMAN.H11MO.0.C	-17	0.00189383	0.759425	0.250607	17	GACTATTCAGGCAAGCCTAGATAAAAGGCCCAGGCTGGTG	GGGGTCAGAGGTCAGGG	+
M103	ZN394_HUMAN.H11MO.0.C	-21	0.00238728	0.957298	0.270775	19	GACTATTCAGGCAAGCCTAGATAAAAGGCCCAGGCTGGTG	AGAATGGAATAGAATGGAAT	+
M103	NR1D1_HUMAN.H11MO.0.B	-18	0.00288853	1.1583	0.286675	19	GACTATTCAGGCAAGCCTAGATAAAAGGCCCAGGCTGGTG	AGGGAAGTGGGTCAGAAGG	+
M103	ZN350_HUMAN.H11MO.0.C	-14	0.00376733	1.5107	0.317015	18	GACTATTCAGGCAAGCCTAGATAAAAGGCCCAGGCTGGTG	TAGGTCATAAAAGGACTG	-
M103	NR1H3_HUMAN.H11MO.0.B	-22	0.00417591	1.67454	0.317015	18	GACTATTCAGGCAAGCCTAGATAAAAGGCCCAGGCTGGTG	CAGAGGTCACTGCAGGTCA	+
M103	GATA1_HUMAN.H11MO.0.A	-7	0.00449037	1.80064	0.317015	19	GACTATTCAGGCAAGCCTAGATAAAAGGCCCAGGCTGGTG	CTGGCGGGGACAGATAAGA	+
M103	LEF1_HUMAN.H11MO.0.A	-14	0.00479134	1.92133	0.317015	14	GACTATTCAGGCAAGCCTAGATAAAAGGCCCAGGCTGGTG	AGCAAATCAAAGGA	-
M103	ZN341_HUMAN.H11MO.0.C	-6	0.00590278	2.36702	0.36051	22	GACTATTCAGGCAAGCCTAGATAAAAGGCCCAGGCTGGTG	GGGGGGGGGGGGAGGGAAGAGC	+
M103	BRAC_HUMAN.H11MO.0.A	-7	0.00689316	2.76416	0.379282	20	GACTATTCAGGCAAGCCTAGATAAAAGGCCCAGGCTGGTG	TTAGCAGGGAGGTGTGAAAT	+
M103	ZN335_HUMAN.H11MO.0.A	-6	0.00716554	2.87338	0.379282	22	GACTATTCAGGCAAGCCTAGATAAAAGGCCCAGGCTGGTG	TCAGGCAGCGCCGAGGACAGCC	-
M105	ZN394_HUMAN.H11MO.0.C	-9	0.000271376	0.108822	0.217644	20	TCCATAAGCACTTCATTCTATCTTGTAGCGTCTTCATCTC	ATTCCATTCTATTCCATTCT	-
M105	RXRA_HUMAN.H11MO.0.A	-22	0.00124011	0.497285	0.497285	18	TCCATAAGCACTTCATTCTATCTTGTAGCGTCTTCATCTC	CTCTGACCTCTGCCTCCCCC	-
M108	RXRA_HUMAN.H11MO.0.A	-12	0.000348151	0.139609	0.208471	20	GAAATACCTCTGGCATTGTGACGATATAACTAGGTGTAAA	GGGGGAGGCAGAGGTCAGAG	+
M108	ZN394_HUMAN.H11MO.0.C	-21	0.000520525	0.20873	0.208471	19	GAAATACCTCTGGCATTGTGACGATATAACTAGGTGTAAA	AGAATGGAATAGAATGGAAT	+
M108	GATA1_HUMAN.H11MO.0.A	-29	0.00214383	0.859677	0.498628	11	GAAATACCTCTGGCATTGTGACGATATAACTAGGTGTAAA	CTGGCGGGGACAGATAAGA	+
M108	GATA2_HUMAN.H11MO.0.A	-29	0.00249001	0.998495	0.498628	11	GAAATACCTCTGGCATTGTGACGATATAACTAGGTGTAAA	CTGGGGGGTGGAGATAAGG	+
M110	ZN563_HUMAN.H11MO.0.C	-14	3.64299e-05	0.0146084	0.0288111	21	GGCATAGGCATGTCCTGACCACCACTTGCAGAAATAGTAA	GGGATCCTCACTGGCAGCTGC	+
M110	MAF_HUMAN.H11MO.0.A	-21	0.000198729	0.0796903	0.0785837	19	GGCATAGGCATGTCCTGACCACCACTTGCAGAAATAGTAA	GAATCTGCTGACTCAGCAA	+
M110	GATA1_HUMAN.H11MO.0.A	-18	0.000815542	0.327032	0.204429	19	GGCATAGGCATGTCCTGACCACCACTTGCAGAAATAGTAA	CTGGCGGGGACAGATAAGA	+
M110	RARG_HUMAN.H11MO.0.B	-17	0.00146227	0.586369	0.231291	18	GGCATAGGCATGTCCTGACCACCACTTGCAGAAATAGTAA	CCCAGGTCACTCTGACCT	-
M110	GATA2_HUMAN.H11MO.0.A	-18	0.00239752	0.961405	0.316018	19	GGCATAGGCATGTCCTGACCACCACTTGCAGAAATAGTAA	CTGGGGGGTGGAGATAAGG	+
M110	Z324A_HUMAN.H11MO.0.C	-16	0.0041463	1.66267	0.468451	23	GGCATAGGCATGTCCTGACCACCACTTGCAGAAATAGTAA	TATCAAACCATCCTTTGCTGCCA	+
M110	TAL1_HUMAN.H11MO.0.A	-18	0.00531922	2.13301	0.484935	19	GGCATAGGCATGTCCTGACCACCACTTGCAGAAATAGTAA	CTGGGGGGGGCAGATAAGG	+
M110	NR1H3_HUMAN.H11MO.0.B	-2	0.00656138	2.63111	0.484935	19	GGCATAGGCATGTCCTGACCACCACTTGCAGAAATAGTAA	CAGAGGTCACTGCAGGTCA	+
M110	AIRE_HUMAN.H11MO.0.C	-14	0.00705187	2.8278	0.484935	18	GGCATAGGCATGTCCTGACCACCACTTGCAGAAATAGTAA	TTAACCAATATAACCAAT	-
M110	BRAC_HUMAN.H11MO.0.A	-15	0.00847026	3.39658	0.484935	20	GGCATAGGCATGTCCTGACCACCACTTGCAGAAATAGTAA	ATTTCACACCTCCCTGCTAA	-
M110	ZN394_HUMAN.H11MO.0.C	-21	0.00847026	3.39658	0.484935	19	GGCATAGGCATGTCCTGACCACCACTTGCAGAAATAGTAA	AGAATGGAATAGAATGGAAT	+
M110	LYL1_HUMAN.H11MO.0.A	-21	0.00858441	3.44235	0.484935	14	GGCATAGGCATGTCCTGACCACCACTTGCAGAAATAGTAA	CAGGAAACAGCTGG	-
M111	ZN394_HUMAN.H11MO.0.C	-1	0.000236749	0.0949362	0.189872	20	GAATTCAGTCATCACAATTGTGCCTCATTAATCACTTATG	ATTCCATTCTATTCCATTCT	-
M114	ZN394_HUMAN.H11MO.0.C	-18	0.000744243	0.298442	0.213709	20	CCTGACCCAGGACGGCTCAGAGTAGCCTGGTTAGAACTGT	AGAATGGAATAGAATGGAAT	+
M114	GATA1_HUMAN.H11MO.0.A	-7	0.000955047	0.382974	0.213709	19	CCTGACCCAGGACGGCTCAGAGTAGCCTGGTTAGAACTGT	CTGGCGGGGACAGATAAGA	+
M114	RARG_HUMAN.H11MO.0.B	-13	0.001039	0.41664	0.213709	18	CCTGACCCAGGACGGCTCAGAGTAGCCTGGTTAGAACTGT	AGGTCAGAGTGACCTGGG	+
M114	ZN341_HUMAN.H11MO.0.C	-15	0.00125995	0.50524	0.213709	22	CCTGACCCAGGACGGCTCAGAGTAGCCTGGTTAGAACTGT	GGGGGGGGGGGGAGGGAAGAGC	+
M114	LYL1_HUMAN.H11MO.0.A	-26	0.00134435	0.539085	0.213709	14	CCTGACCCAGGACGGCTCAGAGTAGCCTGGTTAGAACTGT	CAGGAAACAGCTGG	-
M114	RXRA_HUMAN.H11MO.0.A	-9	0.00161295	0.646793	0.213709	20	CCTGACCCAGGACGGCTCAGAGTAGCCTGGTTAGAACTGT	GGGGGAGGCAGAGGTCAGAG	+
M114	GATA2_HUMAN.H11MO.0.A	-7	0.00355297	1.42474	0.309463	19	CCTGACCCAGGACGGCTCAGAGTAGCCTGGTTAGAACTGT	CTGGGGGGTGGAGATAAGG	+
M114	TAL1_HUMAN.H11MO.0.A	-7	0.00355297	1.42474	0.309463	19	CCTGACCCAGGACGGCTCAGAGTAGCCTGGTTAGAACTGT	CTGGGGGGGGCAGATAAGG	+
M114	THA_HUMAN.H11MO.0.C	-1	0.00381742	1.53078	0.309463	17	CCTGACCCAGGACGGCTCAGAGTAGCCTGGTTAGAACTGT	CTGACCTGAAGTGACCC	-
M114	ZN563_HUMAN.H11MO.0.C	-18	0.00389274	1.56099	0.309463	21	CCTGACCCAGGACGGCTCAGAGTAGCCTGGTTAGAACTGT	GCAGCTGCCAGTGAGGATCCC	-
M114	Z324A_HUMAN.H11MO.0.C	-14	0.00457543	1.83475	0.330668	23	CCTGACCCAGGACGGCTCAGAGTAGCCTGGTTAGAACTGT	TGGCAGCAAAGGATGGTTTGATA	-
M114	OLIG2_HUMAN.H11MO.0.B	-22	0.00501775	2.01212	0.332415	18	CCTGACCCAGGACGGCTCAGAGTAGCCTGGTTAGAACTGT	CAGAAGGGAAACAGCTGG	-
M115	BRAC_HUMAN.H11MO.0.A	-12	0.00062759	0.251664	0.398141	20	ATCGCATCATAACCCACAGTAAGGGCTTAAGTTGACTTTA	TTAGCAGGGAGGTGTGAAAT	+
M115	ZN394_HUMAN.H11MO.0.C	-3	0.000995353	0.399137	0.398141	20	ATCGCATCATAACCCACAGTAAGGGCTTAAGTTGACTTTA	AGAATGGAATAGAATGGAAT	+
M116	ZN394_HUMAN.H11MO.0.C	-19	0.000397375	0.159347	0.317101	20	CTTCACATATGGAAATCAGATGTTAATACTGTCCCATCTA	ATTCCATTCTATTCCATTCT	-
M116	OLIG2_HUMAN.H11MO.0.B	-5	0.00129069	0.517565	0.405603	18	CTTCACATATGGAAATCAGATGTTAATACTGTCCCATCTA	CAGAAGGGAAACAGCTGG	-
M116	BRAC_HUMAN.H11MO.0.A	1	0.00264522	1.06073	0.405603	19	CTTCACATATGGAAATCAGATGTTAATACTGTCCCATCTA	ATTTCACACCTCCCTGCTAA	-
M116	ZN563_HUMAN.H11MO.0.C	-15	0.00269046	1.07888	0.405603	21	CTTCACATATGGAAATCAGATGTTAATACTGTCCCATCTA	GCAGCTGCCAGTGAGGATCCC	-
M116	LYL1_HUMAN.H11MO.0.A	-9	0.00408708	1.63892	0.465921	14	CTTCACATATGGAAATCAGATGTTAATACTGTCCCATCTA	CAGGAAACAGCTGG	-
M116	ZN214_HUMAN.H11MO.0.C	-16	0.00492025	1.97302	0.490788	22	CTTCACATATGGAAATCAGATGTTAATACTGTCCCATCTA	TCCTTTTTGAGGCCTTTGATGA	+
M117	ZN563_HUMAN.H11MO.0.C	-18	0.000335337	0.13447	0.267592	21	TGGTTTTAGTTAAAACATGAGCACTTTAGTGGCAACATTG	GGGATCCTCACTGGCAGCTGC	+
M118	ZN394_HUMAN.H11MO.0.C	-17	0.000157028	0.0629684	0.125937	20	AACTAAGCACGAGTGTTATGCCGTGCCAAGACCGTATTAT	ATTCCATTCTATTCCATTCT	-
M118	GATA1_HUMAN.H11MO.0.A	7	0.00152037	0.609669	0.406446	12	AACTAAGCACGAGTGTTATGCCGTGCCAAGACCGTATTAT	TCTTATCTGTCCCCGCCAG	-
M120	RXRA_HUMAN.H11MO.0.A	-5	0.000840866	0.337187	0.417653	20	GATGTCTCTGAGCCCAGCTGAACTACAGTTTCGCTTTCTG	CTCTGACCTCTGCCTCCCCC	-
M120	THA_HUMAN.H11MO.0.C	-7	0.00221737	0.889165	0.417653	17	GATGTCTCTGAGCCCAGCTGAACTACAGTTTCGCTTTCTG	CTGACCTGAAGTGACCC	-
M120	NR1D1_HUMAN.H11MO.0.B	-13	0.00259524	1.04069	0.417653	19	GATGTCTCTGAGCCCAGCTGAACTACAGTTTCGCTTTCTG	CCTTCTGACCCACTTCCCT	-
M120	ZN563_HUMAN.H11MO.0.C	-13	0.00261033	1.04674	0.417653	21	GATGTCTCTGAGCCCAGCTGAACTACAGTTTCGCTTTCTG	GCAGCTGCCAGTGAGGATCCC	-
M123	ZN264_HUMAN.H11MO.0.C	-5	0.000265667	0.106533	0.211997	24	CAAAAAATCGGAATGGGGCCTCTCAGAACTGAAATGCTGG	AATGGGATTAGTGCCCTTATAAGA	-
M123	ZN394_HUMAN.H11MO.0.C	1	0.000885922	0.355255	0.353474	19	CAAAAAATCGGAATGGGGCCTCTCAGAACTGAAATGCTGG	AGAATGGAATAGAATGGAAT	+
M127	ZN394_HUMAN.H11MO.0.C	-14	0.000284931	0.114257	0.228515	20	TATACTGGAGACTCTGCCTATACTCATGAATTCATAAAGT	ATTCCATTCTATTCCATTCT	-
# Tomtom (Motif Comparison Tool): Version 5.5.5 compiled on Dec 7 2023 at 04:32:55
# The format of this file is described at http://localhost:8080/meme_5.5.5/doc/tomtom-output-format.html.
# tomtom -o /data/result_enhanxer62 /data/hela_greater_0/result_motif_en/motifs_en62.txt /data/HOCOMOCOv11_core_HUMAN_mono_meme_format.meme
