# Supplementary material for: DeepEPI: CNN-transformer-based model for extracting TF interactions through predicting enhancer-promoter interactions
Source: Bioinform Adv. 2025 Sep 17;5(1):vbaf221. doi: 10.1093/bioadv/vbaf221 (PMC12478696; doi:10.1093/bioadv/vbaf221)
Supplement: vbaf221_Supplementary_Data [file vbaf221_supplementary_data.zip › Supplementary_file5/HELA-S3/result_enhancer_124/tomtom.tsv]

Query_ID	Target_ID	Optimal_offset	p-value	E-value	q-value	Overlap	Query_consensus	Target_consensus	Orientation
M0	RARG_HUMAN.H11MO.0.B	-5	0.00033371	0.133818	0.200381	18	TTGTCAGGGCGCATTGGCCTTGAGGGCAGGGTTGTGGGAG	AGGTCAGAGTGACCTGGG	+
M0	ZN341_HUMAN.H11MO.0.C	-22	0.000500953	0.200882	0.200381	18	TTGTCAGGGCGCATTGGCCTTGAGGGCAGGGTTGTGGGAG	GGGGGGGGGGGGAGGGAAGAGC	+
M0	Z324A_HUMAN.H11MO.0.C	-18	0.00186922	0.749558	0.498459	22	TTGTCAGGGCGCATTGGCCTTGAGGGCAGGGTTGTGGGAG	TGGCAGCAAAGGATGGTTTGATA	-
M1	Z324A_HUMAN.H11MO.0.C	-8	3.30936e-05	0.0132705	0.0263751	23	AAAAGATTTAGCAAAAAGAGGTGGTCAATGCCCTATACCT	TGGCAGCAAAGGATGGTTTGATA	-
M1	RXRA_HUMAN.H11MO.0.A	-10	0.000363289	0.145679	0.144768	20	AAAAGATTTAGCAAAAAGAGGTGGTCAATGCCCTATACCT	GGGGGAGGCAGAGGTCAGAG	+
M1	ZN394_HUMAN.H11MO.0.C	2	0.000579547	0.232398	0.153963	18	AAAAGATTTAGCAAAAAGAGGTGGTCAATGCCCTATACCT	AGAATGGAATAGAATGGAAT	+
M1	LYL1_HUMAN.H11MO.0.A	-10	0.00129277	0.5184	0.212127	14	AAAAGATTTAGCAAAAAGAGGTGGTCAATGCCCTATACCT	CAGGAAACAGCTGG	-
M1	VEZF1_HUMAN.H11MO.0.C	-1	0.00133081	0.533654	0.212127	22	AAAAGATTTAGCAAAAAGAGGTGGTCAATGCCCTATACCT	GGGGAGGGGGGAGGGGGAGGGG	+
M1	NR1D1_HUMAN.H11MO.0.B	-1	0.00278738	1.11774	0.317495	19	AAAAGATTTAGCAAAAAGAGGTGGTCAATGCCCTATACCT	AGGGAAGTGGGTCAGAAGG	+
M1	BRAC_HUMAN.H11MO.0.A	-7	0.00289721	1.16178	0.317495	20	AAAAGATTTAGCAAAAAGAGGTGGTCAATGCCCTATACCT	TTAGCAGGGAGGTGTGAAAT	+
M1	MAZ_HUMAN.H11MO.0.A	-1	0.00318696	1.27797	0.317495	22	AAAAGATTTAGCAAAAAGAGGTGGTCAATGCCCTATACCT	GGGGGAGGGGGGGGGGGGGGGG	+
M1	BC11A_HUMAN.H11MO.0.A	-13	0.00479857	1.92423	0.424932	17	AAAAGATTTAGCAAAAAGAGGTGGTCAATGCCCTATACCT	AAAAGAGGAAGTGAAAA	+
M2	ZN394_HUMAN.H11MO.0.C	-14	0.000487264	0.195393	0.389811	20	ATGTAAGTCAGTAAAAAGTTGGAAAAAAGGAACAACAAAT	AGAATGGAATAGAATGGAAT	+
M2	RXRA_HUMAN.H11MO.0.A	0	0.0010617	0.425741	0.424679	20	ATGTAAGTCAGTAAAAAGTTGGAAAAAAGGAACAACAAAT	GGGGGAGGCAGAGGTCAGAG	+
M4	ZN394_HUMAN.H11MO.0.C	0	0.000114761	0.046019	0.0920381	20	GATTCTGAATACTCTGTGCTATTTCGTAGGATCCACGTAT	AGAATGGAATAGAATGGAAT	+
M6	ZN563_HUMAN.H11MO.0.C	0	0.000263347	0.105602	0.209327	21	GCCCTTGCCAACCAGGAGCATGGGTTTGGGTTTGGAAGTG	GCAGCTGCCAGTGAGGATCCC	-
M9	NKX61_HUMAN.H11MO.0.B	-21	0.000317658	0.127381	0.254761	19	ACATCGTTCTTGTACTATAAAAATGAAAGCTTCACTTGTG	CATTAAATTCCCATTAATC	-
M11	AIRE_HUMAN.H11MO.0.C	-20	0.00127697	0.512063	0.325583	18	TCCGCATGACGAATGTTAATATTTGTAATGTTGAATAGAC	ATTGGTTTTATTGGTTAA	+
M11	NR1D1_HUMAN.H11MO.0.B	-14	0.00128985	0.517228	0.325583	19	TCCGCATGACGAATGTTAATATTTGTAATGTTGAATAGAC	AGGGAAGTGGGTCAGAAGG	+
M11	GATA1_HUMAN.H11MO.0.A	7	0.00162996	0.653615	0.325583	12	TCCGCATGACGAATGTTAATATTTGTAATGTTGAATAGAC	TCTTATCTGTCCCCGCCAG	-
M11	ZN394_HUMAN.H11MO.0.C	-5	0.00334368	1.34081	0.472202	20	TCCGCATGACGAATGTTAATATTTGTAATGTTGAATAGAC	AGAATGGAATAGAATGGAAT	+
M11	GATA2_HUMAN.H11MO.0.A	-29	0.00373156	1.49635	0.472202	11	TCCGCATGACGAATGTTAATATTTGTAATGTTGAATAGAC	CTGGGGGGTGGAGATAAGG	+
M13	AIRE_HUMAN.H11MO.0.C	-10	0.000988173	0.396257	0.45527	18	GGACTCAAAAATATCTAATACTACTAAAATTGCCACAGAG	TTAACCAATATAACCAAT	-
M13	RXRA_HUMAN.H11MO.0.A	-14	0.00170162	0.682352	0.45527	20	GGACTCAAAAATATCTAATACTACTAAAATTGCCACAGAG	CTCTGACCTCTGCCTCCCCC	-
M13	ZN394_HUMAN.H11MO.0.C	-19	0.00196091	0.786326	0.45527	20	GGACTCAAAAATATCTAATACTACTAAAATTGCCACAGAG	ATTCCATTCTATTCCATTCT	-
M13	GATA1_HUMAN.H11MO.0.A	-29	0.0028435	1.14024	0.45527	11	GGACTCAAAAATATCTAATACTACTAAAATTGCCACAGAG	CTGGCGGGGACAGATAAGA	+
M13	GATA2_HUMAN.H11MO.0.A	-29	0.00327567	1.31354	0.45527	11	GGACTCAAAAATATCTAATACTACTAAAATTGCCACAGAG	CTGGGGGGTGGAGATAAGG	+
M13	BRAC_HUMAN.H11MO.0.A	-19	0.00341453	1.36923	0.45527	20	GGACTCAAAAATATCTAATACTACTAAAATTGCCACAGAG	ATTTCACACCTCCCTGCTAA	-
M16	ZN394_HUMAN.H11MO.0.C	-21	0.00011541	0.0462795	0.0922117	19	GGTGACGCTGATACTGAGCTACTCCATGTTTGTTCGCTTC	ATTCCATTCTATTCCATTCT	-
M17	ZN394_HUMAN.H11MO.0.C	-21	0.000357329	0.143289	0.160172	19	CTTGAATAAGATTGATTGAATAATATGTCTTTTCAACTAA	AGAATGGAATAGAATGGAAT	+
M17	RXRA_HUMAN.H11MO.0.A	-3	0.000599891	0.240556	0.160172	20	CTTGAATAAGATTGATTGAATAATATGTCTTTTCAACTAA	GGGGGAGGCAGAGGTCAGAG	+
M17	AIRE_HUMAN.H11MO.0.C	0	0.00158141	0.634147	0.31668	18	CTTGAATAAGATTGATTGAATAATATGTCTTTTCAACTAA	ATTGGTTTTATTGGTTAA	+
M21	KLF15_HUMAN.H11MO.0.A	6	0.000170084	0.0682036	0.113344	13	GAGCAGGGCATGACCTAGGATTGTGAAGATAGCGGTTAGA	GGGGAGGAGCAGGGGGGGG	+
M21	PATZ1_HUMAN.H11MO.0.C	1	0.000286984	0.115081	0.113344	21	GAGCAGGGCATGACCTAGGATTGTGAAGATAGCGGTTAGA	GGGGAGGGGGCGGGGGGGGAGG	+
M21	MAZ_HUMAN.H11MO.0.A	1	0.000708431	0.284081	0.161222	21	GAGCAGGGCATGACCTAGGATTGTGAAGATAGCGGTTAGA	GGGGGAGGGGGGGGGGGGGGGG	+
M21	SP4_HUMAN.H11MO.0.A	0	0.00081642	0.327384	0.161222	20	GAGCAGGGCATGACCTAGGATTGTGAAGATAGCGGTTAGA	GGGAAGGGGGCGGGGCCGGG	+
M21	ZN394_HUMAN.H11MO.0.C	-2	0.00128344	0.514658	0.190965	20	GAGCAGGGCATGACCTAGGATTGTGAAGATAGCGGTTAGA	AGAATGGAATAGAATGGAAT	+
M21	RARG_HUMAN.H11MO.0.B	-1	0.00145055	0.581672	0.190965	18	GAGCAGGGCATGACCTAGGATTGTGAAGATAGCGGTTAGA	AGGTCAGAGTGACCTGGG	+
M21	VEZF1_HUMAN.H11MO.0.C	2	0.00193034	0.774066	0.217825	20	GAGCAGGGCATGACCTAGGATTGTGAAGATAGCGGTTAGA	GGGGAGGGGGGAGGGGGAGGGG	+
M21	WT1_HUMAN.H11MO.0.C	0	0.00266133	1.06719	0.247613	20	GAGCAGGGCATGACCTAGGATTGTGAAGATAGCGGTTAGA	GGGCGGGGGAGGAGGGGGGG	+
M21	ZN667_HUMAN.H11MO.0.C	3	0.00311296	1.2483	0.247613	16	GAGCAGGGCATGACCTAGGATTGTGAAGATAGCGGTTAGA	GCTGAGCTTTTAAGGCCAC	-
M21	KLF6_HUMAN.H11MO.0.A	-2	0.00334616	1.34181	0.247613	19	GAGCAGGGCATGACCTAGGATTGTGAAGATAGCGGTTAGA	GGAAGGGCGGGGCCGGGGG	+
M21	ZN563_HUMAN.H11MO.0.C	4	0.00344822	1.38274	0.247613	17	GAGCAGGGCATGACCTAGGATTGTGAAGATAGCGGTTAGA	GCAGCTGCCAGTGAGGATCCC	-
M21	P73_HUMAN.H11MO.0.A	-5	0.00414785	1.66329	0.264577	19	GAGCAGGGCATGACCTAGGATTGTGAAGATAGCGGTTAGA	AGACATGCCCAGACATGCC	+
M21	RXRA_HUMAN.H11MO.0.A	-9	0.00435436	1.7461	0.264577	20	GAGCAGGGCATGACCTAGGATTGTGAAGATAGCGGTTAGA	GGGGGAGGCAGAGGTCAGAG	+
M21	BRAC_HUMAN.H11MO.0.A	-9	0.00499841	2.00436	0.282017	20	GAGCAGGGCATGACCTAGGATTGTGAAGATAGCGGTTAGA	TTAGCAGGGAGGTGTGAAAT	+
M21	ZBT17_HUMAN.H11MO.0.A	2	0.00589493	2.36387	0.300173	17	GAGCAGGGCATGACCTAGGATTGTGAAGATAGCGGTTAGA	GAGGGTGGGGGAGGGGAAG	+
M21	PRGR_HUMAN.H11MO.0.A	0	0.00608023	2.43817	0.300173	16	GAGCAGGGCATGACCTAGGATTGTGAAGATAGCGGTTAGA	AAGAACAGAATGTTCT	-
M21	Z324A_HUMAN.H11MO.0.C	3	0.00795923	3.19165	0.365339	20	GAGCAGGGCATGACCTAGGATTGTGAAGATAGCGGTTAGA	TGGCAGCAAAGGATGGTTTGATA	-
M21	SP3_HUMAN.H11MO.0.B	0	0.00857437	3.43832	0.365339	20	GAGCAGGGCATGACCTAGGATTGTGAAGATAGCGGTTAGA	GGGGGGGGGCGGGGCCGGGG	+
M21	ZN770_HUMAN.H11MO.0.C	8	0.00890582	3.57123	0.365339	14	GAGCAGGGCATGACCTAGGATTGTGAAGATAGCGGTTAGA	GGGAGGCTGAGGCGGGAGGATC	+
M21	LEF1_HUMAN.H11MO.0.A	-6	0.00925026	3.70935	0.365339	14	GAGCAGGGCATGACCTAGGATTGTGAAGATAGCGGTTAGA	AGCAAATCAAAGGA	-
M21	E2F7_HUMAN.H11MO.0.B	0	0.0116603	4.67577	0.418332	13	GAGCAGGGCATGACCTAGGATTGTGAAGATAGCGGTTAGA	GGGGCGGGAAAGG	+
M21	ZN263_HUMAN.H11MO.0.A	5	0.011896	4.77029	0.418332	15	GAGCAGGGCATGACCTAGGATTGTGAAGATAGCGGTTAGA	GGGAGGAGGGAGAGGAGGAG	+
M21	ZN341_HUMAN.H11MO.0.C	-11	0.0121809	4.88452	0.418332	22	GAGCAGGGCATGACCTAGGATTGTGAAGATAGCGGTTAGA	GGGGGGGGGGGGAGGGAAGAGC	+
M21	ZN467_HUMAN.H11MO.0.C	-5	0.0146499	5.87462	0.477481	22	GAGCAGGGCATGACCTAGGATTGTGAAGATAGCGGTTAGA	GGGGAGGGGAGGGGGGGGGGGG	+
M21	P63_HUMAN.H11MO.0.A	-6	0.0151121	6.05995	0.477481	19	GAGCAGGGCATGACCTAGGATTGTGAAGATAGCGGTTAGA	GGCATGTCCAGGCATGCCC	+
M24	NR1D1_HUMAN.H11MO.0.B	-9	0.000117358	0.0470607	0.0892642	19	ATCATATTTAAGGCAGTGGAGTAATATTTTGCAAGCCGCT	AGGGAAGTGGGTCAGAAGG	+
M24	ZN394_HUMAN.H11MO.0.C	-15	0.000222604	0.0892642	0.0892642	20	ATCATATTTAAGGCAGTGGAGTAATATTTTGCAAGCCGCT	AGAATGGAATAGAATGGAAT	+
M24	ZN214_HUMAN.H11MO.0.C	-1	0.000642774	0.257752	0.171835	22	ATCATATTTAAGGCAGTGGAGTAATATTTTGCAAGCCGCT	TCCTTTTTGAGGCCTTTGATGA	+
M25	ZN394_HUMAN.H11MO.0.C	-11	0.000278446	0.111657	0.222195	20	AGTAAGGATGACAAGTTTAAACTCAAGCGCCCTCTCTCTT	AGAATGGAATAGAATGGAAT	+
M26	ZN394_HUMAN.H11MO.0.C	-20	0.000337687	0.135412	0.270149	20	CAGAGTTCATGTCAGTTTCGCAAATACTAGCATGAGCAAT	AGAATGGAATAGAATGGAAT	+
M29	ZN394_HUMAN.H11MO.0.C	-14	0.000545296	0.218664	0.437327	20	TTTTAAAGTTGCCTCGTCTAAATATTGATCCAGTGTTGTA	ATTCCATTCTATTCCATTCT	-
M30	ZN394_HUMAN.H11MO.0.C	-13	0.0005026	0.201543	0.403085	20	ATGAAAAGTTCTGCATCTATGATTACATCAAACTGGTTCA	AGAATGGAATAGAATGGAAT	+
M32	GATA1_HUMAN.H11MO.0.A	-2	0.000616385	0.24717	0.322522	19	CTATTGCAGGGAAAGTTAAGATTTATTTGTGACATATGTG	CTGGCGGGGACAGATAAGA	+
M32	RXRA_HUMAN.H11MO.0.A	-2	0.000806306	0.323329	0.322522	20	CTATTGCAGGGAAAGTTAAGATTTATTTGTGACATATGTG	GGGGGAGGCAGAGGTCAGAG	+
M32	ZN394_HUMAN.H11MO.0.C	-4	0.0014836	0.594923	0.370735	20	CTATTGCAGGGAAAGTTAAGATTTATTTGTGACATATGTG	AGAATGGAATAGAATGGAAT	+
M32	BRAC_HUMAN.H11MO.0.A	-15	0.00185367	0.743324	0.370735	20	CTATTGCAGGGAAAGTTAAGATTTATTTGTGACATATGTG	TTAGCAGGGAGGTGTGAAAT	+
M35	STAT6_HUMAN.H11MO.0.B	-26	0.000129003	0.0517301	0.102942	11	CAGGCGGCAGATGATCTAAGCGCAACTGCACTGGAACAAG	TTCTCAGGAAA	+
M35	THA_HUMAN.H11MO.0.C	-8	0.000638353	0.25598	0.227074	17	CAGGCGGCAGATGATCTAAGCGCAACTGCACTGGAACAAG	GGGTCACTTCAGGTCAG	+
M35	OSR2_HUMAN.H11MO.0.C	-18	0.000853684	0.342327	0.227074	16	CAGGCGGCAGATGATCTAAGCGCAACTGCACTGGAACAAG	GCTGCTGCTTCTGCTG	+
M35	Z324A_HUMAN.H11MO.0.C	2	0.00182046	0.730006	0.363173	21	CAGGCGGCAGATGATCTAAGCGCAACTGCACTGGAACAAG	TGGCAGCAAAGGATGGTTTGATA	-
M36	PO2F1_HUMAN.H11MO.0.C	-23	0.000730135	0.292784	0.292742	16	CCAGGCTCCTGAGTTACCATACCAAGTAGATGCAATTACG	AATCGAATGCAAATAA	+
M36	MAFF_HUMAN.H11MO.0.B	-6	0.000730936	0.293105	0.292742	18	CCAGGCTCCTGAGTTACCATACCAAGTAGATGCAATTACG	TGCTGAGTCAGCATTTTT	+
M38	ZN394_HUMAN.H11MO.0.C	-4	0.000849806	0.340772	0.366605	20	ACAAAGGGTATAGTTGGATCATAGGTTACTAATGCTTCGC	AGAATGGAATAGAATGGAAT	+
M38	BRAC_HUMAN.H11MO.0.A	-17	0.000917665	0.367984	0.366605	20	ACAAAGGGTATAGTTGGATCATAGGTTACTAATGCTTCGC	TTAGCAGGGAGGTGTGAAAT	+
M46	ZN394_HUMAN.H11MO.0.C	-17	0.000179023	0.0717883	0.143577	20	AGTTAAATGTAACTTAATAAATGACATAGAGTAGCTTTCG	AGAATGGAATAGAATGGAAT	+
M47	GRHL2_HUMAN.H11MO.0.A	-24	0.000119013	0.0477241	0.0673968	12	AAAGTAAGAGGGTTCCTCAGTGCAGAAAAACAGATTTCGA	GTCAAACAGGTT	-
M47	NR1H3_HUMAN.H11MO.0.B	-5	0.000168072	0.0673968	0.0673968	19	AAAGTAAGAGGGTTCCTCAGTGCAGAAAAACAGATTTCGA	CAGAGGTCACTGCAGGTCA	+
M47	THA_HUMAN.H11MO.0.C	-8	0.000903019	0.362111	0.241407	17	AAAGTAAGAGGGTTCCTCAGTGCAGAAAAACAGATTTCGA	GGGTCACTTCAGGTCAG	+
M49	ZN394_HUMAN.H11MO.0.C	-15	0.000711134	0.285165	0.483972	20	AAGATTGCTATGATGAAGATGCTATAGAAACGTCTTTCAA	AGAATGGAATAGAATGGAAT	+
M49	ZN563_HUMAN.H11MO.0.C	-1	0.00120993	0.485182	0.483972	21	AAGATTGCTATGATGAAGATGCTATAGAAACGTCTTTCAA	GGGATCCTCACTGGCAGCTGC	+
M54	ZN394_HUMAN.H11MO.0.C	-15	0.000343651	0.137804	0.274575	20	AAGATGCCTGACTTATAAGGCGAGTATGAATGCTGACTGT	AGAATGGAATAGAATGGAAT	+
M54	ZN350_HUMAN.H11MO.0.C	-8	0.00101541	0.40718	0.405654	18	AAGATGCCTGACTTATAAGGCGAGTATGAATGCTGACTGT	TAGGTCATAAAAGGACTG	-
M54	RXRA_HUMAN.H11MO.0.A	-19	0.00198855	0.79741	0.418687	20	AAGATGCCTGACTTATAAGGCGAGTATGAATGCTGACTGT	GGGGGAGGCAGAGGTCAGAG	+
M54	BATF_HUMAN.H11MO.0.A	-7	0.00240603	0.964817	0.418687	18	AAGATGCCTGACTTATAAGGCGAGTATGAATGCTGACTGT	ATGAGTCATATCGAAAGT	-
M54	BRAC_HUMAN.H11MO.0.A	-12	0.00264912	1.0623	0.418687	20	AAGATGCCTGACTTATAAGGCGAGTATGAATGCTGACTGT	TTAGCAGGGAGGTGTGAAAT	+
M54	Z324A_HUMAN.H11MO.0.C	-13	0.00328553	1.3175	0.418687	23	AAGATGCCTGACTTATAAGGCGAGTATGAATGCTGACTGT	TGGCAGCAAAGGATGGTTTGATA	-
M54	NR1D1_HUMAN.H11MO.0.B	-1	0.00366812	1.47092	0.418687	19	AAGATGCCTGACTTATAAGGCGAGTATGAATGCTGACTGT	AGGGAAGTGGGTCAGAAGG	+
M57	ZN394_HUMAN.H11MO.0.C	-4	1.73517e-05	0.00695802	0.0137756	20	TGGAAGTTTAGTAGGGACGGGGATTAGTTTTATTGTCCAG	AGAATGGAATAGAATGGAAT	+
M57	VEZF1_HUMAN.H11MO.0.C	-1	0.000210511	0.0844149	0.0835632	22	TGGAAGTTTAGTAGGGACGGGGATTAGTTTTATTGTCCAG	GGGGAGGGGGGAGGGGGAGGGG	+
M57	Z324A_HUMAN.H11MO.0.C	0	0.000650828	0.260982	0.129689	23	TGGAAGTTTAGTAGGGACGGGGATTAGTTTTATTGTCCAG	TGGCAGCAAAGGATGGTTTGATA	-
M57	AIRE_HUMAN.H11MO.0.C	-6	0.00065342	0.262021	0.129689	18	TGGAAGTTTAGTAGGGACGGGGATTAGTTTTATTGTCCAG	ATTGGTTTTATTGGTTAA	+
M57	NR1D1_HUMAN.H11MO.0.B	0	0.00113443	0.454906	0.180127	19	TGGAAGTTTAGTAGGGACGGGGATTAGTTTTATTGTCCAG	AGGGAAGTGGGTCAGAAGG	+
M57	ZN350_HUMAN.H11MO.0.C	-7	0.0030617	1.22774	0.395443	18	TGGAAGTTTAGTAGGGACGGGGATTAGTTTTATTGTCCAG	TAGGTCATAAAAGGACTG	-
M57	BRAC_HUMAN.H11MO.0.A	1	0.0041717	1.67285	0.395443	19	TGGAAGTTTAGTAGGGACGGGGATTAGTTTTATTGTCCAG	TTAGCAGGGAGGTGTGAAAT	+
M57	RXRA_HUMAN.H11MO.0.A	0	0.00448287	1.79763	0.395443	20	TGGAAGTTTAGTAGGGACGGGGATTAGTTTTATTGTCCAG	GGGGGAGGCAGAGGTCAGAG	+
M58	ZN394_HUMAN.H11MO.0.C	-3	0.000103831	0.0416362	0.0718432	20	TAACCTATGGAAACCTATTTATAAATAACTTGGGTACACT	AGAATGGAATAGAATGGAAT	+
M58	NR1D1_HUMAN.H11MO.0.B	-22	0.000181441	0.0727577	0.0718432	18	TAACCTATGGAAACCTATTTATAAATAACTTGGGTACACT	AGGGAAGTGGGTCAGAAGG	+
M58	AIRE_HUMAN.H11MO.0.C	0	0.000676043	0.271093	0.178457	18	TAACCTATGGAAACCTATTTATAAATAACTTGGGTACACT	TTAACCAATATAACCAAT	-
M58	GATA1_HUMAN.H11MO.0.A	-28	0.00186001	0.745863	0.272417	12	TAACCTATGGAAACCTATTTATAAATAACTTGGGTACACT	CTGGCGGGGACAGATAAGA	+
M58	GATA2_HUMAN.H11MO.0.A	-28	0.00200421	0.803689	0.272417	12	TAACCTATGGAAACCTATTTATAAATAACTTGGGTACACT	CTGGGGGGTGGAGATAAGG	+
M58	BRAC_HUMAN.H11MO.0.A	-5	0.00206397	0.827654	0.272417	20	TAACCTATGGAAACCTATTTATAAATAACTTGGGTACACT	ATTTCACACCTCCCTGCTAA	-
M58	NKX61_HUMAN.H11MO.0.B	-5	0.00334668	1.34202	0.319922	19	TAACCTATGGAAACCTATTTATAAATAACTTGGGTACACT	CATTAAATTCCCATTAATC	-
M58	ZN214_HUMAN.H11MO.0.C	-14	0.00494259	1.98198	0.391413	22	TAACCTATGGAAACCTATTTATAAATAACTTGGGTACACT	TCCTTTTTGAGGCCTTTGATGA	+
M58	NR1H3_HUMAN.H11MO.0.B	-19	0.00588766	2.36095	0.407464	19	TAACCTATGGAAACCTATTTATAAATAACTTGGGTACACT	CAGAGGTCACTGCAGGTCA	+
M58	RXRA_HUMAN.H11MO.0.A	-16	0.00716622	2.87365	0.407464	20	TAACCTATGGAAACCTATTTATAAATAACTTGGGTACACT	GGGGGAGGCAGAGGTCAGAG	+
M58	TAL1_HUMAN.H11MO.0.A	-28	0.00774458	3.10558	0.407464	12	TAACCTATGGAAACCTATTTATAAATAACTTGGGTACACT	CTGGGGGGGGCAGATAAGG	+
M58	Z354A_HUMAN.H11MO.0.C	-15	0.00838881	3.36391	0.407464	24	TAACCTATGGAAACCTATTTATAAATAACTTGGGTACACT	ACATTAAATGTAAATGGACTAAAT	-
M58	LYL1_HUMAN.H11MO.0.A	-19	0.00855775	3.43166	0.407464	14	TAACCTATGGAAACCTATTTATAAATAACTTGGGTACACT	CAGGAAACAGCTGG	-
M58	THA_HUMAN.H11MO.0.C	-22	0.00874695	3.50753	0.407464	17	TAACCTATGGAAACCTATTTATAAATAACTTGGGTACACT	GGGTCACTTCAGGTCAG	+
M60	ZN341_HUMAN.H11MO.0.C	-13	6.86567e-05	0.0275313	0.0384498	22	TTGGGGCAGAAGCGACGCCCCTACAACACCCCCCAAAAAT	GCTCTTCCCTCCCCCCCCCCCC	-
M60	EGR2_HUMAN.H11MO.0.A	-17	0.000122328	0.0490536	0.0384498	18	TTGGGGCAGAAGCGACGCCCCTACAACACCCCCCAAAAAT	CCCCTCCCACACCCCCCC	-
M60	MAZ_HUMAN.H11MO.0.A	-11	0.000147074	0.0589768	0.0384498	22	TTGGGGCAGAAGCGACGCCCCTACAACACCCCCCAAAAAT	CCCCCCCCCCCCCCCCTCCCCC	-
M60	ZBT17_HUMAN.H11MO.0.A	-14	0.000260798	0.10458	0.0508803	19	TTGGGGCAGAAGCGACGCCCCTACAACACCCCCCAAAAAT	CTTCCCCTCCCCCACCCTC	-
M60	ZN263_HUMAN.H11MO.0.A	-14	0.000384238	0.15408	0.0508803	20	TTGGGGCAGAAGCGACGCCCCTACAACACCCCCCAAAAAT	CTCCTCCTCTCCCTCCTCCC	-
M60	VEZF1_HUMAN.H11MO.0.C	-14	0.000389245	0.156087	0.0508803	22	TTGGGGCAGAAGCGACGCCCCTACAACACCCCCCAAAAAT	CCCCTCCCCCTCCCCCCTCCCC	-
M60	TBX21_HUMAN.H11MO.0.A	-22	0.000840213	0.336925	0.094139	13	TTGGGGCAGAAGCGACGCCCCTACAACACCCCCCAAAAAT	TTCACACCTCCAC	-
M60	PATZ1_HUMAN.H11MO.0.C	-13	0.00153485	0.615475	0.150471	22	TTGGGGCAGAAGCGACGCCCCTACAACACCCCCCAAAAAT	CCTCCCCCCCCGCCCCCTCCCC	-
M60	ZN467_HUMAN.H11MO.0.C	-13	0.00220634	0.884744	0.192269	22	TTGGGGCAGAAGCGACGCCCCTACAACACCCCCCAAAAAT	CCCCCCCCCCCCTCCCCTCCCC	-
M60	KLF15_HUMAN.H11MO.0.A	-16	0.00303797	1.21823	0.238266	19	TTGGGGCAGAAGCGACGCCCCTACAACACCCCCCAAAAAT	CCCCCCCCTGCTCCTCCCC	-
M60	KLF6_HUMAN.H11MO.0.A	-5	0.00380981	1.52774	0.271637	19	TTGGGGCAGAAGCGACGCCCCTACAACACCCCCCAAAAAT	CCCCCGGCCCCGCCCTTCC	-
M60	NR1D1_HUMAN.H11MO.0.B	-16	0.00512537	2.05527	0.321747	19	TTGGGGCAGAAGCGACGCCCCTACAACACCCCCCAAAAAT	CCTTCTGACCCACTTCCCT	-
M60	SRBP2_HUMAN.H11MO.0.B	-23	0.0053331	2.13857	0.321747	13	TTGGGGCAGAAGCGACGCCCCTACAACACCCCCCAAAAAT	CCTCACCCCACCC	-
M60	SP4_HUMAN.H11MO.0.A	-18	0.00879294	3.52597	0.439525	20	TTGGGGCAGAAGCGACGCCCCTACAACACCCCCCAAAAAT	CCCGGCCCCGCCCCCTTCCC	-
M60	SP3_HUMAN.H11MO.0.B	-17	0.00941959	3.77725	0.439525	20	TTGGGGCAGAAGCGACGCCCCTACAACACCCCCCAAAAAT	CCCCGGCCCCGCCCCCCCCC	-
M60	NKX25_HUMAN.H11MO.0.B	-25	0.00951489	3.81547	0.439525	8	TTGGGGCAGAAGCGACGCCCCTACAACACCCCCCAAAAAT	CCTCTCCA	-
M60	BC11A_HUMAN.H11MO.0.A	-22	0.00983005	3.94185	0.439525	17	TTGGGGCAGAAGCGACGCCCCTACAACACCCCCCAAAAAT	TTTTCACTTCCTCTTTT	-
M60	WT1_HUMAN.H11MO.0.C	-17	0.0100874	4.04503	0.439525	20	TTGGGGCAGAAGCGACGCCCCTACAACACCCCCCAAAAAT	CCCCCCCTCCTCCCCCGCCC	-
M60	SP2_HUMAN.H11MO.0.A	-16	0.0120654	4.83821	0.498042	22	TTGGGGCAGAAGCGACGCCCCTACAACACCCCCCAAAAAT	CCCCCGGCCCCGCCCCCCCCCC	-
M62	NR1D1_HUMAN.H11MO.0.B	-2	0.00135571	0.543639	0.475412	19	TTTGATACAAGATGCAGTAAGATTGGTAATACTAAAGAAG	AGGGAAGTGGGTCAGAAGG	+
M62	ZN394_HUMAN.H11MO.0.C	-1	0.00182606	0.73225	0.475412	20	TTTGATACAAGATGCAGTAAGATTGGTAATACTAAAGAAG	AGAATGGAATAGAATGGAAT	+
M62	RXRA_HUMAN.H11MO.0.A	-8	0.00225774	0.905352	0.475412	20	TTTGATACAAGATGCAGTAAGATTGGTAATACTAAAGAAG	GGGGGAGGCAGAGGTCAGAG	+
M62	BRAC_HUMAN.H11MO.0.A	-3	0.00242166	0.971085	0.475412	20	TTTGATACAAGATGCAGTAAGATTGGTAATACTAAAGAAG	TTAGCAGGGAGGTGTGAAAT	+
M63	RXRA_HUMAN.H11MO.0.A	1	0.0021096	0.845951	0.497588	19	GGACAAAGAAAGAACATAGTCTTAAGCTGGGTCTACTGAC	GGGGGAGGCAGAGGTCAGAG	+
M63	Z354A_HUMAN.H11MO.0.C	-2	0.00296442	1.18873	0.497588	24	GGACAAAGAAAGAACATAGTCTTAAGCTGGGTCTACTGAC	ACATTAAATGTAAATGGACTAAAT	-
M63	ZN394_HUMAN.H11MO.0.C	4	0.00327461	1.31312	0.497588	16	GGACAAAGAAAGAACATAGTCTTAAGCTGGGTCTACTGAC	AGAATGGAATAGAATGGAAT	+
M63	FEV_HUMAN.H11MO.0.B	-7	0.00362307	1.45285	0.497588	10	GGACAAAGAAAGAACATAGTCTTAAGCTGGGTCTACTGAC	GCGGGAAGCG	+
M63	MAF_HUMAN.H11MO.0.A	0	0.00395077	1.58426	0.497588	19	GGACAAAGAAAGAACATAGTCTTAAGCTGGGTCTACTGAC	TTGCTGAGTCAGCAGATTC	-
M63	ETV5_HUMAN.H11MO.0.C	-5	0.00400824	1.6073	0.497588	14	GGACAAAGAAAGAACATAGTCTTAAGCTGGGTCTACTGAC	GAGCAGGAAGTGAG	+
M64	MAF_HUMAN.H11MO.0.A	-19	0.000104399	0.041864	0.0835192	19	GCCCCCTGCCTACCTGAAGCAATTTTCAAGGTCAGCAGCC	GAATCTGCTGACTCAGCAA	+
M64	RXRA_HUMAN.H11MO.0.A	-11	0.000680456	0.272863	0.250297	20	GCCCCCTGCCTACCTGAAGCAATTTTCAAGGTCAGCAGCC	GGGGGAGGCAGAGGTCAGAG	+
M64	MAFF_HUMAN.H11MO.0.B	-19	0.00137947	0.553169	0.250297	18	GCCCCCTGCCTACCTGAAGCAATTTTCAAGGTCAGCAGCC	AAAAATGCTGACTCAGCA	-
M64	ZN563_HUMAN.H11MO.0.C	-18	0.00156436	0.627307	0.250297	21	GCCCCCTGCCTACCTGAAGCAATTTTCAAGGTCAGCAGCC	GGGATCCTCACTGGCAGCTGC	+
M67	ZN394_HUMAN.H11MO.0.C	-11	0.000718607	0.288161	0.310982	20	CAGTGAATTCAGAATTCATAAATATGAAGATATACTTATT	AGAATGGAATAGAATGGAAT	+
M67	RXRA_HUMAN.H11MO.0.A	-1	0.000775517	0.310982	0.310982	20	CAGTGAATTCAGAATTCATAAATATGAAGATATACTTATT	GGGGGAGGCAGAGGTCAGAG	+
M69	LEF1_HUMAN.H11MO.0.A	-25	6.61016e-05	0.0265067	0.0528813	14	CATGTGTAAGCAGCTGTCCATCCAGAAAAACACCGGGGAT	AGCAAATCAAAGGA	-
M69	OLIG2_HUMAN.H11MO.0.B	-19	0.000975411	0.39114	0.390164	18	CATGTGTAAGCAGCTGTCCATCCAGAAAAACACCGGGGAT	CAGAAGGGAAACAGCTGG	-
M70	PAX5_HUMAN.H11MO.0.A	-2	3.70372e-05	0.0148519	0.0292518	21	CAGCCTGGACAAAAAAAGGAGACACCCACGAAAAAAAAAA	GCCTGGGCAGCAGAGCGTGAC	+
M70	ZN121_HUMAN.H11MO.0.C	-4	8.78162e-05	0.0352143	0.0346785	20	CAGCCTGGACAAAAAAAGGAGACACCCACGAAAAAAAAAA	CTGGGCAACATAGCAAGACC	+
M80	GATA1_HUMAN.H11MO.0.A	-1	0.000685837	0.275021	0.294181	19	GATGGTACACCAATGCAAGCATTCTTCCGGGAGACAGGTT	CTGGCGGGGACAGATAAGA	+
M80	ZN563_HUMAN.H11MO.0.C	-2	0.00073453	0.294546	0.294181	21	GATGGTACACCAATGCAAGCATTCTTCCGGGAGACAGGTT	GGGATCCTCACTGGCAGCTGC	+
M81	ZN394_HUMAN.H11MO.0.C	-9	0.000102779	0.0412143	0.0824286	20	GATCCTAGGCAAGTGCAAAAAAACTTCATGGGACCAGCAC	AGAATGGAATAGAATGGAAT	+
M84	ZN394_HUMAN.H11MO.0.C	-15	0.000529806	0.212452	0.424905	20	TACTTTTTAAAGCTCAGGCTTTCATATCTGATTATAGTGA	ATTCCATTCTATTCCATTCT	-
M85	ZN394_HUMAN.H11MO.0.C	-4	0.000712765	0.285819	0.359715	20	ATGTGCAAGAAAGTGCAAATAAAGTTGTAGCAAGTTATAT	AGAATGGAATAGAATGGAAT	+
M85	BRAC_HUMAN.H11MO.0.A	-1	0.000897045	0.359715	0.359715	20	ATGTGCAAGAAAGTGCAAATAAAGTTGTAGCAAGTTATAT	TTAGCAGGGAGGTGTGAAAT	+
M91	ZN394_HUMAN.H11MO.0.C	-17	0.000984932	0.394958	0.489243	20	TCTTCAACAACATACTACAATTACCAAGTGTTTGGATTCC	AGAATGGAATAGAATGGAAT	+
M91	ZN214_HUMAN.H11MO.0.C	-3	0.00185259	0.74289	0.489243	22	TCTTCAACAACATACTACAATTACCAAGTGTTTGGATTCC	TCATCAAAGGCCTCAAAAAGGA	-
M91	ZN563_HUMAN.H11MO.0.C	-6	0.00195777	0.785068	0.489243	21	TCTTCAACAACATACTACAATTACCAAGTGTTTGGATTCC	GCAGCTGCCAGTGAGGATCCC	-
M91	NR1D1_HUMAN.H11MO.0.B	2	0.00302018	1.21109	0.489243	17	TCTTCAACAACATACTACAATTACCAAGTGTTTGGATTCC	CCTTCTGACCCACTTCCCT	-
M91	RXRA_HUMAN.H11MO.0.A	0	0.00501089	2.00937	0.489243	20	TCTTCAACAACATACTACAATTACCAAGTGTTTGGATTCC	GGGGGAGGCAGAGGTCAGAG	+
M91	GATA1_HUMAN.H11MO.0.A	8	0.00529671	2.12398	0.489243	11	TCTTCAACAACATACTACAATTACCAAGTGTTTGGATTCC	TCTTATCTGTCCCCGCCAG	-
M91	Z324A_HUMAN.H11MO.0.C	-13	0.00547204	2.19429	0.489243	23	TCTTCAACAACATACTACAATTACCAAGTGTTTGGATTCC	TATCAAACCATCCTTTGCTGCCA	+
M91	AIRE_HUMAN.H11MO.0.C	-3	0.00553207	2.21836	0.489243	18	TCTTCAACAACATACTACAATTACCAAGTGTTTGGATTCC	TTAACCAATATAACCAAT	-
M92	ZN394_HUMAN.H11MO.0.C	-9	0.000549232	0.220242	0.440484	20	AGACCTAGATGATATGTCTATAATGGTAAATATAGTATCA	AGAATGGAATAGAATGGAAT	+
M95	ZN394_HUMAN.H11MO.0.C	-5	0.000121932	0.0488949	0.0968106	20	TTTCAGGAATGAAAATAAGTACAAGGATAAGAAGTTTTTA	AGAATGGAATAGAATGGAAT	+
M95	GATA1_HUMAN.H11MO.0.A	-21	0.000879965	0.352866	0.228442	19	TTTCAGGAATGAAAATAAGTACAAGGATAAGAAGTTTTTA	CTGGCGGGGACAGATAAGA	+
M95	OLIG2_HUMAN.H11MO.0.B	-20	0.00103212	0.413878	0.228442	18	TTTCAGGAATGAAAATAAGTACAAGGATAAGAAGTTTTTA	CAGAAGGGAAACAGCTGG	-
M95	RXRA_HUMAN.H11MO.0.A	-21	0.00185011	0.741894	0.228442	19	TTTCAGGAATGAAAATAAGTACAAGGATAAGAAGTTTTTA	GGGGGAGGCAGAGGTCAGAG	+
M95	Z324A_HUMAN.H11MO.0.C	-19	0.00220476	0.884107	0.228442	21	TTTCAGGAATGAAAATAAGTACAAGGATAAGAAGTTTTTA	TGGCAGCAAAGGATGGTTTGATA	-
M95	ZN214_HUMAN.H11MO.0.C	1	0.00221278	0.887323	0.228442	21	TTTCAGGAATGAAAATAAGTACAAGGATAAGAAGTTTTTA	TCATCAAAGGCCTCAAAAAGGA	-
M95	LYL1_HUMAN.H11MO.0.A	-21	0.00223286	0.895377	0.228442	14	TTTCAGGAATGAAAATAAGTACAAGGATAAGAAGTTTTTA	CAGGAAACAGCTGG	-
M95	GATA2_HUMAN.H11MO.0.A	-21	0.00258949	1.03839	0.228442	19	TTTCAGGAATGAAAATAAGTACAAGGATAAGAAGTTTTTA	CTGGGGGGTGGAGATAAGG	+
M95	NKX61_HUMAN.H11MO.0.B	-24	0.00258949	1.03839	0.228442	16	TTTCAGGAATGAAAATAAGTACAAGGATAAGAAGTTTTTA	GATTAATGGGAATTTAATG	+
M95	LEF1_HUMAN.H11MO.0.A	-13	0.00349227	1.4004	0.277275	14	TTTCAGGAATGAAAATAAGTACAAGGATAAGAAGTTTTTA	AGCAAATCAAAGGA	-
M95	NR1D1_HUMAN.H11MO.0.B	-16	0.00464597	1.86303	0.307396	19	TTTCAGGAATGAAAATAAGTACAAGGATAAGAAGTTTTTA	AGGGAAGTGGGTCAGAAGG	+
M96	NKX61_HUMAN.H11MO.0.B	-3	0.00070232	0.28163	0.301372	19	AACAAGTAATAAGAAGTAAATCCAGATCTATAGCCACTAG	GATTAATGGGAATTTAATG	+
M96	ZN394_HUMAN.H11MO.0.C	-1	0.00105015	0.421108	0.301372	20	AACAAGTAATAAGAAGTAAATCCAGATCTATAGCCACTAG	AGAATGGAATAGAATGGAAT	+
M96	BC11A_HUMAN.H11MO.0.A	-5	0.00132243	0.530294	0.301372	17	AACAAGTAATAAGAAGTAAATCCAGATCTATAGCCACTAG	AAAAGAGGAAGTGAAAA	+
M96	GATA2_HUMAN.H11MO.0.A	-21	0.00151066	0.605773	0.301372	19	AACAAGTAATAAGAAGTAAATCCAGATCTATAGCCACTAG	CCTTATCTCCACCCCCCAG	-
M96	NR1H3_HUMAN.H11MO.0.B	-10	0.00203237	0.814981	0.324362	19	AACAAGTAATAAGAAGTAAATCCAGATCTATAGCCACTAG	CAGAGGTCACTGCAGGTCA	+
M96	IRF8_HUMAN.H11MO.0.B	-5	0.0032928	1.32041	0.437937	20	AACAAGTAATAAGAAGTAAATCCAGATCTATAGCCACTAG	AAAAGAGGAAGTGAAAGTAA	+
M96	GATA1_HUMAN.H11MO.0.A	-21	0.00388406	1.55751	0.442778	19	AACAAGTAATAAGAAGTAAATCCAGATCTATAGCCACTAG	TCTTATCTGTCCCCGCCAG	-
M96	TAL1_HUMAN.H11MO.0.A	-21	0.00446886	1.79201	0.445763	19	AACAAGTAATAAGAAGTAAATCCAGATCTATAGCCACTAG	CCTTATCTGCCCCCCCCAG	-
M98	ZN394_HUMAN.H11MO.0.C	-1	0.000570732	0.228864	0.27979	20	AACAATAGCCTTGTCTAATAATACCATCCTGTTCTGCAGC	AGAATGGAATAGAATGGAAT	+
M98	GATA1_HUMAN.H11MO.0.A	-28	0.000698597	0.280137	0.27979	12	AACAATAGCCTTGTCTAATAATACCATCCTGTTCTGCAGC	CTGGCGGGGACAGATAAGA	+
M98	GATA2_HUMAN.H11MO.0.A	-28	0.00140939	0.565166	0.37631	12	AACAATAGCCTTGTCTAATAATACCATCCTGTTCTGCAGC	CTGGGGGGTGGAGATAAGG	+
M99	ZN563_HUMAN.H11MO.0.C	1	0.000234459	0.0940179	0.186131	20	GGTCCCTCTCAGGCCAATGCTAGTGCTGCGTTCTAAACTA	GGGATCCTCACTGGCAGCTGC	+
M101	ZN394_HUMAN.H11MO.0.C	-20	0.00076336	0.306107	0.283661	20	ATTATTTGTACAAAGTGCTGCATTCAATAAAATTGTATAA	ATTCCATTCTATTCCATTCT	-
M101	AIRE_HUMAN.H11MO.0.C	-21	0.000872439	0.349848	0.283661	18	ATTATTTGTACAAAGTGCTGCATTCAATAAAATTGTATAA	ATTGGTTTTATTGGTTAA	+
M101	ZN214_HUMAN.H11MO.0.C	-8	0.00141477	0.567322	0.283661	22	ATTATTTGTACAAAGTGCTGCATTCAATAAAATTGTATAA	TCCTTTTTGAGGCCTTTGATGA	+
M103	ZN394_HUMAN.H11MO.0.C	-14	9.55978e-05	0.0383347	0.0765743	20	ATCAGCTCAGGCACATTCATATATAAATCATTTACATAAG	ATTCCATTCTATTCCATTCT	-
M103	Z354A_HUMAN.H11MO.0.C	-20	0.000444426	0.178215	0.177994	20	ATCAGCTCAGGCACATTCATATATAAATCATTTACATAAG	ATTTAGTCCATTTACATTTAATGT	+
M103	ZN214_HUMAN.H11MO.0.C	-18	0.00205081	0.822374	0.468921	22	ATCAGCTCAGGCACATTCATATATAAATCATTTACATAAG	TCATCAAAGGCCTCAAAAAGGA	-
M103	NKX61_HUMAN.H11MO.0.B	-17	0.00246333	0.987795	0.468921	19	ATCAGCTCAGGCACATTCATATATAAATCATTTACATAAG	CATTAAATTCCCATTAATC	-
M103	ZN554_HUMAN.H11MO.0.C	-10	0.00292708	1.17376	0.468921	20	ATCAGCTCAGGCACATTCATATATAAATCATTTACATAAG	GCTGAGCCATGTGGGGTGCT	+
M105	ZN563_HUMAN.H11MO.0.C	-3	0.000617011	0.247421	0.248595	21	GGAGGGATGCATAAAAGTCGGTGAACCTTGTCTTCATCTG	GGGATCCTCACTGGCAGCTGC	+
M105	RXRA_HUMAN.H11MO.0.A	-18	0.00078779	0.315904	0.248595	20	GGAGGGATGCATAAAAGTCGGTGAACCTTGTCTTCATCTG	CTCTGACCTCTGCCTCCCCC	-
M105	PATZ1_HUMAN.H11MO.0.C	1	0.00159416	0.63926	0.248595	21	GGAGGGATGCATAAAAGTCGGTGAACCTTGTCTTCATCTG	GGGGAGGGGGCGGGGGGGGAGG	+
M105	VEZF1_HUMAN.H11MO.0.C	2	0.00200941	0.805773	0.248595	20	GGAGGGATGCATAAAAGTCGGTGAACCTTGTCTTCATCTG	GGGGAGGGGGGAGGGGGAGGGG	+
M105	NR1H3_HUMAN.H11MO.0.B	-1	0.00213015	0.854191	0.248595	19	GGAGGGATGCATAAAAGTCGGTGAACCTTGTCTTCATCTG	CAGAGGTCACTGCAGGTCA	+
M105	THA_HUMAN.H11MO.0.C	-4	0.00264528	1.06076	0.248595	17	GGAGGGATGCATAAAAGTCGGTGAACCTTGTCTTCATCTG	GGGTCACTTCAGGTCAG	+
M105	MAZ_HUMAN.H11MO.0.A	-1	0.00293521	1.17702	0.248595	22	GGAGGGATGCATAAAAGTCGGTGAACCTTGTCTTCATCTG	GGGGGAGGGGGGGGGGGGGGGG	+
M105	ZN394_HUMAN.H11MO.0.C	-2	0.00316901	1.27077	0.248595	20	GGAGGGATGCATAAAAGTCGGTGAACCTTGTCTTCATCTG	AGAATGGAATAGAATGGAAT	+
M105	ETS2_HUMAN.H11MO.0.B	0	0.00433349	1.73773	0.309039	13	GGAGGGATGCATAAAAGTCGGTGAACCTTGTCTTCATCTG	GGAAGGAAGAGGA	+
M105	RARG_HUMAN.H11MO.0.B	-2	0.00525209	2.10609	0.343336	18	GGAGGGATGCATAAAAGTCGGTGAACCTTGTCTTCATCTG	AGGTCAGAGTGACCTGGG	+
M105	NR1D1_HUMAN.H11MO.0.B	-2	0.00707403	2.83669	0.403535	19	GGAGGGATGCATAAAAGTCGGTGAACCTTGTCTTCATCTG	AGGGAAGTGGGTCAGAAGG	+
M105	BRAC_HUMAN.H11MO.0.A	3	0.00852834	3.41986	0.403535	17	GGAGGGATGCATAAAAGTCGGTGAACCTTGTCTTCATCTG	TTAGCAGGGAGGTGTGAAAT	+
M105	ZN263_HUMAN.H11MO.0.A	9	0.00852834	3.41986	0.403535	11	GGAGGGATGCATAAAAGTCGGTGAACCTTGTCTTCATCTG	GGGAGGAGGGAGAGGAGGAG	+
M105	ZN341_HUMAN.H11MO.0.C	-2	0.0107054	4.29285	0.403535	22	GGAGGGATGCATAAAAGTCGGTGAACCTTGTCTTCATCTG	GGGGGGGGGGGGAGGGAAGAGC	+
M105	BC11A_HUMAN.H11MO.0.A	-25	0.0110045	4.41282	0.403535	15	GGAGGGATGCATAAAAGTCGGTGAACCTTGTCTTCATCTG	TTTTCACTTCCTCTTTT	-
M105	FEV_HUMAN.H11MO.0.B	-1	0.0110748	4.44101	0.403535	10	GGAGGGATGCATAAAAGTCGGTGAACCTTGTCTTCATCTG	GCGGGAAGCG	+
M105	RARA_HUMAN.H11MO.0.A	-3	0.0114177	4.57851	0.403535	20	GGAGGGATGCATAAAAGTCGGTGAACCTTGTCTTCATCTG	GGGGGATCAAGAGGTCAAGG	+
M105	SP4_HUMAN.H11MO.0.A	1	0.0114177	4.57851	0.403535	19	GGAGGGATGCATAAAAGTCGGTGAACCTTGTCTTCATCTG	GGGAAGGGGGCGGGGCCGGG	+
M105	TAF1_HUMAN.H11MO.0.A	1	0.0122154	4.89838	0.403535	15	GGAGGGATGCATAAAAGTCGGTGAACCTTGTCTTCATCTG	AAGATGGCGGCGGCGG	+
M105	SP3_HUMAN.H11MO.0.B	0	0.0122701	4.92031	0.403535	20	GGAGGGATGCATAAAAGTCGGTGAACCTTGTCTTCATCTG	GGGGGGGGGCGGGGCCGGGG	+
M106	GATA1_HUMAN.H11MO.0.A	8	0.000633575	0.254064	0.29831	11	ATCTGACTCAGGTTAAGTCGCAATCTGTTTGATACATGTC	TCTTATCTGTCCCCGCCAG	-
M106	GATA2_HUMAN.H11MO.0.A	8	0.000744838	0.29868	0.29831	11	ATCTGACTCAGGTTAAGTCGCAATCTGTTTGATACATGTC	CCTTATCTCCACCCCCCAG	-
M106	ZN394_HUMAN.H11MO.0.C	-8	0.00129176	0.517994	0.344901	20	ATCTGACTCAGGTTAAGTCGCAATCTGTTTGATACATGTC	AGAATGGAATAGAATGGAAT	+
M107	ZN394_HUMAN.H11MO.0.C	0	0.000236998	0.0950363	0.190073	20	AAAAAGCTAGAGACAGACATAACACTACTACATCGGAACA	AGAATGGAATAGAATGGAAT	+
M108	ZN394_HUMAN.H11MO.0.C	-20	0.000130274	0.05224	0.103958	20	TAAAGACCACAGTCATCTGGCTAATTTAATATGGATTAAA	AGAATGGAATAGAATGGAAT	+
M108	AIRE_HUMAN.H11MO.0.C	-20	0.000798207	0.320081	0.301359	18	TAAAGACCACAGTCATCTGGCTAATTTAATATGGATTAAA	ATTGGTTTTATTGGTTAA	+
M108	RXRA_HUMAN.H11MO.0.A	-5	0.00153044	0.613707	0.301359	20	TAAAGACCACAGTCATCTGGCTAATTTAATATGGATTAAA	GGGGGAGGCAGAGGTCAGAG	+
M108	BRAC_HUMAN.H11MO.0.A	-12	0.00178177	0.714492	0.301359	20	TAAAGACCACAGTCATCTGGCTAATTTAATATGGATTAAA	TTAGCAGGGAGGTGTGAAAT	+
M108	NKX61_HUMAN.H11MO.0.B	-12	0.00188824	0.757183	0.301359	19	TAAAGACCACAGTCATCTGGCTAATTTAATATGGATTAAA	GATTAATGGGAATTTAATG	+
M108	OLIG2_HUMAN.H11MO.0.B	-2	0.00316995	1.27115	0.421598	18	TAAAGACCACAGTCATCTGGCTAATTTAATATGGATTAAA	CAGAAGGGAAACAGCTGG	-
M108	MAF_HUMAN.H11MO.0.A	0	0.00374133	1.50027	0.426506	19	TAAAGACCACAGTCATCTGGCTAATTTAATATGGATTAAA	GAATCTGCTGACTCAGCAA	+
M108	NR1D1_HUMAN.H11MO.0.B	-1	0.00466676	1.87137	0.465504	19	TAAAGACCACAGTCATCTGGCTAATTTAATATGGATTAAA	AGGGAAGTGGGTCAGAAGG	+
M113	ZN394_HUMAN.H11MO.0.C	-21	0.00051513	0.206567	0.262963	19	GATCCTGGCACTAAATTGAAGGCTCCATTCAAGCAAATTC	ATTCCATTCTATTCCATTCT	-
M113	ZN563_HUMAN.H11MO.0.C	-19	0.000656583	0.26329	0.262963	21	GATCCTGGCACTAAATTGAAGGCTCCATTCAAGCAAATTC	GGGATCCTCACTGGCAGCTGC	+
M117	ZN563_HUMAN.H11MO.0.C	-18	0.00039938	0.160151	0.320303	21	CGAATTTAGTTAAAACATGAGAACTTTAGTGGCTGCATCG	GGGATCCTCACTGGCAGCTGC	+
M121	ZN394_HUMAN.H11MO.0.C	-15	0.000118608	0.0475619	0.0951237	20	ATAGAGTAGATGAAGATACTTTAGAAGAAGGGAATTGGAG	AGAATGGAATAGAATGGAAT	+
M122	NR1H4_HUMAN.H11MO.0.B	-4	0.000143109	0.0573868	0.114056	19	GACAGAGAACACTCAGAACGAGGAATCCAACCTTCACCCG	GGGGTCAATGACCCCGAGG	+
M122	NR1D1_HUMAN.H11MO.0.B	-5	0.000336621	0.134985	0.134141	19	GACAGAGAACACTCAGAACGAGGAATCCAACCTTCACCCG	AGGGAAGTGGGTCAGAAGG	+
M122	NR1H3_HUMAN.H11MO.0.B	-2	0.000551861	0.221296	0.146608	19	GACAGAGAACACTCAGAACGAGGAATCCAACCTTCACCCG	CAGAGGTCACTGCAGGTCA	+
M122	VEZF1_HUMAN.H11MO.0.C	-3	0.000812432	0.325785	0.161874	22	GACAGAGAACACTCAGAACGAGGAATCCAACCTTCACCCG	GGGGAGGGGGGAGGGGGAGGGG	+
M122	RXRA_HUMAN.H11MO.0.A	2	0.00185506	0.743878	0.285114	18	GACAGAGAACACTCAGAACGAGGAATCCAACCTTCACCCG	GGGGGAGGCAGAGGTCAGAG	+
M122	ZN394_HUMAN.H11MO.0.C	-3	0.00214644	0.860723	0.285114	20	GACAGAGAACACTCAGAACGAGGAATCCAACCTTCACCCG	AGAATGGAATAGAATGGAAT	+
M122	RARG_HUMAN.H11MO.0.B	-5	0.00421322	1.6895	0.420725	18	GACAGAGAACACTCAGAACGAGGAATCCAACCTTCACCCG	AGGTCAGAGTGACCTGGG	+
M122	ZN563_HUMAN.H11MO.0.C	-7	0.00464263	1.86169	0.420725	21	GACAGAGAACACTCAGAACGAGGAATCCAACCTTCACCCG	GCAGCTGCCAGTGAGGATCCC	-
M122	NKX21_HUMAN.H11MO.0.A	-7	0.00475106	1.90518	0.420725	10	GACAGAGAACACTCAGAACGAGGAATCCAACCTTCACCCG	GCCACTCAAG	-
M122	PATZ1_HUMAN.H11MO.0.C	-1	0.00593003	2.37794	0.472614	22	GACAGAGAACACTCAGAACGAGGAATCCAACCTTCACCCG	GGGGAGGGGGCGGGGGGGGAGG	+
M123	SMAD4_HUMAN.H11MO.0.B	-10	0.000122771	0.0492312	0.0776046	13	TAAACCCACTAAGTCTTGCATTTAACATGCATAAAGTGCT	CTGTCTGGCACCT	+
M123	SMAD2_HUMAN.H11MO.0.A	-11	0.000193768	0.077701	0.0776046	12	TAAACCCACTAAGTCTTGCATTTAACATGCATAAAGTGCT	TGTCTGTCACCT	+
M123	ZN322_HUMAN.H11MO.0.B	-10	0.00137887	0.552929	0.368162	20	TAAACCCACTAAGTCTTGCATTTAACATGCATAAAGTGCT	GAGCCTGGTACAGAGCCTGG	+
M125	ZN394_HUMAN.H11MO.0.C	-18	0.000514997	0.206514	0.412515	20	CTGTCCCCAAATATACAAGGTGCAATGTTGTATGCAATGT	AGAATGGAATAGAATGGAAT	+
M126	ZN350_HUMAN.H11MO.0.C	-9	6.08907e-05	0.0244172	0.048159	18	CAGTGGTCTAAACAATTAAAAGAACTAAAGACATATGAAG	TAGGTCATAAAAGGACTG	-
M126	LEF1_HUMAN.H11MO.0.A	-10	0.000128752	0.0516295	0.0509155	14	CAGTGGTCTAAACAATTAAAAGAACTAAAGACATATGAAG	AGCAAATCAAAGGA	-
M126	NR1H3_HUMAN.H11MO.0.B	0	0.000282776	0.113393	0.0745501	19	CAGTGGTCTAAACAATTAAAAGAACTAAAGACATATGAAG	CAGAGGTCACTGCAGGTCA	+
M126	ZN394_HUMAN.H11MO.0.C	-6	0.000639374	0.256389	0.106036	20	CAGTGGTCTAAACAATTAAAAGAACTAAAGACATATGAAG	AGAATGGAATAGAATGGAAT	+
M126	PRDM6_HUMAN.H11MO.0.C	-11	0.000670343	0.268808	0.106036	13	CAGTGGTCTAAACAATTAAAAGAACTAAAGACATATGAAG	AAAAAGAAAAAAA	+
M126	AIRE_HUMAN.H11MO.0.C	-1	0.00088086	0.353225	0.109952	18	CAGTGGTCTAAACAATTAAAAGAACTAAAGACATATGAAG	ATTGGTTTTATTGGTTAA	+
M126	TCF7_HUMAN.H11MO.0.A	-9	0.00097314	0.390229	0.109952	16	CAGTGGTCTAAACAATTAAAAGAACTAAAGACATATGAAG	AACCACATCAAAGGAA	+
M126	ZFP82_HUMAN.H11MO.0.C	3	0.00136354	0.54678	0.134805	21	CAGTGGTCTAAACAATTAAAAGAACTAAAGACATATGAAG	GAAGAGAGAATTAGTGAAATGGAA	-
M126	TF7L1_HUMAN.H11MO.0.B	-12	0.00201983	0.809951	0.1775	13	CAGTGGTCTAAACAATTAAAAGAACTAAAGACATATGAAG	AACATCAAAGGCA	-
M126	NFAC1_HUMAN.H11MO.0.B	-14	0.0050531	2.02629	0.385467	15	CAGTGGTCTAAACAATTAAAAGAACTAAAGACATATGAAG	ATGGAAAAAAAGAAA	+
M126	NR1I2_HUMAN.H11MO.0.C	-1	0.00614685	2.46489	0.385467	19	CAGTGGTCTAAACAATTAAAAGAACTAAAGACATATGAAG	TGAGGTCAAAAAAGTTCAG	+
M126	Z354A_HUMAN.H11MO.0.C	-6	0.0062599	2.51022	0.385467	24	CAGTGGTCTAAACAATTAAAAGAACTAAAGACATATGAAG	ACATTAAATGTAAATGGACTAAAT	-
M126	ZN418_HUMAN.H11MO.0.C	-7	0.00633583	2.54067	0.385467	17	CAGTGGTCTAAACAATTAAAAGAACTAAAGACATATGAAG	GGAAGAGGCTAAAAGCA	-
M126	ZN214_HUMAN.H11MO.0.C	-3	0.00759464	3.04545	0.388659	22	CAGTGGTCTAAACAATTAAAAGAACTAAAGACATATGAAG	TCATCAAAGGCCTCAAAAAGGA	-
M126	SOX2_HUMAN.H11MO.0.A	-12	0.00846363	3.39391	0.388659	13	CAGTGGTCTAAACAATTAAAAGAACTAAAGACATATGAAG	GAGAACAAAGGGA	-
M126	CLOCK_HUMAN.H11MO.0.C	-27	0.00852911	3.42017	0.388659	13	CAGTGGTCTAAACAATTAAAAGAACTAAAGACATATGAAG	CAGACACGTGAACA	+
M126	ANDR_HUMAN.H11MO.0.A	-15	0.00872142	3.49729	0.388659	18	CAGTGGTCTAAACAATTAAAAGAACTAAAGACATATGAAG	AGCAAACAAAAAAGAACA	-
M126	ZN264_HUMAN.H11MO.0.C	-11	0.00895243	3.58992	0.388659	24	CAGTGGTCTAAACAATTAAAAGAACTAAAGACATATGAAG	TCTTATAAGGGCACTAATCCCATT	+
M126	RXRA_HUMAN.H11MO.0.A	-2	0.0103062	4.1328	0.407565	20	CAGTGGTCTAAACAATTAAAAGAACTAAAGACATATGAAG	GGGGGAGGCAGAGGTCAGAG	+
M126	GATA1_HUMAN.H11MO.0.A	-2	0.0119309	4.78431	0.449347	19	CAGTGGTCTAAACAATTAAAAGAACTAAAGACATATGAAG	CTGGCGGGGACAGATAAGA	+
# Tomtom (Motif Comparison Tool): Version 5.5.5 compiled on Dec 7 2023 at 04:32:55
# The format of this file is described at http://localhost:8080/meme_5.5.5/doc/tomtom-output-format.html.
# tomtom -o /data/result_enhancer124- /data/hela_greater_0/result_motif_en/motifs_en124.txt /data/HOCOMOCOv11_core_HUMAN_mono_meme_format.meme
