# Supplementary material for: DeepEPI: CNN-transformer-based model for extracting TF interactions through predicting enhancer-promoter interactions
Source: Bioinform Adv. 2025 Sep 17;5(1):vbaf221. doi: 10.1093/bioadv/vbaf221 (PMC12478696; doi:10.1093/bioadv/vbaf221)
Supplement: vbaf221_Supplementary_Data [file vbaf221_supplementary_data.zip › Supplementary_file5/HELA-S3/result_enhancer_48/tomtom.tsv]

Query_ID	Target_ID	Optimal_offset	p-value	E-value	q-value	Overlap	Query_consensus	Target_consensus	Orientation
M0	MNX1_HUMAN.H11MO.0.D	-18	0.000139754	0.107471	0.214196	19	GTGTCAGCTGCCATTGTCTACCAAGACAGAACTAAATGAA	TTAAGGGTTATTAAAATAG	-
M0	ZN394_HUMAN.H11MO.0.C	-21	0.000520679	0.400402	0.335893	19	GTGTCAGCTGCCATTGTCTACCAAGACAGAACTAAATGAA	AGAATGGAATAGAATGGAAT	+
M0	IRX2_HUMAN.H11MO.0.D	-2	0.00065747	0.505594	0.335893	19	GTGTCAGCTGCCATTGTCTACCAAGACAGAACTAAATGAA	CCAACATGCCCACCCATGT	-
M0	PAX2_HUMAN.H11MO.0.D	-14	0.0014687	1.12943	0.410918	18	GTGTCAGCTGCCATTGTCTACCAAGACAGAACTAAATGAA	TGTCACGCATGACTGAAC	-
M0	TLX1_HUMAN.H11MO.0.D	-11	0.00170182	1.3087	0.410918	17	GTGTCAGCTGCCATTGTCTACCAAGACAGAACTAAATGAA	CCTTGGCAACTTGCCAG	-
M0	ZN563_HUMAN.H11MO.0.C	-3	0.00187675	1.44322	0.410918	21	GTGTCAGCTGCCATTGTCTACCAAGACAGAACTAAATGAA	GCAGCTGCCAGTGAGGATCCC	-
M0	OLIG2_HUMAN.H11MO.0.B	-21	0.0021908	1.68472	0.415252	18	GTGTCAGCTGCCATTGTCTACCAAGACAGAACTAAATGAA	CAGAAGGGAAACAGCTGG	-
M0	BRAC_HUMAN.H11MO.0.A	-17	0.00243841	1.87514	0.415252	20	GTGTCAGCTGCCATTGTCTACCAAGACAGAACTAAATGAA	TTAGCAGGGAGGTGTGAAAT	+
M0	RXRA_HUMAN.H11MO.0.A	-18	0.00282319	2.17104	0.432701	20	GTGTCAGCTGCCATTGTCTACCAAGACAGAACTAAATGAA	GGGGGAGGCAGAGGTCAGAG	+
M0	ZN341_HUMAN.H11MO.0.C	-22	0.00311653	2.39661	0.434235	18	GTGTCAGCTGCCATTGTCTACCAAGACAGAACTAAATGAA	GGGGGGGGGGGGAGGGAAGAGC	+
M1	HME2_HUMAN.H11MO.0.D	-19	5.03913e-07	0.000387509	0.000768278	11	GGAATCTTTAACTGCAGGGGTTAGTTAAGGCCTGAGTTAC	GGTAATTAGGG	+
M1	HXC10_HUMAN.H11MO.0.D	-20	0.000135281	0.104031	0.103126	19	GGAATCTTTAACTGCAGGGGTTAGTTAAGGCCTGAGTTAC	GTAATAAAAAAATTAAAAA	-
M1	MNX1_HUMAN.H11MO.0.D	-13	0.000536506	0.412573	0.219738	19	GGAATCTTTAACTGCAGGGGTTAGTTAAGGCCTGAGTTAC	TTAAGGGTTATTAAAATAG	-
M1	DMBX1_HUMAN.H11MO.0.D	-18	0.00101381	0.779621	0.219738	20	GGAATCTTTAACTGCAGGGGTTAGTTAAGGCCTGAGTTAC	ACTTAATTAGATTATAATTA	-
M1	IRX2_HUMAN.H11MO.0.D	-11	0.00107035	0.823097	0.219738	19	GGAATCTTTAACTGCAGGGGTTAGTTAAGGCCTGAGTTAC	ACATGGGTGGGCATGTTGG	+
M1	BRAC_HUMAN.H11MO.0.A	-10	0.00110039	0.846203	0.219738	20	GGAATCTTTAACTGCAGGGGTTAGTTAAGGCCTGAGTTAC	TTAGCAGGGAGGTGTGAAAT	+
M1	GATA1_HUMAN.H11MO.0.A	-11	0.00126624	0.973735	0.219738	19	GGAATCTTTAACTGCAGGGGTTAGTTAAGGCCTGAGTTAC	CTGGCGGGGACAGATAAGA	+
M1	GATA2_HUMAN.H11MO.0.A	-11	0.00137631	1.05838	0.219738	19	GGAATCTTTAACTGCAGGGGTTAGTTAAGGCCTGAGTTAC	CTGGGGGGTGGAGATAAGG	+
M1	RXRA_HUMAN.H11MO.0.A	-16	0.00140356	1.07934	0.219738	20	GGAATCTTTAACTGCAGGGGTTAGTTAAGGCCTGAGTTAC	GGGGGAGGCAGAGGTCAGAG	+
M1	PAX2_HUMAN.H11MO.0.D	-23	0.00144126	1.10833	0.219738	17	GGAATCTTTAACTGCAGGGGTTAGTTAAGGCCTGAGTTAC	GTTCAGTCATGCGTGACA	+
M1	GSX1_HUMAN.H11MO.0.D	-21	0.00197212	1.51656	0.27334	15	GGAATCTTTAACTGCAGGGGTTAGTTAAGGCCTGAGTTAC	TAATTAGTTTTTAAT	+
M1	ZN350_HUMAN.H11MO.0.C	-16	0.00219818	1.6904	0.279282	18	GGAATCTTTAACTGCAGGGGTTAGTTAAGGCCTGAGTTAC	CAGTCCTTTTATGACCTA	+
M1	ZN563_HUMAN.H11MO.0.C	0	0.00259187	1.99315	0.303971	21	GGAATCTTTAACTGCAGGGGTTAGTTAAGGCCTGAGTTAC	GGGATCCTCACTGGCAGCTGC	+
M1	VENTX_HUMAN.H11MO.0.D	-11	0.00334362	2.57124	0.306434	19	GGAATCTTTAACTGCAGGGGTTAGTTAAGGCCTGAGTTAC	AATTAGAAACCAATTAGCG	-
M1	NR1D1_HUMAN.H11MO.0.B	-14	0.00361516	2.78006	0.306434	19	GGAATCTTTAACTGCAGGGGTTAGTTAAGGCCTGAGTTAC	AGGGAAGTGGGTCAGAAGG	+
M1	DLX6_HUMAN.H11MO.0.D	-12	0.00373524	2.8724	0.306434	15	GGAATCTTTAACTGCAGGGGTTAGTTAAGGCCTGAGTTAC	AAATTAAGGTAATTA	+
M1	NKX61_HUMAN.H11MO.0.B	-22	0.00390709	3.00455	0.306434	18	GGAATCTTTAACTGCAGGGGTTAGTTAAGGCCTGAGTTAC	CATTAAATTCCCATTAATC	-
M1	PAX8_HUMAN.H11MO.0.D	-7	0.00413504	3.17985	0.306434	14	GGAATCTTTAACTGCAGGGGTTAGTTAAGGCCTGAGTTAC	GTCACTGAAGCGGG	+
M1	ZN341_HUMAN.H11MO.0.C	-10	0.00417554	3.21099	0.306434	22	GGAATCTTTAACTGCAGGGGTTAGTTAAGGCCTGAGTTAC	GGGGGGGGGGGGAGGGAAGAGC	+
M1	TAL1_HUMAN.H11MO.0.A	-11	0.00422078	3.24578	0.306434	19	GGAATCTTTAACTGCAGGGGTTAGTTAAGGCCTGAGTTAC	CTGGGGGGGGCAGATAAGG	+
M1	BSH_HUMAN.H11MO.0.D	-21	0.00594446	4.57129	0.394046	14	GGAATCTTTAACTGCAGGGGTTAGTTAAGGCCTGAGTTAC	CAATTAACTCATTA	-
M1	HXC8_HUMAN.H11MO.0.D	-19	0.00709999	5.45989	0.446622	14	GGAATCTTTAACTGCAGGGGTTAGTTAAGGCCTGAGTTAC	TTTGATTGATGCCC	+
M1	Z324A_HUMAN.H11MO.0.C	-8	0.0073342	5.64	0.446622	23	GGAATCTTTAACTGCAGGGGTTAGTTAAGGCCTGAGTTAC	TGGCAGCAAAGGATGGTTTGATA	-
M1	GBX1_HUMAN.H11MO.0.D	-20	0.00790936	6.0823	0.446622	17	GGAATCTTTAACTGCAGGGGTTAGTTAAGGCCTGAGTTAC	CTAATTAGCTAAAATTT	+
M1	LHX9_HUMAN.H11MO.0.D	-20	0.00845783	6.50407	0.460536	18	GGAATCTTTAACTGCAGGGGTTAGTTAAGGCCTGAGTTAC	CTAATTAGCTATTAATTA	+
M1	GSC2_HUMAN.H11MO.0.D	-18	0.00913862	7.0276	0.480446	11	GGAATCTTTAACTGCAGGGGTTAGTTAAGGCCTGAGTTAC	AGCGGATTAGG	+
M1	NR1H3_HUMAN.H11MO.0.B	-14	0.00959954	7.38205	0.487856	19	GGAATCTTTAACTGCAGGGGTTAGTTAAGGCCTGAGTTAC	CAGAGGTCACTGCAGGTCA	+
M1	GBX2_HUMAN.H11MO.0.D	-20	0.00997772	7.67287	0.490718	17	GGAATCTTTAACTGCAGGGGTTAGTTAAGGCCTGAGTTAC	CTAATTAGCCTTTAATT	+
M2	MNX1_HUMAN.H11MO.0.D	-2	3.21053e-05	0.0246889	0.0493356	19	ATGTAACTCAGATCTAAGTTGATAACAAGCCTCTACTAGT	TTAAGGGTTATTAAAATAG	-
M2	IRX2_HUMAN.H11MO.0.D	-13	0.000390703	0.300451	0.200129	19	ATGTAACTCAGATCTAAGTTGATAACAAGCCTCTACTAGT	CCAACATGCCCACCCATGT	-
M4	MNX1_HUMAN.H11MO.0.D	-20	0.000118675	0.0912611	0.118146	19	GATTCTGAATACTTTGAGTTAGAACGAAAGATCCGATTAT	CTATTTTAATAACCCTTAA	+
M4	ZN394_HUMAN.H11MO.0.C	0	0.000277791	0.213621	0.142292	20	GATTCTGAATACTTTGAGTTAGAACGAAAGATCCGATTAT	AGAATGGAATAGAATGGAAT	+
M4	IRX2_HUMAN.H11MO.0.D	-11	0.00049059	0.377264	0.18847	19	GATTCTGAATACTTTGAGTTAGAACGAAAGATCCGATTAT	ACATGGGTGGGCATGTTGG	+
M4	HXC10_HUMAN.H11MO.0.D	-2	0.00115681	0.889584	0.296274	19	GATTCTGAATACTTTGAGTTAGAACGAAAGATCCGATTAT	GTAATAAAAAAATTAAAAA	-
M5	MNX1_HUMAN.H11MO.0.D	-9	0.000153595	0.118114	0.105561	19	ACATTTAGTAAAAGCATGAACTGTATATTCTAACATAGAT	TTAAGGGTTATTAAAATAG	-
M5	IRX2_HUMAN.H11MO.0.D	-8	0.000214575	0.165008	0.105561	19	ACATTTAGTAAAAGCATGAACTGTATATTCTAACATAGAT	ACATGGGTGGGCATGTTGG	+
M5	ZN394_HUMAN.H11MO.0.C	-7	0.00100063	0.769482	0.307731	20	ACATTTAGTAAAAGCATGAACTGTATATTCTAACATAGAT	AGAATGGAATAGAATGGAAT	+
M5	HXC10_HUMAN.H11MO.0.D	-15	0.0013041	1.00285	0.334217	19	ACATTTAGTAAAAGCATGAACTGTATATTCTAACATAGAT	TTTTTAATTTTTTTATTAC	+
M6	HME1_HUMAN.H11MO.0.D	-20	0.000540132	0.415362	0.341353	17	TCCCTCTACATACCAGTTTGATAACGGGGTAAATAGTCCG	ATAATTGGGTAATTAGC	-
M6	GBX2_HUMAN.H11MO.0.D	-19	0.000645299	0.496235	0.341353	17	TCCCTCTACATACCAGTTTGATAACGGGGTAAATAGTCCG	AATTAAAGGCTAATTAG	-
M6	MNX1_HUMAN.H11MO.0.D	-20	0.000766865	0.589719	0.341353	19	TCCCTCTACATACCAGTTTGATAACGGGGTAAATAGTCCG	TTAAGGGTTATTAAAATAG	-
M6	BSH_HUMAN.H11MO.0.D	-21	0.0012472	0.959096	0.341353	14	TCCCTCTACATACCAGTTTGATAACGGGGTAAATAGTCCG	TAATGAGTTAATTG	+
M6	DLX6_HUMAN.H11MO.0.D	-20	0.00131726	1.01297	0.341353	15	TCCCTCTACATACCAGTTTGATAACGGGGTAAATAGTCCG	AAATTAAGGTAATTA	+
M6	HXC10_HUMAN.H11MO.0.D	-6	0.00159348	1.22538	0.341353	19	TCCCTCTACATACCAGTTTGATAACGGGGTAAATAGTCCG	TTTTTAATTTTTTTATTAC	+
M6	ZN394_HUMAN.H11MO.0.C	-12	0.00160831	1.23679	0.341353	20	TCCCTCTACATACCAGTTTGATAACGGGGTAAATAGTCCG	AGAATGGAATAGAATGGAAT	+
M6	GBX1_HUMAN.H11MO.0.D	-19	0.00212498	1.63411	0.341353	17	TCCCTCTACATACCAGTTTGATAACGGGGTAAATAGTCCG	AAATTTTAGCTAATTAG	-
M6	GSX1_HUMAN.H11MO.0.D	-20	0.00223452	1.71834	0.341353	15	TCCCTCTACATACCAGTTTGATAACGGGGTAAATAGTCCG	ATTAAAAACTAATTA	-
M6	LHX9_HUMAN.H11MO.0.D	-18	0.00297676	2.28912	0.376997	18	TCCCTCTACATACCAGTTTGATAACGGGGTAAATAGTCCG	TAATTAATAGCTAATTAG	-
M6	VAX2_HUMAN.H11MO.0.D	-22	0.00333063	2.56125	0.376997	16	TCCCTCTACATACCAGTTTGATAACGGGGTAAATAGTCCG	AATAGGGTAATTAGTG	+
M6	MAF_HUMAN.H11MO.0.A	-1	0.00345498	2.65688	0.376997	19	TCCCTCTACATACCAGTTTGATAACGGGGTAAATAGTCCG	TTGCTGAGTCAGCAGATTC	-
M6	VSX1_HUMAN.H11MO.0.D	-21	0.00400795	3.08211	0.382754	14	TCCCTCTACATACCAGTTTGATAACGGGGTAAATAGTCCG	AAATTAGCTAATTA	-
M6	HXD3_HUMAN.H11MO.0.D	-26	0.00401587	3.0882	0.382754	11	TCCCTCTACATACCAGTTTGATAACGGGGTAAATAGTCCG	GGTTAATTAGG	+
M6	BRAC_HUMAN.H11MO.0.A	-4	0.0042594	3.27548	0.382754	20	TCCCTCTACATACCAGTTTGATAACGGGGTAAATAGTCCG	ATTTCACACCTCCCTGCTAA	-
M6	IRX2_HUMAN.H11MO.0.D	2	0.0053936	4.14768	0.433656	17	TCCCTCTACATACCAGTTTGATAACGGGGTAAATAGTCCG	CCAACATGCCCACCCATGT	-
M8	MNX1_HUMAN.H11MO.0.D	0	9.11347e-05	0.0700826	0.139862	19	TCAAGACTTTTTACTATACTTAGAGGATTGCACTTGCATG	TTAAGGGTTATTAAAATAG	-
M8	IRX2_HUMAN.H11MO.0.D	-18	0.00047756	0.367244	0.15466	19	TCAAGACTTTTTACTATACTTAGAGGATTGCACTTGCATG	CCAACATGCCCACCCATGT	-
M8	ZN394_HUMAN.H11MO.0.C	-19	0.000550824	0.423584	0.15466	20	TCAAGACTTTTTACTATACTTAGAGGATTGCACTTGCATG	AGAATGGAATAGAATGGAAT	+
M8	HME2_HUMAN.H11MO.0.D	-14	0.000650882	0.500529	0.15466	11	TCAAGACTTTTTACTATACTTAGAGGATTGCACTTGCATG	GGTAATTAGGG	+
M8	HXC10_HUMAN.H11MO.0.D	-7	0.000705441	0.542484	0.15466	19	TCAAGACTTTTTACTATACTTAGAGGATTGCACTTGCATG	TTTTTAATTTTTTTATTAC	+
M9	MNX1_HUMAN.H11MO.0.D	-13	1.27336e-05	0.00979214	0.0194477	19	AGAGATTCCTGGGCCCTTTAAAATACTGTAACCAATAAGT	CTATTTTAATAACCCTTAA	+
M9	TLX1_HUMAN.H11MO.0.D	-7	0.000882539	0.678672	0.330314	17	AGAGATTCCTGGGCCCTTTAAAATACTGTAACCAATAAGT	CCTTGGCAACTTGCCAG	-
M9	HME2_HUMAN.H11MO.0.D	-28	0.0010387	0.798757	0.330314	11	AGAGATTCCTGGGCCCTTTAAAATACTGTAACCAATAAGT	CCCTAATTACC	-
M9	RXRA_HUMAN.H11MO.0.A	-7	0.00108139	0.831585	0.330314	20	AGAGATTCCTGGGCCCTTTAAAATACTGTAACCAATAAGT	CTCTGACCTCTGCCTCCCCC	-
M9	HXC10_HUMAN.H11MO.0.D	-16	0.00147626	1.13524	0.375775	19	AGAGATTCCTGGGCCCTTTAAAATACTGTAACCAATAAGT	GTAATAAAAAAATTAAAAA	-
M9	DMBX1_HUMAN.H11MO.0.D	-17	0.00182338	1.40218	0.397828	20	AGAGATTCCTGGGCCCTTTAAAATACTGTAACCAATAAGT	TAATTATAATCTAATTAATT	+
M9	IRX2_HUMAN.H11MO.0.D	-12	0.00232601	1.7887	0.444057	19	AGAGATTCCTGGGCCCTTTAAAATACTGTAACCAATAAGT	CCAACATGCCCACCCATGT	-
M9	ZN394_HUMAN.H11MO.0.C	-19	0.00324463	2.49512	0.492541	20	AGAGATTCCTGGGCCCTTTAAAATACTGTAACCAATAAGT	AGAATGGAATAGAATGGAAT	+
M9	BRAC_HUMAN.H11MO.0.A	-14	0.00324463	2.49512	0.492541	20	AGAGATTCCTGGGCCCTTTAAAATACTGTAACCAATAAGT	ATTTCACACCTCCCTGCTAA	-
M9	Z324A_HUMAN.H11MO.0.C	-10	0.00354747	2.728	0.492541	23	AGAGATTCCTGGGCCCTTTAAAATACTGTAACCAATAAGT	TGGCAGCAAAGGATGGTTTGATA	-
M10	MNX1_HUMAN.H11MO.0.D	-11	0.000150614	0.115822	0.231294	19	TAGTATTAATTTAAGAAGATTGCAACTTGAGAGTTGTGAT	TTAAGGGTTATTAAAATAG	-
M11	MNX1_HUMAN.H11MO.0.D	-6	1.9564e-05	0.0150447	0.0299851	19	TCTTGAGCAGTTATGTTGCTCTTAGTAATGTTGAATAGAT	CTATTTTAATAACCCTTAA	+
M11	IRX2_HUMAN.H11MO.0.D	-20	0.000919987	0.70747	0.387264	19	TCTTGAGCAGTTATGTTGCTCTTAGTAATGTTGAATAGAT	ACATGGGTGGGCATGTTGG	+
M11	TLX1_HUMAN.H11MO.0.D	-22	0.00111742	0.859293	0.387264	17	TCTTGAGCAGTTATGTTGCTCTTAGTAATGTTGAATAGAT	CTGGCAAGTTGCCAAGG	+
M11	GATA1_HUMAN.H11MO.0.A	9	0.00224927	1.72969	0.387264	10	TCTTGAGCAGTTATGTTGCTCTTAGTAATGTTGAATAGAT	TCTTATCTGTCCCCGCCAG	-
M11	HXC10_HUMAN.H11MO.0.D	-9	0.00241765	1.85917	0.387264	19	TCTTGAGCAGTTATGTTGCTCTTAGTAATGTTGAATAGAT	TTTTTAATTTTTTTATTAC	+
M11	AIRE_HUMAN.H11MO.0.C	-20	0.00275543	2.11893	0.387264	18	TCTTGAGCAGTTATGTTGCTCTTAGTAATGTTGAATAGAT	ATTGGTTTTATTGGTTAA	+
M11	ZN394_HUMAN.H11MO.0.C	-18	0.00277941	2.13737	0.387264	20	TCTTGAGCAGTTATGTTGCTCTTAGTAATGTTGAATAGAT	ATTCCATTCTATTCCATTCT	-
M11	NR1D1_HUMAN.H11MO.0.B	-14	0.00370109	2.84614	0.472711	19	TCTTGAGCAGTTATGTTGCTCTTAGTAATGTTGAATAGAT	AGGGAAGTGGGTCAGAAGG	+
M13	MNX1_HUMAN.H11MO.0.D	-19	0.00037943	0.291782	0.267148	19	GTAATCTCAAAAATCTACTAGAACTAAACTAAGTTCCACG	CTATTTTAATAACCCTTAA	+
M13	IRX2_HUMAN.H11MO.0.D	-16	0.000522567	0.401854	0.267148	19	GTAATCTCAAAAATCTACTAGAACTAAACTAAGTTCCACG	CCAACATGCCCACCCATGT	-
M14	MNX1_HUMAN.H11MO.0.D	-14	0.000137204	0.10551	0.124919	19	TTTTTACAGGAAGCTGTCTCCATCTTTAGCGAGTCTATAA	TTAAGGGTTATTAAAATAG	-
M14	IRX2_HUMAN.H11MO.0.D	-19	0.000649319	0.499326	0.293405	19	TTTTTACAGGAAGCTGTCTCCATCTTTAGCGAGTCTATAA	CCAACATGCCCACCCATGT	-
M14	BRAC_HUMAN.H11MO.0.A	-2	0.000918712	0.706489	0.293405	20	TTTTTACAGGAAGCTGTCTCCATCTTTAGCGAGTCTATAA	TTAGCAGGGAGGTGTGAAAT	+
M14	HXC10_HUMAN.H11MO.0.D	-4	0.000955293	0.73462	0.293405	19	TTTTTACAGGAAGCTGTCTCCATCTTTAGCGAGTCTATAA	GTAATAAAAAAATTAAAAA	-
M14	ZN394_HUMAN.H11MO.0.C	-19	0.00218007	1.67648	0.418486	20	TTTTTACAGGAAGCTGTCTCCATCTTTAGCGAGTCTATAA	ATTCCATTCTATTCCATTCT	-
M14	ZN563_HUMAN.H11MO.0.C	-5	0.00264917	2.03721	0.45203	21	TTTTTACAGGAAGCTGTCTCCATCTTTAGCGAGTCTATAA	GCAGCTGCCAGTGAGGATCCC	-
M15	MNX1_HUMAN.H11MO.0.D	-2	0.000168449	0.129537	0.153288	19	GAACACTTTTGATTTCATCATTAGATTAATTTTATATAAA	TTAAGGGTTATTAAAATAG	-
M15	IRX2_HUMAN.H11MO.0.D	-6	0.000530251	0.407763	0.271787	19	GAACACTTTTGATTTCATCATTAGATTAATTTTATATAAA	CCAACATGCCCACCCATGT	-
M16	MNX1_HUMAN.H11MO.0.D	-22	3.67079e-05	0.0282284	0.056224	18	GATGGCCTTGGGTCTGACACACTGCATGGTGAAGATATTC	TTAAGGGTTATTAAAATAG	-
M16	IRX2_HUMAN.H11MO.0.D	-8	0.000110061	0.0846373	0.0688153	19	GATGGCCTTGGGTCTGACACACTGCATGGTGAAGATATTC	CCAACATGCCCACCCATGT	-
M16	TLX1_HUMAN.H11MO.0.D	-13	0.000174416	0.134126	0.0688153	17	GATGGCCTTGGGTCTGACACACTGCATGGTGAAGATATTC	CTGGCAAGTTGCCAAGG	+
M16	BRAC_HUMAN.H11MO.0.A	-13	0.000228665	0.175843	0.0688153	20	GATGGCCTTGGGTCTGACACACTGCATGGTGAAGATATTC	ATTTCACACCTCCCTGCTAA	-
M16	RXRA_HUMAN.H11MO.0.A	0	0.000269572	0.207301	0.0688153	20	GATGGCCTTGGGTCTGACACACTGCATGGTGAAGATATTC	CTCTGACCTCTGCCTCCCCC	-
M16	NR1D1_HUMAN.H11MO.0.B	-9	0.000895504	0.688643	0.195944	19	GATGGCCTTGGGTCTGACACACTGCATGGTGAAGATATTC	CCTTCTGACCCACTTCCCT	-
M16	SPIC_HUMAN.H11MO.0.D	-13	0.00115593	0.888911	0.196721	13	GATGGCCTTGGGTCTGACACACTGCATGGTGAAGATATTC	CCTCCCCTTCCTC	-
M16	TBX21_HUMAN.H11MO.0.A	-13	0.00155411	1.19511	0.238036	13	GATGGCCTTGGGTCTGACACACTGCATGGTGAAGATATTC	TTCACACCTCCAC	-
M16	FOXD3_HUMAN.H11MO.0.D	-22	0.00187416	1.44123	0.260961	15	GATGGCCTTGGGTCTGACACACTGCATGGTGAAGATATTC	TGCTAAGTAAACAAA	-
M16	RARG_HUMAN.H11MO.0.B	7	0.00313377	2.40987	0.399989	11	GATGGCCTTGGGTCTGACACACTGCATGGTGAAGATATTC	AGGTCAGAGTGACCTGGG	+
M17	ZN350_HUMAN.H11MO.0.C	4	0.000213613	0.164268	0.328256	14	CTTTTTATAGCCTAGCGGAGGAGGAACTCACATCCTCCAA	CAGTCCTTTTATGACCTA	+
M17	MNX1_HUMAN.H11MO.0.D	2	0.000691497	0.531761	0.393843	17	CTTTTTATAGCCTAGCGGAGGAGGAACTCACATCCTCCAA	CTATTTTAATAACCCTTAA	+
M17	RXRA_HUMAN.H11MO.0.A	-13	0.00100199	0.770529	0.393843	20	CTTTTTATAGCCTAGCGGAGGAGGAACTCACATCCTCCAA	GGGGGAGGCAGAGGTCAGAG	+
M17	DMBX1_HUMAN.H11MO.0.D	-1	0.00128147	0.985451	0.393843	20	CTTTTTATAGCCTAGCGGAGGAGGAACTCACATCCTCCAA	TAATTATAATCTAATTAATT	+
M18	MNX1_HUMAN.H11MO.0.D	-4	6.64674e-05	0.0511134	0.102006	19	ACTATTCTTTGAATTTAAACCTTAGTAATCTTAATTACTC	TTAAGGGTTATTAAAATAG	-
M18	IRX2_HUMAN.H11MO.0.D	-19	0.000581561	0.447221	0.260807	19	ACTATTCTTTGAATTTAAACCTTAGTAATCTTAATTACTC	ACATGGGTGGGCATGTTGG	+
M18	HXC10_HUMAN.H11MO.0.D	-19	0.000679772	0.522744	0.260807	19	ACTATTCTTTGAATTTAAACCTTAGTAATCTTAATTACTC	TTTTTAATTTTTTTATTAC	+
M18	TLX1_HUMAN.H11MO.0.D	-5	0.00212393	1.6333	0.44077	17	ACTATTCTTTGAATTTAAACCTTAGTAATCTTAATTACTC	CCTTGGCAACTTGCCAG	-
M18	ZN394_HUMAN.H11MO.0.C	-16	0.00258487	1.98777	0.44077	20	ACTATTCTTTGAATTTAAACCTTAGTAATCTTAATTACTC	AGAATGGAATAGAATGGAAT	+
M19	IRX2_HUMAN.H11MO.0.D	-11	0.000137918	0.106059	0.212075	19	TTCTGTGTAAAAGAAGGGTTTTCCTGTCTAAGCCCTGGTG	ACATGGGTGGGCATGTTGG	+
M19	MNX1_HUMAN.H11MO.0.D	-12	0.00034739	0.267143	0.267088	19	TTCTGTGTAAAAGAAGGGTTTTCCTGTCTAAGCCCTGGTG	TTAAGGGTTATTAAAATAG	-
M19	ZN394_HUMAN.H11MO.0.C	-1	0.000729937	0.561322	0.374139	20	TTCTGTGTAAAAGAAGGGTTTTCCTGTCTAAGCCCTGGTG	AGAATGGAATAGAATGGAAT	+
M21	IRX2_HUMAN.H11MO.0.D	-19	4.57177e-05	0.0351569	0.0701158	19	GTGAGGTTGCCGACAAGGCACCTTTATGGGTGGGTTTGCA	ACATGGGTGGGCATGTTGG	+
M21	ZN563_HUMAN.H11MO.0.C	-4	0.00025521	0.196256	0.165792	21	GTGAGGTTGCCGACAAGGCACCTTTATGGGTGGGTTTGCA	GGGATCCTCACTGGCAGCTGC	+
M21	PROX1_HUMAN.H11MO.0.D	-22	0.000511935	0.393678	0.168225	17	GTGAGGTTGCCGACAAGGCACCTTTATGGGTGGGTTTGCA	GGGTAAGGCGGGTTGGG	+
M21	Z324A_HUMAN.H11MO.0.C	-6	0.000548439	0.421749	0.168225	23	GTGAGGTTGCCGACAAGGCACCTTTATGGGTGGGTTTGCA	TGGCAGCAAAGGATGGTTTGATA	-
M21	SPIC_HUMAN.H11MO.0.D	-25	0.000818184	0.629183	0.209137	13	GTGAGGTTGCCGACAAGGCACCTTTATGGGTGGGTTTGCA	GAGGAAGGGGAGG	+
M21	NR1D1_HUMAN.H11MO.0.B	-15	0.00110228	0.84765	0.241504	19	GTGAGGTTGCCGACAAGGCACCTTTATGGGTGGGTTTGCA	AGGGAAGTGGGTCAGAAGG	+
M22	MNX1_HUMAN.H11MO.0.D	-18	0.000179456	0.138002	0.275406	19	AGTTTGACCAATTCAGCTATGAGAATGAATTATATTATTG	TTAAGGGTTATTAAAATAG	-
M22	ZN394_HUMAN.H11MO.0.C	-18	0.000873087	0.671404	0.378586	20	AGTTTGACCAATTCAGCTATGAGAATGAATTATATTATTG	ATTCCATTCTATTCCATTCT	-
M22	HXC10_HUMAN.H11MO.0.D	-10	0.000986754	0.758814	0.378586	19	AGTTTGACCAATTCAGCTATGAGAATGAATTATATTATTG	TTTTTAATTTTTTTATTAC	+
M22	IRX2_HUMAN.H11MO.0.D	-1	0.0013392	1.02984	0.411046	19	AGTTTGACCAATTCAGCTATGAGAATGAATTATATTATTG	CCAACATGCCCACCCATGT	-
M22	HME2_HUMAN.H11MO.0.D	-23	0.00199948	1.5376	0.464935	11	AGTTTGACCAATTCAGCTATGAGAATGAATTATATTATTG	CCCTAATTACC	-
M22	GATA2_HUMAN.H11MO.0.A	-29	0.00242363	1.86377	0.464935	11	AGTTTGACCAATTCAGCTATGAGAATGAATTATATTATTG	CTGGGGGGTGGAGATAAGG	+
M23	IRX2_HUMAN.H11MO.0.D	1	0.00153918	1.18363	0.46936	18	CAAAGCGGGCCAACTGAGTTTTCCGTTTCCTACCCAACAC	ACATGGGTGGGCATGTTGG	+
M23	OLIG2_HUMAN.H11MO.0.B	-9	0.00179104	1.37731	0.46936	18	CAAAGCGGGCCAACTGAGTTTTCCGTTTCCTACCCAACAC	CCAGCTGTTTCCCTTCTG	+
M23	PAX5_HUMAN.H11MO.0.A	-3	0.00194205	1.49344	0.46936	21	CAAAGCGGGCCAACTGAGTTTTCCGTTTCCTACCCAACAC	GCCTGGGCAGCAGAGCGTGAC	+
M23	IRF3_HUMAN.H11MO.0.B	-14	0.00194525	1.4959	0.46936	20	CAAAGCGGGCCAACTGAGTTTTCCGTTTCCTACCCAACAC	TCACTTTCCCTTTCCCTTTC	-
M23	BHE41_HUMAN.H11MO.0.D	-3	0.00225343	1.73289	0.46936	20	CAAAGCGGGCCAACTGAGTTTTCCGTTTCCTACCCAACAC	ACCGGGTCACGTGCAGAAGG	+
M23	LYL1_HUMAN.H11MO.0.A	-9	0.00239517	1.84189	0.46936	14	CAAAGCGGGCCAACTGAGTTTTCCGTTTCCTACCCAACAC	CCAGCTGTTTCCTG	+
M23	THA_HUMAN.H11MO.0.C	-6	0.00282019	2.16873	0.46936	17	CAAAGCGGGCCAACTGAGTTTTCCGTTTCCTACCCAACAC	GGGTCACTTCAGGTCAG	+
M23	ZN554_HUMAN.H11MO.0.C	-3	0.00301195	2.31619	0.46936	20	CAAAGCGGGCCAACTGAGTTTTCCGTTTCCTACCCAACAC	GCTGAGCCATGTGGGGTGCT	+
M23	TAL1_HUMAN.H11MO.1.A	-8	0.00346706	2.66617	0.46936	15	CAAAGCGGGCCAACTGAGTTTTCCGTTTCCTACCCAACAC	CACATCTGCTTCCTG	-
M23	NR1D1_HUMAN.H11MO.0.B	-1	0.00350891	2.69835	0.46936	19	CAAAGCGGGCCAACTGAGTTTTCCGTTTCCTACCCAACAC	CCTTCTGACCCACTTCCCT	-
M23	RARG_HUMAN.H11MO.2.D	-4	0.00373121	2.8693	0.46936	20	CAAAGCGGGCCAACTGAGTTTTCCGTTTCCTACCCAACAC	GGGGGTCACCCAGAGGTCAC	+
M23	MNX1_HUMAN.H11MO.0.D	-10	0.00405739	3.12013	0.46936	19	CAAAGCGGGCCAACTGAGTTTTCCGTTTCCTACCCAACAC	CTATTTTAATAACCCTTAA	+
M23	ZN394_HUMAN.H11MO.0.C	-9	0.00429678	3.30422	0.46936	20	CAAAGCGGGCCAACTGAGTTTTCCGTTTCCTACCCAACAC	ATTCCATTCTATTCCATTCT	-
M24	ZN214_HUMAN.H11MO.0.C	-1	9.70525e-06	0.00746334	0.0148749	22	ATAATTCTTAAGTCACTGGGGAAATTTTTTTTTAACCCAA	TCCTTTTTGAGGCCTTTGATGA	+
M24	NR1D1_HUMAN.H11MO.0.B	-9	3.77124e-05	0.0290008	0.0289002	19	ATAATTCTTAAGTCACTGGGGAAATTTTTTTTTAACCCAA	AGGGAAGTGGGTCAGAAGG	+
M24	MNX1_HUMAN.H11MO.0.D	-19	0.000100797	0.077513	0.0514961	19	ATAATTCTTAAGTCACTGGGGAAATTTTTTTTTAACCCAA	TTAAGGGTTATTAAAATAG	-
M24	ZN350_HUMAN.H11MO.0.C	-21	0.00015457	0.118864	0.0592258	18	ATAATTCTTAAGTCACTGGGGAAATTTTTTTTTAACCCAA	CAGTCCTTTTATGACCTA	+
M24	BATF_HUMAN.H11MO.0.A	-7	0.00122879	0.944938	0.272156	18	ATAATTCTTAAGTCACTGGGGAAATTTTTTTTTAACCCAA	ATGAGTCATATCGAAAGT	-
M24	HXC10_HUMAN.H11MO.0.D	-15	0.00124299	0.955861	0.272156	19	ATAATTCTTAAGTCACTGGGGAAATTTTTTTTTAACCCAA	GTAATAAAAAAATTAAAAA	-
M24	RXRA_HUMAN.H11MO.0.A	-5	0.00203738	1.56675	0.328364	20	ATAATTCTTAAGTCACTGGGGAAATTTTTTTTTAACCCAA	GGGGGAGGCAGAGGTCAGAG	+
M24	SPIC_HUMAN.H11MO.0.D	-11	0.00214244	1.64754	0.328364	13	ATAATTCTTAAGTCACTGGGGAAATTTTTTTTTAACCCAA	GAGGAAGGGGAGG	+
M25	ZFP82_HUMAN.H11MO.0.C	-2	1.73402e-05	0.0133346	0.0139124	24	GAAAAGAAAAACCAGTTTAATTTAAAAGATTCCTCAGAAA	GAAGAGAGAATTAGTGAAATGGAA	-
M25	MNX1_HUMAN.H11MO.0.D	-10	1.83277e-05	0.014094	0.0139124	19	GAAAAGAAAAACCAGTTTAATTTAAAAGATTCCTCAGAAA	TTAAGGGTTATTAAAATAG	-
M25	ZN394_HUMAN.H11MO.0.C	-1	0.000195978	0.150707	0.0839035	20	GAAAAGAAAAACCAGTTTAATTTAAAAGATTCCTCAGAAA	AGAATGGAATAGAATGGAAT	+
M25	NKX61_HUMAN.H11MO.0.B	-9	0.000221063	0.169997	0.0839035	19	GAAAAGAAAAACCAGTTTAATTTAAAAGATTCCTCAGAAA	GATTAATGGGAATTTAATG	+
M25	HXC10_HUMAN.H11MO.0.D	-18	0.00039136	0.300956	0.099884	19	GAAAAGAAAAACCAGTTTAATTTAAAAGATTCCTCAGAAA	GTAATAAAAAAATTAAAAA	-
M25	LEF1_HUMAN.H11MO.0.A	-16	0.000394751	0.303564	0.099884	14	GAAAAGAAAAACCAGTTTAATTTAAAAGATTCCTCAGAAA	AGCAAATCAAAGGA	-
M25	NANOG_HUMAN.H11MO.0.A	-13	0.000466414	0.358672	0.101157	17	GAAAAGAAAAACCAGTTTAATTTAAAAGATTCCTCAGAAA	ATTTGCATAACAAAGGA	-
M25	GSX2_HUMAN.H11MO.0.D	-11	0.00056451	0.434108	0.107129	16	GAAAAGAAAAACCAGTTTAATTTAAAAGATTCCTCAGAAA	TTAATTAGTTTTTAAT	+
M25	ZN350_HUMAN.H11MO.0.C	-15	0.000721978	0.555201	0.121788	18	GAAAAGAAAAACCAGTTTAATTTAAAAGATTCCTCAGAAA	TAGGTCATAAAAGGACTG	-
M25	Z354A_HUMAN.H11MO.0.C	-13	0.00081919	0.629957	0.124368	24	GAAAAGAAAAACCAGTTTAATTTAAAAGATTCCTCAGAAA	ACATTAAATGTAAATGGACTAAAT	-
M25	BRAC_HUMAN.H11MO.0.A	-19	0.00092461	0.711025	0.127612	20	GAAAAGAAAAACCAGTTTAATTTAAAAGATTCCTCAGAAA	ATTTCACACCTCCCTGCTAA	-
M25	BATF3_HUMAN.H11MO.0.B	-12	0.00246881	1.89851	0.312341	17	GAAAAGAAAAACCAGTTTAATTTAAAAGATTCCTCAGAAA	GAGTCATAATGAAACTG	-
M25	PO2F1_HUMAN.H11MO.0.C	-14	0.00305453	2.34893	0.315354	16	GAAAAGAAAAACCAGTTTAATTTAAAAGATTCCTCAGAAA	AATCGAATGCAAATAA	+
M25	DMBX1_HUMAN.H11MO.0.D	-9	0.0031025	2.38582	0.315354	20	GAAAAGAAAAACCAGTTTAATTTAAAAGATTCCTCAGAAA	ACTTAATTAGATTATAATTA	-
M25	IRF3_HUMAN.H11MO.0.B	-10	0.00332172	2.5544	0.315354	20	GAAAAGAAAAACCAGTTTAATTTAAAAGATTCCTCAGAAA	GAAAGGGAAAGGGAAAGTGA	+
M25	BC11A_HUMAN.H11MO.0.A	-10	0.00332349	2.55577	0.315354	17	GAAAAGAAAAACCAGTTTAATTTAAAAGATTCCTCAGAAA	AAAAGAGGAAGTGAAAA	+
M25	NFAT5_HUMAN.H11MO.0.D	-19	0.00359427	2.764	0.320986	11	GAAAAGAAAAACCAGTTTAATTTAAAAGATTCCTCAGAAA	AGAGGAAAAGG	+
M25	SOX2_HUMAN.H11MO.1.A	-14	0.00444286	3.41656	0.335873	16	GAAAAGAAAAACCAGTTTAATTTAAAAGATTCCTCAGAAA	TTTGCATAACAAAGGA	-
M25	HXD12_HUMAN.H11MO.0.D	-19	0.00469419	3.60983	0.335873	11	GAAAAGAAAAACCAGTTTAATTTAAAAGATTCCTCAGAAA	GTAATAAAATT	-
M25	PO5F1_HUMAN.H11MO.0.A	-13	0.00478281	3.67798	0.335873	16	GAAAAGAAAAACCAGTTTAATTTAAAAGATTCCTCAGAAA	ATTTGCATAACAAAGG	-
M25	IRF1_HUMAN.H11MO.0.A	-10	0.00497019	3.82208	0.335873	20	GAAAAGAAAAACCAGTTTAATTTAAAAGATTCCTCAGAAA	GAAAATGAAAGTGAAAGTAA	+
M25	IRF8_HUMAN.H11MO.0.B	-10	0.00530961	4.08309	0.335873	20	GAAAAGAAAAACCAGTTTAATTTAAAAGATTCCTCAGAAA	AAAAGAGGAAGTGAAAGTAA	+
M25	GSX1_HUMAN.H11MO.0.D	-12	0.00620292	4.77004	0.376686	15	GAAAAGAAAAACCAGTTTAATTTAAAAGATTCCTCAGAAA	TAATTAGTTTTTAAT	+
M25	STAT1_HUMAN.H11MO.1.A	-9	0.00677869	5.21281	0.393708	19	GAAAAGAAAAACCAGTTTAATTTAAAAGATTCCTCAGAAA	AAGAAAATGAAACTGAAAG	+
M25	ZN713_HUMAN.H11MO.0.D	-2	0.00773614	5.94909	0.393708	19	GAAAAGAAAAACCAGTTTAATTTAAAAGATTCCTCAGAAA	ATAGAAAAAAGACATGAAA	+
M25	NFAC1_HUMAN.H11MO.0.B	-19	0.00773792	5.95046	0.393708	15	GAAAAGAAAAACCAGTTTAATTTAAAAGATTCCTCAGAAA	ATGGAAAAAAAGAAA	+
M25	MYNN_HUMAN.H11MO.0.D	-15	0.00781715	6.01139	0.393708	17	GAAAAGAAAAACCAGTTTAATTTAAAAGATTCCTCAGAAA	TTTCAAAATAAAAGTCC	-
M25	PO3F3_HUMAN.H11MO.0.D	-17	0.00781715	6.01139	0.393708	17	GAAAAGAAAAACCAGTTTAATTTAAAAGATTCCTCAGAAA	AAATTTGCATAATTTAT	-
M25	HXA11_HUMAN.H11MO.0.D	-12	0.00813751	6.25774	0.393708	13	GAAAAGAAAAACCAGTTTAATTTAAAAGATTCCTCAGAAA	TCATAAAATTTTA	-
M25	PO3F1_HUMAN.H11MO.0.C	-13	0.00863057	6.63691	0.393708	14	GAAAAGAAAAACCAGTTTAATTTAAAAGATTCCTCAGAAA	CATTGTAATGCAAA	+
M25	BATF_HUMAN.H11MO.0.A	-10	0.00863617	6.64122	0.393708	18	GAAAAGAAAAACCAGTTTAATTTAAAAGATTCCTCAGAAA	ATGAGTCATATCGAAAGT	-
M25	VENTX_HUMAN.H11MO.0.D	-2	0.00881716	6.7804	0.393708	19	GAAAAGAAAAACCAGTTTAATTTAAAAGATTCCTCAGAAA	AATTAGAAACCAATTAGCG	-
M25	TF7L1_HUMAN.H11MO.0.B	-18	0.00949977	7.30532	0.412068	13	GAAAAGAAAAACCAGTTTAATTTAAAAGATTCCTCAGAAA	AACATCAAAGGCA	-
M25	ARI3A_HUMAN.H11MO.0.D	-9	0.0101606	7.8135	0.42849	22	GAAAAGAAAAACCAGTTTAATTTAAAAGATTCCTCAGAAA	AATTAATCGAAATCAAATTAAA	+
M25	RXRA_HUMAN.H11MO.0.A	-8	0.0107574	8.27246	0.430805	20	GAAAAGAAAAACCAGTTTAATTTAAAAGATTCCTCAGAAA	GGGGGAGGCAGAGGTCAGAG	+
M25	ZN214_HUMAN.H11MO.0.C	-8	0.010783	8.29214	0.430805	22	GAAAAGAAAAACCAGTTTAATTTAAAAGATTCCTCAGAAA	TCATCAAAGGCCTCAAAAAGGA	-
M25	NR2F6_HUMAN.H11MO.0.D	-7	0.0112519	8.65272	0.433	18	GAAAAGAAAAACCAGTTTAATTTAAAAGATTCCTCAGAAA	AGGACAAAGTTCACTTGA	+
M25	FOXD3_HUMAN.H11MO.0.D	-16	0.0127779	9.82622	0.461886	15	GAAAAGAAAAACCAGTTTAATTTAAAAGATTCCTCAGAAA	TGCTAAGTAAACAAA	-
M26	MNX1_HUMAN.H11MO.0.D	-1	2.47481e-05	0.0190313	0.0380051	19	CATAGTTTAGTTTAGTTTCAATAAGACGAATTTGTGAAAT	CTATTTTAATAACCCTTAA	+
M26	HXC10_HUMAN.H11MO.0.D	-6	0.00011481	0.0882889	0.0587704	19	CATAGTTTAGTTTAGTTTCAATAAGACGAATTTGTGAAAT	TTTTTAATTTTTTTATTAC	+
M26	ZN394_HUMAN.H11MO.0.C	-20	0.000481203	0.370045	0.147795	20	CATAGTTTAGTTTAGTTTCAATAAGACGAATTTGTGAAAT	AGAATGGAATAGAATGGAAT	+
M26	BRAC_HUMAN.H11MO.0.A	-20	0.00107309	0.825206	0.235417	20	CATAGTTTAGTTTAGTTTCAATAAGACGAATTTGTGAAAT	TTAGCAGGGAGGTGTGAAAT	+
M26	IRX2_HUMAN.H11MO.0.D	-1	0.00174529	1.34213	0.335026	19	CATAGTTTAGTTTAGTTTCAATAAGACGAATTTGTGAAAT	ACATGGGTGGGCATGTTGG	+
M26	RXRA_HUMAN.H11MO.0.A	-18	0.00287665	2.21214	0.490845	20	CATAGTTTAGTTTAGTTTCAATAAGACGAATTTGTGAAAT	GGGGGAGGCAGAGGTCAGAG	+
M28	MNX1_HUMAN.H11MO.0.D	-20	0.000119702	0.0920505	0.183943	19	CAGTTGATAAATATCTGTTGATGACACTATTTACGAAATT	TTAAGGGTTATTAAAATAG	-
M28	IRX2_HUMAN.H11MO.0.D	-8	0.00038779	0.298211	0.198637	19	CAGTTGATAAATATCTGTTGATGACACTATTTACGAAATT	ACATGGGTGGGCATGTTGG	+
M28	HXC10_HUMAN.H11MO.0.D	-3	0.00107777	0.828807	0.367073	19	CAGTTGATAAATATCTGTTGATGACACTATTTACGAAATT	GTAATAAAAAAATTAAAAA	-
M28	ZN394_HUMAN.H11MO.0.C	-6	0.00119437	0.918469	0.367073	20	CAGTTGATAAATATCTGTTGATGACACTATTTACGAAATT	ATTCCATTCTATTCCATTCT	-
M29	MNX1_HUMAN.H11MO.0.D	2	7.29087e-05	0.0560668	0.112038	17	TTTTCAAATTGCCGCGTGTAGTGAATGTTACACAGTGGTC	CTATTTTAATAACCCTTAA	+
M29	IRX2_HUMAN.H11MO.0.D	-19	0.000934969	0.718991	0.425886	19	TTTTCAAATTGCCGCGTGTAGTGAATGTTACACAGTGGTC	CCAACATGCCCACCCATGT	-
M29	BRAC_HUMAN.H11MO.0.A	-7	0.00110858	0.852501	0.425886	20	TTTTCAAATTGCCGCGTGTAGTGAATGTTACACAGTGGTC	TTAGCAGGGAGGTGTGAAAT	+
M30	MNX1_HUMAN.H11MO.0.D	-16	1.88678e-05	0.0145094	0.0290128	19	TTTATATCTTTAGGATATATCATTGCTTGAAAGTGTTTAA	TTAAGGGTTATTAAAATAG	-
M30	ZN394_HUMAN.H11MO.0.C	-13	0.000656915	0.505168	0.488663	20	TTTATATCTTTAGGATATATCATTGCTTGAAAGTGTTTAA	AGAATGGAATAGAATGGAAT	+
M30	IRX2_HUMAN.H11MO.0.D	-3	0.00127116	0.977525	0.488663	19	TTTATATCTTTAGGATATATCATTGCTTGAAAGTGTTTAA	ACATGGGTGGGCATGTTGG	+
M32	MNX1_HUMAN.H11MO.0.D	-13	5.87349e-05	0.0451671	0.0901388	19	AAATTGCATGGAAAGCTAAAGTTAACCTGTGAAAGTTCTG	CTATTTTAATAACCCTTAA	+
M32	IRX2_HUMAN.H11MO.0.D	0	0.000249058	0.191526	0.190711	19	AAATTGCATGGAAAGCTAAAGTTAACCTGTGAAAGTTCTG	ACATGGGTGGGCATGTTGG	+
M32	BRAC_HUMAN.H11MO.0.A	-15	0.00162557	1.25006	0.498944	20	AAATTGCATGGAAAGCTAAAGTTAACCTGTGAAAGTTCTG	TTAGCAGGGAGGTGTGAAAT	+
M33	MNX1_HUMAN.H11MO.0.D	-3	0.000136345	0.10485	0.209246	19	GTGTTACCAAGTATTCACTTTGTGAGATTTAACTAATGAA	TTAAGGGTTATTAAAATAG	-
M33	FOXD3_HUMAN.H11MO.0.D	-4	0.000731877	0.562814	0.267636	15	GTGTTACCAAGTATTCACTTTGTGAGATTTAACTAATGAA	TGCTAAGTAAACAAA	-
M33	IRX2_HUMAN.H11MO.0.D	-14	0.00074794	0.575166	0.267636	19	GTGTTACCAAGTATTCACTTTGTGAGATTTAACTAATGAA	ACATGGGTGGGCATGTTGG	+
M33	HXC10_HUMAN.H11MO.0.D	-17	0.00170845	1.3138	0.436986	19	GTGTTACCAAGTATTCACTTTGTGAGATTTAACTAATGAA	GTAATAAAAAAATTAAAAA	-
M33	GATA1_HUMAN.H11MO.0.A	8	0.00212427	1.63356	0.465723	11	GTGTTACCAAGTATTCACTTTGTGAGATTTAACTAATGAA	TCTTATCTGTCCCCGCCAG	-
M34	HAND1_HUMAN.H11MO.0.D	-6	3.44689e-05	0.0265066	0.0528292	17	CTTTTGGGTTCTCTATTTTCTCTAGTTGGGGCTGGAGCCT	GGGTCTGGTTTTTGTCA	+
M34	SOX10_HUMAN.H11MO.1.A	-7	0.000350668	0.269663	0.268728	13	CTTTTGGGTTCTCTATTTTCTCTAGTTGGGGCTGGAGCCT	TTCCTTTGTTCTC	+
M34	RXRA_HUMAN.H11MO.0.A	-3	0.000883474	0.679392	0.451356	20	CTTTTGGGTTCTCTATTTTCTCTAGTTGGGGCTGGAGCCT	CTCTGACCTCTGCCTCCCCC	-
M34	RARG_HUMAN.H11MO.0.B	-3	0.00141078	1.08489	0.492436	18	CTTTTGGGTTCTCTATTTTCTCTAGTTGGGGCTGGAGCCT	CCCAGGTCACTCTGACCT	-
M34	SP4_HUMAN.H11MO.0.A	-2	0.00160647	1.23538	0.492436	20	CTTTTGGGTTCTCTATTTTCTCTAGTTGGGGCTGGAGCCT	CCCGGCCCCGCCCCCTTCCC	-
M35	ANDR_HUMAN.H11MO.0.A	-22	0.000630711	0.485017	0.349424	18	CATCAGAAGATATAACACACCTGACAATCAGAACAACTCA	AGCAAACAAAAAAGAACA	-
M35	NFYC_HUMAN.H11MO.0.A	-19	0.000663706	0.51039	0.349424	14	CATCAGAAGATATAACACACCTGACAATCAGAACAACTCA	CTAGCCAATCAGAG	+
M35	BRAC_HUMAN.H11MO.0.A	-11	0.000681581	0.524136	0.349424	20	CATCAGAAGATATAACACACCTGACAATCAGAACAACTCA	ATTTCACACCTCCCTGCTAA	-
M35	NFYA_HUMAN.H11MO.0.A	-19	0.00123895	0.952753	0.476376	14	CATCAGAAGATATAACACACCTGACAATCAGAACAACTCA	TCAGCCAATCAGAA	+
M36	STAT2_HUMAN.H11MO.0.A	-20	4.5031e-06	0.00346289	0.00252551	19	GCACCCACCACAAAGGCACAATTTCGTTTTCGGTTTCACC	CTTTCAGTTTCATTTTCCT	-
M36	IRF1_HUMAN.H11MO.0.A	-17	4.97273e-06	0.00382403	0.00252551	20	GCACCCACCACAAAGGCACAATTTCGTTTTCGGTTTCACC	TTACTTTCACTTTCATTTTC	-
M36	IRF2_HUMAN.H11MO.0.A	-17	4.97273e-06	0.00382403	0.00252551	20	GCACCCACCACAAAGGCACAATTTCGTTTTCGGTTTCACC	TTACTTTCACTTTCACTTTC	-
M36	STAT1_HUMAN.H11MO.1.A	-20	9.33567e-06	0.00717913	0.003556	19	GCACCCACCACAAAGGCACAATTTCGTTTTCGGTTTCACC	CTTTCAGTTTCATTTTCTT	-
M36	IRF3_HUMAN.H11MO.0.B	-17	3.17253e-05	0.0243968	0.00966745	20	GCACCCACCACAAAGGCACAATTTCGTTTTCGGTTTCACC	TCACTTTCCCTTTCCCTTTC	-
M36	IRF7_HUMAN.H11MO.0.C	-27	7.24212e-05	0.0556919	0.0183904	10	GCACCCACCACAAAGGCACAATTTCGTTTTCGGTTTCACC	TTTCACTTTC	-
M36	IRF9_HUMAN.H11MO.0.C	-19	0.000107517	0.0826809	0.0234022	12	GCACCCACCACAAAGGCACAATTTCGTTTTCGGTTTCACC	AGTTTCGCTTTC	-
M36	FOXJ3_HUMAN.H11MO.1.B	-23	0.000165347	0.127152	0.0313429	13	GCACCCACCACAAAGGCACAATTTCGTTTTCGGTTTCACC	TTGTTTTTGTTTA	+
M36	IRF5_HUMAN.H11MO.0.D	-17	0.000185142	0.142375	0.0313429	20	GCACCCACCACAAAGGCACAATTTCGTTTTCGGTTTCACC	TCACTTTTGGCTTTCCTTTA	-
M36	ONEC2_HUMAN.H11MO.0.D	-20	0.000317248	0.243964	0.0472201	20	GCACCCACCACAAAGGCACAATTTCGTTTTCGGTTTCACC	GTCTTGTTATTGATTTTTTTT	+
M36	CPEB1_HUMAN.H11MO.0.D	-20	0.000340913	0.262162	0.0472201	17	GCACCCACCACAAAGGCACAATTTCGTTTTCGGTTTCACC	TTTTTATTTTTTTTTTT	+
M36	ZIM3_HUMAN.H11MO.0.C	-21	0.000723186	0.55613	0.0918216	19	GCACCCACCACAAAGGCACAATTTCGTTTTCGGTTTCACC	TTGGGTTTCTGTTGCTTGC	+
M36	FOXL1_HUMAN.H11MO.0.D	-19	0.00142097	1.09273	0.16654	19	GCACCCACCACAAAGGCACAATTTCGTTTTCGGTTTCACC	TGTTTGTTTGTTTACTTTT	+
M36	PRDM6_HUMAN.H11MO.0.C	-23	0.00169623	1.3044	0.184601	13	GCACCCACCACAAAGGCACAATTTCGTTTTCGGTTTCACC	TTTTTTTCTTTTT	-
M36	ANDR_HUMAN.H11MO.0.A	-20	0.00198525	1.52666	0.201651	18	GCACCCACCACAAAGGCACAATTTCGTTTTCGGTTTCACC	TGTTCTTTTTTGTTTGCT	+
M36	FOXJ3_HUMAN.H11MO.0.A	-23	0.00214186	1.64709	0.203961	13	GCACCCACCACAAAGGCACAATTTCGTTTTCGGTTTCACC	TTGTTTATTTTTT	+
M36	ARI3A_HUMAN.H11MO.0.D	-17	0.00246376	1.89463	0.220814	22	GCACCCACCACAAAGGCACAATTTCGTTTTCGGTTTCACC	TTTAATTTGATTTCGATTAATT	-
M36	IRF8_HUMAN.H11MO.0.B	-17	0.00271085	2.08464	0.229461	20	GCACCCACCACAAAGGCACAATTTCGTTTTCGGTTTCACC	TTACTTTCACTTCCTCTTTT	-
M36	FOXG1_HUMAN.H11MO.0.D	-21	0.00297953	2.29126	0.23893	17	GCACCCACCACAAAGGCACAATTTCGTTTTCGGTTTCACC	ATTGTTTATATTTTTTT	+
M36	ONEC3_HUMAN.H11MO.0.D	-27	0.00368694	2.83526	0.280875	12	GCACCCACCACAAAGGCACAATTTCGTTTTCGGTTTCACC	TATTGATTTTTT	+
M36	NR2E3_HUMAN.H11MO.0.C	-23	0.00452608	3.48055	0.31933	14	GCACCCACCACAAAGGCACAATTTCGTTTTCGGTTTCACC	TGACTTTTGACTTT	-
M36	ZFP28_HUMAN.H11MO.0.C	-16	0.0046109	3.54578	0.31933	20	GCACCCACCACAAAGGCACAATTTCGTTTTCGGTTTCACC	TTCTATTTCTTCTTGTGTCA	+
M36	IRF4_HUMAN.H11MO.0.A	-19	0.00529683	4.07326	0.350885	18	GCACCCACCACAAAGGCACAATTTCGTTTTCGGTTTCACC	AGTTTCACTTCCTCTTTT	-
M36	NR2E1_HUMAN.H11MO.0.D	-19	0.00619444	4.76353	0.393249	17	GCACCCACCACAAAGGCACAATTTCGTTTTCGGTTTCACC	AATTGACTTTTTGACTT	-
M36	PRDM1_HUMAN.H11MO.0.A	-17	0.00651199	5.00772	0.396872	14	GCACCCACCACAAAGGCACAATTTCGTTTTCGGTTTCACC	TCACTTTCACTTTC	-
M36	FOXP3_HUMAN.H11MO.0.D	-19	0.007098	5.45836	0.415948	9	GCACCCACCACAAAGGCACAATTTCGTTTTCGGTTTCACC	AATTTGTTT	+
M36	FOXJ2_HUMAN.H11MO.0.C	-26	0.00852106	6.5527	0.480846	10	GCACCCACCACAAAGGCACAATTTCGTTTTCGGTTTCACC	TGTTTATTTA	+
M37	MNX1_HUMAN.H11MO.0.D	-18	5.09591e-05	0.0391875	0.0781543	19	GATGAGAGACCTGATAACTGAGTTCAACATAAAATGATGT	TTAAGGGTTATTAAAATAG	-
M37	IRX2_HUMAN.H11MO.0.D	-5	0.000161751	0.124386	0.124036	19	GATGAGAGACCTGATAACTGAGTTCAACATAAAATGATGT	CCAACATGCCCACCCATGT	-
M37	LYL1_HUMAN.H11MO.0.A	0	0.000658269	0.506209	0.252392	14	GATGAGAGACCTGATAACTGAGTTCAACATAAAATGATGT	CAGGAAACAGCTGG	-
M37	HME2_HUMAN.H11MO.0.D	-8	0.00152315	1.1713	0.369011	11	GATGAGAGACCTGATAACTGAGTTCAACATAAAATGATGT	CCCTAATTACC	-
M37	BRAC_HUMAN.H11MO.0.A	-11	0.00153071	1.17712	0.369011	20	GATGAGAGACCTGATAACTGAGTTCAACATAAAATGATGT	TTAGCAGGGAGGTGTGAAAT	+
M37	CLOCK_HUMAN.H11MO.0.C	-3	0.00168425	1.29519	0.369011	14	GATGAGAGACCTGATAACTGAGTTCAACATAAAATGATGT	CAGACACGTGAACA	+
M37	RARG_HUMAN.H11MO.0.B	3	0.00243178	1.87004	0.428095	15	GATGAGAGACCTGATAACTGAGTTCAACATAAAATGATGT	AGGTCAGAGTGACCTGGG	+
M37	ZN394_HUMAN.H11MO.0.C	-20	0.00291368	2.24062	0.428095	20	GATGAGAGACCTGATAACTGAGTTCAACATAAAATGATGT	AGAATGGAATAGAATGGAAT	+
M37	HXC10_HUMAN.H11MO.0.D	-10	0.00299988	2.30691	0.428095	19	GATGAGAGACCTGATAACTGAGTTCAACATAAAATGATGT	GTAATAAAAAAATTAAAAA	-
M38	MNX1_HUMAN.H11MO.0.D	-2	5.5761e-05	0.0428802	0.0729787	19	ACTAAATGGATAGTTGGATCAAAGATTGCTAATGCTTAGA	TTAAGGGTTATTAAAATAG	-
M38	IRX2_HUMAN.H11MO.0.D	-10	0.000398017	0.306075	0.203609	19	ACTAAATGGATAGTTGGATCAAAGATTGCTAATGCTTAGA	ACATGGGTGGGCATGTTGG	+
M38	HXC10_HUMAN.H11MO.0.D	-16	0.000810994	0.623654	0.311153	19	ACTAAATGGATAGTTGGATCAAAGATTGCTAATGCTTAGA	TTTTTAATTTTTTTATTAC	+
M38	ZN394_HUMAN.H11MO.0.C	-4	0.00105121	0.808383	0.322654	20	ACTAAATGGATAGTTGGATCAAAGATTGCTAATGCTTAGA	AGAATGGAATAGAATGGAAT	+
M40	IRX2_HUMAN.H11MO.0.D	-6	8.62769e-05	0.0663469	0.132667	19	TAATGGCCATATGTGGACTTCTAAGTTACAAAGTCTGTGC	ACATGGGTGGGCATGTTGG	+
M40	MNX1_HUMAN.H11MO.0.D	-20	0.000222114	0.170806	0.158595	19	TAATGGCCATATGTGGACTTCTAAGTTACAAAGTCTGTGC	CTATTTTAATAACCCTTAA	+
M40	HXC10_HUMAN.H11MO.0.D	-5	0.00127316	0.979058	0.391544	19	TAATGGCCATATGTGGACTTCTAAGTTACAAAGTCTGTGC	GTAATAAAAAAATTAAAAA	-
M42	MNX1_HUMAN.H11MO.0.D	-20	0.000165831	0.127524	0.177644	19	TTAAGTTATTTCAAGGTTCAATTTGAGATGATCATGTAAT	CTATTTTAATAACCCTTAA	+
M42	IRX2_HUMAN.H11MO.0.D	-1	0.000705116	0.542234	0.36118	19	TTAAGTTATTTCAAGGTTCAATTTGAGATGATCATGTAAT	ACATGGGTGGGCATGTTGG	+
M43	ZEB1_HUMAN.H11MO.0.A	-9	0.000595337	0.457814	0.42717	10	TAAATGGCTTCTAGGTGAGGCAGCCAAAACCTTAACAAAA	GACAGGTGAG	+
M43	BCL6_HUMAN.H11MO.0.A	-4	0.00135709	1.0436	0.42717	13	TAAATGGCTTCTAGGTGAGGCAGCCAAAACCTTAACAAAA	TGCTTTCTAGGAA	+
M43	ERR3_HUMAN.H11MO.0.B	-9	0.00156957	1.207	0.42717	9	TAAATGGCTTCTAGGTGAGGCAGCCAAAACCTTAACAAAA	TCAAGGTCA	+
M43	ERR2_HUMAN.H11MO.0.A	-9	0.00170099	1.30806	0.42717	9	TAAATGGCTTCTAGGTGAGGCAGCCAAAACCTTAACAAAA	TCAAGGTCA	+
M43	NR2C2_HUMAN.H11MO.0.B	-6	0.00185324	1.42514	0.42717	12	TAAATGGCTTCTAGGTGAGGCAGCCAAAACCTTAACAAAA	GGTTCCGGGTCA	+
M43	ERR1_HUMAN.H11MO.0.A	-8	0.00192847	1.483	0.42717	15	TAAATGGCTTCTAGGTGAGGCAGCCAAAACCTTAACAAAA	CTCAAGGTCACACAG	+
M43	ZN418_HUMAN.H11MO.1.D	-2	0.00214668	1.6508	0.42717	12	TAAATGGCTTCTAGGTGAGGCAGCCAAAACCTTAACAAAA	TGTTGCTTCTAG	+
M43	STAT1_HUMAN.H11MO.0.A	-3	0.00228817	1.7596	0.42717	19	TAAATGGCTTCTAGGTGAGGCAGCCAAAACCTTAACAAAA	GTGATTTCCAGGAAAGGGG	-
M43	MESP1_HUMAN.H11MO.0.D	-10	0.00252457	1.9414	0.42717	11	TAAATGGCTTCTAGGTGAGGCAGCCAAAACCTTAACAAAA	GCAGGTGTGGA	+
M44	MNX1_HUMAN.H11MO.0.D	-9	0.000169905	0.130657	0.155646	19	CCTTAGTGAAAAGATTAAACTTCTTGATAAGATAAACTCA	CTATTTTAATAACCCTTAA	+
M44	IRX2_HUMAN.H11MO.0.D	-8	0.000303662	0.233516	0.155646	19	CCTTAGTGAAAAGATTAAACTTCTTGATAAGATAAACTCA	ACATGGGTGGGCATGTTGG	+
M44	HXC10_HUMAN.H11MO.0.D	-11	0.000848978	0.652864	0.326366	19	CCTTAGTGAAAAGATTAAACTTCTTGATAAGATAAACTCA	TTTTTAATTTTTTTATTAC	+
M46	MNX1_HUMAN.H11MO.0.D	-3	2.50789e-06	0.00192857	0.00385383	19	TTTTAAATGGTAGTCCCTATATGACTTCTAGTAATATTAA	TTAAGGGTTATTAAAATAG	-
M46	IRX2_HUMAN.H11MO.0.D	-4	0.000377506	0.290302	0.157266	19	TTTTAAATGGTAGTCCCTATATGACTTCTAGTAATATTAA	ACATGGGTGGGCATGTTGG	+
M46	ZN394_HUMAN.H11MO.0.C	-1	0.00108144	0.83163	0.332367	20	TTTTAAATGGTAGTCCCTATATGACTTCTAGTAATATTAA	ATTCCATTCTATTCCATTCT	-
M46	BRAC_HUMAN.H11MO.0.A	-1	0.00134702	1.03586	0.344992	20	TTTTAAATGGTAGTCCCTATATGACTTCTAGTAATATTAA	TTAGCAGGGAGGTGTGAAAT	+
M46	HXC10_HUMAN.H11MO.0.D	-14	0.00205663	1.58155	0.451484	19	TTTTAAATGGTAGTCCCTATATGACTTCTAGTAATATTAA	GTAATAAAAAAATTAAAAA	-
M47	MNX1_HUMAN.H11MO.0.D	-16	0.000206266	0.158618	0.317237	19	TAACACACTGAAGCAATCATATGTGAATTTTCTTATTAGC	CTATTTTAATAACCCTTAA	+
M48	MNX1_HUMAN.H11MO.0.D	-5	6.85308e-05	0.0527002	0.0628612	19	AGTAAATTTTAAATAAACCCAGAGATAACTTAATAACAAT	CTATTTTAATAACCCTTAA	+
M48	IRX2_HUMAN.H11MO.0.D	-17	0.000895977	0.689006	0.310908	19	AGTAAATTTTAAATAAACCCAGAGATAACTTAATAACAAT	ACATGGGTGGGCATGTTGG	+
M48	HXC10_HUMAN.H11MO.0.D	-17	0.00104403	0.802856	0.310908	19	AGTAAATTTTAAATAAACCCAGAGATAACTTAATAACAAT	GTAATAAAAAAATTAAAAA	-
M48	RXRA_HUMAN.H11MO.0.A	-15	0.0016622	1.27823	0.364657	20	AGTAAATTTTAAATAAACCCAGAGATAACTTAATAACAAT	GGGGGAGGCAGAGGTCAGAG	+
M49	MNX1_HUMAN.H11MO.0.D	-13	1.77137e-05	0.0136218	0.0272204	19	ACAATTGATATGATCTAGGTTACATAGAATCTTCTCATAA	TTAAGGGTTATTAAAATAG	-
M49	IRX2_HUMAN.H11MO.0.D	0	0.000358335	0.27556	0.183549	19	ACAATTGATATGATCTAGGTTACATAGAATCTTCTCATAA	ACATGGGTGGGCATGTTGG	+
M49	HXC10_HUMAN.H11MO.0.D	-20	0.00102871	0.791079	0.395201	19	ACAATTGATATGATCTAGGTTACATAGAATCTTCTCATAA	GTAATAAAAAAATTAAAAA	-
M50	MNX1_HUMAN.H11MO.0.D	-2	0.000133398	0.102583	0.204588	19	GACTTAACTATTCTTCTTCCAGAAATGGAGCCTATGATTT	CTATTTTAATAACCCTTAA	+
M50	HME2_HUMAN.H11MO.0.D	-5	0.0014538	1.11797	0.486166	11	GACTTAACTATTCTTCTTCCAGAAATGGAGCCTATGATTT	CCCTAATTACC	-
M50	ZN394_HUMAN.H11MO.0.C	-20	0.00157134	1.20836	0.486166	20	GACTTAACTATTCTTCTTCCAGAAATGGAGCCTATGATTT	AGAATGGAATAGAATGGAAT	+
M50	IRX2_HUMAN.H11MO.0.D	-1	0.00165043	1.26918	0.486166	19	GACTTAACTATTCTTCTTCCAGAAATGGAGCCTATGATTT	ACATGGGTGGGCATGTTGG	+
M50	ZN563_HUMAN.H11MO.0.C	-11	0.00221897	1.70639	0.486166	21	GACTTAACTATTCTTCTTCCAGAAATGGAGCCTATGATTT	GCAGCTGCCAGTGAGGATCCC	-
M53	MNX1_HUMAN.H11MO.0.D	-4	3.69135e-05	0.0283865	0.0565759	19	CTGTATAGTGAAGAAATCATTAATTGATTGTAGACTTAAG	CTATTTTAATAACCCTTAA	+
M53	HME2_HUMAN.H11MO.0.D	-17	0.000276512	0.212638	0.141267	11	CTGTATAGTGAAGAAATCATTAATTGATTGTAGACTTAAG	CCCTAATTACC	-
M53	HXC10_HUMAN.H11MO.0.D	-7	0.000447109	0.343827	0.171317	19	CTGTATAGTGAAGAAATCATTAATTGATTGTAGACTTAAG	TTTTTAATTTTTTTATTAC	+
M53	IRX2_HUMAN.H11MO.0.D	-11	0.000567785	0.436626	0.174045	19	CTGTATAGTGAAGAAATCATTAATTGATTGTAGACTTAAG	CCAACATGCCCACCCATGT	-
M53	VENTX_HUMAN.H11MO.0.D	-17	0.00122907	0.945152	0.235468	19	CTGTATAGTGAAGAAATCATTAATTGATTGTAGACTTAAG	CGCTAATTGGTTTCTAATT	+
M53	MAF_HUMAN.H11MO.0.A	0	0.00191979	1.47632	0.295961	19	CTGTATAGTGAAGAAATCATTAATTGATTGTAGACTTAAG	TTGCTGAGTCAGCAGATTC	-
M53	BRAC_HUMAN.H11MO.0.A	-5	0.00193103	1.48496	0.295961	20	CTGTATAGTGAAGAAATCATTAATTGATTGTAGACTTAAG	TTAGCAGGGAGGTGTGAAAT	+
M53	ZN394_HUMAN.H11MO.0.C	-18	0.0033704	2.59184	0.469608	20	CTGTATAGTGAAGAAATCATTAATTGATTGTAGACTTAAG	ATTCCATTCTATTCCATTCT	-
M54	IRX2_HUMAN.H11MO.0.D	-17	1.93246e-05	0.0148606	0.029657	19	AAGAGGCCTGTTTAAAAACCCGGCATAAAAGGCAGTTTGT	ACATGGGTGGGCATGTTGG	+
M54	MNX1_HUMAN.H11MO.0.D	0	0.000132692	0.102041	0.0807616	19	AAGAGGCCTGTTTAAAAACCCGGCATAAAAGGCAGTTTGT	TTAAGGGTTATTAAAATAG	-
M54	RXRA_HUMAN.H11MO.0.A	-19	0.000833256	0.640774	0.302324	20	AAGAGGCCTGTTTAAAAACCCGGCATAAAAGGCAGTTTGT	GGGGGAGGCAGAGGTCAGAG	+
M54	ZN394_HUMAN.H11MO.0.C	-16	0.0011268	0.866513	0.302324	20	AAGAGGCCTGTTTAAAAACCCGGCATAAAAGGCAGTTTGT	AGAATGGAATAGAATGGAAT	+
M54	ZN563_HUMAN.H11MO.0.C	-16	0.00137897	1.06043	0.302324	21	AAGAGGCCTGTTTAAAAACCCGGCATAAAAGGCAGTTTGT	GCAGCTGCCAGTGAGGATCCC	-
M55	MNX1_HUMAN.H11MO.0.D	-18	9.67265e-05	0.0743827	0.0966461	19	TCAAATGGGAATTTCATGATAAAGGTTCTAGACATATTTA	TTAAGGGTTATTAAAATAG	-
M55	IRX2_HUMAN.H11MO.0.D	-3	0.000125785	0.0967289	0.0966461	19	TCAAATGGGAATTTCATGATAAAGGTTCTAGACATATTTA	ACATGGGTGGGCATGTTGG	+
M55	ZN394_HUMAN.H11MO.0.C	-19	0.000545891	0.41979	0.167772	20	TCAAATGGGAATTTCATGATAAAGGTTCTAGACATATTTA	AGAATGGAATAGAATGGAAT	+
M55	HXC10_HUMAN.H11MO.0.D	-12	0.00178021	1.36898	0.452829	19	TCAAATGGGAATTTCATGATAAAGGTTCTAGACATATTTA	GTAATAAAAAAATTAAAAA	-
M56	ZN770_HUMAN.H11MO.1.C	-6	3.51913e-05	0.0270621	0.0541132	11	GCCTGCCTCTGCCTCCCAAAGTGCTGGGATTATAGGCGTG	CTCAGCCTCCC	-
M56	ZN770_HUMAN.H11MO.0.C	5	0.000304985	0.234534	0.234486	17	GCCTGCCTCTGCCTCCCAAAGTGCTGGGATTATAGGCGTG	GATCCTCCCGCCTCAGCCTCCC	-
M57	IRX2_HUMAN.H11MO.0.D	-6	0.000378236	0.290863	0.42112	19	TGTGGGATACGTAGGGACCTGCCCTCATAGATGGGGCAAG	ACATGGGTGGGCATGTTGG	+
M57	CLOCK_HUMAN.H11MO.0.C	-11	0.000751298	0.577748	0.42112	14	TGTGGGATACGTAGGGACCTGCCCTCATAGATGGGGCAAG	CAGACACGTGAACA	+
M57	HEY2_HUMAN.H11MO.0.D	-10	0.00112342	0.863914	0.42112	17	TGTGGGATACGTAGGGACCTGCCCTCATAGATGGGGCAAG	GGGGGCACGTGGCATTA	+
M57	PATZ1_HUMAN.H11MO.0.C	-2	0.00151964	1.1686	0.42112	22	TGTGGGATACGTAGGGACCTGCCCTCATAGATGGGGCAAG	GGGGAGGGGGCGGGGGGGGAGG	+
M57	ZN341_HUMAN.H11MO.0.C	0	0.00249563	1.91914	0.42112	22	TGTGGGATACGTAGGGACCTGCCCTCATAGATGGGGCAAG	GGGGGGGGGGGGAGGGAAGAGC	+
M57	BHE41_HUMAN.H11MO.0.D	-8	0.00257305	1.97868	0.42112	20	TGTGGGATACGTAGGGACCTGCCCTCATAGATGGGGCAAG	GCCTCTGCACGTGACCCGGT	-
M57	BRAC_HUMAN.H11MO.0.A	-7	0.00276876	2.12918	0.42112	20	TGTGGGATACGTAGGGACCTGCCCTCATAGATGGGGCAAG	TTAGCAGGGAGGTGTGAAAT	+
M57	RXRA_HUMAN.H11MO.0.A	-3	0.00320255	2.46276	0.42112	20	TGTGGGATACGTAGGGACCTGCCCTCATAGATGGGGCAAG	GGGGGAGGCAGAGGTCAGAG	+
M57	MNX1_HUMAN.H11MO.0.D	1	0.00380891	2.92905	0.42112	18	TGTGGGATACGTAGGGACCTGCCCTCATAGATGGGGCAAG	TTAAGGGTTATTAAAATAG	-
M57	ZN667_HUMAN.H11MO.0.C	0	0.00410035	3.15317	0.42112	19	TGTGGGATACGTAGGGACCTGCCCTCATAGATGGGGCAAG	GCTGAGCTTTTAAGGCCAC	-
M57	LYL1_HUMAN.H11MO.0.A	-8	0.00415476	3.19501	0.42112	14	TGTGGGATACGTAGGGACCTGCCCTCATAGATGGGGCAAG	CAGGAAACAGCTGG	-
M57	ZN563_HUMAN.H11MO.0.C	-17	0.0043415	3.33862	0.42112	21	TGTGGGATACGTAGGGACCTGCCCTCATAGATGGGGCAAG	GCAGCTGCCAGTGAGGATCCC	-
M57	HESX1_HUMAN.H11MO.0.D	-9	0.00489627	3.76523	0.42112	16	TGTGGGATACGTAGGGACCTGCCCTCATAGATGGGGCAAG	ATCCGGCACGTGGCCT	+
M57	HME2_HUMAN.H11MO.0.D	-5	0.00492436	3.78683	0.42112	11	TGTGGGATACGTAGGGACCTGCCCTCATAGATGGGGCAAG	GGTAATTAGGG	+
M57	TAL1_HUMAN.H11MO.1.A	-8	0.0056046	4.30994	0.450621	15	TGTGGGATACGTAGGGACCTGCCCTCATAGATGGGGCAAG	CAGGAAGCAGATGTG	+
M57	ZN554_HUMAN.H11MO.0.C	0	0.0064918	4.99219	0.495856	20	TGTGGGATACGTAGGGACCTGCCCTCATAGATGGGGCAAG	GCTGAGCCATGTGGGGTGCT	+
M58	MNX1_HUMAN.H11MO.0.D	-2	3.15988e-05	0.0242995	0.0484303	19	AAAGATAATGTTGCCCAGTTATAAGGATGTTTGGCATTCC	CTATTTTAATAACCCTTAA	+
M58	IRX2_HUMAN.H11MO.0.D	-20	0.000761871	0.585879	0.389231	19	AAAGATAATGTTGCCCAGTTATAAGGATGTTTGGCATTCC	ACATGGGTGGGCATGTTGG	+
M58	NR1H3_HUMAN.H11MO.0.B	0	0.0010501	0.807528	0.402363	19	AAAGATAATGTTGCCCAGTTATAAGGATGTTTGGCATTCC	TGACCTGCAGTGACCTCTG	-
M59	MNX1_HUMAN.H11MO.0.D	-13	4.60975e-05	0.035449	0.0507601	19	CTGTTGTTAATAATTAACCCTGTTTCTTAAATAATACTAT	TTAAGGGTTATTAAAATAG	-
M59	IRX2_HUMAN.H11MO.0.D	-16	0.000362664	0.278888	0.139234	19	CTGTTGTTAATAATTAACCCTGTTTCTTAAATAATACTAT	ACATGGGTGGGCATGTTGG	+
M59	HXC10_HUMAN.H11MO.0.D	-11	0.000461748	0.355084	0.141819	19	CTGTTGTTAATAATTAACCCTGTTTCTTAAATAATACTAT	TTTTTAATTTTTTTATTAC	+
M59	TLX1_HUMAN.H11MO.0.D	-19	0.00181989	1.39949	0.399251	17	CTGTTGTTAATAATTAACCCTGTTTCTTAAATAATACTAT	CTGGCAAGTTGCCAAGG	+
M61	MNX1_HUMAN.H11MO.0.D	-6	6.31431e-05	0.0485571	0.097031	19	TCTGAACCAGATATAAACCCTTTTGAGATAAATTACTAGA	CTATTTTAATAACCCTTAA	+
M61	IRX2_HUMAN.H11MO.0.D	-8	0.000426638	0.328084	0.266746	19	TCTGAACCAGATATAAACCCTTTTGAGATAAATTACTAGA	ACATGGGTGGGCATGTTGG	+
M61	NR1D1_HUMAN.H11MO.0.B	-18	0.00130095	1.00043	0.399829	19	TCTGAACCAGATATAAACCCTTTTGAGATAAATTACTAGA	CCTTCTGACCCACTTCCCT	-
M61	ZN394_HUMAN.H11MO.0.C	-13	0.00162871	1.25248	0.417134	20	TCTGAACCAGATATAAACCCTTTTGAGATAAATTACTAGA	AGAATGGAATAGAATGGAAT	+
M62	MNX1_HUMAN.H11MO.0.D	-16	0.000188685	0.145099	0.14523	19	TTTGACACAGGTTGCAGTAAAATTCCTTTGACCATTGAAG	TTAAGGGTTATTAAAATAG	-
M62	BRAC_HUMAN.H11MO.0.A	-3	0.000283898	0.218317	0.14523	20	TTTGACACAGGTTGCAGTAAAATTCCTTTGACCATTGAAG	TTAGCAGGGAGGTGTGAAAT	+
M62	IRX2_HUMAN.H11MO.0.D	-4	0.000467111	0.359209	0.179216	19	TTTGACACAGGTTGCAGTAAAATTCCTTTGACCATTGAAG	ACATGGGTGGGCATGTTGG	+
M62	HXC10_HUMAN.H11MO.0.D	-10	0.000642009	0.493705	0.197055	19	TTTGACACAGGTTGCAGTAAAATTCCTTTGACCATTGAAG	GTAATAAAAAAATTAAAAA	-
M62	RXRA_HUMAN.H11MO.0.A	-14	0.00151227	1.16293	0.319839	20	TTTGACACAGGTTGCAGTAAAATTCCTTTGACCATTGAAG	CTCTGACCTCTGCCTCCCCC	-
M62	ZN394_HUMAN.H11MO.0.C	-3	0.00187568	1.44239	0.319839	20	TTTGACACAGGTTGCAGTAAAATTCCTTTGACCATTGAAG	AGAATGGAATAGAATGGAAT	+
M62	TLX1_HUMAN.H11MO.0.D	-14	0.00278639	2.14273	0.42762	17	TTTGACACAGGTTGCAGTAAAATTCCTTTGACCATTGAAG	CTGGCAAGTTGCCAAGG	+
M63	ZN394_HUMAN.H11MO.0.C	-6	2.4199e-05	0.018609	0.0369987	20	AGGCGAGTATTGAACATGAAATCAAACTCGCACTAAGGAT	AGAATGGAATAGAATGGAAT	+
M63	FOXD3_HUMAN.H11MO.0.D	-11	0.000267573	0.205763	0.20455	15	AGGCGAGTATTGAACATGAAATCAAACTCGCACTAAGGAT	TGCTAAGTAAACAAA	-
M63	RXRA_HUMAN.H11MO.0.A	-7	0.000506781	0.389715	0.258278	20	AGGCGAGTATTGAACATGAAATCAAACTCGCACTAAGGAT	GGGGGAGGCAGAGGTCAGAG	+
M63	BC11A_HUMAN.H11MO.0.A	-10	0.000770334	0.592387	0.294447	17	AGGCGAGTATTGAACATGAAATCAAACTCGCACTAAGGAT	AAAAGAGGAAGTGAAAA	+
M63	MNX1_HUMAN.H11MO.0.D	-3	0.00113904	0.875923	0.311811	19	AGGCGAGTATTGAACATGAAATCAAACTCGCACTAAGGAT	TTAAGGGTTATTAAAATAG	-
M63	LEF1_HUMAN.H11MO.0.A	-15	0.00141129	1.08529	0.311811	14	AGGCGAGTATTGAACATGAAATCAAACTCGCACTAAGGAT	AGCAAATCAAAGGA	-
M63	Z354A_HUMAN.H11MO.0.C	-2	0.00142758	1.09781	0.311811	24	AGGCGAGTATTGAACATGAAATCAAACTCGCACTAAGGAT	ACATTAAATGTAAATGGACTAAAT	-
M63	RARG_HUMAN.H11MO.0.B	-18	0.00175787	1.3518	0.335959	18	AGGCGAGTATTGAACATGAAATCAAACTCGCACTAAGGAT	AGGTCAGAGTGACCTGGG	+
M63	HXC10_HUMAN.H11MO.0.D	-6	0.00312325	2.40178	0.477524	19	AGGCGAGTATTGAACATGAAATCAAACTCGCACTAAGGAT	GTAATAAAAAAATTAAAAA	-
M64	HXC10_HUMAN.H11MO.0.D	-10	3.03195e-05	0.0233157	0.0464696	19	TCCACCAATATTCATGAAGATATTTTAAATATCAGATTTA	GTAATAAAAAAATTAAAAA	-
M64	MNX1_HUMAN.H11MO.0.D	-13	7.10204e-05	0.0546147	0.052341	19	TCCACCAATATTCATGAAGATATTTTAAATATCAGATTTA	TTAAGGGTTATTAAAATAG	-
M64	PO3F3_HUMAN.H11MO.0.D	-14	0.000559495	0.430252	0.214379	17	TCCACCAATATTCATGAAGATATTTTAAATATCAGATTTA	ATAAATTATGCAAATTT	+
M64	BRAC_HUMAN.H11MO.0.A	-10	0.0017894	1.37605	0.48368	20	TCCACCAATATTCATGAAGATATTTTAAATATCAGATTTA	TTAGCAGGGAGGTGTGAAAT	+
M66	PO3F3_HUMAN.H11MO.0.D	-5	7.72793e-05	0.0594278	0.105398	17	TTTTCACATAGACAAAGATTAGTTAAACCGGAGGCTGAGC	AAATTTGCATAATTTAT	-
M66	FOXD3_HUMAN.H11MO.0.D	-3	0.00018951	0.145733	0.105398	15	TTTTCACATAGACAAAGATTAGTTAAACCGGAGGCTGAGC	TGCTAAGTAAACAAA	-
M66	GATA5_HUMAN.H11MO.0.D	-11	0.000207095	0.159256	0.105398	17	TTTTCACATAGACAAAGATTAGTTAAACCGGAGGCTGAGC	TAAGAGATAACTTAGAT	+
M66	HXC10_HUMAN.H11MO.0.D	-6	0.000502267	0.386244	0.170326	19	TTTTCACATAGACAAAGATTAGTTAAACCGGAGGCTGAGC	GTAATAAAAAAATTAAAAA	-
M66	NR2F6_HUMAN.H11MO.0.D	-8	0.000557787	0.428938	0.170326	18	TTTTCACATAGACAAAGATTAGTTAAACCGGAGGCTGAGC	AGGACAAAGTTCACTTGA	+
M67	MNX1_HUMAN.H11MO.0.D	-2	0.000323191	0.248534	0.248159	19	TAATAATGTCATGGTTCGTAACTATTAGGACATACTCAGT	CTATTTTAATAACCCTTAA	+
M67	IRX2_HUMAN.H11MO.0.D	-17	0.000719144	0.553022	0.346573	19	TAATAATGTCATGGTTCGTAACTATTAGGACATACTCAGT	ACATGGGTGGGCATGTTGG	+
M67	HXC10_HUMAN.H11MO.0.D	-2	0.00105762	0.813309	0.346573	19	TAATAATGTCATGGTTCGTAACTATTAGGACATACTCAGT	GTAATAAAAAAATTAAAAA	-
M67	ZN394_HUMAN.H11MO.0.C	-2	0.00135408	1.04129	0.346573	20	TAATAATGTCATGGTTCGTAACTATTAGGACATACTCAGT	AGAATGGAATAGAATGGAAT	+
M69	PAX8_HUMAN.H11MO.0.D	-6	0.00030183	0.232107	0.293568	14	TAGCCGGATGCCTCAGTTAGTTGACAGAGCTCCATCGCCA	CCCGCTTCAGTGAC	-
M69	PAX2_HUMAN.H11MO.0.D	-10	0.000549854	0.422837	0.293568	18	TAGCCGGATGCCTCAGTTAGTTGACAGAGCTCCATCGCCA	GTTCAGTCATGCGTGACA	+
M69	ZN563_HUMAN.H11MO.0.C	-12	0.000715277	0.550048	0.293568	21	TAGCCGGATGCCTCAGTTAGTTGACAGAGCTCCATCGCCA	GCAGCTGCCAGTGAGGATCCC	-
M69	NR1D1_HUMAN.H11MO.0.B	-3	0.000765662	0.588794	0.293568	19	TAGCCGGATGCCTCAGTTAGTTGACAGAGCTCCATCGCCA	CCTTCTGACCCACTTCCCT	-
M69	BRAC_HUMAN.H11MO.0.A	-9	0.00161757	1.24391	0.425051	20	TAGCCGGATGCCTCAGTTAGTTGACAGAGCTCCATCGCCA	TTAGCAGGGAGGTGTGAAAT	+
M69	TLX1_HUMAN.H11MO.0.D	-10	0.00166288	1.27875	0.425051	17	TAGCCGGATGCCTCAGTTAGTTGACAGAGCTCCATCGCCA	CCTTGGCAACTTGCCAG	-
M69	MAF_HUMAN.H11MO.0.A	-4	0.00250722	1.92805	0.480656	19	TAGCCGGATGCCTCAGTTAGTTGACAGAGCTCCATCGCCA	TTGCTGAGTCAGCAGATTC	-
M70	PO3F4_HUMAN.H11MO.0.D	0	7.35852e-05	0.056587	0.0678641	17	GAATTAACATAAAGACACGACCAAACGATCCCCAAAAGCG	TAATTTGCATAATTTAT	+
M70	DLX1_HUMAN.H11MO.0.D	0	0.00011224	0.0863129	0.0678641	16	GAATTAACATAAAGACACGACCAAACGATCCCCAAAAGCG	TAATTAGCATAATTTA	-
M70	PO3F3_HUMAN.H11MO.0.D	0	0.000134952	0.103778	0.0678641	17	GAATTAACATAAAGACACGACCAAACGATCCCCAAAAGCG	AAATTTGCATAATTTAT	-
M70	PO2F2_HUMAN.H11MO.0.A	-1	0.000212359	0.163304	0.0800927	11	GAATTAACATAAAGACACGACCAAACGATCCCCAAAAGCG	CATTTGCATAT	-
M70	HXD8_HUMAN.H11MO.0.D	0	0.000340525	0.261864	0.0918049	11	GAATTAACATAAAGACACGACCAAACGATCCCCAAAAGCG	TAATTTGCATA	+
M70	P5F1B_HUMAN.H11MO.0.D	0	0.000365119	0.280776	0.0918049	16	GAATTAACATAAAGACACGACCAAACGATCCCCAAAAGCG	TAATTTGCATATTCAT	+
M70	PO5F1_HUMAN.H11MO.1.A	-2	0.00104002	0.799772	0.200263	10	GAATTAACATAAAGACACGACCAAACGATCCCCAAAAGCG	ATTTGCATAT	-
M70	VSX1_HUMAN.H11MO.0.D	0	0.00106196	0.816649	0.200263	14	GAATTAACATAAAGACACGACCAAACGATCCCCAAAAGCG	TAATTAGCTAATTT	+
M70	ESX1_HUMAN.H11MO.0.D	2	0.00162698	1.25115	0.272723	15	GAATTAACATAAAGACACGACCAAACGATCCCCAAAAGCG	GCTAATTAGCAATAATT	+
M70	PO2F3_HUMAN.H11MO.0.D	1	0.00208622	1.6043	0.299236	13	GAATTAACATAAAGACACGACCAAACGATCCCCAAAAGCG	CAAATTTGCATAAC	-
M70	PO2F1_HUMAN.H11MO.0.C	0	0.00225094	1.73097	0.299236	16	GAATTAACATAAAGACACGACCAAACGATCCCCAAAAGCG	TTATTTGCATTCGATT	-
M70	ZN264_HUMAN.H11MO.0.C	-1	0.00239262	1.83992	0.299236	24	GAATTAACATAAAGACACGACCAAACGATCCCCAAAAGCG	AATGGGATTAGTGCCCTTATAAGA	-
M70	NR2E1_HUMAN.H11MO.0.D	-1	0.00257855	1.9829	0.299236	17	GAATTAACATAAAGACACGACCAAACGATCCCCAAAAGCG	AATTGACTTTTTGACTT	-
M70	LHX4_HUMAN.H11MO.0.D	1	0.00334145	2.56957	0.336447	10	GAATTAACATAAAGACACGACCAAACGATCCCCAAAAGCG	CTAATTAACTT	-
M70	ISX_HUMAN.H11MO.0.D	1	0.0035512	2.73087	0.336447	15	GAATTAACATAAAGACACGACCAAACGATCCCCAAAAGCG	TTAATTAGCTTAAATT	+
M70	FOXF2_HUMAN.H11MO.0.D	-1	0.00356824	2.74398	0.336447	11	GAATTAACATAAAGACACGACCAAACGATCCCCAAAAGCG	TGTTTACTTTT	+
M70	DLX6_HUMAN.H11MO.0.D	0	0.00442148	3.40012	0.338629	15	GAATTAACATAAAGACACGACCAAACGATCCCCAAAAGCG	TAATTACCTTAATTT	-
M70	PROP1_HUMAN.H11MO.0.D	-1	0.00462557	3.55707	0.338629	11	GAATTAACATAAAGACACGACCAAACGATCCCCAAAAGCG	TAATTGAATTA	+
M70	PIT1_HUMAN.H11MO.0.C	0	0.00474943	3.65231	0.338629	13	GAATTAACATAAAGACACGACCAAACGATCCCCAAAAGCG	ATATATTCATGAG	-
M70	FOXB1_HUMAN.H11MO.0.D	4	0.00476452	3.66391	0.338629	13	GAATTAACATAAAGACACGACCAAACGATCCCCAAAAGCG	GTCAATATTTACATAAC	+
M70	MEOX1_HUMAN.H11MO.0.D	2	0.00496023	3.81441	0.338629	14	GAATTAACATAAAGACACGACCAAACGATCCCCAAAAGCG	GGTAATTAGCGTTAAT	+
M70	HMGA1_HUMAN.H11MO.0.D	0	0.00499329	3.83984	0.338629	7	GAATTAACATAAAGACACGACCAAACGATCCCCAAAAGCG	GTATTTT	+
M70	LHX9_HUMAN.H11MO.0.D	1	0.00553084	4.25322	0.338629	17	GAATTAACATAAAGACACGACCAAACGATCCCCAAAAGCG	CTAATTAGCTATTAATTA	+
M70	SOX1_HUMAN.H11MO.0.D	1	0.00553652	4.25759	0.338629	15	GAATTAACATAAAGACACGACCAAACGATCCCCAAAAGCG	ATGAATAACATTCATC	-
M70	SHOX2_HUMAN.H11MO.0.D	1	0.00561153	4.31527	0.338629	16	GAATTAACATAAAGACACGACCAAACGATCCCCAAAAGCG	CTAATTAGTTAATTTTA	+
M70	EMX2_HUMAN.H11MO.0.D	0	0.00609919	4.69027	0.349367	12	GAATTAACATAAAGACACGACCAAACGATCCCCAAAAGCG	TAATTAGCTAAT	+
M70	GBX1_HUMAN.H11MO.0.D	1	0.00625264	4.80828	0.349367	16	GAATTAACATAAAGACACGACCAAACGATCCCCAAAAGCG	CTAATTAGCTAAAATTT	+
M70	PO5F1_HUMAN.H11MO.0.A	-2	0.00688258	5.2927	0.361364	16	GAATTAACATAAAGACACGACCAAACGATCCCCAAAAGCG	ATTTGCATAACAAAGG	-
M70	NFAC1_HUMAN.H11MO.1.B	-1	0.0069464	5.34179	0.361364	10	GAATTAACATAAAGACACGACCAAACGATCCCCAAAAGCG	TTTTTCCATT	-
M70	RX_HUMAN.H11MO.0.D	1	0.00765862	5.88948	0.385134	10	GAATTAACATAAAGACACGACCAAACGATCCCCAAAAGCG	TTAATTAGCAA	+
M70	DLX4_HUMAN.H11MO.0.D	0	0.00899709	6.91877	0.411691	16	GAATTAACATAAAGACACGACCAAACGATCCCCAAAAGCG	TAATTACCCTAAATTT	+
M70	SHOX_HUMAN.H11MO.0.D	1	0.00907884	6.98163	0.411691	16	GAATTAACATAAAGACACGACCAAACGATCCCCAAAAGCG	CTAATTAGTTAATTTTT	+
M70	BRAC_HUMAN.H11MO.0.A	-1	0.00955017	7.34408	0.411691	20	GAATTAACATAAAGACACGACCAAACGATCCCCAAAAGCG	ATTTCACACCTCCCTGCTAA	-
M70	BATF3_HUMAN.H11MO.0.B	-1	0.00956874	7.35836	0.411691	17	GAATTAACATAAAGACACGACCAAACGATCCCCAAAAGCG	CAGTTTCATTATGACTC	+
M70	ZBT49_HUMAN.H11MO.0.D	1	0.00978349	7.5235	0.411691	10	GAATTAACATAAAGACACGACCAAACGATCCCCAAAAGCG	CCAATTAGCGC	-
M70	VSX2_HUMAN.H11MO.0.D	1	0.00982407	7.55471	0.411691	11	GAATTAACATAAAGACACGACCAAACGATCCCCAAAAGCG	TTAATTAGCTTC	+
M70	TEF_HUMAN.H11MO.0.D	-1	0.010967	8.43359	0.433448	14	GAATTAACATAAAGACACGACCAAACGATCCCCAAAAGCG	CATTTACATAAACA	-
M70	NANOG_HUMAN.H11MO.0.A	-2	0.0124108	9.54387	0.433448	17	GAATTAACATAAAGACACGACCAAACGATCCCCAAAAGCG	ATTTGCATAACAAAGGA	-
M70	NFIL3_HUMAN.H11MO.0.D	-3	0.0124387	9.56538	0.433448	11	GAATTAACATAAAGACACGACCAAACGATCCCCAAAAGCG	ATTACATAACT	-
M70	PHX2B_HUMAN.H11MO.0.D	-1	0.0124387	9.56538	0.433448	11	GAATTAACATAAAGACACGACCAAACGATCCCCAAAAGCG	TAATTAAATTA	-
M70	HXA2_HUMAN.H11MO.0.D	2	0.0124387	9.56538	0.433448	9	GAATTAACATAAAGACACGACCAAACGATCCCCAAAAGCG	GGTAATTAGCG	+
M70	ALX1_HUMAN.H11MO.0.B	0	0.0131214	10.0904	0.433448	12	GAATTAACATAAAGACACGACCAAACGATCCCCAAAAGCG	ATAATTGGATTA	+
M70	DBP_HUMAN.H11MO.0.B	-2	0.0131986	10.1497	0.433448	11	GAATTAACATAAAGACACGACCAAACGATCCCCAAAAGCG	TGTTACATAAC	-
M70	HNF1B_HUMAN.H11MO.1.A	2	0.0131986	10.1497	0.433448	9	GAATTAACATAAAGACACGACCAAACGATCCCCAAAAGCG	AATCATTAACT	-
M70	MIXL1_HUMAN.H11MO.0.D	3	0.0131986	10.1497	0.433448	8	GAATTAACATAAAGACACGACCAAACGATCCCCAAAAGCG	ATCTAATTAAC	-
M70	VAX1_HUMAN.H11MO.0.D	2	0.0134915	10.375	0.433448	16	GAATTAACATAAAGACACGACCAAACGATCCCCAAAAGCG	GGTAATTAGGGTTAATTA	+
M70	VAX2_HUMAN.H11MO.0.D	3	0.0136812	10.5208	0.433448	13	GAATTAACATAAAGACACGACCAAACGATCCCCAAAAGCG	CACTAATTACCCTAAT	-
M70	ARX_HUMAN.H11MO.0.D	1	0.0141398	10.8735	0.433448	12	GAATTAACATAAAGACACGACCAAACGATCCCCAAAAGCG	CTAATTAAATTAA	-
M70	GBX2_HUMAN.H11MO.0.D	1	0.014475	11.1313	0.433448	16	GAATTAACATAAAGACACGACCAAACGATCCCCAAAAGCG	CTAATTAGCCTTTAATT	+
M70	FOXA1_HUMAN.H11MO.0.A	-1	0.014705	11.3082	0.433448	12	GAATTAACATAAAGACACGACCAAACGATCCCCAAAAGCG	TGTTTACTTTGG	+
M70	ALX3_HUMAN.H11MO.0.D	0	0.0148474	11.4177	0.433448	11	GAATTAACATAAAGACACGACCAAACGATCCCCAAAAGCG	TAATTAAATTA	+
M70	FOXA3_HUMAN.H11MO.0.B	1	0.0149403	11.4891	0.433448	12	GAATTAACATAAAGACACGACCAAACGATCCCCAAAAGCG	CTTGTTTACTTTG	+
M70	EMX1_HUMAN.H11MO.0.D	0	0.0155611	11.9665	0.438784	12	GAATTAACATAAAGACACGACCAAACGATCCCCAAAAGCG	TAATTAGCTAAT	+
M70	LHX8_HUMAN.H11MO.0.D	3	0.0157059	12.0778	0.438784	15	GAATTAACATAAAGACACGACCAAACGATCCCCAAAAGCG	CGCTAATTACAATTAATT	+
M70	RAX2_HUMAN.H11MO.0.D	1	0.0164627	12.6598	0.451566	11	GAATTAACATAAAGACACGACCAAACGATCCCCAAAAGCG	CTAATTAAATTA	+
M70	NFIA_HUMAN.H11MO.0.C	-3	0.0179191	13.7798	0.482737	15	GAATTAACATAAAGACACGACCAAACGATCCCCAAAAGCG	TTGGCACGGTGCCAA	+
M70	FOXA2_HUMAN.H11MO.0.A	-1	0.0184114	14.1584	0.487012	12	GAATTAACATAAAGACACGACCAAACGATCCCCAAAAGCG	TGTTTACTTAGC	+
M70	UNC4_HUMAN.H11MO.0.D	-1	0.0187234	14.3983	0.487012	11	GAATTAACATAAAGACACGACCAAACGATCCCCAAAAGCG	TAATTAAATTA	-
M70	FOXM1_HUMAN.H11MO.0.A	-1	0.0194631	14.9671	0.48716	12	GAATTAACATAAAGACACGACCAAACGATCCCCAAAAGCG	TGTTTGCTTTGC	+
M70	PHX2A_HUMAN.H11MO.0.D	-1	0.019827	15.2469	0.48716	11	GAATTAACATAAAGACACGACCAAACGATCCCCAAAAGCG	TAATTAAATTA	-
M70	PRRX2_HUMAN.H11MO.0.C	0	0.0199964	15.3772	0.48716	7	GAATTAACATAAAGACACGACCAAACGATCCCCAAAAGCG	CAATTAA	-
M70	HXB3_HUMAN.H11MO.0.D	1	0.0207286	15.9403	0.48716	13	GAATTAACATAAAGACACGACCAAACGATCCCCAAAAGCG	TTAATTAGTTTTTA	+
M70	DRGX_HUMAN.H11MO.0.D	-1	0.0209895	16.141	0.48716	11	GAATTAACATAAAGACACGACCAAACGATCCCCAAAAGCG	TAATTAAATTA	-
M70	LBX2_HUMAN.H11MO.0.D	3	0.0209895	16.141	0.48716	8	GAATTAACATAAAGACACGACCAAACGATCCCCAAAAGCG	ACCTAATTAAC	-
M70	NOTO_HUMAN.H11MO.0.D	3	0.0209895	16.141	0.48716	8	GAATTAACATAAAGACACGACCAAACGATCCCCAAAAGCG	ACCTAATTAAC	-
M71	MNX1_HUMAN.H11MO.0.D	-4	0.000127687	0.0981911	0.107124	19	GGTTCCTTATATAACAATATTTTTATTTGAATCAACTTAT	CTATTTTAATAACCCTTAA	+
M71	HXC10_HUMAN.H11MO.0.D	-10	0.000574266	0.441611	0.262101	19	GGTTCCTTATATAACAATATTTTTATTTGAATCAACTTAT	TTTTTAATTTTTTTATTAC	+
M71	IRX2_HUMAN.H11MO.0.D	-3	0.000728516	0.560228	0.262101	19	GGTTCCTTATATAACAATATTTTTATTTGAATCAACTTAT	CCAACATGCCCACCCATGT	-
M71	ZN394_HUMAN.H11MO.0.C	-8	0.0017116	1.31622	0.40059	20	GGTTCCTTATATAACAATATTTTTATTTGAATCAACTTAT	ATTCCATTCTATTCCATTCT	-
M72	MNX1_HUMAN.H11MO.0.D	-6	9.89104e-05	0.0760621	0.0829448	19	GTTTGAAAATCCAAATTATTCCCATCTATAAGAAGATTGT	CTATTTTAATAACCCTTAA	+
M72	IRX2_HUMAN.H11MO.0.D	-21	0.000765593	0.588741	0.392494	19	GTTTGAAAATCCAAATTATTCCCATCTATAAGAAGATTGT	ACATGGGTGGGCATGTTGG	+
M72	ZN394_HUMAN.H11MO.0.C	-12	0.0016538	1.27177	0.448243	20	GTTTGAAAATCCAAATTATTCCCATCTATAAGAAGATTGT	AGAATGGAATAGAATGGAAT	+
M72	HXC10_HUMAN.H11MO.0.D	0	0.00174867	1.34473	0.448243	19	GTTTGAAAATCCAAATTATTCCCATCTATAAGAAGATTGT	TTTTTAATTTTTTTATTAC	+
M73	MNX1_HUMAN.H11MO.0.D	-5	4.86755e-05	0.0374314	0.0747988	19	ATCTTGTCTTAGTCCCTCTCAAAGTCATTTATATTTATCA	TTAAGGGTTATTAAAATAG	-
M73	IRX2_HUMAN.H11MO.0.D	-21	0.000826279	0.635409	0.286785	19	ATCTTGTCTTAGTCCCTCTCAAAGTCATTTATATTTATCA	ACATGGGTGGGCATGTTGG	+
M73	HXC10_HUMAN.H11MO.0.D	-11	0.00103839	0.798522	0.286785	19	ATCTTGTCTTAGTCCCTCTCAAAGTCATTTATATTTATCA	GTAATAAAAAAATTAAAAA	-
M73	TLX1_HUMAN.H11MO.0.D	-1	0.00107055	0.823255	0.286785	17	ATCTTGTCTTAGTCCCTCTCAAAGTCATTTATATTTATCA	CCTTGGCAACTTGCCAG	-
M73	ZN394_HUMAN.H11MO.0.C	-8	0.00204063	1.56924	0.391975	20	ATCTTGTCTTAGTCCCTCTCAAAGTCATTTATATTTATCA	AGAATGGAATAGAATGGAAT	+
M74	MNX1_HUMAN.H11MO.0.D	-13	1.63892e-05	0.0126033	0.0251851	19	TTGCAAGATTCAGCGATGAGTGGTAACCAACCTTAGGTAT	TTAAGGGTTATTAAAATAG	-
M74	IRX2_HUMAN.H11MO.0.D	-14	0.000630775	0.485066	0.283263	19	TTGCAAGATTCAGCGATGAGTGGTAACCAACCTTAGGTAT	CCAACATGCCCACCCATGT	-
M74	HXC10_HUMAN.H11MO.0.D	-19	0.000737336	0.567011	0.283263	19	TTGCAAGATTCAGCGATGAGTGGTAACCAACCTTAGGTAT	GTAATAAAAAAATTAAAAA	-
M75	MNX1_HUMAN.H11MO.0.D	-14	4.54313e-05	0.0349367	0.0698136	19	TTGACCAGTTTCAACTATTAAATTTAGATTCATATTAAGT	CTATTTTAATAACCCTTAA	+
M77	NR1D1_HUMAN.H11MO.1.D	-8	0.000330646	0.254267	0.381144	14	CCTAACTACTTGACCTATCTATTTTGGTCATTCATACAAA	TCTGACCTACTTTT	-
M77	ZN250_HUMAN.H11MO.0.C	-11	0.000495636	0.381144	0.381144	20	CCTAACTACTTGACCTATCTATTTTGGTCATTCATACAAA	TACCATGCTGTTTTGATTAC	+
M80	MNX1_HUMAN.H11MO.0.D	-10	0.000251352	0.19329	0.384733	19	GTTGGTTGACCAATGCAAGCATTGCTTAGAGAGAAAGTTT	CTATTTTAATAACCCTTAA	+
M80	TLX1_HUMAN.H11MO.0.D	-2	0.00180543	1.38837	0.452244	17	GTTGGTTGACCAATGCAAGCATTGCTTAGAGAGAAAGTTT	CCTTGGCAACTTGCCAG	-
M80	IRX2_HUMAN.H11MO.0.D	-11	0.00189701	1.4588	0.452244	19	GTTGGTTGACCAATGCAAGCATTGCTTAGAGAGAAAGTTT	CCAACATGCCCACCCATGT	-
M80	ZN394_HUMAN.H11MO.0.C	-17	0.00202972	1.56086	0.452244	20	GTTGGTTGACCAATGCAAGCATTGCTTAGAGAGAAAGTTT	AGAATGGAATAGAATGGAAT	+
M80	NR1D1_HUMAN.H11MO.0.B	-8	0.00219393	1.68713	0.452244	19	GTTGGTTGACCAATGCAAGCATTGCTTAGAGAGAAAGTTT	CCTTCTGACCCACTTCCCT	-
M80	RXRA_HUMAN.H11MO.0.A	-10	0.00308037	2.3688	0.452244	20	GTTGGTTGACCAATGCAAGCATTGCTTAGAGAGAAAGTTT	CTCTGACCTCTGCCTCCCCC	-
M80	ZN563_HUMAN.H11MO.0.C	-4	0.00319073	2.45368	0.452244	21	GTTGGTTGACCAATGCAAGCATTGCTTAGAGAGAAAGTTT	GCAGCTGCCAGTGAGGATCCC	-
M80	PAX8_HUMAN.H11MO.0.D	-19	0.00327964	2.52205	0.452244	14	GTTGGTTGACCAATGCAAGCATTGCTTAGAGAGAAAGTTT	CCCGCTTCAGTGAC	-
M80	HXC10_HUMAN.H11MO.0.D	-9	0.00361033	2.77634	0.452244	19	GTTGGTTGACCAATGCAAGCATTGCTTAGAGAGAAAGTTT	GTAATAAAAAAATTAAAAA	-
M80	BRAC_HUMAN.H11MO.0.A	-11	0.0043231	3.32447	0.452244	20	GTTGGTTGACCAATGCAAGCATTGCTTAGAGAGAAAGTTT	ATTTCACACCTCCCTGCTAA	-
M81	CLOCK_HUMAN.H11MO.0.C	-4	0.00015414	0.118533	0.165406	14	GGTGCAGTGACTTGAGAACTTGCCTTTGTAGTACGTGATG	CAGACACGTGAACA	+
M81	PAX2_HUMAN.H11MO.0.D	-1	0.000215842	0.165982	0.165406	18	GGTGCAGTGACTTGAGAACTTGCCTTTGTAGTACGTGATG	GTTCAGTCATGCGTGACA	+
M81	SMAD3_HUMAN.H11MO.0.B	-1	0.000505616	0.388819	0.20148	12	GGTGCAGTGACTTGAGAACTTGCCTTTGTAGTACGTGATG	CAGGTGACAGAG	-
M81	MNX1_HUMAN.H11MO.0.D	-2	0.000755255	0.580791	0.20148	19	GGTGCAGTGACTTGAGAACTTGCCTTTGTAGTACGTGATG	TTAAGGGTTATTAAAATAG	-
M81	ZN563_HUMAN.H11MO.0.C	-3	0.000798286	0.613882	0.20148	21	GGTGCAGTGACTTGAGAACTTGCCTTTGTAGTACGTGATG	GCAGCTGCCAGTGAGGATCCC	-
M81	NR1H3_HUMAN.H11MO.0.B	-1	0.000959856	0.738129	0.20148	19	GGTGCAGTGACTTGAGAACTTGCCTTTGTAGTACGTGATG	CAGAGGTCACTGCAGGTCA	+
M81	BRAC_HUMAN.H11MO.0.A	0	0.00106547	0.819343	0.20148	20	GGTGCAGTGACTTGAGAACTTGCCTTTGTAGTACGTGATG	TTAGCAGGGAGGTGTGAAAT	+
M81	IRX2_HUMAN.H11MO.0.D	-6	0.00131458	1.01091	0.20148	19	GGTGCAGTGACTTGAGAACTTGCCTTTGTAGTACGTGATG	CCAACATGCCCACCCATGT	-
M81	MAFA_HUMAN.H11MO.0.D	-1	0.00318952	2.45274	0.444405	21	GGTGCAGTGACTTGAGAACTTGCCTTTGTAGTACGTGATG	GTGCTGACCCCGCAGCCTTCG	+
M83	MNX1_HUMAN.H11MO.0.D	-18	0.000235475	0.18108	0.361062	19	CAGAGAACTACATTTGTGGTATTTTTTACATTCACTACGT	CTATTTTAATAACCCTTAA	+
M83	BC11A_HUMAN.H11MO.0.A	-22	0.000846167	0.650703	0.420717	17	CAGAGAACTACATTTGTGGTATTTTTTACATTCACTACGT	TTTTCACTTCCTCTTTT	-
M83	HXC10_HUMAN.H11MO.0.D	-19	0.00109752	0.843994	0.420717	19	CAGAGAACTACATTTGTGGTATTTTTTACATTCACTACGT	TTTTTAATTTTTTTATTAC	+
M84	IRX2_HUMAN.H11MO.0.D	-10	0.000103849	0.0798602	0.103508	19	TTCTTATTAATCCTCATGTAACCCTATTTGATTGTCATGA	CCAACATGCCCACCCATGT	-
M84	MNX1_HUMAN.H11MO.0.D	-6	0.000134981	0.1038	0.103508	19	TTCTTATTAATCCTCATGTAACCCTATTTGATTGTCATGA	TTAAGGGTTATTAAAATAG	-
M84	ZN394_HUMAN.H11MO.0.C	-15	0.000359893	0.276758	0.137989	20	TTCTTATTAATCCTCATGTAACCCTATTTGATTGTCATGA	ATTCCATTCTATTCCATTCT	-
M84	HXC10_HUMAN.H11MO.0.D	-16	0.00152406	1.17201	0.417603	19	TTCTTATTAATCCTCATGTAACCCTATTTGATTGTCATGA	TTTTTAATTTTTTTATTAC	+
M84	NR1D1_HUMAN.H11MO.0.B	-2	0.00237599	1.82714	0.455499	19	TTCTTATTAATCCTCATGTAACCCTATTTGATTGTCATGA	CCTTCTGACCCACTTCCCT	-
M85	IRX2_HUMAN.H11MO.0.D	-19	7.36324e-05	0.0566233	0.113076	19	TTTTGCAAGAAAGATCAAAAAAAGTTAGAGCATGTAATAT	ACATGGGTGGGCATGTTGG	+
M85	MNX1_HUMAN.H11MO.0.D	-11	0.000207388	0.159482	0.113413	19	TTTTGCAAGAAAGATCAAAAAAAGTTAGAGCATGTAATAT	CTATTTTAATAACCCTTAA	+
M85	HXC10_HUMAN.H11MO.0.D	-4	0.000313768	0.241288	0.113413	19	TTTTGCAAGAAAGATCAAAAAAAGTTAGAGCATGTAATAT	GTAATAAAAAAATTAAAAA	-
M85	ZN394_HUMAN.H11MO.0.C	-18	0.000364768	0.280507	0.113413	20	TTTTGCAAGAAAGATCAAAAAAAGTTAGAGCATGTAATAT	AGAATGGAATAGAATGGAAT	+
M85	TLX1_HUMAN.H11MO.0.D	-5	0.00217977	1.67625	0.418429	17	TTTTGCAAGAAAGATCAAAAAAAGTTAGAGCATGTAATAT	CTGGCAAGTTGCCAAGG	+
M86	MNX1_HUMAN.H11MO.0.D	0	9.23033e-05	0.0709812	0.141934	19	GAATTCTGTAAATTATAAGTTTAGGCGAAGCTGACTGTTA	CTATTTTAATAACCCTTAA	+
M86	IRX2_HUMAN.H11MO.0.D	-16	0.000674402	0.518615	0.345674	19	GAATTCTGTAAATTATAAGTTTAGGCGAAGCTGACTGTTA	ACATGGGTGGGCATGTTGG	+
M86	HXC10_HUMAN.H11MO.0.D	-3	0.00134262	1.03247	0.405449	19	GAATTCTGTAAATTATAAGTTTAGGCGAAGCTGACTGTTA	GTAATAAAAAAATTAAAAA	-
M86	ZN394_HUMAN.H11MO.0.C	-12	0.00196574	1.51166	0.405449	20	GAATTCTGTAAATTATAAGTTTAGGCGAAGCTGACTGTTA	ATTCCATTCTATTCCATTCT	-
M87	MNX1_HUMAN.H11MO.0.D	-9	0.00014672	0.112828	0.22455	19	AGAATCCAAGTCATTTGGCTAAATATAGAATGTCATTTAA	TTAAGGGTTATTAAAATAG	-
M87	IRX2_HUMAN.H11MO.0.D	-10	0.000438093	0.336893	0.22455	19	AGAATCCAAGTCATTTGGCTAAATATAGAATGTCATTTAA	ACATGGGTGGGCATGTTGG	+
M87	ZN394_HUMAN.H11MO.0.C	-21	0.000928731	0.714194	0.28562	19	AGAATCCAAGTCATTTGGCTAAATATAGAATGTCATTTAA	AGAATGGAATAGAATGGAAT	+
M87	HXC10_HUMAN.H11MO.0.D	-3	0.00178379	1.37173	0.391844	19	AGAATCCAAGTCATTTGGCTAAATATAGAATGTCATTTAA	TTTTTAATTTTTTTATTAC	+
M88	MNX1_HUMAN.H11MO.0.D	-18	4.19834e-05	0.0322852	0.063031	19	TATGCAGTAATCAATTTATGTCAAGTTTTGCACTTGAGTT	TTAAGGGTTATTAAAATAG	-
M88	IRX2_HUMAN.H11MO.0.D	-10	0.000112908	0.0868259	0.063031	19	TATGCAGTAATCAATTTATGTCAAGTTTTGCACTTGAGTT	ACATGGGTGGGCATGTTGG	+
M91	MNX1_HUMAN.H11MO.0.D	-21	3.83103e-05	0.0294606	0.0535635	19	TGTCTAACCTAATACTAAAATGATAAAGAGATCATAATAG	TTAAGGGTTATTAAAATAG	-
M91	RXRA_HUMAN.H11MO.0.A	-1	7.23903e-05	0.0556681	0.0535635	20	TGTCTAACCTAATACTAAAATGATAAAGAGATCATAATAG	CTCTGACCTCTGCCTCCCCC	-
M91	IRX2_HUMAN.H11MO.0.D	-14	0.000104913	0.080678	0.0535635	19	TGTCTAACCTAATACTAAAATGATAAAGAGATCATAATAG	CCAACATGCCCACCCATGT	-
M91	HXC10_HUMAN.H11MO.0.D	-19	0.00035123	0.270096	0.111253	19	TGTCTAACCTAATACTAAAATGATAAAGAGATCATAATAG	GTAATAAAAAAATTAAAAA	-
M91	BARH2_HUMAN.H11MO.0.D	-22	0.000435813	0.33514	0.111253	18	TGTCTAACCTAATACTAAAATGATAAAGAGATCATAATAG	GCTAATTGGTCCTAATTG	+
M91	COT2_HUMAN.H11MO.1.A	-1	0.000978408	0.752395	0.214084	17	TGTCTAACCTAATACTAAAATGATAAAGAGATCATAATAG	CCCTGACCTTTGACCCC	-
M91	ZN394_HUMAN.H11MO.0.C	-18	0.00134485	1.03419	0.257481	20	TGTCTAACCTAATACTAAAATGATAAAGAGATCATAATAG	AGAATGGAATAGAATGGAAT	+
M91	BRAC_HUMAN.H11MO.0.A	-6	0.00209197	1.60872	0.339864	20	TGTCTAACCTAATACTAAAATGATAAAGAGATCATAATAG	ATTTCACACCTCCCTGCTAA	-
M91	THA_HUMAN.H11MO.0.C	-3	0.00221893	1.70636	0.339864	17	TGTCTAACCTAATACTAAAATGATAAAGAGATCATAATAG	CTGACCTGAAGTGACCC	-
M91	GATA5_HUMAN.H11MO.0.D	-1	0.00414259	3.18565	0.491953	17	TGTCTAACCTAATACTAAAATGATAAAGAGATCATAATAG	ATCTAAGTTATCTCTTA	-
M91	VENTX_HUMAN.H11MO.0.D	-21	0.00417547	3.21093	0.491953	19	TGTCTAACCTAATACTAAAATGATAAAGAGATCATAATAG	CGCTAATTGGTTTCTAATT	+
M92	MNX1_HUMAN.H11MO.0.D	-19	1.79199e-05	0.0137804	0.0275012	19	ATTTCTATAGGTTATGTCTGAAATGGTCCAGTTAACATCA	TTAAGGGTTATTAAAATAG	-
M92	IRX2_HUMAN.H11MO.0.D	-16	0.000185231	0.142443	0.142135	19	ATTTCTATAGGTTATGTCTGAAATGGTCCAGTTAACATCA	ACATGGGTGGGCATGTTGG	+
M92	ZN394_HUMAN.H11MO.0.C	-9	0.000706567	0.54335	0.21687	20	ATTTCTATAGGTTATGTCTGAAATGGTCCAGTTAACATCA	AGAATGGAATAGAATGGAAT	+
M92	HXC10_HUMAN.H11MO.0.D	-19	0.00092419	0.710702	0.236388	19	ATTTCTATAGGTTATGTCTGAAATGGTCCAGTTAACATCA	GTAATAAAAAAATTAAAAA	-
M93	MNX1_HUMAN.H11MO.0.D	-5	8.41834e-05	0.064737	0.100053	19	AGCCTTGATGCTTTAAATTTTTAGCAAATTTGAGACATGC	TTAAGGGTTATTAAAATAG	-
M93	IRX2_HUMAN.H11MO.0.D	-5	0.000453418	0.348679	0.232253	19	AGCCTTGATGCTTTAAATTTTTAGCAAATTTGAGACATGC	ACATGGGTGGGCATGTTGG	+
M93	ZN394_HUMAN.H11MO.0.C	-14	0.00110027	0.846105	0.319147	20	AGCCTTGATGCTTTAAATTTTTAGCAAATTTGAGACATGC	AGAATGGAATAGAATGGAAT	+
M93	HXC10_HUMAN.H11MO.0.D	-9	0.00124611	0.958262	0.319147	19	AGCCTTGATGCTTTAAATTTTTAGCAAATTTGAGACATGC	TTTTTAATTTTTTTATTAC	+
M94	SP4_HUMAN.H11MO.0.A	-15	0.000302121	0.232331	0.241984	20	GAAAAGAGGCAACCCTGATGCTCCGAGCCCTGGCCACGGG	CCCGGCCCCGCCCCCTTCCC	-
M94	OLIG2_HUMAN.H11MO.1.B	-13	0.00064706	0.497589	0.241984	10	GAAAAGAGGCAACCCTGATGCTCCGAGCCCTGGCCACGGG	CCATCTGTTT	+
M94	SP2_HUMAN.H11MO.0.A	-13	0.00068086	0.523582	0.241984	22	GAAAAGAGGCAACCCTGATGCTCCGAGCCCTGGCCACGGG	CCCCCGGCCCCGCCCCCCCCCC	-
M94	ZN341_HUMAN.H11MO.0.C	-16	0.00068086	0.523582	0.241984	22	GAAAAGAGGCAACCCTGATGCTCCGAGCCCTGGCCACGGG	GCTCTTCCCTCCCCCCCCCCCC	-
M94	OLIG2_HUMAN.H11MO.0.B	-13	0.000797298	0.613122	0.241984	18	GAAAAGAGGCAACCCTGATGCTCCGAGCCCTGGCCACGGG	CCAGCTGTTTCCCTTCTG	+
M94	LYL1_HUMAN.H11MO.0.A	-13	0.00180998	1.39188	0.325107	14	GAAAAGAGGCAACCCTGATGCTCCGAGCCCTGGCCACGGG	CCAGCTGTTTCCTG	+
M94	NR1H4_HUMAN.H11MO.0.B	-13	0.00191174	1.47013	0.325107	19	GAAAAGAGGCAACCCTGATGCTCCGAGCCCTGGCCACGGG	CCTCGGGGTCATTGACCCC	-
M94	ZN554_HUMAN.H11MO.0.C	-7	0.00198952	1.52994	0.325107	20	GAAAAGAGGCAACCCTGATGCTCCGAGCCCTGGCCACGGG	AGCACCCCACATGGCTCAGC	-
M94	RARG_HUMAN.H11MO.2.D	-5	0.00214235	1.64747	0.325107	20	GAAAAGAGGCAACCCTGATGCTCCGAGCCCTGGCCACGGG	GGGGGTCACCCAGAGGTCAC	+
M94	KLF6_HUMAN.H11MO.0.A	-20	0.00279009	2.14558	0.336769	19	GAAAAGAGGCAACCCTGATGCTCCGAGCCCTGGCCACGGG	CCCCCGGCCCCGCCCTTCC	-
M94	NR1D1_HUMAN.H11MO.0.B	-13	0.00279009	2.14558	0.336769	19	GAAAAGAGGCAACCCTGATGCTCCGAGCCCTGGCCACGGG	CCTTCTGACCCACTTCCCT	-
M94	HAND1_HUMAN.H11MO.0.D	-18	0.00288496	2.21853	0.336769	17	GAAAAGAGGCAACCCTGATGCTCCGAGCCCTGGCCACGGG	GGGTCTGGTTTTTGTCA	+
M94	THA_HUMAN.H11MO.0.C	-8	0.00395025	3.03774	0.415348	17	GAAAAGAGGCAACCCTGATGCTCCGAGCCCTGGCCACGGG	GGGTCACTTCAGGTCAG	+
M94	SP3_HUMAN.H11MO.0.B	-14	0.00410551	3.15714	0.415348	20	GAAAAGAGGCAACCCTGATGCTCCGAGCCCTGGCCACGGG	CCCCGGCCCCGCCCCCCCCC	-
M94	ZFX_HUMAN.H11MO.1.A	-20	0.00537232	4.13131	0.473631	17	GAAAAGAGGCAACCCTGATGCTCCGAGCCCTGGCCACGGG	CCCCGGCCTCCGCCCCC	-
M94	ZN563_HUMAN.H11MO.0.C	-17	0.00577732	4.44276	0.473631	21	GAAAAGAGGCAACCCTGATGCTCCGAGCCCTGGCCACGGG	GGGATCCTCACTGGCAGCTGC	+
M94	THAP1_HUMAN.H11MO.0.C	-6	0.0060095	4.6213	0.473631	22	GAAAAGAGGCAACCCTGATGCTCCGAGCCCTGGCCACGGG	CGCCGCCATCTTGGCTGCGGGC	+
M94	RARA_HUMAN.H11MO.0.A	-7	0.00623712	4.79635	0.473631	20	GAAAAGAGGCAACCCTGATGCTCCGAGCCCTGGCCACGGG	GGGGGATCAAGAGGTCAAGG	+
M94	ZN589_HUMAN.H11MO.0.D	-24	0.00679587	5.22603	0.473631	16	GAAAAGAGGCAACCCTGATGCTCCGAGCCCTGGCCACGGG	CGGCAGTAACCGTGGG	-
M94	VEZF1_HUMAN.H11MO.0.C	-14	0.00684669	5.2651	0.473631	22	GAAAAGAGGCAACCCTGATGCTCCGAGCCCTGGCCACGGG	CCCCTCCCCCTCCCCCCTCCCC	-
M94	MNX1_HUMAN.H11MO.0.D	-1	0.00714115	5.49155	0.473631	19	GAAAAGAGGCAACCCTGATGCTCCGAGCCCTGGCCACGGG	TTAAGGGTTATTAAAATAG	-
M94	PTF1A_HUMAN.H11MO.0.B	-13	0.00753909	5.79756	0.473631	18	GAAAAGAGGCAACCCTGATGCTCCGAGCCCTGGCCACGGG	CCAGCTGCCCCCTTTCCC	+
M94	PATZ1_HUMAN.H11MO.0.C	-13	0.00779119	5.99142	0.473631	22	GAAAAGAGGCAACCCTGATGCTCCGAGCCCTGGCCACGGG	CCTCCCCCCCCGCCCCCTCCCC	-
M94	RORA_HUMAN.H11MO.0.C	-14	0.0081148	6.24028	0.473631	13	GAAAAGAGGCAACCCTGATGCTCCGAGCCCTGGCCACGGG	AACTAGGTCAGGG	+
M94	NR1H3_HUMAN.H11MO.0.B	-5	0.00879393	6.76253	0.49426	19	GAAAAGAGGCAACCCTGATGCTCCGAGCCCTGGCCACGGG	CAGAGGTCACTGCAGGTCA	+
M95	MNX1_HUMAN.H11MO.0.D	-19	0.000165669	0.127399	0.149777	19	TTTGAGGAGTTAAGCATTCCCCGGGGAAGAGCAGATAGTA	TTAAGGGTTATTAAAATAG	-
M95	IRX2_HUMAN.H11MO.0.D	-20	0.000195704	0.150496	0.149777	19	TTTGAGGAGTTAAGCATTCCCCGGGGAAGAGCAGATAGTA	ACATGGGTGGGCATGTTGG	+
M95	GATA1_HUMAN.H11MO.0.A	-21	0.000954594	0.734083	0.458233	19	TTTGAGGAGTTAAGCATTCCCCGGGGAAGAGCAGATAGTA	CTGGCGGGGACAGATAAGA	+
M95	RXRA_HUMAN.H11MO.0.A	-11	0.00170825	1.31365	0.458233	20	TTTGAGGAGTTAAGCATTCCCCGGGGAAGAGCAGATAGTA	GGGGGAGGCAGAGGTCAGAG	+
M95	ZN394_HUMAN.H11MO.0.C	-19	0.00170825	1.31365	0.458233	20	TTTGAGGAGTTAAGCATTCCCCGGGGAAGAGCAGATAGTA	AGAATGGAATAGAATGGAAT	+
M95	PAX8_HUMAN.H11MO.0.D	-16	0.00205191	1.57792	0.458233	14	TTTGAGGAGTTAAGCATTCCCCGGGGAAGAGCAGATAGTA	GTCACTGAAGCGGG	+
M95	GATA2_HUMAN.H11MO.0.A	-21	0.0028563	2.19649	0.458233	19	TTTGAGGAGTTAAGCATTCCCCGGGGAAGAGCAGATAGTA	CTGGGGGGTGGAGATAAGG	+
M95	PTF1A_HUMAN.H11MO.0.B	-20	0.00288978	2.22224	0.458233	18	TTTGAGGAGTTAAGCATTCCCCGGGGAAGAGCAGATAGTA	GGGAAAGGGGGCAGCTGG	-
M95	OLIG2_HUMAN.H11MO.0.B	-20	0.00385639	2.96557	0.458233	18	TTTGAGGAGTTAAGCATTCCCCGGGGAAGAGCAGATAGTA	CAGAAGGGAAACAGCTGG	-
M95	HME2_HUMAN.H11MO.0.D	-4	0.00387751	2.9818	0.458233	11	TTTGAGGAGTTAAGCATTCCCCGGGGAAGAGCAGATAGTA	GGTAATTAGGG	+
M95	PROX1_HUMAN.H11MO.0.D	-22	0.00417299	3.20903	0.458233	17	TTTGAGGAGTTAAGCATTCCCCGGGGAAGAGCAGATAGTA	GGGTAAGGCGGGTTGGG	+
M95	RARG_HUMAN.H11MO.0.B	-7	0.00444538	3.4185	0.458233	18	TTTGAGGAGTTAAGCATTCCCCGGGGAAGAGCAGATAGTA	AGGTCAGAGTGACCTGGG	+
M95	TLX1_HUMAN.H11MO.0.D	-18	0.00449066	3.45332	0.458233	17	TTTGAGGAGTTAAGCATTCCCCGGGGAAGAGCAGATAGTA	CCTTGGCAACTTGCCAG	-
M95	TAL1_HUMAN.H11MO.0.A	-21	0.004969	3.82116	0.458233	19	TTTGAGGAGTTAAGCATTCCCCGGGGAAGAGCAGATAGTA	CTGGGGGGGGCAGATAAGG	+
M95	ZN667_HUMAN.H11MO.0.C	-3	0.00531724	4.08896	0.458233	19	TTTGAGGAGTTAAGCATTCCCCGGGGAAGAGCAGATAGTA	GTGGCCTTAAAAGCTCAGC	+
M95	MAF_HUMAN.H11MO.0.A	-1	0.00531724	4.08896	0.458233	19	TTTGAGGAGTTAAGCATTCCCCGGGGAAGAGCAGATAGTA	TTGCTGAGTCAGCAGATTC	-
M95	ZN341_HUMAN.H11MO.0.C	-20	0.00544807	4.18956	0.458233	20	TTTGAGGAGTTAAGCATTCCCCGGGGAAGAGCAGATAGTA	GGGGGGGGGGGGAGGGAAGAGC	+
M95	HXC10_HUMAN.H11MO.0.D	-6	0.00568804	4.3741	0.458233	19	TTTGAGGAGTTAAGCATTCCCCGGGGAAGAGCAGATAGTA	TTTTTAATTTTTTTATTAC	+
M95	ZN589_HUMAN.H11MO.0.D	-18	0.00647853	4.98199	0.495819	16	TTTGAGGAGTTAAGCATTCCCCGGGGAAGAGCAGATAGTA	CCCACGGTTACTGCCG	+
M96	RXRA_HUMAN.H11MO.0.A	-12	2.64736e-05	0.0203582	0.0404953	20	TGCTTTAACTCACTGTAAACACTCATTAACCCTCGAAGTA	CTCTGACCTCTGCCTCCCCC	-
M96	NR1H3_HUMAN.H11MO.0.B	-15	0.000145339	0.111766	0.0932828	19	TGCTTTAACTCACTGTAAACACTCATTAACCCTCGAAGTA	TGACCTGCAGTGACCTCTG	-
M96	RARG_HUMAN.H11MO.2.D	-14	0.00023382	0.179807	0.0932828	20	TGCTTTAACTCACTGTAAACACTCATTAACCCTCGAAGTA	GTGACCTCTGGGTGACCCCC	-
M96	RARA_HUMAN.H11MO.2.A	-15	0.000276331	0.212499	0.0932828	17	TGCTTTAACTCACTGTAAACACTCATTAACCCTCGAAGTA	TGACCTCTCGGTGACCT	-
M96	NKX61_HUMAN.H11MO.0.B	-12	0.000323829	0.249025	0.0932828	19	TGCTTTAACTCACTGTAAACACTCATTAACCCTCGAAGTA	CATTAAATTCCCATTAATC	-
M96	BC11A_HUMAN.H11MO.0.A	-19	0.000365899	0.281376	0.0932828	17	TGCTTTAACTCACTGTAAACACTCATTAACCCTCGAAGTA	TTTTCACTTCCTCTTTT	-
M96	MNX1_HUMAN.H11MO.0.D	-17	0.000893237	0.686899	0.195191	19	TGCTTTAACTCACTGTAAACACTCATTAACCCTCGAAGTA	CTATTTTAATAACCCTTAA	+
M96	GSX1_HUMAN.H11MO.0.D	-13	0.00142404	1.09509	0.272285	15	TGCTTTAACTCACTGTAAACACTCATTAACCCTCGAAGTA	ATTAAAAACTAATTA	-
M96	THA_HUMAN.H11MO.0.C	-14	0.0017967	1.38166	0.305368	17	TGCTTTAACTCACTGTAAACACTCATTAACCCTCGAAGTA	CTGACCTGAAGTGACCC	-
M96	AIRE_HUMAN.H11MO.0.C	-15	0.00241022	1.85346	0.362932	18	TGCTTTAACTCACTGTAAACACTCATTAACCCTCGAAGTA	TTAACCAATATAACCAAT	-
M96	NR1I3_HUMAN.H11MO.0.C	-14	0.00260991	2.00702	0.362932	18	TGCTTTAACTCACTGTAAACACTCATTAACCCTCGAAGTA	CTGAACTTTCCTGACCCC	-
M96	NR1D1_HUMAN.H11MO.0.B	0	0.00292721	2.25103	0.373134	19	TGCTTTAACTCACTGTAAACACTCATTAACCCTCGAAGTA	CCTTCTGACCCACTTCCCT	-
M96	HME2_HUMAN.H11MO.0.D	-19	0.00345089	2.65374	0.40605	11	TGCTTTAACTCACTGTAAACACTCATTAACCCTCGAAGTA	CCCTAATTACC	-
M96	RARA_HUMAN.H11MO.0.A	-12	0.00372293	2.86293	0.40677	20	TGCTTTAACTCACTGTAAACACTCATTAACCCTCGAAGTA	CCTTGACCTCTTGATCCCCC	-
M96	BRAC_HUMAN.H11MO.0.A	-17	0.00400304	3.07834	0.408216	20	TGCTTTAACTCACTGTAAACACTCATTAACCCTCGAAGTA	ATTTCACACCTCCCTGCTAA	-
M96	PBX2_HUMAN.H11MO.0.C	-2	0.00485704	3.73506	0.464348	15	TGCTTTAACTCACTGTAAACACTCATTAACCCTCGAAGTA	CCATCAATCAATTTA	-
M97	MNX1_HUMAN.H11MO.0.D	-21	9.46038e-05	0.0727504	0.144477	19	TATTTCGGTATAATCAATTAATGAAGTCAGATTAGAGTGT	TTAAGGGTTATTAAAATAG	-
M97	ZN394_HUMAN.H11MO.0.C	-1	0.00049194	0.378302	0.251985	20	TATTTCGGTATAATCAATTAATGAAGTCAGATTAGAGTGT	ATTCCATTCTATTCCATTCT	-
M97	IRX2_HUMAN.H11MO.0.D	0	0.000936882	0.720462	0.301344	19	TATTTCGGTATAATCAATTAATGAAGTCAGATTAGAGTGT	CCAACATGCCCACCCATGT	-
M97	HXC10_HUMAN.H11MO.0.D	-17	0.0011766	0.904805	0.301344	19	TATTTCGGTATAATCAATTAATGAAGTCAGATTAGAGTGT	GTAATAAAAAAATTAAAAA	-
M98	MNX1_HUMAN.H11MO.0.D	-15	8.27973e-05	0.0636712	0.127067	19	AACAATAGCTTTGTGTCATTGTTTCATAAAGTTCTGAAAC	TTAAGGGTTATTAAAATAG	-
M98	ZN394_HUMAN.H11MO.0.C	-15	0.000551655	0.424223	0.253517	20	AACAATAGCTTTGTGTCATTGTTTCATAAAGTTCTGAAAC	AGAATGGAATAGAATGGAAT	+
M98	IRX2_HUMAN.H11MO.0.D	-13	0.00066077	0.508132	0.253517	19	AACAATAGCTTTGTGTCATTGTTTCATAAAGTTCTGAAAC	ACATGGGTGGGCATGTTGG	+
M98	TLX1_HUMAN.H11MO.0.D	-2	0.00127473	0.980266	0.362695	17	AACAATAGCTTTGTGTCATTGTTTCATAAAGTTCTGAAAC	CCTTGGCAACTTGCCAG	-
M98	HXC10_HUMAN.H11MO.0.D	-3	0.00177049	1.36151	0.388161	19	AACAATAGCTTTGTGTCATTGTTTCATAAAGTTCTGAAAC	TTTTTAATTTTTTTATTAC	+
M98	NR1D1_HUMAN.H11MO.0.B	-4	0.00220355	1.69453	0.403895	19	AACAATAGCTTTGTGTCATTGTTTCATAAAGTTCTGAAAC	AGGGAAGTGGGTCAGAAGG	+
M99	IRX2_HUMAN.H11MO.0.D	-20	0.000115136	0.0885395	0.173846	19	GGTTGTTCTAAGTCCAATGGCGAAACTGGCATTCAATTCA	CCAACATGCCCACCCATGT	-
M99	MNX1_HUMAN.H11MO.0.D	-1	0.000227004	0.174566	0.173846	19	GGTTGTTCTAAGTCCAATGGCGAAACTGGCATTCAATTCA	TTAAGGGTTATTAAAATAG	-
M99	TLX1_HUMAN.H11MO.0.D	-6	0.000859997	0.661338	0.274915	17	GGTTGTTCTAAGTCCAATGGCGAAACTGGCATTCAATTCA	CCTTGGCAACTTGCCAG	-
M99	ZN394_HUMAN.H11MO.0.C	-13	0.000904265	0.69538	0.274915	20	GGTTGTTCTAAGTCCAATGGCGAAACTGGCATTCAATTCA	AGAATGGAATAGAATGGAAT	+
M99	RXRA_HUMAN.H11MO.0.A	-14	0.00104847	0.806271	0.274915	20	GGTTGTTCTAAGTCCAATGGCGAAACTGGCATTCAATTCA	GGGGGAGGCAGAGGTCAGAG	+
M99	NR1D1_HUMAN.H11MO.0.B	-10	0.00111242	0.85545	0.274915	19	GGTTGTTCTAAGTCCAATGGCGAAACTGGCATTCAATTCA	AGGGAAGTGGGTCAGAAGG	+
M99	PTF1A_HUMAN.H11MO.0.B	-11	0.00125642	0.966186	0.274915	18	GGTTGTTCTAAGTCCAATGGCGAAACTGGCATTCAATTCA	GGGAAAGGGGGCAGCTGG	-
M99	LYL1_HUMAN.H11MO.0.A	-15	0.00192176	1.47784	0.324629	14	GGTTGTTCTAAGTCCAATGGCGAAACTGGCATTCAATTCA	CAGGAAACAGCTGG	-
M99	OLIG2_HUMAN.H11MO.0.B	-11	0.00214565	1.65001	0.324629	18	GGTTGTTCTAAGTCCAATGGCGAAACTGGCATTCAATTCA	CAGAAGGGAAACAGCTGG	-
M99	GATA1_HUMAN.H11MO.0.A	-6	0.00233141	1.79285	0.324629	19	GGTTGTTCTAAGTCCAATGGCGAAACTGGCATTCAATTCA	TCTTATCTGTCCCCGCCAG	-
M99	ZN214_HUMAN.H11MO.0.C	-8	0.00391059	3.00724	0.460745	22	GGTTGTTCTAAGTCCAATGGCGAAACTGGCATTCAATTCA	TCATCAAAGGCCTCAAAAAGGA	-
M100	MNX1_HUMAN.H11MO.0.D	-19	9.68333e-06	0.00744648	0.0148802	19	GCGCATTATACCAATAAGGAAAAATTGGTCACCCTTTAAT	CTATTTTAATAACCCTTAA	+
M100	IRX2_HUMAN.H11MO.0.D	-9	0.000317217	0.24394	0.243731	19	GCGCATTATACCAATAAGGAAAAATTGGTCACCCTTTAAT	ACATGGGTGGGCATGTTGG	+
M100	AIRE_HUMAN.H11MO.0.C	-14	0.00074965	0.576481	0.251271	18	GCGCATTATACCAATAAGGAAAAATTGGTCACCCTTTAAT	ATTGGTTTTATTGGTTAA	+
M100	RXRA_HUMAN.H11MO.0.A	-14	0.00165615	1.27358	0.424164	20	GCGCATTATACCAATAAGGAAAAATTGGTCACCCTTTAAT	GGGGGAGGCAGAGGTCAGAG	+
M101	HME2_HUMAN.H11MO.0.D	-20	0.000167435	0.128758	0.257516	11	ATCAGGTCTCCCAGGTTAGACGCTCAATAAGATGGTCAAC	CCCTAATTACC	-
M101	NR1D1_HUMAN.H11MO.0.B	-12	0.000402082	0.309201	0.309201	19	ATCAGGTCTCCCAGGTTAGACGCTCAATAAGATGGTCAAC	AGGGAAGTGGGTCAGAAGG	+
M101	IRX2_HUMAN.H11MO.0.D	-14	0.000814905	0.626662	0.417775	19	ATCAGGTCTCCCAGGTTAGACGCTCAATAAGATGGTCAAC	CCAACATGCCCACCCATGT	-
M102	MNX1_HUMAN.H11MO.0.D	0	6.19125e-05	0.0476108	0.0737025	19	GATTTTAAGTGATACCAAAGCCTGTTTCTATAATACTTTG	CTATTTTAATAACCCTTAA	+
M102	IRX2_HUMAN.H11MO.0.D	-14	0.000683209	0.525388	0.349959	19	GATTTTAAGTGATACCAAAGCCTGTTTCTATAATACTTTG	ACATGGGTGGGCATGTTGG	+
M103	RARG_HUMAN.H11MO.0.B	0	0.000123441	0.0949261	0.189193	18	ATCAGTTCTGGCAAACCTACATCAGACACTAAGGAAGCGC	CCCAGGTCACTCTGACCT	-
M103	BRAC_HUMAN.H11MO.0.A	-7	0.000872311	0.670807	0.302858	20	ATCAGTTCTGGCAAACCTACATCAGACACTAAGGAAGCGC	ATTTCACACCTCCCTGCTAA	-
M103	IRX2_HUMAN.H11MO.0.D	-15	0.00101681	0.781927	0.302858	19	ATCAGTTCTGGCAAACCTACATCAGACACTAAGGAAGCGC	CCAACATGCCCACCCATGT	-
M103	PAX8_HUMAN.H11MO.0.D	-26	0.00111237	0.855415	0.302858	14	ATCAGTTCTGGCAAACCTACATCAGACACTAAGGAAGCGC	CCCGCTTCAGTGAC	-
M103	ZN563_HUMAN.H11MO.0.C	-18	0.00114472	0.880287	0.302858	21	ATCAGTTCTGGCAAACCTACATCAGACACTAAGGAAGCGC	GCAGCTGCCAGTGAGGATCCC	-
M103	THAP1_HUMAN.H11MO.0.C	-13	0.001356	1.04276	0.302858	22	ATCAGTTCTGGCAAACCTACATCAGACACTAAGGAAGCGC	CGCCGCCATCTTGGCTGCGGGC	+
M106	MNX1_HUMAN.H11MO.0.D	-21	9.3662e-05	0.0720261	0.144023	19	AACATTCTCAAGTAAAGTATATACCTGGTTGATAGATCTC	TTAAGGGTTATTAAAATAG	-
M106	IRX2_HUMAN.H11MO.0.D	-7	0.000790033	0.607535	0.404942	19	AACATTCTCAAGTAAAGTATATACCTGGTTGATAGATCTC	CCAACATGCCCACCCATGT	-
M107	MNX1_HUMAN.H11MO.0.D	-3	0.000150411	0.115666	0.226423	19	AGAAAGCTGTTGAAGTACATAGAATTCATACTACGCACTA	TTAAGGGTTATTAAAATAG	-
M107	IRX2_HUMAN.H11MO.0.D	-17	0.000295077	0.226914	0.226423	19	AGAAAGCTGTTGAAGTACATAGAATTCATACTACGCACTA	CCAACATGCCCACCCATGT	-
M107	ZN394_HUMAN.H11MO.0.C	0	0.0011427	0.878739	0.412232	20	AGAAAGCTGTTGAAGTACATAGAATTCATACTACGCACTA	AGAATGGAATAGAATGGAAT	+
M107	RXRA_HUMAN.H11MO.0.A	-11	0.00164555	1.26542	0.412232	20	AGAAAGCTGTTGAAGTACATAGAATTCATACTACGCACTA	GGGGGAGGCAGAGGTCAGAG	+
M107	HXC10_HUMAN.H11MO.0.D	-12	0.0022263	1.71202	0.412232	19	AGAAAGCTGTTGAAGTACATAGAATTCATACTACGCACTA	TTTTTAATTTTTTTATTAC	+
M107	HME2_HUMAN.H11MO.0.D	-13	0.00241751	1.85907	0.412232	11	AGAAAGCTGTTGAAGTACATAGAATTCATACTACGCACTA	GGTAATTAGGG	+
M108	MNX1_HUMAN.H11MO.0.D	-7	0.000109823	0.0844536	0.167659	19	TCAAGCCCTGGGACATTTTGAAAATGAGAGAAGATGCAGA	TTAAGGGTTATTAAAATAG	-
M108	IRX2_HUMAN.H11MO.0.D	-2	0.000655495	0.504076	0.195876	19	TCAAGCCCTGGGACATTTTGAAAATGAGAGAAGATGCAGA	ACATGGGTGGGCATGTTGG	+
M108	ZN394_HUMAN.H11MO.0.C	-20	0.000670384	0.515525	0.195876	20	TCAAGCCCTGGGACATTTTGAAAATGAGAGAAGATGCAGA	AGAATGGAATAGAATGGAAT	+
M108	PO3F3_HUMAN.H11MO.0.D	-12	0.000697788	0.536599	0.195876	17	TCAAGCCCTGGGACATTTTGAAAATGAGAGAAGATGCAGA	AAATTTGCATAATTTAT	-
M108	HXC10_HUMAN.H11MO.0.D	-11	0.000710509	0.546381	0.195876	19	TCAAGCCCTGGGACATTTTGAAAATGAGAGAAGATGCAGA	GTAATAAAAAAATTAAAAA	-
M108	NR1D1_HUMAN.H11MO.0.B	-9	0.000902707	0.694182	0.196872	19	TCAAGCCCTGGGACATTTTGAAAATGAGAGAAGATGCAGA	AGGGAAGTGGGTCAGAAGG	+
M108	RXRA_HUMAN.H11MO.0.A	-21	0.00154902	1.1912	0.212775	19	TCAAGCCCTGGGACATTTTGAAAATGAGAGAAGATGCAGA	GGGGGAGGCAGAGGTCAGAG	+
M108	LEF1_HUMAN.H11MO.0.A	-20	0.00159778	1.22869	0.212775	14	TCAAGCCCTGGGACATTTTGAAAATGAGAGAAGATGCAGA	AGCAAATCAAAGGA	-
M108	SOX18_HUMAN.H11MO.0.D	-18	0.00168053	1.29233	0.212775	19	TCAAGCCCTGGGACATTTTGAAAATGAGAGAAGATGCAGA	GGAAAAGAACAATGGGTTC	-
M108	BRAC_HUMAN.H11MO.0.A	-3	0.00179554	1.38077	0.212775	20	TCAAGCCCTGGGACATTTTGAAAATGAGAGAAGATGCAGA	TTAGCAGGGAGGTGTGAAAT	+
M108	FOXD3_HUMAN.H11MO.0.D	-18	0.00181188	1.39334	0.212775	15	TCAAGCCCTGGGACATTTTGAAAATGAGAGAAGATGCAGA	TGCTAAGTAAACAAA	-
M108	GATA1_HUMAN.H11MO.0.A	-15	0.00210837	1.62133	0.229907	19	TCAAGCCCTGGGACATTTTGAAAATGAGAGAAGATGCAGA	CTGGCGGGGACAGATAAGA	+
M108	GATA2_HUMAN.H11MO.0.A	-15	0.00227224	1.74736	0.231259	19	TCAAGCCCTGGGACATTTTGAAAATGAGAGAAGATGCAGA	CTGGGGGGTGGAGATAAGG	+
M108	BATF_HUMAN.H11MO.0.A	-7	0.00309116	2.3771	0.294941	18	TCAAGCCCTGGGACATTTTGAAAATGAGAGAAGATGCAGA	ATGAGTCATATCGAAAGT	-
M108	GATA5_HUMAN.H11MO.0.D	-22	0.00331597	2.54998	0.297781	17	TCAAGCCCTGGGACATTTTGAAAATGAGAGAAGATGCAGA	TAAGAGATAACTTAGAT	+
M108	HME2_HUMAN.H11MO.0.D	-10	0.00397802	3.05909	0.337387	11	TCAAGCCCTGGGACATTTTGAAAATGAGAGAAGATGCAGA	GGTAATTAGGG	+
M108	NFAC1_HUMAN.H11MO.0.B	-16	0.00501008	3.85275	0.382428	15	TCAAGCCCTGGGACATTTTGAAAATGAGAGAAGATGCAGA	ATGGAAAAAAAGAAA	+
M108	TLX1_HUMAN.H11MO.0.D	-9	0.00565836	4.35128	0.411345	17	TCAAGCCCTGGGACATTTTGAAAATGAGAGAAGATGCAGA	CTGGCAAGTTGCCAAGG	+
M108	HXD8_HUMAN.H11MO.0.D	-12	0.00723575	5.56429	0.480275	11	TCAAGCCCTGGGACATTTTGAAAATGAGAGAAGATGCAGA	TAATTTGCATA	+
M110	MNX1_HUMAN.H11MO.0.D	-16	0.000204737	0.157443	0.314822	19	TCTATAGGCTGGATGGATATATTTCTGTCTTTTATAAAAG	CTATTTTAATAACCCTTAA	+
M110	AIRE_HUMAN.H11MO.0.C	-23	0.000550702	0.42349	0.363659	17	TCTATAGGCTGGATGGATATATTTCTGTCTTTTATAAAAG	TTAACCAATATAACCAAT	-
M110	SMAD3_HUMAN.H11MO.0.B	-22	0.000824358	0.633931	0.363659	12	TCTATAGGCTGGATGGATATATTTCTGTCTTTTATAAAAG	CTCTGTCACCTG	+
M110	SPIC_HUMAN.H11MO.0.D	-22	0.000945989	0.727465	0.363659	13	TCTATAGGCTGGATGGATATATTTCTGTCTTTTATAAAAG	CCTCCCCTTCCTC	-
M111	MNX1_HUMAN.H11MO.0.D	-1	0.000129891	0.0998859	0.19934	19	AGATTTAGTCATCACAAATTTGCCTCATTAACTACTTTTG	TTAAGGGTTATTAAAATAG	-
M111	IRX2_HUMAN.H11MO.0.D	-11	0.00066845	0.514038	0.341951	19	AGATTTAGTCATCACAAATTTGCCTCATTAACTACTTTTG	ACATGGGTGGGCATGTTGG	+
M111	HME2_HUMAN.H11MO.0.D	-21	0.00109711	0.84368	0.391957	11	AGATTTAGTCATCACAAATTTGCCTCATTAACTACTTTTG	CCCTAATTACC	-
M111	HXC10_HUMAN.H11MO.0.D	-16	0.00178781	1.37482	0.391957	19	AGATTTAGTCATCACAAATTTGCCTCATTAACTACTTTTG	TTTTTAATTTTTTTATTAC	+
M111	VENTX_HUMAN.H11MO.0.D	-14	0.00178781	1.37482	0.391957	19	AGATTTAGTCATCACAAATTTGCCTCATTAACTACTTTTG	AATTAGAAACCAATTAGCG	-
M113	MNX1_HUMAN.H11MO.0.D	-16	2.46367e-05	0.0189456	0.0378092	19	GTTACTGGCTCTAAATTGAAGAGACCTTTTCACAAACTTG	TTAAGGGTTATTAAAATAG	-
M113	IRX2_HUMAN.H11MO.0.D	-21	0.000149577	0.115025	0.114776	19	GTTACTGGCTCTAAATTGAAGAGACCTTTTCACAAACTTG	CCAACATGCCCACCCATGT	-
M113	NR1H3_HUMAN.H11MO.0.B	-11	0.000771186	0.593042	0.268075	19	GTTACTGGCTCTAAATTGAAGAGACCTTTTCACAAACTTG	TGACCTGCAGTGACCTCTG	-
M113	THA_HUMAN.H11MO.0.C	-10	0.000873393	0.671639	0.268075	17	GTTACTGGCTCTAAATTGAAGAGACCTTTTCACAAACTTG	CTGACCTGAAGTGACCC	-
M114	RXRA_HUMAN.H11MO.0.A	-12	5.99622e-05	0.0461109	0.0350014	20	CCTTGACCTTGCCTGGATAGAGTAGGTTAGTTGTTTCTGT	GGGGGAGGCAGAGGTCAGAG	+
M114	THA_HUMAN.H11MO.0.C	-13	8.26573e-05	0.0635634	0.0350014	17	CCTTGACCTTGCCTGGATAGAGTAGGTTAGTTGTTTCTGT	GGGTCACTTCAGGTCAG	+
M114	Z324A_HUMAN.H11MO.0.C	-9	9.34673e-05	0.0718764	0.0350014	23	CCTTGACCTTGCCTGGATAGAGTAGGTTAGTTGTTTCTGT	TGGCAGCAAAGGATGGTTTGATA	-
M114	GATA1_HUMAN.H11MO.0.A	-12	9.80882e-05	0.0754298	0.0350014	19	CCTTGACCTTGCCTGGATAGAGTAGGTTAGTTGTTTCTGT	CTGGCGGGGACAGATAAGA	+
M114	GATA2_HUMAN.H11MO.0.A	-12	0.000117306	0.0902085	0.0350014	19	CCTTGACCTTGCCTGGATAGAGTAGGTTAGTTGTTTCTGT	CTGGGGGGTGGAGATAAGG	+
M114	NR1H3_HUMAN.H11MO.0.B	-10	0.000140054	0.107701	0.0350014	19	CCTTGACCTTGCCTGGATAGAGTAGGTTAGTTGTTTCTGT	CAGAGGTCACTGCAGGTCA	+
M114	TAL1_HUMAN.H11MO.0.A	-12	0.000182137	0.140063	0.039016	19	CCTTGACCTTGCCTGGATAGAGTAGGTTAGTTGTTTCTGT	CTGGGGGGGGCAGATAAGG	+
M114	ZBT17_HUMAN.H11MO.0.A	-11	0.00023599	0.181476	0.044233	19	CCTTGACCTTGCCTGGATAGAGTAGGTTAGTTGTTTCTGT	GAGGGTGGGGGAGGGGAAG	+
M114	NR1D1_HUMAN.H11MO.0.B	-15	0.000331453	0.254887	0.0552233	19	CCTTGACCTTGCCTGGATAGAGTAGGTTAGTTGTTTCTGT	AGGGAAGTGGGTCAGAAGG	+
M114	IRX2_HUMAN.H11MO.0.D	-11	0.00046257	0.355717	0.0618339	19	CCTTGACCTTGCCTGGATAGAGTAGGTTAGTTGTTTCTGT	ACATGGGTGGGCATGTTGG	+
M114	MNX1_HUMAN.H11MO.0.D	-15	0.00046257	0.355717	0.0618339	19	CCTTGACCTTGCCTGGATAGAGTAGGTTAGTTGTTTCTGT	TTAAGGGTTATTAAAATAG	-
M114	SPIC_HUMAN.H11MO.0.D	-13	0.000494841	0.380532	0.0618339	13	CCTTGACCTTGCCTGGATAGAGTAGGTTAGTTGTTTCTGT	GAGGAAGGGGAGG	+
M114	AIRE_HUMAN.H11MO.0.C	-11	0.000585637	0.450355	0.0671433	18	CCTTGACCTTGCCTGGATAGAGTAGGTTAGTTGTTTCTGT	ATTGGTTTTATTGGTTAA	+
M114	MAZ_HUMAN.H11MO.0.A	-11	0.000626885	0.482074	0.0671433	22	CCTTGACCTTGCCTGGATAGAGTAGGTTAGTTGTTTCTGT	GGGGGAGGGGGGGGGGGGGGGG	+
M114	VEZF1_HUMAN.H11MO.0.C	-12	0.000783613	0.602598	0.0783345	22	CCTTGACCTTGCCTGGATAGAGTAGGTTAGTTGTTTCTGT	GGGGAGGGGGGAGGGGGAGGGG	+
M114	PURA_HUMAN.H11MO.0.D	-14	0.000950017	0.730563	0.0890336	17	CCTTGACCTTGCCTGGATAGAGTAGGTTAGTTGTTTCTGT	GGAAGGGGGGGGCAGGG	+
M114	KLF6_HUMAN.H11MO.0.A	-10	0.00112027	0.861491	0.0984411	19	CCTTGACCTTGCCTGGATAGAGTAGGTTAGTTGTTTCTGT	GGAAGGGCGGGGCCGGGGG	+
M114	TFCP2_HUMAN.H11MO.0.D	-10	0.0011817	0.908726	0.0984411	16	CCTTGACCTTGCCTGGATAGAGTAGGTTAGTTGTTTCTGT	GCCTGAACTGGCCAGA	+
M114	ZN350_HUMAN.H11MO.0.C	-12	0.00182375	1.40246	0.124615	18	CCTTGACCTTGCCTGGATAGAGTAGGTTAGTTGTTTCTGT	TAGGTCATAAAAGGACTG	-
M114	PROX1_HUMAN.H11MO.0.D	-14	0.00183756	1.41309	0.124615	17	CCTTGACCTTGCCTGGATAGAGTAGGTTAGTTGTTTCTGT	GGGTAAGGCGGGTTGGG	+
M114	ZN341_HUMAN.H11MO.0.C	-11	0.00185968	1.43009	0.124615	22	CCTTGACCTTGCCTGGATAGAGTAGGTTAGTTGTTTCTGT	GGGGGGGGGGGGAGGGAAGAGC	+
M114	OLIG2_HUMAN.H11MO.0.B	-8	0.00197191	1.5164	0.124615	18	CCTTGACCTTGCCTGGATAGAGTAGGTTAGTTGTTTCTGT	CAGAAGGGAAACAGCTGG	-
M114	BC11A_HUMAN.H11MO.0.A	-15	0.00199165	1.53158	0.124615	17	CCTTGACCTTGCCTGGATAGAGTAGGTTAGTTGTTTCTGT	AAAAGAGGAAGTGAAAA	+
M114	PATZ1_HUMAN.H11MO.0.C	-12	0.00199453	1.53379	0.124615	22	CCTTGACCTTGCCTGGATAGAGTAGGTTAGTTGTTTCTGT	GGGGAGGGGGCGGGGGGGGAGG	+
M114	LYL1_HUMAN.H11MO.0.A	-12	0.00312649	2.40427	0.187525	14	CCTTGACCTTGCCTGGATAGAGTAGGTTAGTTGTTTCTGT	CAGGAAACAGCTGG	-
M114	PAX5_HUMAN.H11MO.0.A	-10	0.00326935	2.51413	0.188552	21	CCTTGACCTTGCCTGGATAGAGTAGGTTAGTTGTTTCTGT	GCCTGGGCAGCAGAGCGTGAC	+
M114	ZN554_HUMAN.H11MO.0.C	-11	0.00377592	2.90368	0.209702	20	CCTTGACCTTGCCTGGATAGAGTAGGTTAGTTGTTTCTGT	GCTGAGCCATGTGGGGTGCT	+
M114	ZN394_HUMAN.H11MO.0.C	-4	0.00465757	3.58167	0.249427	20	CCTTGACCTTGCCTGGATAGAGTAGGTTAGTTGTTTCTGT	AGAATGGAATAGAATGGAAT	+
M114	COT1_HUMAN.H11MO.0.C	-15	0.0063369	4.87307	0.317493	17	CCTTGACCTTGCCTGGATAGAGTAGGTTAGTTGTTTCTGT	GGGGTCAGAGGTCAGGG	+
M114	RARG_HUMAN.H11MO.2.D	-10	0.00656377	5.04754	0.317493	20	CCTTGACCTTGCCTGGATAGAGTAGGTTAGTTGTTTCTGT	GGGGGTCACCCAGAGGTCAC	+
M114	SP3_HUMAN.H11MO.0.B	-3	0.00656377	5.04754	0.317493	20	CCTTGACCTTGCCTGGATAGAGTAGGTTAGTTGTTTCTGT	GGGGGGGGGCGGGGCCGGGG	+
M114	HME2_HUMAN.H11MO.0.D	-16	0.00717371	5.51659	0.320506	11	CCTTGACCTTGCCTGGATAGAGTAGGTTAGTTGTTTCTGT	GGTAATTAGGG	+
M114	ZFX_HUMAN.H11MO.1.A	-15	0.00734259	5.64645	0.320506	17	CCTTGACCTTGCCTGGATAGAGTAGGTTAGTTGTTTCTGT	GGGGGCGGAGGCCGGGG	+
M114	SMAD3_HUMAN.H11MO.0.B	-12	0.00750684	5.77276	0.320506	12	CCTTGACCTTGCCTGGATAGAGTAGGTTAGTTGTTTCTGT	CAGGTGACAGAG	-
M114	IRF3_HUMAN.H11MO.0.B	-9	0.00803191	6.17654	0.320506	20	CCTTGACCTTGCCTGGATAGAGTAGGTTAGTTGTTTCTGT	GAAAGGGAAAGGGAAAGTGA	+
M114	NR1I3_HUMAN.H11MO.0.C	-12	0.00807735	6.21148	0.320506	18	CCTTGACCTTGCCTGGATAGAGTAGGTTAGTTGTTTCTGT	GGGGTCAGGAAAGTTCAG	+
M114	ZN467_HUMAN.H11MO.0.C	-8	0.0080925	6.22313	0.320506	22	CCTTGACCTTGCCTGGATAGAGTAGGTTAGTTGTTTCTGT	GGGGAGGGGAGGGGGGGGGGGG	+
M114	P73_HUMAN.H11MO.0.A	-9	0.00812226	6.24601	0.320506	19	CCTTGACCTTGCCTGGATAGAGTAGGTTAGTTGTTTCTGT	GGCATGTCTGGGCATGTCT	-
M114	SP4_HUMAN.H11MO.0.A	-2	0.00858525	6.60206	0.325169	20	CCTTGACCTTGCCTGGATAGAGTAGGTTAGTTGTTTCTGT	GGGAAGGGGGCGGGGCCGGG	+
M114	NR1I2_HUMAN.H11MO.0.C	-11	0.0086969	6.68791	0.325169	19	CCTTGACCTTGCCTGGATAGAGTAGGTTAGTTGTTTCTGT	TGAGGTCAAAAAAGTTCAG	+
M114	SRBP2_HUMAN.H11MO.0.B	-10	0.00889099	6.83717	0.325169	13	CCTTGACCTTGCCTGGATAGAGTAGGTTAGTTGTTTCTGT	GGGTGGGGTGAGG	+
M114	VDR_HUMAN.H11MO.0.A	-22	0.0117732	9.05358	0.392509	16	CCTTGACCTTGCCTGGATAGAGTAGGTTAGTTGTTTCTGT	GGGGTCAGTGGGTTCA	+
M114	HESX1_HUMAN.H11MO.0.D	-23	0.0117732	9.05358	0.392509	16	CCTTGACCTTGCCTGGATAGAGTAGGTTAGTTGTTTCTGT	AGGCCACGTGCCGGAT	-
M114	ETV5_HUMAN.H11MO.0.C	-8	0.0117793	9.05829	0.392509	14	CCTTGACCTTGCCTGGATAGAGTAGGTTAGTTGTTTCTGT	GAGCAGGAAGTGAG	+
M114	KLF16_HUMAN.H11MO.0.D	-7	0.012176	9.36336	0.396908	19	CCTTGACCTTGCCTGGATAGAGTAGGTTAGTTGTTTCTGT	GGGGGCGGGGGGGGGGGGG	+
M114	COT2_HUMAN.H11MO.1.A	-15	0.0130219	10.0139	0.415451	17	CCTTGACCTTGCCTGGATAGAGTAGGTTAGTTGTTTCTGT	GGGGTCAAAGGTCAGGG	+
M114	RARA_HUMAN.H11MO.0.A	-12	0.0135603	10.4278	0.423614	20	CCTTGACCTTGCCTGGATAGAGTAGGTTAGTTGTTTCTGT	GGGGGATCAAGAGGTCAAGG	+
M114	PPARG_HUMAN.H11MO.0.A	-12	0.0139632	10.7377	0.4273	17	CCTTGACCTTGCCTGGATAGAGTAGGTTAGTTGTTTCTGT	AAGTGGGGCAAAGGTCA	+
M114	EGR1_HUMAN.H11MO.0.A	-6	0.0149665	11.5092	0.440041	17	CCTTGACCTTGCCTGGATAGAGTAGGTTAGTTGTTTCTGT	GAGGGCGTGGGCGGGGG	+
M114	GATA5_HUMAN.H11MO.0.D	-19	0.0149665	11.5092	0.440041	17	CCTTGACCTTGCCTGGATAGAGTAGGTTAGTTGTTTCTGT	TAAGAGATAACTTAGAT	+
M114	RARA_HUMAN.H11MO.2.A	-12	0.0160353	12.3312	0.454153	17	CCTTGACCTTGCCTGGATAGAGTAGGTTAGTTGTTTCTGT	AGGTCACCGAGAGGTCA	+
M114	EGR2_HUMAN.H11MO.0.A	-13	0.0160522	12.3442	0.454153	18	CCTTGACCTTGCCTGGATAGAGTAGGTTAGTTGTTTCTGT	GGGGGGGTGTGGGAGGGG	+
M114	RORA_HUMAN.H11MO.0.C	-19	0.0170835	13.1372	0.464392	13	CCTTGACCTTGCCTGGATAGAGTAGGTTAGTTGTTTCTGT	AACTAGGTCAGGG	+
M114	TLX1_HUMAN.H11MO.0.D	0	0.0171735	13.2065	0.464392	17	CCTTGACCTTGCCTGGATAGAGTAGGTTAGTTGTTTCTGT	CTGGCAAGTTGCCAAGG	+
M114	LEF1_HUMAN.H11MO.0.A	-13	0.0173432	13.3369	0.464392	14	CCTTGACCTTGCCTGGATAGAGTAGGTTAGTTGTTTCTGT	AGCAAATCAAAGGA	-
M114	KLF3_HUMAN.H11MO.0.B	-8	0.0180225	13.8593	0.474113	19	CCTTGACCTTGCCTGGATAGAGTAGGTTAGTTGTTTCTGT	GGGGAGGGGCGGGGCCGGG	+
M114	KLF15_HUMAN.H11MO.0.A	-8	0.0192159	14.777	0.484938	19	CCTTGACCTTGCCTGGATAGAGTAGGTTAGTTGTTTCTGT	GGGGAGGAGCAGGGGGGGG	+
M114	THB_HUMAN.H11MO.0.C	-12	0.019674	15.1293	0.484938	17	CCTTGACCTTGCCTGGATAGAGTAGGTTAGTTGTTTCTGT	GAGGTCAGGTCAGGTCA	+
M114	WT1_HUMAN.H11MO.0.C	-14	0.0198064	15.2311	0.484938	20	CCTTGACCTTGCCTGGATAGAGTAGGTTAGTTGTTTCTGT	GGGCGGGGGAGGAGGGGGGG	+
M114	PPARA_HUMAN.H11MO.0.B	-12	0.0210448	16.1834	0.484938	17	CCTTGACCTTGCCTGGATAGAGTAGGTTAGTTGTTTCTGT	AACTGGGGCAAAGGTCA	+
M114	PO3F2_HUMAN.H11MO.0.A	0	0.0210448	16.1834	0.484938	17	CCTTGACCTTGCCTGGATAGAGTAGGTTAGTTGTTTCTGT	GAATGAATATGCATGAA	-
M114	ZN263_HUMAN.H11MO.0.A	-13	0.0210727	16.2049	0.484938	20	CCTTGACCTTGCCTGGATAGAGTAGGTTAGTTGTTTCTGT	GGGAGGAGGGAGAGGAGGAG	+
M114	ZN563_HUMAN.H11MO.0.C	-13	0.0214043	16.4599	0.484938	21	CCTTGACCTTGCCTGGATAGAGTAGGTTAGTTGTTTCTGT	GGGATCCTCACTGGCAGCTGC	+
M114	ZN667_HUMAN.H11MO.0.C	-12	0.0218217	16.7809	0.484938	19	CCTTGACCTTGCCTGGATAGAGTAGGTTAGTTGTTTCTGT	GTGGCCTTAAAAGCTCAGC	+
M114	THAP1_HUMAN.H11MO.0.C	1	0.022849	17.5709	0.484938	21	CCTTGACCTTGCCTGGATAGAGTAGGTTAGTTGTTTCTGT	GCCCGCAGCCAAGATGGCGGCG	-
M114	SOX18_HUMAN.H11MO.0.D	-18	0.0232417	17.8729	0.484938	19	CCTTGACCTTGCCTGGATAGAGTAGGTTAGTTGTTTCTGT	GGAAAAGAACAATGGGTTC	-
M114	PAX8_HUMAN.H11MO.0.D	-26	0.0234135	18.005	0.484938	14	CCTTGACCTTGCCTGGATAGAGTAGGTTAGTTGTTTCTGT	GTCACTGAAGCGGG	+
M114	FLI1_HUMAN.H11MO.0.A	-17	0.0238004	18.3025	0.484938	18	CCTTGACCTTGCCTGGATAGAGTAGGTTAGTTGTTTCTGT	GGAGGAAGGAAGGAGGGA	+
M114	NR2F6_HUMAN.H11MO.0.D	-13	0.0238004	18.3025	0.484938	18	CCTTGACCTTGCCTGGATAGAGTAGGTTAGTTGTTTCTGT	AGGACAAAGTTCACTTGA	+
M114	DLX1_HUMAN.H11MO.0.D	-17	0.0238683	18.3547	0.484938	16	CCTTGACCTTGCCTGGATAGAGTAGGTTAGTTGTTTCTGT	TAAATTATGCTAATTA	+
M114	TBX15_HUMAN.H11MO.0.D	-9	0.0247453	19.0292	0.484938	19	CCTTGACCTTGCCTGGATAGAGTAGGTTAGTTGTTTCTGT	GGGGGGGGGGGGGTGGGGG	+
M114	ZKSC1_HUMAN.H11MO.0.B	-13	0.0247453	19.0292	0.484938	19	CCTTGACCTTGCCTGGATAGAGTAGGTTAGTTGTTTCTGT	GGCACACAGTAGGTCCTCA	-
M114	ETS2_HUMAN.H11MO.0.B	-10	0.0252254	19.3983	0.484938	13	CCTTGACCTTGCCTGGATAGAGTAGGTTAGTTGTTTCTGT	GGAAGGAAGAGGA	+
M114	ZN335_HUMAN.H11MO.0.A	-10	0.0256709	19.7409	0.487256	22	CCTTGACCTTGCCTGGATAGAGTAGGTTAGTTGTTTCTGT	TCAGGCAGCGCCGAGGACAGCC	-
M114	NR4A1_HUMAN.H11MO.0.A	-21	0.0262184	20.162	0.491427	9	CCTTGACCTTGCCTGGATAGAGTAGGTTAGTTGTTTCTGT	AAAGGTCAG	+
M114	ZSC31_HUMAN.H11MO.0.C	-17	0.0270563	20.8063	0.49591	18	CCTTGACCTTGCCTGGATAGAGTAGGTTAGTTGTTTCTGT	GGCAGCAGGGCAGTTATG	+
M115	MNX1_HUMAN.H11MO.0.D	-12	7.88145e-05	0.0606084	0.120638	19	ATTAAATCATAACCCTCAGTTAGCATATAAATTTTCTGTA	TTAAGGGTTATTAAAATAG	-
M115	BRAC_HUMAN.H11MO.0.A	-3	0.000597444	0.459434	0.304827	20	ATTAAATCATAACCCTCAGTTAGCATATAAATTTTCTGTA	ATTTCACACCTCCCTGCTAA	-
M115	IRX2_HUMAN.H11MO.0.D	-10	0.00161905	1.24505	0.421631	19	ATTAAATCATAACCCTCAGTTAGCATATAAATTTTCTGTA	ACATGGGTGGGCATGTTGG	+
M115	HXC10_HUMAN.H11MO.0.D	-14	0.0018859	1.45026	0.421631	19	ATTAAATCATAACCCTCAGTTAGCATATAAATTTTCTGTA	GTAATAAAAAAATTAAAAA	-
M115	HME2_HUMAN.H11MO.0.D	-14	0.00251967	1.93763	0.421631	11	ATTAAATCATAACCCTCAGTTAGCATATAAATTTTCTGTA	GGTAATTAGGG	+
M115	ZN394_HUMAN.H11MO.0.C	-3	0.00289463	2.22597	0.421631	20	ATTAAATCATAACCCTCAGTTAGCATATAAATTTTCTGTA	AGAATGGAATAGAATGGAAT	+
M115	NR1H3_HUMAN.H11MO.0.B	-9	0.00317879	2.44449	0.421631	19	ATTAAATCATAACCCTCAGTTAGCATATAAATTTTCTGTA	TGACCTGCAGTGACCTCTG	-
M115	GATA5_HUMAN.H11MO.0.D	-13	0.00342482	2.63369	0.421631	17	ATTAAATCATAACCCTCAGTTAGCATATAAATTTTCTGTA	TAAGAGATAACTTAGAT	+
M115	TLX1_HUMAN.H11MO.0.D	-16	0.00342482	2.63369	0.421631	17	ATTAAATCATAACCCTCAGTTAGCATATAAATTTTCTGTA	CTGGCAAGTTGCCAAGG	+
M115	FOXD3_HUMAN.H11MO.0.D	-12	0.00478985	3.68339	0.465071	15	ATTAAATCATAACCCTCAGTTAGCATATAAATTTTCTGTA	TGCTAAGTAAACAAA	-
M115	PAX2_HUMAN.H11MO.0.D	-6	0.00500937	3.8522	0.465071	18	ATTAAATCATAACCCTCAGTTAGCATATAAATTTTCTGTA	TGTCACGCATGACTGAAC	-
M115	ZN563_HUMAN.H11MO.0.C	-8	0.00516525	3.97208	0.465071	21	ATTAAATCATAACCCTCAGTTAGCATATAAATTTTCTGTA	GCAGCTGCCAGTGAGGATCCC	-
M116	ZN394_HUMAN.H11MO.0.C	-19	0.000232264	0.178611	0.196556	20	CAGTTTATCAAGGAAGAAGCTTTTAACAAAGTCCACGCAA	ATTCCATTCTATTCCATTCT	-
M116	MNX1_HUMAN.H11MO.0.D	-18	0.000256715	0.197414	0.196556	19	CAGTTTATCAAGGAAGAAGCTTTTAACAAAGTCCACGCAA	CTATTTTAATAACCCTTAA	+
M116	ZN816_HUMAN.H11MO.1.C	-25	0.000967718	0.744175	0.375287	14	CAGTTTATCAAGGAAGAAGCTTTTAACAAAGTCCACGCAA	TGCATGTCCCCCTT	-
M116	GSX1_HUMAN.H11MO.0.D	-12	0.00134664	1.03556	0.375287	15	CAGTTTATCAAGGAAGAAGCTTTTAACAAAGTCCACGCAA	TAATTAGTTTTTAAT	+
M116	GSX2_HUMAN.H11MO.0.D	-11	0.00137851	1.06007	0.375287	16	CAGTTTATCAAGGAAGAAGCTTTTAACAAAGTCCACGCAA	TTAATTAGTTTTTAAT	+
M116	HXC10_HUMAN.H11MO.0.D	-10	0.00147045	1.13078	0.375287	19	CAGTTTATCAAGGAAGAAGCTTTTAACAAAGTCCACGCAA	TTTTTAATTTTTTTATTAC	+
M117	MNX1_HUMAN.H11MO.0.D	-2	2.59131e-05	0.0199272	0.0398462	19	CTGTTTTAGTTAAAACATTAGAACTGTAGTGGATAAATTG	TTAAGGGTTATTAAAATAG	-
M117	IRX2_HUMAN.H11MO.0.D	-11	0.00026662	0.205031	0.13666	19	CTGTTTTAGTTAAAACATTAGAACTGTAGTGGATAAATTG	ACATGGGTGGGCATGTTGG	+
M117	HXC10_HUMAN.H11MO.0.D	-9	0.00132209	1.01669	0.406592	19	CTGTTTTAGTTAAAACATTAGAACTGTAGTGGATAAATTG	TTTTTAATTTTTTTATTAC	+
M118	MNX1_HUMAN.H11MO.0.D	-6	0.000136203	0.10474	0.160614	19	TCTTGGGGACTAAAGTTAATCTGTGTTAAGAACATGTTAT	CTATTTTAATAACCCTTAA	+
M118	IRX2_HUMAN.H11MO.0.D	-7	0.000344364	0.264816	0.176508	19	TCTTGGGGACTAAAGTTAATCTGTGTTAAGAACATGTTAT	CCAACATGCCCACCCATGT	-
M118	GATA1_HUMAN.H11MO.0.A	7	0.00131523	1.01141	0.404482	12	TCTTGGGGACTAAAGTTAATCTGTGTTAAGAACATGTTAT	TCTTATCTGTCCCCGCCAG	-
M118	HXC10_HUMAN.H11MO.0.D	-2	0.00164751	1.26693	0.422225	19	TCTTGGGGACTAAAGTTAATCTGTGTTAAGAACATGTTAT	GTAATAAAAAAATTAAAAA	-
M119	MNX1_HUMAN.H11MO.0.D	-1	0.000104031	0.0800001	0.16	19	AGTGAGGTTACATAAAATATTGTTTAGGTCTATCAATCTG	TTAAGGGTTATTAAAATAG	-
M119	IRX2_HUMAN.H11MO.0.D	-7	0.000636387	0.489382	0.326255	19	AGTGAGGTTACATAAAATATTGTTTAGGTCTATCAATCTG	ACATGGGTGGGCATGTTGG	+
M120	MNX1_HUMAN.H11MO.0.D	-7	1.67032e-05	0.0128448	0.025634	19	TGGGTATTTTAGGACTCTGGTAATCTAGGTTCGATATCCC	TTAAGGGTTATTAAAATAG	-
M120	FOXD3_HUMAN.H11MO.0.D	-24	0.00030201	0.232245	0.154495	15	TGGGTATTTTAGGACTCTGGTAATCTAGGTTCGATATCCC	TTTGTTTACTTAGCA	+
M120	IRX2_HUMAN.H11MO.0.D	-5	0.00089163	0.685664	0.325129	19	TGGGTATTTTAGGACTCTGGTAATCTAGGTTCGATATCCC	CCAACATGCCCACCCATGT	-
M120	ZN214_HUMAN.H11MO.0.C	-1	0.00105928	0.814584	0.325129	22	TGGGTATTTTAGGACTCTGGTAATCTAGGTTCGATATCCC	TCCTTTTTGAGGCCTTTGATGA	+
M120	TLX1_HUMAN.H11MO.0.D	-6	0.00161209	1.2397	0.358974	17	TGGGTATTTTAGGACTCTGGTAATCTAGGTTCGATATCCC	CCTTGGCAACTTGCCAG	-
M120	HXC10_HUMAN.H11MO.0.D	-4	0.00163737	1.25913	0.358974	19	TGGGTATTTTAGGACTCTGGTAATCTAGGTTCGATATCCC	TTTTTAATTTTTTTATTAC	+
M121	MNX1_HUMAN.H11MO.0.D	-9	0.000116489	0.0895802	0.178656	19	ATATAGTAGGTGAAGGTAATTTAACACACGGGACTTGCAA	TTAAGGGTTATTAAAATAG	-
M121	ZN394_HUMAN.H11MO.0.C	-15	0.000394275	0.303197	0.182296	20	ATATAGTAGGTGAAGGTAATTTAACACACGGGACTTGCAA	AGAATGGAATAGAATGGAAT	+
M121	IRX2_HUMAN.H11MO.0.D	-14	0.00047545	0.365621	0.182296	19	ATATAGTAGGTGAAGGTAATTTAACACACGGGACTTGCAA	CCAACATGCCCACCCATGT	-
M121	HME2_HUMAN.H11MO.0.D	-14	0.00118383	0.910367	0.302601	11	ATATAGTAGGTGAAGGTAATTTAACACACGGGACTTGCAA	GGTAATTAGGG	+
M122	RXRA_HUMAN.H11MO.0.A	-9	5.5569e-07	0.000427326	0.00084666	20	TAACTGGAACACTGACCTCAGACGGTCCCACCCTCATCGA	CTCTGACCTCTGCCTCCCCC	-
M122	VEZF1_HUMAN.H11MO.0.C	-15	0.000266991	0.205316	0.115455	22	TAACTGGAACACTGACCTCAGACGGTCCCACCCTCATCGA	CCCCTCCCCCTCCCCCCTCCCC	-
M122	THA_HUMAN.H11MO.0.C	-11	0.000297982	0.229148	0.115455	17	TAACTGGAACACTGACCTCAGACGGTCCCACCCTCATCGA	CTGACCTGAAGTGACCC	-
M122	RARG_HUMAN.H11MO.2.D	-11	0.000303107	0.233089	0.115455	20	TAACTGGAACACTGACCTCAGACGGTCCCACCCTCATCGA	GTGACCTCTGGGTGACCCCC	-
M122	IRX2_HUMAN.H11MO.0.D	-21	0.000471215	0.362364	0.136371	19	TAACTGGAACACTGACCTCAGACGGTCCCACCCTCATCGA	CCAACATGCCCACCCATGT	-
M122	SPIC_HUMAN.H11MO.0.D	-26	0.000537027	0.412974	0.136371	13	TAACTGGAACACTGACCTCAGACGGTCCCACCCTCATCGA	CCTCCCCTTCCTC	-
M122	ZN341_HUMAN.H11MO.0.C	-13	0.00104037	0.800041	0.158952	22	TAACTGGAACACTGACCTCAGACGGTCCCACCCTCATCGA	GCTCTTCCCTCCCCCCCCCCCC	-
M122	NR1H4_HUMAN.H11MO.0.B	0	0.00109892	0.84507	0.158952	19	TAACTGGAACACTGACCTCAGACGGTCCCACCCTCATCGA	CCTCGGGGTCATTGACCCC	-
M122	GATA1_HUMAN.H11MO.0.A	-10	0.00118437	0.910781	0.158952	19	TAACTGGAACACTGACCTCAGACGGTCCCACCCTCATCGA	TCTTATCTGTCCCCGCCAG	-
M122	RARG_HUMAN.H11MO.0.B	0	0.0013663	1.05068	0.158952	18	TAACTGGAACACTGACCTCAGACGGTCCCACCCTCATCGA	CCCAGGTCACTCTGACCT	-
M122	TBX21_HUMAN.H11MO.0.A	-24	0.00142025	1.09217	0.158952	13	TAACTGGAACACTGACCTCAGACGGTCCCACCCTCATCGA	TTCACACCTCCAC	-
M122	PROX1_HUMAN.H11MO.0.D	-16	0.00144144	1.10847	0.158952	17	TAACTGGAACACTGACCTCAGACGGTCCCACCCTCATCGA	CCCAACCCGCCTTACCC	-
M122	ZN394_HUMAN.H11MO.0.C	-14	0.00146055	1.12316	0.158952	20	TAACTGGAACACTGACCTCAGACGGTCCCACCCTCATCGA	ATTCCATTCTATTCCATTCT	-
M122	ZN563_HUMAN.H11MO.0.C	-10	0.00229545	1.7652	0.218586	21	TAACTGGAACACTGACCTCAGACGGTCCCACCCTCATCGA	GCAGCTGCCAGTGAGGATCCC	-
M122	NR1D1_HUMAN.H11MO.0.B	1	0.00263926	2.02959	0.236543	18	TAACTGGAACACTGACCTCAGACGGTCCCACCCTCATCGA	CCTTCTGACCCACTTCCCT	-
M122	PATZ1_HUMAN.H11MO.0.C	-16	0.00283493	2.18006	0.239964	22	TAACTGGAACACTGACCTCAGACGGTCCCACCCTCATCGA	CCTCCCCCCCCGCCCCCTCCCC	-
M122	SP3_HUMAN.H11MO.0.B	-19	0.00336761	2.58969	0.27005	20	TAACTGGAACACTGACCTCAGACGGTCCCACCCTCATCGA	CCCCGGCCCCGCCCCCCCCC	-
M122	MAZ_HUMAN.H11MO.0.A	-13	0.00390662	3.00419	0.283438	22	TAACTGGAACACTGACCTCAGACGGTCCCACCCTCATCGA	CCCCCCCCCCCCCCCCTCCCCC	-
M122	SP2_HUMAN.H11MO.0.A	-18	0.00390662	3.00419	0.283438	22	TAACTGGAACACTGACCTCAGACGGTCCCACCCTCATCGA	CCCCCGGCCCCGCCCCCCCCCC	-
M122	COT2_HUMAN.H11MO.1.A	-9	0.00451241	3.47004	0.312509	17	TAACTGGAACACTGACCTCAGACGGTCCCACCCTCATCGA	CCCTGACCTTTGACCCC	-
M122	GATA2_HUMAN.H11MO.0.A	-10	0.00564981	4.3447	0.374268	19	TAACTGGAACACTGACCTCAGACGGTCCCACCCTCATCGA	CCTTATCTCCACCCCCCAG	-
M122	RARA_HUMAN.H11MO.2.A	-12	0.00695188	5.346	0.427595	17	TAACTGGAACACTGACCTCAGACGGTCCCACCCTCATCGA	TGACCTCTCGGTGACCT	-
M122	FOXD3_HUMAN.H11MO.0.D	0	0.00701611	5.39539	0.427595	15	TAACTGGAACACTGACCTCAGACGGTCCCACCCTCATCGA	TGCTAAGTAAACAAA	-
M122	COT1_HUMAN.H11MO.0.C	-9	0.0085849	6.60179	0.484448	17	TAACTGGAACACTGACCTCAGACGGTCCCACCCTCATCGA	CCCTGACCTCTGACCCC	-
M122	ZN589_HUMAN.H11MO.0.D	-1	0.00942429	7.24728	0.486961	16	TAACTGGAACACTGACCTCAGACGGTCCCACCCTCATCGA	CCCACGGTTACTGCCG	+
M122	ZN263_HUMAN.H11MO.0.A	-26	0.00958119	7.36793	0.486961	14	TAACTGGAACACTGACCTCAGACGGTCCCACCCTCATCGA	CTCCTCCTCTCCCTCCTCCC	-
M122	ZBT17_HUMAN.H11MO.0.A	-16	0.00958825	7.37336	0.486961	19	TAACTGGAACACTGACCTCAGACGGTCCCACCCTCATCGA	CTTCCCCTCCCCCACCCTC	-
M123	THA_HUMAN.H11MO.0.C	-23	0.000204694	0.15741	0.289783	17	TAAACCTTATCATAGTGTTCCTACGGACAAATAATGTCCT	CTGACCTGAAGTGACCC	-
M123	MNX1_HUMAN.H11MO.0.D	-13	0.000524208	0.403116	0.289783	19	TAAACCTTATCATAGTGTTCCTACGGACAAATAATGTCCT	TTAAGGGTTATTAAAATAG	-
M123	IRX2_HUMAN.H11MO.0.D	-18	0.000668655	0.514196	0.289783	19	TAAACCTTATCATAGTGTTCCTACGGACAAATAATGTCCT	CCAACATGCCCACCCATGT	-
M123	FOXD3_HUMAN.H11MO.0.D	-18	0.000759644	0.584166	0.289783	15	TAAACCTTATCATAGTGTTCCTACGGACAAATAATGTCCT	TGCTAAGTAAACAAA	-
M123	RXRA_HUMAN.H11MO.0.A	-12	0.00131365	1.0102	0.387989	20	TAAACCTTATCATAGTGTTCCTACGGACAAATAATGTCCT	GGGGGAGGCAGAGGTCAGAG	+
M123	ZN394_HUMAN.H11MO.0.C	-20	0.00152563	1.17321	0.387989	20	TAAACCTTATCATAGTGTTCCTACGGACAAATAATGTCCT	AGAATGGAATAGAATGGAAT	+
M123	TLX1_HUMAN.H11MO.0.D	-4	0.00225409	1.73339	0.47506	17	TAAACCTTATCATAGTGTTCCTACGGACAAATAATGTCCT	CCTTGGCAACTTGCCAG	-
M123	NR1D1_HUMAN.H11MO.0.B	-19	0.00249067	1.91532	0.47506	19	TAAACCTTATCATAGTGTTCCTACGGACAAATAATGTCCT	CCTTCTGACCCACTTCCCT	-
M124	IRX2_HUMAN.H11MO.0.D	0	8.29924e-05	0.0638211	0.127533	19	TCTTTGCTAATAATGAACATCACCTAATTGGGTTAAATCA	ACATGGGTGGGCATGTTGG	+
M124	MNX1_HUMAN.H11MO.0.D	-12	0.000323593	0.248843	0.24863	19	TCTTTGCTAATAATGAACATCACCTAATTGGGTTAAATCA	TTAAGGGTTATTAAAATAG	-
M124	TLX1_HUMAN.H11MO.0.D	0	0.000784946	0.603623	0.301553	17	TCTTTGCTAATAATGAACATCACCTAATTGGGTTAAATCA	CCTTGGCAACTTGCCAG	-
M124	GATA1_HUMAN.H11MO.0.A	-28	0.00165682	1.2741	0.424335	12	TCTTTGCTAATAATGAACATCACCTAATTGGGTTAAATCA	CTGGCGGGGACAGATAAGA	+
M125	MNX1_HUMAN.H11MO.0.D	-20	5.50197e-05	0.0423102	0.084382	19	CAGTGGCCAATTACCTGGGATTAGAGCTTATCAACAAGTA	TTAAGGGTTATTAAAATAG	-
M125	IRX2_HUMAN.H11MO.0.D	-12	0.000398032	0.306087	0.193589	19	CAGTGGCCAATTACCTGGGATTAGAGCTTATCAACAAGTA	ACATGGGTGGGCATGTTGG	+
M125	ZN394_HUMAN.H11MO.0.C	-18	0.000482234	0.370838	0.193589	20	CAGTGGCCAATTACCTGGGATTAGAGCTTATCAACAAGTA	AGAATGGAATAGAATGGAAT	+
M125	TLX1_HUMAN.H11MO.0.D	0	0.000504904	0.388271	0.193589	17	CAGTGGCCAATTACCTGGGATTAGAGCTTATCAACAAGTA	CCTTGGCAACTTGCCAG	-
M125	RXRA_HUMAN.H11MO.0.A	-16	0.0015668	1.20487	0.400492	20	CAGTGGCCAATTACCTGGGATTAGAGCTTATCAACAAGTA	GGGGGAGGCAGAGGTCAGAG	+
M125	BRAC_HUMAN.H11MO.0.A	-1	0.00227799	1.75177	0.499097	20	CAGTGGCCAATTACCTGGGATTAGAGCTTATCAACAAGTA	ATTTCACACCTCCCTGCTAA	-
M126	MNX1_HUMAN.H11MO.0.D	-3	4.30053e-06	0.00330711	0.0065324	19	ACCTGACGTAAAAGGAAAAAATGATTTCATATTAAACTCA	TTAAGGGTTATTAAAATAG	-
M126	PRDM6_HUMAN.H11MO.0.C	-9	0.000249141	0.191589	0.153841	13	ACCTGACGTAAAAGGAAAAAATGATTTCATATTAAACTCA	AAAAAGAAAAAAA	+
M126	HXC10_HUMAN.H11MO.0.D	-11	0.000303838	0.233652	0.153841	19	ACCTGACGTAAAAGGAAAAAATGATTTCATATTAAACTCA	GTAATAAAAAAATTAAAAA	-
M126	FOXD3_HUMAN.H11MO.0.D	-7	0.000538297	0.41395	0.204415	15	ACCTGACGTAAAAGGAAAAAATGATTTCATATTAAACTCA	TGCTAAGTAAACAAA	-
M126	ZN394_HUMAN.H11MO.0.C	1	0.00105308	0.809815	0.302906	19	ACCTGACGTAAAAGGAAAAAATGATTTCATATTAAACTCA	AGAATGGAATAGAATGGAAT	+
M126	IRF3_HUMAN.H11MO.0.B	-4	0.00133617	1.02751	0.302906	20	ACCTGACGTAAAAGGAAAAAATGATTTCATATTAAACTCA	GAAAGGGAAAGGGAAAGTGA	+
M126	ZN350_HUMAN.H11MO.0.C	-8	0.00216093	1.66176	0.333312	18	ACCTGACGTAAAAGGAAAAAATGATTTCATATTAAACTCA	TAGGTCATAAAAGGACTG	-
M126	LEF1_HUMAN.H11MO.0.A	-9	0.00230221	1.7704	0.333312	14	ACCTGACGTAAAAGGAAAAAATGATTTCATATTAAACTCA	AGCAAATCAAAGGA	-
M126	Z324A_HUMAN.H11MO.0.C	-8	0.00241375	1.85618	0.333312	23	ACCTGACGTAAAAGGAAAAAATGATTTCATATTAAACTCA	TGGCAGCAAAGGATGGTTTGATA	-
M126	NFAC1_HUMAN.H11MO.0.B	-5	0.00268153	2.06209	0.339431	15	ACCTGACGTAAAAGGAAAAAATGATTTCATATTAAACTCA	ATGGAAAAAAAGAAA	+
M126	GATA5_HUMAN.H11MO.0.D	-8	0.00355948	2.73724	0.415904	17	ACCTGACGTAAAAGGAAAAAATGATTTCATATTAAACTCA	TAAGAGATAACTTAGAT	+
M126	PO3F3_HUMAN.H11MO.0.D	-8	0.00418309	3.21679	0.431944	17	ACCTGACGTAAAAGGAAAAAATGATTTCATATTAAACTCA	AAATTTGCATAATTTAT	-
M126	BARX1_HUMAN.H11MO.0.D	-16	0.00464445	3.57158	0.431944	12	ACCTGACGTAAAAGGAAAAAATGATTTCATATTAAACTCA	CTAATTGTTTTT	+
M126	OLIG2_HUMAN.H11MO.0.B	-8	0.00475803	3.65893	0.431944	18	ACCTGACGTAAAAGGAAAAAATGATTTCATATTAAACTCA	CAGAAGGGAAACAGCTGG	-
M126	SOX18_HUMAN.H11MO.0.D	-7	0.00483422	3.71751	0.431944	19	ACCTGACGTAAAAGGAAAAAATGATTTCATATTAAACTCA	GGAAAAGAACAATGGGTTC	-
M126	VENTX_HUMAN.H11MO.0.D	-11	0.00520679	4.00402	0.439388	19	ACCTGACGTAAAAGGAAAAAATGATTTCATATTAAACTCA	AATTAGAAACCAATTAGCG	-
M126	DMBX1_HUMAN.H11MO.0.D	-26	0.00557466	4.28692	0.445672	14	ACCTGACGTAAAAGGAAAAAATGATTTCATATTAAACTCA	TAATTATAATCTAATTAATT	+
M126	NKX61_HUMAN.H11MO.0.B	-18	0.0060332	4.63953	0.458214	19	ACCTGACGTAAAAGGAAAAAATGATTTCATATTAAACTCA	CATTAAATTCCCATTAATC	-
M126	Z354A_HUMAN.H11MO.0.C	-5	0.00636256	4.89281	0.459267	24	ACCTGACGTAAAAGGAAAAAATGATTTCATATTAAACTCA	ACATTAAATGTAAATGGACTAAAT	-
M126	ARI3A_HUMAN.H11MO.0.D	-8	0.00693135	5.33021	0.459267	22	ACCTGACGTAAAAGGAAAAAATGATTTCATATTAAACTCA	TTTAATTTGATTTCGATTAATT	-
M126	ANDR_HUMAN.H11MO.1.A	-14	0.00748861	5.75874	0.459267	16	ACCTGACGTAAAAGGAAAAAATGATTTCATATTAAACTCA	GGAACAGTGTGTTCTT	+
M126	DLX6_HUMAN.H11MO.0.D	-29	0.00754165	5.79953	0.459267	11	ACCTGACGTAAAAGGAAAAAATGATTTCATATTAAACTCA	AAATTAAGGTAATTA	+
M126	HXD12_HUMAN.H11MO.0.D	-11	0.00755884	5.81275	0.459267	11	ACCTGACGTAAAAGGAAAAAATGATTTCATATTAAACTCA	GTAATAAAATT	-
M126	ZN214_HUMAN.H11MO.0.C	5	0.00792108	6.09131	0.462766	17	ACCTGACGTAAAAGGAAAAAATGATTTCATATTAAACTCA	TCATCAAAGGCCTCAAAAAGGA	-
M127	MNX1_HUMAN.H11MO.0.D	-10	7.66199e-05	0.0589207	0.117664	19	TATACTGGATTCAAAGTTTATGCTCATCAAAATAAATTGC	TTAAGGGTTATTAAAATAG	-
M127	IRX2_HUMAN.H11MO.0.D	-3	0.000492831	0.378987	0.252277	19	TATACTGGATTCAAAGTTTATGCTCATCAAAATAAATTGC	ACATGGGTGGGCATGTTGG	+
M127	ZN394_HUMAN.H11MO.0.C	-19	0.0011881	0.913652	0.415719	20	TATACTGGATTCAAAGTTTATGCTCATCAAAATAAATTGC	ATTCCATTCTATTCCATTCT	-
M127	HXC10_HUMAN.H11MO.0.D	-16	0.00182391	1.40259	0.466823	19	TATACTGGATTCAAAGTTTATGCTCATCAAAATAAATTGC	GTAATAAAAAAATTAAAAA	-
# Tomtom (Motif Comparison Tool): Version 5.5.5 compiled on Dec 7 2023 at 04:32:55
# The format of this file is described at http://localhost:8080/meme_5.5.5/doc/tomtom-output-format.html.
# tomtom -o /data/result_enhancer48-ful /data/hela_greater_0/result_motif_en/motifs_en48.txt /data/HOCOMOCOv11_full_HUMAN_mono_meme_format.meme
