# Supplementary material for: DeepEPI: CNN-transformer-based model for extracting TF interactions through predicting enhancer-promoter interactions
Source: Bioinform Adv. 2025 Sep 17;5(1):vbaf221. doi: 10.1093/bioadv/vbaf221 (PMC12478696; doi:10.1093/bioadv/vbaf221)
Supplement: vbaf221_Supplementary_Data [file vbaf221_supplementary_data.zip › Supplementary_file5/HELA-S3/result_enhancer_54/tomtom.tsv]

Query_ID	Target_ID	Optimal_offset	p-value	E-value	q-value	Overlap	Query_consensus	Target_consensus	Orientation
M0	Z324A_HUMAN.H11MO.0.C	0	0.000143393	0.0575006	0.11457	23	TAATAAGGAAACCATATCTGCCAGGTGACCATTATATGAG	TATCAAACCATCCTTTGCTGCCA	+
M0	ZN563_HUMAN.H11MO.0.C	-7	0.000812695	0.325891	0.189428	21	TAATAAGGAAACCATATCTGCCAGGTGACCATTATATGAG	GGGATCCTCACTGGCAGCTGC	+
M0	CLOCK_HUMAN.H11MO.0.C	-17	0.000948332	0.380281	0.189428	14	TAATAAGGAAACCATATCTGCCAGGTGACCATTATATGAG	CAGACACGTGAACA	+
M0	ZN554_HUMAN.H11MO.0.C	-5	0.00256816	1.02983	0.41039	20	TAATAAGGAAACCATATCTGCCAGGTGACCATTATATGAG	AGCACCCCACATGGCTCAGC	-
M1	ZN394_HUMAN.H11MO.0.C	-13	0.000630731	0.252923	0.321018	20	ATAGTTTTTATTTAAAACAGGTGTTAAATGAATGACTAAC	AGAATGGAATAGAATGGAAT	+
M1	LYL1_HUMAN.H11MO.0.A	-10	0.00101866	0.408482	0.321018	14	ATAGTTTTTATTTAAAACAGGTGTTAAATGAATGACTAAC	CAGGAAACAGCTGG	-
M1	ZN350_HUMAN.H11MO.0.C	-1	0.00121477	0.487125	0.321018	18	ATAGTTTTTATTTAAAACAGGTGTTAAATGAATGACTAAC	CAGTCCTTTTATGACCTA	+
M1	BC11A_HUMAN.H11MO.0.A	-13	0.00163209	0.654468	0.323473	17	ATAGTTTTTATTTAAAACAGGTGTTAAATGAATGACTAAC	AAAAGAGGAAGTGAAAA	+
M5	ZN394_HUMAN.H11MO.0.C	-7	0.000510643	0.204768	0.287102	20	ACTATAACCAGTAGGATGAACTGTATTTTCTAACTTAGAG	AGAATGGAATAGAATGGAAT	+
M5	GATA2_HUMAN.H11MO.0.A	8	0.00107528	0.431187	0.287102	11	ACTATAACCAGTAGGATGAACTGTATTTTCTAACTTAGAG	CCTTATCTCCACCCCCCAG	-
M5	GATA1_HUMAN.H11MO.0.A	8	0.00145817	0.584726	0.292	11	ACTATAACCAGTAGGATGAACTGTATTTTCTAACTTAGAG	TCTTATCTGTCCCCGCCAG	-
M6	MZF1_HUMAN.H11MO.0.B	-5	0.000163423	0.0655326	0.0791534	13	ACCCTCGCATTCCCATTGCCGACCACTATGCTGGAATCCG	CCCAATCCCCTCC	-
M6	VEZF1_HUMAN.H11MO.0.C	0	0.000206951	0.0829873	0.0791534	22	ACCCTCGCATTCCCATTGCCGACCACTATGCTGGAATCCG	CCCCTCCCCCTCCCCCCTCCCC	-
M6	RXRA_HUMAN.H11MO.0.A	-6	0.000574723	0.230464	0.106183	20	ACCCTCGCATTCCCATTGCCGACCACTATGCTGGAATCCG	CTCTGACCTCTGCCTCCCCC	-
M6	ELF5_HUMAN.H11MO.0.A	-5	0.000631037	0.253046	0.106183	15	ACCCTCGCATTCCCATTGCCGACCACTATGCTGGAATCCG	CCACTTCCTCCTTCC	-
M6	FLI1_HUMAN.H11MO.0.A	-2	0.000769773	0.308679	0.106183	18	ACCCTCGCATTCCCATTGCCGACCACTATGCTGGAATCCG	TCCCTCCTTCCTTCCTCC	-
M6	ETS2_HUMAN.H11MO.0.B	-4	0.000906459	0.36349	0.106183	13	ACCCTCGCATTCCCATTGCCGACCACTATGCTGGAATCCG	TCCTCTTCCTTCC	-
M6	NR1D1_HUMAN.H11MO.0.B	-3	0.00112996	0.453114	0.106183	19	ACCCTCGCATTCCCATTGCCGACCACTATGCTGGAATCCG	CCTTCTGACCCACTTCCCT	-
M6	KLF3_HUMAN.H11MO.0.B	-1	0.00121124	0.485707	0.106183	19	ACCCTCGCATTCCCATTGCCGACCACTATGCTGGAATCCG	CCCGGCCCCGCCCCTCCCC	-
M6	COT1_HUMAN.H11MO.0.C	-6	0.00124929	0.500967	0.106183	17	ACCCTCGCATTCCCATTGCCGACCACTATGCTGGAATCCG	CCCTGACCTCTGACCCC	-
M6	SP4_HUMAN.H11MO.0.A	-1	0.00158916	0.637251	0.121562	20	ACCCTCGCATTCCCATTGCCGACCACTATGCTGGAATCCG	CCCGGCCCCGCCCCCTTCCC	-
M6	NR1H3_HUMAN.H11MO.0.B	1	0.00182653	0.732437	0.127018	18	ACCCTCGCATTCCCATTGCCGACCACTATGCTGGAATCCG	TGACCTGCAGTGACCTCTG	-
M6	NFAC1_HUMAN.H11MO.0.B	0	0.00205302	0.823261	0.130871	15	ACCCTCGCATTCCCATTGCCGACCACTATGCTGGAATCCG	TTTCTTTTTTTCCAT	-
M6	REL_HUMAN.H11MO.0.B	-4	0.00238654	0.957002	0.140429	15	ACCCTCGCATTCCCATTGCCGACCACTATGCTGGAATCCG	TGGAATTTCCCTTCA	-
M6	ETV5_HUMAN.H11MO.0.C	-4	0.00266817	1.06993	0.141245	14	ACCCTCGCATTCCCATTGCCGACCACTATGCTGGAATCCG	CTCACTTCCTGCTC	-
M6	PPARG_HUMAN.H11MO.0.A	-9	0.0027697	1.11065	0.141245	17	ACCCTCGCATTCCCATTGCCGACCACTATGCTGGAATCCG	TGACCTTTGCCCCACTT	-
M6	KLF6_HUMAN.H11MO.0.A	1	0.00331891	1.33088	0.158675	18	ACCCTCGCATTCCCATTGCCGACCACTATGCTGGAATCCG	CCCCCGGCCCCGCCCTTCC	-
M6	SP3_HUMAN.H11MO.0.B	0	0.00389863	1.56335	0.175426	20	ACCCTCGCATTCCCATTGCCGACCACTATGCTGGAATCCG	CCCCGGCCCCGCCCCCCCCC	-
M6	ZN341_HUMAN.H11MO.0.C	-5	0.00426503	1.71028	0.176587	22	ACCCTCGCATTCCCATTGCCGACCACTATGCTGGAATCCG	GCTCTTCCCTCCCCCCCCCCCC	-
M6	ZN816_HUMAN.H11MO.0.C	0	0.00438612	1.75883	0.176587	21	ACCCTCGCATTCCCATTGCCGACCACTATGCTGGAATCCG	CCCTGCATGTCCCCCTTTTTT	-
M6	ZBT17_HUMAN.H11MO.0.A	-2	0.00488129	1.9574	0.17822	19	ACCCTCGCATTCCCATTGCCGACCACTATGCTGGAATCCG	CTTCCCCTCCCCCACCCTC	-
M6	IRF3_HUMAN.H11MO.0.B	1	0.00499319	2.00227	0.17822	19	ACCCTCGCATTCCCATTGCCGACCACTATGCTGGAATCCG	TCACTTTCCCTTTCCCTTTC	-
M6	BC11A_HUMAN.H11MO.0.A	-2	0.00551355	2.21093	0.17822	17	ACCCTCGCATTCCCATTGCCGACCACTATGCTGGAATCCG	TTTTCACTTCCTCTTTT	-
M6	WT1_HUMAN.H11MO.0.C	0	0.00564247	2.26263	0.17822	20	ACCCTCGCATTCCCATTGCCGACCACTATGCTGGAATCCG	CCCCCCCTCCTCCCCCGCCC	-
M6	TFDP1_HUMAN.H11MO.0.C	-7	0.00602098	2.41441	0.17822	14	ACCCTCGCATTCCCATTGCCGACCACTATGCTGGAATCCG	TTTTCCCGCCCCCC	-
M6	PPARA_HUMAN.H11MO.0.B	-9	0.00630271	2.52739	0.17822	17	ACCCTCGCATTCCCATTGCCGACCACTATGCTGGAATCCG	TGACCTTTGCCCCAGTT	-
M6	SPI1_HUMAN.H11MO.0.A	-3	0.00630271	2.52739	0.17822	17	ACCCTCGCATTCCCATTGCCGACCACTATGCTGGAATCCG	TTTCACTTCCTCTTTTT	-
M6	ELF3_HUMAN.H11MO.0.A	-5	0.00646817	2.59374	0.17822	14	ACCCTCGCATTCCCATTGCCGACCACTATGCTGGAATCCG	CCACTTCCTGGTTC	-
M6	ZN350_HUMAN.H11MO.0.C	2	0.00652352	2.61593	0.17822	16	ACCCTCGCATTCCCATTGCCGACCACTATGCTGGAATCCG	CAGTCCTTTTATGACCTA	+
M6	ZN394_HUMAN.H11MO.0.C	1	0.00718413	2.88084	0.1895	19	ACCCTCGCATTCCCATTGCCGACCACTATGCTGGAATCCG	ATTCCATTCTATTCCATTCT	-
M6	EHF_HUMAN.H11MO.0.B	-4	0.00807737	3.23902	0.201301	15	ACCCTCGCATTCCCATTGCCGACCACTATGCTGGAATCCG	GCCACTTCCTGGTTC	-
M6	IKZF1_HUMAN.H11MO.0.C	-8	0.00815786	3.2713	0.201301	8	ACCCTCGCATTCCCATTGCCGACCACTATGCTGGAATCCG	TCTCCCAA	-
M6	PATZ1_HUMAN.H11MO.0.C	2	0.0090227	3.6181	0.214713	20	ACCCTCGCATTCCCATTGCCGACCACTATGCTGGAATCCG	CCTCCCCCCCCGCCCCCTCCCC	-
M6	ELF2_HUMAN.H11MO.0.C	-5	0.0094099	3.77337	0.214713	13	ACCCTCGCATTCCCATTGCCGACCACTATGCTGGAATCCG	CCACTTCCGGGTT	-
M6	ZN214_HUMAN.H11MO.0.C	0	0.00954344	3.82692	0.214713	22	ACCCTCGCATTCCCATTGCCGACCACTATGCTGGAATCCG	TCCTTTTTGAGGCCTTTGATGA	+
M6	AIRE_HUMAN.H11MO.0.C	2	0.010806	4.33321	0.236172	16	ACCCTCGCATTCCCATTGCCGACCACTATGCTGGAATCCG	TTAACCAATATAACCAAT	-
M6	E2F4_HUMAN.H11MO.0.A	-7	0.0116401	4.66767	0.247335	13	ACCCTCGCATTCCCATTGCCGACCACTATGCTGGAATCCG	ATTTCCCGCCCCC	-
M6	E2F1_HUMAN.H11MO.0.A	-7	0.0129677	5.20004	0.248229	14	ACCCTCGCATTCCCATTGCCGACCACTATGCTGGAATCCG	CTTTCCCGCCCCCC	-
M6	ETV4_HUMAN.H11MO.0.B	-6	0.0130765	5.24366	0.248229	11	ACCCTCGCATTCCCATTGCCGACCACTATGCTGGAATCCG	CCCTTCCTGTT	-
M6	OLIG2_HUMAN.H11MO.0.B	-11	0.0138106	5.53804	0.248229	18	ACCCTCGCATTCCCATTGCCGACCACTATGCTGGAATCCG	CCAGCTGTTTCCCTTCTG	+
M6	ELF1_HUMAN.H11MO.0.A	-5	0.0138731	5.56312	0.248229	14	ACCCTCGCATTCCCATTGCCGACCACTATGCTGGAATCCG	CCACTTCCGGGTTC	-
M6	THAP1_HUMAN.H11MO.0.C	-10	0.0140483	5.63337	0.248229	22	ACCCTCGCATTCCCATTGCCGACCACTATGCTGGAATCCG	GCCCGCAGCCAAGATGGCGGCG	-
M6	ZNF76_HUMAN.H11MO.0.C	-2	0.0140483	5.63337	0.248229	22	ACCCTCGCATTCCCATTGCCGACCACTATGCTGGAATCCG	ACTACAATTCCCAGAATGCCCC	-
M6	SUH_HUMAN.H11MO.0.A	-8	0.0140765	5.64466	0.248229	11	ACCCTCGCATTCCCATTGCCGACCACTATGCTGGAATCCG	TTTCCCACGCC	-
M6	ZFP82_HUMAN.H11MO.0.C	-9	0.0142782	5.72554	0.248229	24	ACCCTCGCATTCCCATTGCCGACCACTATGCTGGAATCCG	TTCCATTTCACTAATTCTCTCTTC	+
M6	KLF15_HUMAN.H11MO.0.A	4	0.0155331	6.22878	0.258134	15	ACCCTCGCATTCCCATTGCCGACCACTATGCTGGAATCCG	CCCCCCCCTGCTCCTCCCC	-
M6	VDR_HUMAN.H11MO.0.A	-7	0.0155342	6.2292	0.258134	16	ACCCTCGCATTCCCATTGCCGACCACTATGCTGGAATCCG	TGAACCCACTGACCCC	-
M6	GABPA_HUMAN.H11MO.0.A	-5	0.0158603	6.35998	0.258134	14	ACCCTCGCATTCCCATTGCCGACCACTATGCTGGAATCCG	CCACTTCCGGTTCC	-
M6	ETV2_HUMAN.H11MO.0.B	-4	0.0165539	6.63813	0.263811	16	ACCCTCGCATTCCCATTGCCGACCACTATGCTGGAATCCG	CCCACTTCCTGTTTCC	-
M6	EGR1_HUMAN.H11MO.0.A	-5	0.0175495	7.03736	0.26849	17	ACCCTCGCATTCCCATTGCCGACCACTATGCTGGAATCCG	CCCCCGCCCACGCCCTC	-
M6	THA_HUMAN.H11MO.0.C	-8	0.0175495	7.03736	0.26849	17	ACCCTCGCATTCCCATTGCCGACCACTATGCTGGAATCCG	CTGACCTGAAGTGACCC	-
M6	SPIB_HUMAN.H11MO.0.A	-3	0.0186588	7.4822	0.279864	17	ACCCTCGCATTCCCATTGCCGACCACTATGCTGGAATCCG	TTTCACTTCCTCTTTTT	-
M6	TAF1_HUMAN.H11MO.0.A	-2	0.0255903	10.2617	0.373185	16	ACCCTCGCATTCCCATTGCCGACCACTATGCTGGAATCCG	CCGCCGCCGCCATCTT	-
M6	IRF4_HUMAN.H11MO.0.A	-1	0.026467	10.6133	0.373185	18	ACCCTCGCATTCCCATTGCCGACCACTATGCTGGAATCCG	AGTTTCACTTCCTCTTTT	-
M6	ZN320_HUMAN.H11MO.0.C	-5	0.0266931	10.7039	0.373185	20	ACCCTCGCATTCCCATTGCCGACCACTATGCTGGAATCCG	CACTGGCCCCCTGGTCCCAC	-
M6	GATA1_HUMAN.H11MO.0.A	-7	0.0274708	11.0158	0.373185	19	ACCCTCGCATTCCCATTGCCGACCACTATGCTGGAATCCG	TCTTATCTGTCCCCGCCAG	-
M6	GATA2_HUMAN.H11MO.0.A	-7	0.0274708	11.0158	0.373185	19	ACCCTCGCATTCCCATTGCCGACCACTATGCTGGAATCCG	CCTTATCTCCACCCCCCAG	-
M6	RFX1_HUMAN.H11MO.0.B	-2	0.0279873	11.2229	0.373185	22	ACCCTCGCATTCCCATTGCCGACCACTATGCTGGAATCCG	GCCCCGGTTGCCATGGCGACGG	+
M6	PAX5_HUMAN.H11MO.0.A	3	0.0282957	11.3466	0.373185	18	ACCCTCGCATTCCCATTGCCGACCACTATGCTGGAATCCG	GTCACGCTCTGCTGCCCAGGC	-
M6	ZIC1_HUMAN.H11MO.0.B	-6	0.0293453	11.7675	0.375647	9	ACCCTCGCATTCCCATTGCCGACCACTATGCTGGAATCCG	GACCACCCC	-
M6	MAZ_HUMAN.H11MO.0.A	-4	0.0294645	11.8153	0.375647	22	ACCCTCGCATTCCCATTGCCGACCACTATGCTGGAATCCG	CCCCCCCCCCCCCCCCTCCCCC	-
M6	KLF5_HUMAN.H11MO.0.A	-1	0.0343167	13.761	0.430336	14	ACCCTCGCATTCCCATTGCCGACCACTATGCTGGAATCCG	CCCAGCCCCACCCT	-
M6	SP2_HUMAN.H11MO.0.A	-3	0.0361113	14.4806	0.443266	22	ACCCTCGCATTCCCATTGCCGACCACTATGCTGGAATCCG	CCCCCGGCCCCGCCCCCCCCCC	-
M6	LEF1_HUMAN.H11MO.0.A	-6	0.0365067	14.6392	0.443266	14	ACCCTCGCATTCCCATTGCCGACCACTATGCTGGAATCCG	TCCTTTGATTTGCT	+
M6	TAL1_HUMAN.H11MO.0.A	-7	0.0381658	15.3045	0.449947	19	ACCCTCGCATTCCCATTGCCGACCACTATGCTGGAATCCG	CCTTATCTGCCCCCCCCAG	-
M6	ERG_HUMAN.H11MO.0.A	-5	0.0386475	15.4976	0.449947	13	ACCCTCGCATTCCCATTGCCGACCACTATGCTGGAATCCG	CCACTTCCTGCCC	-
M6	KLF1_HUMAN.H11MO.0.A	-1	0.0388216	15.5674	0.449947	14	ACCCTCGCATTCCCATTGCCGACCACTATGCTGGAATCCG	CCCGGCCCCGCCCC	-
M6	IRF8_HUMAN.H11MO.0.B	1	0.0408406	16.3771	0.466282	19	ACCCTCGCATTCCCATTGCCGACCACTATGCTGGAATCCG	TTACTTTCACTTCCTCTTTT	-
M6	ZBT18_HUMAN.H11MO.0.C	-10	0.0430252	17.2531	0.481813	11	ACCCTCGCATTCCCATTGCCGACCACTATGCTGGAATCCG	TCCAGATGTGG	+
M6	E2F7_HUMAN.H11MO.0.B	-6	0.0438037	17.5653	0.481813	13	ACCCTCGCATTCCCATTGCCGACCACTATGCTGGAATCCG	CCTTTCCCGCCCC	-
M6	ZN467_HUMAN.H11MO.0.C	7	0.0440904	17.6803	0.481813	15	ACCCTCGCATTCCCATTGCCGACCACTATGCTGGAATCCG	CCCCCCCCCCCCTCCCCTCCCC	-
M6	EGR2_HUMAN.H11MO.0.A	-6	0.0463284	18.5777	0.488365	18	ACCCTCGCATTCCCATTGCCGACCACTATGCTGGAATCCG	CCCCTCCCACACCCCCCC	-
M6	COT2_HUMAN.H11MO.0.A	-5	0.0466053	18.6887	0.488365	13	ACCCTCGCATTCCCATTGCCGACCACTATGCTGGAATCCG	CCTCTGACCTTTG	-
M6	PRDM6_HUMAN.H11MO.0.C	-4	0.0466053	18.6887	0.488365	13	ACCCTCGCATTCCCATTGCCGACCACTATGCTGGAATCCG	TTTTTTTCTTTTT	-
M6	ZBT48_HUMAN.H11MO.0.C	-5	0.0483048	19.3702	0.499333	12	ACCCTCGCATTCCCATTGCCGACCACTATGCTGGAATCCG	CACGGTCCCTAA	-
M10	ZN394_HUMAN.H11MO.0.C	-16	0.00119887	0.480747	0.372698	20	CGTTAATAGTTGATGAATTTTTGAAAAAGAGTGCTCTCAC	AGAATGGAATAGAATGGAAT	+
M10	BRAC_HUMAN.H11MO.0.A	-7	0.00139587	0.559742	0.372698	20	CGTTAATAGTTGATGAATTTTTGAAAAAGAGTGCTCTCAC	TTAGCAGGGAGGTGTGAAAT	+
M16	ZN667_HUMAN.H11MO.0.C	1	0.00125362	0.502702	0.262523	18	GGGACCACTGCAACCCACCTGCTGCCTGGTGAAGAAATTA	GCTGAGCTTTTAAGGCCAC	-
M16	BRAC_HUMAN.H11MO.0.A	-13	0.00133339	0.53469	0.262523	20	GGGACCACTGCAACCCACCTGCTGCCTGGTGAAGAAATTA	ATTTCACACCTCCCTGCTAA	-
M16	RXRA_HUMAN.H11MO.0.A	-5	0.00133339	0.53469	0.262523	20	GGGACCACTGCAACCCACCTGCTGCCTGGTGAAGAAATTA	CTCTGACCTCTGCCTCCCCC	-
M16	ZN394_HUMAN.H11MO.0.C	-18	0.00154344	0.618918	0.262523	20	GGGACCACTGCAACCCACCTGCTGCCTGGTGAAGAAATTA	AGAATGGAATAGAATGGAAT	+
M16	ZN214_HUMAN.H11MO.0.C	-14	0.0020035	0.803405	0.264083	22	GGGACCACTGCAACCCACCTGCTGCCTGGTGAAGAAATTA	TCATCAAAGGCCTCAAAAAGGA	-
M16	GATA1_HUMAN.H11MO.0.A	-21	0.00263693	1.05741	0.297922	19	GGGACCACTGCAACCCACCTGCTGCCTGGTGAAGAAATTA	CTGGCGGGGACAGATAAGA	+
M16	ZN563_HUMAN.H11MO.0.C	-1	0.00319234	1.28013	0.315588	21	GGGACCACTGCAACCCACCTGCTGCCTGGTGAAGAAATTA	GGGATCCTCACTGGCAGCTGC	+
M16	RFX5_HUMAN.H11MO.0.A	-13	0.00474409	1.90238	0.416881	20	GGGACCACTGCAACCCACCTGCTGCCTGGTGAAGAAATTA	GTCAGCTGTTGCTAGGCAGA	+
M16	NR1D1_HUMAN.H11MO.0.B	-3	0.00614418	2.46382	0.441746	19	GGGACCACTGCAACCCACCTGCTGCCTGGTGAAGAAATTA	CCTTCTGACCCACTTCCCT	-
M19	ZN394_HUMAN.H11MO.0.C	-12	0.000653792	0.262171	0.427954	20	TCATTTTTTCACCAAGTGCTATCAAGAATAACCCCTGCTA	AGAATGGAATAGAATGGAAT	+
M19	ZN214_HUMAN.H11MO.0.C	-8	0.00120738	0.484161	0.427954	22	TCATTTTTTCACCAAGTGCTATCAAGAATAACCCCTGCTA	TCATCAAAGGCCTCAAAAAGGA	-
M19	Z324A_HUMAN.H11MO.0.C	-6	0.00161297	0.646802	0.427954	23	TCATTTTTTCACCAAGTGCTATCAAGAATAACCCCTGCTA	TGGCAGCAAAGGATGGTTTGATA	-
M19	NR1D1_HUMAN.H11MO.0.B	-3	0.00252916	1.01419	0.44648	19	TCATTTTTTCACCAAGTGCTATCAAGAATAACCCCTGCTA	CCTTCTGACCCACTTCCCT	-
M19	ZN563_HUMAN.H11MO.0.C	-17	0.00402841	1.61539	0.490885	21	TCATTTTTTCACCAAGTGCTATCAAGAATAACCCCTGCTA	GGGATCCTCACTGGCAGCTGC	+
M20	NDF2_HUMAN.H11MO.0.B	-15	0.000117694	0.0471953	0.0515021	9	AGAGACTGTCTTTCAGACAGATGGAGGGAAGGACAGACTG	AACAGATGG	+
M20	NDF1_HUMAN.H11MO.0.A	-15	0.000129578	0.0519606	0.0515021	10	AGAGACTGTCTTTCAGACAGATGGAGGGAAGGACAGACTG	GACAGATGGT	+
M20	ATOH1_HUMAN.H11MO.0.B	-15	0.000311814	0.125037	0.0826228	9	AGAGACTGTCTTTCAGACAGATGGAGGGAAGGACAGACTG	AGCAGATGG	+
M20	ZN257_HUMAN.H11MO.0.C	-22	0.00237163	0.951022	0.471315	12	AGAGACTGTCTTTCAGACAGATGGAGGGAAGGACAGACTG	AGAGGCAAGAGC	-
M22	GATA1_HUMAN.H11MO.0.A	-29	0.00221441	0.887978	0.48009	11	AGTTTGAAAATCTCAGGTCTGAGAATGAATTAGATTGGAC	CTGGCGGGGACAGATAAGA	+
M22	ZN394_HUMAN.H11MO.0.C	-21	0.00312319	1.2524	0.48009	19	AGTTTGAAAATCTCAGGTCTGAGAATGAATTAGATTGGAC	AGAATGGAATAGAATGGAAT	+
M22	MAF_HUMAN.H11MO.0.A	-7	0.00322554	1.29344	0.48009	19	AGTTTGAAAATCTCAGGTCTGAGAATGAATTAGATTGGAC	GAATCTGCTGACTCAGCAA	+
M22	RXRA_HUMAN.H11MO.0.A	-20	0.00335615	1.34581	0.48009	20	AGTTTGAAAATCTCAGGTCTGAGAATGAATTAGATTGGAC	GGGGGAGGCAGAGGTCAGAG	+
M23	ZN394_HUMAN.H11MO.0.C	-17	8.41012e-05	0.0337246	0.0670274	20	AAAAGGGTGTGGTGTAACTGCCCCTGATTTACTTTTAAAC	ATTCCATTCTATTCCATTCT	-
M23	BC11A_HUMAN.H11MO.0.A	-11	0.000480922	0.19285	0.191644	17	AAAAGGGTGTGGTGTAACTGCCCCTGATTTACTTTTAAAC	TTTTCACTTCCTCTTTT	-
M23	ZN563_HUMAN.H11MO.0.C	-13	0.0012085	0.48461	0.30465	21	AAAAGGGTGTGGTGTAACTGCCCCTGATTTACTTTTAAAC	GCAGCTGCCAGTGAGGATCCC	-
M23	NR1H3_HUMAN.H11MO.0.B	-8	0.00152901	0.613133	0.30465	19	AAAAGGGTGTGGTGTAACTGCCCCTGATTTACTTTTAAAC	CAGAGGTCACTGCAGGTCA	+
M23	NKX61_HUMAN.H11MO.0.B	-21	0.00218371	0.875666	0.348076	19	AAAAGGGTGTGGTGTAACTGCCCCTGATTTACTTTTAAAC	GATTAATGGGAATTTAATG	+
M23	NR1D1_HUMAN.H11MO.0.B	-11	0.0026938	1.08022	0.35782	19	AAAAGGGTGTGGTGTAACTGCCCCTGATTTACTTTTAAAC	AGGGAAGTGGGTCAGAAGG	+
M23	ZN264_HUMAN.H11MO.0.C	-10	0.00368997	1.47968	0.367954	24	AAAAGGGTGTGGTGTAACTGCCCCTGATTTACTTTTAAAC	TCTTATAAGGGCACTAATCCCATT	+
M23	Z354A_HUMAN.H11MO.0.C	-17	0.00556861	2.23301	0.383524	23	AAAAGGGTGTGGTGTAACTGCCCCTGATTTACTTTTAAAC	ATTTAGTCCATTTACATTTAATGT	+
M23	ZFP82_HUMAN.H11MO.0.C	-13	0.00590038	2.36605	0.383524	24	AAAAGGGTGTGGTGTAACTGCCCCTGATTTACTTTTAAAC	TTCCATTTCACTAATTCTCTCTTC	+
M23	BATF_HUMAN.H11MO.0.A	-10	0.00625585	2.5086	0.383524	18	AAAAGGGTGTGGTGTAACTGCCCCTGATTTACTTTTAAAC	ACTTTCGATATGACTCAT	+
M23	THA_HUMAN.H11MO.0.C	-11	0.00732738	2.93828	0.39195	17	AAAAGGGTGTGGTGTAACTGCCCCTGATTTACTTTTAAAC	GGGTCACTTCAGGTCAG	+
M23	LEF1_HUMAN.H11MO.0.A	-19	0.00737687	2.95813	0.39195	14	AAAAGGGTGTGGTGTAACTGCCCCTGATTTACTTTTAAAC	TCCTTTGATTTGCT	+
M24	ZN214_HUMAN.H11MO.0.C	-1	0.000170048	0.0681892	0.135344	22	TTTATTACCCGGGCAGTGGAGGATGAGTTTGTAAACCCCA	TCCTTTTTGAGGCCTTTGATGA	+
M24	NR1D1_HUMAN.H11MO.0.B	-9	0.000416617	0.167063	0.165796	19	TTTATTACCCGGGCAGTGGAGGATGAGTTTGTAAACCCCA	AGGGAAGTGGGTCAGAAGG	+
M24	ZN394_HUMAN.H11MO.0.C	1	0.000986852	0.395728	0.261818	19	TTTATTACCCGGGCAGTGGAGGATGAGTTTGTAAACCCCA	ATTCCATTCTATTCCATTCT	-
M25	ZN394_HUMAN.H11MO.0.C	-11	0.000134787	0.0540494	0.107419	20	TGAAAGGATGATCTGTTGAATCTCAAGGGTAGCTTATATG	AGAATGGAATAGAATGGAAT	+
M25	ZN214_HUMAN.H11MO.0.C	-8	0.000960785	0.385275	0.275394	22	TGAAAGGATGATCTGTTGAATCTCAAGGGTAGCTTATATG	TCATCAAAGGCCTCAAAAAGGA	-
M25	ZFP82_HUMAN.H11MO.0.C	-2	0.00103667	0.415706	0.275394	24	TGAAAGGATGATCTGTTGAATCTCAAGGGTAGCTTATATG	GAAGAGAGAATTAGTGAAATGGAA	-
M25	NKX61_HUMAN.H11MO.0.B	-2	0.00224039	0.898398	0.3452	19	TGAAAGGATGATCTGTTGAATCTCAAGGGTAGCTTATATG	GATTAATGGGAATTTAATG	+
M25	LEF1_HUMAN.H11MO.0.A	-16	0.00266994	1.07065	0.3452	14	TGAAAGGATGATCTGTTGAATCTCAAGGGTAGCTTATATG	AGCAAATCAAAGGA	-
M25	ZN563_HUMAN.H11MO.0.C	-4	0.0027279	1.09389	0.3452	21	TGAAAGGATGATCTGTTGAATCTCAAGGGTAGCTTATATG	GGGATCCTCACTGGCAGCTGC	+
M25	SMCA1_HUMAN.H11MO.0.C	-1	0.00594313	2.3832	0.498848	12	TGAAAGGATGATCTGTTGAATCTCAAGGGTAGCTTATATG	CCAAGAAGAATG	+
M25	BC11A_HUMAN.H11MO.0.A	-2	0.00652338	2.61587	0.498848	17	TGAAAGGATGATCTGTTGAATCTCAAGGGTAGCTTATATG	AAAAGAGGAAGTGAAAA	+
M25	CRX_HUMAN.H11MO.0.B	0	0.00675438	2.70851	0.498848	13	TGAAAGGATGATCTGTTGAATCTCAAGGGTAGCTTATATG	TAAGAGGATTAGG	+
M25	ETV5_HUMAN.H11MO.0.C	-3	0.00688537	2.76103	0.498848	14	TGAAAGGATGATCTGTTGAATCTCAAGGGTAGCTTATATG	GAGCAGGAAGTGAG	+
M26	ZN394_HUMAN.H11MO.0.C	-20	0.000822863	0.329968	0.446458	20	AATAGCCTATGTGAATTCAGATAATAGACCTTTGAGAAAT	AGAATGGAATAGAATGGAAT	+
M26	BRAC_HUMAN.H11MO.0.A	-20	0.00128803	0.516498	0.446458	20	AATAGCCTATGTGAATTCAGATAATAGACCTTTGAGAAAT	TTAGCAGGGAGGTGTGAAAT	+
M26	THA_HUMAN.H11MO.0.C	-8	0.00312947	1.25492	0.446458	17	AATAGCCTATGTGAATTCAGATAATAGACCTTTGAGAAAT	GGGTCACTTCAGGTCAG	+
M26	ZN350_HUMAN.H11MO.0.C	-2	0.00393495	1.57792	0.446458	18	AATAGCCTATGTGAATTCAGATAATAGACCTTTGAGAAAT	CAGTCCTTTTATGACCTA	+
M26	GATA1_HUMAN.H11MO.0.A	-10	0.00414933	1.66388	0.446458	19	AATAGCCTATGTGAATTCAGATAATAGACCTTTGAGAAAT	CTGGCGGGGACAGATAAGA	+
M26	Z324A_HUMAN.H11MO.0.C	-14	0.00596332	2.39129	0.446458	23	AATAGCCTATGTGAATTCAGATAATAGACCTTTGAGAAAT	TGGCAGCAAAGGATGGTTTGATA	-
M26	GATA2_HUMAN.H11MO.0.A	-10	0.00628731	2.52121	0.446458	19	AATAGCCTATGTGAATTCAGATAATAGACCTTTGAGAAAT	CTGGGGGGTGGAGATAAGG	+
M26	CLOCK_HUMAN.H11MO.0.C	-3	0.00667205	2.67549	0.446458	14	AATAGCCTATGTGAATTCAGATAATAGACCTTTGAGAAAT	TGTTCACGTGTCTG	-
M26	AIRE_HUMAN.H11MO.0.C	-1	0.0069666	2.79361	0.446458	18	AATAGCCTATGTGAATTCAGATAATAGACCTTTGAGAAAT	ATTGGTTTTATTGGTTAA	+
M26	RXRA_HUMAN.H11MO.0.A	-18	0.00781639	3.13437	0.446458	20	AATAGCCTATGTGAATTCAGATAATAGACCTTTGAGAAAT	GGGGGAGGCAGAGGTCAGAG	+
M26	LYL1_HUMAN.H11MO.0.A	-6	0.00785267	3.14892	0.446458	14	AATAGCCTATGTGAATTCAGATAATAGACCTTTGAGAAAT	CCAGCTGTTTCCTG	+
M28	ZN394_HUMAN.H11MO.0.C	-6	0.000954771	0.382863	0.370018	20	TGGTTGATAGAAATCTGTTGAAGACAAAAGATACCAAATC	ATTCCATTCTATTCCATTCT	-
M28	BRAC_HUMAN.H11MO.0.A	-1	0.00138931	0.557115	0.370018	20	TGGTTGATAGAAATCTGTTGAAGACAAAAGATACCAAATC	ATTTCACACCTCCCTGCTAA	-
M28	RXRA_HUMAN.H11MO.0.A	-19	0.00186369	0.74734	0.37227	20	TGGTTGATAGAAATCTGTTGAAGACAAAAGATACCAAATC	GGGGGAGGCAGAGGTCAGAG	+
M28	ZN563_HUMAN.H11MO.0.C	0	0.00260098	1.04299	0.415633	21	TGGTTGATAGAAATCTGTTGAAGACAAAAGATACCAAATC	GGGATCCTCACTGGCAGCTGC	+
M30	ZN394_HUMAN.H11MO.0.C	-13	0.000653118	0.2619	0.352886	20	TTGATATCTTTTGATTGTATCATTCCTTGAAACTGTTTTA	AGAATGGAATAGAATGGAAT	+
M30	BRAC_HUMAN.H11MO.0.A	-12	0.000891895	0.35765	0.352886	20	TTGATATCTTTTGATTGTATCATTCCTTGAAACTGTTTTA	ATTTCACACCTCCCTGCTAA	-
M30	ZN563_HUMAN.H11MO.0.C	-15	0.00172017	0.689787	0.352886	21	TTGATATCTTTTGATTGTATCATTCCTTGAAACTGTTTTA	GGGATCCTCACTGGCAGCTGC	+
M33	GATA1_HUMAN.H11MO.0.A	8	0.000638944	0.256216	0.477889	11	GTTTTATCAAGTATTCAGTTTGTGAGCTTTAACTCATTAG	TCTTATCTGTCCCCGCCAG	-
M33	GATA2_HUMAN.H11MO.0.A	8	0.00119776	0.480303	0.477889	11	GTTTTATCAAGTATTCAGTTTGTGAGCTTTAACTCATTAG	CCTTATCTCCACCCCCCAG	-
M34	RXRA_HUMAN.H11MO.0.A	-15	0.000219877	0.0881706	0.100836	20	CTCCAGGTTTCTCACTGCTTTCCATTCTCAGCTCCACCTT	CTCTGACCTCTGCCTCCCCC	-
M34	OLIG2_HUMAN.H11MO.0.B	-10	0.000255017	0.102262	0.100836	18	CTCCAGGTTTCTCACTGCTTTCCATTCTCAGCTCCACCTT	CCAGCTGTTTCCCTTCTG	+
M34	ZN394_HUMAN.H11MO.0.C	-18	0.00055807	0.223786	0.14711	20	CTCCAGGTTTCTCACTGCTTTCCATTCTCAGCTCCACCTT	ATTCCATTCTATTCCATTCT	-
M34	NR1D1_HUMAN.H11MO.0.B	-2	0.00117347	0.47056	0.202914	19	CTCCAGGTTTCTCACTGCTTTCCATTCTCAGCTCCACCTT	CCTTCTGACCCACTTCCCT	-
M34	ZN341_HUMAN.H11MO.0.C	-16	0.00128294	0.514459	0.202914	22	CTCCAGGTTTCTCACTGCTTTCCATTCTCAGCTCCACCTT	GCTCTTCCCTCCCCCCCCCCCC	-
M34	TBX21_HUMAN.H11MO.0.A	-24	0.00154856	0.620972	0.204104	13	CTCCAGGTTTCTCACTGCTTTCCATTCTCAGCTCCACCTT	TTCACACCTCCAC	-
M34	PAX5_HUMAN.H11MO.0.A	-6	0.00234181	0.939065	0.264563	21	CTCCAGGTTTCTCACTGCTTTCCATTCTCAGCTCCACCTT	GTCACGCTCTGCTGCCCAGGC	-
M34	ETS2_HUMAN.H11MO.0.B	-13	0.0031067	1.24579	0.287382	13	CTCCAGGTTTCTCACTGCTTTCCATTCTCAGCTCCACCTT	TCCTCTTCCTTCC	-
M34	FOXO1_HUMAN.H11MO.0.A	-11	0.00359012	1.43964	0.287382	12	CTCCAGGTTTCTCACTGCTTTCCATTCTCAGCTCCACCTT	TTCCTGTTTACT	+
M34	Z324A_HUMAN.H11MO.0.C	-5	0.003634	1.45723	0.287382	23	CTCCAGGTTTCTCACTGCTTTCCATTCTCAGCTCCACCTT	TATCAAACCATCCTTTGCTGCCA	+
M34	LYL1_HUMAN.H11MO.0.A	1	0.00604635	2.42459	0.434687	13	CTCCAGGTTTCTCACTGCTTTCCATTCTCAGCTCCACCTT	CCAGCTGTTTCCTG	+
M34	ZN350_HUMAN.H11MO.0.C	-22	0.00669564	2.68495	0.441252	18	CTCCAGGTTTCTCACTGCTTTCCATTCTCAGCTCCACCTT	CAGTCCTTTTATGACCTA	+
M34	MAF_HUMAN.H11MO.0.A	-19	0.00739195	2.96417	0.448574	19	CTCCAGGTTTCTCACTGCTTTCCATTCTCAGCTCCACCTT	TTGCTGAGTCAGCAGATTC	-
M34	IRF3_HUMAN.H11MO.0.B	-7	0.0079412	3.18442	0.448574	20	CTCCAGGTTTCTCACTGCTTTCCATTCTCAGCTCCACCTT	TCACTTTCCCTTTCCCTTTC	-
M34	ZBT17_HUMAN.H11MO.0.A	-22	0.0091606	3.6734	0.473514	18	CTCCAGGTTTCTCACTGCTTTCCATTCTCAGCTCCACCTT	CTTCCCCTCCCCCACCCTC	-
M34	GATA1_HUMAN.H11MO.0.A	-16	0.00983223	3.94272	0.473514	19	CTCCAGGTTTCTCACTGCTTTCCATTCTCAGCTCCACCTT	TCTTATCTGTCCCCGCCAG	-
M34	ZN563_HUMAN.H11MO.0.C	-14	0.010179	4.08179	0.473514	21	CTCCAGGTTTCTCACTGCTTTCCATTCTCAGCTCCACCTT	GGGATCCTCACTGGCAGCTGC	+
M35	ZN214_HUMAN.H11MO.0.C	-13	0.000351662	0.141016	0.152354	22	GAGTAGCGGGATATTCTCTTCTTAGCTTCAGATGATCGCG	TCCTTTTTGAGGCCTTTGATGA	+
M35	OSR2_HUMAN.H11MO.0.C	-18	0.000382828	0.153514	0.152354	16	GAGTAGCGGGATATTCTCTTCTTAGCTTCAGATGATCGCG	GCTGCTGCTTCTGCTG	+
M35	TBX21_HUMAN.H11MO.0.A	-18	0.00102059	0.409257	0.270776	13	GAGTAGCGGGATATTCTCTTCTTAGCTTCAGATGATCGCG	TTCACACCTCCAC	-
M35	RXRA_HUMAN.H11MO.0.A	-18	0.00263467	1.0565	0.498982	20	GAGTAGCGGGATATTCTCTTCTTAGCTTCAGATGATCGCG	CTCTGACCTCTGCCTCCCCC	-
M35	ZN667_HUMAN.H11MO.0.C	-19	0.00315401	1.26476	0.498982	19	GAGTAGCGGGATATTCTCTTCTTAGCTTCAGATGATCGCG	GCTGAGCTTTTAAGGCCAC	-
M35	THA_HUMAN.H11MO.0.C	-10	0.00401212	1.60886	0.498982	17	GAGTAGCGGGATATTCTCTTCTTAGCTTCAGATGATCGCG	CTGACCTGAAGTGACCC	-
M35	ZN341_HUMAN.H11MO.0.C	-9	0.00438837	1.75974	0.498982	22	GAGTAGCGGGATATTCTCTTCTTAGCTTCAGATGATCGCG	GCTCTTCCCTCCCCCCCCCCCC	-
M36	GATA1_HUMAN.H11MO.0.A	-9	0.000759478	0.304551	0.268721	19	CAAGCCCCTGCTTCTCCACGACCGGCATGAACCTGCATCC	TCTTATCTGTCCCCGCCAG	-
M36	TAL1_HUMAN.H11MO.0.A	-9	0.00100677	0.403715	0.268721	19	CAAGCCCCTGCTTCTCCACGACCGGCATGAACCTGCATCC	CCTTATCTGCCCCCCCCAG	-
M36	GATA2_HUMAN.H11MO.0.A	-9	0.0013294	0.53309	0.268721	19	CAAGCCCCTGCTTCTCCACGACCGGCATGAACCTGCATCC	CCTTATCTCCACCCCCCAG	-
M36	ETS2_HUMAN.H11MO.0.B	-6	0.00135042	0.54152	0.268721	13	CAAGCCCCTGCTTCTCCACGACCGGCATGAACCTGCATCC	TCCTCTTCCTTCC	-
M36	AHR_HUMAN.H11MO.0.B	-21	0.00233946	0.938124	0.312947	9	CAAGCCCCTGCTTCTCCACGACCGGCATGAACCTGCATCC	GTTGCGTGC	+
M36	GATA3_HUMAN.H11MO.0.A	-8	0.00235902	0.945966	0.312947	11	CAAGCCCCTGCTTCTCCACGACCGGCATGAACCTGCATCC	TTCTTATCTTT	-
M36	GATA4_HUMAN.H11MO.0.A	-9	0.00280538	1.12496	0.318995	10	CAAGCCCCTGCTTCTCCACGACCGGCATGAACCTGCATCC	TCTTATCTGT	-
M36	PRDM6_HUMAN.H11MO.0.C	-8	0.00412311	1.65337	0.410229	13	CAAGCCCCTGCTTCTCCACGACCGGCATGAACCTGCATCC	TTTTTTTCTTTTT	-
M36	SMCA1_HUMAN.H11MO.0.C	-6	0.00505554	2.02727	0.447112	12	CAAGCCCCTGCTTCTCCACGACCGGCATGAACCTGCATCC	CATTCTTCTTGG	-
M36	ARNT_HUMAN.H11MO.0.B	-22	0.00693637	2.78148	0.492747	9	CAAGCCCCTGCTTCTCCACGACCGGCATGAACCTGCATCC	GTACGTGCC	+
M36	OSR2_HUMAN.H11MO.0.C	-3	0.00717512	2.87722	0.492747	16	CAAGCCCCTGCTTCTCCACGACCGGCATGAACCTGCATCC	GCTGCTGCTTCTGCTG	+
M36	BRAC_HUMAN.H11MO.0.A	-9	0.00858065	3.44084	0.492747	20	CAAGCCCCTGCTTCTCCACGACCGGCATGAACCTGCATCC	ATTTCACACCTCCCTGCTAA	-
M36	ZN335_HUMAN.H11MO.0.A	-8	0.00860005	3.44862	0.492747	22	CAAGCCCCTGCTTCTCCACGACCGGCATGAACCTGCATCC	GGCTGTCCTCGGCGCTGCCTGA	+
M36	GATA6_HUMAN.H11MO.0.A	-6	0.00866684	3.4754	0.492747	13	CAAGCCCCTGCTTCTCCACGACCGGCATGAACCTGCATCC	TTATCTTATCTGT	-
M43	ETV2_HUMAN.H11MO.0.B	-16	0.000791376	0.317342	0.261151	16	CCCCAAGTCAGCACGGCCACCCTCAGACCCCAAAACCAGA	CCCACTTCCTGTTTCC	-
M43	FLI1_HUMAN.H11MO.0.A	-14	0.00105414	0.42271	0.261151	18	CCCCAAGTCAGCACGGCCACCCTCAGACCCCAAAACCAGA	TCCCTCCTTCCTTCCTCC	-
M43	IRF1_HUMAN.H11MO.0.A	-10	0.00109028	0.437202	0.261151	20	CCCCAAGTCAGCACGGCCACCCTCAGACCCCAAAACCAGA	TTACTTTCACTTTCATTTTC	-
M43	IRF3_HUMAN.H11MO.0.B	-10	0.00204669	0.820722	0.261151	20	CCCCAAGTCAGCACGGCCACCCTCAGACCCCAAAACCAGA	TCACTTTCCCTTTCCCTTTC	-
M43	ETS2_HUMAN.H11MO.0.B	-16	0.00226401	0.90787	0.261151	13	CCCCAAGTCAGCACGGCCACCCTCAGACCCCAAAACCAGA	TCCTCTTCCTTCC	-
M43	IRF2_HUMAN.H11MO.0.A	-10	0.0026168	1.04934	0.261151	20	CCCCAAGTCAGCACGGCCACCCTCAGACCCCAAAACCAGA	TTACTTTCACTTTCACTTTC	-
M43	VDR_HUMAN.H11MO.0.A	-3	0.00269914	1.08236	0.261151	16	CCCCAAGTCAGCACGGCCACCCTCAGACCCCAAAACCAGA	GGGGTCAGTGGGTTCA	+
M43	ETS1_HUMAN.H11MO.0.A	-17	0.00281599	1.12921	0.261151	13	CCCCAAGTCAGCACGGCCACCCTCAGACCCCAAAACCAGA	CCACTTCCTGTCT	-
M43	PATZ1_HUMAN.H11MO.0.C	-14	0.00299399	1.20059	0.261151	22	CCCCAAGTCAGCACGGCCACCCTCAGACCCCAAAACCAGA	CCTCCCCCCCCGCCCCCTCCCC	-
M43	ERG_HUMAN.H11MO.0.A	-17	0.0040241	1.61366	0.282457	13	CCCCAAGTCAGCACGGCCACCCTCAGACCCCAAAACCAGA	CCACTTCCTGCCC	-
M43	ZFP82_HUMAN.H11MO.0.C	0	0.00426054	1.70848	0.282457	24	CCCCAAGTCAGCACGGCCACCCTCAGACCCCAAAACCAGA	TTCCATTTCACTAATTCTCTCTTC	+
M43	E2F6_HUMAN.H11MO.0.A	-18	0.00431767	1.73138	0.282457	13	CCCCAAGTCAGCACGGCCACCCTCAGACCCCAAAACCAGA	CCCTTCCCGCCCC	-
M43	RFX5_HUMAN.H11MO.0.A	2	0.00505224	2.02595	0.305088	18	CCCCAAGTCAGCACGGCCACCCTCAGACCCCAAAACCAGA	TCTGCCTAGCAACAGCTGAC	-
M43	MAF_HUMAN.H11MO.0.A	1	0.00573648	2.30033	0.321664	18	CCCCAAGTCAGCACGGCCACCCTCAGACCCCAAAACCAGA	TTGCTGAGTCAGCAGATTC	-
M43	STAT2_HUMAN.H11MO.0.A	-13	0.00684658	2.74548	0.34603	19	CCCCAAGTCAGCACGGCCACCCTCAGACCCCAAAACCAGA	CTTTCAGTTTCATTTTCCT	-
M43	COE1_HUMAN.H11MO.0.A	2	0.0070526	2.82809	0.34603	13	CCCCAAGTCAGCACGGCCACCCTCAGACCCCAAAACCAGA	GGTCCCTGGGGACTT	-
M43	ZN341_HUMAN.H11MO.0.C	-16	0.00867416	3.47834	0.400556	22	CCCCAAGTCAGCACGGCCACCCTCAGACCCCAAAACCAGA	GCTCTTCCCTCCCCCCCCCCCC	-
M43	ATF6A_HUMAN.H11MO.0.B	-2	0.00963809	3.86487	0.40081	12	CCCCAAGTCAGCACGGCCACCCTCAGACCCCAAAACCAGA	CCACGTCACCAC	-
M43	ATF3_HUMAN.H11MO.0.A	-1	0.00970079	3.89002	0.40081	11	CCCCAAGTCAGCACGGCCACCCTCAGACCCCAAAACCAGA	ATCACGTCACC	-
M43	IRF8_HUMAN.H11MO.0.B	-16	0.0106332	4.26391	0.417367	20	CCCCAAGTCAGCACGGCCACCCTCAGACCCCAAAACCAGA	TTACTTTCACTTCCTCTTTT	-
M43	NF2L1_HUMAN.H11MO.0.C	-5	0.0131204	5.26129	0.49047	7	CCCCAAGTCAGCACGGCCACCCTCAGACCCCAAAACCAGA	AGTCATT	+
M46	BRAC_HUMAN.H11MO.0.A	-2	0.00124783	0.500379	0.469491	20	CTTTAAATGGCTCTTAATATCTGACAACAAGTAACATTCA	TTAGCAGGGAGGTGTGAAAT	+
M46	GATA1_HUMAN.H11MO.0.A	-28	0.00227289	0.911429	0.469491	12	CTTTAAATGGCTCTTAATATCTGACAACAAGTAACATTCA	CTGGCGGGGACAGATAAGA	+
M46	NR1D1_HUMAN.H11MO.0.B	-8	0.00305464	1.22491	0.469491	19	CTTTAAATGGCTCTTAATATCTGACAACAAGTAACATTCA	CCTTCTGACCCACTTCCCT	-
M46	GATA2_HUMAN.H11MO.0.A	-28	0.00379801	1.523	0.469491	12	CTTTAAATGGCTCTTAATATCTGACAACAAGTAACATTCA	CTGGGGGGTGGAGATAAGG	+
M46	ZN394_HUMAN.H11MO.0.C	-17	0.0042571	1.7071	0.469491	20	CTTTAAATGGCTCTTAATATCTGACAACAAGTAACATTCA	AGAATGGAATAGAATGGAAT	+
M47	RXRA_HUMAN.H11MO.0.A	-20	0.000109249	0.0438089	0.0872895	20	TTATTAGTTGAGATGCTCAAGTCTAGCATTTTCATGATAC	CTCTGACCTCTGCCTCCCCC	-
M47	ZN563_HUMAN.H11MO.0.C	-12	0.00104124	0.417536	0.262484	21	TTATTAGTTGAGATGCTCAAGTCTAGCATTTTCATGATAC	GGGATCCTCACTGGCAGCTGC	+
M47	BRAC_HUMAN.H11MO.0.A	-20	0.00119437	0.478944	0.262484	20	TTATTAGTTGAGATGCTCAAGTCTAGCATTTTCATGATAC	ATTTCACACCTCCCTGCTAA	-
M47	AIRE_HUMAN.H11MO.0.C	-12	0.00131407	0.526943	0.262484	18	TTATTAGTTGAGATGCTCAAGTCTAGCATTTTCATGATAC	TTAACCAATATAACCAAT	-
M49	ZN394_HUMAN.H11MO.0.C	-15	0.000884186	0.354558	0.392082	20	ACAATTGACATTATGTAAATTCTAGAGAAAGGTCTCACAA	AGAATGGAATAGAATGGAAT	+
M49	RXRA_HUMAN.H11MO.0.A	-2	0.00191973	0.76981	0.392082	20	ACAATTGACATTATGTAAATTCTAGAGAAAGGTCTCACAA	CTCTGACCTCTGCCTCCCCC	-
M49	NR1H3_HUMAN.H11MO.0.B	-5	0.00196783	0.789099	0.392082	19	ACAATTGACATTATGTAAATTCTAGAGAAAGGTCTCACAA	TGACCTGCAGTGACCTCTG	-
M49	GATA1_HUMAN.H11MO.0.A	-12	0.00267929	1.0744	0.413697	19	ACAATTGACATTATGTAAATTCTAGAGAAAGGTCTCACAA	CTGGCGGGGACAGATAAGA	+
M49	GATA2_HUMAN.H11MO.0.A	-8	0.00420667	1.68687	0.413697	19	ACAATTGACATTATGTAAATTCTAGAGAAAGGTCTCACAA	CCTTATCTCCACCCCCCAG	-
M49	BRAC_HUMAN.H11MO.0.A	-20	0.00431503	1.73033	0.413697	20	ACAATTGACATTATGTAAATTCTAGAGAAAGGTCTCACAA	ATTTCACACCTCCCTGCTAA	-
M49	ZN563_HUMAN.H11MO.0.C	0	0.0046717	1.87335	0.413697	21	ACAATTGACATTATGTAAATTCTAGAGAAAGGTCTCACAA	GCAGCTGCCAGTGAGGATCCC	-
M49	OLIG2_HUMAN.H11MO.0.B	3	0.00734347	2.94473	0.48772	15	ACAATTGACATTATGTAAATTCTAGAGAAAGGTCTCACAA	CCAGCTGTTTCCCTTCTG	+
M49	ZN214_HUMAN.H11MO.0.C	-10	0.00842168	3.37709	0.493405	22	ACAATTGACATTATGTAAATTCTAGAGAAAGGTCTCACAA	TCATCAAAGGCCTCAAAAAGGA	-
M49	THA_HUMAN.H11MO.0.C	-4	0.00884404	3.54646	0.493405	17	ACAATTGACATTATGTAAATTCTAGAGAAAGGTCTCACAA	CTGACCTGAAGTGACCC	-
M54	ZN394_HUMAN.H11MO.0.C	-15	2.58006e-05	0.010346	0.0204841	20	GAGATGCCTGTTCTTTATCTGGGAAAACCAGGCAGAATGA	AGAATGGAATAGAATGGAAT	+
M54	LEF1_HUMAN.H11MO.0.A	-20	0.00104927	0.420759	0.324275	14	GAGATGCCTGTTCTTTATCTGGGAAAACCAGGCAGAATGA	AGCAAATCAAAGGA	-
M54	RXRA_HUMAN.H11MO.0.A	-19	0.00149285	0.598632	0.324275	20	GAGATGCCTGTTCTTTATCTGGGAAAACCAGGCAGAATGA	GGGGGAGGCAGAGGTCAGAG	+
M54	GATA1_HUMAN.H11MO.0.A	-12	0.00163375	0.655135	0.324275	19	GAGATGCCTGTTCTTTATCTGGGAAAACCAGGCAGAATGA	TCTTATCTGTCCCCGCCAG	-
M54	LYL1_HUMAN.H11MO.0.A	-18	0.0035192	1.4112	0.429048	14	GAGATGCCTGTTCTTTATCTGGGAAAACCAGGCAGAATGA	CAGGAAACAGCTGG	-
M54	ZN350_HUMAN.H11MO.0.C	-19	0.00354653	1.42216	0.429048	18	GAGATGCCTGTTCTTTATCTGGGAAAACCAGGCAGAATGA	TAGGTCATAAAAGGACTG	-
M54	GATA2_HUMAN.H11MO.0.A	-12	0.00432323	1.73361	0.429048	19	GAGATGCCTGTTCTTTATCTGGGAAAACCAGGCAGAATGA	CCTTATCTCCACCCCCCAG	-
M54	AIRE_HUMAN.H11MO.0.C	-8	0.00597629	2.39649	0.436895	18	GAGATGCCTGTTCTTTATCTGGGAAAACCAGGCAGAATGA	ATTGGTTTTATTGGTTAA	+
M54	TAL1_HUMAN.H11MO.0.A	-12	0.00663257	2.65966	0.436895	19	GAGATGCCTGTTCTTTATCTGGGAAAACCAGGCAGAATGA	CCTTATCTGCCCCCCCCAG	-
M54	ZN563_HUMAN.H11MO.0.C	-16	0.00717581	2.8775	0.436895	21	GAGATGCCTGTTCTTTATCTGGGAAAACCAGGCAGAATGA	GCAGCTGCCAGTGAGGATCCC	-
M54	ZN214_HUMAN.H11MO.0.C	-11	0.00802473	3.21792	0.436895	22	GAGATGCCTGTTCTTTATCTGGGAAAACCAGGCAGAATGA	TCATCAAAGGCCTCAAAAAGGA	-
M54	NR1D1_HUMAN.H11MO.0.B	-16	0.00817491	3.27814	0.436895	19	GAGATGCCTGTTCTTTATCTGGGAAAACCAGGCAGAATGA	AGGGAAGTGGGTCAGAAGG	+
M54	NKX61_HUMAN.H11MO.0.B	-13	0.00875861	3.5122	0.436895	19	GAGATGCCTGTTCTTTATCTGGGAAAACCAGGCAGAATGA	GATTAATGGGAATTTAATG	+
M54	BRAC_HUMAN.H11MO.0.A	-7	0.0088046	3.53064	0.436895	20	GAGATGCCTGTTCTTTATCTGGGAAAACCAGGCAGAATGA	TTAGCAGGGAGGTGTGAAAT	+
M54	ZN667_HUMAN.H11MO.0.C	-17	0.0122983	4.9316	0.488204	19	GAGATGCCTGTTCTTTATCTGGGAAAACCAGGCAGAATGA	GCTGAGCTTTTAAGGCCAC	-
M56	CTCF_HUMAN.H11MO.0.A	-3	1.02475e-05	0.00410927	0.00533507	19	ATACACTGCCACCTGGTGGCCAACTGCTAACCAGCTCTGG	TGGCGCCCCCTGGTGGCCA	-
M56	SNAI1_HUMAN.H11MO.0.C	-8	1.3405e-05	0.00537542	0.00533507	8	ATACACTGCCACCTGGTGGCCAACTGCTAACCAGCTCTGG	CCACCTGG	-
M56	CTCFL_HUMAN.H11MO.0.A	-3	0.000429153	0.17209	0.0888034	17	ATACACTGCCACCTGGTGGCCAACTGCTAACCAGCTCTGG	CGGCGCCCCCTGGCGGC	-
M56	MYF6_HUMAN.H11MO.0.C	-20	0.000539488	0.216335	0.0888034	7	ATACACTGCCACCTGGTGGCCAACTGCTAACCAGCTCTGG	CAGCTGC	+
M56	ATOH1_HUMAN.H11MO.0.B	-19	0.000557824	0.223688	0.0888034	9	ATACACTGCCACCTGGTGGCCAACTGCTAACCAGCTCTGG	CCATCTGCT	-
M56	NDF2_HUMAN.H11MO.0.B	-19	0.00165181	0.662377	0.219135	9	ATACACTGCCACCTGGTGGCCAACTGCTAACCAGCTCTGG	CCATCTGTT	-
M56	SNAI2_HUMAN.H11MO.0.A	-7	0.00195449	0.783752	0.222248	10	ATACACTGCCACCTGGTGGCCAACTGCTAACCAGCTCTGG	TGCACCTGCC	-
M56	NDF1_HUMAN.H11MO.0.A	-18	0.00280293	1.12397	0.257192	10	ATACACTGCCACCTGGTGGCCAACTGCTAACCAGCTCTGG	ACCATCTGTC	-
M56	BHA15_HUMAN.H11MO.0.B	-8	0.00423434	1.69797	0.337045	11	ATACACTGCCACCTGGTGGCCAACTGCTAACCAGCTCTGG	CCAGCTGCTGC	-
M57	CLOCK_HUMAN.H11MO.0.C	-7	0.000568103	0.227809	0.377163	14	TGCCAGGTAAGCAGGGGCTTGCGCAACTCTCTAGGTAATG	TGTTCACGTGTCTG	-
M57	KLF6_HUMAN.H11MO.0.A	-5	0.0023798	0.954299	0.377163	19	TGCCAGGTAAGCAGGGGCTTGCGCAACTCTCTAGGTAATG	GGAAGGGCGGGGCCGGGGG	+
M57	ZN350_HUMAN.H11MO.0.C	-3	0.00284581	1.14117	0.377163	18	TGCCAGGTAAGCAGGGGCTTGCGCAACTCTCTAGGTAATG	TAGGTCATAAAAGGACTG	-
M57	BRAC_HUMAN.H11MO.0.A	-17	0.00303193	1.2158	0.377163	20	TGCCAGGTAAGCAGGGGCTTGCGCAACTCTCTAGGTAATG	ATTTCACACCTCCCTGCTAA	-
M57	ZN563_HUMAN.H11MO.0.C	-10	0.00305292	1.22422	0.377163	21	TGCCAGGTAAGCAGGGGCTTGCGCAACTCTCTAGGTAATG	GCAGCTGCCAGTGAGGATCCC	-
M57	ZN214_HUMAN.H11MO.0.C	-24	0.00393049	1.57613	0.377163	16	TGCCAGGTAAGCAGGGGCTTGCGCAACTCTCTAGGTAATG	TCCTTTTTGAGGCCTTTGATGA	+
M57	THAP1_HUMAN.H11MO.0.C	-1	0.00419764	1.68325	0.377163	22	TGCCAGGTAAGCAGGGGCTTGCGCAACTCTCTAGGTAATG	GCCCGCAGCCAAGATGGCGGCG	-
M57	SRBP2_HUMAN.H11MO.0.B	-11	0.00440766	1.76747	0.377163	13	TGCCAGGTAAGCAGGGGCTTGCGCAACTCTCTAGGTAATG	GGGTGGGGTGAGG	+
M57	RXRA_HUMAN.H11MO.0.A	-3	0.00604958	2.42588	0.392663	20	TGCCAGGTAAGCAGGGGCTTGCGCAACTCTCTAGGTAATG	GGGGGAGGCAGAGGTCAGAG	+
M57	ZN394_HUMAN.H11MO.0.C	-5	0.00691806	2.77414	0.392663	20	TGCCAGGTAAGCAGGGGCTTGCGCAACTCTCTAGGTAATG	AGAATGGAATAGAATGGAAT	+
M57	RFX5_HUMAN.H11MO.0.A	-6	0.00790076	3.16821	0.392663	20	TGCCAGGTAAGCAGGGGCTTGCGCAACTCTCTAGGTAATG	GTCAGCTGTTGCTAGGCAGA	+
M57	ZN554_HUMAN.H11MO.0.C	-4	0.00790076	3.16821	0.392663	20	TGCCAGGTAAGCAGGGGCTTGCGCAACTCTCTAGGTAATG	AGCACCCCACATGGCTCAGC	-
M57	Z324A_HUMAN.H11MO.0.C	0	0.00809518	3.24617	0.392663	23	TGCCAGGTAAGCAGGGGCTTGCGCAACTCTCTAGGTAATG	TGGCAGCAAAGGATGGTTTGATA	-
M57	LYL1_HUMAN.H11MO.0.A	-26	0.00842923	3.38012	0.392663	14	TGCCAGGTAAGCAGGGGCTTGCGCAACTCTCTAGGTAATG	CCAGCTGTTTCCTG	+
M57	P73_HUMAN.H11MO.0.A	-5	0.00974423	3.90744	0.428703	19	TGCCAGGTAAGCAGGGGCTTGCGCAACTCTCTAGGTAATG	GGCATGTCTGGGCATGTCT	-
M57	LEF1_HUMAN.H11MO.0.A	-4	0.0125771	5.04344	0.498004	14	TGCCAGGTAAGCAGGGGCTTGCGCAACTCTCTAGGTAATG	AGCAAATCAAAGGA	-
M58	NR1H3_HUMAN.H11MO.0.B	0	0.000268805	0.107791	0.214234	19	TAACATTTGGTGGCCCAGGTATAAGGATTACTAGTTCACA	TGACCTGCAGTGACCTCTG	-
M58	THA_HUMAN.H11MO.0.C	1	0.000681009	0.273084	0.271377	16	TAACATTTGGTGGCCCAGGTATAAGGATTACTAGTTCACA	CTGACCTGAAGTGACCC	-
M58	BRAC_HUMAN.H11MO.0.A	-18	0.00260045	1.04278	0.365034	20	TAACATTTGGTGGCCCAGGTATAAGGATTACTAGTTCACA	ATTTCACACCTCCCTGCTAA	-
M58	RXRA_HUMAN.H11MO.0.A	-21	0.0030155	1.20921	0.365034	19	TAACATTTGGTGGCCCAGGTATAAGGATTACTAGTTCACA	GGGGGAGGCAGAGGTCAGAG	+
M58	ZN667_HUMAN.H11MO.0.C	-21	0.00315046	1.26334	0.365034	19	TAACATTTGGTGGCCCAGGTATAAGGATTACTAGTTCACA	GTGGCCTTAAAAGCTCAGC	+
M58	MAF_HUMAN.H11MO.0.A	-10	0.00339828	1.36271	0.365034	19	TAACATTTGGTGGCCCAGGTATAAGGATTACTAGTTCACA	TTGCTGAGTCAGCAGATTC	-
M58	NR1D1_HUMAN.H11MO.0.B	-5	0.00366415	1.46933	0.365034	19	TAACATTTGGTGGCCCAGGTATAAGGATTACTAGTTCACA	CCTTCTGACCCACTTCCCT	-
M58	ZN563_HUMAN.H11MO.0.C	-18	0.00467367	1.87414	0.413871	21	TAACATTTGGTGGCCCAGGTATAAGGATTACTAGTTCACA	GCAGCTGCCAGTGAGGATCCC	-
M58	AIRE_HUMAN.H11MO.0.C	-10	0.00523165	2.09789	0.416955	18	TAACATTTGGTGGCCCAGGTATAAGGATTACTAGTTCACA	TTAACCAATATAACCAAT	-
M60	EVI1_HUMAN.H11MO.0.B	-20	3.24682e-05	0.0130197	0.0258761	16	AAACCAACAAAAGCATGATGCACAGGATCTTCACATCAAG	TATCTTATCTTATCTT	-
M60	GATA6_HUMAN.H11MO.0.A	-24	0.000550138	0.220605	0.219222	13	AAACCAACAAAAGCATGATGCACAGGATCTTCACATCAAG	TTATCTTATCTGT	-
M60	PRDM1_HUMAN.H11MO.0.A	-24	0.00200754	0.805025	0.411181	14	AAACCAACAAAAGCATGATGCACAGGATCTTCACATCAAG	TCACTTTCACTTTC	-
M60	GATA4_HUMAN.H11MO.0.A	-27	0.00206372	0.827552	0.411181	10	AAACCAACAAAAGCATGATGCACAGGATCTTCACATCAAG	TCTTATCTGT	-
M63	ZN563_HUMAN.H11MO.0.C	-9	0.000114379	0.045866	0.0906945	21	CCACCCTCCGGGCACAAGACCTTCATCTCCGCCAACGGAT	GGGATCCTCACTGGCAGCTGC	+
M63	Z324A_HUMAN.H11MO.0.C	-11	0.000469746	0.188368	0.186238	23	CCACCCTCCGGGCACAAGACCTTCATCTCCGCCAACGGAT	TATCAAACCATCCTTTGCTGCCA	+
M63	RXRA_HUMAN.H11MO.0.A	-7	0.000831346	0.33337	0.219733	20	CCACCCTCCGGGCACAAGACCTTCATCTCCGCCAACGGAT	CTCTGACCTCTGCCTCCCCC	-
M63	ZN554_HUMAN.H11MO.0.C	2	0.00305451	1.22486	0.352026	18	CCACCCTCCGGGCACAAGACCTTCATCTCCGCCAACGGAT	AGCACCCCACATGGCTCAGC	-
M63	PATZ1_HUMAN.H11MO.0.C	0	0.00326046	1.30744	0.352026	22	CCACCCTCCGGGCACAAGACCTTCATCTCCGCCAACGGAT	CCTCCCCCCCCGCCCCCTCCCC	-
M63	MAF_HUMAN.H11MO.0.A	-5	0.00339773	1.36249	0.352026	19	CCACCCTCCGGGCACAAGACCTTCATCTCCGCCAACGGAT	TTGCTGAGTCAGCAGATTC	-
M63	KLF6_HUMAN.H11MO.0.A	0	0.00394022	1.58003	0.352026	19	CCACCCTCCGGGCACAAGACCTTCATCTCCGCCAACGGAT	CCCCCGGCCCCGCCCTTCC	-
M63	GCR_HUMAN.H11MO.0.A	-10	0.00395452	1.58576	0.352026	15	CCACCCTCCGGGCACAAGACCTTCATCTCCGCCAACGGAT	AGAACATTCTGTTCT	-
M63	ZBT17_HUMAN.H11MO.0.A	-20	0.00456231	1.82949	0.352026	19	CCACCCTCCGGGCACAAGACCTTCATCTCCGCCAACGGAT	CTTCCCCTCCCCCACCCTC	-
M63	NR1H4_HUMAN.H11MO.0.B	-5	0.00490645	1.96749	0.352026	19	CCACCCTCCGGGCACAAGACCTTCATCTCCGCCAACGGAT	CCTCGGGGTCATTGACCCC	-
M63	VEZF1_HUMAN.H11MO.0.C	-17	0.00526803	2.11248	0.352026	22	CCACCCTCCGGGCACAAGACCTTCATCTCCGCCAACGGAT	CCCCTCCCCCTCCCCCCTCCCC	-
M63	PRGR_HUMAN.H11MO.0.A	-9	0.00532747	2.13632	0.352026	16	CCACCCTCCGGGCACAAGACCTTCATCTCCGCCAACGGAT	AAGAACAGAATGTTCT	-
M63	ZN341_HUMAN.H11MO.0.C	-11	0.00602473	2.41592	0.363587	22	CCACCCTCCGGGCACAAGACCTTCATCTCCGCCAACGGAT	GCTCTTCCCTCCCCCCCCCCCC	-
M63	RARA_HUMAN.H11MO.0.A	-7	0.00717527	2.87728	0.379299	20	CCACCCTCCGGGCACAAGACCTTCATCTCCGCCAACGGAT	CCTTGACCTCTTGATCCCCC	-
M63	ZN394_HUMAN.H11MO.0.C	-10	0.00881159	3.53345	0.410998	20	CCACCCTCCGGGCACAAGACCTTCATCTCCGCCAACGGAT	ATTCCATTCTATTCCATTCT	-
M63	MAZ_HUMAN.H11MO.0.A	-17	0.0101766	4.08082	0.448297	22	CCACCCTCCGGGCACAAGACCTTCATCTCCGCCAACGGAT	CCCCCCCCCCCCCCCCTCCCCC	-
M63	SP4_HUMAN.H11MO.0.A	-7	0.0123216	4.94097	0.488509	20	CCACCCTCCGGGCACAAGACCTTCATCTCCGCCAACGGAT	CCCGGCCCCGCCCCCTTCCC	-
M68	ZN770_HUMAN.H11MO.0.C	-15	0.000115712	0.0464006	0.0900516	22	CGCCTGGGCTCAGGCCGTTCTCCTGCCTCAGCCCCACAAA	GATCCTCCCGCCTCAGCCTCCC	-
M68	ZSC22_HUMAN.H11MO.0.C	-18	0.000667618	0.267715	0.213748	16	CGCCTGGGCTCAGGCCGTTCTCCTGCCTCAGCCCCACAAA	CCTCCTCCCTCAGACC	-
M68	ZN331_HUMAN.H11MO.0.C	-1	0.00082397	0.330412	0.213748	20	CGCCTGGGCTCAGGCCGTTCTCCTGCCTCAGCCCCACAAA	GGCTGGGCTCAGCTGGGTGG	+
M68	BACH1_HUMAN.H11MO.0.A	-20	0.00354261	1.42059	0.446051	13	CGCCTGGGCTCAGGCCGTTCTCCTGCCTCAGCCCCACAAA	GCATGACTCAGCA	-
M68	MAFG_HUMAN.H11MO.0.A	-15	0.00401101	1.60842	0.446051	18	CGCCTGGGCTCAGGCCGTTCTCCTGCCTCAGCCCCACAAA	AAAATTGCTGACTCAGCA	+
M68	ZN257_HUMAN.H11MO.0.C	-18	0.00415431	1.66588	0.446051	12	CGCCTGGGCTCAGGCCGTTCTCCTGCCTCAGCCCCACAAA	GCTCTTGCCTCT	+
M68	BACH2_HUMAN.H11MO.0.A	-22	0.00478193	1.91755	0.446051	11	CGCCTGGGCTCAGGCCGTTCTCCTGCCTCAGCCCCACAAA	ATGACTCAGCA	-
M68	ZN449_HUMAN.H11MO.0.C	0	0.00562503	2.25564	0.446051	11	CGCCTGGGCTCAGGCCGTTCTCCTGCCTCAGCCCCACAAA	TGGTTGGGCTT	+
M68	FOS_HUMAN.H11MO.0.A	-22	0.00785835	3.1512	0.446051	9	CGCCTGGGCTCAGGCCGTTCTCCTGCCTCAGCCCCACAAA	GTGACTCAC	-
M68	REST_HUMAN.H11MO.0.A	-5	0.00838208	3.36121	0.446051	22	CGCCTGGGCTCAGGCCGTTCTCCTGCCTCAGCCCCACAAA	GGGCGCTGTCCATGGTGCTGAA	-
M68	FOSB_HUMAN.H11MO.0.A	-22	0.00883287	3.54198	0.446051	9	CGCCTGGGCTCAGGCCGTTCTCCTGCCTCAGCCCCACAAA	ATGACTCAT	-
M68	AP2C_HUMAN.H11MO.0.A	-4	0.00890498	3.5709	0.446051	14	CGCCTGGGCTCAGGCCGTTCTCCTGCCTCAGCCCCACAAA	TGGCCTCAGGGCAT	-
M68	NFE2_HUMAN.H11MO.0.A	-20	0.00992703	3.98074	0.446051	13	CGCCTGGGCTCAGGCCGTTCTCCTGCCTCAGCCCCACAAA	GCATGACTCAGCA	+
M68	FOSL1_HUMAN.H11MO.0.A	-21	0.0103726	4.15942	0.446051	12	CGCCTGGGCTCAGGCCGTTCTCCTGCCTCAGCCCCACAAA	GGTGACTCATCC	-
M68	SP1_HUMAN.H11MO.0.A	-14	0.0108204	4.33899	0.446051	22	CGCCTGGGCTCAGGCCGTTCTCCTGCCTCAGCCCCACAAA	CCCCCCCCCGGCCCCGCCCCCC	-
M68	JUNB_HUMAN.H11MO.0.A	-21	0.0111411	4.46758	0.446051	11	CGCCTGGGCTCAGGCCGTTCTCCTGCCTCAGCCCCACAAA	GGTGACTCAGA	-
M68	NF2L2_HUMAN.H11MO.0.A	-22	0.0111874	4.48615	0.446051	14	CGCCTGGGCTCAGGCCGTTCTCCTGCCTCAGCCCCACAAA	ATGACTCAGCAGTT	-
M68	MAFK_HUMAN.H11MO.0.A	-15	0.0126626	5.07769	0.446051	18	CGCCTGGGCTCAGGCCGTTCTCCTGCCTCAGCCCCACAAA	AAAATTGCTGAGTCAGCA	+
M68	SNAI1_HUMAN.H11MO.0.C	1	0.0128017	5.13348	0.446051	7	CGCCTGGGCTCAGGCCGTTCTCCTGCCTCAGCCCCACAAA	CCACCTGG	-
M68	KLF5_HUMAN.H11MO.0.A	-20	0.0133932	5.37066	0.446051	14	CGCCTGGGCTCAGGCCGTTCTCCTGCCTCAGCCCCACAAA	CCCAGCCCCACCCT	-
M68	JUND_HUMAN.H11MO.0.A	-21	0.0143644	5.76011	0.446051	11	CGCCTGGGCTCAGGCCGTTCTCCTGCCTCAGCCCCACAAA	GATGACTCATC	-
M68	ZN281_HUMAN.H11MO.0.A	-18	0.014569	5.84218	0.446051	15	CGCCTGGGCTCAGGCCGTTCTCCTGCCTCAGCCCCACAAA	TCCCCTCCCCCACCC	-
M68	ZN263_HUMAN.H11MO.0.A	-14	0.0151907	6.09148	0.446051	20	CGCCTGGGCTCAGGCCGTTCTCCTGCCTCAGCCCCACAAA	CTCCTCCTCTCCCTCCTCCC	-
M68	MYF6_HUMAN.H11MO.0.C	-19	0.015947	6.39474	0.446051	7	CGCCTGGGCTCAGGCCGTTCTCCTGCCTCAGCCCCACAAA	CAGCTGC	+
M68	SNAI2_HUMAN.H11MO.0.A	-17	0.0160358	6.43036	0.446051	10	CGCCTGGGCTCAGGCCGTTCTCCTGCCTCAGCCCCACAAA	TGCACCTGCC	-
M68	FOSL2_HUMAN.H11MO.0.A	-21	0.0160483	6.43538	0.446051	12	CGCCTGGGCTCAGGCCGTTCTCCTGCCTCAGCCCCACAAA	GATGACTCATCC	-
M68	JUN_HUMAN.H11MO.0.A	-21	0.0166911	6.69312	0.447918	11	CGCCTGGGCTCAGGCCGTTCTCCTGCCTCAGCCCCACAAA	GATGACTCATC	-
M68	ZN586_HUMAN.H11MO.0.C	-14	0.0211205	8.46932	0.497583	20	CGCCTGGGCTCAGGCCGTTCTCCTGCCTCAGCCCCACAAA	CATTTTTTCCTCCTAGGCCT	-
M68	EGR2_HUMAN.H11MO.0.A	-19	0.0226392	9.07832	0.497583	18	CGCCTGGGCTCAGGCCGTTCTCCTGCCTCAGCCCCACAAA	CCCCTCCCACACCCCCCC	-
M68	ETV2_HUMAN.H11MO.0.B	-14	0.0232947	9.34117	0.497583	16	CGCCTGGGCTCAGGCCGTTCTCCTGCCTCAGCCCCACAAA	CCCACTTCCTGTTTCC	-
M68	WT1_HUMAN.H11MO.0.C	-13	0.0235306	9.43577	0.497583	20	CGCCTGGGCTCAGGCCGTTCTCCTGCCTCAGCCCCACAAA	CCCCCCCTCCTCCCCCGCCC	-
M68	E2F3_HUMAN.H11MO.0.A	-18	0.0246937	9.90219	0.497583	11	CGCCTGGGCTCAGGCCGTTCTCCTGCCTCAGCCCCACAAA	TTTCCCGCCCT	-
M68	SP2_HUMAN.H11MO.0.A	-13	0.0251353	10.0792	0.497583	22	CGCCTGGGCTCAGGCCGTTCTCCTGCCTCAGCCCCACAAA	CCCCCGGCCCCGCCCCCCCCCC	-
M68	ZFX_HUMAN.H11MO.0.A	-9	0.025482	10.2183	0.497583	10	CGCCTGGGCTCAGGCCGTTCTCCTGCCTCAGCCCCACAAA	CCAGGCCCCG	+
M68	ZN768_HUMAN.H11MO.0.C	-15	0.0261918	10.5029	0.497583	20	CGCCTGGGCTCAGGCCGTTCTCCTGCCTCAGCCCCACAAA	ACTTAACCTCTCTGAGCCTC	-
M68	AP2A_HUMAN.H11MO.0.A	-3	0.0262142	10.5119	0.497583	15	CGCCTGGGCTCAGGCCGTTCTCCTGCCTCAGCCCCACAAA	ATGGCCTCAGGGCAT	-
M69	THA_HUMAN.H11MO.0.C	-15	0.000463812	0.185989	0.336922	17	CAATGGTATTGTCCTCTGACCCGATATGGCCAGCAGAGAA	CTGACCTGAAGTGACCC	-
M69	ZN394_HUMAN.H11MO.0.C	-21	0.000846581	0.339479	0.336922	19	CAATGGTATTGTCCTCTGACCCGATATGGCCAGCAGAGAA	AGAATGGAATAGAATGGAAT	+
M69	BRAC_HUMAN.H11MO.0.A	-2	0.00231287	0.927461	0.376612	20	CAATGGTATTGTCCTCTGACCCGATATGGCCAGCAGAGAA	TTAGCAGGGAGGTGTGAAAT	+
M69	RARG_HUMAN.H11MO.0.B	-4	0.00284047	1.13903	0.376612	18	CAATGGTATTGTCCTCTGACCCGATATGGCCAGCAGAGAA	CCCAGGTCACTCTGACCT	-
M69	TBX21_HUMAN.H11MO.0.A	-7	0.00370655	1.48633	0.376612	13	CAATGGTATTGTCCTCTGACCCGATATGGCCAGCAGAGAA	GTGGAGGTGTGAA	+
M69	Z324A_HUMAN.H11MO.0.C	-3	0.00378524	1.51788	0.376612	23	CAATGGTATTGTCCTCTGACCCGATATGGCCAGCAGAGAA	TGGCAGCAAAGGATGGTTTGATA	-
M69	OLIG2_HUMAN.H11MO.0.B	-30	0.00452293	1.81369	0.394899	10	CAATGGTATTGTCCTCTGACCCGATATGGCCAGCAGAGAA	CAGAAGGGAAACAGCTGG	-
M69	GATA1_HUMAN.H11MO.0.A	-10	0.00545742	2.18843	0.394899	19	CAATGGTATTGTCCTCTGACCCGATATGGCCAGCAGAGAA	CTGGCGGGGACAGATAAGA	+
M69	NR1D1_HUMAN.H11MO.0.B	-11	0.00545742	2.18843	0.394899	19	CAATGGTATTGTCCTCTGACCCGATATGGCCAGCAGAGAA	CCTTCTGACCCACTTCCCT	-
M69	THB_HUMAN.H11MO.0.C	-16	0.00735952	2.95117	0.488157	17	CAATGGTATTGTCCTCTGACCCGATATGGCCAGCAGAGAA	TGACCTGACCTGACCTC	-
M72	ZN394_HUMAN.H11MO.0.C	-12	0.000541145	0.216999	0.433998	20	GTTTAAGAAGCCTGATTCTTCTGATCATAAAGAATAATGC	AGAATGGAATAGAATGGAAT	+
M80	ZN394_HUMAN.H11MO.0.C	-1	0.000587531	0.2356	0.4712	20	GCTGTTAGACATATGCAAGTATTCCTCAGGCTGACAGACA	ATTCCATTCTATTCCATTCT	-
M81	TBX21_HUMAN.H11MO.0.A	-27	0.000488916	0.196055	0.374211	13	GGTGCAAAAAAAGTGGAAATACCATTCGTGACTCCTGCAC	TTCACACCTCCAC	-
M81	RXRA_HUMAN.H11MO.0.A	-16	0.00128687	0.516035	0.374211	20	GGTGCAAAAAAAGTGGAAATACCATTCGTGACTCCTGCAC	CTCTGACCTCTGCCTCCCCC	-
M81	ZN563_HUMAN.H11MO.0.C	-14	0.00140153	0.562014	0.374211	21	GGTGCAAAAAAAGTGGAAATACCATTCGTGACTCCTGCAC	GCAGCTGCCAGTGAGGATCCC	-
M82	EGR1_HUMAN.H11MO.0.A	-1	0.000359199	0.144039	0.182998	17	ACTGAGCGCAGGCAGTGGGCAGATGCAACTATGGGGACTC	GAGGGCGTGGGCGGGGG	+
M82	PATZ1_HUMAN.H11MO.0.C	-2	0.000592911	0.237757	0.182998	22	ACTGAGCGCAGGCAGTGGGCAGATGCAACTATGGGGACTC	GGGGAGGGGGCGGGGGGGGAGG	+
M82	ZN418_HUMAN.H11MO.0.C	-10	0.00108628	0.435599	0.182998	17	ACTGAGCGCAGGCAGTGGGCAGATGCAACTATGGGGACTC	GGAAGAGGCTAAAAGCA	-
M82	ZN341_HUMAN.H11MO.0.C	-3	0.00111349	0.44651	0.182998	22	ACTGAGCGCAGGCAGTGGGCAGATGCAACTATGGGGACTC	GGGGGGGGGGGGAGGGAAGAGC	+
M82	SP3_HUMAN.H11MO.0.B	-3	0.00115101	0.461554	0.182998	20	ACTGAGCGCAGGCAGTGGGCAGATGCAACTATGGGGACTC	GGGGGGGGGCGGGGCCGGGG	+
M83	NR1D1_HUMAN.H11MO.0.B	-16	0.000743339	0.298079	0.303408	19	CTGAGTACATTTTGTTGGGTAGTTTGGACACAACATAAGC	AGGGAAGTGGGTCAGAAGG	+
M83	AIRE_HUMAN.H11MO.0.C	-13	0.00075852	0.304167	0.303408	18	CTGAGTACATTTTGTTGGGTAGTTTGGACACAACATAAGC	ATTGGTTTTATTGGTTAA	+
M83	PO2F1_HUMAN.H11MO.0.C	-19	0.00150566	0.603769	0.401509	16	CTGAGTACATTTTGTTGGGTAGTTTGGACACAACATAAGC	TTATTTGCATTCGATT	-
M87	ZN394_HUMAN.H11MO.0.C	-3	0.000750486	0.300945	0.377086	20	AGCATGCAAGACAATTTACTAGTTATAGCATGGCATTTAA	ATTCCATTCTATTCCATTCT	-
M92	ZN394_HUMAN.H11MO.0.C	-9	0.000470117	0.188517	0.377034	20	ATTTCTAGATGATTGGTCTGAGATAGTATATGTATTACCA	AGAATGGAATAGAATGGAAT	+
M95	ZN394_HUMAN.H11MO.0.C	-9	0.000340104	0.136382	0.272083	20	AATCAGCATTTACTCAAAGTACAAGTAATCCCAGAGAATA	AGAATGGAATAGAATGGAAT	+
M95	AIRE_HUMAN.H11MO.0.C	-16	0.00113113	0.453584	0.452453	18	AATCAGCATTTACTCAAAGTACAAGTAATCCCAGAGAATA	TTAACCAATATAACCAAT	-
M99	ZN394_HUMAN.H11MO.0.C	0	8.20736e-05	0.0329115	0.0657414	20	TGTCATTGTCATGCCTGTGCCGAGAATTTATTTTATATTA	ATTCCATTCTATTCCATTCT	-
M100	ZN394_HUMAN.H11MO.0.C	-9	0.000306649	0.122966	0.245932	20	GAGCCTTCTACAATTTAAAAGTTTTTGGTACCCGACACAA	AGAATGGAATAGAATGGAAT	+
M101	NR1H3_HUMAN.H11MO.0.B	-17	0.000639804	0.256561	0.264581	19	TTTTGTTTTGCTACGAGTGACTCGCAGCACGCTTTGCCAT	TGACCTGCAGTGACCTCTG	-
M101	RARG_HUMAN.H11MO.0.B	-5	0.000661452	0.265242	0.264581	18	TTTTGTTTTGCTACGAGTGACTCGCAGCACGCTTTGCCAT	CCCAGGTCACTCTGACCT	-
M103	PATZ1_HUMAN.H11MO.0.C	-15	0.000493481	0.197886	0.213542	22	AATCCTGCCCGCACTCCTACACCAAAGACCCTGAACCATG	CCTCCCCCCCCGCCCCCTCCCC	-
M103	BRAC_HUMAN.H11MO.0.A	-7	0.000750619	0.300998	0.213542	20	AATCCTGCCCGCACTCCTACACCAAAGACCCTGAACCATG	ATTTCACACCTCCCTGCTAA	-
M103	TBX21_HUMAN.H11MO.0.A	-9	0.000904046	0.362522	0.213542	13	AATCCTGCCCGCACTCCTACACCAAAGACCCTGAACCATG	TTCACACCTCCAC	-
M103	ZN341_HUMAN.H11MO.0.C	0	0.00122908	0.492859	0.213542	22	AATCCTGCCCGCACTCCTACACCAAAGACCCTGAACCATG	GCTCTTCCCTCCCCCCCCCCCC	-
M103	RXRA_HUMAN.H11MO.0.A	-2	0.00134654	0.539962	0.213542	20	AATCCTGCCCGCACTCCTACACCAAAGACCCTGAACCATG	CTCTGACCTCTGCCTCCCCC	-
M103	RARA_HUMAN.H11MO.0.A	6	0.00236748	0.949361	0.312875	14	AATCCTGCCCGCACTCCTACACCAAAGACCCTGAACCATG	CCTTGACCTCTTGATCCCCC	-
M103	NR2C2_HUMAN.H11MO.0.B	-25	0.003018	1.21022	0.341866	12	AATCCTGCCCGCACTCCTACACCAAAGACCCTGAACCATG	TGACCCGGAACC	-
M103	COT1_HUMAN.H11MO.0.C	-22	0.00443924	1.78014	0.393916	17	AATCCTGCCCGCACTCCTACACCAAAGACCCTGAACCATG	CCCTGACCTCTGACCCC	-
M103	ZBT17_HUMAN.H11MO.0.A	-7	0.00447107	1.7929	0.393916	19	AATCCTGCCCGCACTCCTACACCAAAGACCCTGAACCATG	CTTCCCCTCCCCCACCCTC	-
M103	NR1H4_HUMAN.H11MO.0.B	-13	0.00512286	2.05427	0.406206	19	AATCCTGCCCGCACTCCTACACCAAAGACCCTGAACCATG	CCTCGGGGTCATTGACCCC	-
M103	ZBT7A_HUMAN.H11MO.0.A	-24	0.00598364	2.39944	0.414157	9	AATCCTGCCCGCACTCCTACACCAAAGACCCTGAACCATG	GAGACCCCC	-
M103	NR1D1_HUMAN.H11MO.0.B	-18	0.00626775	2.51337	0.414157	19	AATCCTGCCCGCACTCCTACACCAAAGACCCTGAACCATG	CCTTCTGACCCACTTCCCT	-
M103	KLF6_HUMAN.H11MO.0.A	-1	0.00715834	2.87049	0.43662	19	AATCCTGCCCGCACTCCTACACCAAAGACCCTGAACCATG	CCCCCGGCCCCGCCCTTCC	-
M103	NR1H3_HUMAN.H11MO.0.B	-15	0.00816497	3.27415	0.444897	19	AATCCTGCCCGCACTCCTACACCAAAGACCCTGAACCATG	TGACCTGCAGTGACCTCTG	-
M103	MAZ_HUMAN.H11MO.0.A	-1	0.0084591	3.3921	0.444897	22	AATCCTGCCCGCACTCCTACACCAAAGACCCTGAACCATG	CCCCCCCCCCCCCCCCTCCCCC	-
M103	EGR1_HUMAN.H11MO.0.A	-7	0.00903002	3.62104	0.444897	17	AATCCTGCCCGCACTCCTACACCAAAGACCCTGAACCATG	CCCCCGCCCACGCCCTC	-
M103	VEZF1_HUMAN.H11MO.0.C	0	0.00953837	3.82489	0.444897	22	AATCCTGCCCGCACTCCTACACCAAAGACCCTGAACCATG	CCCCTCCCCCTCCCCCCTCCCC	-
M105	NFAC1_HUMAN.H11MO.0.B	-1	0.00013288	0.0532848	0.106037	15	AAAAGAAGAAATACAGTTAGCCATATAATCTCTACATCTC	ATGGAAAAAAAGAAA	+
M105	ETS2_HUMAN.H11MO.0.B	1	0.000335375	0.134485	0.116096	12	AAAAGAAGAAATACAGTTAGCCATATAATCTCTACATCTC	GGAAGGAAGAGGA	+
M105	SMCA1_HUMAN.H11MO.0.C	0	0.000436456	0.175019	0.116096	12	AAAAGAAGAAATACAGTTAGCCATATAATCTCTACATCTC	CCAAGAAGAATG	+
M105	PRDM6_HUMAN.H11MO.0.C	1	0.00064117	0.257109	0.127912	12	AAAAGAAGAAATACAGTTAGCCATATAATCTCTACATCTC	AAAAAGAAAAAAA	+
M105	ZN394_HUMAN.H11MO.0.C	-1	0.000895265	0.359001	0.142882	20	AAAAGAAGAAATACAGTTAGCCATATAATCTCTACATCTC	AGAATGGAATAGAATGGAAT	+
M105	BC11A_HUMAN.H11MO.0.A	0	0.00108191	0.433845	0.143	17	AAAAGAAGAAATACAGTTAGCCATATAATCTCTACATCTC	AAAAGAGGAAGTGAAAA	+
M105	RXRA_HUMAN.H11MO.0.A	-22	0.0012544	0.503014	0.143	18	AAAAGAAGAAATACAGTTAGCCATATAATCTCTACATCTC	CTCTGACCTCTGCCTCCCCC	-
M108	ZN350_HUMAN.H11MO.0.C	-19	0.000155677	0.0624266	0.124385	18	TCAACCCCACAGGTATCTTGAAGGAATAATAAAGCGAAAA	TAGGTCATAAAAGGACTG	-
M108	ZN394_HUMAN.H11MO.0.C	-7	0.000335815	0.134662	0.134157	20	TCAACCCCACAGGTATCTTGAAGGAATAATAAAGCGAAAA	AGAATGGAATAGAATGGAAT	+
M108	RXRA_HUMAN.H11MO.0.A	-20	0.00130389	0.522861	0.347268	20	TCAACCCCACAGGTATCTTGAAGGAATAATAAAGCGAAAA	GGGGGAGGCAGAGGTCAGAG	+
M108	NKX61_HUMAN.H11MO.0.B	-23	0.00184112	0.738289	0.367762	17	TCAACCCCACAGGTATCTTGAAGGAATAATAAAGCGAAAA	GATTAATGGGAATTTAATG	+
M108	BC11A_HUMAN.H11MO.0.A	-23	0.00310542	1.24527	0.496243	17	TCAACCCCACAGGTATCTTGAAGGAATAATAAAGCGAAAA	AAAAGAGGAAGTGAAAA	+
M110	MAF_HUMAN.H11MO.0.A	-19	0.000184085	0.0738181	0.135995	19	GCTCCTTGCATGCATTCACTTTGTCAACCACCTATTCCAG	TTGCTGAGTCAGCAGATTC	-
M110	NR1D1_HUMAN.H11MO.0.B	-18	0.000509928	0.204481	0.135995	19	GCTCCTTGCATGCATTCACTTTGTCAACCACCTATTCCAG	CCTTCTGACCCACTTCCCT	-
M110	ZN563_HUMAN.H11MO.0.C	-14	0.000674148	0.270333	0.135995	21	GCTCCTTGCATGCATTCACTTTGTCAACCACCTATTCCAG	GGGATCCTCACTGGCAGCTGC	+
M110	SMAD3_HUMAN.H11MO.0.B	-22	0.000700636	0.280955	0.135995	12	GCTCCTTGCATGCATTCACTTTGTCAACCACCTATTCCAG	CTCTGTCACCTG	+
M110	CLOCK_HUMAN.H11MO.0.C	-24	0.00138209	0.554218	0.214614	14	GCTCCTTGCATGCATTCACTTTGTCAACCACCTATTCCAG	CAGACACGTGAACA	+
M110	RXRA_HUMAN.H11MO.0.A	-1	0.0025271	1.01337	0.302847	20	GCTCCTTGCATGCATTCACTTTGTCAACCACCTATTCCAG	CTCTGACCTCTGCCTCCCCC	-
M110	LYL1_HUMAN.H11MO.0.A	-27	0.00305151	1.22366	0.302847	13	GCTCCTTGCATGCATTCACTTTGTCAACCACCTATTCCAG	CCAGCTGTTTCCTG	+
M110	ZN214_HUMAN.H11MO.0.C	-2	0.00342016	1.37148	0.302847	22	GCTCCTTGCATGCATTCACTTTGTCAACCACCTATTCCAG	TCATCAAAGGCCTCAAAAAGGA	-
M110	ZN394_HUMAN.H11MO.0.C	-4	0.00403282	1.61716	0.302847	20	GCTCCTTGCATGCATTCACTTTGTCAACCACCTATTCCAG	ATTCCATTCTATTCCATTCT	-
M110	RFX5_HUMAN.H11MO.0.A	-19	0.00469761	1.88374	0.302847	20	GCTCCTTGCATGCATTCACTTTGTCAACCACCTATTCCAG	TCTGCCTAGCAACAGCTGAC	-
M110	PATZ1_HUMAN.H11MO.0.C	-12	0.00491064	1.96917	0.302847	22	GCTCCTTGCATGCATTCACTTTGTCAACCACCTATTCCAG	CCTCCCCCCCCGCCCCCTCCCC	-
M110	Z324A_HUMAN.H11MO.0.C	-11	0.004967	1.99177	0.302847	23	GCTCCTTGCATGCATTCACTTTGTCAACCACCTATTCCAG	TATCAAACCATCCTTTGCTGCCA	+
M110	AIRE_HUMAN.H11MO.0.C	-23	0.00507079	2.03339	0.302847	17	GCTCCTTGCATGCATTCACTTTGTCAACCACCTATTCCAG	TTAACCAATATAACCAAT	-
M110	LEF1_HUMAN.H11MO.0.A	-2	0.00844967	3.38832	0.392127	14	GCTCCTTGCATGCATTCACTTTGTCAACCACCTATTCCAG	TCCTTTGATTTGCT	+
M110	ZN554_HUMAN.H11MO.0.C	-12	0.00851256	3.41354	0.392127	20	GCTCCTTGCATGCATTCACTTTGTCAACCACCTATTCCAG	AGCACCCCACATGGCTCAGC	-
M110	TAF1_HUMAN.H11MO.0.A	-18	0.00930015	3.72936	0.392127	16	GCTCCTTGCATGCATTCACTTTGTCAACCACCTATTCCAG	CCGCCGCCGCCATCTT	-
M110	THAP1_HUMAN.H11MO.0.C	-7	0.00986552	3.95607	0.392127	22	GCTCCTTGCATGCATTCACTTTGTCAACCACCTATTCCAG	GCCCGCAGCCAAGATGGCGGCG	-
M110	MAZ_HUMAN.H11MO.0.A	-13	0.0105585	4.23395	0.392127	22	GCTCCTTGCATGCATTCACTTTGTCAACCACCTATTCCAG	CCCCCCCCCCCCCCCCTCCCCC	-
M110	ZBT17_HUMAN.H11MO.0.A	-19	0.0112674	4.51821	0.392127	19	GCTCCTTGCATGCATTCACTTTGTCAACCACCTATTCCAG	CTTCCCCTCCCCCACCCTC	-
M110	SMAD2_HUMAN.H11MO.0.A	-21	0.0120422	4.82892	0.392127	12	GCTCCTTGCATGCATTCACTTTGTCAACCACCTATTCCAG	TGTCTGTCACCT	+
M110	KLF6_HUMAN.H11MO.0.A	-18	0.0121212	4.86062	0.392127	19	GCTCCTTGCATGCATTCACTTTGTCAACCACCTATTCCAG	CCCCCGGCCCCGCCCTTCC	-
M110	P63_HUMAN.H11MO.0.A	4	0.0121212	4.86062	0.392127	15	GCTCCTTGCATGCATTCACTTTGTCAACCACCTATTCCAG	GGCATGTCCAGGCATGCCC	+
M110	P73_HUMAN.H11MO.0.A	-5	0.0140103	5.61814	0.40288	19	GCTCCTTGCATGCATTCACTTTGTCAACCACCTATTCCAG	AGACATGCCCAGACATGCC	+
M110	NR1H3_HUMAN.H11MO.0.B	-5	0.0140103	5.61814	0.40288	19	GCTCCTTGCATGCATTCACTTTGTCAACCACCTATTCCAG	TGACCTGCAGTGACCTCTG	-
M110	GATA1_HUMAN.H11MO.0.A	8	0.0140103	5.61814	0.40288	11	GCTCCTTGCATGCATTCACTTTGTCAACCACCTATTCCAG	TCTTATCTGTCCCCGCCAG	-
M110	ZN667_HUMAN.H11MO.0.C	-9	0.015053	6.03627	0.417405	19	GCTCCTTGCATGCATTCACTTTGTCAACCACCTATTCCAG	GTGGCCTTAAAAGCTCAGC	+
M110	ZN335_HUMAN.H11MO.0.A	-23	0.0157534	6.3171	0.418395	17	GCTCCTTGCATGCATTCACTTTGTCAACCACCTATTCCAG	TCAGGCAGCGCCGAGGACAGCC	-
M110	TAL1_HUMAN.H11MO.0.A	-12	0.0161665	6.48277	0.418395	19	GCTCCTTGCATGCATTCACTTTGTCAACCACCTATTCCAG	CCTTATCTGCCCCCCCCAG	-
M110	GATA2_HUMAN.H11MO.0.A	-12	0.018623	7.46783	0.420231	19	GCTCCTTGCATGCATTCACTTTGTCAACCACCTATTCCAG	CCTTATCTCCACCCCCCAG	-
M110	OLIG2_HUMAN.H11MO.0.B	-17	0.0199401	7.996	0.420231	18	GCTCCTTGCATGCATTCACTTTGTCAACCACCTATTCCAG	CAGAAGGGAAACAGCTGG	-
M110	ZN134_HUMAN.H11MO.0.C	-7	0.0204287	8.19191	0.420231	22	GCTCCTTGCATGCATTCACTTTGTCAACCACCTATTCCAG	GCCTCACCTAATCAGTTGAAGG	+
M110	SMAD4_HUMAN.H11MO.0.B	-20	0.0215679	8.64871	0.420231	13	GCTCCTTGCATGCATTCACTTTGTCAACCACCTATTCCAG	CTGTCTGGCACCT	+
M110	TBX21_HUMAN.H11MO.0.A	-24	0.0215679	8.64871	0.420231	13	GCTCCTTGCATGCATTCACTTTGTCAACCACCTATTCCAG	TTCACACCTCCAC	-
M110	OSR2_HUMAN.H11MO.0.C	-19	0.0221721	8.89103	0.420231	16	GCTCCTTGCATGCATTCACTTTGTCAACCACCTATTCCAG	CAGCAGAAGCAGCAGC	-
M110	SP3_HUMAN.H11MO.0.B	-16	0.0226749	9.09265	0.420231	20	GCTCCTTGCATGCATTCACTTTGTCAACCACCTATTCCAG	CCCCGGCCCCGCCCCCCCCC	-
M110	EGR1_HUMAN.H11MO.0.A	0	0.0227324	9.11571	0.420231	17	GCTCCTTGCATGCATTCACTTTGTCAACCACCTATTCCAG	CCCCCGCCCACGCCCTC	-
M110	RARA_HUMAN.H11MO.0.A	-3	0.0242465	9.72286	0.42607	20	GCTCCTTGCATGCATTCACTTTGTCAACCACCTATTCCAG	CCTTGACCTCTTGATCCCCC	-
M110	SP4_HUMAN.H11MO.0.A	-17	0.0242465	9.72286	0.42607	20	GCTCCTTGCATGCATTCACTTTGTCAACCACCTATTCCAG	CCCGGCCCCGCCCCCTTCCC	-
M110	MAFF_HUMAN.H11MO.0.B	-20	0.0246946	9.90254	0.42607	18	GCTCCTTGCATGCATTCACTTTGTCAACCACCTATTCCAG	TGCTGAGTCAGCATTTTT	+
M110	THA_HUMAN.H11MO.0.C	-4	0.0263007	10.5466	0.443916	17	GCTCCTTGCATGCATTCACTTTGTCAACCACCTATTCCAG	CTGACCTGAAGTGACCC	-
M110	ZN350_HUMAN.H11MO.0.C	1	0.028413	11.3936	0.459586	17	GCTCCTTGCATGCATTCACTTTGTCAACCACCTATTCCAG	CAGTCCTTTTATGACCTA	+
M111	ZN394_HUMAN.H11MO.0.C	-1	0.000263494	0.105661	0.210795	20	ATATTCAGTCTGCACAATTTAGACTCATTAAAAACAGATA	ATTCCATTCTATTCCATTCT	-
M113	ZN394_HUMAN.H11MO.0.C	-19	0.000236192	0.0947128	0.188716	20	GTTACTGGCTGTAACTTCAAGAAAACATGGAAGAAAATGG	AGAATGGAATAGAATGGAAT	+
M114	GATA1_HUMAN.H11MO.0.A	-7	0.000193169	0.0774608	0.128994	19	ACGGACACAGAATTGCGGAGAGAAGCTCAGGACTAGCCGT	CTGGCGGGGACAGATAAGA	+
M114	GATA2_HUMAN.H11MO.0.A	-7	0.000600994	0.240998	0.128994	19	ACGGACACAGAATTGCGGAGAGAAGCTCAGGACTAGCCGT	CTGGGGGGTGGAGATAAGG	+
M114	BC11A_HUMAN.H11MO.0.A	-15	0.000640393	0.256798	0.128994	17	ACGGACACAGAATTGCGGAGAGAAGCTCAGGACTAGCCGT	AAAAGAGGAAGTGAAAA	+
M114	TAL1_HUMAN.H11MO.0.A	-7	0.000649945	0.260628	0.128994	19	ACGGACACAGAATTGCGGAGAGAAGCTCAGGACTAGCCGT	CTGGGGGGGGCAGATAAGG	+
M114	RXRA_HUMAN.H11MO.0.A	-19	0.00103494	0.415013	0.164324	20	ACGGACACAGAATTGCGGAGAGAAGCTCAGGACTAGCCGT	GGGGGAGGCAGAGGTCAGAG	+
M114	ZN394_HUMAN.H11MO.0.C	-5	0.00345159	1.38409	0.45669	20	ACGGACACAGAATTGCGGAGAGAAGCTCAGGACTAGCCGT	AGAATGGAATAGAATGGAAT	+
M114	NR1D1_HUMAN.H11MO.0.B	-13	0.00471489	1.89067	0.47974	19	ACGGACACAGAATTGCGGAGAGAAGCTCAGGACTAGCCGT	AGGGAAGTGGGTCAGAAGG	+
M114	IRF3_HUMAN.H11MO.0.B	-9	0.0048344	1.93859	0.47974	20	ACGGACACAGAATTGCGGAGAGAAGCTCAGGACTAGCCGT	GAAAGGGAAAGGGAAAGTGA	+
M115	BRAC_HUMAN.H11MO.0.A	-3	0.000362049	0.145181	0.185162	20	ATTATGTCATAACCCTCAGTTAGCATAGAAACTGGCTTTC	ATTTCACACCTCCCTGCTAA	-
M115	ZN394_HUMAN.H11MO.0.C	-3	0.0010242	0.410704	0.27312	20	ATTATGTCATAACCCTCAGTTAGCATAGAAACTGGCTTTC	AGAATGGAATAGAATGGAAT	+
M115	GATA1_HUMAN.H11MO.0.A	7	0.00192292	0.771091	0.384584	12	ATTATGTCATAACCCTCAGTTAGCATAGAAACTGGCTTTC	TCTTATCTGTCCCCGCCAG	-
M116	Z324A_HUMAN.H11MO.0.C	-5	0.00101681	0.407742	0.340358	23	ATTGTAAACAGAAAAGCAGCTGTTGATATGGTCTACATTT	TGGCAGCAAAGGATGGTTTGATA	-
M116	ZN350_HUMAN.H11MO.0.C	-17	0.00113911	0.456784	0.340358	18	ATTGTAAACAGAAAAGCAGCTGTTGATATGGTCTACATTT	CAGTCCTTTTATGACCTA	+
M116	OLIG2_HUMAN.H11MO.0.B	-5	0.00155763	0.624609	0.340358	18	ATTGTAAACAGAAAAGCAGCTGTTGATATGGTCTACATTT	CAGAAGGGAAACAGCTGG	-
M116	BRAC_HUMAN.H11MO.0.A	-8	0.0021716	0.870811	0.340358	20	ATTGTAAACAGAAAAGCAGCTGTTGATATGGTCTACATTT	TTAGCAGGGAGGTGTGAAAT	+
M116	TCF7_HUMAN.H11MO.0.A	-17	0.00244837	0.981798	0.340358	16	ATTGTAAACAGAAAAGCAGCTGTTGATATGGTCTACATTT	TTCCTTTGATGTGGTT	-
M116	GATA1_HUMAN.H11MO.0.A	-21	0.00300469	1.20488	0.340358	19	ATTGTAAACAGAAAAGCAGCTGTTGATATGGTCTACATTT	TCTTATCTGTCCCCGCCAG	-
M116	RFX5_HUMAN.H11MO.0.A	-14	0.00437979	1.7563	0.369514	20	ATTGTAAACAGAAAAGCAGCTGTTGATATGGTCTACATTT	GTCAGCTGTTGCTAGGCAGA	+
M116	ARI5B_HUMAN.H11MO.0.C	-20	0.00533107	2.13776	0.369514	13	ATTGTAAACAGAAAAGCAGCTGTTGATATGGTCTACATTT	GGTTAGTATTGTG	+
M116	ZN341_HUMAN.H11MO.0.C	-18	0.00542274	2.17452	0.369514	22	ATTGTAAACAGAAAAGCAGCTGTTGATATGGTCTACATTT	GCTCTTCCCTCCCCCCCCCCCC	-
M116	NR1D1_HUMAN.H11MO.0.B	-15	0.00567177	2.27438	0.369514	19	ATTGTAAACAGAAAAGCAGCTGTTGATATGGTCTACATTT	CCTTCTGACCCACTTCCCT	-
M116	TBX21_HUMAN.H11MO.0.A	-13	0.00684804	2.74607	0.369514	13	ATTGTAAACAGAAAAGCAGCTGTTGATATGGTCTACATTT	GTGGAGGTGTGAA	+
M116	ZN214_HUMAN.H11MO.0.C	-4	0.00699016	2.80306	0.369514	22	ATTGTAAACAGAAAAGCAGCTGTTGATATGGTCTACATTT	TCCTTTTTGAGGCCTTTGATGA	+
M116	ZN563_HUMAN.H11MO.0.C	-15	0.00854837	3.4279	0.421949	21	ATTGTAAACAGAAAAGCAGCTGTTGATATGGTCTACATTT	GCAGCTGCCAGTGAGGATCCC	-
M116	LEF1_HUMAN.H11MO.0.A	-18	0.00904637	3.62759	0.421949	14	ATTGTAAACAGAAAAGCAGCTGTTGATATGGTCTACATTT	TCCTTTGATTTGCT	+
M116	RXRA_HUMAN.H11MO.0.A	-8	0.0117974	4.73076	0.492343	20	ATTGTAAACAGAAAAGCAGCTGTTGATATGGTCTACATTT	GGGGGAGGCAGAGGTCAGAG	+
M116	ZN394_HUMAN.H11MO.0.C	-21	0.0125705	5.04078	0.498376	19	ATTGTAAACAGAAAAGCAGCTGTTGATATGGTCTACATTT	ATTCCATTCTATTCCATTCT	-
M121	ZN394_HUMAN.H11MO.0.C	-20	0.00044235	0.177382	0.282389	20	TTATCTTAGATGTAGATACTTAAACACACAGGACTTGCAG	AGAATGGAATAGAATGGAAT	+
M121	BRAC_HUMAN.H11MO.0.A	-20	0.00218709	0.877022	0.467821	20	TTATCTTAGATGTAGATACTTAAACACACAGGACTTGCAG	TTAGCAGGGAGGTGTGAAAT	+
M122	GATA1_HUMAN.H11MO.0.A	7	0.000170395	0.0683284	0.0898114	12	TGTCACGAGCATTCCACTAACACAAGCCCATCTTCAGGCA	TCTTATCTGTCCCCGCCAG	-
M122	GATA2_HUMAN.H11MO.0.A	7	0.000224247	0.089923	0.0898114	12	TGTCACGAGCATTCCACTAACACAAGCCCATCTTCAGGCA	CCTTATCTCCACCCCCCAG	-
M122	ZN394_HUMAN.H11MO.0.C	-3	0.000382926	0.153553	0.102242	20	TGTCACGAGCATTCCACTAACACAAGCCCATCTTCAGGCA	AGAATGGAATAGAATGGAAT	+
M122	ZN563_HUMAN.H11MO.0.C	-8	0.000610822	0.24494	0.122318	21	TGTCACGAGCATTCCACTAACACAAGCCCATCTTCAGGCA	GCAGCTGCCAGTGAGGATCCC	-
M122	TAL1_HUMAN.H11MO.0.A	7	0.00116537	0.467312	0.186693	12	TGTCACGAGCATTCCACTAACACAAGCCCATCTTCAGGCA	CCTTATCTGCCCCCCCCAG	-
M123	ZN394_HUMAN.H11MO.0.C	-3	0.000263944	0.105842	0.208732	20	GAATCTCTTGAAGAGACAAGGATGAAAGGAATTAACATCT	AGAATGGAATAGAATGGAAT	+
M123	CLOCK_HUMAN.H11MO.0.C	0	0.00122191	0.489985	0.483152	14	GAATCTCTTGAAGAGACAAGGATGAAAGGAATTAACATCT	CAGACACGTGAACA	+
M123	RXRA_HUMAN.H11MO.0.A	-8	0.00275687	1.10551	0.491509	20	GAATCTCTTGAAGAGACAAGGATGAAAGGAATTAACATCT	GGGGGAGGCAGAGGTCAGAG	+
M123	GATA1_HUMAN.H11MO.0.A	-18	0.00383616	1.5383	0.491509	19	GAATCTCTTGAAGAGACAAGGATGAAAGGAATTAACATCT	CTGGCGGGGACAGATAAGA	+
M123	TBX21_HUMAN.H11MO.0.A	-22	0.00390719	1.56678	0.491509	13	GAATCTCTTGAAGAGACAAGGATGAAAGGAATTAACATCT	GTGGAGGTGTGAA	+
M123	BC11A_HUMAN.H11MO.0.A	-2	0.00508096	2.03747	0.491509	17	GAATCTCTTGAAGAGACAAGGATGAAAGGAATTAACATCT	AAAAGAGGAAGTGAAAA	+
M123	GATA2_HUMAN.H11MO.0.A	-18	0.00584043	2.34201	0.491509	19	GAATCTCTTGAAGAGACAAGGATGAAAGGAATTAACATCT	CTGGGGGGTGGAGATAAGG	+
M123	ZN667_HUMAN.H11MO.0.C	2	0.00670092	2.68707	0.491509	17	GAATCTCTTGAAGAGACAAGGATGAAAGGAATTAACATCT	GCTGAGCTTTTAAGGCCAC	-
M123	PIT1_HUMAN.H11MO.0.C	-4	0.00715293	2.86833	0.491509	13	GAATCTCTTGAAGAGACAAGGATGAAAGGAATTAACATCT	CTCATGAATATAT	+
M123	ZN341_HUMAN.H11MO.0.C	-17	0.00786634	3.1544	0.491509	22	GAATCTCTTGAAGAGACAAGGATGAAAGGAATTAACATCT	GGGGGGGGGGGGAGGGAAGAGC	+
M123	Z324A_HUMAN.H11MO.0.C	-9	0.00804176	3.22474	0.491509	23	GAATCTCTTGAAGAGACAAGGATGAAAGGAATTAACATCT	TGGCAGCAAAGGATGGTTTGATA	-
M123	ZN350_HUMAN.H11MO.0.C	0	0.00811957	3.25595	0.491509	18	GAATCTCTTGAAGAGACAAGGATGAAAGGAATTAACATCT	CAGTCCTTTTATGACCTA	+
M123	ZN134_HUMAN.H11MO.0.C	0	0.00890903	3.57252	0.491509	22	GAATCTCTTGAAGAGACAAGGATGAAAGGAATTAACATCT	CCTTCAACTGATTAGGTGAGGC	-
M123	THA_HUMAN.H11MO.0.C	-2	0.00908637	3.64363	0.491509	17	GAATCTCTTGAAGAGACAAGGATGAAAGGAATTAACATCT	CTGACCTGAAGTGACCC	-
M124	GATA1_HUMAN.H11MO.0.A	-28	0.000997415	0.399963	0.447001	12	CCTTTGCTTCTCATAACTATCACATGATAGTCTTGAATCA	CTGGCGGGGACAGATAAGA	+
M124	GATA2_HUMAN.H11MO.0.A	-28	0.00158826	0.636891	0.447001	12	CCTTTGCTTCTCATAACTATCACATGATAGTCTTGAATCA	CTGGGGGGTGGAGATAAGG	+
M124	ZN563_HUMAN.H11MO.0.C	-19	0.00167415	0.671334	0.447001	21	CCTTTGCTTCTCATAACTATCACATGATAGTCTTGAATCA	GCAGCTGCCAGTGAGGATCCC	-
M124	RXRA_HUMAN.H11MO.0.A	-10	0.00245492	0.984422	0.4916	20	CCTTTGCTTCTCATAACTATCACATGATAGTCTTGAATCA	GGGGGAGGCAGAGGTCAGAG	+
M125	ZN394_HUMAN.H11MO.0.C	-18	0.000107836	0.0432424	0.0864848	20	CTGTCACCAAATTTACGAGATGATTGCTAATGTAAAAAGA	AGAATGGAATAGAATGGAAT	+
M126	ZN394_HUMAN.H11MO.0.C	-12	6.86626e-05	0.0275337	0.0545815	20	CATTGGTTATTAGGATGGCAAGAGTTTATCTGGTAGTTTA	AGAATGGAATAGAATGGAAT	+
M126	NR1D1_HUMAN.H11MO.0.B	-15	0.000561633	0.225215	0.206169	19	CATTGGTTATTAGGATGGCAAGAGTTTATCTGGTAGTTTA	AGGGAAGTGGGTCAGAAGG	+
M126	ZN341_HUMAN.H11MO.0.C	-3	0.000821313	0.329346	0.206169	22	CATTGGTTATTAGGATGGCAAGAGTTTATCTGGTAGTTTA	GGGGGGGGGGGGAGGGAAGAGC	+
M126	VEZF1_HUMAN.H11MO.0.C	-3	0.00103743	0.416009	0.206169	22	CATTGGTTATTAGGATGGCAAGAGTTTATCTGGTAGTTTA	GGGGAGGGGGGAGGGGGAGGGG	+
M126	RXRA_HUMAN.H11MO.0.A	-4	0.00271622	1.0892	0.431837	20	CATTGGTTATTAGGATGGCAAGAGTTTATCTGGTAGTTTA	GGGGGAGGCAGAGGTCAGAG	+
M126	ZN214_HUMAN.H11MO.0.C	-12	0.00457878	1.83609	0.49147	22	CATTGGTTATTAGGATGGCAAGAGTTTATCTGGTAGTTTA	TCATCAAAGGCCTCAAAAAGGA	-
M126	BC11A_HUMAN.H11MO.0.A	-11	0.00463556	1.85886	0.49147	17	CATTGGTTATTAGGATGGCAAGAGTTTATCTGGTAGTTTA	AAAAGAGGAAGTGAAAA	+
M126	AIRE_HUMAN.H11MO.0.C	-1	0.00494608	1.98338	0.49147	18	CATTGGTTATTAGGATGGCAAGAGTTTATCTGGTAGTTTA	ATTGGTTTTATTGGTTAA	+
M126	NFAC1_HUMAN.H11MO.0.B	-14	0.00562133	2.25415	0.496503	15	CATTGGTTATTAGGATGGCAAGAGTTTATCTGGTAGTTTA	ATGGAAAAAAAGAAA	+
# Tomtom (Motif Comparison Tool): Version 5.5.5 compiled on Dec 7 2023 at 04:32:55
# The format of this file is described at http://localhost:8080/meme_5.5.5/doc/tomtom-output-format.html.
# tomtom -oc /data/doc-rev/out_hela/output_enhancers_real54 /data/doc-rev/hela/result_motif_en/motifs_en54.txt /data/doc-rev/HOCOMOCOv11_core_HUMAN_mono_meme_format.meme
