# Supplementary material for: DeepEPI: CNN-transformer-based model for extracting TF interactions through predicting enhancer-promoter interactions
Source: Bioinform Adv. 2025 Sep 17;5(1):vbaf221. doi: 10.1093/bioadv/vbaf221 (PMC12478696; doi:10.1093/bioadv/vbaf221)
Supplement: vbaf221_Supplementary_Data [file vbaf221_supplementary_data.zip › Supplementary_file5/HELA-S3/result_enhancer_54/tomtom.xml]

<?xml version='1.0' encoding='UTF-8' standalone='yes'?>
<tomtom version="5.5.5" release="Thu Sep 14 08:48:04 2023 +1000">
  <model>
    <command_line>tomtom -oc /data/doc-rev/out_hela/output_enhancers_real54 /data/doc-rev/hela/result_motif_en/motifs_en54.txt /data/doc-rev/HOCOMOCOv11_core_HUMAN_mono_meme_format.meme</command_line>
    <distance_measure value="ed"/>
    <threshold type="qvalue">0.5</threshold>
    <alphabet name="DNA" like="dna">
      <letter id="A" symbol="A" complement="T" name="Adenine" colour="CC0000"/>
      <letter id="C" symbol="C" complement="G" name="Cytosine" colour="0000CC"/>
      <letter id="G" symbol="G" complement="C" name="Guanine" colour="FFB300"/>
      <letter id="T" symbol="T" aliases="U" complement="A" name="Thymine" colour="008000"/>
      <letter id="N" symbol="N" aliases="X." equals="ACGT" name="Any base"/>
      <letter id="V" symbol="V" equals="ACG" name="Not T"/>
      <letter id="H" symbol="H" equals="ACT" name="Not G"/>
      <letter id="D" symbol="D" equals="AGT" name="Not C"/>
      <letter id="B" symbol="B" equals="CGT" name="Not A"/>
      <letter id="M" symbol="M" equals="AC" name="Amino"/>
      <letter id="R" symbol="R" equals="AG" name="Purine"/>
      <letter id="W" symbol="W" equals="AT" name="Weak"/>
      <letter id="S" symbol="S" equals="CG" name="Strong"/>
      <letter id="Y" symbol="Y" equals="CT" name="Pyrimidine"/>
      <letter id="K" symbol="K" equals="GT" name="Keto"/>
    </alphabet>
    <strands>both</strands>
    <background from="--query--" A="0.25" C="0.25" G="0.25" T="0.25"/>
    <host>8a2a5c3a2cc7</host>
    <when>Thu Sep  5 11:30:56 2024</when>
  </model>
  <query_dbs>
    <db source="/data/doc-rev/hela/result_motif_en/motifs_en54.txt" name="motifs_en54.txt" loaded="111" excluded="0" last_mod_date="Sat Aug 31 08:43:53 2024"/>
  </query_dbs>
  <target_dbs>
    <db source="/data/doc-rev/HOCOMOCOv11_core_HUMAN_mono_meme_format.meme" name="HOCOMOCOv11_core_HUMAN_mono_meme_format" loaded="401" excluded="0" last_mod_date="Wed Jan  3 10:30:31 2024"/>
  </target_dbs>
  <queries>
    <motif db="0" id="M0" alt="O0" length="40" nsites="8" evalue="1.3e-003">
      <pos A="0.320547" C="0.0736336" G="0.214727" T="0.391093"/>
      <pos A="0.35582" C="0.108907" G="0.285273" T="0.25"/>
      <pos A="0.320547" C="0.214727" G="0.285273" T="0.179453"/>
      <pos A="0.214727" C="0.214727" G="0.25" T="0.320547"/>
      <pos A="0.532187" C="0.214727" G="0.0383595" T="0.214727"/>
      <pos A="0.426366" C="0.14418" G="0.214727" T="0.214727"/>
      <pos A="0.14418" C="0.0736336" G="0.67328" T="0.108907"/>
      <pos A="0.108907" C="0.35582" G="0.391093" T="0.14418"/>
      <pos A="0.426366" C="0.25" G="0.14418" T="0.179453"/>
      <pos A="0.391093" C="0.285273" G="0.108907" T="0.214727"/>
      <pos A="0.35582" C="0.25" G="0.320547" T="0.0736336"/>
      <pos A="0.214727" C="0.567461" G="0.108907" T="0.108907"/>
      <pos A="0.25" C="0.426366" G="0.14418" T="0.179453"/>
      <pos A="0.426366" C="0.00308642" G="0.25" T="0.320547"/>
      <pos A="0.0736336" C="0.214727" G="0.179453" T="0.532187"/>
      <pos A="0.391093" C="0.0736336" G="0.391093" T="0.14418"/>
      <pos A="0.214727" C="0.285273" G="0.214727" T="0.285273"/>
      <pos A="0.214727" C="0.391093" G="0.214727" T="0.179453"/>
      <pos A="0.25" C="0.214727" G="0.108907" T="0.426366"/>
      <pos A="0.25" C="0.0736336" G="0.35582" T="0.320547"/>
      <pos A="0.0736336" C="0.426366" G="0.35582" T="0.14418"/>
      <pos A="0.108907" C="0.496914" G="0.25" T="0.14418"/>
      <pos A="0.496914" C="0.0736336" G="0.214727" T="0.214727"/>
      <pos A="0.179453" C="0.285273" G="0.391093" T="0.14418"/>
      <pos A="0.214727" C="0.285273" G="0.391093" T="0.108907"/>
      <pos A="0.285273" C="0.14418" G="0.14418" T="0.426366"/>
      <pos A="0.179453" C="0.214727" G="0.35582" T="0.25"/>
      <pos A="0.426366" C="0.320547" G="0.108907" T="0.14418"/>
      <pos A="0.179453" C="0.391093" G="0.285273" T="0.14418"/>
      <pos A="0.285273" C="0.35582" G="0.179453" T="0.179453"/>
      <pos A="0.391093" C="0.108907" G="0.320547" T="0.179453"/>
      <pos A="0.00308642" C="0.320547" G="0.285273" T="0.391093"/>
      <pos A="0.0736336" C="0.35582" G="0.179453" T="0.391093"/>
      <pos A="0.35582" C="0.0736336" G="0.285273" T="0.285273"/>
      <pos A="0.214727" C="0.214727" G="0.285273" T="0.285273"/>
      <pos A="0.426366" C="0.25" G="0.214727" T="0.108907"/>
      <pos A="0.214727" C="0.108907" G="0.320547" T="0.35582"/>
      <pos A="0.14418" C="0.25" G="0.602734" T="0.00308642"/>
      <pos A="0.67328" C="0.108907" G="0.14418" T="0.0736336"/>
      <pos A="0.285273" C="0.25" G="0.285273" T="0.179453"/>
    </motif>
    <motif db="0" id="M1" alt="O1" length="40" nsites="8" evalue="1.3e-003">
      <pos A="0.534901" C="0.155033" G="0.30698" T="0.00308642"/>
      <pos A="0.155033" C="0.30698" G="0.231006" T="0.30698"/>
      <pos A="0.610874" C="0.0790598" G="0.00308642" T="0.30698"/>
      <pos A="0.155033" C="0.155033" G="0.534901" T="0.155033"/>
      <pos A="0.00308642" C="0.30698" G="0.231006" T="0.458926"/>
      <pos A="0.155033" C="0.155033" G="0.30698" T="0.382953"/>
      <pos A="0.0790598" C="0.0790598" G="0.0790598" T="0.762821"/>
      <pos A="0.00308642" C="0.231006" G="0.0790598" T="0.686847"/>
      <pos A="0.00308642" C="0.231006" G="0.155033" T="0.610874"/>
      <pos A="0.610874" C="0.231006" G="0.00308642" T="0.155033"/>
      <pos A="0.155033" C="0.231006" G="0.0790598" T="0.534901"/>
      <pos A="0.155033" C="0.231006" G="0.0790598" T="0.534901"/>
      <pos A="0.155033" C="0.0790598" G="0.30698" T="0.458926"/>
      <pos A="0.534901" C="0.00308642" G="0.231006" T="0.231006"/>
      <pos A="0.458926" C="0.231006" G="0.155033" T="0.155033"/>
      <pos A="0.458926" C="0.30698" G="0.0790598" T="0.155033"/>
      <pos A="0.686847" C="0.00308642" G="0.231006" T="0.0790598"/>
      <pos A="0.00308642" C="0.458926" G="0.231006" T="0.30698"/>
      <pos A="0.534901" C="0.0790598" G="0.155033" T="0.231006"/>
      <pos A="0.231006" C="0.00308642" G="0.534901" T="0.231006"/>
      <pos A="0.30698" C="0.155033" G="0.30698" T="0.231006"/>
      <pos A="0.382953" C="0.00308642" G="0.0790598" T="0.534901"/>
      <pos A="0.30698" C="0.0790598" G="0.610874" T="0.00308642"/>
      <pos A="0.231006" C="0.00308642" G="0.30698" T="0.458926"/>
      <pos A="0.0790598" C="0.155033" G="0.0790598" T="0.686847"/>
      <pos A="0.382953" C="0.231006" G="0.231006" T="0.155033"/>
      <pos A="0.534901" C="0.0790598" G="0.231006" T="0.155033"/>
      <pos A="0.762821" C="0.00308642" G="0.0790598" T="0.155033"/>
      <pos A="0.0790598" C="0.155033" G="0.382953" T="0.382953"/>
      <pos A="0.30698" C="0.0790598" G="0.382953" T="0.231006"/>
      <pos A="0.610874" C="0.30698" G="0.0790598" T="0.00308642"/>
      <pos A="0.382953" C="0.30698" G="0.231006" T="0.0790598"/>
      <pos A="0.231006" C="0.231006" G="0.231006" T="0.30698"/>
      <pos A="0.155033" C="0.0790598" G="0.458926" T="0.30698"/>
      <pos A="0.534901" C="0.155033" G="0.155033" T="0.155033"/>
      <pos A="0.155033" C="0.382953" G="0.231006" T="0.231006"/>
      <pos A="0.30698" C="0.155033" G="0.231006" T="0.30698"/>
      <pos A="0.610874" C="0.155033" G="0.155033" T="0.0790598"/>
      <pos A="0.458926" C="0.00308642" G="0.382953" T="0.155033"/>
      <pos A="0.00308642" C="0.534901" G="0.30698" T="0.155033"/>
    </motif>
    <motif db="0" id="M10" alt="O10" length="40" nsites="8" evalue="1.3e-003">
      <pos A="0.200617" C="0.398148" G="0.00308642" T="0.398148"/>
      <pos A="0.200617" C="0.200617" G="0.299383" T="0.299383"/>
      <pos A="0.398148" C="0.101852" G="0.0524691" T="0.447531"/>
      <pos A="0.0524691" C="0.299383" G="0.25" T="0.398148"/>
      <pos A="0.398148" C="0.151235" G="0.101852" T="0.348765"/>
      <pos A="0.299383" C="0.200617" G="0.25" T="0.25"/>
      <pos A="0.00308642" C="0.101852" G="0.25" T="0.645062"/>
      <pos A="0.496914" C="0.0524691" G="0.0524691" T="0.398148"/>
      <pos A="0.348765" C="0.101852" G="0.496914" T="0.0524691"/>
      <pos A="0.200617" C="0.200617" G="0.25" T="0.348765"/>
      <pos A="0.101852" C="0.348765" G="0.00308642" T="0.546296"/>
      <pos A="0.0524691" C="0.299383" G="0.348765" T="0.299383"/>
      <pos A="0.398148" C="0.151235" G="0.0524691" T="0.398148"/>
      <pos A="0.25" C="0.200617" G="0.25" T="0.299383"/>
      <pos A="0.200617" C="0.25" G="0.299383" T="0.25"/>
      <pos A="0.694444" C="0.00308642" G="0.101852" T="0.200617"/>
      <pos A="0.496914" C="0.25" G="0.200617" T="0.0524691"/>
      <pos A="0.299383" C="0.0524691" G="0.299383" T="0.348765"/>
      <pos A="0.299383" C="0.101852" G="0.25" T="0.348765"/>
      <pos A="0.101852" C="0.101852" G="0.0524691" T="0.743827"/>
      <pos A="0.200617" C="0.151235" G="0.151235" T="0.496914"/>
      <pos A="0.151235" C="0.151235" G="0.299383" T="0.398148"/>
      <pos A="0.151235" C="0.200617" G="0.546296" T="0.101852"/>
      <pos A="0.496914" C="0.25" G="0.0524691" T="0.200617"/>
      <pos A="0.645062" C="0.101852" G="0.00308642" T="0.25"/>
      <pos A="0.398148" C="0.25" G="0.00308642" T="0.348765"/>
      <pos A="0.299383" C="0.299383" G="0.151235" T="0.25"/>
      <pos A="0.398148" C="0.0524691" G="0.151235" T="0.398148"/>
      <pos A="0.299383" C="0.101852" G="0.496914" T="0.101852"/>
      <pos A="0.299383" C="0.299383" G="0.25" T="0.151235"/>
      <pos A="0.200617" C="0.101852" G="0.398148" T="0.299383"/>
      <pos A="0.299383" C="0.0524691" G="0.25" T="0.398148"/>
      <pos A="0.25" C="0.0524691" G="0.398148" T="0.299383"/>
      <pos A="0.299383" C="0.398148" G="0.151235" T="0.151235"/>
      <pos A="0.25" C="0.101852" G="0.151235" T="0.496914"/>
      <pos A="0.25" C="0.348765" G="0.200617" T="0.200617"/>
      <pos A="0.25" C="0.101852" G="0.25" T="0.398148"/>
      <pos A="0.101852" C="0.348765" G="0.348765" T="0.200617"/>
      <pos A="0.496914" C="0.200617" G="0.101852" T="0.200617"/>
      <pos A="0.00308642" C="0.645062" G="0.00308642" T="0.348765"/>
    </motif>
    <motif db="0" id="M100" alt="O100" length="40" nsites="8" evalue="1.3e-003">
      <pos A="0.200617" C="0.332304" G="0.463992" T="0.00308642"/>
      <pos A="0.79321" C="0.00308642" G="0.0689304" T="0.134773"/>
      <pos A="0.266461" C="0.134773" G="0.529835" T="0.0689304"/>
      <pos A="0.200617" C="0.398148" G="0.332304" T="0.0689304"/>
      <pos A="0.200617" C="0.595679" G="0.134773" T="0.0689304"/>
      <pos A="0.266461" C="0.200617" G="0.0689304" T="0.463992"/>
      <pos A="0.134773" C="0.266461" G="0.134773" T="0.463992"/>
      <pos A="0.200617" C="0.529835" G="0.134773" T="0.134773"/>
      <pos A="0.00308642" C="0.463992" G="0.00308642" T="0.529835"/>
      <pos A="0.332304" C="0.266461" G="0.332304" T="0.0689304"/>
      <pos A="0.266461" C="0.398148" G="0.332304" T="0.00308642"/>
      <pos A="0.529835" C="0.00308642" G="0.266461" T="0.200617"/>
      <pos A="0.529835" C="0.134773" G="0.134773" T="0.200617"/>
      <pos A="0.200617" C="0.200617" G="0.200617" T="0.398148"/>
      <pos A="0.0689304" C="0.0689304" G="0.332304" T="0.529835"/>
      <pos A="0.134773" C="0.266461" G="0.266461" T="0.332304"/>
      <pos A="0.398148" C="0.332304" G="0.00308642" T="0.266461"/>
      <pos A="0.463992" C="0.134773" G="0.200617" T="0.200617"/>
      <pos A="0.332304" C="0.0689304" G="0.332304" T="0.266461"/>
      <pos A="0.398148" C="0.200617" G="0.266461" T="0.134773"/>
      <pos A="0.266461" C="0.0689304" G="0.332304" T="0.332304"/>
      <pos A="0.134773" C="0.266461" G="0.266461" T="0.332304"/>
      <pos A="0.134773" C="0.266461" G="0.134773" T="0.463992"/>
      <pos A="0.200617" C="0.00308642" G="0.332304" T="0.463992"/>
      <pos A="0.266461" C="0.200617" G="0.200617" T="0.332304"/>
      <pos A="0.200617" C="0.0689304" G="0.332304" T="0.398148"/>
      <pos A="0.134773" C="0.134773" G="0.595679" T="0.134773"/>
      <pos A="0.266461" C="0.0689304" G="0.463992" T="0.200617"/>
      <pos A="0.266461" C="0.134773" G="0.00308642" T="0.595679"/>
      <pos A="0.595679" C="0.266461" G="0.00308642" T="0.134773"/>
      <pos A="0.0689304" C="0.398148" G="0.332304" T="0.200617"/>
      <pos A="0.134773" C="0.595679" G="0.134773" T="0.134773"/>
      <pos A="0.200617" C="0.398148" G="0.0689304" T="0.332304"/>
      <pos A="0.134773" C="0.398148" G="0.463992" T="0.00308642"/>
      <pos A="0.398148" C="0.200617" G="0.0689304" T="0.332304"/>
      <pos A="0.0689304" C="0.529835" G="0.332304" T="0.0689304"/>
      <pos A="0.463992" C="0.200617" G="0.00308642" T="0.332304"/>
      <pos A="0.266461" C="0.332304" G="0.266461" T="0.134773"/>
      <pos A="0.463992" C="0.0689304" G="0.266461" T="0.200617"/>
      <pos A="0.398148" C="0.200617" G="0.266461" T="0.134773"/>
    </motif>
    <motif db="0" id="M101" alt="O101" length="40" nsites="8" evalue="1.3e-003">
      <pos A="0.314977" C="0.159032" G="0.10705" T="0.418941"/>
      <pos A="0.211013" C="0.00308642" G="0.366959" T="0.418941"/>
      <pos A="0.0550686" C="0.314977" G="0.211013" T="0.418941"/>
      <pos A="0.262996" C="0.10705" G="0.159032" T="0.470922"/>
      <pos A="0.10705" C="0.00308642" G="0.470922" T="0.418941"/>
      <pos A="0.159032" C="0.262996" G="0.262996" T="0.314977"/>
      <pos A="0.314977" C="0.314977" G="0.0550686" T="0.314977"/>
      <pos A="0.159032" C="0.366959" G="0.10705" T="0.366959"/>
      <pos A="0.262996" C="0.211013" G="0.211013" T="0.314977"/>
      <pos A="0.262996" C="0.00308642" G="0.418941" T="0.314977"/>
      <pos A="0.0550686" C="0.522905" G="0.418941" T="0.00308642"/>
      <pos A="0.211013" C="0.366959" G="0.0550686" T="0.366959"/>
      <pos A="0.418941" C="0.314977" G="0.00308642" T="0.262996"/>
      <pos A="0.314977" C="0.366959" G="0.262996" T="0.0550686"/>
      <pos A="0.211013" C="0.211013" G="0.366959" T="0.211013"/>
      <pos A="0.366959" C="0.159032" G="0.211013" T="0.262996"/>
      <pos A="0.10705" C="0.211013" G="0.470922" T="0.211013"/>
      <pos A="0.211013" C="0.0550686" G="0.159032" T="0.574886"/>
      <pos A="0.314977" C="0.262996" G="0.314977" T="0.10705"/>
      <pos A="0.418941" C="0.159032" G="0.211013" T="0.211013"/>
      <pos A="0.10705" C="0.886777" G="0.00308642" T="0.00308642"/>
      <pos A="0.366959" C="0.159032" G="0.10705" T="0.366959"/>
      <pos A="0.366959" C="0.366959" G="0.0550686" T="0.211013"/>
      <pos A="0.00308642" C="0.262996" G="0.418941" T="0.314977"/>
      <pos A="0.366959" C="0.470922" G="0.159032" T="0.00308642"/>
      <pos A="0.470922" C="0.0550686" G="0.211013" T="0.262996"/>
      <pos A="0.366959" C="0.10705" G="0.366959" T="0.159032"/>
      <pos A="0.10705" C="0.574886" G="0.00308642" T="0.314977"/>
      <pos A="0.366959" C="0.211013" G="0.211013" T="0.211013"/>
      <pos A="0.366959" C="0.366959" G="0.10705" T="0.159032"/>
      <pos A="0.314977" C="0.159032" G="0.314977" T="0.211013"/>
      <pos A="0.366959" C="0.366959" G="0.10705" T="0.159032"/>
      <pos A="0.0550686" C="0.10705" G="0.418941" T="0.418941"/>
      <pos A="0.262996" C="0.159032" G="0.10705" T="0.470922"/>
      <pos A="0.159032" C="0.211013" G="0.262996" T="0.366959"/>
      <pos A="0.262996" C="0.0550686" G="0.470922" T="0.211013"/>
      <pos A="0.159032" C="0.418941" G="0.211013" T="0.211013"/>
      <pos A="0.159032" C="0.470922" G="0.211013" T="0.159032"/>
      <pos A="0.418941" C="0.211013" G="0.159032" T="0.211013"/>
      <pos A="0.211013" C="0.262996" G="0.262996" T="0.262996"/>
    </motif>
    <motif db="0" id="M102" alt="O102" length="40" nsites="8" evalue="1.3e-003">
      <pos A="0.247161" C="0.360685" G="0.281219" T="0.110933"/>
      <pos A="0.326628" C="0.201752" G="0.247161" T="0.224457"/>
      <pos A="0.281219" C="0.218781" G="0.179048" T="0.320952"/>
      <pos A="0.201752" C="0.122286" G="0.286895" T="0.389067"/>
      <pos A="0.258515" C="0.179048" G="0.3096" T="0.252839"/>
      <pos A="0.1904" C="0.156343" G="0.241485" T="0.411771"/>
      <pos A="0.241485" C="0.218781" G="0.286895" T="0.252839"/>
      <pos A="0.38339" C="0.213105" G="0.076877" T="0.326628"/>
      <pos A="0.343657" C="0.133639" G="0.269867" T="0.252839"/>
      <pos A="0.275543" C="0.184724" G="0.167696" T="0.372038"/>
      <pos A="0.16202" C="0.292571" G="0.275543" T="0.269867"/>
      <pos A="0.372038" C="0.156343" G="0.196076" T="0.275543"/>
      <pos A="0.292571" C="0.184724" G="0.196076" T="0.326628"/>
      <pos A="0.264191" C="0.343657" G="0.167696" T="0.224457"/>
      <pos A="0.224457" C="0.326628" G="0.196076" T="0.252839"/>
      <pos A="0.196076" C="0.366361" G="0.201752" T="0.235809"/>
      <pos A="0.377714" C="0.218781" G="0.133639" T="0.269867"/>
      <pos A="0.218781" C="0.264191" G="0.241485" T="0.275543"/>
      <pos A="0.400419" C="0.213105" G="0.224457" T="0.16202"/>
      <pos A="0.213105" C="0.105257" G="0.326628" T="0.355009"/>
      <pos A="0.247161" C="0.428799" G="0.0825531" T="0.241485"/>
      <pos A="0.133639" C="0.360685" G="0.196076" T="0.3096"/>
      <pos A="0.258515" C="0.144991" G="0.264191" T="0.332304"/>
      <pos A="0.292571" C="0.150667" G="0.349333" T="0.207429"/>
      <pos A="0.303924" C="0.110933" G="0.207429" T="0.377714"/>
      <pos A="0.0314677" C="0.377714" G="0.275543" T="0.315276"/>
      <pos A="0.320952" C="0.207429" G="0.167696" T="0.303924"/>
      <pos A="0.258515" C="0.3096" G="0.133639" T="0.298248"/>
      <pos A="0.224457" C="0.0939052" G="0.332304" T="0.349333"/>
      <pos A="0.406095" C="0.326628" G="0.105257" T="0.16202"/>
      <pos A="0.247161" C="0.258515" G="0.286895" T="0.207429"/>
      <pos A="0.445828" C="0.196076" G="0.241485" T="0.11661"/>
      <pos A="0.525295" C="0.213105" G="0.11661" T="0.144991"/>
      <pos A="0.264191" C="0.258515" G="0.218781" T="0.258515"/>
      <pos A="0.377714" C="0.252839" G="0.16202" T="0.207429"/>
      <pos A="0.201752" C="0.258515" G="0.275543" T="0.264191"/>
      <pos A="0.355009" C="0.184724" G="0.173372" T="0.286895"/>
      <pos A="0.275543" C="0.179048" G="0.247161" T="0.298248"/>
      <pos A="0.224457" C="0.179048" G="0.235809" T="0.360685"/>
      <pos A="0.394743" C="0.179048" G="0.247161" T="0.179048"/>
    </motif>
    <motif db="0" id="M103" alt="O103" length="40" nsites="8" evalue="1.3e-003">
      <pos A="0.595679" C="0.398148" G="0.00308642" T="0.00308642"/>
      <pos A="0.398148" C="0.398148" G="0.00308642" T="0.200617"/>
      <pos A="0.00308642" C="0.200617" G="0.00308642" T="0.79321"/>
      <pos A="0.398148" C="0.595679" G="0.00308642" T="0.00308642"/>
      <pos A="0.00308642" C="0.398148" G="0.200617" T="0.398148"/>
      <pos A="0.00308642" C="0.200617" G="0.200617" T="0.595679"/>
      <pos A="0.00308642" C="0.00308642" G="0.595679" T="0.398148"/>
      <pos A="0.200617" C="0.398148" G="0.200617" T="0.200617"/>
      <pos A="0.200617" C="0.398148" G="0.00308642" T="0.398148"/>
      <pos A="0.00308642" C="0.398148" G="0.200617" T="0.398148"/>
      <pos A="0.200617" C="0.200617" G="0.398148" T="0.200617"/>
      <pos A="0.200617" C="0.595679" G="0.00308642" T="0.200617"/>
      <pos A="0.595679" C="0.00308642" G="0.00308642" T="0.398148"/>
      <pos A="0.200617" C="0.595679" G="0.00308642" T="0.200617"/>
      <pos A="0.200617" C="0.200617" G="0.200617" T="0.398148"/>
      <pos A="0.00308642" C="0.79321" G="0.00308642" T="0.200617"/>
      <pos A="0.200617" C="0.595679" G="0.00308642" T="0.200617"/>
      <pos A="0.200617" C="0.200617" G="0.200617" T="0.398148"/>
      <pos A="0.398148" C="0.200617" G="0.200617" T="0.200617"/>
      <pos A="0.200617" C="0.595679" G="0.200617" T="0.00308642"/>
      <pos A="0.595679" C="0.00308642" G="0.398148" T="0.00308642"/>
      <pos A="0.200617" C="0.398148" G="0.200617" T="0.200617"/>
      <pos A="0.200617" C="0.398148" G="0.200617" T="0.200617"/>
      <pos A="0.398148" C="0.00308642" G="0.200617" T="0.398148"/>
      <pos A="0.398148" C="0.200617" G="0.398148" T="0.00308642"/>
      <pos A="0.595679" C="0.00308642" G="0.200617" T="0.200617"/>
      <pos A="0.200617" C="0.00308642" G="0.79321" T="0.00308642"/>
      <pos A="0.595679" C="0.200617" G="0.200617" T="0.00308642"/>
      <pos A="0.00308642" C="0.595679" G="0.00308642" T="0.398148"/>
      <pos A="0.00308642" C="0.79321" G="0.200617" T="0.00308642"/>
      <pos A="0.00308642" C="0.595679" G="0.200617" T="0.200617"/>
      <pos A="0.200617" C="0.200617" G="0.00308642" T="0.595679"/>
      <pos A="0.200617" C="0.00308642" G="0.398148" T="0.398148"/>
      <pos A="0.398148" C="0.398148" G="0.200617" T="0.00308642"/>
      <pos A="0.398148" C="0.398148" G="0.00308642" T="0.200617"/>
      <pos A="0.200617" C="0.398148" G="0.00308642" T="0.398148"/>
      <pos A="0.00308642" C="0.595679" G="0.200617" T="0.200617"/>
      <pos A="0.595679" C="0.00308642" G="0.200617" T="0.200617"/>
      <pos A="0.200617" C="0.200617" G="0.00308642" T="0.595679"/>
      <pos A="0.00308642" C="0.398148" G="0.595679" T="0.00308642"/>
    </motif>
    <motif db="0" id="M105" alt="O105" length="40" nsites="8" evalue="1.3e-003">
      <pos A="0.398148" C="0.398148" G="0.00308642" T="0.200617"/>
      <pos A="0.398148" C="0.299383" G="0.299383" T="0.00308642"/>
      <pos A="0.595679" C="0.101852" G="0.299383" T="0.00308642"/>
      <pos A="0.496914" C="0.101852" G="0.299383" T="0.101852"/>
      <pos A="0.00308642" C="0.200617" G="0.694444" T="0.101852"/>
      <pos A="0.595679" C="0.200617" G="0.200617" T="0.00308642"/>
      <pos A="0.694444" C="0.101852" G="0.101852" T="0.101852"/>
      <pos A="0.299383" C="0.101852" G="0.496914" T="0.101852"/>
      <pos A="0.595679" C="0.299383" G="0.101852" T="0.00308642"/>
      <pos A="0.496914" C="0.101852" G="0.200617" T="0.200617"/>
      <pos A="0.496914" C="0.200617" G="0.299383" T="0.00308642"/>
      <pos A="0.299383" C="0.200617" G="0.101852" T="0.398148"/>
      <pos A="0.398148" C="0.00308642" G="0.398148" T="0.200617"/>
      <pos A="0.101852" C="0.398148" G="0.101852" T="0.398148"/>
      <pos A="0.398148" C="0.299383" G="0.101852" T="0.200617"/>
      <pos A="0.200617" C="0.200617" G="0.398148" T="0.200617"/>
      <pos A="0.00308642" C="0.299383" G="0.299383" T="0.398148"/>
      <pos A="0.101852" C="0.200617" G="0.299383" T="0.398148"/>
      <pos A="0.496914" C="0.101852" G="0.101852" T="0.299383"/>
      <pos A="0.200617" C="0.200617" G="0.398148" T="0.200617"/>
      <pos A="0.101852" C="0.299383" G="0.299383" T="0.299383"/>
      <pos A="0.299383" C="0.398148" G="0.00308642" T="0.299383"/>
      <pos A="0.398148" C="0.101852" G="0.101852" T="0.398148"/>
      <pos A="0.299383" C="0.200617" G="0.101852" T="0.398148"/>
      <pos A="0.398148" C="0.299383" G="0.200617" T="0.101852"/>
      <pos A="0.101852" C="0.200617" G="0.200617" T="0.496914"/>
      <pos A="0.398148" C="0.101852" G="0.299383" T="0.200617"/>
      <pos A="0.299383" C="0.200617" G="0.299383" T="0.200617"/>
      <pos A="0.101852" C="0.299383" G="0.101852" T="0.496914"/>
      <pos A="0.00308642" C="0.595679" G="0.200617" T="0.200617"/>
      <pos A="0.101852" C="0.200617" G="0.200617" T="0.496914"/>
      <pos A="0.00308642" C="0.595679" G="0.200617" T="0.200617"/>
      <pos A="0.101852" C="0.299383" G="0.00308642" T="0.595679"/>
      <pos A="0.496914" C="0.00308642" G="0.299383" T="0.200617"/>
      <pos A="0.200617" C="0.398148" G="0.200617" T="0.200617"/>
      <pos A="0.299383" C="0.101852" G="0.299383" T="0.299383"/>
      <pos A="0.00308642" C="0.00308642" G="0.101852" T="0.891975"/>
      <pos A="0.00308642" C="0.595679" G="0.00308642" T="0.398148"/>
      <pos A="0.200617" C="0.299383" G="0.101852" T="0.398148"/>
      <pos A="0.101852" C="0.398148" G="0.299383" T="0.200617"/>
    </motif>
    <motif db="0" id="M106" alt="O106" length="40" nsites="8" evalue="1.3e-003">
      <pos A="0.349333" C="0.110933" G="0.275543" T="0.264191"/>
      <pos A="0.286895" C="0.0995812" G="0.241485" T="0.372038"/>
      <pos A="0.179048" C="0.400419" G="0.247161" T="0.173372"/>
      <pos A="0.332304" C="0.224457" G="0.144991" T="0.298248"/>
      <pos A="0.207429" C="0.173372" G="0.320952" T="0.298248"/>
      <pos A="0.275543" C="0.179048" G="0.275543" T="0.269867"/>
      <pos A="0.258515" C="0.389067" G="0.16202" T="0.1904"/>
      <pos A="0.218781" C="0.150667" G="0.184724" T="0.445828"/>
      <pos A="0.0939052" C="0.38339" G="0.292571" T="0.230133"/>
      <pos A="0.423123" C="0.179048" G="0.156343" T="0.241485"/>
      <pos A="0.235809" C="0.179048" G="0.320952" T="0.264191"/>
      <pos A="0.156343" C="0.218781" G="0.474208" T="0.150667"/>
      <pos A="0.224457" C="0.275543" G="0.076877" T="0.423123"/>
      <pos A="0.372038" C="0.167696" G="0.201752" T="0.258515"/>
      <pos A="0.400419" C="0.207429" G="0.184724" T="0.207429"/>
      <pos A="0.38339" C="0.252839" G="0.122286" T="0.241485"/>
      <pos A="0.247161" C="0.252839" G="0.320952" T="0.179048"/>
      <pos A="0.332304" C="0.11661" G="0.201752" T="0.349333"/>
      <pos A="0.258515" C="0.349333" G="0.156343" T="0.235809"/>
      <pos A="0.16202" C="0.286895" G="0.184724" T="0.366361"/>
      <pos A="0.252839" C="0.3096" G="0.196076" T="0.241485"/>
      <pos A="0.3096" C="0.224457" G="0.252839" T="0.213105"/>
      <pos A="0.315276" C="0.173372" G="0.156343" T="0.355009"/>
      <pos A="0.264191" C="0.252839" G="0.179048" T="0.303924"/>
      <pos A="0.235809" C="0.33798" G="0.230133" T="0.196076"/>
      <pos A="0.303924" C="0.133639" G="0.235809" T="0.326628"/>
      <pos A="0.207429" C="0.269867" G="0.326628" T="0.196076"/>
      <pos A="0.105257" C="0.139315" G="0.303924" T="0.451504"/>
      <pos A="0.230133" C="0.230133" G="0.241485" T="0.298248"/>
      <pos A="0.247161" C="0.241485" G="0.230133" T="0.281219"/>
      <pos A="0.218781" C="0.213105" G="0.3096" T="0.258515"/>
      <pos A="0.355009" C="0.167696" G="0.179048" T="0.298248"/>
      <pos A="0.167696" C="0.275543" G="0.247161" T="0.3096"/>
      <pos A="0.440152" C="0.179048" G="0.0995812" T="0.281219"/>
      <pos A="0.16202" C="0.269867" G="0.372038" T="0.196076"/>
      <pos A="0.474208" C="0.16202" G="0.127962" T="0.235809"/>
      <pos A="0.286895" C="0.167696" G="0.167696" T="0.377714"/>
      <pos A="0.292571" C="0.218781" G="0.286895" T="0.201752"/>
      <pos A="0.400419" C="0.281219" G="0.105257" T="0.213105"/>
      <pos A="0.286895" C="0.326628" G="0.150667" T="0.235809"/>
    </motif>
    <motif db="0" id="M107" alt="O107" length="40" nsites="8" evalue="1.3e-003">
      <pos A="0.344967" C="0.02208" G="0.42094" T="0.212013"/>
      <pos A="0.174027" C="0.212013" G="0.42094" T="0.19302"/>
      <pos A="0.287987" C="0.268994" G="0.155033" T="0.287987"/>
      <pos A="0.42094" C="0.155033" G="0.0410736" T="0.382953"/>
      <pos A="0.534901" C="0.0980533" G="0.231006" T="0.13604"/>
      <pos A="0.0980533" C="0.231006" G="0.458926" T="0.212013"/>
      <pos A="0.174027" C="0.515907" G="0.231006" T="0.0790598"/>
      <pos A="0.19302" C="0.325973" G="0.00308642" T="0.47792"/>
      <pos A="0.287987" C="0.212013" G="0.30698" T="0.19302"/>
      <pos A="0.231006" C="0.155033" G="0.268994" T="0.344967"/>
      <pos A="0.212013" C="0.25" G="0.174027" T="0.36396"/>
      <pos A="0.325973" C="0.0790598" G="0.439934" T="0.155033"/>
      <pos A="0.382953" C="0.19302" G="0.231006" T="0.19302"/>
      <pos A="0.268994" C="0.42094" G="0.13604" T="0.174027"/>
      <pos A="0.47792" C="0.13604" G="0.0980533" T="0.287987"/>
      <pos A="0.212013" C="0.25" G="0.30698" T="0.231006"/>
      <pos A="0.47792" C="0.19302" G="0.174027" T="0.155033"/>
      <pos A="0.25" C="0.344967" G="0.19302" T="0.212013"/>
      <pos A="0.515907" C="0.155033" G="0.0980533" T="0.231006"/>
      <pos A="0.117047" C="0.344967" G="0.174027" T="0.36396"/>
      <pos A="0.19302" C="0.325973" G="0.117047" T="0.36396"/>
      <pos A="0.25" C="0.268994" G="0.344967" T="0.13604"/>
      <pos A="0.25" C="0.117047" G="0.268994" T="0.36396"/>
      <pos A="0.36396" C="0.0980533" G="0.268994" T="0.268994"/>
      <pos A="0.19302" C="0.268994" G="0.174027" T="0.36396"/>
      <pos A="0.25" C="0.325973" G="0.02208" T="0.401947"/>
      <pos A="0.19302" C="0.36396" G="0.19302" T="0.25"/>
      <pos A="0.268994" C="0.439934" G="0.02208" T="0.268994"/>
      <pos A="0.19302" C="0.212013" G="0.19302" T="0.401947"/>
      <pos A="0.439934" C="0.19302" G="0.30698" T="0.0600662"/>
      <pos A="0.287987" C="0.439934" G="0.13604" T="0.13604"/>
      <pos A="0.36396" C="0.268994" G="0.0600662" T="0.30698"/>
      <pos A="0.325973" C="0.155033" G="0.0600662" T="0.458926"/>
      <pos A="0.13604" C="0.382953" G="0.212013" T="0.268994"/>
      <pos A="0.382953" C="0.13604" G="0.36396" T="0.117047"/>
      <pos A="0.268994" C="0.30698" G="0.268994" T="0.155033"/>
      <pos A="0.325973" C="0.382953" G="0.25" T="0.0410736"/>
      <pos A="0.36396" C="0.268994" G="0.174027" T="0.19302"/>
      <pos A="0.268994" C="0.344967" G="0.0980533" T="0.287987"/>
      <pos A="0.534901" C="0.287987" G="0.117047" T="0.0600662"/>
    </motif>
    <motif db="0" id="M108" alt="O108" length="40" nsites="8" evalue="1.3e-003">
      <pos A="0.226105" C="0.257965" G="0.226105" T="0.289825"/>
      <pos A="0.257965" C="0.289825" G="0.226105" T="0.226105"/>
      <pos A="0.480984" C="0.194245" G="0.0986657" T="0.226105"/>
      <pos A="0.385404" C="0.130525" G="0.130525" T="0.353545"/>
      <pos A="0.0986657" C="0.321685" G="0.289825" T="0.289825"/>
      <pos A="0.130525" C="0.321685" G="0.289825" T="0.257965"/>
      <pos A="0.130525" C="0.480984" G="0.130525" T="0.257965"/>
      <pos A="0.162385" C="0.321685" G="0.289825" T="0.226105"/>
      <pos A="0.321685" C="0.194245" G="0.226105" T="0.257965"/>
      <pos A="0.289825" C="0.417264" G="0.194245" T="0.0986657"/>
      <pos A="0.353545" C="0.130525" G="0.257965" T="0.257965"/>
      <pos A="0.257965" C="0.130525" G="0.353545" T="0.257965"/>
      <pos A="0.289825" C="0.162385" G="0.353545" T="0.194245"/>
      <pos A="0.257965" C="0.289825" G="0.0986657" T="0.353545"/>
      <pos A="0.576563" C="0.0668059" G="0.257965" T="0.0986657"/>
      <pos A="0.162385" C="0.0668059" G="0.130525" T="0.640282"/>
      <pos A="0.226105" C="0.385404" G="0.226105" T="0.162385"/>
      <pos A="0.289825" C="0.0668059" G="0.226105" T="0.417264"/>
      <pos A="0.0668059" C="0.194245" G="0.289825" T="0.449124"/>
      <pos A="0.257965" C="0.00308642" G="0.385404" T="0.353545"/>
      <pos A="0.512843" C="0.289825" G="0.130525" T="0.0668059"/>
      <pos A="0.353545" C="0.162385" G="0.194245" T="0.289825"/>
      <pos A="0.321685" C="0.0986657" G="0.480984" T="0.0986657"/>
      <pos A="0.289825" C="0.0668059" G="0.385404" T="0.257965"/>
      <pos A="0.417264" C="0.194245" G="0.0986657" T="0.289825"/>
      <pos A="0.449124" C="0.0986657" G="0.257965" T="0.194245"/>
      <pos A="0.353545" C="0.0349462" G="0.0986657" T="0.512843"/>
      <pos A="0.480984" C="0.0986657" G="0.257965" T="0.162385"/>
      <pos A="0.672142" C="0.289825" G="0.0349462" T="0.00308642"/>
      <pos A="0.289825" C="0.162385" G="0.162385" T="0.385404"/>
      <pos A="0.417264" C="0.0349462" G="0.321685" T="0.226105"/>
      <pos A="0.480984" C="0.0986657" G="0.321685" T="0.0986657"/>
      <pos A="0.385404" C="0.194245" G="0.321685" T="0.0986657"/>
      <pos A="0.353545" C="0.0668059" G="0.385404" T="0.194245"/>
      <pos A="0.130525" C="0.512843" G="0.0668059" T="0.289825"/>
      <pos A="0.0668059" C="0.257965" G="0.353545" T="0.321685"/>
      <pos A="0.385404" C="0.162385" G="0.162385" T="0.289825"/>
      <pos A="0.480984" C="0.130525" G="0.257965" T="0.130525"/>
      <pos A="0.385404" C="0.226105" G="0.226105" T="0.162385"/>
      <pos A="0.608423" C="0.0349462" G="0.194245" T="0.162385"/>
    </motif>
    <motif db="0" id="M11" alt="O11" length="40" nsites="8" evalue="1.3e-003">
      <pos A="0.281219" C="0.184724" G="0.1904" T="0.343657"/>
      <pos A="0.218781" C="0.269867" G="0.156343" T="0.355009"/>
      <pos A="0.196076" C="0.33798" G="0.16202" T="0.303924"/>
      <pos A="0.286895" C="0.179048" G="0.230133" T="0.303924"/>
      <pos A="0.241485" C="0.349333" G="0.258515" T="0.150667"/>
      <pos A="0.349333" C="0.196076" G="0.218781" T="0.235809"/>
      <pos A="0.269867" C="0.139315" G="0.286895" T="0.303924"/>
      <pos A="0.1904" C="0.286895" G="0.201752" T="0.320952"/>
      <pos A="0.462856" C="0.16202" G="0.16202" T="0.213105"/>
      <pos A="0.235809" C="0.247161" G="0.281219" T="0.235809"/>
      <pos A="0.298248" C="0.139315" G="0.292571" T="0.269867"/>
      <pos A="0.264191" C="0.286895" G="0.224457" T="0.224457"/>
      <pos A="0.315276" C="0.224457" G="0.0939052" T="0.366361"/>
      <pos A="0.269867" C="0.281219" G="0.173372" T="0.275543"/>
      <pos A="0.235809" C="0.230133" G="0.303924" T="0.230133"/>
      <pos A="0.252839" C="0.179048" G="0.292571" T="0.275543"/>
      <pos A="0.303924" C="0.144991" G="0.224457" T="0.326628"/>
      <pos A="0.235809" C="0.156343" G="0.3096" T="0.298248"/>
      <pos A="0.360685" C="0.406095" G="0.139315" T="0.0939052"/>
      <pos A="0.173372" C="0.298248" G="0.173372" T="0.355009"/>
      <pos A="0.349333" C="0.360685" G="0.0995812" T="0.1904"/>
      <pos A="0.258515" C="0.247161" G="0.156343" T="0.33798"/>
      <pos A="0.184724" C="0.298248" G="0.184724" T="0.332304"/>
      <pos A="0.292571" C="0.179048" G="0.201752" T="0.326628"/>
      <pos A="0.139315" C="0.0882291" G="0.45718" T="0.315276"/>
      <pos A="0.076877" C="0.326628" G="0.315276" T="0.281219"/>
      <pos A="0.389067" C="0.247161" G="0.122286" T="0.241485"/>
      <pos A="0.440152" C="0.179048" G="0.139315" T="0.241485"/>
      <pos A="0.281219" C="0.065524" G="0.332304" T="0.320952"/>
      <pos A="0.320952" C="0.247161" G="0.264191" T="0.167696"/>
      <pos A="0.326628" C="0.139315" G="0.179048" T="0.355009"/>
      <pos A="0.315276" C="0.247161" G="0.201752" T="0.235809"/>
      <pos A="0.224457" C="0.213105" G="0.315276" T="0.247161"/>
      <pos A="0.451504" C="0.16202" G="0.201752" T="0.184724"/>
      <pos A="0.292571" C="0.252839" G="0.275543" T="0.179048"/>
      <pos A="0.235809" C="0.315276" G="0.071201" T="0.377714"/>
      <pos A="0.360685" C="0.241485" G="0.173372" T="0.224457"/>
      <pos A="0.173372" C="0.3096" G="0.303924" T="0.213105"/>
      <pos A="0.332304" C="0.218781" G="0.1904" T="0.258515"/>
      <pos A="0.213105" C="0.326628" G="0.16202" T="0.298248"/>
    </motif>
    <motif db="0" id="M110" alt="O110" length="40" nsites="8" evalue="1.3e-003">
      <pos A="0.30698" C="0.0790598" G="0.458926" T="0.155033"/>
      <pos A="0.155033" C="0.534901" G="0.155033" T="0.155033"/>
      <pos A="0.155033" C="0.30698" G="0.155033" T="0.382953"/>
      <pos A="0.155033" C="0.610874" G="0.00308642" T="0.231006"/>
      <pos A="0.155033" C="0.458926" G="0.0790598" T="0.30698"/>
      <pos A="0.382953" C="0.00308642" G="0.155033" T="0.458926"/>
      <pos A="0.231006" C="0.155033" G="0.231006" T="0.382953"/>
      <pos A="0.231006" C="0.0790598" G="0.686847" T="0.00308642"/>
      <pos A="0.231006" C="0.534901" G="0.155033" T="0.0790598"/>
      <pos A="0.534901" C="0.0790598" G="0.0790598" T="0.30698"/>
      <pos A="0.30698" C="0.0790598" G="0.155033" T="0.458926"/>
      <pos A="0.0790598" C="0.30698" G="0.458926" T="0.155033"/>
      <pos A="0.00308642" C="0.534901" G="0.231006" T="0.231006"/>
      <pos A="0.382953" C="0.30698" G="0.00308642" T="0.30698"/>
      <pos A="0.155033" C="0.30698" G="0.231006" T="0.30698"/>
      <pos A="0.231006" C="0.155033" G="0.155033" T="0.458926"/>
      <pos A="0.30698" C="0.382953" G="0.231006" T="0.0790598"/>
      <pos A="0.534901" C="0.231006" G="0.231006" T="0.00308642"/>
      <pos A="0.0790598" C="0.534901" G="0.30698" T="0.0790598"/>
      <pos A="0.155033" C="0.382953" G="0.00308642" T="0.458926"/>
      <pos A="0.30698" C="0.155033" G="0.155033" T="0.382953"/>
      <pos A="0.00308642" C="0.155033" G="0.382953" T="0.458926"/>
      <pos A="0.155033" C="0.382953" G="0.458926" T="0.00308642"/>
      <pos A="0.155033" C="0.00308642" G="0.382953" T="0.458926"/>
      <pos A="0.0790598" C="0.610874" G="0.30698" T="0.00308642"/>
      <pos A="0.458926" C="0.30698" G="0.0790598" T="0.155033"/>
      <pos A="0.382953" C="0.155033" G="0.30698" T="0.155033"/>
      <pos A="0.0790598" C="0.458926" G="0.382953" T="0.0790598"/>
      <pos A="0.155033" C="0.838794" G="0.00308642" T="0.00308642"/>
      <pos A="0.534901" C="0.00308642" G="0.155033" T="0.30698"/>
      <pos A="0.00308642" C="0.534901" G="0.458926" T="0.00308642"/>
      <pos A="0.30698" C="0.534901" G="0.00308642" T="0.155033"/>
      <pos A="0.30698" C="0.155033" G="0.231006" T="0.30698"/>
      <pos A="0.382953" C="0.231006" G="0.231006" T="0.155033"/>
      <pos A="0.155033" C="0.155033" G="0.231006" T="0.458926"/>
      <pos A="0.231006" C="0.0790598" G="0.231006" T="0.458926"/>
      <pos A="0.30698" C="0.30698" G="0.155033" T="0.231006"/>
      <pos A="0.382953" C="0.382953" G="0.00308642" T="0.231006"/>
      <pos A="0.382953" C="0.30698" G="0.231006" T="0.0790598"/>
      <pos A="0.231006" C="0.00308642" G="0.458926" T="0.30698"/>
    </motif>
    <motif db="0" id="M111" alt="O111" length="40" nsites="8" evalue="1.3e-003">
      <pos A="0.3096" C="0.173372" G="0.286895" T="0.230133"/>
      <pos A="0.264191" C="0.264191" G="0.16202" T="0.3096"/>
      <pos A="0.315276" C="0.241485" G="0.218781" T="0.224457"/>
      <pos A="0.224457" C="0.167696" G="0.144991" T="0.462856"/>
      <pos A="0.127962" C="0.201752" G="0.332304" T="0.33798"/>
      <pos A="0.207429" C="0.320952" G="0.224457" T="0.247161"/>
      <pos A="0.525295" C="0.167696" G="0.076877" T="0.230133"/>
      <pos A="0.264191" C="0.258515" G="0.372038" T="0.105257"/>
      <pos A="0.167696" C="0.127962" G="0.269867" T="0.434476"/>
      <pos A="0.110933" C="0.411771" G="0.298248" T="0.179048"/>
      <pos A="0.326628" C="0.201752" G="0.122286" T="0.349333"/>
      <pos A="0.275543" C="0.201752" G="0.275543" T="0.247161"/>
      <pos A="0.235809" C="0.326628" G="0.224457" T="0.213105"/>
      <pos A="0.417447" C="0.252839" G="0.0598479" T="0.269867"/>
      <pos A="0.235809" C="0.428799" G="0.156343" T="0.179048"/>
      <pos A="0.377714" C="0.298248" G="0.11661" T="0.207429"/>
      <pos A="0.377714" C="0.122286" G="0.1904" T="0.3096"/>
      <pos A="0.201752" C="0.144991" G="0.315276" T="0.33798"/>
      <pos A="0.167696" C="0.105257" G="0.303924" T="0.423123"/>
      <pos A="0.179048" C="0.235809" G="0.292571" T="0.292571"/>
      <pos A="0.349333" C="0.071201" G="0.252839" T="0.326628"/>
      <pos A="0.292571" C="0.218781" G="0.292571" T="0.196076"/>
      <pos A="0.3096" C="0.281219" G="0.201752" T="0.207429"/>
      <pos A="0.184724" C="0.406095" G="0.247161" T="0.16202"/>
      <pos A="0.252839" C="0.167696" G="0.1904" T="0.389067"/>
      <pos A="0.167696" C="0.292571" G="0.258515" T="0.281219"/>
      <pos A="0.394743" C="0.179048" G="0.139315" T="0.286895"/>
      <pos A="0.258515" C="0.286895" G="0.110933" T="0.343657"/>
      <pos A="0.252839" C="0.224457" G="0.213105" T="0.3096"/>
      <pos A="0.423123" C="0.150667" G="0.286895" T="0.139315"/>
      <pos A="0.33798" C="0.127962" G="0.258515" T="0.275543"/>
      <pos A="0.33798" C="0.292571" G="0.139315" T="0.230133"/>
      <pos A="0.332304" C="0.230133" G="0.252839" T="0.184724"/>
      <pos A="0.303924" C="0.207429" G="0.218781" T="0.269867"/>
      <pos A="0.1904" C="0.394743" G="0.235809" T="0.179048"/>
      <pos A="0.366361" C="0.173372" G="0.167696" T="0.292571"/>
      <pos A="0.201752" C="0.264191" G="0.298248" T="0.235809"/>
      <pos A="0.298248" C="0.264191" G="0.167696" T="0.269867"/>
      <pos A="0.235809" C="0.241485" G="0.150667" T="0.372038"/>
      <pos A="0.298248" C="0.196076" G="0.281219" T="0.224457"/>
    </motif>
    <motif db="0" id="M113" alt="O113" length="40" nsites="8" evalue="1.3e-003">
      <pos A="0.239264" C="0.11044" G="0.453972" T="0.196323"/>
      <pos A="0.142646" C="0.282206" G="0.239264" T="0.335883"/>
      <pos A="0.292941" C="0.207059" G="0.131911" T="0.368089"/>
      <pos A="0.346618" C="0.207059" G="0.292941" T="0.153382"/>
      <pos A="0.260736" C="0.475443" G="0.121175" T="0.142646"/>
      <pos A="0.282206" C="0.153382" G="0.153382" T="0.41103"/>
      <pos A="0.25" C="0.0889699" G="0.378825" T="0.282206"/>
      <pos A="0.260736" C="0.196323" G="0.432502" T="0.11044"/>
      <pos A="0.303677" C="0.443237" G="0.0674983" T="0.185588"/>
      <pos A="0.303677" C="0.196323" G="0.185588" T="0.314412"/>
      <pos A="0.25" C="0.239264" G="0.282206" T="0.228529"/>
      <pos A="0.0997047" C="0.282206" G="0.131911" T="0.486178"/>
      <pos A="0.314412" C="0.271471" G="0.131911" T="0.282206"/>
      <pos A="0.335883" C="0.228529" G="0.207059" T="0.228529"/>
      <pos A="0.314412" C="0.368089" G="0.207059" T="0.11044"/>
      <pos A="0.185588" C="0.282206" G="0.164117" T="0.368089"/>
      <pos A="0.271471" C="0.0889699" G="0.185588" T="0.453972"/>
      <pos A="0.239264" C="0.346618" G="0.314412" T="0.0997047"/>
      <pos A="0.41103" C="0.185588" G="0.196323" T="0.207059"/>
      <pos A="0.325148" C="0.196323" G="0.207059" T="0.271471"/>
      <pos A="0.0997047" C="0.217794" G="0.572061" T="0.11044"/>
      <pos A="0.38956" C="0.25" G="0.174852" T="0.185588"/>
      <pos A="0.346618" C="0.217794" G="0.292941" T="0.142646"/>
      <pos A="0.325148" C="0.217794" G="0.131911" T="0.325148"/>
      <pos A="0.314412" C="0.185588" G="0.260736" T="0.239264"/>
      <pos A="0.185588" C="0.400295" G="0.260736" T="0.153382"/>
      <pos A="0.38956" C="0.121175" G="0.0997047" T="0.38956"/>
      <pos A="0.11044" C="0.196323" G="0.196323" T="0.496914"/>
      <pos A="0.314412" C="0.142646" G="0.335883" T="0.207059"/>
      <pos A="0.25" C="0.260736" G="0.271471" T="0.217794"/>
      <pos A="0.378825" C="0.282206" G="0.239264" T="0.0997047"/>
      <pos A="0.507649" C="0.153382" G="0.0674983" T="0.271471"/>
      <pos A="0.260736" C="0.271471" G="0.335883" T="0.131911"/>
      <pos A="0.335883" C="0.335883" G="0.142646" T="0.185588"/>
      <pos A="0.314412" C="0.0889699" G="0.292941" T="0.303677"/>
      <pos A="0.357354" C="0.303677" G="0.207059" T="0.131911"/>
      <pos A="0.41103" C="0.25" G="0.174852" T="0.164117"/>
      <pos A="0.25" C="0.292941" G="0.0782341" T="0.378825"/>
      <pos A="0.196323" C="0.0782341" G="0.41103" T="0.314412"/>
      <pos A="0.282206" C="0.292941" G="0.346618" T="0.0782341"/>
    </motif>
    <motif db="0" id="M114" alt="O114" length="40" nsites="8" evalue="1.3e-003">
      <pos A="0.373457" C="0.25" G="0.0648148" T="0.311728"/>
      <pos A="0.373457" C="0.373457" G="0.188272" T="0.0648148"/>
      <pos A="0.0648148" C="0.00308642" G="0.62037" T="0.311728"/>
      <pos A="0.126543" C="0.126543" G="0.62037" T="0.126543"/>
      <pos A="0.435185" C="0.311728" G="0.00308642" T="0.25"/>
      <pos A="0.126543" C="0.373457" G="0.311728" T="0.188272"/>
      <pos A="0.373457" C="0.311728" G="0.188272" T="0.126543"/>
      <pos A="0.188272" C="0.62037" G="0.0648148" T="0.126543"/>
      <pos A="0.435185" C="0.126543" G="0.126543" T="0.311728"/>
      <pos A="0.0648148" C="0.00308642" G="0.558642" T="0.373457"/>
      <pos A="0.435185" C="0.00308642" G="0.435185" T="0.126543"/>
      <pos A="0.435185" C="0.373457" G="0.126543" T="0.0648148"/>
      <pos A="0.25" C="0.25" G="0.126543" T="0.373457"/>
      <pos A="0.0648148" C="0.00308642" G="0.311728" T="0.62037"/>
      <pos A="0.188272" C="0.0648148" G="0.435185" T="0.311728"/>
      <pos A="0.25" C="0.373457" G="0.25" T="0.126543"/>
      <pos A="0.188272" C="0.126543" G="0.373457" T="0.311728"/>
      <pos A="0.311728" C="0.25" G="0.311728" T="0.126543"/>
      <pos A="0.62037" C="0.0648148" G="0.00308642" T="0.311728"/>
      <pos A="0.188272" C="0.373457" G="0.435185" T="0.00308642"/>
      <pos A="0.496914" C="0.0648148" G="0.188272" T="0.25"/>
      <pos A="0.188272" C="0.126543" G="0.558642" T="0.126543"/>
      <pos A="0.435185" C="0.25" G="0.0648148" T="0.25"/>
      <pos A="0.558642" C="0.0648148" G="0.126543" T="0.25"/>
      <pos A="0.311728" C="0.188272" G="0.311728" T="0.188272"/>
      <pos A="0.188272" C="0.373457" G="0.311728" T="0.126543"/>
      <pos A="0.188272" C="0.126543" G="0.0648148" T="0.62037"/>
      <pos A="0.188272" C="0.435185" G="0.311728" T="0.0648148"/>
      <pos A="0.435185" C="0.0648148" G="0.373457" T="0.126543"/>
      <pos A="0.435185" C="0.0648148" G="0.496914" T="0.00308642"/>
      <pos A="0.188272" C="0.25" G="0.435185" T="0.126543"/>
      <pos A="0.496914" C="0.0648148" G="0.00308642" T="0.435185"/>
      <pos A="0.188272" C="0.435185" G="0.373457" T="0.00308642"/>
      <pos A="0.00308642" C="0.188272" G="0.25" T="0.558642"/>
      <pos A="0.496914" C="0.126543" G="0.188272" T="0.188272"/>
      <pos A="0.188272" C="0.188272" G="0.373457" T="0.25"/>
      <pos A="0.188272" C="0.373457" G="0.311728" T="0.126543"/>
      <pos A="0.25" C="0.311728" G="0.188272" T="0.25"/>
      <pos A="0.373457" C="0.0648148" G="0.373457" T="0.188272"/>
      <pos A="0.188272" C="0.311728" G="0.126543" T="0.373457"/>
    </motif>
    <motif db="0" id="M115" alt="O115" length="40" nsites="8" evalue="1.3e-003">
      <pos A="0.355009" C="0.184724" G="0.139315" T="0.320952"/>
      <pos A="0.230133" C="0.218781" G="0.1904" T="0.360685"/>
      <pos A="0.110933" C="0.303924" G="0.213105" T="0.372038"/>
      <pos A="0.332304" C="0.184724" G="0.269867" T="0.213105"/>
      <pos A="0.286895" C="0.230133" G="0.184724" T="0.298248"/>
      <pos A="0.292571" C="0.184724" G="0.303924" T="0.218781"/>
      <pos A="0.264191" C="0.16202" G="0.150667" T="0.423123"/>
      <pos A="0.179048" C="0.326628" G="0.258515" T="0.235809"/>
      <pos A="0.315276" C="0.201752" G="0.224457" T="0.258515"/>
      <pos A="0.179048" C="0.315276" G="0.167696" T="0.33798"/>
      <pos A="0.343657" C="0.241485" G="0.201752" T="0.213105"/>
      <pos A="0.394743" C="0.292571" G="0.139315" T="0.173372"/>
      <pos A="0.11661" C="0.332304" G="0.224457" T="0.326628"/>
      <pos A="0.281219" C="0.360685" G="0.133639" T="0.224457"/>
      <pos A="0.281219" C="0.298248" G="0.213105" T="0.207429"/>
      <pos A="0.281219" C="0.1904" G="0.230133" T="0.298248"/>
      <pos A="0.196076" C="0.343657" G="0.292571" T="0.167696"/>
      <pos A="0.434476" C="0.076877" G="0.127962" T="0.360685"/>
      <pos A="0.139315" C="0.16202" G="0.479885" T="0.218781"/>
      <pos A="0.264191" C="0.173372" G="0.218781" T="0.343657"/>
      <pos A="0.281219" C="0.201752" G="0.167696" T="0.349333"/>
      <pos A="0.462856" C="0.213105" G="0.196076" T="0.127962"/>
      <pos A="0.230133" C="0.144991" G="0.326628" T="0.298248"/>
      <pos A="0.173372" C="0.298248" G="0.241485" T="0.286895"/>
      <pos A="0.343657" C="0.230133" G="0.16202" T="0.264191"/>
      <pos A="0.196076" C="0.241485" G="0.218781" T="0.343657"/>
      <pos A="0.33798" C="0.184724" G="0.247161" T="0.230133"/>
      <pos A="0.247161" C="0.235809" G="0.275543" T="0.241485"/>
      <pos A="0.434476" C="0.235809" G="0.0995812" T="0.230133"/>
      <pos A="0.434476" C="0.1904" G="0.156343" T="0.218781"/>
      <pos A="0.320952" C="0.218781" G="0.252839" T="0.207429"/>
      <pos A="0.207429" C="0.3096" G="0.179048" T="0.303924"/>
      <pos A="0.281219" C="0.213105" G="0.218781" T="0.286895"/>
      <pos A="0.275543" C="0.224457" G="0.286895" T="0.213105"/>
      <pos A="0.258515" C="0.122286" G="0.360685" T="0.258515"/>
      <pos A="0.224457" C="0.434476" G="0.275543" T="0.065524"/>
      <pos A="0.292571" C="0.071201" G="0.076877" T="0.559351"/>
      <pos A="0.0825531" C="0.292571" G="0.281219" T="0.343657"/>
      <pos A="0.201752" C="0.252839" G="0.179048" T="0.366361"/>
      <pos A="0.292571" C="0.360685" G="0.201752" T="0.144991"/>
    </motif>
    <motif db="0" id="M116" alt="O116" length="40" nsites="8" evalue="1.3e-003">
      <pos A="0.332304" C="0.222565" G="0.222565" T="0.222565"/>
      <pos A="0.222565" C="0.332304" G="0.00308642" T="0.442043"/>
      <pos A="0.00308642" C="0.112826" G="0.112826" T="0.771262"/>
      <pos A="0.112826" C="0.332304" G="0.442043" T="0.112826"/>
      <pos A="0.442043" C="0.112826" G="0.00308642" T="0.442043"/>
      <pos A="0.332304" C="0.222565" G="0.112826" T="0.332304"/>
      <pos A="0.661523" C="0.112826" G="0.222565" T="0.00308642"/>
      <pos A="0.332304" C="0.222565" G="0.222565" T="0.222565"/>
      <pos A="0.222565" C="0.332304" G="0.222565" T="0.222565"/>
      <pos A="0.332304" C="0.112826" G="0.222565" T="0.332304"/>
      <pos A="0.112826" C="0.222565" G="0.442043" T="0.222565"/>
      <pos A="0.332304" C="0.222565" G="0.222565" T="0.222565"/>
      <pos A="0.442043" C="0.222565" G="0.222565" T="0.112826"/>
      <pos A="0.551784" C="0.00308642" G="0.332304" T="0.112826"/>
      <pos A="0.332304" C="0.112826" G="0.332304" T="0.222565"/>
      <pos A="0.112826" C="0.222565" G="0.332304" T="0.332304"/>
      <pos A="0.442043" C="0.442043" G="0.00308642" T="0.112826"/>
      <pos A="0.442043" C="0.112826" G="0.112826" T="0.332304"/>
      <pos A="0.332304" C="0.00308642" G="0.661523" T="0.00308642"/>
      <pos A="0.00308642" C="0.332304" G="0.332304" T="0.332304"/>
      <pos A="0.112826" C="0.112826" G="0.112826" T="0.661523"/>
      <pos A="0.00308642" C="0.442043" G="0.442043" T="0.112826"/>
      <pos A="0.00308642" C="0.222565" G="0.112826" T="0.661523"/>
      <pos A="0.00308642" C="0.332304" G="0.00308642" T="0.661523"/>
      <pos A="0.222565" C="0.332304" G="0.442043" T="0.00308642"/>
      <pos A="0.661523" C="0.332304" G="0.00308642" T="0.00308642"/>
      <pos A="0.00308642" C="0.112826" G="0.112826" T="0.771262"/>
      <pos A="0.551784" C="0.442043" G="0.00308642" T="0.00308642"/>
      <pos A="0.222565" C="0.222565" G="0.00308642" T="0.551784"/>
      <pos A="0.112826" C="0.112826" G="0.442043" T="0.332304"/>
      <pos A="0.112826" C="0.332304" G="0.442043" T="0.112826"/>
      <pos A="0.222565" C="0.222565" G="0.112826" T="0.442043"/>
      <pos A="0.222565" C="0.551784" G="0.00308642" T="0.222565"/>
      <pos A="0.112826" C="0.332304" G="0.112826" T="0.442043"/>
      <pos A="0.442043" C="0.112826" G="0.222565" T="0.222565"/>
      <pos A="0.332304" C="0.442043" G="0.222565" T="0.00308642"/>
      <pos A="0.332304" C="0.00308642" G="0.332304" T="0.332304"/>
      <pos A="0.112826" C="0.222565" G="0.222565" T="0.442043"/>
      <pos A="0.222565" C="0.00308642" G="0.222565" T="0.551784"/>
      <pos A="0.222565" C="0.222565" G="0.222565" T="0.332304"/>
    </motif>
    <motif db="0" id="M117" alt="O117" length="40" nsites="8" evalue="1.3e-003">
      <pos A="0.230133" C="0.355009" G="0.0598479" T="0.355009"/>
      <pos A="0.224457" C="0.156343" G="0.315276" T="0.303924"/>
      <pos A="0.230133" C="0.258515" G="0.230133" T="0.281219"/>
      <pos A="0.343657" C="0.173372" G="0.201752" T="0.281219"/>
      <pos A="0.196076" C="0.269867" G="0.247161" T="0.286895"/>
      <pos A="0.241485" C="0.252839" G="0.201752" T="0.303924"/>
      <pos A="0.252839" C="0.184724" G="0.218781" T="0.343657"/>
      <pos A="0.434476" C="0.122286" G="0.179048" T="0.264191"/>
      <pos A="0.252839" C="0.332304" G="0.298248" T="0.11661"/>
      <pos A="0.179048" C="0.275543" G="0.184724" T="0.360685"/>
      <pos A="0.303924" C="0.156343" G="0.173372" T="0.366361"/>
      <pos A="0.303924" C="0.247161" G="0.218781" T="0.230133"/>
      <pos A="0.320952" C="0.264191" G="0.173372" T="0.241485"/>
      <pos A="0.377714" C="0.139315" G="0.201752" T="0.281219"/>
      <pos A="0.445828" C="0.252839" G="0.179048" T="0.122286"/>
      <pos A="0.173372" C="0.355009" G="0.247161" T="0.224457"/>
      <pos A="0.292571" C="0.235809" G="0.252839" T="0.218781"/>
      <pos A="0.201752" C="0.16202" G="0.184724" T="0.451504"/>
      <pos A="0.247161" C="0.167696" G="0.264191" T="0.320952"/>
      <pos A="0.286895" C="0.218781" G="0.224457" T="0.269867"/>
      <pos A="0.218781" C="0.0598479" G="0.355009" T="0.366361"/>
      <pos A="0.349333" C="0.258515" G="0.252839" T="0.139315"/>
      <pos A="0.377714" C="0.196076" G="0.207429" T="0.218781"/>
      <pos A="0.196076" C="0.474208" G="0.0882291" T="0.241485"/>
      <pos A="0.264191" C="0.207429" G="0.0598479" T="0.468532"/>
      <pos A="0.0995812" C="0.264191" G="0.298248" T="0.33798"/>
      <pos A="0.292571" C="0.258515" G="0.16202" T="0.286895"/>
      <pos A="0.355009" C="0.167696" G="0.224457" T="0.252839"/>
      <pos A="0.241485" C="0.241485" G="0.349333" T="0.167696"/>
      <pos A="0.286895" C="0.201752" G="0.252839" T="0.258515"/>
      <pos A="0.326628" C="0.0428198" G="0.349333" T="0.281219"/>
      <pos A="0.213105" C="0.303924" G="0.292571" T="0.1904"/>
      <pos A="0.241485" C="0.360685" G="0.218781" T="0.179048"/>
      <pos A="0.33798" C="0.247161" G="0.0995812" T="0.315276"/>
      <pos A="0.360685" C="0.11661" G="0.355009" T="0.167696"/>
      <pos A="0.372038" C="0.343657" G="0.0939052" T="0.1904"/>
      <pos A="0.406095" C="0.213105" G="0.184724" T="0.196076"/>
      <pos A="0.355009" C="0.179048" G="0.16202" T="0.303924"/>
      <pos A="0.1904" C="0.315276" G="0.184724" T="0.3096"/>
      <pos A="0.224457" C="0.275543" G="0.269867" T="0.230133"/>
    </motif>
    <motif db="0" id="M118" alt="O118" length="40" nsites="8" evalue="1.3e-003">
      <pos A="0.355009" C="0.16202" G="0.071201" T="0.411771"/>
      <pos A="0.355009" C="0.247161" G="0.224457" T="0.173372"/>
      <pos A="0.179048" C="0.355009" G="0.241485" T="0.224457"/>
      <pos A="0.150667" C="0.303924" G="0.156343" T="0.389067"/>
      <pos A="0.377714" C="0.201752" G="0.235809" T="0.184724"/>
      <pos A="0.320952" C="0.184724" G="0.326628" T="0.167696"/>
      <pos A="0.16202" C="0.320952" G="0.252839" T="0.264191"/>
      <pos A="0.372038" C="0.207429" G="0.201752" T="0.218781"/>
      <pos A="0.428799" C="0.218781" G="0.144991" T="0.207429"/>
      <pos A="0.213105" C="0.372038" G="0.207429" T="0.207429"/>
      <pos A="0.252839" C="0.213105" G="0.292571" T="0.241485"/>
      <pos A="0.292571" C="0.196076" G="0.207429" T="0.303924"/>
      <pos A="0.286895" C="0.179048" G="0.343657" T="0.1904"/>
      <pos A="0.264191" C="0.303924" G="0.11661" T="0.315276"/>
      <pos A="0.16202" C="0.065524" G="0.411771" T="0.360685"/>
      <pos A="0.286895" C="0.252839" G="0.230133" T="0.230133"/>
      <pos A="0.275543" C="0.258515" G="0.11661" T="0.349333"/>
      <pos A="0.38339" C="0.264191" G="0.105257" T="0.247161"/>
      <pos A="0.264191" C="0.207429" G="0.133639" T="0.394743"/>
      <pos A="0.16202" C="0.247161" G="0.3096" T="0.281219"/>
      <pos A="0.207429" C="0.411771" G="0.076877" T="0.303924"/>
      <pos A="0.184724" C="0.213105" G="0.1904" T="0.411771"/>
      <pos A="0.230133" C="0.184724" G="0.298248" T="0.286895"/>
      <pos A="0.252839" C="0.196076" G="0.286895" T="0.264191"/>
      <pos A="0.269867" C="0.127962" G="0.377714" T="0.224457"/>
      <pos A="0.258515" C="0.230133" G="0.224457" T="0.286895"/>
      <pos A="0.201752" C="0.3096" G="0.230133" T="0.258515"/>
      <pos A="0.468532" C="0.173372" G="0.11661" T="0.241485"/>
      <pos A="0.389067" C="0.144991" G="0.1904" T="0.275543"/>
      <pos A="0.332304" C="0.303924" G="0.230133" T="0.133639"/>
      <pos A="0.372038" C="0.224457" G="0.315276" T="0.0882291"/>
      <pos A="0.303924" C="0.281219" G="0.241485" T="0.173372"/>
      <pos A="0.3096" C="0.247161" G="0.224457" T="0.218781"/>
      <pos A="0.269867" C="0.235809" G="0.281219" T="0.213105"/>
      <pos A="0.286895" C="0.235809" G="0.0598479" T="0.417447"/>
      <pos A="0.349333" C="0.16202" G="0.286895" T="0.201752"/>
      <pos A="0.16202" C="0.241485" G="0.252839" T="0.343657"/>
      <pos A="0.167696" C="0.275543" G="0.230133" T="0.326628"/>
      <pos A="0.326628" C="0.224457" G="0.167696" T="0.281219"/>
      <pos A="0.224457" C="0.167696" G="0.16202" T="0.445828"/>
    </motif>
    <motif db="0" id="M119" alt="O119" length="40" nsites="8" evalue="1.3e-003">
      <pos A="0.320952" C="0.247161" G="0.16202" T="0.269867"/>
      <pos A="0.281219" C="0.201752" G="0.264191" T="0.252839"/>
      <pos A="0.173372" C="0.122286" G="0.184724" T="0.519619"/>
      <pos A="0.281219" C="0.286895" G="0.16202" T="0.269867"/>
      <pos A="0.355009" C="0.110933" G="0.281219" T="0.252839"/>
      <pos A="0.201752" C="0.184724" G="0.298248" T="0.315276"/>
      <pos A="0.1904" C="0.264191" G="0.3096" T="0.235809"/>
      <pos A="0.275543" C="0.201752" G="0.196076" T="0.326628"/>
      <pos A="0.213105" C="0.224457" G="0.252839" T="0.3096"/>
      <pos A="0.258515" C="0.167696" G="0.207429" T="0.366361"/>
      <pos A="0.247161" C="0.320952" G="0.264191" T="0.167696"/>
      <pos A="0.372038" C="0.258515" G="0.0825531" T="0.286895"/>
      <pos A="0.264191" C="0.150667" G="0.286895" T="0.298248"/>
      <pos A="0.303924" C="0.303924" G="0.213105" T="0.179048"/>
      <pos A="0.275543" C="0.150667" G="0.0882291" T="0.485561"/>
      <pos A="0.360685" C="0.252839" G="0.241485" T="0.144991"/>
      <pos A="0.196076" C="0.235809" G="0.349333" T="0.218781"/>
      <pos A="0.173372" C="0.241485" G="0.286895" T="0.298248"/>
      <pos A="0.38339" C="0.275543" G="0.122286" T="0.218781"/>
      <pos A="0.218781" C="0.224457" G="0.264191" T="0.292571"/>
      <pos A="0.1904" C="0.133639" G="0.218781" T="0.45718"/>
      <pos A="0.184724" C="0.411771" G="0.326628" T="0.076877"/>
      <pos A="0.224457" C="0.332304" G="0.0428198" T="0.400419"/>
      <pos A="0.241485" C="0.298248" G="0.11661" T="0.343657"/>
      <pos A="0.1904" C="0.264191" G="0.230133" T="0.315276"/>
      <pos A="0.406095" C="0.184724" G="0.252839" T="0.156343"/>
      <pos A="0.269867" C="0.269867" G="0.360685" T="0.0995812"/>
      <pos A="0.343657" C="0.16202" G="0.281219" T="0.213105"/>
      <pos A="0.213105" C="0.224457" G="0.33798" T="0.224457"/>
      <pos A="0.3096" C="0.315276" G="0.207429" T="0.167696"/>
      <pos A="0.377714" C="0.150667" G="0.105257" T="0.366361"/>
      <pos A="0.281219" C="0.230133" G="0.201752" T="0.286895"/>
      <pos A="0.315276" C="0.201752" G="0.105257" T="0.377714"/>
      <pos A="0.218781" C="0.286895" G="0.281219" T="0.213105"/>
      <pos A="0.462856" C="0.139315" G="0.213105" T="0.184724"/>
      <pos A="0.434476" C="0.105257" G="0.224457" T="0.235809"/>
      <pos A="0.275543" C="0.235809" G="0.241485" T="0.247161"/>
      <pos A="0.247161" C="0.275543" G="0.207429" T="0.269867"/>
      <pos A="0.326628" C="0.156343" G="0.105257" T="0.411771"/>
      <pos A="0.303924" C="0.1904" G="0.360685" T="0.144991"/>
    </motif>
    <motif db="0" id="M12" alt="O12" length="40" nsites="8" evalue="1.3e-003">
      <pos A="0.200617" C="0.398148" G="0.200617" T="0.200617"/>
      <pos A="0.200617" C="0.200617" G="0.200617" T="0.398148"/>
      <pos A="0.200617" C="0.200617" G="0.200617" T="0.398148"/>
      <pos A="0.00308642" C="0.595679" G="0.398148" T="0.00308642"/>
      <pos A="0.200617" C="0.200617" G="0.200617" T="0.398148"/>
      <pos A="0.398148" C="0.00308642" G="0.200617" T="0.398148"/>
      <pos A="0.79321" C="0.00308642" G="0.00308642" T="0.200617"/>
      <pos A="0.200617" C="0.398148" G="0.398148" T="0.00308642"/>
      <pos A="0.595679" C="0.398148" G="0.00308642" T="0.00308642"/>
      <pos A="0.595679" C="0.398148" G="0.00308642" T="0.00308642"/>
      <pos A="0.398148" C="0.200617" G="0.398148" T="0.00308642"/>
      <pos A="0.00308642" C="0.200617" G="0.398148" T="0.398148"/>
      <pos A="0.79321" C="0.00308642" G="0.00308642" T="0.200617"/>
      <pos A="0.200617" C="0.595679" G="0.200617" T="0.00308642"/>
      <pos A="0.00308642" C="0.79321" G="0.200617" T="0.00308642"/>
      <pos A="0.200617" C="0.00308642" G="0.200617" T="0.595679"/>
      <pos A="0.00308642" C="0.79321" G="0.200617" T="0.00308642"/>
      <pos A="0.398148" C="0.398148" G="0.200617" T="0.00308642"/>
      <pos A="0.200617" C="0.595679" G="0.200617" T="0.00308642"/>
      <pos A="0.398148" C="0.200617" G="0.00308642" T="0.398148"/>
      <pos A="0.398148" C="0.200617" G="0.200617" T="0.200617"/>
      <pos A="0.00308642" C="0.595679" G="0.398148" T="0.00308642"/>
      <pos A="0.00308642" C="0.398148" G="0.00308642" T="0.595679"/>
      <pos A="0.00308642" C="0.398148" G="0.200617" T="0.398148"/>
      <pos A="0.00308642" C="0.595679" G="0.00308642" T="0.398148"/>
      <pos A="0.595679" C="0.00308642" G="0.200617" T="0.200617"/>
      <pos A="0.398148" C="0.595679" G="0.00308642" T="0.00308642"/>
      <pos A="0.595679" C="0.200617" G="0.200617" T="0.00308642"/>
      <pos A="0.00308642" C="0.200617" G="0.398148" T="0.398148"/>
      <pos A="0.595679" C="0.200617" G="0.200617" T="0.00308642"/>
      <pos A="0.595679" C="0.200617" G="0.00308642" T="0.200617"/>
      <pos A="0.200617" C="0.200617" G="0.398148" T="0.200617"/>
      <pos A="0.79321" C="0.00308642" G="0.00308642" T="0.200617"/>
      <pos A="0.398148" C="0.200617" G="0.00308642" T="0.398148"/>
      <pos A="0.595679" C="0.398148" G="0.00308642" T="0.00308642"/>
      <pos A="0.595679" C="0.00308642" G="0.200617" T="0.200617"/>
      <pos A="0.398148" C="0.200617" G="0.00308642" T="0.398148"/>
      <pos A="0.200617" C="0.595679" G="0.200617" T="0.00308642"/>
      <pos A="0.398148" C="0.200617" G="0.398148" T="0.00308642"/>
      <pos A="0.595679" C="0.200617" G="0.00308642" T="0.200617"/>
    </motif>
    <motif db="0" id="M120" alt="O120" length="40" nsites="8" evalue="1.3e-003">
      <pos A="0.254841" C="0.21611" G="0.274207" T="0.254841"/>
      <pos A="0.158013" C="0.119281" G="0.390402" T="0.332304"/>
      <pos A="0.158013" C="0.138647" G="0.332304" T="0.371036"/>
      <pos A="0.00308642" C="0.254841" G="0.487231" T="0.254841"/>
      <pos A="0.138647" C="0.35167" G="0.138647" T="0.371036"/>
      <pos A="0.293573" C="0.293573" G="0.0611842" T="0.35167"/>
      <pos A="0.158013" C="0.293573" G="0.0999151" T="0.448499"/>
      <pos A="0.293573" C="0.293573" G="0.0805491" T="0.332304"/>
      <pos A="0.293573" C="0.196744" G="0.0224523" T="0.487231"/>
      <pos A="0.293573" C="0.177379" G="0.235476" T="0.293573"/>
      <pos A="0.409768" C="0.0805491" G="0.254841" T="0.254841"/>
      <pos A="0.235476" C="0.21611" G="0.312938" T="0.235476"/>
      <pos A="0.0999151" C="0.235476" G="0.371036" T="0.293573"/>
      <pos A="0.177379" C="0.274207" G="0.158013" T="0.390402"/>
      <pos A="0.409768" C="0.293573" G="0.0418183" T="0.254841"/>
      <pos A="0.429134" C="0.235476" G="0.0999151" T="0.235476"/>
      <pos A="0.312938" C="0.293573" G="0.196744" T="0.196744"/>
      <pos A="0.196744" C="0.35167" G="0.0418183" T="0.409768"/>
      <pos A="0.429134" C="0.138647" G="0.21611" T="0.21611"/>
      <pos A="0.158013" C="0.371036" G="0.274207" T="0.196744"/>
      <pos A="0.254841" C="0.0418183" G="0.409768" T="0.293573"/>
      <pos A="0.409768" C="0.177379" G="0.235476" T="0.177379"/>
      <pos A="0.390402" C="0.390402" G="0.0999151" T="0.119281"/>
      <pos A="0.254841" C="0.235476" G="0.0999151" T="0.409768"/>
      <pos A="0.371036" C="0.235476" G="0.158013" T="0.235476"/>
      <pos A="0.21611" C="0.293573" G="0.235476" T="0.254841"/>
      <pos A="0.564693" C="0.21611" G="0.0224523" T="0.196744"/>
      <pos A="0.274207" C="0.158013" G="0.390402" T="0.177379"/>
      <pos A="0.177379" C="0.158013" G="0.35167" T="0.312938"/>
      <pos A="0.158013" C="0.158013" G="0.21611" T="0.467865"/>
      <pos A="0.158013" C="0.138647" G="0.254841" T="0.448499"/>
      <pos A="0.293573" C="0.293573" G="0.274207" T="0.138647"/>
      <pos A="0.312938" C="0.158013" G="0.274207" T="0.254841"/>
      <pos A="0.371036" C="0.332304" G="0.196744" T="0.0999151"/>
      <pos A="0.21611" C="0.274207" G="0.158013" T="0.35167"/>
      <pos A="0.35167" C="0.138647" G="0.0999151" T="0.409768"/>
      <pos A="0.332304" C="0.0805491" G="0.196744" T="0.390402"/>
      <pos A="0.35167" C="0.371036" G="0.254841" T="0.0224523"/>
      <pos A="0.196744" C="0.467865" G="0.0418183" T="0.293573"/>
      <pos A="0.448499" C="0.274207" G="0.21611" T="0.0611842"/>
    </motif>
    <motif db="0" id="M121" alt="O121" length="40" nsites="8" evalue="1.3e-003">
      <pos A="0.332304" C="0.122802" G="0.192636" T="0.352257"/>
      <pos A="0.202612" C="0.282423" G="0.212589" T="0.302375"/>
      <pos A="0.402138" C="0.162707" G="0.232541" T="0.202612"/>
      <pos A="0.212589" C="0.0629442" G="0.302375" T="0.422091"/>
      <pos A="0.26247" C="0.282423" G="0.222565" T="0.232541"/>
      <pos A="0.172683" C="0.242518" G="0.18266" T="0.402138"/>
      <pos A="0.142755" C="0.252494" G="0.222565" T="0.382186"/>
      <pos A="0.442043" C="0.0828968" G="0.272446" T="0.202612"/>
      <pos A="0.242518" C="0.232541" G="0.362233" T="0.162707"/>
      <pos A="0.302375" C="0.222565" G="0.282423" T="0.192636"/>
      <pos A="0.252494" C="0.0729205" G="0.152731" T="0.521855"/>
      <pos A="0.18266" C="0.222565" G="0.471972" T="0.122802"/>
      <pos A="0.212589" C="0.26247" G="0.242518" T="0.282423"/>
      <pos A="0.362233" C="0.242518" G="0.122802" T="0.272446"/>
      <pos A="0.142755" C="0.212589" G="0.382186" T="0.26247"/>
      <pos A="0.382186" C="0.152731" G="0.322328" T="0.142755"/>
      <pos A="0.26247" C="0.142755" G="0.252494" T="0.34228"/>
      <pos A="0.45202" C="0.152731" G="0.282423" T="0.112826"/>
      <pos A="0.34228" C="0.402138" G="0.142755" T="0.112826"/>
      <pos A="0.252494" C="0.152731" G="0.132778" T="0.461996"/>
      <pos A="0.152731" C="0.18266" G="0.202612" T="0.461996"/>
      <pos A="0.332304" C="0.202612" G="0.132778" T="0.332304"/>
      <pos A="0.372209" C="0.322328" G="0.172683" T="0.132778"/>
      <pos A="0.372209" C="0.232541" G="0.18266" T="0.212589"/>
      <pos A="0.372209" C="0.382186" G="0.0729205" T="0.172683"/>
      <pos A="0.442043" C="0.142755" G="0.152731" T="0.26247"/>
      <pos A="0.18266" C="0.372209" G="0.232541" T="0.212589"/>
      <pos A="0.382186" C="0.18266" G="0.222565" T="0.212589"/>
      <pos A="0.252494" C="0.382186" G="0.232541" T="0.132778"/>
      <pos A="0.322328" C="0.18266" G="0.242518" T="0.252494"/>
      <pos A="0.232541" C="0.162707" G="0.422091" T="0.18266"/>
      <pos A="0.18266" C="0.202612" G="0.442043" T="0.172683"/>
      <pos A="0.302375" C="0.272446" G="0.152731" T="0.272446"/>
      <pos A="0.272446" C="0.362233" G="0.18266" T="0.18266"/>
      <pos A="0.292399" C="0.142755" G="0.172683" T="0.392162"/>
      <pos A="0.132778" C="0.192636" G="0.242518" T="0.432067"/>
      <pos A="0.18266" C="0.202612" G="0.362233" T="0.252494"/>
      <pos A="0.192636" C="0.302375" G="0.232541" T="0.272446"/>
      <pos A="0.571736" C="0.192636" G="0.112826" T="0.122802"/>
      <pos A="0.222565" C="0.102849" G="0.382186" T="0.292399"/>
    </motif>
    <motif db="0" id="M122" alt="O122" length="40" nsites="8" evalue="1.3e-003">
      <pos A="0.0736336" C="0.0736336" G="0.0736336" T="0.7791"/>
      <pos A="0.285273" C="0.35582" G="0.35582" T="0.00308642"/>
      <pos A="0.0736336" C="0.285273" G="0.285273" T="0.35582"/>
      <pos A="0.285273" C="0.35582" G="0.285273" T="0.0736336"/>
      <pos A="0.496914" C="0.214727" G="0.14418" T="0.14418"/>
      <pos A="0.214727" C="0.35582" G="0.285273" T="0.14418"/>
      <pos A="0.426366" C="0.0736336" G="0.426366" T="0.0736336"/>
      <pos A="0.35582" C="0.285273" G="0.14418" T="0.214727"/>
      <pos A="0.14418" C="0.0736336" G="0.426366" T="0.35582"/>
      <pos A="0.0736336" C="0.708554" G="0.0736336" T="0.14418"/>
      <pos A="0.496914" C="0.14418" G="0.0736336" T="0.285273"/>
      <pos A="0.214727" C="0.214727" G="0.285273" T="0.285273"/>
      <pos A="0.35582" C="0.0736336" G="0.214727" T="0.35582"/>
      <pos A="0.14418" C="0.35582" G="0.214727" T="0.285273"/>
      <pos A="0.214727" C="0.35582" G="0.285273" T="0.14418"/>
      <pos A="0.35582" C="0.285273" G="0.0736336" T="0.285273"/>
      <pos A="0.214727" C="0.426366" G="0.14418" T="0.214727"/>
      <pos A="0.35582" C="0.14418" G="0.0736336" T="0.426366"/>
      <pos A="0.426366" C="0.285273" G="0.214727" T="0.0736336"/>
      <pos A="0.426366" C="0.14418" G="0.35582" T="0.0736336"/>
      <pos A="0.214727" C="0.496914" G="0.214727" T="0.0736336"/>
      <pos A="0.567461" C="0.14418" G="0.14418" T="0.14418"/>
      <pos A="0.14418" C="0.426366" G="0.285273" T="0.14418"/>
      <pos A="0.426366" C="0.214727" G="0.214727" T="0.14418"/>
      <pos A="0.567461" C="0.0736336" G="0.214727" T="0.14418"/>
      <pos A="0.14418" C="0.00308642" G="0.496914" T="0.35582"/>
      <pos A="0.285273" C="0.496914" G="0.00308642" T="0.214727"/>
      <pos A="0.00308642" C="0.426366" G="0.285273" T="0.285273"/>
      <pos A="0.285273" C="0.35582" G="0.0736336" T="0.285273"/>
      <pos A="0.567461" C="0.00308642" G="0.0736336" T="0.35582"/>
      <pos A="0.0736336" C="0.426366" G="0.0736336" T="0.426366"/>
      <pos A="0.285273" C="0.426366" G="0.0736336" T="0.214727"/>
      <pos A="0.00308642" C="0.285273" G="0.285273" T="0.426366"/>
      <pos A="0.35582" C="0.00308642" G="0.214727" T="0.426366"/>
      <pos A="0.0736336" C="0.426366" G="0.214727" T="0.285273"/>
      <pos A="0.7791" C="0.00308642" G="0.14418" T="0.0736336"/>
      <pos A="0.214727" C="0.214727" G="0.35582" T="0.214727"/>
      <pos A="0.14418" C="0.214727" G="0.426366" T="0.214727"/>
      <pos A="0.214727" C="0.567461" G="0.214727" T="0.00308642"/>
      <pos A="0.567461" C="0.00308642" G="0.35582" T="0.0736336"/>
    </motif>
    <motif db="0" id="M123" alt="O123" length="40" nsites="8" evalue="1.3e-003">
      <pos A="0.112826" C="0.222565" G="0.332304" T="0.332304"/>
      <pos A="0.551784" C="0.112826" G="0.112826" T="0.222565"/>
      <pos A="0.551784" C="0.222565" G="0.00308642" T="0.222565"/>
      <pos A="0.442043" C="0.112826" G="0.00308642" T="0.442043"/>
      <pos A="0.00308642" C="0.771262" G="0.112826" T="0.112826"/>
      <pos A="0.332304" C="0.222565" G="0.00308642" T="0.442043"/>
      <pos A="0.112826" C="0.332304" G="0.222565" T="0.332304"/>
      <pos A="0.222565" C="0.112826" G="0.00308642" T="0.661523"/>
      <pos A="0.112826" C="0.112826" G="0.222565" T="0.551784"/>
      <pos A="0.112826" C="0.00308642" G="0.661523" T="0.222565"/>
      <pos A="0.551784" C="0.332304" G="0.112826" T="0.00308642"/>
      <pos A="0.661523" C="0.112826" G="0.00308642" T="0.222565"/>
      <pos A="0.332304" C="0.222565" G="0.442043" T="0.00308642"/>
      <pos A="0.551784" C="0.112826" G="0.00308642" T="0.332304"/>
      <pos A="0.00308642" C="0.222565" G="0.551784" T="0.222565"/>
      <pos A="0.661523" C="0.00308642" G="0.112826" T="0.222565"/>
      <pos A="0.112826" C="0.332304" G="0.222565" T="0.332304"/>
      <pos A="0.442043" C="0.00308642" G="0.332304" T="0.222565"/>
      <pos A="0.332304" C="0.222565" G="0.112826" T="0.332304"/>
      <pos A="0.222565" C="0.112826" G="0.442043" T="0.222565"/>
      <pos A="0.112826" C="0.112826" G="0.661523" T="0.112826"/>
      <pos A="0.442043" C="0.112826" G="0.332304" T="0.112826"/>
      <pos A="0.222565" C="0.00308642" G="0.332304" T="0.442043"/>
      <pos A="0.222565" C="0.222565" G="0.332304" T="0.222565"/>
      <pos A="0.442043" C="0.112826" G="0.222565" T="0.222565"/>
      <pos A="0.332304" C="0.112826" G="0.332304" T="0.222565"/>
      <pos A="0.551784" C="0.00308642" G="0.00308642" T="0.442043"/>
      <pos A="0.112826" C="0.222565" G="0.442043" T="0.222565"/>
      <pos A="0.112826" C="0.332304" G="0.551784" T="0.00308642"/>
      <pos A="0.661523" C="0.112826" G="0.00308642" T="0.222565"/>
      <pos A="0.442043" C="0.222565" G="0.332304" T="0.00308642"/>
      <pos A="0.332304" C="0.00308642" G="0.112826" T="0.551784"/>
      <pos A="0.332304" C="0.00308642" G="0.222565" T="0.442043"/>
      <pos A="0.661523" C="0.00308642" G="0.332304" T="0.00308642"/>
      <pos A="0.332304" C="0.222565" G="0.222565" T="0.222565"/>
      <pos A="0.00308642" C="0.551784" G="0.00308642" T="0.442043"/>
      <pos A="0.442043" C="0.112826" G="0.112826" T="0.332304"/>
      <pos A="0.332304" C="0.112826" G="0.112826" T="0.442043"/>
      <pos A="0.00308642" C="0.551784" G="0.442043" T="0.00308642"/>
      <pos A="0.222565" C="0.00308642" G="0.332304" T="0.442043"/>
    </motif>
    <motif db="0" id="M124" alt="O124" length="40" nsites="8" evalue="1.3e-003">
      <pos A="0.258515" C="0.394743" G="0.11661" T="0.230133"/>
      <pos A="0.269867" C="0.3096" G="0.16202" T="0.258515"/>
      <pos A="0.241485" C="0.196076" G="0.156343" T="0.406095"/>
      <pos A="0.224457" C="0.156343" G="0.252839" T="0.366361"/>
      <pos A="0.298248" C="0.0598479" G="0.224457" T="0.417447"/>
      <pos A="0.281219" C="0.110933" G="0.479885" T="0.127962"/>
      <pos A="0.184724" C="0.423123" G="0.179048" T="0.213105"/>
      <pos A="0.281219" C="0.196076" G="0.179048" T="0.343657"/>
      <pos A="0.258515" C="0.241485" G="0.207429" T="0.292571"/>
      <pos A="0.252839" C="0.343657" G="0.173372" T="0.230133"/>
      <pos A="0.247161" C="0.235809" G="0.184724" T="0.332304"/>
      <pos A="0.1904" C="0.298248" G="0.235809" T="0.275543"/>
      <pos A="0.320952" C="0.144991" G="0.286895" T="0.247161"/>
      <pos A="0.184724" C="0.105257" G="0.33798" T="0.372038"/>
      <pos A="0.315276" C="0.184724" G="0.252839" T="0.247161"/>
      <pos A="0.360685" C="0.201752" G="0.201752" T="0.235809"/>
      <pos A="0.281219" C="0.292571" G="0.218781" T="0.207429"/>
      <pos A="0.247161" C="0.264191" G="0.218781" T="0.269867"/>
      <pos A="0.33798" C="0.258515" G="0.230133" T="0.173372"/>
      <pos A="0.292571" C="0.230133" G="0.144991" T="0.332304"/>
      <pos A="0.264191" C="0.332304" G="0.16202" T="0.241485"/>
      <pos A="0.394743" C="0.264191" G="0.156343" T="0.184724"/>
      <pos A="0.230133" C="0.3096" G="0.275543" T="0.184724"/>
      <pos A="0.303924" C="0.235809" G="0.241485" T="0.218781"/>
      <pos A="0.156343" C="0.110933" G="0.275543" T="0.45718"/>
      <pos A="0.258515" C="0.230133" G="0.303924" T="0.207429"/>
      <pos A="0.394743" C="0.326628" G="0.071201" T="0.207429"/>
      <pos A="0.281219" C="0.213105" G="0.179048" T="0.326628"/>
      <pos A="0.292571" C="0.156343" G="0.281219" T="0.269867"/>
      <pos A="0.264191" C="0.196076" G="0.269867" T="0.269867"/>
      <pos A="0.0825531" C="0.258515" G="0.320952" T="0.33798"/>
      <pos A="0.247161" C="0.281219" G="0.252839" T="0.218781"/>
      <pos A="0.292571" C="0.196076" G="0.184724" T="0.326628"/>
      <pos A="0.303924" C="0.224457" G="0.144991" T="0.326628"/>
      <pos A="0.281219" C="0.213105" G="0.315276" T="0.1904"/>
      <pos A="0.45718" C="0.1904" G="0.16202" T="0.1904"/>
      <pos A="0.332304" C="0.179048" G="0.286895" T="0.201752"/>
      <pos A="0.332304" C="0.122286" G="0.179048" T="0.366361"/>
      <pos A="0.139315" C="0.50259" G="0.173372" T="0.184724"/>
      <pos A="0.479885" C="0.224457" G="0.0371437" T="0.258515"/>
    </motif>
    <motif db="0" id="M125" alt="O125" length="40" nsites="8" evalue="1.3e-003">
      <pos A="0.243977" C="0.316245" G="0.147621" T="0.292156"/>
      <pos A="0.388513" C="0.099443" G="0.123532" T="0.388513"/>
      <pos A="0.00308642" C="0.0271753" G="0.557137" T="0.412601"/>
      <pos A="0.219888" C="0.292156" G="0.123532" T="0.364424"/>
      <pos A="0.0753541" C="0.43669" G="0.268067" T="0.219888"/>
      <pos A="0.316245" C="0.219888" G="0.219888" T="0.243977"/>
      <pos A="0.388513" C="0.412601" G="0.0753541" T="0.123532"/>
      <pos A="0.316245" C="0.316245" G="0.171711" T="0.1958"/>
      <pos A="0.388513" C="0.292156" G="0.099443" T="0.219888"/>
      <pos A="0.364424" C="0.1958" G="0.292156" T="0.147621"/>
      <pos A="0.388513" C="0.171711" G="0.171711" T="0.268067"/>
      <pos A="0.0271753" C="0.171711" G="0.1958" T="0.605315"/>
      <pos A="0.292156" C="0.292156" G="0.099443" T="0.316245"/>
      <pos A="0.316245" C="0.243977" G="0.123532" T="0.316245"/>
      <pos A="0.340334" C="0.243977" G="0.219888" T="0.1958"/>
      <pos A="0.0271753" C="0.484869" G="0.243977" T="0.243977"/>
      <pos A="0.268067" C="0.219888" G="0.292156" T="0.219888"/>
      <pos A="0.412601" C="0.0753541" G="0.292156" T="0.219888"/>
      <pos A="0.1958" C="0.292156" G="0.43669" T="0.0753541"/>
      <pos A="0.412601" C="0.219888" G="0.219888" T="0.147621"/>
      <pos A="0.268067" C="0.243977" G="0.171711" T="0.316245"/>
      <pos A="0.147621" C="0.171711" G="0.43669" T="0.243977"/>
      <pos A="0.364424" C="0.147621" G="0.243977" T="0.243977"/>
      <pos A="0.316245" C="0.147621" G="0.099443" T="0.43669"/>
      <pos A="0.219888" C="0.243977" G="0.268067" T="0.268067"/>
      <pos A="0.292156" C="0.1958" G="0.364424" T="0.147621"/>
      <pos A="0.316245" C="0.316245" G="0.1958" T="0.171711"/>
      <pos A="0.219888" C="0.123532" G="0.219888" T="0.43669"/>
      <pos A="0.412601" C="0.099443" G="0.1958" T="0.292156"/>
      <pos A="0.340334" C="0.147621" G="0.292156" T="0.219888"/>
      <pos A="0.123532" C="0.340334" G="0.147621" T="0.388513"/>
      <pos A="0.292156" C="0.243977" G="0.388513" T="0.0753541"/>
      <pos A="0.364424" C="0.0753541" G="0.0753541" T="0.484869"/>
      <pos A="0.292156" C="0.1958" G="0.268067" T="0.243977"/>
      <pos A="0.316245" C="0.171711" G="0.219888" T="0.292156"/>
      <pos A="0.388513" C="0.292156" G="0.00308642" T="0.316245"/>
      <pos A="0.72576" C="0.0512642" G="0.171711" T="0.0512642"/>
      <pos A="0.316245" C="0.1958" G="0.219888" T="0.268067"/>
      <pos A="0.1958" C="0.099443" G="0.388513" T="0.316245"/>
      <pos A="0.533047" C="0.243977" G="0.147621" T="0.0753541"/>
    </motif>
    <motif db="0" id="M126" alt="O126" length="40" nsites="8" evalue="1.3e-003">
      <pos A="0.14418" C="0.567461" G="0.14418" T="0.14418"/>
      <pos A="0.990741" C="0.00308642" G="0.00308642" T="0.00308642"/>
      <pos A="0.285273" C="0.285273" G="0.14418" T="0.285273"/>
      <pos A="0.285273" C="0.00308642" G="0.14418" T="0.567461"/>
      <pos A="0.00308642" C="0.14418" G="0.708554" T="0.14418"/>
      <pos A="0.285273" C="0.14418" G="0.567461" T="0.00308642"/>
      <pos A="0.14418" C="0.426366" G="0.00308642" T="0.426366"/>
      <pos A="0.00308642" C="0.14418" G="0.285273" T="0.567461"/>
      <pos A="0.426366" C="0.00308642" G="0.285273" T="0.285273"/>
      <pos A="0.285273" C="0.14418" G="0.285273" T="0.285273"/>
      <pos A="0.285273" C="0.00308642" G="0.285273" T="0.426366"/>
      <pos A="0.567461" C="0.00308642" G="0.426366" T="0.00308642"/>
      <pos A="0.14418" C="0.14418" G="0.567461" T="0.14418"/>
      <pos A="0.426366" C="0.00308642" G="0.426366" T="0.14418"/>
      <pos A="0.708554" C="0.00308642" G="0.14418" T="0.14418"/>
      <pos A="0.14418" C="0.00308642" G="0.285273" T="0.567461"/>
      <pos A="0.426366" C="0.00308642" G="0.426366" T="0.14418"/>
      <pos A="0.426366" C="0.00308642" G="0.426366" T="0.14418"/>
      <pos A="0.426366" C="0.426366" G="0.14418" T="0.00308642"/>
      <pos A="0.567461" C="0.426366" G="0.00308642" T="0.00308642"/>
      <pos A="0.708554" C="0.14418" G="0.14418" T="0.00308642"/>
      <pos A="0.14418" C="0.00308642" G="0.567461" T="0.285273"/>
      <pos A="0.567461" C="0.00308642" G="0.00308642" T="0.426366"/>
      <pos A="0.285273" C="0.00308642" G="0.567461" T="0.14418"/>
      <pos A="0.14418" C="0.285273" G="0.14418" T="0.426366"/>
      <pos A="0.00308642" C="0.426366" G="0.14418" T="0.426366"/>
      <pos A="0.426366" C="0.00308642" G="0.00308642" T="0.567461"/>
      <pos A="0.426366" C="0.285273" G="0.285273" T="0.00308642"/>
      <pos A="0.426366" C="0.00308642" G="0.14418" T="0.426366"/>
      <pos A="0.426366" C="0.426366" G="0.14418" T="0.00308642"/>
      <pos A="0.426366" C="0.14418" G="0.00308642" T="0.426366"/>
      <pos A="0.285273" C="0.14418" G="0.426366" T="0.14418"/>
      <pos A="0.285273" C="0.14418" G="0.426366" T="0.14418"/>
      <pos A="0.285273" C="0.00308642" G="0.285273" T="0.426366"/>
      <pos A="0.567461" C="0.00308642" G="0.14418" T="0.285273"/>
      <pos A="0.285273" C="0.285273" G="0.285273" T="0.14418"/>
      <pos A="0.14418" C="0.14418" G="0.285273" T="0.426366"/>
      <pos A="0.14418" C="0.00308642" G="0.285273" T="0.567461"/>
      <pos A="0.14418" C="0.285273" G="0.14418" T="0.426366"/>
      <pos A="0.708554" C="0.14418" G="0.00308642" T="0.14418"/>
    </motif>
    <motif db="0" id="M127" alt="O127" length="40" nsites="8" evalue="1.3e-003">
      <pos A="0.201752" C="0.207429" G="0.201752" T="0.389067"/>
      <pos A="0.315276" C="0.184724" G="0.167696" T="0.332304"/>
      <pos A="0.224457" C="0.150667" G="0.252839" T="0.372038"/>
      <pos A="0.440152" C="0.275543" G="0.144991" T="0.139315"/>
      <pos A="0.298248" C="0.349333" G="0.110933" T="0.241485"/>
      <pos A="0.332304" C="0.207429" G="0.0428198" T="0.417447"/>
      <pos A="0.196076" C="0.207429" G="0.377714" T="0.218781"/>
      <pos A="0.122286" C="0.218781" G="0.513942" T="0.144991"/>
      <pos A="0.360685" C="0.201752" G="0.230133" T="0.207429"/>
      <pos A="0.230133" C="0.230133" G="0.213105" T="0.326628"/>
      <pos A="0.292571" C="0.0995812" G="0.33798" T="0.269867"/>
      <pos A="0.247161" C="0.332304" G="0.1904" T="0.230133"/>
      <pos A="0.275543" C="0.213105" G="0.201752" T="0.3096"/>
      <pos A="0.252839" C="0.332304" G="0.150667" T="0.264191"/>
      <pos A="0.298248" C="0.167696" G="0.207429" T="0.326628"/>
      <pos A="0.298248" C="0.247161" G="0.360685" T="0.0939052"/>
      <pos A="0.1904" C="0.332304" G="0.207429" T="0.269867"/>
      <pos A="0.264191" C="0.264191" G="0.076877" T="0.394743"/>
      <pos A="0.241485" C="0.241485" G="0.247161" T="0.269867"/>
      <pos A="0.428799" C="0.184724" G="0.16202" T="0.224457"/>
      <pos A="0.224457" C="0.179048" G="0.264191" T="0.332304"/>
      <pos A="0.298248" C="0.213105" G="0.3096" T="0.179048"/>
      <pos A="0.196076" C="0.355009" G="0.196076" T="0.252839"/>
      <pos A="0.286895" C="0.1904" G="0.230133" T="0.292571"/>
      <pos A="0.179048" C="0.33798" G="0.218781" T="0.264191"/>
      <pos A="0.360685" C="0.173372" G="0.241485" T="0.224457"/>
      <pos A="0.201752" C="0.167696" G="0.207429" T="0.423123"/>
      <pos A="0.105257" C="0.326628" G="0.258515" T="0.3096"/>
      <pos A="0.33798" C="0.218781" G="0.224457" T="0.218781"/>
      <pos A="0.33798" C="0.127962" G="0.230133" T="0.303924"/>
      <pos A="0.281219" C="0.179048" G="0.218781" T="0.320952"/>
      <pos A="0.389067" C="0.110933" G="0.179048" T="0.320952"/>
      <pos A="0.184724" C="0.235809" G="0.349333" T="0.230133"/>
      <pos A="0.355009" C="0.366361" G="0.133639" T="0.144991"/>
      <pos A="0.411771" C="0.173372" G="0.105257" T="0.3096"/>
      <pos A="0.372038" C="0.281219" G="0.1904" T="0.156343"/>
      <pos A="0.281219" C="0.201752" G="0.213105" T="0.303924"/>
      <pos A="0.326628" C="0.167696" G="0.235809" T="0.269867"/>
      <pos A="0.127962" C="0.258515" G="0.377714" T="0.235809"/>
      <pos A="0.320952" C="0.292571" G="0.1904" T="0.196076"/>
    </motif>
    <motif db="0" id="M13" alt="O13" length="40" nsites="8" evalue="1.3e-003">
      <pos A="0.231006" C="0.281655" G="0.458926" T="0.0284109"/>
      <pos A="0.0790598" C="0.205682" G="0.408278" T="0.30698"/>
      <pos A="0.30698" C="0.205682" G="0.205682" T="0.281655"/>
      <pos A="0.281655" C="0.382953" G="0.205682" T="0.129709"/>
      <pos A="0.281655" C="0.104384" G="0.180358" T="0.433602"/>
      <pos A="0.205682" C="0.357629" G="0.281655" T="0.155033"/>
      <pos A="0.0790598" C="0.256331" G="0.281655" T="0.382953"/>
      <pos A="0.534901" C="0.205682" G="0.205682" T="0.0537353"/>
      <pos A="0.382953" C="0.357629" G="0.180358" T="0.0790598"/>
      <pos A="0.408278" C="0.332304" G="0.0284109" T="0.231006"/>
      <pos A="0.408278" C="0.205682" G="0.332304" T="0.0537353"/>
      <pos A="0.205682" C="0.30698" G="0.104384" T="0.382953"/>
      <pos A="0.30698" C="0.281655" G="0.30698" T="0.104384"/>
      <pos A="0.382953" C="0.104384" G="0.382953" T="0.129709"/>
      <pos A="0.180358" C="0.509576" G="0.180358" T="0.129709"/>
      <pos A="0.104384" C="0.357629" G="0.0537353" T="0.484251"/>
      <pos A="0.30698" C="0.30698" G="0.231006" T="0.155033"/>
      <pos A="0.231006" C="0.129709" G="0.332304" T="0.30698"/>
      <pos A="0.281655" C="0.180358" G="0.205682" T="0.332304"/>
      <pos A="0.509576" C="0.155033" G="0.256331" T="0.0790598"/>
      <pos A="0.332304" C="0.205682" G="0.155033" T="0.30698"/>
      <pos A="0.433602" C="0.129709" G="0.129709" T="0.30698"/>
      <pos A="0.357629" C="0.104384" G="0.281655" T="0.256331"/>
      <pos A="0.180358" C="0.332304" G="0.357629" T="0.129709"/>
      <pos A="0.00308642" C="0.180358" G="0.256331" T="0.560225"/>
      <pos A="0.357629" C="0.281655" G="0.155033" T="0.205682"/>
      <pos A="0.408278" C="0.180358" G="0.180358" T="0.231006"/>
      <pos A="0.408278" C="0.155033" G="0.155033" T="0.281655"/>
      <pos A="0.534901" C="0.0537353" G="0.281655" T="0.129709"/>
      <pos A="0.0537353" C="0.205682" G="0.433602" T="0.30698"/>
      <pos A="0.30698" C="0.180358" G="0.129709" T="0.382953"/>
      <pos A="0.231006" C="0.256331" G="0.256331" T="0.256331"/>
      <pos A="0.256331" C="0.205682" G="0.357629" T="0.180358"/>
      <pos A="0.231006" C="0.382953" G="0.180358" T="0.205682"/>
      <pos A="0.30698" C="0.0537353" G="0.256331" T="0.382953"/>
      <pos A="0.205682" C="0.458926" G="0.0790598" T="0.256331"/>
      <pos A="0.332304" C="0.382953" G="0.0284109" T="0.256331"/>
      <pos A="0.30698" C="0.205682" G="0.357629" T="0.129709"/>
      <pos A="0.30698" C="0.256331" G="0.205682" T="0.231006"/>
      <pos A="0.636199" C="0.0284109" G="0.332304" T="0.00308642"/>
    </motif>
    <motif db="0" id="M14" alt="O14" length="40" nsites="8" evalue="1.3e-003">
      <pos A="0.286895" C="0.0598479" G="0.377714" T="0.275543"/>
      <pos A="0.252839" C="0.173372" G="0.264191" T="0.3096"/>
      <pos A="0.235809" C="0.326628" G="0.184724" T="0.252839"/>
      <pos A="0.167696" C="0.105257" G="0.218781" T="0.508266"/>
      <pos A="0.179048" C="0.269867" G="0.201752" T="0.349333"/>
      <pos A="0.286895" C="0.224457" G="0.173372" T="0.315276"/>
      <pos A="0.252839" C="0.451504" G="0.144991" T="0.150667"/>
      <pos A="0.355009" C="0.269867" G="0.218781" T="0.156343"/>
      <pos A="0.179048" C="0.269867" G="0.320952" T="0.230133"/>
      <pos A="0.264191" C="0.292571" G="0.201752" T="0.241485"/>
      <pos A="0.303924" C="0.150667" G="0.230133" T="0.315276"/>
      <pos A="0.434476" C="0.139315" G="0.167696" T="0.258515"/>
      <pos A="0.0825531" C="0.235809" G="0.366361" T="0.315276"/>
      <pos A="0.360685" C="0.349333" G="0.0995812" T="0.1904"/>
      <pos A="0.326628" C="0.207429" G="0.110933" T="0.355009"/>
      <pos A="0.315276" C="0.196076" G="0.320952" T="0.167696"/>
      <pos A="0.252839" C="0.235809" G="0.173372" T="0.33798"/>
      <pos A="0.1904" C="0.275543" G="0.258515" T="0.275543"/>
      <pos A="0.332304" C="0.0825531" G="0.252839" T="0.332304"/>
      <pos A="0.173372" C="0.247161" G="0.360685" T="0.218781"/>
      <pos A="0.235809" C="0.320952" G="0.224457" T="0.218781"/>
      <pos A="0.434476" C="0.105257" G="0.0825531" T="0.377714"/>
      <pos A="0.320952" C="0.264191" G="0.196076" T="0.218781"/>
      <pos A="0.264191" C="0.332304" G="0.150667" T="0.252839"/>
      <pos A="0.377714" C="0.264191" G="0.0939052" T="0.264191"/>
      <pos A="0.224457" C="0.105257" G="0.269867" T="0.400419"/>
      <pos A="0.16202" C="0.281219" G="0.315276" T="0.241485"/>
      <pos A="0.360685" C="0.292571" G="0.184724" T="0.16202"/>
      <pos A="0.224457" C="0.235809" G="0.332304" T="0.207429"/>
      <pos A="0.292571" C="0.298248" G="0.230133" T="0.179048"/>
      <pos A="0.252839" C="0.224457" G="0.303924" T="0.218781"/>
      <pos A="0.332304" C="0.218781" G="0.179048" T="0.269867"/>
      <pos A="0.1904" C="0.218781" G="0.332304" T="0.258515"/>
      <pos A="0.122286" C="0.241485" G="0.167696" T="0.468532"/>
      <pos A="0.196076" C="0.315276" G="0.252839" T="0.235809"/>
      <pos A="0.241485" C="0.196076" G="0.156343" T="0.406095"/>
      <pos A="0.33798" C="0.201752" G="0.127962" T="0.332304"/>
      <pos A="0.326628" C="0.286895" G="0.150667" T="0.235809"/>
      <pos A="0.292571" C="0.298248" G="0.127962" T="0.281219"/>
      <pos A="0.315276" C="0.275543" G="0.224457" T="0.184724"/>
    </motif>
    <motif db="0" id="M15" alt="O15" length="40" nsites="8" evalue="1.3e-003">
      <pos A="0.173372" C="0.286895" G="0.468532" T="0.071201"/>
      <pos A="0.468532" C="0.167696" G="0.122286" T="0.241485"/>
      <pos A="0.33798" C="0.0939052" G="0.235809" T="0.332304"/>
      <pos A="0.247161" C="0.389067" G="0.184724" T="0.179048"/>
      <pos A="0.326628" C="0.247161" G="0.139315" T="0.286895"/>
      <pos A="0.252839" C="0.366361" G="0.184724" T="0.196076"/>
      <pos A="0.156343" C="0.38339" G="0.173372" T="0.286895"/>
      <pos A="0.139315" C="0.247161" G="0.150667" T="0.462856"/>
      <pos A="0.179048" C="0.264191" G="0.252839" T="0.303924"/>
      <pos A="0.3096" C="0.122286" G="0.122286" T="0.445828"/>
      <pos A="0.207429" C="0.224457" G="0.411771" T="0.156343"/>
      <pos A="0.411771" C="0.110933" G="0.315276" T="0.16202"/>
      <pos A="0.269867" C="0.179048" G="0.179048" T="0.372038"/>
      <pos A="0.264191" C="0.144991" G="0.247161" T="0.343657"/>
      <pos A="0.303924" C="0.201752" G="0.16202" T="0.332304"/>
      <pos A="0.366361" C="0.320952" G="0.133639" T="0.179048"/>
      <pos A="0.366361" C="0.281219" G="0.1904" T="0.16202"/>
      <pos A="0.247161" C="0.11661" G="0.264191" T="0.372038"/>
      <pos A="0.224457" C="0.38339" G="0.150667" T="0.241485"/>
      <pos A="0.434476" C="0.144991" G="0.224457" T="0.196076"/>
      <pos A="0.179048" C="0.252839" G="0.224457" T="0.343657"/>
      <pos A="0.207429" C="0.167696" G="0.258515" T="0.366361"/>
      <pos A="0.275543" C="0.241485" G="0.235809" T="0.247161"/>
      <pos A="0.133639" C="0.179048" G="0.389067" T="0.298248"/>
      <pos A="0.33798" C="0.241485" G="0.16202" T="0.258515"/>
      <pos A="0.33798" C="0.281219" G="0.156343" T="0.224457"/>
      <pos A="0.196076" C="0.235809" G="0.241485" T="0.326628"/>
      <pos A="0.247161" C="0.247161" G="0.218781" T="0.286895"/>
      <pos A="0.366361" C="0.213105" G="0.207429" T="0.213105"/>
      <pos A="0.218781" C="0.179048" G="0.252839" T="0.349333"/>
      <pos A="0.173372" C="0.315276" G="0.241485" T="0.269867"/>
      <pos A="0.303924" C="0.235809" G="0.144991" T="0.315276"/>
      <pos A="0.3096" C="0.224457" G="0.247161" T="0.218781"/>
      <pos A="0.38339" C="0.156343" G="0.275543" T="0.184724"/>
      <pos A="0.173372" C="0.326628" G="0.298248" T="0.201752"/>
      <pos A="0.428799" C="0.269867" G="0.179048" T="0.122286"/>
      <pos A="0.360685" C="0.230133" G="0.110933" T="0.298248"/>
      <pos A="0.343657" C="0.1904" G="0.201752" T="0.264191"/>
      <pos A="0.320952" C="0.207429" G="0.196076" T="0.275543"/>
      <pos A="0.298248" C="0.275543" G="0.150667" T="0.275543"/>
    </motif>
    <motif db="0" id="M16" alt="O16" length="40" nsites="8" evalue="1.3e-003">
      <pos A="0.0460277" C="0.260736" G="0.475443" T="0.217794"/>
      <pos A="0.217794" C="0.00308642" G="0.38956" T="0.38956"/>
      <pos A="0.131911" C="0.131911" G="0.432502" T="0.303677"/>
      <pos A="0.432502" C="0.174852" G="0.303677" T="0.0889699"/>
      <pos A="0.174852" C="0.303677" G="0.260736" T="0.260736"/>
      <pos A="0.131911" C="0.346618" G="0.260736" T="0.260736"/>
      <pos A="0.346618" C="0.303677" G="0.217794" T="0.131911"/>
      <pos A="0.0889699" C="0.475443" G="0.174852" T="0.260736"/>
      <pos A="0.260736" C="0.0889699" G="0.174852" T="0.475443"/>
      <pos A="0.217794" C="0.00308642" G="0.518384" T="0.260736"/>
      <pos A="0.303677" C="0.432502" G="0.174852" T="0.0889699"/>
      <pos A="0.475443" C="0.0889699" G="0.174852" T="0.260736"/>
      <pos A="0.346618" C="0.217794" G="0.131911" T="0.303677"/>
      <pos A="0.174852" C="0.432502" G="0.217794" T="0.174852"/>
      <pos A="0.174852" C="0.432502" G="0.0460277" T="0.346618"/>
      <pos A="0.0889699" C="0.518384" G="0.260736" T="0.131911"/>
      <pos A="0.38956" C="0.260736" G="0.00308642" T="0.346618"/>
      <pos A="0.131911" C="0.475443" G="0.260736" T="0.131911"/>
      <pos A="0.346618" C="0.346618" G="0.217794" T="0.0889699"/>
      <pos A="0.217794" C="0.217794" G="0.174852" T="0.38956"/>
      <pos A="0.346618" C="0.260736" G="0.346618" T="0.0460277"/>
      <pos A="0.260736" C="0.432502" G="0.0460277" T="0.260736"/>
      <pos A="0.174852" C="0.174852" G="0.303677" T="0.346618"/>
      <pos A="0.0460277" C="0.217794" G="0.475443" T="0.260736"/>
      <pos A="0.217794" C="0.346618" G="0.260736" T="0.174852"/>
      <pos A="0.260736" C="0.38956" G="0.0889699" T="0.260736"/>
      <pos A="0.346618" C="0.131911" G="0.174852" T="0.346618"/>
      <pos A="0.260736" C="0.00308642" G="0.38956" T="0.346618"/>
      <pos A="0.0889699" C="0.174852" G="0.432502" T="0.303677"/>
      <pos A="0.217794" C="0.303677" G="0.00308642" T="0.475443"/>
      <pos A="0.174852" C="0.260736" G="0.38956" T="0.174852"/>
      <pos A="0.518384" C="0.260736" G="0.217794" T="0.00308642"/>
      <pos A="0.561325" C="0.0889699" G="0.0889699" T="0.260736"/>
      <pos A="0.260736" C="0.0460277" G="0.38956" T="0.303677"/>
      <pos A="0.432502" C="0.174852" G="0.346618" T="0.0460277"/>
      <pos A="0.38956" C="0.131911" G="0.174852" T="0.303677"/>
      <pos A="0.518384" C="0.260736" G="0.0460277" T="0.174852"/>
      <pos A="0.217794" C="0.260736" G="0.0460277" T="0.475443"/>
      <pos A="0.260736" C="0.346618" G="0.0460277" T="0.346618"/>
      <pos A="0.561325" C="0.260736" G="0.00308642" T="0.174852"/>
    </motif>
    <motif db="0" id="M17" alt="O17" length="40" nsites="8" evalue="1.3e-003">
      <pos A="0.0611842" C="0.409768" G="0.119281" T="0.409768"/>
      <pos A="0.177379" C="0.0611842" G="0.119281" T="0.642157"/>
      <pos A="0.235476" C="0.177379" G="0.177379" T="0.409768"/>
      <pos A="0.177379" C="0.235476" G="0.293573" T="0.293573"/>
      <pos A="0.293573" C="0.235476" G="0.119281" T="0.35167"/>
      <pos A="0.293573" C="0.00308642" G="0.235476" T="0.467865"/>
      <pos A="0.235476" C="0.235476" G="0.35167" T="0.177379"/>
      <pos A="0.235476" C="0.35167" G="0.119281" T="0.293573"/>
      <pos A="0.235476" C="0.235476" G="0.177379" T="0.35167"/>
      <pos A="0.119281" C="0.177379" G="0.293573" T="0.409768"/>
      <pos A="0.119281" C="0.584059" G="0.00308642" T="0.293573"/>
      <pos A="0.119281" C="0.293573" G="0.119281" T="0.467865"/>
      <pos A="0.177379" C="0.235476" G="0.119281" T="0.467865"/>
      <pos A="0.409768" C="0.119281" G="0.293573" T="0.177379"/>
      <pos A="0.35167" C="0.293573" G="0.235476" T="0.119281"/>
      <pos A="0.0611842" C="0.235476" G="0.293573" T="0.409768"/>
      <pos A="0.00308642" C="0.177379" G="0.467865" T="0.35167"/>
      <pos A="0.00308642" C="0.409768" G="0.235476" T="0.35167"/>
      <pos A="0.119281" C="0.293573" G="0.119281" T="0.467865"/>
      <pos A="0.293573" C="0.119281" G="0.235476" T="0.35167"/>
      <pos A="0.0611842" C="0.0611842" G="0.467865" T="0.409768"/>
      <pos A="0.35167" C="0.119281" G="0.35167" T="0.177379"/>
      <pos A="0.35167" C="0.177379" G="0.409768" T="0.0611842"/>
      <pos A="0.177379" C="0.119281" G="0.119281" T="0.584059"/>
      <pos A="0.235476" C="0.293573" G="0.35167" T="0.119281"/>
      <pos A="0.235476" C="0.35167" G="0.177379" T="0.235476"/>
      <pos A="0.177379" C="0.35167" G="0.119281" T="0.35167"/>
      <pos A="0.293573" C="0.235476" G="0.0611842" T="0.409768"/>
      <pos A="0.119281" C="0.874546" G="0.00308642" T="0.00308642"/>
      <pos A="0.35167" C="0.0611842" G="0.119281" T="0.467865"/>
      <pos A="0.0611842" C="0.467865" G="0.293573" T="0.177379"/>
      <pos A="0.409768" C="0.235476" G="0.119281" T="0.235476"/>
      <pos A="0.119281" C="0.293573" G="0.235476" T="0.35167"/>
      <pos A="0.0611842" C="0.467865" G="0.119281" T="0.35167"/>
      <pos A="0.35167" C="0.35167" G="0.119281" T="0.177379"/>
      <pos A="0.35167" C="0.0611842" G="0.177379" T="0.409768"/>
      <pos A="0.35167" C="0.409768" G="0.177379" T="0.0611842"/>
      <pos A="0.177379" C="0.409768" G="0.35167" T="0.0611842"/>
      <pos A="0.293573" C="0.293573" G="0.177379" T="0.235476"/>
      <pos A="0.700254" C="0.00308642" G="0.0611842" T="0.235476"/>
    </motif>
    <motif db="0" id="M18" alt="O18" length="40" nsites="8" evalue="1.3e-003">
      <pos A="0.493921" C="0.164702" G="0.158717" T="0.18266"/>
      <pos A="0.236532" C="0.386177" G="0.170688" T="0.206603"/>
      <pos A="0.218575" C="0.236532" G="0.18266" T="0.362233"/>
      <pos A="0.290404" C="0.200617" G="0.368219" T="0.14076"/>
      <pos A="0.254489" C="0.218575" G="0.128788" T="0.398148"/>
      <pos A="0.230546" C="0.254489" G="0.194631" T="0.320333"/>
      <pos A="0.242518" C="0.284418" G="0.266461" T="0.206603"/>
      <pos A="0.188646" C="0.134773" G="0.242518" T="0.434063"/>
      <pos A="0.212589" C="0.230546" G="0.18266" T="0.374205"/>
      <pos A="0.14076" C="0.236532" G="0.254489" T="0.368219"/>
      <pos A="0.158717" C="0.14076" G="0.332304" T="0.368219"/>
      <pos A="0.356248" C="0.302375" G="0.230546" T="0.110831"/>
      <pos A="0.362233" C="0.284418" G="0.128788" T="0.22456"/>
      <pos A="0.33829" C="0.188646" G="0.110831" T="0.362233"/>
      <pos A="0.18266" C="0.218575" G="0.302375" T="0.29639"/>
      <pos A="0.200617" C="0.302375" G="0.218575" T="0.278433"/>
      <pos A="0.33829" C="0.206603" G="0.128788" T="0.326319"/>
      <pos A="0.392162" C="0.116817" G="0.332304" T="0.158717"/>
      <pos A="0.320333" C="0.332304" G="0.176675" T="0.170688"/>
      <pos A="0.326319" C="0.302375" G="0.122802" T="0.248504"/>
      <pos A="0.344277" C="0.248504" G="0.0928731" T="0.314348"/>
      <pos A="0.290404" C="0.18266" G="0.230546" T="0.29639"/>
      <pos A="0.22456" C="0.254489" G="0.194631" T="0.326319"/>
      <pos A="0.33829" C="0.260475" G="0.266461" T="0.134773"/>
      <pos A="0.206603" C="0.242518" G="0.332304" T="0.218575"/>
      <pos A="0.320333" C="0.164702" G="0.284418" T="0.230546"/>
      <pos A="0.272446" C="0.188646" G="0.302375" T="0.236532"/>
      <pos A="0.29639" C="0.248504" G="0.314348" T="0.14076"/>
      <pos A="0.218575" C="0.134773" G="0.212589" T="0.434063"/>
      <pos A="0.22456" C="0.344277" G="0.254489" T="0.176675"/>
      <pos A="0.302375" C="0.116817" G="0.104844" T="0.475963"/>
      <pos A="0.152731" C="0.230546" G="0.254489" T="0.362233"/>
      <pos A="0.230546" C="0.332304" G="0.22456" T="0.212589"/>
      <pos A="0.422091" C="0.266461" G="0.18266" T="0.128788"/>
      <pos A="0.18266" C="0.302375" G="0.152731" T="0.362233"/>
      <pos A="0.320333" C="0.0928731" G="0.266461" T="0.320333"/>
      <pos A="0.332304" C="0.22456" G="0.290404" T="0.152731"/>
      <pos A="0.272446" C="0.344277" G="0.212589" T="0.170688"/>
      <pos A="0.29639" C="0.218575" G="0.128788" T="0.356248"/>
      <pos A="0.212589" C="0.326319" G="0.260475" T="0.200617"/>
    </motif>
    <motif db="0" id="M19" alt="O19" length="40" nsites="8" evalue="1.3e-003">
      <pos A="0.178315" C="0.146455" G="0.289825" T="0.385404"/>
      <pos A="0.146455" C="0.465054" G="0.194245" T="0.194245"/>
      <pos A="0.496914" C="0.194245" G="0.146455" T="0.162385"/>
      <pos A="0.146455" C="0.162385" G="0.242035" T="0.449124"/>
      <pos A="0.194245" C="0.210175" G="0.273895" T="0.321685"/>
      <pos A="0.0986657" C="0.242035" G="0.242035" T="0.417264"/>
      <pos A="0.210175" C="0.0827358" G="0.321685" T="0.385404"/>
      <pos A="0.0827358" C="0.337615" G="0.194245" T="0.385404"/>
      <pos A="0.273895" C="0.242035" G="0.178315" T="0.305755"/>
      <pos A="0.257965" C="0.417264" G="0.226105" T="0.0986657"/>
      <pos A="0.385404" C="0.273895" G="0.0827358" T="0.257965"/>
      <pos A="0.337615" C="0.369475" G="0.210175" T="0.0827358"/>
      <pos A="0.146455" C="0.369475" G="0.273895" T="0.210175"/>
      <pos A="0.401334" C="0.289825" G="0.0827358" T="0.226105"/>
      <pos A="0.496914" C="0.162385" G="0.130525" T="0.210175"/>
      <pos A="0.305755" C="0.162385" G="0.305755" T="0.226105"/>
      <pos A="0.146455" C="0.0827358" G="0.337615" T="0.433194"/>
      <pos A="0.0986657" C="0.0668059" G="0.624353" T="0.210175"/>
      <pos A="0.210175" C="0.337615" G="0.226105" T="0.226105"/>
      <pos A="0.210175" C="0.210175" G="0.210175" T="0.369475"/>
      <pos A="0.417264" C="0.0827358" G="0.146455" T="0.353545"/>
      <pos A="0.194245" C="0.130525" G="0.305755" T="0.369475"/>
      <pos A="0.178315" C="0.385404" G="0.226105" T="0.210175"/>
      <pos A="0.480984" C="0.273895" G="0.0668059" T="0.178315"/>
      <pos A="0.353545" C="0.130525" G="0.273895" T="0.242035"/>
      <pos A="0.337615" C="0.210175" G="0.337615" T="0.114596"/>
      <pos A="0.465054" C="0.162385" G="0.0986657" T="0.273895"/>
      <pos A="0.273895" C="0.273895" G="0.210175" T="0.242035"/>
      <pos A="0.162385" C="0.305755" G="0.178315" T="0.353545"/>
      <pos A="0.369475" C="0.337615" G="0.194245" T="0.0986657"/>
      <pos A="0.433194" C="0.178315" G="0.0668059" T="0.321685"/>
      <pos A="0.226105" C="0.321685" G="0.242035" T="0.210175"/>
      <pos A="0.289825" C="0.433194" G="0.210175" T="0.0668059"/>
      <pos A="0.0349462" C="0.385404" G="0.369475" T="0.210175"/>
      <pos A="0.210175" C="0.449124" G="0.242035" T="0.0986657"/>
      <pos A="0.210175" C="0.114596" G="0.194245" T="0.480984"/>
      <pos A="0.146455" C="0.305755" G="0.401334" T="0.146455"/>
      <pos A="0.226105" C="0.369475" G="0.257965" T="0.146455"/>
      <pos A="0.178315" C="0.210175" G="0.305755" T="0.305755"/>
      <pos A="0.353545" C="0.257965" G="0.242035" T="0.146455"/>
    </motif>
    <motif db="0" id="M2" alt="O2" length="40" nsites="8" evalue="1.3e-003">
      <pos A="0.355009" C="0.275543" G="0.076877" T="0.292571"/>
      <pos A="0.144991" C="0.167696" G="0.144991" T="0.542323"/>
      <pos A="0.150667" C="0.213105" G="0.366361" T="0.269867"/>
      <pos A="0.298248" C="0.156343" G="0.213105" T="0.332304"/>
      <pos A="0.292571" C="0.184724" G="0.343657" T="0.179048"/>
      <pos A="0.400419" C="0.241485" G="0.207429" T="0.150667"/>
      <pos A="0.150667" C="0.241485" G="0.423123" T="0.184724"/>
      <pos A="0.201752" C="0.196076" G="0.218781" T="0.38339"/>
      <pos A="0.144991" C="0.525295" G="0.0825531" T="0.247161"/>
      <pos A="0.343657" C="0.201752" G="0.139315" T="0.315276"/>
      <pos A="0.247161" C="0.252839" G="0.332304" T="0.167696"/>
      <pos A="0.241485" C="0.213105" G="0.201752" T="0.343657"/>
      <pos A="0.275543" C="0.224457" G="0.179048" T="0.320952"/>
      <pos A="0.292571" C="0.264191" G="0.150667" T="0.292571"/>
      <pos A="0.224457" C="0.281219" G="0.230133" T="0.264191"/>
      <pos A="0.286895" C="0.349333" G="0.179048" T="0.184724"/>
      <pos A="0.428799" C="0.292571" G="0.173372" T="0.105257"/>
      <pos A="0.258515" C="0.16202" G="0.377714" T="0.201752"/>
      <pos A="0.207429" C="0.16202" G="0.230133" T="0.400419"/>
      <pos A="0.252839" C="0.110933" G="0.315276" T="0.320952"/>
      <pos A="0.33798" C="0.156343" G="0.33798" T="0.167696"/>
      <pos A="0.332304" C="0.167696" G="0.224457" T="0.275543"/>
      <pos A="0.241485" C="0.207429" G="0.213105" T="0.33798"/>
      <pos A="0.303924" C="0.201752" G="0.167696" T="0.326628"/>
      <pos A="0.326628" C="0.167696" G="0.247161" T="0.258515"/>
      <pos A="0.224457" C="0.298248" G="0.218781" T="0.258515"/>
      <pos A="0.258515" C="0.38339" G="0.156343" T="0.201752"/>
      <pos A="0.423123" C="0.184724" G="0.0825531" T="0.3096"/>
      <pos A="0.224457" C="0.252839" G="0.349333" T="0.173372"/>
      <pos A="0.184724" C="0.269867" G="0.292571" T="0.252839"/>
      <pos A="0.320952" C="0.207429" G="0.179048" T="0.292571"/>
      <pos A="0.292571" C="0.235809" G="0.105257" T="0.366361"/>
      <pos A="0.184724" C="0.315276" G="0.224457" T="0.275543"/>
      <pos A="0.173372" C="0.343657" G="0.196076" T="0.286895"/>
      <pos A="0.258515" C="0.247161" G="0.275543" T="0.218781"/>
      <pos A="0.281219" C="0.372038" G="0.213105" T="0.133639"/>
      <pos A="0.389067" C="0.0314677" G="0.252839" T="0.326628"/>
      <pos A="0.315276" C="0.258515" G="0.207429" T="0.218781"/>
      <pos A="0.360685" C="0.281219" G="0.173372" T="0.184724"/>
      <pos A="0.230133" C="0.11661" G="0.173372" T="0.479885"/>
    </motif>
    <motif db="0" id="M20" alt="O20" length="40" nsites="8" evalue="1.3e-003">
      <pos A="0.990741" C="0.00308642" G="0.00308642" T="0.00308642"/>
      <pos A="0.00308642" C="0.00308642" G="0.990741" T="0.00308642"/>
      <pos A="0.990741" C="0.00308642" G="0.00308642" T="0.00308642"/>
      <pos A="0.00308642" C="0.00308642" G="0.990741" T="0.00308642"/>
      <pos A="0.990741" C="0.00308642" G="0.00308642" T="0.00308642"/>
      <pos A="0.00308642" C="0.990741" G="0.00308642" T="0.00308642"/>
      <pos A="0.00308642" C="0.00308642" G="0.00308642" T="0.990741"/>
      <pos A="0.00308642" C="0.00308642" G="0.990741" T="0.00308642"/>
      <pos A="0.00308642" C="0.00308642" G="0.00308642" T="0.990741"/>
      <pos A="0.00308642" C="0.990741" G="0.00308642" T="0.00308642"/>
      <pos A="0.00308642" C="0.00308642" G="0.00308642" T="0.990741"/>
      <pos A="0.00308642" C="0.00308642" G="0.00308642" T="0.990741"/>
      <pos A="0.00308642" C="0.00308642" G="0.00308642" T="0.990741"/>
      <pos A="0.00308642" C="0.990741" G="0.00308642" T="0.00308642"/>
      <pos A="0.990741" C="0.00308642" G="0.00308642" T="0.00308642"/>
      <pos A="0.00308642" C="0.00308642" G="0.990741" T="0.00308642"/>
      <pos A="0.990741" C="0.00308642" G="0.00308642" T="0.00308642"/>
      <pos A="0.00308642" C="0.990741" G="0.00308642" T="0.00308642"/>
      <pos A="0.990741" C="0.00308642" G="0.00308642" T="0.00308642"/>
      <pos A="0.00308642" C="0.00308642" G="0.990741" T="0.00308642"/>
      <pos A="0.990741" C="0.00308642" G="0.00308642" T="0.00308642"/>
      <pos A="0.00308642" C="0.00308642" G="0.00308642" T="0.990741"/>
      <pos A="0.00308642" C="0.00308642" G="0.990741" T="0.00308642"/>
      <pos A="0.00308642" C="0.00308642" G="0.990741" T="0.00308642"/>
      <pos A="0.990741" C="0.00308642" G="0.00308642" T="0.00308642"/>
      <pos A="0.00308642" C="0.00308642" G="0.990741" T="0.00308642"/>
      <pos A="0.00308642" C="0.00308642" G="0.990741" T="0.00308642"/>
      <pos A="0.00308642" C="0.00308642" G="0.990741" T="0.00308642"/>
      <pos A="0.990741" C="0.00308642" G="0.00308642" T="0.00308642"/>
      <pos A="0.990741" C="0.00308642" G="0.00308642" T="0.00308642"/>
      <pos A="0.00308642" C="0.00308642" G="0.990741" T="0.00308642"/>
      <pos A="0.00308642" C="0.00308642" G="0.990741" T="0.00308642"/>
      <pos A="0.990741" C="0.00308642" G="0.00308642" T="0.00308642"/>
      <pos A="0.00308642" C="0.990741" G="0.00308642" T="0.00308642"/>
      <pos A="0.990741" C="0.00308642" G="0.00308642" T="0.00308642"/>
      <pos A="0.00308642" C="0.00308642" G="0.990741" T="0.00308642"/>
      <pos A="0.990741" C="0.00308642" G="0.00308642" T="0.00308642"/>
      <pos A="0.00308642" C="0.990741" G="0.00308642" T="0.00308642"/>
      <pos A="0.00308642" C="0.00308642" G="0.00308642" T="0.990741"/>
      <pos A="0.00308642" C="0.00308642" G="0.990741" T="0.00308642"/>
    </motif>
    <motif db="0" id="M21" alt="O21" length="40" nsites="8" evalue="1.3e-003">
      <pos A="0.00308642" C="0.00308642" G="0.990741" T="0.00308642"/>
      <pos A="0.00308642" C="0.00308642" G="0.00308642" T="0.990741"/>
      <pos A="0.00308642" C="0.00308642" G="0.00308642" T="0.990741"/>
      <pos A="0.00308642" C="0.00308642" G="0.990741" T="0.00308642"/>
      <pos A="0.990741" C="0.00308642" G="0.00308642" T="0.00308642"/>
      <pos A="0.00308642" C="0.990741" G="0.00308642" T="0.00308642"/>
      <pos A="0.990741" C="0.00308642" G="0.00308642" T="0.00308642"/>
      <pos A="0.00308642" C="0.990741" G="0.00308642" T="0.00308642"/>
      <pos A="0.00308642" C="0.00308642" G="0.00308642" T="0.990741"/>
      <pos A="0.00308642" C="0.00308642" G="0.00308642" T="0.990741"/>
      <pos A="0.990741" C="0.00308642" G="0.00308642" T="0.00308642"/>
      <pos A="0.00308642" C="0.00308642" G="0.00308642" T="0.990741"/>
      <pos A="0.00308642" C="0.00308642" G="0.00308642" T="0.990741"/>
      <pos A="0.00308642" C="0.990741" G="0.00308642" T="0.00308642"/>
      <pos A="0.00308642" C="0.990741" G="0.00308642" T="0.00308642"/>
      <pos A="0.00308642" C="0.00308642" G="0.00308642" T="0.990741"/>
      <pos A="0.00308642" C="0.00308642" G="0.990741" T="0.00308642"/>
      <pos A="0.00308642" C="0.990741" G="0.00308642" T="0.00308642"/>
      <pos A="0.00308642" C="0.00308642" G="0.00308642" T="0.990741"/>
      <pos A="0.00308642" C="0.00308642" G="0.990741" T="0.00308642"/>
      <pos A="0.00308642" C="0.990741" G="0.00308642" T="0.00308642"/>
      <pos A="0.00308642" C="0.00308642" G="0.00308642" T="0.990741"/>
      <pos A="0.00308642" C="0.990741" G="0.00308642" T="0.00308642"/>
      <pos A="0.990741" C="0.00308642" G="0.00308642" T="0.00308642"/>
      <pos A="0.00308642" C="0.00308642" G="0.990741" T="0.00308642"/>
      <pos A="0.00308642" C="0.00308642" G="0.990741" T="0.00308642"/>
      <pos A="0.990741" C="0.00308642" G="0.00308642" T="0.00308642"/>
      <pos A="0.990741" C="0.00308642" G="0.00308642" T="0.00308642"/>
      <pos A="0.00308642" C="0.00308642" G="0.00308642" T="0.990741"/>
      <pos A="0.990741" C="0.00308642" G="0.00308642" T="0.00308642"/>
      <pos A="0.990741" C="0.00308642" G="0.00308642" T="0.00308642"/>
      <pos A="0.00308642" C="0.00308642" G="0.990741" T="0.00308642"/>
      <pos A="0.00308642" C="0.00308642" G="0.990741" T="0.00308642"/>
      <pos A="0.990741" C="0.00308642" G="0.00308642" T="0.00308642"/>
      <pos A="0.00308642" C="0.00308642" G="0.00308642" T="0.990741"/>
      <pos A="0.00308642" C="0.00308642" G="0.00308642" T="0.990741"/>
      <pos A="0.00308642" C="0.00308642" G="0.00308642" T="0.990741"/>
      <pos A="0.00308642" C="0.00308642" G="0.990741" T="0.00308642"/>
      <pos A="0.00308642" C="0.00308642" G="0.990741" T="0.00308642"/>
      <pos A="0.990741" C="0.00308642" G="0.00308642" T="0.00308642"/>
    </motif>
    <motif db="0" id="M22" alt="O22" length="40" nsites="8" evalue="1.3e-003">
      <pos A="0.50259" C="0.173372" G="0.133639" T="0.1904"/>
      <pos A="0.218781" C="0.122286" G="0.349333" T="0.3096"/>
      <pos A="0.1904" C="0.258515" G="0.213105" T="0.33798"/>
      <pos A="0.252839" C="0.252839" G="0.184724" T="0.3096"/>
      <pos A="0.3096" C="0.16202" G="0.110933" T="0.417447"/>
      <pos A="0.16202" C="0.247161" G="0.355009" T="0.235809"/>
      <pos A="0.303924" C="0.275543" G="0.207429" T="0.213105"/>
      <pos A="0.33798" C="0.326628" G="0.105257" T="0.230133"/>
      <pos A="0.343657" C="0.247161" G="0.230133" T="0.179048"/>
      <pos A="0.303924" C="0.298248" G="0.1904" T="0.207429"/>
      <pos A="0.298248" C="0.16202" G="0.213105" T="0.326628"/>
      <pos A="0.127962" C="0.315276" G="0.241485" T="0.315276"/>
      <pos A="0.320952" C="0.076877" G="0.105257" T="0.496914"/>
      <pos A="0.264191" C="0.281219" G="0.252839" T="0.201752"/>
      <pos A="0.343657" C="0.241485" G="0.1904" T="0.224457"/>
      <pos A="0.315276" C="0.0939052" G="0.33798" T="0.252839"/>
      <pos A="0.173372" C="0.247161" G="0.372038" T="0.207429"/>
      <pos A="0.247161" C="0.218781" G="0.213105" T="0.320952"/>
      <pos A="0.264191" C="0.298248" G="0.201752" T="0.235809"/>
      <pos A="0.16202" C="0.1904" G="0.196076" T="0.451504"/>
      <pos A="0.235809" C="0.264191" G="0.264191" T="0.235809"/>
      <pos A="0.343657" C="0.16202" G="0.196076" T="0.298248"/>
      <pos A="0.207429" C="0.230133" G="0.303924" T="0.258515"/>
      <pos A="0.349333" C="0.247161" G="0.235809" T="0.167696"/>
      <pos A="0.343657" C="0.247161" G="0.264191" T="0.144991"/>
      <pos A="0.269867" C="0.144991" G="0.196076" T="0.389067"/>
      <pos A="0.196076" C="0.230133" G="0.377714" T="0.196076"/>
      <pos A="0.33798" C="0.315276" G="0.1904" T="0.156343"/>
      <pos A="0.389067" C="0.247161" G="0.065524" T="0.298248"/>
      <pos A="0.275543" C="0.281219" G="0.105257" T="0.33798"/>
      <pos A="0.224457" C="0.269867" G="0.196076" T="0.3096"/>
      <pos A="0.542323" C="0.065524" G="0.258515" T="0.133639"/>
      <pos A="0.241485" C="0.218781" G="0.286895" T="0.252839"/>
      <pos A="0.355009" C="0.213105" G="0.298248" T="0.133639"/>
      <pos A="0.247161" C="0.269867" G="0.0995812" T="0.38339"/>
      <pos A="0.286895" C="0.264191" G="0.076877" T="0.372038"/>
      <pos A="0.247161" C="0.258515" G="0.292571" T="0.201752"/>
      <pos A="0.218781" C="0.258515" G="0.298248" T="0.224457"/>
      <pos A="0.298248" C="0.207429" G="0.269867" T="0.224457"/>
      <pos A="0.252839" C="0.417447" G="0.213105" T="0.11661"/>
    </motif>
    <motif db="0" id="M23" alt="O23" length="40" nsites="8" evalue="1.3e-003">
      <pos A="0.496914" C="0.126543" G="0.126543" T="0.25"/>
      <pos A="0.496914" C="0.373457" G="0.126543" T="0.00308642"/>
      <pos A="0.373457" C="0.25" G="0.126543" T="0.25"/>
      <pos A="0.496914" C="0.126543" G="0.00308642" T="0.373457"/>
      <pos A="0.25" C="0.00308642" G="0.496914" T="0.25"/>
      <pos A="0.25" C="0.126543" G="0.373457" T="0.25"/>
      <pos A="0.25" C="0.25" G="0.496914" T="0.00308642"/>
      <pos A="0.25" C="0.00308642" G="0.126543" T="0.62037"/>
      <pos A="0.25" C="0.00308642" G="0.496914" T="0.25"/>
      <pos A="0.00308642" C="0.126543" G="0.373457" T="0.496914"/>
      <pos A="0.373457" C="0.00308642" G="0.496914" T="0.126543"/>
      <pos A="0.25" C="0.126543" G="0.373457" T="0.25"/>
      <pos A="0.126543" C="0.00308642" G="0.25" T="0.62037"/>
      <pos A="0.373457" C="0.25" G="0.373457" T="0.00308642"/>
      <pos A="0.126543" C="0.126543" G="0.126543" T="0.62037"/>
      <pos A="0.496914" C="0.373457" G="0.00308642" T="0.126543"/>
      <pos A="0.743827" C="0.00308642" G="0.126543" T="0.126543"/>
      <pos A="0.126543" C="0.496914" G="0.00308642" T="0.373457"/>
      <pos A="0.126543" C="0.00308642" G="0.126543" T="0.743827"/>
      <pos A="0.25" C="0.00308642" G="0.496914" T="0.25"/>
      <pos A="0.00308642" C="0.496914" G="0.25" T="0.25"/>
      <pos A="0.25" C="0.373457" G="0.126543" T="0.25"/>
      <pos A="0.373457" C="0.373457" G="0.00308642" T="0.25"/>
      <pos A="0.126543" C="0.496914" G="0.373457" T="0.00308642"/>
      <pos A="0.126543" C="0.126543" G="0.126543" T="0.62037"/>
      <pos A="0.373457" C="0.25" G="0.373457" T="0.00308642"/>
      <pos A="0.743827" C="0.00308642" G="0.00308642" T="0.25"/>
      <pos A="0.126543" C="0.126543" G="0.126543" T="0.62037"/>
      <pos A="0.126543" C="0.25" G="0.25" T="0.373457"/>
      <pos A="0.126543" C="0.25" G="0.126543" T="0.496914"/>
      <pos A="0.373457" C="0.25" G="0.126543" T="0.25"/>
      <pos A="0.25" C="0.62037" G="0.00308642" T="0.126543"/>
      <pos A="0.25" C="0.25" G="0.126543" T="0.373457"/>
      <pos A="0.00308642" C="0.25" G="0.25" T="0.496914"/>
      <pos A="0.25" C="0.126543" G="0.00308642" T="0.62037"/>
      <pos A="0.00308642" C="0.00308642" G="0.373457" T="0.62037"/>
      <pos A="0.373457" C="0.126543" G="0.25" T="0.25"/>
      <pos A="0.496914" C="0.00308642" G="0.496914" T="0.00308642"/>
      <pos A="0.496914" C="0.00308642" G="0.00308642" T="0.496914"/>
      <pos A="0.126543" C="0.62037" G="0.126543" T="0.126543"/>
    </motif>
    <motif db="0" id="M24" alt="O24" length="40" nsites="8" evalue="1.3e-003">
      <pos A="0.211013" C="0.211013" G="0.0550686" T="0.522905"/>
      <pos A="0.262996" C="0.262996" G="0.10705" T="0.366959"/>
      <pos A="0.211013" C="0.262996" G="0.211013" T="0.314977"/>
      <pos A="0.418941" C="0.262996" G="0.211013" T="0.10705"/>
      <pos A="0.366959" C="0.00308642" G="0.00308642" T="0.626868"/>
      <pos A="0.314977" C="0.211013" G="0.0550686" T="0.418941"/>
      <pos A="0.522905" C="0.211013" G="0.262996" T="0.00308642"/>
      <pos A="0.211013" C="0.418941" G="0.10705" T="0.262996"/>
      <pos A="0.262996" C="0.418941" G="0.00308642" T="0.314977"/>
      <pos A="0.10705" C="0.366959" G="0.211013" T="0.314977"/>
      <pos A="0.211013" C="0.159032" G="0.470922" T="0.159032"/>
      <pos A="0.366959" C="0.0550686" G="0.366959" T="0.211013"/>
      <pos A="0.262996" C="0.10705" G="0.522905" T="0.10705"/>
      <pos A="0.211013" C="0.626868" G="0.0550686" T="0.10705"/>
      <pos A="0.418941" C="0.10705" G="0.10705" T="0.366959"/>
      <pos A="0.314977" C="0.262996" G="0.314977" T="0.10705"/>
      <pos A="0.159032" C="0.159032" G="0.00308642" T="0.67885"/>
      <pos A="0.0550686" C="0.211013" G="0.470922" T="0.262996"/>
      <pos A="0.159032" C="0.211013" G="0.418941" T="0.211013"/>
      <pos A="0.470922" C="0.0550686" G="0.159032" T="0.314977"/>
      <pos A="0.00308642" C="0.211013" G="0.574886" T="0.211013"/>
      <pos A="0.159032" C="0.159032" G="0.366959" T="0.314977"/>
      <pos A="0.522905" C="0.314977" G="0.159032" T="0.00308642"/>
      <pos A="0.314977" C="0.0550686" G="0.314977" T="0.314977"/>
      <pos A="0.159032" C="0.262996" G="0.418941" T="0.159032"/>
      <pos A="0.418941" C="0.262996" G="0.10705" T="0.211013"/>
      <pos A="0.10705" C="0.211013" G="0.366959" T="0.314977"/>
      <pos A="0.211013" C="0.211013" G="0.262996" T="0.314977"/>
      <pos A="0.0550686" C="0.211013" G="0.314977" T="0.418941"/>
      <pos A="0.159032" C="0.211013" G="0.211013" T="0.418941"/>
      <pos A="0.00308642" C="0.0550686" G="0.626868" T="0.314977"/>
      <pos A="0.00308642" C="0.366959" G="0.159032" T="0.470922"/>
      <pos A="0.574886" C="0.10705" G="0.00308642" T="0.314977"/>
      <pos A="0.470922" C="0.0550686" G="0.159032" T="0.314977"/>
      <pos A="0.418941" C="0.159032" G="0.314977" T="0.10705"/>
      <pos A="0.211013" C="0.418941" G="0.10705" T="0.262996"/>
      <pos A="0.211013" C="0.418941" G="0.262996" T="0.10705"/>
      <pos A="0.314977" C="0.366959" G="0.211013" T="0.10705"/>
      <pos A="0.366959" C="0.366959" G="0.10705" T="0.159032"/>
      <pos A="0.418941" C="0.159032" G="0.10705" T="0.314977"/>
    </motif>
    <motif db="0" id="M25" alt="O25" length="40" nsites="8" evalue="1.3e-003">
      <pos A="0.362233" C="0.0928731" G="0.18266" T="0.362233"/>
      <pos A="0.362233" C="0.0928731" G="0.362233" T="0.18266"/>
      <pos A="0.362233" C="0.18266" G="0.18266" T="0.272446"/>
      <pos A="0.541807" C="0.00308642" G="0.0928731" T="0.362233"/>
      <pos A="0.721381" C="0.0928731" G="0.18266" T="0.00308642"/>
      <pos A="0.18266" C="0.0928731" G="0.631594" T="0.0928731"/>
      <pos A="0.362233" C="0.0928731" G="0.45202" T="0.0928731"/>
      <pos A="0.900954" C="0.0928731" G="0.00308642" T="0.00308642"/>
      <pos A="0.0928731" C="0.00308642" G="0.272446" T="0.631594"/>
      <pos A="0.18266" C="0.272446" G="0.541807" T="0.00308642"/>
      <pos A="0.631594" C="0.0928731" G="0.00308642" T="0.272446"/>
      <pos A="0.272446" C="0.0928731" G="0.0928731" T="0.541807"/>
      <pos A="0.362233" C="0.45202" G="0.0928731" T="0.0928731"/>
      <pos A="0.362233" C="0.18266" G="0.0928731" T="0.362233"/>
      <pos A="0.272446" C="0.0928731" G="0.45202" T="0.18266"/>
      <pos A="0.272446" C="0.0928731" G="0.0928731" T="0.541807"/>
      <pos A="0.362233" C="0.0928731" G="0.18266" T="0.362233"/>
      <pos A="0.18266" C="0.0928731" G="0.45202" T="0.272446"/>
      <pos A="0.45202" C="0.0928731" G="0.0928731" T="0.362233"/>
      <pos A="0.721381" C="0.00308642" G="0.0928731" T="0.18266"/>
      <pos A="0.272446" C="0.18266" G="0.18266" T="0.362233"/>
      <pos A="0.0928731" C="0.541807" G="0.00308642" T="0.362233"/>
      <pos A="0.0928731" C="0.0928731" G="0.362233" T="0.45202"/>
      <pos A="0.362233" C="0.541807" G="0.0928731" T="0.00308642"/>
      <pos A="0.721381" C="0.272446" G="0.00308642" T="0.00308642"/>
      <pos A="0.541807" C="0.0928731" G="0.00308642" T="0.362233"/>
      <pos A="0.272446" C="0.00308642" G="0.45202" T="0.272446"/>
      <pos A="0.18266" C="0.00308642" G="0.541807" T="0.272446"/>
      <pos A="0.362233" C="0.0928731" G="0.45202" T="0.0928731"/>
      <pos A="0.18266" C="0.18266" G="0.0928731" T="0.541807"/>
      <pos A="0.45202" C="0.00308642" G="0.18266" T="0.362233"/>
      <pos A="0.0928731" C="0.0928731" G="0.541807" T="0.272446"/>
      <pos A="0.18266" C="0.362233" G="0.18266" T="0.272446"/>
      <pos A="0.00308642" C="0.272446" G="0.18266" T="0.541807"/>
      <pos A="0.272446" C="0.18266" G="0.00308642" T="0.541807"/>
      <pos A="0.541807" C="0.272446" G="0.00308642" T="0.18266"/>
      <pos A="0.272446" C="0.00308642" G="0.18266" T="0.541807"/>
      <pos A="0.362233" C="0.272446" G="0.272446" T="0.0928731"/>
      <pos A="0.362233" C="0.00308642" G="0.272446" T="0.362233"/>
      <pos A="0.272446" C="0.18266" G="0.362233" T="0.18266"/>
    </motif>
    <motif db="0" id="M26" alt="O26" length="40" nsites="8" evalue="1.3e-003">
      <pos A="0.282921" C="0.25" G="0.184156" T="0.282921"/>
      <pos A="0.348765" C="0.233539" G="0.315844" T="0.101852"/>
      <pos A="0.315844" C="0.0689304" G="0.184156" T="0.43107"/>
      <pos A="0.348765" C="0.25" G="0.184156" T="0.217079"/>
      <pos A="0.217079" C="0.200617" G="0.381687" T="0.200617"/>
      <pos A="0.151235" C="0.299383" G="0.25" T="0.299383"/>
      <pos A="0.151235" C="0.381687" G="0.184156" T="0.282921"/>
      <pos A="0.315844" C="0.200617" G="0.151235" T="0.332304"/>
      <pos A="0.414609" C="0.0689304" G="0.167696" T="0.348765"/>
      <pos A="0.217079" C="0.217079" G="0.184156" T="0.381687"/>
      <pos A="0.0689304" C="0.167696" G="0.398148" T="0.365227"/>
      <pos A="0.200617" C="0.101852" G="0.167696" T="0.529835"/>
      <pos A="0.200617" C="0.184156" G="0.348765" T="0.266461"/>
      <pos A="0.282921" C="0.151235" G="0.282921" T="0.282921"/>
      <pos A="0.282921" C="0.200617" G="0.266461" T="0.25"/>
      <pos A="0.282921" C="0.233539" G="0.0853906" T="0.398148"/>
      <pos A="0.118313" C="0.282921" G="0.167696" T="0.43107"/>
      <pos A="0.134773" C="0.348765" G="0.25" T="0.266461"/>
      <pos A="0.332304" C="0.282921" G="0.0853906" T="0.299383"/>
      <pos A="0.25" C="0.118313" G="0.332304" T="0.299383"/>
      <pos A="0.398148" C="0.299383" G="0.167696" T="0.134773"/>
      <pos A="0.332304" C="0.25" G="0.0524691" T="0.365227"/>
      <pos A="0.414609" C="0.25" G="0.217079" T="0.118313"/>
      <pos A="0.529835" C="0.118313" G="0.200617" T="0.151235"/>
      <pos A="0.184156" C="0.233539" G="0.282921" T="0.299383"/>
      <pos A="0.513375" C="0.0524691" G="0.184156" T="0.25"/>
      <pos A="0.25" C="0.266461" G="0.381687" T="0.101852"/>
      <pos A="0.365227" C="0.0360079" G="0.348765" T="0.25"/>
      <pos A="0.365227" C="0.365227" G="0.101852" T="0.167696"/>
      <pos A="0.25" C="0.315844" G="0.299383" T="0.134773"/>
      <pos A="0.217079" C="0.184156" G="0.151235" T="0.447531"/>
      <pos A="0.315844" C="0.0195477" G="0.299383" T="0.365227"/>
      <pos A="0.167696" C="0.25" G="0.266461" T="0.315844"/>
      <pos A="0.200617" C="0.266461" G="0.398148" T="0.134773"/>
      <pos A="0.365227" C="0.118313" G="0.217079" T="0.299383"/>
      <pos A="0.118313" C="0.233539" G="0.513375" T="0.134773"/>
      <pos A="0.348765" C="0.299383" G="0.101852" T="0.25"/>
      <pos A="0.381687" C="0.0853906" G="0.25" T="0.282921"/>
      <pos A="0.463992" C="0.282921" G="0.0853906" T="0.167696"/>
      <pos A="0.101852" C="0.233539" G="0.151235" T="0.513375"/>
    </motif>
    <motif db="0" id="M28" alt="O28" length="40" nsites="8" evalue="1.3e-003">
      <pos A="0.105257" C="0.298248" G="0.207429" T="0.389067"/>
      <pos A="0.258515" C="0.156343" G="0.303924" T="0.281219"/>
      <pos A="0.224457" C="0.252839" G="0.298248" T="0.224457"/>
      <pos A="0.218781" C="0.258515" G="0.150667" T="0.372038"/>
      <pos A="0.196076" C="0.167696" G="0.235809" T="0.400419"/>
      <pos A="0.269867" C="0.173372" G="0.3096" T="0.247161"/>
      <pos A="0.496914" C="0.281219" G="0.0314677" T="0.1904"/>
      <pos A="0.173372" C="0.230133" G="0.218781" T="0.377714"/>
      <pos A="0.349333" C="0.184724" G="0.201752" T="0.264191"/>
      <pos A="0.269867" C="0.247161" G="0.315276" T="0.167696"/>
      <pos A="0.377714" C="0.332304" G="0.11661" T="0.173372"/>
      <pos A="0.343657" C="0.224457" G="0.11661" T="0.315276"/>
      <pos A="0.372038" C="0.144991" G="0.292571" T="0.1904"/>
      <pos A="0.16202" C="0.144991" G="0.3096" T="0.38339"/>
      <pos A="0.252839" C="0.320952" G="0.122286" T="0.303924"/>
      <pos A="0.230133" C="0.156343" G="0.150667" T="0.462856"/>
      <pos A="0.196076" C="0.264191" G="0.343657" T="0.196076"/>
      <pos A="0.258515" C="0.292571" G="0.156343" T="0.292571"/>
      <pos A="0.16202" C="0.241485" G="0.281219" T="0.315276"/>
      <pos A="0.292571" C="0.281219" G="0.33798" T="0.0882291"/>
      <pos A="0.349333" C="0.332304" G="0.11661" T="0.201752"/>
      <pos A="0.366361" C="0.127962" G="0.218781" T="0.286895"/>
      <pos A="0.252839" C="0.179048" G="0.292571" T="0.275543"/>
      <pos A="0.320952" C="0.252839" G="0.184724" T="0.241485"/>
      <pos A="0.224457" C="0.298248" G="0.201752" T="0.275543"/>
      <pos A="0.275543" C="0.224457" G="0.264191" T="0.235809"/>
      <pos A="0.332304" C="0.218781" G="0.281219" T="0.167696"/>
      <pos A="0.269867" C="0.213105" G="0.252839" T="0.264191"/>
      <pos A="0.377714" C="0.133639" G="0.218781" T="0.269867"/>
      <pos A="0.156343" C="0.179048" G="0.360685" T="0.303924"/>
      <pos A="0.332304" C="0.201752" G="0.167696" T="0.298248"/>
      <pos A="0.213105" C="0.264191" G="0.224457" T="0.298248"/>
      <pos A="0.411771" C="0.207429" G="0.122286" T="0.258515"/>
      <pos A="0.218781" C="0.281219" G="0.230133" T="0.269867"/>
      <pos A="0.224457" C="0.377714" G="0.218781" T="0.179048"/>
      <pos A="0.525295" C="0.167696" G="0.167696" T="0.139315"/>
      <pos A="0.298248" C="0.213105" G="0.224457" T="0.264191"/>
      <pos A="0.417447" C="0.133639" G="0.235809" T="0.213105"/>
      <pos A="0.218781" C="0.196076" G="0.218781" T="0.366361"/>
      <pos A="0.071201" C="0.428799" G="0.201752" T="0.298248"/>
    </motif>
    <motif db="0" id="M29" alt="O29" length="40" nsites="8" evalue="1.3e-003">
      <pos A="0.255487" C="0.222565" G="0.156722" T="0.365227"/>
      <pos A="0.211591" C="0.156722" G="0.266461" T="0.365227"/>
      <pos A="0.17867" C="0.266461" G="0.145747" T="0.409122"/>
      <pos A="0.090878" C="0.211591" G="0.222565" T="0.474966"/>
      <pos A="0.332304" C="0.255487" G="0.244513" T="0.167696"/>
      <pos A="0.299383" C="0.277435" G="0.244513" T="0.17867"/>
      <pos A="0.310357" C="0.167696" G="0.343278" T="0.17867"/>
      <pos A="0.310357" C="0.156722" G="0.233539" T="0.299383"/>
      <pos A="0.244513" C="0.244513" G="0.145747" T="0.365227"/>
      <pos A="0.134773" C="0.090878" G="0.354253" T="0.420096"/>
      <pos A="0.255487" C="0.277435" G="0.233539" T="0.233539"/>
      <pos A="0.090878" C="0.474966" G="0.101852" T="0.332304"/>
      <pos A="0.288409" C="0.310357" G="0.0579565" T="0.343278"/>
      <pos A="0.233539" C="0.156722" G="0.3762" T="0.233539"/>
      <pos A="0.310357" C="0.354253" G="0.156722" T="0.17867"/>
      <pos A="0.354253" C="0.200617" G="0.277435" T="0.167696"/>
      <pos A="0.299383" C="0.156722" G="0.255487" T="0.288409"/>
      <pos A="0.145747" C="0.310357" G="0.255487" T="0.288409"/>
      <pos A="0.211591" C="0.299383" G="0.0579565" T="0.43107"/>
      <pos A="0.43107" C="0.134773" G="0.0799042" T="0.354253"/>
      <pos A="0.233539" C="0.288409" G="0.32133" T="0.156722"/>
      <pos A="0.398148" C="0.17867" G="0.145747" T="0.277435"/>
      <pos A="0.222565" C="0.112826" G="0.310357" T="0.354253"/>
      <pos A="0.442043" C="0.244513" G="0.189643" T="0.1238"/>
      <pos A="0.387174" C="0.244513" G="0.145747" T="0.222565"/>
      <pos A="0.112826" C="0.354253" G="0.1238" T="0.409122"/>
      <pos A="0.277435" C="0.101852" G="0.343278" T="0.277435"/>
      <pos A="0.299383" C="0.222565" G="0.255487" T="0.222565"/>
      <pos A="0.233539" C="0.32133" G="0.0360079" T="0.409122"/>
      <pos A="0.343278" C="0.32133" G="0.090878" T="0.244513"/>
      <pos A="0.255487" C="0.518861" G="0.0689304" T="0.156722"/>
      <pos A="0.453018" C="0.145747" G="0.156722" T="0.244513"/>
      <pos A="0.277435" C="0.266461" G="0.255487" T="0.200617"/>
      <pos A="0.277435" C="0.1238" G="0.266461" T="0.332304"/>
      <pos A="0.200617" C="0.288409" G="0.365227" T="0.145747"/>
      <pos A="0.0799042" C="0.17867" G="0.189643" T="0.551784"/>
      <pos A="0.3762" C="0.17867" G="0.233539" T="0.211591"/>
      <pos A="0.387174" C="0.0250341" G="0.233539" T="0.354253"/>
      <pos A="0.101852" C="0.277435" G="0.3762" T="0.244513"/>
      <pos A="0.3762" C="0.354253" G="0.1238" T="0.145747"/>
    </motif>
    <motif db="0" id="M30" alt="O30" length="40" nsites="8" evalue="1.3e-003">
      <pos A="0.271408" C="0.197192" G="0.231446" T="0.299954"/>
      <pos A="0.231446" C="0.174356" G="0.208609" T="0.385588"/>
      <pos A="0.220028" C="0.259991" G="0.305662" T="0.214319"/>
      <pos A="0.31708" C="0.294245" G="0.220028" T="0.168647"/>
      <pos A="0.271408" C="0.248573" G="0.145811" T="0.334207"/>
      <pos A="0.345626" C="0.208609" G="0.214319" T="0.231446"/>
      <pos A="0.339916" C="0.162938" G="0.0830123" T="0.414133"/>
      <pos A="0.191482" C="0.442679" G="0.259991" T="0.105848"/>
      <pos A="0.214319" C="0.208609" G="0.180065" T="0.397006"/>
      <pos A="0.214319" C="0.180065" G="0.242864" T="0.362753"/>
      <pos A="0.225737" C="0.277118" G="0.202901" T="0.294245"/>
      <pos A="0.242864" C="0.242864" G="0.214319" T="0.299954"/>
      <pos A="0.259991" C="0.128684" G="0.362753" T="0.248573"/>
      <pos A="0.277118" C="0.231446" G="0.214319" T="0.277118"/>
      <pos A="0.208609" C="0.282827" G="0.145811" T="0.362753"/>
      <pos A="0.2657" C="0.15152" G="0.237155" T="0.345626"/>
      <pos A="0.2657" C="0.277118" G="0.299954" T="0.157229"/>
      <pos A="0.202901" C="0.202901" G="0.225737" T="0.368461"/>
      <pos A="0.299954" C="0.225737" G="0.2657" T="0.208609"/>
      <pos A="0.294245" C="0.15152" G="0.242864" T="0.311372"/>
      <pos A="0.237155" C="0.357044" G="0.220028" T="0.185774"/>
      <pos A="0.37988" C="0.237155" G="0.180065" T="0.202901"/>
      <pos A="0.15152" C="0.248573" G="0.248573" T="0.351334"/>
      <pos A="0.322789" C="0.191482" G="0.105848" T="0.37988"/>
      <pos A="0.277118" C="0.328499" G="0.231446" T="0.162938"/>
      <pos A="0.294245" C="0.385588" G="0.140102" T="0.180065"/>
      <pos A="0.328499" C="0.157229" G="0.174356" T="0.339916"/>
      <pos A="0.242864" C="0.134393" G="0.2657" T="0.357044"/>
      <pos A="0.208609" C="0.299954" G="0.311372" T="0.180065"/>
      <pos A="0.419842" C="0.185774" G="0.237155" T="0.157229"/>
      <pos A="0.528313" C="0.168647" G="0.259991" T="0.0430489"/>
      <pos A="0.459805" C="0.105848" G="0.168647" T="0.2657"/>
      <pos A="0.0830123" C="0.322789" G="0.305662" T="0.288535"/>
      <pos A="0.237155" C="0.174356" G="0.277118" T="0.311372"/>
      <pos A="0.197192" C="0.31708" G="0.322789" T="0.162938"/>
      <pos A="0.140102" C="0.197192" G="0.305662" T="0.357044"/>
      <pos A="0.294245" C="0.282827" G="0.122975" T="0.299954"/>
      <pos A="0.294245" C="0.122975" G="0.168647" T="0.414133"/>
      <pos A="0.214319" C="0.311372" G="0.157229" T="0.31708"/>
      <pos A="0.414133" C="0.322789" G="0.0773037" T="0.185774"/>
    </motif>
    <motif db="0" id="M32" alt="O32" length="40" nsites="8" evalue="1.3e-003">
      <pos A="0.230133" C="0.389067" G="0.11661" T="0.264191"/>
      <pos A="0.33798" C="0.110933" G="0.275543" T="0.275543"/>
      <pos A="0.400419" C="0.16202" G="0.292571" T="0.144991"/>
      <pos A="0.156343" C="0.241485" G="0.184724" T="0.417447"/>
      <pos A="0.303924" C="0.16202" G="0.1904" T="0.343657"/>
      <pos A="0.213105" C="0.218781" G="0.286895" T="0.281219"/>
      <pos A="0.196076" C="0.303924" G="0.184724" T="0.315276"/>
      <pos A="0.292571" C="0.275543" G="0.139315" T="0.292571"/>
      <pos A="0.218781" C="0.179048" G="0.196076" T="0.406095"/>
      <pos A="0.235809" C="0.156343" G="0.343657" T="0.264191"/>
      <pos A="0.224457" C="0.264191" G="0.298248" T="0.213105"/>
      <pos A="0.366361" C="0.286895" G="0.11661" T="0.230133"/>
      <pos A="0.315276" C="0.207429" G="0.252839" T="0.224457"/>
      <pos A="0.286895" C="0.207429" G="0.258515" T="0.247161"/>
      <pos A="0.286895" C="0.230133" G="0.292571" T="0.1904"/>
      <pos A="0.218781" C="0.343657" G="0.184724" T="0.252839"/>
      <pos A="0.196076" C="0.179048" G="0.11661" T="0.508266"/>
      <pos A="0.264191" C="0.241485" G="0.264191" T="0.230133"/>
      <pos A="0.320952" C="0.144991" G="0.292571" T="0.241485"/>
      <pos A="0.269867" C="0.1904" G="0.3096" T="0.230133"/>
      <pos A="0.38339" C="0.275543" G="0.303924" T="0.0371437"/>
      <pos A="0.264191" C="0.184724" G="0.196076" T="0.355009"/>
      <pos A="0.235809" C="0.292571" G="0.0939052" T="0.377714"/>
      <pos A="0.213105" C="0.167696" G="0.252839" T="0.366361"/>
      <pos A="0.400419" C="0.179048" G="0.252839" T="0.167696"/>
      <pos A="0.298248" C="0.258515" G="0.1904" T="0.252839"/>
      <pos A="0.286895" C="0.247161" G="0.207429" T="0.258515"/>
      <pos A="0.286895" C="0.213105" G="0.218781" T="0.281219"/>
      <pos A="0.173372" C="0.315276" G="0.377714" T="0.133639"/>
      <pos A="0.241485" C="0.281219" G="0.076877" T="0.400419"/>
      <pos A="0.218781" C="0.349333" G="0.241485" T="0.1904"/>
      <pos A="0.417447" C="0.286895" G="0.196076" T="0.0995812"/>
      <pos A="0.332304" C="0.349333" G="0.0428198" T="0.275543"/>
      <pos A="0.377714" C="0.218781" G="0.179048" T="0.224457"/>
      <pos A="0.252839" C="0.184724" G="0.247161" T="0.315276"/>
      <pos A="0.38339" C="0.230133" G="0.156343" T="0.230133"/>
      <pos A="0.201752" C="0.0882291" G="0.196076" T="0.513942"/>
      <pos A="0.179048" C="0.230133" G="0.303924" T="0.286895"/>
      <pos A="0.144991" C="0.201752" G="0.292571" T="0.360685"/>
      <pos A="0.315276" C="0.252839" G="0.230133" T="0.201752"/>
    </motif>
    <motif db="0" id="M33" alt="O33" length="40" nsites="8" evalue="1.3e-003">
      <pos A="0.241485" C="0.252839" G="0.275543" T="0.230133"/>
      <pos A="0.150667" C="0.150667" G="0.303924" T="0.394743"/>
      <pos A="0.201752" C="0.241485" G="0.275543" T="0.281219"/>
      <pos A="0.332304" C="0.127962" G="0.133639" T="0.406095"/>
      <pos A="0.179048" C="0.150667" G="0.3096" T="0.360685"/>
      <pos A="0.275543" C="0.207429" G="0.247161" T="0.269867"/>
      <pos A="0.1904" C="0.230133" G="0.218781" T="0.360685"/>
      <pos A="0.241485" C="0.440152" G="0.16202" T="0.156343"/>
      <pos A="0.355009" C="0.303924" G="0.150667" T="0.1904"/>
      <pos A="0.417447" C="0.127962" G="0.286895" T="0.167696"/>
      <pos A="0.230133" C="0.230133" G="0.320952" T="0.218781"/>
      <pos A="0.167696" C="0.258515" G="0.213105" T="0.360685"/>
      <pos A="0.462856" C="0.326628" G="0.122286" T="0.0882291"/>
      <pos A="0.252839" C="0.258515" G="0.196076" T="0.292571"/>
      <pos A="0.320952" C="0.16202" G="0.150667" T="0.366361"/>
      <pos A="0.349333" C="0.377714" G="0.173372" T="0.0995812"/>
      <pos A="0.394743" C="0.0995812" G="0.241485" T="0.264191"/>
      <pos A="0.264191" C="0.264191" G="0.269867" T="0.201752"/>
      <pos A="0.1904" C="0.258515" G="0.150667" T="0.400419"/>
      <pos A="0.303924" C="0.207429" G="0.179048" T="0.3096"/>
      <pos A="0.184724" C="0.156343" G="0.292571" T="0.366361"/>
      <pos A="0.207429" C="0.264191" G="0.394743" T="0.133639"/>
      <pos A="0.258515" C="0.0882291" G="0.269867" T="0.38339"/>
      <pos A="0.230133" C="0.275543" G="0.320952" T="0.173372"/>
      <pos A="0.38339" C="0.150667" G="0.179048" T="0.286895"/>
      <pos A="0.275543" C="0.247161" G="0.292571" T="0.184724"/>
      <pos A="0.281219" C="0.343657" G="0.0995812" T="0.275543"/>
      <pos A="0.230133" C="0.11661" G="0.281219" T="0.372038"/>
      <pos A="0.173372" C="0.167696" G="0.281219" T="0.377714"/>
      <pos A="0.144991" C="0.269867" G="0.258515" T="0.326628"/>
      <pos A="0.417447" C="0.213105" G="0.179048" T="0.1904"/>
      <pos A="0.394743" C="0.184724" G="0.179048" T="0.241485"/>
      <pos A="0.235809" C="0.343657" G="0.201752" T="0.218781"/>
      <pos A="0.264191" C="0.218781" G="0.167696" T="0.349333"/>
      <pos A="0.275543" C="0.349333" G="0.133639" T="0.241485"/>
      <pos A="0.451504" C="0.218781" G="0.127962" T="0.201752"/>
      <pos A="0.230133" C="0.247161" G="0.201752" T="0.320952"/>
      <pos A="0.264191" C="0.224457" G="0.241485" T="0.269867"/>
      <pos A="0.3096" C="0.281219" G="0.179048" T="0.230133"/>
      <pos A="0.332304" C="0.11661" G="0.377714" T="0.173372"/>
    </motif>
    <motif db="0" id="M34" alt="O34" length="40" nsites="8" evalue="1.3e-003">
      <pos A="0.00308642" C="0.661523" G="0.112826" T="0.222565"/>
      <pos A="0.332304" C="0.112826" G="0.112826" T="0.442043"/>
      <pos A="0.112826" C="0.551784" G="0.112826" T="0.222565"/>
      <pos A="0.222565" C="0.661523" G="0.112826" T="0.00308642"/>
      <pos A="0.332304" C="0.112826" G="0.332304" T="0.222565"/>
      <pos A="0.112826" C="0.112826" G="0.551784" T="0.222565"/>
      <pos A="0.00308642" C="0.332304" G="0.551784" T="0.112826"/>
      <pos A="0.222565" C="0.00308642" G="0.222565" T="0.551784"/>
      <pos A="0.112826" C="0.222565" G="0.222565" T="0.442043"/>
      <pos A="0.222565" C="0.112826" G="0.222565" T="0.442043"/>
      <pos A="0.222565" C="0.661523" G="0.112826" T="0.00308642"/>
      <pos A="0.442043" C="0.112826" G="0.00308642" T="0.442043"/>
      <pos A="0.222565" C="0.442043" G="0.112826" T="0.222565"/>
      <pos A="0.332304" C="0.112826" G="0.332304" T="0.222565"/>
      <pos A="0.222565" C="0.442043" G="0.00308642" T="0.332304"/>
      <pos A="0.00308642" C="0.332304" G="0.00308642" T="0.661523"/>
      <pos A="0.112826" C="0.112826" G="0.442043" T="0.332304"/>
      <pos A="0.00308642" C="0.442043" G="0.222565" T="0.332304"/>
      <pos A="0.00308642" C="0.112826" G="0.00308642" T="0.881001"/>
      <pos A="0.332304" C="0.112826" G="0.00308642" T="0.551784"/>
      <pos A="0.222565" C="0.222565" G="0.112826" T="0.442043"/>
      <pos A="0.442043" C="0.551784" G="0.00308642" T="0.00308642"/>
      <pos A="0.222565" C="0.442043" G="0.222565" T="0.112826"/>
      <pos A="0.442043" C="0.222565" G="0.112826" T="0.222565"/>
      <pos A="0.00308642" C="0.112826" G="0.442043" T="0.442043"/>
      <pos A="0.222565" C="0.222565" G="0.112826" T="0.442043"/>
      <pos A="0.222565" C="0.442043" G="0.222565" T="0.112826"/>
      <pos A="0.222565" C="0.112826" G="0.112826" T="0.551784"/>
      <pos A="0.222565" C="0.551784" G="0.112826" T="0.112826"/>
      <pos A="0.332304" C="0.112826" G="0.222565" T="0.332304"/>
      <pos A="0.00308642" C="0.332304" G="0.551784" T="0.112826"/>
      <pos A="0.00308642" C="0.551784" G="0.222565" T="0.222565"/>
      <pos A="0.332304" C="0.222565" G="0.00308642" T="0.442043"/>
      <pos A="0.112826" C="0.332304" G="0.332304" T="0.222565"/>
      <pos A="0.112826" C="0.442043" G="0.222565" T="0.222565"/>
      <pos A="0.661523" C="0.222565" G="0.00308642" T="0.112826"/>
      <pos A="0.112826" C="0.551784" G="0.112826" T="0.222565"/>
      <pos A="0.222565" C="0.661523" G="0.00308642" T="0.112826"/>
      <pos A="0.332304" C="0.112826" G="0.112826" T="0.442043"/>
      <pos A="0.442043" C="0.00308642" G="0.112826" T="0.442043"/>
    </motif>
    <motif db="0" id="M35" alt="O35" length="40" nsites="8" evalue="1.3e-003">
      <pos A="0.222565" C="0.222565" G="0.332304" T="0.222565"/>
      <pos A="0.442043" C="0.00308642" G="0.332304" T="0.222565"/>
      <pos A="0.222565" C="0.112826" G="0.551784" T="0.112826"/>
      <pos A="0.112826" C="0.222565" G="0.222565" T="0.442043"/>
      <pos A="0.661523" C="0.112826" G="0.112826" T="0.112826"/>
      <pos A="0.00308642" C="0.112826" G="0.551784" T="0.332304"/>
      <pos A="0.112826" C="0.332304" G="0.222565" T="0.332304"/>
      <pos A="0.112826" C="0.112826" G="0.442043" T="0.332304"/>
      <pos A="0.442043" C="0.00308642" G="0.442043" T="0.112826"/>
      <pos A="0.00308642" C="0.112826" G="0.661523" T="0.222565"/>
      <pos A="0.771262" C="0.112826" G="0.112826" T="0.00308642"/>
      <pos A="0.112826" C="0.00308642" G="0.442043" T="0.442043"/>
      <pos A="0.442043" C="0.222565" G="0.222565" T="0.112826"/>
      <pos A="0.112826" C="0.222565" G="0.00308642" T="0.661523"/>
      <pos A="0.112826" C="0.222565" G="0.222565" T="0.442043"/>
      <pos A="0.112826" C="0.771262" G="0.00308642" T="0.112826"/>
      <pos A="0.222565" C="0.222565" G="0.00308642" T="0.551784"/>
      <pos A="0.222565" C="0.442043" G="0.332304" T="0.00308642"/>
      <pos A="0.442043" C="0.112826" G="0.00308642" T="0.442043"/>
      <pos A="0.222565" C="0.332304" G="0.00308642" T="0.442043"/>
      <pos A="0.222565" C="0.442043" G="0.222565" T="0.112826"/>
      <pos A="0.112826" C="0.00308642" G="0.442043" T="0.442043"/>
      <pos A="0.00308642" C="0.442043" G="0.112826" T="0.442043"/>
      <pos A="0.661523" C="0.00308642" G="0.222565" T="0.112826"/>
      <pos A="0.112826" C="0.442043" G="0.442043" T="0.00308642"/>
      <pos A="0.222565" C="0.661523" G="0.00308642" T="0.112826"/>
      <pos A="0.112826" C="0.00308642" G="0.00308642" T="0.881001"/>
      <pos A="0.112826" C="0.222565" G="0.222565" T="0.442043"/>
      <pos A="0.00308642" C="0.551784" G="0.112826" T="0.332304"/>
      <pos A="0.442043" C="0.00308642" G="0.222565" T="0.332304"/>
      <pos A="0.112826" C="0.222565" G="0.661523" T="0.00308642"/>
      <pos A="0.442043" C="0.332304" G="0.00308642" T="0.222565"/>
      <pos A="0.222565" C="0.00308642" G="0.222565" T="0.551784"/>
      <pos A="0.00308642" C="0.00308642" G="0.661523" T="0.332304"/>
      <pos A="0.332304" C="0.332304" G="0.112826" T="0.222565"/>
      <pos A="0.332304" C="0.112826" G="0.112826" T="0.442043"/>
      <pos A="0.222565" C="0.551784" G="0.112826" T="0.112826"/>
      <pos A="0.222565" C="0.112826" G="0.332304" T="0.332304"/>
      <pos A="0.112826" C="0.332304" G="0.222565" T="0.332304"/>
      <pos A="0.222565" C="0.112826" G="0.442043" T="0.222565"/>
    </motif>
    <motif db="0" id="M36" alt="O36" length="40" nsites="8" evalue="1.3e-003">
      <pos A="0.00308642" C="0.496914" G="0.496914" T="0.00308642"/>
      <pos A="0.496914" C="0.00308642" G="0.00308642" T="0.496914"/>
      <pos A="0.496914" C="0.00308642" G="0.496914" T="0.00308642"/>
      <pos A="0.00308642" C="0.00308642" G="0.496914" T="0.496914"/>
      <pos A="0.00308642" C="0.496914" G="0.496914" T="0.00308642"/>
      <pos A="0.00308642" C="0.496914" G="0.496914" T="0.00308642"/>
      <pos A="0.00308642" C="0.496914" G="0.496914" T="0.00308642"/>
      <pos A="0.00308642" C="0.496914" G="0.00308642" T="0.496914"/>
      <pos A="0.00308642" C="0.00308642" G="0.00308642" T="0.990741"/>
      <pos A="0.00308642" C="0.00308642" G="0.496914" T="0.496914"/>
      <pos A="0.00308642" C="0.496914" G="0.496914" T="0.00308642"/>
      <pos A="0.00308642" C="0.00308642" G="0.00308642" T="0.990741"/>
      <pos A="0.00308642" C="0.00308642" G="0.00308642" T="0.990741"/>
      <pos A="0.00308642" C="0.990741" G="0.00308642" T="0.00308642"/>
      <pos A="0.00308642" C="0.00308642" G="0.00308642" T="0.990741"/>
      <pos A="0.00308642" C="0.990741" G="0.00308642" T="0.00308642"/>
      <pos A="0.00308642" C="0.496914" G="0.00308642" T="0.496914"/>
      <pos A="0.496914" C="0.496914" G="0.00308642" T="0.00308642"/>
      <pos A="0.00308642" C="0.990741" G="0.00308642" T="0.00308642"/>
      <pos A="0.00308642" C="0.00308642" G="0.496914" T="0.496914"/>
      <pos A="0.496914" C="0.496914" G="0.00308642" T="0.00308642"/>
      <pos A="0.00308642" C="0.496914" G="0.496914" T="0.00308642"/>
      <pos A="0.00308642" C="0.496914" G="0.496914" T="0.00308642"/>
      <pos A="0.00308642" C="0.00308642" G="0.496914" T="0.496914"/>
      <pos A="0.00308642" C="0.00308642" G="0.990741" T="0.00308642"/>
      <pos A="0.00308642" C="0.990741" G="0.00308642" T="0.00308642"/>
      <pos A="0.496914" C="0.00308642" G="0.496914" T="0.00308642"/>
      <pos A="0.00308642" C="0.00308642" G="0.00308642" T="0.990741"/>
      <pos A="0.00308642" C="0.00308642" G="0.990741" T="0.00308642"/>
      <pos A="0.496914" C="0.496914" G="0.00308642" T="0.00308642"/>
      <pos A="0.496914" C="0.00308642" G="0.00308642" T="0.496914"/>
      <pos A="0.00308642" C="0.496914" G="0.496914" T="0.00308642"/>
      <pos A="0.00308642" C="0.496914" G="0.496914" T="0.00308642"/>
      <pos A="0.00308642" C="0.00308642" G="0.00308642" T="0.990741"/>
      <pos A="0.00308642" C="0.00308642" G="0.496914" T="0.496914"/>
      <pos A="0.00308642" C="0.496914" G="0.00308642" T="0.496914"/>
      <pos A="0.496914" C="0.00308642" G="0.00308642" T="0.496914"/>
      <pos A="0.00308642" C="0.00308642" G="0.00308642" T="0.990741"/>
      <pos A="0.00308642" C="0.990741" G="0.00308642" T="0.00308642"/>
      <pos A="0.00308642" C="0.990741" G="0.00308642" T="0.00308642"/>
    </motif>
    <motif db="0" id="M37" alt="O37" length="40" nsites="8" evalue="1.3e-003">
      <pos A="0.308098" C="0.177379" G="0.322621" T="0.191902"/>
      <pos A="0.279049" C="0.293573" G="0.279049" T="0.14833"/>
      <pos A="0.133805" C="0.220951" G="0.14833" T="0.496914"/>
      <pos A="0.337146" C="0.220951" G="0.337146" T="0.104757"/>
      <pos A="0.337146" C="0.279049" G="0.220951" T="0.162854"/>
      <pos A="0.380719" C="0.264524" G="0.264524" T="0.0902321"/>
      <pos A="0.322621" C="0.14833" G="0.264524" T="0.264524"/>
      <pos A="0.14833" C="0.308098" G="0.366195" T="0.177379"/>
      <pos A="0.366195" C="0.119281" G="0.14833" T="0.366195"/>
      <pos A="0.14833" C="0.366195" G="0.206427" T="0.279049"/>
      <pos A="0.482389" C="0.25" G="0.191902" T="0.0757077"/>
      <pos A="0.0466598" C="0.177379" G="0.14833" T="0.627633"/>
      <pos A="0.337146" C="0.25" G="0.308098" T="0.104757"/>
      <pos A="0.177379" C="0.395243" G="0.25" T="0.177379"/>
      <pos A="0.235476" C="0.293573" G="0.14833" T="0.322621"/>
      <pos A="0.25" C="0.14833" G="0.220951" T="0.380719"/>
      <pos A="0.35167" C="0.220951" G="0.119281" T="0.308098"/>
      <pos A="0.308098" C="0.308098" G="0.14833" T="0.235476"/>
      <pos A="0.104757" C="0.322621" G="0.235476" T="0.337146"/>
      <pos A="0.322621" C="0.264524" G="0.133805" T="0.279049"/>
      <pos A="0.409768" C="0.206427" G="0.235476" T="0.14833"/>
      <pos A="0.322621" C="0.279049" G="0.337146" T="0.0611842"/>
      <pos A="0.119281" C="0.0902321" G="0.308098" T="0.482389"/>
      <pos A="0.191902" C="0.0466598" G="0.279049" T="0.482389"/>
      <pos A="0.0611842" C="0.279049" G="0.220951" T="0.438816"/>
      <pos A="0.366195" C="0.264524" G="0.162854" T="0.206427"/>
      <pos A="0.482389" C="0.133805" G="0.264524" T="0.119281"/>
      <pos A="0.104757" C="0.380719" G="0.337146" T="0.177379"/>
      <pos A="0.525962" C="0.235476" G="0.0466598" T="0.191902"/>
      <pos A="0.366195" C="0.235476" G="0.235476" T="0.162854"/>
      <pos A="0.395243" C="0.133805" G="0.177379" T="0.293573"/>
      <pos A="0.308098" C="0.14833" G="0.395243" T="0.14833"/>
      <pos A="0.409768" C="0.191902" G="0.177379" T="0.220951"/>
      <pos A="0.25" C="0.366195" G="0.133805" T="0.25"/>
      <pos A="0.119281" C="0.119281" G="0.264524" T="0.496914"/>
      <pos A="0.279049" C="0.177379" G="0.191902" T="0.35167"/>
      <pos A="0.496914" C="0.133805" G="0.0611842" T="0.308098"/>
      <pos A="0.308098" C="0.322621" G="0.0466598" T="0.322621"/>
      <pos A="0.322621" C="0.206427" G="0.308098" T="0.162854"/>
      <pos A="0.177379" C="0.25" G="0.279049" T="0.293573"/>
    </motif>
    <motif db="0" id="M38" alt="O38" length="40" nsites="8" evalue="1.3e-003">
      <pos A="0.320952" C="0.275543" G="0.110933" T="0.292571"/>
      <pos A="0.275543" C="0.394743" G="0.156343" T="0.173372"/>
      <pos A="0.286895" C="0.230133" G="0.139315" T="0.343657"/>
      <pos A="0.320952" C="0.241485" G="0.247161" T="0.1904"/>
      <pos A="0.3096" C="0.144991" G="0.247161" T="0.298248"/>
      <pos A="0.366361" C="0.0882291" G="0.349333" T="0.196076"/>
      <pos A="0.207429" C="0.207429" G="0.207429" T="0.377714"/>
      <pos A="0.224457" C="0.11661" G="0.3096" T="0.349333"/>
      <pos A="0.247161" C="0.281219" G="0.247161" T="0.224457"/>
      <pos A="0.258515" C="0.241485" G="0.281219" T="0.218781"/>
      <pos A="0.252839" C="0.286895" G="0.122286" T="0.33798"/>
      <pos A="0.406095" C="0.315276" G="0.071201" T="0.207429"/>
      <pos A="0.247161" C="0.235809" G="0.281219" T="0.235809"/>
      <pos A="0.218781" C="0.247161" G="0.139315" T="0.394743"/>
      <pos A="0.241485" C="0.16202" G="0.218781" T="0.377714"/>
      <pos A="0.110933" C="0.235809" G="0.366361" T="0.286895"/>
      <pos A="0.173372" C="0.201752" G="0.303924" T="0.320952"/>
      <pos A="0.33798" C="0.292571" G="0.0939052" T="0.275543"/>
      <pos A="0.281219" C="0.133639" G="0.144991" T="0.440152"/>
      <pos A="0.179048" C="0.366361" G="0.275543" T="0.179048"/>
      <pos A="0.355009" C="0.264191" G="0.144991" T="0.235809"/>
      <pos A="0.258515" C="0.355009" G="0.196076" T="0.1904"/>
      <pos A="0.451504" C="0.213105" G="0.110933" T="0.224457"/>
      <pos A="0.207429" C="0.0825531" G="0.462856" T="0.247161"/>
      <pos A="0.332304" C="0.247161" G="0.320952" T="0.0995812"/>
      <pos A="0.3096" C="0.224457" G="0.1904" T="0.275543"/>
      <pos A="0.252839" C="0.281219" G="0.133639" T="0.332304"/>
      <pos A="0.224457" C="0.252839" G="0.298248" T="0.224457"/>
      <pos A="0.218781" C="0.33798" G="0.173372" T="0.269867"/>
      <pos A="0.179048" C="0.241485" G="0.127962" T="0.451504"/>
      <pos A="0.332304" C="0.247161" G="0.224457" T="0.196076"/>
      <pos A="0.33798" C="0.320952" G="0.0882291" T="0.252839"/>
      <pos A="0.315276" C="0.0882291" G="0.196076" T="0.400419"/>
      <pos A="0.292571" C="0.150667" G="0.33798" T="0.218781"/>
      <pos A="0.303924" C="0.286895" G="0.207429" T="0.201752"/>
      <pos A="0.218781" C="0.298248" G="0.247161" T="0.235809"/>
      <pos A="0.1904" C="0.207429" G="0.139315" T="0.462856"/>
      <pos A="0.235809" C="0.332304" G="0.275543" T="0.156343"/>
      <pos A="0.400419" C="0.110933" G="0.292571" T="0.196076"/>
      <pos A="0.315276" C="0.303924" G="0.252839" T="0.127962"/>
    </motif>
    <motif db="0" id="M4" alt="O4" length="40" nsites="8" evalue="1.3e-003">
      <pos A="0.224457" C="0.315276" G="0.286895" T="0.173372"/>
      <pos A="0.332304" C="0.218781" G="0.269867" T="0.179048"/>
      <pos A="0.213105" C="0.201752" G="0.258515" T="0.326628"/>
      <pos A="0.224457" C="0.264191" G="0.127962" T="0.38339"/>
      <pos A="0.292571" C="0.355009" G="0.127962" T="0.224457"/>
      <pos A="0.235809" C="0.144991" G="0.156343" T="0.462856"/>
      <pos A="0.16202" C="0.332304" G="0.377714" T="0.127962"/>
      <pos A="0.462856" C="0.213105" G="0.173372" T="0.150667"/>
      <pos A="0.394743" C="0.33798" G="0.173372" T="0.0939052"/>
      <pos A="0.184724" C="0.076877" G="0.224457" T="0.513942"/>
      <pos A="0.247161" C="0.122286" G="0.3096" T="0.320952"/>
      <pos A="0.201752" C="0.298248" G="0.230133" T="0.269867"/>
      <pos A="0.196076" C="0.230133" G="0.230133" T="0.343657"/>
      <pos A="0.241485" C="0.252839" G="0.16202" T="0.343657"/>
      <pos A="0.332304" C="0.150667" G="0.224457" T="0.292571"/>
      <pos A="0.201752" C="0.247161" G="0.247161" T="0.303924"/>
      <pos A="0.218781" C="0.16202" G="0.264191" T="0.355009"/>
      <pos A="0.292571" C="0.207429" G="0.292571" T="0.207429"/>
      <pos A="0.286895" C="0.275543" G="0.144991" T="0.292571"/>
      <pos A="0.201752" C="0.196076" G="0.196076" T="0.406095"/>
      <pos A="0.213105" C="0.224457" G="0.3096" T="0.252839"/>
      <pos A="0.258515" C="0.207429" G="0.269867" T="0.264191"/>
      <pos A="0.389067" C="0.213105" G="0.0825531" T="0.315276"/>
      <pos A="0.292571" C="0.241485" G="0.173372" T="0.292571"/>
      <pos A="0.281219" C="0.286895" G="0.173372" T="0.258515"/>
      <pos A="0.275543" C="0.269867" G="0.326628" T="0.127962"/>
      <pos A="0.343657" C="0.196076" G="0.16202" T="0.298248"/>
      <pos A="0.389067" C="0.201752" G="0.1904" T="0.218781"/>
      <pos A="0.360685" C="0.218781" G="0.320952" T="0.0995812"/>
      <pos A="0.241485" C="0.235809" G="0.303924" T="0.218781"/>
      <pos A="0.434476" C="0.167696" G="0.207429" T="0.1904"/>
      <pos A="0.33798" C="0.213105" G="0.196076" T="0.252839"/>
      <pos A="0.224457" C="0.417447" G="0.173372" T="0.184724"/>
      <pos A="0.303924" C="0.320952" G="0.0939052" T="0.281219"/>
      <pos A="0.372038" C="0.139315" G="0.281219" T="0.207429"/>
      <pos A="0.377714" C="0.292571" G="0.071201" T="0.258515"/>
      <pos A="0.16202" C="0.258515" G="0.264191" T="0.315276"/>
      <pos A="0.207429" C="0.258515" G="0.156343" T="0.377714"/>
      <pos A="0.264191" C="0.201752" G="0.281219" T="0.252839"/>
      <pos A="0.264191" C="0.071201" G="0.349333" T="0.315276"/>
    </motif>
    <motif db="0" id="M40" alt="O40" length="40" nsites="8" evalue="1.3e-003">
      <pos A="0.264191" C="0.144991" G="0.224457" T="0.366361"/>
      <pos A="0.3096" C="0.258515" G="0.071201" T="0.360685"/>
      <pos A="0.320952" C="0.252839" G="0.320952" T="0.105257"/>
      <pos A="0.16202" C="0.218781" G="0.213105" T="0.406095"/>
      <pos A="0.320952" C="0.207429" G="0.1904" T="0.281219"/>
      <pos A="0.264191" C="0.286895" G="0.235809" T="0.213105"/>
      <pos A="0.179048" C="0.298248" G="0.247161" T="0.275543"/>
      <pos A="0.258515" C="0.451504" G="0.127962" T="0.16202"/>
      <pos A="0.394743" C="0.11661" G="0.179048" T="0.3096"/>
      <pos A="0.224457" C="0.33798" G="0.150667" T="0.286895"/>
      <pos A="0.462856" C="0.201752" G="0.127962" T="0.207429"/>
      <pos A="0.235809" C="0.167696" G="0.167696" T="0.428799"/>
      <pos A="0.292571" C="0.173372" G="0.33798" T="0.196076"/>
      <pos A="0.241485" C="0.241485" G="0.281219" T="0.235809"/>
      <pos A="0.0825531" C="0.360685" G="0.286895" T="0.269867"/>
      <pos A="0.213105" C="0.105257" G="0.303924" T="0.377714"/>
      <pos A="0.303924" C="0.258515" G="0.252839" T="0.184724"/>
      <pos A="0.298248" C="0.275543" G="0.184724" T="0.241485"/>
      <pos A="0.235809" C="0.144991" G="0.264191" T="0.355009"/>
      <pos A="0.298248" C="0.213105" G="0.235809" T="0.252839"/>
      <pos A="0.235809" C="0.241485" G="0.252839" T="0.269867"/>
      <pos A="0.258515" C="0.303924" G="0.1904" T="0.247161"/>
      <pos A="0.241485" C="0.218781" G="0.201752" T="0.33798"/>
      <pos A="0.281219" C="0.179048" G="0.315276" T="0.224457"/>
      <pos A="0.286895" C="0.133639" G="0.3096" T="0.269867"/>
      <pos A="0.3096" C="0.167696" G="0.110933" T="0.411771"/>
      <pos A="0.315276" C="0.179048" G="0.196076" T="0.3096"/>
      <pos A="0.264191" C="0.3096" G="0.269867" T="0.156343"/>
      <pos A="0.241485" C="0.320952" G="0.1904" T="0.247161"/>
      <pos A="0.400419" C="0.281219" G="0.122286" T="0.196076"/>
      <pos A="0.45718" C="0.235809" G="0.224457" T="0.0825531"/>
      <pos A="0.38339" C="0.139315" G="0.275543" T="0.201752"/>
      <pos A="0.286895" C="0.144991" G="0.320952" T="0.247161"/>
      <pos A="0.377714" C="0.173372" G="0.11661" T="0.332304"/>
      <pos A="0.071201" C="0.400419" G="0.1904" T="0.33798"/>
      <pos A="0.320952" C="0.105257" G="0.16202" T="0.411771"/>
      <pos A="0.201752" C="0.298248" G="0.320952" T="0.179048"/>
      <pos A="0.207429" C="0.150667" G="0.315276" T="0.326628"/>
      <pos A="0.275543" C="0.264191" G="0.264191" T="0.196076"/>
      <pos A="0.252839" C="0.326628" G="0.179048" T="0.241485"/>
    </motif>
    <motif db="0" id="M42" alt="O42" length="40" nsites="8" evalue="1.3e-003">
      <pos A="0.230133" C="0.184724" G="0.326628" T="0.258515"/>
      <pos A="0.269867" C="0.247161" G="0.173372" T="0.3096"/>
      <pos A="0.33798" C="0.207429" G="0.303924" T="0.150667"/>
      <pos A="0.286895" C="0.235809" G="0.184724" T="0.292571"/>
      <pos A="0.230133" C="0.303924" G="0.343657" T="0.122286"/>
      <pos A="0.377714" C="0.252839" G="0.173372" T="0.196076"/>
      <pos A="0.241485" C="0.065524" G="0.207429" T="0.485561"/>
      <pos A="0.264191" C="0.315276" G="0.1904" T="0.230133"/>
      <pos A="0.1904" C="0.224457" G="0.201752" T="0.38339"/>
      <pos A="0.264191" C="0.224457" G="0.201752" T="0.3096"/>
      <pos A="0.247161" C="0.247161" G="0.156343" T="0.349333"/>
      <pos A="0.218781" C="0.332304" G="0.167696" T="0.281219"/>
      <pos A="0.264191" C="0.230133" G="0.150667" T="0.355009"/>
      <pos A="0.406095" C="0.179048" G="0.224457" T="0.1904"/>
      <pos A="0.201752" C="0.275543" G="0.326628" T="0.196076"/>
      <pos A="0.133639" C="0.1904" G="0.389067" T="0.286895"/>
      <pos A="0.213105" C="0.3096" G="0.0939052" T="0.38339"/>
      <pos A="0.355009" C="0.0995812" G="0.16202" T="0.38339"/>
      <pos A="0.173372" C="0.3096" G="0.360685" T="0.156343"/>
      <pos A="0.292571" C="0.286895" G="0.326628" T="0.0939052"/>
      <pos A="0.406095" C="0.269867" G="0.144991" T="0.179048"/>
      <pos A="0.292571" C="0.184724" G="0.150667" T="0.372038"/>
      <pos A="0.269867" C="0.241485" G="0.196076" T="0.292571"/>
      <pos A="0.3096" C="0.144991" G="0.230133" T="0.315276"/>
      <pos A="0.150667" C="0.281219" G="0.264191" T="0.303924"/>
      <pos A="0.423123" C="0.105257" G="0.110933" T="0.360685"/>
      <pos A="0.179048" C="0.213105" G="0.360685" T="0.247161"/>
      <pos A="0.468532" C="0.207429" G="0.156343" T="0.167696"/>
      <pos A="0.252839" C="0.213105" G="0.122286" T="0.411771"/>
      <pos A="0.320952" C="0.258515" G="0.258515" T="0.16202"/>
      <pos A="0.372038" C="0.275543" G="0.230133" T="0.122286"/>
      <pos A="0.258515" C="0.173372" G="0.252839" T="0.315276"/>
      <pos A="0.218781" C="0.258515" G="0.33798" T="0.184724"/>
      <pos A="0.45718" C="0.207429" G="0.173372" T="0.16202"/>
      <pos A="0.247161" C="0.326628" G="0.133639" T="0.292571"/>
      <pos A="0.167696" C="0.1904" G="0.360685" T="0.281219"/>
      <pos A="0.264191" C="0.230133" G="0.264191" T="0.241485"/>
      <pos A="0.315276" C="0.1904" G="0.269867" T="0.224457"/>
      <pos A="0.38339" C="0.230133" G="0.144991" T="0.241485"/>
      <pos A="0.150667" C="0.207429" G="0.201752" T="0.440152"/>
    </motif>
    <motif db="0" id="M43" alt="O43" length="40" nsites="8" evalue="1.3e-003">
      <pos A="0.00308642" C="0.496914" G="0.00308642" T="0.496914"/>
      <pos A="0.00308642" C="0.990741" G="0.00308642" T="0.00308642"/>
      <pos A="0.00308642" C="0.990741" G="0.00308642" T="0.00308642"/>
      <pos A="0.00308642" C="0.496914" G="0.00308642" T="0.496914"/>
      <pos A="0.496914" C="0.00308642" G="0.00308642" T="0.496914"/>
      <pos A="0.496914" C="0.00308642" G="0.496914" T="0.00308642"/>
      <pos A="0.00308642" C="0.00308642" G="0.990741" T="0.00308642"/>
      <pos A="0.00308642" C="0.00308642" G="0.00308642" T="0.990741"/>
      <pos A="0.00308642" C="0.496914" G="0.496914" T="0.00308642"/>
      <pos A="0.990741" C="0.00308642" G="0.00308642" T="0.00308642"/>
      <pos A="0.00308642" C="0.00308642" G="0.496914" T="0.496914"/>
      <pos A="0.00308642" C="0.496914" G="0.00308642" T="0.496914"/>
      <pos A="0.496914" C="0.00308642" G="0.496914" T="0.00308642"/>
      <pos A="0.00308642" C="0.496914" G="0.496914" T="0.00308642"/>
      <pos A="0.00308642" C="0.00308642" G="0.496914" T="0.496914"/>
      <pos A="0.00308642" C="0.00308642" G="0.496914" T="0.496914"/>
      <pos A="0.00308642" C="0.496914" G="0.00308642" T="0.496914"/>
      <pos A="0.00308642" C="0.990741" G="0.00308642" T="0.00308642"/>
      <pos A="0.496914" C="0.00308642" G="0.00308642" T="0.496914"/>
      <pos A="0.00308642" C="0.496914" G="0.496914" T="0.00308642"/>
      <pos A="0.00308642" C="0.496914" G="0.00308642" T="0.496914"/>
      <pos A="0.00308642" C="0.496914" G="0.00308642" T="0.496914"/>
      <pos A="0.00308642" C="0.00308642" G="0.00308642" T="0.990741"/>
      <pos A="0.00308642" C="0.990741" G="0.00308642" T="0.00308642"/>
      <pos A="0.496914" C="0.496914" G="0.00308642" T="0.00308642"/>
      <pos A="0.00308642" C="0.00308642" G="0.496914" T="0.496914"/>
      <pos A="0.496914" C="0.00308642" G="0.496914" T="0.00308642"/>
      <pos A="0.00308642" C="0.496914" G="0.00308642" T="0.496914"/>
      <pos A="0.00308642" C="0.990741" G="0.00308642" T="0.00308642"/>
      <pos A="0.00308642" C="0.496914" G="0.00308642" T="0.496914"/>
      <pos A="0.00308642" C="0.496914" G="0.00308642" T="0.496914"/>
      <pos A="0.496914" C="0.00308642" G="0.00308642" T="0.496914"/>
      <pos A="0.496914" C="0.496914" G="0.00308642" T="0.00308642"/>
      <pos A="0.990741" C="0.00308642" G="0.00308642" T="0.00308642"/>
      <pos A="0.990741" C="0.00308642" G="0.00308642" T="0.00308642"/>
      <pos A="0.00308642" C="0.496914" G="0.496914" T="0.00308642"/>
      <pos A="0.00308642" C="0.496914" G="0.496914" T="0.00308642"/>
      <pos A="0.496914" C="0.496914" G="0.00308642" T="0.00308642"/>
      <pos A="0.00308642" C="0.00308642" G="0.496914" T="0.496914"/>
      <pos A="0.990741" C="0.00308642" G="0.00308642" T="0.00308642"/>
    </motif>
    <motif db="0" id="M44" alt="O44" length="40" nsites="8" evalue="1.3e-003">
      <pos A="0.196076" C="0.417447" G="0.144991" T="0.241485"/>
      <pos A="0.247161" C="0.423123" G="0.127962" T="0.201752"/>
      <pos A="0.16202" C="0.0995812" G="0.38339" T="0.355009"/>
      <pos A="0.343657" C="0.207429" G="0.173372" T="0.275543"/>
      <pos A="0.349333" C="0.173372" G="0.173372" T="0.303924"/>
      <pos A="0.207429" C="0.252839" G="0.292571" T="0.247161"/>
      <pos A="0.292571" C="0.281219" G="0.110933" T="0.315276"/>
      <pos A="0.139315" C="0.315276" G="0.224457" T="0.320952"/>
      <pos A="0.411771" C="0.275543" G="0.0939052" T="0.218781"/>
      <pos A="0.326628" C="0.179048" G="0.247161" T="0.247161"/>
      <pos A="0.315276" C="0.133639" G="0.286895" T="0.264191"/>
      <pos A="0.303924" C="0.207429" G="0.275543" T="0.213105"/>
      <pos A="0.3096" C="0.33798" G="0.127962" T="0.224457"/>
      <pos A="0.417447" C="0.110933" G="0.281219" T="0.1904"/>
      <pos A="0.071201" C="0.213105" G="0.3096" T="0.406095"/>
      <pos A="0.241485" C="0.218781" G="0.167696" T="0.372038"/>
      <pos A="0.360685" C="0.201752" G="0.349333" T="0.0882291"/>
      <pos A="0.275543" C="0.1904" G="0.264191" T="0.269867"/>
      <pos A="0.241485" C="0.224457" G="0.349333" T="0.184724"/>
      <pos A="0.326628" C="0.241485" G="0.139315" T="0.292571"/>
      <pos A="0.156343" C="0.1904" G="0.224457" T="0.428799"/>
      <pos A="0.139315" C="0.269867" G="0.150667" T="0.440152"/>
      <pos A="0.196076" C="0.315276" G="0.196076" T="0.292571"/>
      <pos A="0.3096" C="0.343657" G="0.0484958" T="0.298248"/>
      <pos A="0.3096" C="0.133639" G="0.224457" T="0.332304"/>
      <pos A="0.201752" C="0.292571" G="0.281219" T="0.224457"/>
      <pos A="0.366361" C="0.196076" G="0.207429" T="0.230133"/>
      <pos A="0.213105" C="0.127962" G="0.303924" T="0.355009"/>
      <pos A="0.406095" C="0.213105" G="0.320952" T="0.0598479"/>
      <pos A="0.320952" C="0.218781" G="0.196076" T="0.264191"/>
      <pos A="0.303924" C="0.179048" G="0.264191" T="0.252839"/>
      <pos A="0.360685" C="0.224457" G="0.076877" T="0.33798"/>
      <pos A="0.16202" C="0.303924" G="0.1904" T="0.343657"/>
      <pos A="0.326628" C="0.303924" G="0.230133" T="0.139315"/>
      <pos A="0.434476" C="0.173372" G="0.213105" T="0.179048"/>
      <pos A="0.394743" C="0.218781" G="0.167696" T="0.218781"/>
      <pos A="0.298248" C="0.230133" G="0.224457" T="0.247161"/>
      <pos A="0.269867" C="0.184724" G="0.196076" T="0.349333"/>
      <pos A="0.213105" C="0.269867" G="0.230133" T="0.286895"/>
      <pos A="0.3096" C="0.224457" G="0.286895" T="0.179048"/>
    </motif>
    <motif db="0" id="M46" alt="O46" length="40" nsites="8" evalue="1.3e-003">
      <pos A="0.269867" C="0.292571" G="0.179048" T="0.258515"/>
      <pos A="0.247161" C="0.150667" G="0.298248" T="0.303924"/>
      <pos A="0.16202" C="0.184724" G="0.173372" T="0.479885"/>
      <pos A="0.235809" C="0.144991" G="0.156343" T="0.462856"/>
      <pos A="0.355009" C="0.247161" G="0.241485" T="0.156343"/>
      <pos A="0.434476" C="0.247161" G="0.286895" T="0.0314677"/>
      <pos A="0.355009" C="0.269867" G="0.252839" T="0.122286"/>
      <pos A="0.281219" C="0.230133" G="0.173372" T="0.315276"/>
      <pos A="0.196076" C="0.275543" G="0.360685" T="0.167696"/>
      <pos A="0.0541719" C="0.264191" G="0.355009" T="0.326628"/>
      <pos A="0.264191" C="0.264191" G="0.247161" T="0.224457"/>
      <pos A="0.281219" C="0.213105" G="0.156343" T="0.349333"/>
      <pos A="0.173372" C="0.315276" G="0.269867" T="0.241485"/>
      <pos A="0.281219" C="0.071201" G="0.264191" T="0.38339"/>
      <pos A="0.173372" C="0.218781" G="0.201752" T="0.406095"/>
      <pos A="0.315276" C="0.269867" G="0.110933" T="0.303924"/>
      <pos A="0.33798" C="0.303924" G="0.11661" T="0.241485"/>
      <pos A="0.179048" C="0.281219" G="0.241485" T="0.298248"/>
      <pos A="0.372038" C="0.252839" G="0.110933" T="0.264191"/>
      <pos A="0.315276" C="0.065524" G="0.281219" T="0.33798"/>
      <pos A="0.3096" C="0.3096" G="0.281219" T="0.0995812"/>
      <pos A="0.235809" C="0.110933" G="0.264191" T="0.389067"/>
      <pos A="0.230133" C="0.1904" G="0.349333" T="0.230133"/>
      <pos A="0.298248" C="0.258515" G="0.150667" T="0.292571"/>
      <pos A="0.139315" C="0.355009" G="0.235809" T="0.269867"/>
      <pos A="0.366361" C="0.264191" G="0.071201" T="0.298248"/>
      <pos A="0.366361" C="0.133639" G="0.156343" T="0.343657"/>
      <pos A="0.281219" C="0.377714" G="0.224457" T="0.11661"/>
      <pos A="0.281219" C="0.247161" G="0.230133" T="0.241485"/>
      <pos A="0.372038" C="0.11661" G="0.3096" T="0.201752"/>
      <pos A="0.16202" C="0.230133" G="0.343657" T="0.264191"/>
      <pos A="0.269867" C="0.16202" G="0.241485" T="0.326628"/>
      <pos A="0.326628" C="0.196076" G="0.16202" T="0.315276"/>
      <pos A="0.298248" C="0.230133" G="0.292571" T="0.179048"/>
      <pos A="0.281219" C="0.326628" G="0.173372" T="0.218781"/>
      <pos A="0.33798" C="0.218781" G="0.122286" T="0.320952"/>
      <pos A="0.224457" C="0.247161" G="0.247161" T="0.281219"/>
      <pos A="0.247161" C="0.269867" G="0.179048" T="0.303924"/>
      <pos A="0.264191" C="0.303924" G="0.218781" T="0.213105"/>
      <pos A="0.355009" C="0.156343" G="0.252839" T="0.235809"/>
    </motif>
    <motif db="0" id="M47" alt="O47" length="40" nsites="8" evalue="1.3e-003">
      <pos A="0.00308642" C="0.442043" G="0.00308642" T="0.551784"/>
      <pos A="0.332304" C="0.222565" G="0.00308642" T="0.442043"/>
      <pos A="0.442043" C="0.112826" G="0.112826" T="0.332304"/>
      <pos A="0.00308642" C="0.222565" G="0.222565" T="0.551784"/>
      <pos A="0.112826" C="0.112826" G="0.222565" T="0.551784"/>
      <pos A="0.332304" C="0.222565" G="0.112826" T="0.332304"/>
      <pos A="0.222565" C="0.112826" G="0.551784" T="0.112826"/>
      <pos A="0.112826" C="0.112826" G="0.332304" T="0.442043"/>
      <pos A="0.442043" C="0.00308642" G="0.00308642" T="0.551784"/>
      <pos A="0.112826" C="0.112826" G="0.661523" T="0.112826"/>
      <pos A="0.442043" C="0.332304" G="0.112826" T="0.112826"/>
      <pos A="0.222565" C="0.112826" G="0.442043" T="0.222565"/>
      <pos A="0.332304" C="0.332304" G="0.112826" T="0.222565"/>
      <pos A="0.442043" C="0.112826" G="0.00308642" T="0.442043"/>
      <pos A="0.112826" C="0.222565" G="0.332304" T="0.332304"/>
      <pos A="0.442043" C="0.442043" G="0.00308642" T="0.112826"/>
      <pos A="0.332304" C="0.112826" G="0.00308642" T="0.551784"/>
      <pos A="0.222565" C="0.771262" G="0.00308642" T="0.00308642"/>
      <pos A="0.661523" C="0.222565" G="0.112826" T="0.00308642"/>
      <pos A="0.551784" C="0.00308642" G="0.222565" T="0.222565"/>
      <pos A="0.112826" C="0.222565" G="0.332304" T="0.332304"/>
      <pos A="0.222565" C="0.112826" G="0.112826" T="0.551784"/>
      <pos A="0.00308642" C="0.881001" G="0.112826" T="0.00308642"/>
      <pos A="0.00308642" C="0.112826" G="0.112826" T="0.771262"/>
      <pos A="0.551784" C="0.112826" G="0.112826" T="0.222565"/>
      <pos A="0.332304" C="0.222565" G="0.442043" T="0.00308642"/>
      <pos A="0.222565" C="0.661523" G="0.00308642" T="0.112826"/>
      <pos A="0.332304" C="0.222565" G="0.222565" T="0.222565"/>
      <pos A="0.222565" C="0.112826" G="0.222565" T="0.442043"/>
      <pos A="0.112826" C="0.442043" G="0.00308642" T="0.442043"/>
      <pos A="0.00308642" C="0.442043" G="0.00308642" T="0.551784"/>
      <pos A="0.222565" C="0.222565" G="0.112826" T="0.442043"/>
      <pos A="0.222565" C="0.332304" G="0.112826" T="0.332304"/>
      <pos A="0.332304" C="0.332304" G="0.222565" T="0.112826"/>
      <pos A="0.442043" C="0.112826" G="0.00308642" T="0.442043"/>
      <pos A="0.112826" C="0.222565" G="0.442043" T="0.222565"/>
      <pos A="0.332304" C="0.222565" G="0.112826" T="0.332304"/>
      <pos A="0.332304" C="0.222565" G="0.00308642" T="0.442043"/>
      <pos A="0.551784" C="0.00308642" G="0.332304" T="0.112826"/>
      <pos A="0.222565" C="0.442043" G="0.112826" T="0.222565"/>
    </motif>
    <motif db="0" id="M48" alt="O48" length="40" nsites="8" evalue="1.3e-003">
      <pos A="0.38339" C="0.241485" G="0.201752" T="0.173372"/>
      <pos A="0.105257" C="0.366361" G="0.315276" T="0.213105"/>
      <pos A="0.235809" C="0.167696" G="0.252839" T="0.343657"/>
      <pos A="0.3096" C="0.286895" G="0.213105" T="0.1904"/>
      <pos A="0.184724" C="0.332304" G="0.315276" T="0.167696"/>
      <pos A="0.343657" C="0.218781" G="0.201752" T="0.235809"/>
      <pos A="0.264191" C="0.127962" G="0.139315" T="0.468532"/>
      <pos A="0.394743" C="0.167696" G="0.139315" T="0.298248"/>
      <pos A="0.213105" C="0.167696" G="0.196076" T="0.423123"/>
      <pos A="0.201752" C="0.281219" G="0.218781" T="0.298248"/>
      <pos A="0.377714" C="0.213105" G="0.139315" T="0.269867"/>
      <pos A="0.298248" C="0.139315" G="0.292571" T="0.269867"/>
      <pos A="0.224457" C="0.281219" G="0.218781" T="0.275543"/>
      <pos A="0.150667" C="0.247161" G="0.16202" T="0.440152"/>
      <pos A="0.3096" C="0.247161" G="0.179048" T="0.264191"/>
      <pos A="0.247161" C="0.366361" G="0.173372" T="0.213105"/>
      <pos A="0.423123" C="0.139315" G="0.207429" T="0.230133"/>
      <pos A="0.224457" C="0.230133" G="0.33798" T="0.207429"/>
      <pos A="0.207429" C="0.292571" G="0.196076" T="0.303924"/>
      <pos A="0.247161" C="0.258515" G="0.247161" T="0.247161"/>
      <pos A="0.173372" C="0.258515" G="0.207429" T="0.360685"/>
      <pos A="0.179048" C="0.33798" G="0.3096" T="0.173372"/>
      <pos A="0.343657" C="0.201752" G="0.0598479" T="0.394743"/>
      <pos A="0.235809" C="0.16202" G="0.45718" T="0.144991"/>
      <pos A="0.264191" C="0.184724" G="0.235809" T="0.315276"/>
      <pos A="0.16202" C="0.224457" G="0.213105" T="0.400419"/>
      <pos A="0.281219" C="0.247161" G="0.184724" T="0.286895"/>
      <pos A="0.355009" C="0.1904" G="0.150667" T="0.303924"/>
      <pos A="0.127962" C="0.332304" G="0.281219" T="0.258515"/>
      <pos A="0.281219" C="0.0939052" G="0.218781" T="0.406095"/>
      <pos A="0.1904" C="0.326628" G="0.252839" T="0.230133"/>
      <pos A="0.411771" C="0.224457" G="0.16202" T="0.201752"/>
      <pos A="0.411771" C="0.179048" G="0.179048" T="0.230133"/>
      <pos A="0.224457" C="0.133639" G="0.360685" T="0.281219"/>
      <pos A="0.372038" C="0.241485" G="0.218781" T="0.167696"/>
      <pos A="0.394743" C="0.1904" G="0.1904" T="0.224457"/>
      <pos A="0.252839" C="0.411771" G="0.252839" T="0.0825531"/>
      <pos A="0.50259" C="0.281219" G="0.076877" T="0.139315"/>
      <pos A="0.423123" C="0.207429" G="0.179048" T="0.1904"/>
      <pos A="0.1904" C="0.184724" G="0.326628" T="0.298248"/>
    </motif>
    <motif db="0" id="M49" alt="O49" length="40" nsites="8" evalue="1.3e-003">
      <pos A="0.406095" C="0.230133" G="0.235809" T="0.127962"/>
      <pos A="0.286895" C="0.440152" G="0.139315" T="0.133639"/>
      <pos A="0.320952" C="0.224457" G="0.269867" T="0.184724"/>
      <pos A="0.33798" C="0.241485" G="0.218781" T="0.201752"/>
      <pos A="0.224457" C="0.275543" G="0.144991" T="0.355009"/>
      <pos A="0.139315" C="0.11661" G="0.144991" T="0.599084"/>
      <pos A="0.196076" C="0.156343" G="0.38339" T="0.264191"/>
      <pos A="0.349333" C="0.332304" G="0.16202" T="0.156343"/>
      <pos A="0.173372" C="0.332304" G="0.167696" T="0.326628"/>
      <pos A="0.303924" C="0.286895" G="0.1904" T="0.218781"/>
      <pos A="0.1904" C="0.173372" G="0.224457" T="0.411771"/>
      <pos A="0.167696" C="0.241485" G="0.275543" T="0.315276"/>
      <pos A="0.343657" C="0.1904" G="0.196076" T="0.269867"/>
      <pos A="0.213105" C="0.173372" G="0.230133" T="0.38339"/>
      <pos A="0.156343" C="0.298248" G="0.349333" T="0.196076"/>
      <pos A="0.241485" C="0.247161" G="0.173372" T="0.33798"/>
      <pos A="0.3096" C="0.127962" G="0.275543" T="0.286895"/>
      <pos A="0.38339" C="0.144991" G="0.275543" T="0.196076"/>
      <pos A="0.33798" C="0.247161" G="0.241485" T="0.173372"/>
      <pos A="0.16202" C="0.173372" G="0.264191" T="0.400419"/>
      <pos A="0.16202" C="0.224457" G="0.298248" T="0.315276"/>
      <pos A="0.275543" C="0.315276" G="0.16202" T="0.247161"/>
      <pos A="0.218781" C="0.275543" G="0.196076" T="0.3096"/>
      <pos A="0.389067" C="0.264191" G="0.110933" T="0.235809"/>
      <pos A="0.218781" C="0.252839" G="0.320952" T="0.207429"/>
      <pos A="0.491238" C="0.110933" G="0.0995812" T="0.298248"/>
      <pos A="0.281219" C="0.258515" G="0.315276" T="0.144991"/>
      <pos A="0.451504" C="0.298248" G="0.065524" T="0.184724"/>
      <pos A="0.389067" C="0.218781" G="0.156343" T="0.235809"/>
      <pos A="0.332304" C="0.11661" G="0.258515" T="0.292571"/>
      <pos A="0.252839" C="0.247161" G="0.264191" T="0.235809"/>
      <pos A="0.156343" C="0.224457" G="0.33798" T="0.281219"/>
      <pos A="0.207429" C="0.247161" G="0.230133" T="0.315276"/>
      <pos A="0.332304" C="0.366361" G="0.122286" T="0.179048"/>
      <pos A="0.224457" C="0.207429" G="0.167696" T="0.400419"/>
      <pos A="0.201752" C="0.372038" G="0.139315" T="0.286895"/>
      <pos A="0.315276" C="0.224457" G="0.201752" T="0.258515"/>
      <pos A="0.16202" C="0.372038" G="0.1904" T="0.275543"/>
      <pos A="0.377714" C="0.173372" G="0.230133" T="0.218781"/>
      <pos A="0.394743" C="0.167696" G="0.235809" T="0.201752"/>
    </motif>
    <motif db="0" id="M5" alt="O5" length="40" nsites="8" evalue="1.3e-003">
      <pos A="0.377714" C="0.3096" G="0.167696" T="0.144991"/>
      <pos A="0.258515" C="0.303924" G="0.230133" T="0.207429"/>
      <pos A="0.224457" C="0.286895" G="0.144991" T="0.343657"/>
      <pos A="0.275543" C="0.218781" G="0.235809" T="0.269867"/>
      <pos A="0.144991" C="0.281219" G="0.110933" T="0.462856"/>
      <pos A="0.3096" C="0.303924" G="0.122286" T="0.264191"/>
      <pos A="0.366361" C="0.173372" G="0.247161" T="0.213105"/>
      <pos A="0.139315" C="0.360685" G="0.275543" T="0.224457"/>
      <pos A="0.196076" C="0.326628" G="0.16202" T="0.315276"/>
      <pos A="0.434476" C="0.281219" G="0.139315" T="0.144991"/>
      <pos A="0.247161" C="0.230133" G="0.315276" T="0.207429"/>
      <pos A="0.264191" C="0.11661" G="0.196076" T="0.423123"/>
      <pos A="0.366361" C="0.0541719" G="0.286895" T="0.292571"/>
      <pos A="0.247161" C="0.1904" G="0.303924" T="0.258515"/>
      <pos A="0.1904" C="0.286895" G="0.315276" T="0.207429"/>
      <pos A="0.343657" C="0.167696" G="0.241485" T="0.247161"/>
      <pos A="0.224457" C="0.0825531" G="0.3096" T="0.38339"/>
      <pos A="0.144991" C="0.269867" G="0.423123" T="0.16202"/>
      <pos A="0.372038" C="0.269867" G="0.139315" T="0.218781"/>
      <pos A="0.406095" C="0.16202" G="0.1904" T="0.241485"/>
      <pos A="0.286895" C="0.372038" G="0.179048" T="0.16202"/>
      <pos A="0.224457" C="0.156343" G="0.196076" T="0.423123"/>
      <pos A="0.3096" C="0.252839" G="0.315276" T="0.122286"/>
      <pos A="0.207429" C="0.264191" G="0.173372" T="0.355009"/>
      <pos A="0.406095" C="0.0939052" G="0.213105" T="0.286895"/>
      <pos A="0.213105" C="0.298248" G="0.065524" T="0.423123"/>
      <pos A="0.264191" C="0.230133" G="0.207429" T="0.298248"/>
      <pos A="0.235809" C="0.1904" G="0.139315" T="0.434476"/>
      <pos A="0.11661" C="0.235809" G="0.303924" T="0.343657"/>
      <pos A="0.298248" C="0.400419" G="0.11661" T="0.184724"/>
      <pos A="0.213105" C="0.201752" G="0.275543" T="0.3096"/>
      <pos A="0.343657" C="0.207429" G="0.332304" T="0.11661"/>
      <pos A="0.389067" C="0.224457" G="0.247161" T="0.139315"/>
      <pos A="0.241485" C="0.332304" G="0.184724" T="0.241485"/>
      <pos A="0.264191" C="0.292571" G="0.150667" T="0.292571"/>
      <pos A="0.286895" C="0.235809" G="0.150667" T="0.326628"/>
      <pos A="0.400419" C="0.213105" G="0.139315" T="0.247161"/>
      <pos A="0.247161" C="0.292571" G="0.292571" T="0.167696"/>
      <pos A="0.394743" C="0.184724" G="0.201752" T="0.218781"/>
      <pos A="0.144991" C="0.184724" G="0.389067" T="0.281219"/>
    </motif>
    <motif db="0" id="M50" alt="O50" length="40" nsites="8" evalue="1.3e-003">
      <pos A="0.258515" C="0.269867" G="0.38339" T="0.0882291"/>
      <pos A="0.372038" C="0.281219" G="0.0541719" T="0.292571"/>
      <pos A="0.218781" C="0.247161" G="0.281219" T="0.252839"/>
      <pos A="0.196076" C="0.16202" G="0.320952" T="0.320952"/>
      <pos A="0.247161" C="0.150667" G="0.16202" T="0.440152"/>
      <pos A="0.349333" C="0.241485" G="0.201752" T="0.207429"/>
      <pos A="0.315276" C="0.258515" G="0.275543" T="0.150667"/>
      <pos A="0.167696" C="0.33798" G="0.184724" T="0.3096"/>
      <pos A="0.133639" C="0.213105" G="0.235809" T="0.417447"/>
      <pos A="0.445828" C="0.1904" G="0.184724" T="0.179048"/>
      <pos A="0.139315" C="0.1904" G="0.241485" T="0.428799"/>
      <pos A="0.247161" C="0.269867" G="0.179048" T="0.303924"/>
      <pos A="0.286895" C="0.445828" G="0.127962" T="0.139315"/>
      <pos A="0.264191" C="0.247161" G="0.110933" T="0.377714"/>
      <pos A="0.16202" C="0.264191" G="0.281219" T="0.292571"/>
      <pos A="0.281219" C="0.332304" G="0.156343" T="0.230133"/>
      <pos A="0.247161" C="0.16202" G="0.230133" T="0.360685"/>
      <pos A="0.0939052" C="0.286895" G="0.252839" T="0.366361"/>
      <pos A="0.207429" C="0.235809" G="0.252839" T="0.303924"/>
      <pos A="0.269867" C="0.372038" G="0.139315" T="0.218781"/>
      <pos A="0.389067" C="0.127962" G="0.224457" T="0.258515"/>
      <pos A="0.303924" C="0.201752" G="0.366361" T="0.127962"/>
      <pos A="0.394743" C="0.230133" G="0.139315" T="0.235809"/>
      <pos A="0.542323" C="0.076877" G="0.213105" T="0.167696"/>
      <pos A="0.360685" C="0.235809" G="0.258515" T="0.144991"/>
      <pos A="0.213105" C="0.241485" G="0.196076" T="0.349333"/>
      <pos A="0.213105" C="0.241485" G="0.241485" T="0.303924"/>
      <pos A="0.213105" C="0.235809" G="0.303924" T="0.247161"/>
      <pos A="0.38339" C="0.230133" G="0.110933" T="0.275543"/>
      <pos A="0.247161" C="0.218781" G="0.258515" T="0.275543"/>
      <pos A="0.275543" C="0.315276" G="0.235809" T="0.173372"/>
      <pos A="0.315276" C="0.343657" G="0.0825531" T="0.258515"/>
      <pos A="0.184724" C="0.201752" G="0.269867" T="0.343657"/>
      <pos A="0.264191" C="0.207429" G="0.281219" T="0.247161"/>
      <pos A="0.247161" C="0.196076" G="0.218781" T="0.33798"/>
      <pos A="0.207429" C="0.235809" G="0.372038" T="0.184724"/>
      <pos A="0.3096" C="0.275543" G="0.207429" T="0.207429"/>
      <pos A="0.269867" C="0.241485" G="0.213105" T="0.275543"/>
      <pos A="0.252839" C="0.139315" G="0.235809" T="0.372038"/>
      <pos A="0.292571" C="0.167696" G="0.1904" T="0.349333"/>
    </motif>
    <motif db="0" id="M53" alt="O53" length="40" nsites="8" evalue="1.3e-003">
      <pos A="0.184724" C="0.343657" G="0.247161" T="0.224457"/>
      <pos A="0.173372" C="0.1904" G="0.218781" T="0.417447"/>
      <pos A="0.241485" C="0.213105" G="0.247161" T="0.298248"/>
      <pos A="0.201752" C="0.332304" G="0.150667" T="0.315276"/>
      <pos A="0.38339" C="0.224457" G="0.184724" T="0.207429"/>
      <pos A="0.275543" C="0.184724" G="0.286895" T="0.252839"/>
      <pos A="0.315276" C="0.269867" G="0.127962" T="0.286895"/>
      <pos A="0.139315" C="0.275543" G="0.360685" T="0.224457"/>
      <pos A="0.218781" C="0.0939052" G="0.213105" T="0.474208"/>
      <pos A="0.213105" C="0.343657" G="0.224457" T="0.218781"/>
      <pos A="0.428799" C="0.224457" G="0.0939052" T="0.252839"/>
      <pos A="0.320952" C="0.173372" G="0.264191" T="0.241485"/>
      <pos A="0.33798" C="0.1904" G="0.303924" T="0.167696"/>
      <pos A="0.286895" C="0.1904" G="0.241485" T="0.281219"/>
      <pos A="0.3096" C="0.241485" G="0.3096" T="0.139315"/>
      <pos A="0.372038" C="0.201752" G="0.144991" T="0.281219"/>
      <pos A="0.1904" C="0.150667" G="0.269867" T="0.389067"/>
      <pos A="0.156343" C="0.360685" G="0.071201" T="0.411771"/>
      <pos A="0.360685" C="0.16202" G="0.235809" T="0.241485"/>
      <pos A="0.1904" C="0.320952" G="0.173372" T="0.315276"/>
      <pos A="0.11661" C="0.33798" G="0.105257" T="0.440152"/>
      <pos A="0.582056" C="0.281219" G="0.0541719" T="0.0825531"/>
      <pos A="0.355009" C="0.167696" G="0.269867" T="0.207429"/>
      <pos A="0.150667" C="0.230133" G="0.275543" T="0.343657"/>
      <pos A="0.38339" C="0.127962" G="0.150667" T="0.33798"/>
      <pos A="0.218781" C="0.264191" G="0.252839" T="0.264191"/>
      <pos A="0.275543" C="0.372038" G="0.235809" T="0.11661"/>
      <pos A="0.224457" C="0.144991" G="0.241485" T="0.389067"/>
      <pos A="0.207429" C="0.303924" G="0.184724" T="0.303924"/>
      <pos A="0.286895" C="0.1904" G="0.292571" T="0.230133"/>
      <pos A="0.156343" C="0.218781" G="0.264191" T="0.360685"/>
      <pos A="0.372038" C="0.207429" G="0.252839" T="0.167696"/>
      <pos A="0.275543" C="0.258515" G="0.275543" T="0.1904"/>
      <pos A="0.355009" C="0.235809" G="0.213105" T="0.196076"/>
      <pos A="0.264191" C="0.33798" G="0.1904" T="0.207429"/>
      <pos A="0.252839" C="0.184724" G="0.179048" T="0.38339"/>
      <pos A="0.275543" C="0.275543" G="0.230133" T="0.218781"/>
      <pos A="0.377714" C="0.139315" G="0.224457" T="0.258515"/>
      <pos A="0.366361" C="0.133639" G="0.275543" T="0.224457"/>
      <pos A="0.264191" C="0.213105" G="0.320952" T="0.201752"/>
    </motif>
    <motif db="0" id="M54" alt="O54" length="40" nsites="8" evalue="1.3e-003">
      <pos A="0.308789" C="0.191211" G="0.332304" T="0.167696"/>
      <pos A="0.332304" C="0.0971486" G="0.261758" T="0.308789"/>
      <pos A="0.214727" C="0.214727" G="0.379335" T="0.191211"/>
      <pos A="0.543945" C="0.0971486" G="0.238242" T="0.120665"/>
      <pos A="0.214727" C="0.191211" G="0.261758" T="0.332304"/>
      <pos A="0.0971486" C="0.332304" G="0.473398" T="0.0971486"/>
      <pos A="0.308789" C="0.402851" G="0.0971486" T="0.191211"/>
      <pos A="0.261758" C="0.449882" G="0.0736336" T="0.214727"/>
      <pos A="0.332304" C="0.120665" G="0.191211" T="0.35582"/>
      <pos A="0.285273" C="0.308789" G="0.308789" T="0.0971486"/>
      <pos A="0.308789" C="0.238242" G="0.120665" T="0.332304"/>
      <pos A="0.0736336" C="0.191211" G="0.35582" T="0.379335"/>
      <pos A="0.308789" C="0.332304" G="0.0736336" T="0.285273"/>
      <pos A="0.308789" C="0.120665" G="0.238242" T="0.332304"/>
      <pos A="0.332304" C="0.214727" G="0.0971486" T="0.35582"/>
      <pos A="0.238242" C="0.14418" G="0.191211" T="0.426366"/>
      <pos A="0.402851" C="0.0501175" G="0.379335" T="0.167696"/>
      <pos A="0.332304" C="0.0736336" G="0.238242" T="0.35582"/>
      <pos A="0.191211" C="0.332304" G="0.285273" T="0.191211"/>
      <pos A="0.214727" C="0.191211" G="0.167696" T="0.426366"/>
      <pos A="0.261758" C="0.261758" G="0.426366" T="0.0501175"/>
      <pos A="0.191211" C="0.0736336" G="0.590976" T="0.14418"/>
      <pos A="0.191211" C="0.261758" G="0.379335" T="0.167696"/>
      <pos A="0.379335" C="0.35582" G="0.191211" T="0.0736336"/>
      <pos A="0.35582" C="0.14418" G="0.191211" T="0.308789"/>
      <pos A="0.332304" C="0.191211" G="0.167696" T="0.308789"/>
      <pos A="0.332304" C="0.0501175" G="0.285273" T="0.332304"/>
      <pos A="0.261758" C="0.308789" G="0.261758" T="0.167696"/>
      <pos A="0.285273" C="0.426366" G="0.120665" T="0.167696"/>
      <pos A="0.614492" C="0.14418" G="0.0971486" T="0.14418"/>
      <pos A="0.167696" C="0.0501175" G="0.473398" T="0.308789"/>
      <pos A="0.308789" C="0.0736336" G="0.473398" T="0.14418"/>
      <pos A="0.261758" C="0.402851" G="0.285273" T="0.0501175"/>
      <pos A="0.402851" C="0.120665" G="0.120665" T="0.35582"/>
      <pos A="0.214727" C="0.308789" G="0.35582" T="0.120665"/>
      <pos A="0.379335" C="0.14418" G="0.120665" T="0.35582"/>
      <pos A="0.332304" C="0.238242" G="0.120665" T="0.308789"/>
      <pos A="0.214727" C="0.261758" G="0.214727" T="0.308789"/>
      <pos A="0.285273" C="0.0736336" G="0.379335" T="0.261758"/>
      <pos A="0.402851" C="0.261758" G="0.0266025" T="0.308789"/>
    </motif>
    <motif db="0" id="M55" alt="O55" length="40" nsites="8" evalue="1.3e-003">
      <pos A="0.275543" C="0.105257" G="0.258515" T="0.360685"/>
      <pos A="0.224457" C="0.224457" G="0.196076" T="0.355009"/>
      <pos A="0.264191" C="0.281219" G="0.269867" T="0.184724"/>
      <pos A="0.355009" C="0.1904" G="0.184724" T="0.269867"/>
      <pos A="0.343657" C="0.281219" G="0.167696" T="0.207429"/>
      <pos A="0.417447" C="0.156343" G="0.0428198" T="0.38339"/>
      <pos A="0.144991" C="0.173372" G="0.411771" T="0.269867"/>
      <pos A="0.213105" C="0.1904" G="0.298248" T="0.298248"/>
      <pos A="0.303924" C="0.298248" G="0.252839" T="0.144991"/>
      <pos A="0.303924" C="0.320952" G="0.0598479" T="0.315276"/>
      <pos A="0.264191" C="0.173372" G="0.230133" T="0.332304"/>
      <pos A="0.1904" C="0.230133" G="0.275543" T="0.303924"/>
      <pos A="0.264191" C="0.241485" G="0.247161" T="0.247161"/>
      <pos A="0.275543" C="0.241485" G="0.218781" T="0.264191"/>
      <pos A="0.201752" C="0.343657" G="0.122286" T="0.332304"/>
      <pos A="0.315276" C="0.258515" G="0.179048" T="0.247161"/>
      <pos A="0.133639" C="0.071201" G="0.366361" T="0.428799"/>
      <pos A="0.213105" C="0.196076" G="0.349333" T="0.241485"/>
      <pos A="0.3096" C="0.332304" G="0.133639" T="0.224457"/>
      <pos A="0.241485" C="0.0995812" G="0.1904" T="0.468532"/>
      <pos A="0.315276" C="0.349333" G="0.224457" T="0.110933"/>
      <pos A="0.485561" C="0.230133" G="0.11661" T="0.167696"/>
      <pos A="0.252839" C="0.315276" G="0.201752" T="0.230133"/>
      <pos A="0.167696" C="0.218781" G="0.275543" T="0.33798"/>
      <pos A="0.326628" C="0.224457" G="0.252839" T="0.196076"/>
      <pos A="0.252839" C="0.241485" G="0.224457" T="0.281219"/>
      <pos A="0.201752" C="0.326628" G="0.173372" T="0.298248"/>
      <pos A="0.372038" C="0.247161" G="0.167696" T="0.213105"/>
      <pos A="0.349333" C="0.218781" G="0.196076" T="0.235809"/>
      <pos A="0.303924" C="0.201752" G="0.258515" T="0.235809"/>
      <pos A="0.298248" C="0.184724" G="0.303924" T="0.213105"/>
      <pos A="0.275543" C="0.196076" G="0.332304" T="0.196076"/>
      <pos A="0.173372" C="0.485561" G="0.110933" T="0.230133"/>
      <pos A="0.411771" C="0.150667" G="0.184724" T="0.252839"/>
      <pos A="0.207429" C="0.196076" G="0.349333" T="0.247161"/>
      <pos A="0.355009" C="0.235809" G="0.286895" T="0.122286"/>
      <pos A="0.400419" C="0.0882291" G="0.110933" T="0.400419"/>
      <pos A="0.201752" C="0.201752" G="0.201752" T="0.394743"/>
      <pos A="0.144991" C="0.258515" G="0.1904" T="0.406095"/>
      <pos A="0.320952" C="0.241485" G="0.241485" T="0.196076"/>
    </motif>
    <motif db="0" id="M56" alt="O56" length="40" nsites="8" evalue="1.3e-003">
      <pos A="0.990741" C="0.00308642" G="0.00308642" T="0.00308642"/>
      <pos A="0.00308642" C="0.00308642" G="0.00308642" T="0.990741"/>
      <pos A="0.990741" C="0.00308642" G="0.00308642" T="0.00308642"/>
      <pos A="0.00308642" C="0.990741" G="0.00308642" T="0.00308642"/>
      <pos A="0.990741" C="0.00308642" G="0.00308642" T="0.00308642"/>
      <pos A="0.00308642" C="0.990741" G="0.00308642" T="0.00308642"/>
      <pos A="0.00308642" C="0.00308642" G="0.00308642" T="0.990741"/>
      <pos A="0.00308642" C="0.00308642" G="0.990741" T="0.00308642"/>
      <pos A="0.00308642" C="0.990741" G="0.00308642" T="0.00308642"/>
      <pos A="0.00308642" C="0.990741" G="0.00308642" T="0.00308642"/>
      <pos A="0.990741" C="0.00308642" G="0.00308642" T="0.00308642"/>
      <pos A="0.00308642" C="0.990741" G="0.00308642" T="0.00308642"/>
      <pos A="0.00308642" C="0.990741" G="0.00308642" T="0.00308642"/>
      <pos A="0.00308642" C="0.00308642" G="0.00308642" T="0.990741"/>
      <pos A="0.00308642" C="0.00308642" G="0.990741" T="0.00308642"/>
      <pos A="0.00308642" C="0.00308642" G="0.990741" T="0.00308642"/>
      <pos A="0.00308642" C="0.00308642" G="0.00308642" T="0.990741"/>
      <pos A="0.00308642" C="0.00308642" G="0.990741" T="0.00308642"/>
      <pos A="0.00308642" C="0.00308642" G="0.990741" T="0.00308642"/>
      <pos A="0.00308642" C="0.990741" G="0.00308642" T="0.00308642"/>
      <pos A="0.00308642" C="0.990741" G="0.00308642" T="0.00308642"/>
      <pos A="0.990741" C="0.00308642" G="0.00308642" T="0.00308642"/>
      <pos A="0.990741" C="0.00308642" G="0.00308642" T="0.00308642"/>
      <pos A="0.00308642" C="0.990741" G="0.00308642" T="0.00308642"/>
      <pos A="0.00308642" C="0.00308642" G="0.00308642" T="0.990741"/>
      <pos A="0.00308642" C="0.00308642" G="0.990741" T="0.00308642"/>
      <pos A="0.00308642" C="0.990741" G="0.00308642" T="0.00308642"/>
      <pos A="0.00308642" C="0.00308642" G="0.00308642" T="0.990741"/>
      <pos A="0.990741" C="0.00308642" G="0.00308642" T="0.00308642"/>
      <pos A="0.990741" C="0.00308642" G="0.00308642" T="0.00308642"/>
      <pos A="0.00308642" C="0.990741" G="0.00308642" T="0.00308642"/>
      <pos A="0.00308642" C="0.990741" G="0.00308642" T="0.00308642"/>
      <pos A="0.990741" C="0.00308642" G="0.00308642" T="0.00308642"/>
      <pos A="0.00308642" C="0.00308642" G="0.990741" T="0.00308642"/>
      <pos A="0.00308642" C="0.990741" G="0.00308642" T="0.00308642"/>
      <pos A="0.00308642" C="0.00308642" G="0.00308642" T="0.990741"/>
      <pos A="0.00308642" C="0.990741" G="0.00308642" T="0.00308642"/>
      <pos A="0.00308642" C="0.00308642" G="0.00308642" T="0.990741"/>
      <pos A="0.00308642" C="0.00308642" G="0.990741" T="0.00308642"/>
      <pos A="0.00308642" C="0.00308642" G="0.990741" T="0.00308642"/>
    </motif>
    <motif db="0" id="M57" alt="O57" length="40" nsites="8" evalue="1.3e-003">
      <pos A="0.0689304" C="0.200617" G="0.134773" T="0.595679"/>
      <pos A="0.00308642" C="0.134773" G="0.463992" T="0.398148"/>
      <pos A="0.200617" C="0.332304" G="0.200617" T="0.266461"/>
      <pos A="0.266461" C="0.595679" G="0.0689304" T="0.0689304"/>
      <pos A="0.529835" C="0.134773" G="0.00308642" T="0.332304"/>
      <pos A="0.266461" C="0.200617" G="0.398148" T="0.134773"/>
      <pos A="0.0689304" C="0.332304" G="0.398148" T="0.200617"/>
      <pos A="0.332304" C="0.134773" G="0.134773" T="0.398148"/>
      <pos A="0.398148" C="0.266461" G="0.0689304" T="0.266461"/>
      <pos A="0.398148" C="0.266461" G="0.0689304" T="0.266461"/>
      <pos A="0.0689304" C="0.0689304" G="0.529835" T="0.332304"/>
      <pos A="0.200617" C="0.529835" G="0.00308642" T="0.266461"/>
      <pos A="0.463992" C="0.332304" G="0.134773" T="0.0689304"/>
      <pos A="0.134773" C="0.200617" G="0.463992" T="0.200617"/>
      <pos A="0.266461" C="0.00308642" G="0.398148" T="0.332304"/>
      <pos A="0.0689304" C="0.0689304" G="0.595679" T="0.266461"/>
      <pos A="0.266461" C="0.00308642" G="0.661523" T="0.0689304"/>
      <pos A="0.134773" C="0.332304" G="0.332304" T="0.200617"/>
      <pos A="0.200617" C="0.200617" G="0.200617" T="0.398148"/>
      <pos A="0.266461" C="0.134773" G="0.134773" T="0.463992"/>
      <pos A="0.0689304" C="0.0689304" G="0.661523" T="0.200617"/>
      <pos A="0.332304" C="0.529835" G="0.134773" T="0.00308642"/>
      <pos A="0.266461" C="0.200617" G="0.398148" T="0.134773"/>
      <pos A="0.266461" C="0.463992" G="0.134773" T="0.134773"/>
      <pos A="0.332304" C="0.200617" G="0.134773" T="0.332304"/>
      <pos A="0.332304" C="0.266461" G="0.200617" T="0.200617"/>
      <pos A="0.266461" C="0.332304" G="0.200617" T="0.200617"/>
      <pos A="0.134773" C="0.0689304" G="0.200617" T="0.595679"/>
      <pos A="0.266461" C="0.332304" G="0.134773" T="0.266461"/>
      <pos A="0.0689304" C="0.134773" G="0.266461" T="0.529835"/>
      <pos A="0.0689304" C="0.529835" G="0.134773" T="0.266461"/>
      <pos A="0.266461" C="0.0689304" G="0.134773" T="0.529835"/>
      <pos A="0.332304" C="0.200617" G="0.200617" T="0.266461"/>
      <pos A="0.200617" C="0.0689304" G="0.398148" T="0.332304"/>
      <pos A="0.0689304" C="0.134773" G="0.463992" T="0.332304"/>
      <pos A="0.266461" C="0.200617" G="0.200617" T="0.332304"/>
      <pos A="0.398148" C="0.332304" G="0.00308642" T="0.266461"/>
      <pos A="0.398148" C="0.398148" G="0.00308642" T="0.200617"/>
      <pos A="0.200617" C="0.0689304" G="0.200617" T="0.529835"/>
      <pos A="0.134773" C="0.134773" G="0.529835" T="0.200617"/>
    </motif>
    <motif db="0" id="M58" alt="O58" length="40" nsites="8" evalue="1.3e-003">
      <pos A="0.3096" C="0.139315" G="0.139315" T="0.411771"/>
      <pos A="0.411771" C="0.241485" G="0.3096" T="0.0371437"/>
      <pos A="0.547999" C="0.105257" G="0.241485" T="0.105257"/>
      <pos A="0.207429" C="0.343657" G="0.241485" T="0.207429"/>
      <pos A="0.343657" C="0.207429" G="0.207429" T="0.241485"/>
      <pos A="0.207429" C="0.139315" G="0.00308642" T="0.65017"/>
      <pos A="0.275543" C="0.207429" G="0.139315" T="0.377714"/>
      <pos A="0.241485" C="0.105257" G="0.241485" T="0.411771"/>
      <pos A="0.241485" C="0.071201" G="0.343657" T="0.343657"/>
      <pos A="0.139315" C="0.173372" G="0.445828" T="0.241485"/>
      <pos A="0.275543" C="0.241485" G="0.0371437" T="0.445828"/>
      <pos A="0.173372" C="0.241485" G="0.3096" T="0.275543"/>
      <pos A="0.241485" C="0.00308642" G="0.411771" T="0.343657"/>
      <pos A="0.173372" C="0.513942" G="0.207429" T="0.105257"/>
      <pos A="0.173372" C="0.684227" G="0.0371437" T="0.105257"/>
      <pos A="0.173372" C="0.479885" G="0.173372" T="0.173372"/>
      <pos A="0.547999" C="0.241485" G="0.071201" T="0.139315"/>
      <pos A="0.207429" C="0.173372" G="0.411771" T="0.207429"/>
      <pos A="0.173372" C="0.139315" G="0.411771" T="0.275543"/>
      <pos A="0.173372" C="0.343657" G="0.071201" T="0.411771"/>
      <pos A="0.411771" C="0.3096" G="0.0371437" T="0.241485"/>
      <pos A="0.139315" C="0.071201" G="0.377714" T="0.411771"/>
      <pos A="0.377714" C="0.343657" G="0.241485" T="0.0371437"/>
      <pos A="0.479885" C="0.241485" G="0.173372" T="0.105257"/>
      <pos A="0.241485" C="0.3096" G="0.377714" T="0.071201"/>
      <pos A="0.275543" C="0.207429" G="0.3096" T="0.207429"/>
      <pos A="0.411771" C="0.241485" G="0.207429" T="0.139315"/>
      <pos A="0.241485" C="0.105257" G="0.241485" T="0.411771"/>
      <pos A="0.071201" C="0.275543" G="0.241485" T="0.411771"/>
      <pos A="0.445828" C="0.241485" G="0.105257" T="0.207429"/>
      <pos A="0.105257" C="0.411771" G="0.275543" T="0.207429"/>
      <pos A="0.241485" C="0.241485" G="0.241485" T="0.275543"/>
      <pos A="0.616114" C="0.105257" G="0.139315" T="0.139315"/>
      <pos A="0.173372" C="0.0371437" G="0.718284" T="0.071201"/>
      <pos A="0.173372" C="0.241485" G="0.207429" T="0.377714"/>
      <pos A="0.275543" C="0.139315" G="0.139315" T="0.445828"/>
      <pos A="0.241485" C="0.513942" G="0.071201" T="0.173372"/>
      <pos A="0.343657" C="0.3096" G="0.173372" T="0.173372"/>
      <pos A="0.173372" C="0.513942" G="0.139315" T="0.173372"/>
      <pos A="0.411771" C="0.139315" G="0.173372" T="0.275543"/>
    </motif>
    <motif db="0" id="M59" alt="O59" length="40" nsites="8" evalue="1.3e-003">
      <pos A="0.224457" C="0.292571" G="0.269867" T="0.213105"/>
      <pos A="0.150667" C="0.269867" G="0.1904" T="0.389067"/>
      <pos A="0.303924" C="0.133639" G="0.349333" T="0.213105"/>
      <pos A="0.320952" C="0.213105" G="0.201752" T="0.264191"/>
      <pos A="0.173372" C="0.213105" G="0.230133" T="0.38339"/>
      <pos A="0.230133" C="0.281219" G="0.235809" T="0.252839"/>
      <pos A="0.184724" C="0.224457" G="0.235809" T="0.355009"/>
      <pos A="0.252839" C="0.343657" G="0.0825531" T="0.320952"/>
      <pos A="0.400419" C="0.326628" G="0.127962" T="0.144991"/>
      <pos A="0.241485" C="0.320952" G="0.224457" T="0.213105"/>
      <pos A="0.247161" C="0.196076" G="0.224457" T="0.332304"/>
      <pos A="0.360685" C="0.207429" G="0.16202" T="0.269867"/>
      <pos A="0.303924" C="0.286895" G="0.241485" T="0.167696"/>
      <pos A="0.264191" C="0.201752" G="0.247161" T="0.286895"/>
      <pos A="0.173372" C="0.207429" G="0.286895" T="0.332304"/>
      <pos A="0.440152" C="0.144991" G="0.0995812" T="0.315276"/>
      <pos A="0.394743" C="0.196076" G="0.224457" T="0.184724"/>
      <pos A="0.292571" C="0.3096" G="0.224457" T="0.173372"/>
      <pos A="0.241485" C="0.281219" G="0.235809" T="0.241485"/>
      <pos A="0.247161" C="0.372038" G="0.11661" T="0.264191"/>
      <pos A="0.179048" C="0.179048" G="0.235809" T="0.406095"/>
      <pos A="0.252839" C="0.0541719" G="0.423123" T="0.269867"/>
      <pos A="0.213105" C="0.292571" G="0.179048" T="0.315276"/>
      <pos A="0.286895" C="0.207429" G="0.241485" T="0.264191"/>
      <pos A="0.230133" C="0.133639" G="0.428799" T="0.207429"/>
      <pos A="0.247161" C="0.400419" G="0.184724" T="0.167696"/>
      <pos A="0.252839" C="0.0314677" G="0.224457" T="0.491238"/>
      <pos A="0.3096" C="0.110933" G="0.241485" T="0.33798"/>
      <pos A="0.440152" C="0.230133" G="0.122286" T="0.207429"/>
      <pos A="0.38339" C="0.207429" G="0.127962" T="0.281219"/>
      <pos A="0.303924" C="0.230133" G="0.343657" T="0.122286"/>
      <pos A="0.326628" C="0.196076" G="0.196076" T="0.281219"/>
      <pos A="0.315276" C="0.264191" G="0.16202" T="0.258515"/>
      <pos A="0.241485" C="0.224457" G="0.33798" T="0.196076"/>
      <pos A="0.179048" C="0.252839" G="0.252839" T="0.315276"/>
      <pos A="0.411771" C="0.139315" G="0.247161" T="0.201752"/>
      <pos A="0.247161" C="0.332304" G="0.179048" T="0.241485"/>
      <pos A="0.1904" C="0.349333" G="0.179048" T="0.281219"/>
      <pos A="0.394743" C="0.286895" G="0.133639" T="0.184724"/>
      <pos A="0.303924" C="0.275543" G="0.11661" T="0.303924"/>
    </motif>
    <motif db="0" id="M6" alt="O6" length="40" nsites="8" evalue="1.3e-003">
      <pos A="0.595679" C="0.00308642" G="0.200617" T="0.200617"/>
      <pos A="0.200617" C="0.595679" G="0.00308642" T="0.200617"/>
      <pos A="0.00308642" C="0.595679" G="0.200617" T="0.200617"/>
      <pos A="0.200617" C="0.595679" G="0.00308642" T="0.200617"/>
      <pos A="0.00308642" C="0.00308642" G="0.200617" T="0.79321"/>
      <pos A="0.00308642" C="0.398148" G="0.200617" T="0.398148"/>
      <pos A="0.00308642" C="0.00308642" G="0.595679" T="0.398148"/>
      <pos A="0.200617" C="0.398148" G="0.00308642" T="0.398148"/>
      <pos A="0.398148" C="0.398148" G="0.200617" T="0.00308642"/>
      <pos A="0.200617" C="0.00308642" G="0.00308642" T="0.79321"/>
      <pos A="0.00308642" C="0.200617" G="0.200617" T="0.595679"/>
      <pos A="0.00308642" C="0.990741" G="0.00308642" T="0.00308642"/>
      <pos A="0.00308642" C="0.990741" G="0.00308642" T="0.00308642"/>
      <pos A="0.00308642" C="0.79321" G="0.200617" T="0.00308642"/>
      <pos A="0.398148" C="0.200617" G="0.200617" T="0.200617"/>
      <pos A="0.200617" C="0.200617" G="0.200617" T="0.398148"/>
      <pos A="0.00308642" C="0.200617" G="0.00308642" T="0.79321"/>
      <pos A="0.200617" C="0.00308642" G="0.595679" T="0.200617"/>
      <pos A="0.00308642" C="0.398148" G="0.200617" T="0.398148"/>
      <pos A="0.00308642" C="0.595679" G="0.200617" T="0.200617"/>
      <pos A="0.200617" C="0.200617" G="0.398148" T="0.200617"/>
      <pos A="0.398148" C="0.398148" G="0.00308642" T="0.200617"/>
      <pos A="0.00308642" C="0.79321" G="0.200617" T="0.00308642"/>
      <pos A="0.200617" C="0.398148" G="0.398148" T="0.00308642"/>
      <pos A="0.398148" C="0.200617" G="0.00308642" T="0.398148"/>
      <pos A="0.200617" C="0.398148" G="0.398148" T="0.00308642"/>
      <pos A="0.200617" C="0.00308642" G="0.200617" T="0.595679"/>
      <pos A="0.79321" C="0.00308642" G="0.00308642" T="0.200617"/>
      <pos A="0.00308642" C="0.00308642" G="0.00308642" T="0.990741"/>
      <pos A="0.200617" C="0.200617" G="0.595679" T="0.00308642"/>
      <pos A="0.00308642" C="0.595679" G="0.00308642" T="0.398148"/>
      <pos A="0.00308642" C="0.00308642" G="0.398148" T="0.595679"/>
      <pos A="0.00308642" C="0.200617" G="0.595679" T="0.200617"/>
      <pos A="0.00308642" C="0.00308642" G="0.595679" T="0.398148"/>
      <pos A="0.398148" C="0.200617" G="0.398148" T="0.00308642"/>
      <pos A="0.398148" C="0.398148" G="0.00308642" T="0.200617"/>
      <pos A="0.200617" C="0.200617" G="0.00308642" T="0.595679"/>
      <pos A="0.200617" C="0.595679" G="0.00308642" T="0.200617"/>
      <pos A="0.200617" C="0.398148" G="0.00308642" T="0.398148"/>
      <pos A="0.200617" C="0.200617" G="0.398148" T="0.200617"/>
    </motif>
    <motif db="0" id="M60" alt="O60" length="40" nsites="8" evalue="1.3e-003">
      <pos A="0.990741" C="0.00308642" G="0.00308642" T="0.00308642"/>
      <pos A="0.496914" C="0.00308642" G="0.496914" T="0.00308642"/>
      <pos A="0.496914" C="0.00308642" G="0.496914" T="0.00308642"/>
      <pos A="0.00308642" C="0.496914" G="0.496914" T="0.00308642"/>
      <pos A="0.00308642" C="0.990741" G="0.00308642" T="0.00308642"/>
      <pos A="0.990741" C="0.00308642" G="0.00308642" T="0.00308642"/>
      <pos A="0.496914" C="0.496914" G="0.00308642" T="0.00308642"/>
      <pos A="0.00308642" C="0.496914" G="0.496914" T="0.00308642"/>
      <pos A="0.990741" C="0.00308642" G="0.00308642" T="0.00308642"/>
      <pos A="0.496914" C="0.00308642" G="0.496914" T="0.00308642"/>
      <pos A="0.496914" C="0.496914" G="0.00308642" T="0.00308642"/>
      <pos A="0.496914" C="0.00308642" G="0.00308642" T="0.496914"/>
      <pos A="0.00308642" C="0.00308642" G="0.990741" T="0.00308642"/>
      <pos A="0.00308642" C="0.496914" G="0.496914" T="0.00308642"/>
      <pos A="0.496914" C="0.00308642" G="0.496914" T="0.00308642"/>
      <pos A="0.00308642" C="0.00308642" G="0.00308642" T="0.990741"/>
      <pos A="0.00308642" C="0.00308642" G="0.496914" T="0.496914"/>
      <pos A="0.496914" C="0.496914" G="0.00308642" T="0.00308642"/>
      <pos A="0.00308642" C="0.00308642" G="0.00308642" T="0.990741"/>
      <pos A="0.00308642" C="0.00308642" G="0.496914" T="0.496914"/>
      <pos A="0.00308642" C="0.496914" G="0.00308642" T="0.496914"/>
      <pos A="0.496914" C="0.496914" G="0.00308642" T="0.00308642"/>
      <pos A="0.00308642" C="0.496914" G="0.00308642" T="0.496914"/>
      <pos A="0.496914" C="0.00308642" G="0.496914" T="0.00308642"/>
      <pos A="0.00308642" C="0.00308642" G="0.496914" T="0.496914"/>
      <pos A="0.00308642" C="0.00308642" G="0.496914" T="0.496914"/>
      <pos A="0.496914" C="0.00308642" G="0.496914" T="0.00308642"/>
      <pos A="0.00308642" C="0.00308642" G="0.00308642" T="0.990741"/>
      <pos A="0.00308642" C="0.990741" G="0.00308642" T="0.00308642"/>
      <pos A="0.00308642" C="0.00308642" G="0.00308642" T="0.990741"/>
      <pos A="0.00308642" C="0.00308642" G="0.00308642" T="0.990741"/>
      <pos A="0.00308642" C="0.990741" G="0.00308642" T="0.00308642"/>
      <pos A="0.496914" C="0.00308642" G="0.00308642" T="0.496914"/>
      <pos A="0.00308642" C="0.990741" G="0.00308642" T="0.00308642"/>
      <pos A="0.496914" C="0.00308642" G="0.00308642" T="0.496914"/>
      <pos A="0.00308642" C="0.00308642" G="0.00308642" T="0.990741"/>
      <pos A="0.00308642" C="0.496914" G="0.00308642" T="0.496914"/>
      <pos A="0.496914" C="0.496914" G="0.00308642" T="0.00308642"/>
      <pos A="0.496914" C="0.00308642" G="0.496914" T="0.00308642"/>
      <pos A="0.00308642" C="0.00308642" G="0.496914" T="0.496914"/>
    </motif>
    <motif db="0" id="M61" alt="O61" length="40" nsites="8" evalue="1.3e-003">
      <pos A="0.0572049" C="0.219559" G="0.260147" T="0.463089"/>
      <pos A="0.111322" C="0.422502" G="0.151911" T="0.314265"/>
      <pos A="0.124852" C="0.151911" G="0.17897" T="0.544267"/>
      <pos A="0.341324" C="0.165441" G="0.368383" T="0.124852"/>
      <pos A="0.314265" C="0.341324" G="0.219559" T="0.124852"/>
      <pos A="0.422502" C="0.111322" G="0.233088" T="0.233088"/>
      <pos A="0.341324" C="0.314265" G="0.124852" T="0.219559"/>
      <pos A="0.300736" C="0.273677" G="0.124852" T="0.300736"/>
      <pos A="0.341324" C="0.246617" G="0.1925" T="0.219559"/>
      <pos A="0.246617" C="0.17897" G="0.246617" T="0.327795"/>
      <pos A="0.368383" C="0.0977926" G="0.151911" T="0.381913"/>
      <pos A="0.151911" C="0.151911" G="0.381913" T="0.314265"/>
      <pos A="0.381913" C="0.300736" G="0.165441" T="0.151911"/>
      <pos A="0.138381" C="0.165441" G="0.273677" T="0.422502"/>
      <pos A="0.341324" C="0.300736" G="0.165441" T="0.1925"/>
      <pos A="0.341324" C="0.233088" G="0.0436751" T="0.381913"/>
      <pos A="0.463089" C="0.17897" G="0.165441" T="0.1925"/>
      <pos A="0.246617" C="0.260147" G="0.314265" T="0.17897"/>
      <pos A="0.151911" C="0.314265" G="0.341324" T="0.1925"/>
      <pos A="0.124852" C="0.422502" G="0.138381" T="0.314265"/>
      <pos A="0.206029" C="0.124852" G="0.287206" T="0.381913"/>
      <pos A="0.124852" C="0.206029" G="0.300736" T="0.368383"/>
      <pos A="0.124852" C="0.354853" G="0.300736" T="0.219559"/>
      <pos A="0.327795" C="0.124852" G="0.1925" T="0.354853"/>
      <pos A="0.1925" C="0.273677" G="0.368383" T="0.165441"/>
      <pos A="0.422502" C="0.408972" G="0.124852" T="0.0436751"/>
      <pos A="0.381913" C="0.0166163" G="0.17897" T="0.422502"/>
      <pos A="0.327795" C="0.1925" G="0.206029" T="0.273677"/>
      <pos A="0.341324" C="0.1925" G="0.260147" T="0.206029"/>
      <pos A="0.300736" C="0.165441" G="0.463089" T="0.0707338"/>
      <pos A="0.341324" C="0.233088" G="0.260147" T="0.165441"/>
      <pos A="0.327795" C="0.138381" G="0.124852" T="0.408972"/>
      <pos A="0.327795" C="0.1925" G="0.17897" T="0.300736"/>
      <pos A="0.0572049" C="0.314265" G="0.206029" T="0.422502"/>
      <pos A="0.273677" C="0.17897" G="0.233088" T="0.314265"/>
      <pos A="0.151911" C="0.354853" G="0.300736" T="0.1925"/>
      <pos A="0.206029" C="0.300736" G="0.111322" T="0.381913"/>
      <pos A="0.422502" C="0.151911" G="0.0842637" T="0.341324"/>
      <pos A="0.354853" C="0.17897" G="0.314265" T="0.151911"/>
      <pos A="0.408972" C="0.287206" G="0.124852" T="0.17897"/>
    </motif>
    <motif db="0" id="M62" alt="O62" length="40" nsites="8" evalue="1.3e-003">
      <pos A="0.271055" C="0.171524" G="0.186837" T="0.370586"/>
      <pos A="0.156211" C="0.133242" G="0.255742" T="0.454804"/>
      <pos A="0.232773" C="0.11793" G="0.286367" T="0.362929"/>
      <pos A="0.294024" C="0.271055" G="0.393555" T="0.0413679"/>
      <pos A="0.347617" C="0.17918" G="0.263399" T="0.209804"/>
      <pos A="0.225117" C="0.278711" G="0.17918" T="0.316992"/>
      <pos A="0.355273" C="0.217461" G="0.248086" T="0.17918"/>
      <pos A="0.209804" C="0.454804" G="0.102617" T="0.232773"/>
      <pos A="0.355273" C="0.225117" G="0.0719921" T="0.347617"/>
      <pos A="0.408867" C="0.0643368" G="0.370586" T="0.156211"/>
      <pos A="0.140899" C="0.255742" G="0.332304" T="0.271055"/>
      <pos A="0.286367" C="0.278711" G="0.163868" T="0.271055"/>
      <pos A="0.355273" C="0.163868" G="0.17918" T="0.30168"/>
      <pos A="0.294024" C="0.125586" G="0.278711" T="0.30168"/>
      <pos A="0.163868" C="0.370586" G="0.133242" T="0.332304"/>
      <pos A="0.431836" C="0.163868" G="0.0796484" T="0.324648"/>
      <pos A="0.140899" C="0.286367" G="0.271055" T="0.30168"/>
      <pos A="0.202148" C="0.0566805" G="0.294024" T="0.447148"/>
      <pos A="0.370586" C="0.133242" G="0.309336" T="0.186837"/>
      <pos A="0.454804" C="0.0643368" G="0.294024" T="0.186837"/>
      <pos A="0.17918" C="0.255742" G="0.393555" T="0.171524"/>
      <pos A="0.362929" C="0.271055" G="0.163868" T="0.202148"/>
      <pos A="0.24043" C="0.148555" G="0.202148" T="0.408867"/>
      <pos A="0.30168" C="0.133242" G="0.133242" T="0.431836"/>
      <pos A="0.263399" C="0.278711" G="0.263399" T="0.194492"/>
      <pos A="0.217461" C="0.309336" G="0.194492" T="0.278711"/>
      <pos A="0.309336" C="0.148555" G="0.110274" T="0.431836"/>
      <pos A="0.248086" C="0.186837" G="0.316992" T="0.248086"/>
      <pos A="0.271055" C="0.232773" G="0.255742" T="0.24043"/>
      <pos A="0.30168" C="0.0873047" G="0.294024" T="0.316992"/>
      <pos A="0.324648" C="0.263399" G="0.255742" T="0.156211"/>
      <pos A="0.156211" C="0.401211" G="0.102617" T="0.33996"/>
      <pos A="0.286367" C="0.470117" G="0.0337116" T="0.209804"/>
      <pos A="0.30168" C="0.194492" G="0.217461" T="0.286367"/>
      <pos A="0.30168" C="0.286367" G="0.186837" T="0.225117"/>
      <pos A="0.393555" C="0.209804" G="0.140899" T="0.255742"/>
      <pos A="0.24043" C="0.209804" G="0.316992" T="0.232773"/>
      <pos A="0.248086" C="0.324648" G="0.263399" T="0.163868"/>
      <pos A="0.378242" C="0.125586" G="0.186837" T="0.309336"/>
      <pos A="0.33996" C="0.163868" G="0.408867" T="0.0873047"/>
    </motif>
    <motif db="0" id="M63" alt="O63" length="40" nsites="8" evalue="1.3e-003">
      <pos A="0.112826" C="0.442043" G="0.222565" T="0.222565"/>
      <pos A="0.112826" C="0.771262" G="0.112826" T="0.00308642"/>
      <pos A="0.332304" C="0.332304" G="0.222565" T="0.112826"/>
      <pos A="0.332304" C="0.551784" G="0.112826" T="0.00308642"/>
      <pos A="0.332304" C="0.442043" G="0.222565" T="0.00308642"/>
      <pos A="0.112826" C="0.332304" G="0.222565" T="0.332304"/>
      <pos A="0.222565" C="0.222565" G="0.222565" T="0.332304"/>
      <pos A="0.00308642" C="0.661523" G="0.00308642" T="0.332304"/>
      <pos A="0.222565" C="0.332304" G="0.222565" T="0.222565"/>
      <pos A="0.222565" C="0.112826" G="0.442043" T="0.222565"/>
      <pos A="0.222565" C="0.112826" G="0.442043" T="0.222565"/>
      <pos A="0.222565" C="0.00308642" G="0.771262" T="0.00308642"/>
      <pos A="0.222565" C="0.332304" G="0.112826" T="0.332304"/>
      <pos A="0.442043" C="0.112826" G="0.112826" T="0.332304"/>
      <pos A="0.112826" C="0.881001" G="0.00308642" T="0.00308642"/>
      <pos A="0.551784" C="0.222565" G="0.112826" T="0.112826"/>
      <pos A="0.332304" C="0.112826" G="0.222565" T="0.332304"/>
      <pos A="0.222565" C="0.222565" G="0.332304" T="0.222565"/>
      <pos A="0.332304" C="0.332304" G="0.222565" T="0.112826"/>
      <pos A="0.112826" C="0.332304" G="0.332304" T="0.222565"/>
      <pos A="0.442043" C="0.442043" G="0.00308642" T="0.112826"/>
      <pos A="0.332304" C="0.00308642" G="0.00308642" T="0.661523"/>
      <pos A="0.00308642" C="0.442043" G="0.00308642" T="0.551784"/>
      <pos A="0.332304" C="0.551784" G="0.00308642" T="0.112826"/>
      <pos A="0.442043" C="0.222565" G="0.112826" T="0.222565"/>
      <pos A="0.00308642" C="0.442043" G="0.112826" T="0.442043"/>
      <pos A="0.222565" C="0.551784" G="0.222565" T="0.00308642"/>
      <pos A="0.112826" C="0.222565" G="0.222565" T="0.442043"/>
      <pos A="0.112826" C="0.551784" G="0.332304" T="0.00308642"/>
      <pos A="0.222565" C="0.551784" G="0.222565" T="0.00308642"/>
      <pos A="0.112826" C="0.442043" G="0.442043" T="0.00308642"/>
      <pos A="0.112826" C="0.442043" G="0.222565" T="0.222565"/>
      <pos A="0.00308642" C="0.551784" G="0.112826" T="0.332304"/>
      <pos A="0.442043" C="0.222565" G="0.00308642" T="0.332304"/>
      <pos A="0.442043" C="0.222565" G="0.332304" T="0.00308642"/>
      <pos A="0.332304" C="0.551784" G="0.112826" T="0.00308642"/>
      <pos A="0.222565" C="0.222565" G="0.332304" T="0.222565"/>
      <pos A="0.00308642" C="0.112826" G="0.551784" T="0.332304"/>
      <pos A="0.442043" C="0.332304" G="0.112826" T="0.112826"/>
      <pos A="0.222565" C="0.112826" G="0.222565" T="0.442043"/>
    </motif>
    <motif db="0" id="M64" alt="O64" length="40" nsites="8" evalue="1.3e-003">
      <pos A="0.211013" C="0.211013" G="0.159032" T="0.418941"/>
      <pos A="0.10705" C="0.262996" G="0.366959" T="0.262996"/>
      <pos A="0.0550686" C="0.67885" G="0.0550686" T="0.211013"/>
      <pos A="0.366959" C="0.314977" G="0.211013" T="0.10705"/>
      <pos A="0.159032" C="0.418941" G="0.211013" T="0.211013"/>
      <pos A="0.10705" C="0.314977" G="0.10705" T="0.470922"/>
      <pos A="0.418941" C="0.10705" G="0.159032" T="0.314977"/>
      <pos A="0.211013" C="0.10705" G="0.418941" T="0.262996"/>
      <pos A="0.00308642" C="0.470922" G="0.314977" T="0.211013"/>
      <pos A="0.262996" C="0.470922" G="0.262996" T="0.00308642"/>
      <pos A="0.159032" C="0.159032" G="0.0550686" T="0.626868"/>
      <pos A="0.211013" C="0.159032" G="0.211013" T="0.418941"/>
      <pos A="0.10705" C="0.522905" G="0.314977" T="0.0550686"/>
      <pos A="0.211013" C="0.211013" G="0.262996" T="0.314977"/>
      <pos A="0.0550686" C="0.262996" G="0.0550686" T="0.626868"/>
      <pos A="0.0550686" C="0.314977" G="0.262996" T="0.366959"/>
      <pos A="0.366959" C="0.262996" G="0.10705" T="0.262996"/>
      <pos A="0.470922" C="0.262996" G="0.0550686" T="0.211013"/>
      <pos A="0.314977" C="0.0550686" G="0.522905" T="0.10705"/>
      <pos A="0.314977" C="0.314977" G="0.10705" T="0.262996"/>
      <pos A="0.366959" C="0.0550686" G="0.211013" T="0.366959"/>
      <pos A="0.262996" C="0.470922" G="0.159032" T="0.10705"/>
      <pos A="0.314977" C="0.10705" G="0.10705" T="0.470922"/>
      <pos A="0.00308642" C="0.366959" G="0.0550686" T="0.574886"/>
      <pos A="0.211013" C="0.10705" G="0.159032" T="0.522905"/>
      <pos A="0.262996" C="0.00308642" G="0.470922" T="0.262996"/>
      <pos A="0.314977" C="0.314977" G="0.159032" T="0.211013"/>
      <pos A="0.522905" C="0.0550686" G="0.211013" T="0.211013"/>
      <pos A="0.522905" C="0.00308642" G="0.10705" T="0.366959"/>
      <pos A="0.00308642" C="0.418941" G="0.314977" T="0.262996"/>
      <pos A="0.470922" C="0.314977" G="0.10705" T="0.10705"/>
      <pos A="0.00308642" C="0.10705" G="0.262996" T="0.626868"/>
      <pos A="0.10705" C="0.574886" G="0.211013" T="0.10705"/>
      <pos A="0.211013" C="0.366959" G="0.00308642" T="0.418941"/>
      <pos A="0.262996" C="0.211013" G="0.211013" T="0.314977"/>
      <pos A="0.159032" C="0.366959" G="0.314977" T="0.159032"/>
      <pos A="0.366959" C="0.470922" G="0.00308642" T="0.159032"/>
      <pos A="0.366959" C="0.10705" G="0.159032" T="0.366959"/>
      <pos A="0.159032" C="0.262996" G="0.211013" T="0.366959"/>
      <pos A="0.262996" C="0.366959" G="0.262996" T="0.10705"/>
    </motif>
    <motif db="0" id="M66" alt="O66" length="40" nsites="8" evalue="1.3e-003">
      <pos A="0.00308642" C="0.00308642" G="0.990741" T="0.00308642"/>
      <pos A="0.00308642" C="0.00308642" G="0.00308642" T="0.990741"/>
      <pos A="0.00308642" C="0.990741" G="0.00308642" T="0.00308642"/>
      <pos A="0.990741" C="0.00308642" G="0.00308642" T="0.00308642"/>
      <pos A="0.00308642" C="0.990741" G="0.00308642" T="0.00308642"/>
      <pos A="0.00308642" C="0.990741" G="0.00308642" T="0.00308642"/>
      <pos A="0.00308642" C="0.990741" G="0.00308642" T="0.00308642"/>
      <pos A="0.990741" C="0.00308642" G="0.00308642" T="0.00308642"/>
      <pos A="0.00308642" C="0.00308642" G="0.00308642" T="0.990741"/>
      <pos A="0.00308642" C="0.00308642" G="0.990741" T="0.00308642"/>
      <pos A="0.00308642" C="0.00308642" G="0.990741" T="0.00308642"/>
      <pos A="0.990741" C="0.00308642" G="0.00308642" T="0.00308642"/>
      <pos A="0.00308642" C="0.00308642" G="0.990741" T="0.00308642"/>
      <pos A="0.990741" C="0.00308642" G="0.00308642" T="0.00308642"/>
      <pos A="0.00308642" C="0.990741" G="0.00308642" T="0.00308642"/>
      <pos A="0.00308642" C="0.990741" G="0.00308642" T="0.00308642"/>
      <pos A="0.990741" C="0.00308642" G="0.00308642" T="0.00308642"/>
      <pos A="0.00308642" C="0.00308642" G="0.990741" T="0.00308642"/>
      <pos A="0.990741" C="0.00308642" G="0.00308642" T="0.00308642"/>
      <pos A="0.990741" C="0.00308642" G="0.00308642" T="0.00308642"/>
      <pos A="0.00308642" C="0.990741" G="0.00308642" T="0.00308642"/>
      <pos A="0.00308642" C="0.990741" G="0.00308642" T="0.00308642"/>
      <pos A="0.00308642" C="0.990741" G="0.00308642" T="0.00308642"/>
      <pos A="0.00308642" C="0.00308642" G="0.00308642" T="0.990741"/>
      <pos A="0.00308642" C="0.00308642" G="0.990741" T="0.00308642"/>
      <pos A="0.00308642" C="0.00308642" G="0.00308642" T="0.990741"/>
      <pos A="0.00308642" C="0.00308642" G="0.990741" T="0.00308642"/>
      <pos A="0.00308642" C="0.00308642" G="0.990741" T="0.00308642"/>
      <pos A="0.00308642" C="0.00308642" G="0.990741" T="0.00308642"/>
      <pos A="0.00308642" C="0.990741" G="0.00308642" T="0.00308642"/>
      <pos A="0.00308642" C="0.00308642" G="0.00308642" T="0.990741"/>
      <pos A="0.00308642" C="0.990741" G="0.00308642" T="0.00308642"/>
      <pos A="0.00308642" C="0.990741" G="0.00308642" T="0.00308642"/>
      <pos A="0.00308642" C="0.990741" G="0.00308642" T="0.00308642"/>
      <pos A="0.00308642" C="0.00308642" G="0.00308642" T="0.990741"/>
      <pos A="0.00308642" C="0.00308642" G="0.00308642" T="0.990741"/>
      <pos A="0.00308642" C="0.00308642" G="0.990741" T="0.00308642"/>
      <pos A="0.00308642" C="0.00308642" G="0.990741" T="0.00308642"/>
      <pos A="0.00308642" C="0.990741" G="0.00308642" T="0.00308642"/>
      <pos A="0.00308642" C="0.990741" G="0.00308642" T="0.00308642"/>
    </motif>
    <motif db="0" id="M67" alt="O67" length="40" nsites="8" evalue="1.3e-003">
      <pos A="0.11661" C="0.360685" G="0.196076" T="0.326628"/>
      <pos A="0.355009" C="0.235809" G="0.241485" T="0.167696"/>
      <pos A="0.326628" C="0.201752" G="0.360685" T="0.110933"/>
      <pos A="0.179048" C="0.315276" G="0.173372" T="0.332304"/>
      <pos A="0.349333" C="0.16202" G="0.258515" T="0.230133"/>
      <pos A="0.269867" C="0.156343" G="0.275543" T="0.298248"/>
      <pos A="0.349333" C="0.11661" G="0.16202" T="0.372038"/>
      <pos A="0.269867" C="0.179048" G="0.230133" T="0.320952"/>
      <pos A="0.235809" C="0.133639" G="0.269867" T="0.360685"/>
      <pos A="0.122286" C="0.479885" G="0.224457" T="0.173372"/>
      <pos A="0.343657" C="0.315276" G="0.0939052" T="0.247161"/>
      <pos A="0.0995812" C="0.258515" G="0.292571" T="0.349333"/>
      <pos A="0.400419" C="0.0995812" G="0.252839" T="0.247161"/>
      <pos A="0.286895" C="0.218781" G="0.269867" T="0.224457"/>
      <pos A="0.33798" C="0.173372" G="0.127962" T="0.360685"/>
      <pos A="0.218781" C="0.1904" G="0.156343" T="0.434476"/>
      <pos A="0.11661" C="0.355009" G="0.247161" T="0.281219"/>
      <pos A="0.303924" C="0.184724" G="0.247161" T="0.264191"/>
      <pos A="0.235809" C="0.224457" G="0.1904" T="0.349333"/>
      <pos A="0.411771" C="0.144991" G="0.173372" T="0.269867"/>
      <pos A="0.343657" C="0.247161" G="0.184724" T="0.224457"/>
      <pos A="0.213105" C="0.315276" G="0.201752" T="0.269867"/>
      <pos A="0.230133" C="0.292571" G="0.184724" T="0.292571"/>
      <pos A="0.303924" C="0.286895" G="0.1904" T="0.218781"/>
      <pos A="0.315276" C="0.264191" G="0.139315" T="0.281219"/>
      <pos A="0.218781" C="0.156343" G="0.264191" T="0.360685"/>
      <pos A="0.440152" C="0.150667" G="0.230133" T="0.179048"/>
      <pos A="0.235809" C="0.315276" G="0.286895" T="0.16202"/>
      <pos A="0.201752" C="0.298248" G="0.343657" T="0.156343"/>
      <pos A="0.536647" C="0.110933" G="0.167696" T="0.184724"/>
      <pos A="0.105257" C="0.355009" G="0.264191" T="0.275543"/>
      <pos A="0.389067" C="0.241485" G="0.11661" T="0.252839"/>
      <pos A="0.258515" C="0.207429" G="0.150667" T="0.38339"/>
      <pos A="0.343657" C="0.076877" G="0.3096" T="0.269867"/>
      <pos A="0.127962" C="0.292571" G="0.3096" T="0.269867"/>
      <pos A="0.33798" C="0.156343" G="0.241485" T="0.264191"/>
      <pos A="0.247161" C="0.394743" G="0.133639" T="0.224457"/>
      <pos A="0.258515" C="0.3096" G="0.241485" T="0.1904"/>
      <pos A="0.218781" C="0.156343" G="0.303924" T="0.320952"/>
      <pos A="0.349333" C="0.201752" G="0.179048" T="0.269867"/>
    </motif>
    <motif db="0" id="M68" alt="O68" length="40" nsites="8" evalue="1.3e-003">
      <pos A="0.00308642" C="0.990741" G="0.00308642" T="0.00308642"/>
      <pos A="0.00308642" C="0.00308642" G="0.990741" T="0.00308642"/>
      <pos A="0.00308642" C="0.990741" G="0.00308642" T="0.00308642"/>
      <pos A="0.00308642" C="0.990741" G="0.00308642" T="0.00308642"/>
      <pos A="0.00308642" C="0.00308642" G="0.00308642" T="0.990741"/>
      <pos A="0.00308642" C="0.00308642" G="0.990741" T="0.00308642"/>
      <pos A="0.00308642" C="0.00308642" G="0.990741" T="0.00308642"/>
      <pos A="0.00308642" C="0.00308642" G="0.990741" T="0.00308642"/>
      <pos A="0.00308642" C="0.990741" G="0.00308642" T="0.00308642"/>
      <pos A="0.00308642" C="0.00308642" G="0.00308642" T="0.990741"/>
      <pos A="0.00308642" C="0.990741" G="0.00308642" T="0.00308642"/>
      <pos A="0.990741" C="0.00308642" G="0.00308642" T="0.00308642"/>
      <pos A="0.00308642" C="0.00308642" G="0.990741" T="0.00308642"/>
      <pos A="0.00308642" C="0.00308642" G="0.990741" T="0.00308642"/>
      <pos A="0.00308642" C="0.990741" G="0.00308642" T="0.00308642"/>
      <pos A="0.00308642" C="0.990741" G="0.00308642" T="0.00308642"/>
      <pos A="0.00308642" C="0.00308642" G="0.990741" T="0.00308642"/>
      <pos A="0.00308642" C="0.00308642" G="0.00308642" T="0.990741"/>
      <pos A="0.00308642" C="0.00308642" G="0.00308642" T="0.990741"/>
      <pos A="0.00308642" C="0.990741" G="0.00308642" T="0.00308642"/>
      <pos A="0.00308642" C="0.00308642" G="0.00308642" T="0.990741"/>
      <pos A="0.00308642" C="0.990741" G="0.00308642" T="0.00308642"/>
      <pos A="0.00308642" C="0.990741" G="0.00308642" T="0.00308642"/>
      <pos A="0.00308642" C="0.00308642" G="0.00308642" T="0.990741"/>
      <pos A="0.00308642" C="0.00308642" G="0.990741" T="0.00308642"/>
      <pos A="0.00308642" C="0.990741" G="0.00308642" T="0.00308642"/>
      <pos A="0.00308642" C="0.990741" G="0.00308642" T="0.00308642"/>
      <pos A="0.00308642" C="0.00308642" G="0.00308642" T="0.990741"/>
      <pos A="0.00308642" C="0.990741" G="0.00308642" T="0.00308642"/>
      <pos A="0.990741" C="0.00308642" G="0.00308642" T="0.00308642"/>
      <pos A="0.00308642" C="0.00308642" G="0.990741" T="0.00308642"/>
      <pos A="0.00308642" C="0.990741" G="0.00308642" T="0.00308642"/>
      <pos A="0.00308642" C="0.990741" G="0.00308642" T="0.00308642"/>
      <pos A="0.00308642" C="0.990741" G="0.00308642" T="0.00308642"/>
      <pos A="0.00308642" C="0.990741" G="0.00308642" T="0.00308642"/>
      <pos A="0.990741" C="0.00308642" G="0.00308642" T="0.00308642"/>
      <pos A="0.00308642" C="0.990741" G="0.00308642" T="0.00308642"/>
      <pos A="0.990741" C="0.00308642" G="0.00308642" T="0.00308642"/>
      <pos A="0.990741" C="0.00308642" G="0.00308642" T="0.00308642"/>
      <pos A="0.990741" C="0.00308642" G="0.00308642" T="0.00308642"/>
    </motif>
    <motif db="0" id="M69" alt="O69" length="40" nsites="8" evalue="1.3e-003">
      <pos A="0.299383" C="0.694444" G="0.00308642" T="0.00308642"/>
      <pos A="0.496914" C="0.200617" G="0.00308642" T="0.299383"/>
      <pos A="0.398148" C="0.00308642" G="0.299383" T="0.299383"/>
      <pos A="0.200617" C="0.200617" G="0.200617" T="0.398148"/>
      <pos A="0.101852" C="0.200617" G="0.496914" T="0.200617"/>
      <pos A="0.00308642" C="0.101852" G="0.79321" T="0.101852"/>
      <pos A="0.101852" C="0.200617" G="0.299383" T="0.398148"/>
      <pos A="0.496914" C="0.101852" G="0.299383" T="0.101852"/>
      <pos A="0.299383" C="0.00308642" G="0.299383" T="0.398148"/>
      <pos A="0.00308642" C="0.101852" G="0.398148" T="0.496914"/>
      <pos A="0.101852" C="0.299383" G="0.398148" T="0.200617"/>
      <pos A="0.200617" C="0.299383" G="0.101852" T="0.398148"/>
      <pos A="0.200617" C="0.398148" G="0.299383" T="0.101852"/>
      <pos A="0.200617" C="0.299383" G="0.200617" T="0.299383"/>
      <pos A="0.200617" C="0.00308642" G="0.200617" T="0.595679"/>
      <pos A="0.101852" C="0.299383" G="0.299383" T="0.299383"/>
      <pos A="0.101852" C="0.200617" G="0.101852" T="0.595679"/>
      <pos A="0.101852" C="0.200617" G="0.595679" T="0.101852"/>
      <pos A="0.496914" C="0.00308642" G="0.398148" T="0.101852"/>
      <pos A="0.299383" C="0.398148" G="0.299383" T="0.00308642"/>
      <pos A="0.200617" C="0.299383" G="0.299383" T="0.200617"/>
      <pos A="0.200617" C="0.299383" G="0.200617" T="0.299383"/>
      <pos A="0.200617" C="0.200617" G="0.496914" T="0.101852"/>
      <pos A="0.694444" C="0.200617" G="0.00308642" T="0.101852"/>
      <pos A="0.101852" C="0.299383" G="0.101852" T="0.496914"/>
      <pos A="0.398148" C="0.101852" G="0.200617" T="0.299383"/>
      <pos A="0.299383" C="0.101852" G="0.200617" T="0.398148"/>
      <pos A="0.200617" C="0.299383" G="0.398148" T="0.101852"/>
      <pos A="0.101852" C="0.200617" G="0.496914" T="0.200617"/>
      <pos A="0.200617" C="0.595679" G="0.101852" T="0.101852"/>
      <pos A="0.00308642" C="0.398148" G="0.299383" T="0.299383"/>
      <pos A="0.398148" C="0.00308642" G="0.200617" T="0.398148"/>
      <pos A="0.299383" C="0.200617" G="0.398148" T="0.101852"/>
      <pos A="0.299383" C="0.496914" G="0.00308642" T="0.200617"/>
      <pos A="0.299383" C="0.200617" G="0.200617" T="0.299383"/>
      <pos A="0.200617" C="0.299383" G="0.398148" T="0.101852"/>
      <pos A="0.496914" C="0.00308642" G="0.496914" T="0.00308642"/>
      <pos A="0.200617" C="0.299383" G="0.398148" T="0.101852"/>
      <pos A="0.496914" C="0.398148" G="0.101852" T="0.00308642"/>
      <pos A="0.79321" C="0.101852" G="0.00308642" T="0.101852"/>
    </motif>
    <motif db="0" id="M70" alt="O70" length="40" nsites="8" evalue="1.3e-003">
      <pos A="0.496914" C="0.496914" G="0.00308642" T="0.00308642"/>
      <pos A="0.496914" C="0.496914" G="0.00308642" T="0.00308642"/>
      <pos A="0.496914" C="0.496914" G="0.00308642" T="0.00308642"/>
      <pos A="0.00308642" C="0.990741" G="0.00308642" T="0.00308642"/>
      <pos A="0.00308642" C="0.00308642" G="0.00308642" T="0.990741"/>
      <pos A="0.496914" C="0.00308642" G="0.496914" T="0.00308642"/>
      <pos A="0.00308642" C="0.00308642" G="0.990741" T="0.00308642"/>
      <pos A="0.00308642" C="0.496914" G="0.496914" T="0.00308642"/>
      <pos A="0.496914" C="0.496914" G="0.00308642" T="0.00308642"/>
      <pos A="0.496914" C="0.00308642" G="0.00308642" T="0.496914"/>
      <pos A="0.00308642" C="0.00308642" G="0.990741" T="0.00308642"/>
      <pos A="0.00308642" C="0.496914" G="0.496914" T="0.00308642"/>
      <pos A="0.496914" C="0.00308642" G="0.496914" T="0.00308642"/>
      <pos A="0.00308642" C="0.00308642" G="0.990741" T="0.00308642"/>
      <pos A="0.00308642" C="0.496914" G="0.00308642" T="0.496914"/>
      <pos A="0.00308642" C="0.496914" G="0.496914" T="0.00308642"/>
      <pos A="0.00308642" C="0.990741" G="0.00308642" T="0.00308642"/>
      <pos A="0.990741" C="0.00308642" G="0.00308642" T="0.00308642"/>
      <pos A="0.00308642" C="0.00308642" G="0.990741" T="0.00308642"/>
      <pos A="0.496914" C="0.00308642" G="0.00308642" T="0.496914"/>
      <pos A="0.496914" C="0.00308642" G="0.496914" T="0.00308642"/>
      <pos A="0.496914" C="0.00308642" G="0.496914" T="0.00308642"/>
      <pos A="0.00308642" C="0.496914" G="0.496914" T="0.00308642"/>
      <pos A="0.496914" C="0.00308642" G="0.496914" T="0.00308642"/>
      <pos A="0.00308642" C="0.496914" G="0.496914" T="0.00308642"/>
      <pos A="0.496914" C="0.00308642" G="0.00308642" T="0.496914"/>
      <pos A="0.496914" C="0.00308642" G="0.496914" T="0.00308642"/>
      <pos A="0.00308642" C="0.00308642" G="0.00308642" T="0.990741"/>
      <pos A="0.00308642" C="0.496914" G="0.496914" T="0.00308642"/>
      <pos A="0.00308642" C="0.00308642" G="0.496914" T="0.496914"/>
      <pos A="0.00308642" C="0.496914" G="0.00308642" T="0.496914"/>
      <pos A="0.00308642" C="0.496914" G="0.496914" T="0.00308642"/>
      <pos A="0.00308642" C="0.496914" G="0.496914" T="0.00308642"/>
      <pos A="0.496914" C="0.496914" G="0.00308642" T="0.00308642"/>
      <pos A="0.496914" C="0.00308642" G="0.00308642" T="0.496914"/>
      <pos A="0.00308642" C="0.990741" G="0.00308642" T="0.00308642"/>
      <pos A="0.496914" C="0.00308642" G="0.00308642" T="0.496914"/>
      <pos A="0.00308642" C="0.496914" G="0.496914" T="0.00308642"/>
      <pos A="0.00308642" C="0.496914" G="0.496914" T="0.00308642"/>
      <pos A="0.00308642" C="0.496914" G="0.496914" T="0.00308642"/>
    </motif>
    <motif db="0" id="M71" alt="O71" length="40" nsites="8" evalue="1.3e-003">
      <pos A="0.167696" C="0.258515" G="0.33798" T="0.235809"/>
      <pos A="0.3096" C="0.252839" G="0.33798" T="0.0995812"/>
      <pos A="0.298248" C="0.179048" G="0.184724" T="0.33798"/>
      <pos A="0.264191" C="0.3096" G="0.076877" T="0.349333"/>
      <pos A="0.156343" C="0.366361" G="0.247161" T="0.230133"/>
      <pos A="0.241485" C="0.400419" G="0.144991" T="0.213105"/>
      <pos A="0.275543" C="0.16202" G="0.167696" T="0.394743"/>
      <pos A="0.213105" C="0.196076" G="0.230133" T="0.360685"/>
      <pos A="0.315276" C="0.281219" G="0.252839" T="0.150667"/>
      <pos A="0.179048" C="0.0428198" G="0.292571" T="0.485561"/>
      <pos A="0.247161" C="0.201752" G="0.303924" T="0.247161"/>
      <pos A="0.218781" C="0.235809" G="0.201752" T="0.343657"/>
      <pos A="0.366361" C="0.264191" G="0.156343" T="0.213105"/>
      <pos A="0.343657" C="0.133639" G="0.230133" T="0.292571"/>
      <pos A="0.286895" C="0.315276" G="0.241485" T="0.156343"/>
      <pos A="0.349333" C="0.281219" G="0.139315" T="0.230133"/>
      <pos A="0.372038" C="0.247161" G="0.179048" T="0.201752"/>
      <pos A="0.292571" C="0.156343" G="0.281219" T="0.269867"/>
      <pos A="0.292571" C="0.201752" G="0.230133" T="0.275543"/>
      <pos A="0.224457" C="0.230133" G="0.218781" T="0.326628"/>
      <pos A="0.1904" C="0.213105" G="0.320952" T="0.275543"/>
      <pos A="0.16202" C="0.320952" G="0.1904" T="0.326628"/>
      <pos A="0.298248" C="0.184724" G="0.247161" T="0.269867"/>
      <pos A="0.292571" C="0.224457" G="0.235809" T="0.247161"/>
      <pos A="0.315276" C="0.196076" G="0.218781" T="0.269867"/>
      <pos A="0.110933" C="0.292571" G="0.156343" T="0.440152"/>
      <pos A="0.230133" C="0.196076" G="0.241485" T="0.332304"/>
      <pos A="0.173372" C="0.218781" G="0.264191" T="0.343657"/>
      <pos A="0.156343" C="0.3096" G="0.281219" T="0.252839"/>
      <pos A="0.411771" C="0.110933" G="0.16202" T="0.315276"/>
      <pos A="0.445828" C="0.1904" G="0.196076" T="0.167696"/>
      <pos A="0.320952" C="0.224457" G="0.213105" T="0.241485"/>
      <pos A="0.179048" C="0.33798" G="0.326628" T="0.156343"/>
      <pos A="0.326628" C="0.417447" G="0.1904" T="0.065524"/>
      <pos A="0.417447" C="0.179048" G="0.144991" T="0.258515"/>
      <pos A="0.303924" C="0.394743" G="0.201752" T="0.0995812"/>
      <pos A="0.292571" C="0.16202" G="0.230133" T="0.315276"/>
      <pos A="0.247161" C="0.110933" G="0.298248" T="0.343657"/>
      <pos A="0.445828" C="0.241485" G="0.16202" T="0.150667"/>
      <pos A="0.218781" C="0.196076" G="0.218781" T="0.366361"/>
    </motif>
    <motif db="0" id="M72" alt="O72" length="40" nsites="8" evalue="1.3e-003">
      <pos A="0.179048" C="0.264191" G="0.315276" T="0.241485"/>
      <pos A="0.207429" C="0.207429" G="0.156343" T="0.428799"/>
      <pos A="0.1904" C="0.247161" G="0.173372" T="0.389067"/>
      <pos A="0.139315" C="0.298248" G="0.0939052" T="0.468532"/>
      <pos A="0.292571" C="0.235809" G="0.230133" T="0.241485"/>
      <pos A="0.355009" C="0.1904" G="0.196076" T="0.258515"/>
      <pos A="0.303924" C="0.269867" G="0.3096" T="0.11661"/>
      <pos A="0.343657" C="0.292571" G="0.0995812" T="0.264191"/>
      <pos A="0.360685" C="0.235809" G="0.127962" T="0.275543"/>
      <pos A="0.144991" C="0.235809" G="0.315276" T="0.303924"/>
      <pos A="0.235809" C="0.343657" G="0.224457" T="0.196076"/>
      <pos A="0.207429" C="0.320952" G="0.213105" T="0.258515"/>
      <pos A="0.292571" C="0.133639" G="0.224457" T="0.349333"/>
      <pos A="0.252839" C="0.230133" G="0.389067" T="0.127962"/>
      <pos A="0.434476" C="0.235809" G="0.213105" T="0.11661"/>
      <pos A="0.320952" C="0.0882291" G="0.207429" T="0.38339"/>
      <pos A="0.275543" C="0.133639" G="0.286895" T="0.303924"/>
      <pos A="0.269867" C="0.3096" G="0.224457" T="0.196076"/>
      <pos A="0.264191" C="0.156343" G="0.218781" T="0.360685"/>
      <pos A="0.241485" C="0.235809" G="0.144991" T="0.377714"/>
      <pos A="0.252839" C="0.3096" G="0.207429" T="0.230133"/>
      <pos A="0.264191" C="0.264191" G="0.196076" T="0.275543"/>
      <pos A="0.201752" C="0.292571" G="0.332304" T="0.173372"/>
      <pos A="0.303924" C="0.201752" G="0.247161" T="0.247161"/>
      <pos A="0.16202" C="0.196076" G="0.281219" T="0.360685"/>
      <pos A="0.275543" C="0.445828" G="0.076877" T="0.201752"/>
      <pos A="0.423123" C="0.139315" G="0.150667" T="0.286895"/>
      <pos A="0.247161" C="0.252839" G="0.16202" T="0.33798"/>
      <pos A="0.326628" C="0.156343" G="0.281219" T="0.235809"/>
      <pos A="0.355009" C="0.122286" G="0.275543" T="0.247161"/>
      <pos A="0.479885" C="0.150667" G="0.252839" T="0.11661"/>
      <pos A="0.207429" C="0.110933" G="0.389067" T="0.292571"/>
      <pos A="0.349333" C="0.269867" G="0.179048" T="0.201752"/>
      <pos A="0.360685" C="0.156343" G="0.16202" T="0.320952"/>
      <pos A="0.122286" C="0.275543" G="0.241485" T="0.360685"/>
      <pos A="0.349333" C="0.33798" G="0.235809" T="0.076877"/>
      <pos A="0.315276" C="0.224457" G="0.1904" T="0.269867"/>
      <pos A="0.247161" C="0.139315" G="0.184724" T="0.428799"/>
      <pos A="0.144991" C="0.213105" G="0.428799" T="0.213105"/>
      <pos A="0.213105" C="0.349333" G="0.16202" T="0.275543"/>
    </motif>
    <motif db="0" id="M73" alt="O73" length="40" nsites="8" evalue="1.3e-003">
      <pos A="0.332304" C="0.224457" G="0.1904" T="0.252839"/>
      <pos A="0.16202" C="0.332304" G="0.11661" T="0.389067"/>
      <pos A="0.224457" C="0.366361" G="0.235809" T="0.173372"/>
      <pos A="0.275543" C="0.241485" G="0.173372" T="0.3096"/>
      <pos A="0.196076" C="0.252839" G="0.179048" T="0.372038"/>
      <pos A="0.281219" C="0.196076" G="0.355009" T="0.167696"/>
      <pos A="0.264191" C="0.207429" G="0.247161" T="0.281219"/>
      <pos A="0.173372" C="0.258515" G="0.252839" T="0.315276"/>
      <pos A="0.258515" C="0.201752" G="0.196076" T="0.343657"/>
      <pos A="0.218781" C="0.1904" G="0.247161" T="0.343657"/>
      <pos A="0.411771" C="0.122286" G="0.235809" T="0.230133"/>
      <pos A="0.207429" C="0.207429" G="0.315276" T="0.269867"/>
      <pos A="0.218781" C="0.1904" G="0.110933" T="0.479885"/>
      <pos A="0.292571" C="0.224457" G="0.150667" T="0.332304"/>
      <pos A="0.303924" C="0.372038" G="0.230133" T="0.0939052"/>
      <pos A="0.303924" C="0.394743" G="0.0825531" T="0.218781"/>
      <pos A="0.235809" C="0.179048" G="0.110933" T="0.474208"/>
      <pos A="0.105257" C="0.3096" G="0.3096" T="0.275543"/>
      <pos A="0.224457" C="0.201752" G="0.326628" T="0.247161"/>
      <pos A="0.247161" C="0.355009" G="0.224457" T="0.173372"/>
      <pos A="0.547999" C="0.11661" G="0.110933" T="0.224457"/>
      <pos A="0.332304" C="0.213105" G="0.241485" T="0.213105"/>
      <pos A="0.292571" C="0.173372" G="0.1904" T="0.343657"/>
      <pos A="0.286895" C="0.173372" G="0.275543" T="0.264191"/>
      <pos A="0.258515" C="0.0598479" G="0.3096" T="0.372038"/>
      <pos A="0.127962" C="0.423123" G="0.332304" T="0.11661"/>
      <pos A="0.3096" C="0.247161" G="0.139315" T="0.303924"/>
      <pos A="0.3096" C="0.201752" G="0.235809" T="0.252839"/>
      <pos A="0.292571" C="0.139315" G="0.3096" T="0.258515"/>
      <pos A="0.218781" C="0.320952" G="0.167696" T="0.292571"/>
      <pos A="0.349333" C="0.201752" G="0.201752" T="0.247161"/>
      <pos A="0.173372" C="0.207429" G="0.315276" T="0.303924"/>
      <pos A="0.33798" C="0.1904" G="0.207429" T="0.264191"/>
      <pos A="0.258515" C="0.241485" G="0.127962" T="0.372038"/>
      <pos A="0.213105" C="0.264191" G="0.173372" T="0.349333"/>
      <pos A="0.360685" C="0.179048" G="0.144991" T="0.315276"/>
      <pos A="0.281219" C="0.292571" G="0.235809" T="0.1904"/>
      <pos A="0.269867" C="0.16202" G="0.286895" T="0.281219"/>
      <pos A="0.230133" C="0.286895" G="0.269867" T="0.213105"/>
      <pos A="0.496914" C="0.235809" G="0.167696" T="0.0995812"/>
    </motif>
    <motif db="0" id="M74" alt="O74" length="40" nsites="8" evalue="1.3e-003">
      <pos A="0.179048" C="0.230133" G="0.275543" T="0.315276"/>
      <pos A="0.235809" C="0.224457" G="0.127962" T="0.411771"/>
      <pos A="0.213105" C="0.105257" G="0.355009" T="0.326628"/>
      <pos A="0.179048" C="0.428799" G="0.252839" T="0.139315"/>
      <pos A="0.440152" C="0.207429" G="0.071201" T="0.281219"/>
      <pos A="0.400419" C="0.105257" G="0.218781" T="0.275543"/>
      <pos A="0.196076" C="0.150667" G="0.343657" T="0.3096"/>
      <pos A="0.349333" C="0.286895" G="0.207429" T="0.156343"/>
      <pos A="0.235809" C="0.247161" G="0.144991" T="0.372038"/>
      <pos A="0.184724" C="0.1904" G="0.258515" T="0.366361"/>
      <pos A="0.247161" C="0.303924" G="0.292571" T="0.156343"/>
      <pos A="0.400419" C="0.230133" G="0.207429" T="0.16202"/>
      <pos A="0.167696" C="0.355009" G="0.224457" T="0.252839"/>
      <pos A="0.355009" C="0.269867" G="0.144991" T="0.230133"/>
      <pos A="0.224457" C="0.207429" G="0.292571" T="0.275543"/>
      <pos A="0.349333" C="0.275543" G="0.184724" T="0.1904"/>
      <pos A="0.366361" C="0.11661" G="0.184724" T="0.332304"/>
      <pos A="0.224457" C="0.264191" G="0.315276" T="0.196076"/>
      <pos A="0.320952" C="0.139315" G="0.196076" T="0.343657"/>
      <pos A="0.173372" C="0.286895" G="0.343657" T="0.196076"/>
      <pos A="0.269867" C="0.173372" G="0.0825531" T="0.474208"/>
      <pos A="0.196076" C="0.207429" G="0.33798" T="0.258515"/>
      <pos A="0.184724" C="0.218781" G="0.33798" T="0.258515"/>
      <pos A="0.207429" C="0.184724" G="0.281219" T="0.326628"/>
      <pos A="0.360685" C="0.150667" G="0.213105" T="0.275543"/>
      <pos A="0.298248" C="0.332304" G="0.127962" T="0.241485"/>
      <pos A="0.3096" C="0.366361" G="0.150667" T="0.173372"/>
      <pos A="0.33798" C="0.264191" G="0.122286" T="0.275543"/>
      <pos A="0.434476" C="0.252839" G="0.184724" T="0.127962"/>
      <pos A="0.417447" C="0.071201" G="0.224457" T="0.286895"/>
      <pos A="0.230133" C="0.241485" G="0.292571" T="0.235809"/>
      <pos A="0.173372" C="0.332304" G="0.224457" T="0.269867"/>
      <pos A="0.213105" C="0.247161" G="0.16202" T="0.377714"/>
      <pos A="0.201752" C="0.315276" G="0.150667" T="0.332304"/>
      <pos A="0.434476" C="0.235809" G="0.133639" T="0.196076"/>
      <pos A="0.275543" C="0.110933" G="0.377714" T="0.235809"/>
      <pos A="0.275543" C="0.16202" G="0.343657" T="0.218781"/>
      <pos A="0.343657" C="0.196076" G="0.16202" T="0.298248"/>
      <pos A="0.389067" C="0.196076" G="0.196076" T="0.218781"/>
      <pos A="0.0882291" C="0.343657" G="0.207429" T="0.360685"/>
    </motif>
    <motif db="0" id="M75" alt="O75" length="40" nsites="8" evalue="1.3e-003">
      <pos A="0.235809" C="0.218781" G="0.258515" T="0.286895"/>
      <pos A="0.326628" C="0.16202" G="0.0995812" T="0.411771"/>
      <pos A="0.184724" C="0.0995812" G="0.389067" T="0.326628"/>
      <pos A="0.326628" C="0.258515" G="0.0598479" T="0.355009"/>
      <pos A="0.235809" C="0.349333" G="0.207429" T="0.207429"/>
      <pos A="0.218781" C="0.389067" G="0.196076" T="0.196076"/>
      <pos A="0.428799" C="0.139315" G="0.122286" T="0.3096"/>
      <pos A="0.3096" C="0.224457" G="0.292571" T="0.173372"/>
      <pos A="0.150667" C="0.167696" G="0.320952" T="0.360685"/>
      <pos A="0.201752" C="0.264191" G="0.230133" T="0.303924"/>
      <pos A="0.241485" C="0.127962" G="0.241485" T="0.389067"/>
      <pos A="0.201752" C="0.400419" G="0.247161" T="0.150667"/>
      <pos A="0.360685" C="0.196076" G="0.156343" T="0.286895"/>
      <pos A="0.400419" C="0.071201" G="0.303924" T="0.224457"/>
      <pos A="0.275543" C="0.406095" G="0.156343" T="0.16202"/>
      <pos A="0.213105" C="0.213105" G="0.269867" T="0.303924"/>
      <pos A="0.428799" C="0.264191" G="0.122286" T="0.184724"/>
      <pos A="0.320952" C="0.201752" G="0.16202" T="0.315276"/>
      <pos A="0.201752" C="0.173372" G="0.275543" T="0.349333"/>
      <pos A="0.269867" C="0.264191" G="0.258515" T="0.207429"/>
      <pos A="0.355009" C="0.230133" G="0.235809" T="0.179048"/>
      <pos A="0.372038" C="0.320952" G="0.150667" T="0.156343"/>
      <pos A="0.207429" C="0.150667" G="0.207429" T="0.434476"/>
      <pos A="0.207429" C="0.326628" G="0.196076" T="0.269867"/>
      <pos A="0.269867" C="0.281219" G="0.167696" T="0.281219"/>
      <pos A="0.332304" C="0.156343" G="0.167696" T="0.343657"/>
      <pos A="0.16202" C="0.11661" G="0.38339" T="0.33798"/>
      <pos A="0.423123" C="0.184724" G="0.213105" T="0.179048"/>
      <pos A="0.16202" C="0.213105" G="0.264191" T="0.360685"/>
      <pos A="0.179048" C="0.252839" G="0.213105" T="0.355009"/>
      <pos A="0.207429" C="0.343657" G="0.173372" T="0.275543"/>
      <pos A="0.320952" C="0.1904" G="0.247161" T="0.241485"/>
      <pos A="0.241485" C="0.258515" G="0.218781" T="0.281219"/>
      <pos A="0.355009" C="0.252839" G="0.241485" T="0.150667"/>
      <pos A="0.150667" C="0.258515" G="0.264191" T="0.326628"/>
      <pos A="0.292571" C="0.201752" G="0.269867" T="0.235809"/>
      <pos A="0.275543" C="0.258515" G="0.241485" T="0.224457"/>
      <pos A="0.45718" C="0.150667" G="0.252839" T="0.139315"/>
      <pos A="0.332304" C="0.184724" G="0.281219" T="0.201752"/>
      <pos A="0.235809" C="0.235809" G="0.133639" T="0.394743"/>
    </motif>
    <motif db="0" id="M77" alt="O77" length="40" nsites="8" evalue="1.3e-003">
      <pos A="0.00308642" C="0.661523" G="0.332304" T="0.00308642"/>
      <pos A="0.332304" C="0.332304" G="0.332304" T="0.00308642"/>
      <pos A="0.00308642" C="0.00308642" G="0.332304" T="0.661523"/>
      <pos A="0.661523" C="0.00308642" G="0.332304" T="0.00308642"/>
      <pos A="0.332304" C="0.00308642" G="0.661523" T="0.00308642"/>
      <pos A="0.00308642" C="0.00308642" G="0.990741" T="0.00308642"/>
      <pos A="0.332304" C="0.661523" G="0.00308642" T="0.00308642"/>
      <pos A="0.661523" C="0.00308642" G="0.332304" T="0.00308642"/>
      <pos A="0.332304" C="0.00308642" G="0.661523" T="0.00308642"/>
      <pos A="0.00308642" C="0.332304" G="0.332304" T="0.332304"/>
      <pos A="0.661523" C="0.00308642" G="0.332304" T="0.00308642"/>
      <pos A="0.00308642" C="0.00308642" G="0.990741" T="0.00308642"/>
      <pos A="0.990741" C="0.00308642" G="0.00308642" T="0.00308642"/>
      <pos A="0.00308642" C="0.332304" G="0.332304" T="0.332304"/>
      <pos A="0.332304" C="0.332304" G="0.332304" T="0.00308642"/>
      <pos A="0.332304" C="0.332304" G="0.332304" T="0.00308642"/>
      <pos A="0.661523" C="0.00308642" G="0.00308642" T="0.332304"/>
      <pos A="0.00308642" C="0.990741" G="0.00308642" T="0.00308642"/>
      <pos A="0.332304" C="0.332304" G="0.00308642" T="0.332304"/>
      <pos A="0.00308642" C="0.00308642" G="0.661523" T="0.332304"/>
      <pos A="0.00308642" C="0.332304" G="0.332304" T="0.332304"/>
      <pos A="0.00308642" C="0.332304" G="0.332304" T="0.332304"/>
      <pos A="0.00308642" C="0.332304" G="0.332304" T="0.332304"/>
      <pos A="0.00308642" C="0.00308642" G="0.990741" T="0.00308642"/>
      <pos A="0.00308642" C="0.00308642" G="0.332304" T="0.661523"/>
      <pos A="0.332304" C="0.332304" G="0.00308642" T="0.332304"/>
      <pos A="0.661523" C="0.00308642" G="0.00308642" T="0.332304"/>
      <pos A="0.332304" C="0.00308642" G="0.00308642" T="0.661523"/>
      <pos A="0.332304" C="0.332304" G="0.00308642" T="0.332304"/>
      <pos A="0.661523" C="0.332304" G="0.00308642" T="0.00308642"/>
      <pos A="0.332304" C="0.00308642" G="0.332304" T="0.332304"/>
      <pos A="0.990741" C="0.00308642" G="0.00308642" T="0.00308642"/>
      <pos A="0.661523" C="0.00308642" G="0.332304" T="0.00308642"/>
      <pos A="0.332304" C="0.332304" G="0.332304" T="0.00308642"/>
      <pos A="0.661523" C="0.00308642" G="0.332304" T="0.00308642"/>
      <pos A="0.332304" C="0.00308642" G="0.661523" T="0.00308642"/>
      <pos A="0.332304" C="0.661523" G="0.00308642" T="0.00308642"/>
      <pos A="0.661523" C="0.00308642" G="0.00308642" T="0.332304"/>
      <pos A="0.661523" C="0.332304" G="0.00308642" T="0.00308642"/>
      <pos A="0.661523" C="0.00308642" G="0.00308642" T="0.332304"/>
    </motif>
    <motif db="0" id="M78" alt="O78" length="40" nsites="8" evalue="1.3e-003">
      <pos A="0.00308642" C="0.00308642" G="0.00308642" T="0.990741"/>
      <pos A="0.332304" C="0.661523" G="0.00308642" T="0.00308642"/>
      <pos A="0.661523" C="0.00308642" G="0.00308642" T="0.332304"/>
      <pos A="0.00308642" C="0.332304" G="0.661523" T="0.00308642"/>
      <pos A="0.00308642" C="0.00308642" G="0.332304" T="0.661523"/>
      <pos A="0.00308642" C="0.00308642" G="0.332304" T="0.661523"/>
      <pos A="0.332304" C="0.00308642" G="0.661523" T="0.00308642"/>
      <pos A="0.00308642" C="0.00308642" G="0.661523" T="0.332304"/>
      <pos A="0.00308642" C="0.332304" G="0.00308642" T="0.661523"/>
      <pos A="0.332304" C="0.00308642" G="0.661523" T="0.00308642"/>
      <pos A="0.00308642" C="0.00308642" G="0.332304" T="0.661523"/>
      <pos A="0.00308642" C="0.990741" G="0.00308642" T="0.00308642"/>
      <pos A="0.00308642" C="0.00308642" G="0.00308642" T="0.990741"/>
      <pos A="0.661523" C="0.332304" G="0.00308642" T="0.00308642"/>
      <pos A="0.990741" C="0.00308642" G="0.00308642" T="0.00308642"/>
      <pos A="0.00308642" C="0.00308642" G="0.990741" T="0.00308642"/>
      <pos A="0.00308642" C="0.00308642" G="0.990741" T="0.00308642"/>
      <pos A="0.00308642" C="0.332304" G="0.00308642" T="0.661523"/>
      <pos A="0.990741" C="0.00308642" G="0.00308642" T="0.00308642"/>
      <pos A="0.00308642" C="0.332304" G="0.00308642" T="0.661523"/>
      <pos A="0.661523" C="0.00308642" G="0.332304" T="0.00308642"/>
      <pos A="0.661523" C="0.00308642" G="0.332304" T="0.00308642"/>
      <pos A="0.00308642" C="0.00308642" G="0.00308642" T="0.990741"/>
      <pos A="0.661523" C="0.00308642" G="0.00308642" T="0.332304"/>
      <pos A="0.00308642" C="0.990741" G="0.00308642" T="0.00308642"/>
      <pos A="0.661523" C="0.00308642" G="0.332304" T="0.00308642"/>
      <pos A="0.661523" C="0.332304" G="0.00308642" T="0.00308642"/>
      <pos A="0.332304" C="0.661523" G="0.00308642" T="0.00308642"/>
      <pos A="0.332304" C="0.00308642" G="0.661523" T="0.00308642"/>
      <pos A="0.00308642" C="0.00308642" G="0.990741" T="0.00308642"/>
      <pos A="0.661523" C="0.332304" G="0.00308642" T="0.00308642"/>
      <pos A="0.332304" C="0.661523" G="0.00308642" T="0.00308642"/>
      <pos A="0.661523" C="0.332304" G="0.00308642" T="0.00308642"/>
      <pos A="0.00308642" C="0.332304" G="0.661523" T="0.00308642"/>
      <pos A="0.00308642" C="0.00308642" G="0.661523" T="0.332304"/>
      <pos A="0.332304" C="0.00308642" G="0.00308642" T="0.661523"/>
      <pos A="0.661523" C="0.00308642" G="0.332304" T="0.00308642"/>
      <pos A="0.00308642" C="0.661523" G="0.332304" T="0.00308642"/>
      <pos A="0.00308642" C="0.00308642" G="0.332304" T="0.661523"/>
      <pos A="0.332304" C="0.00308642" G="0.00308642" T="0.661523"/>
    </motif>
    <motif db="0" id="M8" alt="O8" length="40" nsites="8" evalue="1.3e-003">
      <pos A="0.292571" C="0.247161" G="0.218781" T="0.241485"/>
      <pos A="0.3096" C="0.366361" G="0.16202" T="0.16202"/>
      <pos A="0.428799" C="0.150667" G="0.196076" T="0.224457"/>
      <pos A="0.252839" C="0.224457" G="0.213105" T="0.3096"/>
      <pos A="0.167696" C="0.213105" G="0.355009" T="0.264191"/>
      <pos A="0.269867" C="0.247161" G="0.207429" T="0.275543"/>
      <pos A="0.213105" C="0.33798" G="0.320952" T="0.127962"/>
      <pos A="0.230133" C="0.156343" G="0.201752" T="0.411771"/>
      <pos A="0.213105" C="0.281219" G="0.167696" T="0.33798"/>
      <pos A="0.281219" C="0.196076" G="0.196076" T="0.326628"/>
      <pos A="0.127962" C="0.173372" G="0.315276" T="0.38339"/>
      <pos A="0.320952" C="0.201752" G="0.139315" T="0.33798"/>
      <pos A="0.411771" C="0.303924" G="0.105257" T="0.179048"/>
      <pos A="0.201752" C="0.281219" G="0.264191" T="0.252839"/>
      <pos A="0.150667" C="0.275543" G="0.298248" T="0.275543"/>
      <pos A="0.355009" C="0.224457" G="0.275543" T="0.144991"/>
      <pos A="0.16202" C="0.241485" G="0.122286" T="0.474208"/>
      <pos A="0.451504" C="0.224457" G="0.139315" T="0.184724"/>
      <pos A="0.281219" C="0.258515" G="0.213105" T="0.247161"/>
      <pos A="0.201752" C="0.366361" G="0.173372" T="0.258515"/>
      <pos A="0.133639" C="0.298248" G="0.0995812" T="0.468532"/>
      <pos A="0.394743" C="0.0995812" G="0.144991" T="0.360685"/>
      <pos A="0.179048" C="0.264191" G="0.326628" T="0.230133"/>
      <pos A="0.264191" C="0.241485" G="0.292571" T="0.201752"/>
      <pos A="0.298248" C="0.207429" G="0.241485" T="0.252839"/>
      <pos A="0.298248" C="0.252839" G="0.326628" T="0.122286"/>
      <pos A="0.355009" C="0.167696" G="0.16202" T="0.315276"/>
      <pos A="0.298248" C="0.139315" G="0.269867" T="0.292571"/>
      <pos A="0.258515" C="0.16202" G="0.207429" T="0.372038"/>
      <pos A="0.292571" C="0.269867" G="0.281219" T="0.156343"/>
      <pos A="0.377714" C="0.377714" G="0.196076" T="0.0484958"/>
      <pos A="0.326628" C="0.156343" G="0.241485" T="0.275543"/>
      <pos A="0.303924" C="0.275543" G="0.241485" T="0.179048"/>
      <pos A="0.360685" C="0.201752" G="0.110933" T="0.326628"/>
      <pos A="0.252839" C="0.167696" G="0.1904" T="0.389067"/>
      <pos A="0.184724" C="0.156343" G="0.377714" T="0.281219"/>
      <pos A="0.224457" C="0.326628" G="0.16202" T="0.286895"/>
      <pos A="0.366361" C="0.179048" G="0.1904" T="0.264191"/>
      <pos A="0.275543" C="0.218781" G="0.207429" T="0.298248"/>
      <pos A="0.275543" C="0.213105" G="0.235809" T="0.275543"/>
    </motif>
    <motif db="0" id="M80" alt="O80" length="40" nsites="8" evalue="1.3e-003">
      <pos A="0.241076" C="0.217276" G="0.312472" T="0.229176"/>
      <pos A="0.324371" C="0.336271" G="0.122081" T="0.217276"/>
      <pos A="0.15778" C="0.276773" G="0.181578" T="0.383869"/>
      <pos A="0.122081" C="0.169679" G="0.431467" T="0.276773"/>
      <pos A="0.13398" C="0.193478" G="0.288674" T="0.383869"/>
      <pos A="0.110182" C="0.383869" G="0.0625837" T="0.443366"/>
      <pos A="0.431467" C="0.169679" G="0.0863822" T="0.312472"/>
      <pos A="0.14588" C="0.300573" G="0.348171" T="0.205377"/>
      <pos A="0.443366" C="0.324371" G="0.0506844" T="0.181578"/>
      <pos A="0.110182" C="0.36007" G="0.229176" T="0.300573"/>
      <pos A="0.383869" C="0.312472" G="0.13398" T="0.169679"/>
      <pos A="0.264874" C="0.241076" G="0.15778" T="0.336271"/>
      <pos A="0.348171" C="0.169679" G="0.13398" T="0.348171"/>
      <pos A="0.13398" C="0.13398" G="0.241076" T="0.490964"/>
      <pos A="0.276773" C="0.0982825" G="0.407668" T="0.217276"/>
      <pos A="0.181578" C="0.431467" G="0.181578" T="0.205377"/>
      <pos A="0.455265" C="0.276773" G="0.14588" T="0.122081"/>
      <pos A="0.395768" C="0.324371" G="0.181578" T="0.0982825"/>
      <pos A="0.122081" C="0.229176" G="0.36007" T="0.288674"/>
      <pos A="0.241076" C="0.276773" G="0.14588" T="0.336271"/>
      <pos A="0.383869" C="0.169679" G="0.241076" T="0.205377"/>
      <pos A="0.324371" C="0.229176" G="0.110182" T="0.336271"/>
      <pos A="0.13398" C="0.205377" G="0.193478" T="0.467165"/>
      <pos A="0.193478" C="0.348171" G="0.348171" T="0.110182"/>
      <pos A="0.0863822" C="0.383869" G="0.15778" T="0.371969"/>
      <pos A="0.0863822" C="0.336271" G="0.181578" T="0.395768"/>
      <pos A="0.241076" C="0.324371" G="0.14588" T="0.288674"/>
      <pos A="0.348171" C="0.264874" G="0.276773" T="0.110182"/>
      <pos A="0.229176" C="0.193478" G="0.324371" T="0.252975"/>
      <pos A="0.252975" C="0.241076" G="0.300573" T="0.205377"/>
      <pos A="0.15778" C="0.371969" G="0.312472" T="0.15778"/>
      <pos A="0.300573" C="0.14588" G="0.193478" T="0.36007"/>
      <pos A="0.264874" C="0.169679" G="0.336271" T="0.229176"/>
      <pos A="0.36007" C="0.0625837" G="0.324371" T="0.252975"/>
      <pos A="0.252975" C="0.336271" G="0.15778" T="0.252975"/>
      <pos A="0.490964" C="0.229176" G="0.122081" T="0.15778"/>
      <pos A="0.229176" C="0.276773" G="0.300573" T="0.193478"/>
      <pos A="0.348171" C="0.324371" G="0.15778" T="0.169679"/>
      <pos A="0.110182" C="0.383869" G="0.193478" T="0.312472"/>
      <pos A="0.395768" C="0.15778" G="0.229176" T="0.217276"/>
    </motif>
    <motif db="0" id="M81" alt="O81" length="40" nsites="8" evalue="1.3e-003">
      <pos A="0.167696" C="0.167696" G="0.414609" T="0.25"/>
      <pos A="0.167696" C="0.167696" G="0.332304" T="0.332304"/>
      <pos A="0.414609" C="0.00308642" G="0.0853906" T="0.496914"/>
      <pos A="0.167696" C="0.167696" G="0.496914" T="0.167696"/>
      <pos A="0.00308642" C="0.579218" G="0.25" T="0.167696"/>
      <pos A="0.414609" C="0.167696" G="0.167696" T="0.25"/>
      <pos A="0.496914" C="0.167696" G="0.0853906" T="0.25"/>
      <pos A="0.332304" C="0.167696" G="0.332304" T="0.167696"/>
      <pos A="0.414609" C="0.25" G="0.332304" T="0.00308642"/>
      <pos A="0.496914" C="0.0853906" G="0.25" T="0.167696"/>
      <pos A="0.332304" C="0.332304" G="0.332304" T="0.00308642"/>
      <pos A="0.332304" C="0.332304" G="0.0853906" T="0.25"/>
      <pos A="0.167696" C="0.25" G="0.332304" T="0.25"/>
      <pos A="0.25" C="0.167696" G="0.25" T="0.332304"/>
      <pos A="0.332304" C="0.167696" G="0.414609" T="0.0853906"/>
      <pos A="0.0853906" C="0.414609" G="0.414609" T="0.0853906"/>
      <pos A="0.579218" C="0.25" G="0.00308642" T="0.167696"/>
      <pos A="0.332304" C="0.332304" G="0.0853906" T="0.25"/>
      <pos A="0.496914" C="0.414609" G="0.0853906" T="0.00308642"/>
      <pos A="0.414609" C="0.00308642" G="0.0853906" T="0.496914"/>
      <pos A="0.332304" C="0.167696" G="0.167696" T="0.332304"/>
      <pos A="0.25" C="0.414609" G="0.0853906" T="0.25"/>
      <pos A="0.167696" C="0.332304" G="0.25" T="0.25"/>
      <pos A="0.332304" C="0.332304" G="0.167696" T="0.167696"/>
      <pos A="0.25" C="0.167696" G="0.0853906" T="0.496914"/>
      <pos A="0.167696" C="0.332304" G="0.00308642" T="0.496914"/>
      <pos A="0.25" C="0.414609" G="0.00308642" T="0.332304"/>
      <pos A="0.25" C="0.25" G="0.332304" T="0.167696"/>
      <pos A="0.167696" C="0.25" G="0.0853906" T="0.496914"/>
      <pos A="0.25" C="0.332304" G="0.414609" T="0.00308642"/>
      <pos A="0.414609" C="0.0853906" G="0.332304" T="0.167696"/>
      <pos A="0.167696" C="0.332304" G="0.25" T="0.25"/>
      <pos A="0.332304" C="0.0853906" G="0.167696" T="0.414609"/>
      <pos A="0.167696" C="0.661523" G="0.167696" T="0.00308642"/>
      <pos A="0.0853906" C="0.579218" G="0.25" T="0.0853906"/>
      <pos A="0.25" C="0.167696" G="0.0853906" T="0.496914"/>
      <pos A="0.167696" C="0.00308642" G="0.496914" T="0.332304"/>
      <pos A="0.0853906" C="0.496914" G="0.332304" T="0.0853906"/>
      <pos A="0.579218" C="0.0853906" G="0.167696" T="0.167696"/>
      <pos A="0.167696" C="0.332304" G="0.167696" T="0.332304"/>
    </motif>
    <motif db="0" id="M82" alt="O82" length="40" nsites="8" evalue="1.3e-003">
      <pos A="0.25" C="0.25" G="0.25" T="0.25"/>
      <pos A="0.25" C="0.496914" G="0.00308642" T="0.25"/>
      <pos A="0.25" C="0.00308642" G="0.00308642" T="0.743827"/>
      <pos A="0.00308642" C="0.25" G="0.743827" T="0.00308642"/>
      <pos A="0.496914" C="0.25" G="0.25" T="0.00308642"/>
      <pos A="0.00308642" C="0.00308642" G="0.990741" T="0.00308642"/>
      <pos A="0.25" C="0.496914" G="0.25" T="0.00308642"/>
      <pos A="0.00308642" C="0.25" G="0.496914" T="0.25"/>
      <pos A="0.00308642" C="0.496914" G="0.25" T="0.25"/>
      <pos A="0.25" C="0.25" G="0.25" T="0.25"/>
      <pos A="0.00308642" C="0.25" G="0.743827" T="0.00308642"/>
      <pos A="0.00308642" C="0.25" G="0.743827" T="0.00308642"/>
      <pos A="0.25" C="0.496914" G="0.00308642" T="0.25"/>
      <pos A="0.496914" C="0.00308642" G="0.496914" T="0.00308642"/>
      <pos A="0.00308642" C="0.25" G="0.743827" T="0.00308642"/>
      <pos A="0.00308642" C="0.25" G="0.25" T="0.496914"/>
      <pos A="0.25" C="0.00308642" G="0.743827" T="0.00308642"/>
      <pos A="0.00308642" C="0.00308642" G="0.496914" T="0.496914"/>
      <pos A="0.00308642" C="0.25" G="0.496914" T="0.25"/>
      <pos A="0.00308642" C="0.496914" G="0.00308642" T="0.496914"/>
      <pos A="0.496914" C="0.00308642" G="0.496914" T="0.00308642"/>
      <pos A="0.00308642" C="0.25" G="0.496914" T="0.25"/>
      <pos A="0.990741" C="0.00308642" G="0.00308642" T="0.00308642"/>
      <pos A="0.25" C="0.00308642" G="0.00308642" T="0.743827"/>
      <pos A="0.00308642" C="0.25" G="0.496914" T="0.25"/>
      <pos A="0.25" C="0.496914" G="0.00308642" T="0.25"/>
      <pos A="0.496914" C="0.496914" G="0.00308642" T="0.00308642"/>
      <pos A="0.496914" C="0.25" G="0.00308642" T="0.25"/>
      <pos A="0.25" C="0.496914" G="0.00308642" T="0.25"/>
      <pos A="0.00308642" C="0.25" G="0.25" T="0.496914"/>
      <pos A="0.496914" C="0.00308642" G="0.25" T="0.25"/>
      <pos A="0.25" C="0.00308642" G="0.25" T="0.496914"/>
      <pos A="0.00308642" C="0.25" G="0.743827" T="0.00308642"/>
      <pos A="0.25" C="0.00308642" G="0.496914" T="0.25"/>
      <pos A="0.25" C="0.00308642" G="0.496914" T="0.25"/>
      <pos A="0.25" C="0.00308642" G="0.496914" T="0.25"/>
      <pos A="0.496914" C="0.00308642" G="0.496914" T="0.00308642"/>
      <pos A="0.00308642" C="0.743827" G="0.25" T="0.00308642"/>
      <pos A="0.00308642" C="0.25" G="0.00308642" T="0.743827"/>
      <pos A="0.00308642" C="0.496914" G="0.00308642" T="0.496914"/>
    </motif>
    <motif db="0" id="M83" alt="O83" length="40" nsites="8" evalue="1.3e-003">
      <pos A="0.101852" C="0.595679" G="0.299383" T="0.00308642"/>
      <pos A="0.398148" C="0.00308642" G="0.101852" T="0.496914"/>
      <pos A="0.200617" C="0.00308642" G="0.398148" T="0.398148"/>
      <pos A="0.299383" C="0.200617" G="0.299383" T="0.200617"/>
      <pos A="0.200617" C="0.00308642" G="0.496914" T="0.299383"/>
      <pos A="0.299383" C="0.200617" G="0.00308642" T="0.496914"/>
      <pos A="0.496914" C="0.00308642" G="0.200617" T="0.299383"/>
      <pos A="0.200617" C="0.299383" G="0.200617" T="0.299383"/>
      <pos A="0.595679" C="0.101852" G="0.200617" T="0.101852"/>
      <pos A="0.299383" C="0.299383" G="0.00308642" T="0.398148"/>
      <pos A="0.299383" C="0.101852" G="0.101852" T="0.496914"/>
      <pos A="0.398148" C="0.00308642" G="0.101852" T="0.496914"/>
      <pos A="0.299383" C="0.200617" G="0.101852" T="0.398148"/>
      <pos A="0.200617" C="0.200617" G="0.299383" T="0.299383"/>
      <pos A="0.200617" C="0.00308642" G="0.299383" T="0.496914"/>
      <pos A="0.101852" C="0.101852" G="0.299383" T="0.496914"/>
      <pos A="0.200617" C="0.00308642" G="0.398148" T="0.398148"/>
      <pos A="0.00308642" C="0.101852" G="0.496914" T="0.398148"/>
      <pos A="0.299383" C="0.200617" G="0.496914" T="0.00308642"/>
      <pos A="0.00308642" C="0.101852" G="0.200617" T="0.694444"/>
      <pos A="0.595679" C="0.00308642" G="0.00308642" T="0.398148"/>
      <pos A="0.299383" C="0.101852" G="0.398148" T="0.200617"/>
      <pos A="0.299383" C="0.200617" G="0.101852" T="0.398148"/>
      <pos A="0.101852" C="0.101852" G="0.00308642" T="0.79321"/>
      <pos A="0.101852" C="0.00308642" G="0.299383" T="0.595679"/>
      <pos A="0.101852" C="0.299383" G="0.496914" T="0.101852"/>
      <pos A="0.101852" C="0.299383" G="0.398148" T="0.200617"/>
      <pos A="0.496914" C="0.200617" G="0.00308642" T="0.299383"/>
      <pos A="0.200617" C="0.398148" G="0.200617" T="0.200617"/>
      <pos A="0.694444" C="0.00308642" G="0.00308642" T="0.299383"/>
      <pos A="0.200617" C="0.299383" G="0.200617" T="0.299383"/>
      <pos A="0.398148" C="0.101852" G="0.398148" T="0.101852"/>
      <pos A="0.595679" C="0.200617" G="0.101852" T="0.101852"/>
      <pos A="0.101852" C="0.398148" G="0.299383" T="0.200617"/>
      <pos A="0.398148" C="0.398148" G="0.00308642" T="0.200617"/>
      <pos A="0.00308642" C="0.299383" G="0.00308642" T="0.694444"/>
      <pos A="0.398148" C="0.101852" G="0.200617" T="0.299383"/>
      <pos A="0.299383" C="0.101852" G="0.299383" T="0.299383"/>
      <pos A="0.200617" C="0.00308642" G="0.398148" T="0.398148"/>
      <pos A="0.101852" C="0.496914" G="0.00308642" T="0.398148"/>
    </motif>
    <motif db="0" id="M84" alt="O84" length="40" nsites="8" evalue="1.3e-003">
      <pos A="0.17636" C="0.332304" G="0.0723951" T="0.418941"/>
      <pos A="0.332304" C="0.245668" G="0.0723951" T="0.349632"/>
      <pos A="0.0723951" C="0.470922" G="0.29765" T="0.159032"/>
      <pos A="0.453595" C="0.211013" G="0.0723951" T="0.262996"/>
      <pos A="0.211013" C="0.211013" G="0.262996" T="0.314977"/>
      <pos A="0.228341" C="0.193686" G="0.245668" T="0.332304"/>
      <pos A="0.193686" C="0.193686" G="0.159032" T="0.453595"/>
      <pos A="0.159032" C="0.314977" G="0.17636" T="0.349632"/>
      <pos A="0.262996" C="0.211013" G="0.0897225" T="0.436268"/>
      <pos A="0.48825" C="0.0550686" G="0.211013" T="0.245668"/>
      <pos A="0.349632" C="0.141705" G="0.193686" T="0.314977"/>
      <pos A="0.0723951" C="0.366959" G="0.332304" T="0.228341"/>
      <pos A="0.211013" C="0.245668" G="0.262996" T="0.280323"/>
      <pos A="0.280323" C="0.159032" G="0.245668" T="0.314977"/>
      <pos A="0.29765" C="0.262996" G="0.245668" T="0.193686"/>
      <pos A="0.314977" C="0.17636" G="0.193686" T="0.314977"/>
      <pos A="0.17636" C="0.193686" G="0.453595" T="0.17636"/>
      <pos A="0.366959" C="0.159032" G="0.245668" T="0.228341"/>
      <pos A="0.159032" C="0.436268" G="0.193686" T="0.211013"/>
      <pos A="0.349632" C="0.159032" G="0.0897225" T="0.401614"/>
      <pos A="0.436268" C="0.280323" G="0.0204138" T="0.262996"/>
      <pos A="0.262996" C="0.280323" G="0.193686" T="0.262996"/>
      <pos A="0.10705" C="0.314977" G="0.384286" T="0.193686"/>
      <pos A="0.280323" C="0.29765" G="0.17636" T="0.245668"/>
      <pos A="0.17636" C="0.0377412" G="0.332304" T="0.453595"/>
      <pos A="0.280323" C="0.193686" G="0.314977" T="0.211013"/>
      <pos A="0.141705" C="0.17636" G="0.124377" T="0.55756"/>
      <pos A="0.159032" C="0.29765" G="0.0550686" T="0.48825"/>
      <pos A="0.159032" C="0.280323" G="0.159032" T="0.401614"/>
      <pos A="0.314977" C="0.124377" G="0.193686" T="0.366959"/>
      <pos A="0.401614" C="0.193686" G="0.193686" T="0.211013"/>
      <pos A="0.17636" C="0.228341" G="0.0377412" T="0.55756"/>
      <pos A="0.384286" C="0.245668" G="0.0897225" T="0.280323"/>
      <pos A="0.401614" C="0.10705" G="0.349632" T="0.141705"/>
      <pos A="0.10705" C="0.366959" G="0.228341" T="0.29765"/>
      <pos A="0.29765" C="0.262996" G="0.262996" T="0.17636"/>
      <pos A="0.366959" C="0.17636" G="0.262996" T="0.193686"/>
      <pos A="0.228341" C="0.262996" G="0.262996" T="0.245668"/>
      <pos A="0.159032" C="0.245668" G="0.314977" T="0.280323"/>
      <pos A="0.505577" C="0.00308642" G="0.141705" T="0.349632"/>
    </motif>
    <motif db="0" id="M85" alt="O85" length="40" nsites="8" evalue="1.3e-003">
      <pos A="0.3096" C="0.213105" G="0.184724" T="0.292571"/>
      <pos A="0.201752" C="0.196076" G="0.252839" T="0.349333"/>
      <pos A="0.173372" C="0.213105" G="0.269867" T="0.343657"/>
      <pos A="0.218781" C="0.16202" G="0.144991" T="0.474208"/>
      <pos A="0.207429" C="0.252839" G="0.38339" T="0.156343"/>
      <pos A="0.230133" C="0.343657" G="0.224457" T="0.201752"/>
      <pos A="0.372038" C="0.252839" G="0.076877" T="0.298248"/>
      <pos A="0.411771" C="0.156343" G="0.156343" T="0.275543"/>
      <pos A="0.065524" C="0.179048" G="0.428799" T="0.326628"/>
      <pos A="0.320952" C="0.235809" G="0.1904" T="0.252839"/>
      <pos A="0.366361" C="0.292571" G="0.173372" T="0.167696"/>
      <pos A="0.349333" C="0.173372" G="0.0825531" T="0.394743"/>
      <pos A="0.0939052" C="0.320952" G="0.3096" T="0.275543"/>
      <pos A="0.326628" C="0.218781" G="0.139315" T="0.315276"/>
      <pos A="0.196076" C="0.247161" G="0.303924" T="0.252839"/>
      <pos A="0.156343" C="0.451504" G="0.150667" T="0.241485"/>
      <pos A="0.303924" C="0.38339" G="0.0939052" T="0.218781"/>
      <pos A="0.360685" C="0.201752" G="0.201752" T="0.235809"/>
      <pos A="0.315276" C="0.235809" G="0.241485" T="0.207429"/>
      <pos A="0.315276" C="0.167696" G="0.207429" T="0.3096"/>
      <pos A="0.315276" C="0.076877" G="0.389067" T="0.218781"/>
      <pos A="0.343657" C="0.241485" G="0.264191" T="0.150667"/>
      <pos A="0.366361" C="0.167696" G="0.179048" T="0.286895"/>
      <pos A="0.224457" C="0.184724" G="0.372038" T="0.218781"/>
      <pos A="0.196076" C="0.201752" G="0.235809" T="0.366361"/>
      <pos A="0.179048" C="0.269867" G="0.230133" T="0.320952"/>
      <pos A="0.286895" C="0.133639" G="0.252839" T="0.326628"/>
      <pos A="0.1904" C="0.252839" G="0.269867" T="0.286895"/>
      <pos A="0.372038" C="0.207429" G="0.150667" T="0.269867"/>
      <pos A="0.230133" C="0.269867" G="0.303924" T="0.196076"/>
      <pos A="0.394743" C="0.320952" G="0.1904" T="0.0939052"/>
      <pos A="0.474208" C="0.156343" G="0.0825531" T="0.286895"/>
      <pos A="0.3096" C="0.16202" G="0.298248" T="0.230133"/>
      <pos A="0.0428198" C="0.264191" G="0.343657" T="0.349333"/>
      <pos A="0.201752" C="0.269867" G="0.144991" T="0.38339"/>
      <pos A="0.33798" C="0.173372" G="0.167696" T="0.320952"/>
      <pos A="0.315276" C="0.230133" G="0.230133" T="0.224457"/>
      <pos A="0.224457" C="0.258515" G="0.230133" T="0.286895"/>
      <pos A="0.445828" C="0.281219" G="0.173372" T="0.0995812"/>
      <pos A="0.218781" C="0.230133" G="0.196076" T="0.355009"/>
    </motif>
    <motif db="0" id="M86" alt="O86" length="40" nsites="8" evalue="1.3e-003">
      <pos A="0.173372" C="0.264191" G="0.326628" T="0.235809"/>
      <pos A="0.303924" C="0.258515" G="0.144991" T="0.292571"/>
      <pos A="0.423123" C="0.235809" G="0.0257916" T="0.315276"/>
      <pos A="0.201752" C="0.156343" G="0.275543" T="0.366361"/>
      <pos A="0.11661" C="0.241485" G="0.224457" T="0.417447"/>
      <pos A="0.235809" C="0.3096" G="0.235809" T="0.218781"/>
      <pos A="0.298248" C="0.179048" G="0.156343" T="0.366361"/>
      <pos A="0.173372" C="0.213105" G="0.389067" T="0.224457"/>
      <pos A="0.377714" C="0.144991" G="0.184724" T="0.292571"/>
      <pos A="0.292571" C="0.258515" G="0.303924" T="0.144991"/>
      <pos A="0.235809" C="0.269867" G="0.349333" T="0.144991"/>
      <pos A="0.406095" C="0.179048" G="0.076877" T="0.33798"/>
      <pos A="0.241485" C="0.1904" G="0.3096" T="0.258515"/>
      <pos A="0.179048" C="0.264191" G="0.207429" T="0.349333"/>
      <pos A="0.332304" C="0.315276" G="0.139315" T="0.213105"/>
      <pos A="0.218781" C="0.16202" G="0.275543" T="0.343657"/>
      <pos A="0.281219" C="0.264191" G="0.179048" T="0.275543"/>
      <pos A="0.33798" C="0.3096" G="0.127962" T="0.224457"/>
      <pos A="0.303924" C="0.247161" G="0.298248" T="0.150667"/>
      <pos A="0.139315" C="0.303924" G="0.235809" T="0.320952"/>
      <pos A="0.394743" C="0.110933" G="0.0995812" T="0.394743"/>
      <pos A="0.139315" C="0.292571" G="0.258515" T="0.3096"/>
      <pos A="0.3096" C="0.218781" G="0.144991" T="0.326628"/>
      <pos A="0.264191" C="0.105257" G="0.269867" T="0.360685"/>
      <pos A="0.213105" C="0.241485" G="0.241485" T="0.303924"/>
      <pos A="0.167696" C="0.275543" G="0.281219" T="0.275543"/>
      <pos A="0.218781" C="0.275543" G="0.320952" T="0.184724"/>
      <pos A="0.440152" C="0.179048" G="0.16202" T="0.218781"/>
      <pos A="0.462856" C="0.281219" G="0.167696" T="0.0882291"/>
      <pos A="0.286895" C="0.127962" G="0.247161" T="0.33798"/>
      <pos A="0.207429" C="0.366361" G="0.207429" T="0.218781"/>
      <pos A="0.235809" C="0.281219" G="0.110933" T="0.372038"/>
      <pos A="0.213105" C="0.224457" G="0.3096" T="0.252839"/>
      <pos A="0.45718" C="0.167696" G="0.150667" T="0.224457"/>
      <pos A="0.247161" C="0.326628" G="0.230133" T="0.196076"/>
      <pos A="0.315276" C="0.201752" G="0.173372" T="0.3096"/>
      <pos A="0.247161" C="0.196076" G="0.3096" T="0.247161"/>
      <pos A="0.207429" C="0.230133" G="0.286895" T="0.275543"/>
      <pos A="0.258515" C="0.264191" G="0.0995812" T="0.377714"/>
      <pos A="0.440152" C="0.167696" G="0.269867" T="0.122286"/>
    </motif>
    <motif db="0" id="M87" alt="O87" length="40" nsites="8" evalue="1.3e-003">
      <pos A="0.286895" C="0.269867" G="0.235809" T="0.207429"/>
      <pos A="0.292571" C="0.16202" G="0.303924" T="0.241485"/>
      <pos A="0.241485" C="0.360685" G="0.173372" T="0.224457"/>
      <pos A="0.394743" C="0.196076" G="0.139315" T="0.269867"/>
      <pos A="0.269867" C="0.110933" G="0.179048" T="0.440152"/>
      <pos A="0.133639" C="0.252839" G="0.320952" T="0.292571"/>
      <pos A="0.224457" C="0.343657" G="0.16202" T="0.269867"/>
      <pos A="0.377714" C="0.269867" G="0.065524" T="0.286895"/>
      <pos A="0.326628" C="0.179048" G="0.230133" T="0.264191"/>
      <pos A="0.167696" C="0.3096" G="0.315276" T="0.207429"/>
      <pos A="0.326628" C="0.218781" G="0.218781" T="0.235809"/>
      <pos A="0.167696" C="0.411771" G="0.1904" T="0.230133"/>
      <pos A="0.33798" C="0.264191" G="0.1904" T="0.207429"/>
      <pos A="0.366361" C="0.184724" G="0.179048" T="0.269867"/>
      <pos A="0.218781" C="0.11661" G="0.281219" T="0.38339"/>
      <pos A="0.292571" C="0.235809" G="0.139315" T="0.332304"/>
      <pos A="0.1904" C="0.1904" G="0.3096" T="0.3096"/>
      <pos A="0.315276" C="0.127962" G="0.275543" T="0.281219"/>
      <pos A="0.139315" C="0.389067" G="0.156343" T="0.315276"/>
      <pos A="0.167696" C="0.230133" G="0.184724" T="0.417447"/>
      <pos A="0.298248" C="0.224457" G="0.241485" T="0.235809"/>
      <pos A="0.269867" C="0.224457" G="0.286895" T="0.218781"/>
      <pos A="0.286895" C="0.218781" G="0.179048" T="0.315276"/>
      <pos A="0.207429" C="0.0825531" G="0.303924" T="0.406095"/>
      <pos A="0.406095" C="0.286895" G="0.127962" T="0.179048"/>
      <pos A="0.207429" C="0.258515" G="0.196076" T="0.33798"/>
      <pos A="0.394743" C="0.0825531" G="0.269867" T="0.252839"/>
      <pos A="0.139315" C="0.213105" G="0.417447" T="0.230133"/>
      <pos A="0.349333" C="0.411771" G="0.127962" T="0.110933"/>
      <pos A="0.411771" C="0.315276" G="0.11661" T="0.156343"/>
      <pos A="0.235809" C="0.269867" G="0.184724" T="0.3096"/>
      <pos A="0.3096" C="0.315276" G="0.320952" T="0.0541719"/>
      <pos A="0.264191" C="0.184724" G="0.281219" T="0.269867"/>
      <pos A="0.235809" C="0.320952" G="0.224457" T="0.218781"/>
      <pos A="0.372038" C="0.247161" G="0.1904" T="0.1904"/>
      <pos A="0.218781" C="0.144991" G="0.230133" T="0.406095"/>
      <pos A="0.269867" C="0.286895" G="0.0825531" T="0.360685"/>
      <pos A="0.196076" C="0.196076" G="0.298248" T="0.3096"/>
      <pos A="0.320952" C="0.252839" G="0.281219" T="0.144991"/>
      <pos A="0.355009" C="0.184724" G="0.218781" T="0.241485"/>
    </motif>
    <motif db="0" id="M88" alt="O88" length="40" nsites="8" evalue="1.3e-003">
      <pos A="0.235809" C="0.230133" G="0.218781" T="0.315276"/>
      <pos A="0.292571" C="0.196076" G="0.179048" T="0.332304"/>
      <pos A="0.252839" C="0.127962" G="0.275543" T="0.343657"/>
      <pos A="0.315276" C="0.156343" G="0.3096" T="0.218781"/>
      <pos A="0.218781" C="0.440152" G="0.247161" T="0.0939052"/>
      <pos A="0.377714" C="0.201752" G="0.0825531" T="0.33798"/>
      <pos A="0.16202" C="0.355009" G="0.320952" T="0.16202"/>
      <pos A="0.332304" C="0.167696" G="0.0995812" T="0.400419"/>
      <pos A="0.230133" C="0.269867" G="0.1904" T="0.3096"/>
      <pos A="0.298248" C="0.179048" G="0.230133" T="0.292571"/>
      <pos A="0.218781" C="0.264191" G="0.1904" T="0.326628"/>
      <pos A="0.167696" C="0.491238" G="0.127962" T="0.213105"/>
      <pos A="0.377714" C="0.241485" G="0.065524" T="0.315276"/>
      <pos A="0.332304" C="0.167696" G="0.292571" T="0.207429"/>
      <pos A="0.281219" C="0.218781" G="0.207429" T="0.292571"/>
      <pos A="0.179048" C="0.156343" G="0.315276" T="0.349333"/>
      <pos A="0.179048" C="0.184724" G="0.303924" T="0.332304"/>
      <pos A="0.326628" C="0.201752" G="0.292571" T="0.179048"/>
      <pos A="0.179048" C="0.207429" G="0.241485" T="0.372038"/>
      <pos A="0.269867" C="0.207429" G="0.241485" T="0.281219"/>
      <pos A="0.303924" C="0.127962" G="0.264191" T="0.303924"/>
      <pos A="0.292571" C="0.377714" G="0.196076" T="0.133639"/>
      <pos A="0.38339" C="0.213105" G="0.218781" T="0.184724"/>
      <pos A="0.360685" C="0.16202" G="0.292571" T="0.184724"/>
      <pos A="0.196076" C="0.133639" G="0.389067" T="0.281219"/>
      <pos A="0.303924" C="0.315276" G="0.139315" T="0.241485"/>
      <pos A="0.241485" C="0.207429" G="0.179048" T="0.372038"/>
      <pos A="0.252839" C="0.252839" G="0.179048" T="0.315276"/>
      <pos A="0.479885" C="0.196076" G="0.0371437" T="0.286895"/>
      <pos A="0.167696" C="0.258515" G="0.332304" T="0.241485"/>
      <pos A="0.213105" C="0.366361" G="0.156343" T="0.264191"/>
      <pos A="0.406095" C="0.303924" G="0.144991" T="0.144991"/>
      <pos A="0.298248" C="0.400419" G="0.139315" T="0.16202"/>
      <pos A="0.241485" C="0.326628" G="0.173372" T="0.258515"/>
      <pos A="0.269867" C="0.16202" G="0.11661" T="0.451504"/>
      <pos A="0.269867" C="0.207429" G="0.355009" T="0.167696"/>
      <pos A="0.349333" C="0.16202" G="0.315276" T="0.173372"/>
      <pos A="0.173372" C="0.207429" G="0.372038" T="0.247161"/>
      <pos A="0.326628" C="0.213105" G="0.230133" T="0.230133"/>
      <pos A="0.332304" C="0.247161" G="0.105257" T="0.315276"/>
    </motif>
    <motif db="0" id="M9" alt="O9" length="40" nsites="8" evalue="1.3e-003">
      <pos A="0.344967" C="0.0410736" G="0.382953" T="0.231006"/>
      <pos A="0.00308642" C="0.534901" G="0.344967" T="0.117047"/>
      <pos A="0.344967" C="0.382953" G="0.155033" T="0.117047"/>
      <pos A="0.155033" C="0.0410736" G="0.231006" T="0.572887"/>
      <pos A="0.382953" C="0.268994" G="0.117047" T="0.231006"/>
      <pos A="0.0410736" C="0.231006" G="0.42094" T="0.30698"/>
      <pos A="0.0790598" C="0.155033" G="0.231006" T="0.534901"/>
      <pos A="0.0790598" C="0.30698" G="0.344967" T="0.268994"/>
      <pos A="0.0790598" C="0.534901" G="0.117047" T="0.268994"/>
      <pos A="0.0410736" C="0.30698" G="0.19302" T="0.458926"/>
      <pos A="0.268994" C="0.0790598" G="0.30698" T="0.344967"/>
      <pos A="0.30698" C="0.30698" G="0.30698" T="0.0790598"/>
      <pos A="0.231006" C="0.268994" G="0.117047" T="0.382953"/>
      <pos A="0.344967" C="0.30698" G="0.231006" T="0.117047"/>
      <pos A="0.117047" C="0.382953" G="0.231006" T="0.268994"/>
      <pos A="0.30698" C="0.496914" G="0.0790598" T="0.117047"/>
      <pos A="0.42094" C="0.155033" G="0.231006" T="0.19302"/>
      <pos A="0.496914" C="0.0790598" G="0.19302" T="0.231006"/>
      <pos A="0.42094" C="0.117047" G="0.344967" T="0.117047"/>
      <pos A="0.344967" C="0.42094" G="0.117047" T="0.117047"/>
      <pos A="0.458926" C="0.231006" G="0.0410736" T="0.268994"/>
      <pos A="0.382953" C="0.117047" G="0.155033" T="0.344967"/>
      <pos A="0.458926" C="0.231006" G="0.117047" T="0.19302"/>
      <pos A="0.19302" C="0.117047" G="0.0410736" T="0.64886"/>
      <pos A="0.496914" C="0.19302" G="0.268994" T="0.0410736"/>
      <pos A="0.458926" C="0.268994" G="0.231006" T="0.0410736"/>
      <pos A="0.231006" C="0.382953" G="0.0410736" T="0.344967"/>
      <pos A="0.382953" C="0.30698" G="0.0790598" T="0.231006"/>
      <pos A="0.496914" C="0.231006" G="0.117047" T="0.155033"/>
      <pos A="0.344967" C="0.19302" G="0.30698" T="0.155033"/>
      <pos A="0.344967" C="0.0410736" G="0.231006" T="0.382953"/>
      <pos A="0.19302" C="0.155033" G="0.19302" T="0.458926"/>
      <pos A="0.268994" C="0.496914" G="0.117047" T="0.117047"/>
      <pos A="0.534901" C="0.0790598" G="0.155033" T="0.231006"/>
      <pos A="0.268994" C="0.30698" G="0.344967" T="0.0790598"/>
      <pos A="0.268994" C="0.231006" G="0.268994" T="0.231006"/>
      <pos A="0.42094" C="0.117047" G="0.155033" T="0.30698"/>
      <pos A="0.231006" C="0.30698" G="0.344967" T="0.117047"/>
      <pos A="0.0410736" C="0.268994" G="0.231006" T="0.458926"/>
      <pos A="0.231006" C="0.382953" G="0.155033" T="0.231006"/>
    </motif>
    <motif db="0" id="M91" alt="O91" length="40" nsites="8" evalue="1.3e-003">
      <pos A="0.231006" C="0.0410736" G="0.42094" T="0.30698"/>
      <pos A="0.0410736" C="0.268994" G="0.344967" T="0.344967"/>
      <pos A="0.155033" C="0.117047" G="0.268994" T="0.458926"/>
      <pos A="0.19302" C="0.231006" G="0.117047" T="0.458926"/>
      <pos A="0.19302" C="0.344967" G="0.268994" T="0.19302"/>
      <pos A="0.64886" C="0.0410736" G="0.268994" T="0.0410736"/>
      <pos A="0.344967" C="0.19302" G="0.382953" T="0.0790598"/>
      <pos A="0.117047" C="0.42094" G="0.382953" T="0.0790598"/>
      <pos A="0.344967" C="0.30698" G="0.231006" T="0.117047"/>
      <pos A="0.382953" C="0.117047" G="0.117047" T="0.382953"/>
      <pos A="0.458926" C="0.30698" G="0.155033" T="0.0790598"/>
      <pos A="0.496914" C="0.00308642" G="0.268994" T="0.231006"/>
      <pos A="0.0410736" C="0.117047" G="0.268994" T="0.572887"/>
      <pos A="0.30698" C="0.19302" G="0.19302" T="0.30698"/>
      <pos A="0.0410736" C="0.42094" G="0.344967" T="0.19302"/>
      <pos A="0.19302" C="0.19302" G="0.231006" T="0.382953"/>
      <pos A="0.42094" C="0.268994" G="0.0790598" T="0.231006"/>
      <pos A="0.231006" C="0.231006" G="0.231006" T="0.30698"/>
      <pos A="0.231006" C="0.496914" G="0.19302" T="0.0790598"/>
      <pos A="0.496914" C="0.0410736" G="0.00308642" T="0.458926"/>
      <pos A="0.155033" C="0.231006" G="0.30698" T="0.30698"/>
      <pos A="0.231006" C="0.19302" G="0.30698" T="0.268994"/>
      <pos A="0.344967" C="0.344967" G="0.0410736" T="0.268994"/>
      <pos A="0.231006" C="0.458926" G="0.155033" T="0.155033"/>
      <pos A="0.382953" C="0.19302" G="0.30698" T="0.117047"/>
      <pos A="0.30698" C="0.268994" G="0.0790598" T="0.344967"/>
      <pos A="0.458926" C="0.382953" G="0.0790598" T="0.0790598"/>
      <pos A="0.268994" C="0.382953" G="0.268994" T="0.0790598"/>
      <pos A="0.268994" C="0.231006" G="0.231006" T="0.268994"/>
      <pos A="0.19302" C="0.0790598" G="0.572887" T="0.155033"/>
      <pos A="0.382953" C="0.19302" G="0.30698" T="0.117047"/>
      <pos A="0.30698" C="0.268994" G="0.117047" T="0.30698"/>
      <pos A="0.0790598" C="0.382953" G="0.19302" T="0.344967"/>
      <pos A="0.496914" C="0.0790598" G="0.19302" T="0.231006"/>
      <pos A="0.231006" C="0.344967" G="0.231006" T="0.19302"/>
      <pos A="0.64886" C="0.0790598" G="0.0790598" T="0.19302"/>
      <pos A="0.42094" C="0.0790598" G="0.382953" T="0.117047"/>
      <pos A="0.268994" C="0.0410736" G="0.19302" T="0.496914"/>
      <pos A="0.231006" C="0.42094" G="0.19302" T="0.155033"/>
      <pos A="0.268994" C="0.30698" G="0.231006" T="0.19302"/>
    </motif>
    <motif db="0" id="M92" alt="O92" length="40" nsites="8" evalue="1.3e-003">
      <pos A="0.394743" C="0.3096" G="0.156343" T="0.139315"/>
      <pos A="0.230133" C="0.105257" G="0.230133" T="0.434476"/>
      <pos A="0.275543" C="0.196076" G="0.230133" T="0.298248"/>
      <pos A="0.150667" C="0.298248" G="0.230133" T="0.320952"/>
      <pos A="0.241485" C="0.417447" G="0.11661" T="0.224457"/>
      <pos A="0.298248" C="0.241485" G="0.127962" T="0.332304"/>
      <pos A="0.355009" C="0.218781" G="0.235809" T="0.1904"/>
      <pos A="0.235809" C="0.224457" G="0.269867" T="0.269867"/>
      <pos A="0.536647" C="0.173372" G="0.105257" T="0.184724"/>
      <pos A="0.252839" C="0.16202" G="0.292571" T="0.292571"/>
      <pos A="0.0995812" C="0.269867" G="0.394743" T="0.235809"/>
      <pos A="0.343657" C="0.230133" G="0.110933" T="0.315276"/>
      <pos A="0.269867" C="0.218781" G="0.224457" T="0.286895"/>
      <pos A="0.320952" C="0.258515" G="0.0882291" T="0.332304"/>
      <pos A="0.201752" C="0.213105" G="0.303924" T="0.281219"/>
      <pos A="0.224457" C="0.1904" G="0.406095" T="0.179048"/>
      <pos A="0.281219" C="0.292571" G="0.11661" T="0.3096"/>
      <pos A="0.320952" C="0.38339" G="0.167696" T="0.127962"/>
      <pos A="0.258515" C="0.156343" G="0.179048" T="0.406095"/>
      <pos A="0.235809" C="0.201752" G="0.303924" T="0.258515"/>
      <pos A="0.355009" C="0.218781" G="0.184724" T="0.241485"/>
      <pos A="0.224457" C="0.264191" G="0.269867" T="0.241485"/>
      <pos A="0.315276" C="0.235809" G="0.235809" T="0.213105"/>
      <pos A="0.235809" C="0.150667" G="0.241485" T="0.372038"/>
      <pos A="0.303924" C="0.269867" G="0.269867" T="0.156343"/>
      <pos A="0.207429" C="0.150667" G="0.400419" T="0.241485"/>
      <pos A="0.173372" C="0.207429" G="0.213105" T="0.406095"/>
      <pos A="0.377714" C="0.281219" G="0.173372" T="0.167696"/>
      <pos A="0.247161" C="0.252839" G="0.218781" T="0.281219"/>
      <pos A="0.360685" C="0.218781" G="0.173372" T="0.247161"/>
      <pos A="0.127962" C="0.241485" G="0.281219" T="0.349333"/>
      <pos A="0.264191" C="0.207429" G="0.275543" T="0.252839"/>
      <pos A="0.264191" C="0.16202" G="0.179048" T="0.394743"/>
      <pos A="0.445828" C="0.144991" G="0.133639" T="0.275543"/>
      <pos A="0.3096" C="0.071201" G="0.298248" T="0.320952"/>
      <pos A="0.258515" C="0.224457" G="0.235809" T="0.281219"/>
      <pos A="0.434476" C="0.292571" G="0.127962" T="0.144991"/>
      <pos A="0.16202" C="0.377714" G="0.201752" T="0.258515"/>
      <pos A="0.207429" C="0.451504" G="0.235809" T="0.105257"/>
      <pos A="0.394743" C="0.218781" G="0.150667" T="0.235809"/>
    </motif>
    <motif db="0" id="M93" alt="O93" length="40" nsites="8" evalue="1.3e-003">
      <pos A="0.3096" C="0.230133" G="0.207429" T="0.252839"/>
      <pos A="0.241485" C="0.173372" G="0.326628" T="0.258515"/>
      <pos A="0.252839" C="0.389067" G="0.150667" T="0.207429"/>
      <pos A="0.264191" C="0.360685" G="0.105257" T="0.269867"/>
      <pos A="0.218781" C="0.275543" G="0.122286" T="0.38339"/>
      <pos A="0.332304" C="0.122286" G="0.224457" T="0.320952"/>
      <pos A="0.1904" C="0.230133" G="0.343657" T="0.235809"/>
      <pos A="0.38339" C="0.315276" G="0.167696" T="0.133639"/>
      <pos A="0.241485" C="0.303924" G="0.127962" T="0.326628"/>
      <pos A="0.133639" C="0.150667" G="0.343657" T="0.372038"/>
      <pos A="0.298248" C="0.252839" G="0.258515" T="0.1904"/>
      <pos A="0.315276" C="0.1904" G="0.184724" T="0.3096"/>
      <pos A="0.298248" C="0.173372" G="0.156343" T="0.372038"/>
      <pos A="0.264191" C="0.139315" G="0.326628" T="0.269867"/>
      <pos A="0.281219" C="0.167696" G="0.320952" T="0.230133"/>
      <pos A="0.235809" C="0.320952" G="0.201752" T="0.241485"/>
      <pos A="0.349333" C="0.292571" G="0.11661" T="0.241485"/>
      <pos A="0.281219" C="0.1904" G="0.201752" T="0.326628"/>
      <pos A="0.286895" C="0.213105" G="0.139315" T="0.360685"/>
      <pos A="0.264191" C="0.218781" G="0.247161" T="0.269867"/>
      <pos A="0.213105" C="0.0939052" G="0.366361" T="0.326628"/>
      <pos A="0.184724" C="0.252839" G="0.235809" T="0.326628"/>
      <pos A="0.343657" C="0.281219" G="0.0995812" T="0.275543"/>
      <pos A="0.303924" C="0.16202" G="0.298248" T="0.235809"/>
      <pos A="0.156343" C="0.320952" G="0.3096" T="0.213105"/>
      <pos A="0.303924" C="0.247161" G="0.247161" T="0.201752"/>
      <pos A="0.355009" C="0.122286" G="0.218781" T="0.303924"/>
      <pos A="0.326628" C="0.286895" G="0.179048" T="0.207429"/>
      <pos A="0.298248" C="0.264191" G="0.224457" T="0.213105"/>
      <pos A="0.184724" C="0.33798" G="0.144991" T="0.332304"/>
      <pos A="0.252839" C="0.0995812" G="0.264191" T="0.38339"/>
      <pos A="0.247161" C="0.213105" G="0.292571" T="0.247161"/>
      <pos A="0.445828" C="0.11661" G="0.224457" T="0.213105"/>
      <pos A="0.315276" C="0.133639" G="0.326628" T="0.224457"/>
      <pos A="0.434476" C="0.258515" G="0.0995812" T="0.207429"/>
      <pos A="0.184724" C="0.417447" G="0.133639" T="0.264191"/>
      <pos A="0.366361" C="0.167696" G="0.269867" T="0.196076"/>
      <pos A="0.0882291" C="0.394743" G="0.144991" T="0.372038"/>
      <pos A="0.241485" C="0.224457" G="0.389067" T="0.144991"/>
      <pos A="0.201752" C="0.377714" G="0.173372" T="0.247161"/>
    </motif>
    <motif db="0" id="M94" alt="O94" length="40" nsites="8" evalue="1.3e-003">
      <pos A="0.200617" C="0.200617" G="0.200617" T="0.398148"/>
      <pos A="0.79321" C="0.00308642" G="0.200617" T="0.00308642"/>
      <pos A="0.595679" C="0.200617" G="0.00308642" T="0.200617"/>
      <pos A="0.200617" C="0.398148" G="0.00308642" T="0.398148"/>
      <pos A="0.398148" C="0.200617" G="0.398148" T="0.00308642"/>
      <pos A="0.200617" C="0.200617" G="0.00308642" T="0.595679"/>
      <pos A="0.595679" C="0.398148" G="0.00308642" T="0.00308642"/>
      <pos A="0.200617" C="0.200617" G="0.200617" T="0.398148"/>
      <pos A="0.200617" C="0.00308642" G="0.595679" T="0.200617"/>
      <pos A="0.200617" C="0.200617" G="0.398148" T="0.200617"/>
      <pos A="0.595679" C="0.00308642" G="0.00308642" T="0.398148"/>
      <pos A="0.200617" C="0.200617" G="0.200617" T="0.398148"/>
      <pos A="0.79321" C="0.200617" G="0.00308642" T="0.00308642"/>
      <pos A="0.200617" C="0.398148" G="0.00308642" T="0.398148"/>
      <pos A="0.595679" C="0.200617" G="0.00308642" T="0.200617"/>
      <pos A="0.398148" C="0.398148" G="0.00308642" T="0.200617"/>
      <pos A="0.00308642" C="0.595679" G="0.200617" T="0.200617"/>
      <pos A="0.595679" C="0.00308642" G="0.398148" T="0.00308642"/>
      <pos A="0.398148" C="0.200617" G="0.200617" T="0.200617"/>
      <pos A="0.200617" C="0.200617" G="0.200617" T="0.398148"/>
      <pos A="0.595679" C="0.200617" G="0.00308642" T="0.200617"/>
      <pos A="0.00308642" C="0.398148" G="0.00308642" T="0.595679"/>
      <pos A="0.00308642" C="0.595679" G="0.00308642" T="0.398148"/>
      <pos A="0.200617" C="0.398148" G="0.200617" T="0.200617"/>
      <pos A="0.200617" C="0.00308642" G="0.398148" T="0.398148"/>
      <pos A="0.200617" C="0.595679" G="0.00308642" T="0.200617"/>
      <pos A="0.79321" C="0.00308642" G="0.00308642" T="0.200617"/>
      <pos A="0.200617" C="0.595679" G="0.00308642" T="0.200617"/>
      <pos A="0.200617" C="0.200617" G="0.00308642" T="0.595679"/>
      <pos A="0.00308642" C="0.398148" G="0.595679" T="0.00308642"/>
      <pos A="0.00308642" C="0.200617" G="0.00308642" T="0.79321"/>
      <pos A="0.00308642" C="0.200617" G="0.00308642" T="0.79321"/>
      <pos A="0.200617" C="0.398148" G="0.00308642" T="0.398148"/>
      <pos A="0.00308642" C="0.79321" G="0.00308642" T="0.200617"/>
      <pos A="0.595679" C="0.00308642" G="0.00308642" T="0.398148"/>
      <pos A="0.79321" C="0.00308642" G="0.200617" T="0.00308642"/>
      <pos A="0.200617" C="0.200617" G="0.595679" T="0.00308642"/>
      <pos A="0.00308642" C="0.595679" G="0.00308642" T="0.398148"/>
      <pos A="0.990741" C="0.00308642" G="0.00308642" T="0.00308642"/>
      <pos A="0.398148" C="0.398148" G="0.00308642" T="0.200617"/>
    </motif>
    <motif db="0" id="M95" alt="O95" length="40" nsites="8" evalue="1.3e-003">
      <pos A="0.407127" C="0.31734" G="0.0479802" T="0.227554"/>
      <pos A="0.407127" C="0.272446" G="0.00308642" T="0.31734"/>
      <pos A="0.137767" C="0.137767" G="0.272446" T="0.45202"/>
      <pos A="0.227554" C="0.31734" G="0.227554" T="0.227554"/>
      <pos A="0.5867" C="0.0928731" G="0.18266" T="0.137767"/>
      <pos A="0.227554" C="0.137767" G="0.45202" T="0.18266"/>
      <pos A="0.272446" C="0.31734" G="0.227554" T="0.18266"/>
      <pos A="0.45202" C="0.227554" G="0.0928731" T="0.227554"/>
      <pos A="0.227554" C="0.0928731" G="0.31734" T="0.362233"/>
      <pos A="0.137767" C="0.18266" G="0.31734" T="0.362233"/>
      <pos A="0.0479802" C="0.137767" G="0.407127" T="0.407127"/>
      <pos A="0.496914" C="0.0479802" G="0.227554" T="0.227554"/>
      <pos A="0.227554" C="0.407127" G="0.362233" T="0.00308642"/>
      <pos A="0.272446" C="0.0928731" G="0.227554" T="0.407127"/>
      <pos A="0.272446" C="0.45202" G="0.137767" T="0.137767"/>
      <pos A="0.362233" C="0.18266" G="0.31734" T="0.137767"/>
      <pos A="0.5867" C="0.227554" G="0.0928731" T="0.0928731"/>
      <pos A="0.45202" C="0.0928731" G="0.0479802" T="0.407127"/>
      <pos A="0.362233" C="0.0928731" G="0.362233" T="0.18266"/>
      <pos A="0.227554" C="0.227554" G="0.18266" T="0.362233"/>
      <pos A="0.362233" C="0.272446" G="0.272446" T="0.0928731"/>
      <pos A="0.137767" C="0.541807" G="0.137767" T="0.18266"/>
      <pos A="0.362233" C="0.137767" G="0.31734" T="0.18266"/>
      <pos A="0.5867" C="0.0479802" G="0.272446" T="0.0928731"/>
      <pos A="0.362233" C="0.0479802" G="0.45202" T="0.137767"/>
      <pos A="0.227554" C="0.272446" G="0.18266" T="0.31734"/>
      <pos A="0.407127" C="0.272446" G="0.0928731" T="0.227554"/>
      <pos A="0.362233" C="0.137767" G="0.227554" T="0.272446"/>
      <pos A="0.137767" C="0.272446" G="0.272446" T="0.31734"/>
      <pos A="0.272446" C="0.541807" G="0.18266" T="0.00308642"/>
      <pos A="0.18266" C="0.407127" G="0.272446" T="0.137767"/>
      <pos A="0.272446" C="0.5867" G="0.137767" T="0.00308642"/>
      <pos A="0.541807" C="0.00308642" G="0.137767" T="0.31734"/>
      <pos A="0.0928731" C="0.18266" G="0.496914" T="0.227554"/>
      <pos A="0.362233" C="0.0479802" G="0.31734" T="0.272446"/>
      <pos A="0.0928731" C="0.0928731" G="0.45202" T="0.362233"/>
      <pos A="0.407127" C="0.00308642" G="0.227554" T="0.362233"/>
      <pos A="0.31734" C="0.18266" G="0.227554" T="0.272446"/>
      <pos A="0.00308642" C="0.31734" G="0.137767" T="0.541807"/>
      <pos A="0.31734" C="0.272446" G="0.0928731" T="0.31734"/>
    </motif>
    <motif db="0" id="M96" alt="O96" length="40" nsites="8" evalue="1.3e-003">
      <pos A="0.25" C="0.25" G="0.00308642" T="0.496914"/>
      <pos A="0.743827" C="0.00308642" G="0.00308642" T="0.25"/>
      <pos A="0.00308642" C="0.496914" G="0.496914" T="0.00308642"/>
      <pos A="0.496914" C="0.00308642" G="0.25" T="0.25"/>
      <pos A="0.743827" C="0.00308642" G="0.00308642" T="0.25"/>
      <pos A="0.25" C="0.25" G="0.496914" T="0.00308642"/>
      <pos A="0.743827" C="0.00308642" G="0.00308642" T="0.25"/>
      <pos A="0.25" C="0.00308642" G="0.25" T="0.496914"/>
      <pos A="0.496914" C="0.25" G="0.25" T="0.00308642"/>
      <pos A="0.25" C="0.00308642" G="0.00308642" T="0.743827"/>
      <pos A="0.00308642" C="0.25" G="0.496914" T="0.25"/>
      <pos A="0.743827" C="0.00308642" G="0.00308642" T="0.25"/>
      <pos A="0.00308642" C="0.25" G="0.25" T="0.496914"/>
      <pos A="0.25" C="0.00308642" G="0.00308642" T="0.743827"/>
      <pos A="0.00308642" C="0.25" G="0.25" T="0.496914"/>
      <pos A="0.496914" C="0.00308642" G="0.25" T="0.25"/>
      <pos A="0.25" C="0.00308642" G="0.496914" T="0.25"/>
      <pos A="0.496914" C="0.00308642" G="0.496914" T="0.00308642"/>
      <pos A="0.743827" C="0.00308642" G="0.25" T="0.00308642"/>
      <pos A="0.00308642" C="0.25" G="0.25" T="0.496914"/>
      <pos A="0.496914" C="0.00308642" G="0.25" T="0.25"/>
      <pos A="0.496914" C="0.496914" G="0.00308642" T="0.00308642"/>
      <pos A="0.743827" C="0.25" G="0.00308642" T="0.00308642"/>
      <pos A="0.00308642" C="0.25" G="0.496914" T="0.25"/>
      <pos A="0.990741" C="0.00308642" G="0.00308642" T="0.00308642"/>
      <pos A="0.00308642" C="0.00308642" G="0.496914" T="0.496914"/>
      <pos A="0.743827" C="0.00308642" G="0.00308642" T="0.25"/>
      <pos A="0.25" C="0.496914" G="0.25" T="0.00308642"/>
      <pos A="0.25" C="0.00308642" G="0.00308642" T="0.743827"/>
      <pos A="0.496914" C="0.25" G="0.00308642" T="0.25"/>
      <pos A="0.25" C="0.25" G="0.25" T="0.25"/>
      <pos A="0.00308642" C="0.25" G="0.25" T="0.496914"/>
      <pos A="0.496914" C="0.00308642" G="0.496914" T="0.00308642"/>
      <pos A="0.00308642" C="0.496914" G="0.496914" T="0.00308642"/>
      <pos A="0.00308642" C="0.25" G="0.25" T="0.496914"/>
      <pos A="0.743827" C="0.00308642" G="0.25" T="0.00308642"/>
      <pos A="0.990741" C="0.00308642" G="0.00308642" T="0.00308642"/>
      <pos A="0.00308642" C="0.00308642" G="0.25" T="0.743827"/>
      <pos A="0.496914" C="0.00308642" G="0.25" T="0.25"/>
      <pos A="0.00308642" C="0.25" G="0.496914" T="0.25"/>
    </motif>
    <motif db="0" id="M97" alt="O97" length="40" nsites="8" evalue="1.3e-003">
      <pos A="0.3096" C="0.105257" G="0.224457" T="0.360685"/>
      <pos A="0.349333" C="0.252839" G="0.298248" T="0.0995812"/>
      <pos A="0.179048" C="0.303924" G="0.241485" T="0.275543"/>
      <pos A="0.372038" C="0.167696" G="0.133639" T="0.326628"/>
      <pos A="0.0995812" C="0.16202" G="0.303924" T="0.434476"/>
      <pos A="0.230133" C="0.445828" G="0.076877" T="0.247161"/>
      <pos A="0.332304" C="0.110933" G="0.292571" T="0.264191"/>
      <pos A="0.0939052" C="0.269867" G="0.440152" T="0.196076"/>
      <pos A="0.1904" C="0.303924" G="0.230133" T="0.275543"/>
      <pos A="0.343657" C="0.298248" G="0.122286" T="0.235809"/>
      <pos A="0.224457" C="0.366361" G="0.11661" T="0.292571"/>
      <pos A="0.326628" C="0.1904" G="0.281219" T="0.201752"/>
      <pos A="0.315276" C="0.298248" G="0.144991" T="0.241485"/>
      <pos A="0.292571" C="0.173372" G="0.144991" T="0.389067"/>
      <pos A="0.167696" C="0.355009" G="0.110933" T="0.366361"/>
      <pos A="0.326628" C="0.179048" G="0.1904" T="0.303924"/>
      <pos A="0.332304" C="0.0939052" G="0.275543" T="0.298248"/>
      <pos A="0.201752" C="0.179048" G="0.320952" T="0.298248"/>
      <pos A="0.235809" C="0.235809" G="0.207429" T="0.320952"/>
      <pos A="0.394743" C="0.235809" G="0.150667" T="0.218781"/>
      <pos A="0.207429" C="0.207429" G="0.275543" T="0.3096"/>
      <pos A="0.241485" C="0.144991" G="0.292571" T="0.320952"/>
      <pos A="0.179048" C="0.275543" G="0.33798" T="0.207429"/>
      <pos A="0.332304" C="0.269867" G="0.264191" T="0.133639"/>
      <pos A="0.389067" C="0.230133" G="0.16202" T="0.218781"/>
      <pos A="0.286895" C="0.241485" G="0.252839" T="0.218781"/>
      <pos A="0.235809" C="0.303924" G="0.173372" T="0.286895"/>
      <pos A="0.332304" C="0.224457" G="0.133639" T="0.3096"/>
      <pos A="0.45718" C="0.0825531" G="0.184724" T="0.275543"/>
      <pos A="0.224457" C="0.269867" G="0.286895" T="0.218781"/>
      <pos A="0.303924" C="0.315276" G="0.201752" T="0.179048"/>
      <pos A="0.332304" C="0.201752" G="0.139315" T="0.326628"/>
      <pos A="0.224457" C="0.258515" G="0.179048" T="0.33798"/>
      <pos A="0.269867" C="0.201752" G="0.264191" T="0.264191"/>
      <pos A="0.241485" C="0.213105" G="0.3096" T="0.235809"/>
      <pos A="0.303924" C="0.264191" G="0.179048" T="0.252839"/>
      <pos A="0.218781" C="0.298248" G="0.286895" T="0.196076"/>
      <pos A="0.235809" C="0.110933" G="0.150667" T="0.50259"/>
      <pos A="0.122286" C="0.326628" G="0.366361" T="0.184724"/>
      <pos A="0.315276" C="0.184724" G="0.156343" T="0.343657"/>
    </motif>
    <motif db="0" id="M98" alt="O98" length="40" nsites="8" evalue="1.3e-003">
      <pos A="0.400419" C="0.173372" G="0.201752" T="0.224457"/>
      <pos A="0.292571" C="0.230133" G="0.247161" T="0.230133"/>
      <pos A="0.0882291" C="0.474208" G="0.1904" T="0.247161"/>
      <pos A="0.298248" C="0.1904" G="0.196076" T="0.315276"/>
      <pos A="0.275543" C="0.269867" G="0.1904" T="0.264191"/>
      <pos A="0.247161" C="0.196076" G="0.235809" T="0.320952"/>
      <pos A="0.474208" C="0.0371437" G="0.1904" T="0.298248"/>
      <pos A="0.230133" C="0.224457" G="0.360685" T="0.184724"/>
      <pos A="0.235809" C="0.389067" G="0.156343" T="0.218781"/>
      <pos A="0.258515" C="0.286895" G="0.127962" T="0.326628"/>
      <pos A="0.275543" C="0.281219" G="0.247161" T="0.196076"/>
      <pos A="0.196076" C="0.241485" G="0.179048" T="0.38339"/>
      <pos A="0.201752" C="0.258515" G="0.3096" T="0.230133"/>
      <pos A="0.394743" C="0.196076" G="0.065524" T="0.343657"/>
      <pos A="0.235809" C="0.247161" G="0.258515" T="0.258515"/>
      <pos A="0.179048" C="0.179048" G="0.275543" T="0.366361"/>
      <pos A="0.292571" C="0.247161" G="0.258515" T="0.201752"/>
      <pos A="0.38339" C="0.0939052" G="0.377714" T="0.144991"/>
      <pos A="0.213105" C="0.275543" G="0.247161" T="0.264191"/>
      <pos A="0.3096" C="0.0995812" G="0.207429" T="0.38339"/>
      <pos A="0.303924" C="0.156343" G="0.332304" T="0.207429"/>
      <pos A="0.150667" C="0.196076" G="0.286895" T="0.366361"/>
      <pos A="0.269867" C="0.218781" G="0.258515" T="0.252839"/>
      <pos A="0.133639" C="0.252839" G="0.269867" T="0.343657"/>
      <pos A="0.320952" C="0.389067" G="0.105257" T="0.184724"/>
      <pos A="0.389067" C="0.207429" G="0.179048" T="0.224457"/>
      <pos A="0.1904" C="0.247161" G="0.218781" T="0.343657"/>
      <pos A="0.389067" C="0.320952" G="0.133639" T="0.156343"/>
      <pos A="0.45718" C="0.3096" G="0.071201" T="0.16202"/>
      <pos A="0.406095" C="0.127962" G="0.201752" T="0.264191"/>
      <pos A="0.196076" C="0.150667" G="0.451504" T="0.201752"/>
      <pos A="0.258515" C="0.207429" G="0.241485" T="0.292571"/>
      <pos A="0.196076" C="0.196076" G="0.224457" T="0.38339"/>
      <pos A="0.247161" C="0.315276" G="0.213105" T="0.224457"/>
      <pos A="0.332304" C="0.213105" G="0.105257" T="0.349333"/>
      <pos A="0.269867" C="0.241485" G="0.235809" T="0.252839"/>
      <pos A="0.315276" C="0.303924" G="0.201752" T="0.179048"/>
      <pos A="0.377714" C="0.122286" G="0.224457" T="0.275543"/>
      <pos A="0.207429" C="0.326628" G="0.292571" T="0.173372"/>
      <pos A="0.196076" C="0.349333" G="0.218781" T="0.235809"/>
    </motif>
    <motif db="0" id="M99" alt="O99" length="40" nsites="8" evalue="1.3e-003">
      <pos A="0.265117" C="0.124024" G="0.285273" T="0.325586"/>
      <pos A="0.204649" C="0.0433985" G="0.386054" T="0.365898"/>
      <pos A="0.164336" C="0.184492" G="0.14418" T="0.506992"/>
      <pos A="0.14418" C="0.426366" G="0.124024" T="0.305429"/>
      <pos A="0.365898" C="0.325586" G="0.265117" T="0.0433985"/>
      <pos A="0.0635546" C="0.265117" G="0.244961" T="0.426366"/>
      <pos A="0.103868" C="0.305429" G="0.14418" T="0.446523"/>
      <pos A="0.265117" C="0.305429" G="0.305429" T="0.124024"/>
      <pos A="0.164336" C="0.204649" G="0.184492" T="0.446523"/>
      <pos A="0.184492" C="0.325586" G="0.204649" T="0.285273"/>
      <pos A="0.426366" C="0.164336" G="0.164336" T="0.244961"/>
      <pos A="0.0837116" C="0.124024" G="0.204649" T="0.587617"/>
      <pos A="0.0433985" C="0.325586" G="0.325586" T="0.305429"/>
      <pos A="0.204649" C="0.46668" G="0.204649" T="0.124024"/>
      <pos A="0.325586" C="0.386054" G="0.204649" T="0.0837116"/>
      <pos A="0.426366" C="0.0232425" G="0.0433985" T="0.506992"/>
      <pos A="0.265117" C="0.305429" G="0.305429" T="0.124024"/>
      <pos A="0.204649" C="0.224805" G="0.224805" T="0.345742"/>
      <pos A="0.124024" C="0.14418" G="0.386054" T="0.345742"/>
      <pos A="0.285273" C="0.305429" G="0.285273" T="0.124024"/>
      <pos A="0.265117" C="0.365898" G="0.14418" T="0.224805"/>
      <pos A="0.285273" C="0.305429" G="0.365898" T="0.0433985"/>
      <pos A="0.527148" C="0.184492" G="0.124024" T="0.164336"/>
      <pos A="0.265117" C="0.164336" G="0.325586" T="0.244961"/>
      <pos A="0.386054" C="0.204649" G="0.184492" T="0.224805"/>
      <pos A="0.325586" C="0.305429" G="0.14418" T="0.224805"/>
      <pos A="0.285273" C="0.00308642" G="0.305429" T="0.40621"/>
      <pos A="0.0433985" C="0.184492" G="0.305429" T="0.46668"/>
      <pos A="0.285273" C="0.184492" G="0.164336" T="0.365898"/>
      <pos A="0.386054" C="0.285273" G="0.285273" T="0.0433985"/>
      <pos A="0.345742" C="0.164336" G="0.103868" T="0.386054"/>
      <pos A="0.305429" C="0.265117" G="0.0635546" T="0.365898"/>
      <pos A="0.305429" C="0.204649" G="0.0837116" T="0.40621"/>
      <pos A="0.0433985" C="0.426366" G="0.103868" T="0.426366"/>
      <pos A="0.40621" C="0.204649" G="0.244961" T="0.14418"/>
      <pos A="0.285273" C="0.285273" G="0.103868" T="0.325586"/>
      <pos A="0.446523" C="0.14418" G="0.204649" T="0.204649"/>
      <pos A="0.265117" C="0.184492" G="0.103868" T="0.446523"/>
      <pos A="0.14418" C="0.345742" G="0.124024" T="0.386054"/>
      <pos A="0.527148" C="0.0837116" G="0.184492" T="0.204649"/>
    </motif>
  </queries>
  <targets>
    <motif db="0" id="AHR_HUMAN.H11MO.0.B" length="9" nsites="154" evalue="1.0e+000"
        url="http://hocomoco.autosome.ru/motif/AHR_HUMAN.H11MO.0.B">
      <pos A="0.263136" C="0.118683" G="0.366338" T="0.251843"/>
      <pos A="0.0707683" C="0.0772165" G="0.225162" T="0.626854"/>
      <pos A="0.141125" C="0.285009" G="0.13457" T="0.439296"/>
      <pos A="0.0166917" C="0.00871197" G="0.946968" T="0.027628"/>
      <pos A="0.000162232" C="0.976144" G="0.00985194" T="0.0138418"/>
      <pos A="0.0224981" C="0.00529208" G="0.969768" T="0.00244216"/>
      <pos A="0.000162232" C="0.0224981" G="0.00472209" T="0.972618"/>
      <pos A="0.000162232" C="0.000162232" G="0.999513" T="0.000162232"/>
      <pos A="0.279791" C="0.434254" G="0.105056" T="0.180899"/>
    </motif>
    <motif db="0" id="AIRE_HUMAN.H11MO.0.C" length="18" nsites="41" evalue="1.0e+000"
        url="http://hocomoco.autosome.ru/motif/AIRE_HUMAN.H11MO.0.C">
      <pos A="0.397368" C="0.261336" G="0.125304" T="0.215992"/>
      <pos A="0.181984" C="0.181984" G="0.13664" T="0.499392"/>
      <pos A="0.13664" C="0.13664" G="0.204656" T="0.522064"/>
      <pos A="0.0459522" C="0.000608273" G="0.884815" T="0.0686242"/>
      <pos A="0.000608273" C="0.000608273" G="0.816799" T="0.181984"/>
      <pos A="0.318016" C="0.0459522" G="0.0232802" T="0.612752"/>
      <pos A="0.386032" C="0.0912962" G="0.0232802" T="0.499392"/>
      <pos A="0.36336" C="0.13664" G="0.13664" T="0.36336"/>
      <pos A="0.340688" C="0.0686242" G="0.13664" T="0.454048"/>
      <pos A="0.522064" C="0.0912962" G="0.13664" T="0.25"/>
      <pos A="0.386032" C="0.0459522" G="0.0686242" T="0.499392"/>
      <pos A="0.227328" C="0.13664" G="0.0686242" T="0.567408"/>
      <pos A="0.000608273" C="0.0232802" G="0.884815" T="0.0912962"/>
      <pos A="0.000608273" C="0.000608273" G="0.975503" T="0.0232802"/>
      <pos A="0.227328" C="0.0912962" G="0.25" T="0.431376"/>
      <pos A="0.0686242" C="0.181984" G="0.181984" T="0.567408"/>
      <pos A="0.454048" C="0.0232802" G="0.159312" T="0.36336"/>
      <pos A="0.403036" C="0.267004" G="0.1083" T="0.22166"/>
    </motif>
    <motif db="0" id="AP2A_HUMAN.H11MO.0.A" length="15" nsites="500" evalue="1.0e+000"
        url="http://hocomoco.autosome.ru/motif/AP2A_HUMAN.H11MO.0.A">
      <pos A="0.416124" C="0.185377" G="0.193138" T="0.205362"/>
      <pos A="0.231121" C="0.0911524" G="0.134692" T="0.543034"/>
      <pos A="0.176775" C="0.0944298" G="0.470182" T="0.258612"/>
      <pos A="0.0108813" C="0.520551" G="0.431413" T="0.0371549"/>
      <pos A="4.999e-05" C="0.99985" G="4.999e-05" T="4.999e-05"/>
      <pos A="4.999e-05" C="0.900843" G="4.999e-05" T="0.099057"/>
      <pos A="0.0509783" C="0.111333" G="0.0128321" T="0.824856"/>
      <pos A="0.00188818" C="4.999e-05" G="0.796457" T="0.201605"/>
      <pos A="0.535277" C="0.0386298" G="0.409205" T="0.0168892"/>
      <pos A="0.14218" C="4.999e-05" G="0.855965" T="0.00180471"/>
      <pos A="4.999e-05" C="4.999e-05" G="0.99985" T="4.999e-05"/>
      <pos A="0.0479051" C="0.556058" G="0.379971" T="0.0160658"/>
      <pos A="0.308242" C="0.38161" G="0.0917715" T="0.218376"/>
      <pos A="0.512988" C="0.0934521" G="0.204267" T="0.189292"/>
      <pos A="0.238522" C="0.148913" G="0.208406" T="0.404159"/>
    </motif>
    <motif db="0" id="AP2C_HUMAN.H11MO.0.A" length="14" nsites="500" evalue="1.0e+000"
        url="http://hocomoco.autosome.ru/motif/AP2C_HUMAN.H11MO.0.A">
      <pos A="0.3872" C="0.20104" G="0.269563" T="0.142197"/>
      <pos A="0.196086" C="0.123624" G="0.166417" T="0.513874"/>
      <pos A="0.184609" C="0.0998022" G="0.518376" T="0.197212"/>
      <pos A="0.00958288" C="0.506988" G="0.471848" T="0.0115807"/>
      <pos A="0.00385284" C="0.988136" G="0.0079615" T="4.999e-05"/>
      <pos A="0.00191784" C="0.951682" G="0.00239436" T="0.0440054"/>
      <pos A="0.0500552" C="0.13189" G="0.025422" T="0.792633"/>
      <pos A="0.0354071" C="4.999e-05" G="0.917075" T="0.0474675"/>
      <pos A="0.554976" C="0.0254436" G="0.415804" T="0.0037759"/>
      <pos A="0.0734759" C="4.999e-05" G="0.924454" T="0.0020204"/>
      <pos A="4.999e-05" C="4.999e-05" G="0.997967" T="0.00193309"/>
      <pos A="0.0289758" C="0.618174" G="0.340999" T="0.0118516"/>
      <pos A="0.313913" C="0.351519" G="0.0971829" T="0.237385"/>
      <pos A="0.42824" C="0.170536" G="0.24167" T="0.159554"/>
    </motif>
    <motif db="0" id="ARI5B_HUMAN.H11MO.0.C" length="13" nsites="15" evalue="1.0e+000"
        url="http://hocomoco.autosome.ru/motif/ARI5B_HUMAN.H11MO.0.C">
      <pos A="0.216887" C="0.0844371" G="0.349338" T="0.349338"/>
      <pos A="0.134106" C="0.266556" G="0.399007" T="0.200331"/>
      <pos A="0.00165563" C="0.266556" G="0.200331" T="0.531457"/>
      <pos A="0.00165563" C="0.134106" G="0.332781" T="0.531457"/>
      <pos A="0.332781" C="0.0678808" G="0.332781" T="0.266556"/>
      <pos A="0.200331" C="0.0678808" G="0.663907" T="0.0678808"/>
      <pos A="0.00165563" C="0.00165563" G="0.00165563" T="0.995033"/>
      <pos A="0.862583" C="0.00165563" G="0.134106" T="0.00165563"/>
      <pos A="0.00165563" C="0.134106" G="0.00165563" T="0.862583"/>
      <pos A="0.00165563" C="0.0678808" G="0.0678808" T="0.862583"/>
      <pos A="0.134106" C="0.266556" G="0.531457" T="0.0678808"/>
      <pos A="0.134106" C="0.0678808" G="0.266556" T="0.531457"/>
      <pos A="0.25" C="0.11755" G="0.448675" T="0.183775"/>
    </motif>
    <motif db="0" id="ARNT_HUMAN.H11MO.0.B" length="9" nsites="500" evalue="1.0e+000"
        url="http://hocomoco.autosome.ru/motif/ARNT_HUMAN.H11MO.0.B">
      <pos A="0.15202" C="0.283993" G="0.429964" T="0.134023"/>
      <pos A="0.138022" C="0.0740352" G="0.242002" T="0.545941"/>
      <pos A="0.70191" C="0.030044" G="0.246001" T="0.0220456"/>
      <pos A="0.010048" C="0.94786" G="0.00204959" T="0.040042"/>
      <pos A="0.00604879" C="0.00204959" G="0.989852" T="0.00204959"/>
      <pos A="4.999e-05" C="4.999e-05" G="0.00204959" T="0.99785"/>
      <pos A="4.999e-05" C="0.00604879" G="0.991852" T="0.00204959"/>
      <pos A="0.355979" C="0.525945" G="0.0240452" T="0.0940312"/>
      <pos A="0.154019" C="0.50195" G="0.144021" T="0.20001"/>
    </motif>
    <motif db="0" id="ATF3_HUMAN.H11MO.0.A" length="11" nsites="500" evalue="1.0e+000"
        url="http://hocomoco.autosome.ru/motif/ATF3_HUMAN.H11MO.0.A">
      <pos A="0.222006" C="0.090032" G="0.579934" T="0.108028"/>
      <pos A="0.255999" C="0.0280444" G="0.709908" T="0.00604879"/>
      <pos A="0.0180464" C="0.0420416" G="0.00804839" T="0.931864"/>
      <pos A="0.010048" C="0.477954" G="0.507948" T="0.00404919"/>
      <pos A="0.939862" C="0.0240452" G="0.00404919" T="0.0320436"/>
      <pos A="0.00204959" C="0.813887" G="0.0420416" T="0.142022"/>
      <pos A="0.0380424" C="0.0180464" G="0.925865" T="0.0180464"/>
      <pos A="0.0280444" C="0.224005" G="0.00804839" T="0.739902"/>
      <pos A="0.265997" C="0.164017" G="0.535943" T="0.0340432"/>
      <pos A="0.575935" C="0.104029" G="0.252" T="0.0680364"/>
      <pos A="0.0940312" C="0.295991" G="0.275995" T="0.333983"/>
    </motif>
    <motif db="0" id="ATF6A_HUMAN.H11MO.0.B" length="12" nsites="20" evalue="1.0e+000"
        url="http://hocomoco.autosome.ru/motif/ATF6A_HUMAN.H11MO.0.B">
      <pos A="0.184941" C="0.184941" G="0.582951" T="0.047168"/>
      <pos A="0.00124378" C="0.215557" G="0.322713" T="0.460486"/>
      <pos A="0.00124378" C="0.261481" G="0.598259" T="0.139016"/>
      <pos A="0.0930922" C="0.399254" G="0.460486" T="0.047168"/>
      <pos A="0.00124378" C="0.0318599" G="0.00124378" T="0.965653"/>
      <pos A="0.00124378" C="0.047168" G="0.950344" T="0.00124378"/>
      <pos A="0.919728" C="0.047168" G="0.00124378" T="0.0318599"/>
      <pos A="0.00124378" C="0.996269" G="0.00124378" T="0.00124378"/>
      <pos A="0.00124378" C="0.00124378" G="0.996269" T="0.00124378"/>
      <pos A="0.00124378" C="0.00124378" G="0.00124378" T="0.996269"/>
      <pos A="0.00124378" C="0.0930922" G="0.90442" T="0.00124378"/>
      <pos A="0.0930922" C="0.00124378" G="0.90442" T="0.00124378"/>
    </motif>
    <motif db="0" id="ATOH1_HUMAN.H11MO.0.B" length="9" nsites="500" evalue="1.0e+000"
        url="http://hocomoco.autosome.ru/motif/ATOH1_HUMAN.H11MO.0.B">
      <pos A="0.533943" C="0.0420416" G="0.377974" T="0.0460408"/>
      <pos A="0.323985" C="0.154019" G="0.521946" T="4.999e-05"/>
      <pos A="0.00204959" C="0.995851" G="0.00204959" T="4.999e-05"/>
      <pos A="0.99785" C="4.999e-05" G="4.999e-05" T="0.00204959"/>
      <pos A="4.999e-05" C="0.00804839" G="0.973855" T="0.0180464"/>
      <pos A="0.585933" C="0.379974" G="0.0340432" T="4.999e-05"/>
      <pos A="0.0180464" C="0.00604879" G="0.00204959" T="0.973855"/>
      <pos A="0.00204959" C="4.999e-05" G="0.989852" T="0.00804839"/>
      <pos A="0.0320436" C="0.110028" G="0.721906" T="0.136023"/>
    </motif>
    <motif db="0" id="BACH1_HUMAN.H11MO.0.A" length="13" nsites="500" evalue="1.0e+000"
        url="http://hocomoco.autosome.ru/motif/BACH1_HUMAN.H11MO.0.A">
      <pos A="0.0628514" C="0.168181" G="0.0975447" T="0.671423"/>
      <pos A="0.00920666" C="0.066425" G="0.922336" T="0.00203205"/>
      <pos A="0.0209144" C="0.967526" G="0.00397444" T="0.00758555"/>
      <pos A="0.0362182" C="0.0795832" G="0.080139" T="0.80406"/>
      <pos A="0.00389824" C="0.0613564" G="0.890887" T="0.0438579"/>
      <pos A="0.80282" C="0.020619" G="0.124523" T="0.0520378"/>
      <pos A="0.0133116" C="0.214865" G="0.763223" T="0.00860036"/>
      <pos A="0.00624957" C="0.0361794" G="0.145878" T="0.811693"/>
      <pos A="0.0162411" C="0.943692" G="0.0343167" T="0.00574993"/>
      <pos A="0.786281" C="0.0958376" G="0.0824533" T="0.0354277"/>
      <pos A="0.00982731" C="0.334262" G="0.256606" T="0.399305"/>
      <pos A="0.151628" C="0.265556" G="0.394692" T="0.188124"/>
      <pos A="0.105265" C="0.378564" G="0.372601" T="0.143571"/>
    </motif>
    <motif db="0" id="BACH2_HUMAN.H11MO.0.A" length="11" nsites="500" evalue="1.0e+000"
        url="http://hocomoco.autosome.ru/motif/BACH2_HUMAN.H11MO.0.A">
      <pos A="0.122026" C="0.0960308" G="0.0680364" T="0.713907"/>
      <pos A="0.0140472" C="0.0780344" G="0.893871" T="0.0140472"/>
      <pos A="0.0440412" C="0.923865" G="0.0120476" T="0.020046"/>
      <pos A="0.0780344" C="0.0380424" G="0.00804839" T="0.875875"/>
      <pos A="0.0580384" C="0.060038" G="0.793891" T="0.0880324"/>
      <pos A="0.757898" C="0.0380424" G="0.0560388" T="0.14802"/>
      <pos A="0.0440412" C="0.224005" G="0.669916" T="0.0620376"/>
      <pos A="0.010048" C="0.0160468" G="0.00804839" T="0.965857"/>
      <pos A="0.060038" C="0.919866" G="0.0160468" T="0.00404919"/>
      <pos A="0.963857" C="0.0120476" G="0.00804839" T="0.0160468"/>
      <pos A="0.0560388" C="0.319986" G="0.212008" T="0.411968"/>
    </motif>
    <motif db="0" id="BATF_HUMAN.H11MO.0.A" length="18" nsites="500" evalue="1.0e+000"
        url="http://hocomoco.autosome.ru/motif/BATF_HUMAN.H11MO.0.A">
      <pos A="0.45196" C="0.0780344" G="0.263997" T="0.206009"/>
      <pos A="0.0480404" C="0.39997" G="0.345981" T="0.206009"/>
      <pos A="0.0120476" C="0.0180464" G="0.0440412" T="0.925865"/>
      <pos A="0.134023" C="0.327984" G="0.0240452" T="0.513947"/>
      <pos A="0.0860328" C="0.238002" G="0.0520396" T="0.623925"/>
      <pos A="0.142022" C="0.545941" G="0.0460408" T="0.265997"/>
      <pos A="0.379974" C="0.0860328" G="0.395971" T="0.138022"/>
      <pos A="0.369976" C="0.114027" G="0.230004" T="0.285993"/>
      <pos A="0.337982" C="0.0180464" G="0.0840332" T="0.559938"/>
      <pos A="0.577934" C="0.158018" G="0.0220456" T="0.242002"/>
      <pos A="0.00204959" C="0.00204959" G="4.999e-05" T="0.995851"/>
      <pos A="0.00404919" C="0.0560388" G="0.84988" T="0.090032"/>
      <pos A="0.977854" C="0.00804839" G="0.0120476" T="0.00204959"/>
      <pos A="0.104029" C="0.557938" G="0.315987" T="0.0220456"/>
      <pos A="0.0720356" C="0.030044" G="0.020046" T="0.877874"/>
      <pos A="0.212008" C="0.507948" G="0.212008" T="0.0680364"/>
      <pos A="0.611928" C="0.0840332" G="0.110028" T="0.194011"/>
      <pos A="0.142022" C="0.186013" G="0.305989" T="0.365977"/>
    </motif>
    <motif db="0" id="BC11A_HUMAN.H11MO.0.A" length="17" nsites="500" evalue="1.0e+000"
        url="http://hocomoco.autosome.ru/motif/BC11A_HUMAN.H11MO.0.A">
      <pos A="0.37573" C="0.184625" G="0.286195" T="0.153451"/>
      <pos A="0.55058" C="0.0994705" G="0.224094" T="0.125856"/>
      <pos A="0.500164" C="0.142363" G="0.230714" T="0.126759"/>
      <pos A="0.589982" C="0.0166164" G="0.226051" T="0.167351"/>
      <pos A="0.187435" C="0.160796" G="0.580417" T="0.071352"/>
      <pos A="0.664511" C="0.0145816" G="0.269377" T="0.051531"/>
      <pos A="0.104037" C="0.0144884" G="0.828551" T="0.0529239"/>
      <pos A="0.200417" C="0.0327717" G="0.758546" T="0.00826493"/>
      <pos A="0.880098" C="0.0431253" G="0.0485975" T="0.0281795"/>
      <pos A="0.867864" C="0.00583965" G="0.0555442" T="0.0707524"/>
      <pos A="0.248399" C="0.226047" G="0.502141" T="0.0234139"/>
      <pos A="0.150158" C="0.154992" G="0.0315585" T="0.663292"/>
      <pos A="0.117832" C="0.0724923" G="0.760189" T="0.0494865"/>
      <pos A="0.658749" C="0.064413" G="0.250663" T="0.0261749"/>
      <pos A="0.458785" C="0.143453" G="0.310166" T="0.0875961"/>
      <pos A="0.622702" C="0.078845" G="0.157294" T="0.141159"/>
      <pos A="0.358985" C="0.2047" G="0.318076" T="0.118238"/>
    </motif>
    <motif db="0" id="BHA15_HUMAN.H11MO.0.B" length="11" nsites="500" evalue="1.0e+000"
        url="http://hocomoco.autosome.ru/motif/BHA15_HUMAN.H11MO.0.B">
      <pos A="0.172016" C="0.285993" G="0.471956" T="0.070036"/>
      <pos A="0.15202" C="0.44996" G="0.295991" T="0.10203"/>
      <pos A="0.687912" C="0.0680364" G="0.20001" T="0.0440412"/>
      <pos A="0.279994" C="0.108028" G="0.609928" T="0.00204959"/>
      <pos A="0.0560388" C="0.921866" G="0.0160468" T="0.00604879"/>
      <pos A="0.983853" C="0.00404919" G="0.010048" T="0.00204959"/>
      <pos A="0.00604879" C="0.00404919" G="0.963857" T="0.0260448"/>
      <pos A="0.0540392" C="0.877874" G="0.0640372" T="0.00404919"/>
      <pos A="0.0260448" C="0.0120476" G="0.00404919" T="0.957858"/>
      <pos A="0.00404919" C="0.00404919" G="0.981854" T="0.010048"/>
      <pos A="0.00204959" C="0.14802" G="0.633923" T="0.216007"/>
    </motif>
    <motif db="0" id="BRAC_HUMAN.H11MO.0.A" length="20" nsites="500" evalue="1.0e+000"
        url="http://hocomoco.autosome.ru/motif/BRAC_HUMAN.H11MO.0.A">
      <pos A="0.120026" C="0.252" G="0.146021" T="0.481954"/>
      <pos A="0.0780344" C="0.20201" G="0.106029" T="0.613927"/>
      <pos A="0.335983" C="0.311988" G="0.224005" T="0.128024"/>
      <pos A="0.333983" C="0.164017" G="0.379974" T="0.122026"/>
      <pos A="0.138022" C="0.673915" G="0.128024" T="0.060038"/>
      <pos A="0.669916" C="0.0720356" G="0.162018" T="0.0960308"/>
      <pos A="0.19801" C="0.174015" G="0.407968" T="0.220006"/>
      <pos A="0.182014" C="0.252" G="0.40197" T="0.164017"/>
      <pos A="0.244001" C="0.166017" G="0.339982" T="0.25"/>
      <pos A="0.469956" C="0.190012" G="0.230004" T="0.110028"/>
      <pos A="0.343981" C="0.0520396" G="0.437962" T="0.166017"/>
      <pos A="0.060038" C="0.128024" G="0.7479" T="0.0640372"/>
      <pos A="0.0380424" C="0.0160468" G="0.00404919" T="0.941862"/>
      <pos A="0.00204959" C="0.0140472" G="0.969856" T="0.0140472"/>
      <pos A="0.224005" C="0.0520396" G="0.0440412" T="0.679914"/>
      <pos A="0.0320436" C="0.15202" G="0.631924" T="0.184013"/>
      <pos A="0.905869" C="0.020046" G="0.0620376" T="0.0120476"/>
      <pos A="0.659918" C="0.0580384" G="0.222006" T="0.060038"/>
      <pos A="0.34998" C="0.0880324" G="0.261998" T="0.29999"/>
      <pos A="0.20001" C="0.136023" G="0.19801" T="0.465957"/>
    </motif>
    <motif db="0" id="CLOCK_HUMAN.H11MO.0.C" length="14" nsites="252" evalue="1.0e+000"
        url="http://hocomoco.autosome.ru/motif/CLOCK_HUMAN.H11MO.0.C">
      <pos A="0.158766" C="0.599068" G="0.1786" T="0.063566"/>
      <pos A="0.424534" C="0.115133" G="0.1905" T="0.269833"/>
      <pos A="0.2024" C="0.146866" G="0.511801" T="0.138933"/>
      <pos A="0.337267" C="0.3214" G="0.1667" T="0.174633"/>
      <pos A="0.0952995" C="0.848969" G="0.0437326" T="0.0119992"/>
      <pos A="0.809302" C="0.063566" G="0.0437326" T="0.0833994"/>
      <pos A="0.1548" C="0.607001" G="0.127033" T="0.111166"/>
      <pos A="0.253967" C="0.0556327" G="0.642701" T="0.0476993"/>
      <pos A="0.0952995" C="0.1191" G="0.0437326" T="0.741868"/>
      <pos A="0.0873661" C="0.0238992" G="0.860869" T="0.0278659"/>
      <pos A="0.400734" C="0.313467" G="0.1786" T="0.1072"/>
      <pos A="0.369" C="0.242067" G="0.281733" T="0.1072"/>
      <pos A="0.222233" C="0.388834" G="0.289667" T="0.0992662"/>
      <pos A="0.491967" C="0.2976" G="0.0238992" T="0.186533"/>
    </motif>
    <motif db="0" id="COE1_HUMAN.H11MO.0.A" length="15" nsites="500" evalue="1.0e+000"
        url="http://hocomoco.autosome.ru/motif/COE1_HUMAN.H11MO.0.A">
      <pos A="0.417966" C="0.20201" G="0.20001" T="0.180014"/>
      <pos A="0.419966" C="0.090032" G="0.271996" T="0.218006"/>
      <pos A="0.118026" C="0.255999" G="0.413967" T="0.212008"/>
      <pos A="0.0580384" C="0.20201" G="0.0240452" T="0.715907"/>
      <pos A="0.00204959" C="0.989852" G="0.00204959" T="0.00604879"/>
      <pos A="0.0140472" C="0.813887" G="4.999e-05" T="0.172016"/>
      <pos A="0.00604879" C="0.945861" G="0.00204959" T="0.0460408"/>
      <pos A="0.25" C="0.623925" G="0.040042" T="0.0860328"/>
      <pos A="0.673915" C="0.0140472" G="0.0120476" T="0.29999"/>
      <pos A="0.0180464" C="4.999e-05" G="0.981854" T="4.999e-05"/>
      <pos A="0.248" C="0.00204959" G="0.723905" T="0.0260448"/>
      <pos A="0.00604879" C="0.00404919" G="0.989852" T="4.999e-05"/>
      <pos A="0.657918" C="0.0460408" G="0.255999" T="0.040042"/>
      <pos A="0.220006" C="0.433963" G="0.253999" T="0.0920316"/>
      <pos A="0.212008" C="0.35198" G="0.0920316" T="0.343981"/>
    </motif>
    <motif db="0" id="COT1_HUMAN.H11MO.0.C" length="17" nsites="500" evalue="1.0e+000"
        url="http://hocomoco.autosome.ru/motif/COT1_HUMAN.H11MO.0.C">
      <pos A="0.180014" C="0.146021" G="0.539942" T="0.134023"/>
      <pos A="0.287992" C="0.0740352" G="0.54994" T="0.0880324"/>
      <pos A="0.248" C="0.0780344" G="0.591932" T="0.0820336"/>
      <pos A="0.208008" C="0.118026" G="0.589932" T="0.0840332"/>
      <pos A="0.0860328" C="0.15002" G="0.361978" T="0.40197"/>
      <pos A="0.132024" C="0.475955" G="0.289992" T="0.10203"/>
      <pos A="0.631924" C="0.112028" G="0.194011" T="0.0620376"/>
      <pos A="0.411968" C="0.0480404" G="0.523945" T="0.0160468"/>
      <pos A="0.725905" C="4.999e-05" G="0.269996" T="0.00404919"/>
      <pos A="0.0180464" C="4.999e-05" G="0.911868" T="0.070036"/>
      <pos A="0.0160468" C="0.010048" G="0.961858" T="0.0120476"/>
      <pos A="0.010048" C="0.0780344" G="0.279994" T="0.631924"/>
      <pos A="0.0660368" C="0.863877" G="0.0420416" T="0.0280444"/>
      <pos A="0.959858" C="0.00404919" G="0.0160468" T="0.020046"/>
      <pos A="0.204009" C="0.126025" G="0.517946" T="0.15202"/>
      <pos A="0.226005" C="0.184013" G="0.493951" T="0.0960308"/>
      <pos A="0.186013" C="0.168016" G="0.505949" T="0.140022"/>
    </motif>
    <motif db="0" id="COT2_HUMAN.H11MO.0.A" length="13" nsites="500" evalue="1.0e+000"
        url="http://hocomoco.autosome.ru/motif/COT2_HUMAN.H11MO.0.A">
      <pos A="0.18882" C="0.470321" G="0.185447" T="0.155412"/>
      <pos A="0.666713" C="0.14924" G="0.0850922" T="0.0989545"/>
      <pos A="0.531143" C="0.0743138" G="0.343923" T="0.0506204"/>
      <pos A="0.732758" C="0.00214156" G="0.259166" T="0.00593431"/>
      <pos A="0.00755762" C="4.999e-05" G="0.981054" T="0.0113384"/>
      <pos A="0.0355165" C="0.0074742" G="0.903614" T="0.0533951"/>
      <pos A="0.0075581" C="0.050158" G="0.0817676" T="0.860516"/>
      <pos A="0.0018688" C="0.925665" G="0.0217774" T="0.0506891"/>
      <pos A="0.988309" C="4.999e-05" G="0.00798988" T="0.00365105"/>
      <pos A="0.373561" C="0.120966" G="0.377556" T="0.127917"/>
      <pos A="0.408907" C="0.116651" G="0.38332" T="0.0911222"/>
      <pos A="0.212829" C="0.0575095" G="0.564802" T="0.16486"/>
      <pos A="0.232575" C="0.127389" G="0.379913" T="0.260122"/>
    </motif>
    <motif db="0" id="CRX_HUMAN.H11MO.0.B" length="13" nsites="500" evalue="1.0e+000"
        url="http://hocomoco.autosome.ru/motif/CRX_HUMAN.H11MO.0.B">
      <pos A="0.248" C="0.164017" G="0.15202" T="0.435963"/>
      <pos A="0.533943" C="0.104029" G="0.261998" T="0.10003"/>
      <pos A="0.573935" C="0.0460408" G="0.275995" T="0.104029"/>
      <pos A="0.172016" C="0.0920316" G="0.565937" T="0.170016"/>
      <pos A="0.49795" C="0.164017" G="0.261998" T="0.0760348"/>
      <pos A="0.192012" C="0.00604879" G="0.775895" T="0.0260448"/>
      <pos A="0.0320436" C="0.010048" G="0.935863" T="0.0220456"/>
      <pos A="0.763897" C="0.218006" G="0.0160468" T="0.00204959"/>
      <pos A="4.999e-05" C="4.999e-05" G="4.999e-05" T="0.99985"/>
      <pos A="0.0220456" C="0.0580384" G="0.0240452" T="0.895871"/>
      <pos A="0.879874" C="0.00404919" G="0.0340432" T="0.0820336"/>
      <pos A="0.269996" C="0.0660368" G="0.525945" T="0.138022"/>
      <pos A="0.234003" C="0.323985" G="0.343981" T="0.0980304"/>
    </motif>
    <motif db="0" id="CTCFL_HUMAN.H11MO.0.A" length="17" nsites="450" evalue="1.0e+000"
        url="http://hocomoco.autosome.ru/motif/CTCFL_HUMAN.H11MO.0.A">
      <pos A="0.166685" C="0.182237" G="0.44218" T="0.208898"/>
      <pos A="0.0444901" C="0.833204" G="0.0733726" T="0.0489336"/>
      <pos A="0.0178294" C="0.942068" G="0.0267163" T="0.0133859"/>
      <pos A="0.33998" C="0.0689291" G="0.373306" T="0.217785"/>
      <pos A="0.124472" C="0.446623" G="0.417741" T="0.0111642"/>
      <pos A="0.142246" C="0.511053" G="0.0911464" T="0.255554"/>
      <pos A="0.873195" C="0.0444901" G="0.0311597" T="0.0511553"/>
      <pos A="0.00894246" C="0.0111642" G="0.977616" T="0.00227727"/>
      <pos A="0.231115" C="5.55432e-05" G="0.755443" T="0.0133859"/>
      <pos A="0.0800378" C="0.0911464" G="0.733226" T="0.0955899"/>
      <pos A="0.00894246" C="0.00227727" G="0.98206" T="0.00672073"/>
      <pos A="0.0111642" C="0.0133859" G="0.935403" T="0.0400467"/>
      <pos A="0.0822595" C="0.897634" G="0.004499" T="0.0156076"/>
      <pos A="0.21112" C="0.004499" G="0.768774" T="0.0156076"/>
      <pos A="0.028938" C="0.706565" G="0.206676" T="0.0578205"/>
      <pos A="0.128916" C="0.408854" G="0.077816" T="0.384415"/>
      <pos A="0.264441" C="0.26222" G="0.379971" T="0.0933681"/>
    </motif>
    <motif db="0" id="CTCF_HUMAN.H11MO.0.A" length="19" nsites="500" evalue="1.0e+000"
        url="http://hocomoco.autosome.ru/motif/CTCF_HUMAN.H11MO.0.A">
      <pos A="0.0940312" C="0.359978" G="0.126025" T="0.419966"/>
      <pos A="0.15202" C="0.168016" G="0.521946" T="0.158018"/>
      <pos A="0.257998" C="0.0840332" G="0.553939" T="0.104029"/>
      <pos A="0.0680364" C="0.855879" G="0.0360428" T="0.040042"/>
      <pos A="0.00204959" C="0.995851" G="0.00204959" T="4.999e-05"/>
      <pos A="0.69991" C="0.00604879" G="0.242002" T="0.0520396"/>
      <pos A="0.0160468" C="0.65192" G="0.321986" T="0.010048"/>
      <pos A="0.0980304" C="0.593931" G="0.0740352" T="0.234003"/>
      <pos A="0.905869" C="0.0180464" G="0.0540392" T="0.0220456"/>
      <pos A="0.00204959" C="0.00204959" G="0.991852" T="0.00404919"/>
      <pos A="0.385973" C="4.999e-05" G="0.611928" T="0.00204959"/>
      <pos A="0.0260448" C="0.0260448" G="0.587932" T="0.359978"/>
      <pos A="0.0120476" C="0.00204959" G="0.983853" T="0.00204959"/>
      <pos A="0.05004" C="0.0260448" G="0.859878" T="0.0640372"/>
      <pos A="0.0680364" C="0.875875" G="0.0120476" T="0.0440412"/>
      <pos A="0.395971" C="0.0140472" G="0.583933" T="0.00604879"/>
      <pos A="0.0760348" C="0.561938" G="0.325985" T="0.0360428"/>
      <pos A="0.0960308" C="0.421966" G="0.116027" T="0.365977"/>
      <pos A="0.371976" C="0.267996" G="0.315987" T="0.0440412"/>
    </motif>
    <motif db="0" id="E2F1_HUMAN.H11MO.0.A" length="14" nsites="500" evalue="1.0e+000"
        url="http://hocomoco.autosome.ru/motif/E2F1_HUMAN.H11MO.0.A">
      <pos A="0.327984" C="0.160018" G="0.377974" T="0.134023"/>
      <pos A="0.236003" C="0.20001" G="0.45196" T="0.112028"/>
      <pos A="0.271996" C="0.210008" G="0.289992" T="0.228004"/>
      <pos A="0.190012" C="0.10203" G="0.465957" T="0.242002"/>
      <pos A="0.0820336" C="0.20001" G="0.703909" T="0.0140472"/>
      <pos A="0.0180464" C="0.00604879" G="0.965857" T="0.010048"/>
      <pos A="0.0560388" C="0.921866" G="0.00404919" T="0.0180464"/>
      <pos A="0.0160468" C="0.00804839" G="0.957858" T="0.0180464"/>
      <pos A="0.0220456" C="0.0820336" G="0.889872" T="0.00604879"/>
      <pos A="0.0680364" C="0.0340432" G="0.889872" T="0.00804839"/>
      <pos A="0.855879" C="0.020046" G="0.090032" T="0.0340432"/>
      <pos A="0.653919" C="0.0640372" G="0.271996" T="0.010048"/>
      <pos A="0.39997" C="0.140022" G="0.365977" T="0.0940312"/>
      <pos A="0.271996" C="0.164017" G="0.395971" T="0.168016"/>
    </motif>
    <motif db="0" id="E2F3_HUMAN.H11MO.0.A" length="11" nsites="500" evalue="1.0e+000"
        url="http://hocomoco.autosome.ru/motif/E2F3_HUMAN.H11MO.0.A">
      <pos A="0.375975" C="0.140022" G="0.208008" T="0.275995"/>
      <pos A="0.261998" C="0.0460408" G="0.409968" T="0.281994"/>
      <pos A="0.126025" C="0.124025" G="0.675915" T="0.0740352"/>
      <pos A="0.0340432" C="0.00604879" G="0.955859" T="0.00404919"/>
      <pos A="0.124025" C="0.769896" G="0.020046" T="0.0860328"/>
      <pos A="0.15202" C="0.00404919" G="0.683913" T="0.160018"/>
      <pos A="0.0960308" C="0.020046" G="0.867876" T="0.0160468"/>
      <pos A="0.0180464" C="0.010048" G="0.957858" T="0.0140472"/>
      <pos A="0.833883" C="0.0380424" G="0.118026" T="0.010048"/>
      <pos A="0.711908" C="0.0620376" G="0.20001" T="0.0260448"/>
      <pos A="0.533943" C="0.110028" G="0.25" T="0.106029"/>
    </motif>
    <motif db="0" id="E2F4_HUMAN.H11MO.0.A" length="13" nsites="500" evalue="1.0e+000"
        url="http://hocomoco.autosome.ru/motif/E2F4_HUMAN.H11MO.0.A">
      <pos A="0.146021" C="0.257998" G="0.505949" T="0.090032"/>
      <pos A="0.277994" C="0.0960308" G="0.461958" T="0.164017"/>
      <pos A="0.244001" C="0.10003" G="0.525945" T="0.130024"/>
      <pos A="0.10003" C="0.188012" G="0.695911" T="0.0160468"/>
      <pos A="0.00404919" C="0.0360428" G="0.957858" T="0.00204959"/>
      <pos A="0.0120476" C="0.973855" G="4.999e-05" T="0.0140472"/>
      <pos A="0.0360428" C="0.00204959" G="0.945861" T="0.0160468"/>
      <pos A="0.00404919" C="0.0380424" G="0.94986" T="0.00804839"/>
      <pos A="0.090032" C="0.0140472" G="0.893871" T="0.00204959"/>
      <pos A="0.715907" C="0.0220456" G="0.25" T="0.0120476"/>
      <pos A="0.535943" C="0.20001" G="0.222006" T="0.0420416"/>
      <pos A="0.381974" C="0.188012" G="0.281994" T="0.14802"/>
      <pos A="0.253999" C="0.114027" G="0.305989" T="0.325985"/>
    </motif>
    <motif db="0" id="E2F6_HUMAN.H11MO.0.A" length="13" nsites="500" evalue="1.0e+000"
        url="http://hocomoco.autosome.ru/motif/E2F6_HUMAN.H11MO.0.A">
      <pos A="0.337982" C="0.14802" G="0.341982" T="0.172016"/>
      <pos A="0.261998" C="0.0340432" G="0.555939" T="0.14802"/>
      <pos A="0.154019" C="0.126025" G="0.69991" T="0.020046"/>
      <pos A="0.010048" C="0.0160468" G="0.963857" T="0.010048"/>
      <pos A="0.214007" C="0.707908" G="0.0120476" T="0.0660368"/>
      <pos A="0.040042" C="0.0180464" G="0.893871" T="0.0480404"/>
      <pos A="0.0240452" C="0.0480404" G="0.895871" T="0.0320436"/>
      <pos A="0.0720356" C="0.0440412" G="0.871876" T="0.0120476"/>
      <pos A="0.941862" C="0.0320436" G="0.0140472" T="0.0120476"/>
      <pos A="0.511948" C="0.0360428" G="0.435963" T="0.0160468"/>
      <pos A="0.383973" C="0.108028" G="0.437962" T="0.070036"/>
      <pos A="0.277994" C="0.218006" G="0.377974" T="0.126025"/>
      <pos A="0.275995" C="0.162018" G="0.425965" T="0.136023"/>
    </motif>
    <motif db="0" id="E2F7_HUMAN.H11MO.0.B" length="13" nsites="500" evalue="1.0e+000"
        url="http://hocomoco.autosome.ru/motif/E2F7_HUMAN.H11MO.0.B">
      <pos A="0.196011" C="0.14802" G="0.529944" T="0.126025"/>
      <pos A="0.337982" C="0.0320436" G="0.415967" T="0.214007"/>
      <pos A="0.142022" C="0.0820336" G="0.771896" T="0.00404919"/>
      <pos A="0.0440412" C="0.00404919" G="0.941862" T="0.010048"/>
      <pos A="0.0840332" C="0.853879" G="0.00404919" T="0.0580384"/>
      <pos A="0.140022" C="0.0160468" G="0.813887" T="0.030044"/>
      <pos A="0.0220456" C="0.0120476" G="0.957858" T="0.00804839"/>
      <pos A="0.204009" C="0.00604879" G="0.775895" T="0.0140472"/>
      <pos A="0.713907" C="0.00404919" G="0.275995" T="0.00604879"/>
      <pos A="0.603929" C="0.138022" G="0.240002" T="0.0180464"/>
      <pos A="0.427964" C="0.192012" G="0.224005" T="0.156019"/>
      <pos A="0.343981" C="0.0860328" G="0.355979" T="0.214007"/>
      <pos A="0.259998" C="0.15202" G="0.485953" T="0.10203"/>
    </motif>
    <motif db="0" id="EGR1_HUMAN.H11MO.0.A" length="17" nsites="500" evalue="1.0e+000"
        url="http://hocomoco.autosome.ru/motif/EGR1_HUMAN.H11MO.0.A">
      <pos A="0.232004" C="0.248" G="0.409968" T="0.110028"/>
      <pos A="0.319986" C="0.128024" G="0.317986" T="0.234003"/>
      <pos A="0.277994" C="0.180014" G="0.459958" T="0.0820336"/>
      <pos A="0.236003" C="0.112028" G="0.353979" T="0.29799"/>
      <pos A="0.112028" C="0.030044" G="0.807888" T="0.05004"/>
      <pos A="0.236003" C="0.505949" G="0.0460408" T="0.212008"/>
      <pos A="0.0560388" C="0.0340432" G="0.869876" T="0.040042"/>
      <pos A="0.0320436" C="0.00404919" G="0.409968" T="0.553939"/>
      <pos A="0.0920316" C="0.00204959" G="0.891872" T="0.0140472"/>
      <pos A="0.0160468" C="0.00404919" G="0.957858" T="0.0220456"/>
      <pos A="0.0240452" C="0.0320436" G="0.929864" T="0.0140472"/>
      <pos A="0.220006" C="0.475955" G="0.00404919" T="0.29999"/>
      <pos A="0.0880324" C="0.010048" G="0.841882" T="0.060038"/>
      <pos A="0.110028" C="0.0220456" G="0.695911" T="0.172016"/>
      <pos A="0.337982" C="0.128024" G="0.405969" T="0.128024"/>
      <pos A="0.311988" C="0.0820336" G="0.455959" T="0.15002"/>
      <pos A="0.263997" C="0.182014" G="0.435963" T="0.118026"/>
    </motif>
    <motif db="0" id="EGR2_HUMAN.H11MO.0.A" length="18" nsites="500" evalue="1.0e+000"
        url="http://hocomoco.autosome.ru/motif/EGR2_HUMAN.H11MO.0.A">
      <pos A="0.216007" C="0.0740352" G="0.611928" T="0.0980304"/>
      <pos A="0.293991" C="0.0960308" G="0.411968" T="0.19801"/>
      <pos A="0.228004" C="0.0740352" G="0.621926" T="0.0760348"/>
      <pos A="0.253999" C="0.0680364" G="0.50195" T="0.176015"/>
      <pos A="0.319986" C="0.104029" G="0.505949" T="0.070036"/>
      <pos A="0.15002" C="0.104029" G="0.44996" T="0.295991"/>
      <pos A="0.0760348" C="0.10203" G="0.765897" T="0.0560388"/>
      <pos A="0.369976" C="0.190012" G="0.0440412" T="0.395971"/>
      <pos A="0.0340432" C="0.0220456" G="0.929864" T="0.0140472"/>
      <pos A="0.040042" C="0.0120476" G="0.461958" T="0.485953"/>
      <pos A="0.182014" C="0.00604879" G="0.793891" T="0.0180464"/>
      <pos A="0.0360428" C="0.0140472" G="0.889872" T="0.060038"/>
      <pos A="0.0240452" C="0.040042" G="0.915867" T="0.020046"/>
      <pos A="0.34998" C="0.281994" G="0.0220456" T="0.345981"/>
      <pos A="0.0580384" C="0.00604879" G="0.873875" T="0.0620376"/>
      <pos A="0.0760348" C="0.0340432" G="0.781894" T="0.108028"/>
      <pos A="0.341982" C="0.0740352" G="0.50195" T="0.0820336"/>
      <pos A="0.253999" C="0.0480404" G="0.561938" T="0.136023"/>
    </motif>
    <motif db="0" id="EHF_HUMAN.H11MO.0.B" length="15" nsites="500" evalue="1.0e+000"
        url="http://hocomoco.autosome.ru/motif/EHF_HUMAN.H11MO.0.B">
      <pos A="0.25" C="0.208008" G="0.383973" T="0.158018"/>
      <pos A="0.445961" C="0.156019" G="0.166017" T="0.232004"/>
      <pos A="0.843881" C="0.00604879" G="0.00804839" T="0.142022"/>
      <pos A="0.142022" C="0.44996" G="0.192012" T="0.216007"/>
      <pos A="0.194011" C="0.511948" G="0.293991" T="4.999e-05"/>
      <pos A="0.753899" C="0.228004" G="0.0180464" T="4.999e-05"/>
      <pos A="4.999e-05" C="4.999e-05" G="0.99985" T="4.999e-05"/>
      <pos A="0.00204959" C="4.999e-05" G="0.99785" T="4.999e-05"/>
      <pos A="0.99785" C="4.999e-05" G="0.00204959" T="4.999e-05"/>
      <pos A="0.99785" C="4.999e-05" G="4.999e-05" T="0.00204959"/>
      <pos A="0.226005" C="0.00804839" G="0.765897" T="4.999e-05"/>
      <pos A="0.0320436" C="0.184013" G="0.0420416" T="0.741902"/>
      <pos A="0.269996" C="0.10203" G="0.405969" T="0.222006"/>
      <pos A="0.25" C="0.246001" G="0.407968" T="0.0960308"/>
      <pos A="0.168016" C="0.359978" G="0.353979" T="0.118026"/>
    </motif>
    <motif db="0" id="ELF1_HUMAN.H11MO.0.A" length="14" nsites="500" evalue="1.0e+000"
        url="http://hocomoco.autosome.ru/motif/ELF1_HUMAN.H11MO.0.A">
      <pos A="0.25" C="0.252" G="0.40197" T="0.0960308"/>
      <pos A="0.457958" C="0.15202" G="0.267996" T="0.122026"/>
      <pos A="0.573935" C="0.0880324" G="0.128024" T="0.210008"/>
      <pos A="0.218006" C="0.461958" G="0.190012" T="0.130024"/>
      <pos A="0.10203" C="0.677914" G="0.208008" T="0.0120476"/>
      <pos A="0.29999" C="0.673915" G="0.0160468" T="0.010048"/>
      <pos A="4.999e-05" C="4.999e-05" G="0.99985" T="4.999e-05"/>
      <pos A="0.00604879" C="4.999e-05" G="0.993851" T="4.999e-05"/>
      <pos A="0.99785" C="4.999e-05" G="4.999e-05" T="0.00204959"/>
      <pos A="0.987852" C="4.999e-05" G="0.00204959" T="0.010048"/>
      <pos A="0.116027" C="0.0320436" G="0.839882" T="0.0120476"/>
      <pos A="0.136023" C="0.164017" G="0.0440412" T="0.655919"/>
      <pos A="0.158018" C="0.156019" G="0.577934" T="0.108028"/>
      <pos A="0.126025" C="0.339982" G="0.461958" T="0.0720356"/>
    </motif>
    <motif db="0" id="ELF2_HUMAN.H11MO.0.C" length="13" nsites="500" evalue="1.0e+000"
        url="http://hocomoco.autosome.ru/motif/ELF2_HUMAN.H11MO.0.C">
      <pos A="0.391972" C="0.15202" G="0.317986" T="0.138022"/>
      <pos A="0.489952" C="0.10203" G="0.218006" T="0.190012"/>
      <pos A="0.311988" C="0.317986" G="0.29799" T="0.0720356"/>
      <pos A="0.0720356" C="0.615927" G="0.291992" T="0.020046"/>
      <pos A="0.232004" C="0.739902" G="0.0140472" T="0.0140472"/>
      <pos A="0.00804839" C="4.999e-05" G="0.985853" T="0.00604879"/>
      <pos A="0.0120476" C="0.00804839" G="0.977854" T="0.00204959"/>
      <pos A="0.973855" C="0.010048" G="0.00804839" T="0.00804839"/>
      <pos A="0.979854" C="0.00204959" G="0.00804839" T="0.010048"/>
      <pos A="0.0860328" C="0.0140472" G="0.889872" T="0.010048"/>
      <pos A="0.130024" C="0.208008" G="0.104029" T="0.557938"/>
      <pos A="0.196011" C="0.142022" G="0.55194" T="0.110028"/>
      <pos A="0.313987" C="0.192012" G="0.433963" T="0.060038"/>
    </motif>
    <motif db="0" id="ELF3_HUMAN.H11MO.0.A" length="14" nsites="500" evalue="1.0e+000"
        url="http://hocomoco.autosome.ru/motif/ELF3_HUMAN.H11MO.0.A">
      <pos A="0.29799" C="0.170016" G="0.389972" T="0.142022"/>
      <pos A="0.44796" C="0.15202" G="0.188012" T="0.212008"/>
      <pos A="0.869876" C="0.00604879" G="0.0280444" T="0.0960308"/>
      <pos A="0.146021" C="0.411968" G="0.234003" T="0.208008"/>
      <pos A="0.271996" C="0.385973" G="0.341982" T="4.999e-05"/>
      <pos A="0.915867" C="0.0640372" G="0.0160468" T="0.00404919"/>
      <pos A="0.00204959" C="4.999e-05" G="0.983853" T="0.0140472"/>
      <pos A="4.999e-05" C="0.00604879" G="0.991852" T="0.00204959"/>
      <pos A="0.989852" C="4.999e-05" G="0.010048" T="4.999e-05"/>
      <pos A="0.977854" C="4.999e-05" G="0.010048" T="0.0120476"/>
      <pos A="0.29799" C="0.0180464" G="0.681914" T="0.00204959"/>
      <pos A="0.040042" C="0.14802" G="0.0520396" T="0.759898"/>
      <pos A="0.35198" C="0.0640372" G="0.39797" T="0.186013"/>
      <pos A="0.257998" C="0.204009" G="0.425965" T="0.112028"/>
    </motif>
    <motif db="0" id="ELF5_HUMAN.H11MO.0.A" length="15" nsites="500" evalue="1.0e+000"
        url="http://hocomoco.autosome.ru/motif/ELF5_HUMAN.H11MO.0.A">
      <pos A="0.253999" C="0.222006" G="0.405969" T="0.118026"/>
      <pos A="0.216007" C="0.20201" G="0.491952" T="0.090032"/>
      <pos A="0.467956" C="0.168016" G="0.263997" T="0.10003"/>
      <pos A="0.79989" C="0.0220456" G="0.0740352" T="0.104029"/>
      <pos A="0.144021" C="0.307988" G="0.369976" T="0.178014"/>
      <pos A="0.184013" C="0.365977" G="0.443961" T="0.00604879"/>
      <pos A="0.683913" C="0.257998" G="0.05004" T="0.00804839"/>
      <pos A="4.999e-05" C="4.999e-05" G="0.99985" T="4.999e-05"/>
      <pos A="0.00604879" C="0.00204959" G="0.991852" T="4.999e-05"/>
      <pos A="0.991852" C="4.999e-05" G="0.00604879" T="0.00204959"/>
      <pos A="0.981854" C="0.00604879" G="0.00604879" T="0.00604879"/>
      <pos A="0.15002" C="0.0180464" G="0.827884" T="0.00404919"/>
      <pos A="0.158018" C="0.154019" G="0.124025" T="0.563937"/>
      <pos A="0.257998" C="0.120026" G="0.475955" T="0.146021"/>
      <pos A="0.279994" C="0.220006" G="0.395971" T="0.104029"/>
    </motif>
    <motif db="0" id="ERG_HUMAN.H11MO.0.A" length="13" nsites="500" evalue="1.0e+000"
        url="http://hocomoco.autosome.ru/motif/ERG_HUMAN.H11MO.0.A">
      <pos A="0.337982" C="0.15202" G="0.359978" T="0.15002"/>
      <pos A="0.307988" C="0.156019" G="0.457958" T="0.0780344"/>
      <pos A="0.435963" C="0.0520396" G="0.455959" T="0.0560388"/>
      <pos A="0.10203" C="0.559938" G="0.333983" T="0.00404919"/>
      <pos A="0.865877" C="0.116027" G="0.0160468" T="0.00204959"/>
      <pos A="0.00404919" C="0.00404919" G="0.985853" T="0.00604879"/>
      <pos A="0.00604879" C="0.00404919" G="0.989852" T="4.999e-05"/>
      <pos A="0.975855" C="0.010048" G="0.010048" T="0.00404919"/>
      <pos A="0.935863" C="0.00204959" G="0.0220456" T="0.040042"/>
      <pos A="0.204009" C="0.0160468" G="0.777894" T="0.00204959"/>
      <pos A="0.10203" C="0.309988" G="0.174015" T="0.413967"/>
      <pos A="0.224005" C="0.160018" G="0.513947" T="0.10203"/>
      <pos A="0.261998" C="0.134023" G="0.539942" T="0.0640372"/>
    </motif>
    <motif db="0" id="ETS1_HUMAN.H11MO.0.A" length="13" nsites="500" evalue="1.0e+000"
        url="http://hocomoco.autosome.ru/motif/ETS1_HUMAN.H11MO.0.A">
      <pos A="0.367976" C="0.178014" G="0.341982" T="0.112028"/>
      <pos A="0.259998" C="0.182014" G="0.471956" T="0.0860328"/>
      <pos A="0.479954" C="0.0680364" G="0.423965" T="0.0280444"/>
      <pos A="0.128024" C="0.637922" G="0.228004" T="0.00604879"/>
      <pos A="0.615927" C="0.34998" G="0.0340432" T="4.999e-05"/>
      <pos A="0.00404919" C="4.999e-05" G="0.993851" T="0.00204959"/>
      <pos A="0.0120476" C="0.00604879" G="0.979854" T="0.00204959"/>
      <pos A="0.991852" C="0.00604879" G="4.999e-05" T="0.00204959"/>
      <pos A="0.827884" C="0.010048" G="0.00404919" T="0.158018"/>
      <pos A="0.184013" C="0.010048" G="0.805889" T="4.999e-05"/>
      <pos A="0.0840332" C="0.188012" G="0.0580384" T="0.669916"/>
      <pos A="0.130024" C="0.112028" G="0.633923" T="0.124025"/>
      <pos A="0.138022" C="0.126025" G="0.627924" T="0.108028"/>
    </motif>
    <motif db="0" id="ETS2_HUMAN.H11MO.0.B" length="13" nsites="500" evalue="1.0e+000"
        url="http://hocomoco.autosome.ru/motif/ETS2_HUMAN.H11MO.0.B">
      <pos A="0.230004" C="0.140022" G="0.435963" T="0.194011"/>
      <pos A="0.317986" C="0.146021" G="0.345981" T="0.190012"/>
      <pos A="0.321986" C="0.279994" G="0.29799" T="0.10003"/>
      <pos A="0.473955" C="0.0760348" G="0.365977" T="0.0840332"/>
      <pos A="0.192012" C="0.00804839" G="0.7519" T="0.0480404"/>
      <pos A="0.00404919" C="0.010048" G="0.967856" T="0.0180464"/>
      <pos A="0.981854" C="0.0160468" G="4.999e-05" T="0.00204959"/>
      <pos A="0.953859" C="0.0180464" G="0.0240452" T="0.00404919"/>
      <pos A="0.381974" C="0.0840332" G="0.519946" T="0.0140472"/>
      <pos A="0.391972" C="0.261998" G="0.19801" T="0.14802"/>
      <pos A="0.421966" C="0.0480404" G="0.459958" T="0.070036"/>
      <pos A="0.329984" C="0.0860328" G="0.495951" T="0.0880324"/>
      <pos A="0.495951" C="0.10003" G="0.319986" T="0.0840332"/>
    </motif>
    <motif db="0" id="ETV2_HUMAN.H11MO.0.B" length="16" nsites="229" evalue="1.0e+000"
        url="http://hocomoco.autosome.ru/motif/ETV2_HUMAN.H11MO.0.B">
      <pos A="0.323112" C="0.174705" G="0.353667" T="0.148516"/>
      <pos A="0.301288" C="0.174705" G="0.4366" T="0.0874072"/>
      <pos A="0.580642" C="0.135421" G="0.20526" T="0.0786774"/>
      <pos A="0.528263" C="0.0612178" G="0.384221" T="0.0262986"/>
      <pos A="0.563182" C="0.0393933" G="0.388586" T="0.00883893"/>
      <pos A="0.0262986" C="0.87309" G="0.0917722" T="0.00883893"/>
      <pos A="0.89055" C="0.104867" G="0.000109123" T="0.00447403"/>
      <pos A="0.000109123" C="0.000109123" G="0.999673" T="0.000109123"/>
      <pos A="0.000109123" C="0.00447403" G="0.995308" T="0.000109123"/>
      <pos A="0.986578" C="0.000109123" G="0.0132038" T="0.000109123"/>
      <pos A="0.929834" C="0.000109123" G="0.000109123" T="0.0699476"/>
      <pos A="0.475884" C="0.0175687" G="0.506438" T="0.000109123"/>
      <pos A="0.0568529" C="0.323112" G="0.0568529" T="0.563182"/>
      <pos A="0.349302" C="0.135421" G="0.406045" T="0.109232"/>
      <pos A="0.109232" C="0.262003" G="0.567547" T="0.0612178"/>
      <pos A="0.174705" C="0.288193" G="0.4366" T="0.100502"/>
    </motif>
    <motif db="0" id="ETV4_HUMAN.H11MO.0.B" length="11" nsites="500" evalue="1.0e+000"
        url="http://hocomoco.autosome.ru/motif/ETV4_HUMAN.H11MO.0.B">
      <pos A="0.335983" C="0.234003" G="0.329984" T="0.10003"/>
      <pos A="0.383973" C="0.134023" G="0.319986" T="0.162018"/>
      <pos A="0.136023" C="0.609928" G="0.234003" T="0.020046"/>
      <pos A="0.955859" C="0.010048" G="0.020046" T="0.0140472"/>
      <pos A="0.00604879" C="0.00204959" G="0.975855" T="0.0160468"/>
      <pos A="0.0160468" C="0.0260448" G="0.957858" T="4.999e-05"/>
      <pos A="0.923865" C="0.0160468" G="0.05004" T="0.010048"/>
      <pos A="0.869876" C="0.0140472" G="0.0460408" T="0.070036"/>
      <pos A="0.307988" C="0.0220456" G="0.587932" T="0.0820336"/>
      <pos A="0.138022" C="0.178014" G="0.345981" T="0.337982"/>
      <pos A="0.287992" C="0.132024" G="0.413967" T="0.166017"/>
    </motif>
    <motif db="0" id="ETV5_HUMAN.H11MO.0.C" length="14" nsites="500" evalue="1.0e+000"
        url="http://hocomoco.autosome.ru/motif/ETV5_HUMAN.H11MO.0.C">
      <pos A="0.327984" C="0.180014" G="0.381974" T="0.110028"/>
      <pos A="0.455959" C="0.0880324" G="0.327984" T="0.128024"/>
      <pos A="0.29799" C="0.0980304" G="0.493951" T="0.110028"/>
      <pos A="0.20001" C="0.417966" G="0.345981" T="0.0360428"/>
      <pos A="0.839882" C="0.0360428" G="0.0840332" T="0.040042"/>
      <pos A="0.0160468" C="0.00604879" G="0.961858" T="0.0160468"/>
      <pos A="0.0440412" C="0.0160468" G="0.935863" T="0.00404919"/>
      <pos A="0.793891" C="0.0680364" G="0.10203" T="0.0360428"/>
      <pos A="0.945861" C="0.00604879" G="0.0120476" T="0.0360428"/>
      <pos A="0.371976" C="0.0620376" G="0.54794" T="0.0180464"/>
      <pos A="0.228004" C="0.10003" G="0.232004" T="0.439962"/>
      <pos A="0.218006" C="0.106029" G="0.537942" T="0.138022"/>
      <pos A="0.405969" C="0.120026" G="0.385973" T="0.0880324"/>
      <pos A="0.271996" C="0.216007" G="0.373975" T="0.138022"/>
    </motif>
    <motif db="0" id="EVI1_HUMAN.H11MO.0.B" length="16" nsites="141" evalue="1.0e+000"
        url="http://hocomoco.autosome.ru/motif/EVI1_HUMAN.H11MO.0.B">
      <pos A="0.418856" C="0.152822" G="0.189342" T="0.238979"/>
      <pos A="0.635738" C="0.0373502" G="0.0836669" T="0.243245"/>
      <pos A="0.0210771" C="0.0295676" G="0.90678" T="0.0425751"/>
      <pos A="0.97269" C="0.00605527" G="0.00605527" T="0.015199"/>
      <pos A="0.0413238" C="0.455723" G="0.00605527" T="0.496898"/>
      <pos A="0.951791" C="0.00605527" G="0.0178115" T="0.0243427"/>
      <pos A="0.917529" C="0.000177179" G="0.0158246" T="0.066469"/>
      <pos A="0.0306562" C="0.00605527" G="0.962023" T="0.00126572"/>
      <pos A="0.966812" C="0.000177179" G="0.000177179" T="0.0328333"/>
      <pos A="0.000177179" C="0.124731" G="0.00540215" T="0.86969"/>
      <pos A="0.900141" C="0.0325606" G="0.000177179" T="0.0671211"/>
      <pos A="0.771694" C="0.00932088" G="0.156762" T="0.0622237"/>
      <pos A="0.210861" C="0.183485" G="0.352313" T="0.253341"/>
      <pos A="0.743747" C="0.0920751" G="0.0765375" T="0.0876405"/>
      <pos A="0.12933" C="0.156108" G="0.308176" T="0.406385"/>
      <pos A="0.490325" C="0.119221" G="0.158463" T="0.231991"/>
    </motif>
    <motif db="0" id="FLI1_HUMAN.H11MO.0.A" length="18" nsites="497" evalue="1.0e+000"
        url="http://hocomoco.autosome.ru/motif/FLI1_HUMAN.H11MO.0.A">
      <pos A="0.209264" C="0.227369" G="0.440606" T="0.122762"/>
      <pos A="0.315882" C="0.148914" G="0.432559" T="0.102645"/>
      <pos A="0.446641" C="0.086552" G="0.37422" T="0.092587"/>
      <pos A="0.201217" C="0.0543653" G="0.653842" T="0.0905753"/>
      <pos A="0.299789" C="0.0362603" G="0.635737" T="0.0282136"/>
      <pos A="0.422501" C="0.388302" G="0.183112" T="0.00608529"/>
      <pos A="0.915359" C="0.0342486" G="0.0402836" T="0.0101086"/>
      <pos A="0.00407363" C="0.00407363" G="0.981744" T="0.0101086"/>
      <pos A="0.00206196" C="0.0121203" G="0.985767" T="5.02917e-05"/>
      <pos A="0.937487" C="0.0181553" G="0.044307" T="5.02917e-05"/>
      <pos A="0.957604" C="0.00206196" G="0.026202" T="0.014132"/>
      <pos A="0.146902" C="0.0282136" G="0.822822" T="0.00206196"/>
      <pos A="0.134832" C="0.171042" G="0.500956" T="0.19317"/>
      <pos A="0.41043" C="0.124774" G="0.402384" T="0.062412"/>
      <pos A="0.394337" C="0.0764937" G="0.474804" T="0.0543653"/>
      <pos A="0.3018" C="0.12075" G="0.509002" T="0.068447"/>
      <pos A="0.24145" C="0.150925" G="0.529119" T="0.0785053"/>
      <pos A="0.388302" C="0.130809" G="0.364162" T="0.116727"/>
    </motif>
    <motif db="0" id="FOSB_HUMAN.H11MO.0.A" length="9" nsites="500" evalue="1.0e+000"
        url="http://hocomoco.autosome.ru/motif/FOSB_HUMAN.H11MO.0.A">
      <pos A="0.413967" C="0.206009" G="0.291992" T="0.0880324"/>
      <pos A="0.010048" C="0.0120476" G="0.00204959" T="0.975855"/>
      <pos A="0.0120476" C="0.0140472" G="0.917866" T="0.0560388"/>
      <pos A="0.895871" C="0.0120476" G="0.0180464" T="0.0740352"/>
      <pos A="0.204009" C="4.999e-05" G="0.795891" T="4.999e-05"/>
      <pos A="0.0180464" C="0.030044" G="0.106029" T="0.845881"/>
      <pos A="0.0540392" C="0.903869" G="0.0280444" T="0.0140472"/>
      <pos A="0.965857" C="0.010048" G="0.00604879" T="0.0180464"/>
      <pos A="0.0720356" C="0.329984" G="0.230004" T="0.367976"/>
    </motif>
    <motif db="0" id="FOSL1_HUMAN.H11MO.0.A" length="12" nsites="500" evalue="1.0e+000"
        url="http://hocomoco.autosome.ru/motif/FOSL1_HUMAN.H11MO.0.A">
      <pos A="0.19801" C="0.186013" G="0.405969" T="0.210008"/>
      <pos A="0.317986" C="0.164017" G="0.34798" T="0.170016"/>
      <pos A="0.429964" C="0.269996" G="0.281994" T="0.0180464"/>
      <pos A="4.999e-05" C="4.999e-05" G="0.00604879" T="0.993851"/>
      <pos A="4.999e-05" C="0.00404919" G="0.941862" T="0.0540392"/>
      <pos A="0.987852" C="0.00204959" G="0.00204959" T="0.00804839"/>
      <pos A="0.0780344" C="4.999e-05" G="0.921866" T="4.999e-05"/>
      <pos A="4.999e-05" C="4.999e-05" G="4.999e-05" T="0.99985"/>
      <pos A="0.0180464" C="0.979854" G="0.00204959" T="4.999e-05"/>
      <pos A="0.995851" C="0.00404919" G="4.999e-05" T="4.999e-05"/>
      <pos A="0.0220456" C="0.411968" G="0.162018" T="0.403969"/>
      <pos A="0.210008" C="0.40197" G="0.154019" T="0.234003"/>
    </motif>
    <motif db="0" id="FOSL2_HUMAN.H11MO.0.A" length="12" nsites="500" evalue="1.0e+000"
        url="http://hocomoco.autosome.ru/motif/FOSL2_HUMAN.H11MO.0.A">
      <pos A="0.194011" C="0.190012" G="0.373975" T="0.242002"/>
      <pos A="0.281994" C="0.134023" G="0.381974" T="0.20201"/>
      <pos A="0.519946" C="0.158018" G="0.29799" T="0.0240452"/>
      <pos A="4.999e-05" C="4.999e-05" G="0.00204959" T="0.99785"/>
      <pos A="4.999e-05" C="0.00204959" G="0.957858" T="0.040042"/>
      <pos A="0.985853" C="0.00404919" G="4.999e-05" T="0.010048"/>
      <pos A="0.10203" C="4.999e-05" G="0.89787" T="4.999e-05"/>
      <pos A="0.00404919" C="0.00404919" G="0.00404919" T="0.987852"/>
      <pos A="0.00604879" C="0.991852" G="0.00204959" T="4.999e-05"/>
      <pos A="0.99785" C="4.999e-05" G="4.999e-05" T="0.00204959"/>
      <pos A="0.0240452" C="0.35198" G="0.114027" T="0.509948"/>
      <pos A="0.216007" C="0.377974" G="0.138022" T="0.267996"/>
    </motif>
    <motif db="0" id="FOS_HUMAN.H11MO.0.A" length="9" nsites="500" evalue="1.0e+000"
        url="http://hocomoco.autosome.ru/motif/FOS_HUMAN.H11MO.0.A">
      <pos A="0.345981" C="0.216007" G="0.359978" T="0.0780344"/>
      <pos A="0.010048" C="0.0180464" G="0.010048" T="0.961858"/>
      <pos A="0.0160468" C="0.0340432" G="0.859878" T="0.090032"/>
      <pos A="0.935863" C="0.00804839" G="0.0280444" T="0.0280444"/>
      <pos A="0.116027" C="4.999e-05" G="0.883873" T="4.999e-05"/>
      <pos A="0.0220456" C="0.0260448" G="0.0240452" T="0.927864"/>
      <pos A="0.0420416" C="0.933863" G="0.0240452" T="4.999e-05"/>
      <pos A="0.959858" C="0.0160468" G="0.0120476" T="0.0120476"/>
      <pos A="0.0280444" C="0.417966" G="0.263997" T="0.289992"/>
    </motif>
    <motif db="0" id="FOXO1_HUMAN.H11MO.0.A" length="12" nsites="500" evalue="1.0e+000"
        url="http://hocomoco.autosome.ru/motif/FOXO1_HUMAN.H11MO.0.A">
      <pos A="0.186013" C="0.160018" G="0.259998" T="0.393971"/>
      <pos A="0.0960308" C="0.309988" G="0.255999" T="0.337982"/>
      <pos A="0.060038" C="0.45196" G="0.253999" T="0.234003"/>
      <pos A="0.040042" C="0.477954" G="0.170016" T="0.311988"/>
      <pos A="0.00604879" C="0.0120476" G="0.0140472" T="0.967856"/>
      <pos A="0.0320436" C="0.0340432" G="0.917866" T="0.0160468"/>
      <pos A="0.00404919" C="0.186013" G="0.0160468" T="0.793891"/>
      <pos A="0.010048" C="0.030044" G="0.0620376" T="0.89787"/>
      <pos A="0.0120476" C="0.040042" G="0.222006" T="0.725905"/>
      <pos A="0.403969" C="0.224005" G="0.0520396" T="0.319986"/>
      <pos A="0.00604879" C="0.691912" G="0.0520396" T="0.25"/>
      <pos A="0.226005" C="0.263997" G="0.176015" T="0.333983"/>
    </motif>
    <motif db="0" id="GABPA_HUMAN.H11MO.0.A" length="14" nsites="500" evalue="1.0e+000"
        url="http://hocomoco.autosome.ru/motif/GABPA_HUMAN.H11MO.0.A">
      <pos A="0.182014" C="0.226005" G="0.483953" T="0.108028"/>
      <pos A="0.285993" C="0.252" G="0.385973" T="0.0760348"/>
      <pos A="0.363977" C="0.230004" G="0.269996" T="0.136023"/>
      <pos A="0.429964" C="0.146021" G="0.383973" T="0.040042"/>
      <pos A="0.0980304" C="0.611928" G="0.269996" T="0.020046"/>
      <pos A="0.112028" C="0.855879" G="0.0260448" T="0.00604879"/>
      <pos A="0.00804839" C="4.999e-05" G="0.991852" T="4.999e-05"/>
      <pos A="0.00804839" C="0.00404919" G="0.985853" T="0.00204959"/>
      <pos A="0.995851" C="4.999e-05" G="0.00404919" T="4.999e-05"/>
      <pos A="0.985853" C="0.00204959" G="4.999e-05" T="0.0120476"/>
      <pos A="0.106029" C="0.0240452" G="0.867876" T="0.00204959"/>
      <pos A="0.0980304" C="0.188012" G="0.0320436" T="0.681914"/>
      <pos A="0.178014" C="0.130024" G="0.569936" T="0.122026"/>
      <pos A="0.287992" C="0.269996" G="0.383973" T="0.0580384"/>
    </motif>
    <motif db="0" id="GATA1_HUMAN.H11MO.0.A" length="19" nsites="500" evalue="1.0e+000"
        url="http://hocomoco.autosome.ru/motif/GATA1_HUMAN.H11MO.0.A">
      <pos A="0.192012" C="0.403969" G="0.206009" T="0.19801"/>
      <pos A="0.116027" C="0.144021" G="0.190012" T="0.54994"/>
      <pos A="0.0560388" C="0.0780344" G="0.639922" T="0.226005"/>
      <pos A="0.118026" C="0.206009" G="0.389972" T="0.285993"/>
      <pos A="0.194011" C="0.313987" G="0.281994" T="0.210008"/>
      <pos A="0.267996" C="0.246001" G="0.277994" T="0.208008"/>
      <pos A="0.224005" C="0.210008" G="0.367976" T="0.19801"/>
      <pos A="0.261998" C="0.168016" G="0.339982" T="0.230004"/>
      <pos A="0.214007" C="0.224005" G="0.313987" T="0.248"/>
      <pos A="0.331984" C="0.188012" G="0.323985" T="0.156019"/>
      <pos A="0.184013" C="0.387972" G="0.321986" T="0.106029"/>
      <pos A="0.719906" C="0.020046" G="0.00804839" T="0.252"/>
      <pos A="0.00604879" C="4.999e-05" G="0.993851" T="4.999e-05"/>
      <pos A="0.995851" C="4.999e-05" G="4.999e-05" T="0.00404919"/>
      <pos A="0.00204959" C="4.999e-05" G="0.0120476" T="0.985853"/>
      <pos A="0.945861" C="0.00404919" G="0.0140472" T="0.0360428"/>
      <pos A="0.857878" C="0.0160468" G="0.090032" T="0.0360428"/>
      <pos A="0.214007" C="0.154019" G="0.553939" T="0.0780344"/>
      <pos A="0.35198" C="0.188012" G="0.345981" T="0.114027"/>
    </motif>
    <motif db="0" id="GATA2_HUMAN.H11MO.0.A" length="19" nsites="500" evalue="1.0e+000"
        url="http://hocomoco.autosome.ru/motif/GATA2_HUMAN.H11MO.0.A">
      <pos A="0.132024" C="0.45196" G="0.226005" T="0.190012"/>
      <pos A="0.124025" C="0.104029" G="0.158018" T="0.613927"/>
      <pos A="0.080034" C="0.05004" G="0.65192" T="0.218006"/>
      <pos A="0.132024" C="0.222006" G="0.413967" T="0.232004"/>
      <pos A="0.271996" C="0.156019" G="0.289992" T="0.281994"/>
      <pos A="0.303989" C="0.158018" G="0.305989" T="0.232004"/>
      <pos A="0.248" C="0.19801" G="0.367976" T="0.186013"/>
      <pos A="0.269996" C="0.196011" G="0.275995" T="0.257998"/>
      <pos A="0.222006" C="0.224005" G="0.267996" T="0.285993"/>
      <pos A="0.325985" C="0.114027" G="0.343981" T="0.216007"/>
      <pos A="0.192012" C="0.337982" G="0.371976" T="0.0980304"/>
      <pos A="0.773895" C="0.00404919" G="0.00804839" T="0.214007"/>
      <pos A="4.999e-05" C="4.999e-05" G="0.995851" T="0.00404919"/>
      <pos A="0.985853" C="4.999e-05" G="0.00804839" T="0.00604879"/>
      <pos A="0.00604879" C="0.00204959" G="0.0160468" T="0.975855"/>
      <pos A="0.965857" C="0.00604879" G="4.999e-05" T="0.0280444"/>
      <pos A="0.843881" C="0.010048" G="0.114027" T="0.0320436"/>
      <pos A="0.140022" C="0.168016" G="0.627924" T="0.0640372"/>
      <pos A="0.343981" C="0.192012" G="0.389972" T="0.0740352"/>
    </motif>
    <motif db="0" id="GATA3_HUMAN.H11MO.0.A" length="11" nsites="500" evalue="1.0e+000"
        url="http://hocomoco.autosome.ru/motif/GATA3_HUMAN.H11MO.0.A">
      <pos A="0.44796" C="0.0920316" G="0.253999" T="0.206009"/>
      <pos A="0.34798" C="0.303989" G="0.261998" T="0.0860328"/>
      <pos A="0.777894" C="0.00604879" G="0.00804839" T="0.208008"/>
      <pos A="0.010048" C="0.00404919" G="0.985853" T="4.999e-05"/>
      <pos A="0.987852" C="0.00404919" G="0.00604879" T="0.00204959"/>
      <pos A="0.146021" C="0.010048" G="0.040042" T="0.803889"/>
      <pos A="0.921866" C="0.0160468" G="0.0420416" T="0.020046"/>
      <pos A="0.867876" C="0.00204959" G="0.0940312" T="0.0360428"/>
      <pos A="0.329984" C="0.224005" G="0.403969" T="0.0420416"/>
      <pos A="0.557938" C="0.120026" G="0.255999" T="0.0660368"/>
      <pos A="0.443961" C="0.080034" G="0.224005" T="0.252"/>
    </motif>
    <motif db="0" id="GATA4_HUMAN.H11MO.0.A" length="10" nsites="500" evalue="1.0e+000"
        url="http://hocomoco.autosome.ru/motif/GATA4_HUMAN.H11MO.0.A">
      <pos A="0.367976" C="0.128024" G="0.311988" T="0.192012"/>
      <pos A="0.188012" C="0.429964" G="0.283993" T="0.0980304"/>
      <pos A="0.663917" C="0.00804839" G="0.0160468" T="0.311988"/>
      <pos A="0.00404919" C="4.999e-05" G="0.995851" T="4.999e-05"/>
      <pos A="0.979854" C="0.00404919" G="0.00804839" T="0.00804839"/>
      <pos A="0.00804839" C="0.0220456" G="0.040042" T="0.929864"/>
      <pos A="0.961858" C="0.00404919" G="0.00404919" T="0.030044"/>
      <pos A="0.917866" C="0.00204959" G="0.070036" T="0.010048"/>
      <pos A="0.0940312" C="0.182014" G="0.69791" T="0.0260448"/>
      <pos A="0.569936" C="0.142022" G="0.255999" T="0.0320436"/>
    </motif>
    <motif db="0" id="GATA6_HUMAN.H11MO.0.A" length="13" nsites="500" evalue="1.0e+000"
        url="http://hocomoco.autosome.ru/motif/GATA6_HUMAN.H11MO.0.A">
      <pos A="0.337982" C="0.154019" G="0.331984" T="0.176015"/>
      <pos A="0.246001" C="0.407968" G="0.265997" T="0.080034"/>
      <pos A="0.727904" C="4.999e-05" G="0.00604879" T="0.265997"/>
      <pos A="4.999e-05" C="4.999e-05" G="0.99985" T="4.999e-05"/>
      <pos A="0.993851" C="4.999e-05" G="4.999e-05" T="0.00604879"/>
      <pos A="0.010048" C="0.00204959" G="4.999e-05" T="0.987852"/>
      <pos A="0.917866" C="0.010048" G="0.00804839" T="0.0640372"/>
      <pos A="0.94986" C="0.00404919" G="0.0280444" T="0.0180464"/>
      <pos A="0.0360428" C="0.108028" G="0.84788" T="0.00804839"/>
      <pos A="0.59993" C="0.10203" G="0.263997" T="0.0340432"/>
      <pos A="0.232004" C="0.144021" G="0.162018" T="0.461958"/>
      <pos A="0.521946" C="0.130024" G="0.144021" T="0.204009"/>
      <pos A="0.50195" C="0.130024" G="0.196011" T="0.172016"/>
    </motif>
    <motif db="0" id="GCR_HUMAN.H11MO.0.A" length="15" nsites="500" evalue="1.0e+000"
        url="http://hocomoco.autosome.ru/motif/GCR_HUMAN.H11MO.0.A">
      <pos A="0.469956" C="0.0460408" G="0.353979" T="0.130024"/>
      <pos A="0.0920316" C="0.010048" G="0.837882" T="0.060038"/>
      <pos A="0.443961" C="0.156019" G="0.218006" T="0.182014"/>
      <pos A="0.89787" C="0.0260448" G="0.0280444" T="0.0480404"/>
      <pos A="0.0120476" C="0.94786" G="0.0260448" T="0.0140472"/>
      <pos A="0.761898" C="0.0280444" G="0.090032" T="0.120026"/>
      <pos A="0.158018" C="0.29799" G="0.35198" T="0.192012"/>
      <pos A="0.631924" C="0.367976" G="4.999e-05" T="4.999e-05"/>
      <pos A="0.40197" C="0.283993" G="0.218006" T="0.0960308"/>
      <pos A="0.180014" C="0.0540392" G="0.0360428" T="0.729904"/>
      <pos A="0.0140472" C="0.0220456" G="0.953859" T="0.010048"/>
      <pos A="0.0520396" C="0.0380424" G="0.0240452" T="0.885873"/>
      <pos A="0.190012" C="0.265997" G="0.182014" T="0.361978"/>
      <pos A="0.0620376" C="0.84788" G="0.00604879" T="0.0840332"/>
      <pos A="0.176015" C="0.35198" G="0.0260448" T="0.445961"/>
    </motif>
    <motif db="0" id="IKZF1_HUMAN.H11MO.0.C" length="8" nsites="60" evalue="1.0e+000"
        url="http://hocomoco.autosome.ru/motif/IKZF1_HUMAN.H11MO.0.C">
      <pos A="0.0427902" C="0.286018" G="0.237711" T="0.43348"/>
      <pos A="0.0580449" C="0.0885543" G="0.000415973" T="0.852985"/>
      <pos A="0.0563499" C="0.000415973" G="0.942818" T="0.000415973"/>
      <pos A="0.0190606" C="0.0309254" G="0.949598" T="0.000415973"/>
      <pos A="0.000415973" C="0.0173657" G="0.981802" T="0.000415973"/>
      <pos A="0.849595" C="0.000415973" G="0.149573" T="0.000415973"/>
      <pos A="0.320765" C="0.0309254" G="0.532636" T="0.115674"/>
      <pos A="0.415683" C="0.0394002" G="0.368224" T="0.176693"/>
    </motif>
    <motif db="0" id="IRF1_HUMAN.H11MO.0.A" length="20" nsites="499" evalue="1.0e+000"
        url="http://hocomoco.autosome.ru/motif/IRF1_HUMAN.H11MO.0.A">
      <pos A="0.33866" C="0.176367" G="0.356692" T="0.128281"/>
      <pos A="0.605139" C="0.0982268" G="0.192396" T="0.104238"/>
      <pos A="0.657233" C="0.0962232" G="0.128281" T="0.118263"/>
      <pos A="0.735374" C="0.0741835" G="0.0781907" T="0.112252"/>
      <pos A="0.310609" C="0.228461" G="0.26653" T="0.1944"/>
      <pos A="0.298587" C="0.138299" G="0.152324" T="0.410789"/>
      <pos A="0.166349" C="0.00806452" G="0.821529" T="0.0040573"/>
      <pos A="0.933731" C="0.0100681" G="0.046133" T="0.0100681"/>
      <pos A="0.987828" C="0.0020537" G="5.00902e-05" T="0.0100681"/>
      <pos A="0.983821" C="0.0020537" G="0.00606091" T="0.00806452"/>
      <pos A="0.136295" C="0.364706" G="0.468894" T="0.0301042"/>
      <pos A="0.200411" C="0.10023" G="0.0220898" T="0.677269"/>
      <pos A="0.106241" C="0.0040573" G="0.887648" T="0.0020537"/>
      <pos A="0.937738" C="0.0160789" G="0.0421258" T="0.0040573"/>
      <pos A="0.961781" C="5.00902e-05" G="0.0281006" T="0.0100681"/>
      <pos A="0.985824" C="0.0040573" G="0.0040573" T="0.00606091"/>
      <pos A="0.0441294" C="0.360699" G="0.547035" T="0.0481366"/>
      <pos A="0.196404" C="0.242486" G="0.0761871" T="0.484923"/>
      <pos A="0.468894" C="0.124274" G="0.308605" T="0.0982268"/>
      <pos A="0.436836" C="0.160339" G="0.268533" T="0.134292"/>
    </motif>
    <motif db="0" id="IRF2_HUMAN.H11MO.0.A" length="20" nsites="498" evalue="1.0e+000"
        url="http://hocomoco.autosome.ru/motif/IRF2_HUMAN.H11MO.0.A">
      <pos A="0.285134" C="0.178729" G="0.367446" T="0.168691"/>
      <pos A="0.614385" C="0.0964164" G="0.214866" T="0.0743325"/>
      <pos A="0.712758" C="0.0723248" G="0.108462" T="0.106455"/>
      <pos A="0.754919" C="0.0562638" G="0.0783477" T="0.11047"/>
      <pos A="0.283126" C="0.198805" G="0.385515" T="0.132554"/>
      <pos A="0.259034" C="0.222897" G="0.126531" T="0.391538"/>
      <pos A="0.168691" C="0.0241417" G="0.799087" T="0.00808071"/>
      <pos A="0.977766" C="5.01907e-05" G="0.0201265" T="0.00205782"/>
      <pos A="0.993827" C="0.00205782" G="0.00406545" T="5.01907e-05"/>
      <pos A="0.971743" C="5.01907e-05" G="0.0161112" T="0.012096"/>
      <pos A="0.130546" C="0.26305" G="0.590293" T="0.0161112"/>
      <pos A="0.0883859" C="0.218882" G="0.00808071" T="0.684652"/>
      <pos A="0.0542562" C="0.0100883" G="0.921552" T="0.0141036"/>
      <pos A="0.943636" C="0.0100883" G="0.0462257" T="5.01907e-05"/>
      <pos A="0.987804" C="5.01907e-05" G="0.012096" T="5.01907e-05"/>
      <pos A="0.977766" C="5.01907e-05" G="0.012096" T="0.0100883"/>
      <pos A="0.00607308" C="0.377484" G="0.582263" T="0.0341799"/>
      <pos A="0.098424" C="0.26305" G="0.0642943" T="0.574232"/>
      <pos A="0.403584" C="0.128538" G="0.383507" T="0.0843706"/>
      <pos A="0.365439" C="0.208844" G="0.309225" T="0.116493"/>
    </motif>
    <motif db="0" id="IRF3_HUMAN.H11MO.0.B" length="20" nsites="500" evalue="1.0e+000"
        url="http://hocomoco.autosome.ru/motif/IRF3_HUMAN.H11MO.0.B">
      <pos A="0.29999" C="0.0780344" G="0.513947" T="0.108028"/>
      <pos A="0.603929" C="0.0440412" G="0.29999" T="0.0520396"/>
      <pos A="0.677914" C="0.0660368" G="0.214007" T="0.0420416"/>
      <pos A="0.719906" C="0.0740352" G="0.110028" T="0.0960308"/>
      <pos A="0.305989" C="0.108028" G="0.455959" T="0.130024"/>
      <pos A="0.224005" C="0.0540392" G="0.557938" T="0.164017"/>
      <pos A="0.20201" C="0.0540392" G="0.731904" T="0.0120476"/>
      <pos A="0.819886" C="0.0180464" G="0.14802" T="0.0140472"/>
      <pos A="0.815887" C="0.0360428" G="0.126025" T="0.0220456"/>
      <pos A="0.89987" C="0.0160468" G="0.030044" T="0.0540392"/>
      <pos A="0.224005" C="0.261998" G="0.445961" T="0.0680364"/>
      <pos A="0.291992" C="0.0880324" G="0.40197" T="0.218006"/>
      <pos A="0.20001" C="0.00604879" G="0.783893" T="0.010048"/>
      <pos A="0.673915" C="0.0240452" G="0.289992" T="0.0120476"/>
      <pos A="0.879874" C="0.0360428" G="0.0720356" T="0.0120476"/>
      <pos A="0.941862" C="0.00404919" G="0.040042" T="0.0140472"/>
      <pos A="0.0960308" C="0.313987" G="0.54794" T="0.0420416"/>
      <pos A="0.265997" C="0.142022" G="0.273995" T="0.317986"/>
      <pos A="0.228004" C="0.122026" G="0.585933" T="0.0640372"/>
      <pos A="0.681914" C="0.070036" G="0.178014" T="0.070036"/>
    </motif>
    <motif db="0" id="IRF4_HUMAN.H11MO.0.A" length="18" nsites="500" evalue="1.0e+000"
        url="http://hocomoco.autosome.ru/motif/IRF4_HUMAN.H11MO.0.A">
      <pos A="0.353979" C="0.176015" G="0.323985" T="0.146021"/>
      <pos A="0.529944" C="0.112028" G="0.192012" T="0.166017"/>
      <pos A="0.65192" C="0.0720356" G="0.112028" T="0.164017"/>
      <pos A="0.487952" C="0.060038" G="0.194011" T="0.257998"/>
      <pos A="0.236003" C="0.126025" G="0.573935" T="0.0640372"/>
      <pos A="0.511948" C="0.146021" G="0.303989" T="0.0380424"/>
      <pos A="0.214007" C="0.00404919" G="0.759898" T="0.0220456"/>
      <pos A="0.030044" C="0.0160468" G="0.95186" T="0.00204959"/>
      <pos A="0.969856" C="0.0180464" G="0.00404919" T="0.00804839"/>
      <pos A="0.959858" C="0.00404919" G="0.010048" T="0.0260448"/>
      <pos A="0.0580384" C="0.437962" G="0.479954" T="0.0240452"/>
      <pos A="0.0680364" C="0.0840332" G="0.0220456" T="0.825885"/>
      <pos A="0.0360428" C="0.0160468" G="0.943861" T="0.00404919"/>
      <pos A="0.89987" C="0.00404919" G="0.0840332" T="0.0120476"/>
      <pos A="0.691912" C="0.0280444" G="0.259998" T="0.020046"/>
      <pos A="0.935863" C="0.0320436" G="0.0180464" T="0.0140472"/>
      <pos A="0.168016" C="0.443961" G="0.34998" T="0.0380424"/>
      <pos A="0.208008" C="0.275995" G="0.0940312" T="0.421966"/>
    </motif>
    <motif db="0" id="IRF8_HUMAN.H11MO.0.B" length="20" nsites="500" evalue="1.0e+000"
        url="http://hocomoco.autosome.ru/motif/IRF8_HUMAN.H11MO.0.B">
      <pos A="0.359978" C="0.174015" G="0.309988" T="0.156019"/>
      <pos A="0.487952" C="0.0940312" G="0.208008" T="0.210008"/>
      <pos A="0.567936" C="0.10203" G="0.138022" T="0.192012"/>
      <pos A="0.543941" C="0.0560388" G="0.154019" T="0.246001"/>
      <pos A="0.317986" C="0.136023" G="0.477954" T="0.0680364"/>
      <pos A="0.483953" C="0.136023" G="0.34798" T="0.0320436"/>
      <pos A="0.206009" C="0.00204959" G="0.787892" T="0.00404919"/>
      <pos A="0.138022" C="0.00204959" G="0.857878" T="0.00204959"/>
      <pos A="0.991852" C="0.00604879" G="0.00204959" T="4.999e-05"/>
      <pos A="0.961858" C="0.0160468" G="0.00604879" T="0.0160468"/>
      <pos A="0.138022" C="0.317986" G="0.521946" T="0.0220456"/>
      <pos A="0.0720356" C="0.0660368" G="4.999e-05" T="0.861878"/>
      <pos A="0.0180464" C="0.00604879" G="0.965857" T="0.010048"/>
      <pos A="0.867876" C="0.00804839" G="0.106029" T="0.0180464"/>
      <pos A="0.84788" C="0.0160468" G="0.122026" T="0.0140472"/>
      <pos A="0.94786" C="0.0160468" G="0.0140472" T="0.0220456"/>
      <pos A="0.106029" C="0.413967" G="0.465957" T="0.0140472"/>
      <pos A="0.132024" C="0.246001" G="0.0580384" T="0.563937"/>
      <pos A="0.345981" C="0.15202" G="0.323985" T="0.178014"/>
      <pos A="0.379974" C="0.170016" G="0.29999" T="0.15002"/>
    </motif>
    <motif db="0" id="JUNB_HUMAN.H11MO.0.A" length="11" nsites="500" evalue="1.0e+000"
        url="http://hocomoco.autosome.ru/motif/JUNB_HUMAN.H11MO.0.A">
      <pos A="0.273995" C="0.0980304" G="0.303989" T="0.323985"/>
      <pos A="0.263997" C="0.34798" G="0.273995" T="0.114027"/>
      <pos A="0.0320436" C="0.00804839" G="0.0120476" T="0.94786"/>
      <pos A="0.00404919" C="0.0340432" G="0.889872" T="0.0720356"/>
      <pos A="0.933863" C="0.00204959" G="4.999e-05" T="0.0640372"/>
      <pos A="4.999e-05" C="4.999e-05" G="0.953859" T="0.0460408"/>
      <pos A="0.0120476" C="0.0120476" G="4.999e-05" T="0.975855"/>
      <pos A="0.05004" C="0.925865" G="0.0140472" T="0.010048"/>
      <pos A="0.977854" C="0.00804839" G="0.00404919" T="0.010048"/>
      <pos A="0.0740352" C="0.365977" G="0.261998" T="0.29799"/>
      <pos A="0.317986" C="0.34998" G="0.130024" T="0.20201"/>
    </motif>
    <motif db="0" id="JUND_HUMAN.H11MO.0.A" length="11" nsites="450" evalue="1.0e+000"
        url="http://hocomoco.autosome.ru/motif/JUND_HUMAN.H11MO.0.A">
      <pos A="0.235559" C="0.151133" G="0.428849" T="0.184459"/>
      <pos A="0.397745" C="0.164463" G="0.393301" T="0.0444901"/>
      <pos A="0.0267163" C="0.00227727" G="0.0178294" T="0.953177"/>
      <pos A="0.00672073" C="0.00894246" G="0.953177" T="0.0311597"/>
      <pos A="0.946512" C="0.00672073" G="0.0222728" T="0.0244946"/>
      <pos A="0.0622639" C="5.55432e-05" G="0.937625" T="5.55432e-05"/>
      <pos A="0.0133859" C="0.0133859" G="0.0133859" T="0.959842"/>
      <pos A="0.0244946" C="0.933182" G="0.0422684" T="5.55432e-05"/>
      <pos A="0.988725" C="0.004499" G="0.00672073" T="5.55432e-05"/>
      <pos A="0.0378249" C="0.384415" G="0.14669" T="0.431071"/>
      <pos A="0.151133" C="0.413297" G="0.168907" T="0.266663"/>
    </motif>
    <motif db="0" id="JUN_HUMAN.H11MO.0.A" length="11" nsites="500" evalue="1.0e+000"
        url="http://hocomoco.autosome.ru/motif/JUN_HUMAN.H11MO.0.A">
      <pos A="0.232004" C="0.144021" G="0.403969" T="0.220006"/>
      <pos A="0.49795" C="0.162018" G="0.307988" T="0.0320436"/>
      <pos A="0.0160468" C="0.00404919" G="0.0180464" T="0.961858"/>
      <pos A="0.0240452" C="0.0140472" G="0.921866" T="0.040042"/>
      <pos A="0.977854" C="0.00404919" G="0.00604879" T="0.0120476"/>
      <pos A="4.999e-05" C="4.999e-05" G="0.94786" T="0.0520396"/>
      <pos A="0.00604879" C="0.0240452" G="0.00804839" T="0.961858"/>
      <pos A="0.0240452" C="0.955859" G="0.0160468" T="0.00404919"/>
      <pos A="0.975855" C="0.00404919" G="0.00804839" T="0.0120476"/>
      <pos A="0.0180464" C="0.357978" G="0.118026" T="0.505949"/>
      <pos A="0.255999" C="0.377974" G="0.122026" T="0.244001"/>
    </motif>
    <motif db="0" id="KLF15_HUMAN.H11MO.0.A" length="19" nsites="479" evalue="1.0e+000"
        url="http://hocomoco.autosome.ru/motif/KLF15_HUMAN.H11MO.0.A">
      <pos A="0.311052" C="0.0355354" G="0.542736" T="0.110676"/>
      <pos A="0.258871" C="0.0125757" G="0.695105" T="0.0334481"/>
      <pos A="5.21812e-05" C="0.00213943" G="0.997756" T="5.21812e-05"/>
      <pos A="0.0167502" C="0.00631392" G="0.974796" T="0.00213943"/>
      <pos A="0.536475" C="0.354884" G="5.21812e-05" T="0.108589"/>
      <pos A="0.0689313" C="0.00631392" G="0.918441" T="0.00631392"/>
      <pos A="0.0125757" C="0.0146629" G="0.885045" T="0.0877166"/>
      <pos A="0.492642" C="0.0313609" G="0.423763" T="0.0522334"/>
      <pos A="0.116938" C="0.00631392" G="0.868347" T="0.00840117"/>
      <pos A="0.313139" C="0.344448" G="0.298528" T="0.0438844"/>
      <pos A="0.344448" C="0.16077" G="0.286005" T="0.208777"/>
      <pos A="0.233824" C="0.0438844" G="0.582394" T="0.139898"/>
      <pos A="0.150334" C="0.0209247" G="0.797381" T="0.0313609"/>
      <pos A="0.185817" C="0.0313609" G="0.770246" T="0.0125757"/>
      <pos A="0.256784" C="0.133636" G="0.576132" T="0.0334481"/>
      <pos A="0.177468" C="0.104415" G="0.665884" T="0.0522334"/>
      <pos A="0.277656" C="0.129461" G="0.446723" T="0.146159"/>
      <pos A="0.0877166" C="0.0939783" G="0.743112" T="0.0751931"/>
      <pos A="0.18373" C="0.0167502" G="0.730589" T="0.0689313"/>
    </motif>
    <motif db="0" id="KLF1_HUMAN.H11MO.0.A" length="14" nsites="489" evalue="1.0e+000"
        url="http://hocomoco.autosome.ru/motif/KLF1_HUMAN.H11MO.0.A">
      <pos A="0.33945" C="0.0327643" G="0.386475" T="0.241311"/>
      <pos A="0.00414026" C="0.00209569" G="0.989624" T="0.00414026"/>
      <pos A="0.00209569" C="0.00414026" G="0.987579" T="0.00618483"/>
      <pos A="5.11143e-05" C="5.11143e-05" G="0.997802" T="0.00209569"/>
      <pos A="0.0920568" C="0.527551" G="5.11143e-05" T="0.380341"/>
      <pos A="0.0143631" C="5.11143e-05" G="0.977356" T="0.0082294"/>
      <pos A="0.024586" C="0.010274" G="0.535729" T="0.429411"/>
      <pos A="0.038898" C="0.00414026" G="0.903752" T="0.05321"/>
      <pos A="0.024586" C="0.0225414" G="0.86286" T="0.0900123"/>
      <pos A="0.0613883" C="0.684983" G="0.167706" T="0.0859231"/>
      <pos A="0.167706" C="0.458035" G="0.0941014" T="0.280157"/>
      <pos A="0.143171" C="0.198375" G="0.472347" T="0.186107"/>
      <pos A="0.104324" C="0.202464" G="0.529595" T="0.163617"/>
      <pos A="0.112503" C="0.161572" G="0.623645" T="0.10228"/>
    </motif>
    <motif db="0" id="KLF3_HUMAN.H11MO.0.B" length="19" nsites="498" evalue="1.0e+000"
        url="http://hocomoco.autosome.ru/motif/KLF3_HUMAN.H11MO.0.B">
      <pos A="0.212859" C="0.188767" G="0.471843" T="0.126531"/>
      <pos A="0.226912" C="0.222897" G="0.461805" T="0.0883859"/>
      <pos A="0.259034" C="0.204828" G="0.42366" T="0.112477"/>
      <pos A="0.244981" C="0.18676" G="0.495935" T="0.0723248"/>
      <pos A="0.327294" C="0.246989" G="0.315248" T="0.11047"/>
      <pos A="0.345362" C="0.044218" G="0.359416" T="0.251004"/>
      <pos A="0.0341799" C="5.01907e-05" G="0.96572" T="5.01907e-05"/>
      <pos A="0.00607308" C="5.01907e-05" G="0.991819" T="0.00205782"/>
      <pos A="0.00406545" C="0.00808071" G="0.985796" T="0.00205782"/>
      <pos A="0.0863782" C="0.642491" G="5.01907e-05" T="0.27108"/>
      <pos A="0.00808071" C="0.00607308" G="0.981781" T="0.00406545"/>
      <pos A="0.00406545" C="0.0261494" G="0.724804" T="0.244981"/>
      <pos A="0.184752" C="0.0181189" G="0.754919" T="0.0422104"/>
      <pos A="0.0763401" C="0.0100883" G="0.843254" T="0.0703172"/>
      <pos A="0.0843706" C="0.6184" G="0.148615" T="0.148615"/>
      <pos A="0.182744" C="0.3815" G="0.162668" T="0.273088"/>
      <pos A="0.130546" C="0.204828" G="0.495935" T="0.168691"/>
      <pos A="0.0924011" C="0.242973" G="0.530064" T="0.134561"/>
      <pos A="0.160661" C="0.218882" G="0.481881" T="0.138577"/>
    </motif>
    <motif db="0" id="KLF5_HUMAN.H11MO.0.A" length="14" nsites="500" evalue="1.0e+000"
        url="http://hocomoco.autosome.ru/motif/KLF5_HUMAN.H11MO.0.A">
      <pos A="0.421966" C="0.0340432" G="0.204009" T="0.339982"/>
      <pos A="0.0460408" C="0.00404919" G="0.943861" T="0.00604879"/>
      <pos A="0.00804839" C="0.00804839" G="0.967856" T="0.0160468"/>
      <pos A="0.0240452" C="0.0360428" G="0.929864" T="0.010048"/>
      <pos A="0.178014" C="0.184013" G="0.00804839" T="0.629924"/>
      <pos A="0.0460408" C="0.00204959" G="0.941862" T="0.010048"/>
      <pos A="0.040042" C="0.010048" G="0.543941" T="0.405969"/>
      <pos A="0.0160468" C="4.999e-05" G="0.963857" T="0.020046"/>
      <pos A="0.05004" C="0.030044" G="0.829884" T="0.090032"/>
      <pos A="0.106029" C="0.633923" G="0.110028" T="0.15002"/>
      <pos A="0.248" C="0.182014" G="0.192012" T="0.377974"/>
      <pos A="0.104029" C="0.136023" G="0.605929" T="0.154019"/>
      <pos A="0.154019" C="0.124025" G="0.50195" T="0.220006"/>
      <pos A="0.14802" C="0.210008" G="0.493951" T="0.14802"/>
    </motif>
    <motif db="0" id="KLF6_HUMAN.H11MO.0.A" length="19" nsites="496" evalue="1.0e+000"
        url="http://hocomoco.autosome.ru/motif/KLF6_HUMAN.H11MO.0.A">
      <pos A="0.155261" C="0.185497" G="0.510028" T="0.149214"/>
      <pos A="0.22178" C="0.247984" G="0.479792" T="0.0504435"/>
      <pos A="0.445525" C="0.189528" G="0.280236" T="0.0847107"/>
      <pos A="0.459635" C="0.0181919" G="0.368928" T="0.153245"/>
      <pos A="0.0484277" C="0.00609756" G="0.814402" T="0.131072"/>
      <pos A="0.0242391" C="5.03931e-05" G="0.955503" T="0.0202076"/>
      <pos A="0.0443963" C="0.0524592" G="0.891" T="0.0121447"/>
      <pos A="0.260079" C="0.457619" G="5.03931e-05" T="0.282252"/>
      <pos A="0.116962" C="0.00609756" G="0.854717" T="0.0222233"/>
      <pos A="0.0282705" C="0.0222233" G="0.689428" T="0.260079"/>
      <pos A="0.209686" C="0.0645535" G="0.68338" T="0.0423806"/>
      <pos A="0.0867265" C="0.0302862" G="0.836575" T="0.046412"/>
      <pos A="0.229843" C="0.453588" G="0.20767" T="0.108899"/>
      <pos A="0.294346" C="0.318535" G="0.13712" T="0.25"/>
      <pos A="0.0625378" C="0.157277" G="0.522123" T="0.258063"/>
      <pos A="0.147198" C="0.127041" G="0.608799" T="0.116962"/>
      <pos A="0.161308" C="0.171387" G="0.602751" T="0.0645535"/>
      <pos A="0.34877" C="0.110915" G="0.433431" T="0.106884"/>
      <pos A="0.258063" C="0.233874" G="0.455604" T="0.0524592"/>
    </motif>
    <motif db="0" id="LEF1_HUMAN.H11MO.0.A" length="14" nsites="456" evalue="1.0e+000"
        url="http://hocomoco.autosome.ru/motif/LEF1_HUMAN.H11MO.0.A">
      <pos A="0.0767924" C="0.260963" G="0.274118" T="0.388128"/>
      <pos A="0.0329423" C="0.63588" G="0.184225" T="0.146952"/>
      <pos A="0.0175948" C="0.708233" G="0.0132098" T="0.260963"/>
      <pos A="0.122835" C="0.0460973" G="0.0197873" T="0.81128"/>
      <pos A="0.00224731" C="0.138182" G="0.0351348" T="0.824435"/>
      <pos A="0.00224731" C="0.0132098" G="0.0329423" T="0.951601"/>
      <pos A="0.0439048" C="0.4254" G="0.519678" T="0.0110173"/>
      <pos A="0.456095" C="0.138182" G="0.0154023" T="0.39032"/>
      <pos A="0.278503" C="0.166685" G="0.157915" T="0.396898"/>
      <pos A="0.28508" C="0.190802" G="0.201765" T="0.322353"/>
      <pos A="0.0417123" C="0.129412" G="0.149145" T="0.67973"/>
      <pos A="0.0395198" C="0.31139" G="0.383743" T="0.265348"/>
      <pos A="0.116257" C="0.46048" G="0.0899474" T="0.333315"/>
      <pos A="0.313583" C="0.221497" G="0.103102" T="0.361818"/>
    </motif>
    <motif db="0" id="LYL1_HUMAN.H11MO.0.A" length="14" nsites="453" evalue="1.0e+000"
        url="http://hocomoco.autosome.ru/motif/LYL1_HUMAN.H11MO.0.A">
      <pos A="0.205308" C="0.441459" G="0.203101" T="0.150132"/>
      <pos A="0.145718" C="0.695266" G="0.0265394" T="0.132476"/>
      <pos A="0.64009" C="0.0508166" G="0.0464026" T="0.26269"/>
      <pos A="0.0574377" C="0.125855" G="0.490013" T="0.326694"/>
      <pos A="0.130269" C="0.730578" G="0.0441955" T="0.094957"/>
      <pos A="0.105992" C="5.51755e-05" G="0.00667623" T="0.887277"/>
      <pos A="0.00226219" C="0.176617" G="0.810031" T="0.0110903"/>
      <pos A="0.00667623" C="0.298003" G="0.181031" T="0.51429"/>
      <pos A="0.0618517" C="0.207515" G="0.220757" T="0.509876"/>
      <pos A="0.207515" C="0.220757" G="0.130269" T="0.441459"/>
      <pos A="0.0441955" C="0.512083" G="0.119234" T="0.324487"/>
      <pos A="0.094957" C="0.580501" G="0.110406" T="0.214136"/>
      <pos A="0.141304" C="0.187652" G="0.181031" T="0.490013"/>
      <pos A="0.119234" C="0.273725" G="0.379662" T="0.227378"/>
    </motif>
    <motif db="0" id="MAFF_HUMAN.H11MO.0.B" length="18" nsites="473" evalue="1.0e+000"
        url="http://hocomoco.autosome.ru/motif/MAFF_HUMAN.H11MO.0.B">
      <pos A="0.0571232" C="0.0698055" G="0.0824878" T="0.790583"/>
      <pos A="0.02119" C="0.0951702" G="0.765219" T="0.118421"/>
      <pos A="0.0550095" C="0.883587" G="0.0296449" T="0.0317586"/>
      <pos A="0.0846016" C="0.0613507" G="0.006394" T="0.847654"/>
      <pos A="0.0275312" C="0.11208" G="0.744082" T="0.116307"/>
      <pos A="0.77156" C="0.0507821" G="0.0444409" T="0.133217"/>
      <pos A="0.0592369" C="0.410114" G="0.433365" T="0.0972839"/>
      <pos A="0.0846016" C="0.088829" G="0.0592369" T="0.767332"/>
      <pos A="0.0909427" C="0.661647" G="0.0423272" T="0.205083"/>
      <pos A="0.672215" C="0.0571232" G="0.122648" T="0.148013"/>
      <pos A="0.0655781" C="0.0930564" G="0.625713" T="0.215652"/>
      <pos A="0.0402135" C="0.780015" G="0.11208" T="0.0676918"/>
      <pos A="0.58978" C="0.109966" G="0.120535" T="0.179719"/>
      <pos A="0.177605" C="0.234676" G="0.224107" T="0.363612"/>
      <pos A="0.234676" C="0.137445" G="0.122648" T="0.505231"/>
      <pos A="0.164923" C="0.177605" G="0.0465546" T="0.610917"/>
      <pos A="0.0993976" C="0.253699" G="0.0782604" T="0.568643"/>
      <pos A="0.131103" C="0.205083" G="0.133217" T="0.530596"/>
    </motif>
    <motif db="0" id="MAFG_HUMAN.H11MO.0.A" length="18" nsites="430" evalue="1.0e+000"
        url="http://hocomoco.autosome.ru/motif/MAFG_HUMAN.H11MO.0.A">
      <pos A="0.395315" C="0.127935" G="0.309289" T="0.167461"/>
      <pos A="0.492967" C="0.048884" G="0.188386" T="0.269763"/>
      <pos A="0.597594" C="0.0116833" G="0.0860846" T="0.304638"/>
      <pos A="0.495292" C="0.0395838" G="0.0372588" T="0.427866"/>
      <pos A="0.255813" C="0.262788" G="0.209312" T="0.272088"/>
      <pos A="0.0581841" C="0.0721344" G="0.00935829" T="0.860323"/>
      <pos A="5.8126e-05" C="5.8126e-05" G="0.999826" T="5.8126e-05"/>
      <pos A="0.0302837" C="0.962625" G="0.00238317" T="0.00470821"/>
      <pos A="0.00470821" C="0.00935829" G="5.8126e-05" T="0.985875"/>
      <pos A="5.8126e-05" C="5.8126e-05" G="0.99285" T="0.00703325"/>
      <pos A="0.997501" C="5.8126e-05" G="0.00238317" T="5.8126e-05"/>
      <pos A="0.0209835" C="0.553418" G="0.413915" T="0.0116833"/>
      <pos A="0.048884" C="0.0302837" G="0.0140084" T="0.906824"/>
      <pos A="0.0837596" C="0.813822" G="0.051209" T="0.051209"/>
      <pos A="0.813822" C="5.8126e-05" G="0.109335" T="0.0767845"/>
      <pos A="0.0302837" C="5.8126e-05" G="0.837073" T="0.132585"/>
      <pos A="0.0163334" C="0.899849" G="0.0721344" T="0.0116833"/>
      <pos A="0.709196" C="0.0442339" G="0.100035" T="0.146536"/>
    </motif>
    <motif db="0" id="MAFK_HUMAN.H11MO.0.A" length="18" nsites="431" evalue="1.0e+000"
        url="http://hocomoco.autosome.ru/motif/MAFK_HUMAN.H11MO.0.A">
      <pos A="0.482545" C="0.113721" G="0.255219" T="0.148515"/>
      <pos A="0.508061" C="0.0742867" G="0.225064" T="0.192589"/>
      <pos A="0.584609" C="0.039492" G="0.0696474" T="0.306251"/>
      <pos A="0.519659" C="0.0487706" G="0.0325331" T="0.399037"/>
      <pos A="0.296973" C="0.201867" G="0.157794" T="0.343366"/>
      <pos A="0.0510902" C="0.0371723" G="0.00701693" T="0.90472"/>
      <pos A="5.79912e-05" C="0.00933658" G="0.990547" T="5.79912e-05"/>
      <pos A="0.0626885" C="0.932556" G="5.79912e-05" T="0.00469729"/>
      <pos A="0.00701693" C="0.0116562" G="5.79912e-05" T="0.981269"/>
      <pos A="0.00933658" C="0.00237764" G="0.965031" T="0.0232545"/>
      <pos A="0.97199" C="0.00237764" G="0.00237764" T="0.0232545"/>
      <pos A="0.0325331" C="0.431512" G="0.480225" T="0.0557295"/>
      <pos A="0.0858849" C="0.0209348" G="0.0162955" T="0.876885"/>
      <pos A="0.0951635" C="0.800336" G="0.0278938" T="0.0766064"/>
      <pos A="0.83977" C="0.00469729" G="0.0812457" T="0.0742867"/>
      <pos A="0.0255741" C="0.0487706" G="0.631002" T="0.294653"/>
      <pos A="0.0487706" C="0.742345" G="0.141556" T="0.0673278"/>
      <pos A="0.610125" C="0.139237" G="0.0998028" T="0.150835"/>
    </motif>
    <motif db="0" id="MAF_HUMAN.H11MO.0.A" length="19" nsites="500" evalue="1.0e+000"
        url="http://hocomoco.autosome.ru/motif/MAF_HUMAN.H11MO.0.A">
      <pos A="0.305989" C="0.236003" G="0.333983" T="0.124025"/>
      <pos A="0.469956" C="0.142022" G="0.20201" T="0.186013"/>
      <pos A="0.587932" C="0.0840332" G="0.0780344" T="0.25"/>
      <pos A="0.391972" C="0.0880324" G="0.118026" T="0.40197"/>
      <pos A="0.154019" C="0.311988" G="0.269996" T="0.263997"/>
      <pos A="0.110028" C="0.040042" G="0.0260448" T="0.823885"/>
      <pos A="0.0180464" C="0.0140472" G="0.959858" T="0.00804839"/>
      <pos A="0.124025" C="0.855879" G="0.00604879" T="0.0140472"/>
      <pos A="0.0640372" C="0.00604879" G="0.0120476" T="0.917866"/>
      <pos A="0.0180464" C="0.00604879" G="0.90187" T="0.0740352"/>
      <pos A="0.881874" C="0.0240452" G="0.0680364" T="0.0260448"/>
      <pos A="0.10203" C="0.445961" G="0.327984" T="0.124025"/>
      <pos A="0.238002" C="0.118026" G="0.154019" T="0.489952"/>
      <pos A="0.242002" C="0.411968" G="0.120026" T="0.226005"/>
      <pos A="0.473955" C="0.112028" G="0.154019" T="0.259998"/>
      <pos A="0.194011" C="0.0720356" G="0.575935" T="0.158018"/>
      <pos A="0.160018" C="0.511948" G="0.218006" T="0.110028"/>
      <pos A="0.461958" C="0.236003" G="0.146021" T="0.156019"/>
      <pos A="0.40197" C="0.15202" G="0.234003" T="0.212008"/>
    </motif>
    <motif db="0" id="MAZ_HUMAN.H11MO.0.A" length="22" nsites="500" evalue="1.0e+000"
        url="http://hocomoco.autosome.ru/motif/MAZ_HUMAN.H11MO.0.A">
      <pos A="0.216007" C="0.144021" G="0.503949" T="0.136023"/>
      <pos A="0.283993" C="0.0240452" G="0.65192" T="0.040042"/>
      <pos A="0.30199" C="0.0120476" G="0.673915" T="0.0120476"/>
      <pos A="0.0820336" C="0.0180464" G="0.865877" T="0.0340432"/>
      <pos A="0.0520396" C="0.112028" G="0.825885" T="0.010048"/>
      <pos A="0.64792" C="0.0880324" G="0.0260448" T="0.238002"/>
      <pos A="0.0540392" C="0.010048" G="0.905869" T="0.030044"/>
      <pos A="0.114027" C="0.020046" G="0.85188" T="0.0140472"/>
      <pos A="0.265997" C="0.0340432" G="0.665917" T="0.0340432"/>
      <pos A="0.271996" C="0.00804839" G="0.679914" T="0.040042"/>
      <pos A="0.114027" C="0.20201" G="0.655919" T="0.0280444"/>
      <pos A="0.317986" C="0.134023" G="0.331984" T="0.216007"/>
      <pos A="0.174015" C="0.040042" G="0.69791" T="0.0880324"/>
      <pos A="0.333983" C="0.0540392" G="0.553939" T="0.0580384"/>
      <pos A="0.190012" C="0.120026" G="0.64792" T="0.0420416"/>
      <pos A="0.365977" C="0.0780344" G="0.511948" T="0.0440412"/>
      <pos A="0.29999" C="0.0720356" G="0.569936" T="0.0580384"/>
      <pos A="0.329984" C="0.134023" G="0.455959" T="0.080034"/>
      <pos A="0.259998" C="0.0620376" G="0.555939" T="0.122026"/>
      <pos A="0.273995" C="0.204009" G="0.445961" T="0.0760348"/>
      <pos A="0.355979" C="0.106029" G="0.429964" T="0.108028"/>
      <pos A="0.273995" C="0.0980304" G="0.561938" T="0.0660368"/>
    </motif>
    <motif db="0" id="MYF6_HUMAN.H11MO.0.C" length="7" nsites="7" evalue="1.0e+000"
        url="http://hocomoco.autosome.ru/motif/MYF6_HUMAN.H11MO.0.C">
      <pos A="0.00352113" C="0.989437" G="0.00352113" T="0.00352113"/>
      <pos A="0.989437" C="0.00352113" G="0.00352113" T="0.00352113"/>
      <pos A="0.00352113" C="0.432871" G="0.560086" T="0.00352113"/>
      <pos A="0.00352113" C="0.989437" G="0.00352113" T="0.00352113"/>
      <pos A="0.00352113" C="0.00352113" G="0.00352113" T="0.989437"/>
      <pos A="0.00352113" C="0.00352113" G="0.989437" T="0.00352113"/>
      <pos A="0.0353249" C="0.750909" G="0.0353249" T="0.178442"/>
    </motif>
    <motif db="0" id="MZF1_HUMAN.H11MO.0.B" length="13" nsites="500" evalue="1.0e+000"
        url="http://hocomoco.autosome.ru/motif/MZF1_HUMAN.H11MO.0.B">
      <pos A="0.365977" C="0.134023" G="0.377974" T="0.122026"/>
      <pos A="0.343981" C="0.110028" G="0.463957" T="0.0820336"/>
      <pos A="0.445961" C="0.0360428" G="0.246001" T="0.271996"/>
      <pos A="0.383973" C="4.999e-05" G="0.609928" T="0.00604879"/>
      <pos A="0.0120476" C="0.00404919" G="0.853879" T="0.130024"/>
      <pos A="0.0220456" C="4.999e-05" G="0.973855" T="0.00404919"/>
      <pos A="0.00604879" C="0.00604879" G="0.983853" T="0.00404919"/>
      <pos A="0.987852" C="0.00404919" G="0.00404919" T="0.00404919"/>
      <pos A="0.405969" C="0.010048" G="0.106029" T="0.477954"/>
      <pos A="0.0520396" C="0.144021" G="0.259998" T="0.543941"/>
      <pos A="0.184013" C="0.140022" G="0.375975" T="0.29999"/>
      <pos A="0.291992" C="0.114027" G="0.477954" T="0.116027"/>
      <pos A="0.34798" C="0.172016" G="0.359978" T="0.120026"/>
    </motif>
    <motif db="0" id="NDF1_HUMAN.H11MO.0.A" length="10" nsites="500" evalue="1.0e+000"
        url="http://hocomoco.autosome.ru/motif/NDF1_HUMAN.H11MO.0.A">
      <pos A="0.433963" C="0.0720356" G="0.469956" T="0.0240452"/>
      <pos A="0.523945" C="0.208008" G="0.265997" T="0.00204959"/>
      <pos A="0.0220456" C="0.975855" G="0.00204959" T="4.999e-05"/>
      <pos A="0.99785" C="4.999e-05" G="4.999e-05" T="0.00204959"/>
      <pos A="0.00204959" C="4.999e-05" G="0.973855" T="0.0240452"/>
      <pos A="0.729904" C="0.220006" G="0.05004" T="4.999e-05"/>
      <pos A="0.00804839" C="4.999e-05" G="4.999e-05" T="0.991852"/>
      <pos A="0.00204959" C="4.999e-05" G="0.991852" T="0.00604879"/>
      <pos A="0.00804839" C="0.0480404" G="0.767896" T="0.176015"/>
      <pos A="0.0760348" C="0.395971" G="0.126025" T="0.40197"/>
    </motif>
    <motif db="0" id="NDF2_HUMAN.H11MO.0.B" length="9" nsites="500" evalue="1.0e+000"
        url="http://hocomoco.autosome.ru/motif/NDF2_HUMAN.H11MO.0.B">
      <pos A="0.463957" C="0.10003" G="0.405969" T="0.030044"/>
      <pos A="0.471956" C="0.0980304" G="0.425965" T="0.00404919"/>
      <pos A="0.00804839" C="0.989852" G="0.00204959" T="4.999e-05"/>
      <pos A="0.99985" C="4.999e-05" G="4.999e-05" T="4.999e-05"/>
      <pos A="4.999e-05" C="0.0220456" G="0.953859" T="0.0240452"/>
      <pos A="0.677914" C="0.279994" G="0.0320436" T="0.010048"/>
      <pos A="0.112028" C="0.00604879" G="0.00604879" T="0.875875"/>
      <pos A="4.999e-05" C="4.999e-05" G="0.95186" T="0.0480404"/>
      <pos A="0.00604879" C="0.134023" G="0.833883" T="0.0260448"/>
    </motif>
    <motif db="0" id="NF2L1_HUMAN.H11MO.0.C" length="7" nsites="112" evalue="1.0e+000"
        url="http://hocomoco.autosome.ru/motif/NF2L1_HUMAN.H11MO.0.C">
      <pos A="0.429145" C="0.248937" G="0.0801752" T="0.241743"/>
      <pos A="0.216002" C="0.0467651" G="0.709583" T="0.0276498"/>
      <pos A="0.000223015" C="0.000223015" G="0.00727562" T="0.992278"/>
      <pos A="0.0297213" C="0.891554" G="0.00198617" T="0.0767387"/>
      <pos A="0.94291" C="0.0213808" G="0.00727562" T="0.0284334"/>
      <pos A="0.0135446" C="0.160224" G="0.0608703" T="0.765361"/>
      <pos A="0.173687" C="0.226331" G="0.291205" T="0.308778"/>
    </motif>
    <motif db="0" id="NF2L2_HUMAN.H11MO.0.A" length="14" nsites="500" evalue="1.0e+000"
        url="http://hocomoco.autosome.ru/motif/NF2L2_HUMAN.H11MO.0.A">
      <pos A="0.517946" C="0.0480404" G="0.118026" T="0.315987"/>
      <pos A="0.473955" C="0.10203" G="0.0860328" T="0.337982"/>
      <pos A="0.176015" C="0.355979" G="0.142022" T="0.325985"/>
      <pos A="0.0760348" C="0.0460408" G="0.020046" T="0.857878"/>
      <pos A="0.010048" C="0.020046" G="0.953859" T="0.0160468"/>
      <pos A="0.020046" C="0.965857" G="0.00604879" T="0.00804839"/>
      <pos A="0.0540392" C="0.05004" G="0.00404919" T="0.891872"/>
      <pos A="0.0320436" C="0.0380424" G="0.873875" T="0.0560388"/>
      <pos A="0.907868" C="0.0120476" G="0.0120476" T="0.0680364"/>
      <pos A="0.0240452" C="0.142022" G="0.815887" T="0.0180464"/>
      <pos A="0.00204959" C="0.00804839" G="0.00404919" T="0.985853"/>
      <pos A="0.00804839" C="0.991852" G="4.999e-05" T="4.999e-05"/>
      <pos A="0.99785" C="0.00204959" G="4.999e-05" T="4.999e-05"/>
      <pos A="0.00604879" C="0.259998" G="0.0480404" T="0.685913"/>
    </motif>
    <motif db="0" id="NFAC1_HUMAN.H11MO.0.B" length="15" nsites="500" evalue="1.0e+000"
        url="http://hocomoco.autosome.ru/motif/NFAC1_HUMAN.H11MO.0.B">
      <pos A="0.481954" C="0.230004" G="0.234003" T="0.0540392"/>
      <pos A="0.393971" C="0.05004" G="0.060038" T="0.495951"/>
      <pos A="0.0840332" C="0.00804839" G="0.903869" T="0.00404919"/>
      <pos A="0.0140472" C="0.0460408" G="0.929864" T="0.010048"/>
      <pos A="0.945861" C="0.0120476" G="0.0360428" T="0.00604879"/>
      <pos A="0.809888" C="0.0680364" G="0.104029" T="0.0180464"/>
      <pos A="0.821886" C="0.0680364" G="0.0840332" T="0.0260448"/>
      <pos A="0.49995" C="0.166017" G="0.267996" T="0.0660368"/>
      <pos A="0.493951" C="0.0520396" G="0.142022" T="0.311988"/>
      <pos A="0.355979" C="0.238002" G="0.345981" T="0.060038"/>
      <pos A="0.487952" C="0.0880324" G="0.0440412" T="0.379974"/>
      <pos A="0.263997" C="0.030044" G="0.54794" T="0.158018"/>
      <pos A="0.537942" C="0.122026" G="0.222006" T="0.118026"/>
      <pos A="0.429964" C="0.317986" G="0.188012" T="0.0640372"/>
      <pos A="0.44996" C="0.120026" G="0.138022" T="0.291992"/>
    </motif>
    <motif db="0" id="NFE2_HUMAN.H11MO.0.A" length="13" nsites="500" evalue="1.0e+000"
        url="http://hocomoco.autosome.ru/motif/NFE2_HUMAN.H11MO.0.A">
      <pos A="0.244001" C="0.287992" G="0.355979" T="0.112028"/>
      <pos A="0.257998" C="0.331984" G="0.295991" T="0.114027"/>
      <pos A="0.579934" C="0.0420416" G="0.357978" T="0.020046"/>
      <pos A="0.00204959" C="0.00604879" G="0.0360428" T="0.955859"/>
      <pos A="0.00404919" C="0.0240452" G="0.965857" T="0.00604879"/>
      <pos A="0.957858" C="0.00804839" G="0.0220456" T="0.0120476"/>
      <pos A="0.0220456" C="0.787892" G="0.15002" T="0.040042"/>
      <pos A="0.0960308" C="0.0580384" G="0.0540392" T="0.791892"/>
      <pos A="0.0820336" C="0.831884" G="0.0320436" T="0.0540392"/>
      <pos A="0.803889" C="0.0280444" G="0.0920316" T="0.0760348"/>
      <pos A="0.0320436" C="0.00804839" G="0.915867" T="0.0440412"/>
      <pos A="0.0260448" C="0.931864" G="0.0380424" T="0.00404919"/>
      <pos A="0.759898" C="0.0520396" G="0.0880324" T="0.10003"/>
    </motif>
    <motif db="0" id="NKX61_HUMAN.H11MO.0.B" length="19" nsites="500" evalue="1.0e+000"
        url="http://hocomoco.autosome.ru/motif/NKX61_HUMAN.H11MO.0.B">
      <pos A="0.244001" C="0.118026" G="0.525945" T="0.112028"/>
      <pos A="0.705909" C="0.0880324" G="0.15002" T="0.0560388"/>
      <pos A="0.168016" C="0.269996" G="0.0920316" T="0.469956"/>
      <pos A="0.311988" C="0.05004" G="0.118026" T="0.519946"/>
      <pos A="0.607928" C="0.060038" G="0.265997" T="0.0660368"/>
      <pos A="0.985853" C="0.00204959" G="0.00804839" T="0.00404919"/>
      <pos A="0.030044" C="0.0460408" G="0.124025" T="0.79989"/>
      <pos A="0.0420416" C="0.0920316" G="0.559938" T="0.305989"/>
      <pos A="0.377974" C="0.0740352" G="0.39997" T="0.14802"/>
      <pos A="0.126025" C="0.335983" G="0.431964" T="0.106029"/>
      <pos A="0.333983" C="0.216007" G="0.158018" T="0.291992"/>
      <pos A="0.459958" C="0.060038" G="0.106029" T="0.373975"/>
      <pos A="0.389972" C="0.0560388" G="0.0420416" T="0.511948"/>
      <pos A="0.29799" C="0.0560388" G="0.0480404" T="0.59793"/>
      <pos A="0.138022" C="0.104029" G="0.0520396" T="0.705909"/>
      <pos A="0.595931" C="0.108028" G="0.253999" T="0.0420416"/>
      <pos A="0.979854" C="4.999e-05" G="0.0140472" T="0.00604879"/>
      <pos A="0.126025" C="0.030044" G="0.070036" T="0.773895"/>
      <pos A="0.154019" C="0.0920316" G="0.39797" T="0.355979"/>
    </motif>
    <motif db="0" id="NR1D1_HUMAN.H11MO.0.B" length="19" nsites="500" evalue="1.0e+000"
        url="http://hocomoco.autosome.ru/motif/NR1D1_HUMAN.H11MO.0.B">
      <pos A="0.421966" C="0.080034" G="0.321986" T="0.176015"/>
      <pos A="0.307988" C="0.0560388" G="0.535943" T="0.10003"/>
      <pos A="0.25" C="0.210008" G="0.491952" T="0.0480404"/>
      <pos A="0.269996" C="0.214007" G="0.321986" T="0.194011"/>
      <pos A="0.473955" C="0.44996" G="0.0460408" T="0.030044"/>
      <pos A="0.737902" C="0.00604879" G="0.0560388" T="0.20001"/>
      <pos A="0.080034" C="0.365977" G="0.427964" T="0.126025"/>
      <pos A="0.106029" C="0.0240452" G="0.0820336" T="0.787892"/>
      <pos A="0.196011" C="0.00204959" G="0.771896" T="0.030044"/>
      <pos A="0.0660368" C="0.0120476" G="0.729904" T="0.192012"/>
      <pos A="0.020046" C="0.05004" G="0.889872" T="0.040042"/>
      <pos A="0.146021" C="0.142022" G="0.196011" T="0.515947"/>
      <pos A="0.124025" C="0.669916" G="0.116027" T="0.090032"/>
      <pos A="0.877874" C="0.040042" G="0.0220456" T="0.060038"/>
      <pos A="0.210008" C="0.194011" G="0.465957" T="0.130024"/>
      <pos A="0.359978" C="0.118026" G="0.311988" T="0.210008"/>
      <pos A="0.367976" C="0.130024" G="0.35198" T="0.15002"/>
      <pos A="0.267996" C="0.0860328" G="0.417966" T="0.228004"/>
      <pos A="0.234003" C="0.176015" G="0.431964" T="0.158018"/>
    </motif>
    <motif db="0" id="NR1H3_HUMAN.H11MO.0.B" length="19" nsites="500" evalue="1.0e+000"
        url="http://hocomoco.autosome.ru/motif/NR1H3_HUMAN.H11MO.0.B">
      <pos A="0.168016" C="0.481954" G="0.208008" T="0.142022"/>
      <pos A="0.423965" C="0.224005" G="0.124025" T="0.228004"/>
      <pos A="0.373975" C="0.126025" G="0.419966" T="0.080034"/>
      <pos A="0.543941" C="0.0260448" G="0.379974" T="0.05004"/>
      <pos A="0.122026" C="0.00604879" G="0.813887" T="0.0580384"/>
      <pos A="0.0380424" C="0.0440412" G="0.755899" T="0.162018"/>
      <pos A="0.0640372" C="0.158018" G="0.15202" T="0.625925"/>
      <pos A="0.144021" C="0.427964" G="0.0840332" T="0.343981"/>
      <pos A="0.829884" C="0.0180464" G="0.0540392" T="0.0980304"/>
      <pos A="0.114027" C="0.591932" G="0.142022" T="0.15202"/>
      <pos A="0.224005" C="0.178014" G="0.0860328" T="0.511948"/>
      <pos A="0.240002" C="0.228004" G="0.289992" T="0.242002"/>
      <pos A="0.228004" C="0.323985" G="0.283993" T="0.164017"/>
      <pos A="0.659918" C="0.090032" G="0.172016" T="0.0780344"/>
      <pos A="0.080034" C="0.0260448" G="0.835883" T="0.0580384"/>
      <pos A="0.106029" C="0.040042" G="0.717906" T="0.136023"/>
      <pos A="0.15202" C="0.138022" G="0.220006" T="0.489952"/>
      <pos A="0.0780344" C="0.737902" G="0.0720356" T="0.112028"/>
      <pos A="0.871876" C="0.0440412" G="0.0480404" T="0.0360428"/>
    </motif>
    <motif db="0" id="NR1H4_HUMAN.H11MO.0.B" length="19" nsites="451" evalue="1.0e+000"
[truncated: 152,175 more chars]
