# Supplementary material for: DeepEPI: CNN-transformer-based model for extracting TF interactions through predicting enhancer-promoter interactions
Source: Bioinform Adv. 2025 Sep 17;5(1):vbaf221. doi: 10.1093/bioadv/vbaf221 (PMC12478696; doi:10.1093/bioadv/vbaf221)
Supplement: vbaf221_Supplementary_Data [file vbaf221_supplementary_data.zip › Supplementary_file5/HELA-S3/result_enhancer_76/tomtom.tsv]

Query_ID	Target_ID	Optimal_offset	p-value	E-value	q-value	Overlap	Query_consensus	Target_consensus	Orientation
M1	MNX1_HUMAN.H11MO.0.D	-13	9.36308e-06	0.00720021	0.0143693	19	ATTAATTTTTGATGCAAGGGCACTTAGATTCCCAAAGCAC	TTAAGGGTTATTAAAATAG	-
M1	ZN589_HUMAN.H11MO.0.D	-5	0.000974769	0.749597	0.477906	16	ATTAATTTTTGATGCAAGGGCACTTAGATTCCCAAAGCAC	CGGCAGTAACCGTGGG	-
M1	ZN563_HUMAN.H11MO.0.C	-13	0.00184269	1.41703	0.477906	21	ATTAATTTTTGATGCAAGGGCACTTAGATTCCCAAAGCAC	GCAGCTGCCAGTGAGGATCCC	-
M1	NR1D1_HUMAN.H11MO.0.B	-22	0.00238696	1.83557	0.477906	18	ATTAATTTTTGATGCAAGGGCACTTAGATTCCCAAAGCAC	CCTTCTGACCCACTTCCCT	-
M1	TLX1_HUMAN.H11MO.0.D	-1	0.00255341	1.96357	0.477906	17	ATTAATTTTTGATGCAAGGGCACTTAGATTCCCAAAGCAC	CCTTGGCAACTTGCCAG	-
M1	IRX2_HUMAN.H11MO.0.D	-4	0.00278475	2.14148	0.477906	19	ATTAATTTTTGATGCAAGGGCACTTAGATTCCCAAAGCAC	ACATGGGTGGGCATGTTGG	+
M1	ZN667_HUMAN.H11MO.0.C	1	0.00278475	2.14148	0.477906	18	ATTAATTTTTGATGCAAGGGCACTTAGATTCCCAAAGCAC	GCTGAGCTTTTAAGGCCAC	-
M2	IRX2_HUMAN.H11MO.0.D	-15	7.10073e-05	0.0546046	0.0799706	19	ATGTGAGTCAGTTCTCACTTAATAAGCAGGTAGGACTAAT	ACATGGGTGGGCATGTTGG	+
M2	MNX1_HUMAN.H11MO.0.D	-11	0.000143196	0.110118	0.0799706	19	ATGTGAGTCAGTTCTCACTTAATAAGCAGGTAGGACTAAT	TTAAGGGTTATTAAAATAG	-
M2	ZN394_HUMAN.H11MO.0.C	0	0.000827135	0.636067	0.254375	20	ATGTGAGTCAGTTCTCACTTAATAAGCAGGTAGGACTAAT	ATTCCATTCTATTCCATTCT	-
M4	MNX1_HUMAN.H11MO.0.D	-8	6.87317e-05	0.0528547	0.105619	19	GATTATGAATTCTTTGTGATGGATCGTAAGATCCGCCTGT	CTATTTTAATAACCCTTAA	+
M4	IRX2_HUMAN.H11MO.0.D	-16	0.000558882	0.42978	0.286275	19	GATTATGAATTCTTTGTGATGGATCGTAAGATCCGCCTGT	ACATGGGTGGGCATGTTGG	+
M4	RXRA_HUMAN.H11MO.0.A	-17	0.00124406	0.956681	0.477931	20	GATTATGAATTCTTTGTGATGGATCGTAAGATCCGCCTGT	GGGGGAGGCAGAGGTCAGAG	+
M5	IRX2_HUMAN.H11MO.0.D	-8	0.000201573	0.15501	0.198135	19	ACTATCAGCATTTGGAGGAACTGTATTTGCTGACGTAGAG	ACATGGGTGGGCATGTTGG	+
M5	GATA1_HUMAN.H11MO.0.A	-29	0.000329733	0.253565	0.198135	11	ACTATCAGCATTTGGAGGAACTGTATTTGCTGACGTAGAG	CTGGCGGGGACAGATAAGA	+
M5	MNX1_HUMAN.H11MO.0.D	-10	0.000387316	0.297846	0.198135	19	ACTATCAGCATTTGGAGGAACTGTATTTGCTGACGTAGAG	TTAAGGGTTATTAAAATAG	-
M5	ZN394_HUMAN.H11MO.0.C	-7	0.00102136	0.785426	0.261242	20	ACTATCAGCATTTGGAGGAACTGTATTTGCTGACGTAGAG	AGAATGGAATAGAATGGAAT	+
M5	GATA2_HUMAN.H11MO.0.A	-29	0.00154252	1.1862	0.295908	11	ACTATCAGCATTTGGAGGAACTGTATTTGCTGACGTAGAG	CTGGGGGGTGGAGATAAGG	+
M5	HXC10_HUMAN.H11MO.0.D	-10	0.00238299	1.83252	0.406345	19	ACTATCAGCATTTGGAGGAACTGTATTTGCTGACGTAGAG	TTTTTAATTTTTTTATTAC	+
M6	KLF6_HUMAN.H11MO.0.A	-17	6.97712e-06	0.0053654	0.0105884	19	AACCCCTGGGTCCAACTGTGAGAGTGGGGGCTTGGGACCG	GGAAGGGCGGGGCCGGGGG	+
M6	PROX1_HUMAN.H11MO.0.D	-19	2.17942e-05	0.0167597	0.0127842	17	AACCCCTGGGTCCAACTGTGAGAGTGGGGGCTTGGGACCG	GGGTAAGGCGGGTTGGG	+
M6	ZBT17_HUMAN.H11MO.0.A	-19	2.5272e-05	0.0194342	0.0127842	19	AACCCCTGGGTCCAACTGTGAGAGTGGGGGCTTGGGACCG	GAGGGTGGGGGAGGGGAAG	+
M6	EGR1_HUMAN.H11MO.0.A	-19	9.57114e-05	0.073602	0.0363126	17	AACCCCTGGGTCCAACTGTGAGAGTGGGGGCTTGGGACCG	GAGGGCGTGGGCGGGGG	+
M6	TBX21_HUMAN.H11MO.0.A	-23	0.000139013	0.106901	0.0421929	13	AACCCCTGGGTCCAACTGTGAGAGTGGGGGCTTGGGACCG	GTGGAGGTGTGAA	+
M6	RXRA_HUMAN.H11MO.0.A	-15	0.00020158	0.155015	0.0444289	20	AACCCCTGGGTCCAACTGTGAGAGTGGGGGCTTGGGACCG	GGGGGAGGCAGAGGTCAGAG	+
M6	EGR2_HUMAN.H11MO.0.A	-17	0.000204932	0.157593	0.0444289	18	AACCCCTGGGTCCAACTGTGAGAGTGGGGGCTTGGGACCG	GGGGGGGTGTGGGAGGGG	+
M6	MAZ_HUMAN.H11MO.0.A	-19	0.000360774	0.277436	0.0684384	21	AACCCCTGGGTCCAACTGTGAGAGTGGGGGCTTGGGACCG	GGGGGAGGGGGGGGGGGGGGGG	+
M6	SP3_HUMAN.H11MO.0.B	-17	0.000579524	0.445654	0.0977199	20	AACCCCTGGGTCCAACTGTGAGAGTGGGGGCTTGGGACCG	GGGGGGGGGCGGGGCCGGGG	+
M6	PATZ1_HUMAN.H11MO.0.C	-20	0.000711082	0.546822	0.107913	20	AACCCCTGGGTCCAACTGTGAGAGTGGGGGCTTGGGACCG	GGGGAGGGGGCGGGGGGGGAGG	+
M6	MAF_HUMAN.H11MO.0.A	-19	0.00089791	0.690493	0.118788	19	AACCCCTGGGTCCAACTGTGAGAGTGGGGGCTTGGGACCG	GAATCTGCTGACTCAGCAA	+
M6	ZFX_HUMAN.H11MO.1.A	-19	0.00104104	0.800557	0.118788	17	AACCCCTGGGTCCAACTGTGAGAGTGGGGGCTTGGGACCG	GGGGGCGGAGGCCGGGG	+
M6	EGR2_HUMAN.H11MO.1.A	-20	0.0011371	0.874432	0.118788	16	AACCCCTGGGTCCAACTGTGAGAGTGGGGGCTTGGGACCG	GGGGCGTGGGCGGGGG	+
M6	SMAD3_HUMAN.H11MO.0.B	-23	0.00117835	0.906153	0.118788	12	AACCCCTGGGTCCAACTGTGAGAGTGGGGGCTTGGGACCG	CAGGTGACAGAG	-
M6	VEZF1_HUMAN.H11MO.0.C	-15	0.0011844	0.910806	0.118788	22	AACCCCTGGGTCCAACTGTGAGAGTGGGGGCTTGGGACCG	GGGGAGGGGGGAGGGGGAGGGG	+
M6	SP4_HUMAN.H11MO.0.A	-16	0.00125239	0.963087	0.118788	20	AACCCCTGGGTCCAACTGTGAGAGTGGGGGCTTGGGACCG	GGGAAGGGGGCGGGGCCGGG	+
M6	IRX2_HUMAN.H11MO.0.D	-11	0.00166707	1.28198	0.148819	19	AACCCCTGGGTCCAACTGTGAGAGTGGGGGCTTGGGACCG	ACATGGGTGGGCATGTTGG	+
M6	Z324A_HUMAN.H11MO.0.C	-15	0.0022093	1.69896	0.168361	23	AACCCCTGGGTCCAACTGTGAGAGTGGGGGCTTGGGACCG	TGGCAGCAAAGGATGGTTTGATA	-
M6	THAP1_HUMAN.H11MO.0.C	-9	0.00223283	1.71704	0.168361	22	AACCCCTGGGTCCAACTGTGAGAGTGGGGGCTTGGGACCG	GCCCGCAGCCAAGATGGCGGCG	-
M6	PURA_HUMAN.H11MO.0.D	-18	0.00232283	1.78626	0.168361	17	AACCCCTGGGTCCAACTGTGAGAGTGGGGGCTTGGGACCG	GGAAGGGGGGGGCAGGG	+
M6	ZN563_HUMAN.H11MO.1.C	-21	0.00232973	1.79156	0.168361	12	AACCCCTGGGTCCAACTGTGAGAGTGGGGGCTTGGGACCG	CTGTGCTGCCTG	-
M6	SPIC_HUMAN.H11MO.0.D	-22	0.00244473	1.88	0.168641	13	AACCCCTGGGTCCAACTGTGAGAGTGGGGGCTTGGGACCG	GAGGAAGGGGAGG	+
M6	OLIG2_HUMAN.H11MO.0.B	-12	0.00278809	2.14404	0.183964	18	AACCCCTGGGTCCAACTGTGAGAGTGGGGGCTTGGGACCG	CAGAAGGGAAACAGCTGG	-
M6	SP2_HUMAN.H11MO.0.A	-16	0.0031426	2.41666	0.198715	22	AACCCCTGGGTCCAACTGTGAGAGTGGGGGCTTGGGACCG	GGGGGGGGGGCGGGGCCGGGGG	+
M6	TAF1_HUMAN.H11MO.0.A	-20	0.00327417	2.51783	0.198753	16	AACCCCTGGGTCCAACTGTGAGAGTGGGGGCTTGGGACCG	AAGATGGCGGCGGCGG	+
M6	RFX5_HUMAN.H11MO.0.A	-10	0.00372915	2.86772	0.208357	20	AACCCCTGGGTCCAACTGTGAGAGTGGGGGCTTGGGACCG	GTCAGCTGTTGCTAGGCAGA	+
M6	ZN341_HUMAN.H11MO.0.C	-17	0.00384426	2.95624	0.208357	22	AACCCCTGGGTCCAACTGTGAGAGTGGGGGCTTGGGACCG	GGGGGGGGGGGGAGGGAAGAGC	+
M6	ZN563_HUMAN.H11MO.0.C	-11	0.00550475	4.23315	0.288067	21	AACCCCTGGGTCCAACTGTGAGAGTGGGGGCTTGGGACCG	GCAGCTGCCAGTGAGGATCCC	-
M6	KLF3_HUMAN.H11MO.0.B	-15	0.00574987	4.42165	0.290865	19	AACCCCTGGGTCCAACTGTGAGAGTGGGGGCTTGGGACCG	GGGGAGGGGCGGGGCCGGG	+
M6	NR1H4_HUMAN.H11MO.0.B	-21	0.00660725	5.08098	0.323454	19	AACCCCTGGGTCCAACTGTGAGAGTGGGGGCTTGGGACCG	CCTCGGGGTCATTGACCCC	-
M6	NR1D1_HUMAN.H11MO.0.B	-9	0.00707908	5.44381	0.335723	19	AACCCCTGGGTCCAACTGTGAGAGTGGGGGCTTGGGACCG	AGGGAAGTGGGTCAGAAGG	+
M6	MZF1_HUMAN.H11MO.0.B	-22	0.00884628	6.80279	0.405646	13	AACCCCTGGGTCCAACTGTGAGAGTGGGGGCTTGGGACCG	GGAGGGGATTGGG	+
M6	AP2A_HUMAN.H11MO.0.A	-18	0.00908808	6.98873	0.405646	15	AACCCCTGGGTCCAACTGTGAGAGTGGGGGCTTGGGACCG	ATGCCCTGAGGCCAT	+
M6	ZN547_HUMAN.H11MO.0.C	-17	0.0103047	7.92434	0.446809	20	AACCCCTGGGTCCAACTGTGAGAGTGGGGGCTTGGGACCG	GTATGCCTGCTGCATTAGCA	-
M6	SRBP2_HUMAN.H11MO.0.B	-21	0.0112758	8.67109	0.462809	13	AACCCCTGGGTCCAACTGTGAGAGTGGGGGCTTGGGACCG	GGGTGGGGTGAGG	+
M6	ZN816_HUMAN.H11MO.1.C	-22	0.0114514	8.80613	0.462809	14	AACCCCTGGGTCCAACTGTGAGAGTGGGGGCTTGGGACCG	AAGGGGGACATGCA	+
M6	ZN589_HUMAN.H11MO.0.D	-11	0.011723	9.015	0.462809	16	AACCCCTGGGTCCAACTGTGAGAGTGGGGGCTTGGGACCG	CCCACGGTTACTGCCG	+
M6	LYL1_HUMAN.H11MO.0.A	-16	0.0123622	9.50656	0.462809	14	AACCCCTGGGTCCAACTGTGAGAGTGGGGGCTTGGGACCG	CAGGAAACAGCTGG	-
M6	TBX3_HUMAN.H11MO.0.C	-22	0.0129963	9.99418	0.462809	11	AACCCCTGGGTCCAACTGTGAGAGTGGGGGCTTGGGACCG	GGAGGTGGGAA	+
M6	KLF5_HUMAN.H11MO.0.A	-20	0.0133392	10.2578	0.462809	14	AACCCCTGGGTCCAACTGTGAGAGTGGGGGCTTGGGACCG	AGGGTGGGGCTGGG	+
M6	MAFA_HUMAN.H11MO.0.D	-17	0.0135994	10.4579	0.462809	21	AACCCCTGGGTCCAACTGTGAGAGTGGGGGCTTGGGACCG	CGAAGGCTGCGGGGTCAGCAC	-
M6	VEZF1_HUMAN.H11MO.1.C	-20	0.0137234	10.5533	0.462809	12	AACCCCTGGGTCCAACTGTGAGAGTGGGGGCTTGGGACCG	AGAGGGAGGGGG	+
M8	MNX1_HUMAN.H11MO.0.D	0	0.000161629	0.124293	0.248535	19	AAAAGAGTTTTTACCATAACTTGAGGAGTGATATTTCGTG	TTAAGGGTTATTAAAATAG	-
M8	IRX2_HUMAN.H11MO.0.D	-21	0.000545028	0.419126	0.279361	19	AAAAGAGTTTTTACCATAACTTGAGGAGTGATATTTCGTG	ACATGGGTGGGCATGTTGG	+
M8	HME2_HUMAN.H11MO.0.D	-14	0.00132354	1.0178	0.377622	11	AAAAGAGTTTTTACCATAACTTGAGGAGTGATATTTCGTG	GGTAATTAGGG	+
M9	MNX1_HUMAN.H11MO.0.D	-20	6.33328e-05	0.048703	0.0973862	19	TGATCGGCCCTGGACATTATTTATAACTACTGCAATACTT	TTAAGGGTTATTAAAATAG	-
M9	RXRA_HUMAN.H11MO.0.A	-7	0.000653565	0.502591	0.409909	20	TGATCGGCCCTGGACATTATTTATAACTACTGCAATACTT	CTCTGACCTCTGCCTCCCCC	-
M9	HXC10_HUMAN.H11MO.0.D	-19	0.00116503	0.895908	0.447863	19	TGATCGGCCCTGGACATTATTTATAACTACTGCAATACTT	TTTTTAATTTTTTTATTAC	+
M10	MNX1_HUMAN.H11MO.0.D	-22	9.13051e-05	0.0702136	0.139848	18	CGACAGTCACTTTAAAATATTTGAACTAGTGATCAATGAC	TTAAGGGTTATTAAAATAG	-
M10	IRX2_HUMAN.H11MO.0.D	-14	0.000641218	0.493097	0.31146	19	CGACAGTCACTTTAAAATATTTGAACTAGTGATCAATGAC	ACATGGGTGGGCATGTTGG	+
M10	PAX8_HUMAN.H11MO.0.D	-5	0.000813394	0.6255	0.31146	14	CGACAGTCACTTTAAAATATTTGAACTAGTGATCAATGAC	GTCACTGAAGCGGG	+
M10	RXRA_HUMAN.H11MO.0.A	-18	0.00139122	1.06985	0.37471	20	CGACAGTCACTTTAAAATATTTGAACTAGTGATCAATGAC	GGGGGAGGCAGAGGTCAGAG	+
M10	Z354A_HUMAN.H11MO.0.C	-2	0.00146786	1.12878	0.37471	24	CGACAGTCACTTTAAAATATTTGAACTAGTGATCAATGAC	ACATTAAATGTAAATGGACTAAAT	-
M10	ZN394_HUMAN.H11MO.0.C	-13	0.00231557	1.78067	0.40205	20	CGACAGTCACTTTAAAATATTTGAACTAGTGATCAATGAC	AGAATGGAATAGAATGGAAT	+
M10	HXC10_HUMAN.H11MO.0.D	-1	0.00237048	1.8229	0.40205	19	CGACAGTCACTTTAAAATATTTGAACTAGTGATCAATGAC	TTTTTAATTTTTTTATTAC	+
M10	NKX31_HUMAN.H11MO.0.C	-3	0.00274024	2.10724	0.40205	12	CGACAGTCACTTTAAAATATTTGAACTAGTGATCAATGAC	AAAGCACTTAAC	-
M10	HME2_HUMAN.H11MO.0.D	-5	0.00338225	2.60095	0.40205	11	CGACAGTCACTTTAAAATATTTGAACTAGTGATCAATGAC	GGTAATTAGGG	+
M10	VENTX_HUMAN.H11MO.0.D	0	0.00341241	2.62415	0.40205	19	CGACAGTCACTTTAAAATATTTGAACTAGTGATCAATGAC	CGCTAATTGGTTTCTAATT	+
M10	NR1D1_HUMAN.H11MO.0.B	-16	0.00341241	2.62415	0.40205	19	CGACAGTCACTTTAAAATATTTGAACTAGTGATCAATGAC	CCTTCTGACCCACTTCCCT	-
M10	BRAC_HUMAN.H11MO.0.A	2	0.00466021	3.5837	0.494746	18	CGACAGTCACTTTAAAATATTTGAACTAGTGATCAATGAC	TTAGCAGGGAGGTGTGAAAT	+
M10	AIRE_HUMAN.H11MO.0.C	-18	0.00504234	3.87756	0.494746	18	CGACAGTCACTTTAAAATATTTGAACTAGTGATCAATGAC	ATTGGTTTTATTGGTTAA	+
M10	PO3F3_HUMAN.H11MO.0.D	-7	0.00516821	3.97435	0.494746	17	CGACAGTCACTTTAAAATATTTGAACTAGTGATCAATGAC	AAATTTGCATAATTTAT	-
M11	IRX2_HUMAN.H11MO.0.D	-20	0.000135359	0.104091	0.147376	19	TCCTCATCACGGACTTTGATCCTTGGCATCGTGAGTAGTC	ACATGGGTGGGCATGTTGG	+
M11	MNX1_HUMAN.H11MO.0.D	-6	0.000191936	0.147599	0.147376	19	TCCTCATCACGGACTTTGATCCTTGGCATCGTGAGTAGTC	TTAAGGGTTATTAAAATAG	-
M12	FOXG1_HUMAN.H11MO.0.D	-21	1.98216e-05	0.0152428	0.0301248	17	CTTCTCTTAAATAACTAAGAAAAAATATAATAATCAACAA	AAAAAAATATAAACAAT	-
M12	DUX4_HUMAN.H11MO.0.A	-25	5.90466e-05	0.0454069	0.0448694	11	CTTCTCTTAAATAACTAAGAAAAAATATAATAATCAACAA	TAACCTAATCA	-
M12	ONEC2_HUMAN.H11MO.0.D	-19	0.000393241	0.302402	0.199215	21	CTTCTCTTAAATAACTAAGAAAAAATATAATAATCAACAA	AAAAAAAATCAATAACAAGAC	-
M12	DUXA_HUMAN.H11MO.0.D	-25	0.000949205	0.729938	0.255857	11	CTTCTCTTAAATAACTAAGAAAAAATATAATAATCAACAA	TAATTTAATCA	-
M12	DMBX1_HUMAN.H11MO.0.D	-19	0.000957715	0.736483	0.255857	20	CTTCTCTTAAATAACTAAGAAAAAATATAATAATCAACAA	TAATTATAATCTAATTAATT	+
M12	PO3F3_HUMAN.H11MO.0.D	-19	0.00110186	0.84733	0.255857	17	CTTCTCTTAAATAACTAAGAAAAAATATAATAATCAACAA	ATAAATTATGCAAATTT	+
M12	DLX1_HUMAN.H11MO.0.D	-20	0.00117845	0.906226	0.255857	16	CTTCTCTTAAATAACTAAGAAAAAATATAATAATCAACAA	TAAATTATGCTAATTA	+
M12	HXC10_HUMAN.H11MO.0.D	-14	0.00199376	1.5332	0.378764	19	CTTCTCTTAAATAACTAAGAAAAAATATAATAATCAACAA	GTAATAAAAAAATTAAAAA	-
M12	LHX8_HUMAN.H11MO.0.D	-21	0.00237265	1.82457	0.400661	18	CTTCTCTTAAATAACTAAGAAAAAATATAATAATCAACAA	AATTAATTGTAATTAGCG	-
M12	FOXK1_HUMAN.H11MO.0.A	-26	0.00294274	2.26297	0.447237	10	CTTCTCTTAAATAACTAAGAAAAAATATAATAATCAACAA	AAAGTAAACA	-
M12	FOXJ3_HUMAN.H11MO.0.A	-24	0.00407172	3.13115	0.483123	13	CTTCTCTTAAATAACTAAGAAAAAATATAATAATCAACAA	AAAAAATAAACAA	-
M12	LHX6_HUMAN.H11MO.0.D	-29	0.0041752	3.21073	0.483123	10	CTTCTCTTAAATAACTAAGAAAAAATATAATAATCAACAA	GTAATCAGAG	-
M12	FOXO4_HUMAN.H11MO.0.C	-28	0.00422138	3.24624	0.483123	9	CTTCTCTTAAATAACTAAGAAAAAATATAATAATCAACAA	AATAAACAA	-
M12	MAFG_HUMAN.H11MO.1.A	-31	0.00445041	3.42237	0.483123	8	CTTCTCTTAAATAACTAAGAAAAAATATAATAATCAACAA	ACTCAGCA	-
M12	FOXO1_HUMAN.H11MO.0.A	-28	0.0049917	3.83862	0.483715	12	CTTCTCTTAAATAACTAAGAAAAAATATAATAATCAACAA	AGTAAACAGGAA	-
M12	FOXO6_HUMAN.H11MO.0.D	-27	0.00509242	3.91607	0.483715	13	CTTCTCTTAAATAACTAAGAAAAAATATAATAATCAACAA	ACGTAAACAAGTT	-
M12	HXD3_HUMAN.H11MO.0.D	-28	0.00555404	4.27105	0.490987	11	CTTCTCTTAAATAACTAAGAAAAAATATAATAATCAACAA	CCTAATTAACC	-
M12	MEOX2_HUMAN.H11MO.0.D	-26	0.00601512	4.62563	0.490987	11	CTTCTCTTAAATAACTAAGAAAAAATATAATAATCAACAA	ATCATAATTAA	-
M12	MAFA_HUMAN.H11MO.0.D	-19	0.00638301	4.90854	0.490987	21	CTTCTCTTAAATAACTAAGAAAAAATATAATAATCAACAA	CGAAGGCTGCGGGGTCAGCAC	-
M12	PEBB_HUMAN.H11MO.0.C	-29	0.00651198	5.00771	0.490987	11	CTTCTCTTAAATAACTAAGAAAAAATATAATAATCAACAA	CAAACCACAGA	-
M12	ZNF85_HUMAN.H11MO.0.C	-16	0.0073171	5.62685	0.490987	20	CTTCTCTTAAATAACTAAGAAAAAATATAATAATCAACAA	ATAGAAAACTGAAGTAATCT	+
M12	DLX4_HUMAN.H11MO.0.D	-20	0.00785335	6.03923	0.490987	16	CTTCTCTTAAATAACTAAGAAAAAATATAATAATCAACAA	AAATTTAGGGTAATTA	-
M12	FOXD3_HUMAN.H11MO.0.D	-23	0.0078962	6.07218	0.490987	15	CTTCTCTTAAATAACTAAGAAAAAATATAATAATCAACAA	TGCTAAGTAAACAAA	-
M12	CUX2_HUMAN.H11MO.0.D	-30	0.00824379	6.33948	0.490987	10	CTTCTCTTAAATAACTAAGAAAAAATATAATAATCAACAA	AAATCAATGAA	+
M12	ISX_HUMAN.H11MO.0.D	-21	0.00839039	6.45221	0.490987	16	CTTCTCTTAAATAACTAAGAAAAAATATAATAATCAACAA	AATTTAAGCTAATTAA	-
M12	ARI3A_HUMAN.H11MO.0.D	-21	0.00839958	6.45928	0.490987	19	CTTCTCTTAAATAACTAAGAAAAAATATAATAATCAACAA	AATTAATCGAAATCAAATTAAA	+
M12	MAF_HUMAN.H11MO.1.B	-31	0.00880625	6.772	0.495693	8	CTTCTCTTAAATAACTAAGAAAAAATATAATAATCAACAA	AGTCAGCA	-
M12	ESX1_HUMAN.H11MO.0.D	-21	0.00925652	7.11827	0.498826	17	CTTCTCTTAAATAACTAAGAAAAAATATAATAATCAACAA	AATTATTGCTAATTAGC	-
M12	MEOX1_HUMAN.H11MO.0.D	-22	0.00956909	7.35863	0.498826	16	CTTCTCTTAAATAACTAAGAAAAAATATAATAATCAACAA	ATTAACGCTAATTACC	-
M12	ALX1_HUMAN.H11MO.0.B	-25	0.00984656	7.57201	0.498826	12	CTTCTCTTAAATAACTAAGAAAAAATATAATAATCAACAA	TAATTCAATTAT	-
M13	HXC10_HUMAN.H11MO.0.D	-5	0.000703117	0.540697	0.428761	19	GGAATCTAATATAACTCATACTACTAAATGTAGTTCCAAA	TTTTTAATTTTTTTATTAC	+
M13	MNX1_HUMAN.H11MO.0.D	-5	0.000759994	0.584436	0.428761	19	GGAATCTAATATAACTCATACTACTAAATGTAGTTCCAAA	CTATTTTAATAACCCTTAA	+
M13	IRX2_HUMAN.H11MO.0.D	-15	0.00111511	0.857522	0.428761	19	GGAATCTAATATAACTCATACTACTAAATGTAGTTCCAAA	ACATGGGTGGGCATGTTGG	+
M14	MNX1_HUMAN.H11MO.0.D	-14	0.00045766	0.35194	0.413232	19	TTTTTACAGGAAGCAATCTGCAACCTGGGAGTGTCTTCTA	TTAAGGGTTATTAAAATAG	-
M15	IRX2_HUMAN.H11MO.0.D	-14	0.000351667	0.270432	0.289171	19	GAACACTTCTGATTACATCATTGGATTTATGATACATTAG	ACATGGGTGGGCATGTTGG	+
M15	MNX1_HUMAN.H11MO.0.D	-5	0.000483276	0.371639	0.289171	19	GAACACTTCTGATTACATCATTGGATTTATGATACATTAG	TTAAGGGTTATTAAAATAG	-
M15	GATA1_HUMAN.H11MO.0.A	8	0.00202143	1.55448	0.476172	11	GAACACTTCTGATTACATCATTGGATTTATGATACATTAG	TCTTATCTGTCCCCGCCAG	-
M15	TLX1_HUMAN.H11MO.0.D	-18	0.00215764	1.65922	0.476172	17	GAACACTTCTGATTACATCATTGGATTTATGATACATTAG	CCTTGGCAACTTGCCAG	-
M15	GATA2_HUMAN.H11MO.0.A	8	0.00217193	1.67022	0.476172	11	GAACACTTCTGATTACATCATTGGATTTATGATACATTAG	CCTTATCTCCACCCCCCAG	-
M16	IRX2_HUMAN.H11MO.0.D	-6	5.86432e-05	0.0450966	0.0688724	19	CGCGACACTGCAACCCAACCGCAGGTAGGTAAAGAGATAA	CCAACATGCCCACCCATGT	-
M16	MNX1_HUMAN.H11MO.0.D	-17	9.03693e-05	0.069494	0.0688724	19	CGCGACACTGCAACCCAACCGCAGGTAGGTAAAGAGATAA	TTAAGGGTTATTAAAATAG	-
M16	ZN341_HUMAN.H11MO.0.C	-20	0.000457312	0.351673	0.232351	20	CGCGACACTGCAACCCAACCGCAGGTAGGTAAAGAGATAA	GGGGGGGGGGGGAGGGAAGAGC	+
M16	THA_HUMAN.H11MO.0.C	-1	0.00115581	0.888816	0.352346	17	CGCGACACTGCAACCCAACCGCAGGTAGGTAAAGAGATAA	GGGTCACTTCAGGTCAG	+
M16	BRAC_HUMAN.H11MO.0.A	-17	0.00154669	1.18941	0.392923	20	CGCGACACTGCAACCCAACCGCAGGTAGGTAAAGAGATAA	TTAGCAGGGAGGTGTGAAAT	+
M16	ZN394_HUMAN.H11MO.0.C	-18	0.00190738	1.46677	0.41533	20	CGCGACACTGCAACCCAACCGCAGGTAGGTAAAGAGATAA	AGAATGGAATAGAATGGAAT	+
M16	ZN667_HUMAN.H11MO.0.C	1	0.00293419	2.25639	0.457964	18	CGCGACACTGCAACCCAACCGCAGGTAGGTAAAGAGATAA	GCTGAGCTTTTAAGGCCAC	-
M16	HME2_HUMAN.H11MO.0.D	-12	0.00304541	2.34192	0.457964	11	CGCGACACTGCAACCCAACCGCAGGTAGGTAAAGAGATAA	CCCTAATTACC	-
M16	ZN563_HUMAN.H11MO.0.C	-11	0.00361124	2.77705	0.457964	21	CGCGACACTGCAACCCAACCGCAGGTAGGTAAAGAGATAA	GGGATCCTCACTGGCAGCTGC	+
M16	PAX2_HUMAN.H11MO.0.D	5	0.00365198	2.80837	0.457964	13	CGCGACACTGCAACCCAACCGCAGGTAGGTAAAGAGATAA	TGTCACGCATGACTGAAC	-
M16	RFX5_HUMAN.H11MO.0.A	-13	0.00376055	2.89187	0.457964	20	CGCGACACTGCAACCCAACCGCAGGTAGGTAAAGAGATAA	GTCAGCTGTTGCTAGGCAGA	+
M16	ZBT17_HUMAN.H11MO.0.A	-20	0.00413913	3.18299	0.457964	19	CGCGACACTGCAACCCAACCGCAGGTAGGTAAAGAGATAA	GAGGGTGGGGGAGGGGAAG	+
M16	TLX1_HUMAN.H11MO.0.D	-18	0.00420635	3.23468	0.457964	17	CGCGACACTGCAACCCAACCGCAGGTAGGTAAAGAGATAA	CCTTGGCAACTTGCCAG	-
M16	RXRA_HUMAN.H11MO.0.A	2	0.00489232	3.7622	0.479807	18	CGCGACACTGCAACCCAACCGCAGGTAGGTAAAGAGATAA	CTCTGACCTCTGCCTCCCCC	-
M16	GATA1_HUMAN.H11MO.0.A	-21	0.00579206	4.45409	0.479807	19	CGCGACACTGCAACCCAACCGCAGGTAGGTAAAGAGATAA	CTGGCGGGGACAGATAAGA	+
M16	TBX2_HUMAN.H11MO.0.D	-13	0.00588857	4.52831	0.479807	25	CGCGACACTGCAACCCAACCGCAGGTAGGTAAAGAGATAA	TGCCATCAGAGGTGTGAAAAGCGAC	+
M16	ZN214_HUMAN.H11MO.0.C	-18	0.00598777	4.60459	0.479807	22	CGCGACACTGCAACCCAACCGCAGGTAGGTAAAGAGATAA	TCCTTTTTGAGGCCTTTGATGA	+
M16	SPIC_HUMAN.H11MO.0.D	-10	0.00601059	4.62214	0.479807	13	CGCGACACTGCAACCCAACCGCAGGTAGGTAAAGAGATAA	CCTCCCCTTCCTC	-
M16	LYL1_HUMAN.H11MO.0.A	-21	0.00649524	4.99484	0.479807	14	CGCGACACTGCAACCCAACCGCAGGTAGGTAAAGAGATAA	CAGGAAACAGCTGG	-
M17	NR1D1_HUMAN.H11MO.0.B	-2	0.000438704	0.337363	0.361433	19	TTTTCTTTGTCCCAATGCTATTATCATTGTTTTCATTGGA	CCTTCTGACCCACTTCCCT	-
M17	RXRA_HUMAN.H11MO.0.A	-18	0.000926528	0.7125	0.361433	20	TTTTCTTTGTCCCAATGCTATTATCATTGTTTTCATTGGA	GGGGGAGGCAGAGGTCAGAG	+
M17	BRAC_HUMAN.H11MO.0.A	-6	0.000926528	0.7125	0.361433	20	TTTTCTTTGTCCCAATGCTATTATCATTGTTTTCATTGGA	ATTTCACACCTCCCTGCTAA	-
M17	MAF_HUMAN.H11MO.0.A	-21	0.000944519	0.726335	0.361433	19	TTTTCTTTGTCCCAATGCTATTATCATTGTTTTCATTGGA	TTGCTGAGTCAGCAGATTC	-
M17	MNX1_HUMAN.H11MO.0.D	-10	0.00181445	1.39531	0.367815	19	TTTTCTTTGTCCCAATGCTATTATCATTGTTTTCATTGGA	TTAAGGGTTATTAAAATAG	-
M17	FOXD3_HUMAN.H11MO.0.D	-25	0.00186833	1.43674	0.367815	15	TTTTCTTTGTCCCAATGCTATTATCATTGTTTTCATTGGA	TTTGTTTACTTAGCA	+
M17	HXC10_HUMAN.H11MO.0.D	-20	0.00196508	1.51115	0.367815	19	TTTTCTTTGTCCCAATGCTATTATCATTGTTTTCATTGGA	TTTTTAATTTTTTTATTAC	+
M17	ZN589_HUMAN.H11MO.0.D	-10	0.0021627	1.66311	0.367815	16	TTTTCTTTGTCCCAATGCTATTATCATTGTTTTCATTGGA	CCCACGGTTACTGCCG	+
M17	PO2F1_HUMAN.H11MO.0.C	-26	0.0021627	1.66311	0.367815	14	TTTTCTTTGTCCCAATGCTATTATCATTGTTTTCATTGGA	TTATTTGCATTCGATT	-
M17	ZN264_HUMAN.H11MO.0.C	-13	0.00388921	2.9908	0.439754	24	TTTTCTTTGTCCCAATGCTATTATCATTGTTTTCATTGGA	AATGGGATTAGTGCCCTTATAAGA	-
M17	ZN563_HUMAN.H11MO.0.C	-19	0.00402043	3.09171	0.439754	21	TTTTCTTTGTCCCAATGCTATTATCATTGTTTTCATTGGA	GGGATCCTCACTGGCAGCTGC	+
M17	RARG_HUMAN.H11MO.2.D	-16	0.00430948	3.31399	0.439754	20	TTTTCTTTGTCCCAATGCTATTATCATTGTTTTCATTGGA	GGGGGTCACCCAGAGGTCAC	+
M18	IRX2_HUMAN.H11MO.0.D	-18	6.30981e-05	0.0485224	0.0689244	19	ACTCTACTTTGAATTTAAACTATCGGGGTCTTCATTGCTC	ACATGGGTGGGCATGTTGG	+
M18	MNX1_HUMAN.H11MO.0.D	-5	8.98818e-05	0.0691191	0.0689244	19	ACTCTACTTTGAATTTAAACTATCGGGGTCTTCATTGCTC	CTATTTTAATAACCCTTAA	+
M18	HXC10_HUMAN.H11MO.0.D	-19	0.000765535	0.588696	0.293519	19	ACTCTACTTTGAATTTAAACTATCGGGGTCTTCATTGCTC	TTTTTAATTTTTTTATTAC	+
M18	GATA1_HUMAN.H11MO.0.A	-29	0.00140521	1.08061	0.431025	11	ACTCTACTTTGAATTTAAACTATCGGGGTCTTCATTGCTC	CTGGCGGGGACAGATAAGA	+
M18	GATA2_HUMAN.H11MO.0.A	-29	0.00252102	1.93866	0.496149	11	ACTCTACTTTGAATTTAAACTATCGGGGTCTTCATTGCTC	CTGGGGGGTGGAGATAAGG	+
M18	TLX1_HUMAN.H11MO.0.D	-5	0.00277543	2.13431	0.496149	17	ACTCTACTTTGAATTTAAACTATCGGGGTCTTCATTGCTC	CCTTGGCAACTTGCCAG	-
M18	RXRA_HUMAN.H11MO.0.A	-6	0.00332466	2.55666	0.496149	20	ACTCTACTTTGAATTTAAACTATCGGGGTCTTCATTGCTC	CTCTGACCTCTGCCTCCCCC	-
M18	ZN394_HUMAN.H11MO.0.C	-9	0.00355855	2.73653	0.496149	20	ACTCTACTTTGAATTTAAACTATCGGGGTCTTCATTGCTC	AGAATGGAATAGAATGGAAT	+
M19	IRX2_HUMAN.H11MO.0.D	-8	0.000104015	0.0799875	0.15723	19	TCATTAGTACAACCTGGGATTTCATGACTCATACCTGGTG	CCAACATGCCCACCCATGT	-
M19	MNX1_HUMAN.H11MO.0.D	0	0.000426432	0.327927	0.218145	19	TCATTAGTACAACCTGGGATTTCATGACTCATACCTGGTG	CTATTTTAATAACCCTTAA	+
M19	AIRE_HUMAN.H11MO.0.C	-13	0.000827331	0.636218	0.317421	18	TCATTAGTACAACCTGGGATTTCATGACTCATACCTGGTG	ATTGGTTTTATTGGTTAA	+
M21	MNX1_HUMAN.H11MO.0.D	1	4.84854e-05	0.0372853	0.0741168	18	GAGGAGAATAACAAAAAACACGGCGCAAATGGCATGAGTC	TTAAGGGTTATTAAAATAG	-
M21	MZF1_HUMAN.H11MO.0.B	1	0.000112876	0.0868014	0.0862733	12	GAGGAGAATAACAAAAAACACGGCGCAAATGGCATGAGTC	GGAGGGGATTGGG	+
M21	ZN350_HUMAN.H11MO.0.C	-4	0.00031578	0.242834	0.128011	18	GAGGAGAATAACAAAAAACACGGCGCAAATGGCATGAGTC	TAGGTCATAAAAGGACTG	-
M21	ZN394_HUMAN.H11MO.0.C	1	0.000334967	0.257589	0.128011	19	GAGGAGAATAACAAAAAACACGGCGCAAATGGCATGAGTC	AGAATGGAATAGAATGGAAT	+
M21	OTX2_HUMAN.H11MO.0.A	-1	0.000887278	0.682317	0.271266	11	GAGGAGAATAACAAAAAACACGGCGCAAATGGCATGAGTC	AGGGGATTAAC	+
M21	ZN384_HUMAN.H11MO.0.C	-10	0.00131597	1.01198	0.299851	12	GAGGAGAATAACAAAAAACACGGCGCAAATGGCATGAGTC	GGAAAAAATCGG	+
M21	HME2_HUMAN.H11MO.0.D	-2	0.00202325	1.55588	0.299851	11	GAGGAGAATAACAAAAAACACGGCGCAAATGGCATGAGTC	GGTAATTAGGG	+
M21	HXD11_HUMAN.H11MO.0.D	-6	0.00202325	1.55588	0.299851	11	GAGGAGAATAACAAAAAACACGGCGCAAATGGCATGAGTC	AGTAATAAAAA	-
M21	HAND1_HUMAN.H11MO.0.D	-4	0.00207871	1.59853	0.299851	17	GAGGAGAATAACAAAAAACACGGCGCAAATGGCATGAGTC	TGACAAAAACCAGACCC	-
M21	LEF1_HUMAN.H11MO.0.A	-4	0.0021045	1.61836	0.299851	14	GAGGAGAATAACAAAAAACACGGCGCAAATGGCATGAGTC	AGCAAATCAAAGGA	-
M21	SOX18_HUMAN.H11MO.0.D	-5	0.0021577	1.65927	0.299851	19	GAGGAGAATAACAAAAAACACGGCGCAAATGGCATGAGTC	GGAAAAGAACAATGGGTTC	-
M21	FOXD3_HUMAN.H11MO.0.D	-5	0.00289257	2.22439	0.368475	15	GAGGAGAATAACAAAAAACACGGCGCAAATGGCATGAGTC	TGCTAAGTAAACAAA	-
M21	BC11A_HUMAN.H11MO.0.A	-1	0.00346703	2.66614	0.406177	17	GAGGAGAATAACAAAAAACACGGCGCAAATGGCATGAGTC	AAAAGAGGAAGTGAAAA	+
M21	ETS2_HUMAN.H11MO.0.B	0	0.00371995	2.86065	0.406177	13	GAGGAGAATAACAAAAAACACGGCGCAAATGGCATGAGTC	GGAAGGAAGAGGA	+
M21	IRX2_HUMAN.H11MO.0.D	-17	0.00430807	3.31291	0.420064	19	GAGGAGAATAACAAAAAACACGGCGCAAATGGCATGAGTC	ACATGGGTGGGCATGTTGG	+
M21	RHXF1_HUMAN.H11MO.0.D	-1	0.00439672	3.38108	0.420064	11	GAGGAGAATAACAAAAAACACGGCGCAAATGGCATGAGTC	CGGGGATTAAC	+
M21	CRX_HUMAN.H11MO.0.B	1	0.00477991	3.67575	0.429811	12	GAGGAGAATAACAAAAAACACGGCGCAAATGGCATGAGTC	TAAGAGGATTAGG	+
M22	MNX1_HUMAN.H11MO.0.D	-18	6.2969e-05	0.0484232	0.0964471	19	AGTCTGAAGATTTACTGAGTGTGAGTGATTTAGATTAGTG	TTAAGGGTTATTAAAATAG	-
M24	MNX1_HUMAN.H11MO.0.D	-7	0.000195453	0.150303	0.285183	19	TCCCTCATTAAGTTTCTGGTGAAATTTTGTGCTAACCAGA	TTAAGGGTTATTAAAATAG	-
M24	TLX1_HUMAN.H11MO.0.D	-2	0.000489945	0.376768	0.285183	17	TCCCTCATTAAGTTTCTGGTGAAATTTTGTGCTAACCAGA	CCTTGGCAACTTGCCAG	-
M24	ZN214_HUMAN.H11MO.0.C	-1	0.000693149	0.533031	0.285183	22	TCCCTCATTAAGTTTCTGGTGAAATTTTGTGCTAACCAGA	TCCTTTTTGAGGCCTTTGATGA	+
M24	BRAC_HUMAN.H11MO.0.A	-5	0.000745258	0.573104	0.285183	20	TCCCTCATTAAGTTTCTGGTGAAATTTTGTGCTAACCAGA	TTAGCAGGGAGGTGTGAAAT	+
M24	SPIC_HUMAN.H11MO.0.D	-11	0.00148439	1.1415	0.454418	13	TCCCTCATTAAGTTTCTGGTGAAATTTTGTGCTAACCAGA	GAGGAAGGGGAGG	+
M24	RXRA_HUMAN.H11MO.0.A	-5	0.00240792	1.85169	0.471631	20	TCCCTCATTAAGTTTCTGGTGAAATTTTGTGCTAACCAGA	GGGGGAGGCAGAGGTCAGAG	+
M24	HME2_HUMAN.H11MO.0.D	-1	0.00246499	1.89558	0.471631	11	TCCCTCATTAAGTTTCTGGTGAAATTTTGTGCTAACCAGA	CCCTAATTACC	-
M24	IRX2_HUMAN.H11MO.0.D	-6	0.0030221	2.32399	0.48513	19	TCCCTCATTAAGTTTCTGGTGAAATTTTGTGCTAACCAGA	ACATGGGTGGGCATGTTGG	+
M24	ZN394_HUMAN.H11MO.0.C	-5	0.00318558	2.44971	0.48513	20	TCCCTCATTAAGTTTCTGGTGAAATTTTGTGCTAACCAGA	AGAATGGAATAGAATGGAAT	+
M24	GATA1_HUMAN.H11MO.0.A	-28	0.00348637	2.68102	0.48513	12	TCCCTCATTAAGTTTCTGGTGAAATTTTGTGCTAACCAGA	CTGGCGGGGACAGATAAGA	+
M25	IRX2_HUMAN.H11MO.0.D	-21	5.49338e-06	0.00422441	0.00841397	19	AATAAGGATGTTCTGTTTTTTGTCAATGGTCCAGCCTTGA	CCAACATGCCCACCCATGT	-
M25	MNX1_HUMAN.H11MO.0.D	-10	0.000477417	0.367133	0.36562	19	AATAAGGATGTTCTGTTTTTTGTCAATGGTCCAGCCTTGA	TTAAGGGTTATTAAAATAG	-
M25	CLOCK_HUMAN.H11MO.0.C	-19	0.00181868	1.39856	0.473283	14	AATAAGGATGTTCTGTTTTTTGTCAATGGTCCAGCCTTGA	TGTTCACGTGTCTG	-
M25	TLX1_HUMAN.H11MO.0.D	-19	0.00195681	1.50479	0.473283	17	AATAAGGATGTTCTGTTTTTTGTCAATGGTCCAGCCTTGA	CTGGCAAGTTGCCAAGG	+
M25	ZN589_HUMAN.H11MO.0.D	-21	0.00226477	1.74161	0.473283	16	AATAAGGATGTTCTGTTTTTTGTCAATGGTCCAGCCTTGA	CCCACGGTTACTGCCG	+
M25	NR1D1_HUMAN.H11MO.0.B	-19	0.00297356	2.28667	0.473283	19	AATAAGGATGTTCTGTTTTTTGTCAATGGTCCAGCCTTGA	AGGGAAGTGGGTCAGAAGG	+
M25	PAX8_HUMAN.H11MO.0.D	-21	0.00315643	2.42729	0.473283	14	AATAAGGATGTTCTGTTTTTTGTCAATGGTCCAGCCTTGA	GTCACTGAAGCGGG	+
M25	HAND1_HUMAN.H11MO.0.D	-8	0.00317912	2.44475	0.473283	17	AATAAGGATGTTCTGTTTTTTGTCAATGGTCCAGCCTTGA	GGGTCTGGTTTTTGTCA	+
M25	ZN350_HUMAN.H11MO.0.C	-15	0.00334427	2.57175	0.473283	18	AATAAGGATGTTCTGTTTTTTGTCAATGGTCCAGCCTTGA	TAGGTCATAAAAGGACTG	-
M25	COT2_HUMAN.H11MO.1.A	-18	0.00344149	2.64651	0.473283	17	AATAAGGATGTTCTGTTTTTTGTCAATGGTCCAGCCTTGA	GGGGTCAAAGGTCAGGG	+
M25	RXRA_HUMAN.H11MO.0.A	-15	0.00402901	3.09831	0.473283	20	AATAAGGATGTTCTGTTTTTTGTCAATGGTCCAGCCTTGA	GGGGGAGGCAGAGGTCAGAG	+
M25	ZN563_HUMAN.H11MO.0.C	-9	0.00403449	3.10252	0.473283	21	AATAAGGATGTTCTGTTTTTTGTCAATGGTCCAGCCTTGA	GGGATCCTCACTGGCAGCTGC	+
M25	ZN394_HUMAN.H11MO.0.C	-22	0.004326	3.3267	0.473283	18	AATAAGGATGTTCTGTTTTTTGTCAATGGTCCAGCCTTGA	AGAATGGAATAGAATGGAAT	+
M26	MNX1_HUMAN.H11MO.0.D	-6	0.000183287	0.140947	0.183401	19	AGTAGTATAAGTTAGTTCTTCAGATAGACATATGTGATCT	TTAAGGGTTATTAAAATAG	-
M26	IRX2_HUMAN.H11MO.0.D	-18	0.000303732	0.23357	0.183401	19	AGTAGTATAAGTTAGTTCTTCAGATAGACATATGTGATCT	CCAACATGCCCACCCATGT	-
M26	HXC10_HUMAN.H11MO.0.D	-6	0.000739004	0.568294	0.226975	19	AGTAGTATAAGTTAGTTCTTCAGATAGACATATGTGATCT	TTTTTAATTTTTTTATTAC	+
M26	ZN394_HUMAN.H11MO.0.C	-4	0.00128458	0.987845	0.328785	20	AGTAGTATAAGTTAGTTCTTCAGATAGACATATGTGATCT	ATTCCATTCTATTCCATTCT	-
M28	MNX1_HUMAN.H11MO.0.D	-21	0.000455638	0.350386	0.335991	19	TACTTGAGTAATATTTGTTCATGACCGGAGATATCAATTC	TTAAGGGTTATTAAAATAG	-
M28	ZN394_HUMAN.H11MO.0.C	-6	0.000656371	0.504749	0.335991	20	TACTTGAGTAATATTTGTTCATGACCGGAGATATCAATTC	ATTCCATTCTATTCCATTCT	-
M29	MNX1_HUMAN.H11MO.0.D	-18	0.000447641	0.344236	0.355926	19	CTTTAAATTTACCGCATTTAGTGACTGATTCAGAGTTTTA	TTAAGGGTTATTAAAATAG	-
M29	IRX2_HUMAN.H11MO.0.D	-13	0.00133445	1.02619	0.355926	19	CTTTAAATTTACCGCATTTAGTGACTGATTCAGAGTTTTA	ACATGGGTGGGCATGTTGG	+
M29	HXC10_HUMAN.H11MO.0.D	-13	0.0017992	1.38359	0.355926	19	CTTTAAATTTACCGCATTTAGTGACTGATTCAGAGTTTTA	GTAATAAAAAAATTAAAAA	-
M29	GATA1_HUMAN.H11MO.0.A	-2	0.00224274	1.72467	0.355926	19	CTTTAAATTTACCGCATTTAGTGACTGATTCAGAGTTTTA	TCTTATCTGTCCCCGCCAG	-
M29	TLX1_HUMAN.H11MO.0.D	-7	0.002303	1.77101	0.355926	17	CTTTAAATTTACCGCATTTAGTGACTGATTCAGAGTTTTA	CTGGCAAGTTGCCAAGG	+
M29	HME2_HUMAN.H11MO.0.D	-16	0.00251119	1.9311	0.355926	11	CTTTAAATTTACCGCATTTAGTGACTGATTCAGAGTTTTA	GGTAATTAGGG	+
M29	PAX8_HUMAN.H11MO.0.D	-11	0.00275157	2.11595	0.355926	14	CTTTAAATTTACCGCATTTAGTGACTGATTCAGAGTTTTA	CCCGCTTCAGTGAC	-
M29	ZN394_HUMAN.H11MO.0.C	-17	0.00276493	2.12623	0.355926	20	CTTTAAATTTACCGCATTTAGTGACTGATTCAGAGTTTTA	AGAATGGAATAGAATGGAAT	+
M29	SPIC_HUMAN.H11MO.0.D	-2	0.00343817	2.64396	0.405351	13	CTTTAAATTTACCGCATTTAGTGACTGATTCAGAGTTTTA	CCTCCCCTTCCTC	-
M30	MNX1_HUMAN.H11MO.0.D	-16	7.23037e-05	0.0556015	0.11089	19	AGCATATCTTCTGTTTCTAAGCTTCCTGGAAACTGGTTCA	TTAAGGGTTATTAAAATAG	-
M30	BRAC_HUMAN.H11MO.0.A	-12	0.000615703	0.473475	0.466373	20	AGCATATCTTCTGTTTCTAAGCTTCCTGGAAACTGGTTCA	ATTTCACACCTCCCTGCTAA	-
M30	ZN563_HUMAN.H11MO.0.C	-15	0.00139655	1.07395	0.466373	21	AGCATATCTTCTGTTTCTAAGCTTCCTGGAAACTGGTTCA	GGGATCCTCACTGGCAGCTGC	+
M30	HXC10_HUMAN.H11MO.0.D	-2	0.0016955	1.30384	0.466373	19	AGCATATCTTCTGTTTCTAAGCTTCCTGGAAACTGGTTCA	TTTTTAATTTTTTTATTAC	+
M30	IRX2_HUMAN.H11MO.0.D	-2	0.00182454	1.40307	0.466373	19	AGCATATCTTCTGTTTCTAAGCTTCCTGGAAACTGGTTCA	ACATGGGTGGGCATGTTGG	+
M32	MNX1_HUMAN.H11MO.0.D	-13	0.000133552	0.102702	0.204959	19	CTATTTCCTTGAAGGCTGAGATTGATTTCTGACAGATGTG	CTATTTTAATAACCCTTAA	+
M32	IRX2_HUMAN.H11MO.0.D	-9	0.000678482	0.521752	0.404945	19	CTATTTCCTTGAAGGCTGAGATTGATTTCTGACAGATGTG	ACATGGGTGGGCATGTTGG	+
M32	TLX1_HUMAN.H11MO.0.D	-19	0.00151359	1.16395	0.495453	17	CTATTTCCTTGAAGGCTGAGATTGATTTCTGACAGATGTG	CCTTGGCAACTTGCCAG	-
M32	ZN563_HUMAN.H11MO.0.C	-18	0.00183333	1.40983	0.495453	21	CTATTTCCTTGAAGGCTGAGATTGATTTCTGACAGATGTG	GGGATCCTCACTGGCAGCTGC	+
M32	HXC10_HUMAN.H11MO.0.D	-14	0.00193703	1.48958	0.495453	19	CTATTTCCTTGAAGGCTGAGATTGATTTCTGACAGATGTG	TTTTTAATTTTTTTATTAC	+
M33	IRX2_HUMAN.H11MO.0.D	-14	0.000375616	0.288849	0.285512	19	GGTTGTTCAAGTATTCAATTTGGGACCTTTAACTCAGGTA	ACATGGGTGGGCATGTTGG	+
M33	MNX1_HUMAN.H11MO.0.D	-13	0.000406991	0.312976	0.285512	19	GGTTGTTCAAGTATTCAATTTGGGACCTTTAACTCAGGTA	CTATTTTAATAACCCTTAA	+
M33	GATA1_HUMAN.H11MO.0.A	8	0.000762806	0.586597	0.292281	11	GGTTGTTCAAGTATTCAATTTGGGACCTTTAACTCAGGTA	TCTTATCTGTCCCCGCCAG	-
M33	GATA2_HUMAN.H11MO.0.A	8	0.00161856	1.24467	0.413452	11	GGTTGTTCAAGTATTCAATTTGGGACCTTTAACTCAGGTA	CCTTATCTCCACCCCCCAG	-
M34	Z324A_HUMAN.H11MO.0.C	-6	0.000249419	0.191803	0.383528	23	CTTGATGGTACAAGATTCCTTTCCTGGACTGCAGGACCAT	TATCAAACCATCCTTTGCTGCCA	+
M36	BATF_HUMAN.H11MO.0.A	-4	0.000177527	0.136519	0.267538	18	AATTAGTACTCATTCCCAAAACCTAAAATATTTTTTTTAA	ATGAGTCATATCGAAAGT	-
M37	IRX2_HUMAN.H11MO.0.D	-5	1.37832e-05	0.0105993	0.0211621	19	GATAACTCTCATGCTTACCCAGTTGCACAATGACTTACGT	CCAACATGCCCACCCATGT	-
M37	MNX1_HUMAN.H11MO.0.D	-18	0.000352569	0.271126	0.248051	19	GATAACTCTCATGCTTACCCAGTTGCACAATGACTTACGT	CTATTTTAATAACCCTTAA	+
M38	MNX1_HUMAN.H11MO.0.D	-14	0.000288242	0.221658	0.240149	19	ACTAAGTTACTATTTGGTTCACAGGTTGCTCAAGCTTTGC	CTATTTTAATAACCCTTAA	+
M38	IRX2_HUMAN.H11MO.0.D	-10	0.00031317	0.240828	0.240149	19	ACTAAGTTACTATTTGGTTCACAGGTTGCTCAAGCTTTGC	ACATGGGTGGGCATGTTGG	+
M38	BRAC_HUMAN.H11MO.0.A	-17	0.000984958	0.757433	0.350574	20	ACTAAGTTACTATTTGGTTCACAGGTTGCTCAAGCTTTGC	TTAGCAGGGAGGTGTGAAAT	+
M38	ZN394_HUMAN.H11MO.0.C	-4	0.00114293	0.878911	0.350574	20	ACTAAGTTACTATTTGGTTCACAGGTTGCTCAAGCTTTGC	AGAATGGAATAGAATGGAAT	+
M38	ZN563_HUMAN.H11MO.0.C	-9	0.00247837	1.90587	0.484675	21	ACTAAGTTACTATTTGGTTCACAGGTTGCTCAAGCTTTGC	GCAGCTGCCAGTGAGGATCCC	-
M40	IRX2_HUMAN.H11MO.0.D	-6	0.000230698	0.177407	0.245287	19	TTATGGCCATATGGCTACTTTCAGGTTCCAAAGACTGGGC	ACATGGGTGGGCATGTTGG	+
M40	MNX1_HUMAN.H11MO.0.D	0	0.000408438	0.314089	0.245287	19	TTATGGCCATATGGCTACTTTCAGGTTCCAAAGACTGGGC	CTATTTTAATAACCCTTAA	+
M42	IRX2_HUMAN.H11MO.0.D	-1	0.000429204	0.330058	0.359806	19	GTGAGATATTTCAAGGTTGACACTGAGATGGTGATGTACT	ACATGGGTGGGCATGTTGG	+
M42	MNX1_HUMAN.H11MO.0.D	-13	0.000742163	0.570723	0.359806	19	GTGAGATATTTCAAGGTTGACACTGAGATGGTGATGTACT	TTAAGGGTTATTAAAATAG	-
M42	GATA1_HUMAN.H11MO.0.A	-28	0.00116996	0.899697	0.359806	12	GTGAGATATTTCAAGGTTGACACTGAGATGGTGATGTACT	CTGGCGGGGACAGATAAGA	+
M43	RXRA_HUMAN.H11MO.0.A	-7	0.000187448	0.144148	0.244983	20	TTACCCGCTTTATCCTTCATCTTACATACCAGTCGTCGGA	CTCTGACCTCTGCCTCCCCC	-
M43	ZN418_HUMAN.H11MO.0.C	-5	0.00067624	0.520029	0.244983	17	TTACCCGCTTTATCCTTCATCTTACATACCAGTCGTCGGA	TGCTTTTAGCCTCTTCC	+
M43	BC11A_HUMAN.H11MO.0.A	-8	0.000731723	0.562695	0.244983	17	TTACCCGCTTTATCCTTCATCTTACATACCAGTCGTCGGA	TTTTCACTTCCTCTTTT	-
M43	PAX6_HUMAN.H11MO.0.C	-9	0.000842932	0.648214	0.244983	12	TTACCCGCTTTATCCTTCATCTTACATACCAGTCGTCGGA	TTCCGCTTGACT	+
M43	MNX1_HUMAN.H11MO.0.D	-6	0.000947386	0.72854	0.244983	19	TTACCCGCTTTATCCTTCATCTTACATACCAGTCGTCGGA	CTATTTTAATAACCCTTAA	+
M43	ZN394_HUMAN.H11MO.0.C	1	0.000963709	0.741092	0.244983	19	TTACCCGCTTTATCCTTCATCTTACATACCAGTCGTCGGA	ATTCCATTCTATTCCATTCT	-
M43	PO3F2_HUMAN.H11MO.0.A	-1	0.00169884	1.30641	0.368091	17	TTACCCGCTTTATCCTTCATCTTACATACCAGTCGTCGGA	TTCATGCATATTCATTC	+
M43	IRF3_HUMAN.H11MO.0.B	-5	0.00193065	1.48467	0.368091	20	TTACCCGCTTTATCCTTCATCTTACATACCAGTCGTCGGA	TCACTTTCCCTTTCCCTTTC	-
M43	RARG_HUMAN.H11MO.2.D	-9	0.00288799	2.22086	0.445278	20	TTACCCGCTTTATCCTTCATCTTACATACCAGTCGTCGGA	GTGACCTCTGGGTGACCCCC	-
M43	Z354A_HUMAN.H11MO.0.C	2	0.00318935	2.45261	0.445278	22	TTACCCGCTTTATCCTTCATCTTACATACCAGTCGTCGGA	ATTTAGTCCATTTACATTTAATGT	+
M43	THA_HUMAN.H11MO.0.C	-9	0.00327385	2.51759	0.445278	17	TTACCCGCTTTATCCTTCATCTTACATACCAGTCGTCGGA	CTGACCTGAAGTGACCC	-
M43	IRF8_HUMAN.H11MO.0.B	-5	0.00427523	3.28765	0.445278	20	TTACCCGCTTTATCCTTCATCTTACATACCAGTCGTCGGA	TTACTTTCACTTCCTCTTTT	-
M43	ZN713_HUMAN.H11MO.0.D	1	0.00466988	3.59113	0.445278	18	TTACCCGCTTTATCCTTCATCTTACATACCAGTCGTCGGA	TTTCGTGTCATTTTTCTAT	-
M43	FLI1_HUMAN.H11MO.0.A	-4	0.00501997	3.86035	0.445278	18	TTACCCGCTTTATCCTTCATCTTACATACCAGTCGTCGGA	TCCCTCCTTCCTTCCTCC	-
M43	ZN589_HUMAN.H11MO.0.D	-1	0.00521164	4.00775	0.445278	16	TTACCCGCTTTATCCTTCATCTTACATACCAGTCGTCGGA	CCCACGGTTACTGCCG	+
M43	NR1H3_HUMAN.H11MO.0.B	0	0.00532327	4.09359	0.445278	19	TTACCCGCTTTATCCTTCATCTTACATACCAGTCGTCGGA	TGACCTGCAGTGACCTCTG	-
M43	GATA5_HUMAN.H11MO.0.D	-2	0.00534591	4.11101	0.445278	17	TTACCCGCTTTATCCTTCATCTTACATACCAGTCGTCGGA	ATCTAAGTTATCTCTTA	-
M43	LEF1_HUMAN.H11MO.0.A	-5	0.00573869	4.41305	0.445278	14	TTACCCGCTTTATCCTTCATCTTACATACCAGTCGTCGGA	TCCTTTGATTTGCT	+
M43	SPDEF_HUMAN.H11MO.0.D	-20	0.00573869	4.41305	0.445278	14	TTACCCGCTTTATCCTTCATCTTACATACCAGTCGTCGGA	ACTTCATCCGGGTT	-
M43	SPIC_HUMAN.H11MO.0.D	-8	0.0061079	4.69698	0.445278	13	TTACCCGCTTTATCCTTCATCTTACATACCAGTCGTCGGA	CCTCCCCTTCCTC	-
M43	PPARA_HUMAN.H11MO.0.B	-10	0.00613068	4.7145	0.445278	17	TTACCCGCTTTATCCTTCATCTTACATACCAGTCGTCGGA	TGACCTTTGCCCCAGTT	-
M43	PRDM6_HUMAN.H11MO.0.C	-7	0.00712747	5.48102	0.47804	13	TTACCCGCTTTATCCTTCATCTTACATACCAGTCGTCGGA	TTTTTTTCTTTTT	-
M43	ZFP82_HUMAN.H11MO.0.C	6	0.0072086	5.54341	0.47804	18	TTACCCGCTTTATCCTTCATCTTACATACCAGTCGTCGGA	TTCCATTTCACTAATTCTCTCTTC	+
M43	ZEP2_HUMAN.H11MO.0.D	-5	0.00831709	6.39584	0.499168	14	TTACCCGCTTTATCCTTCATCTTACATACCAGTCGTCGGA	GGGGTTTCCCTACC	-
M43	STAT1_HUMAN.H11MO.1.A	-7	0.00833877	6.41251	0.499168	19	TTACCCGCTTTATCCTTCATCTTACATACCAGTCGTCGGA	CTTTCAGTTTCATTTTCTT	-
M43	IRF4_HUMAN.H11MO.0.A	-7	0.00850899	6.54341	0.499168	18	TTACCCGCTTTATCCTTCATCTTACATACCAGTCGTCGGA	AGTTTCACTTCCTCTTTT	-
M44	IRX2_HUMAN.H11MO.0.D	-11	0.000519714	0.39966	0.493383	19	CCGAAGTTAATAAATTGAGATTCCTTATGTATCAAACGCA	ACATGGGTGGGCATGTTGG	+
M44	MNX1_HUMAN.H11MO.0.D	-6	0.000656596	0.504922	0.493383	19	CCGAAGTTAATAAATTGAGATTCCTTATGTATCAAACGCA	CTATTTTAATAACCCTTAA	+
M46	MNX1_HUMAN.H11MO.0.D	-3	1.08059e-05	0.00830973	0.0166052	19	CTTTCAAAGTCTCTTCCTATCTGCTATCGAGTAACTTTCG	TTAAGGGTTATTAAAATAG	-
M46	IRX2_HUMAN.H11MO.0.D	-16	0.000131024	0.100758	0.0671143	19	CTTTCAAAGTCTCTTCCTATCTGCTATCGAGTAACTTTCG	ACATGGGTGGGCATGTTGG	+
M47	ZN394_HUMAN.H11MO.0.C	-18	0.000159483	0.122642	0.22141	20	TTTTTTGGTGGAGACTTCAAACCTGACTTTTCTCCTTTTT	ATTCCATTCTATTCCATTCT	-
M47	Z324A_HUMAN.H11MO.0.C	-14	0.00029129	0.224002	0.22141	23	TTTTTTGGTGGAGACTTCAAACCTGACTTTTCTCCTTTTT	TATCAAACCATCCTTTGCTGCCA	+
M47	BRAC_HUMAN.H11MO.0.A	-13	0.000711735	0.547324	0.342702	20	TTTTTTGGTGGAGACTTCAAACCTGACTTTTCTCCTTTTT	ATTTCACACCTCCCTGCTAA	-
M47	THA_HUMAN.H11MO.0.C	-8	0.00128819	0.990618	0.342702	17	TTTTTTGGTGGAGACTTCAAACCTGACTTTTCTCCTTTTT	GGGTCACTTCAGGTCAG	+
M47	NKX61_HUMAN.H11MO.0.B	-2	0.00131762	1.01325	0.342702	19	TTTTTTGGTGGAGACTTCAAACCTGACTTTTCTCCTTTTT	GATTAATGGGAATTTAATG	+
M47	ZN563_HUMAN.H11MO.0.C	-12	0.00162431	1.24909	0.342702	21	TTTTTTGGTGGAGACTTCAAACCTGACTTTTCTCCTTTTT	GGGATCCTCACTGGCAGCTGC	+
M47	NR1D1_HUMAN.H11MO.0.B	-14	0.00166835	1.28296	0.342702	19	TTTTTTGGTGGAGACTTCAAACCTGACTTTTCTCCTTTTT	CCTTCTGACCCACTTCCCT	-
M47	ZN667_HUMAN.H11MO.0.C	-6	0.00180345	1.38686	0.342702	19	TTTTTTGGTGGAGACTTCAAACCTGACTTTTCTCCTTTTT	GCTGAGCTTTTAAGGCCAC	-
M47	OLIG2_HUMAN.H11MO.0.B	-22	0.00270875	2.08303	0.384272	18	TTTTTTGGTGGAGACTTCAAACCTGACTTTTCTCCTTTTT	CCAGCTGTTTCCCTTCTG	+
M47	PAX2_HUMAN.H11MO.0.D	-10	0.00270875	2.08303	0.384272	18	TTTTTTGGTGGAGACTTCAAACCTGACTTTTCTCCTTTTT	GTTCAGTCATGCGTGACA	+
M47	MNX1_HUMAN.H11MO.0.D	-4	0.00285373	2.19452	0.384272	19	TTTTTTGGTGGAGACTTCAAACCTGACTTTTCTCCTTTTT	TTAAGGGTTATTAAAATAG	-
M47	ZFP82_HUMAN.H11MO.0.C	-14	0.00303332	2.33262	0.384272	24	TTTTTTGGTGGAGACTTCAAACCTGACTTTTCTCCTTTTT	TTCCATTTCACTAATTCTCTCTTC	+
M47	MAFF_HUMAN.H11MO.0.B	-20	0.00368724	2.83549	0.400383	18	TTTTTTGGTGGAGACTTCAAACCTGACTTTTCTCCTTTTT	TGCTGAGTCAGCATTTTT	+
M47	ZN350_HUMAN.H11MO.0.C	-7	0.00462672	3.55795	0.421355	18	TTTTTTGGTGGAGACTTCAAACCTGACTTTTCTCCTTTTT	TAGGTCATAAAAGGACTG	-
M47	GATA5_HUMAN.H11MO.0.D	-20	0.0047119	3.62345	0.421355	17	TTTTTTGGTGGAGACTTCAAACCTGACTTTTCTCCTTTTT	ATCTAAGTTATCTCTTA	-
M47	RXRA_HUMAN.H11MO.0.A	-2	0.0057168	4.39622	0.42697	20	TTTTTTGGTGGAGACTTCAAACCTGACTTTTCTCCTTTTT	GGGGGAGGCAGAGGTCAGAG	+
M47	MAF_HUMAN.H11MO.0.A	-19	0.00594492	4.57164	0.42697	19	TTTTTTGGTGGAGACTTCAAACCTGACTTTTCTCCTTTTT	TTGCTGAGTCAGCAGATTC	-
M47	HXC10_HUMAN.H11MO.0.D	-4	0.00638426	4.9095	0.42697	19	TTTTTTGGTGGAGACTTCAAACCTGACTTTTCTCCTTTTT	TTTTTAATTTTTTTATTAC	+
M47	PO3F3_HUMAN.H11MO.0.D	0	0.00640123	4.92255	0.42697	17	TTTTTTGGTGGAGACTTCAAACCTGACTTTTCTCCTTTTT	ATAAATTATGCAAATTT	+
M47	FOXD3_HUMAN.H11MO.0.D	-25	0.00645987	4.96764	0.42697	15	TTTTTTGGTGGAGACTTCAAACCTGACTTTTCTCCTTTTT	TTTGTTTACTTAGCA	+
M47	RARA_HUMAN.H11MO.0.A	-2	0.00702909	5.40537	0.427425	20	TTTTTTGGTGGAGACTTCAAACCTGACTTTTCTCCTTTTT	GGGGGATCAAGAGGTCAAGG	+
M47	IRX2_HUMAN.H11MO.0.D	-20	0.00845935	6.50524	0.447571	19	TTTTTTGGTGGAGACTTCAAACCTGACTTTTCTCCTTTTT	ACATGGGTGGGCATGTTGG	+
M47	BPTF_HUMAN.H11MO.0.D	-3	0.00860976	6.6209	0.447571	12	TTTTTTGGTGGAGACTTCAAACCTGACTTTTCTCCTTTTT	TTTGTTGTGTTC	+
M47	MCR_HUMAN.H11MO.0.D	-12	0.00863608	6.64115	0.447571	17	TTTTTTGGTGGAGACTTCAAACCTGACTTTTCTCCTTTTT	TACAACAACCTGTTCTT	-
M47	ZN214_HUMAN.H11MO.0.C	-1	0.00900672	6.92617	0.447571	22	TTTTTTGGTGGAGACTTCAAACCTGACTTTTCTCCTTTTT	TCCTTTTTGAGGCCTTTGATGA	+
M47	TBX2_HUMAN.H11MO.0.D	-8	0.0094251	7.24791	0.447571	25	TTTTTTGGTGGAGACTTCAAACCTGACTTTTCTCCTTTTT	GTCGCTTCTCACACCTCTGATGGCA	-
M47	LYL1_HUMAN.H11MO.0.A	-22	0.00950089	7.30618	0.447571	14	TTTTTTGGTGGAGACTTCAAACCTGACTTTTCTCCTTTTT	CCAGCTGTTTCCTG	+
M47	GATA1_HUMAN.H11MO.0.A	-2	0.00971572	7.47139	0.447571	19	TTTTTTGGTGGAGACTTCAAACCTGACTTTTCTCCTTTTT	CTGGCGGGGACAGATAAGA	+
M48	MNX1_HUMAN.H11MO.0.D	-3	0.000140031	0.107684	0.193648	19	AGTCGATTTCAAATACAGTATGAGTTAAGTCAAGATCAAT	CTATTTTAATAACCCTTAA	+
M48	IRX2_HUMAN.H11MO.0.D	-14	0.000252198	0.19394	0.193648	19	AGTCGATTTCAAATACAGTATGAGTTAAGTCAAGATCAAT	ACATGGGTGGGCATGTTGG	+
M48	ZN394_HUMAN.H11MO.0.C	0	0.000868242	0.667678	0.27655	20	AGTCGATTTCAAATACAGTATGAGTTAAGTCAAGATCAAT	ATTCCATTCTATTCCATTCT	-
M48	HXC10_HUMAN.H11MO.0.D	-1	0.00121926	0.937607	0.312064	19	AGTCGATTTCAAATACAGTATGAGTTAAGTCAAGATCAAT	GTAATAAAAAAATTAAAAA	-
M49	MNX1_HUMAN.H11MO.0.D	-13	0.000172529	0.132675	0.156417	19	AAAATTTATATCATGTAAGTGACAGAGAGTGGTCTCACAA	TTAAGGGTTATTAAAATAG	-
M49	IRX2_HUMAN.H11MO.0.D	0	0.000204112	0.156962	0.156417	19	AAAATTTATATCATGTAAGTGACAGAGAGTGGTCTCACAA	ACATGGGTGGGCATGTTGG	+
M49	GATA1_HUMAN.H11MO.0.A	-12	0.00135977	1.04566	0.401112	19	AAAATTTATATCATGTAAGTGACAGAGAGTGGTCTCACAA	CTGGCGGGGACAGATAAGA	+
M49	TLX1_HUMAN.H11MO.0.D	-8	0.00144487	1.11111	0.401112	17	AAAATTTATATCATGTAAGTGACAGAGAGTGGTCTCACAA	CCTTGGCAACTTGCCAG	-
M49	ZN394_HUMAN.H11MO.0.C	-15	0.00171561	1.3193	0.401112	20	AAAATTTATATCATGTAAGTGACAGAGAGTGGTCTCACAA	AGAATGGAATAGAATGGAAT	+
M49	HXC10_HUMAN.H11MO.0.D	-4	0.00211326	1.6251	0.404865	19	AAAATTTATATCATGTAAGTGACAGAGAGTGGTCTCACAA	TTTTTAATTTTTTTATTAC	+
M49	NR1D1_HUMAN.H11MO.0.B	-12	0.00281553	2.16514	0.431526	19	AAAATTTATATCATGTAAGTGACAGAGAGTGGTCTCACAA	AGGGAAGTGGGTCAGAAGG	+
M49	GATA2_HUMAN.H11MO.0.A	-12	0.0032431	2.49395	0.451871	19	AAAATTTATATCATGTAAGTGACAGAGAGTGGTCTCACAA	CTGGGGGGTGGAGATAAGG	+
M50	MNX1_HUMAN.H11MO.0.D	-12	0.000123074	0.0946443	0.188755	19	CAGTTAGCTATTCTTCTTTTAGAAATGGAGCCTATGCATT	CTATTTTAATAACCCTTAA	+
M50	IRX2_HUMAN.H11MO.0.D	-18	0.000681645	0.524185	0.329204	19	CAGTTAGCTATTCTTCTTTTAGAAATGGAGCCTATGCATT	CCAACATGCCCACCCATGT	-
M53	MNX1_HUMAN.H11MO.0.D	-14	0.000101811	0.0782923	0.120238	19	CTTTAGTGTCAACAGTTTGTTAATTGCTTGTAGACTTGAG	CTATTTTAATAACCCTTAA	+
M53	IRX2_HUMAN.H11MO.0.D	-20	0.000634844	0.488195	0.219926	19	CTTTAGTGTCAACAGTTTGTTAATTGCTTGTAGACTTGAG	ACATGGGTGGGCATGTTGG	+
M53	HXC10_HUMAN.H11MO.0.D	-7	0.000686809	0.528156	0.219926	19	CTTTAGTGTCAACAGTTTGTTAATTGCTTGTAGACTTGAG	TTTTTAATTTTTTTATTAC	+
M53	HME2_HUMAN.H11MO.0.D	-17	0.000717934	0.552091	0.219926	11	CTTTAGTGTCAACAGTTTGTTAATTGCTTGTAGACTTGAG	CCCTAATTACC	-
M53	BRAC_HUMAN.H11MO.0.A	-5	0.00140112	1.07746	0.306577	20	CTTTAGTGTCAACAGTTTGTTAATTGCTTGTAGACTTGAG	TTAGCAGGGAGGTGTGAAAT	+
M53	GATA1_HUMAN.H11MO.0.A	-29	0.00306674	2.35832	0.478693	11	CTTTAGTGTCAACAGTTTGTTAATTGCTTGTAGACTTGAG	CTGGCGGGGACAGATAAGA	+
M53	ZN394_HUMAN.H11MO.0.C	-18	0.00350309	2.69387	0.478693	20	CTTTAGTGTCAACAGTTTGTTAATTGCTTGTAGACTTGAG	ATTCCATTCTATTCCATTCT	-
M53	VENTX_HUMAN.H11MO.0.D	-17	0.00353388	2.71755	0.478693	19	CTTTAGTGTCAACAGTTTGTTAATTGCTTGTAGACTTGAG	CGCTAATTGGTTTCTAATT	+
M54	MNX1_HUMAN.H11MO.0.D	-17	0.000213875	0.16447	0.249817	19	GAGACCACTCATCTATATGTCGACTATCCAGGCTTTCTGA	TTAAGGGTTATTAAAATAG	-
M54	HME2_HUMAN.H11MO.0.D	-5	0.000664755	0.511197	0.306568	11	GAGACCACTCATCTATATGTCGACTATCCAGGCTTTCTGA	CCCTAATTACC	-
M54	IRX2_HUMAN.H11MO.0.D	-17	0.000802196	0.616889	0.306568	19	GAGACCACTCATCTATATGTCGACTATCCAGGCTTTCTGA	ACATGGGTGGGCATGTTGG	+
M54	BRAC_HUMAN.H11MO.0.A	-3	0.00102391	0.787386	0.313038	20	GAGACCACTCATCTATATGTCGACTATCCAGGCTTTCTGA	ATTTCACACCTCCCTGCTAA	-
M54	ZN394_HUMAN.H11MO.0.C	-1	0.00160333	1.23296	0.320719	20	GAGACCACTCATCTATATGTCGACTATCCAGGCTTTCTGA	ATTCCATTCTATTCCATTCT	-
M54	TLX1_HUMAN.H11MO.0.D	-6	0.00198447	1.52606	0.320719	17	GAGACCACTCATCTATATGTCGACTATCCAGGCTTTCTGA	CCTTGGCAACTTGCCAG	-
M54	RXRA_HUMAN.H11MO.0.A	-19	0.00230787	1.77475	0.320719	20	GAGACCACTCATCTATATGTCGACTATCCAGGCTTTCTGA	GGGGGAGGCAGAGGTCAGAG	+
M54	Z324A_HUMAN.H11MO.0.C	-17	0.00280622	2.15798	0.357475	23	GAGACCACTCATCTATATGTCGACTATCCAGGCTTTCTGA	TGGCAGCAAAGGATGGTTTGATA	-
M54	MAF_HUMAN.H11MO.0.A	-12	0.00391963	3.0142	0.415144	19	GAGACCACTCATCTATATGTCGACTATCCAGGCTTTCTGA	GAATCTGCTGACTCAGCAA	+
M54	GATA1_HUMAN.H11MO.0.A	-28	0.00421026	3.23769	0.415144	12	GAGACCACTCATCTATATGTCGACTATCCAGGCTTTCTGA	CTGGCGGGGACAGATAAGA	+
M54	OLIG2_HUMAN.H11MO.0.B	-25	0.00431057	3.31483	0.415144	15	GAGACCACTCATCTATATGTCGACTATCCAGGCTTTCTGA	CAGAAGGGAAACAGCTGG	-
M54	AIRE_HUMAN.H11MO.0.C	-18	0.00463906	3.56744	0.417145	18	GAGACCACTCATCTATATGTCGACTATCCAGGCTTTCTGA	ATTGGTTTTATTGGTTAA	+
M54	GATA2_HUMAN.H11MO.0.A	-28	0.00558494	4.29482	0.474299	12	GAGACCACTCATCTATATGTCGACTATCCAGGCTTTCTGA	CTGGGGGGTGGAGATAAGG	+
M55	IRX2_HUMAN.H11MO.0.D	-3	0.000259517	0.199568	0.217049	19	TTGAAAGTAAGTTACATTATCAAGGTTAAGGGCAGGTTTA	ACATGGGTGGGCATGTTGG	+
M55	MNX1_HUMAN.H11MO.0.D	-10	0.000282306	0.217093	0.217049	19	TTGAAAGTAAGTTACATTATCAAGGTTAAGGGCAGGTTTA	CTATTTTAATAACCCTTAA	+
M55	ZN394_HUMAN.H11MO.0.C	-1	0.0010464	0.804682	0.321808	20	TTGAAAGTAAGTTACATTATCAAGGTTAAGGGCAGGTTTA	AGAATGGAATAGAATGGAAT	+
M57	MNX1_HUMAN.H11MO.0.D	1	0.000172054	0.13231	0.263874	18	TCAAAGTTTTTTATTTACTAGAACTAAGTTCTTCAGCAAC	TTAAGGGTTATTAAAATAG	-
M57	NR1H3_HUMAN.H11MO.0.B	-1	0.000435594	0.334972	0.294247	19	TCAAAGTTTTTTATTTACTAGAACTAAGTTCTTCAGCAAC	CAGAGGTCACTGCAGGTCA	+
M57	IRX2_HUMAN.H11MO.0.D	-12	0.000767433	0.590156	0.294247	19	TCAAAGTTTTTTATTTACTAGAACTAAGTTCTTCAGCAAC	ACATGGGTGGGCATGTTGG	+
M57	MCR_HUMAN.H11MO.0.D	-15	0.0017787	1.36782	0.41362	17	TCAAAGTTTTTTATTTACTAGAACTAAGTTCTTCAGCAAC	TACAACAACCTGTTCTT	-
M57	HXC10_HUMAN.H11MO.0.D	-14	0.00180003	1.38422	0.41362	19	TCAAAGTTTTTTATTTACTAGAACTAAGTTCTTCAGCAAC	GTAATAAAAAAATTAAAAA	-
M57	TLX1_HUMAN.H11MO.0.D	-17	0.00226391	1.74095	0.41362	17	TCAAAGTTTTTTATTTACTAGAACTAAGTTCTTCAGCAAC	CTGGCAAGTTGCCAAGG	+
M57	ZN214_HUMAN.H11MO.0.C	-7	0.00228321	1.75579	0.41362	22	TCAAAGTTTTTTATTTACTAGAACTAAGTTCTTCAGCAAC	TCATCAAAGGCCTCAAAAAGGA	-
M57	ZN394_HUMAN.H11MO.0.C	-5	0.0036043	2.77171	0.493903	20	TCAAAGTTTTTTATTTACTAGAACTAAGTTCTTCAGCAAC	AGAATGGAATAGAATGGAAT	+
M58	MNX1_HUMAN.H11MO.0.D	-2	2.58214e-05	0.0198567	0.0396015	19	AAATTTATGGTAACCCCTTTAGAGGGGGTGTTGTTATTTG	CTATTTTAATAACCCTTAA	+
M58	NR1H3_HUMAN.H11MO.0.B	0	0.000152754	0.117468	0.0932931	19	AAATTTATGGTAACCCCTTTAGAGGGGGTGTTGTTATTTG	TGACCTGCAGTGACCTCTG	-
M58	IRX2_HUMAN.H11MO.0.D	-20	0.00018249	0.140335	0.0932931	19	AAATTTATGGTAACCCCTTTAGAGGGGGTGTTGTTATTTG	ACATGGGTGGGCATGTTGG	+
M58	FOXD3_HUMAN.H11MO.0.D	-3	0.000724529	0.557163	0.192289	15	AAATTTATGGTAACCCCTTTAGAGGGGGTGTTGTTATTTG	TGCTAAGTAAACAAA	-
M58	AIRE_HUMAN.H11MO.0.C	0	0.000752271	0.578496	0.192289	18	AAATTTATGGTAACCCCTTTAGAGGGGGTGTTGTTATTTG	TTAACCAATATAACCAAT	-
M58	TLX1_HUMAN.H11MO.0.D	-17	0.00142094	1.0927	0.31132	17	AAATTTATGGTAACCCCTTTAGAGGGGGTGTTGTTATTTG	CCTTGGCAACTTGCCAG	-
M58	THA_HUMAN.H11MO.0.C	1	0.00253744	1.95129	0.486449	16	AAATTTATGGTAACCCCTTTAGAGGGGGTGTTGTTATTTG	CTGACCTGAAGTGACCC	-
M59	MNX1_HUMAN.H11MO.0.D	-5	3.96516e-05	0.0304921	0.03339	19	GTGATGTCACTTGATAAACCTGTTGCTGAAATAGTATCCC	CTATTTTAATAACCCTTAA	+
M59	IRX2_HUMAN.H11MO.0.D	-16	0.000114879	0.088342	0.0588827	19	GTGATGTCACTTGATAAACCTGTTGCTGAAATAGTATCCC	ACATGGGTGGGCATGTTGG	+
M59	GATA1_HUMAN.H11MO.0.A	8	0.00148176	1.13947	0.455696	11	GTGATGTCACTTGATAAACCTGTTGCTGAAATAGTATCCC	TCTTATCTGTCCCCGCCAG	-
M61	MNX1_HUMAN.H11MO.0.D	-5	6.68637e-05	0.0514182	0.102614	19	TCTAAGCCTTATATAAACCCTTCTGATAGGATTTGGTTGT	CTATTTTAATAACCCTTAA	+
M61	HXC10_HUMAN.H11MO.0.D	-11	0.00113805	0.875162	0.421404	19	TCTAAGCCTTATATAAACCCTTCTGATAGGATTTGGTTGT	TTTTTAATTTTTTTATTAC	+
M61	IRX2_HUMAN.H11MO.0.D	-16	0.0017697	1.3609	0.421404	19	TCTAAGCCTTATATAAACCCTTCTGATAGGATTTGGTTGT	ACATGGGTGGGCATGTTGG	+
M61	ZN394_HUMAN.H11MO.0.C	-4	0.00177925	1.36825	0.421404	20	TCTAAGCCTTATATAAACCCTTCTGATAGGATTTGGTTGT	ATTCCATTCTATTCCATTCT	-
M61	NR1D1_HUMAN.H11MO.0.B	-5	0.00190256	1.46307	0.421404	19	TCTAAGCCTTATATAAACCCTTCTGATAGGATTTGGTTGT	CCTTCTGACCCACTTCCCT	-
M61	ZN563_HUMAN.H11MO.0.C	-14	0.00201623	1.55048	0.421404	21	TCTAAGCCTTATATAAACCCTTCTGATAGGATTTGGTTGT	GCAGCTGCCAGTGAGGATCCC	-
M62	MNX1_HUMAN.H11MO.0.D	-16	0.000209922	0.16143	0.179918	19	TTTGATACTGGATGCAGTGACATTTTTTAGACCAGAGCTG	TTAAGGGTTATTAAAATAG	-
M62	IRX2_HUMAN.H11MO.0.D	-19	0.000247339	0.190204	0.179918	19	TTTGATACTGGATGCAGTGACATTTTTTAGACCAGAGCTG	ACATGGGTGGGCATGTTGG	+
M62	HXC10_HUMAN.H11MO.0.D	-13	0.00040092	0.308308	0.179918	19	TTTGATACTGGATGCAGTGACATTTTTTAGACCAGAGCTG	TTTTTAATTTTTTTATTAC	+
M62	RXRA_HUMAN.H11MO.0.A	-14	0.000675222	0.519246	0.206978	20	TTTGATACTGGATGCAGTGACATTTTTTAGACCAGAGCTG	CTCTGACCTCTGCCTCCCCC	-
M62	ZN394_HUMAN.H11MO.0.C	-3	0.00130209	1.00131	0.285096	20	TTTGATACTGGATGCAGTGACATTTTTTAGACCAGAGCTG	AGAATGGAATAGAATGGAAT	+
M62	BRAC_HUMAN.H11MO.0.A	-3	0.00244664	1.88147	0.377453	20	TTTGATACTGGATGCAGTGACATTTTTTAGACCAGAGCTG	TTAGCAGGGAGGTGTGAAAT	+
M62	ZN214_HUMAN.H11MO.0.C	-19	0.00287497	2.21085	0.377453	21	TTTGATACTGGATGCAGTGACATTTTTTAGACCAGAGCTG	TCCTTTTTGAGGCCTTTGATGA	+
M62	RARG_HUMAN.H11MO.0.B	-5	0.00295527	2.2726	0.377453	18	TTTGATACTGGATGCAGTGACATTTTTTAGACCAGAGCTG	CCCAGGTCACTCTGACCT	-
M62	ZN563_HUMAN.H11MO.0.C	-3	0.00409588	3.14973	0.482893	21	TTTGATACTGGATGCAGTGACATTTTTTAGACCAGAGCTG	GCAGCTGCCAGTGAGGATCCC	-
M63	LYL1_HUMAN.H11MO.0.A	-15	0.00034836	0.267889	0.287323	14	CACCGAGTATTTTAAAACGGAGCAACACAGAACAAAACAG	CAGGAAACAGCTGG	-
M63	ZN264_HUMAN.H11MO.0.C	-9	0.000377196	0.290064	0.287323	24	CACCGAGTATTTTAAAACGGAGCAACACAGAACAAAACAG	TCTTATAAGGGCACTAATCCCATT	+
M63	RFX5_HUMAN.H11MO.0.A	-13	0.000736886	0.566665	0.328797	20	CACCGAGTATTTTAAAACGGAGCAACACAGAACAAAACAG	TCTGCCTAGCAACAGCTGAC	-
M63	ZN563_HUMAN.H11MO.0.C	-8	0.00103726	0.797656	0.328797	21	CACCGAGTATTTTAAAACGGAGCAACACAGAACAAAACAG	GGGATCCTCACTGGCAGCTGC	+
M63	BRCA1_HUMAN.H11MO.0.D	-22	0.0010791	0.829832	0.328797	9	CACCGAGTATTTTAAAACGGAGCAACACAGAACAAAACAG	CAACCCAAA	-
M63	FOXO1_HUMAN.H11MO.0.A	-19	0.00136732	1.05147	0.34718	12	CACCGAGTATTTTAAAACGGAGCAACACAGAACAAAACAG	AGTAAACAGGAA	-
M63	MNX1_HUMAN.H11MO.0.D	-6	0.00160187	1.23184	0.34863	19	CACCGAGTATTTTAAAACGGAGCAACACAGAACAAAACAG	CTATTTTAATAACCCTTAA	+
M63	FOXD3_HUMAN.H11MO.0.D	-14	0.00218953	1.68375	0.356073	15	CACCGAGTATTTTAAAACGGAGCAACACAGAACAAAACAG	TGCTAAGTAAACAAA	-
M63	TLX1_HUMAN.H11MO.0.D	-10	0.00238412	1.83339	0.356073	17	CACCGAGTATTTTAAAACGGAGCAACACAGAACAAAACAG	CTGGCAAGTTGCCAAGG	+
M63	MAFA_HUMAN.H11MO.0.D	-7	0.00262117	2.01568	0.356073	21	CACCGAGTATTTTAAAACGGAGCAACACAGAACAAAACAG	CGAAGGCTGCGGGGTCAGCAC	-
M63	ZN350_HUMAN.H11MO.0.C	-15	0.00276374	2.12531	0.356073	18	CACCGAGTATTTTAAAACGGAGCAACACAGAACAAAACAG	TAGGTCATAAAAGGACTG	-
M63	ZIC2_HUMAN.H11MO.0.D	-19	0.0028047	2.15681	0.356073	15	CACCGAGTATTTTAAAACGGAGCAACACAGAACAAAACAG	TCACAGCAGGGGGCC	-
M63	IRX2_HUMAN.H11MO.0.D	-13	0.00412331	3.17083	0.432867	19	CACCGAGTATTTTAAAACGGAGCAACACAGAACAAAACAG	CCAACATGCCCACCCATGT	-
M63	LEF1_HUMAN.H11MO.0.A	-15	0.00432372	3.32494	0.432867	14	CACCGAGTATTTTAAAACGGAGCAACACAGAACAAAACAG	AGCAAATCAAAGGA	-
M63	PTF1A_HUMAN.H11MO.0.B	-11	0.00460503	3.54127	0.432867	18	CACCGAGTATTTTAAAACGGAGCAACACAGAACAAAACAG	GGGAAAGGGGGCAGCTGG	-
M63	ZN394_HUMAN.H11MO.0.C	-17	0.00483025	3.71446	0.432867	20	CACCGAGTATTTTAAAACGGAGCAACACAGAACAAAACAG	AGAATGGAATAGAATGGAAT	+
M64	ZFP82_HUMAN.H11MO.0.C	-12	0.000272087	0.209235	0.41665	24	GCTCCCATGAAAGATTAGGAAATTTGAAACCTCAGTATCG	GAAGAGAGAATTAGTGAAATGGAA	-
M64	ZN563_HUMAN.H11MO.0.C	3	0.000557579	0.428778	0.426914	18	GCTCCCATGAAAGATTAGGAAATTTGAAACCTCAGTATCG	GCAGCTGCCAGTGAGGATCCC	-
M66	HXC10_HUMAN.H11MO.0.D	-7	0.000298108	0.229245	0.205626	19	CACCCCCAAAAAAATCAATGTGTTAAAAGAAGAATTGGGA	TTTTTAATTTTTTTATTAC	+
M66	LMX1B_HUMAN.H11MO.0.D	-7	0.000349291	0.268605	0.205626	18	CACCCCCAAAAAAATCAATGTGTTAAAAGAAGAATTGGGA	AAATAAATCAATTAATTA	-
M66	FOXD3_HUMAN.H11MO.0.D	-4	0.000404005	0.31068	0.205626	15	CACCCCCAAAAAAATCAATGTGTTAAAAGAAGAATTGGGA	TGCTAAGTAAACAAA	-
M66	MNX1_HUMAN.H11MO.0.D	-15	0.000720395	0.553984	0.258656	19	CACCCCCAAAAAAATCAATGTGTTAAAAGAAGAATTGGGA	TTAAGGGTTATTAAAATAG	-
M66	HXA7_HUMAN.H11MO.0.D	-9	0.000846996	0.65134	0.258656	15	CACCCCCAAAAAAATCAATGTGTTAAAAGAAGAATTGGGA	TCCAATCTATTGATT	-
M66	AIRE_HUMAN.H11MO.0.C	-1	0.00175005	1.34579	0.44536	18	CACCCCCAAAAAAATCAATGTGTTAAAAGAAGAATTGGGA	TTAACCAATATAACCAAT	-
M67	IRX2_HUMAN.H11MO.0.D	-17	0.00010904	0.0838514	0.16734	19	CAACGAAGTCAGGTTTCATAACTCTTAGCACTTATTCAGG	ACATGGGTGGGCATGTTGG	+
M67	MNX1_HUMAN.H11MO.0.D	-9	0.000521268	0.400855	0.311874	19	CAACGAAGTCAGGTTTCATAACTCTTAGCACTTATTCAGG	CTATTTTAATAACCCTTAA	+
M67	HXC10_HUMAN.H11MO.0.D	-2	0.00162859	1.25238	0.490883	19	CAACGAAGTCAGGTTTCATAACTCTTAGCACTTATTCAGG	GTAATAAAAAAATTAAAAA	-
M67	ZN394_HUMAN.H11MO.0.C	-14	0.00191917	1.47584	0.490883	20	CAACGAAGTCAGGTTTCATAACTCTTAGCACTTATTCAGG	ATTCCATTCTATTCCATTCT	-
M68	KLF16_HUMAN.H11MO.0.D	-16	6.89593e-05	0.0530297	0.0282214	19	CGGACACACAGCACAGCCCCCCAACCCAACCCACTCGGCC	CCCCCCCCCCCCCGCCCCC	-
M68	ZN320_HUMAN.H11MO.0.C	-11	7.10277e-05	0.0546203	0.0282214	20	CGGACACACAGCACAGCCCCCCAACCCAACCCACTCGGCC	CACTGGCCCCCTGGTCCCAC	-
M68	SP1_HUMAN.H11MO.0.A	-14	7.76973e-05	0.0597492	0.0282214	22	CGGACACACAGCACAGCCCCCCAACCCAACCCACTCGGCC	CCCCCCCCCGGCCCCGCCCCCC	-
M68	AP2B_HUMAN.H11MO.0.B	-16	9.34828e-05	0.0718883	0.0282214	10	CGGACACACAGCACAGCCCCCCAACCCAACCCACTCGGCC	GCCCCCGGGC	-
M68	TBX15_HUMAN.H11MO.0.D	-14	9.40397e-05	0.0723166	0.0282214	19	CGGACACACAGCACAGCCCCCCAACCCAACCCACTCGGCC	CCCCCACCCCCCCCCCCCC	-
M68	HEN1_HUMAN.H11MO.0.C	-1	0.000146115	0.112363	0.036541	20	CGGACACACAGCACAGCCCCCCAACCCAACCCACTCGGCC	AGGGACGCAGCTGCTCCCCA	-
M68	ZNF76_HUMAN.H11MO.0.C	-7	0.000361701	0.278148	0.0560033	22	CGGACACACAGCACAGCCCCCCAACCCAACCCACTCGGCC	ACTACAATTCCCAGAATGCCCC	-
M68	TBX1_HUMAN.H11MO.0.D	-16	0.000368561	0.283423	0.0560033	20	CGGACACACAGCACAGCCCCCCAACCCAACCCACTCGGCC	CCGCCCACCCCTGCCCACCC	-
M68	ZBT7A_HUMAN.H11MO.0.A	-13	0.000415578	0.31958	0.0560033	9	CGGACACACAGCACAGCCCCCCAACCCAACCCACTCGGCC	GAGACCCCC	-
M68	KLF12_HUMAN.H11MO.0.C	-10	0.000471043	0.362232	0.0560033	11	CGGACACACAGCACAGCCCCCCAACCCAACCCACTCGGCC	GCCCCGCCCCT	-
M68	SP2_HUMAN.H11MO.0.A	-18	0.000475078	0.365335	0.0560033	22	CGGACACACAGCACAGCCCCCCAACCCAACCCACTCGGCC	CCCCCGGCCCCGCCCCCCCCCC	-
M68	ZN143_HUMAN.H11MO.0.A	-5	0.000475078	0.365335	0.0560033	22	CGGACACACAGCACAGCCCCCCAACCCAACCCACTCGGCC	GAACTACAATTCCCAGAATGCC	-
M68	SP1_HUMAN.H11MO.1.A	-8	0.00052167	0.401164	0.0560033	14	CGGACACACAGCACAGCCCCCCAACCCAACCCACTCGGCC	CGGCCCCGCCCCCC	-
M68	KLF15_HUMAN.H11MO.0.A	-15	0.000522522	0.40182	0.0560033	19	CGGACACACAGCACAGCCCCCCAACCCAACCCACTCGGCC	CCCCCCCCTGCTCCTCCCC	-
M68	KLF5_HUMAN.H11MO.0.A	-19	0.000640273	0.49237	0.0610431	14	CGGACACACAGCACAGCCCCCCAACCCAACCCACTCGGCC	CCCAGCCCCACCCT	-
M68	KLF1_HUMAN.H11MO.0.A	-6	0.000685167	0.526894	0.0610431	14	CGGACACACAGCACAGCCCCCCAACCCAACCCACTCGGCC	CCCGGCCCCGCCCC	-
M68	ZN341_HUMAN.H11MO.0.C	-10	0.00069159	0.531833	0.0610431	22	CGGACACACAGCACAGCCCCCCAACCCAACCCACTCGGCC	GCTCTTCCCTCCCCCCCCCCCC	-
M68	KLF3_HUMAN.H11MO.0.B	-6	0.000818377	0.629332	0.0682209	19	CGGACACACAGCACAGCCCCCCAACCCAACCCACTCGGCC	CCCGGCCCCGCCCCTCCCC	-
M68	ZN331_HUMAN.H11MO.0.C	-3	0.000892837	0.686592	0.0685765	20	CGGACACACAGCACAGCCCCCCAACCCAACCCACTCGGCC	CCACCCAGCTGAGCCCAGCC	-
M68	KLF6_HUMAN.H11MO.0.A	-4	0.000914047	0.702902	0.0685765	19	CGGACACACAGCACAGCCCCCCAACCCAACCCACTCGGCC	CCCCCGGCCCCGCCCTTCC	-
M68	AP2D_HUMAN.H11MO.0.D	-13	0.00102342	0.787014	0.0702275	14	CGGACACACAGCACAGCCCCCCAACCCAACCCACTCGGCC	ACGCGCCTCGGGCG	-
M68	ZN770_HUMAN.H11MO.0.C	-14	0.00105299	0.809751	0.0702275	22	CGGACACACAGCACAGCCCCCCAACCCAACCCACTCGGCC	GATCCTCCCGCCTCAGCCTCCC	-
M68	ZN148_HUMAN.H11MO.0.D	-16	0.00107646	0.827798	0.0702275	15	CGGACACACAGCACAGCCCCCCAACCCAACCCACTCGGCC	CCCCTCCCCCACCCC	-
M68	ZN281_HUMAN.H11MO.0.A	-15	0.00138479	1.0649	0.0865784	15	CGGACACACAGCACAGCCCCCCAACCCAACCCACTCGGCC	TCCCCTCCCCCACCC	-
M68	SP3_HUMAN.H11MO.0.B	-5	0.00152149	1.17003	0.0909608	20	CGGACACACAGCACAGCCCCCCAACCCAACCCACTCGGCC	CCCCGGCCCCGCCCCCCCCC	-
M68	EGR4_HUMAN.H11MO.0.D	-24	0.00165488	1.2726	0.0909608	11	CGGACACACAGCACAGCCCCCCAACCCAACCCACTCGGCC	GCCCTGCCGCC	-
M68	EGR1_HUMAN.H11MO.0.A	-18	0.00168225	1.29365	0.0909608	17	CGGACACACAGCACAGCCCCCCAACCCAACCCACTCGGCC	CCCCCGCCCACGCCCTC	-
M68	SP2_HUMAN.H11MO.1.B	-10	0.0017225	1.3246	0.0909608	12	CGGACACACAGCACAGCCCCCCAACCCAACCCACTCGGCC	GCCCCGCCCCCT	-
M68	PATZ1_HUMAN.H11MO.0.C	-13	0.00175799	1.35189	0.0909608	22	CGGACACACAGCACAGCCCCCCAACCCAACCCACTCGGCC	CCTCCCCCCCCGCCCCCTCCCC	-
M68	THA11_HUMAN.H11MO.0.B	-5	0.00184899	1.42187	0.0924803	22	CGGACACACAGCACAGCCCCCCAACCCAACCCACTCGGCC	GAACTACAACTCCCAGCATGCC	-
M68	EGR2_HUMAN.H11MO.0.A	-16	0.00193343	1.48681	0.0935846	18	CGGACACACAGCACAGCCCCCCAACCCAACCCACTCGGCC	CCCCTCCCACACCCCCCC	-
M68	SRBP2_HUMAN.H11MO.0.B	-18	0.00217525	1.67277	0.101999	13	CGGACACACAGCACAGCCCCCCAACCCAACCCACTCGGCC	CCTCACCCCACCC	-
M68	EGR2_HUMAN.H11MO.1.A	-18	0.0023271	1.78954	0.104645	16	CGGACACACAGCACAGCCCCCCAACCCAACCCACTCGGCC	CCCCCGCCCACGCCCC	-
M68	NKX22_HUMAN.H11MO.0.D	-29	0.00237117	1.82343	0.104645	8	CGGACACACAGCACAGCCCCCCAACCCAACCCACTCGGCC	GCCACTCA	-
M68	ZN816_HUMAN.H11MO.0.C	-6	0.00275595	2.11933	0.118152	21	CGGACACACAGCACAGCCCCCCAACCCAACCCACTCGGCC	CCCTGCATGTCCCCCTTTTTT	-
M68	ZN740_HUMAN.H11MO.0.D	-12	0.00303843	2.33655	0.120387	14	CGGACACACAGCACAGCCCCCCAACCCAACCCACTCGGCC	CCCACCCCCCCCCC	-
M68	SP4_HUMAN.H11MO.1.A	-8	0.00309884	2.38301	0.120387	16	CGGACACACAGCACAGCCCCCCAACCCAACCCACTCGGCC	CGGCCCCGCCCCCTCC	-
M68	MAZ_HUMAN.H11MO.1.A	-10	0.00310299	2.3862	0.120387	11	CGGACACACAGCACAGCCCCCCAACCCAACCCACTCGGCC	CCCCCTCCCTC	-
M68	WT1_HUMAN.H11MO.0.C	-13	0.003129	2.4062	0.120387	20	CGGACACACAGCACAGCCCCCCAACCCAACCCACTCGGCC	CCCCCCCTCCTCCCCCGCCC	-
M68	MAZ_HUMAN.H11MO.0.A	-16	0.00335092	2.57686	0.125702	22	CGGACACACAGCACAGCCCCCCAACCCAACCCACTCGGCC	CCCCCCCCCCCCCCCCTCCCCC	-
M68	AP2C_HUMAN.H11MO.0.A	-15	0.00365498	2.81068	0.133763	14	CGGACACACAGCACAGCCCCCCAACCCAACCCACTCGGCC	TGGCCTCAGGGCAT	-
M68	SP4_HUMAN.H11MO.0.A	-6	0.00382429	2.94088	0.136628	20	CGGACACACAGCACAGCCCCCCAACCCAACCCACTCGGCC	CCCGGCCCCGCCCCCTTCCC	-
M68	ZN467_HUMAN.H11MO.0.C	-15	0.00426743	3.28165	0.148914	22	CGGACACACAGCACAGCCCCCCAACCCAACCCACTCGGCC	CCCCCCCCCCCCTCCCCTCCCC	-
M68	SALL4_HUMAN.H11MO.0.B	-25	0.00489366	3.76322	0.163177	10	CGGACACACAGCACAGCCCCCCAACCCAACCCACTCGGCC	CCCACCCTCC	-
M68	PLAL1_HUMAN.H11MO.0.D	-13	0.00524762	4.03542	0.171175	10	CGGACACACAGCACAGCCCCCCAACCCAACCCACTCGGCC	GGGCCCCCCG	-
M68	PLAG1_HUMAN.H11MO.0.D	-5	0.00563094	4.33019	0.177321	17	CGGACACACAGCACAGCCCCCCAACCCAACCCACTCGGCC	CCCCTCCTGATGCCCCC	-
M68	ZN263_HUMAN.H11MO.0.A	-16	0.00567238	4.36206	0.177321	20	CGGACACACAGCACAGCCCCCCAACCCAACCCACTCGGCC	CTCCTCCTCTCCCTCCTCCC	-
M68	GLIS3_HUMAN.H11MO.0.D	-14	0.00645758	4.96588	0.197747	10	CGGACACACAGCACAGCCCCCCAACCCAACCCACTCGGCC	TACCCCCCAC	-
M68	ZBT17_HUMAN.H11MO.0.A	-13	0.00663252	5.10041	0.199042	19	CGGACACACAGCACAGCCCCCCAACCCAACCCACTCGGCC	CTTCCCCTCCCCCACCCTC	-
M68	ZN219_HUMAN.H11MO.0.D	-12	0.00682148	5.24572	0.200699	12	CGGACACACAGCACAGCCCCCCAACCCAACCCACTCGGCC	TCCGCCCCCCTC	-
M68	RELB_HUMAN.H11MO.0.C	-9	0.00772846	5.94318	0.223011	12	CGGACACACAGCACAGCCCCCCAACCCAACCCACTCGGCC	GGGAAATCCCCC	-
M68	ZIC1_HUMAN.H11MO.0.B	-11	0.00897879	6.90469	0.254202	9	CGGACACACAGCACAGCCCCCCAACCCAACCCACTCGGCC	GACCACCCC	-
M68	ZN816_HUMAN.H11MO.1.C	-9	0.00944454	7.26285	0.262436	14	CGGACACACAGCACAGCCCCCCAACCCAACCCACTCGGCC	TGCATGTCCCCCTT	-
M68	AP2A_HUMAN.H11MO.0.A	-14	0.0096645	7.432	0.263665	15	CGGACACACAGCACAGCCCCCCAACCCAACCCACTCGGCC	ATGGCCTCAGGGCAT	-
M68	VEZF1_HUMAN.H11MO.0.C	-13	0.0103592	7.96621	0.273506	22	CGGACACACAGCACAGCCCCCCAACCCAACCCACTCGGCC	CCCCTCCCCCTCCCCCCTCCCC	-
M68	MZF1_HUMAN.H11MO.0.B	-10	0.0103897	7.98971	0.273506	13	CGGACACACAGCACAGCCCCCCAACCCAACCCACTCGGCC	CCCAATCCCCTCC	-
M68	RREB1_HUMAN.H11MO.0.D	-16	0.0113394	8.72001	0.293359	22	CGGACACACAGCACAGCCCCCCAACCCAACCCACTCGGCC	ACCCCAAACCACCCCCCCCCCC	-
M68	KLF4_HUMAN.H11MO.0.A	-10	0.0143686	11.0494	0.365425	10	CGGACACACAGCACAGCCCCCCAACCCAACCCACTCGGCC	GCCACACCCT	-
M68	ZIC3_HUMAN.H11MO.0.B	-5	0.014939	11.4881	0.373601	15	CGGACACACAGCACAGCCCCCCAACCCAACCCACTCGGCC	TCACAGCAGGGGGCC	-
M68	PURA_HUMAN.H11MO.0.D	-16	0.0172892	13.2954	0.418427	17	CGGACACACAGCACAGCCCCCCAACCCAACCCACTCGGCC	CCCTGCCCCCCCCTTCC	-
M68	ZFX_HUMAN.H11MO.1.A	-18	0.0172892	13.2954	0.418427	17	CGGACACACAGCACAGCCCCCCAACCCAACCCACTCGGCC	CCCCGGCCTCCGCCCCC	-
M68	GLIS2_HUMAN.H11MO.0.D	-2	0.0206304	15.8648	0.477475	14	CGGACACACAGCACAGCCCCCCAACCCAACCCACTCGGCC	GACCCCCCGCGAAG	-
M68	TF65_HUMAN.H11MO.0.A	-8	0.0206304	15.8648	0.477475	14	CGGACACACAGCACAGCCCCCCAACCCAACCCACTCGGCC	CTGGAAATTCCCTG	-
M68	Z324A_HUMAN.H11MO.0.C	-18	0.0211859	16.292	0.477475	22	CGGACACACAGCACAGCCCCCCAACCCAACCCACTCGGCC	TATCAAACCATCCTTTGCTGCCA	+
M68	ZN449_HUMAN.H11MO.0.C	-22	0.0212309	16.3266	0.477475	11	CGGACACACAGCACAGCCCCCCAACCCAACCCACTCGGCC	AAGCCCAACCA	-
M68	ZN563_HUMAN.H11MO.1.C	-4	0.0213837	16.444	0.477475	12	CGGACACACAGCACAGCCCCCCAACCCAACCCACTCGGCC	CAGGCAGCACAG	+
M68	PAX5_HUMAN.H11MO.0.A	-2	0.0216383	16.6398	0.477475	21	CGGACACACAGCACAGCCCCCCAACCCAACCCACTCGGCC	GTCACGCTCTGCTGCCCAGGC	-
M68	NFKB2_HUMAN.H11MO.0.B	-9	0.0225339	17.3286	0.490033	11	CGGACACACAGCACAGCCCCCCAACCCAACCCACTCGGCC	GGGAAAGCCCC	+
M69	IRX2_HUMAN.H11MO.0.D	-1	5.70325e-05	0.043858	0.0876982	19	TAATTGGAAGCCTATGTGGGTCGATTGAATTAGTGCGGAA	ACATGGGTGGGCATGTTGG	+
M69	ZN394_HUMAN.H11MO.0.C	-21	0.00029449	0.226463	0.226417	19	TAATTGGAAGCCTATGTGGGTCGATTGAATTAGTGCGGAA	AGAATGGAATAGAATGGAAT	+
M69	FOXD3_HUMAN.H11MO.0.D	-19	0.00142884	1.09878	0.398143	15	TAATTGGAAGCCTATGTGGGTCGATTGAATTAGTGCGGAA	TTTGTTTACTTAGCA	+
M69	ZN554_HUMAN.H11MO.0.C	-5	0.00151288	1.16341	0.398143	20	TAATTGGAAGCCTATGTGGGTCGATTGAATTAGTGCGGAA	GCTGAGCCATGTGGGGTGCT	+
M69	MNX1_HUMAN.H11MO.0.D	-14	0.00152978	1.1764	0.398143	19	TAATTGGAAGCCTATGTGGGTCGATTGAATTAGTGCGGAA	TTAAGGGTTATTAAAATAG	-
M69	PAX8_HUMAN.H11MO.0.D	-14	0.00186644	1.43529	0.398143	14	TAATTGGAAGCCTATGTGGGTCGATTGAATTAGTGCGGAA	CCCGCTTCAGTGAC	-
M70	MEF2B_HUMAN.H11MO.0.A	3	0.000481597	0.370348	0.45001	11	GAAATAGGAATTGACGGTGCACAAATAACTTCCTGGAATG	CCAAAAATAGCAAC	-
M70	IRF9_HUMAN.H11MO.0.C	0	0.00142532	1.09607	0.45001	12	GAAATAGGAATTGACGGTGCACAAATAACTTCCTGGAATG	GAAAGCGAAACT	+
M70	MEF2D_HUMAN.H11MO.0.A	3	0.00142532	1.09607	0.45001	9	GAAATAGGAATTGACGGTGCACAAATAACTTCCTGGAATG	CTAAAAATAGCA	-
M70	MEF2C_HUMAN.H11MO.0.A	4	0.00156468	1.20324	0.45001	9	GAAATAGGAATTGACGGTGCACAAATAACTTCCTGGAATG	GCTAAAAATAGCA	-
M70	BC11A_HUMAN.H11MO.0.A	0	0.0019428	1.49401	0.45001	17	GAAATAGGAATTGACGGTGCACAAATAACTTCCTGGAATG	AAAAGAGGAAGTGAAAA	+
M70	STAT1_HUMAN.H11MO.1.A	2	0.00197772	1.52087	0.45001	17	GAAATAGGAATTGACGGTGCACAAATAACTTCCTGGAATG	AAGAAAATGAAACTGAAAG	+
M70	MEF2A_HUMAN.H11MO.0.A	4	0.0020526	1.57845	0.45001	9	GAAATAGGAATTGACGGTGCACAAATAACTTCCTGGAATG	GCTAAAAATAGAA	-
M71	MNX1_HUMAN.H11MO.0.D	-5	0.000171078	0.131559	0.145439	19	GGATCCTTCTTTAACAAGATTGTAATTTTAATGCACTTAT	CTATTTTAATAACCCTTAA	+
M71	IRX2_HUMAN.H11MO.0.D	-13	0.000220712	0.169727	0.145439	19	GGATCCTTCTTTAACAAGATTGTAATTTTAATGCACTTAT	ACATGGGTGGGCATGTTGG	+
M71	HXC10_HUMAN.H11MO.0.D	-10	0.000690572	0.53105	0.265525	19	GGATCCTTCTTTAACAAGATTGTAATTTTAATGCACTTAT	TTTTTAATTTTTTTATTAC	+
M71	ZN394_HUMAN.H11MO.0.C	-8	0.0013064	1.00462	0.303468	20	GGATCCTTCTTTAACAAGATTGTAATTTTAATGCACTTAT	ATTCCATTCTATTCCATTCT	-
M72	MNX1_HUMAN.H11MO.0.D	-18	0.000244119	0.187728	0.204383	19	GTTTGAACAGCCTGATTAATCCCATTATGAAGCACATTGC	TTAAGGGTTATTAAAATAG	-
M72	IRX2_HUMAN.H11MO.0.D	-21	0.000398666	0.306574	0.204383	19	GTTTGAACAGCCTGATTAATCCCATTATGAAGCACATTGC	ACATGGGTGGGCATGTTGG	+
M73	MNX1_HUMAN.H11MO.0.D	-3	3.23825e-05	0.0249021	0.0496965	19	ATCATGTTTTAGTCCCTCGCAAAATCAAGTAGATTTCACA	CTATTTTAATAACCCTTAA	+
M73	IRX2_HUMAN.H11MO.0.D	-14	0.000582704	0.448099	0.280427	19	ATCATGTTTTAGTCCCTCGCAAAATCAAGTAGATTTCACA	ACATGGGTGGGCATGTTGG	+
M73	TLX1_HUMAN.H11MO.0.D	-15	0.000730911	0.56207	0.280427	17	ATCATGTTTTAGTCCCTCGCAAAATCAAGTAGATTTCACA	CTGGCAAGTTGCCAAGG	+
M73	GATA1_HUMAN.H11MO.0.A	-28	0.00134867	1.03713	0.344961	12	ATCATGTTTTAGTCCCTCGCAAAATCAAGTAGATTTCACA	CTGGCGGGGACAGATAAGA	+
M73	ZN394_HUMAN.H11MO.0.C	0	0.00227364	1.74843	0.436162	20	ATCATGTTTTAGTCCCTCGCAAAATCAAGTAGATTTCACA	ATTCCATTCTATTCCATTCT	-
M73	GATA2_HUMAN.H11MO.0.A	-28	0.00259517	1.99569	0.442527	12	ATCATGTTTTAGTCCCTCGCAAAATCAAGTAGATTTCACA	CTGGGGGGTGGAGATAAGG	+
M74	MNX1_HUMAN.H11MO.0.D	-13	0.000225544	0.173443	0.222428	19	TTGCATGCTTAACTGATGTGTGTTAACTATGCTCAGGTAT	TTAAGGGTTATTAAAATAG	-
M74	IRX2_HUMAN.H11MO.0.D	-14	0.00120237	0.924619	0.461914	19	TTGCATGCTTAACTGATGTGTGTTAACTATGCTCAGGTAT	ACATGGGTGGGCATGTTGG	+
M75	MNX1_HUMAN.H11MO.0.D	-14	0.00016398	0.1261	0.25182	19	GTGCCCAGTTTCAACTATGGAATTTTGAGTCATAGGGAGT	CTATTTTAATAACCCTTAA	+
M75	GATA1_HUMAN.H11MO.0.A	-28	0.000653165	0.502284	0.33435	12	GTGCCCAGTTTCAACTATGGAATTTTGAGTCATAGGGAGT	CTGGCGGGGACAGATAAGA	+
M75	GATA2_HUMAN.H11MO.0.A	-28	0.00139953	1.07624	0.421292	12	GTGCCCAGTTTCAACTATGGAATTTTGAGTCATAGGGAGT	CTGGGGGGTGGAGATAAGG	+
M75	IRX2_HUMAN.H11MO.0.D	-1	0.00150735	1.15915	0.421292	19	GTGCCCAGTTTCAACTATGGAATTTTGAGTCATAGGGAGT	CCAACATGCCCACCCATGT	-
M75	ZN394_HUMAN.H11MO.0.C	-6	0.00164602	1.26579	0.421292	20	GTGCCCAGTTTCAACTATGGAATTTTGAGTCATAGGGAGT	ATTCCATTCTATTCCATTCT	-
M80	MNX1_HUMAN.H11MO.0.D	-9	0.00020415	0.156992	0.313099	19	GATGGTAGAGATTTTCAAGAATTGTTAGTAGTGAAAGATA	CTATTTTAATAACCCTTAA	+
M80	IRX2_HUMAN.H11MO.0.D	-19	0.000458859	0.352863	0.351869	19	GATGGTAGAGATTTTCAAGAATTGTTAGTAGTGAAAGATA	ACATGGGTGGGCATGTTGG	+
M80	ZN394_HUMAN.H11MO.0.C	-17	0.00135845	1.04465	0.488993	20	GATGGTAGAGATTTTCAAGAATTGTTAGTAGTGAAAGATA	AGAATGGAATAGAATGGAAT	+
M80	TLX1_HUMAN.H11MO.0.D	-2	0.00212383	1.63323	0.488993	17	GATGGTAGAGATTTTCAAGAATTGTTAGTAGTGAAAGATA	CCTTGGCAACTTGCCAG	-
M80	BRAC_HUMAN.H11MO.0.A	-11	0.00222601	1.7118	0.488993	20	GATGGTAGAGATTTTCAAGAATTGTTAGTAGTGAAAGATA	ATTTCACACCTCCCTGCTAA	-
M81	MNX1_HUMAN.H11MO.0.D	-2	3.17871e-05	0.0244443	0.0485912	19	ACTCTAGGGAGTTTACAAATTCCATTCGTGGGACATGGAC	TTAAGGGTTATTAAAATAG	-
M81	BRAC_HUMAN.H11MO.0.A	0	0.000475561	0.365706	0.242321	20	ACTCTAGGGAGTTTACAAATTCCATTCGTGGGACATGGAC	TTAGCAGGGAGGTGTGAAAT	+
M81	IRX2_HUMAN.H11MO.0.D	-12	0.000634939	0.488268	0.242649	19	ACTCTAGGGAGTTTACAAATTCCATTCGTGGGACATGGAC	CCAACATGCCCACCCATGT	-
M81	SPIC_HUMAN.H11MO.0.D	-17	0.000938692	0.721854	0.286985	13	ACTCTAGGGAGTTTACAAATTCCATTCGTGGGACATGGAC	CCTCCCCTTCCTC	-
M81	PTF1A_HUMAN.H11MO.0.B	-29	0.001583	1.21732	0.314494	11	ACTCTAGGGAGTTTACAAATTCCATTCGTGGGACATGGAC	GGGAAAGGGGGCAGCTGG	-
M81	HXC10_HUMAN.H11MO.0.D	-13	0.00171279	1.31714	0.314494	19	ACTCTAGGGAGTTTACAAATTCCATTCGTGGGACATGGAC	TTTTTAATTTTTTTATTAC	+
M81	RXRA_HUMAN.H11MO.0.A	0	0.00195146	1.50067	0.314494	20	ACTCTAGGGAGTTTACAAATTCCATTCGTGGGACATGGAC	GGGGGAGGCAGAGGTCAGAG	+
M81	ZN394_HUMAN.H11MO.0.C	-14	0.00241222	1.85499	0.314494	20	ACTCTAGGGAGTTTACAAATTCCATTCGTGGGACATGGAC	AGAATGGAATAGAATGGAAT	+
M81	NKX61_HUMAN.H11MO.0.B	-11	0.00246881	1.89852	0.314494	19	ACTCTAGGGAGTTTACAAATTCCATTCGTGGGACATGGAC	CATTAAATTCCCATTAATC	-
M81	TLX1_HUMAN.H11MO.0.D	-27	0.00311135	2.39263	0.345804	13	ACTCTAGGGAGTTTACAAATTCCATTCGTGGGACATGGAC	CTGGCAAGTTGCCAAGG	+
M81	GATA2_HUMAN.H11MO.0.A	-27	0.00352774	2.71283	0.345804	13	ACTCTAGGGAGTTTACAAATTCCATTCGTGGGACATGGAC	CTGGGGGGTGGAGATAAGG	+
M81	ZN214_HUMAN.H11MO.0.C	-20	0.00352962	2.71427	0.345804	20	ACTCTAGGGAGTTTACAAATTCCATTCGTGGGACATGGAC	TCCTTTTTGAGGCCTTTGATGA	+
M81	NR1D1_HUMAN.H11MO.0.B	-21	0.00499787	3.84337	0.436167	19	ACTCTAGGGAGTTTACAAATTCCATTCGTGGGACATGGAC	AGGGAAGTGGGTCAGAAGG	+
M81	Z324A_HUMAN.H11MO.0.C	-10	0.00513593	3.94953	0.436167	23	ACTCTAGGGAGTTTACAAATTCCATTCGTGGGACATGGAC	TATCAAACCATCCTTTGCTGCCA	+
M81	ZN563_HUMAN.H11MO.0.C	-14	0.0058845	4.52518	0.473437	21	ACTCTAGGGAGTTTACAAATTCCATTCGTGGGACATGGAC	GCAGCTGCCAGTGAGGATCCC	-
M83	DLX6_HUMAN.H11MO.0.D	2	0.000250238	0.192433	0.263818	13	CTTAATGTAATAGTTTTTGCATAAGGGACTTACGCCACTC	TAATTACCTTAATTT	-
M83	MNX1_HUMAN.H11MO.0.D	-22	0.000405356	0.311719	0.263818	18	CTTAATGTAATAGTTTTTGCATAAGGGACTTACGCCACTC	TTAAGGGTTATTAAAATAG	-
M83	AIRE_HUMAN.H11MO.0.C	0	0.000794816	0.611213	0.263818	18	CTTAATGTAATAGTTTTTGCATAAGGGACTTACGCCACTC	ATTGGTTTTATTGGTTAA	+
M83	PO3F3_HUMAN.H11MO.0.D	-9	0.00086405	0.664455	0.263818	17	CTTAATGTAATAGTTTTTGCATAAGGGACTTACGCCACTC	ATAAATTATGCAAATTT	+
M83	DLX1_HUMAN.H11MO.0.D	2	0.00154361	1.18704	0.286015	14	CTTAATGTAATAGTTTTTGCATAAGGGACTTACGCCACTC	TAATTAGCATAATTTA	-
M83	BRAC_HUMAN.H11MO.0.A	-15	0.00161737	1.24375	0.286015	20	CTTAATGTAATAGTTTTTGCATAAGGGACTTACGCCACTC	TTAGCAGGGAGGTGTGAAAT	+
M83	GBX1_HUMAN.H11MO.0.D	3	0.00168615	1.29665	0.286015	14	CTTAATGTAATAGTTTTTGCATAAGGGACTTACGCCACTC	CTAATTAGCTAAAATTT	+
M83	HXC10_HUMAN.H11MO.0.D	-1	0.00231787	1.78244	0.344921	19	CTTAATGTAATAGTTTTTGCATAAGGGACTTACGCCACTC	TTTTTAATTTTTTTATTAC	+
M83	FOXD3_HUMAN.H11MO.0.D	-19	0.00301039	2.31499	0.344921	15	CTTAATGTAATAGTTTTTGCATAAGGGACTTACGCCACTC	TGCTAAGTAAACAAA	-
M83	PAX2_HUMAN.H11MO.0.D	-21	0.0030684	2.3596	0.344921	18	CTTAATGTAATAGTTTTTGCATAAGGGACTTACGCCACTC	GTTCAGTCATGCGTGACA	+
M83	LHX9_HUMAN.H11MO.0.D	3	0.00331042	2.54571	0.344921	15	CTTAATGTAATAGTTTTTGCATAAGGGACTTACGCCACTC	CTAATTAGCTATTAATTA	+
M83	IRX2_HUMAN.H11MO.0.D	-20	0.0033599	2.58377	0.344921	19	CTTAATGTAATAGTTTTTGCATAAGGGACTTACGCCACTC	CCAACATGCCCACCCATGT	-
M83	GBX2_HUMAN.H11MO.0.D	3	0.00346199	2.66227	0.344921	14	CTTAATGTAATAGTTTTTGCATAAGGGACTTACGCCACTC	CTAATTAGCCTTTAATT	+
M83	ZN264_HUMAN.H11MO.0.C	-16	0.00386213	2.96998	0.346827	24	CTTAATGTAATAGTTTTTGCATAAGGGACTTACGCCACTC	TCTTATAAGGGCACTAATCCCATT	+
M83	DLX4_HUMAN.H11MO.0.D	2	0.00416344	3.20168	0.353113	14	CTTAATGTAATAGTTTTTGCATAAGGGACTTACGCCACTC	TAATTACCCTAAATTT	+
M83	ISX_HUMAN.H11MO.0.D	3	0.00488084	3.75336	0.392171	13	CTTAATGTAATAGTTTTTGCATAAGGGACTTACGCCACTC	TTAATTAGCTTAAATT	+
M83	HME2_HUMAN.H11MO.0.D	-24	0.00527454	4.05612	0.392822	11	CTTAATGTAATAGTTTTTGCATAAGGGACTTACGCCACTC	GGTAATTAGGG	+
M83	NR1D1_HUMAN.H11MO.0.B	-16	0.00556579	4.28009	0.392822	19	CTTAATGTAATAGTTTTTGCATAAGGGACTTACGCCACTC	AGGGAAGTGGGTCAGAAGG	+
M83	ZN394_HUMAN.H11MO.0.C	-15	0.00587001	4.51404	0.392822	20	CTTAATGTAATAGTTTTTGCATAAGGGACTTACGCCACTC	AGAATGGAATAGAATGGAAT	+
M83	DMBX1_HUMAN.H11MO.0.D	5	0.00628585	4.83382	0.399841	15	CTTAATGTAATAGTTTTTGCATAAGGGACTTACGCCACTC	ACTTAATTAGATTATAATTA	-
M83	ZN214_HUMAN.H11MO.0.C	-7	0.00860612	6.61811	0.469318	22	CTTAATGTAATAGTTTTTGCATAAGGGACTTACGCCACTC	TCCTTTTTGAGGCCTTTGATGA	+
M83	VSX1_HUMAN.H11MO.0.D	2	0.0088952	6.84041	0.469318	12	CTTAATGTAATAGTTTTTGCATAAGGGACTTACGCCACTC	TAATTAGCTAATTT	+
M83	VENTX_HUMAN.H11MO.0.D	-8	0.00906155	6.96833	0.469318	19	CTTAATGTAATAGTTTTTGCATAAGGGACTTACGCCACTC	AATTAGAAACCAATTAGCG	-
M83	GATA5_HUMAN.H11MO.0.D	0	0.00922262	7.09219	0.469318	17	CTTAATGTAATAGTTTTTGCATAAGGGACTTACGCCACTC	ATCTAAGTTATCTCTTA	-
M83	PAX8_HUMAN.H11MO.0.D	-19	0.00965108	7.42168	0.473077	14	CTTAATGTAATAGTTTTTGCATAAGGGACTTACGCCACTC	CCCGCTTCAGTGAC	-
M83	SHOX_HUMAN.H11MO.0.D	3	0.00991625	7.6256	0.473077	14	CTTAATGTAATAGTTTTTGCATAAGGGACTTACGCCACTC	CTAATTAGTTAATTTTT	+
M83	SHOX2_HUMAN.H11MO.0.D	3	0.0106577	8.1958	0.482254	14	CTTAATGTAATAGTTTTTGCATAAGGGACTTACGCCACTC	CTAATTAGTTAATTTTA	+
M84	HXC10_HUMAN.H11MO.0.D	-16	1.95532e-05	0.0150364	0.0299488	19	TTCTTTTTAATCTTCAGGTTATGTTTTTTGTTTAGGGTGA	TTTTTAATTTTTTTATTAC	+
M84	MNX1_HUMAN.H11MO.0.D	-13	8.77385e-05	0.0674709	0.0671927	19	TTCTTTTTAATCTTCAGGTTATGTTTTTTGTTTAGGGTGA	CTATTTTAATAACCCTTAA	+
M84	ZN394_HUMAN.H11MO.0.C	-15	0.000503827	0.387443	0.192923	20	TTCTTTTTAATCTTCAGGTTATGTTTTTTGTTTAGGGTGA	ATTCCATTCTATTCCATTCT	-
M84	FOXD3_HUMAN.H11MO.0.D	-22	0.00103161	0.79331	0.226613	15	TTCTTTTTAATCTTCAGGTTATGTTTTTTGTTTAGGGTGA	TTTGTTTACTTAGCA	+
M84	HME2_HUMAN.H11MO.0.D	-26	0.00104273	0.801857	0.226613	11	TTCTTTTTAATCTTCAGGTTATGTTTTTTGTTTAGGGTGA	GGTAATTAGGG	+
M84	IRX2_HUMAN.H11MO.0.D	-13	0.0013705	1.05391	0.226613	19	TTCTTTTTAATCTTCAGGTTATGTTTTTTGTTTAGGGTGA	ACATGGGTGGGCATGTTGG	+
M84	GSX1_HUMAN.H11MO.0.D	4	0.00209623	1.612	0.291883	11	TTCTTTTTAATCTTCAGGTTATGTTTTTTGTTTAGGGTGA	TAATTAGTTTTTAAT	+
M84	NR1D1_HUMAN.H11MO.0.B	-10	0.00335083	2.57679	0.427694	19	TTCTTTTTAATCTTCAGGTTATGTTTTTTGTTTAGGGTGA	CCTTCTGACCCACTTCCCT	-
M84	GATA1_HUMAN.H11MO.0.A	-28	0.00446166	3.43101	0.488124	12	TTCTTTTTAATCTTCAGGTTATGTTTTTTGTTTAGGGTGA	CTGGCGGGGACAGATAAGA	+
M85	IRX2_HUMAN.H11MO.0.D	-19	0.000105497	0.0811275	0.0765893	19	TTGTGCTTGAAACTGTCTATGAAGTGATAGCAGGTAAGAT	ACATGGGTGGGCATGTTGG	+
M85	MNX1_HUMAN.H11MO.0.D	0	0.000149718	0.115133	0.0765893	19	TTGTGCTTGAAACTGTCTATGAAGTGATAGCAGGTAAGAT	CTATTTTAATAACCCTTAA	+
M85	HXC10_HUMAN.H11MO.0.D	-4	0.000483686	0.371954	0.14846	19	TTGTGCTTGAAACTGTCTATGAAGTGATAGCAGGTAAGAT	GTAATAAAAAAATTAAAAA	-
M85	ZN394_HUMAN.H11MO.0.C	-1	0.00169921	1.30669	0.434621	20	TTGTGCTTGAAACTGTCTATGAAGTGATAGCAGGTAAGAT	ATTCCATTCTATTCCATTCT	-
M86	MNX1_HUMAN.H11MO.0.D	0	0.000265472	0.204148	0.203707	19	GAATTTAGACGATTATTAATAGTTGTGAAGCTGACAGTTG	CTATTTTAATAACCCTTAA	+
M86	IRX2_HUMAN.H11MO.0.D	-6	0.000399707	0.307375	0.204473	19	GAATTTAGACGATTATTAATAGTTGTGAAGCTGACAGTTG	ACATGGGTGGGCATGTTGG	+
M86	HXC10_HUMAN.H11MO.0.D	0	0.00161145	1.23921	0.441091	19	GAATTTAGACGATTATTAATAGTTGTGAAGCTGACAGTTG	GTAATAAAAAAATTAAAAA	-
M86	GATA1_HUMAN.H11MO.0.A	-30	0.00173514	1.33432	0.441091	10	GAATTTAGACGATTATTAATAGTTGTGAAGCTGACAGTTG	CTGGCGGGGACAGATAAGA	+
M86	TLX1_HUMAN.H11MO.0.D	-20	0.00201192	1.54716	0.441091	17	GAATTTAGACGATTATTAATAGTTGTGAAGCTGACAGTTG	CCTTGGCAACTTGCCAG	-
M87	IRX2_HUMAN.H11MO.0.D	-17	0.000123356	0.0948611	0.188128	19	CAAATTCTAGGCAAGTGACTAGATATAGCCTATCATTTGA	ACATGGGTGGGCATGTTGG	+
M87	MNX1_HUMAN.H11MO.0.D	-6	0.000245009	0.188412	0.188128	19	CAAATTCTAGGCAAGTGACTAGATATAGCCTATCATTTGA	CTATTTTAATAACCCTTAA	+
M87	TLX1_HUMAN.H11MO.0.D	-5	0.000427305	0.328598	0.218735	17	CAAATTCTAGGCAAGTGACTAGATATAGCCTATCATTTGA	CCTTGGCAACTTGCCAG	-
M87	ZN394_HUMAN.H11MO.0.C	-2	0.0012451	0.957478	0.318678	20	CAAATTCTAGGCAAGTGACTAGATATAGCCTATCATTTGA	ATTCCATTCTATTCCATTCT	-
M87	HXC10_HUMAN.H11MO.0.D	-3	0.00221544	1.70367	0.486029	19	CAAATTCTAGGCAAGTGACTAGATATAGCCTATCATTTGA	TTTTTAATTTTTTTATTAC	+
M88	MNX1_HUMAN.H11MO.0.D	-18	3.82818e-05	0.0294387	0.0505618	19	TTTGCTGACATCAATGTATGTCAGGCTTAGCCCCTGAGGA	TTAAGGGTTATTAAAATAG	-
M88	IRX2_HUMAN.H11MO.0.D	-10	6.58495e-05	0.0506382	0.0505618	19	TTTGCTGACATCAATGTATGTCAGGCTTAGCCCCTGAGGA	ACATGGGTGGGCATGTTGG	+
M88	ZN394_HUMAN.H11MO.0.C	-17	0.000708662	0.544961	0.217655	20	TTTGCTGACATCAATGTATGTCAGGCTTAGCCCCTGAGGA	ATTCCATTCTATTCCATTCT	-
M91	MNX1_HUMAN.H11MO.0.D	-12	0.000124315	0.0955985	0.141933	19	TGGTTAAGAAAATTTTACATCTCCAAAGTCTTGATATTAG	TTAAGGGTTATTAAAATAG	-
M91	HXC10_HUMAN.H11MO.0.D	-21	0.000313786	0.241302	0.141933	19	TGGTTAAGAAAATTTTACATCTCCAAAGTCTTGATATTAG	TTTTTAATTTTTTTATTAC	+
M91	ZN394_HUMAN.H11MO.0.C	-14	0.000762107	0.586061	0.234224	20	TGGTTAAGAAAATTTTACATCTCCAAAGTCTTGATATTAG	ATTCCATTCTATTCCATTCT	-
M91	IRX2_HUMAN.H11MO.0.D	-13	0.00174372	1.34092	0.420885	19	TGGTTAAGAAAATTTTACATCTCCAAAGTCTTGATATTAG	CCAACATGCCCACCCATGT	-
M91	BARH2_HUMAN.H11MO.0.D	-22	0.00219113	1.68498	0.420885	18	TGGTTAAGAAAATTTTACATCTCCAAAGTCTTGATATTAG	GCTAATTGGTCCTAATTG	+
M92	MNX1_HUMAN.H11MO.0.D	-19	4.30901e-05	0.0331363	0.0661725	19	ATTCCTATAGGATTTGTCTGAACTGGTACATGTAGTATCA	TTAAGGGTTATTAAAATAG	-
M92	IRX2_HUMAN.H11MO.0.D	-3	0.000226698	0.174331	0.112485	19	ATTCCTATAGGATTTGTCTGAACTGGTACATGTAGTATCA	CCAACATGCCCACCCATGT	-
M92	ZN394_HUMAN.H11MO.0.C	-9	0.000366238	0.281637	0.112485	20	ATTCCTATAGGATTTGTCTGAACTGGTACATGTAGTATCA	AGAATGGAATAGAATGGAAT	+
M93	IRX2_HUMAN.H11MO.0.D	-2	0.000241789	0.185935	0.151702	19	AGCCTAGACGCAATACCTATTCAGGAAATTTGAGACATGC	CCAACATGCCCACCCATGT	-
M93	MNX1_HUMAN.H11MO.0.D	-19	0.000336138	0.25849	0.151702	19	AGCCTAGACGCAATACCTATTCAGGAAATTTGAGACATGC	TTAAGGGTTATTAAAATAG	-
M93	ZN394_HUMAN.H11MO.0.C	-9	0.00112521	0.865285	0.345366	20	AGCCTAGACGCAATACCTATTCAGGAAATTTGAGACATGC	AGAATGGAATAGAATGGAAT	+
M93	HXC10_HUMAN.H11MO.0.D	-9	0.00184538	1.4191	0.47201	19	AGCCTAGACGCAATACCTATTCAGGAAATTTGAGACATGC	TTTTTAATTTTTTTATTAC	+
M95	GATA1_HUMAN.H11MO.0.A	-21	2.62798e-05	0.0202092	0.0252356	19	CTTGAACAGGTAGAATACTACCAGAGAGAGCGTGATACCC	CTGGCGGGGACAGATAAGA	+
M95	GATA2_HUMAN.H11MO.0.A	-21	4.96561e-05	0.0381855	0.0252356	19	CTTGAACAGGTAGAATACTACCAGAGAGAGCGTGATACCC	CTGGGGGGTGGAGATAAGG	+
M95	TAL1_HUMAN.H11MO.0.A	-21	4.96561e-05	0.0381855	0.0252356	19	CTTGAACAGGTAGAATACTACCAGAGAGAGCGTGATACCC	CTGGGGGGGGCAGATAAGG	+
M95	IRX2_HUMAN.H11MO.0.D	-19	8.43765e-05	0.0648855	0.0321606	19	CTTGAACAGGTAGAATACTACCAGAGAGAGCGTGATACCC	ACATGGGTGGGCATGTTGG	+
M95	TFCP2_HUMAN.H11MO.0.D	-19	0.000271452	0.208746	0.0827722	16	CTTGAACAGGTAGAATACTACCAGAGAGAGCGTGATACCC	GCCTGAACTGGCCAGA	+
M95	RXRA_HUMAN.H11MO.0.A	-21	0.000720719	0.554233	0.165169	19	CTTGAACAGGTAGAATACTACCAGAGAGAGCGTGATACCC	GGGGGAGGCAGAGGTCAGAG	+
M95	BC11A_HUMAN.H11MO.0.A	-21	0.000922552	0.709443	0.165169	17	CTTGAACAGGTAGAATACTACCAGAGAGAGCGTGATACCC	AAAAGAGGAAGTGAAAA	+
M95	MNX1_HUMAN.H11MO.0.D	-2	0.00114026	0.876859	0.165169	19	CTTGAACAGGTAGAATACTACCAGAGAGAGCGTGATACCC	TTAAGGGTTATTAAAATAG	-
M95	SMAD3_HUMAN.H11MO.0.B	-18	0.00114644	0.881612	0.165169	12	CTTGAACAGGTAGAATACTACCAGAGAGAGCGTGATACCC	CAGGTGACAGAG	-
M95	ZN554_HUMAN.H11MO.0.C	-11	0.00130733	1.00534	0.165169	20	CTTGAACAGGTAGAATACTACCAGAGAGAGCGTGATACCC	AGCACCCCACATGGCTCAGC	-
M95	BRAC_HUMAN.H11MO.0.A	-18	0.00140632	1.08146	0.165169	20	CTTGAACAGGTAGAATACTACCAGAGAGAGCGTGATACCC	TTAGCAGGGAGGTGTGAAAT	+
M95	Z324A_HUMAN.H11MO.0.C	-14	0.00140835	1.08302	0.165169	23	CTTGAACAGGTAGAATACTACCAGAGAGAGCGTGATACCC	TGGCAGCAAAGGATGGTTTGATA	-
M95	TBX21_HUMAN.H11MO.0.A	-23	0.00155881	1.19873	0.169757	13	CTTGAACAGGTAGAATACTACCAGAGAGAGCGTGATACCC	GTGGAGGTGTGAA	+
M95	ZN563_HUMAN.H11MO.0.C	-11	0.00168183	1.29333	0.170944	21	CTTGAACAGGTAGAATACTACCAGAGAGAGCGTGATACCC	GGGATCCTCACTGGCAGCTGC	+
M95	ZN394_HUMAN.H11MO.0.C	-18	0.00352968	2.71433	0.283233	20	CTTGAACAGGTAGAATACTACCAGAGAGAGCGTGATACCC	AGAATGGAATAGAATGGAAT	+
M95	NR1D1_HUMAN.H11MO.0.B	-21	0.00485337	3.73224	0.35236	19	CTTGAACAGGTAGAATACTACCAGAGAGAGCGTGATACCC	CCTTCTGACCCACTTCCCT	-
M95	RARG_HUMAN.H11MO.0.B	-20	0.00618226	4.75416	0.428437	18	CTTGAACAGGTAGAATACTACCAGAGAGAGCGTGATACCC	CCCAGGTCACTCTGACCT	-
M95	ZN341_HUMAN.H11MO.0.C	-18	0.00769936	5.92081	0.491953	22	CTTGAACAGGTAGAATACTACCAGAGAGAGCGTGATACCC	GGGGGGGGGGGGAGGGAAGAGC	+
M95	TLX1_HUMAN.H11MO.0.D	-7	0.00781507	6.00979	0.491953	17	CTTGAACAGGTAGAATACTACCAGAGAGAGCGTGATACCC	CCTTGGCAACTTGCCAG	-
M95	ZEP2_HUMAN.H11MO.0.D	-8	0.00816962	6.28244	0.491953	14	CTTGAACAGGTAGAATACTACCAGAGAGAGCGTGATACCC	GGTAGGGAAACCCC	+
M95	OLIG2_HUMAN.H11MO.0.B	-10	0.00873644	6.71832	0.493325	18	CTTGAACAGGTAGAATACTACCAGAGAGAGCGTGATACCC	CAGAAGGGAAACAGCTGG	-
M97	MNX1_HUMAN.H11MO.0.D	-16	0.000268976	0.206843	0.149316	19	AGTTTCTCAACAATTTGTTAGTGGAGTAAGAATTGACTGA	TTAAGGGTTATTAAAATAG	-
M97	IRX2_HUMAN.H11MO.0.D	-11	0.000291885	0.224459	0.149316	19	AGTTTCTCAACAATTTGTTAGTGGAGTAAGAATTGACTGA	ACATGGGTGGGCATGTTGG	+
M98	IRX2_HUMAN.H11MO.0.D	-13	4.66644e-05	0.0358849	0.0669553	19	AACTTAAGCTTTCTCTAATTGTGCCATCCTGTGCTGAAGC	ACATGGGTGGGCATGTTGG	+
M98	MNX1_HUMAN.H11MO.0.D	-3	8.71996e-05	0.0670565	0.0669553	19	AACTTAAGCTTTCTCTAATTGTGCCATCCTGTGCTGAAGC	TTAAGGGTTATTAAAATAG	-
M98	GATA1_HUMAN.H11MO.0.A	-28	0.000396569	0.304961	0.203001	12	AACTTAAGCTTTCTCTAATTGTGCCATCCTGTGCTGAAGC	CTGGCGGGGACAGATAAGA	+
M98	GATA2_HUMAN.H11MO.0.A	-28	0.00137197	1.05505	0.351152	12	AACTTAAGCTTTCTCTAATTGTGCCATCCTGTGCTGAAGC	CTGGGGGGTGGAGATAAGG	+
M99	MNX1_HUMAN.H11MO.0.D	-1	0.000179169	0.137781	0.237577	19	GGTTGCTGTGATGCAAATGGCGAAGCTGTGAGTCAAATCA	TTAAGGGTTATTAAAATAG	-
M99	IRX2_HUMAN.H11MO.0.D	-13	0.000440231	0.338538	0.237577	19	GGTTGCTGTGATGCAAATGGCGAAGCTGTGAGTCAAATCA	ACATGGGTGGGCATGTTGG	+
M99	RXRA_HUMAN.H11MO.0.A	-14	0.000464115	0.356904	0.237577	20	GGTTGCTGTGATGCAAATGGCGAAGCTGTGAGTCAAATCA	GGGGGAGGCAGAGGTCAGAG	+
M99	ZN394_HUMAN.H11MO.0.C	-7	0.000848702	0.652651	0.280669	20	GGTTGCTGTGATGCAAATGGCGAAGCTGTGAGTCAAATCA	AGAATGGAATAGAATGGAAT	+
M99	BRAC_HUMAN.H11MO.0.A	-16	0.000913826	0.702732	0.280669	20	GGTTGCTGTGATGCAAATGGCGAAGCTGTGAGTCAAATCA	TTAGCAGGGAGGTGTGAAAT	+
M99	HXC10_HUMAN.H11MO.0.D	-7	0.00161694	1.24343	0.395715	19	GGTTGCTGTGATGCAAATGGCGAAGCTGTGAGTCAAATCA	GTAATAAAAAAATTAAAAA	-
M99	ZN214_HUMAN.H11MO.0.C	-8	0.00180828	1.39057	0.395715	22	GGTTGCTGTGATGCAAATGGCGAAGCTGTGAGTCAAATCA	TCATCAAAGGCCTCAAAAAGGA	-
M99	NR1D1_HUMAN.H11MO.0.B	-21	0.00216352	1.66374	0.395715	19	GGTTGCTGTGATGCAAATGGCGAAGCTGTGAGTCAAATCA	AGGGAAGTGGGTCAGAAGG	+
M100	ZN394_HUMAN.H11MO.0.C	-7	0.000247633	0.19043	0.38086	20	CAAGGTTCTGCGATTGCAGTGTTGCGGGTATCTGTCCTAG	ATTCCATTCTATTCCATTCT	-
M101	IRX2_HUMAN.H11MO.0.D	-6	0.00012143	0.0933794	0.158304	19	TTCATTACTACAAAGAGACACACTCCGTCAAATGGGCCAT	CCAACATGCCCACCCATGT	-
M101	NR1D1_HUMAN.H11MO.0.B	-16	0.000206034	0.15844	0.158304	19	TTCATTACTACAAAGAGACACACTCCGTCAAATGGGCCAT	AGGGAAGTGGGTCAGAAGG	+
M101	HME2_HUMAN.H11MO.0.D	-16	0.000580669	0.446535	0.297435	11	TTCATTACTACAAAGAGACACACTCCGTCAAATGGGCCAT	CCCTAATTACC	-
M101	PAX2_HUMAN.H11MO.0.D	-21	0.0010905	0.838593	0.330669	18	TTCATTACTACAAAGAGACACACTCCGTCAAATGGGCCAT	GTTCAGTCATGCGTGACA	+
M101	ZN264_HUMAN.H11MO.0.C	-5	0.00146065	1.12324	0.330669	24	TTCATTACTACAAAGAGACACACTCCGTCAAATGGGCCAT	TCTTATAAGGGCACTAATCCCATT	+
M101	PAX8_HUMAN.H11MO.0.D	-22	0.00170257	1.30928	0.330669	14	TTCATTACTACAAAGAGACACACTCCGTCAAATGGGCCAT	GTCACTGAAGCGGG	+
M101	MNX1_HUMAN.H11MO.0.D	2	0.00172147	1.32381	0.330669	17	TTCATTACTACAAAGAGACACACTCCGTCAAATGGGCCAT	CTATTTTAATAACCCTTAA	+
M102	MNX1_HUMAN.H11MO.0.D	-17	7.16229e-05	0.055078	0.110156	19	CATTATTAATGAGACCATAGTCTGTCCCTCTAATCCTGTG	TTAAGGGTTATTAAAATAG	-
M102	IRX2_HUMAN.H11MO.0.D	-14	0.000257437	0.197969	0.131979	19	CATTATTAATGAGACCATAGTCTGTCCCTCTAATCCTGTG	ACATGGGTGGGCATGTTGG	+
M103	ZN350_HUMAN.H11MO.1.D	-9	0.00019557	0.150393	0.300786	24	AATTGTACTGGCAGACAACTACCTGTGACACGGAAATATG	GGGCAACAAATCCCTGCGCCCCGT	-
M105	MNX1_HUMAN.H11MO.0.D	-2	0.000262337	0.201737	0.365257	19	ACAGGATTAAATAACAGTTGAGGATTGGTCTCTAGATCCA	CTATTTTAATAACCCTTAA	+
M106	MNX1_HUMAN.H11MO.0.D	-21	0.000107584	0.0827322	0.127747	19	AACATTCTCAGGTAAAGTCCCGATGTGTGTGAGAGATGCC	TTAAGGGTTATTAAAATAG	-
M106	IRX2_HUMAN.H11MO.0.D	-20	0.000229827	0.176737	0.127747	19	AACATTCTCAGGTAAAGTCCCGATGTGTGTGAGAGATGCC	ACATGGGTGGGCATGTTGG	+
M107	ZN394_HUMAN.H11MO.0.C	0	2.77566e-05	0.0213448	0.042653	20	GGAAAGCTAGAGACATTAAGCAAATTGCTACCTGACAATA	AGAATGGAATAGAATGGAAT	+
M107	MNX1_HUMAN.H11MO.0.D	-8	0.000104625	0.0804566	0.0803878	19	GGAAAGCTAGAGACATTAAGCAAATTGCTACCTGACAATA	TTAAGGGTTATTAAAATAG	-
M107	HXC10_HUMAN.H11MO.0.D	-11	0.000604917	0.465182	0.309856	19	GGAAAGCTAGAGACATTAAGCAAATTGCTACCTGACAATA	GTAATAAAAAAATTAAAAA	-
M107	IRX2_HUMAN.H11MO.0.D	-5	0.00187231	1.43981	0.480662	19	GGAAAGCTAGAGACATTAAGCAAATTGCTACCTGACAATA	CCAACATGCCCACCCATGT	-
M107	ZN214_HUMAN.H11MO.0.C	-2	0.00187675	1.44322	0.480662	22	GGAAAGCTAGAGACATTAAGCAAATTGCTACCTGACAATA	TCATCAAAGGCCTCAAAAAGGA	-
M108	MNX1_HUMAN.H11MO.0.D	-14	3.10399e-05	0.0238697	0.0304322	19	GTAAGACTTCTGACTTTTGGAAAATTTAAGAAATCGCATA	TTAAGGGTTATTAAAATAG	-
M108	HXC10_HUMAN.H11MO.0.D	-14	5.44944e-05	0.0419062	0.0304322	19	GTAAGACTTCTGACTTTTGGAAAATTTAAGAAATCGCATA	TTTTTAATTTTTTTATTAC	+
M108	IRX2_HUMAN.H11MO.0.D	0	0.000670336	0.515489	0.24055	19	GTAAGACTTCTGACTTTTGGAAAATTTAAGAAATCGCATA	CCAACATGCCCACCCATGT	-
M108	LYL1_HUMAN.H11MO.0.A	-5	0.00127339	0.979239	0.292084	14	GTAAGACTTCTGACTTTTGGAAAATTTAAGAAATCGCATA	CCAGCTGTTTCCTG	+
M108	ZN394_HUMAN.H11MO.0.C	-5	0.00167836	1.29066	0.292084	20	GTAAGACTTCTGACTTTTGGAAAATTTAAGAAATCGCATA	ATTCCATTCTATTCCATTCT	-
M108	NKX61_HUMAN.H11MO.0.B	-12	0.0017208	1.32329	0.292084	19	GTAAGACTTCTGACTTTTGGAAAATTTAAGAAATCGCATA	GATTAATGGGAATTTAATG	+
M108	ZN563_HUMAN.H11MO.0.C	-5	0.00266332	2.04809	0.329607	21	GTAAGACTTCTGACTTTTGGAAAATTTAAGAAATCGCATA	GCAGCTGCCAGTGAGGATCCC	-
M108	DMBX1_HUMAN.H11MO.0.D	-12	0.00279768	2.15141	0.329607	20	GTAAGACTTCTGACTTTTGGAAAATTTAAGAAATCGCATA	ACTTAATTAGATTATAATTA	-
M108	RXRA_HUMAN.H11MO.0.A	0	0.00300551	2.31123	0.329607	20	GTAAGACTTCTGACTTTTGGAAAATTTAAGAAATCGCATA	CTCTGACCTCTGCCTCCCCC	-
M108	PO3F3_HUMAN.H11MO.0.D	-10	0.00305027	2.34566	0.329607	17	GTAAGACTTCTGACTTTTGGAAAATTTAAGAAATCGCATA	ATAAATTATGCAAATTT	+
M108	AIRE_HUMAN.H11MO.0.C	-15	0.00323644	2.48882	0.329607	18	GTAAGACTTCTGACTTTTGGAAAATTTAAGAAATCGCATA	ATTGGTTTTATTGGTTAA	+
M108	TLX1_HUMAN.H11MO.0.D	-9	0.00449203	3.45437	0.411133	17	GTAAGACTTCTGACTTTTGGAAAATTTAAGAAATCGCATA	CTGGCAAGTTGCCAAGG	+
M108	RFX5_HUMAN.H11MO.0.A	-4	0.0045879	3.52809	0.411133	20	GTAAGACTTCTGACTTTTGGAAAATTTAAGAAATCGCATA	GTCAGCTGTTGCTAGGCAGA	+
M108	TAL1_HUMAN.H11MO.1.A	-4	0.00492906	3.79045	0.411133	15	GTAAGACTTCTGACTTTTGGAAAATTTAAGAAATCGCATA	CACATCTGCTTCCTG	-
M108	SMAD3_HUMAN.H11MO.0.B	0	0.00511347	3.93226	0.411133	12	GTAAGACTTCTGACTTTTGGAAAATTTAAGAAATCGCATA	CTCTGTCACCTG	+
M108	OLIG2_HUMAN.H11MO.0.B	-5	0.00585448	4.5021	0.447176	18	GTAAGACTTCTGACTTTTGGAAAATTTAAGAAATCGCATA	CCAGCTGTTTCCCTTCTG	+
M111	MNX1_HUMAN.H11MO.0.D	-17	0.000100876	0.0775739	0.154812	19	GAATTCAGTCATCACAATTGAGCCTCATTAATGTCTCATG	TTAAGGGTTATTAAAATAG	-
M111	IRX2_HUMAN.H11MO.0.D	-11	0.000641217	0.493096	0.246015	19	GAATTCAGTCATCACAATTGAGCCTCATTAATGTCTCATG	ACATGGGTGGGCATGTTGG	+
M111	HXC10_HUMAN.H11MO.0.D	-15	0.00119782	0.921126	0.367653	19	GAATTCAGTCATCACAATTGAGCCTCATTAATGTCTCATG	TTTTTAATTTTTTTATTAC	+
M111	VENTX_HUMAN.H11MO.0.D	-14	0.00252943	1.94513	0.497731	19	GAATTCAGTCATCACAATTGAGCCTCATTAATGTCTCATG	AATTAGAAACCAATTAGCG	-
M111	BRAC_HUMAN.H11MO.0.A	-1	0.0026997	2.07607	0.497731	20	GAATTCAGTCATCACAATTGAGCCTCATTAATGTCTCATG	ATTTCACACCTCCCTGCTAA	-
M111	HME2_HUMAN.H11MO.0.D	-21	0.00301525	2.31873	0.497731	11	GAATTCAGTCATCACAATTGAGCCTCATTAATGTCTCATG	CCCTAATTACC	-
M111	TLX1_HUMAN.H11MO.0.D	-14	0.00330864	2.54434	0.497731	17	GAATTCAGTCATCACAATTGAGCCTCATTAATGTCTCATG	CCTTGGCAACTTGCCAG	-
M111	ZN394_HUMAN.H11MO.0.C	-1	0.00356756	2.74345	0.497731	20	GAATTCAGTCATCACAATTGAGCCTCATTAATGTCTCATG	ATTCCATTCTATTCCATTCT	-
M113	MNX1_HUMAN.H11MO.0.D	-10	0.000162775	0.125174	0.191066	19	GTTACTGACTCTAACTTCATCAGTTCTTGTTACCTAATTC	CTATTTTAATAACCCTTAA	+
M113	ZN394_HUMAN.H11MO.0.C	-21	0.000463865	0.356712	0.237294	19	GTTACTGACTCTAACTTCATCAGTTCTTGTTACCTAATTC	ATTCCATTCTATTCCATTCT	-
M113	IRX2_HUMAN.H11MO.0.D	-10	0.000662986	0.509836	0.254367	19	GTTACTGACTCTAACTTCATCAGTTCTTGTTACCTAATTC	CCAACATGCCCACCCATGT	-
M113	BRAC_HUMAN.H11MO.0.A	-13	0.00107496	0.826642	0.329942	20	GTTACTGACTCTAACTTCATCAGTTCTTGTTACCTAATTC	ATTTCACACCTCCCTGCTAA	-
M113	HXC10_HUMAN.H11MO.0.D	0	0.00208721	1.60506	0.457597	19	GTTACTGACTCTAACTTCATCAGTTCTTGTTACCTAATTC	GTAATAAAAAAATTAAAAA	-
M113	RXRA_HUMAN.H11MO.0.A	-2	0.0023893	1.83737	0.458349	20	GTTACTGACTCTAACTTCATCAGTTCTTGTTACCTAATTC	CTCTGACCTCTGCCTCCCCC	-
M113	HME2_HUMAN.H11MO.0.D	-13	0.00305418	2.34866	0.468717	11	GTTACTGACTCTAACTTCATCAGTTCTTGTTACCTAATTC	CCCTAATTACC	-
M114	MNX1_HUMAN.H11MO.0.D	-15	0.000147941	0.113767	0.209329	19	TCTTCTCCATGTCTGCTAAGAGAAGCCTGGGTCTAGCCGT	TTAAGGGTTATTAAAATAG	-
M114	PROX1_HUMAN.H11MO.0.D	-14	0.000298937	0.229882	0.209329	17	TCTTCTCCATGTCTGCTAAGAGAAGCCTGGGTCTAGCCGT	GGGTAAGGCGGGTTGGG	+
M114	IRX2_HUMAN.H11MO.0.D	-6	0.000409826	0.315156	0.209329	19	TCTTCTCCATGTCTGCTAAGAGAAGCCTGGGTCTAGCCGT	ACATGGGTGGGCATGTTGG	+
M114	NR1D1_HUMAN.H11MO.0.B	-13	0.00107163	0.824087	0.328418	19	TCTTCTCCATGTCTGCTAAGAGAAGCCTGGGTCTAGCCGT	AGGGAAGTGGGTCAGAAGG	+
M114	SPIC_HUMAN.H11MO.0.D	-13	0.00153913	1.18359	0.393074	13	TCTTCTCCATGTCTGCTAAGAGAAGCCTGGGTCTAGCCGT	GAGGAAGGGGAGG	+
M114	BRAC_HUMAN.H11MO.0.A	-8	0.00238582	1.83469	0.468465	20	TCTTCTCCATGTCTGCTAAGAGAAGCCTGGGTCTAGCCGT	TTAGCAGGGAGGTGTGAAAT	+
M114	Z324A_HUMAN.H11MO.0.C	-9	0.00244578	1.8808	0.468465	23	TCTTCTCCATGTCTGCTAAGAGAAGCCTGGGTCTAGCCGT	TGGCAGCAAAGGATGGTTTGATA	-
M115	MNX1_HUMAN.H11MO.0.D	-12	0.000288415	0.221791	0.199756	19	TTCATGTCATAATCTTGAGTTAGCATATAAGCTGACTGTA	TTAAGGGTTATTAAAATAG	-
M115	IRX2_HUMAN.H11MO.0.D	-12	0.000313625	0.241178	0.199756	19	TTCATGTCATAATCTTGAGTTAGCATATAAGCTGACTGTA	ACATGGGTGGGCATGTTGG	+
M115	BRAC_HUMAN.H11MO.0.A	-3	0.00039023	0.300087	0.199756	20	TTCATGTCATAATCTTGAGTTAGCATATAAGCTGACTGTA	ATTTCACACCTCCCTGCTAA	-
M116	ZN394_HUMAN.H11MO.0.C	-19	0.000187473	0.144167	0.288087	20	GTCTTCATTGGGGAAAAAGGACCCATTCAAATCCAAGCTC	ATTCCATTCTATTCCATTCT	-
M117	IRX2_HUMAN.H11MO.0.D	-12	0.000127328	0.0979155	0.166092	19	CGTTCATAGTTAAAACCTGATAACTTTAGTGCATGCATTC	ACATGGGTGGGCATGTTGG	+
M117	MNX1_HUMAN.H11MO.0.D	-2	0.000216452	0.166452	0.166092	19	CGTTCATAGTTAAAACCTGATAACTTTAGTGCATGCATTC	TTAAGGGTTATTAAAATAG	-
M117	ZN563_HUMAN.H11MO.0.C	-18	0.000784381	0.603189	0.233026	21	CGTTCATAGTTAAAACCTGATAACTTTAGTGCATGCATTC	GGGATCCTCACTGGCAGCTGC	+
M117	BRAC_HUMAN.H11MO.0.A	-19	0.000911045	0.700594	0.233026	20	CGTTCATAGTTAAAACCTGATAACTTTAGTGCATGCATTC	TTAGCAGGGAGGTGTGAAAT	+
M118	MNX1_HUMAN.H11MO.0.D	-6	0.000174257	0.134004	0.158728	19	TAGCAGTGACGAAAGTAATTCTGGGCAATGACAGTGTTAT	CTATTTTAATAACCCTTAA	+
M118	IRX2_HUMAN.H11MO.0.D	-7	0.000554558	0.426455	0.28406	19	TAGCAGTGACGAAAGTAATTCTGGGCAATGACAGTGTTAT	CCAACATGCCCACCCATGT	-
M118	GATA1_HUMAN.H11MO.0.A	7	0.000823112	0.632973	0.316216	12	TAGCAGTGACGAAAGTAATTCTGGGCAATGACAGTGTTAT	TCTTATCTGTCCCCGCCAG	-
M118	HXC10_HUMAN.H11MO.0.D	-13	0.00189906	1.46038	0.454718	19	TAGCAGTGACGAAAGTAATTCTGGGCAATGACAGTGTTAT	TTTTTAATTTTTTTATTAC	+
M118	ZN394_HUMAN.H11MO.0.C	-17	0.00236534	1.81894	0.454718	20	TAGCAGTGACGAAAGTAATTCTGGGCAATGACAGTGTTAT	ATTCCATTCTATTCCATTCT	-
M119	MNX1_HUMAN.H11MO.0.D	-20	0.000354188	0.272371	0.46566	19	ACTTTGAATTCAGATCCGATTGTTTAGGTCTTTCAAACTG	TTAAGGGTTATTAAAATAG	-
M119	IRX2_HUMAN.H11MO.0.D	-7	0.00090831	0.698491	0.46566	19	ACTTTGAATTCAGATCCGATTGTTTAGGTCTTTCAAACTG	ACATGGGTGGGCATGTTGG	+
M120	MNX1_HUMAN.H11MO.0.D	1	0.000246433	0.189507	0.373347	18	GTTGTCTCTGAGCCAAATTCAGCTATTGGTTCACTTTCCA	CTATTTTAATAACCCTTAA	+
M120	IRX2_HUMAN.H11MO.0.D	-5	0.000822645	0.632614	0.373347	19	GTTGTCTCTGAGCCAAATTCAGCTATTGGTTCACTTTCCA	CCAACATGCCCACCCATGT	-
M120	NR1D1_HUMAN.H11MO.0.B	-21	0.00111852	0.860141	0.373347	19	GTTGTCTCTGAGCCAAATTCAGCTATTGGTTCACTTTCCA	CCTTCTGACCCACTTCCCT	-
M120	RXRA_HUMAN.H11MO.0.A	-5	0.001409	1.08352	0.373347	20	GTTGTCTCTGAGCCAAATTCAGCTATTGGTTCACTTTCCA	CTCTGACCTCTGCCTCCCCC	-
M120	ZN214_HUMAN.H11MO.0.C	-1	0.00155377	1.19485	0.373347	22	GTTGTCTCTGAGCCAAATTCAGCTATTGGTTCACTTTCCA	TCCTTTTTGAGGCCTTTGATGA	+
M120	ZN394_HUMAN.H11MO.0.C	-5	0.00216544	1.66523	0.373347	20	GTTGTCTCTGAGCCAAATTCAGCTATTGGTTCACTTTCCA	ATTCCATTCTATTCCATTCT	-
M120	TLX1_HUMAN.H11MO.0.D	-24	0.00228769	1.75924	0.373347	16	GTTGTCTCTGAGCCAAATTCAGCTATTGGTTCACTTTCCA	CCTTGGCAACTTGCCAG	-
M120	FOXD3_HUMAN.H11MO.0.D	-24	0.00240566	1.84996	0.373347	15	GTTGTCTCTGAGCCAAATTCAGCTATTGGTTCACTTTCCA	TTTGTTTACTTAGCA	+
M120	HXC10_HUMAN.H11MO.0.D	-15	0.00291804	2.24397	0.373347	19	GTTGTCTCTGAGCCAAATTCAGCTATTGGTTCACTTTCCA	TTTTTAATTTTTTTATTAC	+
M120	BATF_HUMAN.H11MO.0.A	-7	0.00292696	2.25083	0.373347	18	GTTGTCTCTGAGCCAAATTCAGCTATTGGTTCACTTTCCA	ATGAGTCATATCGAAAGT	-
M120	GATA1_HUMAN.H11MO.0.A	-3	0.00387313	2.97844	0.423459	19	GTTGTCTCTGAGCCAAATTCAGCTATTGGTTCACTTTCCA	TCTTATCTGTCCCCGCCAG	-
M121	MNX1_HUMAN.H11MO.0.D	-9	0.000286897	0.220624	0.191134	19	ATAGGTTAGATGCAGGTACTTTCAAACACGGGAAATGTAG	TTAAGGGTTATTAAAATAG	-
M121	IRX2_HUMAN.H11MO.0.D	-14	0.000336825	0.259019	0.191134	19	ATAGGTTAGATGCAGGTACTTTCAAACACGGGAAATGTAG	CCAACATGCCCACCCATGT	-
M121	ZN394_HUMAN.H11MO.0.C	-18	0.000451526	0.347223	0.191134	20	ATAGGTTAGATGCAGGTACTTTCAAACACGGGAAATGTAG	ATTCCATTCTATTCCATTCT	-
M121	GATA1_HUMAN.H11MO.0.A	-27	0.000922399	0.709324	0.235158	13	ATAGGTTAGATGCAGGTACTTTCAAACACGGGAAATGTAG	CTGGCGGGGACAGATAAGA	+
M121	RXRA_HUMAN.H11MO.0.A	-29	0.00135911	1.04516	0.296995	11	ATAGGTTAGATGCAGGTACTTTCAAACACGGGAAATGTAG	GGGGGAGGCAGAGGTCAGAG	+
M121	GATA2_HUMAN.H11MO.0.A	-27	0.00192277	1.47861	0.367645	13	ATAGGTTAGATGCAGGTACTTTCAAACACGGGAAATGTAG	CTGGGGGGTGGAGATAAGG	+
M121	HXC10_HUMAN.H11MO.0.D	-10	0.0025551	1.96487	0.39084	19	ATAGGTTAGATGCAGGTACTTTCAAACACGGGAAATGTAG	TTTTTAATTTTTTTATTAC	+
M121	BRAC_HUMAN.H11MO.0.A	-18	0.00333368	2.5636	0.424406	20	ATAGGTTAGATGCAGGTACTTTCAAACACGGGAAATGTAG	ATTTCACACCTCCCTGCTAA	-
M121	PTF1A_HUMAN.H11MO.0.B	-29	0.00388435	2.98706	0.424406	11	ATAGGTTAGATGCAGGTACTTTCAAACACGGGAAATGTAG	GGGAAAGGGGGCAGCTGG	-
M121	MAF_HUMAN.H11MO.0.A	-19	0.0047516	3.65398	0.473875	19	ATAGGTTAGATGCAGGTACTTTCAAACACGGGAAATGTAG	TTGCTGAGTCAGCAGATTC	-
M122	MNX1_HUMAN.H11MO.0.D	-5	0.00035067	0.269665	0.305388	19	GACCAGGAGAACTGATGTGAGACAATCCAATCCTGAGTAA	TTAAGGGTTATTAAAATAG	-
M122	SPIC_HUMAN.H11MO.0.D	-26	0.000643434	0.494801	0.305388	13	GACCAGGAGAACTGATGTGAGACAATCCAATCCTGAGTAA	CCTCCCCTTCCTC	-
M122	ZN394_HUMAN.H11MO.0.C	-7	0.000757865	0.582798	0.305388	20	GACCAGGAGAACTGATGTGAGACAATCCAATCCTGAGTAA	AGAATGGAATAGAATGGAAT	+
M122	NR1I2_HUMAN.H11MO.0.C	-7	0.000885394	0.680868	0.305388	19	GACCAGGAGAACTGATGTGAGACAATCCAATCCTGAGTAA	TGAGGTCAAAAAAGTTCAG	+
M122	NR1H3_HUMAN.H11MO.0.B	-6	0.00110778	0.851887	0.305388	19	GACCAGGAGAACTGATGTGAGACAATCCAATCCTGAGTAA	CAGAGGTCACTGCAGGTCA	+
M122	PAX2_HUMAN.H11MO.0.D	-6	0.00119395	0.918151	0.305388	18	GACCAGGAGAACTGATGTGAGACAATCCAATCCTGAGTAA	GTTCAGTCATGCGTGACA	+
M122	PAX8_HUMAN.H11MO.0.D	-27	0.00256166	1.96991	0.46651	13	GACCAGGAGAACTGATGTGAGACAATCCAATCCTGAGTAA	CCCGCTTCAGTGAC	-
M122	RXRA_HUMAN.H11MO.0.A	-3	0.00272674	2.09686	0.46651	20	GACCAGGAGAACTGATGTGAGACAATCCAATCCTGAGTAA	GGGGGAGGCAGAGGTCAGAG	+
M122	NR1D1_HUMAN.H11MO.0.B	-22	0.00282936	2.17578	0.46651	18	GACCAGGAGAACTGATGTGAGACAATCCAATCCTGAGTAA	CCTTCTGACCCACTTCCCT	-
M122	THA_HUMAN.H11MO.0.C	-9	0.00313323	2.40945	0.46651	17	GACCAGGAGAACTGATGTGAGACAATCCAATCCTGAGTAA	GGGTCACTTCAGGTCAG	+
M123	ZN394_HUMAN.H11MO.0.C	-6	0.000622029	0.478341	0.450078	20	TAAGCTCTCTCTTTTTAGTCTAACAGATATGTAATCCTGT	ATTCCATTCTATTCCATTCT	-
M123	MNX1_HUMAN.H11MO.0.D	-16	0.000839302	0.645423	0.450078	19	TAAGCTCTCTCTTTTTAGTCTAACAGATATGTAATCCTGT	CTATTTTAATAACCCTTAA	+
M123	CLOCK_HUMAN.H11MO.0.C	-23	0.00118014	0.907526	0.450078	14	TAAGCTCTCTCTTTTTAGTCTAACAGATATGTAATCCTGT	CAGACACGTGAACA	+
M123	HXC10_HUMAN.H11MO.0.D	-16	0.00125276	0.963372	0.450078	19	TAAGCTCTCTCTTTTTAGTCTAACAGATATGTAATCCTGT	GTAATAAAAAAATTAAAAA	-
M123	IRX2_HUMAN.H11MO.0.D	-5	0.00215881	1.66013	0.473296	19	TAAGCTCTCTCTTTTTAGTCTAACAGATATGTAATCCTGT	ACATGGGTGGGCATGTTGG	+
M123	RARA_HUMAN.H11MO.2.A	-20	0.00248146	1.90825	0.476029	17	TAAGCTCTCTCTTTTTAGTCTAACAGATATGTAATCCTGT	TGACCTCTCGGTGACCT	-
M124	IRX2_HUMAN.H11MO.0.D	-8	0.000488769	0.375864	0.280453	19	TATGTGCTCCTCATGAACCACACCTGATTTTGATGAATCA	CCAACATGCCCACCCATGT	-
M124	MNX1_HUMAN.H11MO.0.D	-8	0.000669851	0.515116	0.280453	19	TATGTGCTCCTCATGAACCACACCTGATTTTGATGAATCA	CTATTTTAATAACCCTTAA	+
M124	ZN563_HUMAN.H11MO.0.C	-19	0.000829478	0.637868	0.280453	21	TATGTGCTCCTCATGAACCACACCTGATTTTGATGAATCA	GCAGCTGCCAGTGAGGATCCC	-
M124	GATA1_HUMAN.H11MO.0.A	-28	0.00114621	0.881433	0.29356	12	TATGTGCTCCTCATGAACCACACCTGATTTTGATGAATCA	CTGGCGGGGACAGATAAGA	+
M124	GATA2_HUMAN.H11MO.0.A	-28	0.00154553	1.18851	0.339284	12	TATGTGCTCCTCATGAACCACACCTGATTTTGATGAATCA	CTGGGGGGTGGAGATAAGG	+
M125	IRX2_HUMAN.H11MO.0.D	-12	3.39497e-05	0.0261074	0.0519312	19	CAGTGACCAATTACGTGACAGGTTGTCTTATAAGCCATGA	ACATGGGTGGGCATGTTGG	+
M125	ZN394_HUMAN.H11MO.0.C	-18	0.000347813	0.267468	0.150049	20	CAGTGACCAATTACGTGACAGGTTGTCTTATAAGCCATGA	AGAATGGAATAGAATGGAAT	+
M125	MNX1_HUMAN.H11MO.0.D	-6	0.000392376	0.301737	0.150049	19	CAGTGACCAATTACGTGACAGGTTGTCTTATAAGCCATGA	CTATTTTAATAACCCTTAA	+
M125	FOXD3_HUMAN.H11MO.0.D	-21	0.00103192	0.793549	0.315696	15	CAGTGACCAATTACGTGACAGGTTGTCTTATAAGCCATGA	TTTGTTTACTTAGCA	+
M125	NR1D1_HUMAN.H11MO.0.B	-4	0.00138208	1.06282	0.352348	19	CAGTGACCAATTACGTGACAGGTTGTCTTATAAGCCATGA	AGGGAAGTGGGTCAGAAGG	+
M125	HME2_HUMAN.H11MO.0.D	-4	0.00191277	1.47092	0.361464	11	CAGTGACCAATTACGTGACAGGTTGTCTTATAAGCCATGA	CCCTAATTACC	-
M125	BRAC_HUMAN.H11MO.0.A	-1	0.00212674	1.63547	0.361464	20	CAGTGACCAATTACGTGACAGGTTGTCTTATAAGCCATGA	ATTTCACACCTCCCTGCTAA	-
M125	TLX1_HUMAN.H11MO.0.D	0	0.0026947	2.07222	0.407108	17	CAGTGACCAATTACGTGACAGGTTGTCTTATAAGCCATGA	CCTTGGCAACTTGCCAG	-
M125	PAX8_HUMAN.H11MO.0.D	-5	0.00292759	2.25132	0.407108	14	CAGTGACCAATTACGTGACAGGTTGTCTTATAAGCCATGA	CCCGCTTCAGTGAC	-
M125	HXC10_HUMAN.H11MO.0.D	0	0.00334161	2.56969	0.425957	19	CAGTGACCAATTACGTGACAGGTTGTCTTATAAGCCATGA	TTTTTAATTTTTTTATTAC	+
M125	ZN563_HUMAN.H11MO.0.C	-6	0.00435024	3.34533	0.452234	21	CAGTGACCAATTACGTGACAGGTTGTCTTATAAGCCATGA	GCAGCTGCCAGTGAGGATCCC	-
M125	AIRE_HUMAN.H11MO.0.C	-2	0.00563863	4.33611	0.497375	18	CAGTGACCAATTACGTGACAGGTTGTCTTATAAGCCATGA	TTAACCAATATAACCAAT	-
M125	VENTX_HUMAN.H11MO.0.D	7	0.00585281	4.50081	0.497375	12	CAGTGACCAATTACGTGACAGGTTGTCTTATAAGCCATGA	CGCTAATTGGTTTCTAATT	+
M126	ZN394_HUMAN.H11MO.0.C	-20	6.20486e-05	0.0477153	0.0952866	20	CACTTGACGGTAGAAAGACAAATTCTTACTATGCAAGTCA	ATTCCATTCTATTCCATTCT	-
M126	GATA5_HUMAN.H11MO.0.D	-11	0.000248956	0.191447	0.160997	17	CACTTGACGGTAGAAAGACAAATTCTTACTATGCAAGTCA	TAAGAGATAACTTAGAT	+
M126	MNX1_HUMAN.H11MO.0.D	-4	0.000314514	0.241861	0.160997	19	CACTTGACGGTAGAAAGACAAATTCTTACTATGCAAGTCA	TTAAGGGTTATTAAAATAG	-
M127	MNX1_HUMAN.H11MO.0.D	-1	0.000143407	0.11028	0.21965	19	TTTACTGGATGCTCAGCTAATGCTCATTAATAGCTGTGGA	TTAAGGGTTATTAAAATAG	-
M127	IRX2_HUMAN.H11MO.0.D	-3	0.000423519	0.325686	0.322183	19	TTTACTGGATGCTCAGCTAATGCTCATTAATAGCTGTGGA	CCAACATGCCCACCCATGT	-
# Tomtom (Motif Comparison Tool): Version 5.5.5 compiled on Dec 7 2023 at 04:32:55
# The format of this file is described at http://localhost:8080/meme_5.5.5/doc/tomtom-output-format.html.
# tomtom -o /data/result_enhancer76- /data/hela_greater_0/result_motif_en/motifs_en76.txt /data/HOCOMOCOv11_full_HUMAN_mono_meme_format.meme
