# Supplementary material for: DeepEPI: CNN-transformer-based model for extracting TF interactions through predicting enhancer-promoter interactions
Source: Bioinform Adv. 2025 Sep 17;5(1):vbaf221. doi: 10.1093/bioadv/vbaf221 (PMC12478696; doi:10.1093/bioadv/vbaf221)
Supplement: vbaf221_Supplementary_Data [file vbaf221_supplementary_data.zip › Supplementary_file5/HELA-S3/result_enhancer_77/tomtom.tsv]

Query_ID	Target_ID	Optimal_offset	p-value	E-value	q-value	Overlap	Query_consensus	Target_consensus	Orientation
M0	Z324A_HUMAN.H11MO.0.C	-18	0.00060166	0.241266	0.313417	22	GAATCAGGAACCCACATGTGGCAGAGGCACACTAAGGGAG	TGGCAGCAAAGGATGGTTTGATA	-
M0	ZN394_HUMAN.H11MO.0.C	-20	0.000785516	0.314992	0.313417	20	GAATCAGGAACCCACATGTGGCAGAGGCACACTAAGGGAG	AGAATGGAATAGAATGGAAT	+
M0	ZN554_HUMAN.H11MO.0.C	-5	0.00128706	0.516109	0.321788	20	GAATCAGGAACCCACATGTGGCAGAGGCACACTAAGGGAG	AGCACCCCACATGGCTCAGC	-
M0	CLOCK_HUMAN.H11MO.0.C	-17	0.00216132	0.866688	0.321788	14	GAATCAGGAACCCACATGTGGCAGAGGCACACTAAGGGAG	CAGACACGTGAACA	+
M0	SMAD3_HUMAN.H11MO.0.B	-14	0.00231248	0.927303	0.321788	12	GAATCAGGAACCCACATGTGGCAGAGGCACACTAAGGGAG	CAGGTGACAGAG	-
M0	ZN563_HUMAN.H11MO.0.C	-7	0.00241949	0.970215	0.321788	21	GAATCAGGAACCCACATGTGGCAGAGGCACACTAAGGGAG	GGGATCCTCACTGGCAGCTGC	+
M0	NR1D1_HUMAN.H11MO.0.B	-9	0.00305482	1.22498	0.348245	19	GAATCAGGAACCCACATGTGGCAGAGGCACACTAAGGGAG	AGGGAAGTGGGTCAGAAGG	+
M1	BRAC_HUMAN.H11MO.0.A	-10	0.00012535	0.0502653	0.0959103	20	AGTTGTTTTTTCTGAAATAGGTTGTGAAAGGACTAAGCAC	TTAGCAGGGAGGTGTGAAAT	+
M1	RXRA_HUMAN.H11MO.0.A	-17	0.000298286	0.119613	0.0959103	20	AGTTGTTTTTTCTGAAATAGGTTGTGAAAGGACTAAGCAC	GGGGGAGGCAGAGGTCAGAG	+
M1	BC11A_HUMAN.H11MO.0.A	-13	0.000363798	0.145883	0.0959103	17	AGTTGTTTTTTCTGAAATAGGTTGTGAAAGGACTAAGCAC	AAAAGAGGAAGTGAAAA	+
M1	ZN214_HUMAN.H11MO.0.C	-3	0.000675576	0.270906	0.13358	22	AGTTGTTTTTTCTGAAATAGGTTGTGAAAGGACTAAGCAC	TCCTTTTTGAGGCCTTTGATGA	+
M1	STAT1_HUMAN.H11MO.0.A	-2	0.000906171	0.363374	0.141905	19	AGTTGTTTTTTCTGAAATAGGTTGTGAAAGGACTAAGCAC	GTGATTTCCAGGAAAGGGG	-
M1	ZN394_HUMAN.H11MO.0.C	-14	0.00129174	0.517989	0.141905	20	AGTTGTTTTTTCTGAAATAGGTTGTGAAAGGACTAAGCAC	AGAATGGAATAGAATGGAAT	+
M1	ZN350_HUMAN.H11MO.0.C	1	0.00143536	0.575578	0.141905	17	AGTTGTTTTTTCTGAAATAGGTTGTGAAAGGACTAAGCAC	CAGTCCTTTTATGACCTA	+
M1	ZN667_HUMAN.H11MO.0.C	-17	0.00544916	2.18511	0.386056	19	AGTTGTTTTTTCTGAAATAGGTTGTGAAAGGACTAAGCAC	GTGGCCTTAAAAGCTCAGC	+
M1	CDX1_HUMAN.H11MO.0.C	-5	0.00564168	2.26232	0.386056	8	AGTTGTTTTTTCTGAAATAGGTTGTGAAAGGACTAAGCAC	ATTTATGT	+
M1	SOX2_HUMAN.H11MO.0.A	-2	0.0064958	2.60482	0.386056	13	AGTTGTTTTTTCTGAAATAGGTTGTGAAAGGACTAAGCAC	TCCCTTTGTTCTC	+
M1	Z354A_HUMAN.H11MO.0.C	4	0.00676482	2.71269	0.386056	20	AGTTGTTTTTTCTGAAATAGGTTGTGAAAGGACTAAGCAC	ATTTAGTCCATTTACATTTAATGT	+
M1	LEF1_HUMAN.H11MO.0.A	-3	0.00742119	2.9759	0.386056	14	AGTTGTTTTTTCTGAAATAGGTTGTGAAAGGACTAAGCAC	TCCTTTGATTTGCT	+
M1	SOX3_HUMAN.H11MO.0.B	-3	0.00878389	3.52234	0.386056	11	AGTTGTTTTTTCTGAAATAGGTTGTGAAAGGACTAAGCAC	GCCTTTGTCCC	+
M1	GATA1_HUMAN.H11MO.0.A	-5	0.00904687	3.62779	0.386056	19	AGTTGTTTTTTCTGAAATAGGTTGTGAAAGGACTAAGCAC	TCTTATCTGTCCCCGCCAG	-
M1	Z324A_HUMAN.H11MO.0.C	-6	0.00927422	3.71896	0.386056	23	AGTTGTTTTTTCTGAAATAGGTTGTGAAAGGACTAAGCAC	TGGCAGCAAAGGATGGTTTGATA	-
M1	NR1H3_HUMAN.H11MO.0.B	-7	0.0104225	4.17943	0.405636	19	AGTTGTTTTTTCTGAAATAGGTTGTGAAAGGACTAAGCAC	TGACCTGCAGTGACCTCTG	-
M1	TBX21_HUMAN.H11MO.0.A	-15	0.0119001	4.77193	0.427812	13	AGTTGTTTTTTCTGAAATAGGTTGTGAAAGGACTAAGCAC	GTGGAGGTGTGAA	+
M1	NKX61_HUMAN.H11MO.0.B	-11	0.0137724	5.52275	0.473598	19	AGTTGTTTTTTCTGAAATAGGTTGTGAAAGGACTAAGCAC	GATTAATGGGAATTTAATG	+
M4	ZN394_HUMAN.H11MO.0.C	0	0.000468481	0.187861	0.375722	20	GATTCTGAATAGTTAGTCCTGGTTCGTAAGATCCGCTTTT	AGAATGGAATAGAATGGAAT	+
M6	VEZF1_HUMAN.H11MO.0.C	-13	7.04351e-05	0.0282445	0.0550876	22	AACCTTGGCGGCCAGGAGTGAGAGAGGTTGCTAGGGAACG	GGGGAGGGGGGAGGGGGAGGGG	+
M6	PATZ1_HUMAN.H11MO.0.C	-12	0.000334948	0.134314	0.0869295	22	AACCTTGGCGGCCAGGAGTGAGAGAGGTTGCTAGGGAACG	GGGGAGGGGGCGGGGGGGGAGG	+
M6	Z324A_HUMAN.H11MO.0.C	-4	0.000429173	0.172099	0.0869295	23	AACCTTGGCGGCCAGGAGTGAGAGAGGTTGCTAGGGAACG	TGGCAGCAAAGGATGGTTTGATA	-
M6	ZN563_HUMAN.H11MO.0.C	0	0.000444592	0.178281	0.0869295	21	AACCTTGGCGGCCAGGAGTGAGAGAGGTTGCTAGGGAACG	GCAGCTGCCAGTGAGGATCCC	-
M6	BRAC_HUMAN.H11MO.0.A	-4	0.000585507	0.234788	0.0915857	20	AACCTTGGCGGCCAGGAGTGAGAGAGGTTGCTAGGGAACG	TTAGCAGGGAGGTGTGAAAT	+
M6	KLF6_HUMAN.H11MO.0.A	-9	0.000833016	0.334039	0.096438	19	AACCTTGGCGGCCAGGAGTGAGAGAGGTTGCTAGGGAACG	GGAAGGGCGGGGCCGGGGG	+
M6	RARG_HUMAN.H11MO.0.B	-13	0.00086314	0.346119	0.096438	18	AACCTTGGCGGCCAGGAGTGAGAGAGGTTGCTAGGGAACG	AGGTCAGAGTGACCTGGG	+
M6	TEAD4_HUMAN.H11MO.0.A	-8	0.0011429	0.458305	0.109808	13	AACCTTGGCGGCCAGGAGTGAGAGAGGTTGCTAGGGAACG	ATGCCAGGAATGT	-
M6	SP3_HUMAN.H11MO.0.B	-7	0.00138752	0.556394	0.109808	20	AACCTTGGCGGCCAGGAGTGAGAGAGGTTGCTAGGGAACG	GGGGGGGGGCGGGGCCGGGG	+
M6	MAZ_HUMAN.H11MO.0.A	-11	0.001404	0.563006	0.109808	22	AACCTTGGCGGCCAGGAGTGAGAGAGGTTGCTAGGGAACG	GGGGGAGGGGGGGGGGGGGGGG	+
M6	TBX21_HUMAN.H11MO.0.A	-9	0.00290435	1.16464	0.198772	13	AACCTTGGCGGCCAGGAGTGAGAGAGGTTGCTAGGGAACG	GTGGAGGTGTGAA	+
M6	ZN341_HUMAN.H11MO.0.C	-15	0.0030498	1.22297	0.198772	22	AACCTTGGCGGCCAGGAGTGAGAGAGGTTGCTAGGGAACG	GGGGGGGGGGGGAGGGAAGAGC	+
M6	RXRA_HUMAN.H11MO.0.A	-4	0.00482208	1.93365	0.271334	20	AACCTTGGCGGCCAGGAGTGAGAGAGGTTGCTAGGGAACG	GGGGGAGGCAGAGGTCAGAG	+
M6	ZBT17_HUMAN.H11MO.0.A	-5	0.00485698	1.94765	0.271334	19	AACCTTGGCGGCCAGGAGTGAGAGAGGTTGCTAGGGAACG	GAGGGTGGGGGAGGGGAAG	+
M6	ZEB1_HUMAN.H11MO.0.A	-10	0.00528221	2.11817	0.275417	10	AACCTTGGCGGCCAGGAGTGAGAGAGGTTGCTAGGGAACG	GACAGGTGAG	+
M6	SP2_HUMAN.H11MO.0.A	-6	0.0063788	2.5579	0.293564	22	AACCTTGGCGGCCAGGAGTGAGAGAGGTTGCTAGGGAACG	GGGGGGGGGGCGGGGCCGGGGG	+
M6	SRBP2_HUMAN.H11MO.0.B	-24	0.00638098	2.55877	0.293564	13	AACCTTGGCGGCCAGGAGTGAGAGAGGTTGCTAGGGAACG	GGGTGGGGTGAGG	+
M6	RFX5_HUMAN.H11MO.0.A	-19	0.00682133	2.73535	0.296389	20	AACCTTGGCGGCCAGGAGTGAGAGAGGTTGCTAGGGAACG	GTCAGCTGTTGCTAGGCAGA	+
M6	SMAD3_HUMAN.H11MO.0.B	-12	0.00875754	3.51177	0.358298	12	AACCTTGGCGGCCAGGAGTGAGAGAGGTTGCTAGGGAACG	CAGGTGACAGAG	-
M6	KLF3_HUMAN.H11MO.0.B	-7	0.0091624	3.67412	0.358298	19	AACCTTGGCGGCCAGGAGTGAGAGAGGTTGCTAGGGAACG	GGGGAGGGGCGGGGCCGGG	+
M6	EGR1_HUMAN.H11MO.0.A	-11	0.0101956	4.08843	0.362441	17	AACCTTGGCGGCCAGGAGTGAGAGAGGTTGCTAGGGAACG	GAGGGCGTGGGCGGGGG	+
M6	ZN263_HUMAN.H11MO.0.A	-10	0.0102247	4.10011	0.362441	20	AACCTTGGCGGCCAGGAGTGAGAGAGGTTGCTAGGGAACG	GGGAGGAGGGAGAGGAGGAG	+
M6	THAP1_HUMAN.H11MO.0.C	-10	0.0106586	4.27409	0.362441	22	AACCTTGGCGGCCAGGAGTGAGAGAGGTTGCTAGGGAACG	GCCCGCAGCCAAGATGGCGGCG	-
M6	FLI1_HUMAN.H11MO.0.A	-7	0.0141885	5.68957	0.434956	18	AACCTTGGCGGCCAGGAGTGAGAGAGGTTGCTAGGGAACG	GGAGGAAGGAAGGAGGGA	+
M6	OLIG2_HUMAN.H11MO.0.B	-12	0.0141885	5.68957	0.434956	18	AACCTTGGCGGCCAGGAGTGAGAGAGGTTGCTAGGGAACG	CAGAAGGGAAACAGCTGG	-
M6	PAX5_HUMAN.H11MO.0.A	-1	0.0144595	5.79826	0.434956	21	AACCTTGGCGGCCAGGAGTGAGAGAGGTTGCTAGGGAACG	GCCTGGGCAGCAGAGCGTGAC	+
M6	ETS2_HUMAN.H11MO.0.B	-10	0.0156813	6.28821	0.454238	13	AACCTTGGCGGCCAGGAGTGAGAGAGGTTGCTAGGGAACG	GGAAGGAAGAGGA	+
M10	ZN394_HUMAN.H11MO.0.C	-9	0.000663707	0.266146	0.265847	20	CTCCTGTAATTTAGTAATATTTGAACTTGATCTCTGAGAC	ATTCCATTCTATTCCATTCT	-
M10	NKX61_HUMAN.H11MO.0.B	-13	0.000765522	0.306974	0.265847	19	CTCCTGTAATTTAGTAATATTTGAACTTGATCTCTGAGAC	GATTAATGGGAATTTAATG	+
M10	LYL1_HUMAN.H11MO.0.A	-22	0.00102225	0.409923	0.265847	14	CTCCTGTAATTTAGTAATATTTGAACTTGATCTCTGAGAC	CCAGCTGTTTCCTG	+
M10	BRAC_HUMAN.H11MO.0.A	-16	0.00167341	0.671036	0.265847	20	CTCCTGTAATTTAGTAATATTTGAACTTGATCTCTGAGAC	ATTTCACACCTCCCTGCTAA	-
M10	MAF_HUMAN.H11MO.0.A	-22	0.00197308	0.791203	0.265847	18	CTCCTGTAATTTAGTAATATTTGAACTTGATCTCTGAGAC	GAATCTGCTGACTCAGCAA	+
M10	Z354A_HUMAN.H11MO.0.C	-9	0.00199636	0.800541	0.265847	24	CTCCTGTAATTTAGTAATATTTGAACTTGATCTCTGAGAC	ATTTAGTCCATTTACATTTAATGT	+
M10	RXRA_HUMAN.H11MO.0.A	-16	0.00347672	1.39416	0.39684	20	CTCCTGTAATTTAGTAATATTTGAACTTGATCTCTGAGAC	CTCTGACCTCTGCCTCCCCC	-
M12	GATA2_HUMAN.H11MO.0.A	1	0.000187076	0.0750173	0.150035	18	TTTTTCACACATAAAAAGCTTACTCATAGAGAACAAAACA	CCTTATCTCCACCCCCCAG	-
M12	GATA1_HUMAN.H11MO.0.A	1	0.000505572	0.202734	0.202734	18	TTTTTCACACATAAAAAGCTTACTCATAGAGAACAAAACA	TCTTATCTGTCCCCGCCAG	-
M12	TAL1_HUMAN.H11MO.0.A	1	0.00162396	0.651209	0.434139	18	TTTTTCACACATAAAAAGCTTACTCATAGAGAACAAAACA	CCTTATCTGCCCCCCCCAG	-
M14	NR1D1_HUMAN.H11MO.0.B	-20	0.000722785	0.289837	0.444305	19	GTTTTACAGTTAGAAGACTGCAACATGACTGAGTCTTCTA	CCTTCTGACCCACTTCCCT	-
M14	ZN394_HUMAN.H11MO.0.C	-19	0.00126299	0.506461	0.444305	20	GTTTTACAGTTAGAAGACTGCAACATGACTGAGTCTTCTA	ATTCCATTCTATTCCATTCT	-
M14	ZN563_HUMAN.H11MO.0.C	-5	0.00166405	0.667286	0.444305	21	GTTTTACAGTTAGAAGACTGCAACATGACTGAGTCTTCTA	GCAGCTGCCAGTGAGGATCCC	-
M16	ZN394_HUMAN.H11MO.0.C	-8	0.000164144	0.0658219	0.0820478	20	GTGGACACTTGGTGTCAGCCATTGAAAGGTCCAAGCCTTT	AGAATGGAATAGAATGGAAT	+
M16	THA_HUMAN.H11MO.0.C	-1	0.000207775	0.0833178	0.0820478	17	GTGGACACTTGGTGTCAGCCATTGAAAGGTCCAAGCCTTT	GGGTCACTTCAGGTCAG	+
M16	NR1D1_HUMAN.H11MO.0.B	-1	0.000404016	0.162011	0.0820478	19	GTGGACACTTGGTGTCAGCCATTGAAAGGTCCAAGCCTTT	AGGGAAGTGGGTCAGAAGG	+
M16	RXRA_HUMAN.H11MO.0.A	-15	0.000411273	0.16492	0.0820478	20	GTGGACACTTGGTGTCAGCCATTGAAAGGTCCAAGCCTTT	GGGGGAGGCAGAGGTCAGAG	+
M16	Z324A_HUMAN.H11MO.0.C	-12	0.0019292	0.773609	0.297717	23	GTGGACACTTGGTGTCAGCCATTGAAAGGTCCAAGCCTTT	TGGCAGCAAAGGATGGTTTGATA	-
M16	ZN667_HUMAN.H11MO.0.C	1	0.00233805	0.937557	0.297717	18	GTGGACACTTGGTGTCAGCCATTGAAAGGTCCAAGCCTTT	GCTGAGCTTTTAAGGCCAC	-
M16	RFX5_HUMAN.H11MO.0.A	-13	0.00261158	1.04724	0.297717	20	GTGGACACTTGGTGTCAGCCATTGAAAGGTCCAAGCCTTT	GTCAGCTGTTGCTAGGCAGA	+
M16	ZN563_HUMAN.H11MO.0.C	-1	0.00308566	1.23735	0.30779	21	GTGGACACTTGGTGTCAGCCATTGAAAGGTCCAAGCCTTT	GGGATCCTCACTGGCAGCTGC	+
M16	LEF1_HUMAN.H11MO.0.A	-16	0.00508817	2.04035	0.451145	14	GTGGACACTTGGTGTCAGCCATTGAAAGGTCCAAGCCTTT	AGCAAATCAAAGGA	-
M17	NR1D1_HUMAN.H11MO.0.B	-6	0.000144581	0.0579771	0.115665	19	TTTGTTTTGTCTCTAGGCTATAGGAAGTCTTTTCATAGGA	AGGGAAGTGGGTCAGAAGG	+
M17	RXRA_HUMAN.H11MO.0.A	-3	0.000533258	0.213836	0.213303	20	TTTGTTTTGTCTCTAGGCTATAGGAAGTCTTTTCATAGGA	GGGGGAGGCAGAGGTCAGAG	+
M17	RORA_HUMAN.H11MO.0.C	-10	0.00086673	0.347559	0.231128	13	TTTGTTTTGTCTCTAGGCTATAGGAAGTCTTTTCATAGGA	AACTAGGTCAGGG	+
M17	GATA2_HUMAN.H11MO.0.A	-28	0.00230828	0.925621	0.461657	12	TTTGTTTTGTCTCTAGGCTATAGGAAGTCTTTTCATAGGA	CTGGGGGGTGGAGATAAGG	+
M18	RXRA_HUMAN.H11MO.0.A	-20	0.000476675	0.191147	0.382293	20	ATCGTACTTTGAATTTAGACCTTAGAGGTCTTCATTACTC	CTCTGACCTCTGCCTCCCCC	-
M19	ZN394_HUMAN.H11MO.0.C	-1	0.000641371	0.25719	0.205713	20	TCATTTGTACAAGCAGGGATTTCAAGACTAATCCCTGGTA	AGAATGGAATAGAATGGAAT	+
M19	GATA1_HUMAN.H11MO.0.A	7	0.00102202	0.409831	0.205713	12	TCATTTGTACAAGCAGGGATTTCAAGACTAATCCCTGGTA	TCTTATCTGTCCCCGCCAG	-
M19	Z324A_HUMAN.H11MO.0.C	-6	0.00122308	0.490454	0.205713	23	TCATTTGTACAAGCAGGGATTTCAAGACTAATCCCTGGTA	TGGCAGCAAAGGATGGTTTGATA	-
M19	NR1D1_HUMAN.H11MO.0.B	-9	0.00129057	0.517518	0.205713	19	TCATTTGTACAAGCAGGGATTTCAAGACTAATCCCTGGTA	AGGGAAGTGGGTCAGAAGG	+
M19	GATA2_HUMAN.H11MO.0.A	7	0.00341175	1.36811	0.358186	12	TCATTTGTACAAGCAGGGATTTCAAGACTAATCCCTGGTA	CCTTATCTCCACCCCCCAG	-
M19	ZN350_HUMAN.H11MO.0.C	-13	0.00376632	1.51029	0.358186	18	TCATTTGTACAAGCAGGGATTTCAAGACTAATCCCTGGTA	CAGTCCTTTTATGACCTA	+
M19	BRAC_HUMAN.H11MO.0.A	-21	0.00377303	1.51299	0.358186	19	TCATTTGTACAAGCAGGGATTTCAAGACTAATCCCTGGTA	ATTTCACACCTCCCTGCTAA	-
M19	RXRA_HUMAN.H11MO.0.A	-5	0.00404483	1.62198	0.358186	20	TCATTTGTACAAGCAGGGATTTCAAGACTAATCCCTGGTA	GGGGGAGGCAGAGGTCAGAG	+
M19	ZN214_HUMAN.H11MO.0.C	-8	0.00728428	2.921	0.457586	22	TCATTTGTACAAGCAGGGATTTCAAGACTAATCCCTGGTA	TCATCAAAGGCCTCAAAAAGGA	-
M19	ZN563_HUMAN.H11MO.0.C	-17	0.00790014	3.16796	0.457586	21	TCATTTGTACAAGCAGGGATTTCAAGACTAATCCCTGGTA	GGGATCCTCACTGGCAGCTGC	+
M19	AIRE_HUMAN.H11MO.0.C	-13	0.00833147	3.34092	0.457586	18	TCATTTGTACAAGCAGGGATTTCAAGACTAATCCCTGGTA	ATTGGTTTTATTGGTTAA	+
M19	LEF1_HUMAN.H11MO.0.A	-5	0.00861219	3.45349	0.457586	14	TCATTTGTACAAGCAGGGATTTCAAGACTAATCCCTGGTA	AGCAAATCAAAGGA	-
M20	OZF_HUMAN.H11MO.0.C	-1	1.61907e-05	0.00649247	0.0128868	24	ATCACATACTGTGCAGCCTTGGACAAGTTATGTAATCTCT	TGGAATACTATGCAGCCATGAAAA	-
M20	ZN260_HUMAN.H11MO.0.C	-1	0.000225744	0.0905232	0.0898391	24	ATCACATACTGTGCAGCCTTGGACAAGTTATGTAATCTCT	TGGAATACTATGCAGCCATAAAAA	-
M20	ZNF85_HUMAN.H11MO.0.C	-18	0.00101805	0.408239	0.235111	20	ATCACATACTGTGCAGCCTTGGACAAGTTATGTAATCTCT	ATAGAAAACTGAAGTAATCT	+
M20	DBP_HUMAN.H11MO.0.B	-26	0.00118155	0.473803	0.235111	11	ATCACATACTGTGCAGCCTTGGACAAGTTATGTAATCTCT	GTTATGTAACA	+
M21	LYL1_HUMAN.H11MO.0.A	-10	1.99881e-05	0.00801523	0.0157064	14	TGGCAGTACCTTACCTGGGCTGTTGAGATTTGCATTTTGT	CCAGCTGTTTCCTG	+
M21	PTF1A_HUMAN.H11MO.0.B	0	0.00014973	0.0600416	0.0588278	18	TGGCAGTACCTTACCTGGGCTGTTGAGATTTGCATTTTGT	GGGAAAGGGGGCAGCTGG	-
M21	ZEB1_HUMAN.H11MO.0.A	-9	0.000359178	0.14403	0.094079	10	TGGCAGTACCTTACCTGGGCTGTTGAGATTTGCATTTTGT	CTCACCTGTC	-
M21	OLIG2_HUMAN.H11MO.0.B	-10	0.0015595	0.625358	0.245087	18	TGGCAGTACCTTACCTGGGCTGTTGAGATTTGCATTTTGT	CCAGCTGTTTCCCTTCTG	+
M21	TAL1_HUMAN.H11MO.0.A	-14	0.0019707	0.790249	0.256898	19	TGGCAGTACCTTACCTGGGCTGTTGAGATTTGCATTTTGT	CTGGGGGGGGCAGATAAGG	+
M21	ZN554_HUMAN.H11MO.0.C	-4	0.00228851	0.917694	0.256898	20	TGGCAGTACCTTACCTGGGCTGTTGAGATTTGCATTTTGT	AGCACCCCACATGGCTCAGC	-
M21	GATA2_HUMAN.H11MO.0.A	-14	0.00384211	1.54069	0.277924	19	TGGCAGTACCTTACCTGGGCTGTTGAGATTTGCATTTTGT	CTGGGGGGTGGAGATAAGG	+
M21	GATA1_HUMAN.H11MO.0.A	-14	0.00410085	1.64444	0.277924	19	TGGCAGTACCTTACCTGGGCTGTTGAGATTTGCATTTTGT	CTGGCGGGGACAGATAAGA	+
M21	HTF4_HUMAN.H11MO.0.A	-9	0.00425648	1.70685	0.277924	10	TGGCAGTACCTTACCTGGGCTGTTGAGATTTGCATTTTGT	CACAGCTGCA	-
M21	Z324A_HUMAN.H11MO.0.C	-2	0.00447322	1.79376	0.277924	23	TGGCAGTACCTTACCTGGGCTGTTGAGATTTGCATTTTGT	TATCAAACCATCCTTTGCTGCCA	+
M21	ZBT18_HUMAN.H11MO.0.C	-8	0.00459796	1.84378	0.277924	11	TGGCAGTACCTTACCTGGGCTGTTGAGATTTGCATTTTGT	CCACATCTGGA	-
M21	NR1H3_HUMAN.H11MO.0.B	-15	0.00641995	2.5744	0.315295	19	TGGCAGTACCTTACCTGGGCTGTTGAGATTTGCATTTTGT	TGACCTGCAGTGACCTCTG	-
M21	ASCL1_HUMAN.H11MO.0.A	-8	0.00774662	3.10639	0.320378	14	TGGCAGTACCTTACCTGGGCTGTTGAGATTTGCATTTTGT	CTGCACCTGCTCCC	+
M21	NR1D1_HUMAN.H11MO.0.B	-10	0.00991253	3.97492	0.373216	19	TGGCAGTACCTTACCTGGGCTGTTGAGATTTGCATTTTGT	CCTTCTGACCCACTTCCCT	-
M21	SRF_HUMAN.H11MO.0.A	-5	0.00997412	3.99962	0.373216	18	TGGCAGTACCTTACCTGGGCTGTTGAGATTTGCATTTTGT	TTGCCTTATATGGGCATG	+
M21	MYOG_HUMAN.H11MO.0.B	-8	0.0108977	4.36998	0.37682	13	TGGCAGTACCTTACCTGGGCTGTTGAGATTTGCATTTTGT	CCGCAGCTGTCCC	+
M21	ITF2_HUMAN.H11MO.0.C	-9	0.0110295	4.42285	0.37682	10	TGGCAGTACCTTACCTGGGCTGTTGAGATTTGCATTTTGT	CCCAGCTGCC	-
M21	THA_HUMAN.H11MO.0.C	-9	0.0118659	4.75822	0.383734	17	TGGCAGTACCTTACCTGGGCTGTTGAGATTTGCATTTTGT	CTGACCTGAAGTGACCC	-
M21	ANDR_HUMAN.H11MO.0.A	-15	0.0127595	5.11655	0.383734	18	TGGCAGTACCTTACCTGGGCTGTTGAGATTTGCATTTTGT	TGTTCTTTTTTGTTTGCT	+
M21	NR1I3_HUMAN.H11MO.0.C	-4	0.0127595	5.11655	0.383734	18	TGGCAGTACCTTACCTGGGCTGTTGAGATTTGCATTTTGT	CTGAACTTTCCTGACCCC	-
M21	ZN394_HUMAN.H11MO.0.C	-18	0.0131853	5.2873	0.383734	20	TGGCAGTACCTTACCTGGGCTGTTGAGATTTGCATTTTGT	ATTCCATTCTATTCCATTCT	-
M21	ETV4_HUMAN.H11MO.0.B	-8	0.0143911	5.77084	0.40387	11	TGGCAGTACCTTACCTGGGCTGTTGAGATTTGCATTTTGT	CCCTTCCTGTT	-
M21	REL_HUMAN.H11MO.0.B	0	0.0176249	7.0676	0.467567	15	TGGCAGTACCTTACCTGGGCTGTTGAGATTTGCATTTTGT	TGGAATTTCCCTTCA	-
M21	CLOCK_HUMAN.H11MO.0.C	-7	0.0178509	7.15821	0.467567	14	TGGCAGTACCTTACCTGGGCTGTTGAGATTTGCATTTTGT	TGTTCACGTGTCTG	-
M21	MXI1_HUMAN.H11MO.0.A	-10	0.0200305	8.03225	0.493266	15	TGGCAGTACCTTACCTGGGCTGTTGAGATTTGCATTTTGT	GCACGTGGCGGCGGG	+
M21	RXRA_HUMAN.H11MO.0.A	-12	0.0209109	8.38528	0.493266	20	TGGCAGTACCTTACCTGGGCTGTTGAGATTTGCATTTTGT	CTCTGACCTCTGCCTCCCCC	-
M21	MYOD1_HUMAN.H11MO.0.A	-10	0.021343	8.55854	0.493266	15	TGGCAGTACCTTACCTGGGCTGTTGAGATTTGCATTTTGT	GCAGCTGTTCCTGCC	+
M22	ZN394_HUMAN.H11MO.0.C	-18	0.00111564	0.447373	0.367532	20	AGTCTGACCATTTGATGTATGTTACTGCTTTAGATTCCTC	ATTCCATTCTATTCCATTCT	-
M22	GATA1_HUMAN.H11MO.0.A	-29	0.00137824	0.552676	0.367532	11	AGTCTGACCATTTGATGTATGTTACTGCTTTAGATTCCTC	CTGGCGGGGACAGATAAGA	+
M22	GATA2_HUMAN.H11MO.0.A	-29	0.00137824	0.552676	0.367532	11	AGTCTGACCATTTGATGTATGTTACTGCTTTAGATTCCTC	CTGGGGGGTGGAGATAAGG	+
M22	MAF_HUMAN.H11MO.0.A	-7	0.00288357	1.15631	0.495742	19	AGTCTGACCATTTGATGTATGTTACTGCTTTAGATTCCTC	GAATCTGCTGACTCAGCAA	+
M23	RXRA_HUMAN.H11MO.0.A	-4	0.000245847	0.0985847	0.165609	20	CCAAGTATGGCATCTGGTTCCCGTTCTGTCAGTTTTAAAT	CTCTGACCTCTGCCTCCCCC	-
M23	ZN563_HUMAN.H11MO.0.C	7	0.000471646	0.18913	0.165609	14	CCAAGTATGGCATCTGGTTCCCGTTCTGTCAGTTTTAAAT	GCAGCTGCCAGTGAGGATCCC	-
M23	BATF_HUMAN.H11MO.0.A	-16	0.000811726	0.325502	0.165609	18	CCAAGTATGGCATCTGGTTCCCGTTCTGTCAGTTTTAAAT	ACTTTCGATATGACTCAT	+
M23	ZN394_HUMAN.H11MO.0.C	-6	0.00100895	0.404588	0.165609	20	CCAAGTATGGCATCTGGTTCCCGTTCTGTCAGTTTTAAAT	ATTCCATTCTATTCCATTCT	-
M23	NR1H3_HUMAN.H11MO.0.B	3	0.00104453	0.418855	0.165609	16	CCAAGTATGGCATCTGGTTCCCGTTCTGTCAGTTTTAAAT	TGACCTGCAGTGACCTCTG	-
M23	OLIG2_HUMAN.H11MO.0.B	-9	0.00333494	1.33731	0.440627	18	CCAAGTATGGCATCTGGTTCCCGTTCTGTCAGTTTTAAAT	CCAGCTGTTTCCCTTCTG	+
M23	LYL1_HUMAN.H11MO.0.A	-9	0.0039371	1.57878	0.445874	14	CCAAGTATGGCATCTGGTTCCCGTTCTGTCAGTTTTAAAT	CCAGCTGTTTCCTG	+
M24	RXRA_HUMAN.H11MO.0.A	-13	0.000235415	0.0944013	0.188568	20	TATCTTACTGGGACACTGTTATATGCCTTCTTAATCCCGA	CTCTGACCTCTGCCTCCCCC	-
M24	ZN394_HUMAN.H11MO.0.C	-12	0.00144529	0.579562	0.415703	20	TATCTTACTGGGACACTGTTATATGCCTTCTTAATCCCGA	ATTCCATTCTATTCCATTCT	-
M24	ZN322_HUMAN.H11MO.0.B	-8	0.00155693	0.624329	0.415703	20	TATCTTACTGGGACACTGTTATATGCCTTCTTAATCCCGA	CCAGGCTCTGTACCAGGCTC	-
M24	NR1D1_HUMAN.H11MO.0.B	-9	0.00215876	0.865664	0.432295	19	TATCTTACTGGGACACTGTTATATGCCTTCTTAATCCCGA	AGGGAAGTGGGTCAGAAGG	+
M25	RXRA_HUMAN.H11MO.0.A	-8	0.000354666	0.142221	0.169379	20	AGGTTGGCTGATATGATGTAATGCAAGGGCCGCTTCTTGG	GGGGGAGGCAGAGGTCAGAG	+
M25	SRBP2_HUMAN.H11MO.0.B	0	0.000708874	0.284259	0.169379	13	AGGTTGGCTGATATGATGTAATGCAAGGGCCGCTTCTTGG	GGGTGGGGTGAGG	+
M25	LEF1_HUMAN.H11MO.0.A	-16	0.000739532	0.296552	0.169379	14	AGGTTGGCTGATATGATGTAATGCAAGGGCCGCTTCTTGG	AGCAAATCAAAGGA	-
M25	AIRE_HUMAN.H11MO.0.C	-2	0.000857836	0.343992	0.169379	18	AGGTTGGCTGATATGATGTAATGCAAGGGCCGCTTCTTGG	ATTGGTTTTATTGGTTAA	+
M25	ZN394_HUMAN.H11MO.0.C	-7	0.00128679	0.516003	0.183946	20	AGGTTGGCTGATATGATGTAATGCAAGGGCCGCTTCTTGG	AGAATGGAATAGAATGGAAT	+
M25	RARA_HUMAN.H11MO.0.A	-8	0.00139742	0.560366	0.183946	20	AGGTTGGCTGATATGATGTAATGCAAGGGCCGCTTCTTGG	GGGGGATCAAGAGGTCAAGG	+
M25	RORA_HUMAN.H11MO.0.C	-15	0.00225676	0.904963	0.254626	13	AGGTTGGCTGATATGATGTAATGCAAGGGCCGCTTCTTGG	AACTAGGTCAGGG	+
M25	NFIC_HUMAN.H11MO.0.A	-2	0.00319649	1.28179	0.315572	17	AGGTTGGCTGATATGATGTAATGCAAGGGCCGCTTCTTGG	CTTGGCAGGGAGCCAAG	-
M25	CEBPD_HUMAN.H11MO.0.C	-16	0.00405048	1.62424	0.329216	11	AGGTTGGCTGATATGATGTAATGCAAGGGCCGCTTCTTGG	GGTTGTGCAAT	-
M25	Z324A_HUMAN.H11MO.0.C	-4	0.00441665	1.77108	0.329216	23	AGGTTGGCTGATATGATGTAATGCAAGGGCCGCTTCTTGG	TGGCAGCAAAGGATGGTTTGATA	-
M25	NR1D1_HUMAN.H11MO.0.B	-11	0.00458521	1.83867	0.329216	19	AGGTTGGCTGATATGATGTAATGCAAGGGCCGCTTCTTGG	AGGGAAGTGGGTCAGAAGG	+
M25	ZN563_HUMAN.H11MO.0.C	1	0.00573399	2.29933	0.37739	20	AGGTTGGCTGATATGATGTAATGCAAGGGCCGCTTCTTGG	GCAGCTGCCAGTGAGGATCCC	-
M25	PPARG_HUMAN.H11MO.0.A	-15	0.00675544	2.70893	0.384405	17	AGGTTGGCTGATATGATGTAATGCAAGGGCCGCTTCTTGG	AAGTGGGGCAAAGGTCA	+
M25	BRAC_HUMAN.H11MO.0.A	-19	0.00718055	2.8794	0.384405	20	AGGTTGGCTGATATGATGTAATGCAAGGGCCGCTTCTTGG	ATTTCACACCTCCCTGCTAA	-
M25	ZBT17_HUMAN.H11MO.0.A	1	0.00730072	2.92759	0.384405	18	AGGTTGGCTGATATGATGTAATGCAAGGGCCGCTTCTTGG	GAGGGTGGGGGAGGGGAAG	+
M25	SMAD2_HUMAN.H11MO.0.A	-1	0.00804591	3.22641	0.397164	12	AGGTTGGCTGATATGATGTAATGCAAGGGCCGCTTCTTGG	AGGTGACAGACA	-
M25	PPARA_HUMAN.H11MO.0.B	-15	0.00858955	3.44441	0.399058	17	AGGTTGGCTGATATGATGTAATGCAAGGGCCGCTTCTTGG	AACTGGGGCAAAGGTCA	+
M25	NR1H3_HUMAN.H11MO.0.B	-23	0.00915708	3.67199	0.40179	17	AGGTTGGCTGATATGATGTAATGCAAGGGCCGCTTCTTGG	CAGAGGTCACTGCAGGTCA	+
M25	ZN350_HUMAN.H11MO.0.C	-14	0.0121233	4.86143	0.444081	18	AGGTTGGCTGATATGATGTAATGCAAGGGCCGCTTCTTGG	TAGGTCATAAAAGGACTG	-
M25	KLF6_HUMAN.H11MO.0.A	0	0.0123101	4.93634	0.444081	19	AGGTTGGCTGATATGATGTAATGCAAGGGCCGCTTCTTGG	GGAAGGGCGGGGCCGGGGG	+
M25	NFAC1_HUMAN.H11MO.0.B	-3	0.0129882	5.20827	0.444081	15	AGGTTGGCTGATATGATGTAATGCAAGGGCCGCTTCTTGG	ATGGAAAAAAAGAAA	+
M25	PBX2_HUMAN.H11MO.0.C	1	0.0129882	5.20827	0.444081	14	AGGTTGGCTGATATGATGTAATGCAAGGGCCGCTTCTTGG	TAAATTGATTGATGG	+
M25	SMAD4_HUMAN.H11MO.0.B	-1	0.0134946	5.41132	0.444081	13	AGGTTGGCTGATATGATGTAATGCAAGGGCCGCTTCTTGG	AGGTGCCAGACAG	-
M28	ZN394_HUMAN.H11MO.0.C	-6	0.000612043	0.245429	0.490858	20	TGCTTGAGTCATAGTTCTTGATGTCAATAGTTACCATATC	ATTCCATTCTATTCCATTCT	-
M33	RXRA_HUMAN.H11MO.0.A	-19	0.000197614	0.0792433	0.158487	20	GGGTGATCAAGCATTCACTTTGTGACCTTTATCTTATTTG	CTCTGACCTCTGCCTCCCCC	-
M35	GATA1_HUMAN.H11MO.0.A	-18	0.000874605	0.350717	0.283895	19	TGAGATCCAGAATTAAAAAAGGAACATACAGAAAAGATAG	CTGGCGGGGACAGATAAGA	+
M35	GATA2_HUMAN.H11MO.0.A	-18	0.00121155	0.485831	0.283895	19	TGAGATCCAGAATTAAAAAAGGAACATACAGAAAAGATAG	CTGGGGGGTGGAGATAAGG	+
M35	ZN554_HUMAN.H11MO.0.C	-6	0.00122572	0.491513	0.283895	20	TGAGATCCAGAATTAAAAAAGGAACATACAGAAAAGATAG	GCTGAGCCATGTGGGGTGCT	+
M35	ZN394_HUMAN.H11MO.0.C	-24	0.00143404	0.575048	0.283895	16	TGAGATCCAGAATTAAAAAAGGAACATACAGAAAAGATAG	AGAATGGAATAGAATGGAAT	+
M35	NKX61_HUMAN.H11MO.0.B	2	0.0028773	1.1538	0.385263	17	TGAGATCCAGAATTAAAAAAGGAACATACAGAAAAGATAG	CATTAAATTCCCATTAATC	-
M35	LEF1_HUMAN.H11MO.0.A	-23	0.00324789	1.3024	0.385263	14	TGAGATCCAGAATTAAAAAAGGAACATACAGAAAAGATAG	AGCAAATCAAAGGA	-
M35	ZN214_HUMAN.H11MO.0.C	-14	0.00340562	1.36565	0.385263	22	TGAGATCCAGAATTAAAAAAGGAACATACAGAAAAGATAG	TCATCAAAGGCCTCAAAAAGGA	-
M38	ZN563_HUMAN.H11MO.0.C	-9	0.000847941	0.340024	0.424819	21	ACCAAGTGGTTACTTGTCACAGAGAATACTACTGCTTCAC	GCAGCTGCCAGTGAGGATCCC	-
M38	RXRA_HUMAN.H11MO.0.A	-2	0.00106611	0.427508	0.424819	20	ACCAAGTGGTTACTTGTCACAGAGAATACTACTGCTTCAC	GGGGGAGGCAGAGGTCAGAG	+
M38	ZN394_HUMAN.H11MO.0.C	-17	0.00167459	0.671512	0.444858	20	ACCAAGTGGTTACTTGTCACAGAGAATACTACTGCTTCAC	ATTCCATTCTATTCCATTCT	-
M47	GATA2_HUMAN.H11MO.0.A	-7	0.000254603	0.102096	0.201283	19	AAAATAACTGAAACCCTAAAATATGAATTCTTTGTTTTGC	CTGGGGGGTGGAGATAAGG	+
M47	GATA1_HUMAN.H11MO.0.A	-7	0.00106671	0.427752	0.287681	19	AAAATAACTGAAACCCTAAAATATGAATTCTTTGTTTTGC	CTGGCGGGGACAGATAAGA	+
M47	LEF1_HUMAN.H11MO.0.A	-27	0.00109166	0.437757	0.287681	13	AAAATAACTGAAACCCTAAAATATGAATTCTTTGTTTTGC	TCCTTTGATTTGCT	+
M47	ZN214_HUMAN.H11MO.0.C	-4	0.00226714	0.909123	0.38197	22	AAAATAACTGAAACCCTAAAATATGAATTCTTTGTTTTGC	TCATCAAAGGCCTCAAAAAGGA	-
M47	NKX61_HUMAN.H11MO.0.B	-14	0.00241577	0.968723	0.38197	19	AAAATAACTGAAACCCTAAAATATGAATTCTTTGTTTTGC	CATTAAATTCCCATTAATC	-
M47	MEF2B_HUMAN.H11MO.0.A	-14	0.00379706	1.52262	0.46354	14	AAAATAACTGAAACCCTAAAATATGAATTCTTTGTTTTGC	CCAAAAATAGCAAC	-
M47	TAL1_HUMAN.H11MO.0.A	-7	0.0042638	1.70978	0.46354	19	AAAATAACTGAAACCCTAAAATATGAATTCTTTGTTTTGC	CTGGGGGGGGCAGATAAGG	+
M47	SOX4_HUMAN.H11MO.0.B	-27	0.00469066	1.88095	0.46354	12	AAAATAACTGAAACCCTAAAATATGAATTCTTTGTTTTGC	TCCTTTGTTCTC	+
M47	NANOG_HUMAN.H11MO.0.A	-27	0.00653213	2.61938	0.477439	13	AAAATAACTGAAACCCTAAAATATGAATTCTTTGTTTTGC	TCCTTTGTTATGCAAAT	+
M47	RXRA_HUMAN.H11MO.0.A	-20	0.00654489	2.6245	0.477439	20	AAAATAACTGAAACCCTAAAATATGAATTCTTTGTTTTGC	CTCTGACCTCTGCCTCCCCC	-
M47	SOX2_HUMAN.H11MO.0.A	-26	0.00774125	3.10424	0.477439	13	AAAATAACTGAAACCCTAAAATATGAATTCTTTGTTTTGC	TCCCTTTGTTCTC	+
M47	SRY_HUMAN.H11MO.0.B	-29	0.00864792	3.46782	0.477439	9	AAAATAACTGAAACCCTAAAATATGAATTCTTTGTTTTGC	TTTTGTTTT	+
M47	COT1_HUMAN.H11MO.0.C	-13	0.00869584	3.48703	0.477439	17	AAAATAACTGAAACCCTAAAATATGAATTCTTTGTTTTGC	CCCTGACCTCTGACCCC	-
M47	RARA_HUMAN.H11MO.0.A	-13	0.0090587	3.63254	0.477439	20	AAAATAACTGAAACCCTAAAATATGAATTCTTTGTTTTGC	CCTTGACCTCTTGATCCCCC	-
M47	ZN394_HUMAN.H11MO.0.C	-20	0.0090587	3.63254	0.477439	20	AAAATAACTGAAACCCTAAAATATGAATTCTTTGTTTTGC	ATTCCATTCTATTCCATTCT	-
M49	ZN394_HUMAN.H11MO.0.C	0	0.00236912	0.950019	0.448173	20	ACAGTTGATATTTTGTGAATTCTAGAGAATCTTCTCACAA	AGAATGGAATAGAATGGAAT	+
M49	GATA1_HUMAN.H11MO.0.A	-12	0.00238626	0.956891	0.448173	19	ACAGTTGATATTTTGTGAATTCTAGAGAATCTTCTCACAA	CTGGCGGGGACAGATAAGA	+
M49	NR1D1_HUMAN.H11MO.0.B	-18	0.00238626	0.956891	0.448173	19	ACAGTTGATATTTTGTGAATTCTAGAGAATCTTCTCACAA	CCTTCTGACCCACTTCCCT	-
M49	ZN563_HUMAN.H11MO.0.C	0	0.00285031	1.14297	0.448173	21	ACAGTTGATATTTTGTGAATTCTAGAGAATCTTCTCACAA	GCAGCTGCCAGTGAGGATCCC	-
M49	RXRA_HUMAN.H11MO.0.A	-20	0.00292976	1.17484	0.448173	20	ACAGTTGATATTTTGTGAATTCTAGAGAATCTTCTCACAA	CTCTGACCTCTGCCTCCCCC	-
M49	NR1H3_HUMAN.H11MO.0.B	-5	0.00489118	1.96136	0.487889	19	ACAGTTGATATTTTGTGAATTCTAGAGAATCTTCTCACAA	TGACCTGCAGTGACCTCTG	-
M52	ZNF8_HUMAN.H11MO.0.C	-14	0.000161167	0.0646279	0.129256	22	AATAGATCTGTTAACCCATACTATGGATTTGTCCCAAACT	TCCATTGTATGGATATACCACA	-
M54	ZN394_HUMAN.H11MO.0.C	-15	0.000141291	0.0566577	0.113315	20	AGGATGTCTGTCTTTAATGTGGACTATCCTTGCAGTTTGC	AGAATGGAATAGAATGGAAT	+
M54	BRAC_HUMAN.H11MO.0.A	-3	0.000322895	0.129481	0.129481	20	AGGATGTCTGTCTTTAATGTGGACTATCCTTGCAGTTTGC	ATTTCACACCTCCCTGCTAA	-
M57	CLOCK_HUMAN.H11MO.0.C	-7	7.83656e-06	0.00314246	0.00618218	14	TGAACGTGGTGTAGGTGCCTGCCCTCTTAGCTGTGACCAG	TGTTCACGTGTCTG	-
M57	THAP1_HUMAN.H11MO.0.C	-1	4.381e-05	0.0175678	0.0172806	22	TGAACGTGGTGTAGGTGCCTGCCCTCTTAGCTGTGACCAG	GCCCGCAGCCAAGATGGCGGCG	-
M57	RXRA_HUMAN.H11MO.0.A	-16	0.000116819	0.0468444	0.0288284	20	TGAACGTGGTGTAGGTGCCTGCCCTCTTAGCTGTGACCAG	CTCTGACCTCTGCCTCCCCC	-
M57	ZN563_HUMAN.H11MO.0.C	-10	0.000290839	0.116626	0.0458879	21	TGAACGTGGTGTAGGTGCCTGCCCTCTTAGCTGTGACCAG	GCAGCTGCCAGTGAGGATCCC	-
M57	COT1_HUMAN.H11MO.0.C	-16	0.000611801	0.245332	0.0757745	17	TGAACGTGGTGTAGGTGCCTGCCCTCTTAGCTGTGACCAG	CCCTGACCTCTGACCCC	-
M57	ZN554_HUMAN.H11MO.0.C	-4	0.000672365	0.269619	0.0757745	20	TGAACGTGGTGTAGGTGCCTGCCCTCTTAGCTGTGACCAG	AGCACCCCACATGGCTCAGC	-
M57	ZN394_HUMAN.H11MO.0.C	-14	0.00285511	1.1449	0.250262	20	TGAACGTGGTGTAGGTGCCTGCCCTCTTAGCTGTGACCAG	ATTCCATTCTATTCCATTCT	-
M57	BRAC_HUMAN.H11MO.0.A	-17	0.00327564	1.31353	0.258412	20	TGAACGTGGTGTAGGTGCCTGCCCTCTTAGCTGTGACCAG	ATTTCACACCTCCCTGCTAA	-
M57	ZN335_HUMAN.H11MO.0.A	-16	0.00710905	2.85073	0.322643	22	TGAACGTGGTGTAGGTGCCTGCCCTCTTAGCTGTGACCAG	GGCTGTCCTCGGCGCTGCCTGA	+
M57	LYL1_HUMAN.H11MO.0.A	-26	0.00716263	2.87221	0.322643	14	TGAACGTGGTGTAGGTGCCTGCCCTCTTAGCTGTGACCAG	CCAGCTGTTTCCTG	+
M57	NR1D1_HUMAN.H11MO.0.B	-14	0.00721361	2.89266	0.322643	19	TGAACGTGGTGTAGGTGCCTGCCCTCTTAGCTGTGACCAG	CCTTCTGACCCACTTCCCT	-
M57	SMAD3_HUMAN.H11MO.0.B	-11	0.0074517	2.98813	0.322643	12	TGAACGTGGTGTAGGTGCCTGCCCTCTTAGCTGTGACCAG	CAGGTGACAGAG	-
M57	Z324A_HUMAN.H11MO.0.C	-1	0.00777069	3.11605	0.322643	23	TGAACGTGGTGTAGGTGCCTGCCCTCTTAGCTGTGACCAG	TATCAAACCATCCTTTGCTGCCA	+
M57	ZN350_HUMAN.H11MO.0.C	-3	0.00925045	3.70943	0.347504	18	TGAACGTGGTGTAGGTGCCTGCCCTCTTAGCTGTGACCAG	TAGGTCATAAAAGGACTG	-
M57	ZN341_HUMAN.H11MO.0.C	-17	0.0122107	4.8965	0.437859	22	TGAACGTGGTGTAGGTGCCTGCCCTCTTAGCTGTGACCAG	GCTCTTCCCTCCCCCCCCCCCC	-
M57	AIRE_HUMAN.H11MO.0.C	-4	0.0137696	5.52159	0.472289	18	TGAACGTGGTGTAGGTGCCTGCCCTCTTAGCTGTGACCAG	ATTGGTTTTATTGGTTAA	+
M58	AIRE_HUMAN.H11MO.0.C	0	0.000261641	0.104918	0.168767	18	TAACATATTGTCAGCCATTTCTGAGGAGTTTGGGGAAAAT	TTAACCAATATAACCAAT	-
M58	ZN214_HUMAN.H11MO.0.C	-14	0.000423521	0.169832	0.168767	22	TAACATATTGTCAGCCATTTCTGAGGAGTTTGGGGAAAAT	TCCTTTTTGAGGCCTTTGATGA	+
M58	RFX5_HUMAN.H11MO.0.A	-9	0.000738988	0.296334	0.171473	20	TAACATATTGTCAGCCATTTCTGAGGAGTTTGGGGAAAAT	GTCAGCTGTTGCTAGGCAGA	+
M58	ZN394_HUMAN.H11MO.0.C	-1	0.000860625	0.345111	0.171473	20	TAACATATTGTCAGCCATTTCTGAGGAGTTTGGGGAAAAT	ATTCCATTCTATTCCATTCT	-
M58	THA_HUMAN.H11MO.0.C	3	0.00371005	1.48773	0.470565	14	TAACATATTGTCAGCCATTTCTGAGGAGTTTGGGGAAAAT	GGGTCACTTCAGGTCAG	+
M58	BRAC_HUMAN.H11MO.0.A	-7	0.00516149	2.06976	0.470565	20	TAACATATTGTCAGCCATTTCTGAGGAGTTTGGGGAAAAT	ATTTCACACCTCCCTGCTAA	-
M58	NR1H3_HUMAN.H11MO.0.B	0	0.0066977	2.68578	0.485261	19	TAACATATTGTCAGCCATTTCTGAGGAGTTTGGGGAAAAT	TGACCTGCAGTGACCTCTG	-
M60	ZN768_HUMAN.H11MO.0.C	1	3.40742e-05	0.0136638	0.0273275	19	GGGCCCAGAGAGGACTGGTTCTGGATTGGGCTTCTTGGGA	GAGGCTCAGAGAGGTTAAGT	+
M60	ZN449_HUMAN.H11MO.0.C	-22	0.000514016	0.20612	0.20612	11	GGGCCCAGAGAGGACTGGTTCTGGATTGGGCTTCTTGGGA	TGGTTGGGCTT	+
M61	NR1D1_HUMAN.H11MO.0.B	-12	0.000556351	0.223097	0.446194	19	TCTGAGCTTGTGATAAACGCTGGTCAAAGGGAATACTTAA	AGGGAAGTGGGTCAGAAGG	+
M63	THAP1_HUMAN.H11MO.0.C	-17	2.13486e-05	0.00856079	0.0169279	22	GCACCCCTGGTGTACAGAGCATCCACCTCGACCTGCTGCA	CGCCGCCATCTTGGCTGCGGGC	+
M63	PATZ1_HUMAN.H11MO.0.C	-19	0.000131264	0.0526368	0.0520415	21	GCACCCCTGGTGTACAGAGCATCCACCTCGACCTGCTGCA	CCTCCCCCCCCGCCCCCTCCCC	-
M63	VEZF1_HUMAN.H11MO.0.C	-17	0.000444738	0.17834	0.117549	22	GCACCCCTGGTGTACAGAGCATCCACCTCGACCTGCTGCA	CCCCTCCCCCTCCCCCCTCCCC	-
M63	ZN563_HUMAN.H11MO.0.C	-9	0.00253625	1.01703	0.29483	21	GCACCCCTGGTGTACAGAGCATCCACCTCGACCTGCTGCA	GGGATCCTCACTGGCAGCTGC	+
M63	RXRA_HUMAN.H11MO.0.A	-19	0.00266095	1.06704	0.29483	20	GCACCCCTGGTGTACAGAGCATCCACCTCGACCTGCTGCA	CTCTGACCTCTGCCTCCCCC	-
M63	ZN554_HUMAN.H11MO.0.C	-16	0.00305777	1.22617	0.29483	20	GCACCCCTGGTGTACAGAGCATCCACCTCGACCTGCTGCA	AGCACCCCACATGGCTCAGC	-
M63	CLOCK_HUMAN.H11MO.0.C	-19	0.00337441	1.35314	0.29483	14	GCACCCCTGGTGTACAGAGCATCCACCTCGACCTGCTGCA	CAGACACGTGAACA	+
M63	NR1D1_HUMAN.H11MO.0.B	-22	0.00341409	1.36905	0.29483	18	GCACCCCTGGTGTACAGAGCATCCACCTCGACCTGCTGCA	CCTTCTGACCCACTTCCCT	-
M63	TAF1_HUMAN.H11MO.0.A	-19	0.00371824	1.49102	0.29483	16	GCACCCCTGGTGTACAGAGCATCCACCTCGACCTGCTGCA	CCGCCGCCGCCATCTT	-
M63	PTF1A_HUMAN.H11MO.0.B	-18	0.00618212	2.47903	0.419406	18	GCACCCCTGGTGTACAGAGCATCCACCTCGACCTGCTGCA	CCAGCTGCCCCCTTTCCC	+
M63	SP2_HUMAN.H11MO.0.A	-18	0.0075937	3.04507	0.419406	22	GCACCCCTGGTGTACAGAGCATCCACCTCGACCTGCTGCA	CCCCCGGCCCCGCCCCCCCCCC	-
M63	ZBT17_HUMAN.H11MO.0.A	-14	0.0077776	3.11882	0.419406	19	GCACCCCTGGTGTACAGAGCATCCACCTCGACCTGCTGCA	CTTCCCCTCCCCCACCCTC	-
M63	ZN263_HUMAN.H11MO.0.A	-20	0.00832776	3.33943	0.419406	20	GCACCCCTGGTGTACAGAGCATCCACCTCGACCTGCTGCA	CTCCTCCTCTCCCTCCTCCC	-
M63	ZN341_HUMAN.H11MO.0.C	2	0.00858469	3.44246	0.419406	20	GCACCCCTGGTGTACAGAGCATCCACCTCGACCTGCTGCA	GGGGGGGGGGGGAGGGAAGAGC	+
M63	NR1H3_HUMAN.H11MO.0.B	-5	0.00948312	3.80273	0.419406	19	GCACCCCTGGTGTACAGAGCATCCACCTCGACCTGCTGCA	CAGAGGTCACTGCAGGTCA	+
M63	NFIC_HUMAN.H11MO.0.A	-25	0.00968989	3.88565	0.419406	15	GCACCCCTGGTGTACAGAGCATCCACCTCGACCTGCTGCA	CTTGGCTCCCTGCCAAG	+
M63	SP4_HUMAN.H11MO.0.A	-12	0.0100894	4.04584	0.419406	20	GCACCCCTGGTGTACAGAGCATCCACCTCGACCTGCTGCA	CCCGGCCCCGCCCCCTTCCC	-
M63	LYL1_HUMAN.H11MO.0.A	-22	0.01048	4.20248	0.419406	14	GCACCCCTGGTGTACAGAGCATCCACCTCGACCTGCTGCA	CCAGCTGTTTCCTG	+
M63	Z324A_HUMAN.H11MO.0.C	-18	0.0105786	4.24204	0.419406	22	GCACCCCTGGTGTACAGAGCATCCACCTCGACCTGCTGCA	TATCAAACCATCCTTTGCTGCCA	+
M64	RXRA_HUMAN.H11MO.0.A	0	0.000617703	0.247699	0.376123	20	GGTCCTAACATGGATCAGGAACTCTGCATCATCTACATCT	GGGGGAGGCAGAGGTCAGAG	+
M64	ZN214_HUMAN.H11MO.0.C	-2	0.00138365	0.554845	0.376123	22	GGTCCTAACATGGATCAGGAACTCTGCATCATCTACATCT	TCATCAAAGGCCTCAAAAAGGA	-
M64	MAF_HUMAN.H11MO.0.A	-20	0.00178577	0.716092	0.376123	19	GGTCCTAACATGGATCAGGAACTCTGCATCATCTACATCT	TTGCTGAGTCAGCAGATTC	-
M64	MAFF_HUMAN.H11MO.0.B	-16	0.00208204	0.834899	0.376123	18	GGTCCTAACATGGATCAGGAACTCTGCATCATCTACATCT	AAAAATGCTGACTCAGCA	-
M64	GATA1_HUMAN.H11MO.0.A	0	0.00257584	1.03291	0.376123	19	GGTCCTAACATGGATCAGGAACTCTGCATCATCTACATCT	CTGGCGGGGACAGATAAGA	+
M64	CLOCK_HUMAN.H11MO.0.C	-23	0.00315434	1.26489	0.376123	14	GGTCCTAACATGGATCAGGAACTCTGCATCATCTACATCT	CAGACACGTGAACA	+
M67	GATA1_HUMAN.H11MO.0.A	7	0.000965648	0.387225	0.377783	12	TAACAATAGCAGGGTTCATAAGTGATACGACTTTCTCATT	TCTTATCTGTCCCCGCCAG	-
M67	ZN394_HUMAN.H11MO.0.C	-14	0.00132676	0.532032	0.377783	20	TAACAATAGCAGGGTTCATAAGTGATACGACTTTCTCATT	ATTCCATTCTATTCCATTCT	-
M67	GATA2_HUMAN.H11MO.0.A	7	0.00190834	0.765245	0.377783	12	TAACAATAGCAGGGTTCATAAGTGATACGACTTTCTCATT	CCTTATCTCCACCCCCCAG	-
M67	RXRA_HUMAN.H11MO.0.A	-1	0.00236115	0.94682	0.377783	20	TAACAATAGCAGGGTTCATAAGTGATACGACTTTCTCATT	GGGGGAGGCAGAGGTCAGAG	+
M69	Z354A_HUMAN.H11MO.0.C	-6	0.000605581	0.242838	0.287876	24	CAACGGCAACAAACTGTTAATAAACAAAATCAGAGAAAAG	ACATTAAATGTAAATGGACTAAAT	-
M69	ZN394_HUMAN.H11MO.0.C	0	0.000720604	0.288962	0.287876	20	CAACGGCAACAAACTGTTAATAAACAAAATCAGAGAAAAG	AGAATGGAATAGAATGGAAT	+
M70	ZN382_HUMAN.H11MO.0.C	-18	4.82481e-05	0.0193475	0.03855	22	AATTATGGGAAAAAGGCTGTGAGACCTCTACAGACCTCAC	GAGACATCACTACAGACCCTAC	-
M75	ZN563_HUMAN.H11MO.0.C	-4	0.000931327	0.373462	0.427416	21	TTGCACAGTTTCAGCGAAGAAATCCTGATTCATACTAAGT	GCAGCTGCCAGTGAGGATCCC	-
M75	GATA1_HUMAN.H11MO.0.A	-28	0.00106587	0.427416	0.427416	12	TTGCACAGTTTCAGCGAAGAAATCCTGATTCATACTAAGT	CTGGCGGGGACAGATAAGA	+
M76	SP1_HUMAN.H11MO.0.A	-20	2.32826e-05	0.00933633	0.0177391	20	GGCCGCGGGTGGAAGGGGAGCCCCCCCCGCGCCCCGGCCG	CCCCCCCCCGGCCCCGCCCCCC	-
M76	ZN281_HUMAN.H11MO.0.A	-19	0.000540036	0.216554	0.14718	15	GGCCGCGGGTGGAAGGGGAGCCCCCCCCGCGCCCCGGCCG	TCCCCTCCCCCACCC	-
M76	KLF12_HUMAN.H11MO.0.C	-19	0.000929055	0.372551	0.14718	11	GGCCGCGGGTGGAAGGGGAGCCCCCCCCGCGCCCCGGCCG	GCCCCGCCCCT	-
M76	WT1_HUMAN.H11MO.0.C	0	0.00121713	0.488071	0.14718	20	GGCCGCGGGTGGAAGGGGAGCCCCCCCCGCGCCCCGGCCG	GGGCGGGGGAGGAGGGGGGG	+
M76	KLF1_HUMAN.H11MO.0.A	-21	0.00123495	0.495213	0.14718	14	GGCCGCGGGTGGAAGGGGAGCCCCCCCCGCGCCCCGGCCG	CCCGGCCCCGCCCC	-
M76	KLF15_HUMAN.H11MO.0.A	-21	0.00128084	0.513617	0.14718	19	GGCCGCGGGTGGAAGGGGAGCCCCCCCCGCGCCCCGGCCG	CCCCCCCCTGCTCCTCCCC	-
M76	KLF4_HUMAN.H11MO.0.A	-19	0.00190075	0.762199	0.175019	10	GGCCGCGGGTGGAAGGGGAGCCCCCCCCGCGCCCCGGCCG	GCCACACCCT	-
M76	KLF9_HUMAN.H11MO.0.C	-18	0.00210469	0.84398	0.175019	15	GGCCGCGGGTGGAAGGGGAGCCCCCCCCGCGCCCCGGCCG	GGCCACGCCCCCTCC	-
M76	SP3_HUMAN.H11MO.0.B	-20	0.00229713	0.921149	0.175019	20	GGCCGCGGGTGGAAGGGGAGCCCCCCCCGCGCCCCGGCCG	CCCCGGCCCCGCCCCCCCCC	-
M76	SP2_HUMAN.H11MO.0.A	-17	0.00302362	1.21247	0.191976	22	GGCCGCGGGTGGAAGGGGAGCCCCCCCCGCGCCCCGGCCG	CCCCCGGCCCCGCCCCCCCCCC	-
M76	ZBT7A_HUMAN.H11MO.0.A	-17	0.00343588	1.37779	0.194228	9	GGCCGCGGGTGGAAGGGGAGCCCCCCCCGCGCCCCGGCCG	GAGACCCCC	-
M76	KLF3_HUMAN.H11MO.0.B	-21	0.00358543	1.43776	0.194228	19	GGCCGCGGGTGGAAGGGGAGCCCCCCCCGCGCCCCGGCCG	CCCGGCCCCGCCCCTCCCC	-
M76	EGR2_HUMAN.H11MO.0.A	-20	0.00382386	1.53337	0.194228	18	GGCCGCGGGTGGAAGGGGAGCCCCCCCCGCGCCCCGGCCG	CCCCTCCCACACCCCCCC	-
M76	NFKB1_HUMAN.H11MO.1.B	-14	0.00439583	1.76273	0.19941	11	GGCCGCGGGTGGAAGGGGAGCCCCCCCCGCGCCCCGGCCG	GGGAAATTCCC	+
M76	KLF8_HUMAN.H11MO.0.C	-2	0.00467875	1.87618	0.19941	9	GGCCGCGGGTGGAAGGGGAGCCCCCCCCGCGCCCCGGCCG	CAGGGGGTG	+
M76	EGR1_HUMAN.H11MO.0.A	-19	0.00479953	1.92461	0.19941	17	GGCCGCGGGTGGAAGGGGAGCCCCCCCCGCGCCCCGGCCG	CCCCCGCCCACGCCCTC	-
M76	ZBT14_HUMAN.H11MO.0.C	-26	0.00497278	1.99408	0.19941	9	GGCCGCGGGTGGAAGGGGAGCCCCCCCCGCGCCCCGGCCG	GCGCGCTCC	-
M76	NFKB2_HUMAN.H11MO.0.B	-13	0.00608629	2.4406	0.231859	11	GGCCGCGGGTGGAAGGGGAGCCCCCCCCGCGCCCCGGCCG	GGGAAAGCCCC	+
M76	KLF5_HUMAN.H11MO.0.A	-21	0.0066268	2.65735	0.238874	14	GGCCGCGGGTGGAAGGGGAGCCCCCCCCGCGCCCCGGCCG	CCCAGCCCCACCCT	-
M76	KLF6_HUMAN.H11MO.0.A	-19	0.00689747	2.76589	0.238874	19	GGCCGCGGGTGGAAGGGGAGCCCCCCCCGCGCCCCGGCCG	CCCCCGGCCCCGCCCTTCC	-
M76	SNAI1_HUMAN.H11MO.0.C	-4	0.00747346	2.99686	0.247568	8	GGCCGCGGGTGGAAGGGGAGCCCCCCCCGCGCCCCGGCCG	CCAGGTGG	+
M76	SALL4_HUMAN.H11MO.0.B	-20	0.00814284	3.26528	0.248513	10	GGCCGCGGGTGGAAGGGGAGCCCCCCCCGCGCCCCGGCCG	CCCACCCTCC	-
M76	MECP2_HUMAN.H11MO.0.C	-31	0.00838506	3.36241	0.248513	7	GGCCGCGGGTGGAAGGGGAGCCCCCCCCGCGCCCCGGCCG	CTCCGGG	-
M76	PATZ1_HUMAN.H11MO.0.C	-19	0.00906083	3.63339	0.248513	21	GGCCGCGGGTGGAAGGGGAGCCCCCCCCGCGCCCCGGCCG	CCTCCCCCCCCGCCCCCTCCCC	-
M76	FLI1_HUMAN.H11MO.0.A	-3	0.00953357	3.82296	0.248513	18	GGCCGCGGGTGGAAGGGGAGCCCCCCCCGCGCCCCGGCCG	GGAGGAAGGAAGGAGGGA	+
M76	HIC1_HUMAN.H11MO.0.C	-14	0.00955647	3.83214	0.248513	9	GGCCGCGGGTGGAAGGGGAGCCCCCCCCGCGCCCCGGCCG	GGGTTGCCC	+
M76	AP2B_HUMAN.H11MO.0.B	0	0.00960378	3.85112	0.248513	10	GGCCGCGGGTGGAAGGGGAGCCCCCCCCGCGCCCCGGCCG	GCCCGGGGGC	+
M76	ZN449_HUMAN.H11MO.0.C	-17	0.00978521	3.92387	0.248513	11	GGCCGCGGGTGGAAGGGGAGCCCCCCCCGCGCCCCGGCCG	AAGCCCAACCA	-
M76	ZSC22_HUMAN.H11MO.0.C	1	0.0105265	4.22114	0.258717	15	GGCCGCGGGTGGAAGGGGAGCCCCCCCCGCGCCCCGGCCG	GGTCTGAGGGAGGAGG	+
M76	E2F4_HUMAN.H11MO.0.A	-21	0.0123275	4.94334	0.293512	13	GGCCGCGGGTGGAAGGGGAGCCCCCCCCGCGCCCCGGCCG	ATTTCCCGCCCCC	-
M76	MYF6_HUMAN.H11MO.0.C	-4	0.0172768	6.928	0.398887	7	GGCCGCGGGTGGAAGGGGAGCCCCCCCCGCGCCCCGGCCG	GCAGCTG	-
M76	ERG_HUMAN.H11MO.0.A	-5	0.0186562	7.48113	0.418066	13	GGCCGCGGGTGGAAGGGGAGCCCCCCCCGCGCCCCGGCCG	GGGCAGGAAGTGG	+
M76	MBD2_HUMAN.H11MO.0.B	-30	0.0208426	8.35787	0.441113	10	GGCCGCGGGTGGAAGGGGAGCCCCCCCCGCGCCCCGGCCG	CCTCCGGCCCG	-
M76	ETS1_HUMAN.H11MO.0.A	-5	0.0233533	9.36467	0.448429	13	GGCCGCGGGTGGAAGGGGAGCCCCCCCCGCGCCCCGGCCG	AGACAGGAAGTGG	+
M76	ETV1_HUMAN.H11MO.0.A	-6	0.0241162	9.67061	0.448429	11	GGCCGCGGGTGGAAGGGGAGCCCCCCCCGCGCCCCGGCCG	GGCCGGAAGTG	+
M76	GABPA_HUMAN.H11MO.0.A	-4	0.026503	10.6277	0.448429	14	GGCCGCGGGTGGAAGGGGAGCCCCCCCCGCGCCCCGGCCG	GGAACCGGAAGTGG	+
M76	ETS2_HUMAN.H11MO.0.B	-6	0.0266693	10.6944	0.448429	13	GGCCGCGGGTGGAAGGGGAGCCCCCCCCGCGCCCCGGCCG	GGAAGGAAGAGGA	+
M76	ZN331_HUMAN.H11MO.0.C	-18	0.0271611	10.8916	0.448429	20	GGCCGCGGGTGGAAGGGGAGCCCCCCCCGCGCCCCGGCCG	CCACCCAGCTGAGCCCAGCC	-
M76	SNAI2_HUMAN.H11MO.0.A	-3	0.0274137	10.9929	0.448429	10	GGCCGCGGGTGGAAGGGGAGCCCCCCCCGCGCCCCGGCCG	GGCAGGTGCA	+
M76	E2F1_HUMAN.H11MO.0.A	-21	0.0288412	11.5653	0.448429	14	GGCCGCGGGTGGAAGGGGAGCCCCCCCCGCGCCCCGGCCG	CTTTCCCGCCCCCC	-
M76	ZN467_HUMAN.H11MO.0.C	-18	0.0289054	11.591	0.448429	22	GGCCGCGGGTGGAAGGGGAGCCCCCCCCGCGCCCCGGCCG	CCCCCCCCCCCCTCCCCTCCCC	-
M76	ZIC1_HUMAN.H11MO.0.B	-19	0.0305079	12.2337	0.448429	9	GGCCGCGGGTGGAAGGGGAGCCCCCCCCGCGCCCCGGCCG	GACCACCCC	-
M76	ZN554_HUMAN.H11MO.0.C	-18	0.0323883	12.9877	0.448429	20	GGCCGCGGGTGGAAGGGGAGCCCCCCCCGCGCCCCGGCCG	AGCACCCCACATGGCTCAGC	-
M76	CTCFL_HUMAN.H11MO.0.A	-15	0.0324427	13.0095	0.448429	17	GGCCGCGGGTGGAAGGGGAGCCCCCCCCGCGCCCCGGCCG	CGGCGCCCCCTGGCGGC	-
M76	SP4_HUMAN.H11MO.0.A	-19	0.0335382	13.4488	0.448429	20	GGCCGCGGGTGGAAGGGGAGCCCCCCCCGCGCCCCGGCCG	CCCGGCCCCGCCCCCTTCCC	-
M76	ZBT17_HUMAN.H11MO.0.A	-17	0.0339299	13.6059	0.448429	19	GGCCGCGGGTGGAAGGGGAGCCCCCCCCGCGCCCCGGCCG	CTTCCCCTCCCCCACCCTC	-
M76	RFX1_HUMAN.H11MO.0.B	-1	0.034162	13.699	0.448429	22	GGCCGCGGGTGGAAGGGGAGCCCCCCCCGCGCCCCGGCCG	GCCCCGGTTGCCATGGCGACGG	+
M76	ZBTB6_HUMAN.H11MO.0.C	-10	0.0346248	13.8846	0.448429	13	GGCCGCGGGTGGAAGGGGAGCCCCCCCCGCGCCCCGGCCG	GGTGCTGGAGCCG	+
M76	HEN1_HUMAN.H11MO.0.C	-5	0.0347252	13.9248	0.448429	20	GGCCGCGGGTGGAAGGGGAGCCCCCCCCGCGCCCCGGCCG	AGGGACGCAGCTGCTCCCCA	-
M76	ASCL1_HUMAN.H11MO.0.A	0	0.0385842	15.4723	0.479987	14	GGCCGCGGGTGGAAGGGGAGCCCCCCCCGCGCCCCGGCCG	GGGAGCAGGTGCAG	-
M76	SIX1_HUMAN.H11MO.0.A	-9	0.040197	16.119	0.479987	14	GGCCGCGGGTGGAAGGGGAGCCCCCCCCGCGCCCCGGCCG	TGAAACCTGATACC	+
M76	MAZ_HUMAN.H11MO.0.A	-20	0.0402773	16.1512	0.479987	20	GGCCGCGGGTGGAAGGGGAGCCCCCCCCGCGCCCCGGCCG	CCCCCCCCCCCCCCCCTCCCCC	-
M76	ELF5_HUMAN.H11MO.0.A	-3	0.0419925	16.839	0.479987	15	GGCCGCGGGTGGAAGGGGAGCCCCCCCCGCGCCCCGGCCG	GGAAGGAGGAAGTGG	+
M76	ZN320_HUMAN.H11MO.0.C	-15	0.0426867	17.1174	0.479987	20	GGCCGCGGGTGGAAGGGGAGCCCCCCCCGCGCCCCGGCCG	CACTGGCCCCCTGGTCCCAC	-
M76	ELF2_HUMAN.H11MO.0.C	-5	0.0428388	17.1784	0.479987	13	GGCCGCGGGTGGAAGGGGAGCCCCCCCCGCGCCCCGGCCG	AACCCGGAAGTGG	+
M76	E2F6_HUMAN.H11MO.0.A	-20	0.0428388	17.1784	0.479987	13	GGCCGCGGGTGGAAGGGGAGCCCCCCCCGCGCCCCGGCCG	CCCTTCCCGCCCC	-
M76	ELK4_HUMAN.H11MO.0.A	-6	0.0450249	18.055	0.483463	12	GGCCGCGGGTGGAAGGGGAGCCCCCCCCGCGCCCCGGCCG	GACCGGAAGTGG	+
M76	SMCA5_HUMAN.H11MO.0.C	-6	0.0454153	18.2115	0.483463	15	GGCCGCGGGTGGAAGGGGAGCCCCCCCCGCGCCCCGGCCG	GAATGGAATGGAATC	+
M76	ZFX_HUMAN.H11MO.0.A	3	0.0469638	18.8325	0.486567	7	GGCCGCGGGTGGAAGGGGAGCCCCCCCCGCGCCCCGGCCG	CCAGGCCCCG	+
M76	ZN263_HUMAN.H11MO.0.A	-6	0.0472578	18.9504	0.486567	20	GGCCGCGGGTGGAAGGGGAGCCCCCCCCGCGCCCCGGCCG	GGGAGGAGGGAGAGGAGGAG	+
M76	TBX3_HUMAN.H11MO.0.C	-4	0.0509038	20.4124	0.492073	11	GGCCGCGGGTGGAAGGGGAGCCCCCCCCGCGCCCCGGCCG	GGAGGTGGGAA	+
M76	REL_HUMAN.H11MO.0.B	-10	0.0510218	20.4598	0.492073	15	GGCCGCGGGTGGAAGGGGAGCCCCCCCCGCGCCCCGGCCG	TGAAGGGAAATTCCA	+
M78	NF2L2_HUMAN.H11MO.0.A	-27	4.08457e-07	0.000163791	0.000317689	13	GATGTTTTTTGAGCAATGACTGAGTAAATGACTCAGCATT	ATGACTCAGCAGTT	-
M78	BACH2_HUMAN.H11MO.0.A	-27	1.52667e-06	0.000612193	0.000526367	11	GATGTTTTTTGAGCAATGACTGAGTAAATGACTCAGCATT	ATGACTCAGCA	-
M78	NFE2_HUMAN.H11MO.0.A	-25	2.03027e-06	0.000814139	0.000526367	13	GATGTTTTTTGAGCAATGACTGAGTAAATGACTCAGCATT	GCATGACTCAGCA	+
M78	BACH1_HUMAN.H11MO.0.A	-25	3.64528e-05	0.0146176	0.00708805	13	GATGTTTTTTGAGCAATGACTGAGTAAATGACTCAGCATT	GCATGACTCAGCA	-
M78	JUN_HUMAN.H11MO.0.A	-26	6.52031e-05	0.0261464	0.0101427	11	GATGTTTTTTGAGCAATGACTGAGTAAATGACTCAGCATT	GATGACTCATC	-
M78	JUND_HUMAN.H11MO.0.A	-26	9.19973e-05	0.0368909	0.011317	11	GATGTTTTTTGAGCAATGACTGAGTAAATGACTCAGCATT	GATGACTCATC	-
M78	FOSL2_HUMAN.H11MO.0.A	-26	0.000108273	0.0434176	0.011317	12	GATGTTTTTTGAGCAATGACTGAGTAAATGACTCAGCATT	GATGACTCATCC	-
M78	FOS_HUMAN.H11MO.0.A	-27	0.000116404	0.046678	0.011317	9	GATGTTTTTTGAGCAATGACTGAGTAAATGACTCAGCATT	GTGACTCAC	-
M78	JUNB_HUMAN.H11MO.0.A	-26	0.000157541	0.0631741	0.0129832	11	GATGTTTTTTGAGCAATGACTGAGTAAATGACTCAGCATT	GGTGACTCAGA	-
M78	FOSL1_HUMAN.H11MO.0.A	-26	0.000168683	0.0676419	0.0129832	12	GATGTTTTTTGAGCAATGACTGAGTAAATGACTCAGCATT	GGTGACTCATCC	-
M78	FOSB_HUMAN.H11MO.0.A	-27	0.00018362	0.0736315	0.0129832	9	GATGTTTTTTGAGCAATGACTGAGTAAATGACTCAGCATT	ATGACTCAT	-
M78	MAFK_HUMAN.H11MO.0.A	-25	0.000600005	0.240602	0.0388892	15	GATGTTTTTTGAGCAATGACTGAGTAAATGACTCAGCATT	TGCTGACTCAGCAATTTT	-
M78	MAFB_HUMAN.H11MO.0.B	-27	0.00148044	0.593655	0.0885732	11	GATGTTTTTTGAGCAATGACTGAGTAAATGACTCAGCATT	CTGAGTCAGCA	-
M78	MAFG_HUMAN.H11MO.0.A	-25	0.00224012	0.898288	0.124451	15	GATGTTTTTTGAGCAATGACTGAGTAAATGACTCAGCATT	TGCTGAGTCAGCAATTTT	-
M78	CEBPB_HUMAN.H11MO.0.A	-6	0.00320465	1.28507	0.14368	12	GATGTTTTTTGAGCAATGACTGAGTAAATGACTCAGCATT	GATTGTGCAATA	+
M78	FOXJ2_HUMAN.H11MO.0.C	-2	0.00364975	1.46355	0.14368	10	GATGTTTTTTGAGCAATGACTGAGTAAATGACTCAGCATT	TGTTTATTTA	+
M78	DUX4_HUMAN.H11MO.0.A	-24	0.00432869	1.7358	0.153034	11	GATGTTTTTTGAGCAATGACTGAGTAAATGACTCAGCATT	TAACCTAATCA	-
M78	CEBPA_HUMAN.H11MO.0.A	-6	0.00487395	1.95446	0.157952	12	GATGTTTTTTGAGCAATGACTGAGTAAATGACTCAGCATT	GGTTGTGCAATC	+
M78	NF2L1_HUMAN.H11MO.0.C	-26	0.00700783	2.81014	0.197944	7	GATGTTTTTTGAGCAATGACTGAGTAAATGACTCAGCATT	AATGACT	-
M78	HNF1B_HUMAN.H11MO.0.A	-22	0.007126	2.85753	0.197944	15	GATGTTTTTTGAGCAATGACTGAGTAAATGACTCAGCATT	GGTTAATGATTAACC	+
M78	RXRG_HUMAN.H11MO.0.B	-8	0.00817688	3.27893	0.219303	13	GATGTTTTTTGAGCAATGACTGAGTAAATGACTCAGCATT	GTGACCTTTGACC	-
M78	FOXO4_HUMAN.H11MO.0.C	-1	0.00954504	3.82756	0.237307	9	GATGTTTTTTGAGCAATGACTGAGTAAATGACTCAGCATT	TTGTTTATT	+
M78	BATF_HUMAN.H11MO.0.A	-18	0.00976348	3.91515	0.237307	18	GATGTTTTTTGAGCAATGACTGAGTAAATGACTCAGCATT	ACTTTCGATATGACTCAT	+
M78	HXB8_HUMAN.H11MO.0.C	-8	0.0106521	4.27148	0.251059	11	GATGTTTTTTGAGCAATGACTGAGTAAATGACTCAGCATT	TTGATTAATGC	+
M78	MAFF_HUMAN.H11MO.0.B	-20	0.0114578	4.59457	0.262106	18	GATGTTTTTTGAGCAATGACTGAGTAAATGACTCAGCATT	AAAAATGCTGACTCAGCA	-
M78	ZN384_HUMAN.H11MO.0.C	0	0.0153055	6.13749	0.340121	12	GATGTTTTTTGAGCAATGACTGAGTAAATGACTCAGCATT	CCGATTTTTTCC	-
M78	HXA10_HUMAN.H11MO.0.C	0	0.0160531	6.4373	0.340648	12	GATGTTTTTTGAGCAATGACTGAGTAAATGACTCAGCATT	GATAATTTATGA	+
M78	HXB7_HUMAN.H11MO.0.C	-8	0.0162051	6.49825	0.340648	10	GATGTTTTTTGAGCAATGACTGAGTAAATGACTCAGCATT	TTGATTAATG	+
M78	CEBPD_HUMAN.H11MO.0.C	-6	0.0176285	7.06902	0.359315	11	GATGTTTTTTGAGCAATGACTGAGTAAATGACTCAGCATT	GGTTGTGCAAT	-
M78	ZN329_HUMAN.H11MO.0.C	-3	0.0184791	7.4101	0.359315	20	GATGTTTTTTGAGCAATGACTGAGTAAATGACTCAGCATT	CTGGATCCAGCCATGCCTGA	+
M78	ZN250_HUMAN.H11MO.0.C	-23	0.0206093	8.26433	0.390963	17	GATGTTTTTTGAGCAATGACTGAGTAAATGACTCAGCATT	GTAATCAAAACAGCATGGTA	-
M81	BRAC_HUMAN.H11MO.0.A	-11	0.000169288	0.0678845	0.1356	20	GAAGTGGGAAGCCTTCACAATCCTTTCGAGGAACAAGCAC	ATTTCACACCTCCCTGCTAA	-
M81	ZN394_HUMAN.H11MO.0.C	-8	0.000480229	0.192572	0.192333	20	GAAGTGGGAAGCCTTCACAATCCTTTCGAGGAACAAGCAC	ATTCCATTCTATTCCATTCT	-
M81	ZN563_HUMAN.H11MO.0.C	0	0.000753211	0.302038	0.201109	21	GAAGTGGGAAGCCTTCACAATCCTTTCGAGGAACAAGCAC	GCAGCTGCCAGTGAGGATCCC	-
M81	AIRE_HUMAN.H11MO.0.C	-13	0.0017902	0.717872	0.358491	18	GAAGTGGGAAGCCTTCACAATCCTTTCGAGGAACAAGCAC	TTAACCAATATAACCAAT	-
M81	FEV_HUMAN.H11MO.0.B	-3	0.00254573	1.02084	0.407829	10	GAAGTGGGAAGCCTTCACAATCCTTTCGAGGAACAAGCAC	GCGGGAAGCG	+
M83	GATA2_HUMAN.H11MO.0.A	0	8.25214e-05	0.0330911	0.0656003	19	CTTTGTCAATTAGGTGTGCCAGTTTTGTCTTTCTTCGTTC	CTGGGGGGTGGAGATAAGG	+
M83	GATA1_HUMAN.H11MO.0.A	0	0.000302973	0.121492	0.111494	19	CTTTGTCAATTAGGTGTGCCAGTTTTGTCTTTCTTCGTTC	CTGGCGGGGACAGATAAGA	+
M83	ZFP82_HUMAN.H11MO.0.C	-16	0.000460536	0.184675	0.111494	24	CTTTGTCAATTAGGTGTGCCAGTTTTGTCTTTCTTCGTTC	TTCCATTTCACTAATTCTCTCTTC	+
M83	TAL1_HUMAN.H11MO.0.A	0	0.00056101	0.224965	0.111494	19	CTTTGTCAATTAGGTGTGCCAGTTTTGTCTTTCTTCGTTC	CTGGGGGGGGCAGATAAGG	+
M83	ZN394_HUMAN.H11MO.0.C	-15	0.000766256	0.307269	0.121827	20	CTTTGTCAATTAGGTGTGCCAGTTTTGTCTTTCTTCGTTC	ATTCCATTCTATTCCATTCT	-
M83	BC11A_HUMAN.H11MO.0.A	-22	0.00138434	0.555121	0.183414	17	CTTTGTCAATTAGGTGTGCCAGTTTTGTCTTTCTTCGTTC	TTTTCACTTCCTCTTTT	-
M83	RARG_HUMAN.H11MO.0.B	-17	0.00387698	1.55467	0.391399	18	CTTTGTCAATTAGGTGTGCCAGTTTTGTCTTTCTTCGTTC	CCCAGGTCACTCTGACCT	-
M83	BRAC_HUMAN.H11MO.0.A	-2	0.00393886	1.57948	0.391399	20	CTTTGTCAATTAGGTGTGCCAGTTTTGTCTTTCTTCGTTC	TTAGCAGGGAGGTGTGAAAT	+
M83	Z324A_HUMAN.H11MO.0.C	-11	0.00485482	1.94678	0.428815	23	CTTTGTCAATTAGGTGTGCCAGTTTTGTCTTTCTTCGTTC	TATCAAACCATCCTTTGCTGCCA	+
M83	LYL1_HUMAN.H11MO.0.A	-9	0.00583935	2.34158	0.464198	14	CTTTGTCAATTAGGTGTGCCAGTTTTGTCTTTCTTCGTTC	CCAGCTGTTTCCTG	+
M83	NFAC1_HUMAN.H11MO.0.B	-29	0.00681438	2.73257	0.474065	11	CTTTGTCAATTAGGTGTGCCAGTTTTGTCTTTCTTCGTTC	TTTCTTTTTTTCCAT	-
M83	NR1D1_HUMAN.H11MO.0.B	-20	0.00717047	2.87536	0.474065	19	CTTTGTCAATTAGGTGTGCCAGTTTTGTCTTTCTTCGTTC	CCTTCTGACCCACTTCCCT	-
M83	OLIG2_HUMAN.H11MO.0.B	-9	0.00775249	3.10875	0.474065	18	CTTTGTCAATTAGGTGTGCCAGTTTTGTCTTTCTTCGTTC	CCAGCTGTTTCCCTTCTG	+
M84	ZN394_HUMAN.H11MO.0.C	-15	0.000187266	0.0750939	0.150188	20	TTGATTTTTAACTTGAGATTCTGCTATTTGCTTATTATGA	ATTCCATTCTATTCCATTCT	-
M84	RXRA_HUMAN.H11MO.0.A	-18	0.000820898	0.32918	0.32918	20	TTGATTTTTAACTTGAGATTCTGCTATTTGCTTATTATGA	CTCTGACCTCTGCCTCCCCC	-
M91	ZN394_HUMAN.H11MO.0.C	-20	0.000393834	0.157927	0.210718	20	GCTTTAACATAAGATGATCATTCCAACCAGATCACAATCT	ATTCCATTCTATTCCATTCT	-
M91	RXRA_HUMAN.H11MO.0.A	-1	0.000629727	0.25252	0.210718	20	GCTTTAACATAAGATGATCATTCCAACCAGATCACAATCT	CTCTGACCTCTGCCTCCCCC	-
M91	MAF_HUMAN.H11MO.0.A	-13	0.000788224	0.316078	0.210718	19	GCTTTAACATAAGATGATCATTCCAACCAGATCACAATCT	TTGCTGAGTCAGCAGATTC	-
M95	RXRA_HUMAN.H11MO.0.A	-16	0.000544111	0.218189	0.288645	20	CATGAGTTGGCAGGACATGCCCGAGGGGAGGCAGAGATTA	GGGGGAGGCAGAGGTCAGAG	+
M95	ZN341_HUMAN.H11MO.0.C	-20	0.000719813	0.288645	0.288645	20	CATGAGTTGGCAGGACATGCCCGAGGGGAGGCAGAGATTA	GGGGGGGGGGGGAGGGAAGAGC	+
M98	ZN394_HUMAN.H11MO.0.C	-20	0.00147557	0.591705	0.467351	20	AACTCTAGCCCTGTCTCAGAGTTTCATCCTGGTCTTCACC	ATTCCATTCTATTCCATTCT	-
M98	GATA1_HUMAN.H11MO.0.A	-28	0.00183081	0.734153	0.467351	12	AACTCTAGCCCTGTCTCAGAGTTTCATCCTGGTCTTCACC	CTGGCGGGGACAGATAAGA	+
M98	GATA2_HUMAN.H11MO.0.A	-28	0.0019723	0.790893	0.467351	12	AACTCTAGCCCTGTCTCAGAGTTTCATCCTGGTCTTCACC	CTGGGGGGTGGAGATAAGG	+
M98	NR1D1_HUMAN.H11MO.0.B	-8	0.00379215	1.52065	0.467351	19	AACTCTAGCCCTGTCTCAGAGTTTCATCCTGGTCTTCACC	CCTTCTGACCCACTTCCCT	-
M98	RXRA_HUMAN.H11MO.0.A	-8	0.00456554	1.83078	0.467351	20	AACTCTAGCCCTGTCTCAGAGTTTCATCCTGGTCTTCACC	GGGGGAGGCAGAGGTCAGAG	+
M98	Z324A_HUMAN.H11MO.0.C	-5	0.00537089	2.15373	0.476213	23	AACTCTAGCCCTGTCTCAGAGTTTCATCCTGGTCTTCACC	TGGCAGCAAAGGATGGTTTGATA	-
M99	BRAC_HUMAN.H11MO.0.A	-5	0.00104023	0.417134	0.444288	20	GTTCCTTCTCAGGCGACTTCAGAAACTGGGTTCCACACTA	TTAGCAGGGAGGTGTGAAAT	+
M99	ZN394_HUMAN.H11MO.0.C	0	0.00174234	0.698676	0.444288	20	GTTCCTTCTCAGGCGACTTCAGAAACTGGGTTCCACACTA	ATTCCATTCTATTCCATTCT	-
M99	RXRA_HUMAN.H11MO.0.A	-10	0.00287046	1.15105	0.444288	20	GTTCCTTCTCAGGCGACTTCAGAAACTGGGTTCCACACTA	GGGGGAGGCAGAGGTCAGAG	+
M99	GATA1_HUMAN.H11MO.0.A	-9	0.00337979	1.35529	0.444288	19	GTTCCTTCTCAGGCGACTTCAGAAACTGGGTTCCACACTA	CTGGCGGGGACAGATAAGA	+
M99	ZN214_HUMAN.H11MO.0.C	-2	0.00345601	1.38586	0.444288	22	GTTCCTTCTCAGGCGACTTCAGAAACTGGGTTCCACACTA	TCCTTTTTGAGGCCTTTGATGA	+
M99	NR1D1_HUMAN.H11MO.0.B	-10	0.00448776	1.79959	0.447648	19	GTTCCTTCTCAGGCGACTTCAGAAACTGGGTTCCACACTA	AGGGAAGTGGGTCAGAAGG	+
M99	ZN563_HUMAN.H11MO.0.C	1	0.00541331	2.17074	0.479974	20	GTTCCTTCTCAGGCGACTTCAGAAACTGGGTTCCACACTA	GGGATCCTCACTGGCAGCTGC	+
M100	ZN563_HUMAN.H11MO.0.C	-3	0.000320571	0.128549	0.256779	21	GCGCCACATGCAATTGAATATACTCTGATTCTAGTGCAAT	GCAGCTGCCAGTGAGGATCCC	-
M100	ZN394_HUMAN.H11MO.0.C	-9	0.000879016	0.352485	0.352048	20	GCGCCACATGCAATTGAATATACTCTGATTCTAGTGCAAT	AGAATGGAATAGAATGGAAT	+
M101	NR1D1_HUMAN.H11MO.0.B	-10	4.26634e-05	0.017108	0.0341736	19	TACTTTAGACCCTAAAGTCCCACTCAGCACTAGTGTTAAT	CCTTCTGACCCACTTCCCT	-
M101	KLF6_HUMAN.H11MO.0.A	-10	0.00178903	0.7174	0.376964	19	TACTTTAGACCCTAAAGTCCCACTCAGCACTAGTGTTAAT	CCCCCGGCCCCGCCCTTCC	-
M101	BRAC_HUMAN.H11MO.0.A	-1	0.00188245	0.754864	0.376964	20	TACTTTAGACCCTAAAGTCCCACTCAGCACTAGTGTTAAT	ATTTCACACCTCCCTGCTAA	-
M101	ZN394_HUMAN.H11MO.0.C	-16	0.00188245	0.754864	0.376964	20	TACTTTAGACCCTAAAGTCCCACTCAGCACTAGTGTTAAT	ATTCCATTCTATTCCATTCT	-
M108	ZN394_HUMAN.H11MO.0.C	-14	0.00027087	0.108619	0.216968	20	GTAAGACTTCCAGCGTTGGGAAAAAAAAAAGAGATTCAGA	AGAATGGAATAGAATGGAAT	+
M108	RXRA_HUMAN.H11MO.0.A	-12	0.00113682	0.455865	0.455299	20	GTAAGACTTCCAGCGTTGGGAAAAAAAAAAGAGATTCAGA	GGGGGAGGCAGAGGTCAGAG	+
M109	LEF1_HUMAN.H11MO.0.A	-23	1.47682e-06	0.000592205	0.00113407	14	TCAAGGCCTACAGAGAGGAAAACTAAGAAAAAAAGGAAAT	AGCAAATCAAAGGA	-
M109	SOX2_HUMAN.H11MO.0.A	-25	5.21914e-05	0.0209287	0.0200393	13	TCAAGGCCTACAGAGAGGAAAACTAAGAAAAAAAGGAAAT	GAGAACAAAGGGA	-
M109	ZN350_HUMAN.H11MO.0.C	-23	0.000287542	0.115304	0.0736024	17	TCAAGGCCTACAGAGAGGAAAACTAAGAAAAAAAGGAAAT	TAGGTCATAAAAGGACTG	-
M109	NANOG_HUMAN.H11MO.0.A	-20	0.000765744	0.307064	0.133019	17	TCAAGGCCTACAGAGAGGAAAACTAAGAAAAAAAGGAAAT	ATTTGCATAACAAAGGA	-
M109	FEZF1_HUMAN.H11MO.0.C	-29	0.000961351	0.385502	0.133019	11	TCAAGGCCTACAGAGAGGAAAACTAAGAAAAAAAGGAAAT	AAAAAGAGCAGC	-
M109	ZFX_HUMAN.H11MO.0.A	-1	0.00106104	0.425476	0.133019	10	TCAAGGCCTACAGAGAGGAAAACTAAGAAAAAAAGGAAAT	CGGGGCCTGG	-
M109	ZN563_HUMAN.H11MO.0.C	-2	0.00125184	0.501986	0.133019	21	TCAAGGCCTACAGAGAGGAAAACTAAGAAAAAAAGGAAAT	GCAGCTGCCAGTGAGGATCCC	-
M109	ZFP82_HUMAN.H11MO.0.C	-14	0.00138577	0.555693	0.133019	24	TCAAGGCCTACAGAGAGGAAAACTAAGAAAAAAAGGAAAT	GAAGAGAGAATTAGTGAAATGGAA	-
M109	SOX4_HUMAN.H11MO.0.B	-25	0.00157192	0.630338	0.134122	12	TCAAGGCCTACAGAGAGGAAAACTAAGAAAAAAAGGAAAT	GAGAACAAAGGA	-
M109	ZN394_HUMAN.H11MO.0.C	-20	0.00216159	0.866797	0.165991	20	TCAAGGCCTACAGAGAGGAAAACTAAGAAAAAAAGGAAAT	AGAATGGAATAGAATGGAAT	+
M109	PPARG_HUMAN.H11MO.0.A	-22	0.00284583	1.14118	0.178806	17	TCAAGGCCTACAGAGAGGAAAACTAAGAAAAAAAGGAAAT	AAGTGGGGCAAAGGTCA	+
M109	TF7L1_HUMAN.H11MO.0.B	-25	0.00287323	1.15217	0.178806	13	TCAAGGCCTACAGAGAGGAAAACTAAGAAAAAAAGGAAAT	AACATCAAAGGCA	-
M109	SOX3_HUMAN.H11MO.0.B	-26	0.00325039	1.30341	0.178806	11	TCAAGGCCTACAGAGAGGAAAACTAAGAAAAAAAGGAAAT	GGGACAAAGGC	-
M109	RARA_HUMAN.H11MO.0.A	-15	0.00325986	1.3072	0.178806	20	TCAAGGCCTACAGAGAGGAAAACTAAGAAAAAAAGGAAAT	GGGGGATCAAGAGGTCAAGG	+
M109	RXRA_HUMAN.H11MO.0.A	-22	0.00426126	1.70877	0.209104	18	TCAAGGCCTACAGAGAGGAAAACTAAGAAAAAAAGGAAAT	GGGGGAGGCAGAGGTCAGAG	+
M109	NR4A1_HUMAN.H11MO.0.A	-31	0.00435681	1.74708	0.209104	9	TCAAGGCCTACAGAGAGGAAAACTAAGAAAAAAAGGAAAT	AAAGGTCAG	+
M109	THAP1_HUMAN.H11MO.0.C	-5	0.00509198	2.04188	0.230012	22	TCAAGGCCTACAGAGAGGAAAACTAAGAAAAAAAGGAAAT	GCCCGCAGCCAAGATGGCGGCG	-
M109	ETS2_HUMAN.H11MO.0.B	-12	0.00567143	2.27424	0.235563	13	TCAAGGCCTACAGAGAGGAAAACTAAGAAAAAAAGGAAAT	GGAAGGAAGAGGA	+
M109	PPARA_HUMAN.H11MO.0.B	-22	0.00587285	2.35501	0.235563	17	TCAAGGCCTACAGAGAGGAAAACTAAGAAAAAAAGGAAAT	AACTGGGGCAAAGGTCA	+
M109	VEZF1_HUMAN.H11MO.0.C	-14	0.00613515	2.46019	0.235563	22	TCAAGGCCTACAGAGAGGAAAACTAAGAAAAAAAGGAAAT	GGGGAGGGGGGAGGGGGAGGGG	+
M109	ZN341_HUMAN.H11MO.0.C	-15	0.00693756	2.78196	0.253688	22	TCAAGGCCTACAGAGAGGAAAACTAAGAAAAAAAGGAAAT	GGGGGGGGGGGGAGGGAAGAGC	+
M109	FEV_HUMAN.H11MO.0.B	-13	0.00792055	3.17614	0.276468	10	TCAAGGCCTACAGAGAGGAAAACTAAGAAAAAAAGGAAAT	GCGGGAAGCG	+
M109	COT1_HUMAN.H11MO.0.C	-25	0.00832847	3.33972	0.278067	15	TCAAGGCCTACAGAGAGGAAAACTAAGAAAAAAAGGAAAT	GGGGTCAGAGGTCAGGG	+
M109	NFIC_HUMAN.H11MO.0.A	-1	0.00892202	3.57773	0.285473	17	TCAAGGCCTACAGAGAGGAAAACTAAGAAAAAAAGGAAAT	CTTGGCAGGGAGCCAAG	-
M109	NR1D1_HUMAN.H11MO.0.B	-16	0.0093829	3.76254	0.288211	19	TCAAGGCCTACAGAGAGGAAAACTAAGAAAAAAAGGAAAT	AGGGAAGTGGGTCAGAAGG	+
M109	TF7L2_HUMAN.H11MO.0.A	-24	0.0100156	4.01627	0.291549	13	TCAAGGCCTACAGAGAGGAAAACTAAGAAAAAAAGGAAAT	CCACATCAAAGGG	-
M109	TCF7_HUMAN.H11MO.0.A	-22	0.011203	4.4924	0.291549	16	TCAAGGCCTACAGAGAGGAAAACTAAGAAAAAAAGGAAAT	AACCACATCAAAGGAA	+
M109	FOXM1_HUMAN.H11MO.0.A	-30	0.0113195	4.53913	0.291549	10	TCAAGGCCTACAGAGAGGAAAACTAAGAAAAAAAGGAAAT	GCAAAGCAAACA	-
M109	NR1H3_HUMAN.H11MO.0.B	-13	0.0113636	4.55681	0.291549	19	TCAAGGCCTACAGAGAGGAAAACTAAGAAAAAAAGGAAAT	CAGAGGTCACTGCAGGTCA	+
M109	NKX61_HUMAN.H11MO.0.B	-26	0.0121054	4.85428	0.291549	14	TCAAGGCCTACAGAGAGGAAAACTAAGAAAAAAAGGAAAT	GATTAATGGGAATTTAATG	+
M109	Z324A_HUMAN.H11MO.0.C	-11	0.0121492	4.87184	0.291549	23	TCAAGGCCTACAGAGAGGAAAACTAAGAAAAAAAGGAAAT	TGGCAGCAAAGGATGGTTTGATA	-
M109	IRF3_HUMAN.H11MO.0.B	-24	0.0126231	5.06184	0.29374	16	TCAAGGCCTACAGAGAGGAAAACTAAGAAAAAAAGGAAAT	GAAAGGGAAAGGGAAAGTGA	+
M109	ETV5_HUMAN.H11MO.0.C	-11	0.0135734	5.44292	0.306565	14	TCAAGGCCTACAGAGAGGAAAACTAAGAAAAAAAGGAAAT	GAGCAGGAAGTGAG	+
M109	BC11A_HUMAN.H11MO.0.A	-10	0.0152863	6.12981	0.335388	17	TCAAGGCCTACAGAGAGGAAAACTAAGAAAAAAAGGAAAT	AAAAGAGGAAGTGAAAA	+
M109	MZF1_HUMAN.H11MO.0.B	-13	0.0159931	6.41324	0.33664	13	TCAAGGCCTACAGAGAGGAAAACTAAGAAAAAAAGGAAAT	GGAGGGGATTGGG	+
M109	IRF7_HUMAN.H11MO.0.C	-30	0.0163155	6.54254	0.33664	10	TCAAGGCCTACAGAGAGGAAAACTAAGAAAAAAAGGAAAT	GAAAGTGAAA	+
M109	PO5F1_HUMAN.H11MO.0.A	-20	0.0169411	6.79338	0.33664	16	TCAAGGCCTACAGAGAGGAAAACTAAGAAAAAAAGGAAAT	ATTTGCATAACAAAGG	-
M109	ZN263_HUMAN.H11MO.0.A	-12	0.0170969	6.85585	0.33664	20	TCAAGGCCTACAGAGAGGAAAACTAAGAAAAAAAGGAAAT	GGGAGGAGGGAGAGGAGGAG	+
M109	HNF4G_HUMAN.H11MO.0.B	-25	0.018205	7.30021	0.349008	14	TCAAGGCCTACAGAGAGGAAAACTAAGAAAAAAAGGAAAT	GAGTCCAAAGTCCA	+
M109	REL_HUMAN.H11MO.0.B	-29	0.0189758	7.60928	0.349008	11	TCAAGGCCTACAGAGAGGAAAACTAAGAAAAAAAGGAAAT	TGAAGGGAAATTCCA	+
M109	NFAC4_HUMAN.H11MO.0.C	-15	0.0194084	7.78277	0.349008	10	TCAAGGCCTACAGAGAGGAAAACTAAGAAAAAAAGGAAAT	AGGAAAATTT	+
M109	MAZ_HUMAN.H11MO.0.A	-13	0.0199975	8.01899	0.349008	22	TCAAGGCCTACAGAGAGGAAAACTAAGAAAAAAAGGAAAT	GGGGGAGGGGGGGGGGGGGGGG	+
M109	ZN467_HUMAN.H11MO.0.C	-11	0.0199975	8.01899	0.349008	22	TCAAGGCCTACAGAGAGGAAAACTAAGAAAAAAAGGAAAT	GGGGAGGGGAGGGGGGGGGGGG	+
M109	FLI1_HUMAN.H11MO.0.A	-9	0.0241531	9.68539	0.412167	18	TCAAGGCCTACAGAGAGGAAAACTAAGAAAAAAAGGAAAT	GGAGGAAGGAAGGAGGGA	+
M109	PATZ1_HUMAN.H11MO.0.C	-11	0.0250078	10.0281	0.412544	22	TCAAGGCCTACAGAGAGGAAAACTAAGAAAAAAAGGAAAT	GGGGAGGGGGCGGGGGGGGAGG	+
M109	CTCF_HUMAN.H11MO.0.A	-3	0.0252497	10.1251	0.412544	19	TCAAGGCCTACAGAGAGGAAAACTAAGAAAAAAAGGAAAT	TGGCCACCAGGGGGCGCCA	+
M109	ZN274_HUMAN.H11MO.0.A	-6	0.0306808	12.303	0.490838	20	TCAAGGCCTACAGAGAGGAAAACTAAGAAAAAAAGGAAAT	CATACTGGAGAGAAACCCTA	+
M110	MAF_HUMAN.H11MO.0.A	-19	0.0012277	0.492309	0.242107	19	AGTCGTGAGATTTTAGAGCTGCCTGTATCTCATGATCCCA	TTGCTGAGTCAGCAGATTC	-
M110	GATA2_HUMAN.H11MO.0.A	-22	0.0012277	0.492309	0.242107	18	AGTCGTGAGATTTTAGAGCTGCCTGTATCTCATGATCCCA	CCTTATCTCCACCCCCCAG	-
M110	GATA1_HUMAN.H11MO.0.A	-22	0.00132821	0.532614	0.242107	18	AGTCGTGAGATTTTAGAGCTGCCTGTATCTCATGATCCCA	TCTTATCTGTCCCCGCCAG	-
M110	ZN563_HUMAN.H11MO.0.C	-14	0.00153208	0.614366	0.242107	21	AGTCGTGAGATTTTAGAGCTGCCTGTATCTCATGATCCCA	GCAGCTGCCAGTGAGGATCCC	-
M110	PTF1A_HUMAN.H11MO.0.B	-4	0.00185713	0.744708	0.242107	18	AGTCGTGAGATTTTAGAGCTGCCTGTATCTCATGATCCCA	GGGAAAGGGGGCAGCTGG	-
M110	TAL1_HUMAN.H11MO.0.A	-22	0.00211263	0.847165	0.242107	18	AGTCGTGAGATTTTAGAGCTGCCTGTATCTCATGATCCCA	CCTTATCTGCCCCCCCCAG	-
M110	CLOCK_HUMAN.H11MO.0.C	-11	0.00215397	0.863744	0.242107	14	AGTCGTGAGATTTTAGAGCTGCCTGTATCTCATGATCCCA	TGTTCACGTGTCTG	-
M110	NR1D1_HUMAN.H11MO.0.B	-18	0.00513284	2.05827	0.363033	19	AGTCGTGAGATTTTAGAGCTGCCTGTATCTCATGATCCCA	CCTTCTGACCCACTTCCCT	-
M110	Z324A_HUMAN.H11MO.0.C	-11	0.00578521	2.31987	0.363033	23	AGTCGTGAGATTTTAGAGCTGCCTGTATCTCATGATCCCA	TATCAAACCATCCTTTGCTGCCA	+
M110	AIRE_HUMAN.H11MO.0.C	-24	0.00583841	2.3412	0.363033	16	AGTCGTGAGATTTTAGAGCTGCCTGTATCTCATGATCCCA	TTAACCAATATAACCAAT	-
M110	BRAC_HUMAN.H11MO.0.A	-9	0.00590953	2.36972	0.363033	20	AGTCGTGAGATTTTAGAGCTGCCTGTATCTCATGATCCCA	ATTTCACACCTCCCTGCTAA	-
M110	ZN394_HUMAN.H11MO.0.C	-18	0.00633058	2.53856	0.363033	20	AGTCGTGAGATTTTAGAGCTGCCTGTATCTCATGATCCCA	ATTCCATTCTATTCCATTCT	-
M110	RARG_HUMAN.H11MO.0.B	-2	0.00675618	2.70923	0.363033	18	AGTCGTGAGATTTTAGAGCTGCCTGTATCTCATGATCCCA	CCCAGGTCACTCTGACCT	-
M110	RXRA_HUMAN.H11MO.0.A	-11	0.00677933	2.71851	0.363033	20	AGTCGTGAGATTTTAGAGCTGCCTGTATCTCATGATCCCA	CTCTGACCTCTGCCTCCCCC	-
M110	ZN667_HUMAN.H11MO.0.C	-3	0.00964928	3.86936	0.395145	19	AGTCGTGAGATTTTAGAGCTGCCTGTATCTCATGATCCCA	GCTGAGCTTTTAAGGCCAC	-
M110	THA_HUMAN.H11MO.0.C	-13	0.0102467	4.10892	0.395145	17	AGTCGTGAGATTTTAGAGCTGCCTGTATCTCATGATCCCA	CTGACCTGAAGTGACCC	-
M110	P73_HUMAN.H11MO.0.A	4	0.0118319	4.74457	0.395145	15	AGTCGTGAGATTTTAGAGCTGCCTGTATCTCATGATCCCA	GGCATGTCTGGGCATGTCT	-
M110	SMAD3_HUMAN.H11MO.0.B	-22	0.0122607	4.91654	0.395145	12	AGTCGTGAGATTTTAGAGCTGCCTGTATCTCATGATCCCA	CTCTGTCACCTG	+
M110	LYL1_HUMAN.H11MO.0.A	-24	0.0130576	5.23611	0.395145	14	AGTCGTGAGATTTTAGAGCTGCCTGTATCTCATGATCCCA	CCAGCTGTTTCCTG	+
M110	NR1H3_HUMAN.H11MO.0.B	-13	0.0154504	6.19562	0.405214	19	AGTCGTGAGATTTTAGAGCTGCCTGTATCTCATGATCCCA	CAGAGGTCACTGCAGGTCA	+
M110	ZN554_HUMAN.H11MO.0.C	-12	0.0193718	7.76811	0.476307	20	AGTCGTGAGATTTTAGAGCTGCCTGTATCTCATGATCCCA	GCTGAGCCATGTGGGGTGCT	+
M111	MAF_HUMAN.H11MO.0.A	0	0.000555546	0.222774	0.445548	19	GTATTGAGTCTGCACATTTTTGCCTCATTATCCTCTTCTG	TTGCTGAGTCAGCAGATTC	-
M113	ZN394_HUMAN.H11MO.0.C	-9	0.000276611	0.110921	0.221289	20	GCTGCTGGCCCTTAATTGATGAGCCCTTTTAAGCTAACTC	ATTCCATTCTATTCCATTCT	-
M114	RXRA_HUMAN.H11MO.0.A	-9	0.000664949	0.266644	0.260046	20	TAGTATCCCTGCCTTGTCAGAGTAGGCGAAGTCTAGCCTT	GGGGGAGGCAGAGGTCAGAG	+
M114	Z324A_HUMAN.H11MO.0.C	-14	0.00087358	0.350306	0.260046	23	TAGTATCCCTGCCTTGTCAGAGTAGGCGAAGTCTAGCCTT	TGGCAGCAAAGGATGGTTTGATA	-
M114	ZN341_HUMAN.H11MO.0.C	-15	0.000991702	0.397672	0.260046	22	TAGTATCCCTGCCTTGTCAGAGTAGGCGAAGTCTAGCCTT	GGGGGGGGGGGGAGGGAAGAGC	+
M114	GATA1_HUMAN.H11MO.0.A	-7	0.00178134	0.714315	0.296896	19	TAGTATCCCTGCCTTGTCAGAGTAGGCGAAGTCTAGCCTT	CTGGCGGGGACAGATAAGA	+
M114	ZN554_HUMAN.H11MO.0.C	-1	0.00188705	0.756709	0.296896	20	TAGTATCCCTGCCTTGTCAGAGTAGGCGAAGTCTAGCCTT	AGCACCCCACATGGCTCAGC	-
M114	VEZF1_HUMAN.H11MO.0.C	-9	0.00363099	1.45603	0.476063	22	TAGTATCCCTGCCTTGTCAGAGTAGGCGAAGTCTAGCCTT	GGGGAGGGGGGAGGGGGAGGGG	+
M114	ZN394_HUMAN.H11MO.0.C	-16	0.00501554	2.01123	0.491172	20	TAGTATCCCTGCCTTGTCAGAGTAGGCGAAGTCTAGCCTT	AGAATGGAATAGAATGGAAT	+
M114	THAP1_HUMAN.H11MO.0.C	-1	0.00535217	2.14622	0.491172	22	TAGTATCCCTGCCTTGTCAGAGTAGGCGAAGTCTAGCCTT	CGCCGCCATCTTGGCTGCGGGC	+
M114	EGR1_HUMAN.H11MO.0.A	-15	0.00632236	2.53526	0.491172	17	TAGTATCCCTGCCTTGTCAGAGTAGGCGAAGTCTAGCCTT	GAGGGCGTGGGCGGGGG	+
M114	ZN563_HUMAN.H11MO.0.C	-18	0.00746401	2.99307	0.491172	21	TAGTATCCCTGCCTTGTCAGAGTAGGCGAAGTCTAGCCTT	GCAGCTGCCAGTGAGGATCCC	-
M114	GATA2_HUMAN.H11MO.0.A	-7	0.00789428	3.16561	0.491172	19	TAGTATCCCTGCCTTGTCAGAGTAGGCGAAGTCTAGCCTT	CTGGGGGGTGGAGATAAGG	+
M114	OLIG2_HUMAN.H11MO.0.B	-22	0.00943074	3.78172	0.491172	18	TAGTATCCCTGCCTTGTCAGAGTAGGCGAAGTCTAGCCTT	CAGAAGGGAAACAGCTGG	-
M114	TAL1_HUMAN.H11MO.0.A	-7	0.00964479	3.86756	0.491172	19	TAGTATCCCTGCCTTGTCAGAGTAGGCGAAGTCTAGCCTT	CTGGGGGGGGCAGATAAGG	+
M114	RARG_HUMAN.H11MO.0.B	-9	0.0100972	4.04898	0.491172	18	TAGTATCCCTGCCTTGTCAGAGTAGGCGAAGTCTAGCCTT	AGGTCAGAGTGACCTGGG	+
M114	ZBT17_HUMAN.H11MO.0.A	-11	0.0103036	4.13176	0.491172	19	TAGTATCCCTGCCTTGTCAGAGTAGGCGAAGTCTAGCCTT	GAGGGTGGGGGAGGGGAAG	+
M114	BC11A_HUMAN.H11MO.0.A	-15	0.0104384	4.1858	0.491172	17	TAGTATCCCTGCCTTGTCAGAGTAGGCGAAGTCTAGCCTT	AAAAGAGGAAGTGAAAA	+
M114	ZN335_HUMAN.H11MO.0.A	-16	0.0106143	4.25634	0.491172	22	TAGTATCCCTGCCTTGTCAGAGTAGGCGAAGTCTAGCCTT	TCAGGCAGCGCCGAGGACAGCC	-
M115	NR1H3_HUMAN.H11MO.0.B	-9	0.000539507	0.216342	0.431061	19	ATCAAGTCATAATCGTGAGTTATCACTGAAGTTTACTCTC	TGACCTGCAGTGACCTCTG	-
M115	BRAC_HUMAN.H11MO.0.A	-12	0.00148181	0.594207	0.490312	20	ATCAAGTCATAATCGTGAGTTATCACTGAAGTTTACTCTC	TTAGCAGGGAGGTGTGAAAT	+
M115	ZN394_HUMAN.H11MO.0.C	-3	0.001841	0.738239	0.490312	20	ATCAAGTCATAATCGTGAGTTATCACTGAAGTTTACTCTC	AGAATGGAATAGAATGGAAT	+
M119	ZN394_HUMAN.H11MO.0.C	-13	0.00119016	0.477255	0.493045	20	ATTCATGATACAGGTCCGAGTCTATAATGCTCTCAAACTG	ATTCCATTCTATTCCATTCT	-
M119	GATA1_HUMAN.H11MO.0.A	-29	0.00171189	0.686469	0.493045	11	ATTCATGATACAGGTCCGAGTCTATAATGCTCTCAAACTG	CTGGCGGGGACAGATAAGA	+
M119	GATA2_HUMAN.H11MO.0.A	-29	0.00184431	0.739567	0.493045	11	ATTCATGATACAGGTCCGAGTCTATAATGCTCTCAAACTG	CTGGGGGGTGGAGATAAGG	+
M120	ZN394_HUMAN.H11MO.0.C	-5	0.000330247	0.132429	0.263865	20	AGGGTATATAAGTCCAATTCAAATACAGGTTCGATTACCC	ATTCCATTCTATTCCATTCT	-
M120	BRAC_HUMAN.H11MO.0.A	-15	0.00114046	0.457323	0.398092	20	AGGGTATATAAGTCCAATTCAAATACAGGTTCGATTACCC	ATTTCACACCTCCCTGCTAA	-
M120	THA_HUMAN.H11MO.0.C	0	0.0015098	0.605428	0.398092	17	AGGGTATATAAGTCCAATTCAAATACAGGTTCGATTACCC	GGGTCACTTCAGGTCAG	+
M120	NR1D1_HUMAN.H11MO.0.B	-15	0.00261129	1.04713	0.398092	19	AGGGTATATAAGTCCAATTCAAATACAGGTTCGATTACCC	CCTTCTGACCCACTTCCCT	-
M120	RXRA_HUMAN.H11MO.0.A	-5	0.0027258	1.09305	0.398092	20	AGGGTATATAAGTCCAATTCAAATACAGGTTCGATTACCC	CTCTGACCTCTGCCTCCCCC	-
M120	GATA1_HUMAN.H11MO.0.A	-3	0.00348768	1.39856	0.398092	19	AGGGTATATAAGTCCAATTCAAATACAGGTTCGATTACCC	TCTTATCTGTCCCCGCCAG	-
M121	ZN394_HUMAN.H11MO.0.C	-18	0.000366789	0.147082	0.29232	20	TGGTCTGAGGTGCTGATACTTAAAATCACTGCACATGGAG	ATTCCATTCTATTCCATTCT	-
M122	ZN394_HUMAN.H11MO.0.C	-14	9.01354e-05	0.0361443	0.0437571	20	TAACAGGATCAGGAAAATAACACTGTCCCTTCCTCAGTCA	ATTCCATTCTATTCCATTCT	-
M122	NR1D1_HUMAN.H11MO.0.B	3	0.000111084	0.0445448	0.0437571	16	TAACAGGATCAGGAAAATAACACTGTCCCTTCCTCAGTCA	AGGGAAGTGGGTCAGAAGG	+
M122	RORA_HUMAN.H11MO.0.C	-1	0.000211453	0.0847925	0.0555287	13	TAACAGGATCAGGAAAATAACACTGTCCCTTCCTCAGTCA	AACTAGGTCAGGG	+
M122	Z324A_HUMAN.H11MO.0.C	-15	0.00117663	0.471831	0.177548	23	TAACAGGATCAGGAAAATAACACTGTCCCTTCCTCAGTCA	TATCAAACCATCCTTTGCTGCCA	+
M122	MAF_HUMAN.H11MO.0.A	0	0.00118747	0.476176	0.177548	19	TAACAGGATCAGGAAAATAACACTGTCCCTTCCTCAGTCA	TTGCTGAGTCAGCAGATTC	-
M122	RXRA_HUMAN.H11MO.0.A	-15	0.0013522	0.542233	0.177548	20	TAACAGGATCAGGAAAATAACACTGTCCCTTCCTCAGTCA	CTCTGACCTCTGCCTCCCCC	-
M122	ZN554_HUMAN.H11MO.0.C	-2	0.00283936	1.13858	0.319557	20	TAACAGGATCAGGAAAATAACACTGTCCCTTCCTCAGTCA	GCTGAGCCATGTGGGGTGCT	+
M122	RARG_HUMAN.H11MO.0.B	-5	0.00418256	1.67721	0.324019	18	TAACAGGATCAGGAAAATAACACTGTCCCTTCCTCAGTCA	AGGTCAGAGTGACCTGGG	+
M122	P73_HUMAN.H11MO.0.A	0	0.00430697	1.7271	0.324019	19	TAACAGGATCAGGAAAATAACACTGTCCCTTCCTCAGTCA	AGACATGCCCAGACATGCC	+
M122	ZN563_HUMAN.H11MO.0.C	-2	0.00498011	1.99703	0.324019	21	TAACAGGATCAGGAAAATAACACTGTCCCTTCCTCAGTCA	GCAGCTGCCAGTGAGGATCCC	-
M122	ZBT17_HUMAN.H11MO.0.A	-16	0.00534673	2.14404	0.324019	19	TAACAGGATCAGGAAAATAACACTGTCCCTTCCTCAGTCA	CTTCCCCTCCCCCACCCTC	-
M122	ZN214_HUMAN.H11MO.0.C	-26	0.00640102	2.56681	0.331396	14	TAACAGGATCAGGAAAATAACACTGTCCCTTCCTCAGTCA	TCCTTTTTGAGGCCTTTGATGA	+
M122	CLOCK_HUMAN.H11MO.0.C	-5	0.00685947	2.75065	0.331396	14	TAACAGGATCAGGAAAATAACACTGTCCCTTCCTCAGTCA	TGTTCACGTGTCTG	-
M122	BRAC_HUMAN.H11MO.0.A	-5	0.00707491	2.83704	0.331396	20	TAACAGGATCAGGAAAATAACACTGTCCCTTCCTCAGTCA	TTAGCAGGGAGGTGTGAAAT	+
M122	TBX21_HUMAN.H11MO.0.A	-16	0.00732368	2.93679	0.331396	13	TAACAGGATCAGGAAAATAACACTGTCCCTTCCTCAGTCA	TTCACACCTCCAC	-
M122	SP4_HUMAN.H11MO.0.A	-15	0.00757172	3.03626	0.331396	20	TAACAGGATCAGGAAAATAACACTGTCCCTTCCTCAGTCA	CCCGGCCCCGCCCCCTTCCC	-
M122	LEF1_HUMAN.H11MO.0.A	-26	0.00954213	3.8264	0.368382	14	TAACAGGATCAGGAAAATAACACTGTCCCTTCCTCAGTCA	TCCTTTGATTTGCT	+
M122	ZN350_HUMAN.H11MO.0.C	-22	0.0107548	4.31266	0.368382	18	TAACAGGATCAGGAAAATAACACTGTCCCTTCCTCAGTCA	CAGTCCTTTTATGACCTA	+
M122	AIRE_HUMAN.H11MO.0.C	-13	0.0107548	4.31266	0.368382	18	TAACAGGATCAGGAAAATAACACTGTCCCTTCCTCAGTCA	TTAACCAATATAACCAAT	-
M122	PATZ1_HUMAN.H11MO.0.C	-13	0.0120591	4.8357	0.395848	22	TAACAGGATCAGGAAAATAACACTGTCCCTTCCTCAGTCA	CCTCCCCCCCCGCCCCCTCCCC	-
M122	BC11A_HUMAN.H11MO.0.A	-22	0.0132558	5.31557	0.416257	17	TAACAGGATCAGGAAAATAACACTGTCCCTTCCTCAGTCA	TTTTCACTTCCTCTTTT	-
M122	OSR2_HUMAN.H11MO.0.C	0	0.0163227	6.5454	0.443424	16	TAACAGGATCAGGAAAATAACACTGTCCCTTCCTCAGTCA	CAGCAGAAGCAGCAGC	-
M123	ZN394_HUMAN.H11MO.0.C	-6	0.000209618	0.0840569	0.167905	20	TATGCCCTCTGAATCTTGACTATTTTTGCAGTAGACTACA	ATTCCATTCTATTCCATTCT	-
M123	BRAC_HUMAN.H11MO.0.A	-6	0.000474577	0.190305	0.190069	20	TATGCCCTCTGAATCTTGACTATTTTTGCAGTAGACTACA	ATTTCACACCTCCCTGCTAA	-
M123	RXRA_HUMAN.H11MO.0.A	-6	0.00129952	0.521109	0.346975	20	TATGCCCTCTGAATCTTGACTATTTTTGCAGTAGACTACA	CTCTGACCTCTGCCTCCCCC	-
M123	P73_HUMAN.H11MO.0.A	-1	0.0021918	0.878913	0.404784	19	TATGCCCTCTGAATCTTGACTATTTTTGCAGTAGACTACA	AGACATGCCCAGACATGCC	+
M123	Z324A_HUMAN.H11MO.0.C	-7	0.00252673	1.01322	0.404784	23	TATGCCCTCTGAATCTTGACTATTTTTGCAGTAGACTACA	TATCAAACCATCCTTTGCTGCCA	+
M124	GATA1_HUMAN.H11MO.0.A	-28	0.000396462	0.158981	0.317963	12	CCTTTGCTGCTGAGGCACGTCACCTGATATTGTTGAATCA	CTGGCGGGGACAGATAAGA	+
M124	GATA2_HUMAN.H11MO.0.A	-28	0.000816852	0.327558	0.327558	12	CCTTTGCTGCTGAGGCACGTCACCTGATATTGTTGAATCA	CTGGGGGGTGGAGATAAGG	+
M126	ZN394_HUMAN.H11MO.0.C	-6	0.00132043	0.529494	0.316876	20	GCGTGGTGTTTAGAATGTTAGGATTTTAATCTGAATGTCA	AGAATGGAATAGAATGGAAT	+
M126	ZN214_HUMAN.H11MO.0.C	-5	0.00181659	0.728454	0.316876	22	GCGTGGTGTTTAGAATGTTAGGATTTTAATCTGAATGTCA	TCATCAAAGGCCTCAAAAAGGA	-
M126	BRAC_HUMAN.H11MO.0.A	-17	0.00181814	0.729074	0.316876	20	GCGTGGTGTTTAGAATGTTAGGATTTTAATCTGAATGTCA	TTAGCAGGGAGGTGTGAAAT	+
M126	ZN350_HUMAN.H11MO.0.C	-8	0.00216376	0.867667	0.316876	18	GCGTGGTGTTTAGAATGTTAGGATTTTAATCTGAATGTCA	TAGGTCATAAAAGGACTG	-
M126	CLOCK_HUMAN.H11MO.0.C	-23	0.00260103	1.04301	0.316876	14	GCGTGGTGTTTAGAATGTTAGGATTTTAATCTGAATGTCA	TGTTCACGTGTCTG	-
M126	ZN563_HUMAN.H11MO.0.C	-13	0.00278316	1.11605	0.316876	21	GCGTGGTGTTTAGAATGTTAGGATTTTAATCTGAATGTCA	GGGATCCTCACTGGCAGCTGC	+
M126	THA_HUMAN.H11MO.0.C	-2	0.00384437	1.54159	0.382988	17	GCGTGGTGTTTAGAATGTTAGGATTTTAATCTGAATGTCA	CTGACCTGAAGTGACCC	-
M126	RARG_HUMAN.H11MO.0.B	6	0.00486419	1.95054	0.409148	12	GCGTGGTGTTTAGAATGTTAGGATTTTAATCTGAATGTCA	AGGTCAGAGTGACCTGGG	+
M126	NR1H3_HUMAN.H11MO.0.B	-3	0.0051337	2.05861	0.409148	19	GCGTGGTGTTTAGAATGTTAGGATTTTAATCTGAATGTCA	TGACCTGCAGTGACCTCTG	-
M126	RXRA_HUMAN.H11MO.0.A	-3	0.00614868	2.46562	0.445491	20	GCGTGGTGTTTAGAATGTTAGGATTTTAATCTGAATGTCA	GGGGGAGGCAGAGGTCAGAG	+
M126	SRBP2_HUMAN.H11MO.0.B	0	0.00822177	3.29693	0.49335	13	GCGTGGTGTTTAGAATGTTAGGATTTTAATCTGAATGTCA	GGGTGGGGTGAGG	+
M126	ZN264_HUMAN.H11MO.0.C	-1	0.0084571	3.3913	0.49335	24	GCGTGGTGTTTAGAATGTTAGGATTTTAATCTGAATGTCA	AATGGGATTAGTGCCCTTATAAGA	-
M126	NKX61_HUMAN.H11MO.0.B	-12	0.00866628	3.47518	0.49335	19	GCGTGGTGTTTAGAATGTTAGGATTTTAATCTGAATGTCA	GATTAATGGGAATTTAATG	+
# Tomtom (Motif Comparison Tool): Version 5.5.5 compiled on Dec 7 2023 at 04:32:55
# The format of this file is described at http://localhost:8080/meme_5.5.5/doc/tomtom-output-format.html.
# tomtom -o /data/result_enhancer77- /data/hela_greater_0/result_motif_en/motifs_en77.txt /data/HOCOMOCOv11_core_HUMAN_mono_meme_format.meme
