# Supplementary material for: DeepEPI: CNN-transformer-based model for extracting TF interactions through predicting enhancer-promoter interactions
Source: Bioinform Adv. 2025 Sep 17;5(1):vbaf221. doi: 10.1093/bioadv/vbaf221 (PMC12478696; doi:10.1093/bioadv/vbaf221)
Supplement: vbaf221_Supplementary_Data [file vbaf221_supplementary_data.zip › Supplementary_file5/HELA-S3/result_promoter_26/tomtom.tsv]

Query_ID	Target_ID	Optimal_offset	p-value	E-value	q-value	Overlap	Query_consensus	Target_consensus	Orientation
M0	OLIG2_HUMAN.H11MO.0.B	-2	0.000432089	0.173268	0.345237	18	GAAGAAGGGGTTCTCGCTTTGGACGCAAAGCCGCCAGGGC	CCAGCTGTTTCCCTTCTG	+
M0	ZN563_HUMAN.H11MO.0.C	-6	0.00224592	0.900615	0.446448	21	GAAGAAGGGGTTCTCGCTTTGGACGCAAAGCCGCCAGGGC	GGGATCCTCACTGGCAGCTGC	+
M0	THAP1_HUMAN.H11MO.0.C	-2	0.00241225	0.967313	0.446448	22	GAAGAAGGGGTTCTCGCTTTGGACGCAAAGCCGCCAGGGC	CGCCGCCATCTTGGCTGCGGGC	+
M0	LYL1_HUMAN.H11MO.0.A	-2	0.00247069	0.990748	0.446448	14	GAAGAAGGGGTTCTCGCTTTGGACGCAAAGCCGCCAGGGC	CCAGCTGTTTCCTG	+
M1	KLF6_HUMAN.H11MO.0.A	0	0.000247896	0.0994062	0.129902	19	TCAACGGCCTCACGAAGTATACCAGGTCCCCCGTCCCCGG	CCCCCGGCCCCGCCCTTCC	-
M1	ZN214_HUMAN.H11MO.0.C	3	0.000326809	0.13105	0.129902	19	TCAACGGCCTCACGAAGTATACCAGGTCCCCCGTCCCCGG	TCATCAAAGGCCTCAAAAAGGA	-
M1	AIRE_HUMAN.H11MO.0.C	-8	0.000740817	0.297068	0.19631	18	TCAACGGCCTCACGAAGTATACCAGGTCCCCCGTCCCCGG	TTAACCAATATAACCAAT	-
M1	KLF3_HUMAN.H11MO.0.B	-2	0.00160372	0.64309	0.212199	19	TCAACGGCCTCACGAAGTATACCAGGTCCCCCGTCCCCGG	CCCGGCCCCGCCCCTCCCC	-
M1	SP3_HUMAN.H11MO.0.B	-1	0.00177208	0.710606	0.212199	20	TCAACGGCCTCACGAAGTATACCAGGTCCCCCGTCCCCGG	CCCCGGCCCCGCCCCCCCCC	-
M1	SP2_HUMAN.H11MO.0.A	0	0.00179841	0.721163	0.212199	22	TCAACGGCCTCACGAAGTATACCAGGTCCCCCGTCCCCGG	CCCCCGGCCCCGCCCCCCCCCC	-
M1	NR1D1_HUMAN.H11MO.0.B	-4	0.00186848	0.74926	0.212199	19	TCAACGGCCTCACGAAGTATACCAGGTCCCCCGTCCCCGG	CCTTCTGACCCACTTCCCT	-
M1	VEZF1_HUMAN.H11MO.0.C	-1	0.00255003	1.02256	0.241013	22	TCAACGGCCTCACGAAGTATACCAGGTCCCCCGTCCCCGG	CCCCTCCCCCTCCCCCCTCCCC	-
M1	EGR1_HUMAN.H11MO.0.A	0	0.00272853	1.09414	0.241013	17	TCAACGGCCTCACGAAGTATACCAGGTCCCCCGTCCCCGG	CCCCCGCCCACGCCCTC	-
M1	MAZ_HUMAN.H11MO.0.A	-17	0.00410612	1.64655	0.326426	22	TCAACGGCCTCACGAAGTATACCAGGTCCCCCGTCCCCGG	CCCCCCCCCCCCCCCCTCCCCC	-
M1	SP4_HUMAN.H11MO.0.A	-2	0.00485196	1.94564	0.350654	20	TCAACGGCCTCACGAAGTATACCAGGTCCCCCGTCCCCGG	CCCGGCCCCGCCCCCTTCCC	-
M1	ZN341_HUMAN.H11MO.0.C	9	0.00571963	2.29357	0.378913	13	TCAACGGCCTCACGAAGTATACCAGGTCCCCCGTCCCCGG	GCTCTTCCCTCCCCCCCCCCCC	-
M1	RXRA_HUMAN.H11MO.0.A	-12	0.00837709	3.35921	0.447566	20	TCAACGGCCTCACGAAGTATACCAGGTCCCCCGTCCCCGG	CTCTGACCTCTGCCTCCCCC	-
M1	PATZ1_HUMAN.H11MO.0.C	-18	0.00843138	3.38098	0.447566	22	TCAACGGCCTCACGAAGTATACCAGGTCCCCCGTCCCCGG	CCTCCCCCCCCGCCCCCTCCCC	-
M1	ZN263_HUMAN.H11MO.0.A	-26	0.0089556	3.5912	0.447566	14	TCAACGGCCTCACGAAGTATACCAGGTCCCCCGTCCCCGG	CTCCTCCTCTCCCTCCTCCC	-
M1	TBX21_HUMAN.H11MO.0.A	0	0.00939828	3.76871	0.447566	13	TCAACGGCCTCACGAAGTATACCAGGTCCCCCGTCCCCGG	TTCACACCTCCAC	-
M1	ZN554_HUMAN.H11MO.0.C	-15	0.00957091	3.83793	0.447566	20	TCAACGGCCTCACGAAGTATACCAGGTCCCCCGTCCCCGG	AGCACCCCACATGGCTCAGC	-
M2	ZN563_HUMAN.H11MO.0.C	-8	0.000468283	0.187782	0.371316	21	GCCCGGCGCCACCGGCCCGGGCGGCCCCGGGGTCCGCAGC	GCAGCTGCCAGTGAGGATCCC	-
M2	GATA1_HUMAN.H11MO.0.A	7	0.00110737	0.444057	0.395611	12	GCCCGGCGCCACCGGCCCGGGCGGCCCCGGGGTCCGCAGC	TCTTATCTGTCCCCGCCAG	-
M2	NR1D1_HUMAN.H11MO.0.B	-21	0.00215897	0.865748	0.395611	19	GCCCGGCGCCACCGGCCCGGGCGGCCCCGGGGTCCGCAGC	AGGGAAGTGGGTCAGAAGG	+
M2	RXRA_HUMAN.H11MO.0.A	-18	0.00247323	0.991765	0.395611	20	GCCCGGCGCCACCGGCCCGGGCGGCCCCGGGGTCCGCAGC	GGGGGAGGCAGAGGTCAGAG	+
M2	SP3_HUMAN.H11MO.0.B	-3	0.00373687	1.49849	0.414023	20	GCCCGGCGCCACCGGCCCGGGCGGCCCCGGGGTCCGCAGC	CCCCGGCCCCGCCCCCCCCC	-
M2	GATA2_HUMAN.H11MO.0.A	7	0.00469929	1.88442	0.414023	12	GCCCGGCGCCACCGGCCCGGGCGGCCCCGGGGTCCGCAGC	CCTTATCTCCACCCCCCAG	-
M2	KLF6_HUMAN.H11MO.0.A	-2	0.00576848	2.31316	0.417897	19	GCCCGGCGCCACCGGCCCGGGCGGCCCCGGGGTCCGCAGC	CCCCCGGCCCCGCCCTTCC	-
M2	PATZ1_HUMAN.H11MO.0.C	-2	0.00648877	2.602	0.417897	22	GCCCGGCGCCACCGGCCCGGGCGGCCCCGGGGTCCGCAGC	CCTCCCCCCCCGCCCCCTCCCC	-
M2	SP2_HUMAN.H11MO.0.A	-11	0.00690098	2.76729	0.417897	22	GCCCGGCGCCACCGGCCCGGGCGGCCCCGGGGTCCGCAGC	GGGGGGGGGGCGGGGCCGGGGG	+
M2	THAP1_HUMAN.H11MO.0.C	0	0.00880502	3.53081	0.417897	22	GCCCGGCGCCACCGGCCCGGGCGGCCCCGGGGTCCGCAGC	GCCCGCAGCCAAGATGGCGGCG	-
M2	PTF1A_HUMAN.H11MO.0.B	6	0.0101724	4.07914	0.417897	12	GCCCGGCGCCACCGGCCCGGGCGGCCCCGGGGTCCGCAGC	CCAGCTGCCCCCTTTCCC	+
M2	TAL1_HUMAN.H11MO.0.A	7	0.0104791	4.20212	0.417897	12	GCCCGGCGCCACCGGCCCGGGCGGCCCCGGGGTCCGCAGC	CCTTATCTGCCCCCCCCAG	-
M2	USF2_HUMAN.H11MO.0.A	10	0.0119222	4.78078	0.429701	9	GCCCGGCGCCACCGGCCCGGGCGGCCCCGGGGTCCGCAGC	GGGTCACGTGGCCGCGGCG	+
M2	ZN341_HUMAN.H11MO.0.C	4	0.0125876	5.04764	0.433961	18	GCCCGGCGCCACCGGCCCGGGCGGCCCCGGGGTCCGCAGC	GCTCTTCCCTCCCCCCCCCCCC	-
M6	PATZ1_HUMAN.H11MO.0.C	-7	0.000661173	0.26513	0.283216	22	AAACGTATTTCAACCACAGATTGTTCCACATGGTGAAGGG	CCTCCCCCCCCGCCCCCTCCCC	-
M6	ZN214_HUMAN.H11MO.0.C	-15	0.000709834	0.284643	0.283216	22	AAACGTATTTCAACCACAGATTGTTCCACATGGTGAAGGG	TCATCAAAGGCCTCAAAAAGGA	-
M9	THAP1_HUMAN.H11MO.0.C	-17	3.1226e-05	0.0125216	0.0247886	22	GGCCGTCTCCGCCTGCCACCCGCGGCCAAACCCGGCACGG	GCCCGCAGCCAAGATGGCGGCG	-
M9	SP2_HUMAN.H11MO.0.A	1	0.000485654	0.194747	0.134069	21	GGCCGTCTCCGCCTGCCACCCGCGGCCAAACCCGGCACGG	CCCCCGGCCCCGCCCCCCCCCC	-
M9	SP4_HUMAN.H11MO.0.A	-1	0.000506658	0.20317	0.134069	20	GGCCGTCTCCGCCTGCCACCCGCGGCCAAACCCGGCACGG	CCCGGCCCCGCCCCCTTCCC	-
M9	PAX5_HUMAN.H11MO.0.A	-4	0.000735568	0.294963	0.139029	21	GGCCGTCTCCGCCTGCCACCCGCGGCCAAACCCGGCACGG	GTCACGCTCTGCTGCCCAGGC	-
M9	SP3_HUMAN.H11MO.0.B	0	0.000875666	0.351142	0.139029	20	GGCCGTCTCCGCCTGCCACCCGCGGCCAAACCCGGCACGG	CCCCGGCCCCGCCCCCCCCC	-
M9	ZN341_HUMAN.H11MO.0.C	-5	0.00252661	1.01317	0.330187	22	GGCCGTCTCCGCCTGCCACCCGCGGCCAAACCCGGCACGG	GCTCTTCCCTCCCCCCCCCCCC	-
M9	ZN563_HUMAN.H11MO.0.C	-1	0.00291153	1.16752	0.330187	21	GGCCGTCTCCGCCTGCCACCCGCGGCCAAACCCGGCACGG	GGGATCCTCACTGGCAGCTGC	+
M9	NR1D1_HUMAN.H11MO.0.B	-10	0.00400372	1.60549	0.397293	19	GGCCGTCTCCGCCTGCCACCCGCGGCCAAACCCGGCACGG	CCTTCTGACCCACTTCCCT	-
M9	KLF3_HUMAN.H11MO.0.B	-1	0.0049647	1.99084	0.437912	19	GGCCGTCTCCGCCTGCCACCCGCGGCCAAACCCGGCACGG	CCCGGCCCCGCCCCTCCCC	-
M9	NR1H3_HUMAN.H11MO.0.B	-16	0.00613692	2.4609	0.460974	19	GGCCGTCTCCGCCTGCCACCCGCGGCCAAACCCGGCACGG	TGACCTGCAGTGACCTCTG	-
M9	RFX1_HUMAN.H11MO.0.B	-14	0.00638752	2.5614	0.460974	22	GGCCGTCTCCGCCTGCCACCCGCGGCCAAACCCGGCACGG	CCGTCGCCATGGCAACCGGGGC	-
M11	GATA1_HUMAN.H11MO.0.A	8	0.00031385	0.125854	0.249812	11	GCCCCGCCCGGGCCGGCCGGCCGGCGCCCCGGGGCACAAG	TCTTATCTGTCCCCGCCAG	-
M11	TAL1_HUMAN.H11MO.0.A	8	0.00165725	0.664559	0.351042	11	GCCCCGCCCGGGCCGGCCGGCCGGCGCCCCGGGGCACAAG	CCTTATCTGCCCCCCCCAG	-
M11	RXRA_HUMAN.H11MO.0.A	-13	0.00166281	0.666786	0.351042	20	GCCCCGCCCGGGCCGGCCGGCCGGCGCCCCGGGGCACAAG	GGGGGAGGCAGAGGTCAGAG	+
M11	ZN563_HUMAN.H11MO.0.C	-8	0.00176412	0.707411	0.351042	21	GCCCCGCCCGGGCCGGCCGGCCGGCGCCCCGGGGCACAAG	GCAGCTGCCAGTGAGGATCCC	-
M11	GATA2_HUMAN.H11MO.0.A	8	0.00258668	1.03726	0.411779	11	GCCCCGCCCGGGCCGGCCGGCCGGCGCCCCGGGGCACAAG	CCTTATCTCCACCCCCCAG	-
M12	HEN1_HUMAN.H11MO.0.C	3	0.000114324	0.0458439	0.0903045	17	GGCTCAGCAGCGTCCCCATGCGGAAGTGACCCCCCACTGC	TGGGGAGCAGCTGCGTCCCT	+
M12	ELK1_HUMAN.H11MO.0.B	-18	0.000591104	0.237033	0.233456	11	GGCTCAGCAGCGTCCCCATGCGGAAGTGACCCCCCACTGC	ACCGGAAGTGG	+
M12	GLI3_HUMAN.H11MO.0.B	-26	0.00115208	0.461983	0.244526	11	GGCTCAGCAGCGTCCCCATGCGGAAGTGACCCCCCACTGC	GGACCACCCAG	-
M12	ELF2_HUMAN.H11MO.0.C	-16	0.00154066	0.617805	0.244526	13	GGCTCAGCAGCGTCCCCATGCGGAAGTGACCCCCCACTGC	AACCCGGAAGTGG	+
M12	GABPA_HUMAN.H11MO.0.A	-15	0.00154783	0.62068	0.244526	14	GGCTCAGCAGCGTCCCCATGCGGAAGTGACCCCCCACTGC	GGAACCGGAAGTGG	+
M12	SPIB_HUMAN.H11MO.0.A	-14	0.00249147	0.999079	0.272724	17	GGCTCAGCAGCGTCCCCATGCGGAAGTGACCCCCCACTGC	AAAAAGAGGAAGTGAAA	+
M12	CTCFL_HUMAN.H11MO.0.A	-7	0.00260603	1.04502	0.272724	17	GGCTCAGCAGCGTCCCCATGCGGAAGTGACCCCCCACTGC	CGGCGCCCCCTGGCGGC	-
M12	SPI1_HUMAN.H11MO.0.A	-14	0.00371879	1.49123	0.272724	17	GGCTCAGCAGCGTCCCCATGCGGAAGTGACCCCCCACTGC	AAAAAGAGGAAGTGAAA	+
M12	ELK4_HUMAN.H11MO.0.A	-17	0.00373788	1.49889	0.272724	12	GGCTCAGCAGCGTCCCCATGCGGAAGTGACCCCCCACTGC	GACCGGAAGTGG	+
M12	ELF1_HUMAN.H11MO.0.A	-15	0.00379791	1.52296	0.272724	14	GGCTCAGCAGCGTCCCCATGCGGAAGTGACCCCCCACTGC	GAACCCGGAAGTGG	+
M12	ZIC3_HUMAN.H11MO.0.B	-1	0.00455987	1.82851	0.290188	15	GGCTCAGCAGCGTCCCCATGCGGAAGTGACCCCCCACTGC	TCACAGCAGGGGGCC	-
M12	ELF5_HUMAN.H11MO.0.A	-14	0.00477585	1.91512	0.290188	15	GGCTCAGCAGCGTCCCCATGCGGAAGTGACCCCCCACTGC	GGAAGGAGGAAGTGG	+
M12	ETV1_HUMAN.H11MO.0.A	-17	0.00562355	2.25504	0.302242	11	GGCTCAGCAGCGTCCCCATGCGGAAGTGACCCCCCACTGC	GGCCGGAAGTG	+
M12	EHF_HUMAN.H11MO.0.B	-15	0.00573951	2.30154	0.302242	15	GGCTCAGCAGCGTCCCCATGCGGAAGTGACCCCCCACTGC	GAACCAGGAAGTGGC	+
M12	ZN331_HUMAN.H11MO.0.C	5	0.0063143	2.53204	0.307325	15	GGCTCAGCAGCGTCCCCATGCGGAAGTGACCCCCCACTGC	GGCTGGGCTCAGCTGGGTGG	+
M12	ZBT7A_HUMAN.H11MO.0.A	-25	0.00697966	2.79884	0.307325	9	GGCTCAGCAGCGTCCCCATGCGGAAGTGACCCCCCACTGC	GAGACCCCC	-
M12	IRF4_HUMAN.H11MO.0.A	-15	0.00719596	2.88558	0.307325	18	GGCTCAGCAGCGTCCCCATGCGGAAGTGACCCCCCACTGC	AAAAGAGGAAGTGAAACT	+
M12	NF2L2_HUMAN.H11MO.0.A	2	0.00739231	2.96432	0.307325	12	GGCTCAGCAGCGTCCCCATGCGGAAGTGACCCCCCACTGC	ATGACTCAGCAGTT	-
M12	MYF6_HUMAN.H11MO.0.C	-4	0.00882623	3.53932	0.348592	7	GGCTCAGCAGCGTCCCCATGCGGAAGTGACCCCCCACTGC	CAGCTGC	+
M12	BACH2_HUMAN.H11MO.0.A	2	0.0100482	4.02933	0.36643	9	GGCTCAGCAGCGTCCCCATGCGGAAGTGACCCCCCACTGC	ATGACTCAGCA	-
M12	ELF3_HUMAN.H11MO.0.A	-15	0.0102057	4.09248	0.36643	14	GGCTCAGCAGCGTCCCCATGCGGAAGTGACCCCCCACTGC	GAACCAGGAAGTGG	+
M12	KLF8_HUMAN.H11MO.0.C	-30	0.0131843	5.2869	0.452794	9	GGCTCAGCAGCGTCCCCATGCGGAAGTGACCCCCCACTGC	CACCCCCTG	-
M12	USF1_HUMAN.H11MO.0.A	-19	0.0145772	5.84547	0.473889	12	GGCTCAGCAGCGTCCCCATGCGGAAGTGACCCCCCACTGC	GGTCACGTGACC	-
M12	USF2_HUMAN.H11MO.0.A	-13	0.015088	6.05029	0.473889	19	GGCTCAGCAGCGTCCCCATGCGGAAGTGACCCCCCACTGC	CGCCGCGGCCACGTGACCC	-
M12	TFEB_HUMAN.H11MO.0.C	-22	0.0155983	6.25494	0.473889	9	GGCTCAGCAGCGTCCCCATGCGGAAGTGACCCCCCACTGC	CACGTGACC	-
M13	SP2_HUMAN.H11MO.0.A	-9	1.71788e-05	0.0068887	0.0135293	22	GCCCTGTGCCGTACTGCCCGGCTCCCCCCCCGGCGCCTGG	CCCCCGGCCCCGCCCCCCCCCC	-
M13	SP3_HUMAN.H11MO.0.B	-10	3.43408e-05	0.0137707	0.0135293	20	GCCCTGTGCCGTACTGCCCGGCTCCCCCCCCGGCGCCTGG	CCCCGGCCCCGCCCCCCCCC	-
M13	PATZ1_HUMAN.H11MO.0.C	-9	0.000140221	0.0562287	0.0273799	22	GCCCTGTGCCGTACTGCCCGGCTCCCCCCCCGGCGCCTGG	CCTCCCCCCCCGCCCCCTCCCC	-
M13	KLF6_HUMAN.H11MO.0.A	-9	0.000151832	0.0608846	0.0273799	19	GCCCTGTGCCGTACTGCCCGGCTCCCCCCCCGGCGCCTGG	CCCCCGGCCCCGCCCTTCC	-
M13	ZN563_HUMAN.H11MO.0.C	-17	0.000173744	0.0696713	0.0273799	21	GCCCTGTGCCGTACTGCCCGGCTCCCCCCCCGGCGCCTGG	GCAGCTGCCAGTGAGGATCCC	-
M13	SP4_HUMAN.H11MO.0.A	-16	0.000230279	0.0923419	0.030241	20	GCCCTGTGCCGTACTGCCCGGCTCCCCCCCCGGCGCCTGG	CCCGGCCCCGCCCCCTTCCC	-
M13	THAP1_HUMAN.H11MO.0.C	-19	0.000446182	0.178919	0.0502236	21	GCCCTGTGCCGTACTGCCCGGCTCCCCCCCCGGCGCCTGG	CGCCGCCATCTTGGCTGCGGGC	+
M13	KLF3_HUMAN.H11MO.0.B	-11	0.00067972	0.272568	0.0654056	19	GCCCTGTGCCGTACTGCCCGGCTCCCCCCCCGGCGCCTGG	CCCGGCCCCGCCCCTCCCC	-
M13	VEZF1_HUMAN.H11MO.0.C	-16	0.000747075	0.299577	0.0654056	22	GCCCTGTGCCGTACTGCCCGGCTCCCCCCCCGGCGCCTGG	CCCCTCCCCCTCCCCCCTCCCC	-
M13	ZBT17_HUMAN.H11MO.0.A	-13	0.00100765	0.404068	0.0793968	19	GCCCTGTGCCGTACTGCCCGGCTCCCCCCCCGGCGCCTGG	CTTCCCCTCCCCCACCCTC	-
M13	NR1D1_HUMAN.H11MO.0.B	-1	0.00127034	0.509408	0.0834129	19	GCCCTGTGCCGTACTGCCCGGCTCCCCCCCCGGCGCCTGG	CCTTCTGACCCACTTCCCT	-
M13	MAZ_HUMAN.H11MO.0.A	-16	0.00151959	0.609355	0.0855246	22	GCCCTGTGCCGTACTGCCCGGCTCCCCCCCCGGCGCCTGG	CCCCCCCCCCCCCCCCTCCCCC	-
M13	Z324A_HUMAN.H11MO.0.C	-4	0.00246429	0.98818	0.128402	23	GCCCTGTGCCGTACTGCCCGGCTCCCCCCCCGGCGCCTGG	TATCAAACCATCCTTTGCTGCCA	+
M13	EGR1_HUMAN.H11MO.0.A	-9	0.00260734	1.04554	0.128402	17	GCCCTGTGCCGTACTGCCCGGCTCCCCCCCCGGCGCCTGG	CCCCCGCCCACGCCCTC	-
M13	ZN341_HUMAN.H11MO.0.C	-2	0.00390442	1.56567	0.180968	22	GCCCTGTGCCGTACTGCCCGGCTCCCCCCCCGGCGCCTGG	GCTCTTCCCTCCCCCCCCCCCC	-
M13	EGR2_HUMAN.H11MO.0.A	-10	0.00481796	1.932	0.210903	18	GCCCTGTGCCGTACTGCCCGGCTCCCCCCCCGGCGCCTGG	CCCCTCCCACACCCCCCC	-
M13	RXRA_HUMAN.H11MO.0.A	-3	0.00789934	3.16764	0.32759	20	GCCCTGTGCCGTACTGCCCGGCTCCCCCCCCGGCGCCTGG	CTCTGACCTCTGCCTCCCCC	-
M13	NFIC_HUMAN.H11MO.0.A	-16	0.0107203	4.29885	0.409734	17	GCCCTGTGCCGTACTGCCCGGCTCCCCCCCCGGCGCCTGG	CTTGGCTCCCTGCCAAG	+
M13	ZN322_HUMAN.H11MO.0.B	-16	0.0109201	4.37898	0.409734	20	GCCCTGTGCCGTACTGCCCGGCTCCCCCCCCGGCGCCTGG	CCAGGCTCTGTACCAGGCTC	-
M13	SRBP2_HUMAN.H11MO.0.B	-18	0.012012	4.81682	0.430216	13	GCCCTGTGCCGTACTGCCCGGCTCCCCCCCCGGCGCCTGG	CCTCACCCCACCC	-
M14	GATA1_HUMAN.H11MO.0.A	5	0.00102541	0.411191	0.387099	14	CCTCGCCCCCCCGGGGTCCCCCAGAGCCGGCGGCCCAGGG	TCTTATCTGTCCCCGCCAG	-
M14	ZN563_HUMAN.H11MO.0.C	-13	0.0012444	0.499004	0.387099	21	CCTCGCCCCCCCGGGGTCCCCCAGAGCCGGCGGCCCAGGG	GGGATCCTCACTGGCAGCTGC	+
M14	SP3_HUMAN.H11MO.0.B	-18	0.00328457	1.31711	0.387099	20	CCTCGCCCCCCCGGGGTCCCCCAGAGCCGGCGGCCCAGGG	CCCCGGCCCCGCCCCCCCCC	-
M14	RXRA_HUMAN.H11MO.0.A	-8	0.00376059	1.508	0.387099	20	CCTCGCCCCCCCGGGGTCCCCCAGAGCCGGCGGCCCAGGG	CTCTGACCTCTGCCTCCCCC	-
M14	KLF6_HUMAN.H11MO.0.A	-17	0.00465633	1.86719	0.387099	19	CCTCGCCCCCCCGGGGTCCCCCAGAGCCGGCGGCCCAGGG	CCCCCGGCCCCGCCCTTCC	-
M14	PATZ1_HUMAN.H11MO.0.C	-14	0.00489297	1.96208	0.387099	22	CCTCGCCCCCCCGGGGTCCCCCAGAGCCGGCGGCCCAGGG	CCTCCCCCCCCGCCCCCTCCCC	-
M14	NR1D1_HUMAN.H11MO.0.B	-17	0.00533602	2.13974	0.387099	19	CCTCGCCCCCCCGGGGTCCCCCAGAGCCGGCGGCCCAGGG	CCTTCTGACCCACTTCCCT	-
M14	GATA2_HUMAN.H11MO.0.A	5	0.00533602	2.13974	0.387099	14	CCTCGCCCCCCCGGGGTCCCCCAGAGCCGGCGGCCCAGGG	CCTTATCTCCACCCCCCAG	-
M14	TAL1_HUMAN.H11MO.0.A	5	0.00533602	2.13974	0.387099	14	CCTCGCCCCCCCGGGGTCCCCCAGAGCCGGCGGCCCAGGG	CCTTATCTGCCCCCCCCAG	-
M15	RXRA_HUMAN.H11MO.0.A	-6	7.19671e-06	0.00288588	0.00567741	20	CCCGGCCTCTGGCCTCCGCCGCGCTCACCCCGGGCCCCGG	CTCTGACCTCTGCCTCCCCC	-
M15	SP3_HUMAN.H11MO.0.B	0	0.000648815	0.260175	0.255922	20	CCCGGCCTCTGGCCTCCGCCGCGCTCACCCCGGGCCCCGG	CCCCGGCCCCGCCCCCCCCC	-
M15	THAP1_HUMAN.H11MO.0.C	-10	0.00109313	0.438346	0.276556	22	CCCGGCCTCTGGCCTCCGCCGCGCTCACCCCGGGCCCCGG	GCCCGCAGCCAAGATGGCGGCG	-
M15	GATA1_HUMAN.H11MO.0.A	-7	0.00222393	0.891795	0.276556	19	CCCGGCCTCTGGCCTCCGCCGCGCTCACCCCGGGCCCCGG	TCTTATCTGTCCCCGCCAG	-
M15	SP2_HUMAN.H11MO.0.A	1	0.00229335	0.919634	0.276556	21	CCCGGCCTCTGGCCTCCGCCGCGCTCACCCCGGGCCCCGG	CCCCCGGCCCCGCCCCCCCCCC	-
M15	GATA2_HUMAN.H11MO.0.A	-29	0.00340584	1.36574	0.276556	11	CCCGGCCTCTGGCCTCCGCCGCGCTCACCCCGGGCCCCGG	CTGGGGGGTGGAGATAAGG	+
M15	SMAD3_HUMAN.H11MO.0.B	-6	0.00344916	1.38311	0.276556	12	CCCGGCCTCTGGCCTCCGCCGCGCTCACCCCGGGCCCCGG	CTCTGTCACCTG	+
M15	KLF3_HUMAN.H11MO.0.B	0	0.00365227	1.46456	0.276556	19	CCCGGCCTCTGGCCTCCGCCGCGCTCACCCCGGGCCCCGG	CCCGGCCCCGCCCCTCCCC	-
M15	ZN563_HUMAN.H11MO.0.C	-11	0.00375182	1.50448	0.276556	21	CCCGGCCTCTGGCCTCCGCCGCGCTCACCCCGGGCCCCGG	GCAGCTGCCAGTGAGGATCCC	-
M15	NR1D1_HUMAN.H11MO.0.B	-19	0.00419571	1.68248	0.276556	19	CCCGGCCTCTGGCCTCCGCCGCGCTCACCCCGGGCCCCGG	CCTTCTGACCCACTTCCCT	-
M15	RARG_HUMAN.H11MO.0.B	-28	0.00420677	1.68692	0.276556	12	CCCGGCCTCTGGCCTCCGCCGCGCTCACCCCGGGCCCCGG	CCCAGGTCACTCTGACCT	-
M15	SP4_HUMAN.H11MO.0.A	-1	0.00537979	2.1573	0.326466	20	CCCGGCCTCTGGCCTCCGCCGCGCTCACCCCGGGCCCCGG	CCCGGCCCCGCCCCCTTCCC	-
M15	TAL1_HUMAN.H11MO.0.A	-29	0.00721145	2.89179	0.360502	11	CCCGGCCTCTGGCCTCCGCCGCGCTCACCCCGGGCCCCGG	CTGGGGGGGGCAGATAAGG	+
M15	CLOCK_HUMAN.H11MO.0.C	-8	0.00855338	3.42991	0.360502	14	CCCGGCCTCTGGCCTCCGCCGCGCTCACCCCGGGCCCCGG	CAGACACGTGAACA	+
M15	THA_HUMAN.H11MO.0.C	-13	0.00913444	3.66291	0.360502	17	CCCGGCCTCTGGCCTCCGCCGCGCTCACCCCGGGCCCCGG	CTGACCTGAAGTGACCC	-
M15	ZN341_HUMAN.H11MO.0.C	6	0.00913949	3.66494	0.360502	16	CCCGGCCTCTGGCCTCCGCCGCGCTCACCCCGGGCCCCGG	GCTCTTCCCTCCCCCCCCCCCC	-
M15	ZN554_HUMAN.H11MO.0.C	-9	0.0139458	5.59227	0.440068	20	CCCGGCCTCTGGCCTCCGCCGCGCTCACCCCGGGCCCCGG	AGCACCCCACATGGCTCAGC	-
M15	VEZF1_HUMAN.H11MO.0.C	0	0.0155002	6.2156	0.470307	22	CCCGGCCTCTGGCCTCCGCCGCGCTCACCCCGGGCCCCGG	CCCCTCCCCCTCCCCCCTCCCC	-
M16	THAP1_HUMAN.H11MO.0.C	-14	2.76819e-06	0.00111004	0.00218644	22	CGTCGCCCGGCGCAGCCGGCCCGCGTCGCAGTGGGCTCGC	CGCCGCCATCTTGGCTGCGGGC	+
M16	PATZ1_HUMAN.H11MO.0.C	-7	0.000282518	0.11329	0.0724321	22	CGTCGCCCGGCGCAGCCGGCCCGCGTCGCAGTGGGCTCGC	CCTCCCCCCCCGCCCCCTCCCC	-
M16	SP3_HUMAN.H11MO.0.B	-8	0.000437494	0.175435	0.0724321	20	CGTCGCCCGGCGCAGCCGGCCCGCGTCGCAGTGGGCTCGC	CCCCGGCCCCGCCCCCCCCC	-
M16	SP2_HUMAN.H11MO.0.A	-7	0.000458519	0.183866	0.0724321	22	CGTCGCCCGGCGCAGCCGGCCCGCGTCGCAGTGGGCTCGC	CCCCCGGCCCCGCCCCCCCCCC	-
M16	ZN563_HUMAN.H11MO.0.C	-14	0.000876516	0.351483	0.115386	21	CGTCGCCCGGCGCAGCCGGCCCGCGTCGCAGTGGGCTCGC	GGGATCCTCACTGGCAGCTGC	+
M16	MAZ_HUMAN.H11MO.0.A	-2	0.00150385	0.603043	0.153843	22	CGTCGCCCGGCGCAGCCGGCCCGCGTCGCAGTGGGCTCGC	CCCCCCCCCCCCCCCCTCCCCC	-
M16	VEZF1_HUMAN.H11MO.0.C	0	0.00170748	0.684698	0.153843	22	CGTCGCCCGGCGCAGCCGGCCCGCGTCGCAGTGGGCTCGC	CCCCTCCCCCTCCCCCCTCCCC	-
M16	SP4_HUMAN.H11MO.0.A	-9	0.00175298	0.702945	0.153843	20	CGTCGCCCGGCGCAGCCGGCCCGCGTCGCAGTGGGCTCGC	CCCGGCCCCGCCCCCTTCCC	-
M16	KLF6_HUMAN.H11MO.0.A	-7	0.00367253	1.47269	0.263704	19	CGTCGCCCGGCGCAGCCGGCCCGCGTCGCAGTGGGCTCGC	CCCCCGGCCCCGCCCTTCC	-
M16	RARG_HUMAN.H11MO.0.B	-5	0.00596765	2.39303	0.378606	18	CGTCGCCCGGCGCAGCCGGCCCGCGTCGCAGTGGGCTCGC	CCCAGGTCACTCTGACCT	-
M16	USF2_HUMAN.H11MO.0.A	-10	0.00655448	2.62835	0.378606	19	CGTCGCCCGGCGCAGCCGGCCCGCGTCGCAGTGGGCTCGC	CGCCGCGGCCACGTGACCC	-
M16	RFX5_HUMAN.H11MO.0.A	-16	0.00710369	2.84858	0.378606	20	CGTCGCCCGGCGCAGCCGGCCCGCGTCGCAGTGGGCTCGC	TCTGCCTAGCAACAGCTGAC	-
M16	ZN263_HUMAN.H11MO.0.A	-2	0.0075469	3.02631	0.378606	20	CGTCGCCCGGCGCAGCCGGCCCGCGTCGCAGTGGGCTCGC	CTCCTCCTCTCCCTCCTCCC	-
M16	MXI1_HUMAN.H11MO.0.A	-11	0.00780451	3.12961	0.378606	15	CGTCGCCCGGCGCAGCCGGCCCGCGTCGCAGTGGGCTCGC	CCCGCCGCCACGTGC	-
M16	LYL1_HUMAN.H11MO.0.A	-21	0.00825941	3.31202	0.378606	14	CGTCGCCCGGCGCAGCCGGCCCGCGTCGCAGTGGGCTCGC	CAGGAAACAGCTGG	-
M16	ZN467_HUMAN.H11MO.0.C	-1	0.00862814	3.45988	0.378606	22	CGTCGCCCGGCGCAGCCGGCCCGCGTCGCAGTGGGCTCGC	CCCCCCCCCCCCTCCCCTCCCC	-
M16	NR1D1_HUMAN.H11MO.0.B	-18	0.0101187	4.0576	0.420643	19	CGTCGCCCGGCGCAGCCGGCCCGCGTCGCAGTGGGCTCGC	CCTTCTGACCCACTTCCCT	-
M16	RFX1_HUMAN.H11MO.0.B	-9	0.0114276	4.58246	0.451303	22	CGTCGCCCGGCGCAGCCGGCCCGCGTCGCAGTGGGCTCGC	GCCCCGGTTGCCATGGCGACGG	+
M16	ZN335_HUMAN.H11MO.0.A	-15	0.0127659	5.11912	0.469793	22	CGTCGCCCGGCGCAGCCGGCCCGCGTCGCAGTGGGCTCGC	TCAGGCAGCGCCGAGGACAGCC	-
M16	KLF3_HUMAN.H11MO.0.B	-9	0.0136792	5.48535	0.469793	19	CGTCGCCCGGCGCAGCCGGCCCGCGTCGCAGTGGGCTCGC	CCCGGCCCCGCCCCTCCCC	-
M16	CLOCK_HUMAN.H11MO.0.C	-15	0.0136801	5.48574	0.469793	14	CGTCGCCCGGCGCAGCCGGCCCGCGTCGCAGTGGGCTCGC	TGTTCACGTGTCTG	-
M16	NR1H4_HUMAN.H11MO.0.B	-19	0.0145168	5.82123	0.475366	19	CGTCGCCCGGCGCAGCCGGCCCGCGTCGCAGTGGGCTCGC	CCTCGGGGTCATTGACCCC	-
M17	ZN563_HUMAN.H11MO.0.C	-21	0.000224628	0.0900759	0.178114	19	CGGGCTGTCTCCTGATTGACAACAGCGGCAAGGGCTGGCA	GCAGCTGCCAGTGAGGATCCC	-
M17	LYL1_HUMAN.H11MO.0.A	0	0.000891106	0.357334	0.198796	14	CGGGCTGTCTCCTGATTGACAACAGCGGCAAGGGCTGGCA	CCAGCTGTTTCCTG	+
M17	THAP1_HUMAN.H11MO.0.C	-8	0.00100284	0.40214	0.198796	22	CGGGCTGTCTCCTGATTGACAACAGCGGCAAGGGCTGGCA	GCCCGCAGCCAAGATGGCGGCG	-
M17	RXRA_HUMAN.H11MO.0.A	-4	0.00156831	0.628893	0.22911	20	CGGGCTGTCTCCTGATTGACAACAGCGGCAAGGGCTGGCA	CTCTGACCTCTGCCTCCCCC	-
M17	PATZ1_HUMAN.H11MO.0.C	-15	0.00202259	0.811058	0.22911	22	CGGGCTGTCTCCTGATTGACAACAGCGGCAAGGGCTGGCA	GGGGAGGGGGCGGGGGGGGAGG	+
M17	ZN394_HUMAN.H11MO.0.C	-21	0.00398327	1.59729	0.387342	19	CGGGCTGTCTCCTGATTGACAACAGCGGCAAGGGCTGGCA	AGAATGGAATAGAATGGAAT	+
M17	ZN341_HUMAN.H11MO.0.C	-22	0.0051392	2.06082	0.387342	18	CGGGCTGTCTCCTGATTGACAACAGCGGCAAGGGCTGGCA	GGGGGGGGGGGGAGGGAAGAGC	+
M17	SP3_HUMAN.H11MO.0.B	-20	0.00600887	2.40956	0.387342	20	CGGGCTGTCTCCTGATTGACAACAGCGGCAAGGGCTGGCA	GGGGGGGGGCGGGGCCGGGG	+
M17	KLF6_HUMAN.H11MO.0.A	-22	0.0064301	2.57847	0.387342	18	CGGGCTGTCTCCTGATTGACAACAGCGGCAAGGGCTGGCA	GGAAGGGCGGGGCCGGGGG	+
M17	VEZF1_HUMAN.H11MO.0.C	-18	0.00663868	2.66211	0.387342	22	CGGGCTGTCTCCTGATTGACAACAGCGGCAAGGGCTGGCA	GGGGAGGGGGGAGGGGGAGGGG	+
M17	OSR2_HUMAN.H11MO.0.C	-22	0.00683893	2.74241	0.387342	16	CGGGCTGTCTCCTGATTGACAACAGCGGCAAGGGCTGGCA	CAGCAGAAGCAGCAGC	-
M17	ZBT17_HUMAN.H11MO.0.A	-18	0.0079015	3.1685	0.417689	19	CGGGCTGTCTCCTGATTGACAACAGCGGCAAGGGCTGGCA	GAGGGTGGGGGAGGGGAAG	+
M17	Z324A_HUMAN.H11MO.0.C	-16	0.00874745	3.50773	0.422079	23	CGGGCTGTCTCCTGATTGACAACAGCGGCAAGGGCTGGCA	TGGCAGCAAAGGATGGTTTGATA	-
M17	NR1H3_HUMAN.H11MO.0.B	-22	0.00904916	3.62871	0.422079	18	CGGGCTGTCTCCTGATTGACAACAGCGGCAAGGGCTGGCA	CAGAGGTCACTGCAGGTCA	+
M17	OLIG2_HUMAN.H11MO.0.B	-11	0.0103752	4.16046	0.457045	18	CGGGCTGTCTCCTGATTGACAACAGCGGCAAGGGCTGGCA	CAGAAGGGAAACAGCTGG	-
M17	ZN554_HUMAN.H11MO.0.C	-3	0.0116137	4.6571	0.484677	20	CGGGCTGTCTCCTGATTGACAACAGCGGCAAGGGCTGGCA	GCTGAGCCATGTGGGGTGCT	+
M19	RXRA_HUMAN.H11MO.0.A	-12	5.81997e-05	0.0233381	0.0351531	20	GGCCCGCTGTCACCGGGCCTTCTAGCTCCCCCCCCGACCT	CTCTGACCTCTGCCTCCCCC	-
M19	PATZ1_HUMAN.H11MO.0.C	-18	8.95793e-05	0.0359213	0.0351531	22	GGCCCGCTGTCACCGGGCCTTCTAGCTCCCCCCCCGACCT	CCTCCCCCCCCGCCCCCTCCCC	-
M19	SP4_HUMAN.H11MO.0.A	-20	0.000140568	0.0563676	0.0364198	20	GGCCCGCTGTCACCGGGCCTTCTAGCTCCCCCCCCGACCT	CCCGGCCCCGCCCCCTTCCC	-
M19	ZN563_HUMAN.H11MO.0.C	-2	0.000185615	0.0744314	0.0364198	21	GGCCCGCTGTCACCGGGCCTTCTAGCTCCCCCCCCGACCT	GCAGCTGCCAGTGAGGATCCC	-
M19	NR1D1_HUMAN.H11MO.0.B	-21	0.000293015	0.117499	0.0426724	19	GGCCCGCTGTCACCGGGCCTTCTAGCTCCCCCCCCGACCT	CCTTCTGACCCACTTCCCT	-
M19	SP3_HUMAN.H11MO.0.B	-19	0.000326221	0.130815	0.0426724	20	GGCCCGCTGTCACCGGGCCTTCTAGCTCCCCCCCCGACCT	CCCCGGCCCCGCCCCCCCCC	-
M19	SP2_HUMAN.H11MO.0.A	-18	0.000406939	0.163182	0.0456265	22	GGCCCGCTGTCACCGGGCCTTCTAGCTCCCCCCCCGACCT	CCCCCGGCCCCGCCCCCCCCCC	-
M19	KLF6_HUMAN.H11MO.0.A	-18	0.0013833	0.554702	0.124373	19	GGCCCGCTGTCACCGGGCCTTCTAGCTCCCCCCCCGACCT	CCCCCGGCCCCGCCCTTCC	-
M19	THAP1_HUMAN.H11MO.0.C	-16	0.00142621	0.571911	0.124373	22	GGCCCGCTGTCACCGGGCCTTCTAGCTCCCCCCCCGACCT	CGCCGCCATCTTGGCTGCGGGC	+
M19	VEZF1_HUMAN.H11MO.0.C	-18	0.00249455	1.00032	0.165863	22	GGCCCGCTGTCACCGGGCCTTCTAGCTCCCCCCCCGACCT	CCCCTCCCCCTCCCCCCTCCCC	-
M19	ZN341_HUMAN.H11MO.0.C	-15	0.00267148	1.07126	0.165863	22	GGCCCGCTGTCACCGGGCCTTCTAGCTCCCCCCCCGACCT	GCTCTTCCCTCCCCCCCCCCCC	-
M19	KLF3_HUMAN.H11MO.0.B	-20	0.00274731	1.10167	0.165863	19	GGCCCGCTGTCACCGGGCCTTCTAGCTCCCCCCCCGACCT	CCCGGCCCCGCCCCTCCCC	-
M19	MAZ_HUMAN.H11MO.0.A	-18	0.00374629	1.50226	0.21002	22	GGCCCGCTGTCACCGGGCCTTCTAGCTCCCCCCCCGACCT	CCCCCCCCCCCCCCCCTCCCCC	-
M19	ZN667_HUMAN.H11MO.0.C	-14	0.0049295	1.97673	0.253735	19	GGCCCGCTGTCACCGGGCCTTCTAGCTCCCCCCCCGACCT	GTGGCCTTAAAAGCTCAGC	+
M19	OLIG2_HUMAN.H11MO.0.B	-17	0.00517268	2.07424	0.253735	18	GGCCCGCTGTCACCGGGCCTTCTAGCTCCCCCCCCGACCT	CCAGCTGTTTCCCTTCTG	+
M19	ZN263_HUMAN.H11MO.0.A	-27	0.00571392	2.29128	0.261183	13	GGCCCGCTGTCACCGGGCCTTCTAGCTCCCCCCCCGACCT	CTCCTCCTCTCCCTCCTCCC	-
M19	RARG_HUMAN.H11MO.0.B	-3	0.00599006	2.40202	0.261183	18	GGCCCGCTGTCACCGGGCCTTCTAGCTCCCCCCCCGACCT	CCCAGGTCACTCTGACCT	-
M19	PTF1A_HUMAN.H11MO.0.B	-17	0.00744275	2.98454	0.292071	18	GGCCCGCTGTCACCGGGCCTTCTAGCTCCCCCCCCGACCT	CCAGCTGCCCCCTTTCCC	+
M19	LYL1_HUMAN.H11MO.0.A	-2	0.00823292	3.3014	0.293709	14	GGCCCGCTGTCACCGGGCCTTCTAGCTCCCCCCCCGACCT	CCAGCTGTTTCCTG	+
M19	SRBP2_HUMAN.H11MO.0.B	-27	0.0087483	3.50807	0.297539	13	GGCCCGCTGTCACCGGGCCTTCTAGCTCCCCCCCCGACCT	CCTCACCCCACCC	-
M19	GATA1_HUMAN.H11MO.0.A	-17	0.00925479	3.71117	0.297539	19	GGCCCGCTGTCACCGGGCCTTCTAGCTCCCCCCCCGACCT	TCTTATCTGTCCCCGCCAG	-
M19	Z324A_HUMAN.H11MO.0.C	-3	0.00947758	3.80051	0.297539	23	GGCCCGCTGTCACCGGGCCTTCTAGCTCCCCCCCCGACCT	TGGCAGCAAAGGATGGTTTGATA	-
M19	TBX21_HUMAN.H11MO.0.A	-25	0.0103874	4.16534	0.308223	13	GGCCCGCTGTCACCGGGCCTTCTAGCTCCCCCCCCGACCT	TTCACACCTCCAC	-
M19	ZBT17_HUMAN.H11MO.0.A	-22	0.013859	5.55747	0.388472	18	GGCCCGCTGTCACCGGGCCTTCTAGCTCCCCCCCCGACCT	CTTCCCCTCCCCCACCCTC	-
M19	NR1H3_HUMAN.H11MO.0.B	-10	0.0148053	5.93692	0.400686	19	GGCCCGCTGTCACCGGGCCTTCTAGCTCCCCCCCCGACCT	CAGAGGTCACTGCAGGTCA	+
M19	THA_HUMAN.H11MO.0.C	-23	0.0171825	6.89017	0.445289	17	GGCCCGCTGTCACCGGGCCTTCTAGCTCCCCCCCCGACCT	GGGTCACTTCAGGTCAG	+
M19	BRAC_HUMAN.H11MO.0.A	7	0.0186532	7.47995	0.445289	13	GGCCCGCTGTCACCGGGCCTTCTAGCTCCCCCCCCGACCT	ATTTCACACCTCCCTGCTAA	-
M19	CLOCK_HUMAN.H11MO.0.C	-6	0.0198393	7.95557	0.445289	14	GGCCCGCTGTCACCGGGCCTTCTAGCTCCCCCCCCGACCT	CAGACACGTGAACA	+
M19	ZN554_HUMAN.H11MO.0.C	-11	0.0198575	7.96285	0.445289	20	GGCCCGCTGTCACCGGGCCTTCTAGCTCCCCCCCCGACCT	GCTGAGCCATGTGGGGTGCT	+
M19	MAF_HUMAN.H11MO.0.A	-18	0.02184	8.75783	0.476141	19	GGCCCGCTGTCACCGGGCCTTCTAGCTCCCCCCCCGACCT	TTGCTGAGTCAGCAGATTC	-
M21	THAP1_HUMAN.H11MO.0.C	-16	7.66059e-05	0.030719	0.0606625	22	GGCTAGGGGCGGTCCGCCCCCGATCACAAAAGCCGGCACT	GCCCGCAGCCAAGATGGCGGCG	-
M21	ZN394_HUMAN.H11MO.0.C	-20	0.000980215	0.393066	0.288107	20	GGCTAGGGGCGGTCCGCCCCCGATCACAAAAGCCGGCACT	AGAATGGAATAGAATGGAAT	+
M21	SP2_HUMAN.H11MO.0.A	-2	0.00110796	0.444294	0.288107	22	GGCTAGGGGCGGTCCGCCCCCGATCACAAAAGCCGGCACT	GGGGGGGGGGCGGGGCCGGGGG	+
M21	SP3_HUMAN.H11MO.0.B	0	0.00145531	0.583578	0.288107	20	GGCTAGGGGCGGTCCGCCCCCGATCACAAAAGCCGGCACT	GGGGGGGGGCGGGGCCGGGG	+
M21	THA_HUMAN.H11MO.0.C	-19	0.00355186	1.4243	0.494345	17	GGCTAGGGGCGGTCCGCCCCCGATCACAAAAGCCGGCACT	CTGACCTGAAGTGACCC	-
M21	PATZ1_HUMAN.H11MO.0.C	0	0.00378919	1.51947	0.494345	22	GGCTAGGGGCGGTCCGCCCCCGATCACAAAAGCCGGCACT	GGGGAGGGGGCGGGGGGGGAGG	+
M21	LEF1_HUMAN.H11MO.0.A	-19	0.00535621	2.14784	0.494345	14	GGCTAGGGGCGGTCCGCCCCCGATCACAAAAGCCGGCACT	AGCAAATCAAAGGA	-
M21	ZN563_HUMAN.H11MO.0.C	-1	0.00547098	2.19386	0.494345	21	GGCTAGGGGCGGTCCGCCCCCGATCACAAAAGCCGGCACT	GCAGCTGCCAGTGAGGATCCC	-
M21	ZN263_HUMAN.H11MO.0.A	6	0.00644315	2.5837	0.494345	14	GGCTAGGGGCGGTCCGCCCCCGATCACAAAAGCCGGCACT	GGGAGGAGGGAGAGGAGGAG	+
M21	MAZ_HUMAN.H11MO.0.A	8	0.00798865	3.20345	0.494345	14	GGCTAGGGGCGGTCCGCCCCCGATCACAAAAGCCGGCACT	GGGGGAGGGGGGGGGGGGGGGG	+
M21	ZBT17_HUMAN.H11MO.0.A	2	0.00808246	3.24107	0.494345	17	GGCTAGGGGCGGTCCGCCCCCGATCACAAAAGCCGGCACT	GAGGGTGGGGGAGGGGAAG	+
M21	TAF1_HUMAN.H11MO.0.A	1	0.00813609	3.26257	0.494345	15	GGCTAGGGGCGGTCCGCCCCCGATCACAAAAGCCGGCACT	AAGATGGCGGCGGCGG	+
M21	RXRA_HUMAN.H11MO.0.A	-17	0.00913734	3.66407	0.494345	20	GGCTAGGGGCGGTCCGCCCCCGATCACAAAAGCCGGCACT	CTCTGACCTCTGCCTCCCCC	-
M21	KLF6_HUMAN.H11MO.0.A	0	0.0100036	4.01144	0.494345	19	GGCTAGGGGCGGTCCGCCCCCGATCACAAAAGCCGGCACT	GGAAGGGCGGGGCCGGGGG	+
M21	ZN467_HUMAN.H11MO.0.C	10	0.0103787	4.16184	0.494345	12	GGCTAGGGGCGGTCCGCCCCCGATCACAAAAGCCGGCACT	GGGGAGGGGAGGGGGGGGGGGG	+
M21	NR1D1_HUMAN.H11MO.0.B	1	0.01151	4.61552	0.494345	18	GGCTAGGGGCGGTCCGCCCCCGATCACAAAAGCCGGCACT	AGGGAAGTGGGTCAGAAGG	+
M21	SP4_HUMAN.H11MO.0.A	1	0.0120066	4.81464	0.494345	19	GGCTAGGGGCGGTCCGCCCCCGATCACAAAAGCCGGCACT	GGGAAGGGGGCGGGGCCGGG	+
M21	FEV_HUMAN.H11MO.0.B	-4	0.0126032	5.05389	0.494345	10	GGCTAGGGGCGGTCCGCCCCCGATCACAAAAGCCGGCACT	GCGGGAAGCG	+
M21	KLF3_HUMAN.H11MO.0.B	0	0.0132233	5.30254	0.494345	19	GGCTAGGGGCGGTCCGCCCCCGATCACAAAAGCCGGCACT	GGGGAGGGGCGGGGCCGGG	+
M22	ZN563_HUMAN.H11MO.0.C	-5	0.000847669	0.339915	0.389252	21	GCCCCCGACTTCTCCCGGGTCCGTGCCCACCCTCCCCCGG	GGGATCCTCACTGGCAGCTGC	+
M22	RXRA_HUMAN.H11MO.0.A	-13	0.00102665	0.411688	0.389252	20	GCCCCCGACTTCTCCCGGGTCCGTGCCCACCCTCCCCCGG	CTCTGACCTCTGCCTCCCCC	-
M22	THAP1_HUMAN.H11MO.0.C	-20	0.00179881	0.721322	0.389252	20	GCCCCCGACTTCTCCCGGGTCCGTGCCCACCCTCCCCCGG	CGCCGCCATCTTGGCTGCGGGC	+
M22	SP3_HUMAN.H11MO.0.B	-12	0.00194382	0.779471	0.389252	20	GCCCCCGACTTCTCCCGGGTCCGTGCCCACCCTCCCCCGG	CCCCGGCCCCGCCCCCCCCC	-
M23	VEZF1_HUMAN.H11MO.0.C	-19	2.21218e-05	0.00887084	0.00874539	21	CTGCCACACTCGGCTCCCTACGGAAAACCGAGGAGGGCAG	GGGGAGGGGGGAGGGGGAGGGG	+
M23	RXRA_HUMAN.H11MO.0.A	-22	2.3288e-05	0.00933849	0.00874539	18	CTGCCACACTCGGCTCCCTACGGAAAACCGAGGAGGGCAG	GGGGGAGGCAGAGGTCAGAG	+
M23	ZN341_HUMAN.H11MO.0.C	-21	5.68715e-05	0.0228055	0.0142381	19	CTGCCACACTCGGCTCCCTACGGAAAACCGAGGAGGGCAG	GGGGGGGGGGGGAGGGAAGAGC	+
M23	THB_HUMAN.H11MO.0.C	-22	9.57912e-05	0.0384123	0.0176714	17	CTGCCACACTCGGCTCCCTACGGAAAACCGAGGAGGGCAG	GAGGTCAGGTCAGGTCA	+
M23	SP4_HUMAN.H11MO.0.A	-20	0.000117642	0.0471746	0.0176714	20	CTGCCACACTCGGCTCCCTACGGAAAACCGAGGAGGGCAG	GGGAAGGGGGCGGGGCCGGG	+
M23	MAZ_HUMAN.H11MO.0.A	-19	0.000658147	0.263917	0.0596119	21	CTGCCACACTCGGCTCCCTACGGAAAACCGAGGAGGGCAG	GGGGGAGGGGGGGGGGGGGGGG	+
M23	THAP1_HUMAN.H11MO.0.C	-15	0.000708722	0.284198	0.0596119	22	CTGCCACACTCGGCTCCCTACGGAAAACCGAGGAGGGCAG	GCCCGCAGCCAAGATGGCGGCG	-
M23	PATZ1_HUMAN.H11MO.0.C	-20	0.000708722	0.284198	0.0596119	20	CTGCCACACTCGGCTCCCTACGGAAAACCGAGGAGGGCAG	GGGGAGGGGGCGGGGGGGGAGG	+
M23	ZBT17_HUMAN.H11MO.0.A	-21	0.000714329	0.286446	0.0596119	19	CTGCCACACTCGGCTCCCTACGGAAAACCGAGGAGGGCAG	GAGGGTGGGGGAGGGGAAG	+
M23	PAX5_HUMAN.H11MO.0.A	-2	0.00110649	0.443701	0.0831042	21	CTGCCACACTCGGCTCCCTACGGAAAACCGAGGAGGGCAG	GTCACGCTCTGCTGCCCAGGC	-
M23	WT1_HUMAN.H11MO.0.C	-21	0.00123463	0.495085	0.0842985	19	CTGCCACACTCGGCTCCCTACGGAAAACCGAGGAGGGCAG	GGGCGGGGGAGGAGGGGGGG	+
M23	RARA_HUMAN.H11MO.0.A	-22	0.00208364	0.835539	0.105917	18	CTGCCACACTCGGCTCCCTACGGAAAACCGAGGAGGGCAG	GGGGGATCAAGAGGTCAAGG	+
M23	ZN263_HUMAN.H11MO.0.A	-20	0.00224239	0.899199	0.105917	20	CTGCCACACTCGGCTCCCTACGGAAAACCGAGGAGGGCAG	GGGAGGAGGGAGAGGAGGAG	+
M23	THA_HUMAN.H11MO.0.C	-23	0.00225637	0.904805	0.105917	17	CTGCCACACTCGGCTCCCTACGGAAAACCGAGGAGGGCAG	GGGTCACTTCAGGTCAG	+
M23	COT1_HUMAN.H11MO.0.C	-25	0.00286309	1.1481	0.118511	15	CTGCCACACTCGGCTCCCTACGGAAAACCGAGGAGGGCAG	GGGGTCAGAGGTCAGGG	+
M23	SP2_HUMAN.H11MO.0.A	-22	0.00292974	1.17483	0.118511	18	CTGCCACACTCGGCTCCCTACGGAAAACCGAGGAGGGCAG	GGGGGGGGGGCGGGGCCGGGGG	+
M23	ZSC22_HUMAN.H11MO.0.C	-20	0.0031757	1.27346	0.119258	16	CTGCCACACTCGGCTCCCTACGGAAAACCGAGGAGGGCAG	GGTCTGAGGGAGGAGG	+
M23	SP3_HUMAN.H11MO.0.B	-23	0.00345972	1.38735	0.122795	17	CTGCCACACTCGGCTCCCTACGGAAAACCGAGGAGGGCAG	GGGGGGGGGCGGGGCCGGGG	+
M23	KLF6_HUMAN.H11MO.0.A	-3	0.0035969	1.44236	0.122795	19	CTGCCACACTCGGCTCCCTACGGAAAACCGAGGAGGGCAG	CCCCCGGCCCCGCCCTTCC	-
M23	RORA_HUMAN.H11MO.0.C	-29	0.00401496	1.61	0.131108	11	CTGCCACACTCGGCTCCCTACGGAAAACCGAGGAGGGCAG	AACTAGGTCAGGG	+
M23	TAF1_HUMAN.H11MO.0.A	-23	0.00473051	1.89694	0.145592	16	CTGCCACACTCGGCTCCCTACGGAAAACCGAGGAGGGCAG	AAGATGGCGGCGGCGG	+
M23	EGR1_HUMAN.H11MO.0.A	-25	0.00492069	1.9732	0.145592	15	CTGCCACACTCGGCTCCCTACGGAAAACCGAGGAGGGCAG	GAGGGCGTGGGCGGGGG	+
M23	ZSC31_HUMAN.H11MO.0.C	-27	0.00504004	2.02106	0.145592	13	CTGCCACACTCGGCTCCCTACGGAAAACCGAGGAGGGCAG	GGCAGCAGGGCAGTTATG	+
M23	NR1H3_HUMAN.H11MO.0.B	-20	0.00685567	2.74913	0.177553	19	CTGCCACACTCGGCTCCCTACGGAAAACCGAGGAGGGCAG	CAGAGGTCACTGCAGGTCA	+
M23	EGR2_HUMAN.H11MO.0.A	-23	0.00725152	2.90786	0.179112	17	CTGCCACACTCGGCTCCCTACGGAAAACCGAGGAGGGCAG	GGGGGGGTGTGGGAGGGG	+
M23	KLF3_HUMAN.H11MO.0.B	-28	0.00788225	3.16078	0.185002	12	CTGCCACACTCGGCTCCCTACGGAAAACCGAGGAGGGCAG	GGGGAGGGGCGGGGCCGGG	+
M23	RFX5_HUMAN.H11MO.0.A	-12	0.0085049	3.41046	0.193567	20	CTGCCACACTCGGCTCCCTACGGAAAACCGAGGAGGGCAG	TCTGCCTAGCAACAGCTGAC	-
M23	E2F1_HUMAN.H11MO.0.A	-27	0.00903511	3.62308	0.199587	13	CTGCCACACTCGGCTCCCTACGGAAAACCGAGGAGGGCAG	GGGGGGCGGGAAAG	+
M23	E2F6_HUMAN.H11MO.0.A	-29	0.0109042	4.37259	0.233993	11	CTGCCACACTCGGCTCCCTACGGAAAACCGAGGAGGGCAG	GGGGCGGGAAGGG	+
M23	ZN467_HUMAN.H11MO.0.C	-19	0.0122411	4.90868	0.250817	21	CTGCCACACTCGGCTCCCTACGGAAAACCGAGGAGGGCAG	GGGGAGGGGAGGGGGGGGGGGG	+
M23	ETV5_HUMAN.H11MO.0.C	-29	0.0123561	4.9548	0.250817	11	CTGCCACACTCGGCTCCCTACGGAAAACCGAGGAGGGCAG	GAGCAGGAAGTGAG	+
M23	ZN394_HUMAN.H11MO.0.C	-16	0.0134971	5.41235	0.253659	20	CTGCCACACTCGGCTCCCTACGGAAAACCGAGGAGGGCAG	AGAATGGAATAGAATGGAAT	+
M23	TBX3_HUMAN.H11MO.0.C	-28	0.0137382	5.50904	0.253659	11	CTGCCACACTCGGCTCCCTACGGAAAACCGAGGAGGGCAG	GGAGGTGGGAA	+
M23	E2F4_HUMAN.H11MO.0.A	-28	0.0138398	5.54977	0.253659	12	CTGCCACACTCGGCTCCCTACGGAAAACCGAGGAGGGCAG	GGGGGCGGGAAAT	+
M23	RFX1_HUMAN.H11MO.0.B	-6	0.013847	5.55266	0.253659	22	CTGCCACACTCGGCTCCCTACGGAAAACCGAGGAGGGCAG	GCCCCGGTTGCCATGGCGACGG	+
M23	SALL4_HUMAN.H11MO.0.B	-27	0.0150804	6.04724	0.258919	10	CTGCCACACTCGGCTCCCTACGGAAAACCGAGGAGGGCAG	GGAGGGTGGG	+
M23	KLF15_HUMAN.H11MO.0.A	-19	0.0155131	6.22076	0.258919	19	CTGCCACACTCGGCTCCCTACGGAAAACCGAGGAGGGCAG	GGGGAGGAGCAGGGGGGGG	+
M23	ZN418_HUMAN.H11MO.0.C	2	0.01691	6.7809	0.268717	15	CTGCCACACTCGGCTCCCTACGGAAAACCGAGGAGGGCAG	TGCTTTTAGCCTCTTCC	+
M23	Z324A_HUMAN.H11MO.0.C	-21	0.0171171	6.86395	0.268717	19	CTGCCACACTCGGCTCCCTACGGAAAACCGAGGAGGGCAG	TGGCAGCAAAGGATGGTTTGATA	-
M23	NR1D1_HUMAN.H11MO.0.B	-20	0.0176894	7.09346	0.268717	19	CTGCCACACTCGGCTCCCTACGGAAAACCGAGGAGGGCAG	AGGGAAGTGGGTCAGAAGG	+
M23	PTF1A_HUMAN.H11MO.0.B	-29	0.0178891	7.17352	0.268717	11	CTGCCACACTCGGCTCCCTACGGAAAACCGAGGAGGGCAG	GGGAAAGGGGGCAGCTGG	-
M23	TFDP1_HUMAN.H11MO.0.C	-27	0.0194775	7.81049	0.272308	13	CTGCCACACTCGGCTCCCTACGGAAAACCGAGGAGGGCAG	GGGGGGCGGGAAAA	+
M23	COE1_HUMAN.H11MO.0.A	-11	0.0195784	7.85096	0.272308	15	CTGCCACACTCGGCTCCCTACGGAAAACCGAGGAGGGCAG	AAGTCCCCAGGGACC	+
M23	ESR2_HUMAN.H11MO.0.A	-33	0.0195784	7.85096	0.272308	7	CTGCCACACTCGGCTCCCTACGGAAAACCGAGGAGGGCAG	AGGTCAGGGTGACCT	-
M23	RXRB_HUMAN.H11MO.0.C	-31	0.0210181	8.42825	0.282241	9	CTGCCACACTCGGCTCCCTACGGAAAACCGAGGAGGGCAG	TGAGGTCACA	+
M23	AP2A_HUMAN.H11MO.0.A	-12	0.0210441	8.43869	0.282241	15	CTGCCACACTCGGCTCCCTACGGAAAACCGAGGAGGGCAG	ATGCCCTGAGGCCAT	+
M23	FLI1_HUMAN.H11MO.0.A	-24	0.0218399	8.75778	0.285373	16	CTGCCACACTCGGCTCCCTACGGAAAACCGAGGAGGGCAG	GGAGGAAGGAAGGAGGGA	+
M23	ZN816_HUMAN.H11MO.0.C	-25	0.0230474	9.24202	0.288501	15	CTGCCACACTCGGCTCCCTACGGAAAACCGAGGAGGGCAG	AAAAAAGGGGGACATGCAGGG	+
M23	TAL1_HUMAN.H11MO.0.A	-17	0.0244122	9.78928	0.291882	19	CTGCCACACTCGGCTCCCTACGGAAAACCGAGGAGGGCAG	CTGGGGGGGGCAGATAAGG	+
M23	STAT2_HUMAN.H11MO.0.A	0	0.0244122	9.78928	0.291882	19	CTGCCACACTCGGCTCCCTACGGAAAACCGAGGAGGGCAG	CTTTCAGTTTCATTTTCCT	-
M23	ZN563_HUMAN.H11MO.0.C	-10	0.0244834	9.81784	0.291882	21	CTGCCACACTCGGCTCCCTACGGAAAACCGAGGAGGGCAG	GGGATCCTCACTGGCAGCTGC	+
M23	LYL1_HUMAN.H11MO.0.A	-20	0.0261283	10.4774	0.306625	14	CTGCCACACTCGGCTCCCTACGGAAAACCGAGGAGGGCAG	CAGGAAACAGCTGG	-
M23	SMAD3_HUMAN.H11MO.0.B	-29	0.0269595	10.8108	0.310526	11	CTGCCACACTCGGCTCCCTACGGAAAACCGAGGAGGGCAG	CAGGTGACAGAG	-
M23	E2F7_HUMAN.H11MO.0.B	-29	0.0275368	11.0423	0.310526	11	CTGCCACACTCGGCTCCCTACGGAAAACCGAGGAGGGCAG	GGGGCGGGAAAGG	+
M23	ZN667_HUMAN.H11MO.0.C	-21	0.027701	11.1081	0.310526	19	CTGCCACACTCGGCTCCCTACGGAAAACCGAGGAGGGCAG	GCTGAGCTTTTAAGGCCAC	-
M23	ZN134_HUMAN.H11MO.0.C	-15	0.0283279	11.3595	0.312883	22	CTGCCACACTCGGCTCCCTACGGAAAACCGAGGAGGGCAG	GCCTCACCTAATCAGTTGAAGG	+
M23	PPARG_HUMAN.H11MO.0.A	-29	0.0290596	11.6529	0.316313	11	CTGCCACACTCGGCTCCCTACGGAAAACCGAGGAGGGCAG	AAGTGGGGCAAAGGTCA	+
M23	NR2C1_HUMAN.H11MO.0.C	-27	0.0319062	12.7944	0.337998	13	CTGCCACACTCGGCTCCCTACGGAAAACCGAGGAGGGCAG	GGCCAGAGGTCAG	+
M23	AP2C_HUMAN.H11MO.0.A	-25	0.0324018	12.9931	0.337998	14	CTGCCACACTCGGCTCCCTACGGAAAACCGAGGAGGGCAG	ATGCCCTGAGGCCA	+
M23	TBX21_HUMAN.H11MO.0.A	-26	0.0343178	13.7614	0.348308	13	CTGCCACACTCGGCTCCCTACGGAAAACCGAGGAGGGCAG	GTGGAGGTGTGAA	+
M23	SUH_HUMAN.H11MO.0.A	-29	0.0383965	15.397	0.37945	11	CTGCCACACTCGGCTCCCTACGGAAAACCGAGGAGGGCAG	GGCGTGGGAAA	+
M23	ETS2_HUMAN.H11MO.0.B	-27	0.0396391	15.8953	0.381487	13	CTGCCACACTCGGCTCCCTACGGAAAACCGAGGAGGGCAG	GGAAGGAAGAGGA	+
M23	GATA2_HUMAN.H11MO.0.A	-17	0.0401264	16.0907	0.381487	19	CTGCCACACTCGGCTCCCTACGGAAAACCGAGGAGGGCAG	CTGGGGGGTGGAGATAAGG	+
M23	NR1H4_HUMAN.H11MO.0.B	-32	0.0452695	18.1531	0.418488	8	CTGCCACACTCGGCTCCCTACGGAAAACCGAGGAGGGCAG	GGGGTCAATGACCCCGAGG	+
M23	ZIC1_HUMAN.H11MO.0.B	-29	0.046151	18.5065	0.418488	9	CTGCCACACTCGGCTCCCTACGGAAAACCGAGGAGGGCAG	GGGGTGGTC	+
M23	BC11A_HUMAN.H11MO.0.A	-25	0.0517951	20.7699	0.443452	15	CTGCCACACTCGGCTCCCTACGGAAAACCGAGGAGGGCAG	AAAAGAGGAAGTGAAAA	+
M23	ZN554_HUMAN.H11MO.0.C	-9	0.0519195	20.8197	0.443452	20	CTGCCACACTCGGCTCCCTACGGAAAACCGAGGAGGGCAG	GCTGAGCCATGTGGGGTGCT	+
M23	BRAC_HUMAN.H11MO.0.A	-21	0.0519195	20.8197	0.443452	19	CTGCCACACTCGGCTCCCTACGGAAAACCGAGGAGGGCAG	TTAGCAGGGAGGTGTGAAAT	+
M23	COT2_HUMAN.H11MO.0.A	-30	0.0525485	21.0719	0.443452	10	CTGCCACACTCGGCTCCCTACGGAAAACCGAGGAGGGCAG	CAAAGGTCAGAGG	+
M23	SRBP2_HUMAN.H11MO.0.B	-30	0.0525485	21.0719	0.443452	10	CTGCCACACTCGGCTCCCTACGGAAAACCGAGGAGGGCAG	GGGTGGGGTGAGG	+
M23	FEV_HUMAN.H11MO.0.B	-11	0.0538117	21.5785	0.446461	10	CTGCCACACTCGGCTCCCTACGGAAAACCGAGGAGGGCAG	CGCTTCCCGC	-
M23	KLF9_HUMAN.H11MO.0.C	-29	0.0550606	22.0793	0.449017	11	CTGCCACACTCGGCTCCCTACGGAAAACCGAGGAGGGCAG	GGAGGGGGCGTGGCC	+
M23	NKX25_HUMAN.H11MO.0.B	-30	0.0559584	22.4393	0.449017	8	CTGCCACACTCGGCTCCCTACGGAAAACCGAGGAGGGCAG	TGGAGAGG	+
M23	NR2C2_HUMAN.H11MO.0.B	-27	0.0561971	22.535	0.449017	12	CTGCCACACTCGGCTCCCTACGGAAAACCGAGGAGGGCAG	GGTTCCGGGTCA	+
M23	ZN770_HUMAN.H11MO.0.C	-17	0.0586345	23.5124	0.458732	22	CTGCCACACTCGGCTCCCTACGGAAAACCGAGGAGGGCAG	GGGAGGCTGAGGCGGGAGGATC	+
M23	HSF2_HUMAN.H11MO.0.A	2	0.060145	24.1182	0.465699	12	CTGCCACACTCGGCTCCCTACGGAAAACCGAGGAGGGCAG	TTCTAGAACATTCT	-
M23	GATA1_HUMAN.H11MO.0.A	-17	0.0644157	25.8307	0.493677	19	CTGCCACACTCGGCTCCCTACGGAAAACCGAGGAGGGCAG	CTGGCGGGGACAGATAAGA	+
M23	ZN708_HUMAN.H11MO.0.C	-22	0.0651551	26.1272	0.494299	18	CTGCCACACTCGGCTCCCTACGGAAAACCGAGGAGGGCAG	GCCTAATAAGCAGGTACAGC	+
M24	THAP1_HUMAN.H11MO.0.C	-3	3.853e-05	0.0154505	0.0299983	22	CGTCTCCGCCAGCCGGCCCGCGGGGGCAGTGCCGGCGCGG	CGCCGCCATCTTGGCTGCGGGC	+
M24	SP2_HUMAN.H11MO.0.A	-16	8.74142e-05	0.0350531	0.0340291	22	CGTCTCCGCCAGCCGGCCCGCGGGGGCAGTGCCGGCGCGG	GGGGGGGGGGCGGGGCCGGGGG	+
M24	SP3_HUMAN.H11MO.0.B	-17	0.000330079	0.132362	0.0695414	20	CGTCTCCGCCAGCCGGCCCGCGGGGGCAGTGCCGGCGCGG	GGGGGGGGGCGGGGCCGGGG	+
M24	SP4_HUMAN.H11MO.0.A	2	0.000357277	0.143268	0.0695414	18	CGTCTCCGCCAGCCGGCCCGCGGGGGCAGTGCCGGCGCGG	CCCGGCCCCGCCCCCTTCCC	-
M24	PATZ1_HUMAN.H11MO.0.C	-16	0.000913387	0.366268	0.118523	22	CGTCTCCGCCAGCCGGCCCGCGGGGGCAGTGCCGGCGCGG	GGGGAGGGGGCGGGGGGGGAGG	+
M24	NR1D1_HUMAN.H11MO.0.B	-14	0.00117481	0.471097	0.123316	19	CGTCTCCGCCAGCCGGCCCGCGGGGGCAGTGCCGGCGCGG	AGGGAAGTGGGTCAGAAGG	+
M24	KLF3_HUMAN.H11MO.0.B	2	0.0012671	0.508108	0.123316	17	CGTCTCCGCCAGCCGGCCCGCGGGGGCAGTGCCGGCGCGG	CCCGGCCCCGCCCCTCCCC	-
M24	ZN341_HUMAN.H11MO.0.C	-2	0.00149332	0.598822	0.129184	22	CGTCTCCGCCAGCCGGCCCGCGGGGGCAGTGCCGGCGCGG	GCTCTTCCCTCCCCCCCCCCCC	-
M24	KLF6_HUMAN.H11MO.0.A	-19	0.00170912	0.685357	0.13103	19	CGTCTCCGCCAGCCGGCCCGCGGGGGCAGTGCCGGCGCGG	GGAAGGGCGGGGCCGGGGG	+
M24	RXRA_HUMAN.H11MO.0.A	-3	0.00232948	0.93412	0.139513	20	CGTCTCCGCCAGCCGGCCCGCGGGGGCAGTGCCGGCGCGG	CTCTGACCTCTGCCTCCCCC	-
M24	VEZF1_HUMAN.H11MO.0.C	-16	0.00336168	1.34804	0.161694	22	CGTCTCCGCCAGCCGGCCCGCGGGGGCAGTGCCGGCGCGG	GGGGAGGGGGGAGGGGGAGGGG	+
M24	NR1H4_HUMAN.H11MO.0.B	-21	0.00436177	1.74907	0.178983	19	CGTCTCCGCCAGCCGGCCCGCGGGGGCAGTGCCGGCGCGG	GGGGTCAATGACCCCGAGG	+
M24	ZN554_HUMAN.H11MO.0.C	-2	0.00467033	1.8728	0.181809	20	CGTCTCCGCCAGCCGGCCCGCGGGGGCAGTGCCGGCGCGG	GCTGAGCCATGTGGGGTGCT	+
M24	TAF1_HUMAN.H11MO.0.A	1	0.0051675	2.07217	0.182876	15	CGTCTCCGCCAGCCGGCCCGCGGGGGCAGTGCCGGCGCGG	CCGCCGCCGCCATCTT	-
M24	ZBT17_HUMAN.H11MO.0.A	3	0.00660074	2.6469	0.209916	16	CGTCTCCGCCAGCCGGCCCGCGGGGGCAGTGCCGGCGCGG	CTTCCCCTCCCCCACCCTC	-
M24	EGR2_HUMAN.H11MO.0.A	0	0.00663931	2.66236	0.209916	18	CGTCTCCGCCAGCCGGCCCGCGGGGGCAGTGCCGGCGCGG	CCCCTCCCACACCCCCCC	-
M24	ZN563_HUMAN.H11MO.0.C	-21	0.00692851	2.77833	0.209916	19	CGTCTCCGCCAGCCGGCCCGCGGGGGCAGTGCCGGCGCGG	GGGATCCTCACTGGCAGCTGC	+
M24	MAZ_HUMAN.H11MO.0.A	-16	0.00727966	2.91914	0.209916	22	CGTCTCCGCCAGCCGGCCCGCGGGGGCAGTGCCGGCGCGG	GGGGGAGGGGGGGGGGGGGGGG	+
M24	E2F1_HUMAN.H11MO.0.A	0	0.00865586	3.471	0.232386	14	CGTCTCCGCCAGCCGGCCCGCGGGGGCAGTGCCGGCGCGG	CTTTCCCGCCCCCC	-
M24	CLOCK_HUMAN.H11MO.0.C	-14	0.00933838	3.74469	0.239502	14	CGTCTCCGCCAGCCGGCCCGCGGGGGCAGTGCCGGCGCGG	CAGACACGTGAACA	+
M24	PAX5_HUMAN.H11MO.0.A	-24	0.00953614	3.82399	0.239502	16	CGTCTCCGCCAGCCGGCCCGCGGGGGCAGTGCCGGCGCGG	GCCTGGGCAGCAGAGCGTGAC	+
M24	GATA1_HUMAN.H11MO.0.A	3	0.0128391	5.14847	0.294004	16	CGTCTCCGCCAGCCGGCCCGCGGGGGCAGTGCCGGCGCGG	TCTTATCTGTCCCCGCCAG	-
M24	E2F7_HUMAN.H11MO.0.B	1	0.0149223	5.98383	0.331944	12	CGTCTCCGCCAGCCGGCCCGCGGGGGCAGTGCCGGCGCGG	CCTTTCCCGCCCC	-
M24	TBX21_HUMAN.H11MO.0.A	1	0.0173366	6.95197	0.364804	12	CGTCTCCGCCAGCCGGCCCGCGGGGGCAGTGCCGGCGCGG	TTCACACCTCCAC	-
M24	EGR1_HUMAN.H11MO.0.A	1	0.0185176	7.42558	0.379403	16	CGTCTCCGCCAGCCGGCCCGCGGGGGCAGTGCCGGCGCGG	CCCCCGCCCACGCCCTC	-
M24	TFDP1_HUMAN.H11MO.0.C	0	0.0209471	8.39981	0.396122	14	CGTCTCCGCCAGCCGGCCCGCGGGGGCAGTGCCGGCGCGG	TTTTCCCGCCCCCC	-
M24	GATA2_HUMAN.H11MO.0.A	3	0.0213688	8.56888	0.396122	16	CGTCTCCGCCAGCCGGCCCGCGGGGGCAGTGCCGGCGCGG	CCTTATCTCCACCCCCCAG	-
M24	TAL1_HUMAN.H11MO.0.A	3	0.0241932	9.70149	0.428095	16	CGTCTCCGCCAGCCGGCCCGCGGGGGCAGTGCCGGCGCGG	CCTTATCTGCCCCCCCCAG	-
M24	ZN134_HUMAN.H11MO.0.C	-2	0.025646	10.284	0.443716	22	CGTCTCCGCCAGCCGGCCCGCGGGGGCAGTGCCGGCGCGG	CCTTCAACTGATTAGGTGAGGC	-
M24	ZSC22_HUMAN.H11MO.0.C	1	0.027858	11.1711	0.47151	15	CGTCTCCGCCAGCCGGCCCGCGGGGGCAGTGCCGGCGCGG	CCTCCTCCCTCAGACC	-
M24	E2F4_HUMAN.H11MO.0.A	0	0.0288931	11.5861	0.478624	13	CGTCTCCGCCAGCCGGCCCGCGGGGGCAGTGCCGGCGCGG	ATTTCCCGCCCCC	-
M24	NR1H3_HUMAN.H11MO.0.B	-9	0.0308898	12.3868	0.490815	19	CGTCTCCGCCAGCCGGCCCGCGGGGGCAGTGCCGGCGCGG	CAGAGGTCACTGCAGGTCA	+
M25	PATZ1_HUMAN.H11MO.0.C	-8	0.000259239	0.103955	0.179019	22	CAAGCGAGCCCACCGGGGAGCGGGCGCCACCACCCCGCCG	GGGGAGGGGGCGGGGGGGGAGG	+
M25	VEZF1_HUMAN.H11MO.0.C	-7	0.000505816	0.202832	0.179019	22	CAAGCGAGCCCACCGGGGAGCGGGCGCCACCACCCCGCCG	GGGGAGGGGGGAGGGGGAGGGG	+
M25	SP2_HUMAN.H11MO.0.A	-17	0.00072571	0.29101	0.179019	22	CAAGCGAGCCCACCGGGGAGCGGGCGCCACCACCCCGCCG	CCCCCGGCCCCGCCCCCCCCCC	-
M25	SP3_HUMAN.H11MO.0.B	-4	0.000938994	0.376537	0.179019	20	CAAGCGAGCCCACCGGGGAGCGGGCGCCACCACCCCGCCG	GGGGGGGGGCGGGGCCGGGG	+
M25	THAP1_HUMAN.H11MO.0.C	-21	0.00146184	0.586198	0.179019	19	CAAGCGAGCCCACCGGGGAGCGGGCGCCACCACCCCGCCG	CGCCGCCATCTTGGCTGCGGGC	+
M25	ZN341_HUMAN.H11MO.0.C	-11	0.00179365	0.719255	0.179019	22	CAAGCGAGCCCACCGGGGAGCGGGCGCCACCACCCCGCCG	GGGGGGGGGGGGAGGGAAGAGC	+
M25	RXRA_HUMAN.H11MO.0.A	-2	0.00195058	0.782184	0.179019	20	CAAGCGAGCCCACCGGGGAGCGGGCGCCACCACCCCGCCG	GGGGGAGGCAGAGGTCAGAG	+
M25	MXI1_HUMAN.H11MO.0.A	-9	0.00269341	1.08006	0.195288	15	CAAGCGAGCCCACCGGGGAGCGGGCGCCACCACCCCGCCG	GCACGTGGCGGCGGG	+
M25	LYL1_HUMAN.H11MO.0.A	-3	0.00291737	1.16987	0.195288	14	CAAGCGAGCCCACCGGGGAGCGGGCGCCACCACCCCGCCG	CAGGAAACAGCTGG	-
M25	SRBP2_HUMAN.H11MO.0.B	-27	0.0031185	1.25052	0.195288	13	CAAGCGAGCCCACCGGGGAGCGGGCGCCACCACCCCGCCG	CCTCACCCCACCC	-
M25	ZN563_HUMAN.H11MO.0.C	-13	0.00325349	1.30465	0.195288	21	CAAGCGAGCCCACCGGGGAGCGGGCGCCACCACCCCGCCG	GGGATCCTCACTGGCAGCTGC	+
M25	SP4_HUMAN.H11MO.0.A	-14	0.00392243	1.57289	0.205234	20	CAAGCGAGCCCACCGGGGAGCGGGCGCCACCACCCCGCCG	GGGAAGGGGGCGGGGCCGGG	+
M25	KLF6_HUMAN.H11MO.0.A	-7	0.00587306	2.3551	0.234955	19	CAAGCGAGCCCACCGGGGAGCGGGCGCCACCACCCCGCCG	GGAAGGGCGGGGCCGGGGG	+
M25	NR1D1_HUMAN.H11MO.0.B	-6	0.00587306	2.3551	0.234955	19	CAAGCGAGCCCACCGGGGAGCGGGCGCCACCACCCCGCCG	AGGGAAGTGGGTCAGAAGG	+
M25	KLF3_HUMAN.H11MO.0.B	-19	0.00587306	2.3551	0.234955	19	CAAGCGAGCCCACCGGGGAGCGGGCGCCACCACCCCGCCG	CCCGGCCCCGCCCCTCCCC	-
M25	EGR1_HUMAN.H11MO.0.A	-13	0.00602242	2.41499	0.234955	17	CAAGCGAGCCCACCGGGGAGCGGGCGCCACCACCCCGCCG	GAGGGCGTGGGCGGGGG	+
M25	ZN394_HUMAN.H11MO.0.C	-10	0.00715877	2.87067	0.245555	20	CAAGCGAGCCCACCGGGGAGCGGGCGCCACCACCCCGCCG	AGAATGGAATAGAATGGAAT	+
M25	SMAD3_HUMAN.H11MO.0.B	-10	0.00883041	3.54099	0.277221	12	CAAGCGAGCCCACCGGGGAGCGGGCGCCACCACCCCGCCG	CAGGTGACAGAG	-
M25	ZBT17_HUMAN.H11MO.0.A	-7	0.0107062	4.29321	0.323184	19	CAAGCGAGCCCACCGGGGAGCGGGCGCCACCACCCCGCCG	GAGGGTGGGGGAGGGGAAG	+
M25	MAZ_HUMAN.H11MO.0.A	-7	0.0114053	4.57352	0.325379	22	CAAGCGAGCCCACCGGGGAGCGGGCGCCACCACCCCGCCG	GGGGGAGGGGGGGGGGGGGGGG	+
M25	CLOCK_HUMAN.H11MO.0.C	-6	0.0116081	4.65485	0.325379	14	CAAGCGAGCCCACCGGGGAGCGGGCGCCACCACCCCGCCG	TGTTCACGTGTCTG	-
M25	PTF1A_HUMAN.H11MO.0.B	1	0.0131126	5.25814	0.347188	17	CAAGCGAGCCCACCGGGGAGCGGGCGCCACCACCCCGCCG	GGGAAAGGGGGCAGCTGG	-
M25	NR1H4_HUMAN.H11MO.0.B	-18	0.0157394	6.3115	0.398485	19	CAAGCGAGCCCACCGGGGAGCGGGCGCCACCACCCCGCCG	CCTCGGGGTCATTGACCCC	-
M25	ZN263_HUMAN.H11MO.0.A	-27	0.0184465	7.39706	0.452429	13	CAAGCGAGCCCACCGGGGAGCGGGCGCCACCACCCCGCCG	CTCCTCCTCTCCCTCCTCCC	-
M26	RXRA_HUMAN.H11MO.0.A	-15	0.000984766	0.394891	0.224265	20	GCCCGGCTCGCACGTCGGCGAGGCACGGGCATTGGCCAGC	GGGGGAGGCAGAGGTCAGAG	+
M26	SP3_HUMAN.H11MO.0.B	-16	0.00114329	0.458461	0.224265	20	GCCCGGCTCGCACGTCGGCGAGGCACGGGCATTGGCCAGC	GGGGGGGGGCGGGGCCGGGG	+
M26	KLF6_HUMAN.H11MO.0.A	-17	0.00123676	0.495942	0.224265	19	GCCCGGCTCGCACGTCGGCGAGGCACGGGCATTGGCCAGC	GGAAGGGCGGGGCCGGGGG	+
M26	PATZ1_HUMAN.H11MO.0.C	-10	0.00134475	0.539245	0.224265	22	GCCCGGCTCGCACGTCGGCGAGGCACGGGCATTGGCCAGC	GGGGAGGGGGCGGGGGGGGAGG	+
M26	THAP1_HUMAN.H11MO.0.C	-13	0.00154421	0.619229	0.224265	22	GCCCGGCTCGCACGTCGGCGAGGCACGGGCATTGGCCAGC	GCCCGCAGCCAAGATGGCGGCG	-
M26	SP2_HUMAN.H11MO.0.A	-15	0.00177117	0.710241	0.224265	22	GCCCGGCTCGCACGTCGGCGAGGCACGGGCATTGGCCAGC	GGGGGGGGGGCGGGGCCGGGGG	+
M26	ZN563_HUMAN.H11MO.0.C	-11	0.00198234	0.79492	0.224265	21	GCCCGGCTCGCACGTCGGCGAGGCACGGGCATTGGCCAGC	GCAGCTGCCAGTGAGGATCCC	-
M26	ZN341_HUMAN.H11MO.0.C	-8	0.00419855	1.68362	0.335832	22	GCCCGGCTCGCACGTCGGCGAGGCACGGGCATTGGCCAGC	GGGGGGGGGGGGAGGGAAGAGC	+
M26	CLOCK_HUMAN.H11MO.0.C	-19	0.00458345	1.83796	0.335832	14	GCCCGGCTCGCACGTCGGCGAGGCACGGGCATTGGCCAGC	CAGACACGTGAACA	+
M26	ZBT17_HUMAN.H11MO.0.A	-9	0.00493328	1.97824	0.335832	19	GCCCGGCTCGCACGTCGGCGAGGCACGGGCATTGGCCAGC	GAGGGTGGGGGAGGGGAAG	+
M26	KLF3_HUMAN.H11MO.0.B	-21	0.00606692	2.43284	0.348336	19	GCCCGGCTCGCACGTCGGCGAGGCACGGGCATTGGCCAGC	GGGGAGGGGCGGGGCCGGG	+
M26	NR1H3_HUMAN.H11MO.0.B	1	0.00649551	2.6047	0.348336	18	GCCCGGCTCGCACGTCGGCGAGGCACGGGCATTGGCCAGC	TGACCTGCAGTGACCTCTG	-
M26	SP4_HUMAN.H11MO.0.A	-20	0.00752466	3.01739	0.367672	20	GCCCGGCTCGCACGTCGGCGAGGCACGGGCATTGGCCAGC	GGGAAGGGGGCGGGGCCGGG	+
M28	RXRA_HUMAN.H11MO.0.A	-3	0.00112525	0.451227	0.492413	20	GCCCGCGGAGCCCACTCGGCGACCCAGCCGGGCCGCGTCC	CTCTGACCTCTGCCTCCCCC	-
M28	NR1D1_HUMAN.H11MO.0.B	-1	0.00171737	0.688664	0.492413	19	GCCCGCGGAGCCCACTCGGCGACCCAGCCGGGCCGCGTCC	CCTTCTGACCCACTTCCCT	-
M28	PATZ1_HUMAN.H11MO.0.C	2	0.00303619	1.21751	0.492413	20	GCCCGCGGAGCCCACTCGGCGACCCAGCCGGGCCGCGTCC	CCTCCCCCCCCGCCCCCTCCCC	-
M28	ZN563_HUMAN.H11MO.0.C	-4	0.00336418	1.34904	0.492413	21	GCCCGCGGAGCCCACTCGGCGACCCAGCCGGGCCGCGTCC	GCAGCTGCCAGTGAGGATCCC	-
M28	SP3_HUMAN.H11MO.0.B	-2	0.00345648	1.38605	0.492413	20	GCCCGCGGAGCCCACTCGGCGACCCAGCCGGGCCGCGTCC	CCCCGGCCCCGCCCCCCCCC	-
M28	ZN554_HUMAN.H11MO.0.C	-4	0.00369774	1.48279	0.492413	20	GCCCGCGGAGCCCACTCGGCGACCCAGCCGGGCCGCGTCC	GCTGAGCCATGTGGGGTGCT	+
M29	SP2_HUMAN.H11MO.0.A	-10	4.78296e-05	0.0191797	0.0206417	22	AGCCCGACCGCCCTCGGCCCGGCGACCCGCCGCCGCACGG	CCCCCGGCCCCGCCCCCCCCCC	-
M29	SP3_HUMAN.H11MO.0.B	-11	5.19983e-05	0.0208513	0.0206417	20	AGCCCGACCGCCCTCGGCCCGGCGACCCGCCGCCGCACGG	CCCCGGCCCCGCCCCCCCCC	-
M29	RXRA_HUMAN.H11MO.0.A	-12	0.000328603	0.13177	0.0869637	20	AGCCCGACCGCCCTCGGCCCGGCGACCCGCCGCCGCACGG	CTCTGACCTCTGCCTCCCCC	-
M29	SP4_HUMAN.H11MO.0.A	-12	0.000487228	0.195378	0.0967073	20	AGCCCGACCGCCCTCGGCCCGGCGACCCGCCGCCGCACGG	CCCGGCCCCGCCCCCTTCCC	-
M29	ZN563_HUMAN.H11MO.0.C	-6	0.0018381	0.737079	0.291868	21	AGCCCGACCGCCCTCGGCCCGGCGACCCGCCGCCGCACGG	GCAGCTGCCAGTGAGGATCCC	-
M29	GATA1_HUMAN.H11MO.0.A	7	0.00359288	1.44075	0.356566	12	AGCCCGACCGCCCTCGGCCCGGCGACCCGCCGCCGCACGG	TCTTATCTGTCCCCGCCAG	-
M29	PATZ1_HUMAN.H11MO.0.C	-11	0.0042021	1.68504	0.37069	22	AGCCCGACCGCCCTCGGCCCGGCGACCCGCCGCCGCACGG	CCTCCCCCCCCGCCCCCTCCCC	-
M29	THAP1_HUMAN.H11MO.0.C	-3	0.00477571	1.91506	0.379163	22	AGCCCGACCGCCCTCGGCCCGGCGACCCGCCGCCGCACGG	CGCCGCCATCTTGGCTGCGGGC	+
M29	USF2_HUMAN.H11MO.0.A	-9	0.00626268	2.51133	0.382476	19	AGCCCGACCGCCCTCGGCCCGGCGACCCGCCGCCGCACGG	CGCCGCGGCCACGTGACCC	-
M29	NR1D1_HUMAN.H11MO.0.B	-6	0.00820087	3.28855	0.434066	19	AGCCCGACCGCCCTCGGCCCGGCGACCCGCCGCCGCACGG	AGGGAAGTGGGTCAGAAGG	+
M29	KLF3_HUMAN.H11MO.0.B	-12	0.00820087	3.28855	0.434066	19	AGCCCGACCGCCCTCGGCCCGGCGACCCGCCGCCGCACGG	CCCGGCCCCGCCCCTCCCC	-
M29	CLOCK_HUMAN.H11MO.0.C	-14	0.01038	4.16238	0.446315	14	AGCCCGACCGCCCTCGGCCCGGCGACCCGCCGCCGCACGG	CAGACACGTGAACA	+
M29	NR1H4_HUMAN.H11MO.0.B	-10	0.0121647	4.87806	0.482903	19	AGCCCGACCGCCCTCGGCCCGGCGACCCGCCGCCGCACGG	CCTCGGGGTCATTGACCCC	-
M29	KLF6_HUMAN.H11MO.0.A	-10	0.0129757	5.20325	0.490567	19	AGCCCGACCGCCCTCGGCCCGGCGACCCGCCGCCGCACGG	CCCCCGGCCCCGCCCTTCC	-
M31	RXRA_HUMAN.H11MO.0.A	-19	2.85401e-05	0.0114446	0.0224592	20	GCACACGAGACGCCGGCACGAGACACGCAAAGGCCACAGC	GGGGGAGGCAGAGGTCAGAG	+
M31	COT1_HUMAN.H11MO.0.C	-22	6.38079e-05	0.025587	0.0251063	17	GCACACGAGACGCCGGCACGAGACACGCAAAGGCCACAGC	GGGGTCAGAGGTCAGGG	+
M31	COT2_HUMAN.H11MO.0.A	-27	0.000158586	0.0635931	0.0389561	13	GCACACGAGACGCCGGCACGAGACACGCAAAGGCCACAGC	CAAAGGTCAGAGG	+
M31	NR4A2_HUMAN.H11MO.0.C	-28	0.000198014	0.0794037	0.0389561	9	GCACACGAGACGCCGGCACGAGACACGCAAAGGCCACAGC	AAAGGTCAC	+
M31	ERR2_HUMAN.H11MO.0.A	-27	0.00033428	0.134046	0.0448943	9	GCACACGAGACGCCGGCACGAGACACGCAAAGGCCACAGC	TCAAGGTCA	+
M31	NR5A2_HUMAN.H11MO.0.B	-25	0.000342297	0.137261	0.0448943	11	GCACACGAGACGCCGGCACGAGACACGCAAAGGCCACAGC	GTTCAAGGCCA	+
M31	STF1_HUMAN.H11MO.0.B	-25	0.000467191	0.187344	0.047162	11	GCACACGAGACGCCGGCACGAGACACGCAAAGGCCACAGC	GCTCAAGGCCA	+
M31	PPARG_HUMAN.H11MO.0.A	-19	0.00047945	0.192259	0.047162	17	GCACACGAGACGCCGGCACGAGACACGCAAAGGCCACAGC	AAGTGGGGCAAAGGTCA	+
M31	NR2C1_HUMAN.H11MO.0.C	-24	0.000598244	0.239896	0.0501278	13	GCACACGAGACGCCGGCACGAGACACGCAAAGGCCACAGC	GGCCAGAGGTCAG	+
M31	RXRG_HUMAN.H11MO.0.B	-24	0.000642088	0.257477	0.0501278	13	GCACACGAGACGCCGGCACGAGACACGCAAAGGCCACAGC	GGTCAAAGGTCAC	+
M31	ERR1_HUMAN.H11MO.0.A	-26	0.000700701	0.280981	0.0501278	14	GCACACGAGACGCCGGCACGAGACACGCAAAGGCCACAGC	CTCAAGGTCACACAG	+
M31	PPARA_HUMAN.H11MO.0.B	-19	0.00183069	0.734107	0.111368	17	GCACACGAGACGCCGGCACGAGACACGCAAAGGCCACAGC	AACTGGGGCAAAGGTCA	+
M31	HNF4G_HUMAN.H11MO.0.B	-22	0.00183978	0.737752	0.111368	14	GCACACGAGACGCCGGCACGAGACACGCAAAGGCCACAGC	GAGTCCAAAGTCCA	+
M31	NR4A1_HUMAN.H11MO.0.A	-28	0.00329548	1.32149	0.177409	9	GCACACGAGACGCCGGCACGAGACACGCAAAGGCCACAGC	AAAGGTCAG	+
M31	RXRB_HUMAN.H11MO.0.C	-28	0.00338165	1.35604	0.177409	10	GCACACGAGACGCCGGCACGAGACACGCAAAGGCCACAGC	TGAGGTCACA	+
M31	ERR3_HUMAN.H11MO.0.B	-27	0.00409406	1.64172	0.189123	9	GCACACGAGACGCCGGCACGAGACACGCAAAGGCCACAGC	TCAAGGTCA	+
M31	NR1H3_HUMAN.H11MO.0.B	-27	0.00455061	1.82479	0.189123	13	GCACACGAGACGCCGGCACGAGACACGCAAAGGCCACAGC	CAGAGGTCACTGCAGGTCA	+
M31	NR2C2_HUMAN.H11MO.0.B	-24	0.00456624	1.83106	0.189123	12	GCACACGAGACGCCGGCACGAGACACGCAAAGGCCACAGC	GGTTCCGGGTCA	+
M31	ZN257_HUMAN.H11MO.0.C	-28	0.00456624	1.83106	0.189123	12	GCACACGAGACGCCGGCACGAGACACGCAAAGGCCACAGC	AGAGGCAAGAGC	-
M31	ZN667_HUMAN.H11MO.0.C	-19	0.0050993	2.04482	0.200641	19	GCACACGAGACGCCGGCACGAGACACGCAAAGGCCACAGC	GTGGCCTTAAAAGCTCAGC	+
M31	RARA_HUMAN.H11MO.0.A	-19	0.00590403	2.36751	0.221242	20	GCACACGAGACGCCGGCACGAGACACGCAAAGGCCACAGC	GGGGGATCAAGAGGTCAAGG	+
M31	THB_HUMAN.H11MO.0.C	-19	0.00714109	2.86358	0.255435	17	GCACACGAGACGCCGGCACGAGACACGCAAAGGCCACAGC	GAGGTCAGGTCAGGTCA	+
M31	ZEB1_HUMAN.H11MO.0.A	-27	0.0077634	3.11313	0.265621	10	GCACACGAGACGCCGGCACGAGACACGCAAAGGCCACAGC	GACAGGTGAG	+
M31	HNF4A_HUMAN.H11MO.0.A	-22	0.0082297	3.30011	0.269843	14	GCACACGAGACGCCGGCACGAGACACGCAAAGGCCACAGC	GAGTCCAAAGTCCA	+
M31	THA_HUMAN.H11MO.0.C	-20	0.0139204	5.58208	0.438178	17	GCACACGAGACGCCGGCACGAGACACGCAAAGGCCACAGC	GGGTCACTTCAGGTCAG	+
M33	ZN563_HUMAN.H11MO.0.C	-2	0.000194983	0.0781881	0.155594	21	CCGGCCTCCCAACCCGGAGCCCGACCGCATACGGGCGCGA	GGGATCCTCACTGGCAGCTGC	+
M33	THAP1_HUMAN.H11MO.0.C	-18	0.000696237	0.279191	0.277795	22	CCGGCCTCCCAACCCGGAGCCCGACCGCATACGGGCGCGA	GCCCGCAGCCAAGATGGCGGCG	-
M33	PATZ1_HUMAN.H11MO.0.C	0	0.00204546	0.820231	0.36159	22	CCGGCCTCCCAACCCGGAGCCCGACCGCATACGGGCGCGA	CCTCCCCCCCCGCCCCCTCCCC	-
M33	RXRA_HUMAN.H11MO.0.A	-12	0.00240928	0.966123	0.36159	20	CCGGCCTCCCAACCCGGAGCCCGACCGCATACGGGCGCGA	CTCTGACCTCTGCCTCCCCC	-
M33	PTF1A_HUMAN.H11MO.0.B	7	0.00271514	1.08877	0.36159	11	CCGGCCTCCCAACCCGGAGCCCGACCGCATACGGGCGCGA	CCAGCTGCCCCCTTTCCC	+
M33	SP3_HUMAN.H11MO.0.B	-6	0.00276028	1.10687	0.36159	20	CCGGCCTCCCAACCCGGAGCCCGACCGCATACGGGCGCGA	CCCCGGCCCCGCCCCCCCCC	-
M33	GATA1_HUMAN.H11MO.0.A	7	0.00317188	1.27193	0.36159	12	CCGGCCTCCCAACCCGGAGCCCGACCGCATACGGGCGCGA	TCTTATCTGTCCCCGCCAG	-
M33	NR1D1_HUMAN.H11MO.0.B	-4	0.00477627	1.91528	0.46799	19	CCGGCCTCCCAACCCGGAGCCCGACCGCATACGGGCGCGA	CCTTCTGACCCACTTCCCT	-
M33	ZN341_HUMAN.H11MO.0.C	7	0.00527815	2.11654	0.46799	15	CCGGCCTCCCAACCCGGAGCCCGACCGCATACGGGCGCGA	GCTCTTCCCTCCCCCCCCCCCC	-
M35	RXRA_HUMAN.H11MO.0.A	-8	0.000757697	0.303836	0.487379	20	TCCACACTCAGTGCACTTTGGAGCTCCGCCCCGGCCAGGG	CTCTGACCTCTGCCTCCCCC	-
M35	ZN563_HUMAN.H11MO.0.C	-20	0.00134445	0.539126	0.487379	20	TCCACACTCAGTGCACTTTGGAGCTCCGCCCCGGCCAGGG	GGGATCCTCACTGGCAGCTGC	+
M35	AP2B_HUMAN.H11MO.0.B	-32	0.00254239	1.0195	0.487379	8	TCCACACTCAGTGCACTTTGGAGCTCCGCCCCGGCCAGGG	GCCCGGGGGC	+
M35	TBX21_HUMAN.H11MO.0.A	0	0.00321074	1.2875	0.487379	13	TCCACACTCAGTGCACTTTGGAGCTCCGCCCCGGCCAGGG	TTCACACCTCCAC	-
M35	HNF4G_HUMAN.H11MO.0.B	-11	0.00421338	1.68956	0.487379	14	TCCACACTCAGTGCACTTTGGAGCTCCGCCCCGGCCAGGG	TGGACTTTGGACTC	-
M35	ZN554_HUMAN.H11MO.0.C	-9	0.00445918	1.78813	0.487379	20	TCCACACTCAGTGCACTTTGGAGCTCCGCCCCGGCCAGGG	AGCACCCCACATGGCTCAGC	-
M35	SP3_HUMAN.H11MO.0.B	-17	0.00540509	2.16744	0.487379	20	TCCACACTCAGTGCACTTTGGAGCTCCGCCCCGGCCAGGG	CCCCGGCCCCGCCCCCCCCC	-
M35	VEZF1_HUMAN.H11MO.0.C	-14	0.0062823	2.5192	0.487379	22	TCCACACTCAGTGCACTTTGGAGCTCCGCCCCGGCCAGGG	CCCCTCCCCCTCCCCCCTCCCC	-
M35	NFIC_HUMAN.H11MO.0.A	-16	0.00633974	2.54223	0.487379	17	TCCACACTCAGTGCACTTTGGAGCTCCGCCCCGGCCAGGG	CTTGGCTCCCTGCCAAG	+
M35	NR1H3_HUMAN.H11MO.0.B	-1	0.00716379	2.87268	0.487379	19	TCCACACTCAGTGCACTTTGGAGCTCCGCCCCGGCCAGGG	TGACCTGCAGTGACCTCTG	-
M35	VDR_HUMAN.H11MO.0.A	-2	0.00736549	2.95356	0.487379	16	TCCACACTCAGTGCACTTTGGAGCTCCGCCCCGGCCAGGG	TGAACCCACTGACCCC	-
M35	KLF6_HUMAN.H11MO.0.A	-21	0.00764081	3.06397	0.487379	19	TCCACACTCAGTGCACTTTGGAGCTCCGCCCCGGCCAGGG	CCCCCGGCCCCGCCCTTCC	-
M35	PATZ1_HUMAN.H11MO.0.C	-16	0.00796011	3.192	0.487379	22	TCCACACTCAGTGCACTTTGGAGCTCCGCCCCGGCCAGGG	CCTCCCCCCCCGCCCCCTCCCC	-
M36	PATZ1_HUMAN.H11MO.0.C	-6	0.000582915	0.233749	0.193594	22	CGCGGCGTGGTGGGGGCGACTGGGTGGTGCAGGCCTGCGC	GGGGAGGGGGCGGGGGGGGAGG	+
M36	MAZ_HUMAN.H11MO.0.A	-5	0.000655356	0.262798	0.193594	22	CGCGGCGTGGTGGGGGCGACTGGGTGGTGCAGGCCTGCGC	GGGGGAGGGGGGGGGGGGGGGG	+
M36	ZNF76_HUMAN.H11MO.0.C	-11	0.000736254	0.295238	0.193594	22	CGCGGCGTGGTGGGGGCGACTGGGTGGTGCAGGCCTGCGC	GGGGCATTCTGGGAATTGTAGT	+
M36	SP2_HUMAN.H11MO.0.A	-1	0.00116425	0.466864	0.229599	22	CGCGGCGTGGTGGGGGCGACTGGGTGGTGCAGGCCTGCGC	GGGGGGGGGGCGGGGCCGGGGG	+
M36	KLF3_HUMAN.H11MO.0.B	-15	0.00149766	0.600562	0.236281	19	CGCGGCGTGGTGGGGGCGACTGGGTGGTGCAGGCCTGCGC	GGGGAGGGGCGGGGCCGGG	+
M36	EGR2_HUMAN.H11MO.0.A	-11	0.00186207	0.74669	0.239255	18	CGCGGCGTGGTGGGGGCGACTGGGTGGTGCAGGCCTGCGC	GGGGGGGTGTGGGAGGGG	+
M36	THAP1_HUMAN.H11MO.0.C	-13	0.00252502	1.01253	0.239255	22	CGCGGCGTGGTGGGGGCGACTGGGTGGTGCAGGCCTGCGC	CGCCGCCATCTTGGCTGCGGGC	+
M36	WT1_HUMAN.H11MO.0.C	-7	0.00269059	1.07893	0.239255	20	CGCGGCGTGGTGGGGGCGACTGGGTGGTGCAGGCCTGCGC	GGGCGGGGGAGGAGGGGGGG	+
M36	KLF5_HUMAN.H11MO.0.A	-20	0.00272972	1.09462	0.239255	14	CGCGGCGTGGTGGGGGCGACTGGGTGGTGCAGGCCTGCGC	AGGGTGGGGCTGGG	+
M36	SP1_HUMAN.H11MO.0.A	6	0.00348124	1.39598	0.274611	16	CGCGGCGTGGTGGGGGCGACTGGGTGGTGCAGGCCTGCGC	GGGGGGCGGGGCCGGGGGGGGG	+
M36	ZN341_HUMAN.H11MO.0.C	-8	0.00407792	1.63525	0.292436	22	CGCGGCGTGGTGGGGGCGACTGGGTGGTGCAGGCCTGCGC	GGGGGGGGGGGGAGGGAAGAGC	+
M36	PAX5_HUMAN.H11MO.0.A	-9	0.00476303	1.90997	0.313103	21	CGCGGCGTGGTGGGGGCGACTGGGTGGTGCAGGCCTGCGC	GCCTGGGCAGCAGAGCGTGAC	+
M36	SP3_HUMAN.H11MO.0.B	-1	0.00552775	2.21663	0.335421	20	CGCGGCGTGGTGGGGGCGACTGGGTGGTGCAGGCCTGCGC	GGGGGGGGGCGGGGCCGGGG	+
M36	VDR_HUMAN.H11MO.0.A	-12	0.00667788	2.67783	0.360376	16	CGCGGCGTGGTGGGGGCGACTGGGTGGTGCAGGCCTGCGC	GGGGTCAGTGGGTTCA	+
M36	ZN331_HUMAN.H11MO.0.C	-7	0.00685272	2.74794	0.360376	20	CGCGGCGTGGTGGGGGCGACTGGGTGGTGCAGGCCTGCGC	GGCTGGGCTCAGCTGGGTGG	+
M36	KLF6_HUMAN.H11MO.0.A	-17	0.0092879	3.72445	0.402256	19	CGCGGCGTGGTGGGGGCGACTGGGTGGTGCAGGCCTGCGC	GGAAGGGCGGGGCCGGGGG	+
M36	ZN143_HUMAN.H11MO.0.A	-13	0.0101941	4.08785	0.402256	22	CGCGGCGTGGTGGGGGCGACTGGGTGGTGCAGGCCTGCGC	GGCATTCTGGGAATTGTAGTTC	+
M36	KLF1_HUMAN.H11MO.0.A	-20	0.0102839	4.12386	0.402256	14	CGCGGCGTGGTGGGGGCGACTGGGTGGTGCAGGCCTGCGC	GGGGCGGGGCCGGG	+
M36	ZN554_HUMAN.H11MO.0.C	-1	0.0104331	4.18369	0.402256	20	CGCGGCGTGGTGGGGGCGACTGGGTGGTGCAGGCCTGCGC	GCTGAGCCATGTGGGGTGCT	+
M36	VEZF1_HUMAN.H11MO.0.C	-7	0.0107087	4.2942	0.402256	22	CGCGGCGTGGTGGGGGCGACTGGGTGGTGCAGGCCTGCGC	GGGGAGGGGGGAGGGGGAGGGG	+
M36	P63_HUMAN.H11MO.0.A	-26	0.0121147	4.85798	0.434383	14	CGCGGCGTGGTGGGGGCGACTGGGTGGTGCAGGCCTGCGC	GGGCATGCCTGGACATGCC	-
M36	SP4_HUMAN.H11MO.0.A	-14	0.0134818	5.40618	0.462384	20	CGCGGCGTGGTGGGGGCGACTGGGTGGTGCAGGCCTGCGC	GGGAAGGGGGCGGGGCCGGG	+
M36	ZN320_HUMAN.H11MO.0.C	-2	0.0141826	5.68723	0.466155	20	CGCGGCGTGGTGGGGGCGACTGGGTGGTGCAGGCCTGCGC	GTGGGACCAGGGGGCCAGTG	+
M36	ZIC1_HUMAN.H11MO.0.B	-20	0.0148304	5.94699	0.467948	9	CGCGGCGTGGTGGGGGCGACTGGGTGGTGCAGGCCTGCGC	GGGGTGGTC	+
M37	PATZ1_HUMAN.H11MO.0.C	-8	0.00102871	0.412513	0.358643	22	TGGGCCCGCTTCCGCCCGCGGCCCCGGGCCGTCCCTCAGG	CCTCCCCCCCCGCCCCCTCCCC	-
M37	SP3_HUMAN.H11MO.0.B	-15	0.00134439	0.5391	0.358643	20	TGGGCCCGCTTCCGCCCGCGGCCCCGGGCCGTCCCTCAGG	CCCCGGCCCCGCCCCCCCCC	-
M37	ZN563_HUMAN.H11MO.0.C	-1	0.00141539	0.567572	0.358643	21	TGGGCCCGCTTCCGCCCGCGGCCCCGGGCCGTCCCTCAGG	GGGATCCTCACTGGCAGCTGC	+
M37	RXRA_HUMAN.H11MO.0.A	1	0.00180461	0.723647	0.358643	19	TGGGCCCGCTTCCGCCCGCGGCCCCGGGCCGTCCCTCAGG	CTCTGACCTCTGCCTCCCCC	-
M37	THAP1_HUMAN.H11MO.0.C	-1	0.00402773	1.61512	0.402035	22	TGGGCCCGCTTCCGCCCGCGGCCCCGGGCCGTCCCTCAGG	CGCCGCCATCTTGGCTGCGGGC	+
M37	SP2_HUMAN.H11MO.0.A	-14	0.00402773	1.61512	0.402035	22	TGGGCCCGCTTCCGCCCGCGGCCCCGGGCCGTCCCTCAGG	CCCCCGGCCCCGCCCCCCCCCC	-
M37	VEZF1_HUMAN.H11MO.0.C	-10	0.00402773	1.61512	0.402035	22	TGGGCCCGCTTCCGCCCGCGGCCCCGGGCCGTCCCTCAGG	CCCCTCCCCCTCCCCCCTCCCC	-
M37	KLF6_HUMAN.H11MO.0.A	-19	0.00410622	1.64659	0.402035	19	TGGGCCCGCTTCCGCCCGCGGCCCCGGGCCGTCCCTCAGG	CCCCCGGCCCCGCCCTTCC	-
M37	MAZ_HUMAN.H11MO.0.A	-4	0.00521813	2.09247	0.402035	22	TGGGCCCGCTTCCGCCCGCGGCCCCGGGCCGTCCCTCAGG	CCCCCCCCCCCCCCCCTCCCCC	-
M37	GATA1_HUMAN.H11MO.0.A	-5	0.00625197	2.50704	0.414167	19	TGGGCCCGCTTCCGCCCGCGGCCCCGGGCCGTCCCTCAGG	TCTTATCTGTCCCCGCCAG	-
M37	ZN341_HUMAN.H11MO.0.C	2	0.00863887	3.46419	0.498125	20	TGGGCCCGCTTCCGCCCGCGGCCCCGGGCCGTCCCTCAGG	GCTCTTCCCTCCCCCCCCCCCC	-
M37	SP4_HUMAN.H11MO.0.A	-4	0.00883411	3.54248	0.498125	20	TGGGCCCGCTTCCGCCCGCGGCCCCGGGCCGTCCCTCAGG	CCCGGCCCCGCCCCCTTCCC	-
M37	NR1D1_HUMAN.H11MO.0.B	-13	0.00939919	3.76908	0.498125	19	TGGGCCCGCTTCCGCCCGCGGCCCCGGGCCGTCCCTCAGG	CCTTCTGACCCACTTCCCT	-
M38	RXRA_HUMAN.H11MO.0.A	-5	0.00142852	0.572835	0.44553	20	GGGTCCCCAGGCCCGCCGGCCCGGCGCCTGCTGCGCGAAG	CTCTGACCTCTGCCTCCCCC	-
M38	SP3_HUMAN.H11MO.0.B	-13	0.00142852	0.572835	0.44553	20	GGGTCCCCAGGCCCGCCGGCCCGGCGCCTGCTGCGCGAAG	CCCCGGCCCCGCCCCCCCCC	-
M38	ZN563_HUMAN.H11MO.0.C	-10	0.00283949	1.13864	0.44553	21	GGGTCCCCAGGCCCGCCGGCCCGGCGCCTGCTGCGCGAAG	GGGATCCTCACTGGCAGCTGC	+
M38	KLF6_HUMAN.H11MO.0.A	-3	0.00292757	1.17395	0.44553	19	GGGTCCCCAGGCCCGCCGGCCCGGCGCCTGCTGCGCGAAG	CCCCCGGCCCCGCCCTTCC	-
M38	SP2_HUMAN.H11MO.0.A	-12	0.00293064	1.17519	0.44553	22	GGGTCCCCAGGCCCGCCGGCCCGGCGCCTGCTGCGCGAAG	CCCCCGGCCCCGCCCCCCCCCC	-
M38	THAP1_HUMAN.H11MO.0.C	-16	0.00431705	1.73114	0.44553	22	GGGTCCCCAGGCCCGCCGGCCCGGCGCCTGCTGCGCGAAG	CGCCGCCATCTTGGCTGCGGGC	+
M38	PATZ1_HUMAN.H11MO.0.C	-12	0.00431705	1.73114	0.44553	22	GGGTCCCCAGGCCCGCCGGCCCGGCGCCTGCTGCGCGAAG	CCTCCCCCCCCGCCCCCTCCCC	-
M38	GATA1_HUMAN.H11MO.0.A	-30	0.00446652	1.79107	0.44553	10	GGGTCCCCAGGCCCGCCGGCCCGGCGCCTGCTGCGCGAAG	CTGGCGGGGACAGATAAGA	+
M40	RXRA_HUMAN.H11MO.0.A	-5	0.000367969	0.147556	0.293636	20	TACCACCCCGAGCCCTGCCGCGCCGCAGCCACTGCCCCGG	CTCTGACCTCTGCCTCCCCC	-
M40	GATA1_HUMAN.H11MO.0.A	7	0.000882022	0.353691	0.351922	12	TACCACCCCGAGCCCTGCCGCGCCGCAGCCACTGCCCCGG	TCTTATCTGTCCCCGCCAG	-
M40	NR1D1_HUMAN.H11MO.0.B	-19	0.00230431	0.924027	0.473905	19	TACCACCCCGAGCCCTGCCGCGCCGCAGCCACTGCCCCGG	CCTTCTGACCCACTTCCCT	-
M40	THAP1_HUMAN.H11MO.0.C	-8	0.00372815	1.49499	0.473905	22	TACCACCCCGAGCCCTGCCGCGCCGCAGCCACTGCCCCGG	CGCCGCCATCTTGGCTGCGGGC	+
M40	PATZ1_HUMAN.H11MO.0.C	-13	0.00397197	1.59276	0.473905	22	TACCACCCCGAGCCCTGCCGCGCCGCAGCCACTGCCCCGG	CCTCCCCCCCCGCCCCCTCCCC	-
M40	GATA2_HUMAN.H11MO.0.A	7	0.00433024	1.73643	0.473905	12	TACCACCCCGAGCCCTGCCGCGCCGCAGCCACTGCCCCGG	CCTTATCTCCACCCCCCAG	-
M40	SP3_HUMAN.H11MO.0.B	-5	0.00486093	1.94923	0.473905	20	TACCACCCCGAGCCCTGCCGCGCCGCAGCCACTGCCCCGG	CCCCGGCCCCGCCCCCCCCC	-
M40	ZN563_HUMAN.H11MO.0.C	-8	0.00534486	2.14329	0.473905	21	TACCACCCCGAGCCCTGCCGCGCCGCAGCCACTGCCCCGG	GGGATCCTCACTGGCAGCTGC	+
M42	RXRA_HUMAN.H11MO.0.A	-7	0.00212215	0.850984	0.468282	20	CGACCCGACCCGGGCTCCCCGACCCGCGGCCTGGGGCCAA	CTCTGACCTCTGCCTCCCCC	-
M42	THAP1_HUMAN.H11MO.0.C	0	0.00233686	0.937081	0.468282	22	CGACCCGACCCGGGCTCCCCGACCCGCGGCCTGGGGCCAA	CGCCGCCATCTTGGCTGCGGGC	+
M42	GATA1_HUMAN.H11MO.0.A	7	0.00243936	0.978182	0.468282	12	CGACCCGACCCGGGCTCCCCGACCCGCGGCCTGGGGCCAA	TCTTATCTGTCCCCGCCAG	-
M42	SP2_HUMAN.H11MO.0.A	-9	0.00266034	1.0668	0.468282	22	CGACCCGACCCGGGCTCCCCGACCCGCGGCCTGGGGCCAA	CCCCCGGCCCCGCCCCCCCCCC	-
M42	RARG_HUMAN.H11MO.0.B	-7	0.0037071	1.48655	0.468282	18	CGACCCGACCCGGGCTCCCCGACCCGCGGCCTGGGGCCAA	CCCAGGTCACTCTGACCT	-
M42	SP3_HUMAN.H11MO.0.B	-15	0.00418222	1.67707	0.468282	20	CGACCCGACCCGGGCTCCCCGACCCGCGGCCTGGGGCCAA	CCCCGGCCCCGCCCCCCCCC	-
M42	PATZ1_HUMAN.H11MO.0.C	-3	0.00500604	2.00742	0.468282	22	CGACCCGACCCGGGCTCCCCGACCCGCGGCCTGGGGCCAA	CCTCCCCCCCCGCCCCCTCCCC	-
M42	TAL1_HUMAN.H11MO.0.A	7	0.007768	3.11497	0.468282	12	CGACCCGACCCGGGCTCCCCGACCCGCGGCCTGGGGCCAA	CCTTATCTGCCCCCCCCAG	-
M42	GATA2_HUMAN.H11MO.0.A	7	0.00829136	3.32484	0.468282	12	CGACCCGACCCGGGCTCCCCGACCCGCGGCCTGGGGCCAA	CCTTATCTCCACCCCCCAG	-
M42	ZN563_HUMAN.H11MO.0.C	-11	0.00917291	3.67834	0.468282	21	CGACCCGACCCGGGCTCCCCGACCCGCGGCCTGGGGCCAA	GGGATCCTCACTGGCAGCTGC	+
M42	KLF6_HUMAN.H11MO.0.A	-16	0.00943714	3.78429	0.468282	19	CGACCCGACCCGGGCTCCCCGACCCGCGGCCTGGGGCCAA	CCCCCGGCCCCGCCCTTCC	-
M42	NR1D1_HUMAN.H11MO.0.B	-6	0.00943714	3.78429	0.468282	19	CGACCCGACCCGGGCTCCCCGACCCGCGGCCTGGGGCCAA	CCTTCTGACCCACTTCCCT	-
M43	ZIC1_HUMAN.H11MO.0.B	-15	0.000281962	0.113067	0.0562201	9	CGTGGTGGGGGCGACTGGGTGGTGCAGGCCTGCGCACGCG	GGGGTGGTC	+
M43	ZNF76_HUMAN.H11MO.0.C	-6	0.000346924	0.139117	0.0562201	22	CGTGGTGGGGGCGACTGGGTGGTGCAGGCCTGCGCACGCG	GGGGCATTCTGGGAATTGTAGT	+
M43	EGR2_HUMAN.H11MO.0.A	-6	0.000348509	0.139752	0.0562201	18	CGTGGTGGGGGCGACTGGGTGGTGCAGGCCTGCGCACGCG	GGGGGGGTGTGGGAGGGG	+
M43	KLF5_HUMAN.H11MO.0.A	-15	0.000355618	0.142603	0.0562201	14	CGTGGTGGGGGCGACTGGGTGGTGCAGGCCTGCGCACGCG	AGGGTGGGGCTGGG	+
M43	KLF3_HUMAN.H11MO.0.B	-10	0.000374799	0.150294	0.0562201	19	CGTGGTGGGGGCGACTGGGTGGTGCAGGCCTGCGCACGCG	GGGGAGGGGCGGGGCCGGG	+
M43	KLF4_HUMAN.H11MO.0.A	-15	0.000487522	0.195496	0.0562201	10	CGTGGTGGGGGCGACTGGGTGGTGCAGGCCTGCGCACGCG	AGGGTGTGGC	+
M43	ZN143_HUMAN.H11MO.0.A	-8	0.000502772	0.201612	0.0562201	22	CGTGGTGGGGGCGACTGGGTGGTGCAGGCCTGCGCACGCG	GGCATTCTGGGAATTGTAGTTC	+
M43	THA11_HUMAN.H11MO.0.B	-8	0.000888393	0.356246	0.0816923	22	CGTGGTGGGGGCGACTGGGTGGTGCAGGCCTGCGCACGCG	GGCATGCTGGGAGTTGTAGTTC	+
M43	KLF1_HUMAN.H11MO.0.A	-15	0.000948544	0.380366	0.0816923	14	CGTGGTGGGGGCGACTGGGTGGTGCAGGCCTGCGCACGCG	GGGGCGGGGCCGGG	+
M43	GLI3_HUMAN.H11MO.0.B	-14	0.00114804	0.460363	0.0816923	11	CGTGGTGGGGGCGACTGGGTGGTGCAGGCCTGCGCACGCG	TTGGGTGGTCC	+
M43	KLF12_HUMAN.H11MO.0.C	-14	0.00114804	0.460363	0.0816923	11	CGTGGTGGGGGCGACTGGGTGGTGCAGGCCTGCGCACGCG	AGGGGCGGGGC	+
M43	SP3_HUMAN.H11MO.0.B	-10	0.00224575	0.900546	0.146487	20	CGTGGTGGGGGCGACTGGGTGGTGCAGGCCTGCGCACGCG	GGGGGGGGGCGGGGCCGGGG	+
M43	ZN341_HUMAN.H11MO.0.C	-3	0.0040446	1.62189	0.223772	22	CGTGGTGGGGGCGACTGGGTGGTGCAGGCCTGCGCACGCG	GGGGGGGGGGGGAGGGAAGAGC	+
M43	EGR1_HUMAN.H11MO.0.A	-8	0.00426277	1.70937	0.223772	17	CGTGGTGGGGGCGACTGGGTGGTGCAGGCCTGCGCACGCG	GAGGGCGTGGGCGGGGG	+
M43	ZN331_HUMAN.H11MO.0.C	-12	0.00428824	1.71959	0.223772	20	CGTGGTGGGGGCGACTGGGTGGTGCAGGCCTGCGCACGCG	GGCTGGGCTCAGCTGGGTGG	+
M43	SP1_HUMAN.H11MO.0.A	-13	0.0053434	2.1427	0.251116	22	CGTGGTGGGGGCGACTGGGTGGTGCAGGCCTGCGCACGCG	GGGGGGCGGGGCCGGGGGGGGG	+
M43	P63_HUMAN.H11MO.0.A	-21	0.0056071	2.24845	0.251116	19	CGTGGTGGGGGCGACTGGGTGGTGCAGGCCTGCGCACGCG	GGGCATGCCTGGACATGCC	-
M43	NRF1_HUMAN.H11MO.0.A	-28	0.00582523	2.33592	0.251116	12	CGTGGTGGGGGCGACTGGGTGGTGCAGGCCTGCGCACGCG	CCTGCGCATGCGCAGTG	-
M43	MAZ_HUMAN.H11MO.0.A	0	0.00641631	2.57294	0.251116	22	CGTGGTGGGGGCGACTGGGTGGTGCAGGCCTGCGCACGCG	GGGGGAGGGGGGGGGGGGGGGG	+
M43	KLF6_HUMAN.H11MO.0.A	-12	0.00750582	3.00984	0.279767	19	CGTGGTGGGGGCGACTGGGTGGTGCAGGCCTGCGCACGCG	GGAAGGGCGGGGCCGGGGG	+
M43	SP4_HUMAN.H11MO.0.A	-9	0.00836989	3.35632	0.297793	20	CGTGGTGGGGGCGACTGGGTGGTGCAGGCCTGCGCACGCG	GGGAAGGGGGCGGGGCCGGG	+
M43	ZN320_HUMAN.H11MO.0.C	-14	0.00876971	3.51665	0.298453	20	CGTGGTGGGGGCGACTGGGTGGTGCAGGCCTGCGCACGCG	GTGGGACCAGGGGGCCAGTG	+
M43	ZBTB6_HUMAN.H11MO.0.C	-17	0.00985392	3.95142	0.321378	13	CGTGGTGGGGGCGACTGGGTGGTGCAGGCCTGCGCACGCG	GGTGCTGGAGCCG	+
M43	P73_HUMAN.H11MO.0.A	-12	0.0109779	4.40212	0.343713	19	CGTGGTGGGGGCGACTGGGTGGTGCAGGCCTGCGCACGCG	GGCATGTCTGGGCATGTCT	-
M43	CEBPD_HUMAN.H11MO.0.C	-17	0.0118517	4.75252	0.347013	11	CGTGGTGGGGGCGACTGGGTGGTGCAGGCCTGCGCACGCG	GGTTGTGCAAT	-
M43	THAP1_HUMAN.H11MO.0.C	-8	0.0119699	4.79994	0.347013	22	CGTGGTGGGGGCGACTGGGTGGTGCAGGCCTGCGCACGCG	CGCCGCCATCTTGGCTGCGGGC	+
M43	SP2_HUMAN.H11MO.0.A	-9	0.0125025	5.01349	0.349507	22	CGTGGTGGGGGCGACTGGGTGGTGCAGGCCTGCGCACGCG	GGGGGGGGGGCGGGGCCGGGGG	+
M43	VEZF1_HUMAN.H11MO.0.C	-2	0.0142349	5.70819	0.375213	22	CGTGGTGGGGGCGACTGGGTGGTGCAGGCCTGCGCACGCG	GGGGAGGGGGGAGGGGGAGGGG	+
M43	MXI1_HUMAN.H11MO.0.A	3	0.014848	5.95404	0.375213	12	CGTGGTGGGGGCGACTGGGTGGTGCAGGCCTGCGCACGCG	GCACGTGGCGGCGGG	+
M43	PATZ1_HUMAN.H11MO.0.C	-3	0.0148601	5.9589	0.375213	22	CGTGGTGGGGGCGACTGGGTGGTGCAGGCCTGCGCACGCG	GGGGAGGGGGCGGGGGGGGAGG	+
M43	KLF15_HUMAN.H11MO.0.A	-15	0.0174108	6.98173	0.425099	19	CGTGGTGGGGGCGACTGGGTGGTGCAGGCCTGCGCACGCG	GGGGAGGAGCAGGGGGGGG	+
M43	PAX5_HUMAN.H11MO.0.A	-18	0.017922	7.18671	0.425099	21	CGTGGTGGGGGCGACTGGGTGGTGCAGGCCTGCGCACGCG	GTCACGCTCTGCTGCCCAGGC	-
M43	WT1_HUMAN.H11MO.0.C	-10	0.020688	8.29589	0.476275	20	CGTGGTGGGGGCGACTGGGTGGTGCAGGCCTGCGCACGCG	GGGCGGGGGAGGAGGGGGGG	+
M44	GATA1_HUMAN.H11MO.0.A	-28	0.000561162	0.225026	0.444942	12	AGCCAGCCGGCCCGGGGTCGGCTCCCCGCCGGCGGGGAGC	CTGGCGGGGACAGATAAGA	+
M46	GATA1_HUMAN.H11MO.0.A	7	0.00121722	0.488107	0.347151	12	TCCACGTCTCGCACCCCCAGGGCCGCTCCCTCGGGGAGCC	TCTTATCTGTCCCCGCCAG	-
M46	SP3_HUMAN.H11MO.0.B	0	0.0016638	0.667183	0.347151	20	TCCACGTCTCGCACCCCCAGGGCCGCTCCCTCGGGGAGCC	CCCCGGCCCCGCCCCCCCCC	-
M46	PATZ1_HUMAN.H11MO.0.C	-9	0.00174901	0.701352	0.347151	22	TCCACGTCTCGCACCCCCAGGGCCGCTCCCTCGGGGAGCC	CCTCCCCCCCCGCCCCCTCCCC	-
M46	RXRA_HUMAN.H11MO.0.A	-6	0.00271869	1.09019	0.414894	20	TCCACGTCTCGCACCCCCAGGGCCGCTCCCTCGGGGAGCC	CTCTGACCTCTGCCTCCCCC	-
M46	GATA2_HUMAN.H11MO.0.A	7	0.00313546	1.25732	0.414894	12	TCCACGTCTCGCACCCCCAGGGCCGCTCCCTCGGGGAGCC	CCTTATCTCCACCCCCCAG	-
M46	NR1D1_HUMAN.H11MO.0.B	-19	0.00444295	1.78162	0.460517	19	TCCACGTCTCGCACCCCCAGGGCCGCTCCCTCGGGGAGCC	AGGGAAGTGGGTCAGAAGG	+
M46	PTF1A_HUMAN.H11MO.0.B	6	0.00512422	2.05481	0.460517	12	TCCACGTCTCGCACCCCCAGGGCCGCTCCCTCGGGGAGCC	CCAGCTGCCCCCTTTCCC	+
M46	ZN563_HUMAN.H11MO.0.C	-21	0.005865	2.35187	0.460517	19	TCCACGTCTCGCACCCCCAGGGCCGCTCCCTCGGGGAGCC	GCAGCTGCCAGTGAGGATCCC	-
M46	TAL1_HUMAN.H11MO.0.A	-28	0.00713666	2.8618	0.460517	12	TCCACGTCTCGCACCCCCAGGGCCGCTCCCTCGGGGAGCC	CTGGGGGGGGCAGATAAGG	+
M46	SP2_HUMAN.H11MO.0.A	-8	0.00807765	3.23914	0.460517	22	TCCACGTCTCGCACCCCCAGGGCCGCTCCCTCGGGGAGCC	CCCCCGGCCCCGCCCCCCCCCC	-
M46	USF2_HUMAN.H11MO.0.A	10	0.00870061	3.48894	0.460517	9	TCCACGTCTCGCACCCCCAGGGCCGCTCCCTCGGGGAGCC	GGGTCACGTGGCCGCGGCG	+
M46	ZN341_HUMAN.H11MO.0.C	-1	0.00967368	3.87915	0.48002	22	TCCACGTCTCGCACCCCCAGGGCCGCTCCCTCGGGGAGCC	GCTCTTCCCTCCCCCCCCCCCC	-
M47	PAX5_HUMAN.H11MO.0.A	-11	0.00074392	0.298312	0.276833	21	GGAGCACTGCTGCGGGGGCCGCAGGCGGAGACCCGGACCC	GCCTGGGCAGCAGAGCGTGAC	+
M47	SP2_HUMAN.H11MO.0.A	-15	0.000860327	0.344991	0.276833	22	GGAGCACTGCTGCGGGGGCCGCAGGCGGAGACCCGGACCC	GGGGGGGGGGCGGGGCCGGGGG	+
M47	ZN322_HUMAN.H11MO.0.B	-20	0.00103943	0.416811	0.276833	20	GGAGCACTGCTGCGGGGGCCGCAGGCGGAGACCCGGACCC	CCAGGCTCTGTACCAGGCTC	-
M47	SP4_HUMAN.H11MO.0.A	-15	0.00190357	0.763331	0.304189	20	GGAGCACTGCTGCGGGGGCCGCAGGCGGAGACCCGGACCC	GGGAAGGGGGCGGGGCCGGG	+
M47	ZN121_HUMAN.H11MO.0.C	-13	0.00190357	0.763331	0.304189	20	GGAGCACTGCTGCGGGGGCCGCAGGCGGAGACCCGGACCC	CTGGGCAACATAGCAAGACC	+
M47	ZSC31_HUMAN.H11MO.0.C	-7	0.0029779	1.19414	0.396554	18	GGAGCACTGCTGCGGGGGCCGCAGGCGGAGACCCGGACCC	GGCAGCAGGGCAGTTATG	+
M49	GATA1_HUMAN.H11MO.0.A	8	0.000394821	0.158323	0.314667	11	GGCCCCGGCAGCCGGCCGTCCCGCCCCGGGCGGGCCCGCA	TCTTATCTGTCCCCGCCAG	-
M49	SP3_HUMAN.H11MO.0.B	-2	0.00102566	0.411291	0.36635	20	GGCCCCGGCAGCCGGCCGTCCCGCCCCGGGCGGGCCCGCA	CCCCGGCCCCGCCCCCCCCC	-
M49	TAL1_HUMAN.H11MO.0.A	8	0.00221324	0.88751	0.36635	11	GGCCCCGGCAGCCGGCCGTCCCGCCCCGGGCGGGCCCGCA	CCTTATCTGCCCCCCCCAG	-
M49	KLF6_HUMAN.H11MO.0.A	-2	0.00254919	1.02223	0.36635	19	GGCCCCGGCAGCCGGCCGTCCCGCCCCGGGCGGGCCCGCA	CCCCCGGCCCCGCCCTTCC	-
M49	RXRA_HUMAN.H11MO.0.A	-10	0.0027329	1.09589	0.36635	20	GGCCCCGGCAGCCGGCCGTCCCGCCCCGGGCGGGCCCGCA	CTCTGACCTCTGCCTCCCCC	-
M49	GATA2_HUMAN.H11MO.0.A	8	0.00314327	1.26045	0.36635	11	GGCCCCGGCAGCCGGCCGTCCCGCCCCGGGCGGGCCCGCA	CCTTATCTCCACCCCCCAG	-
M49	PATZ1_HUMAN.H11MO.0.C	-1	0.00359091	1.43995	0.36635	22	GGCCCCGGCAGCCGGCCGTCCCGCCCCGGGCGGGCCCGCA	CCTCCCCCCCCGCCCCCTCCCC	-
M49	THAP1_HUMAN.H11MO.0.C	-2	0.00382359	1.53326	0.36635	22	GGCCCCGGCAGCCGGCCGTCCCGCCCCGGGCGGGCCCGCA	CGCCGCCATCTTGGCTGCGGGC	+
M49	ZN563_HUMAN.H11MO.0.C	-15	0.0058153	2.33194	0.463471	21	GGCCCCGGCAGCCGGCCGTCCCGCCCCGGGCGGGCCCGCA	GGGATCCTCACTGGCAGCTGC	+
M50	GATA1_HUMAN.H11MO.0.A	6	0.000811164	0.325277	0.409387	13	CGCGCCGCAGCCGACCGGGGCCGCTGAGCCGGCCCCGAGA	TCTTATCTGTCCCCGCCAG	-
M50	THAP1_HUMAN.H11MO.0.C	-12	0.0012793	0.513	0.409387	22	CGCGCCGCAGCCGACCGGGGCCGCTGAGCCGGCCCCGAGA	GCCCGCAGCCAAGATGGCGGCG	-
M50	RXRA_HUMAN.H11MO.0.A	-5	0.00268306	1.07591	0.409387	20	CGCGCCGCAGCCGACCGGGGCCGCTGAGCCGGCCCCGAGA	CTCTGACCTCTGCCTCCCCC	-
M50	SP2_HUMAN.H11MO.0.A	-14	0.00351433	1.40925	0.409387	22	CGCGCCGCAGCCGACCGGGGCCGCTGAGCCGGCCCCGAGA	CCCCCGGCCCCGCCCCCCCCCC	-
M50	ZN563_HUMAN.H11MO.0.C	-13	0.00419643	1.68277	0.409387	21	CGCGCCGCAGCCGACCGGGGCCGCTGAGCCGGCCCCGAGA	GCAGCTGCCAGTGAGGATCCC	-
M50	NR1D1_HUMAN.H11MO.0.B	-17	0.00478885	1.92033	0.409387	19	CGCGCCGCAGCCGACCGGGGCCGCTGAGCCGGCCCCGAGA	AGGGAAGTGGGTCAGAAGG	+
M50	TAL1_HUMAN.H11MO.0.A	6	0.00478885	1.92033	0.409387	13	CGCGCCGCAGCCGACCGGGGCCGCTGAGCCGGCCCCGAGA	CCTTATCTGCCCCCCCCAG	-
M50	SP3_HUMAN.H11MO.0.B	-14	0.004986	1.99938	0.409387	20	CGCGCCGCAGCCGACCGGGGCCGCTGAGCCGGCCCCGAGA	CCCCGGCCCCGCCCCCCCCC	-
M50	PATZ1_HUMAN.H11MO.0.C	-1	0.00550934	2.20925	0.409387	22	CGCGCCGCAGCCGACCGGGGCCGCTGAGCCGGCCCCGAGA	CCTCCCCCCCCGCCCCCTCCCC	-
M50	GATA2_HUMAN.H11MO.0.A	6	0.00631112	2.53076	0.409387	13	CGCGCCGCAGCCGACCGGGGCCGCTGAGCCGGCCCCGAGA	CCTTATCTCCACCCCCCAG	-
M50	RARG_HUMAN.H11MO.0.B	-14	0.00742733	2.97836	0.409387	18	CGCGCCGCAGCCGACCGGGGCCGCTGAGCCGGCCCCGAGA	CCCAGGTCACTCTGACCT	-
M50	ZN341_HUMAN.H11MO.0.C	6	0.0115342	4.62522	0.487113	16	CGCGCCGCAGCCGACCGGGGCCGCTGAGCCGGCCCCGAGA	GCTCTTCCCTCCCCCCCCCCCC	-
M50	BRAC_HUMAN.H11MO.0.A	-17	0.0116543	4.67336	0.487113	20	CGCGCCGCAGCCGACCGGGGCCGCTGAGCCGGCCCCGAGA	ATTTCACACCTCCCTGCTAA	-
M52	NRF1_HUMAN.H11MO.0.A	-9	0.000210722	0.0844993	0.168999	17	AATGAAGTGTCTCCGCATGCGTAGAGGGAATGTAGGGAGG	CCTGCGCATGCGCAGTG	-
M54	SP2_HUMAN.H11MO.0.A	-4	3.48814e-05	0.0139875	0.0191397	22	GCCGGCTCCGCTCCCCGGCCCGGCTGGCGTCACCGACAGC	CCCCCGGCCCCGCCCCCCCCCC	-
M54	SP3_HUMAN.H11MO.0.B	-11	4.83965e-05	0.019407	0.0191397	20	GCCGGCTCCGCTCCCCGGCCCGGCTGGCGTCACCGACAGC	CCCCGGCCCCGCCCCCCCCC	-
M54	PATZ1_HUMAN.H11MO.0.C	-4	9.97063e-05	0.0399822	0.0220071	22	GCCGGCTCCGCTCCCCGGCCCGGCTGGCGTCACCGACAGC	CCTCCCCCCCCGCCCCCTCCCC	-
M54	KLF6_HUMAN.H11MO.0.A	-5	0.000111294	0.0446288	0.0220071	19	GCCGGCTCCGCTCCCCGGCCCGGCTGGCGTCACCGACAGC	CCCCCGGCCCCGCCCTTCC	-
M54	ZN341_HUMAN.H11MO.0.C	-4	0.000290996	0.116689	0.0460329	22	GCCGGCTCCGCTCCCCGGCCCGGCTGGCGTCACCGACAGC	GCTCTTCCCTCCCCCCCCCCCC	-
M54	RXRA_HUMAN.H11MO.0.A	-13	0.000642654	0.257704	0.0794704	20	GCCGGCTCCGCTCCCCGGCCCGGCTGGCGTCACCGACAGC	CTCTGACCTCTGCCTCCCCC	-
M54	ZN563_HUMAN.H11MO.0.C	-2	0.000703318	0.28203	0.0794704	21	GCCGGCTCCGCTCCCCGGCCCGGCTGGCGTCACCGACAGC	GGGATCCTCACTGGCAGCTGC	+
M54	VEZF1_HUMAN.H11MO.0.C	-7	0.00113304	0.45435	0.10206	22	GCCGGCTCCGCTCCCCGGCCCGGCTGGCGTCACCGACAGC	CCCCTCCCCCTCCCCCCTCCCC	-
M54	SP4_HUMAN.H11MO.0.A	-6	0.0011613	0.465681	0.10206	20	GCCGGCTCCGCTCCCCGGCCCGGCTGGCGTCACCGACAGC	CCCGGCCCCGCCCCCTTCCC	-
M54	NR1D1_HUMAN.H11MO.0.B	-10	0.00142863	0.572882	0.107035	19	GCCGGCTCCGCTCCCCGGCCCGGCTGGCGTCACCGACAGC	CCTTCTGACCCACTTCCCT	-
M54	MAZ_HUMAN.H11MO.0.A	-5	0.00148856	0.596913	0.107035	22	GCCGGCTCCGCTCCCCGGCCCGGCTGGCGTCACCGACAGC	CCCCCCCCCCCCCCCCTCCCCC	-
M54	THAP1_HUMAN.H11MO.0.C	-9	0.00253498	1.01653	0.166905	22	GCCGGCTCCGCTCCCCGGCCCGGCTGGCGTCACCGACAGC	CGCCGCCATCTTGGCTGCGGGC	+
M54	KLF3_HUMAN.H11MO.0.B	0	0.00274323	1.10003	0.166905	19	GCCGGCTCCGCTCCCCGGCCCGGCTGGCGTCACCGACAGC	CCCGGCCCCGCCCCTCCCC	-
M54	PTF1A_HUMAN.H11MO.0.B	3	0.00317053	1.27138	0.179125	15	GCCGGCTCCGCTCCCCGGCCCGGCTGGCGTCACCGACAGC	CCAGCTGCCCCCTTTCCC	+
M54	LYL1_HUMAN.H11MO.0.A	-1	0.00595107	2.38638	0.275831	14	GCCGGCTCCGCTCCCCGGCCCGGCTGGCGTCACCGACAGC	CCAGCTGTTTCCTG	+
M54	ZBT17_HUMAN.H11MO.0.A	-4	0.00627716	2.51714	0.275831	19	GCCGGCTCCGCTCCCCGGCCCGGCTGGCGTCACCGACAGC	CTTCCCCTCCCCCACCCTC	-
M54	PAX5_HUMAN.H11MO.0.A	-4	0.00745499	2.98945	0.294828	21	GCCGGCTCCGCTCCCCGGCCCGGCTGGCGTCACCGACAGC	GTCACGCTCTGCTGCCCAGGC	-
M54	GATA1_HUMAN.H11MO.0.A	-28	0.0128632	5.15816	0.462466	12	GCCGGCTCCGCTCCCCGGCCCGGCTGGCGTCACCGACAGC	CTGGCGGGGACAGATAAGA	+
M57	RXRA_HUMAN.H11MO.0.A	-8	0.000329609	0.132173	0.151771	20	GCCACAGCCTCTCTCCTTTCATTCCGCGCACCGCAGAGTT	CTCTGACCTCTGCCTCCCCC	-
M57	VEZF1_HUMAN.H11MO.0.C	1	0.000381343	0.152919	0.151771	21	GCCACAGCCTCTCTCCTTTCATTCCGCGCACCGCAGAGTT	CCCCTCCCCCTCCCCCCTCCCC	-
M57	PATZ1_HUMAN.H11MO.0.C	-10	0.000835226	0.334926	0.174083	22	GCCACAGCCTCTCTCCTTTCATTCCGCGCACCGCAGAGTT	CCTCCCCCCCCGCCCCCTCCCC	-
M57	NR1D1_HUMAN.H11MO.0.B	0	0.00087481	0.350799	0.174083	19	GCCACAGCCTCTCTCCTTTCATTCCGCGCACCGCAGAGTT	CCTTCTGACCCACTTCCCT	-
M57	KLF6_HUMAN.H11MO.0.A	0	0.0014321	0.574271	0.218002	19	GCCACAGCCTCTCTCCTTTCATTCCGCGCACCGCAGAGTT	CCCCCGGCCCCGCCCTTCC	-
M57	ZN341_HUMAN.H11MO.0.C	-7	0.00164327	0.658951	0.218002	22	GCCACAGCCTCTCTCCTTTCATTCCGCGCACCGCAGAGTT	GCTCTTCCCTCCCCCCCCCCCC	-
M57	Z324A_HUMAN.H11MO.0.C	-3	0.00324654	1.30186	0.358498	23	GCCACAGCCTCTCTCCTTTCATTCCGCGCACCGCAGAGTT	TATCAAACCATCCTTTGCTGCCA	+
M57	ZN394_HUMAN.H11MO.0.C	-6	0.00360308	1.44484	0.358498	20	GCCACAGCCTCTCTCCTTTCATTCCGCGCACCGCAGAGTT	ATTCCATTCTATTCCATTCT	-
M57	SP3_HUMAN.H11MO.0.B	-1	0.00417563	1.67443	0.361433	20	GCCACAGCCTCTCTCCTTTCATTCCGCGCACCGCAGAGTT	CCCCGGCCCCGCCCCCCCCC	-
M57	TBX21_HUMAN.H11MO.0.A	0	0.00454073	1.82083	0.361433	13	GCCACAGCCTCTCTCCTTTCATTCCGCGCACCGCAGAGTT	TTCACACCTCCAC	-
M57	SMAD3_HUMAN.H11MO.0.B	-8	0.00650649	2.6091	0.43122	12	GCCACAGCCTCTCTCCTTTCATTCCGCGCACCGCAGAGTT	CTCTGTCACCTG	+
M57	OLIG2_HUMAN.H11MO.0.B	-8	0.00738746	2.96237	0.43122	18	GCCACAGCCTCTCTCCTTTCATTCCGCGCACCGCAGAGTT	CCAGCTGTTTCCCTTCTG	+
M57	BRAC_HUMAN.H11MO.0.A	-15	0.00742412	2.97707	0.43122	20	GCCACAGCCTCTCTCCTTTCATTCCGCGCACCGCAGAGTT	ATTTCACACCTCCCTGCTAA	-
M57	ZN563_HUMAN.H11MO.0.C	-5	0.00758446	3.04137	0.43122	21	GCCACAGCCTCTCTCCTTTCATTCCGCGCACCGCAGAGTT	GGGATCCTCACTGGCAGCTGC	+
M58	CLOCK_HUMAN.H11MO.0.C	-12	0.000594665	0.238461	0.476922	14	AACAGAAGGCGTTTTTCGTAAGGCAGAAAAAAAAATCGGG	TGTTCACGTGTCTG	-
M59	RXRA_HUMAN.H11MO.0.A	-8	0.00101533	0.407146	0.433169	20	CGCGCCCGAGGCGCGCTGTGCCGCCCCCCGGCGAGCCGGA	CTCTGACCTCTGCCTCCCCC	-
M59	SP3_HUMAN.H11MO.0.B	-12	0.00109415	0.438752	0.433169	20	CGCGCCCGAGGCGCGCTGTGCCGCCCCCCGGCGAGCCGGA	CCCCGGCCCCGCCCCCCCCC	-
M61	RXRA_HUMAN.H11MO.0.A	-12	0.000289341	0.116026	0.229123	20	GGCCACGCCCGGCCGCGACCGGGGGCCCGCGCCCCCACGC	CTCTGACCTCTGCCTCCCCC	-
M61	SP3_HUMAN.H11MO.0.B	-10	0.000687728	0.275779	0.248803	20	GGCCACGCCCGGCCGCGACCGGGGGCCCGCGCCCCCACGC	GGGGGGGGGCGGGGCCGGGG	+
M61	SP2_HUMAN.H11MO.0.A	-5	0.00119971	0.481085	0.248803	22	GGCCACGCCCGGCCGCGACCGGGGGCCCGCGCCCCCACGC	CCCCCGGCCCCGCCCCCCCCCC	-
M61	GATA1_HUMAN.H11MO.0.A	7	0.00306326	1.22837	0.346533	12	GGCCACGCCCGGCCGCGACCGGGGGCCCGCGCCCCCACGC	TCTTATCTGTCCCCGCCAG	-
M61	ZN563_HUMAN.H11MO.0.C	-1	0.0040131	1.60925	0.397235	21	GGCCACGCCCGGCCGCGACCGGGGGCCCGCGCCCCCACGC	GCAGCTGCCAGTGAGGATCCC	-
M61	PATZ1_HUMAN.H11MO.0.C	-5	0.00556909	2.2332	0.429001	22	GGCCACGCCCGGCCGCGACCGGGGGCCCGCGCCCCCACGC	CCTCCCCCCCCGCCCCCTCCCC	-
M61	TAL1_HUMAN.H11MO.0.A	7	0.00618463	2.48004	0.429001	12	GGCCACGCCCGGCCGCGACCGGGGGCCCGCGCCCCCACGC	CCTTATCTGCCCCCCCCAG	-
M61	THAP1_HUMAN.H11MO.0.C	-6	0.00631918	2.53399	0.429001	22	GGCCACGCCCGGCCGCGACCGGGGGCCCGCGCCCCCACGC	GCCCGCAGCCAAGATGGCGGCG	-
M61	GATA2_HUMAN.H11MO.0.A	7	0.00708825	2.84239	0.429001	12	GGCCACGCCCGGCCGCGACCGGGGGCCCGCGCCCCCACGC	CCTTATCTCCACCCCCCAG	-
M61	KLF3_HUMAN.H11MO.0.B	-7	0.00867483	3.47861	0.45796	19	GGCCACGCCCGGCCGCGACCGGGGGCCCGCGCCCCCACGC	CCCGGCCCCGCCCCTCCCC	-
M61	PTF1A_HUMAN.H11MO.0.B	-18	0.0103821	4.16323	0.477913	18	GGCCACGCCCGGCCGCGACCGGGGGCCCGCGCCCCCACGC	CCAGCTGCCCCCTTTCCC	+
M61	NR1H4_HUMAN.H11MO.0.B	-10	0.0120643	4.83777	0.477913	19	GGCCACGCCCGGCCGCGACCGGGGGCCCGCGCCCCCACGC	CCTCGGGGTCATTGACCCC	-
M61	ZN554_HUMAN.H11MO.0.C	-11	0.0120704	4.84022	0.477913	20	GGCCACGCCCGGCCGCGACCGGGGGCCCGCGCCCCCACGC	GCTGAGCCATGTGGGGTGCT	+
M61	SP4_HUMAN.H11MO.0.A	-7	0.0120704	4.84022	0.477913	20	GGCCACGCCCGGCCGCGACCGGGGGCCCGCGCCCCCACGC	CCCGGCCCCGCCCCCTTCCC	-
M62	NR1D1_HUMAN.H11MO.0.B	-7	0.000577318	0.231504	0.246163	19	GACGCGGGAGGCCCTGGGTCCGGCAGCCCCGGCCAAGGCG	AGGGAAGTGGGTCAGAAGG	+
M62	RARG_HUMAN.H11MO.0.B	-15	0.000685272	0.274794	0.246163	18	GACGCGGGAGGCCCTGGGTCCGGCAGCCCCGGCCAAGGCG	AGGTCAGAGTGACCTGGG	+
M62	GATA1_HUMAN.H11MO.0.A	-29	0.0013169	0.528076	0.252846	11	GACGCGGGAGGCCCTGGGTCCGGCAGCCCCGGCCAAGGCG	CTGGCGGGGACAGATAAGA	+
M62	SP2_HUMAN.H11MO.0.A	-4	0.00160254	0.64262	0.252846	22	GACGCGGGAGGCCCTGGGTCCGGCAGCCCCGGCCAAGGCG	GGGGGGGGGGCGGGGCCGGGGG	+
M62	ZN563_HUMAN.H11MO.0.C	0	0.00262104	1.05104	0.294661	21	GACGCGGGAGGCCCTGGGTCCGGCAGCCCCGGCCAAGGCG	GCAGCTGCCAGTGAGGATCCC	-
M62	RXRA_HUMAN.H11MO.0.A	-11	0.00455397	1.82614	0.31594	20	GACGCGGGAGGCCCTGGGTCCGGCAGCCCCGGCCAAGGCG	CTCTGACCTCTGCCTCCCCC	-
M62	SP3_HUMAN.H11MO.0.B	-4	0.00486041	1.94902	0.31594	20	GACGCGGGAGGCCCTGGGTCCGGCAGCCCCGGCCAAGGCG	GGGGGGGGGCGGGGCCGGGG	+
M62	PTF1A_HUMAN.H11MO.0.B	-29	0.00502667	2.0157	0.31594	11	GACGCGGGAGGCCCTGGGTCCGGCAGCCCCGGCCAAGGCG	GGGAAAGGGGGCAGCTGG	-
M62	THAP1_HUMAN.H11MO.0.C	-3	0.0060565	2.42866	0.31594	22	GACGCGGGAGGCCCTGGGTCCGGCAGCCCCGGCCAAGGCG	CGCCGCCATCTTGGCTGCGGGC	+
M62	LYL1_HUMAN.H11MO.0.A	-9	0.00640779	2.56952	0.31594	14	GACGCGGGAGGCCCTGGGTCCGGCAGCCCCGGCCAAGGCG	CCAGCTGTTTCCTG	+
M62	GATA2_HUMAN.H11MO.0.A	-29	0.00738919	2.96307	0.333281	11	GACGCGGGAGGCCCTGGGTCCGGCAGCCCCGGCCAAGGCG	CTGGGGGGTGGAGATAAGG	+
M62	RFX5_HUMAN.H11MO.0.A	-14	0.00760445	3.04938	0.333281	20	GACGCGGGAGGCCCTGGGTCCGGCAGCCCCGGCCAAGGCG	TCTGCCTAGCAACAGCTGAC	-
M62	SP4_HUMAN.H11MO.0.A	-3	0.00861914	3.45628	0.336861	20	GACGCGGGAGGCCCTGGGTCCGGCAGCCCCGGCCAAGGCG	GGGAAGGGGGCGGGGCCGGG	+
M62	KLF3_HUMAN.H11MO.0.B	-4	0.00896713	3.59582	0.336861	19	GACGCGGGAGGCCCTGGGTCCGGCAGCCCCGGCCAAGGCG	GGGGAGGGGCGGGGCCGGG	+
M62	ZN554_HUMAN.H11MO.0.C	-12	0.0117284	4.7031	0.420565	20	GACGCGGGAGGCCCTGGGTCCGGCAGCCCCGGCCAAGGCG	GCTGAGCCATGTGGGGTGCT	+
M63	PATZ1_HUMAN.H11MO.0.C	-5	0.000256267	0.102763	0.124544	22	ACCGAGGTGCGCCCGCCTGCGTCCTGGGAGCATGCCGAGC	GGGGAGGGGGCGGGGGGGGAGG	+
M63	THAP1_HUMAN.H11MO.0.C	-13	0.000400521	0.160609	0.124544	22	ACCGAGGTGCGCCCGCCTGCGTCCTGGGAGCATGCCGAGC	CGCCGCCATCTTGGCTGCGGGC	+
M63	SP2_HUMAN.H11MO.0.A	0	0.000714542	0.286531	0.124544	22	ACCGAGGTGCGCCCGCCTGCGTCCTGGGAGCATGCCGAGC	GGGGGGGGGGCGGGGCCGGGGG	+
M63	ZN563_HUMAN.H11MO.0.C	-15	0.000920764	0.369226	0.124544	21	ACCGAGGTGCGCCCGCCTGCGTCCTGGGAGCATGCCGAGC	GCAGCTGCCAGTGAGGATCCC	-
M63	SP3_HUMAN.H11MO.0.B	2	0.000939986	0.376934	0.124544	18	ACCGAGGTGCGCCCGCCTGCGTCCTGGGAGCATGCCGAGC	GGGGGGGGGCGGGGCCGGGG	+
M63	SRBP2_HUMAN.H11MO.0.B	-1	0.00142796	0.572613	0.16217	13	ACCGAGGTGCGCCCGCCTGCGTCCTGGGAGCATGCCGAGC	GGGTGGGGTGAGG	+
M63	TBX21_HUMAN.H11MO.0.A	0	0.00172365	0.691185	0.171283	13	ACCGAGGTGCGCCCGCCTGCGTCCTGGGAGCATGCCGAGC	GTGGAGGTGTGAA	+
M63	KLF6_HUMAN.H11MO.0.A	0	0.00247877	0.993985	0.218951	19	ACCGAGGTGCGCCCGCCTGCGTCCTGGGAGCATGCCGAGC	GGAAGGGCGGGGCCGGGGG	+
M63	MXI1_HUMAN.H11MO.0.A	-12	0.00592118	2.37439	0.362092	15	ACCGAGGTGCGCCCGCCTGCGTCCTGGGAGCATGCCGAGC	CCCGCCGCCACGTGC	-
M64	ZFP82_HUMAN.H11MO.0.C	-7	4.78798e-05	0.0191998	0.0383038	24	TTTGGCAGGAAACAAACCAGATGCAATAGAGACCGTCGAT	GAAGAGAGAATTAGTGAAATGGAA	-
M64	ZNF85_HUMAN.H11MO.0.C	-9	0.000209689	0.0840853	0.0838756	20	TTTGGCAGGAAACAAACCAGATGCAATAGAGACCGTCGAT	ATAGAAAACTGAAGTAATCT	+
M64	ZN418_HUMAN.H11MO.0.C	-8	0.000388381	0.155741	0.103568	17	TTTGGCAGGAAACAAACCAGATGCAATAGAGACCGTCGAT	GGAAGAGGCTAAAAGCA	-
M64	ZN394_HUMAN.H11MO.0.C	-7	0.00054995	0.22053	0.10999	20	TTTGGCAGGAAACAAACCAGATGCAATAGAGACCGTCGAT	AGAATGGAATAGAATGGAAT	+
M64	STAT6_HUMAN.H11MO.0.B	-1	0.00188979	0.757804	0.302366	11	TTTGGCAGGAAACAAACCAGATGCAATAGAGACCGTCGAT	TTCTCAGGAAA	+
M64	ZN350_HUMAN.H11MO.0.C	-1	0.00312102	1.25153	0.416136	18	TTTGGCAGGAAACAAACCAGATGCAATAGAGACCGTCGAT	TAGGTCATAAAAGGACTG	-
M67	THAP1_HUMAN.H11MO.0.C	-14	0.000767095	0.307605	0.338641	22	CCGGGGTCCCGCCAGCCGCACTCCTCGACCGCGGACTGGG	CGCCGCCATCTTGGCTGCGGGC	+
M67	ZN563_HUMAN.H11MO.0.C	-2	0.00119066	0.477454	0.338641	21	CCGGGGTCCCGCCAGCCGCACTCCTCGACCGCGGACTGGG	GGGATCCTCACTGGCAGCTGC	+
M67	SP3_HUMAN.H11MO.0.B	-9	0.0021279	0.853288	0.362947	20	CCGGGGTCCCGCCAGCCGCACTCCTCGACCGCGGACTGGG	CCCCGGCCCCGCCCCCCCCC	-
M67	RXRA_HUMAN.H11MO.0.A	-3	0.00228574	0.916581	0.362947	20	CCGGGGTCCCGCCAGCCGCACTCCTCGACCGCGGACTGGG	CTCTGACCTCTGCCTCCCCC	-
M67	PATZ1_HUMAN.H11MO.0.C	-15	0.00326187	1.30801	0.404102	22	CCGGGGTCCCGCCAGCCGCACTCCTCGACCGCGGACTGGG	CCTCCCCCCCCGCCCCCTCCCC	-
M67	GATA1_HUMAN.H11MO.0.A	8	0.00379268	1.52086	0.404102	11	CCGGGGTCCCGCCAGCCGCACTCCTCGACCGCGGACTGGG	TCTTATCTGTCCCCGCCAG	-
M67	NR1D1_HUMAN.H11MO.0.B	-8	0.00407187	1.63282	0.404102	19	CCGGGGTCCCGCCAGCCGCACTCCTCGACCGCGGACTGGG	CCTTCTGACCCACTTCCCT	-
M67	SP2_HUMAN.H11MO.0.A	-8	0.00513653	2.05975	0.40781	22	CCGGGGTCCCGCCAGCCGCACTCCTCGACCGCGGACTGGG	CCCCCGGCCCCGCCCCCCCCCC	-
M67	KLF6_HUMAN.H11MO.0.A	-8	0.00759638	3.04615	0.45445	19	CCGGGGTCCCGCCAGCCGCACTCCTCGACCGCGGACTGGG	CCCCCGGCCCCGCCCTTCC	-
M67	GATA2_HUMAN.H11MO.0.A	8	0.00759638	3.04615	0.45445	11	CCGGGGTCCCGCCAGCCGCACTCCTCGACCGCGGACTGGG	CCTTATCTCCACCCCCCAG	-
M67	KLF3_HUMAN.H11MO.0.B	-10	0.00812727	3.25904	0.45445	19	CCGGGGTCCCGCCAGCCGCACTCCTCGACCGCGGACTGGG	CCCGGCCCCGCCCCTCCCC	-
M67	CLOCK_HUMAN.H11MO.0.C	-12	0.00915838	3.67251	0.45445	14	CCGGGGTCCCGCCAGCCGCACTCCTCGACCGCGGACTGGG	CAGACACGTGAACA	+
M69	TAF1_HUMAN.H11MO.0.A	-4	0.000829817	0.332757	0.3395	16	GCATCCACCACCGGTAGTCTGCGCGGCAAGGTCGGGCCGC	CCGCCGCCGCCATCTT	-
M69	THAP1_HUMAN.H11MO.0.C	-2	0.00110884	0.444646	0.3395	22	GCATCCACCACCGGTAGTCTGCGCGGCAAGGTCGGGCCGC	CGCCGCCATCTTGGCTGCGGGC	+
M69	ZN563_HUMAN.H11MO.0.C	-6	0.00223162	0.894879	0.374838	21	GCATCCACCACCGGTAGTCTGCGCGGCAAGGTCGGGCCGC	GCAGCTGCCAGTGAGGATCCC	-
M69	SP3_HUMAN.H11MO.0.B	-7	0.00235762	0.945407	0.374838	20	GCATCCACCACCGGTAGTCTGCGCGGCAAGGTCGGGCCGC	CCCCGGCCCCGCCCCCCCCC	-
M69	ZN341_HUMAN.H11MO.0.C	-15	0.00363982	1.45957	0.475444	22	GCATCCACCACCGGTAGTCTGCGCGGCAAGGTCGGGCCGC	GCTCTTCCCTCCCCCCCCCCCC	-
M69	RFX5_HUMAN.H11MO.0.A	-17	0.00418656	1.67881	0.475444	20	GCATCCACCACCGGTAGTCTGCGCGGCAAGGTCGGGCCGC	TCTGCCTAGCAACAGCTGAC	-
M69	PATZ1_HUMAN.H11MO.0.C	2	0.00578813	2.32104	0.491202	20	GCATCCACCACCGGTAGTCTGCGCGGCAAGGTCGGGCCGC	CCTCCCCCCCCGCCCCCTCCCC	-
M69	KLF6_HUMAN.H11MO.0.A	-4	0.00632765	2.53739	0.491202	19	GCATCCACCACCGGTAGTCTGCGCGGCAAGGTCGGGCCGC	CCCCCGGCCCCGCCCTTCC	-
M69	SP2_HUMAN.H11MO.0.A	-1	0.00659069	2.64287	0.491202	22	GCATCCACCACCGGTAGTCTGCGCGGCAAGGTCGGGCCGC	CCCCCGGCCCCGCCCCCCCCCC	-
M69	RXRA_HUMAN.H11MO.0.A	-9	0.00679694	2.72557	0.491202	20	GCATCCACCACCGGTAGTCTGCGCGGCAAGGTCGGGCCGC	CTCTGACCTCTGCCTCCCCC	-
M69	ZN554_HUMAN.H11MO.0.C	-2	0.00778268	3.12085	0.493629	20	GCATCCACCACCGGTAGTCTGCGCGGCAAGGTCGGGCCGC	AGCACCCCACATGGCTCAGC	-
M69	RARG_HUMAN.H11MO.0.B	-25	0.00831384	3.33385	0.493629	15	GCATCCACCACCGGTAGTCTGCGCGGCAAGGTCGGGCCGC	CCCAGGTCACTCTGACCT	-
M69	PTF1A_HUMAN.H11MO.0.B	-6	0.00892555	3.57915	0.493629	18	GCATCCACCACCGGTAGTCTGCGCGGCAAGGTCGGGCCGC	CCAGCTGCCCCCTTTCCC	+
M69	PAX5_HUMAN.H11MO.0.A	-12	0.00931434	3.73505	0.493629	21	GCATCCACCACCGGTAGTCTGCGCGGCAAGGTCGGGCCGC	GTCACGCTCTGCTGCCCAGGC	-
M70	TFEB_HUMAN.H11MO.0.C	-15	3.00799e-05	0.012062	0.0235367	9	ATGGGGCCAGGGCCACACGTGAACATCCGAGCACGTTCCA	CACGTGACC	-
M70	MITF_HUMAN.H11MO.0.A	-14	0.000873817	0.350401	0.28284	10	ATGGGGCCAGGGCCACACGTGAACATCCGAGCACGTTCCA	TCACGTGACC	+
M70	USF1_HUMAN.H11MO.0.A	-12	0.00139668	0.56007	0.28284	12	ATGGGGCCAGGGCCACACGTGAACATCCGAGCACGTTCCA	GGTCACGTGACC	-
M70	TFE3_HUMAN.H11MO.0.B	-14	0.00144588	0.579796	0.28284	10	ATGGGGCCAGGGCCACACGTGAACATCCGAGCACGTTCCA	TCACGTGACC	-
M70	HIF1A_HUMAN.H11MO.0.C	-30	0.00193383	0.775466	0.302635	8	ATGGGGCCAGGGCCACACGTGAACATCCGAGCACGTTCCA	GCACGTCC	-
M70	USF2_HUMAN.H11MO.0.A	-6	0.00340635	1.36595	0.339843	19	ATGGGGCCAGGGCCACACGTGAACATCCGAGCACGTTCCA	CGCCGCGGCCACGTGACCC	-
M70	BHE40_HUMAN.H11MO.0.A	-13	0.00424808	1.70348	0.339843	10	ATGGGGCCAGGGCCACACGTGAACATCCGAGCACGTTCCA	GGCACGTGAC	+
M70	HSF1_HUMAN.H11MO.0.A	-25	0.00473533	1.89887	0.339843	15	ATGGGGCCAGGGCCACACGTGAACATCCGAGCACGTTCCA	TTCTAGAACCTTCCA	-
M70	NR5A2_HUMAN.H11MO.0.B	-4	0.00501804	2.01224	0.339843	11	ATGGGGCCAGGGCCACACGTGAACATCCGAGCACGTTCCA	GTTCAAGGCCA	+
M70	EPAS1_HUMAN.H11MO.0.B	-29	0.00547079	2.19379	0.339843	9	ATGGGGCCAGGGCCACACGTGAACATCCGAGCACGTTCCA	GGCACGTAC	-
M70	ZN121_HUMAN.H11MO.0.C	-7	0.00788368	3.16135	0.339843	20	ATGGGGCCAGGGCCACACGTGAACATCCGAGCACGTTCCA	CTGGGCAACATAGCAAGACC	+
M70	ARNT_HUMAN.H11MO.0.B	-29	0.00828764	3.32334	0.339843	9	ATGGGGCCAGGGCCACACGTGAACATCCGAGCACGTTCCA	GGCACGTAC	-
M70	RFX2_HUMAN.H11MO.0.A	0	0.00873205	3.50155	0.339843	18	ATGGGGCCAGGGCCACACGTGAACATCCGAGCACGTTCCA	CCGTTGCCATGGCAACCG	-
M70	HINFP_HUMAN.H11MO.0.C	-20	0.00886897	3.55646	0.339843	16	ATGGGGCCAGGGCCACACGTGAACATCCGAGCACGTTCCA	TAACGTCCGCTAGCGC	-
M70	ZN257_HUMAN.H11MO.0.C	-1	0.00888151	3.56149	0.339843	12	ATGGGGCCAGGGCCACACGTGAACATCCGAGCACGTTCCA	AGAGGCAAGAGC	-
M70	SP1_HUMAN.H11MO.0.A	-1	0.00890931	3.57263	0.339843	22	ATGGGGCCAGGGCCACACGTGAACATCCGAGCACGTTCCA	GGGGGGCGGGGCCGGGGGGGGG	+
M70	P53_HUMAN.H11MO.0.A	-4	0.00992845	3.98131	0.339843	20	ATGGGGCCAGGGCCACACGTGAACATCCGAGCACGTTCCA	AGACATGCCCAGACATGCCC	+
M70	BMAL1_HUMAN.H11MO.0.A	-13	0.00998933	4.00572	0.339843	11	ATGGGGCCAGGGCCACACGTGAACATCCGAGCACGTTCCA	GCCACGTGACT	+
M70	KLF12_HUMAN.H11MO.0.C	-2	0.00998933	4.00572	0.339843	11	ATGGGGCCAGGGCCACACGTGAACATCCGAGCACGTTCCA	AGGGGCGGGGC	+
M70	STF1_HUMAN.H11MO.0.B	-4	0.00998933	4.00572	0.339843	11	ATGGGGCCAGGGCCACACGTGAACATCCGAGCACGTTCCA	GCTCAAGGCCA	+
M70	MYCN_HUMAN.H11MO.0.A	-12	0.0138068	5.53653	0.434471	12	ATGGGGCCAGGGCCACACGTGAACATCCGAGCACGTTCCA	GCCCACGTGGCC	-
M70	MAX_HUMAN.H11MO.0.A	-14	0.0159446	6.39377	0.462082	10	ATGGGGCCAGGGCCACACGTGAACATCCGAGCACGTTCCA	CCACGTGCTC	-
M71	GATA1_HUMAN.H11MO.0.A	-29	0.00104624	0.419544	0.302996	11	CGCGGCCCCTGGCTGCACCCCTCACCCCCCCGCGGGCGGG	CTGGCGGGGACAGATAAGA	+
M71	GATA2_HUMAN.H11MO.0.A	-29	0.00141702	0.568223	0.302996	11	CGCGGCCCCTGGCTGCACCCCTCACCCCCCCGCGGGCGGG	CTGGGGGGTGGAGATAAGG	+
M71	RXRA_HUMAN.H11MO.0.A	-6	0.00143226	0.574335	0.302996	20	CGCGGCCCCTGGCTGCACCCCTCACCCCCCCGCGGGCGGG	CTCTGACCTCTGCCTCCCCC	-
M71	TAL1_HUMAN.H11MO.0.A	-29	0.00190818	0.765179	0.302996	11	CGCGGCCCCTGGCTGCACCCCTCACCCCCCCGCGGGCGGG	CTGGGGGGGGCAGATAAGG	+
M71	SP3_HUMAN.H11MO.0.B	-11	0.00191088	0.766261	0.302996	20	CGCGGCCCCTGGCTGCACCCCTCACCCCCCCGCGGGCGGG	CCCCGGCCCCGCCCCCCCCC	-
M71	ZN563_HUMAN.H11MO.0.C	-19	0.00325604	1.30567	0.425361	21	CGCGGCCCCTGGCTGCACCCCTCACCCCCCCGCGGGCGGG	GGGATCCTCACTGGCAGCTGC	+
M71	SP2_HUMAN.H11MO.0.A	-5	0.00432887	1.73588	0.425361	22	CGCGGCCCCTGGCTGCACCCCTCACCCCCCCGCGGGCGGG	CCCCCGGCCCCGCCCCCCCCCC	-
M71	ZN341_HUMAN.H11MO.0.C	-11	0.00432887	1.73588	0.425361	22	CGCGGCCCCTGGCTGCACCCCTCACCCCCCCGCGGGCGGG	GCTCTTCCCTCCCCCCCCCCCC	-
M74	RXRA_HUMAN.H11MO.0.A	-7	0.000301878	0.121053	0.241199	20	GGCCGCGCCCGGGCCGGGGCACCCCGCCGCCCCGGGGCTG	CTCTGACCTCTGCCTCCCCC	-
M74	GATA1_HUMAN.H11MO.0.A	8	0.00136234	0.546299	0.395862	11	GGCCGCGCCCGGGCCGGGGCACCCCGCCGCCCCGGGGCTG	TCTTATCTGTCCCCGCCAG	-
M74	ZN563_HUMAN.H11MO.0.C	-1	0.00148635	0.596027	0.395862	21	GGCCGCGCCCGGGCCGGGGCACCCCGCCGCCCCGGGGCTG	GCAGCTGCCAGTGAGGATCCC	-
M75	RXRA_HUMAN.H11MO.0.A	-10	0.000230334	0.092364	0.127651	20	CCCAGCGCCTTTCGGGCAGGTCCCTGCGCGGAGCCGCGGC	CTCTGACCTCTGCCTCCCCC	-
M75	ZN563_HUMAN.H11MO.0.C	-15	0.000415886	0.16677	0.127651	21	CCCAGCGCCTTTCGGGCAGGTCCCTGCGCGGAGCCGCGGC	GCAGCTGCCAGTGAGGATCCC	-
M75	THAP1_HUMAN.H11MO.0.C	-2	0.00170458	0.683536	0.325439	22	CCCAGCGCCTTTCGGGCAGGTCCCTGCGCGGAGCCGCGGC	CGCCGCCATCTTGGCTGCGGGC	+
M75	SP3_HUMAN.H11MO.0.B	-9	0.00229801	0.921501	0.325439	20	CCCAGCGCCTTTCGGGCAGGTCCCTGCGCGGAGCCGCGGC	CCCCGGCCCCGCCCCCCCCC	-
M75	GATA1_HUMAN.H11MO.0.A	-29	0.00245952	0.986266	0.325439	11	CCCAGCGCCTTTCGGGCAGGTCCCTGCGCGGAGCCGCGGC	CTGGCGGGGACAGATAAGA	+
M77	SP3_HUMAN.H11MO.0.B	-15	0.000579396	0.232338	0.17895	20	GCGAGGCGCTGTACTGTCCGATCTCGCCTATGTCCGAGAT	CCCCGGCCCCGCCCCCCCCC	-
M77	KLF3_HUMAN.H11MO.0.B	-16	0.00066044	0.264836	0.17895	19	GCGAGGCGCTGTACTGTCCGATCTCGCCTATGTCCGAGAT	CCCGGCCCCGCCCCTCCCC	-
M77	SP4_HUMAN.H11MO.0.A	-16	0.000679734	0.272573	0.17895	20	GCGAGGCGCTGTACTGTCCGATCTCGCCTATGTCCGAGAT	CCCGGCCCCGCCCCCTTCCC	-
M77	ZN394_HUMAN.H11MO.0.C	-14	0.00136927	0.549079	0.220845	20	GCGAGGCGCTGTACTGTCCGATCTCGCCTATGTCCGAGAT	ATTCCATTCTATTCCATTCT	-
M77	PATZ1_HUMAN.H11MO.0.C	-14	0.00146234	0.586398	0.220845	22	GCGAGGCGCTGTACTGTCCGATCTCGCCTATGTCCGAGAT	CCTCCCCCCCCGCCCCCTCCCC	-
M77	TBX21_HUMAN.H11MO.0.A	-20	0.00183686	0.736582	0.220845	13	GCGAGGCGCTGTACTGTCCGATCTCGCCTATGTCCGAGAT	TTCACACCTCCAC	-
M77	RXRA_HUMAN.H11MO.0.A	-13	0.00214857	0.861577	0.220845	20	GCGAGGCGCTGTACTGTCCGATCTCGCCTATGTCCGAGAT	CTCTGACCTCTGCCTCCCCC	-
M77	VEZF1_HUMAN.H11MO.0.C	-13	0.00223698	0.89703	0.220845	22	GCGAGGCGCTGTACTGTCCGATCTCGCCTATGTCCGAGAT	CCCCTCCCCCTCCCCCCTCCCC	-
M77	BRAC_HUMAN.H11MO.0.A	-18	0.0026785	1.07408	0.235052	20	GCGAGGCGCTGTACTGTCCGATCTCGCCTATGTCCGAGAT	ATTTCACACCTCCCTGCTAA	-
M77	GATA2_HUMAN.H11MO.0.A	-18	0.00317067	1.27144	0.250418	19	GCGAGGCGCTGTACTGTCCGATCTCGCCTATGTCCGAGAT	CCTTATCTCCACCCCCCAG	-
M77	KLF6_HUMAN.H11MO.0.A	-14	0.00367755	1.4747	0.264047	19	GCGAGGCGCTGTACTGTCCGATCTCGCCTATGTCCGAGAT	CCCCCGGCCCCGCCCTTCC	-
M77	GATA1_HUMAN.H11MO.0.A	-18	0.00568665	2.28035	0.326164	19	GCGAGGCGCTGTACTGTCCGATCTCGCCTATGTCCGAGAT	TCTTATCTGTCCCCGCCAG	-
M77	SP2_HUMAN.H11MO.0.A	-14	0.00577724	2.31667	0.326164	22	GCGAGGCGCTGTACTGTCCGATCTCGCCTATGTCCGAGAT	CCCCCGGCCCCGCCCCCCCCCC	-
M77	TAF1_HUMAN.H11MO.0.A	-18	0.00578162	2.31843	0.326164	16	GCGAGGCGCTGTACTGTCCGATCTCGCCTATGTCCGAGAT	CCGCCGCCGCCATCTT	-
M77	TAL1_HUMAN.H11MO.0.A	-18	0.00703588	2.82139	0.370461	19	GCGAGGCGCTGTACTGTCCGATCTCGCCTATGTCCGAGAT	CCTTATCTGCCCCCCCCAG	-
M78	SP2_HUMAN.H11MO.0.A	0	0.00083778	0.33595	0.433595	22	GCGAACCCGCCCGGCCGCGACGATAAGCCGAGGAGACACG	GGGGGGGGGGCGGGGCCGGGGG	+
M79	CTCF_HUMAN.H11MO.0.A	-1	5.28874e-05	0.0212079	0.0309334	19	CCGGGGCCCTCAGGCGGTCACCTCGACCCGACCCGGGGCG	TGGCGCCCCCTGGTGGCCA	-
M79	CTCFL_HUMAN.H11MO.0.A	-1	7.88498e-05	0.0316188	0.0309334	17	CCGGGGCCCTCAGGCGGTCACCTCGACCCGACCCGGGGCG	CGGCGCCCCCTGGCGGC	-
M79	SP2_HUMAN.H11MO.0.A	-18	0.00037723	0.151269	0.0898041	22	CCGGGGCCCTCAGGCGGTCACCTCGACCCGACCCGGGGCG	CCCCCGGCCCCGCCCCCCCCCC	-
M79	SP3_HUMAN.H11MO.0.B	-19	0.000571332	0.229104	0.0898041	20	CCGGGGCCCTCAGGCGGTCACCTCGACCCGACCCGGGGCG	CCCCGGCCCCGCCCCCCCCC	-
M79	THAP1_HUMAN.H11MO.0.C	-1	0.000686737	0.275382	0.0898041	22	CCGGGGCCCTCAGGCGGTCACCTCGACCCGACCCGGGGCG	CGCCGCCATCTTGGCTGCGGGC	+
M79	PATZ1_HUMAN.H11MO.0.C	-13	0.000686737	0.275382	0.0898041	22	CCGGGGCCCTCAGGCGGTCACCTCGACCCGACCCGGGGCG	CCTCCCCCCCCGCCCCCTCCCC	-
M79	ZN667_HUMAN.H11MO.0.C	-3	0.00134818	0.540622	0.122448	19	CCGGGGCCCTCAGGCGGTCACCTCGACCCGACCCGGGGCG	GTGGCCTTAAAAGCTCAGC	+
M79	RXRA_HUMAN.H11MO.0.A	-1	0.00140455	0.563223	0.122448	20	CCGGGGCCCTCAGGCGGTCACCTCGACCCGACCCGGGGCG	CTCTGACCTCTGCCTCCCCC	-
M79	NFIC_HUMAN.H11MO.0.A	-1	0.00422697	1.69501	0.317523	17	CCGGGGCCCTCAGGCGGTCACCTCGACCCGACCCGGGGCG	CTTGGCTCCCTGCCAAG	+
M79	ZBT7A_HUMAN.H11MO.0.A	-1	0.00445155	1.78507	0.317523	9	CCGGGGCCCTCAGGCGGTCACCTCGACCCGACCCGGGGCG	GGGGGTCTC	+
M79	ZFX_HUMAN.H11MO.0.A	-1	0.00643779	2.58155	0.360799	10	CCGGGGCCCTCAGGCGGTCACCTCGACCCGACCCGGGGCG	CGGGGCCTGG	-
M79	THB_HUMAN.H11MO.0.C	-4	0.00691668	2.77359	0.361796	17	CCGGGGCCCTCAGGCGGTCACCTCGACCCGACCCGGGGCG	TGACCTGACCTGACCTC	-
M79	THA_HUMAN.H11MO.0.C	-4	0.0074118	2.97213	0.363463	17	CCGGGGCCCTCAGGCGGTCACCTCGACCCGACCCGGGGCG	GGGTCACTTCAGGTCAG	+
M79	AP2B_HUMAN.H11MO.0.B	-5	0.00847872	3.39997	0.370651	10	CCGGGGCCCTCAGGCGGTCACCTCGACCCGACCCGGGGCG	GCCCCCGGGC	-
M79	RARG_HUMAN.H11MO.0.B	-14	0.0101076	4.05315	0.405574	18	CCGGGGCCCTCAGGCGGTCACCTCGACCCGACCCGGGGCG	AGGTCAGAGTGACCTGGG	+
M79	ESR2_HUMAN.H11MO.0.A	-14	0.0103382	4.14561	0.405574	15	CCGGGGCCCTCAGGCGGTCACCTCGACCCGACCCGGGGCG	AGGTCACCCTGACCT	+
M79	ZN341_HUMAN.H11MO.0.C	-7	0.0110726	4.44011	0.413701	22	CCGGGGCCCTCAGGCGGTCACCTCGACCCGACCCGGGGCG	GCTCTTCCCTCCCCCCCCCCCC	-
M79	KLF3_HUMAN.H11MO.0.B	-20	0.0116469	4.67042	0.41538	19	CCGGGGCCCTCAGGCGGTCACCTCGACCCGACCCGGGGCG	CCCGGCCCCGCCCCTCCCC	-
M79	KLF6_HUMAN.H11MO.0.A	-19	0.0132536	5.31469	0.44445	19	CCGGGGCCCTCAGGCGGTCACCTCGACCCGACCCGGGGCG	CCCCCGGCCCCGCCCTTCC	-
M79	MAZ_HUMAN.H11MO.0.A	-14	0.0141614	5.67871	0.44445	22	CCGGGGCCCTCAGGCGGTCACCTCGACCCGACCCGGGGCG	CCCCCCCCCCCCCCCCTCCCCC	-
M79	ZN335_HUMAN.H11MO.0.A	-1	0.0150493	6.03478	0.454151	22	CCGGGGCCCTCAGGCGGTCACCTCGACCCGACCCGGGGCG	TCAGGCAGCGCCGAGGACAGCC	-
M79	ZN322_HUMAN.H11MO.0.B	-1	0.0160789	6.44763	0.467249	20	CCGGGGCCCTCAGGCGGTCACCTCGACCCGACCCGGGGCG	CCAGGCTCTGTACCAGGCTC	-
M79	RXRB_HUMAN.H11MO.0.C	-2	0.0171534	6.8785	0.480671	10	CCGGGGCCCTCAGGCGGTCACCTCGACCCGACCCGGGGCG	TGTGACCTCA	-
M79	AP2A_HUMAN.H11MO.0.A	-3	0.0180239	7.22758	0.487649	15	CCGGGGCCCTCAGGCGGTCACCTCGACCCGACCCGGGGCG	ATGCCCTGAGGCCAT	+
M79	AP2C_HUMAN.H11MO.0.A	-3	0.0187157	7.50498	0.489487	14	CCGGGGCCCTCAGGCGGTCACCTCGACCCGACCCGGGGCG	ATGCCCTGAGGCCA	+
M79	SRBP2_HUMAN.H11MO.0.B	-1	0.0201243	8.06983	0.4903	13	CCGGGGCCCTCAGGCGGTCACCTCGACCCGACCCGGGGCG	GGGTGGGGTGAGG	+
M79	RFX1_HUMAN.H11MO.0.B	1	0.0203116	8.14495	0.4903	21	CCGGGGCCCTCAGGCGGTCACCTCGACCCGACCCGGGGCG	GCCCCGGTTGCCATGGCGACGG	+
M79	MXI1_HUMAN.H11MO.0.A	-26	0.0220786	8.85353	0.495293	14	CCGGGGCCCTCAGGCGGTCACCTCGACCCGACCCGGGGCG	CCCGCCGCCACGTGC	-
M79	SP1_HUMAN.H11MO.0.A	-14	0.0228547	9.16472	0.495293	22	CCGGGGCCCTCAGGCGGTCACCTCGACCCGACCCGGGGCG	CCCCCCCCCGGCCCCGCCCCCC	-
M79	NR1H3_HUMAN.H11MO.0.B	-1	0.0233565	9.36595	0.495293	19	CCGGGGCCCTCAGGCGGTCACCTCGACCCGACCCGGGGCG	CAGAGGTCACTGCAGGTCA	+
M81	RXRA_HUMAN.H11MO.0.A	-12	0.00116107	0.465588	0.290653	20	ACAGACTACGATGTCTCCCATATCGGCGGGCGTGTCGCAA	CTCTGACCTCTGCCTCCCCC	-
M81	ZN563_HUMAN.H11MO.0.C	-11	0.00121731	0.488141	0.290653	21	ACAGACTACGATGTCTCCCATATCGGCGGGCGTGTCGCAA	GGGATCCTCACTGGCAGCTGC	+
M81	BRAC_HUMAN.H11MO.0.A	-12	0.0013501	0.541391	0.290653	20	ACAGACTACGATGTCTCCCATATCGGCGGGCGTGTCGCAA	ATTTCACACCTCCCTGCTAA	-
M81	ZN394_HUMAN.H11MO.0.C	-4	0.0014551	0.583493	0.290653	20	ACAGACTACGATGTCTCCCATATCGGCGGGCGTGTCGCAA	ATTCCATTCTATTCCATTCT	-
M81	OLIG2_HUMAN.H11MO.0.B	-6	0.00276833	1.1101	0.442377	18	ACAGACTACGATGTCTCCCATATCGGCGGGCGTGTCGCAA	CCAGCTGTTTCCCTTCTG	+
M81	VEZF1_HUMAN.H11MO.0.C	-5	0.00353267	1.4166	0.470431	22	ACAGACTACGATGTCTCCCATATCGGCGGGCGTGTCGCAA	CCCCTCCCCCTCCCCCCTCCCC	-
M81	THAP1_HUMAN.H11MO.0.C	-11	0.00491327	1.97022	0.494827	22	ACAGACTACGATGTCTCCCATATCGGCGGGCGTGTCGCAA	CGCCGCCATCTTGGCTGCGGGC	+
M81	TBX21_HUMAN.H11MO.0.A	-14	0.00518973	2.08108	0.494827	13	ACAGACTACGATGTCTCCCATATCGGCGGGCGTGTCGCAA	TTCACACCTCCAC	-
M81	NR1D1_HUMAN.H11MO.0.B	-8	0.0055738	2.23509	0.494827	19	ACAGACTACGATGTCTCCCATATCGGCGGGCGTGTCGCAA	CCTTCTGACCCACTTCCCT	-
M82	ZN563_HUMAN.H11MO.0.C	-15	0.00030268	0.121375	0.239378	21	AACCCCTGGGGCCCCAACGCGGCCAGACCAGCACAACCGA	GCAGCTGCCAGTGAGGATCCC	-
M82	MECP2_HUMAN.H11MO.0.C	-3	0.00135477	0.543262	0.405854	7	AACCCCTGGGGCCCCAACGCGGCCAGACCAGCACAACCGA	CTCCGGG	-
M82	ZN667_HUMAN.H11MO.0.C	-18	0.00185852	0.745268	0.405854	19	AACCCCTGGGGCCCCAACGCGGCCAGACCAGCACAACCGA	GTGGCCTTAAAAGCTCAGC	+
M82	RXRA_HUMAN.H11MO.0.A	-8	0.00205271	0.823138	0.405854	20	AACCCCTGGGGCCCCAACGCGGCCAGACCAGCACAACCGA	GGGGGAGGCAGAGGTCAGAG	+
M82	THB_HUMAN.H11MO.0.C	-18	0.00273998	1.09873	0.406063	17	AACCCCTGGGGCCCCAACGCGGCCAGACCAGCACAACCGA	GAGGTCAGGTCAGGTCA	+
M82	COE1_HUMAN.H11MO.0.A	0	0.00329875	1.3228	0.406063	15	AACCCCTGGGGCCCCAACGCGGCCAGACCAGCACAACCGA	GGTCCCTGGGGACTT	-
M82	NR1H3_HUMAN.H11MO.0.B	-16	0.00392402	1.57353	0.406063	19	AACCCCTGGGGCCCCAACGCGGCCAGACCAGCACAACCGA	CAGAGGTCACTGCAGGTCA	+
M82	THAP1_HUMAN.H11MO.0.C	-17	0.00410754	1.64712	0.406063	22	AACCCCTGGGGCCCCAACGCGGCCAGACCAGCACAACCGA	CGCCGCCATCTTGGCTGCGGGC	+
M82	AP2C_HUMAN.H11MO.0.A	1	0.00499897	2.00459	0.437097	13	AACCCCTGGGGCCCCAACGCGGCCAGACCAGCACAACCGA	TGGCCTCAGGGCAT	-
M82	THA_HUMAN.H11MO.0.C	-19	0.00552684	2.21626	0.437097	17	AACCCCTGGGGCCCCAACGCGGCCAGACCAGCACAACCGA	GGGTCACTTCAGGTCAG	+
M82	ZBT18_HUMAN.H11MO.0.C	1	0.00691094	2.77129	0.439081	10	AACCCCTGGGGCCCCAACGCGGCCAGACCAGCACAACCGA	CCACATCTGGA	-
M82	ZN341_HUMAN.H11MO.0.C	-7	0.0070336	2.82047	0.439081	22	AACCCCTGGGGCCCCAACGCGGCCAGACCAGCACAACCGA	GGGGGGGGGGGGAGGGAAGAGC	+
M82	SP3_HUMAN.H11MO.0.B	-11	0.00747071	2.99576	0.439081	20	AACCCCTGGGGCCCCAACGCGGCCAGACCAGCACAACCGA	CCCCGGCCCCGCCCCCCCCC	-
M82	ZIC3_HUMAN.H11MO.0.B	1	0.00787635	3.15842	0.439081	14	AACCCCTGGGGCCCCAACGCGGCCAGACCAGCACAACCGA	TCACAGCAGGGGGCC	-
M82	SP2_HUMAN.H11MO.0.A	-10	0.00940615	3.77186	0.439081	22	AACCCCTGGGGCCCCAACGCGGCCAGACCAGCACAACCGA	CCCCCGGCCCCGCCCCCCCCCC	-
M82	P73_HUMAN.H11MO.0.A	-14	0.00964937	3.8694	0.439081	19	AACCCCTGGGGCCCCAACGCGGCCAGACCAGCACAACCGA	AGACATGCCCAGACATGCC	+
M82	AP2A_HUMAN.H11MO.0.A	2	0.00971049	3.89391	0.439081	13	AACCCCTGGGGCCCCAACGCGGCCAGACCAGCACAACCGA	ATGGCCTCAGGGCAT	-
M82	NR1I3_HUMAN.H11MO.0.C	-18	0.0101672	4.07706	0.439081	18	AACCCCTGGGGCCCCAACGCGGCCAGACCAGCACAACCGA	GGGGTCAGGAAAGTTCAG	+
M82	KLF3_HUMAN.H11MO.0.B	-11	0.0116155	4.65782	0.458753	19	AACCCCTGGGGCCCCAACGCGGCCAGACCAGCACAACCGA	CCCGGCCCCGCCCCTCCCC	-
M82	AP2B_HUMAN.H11MO.0.B	0	0.0121814	4.88474	0.458753	10	AACCCCTGGGGCCCCAACGCGGCCAGACCAGCACAACCGA	GCCCCCGGGC	-
M82	MBD2_HUMAN.H11MO.0.B	-2	0.013686	5.48807	0.481123	11	AACCCCTGGGGCCCCAACGCGGCCAGACCAGCACAACCGA	CCTCCGGCCCG	-
M82	RFX1_HUMAN.H11MO.0.B	-12	0.0139921	5.61083	0.481123	22	AACCCCTGGGGCCCCAACGCGGCCAGACCAGCACAACCGA	GCCCCGGTTGCCATGGCGACGG	+
M82	GABPA_HUMAN.H11MO.0.A	1	0.0156061	6.25806	0.494349	13	AACCCCTGGGGCCCCAACGCGGCCAGACCAGCACAACCGA	CCACTTCCGGTTCC	-
M82	MXI1_HUMAN.H11MO.0.A	-1	0.0156269	6.26638	0.494349	15	AACCCCTGGGGCCCCAACGCGGCCAGACCAGCACAACCGA	GCACGTGGCGGCGGG	+
M84	PATZ1_HUMAN.H11MO.0.C	-3	0.000612143	0.245469	0.224264	22	GCGCACCCGCTCCGGAGGCGCCTCTCCGCGGCGCTCAGAT	CCTCCCCCCCCGCCCCCTCCCC	-
M84	RARG_HUMAN.H11MO.0.B	-24	0.000650772	0.26096	0.224264	16	GCGCACCCGCTCCGGAGGCGCCTCTCCGCGGCGCTCAGAT	CCCAGGTCACTCTGACCT	-
M84	SP3_HUMAN.H11MO.0.B	-9	0.000874402	0.350635	0.224264	20	GCGCACCCGCTCCGGAGGCGCCTCTCCGCGGCGCTCAGAT	CCCCGGCCCCGCCCCCCCCC	-
M84	ZN563_HUMAN.H11MO.0.C	-2	0.00125522	0.503344	0.224264	21	GCGCACCCGCTCCGGAGGCGCCTCTCCGCGGCGCTCAGAT	GCAGCTGCCAGTGAGGATCCC	-
M84	KLF6_HUMAN.H11MO.0.A	-8	0.00140873	0.5649	0.224264	19	GCGCACCCGCTCCGGAGGCGCCTCTCCGCGGCGCTCAGAT	CCCCCGGCCCCGCCCTTCC	-
M84	MAZ_HUMAN.H11MO.0.A	-3	0.00302553	1.21324	0.352713	22	GCGCACCCGCTCCGGAGGCGCCTCTCCGCGGCGCTCAGAT	CCCCCCCCCCCCCCCCTCCCCC	-
M84	RXRA_HUMAN.H11MO.0.A	-12	0.00340765	1.36647	0.352713	20	GCGCACCCGCTCCGGAGGCGCCTCTCCGCGGCGCTCAGAT	CTCTGACCTCTGCCTCCCCC	-
M84	SP4_HUMAN.H11MO.0.A	-10	0.00393459	1.57777	0.352713	20	GCGCACCCGCTCCGGAGGCGCCTCTCCGCGGCGCTCAGAT	CCCGGCCCCGCCCCCTTCCC	-
M84	NR1D1_HUMAN.H11MO.0.B	-8	0.00474027	1.90085	0.377316	19	GCGCACCCGCTCCGGAGGCGCCTCTCCGCGGCGCTCAGAT	CCTTCTGACCCACTTCCCT	-
M84	KLF3_HUMAN.H11MO.0.B	-10	0.00547835	2.19682	0.388332	19	GCGCACCCGCTCCGGAGGCGCCTCTCCGCGGCGCTCAGAT	CCCGGCCCCGCCCCTCCCC	-
M84	SP2_HUMAN.H11MO.0.A	-11	0.00634227	2.54325	0.388332	22	GCGCACCCGCTCCGGAGGCGCCTCTCCGCGGCGCTCAGAT	CCCCCGGCCCCGCCCCCCCCCC	-
M84	ZN341_HUMAN.H11MO.0.C	0	0.00634227	2.54325	0.388332	22	GCGCACCCGCTCCGGAGGCGCCTCTCCGCGGCGCTCAGAT	GCTCTTCCCTCCCCCCCCCCCC	-
M85	THAP1_HUMAN.H11MO.0.C	-15	0.000479386	0.192234	0.273522	22	GCCGGGTCAGTGGCGGCCCGATCCGTGCGCGCCGCGAGGC	CGCCGCCATCTTGGCTGCGGGC	+
M85	GATA1_HUMAN.H11MO.0.A	-1	0.000745793	0.299063	0.273522	19	GCCGGGTCAGTGGCGGCCCGATCCGTGCGCGCCGCGAGGC	TCTTATCTGTCCCCGCCAG	-
M85	RXRA_HUMAN.H11MO.0.A	-15	0.00103358	0.414465	0.273522	20	GCCGGGTCAGTGGCGGCCCGATCCGTGCGCGCCGCGAGGC	CTCTGACCTCTGCCTCCCCC	-
M85	TAL1_HUMAN.H11MO.0.A	-1	0.00140139	0.561956	0.278143	19	GCCGGGTCAGTGGCGGCCCGATCCGTGCGCGCCGCGAGGC	CCTTATCTGCCCCCCCCAG	-
M85	SP3_HUMAN.H11MO.0.B	-9	0.00334841	1.34271	0.490659	20	GCCGGGTCAGTGGCGGCCCGATCCGTGCGCGCCGCGAGGC	CCCCGGCCCCGCCCCCCCCC	-
M85	GATA2_HUMAN.H11MO.0.A	-1	0.00370818	1.48698	0.490659	19	GCCGGGTCAGTGGCGGCCCGATCCGTGCGCGCCGCGAGGC	CCTTATCTCCACCCCCCAG	-
M87	RXRA_HUMAN.H11MO.0.A	-20	0.000324312	0.130049	0.258462	20	CGGTCACCCGCCCCGTCCACCCCTCGCCGGCGGCTGTCAT	CTCTGACCTCTGCCTCCCCC	-
M87	ZN563_HUMAN.H11MO.0.C	-16	0.000726281	0.291239	0.289406	21	CGGTCACCCGCCCCGTCCACCCCTCGCCGGCGGCTGTCAT	GGGATCCTCACTGGCAGCTGC	+
M88	SP3_HUMAN.H11MO.0.B	-10	0.000720239	0.288816	0.465468	20	GACCACCGGCGCCGACTGCCGCGCCCCCCTGGGCAGGGCT	CCCCGGCCCCGCCCCCCCCC	-
M88	GATA1_HUMAN.H11MO.0.A	-28	0.00157439	0.631329	0.465468	12	GACCACCGGCGCCGACTGCCGCGCCCCCCTGGGCAGGGCT	CTGGCGGGGACAGATAAGA	+
M88	ZN563_HUMAN.H11MO.0.C	-5	0.00183182	0.734561	0.465468	21	GACCACCGGCGCCGACTGCCGCGCCCCCCTGGGCAGGGCT	GCAGCTGCCAGTGAGGATCCC	-
M88	SP2_HUMAN.H11MO.0.A	-9	0.00233921	0.938024	0.465468	22	GACCACCGGCGCCGACTGCCGCGCCCCCCTGGGCAGGGCT	CCCCCGGCCCCGCCCCCCCCCC	-
M93	ZN563_HUMAN.H11MO.0.C	-10	0.000734345	0.294472	0.360613	21	GCCGCCTCGCCCCCCGCCCCGGGGGTCCCATCCCGAGGCA	GCAGCTGCCAGTGAGGATCCC	-
M93	RXRA_HUMAN.H11MO.0.A	-11	0.00259317	1.03986	0.360613	20	GCCGCCTCGCCCCCCGCCCCGGGGGTCCCATCCCGAGGCA	CTCTGACCTCTGCCTCCCCC	-
M93	GATA1_HUMAN.H11MO.0.A	-28	0.00299529	1.20111	0.360613	12	GCCGCCTCGCCCCCCGCCCCGGGGGTCCCATCCCGAGGCA	CTGGCGGGGACAGATAAGA	+
M93	SP3_HUMAN.H11MO.0.B	-10	0.00317976	1.27508	0.360613	20	GCCGCCTCGCCCCCCGCCCCGGGGGTCCCATCCCGAGGCA	CCCCGGCCCCGCCCCCCCCC	-
M93	PTF1A_HUMAN.H11MO.0.B	6	0.00368824	1.47898	0.360613	12	GCCGCCTCGCCCCCCGCCCCGGGGGTCCCATCCCGAGGCA	CCAGCTGCCCCCTTTCCC	+
M93	THAP1_HUMAN.H11MO.0.C	-16	0.00438947	1.76018	0.360613	22	GCCGCCTCGCCCCCCGCCCCGGGGGTCCCATCCCGAGGCA	GCCCGCAGCCAAGATGGCGGCG	-
M93	ZN341_HUMAN.H11MO.0.C	2	0.00438947	1.76018	0.360613	20	GCCGCCTCGCCCCCCGCCCCGGGGGTCCCATCCCGAGGCA	GCTCTTCCCTCCCCCCCCCCCC	-
M93	GATA2_HUMAN.H11MO.0.A	7	0.00453042	1.8167	0.360613	12	GCCGCCTCGCCCCCCGCCCCGGGGGTCCCATCCCGAGGCA	CCTTATCTCCACCCCCCAG	-
M93	USF2_HUMAN.H11MO.0.A	10	0.00518689	2.07994	0.375333	9	GCCGCCTCGCCCCCCGCCCCGGGGGTCCCATCCCGAGGCA	GGGTCACGTGGCCGCGGCG	+
M93	PATZ1_HUMAN.H11MO.0.C	-4	0.00635322	2.54764	0.389003	22	GCCGCCTCGCCCCCCGCCCCGGGGGTCCCATCCCGAGGCA	CCTCCCCCCCCGCCCCCTCCCC	-
M93	KLF6_HUMAN.H11MO.0.A	-9	0.00772415	3.09738	0.439162	19	GCCGCCTCGCCCCCCGCCCCGGGGGTCCCATCCCGAGGCA	CCCCCGGCCCCGCCCTTCC	-
M94	NR1H3_HUMAN.H11MO.0.B	-3	0.000585114	0.234631	0.469261	19	GAAGAAAGAACTCAGCAGAACAGCCACGGATACAGACCTT	CAGAGGTCACTGCAGGTCA	+
M95	THAP1_HUMAN.H11MO.0.C	-11	0.00051154	0.205127	0.251377	22	CGGGGCCCCCTCCGCTCACCGGCCCGGGCACCGCGTGCCG	GCCCGCAGCCAAGATGGCGGCG	-
M95	SP3_HUMAN.H11MO.0.B	-5	0.00131123	0.525802	0.251377	20	CGGGGCCCCCTCCGCTCACCGGCCCGGGCACCGCGTGCCG	CCCCGGCCCCGCCCCCCCCC	-
M95	PATZ1_HUMAN.H11MO.0.C	-4	0.00144112	0.577887	0.251377	22	CGGGGCCCCCTCCGCTCACCGGCCCGGGCACCGCGTGCCG	CCTCCCCCCCCGCCCCCTCCCC	-
M95	RFX1_HUMAN.H11MO.0.B	-12	0.00154801	0.620751	0.251377	22	CGGGGCCCCCTCCGCTCACCGGCCCGGGCACCGCGTGCCG	GCCCCGGTTGCCATGGCGACGG	+
M95	KLF6_HUMAN.H11MO.0.A	-16	0.00184913	0.741499	0.251377	19	CGGGGCCCCCTCCGCTCACCGGCCCGGGCACCGCGTGCCG	GGAAGGGCGGGGCCGGGGG	+
M95	CLOCK_HUMAN.H11MO.0.C	-18	0.0030914	1.23965	0.307637	14	CGGGGCCCCCTCCGCTCACCGGCCCGGGCACCGCGTGCCG	CAGACACGTGAACA	+
M95	ZN341_HUMAN.H11MO.0.C	-12	0.00311173	1.24781	0.307637	22	CGGGGCCCCCTCCGCTCACCGGCCCGGGCACCGCGTGCCG	GGGGGGGGGGGGAGGGAAGAGC	+
M95	RXRA_HUMAN.H11MO.0.A	-8	0.00421574	1.69051	0.36542	20	CGGGGCCCCCTCCGCTCACCGGCCCGGGCACCGCGTGCCG	GGGGGAGGCAGAGGTCAGAG	+
M95	SP4_HUMAN.H11MO.0.A	-13	0.00683568	2.74111	0.36542	20	CGGGGCCCCCTCCGCTCACCGGCCCGGGCACCGCGTGCCG	GGGAAGGGGGCGGGGCCGGG	+
M95	ZN322_HUMAN.H11MO.0.B	-11	0.00731451	2.93312	0.36542	20	CGGGGCCCCCTCCGCTCACCGGCCCGGGCACCGCGTGCCG	CCAGGCTCTGTACCAGGCTC	-
M95	KLF3_HUMAN.H11MO.0.B	-14	0.00737553	2.95759	0.36542	19	CGGGGCCCCCTCCGCTCACCGGCCCGGGCACCGCGTGCCG	GGGGAGGGGCGGGGCCGGG	+
M95	SP2_HUMAN.H11MO.0.A	-15	0.00785444	3.14963	0.36542	22	CGGGGCCCCCTCCGCTCACCGGCCCGGGCACCGCGTGCCG	GGGGGGGGGGCGGGGCCGGGGG	+
M95	ZN563_HUMAN.H11MO.0.C	-8	0.00991722	3.9768	0.41591	21	CGGGGCCCCCTCCGCTCACCGGCCCGGGCACCGCGTGCCG	GGGATCCTCACTGGCAGCTGC	+
M95	FEV_HUMAN.H11MO.0.B	-23	0.0099914	4.00655	0.41591	10	CGGGGCCCCCTCCGCTCACCGGCCCGGGCACCGCGTGCCG	GCGGGAAGCG	+
M95	RFX5_HUMAN.H11MO.0.A	-19	0.01164	4.66765	0.447534	20	CGGGGCCCCCTCCGCTCACCGGCCCGGGCACCGCGTGCCG	TCTGCCTAGCAACAGCTGAC	-
M95	LYL1_HUMAN.H11MO.0.A	-24	0.0135967	5.45228	0.488808	14	CGGGGCCCCCTCCGCTCACCGGCCCGGGCACCGCGTGCCG	CAGGAAACAGCTGG	-
M96	MXI1_HUMAN.H11MO.0.A	-10	0.000284949	0.114264	0.223283	15	ACAGGGACCCCTTGAACCCAGGCGCTCGACAACAGGCTCC	CCCGCCGCCACGTGC	-
M96	CLOCK_HUMAN.H11MO.0.C	-14	0.00148395	0.595065	0.38303	14	ACAGGGACCCCTTGAACCCAGGCGCTCGACAACAGGCTCC	CAGACACGTGAACA	+
M96	ZN667_HUMAN.H11MO.0.C	-2	0.00309481	1.24102	0.38303	19	ACAGGGACCCCTTGAACCCAGGCGCTCGACAACAGGCTCC	GCTGAGCTTTTAAGGCCAC	-
M96	MYCN_HUMAN.H11MO.0.A	-15	0.00312084	1.25146	0.38303	12	ACAGGGACCCCTTGAACCCAGGCGCTCGACAACAGGCTCC	GGCCACGTGGGC	+
M96	FEV_HUMAN.H11MO.0.B	-1	0.00321767	1.29029	0.38303	10	ACAGGGACCCCTTGAACCCAGGCGCTCGACAACAGGCTCC	GCGGGAAGCG	+
M96	ZN563_HUMAN.H11MO.0.C	-4	0.00370525	1.4858	0.38303	21	ACAGGGACCCCTTGAACCCAGGCGCTCGACAACAGGCTCC	GGGATCCTCACTGGCAGCTGC	+
M96	ZN322_HUMAN.H11MO.0.B	-19	0.00391393	1.56949	0.38303	20	ACAGGGACCCCTTGAACCCAGGCGCTCGACAACAGGCTCC	CCAGGCTCTGTACCAGGCTC	-
M96	PAX5_HUMAN.H11MO.0.A	-16	0.00607903	2.43769	0.38303	21	ACAGGGACCCCTTGAACCCAGGCGCTCGACAACAGGCTCC	GTCACGCTCTGCTGCCCAGGC	-
M96	MYC_HUMAN.H11MO.0.A	-16	0.00608612	2.44053	0.38303	11	ACAGGGACCCCTTGAACCCAGGCGCTCGACAACAGGCTCC	GCCACGTGCTC	+
M96	THAP1_HUMAN.H11MO.0.C	-5	0.00622362	2.49567	0.38303	22	ACAGGGACCCCTTGAACCCAGGCGCTCGACAACAGGCTCC	GCCCGCAGCCAAGATGGCGGCG	-
M96	MAX_HUMAN.H11MO.0.A	-17	0.00684319	2.74412	0.38303	10	ACAGGGACCCCTTGAACCCAGGCGCTCGACAACAGGCTCC	CCACGTGCTC	-
M96	RARA_HUMAN.H11MO.0.A	-1	0.00691108	2.77135	0.38303	20	ACAGGGACCCCTTGAACCCAGGCGCTCGACAACAGGCTCC	CCTTGACCTCTTGATCCCCC	-
M96	RFX1_HUMAN.H11MO.0.B	-3	0.00743443	2.98121	0.38303	22	ACAGGGACCCCTTGAACCCAGGCGCTCGACAACAGGCTCC	CCGTCGCCATGGCAACCGGGGC	-
M96	RXRA_HUMAN.H11MO.0.A	-1	0.00782102	3.13623	0.38303	20	ACAGGGACCCCTTGAACCCAGGCGCTCGACAACAGGCTCC	CTCTGACCTCTGCCTCCCCC	-
M96	AP2C_HUMAN.H11MO.0.A	-13	0.00930179	3.73002	0.428752	14	ACAGGGACCCCTTGAACCCAGGCGCTCGACAACAGGCTCC	ATGCCCTGAGGCCA	+
M96	SP2_HUMAN.H11MO.0.A	-14	0.0111674	4.47812	0.438845	22	ACAGGGACCCCTTGAACCCAGGCGCTCGACAACAGGCTCC	GGGGGGGGGGCGGGGCCGGGGG	+
M96	ITF2_HUMAN.H11MO.0.C	-16	0.0116824	4.68464	0.438845	10	ACAGGGACCCCTTGAACCCAGGCGCTCGACAACAGGCTCC	CCCAGCTGCC	-
M96	ZN554_HUMAN.H11MO.0.C	-22	0.012703	5.09391	0.438845	18	ACAGGGACCCCTTGAACCCAGGCGCTCGACAACAGGCTCC	AGCACCCCACATGGCTCAGC	-
M96	NR1D1_HUMAN.H11MO.0.B	-8	0.0144213	5.78294	0.438845	19	ACAGGGACCCCTTGAACCCAGGCGCTCGACAACAGGCTCC	CCTTCTGACCCACTTCCCT	-
M96	NR1H3_HUMAN.H11MO.0.B	-4	0.0144213	5.78294	0.438845	19	ACAGGGACCCCTTGAACCCAGGCGCTCGACAACAGGCTCC	TGACCTGCAGTGACCTCTG	-
M96	ZBTB6_HUMAN.H11MO.0.C	2	0.0144797	5.80638	0.438845	11	ACAGGGACCCCTTGAACCCAGGCGCTCGACAACAGGCTCC	GGTGCTGGAGCCG	+
M96	AP2A_HUMAN.H11MO.0.A	-13	0.0148074	5.93776	0.438845	15	ACAGGGACCCCTTGAACCCAGGCGCTCGACAACAGGCTCC	ATGCCCTGAGGCCAT	+
M96	ZBT48_HUMAN.H11MO.0.C	0	0.014858	5.95804	0.438845	12	ACAGGGACCCCTTGAACCCAGGCGCTCGACAACAGGCTCC	TTAGGGACCGTG	+
M96	BHE40_HUMAN.H11MO.0.A	-16	0.0151212	6.0636	0.438845	10	ACAGGGACCCCTTGAACCCAGGCGCTCGACAACAGGCTCC	GTCACGTGCC	-
M96	OLIG2_HUMAN.H11MO.0.B	-17	0.0169473	6.79586	0.461907	18	ACAGGGACCCCTTGAACCCAGGCGCTCGACAACAGGCTCC	CCAGCTGTTTCCCTTCTG	+
M96	COE1_HUMAN.H11MO.0.A	-13	0.0183563	7.36087	0.468536	15	ACAGGGACCCCTTGAACCCAGGCGCTCGACAACAGGCTCC	GGTCCCTGGGGACTT	-
M96	ZN770_HUMAN.H11MO.0.C	-3	0.018536	7.43293	0.468536	22	ACAGGGACCCCTTGAACCCAGGCGCTCGACAACAGGCTCC	GGGAGGCTGAGGCGGGAGGATC	+
M96	PATZ1_HUMAN.H11MO.0.C	-14	0.019587	7.85437	0.479629	22	ACAGGGACCCCTTGAACCCAGGCGCTCGACAACAGGCTCC	GGGGAGGGGGCGGGGGGGGAGG	+
M97	GATA1_HUMAN.H11MO.0.A	6	0.000616983	0.24741	0.491094	13	CAGCCACGCCCGGCCCGCGCCCCGCGTCACCTGCCAGCAG	TCTTATCTGTCCCCGCCAG	-
M97	SP3_HUMAN.H11MO.0.B	-6	0.00189999	0.761894	0.499297	20	CAGCCACGCCCGGCCCGCGCCCCGCGTCACCTGCCAGCAG	CCCCGGCCCCGCCCCCCCCC	-
M97	SP2_HUMAN.H11MO.0.A	-6	0.00274066	1.09901	0.499297	22	CAGCCACGCCCGGCCCGCGCCCCGCGTCACCTGCCAGCAG	CCCCCGGCCCCGCCCCCCCCCC	-
M97	ZN563_HUMAN.H11MO.0.C	-10	0.0047249	1.89469	0.499297	21	CAGCCACGCCCGGCCCGCGCCCCGCGTCACCTGCCAGCAG	GGGATCCTCACTGGCAGCTGC	+
M97	PATZ1_HUMAN.H11MO.0.C	-1	0.00482246	1.93381	0.499297	22	CAGCCACGCCCGGCCCGCGCCCCGCGTCACCTGCCAGCAG	CCTCCCCCCCCGCCCCCTCCCC	-
M97	THAP1_HUMAN.H11MO.0.C	-12	0.00579465	2.32365	0.499297	22	CAGCCACGCCCGGCCCGCGCCCCGCGTCACCTGCCAGCAG	GCCCGCAGCCAAGATGGCGGCG	-
M97	RXRA_HUMAN.H11MO.0.A	-8	0.00630271	2.52739	0.499297	20	CAGCCACGCCCGGCCCGCGCCCCGCGTCACCTGCCAGCAG	CTCTGACCTCTGCCTCCCCC	-
M97	GATA2_HUMAN.H11MO.0.A	6	0.00646206	2.59128	0.499297	13	CAGCCACGCCCGGCCCGCGCCCCGCGTCACCTGCCAGCAG	CCTTATCTCCACCCCCCAG	-
M97	KLF6_HUMAN.H11MO.0.A	-12	0.00690018	2.76697	0.499297	19	CAGCCACGCCCGGCCCGCGCCCCGCGTCACCTGCCAGCAG	CCCCCGGCCCCGCCCTTCC	-
M99	SP2_HUMAN.H11MO.0.A	0	4.22149e-06	0.00169282	0.00238628	22	CCCCGTCCGCCCCCTCCAGGCCCTCAACGGCTCGCGCACT	CCCCCGGCCCCGCCCCCCCCCC	-
M99	VEZF1_HUMAN.H11MO.0.C	-1	7.40987e-06	0.00297136	0.00238628	22	CCCCGTCCGCCCCCTCCAGGCCCTCAACGGCTCGCGCACT	CCCCTCCCCCTCCCCCCTCCCC	-
M99	SP3_HUMAN.H11MO.0.B	-3	1.05846e-05	0.00424443	0.00238628	20	CCCCGTCCGCCCCCTCCAGGCCCTCAACGGCTCGCGCACT	CCCCGGCCCCGCCCCCCCCC	-
M99	PATZ1_HUMAN.H11MO.0.C	-2	1.53732e-05	0.00616465	0.00238628	22	CCCCGTCCGCCCCCTCCAGGCCCTCAACGGCTCGCGCACT	CCTCCCCCCCCGCCCCCTCCCC	-
M99	ZN341_HUMAN.H11MO.0.C	5	1.68145e-05	0.00674263	0.00238628	17	CCCCGTCCGCCCCCTCCAGGCCCTCAACGGCTCGCGCACT	GCTCTTCCCTCCCCCCCCCCCC	-
M99	MAZ_HUMAN.H11MO.0.A	-1	1.83845e-05	0.0073722	0.00238628	22	CCCCGTCCGCCCCCTCCAGGCCCTCAACGGCTCGCGCACT	CCCCCCCCCCCCCCCCTCCCCC	-
M99	ZBT17_HUMAN.H11MO.0.A	-1	5.35081e-05	0.0214568	0.00595307	19	CCCCGTCCGCCCCCTCCAGGCCCTCAACGGCTCGCGCACT	CTTCCCCTCCCCCACCCTC	-
M99	RXRA_HUMAN.H11MO.0.A	-4	0.000134149	0.0537938	0.0130592	20	CCCCGTCCGCCCCCTCCAGGCCCTCAACGGCTCGCGCACT	CTCTGACCTCTGCCTCCCCC	-
M99	EGR2_HUMAN.H11MO.0.A	-4	0.000234109	0.0938777	0.0187665	18	CCCCGTCCGCCCCCTCCAGGCCCTCAACGGCTCGCGCACT	CCCCTCCCACACCCCCCC	-
M99	KLF6_HUMAN.H11MO.0.A	-7	0.00024097	0.0966291	0.0187665	19	CCCCGTCCGCCCCCTCCAGGCCCTCAACGGCTCGCGCACT	CCCCCGGCCCCGCCCTTCC	-
M99	EGR1_HUMAN.H11MO.0.A	-3	0.000289134	0.115943	0.0204704	17	CCCCGTCCGCCCCCTCCAGGCCCTCAACGGCTCGCGCACT	CCCCCGCCCACGCCCTC	-
M99	WT1_HUMAN.H11MO.0.C	2	0.000427977	0.171619	0.0277752	18	CCCCGTCCGCCCCCTCCAGGCCCTCAACGGCTCGCGCACT	CCCCCCCTCCTCCCCCGCCC	-
M99	SP4_HUMAN.H11MO.0.A	1	0.00109545	0.439277	0.0590737	19	CCCCGTCCGCCCCCTCCAGGCCCTCAACGGCTCGCGCACT	CCCGGCCCCGCCCCCTTCCC	-
M99	TAF1_HUMAN.H11MO.0.A	-6	0.00111766	0.448182	0.0590737	16	CCCCGTCCGCCCCCTCCAGGCCCTCAACGGCTCGCGCACT	CCGCCGCCGCCATCTT	-
M99	KLF3_HUMAN.H11MO.0.B	-4	0.0011378	0.456258	0.0590737	19	CCCCGTCCGCCCCCTCCAGGCCCTCAACGGCTCGCGCACT	CCCGGCCCCGCCCCTCCCC	-
M99	TAL1_HUMAN.H11MO.0.A	0	0.00123018	0.493304	0.0598783	19	CCCCGTCCGCCCCCTCCAGGCCCTCAACGGCTCGCGCACT	CCTTATCTGCCCCCCCCAG	-
M99	ZN263_HUMAN.H11MO.0.A	-1	0.00214732	0.861077	0.0934229	20	CCCCGTCCGCCCCCTCCAGGCCCTCAACGGCTCGCGCACT	CTCCTCCTCTCCCTCCTCCC	-
M99	TBX21_HUMAN.H11MO.0.A	-5	0.00227093	0.910641	0.0934229	13	CCCCGTCCGCCCCCTCCAGGCCCTCAACGGCTCGCGCACT	TTCACACCTCCAC	-
M99	ZN467_HUMAN.H11MO.0.C	0	0.00227923	0.91397	0.0934229	22	CCCCGTCCGCCCCCTCCAGGCCCTCAACGGCTCGCGCACT	CCCCCCCCCCCCTCCCCTCCCC	-
M99	THAP1_HUMAN.H11MO.0.C	-10	0.00300305	1.20422	0.116937	22	CCCCGTCCGCCCCCTCCAGGCCCTCAACGGCTCGCGCACT	CGCCGCCATCTTGGCTGCGGGC	+
M99	PTF1A_HUMAN.H11MO.0.B	7	0.00431771	1.7314	0.153212	11	CCCCGTCCGCCCCCTCCAGGCCCTCAACGGCTCGCGCACT	CCAGCTGCCCCCTTTCCC	+
M99	ZN563_HUMAN.H11MO.0.C	-10	0.0043281	1.73557	0.153212	21	CCCCGTCCGCCCCCTCCAGGCCCTCAACGGCTCGCGCACT	GGGATCCTCACTGGCAGCTGC	+
M99	LYL1_HUMAN.H11MO.0.A	-5	0.00531196	2.1301	0.179865	14	CCCCGTCCGCCCCCTCCAGGCCCTCAACGGCTCGCGCACT	CCAGCTGTTTCCTG	+
M99	RARG_HUMAN.H11MO.0.B	0	0.00623	2.49823	0.187196	18	CCCCGTCCGCCCCCTCCAGGCCCTCAACGGCTCGCGCACT	CCCAGGTCACTCTGACCT	-
M99	GATA2_HUMAN.H11MO.0.A	0	0.00627456	2.5161	0.187196	19	CCCCGTCCGCCCCCTCCAGGCCCTCAACGGCTCGCGCACT	CCTTATCTCCACCCCCCAG	-
M99	SMAD3_HUMAN.H11MO.0.B	-7	0.00640808	2.56964	0.187196	12	CCCCGTCCGCCCCCTCCAGGCCCTCAACGGCTCGCGCACT	CTCTGTCACCTG	+
M99	GATA1_HUMAN.H11MO.0.A	0	0.00673032	2.69886	0.187196	19	CCCCGTCCGCCCCCTCCAGGCCCTCAACGGCTCGCGCACT	TCTTATCTGTCCCCGCCAG	-
M99	KLF15_HUMAN.H11MO.0.A	-9	0.00673032	2.69886	0.187196	19	CCCCGTCCGCCCCCTCCAGGCCCTCAACGGCTCGCGCACT	CCCCCCCCTGCTCCTCCCC	-
M99	COT1_HUMAN.H11MO.0.C	0	0.00817138	3.27672	0.212126	17	CCCCGTCCGCCCCCTCCAGGCCCTCAACGGCTCGCGCACT	CCCTGACCTCTGACCCC	-
M99	Z324A_HUMAN.H11MO.0.C	-4	0.00988823	3.96518	0.248414	23	CCCCGTCCGCCCCCTCCAGGCCCTCAACGGCTCGCGCACT	TATCAAACCATCCTTTGCTGCCA	+
M99	NR1D1_HUMAN.H11MO.0.B	-7	0.0116508	4.67196	0.283546	19	CCCCGTCCGCCCCCTCCAGGCCCTCAACGGCTCGCGCACT	CCTTCTGACCCACTTCCCT	-
M99	OLIG2_HUMAN.H11MO.0.B	-1	0.0144755	5.80469	0.341617	18	CCCCGTCCGCCCCCTCCAGGCCCTCAACGGCTCGCGCACT	CCAGCTGTTTCCCTTCTG	+
M99	BRAC_HUMAN.H11MO.0.A	-3	0.0157062	6.2982	0.355824	20	CCCCGTCCGCCCCCTCCAGGCCCTCAACGGCTCGCGCACT	ATTTCACACCTCCCTGCTAA	-
M99	PAX5_HUMAN.H11MO.0.A	5	0.0159913	6.41251	0.355824	16	CCCCGTCCGCCCCCTCCAGGCCCTCAACGGCTCGCGCACT	GTCACGCTCTGCTGCCCAGGC	-
M99	ZN394_HUMAN.H11MO.0.C	-2	0.020233	8.11341	0.42587	20	CCCCGTCCGCCCCCTCCAGGCCCTCAACGGCTCGCGCACT	ATTCCATTCTATTCCATTCT	-
M99	NR1H4_HUMAN.H11MO.0.B	-1	0.0239097	9.58777	0.490014	19	CCCCGTCCGCCCCCTCCAGGCCCTCAACGGCTCGCGCACT	CCTCGGGGTCATTGACCCC	-
M100	ZN563_HUMAN.H11MO.0.C	-1	0.000345327	0.138476	0.261075	21	GGGTGGCCCGTGCTCGAACTGCCAAGGCCTCCCCCAGTCG	GGGATCCTCACTGGCAGCTGC	+
M100	PATZ1_HUMAN.H11MO.0.C	-12	0.000773832	0.310307	0.261075	22	GGGTGGCCCGTGCTCGAACTGCCAAGGCCTCCCCCAGTCG	CCTCCCCCCCCGCCCCCTCCCC	-
M100	MAZ_HUMAN.H11MO.0.A	-13	0.001691	0.678092	0.261075	22	GGGTGGCCCGTGCTCGAACTGCCAAGGCCTCCCCCAGTCG	CCCCCCCCCCCCCCCCTCCCCC	-
M100	RXRA_HUMAN.H11MO.0.A	0	0.00266779	1.06978	0.261075	20	GGGTGGCCCGTGCTCGAACTGCCAAGGCCTCCCCCAGTCG	CTCTGACCTCTGCCTCCCCC	-
M100	SP3_HUMAN.H11MO.0.B	-16	0.00266779	1.06978	0.261075	20	GGGTGGCCCGTGCTCGAACTGCCAAGGCCTCCCCCAGTCG	CCCCGGCCCCGCCCCCCCCC	-
M100	RARG_HUMAN.H11MO.0.B	6	0.00283718	1.13771	0.261075	12	GGGTGGCCCGTGCTCGAACTGCCAAGGCCTCCCCCAGTCG	AGGTCAGAGTGACCTGGG	+
M100	NR1D1_HUMAN.H11MO.0.B	-5	0.00298148	1.19557	0.261075	19	GGGTGGCCCGTGCTCGAACTGCCAAGGCCTCCCCCAGTCG	CCTTCTGACCCACTTCCCT	-
M100	ZN341_HUMAN.H11MO.0.C	-1	0.00312054	1.25134	0.261075	22	GGGTGGCCCGTGCTCGAACTGCCAAGGCCTCCCCCAGTCG	GCTCTTCCCTCCCCCCCCCCCC	-
M100	NR1H3_HUMAN.H11MO.0.B	-21	0.00320662	1.28585	0.261075	19	GGGTGGCCCGTGCTCGAACTGCCAAGGCCTCCCCCAGTCG	CAGAGGTCACTGCAGGTCA	+
M100	Z324A_HUMAN.H11MO.0.C	-11	0.0037387	1.49922	0.261075	23	GGGTGGCCCGTGCTCGAACTGCCAAGGCCTCCCCCAGTCG	TATCAAACCATCCTTTGCTGCCA	+
M100	ZN770_HUMAN.H11MO.0.C	-11	0.00380745	1.52679	0.261075	22	GGGTGGCCCGTGCTCGAACTGCCAAGGCCTCCCCCAGTCG	GATCCTCCCGCCTCAGCCTCCC	-
M100	KLF6_HUMAN.H11MO.0.A	-18	0.00398074	1.59628	0.261075	19	GGGTGGCCCGTGCTCGAACTGCCAAGGCCTCCCCCAGTCG	CCCCCGGCCCCGCCCTTCC	-
M100	GATA1_HUMAN.H11MO.0.A	-28	0.00458991	1.84056	0.261075	12	GGGTGGCCCGTGCTCGAACTGCCAAGGCCTCCCCCAGTCG	CTGGCGGGGACAGATAAGA	+
M100	RFX1_HUMAN.H11MO.0.B	-15	0.00463349	1.85803	0.261075	22	GGGTGGCCCGTGCTCGAACTGCCAAGGCCTCCCCCAGTCG	CCGTCGCCATGGCAACCGGGGC	-
M100	PTF1A_HUMAN.H11MO.0.B	-5	0.00906198	3.63386	0.401396	18	GGGTGGCCCGTGCTCGAACTGCCAAGGCCTCCCCCAGTCG	CCAGCTGCCCCCTTTCCC	+
M100	ZN554_HUMAN.H11MO.0.C	-8	0.00912831	3.66045	0.401396	20	GGGTGGCCCGTGCTCGAACTGCCAAGGCCTCCCCCAGTCG	AGCACCCCACATGGCTCAGC	-
M100	CLOCK_HUMAN.H11MO.0.C	-2	0.00912945	3.66091	0.401396	14	GGGTGGCCCGTGCTCGAACTGCCAAGGCCTCCCCCAGTCG	CAGACACGTGAACA	+
M100	GATA2_HUMAN.H11MO.0.A	-6	0.0119577	4.79503	0.433553	19	GGGTGGCCCGTGCTCGAACTGCCAAGGCCTCCCCCAGTCG	CCTTATCTCCACCCCCCAG	-
M100	SP2_HUMAN.H11MO.0.A	-15	0.0126411	5.06908	0.433553	22	GGGTGGCCCGTGCTCGAACTGCCAAGGCCTCCCCCAGTCG	CCCCCGGCCCCGCCCCCCCCCC	-
M100	THAP1_HUMAN.H11MO.0.C	-10	0.0126411	5.06908	0.433553	22	GGGTGGCCCGTGCTCGAACTGCCAAGGCCTCCCCCAGTCG	GCCCGCAGCCAAGATGGCGGCG	-
M100	VEZF1_HUMAN.H11MO.0.C	-13	0.0126411	5.06908	0.433553	22	GGGTGGCCCGTGCTCGAACTGCCAAGGCCTCCCCCAGTCG	CCCCTCCCCCTCCCCCCTCCCC	-
M100	TAL1_HUMAN.H11MO.0.A	-28	0.0136344	5.46739	0.448135	12	GGGTGGCCCGTGCTCGAACTGCCAAGGCCTCCCCCAGTCG	CTGGGGGGGGCAGATAAGG	+
M100	THA_HUMAN.H11MO.0.C	-24	0.0144723	5.80341	0.45665	16	GGGTGGCCCGTGCTCGAACTGCCAAGGCCTCCCCCAGTCG	GGGTCACTTCAGGTCAG	+
M100	ZN214_HUMAN.H11MO.0.C	-17	0.017041	6.83343	0.497869	22	GGGTGGCCCGTGCTCGAACTGCCAAGGCCTCCCCCAGTCG	TCATCAAAGGCCTCAAAAAGGA	-
M101	NR1D1_HUMAN.H11MO.0.B	-7	0.000527419	0.211495	0.205945	19	CCGACTTCACGCTTGCCCACTGAGTCCGCCTCGAACTAAG	CCTTCTGACCCACTTCCCT	-
M101	BRAC_HUMAN.H11MO.0.A	-3	0.000563827	0.226095	0.205945	20	CCGACTTCACGCTTGCCCACTGAGTCCGCCTCGAACTAAG	ATTTCACACCTCCCTGCTAA	-
M101	SP3_HUMAN.H11MO.0.B	-17	0.000779179	0.312451	0.205945	20	CCGACTTCACGCTTGCCCACTGAGTCCGCCTCGAACTAAG	CCCCGGCCCCGCCCCCCCCC	-
M101	PATZ1_HUMAN.H11MO.0.C	-16	0.00262019	1.05069	0.412559	22	CCGACTTCACGCTTGCCCACTGAGTCCGCCTCGAACTAAG	CCTCCCCCCCCGCCCCCTCCCC	-
M101	SP4_HUMAN.H11MO.0.A	-18	0.00333281	1.33646	0.412559	20	CCGACTTCACGCTTGCCCACTGAGTCCGCCTCGAACTAAG	CCCGGCCCCGCCCCCTTCCC	-
M101	THAP1_HUMAN.H11MO.0.C	2	0.00370546	1.48589	0.412559	20	CCGACTTCACGCTTGCCCACTGAGTCCGCCTCGAACTAAG	GCCCGCAGCCAAGATGGCGGCG	-
M101	SMAD3_HUMAN.H11MO.0.B	-23	0.0050953	2.04322	0.412559	12	CCGACTTCACGCTTGCCCACTGAGTCCGCCTCGAACTAAG	CTCTGTCACCTG	+
M101	CLOCK_HUMAN.H11MO.0.C	-25	0.00520298	2.08639	0.412559	14	CCGACTTCACGCTTGCCCACTGAGTCCGCCTCGAACTAAG	CAGACACGTGAACA	+
M101	SP2_HUMAN.H11MO.0.A	-16	0.006347	2.54515	0.426901	22	CCGACTTCACGCTTGCCCACTGAGTCCGCCTCGAACTAAG	CCCCCGGCCCCGCCCCCCCCCC	-
M101	RARG_HUMAN.H11MO.0.B	-3	0.00646061	2.59071	0.426901	18	CCGACTTCACGCTTGCCCACTGAGTCCGCCTCGAACTAAG	AGGTCAGAGTGACCTGGG	+
M101	ZBT17_HUMAN.H11MO.0.A	-20	0.00794845	3.18733	0.450622	19	CCGACTTCACGCTTGCCCACTGAGTCCGCCTCGAACTAAG	CTTCCCCTCCCCCACCCTC	-
M101	ZN214_HUMAN.H11MO.0.C	-12	0.00824499	3.30624	0.450622	22	CCGACTTCACGCTTGCCCACTGAGTCCGCCTCGAACTAAG	TCATCAAAGGCCTCAAAAAGGA	-
M101	MXI1_HUMAN.H11MO.0.A	-28	0.00871322	3.494	0.450622	12	CCGACTTCACGCTTGCCCACTGAGTCCGCCTCGAACTAAG	CCCGCCGCCACGTGC	-
M101	RXRA_HUMAN.H11MO.0.A	-10	0.00956249	3.83456	0.450622	20	CCGACTTCACGCTTGCCCACTGAGTCCGCCTCGAACTAAG	GGGGGAGGCAGAGGTCAGAG	+
M101	ZN554_HUMAN.H11MO.0.C	-9	0.0102294	4.10199	0.450622	20	CCGACTTCACGCTTGCCCACTGAGTCCGCCTCGAACTAAG	AGCACCCCACATGGCTCAGC	-
M102	RXRA_HUMAN.H11MO.0.A	-2	0.000240537	0.0964553	0.190964	20	CGAGTTGACCCCCGGCACGCGGCCACGATCGCCCGGCCGC	CTCTGACCTCTGCCTCCCCC	-
M102	ZN563_HUMAN.H11MO.0.C	-5	0.000828756	0.332331	0.311383	21	CGAGTTGACCCCCGGCACGCGGCCACGATCGCCCGGCCGC	GGGATCCTCACTGGCAGCTGC	+
M102	SP3_HUMAN.H11MO.0.B	-8	0.00117664	0.471834	0.311383	20	CGAGTTGACCCCCGGCACGCGGCCACGATCGCCCGGCCGC	CCCCGGCCCCGCCCCCCCCC	-
M102	Z324A_HUMAN.H11MO.0.C	-2	0.00382568	1.5341	0.404675	23	CGAGTTGACCCCCGGCACGCGGCCACGATCGCCCGGCCGC	TATCAAACCATCCTTTGCTGCCA	+
M102	NR1D1_HUMAN.H11MO.0.B	-7	0.00389564	1.56215	0.404675	19	CGAGTTGACCCCCGGCACGCGGCCACGATCGCCCGGCCGC	CCTTCTGACCCACTTCCCT	-
M102	KLF6_HUMAN.H11MO.0.A	-7	0.0041727	1.67325	0.404675	19	CGAGTTGACCCCCGGCACGCGGCCACGATCGCCCGGCCGC	CCCCCGGCCCCGCCCTTCC	-
M102	GATA1_HUMAN.H11MO.0.A	7	0.004468	1.79167	0.404675	12	CGAGTTGACCCCCGGCACGCGGCCACGATCGCCCGGCCGC	TCTTATCTGTCCCCGCCAG	-
M102	SP2_HUMAN.H11MO.0.A	-15	0.00458753	1.8396	0.404675	22	CGAGTTGACCCCCGGCACGCGGCCACGATCGCCCGGCCGC	CCCCCGGCCCCGCCCCCCCCCC	-
M102	THAP1_HUMAN.H11MO.0.C	-14	0.00458753	1.8396	0.404675	22	CGAGTTGACCCCCGGCACGCGGCCACGATCGCCCGGCCGC	GCCCGCAGCCAAGATGGCGGCG	-
M102	PATZ1_HUMAN.H11MO.0.C	-3	0.00664152	2.66325	0.430998	22	CGAGTTGACCCCCGGCACGCGGCCACGATCGCCCGGCCGC	CCTCCCCCCCCGCCCCCTCCCC	-
M102	RFX5_HUMAN.H11MO.0.A	-10	0.00691088	2.77126	0.430998	20	CGAGTTGACCCCCGGCACGCGGCCACGATCGCCCGGCCGC	TCTGCCTAGCAACAGCTGAC	-
M102	ZN341_HUMAN.H11MO.0.C	-3	0.00705745	2.83004	0.430998	22	CGAGTTGACCCCCGGCACGCGGCCACGATCGCCCGGCCGC	GCTCTTCCCTCCCCCCCCCCCC	-
M103	KLF6_HUMAN.H11MO.0.A	-15	0.000546257	0.219049	0.164904	19	CCAGCTGTCCGCCCTCGACACAAGGGCCCGGGGCACCGAG	GGAAGGGCGGGGCCGGGGG	+
M103	THAP1_HUMAN.H11MO.0.C	-12	0.000726009	0.29113	0.164904	22	CCAGCTGTCCGCCCTCGACACAAGGGCCCGGGGCACCGAG	CGCCGCCATCTTGGCTGCGGGC	+
M103	SP3_HUMAN.H11MO.0.B	-19	0.000788887	0.316344	0.164904	20	CCAGCTGTCCGCCCTCGACACAAGGGCCCGGGGCACCGAG	GGGGGGGGGCGGGGCCGGGG	+
M103	SP4_HUMAN.H11MO.0.A	-18	0.00100855	0.404429	0.164904	20	CCAGCTGTCCGCCCTCGACACAAGGGCCCGGGGCACCGAG	GGGAAGGGGGCGGGGCCGGG	+
M103	SP2_HUMAN.H11MO.0.A	-18	0.00124441	0.499009	0.164904	22	CCAGCTGTCCGCCCTCGACACAAGGGCCCGGGGCACCGAG	GGGGGGGGGGCGGGGCCGGGGG	+
M103	SMAD3_HUMAN.H11MO.0.B	-28	0.00126103	0.505674	0.164904	12	CCAGCTGTCCGCCCTCGACACAAGGGCCCGGGGCACCGAG	CAGGTGACAGAG	-
M103	LYL1_HUMAN.H11MO.0.A	0	0.00194637	0.780495	0.182094	14	CCAGCTGTCCGCCCTCGACACAAGGGCCCGGGGCACCGAG	CCAGCTGTTTCCTG	+
M103	OLIG2_HUMAN.H11MO.0.B	0	0.00209352	0.839502	0.182094	18	CCAGCTGTCCGCCCTCGACACAAGGGCCCGGGGCACCGAG	CCAGCTGTTTCCCTTCTG	+
M103	ZN563_HUMAN.H11MO.0.C	-3	0.00233819	0.937613	0.182094	21	CCAGCTGTCCGCCCTCGACACAAGGGCCCGGGGCACCGAG	GGGATCCTCACTGGCAGCTGC	+
M103	RXRA_HUMAN.H11MO.0.A	-18	0.00260171	1.04328	0.182094	20	CCAGCTGTCCGCCCTCGACACAAGGGCCCGGGGCACCGAG	GGGGGAGGCAGAGGTCAGAG	+
M103	PTF1A_HUMAN.H11MO.0.B	0	0.00290338	1.16426	0.182094	18	CCAGCTGTCCGCCCTCGACACAAGGGCCCGGGGCACCGAG	CCAGCTGCCCCCTTTCCC	+
M103	PATZ1_HUMAN.H11MO.0.C	-8	0.00301704	1.20983	0.182094	22	CCAGCTGTCCGCCCTCGACACAAGGGCCCGGGGCACCGAG	CCTCCCCCCCCGCCCCCTCCCC	-
M103	RARG_HUMAN.H11MO.0.B	-26	0.00369336	1.48104	0.206991	14	CCAGCTGTCCGCCCTCGACACAAGGGCCCGGGGCACCGAG	CCCAGGTCACTCTGACCT	-
M103	NR2C2_HUMAN.H11MO.0.B	-23	0.00424716	1.70311	0.208274	12	CCAGCTGTCCGCCCTCGACACAAGGGCCCGGGGCACCGAG	GGTTCCGGGTCA	+
M103	NR1H4_HUMAN.H11MO.0.B	-24	0.00662043	2.65479	0.305558	16	CCAGCTGTCCGCCCTCGACACAAGGGCCCGGGGCACCGAG	CCTCGGGGTCATTGACCCC	-
M103	ZBT17_HUMAN.H11MO.0.A	-17	0.0082554	3.31041	0.359851	19	CCAGCTGTCCGCCCTCGACACAAGGGCCCGGGGCACCGAG	GAGGGTGGGGGAGGGGAAG	+
M103	ZN341_HUMAN.H11MO.0.C	6	0.00913666	3.6638	0.374461	16	CCAGCTGTCCGCCCTCGACACAAGGGCCCGGGGCACCGAG	GCTCTTCCCTCCCCCCCCCCCC	-
M103	NR1D1_HUMAN.H11MO.0.B	-21	0.00954507	3.82757	0.374461	19	CCAGCTGTCCGCCCTCGACACAAGGGCCCGGGGCACCGAG	AGGGAAGTGGGTCAGAAGG	+
M103	ZN554_HUMAN.H11MO.0.C	-19	0.0111945	4.489	0.399245	20	CCAGCTGTCCGCCCTCGACACAAGGGCCCGGGGCACCGAG	AGCACCCCACATGGCTCAGC	-
M103	VEZF1_HUMAN.H11MO.0.C	-6	0.0144585	5.79785	0.472681	22	CCAGCTGTCCGCCCTCGACACAAGGGCCCGGGGCACCGAG	CCCCTCCCCCTCCCCCCTCCCC	-
M103	THA_HUMAN.H11MO.0.C	-19	0.0187872	7.53367	0.497109	17	CCAGCTGTCCGCCCTCGACACAAGGGCCCGGGGCACCGAG	GGGTCACTTCAGGTCAG	+
M103	RFX5_HUMAN.H11MO.0.A	-8	0.0192574	7.72222	0.497109	20	CCAGCTGTCCGCCCTCGACACAAGGGCCCGGGGCACCGAG	TCTGCCTAGCAACAGCTGAC	-
M103	AP2A_HUMAN.H11MO.0.A	-21	0.0201337	8.07361	0.497109	15	CCAGCTGTCCGCCCTCGACACAAGGGCCCGGGGCACCGAG	ATGGCCTCAGGGCAT	-
M105	ZN341_HUMAN.H11MO.0.C	-1	0.000409828	0.164341	0.327447	22	CCCTGGCGGGCACCAGGAAGAGCCAAGGCAACCTTGCACC	GGGGGGGGGGGGAGGGAAGAGC	+
M106	RXRA_HUMAN.H11MO.0.A	-20	0.00194729	0.780864	0.337193	20	CGCCGGGCTCAGCCGCCGGCCCACGACCCGTCGCGCGGCA	CTCTGACCTCTGCCTCCCCC	-
M106	SP3_HUMAN.H11MO.0.B	-13	0.00194729	0.780864	0.337193	20	CGCCGGGCTCAGCCGCCGGCCCACGACCCGTCGCGCGGCA	CCCCGGCCCCGCCCCCCCCC	-
M106	PATZ1_HUMAN.H11MO.0.C	-6	0.00211051	0.846316	0.337193	22	CGCCGGGCTCAGCCGCCGGCCCACGACCCGTCGCGCGGCA	CCTCCCCCCCCGCCCCCTCCCC	-
M106	ZN563_HUMAN.H11MO.0.C	-8	0.00251912	1.01017	0.337193	21	CGCCGGGCTCAGCCGCCGGCCCACGACCCGTCGCGCGGCA	GCAGCTGCCAGTGAGGATCCC	-
M106	SP2_HUMAN.H11MO.0.A	-6	0.00258461	1.03643	0.337193	22	CGCCGGGCTCAGCCGCCGGCCCACGACCCGTCGCGCGGCA	CCCCCGGCCCCGCCCCCCCCCC	-
M106	GATA1_HUMAN.H11MO.0.A	7	0.00263484	1.05657	0.337193	12	CGCCGGGCTCAGCCGCCGGCCCACGACCCGTCGCGCGGCA	TCTTATCTGTCCCCGCCAG	-
M106	THAP1_HUMAN.H11MO.0.C	-18	0.00295415	1.18461	0.337193	22	CGCCGGGCTCAGCCGCCGGCCCACGACCCGTCGCGCGGCA	GCCCGCAGCCAAGATGGCGGCG	-
M107	ZN341_HUMAN.H11MO.0.C	-5	0.000261669	0.104929	0.208	22	CCACTTCTCCTGCAAACTTGCGCGCCGCAGGCCAGCCGGT	GCTCTTCCCTCCCCCCCCCCCC	-
M110	ETV5_HUMAN.H11MO.0.C	-14	0.000335926	0.134707	0.263942	14	AGATTCCGAGAGGCCTGAGTTGCTCCTATAGATAACACCA	CTCACTTCCTGCTC	-
M110	BC11A_HUMAN.H11MO.0.A	-12	0.00141163	0.566064	0.451208	17	AGATTCCGAGAGGCCTGAGTTGCTCCTATAGATAACACCA	TTTTCACTTCCTCTTTT	-
M110	SPI1_HUMAN.H11MO.0.A	-13	0.00234401	0.93995	0.451208	17	AGATTCCGAGAGGCCTGAGTTGCTCCTATAGATAACACCA	TTTCACTTCCTCTTTTT	-
M110	ELF5_HUMAN.H11MO.0.A	-15	0.00240218	0.963274	0.451208	15	AGATTCCGAGAGGCCTGAGTTGCTCCTATAGATAACACCA	CCACTTCCTCCTTCC	-
M110	FLI1_HUMAN.H11MO.0.A	-12	0.00336274	1.34846	0.451208	18	AGATTCCGAGAGGCCTGAGTTGCTCCTATAGATAACACCA	TCCCTCCTTCCTTCCTCC	-
M110	OSR2_HUMAN.H11MO.0.C	-15	0.00494062	1.98119	0.451208	16	AGATTCCGAGAGGCCTGAGTTGCTCCTATAGATAACACCA	GCTGCTGCTTCTGCTG	+
M110	ZN563_HUMAN.H11MO.0.C	-8	0.00497059	1.99321	0.451208	21	AGATTCCGAGAGGCCTGAGTTGCTCCTATAGATAACACCA	GGGATCCTCACTGGCAGCTGC	+
M110	ZN554_HUMAN.H11MO.0.C	-8	0.00513891	2.0607	0.451208	20	AGATTCCGAGAGGCCTGAGTTGCTCCTATAGATAACACCA	AGCACCCCACATGGCTCAGC	-
M110	ZN667_HUMAN.H11MO.0.C	-9	0.00680518	2.72888	0.451208	19	AGATTCCGAGAGGCCTGAGTTGCTCCTATAGATAACACCA	GTGGCCTTAAAAGCTCAGC	+
M110	ERG_HUMAN.H11MO.0.A	-15	0.00766614	3.07412	0.451208	13	AGATTCCGAGAGGCCTGAGTTGCTCCTATAGATAACACCA	CCACTTCCTGCCC	-
M110	ZN341_HUMAN.H11MO.0.C	-18	0.00770368	3.08918	0.451208	22	AGATTCCGAGAGGCCTGAGTTGCTCCTATAGATAACACCA	GCTCTTCCCTCCCCCCCCCCCC	-
M110	EHF_HUMAN.H11MO.0.B	-14	0.00798038	3.20013	0.451208	15	AGATTCCGAGAGGCCTGAGTTGCTCCTATAGATAACACCA	GCCACTTCCTGGTTC	-
M110	RFX5_HUMAN.H11MO.0.A	-11	0.00957694	3.84035	0.451208	20	AGATTCCGAGAGGCCTGAGTTGCTCCTATAGATAACACCA	GTCAGCTGTTGCTAGGCAGA	+
M110	ELF3_HUMAN.H11MO.0.A	-15	0.00969937	3.88945	0.451208	14	AGATTCCGAGAGGCCTGAGTTGCTCCTATAGATAACACCA	CCACTTCCTGGTTC	-
M110	CEBPD_HUMAN.H11MO.0.C	-18	0.0100028	4.01112	0.451208	11	AGATTCCGAGAGGCCTGAGTTGCTCCTATAGATAACACCA	ATTGCACAACC	+
M110	ZSC22_HUMAN.H11MO.0.C	-21	0.0103208	4.13863	0.451208	16	AGATTCCGAGAGGCCTGAGTTGCTCCTATAGATAACACCA	CCTCCTCCCTCAGACC	-
M110	SMAD2_HUMAN.H11MO.0.A	-15	0.0105123	4.21545	0.451208	12	AGATTCCGAGAGGCCTGAGTTGCTCCTATAGATAACACCA	TGTCTGTCACCT	+
M110	CEBPA_HUMAN.H11MO.0.A	-17	0.0105123	4.21545	0.451208	12	AGATTCCGAGAGGCCTGAGTTGCTCCTATAGATAACACCA	GATTGCACAACC	-
M110	RXRA_HUMAN.H11MO.0.A	-18	0.0121863	4.88669	0.451208	20	AGATTCCGAGAGGCCTGAGTTGCTCCTATAGATAACACCA	CTCTGACCTCTGCCTCCCCC	-
M110	TBX3_HUMAN.H11MO.0.C	-18	0.0132561	5.31568	0.451208	11	AGATTCCGAGAGGCCTGAGTTGCTCCTATAGATAACACCA	TTCCCACCTCC	-
M110	SPIB_HUMAN.H11MO.0.A	-13	0.0141499	5.6741	0.451208	17	AGATTCCGAGAGGCCTGAGTTGCTCCTATAGATAACACCA	TTTCACTTCCTCTTTTT	-
M110	SMAD4_HUMAN.H11MO.0.B	-14	0.0141769	5.68494	0.451208	13	AGATTCCGAGAGGCCTGAGTTGCTCCTATAGATAACACCA	CTGTCTGGCACCT	+
M110	JUNB_HUMAN.H11MO.0.A	-17	0.0142078	5.69732	0.451208	11	AGATTCCGAGAGGCCTGAGTTGCTCCTATAGATAACACCA	GGTGACTCAGA	-
M110	JUN_HUMAN.H11MO.0.A	-17	0.0142078	5.69732	0.451208	11	AGATTCCGAGAGGCCTGAGTTGCTCCTATAGATAACACCA	GATGACTCATC	-
M110	SIX2_HUMAN.H11MO.0.A	-11	0.0151503	6.07528	0.451208	13	AGATTCCGAGAGGCCTGAGTTGCTCCTATAGATAACACCA	GTCTCAGGTTTCA	-
M110	ZN708_HUMAN.H11MO.0.C	-15	0.0154357	6.18972	0.451208	20	AGATTCCGAGAGGCCTGAGTTGCTCCTATAGATAACACCA	GCTGTACCTGCTTATTAGGC	-
M110	VEZF1_HUMAN.H11MO.0.C	-13	0.0155052	6.21757	0.451208	22	AGATTCCGAGAGGCCTGAGTTGCTCCTATAGATAACACCA	CCCCTCCCCCTCCCCCCTCCCC	-
M110	FOSL1_HUMAN.H11MO.0.A	-17	0.0169406	6.79316	0.469869	12	AGATTCCGAGAGGCCTGAGTTGCTCCTATAGATAACACCA	GGTGACTCATCC	-
M110	BRAC_HUMAN.H11MO.0.A	-16	0.0173424	6.95432	0.469869	20	AGATTCCGAGAGGCCTGAGTTGCTCCTATAGATAACACCA	ATTTCACACCTCCCTGCTAA	-
M110	SP4_HUMAN.H11MO.0.A	-14	0.0183745	7.36817	0.473215	20	AGATTCCGAGAGGCCTGAGTTGCTCCTATAGATAACACCA	CCCGGCCCCGCCCCCTTCCC	-
M110	JUND_HUMAN.H11MO.0.A	-17	0.0186705	7.48687	0.473215	11	AGATTCCGAGAGGCCTGAGTTGCTCCTATAGATAACACCA	GATGACTCATC	-
M110	ETV2_HUMAN.H11MO.0.B	-14	0.0194477	7.79851	0.477509	16	AGATTCCGAGAGGCCTGAGTTGCTCCTATAGATAACACCA	CCCACTTCCTGTTTCC	-
M110	FOSL2_HUMAN.H11MO.0.A	-17	0.0206618	8.28538	0.491947	12	AGATTCCGAGAGGCCTGAGTTGCTCCTATAGATAACACCA	GATGACTCATCC	-
M114	SP2_HUMAN.H11MO.0.A	-18	0.00135899	0.544957	0.376839	22	CCTCAGCAGCCAGCCCCGGCCGAGCGATAAGAACGCCGGG	GGGGGGGGGGCGGGGCCGGGGG	+
M114	ZN341_HUMAN.H11MO.0.C	-15	0.00135899	0.544957	0.376839	22	CCTCAGCAGCCAGCCCCGGCCGAGCGATAAGAACGCCGGG	GGGGGGGGGGGGAGGGAAGAGC	+
M114	RARA_HUMAN.H11MO.0.A	-21	0.00141849	0.568815	0.376839	19	CCTCAGCAGCCAGCCCCGGCCGAGCGATAAGAACGCCGGG	GGGGGATCAAGAGGTCAAGG	+
M114	PATZ1_HUMAN.H11MO.0.C	-18	0.00192972	0.773817	0.384489	22	CCTCAGCAGCCAGCCCCGGCCGAGCGATAAGAACGCCGGG	GGGGAGGGGGCGGGGGGGGAGG	+
M114	ZN563_HUMAN.H11MO.0.C	-2	0.00322167	1.29189	0.392568	21	CCTCAGCAGCCAGCCCCGGCCGAGCGATAAGAACGCCGGG	GCAGCTGCCAGTGAGGATCCC	-
M114	VEZF1_HUMAN.H11MO.0.C	-18	0.00356662	1.43021	0.392568	22	CCTCAGCAGCCAGCCCCGGCCGAGCGATAAGAACGCCGGG	GGGGAGGGGGGAGGGGGAGGGG	+
M114	RXRA_HUMAN.H11MO.0.A	-20	0.00359771	1.44268	0.392568	20	CCTCAGCAGCCAGCCCCGGCCGAGCGATAAGAACGCCGGG	GGGGGAGGCAGAGGTCAGAG	+
M114	KLF6_HUMAN.H11MO.0.A	-8	0.00428141	1.71684	0.392568	19	CCTCAGCAGCCAGCCCCGGCCGAGCGATAAGAACGCCGGG	GGAAGGGCGGGGCCGGGGG	+
M114	FLI1_HUMAN.H11MO.0.A	-22	0.0044331	1.77767	0.392568	18	CCTCAGCAGCCAGCCCCGGCCGAGCGATAAGAACGCCGGG	GGAGGAAGGAAGGAGGGA	+
M114	THAP1_HUMAN.H11MO.0.C	-19	0.00530777	2.12842	0.423022	21	CCTCAGCAGCCAGCCCCGGCCGAGCGATAAGAACGCCGGG	GCCCGCAGCCAAGATGGCGGCG	-
M115	ZN563_HUMAN.H11MO.0.C	-16	0.000348524	0.139758	0.27917	21	TCGCAGGCCCGGCTCGCCCCCTGCAGGGCAGGCCCTCGCG	GCAGCTGCCAGTGAGGATCCC	-
M115	GATA1_HUMAN.H11MO.0.A	7	0.00123259	0.49427	0.493657	12	TCGCAGGCCCGGCTCGCCCCCTGCAGGGCAGGCCCTCGCG	TCTTATCTGTCCCCGCCAG	-
M118	GATA1_HUMAN.H11MO.0.A	8	0.000658182	0.263931	0.477913	11	CCCCTGGTCTGCGGGCCACGCCCCGGGCGAGGACGCCGTG	TCTTATCTGTCCCCGCCAG	-
M118	SP3_HUMAN.H11MO.0.B	-13	0.00163446	0.655418	0.477913	20	CCCCTGGTCTGCGGGCCACGCCCCGGGCGAGGACGCCGTG	GGGGGGGGGCGGGGCCGGGG	+
M118	GATA2_HUMAN.H11MO.0.A	8	0.00287876	1.15438	0.477913	11	CCCCTGGTCTGCGGGCCACGCCCCGGGCGAGGACGCCGTG	CCTTATCTCCACCCCCCAG	-
M118	SP2_HUMAN.H11MO.0.A	-12	0.00326135	1.3078	0.477913	22	CCCCTGGTCTGCGGGCCACGCCCCGGGCGAGGACGCCGTG	GGGGGGGGGGCGGGGCCGGGGG	+
M118	RXRA_HUMAN.H11MO.0.A	-11	0.0052016	2.08584	0.477913	20	CCCCTGGTCTGCGGGCCACGCCCCGGGCGAGGACGCCGTG	GGGGGAGGCAGAGGTCAGAG	+
M118	ZN563_HUMAN.H11MO.0.C	0	0.00532887	2.13688	0.477913	21	CCCCTGGTCTGCGGGCCACGCCCCGGGCGAGGACGCCGTG	GCAGCTGCCAGTGAGGATCCC	-
M118	TAL1_HUMAN.H11MO.0.A	8	0.00535039	2.14551	0.477913	11	CCCCTGGTCTGCGGGCCACGCCCCGGGCGAGGACGCCGTG	CCTTATCTGCCCCCCCCAG	-
M118	THAP1_HUMAN.H11MO.0.C	-6	0.00539013	2.16144	0.477913	22	CCCCTGGTCTGCGGGCCACGCCCCGGGCGAGGACGCCGTG	CGCCGCCATCTTGGCTGCGGGC	+
M120	PATZ1_HUMAN.H11MO.0.C	-3	0.000136328	0.0546676	0.10671	22	AGGCAGTCAGCTCCGCAGCCGCCCCGTCAGGTCGGGACAC	CCTCCCCCCCCGCCCCCTCCCC	-
M120	SP2_HUMAN.H11MO.0.A	-3	0.000535222	0.214624	0.113495	22	AGGCAGTCAGCTCCGCAGCCGCCCCGTCAGGTCGGGACAC	CCCCCGGCCCCGCCCCCCCCCC	-
M120	ZN341_HUMAN.H11MO.0.C	-6	0.00057577	0.230884	0.113495	22	AGGCAGTCAGCTCCGCAGCCGCCCCGTCAGGTCGGGACAC	GCTCTTCCCTCCCCCCCCCCCC	-
M120	RXRA_HUMAN.H11MO.0.A	-3	0.000684802	0.274606	0.113495	20	AGGCAGTCAGCTCCGCAGCCGCCCCGTCAGGTCGGGACAC	CTCTGACCTCTGCCTCCCCC	-
M120	NR1H3_HUMAN.H11MO.0.B	-15	0.000728645	0.292187	0.113495	19	AGGCAGTCAGCTCCGCAGCCGCCCCGTCAGGTCGGGACAC	CAGAGGTCACTGCAGGTCA	+
M120	ZN563_HUMAN.H11MO.0.C	-7	0.00105698	0.423847	0.113495	21	AGGCAGTCAGCTCCGCAGCCGCCCCGTCAGGTCGGGACAC	GGGATCCTCACTGGCAGCTGC	+
M120	THAP1_HUMAN.H11MO.0.C	-10	0.00109599	0.439493	0.113495	22	AGGCAGTCAGCTCCGCAGCCGCCCCGTCAGGTCGGGACAC	CGCCGCCATCTTGGCTGCGGGC	+
M120	KLF6_HUMAN.H11MO.0.A	-3	0.00115997	0.465149	0.113495	19	AGGCAGTCAGCTCCGCAGCCGCCCCGTCAGGTCGGGACAC	CCCCCGGCCCCGCCCTTCC	-
M120	SP3_HUMAN.H11MO.0.B	-4	0.00144528	0.579558	0.125698	20	AGGCAGTCAGCTCCGCAGCCGCCCCGTCAGGTCGGGACAC	CCCCGGCCCCGCCCCCCCCC	-
M120	VEZF1_HUMAN.H11MO.0.C	-1	0.00177851	0.713184	0.139212	22	AGGCAGTCAGCTCCGCAGCCGCCCCGTCAGGTCGGGACAC	CCCCTCCCCCTCCCCCCTCCCC	-
M120	ZN554_HUMAN.H11MO.0.C	-17	0.00275118	1.10322	0.195769	20	AGGCAGTCAGCTCCGCAGCCGCCCCGTCAGGTCGGGACAC	AGCACCCCACATGGCTCAGC	-
M120	SP4_HUMAN.H11MO.0.A	-5	0.00388949	1.55969	0.236326	20	AGGCAGTCAGCTCCGCAGCCGCCCCGTCAGGTCGGGACAC	CCCGGCCCCGCCCCCTTCCC	-
M120	ZBT17_HUMAN.H11MO.0.A	-9	0.00403775	1.61914	0.236326	19	AGGCAGTCAGCTCCGCAGCCGCCCCGTCAGGTCGGGACAC	CTTCCCCTCCCCCACCCTC	-
M120	THA_HUMAN.H11MO.0.C	-18	0.00422689	1.69498	0.236326	17	AGGCAGTCAGCTCCGCAGCCGCCCCGTCAGGTCGGGACAC	GGGTCACTTCAGGTCAG	+
M120	NR1H4_HUMAN.H11MO.0.B	-23	0.00655424	2.62825	0.342018	17	AGGCAGTCAGCTCCGCAGCCGCCCCGTCAGGTCGGGACAC	CCTCGGGGTCATTGACCCC	-
M120	GATA1_HUMAN.H11MO.0.A	-6	0.00701434	2.81275	0.342951	19	AGGCAGTCAGCTCCGCAGCCGCCCCGTCAGGTCGGGACAC	TCTTATCTGTCCCCGCCAG	-
M120	NR1D1_HUMAN.H11MO.0.B	-6	0.00802555	3.21824	0.342951	19	AGGCAGTCAGCTCCGCAGCCGCCCCGTCAGGTCGGGACAC	CCTTCTGACCCACTTCCCT	-
M120	MAZ_HUMAN.H11MO.0.A	-3	0.0113945	4.56921	0.377072	22	AGGCAGTCAGCTCCGCAGCCGCCCCGTCAGGTCGGGACAC	CCCCCCCCCCCCCCCCTCCCCC	-
M120	RARG_HUMAN.H11MO.0.B	-8	0.0118214	4.74038	0.377072	18	AGGCAGTCAGCTCCGCAGCCGCCCCGTCAGGTCGGGACAC	AGGTCAGAGTGACCTGGG	+
M120	THB_HUMAN.H11MO.0.C	-17	0.0124327	4.98553	0.377072	17	AGGCAGTCAGCTCCGCAGCCGCCCCGTCAGGTCGGGACAC	GAGGTCAGGTCAGGTCA	+
M120	GATA2_HUMAN.H11MO.0.A	-6	0.0135698	5.44149	0.377072	19	AGGCAGTCAGCTCCGCAGCCGCCCCGTCAGGTCGGGACAC	CCTTATCTCCACCCCCCAG	-
M120	MXI1_HUMAN.H11MO.0.A	-16	0.0141324	5.66709	0.377072	15	AGGCAGTCAGCTCCGCAGCCGCCCCGTCAGGTCGGGACAC	CCCGCCGCCACGTGC	-
M120	SMAD3_HUMAN.H11MO.0.B	-1	0.0142098	5.69814	0.377072	12	AGGCAGTCAGCTCCGCAGCCGCCCCGTCAGGTCGGGACAC	CTCTGTCACCTG	+
M120	PAX5_HUMAN.H11MO.0.A	1	0.0149337	5.98841	0.377072	20	AGGCAGTCAGCTCCGCAGCCGCCCCGTCAGGTCGGGACAC	GTCACGCTCTGCTGCCCAGGC	-
M120	MAF_HUMAN.H11MO.0.A	-3	0.0164323	6.58937	0.401946	19	AGGCAGTCAGCTCCGCAGCCGCCCCGTCAGGTCGGGACAC	TTGCTGAGTCAGCAGATTC	-
M120	KLF3_HUMAN.H11MO.0.B	-17	0.0211097	8.46497	0.472097	19	AGGCAGTCAGCTCCGCAGCCGCCCCGTCAGGTCGGGACAC	GGGGAGGGGCGGGGCCGGG	+
M120	TAL1_HUMAN.H11MO.0.A	-6	0.0211097	8.46497	0.472097	19	AGGCAGTCAGCTCCGCAGCCGCCCCGTCAGGTCGGGACAC	CCTTATCTGCCCCCCCCAG	-
M120	BC11A_HUMAN.H11MO.0.A	-23	0.0227692	9.13045	0.495066	17	AGGCAGTCAGCTCCGCAGCCGCCCCGTCAGGTCGGGACAC	AAAAGAGGAAGTGAAAA	+
M121	RARG_HUMAN.H11MO.0.B	0	0.00125922	0.504946	0.461827	18	CGCGGAGCTCCCTGCCCCAGCCGGGGGCGTGCAGTCCCGG	CCCAGGTCACTCTGACCT	-
M121	NR1H4_HUMAN.H11MO.0.B	0	0.00128411	0.514929	0.461827	19	CGCGGAGCTCCCTGCCCCAGCCGGGGGCGTGCAGTCCCGG	CCTCGGGGTCATTGACCCC	-
M121	RXRA_HUMAN.H11MO.0.A	0	0.00185684	0.744593	0.461827	20	CGCGGAGCTCCCTGCCCCAGCCGGGGGCGTGCAGTCCCGG	CTCTGACCTCTGCCTCCCCC	-
M121	SP3_HUMAN.H11MO.0.B	-1	0.00285751	1.14586	0.461827	20	CGCGGAGCTCCCTGCCCCAGCCGGGGGCGTGCAGTCCCGG	CCCCGGCCCCGCCCCCCCCC	-
M121	SP2_HUMAN.H11MO.0.A	0	0.00366042	1.46783	0.461827	22	CGCGGAGCTCCCTGCCCCAGCCGGGGGCGTGCAGTCCCGG	CCCCCGGCCCCGCCCCCCCCCC	-
M121	THAP1_HUMAN.H11MO.0.C	2	0.00540838	2.16876	0.461827	20	CGCGGAGCTCCCTGCCCCAGCCGGGGGCGTGCAGTCCCGG	GCCCGCAGCCAAGATGGCGGCG	-
M121	NR1D1_HUMAN.H11MO.0.B	-5	0.00555811	2.2288	0.461827	19	CGCGGAGCTCCCTGCCCCAGCCGGGGGCGTGCAGTCCCGG	AGGGAAGTGGGTCAGAAGG	+
M121	ZN563_HUMAN.H11MO.0.C	-11	0.00577284	2.31491	0.461827	21	CGCGGAGCTCCCTGCCCCAGCCGGGGGCGTGCAGTCCCGG	GGGATCCTCACTGGCAGCTGC	+
M122	SP2_HUMAN.H11MO.0.A	-9	4.08408e-05	0.0163772	0.0206259	22	CCCTTCTCCCCCTCGGCTGCTCTCCCAGCCCGGGGCTTCT	CCCCCGGCCCCGCCCCCCCCCC	-
M122	MAZ_HUMAN.H11MO.0.A	-4	5.25654e-05	0.0210787	0.0206259	22	CCCTTCTCCCCCTCGGCTGCTCTCCCAGCCCGGGGCTTCT	CCCCCCCCCCCCCCCCTCCCCC	-
M122	SP3_HUMAN.H11MO.0.B	-10	0.000144192	0.057821	0.029701	20	CCCTTCTCCCCCTCGGCTGCTCTCCCAGCCCGGGGCTTCT	CCCCGGCCCCGCCCCCCCCC	-
M122	VEZF1_HUMAN.H11MO.0.C	-10	0.000151387	0.060706	0.029701	22	CCCTTCTCCCCCTCGGCTGCTCTCCCAGCCCGGGGCTTCT	CCCCTCCCCCTCCCCCCTCCCC	-
M122	SP4_HUMAN.H11MO.0.A	-11	0.000278557	0.111702	0.0369139	20	CCCTTCTCCCCCTCGGCTGCTCTCCCAGCCCGGGGCTTCT	CCCGGCCCCGCCCCCTTCCC	-
M122	PATZ1_HUMAN.H11MO.0.C	-9	0.000282227	0.113173	0.0369139	22	CCCTTCTCCCCCTCGGCTGCTCTCCCAGCCCGGGGCTTCT	CCTCCCCCCCCGCCCCCTCCCC	-
M122	ZN554_HUMAN.H11MO.0.C	-5	0.000525687	0.210801	0.0589349	20	CCCTTCTCCCCCTCGGCTGCTCTCCCAGCCCGGGGCTTCT	AGCACCCCACATGGCTCAGC	-
M122	KLF6_HUMAN.H11MO.0.A	-7	0.00142232	0.57035	0.139524	19	CCCTTCTCCCCCTCGGCTGCTCTCCCAGCCCGGGGCTTCT	CCCCCGGCCCCGCCCTTCC	-
M122	ZBT17_HUMAN.H11MO.0.A	-13	0.00222335	0.891563	0.162238	19	CCCTTCTCCCCCTCGGCTGCTCTCCCAGCCCGGGGCTTCT	CTTCCCCTCCCCCACCCTC	-
M122	NR1D1_HUMAN.H11MO.0.B	-7	0.00239224	0.959286	0.162238	19	CCCTTCTCCCCCTCGGCTGCTCTCCCAGCCCGGGGCTTCT	CCTTCTGACCCACTTCCCT	-
M122	ZN563_HUMAN.H11MO.0.C	-13	0.00256987	1.03052	0.162238	21	CCCTTCTCCCCCTCGGCTGCTCTCCCAGCCCGGGGCTTCT	GGGATCCTCACTGGCAGCTGC	+
M122	ZN341_HUMAN.H11MO.0.C	8	0.00260877	1.04612	0.162238	14	CCCTTCTCCCCCTCGGCTGCTCTCCCAGCCCGGGGCTTCT	GCTCTTCCCTCCCCCCCCCCCC	-
M122	RXRA_HUMAN.H11MO.0.A	-4	0.00268753	1.0777	0.162238	20	CCCTTCTCCCCCTCGGCTGCTCTCCCAGCCCGGGGCTTCT	CTCTGACCTCTGCCTCCCCC	-
M122	THAP1_HUMAN.H11MO.0.C	1	0.0034037	1.36488	0.190795	21	CCCTTCTCCCCCTCGGCTGCTCTCCCAGCCCGGGGCTTCT	GCCCGCAGCCAAGATGGCGGCG	-
M122	EGR1_HUMAN.H11MO.0.A	-9	0.00473261	1.89777	0.247601	17	CCCTTCTCCCCCTCGGCTGCTCTCCCAGCCCGGGGCTTCT	CCCCCGCCCACGCCCTC	-
M122	NFIC_HUMAN.H11MO.0.A	-16	0.0059013	2.36642	0.272422	17	CCCTTCTCCCCCTCGGCTGCTCTCCCAGCCCGGGGCTTCT	CTTGGCTCCCTGCCAAG	+
M122	RARG_HUMAN.H11MO.0.B	-14	0.00666941	2.67443	0.290776	18	CCCTTCTCCCCCTCGGCTGCTCTCCCAGCCCGGGGCTTCT	CCCAGGTCACTCTGACCT	-
M122	ZN667_HUMAN.H11MO.0.C	-6	0.00900302	3.61021	0.345115	19	CCCTTCTCCCCCTCGGCTGCTCTCCCAGCCCGGGGCTTCT	GTGGCCTTAAAAGCTCAGC	+
M122	GATA1_HUMAN.H11MO.0.A	6	0.0096206	3.85786	0.345115	13	CCCTTCTCCCCCTCGGCTGCTCTCCCAGCCCGGGGCTTCT	TCTTATCTGTCCCCGCCAG	-
M122	Z324A_HUMAN.H11MO.0.C	-4	0.00972238	3.89868	0.345115	23	CCCTTCTCCCCCTCGGCTGCTCTCCCAGCCCGGGGCTTCT	TATCAAACCATCCTTTGCTGCCA	+
M122	LYL1_HUMAN.H11MO.0.A	-12	0.0105266	4.22115	0.345115	14	CCCTTCTCCCCCTCGGCTGCTCTCCCAGCCCGGGGCTTCT	CCAGCTGTTTCCTG	+
M122	WT1_HUMAN.H11MO.0.C	-10	0.0109941	4.40864	0.345115	20	CCCTTCTCCCCCTCGGCTGCTCTCCCAGCCCGGGGCTTCT	CCCCCCCTCCTCCCCCGCCC	-
M122	RARA_HUMAN.H11MO.0.A	7	0.0109941	4.40864	0.345115	13	CCCTTCTCCCCCTCGGCTGCTCTCCCAGCCCGGGGCTTCT	CCTTGACCTCTTGATCCCCC	-
M122	NR1H3_HUMAN.H11MO.0.B	-7	0.0117156	4.69796	0.346101	19	CCCTTCTCCCCCTCGGCTGCTCTCCCAGCCCGGGGCTTCT	TGACCTGCAGTGACCTCTG	-
M122	EGR2_HUMAN.H11MO.0.A	-10	0.0123486	4.95179	0.346101	18	CCCTTCTCCCCCTCGGCTGCTCTCCCAGCCCGGGGCTTCT	CCCCTCCCACACCCCCCC	-
M122	KLF3_HUMAN.H11MO.0.B	-11	0.0142236	5.70366	0.384906	19	CCCTTCTCCCCCTCGGCTGCTCTCCCAGCCCGGGGCTTCT	CCCGGCCCCGCCCCTCCCC	-
M122	KLF15_HUMAN.H11MO.0.A	-6	0.0161599	6.48014	0.409092	19	CCCTTCTCCCCCTCGGCTGCTCTCCCAGCCCGGGGCTTCT	CCCCCCCCTGCTCCTCCCC	-
M122	ESR2_HUMAN.H11MO.0.A	-17	0.0191985	7.6986	0.470827	15	CCCTTCTCCCCCTCGGCTGCTCTCCCAGCCCGGGGCTTCT	AGGTCACCCTGACCT	+
M123	VEZF1_HUMAN.H11MO.0.C	-14	9.99088e-08	4.00634e-05	7.73913e-05	22	CCGCCGCCTCGCGCCCTCCCCCCCGCCCGCCTGCCAAGTG	CCCCTCCCCCTCCCCCCTCCCC	-
M123	MAZ_HUMAN.H11MO.0.A	-8	4.76724e-07	0.000191166	0.000135283	22	CCGCCGCCTCGCGCCCTCCCCCCCGCCCGCCTGCCAAGTG	CCCCCCCCCCCCCCCCTCCCCC	-
M123	ZN467_HUMAN.H11MO.0.C	-7	5.23935e-07	0.000210098	0.000135283	22	CCGCCGCCTCGCGCCCTCCCCCCCGCCCGCCTGCCAAGTG	CCCCCCCCCCCCTCCCCTCCCC	-
M123	PATZ1_HUMAN.H11MO.0.C	-14	2.69771e-06	0.00108178	0.000522425	22	CCGCCGCCTCGCGCCCTCCCCCCCGCCCGCCTGCCAAGTG	CCTCCCCCCCCGCCCCCTCCCC	-
M123	SP3_HUMAN.H11MO.0.B	-11	1.60655e-05	0.00644226	0.00248893	20	CCGCCGCCTCGCGCCCTCCCCCCCGCCCGCCTGCCAAGTG	CCCCGGCCCCGCCCCCCCCC	-
M123	KLF15_HUMAN.H11MO.0.A	-10	3.40086e-05	0.0136375	0.00422436	19	CCGCCGCCTCGCGCCCTCCCCCCCGCCCGCCTGCCAAGTG	CCCCCCCCTGCTCCTCCCC	-
M123	SP2_HUMAN.H11MO.0.A	-13	4.13556e-05	0.0165836	0.00422436	22	CCGCCGCCTCGCGCCCTCCCCCCCGCCCGCCTGCCAAGTG	CCCCCGGCCCCGCCCCCCCCCC	-
M123	KLF6_HUMAN.H11MO.0.A	-15	4.36277e-05	0.0174947	0.00422436	19	CCGCCGCCTCGCGCCCTCCCCCCCGCCCGCCTGCCAAGTG	CCCCCGGCCCCGCCCTTCC	-
M123	ZN341_HUMAN.H11MO.0.C	1	5.21544e-05	0.0209139	0.00448886	21	CCGCCGCCTCGCGCCCTCCCCCCCGCCCGCCTGCCAAGTG	GCTCTTCCCTCCCCCCCCCCCC	-
M123	ZN263_HUMAN.H11MO.0.A	-15	7.00379e-05	0.0280852	0.00542527	20	CCGCCGCCTCGCGCCCTCCCCCCCGCCCGCCTGCCAAGTG	CTCCTCCTCTCCCTCCTCCC	-
M123	ZBT17_HUMAN.H11MO.0.A	-14	0.000114707	0.0459976	0.00807767	19	CCGCCGCCTCGCGCCCTCCCCCCCGCCCGCCTGCCAAGTG	CTTCCCCTCCCCCACCCTC	-
M123	WT1_HUMAN.H11MO.0.C	-14	0.000130441	0.0523067	0.00808831	20	CCGCCGCCTCGCGCCCTCCCCCCCGCCCGCCTGCCAAGTG	CCCCCCCTCCTCCCCCGCCC	-
M123	EGR2_HUMAN.H11MO.0.A	0	0.000135742	0.0544323	0.00808831	18	CCGCCGCCTCGCGCCCTCCCCCCCGCCCGCCTGCCAAGTG	CCCCTCCCACACCCCCCC	-
M123	SP4_HUMAN.H11MO.0.A	-12	0.000151928	0.0609232	0.00840618	20	CCGCCGCCTCGCGCCCTCCCCCCCGCCCGCCTGCCAAGTG	CCCGGCCCCGCCCCCTTCCC	-
M123	KLF3_HUMAN.H11MO.0.B	-15	0.000388252	0.155689	0.0195483	19	CCGCCGCCTCGCGCCCTCCCCCCCGCCCGCCTGCCAAGTG	CCCGGCCCCGCCCCTCCCC	-
M123	SP1_HUMAN.H11MO.0.A	-6	0.000403775	0.161914	0.0195483	22	CCGCCGCCTCGCGCCCTCCCCCCCGCCCGCCTGCCAAGTG	CCCCCCCCCGGCCCCGCCCCCC	-
M123	RXRA_HUMAN.H11MO.0.A	-13	0.000703326	0.282034	0.0320477	20	CCGCCGCCTCGCGCCCTCCCCCCCGCCCGCCTGCCAAGTG	CTCTGACCTCTGCCTCCCCC	-
M123	ZN770_HUMAN.H11MO.0.C	-6	0.00186613	0.748318	0.0764221	22	CCGCCGCCTCGCGCCCTCCCCCCCGCCCGCCTGCCAAGTG	GATCCTCCCGCCTCAGCCTCCC	-
M123	EGR1_HUMAN.H11MO.0.A	-13	0.00187449	0.751672	0.0764221	17	CCGCCGCCTCGCGCCCTCCCCCCCGCCCGCCTGCCAAGTG	CCCCCGCCCACGCCCTC	-
M123	NFIC_HUMAN.H11MO.0.A	-21	0.00215826	0.865463	0.0809761	17	CCGCCGCCTCGCGCCCTCCCCCCCGCCCGCCTGCCAAGTG	CTTGGCTCCCTGCCAAG	+
M123	Z324A_HUMAN.H11MO.0.C	-13	0.00219527	0.880303	0.0809761	23	CCGCCGCCTCGCGCCCTCCCCCCCGCCCGCCTGCCAAGTG	TATCAAACCATCCTTTGCTGCCA	+
M123	THAP1_HUMAN.H11MO.0.C	-12	0.00394298	1.58113	0.138832	22	CCGCCGCCTCGCGCCCTCCCCCCCGCCCGCCTGCCAAGTG	CGCCGCCATCTTGGCTGCGGGC	+
M123	NR1H4_HUMAN.H11MO.0.B	-6	0.00434203	1.74115	0.146236	19	CCGCCGCCTCGCGCCCTCCCCCCCGCCCGCCTGCCAAGTG	CCTCGGGGTCATTGACCCC	-
M123	TAF1_HUMAN.H11MO.0.A	-16	0.00453441	1.8183	0.146352	16	CCGCCGCCTCGCGCCCTCCCCCCCGCCCGCCTGCCAAGTG	CCGCCGCCGCCATCTT	-
M123	FLI1_HUMAN.H11MO.0.A	-12	0.00531526	2.13142	0.164692	18	CCGCCGCCTCGCGCCCTCCCCCCCGCCCGCCTGCCAAGTG	TCCCTCCTTCCTTCCTCC	-
M123	TBX21_HUMAN.H11MO.0.A	-7	0.00654462	2.62439	0.181811	13	CCGCCGCCTCGCGCCCTCCCCCCCGCCCGCCTGCCAAGTG	TTCACACCTCCAC	-
M123	E2F1_HUMAN.H11MO.0.A	-21	0.00677555	2.717	0.181811	14	CCGCCGCCTCGCGCCCTCCCCCCCGCCCGCCTGCCAAGTG	CTTTCCCGCCCCCC	-
M123	ZSC31_HUMAN.H11MO.0.C	-17	0.00687381	2.7564	0.181811	18	CCGCCGCCTCGCGCCCTCCCCCCCGCCCGCCTGCCAAGTG	CATAACTGCCCTGCTGCC	-
M123	E2F6_HUMAN.H11MO.0.A	-20	0.00704131	2.82357	0.181811	13	CCGCCGCCTCGCGCCCTCCCCCCCGCCCGCCTGCCAAGTG	CCCTTCCCGCCCC	-
M123	E2F7_HUMAN.H11MO.0.B	-13	0.00704131	2.82357	0.181811	13	CCGCCGCCTCGCGCCCTCCCCCCCGCCCGCCTGCCAAGTG	CCTTTCCCGCCCC	-
M123	ZN335_HUMAN.H11MO.0.A	-16	0.00805537	3.2302	0.201285	22	CCGCCGCCTCGCGCCCTCCCCCCCGCCCGCCTGCCAAGTG	GGCTGTCCTCGGCGCTGCCTGA	+
M123	RARA_HUMAN.H11MO.0.A	-6	0.00888046	3.56106	0.214968	20	CCGCCGCCTCGCGCCCTCCCCCCCGCCCGCCTGCCAAGTG	CCTTGACCTCTTGATCCCCC	-
M123	ZN281_HUMAN.H11MO.0.A	-24	0.0115315	4.62415	0.257651	15	CCGCCGCCTCGCGCCCTCCCCCCCGCCCGCCTGCCAAGTG	TCCCCTCCCCCACCC	-
M123	SMAD3_HUMAN.H11MO.0.B	-13	0.0116057	4.65387	0.257651	12	CCGCCGCCTCGCGCCCTCCCCCCCGCCCGCCTGCCAAGTG	CTCTGTCACCTG	+
M123	SRBP2_HUMAN.H11MO.0.B	-6	0.0116415	4.66826	0.257651	13	CCGCCGCCTCGCGCCCTCCCCCCCGCCCGCCTGCCAAGTG	CCTCACCCCACCC	-
M123	MXI1_HUMAN.H11MO.0.A	-26	0.0131485	5.27255	0.282919	14	CCGCCGCCTCGCGCCCTCCCCCCCGCCCGCCTGCCAAGTG	CCCGCCGCCACGTGC	-
M123	ZN563_HUMAN.H11MO.0.C	-20	0.0142718	5.72301	0.292542	20	CCGCCGCCTCGCGCCCTCCCCCCCGCCCGCCTGCCAAGTG	GGGATCCTCACTGGCAGCTGC	+
M123	COT1_HUMAN.H11MO.0.C	-13	0.0146736	5.88412	0.292542	17	CCGCCGCCTCGCGCCCTCCCCCCCGCCCGCCTGCCAAGTG	CCCTGACCTCTGACCCC	-
M123	KLF9_HUMAN.H11MO.0.C	-4	0.0149746	6.00482	0.292542	15	CCGCCGCCTCGCGCCCTCCCCCCCGCCCGCCTGCCAAGTG	GGCCACGCCCCCTCC	-
M123	PAX5_HUMAN.H11MO.0.A	-19	0.0151064	6.05765	0.292542	21	CCGCCGCCTCGCGCCCTCCCCCCCGCCCGCCTGCCAAGTG	GTCACGCTCTGCTGCCCAGGC	-
M123	TFDP1_HUMAN.H11MO.0.C	-21	0.0164862	6.61095	0.304059	14	CCGCCGCCTCGCGCCCTCCCCCCCGCCCGCCTGCCAAGTG	TTTTCCCGCCCCCC	-
M123	ZN554_HUMAN.H11MO.0.C	-11	0.0169392	6.79261	0.305149	20	CCGCCGCCTCGCGCCCTCCCCCCCGCCCGCCTGCCAAGTG	AGCACCCCACATGGCTCAGC	-
M123	IKZF1_HUMAN.H11MO.0.C	-29	0.018562	7.44338	0.324533	8	CCGCCGCCTCGCGCCCTCCCCCCCGCCCGCCTGCCAAGTG	TCTCCCAA	-
M123	NR1D1_HUMAN.H11MO.0.B	-18	0.0188531	7.56009	0.324533	19	CCGCCGCCTCGCGCCCTCCCCCCCGCCCGCCTGCCAAGTG	CCTTCTGACCCACTTCCCT	-
M123	KLF1_HUMAN.H11MO.0.A	-1	0.0200904	8.05625	0.338313	14	CCGCCGCCTCGCGCCCTCCCCCCCGCCCGCCTGCCAAGTG	CCCGGCCCCGCCCC	-
M123	ITF2_HUMAN.H11MO.0.C	-25	0.0238315	9.55645	0.392774	10	CCGCCGCCTCGCGCCCTCCCCCCCGCCCGCCTGCCAAGTG	CCCAGCTGCC	-
M123	PTF1A_HUMAN.H11MO.0.B	-18	0.0247069	9.90746	0.398717	18	CCGCCGCCTCGCGCCCTCCCCCCCGCCCGCCTGCCAAGTG	CCAGCTGCCCCCTTTCCC	+
M123	FEV_HUMAN.H11MO.0.B	-20	0.027815	11.1538	0.439714	10	CCGCCGCCTCGCGCCCTCCCCCCCGCCCGCCTGCCAAGTG	CGCTTCCCGC	-
M123	MTF1_HUMAN.H11MO.0.C	-22	0.0285263	11.439	0.44194	17	CCGCCGCCTCGCGCCCTCCCCCCCGCCCGCCTGCCAAGTG	AGTGCCGTGTGCAAAAC	+
M123	NFIA_HUMAN.H11MO.0.C	-22	0.0299703	12.0181	0.451019	15	CCGCCGCCTCGCGCCCTCCCCCCCGCCCGCCTGCCAAGTG	TTGGCACCGTGCCAA	-
M123	E2F4_HUMAN.H11MO.0.A	-21	0.0302768	12.141	0.451019	13	CCGCCGCCTCGCGCCCTCCCCCCCGCCCGCCTGCCAAGTG	ATTTCCCGCCCCC	-
M123	ZSC22_HUMAN.H11MO.0.C	1	0.033013	13.2382	0.476759	15	CCGCCGCCTCGCGCCCTCCCCCCCGCCCGCCTGCCAAGTG	CCTCCTCCCTCAGACC	-
M123	ZN667_HUMAN.H11MO.0.C	-9	0.0332357	13.3275	0.476759	19	CCGCCGCCTCGCGCCCTCCCCCCCGCCCGCCTGCCAAGTG	GTGGCCTTAAAAGCTCAGC	+
M125	SP3_HUMAN.H11MO.0.B	-15	0.000153132	0.0614058	0.12189	20	AGCGCGGCACGACCAGCCAGACCCCGGCCCCGCGCGAGGG	CCCCGGCCCCGCCCCCCCCC	-
M125	PATZ1_HUMAN.H11MO.0.C	-9	0.000562055	0.225384	0.223692	22	AGCGCGGCACGACCAGCCAGACCCCGGCCCCGCGCGAGGG	CCTCCCCCCCCGCCCCCTCCCC	-
M125	SP2_HUMAN.H11MO.0.A	-14	0.00093436	0.374678	0.239476	22	AGCGCGGCACGACCAGCCAGACCCCGGCCCCGCGCGAGGG	CCCCCGGCCCCGCCCCCCCCCC	-
M125	RXRA_HUMAN.H11MO.0.A	-15	0.00120343	0.482574	0.239476	20	AGCGCGGCACGACCAGCCAGACCCCGGCCCCGCGCGAGGG	CTCTGACCTCTGCCTCCCCC	-
M125	THAP1_HUMAN.H11MO.0.C	-1	0.00188234	0.754818	0.289291	22	AGCGCGGCACGACCAGCCAGACCCCGGCCCCGCGCGAGGG	GCCCGCAGCCAAGATGGCGGCG	-
M125	KLF6_HUMAN.H11MO.0.A	-20	0.00219469	0.880069	0.289291	19	AGCGCGGCACGACCAGCCAGACCCCGGCCCCGCGCGAGGG	CCCCCGGCCCCGCCCTTCC	-
M125	NR1D1_HUMAN.H11MO.0.B	-13	0.00254408	1.02018	0.289291	19	AGCGCGGCACGACCAGCCAGACCCCGGCCCCGCGCGAGGG	CCTTCTGACCCACTTCCCT	-
M125	SP4_HUMAN.H11MO.0.A	-16	0.00467995	1.87666	0.378931	20	AGCGCGGCACGACCAGCCAGACCCCGGCCCCGCGCGAGGG	CCCGGCCCCGCCCCCTTCCC	-
M125	ZN563_HUMAN.H11MO.0.C	-5	0.00476056	1.90898	0.378931	21	AGCGCGGCACGACCAGCCAGACCCCGGCCCCGCGCGAGGG	GCAGCTGCCAGTGAGGATCCC	-
M125	CLOCK_HUMAN.H11MO.0.C	-24	0.00645412	2.5881	0.467032	14	AGCGCGGCACGACCAGCCAGACCCCGGCCCCGCGCGAGGG	CAGACACGTGAACA	+
M125	ZN341_HUMAN.H11MO.0.C	-3	0.00745202	2.98826	0.494305	22	AGCGCGGCACGACCAGCCAGACCCCGGCCCCGCGCGAGGG	GCTCTTCCCTCCCCCCCCCCCC	-
M126	PATZ1_HUMAN.H11MO.0.C	-16	2.40702e-06	0.000965213	0.00188914	22	GCGCACAGAACTTCTGGTGAATGAGGCGGACGAACAAGGA	GGGGAGGGGGCGGGGGGGGAGG	+
M126	VEZF1_HUMAN.H11MO.0.C	-12	6.94756e-05	0.0278597	0.0205196	22	GCGCACAGAACTTCTGGTGAATGAGGCGGACGAACAAGGA	GGGGAGGGGGGAGGGGGAGGGG	+
M126	SP4_HUMAN.H11MO.0.A	-16	7.84341e-05	0.0314521	0.0205196	20	GCGCACAGAACTTCTGGTGAATGAGGCGGACGAACAAGGA	GGGAAGGGGGCGGGGCCGGG	+
M126	MAZ_HUMAN.H11MO.0.A	-18	0.000145539	0.058361	0.024585	22	GCGCACAGAACTTCTGGTGAATGAGGCGGACGAACAAGGA	GGGGGAGGGGGGGGGGGGGGGG	+
M126	EGR2_HUMAN.H11MO.0.A	-16	0.000204535	0.0820187	0.024585	18	GCGCACAGAACTTCTGGTGAATGAGGCGGACGAACAAGGA	GGGGGGGTGTGGGAGGGG	+
M126	ZN770_HUMAN.H11MO.0.C	-14	0.000216815	0.0869429	0.024585	22	GCGCACAGAACTTCTGGTGAATGAGGCGGACGAACAAGGA	GGGAGGCTGAGGCGGGAGGATC	+
M126	WT1_HUMAN.H11MO.0.C	-14	0.000219272	0.087928	0.024585	20	GCGCACAGAACTTCTGGTGAATGAGGCGGACGAACAAGGA	GGGCGGGGGAGGAGGGGGGG	+
M126	SP2_HUMAN.H11MO.0.A	-16	0.000253687	0.101729	0.0248883	22	GCGCACAGAACTTCTGGTGAATGAGGCGGACGAACAAGGA	GGGGGGGGGGCGGGGCCGGGGG	+
M126	ZN263_HUMAN.H11MO.0.A	-20	0.000854569	0.342682	0.074523	20	GCGCACAGAACTTCTGGTGAATGAGGCGGACGAACAAGGA	GGGAGGAGGGAGAGGAGGAG	+
M126	SP3_HUMAN.H11MO.0.B	-17	0.00134652	0.539954	0.105681	20	GCGCACAGAACTTCTGGTGAATGAGGCGGACGAACAAGGA	GGGGGGGGGCGGGGCCGGGG	+
M126	MXI1_HUMAN.H11MO.0.A	-18	0.00185472	0.743743	0.132334	15	GCGCACAGAACTTCTGGTGAATGAGGCGGACGAACAAGGA	GCACGTGGCGGCGGG	+
M126	RXRA_HUMAN.H11MO.0.A	-12	0.00260076	1.0429	0.14704	20	GCGCACAGAACTTCTGGTGAATGAGGCGGACGAACAAGGA	GGGGGAGGCAGAGGTCAGAG	+
M126	NR1D1_HUMAN.H11MO.0.B	-14	0.00274021	1.09883	0.14704	19	GCGCACAGAACTTCTGGTGAATGAGGCGGACGAACAAGGA	AGGGAAGTGGGTCAGAAGG	+
M126	ZBT17_HUMAN.H11MO.0.A	-14	0.00274021	1.09883	0.14704	19	GCGCACAGAACTTCTGGTGAATGAGGCGGACGAACAAGGA	GAGGGTGGGGGAGGGGAAG	+
M126	ZN467_HUMAN.H11MO.0.C	-16	0.00281023	1.1269	0.14704	22	GCGCACAGAACTTCTGGTGAATGAGGCGGACGAACAAGGA	GGGGAGGGGAGGGGGGGGGGGG	+
M126	ZN341_HUMAN.H11MO.0.C	-14	0.00300682	1.20573	0.147494	22	GCGCACAGAACTTCTGGTGAATGAGGCGGACGAACAAGGA	GGGGGGGGGGGGAGGGAAGAGC	+
M126	KLF6_HUMAN.H11MO.0.A	-14	0.00453197	1.81732	0.20923	19	GCGCACAGAACTTCTGGTGAATGAGGCGGACGAACAAGGA	GGAAGGGCGGGGCCGGGGG	+
M126	EGR1_HUMAN.H11MO.0.A	-16	0.00480799	1.928	0.209641	17	GCGCACAGAACTTCTGGTGAATGAGGCGGACGAACAAGGA	GAGGGCGTGGGCGGGGG	+
M126	ZBTB6_HUMAN.H11MO.0.C	-15	0.0061542	2.46783	0.253424	13	GCGCACAGAACTTCTGGTGAATGAGGCGGACGAACAAGGA	GGTGCTGGAGCCG	+
M126	COT1_HUMAN.H11MO.0.C	-15	0.00645792	2.58962	0.253424	17	GCGCACAGAACTTCTGGTGAATGAGGCGGACGAACAAGGA	GGGGTCAGAGGTCAGGG	+
M126	KLF15_HUMAN.H11MO.0.A	-16	0.00736665	2.95403	0.265799	19	GCGCACAGAACTTCTGGTGAATGAGGCGGACGAACAAGGA	GGGGAGGAGCAGGGGGGGG	+
M126	CLOCK_HUMAN.H11MO.0.C	-15	0.00745059	2.98768	0.265799	14	GCGCACAGAACTTCTGGTGAATGAGGCGGACGAACAAGGA	TGTTCACGTGTCTG	-
M126	KLF5_HUMAN.H11MO.0.A	-17	0.00871456	3.49454	0.292652	14	GCGCACAGAACTTCTGGTGAATGAGGCGGACGAACAAGGA	AGGGTGGGGCTGGG	+
M126	ZSC22_HUMAN.H11MO.0.C	-10	0.00894903	3.58856	0.292652	16	GCGCACAGAACTTCTGGTGAATGAGGCGGACGAACAAGGA	GGTCTGAGGGAGGAGG	+
M126	SMAD3_HUMAN.H11MO.0.B	-13	0.00942608	3.77986	0.295922	12	GCGCACAGAACTTCTGGTGAATGAGGCGGACGAACAAGGA	CAGGTGACAGAG	-
M126	TBX21_HUMAN.H11MO.0.A	-16	0.0100247	4.01989	0.302609	13	GCGCACAGAACTTCTGGTGAATGAGGCGGACGAACAAGGA	GTGGAGGTGTGAA	+
M126	RARA_HUMAN.H11MO.0.A	-6	0.0108629	4.35603	0.315768	20	GCGCACAGAACTTCTGGTGAATGAGGCGGACGAACAAGGA	GGGGGATCAAGAGGTCAAGG	+
M126	Z324A_HUMAN.H11MO.0.C	-13	0.0119192	4.77959	0.334098	23	GCGCACAGAACTTCTGGTGAATGAGGCGGACGAACAAGGA	TGGCAGCAAAGGATGGTTTGATA	-
M126	ZN554_HUMAN.H11MO.0.C	-6	0.0123533	4.95367	0.334326	20	GCGCACAGAACTTCTGGTGAATGAGGCGGACGAACAAGGA	AGCACCCCACATGGCTCAGC	-
M126	TAF1_HUMAN.H11MO.0.A	-13	0.0137785	5.52518	0.360468	16	GCGCACAGAACTTCTGGTGAATGAGGCGGACGAACAAGGA	AAGATGGCGGCGGCGG	+
M126	KLF3_HUMAN.H11MO.0.B	-12	0.0152717	6.12396	0.386645	19	GCGCACAGAACTTCTGGTGAATGAGGCGGACGAACAAGGA	GGGGAGGGGCGGGGCCGGG	+
M126	E2F7_HUMAN.H11MO.0.B	-22	0.0173099	6.94126	0.412838	13	GCGCACAGAACTTCTGGTGAATGAGGCGGACGAACAAGGA	GGGGCGGGAAAGG	+
M126	USF2_HUMAN.H11MO.0.A	-15	0.0173583	6.96069	0.412838	19	GCGCACAGAACTTCTGGTGAATGAGGCGGACGAACAAGGA	GGGTCACGTGGCCGCGGCG	+
M126	BRAC_HUMAN.H11MO.0.A	-11	0.0203915	8.17698	0.470712	20	GCGCACAGAACTTCTGGTGAATGAGGCGGACGAACAAGGA	TTAGCAGGGAGGTGTGAAAT	+
M126	FEV_HUMAN.H11MO.0.B	-18	0.0212601	8.5253	0.476742	10	GCGCACAGAACTTCTGGTGAATGAGGCGGACGAACAAGGA	GCGGGAAGCG	+
M126	NR1H4_HUMAN.H11MO.0.B	2	0.022333	8.95551	0.477684	17	GCGCACAGAACTTCTGGTGAATGAGGCGGACGAACAAGGA	GGGGTCAATGACCCCGAGG	+
M126	NFIC_HUMAN.H11MO.0.A	-21	0.0225194	9.03027	0.477684	17	GCGCACAGAACTTCTGGTGAATGAGGCGGACGAACAAGGA	CTTGGCAGGGAGCCAAG	-
# Tomtom (Motif Comparison Tool): Version 5.5.5 compiled on Dec 7 2023 at 04:32:55
# The format of this file is described at http://localhost:8080/meme_5.5.5/doc/tomtom-output-format.html.
# tomtom -oc /data/doc-rev/out_hela/output_promoters_real26 /data/doc-rev/hela/result_motif_pr/motifs_pr26.txt /data/doc-rev/HOCOMOCOv11_core_HUMAN_mono_meme_format.meme
