# Supplementary material for: DeepEPI: CNN-transformer-based model for extracting TF interactions through predicting enhancer-promoter interactions
Source: Bioinform Adv. 2025 Sep 17;5(1):vbaf221. doi: 10.1093/bioadv/vbaf221 (PMC12478696; doi:10.1093/bioadv/vbaf221)
Supplement: vbaf221_Supplementary_Data [file vbaf221_supplementary_data.zip › Supplementary_file5/HELA-S3/result_promoter_26/tomtom.xml]

<?xml version='1.0' encoding='UTF-8' standalone='yes'?>
<tomtom version="5.5.5" release="Thu Sep 14 08:48:04 2023 +1000">
  <model>
    <command_line>tomtom -oc /data/doc-rev/out_hela/output_promoters_real26 /data/doc-rev/hela/result_motif_pr/motifs_pr26.txt /data/doc-rev/HOCOMOCOv11_core_HUMAN_mono_meme_format.meme</command_line>
    <distance_measure value="ed"/>
    <threshold type="qvalue">0.5</threshold>
    <alphabet name="DNA" like="dna">
      <letter id="A" symbol="A" complement="T" name="Adenine" colour="CC0000"/>
      <letter id="C" symbol="C" complement="G" name="Cytosine" colour="0000CC"/>
      <letter id="G" symbol="G" complement="C" name="Guanine" colour="FFB300"/>
      <letter id="T" symbol="T" aliases="U" complement="A" name="Thymine" colour="008000"/>
      <letter id="N" symbol="N" aliases="X." equals="ACGT" name="Any base"/>
      <letter id="V" symbol="V" equals="ACG" name="Not T"/>
      <letter id="H" symbol="H" equals="ACT" name="Not G"/>
      <letter id="D" symbol="D" equals="AGT" name="Not C"/>
      <letter id="B" symbol="B" equals="CGT" name="Not A"/>
      <letter id="M" symbol="M" equals="AC" name="Amino"/>
      <letter id="R" symbol="R" equals="AG" name="Purine"/>
      <letter id="W" symbol="W" equals="AT" name="Weak"/>
      <letter id="S" symbol="S" equals="CG" name="Strong"/>
      <letter id="Y" symbol="Y" equals="CT" name="Pyrimidine"/>
      <letter id="K" symbol="K" equals="GT" name="Keto"/>
    </alphabet>
    <strands>both</strands>
    <background from="--query--" A="0.25" C="0.25" G="0.25" T="0.25"/>
    <host>8a2a5c3a2cc7</host>
    <when>Thu Sep  5 09:09:26 2024</when>
  </model>
  <query_dbs>
    <db source="/data/doc-rev/hela/result_motif_pr/motifs_pr26.txt" name="motifs_pr26.txt" loaded="107" excluded="0" last_mod_date="Sat Aug 31 08:41:00 2024"/>
  </query_dbs>
  <target_dbs>
    <db source="/data/doc-rev/HOCOMOCOv11_core_HUMAN_mono_meme_format.meme" name="HOCOMOCOv11_core_HUMAN_mono_meme_format" loaded="401" excluded="0" last_mod_date="Wed Jan  3 10:30:31 2024"/>
  </target_dbs>
  <queries>
    <motif db="0" id="M0" alt="O0" length="40" nsites="8" evalue="1.3e-003">
      <pos A="0.291153" C="0.25" G="0.373457" T="0.0853906"/>
      <pos A="0.455761" C="0.291153" G="0.208847" T="0.044239"/>
      <pos A="0.455761" C="0.25" G="0.291153" T="0.00308642"/>
      <pos A="0.044239" C="0.291153" G="0.538066" T="0.126543"/>
      <pos A="0.496914" C="0.25" G="0.126543" T="0.126543"/>
      <pos A="0.373457" C="0.208847" G="0.25" T="0.167696"/>
      <pos A="0.0853906" C="0.414609" G="0.414609" T="0.0853906"/>
      <pos A="0.332304" C="0.167696" G="0.414609" T="0.0853906"/>
      <pos A="0.044239" C="0.044239" G="0.867284" T="0.044239"/>
      <pos A="0.208847" C="0.167696" G="0.414609" T="0.208847"/>
      <pos A="0.126543" C="0.332304" G="0.044239" T="0.496914"/>
      <pos A="0.00308642" C="0.291153" G="0.167696" T="0.538066"/>
      <pos A="0.044239" C="0.538066" G="0.126543" T="0.291153"/>
      <pos A="0.00308642" C="0.414609" G="0.0853906" T="0.496914"/>
      <pos A="0.0853906" C="0.332304" G="0.291153" T="0.291153"/>
      <pos A="0.208847" C="0.167696" G="0.538066" T="0.0853906"/>
      <pos A="0.0853906" C="0.455761" G="0.414609" T="0.044239"/>
      <pos A="0.0853906" C="0.414609" G="0.0853906" T="0.414609"/>
      <pos A="0.167696" C="0.373457" G="0.0853906" T="0.373457"/>
      <pos A="0.291153" C="0.126543" G="0.208847" T="0.373457"/>
      <pos A="0.044239" C="0.455761" G="0.455761" T="0.044239"/>
      <pos A="0.00308642" C="0.0853906" G="0.62037" T="0.291153"/>
      <pos A="0.373457" C="0.208847" G="0.126543" T="0.291153"/>
      <pos A="0.208847" C="0.702675" G="0.00308642" T="0.0853906"/>
      <pos A="0.0853906" C="0.044239" G="0.455761" T="0.414609"/>
      <pos A="0.208847" C="0.455761" G="0.25" T="0.0853906"/>
      <pos A="0.496914" C="0.126543" G="0.0853906" T="0.291153"/>
      <pos A="0.579218" C="0.00308642" G="0.291153" T="0.126543"/>
      <pos A="0.538066" C="0.126543" G="0.167696" T="0.167696"/>
      <pos A="0.208847" C="0.126543" G="0.579218" T="0.0853906"/>
      <pos A="0.208847" C="0.332304" G="0.167696" T="0.291153"/>
      <pos A="0.208847" C="0.455761" G="0.208847" T="0.126543"/>
      <pos A="0.25" C="0.25" G="0.414609" T="0.0853906"/>
      <pos A="0.332304" C="0.373457" G="0.044239" T="0.25"/>
      <pos A="0.0853906" C="0.373457" G="0.332304" T="0.208847"/>
      <pos A="0.373457" C="0.044239" G="0.332304" T="0.25"/>
      <pos A="0.167696" C="0.126543" G="0.538066" T="0.167696"/>
      <pos A="0.0853906" C="0.0853906" G="0.78498" T="0.044239"/>
      <pos A="0.167696" C="0.208847" G="0.538066" T="0.0853906"/>
      <pos A="0.208847" C="0.455761" G="0.167696" T="0.167696"/>
    </motif>
    <motif db="0" id="M1" alt="O1" length="40" nsites="8" evalue="1.3e-003">
      <pos A="0.241485" C="0.241485" G="0.173372" T="0.343657"/>
      <pos A="0.071201" C="0.752342" G="0.173372" T="0.00308642"/>
      <pos A="0.411771" C="0.3096" G="0.0371437" T="0.241485"/>
      <pos A="0.343657" C="0.241485" G="0.241485" T="0.173372"/>
      <pos A="0.241485" C="0.479885" G="0.139315" T="0.139315"/>
      <pos A="0.241485" C="0.173372" G="0.479885" T="0.105257"/>
      <pos A="0.0371437" C="0.275543" G="0.445828" T="0.241485"/>
      <pos A="0.071201" C="0.684227" G="0.071201" T="0.173372"/>
      <pos A="0.071201" C="0.513942" G="0.275543" T="0.139315"/>
      <pos A="0.241485" C="0.241485" G="0.173372" T="0.343657"/>
      <pos A="0.071201" C="0.616114" G="0.071201" T="0.241485"/>
      <pos A="0.445828" C="0.207429" G="0.343657" T="0.00308642"/>
      <pos A="0.105257" C="0.820455" G="0.0371437" T="0.0371437"/>
      <pos A="0.241485" C="0.241485" G="0.343657" T="0.173372"/>
      <pos A="0.479885" C="0.207429" G="0.3096" T="0.00308642"/>
      <pos A="0.65017" C="0.00308642" G="0.105257" T="0.241485"/>
      <pos A="0.173372" C="0.139315" G="0.343657" T="0.343657"/>
      <pos A="0.241485" C="0.275543" G="0.139315" T="0.343657"/>
      <pos A="0.343657" C="0.275543" G="0.207429" T="0.173372"/>
      <pos A="0.105257" C="0.3096" G="0.241485" T="0.343657"/>
      <pos A="0.479885" C="0.207429" G="0.139315" T="0.173372"/>
      <pos A="0.173372" C="0.547999" G="0.0371437" T="0.241485"/>
      <pos A="0.139315" C="0.479885" G="0.173372" T="0.207429"/>
      <pos A="0.411771" C="0.139315" G="0.3096" T="0.139315"/>
      <pos A="0.3096" C="0.139315" G="0.377714" T="0.173372"/>
      <pos A="0.275543" C="0.139315" G="0.445828" T="0.139315"/>
      <pos A="0.105257" C="0.445828" G="0.00308642" T="0.445828"/>
      <pos A="0.071201" C="0.377714" G="0.241485" T="0.3096"/>
      <pos A="0.241485" C="0.411771" G="0.139315" T="0.207429"/>
      <pos A="0.241485" C="0.445828" G="0.275543" T="0.0371437"/>
      <pos A="0.343657" C="0.479885" G="0.00308642" T="0.173372"/>
      <pos A="0.0371437" C="0.411771" G="0.207429" T="0.343657"/>
      <pos A="0.105257" C="0.343657" G="0.377714" T="0.173372"/>
      <pos A="0.207429" C="0.173372" G="0.3096" T="0.3096"/>
      <pos A="0.071201" C="0.513942" G="0.275543" T="0.139315"/>
      <pos A="0.0371437" C="0.445828" G="0.241485" T="0.275543"/>
      <pos A="0.071201" C="0.582056" G="0.105257" T="0.241485"/>
      <pos A="0.0371437" C="0.684227" G="0.139315" T="0.139315"/>
      <pos A="0.071201" C="0.275543" G="0.479885" T="0.173372"/>
      <pos A="0.241485" C="0.275543" G="0.275543" T="0.207429"/>
    </motif>
    <motif db="0" id="M10" alt="O10" length="40" nsites="8" evalue="1.3e-003">
      <pos A="0.522905" C="0.10705" G="0.211013" T="0.159032"/>
      <pos A="0.0550686" C="0.470922" G="0.10705" T="0.366959"/>
      <pos A="0.10705" C="0.262996" G="0.470922" T="0.159032"/>
      <pos A="0.418941" C="0.470922" G="0.0550686" T="0.0550686"/>
      <pos A="0.314977" C="0.262996" G="0.211013" T="0.211013"/>
      <pos A="0.314977" C="0.159032" G="0.159032" T="0.366959"/>
      <pos A="0.314977" C="0.314977" G="0.211013" T="0.159032"/>
      <pos A="0.00308642" C="0.522905" G="0.366959" T="0.10705"/>
      <pos A="0.0550686" C="0.0550686" G="0.418941" T="0.470922"/>
      <pos A="0.314977" C="0.159032" G="0.418941" T="0.10705"/>
      <pos A="0.574886" C="0.262996" G="0.159032" T="0.00308642"/>
      <pos A="0.262996" C="0.314977" G="0.262996" T="0.159032"/>
      <pos A="0.366959" C="0.314977" G="0.0550686" T="0.262996"/>
      <pos A="0.159032" C="0.366959" G="0.262996" T="0.211013"/>
      <pos A="0.00308642" C="0.522905" G="0.470922" T="0.00308642"/>
      <pos A="0.262996" C="0.366959" G="0.262996" T="0.10705"/>
      <pos A="0.314977" C="0.00308642" G="0.418941" T="0.262996"/>
      <pos A="0.366959" C="0.522905" G="0.0550686" T="0.0550686"/>
      <pos A="0.159032" C="0.314977" G="0.159032" T="0.366959"/>
      <pos A="0.10705" C="0.418941" G="0.262996" T="0.211013"/>
      <pos A="0.159032" C="0.159032" G="0.366959" T="0.314977"/>
      <pos A="0.67885" C="0.159032" G="0.0550686" T="0.10705"/>
      <pos A="0.366959" C="0.10705" G="0.366959" T="0.159032"/>
      <pos A="0.262996" C="0.0550686" G="0.211013" T="0.470922"/>
      <pos A="0.159032" C="0.314977" G="0.159032" T="0.366959"/>
      <pos A="0.211013" C="0.522905" G="0.0550686" T="0.211013"/>
      <pos A="0.00308642" C="0.366959" G="0.418941" T="0.211013"/>
      <pos A="0.211013" C="0.0550686" G="0.522905" T="0.211013"/>
      <pos A="0.366959" C="0.159032" G="0.470922" T="0.00308642"/>
      <pos A="0.522905" C="0.00308642" G="0.262996" T="0.211013"/>
      <pos A="0.10705" C="0.159032" G="0.470922" T="0.262996"/>
      <pos A="0.0550686" C="0.314977" G="0.522905" T="0.10705"/>
      <pos A="0.262996" C="0.418941" G="0.00308642" T="0.314977"/>
      <pos A="0.211013" C="0.211013" G="0.522905" T="0.0550686"/>
      <pos A="0.0550686" C="0.00308642" G="0.67885" T="0.262996"/>
      <pos A="0.0550686" C="0.262996" G="0.418941" T="0.262996"/>
      <pos A="0.574886" C="0.10705" G="0.159032" T="0.159032"/>
      <pos A="0.159032" C="0.522905" G="0.10705" T="0.211013"/>
      <pos A="0.159032" C="0.211013" G="0.159032" T="0.470922"/>
      <pos A="0.10705" C="0.626868" G="0.0550686" T="0.211013"/>
    </motif>
    <motif db="0" id="M100" alt="O100" length="40" nsites="8" evalue="1.3e-003">
      <pos A="0.131911" C="0.303677" G="0.475443" T="0.0889699"/>
      <pos A="0.174852" C="0.131911" G="0.38956" T="0.303677"/>
      <pos A="0.00308642" C="0.346618" G="0.647209" T="0.00308642"/>
      <pos A="0.303677" C="0.0460277" G="0.217794" T="0.432502"/>
      <pos A="0.260736" C="0.174852" G="0.346618" T="0.217794"/>
      <pos A="0.131911" C="0.346618" G="0.38956" T="0.131911"/>
      <pos A="0.174852" C="0.518384" G="0.0460277" T="0.260736"/>
      <pos A="0.346618" C="0.604268" G="0.0460277" T="0.00308642"/>
      <pos A="0.174852" C="0.518384" G="0.217794" T="0.0889699"/>
      <pos A="0.131911" C="0.217794" G="0.432502" T="0.217794"/>
      <pos A="0.131911" C="0.260736" G="0.303677" T="0.303677"/>
      <pos A="0.0460277" C="0.217794" G="0.432502" T="0.303677"/>
      <pos A="0.346618" C="0.346618" G="0.131911" T="0.174852"/>
      <pos A="0.217794" C="0.260736" G="0.0889699" T="0.432502"/>
      <pos A="0.0460277" C="0.38956" G="0.38956" T="0.174852"/>
      <pos A="0.00308642" C="0.38956" G="0.432502" T="0.174852"/>
      <pos A="0.432502" C="0.260736" G="0.174852" T="0.131911"/>
      <pos A="0.346618" C="0.217794" G="0.217794" T="0.217794"/>
      <pos A="0.0889699" C="0.38956" G="0.217794" T="0.303677"/>
      <pos A="0.131911" C="0.346618" G="0.174852" T="0.346618"/>
      <pos A="0.131911" C="0.346618" G="0.346618" T="0.174852"/>
      <pos A="0.131911" C="0.518384" G="0.131911" T="0.217794"/>
      <pos A="0.174852" C="0.561325" G="0.174852" T="0.0889699"/>
      <pos A="0.346618" C="0.303677" G="0.0889699" T="0.260736"/>
      <pos A="0.475443" C="0.174852" G="0.260736" T="0.0889699"/>
      <pos A="0.38956" C="0.174852" G="0.432502" T="0.00308642"/>
      <pos A="0.131911" C="0.00308642" G="0.604268" T="0.260736"/>
      <pos A="0.0889699" C="0.518384" G="0.0889699" T="0.303677"/>
      <pos A="0.174852" C="0.475443" G="0.174852" T="0.174852"/>
      <pos A="0.131911" C="0.0460277" G="0.346618" T="0.475443"/>
      <pos A="0.0460277" C="0.518384" G="0.303677" T="0.131911"/>
      <pos A="0.217794" C="0.346618" G="0.303677" T="0.131911"/>
      <pos A="0.131911" C="0.432502" G="0.0889699" T="0.346618"/>
      <pos A="0.303677" C="0.346618" G="0.217794" T="0.131911"/>
      <pos A="0.303677" C="0.303677" G="0.174852" T="0.217794"/>
      <pos A="0.38956" C="0.260736" G="0.346618" T="0.00308642"/>
      <pos A="0.0889699" C="0.260736" G="0.432502" T="0.217794"/>
      <pos A="0.260736" C="0.131911" G="0.303677" T="0.303677"/>
      <pos A="0.174852" C="0.38956" G="0.217794" T="0.217794"/>
      <pos A="0.217794" C="0.0889699" G="0.432502" T="0.260736"/>
    </motif>
    <motif db="0" id="M101" alt="O101" length="40" nsites="8" evalue="1.3e-003">
      <pos A="0.418941" C="0.574886" G="0.00308642" T="0.00308642"/>
      <pos A="0.159032" C="0.522905" G="0.0550686" T="0.262996"/>
      <pos A="0.159032" C="0.314977" G="0.314977" T="0.211013"/>
      <pos A="0.522905" C="0.366959" G="0.0550686" T="0.0550686"/>
      <pos A="0.314977" C="0.314977" G="0.10705" T="0.262996"/>
      <pos A="0.211013" C="0.0550686" G="0.314977" T="0.418941"/>
      <pos A="0.10705" C="0.211013" G="0.10705" T="0.574886"/>
      <pos A="0.10705" C="0.574886" G="0.262996" T="0.0550686"/>
      <pos A="0.470922" C="0.211013" G="0.0550686" T="0.262996"/>
      <pos A="0.366959" C="0.418941" G="0.211013" T="0.00308642"/>
      <pos A="0.314977" C="0.10705" G="0.522905" T="0.0550686"/>
      <pos A="0.366959" C="0.418941" G="0.159032" T="0.0550686"/>
      <pos A="0.159032" C="0.10705" G="0.211013" T="0.522905"/>
      <pos A="0.159032" C="0.211013" G="0.314977" T="0.314977"/>
      <pos A="0.211013" C="0.211013" G="0.470922" T="0.10705"/>
      <pos A="0.418941" C="0.418941" G="0.10705" T="0.0550686"/>
      <pos A="0.314977" C="0.522905" G="0.159032" T="0.00308642"/>
      <pos A="0.211013" C="0.366959" G="0.262996" T="0.159032"/>
      <pos A="0.574886" C="0.262996" G="0.10705" T="0.0550686"/>
      <pos A="0.262996" C="0.366959" G="0.211013" T="0.159032"/>
      <pos A="0.10705" C="0.314977" G="0.211013" T="0.366959"/>
      <pos A="0.10705" C="0.10705" G="0.418941" T="0.366959"/>
      <pos A="0.418941" C="0.314977" G="0.211013" T="0.0550686"/>
      <pos A="0.00308642" C="0.211013" G="0.470922" T="0.314977"/>
      <pos A="0.10705" C="0.314977" G="0.211013" T="0.366959"/>
      <pos A="0.00308642" C="0.730832" G="0.159032" T="0.10705"/>
      <pos A="0.366959" C="0.418941" G="0.211013" T="0.00308642"/>
      <pos A="0.262996" C="0.159032" G="0.470922" T="0.10705"/>
      <pos A="0.211013" C="0.470922" G="0.211013" T="0.10705"/>
      <pos A="0.262996" C="0.574886" G="0.00308642" T="0.159032"/>
      <pos A="0.314977" C="0.211013" G="0.10705" T="0.366959"/>
      <pos A="0.0550686" C="0.522905" G="0.314977" T="0.10705"/>
      <pos A="0.211013" C="0.366959" G="0.418941" T="0.00308642"/>
      <pos A="0.366959" C="0.159032" G="0.211013" T="0.262996"/>
      <pos A="0.366959" C="0.314977" G="0.00308642" T="0.314977"/>
      <pos A="0.314977" C="0.470922" G="0.10705" T="0.10705"/>
      <pos A="0.159032" C="0.314977" G="0.211013" T="0.314977"/>
      <pos A="0.574886" C="0.0550686" G="0.10705" T="0.262996"/>
      <pos A="0.418941" C="0.366959" G="0.211013" T="0.00308642"/>
      <pos A="0.0550686" C="0.159032" G="0.67885" T="0.10705"/>
    </motif>
    <motif db="0" id="M102" alt="O102" length="40" nsites="8" evalue="1.3e-003">
      <pos A="0.241485" C="0.343657" G="0.252839" T="0.16202"/>
      <pos A="0.139315" C="0.33798" G="0.428799" T="0.0939052"/>
      <pos A="0.349333" C="0.218781" G="0.184724" T="0.247161"/>
      <pos A="0.167696" C="0.269867" G="0.377714" T="0.184724"/>
      <pos A="0.201752" C="0.207429" G="0.281219" T="0.3096"/>
      <pos A="0.11661" C="0.241485" G="0.303924" T="0.33798"/>
      <pos A="0.213105" C="0.218781" G="0.417447" T="0.150667"/>
      <pos A="0.343657" C="0.326628" G="0.264191" T="0.065524"/>
      <pos A="0.173372" C="0.281219" G="0.264191" T="0.281219"/>
      <pos A="0.127962" C="0.565028" G="0.1904" T="0.11661"/>
      <pos A="0.241485" C="0.320952" G="0.127962" T="0.3096"/>
      <pos A="0.150667" C="0.45718" G="0.201752" T="0.1904"/>
      <pos A="0.196076" C="0.298248" G="0.213105" T="0.292571"/>
      <pos A="0.133639" C="0.252839" G="0.462856" T="0.150667"/>
      <pos A="0.156343" C="0.377714" G="0.38339" T="0.0825531"/>
      <pos A="0.071201" C="0.468532" G="0.275543" T="0.184724"/>
      <pos A="0.33798" C="0.332304" G="0.071201" T="0.258515"/>
      <pos A="0.144991" C="0.332304" G="0.281219" T="0.241485"/>
      <pos A="0.110933" C="0.315276" G="0.468532" T="0.105257"/>
      <pos A="0.110933" C="0.468532" G="0.196076" T="0.224457"/>
      <pos A="0.218781" C="0.258515" G="0.38339" T="0.139315"/>
      <pos A="0.196076" C="0.167696" G="0.479885" T="0.156343"/>
      <pos A="0.139315" C="0.428799" G="0.213105" T="0.218781"/>
      <pos A="0.235809" C="0.400419" G="0.139315" T="0.224457"/>
      <pos A="0.269867" C="0.213105" G="0.247161" T="0.269867"/>
      <pos A="0.258515" C="0.3096" G="0.247161" T="0.184724"/>
      <pos A="0.213105" C="0.196076" G="0.298248" T="0.292571"/>
      <pos A="0.33798" C="0.264191" G="0.241485" T="0.156343"/>
      <pos A="0.241485" C="0.230133" G="0.224457" T="0.303924"/>
      <pos A="0.213105" C="0.377714" G="0.258515" T="0.150667"/>
      <pos A="0.0825531" C="0.252839" G="0.411771" T="0.252839"/>
      <pos A="0.218781" C="0.394743" G="0.252839" T="0.133639"/>
      <pos A="0.33798" C="0.400419" G="0.133639" T="0.127962"/>
      <pos A="0.156343" C="0.389067" G="0.315276" T="0.139315"/>
      <pos A="0.241485" C="0.144991" G="0.411771" T="0.201752"/>
      <pos A="0.167696" C="0.269867" G="0.343657" T="0.218781"/>
      <pos A="0.167696" C="0.45718" G="0.332304" T="0.0428198"/>
      <pos A="0.286895" C="0.355009" G="0.184724" T="0.173372"/>
      <pos A="0.110933" C="0.286895" G="0.343657" T="0.258515"/>
      <pos A="0.0995812" C="0.389067" G="0.3096" T="0.201752"/>
    </motif>
    <motif db="0" id="M103" alt="O103" length="40" nsites="8" evalue="1.3e-003">
      <pos A="0.299383" C="0.595679" G="0.00308642" T="0.101852"/>
      <pos A="0.101852" C="0.496914" G="0.398148" T="0.00308642"/>
      <pos A="0.595679" C="0.200617" G="0.00308642" T="0.200617"/>
      <pos A="0.398148" C="0.00308642" G="0.496914" T="0.101852"/>
      <pos A="0.00308642" C="0.595679" G="0.299383" T="0.101852"/>
      <pos A="0.299383" C="0.00308642" G="0.101852" T="0.595679"/>
      <pos A="0.00308642" C="0.299383" G="0.398148" T="0.299383"/>
      <pos A="0.299383" C="0.101852" G="0.101852" T="0.496914"/>
      <pos A="0.101852" C="0.496914" G="0.101852" T="0.299383"/>
      <pos A="0.299383" C="0.398148" G="0.101852" T="0.200617"/>
      <pos A="0.200617" C="0.00308642" G="0.496914" T="0.299383"/>
      <pos A="0.101852" C="0.595679" G="0.00308642" T="0.299383"/>
      <pos A="0.200617" C="0.496914" G="0.200617" T="0.101852"/>
      <pos A="0.00308642" C="0.496914" G="0.200617" T="0.299383"/>
      <pos A="0.299383" C="0.299383" G="0.00308642" T="0.398148"/>
      <pos A="0.101852" C="0.398148" G="0.299383" T="0.200617"/>
      <pos A="0.101852" C="0.00308642" G="0.694444" T="0.200617"/>
      <pos A="0.398148" C="0.299383" G="0.299383" T="0.00308642"/>
      <pos A="0.398148" C="0.496914" G="0.00308642" T="0.101852"/>
      <pos A="0.398148" C="0.00308642" G="0.398148" T="0.200617"/>
      <pos A="0.200617" C="0.496914" G="0.299383" T="0.00308642"/>
      <pos A="0.496914" C="0.200617" G="0.299383" T="0.00308642"/>
      <pos A="0.496914" C="0.299383" G="0.101852" T="0.101852"/>
      <pos A="0.101852" C="0.200617" G="0.496914" T="0.200617"/>
      <pos A="0.00308642" C="0.398148" G="0.496914" T="0.101852"/>
      <pos A="0.00308642" C="0.299383" G="0.398148" T="0.299383"/>
      <pos A="0.101852" C="0.299383" G="0.299383" T="0.299383"/>
      <pos A="0.101852" C="0.595679" G="0.101852" T="0.200617"/>
      <pos A="0.299383" C="0.496914" G="0.101852" T="0.101852"/>
      <pos A="0.101852" C="0.200617" G="0.496914" T="0.200617"/>
      <pos A="0.00308642" C="0.00308642" G="0.891975" T="0.101852"/>
      <pos A="0.00308642" C="0.398148" G="0.595679" T="0.00308642"/>
      <pos A="0.398148" C="0.101852" G="0.496914" T="0.00308642"/>
      <pos A="0.101852" C="0.595679" G="0.200617" T="0.101852"/>
      <pos A="0.496914" C="0.00308642" G="0.101852" T="0.398148"/>
      <pos A="0.299383" C="0.595679" G="0.101852" T="0.00308642"/>
      <pos A="0.398148" C="0.496914" G="0.101852" T="0.00308642"/>
      <pos A="0.200617" C="0.200617" G="0.595679" T="0.00308642"/>
      <pos A="0.595679" C="0.200617" G="0.101852" T="0.101852"/>
      <pos A="0.00308642" C="0.398148" G="0.595679" T="0.00308642"/>
    </motif>
    <motif db="0" id="M105" alt="O105" length="40" nsites="8" evalue="1.3e-003">
      <pos A="0.00308642" C="0.595679" G="0.398148" T="0.00308642"/>
      <pos A="0.00308642" C="0.79321" G="0.00308642" T="0.200617"/>
      <pos A="0.00308642" C="0.79321" G="0.200617" T="0.00308642"/>
      <pos A="0.398148" C="0.00308642" G="0.00308642" T="0.595679"/>
      <pos A="0.00308642" C="0.398148" G="0.595679" T="0.00308642"/>
      <pos A="0.200617" C="0.200617" G="0.595679" T="0.00308642"/>
      <pos A="0.00308642" C="0.79321" G="0.200617" T="0.00308642"/>
      <pos A="0.200617" C="0.00308642" G="0.398148" T="0.398148"/>
      <pos A="0.00308642" C="0.200617" G="0.595679" T="0.200617"/>
      <pos A="0.00308642" C="0.00308642" G="0.990741" T="0.00308642"/>
      <pos A="0.00308642" C="0.79321" G="0.200617" T="0.00308642"/>
      <pos A="0.398148" C="0.398148" G="0.00308642" T="0.200617"/>
      <pos A="0.00308642" C="0.595679" G="0.398148" T="0.00308642"/>
      <pos A="0.200617" C="0.398148" G="0.200617" T="0.200617"/>
      <pos A="0.398148" C="0.200617" G="0.398148" T="0.00308642"/>
      <pos A="0.200617" C="0.200617" G="0.595679" T="0.00308642"/>
      <pos A="0.00308642" C="0.200617" G="0.79321" T="0.00308642"/>
      <pos A="0.595679" C="0.200617" G="0.200617" T="0.00308642"/>
      <pos A="0.398148" C="0.398148" G="0.200617" T="0.00308642"/>
      <pos A="0.00308642" C="0.200617" G="0.79321" T="0.00308642"/>
      <pos A="0.595679" C="0.398148" G="0.00308642" T="0.00308642"/>
      <pos A="0.00308642" C="0.00308642" G="0.79321" T="0.200617"/>
      <pos A="0.00308642" C="0.990741" G="0.00308642" T="0.00308642"/>
      <pos A="0.00308642" C="0.79321" G="0.200617" T="0.00308642"/>
      <pos A="0.398148" C="0.200617" G="0.398148" T="0.00308642"/>
      <pos A="0.595679" C="0.398148" G="0.00308642" T="0.00308642"/>
      <pos A="0.00308642" C="0.200617" G="0.398148" T="0.398148"/>
      <pos A="0.00308642" C="0.200617" G="0.79321" T="0.00308642"/>
      <pos A="0.398148" C="0.595679" G="0.00308642" T="0.00308642"/>
      <pos A="0.595679" C="0.200617" G="0.200617" T="0.00308642"/>
      <pos A="0.79321" C="0.00308642" G="0.200617" T="0.00308642"/>
      <pos A="0.00308642" C="0.595679" G="0.00308642" T="0.398148"/>
      <pos A="0.00308642" C="0.398148" G="0.200617" T="0.398148"/>
      <pos A="0.00308642" C="0.398148" G="0.00308642" T="0.595679"/>
      <pos A="0.200617" C="0.00308642" G="0.00308642" T="0.79321"/>
      <pos A="0.00308642" C="0.200617" G="0.595679" T="0.200617"/>
      <pos A="0.00308642" C="0.990741" G="0.00308642" T="0.00308642"/>
      <pos A="0.595679" C="0.200617" G="0.00308642" T="0.200617"/>
      <pos A="0.200617" C="0.79321" G="0.00308642" T="0.00308642"/>
      <pos A="0.398148" C="0.595679" G="0.00308642" T="0.00308642"/>
    </motif>
    <motif db="0" id="M106" alt="O106" length="40" nsites="8" evalue="1.3e-003">
      <pos A="0.286895" C="0.394743" G="0.275543" T="0.0428198"/>
      <pos A="0.258515" C="0.258515" G="0.269867" T="0.213105"/>
      <pos A="0.230133" C="0.349333" G="0.303924" T="0.11661"/>
      <pos A="0.179048" C="0.303924" G="0.258515" T="0.258515"/>
      <pos A="0.144991" C="0.258515" G="0.320952" T="0.275543"/>
      <pos A="0.275543" C="0.144991" G="0.355009" T="0.224457"/>
      <pos A="0.156343" C="0.33798" G="0.33798" T="0.167696"/>
      <pos A="0.1904" C="0.326628" G="0.292571" T="0.1904"/>
      <pos A="0.076877" C="0.269867" G="0.252839" T="0.400419"/>
      <pos A="0.179048" C="0.508266" G="0.16202" T="0.150667"/>
      <pos A="0.292571" C="0.230133" G="0.258515" T="0.218781"/>
      <pos A="0.184724" C="0.173372" G="0.406095" T="0.235809"/>
      <pos A="0.258515" C="0.275543" G="0.264191" T="0.201752"/>
      <pos A="0.281219" C="0.292571" G="0.184724" T="0.241485"/>
      <pos A="0.127962" C="0.315276" G="0.355009" T="0.201752"/>
      <pos A="0.213105" C="0.423123" G="0.269867" T="0.0939052"/>
      <pos A="0.224457" C="0.298248" G="0.213105" T="0.264191"/>
      <pos A="0.298248" C="0.1904" G="0.326628" T="0.184724"/>
      <pos A="0.0995812" C="0.235809" G="0.417447" T="0.247161"/>
      <pos A="0.184724" C="0.468532" G="0.235809" T="0.110933"/>
      <pos A="0.110933" C="0.400419" G="0.315276" T="0.173372"/>
      <pos A="0.207429" C="0.411771" G="0.16202" T="0.218781"/>
      <pos A="0.292571" C="0.258515" G="0.258515" T="0.1904"/>
      <pos A="0.105257" C="0.355009" G="0.303924" T="0.235809"/>
      <pos A="0.139315" C="0.320952" G="0.468532" T="0.071201"/>
      <pos A="0.298248" C="0.224457" G="0.207429" T="0.269867"/>
      <pos A="0.0939052" C="0.553675" G="0.303924" T="0.0484958"/>
      <pos A="0.247161" C="0.326628" G="0.218781" T="0.207429"/>
      <pos A="0.196076" C="0.332304" G="0.292571" T="0.179048"/>
      <pos A="0.139315" C="0.292571" G="0.326628" T="0.241485"/>
      <pos A="0.303924" C="0.207429" G="0.156343" T="0.332304"/>
      <pos A="0.320952" C="0.320952" G="0.150667" T="0.207429"/>
      <pos A="0.275543" C="0.241485" G="0.303924" T="0.179048"/>
      <pos A="0.133639" C="0.474208" G="0.139315" T="0.252839"/>
      <pos A="0.076877" C="0.252839" G="0.434476" T="0.235809"/>
      <pos A="0.201752" C="0.468532" G="0.230133" T="0.0995812"/>
      <pos A="0.150667" C="0.213105" G="0.423123" T="0.213105"/>
      <pos A="0.173372" C="0.269867" G="0.377714" T="0.179048"/>
      <pos A="0.167696" C="0.377714" G="0.315276" T="0.139315"/>
      <pos A="0.303924" C="0.213105" G="0.224457" T="0.258515"/>
    </motif>
    <motif db="0" id="M107" alt="O107" length="40" nsites="8" evalue="1.3e-003">
      <pos A="0.155033" C="0.496914" G="0.117047" T="0.231006"/>
      <pos A="0.0410736" C="0.496914" G="0.458926" T="0.00308642"/>
      <pos A="0.534901" C="0.155033" G="0.155033" T="0.155033"/>
      <pos A="0.19302" C="0.458926" G="0.268994" T="0.0790598"/>
      <pos A="0.117047" C="0.0790598" G="0.382953" T="0.42094"/>
      <pos A="0.231006" C="0.155033" G="0.0410736" T="0.572887"/>
      <pos A="0.0790598" C="0.534901" G="0.268994" T="0.117047"/>
      <pos A="0.00308642" C="0.117047" G="0.30698" T="0.572887"/>
      <pos A="0.00308642" C="0.610874" G="0.30698" T="0.0790598"/>
      <pos A="0.117047" C="0.344967" G="0.19302" T="0.344967"/>
      <pos A="0.155033" C="0.19302" G="0.231006" T="0.42094"/>
      <pos A="0.30698" C="0.30698" G="0.344967" T="0.0410736"/>
      <pos A="0.0790598" C="0.42094" G="0.344967" T="0.155033"/>
      <pos A="0.42094" C="0.30698" G="0.155033" T="0.117047"/>
      <pos A="0.344967" C="0.19302" G="0.155033" T="0.30698"/>
      <pos A="0.382953" C="0.155033" G="0.231006" T="0.231006"/>
      <pos A="0.0790598" C="0.572887" G="0.117047" T="0.231006"/>
      <pos A="0.0790598" C="0.268994" G="0.19302" T="0.458926"/>
      <pos A="0.0790598" C="0.30698" G="0.30698" T="0.30698"/>
      <pos A="0.00308642" C="0.382953" G="0.496914" T="0.117047"/>
      <pos A="0.231006" C="0.382953" G="0.117047" T="0.268994"/>
      <pos A="0.155033" C="0.19302" G="0.458926" T="0.19302"/>
      <pos A="0.117047" C="0.534901" G="0.117047" T="0.231006"/>
      <pos A="0.0790598" C="0.231006" G="0.458926" T="0.231006"/>
      <pos A="0.0410736" C="0.42094" G="0.231006" T="0.30698"/>
      <pos A="0.19302" C="0.42094" G="0.117047" T="0.268994"/>
      <pos A="0.19302" C="0.268994" G="0.42094" T="0.117047"/>
      <pos A="0.231006" C="0.42094" G="0.19302" T="0.155033"/>
      <pos A="0.344967" C="0.231006" G="0.19302" T="0.231006"/>
      <pos A="0.155033" C="0.268994" G="0.42094" T="0.155033"/>
      <pos A="0.19302" C="0.231006" G="0.30698" T="0.268994"/>
      <pos A="0.231006" C="0.30698" G="0.268994" T="0.19302"/>
      <pos A="0.231006" C="0.42094" G="0.30698" T="0.0410736"/>
      <pos A="0.42094" C="0.0790598" G="0.344967" T="0.155033"/>
      <pos A="0.155033" C="0.231006" G="0.496914" T="0.117047"/>
      <pos A="0.42094" C="0.458926" G="0.0410736" T="0.0790598"/>
      <pos A="0.19302" C="0.382953" G="0.30698" T="0.117047"/>
      <pos A="0.231006" C="0.231006" G="0.42094" T="0.117047"/>
      <pos A="0.231006" C="0.0790598" G="0.572887" T="0.117047"/>
      <pos A="0.117047" C="0.00308642" G="0.268994" T="0.610874"/>
    </motif>
    <motif db="0" id="M108" alt="O108" length="40" nsites="8" evalue="1.3e-003">
      <pos A="0.407127" C="0.0928731" G="0.18266" T="0.31734"/>
      <pos A="0.272446" C="0.227554" G="0.227554" T="0.272446"/>
      <pos A="0.0479802" C="0.45202" G="0.0928731" T="0.407127"/>
      <pos A="0.0479802" C="0.407127" G="0.0928731" T="0.45202"/>
      <pos A="0.0928731" C="0.407127" G="0.496914" T="0.00308642"/>
      <pos A="0.362233" C="0.00308642" G="0.45202" T="0.18266"/>
      <pos A="0.407127" C="0.0928731" G="0.137767" T="0.362233"/>
      <pos A="0.45202" C="0.18266" G="0.227554" T="0.137767"/>
      <pos A="0.137767" C="0.31734" G="0.227554" T="0.31734"/>
      <pos A="0.0928731" C="0.31734" G="0.5867" T="0.00308642"/>
      <pos A="0.18266" C="0.31734" G="0.496914" T="0.00308642"/>
      <pos A="0.137767" C="0.272446" G="0.272446" T="0.31734"/>
      <pos A="0.496914" C="0.137767" G="0.272446" T="0.0928731"/>
      <pos A="0.272446" C="0.362233" G="0.227554" T="0.137767"/>
      <pos A="0.541807" C="0.227554" G="0.137767" T="0.0928731"/>
      <pos A="0.45202" C="0.137767" G="0.18266" T="0.227554"/>
      <pos A="0.31734" C="0.18266" G="0.31734" T="0.18266"/>
      <pos A="0.541807" C="0.362233" G="0.0479802" T="0.0479802"/>
      <pos A="0.272446" C="0.31734" G="0.18266" T="0.227554"/>
      <pos A="0.0928731" C="0.18266" G="0.0479802" T="0.676487"/>
      <pos A="0.137767" C="0.18266" G="0.541807" T="0.137767"/>
      <pos A="0.00308642" C="0.541807" G="0.407127" T="0.0479802"/>
      <pos A="0.45202" C="0.0928731" G="0.227554" T="0.227554"/>
      <pos A="0.00308642" C="0.362233" G="0.362233" T="0.272446"/>
      <pos A="0.18266" C="0.31734" G="0.137767" T="0.362233"/>
      <pos A="0.137767" C="0.362233" G="0.362233" T="0.137767"/>
      <pos A="0.00308642" C="0.31734" G="0.407127" T="0.272446"/>
      <pos A="0.137767" C="0.407127" G="0.362233" T="0.0928731"/>
      <pos A="0.362233" C="0.407127" G="0.227554" T="0.00308642"/>
      <pos A="0.18266" C="0.00308642" G="0.31734" T="0.496914"/>
      <pos A="0.31734" C="0.45202" G="0.227554" T="0.00308642"/>
      <pos A="0.227554" C="0.227554" G="0.272446" T="0.272446"/>
      <pos A="0.227554" C="0.45202" G="0.18266" T="0.137767"/>
      <pos A="0.227554" C="0.272446" G="0.362233" T="0.137767"/>
      <pos A="0.0479802" C="0.0479802" G="0.766274" T="0.137767"/>
      <pos A="0.137767" C="0.721381" G="0.137767" T="0.00308642"/>
      <pos A="0.362233" C="0.0928731" G="0.272446" T="0.272446"/>
      <pos A="0.227554" C="0.407127" G="0.362233" T="0.00308642"/>
      <pos A="0.137767" C="0.272446" G="0.227554" T="0.362233"/>
      <pos A="0.227554" C="0.272446" G="0.362233" T="0.137767"/>
    </motif>
    <motif db="0" id="M11" alt="O11" length="40" nsites="8" evalue="1.3e-003">
      <pos A="0.105848" C="0.259991" G="0.568276" T="0.0658854"/>
      <pos A="0.145811" C="0.448387" G="0.185774" T="0.220028"/>
      <pos A="0.168647" C="0.374171" G="0.174356" T="0.282827"/>
      <pos A="0.202901" C="0.397006" G="0.208609" T="0.191482"/>
      <pos A="0.191482" C="0.311372" G="0.242864" T="0.254281"/>
      <pos A="0.214319" C="0.294245" G="0.322789" T="0.168647"/>
      <pos A="0.259991" C="0.299954" G="0.237155" T="0.202901"/>
      <pos A="0.328499" C="0.345626" G="0.140102" T="0.185774"/>
      <pos A="0.214319" C="0.397006" G="0.214319" T="0.174356"/>
      <pos A="0.15152" C="0.299954" G="0.311372" T="0.237155"/>
      <pos A="0.288535" C="0.2657" G="0.294245" T="0.15152"/>
      <pos A="0.185774" C="0.0830123" G="0.425552" T="0.305662"/>
      <pos A="0.328499" C="0.357044" G="0.220028" T="0.0944306"/>
      <pos A="0.145811" C="0.368461" G="0.339916" T="0.145811"/>
      <pos A="0.248573" C="0.191482" G="0.442679" T="0.117266"/>
      <pos A="0.157229" C="0.271408" G="0.419842" T="0.15152"/>
      <pos A="0.140102" C="0.436969" G="0.168647" T="0.254281"/>
      <pos A="0.271408" C="0.454096" G="0.122975" T="0.15152"/>
      <pos A="0.191482" C="0.294245" G="0.385588" T="0.128684"/>
      <pos A="0.214319" C="0.220028" G="0.305662" T="0.259991"/>
      <pos A="0.259991" C="0.277118" G="0.248573" T="0.214319"/>
      <pos A="0.299954" C="0.334207" G="0.220028" T="0.145811"/>
      <pos A="0.180065" C="0.305662" G="0.322789" T="0.191482"/>
      <pos A="0.0944306" C="0.225737" G="0.385588" T="0.294245"/>
      <pos A="0.254281" C="0.288535" G="0.271408" T="0.185774"/>
      <pos A="0.117266" C="0.259991" G="0.374171" T="0.248573"/>
      <pos A="0.191482" C="0.362753" G="0.31708" T="0.128684"/>
      <pos A="0.088721" C="0.362753" G="0.254281" T="0.294245"/>
      <pos A="0.122975" C="0.448387" G="0.157229" T="0.271408"/>
      <pos A="0.214319" C="0.48835" G="0.145811" T="0.15152"/>
      <pos A="0.162938" C="0.277118" G="0.408425" T="0.15152"/>
      <pos A="0.231446" C="0.282827" G="0.385588" T="0.100139"/>
      <pos A="0.242864" C="0.174356" G="0.357044" T="0.225737"/>
      <pos A="0.191482" C="0.248573" G="0.414133" T="0.145811"/>
      <pos A="0.162938" C="0.357044" G="0.345626" T="0.134393"/>
      <pos A="0.357044" C="0.339916" G="0.0715941" T="0.231446"/>
      <pos A="0.122975" C="0.397006" G="0.231446" T="0.248573"/>
      <pos A="0.362753" C="0.15152" G="0.2657" T="0.220028"/>
      <pos A="0.374171" C="0.202901" G="0.242864" T="0.180065"/>
      <pos A="0.180065" C="0.180065" G="0.397006" T="0.242864"/>
    </motif>
    <motif db="0" id="M110" alt="O110" length="40" nsites="8" evalue="1.3e-003">
      <pos A="0.990741" C="0.00308642" G="0.00308642" T="0.00308642"/>
      <pos A="0.00308642" C="0.00308642" G="0.595679" T="0.398148"/>
      <pos A="0.595679" C="0.00308642" G="0.398148" T="0.00308642"/>
      <pos A="0.00308642" C="0.398148" G="0.00308642" T="0.595679"/>
      <pos A="0.00308642" C="0.00308642" G="0.398148" T="0.595679"/>
      <pos A="0.200617" C="0.398148" G="0.00308642" T="0.398148"/>
      <pos A="0.00308642" C="0.398148" G="0.398148" T="0.200617"/>
      <pos A="0.00308642" C="0.00308642" G="0.595679" T="0.398148"/>
      <pos A="0.398148" C="0.00308642" G="0.398148" T="0.200617"/>
      <pos A="0.398148" C="0.00308642" G="0.595679" T="0.00308642"/>
      <pos A="0.398148" C="0.398148" G="0.200617" T="0.00308642"/>
      <pos A="0.00308642" C="0.398148" G="0.595679" T="0.00308642"/>
      <pos A="0.200617" C="0.00308642" G="0.398148" T="0.398148"/>
      <pos A="0.200617" C="0.398148" G="0.398148" T="0.00308642"/>
      <pos A="0.200617" C="0.398148" G="0.398148" T="0.00308642"/>
      <pos A="0.00308642" C="0.398148" G="0.00308642" T="0.595679"/>
      <pos A="0.00308642" C="0.398148" G="0.595679" T="0.00308642"/>
      <pos A="0.398148" C="0.00308642" G="0.398148" T="0.200617"/>
      <pos A="0.398148" C="0.00308642" G="0.595679" T="0.00308642"/>
      <pos A="0.00308642" C="0.00308642" G="0.00308642" T="0.990741"/>
      <pos A="0.398148" C="0.00308642" G="0.00308642" T="0.595679"/>
      <pos A="0.00308642" C="0.398148" G="0.595679" T="0.00308642"/>
      <pos A="0.00308642" C="0.990741" G="0.00308642" T="0.00308642"/>
      <pos A="0.200617" C="0.00308642" G="0.00308642" T="0.79321"/>
      <pos A="0.00308642" C="0.79321" G="0.00308642" T="0.200617"/>
      <pos A="0.200617" C="0.79321" G="0.00308642" T="0.00308642"/>
      <pos A="0.00308642" C="0.00308642" G="0.398148" T="0.595679"/>
      <pos A="0.398148" C="0.398148" G="0.00308642" T="0.200617"/>
      <pos A="0.00308642" C="0.398148" G="0.00308642" T="0.595679"/>
      <pos A="0.398148" C="0.398148" G="0.200617" T="0.00308642"/>
      <pos A="0.00308642" C="0.200617" G="0.398148" T="0.398148"/>
      <pos A="0.595679" C="0.00308642" G="0.398148" T="0.00308642"/>
      <pos A="0.00308642" C="0.00308642" G="0.398148" T="0.595679"/>
      <pos A="0.398148" C="0.398148" G="0.00308642" T="0.200617"/>
      <pos A="0.398148" C="0.398148" G="0.00308642" T="0.200617"/>
      <pos A="0.200617" C="0.79321" G="0.00308642" T="0.00308642"/>
      <pos A="0.398148" C="0.398148" G="0.200617" T="0.00308642"/>
      <pos A="0.00308642" C="0.398148" G="0.398148" T="0.200617"/>
      <pos A="0.200617" C="0.398148" G="0.398148" T="0.00308642"/>
      <pos A="0.398148" C="0.00308642" G="0.398148" T="0.200617"/>
    </motif>
    <motif db="0" id="M111" alt="O111" length="40" nsites="8" evalue="1.3e-003">
      <pos A="0.146641" C="0.186837" G="0.364843" T="0.30168"/>
      <pos A="0.106445" C="0.370586" G="0.313163" T="0.209804"/>
      <pos A="0.324648" C="0.428008" G="0.0834765" T="0.163868"/>
      <pos A="0.175352" C="0.290196" G="0.491171" T="0.043282"/>
      <pos A="0.163868" C="0.364843" G="0.341875" T="0.129414"/>
      <pos A="0.209804" C="0.347617" G="0.318906" T="0.123672"/>
      <pos A="0.278711" C="0.30168" G="0.307422" T="0.112188"/>
      <pos A="0.181094" C="0.324648" G="0.175352" T="0.318906"/>
      <pos A="0.0719921" C="0.30168" G="0.387812" T="0.238516"/>
      <pos A="0.376328" C="0.181094" G="0.227031" T="0.215547"/>
      <pos A="0.278711" C="0.244258" G="0.376328" T="0.100703"/>
      <pos A="0.272969" C="0.100703" G="0.347617" T="0.278711"/>
      <pos A="0.163868" C="0.359101" G="0.232773" T="0.244258"/>
      <pos A="0.175352" C="0.341875" G="0.255742" T="0.227031"/>
      <pos A="0.094961" C="0.450976" G="0.106445" T="0.347617"/>
      <pos A="0.290196" C="0.445234" G="0.192578" T="0.0719921"/>
      <pos A="0.129414" C="0.261484" G="0.387812" T="0.221289"/>
      <pos A="0.140899" C="0.307422" G="0.399297" T="0.152383"/>
      <pos A="0.221289" C="0.336132" G="0.25" T="0.192578"/>
      <pos A="0.129414" C="0.318906" G="0.341875" T="0.209804"/>
      <pos A="0.244258" C="0.376328" G="0.261484" T="0.11793"/>
      <pos A="0.221289" C="0.336132" G="0.244258" T="0.19832"/>
      <pos A="0.244258" C="0.267227" G="0.30168" T="0.186837"/>
      <pos A="0.140899" C="0.341875" G="0.284453" T="0.232773"/>
      <pos A="0.221289" C="0.278711" G="0.284453" T="0.215547"/>
      <pos A="0.336132" C="0.272969" G="0.25" T="0.140899"/>
      <pos A="0.163868" C="0.393555" G="0.261484" T="0.181094"/>
      <pos A="0.227031" C="0.313163" G="0.25" T="0.209804"/>
      <pos A="0.158125" C="0.33039" G="0.370586" T="0.140899"/>
      <pos A="0.295938" C="0.19832" G="0.359101" T="0.146641"/>
      <pos A="0.244258" C="0.244258" G="0.181094" T="0.33039"/>
      <pos A="0.158125" C="0.307422" G="0.227031" T="0.307422"/>
      <pos A="0.0719921" C="0.468202" G="0.33039" T="0.129414"/>
      <pos A="0.215547" C="0.238516" G="0.353359" T="0.192578"/>
      <pos A="0.204062" C="0.422266" G="0.11793" T="0.255742"/>
      <pos A="0.209804" C="0.399297" G="0.244258" T="0.146641"/>
      <pos A="0.347617" C="0.272969" G="0.255742" T="0.123672"/>
      <pos A="0.232773" C="0.204062" G="0.336132" T="0.227031"/>
      <pos A="0.0719921" C="0.261484" G="0.410781" T="0.255742"/>
      <pos A="0.19832" C="0.261484" G="0.473945" T="0.0662499"/>
    </motif>
    <motif db="0" id="M114" alt="O114" length="40" nsites="8" evalue="1.3e-003">
      <pos A="0.00308642" C="0.398148" G="0.200617" T="0.398148"/>
      <pos A="0.00308642" C="0.595679" G="0.398148" T="0.00308642"/>
      <pos A="0.398148" C="0.00308642" G="0.00308642" T="0.595679"/>
      <pos A="0.398148" C="0.595679" G="0.00308642" T="0.00308642"/>
      <pos A="0.595679" C="0.00308642" G="0.00308642" T="0.398148"/>
      <pos A="0.200617" C="0.00308642" G="0.595679" T="0.200617"/>
      <pos A="0.00308642" C="0.595679" G="0.398148" T="0.00308642"/>
      <pos A="0.398148" C="0.200617" G="0.200617" T="0.200617"/>
      <pos A="0.200617" C="0.200617" G="0.595679" T="0.00308642"/>
      <pos A="0.200617" C="0.595679" G="0.200617" T="0.00308642"/>
      <pos A="0.200617" C="0.595679" G="0.200617" T="0.00308642"/>
      <pos A="0.398148" C="0.00308642" G="0.398148" T="0.200617"/>
      <pos A="0.00308642" C="0.200617" G="0.595679" T="0.200617"/>
      <pos A="0.00308642" C="0.595679" G="0.398148" T="0.00308642"/>
      <pos A="0.00308642" C="0.595679" G="0.398148" T="0.00308642"/>
      <pos A="0.00308642" C="0.398148" G="0.200617" T="0.398148"/>
      <pos A="0.00308642" C="0.595679" G="0.200617" T="0.200617"/>
      <pos A="0.200617" C="0.00308642" G="0.398148" T="0.398148"/>
      <pos A="0.200617" C="0.00308642" G="0.595679" T="0.200617"/>
      <pos A="0.200617" C="0.398148" G="0.200617" T="0.200617"/>
      <pos A="0.200617" C="0.595679" G="0.200617" T="0.00308642"/>
      <pos A="0.00308642" C="0.00308642" G="0.595679" T="0.398148"/>
      <pos A="0.398148" C="0.200617" G="0.200617" T="0.200617"/>
      <pos A="0.200617" C="0.00308642" G="0.595679" T="0.200617"/>
      <pos A="0.200617" C="0.398148" G="0.398148" T="0.00308642"/>
      <pos A="0.398148" C="0.00308642" G="0.595679" T="0.00308642"/>
      <pos A="0.398148" C="0.200617" G="0.398148" T="0.00308642"/>
      <pos A="0.200617" C="0.200617" G="0.200617" T="0.398148"/>
      <pos A="0.595679" C="0.200617" G="0.00308642" T="0.200617"/>
      <pos A="0.595679" C="0.00308642" G="0.398148" T="0.00308642"/>
      <pos A="0.00308642" C="0.00308642" G="0.990741" T="0.00308642"/>
      <pos A="0.398148" C="0.200617" G="0.398148" T="0.00308642"/>
      <pos A="0.595679" C="0.200617" G="0.200617" T="0.00308642"/>
      <pos A="0.00308642" C="0.398148" G="0.398148" T="0.200617"/>
      <pos A="0.00308642" C="0.200617" G="0.398148" T="0.398148"/>
      <pos A="0.200617" C="0.398148" G="0.00308642" T="0.398148"/>
      <pos A="0.00308642" C="0.79321" G="0.00308642" T="0.200617"/>
      <pos A="0.00308642" C="0.00308642" G="0.990741" T="0.00308642"/>
      <pos A="0.00308642" C="0.398148" G="0.595679" T="0.00308642"/>
      <pos A="0.00308642" C="0.00308642" G="0.79321" T="0.200617"/>
    </motif>
    <motif db="0" id="M115" alt="O115" length="40" nsites="8" evalue="1.3e-003">
      <pos A="0.247161" C="0.230133" G="0.252839" T="0.269867"/>
      <pos A="0.127962" C="0.440152" G="0.360685" T="0.071201"/>
      <pos A="0.173372" C="0.286895" G="0.366361" T="0.173372"/>
      <pos A="0.241485" C="0.349333" G="0.275543" T="0.133639"/>
      <pos A="0.315276" C="0.275543" G="0.247161" T="0.16202"/>
      <pos A="0.207429" C="0.224457" G="0.355009" T="0.213105"/>
      <pos A="0.241485" C="0.247161" G="0.286895" T="0.224457"/>
      <pos A="0.213105" C="0.33798" G="0.269867" T="0.179048"/>
      <pos A="0.230133" C="0.286895" G="0.247161" T="0.235809"/>
      <pos A="0.1904" C="0.343657" G="0.286895" T="0.179048"/>
      <pos A="0.196076" C="0.303924" G="0.389067" T="0.110933"/>
      <pos A="0.1904" C="0.298248" G="0.326628" T="0.184724"/>
      <pos A="0.150667" C="0.428799" G="0.281219" T="0.139315"/>
      <pos A="0.0939052" C="0.292571" G="0.292571" T="0.320952"/>
      <pos A="0.196076" C="0.343657" G="0.315276" T="0.144991"/>
      <pos A="0.247161" C="0.281219" G="0.349333" T="0.122286"/>
      <pos A="0.252839" C="0.332304" G="0.201752" T="0.213105"/>
      <pos A="0.184724" C="0.45718" G="0.173372" T="0.184724"/>
      <pos A="0.1904" C="0.440152" G="0.167696" T="0.201752"/>
      <pos A="0.1904" C="0.315276" G="0.247161" T="0.247161"/>
      <pos A="0.0882291" C="0.400419" G="0.326628" T="0.184724"/>
      <pos A="0.224457" C="0.16202" G="0.230133" T="0.38339"/>
      <pos A="0.076877" C="0.247161" G="0.536647" T="0.139315"/>
      <pos A="0.201752" C="0.320952" G="0.258515" T="0.218781"/>
      <pos A="0.394743" C="0.303924" G="0.179048" T="0.122286"/>
      <pos A="0.156343" C="0.184724" G="0.38339" T="0.275543"/>
      <pos A="0.1904" C="0.235809" G="0.474208" T="0.0995812"/>
      <pos A="0.179048" C="0.269867" G="0.326628" T="0.224457"/>
      <pos A="0.184724" C="0.298248" G="0.247161" T="0.269867"/>
      <pos A="0.377714" C="0.292571" G="0.184724" T="0.144991"/>
      <pos A="0.167696" C="0.286895" G="0.372038" T="0.173372"/>
      <pos A="0.167696" C="0.258515" G="0.292571" T="0.281219"/>
      <pos A="0.252839" C="0.570704" G="0.0995812" T="0.076877"/>
      <pos A="0.196076" C="0.332304" G="0.320952" T="0.150667"/>
      <pos A="0.315276" C="0.423123" G="0.122286" T="0.139315"/>
      <pos A="0.3096" C="0.122286" G="0.230133" T="0.33798"/>
      <pos A="0.105257" C="0.50259" G="0.156343" T="0.235809"/>
      <pos A="0.207429" C="0.275543" G="0.315276" T="0.201752"/>
      <pos A="0.144991" C="0.332304" G="0.292571" T="0.230133"/>
      <pos A="0.11661" C="0.372038" G="0.394743" T="0.11661"/>
    </motif>
    <motif db="0" id="M116" alt="O116" length="40" nsites="8" evalue="1.3e-003">
      <pos A="0.167696" C="0.332304" G="0.167696" T="0.332304"/>
      <pos A="0.167696" C="0.496914" G="0.00308642" T="0.332304"/>
      <pos A="0.332304" C="0.332304" G="0.167696" T="0.167696"/>
      <pos A="0.167696" C="0.00308642" G="0.167696" T="0.661523"/>
      <pos A="0.00308642" C="0.826131" G="0.167696" T="0.00308642"/>
      <pos A="0.00308642" C="0.496914" G="0.00308642" T="0.496914"/>
      <pos A="0.00308642" C="0.496914" G="0.00308642" T="0.496914"/>
      <pos A="0.00308642" C="0.661523" G="0.167696" T="0.167696"/>
      <pos A="0.00308642" C="0.00308642" G="0.990741" T="0.00308642"/>
      <pos A="0.167696" C="0.167696" G="0.661523" T="0.00308642"/>
      <pos A="0.496914" C="0.00308642" G="0.332304" T="0.167696"/>
      <pos A="0.00308642" C="0.167696" G="0.496914" T="0.332304"/>
      <pos A="0.167696" C="0.00308642" G="0.496914" T="0.332304"/>
      <pos A="0.00308642" C="0.661523" G="0.167696" T="0.167696"/>
      <pos A="0.00308642" C="0.167696" G="0.496914" T="0.332304"/>
      <pos A="0.332304" C="0.00308642" G="0.167696" T="0.496914"/>
      <pos A="0.167696" C="0.496914" G="0.167696" T="0.167696"/>
      <pos A="0.00308642" C="0.332304" G="0.332304" T="0.332304"/>
      <pos A="0.332304" C="0.496914" G="0.00308642" T="0.167696"/>
      <pos A="0.00308642" C="0.00308642" G="0.661523" T="0.332304"/>
      <pos A="0.332304" C="0.00308642" G="0.332304" T="0.332304"/>
      <pos A="0.00308642" C="0.167696" G="0.496914" T="0.332304"/>
      <pos A="0.496914" C="0.496914" G="0.00308642" T="0.00308642"/>
      <pos A="0.167696" C="0.496914" G="0.00308642" T="0.332304"/>
      <pos A="0.332304" C="0.167696" G="0.332304" T="0.167696"/>
      <pos A="0.332304" C="0.496914" G="0.167696" T="0.00308642"/>
      <pos A="0.167696" C="0.661523" G="0.00308642" T="0.167696"/>
      <pos A="0.496914" C="0.167696" G="0.167696" T="0.167696"/>
      <pos A="0.496914" C="0.00308642" G="0.167696" T="0.332304"/>
      <pos A="0.167696" C="0.00308642" G="0.496914" T="0.332304"/>
      <pos A="0.00308642" C="0.332304" G="0.332304" T="0.332304"/>
      <pos A="0.167696" C="0.167696" G="0.00308642" T="0.661523"/>
      <pos A="0.167696" C="0.496914" G="0.332304" T="0.00308642"/>
      <pos A="0.332304" C="0.167696" G="0.496914" T="0.00308642"/>
      <pos A="0.00308642" C="0.332304" G="0.661523" T="0.00308642"/>
      <pos A="0.332304" C="0.332304" G="0.167696" T="0.167696"/>
      <pos A="0.167696" C="0.167696" G="0.167696" T="0.496914"/>
      <pos A="0.00308642" C="0.332304" G="0.332304" T="0.332304"/>
      <pos A="0.661523" C="0.00308642" G="0.167696" T="0.167696"/>
      <pos A="0.496914" C="0.332304" G="0.167696" T="0.00308642"/>
    </motif>
    <motif db="0" id="M117" alt="O117" length="40" nsites="8" evalue="1.3e-003">
      <pos A="0.230133" C="0.372038" G="0.252839" T="0.144991"/>
      <pos A="0.258515" C="0.241485" G="0.230133" T="0.269867"/>
      <pos A="0.224457" C="0.281219" G="0.286895" T="0.207429"/>
      <pos A="0.241485" C="0.303924" G="0.286895" T="0.167696"/>
      <pos A="0.184724" C="0.264191" G="0.241485" T="0.3096"/>
      <pos A="0.156343" C="0.315276" G="0.332304" T="0.196076"/>
      <pos A="0.150667" C="0.326628" G="0.417447" T="0.105257"/>
      <pos A="0.133639" C="0.207429" G="0.269867" T="0.389067"/>
      <pos A="0.144991" C="0.474208" G="0.258515" T="0.122286"/>
      <pos A="0.252839" C="0.201752" G="0.303924" T="0.241485"/>
      <pos A="0.16202" C="0.451504" G="0.230133" T="0.156343"/>
      <pos A="0.235809" C="0.491238" G="0.156343" T="0.11661"/>
      <pos A="0.167696" C="0.218781" G="0.411771" T="0.201752"/>
      <pos A="0.320952" C="0.3096" G="0.173372" T="0.196076"/>
      <pos A="0.16202" C="0.33798" G="0.315276" T="0.184724"/>
      <pos A="0.0882291" C="0.411771" G="0.184724" T="0.315276"/>
      <pos A="0.33798" C="0.298248" G="0.150667" T="0.213105"/>
      <pos A="0.173372" C="0.252839" G="0.496914" T="0.076877"/>
      <pos A="0.269867" C="0.264191" G="0.275543" T="0.1904"/>
      <pos A="0.196076" C="0.434476" G="0.213105" T="0.156343"/>
      <pos A="0.0939052" C="0.252839" G="0.38339" T="0.269867"/>
      <pos A="0.258515" C="0.247161" G="0.281219" T="0.213105"/>
      <pos A="0.144991" C="0.207429" G="0.355009" T="0.292571"/>
      <pos A="0.122286" C="0.224457" G="0.343657" T="0.3096"/>
      <pos A="0.156343" C="0.349333" G="0.343657" T="0.150667"/>
      <pos A="0.201752" C="0.474208" G="0.241485" T="0.0825531"/>
      <pos A="0.303924" C="0.247161" G="0.360685" T="0.0882291"/>
      <pos A="0.224457" C="0.45718" G="0.275543" T="0.0428198"/>
      <pos A="0.258515" C="0.196076" G="0.252839" T="0.292571"/>
      <pos A="0.144991" C="0.303924" G="0.360685" T="0.1904"/>
      <pos A="0.258515" C="0.445828" G="0.150667" T="0.144991"/>
      <pos A="0.11661" C="0.258515" G="0.406095" T="0.218781"/>
      <pos A="0.196076" C="0.411771" G="0.110933" T="0.281219"/>
      <pos A="0.230133" C="0.201752" G="0.275543" T="0.292571"/>
      <pos A="0.213105" C="0.45718" G="0.150667" T="0.179048"/>
      <pos A="0.179048" C="0.355009" G="0.213105" T="0.252839"/>
      <pos A="0.144991" C="0.366361" G="0.320952" T="0.167696"/>
      <pos A="0.184724" C="0.3096" G="0.241485" T="0.264191"/>
      <pos A="0.0825531" C="0.474208" G="0.207429" T="0.235809"/>
      <pos A="0.292571" C="0.139315" G="0.394743" T="0.173372"/>
    </motif>
    <motif db="0" id="M118" alt="O118" length="40" nsites="8" evalue="1.3e-003">
      <pos A="0.0773037" C="0.465514" G="0.328499" T="0.128684"/>
      <pos A="0.259991" C="0.459805" G="0.185774" T="0.0944306"/>
      <pos A="0.208609" C="0.345626" G="0.231446" T="0.214319"/>
      <pos A="0.254281" C="0.328499" G="0.282827" T="0.134393"/>
      <pos A="0.134393" C="0.299954" G="0.254281" T="0.311372"/>
      <pos A="0.191482" C="0.277118" G="0.334207" T="0.197192"/>
      <pos A="0.122975" C="0.2657" G="0.37988" T="0.231446"/>
      <pos A="0.225737" C="0.208609" G="0.254281" T="0.311372"/>
      <pos A="0.197192" C="0.385588" G="0.248573" T="0.168647"/>
      <pos A="0.259991" C="0.271408" G="0.191482" T="0.277118"/>
      <pos A="0.242864" C="0.122975" G="0.454096" T="0.180065"/>
      <pos A="0.180065" C="0.334207" G="0.271408" T="0.214319"/>
      <pos A="0.225737" C="0.237155" G="0.322789" T="0.214319"/>
      <pos A="0.248573" C="0.288535" G="0.328499" T="0.134393"/>
      <pos A="0.157229" C="0.259991" G="0.357044" T="0.225737"/>
      <pos A="0.180065" C="0.328499" G="0.299954" T="0.191482"/>
      <pos A="0.180065" C="0.465514" G="0.259991" T="0.0944306"/>
      <pos A="0.282827" C="0.220028" G="0.225737" T="0.271408"/>
      <pos A="0.105848" C="0.43126" G="0.368461" T="0.0944306"/>
      <pos A="0.277118" C="0.259991" G="0.294245" T="0.168647"/>
      <pos A="0.294245" C="0.459805" G="0.145811" T="0.100139"/>
      <pos A="0.122975" C="0.334207" G="0.299954" T="0.242864"/>
      <pos A="0.214319" C="0.465514" G="0.0715941" T="0.248573"/>
      <pos A="0.168647" C="0.357044" G="0.305662" T="0.168647"/>
      <pos A="0.0773037" C="0.277118" G="0.482641" T="0.162938"/>
      <pos A="0.202901" C="0.15152" G="0.362753" T="0.282827"/>
      <pos A="0.111558" C="0.311372" G="0.408425" T="0.168647"/>
      <pos A="0.168647" C="0.471223" G="0.208609" T="0.15152"/>
      <pos A="0.140102" C="0.299954" G="0.391298" T="0.168647"/>
      <pos A="0.345626" C="0.140102" G="0.299954" T="0.214319"/>
      <pos A="0.134393" C="0.2657" G="0.459805" T="0.140102"/>
      <pos A="0.242864" C="0.220028" G="0.351334" T="0.185774"/>
      <pos A="0.397006" C="0.122975" G="0.191482" T="0.288535"/>
      <pos A="0.168647" C="0.368461" G="0.31708" T="0.145811"/>
      <pos A="0.2657" C="0.299954" G="0.311372" T="0.122975"/>
      <pos A="0.259991" C="0.414133" G="0.128684" T="0.197192"/>
      <pos A="0.225737" C="0.43126" G="0.202901" T="0.140102"/>
      <pos A="0.202901" C="0.180065" G="0.391298" T="0.225737"/>
      <pos A="0.202901" C="0.180065" G="0.185774" T="0.43126"/>
      <pos A="0.208609" C="0.288535" G="0.288535" T="0.214319"/>
    </motif>
    <motif db="0" id="M119" alt="O119" length="40" nsites="8" evalue="1.3e-003">
      <pos A="0.349333" C="0.122286" G="0.241485" T="0.286895"/>
      <pos A="0.1904" C="0.281219" G="0.445828" T="0.0825531"/>
      <pos A="0.235809" C="0.1904" G="0.394743" T="0.179048"/>
      <pos A="0.179048" C="0.332304" G="0.241485" T="0.247161"/>
      <pos A="0.286895" C="0.258515" G="0.207429" T="0.247161"/>
      <pos A="0.167696" C="0.542323" G="0.224457" T="0.065524"/>
      <pos A="0.224457" C="0.38339" G="0.16202" T="0.230133"/>
      <pos A="0.173372" C="0.298248" G="0.264191" T="0.264191"/>
      <pos A="0.343657" C="0.286895" G="0.224457" T="0.144991"/>
      <pos A="0.184724" C="0.355009" G="0.315276" T="0.144991"/>
      <pos A="0.258515" C="0.105257" G="0.468532" T="0.167696"/>
      <pos A="0.16202" C="0.332304" G="0.326628" T="0.179048"/>
      <pos A="0.230133" C="0.286895" G="0.298248" T="0.184724"/>
      <pos A="0.218781" C="0.320952" G="0.218781" T="0.241485"/>
      <pos A="0.127962" C="0.298248" G="0.355009" T="0.218781"/>
      <pos A="0.224457" C="0.258515" G="0.298248" T="0.218781"/>
      <pos A="0.156343" C="0.349333" G="0.332304" T="0.16202"/>
      <pos A="0.179048" C="0.428799" G="0.218781" T="0.173372"/>
      <pos A="0.224457" C="0.230133" G="0.366361" T="0.179048"/>
      <pos A="0.207429" C="0.349333" G="0.252839" T="0.1904"/>
      <pos A="0.127962" C="0.3096" G="0.218781" T="0.343657"/>
      <pos A="0.0428198" C="0.315276" G="0.298248" T="0.343657"/>
      <pos A="0.269867" C="0.434476" G="0.139315" T="0.156343"/>
      <pos A="0.184724" C="0.417447" G="0.213105" T="0.184724"/>
      <pos A="0.184724" C="0.247161" G="0.377714" T="0.1904"/>
      <pos A="0.110933" C="0.315276" G="0.213105" T="0.360685"/>
      <pos A="0.179048" C="0.332304" G="0.286895" T="0.201752"/>
      <pos A="0.235809" C="0.247161" G="0.394743" T="0.122286"/>
      <pos A="0.281219" C="0.252839" G="0.298248" T="0.167696"/>
      <pos A="0.173372" C="0.33798" G="0.355009" T="0.133639"/>
      <pos A="0.184724" C="0.38339" G="0.247161" T="0.184724"/>
      <pos A="0.355009" C="0.264191" G="0.241485" T="0.139315"/>
      <pos A="0.281219" C="0.332304" G="0.179048" T="0.207429"/>
      <pos A="0.139315" C="0.179048" G="0.570704" T="0.110933"/>
      <pos A="0.139315" C="0.343657" G="0.264191" T="0.252839"/>
      <pos A="0.133639" C="0.474208" G="0.326628" T="0.065524"/>
      <pos A="0.207429" C="0.156343" G="0.292571" T="0.343657"/>
      <pos A="0.1904" C="0.377714" G="0.264191" T="0.167696"/>
      <pos A="0.372038" C="0.235809" G="0.11661" T="0.275543"/>
      <pos A="0.264191" C="0.315276" G="0.179048" T="0.241485"/>
    </motif>
    <motif db="0" id="M12" alt="O12" length="40" nsites="8" evalue="1.3e-003">
      <pos A="0.00308642" C="0.00308642" G="0.990741" T="0.00308642"/>
      <pos A="0.00308642" C="0.00308642" G="0.990741" T="0.00308642"/>
      <pos A="0.00308642" C="0.990741" G="0.00308642" T="0.00308642"/>
      <pos A="0.00308642" C="0.00308642" G="0.00308642" T="0.990741"/>
      <pos A="0.00308642" C="0.990741" G="0.00308642" T="0.00308642"/>
      <pos A="0.990741" C="0.00308642" G="0.00308642" T="0.00308642"/>
      <pos A="0.00308642" C="0.00308642" G="0.990741" T="0.00308642"/>
      <pos A="0.00308642" C="0.990741" G="0.00308642" T="0.00308642"/>
      <pos A="0.990741" C="0.00308642" G="0.00308642" T="0.00308642"/>
      <pos A="0.00308642" C="0.00308642" G="0.990741" T="0.00308642"/>
      <pos A="0.00308642" C="0.990741" G="0.00308642" T="0.00308642"/>
      <pos A="0.00308642" C="0.00308642" G="0.990741" T="0.00308642"/>
      <pos A="0.00308642" C="0.00308642" G="0.00308642" T="0.990741"/>
      <pos A="0.00308642" C="0.990741" G="0.00308642" T="0.00308642"/>
      <pos A="0.00308642" C="0.990741" G="0.00308642" T="0.00308642"/>
      <pos A="0.00308642" C="0.990741" G="0.00308642" T="0.00308642"/>
      <pos A="0.00308642" C="0.990741" G="0.00308642" T="0.00308642"/>
      <pos A="0.990741" C="0.00308642" G="0.00308642" T="0.00308642"/>
      <pos A="0.00308642" C="0.00308642" G="0.00308642" T="0.990741"/>
      <pos A="0.00308642" C="0.00308642" G="0.990741" T="0.00308642"/>
      <pos A="0.00308642" C="0.990741" G="0.00308642" T="0.00308642"/>
      <pos A="0.00308642" C="0.00308642" G="0.990741" T="0.00308642"/>
      <pos A="0.00308642" C="0.00308642" G="0.990741" T="0.00308642"/>
      <pos A="0.990741" C="0.00308642" G="0.00308642" T="0.00308642"/>
      <pos A="0.990741" C="0.00308642" G="0.00308642" T="0.00308642"/>
      <pos A="0.00308642" C="0.00308642" G="0.990741" T="0.00308642"/>
      <pos A="0.00308642" C="0.00308642" G="0.00308642" T="0.990741"/>
      <pos A="0.00308642" C="0.00308642" G="0.990741" T="0.00308642"/>
      <pos A="0.990741" C="0.00308642" G="0.00308642" T="0.00308642"/>
      <pos A="0.00308642" C="0.990741" G="0.00308642" T="0.00308642"/>
      <pos A="0.00308642" C="0.990741" G="0.00308642" T="0.00308642"/>
      <pos A="0.00308642" C="0.990741" G="0.00308642" T="0.00308642"/>
      <pos A="0.00308642" C="0.990741" G="0.00308642" T="0.00308642"/>
      <pos A="0.00308642" C="0.990741" G="0.00308642" T="0.00308642"/>
      <pos A="0.00308642" C="0.990741" G="0.00308642" T="0.00308642"/>
      <pos A="0.990741" C="0.00308642" G="0.00308642" T="0.00308642"/>
      <pos A="0.00308642" C="0.990741" G="0.00308642" T="0.00308642"/>
      <pos A="0.00308642" C="0.00308642" G="0.00308642" T="0.990741"/>
      <pos A="0.00308642" C="0.00308642" G="0.990741" T="0.00308642"/>
      <pos A="0.00308642" C="0.990741" G="0.00308642" T="0.00308642"/>
    </motif>
    <motif db="0" id="M120" alt="O120" length="40" nsites="8" evalue="1.3e-003">
      <pos A="0.342593" C="0.0339506" G="0.311728" T="0.311728"/>
      <pos A="0.126543" C="0.219136" G="0.435185" T="0.219136"/>
      <pos A="0.188272" C="0.25" G="0.311728" T="0.25"/>
      <pos A="0.095679" C="0.466049" G="0.188272" T="0.25"/>
      <pos A="0.280864" C="0.219136" G="0.219136" T="0.280864"/>
      <pos A="0.00308642" C="0.404321" G="0.435185" T="0.157407"/>
      <pos A="0.0648148" C="0.342593" G="0.157407" T="0.435185"/>
      <pos A="0.25" C="0.527778" G="0.219136" T="0.00308642"/>
      <pos A="0.311728" C="0.157407" G="0.280864" T="0.25"/>
      <pos A="0.0339506" C="0.126543" G="0.496914" T="0.342593"/>
      <pos A="0.0339506" C="0.373457" G="0.342593" T="0.25"/>
      <pos A="0.280864" C="0.0339506" G="0.0339506" T="0.651235"/>
      <pos A="0.188272" C="0.589506" G="0.095679" T="0.126543"/>
      <pos A="0.466049" C="0.466049" G="0.00308642" T="0.0648148"/>
      <pos A="0.095679" C="0.280864" G="0.342593" T="0.280864"/>
      <pos A="0.219136" C="0.435185" G="0.126543" T="0.219136"/>
      <pos A="0.342593" C="0.280864" G="0.157407" T="0.219136"/>
      <pos A="0.311728" C="0.25" G="0.373457" T="0.0648148"/>
      <pos A="0.126543" C="0.404321" G="0.342593" T="0.126543"/>
      <pos A="0.126543" C="0.466049" G="0.219136" T="0.188272"/>
      <pos A="0.126543" C="0.311728" G="0.435185" T="0.126543"/>
      <pos A="0.126543" C="0.558642" G="0.095679" T="0.219136"/>
      <pos A="0.188272" C="0.373457" G="0.342593" T="0.095679"/>
      <pos A="0.126543" C="0.558642" G="0.219136" T="0.095679"/>
      <pos A="0.095679" C="0.558642" G="0.219136" T="0.126543"/>
      <pos A="0.311728" C="0.188272" G="0.342593" T="0.157407"/>
      <pos A="0.126543" C="0.311728" G="0.219136" T="0.342593"/>
      <pos A="0.126543" C="0.342593" G="0.311728" T="0.219136"/>
      <pos A="0.311728" C="0.188272" G="0.25" T="0.25"/>
      <pos A="0.126543" C="0.188272" G="0.651235" T="0.0339506"/>
      <pos A="0.219136" C="0.0648148" G="0.62037" T="0.095679"/>
      <pos A="0.25" C="0.311728" G="0.00308642" T="0.435185"/>
      <pos A="0.25" C="0.466049" G="0.126543" T="0.157407"/>
      <pos A="0.25" C="0.25" G="0.435185" T="0.0648148"/>
      <pos A="0.095679" C="0.280864" G="0.404321" T="0.219136"/>
      <pos A="0.219136" C="0.0648148" G="0.496914" T="0.219136"/>
      <pos A="0.496914" C="0.25" G="0.157407" T="0.095679"/>
      <pos A="0.342593" C="0.496914" G="0.157407" T="0.00308642"/>
      <pos A="0.435185" C="0.157407" G="0.219136" T="0.188272"/>
      <pos A="0.188272" C="0.466049" G="0.311728" T="0.0339506"/>
    </motif>
    <motif db="0" id="M121" alt="O121" length="40" nsites="8" evalue="1.3e-003">
      <pos A="0.0844227" C="0.618918" G="0.119281" T="0.177379"/>
      <pos A="0.119281" C="0.328432" G="0.386528" T="0.165759"/>
      <pos A="0.165759" C="0.421387" G="0.247095" T="0.165759"/>
      <pos A="0.328432" C="0.212237" G="0.409768" T="0.0495644"/>
      <pos A="0.177379" C="0.212237" G="0.398148" T="0.212237"/>
      <pos A="0.36329" C="0.235476" G="0.165759" T="0.235476"/>
      <pos A="0.130901" C="0.281954" G="0.433006" T="0.154139"/>
      <pos A="0.212237" C="0.491104" G="0.200617" T="0.0960425"/>
      <pos A="0.293573" C="0.177379" G="0.165759" T="0.36329"/>
      <pos A="0.235476" C="0.409768" G="0.235476" T="0.119281"/>
      <pos A="0.316812" C="0.35167" G="0.223856" T="0.107661"/>
      <pos A="0.200617" C="0.316812" G="0.316812" T="0.165759"/>
      <pos A="0.0495644" C="0.386528" G="0.154139" T="0.409768"/>
      <pos A="0.247095" C="0.165759" G="0.57244" T="0.0147062"/>
      <pos A="0.293573" C="0.316812" G="0.247095" T="0.14252"/>
      <pos A="0.107661" C="0.409768" G="0.223856" T="0.258715"/>
      <pos A="0.072803" C="0.560821" G="0.200617" T="0.165759"/>
      <pos A="0.223856" C="0.35167" G="0.293573" T="0.130901"/>
      <pos A="0.34005" C="0.258715" G="0.223856" T="0.177379"/>
      <pos A="0.188998" C="0.270334" G="0.35167" T="0.188998"/>
      <pos A="0.177379" C="0.398148" G="0.223856" T="0.200617"/>
      <pos A="0.0844227" C="0.433006" G="0.281954" T="0.200617"/>
      <pos A="0.293573" C="0.0960425" G="0.35167" T="0.258715"/>
      <pos A="0.212237" C="0.223856" G="0.316812" T="0.247095"/>
      <pos A="0.154139" C="0.212237" G="0.502723" T="0.130901"/>
      <pos A="0.293573" C="0.14252" G="0.433006" T="0.130901"/>
      <pos A="0.258715" C="0.281954" G="0.305192" T="0.154139"/>
      <pos A="0.177379" C="0.444626" G="0.247095" T="0.130901"/>
      <pos A="0.188998" C="0.258715" G="0.328432" T="0.223856"/>
      <pos A="0.0611842" C="0.35167" G="0.200617" T="0.386528"/>
      <pos A="0.072803" C="0.281954" G="0.36329" T="0.281954"/>
      <pos A="0.177379" C="0.514343" G="0.270334" T="0.0379447"/>
      <pos A="0.456246" C="0.36329" G="0.177379" T="0.00308642"/>
      <pos A="0.0960425" C="0.14252" G="0.444626" T="0.316812"/>
      <pos A="0.200617" C="0.258715" G="0.270334" T="0.270334"/>
      <pos A="0.188998" C="0.409768" G="0.0960425" T="0.305192"/>
      <pos A="0.188998" C="0.36329" G="0.188998" T="0.258715"/>
      <pos A="0.223856" C="0.409768" G="0.188998" T="0.177379"/>
      <pos A="0.177379" C="0.200617" G="0.36329" T="0.258715"/>
      <pos A="0.305192" C="0.223856" G="0.36329" T="0.107661"/>
    </motif>
    <motif db="0" id="M122" alt="O122" length="40" nsites="8" evalue="1.3e-003">
      <pos A="0.136553" C="0.697114" G="0.00308642" T="0.163246"/>
      <pos A="0.0831664" C="0.510261" G="0.10986" T="0.296713"/>
      <pos A="0.18994" C="0.643727" G="0.0297798" T="0.136553"/>
      <pos A="0.0564731" C="0.18994" G="0.3501" T="0.403486"/>
      <pos A="0.216633" C="0.243326" G="0.243326" T="0.296713"/>
      <pos A="0.163246" C="0.376793" G="0.3501" T="0.10986"/>
      <pos A="0.18994" C="0.0564731" G="0.323406" T="0.43018"/>
      <pos A="0.18994" C="0.3501" G="0.296713" T="0.163246"/>
      <pos A="0.163246" C="0.43018" G="0.323406" T="0.0831664"/>
      <pos A="0.296713" C="0.43018" G="0.136553" T="0.136553"/>
      <pos A="0.3501" C="0.510261" G="0.00308642" T="0.136553"/>
      <pos A="0.163246" C="0.536954" G="0.296713" T="0.00308642"/>
      <pos A="0.163246" C="0.3501" G="0.0831664" T="0.403486"/>
      <pos A="0.216633" C="0.483566" G="0.136553" T="0.163246"/>
      <pos A="0.323406" C="0.243326" G="0.376793" T="0.0564731"/>
      <pos A="0.323406" C="0.27002" G="0.376793" T="0.0297798"/>
      <pos A="0.216633" C="0.403486" G="0.18994" T="0.18994"/>
      <pos A="0.18994" C="0.27002" G="0.10986" T="0.43018"/>
      <pos A="0.323406" C="0.243326" G="0.376793" T="0.0564731"/>
      <pos A="0.0297798" C="0.536954" G="0.27002" T="0.163246"/>
      <pos A="0.136553" C="0.10986" G="0.18994" T="0.563647"/>
      <pos A="0.18994" C="0.697114" G="0.0564731" T="0.0564731"/>
      <pos A="0.0831664" C="0.323406" G="0.216633" T="0.376793"/>
      <pos A="0.0831664" C="0.456873" G="0.0831664" T="0.376793"/>
      <pos A="0.10986" C="0.617034" G="0.0297798" T="0.243326"/>
      <pos A="0.136553" C="0.403486" G="0.243326" T="0.216633"/>
      <pos A="0.403486" C="0.0297798" G="0.323406" T="0.243326"/>
      <pos A="0.18994" C="0.243326" G="0.536954" T="0.0297798"/>
      <pos A="0.3501" C="0.3501" G="0.27002" T="0.0297798"/>
      <pos A="0.0297798" C="0.403486" G="0.403486" T="0.163246"/>
      <pos A="0.10986" C="0.643727" G="0.18994" T="0.0564731"/>
      <pos A="0.243326" C="0.163246" G="0.376793" T="0.216633"/>
      <pos A="0.0831664" C="0.323406" G="0.563647" T="0.0297798"/>
      <pos A="0.243326" C="0.216633" G="0.296713" T="0.243326"/>
      <pos A="0.136553" C="0.136553" G="0.403486" T="0.323406"/>
      <pos A="0.18994" C="0.483566" G="0.296713" T="0.0297798"/>
      <pos A="0.136553" C="0.163246" G="0.296713" T="0.403486"/>
      <pos A="0.163246" C="0.3501" G="0.136553" T="0.3501"/>
      <pos A="0.0564731" C="0.536954" G="0.216633" T="0.18994"/>
      <pos A="0.18994" C="0.136553" G="0.296713" T="0.376793"/>
    </motif>
    <motif db="0" id="M123" alt="O123" length="40" nsites="8" evalue="1.3e-003">
      <pos A="0.00308642" C="0.990741" G="0.00308642" T="0.00308642"/>
      <pos A="0.00308642" C="0.541807" G="0.00308642" T="0.45202"/>
      <pos A="0.0928731" C="0.272446" G="0.362233" T="0.272446"/>
      <pos A="0.18266" C="0.541807" G="0.272446" T="0.00308642"/>
      <pos A="0.00308642" C="0.541807" G="0.18266" T="0.272446"/>
      <pos A="0.0928731" C="0.45202" G="0.45202" T="0.00308642"/>
      <pos A="0.00308642" C="0.721381" G="0.272446" T="0.00308642"/>
      <pos A="0.18266" C="0.721381" G="0.00308642" T="0.0928731"/>
      <pos A="0.00308642" C="0.272446" G="0.18266" T="0.541807"/>
      <pos A="0.00308642" C="0.721381" G="0.18266" T="0.0928731"/>
      <pos A="0.362233" C="0.0928731" G="0.541807" T="0.00308642"/>
      <pos A="0.00308642" C="0.721381" G="0.18266" T="0.0928731"/>
      <pos A="0.00308642" C="0.272446" G="0.45202" T="0.272446"/>
      <pos A="0.00308642" C="0.631594" G="0.18266" T="0.18266"/>
      <pos A="0.18266" C="0.541807" G="0.00308642" T="0.272446"/>
      <pos A="0.00308642" C="0.631594" G="0.00308642" T="0.362233"/>
      <pos A="0.00308642" C="0.272446" G="0.18266" T="0.541807"/>
      <pos A="0.00308642" C="0.721381" G="0.18266" T="0.0928731"/>
      <pos A="0.272446" C="0.45202" G="0.00308642" T="0.272446"/>
      <pos A="0.45202" C="0.541807" G="0.00308642" T="0.00308642"/>
      <pos A="0.272446" C="0.631594" G="0.00308642" T="0.0928731"/>
      <pos A="0.00308642" C="0.45202" G="0.362233" T="0.18266"/>
      <pos A="0.0928731" C="0.900954" G="0.00308642" T="0.00308642"/>
      <pos A="0.00308642" C="0.631594" G="0.00308642" T="0.362233"/>
      <pos A="0.00308642" C="0.18266" G="0.45202" T="0.362233"/>
      <pos A="0.18266" C="0.811167" G="0.00308642" T="0.00308642"/>
      <pos A="0.00308642" C="0.541807" G="0.00308642" T="0.45202"/>
      <pos A="0.00308642" C="0.900954" G="0.00308642" T="0.0928731"/>
      <pos A="0.00308642" C="0.362233" G="0.631594" T="0.00308642"/>
      <pos A="0.272446" C="0.362233" G="0.18266" T="0.18266"/>
      <pos A="0.0928731" C="0.631594" G="0.272446" T="0.00308642"/>
      <pos A="0.00308642" C="0.362233" G="0.00308642" T="0.631594"/>
      <pos A="0.00308642" C="0.272446" G="0.721381" T="0.00308642"/>
      <pos A="0.0928731" C="0.900954" G="0.00308642" T="0.00308642"/>
      <pos A="0.00308642" C="0.990741" G="0.00308642" T="0.00308642"/>
      <pos A="0.362233" C="0.272446" G="0.272446" T="0.0928731"/>
      <pos A="0.541807" C="0.18266" G="0.272446" T="0.00308642"/>
      <pos A="0.272446" C="0.00308642" G="0.45202" T="0.272446"/>
      <pos A="0.00308642" C="0.45202" G="0.0928731" T="0.45202"/>
      <pos A="0.00308642" C="0.18266" G="0.631594" T="0.18266"/>
    </motif>
    <motif db="0" id="M124" alt="O124" length="40" nsites="8" evalue="1.3e-003">
      <pos A="0.320952" C="0.269867" G="0.196076" T="0.213105"/>
      <pos A="0.105257" C="0.45718" G="0.133639" T="0.303924"/>
      <pos A="0.16202" C="0.389067" G="0.303924" T="0.144991"/>
      <pos A="0.0598479" C="0.445828" G="0.179048" T="0.315276"/>
      <pos A="0.0995812" C="0.33798" G="0.213105" T="0.349333"/>
      <pos A="0.298248" C="0.1904" G="0.33798" T="0.173372"/>
      <pos A="0.298248" C="0.122286" G="0.440152" T="0.139315"/>
      <pos A="0.196076" C="0.349333" G="0.286895" T="0.167696"/>
      <pos A="0.127962" C="0.366361" G="0.343657" T="0.16202"/>
      <pos A="0.207429" C="0.377714" G="0.122286" T="0.292571"/>
      <pos A="0.167696" C="0.230133" G="0.45718" T="0.144991"/>
      <pos A="0.224457" C="0.196076" G="0.411771" T="0.167696"/>
      <pos A="0.258515" C="0.434476" G="0.122286" T="0.184724"/>
      <pos A="0.252839" C="0.224457" G="0.320952" T="0.201752"/>
      <pos A="0.247161" C="0.286895" G="0.372038" T="0.0939052"/>
      <pos A="0.281219" C="0.326628" G="0.258515" T="0.133639"/>
      <pos A="0.400419" C="0.286895" G="0.179048" T="0.133639"/>
      <pos A="0.0939052" C="0.343657" G="0.315276" T="0.247161"/>
      <pos A="0.167696" C="0.252839" G="0.33798" T="0.241485"/>
      <pos A="0.218781" C="0.423123" G="0.292571" T="0.065524"/>
      <pos A="0.241485" C="0.298248" G="0.275543" T="0.184724"/>
      <pos A="0.150667" C="0.332304" G="0.207429" T="0.3096"/>
      <pos A="0.16202" C="0.298248" G="0.292571" T="0.247161"/>
      <pos A="0.0882291" C="0.3096" G="0.275543" T="0.326628"/>
      <pos A="0.184724" C="0.33798" G="0.264191" T="0.213105"/>
      <pos A="0.139315" C="0.281219" G="0.451504" T="0.127962"/>
      <pos A="0.196076" C="0.372038" G="0.218781" T="0.213105"/>
      <pos A="0.218781" C="0.360685" G="0.184724" T="0.235809"/>
      <pos A="0.156343" C="0.235809" G="0.389067" T="0.218781"/>
      <pos A="0.179048" C="0.269867" G="0.38339" T="0.167696"/>
      <pos A="0.252839" C="0.343657" G="0.258515" T="0.144991"/>
      <pos A="0.281219" C="0.315276" G="0.16202" T="0.241485"/>
      <pos A="0.230133" C="0.332304" G="0.366361" T="0.071201"/>
      <pos A="0.156343" C="0.230133" G="0.417447" T="0.196076"/>
      <pos A="0.218781" C="0.1904" G="0.355009" T="0.235809"/>
      <pos A="0.213105" C="0.315276" G="0.218781" T="0.252839"/>
      <pos A="0.076877" C="0.394743" G="0.366361" T="0.16202"/>
      <pos A="0.3096" C="0.320952" G="0.133639" T="0.235809"/>
      <pos A="0.264191" C="0.281219" G="0.3096" T="0.144991"/>
      <pos A="0.173372" C="0.281219" G="0.332304" T="0.213105"/>
    </motif>
    <motif db="0" id="M125" alt="O125" length="40" nsites="8" evalue="1.3e-003">
      <pos A="0.36396" C="0.325973" G="0.19302" T="0.117047"/>
      <pos A="0.212013" C="0.268994" G="0.458926" T="0.0600662"/>
      <pos A="0.0410736" C="0.42094" G="0.344967" T="0.19302"/>
      <pos A="0.0980533" C="0.382953" G="0.382953" T="0.13604"/>
      <pos A="0.0790598" C="0.496914" G="0.25" T="0.174027"/>
      <pos A="0.174027" C="0.117047" G="0.496914" T="0.212013"/>
      <pos A="0.02208" C="0.212013" G="0.496914" T="0.268994"/>
      <pos A="0.0790598" C="0.458926" G="0.212013" T="0.25"/>
      <pos A="0.344967" C="0.25" G="0.174027" T="0.231006"/>
      <pos A="0.0600662" C="0.610874" G="0.231006" T="0.0980533"/>
      <pos A="0.0600662" C="0.25" G="0.344967" T="0.344967"/>
      <pos A="0.268994" C="0.268994" G="0.19302" T="0.268994"/>
      <pos A="0.212013" C="0.382953" G="0.212013" T="0.19302"/>
      <pos A="0.13604" C="0.47792" G="0.268994" T="0.117047"/>
      <pos A="0.287987" C="0.287987" G="0.231006" T="0.19302"/>
      <pos A="0.231006" C="0.30698" G="0.344967" T="0.117047"/>
      <pos A="0.268994" C="0.325973" G="0.13604" T="0.268994"/>
      <pos A="0.19302" C="0.287987" G="0.268994" T="0.25"/>
      <pos A="0.30698" C="0.268994" G="0.268994" T="0.155033"/>
      <pos A="0.13604" C="0.287987" G="0.401947" T="0.174027"/>
      <pos A="0.47792" C="0.0600662" G="0.401947" T="0.0600662"/>
      <pos A="0.13604" C="0.59188" G="0.25" T="0.02208"/>
      <pos A="0.13604" C="0.401947" G="0.344967" T="0.117047"/>
      <pos A="0.155033" C="0.401947" G="0.25" T="0.19302"/>
      <pos A="0.268994" C="0.458926" G="0.212013" T="0.0600662"/>
      <pos A="0.344967" C="0.0600662" G="0.401947" T="0.19302"/>
      <pos A="0.174027" C="0.117047" G="0.42094" T="0.287987"/>
      <pos A="0.19302" C="0.439934" G="0.212013" T="0.155033"/>
      <pos A="0.287987" C="0.42094" G="0.13604" T="0.155033"/>
      <pos A="0.0790598" C="0.42094" G="0.287987" T="0.212013"/>
      <pos A="0.19302" C="0.553893" G="0.117047" T="0.13604"/>
      <pos A="0.25" C="0.155033" G="0.439934" T="0.155033"/>
      <pos A="0.0980533" C="0.42094" G="0.231006" T="0.25"/>
      <pos A="0.155033" C="0.325973" G="0.458926" T="0.0600662"/>
      <pos A="0.13604" C="0.42094" G="0.231006" T="0.212013"/>
      <pos A="0.00308642" C="0.212013" G="0.401947" T="0.382953"/>
      <pos A="0.36396" C="0.325973" G="0.268994" T="0.0410736"/>
      <pos A="0.231006" C="0.344967" G="0.36396" T="0.0600662"/>
      <pos A="0.0600662" C="0.25" G="0.64886" T="0.0410736"/>
      <pos A="0.231006" C="0.287987" G="0.325973" T="0.155033"/>
    </motif>
    <motif db="0" id="M126" alt="O126" length="40" nsites="8" evalue="1.3e-003">
      <pos A="0.25" C="0.00308642" G="0.743827" T="0.00308642"/>
      <pos A="0.25" C="0.743827" G="0.00308642" T="0.00308642"/>
      <pos A="0.00308642" C="0.00308642" G="0.496914" T="0.496914"/>
      <pos A="0.00308642" C="0.743827" G="0.00308642" T="0.25"/>
      <pos A="0.496914" C="0.25" G="0.00308642" T="0.25"/>
      <pos A="0.00308642" C="0.496914" G="0.496914" T="0.00308642"/>
      <pos A="0.743827" C="0.00308642" G="0.00308642" T="0.25"/>
      <pos A="0.00308642" C="0.00308642" G="0.743827" T="0.25"/>
      <pos A="0.496914" C="0.25" G="0.25" T="0.00308642"/>
      <pos A="0.25" C="0.25" G="0.25" T="0.25"/>
      <pos A="0.25" C="0.496914" G="0.25" T="0.00308642"/>
      <pos A="0.25" C="0.00308642" G="0.25" T="0.496914"/>
      <pos A="0.00308642" C="0.00308642" G="0.25" T="0.743827"/>
      <pos A="0.00308642" C="0.496914" G="0.25" T="0.25"/>
      <pos A="0.25" C="0.00308642" G="0.25" T="0.496914"/>
      <pos A="0.25" C="0.25" G="0.496914" T="0.00308642"/>
      <pos A="0.25" C="0.00308642" G="0.743827" T="0.00308642"/>
      <pos A="0.25" C="0.00308642" G="0.25" T="0.496914"/>
      <pos A="0.00308642" C="0.25" G="0.743827" T="0.00308642"/>
      <pos A="0.25" C="0.25" G="0.25" T="0.25"/>
      <pos A="0.496914" C="0.25" G="0.25" T="0.00308642"/>
      <pos A="0.00308642" C="0.25" G="0.25" T="0.496914"/>
      <pos A="0.25" C="0.00308642" G="0.743827" T="0.00308642"/>
      <pos A="0.743827" C="0.00308642" G="0.00308642" T="0.25"/>
      <pos A="0.00308642" C="0.00308642" G="0.990741" T="0.00308642"/>
      <pos A="0.25" C="0.00308642" G="0.496914" T="0.25"/>
      <pos A="0.00308642" C="0.496914" G="0.25" T="0.25"/>
      <pos A="0.00308642" C="0.25" G="0.496914" T="0.25"/>
      <pos A="0.00308642" C="0.25" G="0.743827" T="0.00308642"/>
      <pos A="0.496914" C="0.00308642" G="0.496914" T="0.00308642"/>
      <pos A="0.25" C="0.496914" G="0.25" T="0.00308642"/>
      <pos A="0.25" C="0.25" G="0.496914" T="0.00308642"/>
      <pos A="0.25" C="0.25" G="0.25" T="0.25"/>
      <pos A="0.743827" C="0.00308642" G="0.25" T="0.00308642"/>
      <pos A="0.00308642" C="0.496914" G="0.25" T="0.25"/>
      <pos A="0.496914" C="0.25" G="0.00308642" T="0.25"/>
      <pos A="0.496914" C="0.00308642" G="0.496914" T="0.00308642"/>
      <pos A="0.00308642" C="0.00308642" G="0.743827" T="0.25"/>
      <pos A="0.00308642" C="0.00308642" G="0.496914" T="0.496914"/>
      <pos A="0.496914" C="0.00308642" G="0.496914" T="0.00308642"/>
    </motif>
    <motif db="0" id="M127" alt="O127" length="40" nsites="8" evalue="1.3e-003">
      <pos A="0.156343" C="0.355009" G="0.241485" T="0.247161"/>
      <pos A="0.133639" C="0.428799" G="0.3096" T="0.127962"/>
      <pos A="0.241485" C="0.400419" G="0.196076" T="0.16202"/>
      <pos A="0.241485" C="0.303924" G="0.275543" T="0.179048"/>
      <pos A="0.207429" C="0.156343" G="0.389067" T="0.247161"/>
      <pos A="0.0995812" C="0.394743" G="0.479885" T="0.0257916"/>
      <pos A="0.218781" C="0.184724" G="0.292571" T="0.303924"/>
      <pos A="0.213105" C="0.377714" G="0.343657" T="0.065524"/>
      <pos A="0.3096" C="0.269867" G="0.201752" T="0.218781"/>
      <pos A="0.105257" C="0.372038" G="0.303924" T="0.218781"/>
      <pos A="0.16202" C="0.372038" G="0.230133" T="0.235809"/>
      <pos A="0.252839" C="0.50259" G="0.0598479" T="0.184724"/>
      <pos A="0.241485" C="0.326628" G="0.372038" T="0.0598479"/>
      <pos A="0.269867" C="0.201752" G="0.281219" T="0.247161"/>
      <pos A="0.139315" C="0.315276" G="0.241485" T="0.303924"/>
      <pos A="0.1904" C="0.360685" G="0.241485" T="0.207429"/>
      <pos A="0.218781" C="0.275543" G="0.315276" T="0.1904"/>
      <pos A="0.252839" C="0.1904" G="0.230133" T="0.326628"/>
      <pos A="0.196076" C="0.252839" G="0.366361" T="0.184724"/>
      <pos A="0.071201" C="0.355009" G="0.298248" T="0.275543"/>
      <pos A="0.298248" C="0.258515" G="0.258515" T="0.184724"/>
      <pos A="0.218781" C="0.303924" G="0.372038" T="0.105257"/>
      <pos A="0.303924" C="0.218781" G="0.355009" T="0.122286"/>
      <pos A="0.315276" C="0.275543" G="0.201752" T="0.207429"/>
      <pos A="0.184724" C="0.462856" G="0.179048" T="0.173372"/>
      <pos A="0.105257" C="0.400419" G="0.332304" T="0.16202"/>
      <pos A="0.144991" C="0.269867" G="0.394743" T="0.1904"/>
      <pos A="0.241485" C="0.417447" G="0.133639" T="0.207429"/>
      <pos A="0.196076" C="0.179048" G="0.468532" T="0.156343"/>
      <pos A="0.33798" C="0.303924" G="0.184724" T="0.173372"/>
      <pos A="0.207429" C="0.366361" G="0.0882291" T="0.33798"/>
      <pos A="0.150667" C="0.45718" G="0.1904" T="0.201752"/>
      <pos A="0.156343" C="0.292571" G="0.326628" T="0.224457"/>
      <pos A="0.196076" C="0.298248" G="0.292571" T="0.213105"/>
      <pos A="0.269867" C="0.252839" G="0.315276" T="0.16202"/>
      <pos A="0.110933" C="0.275543" G="0.33798" T="0.275543"/>
      <pos A="0.235809" C="0.349333" G="0.258515" T="0.156343"/>
      <pos A="0.0995812" C="0.389067" G="0.315276" T="0.196076"/>
      <pos A="0.1904" C="0.224457" G="0.355009" T="0.230133"/>
      <pos A="0.139315" C="0.258515" G="0.417447" T="0.184724"/>
    </motif>
    <motif db="0" id="M13" alt="O13" length="40" nsites="8" evalue="1.3e-003">
      <pos A="0.217794" C="0.260736" G="0.38956" T="0.131911"/>
      <pos A="0.303677" C="0.475443" G="0.174852" T="0.0460277"/>
      <pos A="0.303677" C="0.38956" G="0.303677" T="0.00308642"/>
      <pos A="0.260736" C="0.475443" G="0.174852" T="0.0889699"/>
      <pos A="0.260736" C="0.131911" G="0.303677" T="0.303677"/>
      <pos A="0.217794" C="0.303677" G="0.38956" T="0.0889699"/>
      <pos A="0.346618" C="0.0889699" G="0.131911" T="0.432502"/>
      <pos A="0.0889699" C="0.303677" G="0.346618" T="0.260736"/>
      <pos A="0.346618" C="0.346618" G="0.303677" T="0.00308642"/>
      <pos A="0.00308642" C="0.604268" G="0.38956" T="0.00308642"/>
      <pos A="0.303677" C="0.174852" G="0.432502" T="0.0889699"/>
      <pos A="0.0889699" C="0.303677" G="0.217794" T="0.38956"/>
      <pos A="0.346618" C="0.260736" G="0.260736" T="0.131911"/>
      <pos A="0.131911" C="0.432502" G="0.303677" T="0.131911"/>
      <pos A="0.260736" C="0.174852" G="0.217794" T="0.346618"/>
      <pos A="0.0460277" C="0.303677" G="0.475443" T="0.174852"/>
      <pos A="0.0889699" C="0.475443" G="0.174852" T="0.260736"/>
      <pos A="0.0460277" C="0.604268" G="0.131911" T="0.217794"/>
      <pos A="0.217794" C="0.38956" G="0.131911" T="0.260736"/>
      <pos A="0.303677" C="0.217794" G="0.432502" T="0.0460277"/>
      <pos A="0.303677" C="0.0889699" G="0.432502" T="0.174852"/>
      <pos A="0.0460277" C="0.733091" G="0.174852" T="0.0460277"/>
      <pos A="0.174852" C="0.303677" G="0.217794" T="0.303677"/>
      <pos A="0.131911" C="0.475443" G="0.260736" T="0.131911"/>
      <pos A="0.0889699" C="0.432502" G="0.217794" T="0.260736"/>
      <pos A="0.0889699" C="0.561325" G="0.260736" T="0.0889699"/>
      <pos A="0.346618" C="0.432502" G="0.217794" T="0.00308642"/>
      <pos A="0.00308642" C="0.561325" G="0.432502" T="0.00308642"/>
      <pos A="0.260736" C="0.346618" G="0.303677" T="0.0889699"/>
      <pos A="0.131911" C="0.38956" G="0.346618" T="0.131911"/>
      <pos A="0.260736" C="0.303677" G="0.260736" T="0.174852"/>
      <pos A="0.174852" C="0.0889699" G="0.518384" T="0.217794"/>
      <pos A="0.131911" C="0.0460277" G="0.604268" T="0.217794"/>
      <pos A="0.303677" C="0.432502" G="0.174852" T="0.0889699"/>
      <pos A="0.174852" C="0.303677" G="0.346618" T="0.174852"/>
      <pos A="0.00308642" C="0.561325" G="0.217794" T="0.217794"/>
      <pos A="0.00308642" C="0.647209" G="0.131911" T="0.217794"/>
      <pos A="0.260736" C="0.131911" G="0.0889699" T="0.518384"/>
      <pos A="0.303677" C="0.131911" G="0.346618" T="0.217794"/>
      <pos A="0.217794" C="0.131911" G="0.561325" T="0.0889699"/>
    </motif>
    <motif db="0" id="M14" alt="O14" length="40" nsites="8" evalue="1.3e-003">
      <pos A="0.122286" C="0.406095" G="0.105257" T="0.366361"/>
      <pos A="0.0371437" C="0.45718" G="0.349333" T="0.156343"/>
      <pos A="0.269867" C="0.0995812" G="0.303924" T="0.326628"/>
      <pos A="0.105257" C="0.38339" G="0.33798" T="0.173372"/>
      <pos A="0.0882291" C="0.303924" G="0.394743" T="0.213105"/>
      <pos A="0.247161" C="0.303924" G="0.230133" T="0.218781"/>
      <pos A="0.127962" C="0.411771" G="0.298248" T="0.16202"/>
      <pos A="0.298248" C="0.33798" G="0.235809" T="0.127962"/>
      <pos A="0.150667" C="0.303924" G="0.286895" T="0.258515"/>
      <pos A="0.156343" C="0.349333" G="0.235809" T="0.258515"/>
      <pos A="0.16202" C="0.355009" G="0.286895" T="0.196076"/>
      <pos A="0.303924" C="0.326628" G="0.230133" T="0.139315"/>
      <pos A="0.173372" C="0.286895" G="0.360685" T="0.179048"/>
      <pos A="0.258515" C="0.286895" G="0.360685" T="0.0939052"/>
      <pos A="0.275543" C="0.235809" G="0.315276" T="0.173372"/>
      <pos A="0.207429" C="0.281219" G="0.355009" T="0.156343"/>
      <pos A="0.224457" C="0.218781" G="0.275543" T="0.281219"/>
      <pos A="0.207429" C="0.33798" G="0.218781" T="0.235809"/>
      <pos A="0.241485" C="0.400419" G="0.264191" T="0.0939052"/>
      <pos A="0.235809" C="0.298248" G="0.298248" T="0.167696"/>
      <pos A="0.1904" C="0.417447" G="0.218781" T="0.173372"/>
      <pos A="0.16202" C="0.474208" G="0.179048" T="0.184724"/>
      <pos A="0.3096" C="0.127962" G="0.298248" T="0.264191"/>
      <pos A="0.258515" C="0.326628" G="0.349333" T="0.065524"/>
      <pos A="0.275543" C="0.269867" G="0.218781" T="0.235809"/>
      <pos A="0.0939052" C="0.332304" G="0.38339" T="0.1904"/>
      <pos A="0.235809" C="0.264191" G="0.252839" T="0.247161"/>
      <pos A="0.247161" C="0.394743" G="0.1904" T="0.167696"/>
      <pos A="0.150667" C="0.213105" G="0.411771" T="0.224457"/>
      <pos A="0.150667" C="0.281219" G="0.38339" T="0.184724"/>
      <pos A="0.105257" C="0.468532" G="0.258515" T="0.167696"/>
      <pos A="0.224457" C="0.241485" G="0.298248" T="0.235809"/>
      <pos A="0.0598479" C="0.286895" G="0.434476" T="0.218781"/>
      <pos A="0.0882291" C="0.372038" G="0.286895" T="0.252839"/>
      <pos A="0.156343" C="0.50259" G="0.150667" T="0.1904"/>
      <pos A="0.230133" C="0.445828" G="0.196076" T="0.127962"/>
      <pos A="0.33798" C="0.230133" G="0.247161" T="0.184724"/>
      <pos A="0.184724" C="0.281219" G="0.360685" T="0.173372"/>
      <pos A="0.241485" C="0.167696" G="0.332304" T="0.258515"/>
      <pos A="0.286895" C="0.122286" G="0.315276" T="0.275543"/>
    </motif>
    <motif db="0" id="M15" alt="O15" length="40" nsites="8" evalue="1.3e-003">
      <pos A="0.076877" C="0.394743" G="0.264191" T="0.264191"/>
      <pos A="0.281219" C="0.360685" G="0.269867" T="0.0882291"/>
      <pos A="0.196076" C="0.45718" G="0.224457" T="0.122286"/>
      <pos A="0.275543" C="0.230133" G="0.3096" T="0.184724"/>
      <pos A="0.241485" C="0.0995812" G="0.525295" T="0.133639"/>
      <pos A="0.1904" C="0.389067" G="0.218781" T="0.201752"/>
      <pos A="0.156343" C="0.394743" G="0.247161" T="0.201752"/>
      <pos A="0.0939052" C="0.360685" G="0.139315" T="0.406095"/>
      <pos A="0.11661" C="0.50259" G="0.167696" T="0.213105"/>
      <pos A="0.144991" C="0.264191" G="0.196076" T="0.394743"/>
      <pos A="0.224457" C="0.167696" G="0.519619" T="0.0882291"/>
      <pos A="0.196076" C="0.292571" G="0.320952" T="0.1904"/>
      <pos A="0.110933" C="0.45718" G="0.264191" T="0.167696"/>
      <pos A="0.286895" C="0.440152" G="0.065524" T="0.207429"/>
      <pos A="0.0598479" C="0.241485" G="0.326628" T="0.372038"/>
      <pos A="0.179048" C="0.38339" G="0.355009" T="0.0825531"/>
      <pos A="0.298248" C="0.343657" G="0.0314677" T="0.326628"/>
      <pos A="0.235809" C="0.241485" G="0.406095" T="0.11661"/>
      <pos A="0.184724" C="0.360685" G="0.286895" T="0.167696"/>
      <pos A="0.218781" C="0.343657" G="0.252839" T="0.184724"/>
      <pos A="0.252839" C="0.235809" G="0.281219" T="0.230133"/>
      <pos A="0.281219" C="0.320952" G="0.303924" T="0.0939052"/>
      <pos A="0.298248" C="0.247161" G="0.320952" T="0.133639"/>
      <pos A="0.207429" C="0.326628" G="0.298248" T="0.167696"/>
      <pos A="0.303924" C="0.16202" G="0.224457" T="0.3096"/>
      <pos A="0.184724" C="0.389067" G="0.315276" T="0.110933"/>
      <pos A="0.326628" C="0.286895" G="0.235809" T="0.150667"/>
      <pos A="0.184724" C="0.33798" G="0.286895" T="0.1904"/>
      <pos A="0.122286" C="0.366361" G="0.286895" T="0.224457"/>
      <pos A="0.0995812" C="0.519619" G="0.184724" T="0.196076"/>
      <pos A="0.230133" C="0.45718" G="0.1904" T="0.122286"/>
      <pos A="0.150667" C="0.201752" G="0.394743" T="0.252839"/>
      <pos A="0.1904" C="0.235809" G="0.298248" T="0.275543"/>
      <pos A="0.156343" C="0.16202" G="0.485561" T="0.196076"/>
      <pos A="0.281219" C="0.320952" G="0.269867" T="0.127962"/>
      <pos A="0.241485" C="0.298248" G="0.281219" T="0.179048"/>
      <pos A="0.173372" C="0.428799" G="0.252839" T="0.144991"/>
      <pos A="0.179048" C="0.292571" G="0.241485" T="0.286895"/>
      <pos A="0.173372" C="0.218781" G="0.343657" T="0.264191"/>
      <pos A="0.224457" C="0.275543" G="0.326628" T="0.173372"/>
    </motif>
    <motif db="0" id="M16" alt="O16" length="40" nsites="8" evalue="1.3e-003">
      <pos A="0.348765" C="0.546296" G="0.0524691" T="0.0524691"/>
      <pos A="0.00308642" C="0.398148" G="0.447531" T="0.151235"/>
      <pos A="0.00308642" C="0.299383" G="0.151235" T="0.546296"/>
      <pos A="0.25" C="0.398148" G="0.00308642" T="0.348765"/>
      <pos A="0.0524691" C="0.398148" G="0.546296" T="0.00308642"/>
      <pos A="0.00308642" C="0.496914" G="0.398148" T="0.101852"/>
      <pos A="0.0524691" C="0.645062" G="0.25" T="0.0524691"/>
      <pos A="0.0524691" C="0.645062" G="0.0524691" T="0.25"/>
      <pos A="0.151235" C="0.299383" G="0.447531" T="0.101852"/>
      <pos A="0.0524691" C="0.25" G="0.447531" T="0.25"/>
      <pos A="0.25" C="0.348765" G="0.0524691" T="0.348765"/>
      <pos A="0.200617" C="0.348765" G="0.398148" T="0.0524691"/>
      <pos A="0.00308642" C="0.595679" G="0.299383" T="0.101852"/>
      <pos A="0.348765" C="0.151235" G="0.200617" T="0.299383"/>
      <pos A="0.151235" C="0.348765" G="0.398148" T="0.101852"/>
      <pos A="0.151235" C="0.348765" G="0.299383" T="0.200617"/>
      <pos A="0.00308642" C="0.645062" G="0.200617" T="0.151235"/>
      <pos A="0.101852" C="0.398148" G="0.496914" T="0.00308642"/>
      <pos A="0.0524691" C="0.00308642" G="0.595679" T="0.348765"/>
      <pos A="0.200617" C="0.645062" G="0.151235" T="0.00308642"/>
      <pos A="0.101852" C="0.743827" G="0.0524691" T="0.101852"/>
      <pos A="0.25" C="0.645062" G="0.00308642" T="0.101852"/>
      <pos A="0.00308642" C="0.101852" G="0.645062" T="0.25"/>
      <pos A="0.200617" C="0.299383" G="0.25" T="0.25"/>
      <pos A="0.101852" C="0.0524691" G="0.645062" T="0.200617"/>
      <pos A="0.151235" C="0.299383" G="0.200617" T="0.348765"/>
      <pos A="0.200617" C="0.595679" G="0.151235" T="0.0524691"/>
      <pos A="0.00308642" C="0.200617" G="0.595679" T="0.200617"/>
      <pos A="0.0524691" C="0.743827" G="0.200617" T="0.00308642"/>
      <pos A="0.546296" C="0.00308642" G="0.447531" T="0.00308642"/>
      <pos A="0.151235" C="0.151235" G="0.645062" T="0.0524691"/>
      <pos A="0.0524691" C="0.447531" G="0.00308642" T="0.496914"/>
      <pos A="0.151235" C="0.0524691" G="0.546296" T="0.25"/>
      <pos A="0.200617" C="0.200617" G="0.595679" T="0.00308642"/>
      <pos A="0.101852" C="0.151235" G="0.546296" T="0.200617"/>
      <pos A="0.0524691" C="0.595679" G="0.348765" T="0.00308642"/>
      <pos A="0.25" C="0.151235" G="0.25" T="0.348765"/>
      <pos A="0.200617" C="0.694444" G="0.00308642" T="0.101852"/>
      <pos A="0.200617" C="0.101852" G="0.645062" T="0.0524691"/>
      <pos A="0.0524691" C="0.743827" G="0.101852" T="0.101852"/>
    </motif>
    <motif db="0" id="M17" alt="O17" length="40" nsites="8" evalue="1.3e-003">
      <pos A="0.227554" C="0.407127" G="0.18266" T="0.18266"/>
      <pos A="0.0479802" C="0.362233" G="0.496914" T="0.0928731"/>
      <pos A="0.137767" C="0.0479802" G="0.496914" T="0.31734"/>
      <pos A="0.31734" C="0.18266" G="0.45202" T="0.0479802"/>
      <pos A="0.0928731" C="0.496914" G="0.272446" T="0.137767"/>
      <pos A="0.0928731" C="0.18266" G="0.272446" T="0.45202"/>
      <pos A="0.137767" C="0.18266" G="0.496914" T="0.18266"/>
      <pos A="0.0928731" C="0.227554" G="0.227554" T="0.45202"/>
      <pos A="0.0928731" C="0.407127" G="0.272446" T="0.227554"/>
      <pos A="0.0928731" C="0.407127" G="0.00308642" T="0.496914"/>
      <pos A="0.0479802" C="0.5867" G="0.31734" T="0.0479802"/>
      <pos A="0.272446" C="0.407127" G="0.31734" T="0.00308642"/>
      <pos A="0.137767" C="0.227554" G="0.227554" T="0.407127"/>
      <pos A="0.31734" C="0.137767" G="0.407127" T="0.137767"/>
      <pos A="0.407127" C="0.272446" G="0.0479802" T="0.272446"/>
      <pos A="0.0928731" C="0.0928731" G="0.407127" T="0.407127"/>
      <pos A="0.0928731" C="0.227554" G="0.31734" T="0.362233"/>
      <pos A="0.0479802" C="0.31734" G="0.362233" T="0.272446"/>
      <pos A="0.407127" C="0.18266" G="0.18266" T="0.227554"/>
      <pos A="0.18266" C="0.362233" G="0.272446" T="0.18266"/>
      <pos A="0.407127" C="0.137767" G="0.137767" T="0.31734"/>
      <pos A="0.45202" C="0.362233" G="0.18266" T="0.00308642"/>
      <pos A="0.227554" C="0.45202" G="0.227554" T="0.0928731"/>
      <pos A="0.362233" C="0.227554" G="0.18266" T="0.227554"/>
      <pos A="0.31734" C="0.0479802" G="0.45202" T="0.18266"/>
      <pos A="0.137767" C="0.541807" G="0.0928731" T="0.227554"/>
      <pos A="0.0479802" C="0.227554" G="0.496914" T="0.227554"/>
      <pos A="0.0479802" C="0.272446" G="0.631594" T="0.0479802"/>
      <pos A="0.18266" C="0.362233" G="0.31734" T="0.137767"/>
      <pos A="0.407127" C="0.137767" G="0.227554" T="0.227554"/>
      <pos A="0.45202" C="0.00308642" G="0.272446" T="0.272446"/>
      <pos A="0.0928731" C="0.137767" G="0.541807" T="0.227554"/>
      <pos A="0.137767" C="0.18266" G="0.362233" T="0.31734"/>
      <pos A="0.18266" C="0.0479802" G="0.5867" T="0.18266"/>
      <pos A="0.272446" C="0.407127" G="0.31734" T="0.00308642"/>
      <pos A="0.227554" C="0.137767" G="0.227554" T="0.407127"/>
      <pos A="0.18266" C="0.227554" G="0.496914" T="0.0928731"/>
      <pos A="0.0928731" C="0.362233" G="0.45202" T="0.0928731"/>
      <pos A="0.227554" C="0.541807" G="0.00308642" T="0.227554"/>
      <pos A="0.362233" C="0.272446" G="0.31734" T="0.0479802"/>
    </motif>
    <motif db="0" id="M18" alt="O18" length="40" nsites="8" evalue="1.3e-003">
      <pos A="0.183755" C="0.268067" G="0.274089" T="0.274089"/>
      <pos A="0.111487" C="0.328289" G="0.274089" T="0.286133"/>
      <pos A="0.310223" C="0.11751" G="0.177732" T="0.394534"/>
      <pos A="0.099443" C="0.496914" G="0.328289" T="0.0753541"/>
      <pos A="0.159666" C="0.388513" G="0.268067" T="0.183755"/>
      <pos A="0.225911" C="0.213867" G="0.358401" T="0.201822"/>
      <pos A="0.135576" C="0.352379" G="0.430669" T="0.0813758"/>
      <pos A="0.171711" C="0.292156" G="0.280112" T="0.256023"/>
      <pos A="0.358401" C="0.189777" G="0.256023" T="0.1958"/>
      <pos A="0.177732" C="0.25" G="0.352379" T="0.219888"/>
      <pos A="0.310223" C="0.219888" G="0.310223" T="0.159666"/>
      <pos A="0.171711" C="0.388513" G="0.346357" T="0.0934202"/>
      <pos A="0.328289" C="0.177732" G="0.219888" T="0.274089"/>
      <pos A="0.201822" C="0.454758" G="0.159666" T="0.183755"/>
      <pos A="0.280112" C="0.219888" G="0.364424" T="0.135576"/>
      <pos A="0.177732" C="0.484869" G="0.213867" T="0.123532"/>
      <pos A="0.286133" C="0.376468" G="0.225911" T="0.111487"/>
      <pos A="0.213867" C="0.159666" G="0.346357" T="0.280112"/>
      <pos A="0.237956" C="0.201822" G="0.292156" T="0.268067"/>
      <pos A="0.1958" C="0.478846" G="0.225911" T="0.099443"/>
      <pos A="0.123532" C="0.340334" G="0.268067" T="0.268067"/>
      <pos A="0.141599" C="0.376468" G="0.153643" T="0.328289"/>
      <pos A="0.286133" C="0.207844" G="0.340334" T="0.165688"/>
      <pos A="0.243977" C="0.328289" G="0.298178" T="0.129555"/>
      <pos A="0.207844" C="0.243977" G="0.231933" T="0.316245"/>
      <pos A="0.153643" C="0.364424" G="0.262044" T="0.219888"/>
      <pos A="0.033198" C="0.334312" G="0.454758" T="0.177732"/>
      <pos A="0.0813758" C="0.364424" G="0.340334" T="0.213867"/>
      <pos A="0.147621" C="0.237956" G="0.376468" T="0.237956"/>
      <pos A="0.3042" C="0.370445" G="0.25" T="0.0753541"/>
      <pos A="0.370445" C="0.334312" G="0.207844" T="0.0873985"/>
      <pos A="0.123532" C="0.268067" G="0.478846" T="0.129555"/>
      <pos A="0.3042" C="0.213867" G="0.147621" T="0.334312"/>
      <pos A="0.129555" C="0.340334" G="0.442713" T="0.0873985"/>
      <pos A="0.328289" C="0.225911" G="0.207844" T="0.237956"/>
      <pos A="0.165688" C="0.340334" G="0.38249" T="0.111487"/>
      <pos A="0.183755" C="0.3042" G="0.346357" T="0.165688"/>
      <pos A="0.219888" C="0.478846" G="0.147621" T="0.153643"/>
      <pos A="0.225911" C="0.243977" G="0.292156" T="0.237956"/>
      <pos A="0.0512642" C="0.262044" G="0.43669" T="0.25"/>
    </motif>
    <motif db="0" id="M19" alt="O19" length="40" nsites="8" evalue="1.3e-003">
      <pos A="0.224805" C="0.184492" G="0.345742" T="0.244961"/>
      <pos A="0.0433985" C="0.386054" G="0.426366" T="0.14418"/>
      <pos A="0.164336" C="0.305429" G="0.285273" T="0.244961"/>
      <pos A="0.124024" C="0.386054" G="0.345742" T="0.14418"/>
      <pos A="0.285273" C="0.305429" G="0.244961" T="0.164336"/>
      <pos A="0.164336" C="0.285273" G="0.446523" T="0.103868"/>
      <pos A="0.164336" C="0.547304" G="0.103868" T="0.184492"/>
      <pos A="0.184492" C="0.325586" G="0.0635546" T="0.426366"/>
      <pos A="0.00308642" C="0.345742" G="0.547304" T="0.103868"/>
      <pos A="0.224805" C="0.224805" G="0.244961" T="0.305429"/>
      <pos A="0.224805" C="0.365898" G="0.285273" T="0.124024"/>
      <pos A="0.527148" C="0.14418" G="0.14418" T="0.184492"/>
      <pos A="0.164336" C="0.345742" G="0.244961" T="0.244961"/>
      <pos A="0.14418" C="0.345742" G="0.265117" T="0.244961"/>
      <pos A="0.103868" C="0.345742" G="0.46668" T="0.0837116"/>
      <pos A="0.305429" C="0.164336" G="0.446523" T="0.0837116"/>
      <pos A="0.0433985" C="0.204649" G="0.486836" T="0.265117"/>
      <pos A="0.244961" C="0.285273" G="0.244961" T="0.224805"/>
      <pos A="0.204649" C="0.547304" G="0.184492" T="0.0635546"/>
      <pos A="0.265117" C="0.244961" G="0.14418" T="0.345742"/>
      <pos A="0.0837116" C="0.204649" G="0.285273" T="0.426366"/>
      <pos A="0.00308642" C="0.587617" G="0.365898" T="0.0433985"/>
      <pos A="0.184492" C="0.265117" G="0.184492" T="0.365898"/>
      <pos A="0.426366" C="0.204649" G="0.285273" T="0.0837116"/>
      <pos A="0.103868" C="0.124024" G="0.446523" T="0.325586"/>
      <pos A="0.204649" C="0.40621" G="0.285273" T="0.103868"/>
      <pos A="0.0232425" C="0.14418" G="0.325586" T="0.506992"/>
      <pos A="0.14418" C="0.426366" G="0.224805" T="0.204649"/>
      <pos A="0.325586" C="0.40621" G="0.0837116" T="0.184492"/>
      <pos A="0.0232425" C="0.40621" G="0.345742" T="0.224805"/>
      <pos A="0.224805" C="0.668241" G="0.0635546" T="0.0433985"/>
      <pos A="0.124024" C="0.40621" G="0.265117" T="0.204649"/>
      <pos A="0.204649" C="0.527148" G="0.184492" T="0.0837116"/>
      <pos A="0.184492" C="0.40621" G="0.164336" T="0.244961"/>
      <pos A="0.244961" C="0.305429" G="0.164336" T="0.285273"/>
      <pos A="0.164336" C="0.265117" G="0.386054" T="0.184492"/>
      <pos A="0.325586" C="0.14418" G="0.265117" T="0.265117"/>
      <pos A="0.184492" C="0.486836" G="0.265117" T="0.0635546"/>
      <pos A="0.285273" C="0.446523" G="0.124024" T="0.14418"/>
      <pos A="0.103868" C="0.305429" G="0.224805" T="0.365898"/>
    </motif>
    <motif db="0" id="M2" alt="O2" length="40" nsites="8" evalue="1.3e-003">
      <pos A="0.201752" C="0.235809" G="0.372038" T="0.1904"/>
      <pos A="0.201752" C="0.38339" G="0.173372" T="0.241485"/>
      <pos A="0.0882291" C="0.417447" G="0.224457" T="0.269867"/>
      <pos A="0.275543" C="0.389067" G="0.133639" T="0.201752"/>
      <pos A="0.127962" C="0.320952" G="0.326628" T="0.224457"/>
      <pos A="0.16202" C="0.298248" G="0.343657" T="0.196076"/>
      <pos A="0.213105" C="0.349333" G="0.241485" T="0.196076"/>
      <pos A="0.179048" C="0.218781" G="0.3096" T="0.292571"/>
      <pos A="0.269867" C="0.298248" G="0.218781" T="0.213105"/>
      <pos A="0.1904" C="0.389067" G="0.258515" T="0.16202"/>
      <pos A="0.286895" C="0.235809" G="0.213105" T="0.264191"/>
      <pos A="0.150667" C="0.377714" G="0.355009" T="0.11661"/>
      <pos A="0.110933" C="0.440152" G="0.235809" T="0.213105"/>
      <pos A="0.201752" C="0.16202" G="0.366361" T="0.269867"/>
      <pos A="0.139315" C="0.349333" G="0.406095" T="0.105257"/>
      <pos A="0.184724" C="0.332304" G="0.292571" T="0.1904"/>
      <pos A="0.241485" C="0.355009" G="0.167696" T="0.235809"/>
      <pos A="0.207429" C="0.536647" G="0.0939052" T="0.16202"/>
      <pos A="0.127962" C="0.264191" G="0.38339" T="0.224457"/>
      <pos A="0.167696" C="0.16202" G="0.377714" T="0.292571"/>
      <pos A="0.0825531" C="0.332304" G="0.360685" T="0.224457"/>
      <pos A="0.315276" C="0.360685" G="0.16202" T="0.16202"/>
      <pos A="0.247161" C="0.150667" G="0.508266" T="0.0939052"/>
      <pos A="0.3096" C="0.201752" G="0.377714" T="0.110933"/>
      <pos A="0.235809" C="0.275543" G="0.269867" T="0.218781"/>
      <pos A="0.179048" C="0.3096" G="0.241485" T="0.269867"/>
      <pos A="0.303924" C="0.491238" G="0.0995812" T="0.105257"/>
      <pos A="0.349333" C="0.377714" G="0.110933" T="0.16202"/>
      <pos A="0.179048" C="0.235809" G="0.389067" T="0.196076"/>
      <pos A="0.127962" C="0.286895" G="0.428799" T="0.156343"/>
      <pos A="0.292571" C="0.264191" G="0.292571" T="0.150667"/>
      <pos A="0.11661" C="0.372038" G="0.434476" T="0.076877"/>
      <pos A="0.133639" C="0.16202" G="0.3096" T="0.394743"/>
      <pos A="0.0314677" C="0.45718" G="0.343657" T="0.167696"/>
      <pos A="0.179048" C="0.3096" G="0.286895" T="0.224457"/>
      <pos A="0.235809" C="0.156343" G="0.360685" T="0.247161"/>
      <pos A="0.144991" C="0.320952" G="0.252839" T="0.281219"/>
      <pos A="0.372038" C="0.355009" G="0.133639" T="0.139315"/>
      <pos A="0.201752" C="0.224457" G="0.366361" T="0.207429"/>
      <pos A="0.241485" C="0.320952" G="0.315276" T="0.122286"/>
    </motif>
    <motif db="0" id="M21" alt="O21" length="40" nsites="8" evalue="1.3e-003">
      <pos A="0.332304" C="0.167696" G="0.496914" T="0.00308642"/>
      <pos A="0.332304" C="0.0853906" G="0.579218" T="0.00308642"/>
      <pos A="0.00308642" C="0.496914" G="0.414609" T="0.0853906"/>
      <pos A="0.0853906" C="0.167696" G="0.332304" T="0.414609"/>
      <pos A="0.414609" C="0.25" G="0.332304" T="0.00308642"/>
      <pos A="0.00308642" C="0.414609" G="0.579218" T="0.00308642"/>
      <pos A="0.167696" C="0.167696" G="0.332304" T="0.332304"/>
      <pos A="0.167696" C="0.167696" G="0.661523" T="0.00308642"/>
      <pos A="0.167696" C="0.00308642" G="0.826131" T="0.00308642"/>
      <pos A="0.25" C="0.414609" G="0.332304" T="0.00308642"/>
      <pos A="0.25" C="0.00308642" G="0.496914" T="0.25"/>
      <pos A="0.167696" C="0.332304" G="0.496914" T="0.00308642"/>
      <pos A="0.0853906" C="0.414609" G="0.0853906" T="0.414609"/>
      <pos A="0.167696" C="0.496914" G="0.25" T="0.0853906"/>
      <pos A="0.25" C="0.414609" G="0.0853906" T="0.25"/>
      <pos A="0.167696" C="0.332304" G="0.496914" T="0.00308642"/>
      <pos A="0.00308642" C="0.496914" G="0.414609" T="0.0853906"/>
      <pos A="0.167696" C="0.414609" G="0.25" T="0.167696"/>
      <pos A="0.167696" C="0.414609" G="0.25" T="0.167696"/>
      <pos A="0.167696" C="0.496914" G="0.00308642" T="0.332304"/>
      <pos A="0.00308642" C="0.332304" G="0.332304" T="0.332304"/>
      <pos A="0.00308642" C="0.25" G="0.661523" T="0.0853906"/>
      <pos A="0.661523" C="0.167696" G="0.0853906" T="0.0853906"/>
      <pos A="0.167696" C="0.25" G="0.25" T="0.332304"/>
      <pos A="0.0853906" C="0.496914" G="0.00308642" T="0.414609"/>
      <pos A="0.332304" C="0.332304" G="0.167696" T="0.167696"/>
      <pos A="0.25" C="0.414609" G="0.332304" T="0.00308642"/>
      <pos A="0.414609" C="0.332304" G="0.0853906" T="0.167696"/>
      <pos A="0.414609" C="0.0853906" G="0.25" T="0.25"/>
      <pos A="0.661523" C="0.00308642" G="0.332304" T="0.00308642"/>
      <pos A="0.332304" C="0.332304" G="0.332304" T="0.00308642"/>
      <pos A="0.0853906" C="0.25" G="0.496914" T="0.167696"/>
      <pos A="0.25" C="0.496914" G="0.25" T="0.00308642"/>
      <pos A="0.167696" C="0.579218" G="0.00308642" T="0.25"/>
      <pos A="0.00308642" C="0.414609" G="0.414609" T="0.167696"/>
      <pos A="0.00308642" C="0.167696" G="0.743827" T="0.0853906"/>
      <pos A="0.00308642" C="0.579218" G="0.414609" T="0.00308642"/>
      <pos A="0.579218" C="0.167696" G="0.25" T="0.00308642"/>
      <pos A="0.332304" C="0.414609" G="0.167696" T="0.0853906"/>
      <pos A="0.25" C="0.0853906" G="0.0853906" T="0.579218"/>
    </motif>
    <motif db="0" id="M22" alt="O22" length="40" nsites="8" evalue="1.3e-003">
      <pos A="0.258515" C="0.213105" G="0.445828" T="0.0825531"/>
      <pos A="0.269867" C="0.292571" G="0.230133" T="0.207429"/>
      <pos A="0.230133" C="0.298248" G="0.252839" T="0.218781"/>
      <pos A="0.105257" C="0.366361" G="0.332304" T="0.196076"/>
      <pos A="0.16202" C="0.445828" G="0.252839" T="0.139315"/>
      <pos A="0.150667" C="0.326628" G="0.320952" T="0.201752"/>
      <pos A="0.292571" C="0.320952" G="0.33798" T="0.0484958"/>
      <pos A="0.343657" C="0.127962" G="0.292571" T="0.235809"/>
      <pos A="0.230133" C="0.315276" G="0.303924" T="0.150667"/>
      <pos A="0.196076" C="0.218781" G="0.218781" T="0.366361"/>
      <pos A="0.207429" C="0.315276" G="0.139315" T="0.33798"/>
      <pos A="0.144991" C="0.45718" G="0.281219" T="0.11661"/>
      <pos A="0.207429" C="0.3096" G="0.127962" T="0.355009"/>
      <pos A="0.0995812" C="0.423123" G="0.275543" T="0.201752"/>
      <pos A="0.16202" C="0.360685" G="0.258515" T="0.218781"/>
      <pos A="0.167696" C="0.411771" G="0.218781" T="0.201752"/>
      <pos A="0.144991" C="0.252839" G="0.411771" T="0.1904"/>
      <pos A="0.179048" C="0.213105" G="0.406095" T="0.201752"/>
      <pos A="0.269867" C="0.218781" G="0.45718" T="0.0541719"/>
      <pos A="0.156343" C="0.264191" G="0.196076" T="0.38339"/>
      <pos A="0.252839" C="0.343657" G="0.230133" T="0.173372"/>
      <pos A="0.156343" C="0.372038" G="0.355009" T="0.11661"/>
      <pos A="0.218781" C="0.303924" G="0.33798" T="0.139315"/>
      <pos A="0.230133" C="0.179048" G="0.281219" T="0.3096"/>
      <pos A="0.0882291" C="0.3096" G="0.440152" T="0.16202"/>
      <pos A="0.1904" C="0.406095" G="0.218781" T="0.184724"/>
      <pos A="0.213105" C="0.389067" G="0.156343" T="0.241485"/>
      <pos A="0.252839" C="0.343657" G="0.224457" T="0.179048"/>
      <pos A="0.281219" C="0.247161" G="0.241485" T="0.230133"/>
      <pos A="0.235809" C="0.474208" G="0.105257" T="0.184724"/>
      <pos A="0.139315" C="0.343657" G="0.3096" T="0.207429"/>
      <pos A="0.139315" C="0.377714" G="0.207429" T="0.275543"/>
      <pos A="0.247161" C="0.110933" G="0.315276" T="0.326628"/>
      <pos A="0.230133" C="0.372038" G="0.326628" T="0.071201"/>
      <pos A="0.1904" C="0.394743" G="0.235809" T="0.179048"/>
      <pos A="0.133639" C="0.360685" G="0.241485" T="0.264191"/>
      <pos A="0.179048" C="0.349333" G="0.343657" T="0.127962"/>
      <pos A="0.320952" C="0.349333" G="0.207429" T="0.122286"/>
      <pos A="0.281219" C="0.076877" G="0.468532" T="0.173372"/>
      <pos A="0.292571" C="0.179048" G="0.33798" T="0.1904"/>
    </motif>
    <motif db="0" id="M23" alt="O23" length="40" nsites="8" evalue="1.3e-003">
      <pos A="0.167696" C="0.496914" G="0.167696" T="0.167696"/>
      <pos A="0.167696" C="0.00308642" G="0.167696" T="0.661523"/>
      <pos A="0.00308642" C="0.00308642" G="0.496914" T="0.496914"/>
      <pos A="0.00308642" C="0.661523" G="0.167696" T="0.167696"/>
      <pos A="0.167696" C="0.332304" G="0.332304" T="0.167696"/>
      <pos A="0.826131" C="0.00308642" G="0.167696" T="0.00308642"/>
      <pos A="0.00308642" C="0.496914" G="0.332304" T="0.167696"/>
      <pos A="0.332304" C="0.167696" G="0.332304" T="0.167696"/>
      <pos A="0.00308642" C="0.496914" G="0.167696" T="0.332304"/>
      <pos A="0.00308642" C="0.00308642" G="0.332304" T="0.661523"/>
      <pos A="0.00308642" C="0.826131" G="0.167696" T="0.00308642"/>
      <pos A="0.167696" C="0.167696" G="0.332304" T="0.332304"/>
      <pos A="0.167696" C="0.167696" G="0.496914" T="0.167696"/>
      <pos A="0.00308642" C="0.661523" G="0.167696" T="0.167696"/>
      <pos A="0.167696" C="0.332304" G="0.00308642" T="0.496914"/>
      <pos A="0.00308642" C="0.496914" G="0.332304" T="0.167696"/>
      <pos A="0.00308642" C="0.826131" G="0.00308642" T="0.167696"/>
      <pos A="0.00308642" C="0.661523" G="0.332304" T="0.00308642"/>
      <pos A="0.00308642" C="0.332304" G="0.167696" T="0.496914"/>
      <pos A="0.332304" C="0.00308642" G="0.332304" T="0.332304"/>
      <pos A="0.167696" C="0.496914" G="0.332304" T="0.00308642"/>
      <pos A="0.332304" C="0.00308642" G="0.661523" T="0.00308642"/>
      <pos A="0.167696" C="0.167696" G="0.661523" T="0.00308642"/>
      <pos A="0.496914" C="0.332304" G="0.167696" T="0.00308642"/>
      <pos A="0.496914" C="0.332304" G="0.167696" T="0.00308642"/>
      <pos A="0.496914" C="0.00308642" G="0.332304" T="0.167696"/>
      <pos A="0.496914" C="0.167696" G="0.167696" T="0.167696"/>
      <pos A="0.167696" C="0.496914" G="0.332304" T="0.00308642"/>
      <pos A="0.167696" C="0.332304" G="0.332304" T="0.167696"/>
      <pos A="0.167696" C="0.167696" G="0.661523" T="0.00308642"/>
      <pos A="0.332304" C="0.167696" G="0.332304" T="0.167696"/>
      <pos A="0.00308642" C="0.00308642" G="0.661523" T="0.332304"/>
      <pos A="0.00308642" C="0.332304" G="0.661523" T="0.00308642"/>
      <pos A="0.661523" C="0.00308642" G="0.332304" T="0.00308642"/>
      <pos A="0.00308642" C="0.00308642" G="0.990741" T="0.00308642"/>
      <pos A="0.167696" C="0.00308642" G="0.826131" T="0.00308642"/>
      <pos A="0.167696" C="0.332304" G="0.496914" T="0.00308642"/>
      <pos A="0.00308642" C="0.826131" G="0.167696" T="0.00308642"/>
      <pos A="0.496914" C="0.00308642" G="0.496914" T="0.00308642"/>
      <pos A="0.332304" C="0.167696" G="0.496914" T="0.00308642"/>
    </motif>
    <motif db="0" id="M24" alt="O24" length="40" nsites="8" evalue="1.3e-003">
      <pos A="0.227554" C="0.45202" G="0.0479802" T="0.272446"/>
      <pos A="0.00308642" C="0.227554" G="0.541807" T="0.227554"/>
      <pos A="0.0928731" C="0.18266" G="0.272446" T="0.45202"/>
      <pos A="0.137767" C="0.811167" G="0.00308642" T="0.0479802"/>
      <pos A="0.0928731" C="0.0479802" G="0.18266" T="0.676487"/>
      <pos A="0.00308642" C="0.5867" G="0.227554" T="0.18266"/>
      <pos A="0.00308642" C="0.766274" G="0.137767" T="0.0928731"/>
      <pos A="0.18266" C="0.00308642" G="0.721381" T="0.0928731"/>
      <pos A="0.272446" C="0.45202" G="0.137767" T="0.137767"/>
      <pos A="0.00308642" C="0.5867" G="0.227554" T="0.18266"/>
      <pos A="0.407127" C="0.31734" G="0.0479802" T="0.227554"/>
      <pos A="0.18266" C="0.272446" G="0.45202" T="0.0928731"/>
      <pos A="0.227554" C="0.272446" G="0.227554" T="0.272446"/>
      <pos A="0.0928731" C="0.631594" G="0.137767" T="0.137767"/>
      <pos A="0.137767" C="0.227554" G="0.362233" T="0.272446"/>
      <pos A="0.31734" C="0.0928731" G="0.45202" T="0.137767"/>
      <pos A="0.18266" C="0.407127" G="0.362233" T="0.0479802"/>
      <pos A="0.31734" C="0.362233" G="0.0928731" T="0.227554"/>
      <pos A="0.227554" C="0.5867" G="0.18266" T="0.00308642"/>
      <pos A="0.0928731" C="0.227554" G="0.541807" T="0.137767"/>
      <pos A="0.18266" C="0.541807" G="0.227554" T="0.0479802"/>
      <pos A="0.137767" C="0.137767" G="0.407127" T="0.31734"/>
      <pos A="0.0928731" C="0.272446" G="0.45202" T="0.18266"/>
      <pos A="0.0479802" C="0.227554" G="0.631594" T="0.0928731"/>
      <pos A="0.31734" C="0.18266" G="0.496914" T="0.00308642"/>
      <pos A="0.18266" C="0.272446" G="0.31734" T="0.227554"/>
      <pos A="0.00308642" C="0.721381" G="0.272446" T="0.00308642"/>
      <pos A="0.45202" C="0.362233" G="0.00308642" T="0.18266"/>
      <pos A="0.18266" C="0.0928731" G="0.676487" T="0.0479802"/>
      <pos A="0.0928731" C="0.18266" G="0.362233" T="0.362233"/>
      <pos A="0.0928731" C="0.227554" G="0.45202" T="0.227554"/>
      <pos A="0.18266" C="0.5867" G="0.227554" T="0.00308642"/>
      <pos A="0.31734" C="0.45202" G="0.227554" T="0.00308642"/>
      <pos A="0.31734" C="0.137767" G="0.362233" T="0.18266"/>
      <pos A="0.137767" C="0.227554" G="0.45202" T="0.18266"/>
      <pos A="0.272446" C="0.31734" G="0.31734" T="0.0928731"/>
      <pos A="0.362233" C="0.0479802" G="0.496914" T="0.0928731"/>
      <pos A="0.31734" C="0.362233" G="0.31734" T="0.00308642"/>
      <pos A="0.137767" C="0.227554" G="0.496914" T="0.137767"/>
      <pos A="0.0928731" C="0.272446" G="0.407127" T="0.227554"/>
    </motif>
    <motif db="0" id="M25" alt="O25" length="40" nsites="8" evalue="1.3e-003">
      <pos A="0.25" C="0.579218" G="0.167696" T="0.00308642"/>
      <pos A="0.332304" C="0.25" G="0.332304" T="0.0853906"/>
      <pos A="0.496914" C="0.25" G="0.25" T="0.00308642"/>
      <pos A="0.332304" C="0.167696" G="0.414609" T="0.0853906"/>
      <pos A="0.414609" C="0.414609" G="0.167696" T="0.00308642"/>
      <pos A="0.25" C="0.167696" G="0.414609" T="0.167696"/>
      <pos A="0.332304" C="0.167696" G="0.25" T="0.25"/>
      <pos A="0.0853906" C="0.25" G="0.414609" T="0.25"/>
      <pos A="0.167696" C="0.414609" G="0.332304" T="0.0853906"/>
      <pos A="0.332304" C="0.414609" G="0.25" T="0.00308642"/>
      <pos A="0.0853906" C="0.496914" G="0.332304" T="0.0853906"/>
      <pos A="0.496914" C="0.00308642" G="0.414609" T="0.0853906"/>
      <pos A="0.00308642" C="0.414609" G="0.332304" T="0.25"/>
      <pos A="0.0853906" C="0.414609" G="0.25" T="0.25"/>
      <pos A="0.25" C="0.167696" G="0.332304" T="0.25"/>
      <pos A="0.167696" C="0.00308642" G="0.743827" T="0.0853906"/>
      <pos A="0.332304" C="0.167696" G="0.414609" T="0.0853906"/>
      <pos A="0.0853906" C="0.332304" G="0.414609" T="0.167696"/>
      <pos A="0.496914" C="0.414609" G="0.0853906" T="0.00308642"/>
      <pos A="0.0853906" C="0.414609" G="0.414609" T="0.0853906"/>
      <pos A="0.167696" C="0.414609" G="0.332304" T="0.0853906"/>
      <pos A="0.0853906" C="0.167696" G="0.579218" T="0.167696"/>
      <pos A="0.332304" C="0.00308642" G="0.496914" T="0.167696"/>
      <pos A="0.167696" C="0.25" G="0.496914" T="0.0853906"/>
      <pos A="0.0853906" C="0.496914" G="0.25" T="0.167696"/>
      <pos A="0.0853906" C="0.0853906" G="0.743827" T="0.0853906"/>
      <pos A="0.167696" C="0.496914" G="0.332304" T="0.00308642"/>
      <pos A="0.414609" C="0.414609" G="0.167696" T="0.00308642"/>
      <pos A="0.661523" C="0.167696" G="0.167696" T="0.00308642"/>
      <pos A="0.0853906" C="0.414609" G="0.167696" T="0.332304"/>
      <pos A="0.167696" C="0.579218" G="0.00308642" T="0.25"/>
      <pos A="0.414609" C="0.332304" G="0.0853906" T="0.167696"/>
      <pos A="0.167696" C="0.496914" G="0.25" T="0.0853906"/>
      <pos A="0.167696" C="0.332304" G="0.167696" T="0.332304"/>
      <pos A="0.167696" C="0.496914" G="0.0853906" T="0.25"/>
      <pos A="0.167696" C="0.743827" G="0.0853906" T="0.00308642"/>
      <pos A="0.0853906" C="0.25" G="0.414609" T="0.25"/>
      <pos A="0.332304" C="0.496914" G="0.0853906" T="0.0853906"/>
      <pos A="0.167696" C="0.414609" G="0.332304" T="0.0853906"/>
      <pos A="0.167696" C="0.25" G="0.414609" T="0.167696"/>
    </motif>
    <motif db="0" id="M26" alt="O26" length="40" nsites="8" evalue="1.3e-003">
      <pos A="0.0317146" C="0.160538" G="0.518384" T="0.289363"/>
      <pos A="0.217794" C="0.346618" G="0.160538" T="0.275049"/>
      <pos A="0.146225" C="0.403874" G="0.332304" T="0.117597"/>
      <pos A="0.117597" C="0.604268" G="0.174852" T="0.103283"/>
      <pos A="0.20348" C="0.289363" G="0.418188" T="0.0889699"/>
      <pos A="0.146225" C="0.246422" G="0.518384" T="0.0889699"/>
      <pos A="0.131911" C="0.403874" G="0.260736" T="0.20348"/>
      <pos A="0.232108" C="0.189166" G="0.146225" T="0.432502"/>
      <pos A="0.0603417" C="0.360932" G="0.317991" T="0.260736"/>
      <pos A="0.117597" C="0.131911" G="0.475443" T="0.275049"/>
      <pos A="0.131911" C="0.332304" G="0.317991" T="0.217794"/>
      <pos A="0.332304" C="0.260736" G="0.20348" T="0.20348"/>
      <pos A="0.174852" C="0.446815" G="0.360932" T="0.0174005"/>
      <pos A="0.0889699" C="0.20348" G="0.432502" T="0.275049"/>
      <pos A="0.160538" C="0.303677" G="0.189166" T="0.346618"/>
      <pos A="0.117597" C="0.604268" G="0.189166" T="0.0889699"/>
      <pos A="0.117597" C="0.275049" G="0.403874" T="0.20348"/>
      <pos A="0.160538" C="0.0889699" G="0.589954" T="0.160538"/>
      <pos A="0.0889699" C="0.418188" G="0.403874" T="0.0889699"/>
      <pos A="0.246422" C="0.317991" G="0.332304" T="0.103283"/>
      <pos A="0.346618" C="0.275049" G="0.174852" T="0.20348"/>
      <pos A="0.0174005" C="0.232108" G="0.57564" T="0.174852"/>
      <pos A="0.131911" C="0.38956" G="0.446815" T="0.0317146"/>
      <pos A="0.131911" C="0.432502" G="0.275049" T="0.160538"/>
      <pos A="0.403874" C="0.160538" G="0.332304" T="0.103283"/>
      <pos A="0.360932" C="0.375246" G="0.189166" T="0.0746558"/>
      <pos A="0.303677" C="0.146225" G="0.38956" T="0.160538"/>
      <pos A="0.232108" C="0.189166" G="0.332304" T="0.246422"/>
      <pos A="0.0174005" C="0.403874" G="0.57564" T="0.00308642"/>
      <pos A="0.217794" C="0.475443" G="0.217794" T="0.0889699"/>
      <pos A="0.317991" C="0.303677" G="0.217794" T="0.160538"/>
      <pos A="0.232108" C="0.232108" G="0.260736" T="0.275049"/>
      <pos A="0.117597" C="0.20348" G="0.289363" T="0.38956"/>
      <pos A="0.0889699" C="0.317991" G="0.518384" T="0.0746558"/>
      <pos A="0.174852" C="0.332304" G="0.418188" T="0.0746558"/>
      <pos A="0.146225" C="0.532698" G="0.189166" T="0.131911"/>
      <pos A="0.275049" C="0.403874" G="0.217794" T="0.103283"/>
      <pos A="0.332304" C="0.246422" G="0.260736" T="0.160538"/>
      <pos A="0.20348" C="0.275049" G="0.375246" T="0.146225"/>
      <pos A="0.131911" C="0.475443" G="0.360932" T="0.0317146"/>
    </motif>
    <motif db="0" id="M28" alt="O28" length="40" nsites="8" evalue="1.3e-003">
      <pos A="0.196076" C="0.275543" G="0.3096" T="0.218781"/>
      <pos A="0.0939052" C="0.326628" G="0.303924" T="0.275543"/>
      <pos A="0.224457" C="0.355009" G="0.269867" T="0.150667"/>
      <pos A="0.269867" C="0.320952" G="0.292571" T="0.11661"/>
      <pos A="0.179048" C="0.320952" G="0.326628" T="0.173372"/>
      <pos A="0.16202" C="0.428799" G="0.201752" T="0.207429"/>
      <pos A="0.196076" C="0.320952" G="0.349333" T="0.133639"/>
      <pos A="0.184724" C="0.150667" G="0.530971" T="0.133639"/>
      <pos A="0.38339" C="0.320952" G="0.127962" T="0.167696"/>
      <pos A="0.207429" C="0.252839" G="0.343657" T="0.196076"/>
      <pos A="0.241485" C="0.445828" G="0.156343" T="0.156343"/>
      <pos A="0.065524" C="0.547999" G="0.196076" T="0.1904"/>
      <pos A="0.241485" C="0.411771" G="0.167696" T="0.179048"/>
      <pos A="0.320952" C="0.207429" G="0.247161" T="0.224457"/>
      <pos A="0.105257" C="0.423123" G="0.298248" T="0.173372"/>
      <pos A="0.127962" C="0.110933" G="0.298248" T="0.462856"/>
      <pos A="0.1904" C="0.525295" G="0.1904" T="0.0939052"/>
      <pos A="0.150667" C="0.179048" G="0.389067" T="0.281219"/>
      <pos A="0.139315" C="0.292571" G="0.320952" T="0.247161"/>
      <pos A="0.179048" C="0.377714" G="0.241485" T="0.201752"/>
      <pos A="0.207429" C="0.150667" G="0.372038" T="0.269867"/>
      <pos A="0.360685" C="0.0882291" G="0.349333" T="0.201752"/>
      <pos A="0.184724" C="0.343657" G="0.3096" T="0.16202"/>
      <pos A="0.258515" C="0.400419" G="0.252839" T="0.0882291"/>
      <pos A="0.173372" C="0.406095" G="0.196076" T="0.224457"/>
      <pos A="0.320952" C="0.258515" G="0.144991" T="0.275543"/>
      <pos A="0.258515" C="0.247161" G="0.400419" T="0.0939052"/>
      <pos A="0.133639" C="0.377714" G="0.33798" T="0.150667"/>
      <pos A="0.16202" C="0.530971" G="0.184724" T="0.122286"/>
      <pos A="0.179048" C="0.264191" G="0.462856" T="0.0939052"/>
      <pos A="0.201752" C="0.292571" G="0.292571" T="0.213105"/>
      <pos A="0.224457" C="0.224457" G="0.343657" T="0.207429"/>
      <pos A="0.235809" C="0.377714" G="0.173372" T="0.213105"/>
      <pos A="0.201752" C="0.349333" G="0.320952" T="0.127962"/>
      <pos A="0.179048" C="0.269867" G="0.389067" T="0.16202"/>
      <pos A="0.286895" C="0.355009" G="0.173372" T="0.184724"/>
      <pos A="0.184724" C="0.315276" G="0.326628" T="0.173372"/>
      <pos A="0.1904" C="0.218781" G="0.275543" T="0.315276"/>
      <pos A="0.110933" C="0.38339" G="0.258515" T="0.247161"/>
      <pos A="0.133639" C="0.298248" G="0.281219" T="0.286895"/>
    </motif>
    <motif db="0" id="M29" alt="O29" length="40" nsites="8" evalue="1.3e-003">
      <pos A="0.44943" C="0.10755" G="0.183523" T="0.259496"/>
      <pos A="0.0600662" C="0.297483" G="0.401947" T="0.240504"/>
      <pos A="0.16453" C="0.30698" G="0.297483" T="0.231006"/>
      <pos A="0.117047" C="0.553893" G="0.202517" T="0.126543"/>
      <pos A="0.231006" C="0.373457" G="0.25" T="0.145537"/>
      <pos A="0.183523" C="0.212013" G="0.401947" T="0.202517"/>
      <pos A="0.36396" C="0.268994" G="0.25" T="0.117047"/>
      <pos A="0.145537" C="0.344967" G="0.259496" T="0.25"/>
      <pos A="0.174027" C="0.36396" G="0.25" T="0.212013"/>
      <pos A="0.19302" C="0.297483" G="0.373457" T="0.13604"/>
      <pos A="0.231006" C="0.325973" G="0.297483" T="0.145537"/>
      <pos A="0.16453" C="0.297483" G="0.27849" T="0.259496"/>
      <pos A="0.0410736" C="0.39245" G="0.354463" T="0.212013"/>
      <pos A="0.088556" C="0.212013" G="0.27849" T="0.42094"/>
      <pos A="0.19302" C="0.382953" G="0.25" T="0.174027"/>
      <pos A="0.287987" C="0.33547" G="0.344967" T="0.0315763"/>
      <pos A="0.0790598" C="0.155033" G="0.544397" T="0.22151"/>
      <pos A="0.287987" C="0.30698" G="0.27849" T="0.126543"/>
      <pos A="0.0695635" C="0.496914" G="0.25" T="0.183523"/>
      <pos A="0.183523" C="0.44943" G="0.231006" T="0.13604"/>
      <pos A="0.316477" C="0.259496" G="0.344967" T="0.0790598"/>
      <pos A="0.183523" C="0.0695635" G="0.62037" T="0.126543"/>
      <pos A="0.25" C="0.297483" G="0.22151" T="0.231006"/>
      <pos A="0.16453" C="0.287987" G="0.487417" T="0.0600662"/>
      <pos A="0.297483" C="0.22151" G="0.25" T="0.231006"/>
      <pos A="0.13604" C="0.515907" G="0.174027" T="0.174027"/>
      <pos A="0.0695635" C="0.525403" G="0.088556" T="0.316477"/>
      <pos A="0.174027" C="0.439934" G="0.22151" T="0.16453"/>
      <pos A="0.19302" C="0.231006" G="0.354463" T="0.22151"/>
      <pos A="0.174027" C="0.36396" G="0.30698" T="0.155033"/>
      <pos A="0.212013" C="0.33547" G="0.174027" T="0.27849"/>
      <pos A="0.16453" C="0.325973" G="0.36396" T="0.145537"/>
      <pos A="0.16453" C="0.496914" G="0.202517" T="0.13604"/>
      <pos A="0.174027" C="0.325973" G="0.231006" T="0.268994"/>
      <pos A="0.30698" C="0.145537" G="0.44943" T="0.0980533"/>
      <pos A="0.212013" C="0.50641" G="0.19302" T="0.088556"/>
      <pos A="0.382953" C="0.202517" G="0.16453" T="0.25"/>
      <pos A="0.16453" C="0.344967" G="0.268994" T="0.22151"/>
      <pos A="0.22151" C="0.02208" G="0.487417" T="0.268994"/>
      <pos A="0.0980533" C="0.25" G="0.572887" T="0.0790598"/>
    </motif>
    <motif db="0" id="M30" alt="O30" length="40" nsites="8" evalue="1.3e-003">
      <pos A="0.11661" C="0.411771" G="0.241485" T="0.230133"/>
      <pos A="0.269867" C="0.269867" G="0.122286" T="0.33798"/>
      <pos A="0.1904" C="0.468532" G="0.258515" T="0.0825531"/>
      <pos A="0.258515" C="0.139315" G="0.372038" T="0.230133"/>
      <pos A="0.105257" C="0.38339" G="0.332304" T="0.179048"/>
      <pos A="0.292571" C="0.16202" G="0.258515" T="0.286895"/>
      <pos A="0.11661" C="0.508266" G="0.320952" T="0.0541719"/>
      <pos A="0.281219" C="0.230133" G="0.201752" T="0.286895"/>
      <pos A="0.071201" C="0.343657" G="0.377714" T="0.207429"/>
      <pos A="0.33798" C="0.326628" G="0.213105" T="0.122286"/>
      <pos A="0.275543" C="0.33798" G="0.16202" T="0.224457"/>
      <pos A="0.201752" C="0.303924" G="0.38339" T="0.110933"/>
      <pos A="0.139315" C="0.400419" G="0.326628" T="0.133639"/>
      <pos A="0.0825531" C="0.33798" G="0.349333" T="0.230133"/>
      <pos A="0.156343" C="0.252839" G="0.264191" T="0.326628"/>
      <pos A="0.213105" C="0.241485" G="0.428799" T="0.11661"/>
      <pos A="0.281219" C="0.298248" G="0.247161" T="0.173372"/>
      <pos A="0.252839" C="0.332304" G="0.224457" T="0.1904"/>
      <pos A="0.213105" C="0.468532" G="0.207429" T="0.110933"/>
      <pos A="0.196076" C="0.286895" G="0.3096" T="0.207429"/>
      <pos A="0.235809" C="0.298248" G="0.258515" T="0.207429"/>
      <pos A="0.127962" C="0.241485" G="0.377714" T="0.252839"/>
      <pos A="0.303924" C="0.156343" G="0.343657" T="0.196076"/>
      <pos A="0.139315" C="0.343657" G="0.281219" T="0.235809"/>
      <pos A="0.127962" C="0.45718" G="0.269867" T="0.144991"/>
      <pos A="0.173372" C="0.218781" G="0.252839" T="0.355009"/>
      <pos A="0.122286" C="0.355009" G="0.38339" T="0.139315"/>
      <pos A="0.201752" C="0.360685" G="0.252839" T="0.184724"/>
      <pos A="0.1904" C="0.264191" G="0.349333" T="0.196076"/>
      <pos A="0.298248" C="0.252839" G="0.213105" T="0.235809"/>
      <pos A="0.292571" C="0.349333" G="0.16202" T="0.196076"/>
      <pos A="0.1904" C="0.326628" G="0.247161" T="0.235809"/>
      <pos A="0.156343" C="0.394743" G="0.33798" T="0.110933"/>
      <pos A="0.11661" C="0.377714" G="0.258515" T="0.247161"/>
      <pos A="0.1904" C="0.315276" G="0.33798" T="0.156343"/>
      <pos A="0.320952" C="0.343657" G="0.258515" T="0.076877"/>
      <pos A="0.127962" C="0.366361" G="0.33798" T="0.167696"/>
      <pos A="0.144991" C="0.196076" G="0.406095" T="0.252839"/>
      <pos A="0.252839" C="0.349333" G="0.196076" T="0.201752"/>
      <pos A="0.355009" C="0.173372" G="0.167696" T="0.303924"/>
    </motif>
    <motif db="0" id="M31" alt="O31" length="40" nsites="8" evalue="1.3e-003">
      <pos A="0.00308642" C="0.00308642" G="0.496914" T="0.496914"/>
      <pos A="0.00308642" C="0.990741" G="0.00308642" T="0.00308642"/>
      <pos A="0.496914" C="0.496914" G="0.00308642" T="0.00308642"/>
      <pos A="0.00308642" C="0.990741" G="0.00308642" T="0.00308642"/>
      <pos A="0.496914" C="0.496914" G="0.00308642" T="0.00308642"/>
      <pos A="0.00308642" C="0.990741" G="0.00308642" T="0.00308642"/>
      <pos A="0.00308642" C="0.00308642" G="0.496914" T="0.496914"/>
      <pos A="0.496914" C="0.00308642" G="0.00308642" T="0.496914"/>
      <pos A="0.00308642" C="0.00308642" G="0.496914" T="0.496914"/>
      <pos A="0.496914" C="0.496914" G="0.00308642" T="0.00308642"/>
      <pos A="0.00308642" C="0.496914" G="0.496914" T="0.00308642"/>
      <pos A="0.00308642" C="0.00308642" G="0.496914" T="0.496914"/>
      <pos A="0.00308642" C="0.990741" G="0.00308642" T="0.00308642"/>
      <pos A="0.00308642" C="0.990741" G="0.00308642" T="0.00308642"/>
      <pos A="0.00308642" C="0.00308642" G="0.496914" T="0.496914"/>
      <pos A="0.00308642" C="0.00308642" G="0.496914" T="0.496914"/>
      <pos A="0.00308642" C="0.496914" G="0.496914" T="0.00308642"/>
      <pos A="0.496914" C="0.00308642" G="0.496914" T="0.00308642"/>
      <pos A="0.00308642" C="0.496914" G="0.00308642" T="0.496914"/>
      <pos A="0.00308642" C="0.00308642" G="0.496914" T="0.496914"/>
      <pos A="0.496914" C="0.00308642" G="0.00308642" T="0.496914"/>
      <pos A="0.00308642" C="0.00308642" G="0.990741" T="0.00308642"/>
      <pos A="0.496914" C="0.496914" G="0.00308642" T="0.00308642"/>
      <pos A="0.00308642" C="0.496914" G="0.496914" T="0.00308642"/>
      <pos A="0.496914" C="0.00308642" G="0.496914" T="0.00308642"/>
      <pos A="0.00308642" C="0.990741" G="0.00308642" T="0.00308642"/>
      <pos A="0.00308642" C="0.00308642" G="0.496914" T="0.496914"/>
      <pos A="0.00308642" C="0.990741" G="0.00308642" T="0.00308642"/>
      <pos A="0.496914" C="0.496914" G="0.00308642" T="0.00308642"/>
      <pos A="0.496914" C="0.00308642" G="0.496914" T="0.00308642"/>
      <pos A="0.990741" C="0.00308642" G="0.00308642" T="0.00308642"/>
      <pos A="0.00308642" C="0.00308642" G="0.990741" T="0.00308642"/>
      <pos A="0.00308642" C="0.00308642" G="0.990741" T="0.00308642"/>
      <pos A="0.00308642" C="0.496914" G="0.00308642" T="0.496914"/>
      <pos A="0.00308642" C="0.496914" G="0.496914" T="0.00308642"/>
      <pos A="0.990741" C="0.00308642" G="0.00308642" T="0.00308642"/>
      <pos A="0.00308642" C="0.496914" G="0.496914" T="0.00308642"/>
      <pos A="0.496914" C="0.496914" G="0.00308642" T="0.00308642"/>
      <pos A="0.00308642" C="0.00308642" G="0.496914" T="0.496914"/>
      <pos A="0.00308642" C="0.496914" G="0.496914" T="0.00308642"/>
    </motif>
    <motif db="0" id="M32" alt="O32" length="40" nsites="8" evalue="1.3e-003">
      <pos A="0.218781" C="0.372038" G="0.150667" T="0.258515"/>
      <pos A="0.230133" C="0.400419" G="0.281219" T="0.0882291"/>
      <pos A="0.269867" C="0.247161" G="0.292571" T="0.1904"/>
      <pos A="0.16202" C="0.38339" G="0.349333" T="0.105257"/>
      <pos A="0.167696" C="0.224457" G="0.269867" T="0.33798"/>
      <pos A="0.241485" C="0.406095" G="0.292571" T="0.0598479"/>
      <pos A="0.173372" C="0.275543" G="0.258515" T="0.292571"/>
      <pos A="0.179048" C="0.377714" G="0.269867" T="0.173372"/>
      <pos A="0.184724" C="0.38339" G="0.241485" T="0.1904"/>
      <pos A="0.230133" C="0.071201" G="0.326628" T="0.372038"/>
      <pos A="0.269867" C="0.247161" G="0.269867" T="0.213105"/>
      <pos A="0.247161" C="0.303924" G="0.343657" T="0.105257"/>
      <pos A="0.167696" C="0.127962" G="0.440152" T="0.264191"/>
      <pos A="0.11661" C="0.428799" G="0.156343" T="0.298248"/>
      <pos A="0.224457" C="0.343657" G="0.281219" T="0.150667"/>
      <pos A="0.156343" C="0.508266" G="0.252839" T="0.0825531"/>
      <pos A="0.332304" C="0.213105" G="0.241485" T="0.213105"/>
      <pos A="0.207429" C="0.377714" G="0.241485" T="0.173372"/>
      <pos A="0.275543" C="0.207429" G="0.400419" T="0.11661"/>
      <pos A="0.139315" C="0.343657" G="0.3096" T="0.207429"/>
      <pos A="0.167696" C="0.440152" G="0.139315" T="0.252839"/>
      <pos A="0.0428198" C="0.428799" G="0.167696" T="0.360685"/>
      <pos A="0.230133" C="0.474208" G="0.16202" T="0.133639"/>
      <pos A="0.252839" C="0.167696" G="0.372038" T="0.207429"/>
      <pos A="0.167696" C="0.33798" G="0.275543" T="0.218781"/>
      <pos A="0.144991" C="0.139315" G="0.45718" T="0.258515"/>
      <pos A="0.156343" C="0.332304" G="0.360685" T="0.150667"/>
      <pos A="0.224457" C="0.33798" G="0.292571" T="0.144991"/>
      <pos A="0.179048" C="0.218781" G="0.355009" T="0.247161"/>
      <pos A="0.218781" C="0.389067" G="0.281219" T="0.110933"/>
      <pos A="0.0598479" C="0.3096" G="0.355009" T="0.275543"/>
      <pos A="0.281219" C="0.411771" G="0.179048" T="0.127962"/>
      <pos A="0.127962" C="0.315276" G="0.320952" T="0.235809"/>
      <pos A="0.33798" C="0.235809" G="0.230133" T="0.196076"/>
      <pos A="0.207429" C="0.428799" G="0.230133" T="0.133639"/>
      <pos A="0.0995812" C="0.332304" G="0.360685" T="0.207429"/>
      <pos A="0.247161" C="0.213105" G="0.33798" T="0.201752"/>
      <pos A="0.377714" C="0.235809" G="0.167696" T="0.218781"/>
      <pos A="0.286895" C="0.355009" G="0.213105" T="0.144991"/>
      <pos A="0.0995812" C="0.281219" G="0.496914" T="0.122286"/>
    </motif>
    <motif db="0" id="M33" alt="O33" length="40" nsites="8" evalue="1.3e-003">
      <pos A="0.221289" C="0.364843" G="0.227031" T="0.186837"/>
      <pos A="0.146641" C="0.376328" G="0.290196" T="0.186837"/>
      <pos A="0.140899" C="0.255742" G="0.359101" T="0.244258"/>
      <pos A="0.192578" C="0.295938" G="0.33039" T="0.181094"/>
      <pos A="0.11793" C="0.33039" G="0.313163" T="0.238516"/>
      <pos A="0.146641" C="0.313163" G="0.272969" T="0.267227"/>
      <pos A="0.0719921" C="0.38207" G="0.146641" T="0.399297"/>
      <pos A="0.152383" C="0.479687" G="0.204062" T="0.163868"/>
      <pos A="0.181094" C="0.33039" G="0.238516" T="0.25"/>
      <pos A="0.163868" C="0.324648" G="0.25" T="0.261484"/>
      <pos A="0.324648" C="0.284453" G="0.255742" T="0.135157"/>
      <pos A="0.318906" C="0.221289" G="0.290196" T="0.16961"/>
      <pos A="0.0605086" C="0.485429" G="0.30168" T="0.152383"/>
      <pos A="0.181094" C="0.341875" G="0.255742" T="0.221289"/>
      <pos A="0.11793" C="0.38207" G="0.215547" T="0.284453"/>
      <pos A="0.227031" C="0.232773" G="0.416523" T="0.123672"/>
      <pos A="0.204062" C="0.215547" G="0.376328" T="0.204062"/>
      <pos A="0.359101" C="0.221289" G="0.16961" T="0.25"/>
      <pos A="0.181094" C="0.25" G="0.456718" T="0.112188"/>
      <pos A="0.186837" C="0.519882" G="0.135157" T="0.158125"/>
      <pos A="0.204062" C="0.30168" G="0.204062" T="0.290196"/>
      <pos A="0.255742" C="0.393555" G="0.261484" T="0.0892188"/>
      <pos A="0.175352" C="0.209804" G="0.410781" T="0.204062"/>
      <pos A="0.359101" C="0.261484" G="0.215547" T="0.163868"/>
      <pos A="0.227031" C="0.525625" G="0.209804" T="0.0375398"/>
      <pos A="0.25" C="0.284453" G="0.267227" T="0.19832"/>
      <pos A="0.244258" C="0.313163" G="0.341875" T="0.100703"/>
      <pos A="0.129414" C="0.393555" G="0.284453" T="0.192578"/>
      <pos A="0.370586" C="0.209804" G="0.19832" T="0.221289"/>
      <pos A="0.227031" C="0.261484" G="0.19832" T="0.313163"/>
      <pos A="0.336132" C="0.232773" G="0.19832" T="0.232773"/>
      <pos A="0.163868" C="0.445234" G="0.30168" T="0.0892188"/>
      <pos A="0.123672" C="0.227031" G="0.347617" T="0.30168"/>
      <pos A="0.19832" C="0.261484" G="0.428008" T="0.112188"/>
      <pos A="0.186837" C="0.186837" G="0.405039" T="0.221289"/>
      <pos A="0.158125" C="0.450976" G="0.192578" T="0.19832"/>
      <pos A="0.135157" C="0.255742" G="0.508398" T="0.100703"/>
      <pos A="0.135157" C="0.341875" G="0.278711" T="0.244258"/>
      <pos A="0.0834765" C="0.347617" G="0.393555" T="0.175352"/>
      <pos A="0.399297" C="0.158125" G="0.290196" T="0.152383"/>
    </motif>
    <motif db="0" id="M34" alt="O34" length="40" nsites="8" evalue="1.3e-003">
      <pos A="0.112826" C="0.112826" G="0.771262" T="0.00308642"/>
      <pos A="0.222565" C="0.112826" G="0.661523" T="0.00308642"/>
      <pos A="0.332304" C="0.551784" G="0.00308642" T="0.112826"/>
      <pos A="0.00308642" C="0.222565" G="0.332304" T="0.442043"/>
      <pos A="0.112826" C="0.00308642" G="0.332304" T="0.551784"/>
      <pos A="0.00308642" C="0.332304" G="0.661523" T="0.00308642"/>
      <pos A="0.222565" C="0.222565" G="0.332304" T="0.222565"/>
      <pos A="0.222565" C="0.332304" G="0.112826" T="0.332304"/>
      <pos A="0.00308642" C="0.112826" G="0.332304" T="0.551784"/>
      <pos A="0.00308642" C="0.00308642" G="0.442043" T="0.551784"/>
      <pos A="0.00308642" C="0.442043" G="0.551784" T="0.00308642"/>
      <pos A="0.00308642" C="0.551784" G="0.332304" T="0.112826"/>
      <pos A="0.442043" C="0.00308642" G="0.551784" T="0.00308642"/>
      <pos A="0.332304" C="0.332304" G="0.00308642" T="0.332304"/>
      <pos A="0.442043" C="0.222565" G="0.332304" T="0.00308642"/>
      <pos A="0.332304" C="0.332304" G="0.332304" T="0.00308642"/>
      <pos A="0.00308642" C="0.442043" G="0.332304" T="0.222565"/>
      <pos A="0.00308642" C="0.222565" G="0.00308642" T="0.771262"/>
      <pos A="0.00308642" C="0.332304" G="0.551784" T="0.112826"/>
      <pos A="0.00308642" C="0.112826" G="0.551784" T="0.332304"/>
      <pos A="0.332304" C="0.00308642" G="0.661523" T="0.00308642"/>
      <pos A="0.332304" C="0.112826" G="0.00308642" T="0.551784"/>
      <pos A="0.00308642" C="0.332304" G="0.551784" T="0.112826"/>
      <pos A="0.00308642" C="0.222565" G="0.332304" T="0.442043"/>
      <pos A="0.00308642" C="0.551784" G="0.112826" T="0.332304"/>
      <pos A="0.222565" C="0.222565" G="0.551784" T="0.00308642"/>
      <pos A="0.00308642" C="0.551784" G="0.332304" T="0.112826"/>
      <pos A="0.661523" C="0.00308642" G="0.332304" T="0.00308642"/>
      <pos A="0.112826" C="0.332304" G="0.332304" T="0.222565"/>
      <pos A="0.332304" C="0.00308642" G="0.661523" T="0.00308642"/>
      <pos A="0.661523" C="0.332304" G="0.00308642" T="0.00308642"/>
      <pos A="0.332304" C="0.442043" G="0.222565" T="0.00308642"/>
      <pos A="0.00308642" C="0.112826" G="0.222565" T="0.661523"/>
      <pos A="0.222565" C="0.222565" G="0.551784" T="0.00308642"/>
      <pos A="0.222565" C="0.442043" G="0.112826" T="0.222565"/>
      <pos A="0.00308642" C="0.332304" G="0.661523" T="0.00308642"/>
      <pos A="0.112826" C="0.661523" G="0.00308642" T="0.222565"/>
      <pos A="0.551784" C="0.222565" G="0.222565" T="0.00308642"/>
      <pos A="0.112826" C="0.442043" G="0.00308642" T="0.442043"/>
      <pos A="0.00308642" C="0.112826" G="0.442043" T="0.442043"/>
    </motif>
    <motif db="0" id="M35" alt="O35" length="40" nsites="8" evalue="1.3e-003">
      <pos A="0.126543" C="0.126543" G="0.25" T="0.496914"/>
      <pos A="0.00308642" C="0.867284" G="0.00308642" T="0.126543"/>
      <pos A="0.126543" C="0.62037" G="0.25" T="0.00308642"/>
      <pos A="0.496914" C="0.126543" G="0.126543" T="0.25"/>
      <pos A="0.25" C="0.743827" G="0.00308642" T="0.00308642"/>
      <pos A="0.990741" C="0.00308642" G="0.00308642" T="0.00308642"/>
      <pos A="0.00308642" C="0.867284" G="0.126543" T="0.00308642"/>
      <pos A="0.00308642" C="0.00308642" G="0.373457" T="0.62037"/>
      <pos A="0.00308642" C="0.62037" G="0.25" T="0.126543"/>
      <pos A="0.496914" C="0.00308642" G="0.25" T="0.25"/>
      <pos A="0.25" C="0.126543" G="0.373457" T="0.25"/>
      <pos A="0.126543" C="0.25" G="0.00308642" T="0.62037"/>
      <pos A="0.00308642" C="0.25" G="0.496914" T="0.25"/>
      <pos A="0.126543" C="0.62037" G="0.25" T="0.00308642"/>
      <pos A="0.496914" C="0.373457" G="0.126543" T="0.00308642"/>
      <pos A="0.00308642" C="0.867284" G="0.126543" T="0.00308642"/>
      <pos A="0.25" C="0.25" G="0.00308642" T="0.496914"/>
      <pos A="0.25" C="0.25" G="0.126543" T="0.373457"/>
      <pos A="0.00308642" C="0.25" G="0.00308642" T="0.743827"/>
      <pos A="0.00308642" C="0.126543" G="0.867284" T="0.00308642"/>
      <pos A="0.00308642" C="0.25" G="0.62037" T="0.126543"/>
      <pos A="0.373457" C="0.25" G="0.126543" T="0.25"/>
      <pos A="0.373457" C="0.25" G="0.373457" T="0.00308642"/>
      <pos A="0.25" C="0.62037" G="0.00308642" T="0.126543"/>
      <pos A="0.25" C="0.00308642" G="0.126543" T="0.62037"/>
      <pos A="0.126543" C="0.867284" G="0.00308642" T="0.00308642"/>
      <pos A="0.25" C="0.373457" G="0.126543" T="0.25"/>
      <pos A="0.126543" C="0.25" G="0.496914" T="0.126543"/>
      <pos A="0.00308642" C="0.496914" G="0.496914" T="0.00308642"/>
      <pos A="0.00308642" C="0.743827" G="0.25" T="0.00308642"/>
      <pos A="0.373457" C="0.62037" G="0.00308642" T="0.00308642"/>
      <pos A="0.25" C="0.743827" G="0.00308642" T="0.00308642"/>
      <pos A="0.00308642" C="0.126543" G="0.867284" T="0.00308642"/>
      <pos A="0.126543" C="0.25" G="0.373457" T="0.25"/>
      <pos A="0.00308642" C="0.990741" G="0.00308642" T="0.00308642"/>
      <pos A="0.25" C="0.373457" G="0.25" T="0.126543"/>
      <pos A="0.496914" C="0.00308642" G="0.496914" T="0.00308642"/>
      <pos A="0.373457" C="0.25" G="0.373457" T="0.00308642"/>
      <pos A="0.126543" C="0.00308642" G="0.867284" T="0.00308642"/>
      <pos A="0.00308642" C="0.25" G="0.743827" T="0.00308642"/>
    </motif>
    <motif db="0" id="M36" alt="O36" length="40" nsites="8" evalue="1.3e-003">
      <pos A="0.00308642" C="0.79321" G="0.200617" T="0.00308642"/>
      <pos A="0.00308642" C="0.200617" G="0.79321" T="0.00308642"/>
      <pos A="0.00308642" C="0.79321" G="0.200617" T="0.00308642"/>
      <pos A="0.00308642" C="0.398148" G="0.595679" T="0.00308642"/>
      <pos A="0.00308642" C="0.00308642" G="0.990741" T="0.00308642"/>
      <pos A="0.00308642" C="0.79321" G="0.200617" T="0.00308642"/>
      <pos A="0.00308642" C="0.00308642" G="0.79321" T="0.200617"/>
      <pos A="0.00308642" C="0.398148" G="0.00308642" T="0.595679"/>
      <pos A="0.200617" C="0.200617" G="0.595679" T="0.00308642"/>
      <pos A="0.00308642" C="0.200617" G="0.79321" T="0.00308642"/>
      <pos A="0.00308642" C="0.200617" G="0.200617" T="0.595679"/>
      <pos A="0.00308642" C="0.00308642" G="0.79321" T="0.200617"/>
      <pos A="0.00308642" C="0.200617" G="0.79321" T="0.00308642"/>
      <pos A="0.200617" C="0.00308642" G="0.79321" T="0.00308642"/>
      <pos A="0.00308642" C="0.200617" G="0.79321" T="0.00308642"/>
      <pos A="0.00308642" C="0.200617" G="0.79321" T="0.00308642"/>
      <pos A="0.00308642" C="0.990741" G="0.00308642" T="0.00308642"/>
      <pos A="0.00308642" C="0.200617" G="0.595679" T="0.200617"/>
      <pos A="0.79321" C="0.00308642" G="0.200617" T="0.00308642"/>
      <pos A="0.00308642" C="0.79321" G="0.200617" T="0.00308642"/>
      <pos A="0.200617" C="0.200617" G="0.00308642" T="0.595679"/>
      <pos A="0.00308642" C="0.200617" G="0.79321" T="0.00308642"/>
      <pos A="0.200617" C="0.200617" G="0.595679" T="0.00308642"/>
      <pos A="0.00308642" C="0.00308642" G="0.990741" T="0.00308642"/>
      <pos A="0.00308642" C="0.200617" G="0.200617" T="0.595679"/>
      <pos A="0.200617" C="0.00308642" G="0.595679" T="0.200617"/>
      <pos A="0.200617" C="0.00308642" G="0.79321" T="0.00308642"/>
      <pos A="0.00308642" C="0.200617" G="0.200617" T="0.595679"/>
      <pos A="0.00308642" C="0.00308642" G="0.79321" T="0.200617"/>
      <pos A="0.00308642" C="0.990741" G="0.00308642" T="0.00308642"/>
      <pos A="0.79321" C="0.200617" G="0.00308642" T="0.00308642"/>
      <pos A="0.00308642" C="0.200617" G="0.79321" T="0.00308642"/>
      <pos A="0.00308642" C="0.200617" G="0.79321" T="0.00308642"/>
      <pos A="0.00308642" C="0.595679" G="0.398148" T="0.00308642"/>
      <pos A="0.00308642" C="0.79321" G="0.200617" T="0.00308642"/>
      <pos A="0.00308642" C="0.398148" G="0.00308642" T="0.595679"/>
      <pos A="0.00308642" C="0.00308642" G="0.79321" T="0.200617"/>
      <pos A="0.200617" C="0.79321" G="0.00308642" T="0.00308642"/>
      <pos A="0.00308642" C="0.00308642" G="0.990741" T="0.00308642"/>
      <pos A="0.00308642" C="0.990741" G="0.00308642" T="0.00308642"/>
    </motif>
    <motif db="0" id="M37" alt="O37" length="40" nsites="8" evalue="1.3e-003">
      <pos A="0.14418" C="0.308789" G="0.0736336" T="0.473398"/>
      <pos A="0.14418" C="0.261758" G="0.332304" T="0.261758"/>
      <pos A="0.0501175" C="0.0971486" G="0.567461" T="0.285273"/>
      <pos A="0.332304" C="0.0501175" G="0.426366" T="0.191211"/>
      <pos A="0.191211" C="0.426366" G="0.285273" T="0.0971486"/>
      <pos A="0.120665" C="0.332304" G="0.285273" T="0.261758"/>
      <pos A="0.0266025" C="0.449882" G="0.332304" T="0.191211"/>
      <pos A="0.214727" C="0.261758" G="0.426366" T="0.0971486"/>
      <pos A="0.167696" C="0.332304" G="0.214727" T="0.285273"/>
      <pos A="0.285273" C="0.167696" G="0.167696" T="0.379335"/>
      <pos A="0.00308642" C="0.285273" G="0.191211" T="0.52043"/>
      <pos A="0.308789" C="0.332304" G="0.14418" T="0.214727"/>
      <pos A="0.0971486" C="0.52043" G="0.0971486" T="0.285273"/>
      <pos A="0.120665" C="0.261758" G="0.449882" T="0.167696"/>
      <pos A="0.0736336" C="0.379335" G="0.238242" T="0.308789"/>
      <pos A="0.285273" C="0.308789" G="0.14418" T="0.261758"/>
      <pos A="0.14418" C="0.426366" G="0.191211" T="0.238242"/>
      <pos A="0.14418" C="0.14418" G="0.473398" T="0.238242"/>
      <pos A="0.191211" C="0.638007" G="0.0736336" T="0.0971486"/>
      <pos A="0.0266025" C="0.379335" G="0.426366" T="0.167696"/>
      <pos A="0.14418" C="0.238242" G="0.379335" T="0.238242"/>
      <pos A="0.191211" C="0.543945" G="0.214727" T="0.0501175"/>
      <pos A="0.261758" C="0.449882" G="0.238242" T="0.0501175"/>
      <pos A="0.191211" C="0.332304" G="0.332304" T="0.14418"/>
      <pos A="0.261758" C="0.285273" G="0.238242" T="0.214727"/>
      <pos A="0.120665" C="0.167696" G="0.638007" T="0.0736336"/>
      <pos A="0.0501175" C="0.308789" G="0.52043" T="0.120665"/>
      <pos A="0.14418" C="0.191211" G="0.35582" T="0.308789"/>
      <pos A="0.285273" C="0.35582" G="0.120665" T="0.238242"/>
      <pos A="0.0971486" C="0.449882" G="0.285273" T="0.167696"/>
      <pos A="0.120665" C="0.191211" G="0.473398" T="0.214727"/>
      <pos A="0.285273" C="0.308789" G="0.0501175" T="0.35582"/>
      <pos A="0.261758" C="0.35582" G="0.0971486" T="0.285273"/>
      <pos A="0.0971486" C="0.449882" G="0.332304" T="0.120665"/>
      <pos A="0.214727" C="0.496914" G="0.167696" T="0.120665"/>
      <pos A="0.14418" C="0.191211" G="0.167696" T="0.496914"/>
      <pos A="0.261758" C="0.35582" G="0.261758" T="0.120665"/>
      <pos A="0.35582" C="0.238242" G="0.167696" T="0.238242"/>
      <pos A="0.14418" C="0.167696" G="0.614492" T="0.0736336"/>
      <pos A="0.0266025" C="0.379335" G="0.449882" T="0.14418"/>
    </motif>
    <motif db="0" id="M38" alt="O38" length="40" nsites="8" evalue="1.3e-003">
      <pos A="0.16202" C="0.230133" G="0.326628" T="0.281219"/>
      <pos A="0.0939052" C="0.292571" G="0.423123" T="0.1904"/>
      <pos A="0.241485" C="0.16202" G="0.389067" T="0.207429"/>
      <pos A="0.196076" C="0.264191" G="0.235809" T="0.303924"/>
      <pos A="0.298248" C="0.326628" G="0.127962" T="0.247161"/>
      <pos A="0.0598479" C="0.553675" G="0.235809" T="0.150667"/>
      <pos A="0.207429" C="0.360685" G="0.281219" T="0.150667"/>
      <pos A="0.218781" C="0.389067" G="0.218781" T="0.173372"/>
      <pos A="0.38339" C="0.139315" G="0.196076" T="0.281219"/>
      <pos A="0.0882291" C="0.343657" G="0.434476" T="0.133639"/>
      <pos A="0.139315" C="0.184724" G="0.349333" T="0.326628"/>
      <pos A="0.16202" C="0.33798" G="0.252839" T="0.247161"/>
      <pos A="0.247161" C="0.355009" G="0.218781" T="0.179048"/>
      <pos A="0.1904" C="0.423123" G="0.144991" T="0.241485"/>
      <pos A="0.127962" C="0.264191" G="0.377714" T="0.230133"/>
      <pos A="0.264191" C="0.394743" G="0.150667" T="0.1904"/>
      <pos A="0.218781" C="0.400419" G="0.201752" T="0.179048"/>
      <pos A="0.144991" C="0.292571" G="0.366361" T="0.196076"/>
      <pos A="0.144991" C="0.326628" G="0.406095" T="0.122286"/>
      <pos A="0.235809" C="0.33798" G="0.269867" T="0.156343"/>
      <pos A="0.0939052" C="0.366361" G="0.360685" T="0.179048"/>
      <pos A="0.33798" C="0.360685" G="0.139315" T="0.16202"/>
      <pos A="0.224457" C="0.258515" G="0.360685" T="0.156343"/>
      <pos A="0.230133" C="0.264191" G="0.343657" T="0.16202"/>
      <pos A="0.071201" C="0.451504" G="0.207429" T="0.269867"/>
      <pos A="0.173372" C="0.315276" G="0.372038" T="0.139315"/>
      <pos A="0.179048" C="0.389067" G="0.235809" T="0.196076"/>
      <pos A="0.3096" C="0.343657" G="0.286895" T="0.0598479"/>
      <pos A="0.286895" C="0.16202" G="0.201752" T="0.349333"/>
      <pos A="0.150667" C="0.252839" G="0.389067" T="0.207429"/>
      <pos A="0.139315" C="0.372038" G="0.247161" T="0.241485"/>
      <pos A="0.230133" C="0.292571" G="0.150667" T="0.326628"/>
      <pos A="0.0882291" C="0.286895" G="0.445828" T="0.179048"/>
      <pos A="0.201752" C="0.377714" G="0.298248" T="0.122286"/>
      <pos A="0.139315" C="0.315276" G="0.326628" T="0.218781"/>
      <pos A="0.196076" C="0.332304" G="0.326628" T="0.144991"/>
      <pos A="0.110933" C="0.213105" G="0.400419" T="0.275543"/>
      <pos A="0.360685" C="0.326628" G="0.184724" T="0.127962"/>
      <pos A="0.394743" C="0.173372" G="0.247161" T="0.184724"/>
      <pos A="0.247161" C="0.207429" G="0.275543" T="0.269867"/>
    </motif>
    <motif db="0" id="M4" alt="O4" length="40" nsites="8" evalue="1.3e-003">
      <pos A="0.207429" C="0.298248" G="0.343657" T="0.150667"/>
      <pos A="0.173372" C="0.196076" G="0.411771" T="0.218781"/>
      <pos A="0.303924" C="0.326628" G="0.201752" T="0.167696"/>
      <pos A="0.139315" C="0.530971" G="0.0939052" T="0.235809"/>
      <pos A="0.139315" C="0.3096" G="0.406095" T="0.144991"/>
      <pos A="0.16202" C="0.281219" G="0.275543" T="0.281219"/>
      <pos A="0.173372" C="0.474208" G="0.218781" T="0.133639"/>
      <pos A="0.332304" C="0.269867" G="0.0995812" T="0.298248"/>
      <pos A="0.133639" C="0.179048" G="0.45718" T="0.230133"/>
      <pos A="0.179048" C="0.286895" G="0.355009" T="0.179048"/>
      <pos A="0.286895" C="0.264191" G="0.320952" T="0.127962"/>
      <pos A="0.247161" C="0.207429" G="0.428799" T="0.11661"/>
      <pos A="0.16202" C="0.326628" G="0.281219" T="0.230133"/>
      <pos A="0.196076" C="0.451504" G="0.1904" T="0.16202"/>
      <pos A="0.179048" C="0.366361" G="0.218781" T="0.235809"/>
      <pos A="0.3096" C="0.235809" G="0.275543" T="0.179048"/>
      <pos A="0.167696" C="0.252839" G="0.519619" T="0.0598479"/>
      <pos A="0.139315" C="0.372038" G="0.235809" T="0.252839"/>
      <pos A="0.235809" C="0.235809" G="0.235809" T="0.292571"/>
      <pos A="0.076877" C="0.349333" G="0.445828" T="0.127962"/>
      <pos A="0.258515" C="0.241485" G="0.218781" T="0.281219"/>
      <pos A="0.179048" C="0.315276" G="0.252839" T="0.252839"/>
      <pos A="0.156343" C="0.508266" G="0.241485" T="0.0939052"/>
      <pos A="0.1904" C="0.179048" G="0.3096" T="0.320952"/>
      <pos A="0.207429" C="0.474208" G="0.127962" T="0.1904"/>
      <pos A="0.196076" C="0.127962" G="0.252839" T="0.423123"/>
      <pos A="0.0939052" C="0.485561" G="0.258515" T="0.16202"/>
      <pos A="0.167696" C="0.479885" G="0.247161" T="0.105257"/>
      <pos A="0.275543" C="0.235809" G="0.394743" T="0.0939052"/>
      <pos A="0.150667" C="0.3096" G="0.247161" T="0.292571"/>
      <pos A="0.224457" C="0.275543" G="0.281219" T="0.218781"/>
      <pos A="0.252839" C="0.428799" G="0.252839" T="0.065524"/>
      <pos A="0.218781" C="0.241485" G="0.355009" T="0.184724"/>
      <pos A="0.122286" C="0.224457" G="0.400419" T="0.252839"/>
      <pos A="0.122286" C="0.45718" G="0.303924" T="0.11661"/>
      <pos A="0.230133" C="0.281219" G="0.275543" T="0.213105"/>
      <pos A="0.360685" C="0.349333" G="0.179048" T="0.110933"/>
      <pos A="0.3096" C="0.144991" G="0.372038" T="0.173372"/>
      <pos A="0.224457" C="0.224457" G="0.33798" T="0.213105"/>
      <pos A="0.292571" C="0.281219" G="0.224457" T="0.201752"/>
    </motif>
    <motif db="0" id="M40" alt="O40" length="40" nsites="8" evalue="1.3e-003">
      <pos A="0.1904" C="0.224457" G="0.281219" T="0.303924"/>
      <pos A="0.3096" C="0.235809" G="0.303924" T="0.150667"/>
      <pos A="0.16202" C="0.38339" G="0.218781" T="0.235809"/>
      <pos A="0.269867" C="0.445828" G="0.0882291" T="0.196076"/>
      <pos A="0.320952" C="0.269867" G="0.275543" T="0.133639"/>
      <pos A="0.1904" C="0.394743" G="0.235809" T="0.179048"/>
      <pos A="0.201752" C="0.343657" G="0.207429" T="0.247161"/>
      <pos A="0.0484958" C="0.349333" G="0.3096" T="0.292571"/>
      <pos A="0.332304" C="0.406095" G="0.139315" T="0.122286"/>
      <pos A="0.139315" C="0.1904" G="0.50259" T="0.167696"/>
      <pos A="0.343657" C="0.247161" G="0.218781" T="0.1904"/>
      <pos A="0.213105" C="0.33798" G="0.372038" T="0.076877"/>
      <pos A="0.16202" C="0.343657" G="0.343657" T="0.150667"/>
      <pos A="0.133639" C="0.508266" G="0.201752" T="0.156343"/>
      <pos A="0.201752" C="0.349333" G="0.173372" T="0.275543"/>
      <pos A="0.110933" C="0.230133" G="0.320952" T="0.33798"/>
      <pos A="0.127962" C="0.303924" G="0.326628" T="0.241485"/>
      <pos A="0.16202" C="0.360685" G="0.355009" T="0.122286"/>
      <pos A="0.241485" C="0.269867" G="0.264191" T="0.224457"/>
      <pos A="0.0428198" C="0.269867" G="0.440152" T="0.247161"/>
      <pos A="0.179048" C="0.360685" G="0.281219" T="0.179048"/>
      <pos A="0.213105" C="0.258515" G="0.355009" T="0.173372"/>
      <pos A="0.1904" C="0.417447" G="0.1904" T="0.201752"/>
      <pos A="0.156343" C="0.349333" G="0.275543" T="0.218781"/>
      <pos A="0.167696" C="0.150667" G="0.411771" T="0.269867"/>
      <pos A="0.179048" C="0.377714" G="0.298248" T="0.144991"/>
      <pos A="0.326628" C="0.252839" G="0.235809" T="0.184724"/>
      <pos A="0.105257" C="0.320952" G="0.434476" T="0.139315"/>
      <pos A="0.235809" C="0.377714" G="0.281219" T="0.105257"/>
      <pos A="0.235809" C="0.3096" G="0.1904" T="0.264191"/>
      <pos A="0.38339" C="0.16202" G="0.269867" T="0.184724"/>
      <pos A="0.303924" C="0.3096" G="0.264191" T="0.122286"/>
      <pos A="0.281219" C="0.201752" G="0.224457" T="0.292571"/>
      <pos A="0.071201" C="0.332304" G="0.406095" T="0.1904"/>
      <pos A="0.207429" C="0.45718" G="0.167696" T="0.167696"/>
      <pos A="0.133639" C="0.423123" G="0.201752" T="0.241485"/>
      <pos A="0.218781" C="0.3096" G="0.286895" T="0.184724"/>
      <pos A="0.247161" C="0.275543" G="0.213105" T="0.264191"/>
      <pos A="0.264191" C="0.139315" G="0.38339" T="0.213105"/>
      <pos A="0.0371437" C="0.264191" G="0.536647" T="0.16202"/>
    </motif>
    <motif db="0" id="M42" alt="O42" length="40" nsites="8" evalue="1.3e-003">
      <pos A="0.105257" C="0.406095" G="0.332304" T="0.156343"/>
      <pos A="0.207429" C="0.303924" G="0.326628" T="0.16202"/>
      <pos A="0.269867" C="0.247161" G="0.224457" T="0.258515"/>
      <pos A="0.122286" C="0.332304" G="0.292571" T="0.252839"/>
      <pos A="0.213105" C="0.377714" G="0.230133" T="0.179048"/>
      <pos A="0.218781" C="0.445828" G="0.252839" T="0.0825531"/>
      <pos A="0.235809" C="0.303924" G="0.372038" T="0.0882291"/>
      <pos A="0.343657" C="0.275543" G="0.207429" T="0.173372"/>
      <pos A="0.196076" C="0.332304" G="0.258515" T="0.213105"/>
      <pos A="0.0995812" C="0.411771" G="0.286895" T="0.201752"/>
      <pos A="0.230133" C="0.360685" G="0.144991" T="0.264191"/>
      <pos A="0.144991" C="0.247161" G="0.349333" T="0.258515"/>
      <pos A="0.218781" C="0.213105" G="0.428799" T="0.139315"/>
      <pos A="0.286895" C="0.218781" G="0.332304" T="0.16202"/>
      <pos A="0.173372" C="0.3096" G="0.292571" T="0.224457"/>
      <pos A="0.218781" C="0.065524" G="0.292571" T="0.423123"/>
      <pos A="0.071201" C="0.474208" G="0.269867" T="0.184724"/>
      <pos A="0.11661" C="0.315276" G="0.315276" T="0.252839"/>
      <pos A="0.110933" C="0.366361" G="0.326628" T="0.196076"/>
      <pos A="0.292571" C="0.349333" G="0.173372" T="0.184724"/>
      <pos A="0.139315" C="0.207429" G="0.406095" T="0.247161"/>
      <pos A="0.366361" C="0.360685" G="0.16202" T="0.110933"/>
      <pos A="0.213105" C="0.33798" G="0.252839" T="0.196076"/>
      <pos A="0.218781" C="0.530971" G="0.0939052" T="0.156343"/>
      <pos A="0.201752" C="0.366361" G="0.264191" T="0.167696"/>
      <pos A="0.207429" C="0.213105" G="0.423123" T="0.156343"/>
      <pos A="0.201752" C="0.445828" G="0.179048" T="0.173372"/>
      <pos A="0.179048" C="0.1904" G="0.491238" T="0.139315"/>
      <pos A="0.213105" C="0.315276" G="0.320952" T="0.150667"/>
      <pos A="0.0995812" C="0.349333" G="0.33798" T="0.213105"/>
      <pos A="0.150667" C="0.428799" G="0.326628" T="0.0939052"/>
      <pos A="0.252839" C="0.133639" G="0.258515" T="0.355009"/>
      <pos A="0.235809" C="0.201752" G="0.281219" T="0.281219"/>
      <pos A="0.230133" C="0.264191" G="0.33798" T="0.167696"/>
      <pos A="0.139315" C="0.269867" G="0.298248" T="0.292571"/>
      <pos A="0.127962" C="0.235809" G="0.434476" T="0.201752"/>
      <pos A="0.179048" C="0.320952" G="0.3096" T="0.1904"/>
      <pos A="0.1904" C="0.423123" G="0.241485" T="0.144991"/>
      <pos A="0.411771" C="0.286895" G="0.281219" T="0.0201146"/>
      <pos A="0.320952" C="0.264191" G="0.173372" T="0.241485"/>
    </motif>
    <motif db="0" id="M43" alt="O43" length="40" nsites="8" evalue="1.3e-003">
      <pos A="0.00308642" C="0.990741" G="0.00308642" T="0.00308642"/>
      <pos A="0.00308642" C="0.00308642" G="0.743827" T="0.25"/>
      <pos A="0.00308642" C="0.00308642" G="0.25" T="0.743827"/>
      <pos A="0.00308642" C="0.00308642" G="0.990741" T="0.00308642"/>
      <pos A="0.00308642" C="0.00308642" G="0.990741" T="0.00308642"/>
      <pos A="0.00308642" C="0.00308642" G="0.25" T="0.743827"/>
      <pos A="0.25" C="0.00308642" G="0.743827" T="0.00308642"/>
      <pos A="0.00308642" C="0.25" G="0.743827" T="0.00308642"/>
      <pos A="0.00308642" C="0.25" G="0.743827" T="0.00308642"/>
      <pos A="0.00308642" C="0.25" G="0.743827" T="0.00308642"/>
      <pos A="0.00308642" C="0.25" G="0.743827" T="0.00308642"/>
      <pos A="0.00308642" C="0.743827" G="0.25" T="0.00308642"/>
      <pos A="0.00308642" C="0.25" G="0.743827" T="0.00308642"/>
      <pos A="0.743827" C="0.00308642" G="0.00308642" T="0.25"/>
      <pos A="0.00308642" C="0.990741" G="0.00308642" T="0.00308642"/>
      <pos A="0.00308642" C="0.00308642" G="0.25" T="0.743827"/>
      <pos A="0.00308642" C="0.00308642" G="0.990741" T="0.00308642"/>
      <pos A="0.00308642" C="0.00308642" G="0.990741" T="0.00308642"/>
      <pos A="0.00308642" C="0.00308642" G="0.990741" T="0.00308642"/>
      <pos A="0.00308642" C="0.25" G="0.00308642" T="0.743827"/>
      <pos A="0.00308642" C="0.00308642" G="0.743827" T="0.25"/>
      <pos A="0.00308642" C="0.25" G="0.743827" T="0.00308642"/>
      <pos A="0.00308642" C="0.25" G="0.00308642" T="0.743827"/>
      <pos A="0.00308642" C="0.00308642" G="0.990741" T="0.00308642"/>
      <pos A="0.00308642" C="0.990741" G="0.00308642" T="0.00308642"/>
      <pos A="0.743827" C="0.00308642" G="0.25" T="0.00308642"/>
      <pos A="0.00308642" C="0.00308642" G="0.990741" T="0.00308642"/>
      <pos A="0.00308642" C="0.25" G="0.743827" T="0.00308642"/>
      <pos A="0.00308642" C="0.743827" G="0.00308642" T="0.25"/>
      <pos A="0.00308642" C="0.990741" G="0.00308642" T="0.00308642"/>
      <pos A="0.00308642" C="0.25" G="0.00308642" T="0.743827"/>
      <pos A="0.00308642" C="0.25" G="0.743827" T="0.00308642"/>
      <pos A="0.00308642" C="0.990741" G="0.00308642" T="0.00308642"/>
      <pos A="0.00308642" C="0.00308642" G="0.743827" T="0.25"/>
      <pos A="0.00308642" C="0.743827" G="0.25" T="0.00308642"/>
      <pos A="0.743827" C="0.25" G="0.00308642" T="0.00308642"/>
      <pos A="0.00308642" C="0.743827" G="0.00308642" T="0.25"/>
      <pos A="0.00308642" C="0.25" G="0.743827" T="0.00308642"/>
      <pos A="0.00308642" C="0.990741" G="0.00308642" T="0.00308642"/>
      <pos A="0.00308642" C="0.00308642" G="0.990741" T="0.00308642"/>
    </motif>
    <motif db="0" id="M44" alt="O44" length="40" nsites="8" evalue="1.3e-003">
      <pos A="0.343657" C="0.275543" G="0.184724" T="0.196076"/>
      <pos A="0.16202" C="0.252839" G="0.298248" T="0.286895"/>
      <pos A="0.258515" C="0.355009" G="0.184724" T="0.201752"/>
      <pos A="0.0825531" C="0.38339" G="0.332304" T="0.201752"/>
      <pos A="0.303924" C="0.264191" G="0.235809" T="0.196076"/>
      <pos A="0.196076" C="0.326628" G="0.33798" T="0.139315"/>
      <pos A="0.258515" C="0.349333" G="0.144991" T="0.247161"/>
      <pos A="0.184724" C="0.355009" G="0.207429" T="0.252839"/>
      <pos A="0.076877" C="0.235809" G="0.389067" T="0.298248"/>
      <pos A="0.173372" C="0.298248" G="0.33798" T="0.1904"/>
      <pos A="0.252839" C="0.281219" G="0.269867" T="0.196076"/>
      <pos A="0.122286" C="0.394743" G="0.394743" T="0.0882291"/>
      <pos A="0.292571" C="0.355009" G="0.0314677" T="0.320952"/>
      <pos A="0.16202" C="0.349333" G="0.417447" T="0.071201"/>
      <pos A="0.320952" C="0.1904" G="0.417447" T="0.071201"/>
      <pos A="0.241485" C="0.179048" G="0.332304" T="0.247161"/>
      <pos A="0.196076" C="0.372038" G="0.389067" T="0.0428198"/>
      <pos A="0.0541719" C="0.298248" G="0.320952" T="0.326628"/>
      <pos A="0.230133" C="0.33798" G="0.281219" T="0.150667"/>
      <pos A="0.230133" C="0.241485" G="0.372038" T="0.156343"/>
      <pos A="0.201752" C="0.3096" G="0.332304" T="0.156343"/>
      <pos A="0.201752" C="0.417447" G="0.150667" T="0.230133"/>
      <pos A="0.144991" C="0.213105" G="0.286895" T="0.355009"/>
      <pos A="0.0939052" C="0.315276" G="0.315276" T="0.275543"/>
      <pos A="0.110933" C="0.411771" G="0.292571" T="0.184724"/>
      <pos A="0.110933" C="0.50259" G="0.201752" T="0.184724"/>
      <pos A="0.258515" C="0.389067" G="0.0598479" T="0.292571"/>
      <pos A="0.150667" C="0.286895" G="0.326628" T="0.235809"/>
      <pos A="0.315276" C="0.355009" G="0.213105" T="0.11661"/>
      <pos A="0.247161" C="0.326628" G="0.201752" T="0.224457"/>
      <pos A="0.0825531" C="0.303924" G="0.355009" T="0.258515"/>
      <pos A="0.201752" C="0.264191" G="0.411771" T="0.122286"/>
      <pos A="0.1904" C="0.366361" G="0.303924" T="0.139315"/>
      <pos A="0.303924" C="0.196076" G="0.349333" T="0.150667"/>
      <pos A="0.218781" C="0.298248" G="0.394743" T="0.0882291"/>
      <pos A="0.1904" C="0.303924" G="0.377714" T="0.127962"/>
      <pos A="0.196076" C="0.230133" G="0.3096" T="0.264191"/>
      <pos A="0.281219" C="0.218781" G="0.218781" T="0.281219"/>
      <pos A="0.3096" C="0.247161" G="0.355009" T="0.0882291"/>
      <pos A="0.286895" C="0.303924" G="0.224457" T="0.184724"/>
    </motif>
    <motif db="0" id="M46" alt="O46" length="40" nsites="8" evalue="1.3e-003">
      <pos A="0.224457" C="0.224457" G="0.264191" T="0.286895"/>
      <pos A="0.11661" C="0.320952" G="0.292571" T="0.269867"/>
      <pos A="0.133639" C="0.428799" G="0.258515" T="0.179048"/>
      <pos A="0.281219" C="0.269867" G="0.264191" T="0.184724"/>
      <pos A="0.167696" C="0.343657" G="0.292571" T="0.196076"/>
      <pos A="0.184724" C="0.315276" G="0.349333" T="0.150667"/>
      <pos A="0.218781" C="0.167696" G="0.247161" T="0.366361"/>
      <pos A="0.1904" C="0.298248" G="0.247161" T="0.264191"/>
      <pos A="0.11661" C="0.315276" G="0.241485" T="0.326628"/>
      <pos A="0.167696" C="0.45718" G="0.213105" T="0.16202"/>
      <pos A="0.122286" C="0.201752" G="0.366361" T="0.3096"/>
      <pos A="0.156343" C="0.394743" G="0.33798" T="0.110933"/>
      <pos A="0.33798" C="0.320952" G="0.139315" T="0.201752"/>
      <pos A="0.218781" C="0.406095" G="0.281219" T="0.0939052"/>
      <pos A="0.11661" C="0.332304" G="0.292571" T="0.258515"/>
      <pos A="0.201752" C="0.33798" G="0.286895" T="0.173372"/>
      <pos A="0.0314677" C="0.372038" G="0.349333" T="0.247161"/>
      <pos A="0.076877" C="0.332304" G="0.320952" T="0.269867"/>
      <pos A="0.349333" C="0.349333" G="0.16202" T="0.139315"/>
      <pos A="0.122286" C="0.326628" G="0.366361" T="0.184724"/>
      <pos A="0.264191" C="0.281219" G="0.3096" T="0.144991"/>
      <pos A="0.235809" C="0.303924" G="0.377714" T="0.0825531"/>
      <pos A="0.281219" C="0.372038" G="0.150667" T="0.196076"/>
      <pos A="0.235809" C="0.45718" G="0.213105" T="0.0939052"/>
      <pos A="0.252839" C="0.11661" G="0.389067" T="0.241485"/>
      <pos A="0.173372" C="0.315276" G="0.298248" T="0.213105"/>
      <pos A="0.0882291" C="0.127962" G="0.326628" T="0.45718"/>
      <pos A="0.16202" C="0.434476" G="0.33798" T="0.065524"/>
      <pos A="0.286895" C="0.445828" G="0.201752" T="0.065524"/>
      <pos A="0.218781" C="0.417447" G="0.110933" T="0.252839"/>
      <pos A="0.184724" C="0.218781" G="0.258515" T="0.33798"/>
      <pos A="0.224457" C="0.320952" G="0.184724" T="0.269867"/>
      <pos A="0.1904" C="0.218781" G="0.428799" T="0.16202"/>
      <pos A="0.144991" C="0.179048" G="0.474208" T="0.201752"/>
      <pos A="0.213105" C="0.281219" G="0.315276" T="0.1904"/>
      <pos A="0.207429" C="0.252839" G="0.38339" T="0.156343"/>
      <pos A="0.33798" C="0.207429" G="0.320952" T="0.133639"/>
      <pos A="0.366361" C="0.110933" G="0.394743" T="0.127962"/>
      <pos A="0.218781" C="0.394743" G="0.184724" T="0.201752"/>
      <pos A="0.167696" C="0.38339" G="0.179048" T="0.269867"/>
    </motif>
    <motif db="0" id="M47" alt="O47" length="40" nsites="8" evalue="1.3e-003">
      <pos A="0.00308642" C="0.426366" G="0.426366" T="0.14418"/>
      <pos A="0.00308642" C="0.426366" G="0.567461" T="0.00308642"/>
      <pos A="0.567461" C="0.426366" G="0.00308642" T="0.00308642"/>
      <pos A="0.00308642" C="0.285273" G="0.708554" T="0.00308642"/>
      <pos A="0.285273" C="0.567461" G="0.14418" T="0.00308642"/>
      <pos A="0.567461" C="0.00308642" G="0.426366" T="0.00308642"/>
      <pos A="0.285273" C="0.567461" G="0.14418" T="0.00308642"/>
      <pos A="0.426366" C="0.00308642" G="0.14418" T="0.426366"/>
      <pos A="0.00308642" C="0.14418" G="0.849647" T="0.00308642"/>
      <pos A="0.426366" C="0.567461" G="0.00308642" T="0.00308642"/>
      <pos A="0.14418" C="0.285273" G="0.14418" T="0.426366"/>
      <pos A="0.00308642" C="0.426366" G="0.426366" T="0.14418"/>
      <pos A="0.00308642" C="0.849647" G="0.14418" T="0.00308642"/>
      <pos A="0.14418" C="0.285273" G="0.567461" T="0.00308642"/>
      <pos A="0.00308642" C="0.00308642" G="0.990741" T="0.00308642"/>
      <pos A="0.14418" C="0.00308642" G="0.849647" T="0.00308642"/>
      <pos A="0.00308642" C="0.14418" G="0.849647" T="0.00308642"/>
      <pos A="0.00308642" C="0.426366" G="0.567461" T="0.00308642"/>
      <pos A="0.14418" C="0.708554" G="0.14418" T="0.00308642"/>
      <pos A="0.426366" C="0.426366" G="0.00308642" T="0.14418"/>
      <pos A="0.00308642" C="0.00308642" G="0.567461" T="0.426366"/>
      <pos A="0.00308642" C="0.567461" G="0.285273" T="0.14418"/>
      <pos A="0.708554" C="0.14418" G="0.14418" T="0.00308642"/>
      <pos A="0.00308642" C="0.426366" G="0.426366" T="0.14418"/>
      <pos A="0.00308642" C="0.00308642" G="0.990741" T="0.00308642"/>
      <pos A="0.00308642" C="0.849647" G="0.00308642" T="0.14418"/>
      <pos A="0.00308642" C="0.00308642" G="0.567461" T="0.426366"/>
      <pos A="0.285273" C="0.14418" G="0.567461" T="0.00308642"/>
      <pos A="0.990741" C="0.00308642" G="0.00308642" T="0.00308642"/>
      <pos A="0.00308642" C="0.00308642" G="0.849647" T="0.14418"/>
      <pos A="0.708554" C="0.285273" G="0.00308642" T="0.00308642"/>
      <pos A="0.00308642" C="0.708554" G="0.14418" T="0.14418"/>
      <pos A="0.00308642" C="0.849647" G="0.14418" T="0.00308642"/>
      <pos A="0.00308642" C="0.567461" G="0.14418" T="0.285273"/>
      <pos A="0.426366" C="0.14418" G="0.426366" T="0.00308642"/>
      <pos A="0.14418" C="0.14418" G="0.708554" T="0.00308642"/>
      <pos A="0.708554" C="0.00308642" G="0.285273" T="0.00308642"/>
      <pos A="0.00308642" C="0.567461" G="0.426366" T="0.00308642"/>
      <pos A="0.14418" C="0.708554" G="0.00308642" T="0.14418"/>
      <pos A="0.14418" C="0.708554" G="0.14418" T="0.00308642"/>
    </motif>
    <motif db="0" id="M48" alt="O48" length="40" nsites="8" evalue="1.3e-003">
      <pos A="0.191482" C="0.454096" G="0.231446" T="0.122975"/>
      <pos A="0.254281" C="0.088721" G="0.459805" T="0.197192"/>
      <pos A="0.185774" C="0.414133" G="0.231446" T="0.168647"/>
      <pos A="0.374171" C="0.180065" G="0.162938" T="0.282827"/>
      <pos A="0.185774" C="0.282827" G="0.368461" T="0.162938"/>
      <pos A="0.180065" C="0.248573" G="0.214319" T="0.357044"/>
      <pos A="0.117266" C="0.294245" G="0.339916" T="0.248573"/>
      <pos A="0.357044" C="0.225737" G="0.282827" T="0.134393"/>
      <pos A="0.185774" C="0.476932" G="0.180065" T="0.157229"/>
      <pos A="0.202901" C="0.288535" G="0.311372" T="0.197192"/>
      <pos A="0.157229" C="0.357044" G="0.242864" T="0.242864"/>
      <pos A="0.157229" C="0.402715" G="0.345626" T="0.0944306"/>
      <pos A="0.248573" C="0.294245" G="0.248573" T="0.208609"/>
      <pos A="0.15152" C="0.140102" G="0.425552" T="0.282827"/>
      <pos A="0.168647" C="0.237155" G="0.277118" T="0.31708"/>
      <pos A="0.162938" C="0.391298" G="0.225737" T="0.220028"/>
      <pos A="0.185774" C="0.362753" G="0.277118" T="0.174356"/>
      <pos A="0.220028" C="0.454096" G="0.185774" T="0.140102"/>
      <pos A="0.202901" C="0.368461" G="0.2657" T="0.162938"/>
      <pos A="0.134393" C="0.357044" G="0.322789" T="0.185774"/>
      <pos A="0.117266" C="0.174356" G="0.459805" T="0.248573"/>
      <pos A="0.134393" C="0.294245" G="0.31708" T="0.254281"/>
      <pos A="0.254281" C="0.397006" G="0.208609" T="0.140102"/>
      <pos A="0.0773037" C="0.391298" G="0.402715" T="0.128684"/>
      <pos A="0.197192" C="0.334207" G="0.237155" T="0.231446"/>
      <pos A="0.157229" C="0.419842" G="0.208609" T="0.214319"/>
      <pos A="0.322789" C="0.402715" G="0.134393" T="0.140102"/>
      <pos A="0.140102" C="0.208609" G="0.351334" T="0.299954"/>
      <pos A="0.402715" C="0.140102" G="0.339916" T="0.117266"/>
      <pos A="0.254281" C="0.391298" G="0.111558" T="0.242864"/>
      <pos A="0.248573" C="0.197192" G="0.305662" T="0.248573"/>
      <pos A="0.162938" C="0.334207" G="0.334207" T="0.168647"/>
      <pos A="0.231446" C="0.419842" G="0.174356" T="0.174356"/>
      <pos A="0.299954" C="0.271408" G="0.294245" T="0.134393"/>
      <pos A="0.185774" C="0.311372" G="0.385588" T="0.117266"/>
      <pos A="0.15152" C="0.231446" G="0.397006" T="0.220028"/>
      <pos A="0.168647" C="0.311372" G="0.271408" T="0.248573"/>
      <pos A="0.311372" C="0.357044" G="0.134393" T="0.197192"/>
      <pos A="0.197192" C="0.208609" G="0.37988" T="0.214319"/>
      <pos A="0.088721" C="0.351334" G="0.534022" T="0.025922"/>
    </motif>
    <motif db="0" id="M49" alt="O49" length="40" nsites="8" evalue="1.3e-003">
      <pos A="0.110933" C="0.0995812" G="0.536647" T="0.252839"/>
      <pos A="0.167696" C="0.269867" G="0.343657" T="0.218781"/>
      <pos A="0.0995812" C="0.372038" G="0.298248" T="0.230133"/>
      <pos A="0.156343" C="0.326628" G="0.264191" T="0.252839"/>
      <pos A="0.201752" C="0.45718" G="0.196076" T="0.144991"/>
      <pos A="0.33798" C="0.440152" G="0.133639" T="0.0882291"/>
      <pos A="0.252839" C="0.247161" G="0.3096" T="0.1904"/>
      <pos A="0.258515" C="0.224457" G="0.332304" T="0.184724"/>
      <pos A="0.224457" C="0.513942" G="0.213105" T="0.0484958"/>
      <pos A="0.349333" C="0.179048" G="0.252839" T="0.218781"/>
      <pos A="0.144991" C="0.275543" G="0.372038" T="0.207429"/>
      <pos A="0.258515" C="0.468532" G="0.11661" T="0.156343"/>
      <pos A="0.247161" C="0.320952" G="0.252839" T="0.179048"/>
      <pos A="0.1904" C="0.201752" G="0.377714" T="0.230133"/>
      <pos A="0.196076" C="0.241485" G="0.496914" T="0.065524"/>
      <pos A="0.196076" C="0.315276" G="0.281219" T="0.207429"/>
      <pos A="0.201752" C="0.423123" G="0.179048" T="0.196076"/>
      <pos A="0.0598479" C="0.326628" G="0.360685" T="0.252839"/>
      <pos A="0.201752" C="0.1904" G="0.207429" T="0.400419"/>
      <pos A="0.144991" C="0.394743" G="0.1904" T="0.269867"/>
      <pos A="0.127962" C="0.485561" G="0.224457" T="0.16202"/>
      <pos A="0.258515" C="0.315276" G="0.213105" T="0.213105"/>
      <pos A="0.133639" C="0.315276" G="0.411771" T="0.139315"/>
      <pos A="0.167696" C="0.349333" G="0.286895" T="0.196076"/>
      <pos A="0.269867" C="0.303924" G="0.298248" T="0.127962"/>
      <pos A="0.196076" C="0.343657" G="0.292571" T="0.167696"/>
      <pos A="0.1904" C="0.355009" G="0.173372" T="0.281219"/>
      <pos A="0.11661" C="0.264191" G="0.474208" T="0.144991"/>
      <pos A="0.275543" C="0.292571" G="0.292571" T="0.139315"/>
      <pos A="0.196076" C="0.241485" G="0.406095" T="0.156343"/>
      <pos A="0.247161" C="0.372038" G="0.264191" T="0.11661"/>
      <pos A="0.303924" C="0.11661" G="0.326628" T="0.252839"/>
      <pos A="0.122286" C="0.303924" G="0.451504" T="0.122286"/>
      <pos A="0.184724" C="0.1904" G="0.332304" T="0.292571"/>
      <pos A="0.184724" C="0.377714" G="0.218781" T="0.218781"/>
      <pos A="0.258515" C="0.326628" G="0.150667" T="0.264191"/>
      <pos A="0.207429" C="0.355009" G="0.258515" T="0.179048"/>
      <pos A="0.184724" C="0.156343" G="0.343657" T="0.315276"/>
      <pos A="0.184724" C="0.50259" G="0.201752" T="0.110933"/>
      <pos A="0.389067" C="0.258515" G="0.252839" T="0.0995812"/>
    </motif>
    <motif db="0" id="M5" alt="O5" length="40" nsites="8" evalue="1.3e-003">
      <pos A="0.332304" C="0.11661" G="0.400419" T="0.150667"/>
      <pos A="0.184724" C="0.570704" G="0.144991" T="0.0995812"/>
      <pos A="0.133639" C="0.196076" G="0.389067" T="0.281219"/>
      <pos A="0.11661" C="0.417447" G="0.298248" T="0.167696"/>
      <pos A="0.298248" C="0.33798" G="0.105257" T="0.258515"/>
      <pos A="0.179048" C="0.258515" G="0.451504" T="0.110933"/>
      <pos A="0.0144385" C="0.406095" G="0.411771" T="0.167696"/>
      <pos A="0.196076" C="0.252839" G="0.355009" T="0.196076"/>
      <pos A="0.326628" C="0.122286" G="0.417447" T="0.133639"/>
      <pos A="0.247161" C="0.275543" G="0.332304" T="0.144991"/>
      <pos A="0.269867" C="0.491238" G="0.0484958" T="0.1904"/>
      <pos A="0.1904" C="0.360685" G="0.173372" T="0.275543"/>
      <pos A="0.184724" C="0.303924" G="0.315276" T="0.196076"/>
      <pos A="0.156343" C="0.400419" G="0.184724" T="0.258515"/>
      <pos A="0.184724" C="0.0995812" G="0.474208" T="0.241485"/>
      <pos A="0.0939052" C="0.400419" G="0.230133" T="0.275543"/>
      <pos A="0.156343" C="0.196076" G="0.292571" T="0.355009"/>
      <pos A="0.179048" C="0.394743" G="0.252839" T="0.173372"/>
      <pos A="0.235809" C="0.292571" G="0.156343" T="0.315276"/>
      <pos A="0.241485" C="0.366361" G="0.247161" T="0.144991"/>
      <pos A="0.264191" C="0.230133" G="0.275543" T="0.230133"/>
      <pos A="0.230133" C="0.264191" G="0.218781" T="0.286895"/>
      <pos A="0.264191" C="0.207429" G="0.292571" T="0.235809"/>
      <pos A="0.264191" C="0.360685" G="0.269867" T="0.105257"/>
      <pos A="0.218781" C="0.389067" G="0.286895" T="0.105257"/>
      <pos A="0.173372" C="0.355009" G="0.320952" T="0.150667"/>
      <pos A="0.235809" C="0.258515" G="0.355009" T="0.150667"/>
      <pos A="0.173372" C="0.326628" G="0.315276" T="0.184724"/>
      <pos A="0.207429" C="0.1904" G="0.264191" T="0.33798"/>
      <pos A="0.0995812" C="0.360685" G="0.394743" T="0.144991"/>
      <pos A="0.247161" C="0.332304" G="0.349333" T="0.071201"/>
      <pos A="0.218781" C="0.315276" G="0.372038" T="0.0939052"/>
      <pos A="0.269867" C="0.218781" G="0.252839" T="0.258515"/>
      <pos A="0.127962" C="0.45718" G="0.252839" T="0.16202"/>
      <pos A="0.264191" C="0.303924" G="0.1904" T="0.241485"/>
      <pos A="0.156343" C="0.292571" G="0.320952" T="0.230133"/>
      <pos A="0.11661" C="0.1904" G="0.445828" T="0.247161"/>
      <pos A="0.179048" C="0.303924" G="0.326628" T="0.1904"/>
      <pos A="0.247161" C="0.298248" G="0.218781" T="0.235809"/>
      <pos A="0.298248" C="0.298248" G="0.173372" T="0.230133"/>
    </motif>
    <motif db="0" id="M50" alt="O50" length="40" nsites="8" evalue="1.3e-003">
      <pos A="0.156343" C="0.57638" G="0.235809" T="0.0314677"/>
      <pos A="0.201752" C="0.230133" G="0.315276" T="0.252839"/>
      <pos A="0.156343" C="0.355009" G="0.281219" T="0.207429"/>
      <pos A="0.0995812" C="0.241485" G="0.360685" T="0.298248"/>
      <pos A="0.0995812" C="0.38339" G="0.332304" T="0.184724"/>
      <pos A="0.235809" C="0.411771" G="0.122286" T="0.230133"/>
      <pos A="0.156343" C="0.286895" G="0.320952" T="0.235809"/>
      <pos A="0.235809" C="0.355009" G="0.235809" T="0.173372"/>
      <pos A="0.343657" C="0.173372" G="0.298248" T="0.184724"/>
      <pos A="0.201752" C="0.235809" G="0.440152" T="0.122286"/>
      <pos A="0.264191" C="0.366361" G="0.196076" T="0.173372"/>
      <pos A="0.275543" C="0.332304" G="0.264191" T="0.127962"/>
      <pos A="0.122286" C="0.224457" G="0.326628" T="0.326628"/>
      <pos A="0.315276" C="0.207429" G="0.298248" T="0.179048"/>
      <pos A="0.0541719" C="0.547999" G="0.258515" T="0.139315"/>
      <pos A="0.224457" C="0.411771" G="0.065524" T="0.298248"/>
      <pos A="0.230133" C="0.218781" G="0.33798" T="0.213105"/>
      <pos A="0.286895" C="0.275543" G="0.372038" T="0.065524"/>
      <pos A="0.230133" C="0.1904" G="0.320952" T="0.258515"/>
      <pos A="0.127962" C="0.298248" G="0.315276" T="0.258515"/>
      <pos A="0.156343" C="0.326628" G="0.275543" T="0.241485"/>
      <pos A="0.235809" C="0.485561" G="0.156343" T="0.122286"/>
      <pos A="0.264191" C="0.213105" G="0.264191" T="0.258515"/>
      <pos A="0.1904" C="0.525295" G="0.179048" T="0.105257"/>
      <pos A="0.213105" C="0.247161" G="0.252839" T="0.286895"/>
      <pos A="0.173372" C="0.264191" G="0.406095" T="0.156343"/>
      <pos A="0.326628" C="0.269867" G="0.286895" T="0.11661"/>
      <pos A="0.156343" C="0.218781" G="0.462856" T="0.16202"/>
      <pos A="0.235809" C="0.355009" G="0.167696" T="0.241485"/>
      <pos A="0.110933" C="0.525295" G="0.213105" T="0.150667"/>
      <pos A="0.173372" C="0.292571" G="0.349333" T="0.184724"/>
      <pos A="0.0825531" C="0.332304" G="0.38339" T="0.201752"/>
      <pos A="0.139315" C="0.315276" G="0.303924" T="0.241485"/>
      <pos A="0.110933" C="0.343657" G="0.3096" T="0.235809"/>
      <pos A="0.179048" C="0.303924" G="0.275543" T="0.241485"/>
      <pos A="0.213105" C="0.332304" G="0.326628" T="0.127962"/>
      <pos A="0.264191" C="0.281219" G="0.303924" T="0.150667"/>
      <pos A="0.440152" C="0.1904" G="0.241485" T="0.127962"/>
      <pos A="0.207429" C="0.110933" G="0.491238" T="0.1904"/>
      <pos A="0.33798" C="0.252839" G="0.156343" T="0.252839"/>
    </motif>
    <motif db="0" id="M52" alt="O52" length="40" nsites="8" evalue="1.3e-003">
      <pos A="0.990741" C="0.00308642" G="0.00308642" T="0.00308642"/>
      <pos A="0.990741" C="0.00308642" G="0.00308642" T="0.00308642"/>
      <pos A="0.00308642" C="0.00308642" G="0.00308642" T="0.990741"/>
      <pos A="0.00308642" C="0.00308642" G="0.990741" T="0.00308642"/>
      <pos A="0.990741" C="0.00308642" G="0.00308642" T="0.00308642"/>
      <pos A="0.990741" C="0.00308642" G="0.00308642" T="0.00308642"/>
      <pos A="0.00308642" C="0.00308642" G="0.990741" T="0.00308642"/>
      <pos A="0.00308642" C="0.00308642" G="0.00308642" T="0.990741"/>
      <pos A="0.00308642" C="0.00308642" G="0.990741" T="0.00308642"/>
      <pos A="0.00308642" C="0.00308642" G="0.00308642" T="0.990741"/>
      <pos A="0.00308642" C="0.990741" G="0.00308642" T="0.00308642"/>
      <pos A="0.00308642" C="0.00308642" G="0.00308642" T="0.990741"/>
      <pos A="0.00308642" C="0.990741" G="0.00308642" T="0.00308642"/>
      <pos A="0.00308642" C="0.990741" G="0.00308642" T="0.00308642"/>
      <pos A="0.00308642" C="0.00308642" G="0.990741" T="0.00308642"/>
      <pos A="0.00308642" C="0.990741" G="0.00308642" T="0.00308642"/>
      <pos A="0.990741" C="0.00308642" G="0.00308642" T="0.00308642"/>
      <pos A="0.00308642" C="0.00308642" G="0.00308642" T="0.990741"/>
      <pos A="0.00308642" C="0.00308642" G="0.990741" T="0.00308642"/>
      <pos A="0.00308642" C="0.990741" G="0.00308642" T="0.00308642"/>
      <pos A="0.00308642" C="0.00308642" G="0.990741" T="0.00308642"/>
      <pos A="0.00308642" C="0.00308642" G="0.00308642" T="0.990741"/>
      <pos A="0.990741" C="0.00308642" G="0.00308642" T="0.00308642"/>
      <pos A="0.00308642" C="0.00308642" G="0.990741" T="0.00308642"/>
      <pos A="0.990741" C="0.00308642" G="0.00308642" T="0.00308642"/>
      <pos A="0.00308642" C="0.00308642" G="0.990741" T="0.00308642"/>
      <pos A="0.00308642" C="0.00308642" G="0.990741" T="0.00308642"/>
      <pos A="0.00308642" C="0.00308642" G="0.990741" T="0.00308642"/>
      <pos A="0.990741" C="0.00308642" G="0.00308642" T="0.00308642"/>
      <pos A="0.990741" C="0.00308642" G="0.00308642" T="0.00308642"/>
      <pos A="0.00308642" C="0.00308642" G="0.00308642" T="0.990741"/>
      <pos A="0.00308642" C="0.00308642" G="0.990741" T="0.00308642"/>
      <pos A="0.00308642" C="0.00308642" G="0.00308642" T="0.990741"/>
      <pos A="0.990741" C="0.00308642" G="0.00308642" T="0.00308642"/>
      <pos A="0.00308642" C="0.00308642" G="0.990741" T="0.00308642"/>
      <pos A="0.00308642" C="0.00308642" G="0.990741" T="0.00308642"/>
      <pos A="0.00308642" C="0.00308642" G="0.990741" T="0.00308642"/>
      <pos A="0.990741" C="0.00308642" G="0.00308642" T="0.00308642"/>
      <pos A="0.00308642" C="0.00308642" G="0.990741" T="0.00308642"/>
      <pos A="0.00308642" C="0.00308642" G="0.990741" T="0.00308642"/>
    </motif>
    <motif db="0" id="M53" alt="O53" length="40" nsites="8" evalue="1.3e-003">
      <pos A="0.110933" C="0.315276" G="0.247161" T="0.326628"/>
      <pos A="0.3096" C="0.400419" G="0.139315" T="0.150667"/>
      <pos A="0.315276" C="0.315276" G="0.133639" T="0.235809"/>
      <pos A="0.127962" C="0.33798" G="0.440152" T="0.0939052"/>
      <pos A="0.258515" C="0.218781" G="0.224457" T="0.298248"/>
      <pos A="0.235809" C="0.156343" G="0.485561" T="0.122286"/>
      <pos A="0.320952" C="0.230133" G="0.207429" T="0.241485"/>
      <pos A="0.167696" C="0.298248" G="0.281219" T="0.252839"/>
      <pos A="0.173372" C="0.389067" G="0.1904" T="0.247161"/>
      <pos A="0.196076" C="0.241485" G="0.315276" T="0.247161"/>
      <pos A="0.213105" C="0.45718" G="0.207429" T="0.122286"/>
      <pos A="0.230133" C="0.343657" G="0.241485" T="0.184724"/>
      <pos A="0.127962" C="0.252839" G="0.434476" T="0.184724"/>
      <pos A="0.11661" C="0.38339" G="0.33798" T="0.16202"/>
      <pos A="0.252839" C="0.3096" G="0.281219" T="0.156343"/>
      <pos A="0.167696" C="0.201752" G="0.38339" T="0.247161"/>
      <pos A="0.156343" C="0.389067" G="0.218781" T="0.235809"/>
      <pos A="0.0825531" C="0.468532" G="0.315276" T="0.133639"/>
      <pos A="0.0825531" C="0.474208" G="0.235809" T="0.207429"/>
      <pos A="0.298248" C="0.105257" G="0.366361" T="0.230133"/>
      <pos A="0.184724" C="0.326628" G="0.33798" T="0.150667"/>
      <pos A="0.286895" C="0.298248" G="0.218781" T="0.196076"/>
      <pos A="0.167696" C="0.1904" G="0.332304" T="0.3096"/>
      <pos A="0.133639" C="0.400419" G="0.349333" T="0.11661"/>
      <pos A="0.0995812" C="0.440152" G="0.207429" T="0.252839"/>
      <pos A="0.196076" C="0.343657" G="0.218781" T="0.241485"/>
      <pos A="0.275543" C="0.303924" G="0.247161" T="0.173372"/>
      <pos A="0.213105" C="0.241485" G="0.303924" T="0.241485"/>
      <pos A="0.207429" C="0.105257" G="0.400419" T="0.286895"/>
      <pos A="0.3096" C="0.349333" G="0.298248" T="0.0428198"/>
      <pos A="0.196076" C="0.33798" G="0.332304" T="0.133639"/>
      <pos A="0.247161" C="0.360685" G="0.1904" T="0.201752"/>
      <pos A="0.286895" C="0.332304" G="0.218781" T="0.16202"/>
      <pos A="0.133639" C="0.45718" G="0.179048" T="0.230133"/>
      <pos A="0.150667" C="0.213105" G="0.417447" T="0.218781"/>
      <pos A="0.184724" C="0.281219" G="0.3096" T="0.224457"/>
      <pos A="0.281219" C="0.326628" G="0.275543" T="0.11661"/>
      <pos A="0.0541719" C="0.275543" G="0.332304" T="0.33798"/>
      <pos A="0.298248" C="0.320952" G="0.173372" T="0.207429"/>
      <pos A="0.156343" C="0.326628" G="0.360685" T="0.156343"/>
    </motif>
    <motif db="0" id="M54" alt="O54" length="40" nsites="8" evalue="1.3e-003">
      <pos A="0.212963" C="0.151235" G="0.583333" T="0.0524691"/>
      <pos A="0.299383" C="0.42284" G="0.212963" T="0.0648148"/>
      <pos A="0.0648148" C="0.42284" G="0.410494" T="0.101852"/>
      <pos A="0.151235" C="0.225309" G="0.447531" T="0.175926"/>
      <pos A="0.0895062" C="0.274691" G="0.435185" T="0.200617"/>
      <pos A="0.0895062" C="0.435185" G="0.299383" T="0.175926"/>
      <pos A="0.188272" C="0.225309" G="0.101852" T="0.484568"/>
      <pos A="0.0524691" C="0.546296" G="0.262346" T="0.138889"/>
      <pos A="0.175926" C="0.361111" G="0.16358" T="0.299383"/>
      <pos A="0.299383" C="0.212963" G="0.42284" T="0.0648148"/>
      <pos A="0.16358" C="0.398148" G="0.262346" T="0.175926"/>
      <pos A="0.151235" C="0.311728" G="0.188272" T="0.348765"/>
      <pos A="0.0524691" C="0.570988" G="0.114198" T="0.262346"/>
      <pos A="0.114198" C="0.361111" G="0.274691" T="0.25"/>
      <pos A="0.101852" C="0.361111" G="0.287037" T="0.25"/>
      <pos A="0.0524691" C="0.435185" G="0.398148" T="0.114198"/>
      <pos A="0.138889" C="0.200617" G="0.472222" T="0.188272"/>
      <pos A="0.0895062" C="0.385802" G="0.410494" T="0.114198"/>
      <pos A="0.237654" C="0.435185" G="0.237654" T="0.0895062"/>
      <pos A="0.16358" C="0.608025" G="0.151235" T="0.0771605"/>
      <pos A="0.0771605" C="0.608025" G="0.0771605" T="0.237654"/>
      <pos A="0.101852" C="0.188272" G="0.496914" T="0.212963"/>
      <pos A="0.114198" C="0.299383" G="0.385802" T="0.200617"/>
      <pos A="0.299383" C="0.311728" G="0.287037" T="0.101852"/>
      <pos A="0.114198" C="0.25" G="0.311728" T="0.324074"/>
      <pos A="0.101852" C="0.373457" G="0.373457" T="0.151235"/>
      <pos A="0.225309" C="0.311728" G="0.348765" T="0.114198"/>
      <pos A="0.0401235" C="0.496914" G="0.435185" T="0.0277778"/>
      <pos A="0.225309" C="0.287037" G="0.410494" T="0.0771605"/>
      <pos A="0.175926" C="0.262346" G="0.225309" T="0.33642"/>
      <pos A="0.188272" C="0.42284" G="0.237654" T="0.151235"/>
      <pos A="0.287037" C="0.274691" G="0.274691" T="0.16358"/>
      <pos A="0.188272" C="0.348765" G="0.287037" T="0.175926"/>
      <pos A="0.25" C="0.274691" G="0.262346" T="0.212963"/>
      <pos A="0.138889" C="0.237654" G="0.496914" T="0.126543"/>
      <pos A="0.509259" C="0.114198" G="0.151235" T="0.225309"/>
      <pos A="0.225309" C="0.435185" G="0.287037" T="0.0524691"/>
      <pos A="0.373457" C="0.348765" G="0.237654" T="0.0401235"/>
      <pos A="0.200617" C="0.299383" G="0.373457" T="0.126543"/>
      <pos A="0.188272" C="0.447531" G="0.348765" T="0.0154321"/>
    </motif>
    <motif db="0" id="M55" alt="O55" length="40" nsites="8" evalue="1.3e-003">
      <pos A="0.15152" C="0.448387" G="0.197192" T="0.202901"/>
      <pos A="0.294245" C="0.391298" G="0.277118" T="0.0373402"/>
      <pos A="0.248573" C="0.100139" G="0.282827" T="0.368461"/>
      <pos A="0.0773037" C="0.357044" G="0.37988" T="0.185774"/>
      <pos A="0.180065" C="0.345626" G="0.208609" T="0.2657"/>
      <pos A="0.271408" C="0.162938" G="0.368461" T="0.197192"/>
      <pos A="0.168647" C="0.436969" G="0.242864" T="0.15152"/>
      <pos A="0.174356" C="0.237155" G="0.397006" T="0.191482"/>
      <pos A="0.202901" C="0.385588" G="0.254281" T="0.157229"/>
      <pos A="0.248573" C="0.31708" G="0.254281" T="0.180065"/>
      <pos A="0.242864" C="0.259991" G="0.425552" T="0.0715941"/>
      <pos A="0.391298" C="0.391298" G="0.174356" T="0.0430489"/>
      <pos A="0.294245" C="0.231446" G="0.305662" T="0.168647"/>
      <pos A="0.259991" C="0.259991" G="0.374171" T="0.105848"/>
      <pos A="0.197192" C="0.334207" G="0.214319" T="0.254281"/>
      <pos A="0.111558" C="0.311372" G="0.214319" T="0.362753"/>
      <pos A="0.15152" C="0.322789" G="0.2657" T="0.259991"/>
      <pos A="0.185774" C="0.322789" G="0.271408" T="0.220028"/>
      <pos A="0.157229" C="0.288535" G="0.37988" T="0.174356"/>
      <pos A="0.208609" C="0.299954" G="0.191482" T="0.299954"/>
      <pos A="0.100139" C="0.391298" G="0.277118" T="0.231446"/>
      <pos A="0.185774" C="0.322789" G="0.31708" T="0.174356"/>
      <pos A="0.15152" C="0.345626" G="0.242864" T="0.259991"/>
      <pos A="0.0944306" C="0.208609" G="0.471223" T="0.225737"/>
      <pos A="0.225737" C="0.425552" G="0.134393" T="0.214319"/>
      <pos A="0.277118" C="0.374171" G="0.254281" T="0.0944306"/>
      <pos A="0.299954" C="0.202901" G="0.43126" T="0.0658854"/>
      <pos A="0.202901" C="0.368461" G="0.277118" T="0.15152"/>
      <pos A="0.162938" C="0.242864" G="0.271408" T="0.322789"/>
      <pos A="0.220028" C="0.248573" G="0.362753" T="0.168647"/>
      <pos A="0.168647" C="0.202901" G="0.391298" T="0.237155"/>
      <pos A="0.254281" C="0.31708" G="0.299954" T="0.128684"/>
      <pos A="0.197192" C="0.305662" G="0.357044" T="0.140102"/>
      <pos A="0.351334" C="0.128684" G="0.322789" T="0.197192"/>
      <pos A="0.225737" C="0.43126" G="0.145811" T="0.197192"/>
      <pos A="0.311372" C="0.168647" G="0.197192" T="0.322789"/>
      <pos A="0.0715941" C="0.465514" G="0.357044" T="0.105848"/>
      <pos A="0.0658854" C="0.402715" G="0.299954" T="0.231446"/>
      <pos A="0.254281" C="0.271408" G="0.191482" T="0.282827"/>
      <pos A="0.174356" C="0.425552" G="0.254281" T="0.145811"/>
    </motif>
    <motif db="0" id="M57" alt="O57" length="40" nsites="8" evalue="1.3e-003">
      <pos A="0.177379" C="0.293573" G="0.35167" T="0.177379"/>
      <pos A="0.0611842" C="0.409768" G="0.177379" T="0.35167"/>
      <pos A="0.00308642" C="0.467865" G="0.35167" T="0.177379"/>
      <pos A="0.35167" C="0.235476" G="0.293573" T="0.119281"/>
      <pos A="0.0611842" C="0.467865" G="0.293573" T="0.177379"/>
      <pos A="0.584059" C="0.0611842" G="0.177379" T="0.177379"/>
      <pos A="0.235476" C="0.177379" G="0.467865" T="0.119281"/>
      <pos A="0.35167" C="0.35167" G="0.177379" T="0.119281"/>
      <pos A="0.0611842" C="0.467865" G="0.293573" T="0.177379"/>
      <pos A="0.0611842" C="0.235476" G="0.177379" T="0.525962"/>
      <pos A="0.0611842" C="0.816448" G="0.119281" T="0.00308642"/>
      <pos A="0.177379" C="0.35167" G="0.00308642" T="0.467865"/>
      <pos A="0.293573" C="0.525962" G="0.119281" T="0.0611842"/>
      <pos A="0.235476" C="0.177379" G="0.177379" T="0.409768"/>
      <pos A="0.177379" C="0.409768" G="0.35167" T="0.0611842"/>
      <pos A="0.119281" C="0.467865" G="0.119281" T="0.293573"/>
      <pos A="0.0611842" C="0.235476" G="0.293573" T="0.409768"/>
      <pos A="0.119281" C="0.235476" G="0.293573" T="0.35167"/>
      <pos A="0.35167" C="0.0611842" G="0.00308642" T="0.584059"/>
      <pos A="0.177379" C="0.409768" G="0.119281" T="0.293573"/>
      <pos A="0.525962" C="0.467865" G="0.00308642" T="0.00308642"/>
      <pos A="0.293573" C="0.0611842" G="0.293573" T="0.35167"/>
      <pos A="0.119281" C="0.235476" G="0.119281" T="0.525962"/>
      <pos A="0.177379" C="0.584059" G="0.177379" T="0.0611842"/>
      <pos A="0.177379" C="0.467865" G="0.177379" T="0.177379"/>
      <pos A="0.0611842" C="0.177379" G="0.409768" T="0.35167"/>
      <pos A="0.235476" C="0.409768" G="0.119281" T="0.235476"/>
      <pos A="0.00308642" C="0.293573" G="0.409768" T="0.293573"/>
      <pos A="0.235476" C="0.525962" G="0.235476" T="0.00308642"/>
      <pos A="0.584059" C="0.177379" G="0.119281" T="0.119281"/>
      <pos A="0.177379" C="0.409768" G="0.177379" T="0.235476"/>
      <pos A="0.119281" C="0.409768" G="0.177379" T="0.293573"/>
      <pos A="0.235476" C="0.0611842" G="0.525962" T="0.177379"/>
      <pos A="0.293573" C="0.467865" G="0.00308642" T="0.235476"/>
      <pos A="0.525962" C="0.00308642" G="0.235476" T="0.235476"/>
      <pos A="0.235476" C="0.00308642" G="0.525962" T="0.235476"/>
      <pos A="0.467865" C="0.177379" G="0.235476" T="0.119281"/>
      <pos A="0.235476" C="0.00308642" G="0.409768" T="0.35167"/>
      <pos A="0.235476" C="0.119281" G="0.177379" T="0.467865"/>
      <pos A="0.119281" C="0.293573" G="0.0611842" T="0.525962"/>
    </motif>
    <motif db="0" id="M58" alt="O58" length="40" nsites="8" evalue="1.3e-003">
      <pos A="0.398148" C="0.348765" G="0.151235" T="0.101852"/>
      <pos A="0.398148" C="0.25" G="0.348765" T="0.00308642"/>
      <pos A="0.299383" C="0.348765" G="0.348765" T="0.00308642"/>
      <pos A="0.398148" C="0.25" G="0.200617" T="0.151235"/>
      <pos A="0.151235" C="0.299383" G="0.496914" T="0.0524691"/>
      <pos A="0.447531" C="0.200617" G="0.25" T="0.101852"/>
      <pos A="0.398148" C="0.348765" G="0.101852" T="0.151235"/>
      <pos A="0.151235" C="0.151235" G="0.546296" T="0.151235"/>
      <pos A="0.25" C="0.151235" G="0.496914" T="0.101852"/>
      <pos A="0.25" C="0.447531" G="0.25" T="0.0524691"/>
      <pos A="0.151235" C="0.25" G="0.447531" T="0.151235"/>
      <pos A="0.0524691" C="0.299383" G="0.299383" T="0.348765"/>
      <pos A="0.151235" C="0.200617" G="0.0524691" T="0.595679"/>
      <pos A="0.101852" C="0.00308642" G="0.348765" T="0.546296"/>
      <pos A="0.151235" C="0.25" G="0.151235" T="0.447531"/>
      <pos A="0.25" C="0.101852" G="0.200617" T="0.447531"/>
      <pos A="0.0524691" C="0.645062" G="0.200617" T="0.101852"/>
      <pos A="0.0524691" C="0.101852" G="0.595679" T="0.25"/>
      <pos A="0.101852" C="0.25" G="0.299383" T="0.348765"/>
      <pos A="0.546296" C="0.25" G="0.200617" T="0.00308642"/>
      <pos A="0.299383" C="0.25" G="0.151235" T="0.299383"/>
      <pos A="0.00308642" C="0.299383" G="0.645062" T="0.0524691"/>
      <pos A="0.101852" C="0.200617" G="0.398148" T="0.299383"/>
      <pos A="0.00308642" C="0.496914" G="0.101852" T="0.398148"/>
      <pos A="0.398148" C="0.25" G="0.101852" T="0.25"/>
      <pos A="0.151235" C="0.151235" G="0.496914" T="0.200617"/>
      <pos A="0.348765" C="0.348765" G="0.299383" T="0.00308642"/>
      <pos A="0.348765" C="0.200617" G="0.25" T="0.200617"/>
      <pos A="0.398148" C="0.101852" G="0.398148" T="0.101852"/>
      <pos A="0.447531" C="0.25" G="0.151235" T="0.151235"/>
      <pos A="0.398148" C="0.200617" G="0.151235" T="0.25"/>
      <pos A="0.299383" C="0.25" G="0.151235" T="0.299383"/>
      <pos A="0.546296" C="0.200617" G="0.25" T="0.00308642"/>
      <pos A="0.348765" C="0.299383" G="0.25" T="0.101852"/>
      <pos A="0.398148" C="0.25" G="0.348765" T="0.00308642"/>
      <pos A="0.0524691" C="0.151235" G="0.200617" T="0.595679"/>
      <pos A="0.25" C="0.299383" G="0.151235" T="0.299383"/>
      <pos A="0.25" C="0.299383" G="0.447531" T="0.00308642"/>
      <pos A="0.0524691" C="0.25" G="0.398148" T="0.299383"/>
      <pos A="0.200617" C="0.25" G="0.299383" T="0.25"/>
    </motif>
    <motif db="0" id="M59" alt="O59" length="40" nsites="8" evalue="1.3e-003">
      <pos A="0.264191" C="0.3096" G="0.275543" T="0.150667"/>
      <pos A="0.179048" C="0.332304" G="0.366361" T="0.122286"/>
      <pos A="0.167696" C="0.33798" G="0.235809" T="0.258515"/>
      <pos A="0.133639" C="0.269867" G="0.298248" T="0.298248"/>
      <pos A="0.230133" C="0.366361" G="0.258515" T="0.144991"/>
      <pos A="0.173372" C="0.428799" G="0.213105" T="0.184724"/>
      <pos A="0.16202" C="0.451504" G="0.196076" T="0.1904"/>
      <pos A="0.201752" C="0.298248" G="0.349333" T="0.150667"/>
      <pos A="0.366361" C="0.16202" G="0.201752" T="0.269867"/>
      <pos A="0.269867" C="0.298248" G="0.303924" T="0.127962"/>
      <pos A="0.196076" C="0.281219" G="0.326628" T="0.196076"/>
      <pos A="0.235809" C="0.269867" G="0.252839" T="0.241485"/>
      <pos A="0.0882291" C="0.298248" G="0.417447" T="0.196076"/>
      <pos A="0.218781" C="0.372038" G="0.292571" T="0.11661"/>
      <pos A="0.196076" C="0.218781" G="0.298248" T="0.286895"/>
      <pos A="0.196076" C="0.389067" G="0.252839" T="0.16202"/>
      <pos A="0.252839" C="0.235809" G="0.235809" T="0.275543"/>
      <pos A="0.0371437" C="0.355009" G="0.423123" T="0.184724"/>
      <pos A="0.292571" C="0.201752" G="0.11661" T="0.389067"/>
      <pos A="0.150667" C="0.264191" G="0.315276" T="0.269867"/>
      <pos A="0.122286" C="0.565028" G="0.167696" T="0.144991"/>
      <pos A="0.167696" C="0.423123" G="0.241485" T="0.167696"/>
      <pos A="0.201752" C="0.184724" G="0.355009" T="0.258515"/>
      <pos A="0.179048" C="0.33798" G="0.332304" T="0.150667"/>
      <pos A="0.281219" C="0.326628" G="0.207429" T="0.184724"/>
      <pos A="0.156343" C="0.491238" G="0.184724" T="0.167696"/>
      <pos A="0.292571" C="0.372038" G="0.201752" T="0.133639"/>
      <pos A="0.184724" C="0.389067" G="0.332304" T="0.0939052"/>
      <pos A="0.258515" C="0.423123" G="0.207429" T="0.110933"/>
      <pos A="0.224457" C="0.235809" G="0.394743" T="0.144991"/>
      <pos A="0.127962" C="0.213105" G="0.434476" T="0.224457"/>
      <pos A="0.213105" C="0.349333" G="0.258515" T="0.179048"/>
      <pos A="0.156343" C="0.105257" G="0.542323" T="0.196076"/>
      <pos A="0.343657" C="0.207429" G="0.213105" T="0.235809"/>
      <pos A="0.264191" C="0.286895" G="0.298248" T="0.150667"/>
      <pos A="0.230133" C="0.462856" G="0.122286" T="0.184724"/>
      <pos A="0.150667" C="0.298248" G="0.252839" T="0.298248"/>
      <pos A="0.076877" C="0.33798" G="0.406095" T="0.179048"/>
      <pos A="0.3096" C="0.105257" G="0.389067" T="0.196076"/>
      <pos A="0.281219" C="0.269867" G="0.207429" T="0.241485"/>
    </motif>
    <motif db="0" id="M6" alt="O6" length="40" nsites="8" evalue="1.3e-003">
      <pos A="0.398148" C="0.332304" G="0.134773" T="0.134773"/>
      <pos A="0.463992" C="0.398148" G="0.00308642" T="0.134773"/>
      <pos A="0.463992" C="0.0689304" G="0.200617" T="0.266461"/>
      <pos A="0.332304" C="0.463992" G="0.00308642" T="0.200617"/>
      <pos A="0.134773" C="0.0689304" G="0.398148" T="0.398148"/>
      <pos A="0.200617" C="0.00308642" G="0.332304" T="0.463992"/>
      <pos A="0.398148" C="0.332304" G="0.0689304" T="0.200617"/>
      <pos A="0.0689304" C="0.00308642" G="0.266461" T="0.661523"/>
      <pos A="0.200617" C="0.134773" G="0.266461" T="0.398148"/>
      <pos A="0.134773" C="0.200617" G="0.0689304" T="0.595679"/>
      <pos A="0.134773" C="0.332304" G="0.332304" T="0.200617"/>
      <pos A="0.595679" C="0.0689304" G="0.00308642" T="0.332304"/>
      <pos A="0.332304" C="0.332304" G="0.00308642" T="0.332304"/>
      <pos A="0.200617" C="0.332304" G="0.332304" T="0.134773"/>
      <pos A="0.134773" C="0.529835" G="0.266461" T="0.0689304"/>
      <pos A="0.463992" C="0.00308642" G="0.266461" T="0.266461"/>
      <pos A="0.00308642" C="0.661523" G="0.200617" T="0.134773"/>
      <pos A="0.398148" C="0.332304" G="0.200617" T="0.0689304"/>
      <pos A="0.266461" C="0.00308642" G="0.398148" T="0.332304"/>
      <pos A="0.398148" C="0.332304" G="0.266461" T="0.00308642"/>
      <pos A="0.134773" C="0.332304" G="0.134773" T="0.398148"/>
      <pos A="0.134773" C="0.398148" G="0.00308642" T="0.463992"/>
      <pos A="0.266461" C="0.266461" G="0.332304" T="0.134773"/>
      <pos A="0.0689304" C="0.332304" G="0.0689304" T="0.529835"/>
      <pos A="0.00308642" C="0.0689304" G="0.463992" T="0.463992"/>
      <pos A="0.00308642" C="0.595679" G="0.200617" T="0.200617"/>
      <pos A="0.134773" C="0.595679" G="0.0689304" T="0.200617"/>
      <pos A="0.398148" C="0.200617" G="0.00308642" T="0.398148"/>
      <pos A="0.200617" C="0.661523" G="0.134773" T="0.00308642"/>
      <pos A="0.463992" C="0.134773" G="0.398148" T="0.00308642"/>
      <pos A="0.266461" C="0.200617" G="0.266461" T="0.266461"/>
      <pos A="0.332304" C="0.266461" G="0.398148" T="0.00308642"/>
      <pos A="0.332304" C="0.134773" G="0.463992" T="0.0689304"/>
      <pos A="0.200617" C="0.200617" G="0.266461" T="0.332304"/>
      <pos A="0.0689304" C="0.266461" G="0.398148" T="0.266461"/>
      <pos A="0.529835" C="0.0689304" G="0.332304" T="0.0689304"/>
      <pos A="0.398148" C="0.0689304" G="0.398148" T="0.134773"/>
      <pos A="0.200617" C="0.200617" G="0.595679" T="0.00308642"/>
      <pos A="0.200617" C="0.200617" G="0.463992" T="0.134773"/>
      <pos A="0.332304" C="0.0689304" G="0.398148" T="0.200617"/>
    </motif>
    <motif db="0" id="M60" alt="O60" length="40" nsites="8" evalue="1.3e-003">
      <pos A="0.00308642" C="0.00308642" G="0.00308642" T="0.990741"/>
      <pos A="0.00308642" C="0.990741" G="0.00308642" T="0.00308642"/>
      <pos A="0.990741" C="0.00308642" G="0.00308642" T="0.00308642"/>
      <pos A="0.00308642" C="0.00308642" G="0.990741" T="0.00308642"/>
      <pos A="0.990741" C="0.00308642" G="0.00308642" T="0.00308642"/>
      <pos A="0.00308642" C="0.990741" G="0.00308642" T="0.00308642"/>
      <pos A="0.00308642" C="0.990741" G="0.00308642" T="0.00308642"/>
      <pos A="0.990741" C="0.00308642" G="0.00308642" T="0.00308642"/>
      <pos A="0.00308642" C="0.00308642" G="0.990741" T="0.00308642"/>
      <pos A="0.00308642" C="0.990741" G="0.00308642" T="0.00308642"/>
      <pos A="0.00308642" C="0.990741" G="0.00308642" T="0.00308642"/>
      <pos A="0.00308642" C="0.00308642" G="0.00308642" T="0.990741"/>
      <pos A="0.00308642" C="0.00308642" G="0.00308642" T="0.990741"/>
      <pos A="0.00308642" C="0.00308642" G="0.990741" T="0.00308642"/>
      <pos A="0.00308642" C="0.990741" G="0.00308642" T="0.00308642"/>
      <pos A="0.00308642" C="0.00308642" G="0.00308642" T="0.990741"/>
      <pos A="0.990741" C="0.00308642" G="0.00308642" T="0.00308642"/>
      <pos A="0.00308642" C="0.00308642" G="0.990741" T="0.00308642"/>
      <pos A="0.990741" C="0.00308642" G="0.00308642" T="0.00308642"/>
      <pos A="0.990741" C="0.00308642" G="0.00308642" T="0.00308642"/>
      <pos A="0.00308642" C="0.00308642" G="0.990741" T="0.00308642"/>
      <pos A="0.00308642" C="0.990741" G="0.00308642" T="0.00308642"/>
      <pos A="0.990741" C="0.00308642" G="0.00308642" T="0.00308642"/>
      <pos A="0.00308642" C="0.00308642" G="0.990741" T="0.00308642"/>
      <pos A="0.990741" C="0.00308642" G="0.00308642" T="0.00308642"/>
      <pos A="0.990741" C="0.00308642" G="0.00308642" T="0.00308642"/>
      <pos A="0.00308642" C="0.990741" G="0.00308642" T="0.00308642"/>
      <pos A="0.00308642" C="0.00308642" G="0.00308642" T="0.990741"/>
      <pos A="0.00308642" C="0.990741" G="0.00308642" T="0.00308642"/>
      <pos A="0.00308642" C="0.00308642" G="0.00308642" T="0.990741"/>
      <pos A="0.00308642" C="0.00308642" G="0.990741" T="0.00308642"/>
      <pos A="0.990741" C="0.00308642" G="0.00308642" T="0.00308642"/>
      <pos A="0.990741" C="0.00308642" G="0.00308642" T="0.00308642"/>
      <pos A="0.00308642" C="0.00308642" G="0.00308642" T="0.990741"/>
      <pos A="0.990741" C="0.00308642" G="0.00308642" T="0.00308642"/>
      <pos A="0.00308642" C="0.990741" G="0.00308642" T="0.00308642"/>
      <pos A="0.00308642" C="0.00308642" G="0.990741" T="0.00308642"/>
      <pos A="0.00308642" C="0.990741" G="0.00308642" T="0.00308642"/>
      <pos A="0.00308642" C="0.00308642" G="0.00308642" T="0.990741"/>
      <pos A="0.00308642" C="0.00308642" G="0.990741" T="0.00308642"/>
    </motif>
    <motif db="0" id="M61" alt="O61" length="40" nsites="8" evalue="1.3e-003">
      <pos A="0.266461" C="0.187449" G="0.345474" T="0.200617"/>
      <pos A="0.0294242" C="0.266461" G="0.556173" T="0.147943"/>
      <pos A="0.147943" C="0.490329" G="0.0425926" T="0.319136"/>
      <pos A="0.108437" C="0.332304" G="0.253292" T="0.305967"/>
      <pos A="0.38498" C="0.27963" G="0.27963" T="0.055761"/>
      <pos A="0.319136" C="0.38498" G="0.253292" T="0.0425926"/>
      <pos A="0.27963" C="0.161111" G="0.305967" T="0.253292"/>
      <pos A="0.226955" C="0.319136" G="0.240123" T="0.213786"/>
      <pos A="0.187449" C="0.37181" G="0.240123" T="0.200617"/>
      <pos A="0.213786" C="0.38498" G="0.200617" T="0.200617"/>
      <pos A="0.17428" C="0.226955" G="0.424486" T="0.17428"/>
      <pos A="0.213786" C="0.332304" G="0.398148" T="0.055761"/>
      <pos A="0.0820988" C="0.47716" G="0.187449" T="0.253292"/>
      <pos A="0.213786" C="0.37181" G="0.27963" T="0.134773"/>
      <pos A="0.147943" C="0.187449" G="0.450823" T="0.213786"/>
      <pos A="0.226955" C="0.37181" G="0.253292" T="0.147943"/>
      <pos A="0.200617" C="0.0689304" G="0.595679" T="0.134773"/>
      <pos A="0.319136" C="0.292798" G="0.200617" T="0.187449"/>
      <pos A="0.0952672" C="0.411317" G="0.266461" T="0.226955"/>
      <pos A="0.213786" C="0.516667" G="0.226955" T="0.0425926"/>
      <pos A="0.266461" C="0.292798" G="0.37181" T="0.0689304"/>
      <pos A="0.055761" C="0.266461" G="0.411317" T="0.266461"/>
      <pos A="0.147943" C="0.121605" G="0.437654" T="0.292798"/>
      <pos A="0.0294242" C="0.38498" G="0.47716" T="0.108437"/>
      <pos A="0.27963" C="0.213786" G="0.424486" T="0.0820988"/>
      <pos A="0.0820988" C="0.358642" G="0.332304" T="0.226955"/>
      <pos A="0.253292" C="0.332304" G="0.108437" T="0.305967"/>
      <pos A="0.240123" C="0.292798" G="0.253292" T="0.213786"/>
      <pos A="0.17428" C="0.292798" G="0.345474" T="0.187449"/>
      <pos A="0.305967" C="0.424486" G="0.147943" T="0.121605"/>
      <pos A="0.108437" C="0.266461" G="0.37181" T="0.253292"/>
      <pos A="0.121605" C="0.332304" G="0.27963" T="0.266461"/>
      <pos A="0.226955" C="0.332304" G="0.17428" T="0.266461"/>
      <pos A="0.27963" C="0.37181" G="0.17428" T="0.17428"/>
      <pos A="0.253292" C="0.516667" G="0.17428" T="0.055761"/>
      <pos A="0.161111" C="0.411317" G="0.253292" T="0.17428"/>
      <pos A="0.305967" C="0.240123" G="0.213786" T="0.240123"/>
      <pos A="0.253292" C="0.358642" G="0.226955" T="0.161111"/>
      <pos A="0.240123" C="0.0689304" G="0.424486" T="0.266461"/>
      <pos A="0.240123" C="0.437654" G="0.253292" T="0.0689304"/>
    </motif>
    <motif db="0" id="M62" alt="O62" length="40" nsites="8" evalue="1.3e-003">
      <pos A="0.267113" C="0.179104" G="0.345343" T="0.20844"/>
      <pos A="0.355122" C="0.296449" G="0.267113" T="0.0813165"/>
      <pos A="0.316007" C="0.355122" G="0.110653" T="0.218219"/>
      <pos A="0.159547" C="0.325786" G="0.433352" T="0.0813165"/>
      <pos A="0.149768" C="0.364901" G="0.296449" T="0.188883"/>
      <pos A="0.188883" C="0.296449" G="0.316007" T="0.198662"/>
      <pos A="0.267113" C="0.335564" G="0.355122" T="0.0422015"/>
      <pos A="0.247556" C="0.257334" G="0.306228" T="0.188883"/>
      <pos A="0.345343" C="0.306228" G="0.335564" T="0.0128652"/>
      <pos A="0.188883" C="0.257334" G="0.423573" T="0.13021"/>
      <pos A="0.247556" C="0.198662" G="0.364901" T="0.188883"/>
      <pos A="0.247556" C="0.267113" G="0.227998" T="0.257334"/>
      <pos A="0.0910953" C="0.345343" G="0.325786" T="0.237777"/>
      <pos A="0.0519802" C="0.511581" G="0.0813165" T="0.355122"/>
      <pos A="0.169325" C="0.169325" G="0.218219" T="0.443131"/>
      <pos A="0.0324227" C="0.237777" G="0.462688" T="0.267113"/>
      <pos A="0.179104" C="0.257334" G="0.404016" T="0.159547"/>
      <pos A="0.139989" C="0.110653" G="0.531139" T="0.218219"/>
      <pos A="0.0813165" C="0.286671" G="0.257334" T="0.37468"/>
      <pos A="0.198662" C="0.59959" G="0.120432" T="0.0813165"/>
      <pos A="0.13021" C="0.482246" G="0.198662" T="0.188883"/>
      <pos A="0.188883" C="0.247556" G="0.325786" T="0.237777"/>
      <pos A="0.110653" C="0.20844" G="0.443131" T="0.237777"/>
      <pos A="0.159547" C="0.443131" G="0.169325" T="0.227998"/>
      <pos A="0.550696" C="0.227998" G="0.139989" T="0.0813165"/>
      <pos A="0.159547" C="0.20844" G="0.560475" T="0.0715378"/>
      <pos A="0.198662" C="0.306228" G="0.257334" T="0.237777"/>
      <pos A="0.257334" C="0.511581" G="0.100874" T="0.13021"/>
      <pos A="0.218219" C="0.482246" G="0.159547" T="0.139989"/>
      <pos A="0.188883" C="0.296449" G="0.257334" T="0.257334"/>
      <pos A="0.286671" C="0.13021" G="0.345343" T="0.237777"/>
      <pos A="0.149768" C="0.159547" G="0.531139" T="0.159547"/>
      <pos A="0.237777" C="0.433352" G="0.218219" T="0.110653"/>
      <pos A="0.0715378" C="0.364901" G="0.306228" T="0.257334"/>
      <pos A="0.394237" C="0.286671" G="0.149768" T="0.169325"/>
      <pos A="0.364901" C="0.257334" G="0.218219" T="0.159547"/>
      <pos A="0.267113" C="0.20844" G="0.325786" T="0.198662"/>
      <pos A="0.267113" C="0.286671" G="0.364901" T="0.0813165"/>
      <pos A="0.286671" C="0.306228" G="0.296449" T="0.110653"/>
      <pos A="0.267113" C="0.267113" G="0.276892" T="0.188883"/>
    </motif>
    <motif db="0" id="M63" alt="O63" length="40" nsites="8" evalue="1.3e-003">
      <pos A="0.31734" C="0.31734" G="0.272446" T="0.0928731"/>
      <pos A="0.137767" C="0.45202" G="0.272446" T="0.137767"/>
      <pos A="0.227554" C="0.362233" G="0.31734" T="0.0928731"/>
      <pos A="0.0928731" C="0.137767" G="0.676487" T="0.0928731"/>
      <pos A="0.407127" C="0.00308642" G="0.227554" T="0.362233"/>
      <pos A="0.18266" C="0.00308642" G="0.676487" T="0.137767"/>
      <pos A="0.00308642" C="0.137767" G="0.631594" T="0.227554"/>
      <pos A="0.18266" C="0.31734" G="0.137767" T="0.362233"/>
      <pos A="0.0479802" C="0.272446" G="0.631594" T="0.0479802"/>
      <pos A="0.00308642" C="0.496914" G="0.18266" T="0.31734"/>
      <pos A="0.0928731" C="0.137767" G="0.496914" T="0.272446"/>
      <pos A="0.0928731" C="0.45202" G="0.31734" T="0.137767"/>
      <pos A="0.272446" C="0.45202" G="0.272446" T="0.00308642"/>
      <pos A="0.0479802" C="0.45202" G="0.31734" T="0.18266"/>
      <pos A="0.18266" C="0.18266" G="0.496914" T="0.137767"/>
      <pos A="0.31734" C="0.631594" G="0.0479802" T="0.00308642"/>
      <pos A="0.0479802" C="0.541807" G="0.31734" T="0.0928731"/>
      <pos A="0.00308642" C="0.272446" G="0.227554" T="0.496914"/>
      <pos A="0.00308642" C="0.31734" G="0.541807" T="0.137767"/>
      <pos A="0.18266" C="0.541807" G="0.18266" T="0.0928731"/>
      <pos A="0.00308642" C="0.31734" G="0.676487" T="0.00308642"/>
      <pos A="0.0928731" C="0.18266" G="0.31734" T="0.407127"/>
      <pos A="0.18266" C="0.407127" G="0.362233" T="0.0479802"/>
      <pos A="0.00308642" C="0.496914" G="0.496914" T="0.00308642"/>
      <pos A="0.18266" C="0.00308642" G="0.272446" T="0.541807"/>
      <pos A="0.0479802" C="0.227554" G="0.631594" T="0.0928731"/>
      <pos A="0.137767" C="0.31734" G="0.45202" T="0.0928731"/>
      <pos A="0.362233" C="0.137767" G="0.407127" T="0.0928731"/>
      <pos A="0.407127" C="0.272446" G="0.31734" T="0.00308642"/>
      <pos A="0.18266" C="0.407127" G="0.407127" T="0.00308642"/>
      <pos A="0.0479802" C="0.541807" G="0.137767" T="0.272446"/>
      <pos A="0.496914" C="0.137767" G="0.227554" T="0.137767"/>
      <pos A="0.0479802" C="0.0928731" G="0.272446" T="0.5867"/>
      <pos A="0.227554" C="0.272446" G="0.31734" T="0.18266"/>
      <pos A="0.227554" C="0.5867" G="0.137767" T="0.0479802"/>
      <pos A="0.18266" C="0.45202" G="0.227554" T="0.137767"/>
      <pos A="0.18266" C="0.362233" G="0.362233" T="0.0928731"/>
      <pos A="0.31734" C="0.18266" G="0.227554" T="0.272446"/>
      <pos A="0.137767" C="0.18266" G="0.362233" T="0.31734"/>
      <pos A="0.0928731" C="0.541807" G="0.272446" T="0.0928731"/>
    </motif>
    <motif db="0" id="M64" alt="O64" length="40" nsites="8" evalue="1.3e-003">
      <pos A="0.00308642" C="0.00308642" G="0.00308642" T="0.990741"/>
      <pos A="0.398148" C="0.00308642" G="0.00308642" T="0.595679"/>
      <pos A="0.00308642" C="0.00308642" G="0.200617" T="0.79321"/>
      <pos A="0.00308642" C="0.398148" G="0.595679" T="0.00308642"/>
      <pos A="0.200617" C="0.00308642" G="0.398148" T="0.398148"/>
      <pos A="0.00308642" C="0.398148" G="0.398148" T="0.200617"/>
      <pos A="0.398148" C="0.398148" G="0.00308642" T="0.200617"/>
      <pos A="0.398148" C="0.00308642" G="0.595679" T="0.00308642"/>
      <pos A="0.398148" C="0.00308642" G="0.595679" T="0.00308642"/>
      <pos A="0.79321" C="0.00308642" G="0.200617" T="0.00308642"/>
      <pos A="0.595679" C="0.00308642" G="0.00308642" T="0.398148"/>
      <pos A="0.79321" C="0.200617" G="0.00308642" T="0.00308642"/>
      <pos A="0.00308642" C="0.595679" G="0.398148" T="0.00308642"/>
      <pos A="0.595679" C="0.00308642" G="0.398148" T="0.00308642"/>
      <pos A="0.595679" C="0.00308642" G="0.200617" T="0.200617"/>
      <pos A="0.398148" C="0.00308642" G="0.398148" T="0.200617"/>
      <pos A="0.398148" C="0.595679" G="0.00308642" T="0.00308642"/>
      <pos A="0.200617" C="0.398148" G="0.00308642" T="0.398148"/>
      <pos A="0.398148" C="0.200617" G="0.00308642" T="0.398148"/>
      <pos A="0.200617" C="0.00308642" G="0.595679" T="0.200617"/>
      <pos A="0.595679" C="0.200617" G="0.200617" T="0.00308642"/>
      <pos A="0.00308642" C="0.398148" G="0.00308642" T="0.595679"/>
      <pos A="0.398148" C="0.00308642" G="0.595679" T="0.00308642"/>
      <pos A="0.200617" C="0.595679" G="0.200617" T="0.00308642"/>
      <pos A="0.990741" C="0.00308642" G="0.00308642" T="0.00308642"/>
      <pos A="0.595679" C="0.200617" G="0.200617" T="0.00308642"/>
      <pos A="0.00308642" C="0.200617" G="0.200617" T="0.595679"/>
      <pos A="0.398148" C="0.00308642" G="0.398148" T="0.200617"/>
      <pos A="0.00308642" C="0.00308642" G="0.595679" T="0.398148"/>
      <pos A="0.398148" C="0.398148" G="0.200617" T="0.00308642"/>
      <pos A="0.398148" C="0.00308642" G="0.595679" T="0.00308642"/>
      <pos A="0.79321" C="0.00308642" G="0.200617" T="0.00308642"/>
      <pos A="0.00308642" C="0.398148" G="0.200617" T="0.398148"/>
      <pos A="0.200617" C="0.79321" G="0.00308642" T="0.00308642"/>
      <pos A="0.00308642" C="0.200617" G="0.595679" T="0.200617"/>
      <pos A="0.00308642" C="0.00308642" G="0.200617" T="0.79321"/>
      <pos A="0.00308642" C="0.595679" G="0.398148" T="0.00308642"/>
      <pos A="0.00308642" C="0.200617" G="0.595679" T="0.200617"/>
      <pos A="0.595679" C="0.00308642" G="0.200617" T="0.200617"/>
      <pos A="0.200617" C="0.00308642" G="0.200617" T="0.595679"/>
    </motif>
    <motif db="0" id="M67" alt="O67" length="40" nsites="8" evalue="1.3e-003">
      <pos A="0.156343" C="0.468532" G="0.213105" T="0.16202"/>
      <pos A="0.0995812" C="0.400419" G="0.241485" T="0.258515"/>
      <pos A="0.3096" C="0.110933" G="0.372038" T="0.207429"/>
      <pos A="0.16202" C="0.275543" G="0.332304" T="0.230133"/>
      <pos A="0.292571" C="0.184724" G="0.315276" T="0.207429"/>
      <pos A="0.156343" C="0.286895" G="0.366361" T="0.1904"/>
      <pos A="0.201752" C="0.213105" G="0.264191" T="0.320952"/>
      <pos A="0.0939052" C="0.343657" G="0.315276" T="0.247161"/>
      <pos A="0.258515" C="0.394743" G="0.201752" T="0.144991"/>
      <pos A="0.201752" C="0.332304" G="0.269867" T="0.196076"/>
      <pos A="0.150667" C="0.281219" G="0.33798" T="0.230133"/>
      <pos A="0.201752" C="0.349333" G="0.230133" T="0.218781"/>
      <pos A="0.269867" C="0.428799" G="0.247161" T="0.0541719"/>
      <pos A="0.349333" C="0.213105" G="0.235809" T="0.201752"/>
      <pos A="0.0882291" C="0.269867" G="0.50259" T="0.139315"/>
      <pos A="0.258515" C="0.326628" G="0.184724" T="0.230133"/>
      <pos A="0.173372" C="0.400419" G="0.207429" T="0.218781"/>
      <pos A="0.292571" C="0.241485" G="0.326628" T="0.139315"/>
      <pos A="0.207429" C="0.372038" G="0.320952" T="0.0995812"/>
      <pos A="0.326628" C="0.3096" G="0.269867" T="0.0939052"/>
      <pos A="0.11661" C="0.423123" G="0.201752" T="0.258515"/>
      <pos A="0.196076" C="0.218781" G="0.292571" T="0.292571"/>
      <pos A="0.184724" C="0.406095" G="0.213105" T="0.196076"/>
      <pos A="0.144991" C="0.394743" G="0.1904" T="0.269867"/>
      <pos A="0.065524" C="0.264191" G="0.332304" T="0.33798"/>
      <pos A="0.315276" C="0.343657" G="0.11661" T="0.224457"/>
      <pos A="0.105257" C="0.252839" G="0.377714" T="0.264191"/>
      <pos A="0.292571" C="0.281219" G="0.224457" T="0.201752"/>
      <pos A="0.16202" C="0.440152" G="0.201752" T="0.196076"/>
      <pos A="0.173372" C="0.349333" G="0.298248" T="0.179048"/>
      <pos A="0.122286" C="0.303924" G="0.332304" T="0.241485"/>
      <pos A="0.264191" C="0.366361" G="0.292571" T="0.076877"/>
      <pos A="0.196076" C="0.201752" G="0.485561" T="0.11661"/>
      <pos A="0.16202" C="0.332304" G="0.400419" T="0.105257"/>
      <pos A="0.315276" C="0.275543" G="0.3096" T="0.0995812"/>
      <pos A="0.127962" C="0.570704" G="0.167696" T="0.133639"/>
      <pos A="0.144991" C="0.179048" G="0.224457" T="0.451504"/>
      <pos A="0.173372" C="0.258515" G="0.3096" T="0.258515"/>
      <pos A="0.230133" C="0.33798" G="0.33798" T="0.0939052"/>
      <pos A="0.218781" C="0.139315" G="0.45718" T="0.184724"/>
    </motif>
    <motif db="0" id="M69" alt="O69" length="40" nsites="8" evalue="1.3e-003">
      <pos A="0.362233" C="0.0928731" G="0.362233" T="0.18266"/>
      <pos A="0.00308642" C="0.541807" G="0.45202" T="0.00308642"/>
      <pos A="0.45202" C="0.362233" G="0.18266" T="0.00308642"/>
      <pos A="0.18266" C="0.0928731" G="0.362233" T="0.362233"/>
      <pos A="0.00308642" C="0.541807" G="0.272446" T="0.18266"/>
      <pos A="0.0928731" C="0.631594" G="0.00308642" T="0.272446"/>
      <pos A="0.45202" C="0.0928731" G="0.272446" T="0.18266"/>
      <pos A="0.0928731" C="0.541807" G="0.362233" T="0.00308642"/>
      <pos A="0.18266" C="0.541807" G="0.18266" T="0.0928731"/>
      <pos A="0.541807" C="0.0928731" G="0.362233" T="0.00308642"/>
      <pos A="0.18266" C="0.721381" G="0.00308642" T="0.0928731"/>
      <pos A="0.00308642" C="0.45202" G="0.362233" T="0.18266"/>
      <pos A="0.0928731" C="0.18266" G="0.631594" T="0.0928731"/>
      <pos A="0.0928731" C="0.272446" G="0.45202" T="0.18266"/>
      <pos A="0.00308642" C="0.362233" G="0.272446" T="0.362233"/>
      <pos A="0.45202" C="0.18266" G="0.18266" T="0.18266"/>
      <pos A="0.0928731" C="0.45202" G="0.45202" T="0.00308642"/>
      <pos A="0.00308642" C="0.18266" G="0.18266" T="0.631594"/>
      <pos A="0.0928731" C="0.631594" G="0.18266" T="0.0928731"/>
      <pos A="0.00308642" C="0.362233" G="0.00308642" T="0.631594"/>
      <pos A="0.00308642" C="0.0928731" G="0.541807" T="0.362233"/>
      <pos A="0.0928731" C="0.541807" G="0.18266" T="0.18266"/>
      <pos A="0.18266" C="0.272446" G="0.362233" T="0.18266"/>
      <pos A="0.0928731" C="0.362233" G="0.272446" T="0.272446"/>
      <pos A="0.0928731" C="0.362233" G="0.362233" T="0.18266"/>
      <pos A="0.00308642" C="0.45202" G="0.541807" T="0.00308642"/>
      <pos A="0.272446" C="0.631594" G="0.0928731" T="0.00308642"/>
      <pos A="0.45202" C="0.18266" G="0.272446" T="0.0928731"/>
      <pos A="0.45202" C="0.272446" G="0.272446" T="0.00308642"/>
      <pos A="0.362233" C="0.0928731" G="0.45202" T="0.0928731"/>
      <pos A="0.00308642" C="0.18266" G="0.45202" T="0.362233"/>
      <pos A="0.00308642" C="0.272446" G="0.272446" T="0.45202"/>
      <pos A="0.0928731" C="0.541807" G="0.18266" T="0.18266"/>
      <pos A="0.00308642" C="0.18266" G="0.631594" T="0.18266"/>
      <pos A="0.0928731" C="0.272446" G="0.541807" T="0.0928731"/>
      <pos A="0.00308642" C="0.362233" G="0.631594" T="0.00308642"/>
      <pos A="0.00308642" C="0.541807" G="0.272446" T="0.18266"/>
      <pos A="0.18266" C="0.45202" G="0.362233" T="0.00308642"/>
      <pos A="0.18266" C="0.00308642" G="0.811167" T="0.00308642"/>
      <pos A="0.45202" C="0.45202" G="0.00308642" T="0.0928731"/>
    </motif>
    <motif db="0" id="M70" alt="O70" length="40" nsites="8" evalue="1.3e-003">
      <pos A="0.990741" C="0.00308642" G="0.00308642" T="0.00308642"/>
      <pos A="0.00308642" C="0.00308642" G="0.00308642" T="0.990741"/>
      <pos A="0.00308642" C="0.00308642" G="0.990741" T="0.00308642"/>
      <pos A="0.00308642" C="0.00308642" G="0.990741" T="0.00308642"/>
      <pos A="0.00308642" C="0.00308642" G="0.990741" T="0.00308642"/>
      <pos A="0.00308642" C="0.00308642" G="0.990741" T="0.00308642"/>
      <pos A="0.00308642" C="0.990741" G="0.00308642" T="0.00308642"/>
      <pos A="0.00308642" C="0.990741" G="0.00308642" T="0.00308642"/>
      <pos A="0.990741" C="0.00308642" G="0.00308642" T="0.00308642"/>
      <pos A="0.00308642" C="0.00308642" G="0.990741" T="0.00308642"/>
      <pos A="0.00308642" C="0.00308642" G="0.990741" T="0.00308642"/>
      <pos A="0.00308642" C="0.00308642" G="0.990741" T="0.00308642"/>
      <pos A="0.00308642" C="0.990741" G="0.00308642" T="0.00308642"/>
      <pos A="0.00308642" C="0.990741" G="0.00308642" T="0.00308642"/>
      <pos A="0.990741" C="0.00308642" G="0.00308642" T="0.00308642"/>
      <pos A="0.00308642" C="0.990741" G="0.00308642" T="0.00308642"/>
      <pos A="0.990741" C="0.00308642" G="0.00308642" T="0.00308642"/>
      <pos A="0.00308642" C="0.990741" G="0.00308642" T="0.00308642"/>
      <pos A="0.00308642" C="0.00308642" G="0.990741" T="0.00308642"/>
      <pos A="0.00308642" C="0.00308642" G="0.00308642" T="0.990741"/>
      <pos A="0.00308642" C="0.00308642" G="0.990741" T="0.00308642"/>
      <pos A="0.990741" C="0.00308642" G="0.00308642" T="0.00308642"/>
      <pos A="0.990741" C="0.00308642" G="0.00308642" T="0.00308642"/>
      <pos A="0.00308642" C="0.990741" G="0.00308642" T="0.00308642"/>
      <pos A="0.990741" C="0.00308642" G="0.00308642" T="0.00308642"/>
      <pos A="0.00308642" C="0.00308642" G="0.00308642" T="0.990741"/>
      <pos A="0.00308642" C="0.990741" G="0.00308642" T="0.00308642"/>
      <pos A="0.00308642" C="0.990741" G="0.00308642" T="0.00308642"/>
      <pos A="0.00308642" C="0.00308642" G="0.990741" T="0.00308642"/>
      <pos A="0.990741" C="0.00308642" G="0.00308642" T="0.00308642"/>
      <pos A="0.00308642" C="0.00308642" G="0.990741" T="0.00308642"/>
      <pos A="0.00308642" C="0.990741" G="0.00308642" T="0.00308642"/>
      <pos A="0.990741" C="0.00308642" G="0.00308642" T="0.00308642"/>
      <pos A="0.00308642" C="0.990741" G="0.00308642" T="0.00308642"/>
      <pos A="0.00308642" C="0.00308642" G="0.990741" T="0.00308642"/>
      <pos A="0.00308642" C="0.00308642" G="0.00308642" T="0.990741"/>
      <pos A="0.00308642" C="0.00308642" G="0.00308642" T="0.990741"/>
      <pos A="0.00308642" C="0.990741" G="0.00308642" T="0.00308642"/>
      <pos A="0.00308642" C="0.990741" G="0.00308642" T="0.00308642"/>
      <pos A="0.990741" C="0.00308642" G="0.00308642" T="0.00308642"/>
    </motif>
    <motif db="0" id="M71" alt="O71" length="40" nsites="8" evalue="1.3e-003">
      <pos A="0.0715941" C="0.374171" G="0.362753" T="0.191482"/>
      <pos A="0.259991" C="0.208609" G="0.288535" T="0.242864"/>
      <pos A="0.185774" C="0.351334" G="0.225737" T="0.237155"/>
      <pos A="0.271408" C="0.254281" G="0.299954" T="0.174356"/>
      <pos A="0.254281" C="0.15152" G="0.454096" T="0.140102"/>
      <pos A="0.128684" C="0.448387" G="0.242864" T="0.180065"/>
      <pos A="0.0601758" C="0.516895" G="0.2657" T="0.157229"/>
      <pos A="0.134393" C="0.402715" G="0.0944306" T="0.368461"/>
      <pos A="0.140102" C="0.436969" G="0.248573" T="0.174356"/>
      <pos A="0.174356" C="0.248573" G="0.282827" T="0.294245"/>
      <pos A="0.299954" C="0.122975" G="0.385588" T="0.191482"/>
      <pos A="0.140102" C="0.31708" G="0.465514" T="0.0773037"/>
      <pos A="0.145811" C="0.334207" G="0.311372" T="0.208609"/>
      <pos A="0.254281" C="0.254281" G="0.214319" T="0.277118"/>
      <pos A="0.157229" C="0.231446" G="0.448387" T="0.162938"/>
      <pos A="0.242864" C="0.368461" G="0.299954" T="0.088721"/>
      <pos A="0.299954" C="0.259991" G="0.242864" T="0.197192"/>
      <pos A="0.185774" C="0.374171" G="0.299954" T="0.140102"/>
      <pos A="0.15152" C="0.397006" G="0.242864" T="0.208609"/>
      <pos A="0.259991" C="0.294245" G="0.282827" T="0.162938"/>
      <pos A="0.208609" C="0.294245" G="0.214319" T="0.282827"/>
      <pos A="0.208609" C="0.174356" G="0.282827" T="0.334207"/>
      <pos A="0.202901" C="0.414133" G="0.197192" T="0.185774"/>
      <pos A="0.357044" C="0.2657" G="0.254281" T="0.122975"/>
      <pos A="0.157229" C="0.374171" G="0.214319" T="0.254281"/>
      <pos A="0.288535" C="0.288535" G="0.140102" T="0.282827"/>
      <pos A="0.111558" C="0.43126" G="0.168647" T="0.288535"/>
      <pos A="0.162938" C="0.374171" G="0.225737" T="0.237155"/>
      <pos A="0.180065" C="0.328499" G="0.277118" T="0.214319"/>
      <pos A="0.140102" C="0.579694" G="0.180065" T="0.100139"/>
      <pos A="0.140102" C="0.385588" G="0.322789" T="0.15152"/>
      <pos A="0.15152" C="0.145811" G="0.522604" T="0.180065"/>
      <pos A="0.128684" C="0.454096" G="0.294245" T="0.122975"/>
      <pos A="0.339916" C="0.174356" G="0.362753" T="0.122975"/>
      <pos A="0.271408" C="0.294245" G="0.391298" T="0.0430489"/>
      <pos A="0.208609" C="0.180065" G="0.385588" T="0.225737"/>
      <pos A="0.157229" C="0.442679" G="0.322789" T="0.0773037"/>
      <pos A="0.254281" C="0.100139" G="0.374171" T="0.271408"/>
      <pos A="0.282827" C="0.225737" G="0.305662" T="0.185774"/>
      <pos A="0.162938" C="0.31708" G="0.385588" T="0.134393"/>
    </motif>
    <motif db="0" id="M72" alt="O72" length="40" nsites="8" evalue="1.3e-003">
      <pos A="0.241485" C="0.3096" G="0.230133" T="0.218781"/>
      <pos A="0.150667" C="0.38339" G="0.298248" T="0.167696"/>
      <pos A="0.264191" C="0.343657" G="0.173372" T="0.218781"/>
      <pos A="0.122286" C="0.303924" G="0.33798" T="0.235809"/>
      <pos A="0.264191" C="0.247161" G="0.366361" T="0.122286"/>
      <pos A="0.156343" C="0.303924" G="0.320952" T="0.218781"/>
      <pos A="0.184724" C="0.372038" G="0.3096" T="0.133639"/>
      <pos A="0.071201" C="0.434476" G="0.241485" T="0.252839"/>
      <pos A="0.150667" C="0.3096" G="0.196076" T="0.343657"/>
      <pos A="0.144991" C="0.38339" G="0.326628" T="0.144991"/>
      <pos A="0.286895" C="0.411771" G="0.150667" T="0.150667"/>
      <pos A="0.281219" C="0.230133" G="0.275543" T="0.213105"/>
      <pos A="0.241485" C="0.286895" G="0.252839" T="0.218781"/>
      <pos A="0.286895" C="0.224457" G="0.406095" T="0.0825531"/>
      <pos A="0.065524" C="0.247161" G="0.440152" T="0.247161"/>
      <pos A="0.167696" C="0.247161" G="0.281219" T="0.303924"/>
      <pos A="0.372038" C="0.264191" G="0.150667" T="0.213105"/>
      <pos A="0.150667" C="0.343657" G="0.275543" T="0.230133"/>
      <pos A="0.144991" C="0.258515" G="0.462856" T="0.133639"/>
      <pos A="0.167696" C="0.355009" G="0.281219" T="0.196076"/>
      <pos A="0.173372" C="0.372038" G="0.258515" T="0.196076"/>
      <pos A="0.247161" C="0.479885" G="0.184724" T="0.0882291"/>
      <pos A="0.241485" C="0.167696" G="0.292571" T="0.298248"/>
      <pos A="0.179048" C="0.326628" G="0.372038" T="0.122286"/>
      <pos A="0.196076" C="0.292571" G="0.213105" T="0.298248"/>
      <pos A="0.201752" C="0.542323" G="0.139315" T="0.11661"/>
      <pos A="0.201752" C="0.360685" G="0.303924" T="0.133639"/>
      <pos A="0.275543" C="0.201752" G="0.411771" T="0.110933"/>
      <pos A="0.184724" C="0.38339" G="0.150667" T="0.281219"/>
      <pos A="0.320952" C="0.196076" G="0.355009" T="0.127962"/>
      <pos A="0.196076" C="0.264191" G="0.440152" T="0.0995812"/>
      <pos A="0.16202" C="0.406095" G="0.179048" T="0.252839"/>
      <pos A="0.252839" C="0.11661" G="0.349333" T="0.281219"/>
      <pos A="0.122286" C="0.264191" G="0.417447" T="0.196076"/>
      <pos A="0.173372" C="0.349333" G="0.355009" T="0.122286"/>
      <pos A="0.286895" C="0.349333" G="0.173372" T="0.1904"/>
      <pos A="0.235809" C="0.201752" G="0.33798" T="0.224457"/>
      <pos A="0.224457" C="0.525295" G="0.0598479" T="0.1904"/>
      <pos A="0.11661" C="0.201752" G="0.286895" T="0.394743"/>
      <pos A="0.156343" C="0.434476" G="0.247161" T="0.16202"/>
    </motif>
    <motif db="0" id="M74" alt="O74" length="40" nsites="8" evalue="1.3e-003">
      <pos A="0.110933" C="0.269867" G="0.366361" T="0.252839"/>
      <pos A="0.105257" C="0.247161" G="0.366361" T="0.281219"/>
      <pos A="0.3096" C="0.411771" G="0.127962" T="0.150667"/>
      <pos A="0.3096" C="0.406095" G="0.207429" T="0.076877"/>
      <pos A="0.167696" C="0.281219" G="0.377714" T="0.173372"/>
      <pos A="0.315276" C="0.366361" G="0.0825531" T="0.235809"/>
      <pos A="0.241485" C="0.247161" G="0.264191" T="0.247161"/>
      <pos A="0.110933" C="0.400419" G="0.33798" T="0.150667"/>
      <pos A="0.224457" C="0.315276" G="0.241485" T="0.218781"/>
      <pos A="0.247161" C="0.423123" G="0.224457" T="0.105257"/>
      <pos A="0.167696" C="0.213105" G="0.411771" T="0.207429"/>
      <pos A="0.139315" C="0.224457" G="0.565028" T="0.071201"/>
      <pos A="0.269867" C="0.224457" G="0.275543" T="0.230133"/>
      <pos A="0.184724" C="0.360685" G="0.303924" T="0.150667"/>
      <pos A="0.139315" C="0.406095" G="0.173372" T="0.281219"/>
      <pos A="0.144991" C="0.343657" G="0.366361" T="0.144991"/>
      <pos A="0.105257" C="0.286895" G="0.326628" T="0.281219"/>
      <pos A="0.0825531" C="0.332304" G="0.406095" T="0.179048"/>
      <pos A="0.241485" C="0.218781" G="0.303924" T="0.235809"/>
      <pos A="0.298248" C="0.315276" G="0.218781" T="0.167696"/>
      <pos A="0.3096" C="0.275543" G="0.247161" T="0.167696"/>
      <pos A="0.235809" C="0.360685" G="0.122286" T="0.281219"/>
      <pos A="0.167696" C="0.349333" G="0.201752" T="0.281219"/>
      <pos A="0.275543" C="0.411771" G="0.156343" T="0.156343"/>
      <pos A="0.16202" C="0.286895" G="0.275543" T="0.275543"/>
      <pos A="0.167696" C="0.241485" G="0.423123" T="0.167696"/>
      <pos A="0.0939052" C="0.349333" G="0.230133" T="0.326628"/>
      <pos A="0.241485" C="0.411771" G="0.252839" T="0.0939052"/>
      <pos A="0.224457" C="0.235809" G="0.417447" T="0.122286"/>
      <pos A="0.173372" C="0.349333" G="0.343657" T="0.133639"/>
      <pos A="0.235809" C="0.292571" G="0.264191" T="0.207429"/>
      <pos A="0.105257" C="0.423123" G="0.343657" T="0.127962"/>
      <pos A="0.241485" C="0.406095" G="0.292571" T="0.0598479"/>
      <pos A="0.292571" C="0.281219" G="0.292571" T="0.133639"/>
      <pos A="0.247161" C="0.292571" G="0.326628" T="0.133639"/>
      <pos A="0.1904" C="0.224457" G="0.332304" T="0.252839"/>
      <pos A="0.173372" C="0.156343" G="0.389067" T="0.281219"/>
      <pos A="0.252839" C="0.440152" G="0.196076" T="0.110933"/>
      <pos A="0.179048" C="0.247161" G="0.224457" T="0.349333"/>
      <pos A="0.292571" C="0.139315" G="0.315276" T="0.252839"/>
    </motif>
    <motif db="0" id="M75" alt="O75" length="40" nsites="8" evalue="1.3e-003">
      <pos A="0.224457" C="0.33798" G="0.196076" T="0.241485"/>
      <pos A="0.173372" C="0.50259" G="0.275543" T="0.0484958"/>
      <pos A="0.156343" C="0.355009" G="0.33798" T="0.150667"/>
      <pos A="0.264191" C="0.258515" G="0.258515" T="0.218781"/>
      <pos A="0.207429" C="0.264191" G="0.377714" T="0.150667"/>
      <pos A="0.1904" C="0.428799" G="0.218781" T="0.16202"/>
      <pos A="0.292571" C="0.179048" G="0.38339" T="0.144991"/>
      <pos A="0.076877" C="0.468532" G="0.269867" T="0.184724"/>
      <pos A="0.224457" C="0.332304" G="0.275543" T="0.167696"/>
      <pos A="0.269867" C="0.264191" G="0.16202" T="0.303924"/>
      <pos A="0.11661" C="0.315276" G="0.241485" T="0.326628"/>
      <pos A="0.292571" C="0.252839" G="0.156343" T="0.298248"/>
      <pos A="0.184724" C="0.292571" G="0.258515" T="0.264191"/>
      <pos A="0.144991" C="0.332304" G="0.38339" T="0.139315"/>
      <pos A="0.207429" C="0.173372" G="0.50259" T="0.11661"/>
      <pos A="0.252839" C="0.179048" G="0.389067" T="0.179048"/>
      <pos A="0.184724" C="0.530971" G="0.241485" T="0.0428198"/>
      <pos A="0.326628" C="0.241485" G="0.179048" T="0.252839"/>
      <pos A="0.184724" C="0.258515" G="0.3096" T="0.247161"/>
      <pos A="0.167696" C="0.315276" G="0.389067" T="0.127962"/>
      <pos A="0.0541719" C="0.252839" G="0.292571" T="0.400419"/>
      <pos A="0.179048" C="0.400419" G="0.33798" T="0.0825531"/>
      <pos A="0.184724" C="0.33798" G="0.315276" T="0.16202"/>
      <pos A="0.269867" C="0.423123" G="0.16202" T="0.144991"/>
      <pos A="0.173372" C="0.292571" G="0.230133" T="0.303924"/>
      <pos A="0.156343" C="0.292571" G="0.315276" T="0.235809"/>
      <pos A="0.122286" C="0.445828" G="0.235809" T="0.196076"/>
      <pos A="0.252839" C="0.252839" G="0.315276" T="0.179048"/>
      <pos A="0.207429" C="0.406095" G="0.230133" T="0.156343"/>
      <pos A="0.196076" C="0.286895" G="0.349333" T="0.167696"/>
      <pos A="0.247161" C="0.264191" G="0.315276" T="0.173372"/>
      <pos A="0.343657" C="0.303924" G="0.275543" T="0.076877"/>
      <pos A="0.179048" C="0.16202" G="0.38339" T="0.275543"/>
      <pos A="0.0484958" C="0.360685" G="0.235809" T="0.355009"/>
      <pos A="0.269867" C="0.281219" G="0.235809" T="0.213105"/>
      <pos A="0.275543" C="0.241485" G="0.389067" T="0.0939052"/>
      <pos A="0.224457" C="0.3096" G="0.235809" T="0.230133"/>
      <pos A="0.071201" C="0.230133" G="0.513942" T="0.184724"/>
      <pos A="0.269867" C="0.292571" G="0.3096" T="0.127962"/>
      <pos A="0.150667" C="0.286895" G="0.286895" T="0.275543"/>
    </motif>
    <motif db="0" id="M77" alt="O77" length="40" nsites="8" evalue="1.3e-003">
      <pos A="0.00308642" C="0.126543" G="0.743827" T="0.126543"/>
      <pos A="0.373457" C="0.373457" G="0.25" T="0.00308642"/>
      <pos A="0.25" C="0.00308642" G="0.62037" T="0.126543"/>
      <pos A="0.496914" C="0.126543" G="0.373457" T="0.00308642"/>
      <pos A="0.25" C="0.00308642" G="0.496914" T="0.25"/>
      <pos A="0.25" C="0.126543" G="0.62037" T="0.00308642"/>
      <pos A="0.126543" C="0.496914" G="0.126543" T="0.25"/>
      <pos A="0.25" C="0.126543" G="0.62037" T="0.00308642"/>
      <pos A="0.00308642" C="0.62037" G="0.00308642" T="0.373457"/>
      <pos A="0.126543" C="0.00308642" G="0.373457" T="0.496914"/>
      <pos A="0.373457" C="0.00308642" G="0.373457" T="0.25"/>
      <pos A="0.25" C="0.373457" G="0.00308642" T="0.373457"/>
      <pos A="0.496914" C="0.373457" G="0.126543" T="0.00308642"/>
      <pos A="0.25" C="0.373457" G="0.25" T="0.126543"/>
      <pos A="0.373457" C="0.00308642" G="0.126543" T="0.496914"/>
      <pos A="0.00308642" C="0.126543" G="0.743827" T="0.126543"/>
      <pos A="0.126543" C="0.25" G="0.00308642" T="0.62037"/>
      <pos A="0.126543" C="0.496914" G="0.25" T="0.126543"/>
      <pos A="0.373457" C="0.496914" G="0.126543" T="0.00308642"/>
      <pos A="0.25" C="0.373457" G="0.373457" T="0.00308642"/>
      <pos A="0.25" C="0.25" G="0.25" T="0.25"/>
      <pos A="0.126543" C="0.25" G="0.00308642" T="0.62037"/>
      <pos A="0.126543" C="0.62037" G="0.00308642" T="0.25"/>
      <pos A="0.00308642" C="0.126543" G="0.373457" T="0.496914"/>
      <pos A="0.126543" C="0.867284" G="0.00308642" T="0.00308642"/>
      <pos A="0.126543" C="0.00308642" G="0.496914" T="0.373457"/>
      <pos A="0.126543" C="0.496914" G="0.25" T="0.126543"/>
      <pos A="0.25" C="0.62037" G="0.126543" T="0.00308642"/>
      <pos A="0.126543" C="0.126543" G="0.373457" T="0.373457"/>
      <pos A="0.496914" C="0.00308642" G="0.126543" T="0.373457"/>
      <pos A="0.126543" C="0.373457" G="0.00308642" T="0.496914"/>
      <pos A="0.126543" C="0.25" G="0.373457" T="0.25"/>
      <pos A="0.126543" C="0.373457" G="0.126543" T="0.373457"/>
      <pos A="0.126543" C="0.496914" G="0.126543" T="0.25"/>
      <pos A="0.00308642" C="0.867284" G="0.00308642" T="0.126543"/>
      <pos A="0.25" C="0.00308642" G="0.496914" T="0.25"/>
      <pos A="0.496914" C="0.00308642" G="0.373457" T="0.126543"/>
      <pos A="0.25" C="0.25" G="0.496914" T="0.00308642"/>
      <pos A="0.496914" C="0.00308642" G="0.373457" T="0.126543"/>
      <pos A="0.126543" C="0.126543" G="0.126543" T="0.62037"/>
    </motif>
    <motif db="0" id="M78" alt="O78" length="40" nsites="8" evalue="1.3e-003">
      <pos A="0.00308642" C="0.332304" G="0.661523" T="0.00308642"/>
      <pos A="0.332304" C="0.661523" G="0.00308642" T="0.00308642"/>
      <pos A="0.167696" C="0.167696" G="0.661523" T="0.00308642"/>
      <pos A="0.661523" C="0.00308642" G="0.332304" T="0.00308642"/>
      <pos A="0.496914" C="0.00308642" G="0.00308642" T="0.496914"/>
      <pos A="0.167696" C="0.496914" G="0.332304" T="0.00308642"/>
      <pos A="0.332304" C="0.661523" G="0.00308642" T="0.00308642"/>
      <pos A="0.167696" C="0.496914" G="0.00308642" T="0.332304"/>
      <pos A="0.00308642" C="0.00308642" G="0.990741" T="0.00308642"/>
      <pos A="0.00308642" C="0.826131" G="0.167696" T="0.00308642"/>
      <pos A="0.00308642" C="0.826131" G="0.167696" T="0.00308642"/>
      <pos A="0.167696" C="0.332304" G="0.332304" T="0.167696"/>
      <pos A="0.00308642" C="0.00308642" G="0.990741" T="0.00308642"/>
      <pos A="0.00308642" C="0.167696" G="0.661523" T="0.167696"/>
      <pos A="0.00308642" C="0.332304" G="0.332304" T="0.332304"/>
      <pos A="0.167696" C="0.661523" G="0.00308642" T="0.167696"/>
      <pos A="0.332304" C="0.167696" G="0.496914" T="0.00308642"/>
      <pos A="0.167696" C="0.332304" G="0.332304" T="0.167696"/>
      <pos A="0.167696" C="0.00308642" G="0.826131" T="0.00308642"/>
      <pos A="0.332304" C="0.332304" G="0.167696" T="0.167696"/>
      <pos A="0.00308642" C="0.661523" G="0.167696" T="0.167696"/>
      <pos A="0.00308642" C="0.167696" G="0.826131" T="0.00308642"/>
      <pos A="0.496914" C="0.496914" G="0.00308642" T="0.00308642"/>
      <pos A="0.00308642" C="0.332304" G="0.00308642" T="0.661523"/>
      <pos A="0.496914" C="0.332304" G="0.167696" T="0.00308642"/>
      <pos A="0.332304" C="0.332304" G="0.167696" T="0.167696"/>
      <pos A="0.00308642" C="0.332304" G="0.496914" T="0.167696"/>
      <pos A="0.167696" C="0.826131" G="0.00308642" T="0.00308642"/>
      <pos A="0.00308642" C="0.496914" G="0.332304" T="0.167696"/>
      <pos A="0.00308642" C="0.332304" G="0.496914" T="0.167696"/>
      <pos A="0.332304" C="0.00308642" G="0.332304" T="0.332304"/>
      <pos A="0.00308642" C="0.00308642" G="0.990741" T="0.00308642"/>
      <pos A="0.167696" C="0.167696" G="0.332304" T="0.332304"/>
      <pos A="0.661523" C="0.332304" G="0.00308642" T="0.00308642"/>
      <pos A="0.167696" C="0.332304" G="0.496914" T="0.00308642"/>
      <pos A="0.332304" C="0.332304" G="0.00308642" T="0.332304"/>
      <pos A="0.00308642" C="0.826131" G="0.167696" T="0.00308642"/>
      <pos A="0.332304" C="0.332304" G="0.00308642" T="0.332304"/>
      <pos A="0.00308642" C="0.496914" G="0.00308642" T="0.496914"/>
      <pos A="0.332304" C="0.00308642" G="0.661523" T="0.00308642"/>
    </motif>
    <motif db="0" id="M79" alt="O79" length="40" nsites="8" evalue="1.3e-003">
      <pos A="0.373457" C="0.496914" G="0.126543" T="0.00308642"/>
      <pos A="0.00308642" C="0.496914" G="0.496914" T="0.00308642"/>
      <pos A="0.126543" C="0.25" G="0.62037" T="0.00308642"/>
      <pos A="0.00308642" C="0.373457" G="0.62037" T="0.00308642"/>
      <pos A="0.00308642" C="0.25" G="0.743827" T="0.00308642"/>
      <pos A="0.00308642" C="0.00308642" G="0.990741" T="0.00308642"/>
      <pos A="0.00308642" C="0.62037" G="0.373457" T="0.00308642"/>
      <pos A="0.00308642" C="0.867284" G="0.126543" T="0.00308642"/>
      <pos A="0.00308642" C="0.62037" G="0.25" T="0.126543"/>
      <pos A="0.00308642" C="0.373457" G="0.00308642" T="0.62037"/>
      <pos A="0.00308642" C="0.496914" G="0.496914" T="0.00308642"/>
      <pos A="0.62037" C="0.126543" G="0.00308642" T="0.25"/>
      <pos A="0.126543" C="0.00308642" G="0.496914" T="0.373457"/>
      <pos A="0.126543" C="0.373457" G="0.496914" T="0.00308642"/>
      <pos A="0.00308642" C="0.867284" G="0.126543" T="0.00308642"/>
      <pos A="0.00308642" C="0.25" G="0.496914" T="0.25"/>
      <pos A="0.00308642" C="0.126543" G="0.867284" T="0.00308642"/>
      <pos A="0.373457" C="0.25" G="0.00308642" T="0.373457"/>
      <pos A="0.00308642" C="0.62037" G="0.373457" T="0.00308642"/>
      <pos A="0.496914" C="0.25" G="0.126543" T="0.126543"/>
      <pos A="0.00308642" C="0.496914" G="0.496914" T="0.00308642"/>
      <pos A="0.126543" C="0.496914" G="0.373457" T="0.00308642"/>
      <pos A="0.00308642" C="0.373457" G="0.126543" T="0.496914"/>
      <pos A="0.373457" C="0.373457" G="0.126543" T="0.126543"/>
      <pos A="0.00308642" C="0.25" G="0.743827" T="0.00308642"/>
      <pos A="0.496914" C="0.496914" G="0.00308642" T="0.00308642"/>
      <pos A="0.00308642" C="0.496914" G="0.373457" T="0.126543"/>
      <pos A="0.00308642" C="0.743827" G="0.25" T="0.00308642"/>
      <pos A="0.126543" C="0.62037" G="0.25" T="0.00308642"/>
      <pos A="0.126543" C="0.373457" G="0.373457" T="0.126543"/>
      <pos A="0.496914" C="0.126543" G="0.373457" T="0.00308642"/>
      <pos A="0.00308642" C="0.743827" G="0.25" T="0.00308642"/>
      <pos A="0.00308642" C="0.62037" G="0.373457" T="0.00308642"/>
      <pos A="0.00308642" C="0.743827" G="0.25" T="0.00308642"/>
      <pos A="0.00308642" C="0.373457" G="0.62037" T="0.00308642"/>
      <pos A="0.126543" C="0.25" G="0.496914" T="0.126543"/>
      <pos A="0.00308642" C="0.25" G="0.743827" T="0.00308642"/>
      <pos A="0.126543" C="0.126543" G="0.743827" T="0.00308642"/>
      <pos A="0.25" C="0.496914" G="0.25" T="0.00308642"/>
      <pos A="0.00308642" C="0.00308642" G="0.990741" T="0.00308642"/>
    </motif>
    <motif db="0" id="M8" alt="O8" length="40" nsites="8" evalue="1.3e-003">
      <pos A="0.230133" C="0.315276" G="0.207429" T="0.247161"/>
      <pos A="0.235809" C="0.332304" G="0.224457" T="0.207429"/>
      <pos A="0.156343" C="0.423123" G="0.326628" T="0.0939052"/>
      <pos A="0.0995812" C="0.247161" G="0.462856" T="0.1904"/>
      <pos A="0.33798" C="0.269867" G="0.258515" T="0.133639"/>
      <pos A="0.258515" C="0.173372" G="0.479885" T="0.0882291"/>
      <pos A="0.1904" C="0.428799" G="0.275543" T="0.105257"/>
      <pos A="0.38339" C="0.298248" G="0.127962" T="0.1904"/>
      <pos A="0.16202" C="0.11661" G="0.50259" T="0.218781"/>
      <pos A="0.269867" C="0.326628" G="0.1904" T="0.213105"/>
      <pos A="0.258515" C="0.3096" G="0.196076" T="0.235809"/>
      <pos A="0.0598479" C="0.394743" G="0.241485" T="0.303924"/>
      <pos A="0.144991" C="0.411771" G="0.303924" T="0.139315"/>
      <pos A="0.196076" C="0.423123" G="0.179048" T="0.201752"/>
      <pos A="0.1904" C="0.179048" G="0.33798" T="0.292571"/>
      <pos A="0.122286" C="0.468532" G="0.264191" T="0.144991"/>
      <pos A="0.156343" C="0.196076" G="0.372038" T="0.275543"/>
      <pos A="0.139315" C="0.230133" G="0.445828" T="0.184724"/>
      <pos A="0.11661" C="0.303924" G="0.213105" T="0.366361"/>
      <pos A="0.179048" C="0.440152" G="0.286895" T="0.0939052"/>
      <pos A="0.150667" C="0.434476" G="0.269867" T="0.144991"/>
      <pos A="0.332304" C="0.377714" G="0.156343" T="0.133639"/>
      <pos A="0.179048" C="0.241485" G="0.38339" T="0.196076"/>
      <pos A="0.258515" C="0.3096" G="0.218781" T="0.213105"/>
      <pos A="0.201752" C="0.201752" G="0.269867" T="0.326628"/>
      <pos A="0.269867" C="0.269867" G="0.173372" T="0.286895"/>
      <pos A="0.11661" C="0.213105" G="0.428799" T="0.241485"/>
      <pos A="0.196076" C="0.275543" G="0.355009" T="0.173372"/>
      <pos A="0.258515" C="0.360685" G="0.133639" T="0.247161"/>
      <pos A="0.224457" C="0.468532" G="0.230133" T="0.076877"/>
      <pos A="0.349333" C="0.218781" G="0.269867" T="0.16202"/>
      <pos A="0.213105" C="0.298248" G="0.303924" T="0.184724"/>
      <pos A="0.139315" C="0.406095" G="0.377714" T="0.076877"/>
      <pos A="0.144991" C="0.411771" G="0.320952" T="0.122286"/>
      <pos A="0.292571" C="0.343657" G="0.235809" T="0.127962"/>
      <pos A="0.167696" C="0.366361" G="0.247161" T="0.218781"/>
      <pos A="0.150667" C="0.218781" G="0.320952" T="0.3096"/>
      <pos A="0.105257" C="0.264191" G="0.343657" T="0.286895"/>
      <pos A="0.218781" C="0.3096" G="0.326628" T="0.144991"/>
      <pos A="0.286895" C="0.400419" G="0.196076" T="0.11661"/>
    </motif>
    <motif db="0" id="M81" alt="O81" length="40" nsites="8" evalue="1.3e-003">
      <pos A="0.299383" C="0.299383" G="0.101852" T="0.299383"/>
      <pos A="0.101852" C="0.43107" G="0.398148" T="0.0689304"/>
      <pos A="0.398148" C="0.365227" G="0.200617" T="0.0360079"/>
      <pos A="0.134773" C="0.266461" G="0.365227" T="0.233539"/>
      <pos A="0.398148" C="0.233539" G="0.200617" T="0.167696"/>
      <pos A="0.200617" C="0.463992" G="0.299383" T="0.0360079"/>
      <pos A="0.266461" C="0.200617" G="0.200617" T="0.332304"/>
      <pos A="0.332304" C="0.233539" G="0.233539" T="0.200617"/>
      <pos A="0.332304" C="0.365227" G="0.233539" T="0.0689304"/>
      <pos A="0.200617" C="0.134773" G="0.398148" T="0.266461"/>
      <pos A="0.332304" C="0.332304" G="0.0689304" T="0.266461"/>
      <pos A="0.233539" C="0.200617" G="0.266461" T="0.299383"/>
      <pos A="0.0689304" C="0.299383" G="0.496914" T="0.134773"/>
      <pos A="0.266461" C="0.233539" G="0.134773" T="0.365227"/>
      <pos A="0.134773" C="0.43107" G="0.200617" T="0.233539"/>
      <pos A="0.00308642" C="0.266461" G="0.134773" T="0.595679"/>
      <pos A="0.101852" C="0.661523" G="0.167696" T="0.0689304"/>
      <pos A="0.233539" C="0.365227" G="0.200617" T="0.200617"/>
      <pos A="0.233539" C="0.463992" G="0.0689304" T="0.233539"/>
      <pos A="0.299383" C="0.266461" G="0.167696" T="0.266461"/>
      <pos A="0.167696" C="0.233539" G="0.167696" T="0.43107"/>
      <pos A="0.463992" C="0.101852" G="0.0360079" T="0.398148"/>
      <pos A="0.200617" C="0.266461" G="0.101852" T="0.43107"/>
      <pos A="0.101852" C="0.365227" G="0.266461" T="0.266461"/>
      <pos A="0.167696" C="0.266461" G="0.463992" T="0.101852"/>
      <pos A="0.266461" C="0.299383" G="0.365227" T="0.0689304"/>
      <pos A="0.167696" C="0.398148" G="0.167696" T="0.266461"/>
      <pos A="0.332304" C="0.266461" G="0.398148" T="0.00308642"/>
      <pos A="0.167696" C="0.266461" G="0.299383" T="0.266461"/>
      <pos A="0.134773" C="0.101852" G="0.398148" T="0.365227"/>
      <pos A="0.0689304" C="0.496914" G="0.266461" T="0.167696"/>
      <pos A="0.266461" C="0.101852" G="0.463992" T="0.167696"/>
      <pos A="0.233539" C="0.101852" G="0.266461" T="0.398148"/>
      <pos A="0.101852" C="0.233539" G="0.463992" T="0.200617"/>
      <pos A="0.134773" C="0.266461" G="0.200617" T="0.398148"/>
      <pos A="0.233539" C="0.365227" G="0.200617" T="0.200617"/>
      <pos A="0.167696" C="0.167696" G="0.398148" T="0.266461"/>
      <pos A="0.233539" C="0.299383" G="0.233539" T="0.233539"/>
      <pos A="0.529835" C="0.00308642" G="0.266461" T="0.200617"/>
      <pos A="0.595679" C="0.134773" G="0.101852" T="0.167696"/>
    </motif>
    <motif db="0" id="M82" alt="O82" length="40" nsites="8" evalue="1.3e-003">
      <pos A="0.332304" C="0.332304" G="0.332304" T="0.00308642"/>
      <pos A="0.661523" C="0.00308642" G="0.332304" T="0.00308642"/>
      <pos A="0.00308642" C="0.990741" G="0.00308642" T="0.00308642"/>
      <pos A="0.00308642" C="0.661523" G="0.00308642" T="0.332304"/>
      <pos A="0.00308642" C="0.332304" G="0.332304" T="0.332304"/>
      <pos A="0.00308642" C="0.990741" G="0.00308642" T="0.00308642"/>
      <pos A="0.00308642" C="0.332304" G="0.00308642" T="0.661523"/>
      <pos A="0.332304" C="0.00308642" G="0.661523" T="0.00308642"/>
      <pos A="0.00308642" C="0.00308642" G="0.990741" T="0.00308642"/>
      <pos A="0.00308642" C="0.332304" G="0.661523" T="0.00308642"/>
      <pos A="0.332304" C="0.00308642" G="0.661523" T="0.00308642"/>
      <pos A="0.00308642" C="0.332304" G="0.332304" T="0.332304"/>
      <pos A="0.00308642" C="0.661523" G="0.332304" T="0.00308642"/>
      <pos A="0.00308642" C="0.661523" G="0.332304" T="0.00308642"/>
      <pos A="0.00308642" C="0.332304" G="0.332304" T="0.332304"/>
      <pos A="0.332304" C="0.332304" G="0.332304" T="0.00308642"/>
      <pos A="0.332304" C="0.332304" G="0.332304" T="0.00308642"/>
      <pos A="0.00308642" C="0.661523" G="0.332304" T="0.00308642"/>
      <pos A="0.332304" C="0.00308642" G="0.661523" T="0.00308642"/>
      <pos A="0.00308642" C="0.661523" G="0.332304" T="0.00308642"/>
      <pos A="0.00308642" C="0.00308642" G="0.661523" T="0.332304"/>
      <pos A="0.00308642" C="0.332304" G="0.661523" T="0.00308642"/>
      <pos A="0.00308642" C="0.661523" G="0.00308642" T="0.332304"/>
      <pos A="0.00308642" C="0.990741" G="0.00308642" T="0.00308642"/>
      <pos A="0.661523" C="0.332304" G="0.00308642" T="0.00308642"/>
      <pos A="0.00308642" C="0.332304" G="0.661523" T="0.00308642"/>
      <pos A="0.661523" C="0.332304" G="0.00308642" T="0.00308642"/>
      <pos A="0.00308642" C="0.332304" G="0.332304" T="0.332304"/>
      <pos A="0.00308642" C="0.661523" G="0.332304" T="0.00308642"/>
      <pos A="0.332304" C="0.00308642" G="0.332304" T="0.332304"/>
      <pos A="0.00308642" C="0.00308642" G="0.990741" T="0.00308642"/>
      <pos A="0.332304" C="0.661523" G="0.00308642" T="0.00308642"/>
      <pos A="0.332304" C="0.332304" G="0.332304" T="0.00308642"/>
      <pos A="0.00308642" C="0.990741" G="0.00308642" T="0.00308642"/>
      <pos A="0.661523" C="0.332304" G="0.00308642" T="0.00308642"/>
      <pos A="0.332304" C="0.00308642" G="0.332304" T="0.332304"/>
      <pos A="0.332304" C="0.661523" G="0.00308642" T="0.00308642"/>
      <pos A="0.00308642" C="0.661523" G="0.332304" T="0.00308642"/>
      <pos A="0.00308642" C="0.332304" G="0.661523" T="0.00308642"/>
      <pos A="0.661523" C="0.332304" G="0.00308642" T="0.00308642"/>
    </motif>
    <motif db="0" id="M83" alt="O83" length="40" nsites="8" evalue="1.3e-003">
      <pos A="0.332304" C="0.00308642" G="0.661523" T="0.00308642"/>
      <pos A="0.661523" C="0.167696" G="0.167696" T="0.00308642"/>
      <pos A="0.496914" C="0.00308642" G="0.167696" T="0.332304"/>
      <pos A="0.332304" C="0.00308642" G="0.661523" T="0.00308642"/>
      <pos A="0.661523" C="0.00308642" G="0.332304" T="0.00308642"/>
      <pos A="0.826131" C="0.00308642" G="0.167696" T="0.00308642"/>
      <pos A="0.332304" C="0.00308642" G="0.332304" T="0.332304"/>
      <pos A="0.990741" C="0.00308642" G="0.00308642" T="0.00308642"/>
      <pos A="0.00308642" C="0.496914" G="0.167696" T="0.332304"/>
      <pos A="0.167696" C="0.00308642" G="0.167696" T="0.661523"/>
      <pos A="0.167696" C="0.167696" G="0.332304" T="0.332304"/>
      <pos A="0.661523" C="0.00308642" G="0.00308642" T="0.332304"/>
      <pos A="0.00308642" C="0.332304" G="0.00308642" T="0.661523"/>
      <pos A="0.167696" C="0.00308642" G="0.496914" T="0.332304"/>
      <pos A="0.00308642" C="0.826131" G="0.167696" T="0.00308642"/>
      <pos A="0.496914" C="0.00308642" G="0.00308642" T="0.496914"/>
      <pos A="0.332304" C="0.00308642" G="0.167696" T="0.496914"/>
      <pos A="0.00308642" C="0.167696" G="0.167696" T="0.661523"/>
      <pos A="0.332304" C="0.167696" G="0.332304" T="0.167696"/>
      <pos A="0.00308642" C="0.00308642" G="0.496914" T="0.496914"/>
      <pos A="0.167696" C="0.826131" G="0.00308642" T="0.00308642"/>
      <pos A="0.332304" C="0.00308642" G="0.496914" T="0.167696"/>
      <pos A="0.332304" C="0.00308642" G="0.661523" T="0.00308642"/>
      <pos A="0.332304" C="0.332304" G="0.00308642" T="0.332304"/>
      <pos A="0.00308642" C="0.332304" G="0.00308642" T="0.661523"/>
      <pos A="0.167696" C="0.496914" G="0.332304" T="0.00308642"/>
      <pos A="0.332304" C="0.00308642" G="0.332304" T="0.332304"/>
      <pos A="0.00308642" C="0.496914" G="0.167696" T="0.332304"/>
      <pos A="0.332304" C="0.00308642" G="0.332304" T="0.332304"/>
      <pos A="0.661523" C="0.332304" G="0.00308642" T="0.00308642"/>
      <pos A="0.167696" C="0.332304" G="0.00308642" T="0.496914"/>
      <pos A="0.332304" C="0.00308642" G="0.332304" T="0.332304"/>
      <pos A="0.00308642" C="0.661523" G="0.332304" T="0.00308642"/>
      <pos A="0.496914" C="0.167696" G="0.00308642" T="0.332304"/>
      <pos A="0.496914" C="0.496914" G="0.00308642" T="0.00308642"/>
      <pos A="0.496914" C="0.167696" G="0.332304" T="0.00308642"/>
      <pos A="0.332304" C="0.00308642" G="0.661523" T="0.00308642"/>
      <pos A="0.332304" C="0.661523" G="0.00308642" T="0.00308642"/>
      <pos A="0.00308642" C="0.661523" G="0.00308642" T="0.332304"/>
      <pos A="0.332304" C="0.00308642" G="0.661523" T="0.00308642"/>
    </motif>
    <motif db="0" id="M84" alt="O84" length="40" nsites="8" evalue="1.3e-003">
      <pos A="0.0837116" C="0.204649" G="0.426366" T="0.285273"/>
      <pos A="0.0837116" C="0.506992" G="0.325586" T="0.0837116"/>
      <pos A="0.204649" C="0.184492" G="0.325586" T="0.285273"/>
      <pos A="0.124024" C="0.506992" G="0.285273" T="0.0837116"/>
      <pos A="0.386054" C="0.305429" G="0.0635546" T="0.244961"/>
      <pos A="0.0635546" C="0.426366" G="0.224805" T="0.285273"/>
      <pos A="0.204649" C="0.486836" G="0.184492" T="0.124024"/>
      <pos A="0.103868" C="0.46668" G="0.224805" T="0.204649"/>
      <pos A="0.204649" C="0.184492" G="0.325586" T="0.285273"/>
      <pos A="0.0635546" C="0.40621" G="0.325586" T="0.204649"/>
      <pos A="0.0837116" C="0.325586" G="0.204649" T="0.386054"/>
      <pos A="0.103868" C="0.40621" G="0.164336" T="0.325586"/>
      <pos A="0.164336" C="0.446523" G="0.305429" T="0.0837116"/>
      <pos A="0.325586" C="0.0837116" G="0.426366" T="0.164336"/>
      <pos A="0.265117" C="0.204649" G="0.386054" T="0.14418"/>
      <pos A="0.345742" C="0.224805" G="0.285273" T="0.14418"/>
      <pos A="0.0635546" C="0.224805" G="0.426366" T="0.285273"/>
      <pos A="0.325586" C="0.0433985" G="0.365898" T="0.265117"/>
      <pos A="0.265117" C="0.567461" G="0.0837116" T="0.0837116"/>
      <pos A="0.224805" C="0.184492" G="0.345742" T="0.244961"/>
      <pos A="0.00308642" C="0.486836" G="0.224805" T="0.285273"/>
      <pos A="0.0635546" C="0.769022" G="0.124024" T="0.0433985"/>
      <pos A="0.14418" C="0.14418" G="0.325586" T="0.386054"/>
      <pos A="0.265117" C="0.365898" G="0.265117" T="0.103868"/>
      <pos A="0.0837116" C="0.345742" G="0.204649" T="0.365898"/>
      <pos A="0.224805" C="0.40621" G="0.0837116" T="0.285273"/>
      <pos A="0.244961" C="0.325586" G="0.204649" T="0.224805"/>
      <pos A="0.305429" C="0.184492" G="0.345742" T="0.164336"/>
      <pos A="0.285273" C="0.365898" G="0.184492" T="0.164336"/>
      <pos A="0.124024" C="0.103868" G="0.567461" T="0.204649"/>
      <pos A="0.265117" C="0.224805" G="0.285273" T="0.224805"/>
      <pos A="0.103868" C="0.46668" G="0.265117" T="0.164336"/>
      <pos A="0.265117" C="0.265117" G="0.365898" T="0.103868"/>
      <pos A="0.164336" C="0.325586" G="0.224805" T="0.285273"/>
      <pos A="0.164336" C="0.224805" G="0.184492" T="0.426366"/>
      <pos A="0.14418" C="0.486836" G="0.265117" T="0.103868"/>
      <pos A="0.40621" C="0.224805" G="0.184492" T="0.184492"/>
      <pos A="0.244961" C="0.124024" G="0.426366" T="0.204649"/>
      <pos A="0.627929" C="0.184492" G="0.164336" T="0.0232425"/>
      <pos A="0.204649" C="0.204649" G="0.204649" T="0.386054"/>
    </motif>
    <motif db="0" id="M85" alt="O85" length="40" nsites="8" evalue="1.3e-003">
      <pos A="0.105848" C="0.174356" G="0.482641" T="0.237155"/>
      <pos A="0.134393" C="0.459805" G="0.162938" T="0.242864"/>
      <pos A="0.208609" C="0.556858" G="0.128684" T="0.105848"/>
      <pos A="0.220028" C="0.242864" G="0.339916" T="0.197192"/>
      <pos A="0.122975" C="0.271408" G="0.419842" T="0.185774"/>
      <pos A="0.225737" C="0.294245" G="0.334207" T="0.145811"/>
      <pos A="0.202901" C="0.185774" G="0.305662" T="0.305662"/>
      <pos A="0.162938" C="0.596821" G="0.145811" T="0.0944306"/>
      <pos A="0.277118" C="0.214319" G="0.231446" T="0.277118"/>
      <pos A="0.15152" C="0.214319" G="0.402715" T="0.231446"/>
      <pos A="0.248573" C="0.237155" G="0.237155" T="0.277118"/>
      <pos A="0.191482" C="0.157229" G="0.374171" T="0.277118"/>
      <pos A="0.305662" C="0.259991" G="0.31708" T="0.117266"/>
      <pos A="0.220028" C="0.374171" G="0.322789" T="0.0830123"/>
      <pos A="0.168647" C="0.299954" G="0.299954" T="0.231446"/>
      <pos A="0.168647" C="0.294245" G="0.31708" T="0.220028"/>
      <pos A="0.202901" C="0.374171" G="0.271408" T="0.15152"/>
      <pos A="0.145811" C="0.459805" G="0.174356" T="0.220028"/>
      <pos A="0.197192" C="0.516895" G="0.220028" T="0.0658854"/>
      <pos A="0.117266" C="0.15152" G="0.54544" T="0.185774"/>
      <pos A="0.351334" C="0.282827" G="0.117266" T="0.248573"/>
      <pos A="0.277118" C="0.282827" G="0.140102" T="0.299954"/>
      <pos A="0.128684" C="0.362753" G="0.311372" T="0.197192"/>
      <pos A="0.231446" C="0.294245" G="0.220028" T="0.254281"/>
      <pos A="0.174356" C="0.305662" G="0.345626" T="0.174356"/>
      <pos A="0.15152" C="0.282827" G="0.271408" T="0.294245"/>
      <pos A="0.231446" C="0.237155" G="0.271408" T="0.259991"/>
      <pos A="0.105848" C="0.397006" G="0.362753" T="0.134393"/>
      <pos A="0.197192" C="0.288535" G="0.37988" T="0.134393"/>
      <pos A="0.2657" C="0.362753" G="0.242864" T="0.128684"/>
      <pos A="0.202901" C="0.271408" G="0.294245" T="0.231446"/>
      <pos A="0.197192" C="0.345626" G="0.202901" T="0.254281"/>
      <pos A="0.305662" C="0.511186" G="0.111558" T="0.0715941"/>
      <pos A="0.197192" C="0.248573" G="0.328499" T="0.225737"/>
      <pos A="0.185774" C="0.368461" G="0.362753" T="0.0830123"/>
      <pos A="0.140102" C="0.248573" G="0.402715" T="0.208609"/>
      <pos A="0.288535" C="0.277118" G="0.248573" T="0.185774"/>
      <pos A="0.202901" C="0.134393" G="0.482641" T="0.180065"/>
      <pos A="0.197192" C="0.231446" G="0.374171" T="0.197192"/>
      <pos A="0.237155" C="0.311372" G="0.242864" T="0.208609"/>
    </motif>
    <motif db="0" id="M86" alt="O86" length="40" nsites="8" evalue="1.3e-003">
      <pos A="0.185774" C="0.391298" G="0.277118" T="0.145811"/>
      <pos A="0.242864" C="0.385588" G="0.0373402" T="0.334207"/>
      <pos A="0.180065" C="0.43126" G="0.31708" T="0.0715941"/>
      <pos A="0.271408" C="0.197192" G="0.414133" T="0.117266"/>
      <pos A="0.248573" C="0.214319" G="0.2657" T="0.271408"/>
      <pos A="0.168647" C="0.43126" G="0.157229" T="0.242864"/>
      <pos A="0.311372" C="0.180065" G="0.185774" T="0.322789"/>
      <pos A="0.15152" C="0.31708" G="0.299954" T="0.231446"/>
      <pos A="0.185774" C="0.214319" G="0.43126" T="0.168647"/>
      <pos A="0.220028" C="0.299954" G="0.368461" T="0.111558"/>
      <pos A="0.185774" C="0.294245" G="0.374171" T="0.145811"/>
      <pos A="0.128684" C="0.282827" G="0.442679" T="0.145811"/>
      <pos A="0.242864" C="0.339916" G="0.214319" T="0.202901"/>
      <pos A="0.0658854" C="0.282827" G="0.391298" T="0.259991"/>
      <pos A="0.185774" C="0.294245" G="0.305662" T="0.214319"/>
      <pos A="0.134393" C="0.425552" G="0.328499" T="0.111558"/>
      <pos A="0.231446" C="0.334207" G="0.202901" T="0.231446"/>
      <pos A="0.242864" C="0.351334" G="0.277118" T="0.128684"/>
      <pos A="0.282827" C="0.448387" G="0.088721" T="0.180065"/>
      <pos A="0.0944306" C="0.299954" G="0.334207" T="0.271408"/>
      <pos A="0.214319" C="0.15152" G="0.259991" T="0.374171"/>
      <pos A="0.202901" C="0.454096" G="0.088721" T="0.254281"/>
      <pos A="0.174356" C="0.339916" G="0.391298" T="0.0944306"/>
      <pos A="0.202901" C="0.334207" G="0.334207" T="0.128684"/>
      <pos A="0.140102" C="0.208609" G="0.414133" T="0.237155"/>
      <pos A="0.15152" C="0.43126" G="0.294245" T="0.122975"/>
      <pos A="0.197192" C="0.442679" G="0.242864" T="0.117266"/>
      <pos A="0.271408" C="0.237155" G="0.220028" T="0.271408"/>
      <pos A="0.197192" C="0.328499" G="0.294245" T="0.180065"/>
      <pos A="0.197192" C="0.328499" G="0.185774" T="0.288535"/>
      <pos A="0.162938" C="0.31708" G="0.345626" T="0.174356"/>
      <pos A="0.162938" C="0.37988" G="0.299954" T="0.157229"/>
      <pos A="0.225737" C="0.168647" G="0.414133" T="0.191482"/>
      <pos A="0.2657" C="0.208609" G="0.385588" T="0.140102"/>
      <pos A="0.248573" C="0.242864" G="0.242864" T="0.2657"/>
      <pos A="0.271408" C="0.128684" G="0.322789" T="0.277118"/>
      <pos A="0.157229" C="0.374171" G="0.357044" T="0.111558"/>
      <pos A="0.362753" C="0.254281" G="0.100139" T="0.282827"/>
      <pos A="0.162938" C="0.419842" G="0.31708" T="0.100139"/>
      <pos A="0.2657" C="0.322789" G="0.220028" T="0.191482"/>
    </motif>
    <motif db="0" id="M87" alt="O87" length="40" nsites="8" evalue="1.3e-003">
      <pos A="0.281219" C="0.423123" G="0.167696" T="0.127962"/>
      <pos A="0.241485" C="0.230133" G="0.377714" T="0.150667"/>
      <pos A="0.173372" C="0.355009" G="0.377714" T="0.0939052"/>
      <pos A="0.144991" C="0.275543" G="0.218781" T="0.360685"/>
      <pos A="0.218781" C="0.303924" G="0.179048" T="0.298248"/>
      <pos A="0.360685" C="0.224457" G="0.179048" T="0.235809"/>
      <pos A="0.230133" C="0.269867" G="0.269867" T="0.230133"/>
      <pos A="0.269867" C="0.3096" G="0.247161" T="0.173372"/>
      <pos A="0.16202" C="0.343657" G="0.252839" T="0.241485"/>
      <pos A="0.122286" C="0.224457" G="0.366361" T="0.286895"/>
      <pos A="0.179048" C="0.394743" G="0.275543" T="0.150667"/>
      <pos A="0.167696" C="0.394743" G="0.269867" T="0.167696"/>
      <pos A="0.16202" C="0.349333" G="0.281219" T="0.207429"/>
      <pos A="0.218781" C="0.298248" G="0.269867" T="0.213105"/>
      <pos A="0.3096" C="0.247161" G="0.400419" T="0.0428198"/>
      <pos A="0.213105" C="0.281219" G="0.207429" T="0.298248"/>
      <pos A="0.0598479" C="0.423123" G="0.360685" T="0.156343"/>
      <pos A="0.201752" C="0.332304" G="0.281219" T="0.184724"/>
      <pos A="0.349333" C="0.16202" G="0.292571" T="0.196076"/>
      <pos A="0.247161" C="0.326628" G="0.3096" T="0.11661"/>
      <pos A="0.235809" C="0.343657" G="0.252839" T="0.167696"/>
      <pos A="0.1904" C="0.423123" G="0.11661" T="0.269867"/>
      <pos A="0.156343" C="0.366361" G="0.298248" T="0.179048"/>
      <pos A="0.258515" C="0.0939052" G="0.281219" T="0.366361"/>
      <pos A="0.0484958" C="0.406095" G="0.355009" T="0.1904"/>
      <pos A="0.218781" C="0.298248" G="0.343657" T="0.139315"/>
      <pos A="0.071201" C="0.57638" G="0.258515" T="0.0939052"/>
      <pos A="0.33798" C="0.355009" G="0.201752" T="0.105257"/>
      <pos A="0.110933" C="0.292571" G="0.417447" T="0.179048"/>
      <pos A="0.196076" C="0.139315" G="0.434476" T="0.230133"/>
      <pos A="0.213105" C="0.281219" G="0.269867" T="0.235809"/>
      <pos A="0.1904" C="0.286895" G="0.33798" T="0.184724"/>
      <pos A="0.167696" C="0.213105" G="0.343657" T="0.275543"/>
      <pos A="0.275543" C="0.332304" G="0.269867" T="0.122286"/>
      <pos A="0.139315" C="0.292571" G="0.235809" T="0.332304"/>
      <pos A="0.139315" C="0.355009" G="0.355009" T="0.150667"/>
      <pos A="0.241485" C="0.292571" G="0.133639" T="0.332304"/>
      <pos A="0.207429" C="0.389067" G="0.224457" T="0.179048"/>
      <pos A="0.366361" C="0.1904" G="0.355009" T="0.0882291"/>
      <pos A="0.144991" C="0.258515" G="0.252839" T="0.343657"/>
    </motif>
    <motif db="0" id="M88" alt="O88" length="40" nsites="8" evalue="1.3e-003">
      <pos A="0.259991" C="0.168647" G="0.408425" T="0.162938"/>
      <pos A="0.357044" C="0.328499" G="0.225737" T="0.088721"/>
      <pos A="0.122975" C="0.334207" G="0.322789" T="0.220028"/>
      <pos A="0.168647" C="0.459805" G="0.185774" T="0.185774"/>
      <pos A="0.328499" C="0.259991" G="0.180065" T="0.231446"/>
      <pos A="0.145811" C="0.397006" G="0.305662" T="0.15152"/>
      <pos A="0.231446" C="0.311372" G="0.185774" T="0.271408"/>
      <pos A="0.140102" C="0.31708" G="0.402715" T="0.140102"/>
      <pos A="0.117266" C="0.220028" G="0.397006" T="0.2657"/>
      <pos A="0.197192" C="0.351334" G="0.288535" T="0.162938"/>
      <pos A="0.157229" C="0.185774" G="0.391298" T="0.2657"/>
      <pos A="0.122975" C="0.374171" G="0.271408" T="0.231446"/>
      <pos A="0.174356" C="0.374171" G="0.220028" T="0.231446"/>
      <pos A="0.185774" C="0.282827" G="0.374171" T="0.157229"/>
      <pos A="0.357044" C="0.214319" G="0.248573" T="0.180065"/>
      <pos A="0.15152" C="0.294245" G="0.294245" T="0.259991"/>
      <pos A="0.214319" C="0.288535" G="0.202901" T="0.294245"/>
      <pos A="0.214319" C="0.322789" G="0.339916" T="0.122975"/>
      <pos A="0.277118" C="0.414133" G="0.0715941" T="0.237155"/>
      <pos A="0.105848" C="0.436969" G="0.311372" T="0.145811"/>
      <pos A="0.088721" C="0.231446" G="0.465514" T="0.214319"/>
      <pos A="0.220028" C="0.362753" G="0.305662" T="0.111558"/>
      <pos A="0.277118" C="0.174356" G="0.374171" T="0.174356"/>
      <pos A="0.174356" C="0.499768" G="0.225737" T="0.100139"/>
      <pos A="0.168647" C="0.425552" G="0.259991" T="0.145811"/>
      <pos A="0.197192" C="0.385588" G="0.259991" T="0.157229"/>
      <pos A="0.105848" C="0.402715" G="0.311372" T="0.180065"/>
      <pos A="0.117266" C="0.345626" G="0.328499" T="0.208609"/>
      <pos A="0.277118" C="0.311372" G="0.185774" T="0.225737"/>
      <pos A="0.237155" C="0.271408" G="0.191482" T="0.299954"/>
      <pos A="0.145811" C="0.277118" G="0.402715" T="0.174356"/>
      <pos A="0.185774" C="0.140102" G="0.391298" T="0.282827"/>
      <pos A="0.140102" C="0.197192" G="0.374171" T="0.288535"/>
      <pos A="0.231446" C="0.339916" G="0.134393" T="0.294245"/>
      <pos A="0.48835" C="0.311372" G="0.0944306" T="0.105848"/>
      <pos A="0.282827" C="0.220028" G="0.294245" T="0.202901"/>
      <pos A="0.15152" C="0.31708" G="0.397006" T="0.134393"/>
      <pos A="0.305662" C="0.208609" G="0.402715" T="0.0830123"/>
      <pos A="0.202901" C="0.322789" G="0.248573" T="0.225737"/>
      <pos A="0.157229" C="0.254281" G="0.259991" T="0.328499"/>
    </motif>
    <motif db="0" id="M9" alt="O9" length="40" nsites="8" evalue="1.3e-003">
      <pos A="0.0820988" C="0.161111" G="0.516667" T="0.240123"/>
      <pos A="0.00308642" C="0.358642" G="0.595679" T="0.0425926"/>
      <pos A="0.161111" C="0.358642" G="0.240123" T="0.240123"/>
      <pos A="0.240123" C="0.437654" G="0.27963" T="0.0425926"/>
      <pos A="0.00308642" C="0.0820988" G="0.714198" T="0.200617"/>
      <pos A="0.0820988" C="0.0820988" G="0.200617" T="0.635185"/>
      <pos A="0.200617" C="0.674691" G="0.0820988" T="0.0425926"/>
      <pos A="0.0425926" C="0.121605" G="0.319136" T="0.516667"/>
      <pos A="0.121605" C="0.47716" G="0.358642" T="0.0425926"/>
      <pos A="0.121605" C="0.516667" G="0.27963" T="0.0820988"/>
      <pos A="0.121605" C="0.00308642" G="0.595679" T="0.27963"/>
      <pos A="0.161111" C="0.595679" G="0.121605" T="0.121605"/>
      <pos A="0.121605" C="0.398148" G="0.121605" T="0.358642"/>
      <pos A="0.121605" C="0.398148" G="0.0425926" T="0.437654"/>
      <pos A="0.00308642" C="0.27963" G="0.595679" T="0.121605"/>
      <pos A="0.27963" C="0.398148" G="0.240123" T="0.0820988"/>
      <pos A="0.0425926" C="0.516667" G="0.437654" T="0.00308642"/>
      <pos A="0.398148" C="0.0820988" G="0.398148" T="0.121605"/>
      <pos A="0.00308642" C="0.437654" G="0.398148" T="0.161111"/>
      <pos A="0.161111" C="0.47716" G="0.161111" T="0.200617"/>
      <pos A="0.00308642" C="0.753704" G="0.240123" T="0.00308642"/>
      <pos A="0.200617" C="0.200617" G="0.319136" T="0.27963"/>
      <pos A="0.240123" C="0.319136" G="0.319136" T="0.121605"/>
      <pos A="0.240123" C="0.121605" G="0.398148" T="0.240123"/>
      <pos A="0.200617" C="0.0820988" G="0.516667" T="0.200617"/>
      <pos A="0.00308642" C="0.47716" G="0.358642" T="0.161111"/>
      <pos A="0.00308642" C="0.516667" G="0.240123" T="0.240123"/>
      <pos A="0.398148" C="0.240123" G="0.358642" T="0.00308642"/>
      <pos A="0.516667" C="0.240123" G="0.200617" T="0.0425926"/>
      <pos A="0.437654" C="0.398148" G="0.161111" T="0.00308642"/>
      <pos A="0.0820988" C="0.437654" G="0.240123" T="0.240123"/>
      <pos A="0.121605" C="0.358642" G="0.358642" T="0.161111"/>
      <pos A="0.0425926" C="0.398148" G="0.161111" T="0.398148"/>
      <pos A="0.161111" C="0.121605" G="0.595679" T="0.121605"/>
      <pos A="0.0820988" C="0.437654" G="0.47716" T="0.00308642"/>
      <pos A="0.161111" C="0.47716" G="0.240123" T="0.121605"/>
      <pos A="0.47716" C="0.240123" G="0.240123" T="0.0425926"/>
      <pos A="0.200617" C="0.516667" G="0.200617" T="0.0820988"/>
      <pos A="0.121605" C="0.240123" G="0.358642" T="0.27963"/>
      <pos A="0.0820988" C="0.358642" G="0.47716" T="0.0820988"/>
    </motif>
    <motif db="0" id="M91" alt="O91" length="40" nsites="8" evalue="1.3e-003">
      <pos A="0.155033" C="0.212013" G="0.59188" T="0.0410736"/>
      <pos A="0.117047" C="0.458926" G="0.212013" T="0.212013"/>
      <pos A="0.0600662" C="0.401947" G="0.42094" T="0.117047"/>
      <pos A="0.0980533" C="0.439934" G="0.382953" T="0.0790598"/>
      <pos A="0.287987" C="0.344967" G="0.268994" T="0.0980533"/>
      <pos A="0.19302" C="0.0790598" G="0.686847" T="0.0410736"/>
      <pos A="0.287987" C="0.174027" G="0.344967" T="0.19302"/>
      <pos A="0.287987" C="0.515907" G="0.0410736" T="0.155033"/>
      <pos A="0.212013" C="0.231006" G="0.231006" T="0.325973"/>
      <pos A="0.174027" C="0.325973" G="0.287987" T="0.212013"/>
      <pos A="0.344967" C="0.155033" G="0.287987" T="0.212013"/>
      <pos A="0.382953" C="0.19302" G="0.325973" T="0.0980533"/>
      <pos A="0.231006" C="0.515907" G="0.0600662" T="0.19302"/>
      <pos A="0.117047" C="0.174027" G="0.268994" T="0.439934"/>
      <pos A="0.25" C="0.515907" G="0.212013" T="0.02208"/>
      <pos A="0.36396" C="0.25" G="0.155033" T="0.231006"/>
      <pos A="0.155033" C="0.47792" G="0.13604" T="0.231006"/>
      <pos A="0.231006" C="0.287987" G="0.231006" T="0.25"/>
      <pos A="0.231006" C="0.344967" G="0.25" T="0.174027"/>
      <pos A="0.0410736" C="0.155033" G="0.344967" T="0.458926"/>
      <pos A="0.19302" C="0.174027" G="0.553893" T="0.0790598"/>
      <pos A="0.25" C="0.30698" G="0.325973" T="0.117047"/>
      <pos A="0.268994" C="0.174027" G="0.42094" T="0.13604"/>
      <pos A="0.325973" C="0.19302" G="0.439934" T="0.0410736"/>
      <pos A="0.287987" C="0.36396" G="0.325973" T="0.02208"/>
      <pos A="0.212013" C="0.36396" G="0.0980533" T="0.325973"/>
      <pos A="0.231006" C="0.401947" G="0.231006" T="0.13604"/>
      <pos A="0.212013" C="0.174027" G="0.496914" T="0.117047"/>
      <pos A="0.401947" C="0.231006" G="0.287987" T="0.0790598"/>
      <pos A="0.19302" C="0.42094" G="0.25" T="0.13604"/>
      <pos A="0.117047" C="0.515907" G="0.231006" T="0.13604"/>
      <pos A="0.174027" C="0.42094" G="0.174027" T="0.231006"/>
      <pos A="0.0410736" C="0.25" G="0.458926" T="0.25"/>
      <pos A="0.174027" C="0.25" G="0.42094" T="0.155033"/>
      <pos A="0.325973" C="0.0980533" G="0.42094" T="0.155033"/>
      <pos A="0.155033" C="0.496914" G="0.212013" T="0.13604"/>
      <pos A="0.212013" C="0.382953" G="0.155033" T="0.25"/>
      <pos A="0.117047" C="0.30698" G="0.325973" T="0.25"/>
      <pos A="0.0790598" C="0.572887" G="0.268994" T="0.0790598"/>
      <pos A="0.174027" C="0.30698" G="0.325973" T="0.19302"/>
    </motif>
    <motif db="0" id="M92" alt="O92" length="40" nsites="8" evalue="1.3e-003">
      <pos A="0.281219" C="0.230133" G="0.372038" T="0.11661"/>
      <pos A="0.144991" C="0.360685" G="0.38339" T="0.110933"/>
      <pos A="0.320952" C="0.258515" G="0.235809" T="0.184724"/>
      <pos A="0.201752" C="0.377714" G="0.292571" T="0.127962"/>
      <pos A="0.150667" C="0.372038" G="0.275543" T="0.201752"/>
      <pos A="0.1904" C="0.3096" G="0.360685" T="0.139315"/>
      <pos A="0.315276" C="0.230133" G="0.298248" T="0.156343"/>
      <pos A="0.127962" C="0.298248" G="0.252839" T="0.320952"/>
      <pos A="0.1904" C="0.355009" G="0.167696" T="0.286895"/>
      <pos A="0.0825531" C="0.258515" G="0.355009" T="0.303924"/>
      <pos A="0.150667" C="0.275543" G="0.332304" T="0.241485"/>
      <pos A="0.235809" C="0.258515" G="0.230133" T="0.275543"/>
      <pos A="0.1904" C="0.33798" G="0.315276" T="0.156343"/>
      <pos A="0.133639" C="0.400419" G="0.269867" T="0.196076"/>
      <pos A="0.230133" C="0.281219" G="0.207429" T="0.281219"/>
      <pos A="0.235809" C="0.326628" G="0.167696" T="0.269867"/>
      <pos A="0.224457" C="0.213105" G="0.33798" T="0.224457"/>
      <pos A="0.156343" C="0.303924" G="0.349333" T="0.1904"/>
      <pos A="0.150667" C="0.485561" G="0.230133" T="0.133639"/>
      <pos A="0.0825531" C="0.389067" G="0.292571" T="0.235809"/>
      <pos A="0.281219" C="0.428799" G="0.16202" T="0.127962"/>
      <pos A="0.201752" C="0.184724" G="0.332304" T="0.281219"/>
      <pos A="0.0882291" C="0.536647" G="0.207429" T="0.167696"/>
      <pos A="0.292571" C="0.400419" G="0.0939052" T="0.213105"/>
      <pos A="0.224457" C="0.16202" G="0.496914" T="0.11661"/>
      <pos A="0.332304" C="0.144991" G="0.360685" T="0.16202"/>
      <pos A="0.144991" C="0.33798" G="0.326628" T="0.1904"/>
      <pos A="0.133639" C="0.303924" G="0.315276" T="0.247161"/>
      <pos A="0.292571" C="0.33798" G="0.179048" T="0.1904"/>
      <pos A="0.286895" C="0.1904" G="0.303924" T="0.218781"/>
      <pos A="0.252839" C="0.372038" G="0.264191" T="0.110933"/>
      <pos A="0.275543" C="0.406095" G="0.122286" T="0.196076"/>
      <pos A="0.326628" C="0.110933" G="0.360685" T="0.201752"/>
      <pos A="0.156343" C="0.3096" G="0.406095" T="0.127962"/>
      <pos A="0.144991" C="0.298248" G="0.360685" T="0.196076"/>
      <pos A="0.235809" C="0.173372" G="0.440152" T="0.150667"/>
      <pos A="0.0428198" C="0.508266" G="0.292571" T="0.156343"/>
      <pos A="0.235809" C="0.230133" G="0.150667" T="0.38339"/>
      <pos A="0.173372" C="0.315276" G="0.315276" T="0.196076"/>
      <pos A="0.252839" C="0.343657" G="0.355009" T="0.0484958"/>
    </motif>
    <motif db="0" id="M93" alt="O93" length="40" nsites="8" evalue="1.3e-003">
      <pos A="0.349333" C="0.105257" G="0.372038" T="0.173372"/>
      <pos A="0.133639" C="0.423123" G="0.258515" T="0.184724"/>
      <pos A="0.218781" C="0.315276" G="0.224457" T="0.241485"/>
      <pos A="0.298248" C="0.201752" G="0.355009" T="0.144991"/>
      <pos A="0.292571" C="0.33798" G="0.281219" T="0.0882291"/>
      <pos A="0.110933" C="0.332304" G="0.247161" T="0.3096"/>
      <pos A="0.1904" C="0.269867" G="0.252839" T="0.286895"/>
      <pos A="0.105257" C="0.406095" G="0.179048" T="0.3096"/>
      <pos A="0.0428198" C="0.315276" G="0.389067" T="0.252839"/>
      <pos A="0.196076" C="0.394743" G="0.0995812" T="0.3096"/>
      <pos A="0.207429" C="0.33798" G="0.326628" T="0.127962"/>
      <pos A="0.1904" C="0.377714" G="0.264191" T="0.167696"/>
      <pos A="0.247161" C="0.332304" G="0.275543" T="0.144991"/>
      <pos A="0.173372" C="0.320952" G="0.258515" T="0.247161"/>
      <pos A="0.179048" C="0.349333" G="0.241485" T="0.230133"/>
      <pos A="0.0541719" C="0.196076" G="0.50259" T="0.247161"/>
      <pos A="0.0939052" C="0.417447" G="0.343657" T="0.144991"/>
      <pos A="0.196076" C="0.513942" G="0.16202" T="0.127962"/>
      <pos A="0.252839" C="0.508266" G="0.167696" T="0.071201"/>
      <pos A="0.207429" C="0.326628" G="0.247161" T="0.218781"/>
      <pos A="0.0995812" C="0.303924" G="0.462856" T="0.133639"/>
      <pos A="0.230133" C="0.184724" G="0.355009" T="0.230133"/>
      <pos A="0.281219" C="0.150667" G="0.434476" T="0.133639"/>
      <pos A="0.303924" C="0.235809" G="0.33798" T="0.122286"/>
      <pos A="0.207429" C="0.179048" G="0.3096" T="0.303924"/>
      <pos A="0.105257" C="0.269867" G="0.303924" T="0.320952"/>
      <pos A="0.179048" C="0.440152" G="0.269867" T="0.110933"/>
      <pos A="0.258515" C="0.33798" G="0.241485" T="0.16202"/>
      <pos A="0.184724" C="0.292571" G="0.286895" T="0.235809"/>
      <pos A="0.286895" C="0.281219" G="0.269867" T="0.16202"/>
      <pos A="0.196076" C="0.292571" G="0.139315" T="0.372038"/>
      <pos A="0.224457" C="0.320952" G="0.303924" T="0.150667"/>
      <pos A="0.0598479" C="0.33798" G="0.292571" T="0.3096"/>
      <pos A="0.275543" C="0.349333" G="0.241485" T="0.133639"/>
      <pos A="0.196076" C="0.281219" G="0.389067" T="0.133639"/>
      <pos A="0.326628" C="0.264191" G="0.218781" T="0.1904"/>
      <pos A="0.224457" C="0.258515" G="0.349333" T="0.167696"/>
      <pos A="0.065524" C="0.275543" G="0.417447" T="0.241485"/>
      <pos A="0.184724" C="0.451504" G="0.173372" T="0.1904"/>
      <pos A="0.389067" C="0.235809" G="0.127962" T="0.247161"/>
    </motif>
    <motif db="0" id="M94" alt="O94" length="40" nsites="8" evalue="1.3e-003">
      <pos A="0.00308642" C="0.332304" G="0.661523" T="0.00308642"/>
      <pos A="0.332304" C="0.332304" G="0.00308642" T="0.332304"/>
      <pos A="0.332304" C="0.332304" G="0.332304" T="0.00308642"/>
      <pos A="0.00308642" C="0.00308642" G="0.990741" T="0.00308642"/>
      <pos A="0.661523" C="0.332304" G="0.00308642" T="0.00308642"/>
      <pos A="0.332304" C="0.332304" G="0.332304" T="0.00308642"/>
      <pos A="0.332304" C="0.332304" G="0.332304" T="0.00308642"/>
      <pos A="0.00308642" C="0.00308642" G="0.661523" T="0.332304"/>
      <pos A="0.332304" C="0.332304" G="0.332304" T="0.00308642"/>
      <pos A="0.661523" C="0.00308642" G="0.00308642" T="0.332304"/>
      <pos A="0.00308642" C="0.661523" G="0.00308642" T="0.332304"/>
      <pos A="0.332304" C="0.00308642" G="0.00308642" T="0.661523"/>
      <pos A="0.00308642" C="0.661523" G="0.00308642" T="0.332304"/>
      <pos A="0.332304" C="0.00308642" G="0.332304" T="0.332304"/>
      <pos A="0.00308642" C="0.00308642" G="0.990741" T="0.00308642"/>
      <pos A="0.00308642" C="0.332304" G="0.332304" T="0.332304"/>
      <pos A="0.332304" C="0.332304" G="0.332304" T="0.00308642"/>
      <pos A="0.00308642" C="0.00308642" G="0.990741" T="0.00308642"/>
      <pos A="0.332304" C="0.332304" G="0.332304" T="0.00308642"/>
      <pos A="0.332304" C="0.332304" G="0.00308642" T="0.332304"/>
      <pos A="0.00308642" C="0.990741" G="0.00308642" T="0.00308642"/>
      <pos A="0.661523" C="0.332304" G="0.00308642" T="0.00308642"/>
      <pos A="0.332304" C="0.00308642" G="0.661523" T="0.00308642"/>
      <pos A="0.332304" C="0.661523" G="0.00308642" T="0.00308642"/>
      <pos A="0.00308642" C="0.332304" G="0.332304" T="0.332304"/>
      <pos A="0.332304" C="0.332304" G="0.332304" T="0.00308642"/>
      <pos A="0.00308642" C="0.661523" G="0.332304" T="0.00308642"/>
      <pos A="0.00308642" C="0.00308642" G="0.661523" T="0.332304"/>
      <pos A="0.00308642" C="0.332304" G="0.661523" T="0.00308642"/>
      <pos A="0.661523" C="0.332304" G="0.00308642" T="0.00308642"/>
      <pos A="0.00308642" C="0.332304" G="0.00308642" T="0.661523"/>
      <pos A="0.332304" C="0.332304" G="0.00308642" T="0.332304"/>
      <pos A="0.332304" C="0.661523" G="0.00308642" T="0.00308642"/>
      <pos A="0.661523" C="0.332304" G="0.00308642" T="0.00308642"/>
      <pos A="0.00308642" C="0.00308642" G="0.990741" T="0.00308642"/>
      <pos A="0.332304" C="0.00308642" G="0.332304" T="0.332304"/>
      <pos A="0.00308642" C="0.661523" G="0.00308642" T="0.332304"/>
      <pos A="0.332304" C="0.661523" G="0.00308642" T="0.00308642"/>
      <pos A="0.00308642" C="0.00308642" G="0.332304" T="0.661523"/>
      <pos A="0.00308642" C="0.00308642" G="0.332304" T="0.661523"/>
    </motif>
    <motif db="0" id="M95" alt="O95" length="40" nsites="8" evalue="1.3e-003">
      <pos A="0.101852" C="0.562758" G="0.200617" T="0.134773"/>
      <pos A="0.299383" C="0.0360079" G="0.332304" T="0.332304"/>
      <pos A="0.299383" C="0.101852" G="0.463992" T="0.134773"/>
      <pos A="0.266461" C="0.233539" G="0.398148" T="0.101852"/>
      <pos A="0.233539" C="0.101852" G="0.365227" T="0.299383"/>
      <pos A="0.200617" C="0.332304" G="0.233539" T="0.233539"/>
      <pos A="0.101852" C="0.398148" G="0.398148" T="0.101852"/>
      <pos A="0.167696" C="0.463992" G="0.266461" T="0.101852"/>
      <pos A="0.266461" C="0.398148" G="0.167696" T="0.167696"/>
      <pos A="0.0689304" C="0.332304" G="0.299383" T="0.299383"/>
      <pos A="0.299383" C="0.233539" G="0.0360079" T="0.43107"/>
      <pos A="0.200617" C="0.332304" G="0.167696" T="0.299383"/>
      <pos A="0.134773" C="0.463992" G="0.233539" T="0.167696"/>
      <pos A="0.167696" C="0.266461" G="0.463992" T="0.101852"/>
      <pos A="0.0689304" C="0.529835" G="0.167696" T="0.233539"/>
      <pos A="0.134773" C="0.0360079" G="0.398148" T="0.43107"/>
      <pos A="0.233539" C="0.496914" G="0.233539" T="0.0360079"/>
      <pos A="0.299383" C="0.299383" G="0.266461" T="0.134773"/>
      <pos A="0.0360079" C="0.529835" G="0.167696" T="0.266461"/>
      <pos A="0.332304" C="0.398148" G="0.101852" T="0.167696"/>
      <pos A="0.0689304" C="0.167696" G="0.760288" T="0.00308642"/>
      <pos A="0.0689304" C="0.200617" G="0.496914" T="0.233539"/>
      <pos A="0.299383" C="0.463992" G="0.134773" T="0.101852"/>
      <pos A="0.0689304" C="0.595679" G="0.299383" T="0.0360079"/>
      <pos A="0.266461" C="0.365227" G="0.266461" T="0.101852"/>
      <pos A="0.299383" C="0.134773" G="0.398148" T="0.167696"/>
      <pos A="0.299383" C="0.0689304" G="0.595679" T="0.0360079"/>
      <pos A="0.0689304" C="0.0689304" G="0.826131" T="0.0360079"/>
      <pos A="0.332304" C="0.43107" G="0.233539" T="0.00308642"/>
      <pos A="0.332304" C="0.0360079" G="0.332304" T="0.299383"/>
      <pos A="0.200617" C="0.332304" G="0.266461" T="0.200617"/>
      <pos A="0.233539" C="0.529835" G="0.200617" T="0.0360079"/>
      <pos A="0.233539" C="0.266461" G="0.332304" T="0.167696"/>
      <pos A="0.0689304" C="0.463992" G="0.332304" T="0.134773"/>
      <pos A="0.332304" C="0.0689304" G="0.43107" T="0.167696"/>
      <pos A="0.332304" C="0.299383" G="0.00308642" T="0.365227"/>
      <pos A="0.0360079" C="0.167696" G="0.496914" T="0.299383"/>
      <pos A="0.0689304" C="0.562758" G="0.200617" T="0.167696"/>
      <pos A="0.200617" C="0.43107" G="0.0689304" T="0.299383"/>
      <pos A="0.200617" C="0.233539" G="0.332304" T="0.233539"/>
    </motif>
    <motif db="0" id="M96" alt="O96" length="40" nsites="8" evalue="1.3e-003">
      <pos A="0.398148" C="0.398148" G="0.00308642" T="0.200617"/>
      <pos A="0.200617" C="0.398148" G="0.398148" T="0.00308642"/>
      <pos A="0.398148" C="0.398148" G="0.200617" T="0.00308642"/>
      <pos A="0.200617" C="0.00308642" G="0.595679" T="0.200617"/>
      <pos A="0.00308642" C="0.398148" G="0.595679" T="0.00308642"/>
      <pos A="0.00308642" C="0.00308642" G="0.990741" T="0.00308642"/>
      <pos A="0.990741" C="0.00308642" G="0.00308642" T="0.00308642"/>
      <pos A="0.00308642" C="0.595679" G="0.200617" T="0.200617"/>
      <pos A="0.00308642" C="0.595679" G="0.200617" T="0.200617"/>
      <pos A="0.00308642" C="0.595679" G="0.200617" T="0.200617"/>
      <pos A="0.00308642" C="0.595679" G="0.398148" T="0.00308642"/>
      <pos A="0.200617" C="0.200617" G="0.200617" T="0.398148"/>
      <pos A="0.00308642" C="0.00308642" G="0.398148" T="0.595679"/>
      <pos A="0.00308642" C="0.00308642" G="0.595679" T="0.398148"/>
      <pos A="0.398148" C="0.398148" G="0.200617" T="0.00308642"/>
      <pos A="0.398148" C="0.200617" G="0.398148" T="0.00308642"/>
      <pos A="0.00308642" C="0.595679" G="0.398148" T="0.00308642"/>
      <pos A="0.200617" C="0.595679" G="0.200617" T="0.00308642"/>
      <pos A="0.00308642" C="0.990741" G="0.00308642" T="0.00308642"/>
      <pos A="0.595679" C="0.200617" G="0.00308642" T="0.200617"/>
      <pos A="0.200617" C="0.200617" G="0.595679" T="0.00308642"/>
      <pos A="0.200617" C="0.00308642" G="0.79321" T="0.00308642"/>
      <pos A="0.200617" C="0.398148" G="0.398148" T="0.00308642"/>
      <pos A="0.00308642" C="0.00308642" G="0.79321" T="0.200617"/>
      <pos A="0.200617" C="0.595679" G="0.00308642" T="0.200617"/>
      <pos A="0.200617" C="0.200617" G="0.200617" T="0.398148"/>
      <pos A="0.200617" C="0.398148" G="0.398148" T="0.00308642"/>
      <pos A="0.00308642" C="0.200617" G="0.398148" T="0.398148"/>
      <pos A="0.398148" C="0.200617" G="0.200617" T="0.200617"/>
      <pos A="0.200617" C="0.595679" G="0.200617" T="0.00308642"/>
      <pos A="0.398148" C="0.00308642" G="0.398148" T="0.200617"/>
      <pos A="0.398148" C="0.398148" G="0.200617" T="0.00308642"/>
      <pos A="0.200617" C="0.595679" G="0.200617" T="0.00308642"/>
      <pos A="0.595679" C="0.200617" G="0.00308642" T="0.200617"/>
      <pos A="0.200617" C="0.200617" G="0.595679" T="0.00308642"/>
      <pos A="0.00308642" C="0.200617" G="0.595679" T="0.200617"/>
      <pos A="0.00308642" C="0.79321" G="0.00308642" T="0.200617"/>
      <pos A="0.200617" C="0.200617" G="0.200617" T="0.398148"/>
      <pos A="0.00308642" C="0.79321" G="0.200617" T="0.00308642"/>
      <pos A="0.00308642" C="0.595679" G="0.398148" T="0.00308642"/>
    </motif>
    <motif db="0" id="M97" alt="O97" length="40" nsites="8" evalue="1.3e-003">
      <pos A="0.242864" C="0.442679" G="0.180065" T="0.134393"/>
      <pos A="0.334207" C="0.242864" G="0.254281" T="0.168647"/>
      <pos A="0.191482" C="0.225737" G="0.339916" T="0.242864"/>
      <pos A="0.111558" C="0.351334" G="0.208609" T="0.328499"/>
      <pos A="0.214319" C="0.294245" G="0.294245" T="0.197192"/>
      <pos A="0.322789" C="0.2657" G="0.157229" T="0.254281"/>
      <pos A="0.237155" C="0.362753" G="0.259991" T="0.140102"/>
      <pos A="0.288535" C="0.237155" G="0.351334" T="0.122975"/>
      <pos A="0.15152" C="0.322789" G="0.311372" T="0.214319"/>
      <pos A="0.202901" C="0.288535" G="0.271408" T="0.237155"/>
      <pos A="0.214319" C="0.362753" G="0.288535" T="0.134393"/>
      <pos A="0.214319" C="0.122975" G="0.37988" T="0.282827"/>
      <pos A="0.15152" C="0.231446" G="0.408425" T="0.208609"/>
      <pos A="0.0773037" C="0.425552" G="0.271408" T="0.225737"/>
      <pos A="0.122975" C="0.516895" G="0.168647" T="0.191482"/>
      <pos A="0.0944306" C="0.471223" G="0.294245" T="0.140102"/>
      <pos A="0.254281" C="0.2657" G="0.414133" T="0.0658854"/>
      <pos A="0.277118" C="0.334207" G="0.197192" T="0.191482"/>
      <pos A="0.311372" C="0.168647" G="0.345626" T="0.174356"/>
      <pos A="0.191482" C="0.37988" G="0.220028" T="0.208609"/>
      <pos A="0.197192" C="0.334207" G="0.288535" T="0.180065"/>
      <pos A="0.282827" C="0.334207" G="0.122975" T="0.259991"/>
      <pos A="0.140102" C="0.436969" G="0.248573" T="0.174356"/>
      <pos A="0.140102" C="0.180065" G="0.494059" T="0.185774"/>
      <pos A="0.122975" C="0.448387" G="0.311372" T="0.117266"/>
      <pos A="0.157229" C="0.2657" G="0.385588" T="0.191482"/>
      <pos A="0.117266" C="0.202901" G="0.334207" T="0.345626"/>
      <pos A="0.145811" C="0.345626" G="0.305662" T="0.202901"/>
      <pos A="0.288535" C="0.197192" G="0.242864" T="0.271408"/>
      <pos A="0.231446" C="0.374171" G="0.339916" T="0.0544672"/>
      <pos A="0.225737" C="0.271408" G="0.248573" T="0.254281"/>
      <pos A="0.162938" C="0.254281" G="0.214319" T="0.368461"/>
      <pos A="0.168647" C="0.357044" G="0.374171" T="0.100139"/>
      <pos A="0.162938" C="0.402715" G="0.225737" T="0.208609"/>
      <pos A="0.145811" C="0.494059" G="0.174356" T="0.185774"/>
      <pos A="0.299954" C="0.168647" G="0.271408" T="0.259991"/>
      <pos A="0.214319" C="0.294245" G="0.345626" T="0.145811"/>
      <pos A="0.288535" C="0.322789" G="0.202901" T="0.185774"/>
      <pos A="0.311372" C="0.168647" G="0.277118" T="0.242864"/>
      <pos A="0.122975" C="0.345626" G="0.48835" T="0.0430489"/>
    </motif>
    <motif db="0" id="M98" alt="O98" length="40" nsites="8" evalue="1.3e-003">
      <pos A="0.237155" C="0.357044" G="0.220028" T="0.185774"/>
      <pos A="0.197192" C="0.368461" G="0.322789" T="0.111558"/>
      <pos A="0.288535" C="0.100139" G="0.345626" T="0.2657"/>
      <pos A="0.174356" C="0.174356" G="0.436969" T="0.214319"/>
      <pos A="0.191482" C="0.180065" G="0.43126" T="0.197192"/>
      <pos A="0.15152" C="0.339916" G="0.237155" T="0.271408"/>
      <pos A="0.237155" C="0.374171" G="0.259991" T="0.128684"/>
      <pos A="0.180065" C="0.391298" G="0.242864" T="0.185774"/>
      <pos A="0.254281" C="0.305662" G="0.288535" T="0.15152"/>
      <pos A="0.231446" C="0.31708" G="0.288535" T="0.162938"/>
      <pos A="0.202901" C="0.339916" G="0.134393" T="0.322789"/>
      <pos A="0.242864" C="0.339916" G="0.15152" T="0.2657"/>
      <pos A="0.134393" C="0.397006" G="0.277118" T="0.191482"/>
      <pos A="0.299954" C="0.174356" G="0.31708" T="0.208609"/>
      <pos A="0.140102" C="0.476932" G="0.345626" T="0.0373402"/>
      <pos A="0.140102" C="0.322789" G="0.271408" T="0.2657"/>
      <pos A="0.0658854" C="0.448387" G="0.202901" T="0.282827"/>
      <pos A="0.299954" C="0.248573" G="0.254281" T="0.197192"/>
      <pos A="0.117266" C="0.2657" G="0.454096" T="0.162938"/>
      <pos A="0.162938" C="0.288535" G="0.322789" T="0.225737"/>
      <pos A="0.0773037" C="0.328499" G="0.43126" T="0.162938"/>
      <pos A="0.271408" C="0.448387" G="0.111558" T="0.168647"/>
      <pos A="0.214319" C="0.351334" G="0.191482" T="0.242864"/>
      <pos A="0.100139" C="0.311372" G="0.385588" T="0.202901"/>
      <pos A="0.311372" C="0.220028" G="0.254281" T="0.214319"/>
      <pos A="0.345626" C="0.197192" G="0.299954" T="0.157229"/>
      <pos A="0.180065" C="0.436969" G="0.294245" T="0.088721"/>
      <pos A="0.2657" C="0.117266" G="0.499768" T="0.117266"/>
      <pos A="0.254281" C="0.31708" G="0.254281" T="0.174356"/>
      <pos A="0.191482" C="0.305662" G="0.242864" T="0.259991"/>
      <pos A="0.288535" C="0.254281" G="0.191482" T="0.2657"/>
      <pos A="0.202901" C="0.254281" G="0.459805" T="0.0830123"/>
      <pos A="0.0658854" C="0.419842" G="0.328499" T="0.185774"/>
      <pos A="0.311372" C="0.391298" G="0.162938" T="0.134393"/>
      <pos A="0.140102" C="0.311372" G="0.334207" T="0.214319"/>
      <pos A="0.157229" C="0.299954" G="0.328499" T="0.214319"/>
      <pos A="0.117266" C="0.282827" G="0.31708" T="0.282827"/>
      <pos A="0.140102" C="0.391298" G="0.242864" T="0.225737"/>
      <pos A="0.128684" C="0.31708" G="0.185774" T="0.368461"/>
      <pos A="0.231446" C="0.248573" G="0.299954" T="0.220028"/>
    </motif>
    <motif db="0" id="M99" alt="O99" length="40" nsites="8" evalue="1.3e-003">
      <pos A="0.0689304" C="0.398148" G="0.332304" T="0.200617"/>
      <pos A="0.0360079" C="0.760288" G="0.167696" T="0.0360079"/>
      <pos A="0.134773" C="0.562758" G="0.200617" T="0.101852"/>
      <pos A="0.233539" C="0.365227" G="0.200617" T="0.200617"/>
      <pos A="0.167696" C="0.299383" G="0.398148" T="0.134773"/>
      <pos A="0.167696" C="0.299383" G="0.0689304" T="0.463992"/>
      <pos A="0.0689304" C="0.529835" G="0.0689304" T="0.332304"/>
      <pos A="0.0689304" C="0.496914" G="0.233539" T="0.200617"/>
      <pos A="0.101852" C="0.233539" G="0.496914" T="0.167696"/>
      <pos A="0.0689304" C="0.6286" G="0.0360079" T="0.266461"/>
      <pos A="0.167696" C="0.595679" G="0.233539" T="0.00308642"/>
      <pos A="0.0689304" C="0.463992" G="0.43107" T="0.0360079"/>
      <pos A="0.200617" C="0.43107" G="0.167696" T="0.200617"/>
      <pos A="0.0689304" C="0.43107" G="0.299383" T="0.200617"/>
      <pos A="0.332304" C="0.134773" G="0.167696" T="0.365227"/>
      <pos A="0.134773" C="0.562758" G="0.167696" T="0.134773"/>
      <pos A="0.134773" C="0.595679" G="0.101852" T="0.167696"/>
      <pos A="0.332304" C="0.332304" G="0.101852" T="0.233539"/>
      <pos A="0.365227" C="0.134773" G="0.365227" T="0.134773"/>
      <pos A="0.00308642" C="0.332304" G="0.365227" T="0.299383"/>
      <pos A="0.167696" C="0.496914" G="0.0689304" T="0.266461"/>
      <pos A="0.134773" C="0.529835" G="0.299383" T="0.0360079"/>
      <pos A="0.134773" C="0.43107" G="0.365227" T="0.0689304"/>
      <pos A="0.233539" C="0.167696" G="0.266461" T="0.332304"/>
      <pos A="0.200617" C="0.463992" G="0.200617" T="0.134773"/>
      <pos A="0.43107" C="0.332304" G="0.0360079" T="0.200617"/>
      <pos A="0.332304" C="0.233539" G="0.266461" T="0.167696"/>
      <pos A="0.101852" C="0.463992" G="0.332304" T="0.101852"/>
      <pos A="0.101852" C="0.299383" G="0.496914" T="0.101852"/>
      <pos A="0.233539" C="0.0360079" G="0.463992" T="0.266461"/>
      <pos A="0.0360079" C="0.43107" G="0.200617" T="0.332304"/>
      <pos A="0.233539" C="0.200617" G="0.200617" T="0.365227"/>
      <pos A="0.266461" C="0.496914" G="0.134773" T="0.101852"/>
      <pos A="0.167696" C="0.299383" G="0.398148" T="0.134773"/>
      <pos A="0.0360079" C="0.463992" G="0.266461" T="0.233539"/>
      <pos A="0.0689304" C="0.233539" G="0.398148" T="0.299383"/>
      <pos A="0.167696" C="0.43107" G="0.134773" T="0.266461"/>
      <pos A="0.463992" C="0.233539" G="0.200617" T="0.101852"/>
      <pos A="0.233539" C="0.398148" G="0.200617" T="0.167696"/>
      <pos A="0.200617" C="0.266461" G="0.101852" T="0.43107"/>
    </motif>
  </queries>
  <targets>
    <motif db="0" id="AIRE_HUMAN.H11MO.0.C" length="18" nsites="41" evalue="1.0e+000"
        url="http://hocomoco.autosome.ru/motif/AIRE_HUMAN.H11MO.0.C">
      <pos A="0.397368" C="0.261336" G="0.125304" T="0.215992"/>
      <pos A="0.181984" C="0.181984" G="0.13664" T="0.499392"/>
      <pos A="0.13664" C="0.13664" G="0.204656" T="0.522064"/>
      <pos A="0.0459522" C="0.000608273" G="0.884815" T="0.0686242"/>
      <pos A="0.000608273" C="0.000608273" G="0.816799" T="0.181984"/>
      <pos A="0.318016" C="0.0459522" G="0.0232802" T="0.612752"/>
      <pos A="0.386032" C="0.0912962" G="0.0232802" T="0.499392"/>
      <pos A="0.36336" C="0.13664" G="0.13664" T="0.36336"/>
      <pos A="0.340688" C="0.0686242" G="0.13664" T="0.454048"/>
      <pos A="0.522064" C="0.0912962" G="0.13664" T="0.25"/>
      <pos A="0.386032" C="0.0459522" G="0.0686242" T="0.499392"/>
      <pos A="0.227328" C="0.13664" G="0.0686242" T="0.567408"/>
      <pos A="0.000608273" C="0.0232802" G="0.884815" T="0.0912962"/>
      <pos A="0.000608273" C="0.000608273" G="0.975503" T="0.0232802"/>
      <pos A="0.227328" C="0.0912962" G="0.25" T="0.431376"/>
      <pos A="0.0686242" C="0.181984" G="0.181984" T="0.567408"/>
      <pos A="0.454048" C="0.0232802" G="0.159312" T="0.36336"/>
      <pos A="0.403036" C="0.267004" G="0.1083" T="0.22166"/>
    </motif>
    <motif db="0" id="AP2A_HUMAN.H11MO.0.A" length="15" nsites="500" evalue="1.0e+000"
        url="http://hocomoco.autosome.ru/motif/AP2A_HUMAN.H11MO.0.A">
      <pos A="0.416124" C="0.185377" G="0.193138" T="0.205362"/>
      <pos A="0.231121" C="0.0911524" G="0.134692" T="0.543034"/>
      <pos A="0.176775" C="0.0944298" G="0.470182" T="0.258612"/>
      <pos A="0.0108813" C="0.520551" G="0.431413" T="0.0371549"/>
      <pos A="4.999e-05" C="0.99985" G="4.999e-05" T="4.999e-05"/>
      <pos A="4.999e-05" C="0.900843" G="4.999e-05" T="0.099057"/>
      <pos A="0.0509783" C="0.111333" G="0.0128321" T="0.824856"/>
      <pos A="0.00188818" C="4.999e-05" G="0.796457" T="0.201605"/>
      <pos A="0.535277" C="0.0386298" G="0.409205" T="0.0168892"/>
      <pos A="0.14218" C="4.999e-05" G="0.855965" T="0.00180471"/>
      <pos A="4.999e-05" C="4.999e-05" G="0.99985" T="4.999e-05"/>
      <pos A="0.0479051" C="0.556058" G="0.379971" T="0.0160658"/>
      <pos A="0.308242" C="0.38161" G="0.0917715" T="0.218376"/>
      <pos A="0.512988" C="0.0934521" G="0.204267" T="0.189292"/>
      <pos A="0.238522" C="0.148913" G="0.208406" T="0.404159"/>
    </motif>
    <motif db="0" id="AP2B_HUMAN.H11MO.0.B" length="10" nsites="28" evalue="1.0e+000"
        url="http://hocomoco.autosome.ru/motif/AP2B_HUMAN.H11MO.0.B">
      <pos A="0.0402747" C="0.00088968" G="0.780713" T="0.178122"/>
      <pos A="0.00088968" C="0.646804" G="0.245077" T="0.107229"/>
      <pos A="0.00088968" C="0.961884" G="0.00088968" T="0.0363362"/>
      <pos A="0.115106" C="0.571973" G="0.00088968" T="0.312031"/>
      <pos A="0.0757212" C="0.0363362" G="0.887053" T="0.00088968"/>
      <pos A="0.327785" C="0.31597" G="0.355355" T="0.00088968"/>
      <pos A="0.0717827" C="0.0363362" G="0.851606" T="0.0402747"/>
      <pos A="0.00088968" C="0.00088968" G="0.997331" T="0.00088968"/>
      <pos A="0.190922" C="0.123968" G="0.675358" T="0.00975131"/>
      <pos A="0.22243" C="0.446925" G="0.253939" T="0.0767059"/>
    </motif>
    <motif db="0" id="AP2C_HUMAN.H11MO.0.A" length="14" nsites="500" evalue="1.0e+000"
        url="http://hocomoco.autosome.ru/motif/AP2C_HUMAN.H11MO.0.A">
      <pos A="0.3872" C="0.20104" G="0.269563" T="0.142197"/>
      <pos A="0.196086" C="0.123624" G="0.166417" T="0.513874"/>
      <pos A="0.184609" C="0.0998022" G="0.518376" T="0.197212"/>
      <pos A="0.00958288" C="0.506988" G="0.471848" T="0.0115807"/>
      <pos A="0.00385284" C="0.988136" G="0.0079615" T="4.999e-05"/>
      <pos A="0.00191784" C="0.951682" G="0.00239436" T="0.0440054"/>
      <pos A="0.0500552" C="0.13189" G="0.025422" T="0.792633"/>
      <pos A="0.0354071" C="4.999e-05" G="0.917075" T="0.0474675"/>
      <pos A="0.554976" C="0.0254436" G="0.415804" T="0.0037759"/>
      <pos A="0.0734759" C="4.999e-05" G="0.924454" T="0.0020204"/>
      <pos A="4.999e-05" C="4.999e-05" G="0.997967" T="0.00193309"/>
      <pos A="0.0289758" C="0.618174" G="0.340999" T="0.0118516"/>
      <pos A="0.313913" C="0.351519" G="0.0971829" T="0.237385"/>
      <pos A="0.42824" C="0.170536" G="0.24167" T="0.159554"/>
    </motif>
    <motif db="0" id="ARNT_HUMAN.H11MO.0.B" length="9" nsites="500" evalue="1.0e+000"
        url="http://hocomoco.autosome.ru/motif/ARNT_HUMAN.H11MO.0.B">
      <pos A="0.15202" C="0.283993" G="0.429964" T="0.134023"/>
      <pos A="0.138022" C="0.0740352" G="0.242002" T="0.545941"/>
      <pos A="0.70191" C="0.030044" G="0.246001" T="0.0220456"/>
      <pos A="0.010048" C="0.94786" G="0.00204959" T="0.040042"/>
      <pos A="0.00604879" C="0.00204959" G="0.989852" T="0.00204959"/>
      <pos A="4.999e-05" C="4.999e-05" G="0.00204959" T="0.99785"/>
      <pos A="4.999e-05" C="0.00604879" G="0.991852" T="0.00204959"/>
      <pos A="0.355979" C="0.525945" G="0.0240452" T="0.0940312"/>
      <pos A="0.154019" C="0.50195" G="0.144021" T="0.20001"/>
    </motif>
    <motif db="0" id="BACH2_HUMAN.H11MO.0.A" length="11" nsites="500" evalue="1.0e+000"
        url="http://hocomoco.autosome.ru/motif/BACH2_HUMAN.H11MO.0.A">
      <pos A="0.122026" C="0.0960308" G="0.0680364" T="0.713907"/>
      <pos A="0.0140472" C="0.0780344" G="0.893871" T="0.0140472"/>
      <pos A="0.0440412" C="0.923865" G="0.0120476" T="0.020046"/>
      <pos A="0.0780344" C="0.0380424" G="0.00804839" T="0.875875"/>
      <pos A="0.0580384" C="0.060038" G="0.793891" T="0.0880324"/>
      <pos A="0.757898" C="0.0380424" G="0.0560388" T="0.14802"/>
      <pos A="0.0440412" C="0.224005" G="0.669916" T="0.0620376"/>
      <pos A="0.010048" C="0.0160468" G="0.00804839" T="0.965857"/>
      <pos A="0.060038" C="0.919866" G="0.0160468" T="0.00404919"/>
      <pos A="0.963857" C="0.0120476" G="0.00804839" T="0.0160468"/>
      <pos A="0.0560388" C="0.319986" G="0.212008" T="0.411968"/>
    </motif>
    <motif db="0" id="BC11A_HUMAN.H11MO.0.A" length="17" nsites="500" evalue="1.0e+000"
        url="http://hocomoco.autosome.ru/motif/BC11A_HUMAN.H11MO.0.A">
      <pos A="0.37573" C="0.184625" G="0.286195" T="0.153451"/>
      <pos A="0.55058" C="0.0994705" G="0.224094" T="0.125856"/>
      <pos A="0.500164" C="0.142363" G="0.230714" T="0.126759"/>
      <pos A="0.589982" C="0.0166164" G="0.226051" T="0.167351"/>
      <pos A="0.187435" C="0.160796" G="0.580417" T="0.071352"/>
      <pos A="0.664511" C="0.0145816" G="0.269377" T="0.051531"/>
      <pos A="0.104037" C="0.0144884" G="0.828551" T="0.0529239"/>
      <pos A="0.200417" C="0.0327717" G="0.758546" T="0.00826493"/>
      <pos A="0.880098" C="0.0431253" G="0.0485975" T="0.0281795"/>
      <pos A="0.867864" C="0.00583965" G="0.0555442" T="0.0707524"/>
      <pos A="0.248399" C="0.226047" G="0.502141" T="0.0234139"/>
      <pos A="0.150158" C="0.154992" G="0.0315585" T="0.663292"/>
      <pos A="0.117832" C="0.0724923" G="0.760189" T="0.0494865"/>
      <pos A="0.658749" C="0.064413" G="0.250663" T="0.0261749"/>
      <pos A="0.458785" C="0.143453" G="0.310166" T="0.0875961"/>
      <pos A="0.622702" C="0.078845" G="0.157294" T="0.141159"/>
      <pos A="0.358985" C="0.2047" G="0.318076" T="0.118238"/>
    </motif>
    <motif db="0" id="BHE40_HUMAN.H11MO.0.A" length="10" nsites="500" evalue="1.0e+000"
        url="http://hocomoco.autosome.ru/motif/BHE40_HUMAN.H11MO.0.A">
      <pos A="0.345981" C="0.0840332" G="0.369976" T="0.20001"/>
      <pos A="0.170016" C="0.0140472" G="0.627924" T="0.188012"/>
      <pos A="0.0980304" C="0.89787" G="0.00204959" T="0.00204959"/>
      <pos A="0.943861" C="0.0120476" G="0.0160468" T="0.0280444"/>
      <pos A="0.00804839" C="0.929864" G="0.0160468" T="0.0460408"/>
      <pos A="0.0520396" C="0.0420416" G="0.89987" T="0.00604879"/>
      <pos A="0.0460408" C="0.0140472" G="0.0460408" T="0.893871"/>
      <pos A="0.00204959" C="4.999e-05" G="0.99785" T="4.999e-05"/>
      <pos A="0.583933" C="0.234003" G="0.116027" T="0.0660368"/>
      <pos A="0.0920316" C="0.457958" G="0.379974" T="0.070036"/>
    </motif>
    <motif db="0" id="BMAL1_HUMAN.H11MO.0.A" length="11" nsites="410" evalue="1.0e+000"
        url="http://hocomoco.autosome.ru/motif/BMAL1_HUMAN.H11MO.0.A">
      <pos A="0.160997" C="0.160997" G="0.370702" T="0.307303"/>
      <pos A="0.173189" C="0.521885" G="0.292673" T="0.0122531"/>
      <pos A="0.0658986" C="0.926664" G="0.00249939" T="0.00493782"/>
      <pos A="0.897403" C="0.0122531" G="0.034199" T="0.0561448"/>
      <pos A="0.0244453" C="0.73159" G="0.034199" T="0.209766"/>
      <pos A="0.00737625" C="0.0220068" G="0.951049" T="0.0195684"/>
      <pos A="0.0146915" C="6.09607e-05" G="0.0122531" T="0.972994"/>
      <pos A="6.09607e-05" C="0.00493782" G="0.975433" T="0.0195684"/>
      <pos A="0.453609" C="0.26585" G="0.0268837" T="0.253658"/>
      <pos A="0.051268" C="0.492624" G="0.292673" T="0.163436"/>
      <pos A="0.139051" C="0.319495" G="0.143928" T="0.397525"/>
    </motif>
    <motif db="0" id="BRAC_HUMAN.H11MO.0.A" length="20" nsites="500" evalue="1.0e+000"
        url="http://hocomoco.autosome.ru/motif/BRAC_HUMAN.H11MO.0.A">
      <pos A="0.120026" C="0.252" G="0.146021" T="0.481954"/>
      <pos A="0.0780344" C="0.20201" G="0.106029" T="0.613927"/>
      <pos A="0.335983" C="0.311988" G="0.224005" T="0.128024"/>
      <pos A="0.333983" C="0.164017" G="0.379974" T="0.122026"/>
      <pos A="0.138022" C="0.673915" G="0.128024" T="0.060038"/>
      <pos A="0.669916" C="0.0720356" G="0.162018" T="0.0960308"/>
      <pos A="0.19801" C="0.174015" G="0.407968" T="0.220006"/>
      <pos A="0.182014" C="0.252" G="0.40197" T="0.164017"/>
      <pos A="0.244001" C="0.166017" G="0.339982" T="0.25"/>
      <pos A="0.469956" C="0.190012" G="0.230004" T="0.110028"/>
      <pos A="0.343981" C="0.0520396" G="0.437962" T="0.166017"/>
      <pos A="0.060038" C="0.128024" G="0.7479" T="0.0640372"/>
      <pos A="0.0380424" C="0.0160468" G="0.00404919" T="0.941862"/>
      <pos A="0.00204959" C="0.0140472" G="0.969856" T="0.0140472"/>
      <pos A="0.224005" C="0.0520396" G="0.0440412" T="0.679914"/>
      <pos A="0.0320436" C="0.15202" G="0.631924" T="0.184013"/>
      <pos A="0.905869" C="0.020046" G="0.0620376" T="0.0120476"/>
      <pos A="0.659918" C="0.0580384" G="0.222006" T="0.060038"/>
      <pos A="0.34998" C="0.0880324" G="0.261998" T="0.29999"/>
      <pos A="0.20001" C="0.136023" G="0.19801" T="0.465957"/>
    </motif>
    <motif db="0" id="CEBPA_HUMAN.H11MO.0.A" length="12" nsites="500" evalue="1.0e+000"
        url="http://hocomoco.autosome.ru/motif/CEBPA_HUMAN.H11MO.0.A">
      <pos A="0.230004" C="0.132024" G="0.365977" T="0.271996"/>
      <pos A="0.345981" C="0.182014" G="0.465957" T="0.00604879"/>
      <pos A="0.00804839" C="0.00404919" G="0.00604879" T="0.981854"/>
      <pos A="0.00204959" C="0.00204959" G="0.279994" T="0.715907"/>
      <pos A="0.158018" C="0.00804839" G="0.619926" T="0.214007"/>
      <pos A="0.176015" C="0.118026" G="0.116027" T="0.589932"/>
      <pos A="4.999e-05" C="4.999e-05" G="0.995851" T="0.00404919"/>
      <pos A="0.156019" C="0.771896" G="4.999e-05" T="0.0720356"/>
      <pos A="0.983853" C="0.010048" G="0.00204959" T="0.00404919"/>
      <pos A="0.989852" C="4.999e-05" G="0.00804839" T="0.00204959"/>
      <pos A="0.0140472" C="0.29799" G="0.176015" T="0.511948"/>
      <pos A="0.319986" C="0.331984" G="0.222006" T="0.126025"/>
    </motif>
    <motif db="0" id="CEBPD_HUMAN.H11MO.0.C" length="11" nsites="500" evalue="1.0e+000"
        url="http://hocomoco.autosome.ru/motif/CEBPD_HUMAN.H11MO.0.C">
      <pos A="0.454459" C="0.232503" G="0.268496" T="0.0445411"/>
      <pos A="0.00254949" C="0.130524" G="0.0205459" T="0.846381"/>
      <pos A="0.00654869" C="0.0285443" G="0.0185463" T="0.946361"/>
      <pos A="0.0425415" C="0.0265447" G="0.812388" T="0.118526"/>
      <pos A="0.0165467" C="0.960358" G="0.0105479" T="0.0125475"/>
      <pos A="0.458458" C="0.120526" G="0.278494" T="0.142521"/>
      <pos A="0.122525" C="0.580434" G="0.0265447" T="0.270496"/>
      <pos A="0.590432" C="0.382474" G="0.00454909" T="0.0225455"/>
      <pos A="0.828384" C="0.0645371" G="0.0445411" T="0.0625375"/>
      <pos A="0.0240452" C="0.481954" G="0.178014" T="0.315987"/>
      <pos A="0.208008" C="0.487952" G="0.0720356" T="0.232004"/>
    </motif>
    <motif db="0" id="CLOCK_HUMAN.H11MO.0.C" length="14" nsites="252" evalue="1.0e+000"
        url="http://hocomoco.autosome.ru/motif/CLOCK_HUMAN.H11MO.0.C">
      <pos A="0.158766" C="0.599068" G="0.1786" T="0.063566"/>
      <pos A="0.424534" C="0.115133" G="0.1905" T="0.269833"/>
      <pos A="0.2024" C="0.146866" G="0.511801" T="0.138933"/>
      <pos A="0.337267" C="0.3214" G="0.1667" T="0.174633"/>
      <pos A="0.0952995" C="0.848969" G="0.0437326" T="0.0119992"/>
      <pos A="0.809302" C="0.063566" G="0.0437326" T="0.0833994"/>
      <pos A="0.1548" C="0.607001" G="0.127033" T="0.111166"/>
      <pos A="0.253967" C="0.0556327" G="0.642701" T="0.0476993"/>
      <pos A="0.0952995" C="0.1191" G="0.0437326" T="0.741868"/>
      <pos A="0.0873661" C="0.0238992" G="0.860869" T="0.0278659"/>
      <pos A="0.400734" C="0.313467" G="0.1786" T="0.1072"/>
      <pos A="0.369" C="0.242067" G="0.281733" T="0.1072"/>
      <pos A="0.222233" C="0.388834" G="0.289667" T="0.0992662"/>
      <pos A="0.491967" C="0.2976" G="0.0238992" T="0.186533"/>
    </motif>
    <motif db="0" id="COE1_HUMAN.H11MO.0.A" length="15" nsites="500" evalue="1.0e+000"
        url="http://hocomoco.autosome.ru/motif/COE1_HUMAN.H11MO.0.A">
      <pos A="0.417966" C="0.20201" G="0.20001" T="0.180014"/>
      <pos A="0.419966" C="0.090032" G="0.271996" T="0.218006"/>
      <pos A="0.118026" C="0.255999" G="0.413967" T="0.212008"/>
      <pos A="0.0580384" C="0.20201" G="0.0240452" T="0.715907"/>
      <pos A="0.00204959" C="0.989852" G="0.00204959" T="0.00604879"/>
      <pos A="0.0140472" C="0.813887" G="4.999e-05" T="0.172016"/>
      <pos A="0.00604879" C="0.945861" G="0.00204959" T="0.0460408"/>
      <pos A="0.25" C="0.623925" G="0.040042" T="0.0860328"/>
      <pos A="0.673915" C="0.0140472" G="0.0120476" T="0.29999"/>
      <pos A="0.0180464" C="4.999e-05" G="0.981854" T="4.999e-05"/>
      <pos A="0.248" C="0.00204959" G="0.723905" T="0.0260448"/>
      <pos A="0.00604879" C="0.00404919" G="0.989852" T="4.999e-05"/>
      <pos A="0.657918" C="0.0460408" G="0.255999" T="0.040042"/>
      <pos A="0.220006" C="0.433963" G="0.253999" T="0.0920316"/>
      <pos A="0.212008" C="0.35198" G="0.0920316" T="0.343981"/>
    </motif>
    <motif db="0" id="COT1_HUMAN.H11MO.0.C" length="17" nsites="500" evalue="1.0e+000"
        url="http://hocomoco.autosome.ru/motif/COT1_HUMAN.H11MO.0.C">
      <pos A="0.180014" C="0.146021" G="0.539942" T="0.134023"/>
      <pos A="0.287992" C="0.0740352" G="0.54994" T="0.0880324"/>
      <pos A="0.248" C="0.0780344" G="0.591932" T="0.0820336"/>
      <pos A="0.208008" C="0.118026" G="0.589932" T="0.0840332"/>
      <pos A="0.0860328" C="0.15002" G="0.361978" T="0.40197"/>
      <pos A="0.132024" C="0.475955" G="0.289992" T="0.10203"/>
      <pos A="0.631924" C="0.112028" G="0.194011" T="0.0620376"/>
      <pos A="0.411968" C="0.0480404" G="0.523945" T="0.0160468"/>
      <pos A="0.725905" C="4.999e-05" G="0.269996" T="0.00404919"/>
      <pos A="0.0180464" C="4.999e-05" G="0.911868" T="0.070036"/>
      <pos A="0.0160468" C="0.010048" G="0.961858" T="0.0120476"/>
      <pos A="0.010048" C="0.0780344" G="0.279994" T="0.631924"/>
      <pos A="0.0660368" C="0.863877" G="0.0420416" T="0.0280444"/>
      <pos A="0.959858" C="0.00404919" G="0.0160468" T="0.020046"/>
      <pos A="0.204009" C="0.126025" G="0.517946" T="0.15202"/>
      <pos A="0.226005" C="0.184013" G="0.493951" T="0.0960308"/>
      <pos A="0.186013" C="0.168016" G="0.505949" T="0.140022"/>
    </motif>
    <motif db="0" id="COT2_HUMAN.H11MO.0.A" length="13" nsites="500" evalue="1.0e+000"
        url="http://hocomoco.autosome.ru/motif/COT2_HUMAN.H11MO.0.A">
      <pos A="0.18882" C="0.470321" G="0.185447" T="0.155412"/>
      <pos A="0.666713" C="0.14924" G="0.0850922" T="0.0989545"/>
      <pos A="0.531143" C="0.0743138" G="0.343923" T="0.0506204"/>
      <pos A="0.732758" C="0.00214156" G="0.259166" T="0.00593431"/>
      <pos A="0.00755762" C="4.999e-05" G="0.981054" T="0.0113384"/>
      <pos A="0.0355165" C="0.0074742" G="0.903614" T="0.0533951"/>
      <pos A="0.0075581" C="0.050158" G="0.0817676" T="0.860516"/>
      <pos A="0.0018688" C="0.925665" G="0.0217774" T="0.0506891"/>
      <pos A="0.988309" C="4.999e-05" G="0.00798988" T="0.00365105"/>
      <pos A="0.373561" C="0.120966" G="0.377556" T="0.127917"/>
      <pos A="0.408907" C="0.116651" G="0.38332" T="0.0911222"/>
      <pos A="0.212829" C="0.0575095" G="0.564802" T="0.16486"/>
      <pos A="0.232575" C="0.127389" G="0.379913" T="0.260122"/>
    </motif>
    <motif db="0" id="CTCFL_HUMAN.H11MO.0.A" length="17" nsites="450" evalue="1.0e+000"
        url="http://hocomoco.autosome.ru/motif/CTCFL_HUMAN.H11MO.0.A">
      <pos A="0.166685" C="0.182237" G="0.44218" T="0.208898"/>
      <pos A="0.0444901" C="0.833204" G="0.0733726" T="0.0489336"/>
      <pos A="0.0178294" C="0.942068" G="0.0267163" T="0.0133859"/>
      <pos A="0.33998" C="0.0689291" G="0.373306" T="0.217785"/>
      <pos A="0.124472" C="0.446623" G="0.417741" T="0.0111642"/>
      <pos A="0.142246" C="0.511053" G="0.0911464" T="0.255554"/>
      <pos A="0.873195" C="0.0444901" G="0.0311597" T="0.0511553"/>
      <pos A="0.00894246" C="0.0111642" G="0.977616" T="0.00227727"/>
      <pos A="0.231115" C="5.55432e-05" G="0.755443" T="0.0133859"/>
      <pos A="0.0800378" C="0.0911464" G="0.733226" T="0.0955899"/>
      <pos A="0.00894246" C="0.00227727" G="0.98206" T="0.00672073"/>
      <pos A="0.0111642" C="0.0133859" G="0.935403" T="0.0400467"/>
      <pos A="0.0822595" C="0.897634" G="0.004499" T="0.0156076"/>
      <pos A="0.21112" C="0.004499" G="0.768774" T="0.0156076"/>
      <pos A="0.028938" C="0.706565" G="0.206676" T="0.0578205"/>
      <pos A="0.128916" C="0.408854" G="0.077816" T="0.384415"/>
      <pos A="0.264441" C="0.26222" G="0.379971" T="0.0933681"/>
    </motif>
    <motif db="0" id="CTCF_HUMAN.H11MO.0.A" length="19" nsites="500" evalue="1.0e+000"
        url="http://hocomoco.autosome.ru/motif/CTCF_HUMAN.H11MO.0.A">
      <pos A="0.0940312" C="0.359978" G="0.126025" T="0.419966"/>
      <pos A="0.15202" C="0.168016" G="0.521946" T="0.158018"/>
      <pos A="0.257998" C="0.0840332" G="0.553939" T="0.104029"/>
      <pos A="0.0680364" C="0.855879" G="0.0360428" T="0.040042"/>
      <pos A="0.00204959" C="0.995851" G="0.00204959" T="4.999e-05"/>
      <pos A="0.69991" C="0.00604879" G="0.242002" T="0.0520396"/>
      <pos A="0.0160468" C="0.65192" G="0.321986" T="0.010048"/>
      <pos A="0.0980304" C="0.593931" G="0.0740352" T="0.234003"/>
      <pos A="0.905869" C="0.0180464" G="0.0540392" T="0.0220456"/>
      <pos A="0.00204959" C="0.00204959" G="0.991852" T="0.00404919"/>
      <pos A="0.385973" C="4.999e-05" G="0.611928" T="0.00204959"/>
      <pos A="0.0260448" C="0.0260448" G="0.587932" T="0.359978"/>
      <pos A="0.0120476" C="0.00204959" G="0.983853" T="0.00204959"/>
      <pos A="0.05004" C="0.0260448" G="0.859878" T="0.0640372"/>
      <pos A="0.0680364" C="0.875875" G="0.0120476" T="0.0440412"/>
      <pos A="0.395971" C="0.0140472" G="0.583933" T="0.00604879"/>
      <pos A="0.0760348" C="0.561938" G="0.325985" T="0.0360428"/>
      <pos A="0.0960308" C="0.421966" G="0.116027" T="0.365977"/>
      <pos A="0.371976" C="0.267996" G="0.315987" T="0.0440412"/>
    </motif>
    <motif db="0" id="E2F1_HUMAN.H11MO.0.A" length="14" nsites="500" evalue="1.0e+000"
        url="http://hocomoco.autosome.ru/motif/E2F1_HUMAN.H11MO.0.A">
      <pos A="0.327984" C="0.160018" G="0.377974" T="0.134023"/>
      <pos A="0.236003" C="0.20001" G="0.45196" T="0.112028"/>
      <pos A="0.271996" C="0.210008" G="0.289992" T="0.228004"/>
      <pos A="0.190012" C="0.10203" G="0.465957" T="0.242002"/>
      <pos A="0.0820336" C="0.20001" G="0.703909" T="0.0140472"/>
      <pos A="0.0180464" C="0.00604879" G="0.965857" T="0.010048"/>
      <pos A="0.0560388" C="0.921866" G="0.00404919" T="0.0180464"/>
      <pos A="0.0160468" C="0.00804839" G="0.957858" T="0.0180464"/>
      <pos A="0.0220456" C="0.0820336" G="0.889872" T="0.00604879"/>
      <pos A="0.0680364" C="0.0340432" G="0.889872" T="0.00804839"/>
      <pos A="0.855879" C="0.020046" G="0.090032" T="0.0340432"/>
      <pos A="0.653919" C="0.0640372" G="0.271996" T="0.010048"/>
      <pos A="0.39997" C="0.140022" G="0.365977" T="0.0940312"/>
      <pos A="0.271996" C="0.164017" G="0.395971" T="0.168016"/>
    </motif>
    <motif db="0" id="E2F4_HUMAN.H11MO.0.A" length="13" nsites="500" evalue="1.0e+000"
        url="http://hocomoco.autosome.ru/motif/E2F4_HUMAN.H11MO.0.A">
      <pos A="0.146021" C="0.257998" G="0.505949" T="0.090032"/>
      <pos A="0.277994" C="0.0960308" G="0.461958" T="0.164017"/>
      <pos A="0.244001" C="0.10003" G="0.525945" T="0.130024"/>
      <pos A="0.10003" C="0.188012" G="0.695911" T="0.0160468"/>
      <pos A="0.00404919" C="0.0360428" G="0.957858" T="0.00204959"/>
      <pos A="0.0120476" C="0.973855" G="4.999e-05" T="0.0140472"/>
      <pos A="0.0360428" C="0.00204959" G="0.945861" T="0.0160468"/>
      <pos A="0.00404919" C="0.0380424" G="0.94986" T="0.00804839"/>
      <pos A="0.090032" C="0.0140472" G="0.893871" T="0.00204959"/>
      <pos A="0.715907" C="0.0220456" G="0.25" T="0.0120476"/>
      <pos A="0.535943" C="0.20001" G="0.222006" T="0.0420416"/>
      <pos A="0.381974" C="0.188012" G="0.281994" T="0.14802"/>
      <pos A="0.253999" C="0.114027" G="0.305989" T="0.325985"/>
    </motif>
    <motif db="0" id="E2F6_HUMAN.H11MO.0.A" length="13" nsites="500" evalue="1.0e+000"
        url="http://hocomoco.autosome.ru/motif/E2F6_HUMAN.H11MO.0.A">
      <pos A="0.337982" C="0.14802" G="0.341982" T="0.172016"/>
      <pos A="0.261998" C="0.0340432" G="0.555939" T="0.14802"/>
      <pos A="0.154019" C="0.126025" G="0.69991" T="0.020046"/>
      <pos A="0.010048" C="0.0160468" G="0.963857" T="0.010048"/>
      <pos A="0.214007" C="0.707908" G="0.0120476" T="0.0660368"/>
      <pos A="0.040042" C="0.0180464" G="0.893871" T="0.0480404"/>
      <pos A="0.0240452" C="0.0480404" G="0.895871" T="0.0320436"/>
      <pos A="0.0720356" C="0.0440412" G="0.871876" T="0.0120476"/>
      <pos A="0.941862" C="0.0320436" G="0.0140472" T="0.0120476"/>
      <pos A="0.511948" C="0.0360428" G="0.435963" T="0.0160468"/>
      <pos A="0.383973" C="0.108028" G="0.437962" T="0.070036"/>
      <pos A="0.277994" C="0.218006" G="0.377974" T="0.126025"/>
      <pos A="0.275995" C="0.162018" G="0.425965" T="0.136023"/>
    </motif>
    <motif db="0" id="E2F7_HUMAN.H11MO.0.B" length="13" nsites="500" evalue="1.0e+000"
        url="http://hocomoco.autosome.ru/motif/E2F7_HUMAN.H11MO.0.B">
      <pos A="0.196011" C="0.14802" G="0.529944" T="0.126025"/>
      <pos A="0.337982" C="0.0320436" G="0.415967" T="0.214007"/>
      <pos A="0.142022" C="0.0820336" G="0.771896" T="0.00404919"/>
      <pos A="0.0440412" C="0.00404919" G="0.941862" T="0.010048"/>
      <pos A="0.0840332" C="0.853879" G="0.00404919" T="0.0580384"/>
      <pos A="0.140022" C="0.0160468" G="0.813887" T="0.030044"/>
      <pos A="0.0220456" C="0.0120476" G="0.957858" T="0.00804839"/>
      <pos A="0.204009" C="0.00604879" G="0.775895" T="0.0140472"/>
      <pos A="0.713907" C="0.00404919" G="0.275995" T="0.00604879"/>
      <pos A="0.603929" C="0.138022" G="0.240002" T="0.0180464"/>
      <pos A="0.427964" C="0.192012" G="0.224005" T="0.156019"/>
      <pos A="0.343981" C="0.0860328" G="0.355979" T="0.214007"/>
      <pos A="0.259998" C="0.15202" G="0.485953" T="0.10203"/>
    </motif>
    <motif db="0" id="EGR1_HUMAN.H11MO.0.A" length="17" nsites="500" evalue="1.0e+000"
        url="http://hocomoco.autosome.ru/motif/EGR1_HUMAN.H11MO.0.A">
      <pos A="0.232004" C="0.248" G="0.409968" T="0.110028"/>
      <pos A="0.319986" C="0.128024" G="0.317986" T="0.234003"/>
      <pos A="0.277994" C="0.180014" G="0.459958" T="0.0820336"/>
      <pos A="0.236003" C="0.112028" G="0.353979" T="0.29799"/>
      <pos A="0.112028" C="0.030044" G="0.807888" T="0.05004"/>
      <pos A="0.236003" C="0.505949" G="0.0460408" T="0.212008"/>
      <pos A="0.0560388" C="0.0340432" G="0.869876" T="0.040042"/>
      <pos A="0.0320436" C="0.00404919" G="0.409968" T="0.553939"/>
      <pos A="0.0920316" C="0.00204959" G="0.891872" T="0.0140472"/>
      <pos A="0.0160468" C="0.00404919" G="0.957858" T="0.0220456"/>
      <pos A="0.0240452" C="0.0320436" G="0.929864" T="0.0140472"/>
      <pos A="0.220006" C="0.475955" G="0.00404919" T="0.29999"/>
      <pos A="0.0880324" C="0.010048" G="0.841882" T="0.060038"/>
      <pos A="0.110028" C="0.0220456" G="0.695911" T="0.172016"/>
      <pos A="0.337982" C="0.128024" G="0.405969" T="0.128024"/>
      <pos A="0.311988" C="0.0820336" G="0.455959" T="0.15002"/>
      <pos A="0.263997" C="0.182014" G="0.435963" T="0.118026"/>
    </motif>
    <motif db="0" id="EGR2_HUMAN.H11MO.0.A" length="18" nsites="500" evalue="1.0e+000"
        url="http://hocomoco.autosome.ru/motif/EGR2_HUMAN.H11MO.0.A">
      <pos A="0.216007" C="0.0740352" G="0.611928" T="0.0980304"/>
      <pos A="0.293991" C="0.0960308" G="0.411968" T="0.19801"/>
      <pos A="0.228004" C="0.0740352" G="0.621926" T="0.0760348"/>
      <pos A="0.253999" C="0.0680364" G="0.50195" T="0.176015"/>
      <pos A="0.319986" C="0.104029" G="0.505949" T="0.070036"/>
      <pos A="0.15002" C="0.104029" G="0.44996" T="0.295991"/>
      <pos A="0.0760348" C="0.10203" G="0.765897" T="0.0560388"/>
      <pos A="0.369976" C="0.190012" G="0.0440412" T="0.395971"/>
      <pos A="0.0340432" C="0.0220456" G="0.929864" T="0.0140472"/>
      <pos A="0.040042" C="0.0120476" G="0.461958" T="0.485953"/>
      <pos A="0.182014" C="0.00604879" G="0.793891" T="0.0180464"/>
      <pos A="0.0360428" C="0.0140472" G="0.889872" T="0.060038"/>
      <pos A="0.0240452" C="0.040042" G="0.915867" T="0.020046"/>
      <pos A="0.34998" C="0.281994" G="0.0220456" T="0.345981"/>
      <pos A="0.0580384" C="0.00604879" G="0.873875" T="0.0620376"/>
      <pos A="0.0760348" C="0.0340432" G="0.781894" T="0.108028"/>
      <pos A="0.341982" C="0.0740352" G="0.50195" T="0.0820336"/>
      <pos A="0.253999" C="0.0480404" G="0.561938" T="0.136023"/>
    </motif>
    <motif db="0" id="EHF_HUMAN.H11MO.0.B" length="15" nsites="500" evalue="1.0e+000"
        url="http://hocomoco.autosome.ru/motif/EHF_HUMAN.H11MO.0.B">
      <pos A="0.25" C="0.208008" G="0.383973" T="0.158018"/>
      <pos A="0.445961" C="0.156019" G="0.166017" T="0.232004"/>
      <pos A="0.843881" C="0.00604879" G="0.00804839" T="0.142022"/>
      <pos A="0.142022" C="0.44996" G="0.192012" T="0.216007"/>
      <pos A="0.194011" C="0.511948" G="0.293991" T="4.999e-05"/>
      <pos A="0.753899" C="0.228004" G="0.0180464" T="4.999e-05"/>
      <pos A="4.999e-05" C="4.999e-05" G="0.99985" T="4.999e-05"/>
      <pos A="0.00204959" C="4.999e-05" G="0.99785" T="4.999e-05"/>
      <pos A="0.99785" C="4.999e-05" G="0.00204959" T="4.999e-05"/>
      <pos A="0.99785" C="4.999e-05" G="4.999e-05" T="0.00204959"/>
      <pos A="0.226005" C="0.00804839" G="0.765897" T="4.999e-05"/>
      <pos A="0.0320436" C="0.184013" G="0.0420416" T="0.741902"/>
      <pos A="0.269996" C="0.10203" G="0.405969" T="0.222006"/>
      <pos A="0.25" C="0.246001" G="0.407968" T="0.0960308"/>
      <pos A="0.168016" C="0.359978" G="0.353979" T="0.118026"/>
    </motif>
    <motif db="0" id="ELF1_HUMAN.H11MO.0.A" length="14" nsites="500" evalue="1.0e+000"
        url="http://hocomoco.autosome.ru/motif/ELF1_HUMAN.H11MO.0.A">
      <pos A="0.25" C="0.252" G="0.40197" T="0.0960308"/>
      <pos A="0.457958" C="0.15202" G="0.267996" T="0.122026"/>
      <pos A="0.573935" C="0.0880324" G="0.128024" T="0.210008"/>
      <pos A="0.218006" C="0.461958" G="0.190012" T="0.130024"/>
      <pos A="0.10203" C="0.677914" G="0.208008" T="0.0120476"/>
      <pos A="0.29999" C="0.673915" G="0.0160468" T="0.010048"/>
      <pos A="4.999e-05" C="4.999e-05" G="0.99985" T="4.999e-05"/>
      <pos A="0.00604879" C="4.999e-05" G="0.993851" T="4.999e-05"/>
      <pos A="0.99785" C="4.999e-05" G="4.999e-05" T="0.00204959"/>
      <pos A="0.987852" C="4.999e-05" G="0.00204959" T="0.010048"/>
      <pos A="0.116027" C="0.0320436" G="0.839882" T="0.0120476"/>
      <pos A="0.136023" C="0.164017" G="0.0440412" T="0.655919"/>
      <pos A="0.158018" C="0.156019" G="0.577934" T="0.108028"/>
      <pos A="0.126025" C="0.339982" G="0.461958" T="0.0720356"/>
    </motif>
    <motif db="0" id="ELF2_HUMAN.H11MO.0.C" length="13" nsites="500" evalue="1.0e+000"
        url="http://hocomoco.autosome.ru/motif/ELF2_HUMAN.H11MO.0.C">
      <pos A="0.391972" C="0.15202" G="0.317986" T="0.138022"/>
      <pos A="0.489952" C="0.10203" G="0.218006" T="0.190012"/>
      <pos A="0.311988" C="0.317986" G="0.29799" T="0.0720356"/>
      <pos A="0.0720356" C="0.615927" G="0.291992" T="0.020046"/>
      <pos A="0.232004" C="0.739902" G="0.0140472" T="0.0140472"/>
      <pos A="0.00804839" C="4.999e-05" G="0.985853" T="0.00604879"/>
      <pos A="0.0120476" C="0.00804839" G="0.977854" T="0.00204959"/>
      <pos A="0.973855" C="0.010048" G="0.00804839" T="0.00804839"/>
      <pos A="0.979854" C="0.00204959" G="0.00804839" T="0.010048"/>
      <pos A="0.0860328" C="0.0140472" G="0.889872" T="0.010048"/>
      <pos A="0.130024" C="0.208008" G="0.104029" T="0.557938"/>
      <pos A="0.196011" C="0.142022" G="0.55194" T="0.110028"/>
      <pos A="0.313987" C="0.192012" G="0.433963" T="0.060038"/>
    </motif>
    <motif db="0" id="ELF3_HUMAN.H11MO.0.A" length="14" nsites="500" evalue="1.0e+000"
        url="http://hocomoco.autosome.ru/motif/ELF3_HUMAN.H11MO.0.A">
      <pos A="0.29799" C="0.170016" G="0.389972" T="0.142022"/>
      <pos A="0.44796" C="0.15202" G="0.188012" T="0.212008"/>
      <pos A="0.869876" C="0.00604879" G="0.0280444" T="0.0960308"/>
      <pos A="0.146021" C="0.411968" G="0.234003" T="0.208008"/>
      <pos A="0.271996" C="0.385973" G="0.341982" T="4.999e-05"/>
      <pos A="0.915867" C="0.0640372" G="0.0160468" T="0.00404919"/>
      <pos A="0.00204959" C="4.999e-05" G="0.983853" T="0.0140472"/>
      <pos A="4.999e-05" C="0.00604879" G="0.991852" T="0.00204959"/>
      <pos A="0.989852" C="4.999e-05" G="0.010048" T="4.999e-05"/>
      <pos A="0.977854" C="4.999e-05" G="0.010048" T="0.0120476"/>
      <pos A="0.29799" C="0.0180464" G="0.681914" T="0.00204959"/>
      <pos A="0.040042" C="0.14802" G="0.0520396" T="0.759898"/>
      <pos A="0.35198" C="0.0640372" G="0.39797" T="0.186013"/>
      <pos A="0.257998" C="0.204009" G="0.425965" T="0.112028"/>
    </motif>
    <motif db="0" id="ELF5_HUMAN.H11MO.0.A" length="15" nsites="500" evalue="1.0e+000"
        url="http://hocomoco.autosome.ru/motif/ELF5_HUMAN.H11MO.0.A">
      <pos A="0.253999" C="0.222006" G="0.405969" T="0.118026"/>
      <pos A="0.216007" C="0.20201" G="0.491952" T="0.090032"/>
      <pos A="0.467956" C="0.168016" G="0.263997" T="0.10003"/>
      <pos A="0.79989" C="0.0220456" G="0.0740352" T="0.104029"/>
      <pos A="0.144021" C="0.307988" G="0.369976" T="0.178014"/>
      <pos A="0.184013" C="0.365977" G="0.443961" T="0.00604879"/>
      <pos A="0.683913" C="0.257998" G="0.05004" T="0.00804839"/>
      <pos A="4.999e-05" C="4.999e-05" G="0.99985" T="4.999e-05"/>
      <pos A="0.00604879" C="0.00204959" G="0.991852" T="4.999e-05"/>
      <pos A="0.991852" C="4.999e-05" G="0.00604879" T="0.00204959"/>
      <pos A="0.981854" C="0.00604879" G="0.00604879" T="0.00604879"/>
      <pos A="0.15002" C="0.0180464" G="0.827884" T="0.00404919"/>
      <pos A="0.158018" C="0.154019" G="0.124025" T="0.563937"/>
      <pos A="0.257998" C="0.120026" G="0.475955" T="0.146021"/>
      <pos A="0.279994" C="0.220006" G="0.395971" T="0.104029"/>
    </motif>
    <motif db="0" id="ELK1_HUMAN.H11MO.0.B" length="11" nsites="500" evalue="1.0e+000"
        url="http://hocomoco.autosome.ru/motif/ELK1_HUMAN.H11MO.0.B">
      <pos A="0.503949" C="0.130024" G="0.261998" T="0.104029"/>
      <pos A="0.120026" C="0.783893" G="0.090032" T="0.00604879"/>
      <pos A="0.124025" C="0.839882" G="0.00204959" T="0.0340432"/>
      <pos A="0.00804839" C="0.00404919" G="0.985853" T="0.00204959"/>
      <pos A="0.00604879" C="0.00204959" G="0.991852" T="4.999e-05"/>
      <pos A="0.99785" C="0.00204959" G="4.999e-05" T="4.999e-05"/>
      <pos A="0.985853" C="4.999e-05" G="0.00404919" T="0.010048"/>
      <pos A="0.080034" C="0.030044" G="0.825885" T="0.0640372"/>
      <pos A="0.0280444" C="0.168016" G="0.0280444" T="0.775895"/>
      <pos A="0.116027" C="0.110028" G="0.643921" T="0.130024"/>
      <pos A="0.317986" C="0.253999" G="0.361978" T="0.0660368"/>
    </motif>
    <motif db="0" id="ELK4_HUMAN.H11MO.0.A" length="12" nsites="500" evalue="1.0e+000"
        url="http://hocomoco.autosome.ru/motif/ELK4_HUMAN.H11MO.0.A">
      <pos A="0.20201" C="0.259998" G="0.437962" T="0.10003"/>
      <pos A="0.367976" C="0.20201" G="0.357978" T="0.0720356"/>
      <pos A="0.0580384" C="0.823885" G="0.108028" T="0.010048"/>
      <pos A="0.0480404" C="0.89787" G="4.999e-05" T="0.0540392"/>
      <pos A="0.00204959" C="4.999e-05" G="0.993851" T="0.00404919"/>
      <pos A="4.999e-05" C="4.999e-05" G="0.99785" T="0.00204959"/>
      <pos A="0.995851" C="4.999e-05" G="4.999e-05" T="0.00404919"/>
      <pos A="0.965857" C="4.999e-05" G="4.999e-05" T="0.0340432"/>
      <pos A="0.194011" C="0.0360428" G="0.727904" T="0.0420416"/>
      <pos A="0.0520396" C="0.259998" G="0.0480404" T="0.639922"/>
      <pos A="0.186013" C="0.106029" G="0.605929" T="0.10203"/>
      <pos A="0.238002" C="0.244001" G="0.439962" T="0.0780344"/>
    </motif>
    <motif db="0" id="EPAS1_HUMAN.H11MO.0.B" length="9" nsites="500" evalue="1.0e+000"
        url="http://hocomoco.autosome.ru/motif/EPAS1_HUMAN.H11MO.0.B">
      <pos A="0.230004" C="0.255999" G="0.445961" T="0.0680364"/>
      <pos A="0.166017" C="0.070036" G="0.244001" T="0.519946"/>
      <pos A="0.865877" C="0.020046" G="0.108028" T="0.00604879"/>
      <pos A="0.020046" C="0.911868" G="0.0260448" T="0.0420416"/>
      <pos A="0.0160468" C="0.010048" G="0.969856" T="0.00404919"/>
      <pos A="4.999e-05" C="4.999e-05" G="0.00204959" T="0.99785"/>
      <pos A="4.999e-05" C="4.999e-05" G="0.99785" T="0.00204959"/>
      <pos A="0.373975" C="0.469956" G="0.060038" T="0.0960308"/>
      <pos A="0.160018" C="0.489952" G="0.134023" T="0.216007"/>
    </motif>
    <motif db="0" id="ERG_HUMAN.H11MO.0.A" length="13" nsites="500" evalue="1.0e+000"
        url="http://hocomoco.autosome.ru/motif/ERG_HUMAN.H11MO.0.A">
      <pos A="0.337982" C="0.15202" G="0.359978" T="0.15002"/>
      <pos A="0.307988" C="0.156019" G="0.457958" T="0.0780344"/>
      <pos A="0.435963" C="0.0520396" G="0.455959" T="0.0560388"/>
      <pos A="0.10203" C="0.559938" G="0.333983" T="0.00404919"/>
      <pos A="0.865877" C="0.116027" G="0.0160468" T="0.00204959"/>
      <pos A="0.00404919" C="0.00404919" G="0.985853" T="0.00604879"/>
      <pos A="0.00604879" C="0.00404919" G="0.989852" T="4.999e-05"/>
      <pos A="0.975855" C="0.010048" G="0.010048" T="0.00404919"/>
      <pos A="0.935863" C="0.00204959" G="0.0220456" T="0.040042"/>
      <pos A="0.204009" C="0.0160468" G="0.777894" T="0.00204959"/>
      <pos A="0.10203" C="0.309988" G="0.174015" T="0.413967"/>
      <pos A="0.224005" C="0.160018" G="0.513947" T="0.10203"/>
      <pos A="0.261998" C="0.134023" G="0.539942" T="0.0640372"/>
    </motif>
    <motif db="0" id="ERR1_HUMAN.H11MO.0.A" length="15" nsites="284" evalue="1.0e+000"
        url="http://hocomoco.autosome.ru/motif/ERR1_HUMAN.H11MO.0.A">
      <pos A="0.102165" C="0.408395" G="0.228881" T="0.26056"/>
      <pos A="0.0775255" C="0.390795" G="0.0493664" T="0.482313"/>
      <pos A="0.102165" C="0.682946" G="0.183122" T="0.031767"/>
      <pos A="0.915259" C="0.00712777" G="0.0669659" T="0.0106477"/>
      <pos A="0.971577" C="8.79972e-05" G="0.0282471" T="8.79972e-05"/>
      <pos A="0.00360788" C="8.79972e-05" G="0.989176" T="0.00712777"/>
      <pos A="0.00712777" C="0.00360788" G="0.989176" T="8.79972e-05"/>
      <pos A="0.063446" C="0.00360788" G="0.0458465" T="0.8871"/>
      <pos A="8.79972e-05" C="0.922298" G="0.0528863" T="0.0247272"/>
      <pos A="0.985656" C="0.00360788" G="0.00712777" T="0.00360788"/>
      <pos A="0.23592" C="0.429514" G="0.140883" T="0.193682"/>
      <pos A="0.418955" C="0.197202" G="0.183122" T="0.200722"/>
      <pos A="0.147923" C="0.345037" G="0.302798" T="0.204241"/>
      <pos A="0.411915" C="0.172562" G="0.193682" T="0.221841"/>
      <pos A="0.207761" C="0.24296" G="0.397835" T="0.151443"/>
    </motif>
    <motif db="0" id="ERR2_HUMAN.H11MO.0.A" length="9" nsites="3662" evalue="1.0e+000"
        url="http://hocomoco.autosome.ru/motif/ERR2_HUMAN.H11MO.0.A">
      <pos A="0.0588136" C="0.303122" G="0.169218" T="0.468847"/>
      <pos A="0.0678225" C="0.711331" G="0.14321" T="0.077636"/>
      <pos A="0.934264" C="0.00636282" G="0.0541157" T="0.00525743"/>
      <pos A="0.986217" C="0.000614791" G="0.0116687" T="0.0014991"/>
      <pos A="0.00553378" C="0.000448983" G="0.988926" T="0.00509162"/>
      <pos A="0.00243868" C="0.00155437" G="0.993789" T="0.00221761"/>
      <pos A="0.0388613" C="0.0402052" G="0.0884513" T="0.832482"/>
      <pos A="0.00188599" C="0.876694" G="0.0717641" T="0.0496563"/>
      <pos A="0.927725" C="0.00492581" G="0.060876" T="0.00647336"/>
    </motif>
    <motif db="0" id="ERR3_HUMAN.H11MO.0.B" length="9" nsites="14" evalue="1.0e+000"
        url="http://hocomoco.autosome.ru/motif/ERR3_HUMAN.H11MO.0.B">
      <pos A="0.0710457" C="0.00177305" G="0.148015" T="0.779166"/>
      <pos A="0.0710457" C="0.709893" G="0.0710457" T="0.148015"/>
      <pos A="0.786863" C="0.00177305" G="0.209591" T="0.00177305"/>
      <pos A="0.994681" C="0.00177305" G="0.00177305" T="0.00177305"/>
      <pos A="0.00177305" C="0.0710457" G="0.856136" T="0.0710457"/>
      <pos A="0.00177305" C="0.0710457" G="0.925408" T="0.00177305"/>
      <pos A="0.0710457" C="0.00177305" G="0.00177305" T="0.925408"/>
      <pos A="0.0710457" C="0.786863" G="0.00177305" T="0.140318"/>
      <pos A="0.821499" C="0.0364094" G="0.105682" T="0.0364094"/>
    </motif>
    <motif db="0" id="ESR2_HUMAN.H11MO.0.A" length="15" nsites="497" evalue="1.0e+000"
        url="http://hocomoco.autosome.ru/motif/ESR2_HUMAN.H11MO.0.A">
      <pos A="0.494921" C="0.0966103" G="0.36215" T="0.0463186"/>
      <pos A="0.114715" C="0.0121203" G="0.790636" T="0.0825287"/>
      <pos A="0.0463186" C="0.026202" G="0.859032" T="0.068447"/>
      <pos A="0.0966103" C="0.116727" G="0.22938" T="0.557282"/>
      <pos A="0.0161436" C="0.798682" G="0.0523537" T="0.13282"/>
      <pos A="0.621656" C="0.0342486" G="0.247485" T="0.0966103"/>
      <pos A="0.092587" C="0.511014" G="0.26559" T="0.130809"/>
      <pos A="5.02917e-05" C="0.667924" G="5.02917e-05" T="0.331975"/>
      <pos A="0.122762" C="0.422501" G="0.267602" T="0.187135"/>
      <pos A="0.0402836" C="0.239439" G="0.0302253" T="0.690052"/>
      <pos A="0.0825287" C="0.026202" G="0.891219" T="5.02917e-05"/>
      <pos A="0.521072" C="0.273637" G="0.086552" T="0.118739"/>
      <pos A="0.0241903" C="0.844951" G="0.0221786" T="0.10868"/>
      <pos A="0.0825287" C="0.846962" G="0.0121203" T="0.0583887"/>
      <pos A="0.0724703" C="0.356115" G="0.0362603" T="0.535154"/>
    </motif>
    <motif db="0" id="ETS2_HUMAN.H11MO.0.B" length="13" nsites="500" evalue="1.0e+000"
        url="http://hocomoco.autosome.ru/motif/ETS2_HUMAN.H11MO.0.B">
      <pos A="0.230004" C="0.140022" G="0.435963" T="0.194011"/>
      <pos A="0.317986" C="0.146021" G="0.345981" T="0.190012"/>
      <pos A="0.321986" C="0.279994" G="0.29799" T="0.10003"/>
      <pos A="0.473955" C="0.0760348" G="0.365977" T="0.0840332"/>
      <pos A="0.192012" C="0.00804839" G="0.7519" T="0.0480404"/>
      <pos A="0.00404919" C="0.010048" G="0.967856" T="0.0180464"/>
      <pos A="0.981854" C="0.0160468" G="4.999e-05" T="0.00204959"/>
      <pos A="0.953859" C="0.0180464" G="0.0240452" T="0.00404919"/>
      <pos A="0.381974" C="0.0840332" G="0.519946" T="0.0140472"/>
      <pos A="0.391972" C="0.261998" G="0.19801" T="0.14802"/>
      <pos A="0.421966" C="0.0480404" G="0.459958" T="0.070036"/>
      <pos A="0.329984" C="0.0860328" G="0.495951" T="0.0880324"/>
      <pos A="0.495951" C="0.10003" G="0.319986" T="0.0840332"/>
    </motif>
    <motif db="0" id="ETV1_HUMAN.H11MO.0.A" length="11" nsites="500" evalue="1.0e+000"
        url="http://hocomoco.autosome.ru/motif/ETV1_HUMAN.H11MO.0.A">
      <pos A="0.15002" C="0.244001" G="0.483953" T="0.122026"/>
      <pos A="0.329984" C="0.134023" G="0.405969" T="0.130024"/>
      <pos A="0.0420416" C="0.813887" G="0.144021" T="4.999e-05"/>
      <pos A="0.216007" C="0.765897" G="0.00204959" T="0.0160468"/>
      <pos A="0.00404919" C="4.999e-05" G="0.995851" T="4.999e-05"/>
      <pos A="4.999e-05" C="4.999e-05" G="0.99985" T="4.999e-05"/>
      <pos A="0.99785" C="4.999e-05" G="0.00204959" T="4.999e-05"/>
      <pos A="0.929864" C="0.00404919" G="4.999e-05" T="0.0660368"/>
      <pos A="0.0760348" C="0.0360428" G="0.867876" T="0.020046"/>
      <pos A="0.0880324" C="0.303989" G="0.142022" T="0.465957"/>
      <pos A="0.194011" C="0.14802" G="0.525945" T="0.132024"/>
    </motif>
    <motif db="0" id="ETV2_HUMAN.H11MO.0.B" length="16" nsites="229" evalue="1.0e+000"
        url="http://hocomoco.autosome.ru/motif/ETV2_HUMAN.H11MO.0.B">
      <pos A="0.323112" C="0.174705" G="0.353667" T="0.148516"/>
      <pos A="0.301288" C="0.174705" G="0.4366" T="0.0874072"/>
      <pos A="0.580642" C="0.135421" G="0.20526" T="0.0786774"/>
      <pos A="0.528263" C="0.0612178" G="0.384221" T="0.0262986"/>
      <pos A="0.563182" C="0.0393933" G="0.388586" T="0.00883893"/>
      <pos A="0.0262986" C="0.87309" G="0.0917722" T="0.00883893"/>
      <pos A="0.89055" C="0.104867" G="0.000109123" T="0.00447403"/>
      <pos A="0.000109123" C="0.000109123" G="0.999673" T="0.000109123"/>
      <pos A="0.000109123" C="0.00447403" G="0.995308" T="0.000109123"/>
      <pos A="0.986578" C="0.000109123" G="0.0132038" T="0.000109123"/>
      <pos A="0.929834" C="0.000109123" G="0.000109123" T="0.0699476"/>
      <pos A="0.475884" C="0.0175687" G="0.506438" T="0.000109123"/>
      <pos A="0.0568529" C="0.323112" G="0.0568529" T="0.563182"/>
      <pos A="0.349302" C="0.135421" G="0.406045" T="0.109232"/>
      <pos A="0.109232" C="0.262003" G="0.567547" T="0.0612178"/>
      <pos A="0.174705" C="0.288193" G="0.4366" T="0.100502"/>
    </motif>
    <motif db="0" id="ETV5_HUMAN.H11MO.0.C" length="14" nsites="500" evalue="1.0e+000"
        url="http://hocomoco.autosome.ru/motif/ETV5_HUMAN.H11MO.0.C">
      <pos A="0.327984" C="0.180014" G="0.381974" T="0.110028"/>
      <pos A="0.455959" C="0.0880324" G="0.327984" T="0.128024"/>
      <pos A="0.29799" C="0.0980304" G="0.493951" T="0.110028"/>
      <pos A="0.20001" C="0.417966" G="0.345981" T="0.0360428"/>
      <pos A="0.839882" C="0.0360428" G="0.0840332" T="0.040042"/>
      <pos A="0.0160468" C="0.00604879" G="0.961858" T="0.0160468"/>
      <pos A="0.0440412" C="0.0160468" G="0.935863" T="0.00404919"/>
      <pos A="0.793891" C="0.0680364" G="0.10203" T="0.0360428"/>
      <pos A="0.945861" C="0.00604879" G="0.0120476" T="0.0360428"/>
      <pos A="0.371976" C="0.0620376" G="0.54794" T="0.0180464"/>
      <pos A="0.228004" C="0.10003" G="0.232004" T="0.439962"/>
      <pos A="0.218006" C="0.106029" G="0.537942" T="0.138022"/>
      <pos A="0.405969" C="0.120026" G="0.385973" T="0.0880324"/>
      <pos A="0.271996" C="0.216007" G="0.373975" T="0.138022"/>
    </motif>
    <motif db="0" id="FEV_HUMAN.H11MO.0.B" length="10" nsites="498" evalue="1.0e+000"
        url="http://hocomoco.autosome.ru/motif/FEV_HUMAN.H11MO.0.B">
      <pos A="0.224905" C="0.204828" G="0.520026" T="0.0502409"/>
      <pos A="0.255019" C="0.530064" G="0.134561" T="0.0803554"/>
      <pos A="0.281118" C="0.321271" G="0.355401" T="0.0422104"/>
      <pos A="0.317256" C="0.012096" G="0.658552" T="0.012096"/>
      <pos A="0.0321723" C="0.00607308" G="0.947651" T="0.0141036"/>
      <pos A="0.967727" C="0.0221341" G="0.00406545" T="0.00607308"/>
      <pos A="0.672606" C="0.0582714" G="0.251004" T="0.0181189"/>
      <pos A="0.18676" C="0.132554" G="0.602339" T="0.0783477"/>
      <pos A="0.154638" C="0.387523" G="0.0883859" T="0.369454"/>
      <pos A="0.0723248" C="0.230928" G="0.58427" T="0.112477"/>
    </motif>
    <motif db="0" id="FLI1_HUMAN.H11MO.0.A" length="18" nsites="497" evalue="1.0e+000"
        url="http://hocomoco.autosome.ru/motif/FLI1_HUMAN.H11MO.0.A">
      <pos A="0.209264" C="0.227369" G="0.440606" T="0.122762"/>
      <pos A="0.315882" C="0.148914" G="0.432559" T="0.102645"/>
      <pos A="0.446641" C="0.086552" G="0.37422" T="0.092587"/>
      <pos A="0.201217" C="0.0543653" G="0.653842" T="0.0905753"/>
      <pos A="0.299789" C="0.0362603" G="0.635737" T="0.0282136"/>
      <pos A="0.422501" C="0.388302" G="0.183112" T="0.00608529"/>
      <pos A="0.915359" C="0.0342486" G="0.0402836" T="0.0101086"/>
      <pos A="0.00407363" C="0.00407363" G="0.981744" T="0.0101086"/>
      <pos A="0.00206196" C="0.0121203" G="0.985767" T="5.02917e-05"/>
      <pos A="0.937487" C="0.0181553" G="0.044307" T="5.02917e-05"/>
      <pos A="0.957604" C="0.00206196" G="0.026202" T="0.014132"/>
      <pos A="0.146902" C="0.0282136" G="0.822822" T="0.00206196"/>
      <pos A="0.134832" C="0.171042" G="0.500956" T="0.19317"/>
      <pos A="0.41043" C="0.124774" G="0.402384" T="0.062412"/>
      <pos A="0.394337" C="0.0764937" G="0.474804" T="0.0543653"/>
      <pos A="0.3018" C="0.12075" G="0.509002" T="0.068447"/>
      <pos A="0.24145" C="0.150925" G="0.529119" T="0.0785053"/>
      <pos A="0.388302" C="0.130809" G="0.364162" T="0.116727"/>
    </motif>
    <motif db="0" id="FOSL1_HUMAN.H11MO.0.A" length="12" nsites="500" evalue="1.0e+000"
        url="http://hocomoco.autosome.ru/motif/FOSL1_HUMAN.H11MO.0.A">
      <pos A="0.19801" C="0.186013" G="0.405969" T="0.210008"/>
      <pos A="0.317986" C="0.164017" G="0.34798" T="0.170016"/>
      <pos A="0.429964" C="0.269996" G="0.281994" T="0.0180464"/>
      <pos A="4.999e-05" C="4.999e-05" G="0.00604879" T="0.993851"/>
      <pos A="4.999e-05" C="0.00404919" G="0.941862" T="0.0540392"/>
      <pos A="0.987852" C="0.00204959" G="0.00204959" T="0.00804839"/>
      <pos A="0.0780344" C="4.999e-05" G="0.921866" T="4.999e-05"/>
      <pos A="4.999e-05" C="4.999e-05" G="4.999e-05" T="0.99985"/>
      <pos A="0.0180464" C="0.979854" G="0.00204959" T="4.999e-05"/>
      <pos A="0.995851" C="0.00404919" G="4.999e-05" T="4.999e-05"/>
      <pos A="0.0220456" C="0.411968" G="0.162018" T="0.403969"/>
      <pos A="0.210008" C="0.40197" G="0.154019" T="0.234003"/>
    </motif>
    <motif db="0" id="FOSL2_HUMAN.H11MO.0.A" length="12" nsites="500" evalue="1.0e+000"
        url="http://hocomoco.autosome.ru/motif/FOSL2_HUMAN.H11MO.0.A">
      <pos A="0.194011" C="0.190012" G="0.373975" T="0.242002"/>
      <pos A="0.281994" C="0.134023" G="0.381974" T="0.20201"/>
      <pos A="0.519946" C="0.158018" G="0.29799" T="0.0240452"/>
      <pos A="4.999e-05" C="4.999e-05" G="0.00204959" T="0.99785"/>
      <pos A="4.999e-05" C="0.00204959" G="0.957858" T="0.040042"/>
      <pos A="0.985853" C="0.00404919" G="4.999e-05" T="0.010048"/>
      <pos A="0.10203" C="4.999e-05" G="0.89787" T="4.999e-05"/>
      <pos A="0.00404919" C="0.00404919" G="0.00404919" T="0.987852"/>
      <pos A="0.00604879" C="0.991852" G="0.00204959" T="4.999e-05"/>
      <pos A="0.99785" C="4.999e-05" G="4.999e-05" T="0.00204959"/>
      <pos A="0.0240452" C="0.35198" G="0.114027" T="0.509948"/>
      <pos A="0.216007" C="0.377974" G="0.138022" T="0.267996"/>
    </motif>
    <motif db="0" id="GABPA_HUMAN.H11MO.0.A" length="14" nsites="500" evalue="1.0e+000"
        url="http://hocomoco.autosome.ru/motif/GABPA_HUMAN.H11MO.0.A">
      <pos A="0.182014" C="0.226005" G="0.483953" T="0.108028"/>
      <pos A="0.285993" C="0.252" G="0.385973" T="0.0760348"/>
      <pos A="0.363977" C="0.230004" G="0.269996" T="0.136023"/>
      <pos A="0.429964" C="0.146021" G="0.383973" T="0.040042"/>
      <pos A="0.0980304" C="0.611928" G="0.269996" T="0.020046"/>
      <pos A="0.112028" C="0.855879" G="0.0260448" T="0.00604879"/>
      <pos A="0.00804839" C="4.999e-05" G="0.991852" T="4.999e-05"/>
      <pos A="0.00804839" C="0.00404919" G="0.985853" T="0.00204959"/>
      <pos A="0.995851" C="4.999e-05" G="0.00404919" T="4.999e-05"/>
      <pos A="0.985853" C="0.00204959" G="4.999e-05" T="0.0120476"/>
      <pos A="0.106029" C="0.0240452" G="0.867876" T="0.00204959"/>
      <pos A="0.0980304" C="0.188012" G="0.0320436" T="0.681914"/>
      <pos A="0.178014" C="0.130024" G="0.569936" T="0.122026"/>
      <pos A="0.287992" C="0.269996" G="0.383973" T="0.0580384"/>
    </motif>
    <motif db="0" id="GATA1_HUMAN.H11MO.0.A" length="19" nsites="500" evalue="1.0e+000"
        url="http://hocomoco.autosome.ru/motif/GATA1_HUMAN.H11MO.0.A">
      <pos A="0.192012" C="0.403969" G="0.206009" T="0.19801"/>
      <pos A="0.116027" C="0.144021" G="0.190012" T="0.54994"/>
      <pos A="0.0560388" C="0.0780344" G="0.639922" T="0.226005"/>
      <pos A="0.118026" C="0.206009" G="0.389972" T="0.285993"/>
      <pos A="0.194011" C="0.313987" G="0.281994" T="0.210008"/>
      <pos A="0.267996" C="0.246001" G="0.277994" T="0.208008"/>
      <pos A="0.224005" C="0.210008" G="0.367976" T="0.19801"/>
      <pos A="0.261998" C="0.168016" G="0.339982" T="0.230004"/>
      <pos A="0.214007" C="0.224005" G="0.313987" T="0.248"/>
      <pos A="0.331984" C="0.188012" G="0.323985" T="0.156019"/>
      <pos A="0.184013" C="0.387972" G="0.321986" T="0.106029"/>
      <pos A="0.719906" C="0.020046" G="0.00804839" T="0.252"/>
      <pos A="0.00604879" C="4.999e-05" G="0.993851" T="4.999e-05"/>
      <pos A="0.995851" C="4.999e-05" G="4.999e-05" T="0.00404919"/>
      <pos A="0.00204959" C="4.999e-05" G="0.0120476" T="0.985853"/>
      <pos A="0.945861" C="0.00404919" G="0.0140472" T="0.0360428"/>
      <pos A="0.857878" C="0.0160468" G="0.090032" T="0.0360428"/>
      <pos A="0.214007" C="0.154019" G="0.553939" T="0.0780344"/>
      <pos A="0.35198" C="0.188012" G="0.345981" T="0.114027"/>
    </motif>
    <motif db="0" id="GATA2_HUMAN.H11MO.0.A" length="19" nsites="500" evalue="1.0e+000"
        url="http://hocomoco.autosome.ru/motif/GATA2_HUMAN.H11MO.0.A">
      <pos A="0.132024" C="0.45196" G="0.226005" T="0.190012"/>
      <pos A="0.124025" C="0.104029" G="0.158018" T="0.613927"/>
      <pos A="0.080034" C="0.05004" G="0.65192" T="0.218006"/>
      <pos A="0.132024" C="0.222006" G="0.413967" T="0.232004"/>
      <pos A="0.271996" C="0.156019" G="0.289992" T="0.281994"/>
      <pos A="0.303989" C="0.158018" G="0.305989" T="0.232004"/>
      <pos A="0.248" C="0.19801" G="0.367976" T="0.186013"/>
      <pos A="0.269996" C="0.196011" G="0.275995" T="0.257998"/>
      <pos A="0.222006" C="0.224005" G="0.267996" T="0.285993"/>
      <pos A="0.325985" C="0.114027" G="0.343981" T="0.216007"/>
      <pos A="0.192012" C="0.337982" G="0.371976" T="0.0980304"/>
      <pos A="0.773895" C="0.00404919" G="0.00804839" T="0.214007"/>
      <pos A="4.999e-05" C="4.999e-05" G="0.995851" T="0.00404919"/>
      <pos A="0.985853" C="4.999e-05" G="0.00804839" T="0.00604879"/>
      <pos A="0.00604879" C="0.00204959" G="0.0160468" T="0.975855"/>
      <pos A="0.965857" C="0.00604879" G="4.999e-05" T="0.0280444"/>
      <pos A="0.843881" C="0.010048" G="0.114027" T="0.0320436"/>
      <pos A="0.140022" C="0.168016" G="0.627924" T="0.0640372"/>
      <pos A="0.343981" C="0.192012" G="0.389972" T="0.0740352"/>
    </motif>
    <motif db="0" id="GLI3_HUMAN.H11MO.0.B" length="11" nsites="15" evalue="1.0e+000"
        url="http://hocomoco.autosome.ru/motif/GLI3_HUMAN.H11MO.0.B">
      <pos A="0.102706" C="0.301382" G="0.294531" T="0.301382"/>
      <pos A="0.00165563" C="0.0701644" G="0.00165563" T="0.926524"/>
      <pos A="0.00165563" C="0.00165563" G="0.926524" T="0.0701644"/>
      <pos A="0.00165563" C="0.0701644" G="0.858016" T="0.0701644"/>
      <pos A="0.00165563" C="0.00165563" G="0.995033" T="0.00165563"/>
      <pos A="0.00165563" C="0.00165563" G="0.00165563" T="0.995033"/>
      <pos A="0.00165563" C="0.00165563" G="0.995033" T="0.00165563"/>
      <pos A="0.00165563" C="0.00165563" G="0.858016" T="0.138673"/>
      <pos A="0.0701644" C="0.00165563" G="0.0701644" T="0.858016"/>
      <pos A="0.0701644" C="0.652489" G="0.0701644" T="0.207182"/>
      <pos A="0.102706" C="0.36989" G="0.171215" T="0.356189"/>
    </motif>
    <motif db="0" id="HEN1_HUMAN.H11MO.0.C" length="20" nsites="55" evalue="1.0e+000"
        url="http://hocomoco.autosome.ru/motif/HEN1_HUMAN.H11MO.0.C">
      <pos A="0.119988" C="0.230301" G="0.293337" T="0.356374"/>
      <pos A="0.110767" C="0.0950081" G="0.63618" T="0.158044"/>
      <pos A="0.0319719" C="0.0319719" G="0.778012" T="0.158044"/>
      <pos A="0.0950081" C="0.000453721" G="0.856807" T="0.0477309"/>
      <pos A="0.126526" C="0.126526" G="0.462831" T="0.284117"/>
      <pos A="0.494349" C="0.457467" G="0.0477309" T="0.000453721"/>
      <pos A="0.126526" C="0.142285" G="0.441708" T="0.289481"/>
      <pos A="0.0477309" C="0.919843" G="0.0319719" T="0.000453721"/>
      <pos A="0.967121" C="0.0162128" G="0.0162128" T="0.000453721"/>
      <pos A="0.000453721" C="0.0792491" G="0.872566" T="0.0477309"/>
      <pos A="0.000453721" C="0.998639" G="0.000453721" T="0.000453721"/>
      <pos A="0.06349" C="0.000453721" G="0.000453721" T="0.935603"/>
      <pos A="0.000453721" C="0.000453721" G="0.98288" T="0.0162128"/>
      <pos A="0.0162128" C="0.888325" G="0.06349" T="0.0319719"/>
      <pos A="0.0477309" C="0.0162128" G="0.825289" T="0.110767"/>
      <pos A="0.000453721" C="0.221081" G="0.284117" T="0.494349"/>
      <pos A="0.0162128" C="0.888325" G="0.06349" T="0.0319719"/>
      <pos A="0.0950081" C="0.699217" G="0.0792491" T="0.126526"/>
      <pos A="0.110767" C="0.425949" G="0.0950081" T="0.368276"/>
      <pos A="0.127867" C="0.395771" G="0.0648309" T="0.41153"/>
    </motif>
    <motif db="0" id="HIF1A_HUMAN.H11MO.0.C" length="8" nsites="500" evalue="1.0e+000"
        url="http://hocomoco.autosome.ru/motif/HIF1A_HUMAN.H11MO.0.C">
      <pos A="0.212008" C="0.164017" G="0.527944" T="0.0960308"/>
      <pos A="0.234003" C="0.05004" G="0.417966" T="0.29799"/>
      <pos A="0.825885" C="0.0120476" G="0.156019" T="0.00604879"/>
      <pos A="0.134023" C="0.80189" G="0.010048" T="0.0540392"/>
      <pos A="0.0280444" C="0.00204959" G="0.969856" T="4.999e-05"/>
      <pos A="0.00804839" C="0.00804839" G="4.999e-05" T="0.983853"/>
      <pos A="4.999e-05" C="0.00404919" G="0.993851" T="0.00204959"/>
      <pos A="0.285993" C="0.521946" G="0.0860328" T="0.106029"/>
    </motif>
    <motif db="0" id="HINFP_HUMAN.H11MO.0.C" length="16" nsites="42" evalue="1.0e+000"
        url="http://hocomoco.autosome.ru/motif/HINFP_HUMAN.H11MO.0.C">
      <pos A="0.327123" C="0.0662129" G="0.39771" T="0.208954"/>
      <pos A="0.333658" C="0.381238" G="0.141769" T="0.143335"/>
      <pos A="0.0466079" C="0.405812" G="0.476399" T="0.0711814"/>
      <pos A="0.190916" C="0.358231" G="0.166342" T="0.284511"/>
      <pos A="0.238496" C="0.238496" G="0.0711814" T="0.451826"/>
      <pos A="0.473266" C="0.31065" G="0.167909" T="0.0481744"/>
      <pos A="0.166342" C="0.118762" G="0.573127" T="0.141769"/>
      <pos A="0.0711814" C="0.927631" G="0.000593824" T="0.000593824"/>
      <pos A="0.000593824" C="0.000593824" G="0.998219" T="0.000593824"/>
      <pos A="0.0481744" C="0.0236009" G="0.927631" T="0.000593824"/>
      <pos A="0.973645" C="0.0251673" G="0.000593824" T="0.000593824"/>
      <pos A="0.000593824" C="0.950638" G="0.0481744" T="0.000593824"/>
      <pos A="0.000593824" C="0.0711814" G="0.855477" T="0.0727478"/>
      <pos A="0.0236009" C="0.000593824" G="0.000593824" T="0.975211"/>
      <pos A="0.192482" C="0.0236009" G="0.117195" T="0.666721"/>
      <pos A="0.385815" C="0.269213" G="0.267647" T="0.0773248"/>
    </motif>
    <motif db="0" id="HNF4A_HUMAN.H11MO.0.A" length="14" nsites="500" evalue="1.0e+000"
        url="http://hocomoco.autosome.ru/motif/HNF4A_HUMAN.H11MO.0.A">
      <pos A="0.289992" C="0.176015" G="0.417966" T="0.116027"/>
      <pos A="0.459958" C="0.0340432" G="0.425965" T="0.080034"/>
      <pos A="0.0740352" C="0.0180464" G="0.855879" T="0.0520396"/>
      <pos A="0.146021" C="0.0440412" G="0.40197" T="0.407968"/>
      <pos A="0.134023" C="0.325985" G="0.259998" T="0.279994"/>
      <pos A="0.00804839" C="0.903869" G="0.00804839" T="0.080034"/>
      <pos A="0.94786" C="0.0140472" G="0.0320436" T="0.00604879"/>
      <pos A="0.903869" C="0.0180464" G="0.070036" T="0.00804839"/>
      <pos A="0.931864" C="4.999e-05" G="0.0560388" T="0.0120476"/>
      <pos A="0.00604879" C="0.00404919" G="0.967856" T="0.0220456"/>
      <pos A="0.0280444" C="0.010048" G="0.192012" T="0.769896"/>
      <pos A="0.0420416" C="0.639922" G="0.0580384" T="0.259998"/>
      <pos A="0.0180464" C="0.893871" G="0.010048" T="0.0780344"/>
      <pos A="0.763897" C="0.070036" G="0.0840332" T="0.0820336"/>
    </motif>
    <motif db="0" id="HNF4G_HUMAN.H11MO.0.B" length="14" nsites="500" evalue="1.0e+000"
        url="http://hocomoco.autosome.ru/motif/HNF4G_HUMAN.H11MO.0.B">
      <pos A="0.281994" C="0.253999" G="0.353979" T="0.110028"/>
      <pos A="0.455959" C="0.0320436" G="0.39797" T="0.114027"/>
      <pos A="0.0720356" C="0.0180464" G="0.84788" T="0.0620376"/>
      <pos A="0.182014" C="0.070036" G="0.325985" T="0.421966"/>
      <pos A="0.15002" C="0.307988" G="0.277994" T="0.263997"/>
      <pos A="0.00804839" C="0.925865" G="0.010048" T="0.0560388"/>
      <pos A="0.94986" C="0.0220456" G="0.0160468" T="0.0120476"/>
      <pos A="0.845881" C="0.00804839" G="0.144021" T="0.00204959"/>
      <pos A="0.921866" C="4.999e-05" G="0.0680364" T="0.010048"/>
      <pos A="0.00804839" C="0.00604879" G="0.967856" T="0.0180464"/>
      <pos A="0.0160468" C="0.00804839" G="0.381974" T="0.593931"/>
      <pos A="0.0420416" C="0.495951" G="0.128024" T="0.333983"/>
      <pos A="0.0180464" C="0.835883" G="0.0160468" T="0.130024"/>
      <pos A="0.70191" C="0.0640372" G="0.130024" T="0.104029"/>
    </motif>
    <motif db="0" id="HSF1_HUMAN.H11MO.0.A" length="15" nsites="500" evalue="1.0e+000"
        url="http://hocomoco.autosome.ru/motif/HSF1_HUMAN.H11MO.0.A">
      <pos A="0.14802" C="0.228004" G="0.224005" T="0.39997"/>
      <pos A="0.421966" C="0.0560388" G="0.489952" T="0.0320436"/>
      <pos A="0.0120476" C="0.00604879" G="0.977854" T="0.00404919"/>
      <pos A="0.94986" C="0.020046" G="0.020046" T="0.010048"/>
      <pos A="0.84988" C="0.0340432" G="0.0540392" T="0.0620376"/>
      <pos A="0.244001" C="0.188012" G="0.295991" T="0.271996"/>
      <pos A="0.156019" C="0.277994" G="0.403969" T="0.162018"/>
      <pos A="0.108028" C="0.0880324" G="0.060038" T="0.743901"/>
      <pos A="0.116027" C="0.0160468" G="0.0880324" T="0.779894"/>
      <pos A="0.0520396" C="0.943861" G="0.00404919" T="4.999e-05"/>
      <pos A="0.0120476" C="0.319986" G="0.0320436" T="0.635923"/>
      <pos A="0.563937" C="0.060038" G="0.367976" T="0.00804839"/>
      <pos A="0.00604879" C="0.00804839" G="0.985853" T="4.999e-05"/>
      <pos A="0.911868" C="0.030044" G="0.030044" T="0.0280444"/>
      <pos A="0.787892" C="0.0660368" G="0.10203" T="0.0440412"/>
    </motif>
    <motif db="0" id="HSF2_HUMAN.H11MO.0.A" length="14" nsites="1040" evalue="1.0e+000"
        url="http://hocomoco.autosome.ru/motif/HSF2_HUMAN.H11MO.0.A">
      <pos A="0.341384" C="0.261789" G="0.308828" T="0.0879987"/>
      <pos A="0.0672304" C="0.0841044" G="0.76643" T="0.082235"/>
      <pos A="0.750249" C="0.0685822" G="0.117074" T="0.0640954"/>
      <pos A="0.692726" C="0.0605972" G="0.110659" T="0.136017"/>
      <pos A="0.120993" C="0.230402" G="0.280195" T="0.36841"/>
      <pos A="0.304399" C="0.189927" G="0.415802" T="0.0898721"/>
      <pos A="0.0960618" C="0.0362036" G="0.0787546" T="0.78898"/>
      <pos A="0.0645634" C="0.0485366" G="0.0926637" T="0.794236"/>
      <pos A="0.0443109" C="0.795042" G="0.120612" T="0.0400342"/>
      <pos A="0.0677177" C="0.137609" G="0.161993" T="0.632681"/>
      <pos A="0.581977" C="0.177813" G="0.174571" T="0.0656385"/>
      <pos A="0.016886" C="0.119136" G="0.810075" T="0.0539034"/>
      <pos A="0.72526" C="0.0617303" G="0.114401" T="0.0986084"/>
      <pos A="0.550751" C="0.162443" G="0.138533" T="0.148273"/>
    </motif>
    <motif db="0" id="IKZF1_HUMAN.H11MO.0.C" length="8" nsites="60" evalue="1.0e+000"
        url="http://hocomoco.autosome.ru/motif/IKZF1_HUMAN.H11MO.0.C">
      <pos A="0.0427902" C="0.286018" G="0.237711" T="0.43348"/>
      <pos A="0.0580449" C="0.0885543" G="0.000415973" T="0.852985"/>
      <pos A="0.0563499" C="0.000415973" G="0.942818" T="0.000415973"/>
      <pos A="0.0190606" C="0.0309254" G="0.949598" T="0.000415973"/>
      <pos A="0.000415973" C="0.0173657" G="0.981802" T="0.000415973"/>
      <pos A="0.849595" C="0.000415973" G="0.149573" T="0.000415973"/>
      <pos A="0.320765" C="0.0309254" G="0.532636" T="0.115674"/>
      <pos A="0.415683" C="0.0394002" G="0.368224" T="0.176693"/>
    </motif>
    <motif db="0" id="IRF4_HUMAN.H11MO.0.A" length="18" nsites="500" evalue="1.0e+000"
        url="http://hocomoco.autosome.ru/motif/IRF4_HUMAN.H11MO.0.A">
      <pos A="0.353979" C="0.176015" G="0.323985" T="0.146021"/>
      <pos A="0.529944" C="0.112028" G="0.192012" T="0.166017"/>
      <pos A="0.65192" C="0.0720356" G="0.112028" T="0.164017"/>
      <pos A="0.487952" C="0.060038" G="0.194011" T="0.257998"/>
      <pos A="0.236003" C="0.126025" G="0.573935" T="0.0640372"/>
      <pos A="0.511948" C="0.146021" G="0.303989" T="0.0380424"/>
      <pos A="0.214007" C="0.00404919" G="0.759898" T="0.0220456"/>
      <pos A="0.030044" C="0.0160468" G="0.95186" T="0.00204959"/>
      <pos A="0.969856" C="0.0180464" G="0.00404919" T="0.00804839"/>
      <pos A="0.959858" C="0.00404919" G="0.010048" T="0.0260448"/>
      <pos A="0.0580384" C="0.437962" G="0.479954" T="0.0240452"/>
      <pos A="0.0680364" C="0.0840332" G="0.0220456" T="0.825885"/>
      <pos A="0.0360428" C="0.0160468" G="0.943861" T="0.00404919"/>
      <pos A="0.89987" C="0.00404919" G="0.0840332" T="0.0120476"/>
      <pos A="0.691912" C="0.0280444" G="0.259998" T="0.020046"/>
      <pos A="0.935863" C="0.0320436" G="0.0180464" T="0.0140472"/>
      <pos A="0.168016" C="0.443961" G="0.34998" T="0.0380424"/>
      <pos A="0.208008" C="0.275995" G="0.0940312" T="0.421966"/>
    </motif>
    <motif db="0" id="ITF2_HUMAN.H11MO.0.C" length="10" nsites="497" evalue="1.0e+000"
        url="http://hocomoco.autosome.ru/motif/ITF2_HUMAN.H11MO.0.C">
      <pos A="0.307835" C="0.0422953" G="0.382267" T="0.267602"/>
      <pos A="0.126785" C="0.146902" G="0.684017" T="0.0422953"/>
      <pos A="0.0282136" C="0.895242" G="0.0523537" T="0.0241903"/>
      <pos A="0.937487" C="0.00809696" G="0.026202" T="0.0282136"/>
      <pos A="0.0302253" C="0.104657" G="0.824834" T="0.0402836"/>
      <pos A="0.0945987" C="0.589469" G="0.299789" T="0.0161436"/>
      <pos A="0.0905753" C="0.00608529" G="0.00809696" T="0.895242"/>
      <pos A="0.00407363" C="0.014132" G="0.951569" T="0.0302253"/>
      <pos A="0.0845403" C="0.106669" G="0.460722" T="0.348069"/>
      <pos A="0.092587" C="0.273637" G="0.529119" T="0.104657"/>
    </motif>
    <motif db="0" id="JUNB_HUMAN.H11MO.0.A" length="11" nsites="500" evalue="1.0e+000"
        url="http://hocomoco.autosome.ru/motif/JUNB_HUMAN.H11MO.0.A">
      <pos A="0.273995" C="0.0980304" G="0.303989" T="0.323985"/>
      <pos A="0.263997" C="0.34798" G="0.273995" T="0.114027"/>
      <pos A="0.0320436" C="0.00804839" G="0.0120476" T="0.94786"/>
      <pos A="0.00404919" C="0.0340432" G="0.889872" T="0.0720356"/>
      <pos A="0.933863" C="0.00204959" G="4.999e-05" T="0.0640372"/>
      <pos A="4.999e-05" C="4.999e-05" G="0.953859" T="0.0460408"/>
      <pos A="0.0120476" C="0.0120476" G="4.999e-05" T="0.975855"/>
      <pos A="0.05004" C="0.925865" G="0.0140472" T="0.010048"/>
      <pos A="0.977854" C="0.00804839" G="0.00404919" T="0.010048"/>
      <pos A="0.0740352" C="0.365977" G="0.261998" T="0.29799"/>
      <pos A="0.317986" C="0.34998" G="0.130024" T="0.20201"/>
    </motif>
    <motif db="0" id="JUND_HUMAN.H11MO.0.A" length="11" nsites="450" evalue="1.0e+000"
        url="http://hocomoco.autosome.ru/motif/JUND_HUMAN.H11MO.0.A">
      <pos A="0.235559" C="0.151133" G="0.428849" T="0.184459"/>
      <pos A="0.397745" C="0.164463" G="0.393301" T="0.0444901"/>
      <pos A="0.0267163" C="0.00227727" G="0.0178294" T="0.953177"/>
      <pos A="0.00672073" C="0.00894246" G="0.953177" T="0.0311597"/>
      <pos A="0.946512" C="0.00672073" G="0.0222728" T="0.0244946"/>
      <pos A="0.0622639" C="5.55432e-05" G="0.937625" T="5.55432e-05"/>
      <pos A="0.0133859" C="0.0133859" G="0.0133859" T="0.959842"/>
      <pos A="0.0244946" C="0.933182" G="0.0422684" T="5.55432e-05"/>
      <pos A="0.988725" C="0.004499" G="0.00672073" T="5.55432e-05"/>
      <pos A="0.0378249" C="0.384415" G="0.14669" T="0.431071"/>
      <pos A="0.151133" C="0.413297" G="0.168907" T="0.266663"/>
    </motif>
    <motif db="0" id="JUN_HUMAN.H11MO.0.A" length="11" nsites="500" evalue="1.0e+000"
        url="http://hocomoco.autosome.ru/motif/JUN_HUMAN.H11MO.0.A">
      <pos A="0.232004" C="0.144021" G="0.403969" T="0.220006"/>
      <pos A="0.49795" C="0.162018" G="0.307988" T="0.0320436"/>
      <pos A="0.0160468" C="0.00404919" G="0.0180464" T="0.961858"/>
      <pos A="0.0240452" C="0.0140472" G="0.921866" T="0.040042"/>
      <pos A="0.977854" C="0.00404919" G="0.00604879" T="0.0120476"/>
      <pos A="4.999e-05" C="4.999e-05" G="0.94786" T="0.0520396"/>
      <pos A="0.00604879" C="0.0240452" G="0.00804839" T="0.961858"/>
      <pos A="0.0240452" C="0.955859" G="0.0160468" T="0.00404919"/>
      <pos A="0.975855" C="0.00404919" G="0.00804839" T="0.0120476"/>
      <pos A="0.0180464" C="0.357978" G="0.118026" T="0.505949"/>
      <pos A="0.255999" C="0.377974" G="0.122026" T="0.244001"/>
    </motif>
    <motif db="0" id="KLF12_HUMAN.H11MO.0.C" length="11" nsites="452" evalue="1.0e+000"
        url="http://hocomoco.autosome.ru/motif/KLF12_HUMAN.H11MO.0.C">
      <pos A="0.37829" C="0.3429" G="0.194702" T="0.0841075"/>
      <pos A="0.247788" C="0.0310219" G="0.581785" T="0.139405"/>
      <pos A="0.0642004" C="5.52975e-05" G="0.931265" T="0.0044791"/>
      <pos A="5.52975e-05" C="0.0022672" G="0.99541" T="0.0022672"/>
      <pos A="5.52975e-05" C="5.52975e-05" G="0.999834" T="5.52975e-05"/>
      <pos A="0.0907432" C="0.87818" G="0.0022672" T="0.02881"/>
      <pos A="0.0221743" C="0.0022672" G="0.96002" T="0.0155386"/>
      <pos A="0.0044791" C="0.0089029" G="0.791916" T="0.194702"/>
      <pos A="0.0973789" C="5.52975e-05" G="0.862696" T="0.0398695"/>
      <pos A="0.0133267" C="0.006691" G="0.964444" T="0.0155386"/>
      <pos A="0.130557" C="0.800763" G="0.02881" T="0.0398695"/>
    </motif>
    <motif db="0" id="KLF15_HUMAN.H11MO.0.A" length="19" nsites="479" evalue="1.0e+000"
        url="http://hocomoco.autosome.ru/motif/KLF15_HUMAN.H11MO.0.A">
      <pos A="0.311052" C="0.0355354" G="0.542736" T="0.110676"/>
      <pos A="0.258871" C="0.0125757" G="0.695105" T="0.0334481"/>
      <pos A="5.21812e-05" C="0.00213943" G="0.997756" T="5.21812e-05"/>
      <pos A="0.0167502" C="0.00631392" G="0.974796" T="0.00213943"/>
      <pos A="0.536475" C="0.354884" G="5.21812e-05" T="0.108589"/>
      <pos A="0.0689313" C="0.00631392" G="0.918441" T="0.00631392"/>
      <pos A="0.0125757" C="0.0146629" G="0.885045" T="0.0877166"/>
      <pos A="0.492642" C="0.0313609" G="0.423763" T="0.0522334"/>
      <pos A="0.116938" C="0.00631392" G="0.868347" T="0.00840117"/>
      <pos A="0.313139" C="0.344448" G="0.298528" T="0.0438844"/>
      <pos A="0.344448" C="0.16077" G="0.286005" T="0.208777"/>
      <pos A="0.233824" C="0.0438844" G="0.582394" T="0.139898"/>
      <pos A="0.150334" C="0.0209247" G="0.797381" T="0.0313609"/>
      <pos A="0.185817" C="0.0313609" G="0.770246" T="0.0125757"/>
      <pos A="0.256784" C="0.133636" G="0.576132" T="0.0334481"/>
      <pos A="0.177468" C="0.104415" G="0.665884" T="0.0522334"/>
      <pos A="0.277656" C="0.129461" G="0.446723" T="0.146159"/>
      <pos A="0.0877166" C="0.0939783" G="0.743112" T="0.0751931"/>
      <pos A="0.18373" C="0.0167502" G="0.730589" T="0.0689313"/>
    </motif>
    <motif db="0" id="KLF1_HUMAN.H11MO.0.A" length="14" nsites="489" evalue="1.0e+000"
        url="http://hocomoco.autosome.ru/motif/KLF1_HUMAN.H11MO.0.A">
      <pos A="0.33945" C="0.0327643" G="0.386475" T="0.241311"/>
      <pos A="0.00414026" C="0.00209569" G="0.989624" T="0.00414026"/>
      <pos A="0.00209569" C="0.00414026" G="0.987579" T="0.00618483"/>
      <pos A="5.11143e-05" C="5.11143e-05" G="0.997802" T="0.00209569"/>
      <pos A="0.0920568" C="0.527551" G="5.11143e-05" T="0.380341"/>
      <pos A="0.0143631" C="5.11143e-05" G="0.977356" T="0.0082294"/>
      <pos A="0.024586" C="0.010274" G="0.535729" T="0.429411"/>
      <pos A="0.038898" C="0.00414026" G="0.903752" T="0.05321"/>
      <pos A="0.024586" C="0.0225414" G="0.86286" T="0.0900123"/>
      <pos A="0.0613883" C="0.684983" G="0.167706" T="0.0859231"/>
      <pos A="0.167706" C="0.458035" G="0.0941014" T="0.280157"/>
      <pos A="0.143171" C="0.198375" G="0.472347" T="0.186107"/>
      <pos A="0.104324" C="0.202464" G="0.529595" T="0.163617"/>
      <pos A="0.112503" C="0.161572" G="0.623645" T="0.10228"/>
    </motif>
    <motif db="0" id="KLF3_HUMAN.H11MO.0.B" length="19" nsites="498" evalue="1.0e+000"
        url="http://hocomoco.autosome.ru/motif/KLF3_HUMAN.H11MO.0.B">
      <pos A="0.212859" C="0.188767" G="0.471843" T="0.126531"/>
      <pos A="0.226912" C="0.222897" G="0.461805" T="0.0883859"/>
      <pos A="0.259034" C="0.204828" G="0.42366" T="0.112477"/>
      <pos A="0.244981" C="0.18676" G="0.495935" T="0.0723248"/>
      <pos A="0.327294" C="0.246989" G="0.315248" T="0.11047"/>
      <pos A="0.345362" C="0.044218" G="0.359416" T="0.251004"/>
      <pos A="0.0341799" C="5.01907e-05" G="0.96572" T="5.01907e-05"/>
      <pos A="0.00607308" C="5.01907e-05" G="0.991819" T="0.00205782"/>
      <pos A="0.00406545" C="0.00808071" G="0.985796" T="0.00205782"/>
      <pos A="0.0863782" C="0.642491" G="5.01907e-05" T="0.27108"/>
      <pos A="0.00808071" C="0.00607308" G="0.981781" T="0.00406545"/>
      <pos A="0.00406545" C="0.0261494" G="0.724804" T="0.244981"/>
      <pos A="0.184752" C="0.0181189" G="0.754919" T="0.0422104"/>
      <pos A="0.0763401" C="0.0100883" G="0.843254" T="0.0703172"/>
      <pos A="0.0843706" C="0.6184" G="0.148615" T="0.148615"/>
      <pos A="0.182744" C="0.3815" G="0.162668" T="0.273088"/>
      <pos A="0.130546" C="0.204828" G="0.495935" T="0.168691"/>
      <pos A="0.0924011" C="0.242973" G="0.530064" T="0.134561"/>
      <pos A="0.160661" C="0.218882" G="0.481881" T="0.138577"/>
    </motif>
    <motif db="0" id="KLF4_HUMAN.H11MO.0.A" length="10" nsites="500" evalue="1.0e+000"
        url="http://hocomoco.autosome.ru/motif/KLF4_HUMAN.H11MO.0.A">
      <pos A="0.419966" C="0.020046" G="0.204009" T="0.355979"/>
      <pos A="0.00804839" C="4.999e-05" G="0.987852" T="0.00404919"/>
      <pos A="0.00204959" C="4.999e-05" G="0.991852" T="0.00604879"/>
      <pos A="0.0120476" C="0.00404919" G="0.977854" T="0.00604879"/>
      <pos A="0.0260448" C="0.443961" G="0.00404919" T="0.525945"/>
      <pos A="0.00404919" C="0.00404919" G="0.991852" T="4.999e-05"/>
      <pos A="0.00404919" C="0.00404919" G="0.437962" T="0.553939"/>
      <pos A="0.05004" C="0.0160468" G="0.885873" T="0.0480404"/>
      <pos A="0.0140472" C="0.0380424" G="0.881874" T="0.0660368"/>
      <pos A="0.0540392" C="0.627924" G="0.0680364" T="0.25"/>
    </motif>
    <motif db="0" id="KLF5_HUMAN.H11MO.0.A" length="14" nsites="500" evalue="1.0e+000"
        url="http://hocomoco.autosome.ru/motif/KLF5_HUMAN.H11MO.0.A">
      <pos A="0.421966" C="0.0340432" G="0.204009" T="0.339982"/>
      <pos A="0.0460408" C="0.00404919" G="0.943861" T="0.00604879"/>
      <pos A="0.00804839" C="0.00804839" G="0.967856" T="0.0160468"/>
      <pos A="0.0240452" C="0.0360428" G="0.929864" T="0.010048"/>
      <pos A="0.178014" C="0.184013" G="0.00804839" T="0.629924"/>
      <pos A="0.0460408" C="0.00204959" G="0.941862" T="0.010048"/>
      <pos A="0.040042" C="0.010048" G="0.543941" T="0.405969"/>
      <pos A="0.0160468" C="4.999e-05" G="0.963857" T="0.020046"/>
      <pos A="0.05004" C="0.030044" G="0.829884" T="0.090032"/>
      <pos A="0.106029" C="0.633923" G="0.110028" T="0.15002"/>
      <pos A="0.248" C="0.182014" G="0.192012" T="0.377974"/>
      <pos A="0.104029" C="0.136023" G="0.605929" T="0.154019"/>
      <pos A="0.154019" C="0.124025" G="0.50195" T="0.220006"/>
      <pos A="0.14802" C="0.210008" G="0.493951" T="0.14802"/>
    </motif>
    <motif db="0" id="KLF6_HUMAN.H11MO.0.A" length="19" nsites="496" evalue="1.0e+000"
        url="http://hocomoco.autosome.ru/motif/KLF6_HUMAN.H11MO.0.A">
      <pos A="0.155261" C="0.185497" G="0.510028" T="0.149214"/>
      <pos A="0.22178" C="0.247984" G="0.479792" T="0.0504435"/>
      <pos A="0.445525" C="0.189528" G="0.280236" T="0.0847107"/>
      <pos A="0.459635" C="0.0181919" G="0.368928" T="0.153245"/>
      <pos A="0.0484277" C="0.00609756" G="0.814402" T="0.131072"/>
      <pos A="0.0242391" C="5.03931e-05" G="0.955503" T="0.0202076"/>
      <pos A="0.0443963" C="0.0524592" G="0.891" T="0.0121447"/>
      <pos A="0.260079" C="0.457619" G="5.03931e-05" T="0.282252"/>
      <pos A="0.116962" C="0.00609756" G="0.854717" T="0.0222233"/>
      <pos A="0.0282705" C="0.0222233" G="0.689428" T="0.260079"/>
      <pos A="0.209686" C="0.0645535" G="0.68338" T="0.0423806"/>
      <pos A="0.0867265" C="0.0302862" G="0.836575" T="0.046412"/>
      <pos A="0.229843" C="0.453588" G="0.20767" T="0.108899"/>
      <pos A="0.294346" C="0.318535" G="0.13712" T="0.25"/>
      <pos A="0.0625378" C="0.157277" G="0.522123" T="0.258063"/>
      <pos A="0.147198" C="0.127041" G="0.608799" T="0.116962"/>
      <pos A="0.161308" C="0.171387" G="0.602751" T="0.0645535"/>
      <pos A="0.34877" C="0.110915" G="0.433431" T="0.106884"/>
      <pos A="0.258063" C="0.233874" G="0.455604" T="0.0524592"/>
    </motif>
    <motif db="0" id="KLF8_HUMAN.H11MO.0.C" length="9" nsites="5" evalue="1.0e+000"
        url="http://hocomoco.autosome.ru/motif/KLF8_HUMAN.H11MO.0.C">
      <pos A="0.00490196" C="0.77521" G="0.00490196" T="0.214986"/>
      <pos A="0.670168" C="0.320028" G="0.00490196" T="0.00490196"/>
      <pos A="0.00490196" C="0.00490196" G="0.880252" T="0.109944"/>
      <pos A="0.00490196" C="0.00490196" G="0.670168" T="0.320028"/>
      <pos A="0.00490196" C="0.00490196" G="0.985294" T="0.00490196"/>
      <pos A="0.00490196" C="0.00490196" G="0.635154" T="0.355042"/>
      <pos A="0.00490196" C="0.00490196" G="0.985294" T="0.00490196"/>
      <pos A="0.00490196" C="0.109944" G="0.00490196" T="0.880252"/>
      <pos A="0.00490196" C="0.109944" G="0.880252" T="0.00490196"/>
    </motif>
    <motif db="0" id="KLF9_HUMAN.H11MO.0.C" length="15" nsites="256" evalue="1.0e+000"
        url="http://hocomoco.autosome.ru/motif/KLF9_HUMAN.H11MO.0.C">
      <pos A="0.0625732" C="0.187524" G="0.636568" T="0.113335"/>
      <pos A="0.257809" C="0.187524" G="0.460855" T="0.093811"/>
      <pos A="0.499902" C="0.136763" G="0.265619" T="0.0977157"/>
      <pos A="0.160191" C="0.0118118" G="0.800566" T="0.0274307"/>
      <pos A="0.0430496" C="0.00400234" G="0.632663" T="0.320285"/>
      <pos A="0.0157165" C="9.76181e-05" G="0.984088" T="9.76181e-05"/>
      <pos A="9.76181e-05" C="0.00400234" G="0.980184" T="0.0157165"/>
      <pos A="9.76181e-05" C="0.00790707" G="0.991898" T="9.76181e-05"/>
      <pos A="0.00790707" C="0.757614" G="0.00400234" T="0.230476"/>
      <pos A="9.76181e-05" C="9.76181e-05" G="0.999707" T="9.76181e-05"/>
      <pos A="0.00400234" C="0.0157165" G="0.261714" T="0.718567"/>
      <pos A="0.00400234" C="0.00400234" G="0.976279" T="0.0157165"/>
      <pos A="0.050859" C="0.117239" G="0.67171" T="0.160191"/>
      <pos A="0.0157165" C="0.843518" G="0.0313354" T="0.10943"/>
      <pos A="0.128954" C="0.523331" G="0.203143" T="0.144572"/>
    </motif>
    <motif db="0" id="LEF1_HUMAN.H11MO.0.A" length="14" nsites="456" evalue="1.0e+000"
        url="http://hocomoco.autosome.ru/motif/LEF1_HUMAN.H11MO.0.A">
      <pos A="0.0767924" C="0.260963" G="0.274118" T="0.388128"/>
      <pos A="0.0329423" C="0.63588" G="0.184225" T="0.146952"/>
      <pos A="0.0175948" C="0.708233" G="0.0132098" T="0.260963"/>
      <pos A="0.122835" C="0.0460973" G="0.0197873" T="0.81128"/>
      <pos A="0.00224731" C="0.138182" G="0.0351348" T="0.824435"/>
      <pos A="0.00224731" C="0.0132098" G="0.0329423" T="0.951601"/>
      <pos A="0.0439048" C="0.4254" G="0.519678" T="0.0110173"/>
      <pos A="0.456095" C="0.138182" G="0.0154023" T="0.39032"/>
      <pos A="0.278503" C="0.166685" G="0.157915" T="0.396898"/>
      <pos A="0.28508" C="0.190802" G="0.201765" T="0.322353"/>
      <pos A="0.0417123" C="0.129412" G="0.149145" T="0.67973"/>
      <pos A="0.0395198" C="0.31139" G="0.383743" T="0.265348"/>
      <pos A="0.116257" C="0.46048" G="0.0899474" T="0.333315"/>
      <pos A="0.313583" C="0.221497" G="0.103102" T="0.361818"/>
    </motif>
    <motif db="0" id="LYL1_HUMAN.H11MO.0.A" length="14" nsites="453" evalue="1.0e+000"
        url="http://hocomoco.autosome.ru/motif/LYL1_HUMAN.H11MO.0.A">
      <pos A="0.205308" C="0.441459" G="0.203101" T="0.150132"/>
      <pos A="0.145718" C="0.695266" G="0.0265394" T="0.132476"/>
      <pos A="0.64009" C="0.0508166" G="0.0464026" T="0.26269"/>
      <pos A="0.0574377" C="0.125855" G="0.490013" T="0.326694"/>
      <pos A="0.130269" C="0.730578" G="0.0441955" T="0.094957"/>
      <pos A="0.105992" C="5.51755e-05" G="0.00667623" T="0.887277"/>
      <pos A="0.00226219" C="0.176617" G="0.810031" T="0.0110903"/>
      <pos A="0.00667623" C="0.298003" G="0.181031" T="0.51429"/>
      <pos A="0.0618517" C="0.207515" G="0.220757" T="0.509876"/>
      <pos A="0.207515" C="0.220757" G="0.130269" T="0.441459"/>
      <pos A="0.0441955" C="0.512083" G="0.119234" T="0.324487"/>
      <pos A="0.094957" C="0.580501" G="0.110406" T="0.214136"/>
      <pos A="0.141304" C="0.187652" G="0.181031" T="0.490013"/>
      <pos A="0.119234" C="0.273725" G="0.379662" T="0.227378"/>
    </motif>
    <motif db="0" id="MAF_HUMAN.H11MO.0.A" length="19" nsites="500" evalue="1.0e+000"
        url="http://hocomoco.autosome.ru/motif/MAF_HUMAN.H11MO.0.A">
      <pos A="0.305989" C="0.236003" G="0.333983" T="0.124025"/>
      <pos A="0.469956" C="0.142022" G="0.20201" T="0.186013"/>
      <pos A="0.587932" C="0.0840332" G="0.0780344" T="0.25"/>
      <pos A="0.391972" C="0.0880324" G="0.118026" T="0.40197"/>
      <pos A="0.154019" C="0.311988" G="0.269996" T="0.263997"/>
      <pos A="0.110028" C="0.040042" G="0.0260448" T="0.823885"/>
      <pos A="0.0180464" C="0.0140472" G="0.959858" T="0.00804839"/>
      <pos A="0.124025" C="0.855879" G="0.00604879" T="0.0140472"/>
      <pos A="0.0640372" C="0.00604879" G="0.0120476" T="0.917866"/>
      <pos A="0.0180464" C="0.00604879" G="0.90187" T="0.0740352"/>
      <pos A="0.881874" C="0.0240452" G="0.0680364" T="0.0260448"/>
      <pos A="0.10203" C="0.445961" G="0.327984" T="0.124025"/>
      <pos A="0.238002" C="0.118026" G="0.154019" T="0.489952"/>
      <pos A="0.242002" C="0.411968" G="0.120026" T="0.226005"/>
      <pos A="0.473955" C="0.112028" G="0.154019" T="0.259998"/>
      <pos A="0.194011" C="0.0720356" G="0.575935" T="0.158018"/>
      <pos A="0.160018" C="0.511948" G="0.218006" T="0.110028"/>
      <pos A="0.461958" C="0.236003" G="0.146021" T="0.156019"/>
      <pos A="0.40197" C="0.15202" G="0.234003" T="0.212008"/>
    </motif>
    <motif db="0" id="MAX_HUMAN.H11MO.0.A" length="10" nsites="500" evalue="1.0e+000"
        url="http://hocomoco.autosome.ru/motif/MAX_HUMAN.H11MO.0.A">
      <pos A="0.29799" C="0.240002" G="0.383973" T="0.0780344"/>
      <pos A="0.415967" C="0.138022" G="0.307988" T="0.138022"/>
      <pos A="0.090032" C="0.246001" G="0.621926" T="0.0420416"/>
      <pos A="0.0180464" C="0.979854" G="4.999e-05" T="0.00204959"/>
      <pos A="0.937862" C="0.00404919" G="0.0540392" T="0.00404919"/>
      <pos A="0.00204959" C="0.825885" G="0.0940312" T="0.0780344"/>
      <pos A="0.0880324" C="0.0140472" G="0.891872" T="0.00604879"/>
      <pos A="0.106029" C="0.118026" G="0.00604879" T="0.769896"/>
      <pos A="0.00204959" C="0.00404919" G="0.985853" T="0.00804839"/>
      <pos A="0.138022" C="0.0880324" G="0.629924" T="0.144021"/>
    </motif>
    <motif db="0" id="MAZ_HUMAN.H11MO.0.A" length="22" nsites="500" evalue="1.0e+000"
        url="http://hocomoco.autosome.ru/motif/MAZ_HUMAN.H11MO.0.A">
      <pos A="0.216007" C="0.144021" G="0.503949" T="0.136023"/>
      <pos A="0.283993" C="0.0240452" G="0.65192" T="0.040042"/>
      <pos A="0.30199" C="0.0120476" G="0.673915" T="0.0120476"/>
      <pos A="0.0820336" C="0.0180464" G="0.865877" T="0.0340432"/>
      <pos A="0.0520396" C="0.112028" G="0.825885" T="0.010048"/>
      <pos A="0.64792" C="0.0880324" G="0.0260448" T="0.238002"/>
      <pos A="0.0540392" C="0.010048" G="0.905869" T="0.030044"/>
      <pos A="0.114027" C="0.020046" G="0.85188" T="0.0140472"/>
      <pos A="0.265997" C="0.0340432" G="0.665917" T="0.0340432"/>
      <pos A="0.271996" C="0.00804839" G="0.679914" T="0.040042"/>
      <pos A="0.114027" C="0.20201" G="0.655919" T="0.0280444"/>
      <pos A="0.317986" C="0.134023" G="0.331984" T="0.216007"/>
      <pos A="0.174015" C="0.040042" G="0.69791" T="0.0880324"/>
      <pos A="0.333983" C="0.0540392" G="0.553939" T="0.0580384"/>
      <pos A="0.190012" C="0.120026" G="0.64792" T="0.0420416"/>
      <pos A="0.365977" C="0.0780344" G="0.511948" T="0.0440412"/>
      <pos A="0.29999" C="0.0720356" G="0.569936" T="0.0580384"/>
      <pos A="0.329984" C="0.134023" G="0.455959" T="0.080034"/>
      <pos A="0.259998" C="0.0620376" G="0.555939" T="0.122026"/>
      <pos A="0.273995" C="0.204009" G="0.445961" T="0.0760348"/>
      <pos A="0.355979" C="0.106029" G="0.429964" T="0.108028"/>
      <pos A="0.273995" C="0.0980304" G="0.561938" T="0.0660368"/>
    </motif>
    <motif db="0" id="MBD2_HUMAN.H11MO.0.B" length="11" nsites="111" evalue="1.0e+000"
        url="http://hocomoco.autosome.ru/motif/MBD2_HUMAN.H11MO.0.B">
      <pos A="0.151874" C="0.401649" G="0.401649" T="0.0448277"/>
      <pos A="0.0537482" C="0.392729" G="0.464093" T="0.0894304"/>
      <pos A="0.000225023" C="0.25" G="0.74955" T="0.000225023"/>
      <pos A="0.000225023" C="0.000225023" G="0.517616" T="0.481934"/>
      <pos A="0.000225023" C="0.999325" G="0.000225023" T="0.000225023"/>
      <pos A="0.000225023" C="0.999325" G="0.000225023" T="0.000225023"/>
      <pos A="0.000225023" C="0.000225023" G="0.999325" T="0.000225023"/>
      <pos A="0.000225023" C="0.000225023" G="0.999325" T="0.000225023"/>
      <pos A="0.535457" C="0.357046" G="0.107271" T="0.000225023"/>
      <pos A="0.107271" C="0.107271" G="0.58898" T="0.196477"/>
      <pos A="0.321364" C="0.125113" G="0.481934" T="0.0715893"/>
    </motif>
    <motif db="0" id="MECP2_HUMAN.H11MO.0.C" length="7" nsites="119" evalue="1.0e+000"
        url="http://hocomoco.autosome.ru/motif/MECP2_HUMAN.H11MO.0.C">
      <pos A="0.0251942" C="0.591399" G="0.358212" T="0.0251942"/>
      <pos A="0.000209908" C="0.99937" G="0.000209908" T="0.000209908"/>
      <pos A="0.000209908" C="0.99937" G="0.000209908" T="0.000209908"/>
      <pos A="0.000209908" C="0.000209908" G="0.99937" T="0.000209908"/>
      <pos A="0.000209908" C="0.000209908" G="0.99937" T="0.000209908"/>
      <pos A="0.574796" C="0.000209908" G="0.424784" T="0.000209908"/>
      <pos A="0.441546" C="0.000209908" G="0.558034" T="0.000209908"/>
    </motif>
    <motif db="0" id="MITF_HUMAN.H11MO.0.A" length="10" nsites="500" evalue="1.0e+000"
        url="http://hocomoco.autosome.ru/motif/MITF_HUMAN.H11MO.0.A">
      <pos A="0.0540392" C="0.238002" G="0.114027" T="0.593931"/>
      <pos A="4.999e-05" C="0.99785" G="0.00204959" T="4.999e-05"/>
      <pos A="0.879874" C="0.0260448" G="0.0120476" T="0.0820336"/>
      <pos A="4.999e-05" C="0.729904" G="0.0160468" T="0.253999"/>
      <pos A="0.00404919" C="0.0180464" G="0.977854" T="4.999e-05"/>
      <pos A="0.00404919" C="4.999e-05" G="0.0120476" T="0.983853"/>
      <pos A="4.999e-05" C="0.00604879" G="0.993851" T="4.999e-05"/>
      <pos A="0.889872" C="0.0380424" G="0.0560388" T="0.0160468"/>
      <pos A="4.999e-05" C="0.765897" G="0.0460408" T="0.188012"/>
      <pos A="0.144021" C="0.523945" G="0.0720356" T="0.259998"/>
    </motif>
    <motif db="0" id="MTF1_HUMAN.H11MO.0.C" length="17" nsites="35" evalue="1.0e+000"
        url="http://hocomoco.autosome.ru/motif/MTF1_HUMAN.H11MO.0.C">
      <pos A="0.439705" C="0.343825" G="0.110974" T="0.105495"/>
      <pos A="0.134944" C="0.0664585" G="0.797885" T="0.000712251"/>
      <pos A="0.0938527" C="0.0281065" G="0.378753" T="0.499288"/>
      <pos A="0.214387" C="0.170557" G="0.595168" T="0.0198882"/>
      <pos A="0.217127" C="0.540379" G="0.0445431" T="0.197951"/>
      <pos A="0.0856345" C="0.844455" G="0.0253671" T="0.0445431"/>
      <pos A="0.000712251" C="0.000712251" G="0.997863" T="0.000712251"/>
      <pos A="0.0965922" C="0.0253671" G="0.129465" T="0.748575"/>
      <pos A="0.000712251" C="0.0281065" G="0.970469" T="0.000712251"/>
      <pos A="0.000712251" C="0.326704" G="0.000712251" T="0.671872"/>
      <pos A="0.000712251" C="0.000712251" G="0.997863" T="0.000712251"/>
      <pos A="0.000712251" C="0.973208" G="0.000712251" T="0.0253671"/>
      <pos A="0.997863" C="0.000712251" G="0.000712251" T="0.000712251"/>
      <pos A="0.532161" C="0.123986" G="0.178775" T="0.165078"/>
      <pos A="0.63078" C="0.271915" G="0.0527613" T="0.0445431"/>
      <pos A="0.408887" C="0.10481" G="0.293831" T="0.192472"/>
      <pos A="0.119877" C="0.434911" G="0.311637" T="0.133574"/>
    </motif>
    <motif db="0" id="MXI1_HUMAN.H11MO.0.A" length="15" nsites="500" evalue="1.0e+000"
        url="http://hocomoco.autosome.ru/motif/MXI1_HUMAN.H11MO.0.A">
      <pos A="0.229116" C="0.302422" G="0.393893" T="0.0745693"/>
      <pos A="0.00426041" C="0.967884" G="0.0258572" T="0.00199819"/>
      <pos A="0.964584" C="0.00170879" G="0.0299196" T="0.00378757"/>
      <pos A="0.022062" C="0.890618" G="0.0661165" T="0.0212036"/>
      <pos A="0.172994" C="0.0657976" G="0.751726" T="0.00948167"/>
      <pos A="0.0666986" C="0.0944282" G="0.0422768" T="0.796596"/>
      <pos A="0.007851" C="4.999e-05" G="0.985773" T="0.00632647"/>
      <pos A="0.0611057" C="0.171933" G="0.594561" T="0.1724"/>
      <pos A="0.119062" C="0.391811" G="0.371152" T="0.117974"/>
      <pos A="0.198314" C="0.239882" G="0.284866" T="0.276938"/>
      <pos A="0.0335558" C="0.232127" G="0.56559" T="0.168727"/>
      <pos A="0.118677" C="0.391928" G="0.320073" T="0.169323"/>
      <pos A="0.139129" C="0.305183" G="0.362948" T="0.19274"/>
      <pos A="0.163426" C="0.217487" G="0.451574" T="0.167513"/>
      <pos A="0.178987" C="0.307097" G="0.413344" T="0.100572"/>
    </motif>
    <motif db="0" id="MYCN_HUMAN.H11MO.0.A" length="12" nsites="499" evalue="1.0e+000"
        url="http://hocomoco.autosome.ru/motif/MYCN_HUMAN.H11MO.0.A">
      <pos A="0.292577" C="0.170357" G="0.454869" T="0.082198"/>
      <pos A="0.264526" C="0.0481366" G="0.629183" T="0.0581547"/>
      <pos A="0.160339" C="0.565067" G="0.156331" T="0.118263"/>
      <pos A="0.0240934" C="0.971799" G="5.00902e-05" T="0.0040573"/>
      <pos A="0.853586" C="0.00606091" G="0.082198" T="0.0581547"/>
      <pos A="0.00606091" C="0.897666" G="0.0040573" T="0.092216"/>
      <pos A="0.0801943" C="0.0120717" G="0.897666" T="0.0100681"/>
      <pos A="0.0882088" C="0.0761871" G="0.0020537" T="0.83355"/>
      <pos A="0.0020537" C="5.00902e-05" G="0.973803" T="0.0240934"/>
      <pos A="0.0641655" C="0.284562" G="0.535013" T="0.116259"/>
      <pos A="0.218443" C="0.120266" G="0.406782" T="0.254508"/>
      <pos A="0.1944" C="0.408786" G="0.326638" T="0.0701763"/>
    </motif>
    <motif db="0" id="MYC_HUMAN.H11MO.0.A" length="11" nsites="500" evalue="1.0e+000"
        url="http://hocomoco.autosome.ru/motif/MYC_HUMAN.H11MO.0.A">
      <pos A="0.220006" C="0.210008" G="0.429964" T="0.140022"/>
      <pos A="0.168016" C="0.7499" G="0.0520396" T="0.030044"/>
      <pos A="0.020046" C="0.969856" G="0.00404919" T="0.00604879"/>
      <pos A="0.871876" C="0.00604879" G="0.0860328" T="0.0360428"/>
      <pos A="0.00204959" C="0.687912" G="0.00404919" T="0.305989"/>
      <pos A="0.020046" C="0.0220456" G="0.955859" T="0.00204959"/>
      <pos A="0.0140472" C="0.0380424" G="4.999e-05" T="0.94786"/>
      <pos A="0.00404919" C="0.00804839" G="0.975855" T="0.0120476"/>
      <pos A="0.05004" C="0.573935" G="0.218006" T="0.158018"/>
      <pos A="0.196011" C="0.19801" G="0.164017" T="0.441962"/>
      <pos A="0.0680364" C="0.381974" G="0.20201" T="0.34798"/>
    </motif>
    <motif db="0" id="MYF6_HUMAN.H11MO.0.C" length="7" nsites="7" evalue="1.0e+000"
        url="http://hocomoco.autosome.ru/motif/MYF6_HUMAN.H11MO.0.C">
      <pos A="0.00352113" C="0.989437" G="0.00352113" T="0.00352113"/>
      <pos A="0.989437" C="0.00352113" G="0.00352113" T="0.00352113"/>
      <pos A="0.00352113" C="0.432871" G="0.560086" T="0.00352113"/>
      <pos A="0.00352113" C="0.989437" G="0.00352113" T="0.00352113"/>
      <pos A="0.00352113" C="0.00352113" G="0.00352113" T="0.989437"/>
      <pos A="0.00352113" C="0.00352113" G="0.989437" T="0.00352113"/>
      <pos A="0.0353249" C="0.750909" G="0.0353249" T="0.178442"/>
    </motif>
    <motif db="0" id="NF2L2_HUMAN.H11MO.0.A" length="14" nsites="500" evalue="1.0e+000"
        url="http://hocomoco.autosome.ru/motif/NF2L2_HUMAN.H11MO.0.A">
      <pos A="0.517946" C="0.0480404" G="0.118026" T="0.315987"/>
      <pos A="0.473955" C="0.10203" G="0.0860328" T="0.337982"/>
      <pos A="0.176015" C="0.355979" G="0.142022" T="0.325985"/>
      <pos A="0.0760348" C="0.0460408" G="0.020046" T="0.857878"/>
      <pos A="0.010048" C="0.020046" G="0.953859" T="0.0160468"/>
      <pos A="0.020046" C="0.965857" G="0.00604879" T="0.00804839"/>
      <pos A="0.0540392" C="0.05004" G="0.00404919" T="0.891872"/>
      <pos A="0.0320436" C="0.0380424" G="0.873875" T="0.0560388"/>
      <pos A="0.907868" C="0.0120476" G="0.0120476" T="0.0680364"/>
      <pos A="0.0240452" C="0.142022" G="0.815887" T="0.0180464"/>
      <pos A="0.00204959" C="0.00804839" G="0.00404919" T="0.985853"/>
      <pos A="0.00804839" C="0.991852" G="4.999e-05" T="4.999e-05"/>
      <pos A="0.99785" C="0.00204959" G="4.999e-05" T="4.999e-05"/>
      <pos A="0.00604879" C="0.259998" G="0.0480404" T="0.685913"/>
    </motif>
    <motif db="0" id="NFIA_HUMAN.H11MO.0.C" length="15" nsites="233" evalue="1.0e+000"
        url="http://hocomoco.autosome.ru/motif/NFIA_HUMAN.H11MO.0.C">
      <pos A="0.145398" C="0.213939" G="0.108192" T="0.532471"/>
      <pos A="0.0336163" C="0.03057" G="0.0693013" T="0.866512"/>
      <pos A="0.0458014" C="0.0088109" G="0.877827" T="0.0675605"/>
      <pos A="0.0658198" C="0.0296997" G="0.854762" T="0.0497181"/>
      <pos A="0.111079" C="0.720291" G="0.114995" T="0.0536347"/>
      <pos A="0.415136" C="0.250003" G="0.1225" T="0.212362"/>
      <pos A="0.214864" C="0.327348" G="0.207028" T="0.250759"/>
      <pos A="0.367463" C="0.00192051" G="0.629421" T="0.00119521"/>
      <pos A="0.230311" C="0.218126" G="0.344318" T="0.207246"/>
      <pos A="0.302551" C="0.130874" G="0.101722" T="0.464852"/>
      <pos A="0.0755026" C="0.0694101" G="0.736284" T="0.118803"/>
      <pos A="0.0597272" C="0.812115" G="0.0629911" T="0.065167"/>
      <pos A="0.0571162" C="0.838661" G="0.0575513" T="0.0466718"/>
      <pos A="0.778823" C="0.0640791" G="0.0703892" T="0.0867086"/>
      <pos A="0.440599" C="0.0898609" G="0.354874" T="0.114666"/>
    </motif>
    <motif db="0" id="NFIC_HUMAN.H11MO.0.A" length="17" nsites="500" evalue="1.0e+000"
        url="http://hocomoco.autosome.ru/motif/NFIC_HUMAN.H11MO.0.A">
      <pos A="0.118026" C="0.487952" G="0.212008" T="0.182014"/>
      <pos A="0.0760348" C="0.435963" G="0.0360428" T="0.45196"/>
      <pos A="0.0660368" C="0.0220456" G="0.168016" T="0.743901"/>
      <pos A="0.0140472" C="0.00804839" G="0.915867" T="0.0620376"/>
      <pos A="0.0420416" C="0.0320436" G="0.889872" T="0.0360428"/>
      <pos A="0.204009" C="0.679914" G="0.0580384" T="0.0580384"/>
      <pos A="0.317986" C="0.253999" G="0.0640372" T="0.363977"/>
      <pos A="0.0920316" C="0.413967" G="0.252" T="0.242002"/>
      <pos A="4.999e-05" C="0.60193" G="4.999e-05" T="0.39797"/>
      <pos A="0.234003" C="0.39997" G="0.174015" T="0.192012"/>
      <pos A="0.285993" C="0.090032" G="0.180014" T="0.443961"/>
      <pos A="0.020046" C="0.0880324" G="0.627924" T="0.263997"/>
      <pos A="0.0240452" C="0.857878" G="0.0460408" T="0.0720356"/>
      <pos A="0.0180464" C="0.961858" G="0.00804839" T="0.0120476"/>
      <pos A="0.669916" C="0.244001" G="0.0140472" T="0.0720356"/>
      <pos A="0.455959" C="0.070036" G="0.377974" T="0.0960308"/>
      <pos A="0.214007" C="0.222006" G="0.457958" T="0.106029"/>
    </motif>
    <motif db="0" id="NKX25_HUMAN.H11MO.0.B" length="8" nsites="499" evalue="1.0e+000"
        url="http://hocomoco.autosome.ru/motif/NKX25_HUMAN.H11MO.0.B">
      <pos A="0.106241" C="0.164346" G="0.310609" T="0.418804"/>
      <pos A="0.0761871" C="0.114256" G="0.537017" T="0.272541"/>
      <pos A="0.422811" C="0.0341114" G="0.518984" T="0.0240934"/>
      <pos A="0.979814" C="0.0160789" G="5.00902e-05" T="0.0040573"/>
      <pos A="0.036115" C="0.0040573" G="0.959778" T="5.00902e-05"/>
      <pos A="0.545031" C="0.0601583" G="0.0180825" T="0.376728"/>
      <pos A="0.198407" C="0.0020537" G="0.769435" T="0.0301042"/>
      <pos A="0.168353" C="0.302595" G="0.484923" T="0.0441294"/>
    </motif>
    <motif db="0" id="NR1D1_HUMAN.H11MO.0.B" length="19" nsites="500" evalue="1.0e+000"
        url="http://hocomoco.autosome.ru/motif/NR1D1_HUMAN.H11MO.0.B">
      <pos A="0.421966" C="0.080034" G="0.321986" T="0.176015"/>
      <pos A="0.307988" C="0.0560388" G="0.535943" T="0.10003"/>
      <pos A="0.25" C="0.210008" G="0.491952" T="0.0480404"/>
      <pos A="0.269996" C="0.214007" G="0.321986" T="0.194011"/>
      <pos A="0.473955" C="0.44996" G="0.0460408" T="0.030044"/>
      <pos A="0.737902" C="0.00604879" G="0.0560388" T="0.20001"/>
      <pos A="0.080034" C="0.365977" G="0.427964" T="0.126025"/>
      <pos A="0.106029" C="0.0240452" G="0.0820336" T="0.787892"/>
      <pos A="0.196011" C="0.00204959" G="0.771896" T="0.030044"/>
      <pos A="0.0660368" C="0.0120476" G="0.729904" T="0.192012"/>
      <pos A="0.020046" C="0.05004" G="0.889872" T="0.040042"/>
      <pos A="0.146021" C="0.142022" G="0.196011" T="0.515947"/>
      <pos A="0.124025" C="0.669916" G="0.116027" T="0.090032"/>
      <pos A="0.877874" C="0.040042" G="0.0220456" T="0.060038"/>
      <pos A="0.210008" C="0.194011" G="0.465957" T="0.130024"/>
      <pos A="0.359978" C="0.118026" G="0.311988" T="0.210008"/>
      <pos A="0.367976" C="0.130024" G="0.35198" T="0.15002"/>
      <pos A="0.267996" C="0.0860328" G="0.417966" T="0.228004"/>
      <pos A="0.234003" C="0.176015" G="0.431964" T="0.158018"/>
    </motif>
    <motif db="0" id="NR1H3_HUMAN.H11MO.0.B" length="19" nsites="500" evalue="1.0e+000"
        url="http://hocomoco.autosome.ru/motif/NR1H3_HUMAN.H11MO.0.B">
      <pos A="0.168016" C="0.481954" G="0.208008" T="0.142022"/>
      <pos A="0.423965" C="0.224005" G="0.124025" T="0.228004"/>
      <pos A="0.373975" C="0.126025" G="0.419966" T="0.080034"/>
      <pos A="0.543941" C="0.0260448" G="0.379974" T="0.05004"/>
      <pos A="0.122026" C="0.00604879" G="0.813887" T="0.0580384"/>
      <pos A="0.0380424" C="0.0440412" G="0.755899" T="0.162018"/>
      <pos A="0.0640372" C="0.158018" G="0.15202" T="0.625925"/>
      <pos A="0.144021" C="0.427964" G="0.0840332" T="0.343981"/>
      <pos A="0.829884" C="0.0180464" G="0.0540392" T="0.0980304"/>
      <pos A="0.114027" C="0.591932" G="0.142022" T="0.15202"/>
      <pos A="0.224005" C="0.178014" G="0.0860328" T="0.511948"/>
      <pos A="0.240002" C="0.228004" G="0.289992" T="0.242002"/>
      <pos A="0.228004" C="0.323985" G="0.283993" T="0.164017"/>
      <pos A="0.659918" C="0.090032" G="0.172016" T="0.0780344"/>
      <pos A="0.080034" C="0.0260448" G="0.835883" T="0.0580384"/>
      <pos A="0.106029" C="0.040042" G="0.717906" T="0.136023"/>
      <pos A="0.15202" C="0.138022" G="0.220006" T="0.489952"/>
      <pos A="0.0780344" C="0.737902" G="0.0720356" T="0.112028"/>
      <pos A="0.871876" C="0.0440412" G="0.0480404" T="0.0360428"/>
    </motif>
    <motif db="0" id="NR1H4_HUMAN.H11MO.0.B" length="19" nsites="451" evalue="1.0e+000"
        url="http://hocomoco.autosome.ru/motif/NR1H4_HUMAN.H11MO.0.B">
      <pos A="0.270505" C="0.195134" G="0.438982" T="0.095378"/>
      <pos A="0.481102" C="0.015573" G="0.492186" T="0.0111394"/>
      <pos A="0.0732099" C="0.00892263" G="0.855742" T="0.0621259"/>
      <pos A="0.102028" C="0.0355243" G="0.740468" T="0.12198"/>
      <pos A="0.0244403" C="0.12198" G="0.332576" T="0.521004"/>
      <pos A="0.0288739" C="0.729384" G="0.146364" T="0.095378"/>
      <pos A="0.755985" C="0.0599091" G="0.1774" T="0.00670583"/>
      <pos A="0.370262" C="0.237253" G="0.29489" T="0.0975948"/>
      <pos A="0.0643427" C="0.179616" G="0.104245" T="0.651796"/>
      <pos A="0.0665595" C="0.0333075" G="0.89121" T="0.00892263"/>
      <pos A="0.483319" C="0.095378" G="0.321492" T="0.0998116"/>
      <pos A="0.0709931" C="0.846874" G="0.0576923" T="0.0244403"/>
      <pos A="0.0798603" C="0.804755" G="0.0111394" T="0.104245"/>
      <pos A="0.0776435" C="0.356961" G="0.279373" T="0.286023"/>
      <pos A="0.170749" C="0.421248" G="0.235037" T="0.172966"/>
      <pos A="0.119763" C="0.219519" G="0.474451" T="0.186267"/>
      <pos A="0.319275" C="0.290457" G="0.305974" T="0.0842939"/>
      <pos A="0.0709931" C="0.00670583" G="0.809189" T="0.113112"/>
      <pos A="0.0732099" C="0.0643427" G="0.771503" T="0.0909444"/>
    </motif>
    <motif db="0" id="NR1I3_HUMAN.H11MO.0.C" length="18" nsites="28" evalue="1.0e+000"
        url="http://hocomoco.autosome.ru/motif/NR1I3_HUMAN.H11MO.0.C">
      <pos A="0.322933" C="0.00088968" G="0.493427" T="0.18275"/>
      <pos A="0.45554" C="0.0766647" G="0.466906" T="0.00088968"/>
      <pos A="0.178961" C="0.00088968" G="0.747273" T="0.0728759"/>
      <pos A="0.00088968" C="0.141073" G="0.724541" T="0.133496"/>
      <pos A="0.00088968" C="0.00088968" G="0.0349884" T="0.963232"/>
      <pos A="0.00088968" C="0.81926" G="0.0690872" T="0.110763"/>
      <pos A="0.925345" C="0.0728759" G="0.00088968" T="0.00088968"/>
      <pos A="0.319145" C="0.163806" G="0.357032" T="0.160017"/>
      <pos A="0.254736" C="0.194116" G="0.387342" T="0.163806"/>
      <pos A="0.398708" C="0.197905" G="0.266102" T="0.137285"/>
      <pos A="0.580568" C="0.0728759" G="0.311567" T="0.0349884"/>
      <pos A="0.902612" C="0.00088968" G="0.0956084" T="0.00088968"/>
      <pos A="0.0387772" C="0.00088968" G="0.959443" T="0.00088968"/>
      <pos A="0.00088968" C="0.0652984" G="0.21306" T="0.720752"/>
      <pos A="0.175172" C="0.106975" G="0.00088968" T="0.716963"/>
      <pos A="0.00088968" C="0.705597" G="0.0728759" T="0.220637"/>
      <pos A="0.709386" C="0.0728759" G="0.141073" T="0.0766647"/>
      <pos A="0.183697" C="0.142021" G="0.357979" T="0.316303"/>
    </motif>
    <motif db="0" id="NR2C1_HUMAN.H11MO.0.C" length="13" nsites="18" evalue="1.0e+000"
        url="http://hocomoco.autosome.ru/motif/NR2C1_HUMAN.H11MO.0.C">
      <pos A="0.219107" C="0.113186" G="0.613366" T="0.0543414"/>
      <pos A="0.0543414" C="0.330911" G="0.442716" T="0.172031"/>
      <pos A="0.107302" C="0.554521" G="0.0543414" T="0.283836"/>
      <pos A="0.266182" C="0.448601" G="0.224991" T="0.0602259"/>
      <pos A="0.672211" C="0.00138122" G="0.325027" T="0.00138122"/>
      <pos A="0.230875" C="0.160262" G="0.548637" T="0.0602259"/>
      <pos A="0.942896" C="0.00138122" G="0.0543414" T="0.00138122"/>
      <pos A="0.00138122" C="0.00138122" G="0.995856" T="0.00138122"/>
      <pos A="0.00138122" C="0.00138122" G="0.772247" T="0.224991"/>
      <pos A="0.00138122" C="0.00138122" G="0.00138122" T="0.995856"/>
      <pos A="0.00138122" C="0.995856" G="0.00138122" T="0.00138122"/>
      <pos A="0.937012" C="0.00138122" G="0.00138122" T="0.0602259"/>
      <pos A="0.0940616" C="0.264711" G="0.376516" T="0.264711"/>
    </motif>
    <motif db="0" id="NR2C2_HUMAN.H11MO.0.B" length="12" nsites="500" evalue="1.0e+000"
        url="http://hocomoco.autosome.ru/motif/NR2C2_HUMAN.H11MO.0.B">
      <pos A="0.208008" C="0.112028" G="0.625925" T="0.0540392"/>
      <pos A="0.0420416" C="0.319986" G="0.453959" T="0.184013"/>
      <pos A="0.030044" C="0.0280444" G="0.0920316" T="0.84988"/>
      <pos A="0.00804839" C="0.403969" G="0.0540392" T="0.533943"/>
      <pos A="0.373975" C="0.587932" G="0.0280444" T="0.010048"/>
      <pos A="0.236003" C="0.465957" G="0.291992" T="0.00604879"/>
      <pos A="0.357978" C="4.999e-05" G="0.637922" T="0.00404919"/>
      <pos A="0.0160468" C="0.00604879" G="0.955859" T="0.0220456"/>
      <pos A="0.0160468" C="0.0120476" G="0.84988" T="0.122026"/>
      <pos A="0.00804839" C="0.030044" G="0.228004" T="0.733903"/>
      <pos A="0.020046" C="0.80189" G="0.118026" T="0.060038"/>
      <pos A="0.675915" C="0.0420416" G="0.261998" T="0.020046"/>
    </motif>
    <motif db="0" id="NR4A1_HUMAN.H11MO.0.A" length="9" nsites="491" evalue="1.0e+000"
        url="http://hocomoco.autosome.ru/motif/NR4A1_HUMAN.H11MO.0.A">
      <pos A="0.794187" C="0.0367033" G="0.148697" T="0.0204134"/>
      <pos A="0.816585" C="0.0163409" G="0.142588" T="0.0244858"/>
      <pos A="0.908216" C="0.0265221" G="0.0529933" T="0.0122684"/>
      <pos A="0.126298" C="0.00819589" G="0.584453" T="0.281053"/>
      <pos A="0.0713195" C="0.0570658" G="0.798259" T="0.0733557"/>
      <pos A="0.110008" C="0.144624" G="0.281053" T="0.464315"/>
      <pos A="0.0570658" C="0.788078" G="0.0692832" T="0.0855732"/>
      <pos A="0.855274" C="0.0143046" G="0.0407758" T="0.0896457"/>
      <pos A="0.240328" C="0.254582" G="0.338068" T="0.167023"/>
    </motif>
    <motif db="0" id="NR4A2_HUMAN.H11MO.0.C" length="9" nsites="33" evalue="1.0e+000"
        url="http://hocomoco.autosome.ru/motif/NR4A2_HUMAN.H11MO.0.C">
      <pos A="0.668844" C="0.0635574" G="0.228411" T="0.0391868"/>
      <pos A="0.867208" C="0.000755287" G="0.0776183" T="0.0544184"/>
      <pos A="0.959303" C="0.000755287" G="0.0391868" T="0.000755287"/>
      <pos A="0.000755287" C="0.000755287" G="0.941025" T="0.0574647"/>
      <pos A="0.0391868" C="0.000755287" G="0.928839" T="0.0312185"/>
      <pos A="0.0251259" C="0.153776" G="0.000755287" T="0.820342"/>
      <pos A="0.000755287" C="0.907515" G="0.000755287" T="0.0909743"/>
      <pos A="0.997734" C="0.000755287" G="0.000755287" T="0.000755287"/>
      <pos A="0.184592" C="0.438494" G="0.309139" T="0.0677744"/>
    </motif>
    <motif db="0" id="NR5A2_HUMAN.H11MO.0.B" length="11" nsites="500" evalue="1.0e+000"
        url="http://hocomoco.autosome.ru/motif/NR5A2_HUMAN.H11MO.0.B">
      <pos A="0.182014" C="0.176015" G="0.425965" T="0.216007"/>
      <pos A="0.0640372" C="0.287992" G="0.265997" T="0.381974"/>
      <pos A="0.0380424" C="0.443961" G="0.0340432" T="0.483953"/>
      <pos A="0.00404919" C="0.94786" G="0.0480404" T="4.999e-05"/>
      <pos A="0.983853" C="0.010048" G="0.00604879" T="4.999e-05"/>
      <pos A="0.939862" C="0.00204959" G="0.030044" T="0.0280444"/>
      <pos A="0.00204959" C="0.00204959" G="0.993851" T="0.00204959"/>
      <pos A="0.00204959" C="0.00404919" G="0.989852" T="0.00404919"/>
      <pos A="0.124025" C="0.425965" G="0.0380424" T="0.411968"/>
      <pos A="0.0220456" C="0.827884" G="0.010048" T="0.140022"/>
      <pos A="0.745901" C="0.0280444" G="0.136023" T="0.090032"/>
    </motif>
    <motif db="0" id="NRF1_HUMAN.H11MO.0.A" length="17" nsites="500" evalue="1.0e+000"
        url="http://hocomoco.autosome.ru/motif/NRF1_HUMAN.H11MO.0.A">
      <pos A="0.108028" C="0.557938" G="0.146021" T="0.188012"/>
      <pos A="0.427964" C="0.124025" G="0.158018" T="0.289992"/>
      <pos A="0.0540392" C="0.513947" G="0.341982" T="0.090032"/>
      <pos A="0.0560388" C="0.10003" G="0.0460408" T="0.79789"/>
      <pos A="0.090032" C="0.00204959" G="0.907868" T="4.999e-05"/>
      <pos A="0.0280444" C="0.967856" G="0.00404919" T="4.999e-05"/>
      <pos A="0.010048" C="4.999e-05" G="0.987852" T="0.00204959"/>
      <pos A="0.00204959" C="0.991852" G="0.00204959" T="0.00404919"/>
      <pos A="0.781894" C="0.138022" G="0.0480404" T="0.0320436"/>
      <pos A="0.040042" C="0.0760348" G="0.164017" T="0.719906"/>
      <pos A="0.00804839" C="0.010048" G="0.975855" T="0.00604879"/>
      <pos A="0.0140472" C="0.913867" G="0.00204959" T="0.070036"/>
      <pos A="4.999e-05" C="0.0420416" G="0.865877" T="0.0920316"/>
      <pos A="0.00804839" C="0.79989" G="0.0140472" T="0.178014"/>
      <pos A="0.425965" C="0.194011" G="0.315987" T="0.0640372"/>
      <pos A="0.279994" C="0.140022" G="0.377974" T="0.20201"/>
      <pos A="0.114027" C="0.295991" G="0.521946" T="0.0680364"/>
    </motif>
    <motif db="0" id="OLIG2_HUMAN.H11MO.0.B" length="18" nsites="500" evalue="1.0e+000"
        url="http://hocomoco.autosome.ru/motif/OLIG2_HUMAN.H11MO.0.B">
      <pos A="0.216007" C="0.619926" G="0.142022" T="0.0220456"/>
      <pos A="0.15202" C="0.825885" G="0.00404919" T="0.0180464"/>
      <pos A="0.839882" C="0.0160468" G="0.0260448" T="0.118026"/>
      <pos A="0.00804839" C="0.0260448" G="0.489952" T="0.475955"/>
      <pos A="0.154019" C="0.783893" G="0.05004" T="0.0120476"/>
      <pos A="0.0340432" C="0.0140472" G="0.00604879" T="0.945861"/>
      <pos A="4.999e-05" C="0.0140472" G="0.911868" T="0.0740352"/>
      <pos A="0.0120476" C="0.361978" G="0.180014" T="0.445961"/>
      <pos A="0.0240452" C="0.252" G="0.0340432" T="0.689912"/>
      <pos A="0.080034" C="0.257998" G="0.154019" T="0.507948"/>
      <pos A="0.0980304" C="0.431964" G="0.186013" T="0.283993"/>
      <pos A="0.104029" C="0.489952" G="0.114027" T="0.291992"/>
      <pos A="0.176015" C="0.381974" G="0.166017" T="0.275995"/>
      <pos A="0.267996" C="0.0860328" G="0.192012" T="0.453959"/>
      <pos A="0.0820336" C="0.259998" G="0.291992" T="0.365977"/>
      <pos A="0.188012" C="0.45196" G="0.136023" T="0.224005"/>
      <pos A="0.228004" C="0.230004" G="0.10203" T="0.439962"/>
      <pos A="0.130024" C="0.19801" G="0.339982" T="0.331984"/>
[truncated: 219,417 more chars]
