# Supplementary material for: DeepEPI: CNN-transformer-based model for extracting TF interactions through predicting enhancer-promoter interactions
Source: Bioinform Adv. 2025 Sep 17;5(1):vbaf221. doi: 10.1093/bioadv/vbaf221 (PMC12478696; doi:10.1093/bioadv/vbaf221)
Supplement: vbaf221_Supplementary_Data [file vbaf221_supplementary_data.zip › Supplementary_file5/HELA-S3/result_promoter_36/tomtom.tsv]

Query_ID	Target_ID	Optimal_offset	p-value	E-value	q-value	Overlap	Query_consensus	Target_consensus	Orientation
M0	SP2_HUMAN.H11MO.0.A	-2	0.000195567	0.0784225	0.15386	22	GGGGGAGGGGCGGCGCCCCTCGGCGGAGGGGCGCGGGGGG	GGGGGGGGGGCGGGGCCGGGGG	+
M0	SP3_HUMAN.H11MO.0.B	-1	0.00123108	0.493663	0.266743	20	GGGGGAGGGGCGGCGCCCCTCGGCGGAGGGGCGCGGGGGG	GGGGGGGGGCGGGGCCGGGG	+
M0	PATZ1_HUMAN.H11MO.0.C	-19	0.00243182	0.97516	0.266743	21	GGGGGAGGGGCGGCGCCCCTCGGCGGAGGGGCGCGGGGGG	GGGGAGGGGGCGGGGGGGGAGG	+
M0	THAP1_HUMAN.H11MO.0.C	-12	0.00260447	1.04439	0.266743	22	GGGGGAGGGGCGGCGCCCCTCGGCGGAGGGGCGCGGGGGG	CGCCGCCATCTTGGCTGCGGGC	+
M0	NR1H4_HUMAN.H11MO.0.B	-6	0.00264666	1.06131	0.266743	19	GGGGGAGGGGCGGCGCCCCTCGGCGGAGGGGCGCGGGGGG	GGGGTCAATGACCCCGAGG	+
M0	MXI1_HUMAN.H11MO.0.A	-9	0.00305769	1.22613	0.266743	15	GGGGGAGGGGCGGCGCCCCTCGGCGGAGGGGCGCGGGGGG	CCCGCCGCCACGTGC	-
M0	ZN563_HUMAN.H11MO.0.C	-12	0.00411555	1.65034	0.266743	21	GGGGGAGGGGCGGCGCCCCTCGGCGGAGGGGCGCGGGGGG	GGGATCCTCACTGGCAGCTGC	+
M0	ZN341_HUMAN.H11MO.0.C	-22	0.00417389	1.67373	0.266743	18	GGGGGAGGGGCGGCGCCCCTCGGCGGAGGGGCGCGGGGGG	GGGGGGGGGGGGAGGGAAGAGC	+
M0	PTF1A_HUMAN.H11MO.0.B	-6	0.00457529	1.83469	0.266743	18	GGGGGAGGGGCGGCGCCCCTCGGCGGAGGGGCGCGGGGGG	GGGAAAGGGGGCAGCTGG	-
M0	SP4_HUMAN.H11MO.0.A	0	0.00491569	1.97119	0.266743	20	GGGGGAGGGGCGGCGCCCCTCGGCGGAGGGGCGCGGGGGG	GGGAAGGGGGCGGGGCCGGG	+
M0	VEZF1_HUMAN.H11MO.0.C	-21	0.00508577	2.03939	0.266743	19	GGGGGAGGGGCGGCGCCCCTCGGCGGAGGGGCGCGGGGGG	GGGGAGGGGGGAGGGGGAGGGG	+
M0	RXRA_HUMAN.H11MO.0.A	-2	0.00647299	2.59567	0.317522	20	GGGGGAGGGGCGGCGCCCCTCGGCGGAGGGGCGCGGGGGG	GGGGGAGGCAGAGGTCAGAG	+
M0	RFX1_HUMAN.H11MO.0.B	-11	0.0070273	2.81795	0.317522	22	GGGGGAGGGGCGGCGCCCCTCGGCGGAGGGGCGCGGGGGG	CCGTCGCCATGGCAACCGGGGC	-
M0	KLF3_HUMAN.H11MO.0.B	-1	0.0072647	2.91314	0.317522	19	GGGGGAGGGGCGGCGCCCCTCGGCGGAGGGGCGCGGGGGG	GGGGAGGGGCGGGGCCGGG	+
M0	NFIC_HUMAN.H11MO.0.A	-4	0.00968982	3.88562	0.366089	17	GGGGGAGGGGCGGCGCCCCTCGGCGGAGGGGCGCGGGGGG	CTTGGCTCCCTGCCAAG	+
M0	KLF6_HUMAN.H11MO.0.A	-19	0.0102372	4.10511	0.366089	19	GGGGGAGGGGCGGCGCCCCTCGGCGGAGGGGCGCGGGGGG	GGAAGGGCGGGGCCGGGGG	+
M0	NR1D1_HUMAN.H11MO.0.B	-8	0.0102372	4.10511	0.366089	19	GGGGGAGGGGCGGCGCCCCTCGGCGGAGGGGCGCGGGGGG	CCTTCTGACCCACTTCCCT	-
M0	MAZ_HUMAN.H11MO.0.A	-18	0.0131216	5.26174	0.447813	22	GGGGGAGGGGCGGCGCCCCTCGGCGGAGGGGCGCGGGGGG	GGGGGAGGGGGGGGGGGGGGGG	+
M0	EGR2_HUMAN.H11MO.0.A	-22	0.0142301	5.70627	0.447813	18	GGGGGAGGGGCGGCGCCCCTCGGCGGAGGGGCGCGGGGGG	GGGGGGGTGTGGGAGGGG	+
M0	KLF15_HUMAN.H11MO.0.A	-22	0.0152654	6.12143	0.461916	18	GGGGGAGGGGCGGCGCCCCTCGGCGGAGGGGCGCGGGGGG	GGGGAGGAGCAGGGGGGGG	+
M0	SRBP2_HUMAN.H11MO.0.B	-2	0.0163403	6.55245	0.462717	13	GGGGGAGGGGCGGCGCCCCTCGGCGGAGGGGCGCGGGGGG	GGGTGGGGTGAGG	+
M0	EGR1_HUMAN.H11MO.0.A	-12	0.0170563	6.83958	0.462717	17	GGGGGAGGGGCGGCGCCCCTCGGCGGAGGGGCGCGGGGGG	GAGGGCGTGGGCGGGGG	+
M0	ZBT17_HUMAN.H11MO.0.A	-22	0.0185498	7.43848	0.48646	18	GGGGGAGGGGCGGCGCCCCTCGGCGGAGGGGCGCGGGGGG	GAGGGTGGGGGAGGGGAAG	+
M0	PAX5_HUMAN.H11MO.0.A	-9	0.0193261	7.74978	0.490469	21	GGGGGAGGGGCGGCGCCCCTCGGCGGAGGGGCGCGGGGGG	GTCACGCTCTGCTGCCCAGGC	-
M1	SP3_HUMAN.H11MO.0.B	-12	6.65747e-06	0.00266965	0.00344516	20	GCTACGCCCACGCGAAGGGGGCGGGGCGCGCGCCGGCCGG	GGGGGGGGGCGGGGCCGGGG	+
M1	SP2_HUMAN.H11MO.0.A	-11	8.7695e-06	0.00351657	0.00344516	22	GCTACGCCCACGCGAAGGGGGCGGGGCGCGCGCCGGCCGG	GGGGGGGGGGCGGGGCCGGGGG	+
M1	PATZ1_HUMAN.H11MO.0.C	-11	0.000267346	0.107206	0.051766	22	GCTACGCCCACGCGAAGGGGGCGGGGCGCGCGCCGGCCGG	GGGGAGGGGGCGGGGGGGGAGG	+
M1	VEZF1_HUMAN.H11MO.0.C	-10	0.000313862	0.125859	0.051766	22	GCTACGCCCACGCGAAGGGGGCGGGGCGCGCGCCGGCCGG	GGGGAGGGGGGAGGGGGAGGGG	+
M1	SP4_HUMAN.H11MO.0.A	-11	0.00032942	0.132098	0.051766	20	GCTACGCCCACGCGAAGGGGGCGGGGCGCGCGCCGGCCGG	GGGAAGGGGGCGGGGCCGGG	+
M1	EGR1_HUMAN.H11MO.0.A	0	0.000938824	0.376469	0.0913304	17	GCTACGCCCACGCGAAGGGGGCGGGGCGCGCGCCGGCCGG	CCCCCGCCCACGCCCTC	-
M1	KLF3_HUMAN.H11MO.0.B	-12	0.00107508	0.431107	0.0913304	19	GCTACGCCCACGCGAAGGGGGCGGGGCGCGCGCCGGCCGG	GGGGAGGGGCGGGGCCGGG	+
M1	THAP1_HUMAN.H11MO.0.C	-10	0.00107906	0.432703	0.0913304	22	GCTACGCCCACGCGAAGGGGGCGGGGCGCGCGCCGGCCGG	GCCCGCAGCCAAGATGGCGGCG	-
M1	MXI1_HUMAN.H11MO.0.A	-7	0.00180215	0.722662	0.120793	15	GCTACGCCCACGCGAAGGGGGCGGGGCGCGCGCCGGCCGG	GCACGTGGCGGCGGG	+
M1	ZN341_HUMAN.H11MO.0.C	-11	0.00193904	0.777554	0.120793	22	GCTACGCCCACGCGAAGGGGGCGGGGCGCGCGCCGGCCGG	GGGGGGGGGGGGAGGGAAGAGC	+
M1	KLF6_HUMAN.H11MO.0.A	-14	0.00202947	0.813817	0.120793	19	GCTACGCCCACGCGAAGGGGGCGGGGCGCGCGCCGGCCGG	GGAAGGGCGGGGCCGGGGG	+
M1	RXRA_HUMAN.H11MO.0.A	-12	0.00259174	1.03929	0.135758	20	GCTACGCCCACGCGAAGGGGGCGGGGCGCGCGCCGGCCGG	GGGGGAGGCAGAGGTCAGAG	+
M1	MAZ_HUMAN.H11MO.0.A	-4	0.00420002	1.68421	0.189377	22	GCTACGCCCACGCGAAGGGGGCGGGGCGCGCGCCGGCCGG	GGGGGAGGGGGGGGGGGGGGGG	+
M1	USF2_HUMAN.H11MO.0.A	-4	0.00433845	1.73972	0.189377	19	GCTACGCCCACGCGAAGGGGGCGGGGCGCGCGCCGGCCGG	GGGTCACGTGGCCGCGGCG	+
M1	THA_HUMAN.H11MO.0.C	-23	0.00526433	2.111	0.217698	17	GCTACGCCCACGCGAAGGGGGCGGGGCGCGCGCCGGCCGG	GGGTCACTTCAGGTCAG	+
M1	CLOCK_HUMAN.H11MO.0.C	-4	0.010623	4.25984	0.387557	14	GCTACGCCCACGCGAAGGGGGCGGGGCGCGCGCCGGCCGG	TGTTCACGTGTCTG	-
M1	RFX1_HUMAN.H11MO.0.B	5	0.0113449	4.54929	0.387557	17	GCTACGCCCACGCGAAGGGGGCGGGGCGCGCGCCGGCCGG	CCGTCGCCATGGCAACCGGGGC	-
M1	PTF1A_HUMAN.H11MO.0.B	-22	0.0138201	5.54188	0.434348	18	GCTACGCCCACGCGAAGGGGGCGGGGCGCGCGCCGGCCGG	GGGAAAGGGGGCAGCTGG	-
M1	NR1H4_HUMAN.H11MO.0.B	-22	0.0165765	6.6472	0.465158	18	GCTACGCCCACGCGAAGGGGGCGGGGCGCGCGCCGGCCGG	GGGGTCAATGACCCCGAGG	+
M1	GATA1_HUMAN.H11MO.0.A	8	0.0165765	6.6472	0.465158	11	GCTACGCCCACGCGAAGGGGGCGGGGCGCGCGCCGGCCGG	TCTTATCTGTCCCCGCCAG	-
M1	NR1H3_HUMAN.H11MO.0.B	3	0.01894	7.59494	0.489131	16	GCTACGCCCACGCGAAGGGGGCGGGGCGCGCGCCGGCCGG	TGACCTGCAGTGACCTCTG	-
M1	ZN263_HUMAN.H11MO.0.A	-11	0.019446	7.79785	0.489131	20	GCTACGCCCACGCGAAGGGGGCGGGGCGCGCGCCGGCCGG	GGGAGGAGGGAGAGGAGGAG	+
M1	PAX5_HUMAN.H11MO.0.A	-11	0.01979	7.93579	0.489131	21	GCTACGCCCACGCGAAGGGGGCGGGGCGCGCGCCGGCCGG	GCCTGGGCAGCAGAGCGTGAC	+
M1	ZN467_HUMAN.H11MO.0.C	-5	0.019921	7.98831	0.489131	22	GCTACGCCCACGCGAAGGGGGCGGGGCGCGCGCCGGCCGG	GGGGAGGGGAGGGGGGGGGGGG	+
M1	ZBT17_HUMAN.H11MO.0.A	-10	0.0216079	8.66479	0.499343	19	GCTACGCCCACGCGAAGGGGGCGGGGCGCGCGCCGGCCGG	GAGGGTGGGGGAGGGGAAG	+
M1	NR1D1_HUMAN.H11MO.0.B	-2	0.0216079	8.66479	0.499343	19	GCTACGCCCACGCGAAGGGGGCGGGGCGCGCGCCGGCCGG	CCTTCTGACCCACTTCCCT	-
M2	SP2_HUMAN.H11MO.0.A	-17	0.000130672	0.0523993	0.0706174	22	GCCAGGGGCCCCCGCGCCGGGCGGCCCCGGCGGCGGCCGC	CCCCCGGCCCCGCCCCCCCCCC	-
M2	SP3_HUMAN.H11MO.0.B	-18	0.000306632	0.122959	0.0706174	20	GCCAGGGGCCCCCGCGCCGGGCGGCCCCGGCGGCGGCCGC	CCCCGGCCCCGCCCCCCCCC	-
M2	ZN563_HUMAN.H11MO.0.C	-8	0.000881829	0.353614	0.139143	21	GCCAGGGGCCCCCGCGCCGGGCGGCCCCGGCGGCGGCCGC	GCAGCTGCCAGTGAGGATCCC	-
M2	KLF6_HUMAN.H11MO.0.A	-14	0.0014624	0.586423	0.173814	19	GCCAGGGGCCCCCGCGCCGGGCGGCCCCGGCGGCGGCCGC	GGAAGGGCGGGGCCGGGGG	+
M2	PATZ1_HUMAN.H11MO.0.C	-17	0.0018274	0.732788	0.180215	22	GCCAGGGGCCCCCGCGCCGGGCGGCCCCGGCGGCGGCCGC	GGGGAGGGGGCGGGGGGGGAGG	+
M2	USF2_HUMAN.H11MO.0.A	10	0.00259973	1.04249	0.202142	9	GCCAGGGGCCCCCGCGCCGGGCGGCCCCGGCGGCGGCCGC	GGGTCACGTGGCCGCGGCG	+
M2	GATA1_HUMAN.H11MO.0.A	8	0.00278941	1.11855	0.202142	11	GCCAGGGGCCCCCGCGCCGGGCGGCCCCGGCGGCGGCCGC	TCTTATCTGTCCCCGCCAG	-
M2	THAP1_HUMAN.H11MO.0.C	-10	0.00307462	1.23292	0.202142	22	GCCAGGGGCCCCCGCGCCGGGCGGCCCCGGCGGCGGCCGC	CGCCGCCATCTTGGCTGCGGGC	+
M2	KLF3_HUMAN.H11MO.0.B	-19	0.00368485	1.47763	0.209997	19	GCCAGGGGCCCCCGCGCCGGGCGGCCCCGGCGGCGGCCGC	CCCGGCCCCGCCCCTCCCC	-
M2	SP4_HUMAN.H11MO.0.A	-19	0.00437547	1.75457	0.209997	20	GCCAGGGGCCCCCGCGCCGGGCGGCCCCGGCGGCGGCCGC	CCCGGCCCCGCCCCCTTCCC	-
M2	RXRA_HUMAN.H11MO.0.A	-5	0.00606613	2.43252	0.26588	20	GCCAGGGGCCCCCGCGCCGGGCGGCCCCGGCGGCGGCCGC	GGGGGAGGCAGAGGTCAGAG	+
M2	NR1D1_HUMAN.H11MO.0.B	-5	0.00771459	3.09355	0.320336	19	GCCAGGGGCCCCCGCGCCGGGCGGCCCCGGCGGCGGCCGC	AGGGAAGTGGGTCAGAAGG	+
M2	ZN341_HUMAN.H11MO.0.C	-5	0.0124938	5.01002	0.415732	22	GCCAGGGGCCCCCGCGCCGGGCGGCCCCGGCGGCGGCCGC	GGGGGGGGGGGGAGGGAAGAGC	+
M2	MXI1_HUMAN.H11MO.0.A	-29	0.0126467	5.07134	0.415732	11	GCCAGGGGCCCCCGCGCCGGGCGGCCCCGGCGGCGGCCGC	CCCGCCGCCACGTGC	-
M2	TAL1_HUMAN.H11MO.0.A	-26	0.0137205	5.50192	0.416336	14	GCCAGGGGCCCCCGCGCCGGGCGGCCCCGGCGGCGGCCGC	CTGGGGGGGGCAGATAAGG	+
M2	GATA2_HUMAN.H11MO.0.A	7	0.0155389	6.23109	0.449661	12	GCCAGGGGCCCCCGCGCCGGGCGGCCCCGGCGGCGGCCGC	CCTTATCTCCACCCCCCAG	-
M4	THAP1_HUMAN.H11MO.0.C	-11	0.000175097	0.0702139	0.139016	22	GGACGGCCGCGGCCCAGGGCCGCTCTCCATGCGGCGCGGC	GCCCGCAGCCAAGATGGCGGCG	-
M4	SP2_HUMAN.H11MO.0.A	-12	0.00086091	0.345225	0.221561	22	GGACGGCCGCGGCCCAGGGCCGCTCTCCATGCGGCGCGGC	CCCCCGGCCCCGCCCCCCCCCC	-
M4	SP3_HUMAN.H11MO.0.B	-13	0.00125498	0.503247	0.221561	20	GGACGGCCGCGGCCCAGGGCCGCTCTCCATGCGGCGCGGC	CCCCGGCCCCGCCCCCCCCC	-
M4	ZN563_HUMAN.H11MO.0.C	-14	0.00163728	0.656549	0.221561	21	GGACGGCCGCGGCCCAGGGCCGCTCTCCATGCGGCGCGGC	GGGATCCTCACTGGCAGCTGC	+
M4	KLF6_HUMAN.H11MO.0.A	0	0.00167439	0.671432	0.221561	19	GGACGGCCGCGGCCCAGGGCCGCTCTCCATGCGGCGCGGC	GGAAGGGCGGGGCCGGGGG	+
M4	USF2_HUMAN.H11MO.0.A	-31	0.00257457	1.0324	0.292007	9	GGACGGCCGCGGCCCAGGGCCGCTCTCCATGCGGCGCGGC	CGCCGCGGCCACGTGACCC	-
M4	GATA1_HUMAN.H11MO.0.A	8	0.00549318	2.20276	0.435107	11	GGACGGCCGCGGCCCAGGGCCGCTCTCCATGCGGCGCGGC	TCTTATCTGTCCCCGCCAG	-
M4	PATZ1_HUMAN.H11MO.0.C	-6	0.00645745	2.58944	0.435107	22	GGACGGCCGCGGCCCAGGGCCGCTCTCCATGCGGCGCGGC	CCTCCCCCCCCGCCCCCTCCCC	-
M4	KLF3_HUMAN.H11MO.0.B	-12	0.00716587	2.87352	0.435107	19	GGACGGCCGCGGCCCAGGGCCGCTCTCCATGCGGCGCGGC	CCCGGCCCCGCCCCTCCCC	-
M4	RXRA_HUMAN.H11MO.0.A	-4	0.00882586	3.53917	0.43795	20	GGACGGCCGCGGCCCAGGGCCGCTCTCCATGCGGCGCGGC	GGGGGAGGCAGAGGTCAGAG	+
M5	SP3_HUMAN.H11MO.0.B	-4	0.00059863	0.240051	0.196803	20	GCGGCGCGGGCCGCGCGCCCGAGCCCGCCGCGCCCGGCCC	CCCCGGCCCCGCCCCCCCCC	-
M5	SP2_HUMAN.H11MO.0.A	-3	0.000643097	0.257882	0.196803	22	GCGGCGCGGGCCGCGCGCCCGAGCCCGCCGCGCCCGGCCC	CCCCCGGCCCCGCCCCCCCCCC	-
M5	THAP1_HUMAN.H11MO.0.C	-10	0.000743617	0.29819	0.196803	22	GCGGCGCGGGCCGCGCGCCCGAGCCCGCCGCGCCCGGCCC	GCCCGCAGCCAAGATGGCGGCG	-
M5	CLOCK_HUMAN.H11MO.0.C	-7	0.00224739	0.901202	0.25817	14	GCGGCGCGGGCCGCGCGCCCGAGCCCGCCGCGCCCGGCCC	CAGACACGTGAACA	+
M5	ZN563_HUMAN.H11MO.0.C	-8	0.00383684	1.53857	0.326392	21	GCGGCGCGGGCCGCGCGCCCGAGCCCGCCGCGCCCGGCCC	GCAGCTGCCAGTGAGGATCCC	-
M5	GATA1_HUMAN.H11MO.0.A	-28	0.00387481	1.5538	0.326392	12	GCGGCGCGGGCCGCGCGCCCGAGCCCGCCGCGCCCGGCCC	CTGGCGGGGACAGATAAGA	+
M5	MXI1_HUMAN.H11MO.0.A	-32	0.00440986	1.76835	0.326392	8	GCGGCGCGGGCCGCGCGCCCGAGCCCGCCGCGCCCGGCCC	CCCGCCGCCACGTGC	-
M5	KLF3_HUMAN.H11MO.0.B	-19	0.00478991	1.92075	0.326392	19	GCGGCGCGGGCCGCGCGCCCGAGCCCGCCGCGCCCGGCCC	GGGGAGGGGCGGGGCCGGG	+
M5	RXRA_HUMAN.H11MO.0.A	-4	0.00493306	1.97816	0.326392	20	GCGGCGCGGGCCGCGCGCCCGAGCCCGCCGCGCCCGGCCC	CTCTGACCTCTGCCTCCCCC	-
M5	USF2_HUMAN.H11MO.0.A	-31	0.00550747	2.2085	0.336367	9	GCGGCGCGGGCCGCGCGCCCGAGCCCGCCGCGCCCGGCCC	CGCCGCGGCCACGTGACCC	-
M5	KLF6_HUMAN.H11MO.0.A	-3	0.00830247	3.32929	0.439481	19	GCGGCGCGGGCCGCGCGCCCGAGCCCGCCGCGCCCGGCCC	CCCCCGGCCCCGCCCTTCC	-
M5	PATZ1_HUMAN.H11MO.0.C	-3	0.00830285	3.32944	0.439481	22	GCGGCGCGGGCCGCGCGCCCGAGCCCGCCGCGCCCGGCCC	CCTCCCCCCCCGCCCCCTCCCC	-
M5	TAL1_HUMAN.H11MO.0.A	-28	0.00887956	3.5607	0.440631	12	GCGGCGCGGGCCGCGCGCCCGAGCCCGCCGCGCCCGGCCC	CTGGGGGGGGCAGATAAGG	+
M6	NR1D1_HUMAN.H11MO.0.B	-4	0.000539126	0.21619	0.287169	19	CAAAGGCACTGTACCTTCGCCTCTGGGCGATAAGCGACCG	CCTTCTGACCCACTTCCCT	-
M6	RXRA_HUMAN.H11MO.0.A	-6	0.000717923	0.287887	0.287169	20	CAAAGGCACTGTACCTTCGCCTCTGGGCGATAAGCGACCG	CTCTGACCTCTGCCTCCCCC	-
M6	ZN563_HUMAN.H11MO.0.C	-19	0.00147401	0.59108	0.39307	21	CAAAGGCACTGTACCTTCGCCTCTGGGCGATAAGCGACCG	GCAGCTGCCAGTGAGGATCCC	-
M8	THAP1_HUMAN.H11MO.0.C	-13	0.000285818	0.114613	0.204359	22	CCCGGGCAGCGCCCGCGGCCCAGCTTGGCGGGGGCCGGCC	CGCCGCCATCTTGGCTGCGGGC	+
M8	SP3_HUMAN.H11MO.0.B	-4	0.000854774	0.342764	0.222145	20	CCCGGGCAGCGCCCGCGGCCCAGCTTGGCGGGGGCCGGCC	GGGGGGGGGCGGGGCCGGGG	+
M8	SP2_HUMAN.H11MO.0.A	-3	0.00111778	0.44823	0.222145	22	CCCGGGCAGCGCCCGCGGCCCAGCTTGGCGGGGGCCGGCC	GGGGGGGGGGCGGGGCCGGGGG	+
M8	ZN563_HUMAN.H11MO.0.C	-5	0.00173609	0.696172	0.266631	21	CCCGGGCAGCGCCCGCGGCCCAGCTTGGCGGGGGCCGGCC	GCAGCTGCCAGTGAGGATCCC	-
M8	PTF1A_HUMAN.H11MO.0.B	-1	0.00394231	1.58086	0.391742	18	CCCGGGCAGCGCCCGCGGCCCAGCTTGGCGGGGGCCGGCC	GGGAAAGGGGGCAGCTGG	-
M8	GATA1_HUMAN.H11MO.0.A	-29	0.00479129	1.92131	0.423204	11	CCCGGGCAGCGCCCGCGGCCCAGCTTGGCGGGGGCCGGCC	CTGGCGGGGACAGATAAGA	+
M9	ZN563_HUMAN.H11MO.0.C	-19	0.00162709	0.652465	0.36606	21	TGCCTCCGCCACTCGCGGGACTGGGGCGCGTCCGGCACGG	GCAGCTGCCAGTGAGGATCCC	-
M9	SP2_HUMAN.H11MO.0.A	-19	0.00211539	0.848272	0.36606	21	TGCCTCCGCCACTCGCGGGACTGGGGCGCGTCCGGCACGG	CCCCCGGCCCCGCCCCCCCCCC	-
M9	THAP1_HUMAN.H11MO.0.C	-18	0.00245817	0.985726	0.36606	22	TGCCTCCGCCACTCGCGGGACTGGGGCGCGTCCGGCACGG	GCCCGCAGCCAAGATGGCGGCG	-
M9	E2F4_HUMAN.H11MO.0.A	-27	0.00287915	1.15454	0.36606	13	TGCCTCCGCCACTCGCGGGACTGGGGCGCGTCCGGCACGG	ATTTCCCGCCCCC	-
M9	SP3_HUMAN.H11MO.0.B	-20	0.00369015	1.47975	0.36606	20	TGCCTCCGCCACTCGCGGGACTGGGGCGCGTCCGGCACGG	CCCCGGCCCCGCCCCCCCCC	-
M9	E2F7_HUMAN.H11MO.0.B	-26	0.00380393	1.52538	0.36606	13	TGCCTCCGCCACTCGCGGGACTGGGGCGCGTCCGGCACGG	CCTTTCCCGCCCC	-
M9	PATZ1_HUMAN.H11MO.0.C	-17	0.00411553	1.65033	0.36606	22	TGCCTCCGCCACTCGCGGGACTGGGGCGCGTCCGGCACGG	CCTCCCCCCCCGCCCCCTCCCC	-
M9	ZN554_HUMAN.H11MO.0.C	-16	0.00463376	1.85814	0.36606	20	TGCCTCCGCCACTCGCGGGACTGGGGCGCGTCCGGCACGG	AGCACCCCACATGGCTCAGC	-
M9	MBD2_HUMAN.H11MO.0.B	-28	0.0050255	2.01522	0.36606	11	TGCCTCCGCCACTCGCGGGACTGGGGCGCGTCCGGCACGG	CCTCCGGCCCG	-
M9	E2F1_HUMAN.H11MO.0.A	-27	0.00506531	2.03119	0.36606	13	TGCCTCCGCCACTCGCGGGACTGGGGCGCGTCCGGCACGG	CTTTCCCGCCCCCC	-
M9	KLF6_HUMAN.H11MO.0.A	-18	0.00659663	2.64525	0.403384	19	TGCCTCCGCCACTCGCGGGACTGGGGCGCGTCCGGCACGG	CCCCCGGCCCCGCCCTTCC	-
M9	E2F6_HUMAN.H11MO.0.A	-26	0.00780378	3.12931	0.443115	13	TGCCTCCGCCACTCGCGGGACTGGGGCGCGTCCGGCACGG	CCCTTCCCGCCCC	-
M9	MAZ_HUMAN.H11MO.0.A	-18	0.00959678	3.84831	0.48589	22	TGCCTCCGCCACTCGCGGGACTGGGGCGCGTCCGGCACGG	CCCCCCCCCCCCCCCCTCCCCC	-
M9	ZN341_HUMAN.H11MO.0.C	-14	0.0102768	4.12101	0.48589	22	TGCCTCCGCCACTCGCGGGACTGGGGCGCGTCCGGCACGG	GGGGGGGGGGGGAGGGAAGAGC	+
M9	RXRA_HUMAN.H11MO.0.A	-20	0.0103908	4.1667	0.48589	20	TGCCTCCGCCACTCGCGGGACTGGGGCGCGTCCGGCACGG	CTCTGACCTCTGCCTCCCCC	-
M10	TFDP1_HUMAN.H11MO.0.C	-26	1.27092e-05	0.00509639	0.0098721	14	ATCCGGCCGGGGCGCCGCTTCTGATCGGGCGGCGGGAAAC	GGGGGGCGGGAAAA	+
M10	THAP1_HUMAN.H11MO.0.C	-12	6.95958e-05	0.0279079	0.0215611	22	ATCCGGCCGGGGCGCCGCTTCTGATCGGGCGGCGGGAAAC	GCCCGCAGCCAAGATGGCGGCG	-
M10	E2F4_HUMAN.H11MO.0.A	-27	8.32722e-05	0.0333922	0.0215611	13	ATCCGGCCGGGGCGCCGCTTCTGATCGGGCGGCGGGAAAC	GGGGGCGGGAAAT	+
M10	SP3_HUMAN.H11MO.0.B	-3	0.000142466	0.057129	0.0230443	20	ATCCGGCCGGGGCGCCGCTTCTGATCGGGCGGCGGGAAAC	GGGGGGGGGCGGGGCCGGGG	+
M10	E2F7_HUMAN.H11MO.0.B	-28	0.000167158	0.0670304	0.0230443	12	ATCCGGCCGGGGCGCCGCTTCTGATCGGGCGGCGGGAAAC	GGGGCGGGAAAGG	+
M10	SP2_HUMAN.H11MO.0.A	-2	0.000178002	0.0713786	0.0230443	22	ATCCGGCCGGGGCGCCGCTTCTGATCGGGCGGCGGGAAAC	GGGGGGGGGGCGGGGCCGGGGG	+
M10	E2F1_HUMAN.H11MO.0.A	-26	0.000260158	0.104323	0.0288689	14	ATCCGGCCGGGGCGCCGCTTCTGATCGGGCGGCGGGAAAC	GGGGGGCGGGAAAG	+
M10	NFIC_HUMAN.H11MO.0.A	-19	0.000387491	0.155384	0.0376238	17	ATCCGGCCGGGGCGCCGCTTCTGATCGGGCGGCGGGAAAC	CTTGGCAGGGAGCCAAG	-
M10	BRAC_HUMAN.H11MO.0.A	-20	0.000524871	0.210473	0.0407703	20	ATCCGGCCGGGGCGCCGCTTCTGATCGGGCGGCGGGAAAC	TTAGCAGGGAGGTGTGAAAT	+
M10	SP4_HUMAN.H11MO.0.A	-2	0.000524871	0.210473	0.0407703	20	ATCCGGCCGGGGCGCCGCTTCTGATCGGGCGGCGGGAAAC	GGGAAGGGGGCGGGGCCGGG	+
M10	RFX5_HUMAN.H11MO.0.A	-20	0.0007314	0.293291	0.051648	20	ATCCGGCCGGGGCGCCGCTTCTGATCGGGCGGCGGGAAAC	GTCAGCTGTTGCTAGGCAGA	+
M10	LYL1_HUMAN.H11MO.0.A	-7	0.000974353	0.390715	0.0630705	14	ATCCGGCCGGGGCGCCGCTTCTGATCGGGCGGCGGGAAAC	CAGGAAACAGCTGG	-
M10	E2F3_HUMAN.H11MO.0.A	-28	0.00112957	0.452959	0.067253	11	ATCCGGCCGGGGCGCCGCTTCTGATCGGGCGGCGGGAAAC	AGGGCGGGAAA	+
M10	KLF6_HUMAN.H11MO.0.A	-5	0.00124196	0.498026	0.067253	19	ATCCGGCCGGGGCGCCGCTTCTGATCGGGCGGCGGGAAAC	GGAAGGGCGGGGCCGGGGG	+
M10	OLIG2_HUMAN.H11MO.0.B	-3	0.00129871	0.520782	0.067253	18	ATCCGGCCGGGGCGCCGCTTCTGATCGGGCGGCGGGAAAC	CAGAAGGGAAACAGCTGG	-
M10	TBX21_HUMAN.H11MO.0.A	-25	0.00168715	0.676547	0.0785416	13	ATCCGGCCGGGGCGCCGCTTCTGATCGGGCGGCGGGAAAC	GTGGAGGTGTGAA	+
M10	PATZ1_HUMAN.H11MO.0.C	-2	0.00229817	0.921564	0.0939548	22	ATCCGGCCGGGGCGCCGCTTCTGATCGGGCGGCGGGAAAC	GGGGAGGGGGCGGGGGGGGAGG	+
M10	KLF3_HUMAN.H11MO.0.B	-3	0.00275981	1.10668	0.102082	19	ATCCGGCCGGGGCGCCGCTTCTGATCGGGCGGCGGGAAAC	GGGGAGGGGCGGGGCCGGG	+
M10	PTF1A_HUMAN.H11MO.0.B	-3	0.00345234	1.38439	0.111736	18	ATCCGGCCGGGGCGCCGCTTCTGATCGGGCGGCGGGAAAC	GGGAAAGGGGGCAGCTGG	-
M10	ZN563_HUMAN.H11MO.0.C	-13	0.00434578	1.74266	0.135027	21	ATCCGGCCGGGGCGCCGCTTCTGATCGGGCGGCGGGAAAC	GCAGCTGCCAGTGAGGATCCC	-
M10	ZN341_HUMAN.H11MO.0.C	-20	0.00497321	1.99426	0.148578	20	ATCCGGCCGGGGCGCCGCTTCTGATCGGGCGGCGGGAAAC	GGGGGGGGGGGGAGGGAAGAGC	+
M10	CLOCK_HUMAN.H11MO.0.C	-21	0.00714415	2.86481	0.200193	14	ATCCGGCCGGGGCGCCGCTTCTGATCGGGCGGCGGGAAAC	TGTTCACGTGTCTG	-
M10	RXRA_HUMAN.H11MO.0.A	-17	0.00721634	2.89375	0.200193	20	ATCCGGCCGGGGCGCCGCTTCTGATCGGGCGGCGGGAAAC	GGGGGAGGCAGAGGTCAGAG	+
M10	ZN322_HUMAN.H11MO.0.B	-16	0.00774329	3.10506	0.200491	20	ATCCGGCCGGGGCGCCGCTTCTGATCGGGCGGCGGGAAAC	GAGCCTGGTACAGAGCCTGG	+
M10	Z324A_HUMAN.H11MO.0.C	-11	0.00827406	3.3179	0.207323	23	ATCCGGCCGGGGCGCCGCTTCTGATCGGGCGGCGGGAAAC	TATCAAACCATCCTTTGCTGCCA	+
M10	SMAD3_HUMAN.H11MO.0.B	-25	0.008714	3.49431	0.211523	12	ATCCGGCCGGGGCGCCGCTTCTGATCGGGCGGCGGGAAAC	CAGGTGACAGAG	-
M10	ZBT17_HUMAN.H11MO.0.A	-21	0.00910172	3.64979	0.21424	19	ATCCGGCCGGGGCGCCGCTTCTGATCGGGCGGCGGGAAAC	GAGGGTGGGGGAGGGGAAG	+
M10	COT1_HUMAN.H11MO.0.C	-20	0.011815	4.73781	0.261049	17	ATCCGGCCGGGGCGCCGCTTCTGATCGGGCGGCGGGAAAC	GGGGTCAGAGGTCAGGG	+
M10	NR1D1_HUMAN.H11MO.0.B	-20	0.0194991	7.81913	0.398585	19	ATCCGGCCGGGGCGCCGCTTCTGATCGGGCGGCGGGAAAC	AGGGAAGTGGGTCAGAAGG	+
M10	NR1H4_HUMAN.H11MO.0.B	2	0.0194991	7.81913	0.398585	17	ATCCGGCCGGGGCGCCGCTTCTGATCGGGCGGCGGGAAAC	CCTCGGGGTCATTGACCCC	-
M10	TAF1_HUMAN.H11MO.0.A	-5	0.0231384	9.27849	0.46085	16	ATCCGGCCGGGGCGCCGCTTCTGATCGGGCGGCGGGAAAC	AAGATGGCGGCGGCGG	+
M10	E2F6_HUMAN.H11MO.0.A	-28	0.0252323	10.1181	0.469399	12	ATCCGGCCGGGGCGCCGCTTCTGATCGGGCGGCGGGAAAC	GGGGCGGGAAGGG	+
M10	RFX1_HUMAN.H11MO.0.B	-13	0.0264774	10.6174	0.469399	22	ATCCGGCCGGGGCGCCGCTTCTGATCGGGCGGCGGGAAAC	GCCCCGGTTGCCATGGCGACGG	+
M10	TBX3_HUMAN.H11MO.0.C	-27	0.026578	10.6578	0.469399	11	ATCCGGCCGGGGCGCCGCTTCTGATCGGGCGGCGGGAAAC	GGAGGTGGGAA	+
M10	SRBP2_HUMAN.H11MO.0.B	-26	0.0272666	10.9339	0.470663	13	ATCCGGCCGGGGCGCCGCTTCTGATCGGGCGGCGGGAAAC	GGGTGGGGTGAGG	+
M10	ZN134_HUMAN.H11MO.0.C	-13	0.0281153	11.2742	0.474762	22	ATCCGGCCGGGGCGCCGCTTCTGATCGGGCGGCGGGAAAC	GCCTCACCTAATCAGTTGAAGG	+
M10	NFIA_HUMAN.H11MO.0.C	-20	0.0294639	11.815	0.486949	15	ATCCGGCCGGGGCGCCGCTTCTGATCGGGCGGCGGGAAAC	TTGGCACGGTGCCAA	+
M11	THAP1_HUMAN.H11MO.0.C	-14	0.000422752	0.169523	0.152755	22	GCCCCGGCCGCGCGGGCCGGCAGGGCCCCCGGGGGCCAGG	CGCCGCCATCTTGGCTGCGGGC	+
M11	ZN563_HUMAN.H11MO.0.C	-8	0.000591182	0.237064	0.152755	21	GCCCCGGCCGCGCGGGCCGGCAGGGCCCCCGGGGGCCAGG	GCAGCTGCCAGTGAGGATCCC	-
M11	GATA1_HUMAN.H11MO.0.A	8	0.000684971	0.274673	0.152755	11	GCCCCGGCCGCGCGGGCCGGCAGGGCCCCCGGGGGCCAGG	TCTTATCTGTCCCCGCCAG	-
M11	SP3_HUMAN.H11MO.0.B	-8	0.000885594	0.355123	0.152755	20	GCCCCGGCCGCGCGGGCCGGCAGGGCCCCCGGGGGCCAGG	CCCCGGCCCCGCCCCCCCCC	-
M11	SP2_HUMAN.H11MO.0.A	0	0.000961967	0.385749	0.152755	22	GCCCCGGCCGCGCGGGCCGGCAGGGCCCCCGGGGGCCAGG	CCCCCGGCCCCGCCCCCCCCCC	-
M11	TAL1_HUMAN.H11MO.0.A	8	0.00350773	1.4066	0.307235	11	GCCCCGGCCGCGCGGGCCGGCAGGGCCCCCGGGGGCCAGG	CCTTATCTGCCCCCCCCAG	-
M11	RXRA_HUMAN.H11MO.0.A	-21	0.00395372	1.58544	0.307235	19	GCCCCGGCCGCGCGGGCCGGCAGGGCCCCCGGGGGCCAGG	GGGGGAGGCAGAGGTCAGAG	+
M11	GATA2_HUMAN.H11MO.0.A	8	0.00522568	2.0955	0.319156	11	GCCCCGGCCGCGCGGGCCGGCAGGGCCCCCGGGGGCCAGG	CCTTATCTCCACCCCCCAG	-
M11	PATZ1_HUMAN.H11MO.0.C	0	0.00637774	2.55747	0.361695	22	GCCCCGGCCGCGCGGGCCGGCAGGGCCCCCGGGGGCCAGG	CCTCCCCCCCCGCCCCCTCCCC	-
M11	NR1D1_HUMAN.H11MO.0.B	-4	0.00930802	3.73252	0.461893	19	GCCCCGGCCGCGCGGGCCGGCAGGGCCCCCGGGGGCCAGG	AGGGAAGTGGGTCAGAAGG	+
M11	MXI1_HUMAN.H11MO.0.A	-28	0.010102	4.0509	0.465216	12	GCCCCGGCCGCGCGGGCCGGCAGGGCCCCCGGGGGCCAGG	CCCGCCGCCACGTGC	-
M12	SP2_HUMAN.H11MO.0.A	-10	5.06763e-05	0.0203212	0.0398171	22	TAGACACACCGGGTCGCCGACGCCAGCTGGCCCCAAGAGT	CCCCCGGCCCCGCCCCCCCCCC	-
M12	SP3_HUMAN.H11MO.0.B	-11	0.000578302	0.231899	0.145052	20	TAGACACACCGGGTCGCCGACGCCAGCTGGCCCCAAGAGT	CCCCGGCCCCGCCCCCCCCC	-
M12	SP4_HUMAN.H11MO.0.A	-12	0.000830312	0.332955	0.145052	20	TAGACACACCGGGTCGCCGACGCCAGCTGGCCCCAAGAGT	CCCGGCCCCGCCCCCTTCCC	-
M12	PATZ1_HUMAN.H11MO.0.C	-13	0.000985919	0.395353	0.145052	22	TAGACACACCGGGTCGCCGACGCCAGCTGGCCCCAAGAGT	CCTCCCCCCCCGCCCCCTCCCC	-
M12	ZN563_HUMAN.H11MO.0.C	-9	0.00120212	0.482049	0.145052	21	TAGACACACCGGGTCGCCGACGCCAGCTGGCCCCAAGAGT	GGGATCCTCACTGGCAGCTGC	+
M12	TAF1_HUMAN.H11MO.0.A	-13	0.0012363	0.495758	0.145052	16	TAGACACACCGGGTCGCCGACGCCAGCTGGCCCCAAGAGT	CCGCCGCCGCCATCTT	-
M12	THAP1_HUMAN.H11MO.0.C	-6	0.00129228	0.518203	0.145052	22	TAGACACACCGGGTCGCCGACGCCAGCTGGCCCCAAGAGT	GCCCGCAGCCAAGATGGCGGCG	-
M12	PAX5_HUMAN.H11MO.0.A	-2	0.00220405	0.883822	0.192417	21	TAGACACACCGGGTCGCCGACGCCAGCTGGCCCCAAGAGT	GTCACGCTCTGCTGCCCAGGC	-
M12	EGR1_HUMAN.H11MO.0.A	-10	0.00271535	1.08886	0.202406	17	TAGACACACCGGGTCGCCGACGCCAGCTGGCCCCAAGAGT	CCCCCGCCCACGCCCTC	-
M12	VEZF1_HUMAN.H11MO.0.C	-11	0.00283369	1.13631	0.202406	22	TAGACACACCGGGTCGCCGACGCCAGCTGGCCCCAAGAGT	CCCCTCCCCCTCCCCCCTCCCC	-
M12	RXRA_HUMAN.H11MO.0.A	-17	0.00326775	1.31037	0.208294	20	TAGACACACCGGGTCGCCGACGCCAGCTGGCCCCAAGAGT	CTCTGACCTCTGCCTCCCCC	-
M12	KLF6_HUMAN.H11MO.0.A	-13	0.00344632	1.38198	0.208294	19	TAGACACACCGGGTCGCCGACGCCAGCTGGCCCCAAGAGT	CCCCCGGCCCCGCCCTTCC	-
M12	EGR2_HUMAN.H11MO.0.A	-14	0.00510165	2.04576	0.250828	18	TAGACACACCGGGTCGCCGACGCCAGCTGGCCCCAAGAGT	CCCCTCCCACACCCCCCC	-
M12	KLF3_HUMAN.H11MO.0.B	-12	0.00510776	2.04821	0.250828	19	TAGACACACCGGGTCGCCGACGCCAGCTGGCCCCAAGAGT	CCCGGCCCCGCCCCTCCCC	-
M12	PTF1A_HUMAN.H11MO.0.B	-12	0.00752939	3.01928	0.347997	18	TAGACACACCGGGTCGCCGACGCCAGCTGGCCCCAAGAGT	GGGAAAGGGGGCAGCTGG	-
M12	ZBT17_HUMAN.H11MO.0.A	-11	0.00903421	3.62272	0.375389	19	TAGACACACCGGGTCGCCGACGCCAGCTGGCCCCAAGAGT	CTTCCCCTCCCCCACCCTC	-
M12	ZN335_HUMAN.H11MO.0.A	-6	0.00907758	3.64011	0.375389	22	TAGACACACCGGGTCGCCGACGCCAGCTGGCCCCAAGAGT	TCAGGCAGCGCCGAGGACAGCC	-
M12	KLF9_HUMAN.H11MO.0.C	-15	0.0103654	4.15653	0.407213	15	TAGACACACCGGGTCGCCGACGCCAGCTGGCCCCAAGAGT	GGCCACGCCCCCTCC	-
M12	COT1_HUMAN.H11MO.0.C	-17	0.0117177	4.69881	0.413057	17	TAGACACACCGGGTCGCCGACGCCAGCTGGCCCCAAGAGT	CCCTGACCTCTGACCCC	-
M12	ZSC22_HUMAN.H11MO.0.C	-16	0.0130565	5.23564	0.413057	16	TAGACACACCGGGTCGCCGACGCCAGCTGGCCCCAAGAGT	CCTCCTCCCTCAGACC	-
M12	OLIG2_HUMAN.H11MO.0.B	-22	0.0140608	5.63838	0.413057	18	TAGACACACCGGGTCGCCGACGCCAGCTGGCCCCAAGAGT	CCAGCTGTTTCCCTTCTG	+
M12	LYL1_HUMAN.H11MO.0.A	-22	0.014638	5.86982	0.413057	14	TAGACACACCGGGTCGCCGACGCCAGCTGGCCCCAAGAGT	CCAGCTGTTTCCTG	+
M12	RFX1_HUMAN.H11MO.0.B	-6	0.0152456	6.11347	0.413057	22	TAGACACACCGGGTCGCCGACGCCAGCTGGCCCCAAGAGT	GCCCCGGTTGCCATGGCGACGG	+
M12	MAZ_HUMAN.H11MO.0.A	-11	0.0152456	6.11347	0.413057	22	TAGACACACCGGGTCGCCGACGCCAGCTGGCCCCAAGAGT	CCCCCCCCCCCCCCCCTCCCCC	-
M12	SP1_HUMAN.H11MO.0.A	-6	0.0152456	6.11347	0.413057	22	TAGACACACCGGGTCGCCGACGCCAGCTGGCCCCAAGAGT	CCCCCCCCCGGCCCCGCCCCCC	-
M12	ZN341_HUMAN.H11MO.0.C	-15	0.0152456	6.11347	0.413057	22	TAGACACACCGGGTCGCCGACGCCAGCTGGCCCCAAGAGT	GCTCTTCCCTCCCCCCCCCCCC	-
M12	MTF1_HUMAN.H11MO.0.C	-10	0.0159922	6.41289	0.418844	17	TAGACACACCGGGTCGCCGACGCCAGCTGGCCCCAAGAGT	GTTTTGCACACGGCACT	-
M12	NR1H4_HUMAN.H11MO.0.B	-5	0.0186268	7.46935	0.457355	19	TAGACACACCGGGTCGCCGACGCCAGCTGGCCCCAAGAGT	CCTCGGGGTCATTGACCCC	-
M13	VEZF1_HUMAN.H11MO.0.C	-1	1.51954e-05	0.00609337	0.0117904	22	AGGCGGGGACGGAGCGGGGGGCAGCCCCGGGGTCCTGTCC	GGGGAGGGGGGAGGGGGAGGGG	+
M13	SP3_HUMAN.H11MO.0.B	0	7.74234e-05	0.0310468	0.030037	20	AGGCGGGGACGGAGCGGGGGGCAGCCCCGGGGTCCTGTCC	GGGGGGGGGCGGGGCCGGGG	+
M13	SP2_HUMAN.H11MO.0.A	-11	0.000204342	0.0819413	0.0363662	22	AGGCGGGGACGGAGCGGGGGGCAGCCCCGGGGTCCTGTCC	GGGGGGGGGGCGGGGCCGGGGG	+
M13	PATZ1_HUMAN.H11MO.0.C	-2	0.00025812	0.103506	0.0363662	22	AGGCGGGGACGGAGCGGGGGGCAGCCCCGGGGTCCTGTCC	GGGGAGGGGGCGGGGGGGGAGG	+
M13	KLF6_HUMAN.H11MO.0.A	-2	0.00028673	0.114979	0.0363662	19	AGGCGGGGACGGAGCGGGGGGCAGCCCCGGGGTCCTGTCC	GGAAGGGCGGGGCCGGGGG	+
M13	ZN341_HUMAN.H11MO.0.C	0	0.000301121	0.120749	0.0363662	22	AGGCGGGGACGGAGCGGGGGGCAGCCCCGGGGTCCTGTCC	GGGGGGGGGGGGAGGGAAGAGC	+
M13	ZN563_HUMAN.H11MO.0.C	-4	0.000328081	0.13156	0.0363662	21	AGGCGGGGACGGAGCGGGGGGCAGCCCCGGGGTCCTGTCC	GGGATCCTCACTGGCAGCTGC	+
M13	RXRA_HUMAN.H11MO.0.A	-1	0.000965503	0.387167	0.0898241	20	AGGCGGGGACGGAGCGGGGGGCAGCCCCGGGGTCCTGTCC	GGGGGAGGCAGAGGTCAGAG	+
M13	ZBT17_HUMAN.H11MO.0.A	-1	0.00104189	0.417797	0.0898241	19	AGGCGGGGACGGAGCGGGGGGCAGCCCCGGGGTCCTGTCC	GAGGGTGGGGGAGGGGAAG	+
M13	THAP1_HUMAN.H11MO.0.C	-1	0.00140455	0.563224	0.108981	22	AGGCGGGGACGGAGCGGGGGGCAGCCCCGGGGTCCTGTCC	GCCCGCAGCCAAGATGGCGGCG	-
M13	PAX5_HUMAN.H11MO.0.A	-1	0.00224621	0.900731	0.157501	21	AGGCGGGGACGGAGCGGGGGGCAGCCCCGGGGTCCTGTCC	GCCTGGGCAGCAGAGCGTGAC	+
M13	ZN335_HUMAN.H11MO.0.A	-4	0.00243584	0.976774	0.157501	22	AGGCGGGGACGGAGCGGGGGGCAGCCCCGGGGTCCTGTCC	TCAGGCAGCGCCGAGGACAGCC	-
M13	MAZ_HUMAN.H11MO.0.A	1	0.00278691	1.11755	0.166339	21	AGGCGGGGACGGAGCGGGGGGCAGCCCCGGGGTCCTGTCC	GGGGGAGGGGGGGGGGGGGGGG	+
M13	CLOCK_HUMAN.H11MO.0.C	-21	0.00405359	1.62549	0.224661	14	AGGCGGGGACGGAGCGGGGGGCAGCCCCGGGGTCCTGTCC	CAGACACGTGAACA	+
M13	KLF3_HUMAN.H11MO.0.B	0	0.00456485	1.8305	0.236129	19	AGGCGGGGACGGAGCGGGGGGCAGCCCCGGGGTCCTGTCC	GGGGAGGGGCGGGGCCGGG	+
M13	Z324A_HUMAN.H11MO.0.C	0	0.00525332	2.10658	0.246608	23	AGGCGGGGACGGAGCGGGGGGCAGCCCCGGGGTCCTGTCC	TGGCAGCAAAGGATGGTTTGATA	-
M13	PTF1A_HUMAN.H11MO.0.B	-10	0.00540309	2.16664	0.246608	18	AGGCGGGGACGGAGCGGGGGGCAGCCCCGGGGTCCTGTCC	GGGAAAGGGGGCAGCTGG	-
M13	ZN263_HUMAN.H11MO.0.A	6	0.00749854	3.00691	0.277059	14	AGGCGGGGACGGAGCGGGGGGCAGCCCCGGGGTCCTGTCC	GGGAGGAGGGAGAGGAGGAG	+
M13	NR1H4_HUMAN.H11MO.0.B	-2	0.008472	3.39727	0.298798	19	AGGCGGGGACGGAGCGGGGGGCAGCCCCGGGGTCCTGTCC	GGGGTCAATGACCCCGAGG	+
M13	RFX1_HUMAN.H11MO.0.B	-9	0.00888053	3.56109	0.299589	22	AGGCGGGGACGGAGCGGGGGGCAGCCCCGGGGTCCTGTCC	CCGTCGCCATGGCAACCGGGGC	-
M13	WT1_HUMAN.H11MO.0.C	0	0.00973366	3.9032	0.299703	20	AGGCGGGGACGGAGCGGGGGGCAGCCCCGGGGTCCTGTCC	GGGCGGGGGAGGAGGGGGGG	+
M13	LYL1_HUMAN.H11MO.0.A	-14	0.00996278	3.99508	0.299703	14	AGGCGGGGACGGAGCGGGGGGCAGCCCCGGGGTCCTGTCC	CAGGAAACAGCTGG	-
M13	SP4_HUMAN.H11MO.0.A	-11	0.0142567	5.71696	0.409705	20	AGGCGGGGACGGAGCGGGGGGCAGCCCCGGGGTCCTGTCC	GGGAAGGGGGCGGGGCCGGG	+
M13	MXI1_HUMAN.H11MO.0.A	-17	0.0195606	7.84382	0.453191	15	AGGCGGGGACGGAGCGGGGGGCAGCCCCGGGGTCCTGTCC	CCCGCCGCCACGTGC	-
M13	ZN554_HUMAN.H11MO.0.C	-20	0.0206406	8.27688	0.453191	20	AGGCGGGGACGGAGCGGGGGGCAGCCCCGGGGTCCTGTCC	GCTGAGCCATGTGGGGTGCT	+
M13	COT1_HUMAN.H11MO.0.C	-13	0.0207979	8.33996	0.453191	17	AGGCGGGGACGGAGCGGGGGGCAGCCCCGGGGTCCTGTCC	GGGGTCAGAGGTCAGGG	+
M13	EGR1_HUMAN.H11MO.0.A	-3	0.0207979	8.33996	0.453191	17	AGGCGGGGACGGAGCGGGGGGCAGCCCCGGGGTCCTGTCC	GAGGGCGTGGGCGGGGG	+
M13	P73_HUMAN.H11MO.0.A	-18	0.0209715	8.40958	0.453191	19	AGGCGGGGACGGAGCGGGGGGCAGCCCCGGGGTCCTGTCC	AGACATGCCCAGACATGCC	+
M13	NR1D1_HUMAN.H11MO.0.B	-17	0.0209715	8.40958	0.453191	19	AGGCGGGGACGGAGCGGGGGGCAGCCCCGGGGTCCTGTCC	CCTTCTGACCCACTTCCCT	-
M13	FLI1_HUMAN.H11MO.0.A	-3	0.0210266	8.43167	0.453191	18	AGGCGGGGACGGAGCGGGGGGCAGCCCCGGGGTCCTGTCC	GGAGGAAGGAAGGAGGGA	+
M13	ZN322_HUMAN.H11MO.0.B	-11	0.0262447	10.5241	0.484473	20	AGGCGGGGACGGAGCGGGGGGCAGCCCCGGGGTCCTGTCC	GAGCCTGGTACAGAGCCTGG	+
M13	ZN667_HUMAN.H11MO.0.C	-15	0.0268357	10.7611	0.484473	19	AGGCGGGGACGGAGCGGGGGGCAGCCCCGGGGTCCTGTCC	GCTGAGCTTTTAAGGCCAC	-
M13	TBX21_HUMAN.H11MO.0.A	-17	0.0268487	10.7663	0.484473	13	AGGCGGGGACGGAGCGGGGGGCAGCCCCGGGGTCCTGTCC	TTCACACCTCCAC	-
M13	GATA1_HUMAN.H11MO.0.A	-29	0.0285171	11.4353	0.498949	11	AGGCGGGGACGGAGCGGGGGGCAGCCCCGGGGTCCTGTCC	CTGGCGGGGACAGATAAGA	+
M13	SRBP2_HUMAN.H11MO.0.B	-2	0.028937	11.6037	0.498949	13	AGGCGGGGACGGAGCGGGGGGCAGCCCCGGGGTCCTGTCC	GGGTGGGGTGAGG	+
M14	SP3_HUMAN.H11MO.0.B	-11	0.00077347	0.310161	0.221167	20	CCAGGGCCGCCCCGCGGCCGCCGCCCCGGGGCCCCCGCGG	GGGGGGGGGCGGGGCCGGGG	+
M14	THAP1_HUMAN.H11MO.0.C	-9	0.00119351	0.478599	0.221167	22	CCAGGGCCGCCCCGCGGCCGCCGCCCCGGGGCCCCCGCGG	GCCCGCAGCCAAGATGGCGGCG	-
M14	SP2_HUMAN.H11MO.0.A	-17	0.0014586	0.584898	0.221167	22	CCAGGGCCGCCCCGCGGCCGCCGCCCCGGGGCCCCCGCGG	CCCCCGGCCCCGCCCCCCCCCC	-
M14	RXRA_HUMAN.H11MO.0.A	-19	0.00274563	1.101	0.292618	20	CCAGGGCCGCCCCGCGGCCGCCGCCCCGGGGCCCCCGCGG	CTCTGACCTCTGCCTCCCCC	-
M14	ZN563_HUMAN.H11MO.0.C	-13	0.00350701	1.40631	0.31056	21	CCAGGGCCGCCCCGCGGCCGCCGCCCCGGGGCCCCCGCGG	GCAGCTGCCAGTGAGGATCCC	-
M15	RXRA_HUMAN.H11MO.0.A	-6	0.000521587	0.209156	0.204578	20	CGCGGCCCCGGGCCGCCGCGGCGCGCGGCCCGCGGGCCTC	CTCTGACCTCTGCCTCCCCC	-
M15	SP3_HUMAN.H11MO.0.B	-4	0.00097553	0.391188	0.204578	20	CGCGGCCCCGGGCCGCCGCGGCGCGCGGCCCGCGGGCCTC	GGGGGGGGGCGGGGCCGGGG	+
M15	NR1D1_HUMAN.H11MO.0.B	-9	0.00143289	0.574588	0.204578	19	CGCGGCCCCGGGCCGCCGCGGCGCGCGGCCCGCGGGCCTC	AGGGAAGTGGGTCAGAAGG	+
M15	RARG_HUMAN.H11MO.0.B	6	0.00153548	0.615726	0.204578	12	CGCGGCCCCGGGCCGCCGCGGCGCGCGGCCCGCGGGCCTC	AGGTCAGAGTGACCTGGG	+
M15	KLF6_HUMAN.H11MO.0.A	0	0.00154802	0.620756	0.204578	19	CGCGGCCCCGGGCCGCCGCGGCGCGCGGCCCGCGGGCCTC	GGAAGGGCGGGGCCGGGGG	+
M15	THAP1_HUMAN.H11MO.0.C	-10	0.00206236	0.827006	0.223321	22	CGCGGCCCCGGGCCGCCGCGGCGCGCGGCCCGCGGGCCTC	GCCCGCAGCCAAGATGGCGGCG	-
M15	PATZ1_HUMAN.H11MO.0.C	-3	0.00253477	1.01644	0.223321	22	CGCGGCCCCGGGCCGCCGCGGCGCGCGGCCCGCGGGCCTC	GGGGAGGGGGCGGGGGGGGAGG	+
M15	SP2_HUMAN.H11MO.0.A	1	0.00253477	1.01644	0.223321	21	CGCGGCCCCGGGCCGCCGCGGCGCGCGGCCCGCGGGCCTC	CCCCCGGCCCCGCCCCCCCCCC	-
M15	ZN563_HUMAN.H11MO.0.C	-11	0.00493422	1.97862	0.32604	21	CGCGGCCCCGGGCCGCCGCGGCGCGCGGCCCGCGGGCCTC	GCAGCTGCCAGTGAGGATCCC	-
M15	KLF3_HUMAN.H11MO.0.B	0	0.00544189	2.1822	0.331926	19	CGCGGCCCCGGGCCGCCGCGGCGCGCGGCCCGCGGGCCTC	CCCGGCCCCGCCCCTCCCC	-
M15	GATA1_HUMAN.H11MO.0.A	-29	0.00827147	3.31686	0.421482	11	CGCGGCCCCGGGCCGCCGCGGCGCGCGGCCCGCGGGCCTC	CTGGCGGGGACAGATAAGA	+
M15	MXI1_HUMAN.H11MO.0.A	-4	0.0085048	3.41043	0.421482	15	CGCGGCCCCGGGCCGCCGCGGCGCGCGGCCCGCGGGCCTC	GCACGTGGCGGCGGG	+
M15	TAL1_HUMAN.H11MO.0.A	-29	0.010857	4.35364	0.453095	11	CGCGGCCCCGGGCCGCCGCGGCGCGCGGCCCGCGGGCCTC	CTGGGGGGGGCAGATAAGG	+
M15	USF2_HUMAN.H11MO.0.A	-30	0.010857	4.35364	0.453095	10	CGCGGCCCCGGGCCGCCGCGGCGCGCGGCCCGCGGGCCTC	CGCCGCGGCCACGTGACCC	-
M16	VEZF1_HUMAN.H11MO.0.C	-9	6.95747e-07	0.000278995	0.000542613	22	CCGCGTGCGGTGGACGGGGCAGGCGGGGGGCCGATCCTGC	GGGGAGGGGGGAGGGGGAGGGG	+
M16	MAZ_HUMAN.H11MO.0.A	-8	1.89347e-06	0.00075928	0.000738357	22	CCGCGTGCGGTGGACGGGGCAGGCGGGGGGCCGATCCTGC	GGGGGAGGGGGGGGGGGGGGGG	+
M16	PATZ1_HUMAN.H11MO.0.C	-9	5.9514e-06	0.00238651	0.00154716	22	CCGCGTGCGGTGGACGGGGCAGGCGGGGGGCCGATCCTGC	GGGGAGGGGGCGGGGGGGGAGG	+
M16	KLF6_HUMAN.H11MO.0.A	-7	3.22732e-05	0.0129416	0.00629247	19	CCGCGTGCGGTGGACGGGGCAGGCGGGGGGCCGATCCTGC	GGAAGGGCGGGGCCGGGGG	+
M16	SP4_HUMAN.H11MO.0.A	-16	6.10099e-05	0.024465	0.00945193	20	CCGCGTGCGGTGGACGGGGCAGGCGGGGGGCCGATCCTGC	GGGAAGGGGGCGGGGCCGGG	+
M16	SP3_HUMAN.H11MO.0.B	-5	7.27165e-05	0.0291593	0.00945193	20	CCGCGTGCGGTGGACGGGGCAGGCGGGGGGCCGATCCTGC	GGGGGGGGGCGGGGCCGGGG	+
M16	Z324A_HUMAN.H11MO.0.C	-13	8.9497e-05	0.0358883	0.00997123	23	CCGCGTGCGGTGGACGGGGCAGGCGGGGGGCCGATCCTGC	TGGCAGCAAAGGATGGTTTGATA	-
M16	SP2_HUMAN.H11MO.0.A	-6	0.000104015	0.0417098	0.0101401	22	CCGCGTGCGGTGGACGGGGCAGGCGGGGGGCCGATCCTGC	GGGGGGGGGGCGGGGCCGGGGG	+
M16	KLF3_HUMAN.H11MO.0.B	-5	0.000163452	0.0655441	0.014164	19	CCGCGTGCGGTGGACGGGGCAGGCGGGGGGCCGATCCTGC	GGGGAGGGGCGGGGCCGGG	+
M16	NR1D1_HUMAN.H11MO.0.B	-16	0.00019406	0.077818	0.0151347	19	CCGCGTGCGGTGGACGGGGCAGGCGGGGGGCCGATCCTGC	AGGGAAGTGGGTCAGAAGG	+
M16	ZN341_HUMAN.H11MO.0.C	-14	0.000267472	0.107256	0.0181815	22	CCGCGTGCGGTGGACGGGGCAGGCGGGGGGCCGATCCTGC	GGGGGGGGGGGGAGGGAAGAGC	+
M16	WT1_HUMAN.H11MO.0.C	-11	0.000279751	0.11218	0.0181815	20	CCGCGTGCGGTGGACGGGGCAGGCGGGGGGCCGATCCTGC	GGGCGGGGGAGGAGGGGGGG	+
M16	ZBT17_HUMAN.H11MO.0.A	-9	0.000321579	0.128953	0.0192923	19	CCGCGTGCGGTGGACGGGGCAGGCGGGGGGCCGATCCTGC	GAGGGTGGGGGAGGGGAAG	+
M16	ZN263_HUMAN.H11MO.0.A	-7	0.000417767	0.167525	0.0217741	20	CCGCGTGCGGTGGACGGGGCAGGCGGGGGGCCGATCCTGC	GGGAGGAGGGAGAGGAGGAG	+
M16	EGR1_HUMAN.H11MO.0.A	-2	0.000431241	0.172928	0.0217741	17	CCGCGTGCGGTGGACGGGGCAGGCGGGGGGCCGATCCTGC	GAGGGCGTGGGCGGGGG	+
M16	KLF15_HUMAN.H11MO.0.A	-10	0.000446705	0.179129	0.0217741	19	CCGCGTGCGGTGGACGGGGCAGGCGGGGGGCCGATCCTGC	GGGGAGGAGCAGGGGGGGG	+
M16	SP1_HUMAN.H11MO.0.A	-8	0.000566851	0.227307	0.0260051	22	CCGCGTGCGGTGGACGGGGCAGGCGGGGGGCCGATCCTGC	GGGGGGCGGGGCCGGGGGGGGG	+
M16	TAF1_HUMAN.H11MO.0.A	-6	0.0006025	0.241602	0.026105	16	CCGCGTGCGGTGGACGGGGCAGGCGGGGGGCCGATCCTGC	AAGATGGCGGCGGCGG	+
M16	ZN467_HUMAN.H11MO.0.C	-6	0.00133959	0.537174	0.0549864	22	CCGCGTGCGGTGGACGGGGCAGGCGGGGGGCCGATCCTGC	GGGGAGGGGAGGGGGGGGGGGG	+
M16	ZN770_HUMAN.H11MO.0.C	-14	0.00153948	0.617332	0.0600321	22	CCGCGTGCGGTGGACGGGGCAGGCGGGGGGCCGATCCTGC	GGGAGGCTGAGGCGGGAGGATC	+
M16	RXRA_HUMAN.H11MO.0.A	-15	0.00204133	0.818572	0.0758109	20	CCGCGTGCGGTGGACGGGGCAGGCGGGGGGCCGATCCTGC	GGGGGAGGCAGAGGTCAGAG	+
M16	NR1H4_HUMAN.H11MO.0.B	-9	0.00282225	1.13172	0.0921843	19	CCGCGTGCGGTGGACGGGGCAGGCGGGGGGCCGATCCTGC	GGGGTCAATGACCCCGAGG	+
M16	THAP1_HUMAN.H11MO.0.C	-14	0.00283681	1.13756	0.0921843	22	CCGCGTGCGGTGGACGGGGCAGGCGGGGGGCCGATCCTGC	CGCCGCCATCTTGGCTGCGGGC	+
M16	RFX1_HUMAN.H11MO.0.B	-7	0.00283681	1.13756	0.0921843	22	CCGCGTGCGGTGGACGGGGCAGGCGGGGGGCCGATCCTGC	CCGTCGCCATGGCAACCGGGGC	-
M16	LYL1_HUMAN.H11MO.0.A	-9	0.00462703	1.85544	0.138793	14	CCGCGTGCGGTGGACGGGGCAGGCGGGGGGCCGATCCTGC	CAGGAAACAGCTGG	-
M16	EGR2_HUMAN.H11MO.0.A	-6	0.00515212	2.066	0.14882	18	CCGCGTGCGGTGGACGGGGCAGGCGGGGGGCCGATCCTGC	GGGGGGGTGTGGGAGGGG	+
M16	ZN554_HUMAN.H11MO.0.C	-12	0.00540729	2.16832	0.150612	20	CCGCGTGCGGTGGACGGGGCAGGCGGGGGGCCGATCCTGC	GCTGAGCCATGTGGGGTGCT	+
M16	PTF1A_HUMAN.H11MO.0.B	-8	0.00733409	2.94097	0.197236	18	CCGCGTGCGGTGGACGGGGCAGGCGGGGGGCCGATCCTGC	GGGAAAGGGGGCAGCTGG	-
M16	PAX5_HUMAN.H11MO.0.A	-20	0.0109958	4.4093	0.285853	20	CCGCGTGCGGTGGACGGGGCAGGCGGGGGGCCGATCCTGC	GCCTGGGCAGCAGAGCGTGAC	+
M16	SRBP2_HUMAN.H11MO.0.B	-23	0.0127466	5.1114	0.311694	13	CCGCGTGCGGTGGACGGGGCAGGCGGGGGGCCGATCCTGC	GGGTGGGGTGAGG	+
M16	FEV_HUMAN.H11MO.0.B	-14	0.0127891	5.12843	0.311694	10	CCGCGTGCGGTGGACGGGGCAGGCGGGGGGCCGATCCTGC	GCGGGAAGCG	+
M16	PPARG_HUMAN.H11MO.0.A	-20	0.0161728	6.48531	0.382218	17	CCGCGTGCGGTGGACGGGGCAGGCGGGGGGCCGATCCTGC	AAGTGGGGCAAAGGTCA	+
M16	SMAD3_HUMAN.H11MO.0.B	-9	0.0184643	7.40417	0.423537	12	CCGCGTGCGGTGGACGGGGCAGGCGGGGGGCCGATCCTGC	CAGGTGACAGAG	-
M16	ZN563_HUMAN.H11MO.0.C	-12	0.024038	9.63925	0.481545	21	CCGCGTGCGGTGGACGGGGCAGGCGGGGGGCCGATCCTGC	GCAGCTGCCAGTGAGGATCCC	-
M16	COT1_HUMAN.H11MO.0.C	-8	0.0240791	9.65573	0.481545	17	CCGCGTGCGGTGGACGGGGCAGGCGGGGGGCCGATCCTGC	GGGGTCAGAGGTCAGGG	+
M16	ETV5_HUMAN.H11MO.0.C	-12	0.0240804	9.65623	0.481545	14	CCGCGTGCGGTGGACGGGGCAGGCGGGGGGCCGATCCTGC	GAGCAGGAAGTGAG	+
M16	KLF1_HUMAN.H11MO.0.A	-10	0.0240804	9.65623	0.481545	14	CCGCGTGCGGTGGACGGGGCAGGCGGGGGGCCGATCCTGC	GGGGCGGGGCCGGG	+
M17	THAP1_HUMAN.H11MO.0.C	-8	3.45258e-05	0.0138449	0.027237	22	CTTGCCGCGCCCGACTACGCTCCCGCGGCGTGTGCGGCTG	GCCCGCAGCCAAGATGGCGGCG	-
M17	ZN563_HUMAN.H11MO.0.C	-11	0.000218113	0.0874634	0.0813221	21	CTTGCCGCGCCCGACTACGCTCCCGCGGCGTGTGCGGCTG	GGGATCCTCACTGGCAGCTGC	+
M17	OSR2_HUMAN.H11MO.0.C	-18	0.000309253	0.124011	0.0813221	16	CTTGCCGCGCCCGACTACGCTCCCGCGGCGTGTGCGGCTG	GCTGCTGCTTCTGCTG	+
M17	PATZ1_HUMAN.H11MO.0.C	-1	0.00071788	0.28787	0.141582	22	CTTGCCGCGCCCGACTACGCTCCCGCGGCGTGTGCGGCTG	CCTCCCCCCCCGCCCCCTCCCC	-
M17	SP2_HUMAN.H11MO.0.A	-15	0.00134634	0.539884	0.177019	22	CTTGCCGCGCCCGACTACGCTCCCGCGGCGTGTGCGGCTG	GGGGGGGGGGCGGGGCCGGGGG	+
M17	SP3_HUMAN.H11MO.0.B	2	0.00262214	1.05148	0.23535	18	CTTGCCGCGCCCGACTACGCTCCCGCGGCGTGTGCGGCTG	CCCCGGCCCCGCCCCCCCCC	-
M17	ZN341_HUMAN.H11MO.0.C	3	0.00265818	1.06593	0.23535	19	CTTGCCGCGCCCGACTACGCTCCCGCGGCGTGTGCGGCTG	GCTCTTCCCTCCCCCCCCCCCC	-
M17	MAF_HUMAN.H11MO.0.A	-18	0.00335463	1.34521	0.23535	19	CTTGCCGCGCCCGACTACGCTCCCGCGGCGTGTGCGGCTG	GAATCTGCTGACTCAGCAA	+
M17	PTF1A_HUMAN.H11MO.0.B	-21	0.00370634	1.48624	0.23535	18	CTTGCCGCGCCCGACTACGCTCCCGCGGCGTGTGCGGCTG	CCAGCTGCCCCCTTTCCC	+
M17	RXRA_HUMAN.H11MO.0.A	-4	0.0038783	1.5552	0.23535	20	CTTGCCGCGCCCGACTACGCTCCCGCGGCGTGTGCGGCTG	CTCTGACCTCTGCCTCCCCC	-
M17	SP4_HUMAN.H11MO.0.A	-15	0.00567655	2.2763	0.298545	20	CTTGCCGCGCCCGACTACGCTCCCGCGGCGTGTGCGGCTG	CCCGGCCCCGCCCCCTTCCC	-
M17	ZN554_HUMAN.H11MO.0.C	-3	0.00709899	2.84669	0.346604	20	CTTGCCGCGCCCGACTACGCTCCCGCGGCGTGTGCGGCTG	GCTGAGCCATGTGGGGTGCT	+
M17	LYL1_HUMAN.H11MO.0.A	-21	0.00766975	3.07557	0.346604	14	CTTGCCGCGCCCGACTACGCTCCCGCGGCGTGTGCGGCTG	CCAGCTGTTTCCTG	+
M17	ZBT17_HUMAN.H11MO.0.A	-13	0.00790843	3.17128	0.346604	19	CTTGCCGCGCCCGACTACGCTCCCGCGGCGTGTGCGGCTG	CTTCCCCTCCCCCACCCTC	-
M17	KLF3_HUMAN.H11MO.0.B	1	0.00918949	3.68498	0.357259	18	CTTGCCGCGCCCGACTACGCTCCCGCGGCGTGTGCGGCTG	CCCGGCCCCGCCCCTCCCC	-
M17	RFX5_HUMAN.H11MO.0.A	-14	0.00951013	3.81356	0.357259	20	CTTGCCGCGCCCGACTACGCTCCCGCGGCGTGTGCGGCTG	GTCAGCTGTTGCTAGGCAGA	+
M17	KAISO_HUMAN.H11MO.0.A	-19	0.010069	4.03769	0.361062	15	CTTGCCGCGCCCGACTACGCTCCCGCGGCGTGTGCGGCTG	TTCTCGCGAGATTTG	-
M17	E2F1_HUMAN.H11MO.0.A	-17	0.0108636	4.35631	0.372616	14	CTTGCCGCGCCCGACTACGCTCCCGCGGCGTGTGCGGCTG	CTTTCCCGCCCCCC	-
M17	EGR1_HUMAN.H11MO.0.A	-1	0.0125228	5.02163	0.411628	17	CTTGCCGCGCCCGACTACGCTCCCGCGGCGTGTGCGGCTG	CCCCCGCCCACGCCCTC	-
M18	SP2_HUMAN.H11MO.0.A	-5	0.000698934	0.280273	0.229629	22	GCACCGGGGGGCACGCCGCCCCGCGCGGGACGCGGGCCCC	GGGGGGGGGGCGGGGCCGGGGG	+
M18	SP3_HUMAN.H11MO.0.B	-4	0.000932261	0.373837	0.229629	20	GCACCGGGGGGCACGCCGCCCCGCGCGGGACGCGGGCCCC	CCCCGGCCCCGCCCCCCCCC	-
M18	THAP1_HUMAN.H11MO.0.C	-10	0.00169537	0.679843	0.26885	22	GCACCGGGGGGCACGCCGCCCCGCGCGGGACGCGGGCCCC	GCCCGCAGCCAAGATGGCGGCG	-
M19	SP2_HUMAN.H11MO.0.A	-8	7.45635e-06	0.00299	0.00536235	22	GCCGGGCCGGGAGGGGGGCGGGGACGGCCCCGGCCGGCCC	GGGGGGGGGGCGGGGCCGGGGG	+
M19	SP3_HUMAN.H11MO.0.B	-9	1.36285e-05	0.00546501	0.00536235	20	GCCGGGCCGGGAGGGGGGCGGGGACGGCCCCGGCCGGCCC	GGGGGGGGGCGGGGCCGGGG	+
M19	PATZ1_HUMAN.H11MO.0.C	-8	8.61538e-05	0.0345477	0.0225991	22	GCCGGGCCGGGAGGGGGGCGGGGACGGCCCCGGCCGGCCC	GGGGAGGGGGCGGGGGGGGAGG	+
M19	THAP1_HUMAN.H11MO.0.C	-5	0.000387753	0.155489	0.0484956	22	GCCGGGCCGGGAGGGGGGCGGGGACGGCCCCGGCCGGCCC	GCCCGCAGCCAAGATGGCGGCG	-
M19	VEZF1_HUMAN.H11MO.0.C	-7	0.000418322	0.167747	0.0484956	22	GCCGGGCCGGGAGGGGGGCGGGGACGGCCCCGGCCGGCCC	GGGGAGGGGGGAGGGGGAGGGG	+
M19	SP4_HUMAN.H11MO.0.A	-8	0.00042019	0.168496	0.0484956	20	GCCGGGCCGGGAGGGGGGCGGGGACGGCCCCGGCCGGCCC	GGGAAGGGGGCGGGGCCGGG	+
M19	RXRA_HUMAN.H11MO.0.A	-3	0.000493008	0.197696	0.0484956	20	GCCGGGCCGGGAGGGGGGCGGGGACGGCCCCGGCCGGCCC	GGGGGAGGCAGAGGTCAGAG	+
M19	ZN341_HUMAN.H11MO.0.C	-6	0.00109005	0.437111	0.070875	22	GCCGGGCCGGGAGGGGGGCGGGGACGGCCCCGGCCGGCCC	GGGGGGGGGGGGAGGGAAGAGC	+
M19	KLF3_HUMAN.H11MO.0.B	-9	0.00116827	0.468475	0.070875	19	GCCGGGCCGGGAGGGGGGCGGGGACGGCCCCGGCCGGCCC	GGGGAGGGGCGGGGCCGGG	+
M19	MAZ_HUMAN.H11MO.0.A	-2	0.00117084	0.469507	0.070875	22	GCCGGGCCGGGAGGGGGGCGGGGACGGCCCCGGCCGGCCC	GGGGGAGGGGGGGGGGGGGGGG	+
M19	NR1D1_HUMAN.H11MO.0.B	-6	0.00171659	0.688351	0.0964887	19	GCCGGGCCGGGAGGGGGGCGGGGACGGCCCCGGCCGGCCC	AGGGAAGTGGGTCAGAAGG	+
M19	KLF6_HUMAN.H11MO.0.A	0	0.00199702	0.800805	0.104768	19	GCCGGGCCGGGAGGGGGGCGGGGACGGCCCCGGCCGGCCC	GGAAGGGCGGGGCCGGGGG	+
M19	ZN563_HUMAN.H11MO.0.C	-13	0.00216205	0.866984	0.106337	21	GCCGGGCCGGGAGGGGGGCGGGGACGGCCCCGGCCGGCCC	GGGATCCTCACTGGCAGCTGC	+
M19	ZBT17_HUMAN.H11MO.0.A	-8	0.00447185	1.79321	0.185213	19	GCCGGGCCGGGAGGGGGGCGGGGACGGCCCCGGCCGGCCC	GAGGGTGGGGGAGGGGAAG	+
M19	Z324A_HUMAN.H11MO.0.C	-11	0.00849243	3.40546	0.330517	23	GCCGGGCCGGGAGGGGGGCGGGGACGGCCCCGGCCGGCCC	TGGCAGCAAAGGATGGTTTGATA	-
M19	PTF1A_HUMAN.H11MO.0.B	-19	0.00882011	3.53686	0.330517	18	GCCGGGCCGGGAGGGGGGCGGGGACGGCCCCGGCCGGCCC	GGGAAAGGGGGCAGCTGG	-
M19	NFIC_HUMAN.H11MO.0.A	-5	0.0098466	3.94848	0.336897	17	GCCGGGCCGGGAGGGGGGCGGGGACGGCCCCGGCCGGCCC	CTTGGCAGGGAGCCAAG	-
M19	RARG_HUMAN.H11MO.0.B	-22	0.0124577	4.99553	0.408474	18	GCCGGGCCGGGAGGGGGGCGGGGACGGCCCCGGCCGGCCC	CCCAGGTCACTCTGACCT	-
M19	ZN263_HUMAN.H11MO.0.A	-27	0.0141155	5.66033	0.44432	13	GCCGGGCCGGGAGGGGGGCGGGGACGGCCCCGGCCGGCCC	CTCCTCCTCTCCCTCCTCCC	-
M19	NR1H4_HUMAN.H11MO.0.B	-13	0.015243	6.11246	0.461357	19	GCCGGGCCGGGAGGGGGGCGGGGACGGCCCCGGCCGGCCC	GGGGTCAATGACCCCGAGG	+
M19	USF2_HUMAN.H11MO.0.A	-29	0.0162635	6.52165	0.470699	11	GCCGGGCCGGGAGGGGGGCGGGGACGGCCCCGGCCGGCCC	CGCCGCGGCCACGTGACCC	-
M19	GATA1_HUMAN.H11MO.0.A	-29	0.0173461	6.95579	0.470699	11	GCCGGGCCGGGAGGGGGGCGGGGACGGCCCCGGCCGGCCC	CTGGCGGGGACAGATAAGA	+
M20	ATOH1_HUMAN.H11MO.0.B	-19	0.000390547	0.156609	0.110617	9	AGCCACAGGACGGACGCAACCATCTGCGGAAAGGATAGGG	CCATCTGCT	-
M20	NDF2_HUMAN.H11MO.0.B	-19	0.000483882	0.194037	0.110617	9	AGCCACAGGACGGACGCAACCATCTGCGGAAAGGATAGGG	CCATCTGTT	-
M20	MYF6_HUMAN.H11MO.0.C	-20	0.000539274	0.216249	0.110617	7	AGCCACAGGACGGACGCAACCATCTGCGGAAAGGATAGGG	CAGCTGC	+
M20	NDF1_HUMAN.H11MO.0.A	-18	0.000551704	0.221233	0.110617	10	AGCCACAGGACGGACGCAACCATCTGCGGAAAGGATAGGG	ACCATCTGTC	-
M21	RXRA_HUMAN.H11MO.0.A	-19	0.00020675	0.0829066	0.0895337	20	GGGCGGACGCGCCCCCCCCTGGACTGAATAAGGGCGAGGA	GGGGGAGGCAGAGGTCAGAG	+
M21	SP3_HUMAN.H11MO.0.B	0	0.000225256	0.0903278	0.0895337	20	GGGCGGACGCGCCCCCCCCTGGACTGAATAAGGGCGAGGA	CCCCGGCCCCGCCCCCCCCC	-
M21	KLF3_HUMAN.H11MO.0.B	-1	0.000779049	0.312399	0.206435	19	GGGCGGACGCGCCCCCCCCTGGACTGAATAAGGGCGAGGA	CCCGGCCCCGCCCCTCCCC	-
M21	ZN335_HUMAN.H11MO.0.A	-6	0.00139169	0.558068	0.21286	22	GGGCGGACGCGCCCCCCCCTGGACTGAATAAGGGCGAGGA	TCAGGCAGCGCCGAGGACAGCC	-
M21	THAP1_HUMAN.H11MO.0.C	-16	0.00149552	0.599703	0.21286	22	GGGCGGACGCGCCCCCCCCTGGACTGAATAAGGGCGAGGA	GCCCGCAGCCAAGATGGCGGCG	-
M21	SP2_HUMAN.H11MO.0.A	1	0.00160659	0.644243	0.21286	21	GGGCGGACGCGCCCCCCCCTGGACTGAATAAGGGCGAGGA	CCCCCGGCCCCGCCCCCCCCCC	-
M21	VEZF1_HUMAN.H11MO.0.C	-18	0.00370544	1.48588	0.378873	22	GGGCGGACGCGCCCCCCCCTGGACTGAATAAGGGCGAGGA	GGGGAGGGGGGAGGGGGAGGGG	+
M21	ZN394_HUMAN.H11MO.0.C	-15	0.0038128	1.52893	0.378873	20	GGGCGGACGCGCCCCCCCCTGGACTGAATAAGGGCGAGGA	AGAATGGAATAGAATGGAAT	+
M21	LEF1_HUMAN.H11MO.0.A	-19	0.00554467	2.22341	0.412089	14	GGGCGGACGCGCCCCCCCCTGGACTGAATAAGGGCGAGGA	AGCAAATCAAAGGA	-
M21	ZN563_HUMAN.H11MO.0.C	5	0.00587712	2.35673	0.412089	16	GGGCGGACGCGCCCCCCCCTGGACTGAATAAGGGCGAGGA	GCAGCTGCCAGTGAGGATCCC	-
M21	ZN350_HUMAN.H11MO.0.C	-18	0.00646826	2.59377	0.412089	18	GGGCGGACGCGCCCCCCCCTGGACTGAATAAGGGCGAGGA	TAGGTCATAAAAGGACTG	-
M21	ZN214_HUMAN.H11MO.0.C	-12	0.00673899	2.70234	0.412089	22	GGGCGGACGCGCCCCCCCCTGGACTGAATAAGGGCGAGGA	TCATCAAAGGCCTCAAAAAGGA	-
M21	SP4_HUMAN.H11MO.0.A	-1	0.00881485	3.53475	0.467157	20	GGGCGGACGCGCCCCCCCCTGGACTGAATAAGGGCGAGGA	CCCGGCCCCGCCCCCTTCCC	-
M22	SP2_HUMAN.H11MO.0.A	-12	0.000331329	0.132863	0.263725	22	GCCGCGGACGCCCCGCGGGTCCGGCCCGGCCCGCCGGGGG	CCCCCGGCCCCGCCCCCCCCCC	-
M22	SP3_HUMAN.H11MO.0.B	-12	0.000799776	0.32071	0.282817	20	GCCGCGGACGCCCCGCGGGTCCGGCCCGGCCCGCCGGGGG	CCCCGGCCCCGCCCCCCCCC	-
M22	THAP1_HUMAN.H11MO.0.C	-4	0.00194046	0.778126	0.282817	22	GCCGCGGACGCCCCGCGGGTCCGGCCCGGCCCGCCGGGGG	CGCCGCCATCTTGGCTGCGGGC	+
M23	Z324A_HUMAN.H11MO.0.C	-6	0.00033118	0.132803	0.265606	23	ATGGCATATTCAACCTTCATGATCCTAGCGCGGCCGGCAC	TATCAAACCATCCTTTGCTGCCA	+
M24	PATZ1_HUMAN.H11MO.0.C	-8	7.61363e-07	0.000305307	0.000587337	22	CAGCTCTGGGCGTCAGGGCGCGGGGGGCGCCCCGGGGCGG	GGGGAGGGGGCGGGGGGGGAGG	+
M24	SP2_HUMAN.H11MO.0.A	-17	7.1605e-06	0.00287136	0.00258338	22	CAGCTCTGGGCGTCAGGGCGCGGGGGGCGCCCCGGGGCGG	GGGGGGGGGGCGGGGCCGGGGG	+
M24	MAZ_HUMAN.H11MO.0.A	-7	1.00465e-05	0.00402864	0.00258338	22	CAGCTCTGGGCGTCAGGGCGCGGGGGGCGCCCCGGGGCGG	GGGGGAGGGGGGGGGGGGGGGG	+
M24	SP3_HUMAN.H11MO.0.B	-18	2.03236e-05	0.00814976	0.00391955	20	CAGCTCTGGGCGTCAGGGCGCGGGGGGCGCCCCGGGGCGG	GGGGGGGGGCGGGGCCGGGG	+
M24	VEZF1_HUMAN.H11MO.0.C	-10	5.05675e-05	0.0202776	0.00780184	22	CAGCTCTGGGCGTCAGGGCGCGGGGGGCGCCCCGGGGCGG	GGGGAGGGGGGAGGGGGAGGGG	+
M24	ZN341_HUMAN.H11MO.0.C	-8	9.32458e-05	0.0373916	0.0119887	22	CAGCTCTGGGCGTCAGGGCGCGGGGGGCGCCCCGGGGCGG	GGGGGGGGGGGGAGGGAAGAGC	+
M24	SP4_HUMAN.H11MO.0.A	-17	0.000158364	0.0635039	0.0162711	20	CAGCTCTGGGCGTCAGGGCGCGGGGGGCGCCCCGGGGCGG	GGGAAGGGGGCGGGGCCGGG	+
M24	ZN467_HUMAN.H11MO.0.C	-8	0.000168737	0.0676637	0.0162711	22	CAGCTCTGGGCGTCAGGGCGCGGGGGGCGCCCCGGGGCGG	GGGGAGGGGAGGGGGGGGGGGG	+
M24	WT1_HUMAN.H11MO.0.C	-9	0.000215562	0.0864405	0.0184768	20	CAGCTCTGGGCGTCAGGGCGCGGGGGGCGCCCCGGGGCGG	GGGCGGGGGAGGAGGGGGGG	+
M24	EGR1_HUMAN.H11MO.0.A	-13	0.000335396	0.134494	0.0258734	17	CAGCTCTGGGCGTCAGGGCGCGGGGGGCGCCCCGGGGCGG	GAGGGCGTGGGCGGGGG	+
M24	KLF6_HUMAN.H11MO.0.A	-11	0.000432243	0.17333	0.0258942	19	CAGCTCTGGGCGTCAGGGCGCGGGGGGCGCCCCGGGGCGG	GGAAGGGCGGGGCCGGGGG	+
M24	ZBT17_HUMAN.H11MO.0.A	-16	0.000432243	0.17333	0.0258942	19	CAGCTCTGGGCGTCAGGGCGCGGGGGGCGCCCCGGGGCGG	GAGGGTGGGGGAGGGGAAG	+
M24	EGR2_HUMAN.H11MO.0.A	-11	0.000436365	0.174983	0.0258942	18	CAGCTCTGGGCGTCAGGGCGCGGGGGGCGCCCCGGGGCGG	GGGGGGGTGTGGGAGGGG	+
M24	KLF15_HUMAN.H11MO.0.A	-8	0.00084125	0.337341	0.0463546	19	CAGCTCTGGGCGTCAGGGCGCGGGGGGCGCCCCGGGGCGG	GGGGAGGAGCAGGGGGGGG	+
M24	RXRA_HUMAN.H11MO.0.A	-16	0.000932246	0.37383	0.0479441	20	CAGCTCTGGGCGTCAGGGCGCGGGGGGCGCCCCGGGGCGG	GGGGGAGGCAGAGGTCAGAG	+
M24	KLF3_HUMAN.H11MO.0.B	-9	0.00138655	0.556006	0.0668515	19	CAGCTCTGGGCGTCAGGGCGCGGGGGGCGCCCCGGGGCGG	GGGGAGGGGCGGGGCCGGG	+
M24	THAP1_HUMAN.H11MO.0.C	-11	0.00195504	0.783971	0.0887161	22	CAGCTCTGGGCGTCAGGGCGCGGGGGGCGCCCCGGGGCGG	GCCCGCAGCCAAGATGGCGGCG	-
M24	TAF1_HUMAN.H11MO.0.A	-14	0.00224543	0.900418	0.0962328	16	CAGCTCTGGGCGTCAGGGCGCGGGGGGCGCCCCGGGGCGG	AAGATGGCGGCGGCGG	+
M24	SP1_HUMAN.H11MO.0.A	-7	0.00321799	1.29041	0.128356	22	CAGCTCTGGGCGTCAGGGCGCGGGGGGCGCCCCGGGGCGG	GGGGGGCGGGGCCGGGGGGGGG	+
M24	PAX5_HUMAN.H11MO.0.A	-3	0.00332774	1.33442	0.128356	21	CAGCTCTGGGCGTCAGGGCGCGGGGGGCGCCCCGGGGCGG	GCCTGGGCAGCAGAGCGTGAC	+
M24	NR1D1_HUMAN.H11MO.0.B	-1	0.00410168	1.64477	0.150124	19	CAGCTCTGGGCGTCAGGGCGCGGGGGGCGCCCCGGGGCGG	AGGGAAGTGGGTCAGAAGG	+
M24	SMAD3_HUMAN.H11MO.0.B	-6	0.0042813	1.7168	0.150124	12	CAGCTCTGGGCGTCAGGGCGCGGGGGGCGCCCCGGGGCGG	CAGGTGACAGAG	-
M24	COT1_HUMAN.H11MO.0.C	-8	0.00493563	1.97919	0.165543	17	CAGCTCTGGGCGTCAGGGCGCGGGGGGCGCCCCGGGGCGG	GGGGTCAGAGGTCAGGG	+
M24	LYL1_HUMAN.H11MO.0.A	-13	0.00529277	2.1224	0.170125	14	CAGCTCTGGGCGTCAGGGCGCGGGGGGCGCCCCGGGGCGG	CAGGAAACAGCTGG	-
M24	ZN263_HUMAN.H11MO.0.A	-11	0.00629053	2.5225	0.194108	20	CAGCTCTGGGCGTCAGGGCGCGGGGGGCGCCCCGGGGCGG	GGGAGGAGGGAGAGGAGGAG	+
M24	RFX1_HUMAN.H11MO.0.B	-2	0.00659546	2.64478	0.19569	22	CAGCTCTGGGCGTCAGGGCGCGGGGGGCGCCCCGGGGCGG	GCCCCGGTTGCCATGGCGACGG	+
M24	E2F6_HUMAN.H11MO.0.A	-14	0.00747701	2.99828	0.213629	13	CAGCTCTGGGCGTCAGGGCGCGGGGGGCGCCCCGGGGCGG	GGGGCGGGAAGGG	+
M24	NR1H4_HUMAN.H11MO.0.B	-8	0.00879445	3.52657	0.233941	19	CAGCTCTGGGCGTCAGGGCGCGGGGGGCGCCCCGGGGCGG	GGGGTCAATGACCCCGAGG	+
M24	ZSC22_HUMAN.H11MO.0.C	-10	0.0106818	4.28341	0.264411	16	CAGCTCTGGGCGTCAGGGCGCGGGGGGCGCCCCGGGGCGG	GGTCTGAGGGAGGAGG	+
M24	MXI1_HUMAN.H11MO.0.A	-23	0.0109682	4.39823	0.264411	15	CAGCTCTGGGCGTCAGGGCGCGGGGGGCGCCCCGGGGCGG	CCCGCCGCCACGTGC	-
M24	RARG_HUMAN.H11MO.0.B	-14	0.0130643	5.23879	0.305399	18	CAGCTCTGGGCGTCAGGGCGCGGGGGGCGCCCCGGGGCGG	AGGTCAGAGTGACCTGGG	+
M24	E2F7_HUMAN.H11MO.0.B	-14	0.0147916	5.93141	0.323157	13	CAGCTCTGGGCGTCAGGGCGCGGGGGGCGCCCCGGGGCGG	GGGGCGGGAAAGG	+
M24	ESR2_HUMAN.H11MO.0.A	-14	0.0154394	6.1912	0.323157	15	CAGCTCTGGGCGTCAGGGCGCGGGGGGCGCCCCGGGGCGG	AGGTCAGGGTGACCT	-
M24	FLI1_HUMAN.H11MO.0.A	-8	0.0156917	6.29239	0.323157	18	CAGCTCTGGGCGTCAGGGCGCGGGGGGCGCCCCGGGGCGG	GGAGGAAGGAAGGAGGGA	+
M24	ZN563_HUMAN.H11MO.0.C	-19	0.016439	6.59204	0.323157	21	CAGCTCTGGGCGTCAGGGCGCGGGGGGCGCCCCGGGGCGG	GCAGCTGCCAGTGAGGATCCC	-
M24	PTF1A_HUMAN.H11MO.0.B	-13	0.0177032	7.09899	0.323157	18	CAGCTCTGGGCGTCAGGGCGCGGGGGGCGCCCCGGGGCGG	GGGAAAGGGGGCAGCTGG	-
M24	ZN335_HUMAN.H11MO.0.A	-25	0.0181142	7.26379	0.323157	15	CAGCTCTGGGCGTCAGGGCGCGGGGGGCGCCCCGGGGCGG	GGCTGTCCTCGGCGCTGCCTGA	+
M24	RARA_HUMAN.H11MO.0.A	-16	0.0182573	7.32118	0.323157	20	CAGCTCTGGGCGTCAGGGCGCGGGGGGCGCCCCGGGGCGG	GGGGGATCAAGAGGTCAAGG	+
M24	TBX21_HUMAN.H11MO.0.A	-3	0.0184049	7.38037	0.323157	13	CAGCTCTGGGCGTCAGGGCGCGGGGGGCGCCCCGGGGCGG	GTGGAGGTGTGAA	+
M24	FEV_HUMAN.H11MO.0.B	-19	0.0188542	7.56055	0.323157	10	CAGCTCTGGGCGTCAGGGCGCGGGGGGCGCCCCGGGGCGG	GCGGGAAGCG	+
M24	CTCF_HUMAN.H11MO.0.A	-6	0.0191551	7.68121	0.323157	19	CAGCTCTGGGCGTCAGGGCGCGGGGGGCGCCCCGGGGCGG	TGGCCACCAGGGGGCGCCA	+
M24	NFIC_HUMAN.H11MO.0.A	-18	0.0192697	7.72716	0.323157	17	CAGCTCTGGGCGTCAGGGCGCGGGGGGCGCCCCGGGGCGG	CTTGGCAGGGAGCCAAG	-
M24	ZN554_HUMAN.H11MO.0.C	-12	0.0255279	10.2367	0.419	20	CAGCTCTGGGCGTCAGGGCGCGGGGGGCGCCCCGGGGCGG	GCTGAGCCATGTGGGGTGCT	+
M24	ZIC3_HUMAN.H11MO.0.B	-17	0.0296897	11.9056	0.464079	15	CAGCTCTGGGCGTCAGGGCGCGGGGGGCGCCCCGGGGCGG	TCACAGCAGGGGGCC	-
M24	E2F4_HUMAN.H11MO.0.A	-13	0.0301297	12.082	0.464079	13	CAGCTCTGGGCGTCAGGGCGCGGGGGGCGCCCCGGGGCGG	GGGGGCGGGAAAT	+
M24	SRBP2_HUMAN.H11MO.0.B	-17	0.0301297	12.082	0.464079	13	CAGCTCTGGGCGTCAGGGCGCGGGGGGCGCCCCGGGGCGG	GGGTGGGGTGAGG	+
M24	ZN770_HUMAN.H11MO.0.C	-11	0.0306808	12.303	0.464079	22	CAGCTCTGGGCGTCAGGGCGCGGGGGGCGCCCCGGGGCGG	GGGAGGCTGAGGCGGGAGGATC	+
M24	AP2B_HUMAN.H11MO.0.B	-17	0.0333772	13.3843	0.477188	10	CAGCTCTGGGCGTCAGGGCGCGGGGGGCGCCCCGGGGCGG	GCCCGGGGGC	+
M24	TFDP1_HUMAN.H11MO.0.C	-14	0.0334032	13.3947	0.477188	14	CAGCTCTGGGCGTCAGGGCGCGGGGGGCGCCCCGGGGCGG	GGGGGGCGGGAAAA	+
M24	CLOCK_HUMAN.H11MO.0.C	-27	0.0334032	13.3947	0.477188	13	CAGCTCTGGGCGTCAGGGCGCGGGGGGCGCCCCGGGGCGG	CAGACACGTGAACA	+
M25	SP2_HUMAN.H11MO.0.A	-3	9.63728e-07	0.000386455	0.000667266	22	GGCGCGGCCGGGGCCGGGGGAGGGCGCCGCCAGCCCGGCG	GGGGGGGGGGCGGGGCCGGGGG	+
M25	SP3_HUMAN.H11MO.0.B	-4	1.72057e-06	0.000689948	0.000667266	20	GGCGCGGCCGGGGCCGGGGGAGGGCGCCGCCAGCCCGGCG	GGGGGGGGGCGGGGCCGGGG	+
M25	PATZ1_HUMAN.H11MO.0.C	-3	5.35047e-06	0.00214554	0.00138334	22	GGCGCGGCCGGGGCCGGGGGAGGGCGCCGCCAGCCCGGCG	GGGGAGGGGGCGGGGGGGGAGG	+
M25	ZN341_HUMAN.H11MO.0.C	-1	4.59801e-05	0.018438	0.00891594	22	GGCGCGGCCGGGGCCGGGGGAGGGCGCCGCCAGCCCGGCG	GGGGGGGGGGGGAGGGAAGAGC	+
M25	KLF6_HUMAN.H11MO.0.A	-1	0.000109746	0.0440083	0.0170246	19	GGCGCGGCCGGGGCCGGGGGAGGGCGCCGCCAGCCCGGCG	GGAAGGGCGGGGCCGGGGG	+
M25	VEZF1_HUMAN.H11MO.0.C	-3	0.000155841	0.0624921	0.0188388	22	GGCGCGGCCGGGGCCGGGGGAGGGCGCCGCCAGCCCGGCG	GGGGAGGGGGGAGGGGGAGGGG	+
M25	MAZ_HUMAN.H11MO.0.A	-3	0.000194306	0.0779169	0.0188388	22	GGCGCGGCCGGGGCCGGGGGAGGGCGCCGCCAGCCCGGCG	GGGGGAGGGGGGGGGGGGGGGG	+
M25	THAP1_HUMAN.H11MO.0.C	-7	0.000194306	0.0779169	0.0188388	22	GGCGCGGCCGGGGCCGGGGGAGGGCGCCGCCAGCCCGGCG	GCCCGCAGCCAAGATGGCGGCG	-
M25	KLF3_HUMAN.H11MO.0.B	-15	0.000336603	0.134978	0.029009	19	GGCGCGGCCGGGGCCGGGGGAGGGCGCCGCCAGCCCGGCG	GGGGAGGGGCGGGGCCGGG	+
M25	SP4_HUMAN.H11MO.0.A	-3	0.000410044	0.164427	0.0318044	20	GGCGCGGCCGGGGCCGGGGGAGGGCGCCGCCAGCCCGGCG	GGGAAGGGGGCGGGGCCGGG	+
M25	WT1_HUMAN.H11MO.0.C	-4	0.000736264	0.295242	0.0439286	20	GGCGCGGCCGGGGCCGGGGGAGGGCGCCGCCAGCCCGGCG	GGGCGGGGGAGGAGGGGGGG	+
M25	RXRA_HUMAN.H11MO.0.A	-11	0.00091232	0.36584	0.0505448	20	GGCGCGGCCGGGGCCGGGGGAGGGCGCCGCCAGCCCGGCG	GGGGGAGGCAGAGGTCAGAG	+
M25	ZBT17_HUMAN.H11MO.0.A	-8	0.00259523	1.04069	0.125809	19	GGCGCGGCCGGGGCCGGGGGAGGGCGCCGCCAGCCCGGCG	GAGGGTGGGGGAGGGGAAG	+
M25	ZN467_HUMAN.H11MO.0.C	0	0.0035106	1.40775	0.152417	22	GGCGCGGCCGGGGCCGGGGGAGGGCGCCGCCAGCCCGGCG	GGGGAGGGGAGGGGGGGGGGGG	+
M25	SP1_HUMAN.H11MO.0.A	-2	0.00373369	1.49721	0.152417	22	GGCGCGGCCGGGGCCGGGGGAGGGCGCCGCCAGCCCGGCG	GGGGGGCGGGGCCGGGGGGGGG	+
M25	PTF1A_HUMAN.H11MO.0.B	-15	0.00391846	1.5713	0.152417	18	GGCGCGGCCGGGGCCGGGGGAGGGCGCCGCCAGCCCGGCG	GGGAAAGGGGGCAGCTGG	-
M25	NR1H4_HUMAN.H11MO.0.B	-21	0.00415925	1.66786	0.152417	19	GGCGCGGCCGGGGCCGGGGGAGGGCGCCGCCAGCCCGGCG	GGGGTCAATGACCCCGAGG	+
M25	RARG_HUMAN.H11MO.0.B	-22	0.00419633	1.68273	0.152417	18	GGCGCGGCCGGGGCCGGGGGAGGGCGCCGCCAGCCCGGCG	AGGTCAGAGTGACCTGGG	+
M25	TAF1_HUMAN.H11MO.0.A	-20	0.00432314	1.73358	0.152417	16	GGCGCGGCCGGGGCCGGGGGAGGGCGCCGCCAGCCCGGCG	CCGCCGCCGCCATCTT	-
M25	EGR1_HUMAN.H11MO.0.A	-8	0.00548598	2.19988	0.177297	17	GGCGCGGCCGGGGCCGGGGGAGGGCGCCGCCAGCCCGGCG	GAGGGCGTGGGCGGGGG	+
M25	KLF15_HUMAN.H11MO.0.A	-4	0.0061577	2.46924	0.191045	19	GGCGCGGCCGGGGCCGGGGGAGGGCGCCGCCAGCCCGGCG	GGGGAGGAGCAGGGGGGGG	+
M25	COT1_HUMAN.H11MO.0.C	-14	0.0088365	3.54344	0.253848	17	GGCGCGGCCGGGGCCGGGGGAGGGCGCCGCCAGCCCGGCG	GGGGTCAGAGGTCAGGG	+
M25	ESR2_HUMAN.H11MO.0.A	-22	0.00923177	3.70194	0.255731	15	GGCGCGGCCGGGGCCGGGGGAGGGCGCCGCCAGCCCGGCG	AGGTCACCCTGACCT	+
M25	ZN263_HUMAN.H11MO.0.A	-1	0.00972528	3.89984	0.260113	20	GGCGCGGCCGGGGCCGGGGGAGGGCGCCGCCAGCCCGGCG	GGGAGGAGGGAGAGGAGGAG	+
M25	EGR2_HUMAN.H11MO.0.A	0	0.0120153	4.81815	0.297242	18	GGCGCGGCCGGGGCCGGGGGAGGGCGCCGCCAGCCCGGCG	GGGGGGGTGTGGGAGGGG	+
M25	NR1D1_HUMAN.H11MO.0.B	-15	0.0122913	4.92882	0.297242	19	GGCGCGGCCGGGGCCGGGGGAGGGCGCCGCCAGCCCGGCG	AGGGAAGTGGGTCAGAAGG	+
M25	ZN563_HUMAN.H11MO.0.C	-22	0.0138401	5.54989	0.297242	18	GGCGCGGCCGGGGCCGGGGGAGGGCGCCGCCAGCCCGGCG	GCAGCTGCCAGTGAGGATCCC	-
M25	MXI1_HUMAN.H11MO.0.A	-19	0.0140904	5.65026	0.297242	15	GGCGCGGCCGGGGCCGGGGGAGGGCGCCGCCAGCCCGGCG	CCCGCCGCCACGTGC	-
M25	FEV_HUMAN.H11MO.0.B	-12	0.0146242	5.86429	0.2985	10	GGCGCGGCCGGGGCCGGGGGAGGGCGCCGCCAGCCCGGCG	GCGGGAAGCG	+
M25	PAX5_HUMAN.H11MO.0.A	-7	0.0164212	6.58492	0.318422	21	GGCGCGGCCGGGGCCGGGGGAGGGCGCCGCCAGCCCGGCG	GCCTGGGCAGCAGAGCGTGAC	+
M25	USF2_HUMAN.H11MO.0.A	-18	0.0198622	7.96476	0.364852	19	GGCGCGGCCGGGGCCGGGGGAGGGCGCCGCCAGCCCGGCG	CGCCGCGGCCACGTGACCC	-
M25	E2F6_HUMAN.H11MO.0.A	-9	0.0202268	8.11096	0.364852	13	GGCGCGGCCGGGGCCGGGGGAGGGCGCCGCCAGCCCGGCG	GGGGCGGGAAGGG	+
M25	NFIC_HUMAN.H11MO.0.A	-21	0.0231729	9.29233	0.399415	17	GGCGCGGCCGGGGCCGGGGGAGGGCGCCGCCAGCCCGGCG	CTTGGCTCCCTGCCAAG	+
M25	E2F7_HUMAN.H11MO.0.B	-9	0.0269881	10.8222	0.455063	13	GGCGCGGCCGGGGCCGGGGGAGGGCGCCGCCAGCCCGGCG	GGGGCGGGAAAGG	+
M25	ZN667_HUMAN.H11MO.0.C	-18	0.0297527	11.9308	0.491005	19	GGCGCGGCCGGGGCCGGGGGAGGGCGCCGCCAGCCCGGCG	GCTGAGCTTTTAAGGCCAC	-
M26	THAP1_HUMAN.H11MO.0.C	-13	0.000124623	0.0499739	0.0517253	22	GCGCGCGCGGGCCGGCGGCCGGCGAGGGGCCCTCGGCCCC	GCCCGCAGCCAAGATGGCGGCG	-
M26	SP3_HUMAN.H11MO.0.B	-16	0.000130461	0.0523147	0.0517253	20	GCGCGCGCGGGCCGGCGGCCGGCGAGGGGCCCTCGGCCCC	GGGGGGGGGCGGGGCCGGGG	+
M26	SP2_HUMAN.H11MO.0.A	-15	0.000283735	0.113778	0.0615579	22	GCGCGCGCGGGCCGGCGGCCGGCGAGGGGCCCTCGGCCCC	GGGGGGGGGGCGGGGCCGGGGG	+
M26	ZN563_HUMAN.H11MO.0.C	-11	0.00031052	0.124519	0.0615579	21	GCGCGCGCGGGCCGGCGGCCGGCGAGGGGCCCTCGGCCCC	GCAGCTGCCAGTGAGGATCCC	-
M26	PATZ1_HUMAN.H11MO.0.C	-8	0.00164843	0.661019	0.163393	22	GCGCGCGCGGGCCGGCGGCCGGCGAGGGGCCCTCGGCCCC	GGGGAGGGGGCGGGGGGGGAGG	+
M26	KLF3_HUMAN.H11MO.0.B	-16	0.0020713	0.830593	0.164247	19	GCGCGCGCGGGCCGGCGGCCGGCGAGGGGCCCTCGGCCCC	GGGGAGGGGCGGGGCCGGG	+
M26	KLF6_HUMAN.H11MO.0.A	-17	0.0020713	0.830593	0.164247	19	GCGCGCGCGGGCCGGCGGCCGGCGAGGGGCCCTCGGCCCC	GGAAGGGCGGGGCCGGGGG	+
M26	RXRA_HUMAN.H11MO.0.A	-16	0.00230904	0.925923	0.166453	20	GCGCGCGCGGGCCGGCGGCCGGCGAGGGGCCCTCGGCCCC	GGGGGAGGCAGAGGTCAGAG	+
M26	NR1H4_HUMAN.H11MO.0.B	-17	0.00382084	1.53216	0.252483	19	GCGCGCGCGGGCCGGCGGCCGGCGAGGGGCCCTCGGCCCC	GGGGTCAATGACCCCGAGG	+
M26	ZN341_HUMAN.H11MO.0.C	-8	0.00441495	1.77039	0.2693	22	GCGCGCGCGGGCCGGCGGCCGGCGAGGGGCCCTCGGCCCC	GGGGGGGGGGGGAGGGAAGAGC	+
M26	MXI1_HUMAN.H11MO.0.A	-15	0.00927281	3.7184	0.469711	15	GCGCGCGCGGGCCGGCGGCCGGCGAGGGGCCCTCGGCCCC	CCCGCCGCCACGTGC	-
M26	SP4_HUMAN.H11MO.0.A	-5	0.0103482	4.14963	0.469711	20	GCGCGCGCGGGCCGGCGGCCGGCGAGGGGCCCTCGGCCCC	CCCGGCCCCGCCCCCTTCCC	-
M26	VEZF1_HUMAN.H11MO.0.C	-8	0.0111112	4.45561	0.469711	22	GCGCGCGCGGGCCGGCGGCCGGCGAGGGGCCCTCGGCCCC	GGGGAGGGGGGAGGGGGAGGGG	+
M26	USF2_HUMAN.H11MO.0.A	-30	0.0112546	4.5131	0.469711	10	GCGCGCGCGGGCCGGCGGCCGGCGAGGGGCCCTCGGCCCC	CGCCGCGGCCACGTGACCC	-
M26	LYL1_HUMAN.H11MO.0.A	-11	0.0126972	5.09157	0.491518	14	GCGCGCGCGGGCCGGCGGCCGGCGAGGGGCCCTCGGCCCC	CCAGCTGTTTCCTG	+
M26	RARG_HUMAN.H11MO.0.B	-18	0.0130168	5.21975	0.491518	18	GCGCGCGCGGGCCGGCGGCCGGCGAGGGGCCCTCGGCCCC	AGGTCAGAGTGACCTGGG	+
M28	SP3_HUMAN.H11MO.0.B	1	0.00141194	0.566189	0.375403	19	GGCGGCCGCGCCGGCGCGCGGGCCCAGCCGCGCGCCCTCC	CCCCGGCCCCGCCCCCCCCC	-
M28	SP2_HUMAN.H11MO.0.A	-1	0.00190671	0.764593	0.375403	22	GGCGGCCGCGCCGGCGCGCGGGCCCAGCCGCGCGCCCTCC	GGGGGGGGGGCGGGGCCGGGGG	+
M28	ZN554_HUMAN.H11MO.0.C	-4	0.00248485	0.996425	0.375403	20	GGCGGCCGCGCCGGCGCGCGGGCCCAGCCGCGCGCCCTCC	GCTGAGCCATGTGGGGTGCT	+
M28	THAP1_HUMAN.H11MO.0.C	-15	0.00282982	1.13476	0.375403	22	GGCGGCCGCGCCGGCGCGCGGGCCCAGCCGCGCGCCCTCC	GCCCGCAGCCAAGATGGCGGCG	-
M28	RXRA_HUMAN.H11MO.0.A	-14	0.00374681	1.50247	0.426044	20	GGCGGCCGCGCCGGCGCGCGGGCCCAGCCGCGCGCCCTCC	GGGGGAGGCAGAGGTCAGAG	+
M28	ZN563_HUMAN.H11MO.0.C	-4	0.00467903	1.87629	0.46554	21	GGCGGCCGCGCCGGCGCGCGGGCCCAGCCGCGCGCCCTCC	GCAGCTGCCAGTGAGGATCCC	-
M29	SP2_HUMAN.H11MO.0.A	-10	3.29793e-06	0.00132247	0.00261845	22	ACGCCGGCCCCGGCGCGGGCGGCGGCCCGGGGCCGCCCGG	GGGGGGGGGGCGGGGCCGGGGG	+
M29	SP3_HUMAN.H11MO.0.B	-11	3.11955e-05	0.0125094	0.0123841	20	ACGCCGGCCCCGGCGCGGGCGGCGGCCCGGGGCCGCCCGG	GGGGGGGGGCGGGGCCGGGG	+
M29	THAP1_HUMAN.H11MO.0.C	-20	0.000332309	0.133256	0.077438	20	ACGCCGGCCCCGGCGCGGGCGGCGGCCCGGGGCCGCCCGG	CGCCGCCATCTTGGCTGCGGGC	+
M29	KLF3_HUMAN.H11MO.0.B	-11	0.000909919	0.364878	0.0977836	19	ACGCCGGCCCCGGCGCGGGCGGCGGCCCGGGGCCGCCCGG	GGGGAGGGGCGGGGCCGGG	+
M29	PATZ1_HUMAN.H11MO.0.C	-16	0.000952874	0.382102	0.0977836	22	ACGCCGGCCCCGGCGCGGGCGGCGGCCCGGGGCCGCCCGG	GGGGAGGGGGCGGGGGGGGAGG	+
M29	KLF6_HUMAN.H11MO.0.A	-13	0.000985262	0.39509	0.0977836	19	ACGCCGGCCCCGGCGCGGGCGGCGGCCCGGGGCCGCCCGG	GGAAGGGCGGGGCCGGGGG	+
M29	ZN563_HUMAN.H11MO.0.C	-6	0.00291267	1.16798	0.231257	21	ACGCCGGCCCCGGCGCGGGCGGCGGCCCGGGGCCGCCCGG	GCAGCTGCCAGTGAGGATCCC	-
M29	ZN341_HUMAN.H11MO.0.C	-24	0.00412	1.65212	0.28632	16	ACGCCGGCCCCGGCGCGGGCGGCGGCCCGGGGCCGCCCGG	GGGGGGGGGGGGAGGGAAGAGC	+
M29	SP4_HUMAN.H11MO.0.A	-10	0.00432741	1.73529	0.28632	20	ACGCCGGCCCCGGCGCGGGCGGCGGCCCGGGGCCGCCCGG	GGGAAGGGGGCGGGGCCGGG	+
M29	RXRA_HUMAN.H11MO.0.A	-11	0.00611259	2.45115	0.35289	20	ACGCCGGCCCCGGCGCGGGCGGCGGCCCGGGGCCGCCCGG	GGGGGAGGCAGAGGTCAGAG	+
M29	GATA1_HUMAN.H11MO.0.A	7	0.00637772	2.55746	0.35289	12	ACGCCGGCCCCGGCGCGGGCGGCGGCCCGGGGCCGCCCGG	TCTTATCTGTCCCCGCCAG	-
M29	MXI1_HUMAN.H11MO.0.A	-25	0.00666694	2.67344	0.35289	15	ACGCCGGCCCCGGCGCGGGCGGCGGCCCGGGGCCGCCCGG	CCCGCCGCCACGTGC	-
M29	VEZF1_HUMAN.H11MO.0.C	-2	0.0101553	4.07229	0.447946	22	ACGCCGGCCCCGGCGCGGGCGGCGGCCCGGGGCCGCCCGG	GGGGAGGGGGGAGGGGGAGGGG	+
M30	THAP1_HUMAN.H11MO.0.C	-16	0.000369156	0.148032	0.111225	22	CACGGGCAGGCCCGGGGCCGCGGCCTGCCAAGGCGCCCCT	GCCCGCAGCCAAGATGGCGGCG	-
M30	SP2_HUMAN.H11MO.0.A	-2	0.000427409	0.171391	0.111225	22	CACGGGCAGGCCCGGGGCCGCGGCCTGCCAAGGCGCCCCT	GGGGGGGGGGCGGGGCCGGGGG	+
M30	SP3_HUMAN.H11MO.0.B	-3	0.000561086	0.224996	0.111225	20	CACGGGCAGGCCCGGGGCCGCGGCCTGCCAAGGCGCCCCT	GGGGGGGGGCGGGGCCGGGG	+
M30	RXRA_HUMAN.H11MO.0.A	-2	0.00182095	0.730202	0.221403	20	CACGGGCAGGCCCGGGGCCGCGGCCTGCCAAGGCGCCCCT	GGGGGAGGCAGAGGTCAGAG	+
M30	KLF6_HUMAN.H11MO.0.A	-5	0.00400127	1.60451	0.339166	19	CACGGGCAGGCCCGGGGCCGCGGCCTGCCAAGGCGCCCCT	GGAAGGGCGGGGCCGGGGG	+
M30	ZN563_HUMAN.H11MO.0.C	-7	0.00427738	1.71523	0.339166	21	CACGGGCAGGCCCGGGGCCGCGGCCTGCCAAGGCGCCCCT	GGGATCCTCACTGGCAGCTGC	+
M30	USF2_HUMAN.H11MO.0.A	-31	0.00563892	2.26121	0.390045	9	CACGGGCAGGCCCGGGGCCGCGGCCTGCCAAGGCGCCCCT	CGCCGCGGCCACGTGACCC	-
M30	SP4_HUMAN.H11MO.0.A	-2	0.00662297	2.65581	0.403965	20	CACGGGCAGGCCCGGGGCCGCGGCCTGCCAAGGCGCCCCT	GGGAAGGGGGCGGGGCCGGG	+
M30	KLF3_HUMAN.H11MO.0.B	-3	0.00898956	3.60481	0.447595	19	CACGGGCAGGCCCGGGGCCGCGGCCTGCCAAGGCGCCCCT	GGGGAGGGGCGGGGCCGGG	+
M30	NR1D1_HUMAN.H11MO.0.B	-8	0.00898956	3.60481	0.447595	19	CACGGGCAGGCCCGGGGCCGCGGCCTGCCAAGGCGCCCCT	CCTTCTGACCCACTTCCCT	-
M30	GATA1_HUMAN.H11MO.0.A	-28	0.0109243	4.38066	0.480521	12	CACGGGCAGGCCCGGGGCCGCGGCCTGCCAAGGCGCCCCT	CTGGCGGGGACAGATAAGA	+
M30	PATZ1_HUMAN.H11MO.0.C	-2	0.0115142	4.61717	0.480521	22	CACGGGCAGGCCCGGGGCCGCGGCCTGCCAAGGCGCCCCT	GGGGAGGGGGCGGGGGGGGAGG	+
M32	SP3_HUMAN.H11MO.0.B	-13	0.000158671	0.0636272	0.0970292	20	CGGCCCTCCGAAGCCCGGGGCCCGCGGCTCGCCCCGGCCG	CCCCGGCCCCGCCCCCCCCC	-
M32	SP2_HUMAN.H11MO.0.A	-5	0.000296616	0.118943	0.0970292	22	CGGCCCTCCGAAGCCCGGGGCCCGCGGCTCGCCCCGGCCG	GGGGGGGGGGCGGGGCCGGGGG	+
M32	THAP1_HUMAN.H11MO.0.C	-12	0.000560251	0.224661	0.110918	22	CGGCCCTCCGAAGCCCGGGGCCCGCGGCTCGCCCCGGCCG	GCCCGCAGCCAAGATGGCGGCG	-
M32	RXRA_HUMAN.H11MO.0.A	-6	0.000895664	0.359161	0.141859	20	CGGCCCTCCGAAGCCCGGGGCCCGCGGCTCGCCCCGGCCG	GGGGGAGGCAGAGGTCAGAG	+
M32	GATA1_HUMAN.H11MO.0.A	-27	0.00357491	1.43354	0.35388	13	CGGCCCTCCGAAGCCCGGGGCCCGCGGCTCGCCCCGGCCG	CTGGCGGGGACAGATAAGA	+
M32	KLF3_HUMAN.H11MO.0.B	-14	0.00533466	2.1392	0.415326	19	CGGCCCTCCGAAGCCCGGGGCCCGCGGCTCGCCCCGGCCG	CCCGGCCCCGCCCCTCCCC	-
M32	PATZ1_HUMAN.H11MO.0.C	-1	0.0064771	2.59732	0.415326	22	CGGCCCTCCGAAGCCCGGGGCCCGCGGCTCGCCCCGGCCG	CCTCCCCCCCCGCCCCCTCCCC	-
M32	KLF6_HUMAN.H11MO.0.A	-12	0.00738393	2.96096	0.415326	19	CGGCCCTCCGAAGCCCGGGGCCCGCGGCTCGCCCCGGCCG	CCCCCGGCCCCGCCCTTCC	-
M32	ZN563_HUMAN.H11MO.0.C	-17	0.00819927	3.28791	0.415326	21	CGGCCCTCCGAAGCCCGGGGCCCGCGGCTCGCCCCGGCCG	GGGATCCTCACTGGCAGCTGC	+
M32	NR1D1_HUMAN.H11MO.0.B	-4	0.00839128	3.3649	0.415326	19	CGGCCCTCCGAAGCCCGGGGCCCGCGGCTCGCCCCGGCCG	CCTTCTGACCCACTTCCCT	-
M32	TAL1_HUMAN.H11MO.0.A	-27	0.00839128	3.3649	0.415326	13	CGGCCCTCCGAAGCCCGGGGCCCGCGGCTCGCCCCGGCCG	CTGGGGGGGGCAGATAAGG	+
M32	USF2_HUMAN.H11MO.0.A	9	0.0130031	5.21424	0.490352	10	CGGCCCTCCGAAGCCCGGGGCCCGCGGCTCGCCCCGGCCG	GGGTCACGTGGCCGCGGCG	+
M33	THAP1_HUMAN.H11MO.0.C	-18	0.000116129	0.0465679	0.092317	22	GGGGGCCCCCCCCGCGGAGCCCGGCGCCGTACGGGCGCGG	GCCCGCAGCCAAGATGGCGGCG	-
M33	SP3_HUMAN.H11MO.0.B	-6	0.00057515	0.230635	0.167014	20	GGGGGCCCCCCCCGCGGAGCCCGGCGCCGTACGGGCGCGG	CCCCGGCCCCGCCCCCCCCC	-
M33	ZN563_HUMAN.H11MO.0.C	-2	0.00120618	0.483679	0.167014	21	GGGGGCCCCCCCCGCGGAGCCCGGCGCCGTACGGGCGCGG	GGGATCCTCACTGGCAGCTGC	+
M33	SP2_HUMAN.H11MO.0.A	-5	0.00136324	0.54666	0.167014	22	GGGGGCCCCCCCCGCGGAGCCCGGCGCCGTACGGGCGCGG	CCCCCGGCCCCGCCCCCCCCCC	-
M33	GATA1_HUMAN.H11MO.0.A	7	0.00147065	0.589732	0.167014	12	GGGGGCCCCCCCCGCGGAGCCCGGCGCCGTACGGGCGCGG	TCTTATCTGTCCCCGCCAG	-
M33	PATZ1_HUMAN.H11MO.0.C	-6	0.00341566	1.36968	0.301698	22	GGGGGCCCCCCCCGCGGAGCCCGGCGCCGTACGGGCGCGG	CCTCCCCCCCCGCCCCCTCCCC	-
M33	RXRA_HUMAN.H11MO.0.A	-14	0.00447224	1.79337	0.355521	20	GGGGGCCCCCCCCGCGGAGCCCGGCGCCGTACGGGCGCGG	GGGGGAGGCAGAGGTCAGAG	+
M33	GATA2_HUMAN.H11MO.0.A	7	0.00559587	2.24395	0.370703	12	GGGGGCCCCCCCCGCGGAGCCCGGCGCCGTACGGGCGCGG	CCTTATCTCCACCCCCCAG	-
M33	TAL1_HUMAN.H11MO.0.A	7	0.00559587	2.24395	0.370703	12	GGGGGCCCCCCCCGCGGAGCCCGGCGCCGTACGGGCGCGG	CCTTATCTGCCCCCCCCAG	-
M33	KLF6_HUMAN.H11MO.0.A	-6	0.00683533	2.74097	0.41798	19	GGGGGCCCCCCCCGCGGAGCCCGGCGCCGTACGGGCGCGG	CCCCCGGCCCCGCCCTTCC	-
M34	NFYC_HUMAN.H11MO.0.A	-21	0.00083076	0.333135	0.463864	14	GGCCTCCGCCCGTCCCGTCGGCTGTCAAGGGCCGAGCATC	CTCTGATTGGCTAG	-
M34	NFYA_HUMAN.H11MO.0.A	-21	0.00188595	0.756268	0.463864	14	GGCCTCCGCCCGTCCCGTCGGCTGTCAAGGGCCGAGCATC	TTCTGATTGGCTGA	-
M34	SP3_HUMAN.H11MO.0.B	-17	0.00207999	0.834076	0.463864	20	GGCCTCCGCCCGTCCCGTCGGCTGTCAAGGGCCGAGCATC	GGGGGGGGGCGGGGCCGGGG	+
M34	RFX1_HUMAN.H11MO.0.B	-14	0.0026023	1.04352	0.463864	22	GGCCTCCGCCCGTCCCGTCGGCTGTCAAGGGCCGAGCATC	GCCCCGGTTGCCATGGCGACGG	+
M34	ZN394_HUMAN.H11MO.0.C	-5	0.00294315	1.1802	0.463864	20	GGCCTCCGCCCGTCCCGTCGGCTGTCAAGGGCCGAGCATC	ATTCCATTCTATTCCATTCT	-
M34	THAP1_HUMAN.H11MO.0.C	-10	0.00359285	1.44073	0.463864	22	GGCCTCCGCCCGTCCCGTCGGCTGTCAAGGGCCGAGCATC	CGCCGCCATCTTGGCTGCGGGC	+
M34	SP2_HUMAN.H11MO.0.A	-5	0.00524496	2.10323	0.463864	22	GGCCTCCGCCCGTCCCGTCGGCTGTCAAGGGCCGAGCATC	CCCCCGGCCCCGCCCCCCCCCC	-
M34	VEZF1_HUMAN.H11MO.0.C	-2	0.00524496	2.10323	0.463864	22	GGCCTCCGCCCGTCCCGTCGGCTGTCAAGGGCCGAGCATC	CCCCTCCCCCTCCCCCCTCCCC	-
M34	KLF6_HUMAN.H11MO.0.A	-24	0.00588006	2.3579	0.468029	16	GGCCTCCGCCCGTCCCGTCGGCTGTCAAGGGCCGAGCATC	GGAAGGGCGGGGCCGGGGG	+
M34	RXRA_HUMAN.H11MO.0.A	-17	0.00700171	2.80769	0.477349	20	GGCCTCCGCCCGTCCCGTCGGCTGTCAAGGGCCGAGCATC	GGGGGAGGCAGAGGTCAGAG	+
M35	ZN341_HUMAN.H11MO.0.C	-7	2.29155e-08	9.18912e-06	1.77074e-05	22	CACTCCAGCTACGCCCCCTGGCCCTCCCCCCAGCCTCCCA	GCTCTTCCCTCCCCCCCCCCCC	-
M35	VEZF1_HUMAN.H11MO.0.C	-2	3.04491e-07	0.000122101	9.53614e-05	22	CACTCCAGCTACGCCCCCTGGCCCTCCCCCCAGCCTCCCA	CCCCTCCCCCTCCCCCCTCCCC	-
M35	MAZ_HUMAN.H11MO.0.A	-8	3.70227e-07	0.000148461	9.53614e-05	22	CACTCCAGCTACGCCCCCTGGCCCTCCCCCCAGCCTCCCA	CCCCCCCCCCCCCCCCTCCCCC	-
M35	PATZ1_HUMAN.H11MO.0.C	-10	7.96403e-07	0.000319358	0.000153851	22	CACTCCAGCTACGCCCCCTGGCCCTCCCCCCAGCCTCCCA	CCTCCCCCCCCGCCCCCTCCCC	-
M35	SP3_HUMAN.H11MO.0.B	-2	1.71664e-06	0.000688371	0.000265298	20	CACTCCAGCTACGCCCCCTGGCCCTCCCCCCAGCCTCCCA	CCCCGGCCCCGCCCCCCCCC	-
M35	WT1_HUMAN.H11MO.0.C	-2	5.82989e-06	0.00233778	0.000642	20	CACTCCAGCTACGCCCCCTGGCCCTCCCCCCAGCCTCCCA	CCCCCCCTCCTCCCCCGCCC	-
M35	ZN263_HUMAN.H11MO.0.A	-11	5.82989e-06	0.00233778	0.000642	20	CACTCCAGCTACGCCCCCTGGCCCTCCCCCCAGCCTCCCA	CTCCTCCTCTCCCTCCTCCC	-
M35	SP4_HUMAN.H11MO.0.A	-3	6.99383e-06	0.00280452	0.000642	20	CACTCCAGCTACGCCCCCTGGCCCTCCCCCCAGCCTCCCA	CCCGGCCCCGCCCCCTTCCC	-
M35	SP2_HUMAN.H11MO.0.A	-1	7.47742e-06	0.00299844	0.000642	22	CACTCCAGCTACGCCCCCTGGCCCTCCCCCCAGCCTCCCA	CCCCCGGCCCCGCCCCCCCCCC	-
M35	EGR2_HUMAN.H11MO.0.A	-8	1.2914e-05	0.0051785	0.000997898	18	CACTCCAGCTACGCCCCCTGGCCCTCCCCCCAGCCTCCCA	CCCCTCCCACACCCCCCC	-
M35	KLF15_HUMAN.H11MO.0.A	-10	2.02478e-05	0.00811935	0.00142236	19	CACTCCAGCTACGCCCCCTGGCCCTCCCCCCAGCCTCCCA	CCCCCCCCTGCTCCTCCCC	-
M35	ZN467_HUMAN.H11MO.0.C	-10	2.38489e-05	0.00956339	0.00153572	22	CACTCCAGCTACGCCCCCTGGCCCTCCCCCCAGCCTCCCA	CCCCCCCCCCCCTCCCCTCCCC	-
M35	KLF6_HUMAN.H11MO.0.A	-1	2.6354e-05	0.010568	0.0015665	19	CACTCCAGCTACGCCCCCTGGCCCTCCCCCCAGCCTCCCA	CCCCCGGCCCCGCCCTTCC	-
M35	KLF3_HUMAN.H11MO.0.B	-3	3.41826e-05	0.0137072	0.0018867	19	CACTCCAGCTACGCCCCCTGGCCCTCCCCCCAGCCTCCCA	CCCGGCCCCGCCCCTCCCC	-
M35	ZBT17_HUMAN.H11MO.0.A	-18	5.23331e-05	0.0209856	0.00269595	19	CACTCCAGCTACGCCCCCTGGCCCTCCCCCCAGCCTCCCA	CTTCCCCTCCCCCACCCTC	-
M35	EGR1_HUMAN.H11MO.0.A	-22	0.000161243	0.0646584	0.0077873	17	CACTCCAGCTACGCCCCCTGGCCCTCCCCCCAGCCTCCCA	CCCCCGCCCACGCCCTC	-
M35	RXRA_HUMAN.H11MO.0.A	-8	0.000211256	0.0847138	0.00960256	20	CACTCCAGCTACGCCCCCTGGCCCTCCCCCCAGCCTCCCA	CTCTGACCTCTGCCTCCCCC	-
M35	SP1_HUMAN.H11MO.0.A	-11	0.000233275	0.0935434	0.0100143	22	CACTCCAGCTACGCCCCCTGGCCCTCCCCCCAGCCTCCCA	CCCCCCCCCGGCCCCGCCCCCC	-
M35	ZN770_HUMAN.H11MO.0.C	-17	0.000309998	0.124309	0.0126076	22	CACTCCAGCTACGCCCCCTGGCCCTCCCCCCAGCCTCCCA	GATCCTCCCGCCTCAGCCTCCC	-
M35	THAP1_HUMAN.H11MO.0.C	-8	0.000925646	0.371184	0.0357636	22	CACTCCAGCTACGCCCCCTGGCCCTCCCCCCAGCCTCCCA	CGCCGCCATCTTGGCTGCGGGC	+
M35	SRBP2_HUMAN.H11MO.0.B	-22	0.00100986	0.404954	0.0364309	13	CACTCCAGCTACGCCCCCTGGCCCTCCCCCCAGCCTCCCA	CCTCACCCCACCC	-
M35	TAF1_HUMAN.H11MO.0.A	-21	0.00103721	0.415921	0.0364309	16	CACTCCAGCTACGCCCCCTGGCCCTCCCCCCAGCCTCCCA	CCGCCGCCGCCATCTT	-
M35	KLF5_HUMAN.H11MO.0.A	-3	0.0013545	0.543154	0.0455069	14	CACTCCAGCTACGCCCCCTGGCCCTCCCCCCAGCCTCCCA	CCCAGCCCCACCCT	-
M35	KLF1_HUMAN.H11MO.0.A	-3	0.00159595	0.639975	0.0513847	14	CACTCCAGCTACGCCCCCTGGCCCTCCCCCCAGCCTCCCA	CCCGGCCCCGCCCC	-
M35	NR1H4_HUMAN.H11MO.0.B	-13	0.00175173	0.702444	0.0541444	19	CACTCCAGCTACGCCCCCTGGCCCTCCCCCCAGCCTCCCA	CCTCGGGGTCATTGACCCC	-
M35	NR1D1_HUMAN.H11MO.0.B	-13	0.00215108	0.862582	0.0639306	19	CACTCCAGCTACGCCCCCTGGCCCTCCCCCCAGCCTCCCA	CCTTCTGACCCACTTCCCT	-
M35	PAX5_HUMAN.H11MO.0.A	-7	0.00269905	1.08232	0.0772455	21	CACTCCAGCTACGCCCCCTGGCCCTCCCCCCAGCCTCCCA	GTCACGCTCTGCTGCCCAGGC	-
M35	LYL1_HUMAN.H11MO.0.A	-4	0.00326736	1.31021	0.0901707	14	CACTCCAGCTACGCCCCCTGGCCCTCCCCCCAGCCTCCCA	CCAGCTGTTTCCTG	+
M35	PPARG_HUMAN.H11MO.0.A	-19	0.00517222	2.07406	0.134624	17	CACTCCAGCTACGCCCCCTGGCCCTCCCCCCAGCCTCCCA	TGACCTTTGCCCCACTT	-
M35	ZSC22_HUMAN.H11MO.0.C	-7	0.00522657	2.09586	0.134624	16	CACTCCAGCTACGCCCCCTGGCCCTCCCCCCAGCCTCCCA	CCTCCTCCCTCAGACC	-
M35	SMAD3_HUMAN.H11MO.0.B	-21	0.00597019	2.39405	0.145145	12	CACTCCAGCTACGCCCCCTGGCCCTCCCCCCAGCCTCCCA	CTCTGTCACCTG	+
M35	Z324A_HUMAN.H11MO.0.C	-6	0.00601071	2.41029	0.145145	23	CACTCCAGCTACGCCCCCTGGCCCTCCCCCCAGCCTCCCA	TATCAAACCATCCTTTGCTGCCA	+
M35	FLI1_HUMAN.H11MO.0.A	-20	0.00695888	2.79051	0.162949	18	CACTCCAGCTACGCCCCCTGGCCCTCCCCCCAGCCTCCCA	TCCCTCCTTCCTTCCTCC	-
M35	PTF1A_HUMAN.H11MO.0.B	-7	0.00741983	2.97535	0.168632	18	CACTCCAGCTACGCCCCCTGGCCCTCCCCCCAGCCTCCCA	CCAGCTGCCCCCTTTCCC	+
M35	SALL4_HUMAN.H11MO.0.B	-9	0.00859128	3.4451	0.184516	10	CACTCCAGCTACGCCCCCTGGCCCTCCCCCCAGCCTCCCA	CCCACCCTCC	-
M35	COT1_HUMAN.H11MO.0.C	-21	0.00878972	3.52468	0.184516	17	CACTCCAGCTACGCCCCCTGGCCCTCCCCCCAGCCTCCCA	CCCTGACCTCTGACCCC	-
M35	RFX5_HUMAN.H11MO.0.A	-18	0.00883506	3.54286	0.184516	20	CACTCCAGCTACGCCCCCTGGCCCTCCCCCCAGCCTCCCA	TCTGCCTAGCAACAGCTGAC	-
M35	ZN320_HUMAN.H11MO.0.C	-21	0.0112119	4.49596	0.227992	19	CACTCCAGCTACGCCCCCTGGCCCTCCCCCCAGCCTCCCA	CACTGGCCCCCTGGTCCCAC	-
M35	BRAC_HUMAN.H11MO.0.A	-21	0.0126097	5.05647	0.249842	19	CACTCCAGCTACGCCCCCTGGCCCTCCCCCCAGCCTCCCA	ATTTCACACCTCCCTGCTAA	-
M35	ZN563_HUMAN.H11MO.0.C	-17	0.0145195	5.82233	0.280491	21	CACTCCAGCTACGCCCCCTGGCCCTCCCCCCAGCCTCCCA	GGGATCCTCACTGGCAGCTGC	+
M35	ZN335_HUMAN.H11MO.0.A	-16	0.0149574	5.9979	0.281902	22	CACTCCAGCTACGCCCCCTGGCCCTCCCCCCAGCCTCCCA	GGCTGTCCTCGGCGCTGCCTGA	+
M35	E2F7_HUMAN.H11MO.0.B	-18	0.0155042	6.21718	0.28525	13	CACTCCAGCTACGCCCCCTGGCCCTCCCCCCAGCCTCCCA	CCTTTCCCGCCCC	-
M35	PPARA_HUMAN.H11MO.0.B	-19	0.0165667	6.64326	0.297711	17	CACTCCAGCTACGCCCCCTGGCCCTCCCCCCAGCCTCCCA	TGACCTTTGCCCCAGTT	-
M35	ASCL1_HUMAN.H11MO.0.A	-2	0.0174612	7.00195	0.306654	14	CACTCCAGCTACGCCCCCTGGCCCTCCCCCCAGCCTCCCA	CTGCACCTGCTCCC	+
M35	THA_HUMAN.H11MO.0.C	0	0.018733	7.51191	0.317183	17	CACTCCAGCTACGCCCCCTGGCCCTCCCCCCAGCCTCCCA	CTGACCTGAAGTGACCC	-
M35	ZN281_HUMAN.H11MO.0.A	-21	0.0188817	7.57156	0.317183	15	CACTCCAGCTACGCCCCCTGGCCCTCCCCCCAGCCTCCCA	TCCCCTCCCCCACCC	-
M35	OLIG2_HUMAN.H11MO.0.B	-4	0.0210758	8.45139	0.346507	18	CACTCCAGCTACGCCCCCTGGCCCTCCCCCCAGCCTCCCA	CCAGCTGTTTCCCTTCTG	+
M35	ZN667_HUMAN.H11MO.0.C	-10	0.0217942	8.73946	0.350853	19	CACTCCAGCTACGCCCCCTGGCCCTCCCCCCAGCCTCCCA	GTGGCCTTAAAAGCTCAGC	+
M35	KLF9_HUMAN.H11MO.0.C	-6	0.0244181	9.79164	0.385071	15	CACTCCAGCTACGCCCCCTGGCCCTCCCCCCAGCCTCCCA	GGCCACGCCCCCTCC	-
M35	RARA_HUMAN.H11MO.0.A	5	0.0278341	11.1615	0.430164	15	CACTCCAGCTACGCCCCCTGGCCCTCCCCCCAGCCTCCCA	CCTTGACCTCTTGATCCCCC	-
M35	ETV5_HUMAN.H11MO.0.C	-15	0.0297189	11.9173	0.450286	14	CACTCCAGCTACGCCCCCTGGCCCTCCCCCCAGCCTCCCA	CTCACTTCCTGCTC	-
M35	E2F1_HUMAN.H11MO.0.A	-21	0.0317023	12.7126	0.4711	14	CACTCCAGCTACGCCCCCTGGCCCTCCCCCCAGCCTCCCA	CTTTCCCGCCCCCC	-
M35	RFX1_HUMAN.H11MO.0.B	-15	0.0331426	13.2902	0.483211	22	CACTCCAGCTACGCCCCCTGGCCCTCCCCCCAGCCTCCCA	CCGTCGCCATGGCAACCGGGGC	-
M37	SP3_HUMAN.H11MO.0.B	-5	0.000221263	0.0887266	0.175663	20	CGGGCCCGCGGACCCGCGCCGGCCCGGCCCGTACCGCGGC	CCCCGGCCCCGCCCCCCCCC	-
M37	SP2_HUMAN.H11MO.0.A	-4	0.000489738	0.196385	0.188867	22	CGGGCCCGCGGACCCGCGCCGGCCCGGCCCGTACCGCGGC	CCCCCGGCCCCGCCCCCCCCCC	-
M37	KLF3_HUMAN.H11MO.0.B	-21	0.000932822	0.374062	0.188867	19	CGGGCCCGCGGACCCGCGCCGGCCCGGCCCGTACCGCGGC	CCCGGCCCCGCCCCTCCCC	-
M37	PATZ1_HUMAN.H11MO.0.C	-15	0.000951579	0.381583	0.188867	22	CGGGCCCGCGGACCCGCGCCGGCCCGGCCCGTACCGCGGC	CCTCCCCCCCCGCCCCCTCCCC	-
M37	KLF6_HUMAN.H11MO.0.A	-19	0.00149397	0.599082	0.197679	19	CGGGCCCGCGGACCCGCGCCGGCCCGGCCCGTACCGCGGC	CCCCCGGCCCCGCCCTTCC	-
M37	RXRA_HUMAN.H11MO.0.A	-16	0.00215672	0.864846	0.2203	20	CGGGCCCGCGGACCCGCGCCGGCCCGGCCCGTACCGCGGC	CTCTGACCTCTGCCTCCCCC	-
M37	ZN563_HUMAN.H11MO.0.C	-19	0.00455519	1.82663	0.388538	21	CGGGCCCGCGGACCCGCGCCGGCCCGGCCCGTACCGCGGC	GGGATCCTCACTGGCAGCTGC	+
M37	THAP1_HUMAN.H11MO.0.C	-3	0.00496193	1.98973	0.388538	22	CGGGCCCGCGGACCCGCGCCGGCCCGGCCCGTACCGCGGC	GCCCGCAGCCAAGATGGCGGCG	-
M37	SP4_HUMAN.H11MO.0.A	-16	0.00581765	2.33288	0.388538	20	CGGGCCCGCGGACCCGCGCCGGCCCGGCCCGTACCGCGGC	CCCGGCCCCGCCCCCTTCCC	-
M37	MXI1_HUMAN.H11MO.0.A	-25	0.00839615	3.36686	0.471128	15	CGGGCCCGCGGACCCGCGCCGGCCCGGCCCGTACCGCGGC	CCCGCCGCCACGTGC	-
M37	RARG_HUMAN.H11MO.0.B	0	0.00890144	3.56948	0.471128	18	CGGGCCCGCGGACCCGCGCCGGCCCGGCCCGTACCGCGGC	AGGTCAGAGTGACCTGGG	+
M38	THAP1_HUMAN.H11MO.0.C	-4	0.000138266	0.0554449	0.110055	22	CGGCCCGCAGTGCCGCCGCGCCGGCGCCTGCTGCGCGCCC	GCCCGCAGCCAAGATGGCGGCG	-
M38	SP2_HUMAN.H11MO.0.A	-11	0.000889932	0.356863	0.203863	22	CGGCCCGCAGTGCCGCCGCGCCGGCGCCTGCTGCGCGCCC	GGGGGGGGGGCGGGGCCGGGGG	+
M38	SP3_HUMAN.H11MO.0.B	-18	0.00175091	0.702113	0.261725	20	CGGCCCGCAGTGCCGCCGCGCCGGCGCCTGCTGCGCGCCC	CCCCGGCCCCGCCCCCCCCC	-
M38	ZN563_HUMAN.H11MO.0.C	-10	0.0019729	0.791134	0.261725	21	CGGCCCGCAGTGCCGCCGCGCCGGCGCCTGCTGCGCGCCC	GGGATCCTCACTGGCAGCTGC	+
M38	KLF6_HUMAN.H11MO.0.A	-3	0.00479981	1.92472	0.470648	19	CGGCCCGCAGTGCCGCCGCGCCGGCGCCTGCTGCGCGCCC	CCCCCGGCCCCGCCCTTCC	-
M38	RXRA_HUMAN.H11MO.0.A	-7	0.00567142	2.27424	0.470648	20	CGGCCCGCAGTGCCGCCGCGCCGGCGCCTGCTGCGCGCCC	CTCTGACCTCTGCCTCCCCC	-
M38	MXI1_HUMAN.H11MO.0.A	-16	0.00591296	2.3711	0.470648	15	CGGCCCGCAGTGCCGCCGCGCCGGCGCCTGCTGCGCGCCC	CCCGCCGCCACGTGC	-
M40	SP2_HUMAN.H11MO.0.A	-7	0.000344643	0.138202	0.228535	22	GACCGCCGCGCGGCCGGCCGCGCCGCGGCCACTGCCGCGG	GGGGGGGGGGCGGGGCCGGGGG	+
M40	THAP1_HUMAN.H11MO.0.C	-8	0.000576459	0.23116	0.228535	22	GACCGCCGCGCGGCCGGCCGCGCCGCGGCCACTGCCGCGG	CGCCGCCATCTTGGCTGCGGGC	+
M40	SP3_HUMAN.H11MO.0.B	-14	0.00216146	0.866744	0.344522	20	GACCGCCGCGCGGCCGGCCGCGCCGCGGCCACTGCCGCGG	GGGGGGGGGCGGGGCCGGGG	+
M40	GATA1_HUMAN.H11MO.0.A	7	0.00313928	1.25885	0.344522	12	GACCGCCGCGCGGCCGGCCGCGCCGCGGCCACTGCCGCGG	TCTTATCTGTCCCCGCCAG	-
M40	ZN563_HUMAN.H11MO.0.C	-15	0.00386594	1.55024	0.344522	21	GACCGCCGCGCGGCCGGCCGCGCCGCGGCCACTGCCGCGG	GGGATCCTCACTGGCAGCTGC	+
M40	NR1D1_HUMAN.H11MO.0.B	-19	0.00478635	1.91933	0.344522	19	GACCGCCGCGCGGCCGGCCGCGCCGCGGCCACTGCCGCGG	CCTTCTGACCCACTTCCCT	-
M40	RXRA_HUMAN.H11MO.0.A	-5	0.00494312	1.98219	0.344522	20	GACCGCCGCGCGGCCGGCCGCGCCGCGGCCACTGCCGCGG	CTCTGACCTCTGCCTCCCCC	-
M40	PATZ1_HUMAN.H11MO.0.C	-13	0.00537485	2.15532	0.344522	22	GACCGCCGCGCGGCCGGCCGCGCCGCGGCCACTGCCGCGG	CCTCCCCCCCCGCCCCCTCCCC	-
M41	NFKB1_HUMAN.H11MO.1.B	-24	0.00010973	0.0440019	0.0576293	11	GCCACGAGAACCGGGATGGGACTGGGGGAACCCCCGCAGC	GGGAAATTCCC	+
M41	NFKB2_HUMAN.H11MO.0.B	-24	0.000143714	0.0576293	0.0576293	11	GCCACGAGAACCGGGATGGGACTGGGGGAACCCCCGCAGC	GGGAAAGCCCC	+
M42	SP2_HUMAN.H11MO.0.A	-9	0.000333607	0.133776	0.140716	22	GCAGCCAGGCCGGCGGGCGCGAGCCGCGCCCAGGCGCCGC	CCCCCGGCCCCGCCCCCCCCCC	-
M42	SP3_HUMAN.H11MO.0.B	-17	0.00053378	0.214046	0.140716	20	GCAGCCAGGCCGGCGGGCGCGAGCCGCGCCCAGGCGCCGC	CCCCGGCCCCGCCCCCCCCC	-
M42	THAP1_HUMAN.H11MO.0.C	-8	0.00111354	0.446531	0.176132	22	GCAGCCAGGCCGGCGGGCGCGAGCCGCGCCCAGGCGCCGC	GCCCGCAGCCAAGATGGCGGCG	-
M42	GATA1_HUMAN.H11MO.0.A	7	0.00325471	1.30514	0.301261	12	GCAGCCAGGCCGGCGGGCGCGAGCCGCGCCCAGGCGCCGC	TCTTATCTGTCCCCGCCAG	-
M42	ZN563_HUMAN.H11MO.0.C	1	0.00334216	1.3402	0.301261	20	GCAGCCAGGCCGGCGGGCGCGAGCCGCGCCCAGGCGCCGC	GGGATCCTCACTGGCAGCTGC	+
M42	MXI1_HUMAN.H11MO.0.A	-8	0.00535572	2.14764	0.371184	15	GCAGCCAGGCCGGCGGGCGCGAGCCGCGCCCAGGCGCCGC	GCACGTGGCGGCGGG	+
M42	KLF6_HUMAN.H11MO.0.A	-16	0.00563208	2.25846	0.371184	19	GCAGCCAGGCCGGCGGGCGCGAGCCGCGCCCAGGCGCCGC	CCCCCGGCCCCGCCCTTCC	-
M42	KLF3_HUMAN.H11MO.0.B	-18	0.00688054	2.75909	0.418582	19	GCAGCCAGGCCGGCGGGCGCGAGCCGCGCCCAGGCGCCGC	CCCGGCCCCGCCCCTCCCC	-
M42	USF2_HUMAN.H11MO.0.A	-31	0.00785025	3.14795	0.443462	9	GCAGCCAGGCCGGCGGGCGCGAGCCGCGCCCAGGCGCCGC	CGCCGCGGCCACGTGACCC	-
M42	TAL1_HUMAN.H11MO.0.A	7	0.00954372	3.82703	0.458934	12	GCAGCCAGGCCGGCGGGCGCGAGCCGCGCCCAGGCGCCGC	CCTTATCTGCCCCCCCCAG	-
M42	GATA2_HUMAN.H11MO.0.A	7	0.0108535	4.35226	0.458934	12	GCAGCCAGGCCGGCGGGCGCGAGCCGCGCCCAGGCGCCGC	CCTTATCTCCACCCCCCAG	-
M42	RXRA_HUMAN.H11MO.0.A	-8	0.0110256	4.42126	0.458934	20	GCAGCCAGGCCGGCGGGCGCGAGCCGCGCCCAGGCGCCGC	GGGGGAGGCAGAGGTCAGAG	+
M42	ZN341_HUMAN.H11MO.0.C	-5	0.0116416	4.6683	0.460347	22	GCAGCCAGGCCGGCGGGCGCGAGCCGCGCCCAGGCGCCGC	GGGGGGGGGGGGAGGGAAGAGC	+
M43	EGR2_HUMAN.H11MO.0.A	-19	3.89589e-07	0.000156225	0.000192961	18	CTGGCTGCCGTTGACGCGGCCCCGCCGGCCCATCCCCACG	CCCCTCCCACACCCCCCC	-
M43	PATZ1_HUMAN.H11MO.0.C	-15	5.00083e-07	0.000200533	0.000192961	22	CTGGCTGCCGTTGACGCGGCCCCGCCGGCCCATCCCCACG	CCTCCCCCCCCGCCCCCTCCCC	-
M43	MAZ_HUMAN.H11MO.0.A	-16	5.78002e-06	0.00231779	0.00148685	22	CTGGCTGCCGTTGACGCGGCCCCGCCGGCCCATCCCCACG	CCCCCCCCCCCCCCCCTCCCCC	-
M43	KLF15_HUMAN.H11MO.0.A	-18	1.62456e-05	0.00651448	0.00313425	19	CTGGCTGCCGTTGACGCGGCCCCGCCGGCCCATCCCCACG	CCCCCCCCTGCTCCTCCCC	-
M43	SP2_HUMAN.H11MO.0.A	-12	2.72851e-05	0.0109413	0.00385518	22	CTGGCTGCCGTTGACGCGGCCCCGCCGGCCCATCCCCACG	CCCCCGGCCCCGCCCCCCCCCC	-
M43	ZN341_HUMAN.H11MO.0.C	-15	3.22037e-05	0.0129137	0.00385518	22	CTGGCTGCCGTTGACGCGGCCCCGCCGGCCCATCCCCACG	GCTCTTCCCTCCCCCCCCCCCC	-
M43	VEZF1_HUMAN.H11MO.0.C	-16	3.49691e-05	0.0140226	0.00385518	22	CTGGCTGCCGTTGACGCGGCCCCGCCGGCCCATCCCCACG	CCCCTCCCCCTCCCCCCTCCCC	-
M43	EGR1_HUMAN.H11MO.0.A	-18	4.462e-05	0.0178926	0.00394396	17	CTGGCTGCCGTTGACGCGGCCCCGCCGGCCCATCCCCACG	CCCCCGCCCACGCCCTC	-
M43	WT1_HUMAN.H11MO.0.C	-19	4.59957e-05	0.0184443	0.00394396	20	CTGGCTGCCGTTGACGCGGCCCCGCCGGCCCATCCCCACG	CCCCCCCTCCTCCCCCGCCC	-
M43	SP3_HUMAN.H11MO.0.B	-13	6.47132e-05	0.02595	0.00499403	20	CTGGCTGCCGTTGACGCGGCCCCGCCGGCCCATCCCCACG	CCCCGGCCCCGCCCCCCCCC	-
M43	ZN467_HUMAN.H11MO.0.C	-20	8.47485e-05	0.0339841	0.00580773	20	CTGGCTGCCGTTGACGCGGCCCCGCCGGCCCATCCCCACG	CCCCCCCCCCCCTCCCCTCCCC	-
M43	KLF6_HUMAN.H11MO.0.A	-21	9.03087e-05	0.0362138	0.00580773	19	CTGGCTGCCGTTGACGCGGCCCCGCCGGCCCATCCCCACG	CCCCCGGCCCCGCCCTTCC	-
M43	SP4_HUMAN.H11MO.0.A	-14	0.000136611	0.0547809	0.0081096	20	CTGGCTGCCGTTGACGCGGCCCCGCCGGCCCATCCCCACG	CCCGGCCCCGCCCCCTTCCC	-
M43	ZBT17_HUMAN.H11MO.0.A	-19	0.000210233	0.0843034	0.0115886	19	CTGGCTGCCGTTGACGCGGCCCCGCCGGCCCATCCCCACG	CTTCCCCTCCCCCACCCTC	-
M43	KLF3_HUMAN.H11MO.0.B	-18	0.00040236	0.161346	0.0207005	19	CTGGCTGCCGTTGACGCGGCCCCGCCGGCCCATCCCCACG	CCCGGCCCCGCCCCTCCCC	-
M43	TAF1_HUMAN.H11MO.0.A	-18	0.000560497	0.224759	0.027034	16	CTGGCTGCCGTTGACGCGGCCCCGCCGGCCCATCCCCACG	CCGCCGCCGCCATCTT	-
M43	ZN263_HUMAN.H11MO.0.A	-19	0.000875999	0.351276	0.0397661	20	CTGGCTGCCGTTGACGCGGCCCCGCCGGCCCATCCCCACG	CTCCTCCTCTCCCTCCTCCC	-
M43	E2F6_HUMAN.H11MO.0.A	-19	0.0010078	0.404126	0.0432074	13	CTGGCTGCCGTTGACGCGGCCCCGCCGGCCCATCCCCACG	CCCTTCCCGCCCC	-
M43	SP1_HUMAN.H11MO.0.A	-17	0.00111384	0.446648	0.0452404	22	CTGGCTGCCGTTGACGCGGCCCCGCCGGCCCATCCCCACG	CCCCCCCCCGGCCCCGCCCCCC	-
M43	ZN563_HUMAN.H11MO.0.C	0	0.00180991	0.725774	0.0698369	21	CTGGCTGCCGTTGACGCGGCCCCGCCGGCCCATCCCCACG	GCAGCTGCCAGTGAGGATCCC	-
M43	ZN770_HUMAN.H11MO.0.C	-17	0.00265846	1.06604	0.0976943	22	CTGGCTGCCGTTGACGCGGCCCCGCCGGCCCATCCCCACG	GATCCTCCCGCCTCAGCCTCCC	-
M43	ZN335_HUMAN.H11MO.0.A	1	0.0028372	1.13772	0.0995234	21	CTGGCTGCCGTTGACGCGGCCCCGCCGGCCCATCCCCACG	TCAGGCAGCGCCGAGGACAGCC	-
M43	PTF1A_HUMAN.H11MO.0.B	-20	0.00366266	1.46873	0.117772	18	CTGGCTGCCGTTGACGCGGCCCCGCCGGCCCATCCCCACG	CCAGCTGCCCCCTTTCCC	+
M43	FLI1_HUMAN.H11MO.0.A	-19	0.00422916	1.69589	0.125528	18	CTGGCTGCCGTTGACGCGGCCCCGCCGGCCCATCCCCACG	TCCCTCCTTCCTTCCTCC	-
M43	AP2B_HUMAN.H11MO.0.B	-19	0.00511948	2.05291	0.146325	10	CTGGCTGCCGTTGACGCGGCCCCGCCGGCCCATCCCCACG	GCCCCCGGGC	-
M43	NR1D1_HUMAN.H11MO.0.B	-20	0.00650995	2.61049	0.173236	19	CTGGCTGCCGTTGACGCGGCCCCGCCGGCCCATCCCCACG	CCTTCTGACCCACTTCCCT	-
M43	NR1H4_HUMAN.H11MO.0.B	-21	0.00650995	2.61049	0.173236	19	CTGGCTGCCGTTGACGCGGCCCCGCCGGCCCATCCCCACG	CCTCGGGGTCATTGACCCC	-
M43	RFX1_HUMAN.H11MO.0.B	-3	0.00686631	2.75339	0.176628	22	CTGGCTGCCGTTGACGCGGCCCCGCCGGCCCATCCCCACG	GCCCCGGTTGCCATGGCGACGG	+
M43	RXRA_HUMAN.H11MO.0.A	-21	0.00790129	3.16842	0.192692	19	CTGGCTGCCGTTGACGCGGCCCCGCCGGCCCATCCCCACG	CTCTGACCTCTGCCTCCCCC	-
M43	E2F1_HUMAN.H11MO.0.A	-20	0.00812469	3.258	0.192692	14	CTGGCTGCCGTTGACGCGGCCCCGCCGGCCCATCCCCACG	CTTTCCCGCCCCCC	-
M43	THAP1_HUMAN.H11MO.0.C	1	0.00824394	3.30582	0.192692	21	CTGGCTGCCGTTGACGCGGCCCCGCCGGCCCATCCCCACG	CGCCGCCATCTTGGCTGCGGGC	+
M43	Z324A_HUMAN.H11MO.0.C	-17	0.00923093	3.7016	0.192692	23	CTGGCTGCCGTTGACGCGGCCCCGCCGGCCCATCCCCACG	TATCAAACCATCCTTTGCTGCCA	+
M43	OSR2_HUMAN.H11MO.0.C	3	0.00923861	3.70468	0.192692	13	CTGGCTGCCGTTGACGCGGCCCCGCCGGCCCATCCCCACG	GCTGCTGCTTCTGCTG	+
M43	COT1_HUMAN.H11MO.0.C	-22	0.00981986	3.93776	0.199425	17	CTGGCTGCCGTTGACGCGGCCCCGCCGGCCCATCCCCACG	CCCTGACCTCTGACCCC	-
M43	MXI1_HUMAN.H11MO.0.A	-20	0.0109487	4.39042	0.216648	15	CTGGCTGCCGTTGACGCGGCCCCGCCGGCCCATCCCCACG	CCCGCCGCCACGTGC	-
M43	SRBP2_HUMAN.H11MO.0.B	-19	0.0175763	7.04808	0.318178	13	CTGGCTGCCGTTGACGCGGCCCCGCCGGCCCATCCCCACG	CCTCACCCCACCC	-
M43	RARG_HUMAN.H11MO.0.B	-13	0.0176209	7.06598	0.318178	18	CTGGCTGCCGTTGACGCGGCCCCGCCGGCCCATCCCCACG	CCCAGGTCACTCTGACCT	-
M43	RFX5_HUMAN.H11MO.0.A	5	0.0177289	7.10928	0.318178	15	CTGGCTGCCGTTGACGCGGCCCCGCCGGCCCATCCCCACG	TCTGCCTAGCAACAGCTGAC	-
M43	ZN667_HUMAN.H11MO.0.C	-15	0.018297	7.33711	0.320912	19	CTGGCTGCCGTTGACGCGGCCCCGCCGGCCCATCCCCACG	GTGGCCTTAAAAGCTCAGC	+
M43	ZN554_HUMAN.H11MO.0.C	-14	0.0212157	8.50751	0.355925	20	CTGGCTGCCGTTGACGCGGCCCCGCCGGCCCATCCCCACG	AGCACCCCACATGGCTCAGC	-
M43	KLF5_HUMAN.H11MO.0.A	-1	0.024793	9.942	0.390474	14	CTGGCTGCCGTTGACGCGGCCCCGCCGGCCCATCCCCACG	AGGGTGGGGCTGGG	+
M43	E2F7_HUMAN.H11MO.0.B	-19	0.0273714	10.9759	0.416368	13	CTGGCTGCCGTTGACGCGGCCCCGCCGGCCCATCCCCACG	CCTTTCCCGCCCC	-
M43	ZN281_HUMAN.H11MO.0.A	-20	0.0275162	11.034	0.416368	15	CTGGCTGCCGTTGACGCGGCCCCGCCGGCCCATCCCCACG	TCCCCTCCCCCACCC	-
M43	ZSC22_HUMAN.H11MO.0.C	-21	0.0298772	11.9808	0.435033	16	CTGGCTGCCGTTGACGCGGCCCCGCCGGCCCATCCCCACG	CCTCCTCCCTCAGACC	-
M43	MAFB_HUMAN.H11MO.0.B	-2	0.0305978	12.2697	0.437275	11	CTGGCTGCCGTTGACGCGGCCCCGCCGGCCCATCCCCACG	TGCTGACTCAG	+
M43	RARA_HUMAN.H11MO.0.A	-21	0.0319244	12.8017	0.447938	19	CTGGCTGCCGTTGACGCGGCCCCGCCGGCCCATCCCCACG	CCTTGACCTCTTGATCCCCC	-
M43	LYL1_HUMAN.H11MO.0.A	0	0.0351246	14.085	0.484041	14	CTGGCTGCCGTTGACGCGGCCCCGCCGGCCCATCCCCACG	CCAGCTGTTTCCTG	+
M44	SP2_HUMAN.H11MO.0.A	-8	0.000137194	0.0550148	0.108785	22	AGCGAGCTGCGGCGGACGCGCCGCCCCCCCGGCGGGCTCT	CCCCCGGCCCCGCCCCCCCCCC	-
M44	SP3_HUMAN.H11MO.0.B	-9	0.00034086	0.136685	0.110857	20	AGCGAGCTGCGGCGGACGCGCCGCCCCCCCGGCGGGCTCT	CCCCGGCCCCGCCCCCCCCC	-
M44	THAP1_HUMAN.H11MO.0.C	-15	0.000451129	0.180903	0.110857	22	AGCGAGCTGCGGCGGACGCGCCGCCCCCCCGGCGGGCTCT	CGCCGCCATCTTGGCTGCGGGC	+
M44	GATA1_HUMAN.H11MO.0.A	-28	0.00284616	1.14131	0.322401	12	AGCGAGCTGCGGCGGACGCGCCGCCCCCCCGGCGGGCTCT	CTGGCGGGGACAGATAAGA	+
M44	TAL1_HUMAN.H11MO.0.A	-28	0.00376198	1.50856	0.34509	12	AGCGAGCTGCGGCGGACGCGCCGCCCCCCCGGCGGGCTCT	CTGGGGGGGGCAGATAAGG	+
M44	PATZ1_HUMAN.H11MO.0.C	-2	0.00391688	1.57067	0.34509	22	AGCGAGCTGCGGCGGACGCGCCGCCCCCCCGGCGGGCTCT	GGGGAGGGGGCGGGGGGGGAGG	+
M44	ZN563_HUMAN.H11MO.0.C	-15	0.0046563	1.86718	0.369212	21	AGCGAGCTGCGGCGGACGCGCCGCCCCCCCGGCGGGCTCT	GGGATCCTCACTGGCAGCTGC	+
M44	RXRA_HUMAN.H11MO.0.A	-7	0.0051561	2.0676	0.371675	20	AGCGAGCTGCGGCGGACGCGCCGCCCCCCCGGCGGGCTCT	CTCTGACCTCTGCCTCCCCC	-
M44	GATA2_HUMAN.H11MO.0.A	-29	0.00841896	3.376	0.417228	11	AGCGAGCTGCGGCGGACGCGCCGCCCCCCCGGCGGGCTCT	CTGGGGGGTGGAGATAAGG	+
M44	KLF6_HUMAN.H11MO.0.A	-11	0.00958514	3.84364	0.447079	19	AGCGAGCTGCGGCGGACGCGCCGCCCCCCCGGCGGGCTCT	CCCCCGGCCCCGCCCTTCC	-
M45	NRF1_HUMAN.H11MO.0.A	-8	0.000147334	0.0590809	0.117416	17	CCTCTAGCCGCTGGGCACGCGCGGGCTACCGGGGCGGAGG	CACTGCGCATGCGCAGG	+
M45	KLF12_HUMAN.H11MO.0.C	-29	0.00124369	0.498718	0.49557	11	CCTCTAGCCGCTGGGCACGCGCGGGCTACCGGGGCGGAGG	AGGGGCGGGGC	+
M46	SP2_HUMAN.H11MO.0.A	-13	0.000490321	0.196619	0.225678	22	GCCGCGAGCCGGCCCCCCAGCGCCGGGGCCTCGGCGGGCC	GGGGGGGGGGCGGGGCCGGGGG	+
M46	SP3_HUMAN.H11MO.0.B	-14	0.000730655	0.292993	0.225678	20	GCCGCGAGCCGGCCCCCCAGCGCCGGGGCCTCGGCGGGCC	GGGGGGGGGCGGGGCCGGGG	+
M46	THAP1_HUMAN.H11MO.0.C	-14	0.00121114	0.485667	0.225678	22	GCCGCGAGCCGGCCCCCCAGCGCCGGGGCCTCGGCGGGCC	CGCCGCCATCTTGGCTGCGGGC	+
M46	GATA1_HUMAN.H11MO.0.A	-29	0.00171654	0.688334	0.225678	11	GCCGCGAGCCGGCCCCCCAGCGCCGGGGCCTCGGCGGGCC	CTGGCGGGGACAGATAAGA	+
M46	RXRA_HUMAN.H11MO.0.A	-13	0.00281595	1.1292	0.246813	20	GCCGCGAGCCGGCCCCCCAGCGCCGGGGCCTCGGCGGGCC	GGGGGAGGCAGAGGTCAGAG	+
M46	KLF6_HUMAN.H11MO.0.A	-16	0.0032525	1.30425	0.249994	19	GCCGCGAGCCGGCCCCCCAGCGCCGGGGCCTCGGCGGGCC	GGAAGGGCGGGGCCGGGGG	+
M46	NR1D1_HUMAN.H11MO.0.B	-19	0.00348608	1.39792	0.249994	19	GCCGCGAGCCGGCCCCCCAGCGCCGGGGCCTCGGCGGGCC	AGGGAAGTGGGTCAGAAGG	+
M46	KLF3_HUMAN.H11MO.0.B	-19	0.00490691	1.96767	0.30545	19	GCCGCGAGCCGGCCCCCCAGCGCCGGGGCCTCGGCGGGCC	GGGGAGGGGCGGGGCCGGG	+
M46	PATZ1_HUMAN.H11MO.0.C	-8	0.00503383	2.01857	0.30545	22	GCCGCGAGCCGGCCCCCCAGCGCCGGGGCCTCGGCGGGCC	CCTCCCCCCCCGCCCCCTCCCC	-
M46	ZN563_HUMAN.H11MO.0.C	-11	0.00598894	2.40156	0.316164	21	GCCGCGAGCCGGCCCCCCAGCGCCGGGGCCTCGGCGGGCC	GCAGCTGCCAGTGAGGATCCC	-
M46	TAL1_HUMAN.H11MO.0.A	-28	0.0064128	2.57153	0.316164	12	GCCGCGAGCCGGCCCCCCAGCGCCGGGGCCTCGGCGGGCC	CTGGGGGGGGCAGATAAGG	+
M46	USF2_HUMAN.H11MO.0.A	-31	0.00833777	3.34345	0.380545	9	GCCGCGAGCCGGCCCCCCAGCGCCGGGGCCTCGGCGGGCC	CGCCGCGGCCACGTGACCC	-
M46	GATA2_HUMAN.H11MO.0.A	7	0.0101179	4.05728	0.389649	12	GCCGCGAGCCGGCCCCCCAGCGCCGGGGCCTCGGCGGGCC	CCTTATCTCCACCCCCCAG	-
M46	ZN341_HUMAN.H11MO.0.C	-17	0.0103731	4.15961	0.389649	22	GCCGCGAGCCGGCCCCCCAGCGCCGGGGCCTCGGCGGGCC	GGGGGGGGGGGGAGGGAAGAGC	+
M46	NR1H3_HUMAN.H11MO.0.B	-22	0.0147715	5.92339	0.466091	18	GCCGCGAGCCGGCCCCCCAGCGCCGGGGCCTCGGCGGGCC	CAGAGGTCACTGCAGGTCA	+
M46	RFX1_HUMAN.H11MO.0.B	-16	0.0164507	6.59675	0.499111	22	GCCGCGAGCCGGCCCCCCAGCGCCGGGGCCTCGGCGGGCC	CCGTCGCCATGGCAACCGGGGC	-
M47	SP2_HUMAN.H11MO.0.A	-6	0.00019029	0.0763063	0.072919	22	GGGGCGGGCCAGCCGCCGCTGGCTCCGGAGACCGGGGTTC	GGGGGGGGGGCGGGGCCGGGGG	+
M47	ZN563_HUMAN.H11MO.0.C	-14	0.000191791	0.0769083	0.072919	21	GGGGCGGGCCAGCCGCCGCTGGCTCCGGAGACCGGGGTTC	GCAGCTGCCAGTGAGGATCCC	-
M47	THAP1_HUMAN.H11MO.0.C	-13	0.000279805	0.112202	0.072919	22	GGGGCGGGCCAGCCGCCGCTGGCTCCGGAGACCGGGGTTC	CGCCGCCATCTTGGCTGCGGGC	+
M47	PTF1A_HUMAN.H11MO.0.B	-1	0.000539185	0.216213	0.084309	18	GGGGCGGGCCAGCCGCCGCTGGCTCCGGAGACCGGGGTTC	GGGAAAGGGGGCAGCTGG	-
M47	PATZ1_HUMAN.H11MO.0.C	-12	0.00148774	0.596585	0.155773	22	GGGGCGGGCCAGCCGCCGCTGGCTCCGGAGACCGGGGTTC	GGGGAGGGGGCGGGGGGGGAGG	+
M47	LYL1_HUMAN.H11MO.0.A	-5	0.00156359	0.626999	0.155773	14	GGGGCGGGCCAGCCGCCGCTGGCTCCGGAGACCGGGGTTC	CAGGAAACAGCTGG	-
M47	NR1H4_HUMAN.H11MO.0.B	-11	0.00216424	0.867861	0.169711	19	GGGGCGGGCCAGCCGCCGCTGGCTCCGGAGACCGGGGTTC	GGGGTCAATGACCCCGAGG	+
M47	SP3_HUMAN.H11MO.0.B	-7	0.00238779	0.957504	0.169711	20	GGGGCGGGCCAGCCGCCGCTGGCTCCGGAGACCGGGGTTC	CCCCGGCCCCGCCCCCCCCC	-
M47	ZN554_HUMAN.H11MO.0.C	-2	0.00238779	0.957504	0.169711	20	GGGGCGGGCCAGCCGCCGCTGGCTCCGGAGACCGGGGTTC	AGCACCCCACATGGCTCAGC	-
M47	Z324A_HUMAN.H11MO.0.C	-1	0.00288854	1.1583	0.180378	23	GGGGCGGGCCAGCCGCCGCTGGCTCCGGAGACCGGGGTTC	TATCAAACCATCCTTTGCTGCCA	+
M47	OSR2_HUMAN.H11MO.0.C	-9	0.00320101	1.28361	0.180378	16	GGGGCGGGCCAGCCGCCGCTGGCTCCGGAGACCGGGGTTC	CAGCAGAAGCAGCAGC	-
M47	TAF1_HUMAN.H11MO.0.A	-9	0.00346075	1.38776	0.180378	16	GGGGCGGGCCAGCCGCCGCTGGCTCCGGAGACCGGGGTTC	CCGCCGCCGCCATCTT	-
M47	OLIG2_HUMAN.H11MO.0.B	-1	0.00460622	1.84709	0.185934	18	GGGGCGGGCCAGCCGCCGCTGGCTCCGGAGACCGGGGTTC	CAGAAGGGAAACAGCTGG	-
M47	SP4_HUMAN.H11MO.0.A	-6	0.00543804	2.18065	0.202455	20	GGGGCGGGCCAGCCGCCGCTGGCTCCGGAGACCGGGGTTC	GGGAAGGGGGCGGGGCCGGG	+
M47	RFX5_HUMAN.H11MO.0.A	-11	0.00581181	2.33054	0.206536	20	GGGGCGGGCCAGCCGCCGCTGGCTCCGGAGACCGGGGTTC	GTCAGCTGTTGCTAGGCAGA	+
M47	KLF6_HUMAN.H11MO.0.A	-8	0.00813082	3.26046	0.264868	19	GGGGCGGGCCAGCCGCCGCTGGCTCCGGAGACCGGGGTTC	CCCCCGGCCCCGCCCTTCC	-
M47	PAX5_HUMAN.H11MO.0.A	-2	0.00892885	3.58047	0.268691	21	GGGGCGGGCCAGCCGCCGCTGGCTCCGGAGACCGGGGTTC	GCCTGGGCAGCAGAGCGTGAC	+
M47	SMAD3_HUMAN.H11MO.0.B	-16	0.00905997	3.63305	0.268691	12	GGGGCGGGCCAGCCGCCGCTGGCTCCGGAGACCGGGGTTC	CTCTGTCACCTG	+
M47	KLF3_HUMAN.H11MO.0.B	-4	0.00927922	3.72097	0.268691	19	GGGGCGGGCCAGCCGCCGCTGGCTCCGGAGACCGGGGTTC	GGGGAGGGGCGGGGCCGGG	+
M47	RXRA_HUMAN.H11MO.0.A	-1	0.00977822	3.92106	0.273028	20	GGGGCGGGCCAGCCGCCGCTGGCTCCGGAGACCGGGGTTC	GGGGGAGGCAGAGGTCAGAG	+
M47	RFX1_HUMAN.H11MO.0.B	-12	0.0139879	5.60913	0.359174	22	GGGGCGGGCCAGCCGCCGCTGGCTCCGGAGACCGGGGTTC	GCCCCGGTTGCCATGGCGACGG	+
M47	CLOCK_HUMAN.H11MO.0.C	-18	0.0143729	5.76352	0.359174	14	GGGGCGGGCCAGCCGCCGCTGGCTCCGGAGACCGGGGTTC	CAGACACGTGAACA	+
M47	MAF_HUMAN.H11MO.0.A	-11	0.0145786	5.84601	0.359174	19	GGGGCGGGCCAGCCGCCGCTGGCTCCGGAGACCGGGGTTC	GAATCTGCTGACTCAGCAA	+
M47	ZN770_HUMAN.H11MO.0.C	-5	0.0198339	7.95338	0.419094	22	GGGGCGGGCCAGCCGCCGCTGGCTCCGGAGACCGGGGTTC	GATCCTCCCGCCTCAGCCTCCC	-
M47	TAL1_HUMAN.H11MO.0.A	-15	0.0211926	8.49824	0.432175	19	GGGGCGGGCCAGCCGCCGCTGGCTCCGGAGACCGGGGTTC	CTGGGGGGGGCAGATAAGG	+
M47	ZN335_HUMAN.H11MO.0.A	-14	0.0222318	8.91495	0.43453	22	GGGGCGGGCCAGCCGCCGCTGGCTCCGGAGACCGGGGTTC	TCAGGCAGCGCCGAGGACAGCC	-
M48	SP3_HUMAN.H11MO.0.B	-8	0.000527753	0.211629	0.280627	20	CGCGGTCGCCGCCGGCCCGCGGCGCCCGACGCCGGGCCGG	CCCCGGCCCCGCCCCCCCCC	-
M48	SP2_HUMAN.H11MO.0.A	-16	0.00186236	0.746806	0.280627	22	CGCGGTCGCCGCCGGCCCGCGGCGCCCGACGCCGGGCCGG	CCCCCGGCCCCGCCCCCCCCCC	-
M48	GATA1_HUMAN.H11MO.0.A	8	0.00198635	0.796528	0.280627	11	CGCGGTCGCCGCCGGCCCGCGGCGCCCGACGCCGGGCCGG	TCTTATCTGTCCCCGCCAG	-
M48	THAP1_HUMAN.H11MO.0.C	-19	0.0021264	0.852685	0.280627	21	CGCGGTCGCCGCCGGCCCGCGGCGCCCGACGCCGGGCCGG	CGCCGCCATCTTGGCTGCGGGC	+
M48	RXRA_HUMAN.H11MO.0.A	0	0.00511054	2.04933	0.451443	20	CGCGGTCGCCGCCGGCCCGCGGCGCCCGACGCCGGGCCGG	GGGGGAGGCAGAGGTCAGAG	+
M48	PATZ1_HUMAN.H11MO.0.C	-16	0.00628177	2.51899	0.451443	22	CGCGGTCGCCGCCGGCCCGCGGCGCCCGACGCCGGGCCGG	CCTCCCCCCCCGCCCCCTCCCC	-
M48	CLOCK_HUMAN.H11MO.0.C	-11	0.00634091	2.54271	0.451443	14	CGCGGTCGCCGCCGGCCCGCGGCGCCCGACGCCGGGCCGG	CAGACACGTGAACA	+
M48	GATA2_HUMAN.H11MO.0.A	8	0.00741157	2.97204	0.451443	11	CGCGGTCGCCGCCGGCCCGCGGCGCCCGACGCCGGGCCGG	CCTTATCTCCACCCCCCAG	-
M49	SP3_HUMAN.H11MO.0.B	-2	0.000483528	0.193895	0.320247	20	GGCGCCCGCACCCGGCCGGCCCGGGGCGGCCGGGCCCGCC	CCCCGGCCCCGCCCCCCCCC	-
M49	THAP1_HUMAN.H11MO.0.C	-18	0.00134403	0.538957	0.320247	22	GGCGCCCGCACCCGGCCGGCCCGGGGCGGCCGGGCCCGCC	GCCCGCAGCCAAGATGGCGGCG	-
M49	SP2_HUMAN.H11MO.0.A	-14	0.00165786	0.664803	0.320247	22	GGCGCCCGCACCCGGCCGGCCCGGGGCGGCCGGGCCCGCC	GGGGGGGGGGCGGGGCCGGGGG	+
M49	GATA1_HUMAN.H11MO.0.A	8	0.00241711	0.969262	0.320247	11	GGCGCCCGCACCCGGCCGGCCCGGGGCGGCCGGGCCCGCC	TCTTATCTGTCCCCGCCAG	-
M49	PATZ1_HUMAN.H11MO.0.C	-12	0.00552253	2.21454	0.459701	22	GGCGCCCGCACCCGGCCGGCCCGGGGCGGCCGGGCCCGCC	GGGGAGGGGGCGGGGGGGGAGG	+
M49	TAL1_HUMAN.H11MO.0.A	8	0.00658976	2.6425	0.459701	11	GGCGCCCGCACCCGGCCGGCCCGGGGCGGCCGGGCCCGCC	CCTTATCTGCCCCCCCCAG	-
M49	KLF6_HUMAN.H11MO.0.A	-9	0.00706027	2.83117	0.459701	19	GGCGCCCGCACCCGGCCGGCCCGGGGCGGCCGGGCCCGCC	GGAAGGGCGGGGCCGGGGG	+
M49	RXRA_HUMAN.H11MO.0.A	-15	0.00766605	3.07408	0.459701	20	GGCGCCCGCACCCGGCCGGCCCGGGGCGGCCGGGCCCGCC	GGGGGAGGCAGAGGTCAGAG	+
M49	GATA2_HUMAN.H11MO.0.A	8	0.00809588	3.24645	0.459701	11	GGCGCCCGCACCCGGCCGGCCCGGGGCGGCCGGGCCCGCC	CCTTATCTCCACCCCCCAG	-
M50	THAP1_HUMAN.H11MO.0.C	-12	7.27142e-05	0.0291584	0.0573551	22	CGGGCCCCGGCCCGCCGCGGGCGCGGAGCCGGCCACGCGC	GCCCGCAGCCAAGATGGCGGCG	-
M50	SP3_HUMAN.H11MO.0.B	-19	0.000451153	0.180912	0.107419	20	CGGGCCCCGGCCCGCCGCGGGCGCGGAGCCGGCCACGCGC	GGGGGGGGGCGGGGCCGGGG	+
M50	SP2_HUMAN.H11MO.0.A	-14	0.000544738	0.21844	0.107419	22	CGGGCCCCGGCCCGCCGCGGGCGCGGAGCCGGCCACGCGC	CCCCCGGCCCCGCCCCCCCCCC	-
M50	GATA1_HUMAN.H11MO.0.A	6	0.00154939	0.621304	0.155888	13	CGGGCCCCGGCCCGCCGCGGGCGCGGAGCCGGCCACGCGC	TCTTATCTGTCCCCGCCAG	-
M50	KLF6_HUMAN.H11MO.0.A	-16	0.00166588	0.668016	0.155888	19	CGGGCCCCGGCCCGCCGCGGGCGCGGAGCCGGCCACGCGC	GGAAGGGCGGGGCCGGGGG	+
M50	ZN563_HUMAN.H11MO.0.C	-10	0.0017787	0.713259	0.155888	21	CGGGCCCCGGCCCGCCGCGGGCGCGGAGCCGGCCACGCGC	GCAGCTGCCAGTGAGGATCCC	-
M50	RXRA_HUMAN.H11MO.0.A	-17	0.00253745	1.01752	0.200148	20	CGGGCCCCGGCCCGCCGCGGGCGCGGAGCCGGCCACGCGC	GGGGGAGGCAGAGGTCAGAG	+
M50	PATZ1_HUMAN.H11MO.0.C	-18	0.00353484	1.41747	0.253473	22	CGGGCCCCGGCCCGCCGCGGGCGCGGAGCCGGCCACGCGC	GGGGAGGGGGCGGGGGGGGAGG	+
M50	LYL1_HUMAN.H11MO.0.A	-7	0.00720955	2.89103	0.374002	14	CGGGCCCCGGCCCGCCGCGGGCGCGGAGCCGGCCACGCGC	CAGGAAACAGCTGG	-
M50	KLF3_HUMAN.H11MO.0.B	-19	0.00755332	3.02888	0.374002	19	CGGGCCCCGGCCCGCCGCGGGCGCGGAGCCGGCCACGCGC	GGGGAGGGGCGGGGCCGGG	+
M50	NR1H4_HUMAN.H11MO.0.B	-14	0.00806063	3.23231	0.374002	19	CGGGCCCCGGCCCGCCGCGGGCGCGGAGCCGGCCACGCGC	CCTCGGGGTCATTGACCCC	-
M50	TAL1_HUMAN.H11MO.0.A	6	0.00806063	3.23231	0.374002	13	CGGGCCCCGGCCCGCCGCGGGCGCGGAGCCGGCCACGCGC	CCTTATCTGCCCCCCCCAG	-
M50	USF2_HUMAN.H11MO.0.A	-31	0.00859928	3.44831	0.376828	9	CGGGCCCCGGCCCGCCGCGGGCGCGGAGCCGGCCACGCGC	CGCCGCGGCCACGTGACCC	-
M50	ZN341_HUMAN.H11MO.0.C	6	0.0118402	4.7479	0.466961	16	CGGGCCCCGGCCCGCCGCGGGCGCGGAGCCGGCCACGCGC	GCTCTTCCCTCCCCCCCCCCCC	-
M50	MXI1_HUMAN.H11MO.0.A	-32	0.0146771	5.88551	0.487197	8	CGGGCCCCGGCCCGCCGCGGGCGCGGAGCCGGCCACGCGC	CCCGCCGCCACGTGC	-
M50	SP4_HUMAN.H11MO.0.A	-18	0.015236	6.10963	0.487197	20	CGGGCCCCGGCCCGCCGCGGGCGCGGAGCCGGCCACGCGC	GGGAAGGGGGCGGGGCCGGG	+
M50	GATA2_HUMAN.H11MO.0.A	6	0.0161371	6.47097	0.487197	13	CGGGCCCCGGCCCGCCGCGGGCGCGGAGCCGGCCACGCGC	CCTTATCTCCACCCCCCAG	-
M50	VEZF1_HUMAN.H11MO.0.C	-17	0.0166769	6.68743	0.487197	22	CGGGCCCCGGCCCGCCGCGGGCGCGGAGCCGGCCACGCGC	GGGGAGGGGGGAGGGGGAGGGG	+
M53	SP2_HUMAN.H11MO.0.A	-8	0.000221199	0.0887008	0.152206	22	TCCGCGAGCGCCGCCGCGCGGAGCCCCGGGGCGCGGCGCC	GGGGGGGGGGCGGGGCCGGGGG	+
M53	SP3_HUMAN.H11MO.0.B	-9	0.000449387	0.180204	0.152206	20	TCCGCGAGCGCCGCCGCGCGGAGCCCCGGGGCGCGGCGCC	GGGGGGGGGCGGGGCCGGGG	+
M53	THAP1_HUMAN.H11MO.0.C	-16	0.00057513	0.230627	0.152206	22	TCCGCGAGCGCCGCCGCGCGGAGCCCCGGGGCGCGGCGCC	GCCCGCAGCCAAGATGGCGGCG	-
M53	RXRA_HUMAN.H11MO.0.A	-16	0.0039055	1.56611	0.364689	20	TCCGCGAGCGCCGCCGCGCGGAGCCCCGGGGCGCGGCGCC	CTCTGACCTCTGCCTCCCCC	-
M53	PATZ1_HUMAN.H11MO.0.C	-17	0.00433154	1.73695	0.364689	22	TCCGCGAGCGCCGCCGCGCGGAGCCCCGGGGCGCGGCGCC	CCTCCCCCCCCGCCCCCTCCCC	-
M53	SP4_HUMAN.H11MO.0.A	-8	0.00544635	2.18399	0.364689	20	TCCGCGAGCGCCGCCGCGCGGAGCCCCGGGGCGCGGCGCC	GGGAAGGGGGCGGGGCCGGG	+
M53	RFX1_HUMAN.H11MO.0.B	-14	0.00556446	2.23135	0.364689	22	TCCGCGAGCGCCGCCGCGCGGAGCCCCGGGGCGCGGCGCC	GCCCCGGTTGCCATGGCGACGG	+
M53	KLF6_HUMAN.H11MO.0.A	-11	0.00563621	2.26012	0.364689	19	TCCGCGAGCGCCGCCGCGCGGAGCCCCGGGGCGCGGCGCC	GGAAGGGCGGGGCCGGGGG	+
M53	MXI1_HUMAN.H11MO.0.A	-6	0.00597143	2.39455	0.364689	15	TCCGCGAGCGCCGCCGCGCGGAGCCCCGGGGCGCGGCGCC	CCCGCCGCCACGTGC	-
M53	KLF3_HUMAN.H11MO.0.B	-9	0.00689391	2.76446	0.390953	19	TCCGCGAGCGCCGCCGCGCGGAGCCCCGGGGCGCGGCGCC	GGGGAGGGGCGGGGCCGGG	+
M53	ZN563_HUMAN.H11MO.0.C	-13	0.00808778	3.2432	0.401325	21	TCCGCGAGCGCCGCCGCGCGGAGCCCCGGGGCGCGGCGCC	GCAGCTGCCAGTGAGGATCCC	-
M54	SP2_HUMAN.H11MO.0.A	-4	0.000100337	0.040235	0.07173	22	GGCGGCTCCGCCCCCGGGGCCGCGGGCGCGCCGGGACGGC	CCCCCGGCCCCGCCCCCCCCCC	-
M54	SP3_HUMAN.H11MO.0.B	-5	0.000228697	0.0917075	0.07173	20	GGCGGCTCCGCCCCCGGGGCCGCGGGCGCGCCGGGACGGC	CCCCGGCCCCGCCCCCCCCC	-
M54	THAP1_HUMAN.H11MO.0.C	-5	0.000426983	0.17122	0.0840019	22	GGCGGCTCCGCCCCCGGGGCCGCGGGCGCGCCGGGACGGC	CGCCGCCATCTTGGCTGCGGGC	+
M54	PATZ1_HUMAN.H11MO.0.C	-4	0.000571324	0.229101	0.089919	22	GGCGGCTCCGCCCCCGGGGCCGCGGGCGCGCCGGGACGGC	CCTCCCCCCCCGCCCCCTCCCC	-
M54	SP4_HUMAN.H11MO.0.A	0	0.00073444	0.29451	0.0943394	20	GGCGGCTCCGCCCCCGGGGCCGCGGGCGCGCCGGGACGGC	CCCGGCCCCGCCCCCTTCCC	-
M54	ZN563_HUMAN.H11MO.0.C	-2	0.000904065	0.36253	0.0943394	21	GGCGGCTCCGCCCCCGGGGCCGCGGGCGCGCCGGGACGGC	GGGATCCTCACTGGCAGCTGC	+
M54	KLF6_HUMAN.H11MO.0.A	0	0.00134261	0.538386	0.0943394	19	GGCGGCTCCGCCCCCGGGGCCGCGGGCGCGCCGGGACGGC	GGAAGGGCGGGGCCGGGGG	+
M54	RXRA_HUMAN.H11MO.0.A	-15	0.0015344	0.615296	0.0943394	20	GGCGGCTCCGCCCCCGGGGCCGCGGGCGCGCCGGGACGGC	GGGGGAGGCAGAGGTCAGAG	+
M54	KLF3_HUMAN.H11MO.0.B	0	0.00155847	0.624946	0.0943394	19	GGCGGCTCCGCCCCCGGGGCCGCGGGCGCGCCGGGACGGC	CCCGGCCCCGCCCCTCCCC	-
M54	ZN341_HUMAN.H11MO.0.C	-1	0.00362368	1.4531	0.178225	22	GGCGGCTCCGCCCCCGGGGCCGCGGGCGCGCCGGGACGGC	GCTCTTCCCTCCCCCCCCCCCC	-
M54	MXI1_HUMAN.H11MO.0.A	-11	0.00472428	1.89444	0.202738	15	GGCGGCTCCGCCCCCGGGGCCGCGGGCGCGCCGGGACGGC	GCACGTGGCGGCGGG	+
M54	NR1H4_HUMAN.H11MO.0.B	0	0.00489497	1.96288	0.202738	19	GGCGGCTCCGCCCCCGGGGCCGCGGGCGCGCCGGGACGGC	GGGGTCAATGACCCCGAGG	+
M54	MAZ_HUMAN.H11MO.0.A	-15	0.0125253	5.02266	0.428549	22	GGCGGCTCCGCCCCCGGGGCCGCGGGCGCGCCGGGACGGC	GGGGGAGGGGGGGGGGGGGGGG	+
M54	VEZF1_HUMAN.H11MO.0.C	-5	0.0125253	5.02266	0.428549	22	GGCGGCTCCGCCCCCGGGGCCGCGGGCGCGCCGGGACGGC	CCCCTCCCCCTCCCCCCTCCCC	-
M54	NR1D1_HUMAN.H11MO.0.B	-7	0.0132645	5.31906	0.434928	19	GGCGGCTCCGCCCCCGGGGCCGCGGGCGCGCCGGGACGGC	AGGGAAGTGGGTCAGAAGG	+
M55	ZN563_HUMAN.H11MO.0.C	-17	0.000223278	0.0895344	0.119584	21	CGGCCGCGCCGACCCCCCGCGGCGCCGCCGGGGGCTGCGC	GGGATCCTCACTGGCAGCTGC	+
M55	THAP1_HUMAN.H11MO.0.C	-11	0.000514942	0.206492	0.119584	22	CGGCCGCGCCGACCCCCCGCGGCGCCGCCGGGGGCTGCGC	CGCCGCCATCTTGGCTGCGGGC	+
M55	SP2_HUMAN.H11MO.0.A	-18	0.000783491	0.31418	0.119584	22	CGGCCGCGCCGACCCCCCGCGGCGCCGCCGGGGGCTGCGC	GGGGGGGGGGCGGGGCCGGGGG	+
M55	SP3_HUMAN.H11MO.0.B	-13	0.000826274	0.331336	0.119584	20	CGGCCGCGCCGACCCCCCGCGGCGCCGCCGGGGGCTGCGC	GGGGGGGGGCGGGGCCGGGG	+
M55	RXRA_HUMAN.H11MO.0.A	-1	0.00273459	1.09657	0.291862	20	CGGCCGCGCCGACCCCCCGCGGCGCCGCCGGGGGCTGCGC	GGGGGAGGCAGAGGTCAGAG	+
M57	VEZF1_HUMAN.H11MO.0.C	-1	1.59438e-05	0.00639348	0.00914603	22	CCGCCACCCGCTCTGCTCGCCTGACCTGCACGCAGGGTCT	CCCCTCCCCCTCCCCCCTCCCC	-
M57	EGR2_HUMAN.H11MO.0.A	-1	2.34242e-05	0.0093931	0.00914603	18	CCGCCACCCGCTCTGCTCGCCTGACCTGCACGCAGGGTCT	CCCCTCCCACACCCCCCC	-
M57	PATZ1_HUMAN.H11MO.0.C	0	3.51671e-05	0.014102	0.00915404	22	CCGCCACCCGCTCTGCTCGCCTGACCTGCACGCAGGGTCT	CCTCCCCCCCCGCCCCCTCCCC	-
M57	EGR1_HUMAN.H11MO.0.A	0	7.77795e-05	0.0311896	0.0151846	17	CCGCCACCCGCTCTGCTCGCCTGACCTGCACGCAGGGTCT	CCCCCGCCCACGCCCTC	-
M57	MAZ_HUMAN.H11MO.0.A	-1	0.000157333	0.0630907	0.0190152	22	CCGCCACCCGCTCTGCTCGCCTGACCTGCACGCAGGGTCT	CCCCCCCCCCCCCCCCTCCCCC	-
M57	RXRA_HUMAN.H11MO.0.A	-3	0.000159638	0.0640147	0.0190152	20	CCGCCACCCGCTCTGCTCGCCTGACCTGCACGCAGGGTCT	CTCTGACCTCTGCCTCCCCC	-
M57	ZN341_HUMAN.H11MO.0.C	0	0.000170452	0.0683512	0.0190152	22	CCGCCACCCGCTCTGCTCGCCTGACCTGCACGCAGGGTCT	GCTCTTCCCTCCCCCCCCCCCC	-
M57	NR1D1_HUMAN.H11MO.0.B	0	0.000296784	0.11901	0.0257845	19	CCGCCACCCGCTCTGCTCGCCTGACCTGCACGCAGGGTCT	CCTTCTGACCCACTTCCCT	-
M57	KLF3_HUMAN.H11MO.0.B	0	0.000322533	0.129336	0.0257845	19	CCGCCACCCGCTCTGCTCGCCTGACCTGCACGCAGGGTCT	CCCGGCCCCGCCCCTCCCC	-
M57	OLIG2_HUMAN.H11MO.0.B	-8	0.000359762	0.144265	0.0257845	18	CCGCCACCCGCTCTGCTCGCCTGACCTGCACGCAGGGTCT	CCAGCTGTTTCCCTTCTG	+
M57	SP3_HUMAN.H11MO.0.B	1	0.000363207	0.145646	0.0257845	19	CCGCCACCCGCTCTGCTCGCCTGACCTGCACGCAGGGTCT	CCCCGGCCCCGCCCCCCCCC	-
M57	Z324A_HUMAN.H11MO.0.C	1	0.000501403	0.201063	0.032629	22	CCGCCACCCGCTCTGCTCGCCTGACCTGCACGCAGGGTCT	TATCAAACCATCCTTTGCTGCCA	+
M57	SP2_HUMAN.H11MO.0.A	0	0.000633666	0.2541	0.0380641	22	CCGCCACCCGCTCTGCTCGCCTGACCTGCACGCAGGGTCT	CCCCCGGCCCCGCCCCCCCCCC	-
M57	KLF6_HUMAN.H11MO.0.A	2	0.000726583	0.29136	0.040528	17	CCGCCACCCGCTCTGCTCGCCTGACCTGCACGCAGGGTCT	CCCCCGGCCCCGCCCTTCC	-
M57	ZBT17_HUMAN.H11MO.0.A	0	0.00107619	0.431551	0.0560267	19	CCGCCACCCGCTCTGCTCGCCTGACCTGCACGCAGGGTCT	CTTCCCCTCCCCCACCCTC	-
M57	PAX5_HUMAN.H11MO.0.A	-4	0.00155283	0.622684	0.0757881	21	CCGCCACCCGCTCTGCTCGCCTGACCTGCACGCAGGGTCT	GTCACGCTCTGCTGCCCAGGC	-
M57	SRBP2_HUMAN.H11MO.0.B	-1	0.00185309	0.743088	0.0851227	13	CCGCCACCCGCTCTGCTCGCCTGACCTGCACGCAGGGTCT	CCTCACCCCACCC	-
M57	LYL1_HUMAN.H11MO.0.A	-6	0.00316713	1.27002	0.133491	14	CCGCCACCCGCTCTGCTCGCCTGACCTGCACGCAGGGTCT	CCAGCTGTTTCCTG	+
M57	TAF1_HUMAN.H11MO.0.A	0	0.00324793	1.30242	0.133491	16	CCGCCACCCGCTCTGCTCGCCTGACCTGCACGCAGGGTCT	CCGCCGCCGCCATCTT	-
M57	KLF15_HUMAN.H11MO.0.A	0	0.0035726	1.43261	0.133948	19	CCGCCACCCGCTCTGCTCGCCTGACCTGCACGCAGGGTCT	CCCCCCCCTGCTCCTCCCC	-
M57	RARG_HUMAN.H11MO.0.B	-9	0.0036021	1.44444	0.133948	18	CCGCCACCCGCTCTGCTCGCCTGACCTGCACGCAGGGTCT	CCCAGGTCACTCTGACCT	-
M57	SP4_HUMAN.H11MO.0.A	2	0.0040265	1.61463	0.138893	18	CCGCCACCCGCTCTGCTCGCCTGACCTGCACGCAGGGTCT	CCCGGCCCCGCCCCCTTCCC	-
M57	TBX21_HUMAN.H11MO.0.A	0	0.00409083	1.64042	0.138893	13	CCGCCACCCGCTCTGCTCGCCTGACCTGCACGCAGGGTCT	TTCACACCTCCAC	-
M57	BC11A_HUMAN.H11MO.0.A	0	0.00450382	1.80603	0.146544	17	CCGCCACCCGCTCTGCTCGCCTGACCTGCACGCAGGGTCT	TTTTCACTTCCTCTTTT	-
M57	WT1_HUMAN.H11MO.0.C	-1	0.00496142	1.98953	0.154976	20	CCGCCACCCGCTCTGCTCGCCTGACCTGCACGCAGGGTCT	CCCCCCCTCCTCCCCCGCCC	-
M57	E2F6_HUMAN.H11MO.0.A	-1	0.00573773	2.30083	0.172331	13	CCGCCACCCGCTCTGCTCGCCTGACCTGCACGCAGGGTCT	CCCTTCCCGCCCC	-
M57	PTF1A_HUMAN.H11MO.0.B	7	0.00797782	3.19911	0.228685	11	CCGCCACCCGCTCTGCTCGCCTGACCTGCACGCAGGGTCT	CCAGCTGCCCCCTTTCCC	+
M57	THAP1_HUMAN.H11MO.0.C	2	0.00819968	3.28807	0.228685	20	CCGCCACCCGCTCTGCTCGCCTGACCTGCACGCAGGGTCT	CGCCGCCATCTTGGCTGCGGGC	+
M57	ZN563_HUMAN.H11MO.0.C	-14	0.00925579	3.71157	0.249238	21	CCGCCACCCGCTCTGCTCGCCTGACCTGCACGCAGGGTCT	GGGATCCTCACTGGCAGCTGC	+
M57	BRAC_HUMAN.H11MO.0.A	-2	0.0104167	4.17711	0.271149	20	CCGCCACCCGCTCTGCTCGCCTGACCTGCACGCAGGGTCT	ATTTCACACCTCCCTGCTAA	-
M57	COT1_HUMAN.H11MO.0.C	-3	0.0115917	4.64829	0.283316	17	CCGCCACCCGCTCTGCTCGCCTGACCTGCACGCAGGGTCT	CCCTGACCTCTGACCCC	-
M57	GATA1_HUMAN.H11MO.0.A	-4	0.011652	4.67247	0.283316	19	CCGCCACCCGCTCTGCTCGCCTGACCTGCACGCAGGGTCT	TCTTATCTGTCCCCGCCAG	-
M57	TAL1_HUMAN.H11MO.0.A	8	0.015179	6.08676	0.338666	11	CCGCCACCCGCTCTGCTCGCCTGACCTGCACGCAGGGTCT	CCTTATCTGCCCCCCCCAG	-
M57	ZN394_HUMAN.H11MO.0.C	-2	0.0185849	7.45256	0.403141	20	CCGCCACCCGCTCTGCTCGCCTGACCTGCACGCAGGGTCT	ATTCCATTCTATTCCATTCT	-
M57	ZN467_HUMAN.H11MO.0.C	-1	0.0195212	7.828	0.412005	22	CCGCCACCCGCTCTGCTCGCCTGACCTGCACGCAGGGTCT	CCCCCCCCCCCCTCCCCTCCCC	-
M57	E2F1_HUMAN.H11MO.0.A	-2	0.0209271	8.39176	0.430054	14	CCGCCACCCGCTCTGCTCGCCTGACCTGCACGCAGGGTCT	CTTTCCCGCCCCCC	-
M57	GATA2_HUMAN.H11MO.0.A	-4	0.0223456	8.96057	0.447429	19	CCGCCACCCGCTCTGCTCGCCTGACCTGCACGCAGGGTCT	CCTTATCTCCACCCCCCAG	-
M57	FLI1_HUMAN.H11MO.0.A	-2	0.0235241	9.43314	0.45412	18	CCGCCACCCGCTCTGCTCGCCTGACCTGCACGCAGGGTCT	TCCCTCCTTCCTTCCTCC	-
M57	ZN263_HUMAN.H11MO.0.A	0	0.0238428	9.56095	0.45412	20	CCGCCACCCGCTCTGCTCGCCTGACCTGCACGCAGGGTCT	CTCCTCCTCTCCCTCCTCCC	-
M58	SP2_HUMAN.H11MO.0.A	-2	8.72305e-05	0.0349794	0.0631238	22	AGGCCCCGGCCCTGAGCGGCCGGCCGAGGGGCGAGGCGCG	CCCCCGGCCCCGCCCCCCCCCC	-
M58	SP3_HUMAN.H11MO.0.B	-17	0.000193992	0.0777909	0.0631238	20	AGGCCCCGGCCCTGAGCGGCCGGCCGAGGGGCGAGGCGCG	GGGGGGGGGCGGGGCCGGGG	+
M58	ZN341_HUMAN.H11MO.0.C	-17	0.000240048	0.0962593	0.0631238	22	AGGCCCCGGCCCTGAGCGGCCGGCCGAGGGGCGAGGCGCG	GGGGGGGGGGGGAGGGAAGAGC	+
M58	PATZ1_HUMAN.H11MO.0.C	-14	0.000423267	0.16973	0.0834777	22	AGGCCCCGGCCCTGAGCGGCCGGCCGAGGGGCGAGGCGCG	GGGGAGGGGGCGGGGGGGGAGG	+
M58	THAP1_HUMAN.H11MO.0.C	-2	0.000580899	0.23294	0.0892955	22	AGGCCCCGGCCCTGAGCGGCCGGCCGAGGGGCGAGGCGCG	GCCCGCAGCCAAGATGGCGGCG	-
M58	KLF6_HUMAN.H11MO.0.A	-2	0.0011155	0.447317	0.0977787	19	AGGCCCCGGCCCTGAGCGGCCGGCCGAGGGGCGAGGCGCG	CCCCCGGCCCCGCCCTTCC	-
M58	SRBP2_HUMAN.H11MO.0.B	-23	0.00268961	1.07853	0.21218	13	AGGCCCCGGCCCTGAGCGGCCGGCCGAGGGGCGAGGCGCG	GGGTGGGGTGAGG	+
M58	TAF1_HUMAN.H11MO.0.A	4	0.00342515	1.37348	0.245642	12	AGGCCCCGGCCCTGAGCGGCCGGCCGAGGGGCGAGGCGCG	AAGATGGCGGCGGCGG	+
M58	ZBT17_HUMAN.H11MO.0.A	-22	0.0039158	1.57023	0.256204	18	AGGCCCCGGCCCTGAGCGGCCGGCCGAGGGGCGAGGCGCG	GAGGGTGGGGGAGGGGAAG	+
M58	KLF3_HUMAN.H11MO.0.B	-4	0.00422195	1.693	0.256204	19	AGGCCCCGGCCCTGAGCGGCCGGCCGAGGGGCGAGGCGCG	CCCGGCCCCGCCCCTCCCC	-
M58	ZN563_HUMAN.H11MO.0.C	2	0.00558879	2.2411	0.289582	19	AGGCCCCGGCCCTGAGCGGCCGGCCGAGGGGCGAGGCGCG	GCAGCTGCCAGTGAGGATCCC	-
M58	RXRA_HUMAN.H11MO.0.A	-15	0.0058732	2.35515	0.289582	20	AGGCCCCGGCCCTGAGCGGCCGGCCGAGGGGCGAGGCGCG	GGGGGAGGCAGAGGTCAGAG	+
M58	VEZF1_HUMAN.H11MO.0.C	-22	0.00741579	2.97373	0.341801	18	AGGCCCCGGCCCTGAGCGGCCGGCCGAGGGGCGAGGCGCG	GGGGAGGGGGGAGGGGGAGGGG	+
M58	SP4_HUMAN.H11MO.0.A	2	0.00779885	3.12734	0.341801	18	AGGCCCCGGCCCTGAGCGGCCGGCCGAGGGGCGAGGCGCG	CCCGGCCCCGCCCCCTTCCC	-
M58	SMAD3_HUMAN.H11MO.0.B	-23	0.00872553	3.49894	0.353741	12	AGGCCCCGGCCCTGAGCGGCCGGCCGAGGGGCGAGGCGCG	CAGGTGACAGAG	-
M58	MAZ_HUMAN.H11MO.0.A	-11	0.010337	4.14513	0.370669	22	AGGCCCCGGCCCTGAGCGGCCGGCCGAGGGGCGAGGCGCG	GGGGGAGGGGGGGGGGGGGGGG	+
M59	SP2_HUMAN.H11MO.0.A	-4	0.000677664	0.271743	0.296015	22	CCCGCCCGAGGCGCGCCCAGCCGGCCCCAGGCGCCCCCGG	CCCCCGGCCCCGCCCCCCCCCC	-
M59	SP3_HUMAN.H11MO.0.B	-12	0.000745687	0.299021	0.296015	20	CCCGCCCGAGGCGCGCCCAGCCGGCCCCAGGCGCCCCCGG	CCCCGGCCCCGCCCCCCCCC	-
M59	THAP1_HUMAN.H11MO.0.C	-3	0.0018186	0.729259	0.326461	22	CCCGCCCGAGGCGCGCCCAGCCGGCCCCAGGCGCCCCCGG	GCCCGCAGCCAAGATGGCGGCG	-
M59	ZN563_HUMAN.H11MO.0.C	-16	0.00287834	1.15421	0.326461	21	CCCGCCCGAGGCGCGCCCAGCCGGCCCCAGGCGCCCCCGG	GCAGCTGCCAGTGAGGATCCC	-
M59	GATA1_HUMAN.H11MO.0.A	8	0.00509968	2.04497	0.41807	11	CCCGCCCGAGGCGCGCCCAGCCGGCCCCAGGCGCCCCCGG	TCTTATCTGTCCCCGCCAG	-
M59	MXI1_HUMAN.H11MO.0.A	-19	0.00526576	2.11157	0.41807	15	CCCGCCCGAGGCGCGCCCAGCCGGCCCCAGGCGCCCCCGG	CCCGCCGCCACGTGC	-
M59	KLF6_HUMAN.H11MO.0.A	-3	0.00672405	2.69635	0.485317	19	CCCGCCCGAGGCGCGCCCAGCCGGCCCCAGGCGCCCCCGG	CCCCCGGCCCCGCCCTTCC	-
M59	RXRA_HUMAN.H11MO.0.A	-18	0.00830664	3.33096	0.486025	20	CCCGCCCGAGGCGCGCCCAGCCGGCCCCAGGCGCCCCCGG	CTCTGACCTCTGCCTCCCCC	-
M59	PATZ1_HUMAN.H11MO.0.C	-14	0.00866286	3.47381	0.486025	22	CCCGCCCGAGGCGCGCCCAGCCGGCCCCAGGCGCCCCCGG	GGGGAGGGGGCGGGGGGGGAGG	+
M59	KLF3_HUMAN.H11MO.0.B	-5	0.00942729	3.78034	0.486025	19	CCCGCCCGAGGCGCGCCCAGCCGGCCCCAGGCGCCCCCGG	CCCGGCCCCGCCCCTCCCC	-
M60	TBX21_HUMAN.H11MO.0.A	-28	3.59571e-05	0.0144188	0.028584	12	TCGCCCAAGCCCGCTGCCCCCAAGAGTCGCAAAGGTGTGG	GTGGAGGTGTGAA	+
M60	SP2_HUMAN.H11MO.0.A	3	0.000827866	0.331974	0.329056	19	TCGCCCAAGCCCGCTGCCCCCAAGAGTCGCAAAGGTGTGG	CCCCCGGCCCCGCCCCCCCCCC	-
M60	SP4_HUMAN.H11MO.0.A	1	0.00142157	0.570048	0.361716	19	TCGCCCAAGCCCGCTGCCCCCAAGAGTCGCAAAGGTGTGG	CCCGGCCCCGCCCCCTTCCC	-
M60	FOXH1_HUMAN.H11MO.0.A	-35	0.00198544	0.796163	0.361716	5	TCGCCCAAGCCCGCTGCCCCCAAGAGTCGCAAAGGTGTGG	TGTGGATTG	+
M60	TBX3_HUMAN.H11MO.0.C	-30	0.00301381	1.20854	0.361716	10	TCGCCCAAGCCCGCTGCCCCCAAGAGTCGCAAAGGTGTGG	GGAGGTGGGAA	+
M60	BRAC_HUMAN.H11MO.0.A	-23	0.00397456	1.5938	0.361716	17	TCGCCCAAGCCCGCTGCCCCCAAGAGTCGCAAAGGTGTGG	TTAGCAGGGAGGTGTGAAAT	+
M60	EGR1_HUMAN.H11MO.0.A	3	0.00502441	2.01479	0.361716	14	TCGCCCAAGCCCGCTGCCCCCAAGAGTCGCAAAGGTGTGG	CCCCCGCCCACGCCCTC	-
M60	NRF1_HUMAN.H11MO.0.A	1	0.00535749	2.14836	0.361716	16	TCGCCCAAGCCCGCTGCCCCCAAGAGTCGCAAAGGTGTGG	CCTGCGCATGCGCAGTG	-
M60	RUNX3_HUMAN.H11MO.0.A	-33	0.00537405	2.15499	0.361716	7	TCGCCCAAGCCCGCTGCCCCCAAGAGTCGCAAAGGTGTGG	TTTGTGGTTT	+
M60	KLF9_HUMAN.H11MO.0.C	-2	0.00560397	2.24719	0.361716	15	TCGCCCAAGCCCGCTGCCCCCAAGAGTCGCAAAGGTGTGG	GGCCACGCCCCCTCC	-
M60	VEZF1_HUMAN.H11MO.0.C	2	0.0056836	2.27912	0.361716	20	TCGCCCAAGCCCGCTGCCCCCAAGAGTCGCAAAGGTGTGG	CCCCTCCCCCTCCCCCCTCCCC	-
M60	PATZ1_HUMAN.H11MO.0.C	3	0.0056836	2.27912	0.361716	19	TCGCCCAAGCCCGCTGCCCCCAAGAGTCGCAAAGGTGTGG	CCTCCCCCCCCGCCCCCTCCCC	-
M60	EGR2_HUMAN.H11MO.0.A	-28	0.00598496	2.39997	0.361716	12	TCGCCCAAGCCCGCTGCCCCCAAGAGTCGCAAAGGTGTGG	GGGGGGGTGTGGGAGGGG	+
M60	HIF1A_HUMAN.H11MO.0.C	-30	0.00637025	2.55447	0.361716	8	TCGCCCAAGCCCGCTGCCCCCAAGAGTCGCAAAGGTGTGG	GGACGTGC	+
M60	RUNX1_HUMAN.H11MO.0.A	-33	0.00719989	2.88716	0.38157	7	TCGCCCAAGCCCGCTGCCCCCAAGAGTCGCAAAGGTGTGG	TCTGTGGTTTC	+
M60	HTF4_HUMAN.H11MO.0.A	-29	0.0101132	4.05539	0.476066	10	TCGCCCAAGCCCGCTGCCCCCAAGAGTCGCAAAGGTGTGG	TGCAGCTGTG	+
M60	RUNX2_HUMAN.H11MO.0.A	-31	0.0101807	4.08245	0.476066	9	TCGCCCAAGCCCGCTGCCCCCAAGAGTCGCAAAGGTGTGG	TGTCTGTGGTTTGT	+
M61	SP3_HUMAN.H11MO.0.B	-10	4.44746e-06	0.00178343	0.00350855	20	GGCTGCGGCCGGCCGCGCGCGGGGGCCCGCCGACCCGCGC	GGGGGGGGGCGGGGCCGGGG	+
M61	SP2_HUMAN.H11MO.0.A	-9	1.15556e-05	0.0046338	0.00455805	22	GGCTGCGGCCGGCCGCGCGCGGGGGCCCGCCGACCCGCGC	GGGGGGGGGGCGGGGCCGGGGG	+
M61	THAP1_HUMAN.H11MO.0.C	-6	0.000290709	0.116574	0.0654933	22	GGCTGCGGCCGGCCGCGCGCGGGGGCCCGCCGACCCGCGC	GCCCGCAGCCAAGATGGCGGCG	-
M61	KLF6_HUMAN.H11MO.0.A	-14	0.000332079	0.133163	0.0654933	19	GGCTGCGGCCGGCCGCGCGCGGGGGCCCGCCGACCCGCGC	GGAAGGGCGGGGCCGGGGG	+
M61	PATZ1_HUMAN.H11MO.0.C	-9	0.000485482	0.194678	0.0765982	22	GGCTGCGGCCGGCCGCGCGCGGGGGCCCGCCGACCCGCGC	GGGGAGGGGGCGGGGGGGGAGG	+
M61	SP4_HUMAN.H11MO.0.A	-9	0.000697357	0.27964	0.0916895	20	GGCTGCGGCCGGCCGCGCGCGGGGGCCCGCCGACCCGCGC	GGGAAGGGGGCGGGGCCGGG	+
M61	RXRA_HUMAN.H11MO.0.A	-4	0.00101068	0.405282	0.0996641	20	GGCTGCGGCCGGCCGCGCGCGGGGGCCCGCCGACCCGCGC	GGGGGAGGCAGAGGTCAGAG	+
M61	GATA1_HUMAN.H11MO.0.A	7	0.00144923	0.581141	0.127031	12	GGCTGCGGCCGGCCGCGCGCGGGGGCCCGCCGACCCGCGC	TCTTATCTGTCCCCGCCAG	-
M61	KLF3_HUMAN.H11MO.0.B	-10	0.00224756	0.901273	0.177308	19	GGCTGCGGCCGGCCGCGCGCGGGGGCCCGCCGACCCGCGC	GGGGAGGGGCGGGGCCGGG	+
M61	Z324A_HUMAN.H11MO.0.C	-5	0.00290016	1.16297	0.207992	23	GGCTGCGGCCGGCCGCGCGCGGGGGCCCGCCGACCCGCGC	TGGCAGCAAAGGATGGTTTGATA	-
M61	TAL1_HUMAN.H11MO.0.A	7	0.00320966	1.28707	0.211005	12	GGCTGCGGCCGGCCGCGCGCGGGGGCCCGCCGACCCGCGC	CCTTATCTGCCCCCCCCAG	-
M61	ZN563_HUMAN.H11MO.0.C	-1	0.00394106	1.58036	0.236895	21	GGCTGCGGCCGGCCGCGCGCGGGGGCCCGCCGACCCGCGC	GCAGCTGCCAGTGAGGATCCC	-
M61	VEZF1_HUMAN.H11MO.0.C	-8	0.00423561	1.69848	0.236895	22	GGCTGCGGCCGGCCGCGCGCGGGGGCCCGCCGACCCGCGC	GGGGAGGGGGGAGGGGGAGGGG	+
M61	ZN341_HUMAN.H11MO.0.C	-13	0.00451176	1.80922	0.236895	22	GGCTGCGGCCGGCCGCGCGCGGGGGCCCGCCGACCCGCGC	GGGGGGGGGGGGAGGGAAGAGC	+
M61	GATA2_HUMAN.H11MO.0.A	7	0.00638397	2.55997	0.278774	12	GGCTGCGGCCGGCCGCGCGCGGGGGCCCGCCGACCCGCGC	CCTTATCTCCACCCCCCAG	-
M61	EGR1_HUMAN.H11MO.0.A	-8	0.00671414	2.69237	0.278774	17	GGCTGCGGCCGGCCGCGCGCGGGGGCCCGCCGACCCGCGC	GAGGGCGTGGGCGGGGG	+
M61	MAZ_HUMAN.H11MO.0.A	-4	0.00740671	2.97009	0.292154	22	GGCTGCGGCCGGCCGCGCGCGGGGGCCCGCCGACCCGCGC	GGGGGAGGGGGGGGGGGGGGGG	+
M61	NR1D1_HUMAN.H11MO.0.B	-14	0.0108079	4.33398	0.387557	19	GGCTGCGGCCGGCCGCGCGCGGGGGCCCGCCGACCCGCGC	AGGGAAGTGGGTCAGAAGG	+
M61	ZN554_HUMAN.H11MO.0.C	-1	0.0139383	5.58927	0.438441	20	GGCTGCGGCCGGCCGCGCGCGGGGGCCCGCCGACCCGCGC	GCTGAGCCATGTGGGGTGCT	+
M61	ZBT17_HUMAN.H11MO.0.A	-8	0.0148615	5.95947	0.438441	19	GGCTGCGGCCGGCCGCGCGCGGGGGCCCGCCGACCCGCGC	GAGGGTGGGGGAGGGGAAG	+
M61	MXI1_HUMAN.H11MO.0.A	-14	0.0150058	6.01733	0.438441	15	GGCTGCGGCCGGCCGCGCGCGGGGGCCCGCCGACCCGCGC	GCACGTGGCGGCGGG	+
M62	SP2_HUMAN.H11MO.0.A	-3	4.68799e-05	0.0187988	0.0365996	22	CCCGCGGCCGACGCTGCGCCCGGCAGCCCCGGCGGCCCCC	GGGGGGGGGGCGGGGCCGGGGG	+
M62	SP3_HUMAN.H11MO.0.B	-5	0.000218733	0.0877119	0.0567313	20	CCCGCGGCCGACGCTGCGCCCGGCAGCCCCGGCGGCCCCC	CCCCGGCCCCGCCCCCCCCC	-
M62	ZN563_HUMAN.H11MO.0.C	0	0.000363331	0.145696	0.0567313	21	CCCGCGGCCGACGCTGCGCCCGGCAGCCCCGGCGGCCCCC	GCAGCTGCCAGTGAGGATCCC	-
M62	SP4_HUMAN.H11MO.0.A	-3	0.000565987	0.226961	0.0730264	20	CCCGCGGCCGACGCTGCGCCCGGCAGCCCCGGCGGCCCCC	GGGAAGGGGGCGGGGCCGGG	+
M62	THAP1_HUMAN.H11MO.0.C	-18	0.000654769	0.262562	0.0730264	22	CCCGCGGCCGACGCTGCGCCCGGCAGCCCCGGCGGCCCCC	CGCCGCCATCTTGGCTGCGGGC	+
M62	ZN341_HUMAN.H11MO.0.C	-12	0.00093585	0.375276	0.0811809	22	CCCGCGGCCGACGCTGCGCCCGGCAGCCCCGGCGGCCCCC	GCTCTTCCCTCCCCCCCCCCCC	-
M62	KLF6_HUMAN.H11MO.0.A	-6	0.00161289	0.646771	0.12592	19	CCCGCGGCCGACGCTGCGCCCGGCAGCCCCGGCGGCCCCC	CCCCCGGCCCCGCCCTTCC	-
M62	RXRA_HUMAN.H11MO.0.A	-11	0.0021457	0.860427	0.152289	20	CCCGCGGCCGACGCTGCGCCCGGCAGCCCCGGCGGCCCCC	CTCTGACCTCTGCCTCCCCC	-
M62	PATZ1_HUMAN.H11MO.0.C	-4	0.00261455	1.04843	0.1701	22	CCCGCGGCCGACGCTGCGCCCGGCAGCCCCGGCGGCCCCC	CCTCCCCCCCCGCCCCCTCCCC	-
M62	KLF3_HUMAN.H11MO.0.B	-4	0.00289849	1.16229	0.174068	19	CCCGCGGCCGACGCTGCGCCCGGCAGCCCCGGCGGCCCCC	GGGGAGGGGCGGGGCCGGG	+
M62	NR1D1_HUMAN.H11MO.0.B	-7	0.00475319	1.90603	0.231929	19	CCCGCGGCCGACGCTGCGCCCGGCAGCCCCGGCGGCCCCC	AGGGAAGTGGGTCAGAAGG	+
M62	GATA1_HUMAN.H11MO.0.A	-29	0.00584545	2.34403	0.263444	11	CCCGCGGCCGACGCTGCGCCCGGCAGCCCCGGCGGCCCCC	CTGGCGGGGACAGATAAGA	+
M62	Z324A_HUMAN.H11MO.0.C	-15	0.00713288	2.86028	0.278436	23	CCCGCGGCCGACGCTGCGCCCGGCAGCCCCGGCGGCCCCC	TATCAAACCATCCTTTGCTGCCA	+
M62	TAL1_HUMAN.H11MO.0.A	-28	0.00876023	3.51285	0.285127	12	CCCGCGGCCGACGCTGCGCCCGGCAGCCCCGGCGGCCCCC	CTGGGGGGGGCAGATAAGG	+
M62	VEZF1_HUMAN.H11MO.0.C	-18	0.00876516	3.51483	0.285127	22	CCCGCGGCCGACGCTGCGCCCGGCAGCCCCGGCGGCCCCC	CCCCTCCCCCTCCCCCCTCCCC	-
M62	NR1H4_HUMAN.H11MO.0.B	-10	0.00936023	3.75345	0.292305	19	CCCGCGGCCGACGCTGCGCCCGGCAGCCCCGGCGGCCCCC	CCTCGGGGTCATTGACCCC	-
M62	PTF1A_HUMAN.H11MO.0.B	1	0.0104393	4.18618	0.313466	17	CCCGCGGCCGACGCTGCGCCCGGCAGCCCCGGCGGCCCCC	GGGAAAGGGGGCAGCTGG	-
M62	MXI1_HUMAN.H11MO.0.A	-32	0.0118377	4.74691	0.316432	8	CCCGCGGCCGACGCTGCGCCCGGCAGCCCCGGCGGCCCCC	CCCGCCGCCACGTGC	-
M62	USF2_HUMAN.H11MO.0.A	-31	0.0121594	4.87591	0.316432	9	CCCGCGGCCGACGCTGCGCCCGGCAGCCCCGGCGGCCCCC	CGCCGCGGCCACGTGACCC	-
M62	ZN554_HUMAN.H11MO.0.C	-12	0.0130022	5.21389	0.327451	20	CCCGCGGCCGACGCTGCGCCCGGCAGCCCCGGCGGCCCCC	GCTGAGCCATGTGGGGTGCT	+
M62	RFX5_HUMAN.H11MO.0.A	-14	0.0138384	5.54921	0.337619	20	CCCGCGGCCGACGCTGCGCCCGGCAGCCCCGGCGGCCCCC	TCTGCCTAGCAACAGCTGAC	-
M62	LYL1_HUMAN.H11MO.0.A	-9	0.0146408	5.87094	0.34637	14	CCCGCGGCCGACGCTGCGCCCGGCAGCCCCGGCGGCCCCC	CCAGCTGTTTCCTG	+
M62	OSR2_HUMAN.H11MO.0.C	-4	0.0168064	6.73937	0.38591	16	CCCGCGGCCGACGCTGCGCCCGGCAGCCCCGGCGGCCCCC	CAGCAGAAGCAGCAGC	-
M62	GATA2_HUMAN.H11MO.0.A	-29	0.0178227	7.14688	0.397552	11	CCCGCGGCCGACGCTGCGCCCGGCAGCCCCGGCGGCCCCC	CTGGGGGGTGGAGATAAGG	+
M62	ZN667_HUMAN.H11MO.0.C	-12	0.0201909	8.09656	0.414823	19	CCCGCGGCCGACGCTGCGCCCGGCAGCCCCGGCGGCCCCC	GCTGAGCTTTTAAGGCCAC	-
M62	MAZ_HUMAN.H11MO.0.A	-18	0.023773	9.53296	0.475892	22	CCCGCGGCCGACGCTGCGCCCGGCAGCCCCGGCGGCCCCC	CCCCCCCCCCCCCCCCTCCCCC	-
M63	SP2_HUMAN.H11MO.0.A	-1	7.55099e-06	0.00302795	0.00598008	22	CGGGGGCGGCTCGGGACCCCGGCGGGCGAGCGGACCCCGC	GGGGGGGGGGCGGGGCCGGGGG	+
M63	SP3_HUMAN.H11MO.0.B	-3	0.000120311	0.0482445	0.0282448	20	CGGGGGCGGCTCGGGACCCCGGCGGGCGAGCGGACCCCGC	CCCCGGCCCCGCCCCCCCCC	-
M63	THAP1_HUMAN.H11MO.0.C	-9	0.000330801	0.132651	0.0523962	22	CGGGGGCGGCTCGGGACCCCGGCGGGCGAGCGGACCCCGC	GCCCGCAGCCAAGATGGCGGCG	-
M63	KLF3_HUMAN.H11MO.0.B	-4	0.00102296	0.410208	0.132186	19	CGGGGGCGGCTCGGGACCCCGGCGGGCGAGCGGACCCCGC	CCCGGCCCCGCCCCTCCCC	-
M63	PATZ1_HUMAN.H11MO.0.C	-7	0.00133962	0.537187	0.132186	22	CGGGGGCGGCTCGGGACCCCGGCGGGCGAGCGGACCCCGC	GGGGAGGGGGCGGGGGGGGAGG	+
M63	USF2_HUMAN.H11MO.0.A	0	0.00150758	0.604541	0.132186	19	CGGGGGCGGCTCGGGACCCCGGCGGGCGAGCGGACCCCGC	CGCCGCGGCCACGTGACCC	-
M63	ZN563_HUMAN.H11MO.0.C	-10	0.00166909	0.669307	0.132186	21	CGGGGGCGGCTCGGGACCCCGGCGGGCGAGCGGACCCCGC	GCAGCTGCCAGTGAGGATCCC	-
M63	THA_HUMAN.H11MO.0.C	-2	0.00283664	1.13749	0.187209	17	CGGGGGCGGCTCGGGACCCCGGCGGGCGAGCGGACCCCGC	GGGTCACTTCAGGTCAG	+
M63	SP4_HUMAN.H11MO.0.A	-4	0.00393915	1.5796	0.222832	20	CGGGGGCGGCTCGGGACCCCGGCGGGCGAGCGGACCCCGC	CCCGGCCCCGCCCCCTTCCC	-
M63	KLF6_HUMAN.H11MO.0.A	-2	0.00526865	2.11273	0.275936	19	CGGGGGCGGCTCGGGACCCCGGCGGGCGAGCGGACCCCGC	CCCCCGGCCCCGCCCTTCC	-
M63	VEZF1_HUMAN.H11MO.0.C	-11	0.00592316	2.37519	0.275936	22	CGGGGGCGGCTCGGGACCCCGGCGGGCGAGCGGACCCCGC	GGGGAGGGGGGAGGGGGAGGGG	+
M63	SRBP2_HUMAN.H11MO.0.B	-6	0.00751763	3.01457	0.313351	13	CGGGGGCGGCTCGGGACCCCGGCGGGCGAGCGGACCCCGC	CCTCACCCCACCC	-
M63	MXI1_HUMAN.H11MO.0.A	-8	0.0116538	4.67319	0.446112	15	CGGGGGCGGCTCGGGACCCCGGCGGGCGAGCGGACCCCGC	GCACGTGGCGGCGGG	+
M63	ZN341_HUMAN.H11MO.0.C	-14	0.0118293	4.74356	0.446112	22	CGGGGGCGGCTCGGGACCCCGGCGGGCGAGCGGACCCCGC	GGGGGGGGGGGGAGGGAAGAGC	+
M63	PAX5_HUMAN.H11MO.0.A	-3	0.0133266	5.34398	0.471191	21	CGGGGGCGGCTCGGGACCCCGGCGGGCGAGCGGACCCCGC	GTCACGCTCTGCTGCCCAGGC	-
M64	PATZ1_HUMAN.H11MO.0.C	-5	8.3165e-06	0.00333492	0.00561939	22	CTACGGTGGAGGGGGCAGGCGGGGGACAGATGCTGCTGGG	GGGGAGGGGGCGGGGGGGGAGG	+
M64	ZN263_HUMAN.H11MO.0.A	-3	2.41191e-05	0.00967175	0.00561939	20	CTACGGTGGAGGGGGCAGGCGGGGGACAGATGCTGCTGGG	GGGAGGAGGGAGAGGAGGAG	+
M64	ZN341_HUMAN.H11MO.0.C	-8	2.6794e-05	0.0107444	0.00561939	22	CTACGGTGGAGGGGGCAGGCGGGGGACAGATGCTGCTGGG	GGGGGGGGGGGGAGGGAAGAGC	+
M64	MAZ_HUMAN.H11MO.0.A	-4	2.89039e-05	0.0115905	0.00561939	22	CTACGGTGGAGGGGGCAGGCGGGGGACAGATGCTGCTGGG	GGGGGAGGGGGGGGGGGGGGGG	+
M64	SP2_HUMAN.H11MO.0.A	-5	5.64992e-05	0.0226562	0.007264	22	CTACGGTGGAGGGGGCAGGCGGGGGACAGATGCTGCTGGG	GGGGGGGGGGCGGGGCCGGGGG	+
M64	VEZF1_HUMAN.H11MO.0.C	-5	5.64992e-05	0.0226562	0.007264	22	CTACGGTGGAGGGGGCAGGCGGGGGACAGATGCTGCTGGG	GGGGAGGGGGGAGGGGGAGGGG	+
M64	SP1_HUMAN.H11MO.0.A	-3	6.53855e-05	0.0262196	0.007264	22	CTACGGTGGAGGGGGCAGGCGGGGGACAGATGCTGCTGGG	GGGGGGCGGGGCCGGGGGGGGG	+
M64	ZN467_HUMAN.H11MO.0.C	-5	7.55919e-05	0.0303124	0.00734815	22	CTACGGTGGAGGGGGCAGGCGGGGGACAGATGCTGCTGGG	GGGGAGGGGAGGGGGGGGGGGG	+
M64	KLF15_HUMAN.H11MO.0.A	-2	0.000219378	0.0879706	0.0189559	19	CTACGGTGGAGGGGGCAGGCGGGGGACAGATGCTGCTGGG	GGGGAGGAGCAGGGGGGGG	+
M64	SP3_HUMAN.H11MO.0.B	-6	0.000298653	0.11976	0.0232252	20	CTACGGTGGAGGGGGCAGGCGGGGGACAGATGCTGCTGGG	GGGGGGGGGCGGGGCCGGGG	+
M64	WT1_HUMAN.H11MO.0.C	-7	0.00118281	0.474306	0.0836208	20	CTACGGTGGAGGGGGCAGGCGGGGGACAGATGCTGCTGGG	GGGCGGGGGAGGAGGGGGGG	+
M64	KLF6_HUMAN.H11MO.0.A	-3	0.00137708	0.55221	0.0892423	19	CTACGGTGGAGGGGGCAGGCGGGGGACAGATGCTGCTGGG	GGAAGGGCGGGGCCGGGGG	+
M64	ZBT17_HUMAN.H11MO.0.A	-8	0.00157405	0.631193	0.0941601	19	CTACGGTGGAGGGGGCAGGCGGGGGACAGATGCTGCTGGG	GAGGGTGGGGGAGGGGAAG	+
M64	ZSC22_HUMAN.H11MO.0.C	-3	0.00238297	0.95557	0.132368	16	CTACGGTGGAGGGGGCAGGCGGGGGACAGATGCTGCTGGG	GGTCTGAGGGAGGAGG	+
M64	SP4_HUMAN.H11MO.0.A	-5	0.00273757	1.09776	0.141927	20	CTACGGTGGAGGGGGCAGGCGGGGGACAGATGCTGCTGGG	GGGAAGGGGGCGGGGCCGGG	+
M64	EGR2_HUMAN.H11MO.0.A	-8	0.00327744	1.31426	0.153155	18	CTACGGTGGAGGGGGCAGGCGGGGGACAGATGCTGCTGGG	GGGGGGGTGTGGGAGGGG	+
M64	ZN770_HUMAN.H11MO.0.C	-3	0.00334802	1.34256	0.153155	22	CTACGGTGGAGGGGGCAGGCGGGGGACAGATGCTGCTGGG	GGGAGGCTGAGGCGGGAGGATC	+
M64	MYOD1_HUMAN.H11MO.0.A	-25	0.00390597	1.5663	0.168752	15	CTACGGTGGAGGGGGCAGGCGGGGGACAGATGCTGCTGGG	GCAGCTGTTCCTGCC	+
M64	RXRA_HUMAN.H11MO.0.A	-9	0.00422705	1.69505	0.173012	20	CTACGGTGGAGGGGGCAGGCGGGGGACAGATGCTGCTGGG	GGGGGAGGCAGAGGTCAGAG	+
M64	TAF1_HUMAN.H11MO.0.A	1	0.00476872	1.91226	0.176832	15	CTACGGTGGAGGGGGCAGGCGGGGGACAGATGCTGCTGGG	AAGATGGCGGCGGCGG	+
M64	LYL1_HUMAN.H11MO.0.A	-19	0.00491134	1.96945	0.176832	14	CTACGGTGGAGGGGGCAGGCGGGGGACAGATGCTGCTGGG	CAGGAAACAGCTGG	-
M64	KLF3_HUMAN.H11MO.0.B	-1	0.00500255	2.00602	0.176832	19	CTACGGTGGAGGGGGCAGGCGGGGGACAGATGCTGCTGGG	GGGGAGGGGCGGGGCCGGG	+
M64	OLIG2_HUMAN.H11MO.0.B	-15	0.00621739	2.49317	0.210219	18	CTACGGTGGAGGGGGCAGGCGGGGGACAGATGCTGCTGGG	CAGAAGGGAAACAGCTGG	-
M64	MYOG_HUMAN.H11MO.0.B	-22	0.00751138	3.01206	0.234561	13	CTACGGTGGAGGGGGCAGGCGGGGGACAGATGCTGCTGGG	GGGACAGCTGCGG	-
M64	EGR1_HUMAN.H11MO.0.A	-10	0.008002	3.2088	0.234561	17	CTACGGTGGAGGGGGCAGGCGGGGGACAGATGCTGCTGGG	GAGGGCGTGGGCGGGGG	+
M64	NR1H4_HUMAN.H11MO.0.B	-19	0.0081438	3.26566	0.234561	19	CTACGGTGGAGGGGGCAGGCGGGGGACAGATGCTGCTGGG	GGGGTCAATGACCCCGAGG	+
M64	OSR2_HUMAN.H11MO.0.C	-22	0.00866836	3.47601	0.240753	16	CTACGGTGGAGGGGGCAGGCGGGGGACAGATGCTGCTGGG	GCTGCTGCTTCTGCTG	+
M64	SMAD3_HUMAN.H11MO.0.B	-8	0.00951332	3.81484	0.248283	12	CTACGGTGGAGGGGGCAGGCGGGGGACAGATGCTGCTGGG	CAGGTGACAGAG	-
M64	PTF1A_HUMAN.H11MO.0.B	-21	0.00957803	3.84079	0.248283	18	CTACGGTGGAGGGGGCAGGCGGGGGACAGATGCTGCTGGG	GGGAAAGGGGGCAGCTGG	-
M64	THAP1_HUMAN.H11MO.0.C	2	0.0129201	5.18097	0.300947	20	CTACGGTGGAGGGGGCAGGCGGGGGACAGATGCTGCTGGG	GCCCGCAGCCAAGATGGCGGCG	-
M64	ZN281_HUMAN.H11MO.0.A	0	0.0131576	5.27619	0.300947	15	CTACGGTGGAGGGGGCAGGCGGGGGACAGATGCTGCTGGG	GGGTGGGGGAGGGGA	+
M64	COT1_HUMAN.H11MO.0.C	-3	0.0140158	5.62032	0.311416	17	CTACGGTGGAGGGGGCAGGCGGGGGACAGATGCTGCTGGG	GGGGTCAGAGGTCAGGG	+
M64	RFX5_HUMAN.H11MO.0.A	-24	0.0144864	5.80904	0.312932	16	CTACGGTGGAGGGGGCAGGCGGGGGACAGATGCTGCTGGG	GTCAGCTGTTGCTAGGCAGA	+
M64	HEN1_HUMAN.H11MO.0.C	-19	0.0180958	7.25641	0.380337	20	CTACGGTGGAGGGGGCAGGCGGGGGACAGATGCTGCTGGG	TGGGGAGCAGCTGCGTCCCT	+
M64	ZNF76_HUMAN.H11MO.0.C	-11	0.020769	8.32835	0.404941	22	CTACGGTGGAGGGGGCAGGCGGGGGACAGATGCTGCTGGG	GGGGCATTCTGGGAATTGTAGT	+
M64	BHA15_HUMAN.H11MO.0.B	-25	0.0212595	8.52505	0.404941	11	CTACGGTGGAGGGGGCAGGCGGGGGACAGATGCTGCTGGG	CCAGCTGCTGC	-
M64	ZN320_HUMAN.H11MO.0.C	-1	0.0213266	8.55195	0.404941	20	CTACGGTGGAGGGGGCAGGCGGGGGACAGATGCTGCTGGG	GTGGGACCAGGGGGCCAGTG	+
M64	FLI1_HUMAN.H11MO.0.A	-10	0.0218467	8.76051	0.404941	18	CTACGGTGGAGGGGGCAGGCGGGGGACAGATGCTGCTGGG	GGAGGAAGGAAGGAGGGA	+
M64	RFX1_HUMAN.H11MO.0.B	-3	0.02187	8.76988	0.404941	22	CTACGGTGGAGGGGGCAGGCGGGGGACAGATGCTGCTGGG	CCGTCGCCATGGCAACCGGGGC	-
M64	MXI1_HUMAN.H11MO.0.A	-7	0.0246906	9.90093	0.446535	15	CTACGGTGGAGGGGGCAGGCGGGGGACAGATGCTGCTGGG	GCACGTGGCGGCGGG	+
M64	KLF5_HUMAN.H11MO.0.A	-2	0.0265164	10.6331	0.468657	14	CTACGGTGGAGGGGGCAGGCGGGGGACAGATGCTGCTGGG	AGGGTGGGGCTGGG	+
M64	Z324A_HUMAN.H11MO.0.C	-17	0.0286185	11.476	0.494569	23	CTACGGTGGAGGGGGCAGGCGGGGGACAGATGCTGCTGGG	TGGCAGCAAAGGATGGTTTGATA	-
M66	ZN341_HUMAN.H11MO.0.C	-1	0.000227486	0.091222	0.178987	22	GCCTTCCGCCCATCCCTTCCTCCCTCAAGGGGGACGCATC	GCTCTTCCCTCCCCCCCCCCCC	-
M66	ZN263_HUMAN.H11MO.0.A	-4	0.00061434	0.24635	0.223626	20	GCCTTCCGCCCATCCCTTCCTCCCTCAAGGGGGACGCATC	CTCCTCCTCTCCCTCCTCCC	-
M66	EGR1_HUMAN.H11MO.0.A	-2	0.000852665	0.341919	0.223626	17	GCCTTCCGCCCATCCCTTCCTCCCTCAAGGGGGACGCATC	CCCCCGCCCACGCCCTC	-
M66	MAZ_HUMAN.H11MO.0.A	-1	0.00170534	0.683842	0.268353	22	GCCTTCCGCCCATCCCTTCCTCCCTCAAGGGGGACGCATC	CCCCCCCCCCCCCCCCTCCCCC	-
M66	VEZF1_HUMAN.H11MO.0.C	-1	0.00170534	0.683842	0.268353	22	GCCTTCCGCCCATCCCTTCCTCCCTCAAGGGGGACGCATC	CCCCTCCCCCTCCCCCCTCCCC	-
M66	E2F1_HUMAN.H11MO.0.A	0	0.00219744	0.881172	0.288158	14	GCCTTCCGCCCATCCCTTCCTCCCTCAAGGGGGACGCATC	CTTTCCCGCCCCCC	-
M66	PATZ1_HUMAN.H11MO.0.C	-1	0.002814	1.12842	0.316295	22	GCCTTCCGCCCATCCCTTCCTCCCTCAAGGGGGACGCATC	CCTCCCCCCCCGCCCCCTCCCC	-
M66	ZN467_HUMAN.H11MO.0.C	-3	0.00381969	1.53169	0.359376	22	GCCTTCCGCCCATCCCTTCCTCCCTCAAGGGGGACGCATC	CCCCCCCCCCCCTCCCCTCCCC	-
M66	PO3F2_HUMAN.H11MO.0.A	-25	0.00544386	2.18299	0.359376	15	GCCTTCCGCCCATCCCTTCCTCCCTCAAGGGGGACGCATC	GAATGAATATGCATGAA	-
M66	Z324A_HUMAN.H11MO.0.C	-2	0.00556499	2.23156	0.359376	23	GCCTTCCGCCCATCCCTTCCTCCCTCAAGGGGGACGCATC	TATCAAACCATCCTTTGCTGCCA	+
M66	RXRA_HUMAN.H11MO.0.A	-2	0.00582684	2.33656	0.359376	20	GCCTTCCGCCCATCCCTTCCTCCCTCAAGGGGGACGCATC	CTCTGACCTCTGCCTCCCCC	-
M66	ZBT17_HUMAN.H11MO.0.A	-5	0.00604104	2.42246	0.359376	19	GCCTTCCGCCCATCCCTTCCTCCCTCAAGGGGGACGCATC	CTTCCCCTCCCCCACCCTC	-
M66	SOX2_HUMAN.H11MO.0.A	-12	0.00611383	2.45165	0.359376	13	GCCTTCCGCCCATCCCTTCCTCCCTCAAGGGGGACGCATC	TCCCTTTGTTCTC	+
M66	SP4_HUMAN.H11MO.0.A	-2	0.00659124	2.64309	0.359376	20	GCCTTCCGCCCATCCCTTCCTCCCTCAAGGGGGACGCATC	CCCGGCCCCGCCCCCTTCCC	-
M66	KLF3_HUMAN.H11MO.0.B	2	0.00685133	2.74738	0.359376	17	GCCTTCCGCCCATCCCTTCCTCCCTCAAGGGGGACGCATC	CCCGGCCCCGCCCCTCCCC	-
M66	SP2_HUMAN.H11MO.0.A	-1	0.00777125	3.11627	0.359673	22	GCCTTCCGCCCATCCCTTCCTCCCTCAAGGGGGACGCATC	CCCCCGGCCCCGCCCCCCCCCC	-
M66	ZN770_HUMAN.H11MO.0.C	-2	0.00777125	3.11627	0.359673	22	GCCTTCCGCCCATCCCTTCCTCCCTCAAGGGGGACGCATC	GATCCTCCCGCCTCAGCCTCCC	-
M66	TFDP1_HUMAN.H11MO.0.C	-2	0.00855964	3.43241	0.361179	14	GCCTTCCGCCCATCCCTTCCTCCCTCAAGGGGGACGCATC	TTTTCCCGCCCCCC	-
M66	SP3_HUMAN.H11MO.0.B	3	0.00893158	3.58156	0.361179	17	GCCTTCCGCCCATCCCTTCCTCCCTCAAGGGGGACGCATC	CCCCGGCCCCGCCCCCCCCC	-
M66	FLI1_HUMAN.H11MO.0.A	-9	0.0102684	4.11763	0.361179	18	GCCTTCCGCCCATCCCTTCCTCCCTCAAGGGGGACGCATC	TCCCTCCTTCCTTCCTCC	-
M66	E2F6_HUMAN.H11MO.0.A	-3	0.0103176	4.13735	0.361179	13	GCCTTCCGCCCATCCCTTCCTCCCTCAAGGGGGACGCATC	CCCTTCCCGCCCC	-
M66	ERG_HUMAN.H11MO.0.A	-12	0.0103176	4.13735	0.361179	13	GCCTTCCGCCCATCCCTTCCTCCCTCAAGGGGGACGCATC	CCACTTCCTGCCC	-
M66	KLF6_HUMAN.H11MO.0.A	-1	0.0105581	4.23379	0.361179	19	GCCTTCCGCCCATCCCTTCCTCCCTCAAGGGGGACGCATC	CCCCCGGCCCCGCCCTTCC	-
M66	BC11A_HUMAN.H11MO.0.A	-9	0.0112245	4.50101	0.363873	17	GCCTTCCGCCCATCCCTTCCTCCCTCAAGGGGGACGCATC	TTTTCACTTCCTCTTTT	-
M66	SOX3_HUMAN.H11MO.0.B	-13	0.0115618	4.63627	0.363873	11	GCCTTCCGCCCATCCCTTCCTCCCTCAAGGGGGACGCATC	GCCTTTGTCCC	+
M66	ZN816_HUMAN.H11MO.0.C	4	0.012087	4.84688	0.365772	17	GCCTTCCGCCCATCCCTTCCTCCCTCAAGGGGGACGCATC	CCCTGCATGTCCCCCTTTTTT	-
M66	E2F4_HUMAN.H11MO.0.A	-2	0.0137883	5.5291	0.401802	13	GCCTTCCGCCCATCCCTTCCTCCCTCAAGGGGGACGCATC	ATTTCCCGCCCCC	-
M67	SP2_HUMAN.H11MO.0.A	-8	0.000285639	0.114541	0.137636	22	CCGGGGGCCCGCCGGCCGCGCGCCGCGACCGGGGGCGGGG	CCCCCGGCCCCGCCCCCCCCCC	-
M67	THAP1_HUMAN.H11MO.0.C	-14	0.000447779	0.179559	0.137636	22	CCGGGGGCCCGCCGGCCGCGCGCCGCGACCGGGGGCGGGG	CGCCGCCATCTTGGCTGCGGGC	+
M67	SP3_HUMAN.H11MO.0.B	-9	0.000648118	0.259895	0.137636	20	CCGGGGGCCCGCCGGCCGCGCGCCGCGACCGGGGGCGGGG	CCCCGGCCCCGCCCCCCCCC	-
M67	RXRA_HUMAN.H11MO.0.A	-20	0.000878866	0.352425	0.139382	20	CCGGGGGCCCGCCGGCCGCGCGCCGCGACCGGGGGCGGGG	GGGGGAGGCAGAGGTCAGAG	+
M67	ZN563_HUMAN.H11MO.0.C	-4	0.00192746	0.772913	0.218344	21	CCGGGGGCCCGCCGGCCGCGCGCCGCGACCGGGGGCGGGG	GCAGCTGCCAGTGAGGATCCC	-
M67	PATZ1_HUMAN.H11MO.0.C	-15	0.00360984	1.44755	0.286247	22	CCGGGGGCCCGCCGGCCGCGCGCCGCGACCGGGGGCGGGG	CCTCCCCCCCCGCCCCCTCCCC	-
M67	KLF6_HUMAN.H11MO.0.A	-8	0.00410521	1.64619	0.288172	19	CCGGGGGCCCGCCGGCCGCGCGCCGCGACCGGGGGCGGGG	CCCCCGGCCCCGCCCTTCC	-
M67	GATA1_HUMAN.H11MO.0.A	-29	0.00440466	1.76627	0.288172	11	CCGGGGGCCCGCCGGCCGCGCGCCGCGACCGGGGGCGGGG	CTGGCGGGGACAGATAAGA	+
M67	KLF3_HUMAN.H11MO.0.B	-10	0.00472434	1.89446	0.288172	19	CCGGGGGCCCGCCGGCCGCGCGCCGCGACCGGGGGCGGGG	CCCGGCCCCGCCCCTCCCC	-
M67	RARG_HUMAN.H11MO.0.B	-28	0.00518982	2.08112	0.293953	12	CCGGGGGCCCGCCGGCCGCGCGCCGCGACCGGGGGCGGGG	CCCAGGTCACTCTGACCT	-
M69	THAP1_HUMAN.H11MO.0.C	-9	0.000111081	0.0445437	0.0876371	22	TGGGCCAGCGCCGGCCCCCTGGGCGGTGCGGTACGGCGGC	GCCCGCAGCCAAGATGGCGGCG	-
M69	SP2_HUMAN.H11MO.0.A	-2	0.000236205	0.0947182	0.0896424	22	TGGGCCAGCGCCGGCCCCCTGGGCGGTGCGGTACGGCGGC	CCCCCGGCCCCGCCCCCCCCCC	-
M69	SP3_HUMAN.H11MO.0.B	-19	0.000344079	0.137976	0.0896424	20	TGGGCCAGCGCCGGCCCCCTGGGCGGTGCGGTACGGCGGC	GGGGGGGGGCGGGGCCGGGG	+
M69	KLF6_HUMAN.H11MO.0.A	-19	0.000838685	0.336313	0.0967474	19	TGGGCCAGCGCCGGCCCCCTGGGCGGTGCGGTACGGCGGC	GGAAGGGCGGGGCCGGGGG	+
M69	PATZ1_HUMAN.H11MO.0.C	-13	0.000916	0.367316	0.0967474	22	TGGGCCAGCGCCGGCCCCCTGGGCGGTGCGGTACGGCGGC	GGGGAGGGGGCGGGGGGGGAGG	+
M69	ZN563_HUMAN.H11MO.0.C	0	0.00138887	0.556936	0.116149	21	TGGGCCAGCGCCGGCCCCCTGGGCGGTGCGGTACGGCGGC	GGGATCCTCACTGGCAGCTGC	+
M69	SP4_HUMAN.H11MO.0.A	-4	0.002284	0.915884	0.163814	20	TGGGCCAGCGCCGGCCCCCTGGGCGGTGCGGTACGGCGGC	CCCGGCCCCGCCCCCTTCCC	-
M69	ZN341_HUMAN.H11MO.0.C	-20	0.00249227	0.999398	0.163855	20	TGGGCCAGCGCCGGCCCCCTGGGCGGTGCGGTACGGCGGC	GGGGGGGGGGGGAGGGAAGAGC	+
M69	TAF1_HUMAN.H11MO.0.A	-4	0.00287022	1.15096	0.174188	16	TGGGCCAGCGCCGGCCCCCTGGGCGGTGCGGTACGGCGGC	CCGCCGCCGCCATCTT	-
M69	PAX5_HUMAN.H11MO.0.A	-2	0.00332723	1.33422	0.1875	21	TGGGCCAGCGCCGGCCCCCTGGGCGGTGCGGTACGGCGGC	GTCACGCTCTGCTGCCCAGGC	-
M69	KLF3_HUMAN.H11MO.0.B	0	0.00405349	1.62545	0.213199	19	TGGGCCAGCGCCGGCCCCCTGGGCGGTGCGGTACGGCGGC	CCCGGCCCCGCCCCTCCCC	-
M69	ZBT17_HUMAN.H11MO.0.A	-21	0.00433861	1.73978	0.213396	19	TGGGCCAGCGCCGGCCCCCTGGGCGGTGCGGTACGGCGGC	GAGGGTGGGGGAGGGGAAG	+
M69	RXRA_HUMAN.H11MO.0.A	-21	0.00581652	2.33242	0.254939	19	TGGGCCAGCGCCGGCCCCCTGGGCGGTGCGGTACGGCGGC	GGGGGAGGCAGAGGTCAGAG	+
M69	VEZF1_HUMAN.H11MO.0.C	1	0.00679642	2.72537	0.2681	21	TGGGCCAGCGCCGGCCCCCTGGGCGGTGCGGTACGGCGGC	CCCCTCCCCCTCCCCCCTCCCC	-
M69	LYL1_HUMAN.H11MO.0.A	-7	0.0089792	3.60066	0.322004	14	TGGGCCAGCGCCGGCCCCCTGGGCGGTGCGGTACGGCGGC	CCAGCTGTTTCCTG	+
M69	THA_HUMAN.H11MO.0.C	-1	0.0144638	5.79996	0.475462	17	TGGGCCAGCGCCGGCCCCCTGGGCGGTGCGGTACGGCGGC	GGGTCACTTCAGGTCAG	+
M69	NR1H4_HUMAN.H11MO.0.B	0	0.016837	6.75163	0.497715	19	TGGGCCAGCGCCGGCCCCCTGGGCGGTGCGGTACGGCGGC	GGGGTCAATGACCCCGAGG	+
M69	Z324A_HUMAN.H11MO.0.C	-2	0.0170333	6.83034	0.497715	23	TGGGCCAGCGCCGGCCCCCTGGGCGGTGCGGTACGGCGGC	TGGCAGCAAAGGATGGTTTGATA	-
M70	SP2_HUMAN.H11MO.0.A	-19	0.000555512	0.22276	0.378889	21	CGGGCGCCCCCGCCGGGACCCCACGGCCCCGCCCGGCACC	CCCCCGGCCCCGCCCCCCCCCC	-
M70	ZN320_HUMAN.H11MO.0.C	-12	0.00128113	0.513734	0.378889	20	CGGGCGCCCCCGCCGGGACCCCACGGCCCCGCCCGGCACC	CACTGGCCCCCTGGTCCCAC	-
M70	SP3_HUMAN.H11MO.0.B	-20	0.00159702	0.640407	0.378889	20	CGGGCGCCCCCGCCGGGACCCCACGGCCCCGCCCGGCACC	CCCCGGCCCCGCCCCCCCCC	-
M70	MAZ_HUMAN.H11MO.0.A	-9	0.0033812	1.35586	0.378889	22	CGGGCGCCCCCGCCGGGACCCCACGGCCCCGCCCGGCACC	CCCCCCCCCCCCCCCCTCCCCC	-
M70	KLF3_HUMAN.H11MO.0.B	-16	0.00339942	1.36317	0.378889	19	CGGGCGCCCCCGCCGGGACCCCACGGCCCCGCCCGGCACC	CCCGGCCCCGCCCCTCCCC	-
M70	THAP1_HUMAN.H11MO.0.C	-15	0.0037386	1.49918	0.378889	22	CGGGCGCCCCCGCCGGGACCCCACGGCCCCGCCCGGCACC	CGCCGCCATCTTGGCTGCGGGC	+
M70	KLF6_HUMAN.H11MO.0.A	-19	0.00378199	1.51658	0.378889	19	CGGGCGCCCCCGCCGGGACCCCACGGCCCCGCCCGGCACC	CCCCCGGCCCCGCCCTTCC	-
M70	PATZ1_HUMAN.H11MO.0.C	-3	0.00434165	1.741	0.378889	22	CGGGCGCCCCCGCCGGGACCCCACGGCCCCGCCCGGCACC	CCTCCCCCCCCGCCCCCTCCCC	-
M70	VEZF1_HUMAN.H11MO.0.C	-7	0.00434165	1.741	0.378889	22	CGGGCGCCCCCGCCGGGACCCCACGGCCCCGCCCGGCACC	CCCCTCCCCCTCCCCCCTCCCC	-
M70	RARA_HUMAN.H11MO.0.A	-12	0.00485296	1.94604	0.38116	20	CGGGCGCCCCCGCCGGGACCCCACGGCCCCGCCCGGCACC	CCTTGACCTCTTGATCCCCC	-
M70	ZN770_HUMAN.H11MO.0.C	-2	0.00612084	2.45446	0.437037	22	CGGGCGCCCCCGCCGGGACCCCACGGCCCCGCCCGGCACC	GATCCTCCCGCCTCAGCCTCCC	-
M70	ZN467_HUMAN.H11MO.0.C	-8	0.00707484	2.83701	0.449981	22	CGGGCGCCCCCGCCGGGACCCCACGGCCCCGCCCGGCACC	CCCCCCCCCCCCTCCCCTCCCC	-
M70	ZN281_HUMAN.H11MO.0.A	-19	0.00744796	2.98663	0.449981	15	CGGGCGCCCCCGCCGGGACCCCACGGCCCCGCCCGGCACC	TCCCCTCCCCCACCC	-
M70	SP1_HUMAN.H11MO.0.A	-9	0.00816603	3.27458	0.458124	22	CGGGCGCCCCCGCCGGGACCCCACGGCCCCGCCCGGCACC	CCCCCCCCCGGCCCCGCCCCCC	-
M70	THA11_HUMAN.H11MO.0.B	-15	0.00941226	3.77432	0.482354	22	CGGGCGCCCCCGCCGGGACCCCACGGCCCCGCCCGGCACC	GAACTACAACTCCCAGCATGCC	-
M70	EGR1_HUMAN.H11MO.0.A	-19	0.0102732	4.11955	0.482354	17	CGGGCGCCCCCGCCGGGACCCCACGGCCCCGCCCGGCACC	CCCCCGCCCACGCCCTC	-
M70	KLF9_HUMAN.H11MO.0.C	-18	0.0104403	4.18657	0.482354	15	CGGGCGCCCCCGCCGGGACCCCACGGCCCCGCCCGGCACC	GGCCACGCCCCCTCC	-
M71	SP2_HUMAN.H11MO.0.A	-5	0.00025632	0.102784	0.102918	22	CGCGGCCCCGGGCCGCGCGCGGCCCTCCCCCGCGGGGGGG	CCCCCGGCCCCGCCCCCCCCCC	-
M71	SP3_HUMAN.H11MO.0.B	-4	0.00026092	0.104629	0.102918	20	CGCGGCCCCGGGCCGCGCGCGGCCCTCCCCCGCGGGGGGG	CCCCGGCCCCGCCCCCCCCC	-
M71	ZN563_HUMAN.H11MO.0.C	-4	0.000891355	0.357433	0.181394	21	CGCGGCCCCGGGCCGCGCGCGGCCCTCCCCCGCGGGGGGG	GCAGCTGCCAGTGAGGATCCC	-
M71	RXRA_HUMAN.H11MO.0.A	-6	0.00128592	0.515653	0.181394	20	CGCGGCCCCGGGCCGCGCGCGGCCCTCCCCCGCGGGGGGG	CTCTGACCTCTGCCTCCCCC	-
M71	KLF6_HUMAN.H11MO.0.A	0	0.00137961	0.553225	0.181394	19	CGCGGCCCCGGGCCGCGCGCGGCCCTCCCCCGCGGGGGGG	GGAAGGGCGGGGCCGGGGG	+
M71	GATA1_HUMAN.H11MO.0.A	-29	0.00230374	0.923801	0.220792	11	CGCGGCCCCGGGCCGCGCGCGGCCCTCCCCCGCGGGGGGG	CTGGCGGGGACAGATAAGA	+
M71	THAP1_HUMAN.H11MO.0.C	-13	0.00259333	1.03993	0.220792	22	CGCGGCCCCGGGCCGCGCGCGGCCCTCCCCCGCGGGGGGG	CGCCGCCATCTTGGCTGCGGGC	+
M71	PATZ1_HUMAN.H11MO.0.C	-3	0.0040737	1.63356	0.276052	22	CGCGGCCCCGGGCCGCGCGCGGCCCTCCCCCGCGGGGGGG	GGGGAGGGGGCGGGGGGGGAGG	+
M71	GATA2_HUMAN.H11MO.0.A	-29	0.00465581	1.86698	0.276052	11	CGCGGCCCCGGGCCGCGCGCGGCCCTCCCCCGCGGGGGGG	CTGGGGGGTGGAGATAAGG	+
M71	TAL1_HUMAN.H11MO.0.A	-29	0.00465581	1.86698	0.276052	11	CGCGGCCCCGGGCCGCGCGCGGCCCTCCCCCGCGGGGGGG	CTGGGGGGGGCAGATAAGG	+
M71	RARG_HUMAN.H11MO.0.B	6	0.00547259	2.19451	0.281665	12	CGCGGCCCCGGGCCGCGCGCGGCCCTCCCCCGCGGGGGGG	AGGTCAGAGTGACCTGGG	+
M71	PTF1A_HUMAN.H11MO.0.B	-11	0.00629213	2.52314	0.290169	18	CGCGGCCCCGGGCCGCGCGCGGCCCTCCCCCGCGGGGGGG	CCAGCTGCCCCCTTTCCC	+
M71	SP4_HUMAN.H11MO.0.A	-5	0.00668184	2.67942	0.290169	20	CGCGGCCCCGGGCCGCGCGCGGCCCTCCCCCGCGGGGGGG	CCCGGCCCCGCCCCCTTCCC	-
M71	KLF3_HUMAN.H11MO.0.B	-11	0.00698857	2.80242	0.290169	19	CGCGGCCCCGGGCCGCGCGCGGCCCTCCCCCGCGGGGGGG	CCCGGCCCCGCCCCTCCCC	-
M71	USF2_HUMAN.H11MO.0.A	-30	0.00971532	3.89584	0.364967	10	CGCGGCCCCGGGCCGCGCGCGGCCCTCCCCCGCGGGGGGG	CGCCGCGGCCACGTGACCC	-
M71	ZN341_HUMAN.H11MO.0.C	-11	0.0122477	4.91133	0.420091	22	CGCGGCCCCGGGCCGCGCGCGGCCCTCCCCCGCGGGGGGG	GCTCTTCCCTCCCCCCCCCCCC	-
M71	NR1H4_HUMAN.H11MO.0.B	-1	0.014271	5.72266	0.460425	19	CGCGGCCCCGGGCCGCGCGCGGCCCTCCCCCGCGGGGGGG	GGGGTCAATGACCCCGAGG	+
M71	ZN335_HUMAN.H11MO.0.A	5	0.0145909	5.85097	0.460425	17	CGCGGCCCCGGGCCGCGCGCGGCCCTCCCCCGCGGGGGGG	TCAGGCAGCGCCGAGGACAGCC	-
M71	CLOCK_HUMAN.H11MO.0.C	-2	0.0177202	7.10582	0.499261	14	CGCGGCCCCGGGCCGCGCGCGGCCCTCCCCCGCGGGGGGG	CAGACACGTGAACA	+
M72	ZN563_HUMAN.H11MO.0.C	-20	0.000625272	0.250734	0.218416	20	ACCGGCCCCGCGCGGCACGGCCGGCCCGCGGCGGCCGCTG	GGGATCCTCACTGGCAGCTGC	+
M72	THAP1_HUMAN.H11MO.0.C	-14	0.00102488	0.410976	0.218416	22	ACCGGCCCCGCGCGGCACGGCCGGCCCGCGGCGGCCGCTG	CGCCGCCATCTTGGCTGCGGGC	+
M72	SP3_HUMAN.H11MO.0.B	-16	0.00104067	0.417309	0.218416	20	ACCGGCCCCGCGCGGCACGGCCGGCCCGCGGCGGCCGCTG	GGGGGGGGGCGGGGCCGGGG	+
M72	SP2_HUMAN.H11MO.0.A	-8	0.00144655	0.580067	0.218416	22	ACCGGCCCCGCGCGGCACGGCCGGCCCGCGGCGGCCGCTG	CCCCCGGCCCCGCCCCCCCCCC	-
M72	PATZ1_HUMAN.H11MO.0.C	-16	0.00365707	1.46648	0.36153	22	ACCGGCCCCGCGCGGCACGGCCGGCCCGCGGCGGCCGCTG	CCTCCCCCCCCGCCCCCTCCCC	-
M72	RXRA_HUMAN.H11MO.0.A	-10	0.00594273	2.38303	0.426136	20	ACCGGCCCCGCGCGGCACGGCCGGCCCGCGGCGGCCGCTG	GGGGGAGGCAGAGGTCAGAG	+
M72	KLF6_HUMAN.H11MO.0.A	-7	0.00616886	2.47371	0.426136	19	ACCGGCCCCGCGCGGCACGGCCGGCCCGCGGCGGCCGCTG	CCCCCGGCCCCGCCCTTCC	-
M72	NR1D1_HUMAN.H11MO.0.B	-13	0.00659892	2.64617	0.426136	19	ACCGGCCCCGCGCGGCACGGCCGGCCCGCGGCGGCCGCTG	AGGGAAGTGGGTCAGAAGG	+
M72	KLF3_HUMAN.H11MO.0.B	-10	0.00754354	3.02496	0.426136	19	ACCGGCCCCGCGCGGCACGGCCGGCCCGCGGCGGCCGCTG	CCCGGCCCCGCCCCTCCCC	-
M72	GATA1_HUMAN.H11MO.0.A	7	0.00754354	3.02496	0.426136	12	ACCGGCCCCGCGCGGCACGGCCGGCCCGCGGCGGCCGCTG	TCTTATCTGTCCCCGCCAG	-
M72	USF2_HUMAN.H11MO.0.A	10	0.00981869	3.9373	0.477878	9	ACCGGCCCCGCGCGGCACGGCCGGCCCGCGGCGGCCGCTG	GGGTCACGTGGCCGCGGCG	+
M72	RARG_HUMAN.H11MO.0.B	-28	0.0124605	4.99664	0.477878	12	ACCGGCCCCGCGCGGCACGGCCGGCCCGCGGCGGCCGCTG	CCCAGGTCACTCTGACCT	-
M72	ZN335_HUMAN.H11MO.0.A	-23	0.0125349	5.0265	0.477878	17	ACCGGCCCCGCGCGGCACGGCCGGCCCGCGGCGGCCGCTG	GGCTGTCCTCGGCGCTGCCTGA	+
M72	RFX5_HUMAN.H11MO.0.A	-16	0.0127931	5.13004	0.477878	20	ACCGGCCCCGCGCGGCACGGCCGGCCCGCGGCGGCCGCTG	TCTGCCTAGCAACAGCTGAC	-
M72	RFX1_HUMAN.H11MO.0.B	-13	0.0132935	5.33068	0.477878	22	ACCGGCCCCGCGCGGCACGGCCGGCCCGCGGCGGCCGCTG	CCGTCGCCATGGCAACCGGGGC	-
M74	SP3_HUMAN.H11MO.0.B	0	0.000752028	0.301563	0.237689	20	GGAAGCGCGCGGCGCCGGGCGCCCCGCCGCGGGGCCGCGG	GGGGGGGGGCGGGGCCGGGG	+
M74	SP2_HUMAN.H11MO.0.A	-11	0.00140355	0.562823	0.237689	22	GGAAGCGCGCGGCGCCGGGCGCCCCGCCGCGGGGCCGCGG	GGGGGGGGGGCGGGGCCGGGGG	+
M74	THAP1_HUMAN.H11MO.0.C	-6	0.00160631	0.644131	0.237689	22	GGAAGCGCGCGGCGCCGGGCGCCCCGCCGCGGGGCCGCGG	GCCCGCAGCCAAGATGGCGGCG	-
M74	RXRA_HUMAN.H11MO.0.A	-7	0.00192905	0.773549	0.237689	20	GGAAGCGCGCGGCGCCGGGCGCCCCGCCGCGGGGCCGCGG	CTCTGACCTCTGCCTCCCCC	-
M74	GATA1_HUMAN.H11MO.0.A	8	0.00223661	0.896881	0.237689	11	GGAAGCGCGCGGCGCCGGGCGCCCCGCCGCGGGGCCGCGG	TCTTATCTGTCCCCGCCAG	-
M74	ZN563_HUMAN.H11MO.0.C	-1	0.00346419	1.38914	0.305994	21	GGAAGCGCGCGGCGCCGGGCGCCCCGCCGCGGGGCCGCGG	GCAGCTGCCAGTGAGGATCCC	-
M74	KLF6_HUMAN.H11MO.0.A	-19	0.00483335	1.93817	0.349309	19	GGAAGCGCGCGGCGCCGGGCGCCCCGCCGCGGGGCCGCGG	CCCCCGGCCCCGCCCTTCC	-
M74	GATA2_HUMAN.H11MO.0.A	8	0.00592211	2.37477	0.379158	11	GGAAGCGCGCGGCGCCGGGCGCCCCGCCGCGGGGCCGCGG	CCTTATCTCCACCCCCCAG	-
M74	PATZ1_HUMAN.H11MO.0.C	-14	0.00620026	2.48631	0.379158	22	GGAAGCGCGCGGCGCCGGGCGCCCCGCCGCGGGGCCGCGG	CCTCCCCCCCCGCCCCCTCCCC	-
M74	TAL1_HUMAN.H11MO.0.A	8	0.00825399	3.30985	0.468694	11	GGAAGCGCGCGGCGCCGGGCGCCCCGCCGCGGGGCCGCGG	CCTTATCTGCCCCCCCCAG	-
M75	SP3_HUMAN.H11MO.0.B	-12	0.000595048	0.238614	0.303396	20	CCGCGCGCGCCAGGGGGGTGGGGCCCCGCGGCGCCGCGCT	GGGGGGGGGCGGGGCCGGGG	+
M75	SP2_HUMAN.H11MO.0.A	-8	0.000998456	0.400381	0.303396	22	CCGCGCGCGCCAGGGGGGTGGGGCCCCGCGGCGCCGCGCT	GGGGGGGGGGCGGGGCCGGGGG	+
M75	THAP1_HUMAN.H11MO.0.C	-2	0.00114348	0.458536	0.303396	22	CCGCGCGCGCCAGGGGGGTGGGGCCCCGCGGCGCCGCGCT	CGCCGCCATCTTGGCTGCGGGC	+
M75	GATA1_HUMAN.H11MO.0.A	6	0.00200858	0.80544	0.319758	13	CCGCGCGCGCCAGGGGGGTGGGGCCCCGCGGCGCCGCGCT	TCTTATCTGTCCCCGCCAG	-
M75	ZN563_HUMAN.H11MO.0.C	-16	0.00316579	1.26948	0.383866	21	CCGCGCGCGCCAGGGGGGTGGGGCCCCGCGGCGCCGCGCT	GGGATCCTCACTGGCAGCTGC	+
M75	PATZ1_HUMAN.H11MO.0.C	-1	0.00418383	1.67772	0.383866	22	CCGCGCGCGCCAGGGGGGTGGGGCCCCGCGGCGCCGCGCT	GGGGAGGGGGCGGGGGGGGAGG	+
M75	ZN341_HUMAN.H11MO.0.C	-12	0.00473578	1.89905	0.383866	22	CCGCGCGCGCCAGGGGGGTGGGGCCCCGCGGCGCCGCGCT	GGGGGGGGGGGGAGGGAAGAGC	+
M75	RXRA_HUMAN.H11MO.0.A	-13	0.00482256	1.93385	0.383866	20	CCGCGCGCGCCAGGGGGGTGGGGCCCCGCGGCGCCGCGCT	GGGGGAGGCAGAGGTCAGAG	+
M75	USF2_HUMAN.H11MO.0.A	-31	0.00687671	2.75756	0.415717	9	CCGCGCGCGCCAGGGGGGTGGGGCCCCGCGGCGCCGCGCT	CGCCGCGGCCACGTGACCC	-
M75	KLF6_HUMAN.H11MO.0.A	-11	0.00783406	3.14146	0.415717	19	CCGCGCGCGCCAGGGGGGTGGGGCCCCGCGGCGCCGCGCT	GGAAGGGCGGGGCCGGGGG	+
M75	TAL1_HUMAN.H11MO.0.A	6	0.00783406	3.14146	0.415717	13	CCGCGCGCGCCAGGGGGGTGGGGCCCCGCGGCGCCGCGCT	CCTTATCTGCCCCCCCCAG	-
M75	MXI1_HUMAN.H11MO.0.A	-15	0.00972911	3.90137	0.45554	15	CCGCGCGCGCCAGGGGGGTGGGGCCCCGCGGCGCCGCGCT	GCACGTGGCGGCGGG	+
M79	THAP1_HUMAN.H11MO.0.C	-8	0.000263057	0.105486	0.107088	22	CGCTGGCTGCACTGGAGAGAGGCGGCGCCGGCCCGGGCGG	GCCCGCAGCCAAGATGGCGGCG	-
M79	MBD2_HUMAN.H11MO.0.B	-24	0.000386483	0.15498	0.107088	11	CGCTGGCTGCACTGGAGAGAGGCGGCGCCGGCCCGGGCGG	CCTCCGGCCCG	-
M79	TAF1_HUMAN.H11MO.0.A	-18	0.000433825	0.173964	0.107088	16	CGCTGGCTGCACTGGAGAGAGGCGGCGCCGGCCCGGGCGG	AAGATGGCGGCGGCGG	+
M79	SP3_HUMAN.H11MO.0.B	-19	0.000565178	0.226636	0.107088	20	CGCTGGCTGCACTGGAGAGAGGCGGCGCCGGCCCGGGCGG	CCCCGGCCCCGCCCCCCCCC	-
M79	SP2_HUMAN.H11MO.0.A	-12	0.000722453	0.289703	0.107088	22	CGCTGGCTGCACTGGAGAGAGGCGGCGCCGGCCCGGGCGG	GGGGGGGGGGCGGGGCCGGGGG	+
M79	KLF3_HUMAN.H11MO.0.B	-13	0.000864286	0.346579	0.107088	19	CGCTGGCTGCACTGGAGAGAGGCGGCGCCGGCCCGGGCGG	GGGGAGGGGCGGGGCCGGG	+
M79	SP4_HUMAN.H11MO.0.A	-12	0.000947738	0.380043	0.107088	20	CGCTGGCTGCACTGGAGAGAGGCGGCGCCGGCCCGGGCGG	GGGAAGGGGGCGGGGCCGGG	+
M79	VEZF1_HUMAN.H11MO.0.C	-14	0.0031768	1.2739	0.1914	22	CGCTGGCTGCACTGGAGAGAGGCGGCGCCGGCCCGGGCGG	GGGGAGGGGGGAGGGGGAGGGG	+
M79	PATZ1_HUMAN.H11MO.0.C	-18	0.0033878	1.35851	0.1914	22	CGCTGGCTGCACTGGAGAGAGGCGGCGCCGGCCCGGGCGG	GGGGAGGGGGCGGGGGGGGAGG	+
M79	SRBP2_HUMAN.H11MO.0.B	-9	0.00484708	1.94368	0.255588	13	CGCTGGCTGCACTGGAGAGAGGCGGCGCCGGCCCGGGCGG	GGGTGGGGTGAGG	+
M79	RFX1_HUMAN.H11MO.0.B	1	0.00597364	2.39543	0.282008	21	CGCTGGCTGCACTGGAGAGAGGCGGCGCCGGCCCGGGCGG	GCCCCGGTTGCCATGGCGACGG	+
M79	RXRA_HUMAN.H11MO.0.A	-12	0.0060612	2.43054	0.282008	20	CGCTGGCTGCACTGGAGAGAGGCGGCGCCGGCCCGGGCGG	GGGGGAGGCAGAGGTCAGAG	+
M79	SMAD3_HUMAN.H11MO.0.B	-11	0.00778359	3.12122	0.342026	12	CGCTGGCTGCACTGGAGAGAGGCGGCGCCGGCCCGGGCGG	CAGGTGACAGAG	-
M79	KLF6_HUMAN.H11MO.0.A	-15	0.00861361	3.45406	0.358578	19	CGCTGGCTGCACTGGAGAGAGGCGGCGCCGGCCCGGGCGG	GGAAGGGCGGGGCCGGGGG	+
M79	ZN335_HUMAN.H11MO.0.A	-1	0.00971893	3.89729	0.384362	22	CGCTGGCTGCACTGGAGAGAGGCGGCGCCGGCCCGGGCGG	TCAGGCAGCGCCGAGGACAGCC	-
M79	SP1_HUMAN.H11MO.0.A	-16	0.0116158	4.65793	0.39946	22	CGCTGGCTGCACTGGAGAGAGGCGGCGCCGGCCCGGGCGG	GGGGGGCGGGGCCGGGGGGGGG	+
M81	THAP1_HUMAN.H11MO.0.C	-11	0.000667742	0.267765	0.34421	22	CAATGGAGCGCCGGGGCCCACATGGGCGTGTGTGCCCCGA	CGCCGCCATCTTGGCTGCGGGC	+
M81	ZN563_HUMAN.H11MO.0.C	-11	0.00145473	0.583345	0.34421	21	CAATGGAGCGCCGGGGCCCACATGGGCGTGTGTGCCCCGA	GGGATCCTCACTGGCAGCTGC	+
M81	RXRA_HUMAN.H11MO.0.A	-1	0.00162301	0.650827	0.34421	20	CAATGGAGCGCCGGGGCCCACATGGGCGTGTGTGCCCCGA	GGGGGAGGCAGAGGTCAGAG	+
M82	ZN331_HUMAN.H11MO.0.C	-24	0.000542154	0.217404	0.434808	16	CTCCTCCAGAGCCGCCCGGGAGCAGGGAGGGCTCCGCTAG	GGCTGGGCTCAGCTGGGTGG	+
M83	ZN563_HUMAN.H11MO.0.C	-7	8.26886e-05	0.0331581	0.0662344	21	CCGAAGCACACACGCCAGAAAGAGCCCCCAACCTCCCGCG	GCAGCTGCCAGTGAGGATCCC	-
M84	SP3_HUMAN.H11MO.0.B	-16	6.6091e-06	0.00265025	0.00522052	20	GCTCTCGGCGTCGGGCGGCGCCGGCCGGCGGCGCTGAGCT	GGGGGGGGGCGGGGCCGGGG	+
M84	SP2_HUMAN.H11MO.0.A	-15	8.13854e-05	0.0326355	0.0291663	22	GCTCTCGGCGTCGGGCGGCGCCGGCCGGCGGCGCTGAGCT	GGGGGGGGGGCGGGGCCGGGGG	+
M84	PATZ1_HUMAN.H11MO.0.C	-15	0.000389127	0.15604	0.0753479	22	GCTCTCGGCGTCGGGCGGCGCCGGCCGGCGGCGCTGAGCT	GGGGAGGGGGCGGGGGGGGAGG	+
M84	THAP1_HUMAN.H11MO.0.C	-11	0.000637068	0.255464	0.0753479	22	GCTCTCGGCGTCGGGCGGCGCCGGCCGGCGGCGCTGAGCT	GCCCGCAGCCAAGATGGCGGCG	-
M84	KLF3_HUMAN.H11MO.0.B	-16	0.000667725	0.267758	0.0753479	19	GCTCTCGGCGTCGGGCGGCGCCGGCCGGCGGCGCTGAGCT	GGGGAGGGGCGGGGCCGGG	+
M84	ZN341_HUMAN.H11MO.0.C	-12	0.00110052	0.441308	0.108662	22	GCTCTCGGCGTCGGGCGGCGCCGGCCGGCGGCGCTGAGCT	GGGGGGGGGGGGAGGGAAGAGC	+
M84	KLF6_HUMAN.H11MO.0.A	-12	0.00160129	0.642117	0.14054	19	GCTCTCGGCGTCGGGCGGCGCCGGCCGGCGGCGCTGAGCT	GGAAGGGCGGGGCCGGGGG	+
M84	SP4_HUMAN.H11MO.0.A	-15	0.00236244	0.94734	0.186609	20	GCTCTCGGCGTCGGGCGGCGCCGGCCGGCGGCGCTGAGCT	GGGAAGGGGGCGGGGCCGGG	+
M84	ZN563_HUMAN.H11MO.0.C	-17	0.00378987	1.51974	0.23847	21	GCTCTCGGCGTCGGGCGGCGCCGGCCGGCGGCGCTGAGCT	GCAGCTGCCAGTGAGGATCCC	-
M84	Z324A_HUMAN.H11MO.0.C	-12	0.00392469	1.5738	0.23847	23	GCTCTCGGCGTCGGGCGGCGCCGGCCGGCGGCGCTGAGCT	TGGCAGCAAAGGATGGTTTGATA	-
M84	CTCFL_HUMAN.H11MO.0.A	-19	0.00434683	1.74308	0.245254	17	GCTCTCGGCGTCGGGCGGCGCCGGCCGGCGGCGCTGAGCT	GCCGCCAGGGGGCGCCG	+
M84	VEZF1_HUMAN.H11MO.0.C	-17	0.00577999	2.31778	0.290177	22	GCTCTCGGCGTCGGGCGGCGCCGGCCGGCGGCGCTGAGCT	GGGGAGGGGGGAGGGGGAGGGG	+
M84	SP1_HUMAN.H11MO.0.A	-12	0.00651913	2.61417	0.302909	22	GCTCTCGGCGTCGGGCGGCGCCGGCCGGCGGCGCTGAGCT	GGGGGGCGGGGCCGGGGGGGGG	+
M84	TAF1_HUMAN.H11MO.0.A	-21	0.0114576	4.59449	0.415427	16	GCTCTCGGCGTCGGGCGGCGCCGGCCGGCGGCGCTGAGCT	AAGATGGCGGCGGCGG	+
M84	ZBT17_HUMAN.H11MO.0.A	-14	0.0116888	4.6872	0.415427	19	GCTCTCGGCGTCGGGCGGCGCCGGCCGGCGGCGCTGAGCT	GAGGGTGGGGGAGGGGAAG	+
M84	PAX5_HUMAN.H11MO.0.A	-17	0.0120963	4.8506	0.415427	21	GCTCTCGGCGTCGGGCGGCGCCGGCCGGCGGCGCTGAGCT	GTCACGCTCTGCTGCCCAGGC	-
M84	ZN335_HUMAN.H11MO.0.A	-23	0.0131379	5.2683	0.432401	17	GCTCTCGGCGTCGGGCGGCGCCGGCCGGCGGCGCTGAGCT	TCAGGCAGCGCCGAGGACAGCC	-
M84	RXRA_HUMAN.H11MO.0.A	-10	0.0147476	5.91377	0.465964	20	GCTCTCGGCGTCGGGCGGCGCCGGCCGGCGGCGCTGAGCT	GGGGGAGGCAGAGGTCAGAG	+
M84	MXI1_HUMAN.H11MO.0.A	-23	0.0172377	6.9123	0.481022	15	GCTCTCGGCGTCGGGCGGCGCCGGCCGGCGGCGCTGAGCT	GCACGTGGCGGCGGG	+
M84	EGR1_HUMAN.H11MO.0.A	-13	0.01766	7.08167	0.481022	17	GCTCTCGGCGTCGGGCGGCGCCGGCCGGCGGCGCTGAGCT	GAGGGCGTGGGCGGGGG	+
M84	ZN770_HUMAN.H11MO.0.C	-12	0.0183976	7.37742	0.484407	22	GCTCTCGGCGTCGGGCGGCGCCGGCCGGCGGCGCTGAGCT	GGGAGGCTGAGGCGGGAGGATC	+
M85	THAP1_HUMAN.H11MO.0.C	-15	4.28067e-05	0.0171655	0.0339872	22	GCCGGGGCGGCGCCGCGCCGACGCCGGCGCGCCGGGCGGC	CGCCGCCATCTTGGCTGCGGGC	+
M85	SP3_HUMAN.H11MO.0.B	-3	0.000670176	0.268741	0.201927	20	GCCGGGGCGGCGCCGCGCCGACGCCGGCGCGCCGGGCGGC	GGGGGGGGGCGGGGCCGGGG	+
M85	RFX1_HUMAN.H11MO.0.B	-13	0.00156113	0.626014	0.201927	22	GCCGGGGCGGCGCCGCGCCGACGCCGGCGCGCCGGGCGGC	GCCCCGGTTGCCATGGCGACGG	+
M85	RXRA_HUMAN.H11MO.0.A	-15	0.00159279	0.638709	0.201927	20	GCCGGGGCGGCGCCGCGCCGACGCCGGCGCGCCGGGCGGC	CTCTGACCTCTGCCTCCCCC	-
M85	ZN563_HUMAN.H11MO.0.C	-13	0.00182027	0.729929	0.201927	21	GCCGGGGCGGCGCCGCGCCGACGCCGGCGCGCCGGGCGGC	GCAGCTGCCAGTGAGGATCCC	-
M85	SP2_HUMAN.H11MO.0.A	-17	0.00216832	0.869497	0.201927	22	GCCGGGGCGGCGCCGCGCCGACGCCGGCGCGCCGGGCGGC	CCCCCGGCCCCGCCCCCCCCCC	-
M85	USF2_HUMAN.H11MO.0.A	10	0.00549523	2.20359	0.333084	9	GCCGGGGCGGCGCCGCGCCGACGCCGGCGCGCCGGGCGGC	GGGTCACGTGGCCGCGGCG	+
M85	KLF3_HUMAN.H11MO.0.B	-7	0.00587324	2.35517	0.333084	19	GCCGGGGCGGCGCCGCGCCGACGCCGGCGCGCCGGGCGGC	CCCGGCCCCGCCCCTCCCC	-
M85	MXI1_HUMAN.H11MO.0.A	-24	0.00750192	3.00827	0.397087	15	GCCGGGGCGGCGCCGCGCCGACGCCGGCGCGCCGGGCGGC	CCCGCCGCCACGTGC	-
M85	GATA1_HUMAN.H11MO.0.A	8	0.00815189	3.26891	0.404522	11	GCCGGGGCGGCGCCGCGCCGACGCCGGCGCGCCGGGCGGC	TCTTATCTGTCCCCGCCAG	-
M85	KLF6_HUMAN.H11MO.0.A	0	0.00988621	3.96437	0.461727	19	GCCGGGGCGGCGCCGCGCCGACGCCGGCGCGCCGGGCGGC	GGAAGGGCGGGGCCGGGGG	+
M86	SP2_HUMAN.H11MO.0.A	-2	0.000214426	0.085985	0.169572	22	CCGGGCCCGGGGCGCCGGCGGCCGGCGCGCCCGGCGGCGC	GGGGGGGGGGCGGGGCCGGGGG	+
M86	SP3_HUMAN.H11MO.0.B	-3	0.000481552	0.193102	0.19041	20	CCGGGCCCGGGGCGCCGGCGGCCGGCGCGCCCGGCGGCGC	CCCCGGCCCCGCCCCCCCCC	-
M86	PATZ1_HUMAN.H11MO.0.C	-2	0.000937436	0.375912	0.196718	22	CCGGGCCCGGGGCGCCGGCGGCCGGCGCGCCCGGCGGCGC	GGGGAGGGGGCGGGGGGGGAGG	+
M86	THAP1_HUMAN.H11MO.0.C	2	0.00149252	0.598499	0.196718	20	CCGGGCCCGGGGCGCCGGCGGCCGGCGCGCCCGGCGGCGC	GCCCGCAGCCAAGATGGCGGCG	-
M86	GATA1_HUMAN.H11MO.0.A	-29	0.00228813	0.917542	0.226187	11	CCGGGCCCGGGGCGCCGGCGGCCGGCGCGCCCGGCGGCGC	CTGGCGGGGACAGATAAGA	+
M86	RXRA_HUMAN.H11MO.0.A	-12	0.00299386	1.20054	0.263066	20	CCGGGCCCGGGGCGCCGGCGGCCGGCGCGCCCGGCGGCGC	CTCTGACCTCTGCCTCCCCC	-
M86	TAL1_HUMAN.H11MO.0.A	-28	0.00588622	2.36037	0.37937	12	CCGGGCCCGGGGCGCCGGCGGCCGGCGCGCCCGGCGGCGC	CTGGGGGGGGCAGATAAGG	+
M86	SP4_HUMAN.H11MO.0.A	-2	0.00610461	2.44795	0.37937	20	CCGGGCCCGGGGCGCCGGCGGCCGGCGCGCCCGGCGGCGC	GGGAAGGGGGCGGGGCCGGG	+
M86	ZN563_HUMAN.H11MO.0.C	-1	0.00623635	2.50078	0.37937	21	CCGGGCCCGGGGCGCCGGCGGCCGGCGCGCCCGGCGGCGC	GGGATCCTCACTGGCAGCTGC	+
M86	KLF6_HUMAN.H11MO.0.A	-14	0.00866193	3.47343	0.421357	19	CCGGGCCCGGGGCGCCGGCGGCCGGCGCGCCCGGCGGCGC	CCCCCGGCCCCGCCCTTCC	-
M86	GATA2_HUMAN.H11MO.0.A	-29	0.00922808	3.70046	0.421357	11	CCGGGCCCGGGGCGCCGGCGGCCGGCGCGCCCGGCGGCGC	CTGGGGGGTGGAGATAAGG	+
M86	ZN341_HUMAN.H11MO.0.C	-11	0.010057	4.03286	0.421357	22	CCGGGCCCGGGGCGCCGGCGGCCGGCGCGCCCGGCGGCGC	GCTCTTCCCTCCCCCCCCCCCC	-
M86	RFX1_HUMAN.H11MO.0.B	-6	0.0106524	4.27162	0.421357	22	CCGGGCCCGGGGCGCCGGCGGCCGGCGCGCCCGGCGGCGC	CCGTCGCCATGGCAACCGGGGC	-
M87	THAP1_HUMAN.H11MO.0.C	-16	0.000637702	0.255719	0.24608	22	CGGCCACAGGGCGCGCGCACGCCTCGCCGGGGGCGGCCGT	GCCCGCAGCCAAGATGGCGGCG	-
M87	SP3_HUMAN.H11MO.0.B	-12	0.00105762	0.424107	0.24608	20	CGGCCACAGGGCGCGCGCACGCCTCGCCGGGGGCGGCCGT	GGGGGGGGGCGGGGCCGGGG	+
M87	SP2_HUMAN.H11MO.0.A	-11	0.00137789	0.552535	0.24608	22	CGGCCACAGGGCGCGCGCACGCCTCGCCGGGGGCGGCCGT	GGGGGGGGGGCGGGGCCGGGGG	+
M87	ZN563_HUMAN.H11MO.0.C	-16	0.00173475	0.695633	0.24608	21	CGGCCACAGGGCGCGCGCACGCCTCGCCGGGGGCGGCCGT	GGGATCCTCACTGGCAGCTGC	+
M87	GATA1_HUMAN.H11MO.0.A	6	0.00175565	0.704016	0.24608	13	CGGCCACAGGGCGCGCGCACGCCTCGCCGGGGGCGGCCGT	TCTTATCTGTCCCCGCCAG	-
M87	RXRA_HUMAN.H11MO.0.A	-20	0.00404996	1.62403	0.356342	20	CGGCCACAGGGCGCGCGCACGCCTCGCCGGGGGCGGCCGT	CTCTGACCTCTGCCTCCCCC	-
M87	USF2_HUMAN.H11MO.0.A	-31	0.00476691	1.91153	0.377481	9	CGGCCACAGGGCGCGCGCACGCCTCGCCGGGGGCGGCCGT	CGCCGCGGCCACGTGACCC	-
M87	NR1D1_HUMAN.H11MO.0.B	-14	0.00670163	2.68736	0.482443	19	CGGCCACAGGGCGCGCGCACGCCTCGCCGGGGGCGGCCGT	AGGGAAGTGGGTCAGAAGG	+
M88	SP3_HUMAN.H11MO.0.B	-15	0.000308117	0.123555	0.113502	20	GACCGCCGGCGCGGACCGCCGCGCCGCGGCGGTCCCGGCG	CCCCGGCCCCGCCCCCCCCC	-
M88	SP2_HUMAN.H11MO.0.A	-8	0.000503656	0.201966	0.113502	22	GACCGCCGGCGCGGACCGCCGCGCCGCGGCGGTCCCGGCG	GGGGGGGGGGCGGGGCCGGGGG	+
M88	THAP1_HUMAN.H11MO.0.C	-4	0.000716629	0.287368	0.113502	22	GACCGCCGGCGCGGACCGCCGCGCCGCGGCGGTCCCGGCG	GCCCGCAGCCAAGATGGCGGCG	-
M88	RXRA_HUMAN.H11MO.0.A	-16	0.00256189	1.02732	0.274231	20	GACCGCCGGCGCGGACCGCCGCGCCGCGGCGGTCCCGGCG	CTCTGACCTCTGCCTCCCCC	-
M88	KLF3_HUMAN.H11MO.0.B	-11	0.00278404	1.1164	0.274231	19	GACCGCCGGCGCGGACCGCCGCGCCGCGGCGGTCCCGGCG	CCCGGCCCCGCCCCTCCCC	-
M88	USF2_HUMAN.H11MO.0.A	9	0.00278404	1.1164	0.274231	10	GACCGCCGGCGCGGACCGCCGCGCCGCGGCGGTCCCGGCG	GGGTCACGTGGCCGCGGCG	+
M88	PATZ1_HUMAN.H11MO.0.C	-11	0.00353929	1.41926	0.280284	22	GACCGCCGGCGCGGACCGCCGCGCCGCGGCGGTCCCGGCG	CCTCCCCCCCCGCCCCCTCCCC	-
M88	KLF6_HUMAN.H11MO.0.A	-11	0.00393928	1.57965	0.283599	19	GACCGCCGGCGCGGACCGCCGCGCCGCGGCGGTCCCGGCG	CCCCCGGCCCCGCCCTTCC	-
M88	ZN563_HUMAN.H11MO.0.C	-5	0.00449536	1.80264	0.296663	21	GACCGCCGGCGCGGACCGCCGCGCCGCGGCGGTCCCGGCG	GCAGCTGCCAGTGAGGATCCC	-
M88	GATA1_HUMAN.H11MO.0.A	-29	0.00516978	2.07308	0.312684	11	GACCGCCGGCGCGGACCGCCGCGCCGCGGCGGTCCCGGCG	CTGGCGGGGACAGATAAGA	+
M88	TAL1_HUMAN.H11MO.0.A	8	0.0063175	2.53332	0.312684	11	GACCGCCGGCGCGGACCGCCGCGCCGCGGCGGTCCCGGCG	CCTTATCTGCCCCCCCCAG	-
M88	SP4_HUMAN.H11MO.0.A	-16	0.00948656	3.80411	0.417366	20	GACCGCCGGCGCGGACCGCCGCGCCGCGGCGGTCCCGGCG	CCCGGCCCCGCCCCCTTCCC	-
M88	ZN341_HUMAN.H11MO.0.C	-2	0.0126356	5.06687	0.435059	22	GACCGCCGGCGCGGACCGCCGCGCCGCGGCGGTCCCGGCG	GGGGGGGGGGGGAGGGAAGAGC	+
M88	NR1D1_HUMAN.H11MO.0.B	1	0.0155026	6.21656	0.491073	18	GACCGCCGGCGCGGACCGCCGCGCCGCGGCGGTCCCGGCG	AGGGAAGTGGGTCAGAAGG	+
M89	TFE3_HUMAN.H11MO.0.B	-8	0.000281978	0.113073	0.225866	10	GCTGCTCCTCGCGTGACAACACTTGCCCGCTTTGAAAGCC	TCACGTGACC	-
M89	TFEB_HUMAN.H11MO.0.C	-9	0.00073554	0.294951	0.263003	9	GCTGCTCCTCGCGTGACAACACTTGCCCGCTTTGAAAGCC	CACGTGACC	-
M89	MITF_HUMAN.H11MO.0.A	-8	0.000985024	0.394995	0.263003	10	GCTGCTCCTCGCGTGACAACACTTGCCCGCTTTGAAAGCC	TCACGTGACC	+
M89	USF1_HUMAN.H11MO.0.A	-6	0.00267667	1.07334	0.441443	12	GCTGCTCCTCGCGTGACAACACTTGCCCGCTTTGAAAGCC	GGTCACGTGACC	-
M89	AHR_HUMAN.H11MO.0.B	-7	0.00275556	1.10498	0.441443	9	GCTGCTCCTCGCGTGACAACACTTGCCCGCTTTGAAAGCC	GTTGCGTGC	+
M91	SP2_HUMAN.H11MO.0.A	0	1.82924e-05	0.00733525	0.0144861	22	GCGGCGGCCGGGCGCCCGCCGCGGCCCCGCCTGGACCGCC	CCCCCGGCCCCGCCCCCCCCCC	-
M91	THAP1_HUMAN.H11MO.0.C	-5	0.000267072	0.107096	0.0611111	22	GCGGCGGCCGGGCGCCCGCCGCGGCCCCGCCTGGACCGCC	GCCCGCAGCCAAGATGGCGGCG	-
M91	SP3_HUMAN.H11MO.0.B	-1	0.000385842	0.154723	0.0611111	20	GCGGCGGCCGGGCGCCCGCCGCGGCCCCGCCTGGACCGCC	CCCCGGCCCCGCCCCCCCCC	-
M91	PATZ1_HUMAN.H11MO.0.C	3	0.0012315	0.493832	0.139158	19	GCGGCGGCCGGGCGCCCGCCGCGGCCCCGCCTGGACCGCC	GGGGAGGGGGCGGGGGGGGAGG	+
M91	ZN563_HUMAN.H11MO.0.C	4	0.00127632	0.511806	0.139158	17	GCGGCGGCCGGGCGCCCGCCGCGGCCCCGCCTGGACCGCC	GCAGCTGCCAGTGAGGATCCC	-
M91	KLF6_HUMAN.H11MO.0.A	-5	0.00238792	0.957554	0.208171	19	GCGGCGGCCGGGCGCCCGCCGCGGCCCCGCCTGGACCGCC	GGAAGGGCGGGGCCGGGGG	+
M91	MXI1_HUMAN.H11MO.0.A	4	0.0026287	1.05411	0.208171	11	GCGGCGGCCGGGCGCCCGCCGCGGCCCCGCCTGGACCGCC	GCACGTGGCGGCGGG	+
M91	RFX1_HUMAN.H11MO.0.B	0	0.00386396	1.54945	0.278177	22	GCGGCGGCCGGGCGCCCGCCGCGGCCCCGCCTGGACCGCC	CCGTCGCCATGGCAACCGGGGC	-
M91	RXRA_HUMAN.H11MO.0.A	-7	0.00465604	1.86707	0.307267	20	GCGGCGGCCGGGCGCCCGCCGCGGCCCCGCCTGGACCGCC	CTCTGACCTCTGCCTCCCCC	-
M91	MAZ_HUMAN.H11MO.0.A	-2	0.00604366	2.42351	0.368161	22	GCGGCGGCCGGGCGCCCGCCGCGGCCCCGCCTGGACCGCC	GGGGGAGGGGGGGGGGGGGGGG	+
M91	TAF1_HUMAN.H11MO.0.A	3	0.00939694	3.76817	0.3965	13	GCGGCGGCCGGGCGCCCGCCGCGGCCCCGCCTGGACCGCC	AAGATGGCGGCGGCGG	+
M91	SP4_HUMAN.H11MO.0.A	-9	0.00962313	3.85888	0.3965	20	GCGGCGGCCGGGCGCCCGCCGCGGCCCCGCCTGGACCGCC	GGGAAGGGGGCGGGGCCGGG	+
M91	ZN554_HUMAN.H11MO.0.C	-10	0.00962313	3.85888	0.3965	20	GCGGCGGCCGGGCGCCCGCCGCGGCCCCGCCTGGACCGCC	AGCACCCCACATGGCTCAGC	-
M91	KLF3_HUMAN.H11MO.0.B	-10	0.0109618	4.39566	0.3965	19	GCGGCGGCCGGGCGCCCGCCGCGGCCCCGCCTGGACCGCC	GGGGAGGGGCGGGGCCGGG	+
M91	ZN341_HUMAN.H11MO.0.C	0	0.011878	4.76309	0.399435	22	GCGGCGGCCGGGCGCCCGCCGCGGCCCCGCCTGGACCGCC	GCTCTTCCCTCCCCCCCCCCCC	-
M91	ZN263_HUMAN.H11MO.0.A	-27	0.0132191	5.30084	0.402632	13	GCGGCGGCCGGGCGCCCGCCGCGGCCCCGCCTGGACCGCC	CTCCTCCTCTCCCTCCTCCC	-
M92	SP3_HUMAN.H11MO.0.B	-11	0.000974939	0.390951	0.248404	20	GCACCGGGCGGAGCCCGGCCCGCCGGCGCTCCGCGGCCCC	CCCCGGCCCCGCCCCCCCCC	-
M92	ZN563_HUMAN.H11MO.0.C	-8	0.00111914	0.448774	0.248404	21	GCACCGGGCGGAGCCCGGCCCGCCGGCGCTCCGCGGCCCC	GGGATCCTCACTGGCAGCTGC	+
M92	SP2_HUMAN.H11MO.0.A	-4	0.00125629	0.503774	0.248404	22	GCACCGGGCGGAGCCCGGCCCGCCGGCGCTCCGCGGCCCC	GGGGGGGGGGCGGGGCCGGGGG	+
M92	THAP1_HUMAN.H11MO.0.C	-17	0.00175436	0.703498	0.263808	22	GCACCGGGCGGAGCCCGGCCCGCCGGCGCTCCGCGGCCCC	GCCCGCAGCCAAGATGGCGGCG	-
M92	RXRA_HUMAN.H11MO.0.A	-7	0.0027979	1.12196	0.316127	20	GCACCGGGCGGAGCCCGGCCCGCCGGCGCTCCGCGGCCCC	GGGGGAGGCAGAGGTCAGAG	+
M92	USF2_HUMAN.H11MO.0.A	10	0.00403334	1.61737	0.332309	9	GCACCGGGCGGAGCCCGGCCCGCCGGCGCTCCGCGGCCCC	GGGTCACGTGGCCGCGGCG	+
M92	KLF6_HUMAN.H11MO.0.A	-16	0.00462177	1.85333	0.332309	19	GCACCGGGCGGAGCCCGGCCCGCCGGCGCTCCGCGGCCCC	GGAAGGGCGGGGCCGGGGG	+
M92	NR1D1_HUMAN.H11MO.0.B	-10	0.00604539	2.4242	0.345685	19	GCACCGGGCGGAGCCCGGCCCGCCGGCGCTCCGCGGCCCC	CCTTCTGACCCACTTCCCT	-
M92	GATA1_HUMAN.H11MO.0.A	-28	0.00604539	2.4242	0.345685	12	GCACCGGGCGGAGCCCGGCCCGCCGGCGCTCCGCGGCCCC	CTGGCGGGGACAGATAAGA	+
M92	PATZ1_HUMAN.H11MO.0.C	-10	0.00663487	2.66058	0.345685	22	GCACCGGGCGGAGCCCGGCCCGCCGGCGCTCCGCGGCCCC	CCTCCCCCCCCGCCCCCTCCCC	-
M92	TAL1_HUMAN.H11MO.0.A	-28	0.00786732	3.15479	0.345685	12	GCACCGGGCGGAGCCCGGCCCGCCGGCGCTCCGCGGCCCC	CTGGGGGGGGCAGATAAGG	+
M93	ZN563_HUMAN.H11MO.0.C	-10	0.000116491	0.046713	0.0921286	21	GCCGCCGCGCGCGCCGGCCGGGGGGGCCGCCCTCCCGGCT	GCAGCTGCCAGTGAGGATCCC	-
M93	SP3_HUMAN.H11MO.0.B	-9	0.000712265	0.285618	0.202207	20	GCCGCCGCGCGCGCCGGCCGGGGGGGCCGCCCTCCCGGCT	GGGGGGGGGCGGGGCCGGGG	+
M93	GATA1_HUMAN.H11MO.0.A	8	0.00183018	0.733903	0.20825	11	GCCGCCGCGCGCGCCGGCCGGGGGGGCCGCCCTCCCGGCT	TCTTATCTGTCCCCGCCAG	-
M93	SP2_HUMAN.H11MO.0.A	-8	0.00197256	0.790998	0.20825	22	GCCGCCGCGCGCGCCGGCCGGGGGGGCCGCCCTCCCGGCT	GGGGGGGGGGCGGGGCCGGGGG	+
M93	PATZ1_HUMAN.H11MO.0.C	-7	0.00210656	0.844731	0.20825	22	GCCGCCGCGCGCGCCGGCCGGGGGGGCCGCCCTCCCGGCT	GGGGAGGGGGCGGGGGGGGAGG	+
M93	THAP1_HUMAN.H11MO.0.C	-16	0.00210656	0.844731	0.20825	22	GCCGCCGCGCGCGCCGGCCGGGGGGGCCGCCCTCCCGGCT	GCCCGCAGCCAAGATGGCGGCG	-
M93	TAL1_HUMAN.H11MO.0.A	8	0.00301139	1.20757	0.238159	11	GCCGCCGCGCGCGCCGGCCGGGGGGGCCGCCCTCCCGGCT	CCTTATCTGCCCCCCCCAG	-
M93	USF2_HUMAN.H11MO.0.A	10	0.00301139	1.20757	0.238159	9	GCCGCCGCGCGCGCCGGCCGGGGGGGCCGCCCTCCCGGCT	GGGTCACGTGGCCGCGGCG	+
M93	GATA2_HUMAN.H11MO.0.A	8	0.00397371	1.59346	0.261888	11	GCCGCCGCGCGCGCCGGCCGGGGGGGCCGCCCTCCCGGCT	CCTTATCTCCACCCCCCAG	-
M93	CLOCK_HUMAN.H11MO.0.C	-1	0.00441625	1.77092	0.268665	14	GCCGCCGCGCGCGCCGGCCGGGGGGGCCGCCCTCCCGGCT	CAGACACGTGAACA	+
M93	RXRA_HUMAN.H11MO.0.A	-18	0.0053717	2.15405	0.283218	20	GCCGCCGCGCGCGCCGGCCGGGGGGGCCGCCCTCCCGGCT	GGGGGAGGCAGAGGTCAGAG	+
M93	MXI1_HUMAN.H11MO.0.A	-15	0.0101364	4.06469	0.421921	15	GCCGCCGCGCGCGCCGGCCGGGGGGGCCGCCCTCCCGGCT	GCACGTGGCGGCGGG	+
M94	PATZ1_HUMAN.H11MO.0.C	0	5.71307e-05	0.0229094	0.0361612	22	GCGGACCCGGCGCGGCTTCTCCCCTACCGGCTTGCGTATC	CCTCCCCCCCCGCCCCCTCCCC	-
M94	SP2_HUMAN.H11MO.0.A	-5	9.20297e-05	0.0369039	0.0361612	22	GCGGACCCGGCGCGGCTTCTCCCCTACCGGCTTGCGTATC	CCCCCGGCCCCGCCCCCCCCCC	-
M94	SP3_HUMAN.H11MO.0.B	-4	0.000170234	0.068264	0.0445934	20	GCGGACCCGGCGCGGCTTCTCCCCTACCGGCTTGCGTATC	CCCCGGCCCCGCCCCCCCCC	-
M94	THAP1_HUMAN.H11MO.0.C	2	0.000359719	0.144247	0.0580288	20	GCGGACCCGGCGCGGCTTCTCCCCTACCGGCTTGCGTATC	GCCCGCAGCCAAGATGGCGGCG	-
M94	SP4_HUMAN.H11MO.0.A	-5	0.000369207	0.148052	0.0580288	20	GCGGACCCGGCGCGGCTTCTCCCCTACCGGCTTGCGTATC	CCCGGCCCCGCCCCCTTCCC	-
M94	KLF6_HUMAN.H11MO.0.A	-3	0.000450247	0.180549	0.0589718	19	GCGGACCCGGCGCGGCTTCTCCCCTACCGGCTTGCGTATC	CCCCCGGCCCCGCCCTTCC	-
M94	MAZ_HUMAN.H11MO.0.A	-1	0.000554606	0.222397	0.0622631	22	GCGGACCCGGCGCGGCTTCTCCCCTACCGGCTTGCGTATC	CCCCCCCCCCCCCCCCTCCCCC	-
M94	ZN341_HUMAN.H11MO.0.C	-11	0.000685973	0.275075	0.0673847	22	GCGGACCCGGCGCGGCTTCTCCCCTACCGGCTTGCGTATC	GCTCTTCCCTCCCCCCCCCCCC	-
M94	KLF3_HUMAN.H11MO.0.B	-5	0.000824001	0.330425	0.0719498	19	GCGGACCCGGCGCGGCTTCTCCCCTACCGGCTTGCGTATC	CCCGGCCCCGCCCCTCCCC	-
M94	KLF15_HUMAN.H11MO.0.A	-5	0.00118954	0.477005	0.0934808	19	GCGGACCCGGCGCGGCTTCTCCCCTACCGGCTTGCGTATC	CCCCCCCCTGCTCCTCCCC	-
M94	ZN563_HUMAN.H11MO.0.C	-1	0.00154133	0.618073	0.110115	21	GCGGACCCGGCGCGGCTTCTCCCCTACCGGCTTGCGTATC	GGGATCCTCACTGGCAGCTGC	+
M94	VEZF1_HUMAN.H11MO.0.C	-15	0.00191212	0.766759	0.115589	22	GCGGACCCGGCGCGGCTTCTCCCCTACCGGCTTGCGTATC	CCCCTCCCCCTCCCCCCTCCCC	-
M94	OSR2_HUMAN.H11MO.0.C	-8	0.00291788	1.17007	0.163789	16	GCGGACCCGGCGCGGCTTCTCCCCTACCGGCTTGCGTATC	GCTGCTGCTTCTGCTG	+
M94	ZBT17_HUMAN.H11MO.0.A	-15	0.00318961	1.27903	0.167106	19	GCGGACCCGGCGCGGCTTCTCCCCTACCGGCTTGCGTATC	CTTCCCCTCCCCCACCCTC	-
M94	WT1_HUMAN.H11MO.0.C	-12	0.00407151	1.63267	0.192087	20	GCGGACCCGGCGCGGCTTCTCCCCTACCGGCTTGCGTATC	CCCCCCCTCCTCCCCCGCCC	-
M94	SP1_HUMAN.H11MO.0.A	1	0.00415531	1.66628	0.192087	21	GCGGACCCGGCGCGGCTTCTCCCCTACCGGCTTGCGTATC	CCCCCCCCCGGCCCCGCCCCCC	-
M94	EGR2_HUMAN.H11MO.0.A	-4	0.0072762	2.91776	0.300951	18	GCGGACCCGGCGCGGCTTCTCCCCTACCGGCTTGCGTATC	CCCCTCCCACACCCCCCC	-
M94	KLF1_HUMAN.H11MO.0.A	-10	0.00831688	3.33507	0.310593	14	GCGGACCCGGCGCGGCTTCTCCCCTACCGGCTTGCGTATC	CCCGGCCCCGCCCC	-
M94	TAF1_HUMAN.H11MO.0.A	-6	0.00861779	3.45574	0.310593	16	GCGGACCCGGCGCGGCTTCTCCCCTACCGGCTTGCGTATC	CCGCCGCCGCCATCTT	-
M94	ZN770_HUMAN.H11MO.0.C	1	0.008695	3.4867	0.310593	21	GCGGACCCGGCGCGGCTTCTCCCCTACCGGCTTGCGTATC	GATCCTCCCGCCTCAGCCTCCC	-
M94	ZN263_HUMAN.H11MO.0.A	-15	0.0093327	3.74241	0.318877	20	GCGGACCCGGCGCGGCTTCTCCCCTACCGGCTTGCGTATC	CTCCTCCTCTCCCTCCTCCC	-
M94	ZN335_HUMAN.H11MO.0.A	-13	0.00979802	3.92901	0.320827	22	GCGGACCCGGCGCGGCTTCTCCCCTACCGGCTTGCGTATC	GGCTGTCCTCGGCGCTGCCTGA	+
M94	EGR1_HUMAN.H11MO.0.A	-3	0.010325	4.14032	0.323373	17	GCGGACCCGGCGCGGCTTCTCCCCTACCGGCTTGCGTATC	CCCCCGCCCACGCCCTC	-
M94	SRBP2_HUMAN.H11MO.0.B	-15	0.0106987	4.2902	0.323373	13	GCGGACCCGGCGCGGCTTCTCCCCTACCGGCTTGCGTATC	CCTCACCCCACCC	-
M94	PTF1A_HUMAN.H11MO.0.B	-5	0.0114949	4.60947	0.33457	18	GCGGACCCGGCGCGGCTTCTCCCCTACCGGCTTGCGTATC	CCAGCTGCCCCCTTTCCC	+
M94	ZN554_HUMAN.H11MO.0.C	0	0.0181516	7.27881	0.491884	20	GCGGACCCGGCGCGGCTTCTCCCCTACCGGCTTGCGTATC	GCTGAGCCATGTGGGGTGCT	+
M94	HEN1_HUMAN.H11MO.0.C	-5	0.0181516	7.27881	0.491884	20	GCGGACCCGGCGCGGCTTCTCCCCTACCGGCTTGCGTATC	AGGGACGCAGCTGCTCCCCA	-
M95	RXRA_HUMAN.H11MO.0.A	-5	0.000150144	0.0602078	0.0615791	20	CAGGGTGCCGCCGCCTACCCGGCCCGGGCTTCGCACTCTC	CTCTGACCTCTGCCTCCCCC	-
M95	PATZ1_HUMAN.H11MO.0.C	-4	0.000155328	0.0622864	0.0615791	22	CAGGGTGCCGCCGCCTACCCGGCCCGGGCTTCGCACTCTC	CCTCCCCCCCCGCCCCCTCCCC	-
M95	VEZF1_HUMAN.H11MO.0.C	-5	0.000293784	0.117807	0.0776464	22	CAGGGTGCCGCCGCCTACCCGGCCCGGGCTTCGCACTCTC	CCCCTCCCCCTCCCCCCTCCCC	-
M95	SP4_HUMAN.H11MO.0.A	0	0.000614512	0.246419	0.121811	20	CAGGGTGCCGCCGCCTACCCGGCCCGGGCTTCGCACTCTC	CCCGGCCCCGCCCCCTTCCC	-
M95	SP3_HUMAN.H11MO.0.B	-16	0.00114846	0.460532	0.182121	20	CAGGGTGCCGCCGCCTACCCGGCCCGGGCTTCGCACTCTC	CCCCGGCCCCGCCCCCCCCC	-
M95	THAP1_HUMAN.H11MO.0.C	-8	0.00163222	0.654519	0.215696	22	CAGGGTGCCGCCGCCTACCCGGCCCGGGCTTCGCACTCTC	CGCCGCCATCTTGGCTGCGGGC	+
M95	KLF6_HUMAN.H11MO.0.A	-21	0.00235048	0.942542	0.263745	19	CAGGGTGCCGCCGCCTACCCGGCCCGGGCTTCGCACTCTC	CCCCCGGCCCCGCCCTTCC	-
M95	ZN341_HUMAN.H11MO.0.C	3	0.00266109	1.0671	0.263745	19	CAGGGTGCCGCCGCCTACCCGGCCCGGGCTTCGCACTCTC	GCTCTTCCCTCCCCCCCCCCCC	-
M95	MAZ_HUMAN.H11MO.0.A	-5	0.00326625	1.30977	0.287754	22	CAGGGTGCCGCCGCCTACCCGGCCCGGGCTTCGCACTCTC	CCCCCCCCCCCCCCCCTCCCCC	-
M95	LYL1_HUMAN.H11MO.0.A	-7	0.00408123	1.63657	0.323598	14	CAGGGTGCCGCCGCCTACCCGGCCCGGGCTTCGCACTCTC	CCAGCTGTTTCCTG	+
M95	SP2_HUMAN.H11MO.0.A	-16	0.00488084	1.95722	0.351817	22	CAGGGTGCCGCCGCCTACCCGGCCCGGGCTTCGCACTCTC	CCCCCGGCCCCGCCCCCCCCCC	-
M95	ZBT17_HUMAN.H11MO.0.A	-8	0.0065267	2.61721	0.431248	19	CAGGGTGCCGCCGCCTACCCGGCCCGGGCTTCGCACTCTC	CTTCCCCTCCCCCACCCTC	-
M95	RFX5_HUMAN.H11MO.0.A	-19	0.00749091	3.00386	0.456884	20	CAGGGTGCCGCCGCCTACCCGGCCCGGGCTTCGCACTCTC	TCTGCCTAGCAACAGCTGAC	-
M96	BHA15_HUMAN.H11MO.0.B	-29	0.00035674	0.143053	0.272705	11	CACCCGGGCAGAGGGAGCCCTGGGGATTGGTAGCGGCTGT	GCAGCAGCTGG	+
M96	THAP1_HUMAN.H11MO.0.C	-16	0.000874035	0.350488	0.272705	22	CACCCGGGCAGAGGGAGCCCTGGGGATTGGTAGCGGCTGT	GCCCGCAGCCAAGATGGCGGCG	-
M96	PTF1A_HUMAN.H11MO.0.B	-22	0.00113808	0.456369	0.272705	18	CACCCGGGCAGAGGGAGCCCTGGGGATTGGTAGCGGCTGT	GGGAAAGGGGGCAGCTGG	-
M96	ZN263_HUMAN.H11MO.0.A	-5	0.00137758	0.552411	0.272705	20	CACCCGGGCAGAGGGAGCCCTGGGGATTGGTAGCGGCTGT	GGGAGGAGGGAGAGGAGGAG	+
M96	MYF6_HUMAN.H11MO.0.C	-32	0.00307266	1.23214	0.403519	7	CACCCGGGCAGAGGGAGCCCTGGGGATTGGTAGCGGCTGT	GCAGCTG	-
M96	AP2B_HUMAN.H11MO.0.B	-16	0.00308533	1.23722	0.403519	10	CACCCGGGCAGAGGGAGCCCTGGGGATTGGTAGCGGCTGT	GCCCGGGGGC	+
M96	TFAP4_HUMAN.H11MO.0.A	-30	0.00384023	1.53993	0.403519	10	CACCCGGGCAGAGGGAGCCCTGGGGATTGGTAGCGGCTGT	AAACAGCTGG	-
M96	KLF15_HUMAN.H11MO.0.A	-4	0.00460421	1.84629	0.403519	19	CACCCGGGCAGAGGGAGCCCTGGGGATTGGTAGCGGCTGT	GGGGAGGAGCAGGGGGGGG	+
M96	ZN467_HUMAN.H11MO.0.C	-4	0.00511533	2.05125	0.403519	22	CACCCGGGCAGAGGGAGCCCTGGGGATTGGTAGCGGCTGT	GGGGAGGGGAGGGGGGGGGGGG	+
M96	COE1_HUMAN.H11MO.0.A	-14	0.00527774	2.11637	0.403519	15	CACCCGGGCAGAGGGAGCCCTGGGGATTGGTAGCGGCTGT	GGTCCCTGGGGACTT	-
M96	VEZF1_HUMAN.H11MO.0.C	-4	0.00562936	2.25738	0.403519	22	CACCCGGGCAGAGGGAGCCCTGGGGATTGGTAGCGGCTGT	GGGGAGGGGGGAGGGGGAGGGG	+
M96	PATZ1_HUMAN.H11MO.0.C	-4	0.00619158	2.48282	0.403519	22	CACCCGGGCAGAGGGAGCCCTGGGGATTGGTAGCGGCTGT	GGGGAGGGGGCGGGGGGGGAGG	+
M96	HTF4_HUMAN.H11MO.0.A	-31	0.0067805	2.71898	0.403519	9	CACCCGGGCAGAGGGAGCCCTGGGGATTGGTAGCGGCTGT	TGCAGCTGTG	+
M96	MAZ_HUMAN.H11MO.0.A	-4	0.00713439	2.86089	0.403519	22	CACCCGGGCAGAGGGAGCCCTGGGGATTGGTAGCGGCTGT	GGGGGAGGGGGGGGGGGGGGGG	+
M96	WT1_HUMAN.H11MO.0.C	-6	0.00791439	3.17367	0.417794	20	CACCCGGGCAGAGGGAGCCCTGGGGATTGGTAGCGGCTGT	GGGCGGGGGAGGAGGGGGGG	+
M96	KLF6_HUMAN.H11MO.0.A	-6	0.00848849	3.40389	0.420094	19	CACCCGGGCAGAGGGAGCCCTGGGGATTGGTAGCGGCTGT	GGAAGGGCGGGGCCGGGGG	+
M96	CTCFL_HUMAN.H11MO.0.A	-3	0.00903576	3.62334	0.420873	17	CACCCGGGCAGAGGGAGCCCTGGGGATTGGTAGCGGCTGT	GCCGCCAGGGGGCGCCG	+
M96	ITF2_HUMAN.H11MO.0.C	-31	0.010239	4.10583	0.445487	9	CACCCGGGCAGAGGGAGCCCTGGGGATTGGTAGCGGCTGT	GGCAGCTGGG	+
M96	SP2_HUMAN.H11MO.0.A	-4	0.0108322	4.34371	0.445487	22	CACCCGGGCAGAGGGAGCCCTGGGGATTGGTAGCGGCTGT	GGGGGGGGGGCGGGGCCGGGGG	+
M96	TFE2_HUMAN.H11MO.0.A	-30	0.011252	4.51204	0.445487	10	CACCCGGGCAGAGGGAGCCCTGGGGATTGGTAGCGGCTGT	CTGCAGCTGTG	-
M97	SP2_HUMAN.H11MO.0.A	-18	0.000178183	0.0714514	0.141274	22	CGGTGGCGCGGGGCCCGCGCGACGCGGCAGGTGCCGGCGG	GGGGGGGGGGCGGGGCCGGGGG	+
M97	SP3_HUMAN.H11MO.0.B	-13	0.0014375	0.576439	0.287635	20	CGGTGGCGCGGGGCCCGCGCGACGCGGCAGGTGCCGGCGG	CCCCGGCCCCGCCCCCCCCC	-
M97	THAP1_HUMAN.H11MO.0.C	-11	0.00181391	0.72738	0.287635	22	CGGTGGCGCGGGGCCCGCGCGACGCGGCAGGTGCCGGCGG	CGCCGCCATCTTGGCTGCGGGC	+
M97	ZN563_HUMAN.H11MO.0.C	-10	0.00339223	1.36029	0.355049	21	CGGTGGCGCGGGGCCCGCGCGACGCGGCAGGTGCCGGCGG	GGGATCCTCACTGGCAGCTGC	+
M97	GATA1_HUMAN.H11MO.0.A	-29	0.00358248	1.43657	0.355049	11	CGGTGGCGCGGGGCCCGCGCGACGCGGCAGGTGCCGGCGG	CTGGCGGGGACAGATAAGA	+
M97	PATZ1_HUMAN.H11MO.0.C	-1	0.00603173	2.41872	0.47823	22	CGGTGGCGCGGGGCCCGCGCGACGCGGCAGGTGCCGGCGG	CCTCCCCCCCCGCCCCCTCCCC	-
M98	SP2_HUMAN.H11MO.0.A	-13	0.0012598	0.50518	0.266594	22	CGGGGCCCACGCCACCCGGGGCCCAGCGGCCGGCGCCCCC	CCCCCGGCCCCGCCCCCCCCCC	-
M98	SP3_HUMAN.H11MO.0.B	-14	0.00150724	0.604404	0.266594	20	CGGGGCCCACGCCACCCGGGGCCCAGCGGCCGGCGCCCCC	CCCCGGCCCCGCCCCCCCCC	-
M98	THAP1_HUMAN.H11MO.0.C	-13	0.00165974	0.665555	0.266594	22	CGGGGCCCACGCCACCCGGGGCCCAGCGGCCGGCGCCCCC	GCCCGCAGCCAAGATGGCGGCG	-
M98	RXRA_HUMAN.H11MO.0.A	-1	0.00187255	0.750893	0.266594	20	CGGGGCCCACGCCACCCGGGGCCCAGCGGCCGGCGCCCCC	GGGGGAGGCAGAGGTCAGAG	+
M98	GATA1_HUMAN.H11MO.0.A	-29	0.00235042	0.942517	0.266594	11	CGGGGCCCACGCCACCCGGGGCCCAGCGGCCGGCGCCCCC	CTGGCGGGGACAGATAAGA	+
M98	ZN563_HUMAN.H11MO.0.C	-2	0.0036333	1.45695	0.298285	21	CGGGGCCCACGCCACCCGGGGCCCAGCGGCCGGCGCCCCC	GGGATCCTCACTGGCAGCTGC	+
M98	NR1D1_HUMAN.H11MO.0.B	-17	0.00479432	1.92252	0.298285	19	CGGGGCCCACGCCACCCGGGGCCCAGCGGCCGGCGCCCCC	AGGGAAGTGGGTCAGAAGG	+
M98	USF2_HUMAN.H11MO.0.A	-30	0.00513881	2.06066	0.298285	10	CGGGGCCCACGCCACCCGGGGCCCAGCGGCCGGCGCCCCC	CGCCGCGGCCACGTGACCC	-
M98	RARG_HUMAN.H11MO.0.B	-2	0.00525962	2.10911	0.298285	18	CGGGGCCCACGCCACCCGGGGCCCAGCGGCCGGCGCCCCC	AGGTCAGAGTGACCTGGG	+
M98	TAL1_HUMAN.H11MO.0.A	-29	0.00589777	2.36501	0.312177	11	CGGGGCCCACGCCACCCGGGGCCCAGCGGCCGGCGCCCCC	CTGGGGGGGGCAGATAAGG	+
M99	SP2_HUMAN.H11MO.0.A	0	6.62515e-06	0.00265668	0.0051846	22	TCCCACGCCCCGGCACCCGCCCGCGAGCGGCGCGCGCTGG	CCCCCGGCCCCGCCCCCCCCCC	-
M99	SP3_HUMAN.H11MO.0.B	-1	3.57674e-05	0.0143427	0.0139951	20	TCCCACGCCCCGGCACCCGCCCGCGAGCGGCGCGCGCTGG	CCCCGGCCCCGCCCCCCCCC	-
M99	ZN563_HUMAN.H11MO.0.C	-10	7.59148e-05	0.0304419	0.0198027	21	TCCCACGCCCCGGCACCCGCCCGCGAGCGGCGCGCGCTGG	GGGATCCTCACTGGCAGCTGC	+
M99	PATZ1_HUMAN.H11MO.0.C	-2	0.00078295	0.313963	0.0840149	22	TCCCACGCCCCGGCACCCGCCCGCGAGCGGCGCGCGCTGG	CCTCCCCCCCCGCCCCCTCCCC	-
M99	ZN341_HUMAN.H11MO.0.C	5	0.000838998	0.336438	0.0840149	17	TCCCACGCCCCGGCACCCGCCCGCGAGCGGCGCGCGCTGG	GCTCTTCCCTCCCCCCCCCCCC	-
M99	PAX5_HUMAN.H11MO.0.A	-1	0.000855152	0.342916	0.0840149	21	TCCCACGCCCCGGCACCCGCCCGCGAGCGGCGCGCGCTGG	GTCACGCTCTGCTGCCCAGGC	-
M99	SP4_HUMAN.H11MO.0.A	-2	0.000858867	0.344406	0.0840149	20	TCCCACGCCCCGGCACCCGCCCGCGAGCGGCGCGCGCTGG	CCCGGCCCCGCCCCCTTCCC	-
M99	VEZF1_HUMAN.H11MO.0.C	-2	0.00110327	0.442412	0.0959313	22	TCCCACGCCCCGGCACCCGCCCGCGAGCGGCGCGCGCTGG	CCCCTCCCCCTCCCCCCTCCCC	-
M99	RXRA_HUMAN.H11MO.0.A	0	0.00215746	0.865142	0.153487	20	TCCCACGCCCCGGCACCCGCCCGCGAGCGGCGCGCGCTGG	CTCTGACCTCTGCCTCCCCC	-
M99	THAP1_HUMAN.H11MO.0.C	-7	0.00278117	1.11525	0.173993	22	TCCCACGCCCCGGCACCCGCCCGCGAGCGGCGCGCGCTGG	CGCCGCCATCTTGGCTGCGGGC	+
M99	ZBT17_HUMAN.H11MO.0.A	-1	0.00290393	1.16448	0.173993	19	TCCCACGCCCCGGCACCCGCCCGCGAGCGGCGCGCGCTGG	CTTCCCCTCCCCCACCCTC	-
M99	KLF6_HUMAN.H11MO.0.A	0	0.00333506	1.33736	0.173993	19	TCCCACGCCCCGGCACCCGCCCGCGAGCGGCGCGCGCTGG	CCCCCGGCCCCGCCCTTCC	-
M99	MAZ_HUMAN.H11MO.0.A	-2	0.00382122	1.53231	0.186897	22	TCCCACGCCCCGGCACCCGCCCGCGAGCGGCGCGCGCTGG	CCCCCCCCCCCCCCCCTCCCCC	-
M99	BRAC_HUMAN.H11MO.0.A	-7	0.00423185	1.69697	0.1883	20	TCCCACGCCCCGGCACCCGCCCGCGAGCGGCGCGCGCTGG	ATTTCACACCTCCCTGCTAA	-
M99	RFX1_HUMAN.H11MO.0.B	-1	0.00460928	1.84832	0.189845	22	TCCCACGCCCCGGCACCCGCCCGCGAGCGGCGCGCGCTGG	CCGTCGCCATGGCAACCGGGGC	-
M99	EGR2_HUMAN.H11MO.0.A	0	0.00589023	2.36198	0.219499	18	TCCCACGCCCCGGCACCCGCCCGCGAGCGGCGCGCGCTGG	CCCCTCCCACACCCCCCC	-
M99	RFX5_HUMAN.H11MO.0.A	-4	0.00858193	3.44135	0.305269	20	TCCCACGCCCCGGCACCCGCCCGCGAGCGGCGCGCGCTGG	TCTGCCTAGCAACAGCTGAC	-
M99	KLF3_HUMAN.H11MO.0.B	-5	0.0116675	4.67867	0.396981	19	TCCCACGCCCCGGCACCCGCCCGCGAGCGGCGCGCGCTGG	CCCGGCCCCGCCCCTCCCC	-
M99	RARG_HUMAN.H11MO.0.B	0	0.0122335	4.90563	0.398896	18	TCCCACGCCCCGGCACCCGCCCGCGAGCGGCGCGCGCTGG	CCCAGGTCACTCTGACCT	-
M99	EGR1_HUMAN.H11MO.0.A	-1	0.0164962	6.61497	0.452306	17	TCCCACGCCCCGGCACCCGCCCGCGAGCGGCGCGCGCTGG	CCCCCGCCCACGCCCTC	-
M99	TBX21_HUMAN.H11MO.0.A	-1	0.0166558	6.67898	0.452306	13	TCCCACGCCCCGGCACCCGCCCGCGAGCGGCGCGCGCTGG	TTCACACCTCCAC	-
M99	SMAD3_HUMAN.H11MO.0.B	-7	0.0183886	7.37382	0.452306	12	TCCCACGCCCCGGCACCCGCCCGCGAGCGGCGCGCGCTGG	CTCTGTCACCTG	+
M99	NFIC_HUMAN.H11MO.0.A	-8	0.0187748	7.52871	0.452306	17	TCCCACGCCCCGGCACCCGCCCGCGAGCGGCGCGCGCTGG	CTTGGCTCCCTGCCAAG	+
M99	PTF1A_HUMAN.H11MO.0.B	-1	0.0190733	7.64841	0.452306	18	TCCCACGCCCCGGCACCCGCCCGCGAGCGGCGCGCGCTGG	CCAGCTGCCCCCTTTCCC	+
M99	MXI1_HUMAN.H11MO.0.A	-9	0.0198038	7.94132	0.455816	15	TCCCACGCCCCGGCACCCGCCCGCGAGCGGCGCGCGCTGG	CCCGCCGCCACGTGC	-
M99	NR1H3_HUMAN.H11MO.0.B	-2	0.0215584	8.64493	0.469293	19	TCCCACGCCCCGGCACCCGCCCGCGAGCGGCGCGCGCTGG	TGACCTGCAGTGACCTCTG	-
M99	TAF1_HUMAN.H11MO.0.A	-6	0.023689	9.4993	0.491728	16	TCCCACGCCCCGGCACCCGCCCGCGAGCGGCGCGCGCTGG	CCGCCGCCGCCATCTT	-
M99	FEV_HUMAN.H11MO.0.B	-3	0.024644	9.88224	0.4945	10	TCCCACGCCCCGGCACCCGCCCGCGAGCGGCGCGCGCTGG	CGCTTCCCGC	-
M100	THAP1_HUMAN.H11MO.0.C	0	0.000605267	0.242712	0.34056	22	GGGTCGCCCCAGGCCGGAGGCCCCAAGCCGCGGAAAGGTG	GCCCGCAGCCAAGATGGCGGCG	-
M100	SP2_HUMAN.H11MO.0.A	-11	0.00114959	0.460987	0.34056	22	GGGTCGCCCCAGGCCGGAGGCCCCAAGCCGCGGAAAGGTG	GGGGGGGGGGCGGGGCCGGGGG	+
M100	ZN563_HUMAN.H11MO.0.C	-10	0.00128855	0.516707	0.34056	21	GGGTCGCCCCAGGCCGGAGGCCCCAAGCCGCGGAAAGGTG	GGGATCCTCACTGGCAGCTGC	+
M100	SP3_HUMAN.H11MO.0.B	-18	0.00363832	1.45897	0.460209	20	GGGTCGCCCCAGGCCGGAGGCCCCAAGCCGCGGAAAGGTG	GGGGGGGGGCGGGGCCGGGG	+
M100	KLF6_HUMAN.H11MO.0.A	0	0.00389784	1.56304	0.460209	19	GGGTCGCCCCAGGCCGGAGGCCCCAAGCCGCGGAAAGGTG	GGAAGGGCGGGGCCGGGGG	+
M100	THA_HUMAN.H11MO.0.C	0	0.00548212	2.19833	0.460209	17	GGGTCGCCCCAGGCCGGAGGCCCCAAGCCGCGGAAAGGTG	GGGTCACTTCAGGTCAG	+
M100	RXRA_HUMAN.H11MO.0.A	-12	0.00669463	2.68455	0.460209	20	GGGTCGCCCCAGGCCGGAGGCCCCAAGCCGCGGAAAGGTG	GGGGGAGGCAGAGGTCAGAG	+
M100	PATZ1_HUMAN.H11MO.0.C	-11	0.00826933	3.316	0.460209	22	GGGTCGCCCCAGGCCGGAGGCCCCAAGCCGCGGAAAGGTG	GGGGAGGGGGCGGGGGGGGAGG	+
M100	VEZF1_HUMAN.H11MO.0.C	-16	0.00826933	3.316	0.460209	22	GGGTCGCCCCAGGCCGGAGGCCCCAAGCCGCGGAAAGGTG	GGGGAGGGGGGAGGGGGAGGGG	+
M100	ZN341_HUMAN.H11MO.0.C	0	0.00826933	3.316	0.460209	22	GGGTCGCCCCAGGCCGGAGGCCCCAAGCCGCGGAAAGGTG	GGGGGGGGGGGGAGGGAAGAGC	+
M100	RFX1_HUMAN.H11MO.0.B	0	0.00826933	3.316	0.460209	22	GGGTCGCCCCAGGCCGGAGGCCCCAAGCCGCGGAAAGGTG	CCGTCGCCATGGCAACCGGGGC	-
M100	PTF1A_HUMAN.H11MO.0.B	-13	0.0084469	3.38721	0.460209	18	GGGTCGCCCCAGGCCGGAGGCCCCAAGCCGCGGAAAGGTG	GGGAAAGGGGGCAGCTGG	-
M100	SP4_HUMAN.H11MO.0.A	-20	0.00870626	3.49121	0.460209	20	GGGTCGCCCCAGGCCGGAGGCCCCAAGCCGCGGAAAGGTG	GGGAAGGGGGCGGGGCCGGG	+
M102	SP2_HUMAN.H11MO.0.A	0	0.000545145	0.218603	0.208894	22	CGCGTGGCGCCCCGGCCCGCGGCATGGCCCGGCCGGCAGC	GGGGGGGGGGCGGGGCCGGGGG	+
M102	SP3_HUMAN.H11MO.0.B	-3	0.000868615	0.348314	0.208894	20	CGCGTGGCGCCCCGGCCCGCGGCATGGCCCGGCCGGCAGC	CCCCGGCCCCGCCCCCCCCC	-
M102	THAP1_HUMAN.H11MO.0.C	1	0.00104842	0.420417	0.208894	21	CGCGTGGCGCCCCGGCCCGCGGCATGGCCCGGCCGGCAGC	GCCCGCAGCCAAGATGGCGGCG	-
M102	MXI1_HUMAN.H11MO.0.A	-32	0.00144626	0.57995	0.230529	8	CGCGTGGCGCCCCGGCCCGCGGCATGGCCCGGCCGGCAGC	CCCGCCGCCACGTGC	-
M102	ZN563_HUMAN.H11MO.0.C	-19	0.00236415	0.948025	0.269171	21	CGCGTGGCGCCCCGGCCCGCGGCATGGCCCGGCCGGCAGC	GGGATCCTCACTGGCAGCTGC	+
M102	RXRA_HUMAN.H11MO.0.A	-10	0.00429657	1.72293	0.392329	20	CGCGTGGCGCCCCGGCCCGCGGCATGGCCCGGCCGGCAGC	CTCTGACCTCTGCCTCCCCC	-
M102	KLF6_HUMAN.H11MO.0.A	-9	0.0059072	2.36879	0.392329	19	CGCGTGGCGCCCCGGCCCGCGGCATGGCCCGGCCGGCAGC	CCCCCGGCCCCGCCCTTCC	-
M102	GATA1_HUMAN.H11MO.0.A	7	0.0059072	2.36879	0.392329	12	CGCGTGGCGCCCCGGCCCGCGGCATGGCCCGGCCGGCAGC	TCTTATCTGTCCCCGCCAG	-
M103	ZN341_HUMAN.H11MO.0.C	-17	9.16642e-05	0.0367574	0.0724981	22	GGCACTCGCTGCCGCCAGCAGGGGCCCCCGGCGAAAGGCG	GGGGGGGGGGGGAGGGAAGAGC	+
M103	ZN563_HUMAN.H11MO.0.C	-7	0.000268966	0.107856	0.106364	21	GGCACTCGCTGCCGCCAGCAGGGGCCCCCGGCGAAAGGCG	GCAGCTGCCAGTGAGGATCCC	-
M103	THAP1_HUMAN.H11MO.0.C	-6	0.00105425	0.422754	0.204911	22	GGCACTCGCTGCCGCCAGCAGGGGCCCCCGGCGAAAGGCG	GCCCGCAGCCAAGATGGCGGCG	-
M103	SP2_HUMAN.H11MO.0.A	-11	0.00112951	0.452932	0.204911	22	GGCACTCGCTGCCGCCAGCAGGGGCCCCCGGCGAAAGGCG	CCCCCGGCCCCGCCCCCCCCCC	-
M103	PATZ1_HUMAN.H11MO.0.C	-15	0.00129541	0.519461	0.204911	22	GGCACTCGCTGCCGCCAGCAGGGGCCCCCGGCGAAAGGCG	GGGGAGGGGGCGGGGGGGGAGG	+
M103	VEZF1_HUMAN.H11MO.0.C	-17	0.00169813	0.68095	0.223844	22	GGCACTCGCTGCCGCCAGCAGGGGCCCCCGGCGAAAGGCG	GGGGAGGGGGGAGGGGGAGGGG	+
M103	SP3_HUMAN.H11MO.0.B	-12	0.00243686	0.977179	0.275333	20	GGCACTCGCTGCCGCCAGCAGGGGCCCCCGGCGAAAGGCG	CCCCGGCCCCGCCCCCCCCC	-
M103	ZBT17_HUMAN.H11MO.0.A	-17	0.00287914	1.15454	0.284643	19	GGCACTCGCTGCCGCCAGCAGGGGCCCCCGGCGAAAGGCG	GAGGGTGGGGGAGGGGAAG	+
M103	KLF6_HUMAN.H11MO.0.A	-11	0.00468778	1.8798	0.308617	19	GGCACTCGCTGCCGCCAGCAGGGGCCCCCGGCGAAAGGCG	CCCCCGGCCCCGCCCTTCC	-
M103	SP4_HUMAN.H11MO.0.A	-15	0.00584922	2.34554	0.308617	20	GGCACTCGCTGCCGCCAGCAGGGGCCCCCGGCGAAAGGCG	GGGAAGGGGGCGGGGCCGGG	+
M103	CLOCK_HUMAN.H11MO.0.C	-8	0.00593945	2.38172	0.308617	14	GGCACTCGCTGCCGCCAGCAGGGGCCCCCGGCGAAAGGCG	CAGACACGTGAACA	+
M103	SMAD3_HUMAN.H11MO.0.B	-6	0.0060592	2.42974	0.308617	12	GGCACTCGCTGCCGCCAGCAGGGGCCCCCGGCGAAAGGCG	CTCTGTCACCTG	+
M103	RXRA_HUMAN.H11MO.0.A	-17	0.00624328	2.50356	0.308617	20	GGCACTCGCTGCCGCCAGCAGGGGCCCCCGGCGAAAGGCG	GGGGGAGGCAGAGGTCAGAG	+
M103	ZN667_HUMAN.H11MO.0.C	-20	0.00856671	3.43525	0.380689	19	GGCACTCGCTGCCGCCAGCAGGGGCCCCCGGCGAAAGGCG	GTGGCCTTAAAAGCTCAGC	+
M103	PTF1A_HUMAN.H11MO.0.B	-30	0.012495	5.01051	0.483319	10	GGCACTCGCTGCCGCCAGCAGGGGCCCCCGGCGAAAGGCG	GGGAAAGGGGGCAGCTGG	-
M103	ZN335_HUMAN.H11MO.0.A	-17	0.0134013	5.37392	0.483319	22	GGCACTCGCTGCCGCCAGCAGGGGCCCCCGGCGAAAGGCG	TCAGGCAGCGCCGAGGACAGCC	-
M103	NR1H3_HUMAN.H11MO.0.B	-17	0.013444	5.39106	0.483319	19	GGCACTCGCTGCCGCCAGCAGGGGCCCCCGGCGAAAGGCG	CAGAGGTCACTGCAGGTCA	+
M106	SP2_HUMAN.H11MO.0.A	0	0.000363817	0.145891	0.149384	22	CCACGGGCGCCGGCGCCGGCGCGGGTCCGGACGCCCGCCG	CCCCCGGCCCCGCCCCCCCCCC	-
M106	SP3_HUMAN.H11MO.0.B	-19	0.000649385	0.260403	0.149384	20	CCACGGGCGCCGGCGCCGGCGCGGGTCCGGACGCCCGCCG	CCCCGGCCCCGCCCCCCCCC	-
M106	THAP1_HUMAN.H11MO.0.C	-6	0.00087308	0.350105	0.149384	22	CCACGGGCGCCGGCGCCGGCGCGGGTCCGGACGCCCGCCG	GCCCGCAGCCAAGATGGCGGCG	-
M106	ZN563_HUMAN.H11MO.0.C	-8	0.00118051	0.473386	0.154818	21	CCACGGGCGCCGGCGCCGGCGCGGGTCCGGACGCCCGCCG	GCAGCTGCCAGTGAGGATCCC	-
M106	RXRA_HUMAN.H11MO.0.A	-20	0.00197685	0.792718	0.222218	20	CCACGGGCGCCGGCGCCGGCGCGGGTCCGGACGCCCGCCG	CTCTGACCTCTGCCTCCCCC	-
M106	NR1D1_HUMAN.H11MO.0.B	-14	0.0023029	0.923462	0.22651	19	CCACGGGCGCCGGCGCCGGCGCGGGTCCGGACGCCCGCCG	AGGGAAGTGGGTCAGAAGG	+
M106	KLF3_HUMAN.H11MO.0.B	-12	0.00355071	1.42383	0.231828	19	CCACGGGCGCCGGCGCCGGCGCGGGTCCGGACGCCCGCCG	GGGGAGGGGCGGGGCCGGG	+
M106	KLF6_HUMAN.H11MO.0.A	-14	0.00355071	1.42383	0.231828	19	CCACGGGCGCCGGCGCCGGCGCGGGTCCGGACGCCCGCCG	GGAAGGGCGGGGCCGGGGG	+
M106	PATZ1_HUMAN.H11MO.0.C	-6	0.00364551	1.46185	0.231828	22	CCACGGGCGCCGGCGCCGGCGCGGGTCCGGACGCCCGCCG	CCTCCCCCCCCGCCCCCTCCCC	-
M106	RARG_HUMAN.H11MO.0.B	-19	0.0059298	2.37785	0.287072	18	CCACGGGCGCCGGCGCCGGCGCGGGTCCGGACGCCCGCCG	CCCAGGTCACTCTGACCT	-
M106	USF2_HUMAN.H11MO.0.A	10	0.00620208	2.48703	0.287072	9	CCACGGGCGCCGGCGCCGGCGCGGGTCCGGACGCCCGCCG	GGGTCACGTGGCCGCGGCG	+
M106	GATA1_HUMAN.H11MO.0.A	8	0.0071055	2.8493	0.294268	11	CCACGGGCGCCGGCGCCGGCGCGGGTCCGGACGCCCGCCG	TCTTATCTGTCCCCGCCAG	-
M106	THA_HUMAN.H11MO.0.C	-22	0.00988104	3.9623	0.340684	17	CCACGGGCGCCGGCGCCGGCGCGGGTCCGGACGCCCGCCG	CTGACCTGAAGTGACCC	-
M106	SP4_HUMAN.H11MO.0.A	-2	0.0129543	5.19466	0.407732	20	CCACGGGCGCCGGCGCCGGCGCGGGTCCGGACGCCCGCCG	CCCGGCCCCGCCCCCTTCCC	-
M106	TAL1_HUMAN.H11MO.0.A	7	0.0137399	5.50969	0.415826	12	CCACGGGCGCCGGCGCCGGCGCGGGTCCGGACGCCCGCCG	CCTTATCTGCCCCCCCCAG	-
M106	NR1H3_HUMAN.H11MO.0.B	-9	0.0188638	7.56439	0.488038	19	CCACGGGCGCCGGCGCCGGCGCGGGTCCGGACGCCCGCCG	CAGAGGTCACTGCAGGTCA	+
M106	NR1H4_HUMAN.H11MO.0.B	-15	0.0200777	8.05115	0.488038	19	CCACGGGCGCCGGCGCCGGCGCGGGTCCGGACGCCCGCCG	GGGGTCAATGACCCCGAGG	+
M106	ZN341_HUMAN.H11MO.0.C	0	0.0201938	8.09772	0.488038	22	CCACGGGCGCCGGCGCCGGCGCGGGTCCGGACGCCCGCCG	GGGGGGGGGGGGAGGGAAGAGC	+
M106	CLOCK_HUMAN.H11MO.0.C	-15	0.0204675	8.20748	0.488038	14	CCACGGGCGCCGGCGCCGGCGCGGGTCCGGACGCCCGCCG	TGTTCACGTGTCTG	-
M107	ZN563_HUMAN.H11MO.0.C	-12	0.000217631	0.0872702	0.108273	21	AGCCGCCGCTGCCCAGCGGCCGCCGCGCTGCCCGGCCGGG	GCAGCTGCCAGTGAGGATCCC	-
M107	SP2_HUMAN.H11MO.0.A	-4	0.000322617	0.129369	0.108273	22	AGCCGCCGCTGCCCAGCGGCCGCCGCGCTGCCCGGCCGGG	CCCCCGGCCCCGCCCCCCCCCC	-
M107	PATZ1_HUMAN.H11MO.0.C	-4	0.000583196	0.233862	0.108273	22	AGCCGCCGCTGCCCAGCGGCCGCCGCGCTGCCCGGCCGGG	CCTCCCCCCCCGCCCCCTCCCC	-
M107	SP3_HUMAN.H11MO.0.B	-19	0.000806636	0.323461	0.108273	20	AGCCGCCGCTGCCCAGCGGCCGCCGCGCTGCCCGGCCGGG	CCCCGGCCCCGCCCCCCCCC	-
M107	THAP1_HUMAN.H11MO.0.C	-14	0.000963531	0.386376	0.108273	22	AGCCGCCGCTGCCCAGCGGCCGCCGCGCTGCCCGGCCGGG	CGCCGCCATCTTGGCTGCGGGC	+
M107	PAX5_HUMAN.H11MO.0.A	3	0.00132359	0.530759	0.12801	18	AGCCGCCGCTGCCCAGCGGCCGCCGCGCTGCCCGGCCGGG	GTCACGCTCTGCTGCCCAGGC	-
M107	KLF6_HUMAN.H11MO.0.A	-4	0.00214983	0.862081	0.169105	19	AGCCGCCGCTGCCCAGCGGCCGCCGCGCTGCCCGGCCGGG	CCCCCGGCCCCGCCCTTCC	-
M107	ZN341_HUMAN.H11MO.0.C	-2	0.0070522	2.82793	0.402927	22	AGCCGCCGCTGCCCAGCGGCCGCCGCGCTGCCCGGCCGGG	GCTCTTCCCTCCCCCCCCCCCC	-
M107	VEZF1_HUMAN.H11MO.0.C	-5	0.00750315	3.00876	0.402927	22	AGCCGCCGCTGCCCAGCGGCCGCCGCGCTGCCCGGCCGGG	CCCCTCCCCCTCCCCCCTCCCC	-
M107	SP4_HUMAN.H11MO.0.A	-10	0.0076836	3.08112	0.402927	20	AGCCGCCGCTGCCCAGCGGCCGCCGCGCTGCCCGGCCGGG	GGGAAGGGGGCGGGGCCGGG	+
M107	NR1H4_HUMAN.H11MO.0.B	-4	0.00872787	3.49988	0.404832	19	AGCCGCCGCTGCCCAGCGGCCGCCGCGCTGCCCGGCCGGG	CCTCGGGGTCATTGACCCC	-
M107	RFX5_HUMAN.H11MO.0.A	-11	0.00874925	3.50845	0.404832	20	AGCCGCCGCTGCCCAGCGGCCGCCGCGCTGCCCGGCCGGG	GTCAGCTGTTGCTAGGCAGA	+
M107	MXI1_HUMAN.H11MO.0.A	-11	0.00982051	3.93802	0.41716	15	AGCCGCCGCTGCCCAGCGGCCGCCGCGCTGCCCGGCCGGG	GCACGTGGCGGCGGG	+
M107	RXRA_HUMAN.H11MO.0.A	-6	0.0113015	4.53192	0.41716	20	AGCCGCCGCTGCCCAGCGGCCGCCGCGCTGCCCGGCCGGG	CTCTGACCTCTGCCTCCCCC	-
M107	ZBT17_HUMAN.H11MO.0.A	-2	0.0113621	4.55619	0.41716	19	AGCCGCCGCTGCCCAGCGGCCGCCGCGCTGCCCGGCCGGG	CTTCCCCTCCCCCACCCTC	-
M107	KLF3_HUMAN.H11MO.0.B	-20	0.0121263	4.86264	0.41716	19	AGCCGCCGCTGCCCAGCGGCCGCCGCGCTGCCCGGCCGGG	CCCGGCCCCGCCCCTCCCC	-
M107	RFX1_HUMAN.H11MO.0.B	-6	0.0137353	5.50784	0.450172	22	AGCCGCCGCTGCCCAGCGGCCGCCGCGCTGCCCGGCCGGG	CCGTCGCCATGGCAACCGGGGC	-
M108	THAP1_HUMAN.H11MO.0.C	-18	1.7101e-05	0.00685748	0.0135261	22	GGTGGAAACGGACCCAGCGCCCGGAAGCGGCGAGGCGCGC	GCCCGCAGCCAAGATGGCGGCG	-
M108	SP3_HUMAN.H11MO.0.B	-21	0.0001113	0.0446312	0.0440165	19	GGTGGAAACGGACCCAGCGCCCGGAAGCGGCGAGGCGCGC	GGGGGGGGGCGGGGCCGGGG	+
M108	SP2_HUMAN.H11MO.0.A	-9	0.000353494	0.141751	0.0863316	22	GGTGGAAACGGACCCAGCGCCCGGAAGCGGCGAGGCGCGC	GGGGGGGGGGCGGGGCCGGGGG	+
M108	PATZ1_HUMAN.H11MO.0.C	-1	0.000652403	0.261614	0.0863316	22	GGTGGAAACGGACCCAGCGCCCGGAAGCGGCGAGGCGCGC	GGGGAGGGGGCGGGGGGGGAGG	+
M108	KLF3_HUMAN.H11MO.0.B	-21	0.000654891	0.262611	0.0863316	19	GGTGGAAACGGACCCAGCGCCCGGAAGCGGCGAGGCGCGC	GGGGAGGGGCGGGGCCGGG	+
M108	SP4_HUMAN.H11MO.0.A	-20	0.00112376	0.450627	0.120016	20	GGTGGAAACGGACCCAGCGCCCGGAAGCGGCGAGGCGCGC	GGGAAGGGGGCGGGGCCGGG	+
M108	RXRA_HUMAN.H11MO.0.A	-6	0.00121389	0.486768	0.120016	20	GGTGGAAACGGACCCAGCGCCCGGAAGCGGCGAGGCGCGC	GGGGGAGGCAGAGGTCAGAG	+
M108	LYL1_HUMAN.H11MO.0.A	-20	0.00208498	0.836077	0.183236	14	GGTGGAAACGGACCCAGCGCCCGGAAGCGGCGAGGCGCGC	CAGGAAACAGCTGG	-
M108	VEZF1_HUMAN.H11MO.0.C	-13	0.00276185	1.1075	0.21845	22	GGTGGAAACGGACCCAGCGCCCGGAAGCGGCGAGGCGCGC	GGGGAGGGGGGAGGGGGAGGGG	+
M108	MAZ_HUMAN.H11MO.0.A	0	0.00339299	1.36059	0.222451	22	GGTGGAAACGGACCCAGCGCCCGGAAGCGGCGAGGCGCGC	GGGGGAGGGGGGGGGGGGGGGG	+
M108	ZN341_HUMAN.H11MO.0.C	-19	0.00363174	1.45633	0.222451	21	GGTGGAAACGGACCCAGCGCCCGGAAGCGGCGAGGCGCGC	GGGGGGGGGGGGAGGGAAGAGC	+
M108	KLF6_HUMAN.H11MO.0.A	-18	0.00393742	1.5789	0.222451	19	GGTGGAAACGGACCCAGCGCCCGGAAGCGGCGAGGCGCGC	GGAAGGGCGGGGCCGGGGG	+
M108	NR1D1_HUMAN.H11MO.0.B	-8	0.00393742	1.5789	0.222451	19	GGTGGAAACGGACCCAGCGCCCGGAAGCGGCGAGGCGCGC	AGGGAAGTGGGTCAGAAGG	+
M108	RARG_HUMAN.H11MO.0.B	-8	0.00447256	1.7935	0.23584	18	GGTGGAAACGGACCCAGCGCCCGGAAGCGGCGAGGCGCGC	AGGTCAGAGTGACCTGGG	+
M108	ZBT17_HUMAN.H11MO.0.A	-19	0.00701284	2.81215	0.346677	19	GGTGGAAACGGACCCAGCGCCCGGAAGCGGCGAGGCGCGC	GAGGGTGGGGGAGGGGAAG	+
M108	OLIG2_HUMAN.H11MO.0.B	-16	0.00931995	3.7373	0.433627	18	GGTGGAAACGGACCCAGCGCCCGGAAGCGGCGAGGCGCGC	CAGAAGGGAAACAGCTGG	-
M110	THAP1_HUMAN.H11MO.0.C	-7	0.000494141	0.19815	0.185341	22	AGAGCCGCCCGGGAGCAGGGAGCGCTCCGCTAGCCCGGGG	GCCCGCAGCCAAGATGGCGGCG	-
M110	SP3_HUMAN.H11MO.0.B	-6	0.000515373	0.206665	0.185341	20	AGAGCCGCCCGGGAGCAGGGAGCGCTCCGCTAGCCCGGGG	GGGGGGGGGCGGGGCCGGGG	+
M110	SP2_HUMAN.H11MO.0.A	-5	0.000773331	0.310106	0.185341	22	AGAGCCGCCCGGGAGCAGGGAGCGCTCCGCTAGCCCGGGG	GGGGGGGGGGCGGGGCCGGGGG	+
M110	ZN341_HUMAN.H11MO.0.C	-3	0.000933778	0.374445	0.185341	22	AGAGCCGCCCGGGAGCAGGGAGCGCTCCGCTAGCCCGGGG	GGGGGGGGGGGGAGGGAAGAGC	+
M110	VEZF1_HUMAN.H11MO.0.C	-9	0.00162415	0.651285	0.215974	22	AGAGCCGCCCGGGAGCAGGGAGCGCTCCGCTAGCCCGGGG	GGGGAGGGGGGAGGGGGAGGGG	+
M110	KLF3_HUMAN.H11MO.0.B	-11	0.00163217	0.6545	0.215974	19	AGAGCCGCCCGGGAGCAGGGAGCGCTCCGCTAGCCCGGGG	GGGGAGGGGCGGGGCCGGG	+
M110	SP4_HUMAN.H11MO.0.A	-10	0.00380051	1.524	0.38236	20	AGAGCCGCCCGGGAGCAGGGAGCGCTCCGCTAGCCCGGGG	GGGAAGGGGGCGGGGCCGGG	+
M110	ZBT14_HUMAN.H11MO.0.C	-18	0.0043404	1.7405	0.38236	9	AGAGCCGCCCGGGAGCAGGGAGCGCTCCGCTAGCCCGGGG	GGAGCGCGC	+
M110	KLF6_HUMAN.H11MO.0.A	-8	0.00511705	2.05194	0.38236	19	AGAGCCGCCCGGGAGCAGGGAGCGCTCCGCTAGCCCGGGG	GGAAGGGCGGGGCCGGGGG	+
M110	ZBT17_HUMAN.H11MO.0.A	-4	0.00577918	2.31745	0.38236	19	AGAGCCGCCCGGGAGCAGGGAGCGCTCCGCTAGCCCGGGG	GAGGGTGGGGGAGGGGAAG	+
M110	WT1_HUMAN.H11MO.0.C	-4	0.00687929	2.75859	0.420134	20	AGAGCCGCCCGGGAGCAGGGAGCGCTCCGCTAGCCCGGGG	GGGCGGGGGAGGAGGGGGGG	+
M110	PATZ1_HUMAN.H11MO.0.C	-5	0.00812138	3.25667	0.460563	22	AGAGCCGCCCGGGAGCAGGGAGCGCTCCGCTAGCCCGGGG	GGGGAGGGGGCGGGGGGGGAGG	+
M110	ZIC1_HUMAN.H11MO.0.B	-16	0.00977492	3.91974	0.485043	9	AGAGCCGCCCGGGAGCAGGGAGCGCTCCGCTAGCCCGGGG	GGGGTGGTC	+
M111	SP2_HUMAN.H11MO.0.A	-5	0.000228276	0.0915385	0.0771745	22	GCCGGCCGCGGGCCCCCGGCCCGCCGCGGATCGGCCCGGG	CCCCCGGCCCCGCCCCCCCCCC	-
M111	SP3_HUMAN.H11MO.0.B	-6	0.000243878	0.0977951	0.0771745	20	GCCGGCCGCGGGCCCCCGGCCCGCCGCGGATCGGCCCGGG	GGGGGGGGGCGGGGCCGGGG	+
M111	ZN563_HUMAN.H11MO.0.C	-9	0.00207343	0.831445	0.283869	21	GCCGGCCGCGGGCCCCCGGCCCGCCGCGGATCGGCCCGGG	GGGATCCTCACTGGCAGCTGC	+
M111	THAP1_HUMAN.H11MO.0.C	-18	0.00229969	0.922176	0.283869	22	GCCGGCCGCGGGCCCCCGGCCCGCCGCGGATCGGCCCGGG	GCCCGCAGCCAAGATGGCGGCG	-
M111	KLF6_HUMAN.H11MO.0.A	-6	0.00300816	1.20627	0.283869	19	GCCGGCCGCGGGCCCCCGGCCCGCCGCGGATCGGCCCGGG	CCCCCGGCCCCGCCCTTCC	-
M111	KLF3_HUMAN.H11MO.0.B	-8	0.00322628	1.29374	0.283869	19	GCCGGCCGCGGGCCCCCGGCCCGCCGCGGATCGGCCCGGG	CCCGGCCCCGCCCCTCCCC	-
M111	RXRA_HUMAN.H11MO.0.A	-20	0.00416055	1.66838	0.329465	20	GCCGGCCGCGGGCCCCCGGCCCGCCGCGGATCGGCCCGGG	GGGGGAGGCAGAGGTCAGAG	+
M111	NR1D1_HUMAN.H11MO.0.B	-2	0.00728377	2.92079	0.473829	19	GCCGGCCGCGGGCCCCCGGCCCGCCGCGGATCGGCCCGGG	AGGGAAGTGGGTCAGAAGG	+
M111	USF2_HUMAN.H11MO.0.A	10	0.00777869	3.11925	0.473829	9	GCCGGCCGCGGGCCCCCGGCCCGCCGCGGATCGGCCCGGG	GGGTCACGTGGCCGCGGCG	+
M111	GATA1_HUMAN.H11MO.0.A	8	0.00886309	3.5541	0.479474	11	GCCGGCCGCGGGCCCCCGGCCCGCCGCGGATCGGCCCGGG	TCTTATCTGTCCCCGCCAG	-
M111	RARG_HUMAN.H11MO.0.B	-2	0.00977114	3.91823	0.479474	18	GCCGGCCGCGGGCCCCCGGCCCGCCGCGGATCGGCCCGGG	AGGTCAGAGTGACCTGGG	+
M114	PATZ1_HUMAN.H11MO.0.C	-21	4.07569e-05	0.0163435	0.0324417	19	GCTAGGCCCGCGCGGGCTACCGGGGGGGAGGCGTGCGGGG	GGGGAGGGGGCGGGGGGGGAGG	+
M114	KLF15_HUMAN.H11MO.0.A	-21	0.00188544	0.75606	0.37937	19	GCTAGGCCCGCGCGGGCTACCGGGGGGGAGGCGTGCGGGG	GGGGAGGAGCAGGGGGGGG	+
M114	WT1_HUMAN.H11MO.0.C	-19	0.00258009	1.03462	0.37937	20	GCTAGGCCCGCGCGGGCTACCGGGGGGGAGGCGTGCGGGG	GGGCGGGGGAGGAGGGGGGG	+
M114	ZN263_HUMAN.H11MO.0.A	-22	0.00258009	1.03462	0.37937	18	GCTAGGCCCGCGCGGGCTACCGGGGGGGAGGCGTGCGGGG	GGGAGGAGGGAGAGGAGGAG	+
M114	MAZ_HUMAN.H11MO.0.A	-21	0.00264891	1.06221	0.37937	19	GCTAGGCCCGCGCGGGCTACCGGGGGGGAGGCGTGCGGGG	GGGGGAGGGGGGGGGGGGGGGG	+
M114	EGR2_HUMAN.H11MO.0.A	-22	0.00365554	1.46587	0.37937	18	GCTAGGCCCGCGCGGGCTACCGGGGGGGAGGCGTGCGGGG	GGGGGGGTGTGGGAGGGG	+
M114	SP1_HUMAN.H11MO.0.A	-20	0.00400552	1.60621	0.37937	20	GCTAGGCCCGCGCGGGCTACCGGGGGGGAGGCGTGCGGGG	GGGGGGCGGGGCCGGGGGGGGG	+
M114	KLF6_HUMAN.H11MO.0.A	-19	0.00407472	1.63396	0.37937	19	GCTAGGCCCGCGCGGGCTACCGGGGGGGAGGCGTGCGGGG	GGAAGGGCGGGGCCGGGGG	+
M114	SP3_HUMAN.H11MO.0.B	-17	0.00450124	1.805	0.37937	20	GCTAGGCCCGCGCGGGCTACCGGGGGGGAGGCGTGCGGGG	GGGGGGGGGCGGGGCCGGGG	+
M114	VEZF1_HUMAN.H11MO.0.C	-21	0.00476608	1.9112	0.37937	19	GCTAGGCCCGCGCGGGCTACCGGGGGGGAGGCGTGCGGGG	GGGGAGGGGGGAGGGGGAGGGG	+
M114	SP2_HUMAN.H11MO.0.A	-10	0.00633958	2.54217	0.427639	22	GCTAGGCCCGCGCGGGCTACCGGGGGGGAGGCGTGCGGGG	GGGGGGGGGGCGGGGCCGGGGG	+
M114	ZN467_HUMAN.H11MO.0.C	-21	0.00670734	2.68964	0.427639	19	GCTAGGCCCGCGCGGGCTACCGGGGGGGAGGCGTGCGGGG	GGGGAGGGGAGGGGGGGGGGGG	+
M114	EGR1_HUMAN.H11MO.0.A	-20	0.00701799	2.81421	0.427639	17	GCTAGGCCCGCGCGGGCTACCGGGGGGGAGGCGTGCGGGG	GAGGGCGTGGGCGGGGG	+
M114	NR1D1_HUMAN.H11MO.0.B	-13	0.00752148	3.01611	0.427639	19	GCTAGGCCCGCGCGGGCTACCGGGGGGGAGGCGTGCGGGG	AGGGAAGTGGGTCAGAAGG	+
M115	SP3_HUMAN.H11MO.0.B	-1	0.000246511	0.098851	0.196711	20	TCCAGGGCGGCGCGCGCCCCGAGGAGGGGCGCCGCTCCGC	CCCCGGCCCCGCCCCCCCCC	-
M115	SP2_HUMAN.H11MO.0.A	0	0.000726518	0.291334	0.233642	22	TCCAGGGCGGCGCGCGCCCCGAGGAGGGGCGCCGCTCCGC	CCCCCGGCCCCGCCCCCCCCCC	-
M115	THAP1_HUMAN.H11MO.0.C	-15	0.00109839	0.440454	0.233642	22	TCCAGGGCGGCGCGCGCCCCGAGGAGGGGCGCCGCTCCGC	GCCCGCAGCCAAGATGGCGGCG	-
M116	SP2_HUMAN.H11MO.0.A	-3	0.00131485	0.527254	0.476009	22	CGACCGCGGGGTCCGAACCCGGCCGGACCTGGGCGCTGTC	GGGGGGGGGGCGGGGCCGGGGG	+
M116	ZBT7A_HUMAN.H11MO.0.A	-6	0.00207799	0.833273	0.476009	9	CGACCGCGGGGTCCGAACCCGGCCGGACCTGGGCGCTGTC	GGGGGTCTC	+
M116	NR1H4_HUMAN.H11MO.0.B	-7	0.00297048	1.19116	0.476009	19	CGACCGCGGGGTCCGAACCCGGCCGGACCTGGGCGCTGTC	GGGGTCAATGACCCCGAGG	+
M116	EGR1_HUMAN.H11MO.0.A	-1	0.00322983	1.29516	0.476009	17	CGACCGCGGGGTCCGAACCCGGCCGGACCTGGGCGCTGTC	GAGGGCGTGGGCGGGGG	+
M116	SP3_HUMAN.H11MO.0.B	-3	0.00358371	1.43707	0.476009	20	CGACCGCGGGGTCCGAACCCGGCCGGACCTGGGCGCTGTC	GGGGGGGGGCGGGGCCGGGG	+
M117	SP3_HUMAN.H11MO.0.B	-19	0.00015435	0.0618943	0.0754584	20	CTCGGGGGCGCCGCCCCGGCGGGGGCCCGGCGCGCCGGCG	CCCCGGCCCCGCCCCCCCCC	-
M117	SP2_HUMAN.H11MO.0.A	-18	0.000198913	0.0797642	0.0754584	22	CTCGGGGGCGCCGCCCCGGCGGGGGCCCGGCGCGCCGGCG	CCCCCGGCCCCGCCCCCCCCCC	-
M117	ZN563_HUMAN.H11MO.0.C	-14	0.000475197	0.190554	0.0754584	21	CTCGGGGGCGCCGCCCCGGCGGGGGCCCGGCGCGCCGGCG	GCAGCTGCCAGTGAGGATCCC	-
M117	THAP1_HUMAN.H11MO.0.C	-5	0.000636476	0.255227	0.0842237	22	CTCGGGGGCGCCGCCCCGGCGGGGGCCCGGCGCGCCGGCG	GCCCGCAGCCAAGATGGCGGCG	-
M117	RXRA_HUMAN.H11MO.0.A	0	0.00228061	0.914523	0.201192	20	CTCGGGGGCGCCGCCCCGGCGGGGGCCCGGCGCGCCGGCG	GGGGGAGGCAGAGGTCAGAG	+
M117	GATA1_HUMAN.H11MO.0.A	8	0.0026448	1.06056	0.209989	11	CTCGGGGGCGCCGCCCCGGCGGGGGCCCGGCGCGCCGGCG	TCTTATCTGTCCCCGCCAG	-
M117	PATZ1_HUMAN.H11MO.0.C	-3	0.00318046	1.27537	0.210433	22	CTCGGGGGCGCCGCCCCGGCGGGGGCCCGGCGCGCCGGCG	GGGGAGGGGGCGGGGGGGGAGG	+
M117	ZN341_HUMAN.H11MO.0.C	-9	0.00318046	1.27537	0.210433	22	CTCGGGGGCGCCGCCCCGGCGGGGGCCCGGCGCGCCGGCG	GGGGGGGGGGGGAGGGAAGAGC	+
M117	KLF3_HUMAN.H11MO.0.B	-20	0.00686868	2.75434	0.389538	19	CTCGGGGGCGCCGCCCCGGCGGGGGCCCGGCGCGCCGGCG	CCCGGCCCCGCCCCTCCCC	-
M118	SP3_HUMAN.H11MO.0.B	-13	8.66383e-05	0.034742	0.057178	20	CCGCGGGCGCGCGGGCCAGGCCCCGGGCCGGGGCGCCGTC	GGGGGGGGGCGGGGCCGGGG	+
M118	SP2_HUMAN.H11MO.0.A	-12	0.000144969	0.0581324	0.057178	22	CCGCGGGCGCGCGGGCCAGGCCCCGGGCCGGGGCGCCGTC	GGGGGGGGGGCGGGGCCGGGGG	+
M118	THAP1_HUMAN.H11MO.0.C	-19	0.00117095	0.469549	0.197692	21	CCGCGGGCGCGCGGGCCAGGCCCCGGGCCGGGGCGCCGTC	GCCCGCAGCCAAGATGGCGGCG	-
M118	PATZ1_HUMAN.H11MO.0.C	-12	0.00227823	0.913569	0.276006	22	CCGCGGGCGCGCGGGCCAGGCCCCGGGCCGGGGCGCCGTC	GGGGAGGGGGCGGGGGGGGAGG	+
M118	SP4_HUMAN.H11MO.0.A	-12	0.00279914	1.12245	0.276006	20	CCGCGGGCGCGCGGGCCAGGCCCCGGGCCGGGGCGCCGTC	GGGAAGGGGGCGGGGCCGGG	+
M118	GATA1_HUMAN.H11MO.0.A	8	0.004331	1.73673	0.368184	11	CCGCGGGCGCGCGGGCCAGGCCCCGGGCCGGGGCGCCGTC	TCTTATCTGTCCCCGCCAG	-
M118	RXRA_HUMAN.H11MO.0.A	-12	0.0051058	2.04743	0.368184	20	CCGCGGGCGCGCGGGCCAGGCCCCGGGCCGGGGCGCCGTC	GGGGGAGGCAGAGGTCAGAG	+
M118	NR1D1_HUMAN.H11MO.0.B	-18	0.00567567	2.27594	0.368184	19	CCGCGGGCGCGCGGGCCAGGCCCCGGGCCGGGGCGCCGTC	CCTTCTGACCCACTTCCCT	-
M118	KLF6_HUMAN.H11MO.0.A	-18	0.0060677	2.43315	0.368184	19	CCGCGGGCGCGCGGGCCAGGCCCCGGGCCGGGGCGCCGTC	CCCCCGGCCCCGCCCTTCC	-
M118	ZN563_HUMAN.H11MO.0.C	-15	0.00907614	3.63953	0.420615	21	CCGCGGGCGCGCGGGCCAGGCCCCGGGCCGGGGCGCCGTC	GCAGCTGCCAGTGAGGATCCC	-
M118	KLF3_HUMAN.H11MO.0.B	-13	0.00959782	3.84872	0.420615	19	CCGCGGGCGCGCGGGCCAGGCCCCGGGCCGGGGCGCCGTC	GGGGAGGGGCGGGGCCGGG	+
M118	TAL1_HUMAN.H11MO.0.A	8	0.00959782	3.84872	0.420615	11	CCGCGGGCGCGCGGGCCAGGCCCCGGGCCGGGGCGCCGTC	CCTTATCTGCCCCCCCCAG	-
M118	USF2_HUMAN.H11MO.0.A	-30	0.01091	4.3749	0.452954	10	CCGCGGGCGCGCGGGCCAGGCCCCGGGCCGGGGCGCCGTC	CGCCGCGGCCACGTGACCC	-
M118	GATA2_HUMAN.H11MO.0.A	8	0.0123857	4.96667	0.471502	11	CCGCGGGCGCGCGGGCCAGGCCCCGGGCCGGGGCGCCGTC	CCTTATCTCCACCCCCCAG	-
M118	PTF1A_HUMAN.H11MO.0.B	-8	0.0148332	5.94812	0.471502	18	CCGCGGGCGCGCGGGCCAGGCCCCGGGCCGGGGCGCCGTC	GGGAAAGGGGGCAGCTGG	-
M119	SP3_HUMAN.H11MO.0.B	-5	0.000513038	0.205728	0.299562	20	AGGCGCCTAGGGCCCGGCGCGGCCGCCGGGGGCGGCGCCC	CCCCGGCCCCGCCCCCCCCC	-
M119	SP2_HUMAN.H11MO.0.A	-4	0.000881371	0.35343	0.299562	22	AGGCGCCTAGGGCCCGGCGCGGCCGCCGGGGGCGGCGCCC	CCCCCGGCCCCGCCCCCCCCCC	-
M119	THAP1_HUMAN.H11MO.0.C	3	0.00124954	0.501064	0.299562	19	AGGCGCCTAGGGCCCGGCGCGGCCGCCGGGGGCGGCGCCC	GCCCGCAGCCAAGATGGCGGCG	-
M119	RXRA_HUMAN.H11MO.0.A	-5	0.00224672	0.900934	0.299562	20	AGGCGCCTAGGGCCCGGCGCGGCCGCCGGGGGCGGCGCCC	CTCTGACCTCTGCCTCCCCC	-
M120	PATZ1_HUMAN.H11MO.0.C	-9	3.57834e-05	0.0143491	0.028303	22	AGACACCGAGTTCCTCCACCGCCCGCCCGGATCCGGCAGC	CCTCCCCCCCCGCCCCCTCCCC	-
M120	VEZF1_HUMAN.H11MO.0.C	-7	0.000218524	0.0876282	0.0864214	22	AGACACCGAGTTCCTCCACCGCCCGCCCGGATCCGGCAGC	CCCCTCCCCCTCCCCCCTCCCC	-
M120	RXRA_HUMAN.H11MO.0.A	-3	0.000797895	0.319956	0.104869	20	AGACACCGAGTTCCTCCACCGCCCGCCCGGATCCGGCAGC	CTCTGACCTCTGCCTCCCCC	-
M120	SP3_HUMAN.H11MO.0.B	-14	0.000797895	0.319956	0.104869	20	AGACACCGAGTTCCTCCACCGCCCGCCCGGATCCGGCAGC	CCCCGGCCCCGCCCCCCCCC	-
M120	MAZ_HUMAN.H11MO.0.A	-6	0.000862225	0.345752	0.104869	22	AGACACCGAGTTCCTCCACCGCCCGCCCGGATCCGGCAGC	CCCCCCCCCCCCCCCCTCCCCC	-
M120	KLF6_HUMAN.H11MO.0.A	-9	0.000977752	0.392079	0.104869	19	AGACACCGAGTTCCTCCACCGCCCGCCCGGATCCGGCAGC	CCCCCGGCCCCGCCCTTCC	-
M120	SP2_HUMAN.H11MO.0.A	-5	0.00106068	0.425334	0.104869	22	AGACACCGAGTTCCTCCACCGCCCGCCCGGATCCGGCAGC	CCCCCGGCCCCGCCCCCCCCCC	-
M120	ZN341_HUMAN.H11MO.0.C	-6	0.00106068	0.425334	0.104869	22	AGACACCGAGTTCCTCCACCGCCCGCCCGGATCCGGCAGC	GCTCTTCCCTCCCCCCCCCCCC	-
M120	ZN554_HUMAN.H11MO.0.C	-17	0.00153315	0.614792	0.134704	20	AGACACCGAGTTCCTCCACCGCCCGCCCGGATCCGGCAGC	AGCACCCCACATGGCTCAGC	-
M120	THAP1_HUMAN.H11MO.0.C	-19	0.00170306	0.682927	0.134704	21	AGACACCGAGTTCCTCCACCGCCCGCCCGGATCCGGCAGC	GCCCGCAGCCAAGATGGCGGCG	-
M120	ZBT17_HUMAN.H11MO.0.A	-7	0.00204298	0.819233	0.141087	19	AGACACCGAGTTCCTCCACCGCCCGCCCGGATCCGGCAGC	CTTCCCCTCCCCCACCCTC	-
M120	ZN563_HUMAN.H11MO.0.C	-20	0.00214051	0.858343	0.141087	20	AGACACCGAGTTCCTCCACCGCCCGCCCGGATCCGGCAGC	GCAGCTGCCAGTGAGGATCCC	-
M120	EGR1_HUMAN.H11MO.0.A	-9	0.00384588	1.5422	0.21728	17	AGACACCGAGTTCCTCCACCGCCCGCCCGGATCCGGCAGC	CCCCCGCCCACGCCCTC	-
M120	ZN667_HUMAN.H11MO.0.C	-8	0.00472968	1.8966	0.249398	19	AGACACCGAGTTCCTCCACCGCCCGCCCGGATCCGGCAGC	GTGGCCTTAAAAGCTCAGC	+
M120	EGR2_HUMAN.H11MO.0.A	-10	0.006786	2.72119	0.315731	18	AGACACCGAGTTCCTCCACCGCCCGCCCGGATCCGGCAGC	CCCCTCCCACACCCCCCC	-
M120	TBX21_HUMAN.H11MO.0.A	-14	0.00847106	3.3969	0.364791	13	AGACACCGAGTTCCTCCACCGCCCGCCCGGATCCGGCAGC	TTCACACCTCCAC	-
M120	SP4_HUMAN.H11MO.0.A	-5	0.00876287	3.51391	0.364791	20	AGACACCGAGTTCCTCCACCGCCCGCCCGGATCCGGCAGC	CCCGGCCCCGCCCCCTTCCC	-
M121	SP2_HUMAN.H11MO.0.A	-13	0.000286213	0.114771	0.113473	22	CGCGGAGCCCCGCGGCCCCGCCGGGGCCCCGCCGGCTCGG	GGGGGGGGGGCGGGGCCGGGGG	+
M121	THAP1_HUMAN.H11MO.0.C	-7	0.000286213	0.114771	0.113473	22	CGCGGAGCCCCGCGGCCCCGCCGGGGCCCCGCCGGCTCGG	GCCCGCAGCCAAGATGGCGGCG	-
M121	RXRA_HUMAN.H11MO.0.A	-20	0.000442993	0.17764	0.117087	20	CGCGGAGCCCCGCGGCCCCGCCGGGGCCCCGCCGGCTCGG	GGGGGAGGCAGAGGTCAGAG	+
M121	SP3_HUMAN.H11MO.0.B	-6	0.000882266	0.353789	0.145747	20	CGCGGAGCCCCGCGGCCCCGCCGGGGCCCCGCCGGCTCGG	GGGGGGGGGCGGGGCCGGGG	+
M121	NR1H4_HUMAN.H11MO.0.B	-4	0.00128666	0.515952	0.145747	19	CGCGGAGCCCCGCGGCCCCGCCGGGGCCCCGCCGGCTCGG	GGGGTCAATGACCCCGAGG	+
M121	NR1D1_HUMAN.H11MO.0.B	-5	0.00250488	1.00446	0.213505	19	CGCGGAGCCCCGCGGCCCCGCCGGGGCCCCGCCGGCTCGG	AGGGAAGTGGGTCAGAAGG	+
M121	KLF6_HUMAN.H11MO.0.A	-8	0.00269261	1.07973	0.213505	19	CGCGGAGCCCCGCGGCCCCGCCGGGGCCCCGCCGGCTCGG	GGAAGGGCGGGGCCGGGGG	+
M121	ZN563_HUMAN.H11MO.0.C	-8	0.00352985	1.41547	0.254448	21	CGCGGAGCCCCGCGGCCCCGCCGGGGCCCCGCCGGCTCGG	GCAGCTGCCAGTGAGGATCCC	-
M121	PATZ1_HUMAN.H11MO.0.C	-5	0.00557142	2.23414	0.368145	22	CGCGGAGCCCCGCGGCCCCGCCGGGGCCCCGCCGGCTCGG	GGGGAGGGGGCGGGGGGGGAGG	+
M121	SP4_HUMAN.H11MO.0.A	-11	0.00722576	2.89753	0.403867	20	CGCGGAGCCCCGCGGCCCCGCCGGGGCCCCGCCGGCTCGG	GGGAAGGGGGCGGGGCCGGG	+
M121	GATA1_HUMAN.H11MO.0.A	7	0.00764004	3.06366	0.403867	12	CGCGGAGCCCCGCGGCCCCGCCGGGGCCCCGCCGGCTCGG	TCTTATCTGTCCCCGCCAG	-
M121	RARG_HUMAN.H11MO.0.B	-28	0.00980434	3.93154	0.465364	12	CGCGGAGCCCCGCGGCCCCGCCGGGGCCCCGCCGGCTCGG	CCCAGGTCACTCTGACCT	-
M121	ZN554_HUMAN.H11MO.0.C	-1	0.00997716	4.00084	0.465364	20	CGCGGAGCCCCGCGGCCCCGCCGGGGCCCCGCCGGCTCGG	AGCACCCCACATGGCTCAGC	-
M122	SP2_HUMAN.H11MO.0.A	-9	1.82294e-06	0.000730997	0.00142705	22	CCCGCGGCGGCCCCGGGCGCTCGGCGGGGCCGCGGCGCGG	CCCCCGGCCCCGCCCCCCCCCC	-
M122	SP3_HUMAN.H11MO.0.B	-10	5.12698e-05	0.0205592	0.0133785	20	CCCGCGGCGGCCCCGGGCGCTCGGCGGGGCCGCGGCGCGG	CCCCGGCCCCGCCCCCCCCC	-
M122	PATZ1_HUMAN.H11MO.0.C	-9	0.00022873	0.0917206	0.0358112	22	CCCGCGGCGGCCCCGGGCGCTCGGCGGGGCCGCGGCGCGG	CCTCCCCCCCCGCCCCCTCCCC	-
M122	KLF6_HUMAN.H11MO.0.A	-9	0.000345314	0.138471	0.0450537	19	CCCGCGGCGGCCCCGGGCGCTCGGCGGGGCCGCGGCGCGG	CCCCCGGCCCCGCCCTTCC	-
M122	ZN554_HUMAN.H11MO.0.C	-5	0.000451276	0.180962	0.0504674	20	CCCGCGGCGGCCCCGGGCGCTCGGCGGGGCCGCGGCGCGG	AGCACCCCACATGGCTCAGC	-
M122	THAP1_HUMAN.H11MO.0.C	-7	0.000793445	0.318171	0.0776414	22	CCCGCGGCGGCCCCGGGCGCTCGGCGGGGCCGCGGCGCGG	CGCCGCCATCTTGGCTGCGGGC	+
M122	ZN667_HUMAN.H11MO.0.C	-6	0.00101302	0.406222	0.087983	19	CCCGCGGCGGCCCCGGGCGCTCGGCGGGGCCGCGGCGCGG	GTGGCCTTAAAAGCTCAGC	+
M122	KLF3_HUMAN.H11MO.0.B	-15	0.00118799	0.476385	0.087983	19	CCCGCGGCGGCCCCGGGCGCTCGGCGGGGCCGCGGCGCGG	GGGGAGGGGCGGGGCCGGG	+
M122	SP4_HUMAN.H11MO.0.A	-19	0.00184514	0.739902	0.120369	20	CCCGCGGCGGCCCCGGGCGCTCGGCGGGGCCGCGGCGCGG	CCCGGCCCCGCCCCCTTCCC	-
M122	RARG_HUMAN.H11MO.0.B	-17	0.00221187	0.886961	0.133194	18	CCCGCGGCGGCCCCGGGCGCTCGGCGGGGCCGCGGCGCGG	AGGTCAGAGTGACCTGGG	+
M122	VEZF1_HUMAN.H11MO.0.C	-10	0.00270225	1.0836	0.141676	22	CCCGCGGCGGCCCCGGGCGCTCGGCGGGGCCGCGGCGCGG	CCCCTCCCCCTCCCCCCTCCCC	-
M122	MAZ_HUMAN.H11MO.0.A	-4	0.00289567	1.16116	0.141676	22	CCCGCGGCGGCCCCGGGCGCTCGGCGGGGCCGCGGCGCGG	CCCCCCCCCCCCCCCCTCCCCC	-
M122	NR1H4_HUMAN.H11MO.0.B	-12	0.0034661	1.38991	0.150742	19	CCCGCGGCGGCCCCGGGCGCTCGGCGGGGCCGCGGCGCGG	CCTCGGGGTCATTGACCCC	-
M122	ZN563_HUMAN.H11MO.0.C	-7	0.00412607	1.65456	0.17	21	CCCGCGGCGGCCCCGGGCGCTCGGCGGGGCCGCGGCGCGG	GGGATCCTCACTGGCAGCTGC	+
M122	PTF1A_HUMAN.H11MO.0.B	-20	0.00475823	1.90805	0.186244	18	CCCGCGGCGGCCCCGGGCGCTCGGCGGGGCCGCGGCGCGG	CCAGCTGCCCCCTTTCCC	+
M122	WT1_HUMAN.H11MO.0.C	-10	0.00669008	2.68272	0.247539	20	CCCGCGGCGGCCCCGGGCGCTCGGCGGGGCCGCGGCGCGG	CCCCCCCTCCTCCCCCGCCC	-
M122	MXI1_HUMAN.H11MO.0.A	-3	0.00695663	2.78961	0.247539	15	CCCGCGGCGGCCCCGGGCGCTCGGCGGGGCCGCGGCGCGG	CCCGCCGCCACGTGC	-
M122	EGR1_HUMAN.H11MO.0.A	-9	0.00757372	3.03706	0.257779	17	CCCGCGGCGGCCCCGGGCGCTCGGCGGGGCCGCGGCGCGG	CCCCCGCCCACGCCCTC	-
M122	PAX5_HUMAN.H11MO.0.A	4	0.00863615	3.46309	0.269046	17	CCCGCGGCGGCCCCGGGCGCTCGGCGGGGCCGCGGCGCGG	GTCACGCTCTGCTGCCCAGGC	-
M122	ZN341_HUMAN.H11MO.0.C	-6	0.00893579	3.58325	0.269046	22	CCCGCGGCGGCCCCGGGCGCTCGGCGGGGCCGCGGCGCGG	GCTCTTCCCTCCCCCCCCCCCC	-
M122	SP1_HUMAN.H11MO.0.A	-10	0.0101423	4.06705	0.283559	22	CCCGCGGCGGCCCCGGGCGCTCGGCGGGGCCGCGGCGCGG	CCCCCCCCCGGCCCCGCCCCCC	-
M122	CTCFL_HUMAN.H11MO.0.A	-4	0.0135674	5.44053	0.36624	17	CCCGCGGCGGCCCCGGGCGCTCGGCGGGGCCGCGGCGCGG	CGGCGCCCCCTGGCGGC	-
M122	EGR2_HUMAN.H11MO.0.A	-10	0.015951	6.39634	0.395688	18	CCCGCGGCGGCCCCGGGCGCTCGGCGGGGCCGCGGCGCGG	CCCCTCCCACACCCCCCC	-
M122	TAF1_HUMAN.H11MO.0.A	-20	0.0161747	6.48605	0.395688	16	CCCGCGGCGGCCCCGGGCGCTCGGCGGGGCCGCGGCGCGG	CCGCCGCCGCCATCTT	-
M122	SMAD3_HUMAN.H11MO.0.B	-15	0.0194153	7.78555	0.445328	12	CCCGCGGCGGCCCCGGGCGCTCGGCGGGGCCGCGGCGCGG	CTCTGTCACCTG	+
M122	RFX1_HUMAN.H11MO.0.B	-6	0.0199105	7.9841	0.445328	22	CCCGCGGCGGCCCCGGGCGCTCGGCGGGGCCGCGGCGCGG	CCGTCGCCATGGCAACCGGGGC	-
M122	NR1D1_HUMAN.H11MO.0.B	-20	0.0221744	8.89191	0.482186	19	CCCGCGGCGGCCCCGGGCGCTCGGCGGGGCCGCGGCGCGG	CCTTCTGACCCACTTCCCT	-
M123	NR1D1_HUMAN.H11MO.0.B	-18	0.000108692	0.0435854	0.0612167	19	GCCACCGGTGGTGGCCTCATCGCTTCCCCACAGCCTTTGT	CCTTCTGACCCACTTCCCT	-
M123	PATZ1_HUMAN.H11MO.0.C	-14	0.000182577	0.0732135	0.0612167	22	GCCACCGGTGGTGGCCTCATCGCTTCCCCACAGCCTTTGT	CCTCCCCCCCCGCCCCCTCCCC	-
M123	SP3_HUMAN.H11MO.0.B	-19	0.000254196	0.101933	0.0612167	20	GCCACCGGTGGTGGCCTCATCGCTTCCCCACAGCCTTTGT	CCCCGGCCCCGCCCCCCCCC	-
M123	VEZF1_HUMAN.H11MO.0.C	-14	0.000310841	0.124647	0.0612167	22	GCCACCGGTGGTGGCCTCATCGCTTCCCCACAGCCTTTGT	CCCCTCCCCCTCCCCCCTCCCC	-
M123	MAZ_HUMAN.H11MO.0.A	-15	0.000418473	0.167808	0.0659308	22	GCCACCGGTGGTGGCCTCATCGCTTCCCCACAGCCTTTGT	CCCCCCCCCCCCCCCCTCCCCC	-
M123	Z324A_HUMAN.H11MO.0.C	-9	0.000537959	0.215722	0.07063	23	GCCACCGGTGGTGGCCTCATCGCTTCCCCACAGCCTTTGT	TATCAAACCATCCTTTGCTGCCA	+
M123	SP2_HUMAN.H11MO.0.A	-14	0.000924903	0.370886	0.0921296	22	GCCACCGGTGGTGGCCTCATCGCTTCCCCACAGCCTTTGT	CCCCCGGCCCCGCCCCCCCCCC	-
M123	RXRA_HUMAN.H11MO.0.A	-8	0.000935617	0.375182	0.0921296	20	GCCACCGGTGGTGGCCTCATCGCTTCCCCACAGCCTTTGT	CTCTGACCTCTGCCTCCCCC	-
M123	KLF6_HUMAN.H11MO.0.A	-18	0.00111081	0.445434	0.0972271	19	GCCACCGGTGGTGGCCTCATCGCTTCCCCACAGCCTTTGT	CCCCCGGCCCCGCCCTTCC	-
M123	ZN341_HUMAN.H11MO.0.C	-9	0.0014045	0.563206	0.110641	22	GCCACCGGTGGTGGCCTCATCGCTTCCCCACAGCCTTTGT	GCTCTTCCCTCCCCCCCCCCCC	-
M123	ZBT17_HUMAN.H11MO.0.A	-22	0.0026677	1.06975	0.18658	18	GCCACCGGTGGTGGCCTCATCGCTTCCCCACAGCCTTTGT	CTTCCCCTCCCCCACCCTC	-
M123	AP2B_HUMAN.H11MO.0.B	-25	0.00309824	1.24239	0.18658	10	GCCACCGGTGGTGGCCTCATCGCTTCCCCACAGCCTTTGT	GCCCCCGGGC	-
M123	SP4_HUMAN.H11MO.0.A	-16	0.00313708	1.25797	0.18658	20	GCCACCGGTGGTGGCCTCATCGCTTCCCCACAGCCTTTGT	CCCGGCCCCGCCCCCTTCCC	-
M123	EGR2_HUMAN.H11MO.0.A	-21	0.00341247	1.3684	0.18658	18	GCCACCGGTGGTGGCCTCATCGCTTCCCCACAGCCTTTGT	CCCCTCCCACACCCCCCC	-
M123	TAF1_HUMAN.H11MO.0.A	-24	0.00378589	1.51814	0.18658	16	GCCACCGGTGGTGGCCTCATCGCTTCCCCACAGCCTTTGT	CCGCCGCCGCCATCTT	-
M123	KLF3_HUMAN.H11MO.0.B	-20	0.00378961	1.51964	0.18658	19	GCCACCGGTGGTGGCCTCATCGCTTCCCCACAGCCTTTGT	CCCGGCCCCGCCCCTCCCC	-
M123	EGR1_HUMAN.H11MO.0.A	-22	0.00500056	2.00522	0.231718	17	GCCACCGGTGGTGGCCTCATCGCTTCCCCACAGCCTTTGT	CCCCCGCCCACGCCCTC	-
M123	THA_HUMAN.H11MO.0.C	0	0.0066503	2.66677	0.289626	17	GCCACCGGTGGTGGCCTCATCGCTTCCCCACAGCCTTTGT	CTGACCTGAAGTGACCC	-
M123	NR1H3_HUMAN.H11MO.0.B	-1	0.00698553	2.8012	0.289626	19	GCCACCGGTGGTGGCCTCATCGCTTCCCCACAGCCTTTGT	TGACCTGCAGTGACCTCTG	-
M123	ZN554_HUMAN.H11MO.0.C	-20	0.00794755	3.18697	0.313036	20	GCCACCGGTGGTGGCCTCATCGCTTCCCCACAGCCTTTGT	AGCACCCCACATGGCTCAGC	-
M123	ZN563_HUMAN.H11MO.0.C	-20	0.0120478	4.83116	0.451938	20	GCCACCGGTGGTGGCCTCATCGCTTCCCCACAGCCTTTGT	GGGATCCTCACTGGCAGCTGC	+
M123	ZSC31_HUMAN.H11MO.0.C	-17	0.0134025	5.37439	0.468165	18	GCCACCGGTGGTGGCCTCATCGCTTCCCCACAGCCTTTGT	CATAACTGCCCTGCTGCC	-
M123	THAP1_HUMAN.H11MO.0.C	-3	0.0139589	5.59752	0.468165	22	GCCACCGGTGGTGGCCTCATCGCTTCCCCACAGCCTTTGT	GCCCGCAGCCAAGATGGCGGCG	-
M123	AP2A_HUMAN.H11MO.0.A	-23	0.0142633	5.71957	0.468165	15	GCCACCGGTGGTGGCCTCATCGCTTCCCCACAGCCTTTGT	ATGGCCTCAGGGCAT	-
M123	RARA_HUMAN.H11MO.0.A	-8	0.0148906	5.97113	0.469206	20	GCCACCGGTGGTGGCCTCATCGCTTCCCCACAGCCTTTGT	CCTTGACCTCTTGATCCCCC	-
M124	SP2_HUMAN.H11MO.0.A	0	0.000216227	0.0867072	0.102707	22	ACCCCGGCGCGGCGGCACGCGCGGCGCCGCCCGGGCCCCC	CCCCCGGCCCCGCCCCCCCCCC	-
M124	SP3_HUMAN.H11MO.0.B	-1	0.000257414	0.103223	0.102707	20	ACCCCGGCGCGGCGGCACGCGCGGCGCCGCCCGGGCCCCC	CCCCGGCCCCGCCCCCCCCC	-
M124	ZN563_HUMAN.H11MO.0.C	0	0.000780004	0.312782	0.175955	21	ACCCCGGCGCGGCGGCACGCGCGGCGCCGCCCGGGCCCCC	GCAGCTGCCAGTGAGGATCCC	-
M124	THAP1_HUMAN.H11MO.0.C	-6	0.000890556	0.357113	0.175955	22	ACCCCGGCGCGGCGGCACGCGCGGCGCCGCCCGGGCCCCC	GCCCGCAGCCAAGATGGCGGCG	-
M124	PATZ1_HUMAN.H11MO.0.C	-5	0.0022035	0.883605	0.268778	22	ACCCCGGCGCGGCGGCACGCGCGGCGCCGCCCGGGCCCCC	GGGGAGGGGGCGGGGGGGGAGG	+
M125	SP2_HUMAN.H11MO.0.A	-14	0.000147943	0.059325	0.0504498	22	CGCGCAGCCCGAGCCCCGCCGCGCCGGCCCCGGGCGGGGC	CCCCCGGCCCCGCCCCCCCCCC	-
M125	SP3_HUMAN.H11MO.0.B	-15	0.000182162	0.0730471	0.0504498	20	CGCGCAGCCCGAGCCCCGCCGCGCCGGCCCCGGGCGGGGC	CCCCGGCCCCGCCCCCCCCC	-
M125	THAP1_HUMAN.H11MO.0.C	-18	0.000190383	0.0763434	0.0504498	22	CGCGCAGCCCGAGCCCCGCCGCGCCGGCCCCGGGCGGGGC	CGCCGCCATCTTGGCTGCGGGC	+
M125	KLF6_HUMAN.H11MO.0.A	-6	0.00104213	0.417896	0.134498	19	CGCGCAGCCCGAGCCCCGCCGCGCCGGCCCCGGGCGGGGC	CCCCCGGCCCCGCCCTTCC	-
M125	PATZ1_HUMAN.H11MO.0.C	-9	0.00330111	1.32374	0.269483	22	CGCGCAGCCCGAGCCCCGCCGCGCCGGCCCCGGGCGGGGC	CCTCCCCCCCCGCCCCCTCCCC	-
M125	ZN563_HUMAN.H11MO.0.C	-3	0.00338983	1.35932	0.269483	21	CGCGCAGCCCGAGCCCCGCCGCGCCGGCCCCGGGCGGGGC	GCAGCTGCCAGTGAGGATCCC	-
M125	MXI1_HUMAN.H11MO.0.A	-22	0.00471658	1.89135	0.340869	15	CGCGCAGCCCGAGCCCCGCCGCGCCGGCCCCGGGCGGGGC	CCCGCCGCCACGTGC	-
M125	USF2_HUMAN.H11MO.0.A	-31	0.00547074	2.19377	0.353024	9	CGCGCAGCCCGAGCCCCGCCGCGCCGGCCCCGGGCGGGGC	CGCCGCGGCCACGTGACCC	-
M125	RXRA_HUMAN.H11MO.0.A	0	0.0057729	2.31493	0.353024	20	CGCGCAGCCCGAGCCCCGCCGCGCCGGCCCCGGGCGGGGC	GGGGGAGGCAGAGGTCAGAG	+
M125	KLF3_HUMAN.H11MO.0.B	-8	0.00683438	2.74059	0.388083	19	CGCGCAGCCCGAGCCCCGCCGCGCCGGCCCCGGGCGGGGC	CCCGGCCCCGCCCCTCCCC	-
M126	HSF1_HUMAN.H11MO.0.A	-16	0.000374553	0.150196	0.300392	15	AACTCCCTGTGATTTATTCTTCAACATTCCCCATTTCCTA	TTCTAGAACCTTCCA	-
M126	HSF2_HUMAN.H11MO.0.A	-16	0.00113589	0.455491	0.455491	14	AACTCCCTGTGATTTATTCTTCAACATTCCCCATTTCCTA	TTCTAGAACATTCT	-
M127	SP2_HUMAN.H11MO.0.A	-14	0.000691165	0.277157	0.196419	22	CCCGGGGGCCCCGACCGGGCGCGGCGGCGCCCGGGGCCGC	GGGGGGGGGGCGGGGCCGGGGG	+
M127	THAP1_HUMAN.H11MO.0.C	-10	0.00098252	0.39399	0.196419	22	CCCGGGGGCCCCGACCGGGCGCGGCGGCGCCCGGGGCCGC	GCCCGCAGCCAAGATGGCGGCG	-
M127	SP3_HUMAN.H11MO.0.B	-15	0.00105953	0.42487	0.196419	20	CCCGGGGGCCCCGACCGGGCGCGGCGGCGCCCGGGGCCGC	GGGGGGGGGCGGGGCCGGGG	+
M127	RXRA_HUMAN.H11MO.0.A	-16	0.0012265	0.491828	0.196419	20	CCCGGGGGCCCCGACCGGGCGCGGCGGCGCCCGGGGCCGC	GGGGGAGGCAGAGGTCAGAG	+
M127	ZN563_HUMAN.H11MO.0.C	-4	0.00213859	0.857573	0.242568	21	CCCGGGGGCCCCGACCGGGCGCGGCGGCGCCCGGGGCCGC	GCAGCTGCCAGTGAGGATCCC	-
M127	GATA1_HUMAN.H11MO.0.A	-29	0.00334314	1.3406	0.292376	11	CCCGGGGGCCCCGACCGGGCGCGGCGGCGCCCGGGGCCGC	CTGGCGGGGACAGATAAGA	+
M127	TAL1_HUMAN.H11MO.0.A	-29	0.00412333	1.65345	0.292376	11	CCCGGGGGCCCCGACCGGGCGCGGCGGCGCCCGGGGCCGC	CTGGGGGGGGCAGATAAGG	+
M127	KLF6_HUMAN.H11MO.0.A	-4	0.00441895	1.772	0.292376	19	CCCGGGGGCCCCGACCGGGCGCGGCGGCGCCCGGGGCCGC	GGAAGGGCGGGGCCGGGGG	+
M127	USF2_HUMAN.H11MO.0.A	-31	0.00441895	1.772	0.292376	9	CCCGGGGGCCCCGACCGGGCGCGGCGGCGCCCGGGGCCGC	CGCCGCGGCCACGTGACCC	-
M127	MXI1_HUMAN.H11MO.0.A	-32	0.00518787	2.08034	0.316847	8	CCCGGGGGCCCCGACCGGGCGCGGCGGCGCCCGGGGCCGC	CCCGCCGCCACGTGC	-
M127	KLF3_HUMAN.H11MO.0.B	-16	0.00759735	3.04654	0.402138	19	CCCGGGGGCCCCGACCGGGCGCGGCGGCGCCCGGGGCCGC	GGGGAGGGGCGGGGCCGGG	+
M127	PATZ1_HUMAN.H11MO.0.C	-1	0.0113243	4.54105	0.499509	22	CCCGGGGGCCCCGACCGGGCGCGGCGGCGCCCGGGGCCGC	GGGGAGGGGGCGGGGGGGGAGG	+
# Tomtom (Motif Comparison Tool): Version 5.5.5 compiled on Dec 7 2023 at 04:32:55
# The format of this file is described at http://localhost:8080/meme_5.5.5/doc/tomtom-output-format.html.
# tomtom -o /data/result_promoter36 /data/hela_greater_0/result_motif_pr/motifs_pr36.txt /data/HOCOMOCOv11_core_HUMAN_mono_meme_format.meme
