# Supplementary material for: DeepEPI: CNN-transformer-based model for extracting TF interactions through predicting enhancer-promoter interactions
Source: Bioinform Adv. 2025 Sep 17;5(1):vbaf221. doi: 10.1093/bioadv/vbaf221 (PMC12478696; doi:10.1093/bioadv/vbaf221)
Supplement: vbaf221_Supplementary_Data [file vbaf221_supplementary_data.zip › Supplementary_file5/HELA-S3/result_promoter_57/tomtom.tsv]

Query_ID	Target_ID	Optimal_offset	p-value	E-value	q-value	Overlap	Query_consensus	Target_consensus	Orientation
M0	TAF1_HUMAN.H11MO.0.A	-24	0.000442614	0.177488	0.299133	16	CAGGTGCGGGTGGTCCCTCACGGCGACATGACGCCGGGGG	AAGATGGCGGCGGCGG	+
M0	THAP1_HUMAN.H11MO.0.C	-17	0.000752561	0.301777	0.299133	22	CAGGTGCGGGTGGTCCCTCACGGCGACATGACGCCGGGGG	GCCCGCAGCCAAGATGGCGGCG	-
M0	RXRA_HUMAN.H11MO.0.A	-19	0.0015741	0.631216	0.335439	20	CAGGTGCGGGTGGTCCCTCACGGCGACATGACGCCGGGGG	GGGGGAGGCAGAGGTCAGAG	+
M0	PATZ1_HUMAN.H11MO.0.C	-21	0.00179843	0.721172	0.335439	19	CAGGTGCGGGTGGTCCCTCACGGCGACATGACGCCGGGGG	GGGGAGGGGGCGGGGGGGGAGG	+
M0	LYL1_HUMAN.H11MO.0.A	-26	0.0028206	1.13106	0.335439	14	CAGGTGCGGGTGGTCCCTCACGGCGACATGACGCCGGGGG	CAGGAAACAGCTGG	-
M0	ZN563_HUMAN.H11MO.0.C	-10	0.00298197	1.19577	0.335439	21	CAGGTGCGGGTGGTCCCTCACGGCGACATGACGCCGGGGG	GGGATCCTCACTGGCAGCTGC	+
M0	ZN341_HUMAN.H11MO.0.C	-19	0.00320325	1.2845	0.335439	21	CAGGTGCGGGTGGTCCCTCACGGCGACATGACGCCGGGGG	GGGGGGGGGGGGAGGGAAGAGC	+
M0	KLF6_HUMAN.H11MO.0.A	-21	0.0036681	1.47091	0.335439	19	CAGGTGCGGGTGGTCCCTCACGGCGACATGACGCCGGGGG	GGAAGGGCGGGGCCGGGGG	+
M0	SP3_HUMAN.H11MO.0.B	-19	0.00379754	1.52281	0.335439	20	CAGGTGCGGGTGGTCCCTCACGGCGACATGACGCCGGGGG	GGGGGGGGGCGGGGCCGGGG	+
M0	FLI1_HUMAN.H11MO.0.A	-21	0.00459347	1.84198	0.357534	18	CAGGTGCGGGTGGTCCCTCACGGCGACATGACGCCGGGGG	GGAGGAAGGAAGGAGGGA	+
M0	VEZF1_HUMAN.H11MO.0.C	-19	0.00800772	3.2111	0.488398	21	CAGGTGCGGGTGGTCCCTCACGGCGACATGACGCCGGGGG	GGGGAGGGGGGAGGGGGAGGGG	+
M0	SP2_HUMAN.H11MO.0.A	-18	0.00955307	3.83078	0.488398	22	CAGGTGCGGGTGGTCCCTCACGGCGACATGACGCCGGGGG	GGGGGGGGGGCGGGGCCGGGGG	+
M0	OLIG2_HUMAN.H11MO.0.B	-26	0.00965247	3.87064	0.488398	14	CAGGTGCGGGTGGTCCCTCACGGCGACATGACGCCGGGGG	CAGAAGGGAAACAGCTGG	-
M0	PTF1A_HUMAN.H11MO.0.B	-22	0.0103061	4.13273	0.488398	18	CAGGTGCGGGTGGTCCCTCACGGCGACATGACGCCGGGGG	GGGAAAGGGGGCAGCTGG	-
M0	ZNF41_HUMAN.H11MO.0.C	-16	0.0104441	4.18807	0.488398	24	CAGGTGCGGGTGGTCCCTCACGGCGACATGACGCCGGGGG	CACAAGGGAGTAAGGCACCATGAG	+
M0	NR1D1_HUMAN.H11MO.0.B	-22	0.0111606	4.47541	0.492912	18	CAGGTGCGGGTGGTCCCTCACGGCGACATGACGCCGGGGG	AGGGAAGTGGGTCAGAAGG	+
M2	GATA1_HUMAN.H11MO.0.A	-29	0.000450363	0.180596	0.229611	11	GCCCGGCGGCCCCGGGCCGGGCGGCCCCGCAGGCGGCCGG	CTGGCGGGGACAGATAAGA	+
M2	ZN563_HUMAN.H11MO.0.C	-8	0.000867855	0.34801	0.229611	21	GCCCGGCGGCCCCGGGCCGGGCGGCCCCGCAGGCGGCCGG	GCAGCTGCCAGTGAGGATCCC	-
M2	RXRA_HUMAN.H11MO.0.A	-18	0.00125024	0.501347	0.229611	20	GCCCGGCGGCCCCGGGCCGGGCGGCCCCGCAGGCGGCCGG	GGGGGAGGCAGAGGTCAGAG	+
M2	SP2_HUMAN.H11MO.0.A	-11	0.00130486	0.52325	0.229611	22	GCCCGGCGGCCCCGGGCCGGGCGGCCCCGCAGGCGGCCGG	GGGGGGGGGGCGGGGCCGGGGG	+
M2	SP3_HUMAN.H11MO.0.B	-12	0.00144597	0.579833	0.229611	20	GCCCGGCGGCCCCGGGCCGGGCGGCCCCGCAGGCGGCCGG	GGGGGGGGGCGGGGCCGGGG	+
M2	GATA2_HUMAN.H11MO.0.A	-29	0.00258812	1.03784	0.293016	11	GCCCGGCGGCCCCGGGCCGGGCGGCCCCGCAGGCGGCCGG	CTGGGGGGTGGAGATAAGG	+
M2	THAP1_HUMAN.H11MO.0.C	0	0.00332146	1.33191	0.293016	22	GCCCGGCGGCCCCGGGCCGGGCGGCCCCGCAGGCGGCCGG	CGCCGCCATCTTGGCTGCGGGC	+
M2	KLF6_HUMAN.H11MO.0.A	-14	0.00396045	1.58814	0.30114	19	GCCCGGCGGCCCCGGGCCGGGCGGCCCCGCAGGCGGCCGG	GGAAGGGCGGGGCCGGGGG	+
M2	USF2_HUMAN.H11MO.0.A	10	0.00424638	1.7028	0.30114	9	GCCCGGCGGCCCCGGGCCGGGCGGCCCCGCAGGCGGCCGG	GGGTCACGTGGCCGCGGCG	+
M2	TAL1_HUMAN.H11MO.0.A	-29	0.0045514	1.82511	0.30114	11	GCCCGGCGGCCCCGGGCCGGGCGGCCCCGCAGGCGGCCGG	CTGGGGGGGGCAGATAAGG	+
M2	PATZ1_HUMAN.H11MO.0.C	-11	0.00800864	3.21146	0.422815	22	GCCCGGCGGCCCCGGGCCGGGCGGCCCCGCAGGCGGCCGG	GGGGAGGGGGCGGGGGGGGAGG	+
M2	NR1D1_HUMAN.H11MO.0.B	-21	0.0101926	4.08722	0.449836	19	GCCCGGCGGCCCCGGGCCGGGCGGCCCCGCAGGCGGCCGG	AGGGAAGTGGGTCAGAAGG	+
M4	ZN563_HUMAN.H11MO.0.C	-14	0.00129943	0.52107	0.49221	21	GGCCGGCCGGGGGCGGGGGCTGCGCTCGCTGCGGCGCGGC	GGGATCCTCACTGGCAGCTGC	+
M4	THAP1_HUMAN.H11MO.0.C	-4	0.00178807	0.717015	0.49221	22	GGCCGGCCGGGGGCGGGGGCTGCGCTCGCTGCGGCGCGGC	GCCCGCAGCCAAGATGGCGGCG	-
M4	GATA1_HUMAN.H11MO.0.A	8	0.00237131	0.950894	0.49221	11	GGCCGGCCGGGGGCGGGGGCTGCGCTCGCTGCGGCGCGGC	TCTTATCTGTCCCCGCCAG	-
M4	RXRA_HUMAN.H11MO.0.A	-9	0.00465291	1.86582	0.49221	20	GGCCGGCCGGGGGCGGGGGCTGCGCTCGCTGCGGCGCGGC	GGGGGAGGCAGAGGTCAGAG	+
M4	TAL1_HUMAN.H11MO.0.A	-28	0.00516354	2.07058	0.49221	12	GGCCGGCCGGGGGCGGGGGCTGCGCTCGCTGCGGCGCGGC	CTGGGGGGGGCAGATAAGG	+
M4	SP2_HUMAN.H11MO.0.A	-3	0.00578655	2.32041	0.49221	22	GGCCGGCCGGGGGCGGGGGCTGCGCTCGCTGCGGCGCGGC	CCCCCGGCCCCGCCCCCCCCCC	-
M4	SP3_HUMAN.H11MO.0.B	-4	0.00607586	2.43642	0.49221	20	GGCCGGCCGGGGGCGGGGGCTGCGCTCGCTGCGGCGCGGC	GGGGGGGGGCGGGGCCGGGG	+
M4	GATA2_HUMAN.H11MO.0.A	-28	0.00678298	2.71997	0.49221	12	GGCCGGCCGGGGGCGGGGGCTGCGCTCGCTGCGGCGCGGC	CTGGGGGGTGGAGATAAGG	+
M4	RARG_HUMAN.H11MO.0.B	6	0.00804923	3.22774	0.49221	12	GGCCGGCCGGGGGCGGGGGCTGCGCTCGCTGCGGCGCGGC	AGGTCAGAGTGACCTGGG	+
M5	THAP1_HUMAN.H11MO.0.C	-13	0.000762899	0.305922	0.188686	22	GCGGCGCGGGCCGCGCGGTCGAGCCGGCTCCGACCCGGCC	CGCCGCCATCTTGGCTGCGGGC	+
M5	SP3_HUMAN.H11MO.0.B	-1	0.000802756	0.321905	0.188686	20	GCGGCGCGGGCCGCGCGGTCGAGCCGGCTCCGACCCGGCC	GGGGGGGGGCGGGGCCGGGG	+
M5	ZN563_HUMAN.H11MO.0.C	-11	0.0011643	0.466885	0.188686	21	GCGGCGCGGGCCGCGCGGTCGAGCCGGCTCCGACCCGGCC	GCAGCTGCCAGTGAGGATCCC	-
M5	PATZ1_HUMAN.H11MO.0.C	0	0.00141519	0.567492	0.188686	22	GCGGCGCGGGCCGCGCGGTCGAGCCGGCTCCGACCCGGCC	GGGGAGGGGGCGGGGGGGGAGG	+
M5	RXRA_HUMAN.H11MO.0.A	-14	0.00154187	0.618291	0.188686	20	GCGGCGCGGGCCGCGCGGTCGAGCCGGCTCCGACCCGGCC	GGGGGAGGCAGAGGTCAGAG	+
M5	ZN554_HUMAN.H11MO.0.C	-9	0.00165516	0.66372	0.188686	20	GCGGCGCGGGCCGCGCGGTCGAGCCGGCTCCGACCCGGCC	GCTGAGCCATGTGGGGTGCT	+
M5	SP2_HUMAN.H11MO.0.A	0	0.00311438	1.24887	0.310656	22	GCGGCGCGGGCCGCGCGGTCGAGCCGGCTCCGACCCGGCC	GGGGGGGGGGCGGGGCCGGGGG	+
M5	GATA1_HUMAN.H11MO.0.A	-29	0.0065966	2.64524	0.493354	11	GCGGCGCGGGCCGCGCGGTCGAGCCGGCTCCGACCCGGCC	CTGGCGGGGACAGATAAGA	+
M5	NR1D1_HUMAN.H11MO.0.B	-6	0.0080372	3.22292	0.493354	19	GCGGCGCGGGCCGCGCGGTCGAGCCGGCTCCGACCCGGCC	AGGGAAGTGGGTCAGAAGG	+
M8	SP3_HUMAN.H11MO.0.B	-4	0.00111544	0.447291	0.453175	20	GCCGCGCAGTCCCCGCGGCGCAGCCAGCCCGGGGCCGGCC	GGGGGGGGGCGGGGCCGGGG	+
M8	SP2_HUMAN.H11MO.0.A	-3	0.00214858	0.861581	0.453175	22	GCCGCGCAGTCCCCGCGGCGCAGCCAGCCCGGGGCCGGCC	GGGGGGGGGGCGGGGCCGGGGG	+
M8	THAP1_HUMAN.H11MO.0.C	-18	0.00261077	1.04692	0.453175	22	GCCGCGCAGTCCCCGCGGCGCAGCCAGCCCGGGGCCGGCC	CGCCGCCATCTTGGCTGCGGGC	+
M8	RXRA_HUMAN.H11MO.0.A	-20	0.00296834	1.19031	0.453175	20	GCCGCGCAGTCCCCGCGGCGCAGCCAGCCCGGGGCCGGCC	GGGGGAGGCAGAGGTCAGAG	+
M8	GATA1_HUMAN.H11MO.0.A	-29	0.00300858	1.20644	0.453175	11	GCCGCGCAGTCCCCGCGGCGCAGCCAGCCCGGGGCCGGCC	CTGGCGGGGACAGATAAGA	+
M8	ZN563_HUMAN.H11MO.0.C	-16	0.00400616	1.60647	0.453175	21	GCCGCGCAGTCCCCGCGGCGCAGCCAGCCCGGGGCCGGCC	GCAGCTGCCAGTGAGGATCCC	-
M9	THAP1_HUMAN.H11MO.0.C	-4	0.000388701	0.155869	0.196795	22	GGCCGGCTGCTCGTGCGGCCCAGCGGCCACGGCCGCGAAC	CGCCGCCATCTTGGCTGCGGGC	+
M9	RXRA_HUMAN.H11MO.0.A	-12	0.000502346	0.201441	0.196795	20	GGCCGGCTGCTCGTGCGGCCCAGCGGCCACGGCCGCGAAC	GGGGGAGGCAGAGGTCAGAG	+
M9	ZN563_HUMAN.H11MO.0.C	-12	0.00112502	0.451134	0.220365	21	GGCCGGCTGCTCGTGCGGCCCAGCGGCCACGGCCGCGAAC	GGGATCCTCACTGGCAGCTGC	+
M9	SP3_HUMAN.H11MO.0.B	0	0.00144892	0.581018	0.227048	20	GGCCGGCTGCTCGTGCGGCCCAGCGGCCACGGCCGCGAAC	CCCCGGCCCCGCCCCCCCCC	-
M9	SP2_HUMAN.H11MO.0.A	-16	0.00300026	1.2031	0.318275	22	GGCCGGCTGCTCGTGCGGCCCAGCGGCCACGGCCGCGAAC	GGGGGGGGGGCGGGGCCGGGGG	+
M9	ZN341_HUMAN.H11MO.0.C	-11	0.00365563	1.46591	0.318275	22	GGCCGGCTGCTCGTGCGGCCCAGCGGCCACGGCCGCGAAC	GGGGGGGGGGGGAGGGAAGAGC	+
M9	MXI1_HUMAN.H11MO.0.A	-8	0.00434911	1.74399	0.334347	15	GGCCGGCTGCTCGTGCGGCCCAGCGGCCACGGCCGCGAAC	GCACGTGGCGGCGGG	+
M9	SP4_HUMAN.H11MO.0.A	-1	0.00550272	2.20659	0.334347	20	GGCCGGCTGCTCGTGCGGCCCAGCGGCCACGGCCGCGAAC	CCCGGCCCCGCCCCCTTCCC	-
M9	OSR2_HUMAN.H11MO.0.C	-2	0.00554752	2.22455	0.334347	16	GGCCGGCTGCTCGTGCGGCCCAGCGGCCACGGCCGCGAAC	GCTGCTGCTTCTGCTG	+
M9	PATZ1_HUMAN.H11MO.0.C	-17	0.00693571	2.78122	0.362278	22	GGCCGGCTGCTCGTGCGGCCCAGCGGCCACGGCCGCGAAC	GGGGAGGGGGCGGGGGGGGAGG	+
M9	ZN394_HUMAN.H11MO.0.C	-19	0.00818878	3.2837	0.400997	20	GGCCGGCTGCTCGTGCGGCCCAGCGGCCACGGCCGCGAAC	AGAATGGAATAGAATGGAAT	+
M9	NR1H3_HUMAN.H11MO.0.B	-20	0.0107072	4.29357	0.44629	19	GGCCGGCTGCTCGTGCGGCCCAGCGGCCACGGCCGCGAAC	CAGAGGTCACTGCAGGTCA	+
M9	LYL1_HUMAN.H11MO.0.A	-2	0.0112142	4.49691	0.44629	14	GGCCGGCTGCTCGTGCGGCCCAGCGGCCACGGCCGCGAAC	CCAGCTGTTTCCTG	+
M9	VEZF1_HUMAN.H11MO.0.C	0	0.0113484	4.55071	0.44629	22	GGCCGGCTGCTCGTGCGGCCCAGCGGCCACGGCCGCGAAC	CCCCTCCCCCTCCCCCCTCCCC	-
M9	RFX5_HUMAN.H11MO.0.A	-4	0.0136706	5.4819	0.44629	20	GGCCGGCTGCTCGTGCGGCCCAGCGGCCACGGCCGCGAAC	GTCAGCTGTTGCTAGGCAGA	+
M9	RFX1_HUMAN.H11MO.0.B	-14	0.0162285	6.50764	0.489044	22	GGCCGGCTGCTCGTGCGGCCCAGCGGCCACGGCCGCGAAC	CCGTCGCCATGGCAACCGGGGC	-
M10	E2F1_HUMAN.H11MO.0.A	-9	0.00042186	0.169166	0.149048	14	AGGTGTCCTACTTCCCGATAATCATAGTGAAGCAGGATCT	CTTTCCCGCCCCCC	-
M10	E2F3_HUMAN.H11MO.0.A	-10	0.000530856	0.212873	0.149048	11	AGGTGTCCTACTTCCCGATAATCATAGTGAAGCAGGATCT	TTTCCCGCCCT	-
M10	LYL1_HUMAN.H11MO.0.A	-22	0.000566883	0.22732	0.149048	14	AGGTGTCCTACTTCCCGATAATCATAGTGAAGCAGGATCT	CAGGAAACAGCTGG	-
M10	ZN554_HUMAN.H11MO.0.C	-22	0.00135436	0.543099	0.267072	18	AGGTGTCCTACTTCCCGATAATCATAGTGAAGCAGGATCT	AGCACCCCACATGGCTCAGC	-
M10	TFDP1_HUMAN.H11MO.0.C	-9	0.00210162	0.842748	0.278594	14	AGGTGTCCTACTTCCCGATAATCATAGTGAAGCAGGATCT	TTTTCCCGCCCCCC	-
M10	E2F6_HUMAN.H11MO.0.A	-8	0.00270706	1.08553	0.278594	13	AGGTGTCCTACTTCCCGATAATCATAGTGAAGCAGGATCT	CCCTTCCCGCCCC	-
M10	E2F7_HUMAN.H11MO.0.B	-8	0.00324449	1.30104	0.278594	13	AGGTGTCCTACTTCCCGATAATCATAGTGAAGCAGGATCT	CCTTTCCCGCCCC	-
M10	LEF1_HUMAN.H11MO.0.A	-20	0.0032684	1.31063	0.278594	14	AGGTGTCCTACTTCCCGATAATCATAGTGAAGCAGGATCT	AGCAAATCAAAGGA	-
M10	BRAC_HUMAN.H11MO.0.A	-9	0.00333332	1.33666	0.278594	20	AGGTGTCCTACTTCCCGATAATCATAGTGAAGCAGGATCT	ATTTCACACCTCCCTGCTAA	-
M10	ETV5_HUMAN.H11MO.0.C	-6	0.00356442	1.42933	0.278594	14	AGGTGTCCTACTTCCCGATAATCATAGTGAAGCAGGATCT	CTCACTTCCTGCTC	-
M10	HSF2_HUMAN.H11MO.0.A	-26	0.00388519	1.55796	0.278594	14	AGGTGTCCTACTTCCCGATAATCATAGTGAAGCAGGATCT	TTCTAGAACATTCT	-
M10	THAP1_HUMAN.H11MO.0.C	-16	0.00434034	1.74047	0.285296	22	AGGTGTCCTACTTCCCGATAATCATAGTGAAGCAGGATCT	GCCCGCAGCCAAGATGGCGGCG	-
M10	E2F4_HUMAN.H11MO.0.A	-9	0.00505095	2.02543	0.306467	13	AGGTGTCCTACTTCCCGATAATCATAGTGAAGCAGGATCT	ATTTCCCGCCCCC	-
M10	ETV2_HUMAN.H11MO.0.B	-6	0.00593472	2.37982	0.334369	16	AGGTGTCCTACTTCCCGATAATCATAGTGAAGCAGGATCT	CCCACTTCCTGTTTCC	-
M10	PAX6_HUMAN.H11MO.0.C	-25	0.00701427	2.81272	0.368846	12	AGGTGTCCTACTTCCCGATAATCATAGTGAAGCAGGATCT	AGTCAAGCGGAA	-
M10	ZN214_HUMAN.H11MO.0.C	-5	0.0078841	3.16152	0.388674	22	AGGTGTCCTACTTCCCGATAATCATAGTGAAGCAGGATCT	TCCTTTTTGAGGCCTTTGATGA	+
M10	ZN341_HUMAN.H11MO.0.C	-1	0.00897224	3.59787	0.416299	22	AGGTGTCCTACTTCCCGATAATCATAGTGAAGCAGGATCT	GCTCTTCCCTCCCCCCCCCCCC	-
M10	ETS2_HUMAN.H11MO.0.B	-6	0.0108107	4.33508	0.44778	13	AGGTGTCCTACTTCCCGATAATCATAGTGAAGCAGGATCT	TCCTCTTCCTTCC	-
M10	AIRE_HUMAN.H11MO.0.C	-19	0.0114828	4.60462	0.44778	18	AGGTGTCCTACTTCCCGATAATCATAGTGAAGCAGGATCT	ATTGGTTTTATTGGTTAA	+
M10	MAFF_HUMAN.H11MO.0.B	-25	0.0114828	4.60462	0.44778	15	AGGTGTCCTACTTCCCGATAATCATAGTGAAGCAGGATCT	AAAAATGCTGACTCAGCA	-
M10	MAF_HUMAN.H11MO.0.A	-7	0.0119987	4.81146	0.44778	19	AGGTGTCCTACTTCCCGATAATCATAGTGAAGCAGGATCT	GAATCTGCTGACTCAGCAA	+
M10	ZN394_HUMAN.H11MO.0.C	-10	0.0124892	5.00817	0.44778	20	AGGTGTCCTACTTCCCGATAATCATAGTGAAGCAGGATCT	ATTCCATTCTATTCCATTCT	-
M10	RXRA_HUMAN.H11MO.0.A	-9	0.0142471	5.71309	0.476887	20	AGGTGTCCTACTTCCCGATAATCATAGTGAAGCAGGATCT	CTCTGACCTCTGCCTCCCCC	-
M10	BC11A_HUMAN.H11MO.0.A	-4	0.0156303	6.26774	0.476887	17	AGGTGTCCTACTTCCCGATAATCATAGTGAAGCAGGATCT	TTTTCACTTCCTCTTTT	-
M10	NR1D1_HUMAN.H11MO.0.B	-6	0.0157194	6.30348	0.476887	19	AGGTGTCCTACTTCCCGATAATCATAGTGAAGCAGGATCT	CCTTCTGACCCACTTCCCT	-
M11	SP3_HUMAN.H11MO.0.B	-20	0.00072247	0.289711	0.314024	20	GCCCCGCCCGCGCGGTCCGGGAGGGGGCCCGGGGCCCAGG	GGGGGGGGGCGGGGCCGGGG	+
M11	GATA1_HUMAN.H11MO.0.A	8	0.00118961	0.477033	0.314024	11	GCCCCGCCCGCGCGGTCCGGGAGGGGGCCCGGGGCCCAGG	TCTTATCTGTCCCCGCCAG	-
M11	ZN563_HUMAN.H11MO.0.C	-9	0.00184879	0.741366	0.327087	21	GCCCCGCCCGCGCGGTCCGGGAGGGGGCCCGGGGCCCAGG	GCAGCTGCCAGTGAGGATCCC	-
M11	SP2_HUMAN.H11MO.0.A	0	0.00206516	0.828128	0.327087	22	GCCCCGCCCGCGCGGTCCGGGAGGGGGCCCGGGGCCCAGG	CCCCCGGCCCCGCCCCCCCCCC	-
M11	RXRA_HUMAN.H11MO.0.A	-21	0.00348886	1.39903	0.414094	19	GCCCCGCCCGCGCGGTCCGGGAGGGGGCCCGGGGCCCAGG	GGGGGAGGCAGAGGTCAGAG	+
M11	TAL1_HUMAN.H11MO.0.A	8	0.00613297	2.45932	0.414094	11	GCCCCGCCCGCGCGGTCCGGGAGGGGGCCCGGGGCCCAGG	CCTTATCTGCCCCCCCCAG	-
M11	PATZ1_HUMAN.H11MO.0.C	-6	0.00614598	2.46454	0.414094	22	GCCCCGCCCGCGCGGTCCGGGAGGGGGCCCGGGGCCCAGG	GGGGAGGGGGCGGGGGGGGAGG	+
M11	GATA2_HUMAN.H11MO.0.A	8	0.00701332	2.81234	0.414094	11	GCCCCGCCCGCGCGGTCCGGGAGGGGGCCCGGGGCCCAGG	CCTTATCTCCACCCCCCAG	-
M11	KLF6_HUMAN.H11MO.0.A	-5	0.00749607	3.00593	0.414094	19	GCCCCGCCCGCGCGGTCCGGGAGGGGGCCCGGGGCCCAGG	GGAAGGGCGGGGCCGGGGG	+
M11	NR1D1_HUMAN.H11MO.0.B	-4	0.00855504	3.43057	0.414094	19	GCCCCGCCCGCGCGGTCCGGGAGGGGGCCCGGGGCCCAGG	AGGGAAGTGGGTCAGAAGG	+
M11	NR1H3_HUMAN.H11MO.0.B	-13	0.00913484	3.66307	0.414094	19	GCCCCGCCCGCGCGGTCCGGGAGGGGGCCCGGGGCCCAGG	TGACCTGCAGTGACCTCTG	-
M11	PTF1A_HUMAN.H11MO.0.B	7	0.00940355	3.77082	0.414094	11	GCCCCGCCCGCGCGGTCCGGGAGGGGGCCCGGGGCCCAGG	CCAGCTGCCCCCTTTCCC	+
M11	THAP1_HUMAN.H11MO.0.C	-10	0.00941219	3.77429	0.414094	22	GCCCCGCCCGCGCGGTCCGGGAGGGGGCCCGGGGCCCAGG	CGCCGCCATCTTGGCTGCGGGC	+
M12	ZBTB6_HUMAN.H11MO.0.C	-21	0.000128439	0.0515042	0.103008	13	TTCTCGCCCCTTTCTGAGCGCGGAGCTCGAGCTCAAGTTT	GGTGCTGGAGCCG	+
M13	SP3_HUMAN.H11MO.0.B	-3	0.000908652	0.364369	0.344266	20	ACAGCCTGCCGGCCGGGCGTGCTGCGGCGGCGCCCCCTCG	GGGGGGGGGCGGGGCCGGGG	+
M13	SP2_HUMAN.H11MO.0.A	-6	0.000984287	0.394699	0.344266	22	ACAGCCTGCCGGCCGGGCGTGCTGCGGCGGCGCCCCCTCG	GGGGGGGGGGCGGGGCCGGGGG	+
M13	THAP1_HUMAN.H11MO.0.C	-21	0.00130937	0.525057	0.344266	19	ACAGCCTGCCGGCCGGGCGTGCTGCGGCGGCGCCCCCTCG	CGCCGCCATCTTGGCTGCGGGC	+
M13	PATZ1_HUMAN.H11MO.0.C	-11	0.00320169	1.28388	0.484477	22	ACAGCCTGCCGGCCGGGCGTGCTGCGGCGGCGCCCCCTCG	GGGGAGGGGGCGGGGGGGGAGG	+
M13	ZN563_HUMAN.H11MO.0.C	-1	0.00481737	1.93176	0.484477	21	ACAGCCTGCCGGCCGGGCGTGCTGCGGCGGCGCCCCCTCG	GCAGCTGCCAGTGAGGATCCC	-
M13	Z324A_HUMAN.H11MO.0.C	-6	0.0056024	2.24656	0.484477	23	ACAGCCTGCCGGCCGGGCGTGCTGCGGCGGCGCCCCCTCG	TGGCAGCAAAGGATGGTTTGATA	-
M13	ZN554_HUMAN.H11MO.0.C	-2	0.00724467	2.90511	0.484477	20	ACAGCCTGCCGGCCGGGCGTGCTGCGGCGGCGCCCCCTCG	AGCACCCCACATGGCTCAGC	-
M13	NR1D1_HUMAN.H11MO.0.B	-17	0.0077249	3.09768	0.484477	19	ACAGCCTGCCGGCCGGGCGTGCTGCGGCGGCGCCCCCTCG	CCTTCTGACCCACTTCCCT	-
M13	KLF6_HUMAN.H11MO.0.A	-9	0.00947206	3.7983	0.484477	19	ACAGCCTGCCGGCCGGGCGTGCTGCGGCGGCGCCCCCTCG	CCCCCGGCCCCGCCCTTCC	-
M13	RXRA_HUMAN.H11MO.0.A	-1	0.0107494	4.3105	0.484477	20	ACAGCCTGCCGGCCGGGCGTGCTGCGGCGGCGCCCCCTCG	GGGGGAGGCAGAGGTCAGAG	+
M13	GATA1_HUMAN.H11MO.0.A	7	0.0108322	4.34372	0.484477	12	ACAGCCTGCCGGCCGGGCGTGCTGCGGCGGCGCCCCCTCG	TCTTATCTGTCCCCGCCAG	-
M13	TAL1_HUMAN.H11MO.0.A	7	0.0108322	4.34372	0.484477	12	ACAGCCTGCCGGCCGGGCGTGCTGCGGCGGCGCCCCCTCG	CCTTATCTGCCCCCCCCAG	-
M13	MXI1_HUMAN.H11MO.0.A	-1	0.0113017	4.53198	0.484477	15	ACAGCCTGCCGGCCGGGCGTGCTGCGGCGGCGCCCCCTCG	GCACGTGGCGGCGGG	+
M13	SP4_HUMAN.H11MO.0.A	-2	0.011467	4.59825	0.484477	20	ACAGCCTGCCGGCCGGGCGTGCTGCGGCGGCGCCCCCTCG	GGGAAGGGGGCGGGGCCGGG	+
M13	NR1H4_HUMAN.H11MO.0.B	-22	0.0123703	4.9605	0.487871	18	ACAGCCTGCCGGCCGGGCGTGCTGCGGCGGCGCCCCCTCG	GGGGTCAATGACCCCGAGG	+
M14	RXRA_HUMAN.H11MO.0.A	-19	0.00166	0.665662	0.456372	20	CGAGGCGACCCAGGGGGCGCGCGCGCCGGGCGGCCCACAG	CTCTGACCTCTGCCTCCCCC	-
M14	SP3_HUMAN.H11MO.0.B	-11	0.00191116	0.766374	0.456372	20	CGAGGCGACCCAGGGGGCGCGCGCGCCGGGCGGCCCACAG	GGGGGGGGGCGGGGCCGGGG	+
M14	GATA1_HUMAN.H11MO.0.A	-30	0.00310546	1.24529	0.456372	10	CGAGGCGACCCAGGGGGCGCGCGCGCCGGGCGGCCCACAG	CTGGCGGGGACAGATAAGA	+
M14	THAP1_HUMAN.H11MO.0.C	0	0.00407557	1.6343	0.456372	22	CGAGGCGACCCAGGGGGCGCGCGCGCCGGGCGGCCCACAG	CGCCGCCATCTTGGCTGCGGGC	+
M14	NR1D1_HUMAN.H11MO.0.B	-17	0.00575715	2.30862	0.456372	19	CGAGGCGACCCAGGGGGCGCGCGCGCCGGGCGGCCCACAG	CCTTCTGACCCACTTCCCT	-
M14	SP2_HUMAN.H11MO.0.A	-9	0.00629332	2.52362	0.456372	22	CGAGGCGACCCAGGGGGCGCGCGCGCCGGGCGGCCCACAG	GGGGGGGGGGCGGGGCCGGGGG	+
M14	GATA2_HUMAN.H11MO.0.A	-30	0.0070307	2.81931	0.456372	10	CGAGGCGACCCAGGGGGCGCGCGCGCCGGGCGGCCCACAG	CTGGGGGGTGGAGATAAGG	+
M14	BRAC_HUMAN.H11MO.0.A	-17	0.00730189	2.92806	0.456372	20	CGAGGCGACCCAGGGGGCGCGCGCGCCGGGCGGCCCACAG	ATTTCACACCTCCCTGCTAA	-
M14	ZN563_HUMAN.H11MO.0.C	-13	0.00747266	2.99654	0.456372	21	CGAGGCGACCCAGGGGGCGCGCGCGCCGGGCGGCCCACAG	GGGATCCTCACTGGCAGCTGC	+
M14	CLOCK_HUMAN.H11MO.0.C	-19	0.00927339	3.71863	0.460157	14	CGAGGCGACCCAGGGGGCGCGCGCGCCGGGCGGCCCACAG	TGTTCACGTGTCTG	-
M15	RXRA_HUMAN.H11MO.0.A	-6	0.00016702	0.0669751	0.133448	20	CGGGGCCTCTGCGCGCTGCGGGGGACGGCCCGCGGGCCTC	CTCTGACCTCTGCCTCCCCC	-
M15	SP3_HUMAN.H11MO.0.B	-4	0.000738644	0.296196	0.295086	20	CGGGGCCTCTGCGCGCTGCGGGGGACGGCCCGCGGGCCTC	GGGGGGGGGCGGGGCCGGGG	+
M15	ZN563_HUMAN.H11MO.0.C	-11	0.00217649	0.872772	0.384857	21	CGGGGCCTCTGCGCGCTGCGGGGGACGGCCCGCGGGCCTC	GCAGCTGCCAGTGAGGATCCC	-
M15	PATZ1_HUMAN.H11MO.0.C	-3	0.00243392	0.976003	0.384857	22	CGGGGCCTCTGCGCGCTGCGGGGGACGGCCCGCGGGCCTC	GGGGAGGGGGCGGGGGGGGAGG	+
M15	NR1D1_HUMAN.H11MO.0.B	-9	0.00289006	1.15891	0.384857	19	CGGGGCCTCTGCGCGCTGCGGGGGACGGCCCGCGGGCCTC	AGGGAAGTGGGTCAGAAGG	+
M15	SMAD3_HUMAN.H11MO.0.B	-6	0.00374372	1.50123	0.420688	12	CGGGGCCTCTGCGCGCTGCGGGGGACGGCCCGCGGGCCTC	CTCTGTCACCTG	+
M15	GATA1_HUMAN.H11MO.0.A	-29	0.00504376	2.02255	0.420688	11	CGGGGCCTCTGCGCGCTGCGGGGGACGGCCCGCGGGCCTC	CTGGCGGGGACAGATAAGA	+
M15	GATA2_HUMAN.H11MO.0.A	-29	0.00577774	2.31687	0.420688	11	CGGGGCCTCTGCGCGCTGCGGGGGACGGCCCGCGGGCCTC	CTGGGGGGTGGAGATAAGG	+
M15	KLF6_HUMAN.H11MO.0.A	0	0.00618078	2.47849	0.420688	19	CGGGGCCTCTGCGCGCTGCGGGGGACGGCCCGCGGGCCTC	GGAAGGGCGGGGCCGGGGG	+
M15	SP2_HUMAN.H11MO.0.A	-3	0.00631826	2.53362	0.420688	22	CGGGGCCTCTGCGCGCTGCGGGGGACGGCCCGCGGGCCTC	GGGGGGGGGGCGGGGCCGGGGG	+
M15	THAP1_HUMAN.H11MO.0.C	-10	0.00631826	2.53362	0.420688	22	CGGGGCCTCTGCGCGCTGCGGGGGACGGCCCGCGGGCCTC	GCCCGCAGCCAAGATGGCGGCG	-
M17	SP2_HUMAN.H11MO.0.A	-15	0.000204691	0.0820813	0.0801012	22	CGGGCTGGGCCACCTGAGGATCGCGCGGGCTCTGGGTTCC	GGGGGGGGGGCGGGGCCGGGGG	+
M17	THAP1_HUMAN.H11MO.0.C	-4	0.000204691	0.0820813	0.0801012	22	CGGGCTGGGCCACCTGAGGATCGCGCGGGCTCTGGGTTCC	CGCCGCCATCTTGGCTGCGGGC	+
M17	SP3_HUMAN.H11MO.0.B	-16	0.000348502	0.139749	0.0845068	20	CGGGCTGGGCCACCTGAGGATCGCGCGGGCTCTGGGTTCC	GGGGGGGGGCGGGGCCGGGG	+
M17	PATZ1_HUMAN.H11MO.0.C	-15	0.000431899	0.173192	0.0845068	22	CGGGCTGGGCCACCTGAGGATCGCGCGGGCTCTGGGTTCC	GGGGAGGGGGCGGGGGGGGAGG	+
M17	CLOCK_HUMAN.H11MO.0.C	-6	0.000792091	0.317629	0.10752	14	CGGGCTGGGCCACCTGAGGATCGCGCGGGCTCTGGGTTCC	TGTTCACGTGTCTG	-
M17	ZN341_HUMAN.H11MO.0.C	-4	0.000824277	0.330535	0.10752	22	CGGGCTGGGCCACCTGAGGATCGCGCGGGCTCTGGGTTCC	GGGGGGGGGGGGAGGGAAGAGC	+
M17	ZN563_HUMAN.H11MO.0.C	-9	0.00197878	0.79349	0.193587	21	CGGGCTGGGCCACCTGAGGATCGCGCGGGCTCTGGGTTCC	GCAGCTGCCAGTGAGGATCCC	-
M17	PTF1A_HUMAN.H11MO.0.B	1	0.0029571	1.1858	0.257154	17	CGGGCTGGGCCACCTGAGGATCGCGCGGGCTCTGGGTTCC	GGGAAAGGGGGCAGCTGG	-
M17	MXI1_HUMAN.H11MO.0.A	-2	0.00344376	1.38095	0.268173	15	CGGGCTGGGCCACCTGAGGATCGCGCGGGCTCTGGGTTCC	CCCGCCGCCACGTGC	-
M17	KLF6_HUMAN.H11MO.0.A	-18	0.0037691	1.51141	0.268173	19	CGGGCTGGGCCACCTGAGGATCGCGCGGGCTCTGGGTTCC	GGAAGGGCGGGGCCGGGGG	+
M17	SP4_HUMAN.H11MO.0.A	-15	0.00470279	1.88582	0.280143	20	CGGGCTGGGCCACCTGAGGATCGCGCGGGCTCTGGGTTCC	GGGAAGGGGGCGGGGCCGGG	+
M17	TBX21_HUMAN.H11MO.0.A	-7	0.00485155	1.94547	0.280143	13	CGGGCTGGGCCACCTGAGGATCGCGCGGGCTCTGGGTTCC	GTGGAGGTGTGAA	+
M17	KLF3_HUMAN.H11MO.0.B	-16	0.00531176	2.13002	0.280143	19	CGGGCTGGGCCACCTGAGGATCGCGCGGGCTCTGGGTTCC	GGGGAGGGGCGGGGCCGGG	+
M17	ZN554_HUMAN.H11MO.0.C	-3	0.00536909	2.15301	0.280143	20	CGGGCTGGGCCACCTGAGGATCGCGCGGGCTCTGGGTTCC	GCTGAGCCATGTGGGGTGCT	+
M17	RFX5_HUMAN.H11MO.0.A	-8	0.00612229	2.45504	0.289789	20	CGGGCTGGGCCACCTGAGGATCGCGCGGGCTCTGGGTTCC	GTCAGCTGTTGCTAGGCAGA	+
M17	EGR1_HUMAN.H11MO.0.A	-18	0.0062945	2.5241	0.289789	17	CGGGCTGGGCCACCTGAGGATCGCGCGGGCTCTGGGTTCC	GAGGGCGTGGGCGGGGG	+
M17	USF2_HUMAN.H11MO.0.A	-6	0.00742444	2.9772	0.32282	19	CGGGCTGGGCCACCTGAGGATCGCGCGGGCTCTGGGTTCC	GGGTCACGTGGCCGCGGCG	+
M17	ZN335_HUMAN.H11MO.0.A	-11	0.00870012	3.48875	0.358378	22	CGGGCTGGGCCACCTGAGGATCGCGCGGGCTCTGGGTTCC	GGCTGTCCTCGGCGCTGCCTGA	+
M17	THA_HUMAN.H11MO.0.C	-6	0.0102119	4.09498	0.363291	17	CGGGCTGGGCCACCTGAGGATCGCGCGGGCTCTGGGTTCC	GGGTCACTTCAGGTCAG	+
M17	ZBT17_HUMAN.H11MO.0.A	0	0.0117031	4.69295	0.398238	19	CGGGCTGGGCCACCTGAGGATCGCGCGGGCTCTGGGTTCC	GAGGGTGGGGGAGGGGAAG	+
M17	RFX1_HUMAN.H11MO.0.B	-7	0.0132069	5.29596	0.413456	22	CGGGCTGGGCCACCTGAGGATCGCGCGGGCTCTGGGTTCC	GCCCCGGTTGCCATGGCGACGG	+
M17	Z324A_HUMAN.H11MO.0.C	-18	0.0143131	5.73956	0.422824	22	CGGGCTGGGCCACCTGAGGATCGCGCGGGCTCTGGGTTCC	TATCAAACCATCCTTTGCTGCCA	+
M17	LYL1_HUMAN.H11MO.0.A	-9	0.0145866	5.84922	0.422824	14	CGGGCTGGGCCACCTGAGGATCGCGCGGGCTCTGGGTTCC	CCAGCTGTTTCCTG	+
M17	VEZF1_HUMAN.H11MO.0.C	0	0.0157305	6.30794	0.424536	22	CGGGCTGGGCCACCTGAGGATCGCGCGGGCTCTGGGTTCC	GGGGAGGGGGGAGGGGGAGGGG	+
M17	MYOD1_HUMAN.H11MO.0.A	-2	0.0173182	6.9446	0.442447	15	CGGGCTGGGCCACCTGAGGATCGCGCGGGCTCTGGGTTCC	GGCAGGAACAGCTGC	-
M17	RARG_HUMAN.H11MO.0.B	-2	0.0184147	7.3843	0.442447	18	CGGGCTGGGCCACCTGAGGATCGCGCGGGCTCTGGGTTCC	CCCAGGTCACTCTGACCT	-
M17	KAISO_HUMAN.H11MO.0.A	-19	0.0185499	7.43851	0.442447	15	CGGGCTGGGCCACCTGAGGATCGCGCGGGCTCTGGGTTCC	TTCTCGCGAGATTTG	-
M17	TAF1_HUMAN.H11MO.0.A	-16	0.019489	7.8151	0.442447	16	CGGGCTGGGCCACCTGAGGATCGCGCGGGCTCTGGGTTCC	AAGATGGCGGCGGCGG	+
M17	MAZ_HUMAN.H11MO.0.A	0	0.0197861	7.93422	0.442447	22	CGGGCTGGGCCACCTGAGGATCGCGCGGGCTCTGGGTTCC	GGGGGAGGGGGGGGGGGGGGGG	+
M19	THAP1_HUMAN.H11MO.0.C	-4	2.10274e-05	0.008432	0.0166288	22	GGCTGGCCGGCAGGGCGCCTGCCAGGGCAGCGCCTCGGCC	CGCCGCCATCTTGGCTGCGGGC	+
M19	ZN563_HUMAN.H11MO.0.C	1	0.00100869	0.404483	0.221922	20	GGCTGGCCGGCAGGGCGCCTGCCAGGGCAGCGCCTCGGCC	GCAGCTGCCAGTGAGGATCCC	-
M19	SP3_HUMAN.H11MO.0.B	0	0.0011225	0.450122	0.221922	20	GGCTGGCCGGCAGGGCGCCTGCCAGGGCAGCGCCTCGGCC	CCCCGGCCCCGCCCCCCCCC	-
M19	SP2_HUMAN.H11MO.0.A	-8	0.00170514	0.683763	0.242541	22	GGCTGGCCGGCAGGGCGCCTGCCAGGGCAGCGCCTCGGCC	GGGGGGGGGGCGGGGCCGGGGG	+
M19	ZN335_HUMAN.H11MO.0.A	-4	0.00275757	1.10579	0.242541	22	GGCTGGCCGGCAGGGCGCCTGCCAGGGCAGCGCCTCGGCC	GGCTGTCCTCGGCGCTGCCTGA	+
M19	KLF6_HUMAN.H11MO.0.A	0	0.00305803	1.22627	0.242541	19	GGCTGGCCGGCAGGGCGCCTGCCAGGGCAGCGCCTCGGCC	GGAAGGGCGGGGCCGGGGG	+
M19	ZN554_HUMAN.H11MO.0.C	0	0.00336305	1.34858	0.242541	20	GGCTGGCCGGCAGGGCGCCTGCCAGGGCAGCGCCTCGGCC	GCTGAGCCATGTGGGGTGCT	+
M19	PATZ1_HUMAN.H11MO.0.C	-8	0.00337366	1.35284	0.242541	22	GGCTGGCCGGCAGGGCGCCTGCCAGGGCAGCGCCTCGGCC	GGGGAGGGGGCGGGGGGGGAGG	+
M19	RXRA_HUMAN.H11MO.0.A	-1	0.00585617	2.34832	0.352428	20	GGCTGGCCGGCAGGGCGCCTGCCAGGGCAGCGCCTCGGCC	CTCTGACCTCTGCCTCCCCC	-
M19	NR1D1_HUMAN.H11MO.0.B	-21	0.00625302	2.50746	0.352428	19	GGCTGGCCGGCAGGGCGCCTGCCAGGGCAGCGCCTCGGCC	CCTTCTGACCCACTTCCCT	-
M19	Z324A_HUMAN.H11MO.0.C	-3	0.00713041	2.85929	0.352428	23	GGCTGGCCGGCAGGGCGCCTGCCAGGGCAGCGCCTCGGCC	TGGCAGCAAAGGATGGTTTGATA	-
M19	LYL1_HUMAN.H11MO.0.A	-2	0.0100211	4.01847	0.44027	14	GGCTGGCCGGCAGGGCGCCTGCCAGGGCAGCGCCTCGGCC	CCAGCTGTTTCCTG	+
M19	MXI1_HUMAN.H11MO.0.A	-29	0.010723	4.29994	0.446313	11	GGCTGGCCGGCAGGGCGCCTGCCAGGGCAGCGCCTCGGCC	CCCGCCGCCACGTGC	-
M21	CLOCK_HUMAN.H11MO.0.C	1	6.41434e-05	0.0257215	0.0497859	13	GAGCACGCACACACGCAAACAGAACAGAAAGGCAGGTGAT	CAGACACGTGAACA	+
M21	MYCN_HUMAN.H11MO.0.A	0	0.000254423	0.102024	0.0700036	12	GAGCACGCACACACGCAAACAGAACAGAAAGGCAGGTGAT	GGCCACGTGGGC	+
M21	MAX_HUMAN.H11MO.0.A	0	0.000313205	0.125595	0.0700036	10	GAGCACGCACACACGCAAACAGAACAGAAAGGCAGGTGAT	GAGCACGTGG	+
M21	MXI1_HUMAN.H11MO.0.A	-2	0.000360766	0.144667	0.0700036	15	GAGCACGCACACACGCAAACAGAACAGAAAGGCAGGTGAT	GCACGTGGCGGCGGG	+
M21	ARNT_HUMAN.H11MO.0.B	-1	0.0005411	0.216981	0.0839966	9	GAGCACGCACACACGCAAACAGAACAGAAAGGCAGGTGAT	GGCACGTAC	-
M21	USF2_HUMAN.H11MO.0.A	1	0.000780579	0.313012	0.100976	18	GAGCACGCACACACGCAAACAGAACAGAAAGGCAGGTGAT	GGGTCACGTGGCCGCGGCG	+
M21	ZN394_HUMAN.H11MO.0.C	-15	0.00131253	0.526325	0.129398	20	GAGCACGCACACACGCAAACAGAACAGAAAGGCAGGTGAT	AGAATGGAATAGAATGGAAT	+
M21	EPAS1_HUMAN.H11MO.0.B	-1	0.00133372	0.534821	0.129398	9	GAGCACGCACACACGCAAACAGAACAGAAAGGCAGGTGAT	GGCACGTAC	-
M21	RARG_HUMAN.H11MO.0.B	1	0.00158539	0.635742	0.132832	17	GAGCACGCACACACGCAAACAGAACAGAAAGGCAGGTGAT	AGGTCAGAGTGACCTGGG	+
M21	HIF1A_HUMAN.H11MO.0.C	-2	0.00178912	0.717436	0.132832	8	GAGCACGCACACACGCAAACAGAACAGAAAGGCAGGTGAT	GCACGTCC	-
M21	ZN335_HUMAN.H11MO.0.A	-2	0.00197441	0.79174	0.132832	22	GAGCACGCACACACGCAAACAGAACAGAAAGGCAGGTGAT	TCAGGCAGCGCCGAGGACAGCC	-
M21	ASCL1_HUMAN.H11MO.0.A	2	0.00205366	0.823518	0.132832	12	GAGCACGCACACACGCAAACAGAACAGAAAGGCAGGTGAT	GGGAGCAGGTGCAG	-
M21	RXRA_HUMAN.H11MO.0.A	-9	0.00226309	0.907499	0.135118	20	GAGCACGCACACACGCAAACAGAACAGAAAGGCAGGTGAT	GGGGGAGGCAGAGGTCAGAG	+
M21	MYC_HUMAN.H11MO.0.A	0	0.00313592	1.2575	0.170485	11	GAGCACGCACACACGCAAACAGAACAGAAAGGCAGGTGAT	GAGCACGTGGC	-
M21	OLIG2_HUMAN.H11MO.0.B	-21	0.00329476	1.3212	0.170485	18	GAGCACGCACACACGCAAACAGAACAGAAAGGCAGGTGAT	CAGAAGGGAAACAGCTGG	-
M21	ZN341_HUMAN.H11MO.0.C	-6	0.00462357	1.85405	0.218721	22	GAGCACGCACACACGCAAACAGAACAGAAAGGCAGGTGAT	GGGGGGGGGGGGAGGGAAGAGC	+
M21	NR1H3_HUMAN.H11MO.0.B	-15	0.0052314	2.09779	0.218721	19	GAGCACGCACACACGCAAACAGAACAGAAAGGCAGGTGAT	CAGAGGTCACTGCAGGTCA	+
M21	FEZF1_HUMAN.H11MO.0.C	5	0.00527592	2.11564	0.218721	7	GAGCACGCACACACGCAAACAGAACAGAAAGGCAGGTGAT	AAAAAGAGCAGC	-
M21	SNAI2_HUMAN.H11MO.0.A	-1	0.00547294	2.19465	0.218721	10	GAGCACGCACACACGCAAACAGAACAGAAAGGCAGGTGAT	GGCAGGTGCA	+
M21	GATA1_HUMAN.H11MO.0.A	-9	0.00563595	2.26001	0.218721	19	GAGCACGCACACACGCAAACAGAACAGAAAGGCAGGTGAT	CTGGCGGGGACAGATAAGA	+
M21	THAP1_HUMAN.H11MO.0.C	-2	0.00608029	2.4382	0.224729	22	GAGCACGCACACACGCAAACAGAACAGAAAGGCAGGTGAT	GCCCGCAGCCAAGATGGCGGCG	-
M21	BMAL1_HUMAN.H11MO.0.A	0	0.00736748	2.95436	0.25987	11	GAGCACGCACACACGCAAACAGAACAGAAAGGCAGGTGAT	AGTCACGTGGC	-
M21	PTF1A_HUMAN.H11MO.0.B	-21	0.0077007	3.08798	0.25987	18	GAGCACGCACACACGCAAACAGAACAGAAAGGCAGGTGAT	GGGAAAGGGGGCAGCTGG	-
M21	ZN547_HUMAN.H11MO.0.C	8	0.00909265	3.64615	0.294059	12	GAGCACGCACACACGCAAACAGAACAGAAAGGCAGGTGAT	TGCTAATGCAGCAGGCATAC	+
M21	ZN263_HUMAN.H11MO.0.A	2	0.0104492	4.19013	0.324413	18	GAGCACGCACACACGCAAACAGAACAGAAAGGCAGGTGAT	GGGAGGAGGGAGAGGAGGAG	+
M21	ZN563_HUMAN.H11MO.0.C	-18	0.0114973	4.6104	0.343222	21	GAGCACGCACACACGCAAACAGAACAGAAAGGCAGGTGAT	GGGATCCTCACTGGCAGCTGC	+
M21	AHR_HUMAN.H11MO.0.B	-2	0.0121753	4.88231	0.350003	9	GAGCACGCACACACGCAAACAGAACAGAAAGGCAGGTGAT	GCACGCAAC	-
M21	GATA2_HUMAN.H11MO.0.A	-9	0.0133834	5.36673	0.366445	19	GAGCACGCACACACGCAAACAGAACAGAAAGGCAGGTGAT	CTGGGGGGTGGAGATAAGG	+
M21	RUNX2_HUMAN.H11MO.0.A	-16	0.0136916	5.49031	0.366445	14	GAGCACGCACACACGCAAACAGAACAGAAAGGCAGGTGAT	AAAAACCACAGACA	-
M21	LYL1_HUMAN.H11MO.0.A	-12	0.0148367	5.94951	0.379624	14	GAGCACGCACACACGCAAACAGAACAGAAAGGCAGGTGAT	CAGGAAACAGCTGG	-
M21	BHE40_HUMAN.H11MO.0.A	-1	0.0151622	6.08002	0.379624	10	GAGCACGCACACACGCAAACAGAACAGAAAGGCAGGTGAT	GGCACGTGAC	+
M21	THA_HUMAN.H11MO.0.C	-10	0.0168191	6.74446	0.40795	17	GAGCACGCACACACGCAAACAGAACAGAAAGGCAGGTGAT	GGGTCACTTCAGGTCAG	+
M21	MAZ_HUMAN.H11MO.0.A	1	0.0196424	7.8766	0.461992	21	GAGCACGCACACACGCAAACAGAACAGAAAGGCAGGTGAT	GGGGGAGGGGGGGGGGGGGGGG	+
M21	NR1D1_HUMAN.H11MO.0.B	1	0.0216245	8.67143	0.479791	18	GAGCACGCACACACGCAAACAGAACAGAAAGGCAGGTGAT	AGGGAAGTGGGTCAGAAGG	+
M21	TAL1_HUMAN.H11MO.0.A	-9	0.0231241	9.27276	0.479791	19	GAGCACGCACACACGCAAACAGAACAGAAAGGCAGGTGAT	CTGGGGGGGGCAGATAAGG	+
M21	ZN667_HUMAN.H11MO.0.C	-16	0.0231241	9.27276	0.479791	19	GAGCACGCACACACGCAAACAGAACAGAAAGGCAGGTGAT	GCTGAGCTTTTAAGGCCAC	-
M21	P73_HUMAN.H11MO.0.A	9	0.0231241	9.27276	0.479791	10	GAGCACGCACACACGCAAACAGAACAGAAAGGCAGGTGAT	GGCATGTCTGGGCATGTCT	-
M21	TBX21_HUMAN.H11MO.0.A	1	0.0245542	9.84625	0.479791	12	GAGCACGCACACACGCAAACAGAACAGAAAGGCAGGTGAT	TTCACACCTCCAC	-
M21	PRGR_HUMAN.H11MO.0.A	-19	0.0253444	10.1631	0.479791	16	GAGCACGCACACACGCAAACAGAACAGAAAGGCAGGTGAT	AAGAACAGAATGTTCT	-
M22	THAP1_HUMAN.H11MO.0.C	-4	0.00100433	0.402738	0.493384	22	GCCGCGGTCTCCCCGCGGGTCGGGGCCCCCCCGCGGGCGG	CGCCGCCATCTTGGCTGCGGGC	+
M22	SP3_HUMAN.H11MO.0.B	-6	0.00123815	0.496498	0.493384	20	GCCGCGGTCTCCCCGCGGGTCGGGGCCCCCCCGCGGGCGG	GGGGGGGGGCGGGGCCGGGG	+
M24	PATZ1_HUMAN.H11MO.0.C	-6	0.000490307	0.196613	0.243114	22	AGTCCCTGAGAGTGCGCTCGGGGGGGCCGGCCCTTCCGGC	GGGGAGGGGGCGGGGGGGGAGG	+
M24	RXRA_HUMAN.H11MO.0.A	-11	0.00119177	0.477899	0.243114	20	AGTCCCTGAGAGTGCGCTCGGGGGGGCCGGCCCTTCCGGC	GGGGGAGGCAGAGGTCAGAG	+
M24	MAZ_HUMAN.H11MO.0.A	-5	0.00185623	0.744348	0.243114	22	AGTCCCTGAGAGTGCGCTCGGGGGGGCCGGCCCTTCCGGC	GGGGGAGGGGGGGGGGGGGGGG	+
M24	THAP1_HUMAN.H11MO.0.C	-7	0.00185623	0.744348	0.243114	22	AGTCCCTGAGAGTGCGCTCGGGGGGGCCGGCCCTTCCGGC	GCCCGCAGCCAAGATGGCGGCG	-
M24	ZN341_HUMAN.H11MO.0.C	-9	0.00212344	0.851501	0.243114	22	AGTCCCTGAGAGTGCGCTCGGGGGGGCCGGCCCTTCCGGC	GGGGGGGGGGGGAGGGAAGAGC	+
M24	SP3_HUMAN.H11MO.0.B	-18	0.00228745	0.917267	0.243114	20	AGTCCCTGAGAGTGCGCTCGGGGGGGCCGGCCCTTCCGGC	GGGGGGGGGCGGGGCCGGGG	+
M24	KLF3_HUMAN.H11MO.0.B	-12	0.0025532	1.02383	0.243114	19	AGTCCCTGAGAGTGCGCTCGGGGGGGCCGGCCCTTCCGGC	GGGGAGGGGCGGGGCCGGG	+
M24	SP2_HUMAN.H11MO.0.A	-11	0.00259294	1.03977	0.243114	22	AGTCCCTGAGAGTGCGCTCGGGGGGGCCGGCCCTTCCGGC	GGGGGGGGGGCGGGGCCGGGGG	+
M24	ZN563_HUMAN.H11MO.0.C	3	0.00525134	2.10579	0.354836	18	AGTCCCTGAGAGTGCGCTCGGGGGGGCCGGCCCTTCCGGC	GCAGCTGCCAGTGAGGATCCC	-
M24	NR1D1_HUMAN.H11MO.0.B	-14	0.00556038	2.22971	0.354836	19	AGTCCCTGAGAGTGCGCTCGGGGGGGCCGGCCCTTCCGGC	AGGGAAGTGGGTCAGAAGG	+
M24	ZN263_HUMAN.H11MO.0.A	-7	0.00560512	2.24765	0.354836	20	AGTCCCTGAGAGTGCGCTCGGGGGGGCCGGCCCTTCCGGC	GGGAGGAGGGAGAGGAGGAG	+
M24	RARG_HUMAN.H11MO.0.B	-22	0.00633895	2.54192	0.354836	18	AGTCCCTGAGAGTGCGCTCGGGGGGGCCGGCCCTTCCGGC	AGGTCAGAGTGACCTGGG	+
M24	VEZF1_HUMAN.H11MO.0.C	-10	0.00769151	3.08429	0.354836	22	AGTCCCTGAGAGTGCGCTCGGGGGGGCCGGCCCTTCCGGC	GGGGAGGGGGGAGGGGGAGGGG	+
M24	KLF15_HUMAN.H11MO.0.A	-6	0.00893186	3.58168	0.354836	19	AGTCCCTGAGAGTGCGCTCGGGGGGGCCGGCCCTTCCGGC	GGGGAGGAGCAGGGGGGGG	+
M24	Z324A_HUMAN.H11MO.0.C	-10	0.00898435	3.60272	0.354836	23	AGTCCCTGAGAGTGCGCTCGGGGGGGCCGGCCCTTCCGGC	TGGCAGCAAAGGATGGTTTGATA	-
M24	KLF6_HUMAN.H11MO.0.A	-19	0.0116241	4.66127	0.437232	19	AGTCCCTGAGAGTGCGCTCGGGGGGGCCGGCCCTTCCGGC	GGAAGGGCGGGGCCGGGGG	+
M25	ZIC1_HUMAN.H11MO.0.B	-27	0.000950627	0.381201	0.230629	9	CGAGCAGGCCCAGCCGGAAGCGGCTGCCACCCCTCCCACG	GACCACCCC	-
M25	TBX3_HUMAN.H11MO.0.C	-23	0.00139074	0.557686	0.230629	11	CGAGCAGGCCCAGCCGGAAGCGGCTGCCACCCCTCCCACG	TTCCCACCTCC	-
M25	SP3_HUMAN.H11MO.0.B	-20	0.00183297	0.735022	0.230629	20	CGAGCAGGCCCAGCCGGAAGCGGCTGCCACCCCTCCCACG	CCCCGGCCCCGCCCCCCCCC	-
M25	ZN563_HUMAN.H11MO.0.C	-3	0.00203112	0.81448	0.230629	21	CGAGCAGGCCCAGCCGGAAGCGGCTGCCACCCCTCCCACG	GGGATCCTCACTGGCAGCTGC	+
M25	ZN350_HUMAN.H11MO.0.C	-8	0.00237928	0.954091	0.230629	18	CGAGCAGGCCCAGCCGGAAGCGGCTGCCACCCCTCCCACG	TAGGTCATAAAAGGACTG	-
M25	OLIG2_HUMAN.H11MO.0.B	-9	0.00256464	1.02842	0.230629	18	CGAGCAGGCCCAGCCGGAAGCGGCTGCCACCCCTCCCACG	CAGAAGGGAAACAGCTGG	-
M25	PATZ1_HUMAN.H11MO.0.C	-14	0.00273347	1.09612	0.230629	22	CGAGCAGGCCCAGCCGGAAGCGGCTGCCACCCCTCCCACG	CCTCCCCCCCCGCCCCCTCCCC	-
M25	THAP1_HUMAN.H11MO.0.C	-21	0.00333066	1.3356	0.230629	19	CGAGCAGGCCCAGCCGGAAGCGGCTGCCACCCCTCCCACG	CGCCGCCATCTTGGCTGCGGGC	+
M25	EGR2_HUMAN.H11MO.0.A	-23	0.00344951	1.38325	0.230629	17	CGAGCAGGCCCAGCCGGAAGCGGCTGCCACCCCTCCCACG	CCCCTCCCACACCCCCCC	-
M25	ZN394_HUMAN.H11MO.0.C	-10	0.00345793	1.38663	0.230629	20	CGAGCAGGCCCAGCCGGAAGCGGCTGCCACCCCTCCCACG	AGAATGGAATAGAATGGAAT	+
M25	LYL1_HUMAN.H11MO.0.A	-13	0.00436497	1.75035	0.230629	14	CGAGCAGGCCCAGCCGGAAGCGGCTGCCACCCCTCCCACG	CAGGAAACAGCTGG	-
M25	ZBT17_HUMAN.H11MO.0.A	-20	0.00446894	1.79205	0.230629	19	CGAGCAGGCCCAGCCGGAAGCGGCTGCCACCCCTCCCACG	CTTCCCCTCCCCCACCCTC	-
M25	SRBP2_HUMAN.H11MO.0.B	-24	0.00448802	1.7997	0.230629	13	CGAGCAGGCCCAGCCGGAAGCGGCTGCCACCCCTCCCACG	CCTCACCCCACCC	-
M25	RFX5_HUMAN.H11MO.0.A	-8	0.00454717	1.82341	0.230629	20	CGAGCAGGCCCAGCCGGAAGCGGCTGCCACCCCTCCCACG	TCTGCCTAGCAACAGCTGAC	-
M25	EGR1_HUMAN.H11MO.0.A	-22	0.00465545	1.86684	0.230629	17	CGAGCAGGCCCAGCCGGAAGCGGCTGCCACCCCTCCCACG	CCCCCGCCCACGCCCTC	-
M25	SMAD3_HUMAN.H11MO.0.B	-10	0.00474645	1.90332	0.230629	12	CGAGCAGGCCCAGCCGGAAGCGGCTGCCACCCCTCCCACG	CAGGTGACAGAG	-
M25	RXRA_HUMAN.H11MO.0.A	-2	0.00520457	2.08703	0.238013	20	CGAGCAGGCCCAGCCGGAAGCGGCTGCCACCCCTCCCACG	GGGGGAGGCAGAGGTCAGAG	+
M25	KLF6_HUMAN.H11MO.0.A	-22	0.00589411	2.36354	0.241173	18	CGAGCAGGCCCAGCCGGAAGCGGCTGCCACCCCTCCCACG	CCCCCGGCCCCGCCCTTCC	-
M25	SP2_HUMAN.H11MO.0.A	-19	0.00673025	2.69883	0.261617	21	CGAGCAGGCCCAGCCGGAAGCGGCTGCCACCCCTCCCACG	CCCCCGGCCCCGCCCCCCCCCC	-
M25	ZN341_HUMAN.H11MO.0.C	-1	0.00716301	2.87237	0.26518	22	CGAGCAGGCCCAGCCGGAAGCGGCTGCCACCCCTCCCACG	GGGGGGGGGGGGAGGGAAGAGC	+
M25	ETS2_HUMAN.H11MO.0.B	-11	0.00750502	3.00951	0.265212	13	CGAGCAGGCCCAGCCGGAAGCGGCTGCCACCCCTCCCACG	GGAAGGAAGAGGA	+
M25	ETV5_HUMAN.H11MO.0.C	-10	0.00841241	3.37338	0.284353	14	CGAGCAGGCCCAGCCGGAAGCGGCTGCCACCCCTCCCACG	GAGCAGGAAGTGAG	+
M25	TBX21_HUMAN.H11MO.0.A	-23	0.0104529	4.19163	0.338604	13	CGAGCAGGCCCAGCCGGAAGCGGCTGCCACCCCTCCCACG	TTCACACCTCCAC	-
M25	ZN418_HUMAN.H11MO.0.C	-15	0.0110602	4.43514	0.343179	17	CGAGCAGGCCCAGCCGGAAGCGGCTGCCACCCCTCCCACG	GGAAGAGGCTAAAAGCA	-
M25	MXI1_HUMAN.H11MO.0.A	-28	0.011477	4.60228	0.343179	12	CGAGCAGGCCCAGCCGGAAGCGGCTGCCACCCCTCCCACG	CCCGCCGCCACGTGC	-
M25	ZN264_HUMAN.H11MO.0.C	-12	0.0128087	5.1363	0.368814	24	CGAGCAGGCCCAGCCGGAAGCGGCTGCCACCCCTCCCACG	TCTTATAAGGGCACTAATCCCATT	+
M25	PTF1A_HUMAN.H11MO.0.B	-19	0.014878	5.96607	0.374301	18	CGAGCAGGCCCAGCCGGAAGCGGCTGCCACCCCTCCCACG	CCAGCTGCCCCCTTTCCC	+
M25	NFIC_HUMAN.H11MO.0.A	-22	0.0156026	6.25662	0.374301	17	CGAGCAGGCCCAGCCGGAAGCGGCTGCCACCCCTCCCACG	CTTGGCTCCCTGCCAAG	+
M25	KLF5_HUMAN.H11MO.0.A	-24	0.0156831	6.28893	0.374301	14	CGAGCAGGCCCAGCCGGAAGCGGCTGCCACCCCTCCCACG	CCCAGCCCCACCCT	-
M25	SRBP1_HUMAN.H11MO.0.A	-25	0.0172762	6.92775	0.395033	11	CGAGCAGGCCCAGCCGGAAGCGGCTGCCACCCCTCCCACG	CTCACCCCACC	-
M25	CLOCK_HUMAN.H11MO.0.C	-23	0.018232	7.31103	0.404105	14	CGAGCAGGCCCAGCCGGAAGCGGCTGCCACCCCTCCCACG	CAGACACGTGAACA	+
M25	MAZ_HUMAN.H11MO.0.A	-17	0.0187125	7.50372	0.404105	22	CGAGCAGGCCCAGCCGGAAGCGGCTGCCACCCCTCCCACG	CCCCCCCCCCCCCCCCTCCCCC	-
M25	ZN263_HUMAN.H11MO.0.A	-24	0.0199313	7.99247	0.418793	16	CGAGCAGGCCCAGCCGGAAGCGGCTGCCACCCCTCCCACG	CTCCTCCTCTCCCTCCTCCC	-
M25	SP4_HUMAN.H11MO.0.A	-18	0.0224888	9.01802	0.440166	20	CGAGCAGGCCCAGCCGGAAGCGGCTGCCACCCCTCCCACG	CCCGGCCCCGCCCCCTTCCC	-
M25	OSR2_HUMAN.H11MO.0.C	-14	0.0227574	9.12572	0.440166	16	CGAGCAGGCCCAGCCGGAAGCGGCTGCCACCCCTCCCACG	CAGCAGAAGCAGCAGC	-
M25	FEV_HUMAN.H11MO.0.B	-12	0.0241523	9.68506	0.440166	10	CGAGCAGGCCCAGCCGGAAGCGGCTGCCACCCCTCCCACG	GCGGGAAGCG	+
M25	MAF_HUMAN.H11MO.0.A	-16	0.0245674	9.85154	0.440166	19	CGAGCAGGCCCAGCCGGAAGCGGCTGCCACCCCTCCCACG	GAATCTGCTGACTCAGCAA	+
M25	VEZF1_HUMAN.H11MO.0.C	-14	0.0249022	9.9858	0.440166	22	CGAGCAGGCCCAGCCGGAAGCGGCTGCCACCCCTCCCACG	CCCCTCCCCCTCCCCCCTCCCC	-
M26	ZN563_HUMAN.H11MO.0.C	-11	0.000191904	0.0769535	0.0957375	21	GCCCGGCAGACGCTTCGGCCGGGCACGTGCAGAGGGCGCC	GCAGCTGCCAGTGAGGATCCC	-
M26	NR1H3_HUMAN.H11MO.0.B	1	0.000239947	0.0962186	0.0957375	18	GCCCGGCAGACGCTTCGGCCGGGCACGTGCAGAGGGCGCC	TGACCTGCAGTGACCTCTG	-
M26	CLOCK_HUMAN.H11MO.0.C	-19	0.000551348	0.221091	0.146657	14	GCCCGGCAGACGCTTCGGCCGGGCACGTGCAGAGGGCGCC	CAGACACGTGAACA	+
M26	KLF6_HUMAN.H11MO.0.A	-17	0.00165206	0.662478	0.295171	19	GCCCGGCAGACGCTTCGGCCGGGCACGTGCAGAGGGCGCC	GGAAGGGCGGGGCCGGGGG	+
M26	THAP1_HUMAN.H11MO.0.C	2	0.00221936	0.889962	0.295171	20	GCCCGGCAGACGCTTCGGCCGGGCACGTGCAGAGGGCGCC	CGCCGCCATCTTGGCTGCGGGC	+
M26	RXRA_HUMAN.H11MO.0.A	-4	0.00291621	1.1694	0.332443	20	GCCCGGCAGACGCTTCGGCCGGGCACGTGCAGAGGGCGCC	GGGGGAGGCAGAGGTCAGAG	+
M26	SP3_HUMAN.H11MO.0.B	-15	0.00363408	1.45727	0.362495	20	GCCCGGCAGACGCTTCGGCCGGGCACGTGCAGAGGGCGCC	GGGGGGGGGCGGGGCCGGGG	+
M26	GATA1_HUMAN.H11MO.0.A	-29	0.00556234	2.2305	0.414081	11	GCCCGGCAGACGCTTCGGCCGGGCACGTGCAGAGGGCGCC	CTGGCGGGGACAGATAAGA	+
M26	SP2_HUMAN.H11MO.0.A	-15	0.00582591	2.33619	0.414081	22	GCCCGGCAGACGCTTCGGCCGGGCACGTGCAGAGGGCGCC	GGGGGGGGGGCGGGGCCGGGGG	+
M26	PATZ1_HUMAN.H11MO.0.C	-15	0.00622686	2.49697	0.414081	22	GCCCGGCAGACGCTTCGGCCGGGCACGTGCAGAGGGCGCC	GGGGAGGGGGCGGGGGGGGAGG	+
M26	NR1D1_HUMAN.H11MO.0.B	-7	0.00796392	3.19353	0.461737	19	GCCCGGCAGACGCTTCGGCCGGGCACGTGCAGAGGGCGCC	AGGGAAGTGGGTCAGAAGG	+
M26	ZN341_HUMAN.H11MO.0.C	-17	0.00922227	3.69813	0.490619	22	GCCCGGCAGACGCTTCGGCCGGGCACGTGCAGAGGGCGCC	GGGGGGGGGGGGAGGGAAGAGC	+
M28	ZN554_HUMAN.H11MO.0.C	-4	0.000453416	0.18182	0.360891	20	ACCGGCGGCGCCCGCTCGGGGGGCCCGGCGGCACGCCGCC	GCTGAGCCATGTGGGGTGCT	+
M29	SP2_HUMAN.H11MO.0.A	-16	0.000266824	0.106996	0.170888	22	ACGCGGGGCCGGCTCCGCCTGGTGACCCGCCCGCGGCCGG	GGGGGGGGGGCGGGGCCGGGGG	+
M29	SP3_HUMAN.H11MO.0.B	-17	0.00105534	0.423193	0.263315	20	ACGCGGGGCCGGCTCCGCCTGGTGACCCGCCCGCGGCCGG	GGGGGGGGGCGGGGCCGGGG	+
M29	ZN563_HUMAN.H11MO.0.C	-6	0.00150037	0.601649	0.263315	21	ACGCGGGGCCGGCTCCGCCTGGTGACCCGCCCGCGGCCGG	GCAGCTGCCAGTGAGGATCCC	-
M29	THAP1_HUMAN.H11MO.0.C	-3	0.00165194	0.662429	0.263315	22	ACGCGGGGCCGGCTCCGCCTGGTGACCCGCCCGCGGCCGG	CGCCGCCATCTTGGCTGCGGGC	+
M29	SP4_HUMAN.H11MO.0.A	-12	0.00326333	1.3086	0.325103	20	ACGCGGGGCCGGCTCCGCCTGGTGACCCGCCCGCGGCCGG	CCCGGCCCCGCCCCCTTCCC	-
M29	RXRA_HUMAN.H11MO.0.A	-4	0.00376983	1.5117	0.333833	20	ACGCGGGGCCGGCTCCGCCTGGTGACCCGCCCGCGGCCGG	GGGGGAGGCAGAGGTCAGAG	+
M29	KLF6_HUMAN.H11MO.0.A	-17	0.00651982	2.61445	0.433016	19	ACGCGGGGCCGGCTCCGCCTGGTGACCCGCCCGCGGCCGG	GGAAGGGCGGGGCCGGGGG	+
M32	THAP1_HUMAN.H11MO.0.C	-17	0.00141366	0.566877	0.443076	22	CGCCCCTCCTGGGCCCAGGCCCCGGGGGGGGCTACGGACC	CGCCGCCATCTTGGCTGCGGGC	+
M32	SP3_HUMAN.H11MO.0.B	-2	0.00202111	0.810467	0.443076	20	CGCCCCTCCTGGGCCCAGGCCCCGGGGGGGGCTACGGACC	CCCCGGCCCCGCCCCCCCCC	-
M32	RXRA_HUMAN.H11MO.0.A	-11	0.00248632	0.997016	0.443076	20	CGCCCCTCCTGGGCCCAGGCCCCGGGGGGGGCTACGGACC	GGGGGAGGCAGAGGTCAGAG	+
M32	GATA1_HUMAN.H11MO.0.A	8	0.00376359	1.5092	0.443076	11	CGCCCCTCCTGGGCCCAGGCCCCGGGGGGGGCTACGGACC	TCTTATCTGTCCCCGCCAG	-
M32	ZN563_HUMAN.H11MO.0.C	-17	0.00389166	1.56056	0.443076	21	CGCCCCTCCTGGGCCCAGGCCCCGGGGGGGGCTACGGACC	GGGATCCTCACTGGCAGCTGC	+
M32	NR1D1_HUMAN.H11MO.0.B	-9	0.00528753	2.1203	0.48937	19	CGCCCCTCCTGGGCCCAGGCCCCGGGGGGGGCTACGGACC	AGGGAAGTGGGTCAGAAGG	+
M32	SP2_HUMAN.H11MO.0.A	-5	0.00615998	2.47015	0.48937	22	CGCCCCTCCTGGGCCCAGGCCCCGGGGGGGGCTACGGACC	GGGGGGGGGGCGGGGCCGGGGG	+
M32	TAL1_HUMAN.H11MO.0.A	8	0.00736846	2.95475	0.48937	11	CGCCCCTCCTGGGCCCAGGCCCCGGGGGGGGCTACGGACC	CCTTATCTGCCCCCCCCAG	-
M33	ZN563_HUMAN.H11MO.0.C	-2	0.000266333	0.1068	0.137748	21	CGGGTCCCCCGGCGCGGAGCGGGGCGCCATACTGGCGGGA	GGGATCCTCACTGGCAGCTGC	+
M33	THAP1_HUMAN.H11MO.0.C	-18	0.00034437	0.138092	0.137748	22	CGGGTCCCCCGGCGCGGAGCGGGGCGCCATACTGGCGGGA	GCCCGCAGCCAAGATGGCGGCG	-
M33	GATA1_HUMAN.H11MO.0.A	7	0.0013259	0.531685	0.26518	12	CGGGTCCCCCGGCGCGGAGCGGGGCGCCATACTGGCGGGA	TCTTATCTGTCCCCGCCAG	-
M34	SP3_HUMAN.H11MO.0.B	-5	5.01946e-06	0.0020128	0.00348561	20	CCCTCGCCTGGCCCCCCCCCGACTCCTGCGGATGAGCCGG	CCCCGGCCCCGCCCCCCCCC	-
M34	SP2_HUMAN.H11MO.0.A	-4	8.8937e-06	0.00356637	0.00348561	22	CCCTCGCCTGGCCCCCCCCCGACTCCTGCGGATGAGCCGG	CCCCCGGCCCCGCCCCCCCCCC	-
M34	KLF3_HUMAN.H11MO.0.B	-6	8.32333e-05	0.0333765	0.0128966	19	CCCTCGCCTGGCCCCCCCCCGACTCCTGCGGATGAGCCGG	CCCGGCCCCGCCCCTCCCC	-
M34	PATZ1_HUMAN.H11MO.0.C	-4	9.60397e-05	0.0385119	0.0128966	22	CCCTCGCCTGGCCCCCCCCCGACTCCTGCGGATGAGCCGG	CCTCCCCCCCCGCCCCCTCCCC	-
M34	SP4_HUMAN.H11MO.0.A	-6	0.00010573	0.0423979	0.0128966	20	CCCTCGCCTGGCCCCCCCCCGACTCCTGCGGATGAGCCGG	CCCGGCCCCGCCCCCTTCCC	-
M34	MAZ_HUMAN.H11MO.0.A	1	0.000111474	0.044701	0.0128966	21	CCCTCGCCTGGCCCCCCCCCGACTCCTGCGGATGAGCCGG	CCCCCCCCCCCCCCCCTCCCCC	-
M34	KLF6_HUMAN.H11MO.0.A	-4	0.000115172	0.0461838	0.0128966	19	CCCTCGCCTGGCCCCCCCCCGACTCCTGCGGATGAGCCGG	CCCCCGGCCCCGCCCTTCC	-
M34	SP1_HUMAN.H11MO.0.A	0	0.000173131	0.0694254	0.0169633	22	CCCTCGCCTGGCCCCCCCCCGACTCCTGCGGATGAGCCGG	CCCCCCCCCGGCCCCGCCCCCC	-
M34	ZN341_HUMAN.H11MO.0.C	1	0.000230893	0.092588	0.0201092	21	CCCTCGCCTGGCCCCCCCCCGACTCCTGCGGATGAGCCGG	GCTCTTCCCTCCCCCCCCCCCC	-
M34	ZN467_HUMAN.H11MO.0.C	2	0.000285714	0.114571	0.0223953	20	CCCTCGCCTGGCCCCCCCCCGACTCCTGCGGATGAGCCGG	CCCCCCCCCCCCTCCCCTCCCC	-
M34	KLF15_HUMAN.H11MO.0.A	-1	0.000318578	0.12775	0.0227013	19	CCCTCGCCTGGCCCCCCCCCGACTCCTGCGGATGAGCCGG	CCCCCCCCTGCTCCTCCCC	-
M34	VEZF1_HUMAN.H11MO.0.C	-6	0.000434305	0.174156	0.0283688	22	CCCTCGCCTGGCCCCCCCCCGACTCCTGCGGATGAGCCGG	CCCCTCCCCCTCCCCCCTCCCC	-
M34	KLF1_HUMAN.H11MO.0.A	-6	0.000579276	0.23229	0.0349276	14	CCCTCGCCTGGCCCCCCCCCGACTCCTGCGGATGAGCCGG	CCCGGCCCCGCCCC	-
M34	ZBT17_HUMAN.H11MO.0.A	-8	0.00072138	0.289273	0.0403889	19	CCCTCGCCTGGCCCCCCCCCGACTCCTGCGGATGAGCCGG	CTTCCCCTCCCCCACCCTC	-
M34	EGR2_HUMAN.H11MO.0.A	-11	0.000803136	0.322058	0.0419686	18	CCCTCGCCTGGCCCCCCCCCGACTCCTGCGGATGAGCCGG	CCCCTCCCACACCCCCCC	-
M34	RXRA_HUMAN.H11MO.0.A	0	0.00203661	0.81668	0.0997733	20	CCCTCGCCTGGCCCCCCCCCGACTCCTGCGGATGAGCCGG	CTCTGACCTCTGCCTCCCCC	-
M34	ZN263_HUMAN.H11MO.0.A	-7	0.00248062	0.99473	0.114377	20	CCCTCGCCTGGCCCCCCCCCGACTCCTGCGGATGAGCCGG	CTCCTCCTCTCCCTCCTCCC	-
M34	EGR1_HUMAN.H11MO.0.A	-10	0.00291711	1.16976	0.124338	17	CCCTCGCCTGGCCCCCCCCCGACTCCTGCGGATGAGCCGG	CCCCCGCCCACGCCCTC	-
M34	WT1_HUMAN.H11MO.0.C	0	0.00301392	1.20858	0.124338	20	CCCTCGCCTGGCCCCCCCCCGACTCCTGCGGATGAGCCGG	CCCCCCCTCCTCCCCCGCCC	-
M34	KLF12_HUMAN.H11MO.0.C	-10	0.00541931	2.17314	0.212393	11	CCCTCGCCTGGCCCCCCCCCGACTCCTGCGGATGAGCCGG	GCCCCGCCCCT	-
M34	ZN281_HUMAN.H11MO.0.A	-10	0.00674808	2.70598	0.251877	15	CCCTCGCCTGGCCCCCCCCCGACTCCTGCGGATGAGCCGG	TCCCCTCCCCCACCC	-
M34	E2F7_HUMAN.H11MO.0.B	-7	0.00727952	2.91909	0.259134	13	CCCTCGCCTGGCCCCCCCCCGACTCCTGCGGATGAGCCGG	CCTTTCCCGCCCC	-
M34	KLF5_HUMAN.H11MO.0.A	-6	0.00760371	3.04909	0.259134	14	CCCTCGCCTGGCCCCCCCCCGACTCCTGCGGATGAGCCGG	CCCAGCCCCACCCT	-
M34	ZIC1_HUMAN.H11MO.0.B	-11	0.00853465	3.4224	0.278741	9	CCCTCGCCTGGCCCCCCCCCGACTCCTGCGGATGAGCCGG	GACCACCCC	-
M34	ZN770_HUMAN.H11MO.0.C	-5	0.00940921	3.77309	0.294465	22	CCCTCGCCTGGCCCCCCCCCGACTCCTGCGGATGAGCCGG	GATCCTCCCGCCTCAGCCTCCC	-
M34	SRBP2_HUMAN.H11MO.0.B	-6	0.00976742	3.91674	0.294465	13	CCCTCGCCTGGCCCCCCCCCGACTCCTGCGGATGAGCCGG	CCTCACCCCACCC	-
M34	OSR2_HUMAN.H11MO.0.C	-15	0.013109	5.25672	0.380569	16	CCCTCGCCTGGCCCCCCCCCGACTCCTGCGGATGAGCCGG	GCTGCTGCTTCTGCTG	+
M34	FEV_HUMAN.H11MO.0.B	-19	0.014593	5.85179	0.408519	10	CCCTCGCCTGGCCCCCCCCCGACTCCTGCGGATGAGCCGG	CGCTTCCCGC	-
M34	COT1_HUMAN.H11MO.0.C	0	0.0173145	6.94311	0.467992	17	CCCTCGCCTGGCCCCCCCCCGACTCCTGCGGATGAGCCGG	CCCTGACCTCTGACCCC	-
M34	TAF1_HUMAN.H11MO.0.A	-10	0.0180477	7.23714	0.47155	16	CCCTCGCCTGGCCCCCCCCCGACTCCTGCGGATGAGCCGG	CCGCCGCCGCCATCTT	-
M34	ZN563_HUMAN.H11MO.0.C	-8	0.0190109	7.62336	0.480692	21	CCCTCGCCTGGCCCCCCCCCGACTCCTGCGGATGAGCCGG	GGGATCCTCACTGGCAGCTGC	+
M36	SP3_HUMAN.H11MO.0.B	-8	0.000539299	0.216259	0.144649	20	CCGCGAGGCGACCCCCCCACCCCACACCAAGCGGCCGAAA	CCCCGGCCCCGCCCCCCCCC	-
M36	PATZ1_HUMAN.H11MO.0.C	-13	0.000803565	0.322229	0.144649	22	CCGCGAGGCGACCCCCCCACCCCACACCAAGCGGCCGAAA	CCTCCCCCCCCGCCCCCTCCCC	-
M36	EGR2_HUMAN.H11MO.0.A	-11	0.000905013	0.36291	0.144649	18	CCGCGAGGCGACCCCCCCACCCCACACCAAGCGGCCGAAA	CCCCTCCCACACCCCCCC	-
M36	SP1_HUMAN.H11MO.0.A	-15	0.000990477	0.397181	0.144649	22	CCGCGAGGCGACCCCCCCACCCCACACCAAGCGGCCGAAA	CCCCCCCCCGGCCCCGCCCCCC	-
M36	ZBTB6_HUMAN.H11MO.0.C	-11	0.00105146	0.421636	0.144649	13	CCGCGAGGCGACCCCCCCACCCCACACCAAGCGGCCGAAA	CGGCTCCAGCACC	-
M36	SP2_HUMAN.H11MO.0.A	-7	0.00109874	0.440594	0.144649	22	CCGCGAGGCGACCCCCCCACCCCACACCAAGCGGCCGAAA	CCCCCGGCCCCGCCCCCCCCCC	-
M36	ZN281_HUMAN.H11MO.0.A	-13	0.00168646	0.676271	0.190305	15	CCGCGAGGCGACCCCCCCACCCCACACCAAGCGGCCGAAA	TCCCCTCCCCCACCC	-
M36	SP4_HUMAN.H11MO.0.A	-9	0.00229428	0.920005	0.21202	20	CCGCGAGGCGACCCCCCCACCCCACACCAAGCGGCCGAAA	CCCGGCCCCGCCCCCTTCCC	-
M36	WT1_HUMAN.H11MO.0.C	-14	0.00241573	0.968707	0.21202	20	CCGCGAGGCGACCCCCCCACCCCACACCAAGCGGCCGAAA	CCCCCCCTCCTCCCCCGCCC	-
M36	EGR1_HUMAN.H11MO.0.A	-10	0.0027216	1.09136	0.214979	17	CCGCGAGGCGACCCCCCCACCCCACACCAAGCGGCCGAAA	CCCCCGCCCACGCCCTC	-
M36	TBX3_HUMAN.H11MO.0.C	-13	0.00324808	1.30248	0.233242	11	CCGCGAGGCGACCCCCCCACCCCACACCAAGCGGCCGAAA	TTCCCACCTCC	-
M36	KLF15_HUMAN.H11MO.0.A	-16	0.0036535	1.46505	0.240491	19	CCGCGAGGCGACCCCCCCACCCCACACCAAGCGGCCGAAA	CCCCCCCCTGCTCCTCCCC	-
M36	SRBP2_HUMAN.H11MO.0.B	-9	0.00409608	1.64253	0.248884	13	CCGCGAGGCGACCCCCCCACCCCACACCAAGCGGCCGAAA	CCTCACCCCACCC	-
M36	MAZ_HUMAN.H11MO.0.A	-8	0.00562162	2.25427	0.31718	22	CCGCGAGGCGACCCCCCCACCCCACACCAAGCGGCCGAAA	CCCCCCCCCCCCCCCCTCCCCC	-
M36	KLF6_HUMAN.H11MO.0.A	-13	0.00673541	2.7009	0.324195	19	CCGCGAGGCGACCCCCCCACCCCACACCAAGCGGCCGAAA	CCCCCGGCCCCGCCCTTCC	-
M36	HINFP_HUMAN.H11MO.0.C	-24	0.00697463	2.79683	0.324195	16	CCGCGAGGCGACCCCCCCACCCCACACCAAGCGGCCGAAA	GCGCTAGCGGACGTTA	+
M36	THAP1_HUMAN.H11MO.0.C	-14	0.00710683	2.84984	0.324195	22	CCGCGAGGCGACCCCCCCACCCCACACCAAGCGGCCGAAA	GCCCGCAGCCAAGATGGCGGCG	-
M36	KLF3_HUMAN.H11MO.0.B	-9	0.00744195	2.98422	0.324195	19	CCGCGAGGCGACCCCCCCACCCCACACCAAGCGGCCGAAA	CCCGGCCCCGCCCCTCCCC	-
M36	VEZF1_HUMAN.H11MO.0.C	-11	0.0077981	3.12704	0.324195	22	CCGCGAGGCGACCCCCCCACCCCACACCAAGCGGCCGAAA	CCCCTCCCCCTCCCCCCTCCCC	-
M36	ASCL1_HUMAN.H11MO.0.A	-14	0.0115558	4.63388	0.4256	14	CCGCGAGGCGACCCCCCCACCCCACACCAAGCGGCCGAAA	CTGCACCTGCTCCC	+
M36	SALL4_HUMAN.H11MO.0.B	-15	0.0118537	4.75332	0.4256	10	CCGCGAGGCGACCCCCCCACCCCACACCAAGCGGCCGAAA	CCCACCCTCC	-
M36	TBX21_HUMAN.H11MO.0.A	-13	0.013382	5.36617	0.459583	13	CCGCGAGGCGACCCCCCCACCCCACACCAAGCGGCCGAAA	TTCACACCTCCAC	-
M36	ATF6A_HUMAN.H11MO.0.B	-16	0.014668	5.88188	0.482761	12	CCGCGAGGCGACCCCCCCACCCCACACCAAGCGGCCGAAA	CCACGTCACCAC	-
M37	SP3_HUMAN.H11MO.0.B	-4	3.22424e-05	0.0129292	0.0187757	20	CCGGCCCGCGCACCCGCCCGGCCGCGGCCCGCACCTCAGG	CCCCGGCCCCGCCCCCCCCC	-
M37	SP2_HUMAN.H11MO.0.A	-3	4.74158e-05	0.0190137	0.0187757	22	CCGGCCCGCGCACCCGCCCGGCCGCGGCCCGCACCTCAGG	CCCCCGGCCCCGCCCCCCCCCC	-
M37	RXRA_HUMAN.H11MO.0.A	1	8.51824e-05	0.0341582	0.022487	19	CCGGCCCGCGCACCCGCCCGGCCGCGGCCCGCACCTCAGG	CTCTGACCTCTGCCTCCCCC	-
M37	THAP1_HUMAN.H11MO.0.C	-1	0.000256476	0.102847	0.0507797	22	CCGGCCCGCGCACCCGCCCGGCCGCGGCCCGCACCTCAGG	CGCCGCCATCTTGGCTGCGGGC	+
M37	PATZ1_HUMAN.H11MO.0.C	-3	0.000404824	0.162335	0.0641209	22	CCGGCCCGCGCACCCGCCCGGCCGCGGCCCGCACCTCAGG	CCTCCCCCCCCGCCCCCTCCCC	-
M37	KLF6_HUMAN.H11MO.0.A	-4	0.000604268	0.242311	0.0797593	19	CCGGCCCGCGCACCCGCCCGGCCGCGGCCCGCACCTCAGG	CCCCCGGCCCCGCCCTTCC	-
M37	SP4_HUMAN.H11MO.0.A	1	0.000765625	0.307016	0.0866206	19	CCGGCCCGCGCACCCGCCCGGCCGCGGCCCGCACCTCAGG	CCCGGCCCCGCCCCCTTCCC	-
M37	ZN563_HUMAN.H11MO.0.C	-9	0.00101074	0.405305	0.100058	21	CCGGCCCGCGCACCCGCCCGGCCGCGGCCCGCACCTCAGG	GCAGCTGCCAGTGAGGATCCC	-
M37	KLF3_HUMAN.H11MO.0.B	0	0.0017872	0.716667	0.157265	19	CCGGCCCGCGCACCCGCCCGGCCGCGGCCCGCACCTCAGG	CCCGGCCCCGCCCCTCCCC	-
M37	ZN341_HUMAN.H11MO.0.C	2	0.00225384	0.903791	0.162268	20	CCGGCCCGCGCACCCGCCCGGCCGCGGCCCGCACCTCAGG	GCTCTTCCCTCCCCCCCCCCCC	-
M37	VEZF1_HUMAN.H11MO.0.C	-1	0.00384845	1.54323	0.234448	22	CCGGCCCGCGCACCCGCCCGGCCGCGGCCCGCACCTCAGG	CCCCTCCCCCTCCCCCCTCCCC	-
M37	CLOCK_HUMAN.H11MO.0.C	0	0.00462394	1.8542	0.261569	14	CCGGCCCGCGCACCCGCCCGGCCGCGGCCCGCACCTCAGG	CAGACACGTGAACA	+
M37	MAZ_HUMAN.H11MO.0.A	-1	0.00999682	4.00872	0.494817	22	CCGGCCCGCGCACCCGCCCGGCCGCGGCCCGCACCTCAGG	CCCCCCCCCCCCCCCCTCCCCC	-
M38	ZN563_HUMAN.H11MO.0.C	-10	0.000516811	0.207241	0.413449	21	GGGGACGCAGGGCCGGCGGGCCGGGGCCTGCCGGGCGAGT	GGGATCCTCACTGGCAGCTGC	+
M40	RXRA_HUMAN.H11MO.0.A	-5	0.000290234	0.116384	0.230419	20	GACCCCTGAGAGGCTTGGGGCGCCGCGGCCGCAGCCGAGG	CTCTGACCTCTGCCTCCCCC	-
M40	THAP1_HUMAN.H11MO.0.C	-8	0.00169933	0.681433	0.469623	22	GACCCCTGAGAGGCTTGGGGCGCCGCGGCCGCAGCCGAGG	CGCCGCCATCTTGGCTGCGGGC	+
M40	SP3_HUMAN.H11MO.0.B	-20	0.00213647	0.856725	0.469623	20	GACCCCTGAGAGGCTTGGGGCGCCGCGGCCGCAGCCGAGG	GGGGGGGGGCGGGGCCGGGG	+
M40	GATA1_HUMAN.H11MO.0.A	7	0.00262886	1.05417	0.469623	12	GACCCCTGAGAGGCTTGGGGCGCCGCGGCCGCAGCCGAGG	TCTTATCTGTCCCCGCCAG	-
M40	ZN563_HUMAN.H11MO.0.C	-14	0.00295766	1.18602	0.469623	21	GACCCCTGAGAGGCTTGGGGCGCCGCGGCCGCAGCCGAGG	GGGATCCTCACTGGCAGCTGC	+
M41	MYF6_HUMAN.H11MO.0.C	1	0.000843965	0.33843	0.336652	6	AAGCTGAAAAATGCGGAAACACATCAGGAGCAAAAAAAAT	GCAGCTG	-
M41	CEBPA_HUMAN.H11MO.0.A	-9	0.00125199	0.502047	0.336652	12	AAGCTGAAAAATGCGGAAACACATCAGGAGCAAAAAAAAT	GGTTGTGCAATC	+
M41	HLF_HUMAN.H11MO.0.C	-9	0.00126899	0.508864	0.336652	13	AAGCTGAAAAATGCGGAAACACATCAGGAGCAAAAAAAAT	GATTACGTAACAG	+
M41	HSF1_HUMAN.H11MO.0.A	-3	0.00243807	0.977667	0.408544	15	AAGCTGAAAAATGCGGAAACACATCAGGAGCAAAAAAAAT	TGGAAGGTTCTAGAA	+
M41	CEBPB_HUMAN.H11MO.0.A	-9	0.00256663	1.02922	0.408544	12	AAGCTGAAAAATGCGGAAACACATCAGGAGCAAAAAAAAT	GATTGTGCAATA	+
M42	ZN563_HUMAN.H11MO.0.C	-15	0.00179526	0.719899	0.344545	21	GCATCCCGCCCGGGGGCGGCCAGCGGCGGCCTCGCGCCAC	GCAGCTGCCAGTGAGGATCCC	-
M42	THAP1_HUMAN.H11MO.0.C	4	0.00212949	0.853925	0.344545	18	GCATCCCGCCCGGGGGCGGCCAGCGGCGGCCTCGCGCCAC	GCCCGCAGCCAAGATGGCGGCG	-
M42	SP2_HUMAN.H11MO.0.A	-7	0.00243362	0.975882	0.344545	22	GCATCCCGCCCGGGGGCGGCCAGCGGCGGCCTCGCGCCAC	GGGGGGGGGGCGGGGCCGGGGG	+
M42	GATA1_HUMAN.H11MO.0.A	7	0.00246951	0.990275	0.344545	12	GCATCCCGCCCGGGGGCGGCCAGCGGCGGCCTCGCGCCAC	TCTTATCTGTCCCCGCCAG	-
M42	SP3_HUMAN.H11MO.0.B	-17	0.00395018	1.58402	0.407815	20	GCATCCCGCCCGGGGGCGGCCAGCGGCGGCCTCGCGCCAC	CCCCGGCCCCGCCCCCCCCC	-
M42	RXRA_HUMAN.H11MO.0.A	-8	0.00422798	1.69542	0.407815	20	GCATCCCGCCCGGGGGCGGCCAGCGGCGGCCTCGCGCCAC	GGGGGAGGCAGAGGTCAGAG	+
M42	GATA2_HUMAN.H11MO.0.A	8	0.00575019	2.30582	0.407815	11	GCATCCCGCCCGGGGGCGGCCAGCGGCGGCCTCGCGCCAC	CCTTATCTCCACCCCCCAG	-
M42	PATZ1_HUMAN.H11MO.0.C	-16	0.00680147	2.72739	0.415909	22	GCATCCCGCCCGGGGGCGGCCAGCGGCGGCCTCGCGCCAC	CCTCCCCCCCCGCCCCCTCCCC	-
M43	ZN770_HUMAN.H11MO.0.C	2	0.000223281	0.0895356	0.0674681	20	GCGGCGCCGTGCGGAGGAGCGCCGGGGCAGCACCTAAGCG	GGGAGGCTGAGGCGGGAGGATC	+
M43	SP3_HUMAN.H11MO.0.B	-2	0.000225207	0.0903078	0.0674681	20	GCGGCGCCGTGCGGAGGAGCGCCGGGGCAGCACCTAAGCG	GGGGGGGGGCGGGGCCGGGG	+
M43	KLF3_HUMAN.H11MO.0.B	-2	0.000256898	0.103016	0.0674681	19	GCGGCGCCGTGCGGAGGAGCGCCGGGGCAGCACCTAAGCG	GGGGAGGGGCGGGGCCGGG	+
M43	SP2_HUMAN.H11MO.0.A	-4	0.000455268	0.182563	0.0769239	22	GCGGCGCCGTGCGGAGGAGCGCCGGGGCAGCACCTAAGCG	GGGGGGGGGGCGGGGCCGGGGG	+
M43	PATZ1_HUMAN.H11MO.0.C	-7	0.000488171	0.195757	0.0769239	22	GCGGCGCCGTGCGGAGGAGCGCCGGGGCAGCACCTAAGCG	GGGGAGGGGGCGGGGGGGGAGG	+
M43	SP1_HUMAN.H11MO.0.A	-5	0.000600901	0.240961	0.0789062	22	GCGGCGCCGTGCGGAGGAGCGCCGGGGCAGCACCTAAGCG	GGGGGGCGGGGCCGGGGGGGGG	+
M43	VEZF1_HUMAN.H11MO.0.C	0	0.000966951	0.387747	0.0915943	22	GCGGCGCCGTGCGGAGGAGCGCCGGGGCAGCACCTAAGCG	GGGGAGGGGGGAGGGGGAGGGG	+
M43	KLF15_HUMAN.H11MO.0.A	-7	0.00104629	0.419562	0.0915943	19	GCGGCGCCGTGCGGAGGAGCGCCGGGGCAGCACCTAAGCG	GGGGAGGAGCAGGGGGGGG	+
M43	KLF6_HUMAN.H11MO.0.A	-4	0.00104629	0.419562	0.0915943	19	GCGGCGCCGTGCGGAGGAGCGCCGGGGCAGCACCTAAGCG	GGAAGGGCGGGGCCGGGGG	+
M43	SP4_HUMAN.H11MO.0.A	-1	0.00144874	0.580946	0.114143	20	GCGGCGCCGTGCGGAGGAGCGCCGGGGCAGCACCTAAGCG	GGGAAGGGGGCGGGGCCGGG	+
M43	ZN341_HUMAN.H11MO.0.C	2	0.0018672	0.748747	0.130753	20	GCGGCGCCGTGCGGAGGAGCGCCGGGGCAGCACCTAAGCG	GGGGGGGGGGGGAGGGAAGAGC	+
M43	MAZ_HUMAN.H11MO.0.A	-6	0.00199147	0.798581	0.130753	22	GCGGCGCCGTGCGGAGGAGCGCCGGGGCAGCACCTAAGCG	GGGGGAGGGGGGGGGGGGGGGG	+
M43	ZN563_HUMAN.H11MO.0.C	0	0.00217109	0.870608	0.131581	21	GCGGCGCCGTGCGGAGGAGCGCCGGGGCAGCACCTAAGCG	GCAGCTGCCAGTGAGGATCCC	-
M43	ZSC22_HUMAN.H11MO.0.C	-1	0.00331177	1.32802	0.18582	16	GCGGCGCCGTGCGGAGGAGCGCCGGGGCAGCACCTAAGCG	GGTCTGAGGGAGGAGG	+
M43	EGR1_HUMAN.H11MO.0.A	-6	0.00353774	1.41863	0.18582	17	GCGGCGCCGTGCGGAGGAGCGCCGGGGCAGCACCTAAGCG	GAGGGCGTGGGCGGGGG	+
M43	Z324A_HUMAN.H11MO.0.C	-5	0.00402496	1.61401	0.198199	23	GCGGCGCCGTGCGGAGGAGCGCCGGGGCAGCACCTAAGCG	TGGCAGCAAAGGATGGTTTGATA	-
M43	SRBP2_HUMAN.H11MO.0.B	-6	0.00453258	1.81756	0.202986	13	GCGGCGCCGTGCGGAGGAGCGCCGGGGCAGCACCTAAGCG	GGGTGGGGTGAGG	+
M43	ZBT17_HUMAN.H11MO.0.A	0	0.00463746	1.85962	0.202986	19	GCGGCGCCGTGCGGAGGAGCGCCGGGGCAGCACCTAAGCG	GAGGGTGGGGGAGGGGAAG	+
M43	USF2_HUMAN.H11MO.0.A	-6	0.00562102	2.25403	0.233088	19	GCGGCGCCGTGCGGAGGAGCGCCGGGGCAGCACCTAAGCG	GGGTCACGTGGCCGCGGCG	+
M43	MBD2_HUMAN.H11MO.0.B	-6	0.0070532	2.82833	0.277853	11	GCGGCGCCGTGCGGAGGAGCGCCGGGGCAGCACCTAAGCG	GGGGCCGGAGG	+
M43	WT1_HUMAN.H11MO.0.C	-8	0.0077287	3.09921	0.289966	20	GCGGCGCCGTGCGGAGGAGCGCCGGGGCAGCACCTAAGCG	GGGCGGGGGAGGAGGGGGGG	+
M43	ZN263_HUMAN.H11MO.0.A	-8	0.00821367	3.29368	0.294154	20	GCGGCGCCGTGCGGAGGAGCGCCGGGGCAGCACCTAAGCG	GGGAGGAGGGAGAGGAGGAG	+
M43	EGR2_HUMAN.H11MO.0.A	-4	0.011081	4.44349	0.370938	18	GCGGCGCCGTGCGGAGGAGCGCCGGGGCAGCACCTAAGCG	GGGGGGGTGTGGGAGGGG	+
M43	ZN467_HUMAN.H11MO.0.C	-7	0.0116144	4.65738	0.370938	22	GCGGCGCCGTGCGGAGGAGCGCCGGGGCAGCACCTAAGCG	GGGGAGGGGAGGGGGGGGGGGG	+
M43	ZN554_HUMAN.H11MO.0.C	-10	0.0117701	4.71983	0.370938	20	GCGGCGCCGTGCGGAGGAGCGCCGGGGCAGCACCTAAGCG	GCTGAGCCATGTGGGGTGCT	+
M43	ZN667_HUMAN.H11MO.0.C	-3	0.0159585	6.39936	0.483591	19	GCGGCGCCGTGCGGAGGAGCGCCGGGGCAGCACCTAAGCG	GTGGCCTTAAAAGCTCAGC	+
M44	SP3_HUMAN.H11MO.0.B	-12	0.000318218	0.127606	0.224135	20	AGCGAGCTCCCGCGGGGGGGGCGCCCCCGCCGCAGCCGCA	GGGGGGGGGCGGGGCCGGGG	+
M44	ZN563_HUMAN.H11MO.0.C	-18	0.000562457	0.225545	0.224135	21	AGCGAGCTCCCGCGGGGGGGGCGCCCCCGCCGCAGCCGCA	GGGATCCTCACTGGCAGCTGC	+
M44	SP2_HUMAN.H11MO.0.A	-11	0.00150684	0.604243	0.302225	22	AGCGAGCTCCCGCGGGGGGGGCGCCCCCGCCGCAGCCGCA	GGGGGGGGGGCGGGGCCGGGGG	+
M44	GATA1_HUMAN.H11MO.0.A	-29	0.00151684	0.608253	0.302225	11	AGCGAGCTCCCGCGGGGGGGGCGCCCCCGCCGCAGCCGCA	CTGGCGGGGACAGATAAGA	+
M44	PATZ1_HUMAN.H11MO.0.C	-2	0.00273582	1.09706	0.365222	22	AGCGAGCTCCCGCGGGGGGGGCGCCCCCGCCGCAGCCGCA	GGGGAGGGGGCGGGGGGGGAGG	+
M44	THAP1_HUMAN.H11MO.0.C	-1	0.00354099	1.41994	0.365222	22	AGCGAGCTCCCGCGGGGGGGGCGCCCCCGCCGCAGCCGCA	GCCCGCAGCCAAGATGGCGGCG	-
M44	RXRA_HUMAN.H11MO.0.A	-9	0.00378539	1.51794	0.365222	20	AGCGAGCTCCCGCGGGGGGGGCGCCCCCGCCGCAGCCGCA	CTCTGACCTCTGCCTCCCCC	-
M44	GATA2_HUMAN.H11MO.0.A	-29	0.00412429	1.65384	0.365222	11	AGCGAGCTCCCGCGGGGGGGGCGCCCCCGCCGCAGCCGCA	CTGGGGGGTGGAGATAAGG	+
M47	ZN563_HUMAN.H11MO.0.C	-10	7.31566e-05	0.0293358	0.0576249	21	CGTGCGGGCCCTGCTCGTGAGGCGCCGCAGACTCGGTACC	GGGATCCTCACTGGCAGCTGC	+
M47	THAP1_HUMAN.H11MO.0.C	-7	0.000212462	0.0851974	0.0793021	22	CGTGCGGGCCCTGCTCGTGAGGCGCCGCAGACTCGGTACC	GCCCGCAGCCAAGATGGCGGCG	-
M47	SP2_HUMAN.H11MO.0.A	-1	0.000891996	0.357691	0.175655	22	CGTGCGGGCCCTGCTCGTGAGGCGCCGCAGACTCGGTACC	CCCCCGGCCCCGCCCCCCCCCC	-
M47	PATZ1_HUMAN.H11MO.0.C	-9	0.00159537	0.639745	0.228609	22	CGTGCGGGCCCTGCTCGTGAGGCGCCGCAGACTCGGTACC	CCTCCCCCCCCGCCCCCTCCCC	-
M47	OSR2_HUMAN.H11MO.0.C	-15	0.00182277	0.730932	0.228609	16	CGTGCGGGCCCTGCTCGTGAGGCGCCGCAGACTCGGTACC	CAGCAGAAGCAGCAGC	-
M47	PTF1A_HUMAN.H11MO.0.B	-23	0.00353383	1.41707	0.337593	17	CGTGCGGGCCCTGCTCGTGAGGCGCCGCAGACTCGGTACC	CCAGCTGCCCCCTTTCCC	+
M47	Z324A_HUMAN.H11MO.0.C	-1	0.00393462	1.57778	0.337593	23	CGTGCGGGCCCTGCTCGTGAGGCGCCGCAGACTCGGTACC	TATCAAACCATCCTTTGCTGCCA	+
M47	MYOD1_HUMAN.H11MO.0.A	-16	0.00428585	1.71863	0.337593	15	CGTGCGGGCCCTGCTCGTGAGGCGCCGCAGACTCGGTACC	GGCAGGAACAGCTGC	-
M47	ZN554_HUMAN.H11MO.0.C	-11	0.00545996	2.18945	0.38458	20	CGTGCGGGCCCTGCTCGTGAGGCGCCGCAGACTCGGTACC	AGCACCCCACATGGCTCAGC	-
M47	PAX5_HUMAN.H11MO.0.A	-16	0.00585884	2.34939	0.38458	21	CGTGCGGGCCCTGCTCGTGAGGCGCCGCAGACTCGGTACC	GTCACGCTCTGCTGCCCAGGC	-
M47	KLF3_HUMAN.H11MO.0.B	-3	0.00746975	2.99537	0.444736	19	CGTGCGGGCCCTGCTCGTGAGGCGCCGCAGACTCGGTACC	CCCGGCCCCGCCCCTCCCC	-
M47	SP3_HUMAN.H11MO.0.B	-2	0.00790805	3.17113	0.444736	20	CGTGCGGGCCCTGCTCGTGAGGCGCCGCAGACTCGGTACC	CCCCGGCCCCGCCCCCCCCC	-
M47	KLF6_HUMAN.H11MO.0.A	-1	0.00846909	3.3961	0.444736	19	CGTGCGGGCCCTGCTCGTGAGGCGCCGCAGACTCGGTACC	CCCCCGGCCCCGCCCTTCC	-
M47	RFX1_HUMAN.H11MO.0.B	-20	0.010209	4.09381	0.465329	20	CGTGCGGGCCCTGCTCGTGAGGCGCCGCAGACTCGGTACC	GCCCCGGTTGCCATGGCGACGG	+
M47	TAF1_HUMAN.H11MO.0.A	-18	0.0112243	4.50093	0.465329	16	CGTGCGGGCCCTGCTCGTGAGGCGCCGCAGACTCGGTACC	CCGCCGCCGCCATCTT	-
M47	MYOG_HUMAN.H11MO.0.B	-21	0.0125406	5.02879	0.478732	13	CGTGCGGGCCCTGCTCGTGAGGCGCCGCAGACTCGGTACC	CCGCAGCTGTCCC	+
M47	SP4_HUMAN.H11MO.0.A	-15	0.0127631	5.11799	0.478732	20	CGTGCGGGCCCTGCTCGTGAGGCGCCGCAGACTCGGTACC	GGGAAGGGGGCGGGGCCGGG	+
M47	ZN335_HUMAN.H11MO.0.A	-7	0.0142508	5.71458	0.491332	22	CGTGCGGGCCCTGCTCGTGAGGCGCCGCAGACTCGGTACC	GGCTGTCCTCGGCGCTGCCTGA	+
M47	ZN322_HUMAN.H11MO.0.B	-8	0.0152043	6.09691	0.499011	20	CGTGCGGGCCCTGCTCGTGAGGCGCCGCAGACTCGGTACC	CCAGGCTCTGTACCAGGCTC	-
M49	SP3_HUMAN.H11MO.0.B	-6	0.00081296	0.325997	0.285669	20	GGGCCCAGCAGCGGGGCGGCCCGCGGCGCCCGGGCTCGCA	GGGGGGGGGCGGGGCCGGGG	+
M49	GATA1_HUMAN.H11MO.0.A	8	0.00100172	0.40169	0.285669	11	GGGCCCAGCAGCGGGGCGGCCCGCGGCGCCCGGGCTCGCA	TCTTATCTGTCCCCGCCAG	-
M49	THAP1_HUMAN.H11MO.0.C	-18	0.00107944	0.432854	0.285669	22	GGGCCCAGCAGCGGGGCGGCCCGCGGCGCCCGGGCTCGCA	GCCCGCAGCCAAGATGGCGGCG	-
M49	SP2_HUMAN.H11MO.0.A	-5	0.00247115	0.990931	0.466962	22	GGGCCCAGCAGCGGGGCGGCCCGCGGCGCCCGGGCTCGCA	GGGGGGGGGGCGGGGCCGGGGG	+
M49	TAL1_HUMAN.H11MO.0.A	8	0.00383607	1.53826	0.466962	11	GGGCCCAGCAGCGGGGCGGCCCGCGGCGCCCGGGCTCGCA	CCTTATCTGCCCCCCCCAG	-
M49	RXRA_HUMAN.H11MO.0.A	0	0.00430288	1.72545	0.466962	20	GGGCCCAGCAGCGGGGCGGCCCGCGGCGCCCGGGCTCGCA	GGGGGAGGCAGAGGTCAGAG	+
M49	GATA2_HUMAN.H11MO.0.A	8	0.00474371	1.90223	0.466962	11	GGGCCCAGCAGCGGGGCGGCCCGCGGCGCCCGGGCTCGCA	CCTTATCTCCACCCCCCAG	-
M49	ZN563_HUMAN.H11MO.0.C	-15	0.00504494	2.02302	0.466962	21	GGGCCCAGCAGCGGGGCGGCCCGCGGCGCCCGGGCTCGCA	GGGATCCTCACTGGCAGCTGC	+
M49	NR1D1_HUMAN.H11MO.0.B	-4	0.00718522	2.88127	0.466962	19	GGGCCCAGCAGCGGGGCGGCCCGCGGCGCCCGGGCTCGCA	CCTTCTGACCCACTTCCCT	-
M49	KLF6_HUMAN.H11MO.0.A	-9	0.00822868	3.2997	0.466962	19	GGGCCCAGCAGCGGGGCGGCCCGCGGCGCCCGGGCTCGCA	GGAAGGGCGGGGCCGGGGG	+
M49	KLF3_HUMAN.H11MO.0.B	-7	0.00880132	3.52933	0.466962	19	GGGCCCAGCAGCGGGGCGGCCCGCGGCGCCCGGGCTCGCA	GGGGAGGGGCGGGGCCGGG	+
M49	PATZ1_HUMAN.H11MO.0.C	-20	0.0101191	4.05776	0.472586	20	GGGCCCAGCAGCGGGGCGGCCCGCGGCGCCCGGGCTCGCA	CCTCCCCCCCCGCCCCCTCCCC	-
M50	GATA1_HUMAN.H11MO.0.A	6	0.000674862	0.27062	0.334422	13	CGGGGCGCGGCCGTCCGGGGGCGCGGGGCCGTCCTGCAGT	TCTTATCTGTCCCCGCCAG	-
M50	THAP1_HUMAN.H11MO.0.C	-12	0.00113747	0.456125	0.334422	22	CGGGGCGCGGCCGTCCGGGGGCGCGGGGCCGTCCTGCAGT	GCCCGCAGCCAAGATGGCGGCG	-
M50	SP2_HUMAN.H11MO.0.A	-14	0.00150126	0.602005	0.334422	22	CGGGGCGCGGCCGTCCGGGGGCGCGGGGCCGTCCTGCAGT	CCCCCGGCCCCGCCCCCCCCCC	-
M50	SP3_HUMAN.H11MO.0.B	-14	0.00169143	0.678262	0.334422	20	CGGGGCGCGGCCGTCCGGGGGCGCGGGGCCGTCCTGCAGT	GGGGGGGGGCGGGGCCGGGG	+
M50	PATZ1_HUMAN.H11MO.0.C	-1	0.00358314	1.43684	0.40304	22	CGGGGCGCGGCCGTCCGGGGGCGCGGGGCCGTCCTGCAGT	GGGGAGGGGGCGGGGGGGGAGG	+
M50	TAL1_HUMAN.H11MO.0.A	6	0.00573744	2.30071	0.40304	13	CGGGGCGCGGCCGTCCGGGGGCGCGGGGCCGTCCTGCAGT	CCTTATCTGCCCCCCCCAG	-
M50	RXRA_HUMAN.H11MO.0.A	-17	0.00589849	2.3653	0.40304	20	CGGGGCGCGGCCGTCCGGGGGCGCGGGGCCGTCCTGCAGT	GGGGGAGGCAGAGGTCAGAG	+
M50	NR1D1_HUMAN.H11MO.0.B	-17	0.00614433	2.46387	0.40304	19	CGGGGCGCGGCCGTCCGGGGGCGCGGGGCCGTCCTGCAGT	AGGGAAGTGGGTCAGAAGG	+
M50	ZN563_HUMAN.H11MO.0.C	-10	0.00771798	3.09491	0.40304	21	CGGGGCGCGGCCGTCCGGGGGCGCGGGGCCGTCCTGCAGT	GCAGCTGCCAGTGAGGATCCC	-
M50	NR1H4_HUMAN.H11MO.0.B	-14	0.00805406	3.22968	0.40304	19	CGGGGCGCGGCCGTCCGGGGGCGCGGGGCCGTCCTGCAGT	CCTCGGGGTCATTGACCCC	-
M50	CLOCK_HUMAN.H11MO.0.C	-23	0.0104218	4.17913	0.461338	14	CGGGGCGCGGCCGTCCGGGGGCGCGGGGCCGTCCTGCAGT	CAGACACGTGAACA	+
M50	GATA2_HUMAN.H11MO.0.A	6	0.0105	4.21051	0.461338	13	CGGGGCGCGGCCGTCCGGGGGCGCGGGGCCGTCCTGCAGT	CCTTATCTCCACCCCCCAG	-
M50	KLF6_HUMAN.H11MO.0.A	-8	0.0112103	4.49531	0.46662	19	CGGGGCGCGGCCGTCCGGGGGCGCGGGGCCGTCCTGCAGT	GGAAGGGCGGGGCCGGGGG	+
M50	RARG_HUMAN.H11MO.0.B	-14	0.0134159	5.37979	0.489427	18	CGGGGCGCGGCCGTCCGGGGGCGCGGGGCCGTCCTGCAGT	CCCAGGTCACTCTGACCT	-
M50	MXI1_HUMAN.H11MO.0.A	-32	0.0144076	5.77746	0.495411	8	CGGGGCGCGGCCGTCCGGGGGCGCGGGGCCGTCCTGCAGT	CCCGCCGCCACGTGC	-
M53	RXRA_HUMAN.H11MO.0.A	-3	0.000356948	0.143136	0.259373	20	CCCGTGCGCGCCGGCGCCCGGCGGCCGGGCGGCCGCCGCG	GGGGGAGGCAGAGGTCAGAG	+
M53	SP2_HUMAN.H11MO.0.A	-17	0.000719316	0.288446	0.259373	22	CCCGTGCGCGCCGGCGCCCGGCGGCCGGGCGGCCGCCGCG	CCCCCGGCCCCGCCCCCCCCCC	-
M53	ZN563_HUMAN.H11MO.0.C	-17	0.0020838	0.835603	0.259373	21	CCCGTGCGCGCCGGCGCCCGGCGGCCGGGCGGCCGCCGCG	GCAGCTGCCAGTGAGGATCCC	-
M53	PATZ1_HUMAN.H11MO.0.C	-17	0.00215595	0.864534	0.259373	22	CCCGTGCGCGCCGGCGCCCGGCGGCCGGGCGGCCGCCGCG	CCTCCCCCCCCGCCCCCTCCCC	-
M53	SP3_HUMAN.H11MO.0.B	-9	0.0022781	0.913519	0.259373	20	CCCGTGCGCGCCGGCGCCCGGCGGCCGGGCGGCCGCCGCG	GGGGGGGGGCGGGGCCGGGG	+
M53	THAP1_HUMAN.H11MO.0.C	-15	0.00299366	1.20046	0.298238	22	CCCGTGCGCGCCGGCGCCCGGCGGCCGGGCGGCCGCCGCG	GCCCGCAGCCAAGATGGCGGCG	-
M53	ZN341_HUMAN.H11MO.0.C	-17	0.00387352	1.55328	0.343015	22	CCCGTGCGCGCCGGCGCCCGGCGGCCGGGCGGCCGCCGCG	GCTCTTCCCTCCCCCCCCCCCC	-
M54	RXRA_HUMAN.H11MO.0.A	-21	0.000303115	0.121549	0.137525	19	GACGGCTCCGGGCGGGGGGCCGGGCCGCGGCGAGGTCAGC	GGGGGAGGCAGAGGTCAGAG	+
M54	SP2_HUMAN.H11MO.0.A	-4	0.000398153	0.159659	0.137525	22	GACGGCTCCGGGCGGGGGGCCGGGCCGCGGCGAGGTCAGC	CCCCCGGCCCCGCCCCCCCCCC	-
M54	SP3_HUMAN.H11MO.0.B	-10	0.000525095	0.210563	0.137525	20	GACGGCTCCGGGCGGGGGGCCGGGCCGCGGCGAGGTCAGC	GGGGGGGGGCGGGGCCGGGG	+
M54	THAP1_HUMAN.H11MO.0.C	-3	0.00164671	0.660331	0.243425	22	GACGGCTCCGGGCGGGGGGCCGGGCCGCGGCGAGGTCAGC	GCCCGCAGCCAAGATGGCGGCG	-
M54	NR1D1_HUMAN.H11MO.0.B	-8	0.00309631	1.24162	0.316157	19	GACGGCTCCGGGCGGGGGGCCGGGCCGCGGCGAGGTCAGC	AGGGAAGTGGGTCAGAAGG	+
M54	KLF6_HUMAN.H11MO.0.A	-5	0.00410814	1.64736	0.316157	19	GACGGCTCCGGGCGGGGGGCCGGGCCGCGGCGAGGTCAGC	CCCCCGGCCCCGCCCTTCC	-
M54	ZN563_HUMAN.H11MO.0.C	-2	0.00439014	1.76045	0.316157	21	GACGGCTCCGGGCGGGGGGCCGGGCCGCGGCGAGGTCAGC	GGGATCCTCACTGGCAGCTGC	+
M54	PATZ1_HUMAN.H11MO.0.C	-4	0.00442619	1.7749	0.316157	22	GACGGCTCCGGGCGGGGGGCCGGGCCGCGGCGAGGTCAGC	CCTCCCCCCCCGCCCCCTCCCC	-
M54	ZN341_HUMAN.H11MO.0.C	-21	0.00442619	1.7749	0.316157	19	GACGGCTCCGGGCGGGGGGCCGGGCCGCGGCGAGGTCAGC	GGGGGGGGGGGGAGGGAAGAGC	+
M54	NR1H4_HUMAN.H11MO.0.B	0	0.00621423	2.49191	0.31761	19	GACGGCTCCGGGCGGGGGGCCGGGCCGCGGCGAGGTCAGC	GGGGTCAATGACCCCGAGG	+
M54	GATA1_HUMAN.H11MO.0.A	-21	0.007608	3.05081	0.332095	19	GACGGCTCCGGGCGGGGGGCCGGGCCGCGGCGAGGTCAGC	CTGGCGGGGACAGATAAGA	+
M54	OLIG2_HUMAN.H11MO.0.B	-28	0.00900814	3.61226	0.372517	12	GACGGCTCCGGGCGGGGGGCCGGGCCGCGGCGAGGTCAGC	CAGAAGGGAAACAGCTGG	-
M54	PTF1A_HUMAN.H11MO.0.B	-25	0.00964299	3.86684	0.378832	15	GACGGCTCCGGGCGGGGGGCCGGGCCGCGGCGAGGTCAGC	GGGAAAGGGGGCAGCTGG	-
M54	CLOCK_HUMAN.H11MO.0.C	-27	0.0112278	4.50234	0.403212	13	GACGGCTCCGGGCGGGGGGCCGGGCCGCGGCGAGGTCAGC	CAGACACGTGAACA	+
M54	RARG_HUMAN.H11MO.0.B	-1	0.0118031	4.73305	0.403212	18	GACGGCTCCGGGCGGGGGGCCGGGCCGCGGCGAGGTCAGC	AGGTCAGAGTGACCTGGG	+
M54	ZN554_HUMAN.H11MO.0.C	-14	0.0137571	5.51659	0.415736	20	GACGGCTCCGGGCGGGGGGCCGGGCCGCGGCGAGGTCAGC	GCTGAGCCATGTGGGGTGCT	+
M54	SP4_HUMAN.H11MO.0.A	-15	0.0175853	7.05171	0.476347	20	GACGGCTCCGGGCGGGGGGCCGGGCCGCGGCGAGGTCAGC	GGGAAGGGGGCGGGGCCGGG	+
M54	TAL1_HUMAN.H11MO.0.A	8	0.0176569	7.08042	0.476347	11	GACGGCTCCGGGCGGGGGGCCGGGCCGCGGCGAGGTCAGC	CCTTATCTGCCCCCCCCAG	-
M54	KLF3_HUMAN.H11MO.0.B	-7	0.0187941	7.53641	0.476347	19	GACGGCTCCGGGCGGGGGGCCGGGCCGCGGCGAGGTCAGC	CCCGGCCCCGCCCCTCCCC	-
M54	GATA2_HUMAN.H11MO.0.A	8	0.0187941	7.53641	0.476347	11	GACGGCTCCGGGCGGGGGGCCGGGCCGCGGCGAGGTCAGC	CCTTATCTCCACCCCCCAG	-
M54	THA_HUMAN.H11MO.0.C	-22	0.0195542	7.84122	0.480124	17	GACGGCTCCGGGCGGGGGGCCGGGCCGCGGCGAGGTCAGC	GGGTCACTTCAGGTCAG	+
M54	MXI1_HUMAN.H11MO.0.A	-11	0.0221467	8.88084	0.493651	15	GACGGCTCCGGGCGGGGGGCCGGGCCGCGGCGAGGTCAGC	GCACGTGGCGGCGGG	+
M54	USF2_HUMAN.H11MO.0.A	9	0.0226182	9.06989	0.493651	10	GACGGCTCCGGGCGGGGGGCCGGGCCGCGGCGAGGTCAGC	GGGTCACGTGGCCGCGGCG	+
M57	THAP1_HUMAN.H11MO.0.C	-2	0.000148668	0.059616	0.0672413	22	ACCGCACCCACCGTGCGTTCTAGCATTCCTGCCTAGGGTT	CGCCGCCATCTTGGCTGCGGGC	+
M57	ZN563_HUMAN.H11MO.0.C	-9	0.000168739	0.0676644	0.0672413	21	ACCGCACCCACCGTGCGTTCTAGCATTCCTGCCTAGGGTT	GGGATCCTCACTGGCAGCTGC	+
M57	VEZF1_HUMAN.H11MO.0.C	1	0.00109664	0.439754	0.234288	21	ACCGCACCCACCGTGCGTTCTAGCATTCCTGCCTAGGGTT	CCCCTCCCCCTCCCCCCTCCCC	-
M57	PATZ1_HUMAN.H11MO.0.C	-1	0.00117587	0.471524	0.234288	22	ACCGCACCCACCGTGCGTTCTAGCATTCCTGCCTAGGGTT	CCTCCCCCCCCGCCCCCTCCCC	-
M57	RXRA_HUMAN.H11MO.0.A	-10	0.00159406	0.63922	0.254089	20	ACCGCACCCACCGTGCGTTCTAGCATTCCTGCCTAGGGTT	CTCTGACCTCTGCCTCCCCC	-
M57	ZBT17_HUMAN.H11MO.0.A	-11	0.00298254	1.196	0.343811	19	ACCGCACCCACCGTGCGTTCTAGCATTCCTGCCTAGGGTT	CTTCCCCTCCCCCACCCTC	-
M57	SP2_HUMAN.H11MO.0.A	-10	0.00323344	1.29661	0.343811	22	ACCGCACCCACCGTGCGTTCTAGCATTCCTGCCTAGGGTT	CCCCCGGCCCCGCCCCCCCCCC	-
M57	ZN341_HUMAN.H11MO.0.C	-12	0.00345112	1.3839	0.343811	22	ACCGCACCCACCGTGCGTTCTAGCATTCCTGCCTAGGGTT	GCTCTTCCCTCCCCCCCCCCCC	-
M57	Z324A_HUMAN.H11MO.0.C	1	0.00446047	1.78865	0.394992	22	ACCGCACCCACCGTGCGTTCTAGCATTCCTGCCTAGGGTT	TATCAAACCATCCTTTGCTGCCA	+
M57	SP4_HUMAN.H11MO.0.A	-12	0.00552488	2.21548	0.440324	20	ACCGCACCCACCGTGCGTTCTAGCATTCCTGCCTAGGGTT	CCCGGCCCCGCCCCCTTCCC	-
M58	THAP1_HUMAN.H11MO.0.C	-6	0.000374106	0.150017	0.187953	22	AGGTGGTGGCCCAGTAGGGATCCCGGCGGTGTCACGAATT	GCCCGCAGCCAAGATGGCGGCG	-
M58	ZN563_HUMAN.H11MO.0.C	-15	0.000472868	0.18962	0.187953	21	AGGTGGTGGCCCAGTAGGGATCCCGGCGGTGTCACGAATT	GCAGCTGCCAGTGAGGATCCC	-
M58	SP3_HUMAN.H11MO.0.B	0	0.00147169	0.590147	0.251028	20	AGGTGGTGGCCCAGTAGGGATCCCGGCGGTGTCACGAATT	GGGGGGGGGCGGGGCCGGGG	+
M58	LYL1_HUMAN.H11MO.0.A	-22	0.0018314	0.734393	0.251028	14	AGGTGGTGGCCCAGTAGGGATCCCGGCGGTGTCACGAATT	CCAGCTGTTTCCTG	+
M58	PATZ1_HUMAN.H11MO.0.C	1	0.00206617	0.828533	0.251028	21	AGGTGGTGGCCCAGTAGGGATCCCGGCGGTGTCACGAATT	GGGGAGGGGGCGGGGGGGGAGG	+
M58	RXRA_HUMAN.H11MO.0.A	-15	0.00280768	1.12588	0.278995	20	AGGTGGTGGCCCAGTAGGGATCCCGGCGGTGTCACGAATT	GGGGGAGGCAGAGGTCAGAG	+
M58	SP2_HUMAN.H11MO.0.A	-7	0.00400607	1.60643	0.318462	22	AGGTGGTGGCCCAGTAGGGATCCCGGCGGTGTCACGAATT	GGGGGGGGGGCGGGGCCGGGGG	+
M59	SP3_HUMAN.H11MO.0.B	-11	0.000833489	0.334229	0.440599	20	GGCCGCCCTGGCGCGCTGCTCGGGCCCCAGGCGAGCTCGG	GGGGGGGGGCGGGGCCGGGG	+
M59	THAP1_HUMAN.H11MO.0.C	-17	0.00203631	0.816562	0.440599	22	GGCCGCCCTGGCGCGCTGCTCGGGCCCCAGGCGAGCTCGG	GCCCGCAGCCAAGATGGCGGCG	-
M59	SP2_HUMAN.H11MO.0.A	-10	0.00283229	1.13575	0.440599	22	GGCCGCCCTGGCGCGCTGCTCGGGCCCCAGGCGAGCTCGG	GGGGGGGGGGCGGGGCCGGGGG	+
M59	GATA1_HUMAN.H11MO.0.A	7	0.00287379	1.15239	0.440599	12	GGCCGCCCTGGCGCGCTGCTCGGGCCCCAGGCGAGCTCGG	TCTTATCTGTCCCCGCCAG	-
M59	ZN563_HUMAN.H11MO.0.C	-10	0.00383892	1.53941	0.440599	21	GGCCGCCCTGGCGCGCTGCTCGGGCCCCAGGCGAGCTCGG	GGGATCCTCACTGGCAGCTGC	+
M59	RARG_HUMAN.H11MO.0.B	6	0.00413348	1.65752	0.440599	12	GGCCGCCCTGGCGCGCTGCTCGGGCCCCAGGCGAGCTCGG	AGGTCAGAGTGACCTGGG	+
M59	RXRA_HUMAN.H11MO.0.A	-10	0.00455562	1.8268	0.440599	20	GGCCGCCCTGGCGCGCTGCTCGGGCCCCAGGCGAGCTCGG	GGGGGAGGCAGAGGTCAGAG	+
M59	NR1D1_HUMAN.H11MO.0.B	-3	0.00576187	2.31051	0.440599	19	GGCCGCCCTGGCGCGCTGCTCGGGCCCCAGGCGAGCTCGG	CCTTCTGACCCACTTCCCT	-
M59	TAL1_HUMAN.H11MO.0.A	7	0.00753951	3.02334	0.440599	12	GGCCGCCCTGGCGCGCTGCTCGGGCCCCAGGCGAGCTCGG	CCTTATCTGCCCCCCCCAG	-
M59	CLOCK_HUMAN.H11MO.0.C	-16	0.00868356	3.48211	0.458967	14	GGCCGCCCTGGCGCGCTGCTCGGGCCCCAGGCGAGCTCGG	TGTTCACGTGTCTG	-
M60	CRX_HUMAN.H11MO.0.B	-28	0.00101457	0.406843	0.472375	12	TGTCTCCAGCGTTCTTAGCATTGGGAAACTTAATCCTCTT	CCTAATCCTCTTA	-
M60	OTX2_HUMAN.H11MO.0.A	-28	0.00118094	0.473556	0.472375	11	TGTCTCCAGCGTTCTTAGCATTGGGAAACTTAATCCTCTT	GTTAATCCCCT	-
M61	SP3_HUMAN.H11MO.0.B	-10	9.79317e-05	0.0392706	0.0773562	20	GGTCCCGACCGGCCCCGAGCGGGGGCCAGCGCCCCGCCGC	GGGGGGGGGCGGGGCCGGGG	+
M61	SP2_HUMAN.H11MO.0.A	-9	0.000201095	0.0806391	0.0794224	22	GGTCCCGACCGGCCCCGAGCGGGGGCCAGCGCCCCGCCGC	GGGGGGGGGGCGGGGCCGGGGG	+
M61	KLF6_HUMAN.H11MO.0.A	-14	0.000475154	0.190537	0.10475	19	GGTCCCGACCGGCCCCGAGCGGGGGCCAGCGCCCCGCCGC	GGAAGGGCGGGGCCGGGGG	+
M61	THAP1_HUMAN.H11MO.0.C	-6	0.000530448	0.21271	0.10475	22	GGTCCCGACCGGCCCCGAGCGGGGGCCAGCGCCCCGCCGC	GCCCGCAGCCAAGATGGCGGCG	-
M61	RXRA_HUMAN.H11MO.0.A	-4	0.00104852	0.420456	0.138037	20	GGTCCCGACCGGCCCCGAGCGGGGGCCAGCGCCCCGCCGC	GGGGGAGGCAGAGGTCAGAG	+
M61	SP4_HUMAN.H11MO.0.A	-10	0.00151007	0.60554	0.161096	20	GGTCCCGACCGGCCCCGAGCGGGGGCCAGCGCCCCGCCGC	GGGAAGGGGGCGGGGCCGGG	+
M61	ZN341_HUMAN.H11MO.0.C	-10	0.00163156	0.654255	0.161096	22	GGTCCCGACCGGCCCCGAGCGGGGGCCAGCGCCCCGCCGC	GGGGGGGGGGGGAGGGAAGAGC	+
M61	PATZ1_HUMAN.H11MO.0.C	-9	0.00199749	0.800995	0.175313	22	GGTCCCGACCGGCCCCGAGCGGGGGCCAGCGCCCCGCCGC	GGGGAGGGGGCGGGGGGGGAGG	+
M61	GATA1_HUMAN.H11MO.0.A	7	0.0025235	1.01192	0.194703	12	GGTCCCGACCGGCCCCGAGCGGGGGCCAGCGCCCCGCCGC	TCTTATCTGTCCCCGCCAG	-
M61	KLF3_HUMAN.H11MO.0.B	-10	0.0027114	1.08727	0.194703	19	GGTCCCGACCGGCCCCGAGCGGGGGCCAGCGCCCCGCCGC	GGGGAGGGGCGGGGCCGGG	+
M61	VEZF1_HUMAN.H11MO.0.C	-6	0.00297111	1.19142	0.195573	22	GGTCCCGACCGGCCCCGAGCGGGGGCCAGCGCCCCGCCGC	GGGGAGGGGGGAGGGGGAGGGG	+
M61	Z324A_HUMAN.H11MO.0.C	-5	0.00357314	1.43283	0.217109	23	GGTCCCGACCGGCCCCGAGCGGGGGCCAGCGCCCCGCCGC	TGGCAGCAAAGGATGGTTTGATA	-
M61	GATA2_HUMAN.H11MO.0.A	7	0.00545711	2.1883	0.307897	12	GGTCCCGACCGGCCCCGAGCGGGGGCCAGCGCCCCGCCGC	CCTTATCTCCACCCCCCAG	-
M61	RARG_HUMAN.H11MO.0.B	-22	0.00644238	2.58339	0.310715	18	GGTCCCGACCGGCCCCGAGCGGGGGCCAGCGCCCCGCCGC	AGGTCAGAGTGACCTGGG	+
M61	MXI1_HUMAN.H11MO.0.A	-14	0.00645204	2.58727	0.310715	15	GGTCCCGACCGGCCCCGAGCGGGGGCCAGCGCCCCGCCGC	GCACGTGGCGGCGGG	+
M61	TAL1_HUMAN.H11MO.0.A	7	0.00668714	2.68154	0.310715	12	GGTCCCGACCGGCCCCGAGCGGGGGCCAGCGCCCCGCCGC	CCTTATCTGCCCCCCCCAG	-
M61	ZN563_HUMAN.H11MO.0.C	-8	0.00730952	2.93112	0.314519	21	GGTCCCGACCGGCCCCGAGCGGGGGCCAGCGCCCCGCCGC	GCAGCTGCCAGTGAGGATCCC	-
M61	EGR1_HUMAN.H11MO.0.A	-14	0.00756535	3.0337	0.314519	17	GGTCCCGACCGGCCCCGAGCGGGGGCCAGCGCCCCGCCGC	GAGGGCGTGGGCGGGGG	+
M61	OLIG2_HUMAN.H11MO.0.B	-5	0.0104012	4.17089	0.373451	18	GGTCCCGACCGGCCCCGAGCGGGGGCCAGCGCCCCGCCGC	CAGAAGGGAAACAGCTGG	-
M61	MAZ_HUMAN.H11MO.0.A	-14	0.0139569	5.5967	0.472763	22	GGTCCCGACCGGCCCCGAGCGGGGGCCAGCGCCCCGCCGC	GGGGGAGGGGGGGGGGGGGGGG	+
M62	SP2_HUMAN.H11MO.0.A	-3	0.00078623	0.315278	0.201336	22	GGCGCGCGCCGCGCTGGGTCCTGCAGCCCCAGCCCCGGGC	GGGGGGGGGGCGGGGCCGGGGG	+
M62	NR1D1_HUMAN.H11MO.0.B	-19	0.00119443	0.478965	0.201336	19	GGCGCGCGCCGCGCTGGGTCCTGCAGCCCCAGCCCCGGGC	CCTTCTGACCCACTTCCCT	-
M62	ZN563_HUMAN.H11MO.0.C	0	0.00120656	0.483832	0.201336	21	GGCGCGCGCCGCGCTGGGTCCTGCAGCCCCAGCCCCGGGC	GCAGCTGCCAGTGAGGATCCC	-
M62	SP3_HUMAN.H11MO.0.B	-4	0.00130012	0.52135	0.201336	20	GGCGCGCGCCGCGCTGGGTCCTGCAGCCCCAGCCCCGGGC	GGGGGGGGGCGGGGCCGGGG	+
M62	RXRA_HUMAN.H11MO.0.A	-11	0.00172308	0.690954	0.201336	20	GGCGCGCGCCGCGCTGGGTCCTGCAGCCCCAGCCCCGGGC	CTCTGACCTCTGCCTCCCCC	-
M62	LYL1_HUMAN.H11MO.0.A	-9	0.00187687	0.752626	0.201336	14	GGCGCGCGCCGCGCTGGGTCCTGCAGCCCCAGCCCCGGGC	CCAGCTGTTTCCTG	+
M62	KLF3_HUMAN.H11MO.0.B	-4	0.00213091	0.854497	0.201336	19	GGCGCGCGCCGCGCTGGGTCCTGCAGCCCCAGCCCCGGGC	GGGGAGGGGCGGGGCCGGG	+
M62	GATA1_HUMAN.H11MO.0.A	-28	0.00213091	0.854497	0.201336	12	GGCGCGCGCCGCGCTGGGTCCTGCAGCCCCAGCCCCGGGC	CTGGCGGGGACAGATAAGA	+
M62	THAP1_HUMAN.H11MO.0.C	-2	0.002294	0.919892	0.201336	22	GGCGCGCGCCGCGCTGGGTCCTGCAGCCCCAGCCCCGGGC	CGCCGCCATCTTGGCTGCGGGC	+
M62	ZN667_HUMAN.H11MO.0.C	-12	0.00398517	1.59805	0.257685	19	GGCGCGCGCCGCGCTGGGTCCTGCAGCCCCAGCCCCGGGC	GCTGAGCTTTTAAGGCCAC	-
M62	GATA2_HUMAN.H11MO.0.A	-28	0.00456373	1.83005	0.257685	12	GGCGCGCGCCGCGCTGGGTCCTGCAGCCCCAGCCCCGGGC	CTGGGGGGTGGAGATAAGG	+
M62	SP4_HUMAN.H11MO.0.A	-3	0.00506277	2.03017	0.257685	20	GGCGCGCGCCGCGCTGGGTCCTGCAGCCCCAGCCCCGGGC	GGGAAGGGGGCGGGGCCGGG	+
M62	KLF6_HUMAN.H11MO.0.A	-7	0.0052196	2.09306	0.257685	19	GGCGCGCGCCGCGCTGGGTCCTGCAGCCCCAGCCCCGGGC	GGAAGGGCGGGGCCGGGGG	+
M62	TAL1_HUMAN.H11MO.0.A	-28	0.00596213	2.39082	0.261638	12	GGCGCGCGCCGCGCTGGGTCCTGCAGCCCCAGCCCCGGGC	CTGGGGGGGGCAGATAAGG	+
M62	ZN554_HUMAN.H11MO.0.C	-4	0.00743648	2.98203	0.309161	20	GGCGCGCGCCGCGCTGGGTCCTGCAGCCCCAGCCCCGGGC	AGCACCCCACATGGCTCAGC	-
M62	RARG_HUMAN.H11MO.0.B	-12	0.00853739	3.42349	0.337184	18	GGCGCGCGCCGCGCTGGGTCCTGCAGCCCCAGCCCCGGGC	CCCAGGTCACTCTGACCT	-
M62	ZN341_HUMAN.H11MO.0.C	-12	0.0113138	4.53681	0.406215	22	GGCGCGCGCCGCGCTGGGTCCTGCAGCCCCAGCCCCGGGC	GCTCTTCCCTCCCCCCCCCCCC	-
M63	ZN563_HUMAN.H11MO.0.C	-6	0.00070005	0.28072	0.335349	21	CCGGCGTGCCTTCTGCCATCCTCGTTTGAAGAGACCCACC	GGGATCCTCACTGGCAGCTGC	+
M63	THA_HUMAN.H11MO.0.C	-20	0.000856369	0.343404	0.335349	17	CCGGCGTGCCTTCTGCCATCCTCGTTTGAAGAGACCCACC	CTGACCTGAAGTGACCC	-
M63	NR1D1_HUMAN.H11MO.0.B	-8	0.00126391	0.506828	0.335349	19	CCGGCGTGCCTTCTGCCATCCTCGTTTGAAGAGACCCACC	CCTTCTGACCCACTTCCCT	-
M63	THAP1_HUMAN.H11MO.0.C	-10	0.00272687	1.09347	0.369335	22	CCGGCGTGCCTTCTGCCATCCTCGTTTGAAGAGACCCACC	CGCCGCCATCTTGGCTGCGGGC	+
M63	ZN341_HUMAN.H11MO.0.C	-5	0.00332789	1.33448	0.369335	22	CCGGCGTGCCTTCTGCCATCCTCGTTTGAAGAGACCCACC	GCTCTTCCCTCCCCCCCCCCCC	-
M63	ZN667_HUMAN.H11MO.0.C	0	0.00382585	1.53417	0.369335	19	CCGGCGTGCCTTCTGCCATCCTCGTTTGAAGAGACCCACC	GCTGAGCTTTTAAGGCCAC	-
M63	RXRA_HUMAN.H11MO.0.A	1	0.00441884	1.77196	0.369335	19	CCGGCGTGCCTTCTGCCATCCTCGTTTGAAGAGACCCACC	CTCTGACCTCTGCCTCCCCC	-
M63	KLF6_HUMAN.H11MO.0.A	-8	0.00472904	1.89635	0.369335	19	CCGGCGTGCCTTCTGCCATCCTCGTTTGAAGAGACCCACC	CCCCCGGCCCCGCCCTTCC	-
M63	SP3_HUMAN.H11MO.0.B	-8	0.00473114	1.89719	0.369335	20	CCGGCGTGCCTTCTGCCATCCTCGTTTGAAGAGACCCACC	CCCCGGCCCCGCCCCCCCCC	-
M63	Z324A_HUMAN.H11MO.0.C	-8	0.00510401	2.04671	0.369335	23	CCGGCGTGCCTTCTGCCATCCTCGTTTGAAGAGACCCACC	TATCAAACCATCCTTTGCTGCCA	+
M66	PATZ1_HUMAN.H11MO.0.C	-5	0.000249822	0.100178	0.19565	22	GGCTCCCGCCAGTGCCTTCGGCTGCCCACTGCGGTGCCGC	CCTCCCCCCCCGCCCCCTCCCC	-
M66	ZN335_HUMAN.H11MO.0.A	-19	0.00107859	0.432513	0.422351	21	GGCTCCCGCCAGTGCCTTCGGCTGCCCACTGCGGTGCCGC	GGCTGTCCTCGGCGCTGCCTGA	+
M66	ZN341_HUMAN.H11MO.0.C	2	0.00190085	0.76224	0.496221	20	GGCTCCCGCCAGTGCCTTCGGCTGCCCACTGCGGTGCCGC	GCTCTTCCCTCCCCCCCCCCCC	-
M67	ZN563_HUMAN.H11MO.0.C	-2	0.000197909	0.0793616	0.157528	21	CCGGGGTGCGGCCAGGCGCGCGCCTCGCGCGGGGCCTGGG	GGGATCCTCACTGGCAGCTGC	+
M69	RFX1_HUMAN.H11MO.0.B	-14	0.00163915	0.657301	0.405434	22	TCGGCCCGAGGGGGTCGTTTCGATGGGAGAGGCTGCCGCC	CCGTCGCCATGGCAACCGGGGC	-
M69	Z324A_HUMAN.H11MO.0.C	-2	0.0020355	0.816234	0.405434	23	TCGGCCCGAGGGGGTCGTTTCGATGGGAGAGGCTGCCGCC	TGGCAGCAAAGGATGGTTTGATA	-
M69	THAP1_HUMAN.H11MO.0.C	-3	0.00278725	1.11769	0.405434	22	TCGGCCCGAGGGGGTCGTTTCGATGGGAGAGGCTGCCGCC	GCCCGCAGCCAAGATGGCGGCG	-
M69	SP3_HUMAN.H11MO.0.B	-6	0.00295238	1.1839	0.405434	20	TCGGCCCGAGGGGGTCGTTTCGATGGGAGAGGCTGCCGCC	GGGGGGGGGCGGGGCCGGGG	+
M69	RFX5_HUMAN.H11MO.0.A	-17	0.00316163	1.26781	0.405434	20	TCGGCCCGAGGGGGTCGTTTCGATGGGAGAGGCTGCCGCC	TCTGCCTAGCAACAGCTGAC	-
M69	ZN341_HUMAN.H11MO.0.C	-10	0.00384912	1.5435	0.405434	22	TCGGCCCGAGGGGGTCGTTTCGATGGGAGAGGCTGCCGCC	GGGGGGGGGGGGAGGGAAGAGC	+
M69	ZN563_HUMAN.H11MO.0.C	-12	0.0040288	1.61555	0.405434	21	TCGGCCCGAGGGGGTCGTTTCGATGGGAGAGGCTGCCGCC	GGGATCCTCACTGGCAGCTGC	+
M69	KLF6_HUMAN.H11MO.0.A	-20	0.00478244	1.91776	0.405434	19	TCGGCCCGAGGGGGTCGTTTCGATGGGAGAGGCTGCCGCC	GGAAGGGCGGGGCCGGGGG	+
M69	AP2B_HUMAN.H11MO.0.B	-3	0.0050871	2.03993	0.405434	10	TCGGCCCGAGGGGGTCGTTTCGATGGGAGAGGCTGCCGCC	GCCCGGGGGC	+
M70	KLF12_HUMAN.H11MO.0.C	-5	0.000334362	0.134079	0.251697	11	CCACCGCCCCGGCCCGCGCCTCACAGGCAAGCGAAAGAAG	GCCCCGCCCCT	-
M70	KLF3_HUMAN.H11MO.0.B	-1	0.00108842	0.436457	0.251697	19	CCACCGCCCCGGCCCGCGCCTCACAGGCAAGCGAAAGAAG	CCCGGCCCCGCCCCTCCCC	-
M70	SP2_HUMAN.H11MO.0.A	0	0.00138178	0.554094	0.251697	22	CCACCGCCCCGGCCCGCGCCTCACAGGCAAGCGAAAGAAG	CCCCCGGCCCCGCCCCCCCCCC	-
M70	SP3_HUMAN.H11MO.0.B	0	0.0014857	0.595767	0.251697	20	CCACCGCCCCGGCCCGCGCCTCACAGGCAAGCGAAAGAAG	CCCCGGCCCCGCCCCCCCCC	-
M70	SP1_HUMAN.H11MO.0.A	0	0.00159354	0.639009	0.251697	22	CCACCGCCCCGGCCCGCGCCTCACAGGCAAGCGAAAGAAG	CCCCCCCCCGGCCCCGCCCCCC	-
M70	ZN770_HUMAN.H11MO.0.C	-2	0.00201606	0.808441	0.265362	22	CCACCGCCCCGGCCCGCGCCTCACAGGCAAGCGAAAGAAG	GATCCTCCCGCCTCAGCCTCCC	-
M70	EGR1_HUMAN.H11MO.0.A	-6	0.00237201	0.951177	0.267612	17	CCACCGCCCCGGCCCGCGCCTCACAGGCAAGCGAAAGAAG	CCCCCGCCCACGCCCTC	-
M70	ZFX_HUMAN.H11MO.0.A	-7	0.00330379	1.32482	0.294766	10	CCACCGCCCCGGCCCGCGCCTCACAGGCAAGCGAAAGAAG	CGGGGCCTGG	-
M70	MBD2_HUMAN.H11MO.0.B	-5	0.00335918	1.34703	0.294766	11	CCACCGCCCCGGCCCGCGCCTCACAGGCAAGCGAAAGAAG	CCTCCGGCCCG	-
M70	WT1_HUMAN.H11MO.0.C	-1	0.00652156	2.61514	0.497598	20	CCACCGCCCCGGCCCGCGCCTCACAGGCAAGCGAAAGAAG	CCCCCCCTCCTCCCCCGCCC	-
M70	SP4_HUMAN.H11MO.0.A	-1	0.00744287	2.98459	0.497598	20	CCACCGCCCCGGCCCGCGCCTCACAGGCAAGCGAAAGAAG	CCCGGCCCCGCCCCCTTCCC	-
M70	ZN322_HUMAN.H11MO.0.B	-3	0.00777611	3.11822	0.497598	20	CCACCGCCCCGGCCCGCGCCTCACAGGCAAGCGAAAGAAG	GAGCCTGGTACAGAGCCTGG	+
M70	MECP2_HUMAN.H11MO.0.C	-6	0.00848278	3.4016	0.497598	7	CCACCGCCCCGGCCCGCGCCTCACAGGCAAGCGAAAGAAG	CTCCGGG	-
M70	PATZ1_HUMAN.H11MO.0.C	0	0.00882106	3.53725	0.497598	22	CCACCGCCCCGGCCCGCGCCTCACAGGCAAGCGAAAGAAG	CCTCCCCCCCCGCCCCCTCCCC	-
M72	ZN563_HUMAN.H11MO.0.C	-20	0.00102006	0.409043	0.419749	20	GGCCGCCCCGCGCGGTAGGCGCTGCCCGCGGCGGCCGCTC	GGGATCCTCACTGGCAGCTGC	+
M72	SP2_HUMAN.H11MO.0.A	-9	0.00124163	0.497894	0.419749	22	GGCCGCCCCGCGCGGTAGGCGCTGCCCGCGGCGGCCGCTC	GGGGGGGGGGCGGGGCCGGGGG	+
M72	RXRA_HUMAN.H11MO.0.A	-19	0.00209875	0.841597	0.419749	20	GGCCGCCCCGCGCGGTAGGCGCTGCCCGCGGCGGCCGCTC	CTCTGACCTCTGCCTCCCCC	-
M74	SP3_HUMAN.H11MO.0.B	0	0.000868443	0.348246	0.346936	20	GGACGCGGCCGGGGCGCGGCGCCCCGCGGGGCGGACGCCA	GGGGGGGGGCGGGGCCGGGG	+
M74	RXRA_HUMAN.H11MO.0.A	-7	0.000868443	0.348246	0.346936	20	GGACGCGGCCGGGGCGCGGCGCCCCGCGGGGCGGACGCCA	CTCTGACCTCTGCCTCCCCC	-
M75	ZN563_HUMAN.H11MO.0.C	-15	0.000632059	0.253456	0.190355	21	CCGGGCGCGCTAGGGGCGTGGCGCCGCCGGGAGCAGCGCG	GCAGCTGCCAGTGAGGATCCC	-
M75	SP2_HUMAN.H11MO.0.A	-1	0.00103477	0.414942	0.190355	22	CCGGGCGCGCTAGGGGCGTGGCGCCGCCGGGAGCAGCGCG	GGGGGGGGGGCGGGGCCGGGGG	+
M75	RXRA_HUMAN.H11MO.0.A	-10	0.00111127	0.44562	0.190355	20	CCGGGCGCGCTAGGGGCGTGGCGCCGCCGGGAGCAGCGCG	CTCTGACCTCTGCCTCCCCC	-
M75	THAP1_HUMAN.H11MO.0.C	-2	0.00118564	0.475442	0.190355	22	CCGGGCGCGCTAGGGGCGTGGCGCCGCCGGGAGCAGCGCG	CGCCGCCATCTTGGCTGCGGGC	+
M75	SP3_HUMAN.H11MO.0.B	-2	0.00119422	0.478882	0.190355	20	CCGGGCGCGCTAGGGGCGTGGCGCCGCCGGGAGCAGCGCG	GGGGGGGGGCGGGGCCGGGG	+
M75	GATA1_HUMAN.H11MO.0.A	6	0.00320459	1.28504	0.364858	13	CCGGGCGCGCTAGGGGCGTGGCGCCGCCGGGAGCAGCGCG	TCTTATCTGTCCCCGCCAG	-
M75	PATZ1_HUMAN.H11MO.0.C	-1	0.00463596	1.85902	0.40424	22	CCGGGCGCGCTAGGGGCGTGGCGCCGCCGGGAGCAGCGCG	GGGGAGGGGGCGGGGGGGGAGG	+
M75	USF2_HUMAN.H11MO.0.A	10	0.00483437	1.93858	0.40424	9	CCGGGCGCGCTAGGGGCGTGGCGCCGCCGGGAGCAGCGCG	GGGTCACGTGGCCGCGGCG	+
M75	KLF6_HUMAN.H11MO.0.A	-4	0.00631778	2.53343	0.419598	19	CCGGGCGCGCTAGGGGCGTGGCGCCGCCGGGAGCAGCGCG	GGAAGGGCGGGGCCGGGGG	+
M77	TBX21_HUMAN.H11MO.0.A	-7	4.51553e-05	0.0181073	0.0355283	13	GAAAAGTGTGGAGGTGCCGCACCCATGATTTTGTCGGATG	GTGGAGGTGTGAA	+
M77	THAP1_HUMAN.H11MO.0.C	0	0.0038644	1.54962	0.414392	22	GAAAAGTGTGGAGGTGCCGCACCCATGATTTTGTCGGATG	GCCCGCAGCCAAGATGGCGGCG	-
M77	P73_HUMAN.H11MO.0.A	0	0.0044258	1.77475	0.414392	19	GAAAAGTGTGGAGGTGCCGCACCCATGATTTTGTCGGATG	GGCATGTCTGGGCATGTCT	-
M77	ZN563_HUMAN.H11MO.0.C	-9	0.00471721	1.8916	0.414392	21	GAAAAGTGTGGAGGTGCCGCACCCATGATTTTGTCGGATG	GCAGCTGCCAGTGAGGATCCC	-
M77	ZN554_HUMAN.H11MO.0.C	-10	0.00574737	2.3047	0.414392	20	GAAAAGTGTGGAGGTGCCGCACCCATGATTTTGTCGGATG	GCTGAGCCATGTGGGGTGCT	+
M77	HIF1A_HUMAN.H11MO.0.C	-9	0.00608323	2.43937	0.414392	8	GAAAAGTGTGGAGGTGCCGCACCCATGATTTTGTCGGATG	GGACGTGC	+
M77	TAF1_HUMAN.H11MO.0.A	-4	0.00759012	3.04364	0.414392	16	GAAAAGTGTGGAGGTGCCGCACCCATGATTTTGTCGGATG	AAGATGGCGGCGGCGG	+
M77	SMAD4_HUMAN.H11MO.0.B	-11	0.00791133	3.17244	0.414392	13	GAAAAGTGTGGAGGTGCCGCACCCATGATTTTGTCGGATG	AGGTGCCAGACAG	-
M77	RXRA_HUMAN.H11MO.0.A	-11	0.00822533	3.29836	0.414392	20	GAAAAGTGTGGAGGTGCCGCACCCATGATTTTGTCGGATG	CTCTGACCTCTGCCTCCCCC	-
M77	ASCL1_HUMAN.H11MO.0.A	-5	0.00827946	3.32006	0.414392	14	GAAAAGTGTGGAGGTGCCGCACCCATGATTTTGTCGGATG	GGGAGCAGGTGCAG	-
M77	ZN341_HUMAN.H11MO.0.C	5	0.00831292	3.33348	0.414392	17	GAAAAGTGTGGAGGTGCCGCACCCATGATTTTGTCGGATG	GGGGGGGGGGGGAGGGAAGAGC	+
M77	ZN394_HUMAN.H11MO.0.C	-13	0.00882677	3.53953	0.414392	20	GAAAAGTGTGGAGGTGCCGCACCCATGATTTTGTCGGATG	ATTCCATTCTATTCCATTCT	-
M77	EGR2_HUMAN.H11MO.0.A	-1	0.00887762	3.55993	0.414392	18	GAAAAGTGTGGAGGTGCCGCACCCATGATTTTGTCGGATG	GGGGGGGTGTGGGAGGGG	+
M77	VEZF1_HUMAN.H11MO.0.C	0	0.00889408	3.56653	0.414392	22	GAAAAGTGTGGAGGTGCCGCACCCATGATTTTGTCGGATG	GGGGAGGGGGGAGGGGGAGGGG	+
M77	ZBT17_HUMAN.H11MO.0.A	0	0.00925594	3.71163	0.414392	19	GAAAAGTGTGGAGGTGCCGCACCCATGATTTTGTCGGATG	GAGGGTGGGGGAGGGGAAG	+
M77	SP4_HUMAN.H11MO.0.A	-7	0.0101534	4.07151	0.414392	20	GAAAAGTGTGGAGGTGCCGCACCCATGATTTTGTCGGATG	GGGAAGGGGGCGGGGCCGGG	+
M77	BC11A_HUMAN.H11MO.0.A	-3	0.0104465	4.18906	0.414392	17	GAAAAGTGTGGAGGTGCCGCACCCATGATTTTGTCGGATG	AAAAGAGGAAGTGAAAA	+
M77	ATF1_HUMAN.H11MO.0.B	-11	0.0106972	4.28957	0.414392	11	GAAAAGTGTGGAGGTGCCGCACCCATGATTTTGTCGGATG	CGGTGACGTCA	+
M77	Z324A_HUMAN.H11MO.0.C	-16	0.0114612	4.59594	0.414392	23	GAAAAGTGTGGAGGTGCCGCACCCATGATTTTGTCGGATG	TATCAAACCATCCTTTGCTGCCA	+
M77	CLOCK_HUMAN.H11MO.0.C	-6	0.0115869	4.64636	0.414392	14	GAAAAGTGTGGAGGTGCCGCACCCATGATTTTGTCGGATG	TGTTCACGTGTCTG	-
M77	SP3_HUMAN.H11MO.0.B	-7	0.0124915	5.00908	0.415102	20	GAAAAGTGTGGAGGTGCCGCACCCATGATTTTGTCGGATG	GGGGGGGGGCGGGGCCGGGG	+
M77	OSR2_HUMAN.H11MO.0.C	-7	0.0130908	5.24943	0.415102	16	GAAAAGTGTGGAGGTGCCGCACCCATGATTTTGTCGGATG	CAGCAGAAGCAGCAGC	-
M77	P63_HUMAN.H11MO.0.A	1	0.0131895	5.28901	0.415102	18	GAAAAGTGTGGAGGTGCCGCACCCATGATTTTGTCGGATG	GGGCATGCCTGGACATGCC	-
M77	BRAC_HUMAN.H11MO.0.A	-2	0.0143155	5.74053	0.429662	20	GAAAAGTGTGGAGGTGCCGCACCCATGATTTTGTCGGATG	TTAGCAGGGAGGTGTGAAAT	+
M77	PTF1A_HUMAN.H11MO.0.B	1	0.0147443	5.91247	0.429662	17	GAAAAGTGTGGAGGTGCCGCACCCATGATTTTGTCGGATG	GGGAAAGGGGGCAGCTGG	-
M77	TBX3_HUMAN.H11MO.0.C	-9	0.0154881	6.21074	0.435218	11	GAAAAGTGTGGAGGTGCCGCACCCATGATTTTGTCGGATG	GGAGGTGGGAA	+
M77	SMAD2_HUMAN.H11MO.0.A	-11	0.0165293	6.62826	0.448459	12	GAAAAGTGTGGAGGTGCCGCACCCATGATTTTGTCGGATG	AGGTGACAGACA	-
M77	MAF_HUMAN.H11MO.0.A	-9	0.0173872	6.97227	0.45601	19	GAAAAGTGTGGAGGTGCCGCACCCATGATTTTGTCGGATG	GAATCTGCTGACTCAGCAA	+
M78	OZF_HUMAN.H11MO.0.C	-10	0.000592416	0.237559	0.320746	24	GGGAAAACAGAGGTCTTCTATTTGGAGATAAAAATGACAA	TGGAATACTATGCAGCCATGAAAA	-
M78	GATA3_HUMAN.H11MO.0.A	-23	0.00139161	0.558034	0.320746	11	GGGAAAACAGAGGTCTTCTATTTGGAGATAAAAATGACAA	AAAGATAAGAA	+
M78	MEF2D_HUMAN.H11MO.0.A	-15	0.0017621	0.706604	0.320746	12	GGGAAAACAGAGGTCTTCTATTTGGAGATAAAAATGACAA	TGCTATTTTTAG	+
M78	GATA4_HUMAN.H11MO.0.A	-23	0.00255558	1.02479	0.320746	10	GGGAAAACAGAGGTCTTCTATTTGGAGATAAAAATGACAA	ACAGATAAGA	+
M78	NFAC2_HUMAN.H11MO.0.B	0	0.00304126	1.21955	0.320746	9	GGGAAAACAGAGGTCTTCTATTTGGAGATAAAAATGACAA	TGGAAAATT	+
M78	ZN586_HUMAN.H11MO.0.C	-16	0.00322266	1.29229	0.320746	20	GGGAAAACAGAGGTCTTCTATTTGGAGATAAAAATGACAA	AGGCCTAGGAGGAAAAAATG	+
M78	ZN260_HUMAN.H11MO.0.C	-10	0.00379715	1.52266	0.320746	24	GGGAAAACAGAGGTCTTCTATTTGGAGATAAAAATGACAA	TGGAATACTATGCAGCCATAAAAA	-
M78	MEF2A_HUMAN.H11MO.0.A	-15	0.00431264	1.72937	0.320746	13	GGGAAAACAGAGGTCTTCTATTTGGAGATAAAAATGACAA	TTCTATTTTTAGC	+
M78	FOXP2_HUMAN.H11MO.0.C	-1	0.00440365	1.76586	0.320746	9	GGGAAAACAGAGGTCTTCTATTTGGAGATAAAAATGACAA	TGTAAACAG	-
M78	GATA2_HUMAN.H11MO.0.A	-14	0.00466307	1.86989	0.320746	19	GGGAAAACAGAGGTCTTCTATTTGGAGATAAAAATGACAA	CTGGGGGGTGGAGATAAGG	+
M78	MEF2C_HUMAN.H11MO.0.A	-15	0.00476444	1.91054	0.320746	13	GGGAAAACAGAGGTCTTCTATTTGGAGATAAAAATGACAA	TGCTATTTTTAGC	+
M78	FOXO3_HUMAN.H11MO.0.B	-1	0.00485409	1.94649	0.320746	10	GGGAAAACAGAGGTCTTCTATTTGGAGATAAAAATGACAA	TGTAAACAAG	-
M78	NFAC3_HUMAN.H11MO.0.B	0	0.00528058	2.11751	0.322087	9	GGGAAAACAGAGGTCTTCTATTTGGAGATAAAAATGACAA	TGGAAAACT	+
M78	NFAC4_HUMAN.H11MO.0.C	0	0.00608823	2.44138	0.344824	10	GGGAAAACAGAGGTCTTCTATTTGGAGATAAAAATGACAA	AGGAAAATTT	+
M78	FOXP1_HUMAN.H11MO.0.A	-2	0.00754175	3.02424	0.398672	9	GGGAAAACAGAGGTCTTCTATTTGGAGATAAAAATGACAA	ATAAACAAA	-
M78	HXB13_HUMAN.H11MO.0.A	-23	0.00849533	3.40663	0.421012	10	GGGAAAACAGAGGTCTTCTATTTGGAGATAAAAATGACAA	GCCAATAAAA	-
M78	GATA1_HUMAN.H11MO.0.A	-14	0.00922683	3.69996	0.430366	19	GGGAAAACAGAGGTCTTCTATTTGGAGATAAAAATGACAA	CTGGCGGGGACAGATAAGA	+
M78	GATA6_HUMAN.H11MO.0.A	-23	0.011359	4.55495	0.480465	13	GGGAAAACAGAGGTCTTCTATTTGGAGATAAAAATGACAA	ACAGATAAGATAA	+
M78	MEF2B_HUMAN.H11MO.0.A	-13	0.0115744	4.64135	0.480465	14	GGGAAAACAGAGGTCTTCTATTTGGAGATAAAAATGACAA	GTTGCTATTTTTGG	+
M78	TAL1_HUMAN.H11MO.0.A	-14	0.0121187	4.85961	0.480465	19	GGGAAAACAGAGGTCTTCTATTTGGAGATAAAAATGACAA	CTGGGGGGGGCAGATAAGG	+
M78	FOXJ2_HUMAN.H11MO.0.C	-24	0.0130854	5.24725	0.494086	10	GGGAAAACAGAGGTCTTCTATTTGGAGATAAAAATGACAA	TAAATAAACA	-
M79	RFX1_HUMAN.H11MO.0.B	-6	0.000618332	0.247951	0.223102	22	GGCTCGCCGTTACGCGGGCAGCCCGAGCGCGGCCGGCGCG	CCGTCGCCATGGCAACCGGGGC	-
M79	SP2_HUMAN.H11MO.0.A	-17	0.00093235	0.373872	0.223102	22	GGCTCGCCGTTACGCGGGCAGCCCGAGCGCGGCCGGCGCG	GGGGGGGGGGCGGGGCCGGGGG	+
M79	THAP1_HUMAN.H11MO.0.C	-12	0.00121925	0.488918	0.223102	22	GGCTCGCCGTTACGCGGGCAGCCCGAGCGCGGCCGGCGCG	GCCCGCAGCCAAGATGGCGGCG	-
M79	FEV_HUMAN.H11MO.0.B	-13	0.00143187	0.574179	0.223102	10	GGCTCGCCGTTACGCGGGCAGCCCGAGCGCGGCCGGCGCG	GCGGGAAGCG	+
M79	ZN341_HUMAN.H11MO.0.C	-6	0.00169467	0.679561	0.223102	22	GGCTCGCCGTTACGCGGGCAGCCCGAGCGCGGCCGGCGCG	GGGGGGGGGGGGAGGGAAGAGC	+
M79	ZN667_HUMAN.H11MO.0.C	-3	0.00360915	1.44727	0.273459	19	GGCTCGCCGTTACGCGGGCAGCCCGAGCGCGGCCGGCGCG	GTGGCCTTAAAAGCTCAGC	+
M79	PATZ1_HUMAN.H11MO.0.C	-11	0.00363505	1.45765	0.273459	22	GGCTCGCCGTTACGCGGGCAGCCCGAGCGCGGCCGGCGCG	GGGGAGGGGGCGGGGGGGGAGG	+
M79	ZN335_HUMAN.H11MO.0.A	-1	0.00363505	1.45765	0.273459	22	GGCTCGCCGTTACGCGGGCAGCCCGAGCGCGGCCGGCGCG	TCAGGCAGCGCCGAGGACAGCC	-
M79	MAZ_HUMAN.H11MO.0.A	-10	0.00437339	1.75373	0.273459	22	GGCTCGCCGTTACGCGGGCAGCCCGAGCGCGGCCGGCGCG	GGGGGAGGGGGGGGGGGGGGGG	+
M79	ZN563_HUMAN.H11MO.0.C	-4	0.00450053	1.80471	0.273459	21	GGCTCGCCGTTACGCGGGCAGCCCGAGCGCGGCCGGCGCG	GGGATCCTCACTGGCAGCTGC	+
M79	LYL1_HUMAN.H11MO.0.A	-11	0.0060278	2.41715	0.335758	14	GGCTCGCCGTTACGCGGGCAGCCCGAGCGCGGCCGGCGCG	CAGGAAACAGCTGG	-
M79	PAX5_HUMAN.H11MO.0.A	-12	0.00652798	2.61772	0.335758	21	GGCTCGCCGTTACGCGGGCAGCCCGAGCGCGGCCGGCGCG	GCCTGGGCAGCAGAGCGTGAC	+
M79	SP3_HUMAN.H11MO.0.B	-21	0.00680104	2.72722	0.335758	19	GGCTCGCCGTTACGCGGGCAGCCCGAGCGCGGCCGGCGCG	CCCCGGCCCCGCCCCCCCCC	-
M79	VEZF1_HUMAN.H11MO.0.C	-8	0.00895461	3.5908	0.365816	22	GGCTCGCCGTTACGCGGGCAGCCCGAGCGCGGCCGGCGCG	GGGGAGGGGGGAGGGGGAGGGG	+
M79	PTF1A_HUMAN.H11MO.0.B	-7	0.00919911	3.68884	0.365816	18	GGCTCGCCGTTACGCGGGCAGCCCGAGCGCGGCCGGCGCG	GGGAAAGGGGGCAGCTGG	-
M79	SP4_HUMAN.H11MO.0.A	-12	0.00926471	3.71515	0.365816	20	GGCTCGCCGTTACGCGGGCAGCCCGAGCGCGGCCGGCGCG	GGGAAGGGGGCGGGGCCGGG	+
M79	RXRA_HUMAN.H11MO.0.A	-14	0.0104633	4.19579	0.365816	20	GGCTCGCCGTTACGCGGGCAGCCCGAGCGCGGCCGGCGCG	GGGGGAGGCAGAGGTCAGAG	+
M79	NR1H4_HUMAN.H11MO.0.B	-13	0.0108353	4.34496	0.365816	19	GGCTCGCCGTTACGCGGGCAGCCCGAGCGCGGCCGGCGCG	GGGGTCAATGACCCCGAGG	+
M79	KLF6_HUMAN.H11MO.0.A	-20	0.0108353	4.34496	0.365816	19	GGCTCGCCGTTACGCGGGCAGCCCGAGCGCGGCCGGCGCG	CCCCCGGCCCCGCCCTTCC	-
M79	RFX5_HUMAN.H11MO.0.A	-2	0.0111148	4.45704	0.365816	20	GGCTCGCCGTTACGCGGGCAGCCCGAGCGCGGCCGGCGCG	GTCAGCTGTTGCTAGGCAGA	+
M79	OLIG2_HUMAN.H11MO.0.B	-7	0.014355	5.75635	0.45356	18	GGCTCGCCGTTACGCGGGCAGCCCGAGCGCGGCCGGCGCG	CAGAAGGGAAACAGCTGG	-
M81	BRAC_HUMAN.H11MO.0.A	-8	0.000145207	0.058228	0.115874	20	CCCGAGTGCGTTCTGCCCTCCCTGGGTAGTCGTATCCATA	ATTTCACACCTCCCTGCTAA	-
M81	ZN341_HUMAN.H11MO.0.C	-9	0.000575481	0.230768	0.229614	22	CCCGAGTGCGTTCTGCCCTCCCTGGGTAGTCGTATCCATA	GCTCTTCCCTCCCCCCCCCCCC	-
M81	RARG_HUMAN.H11MO.0.B	-1	0.00102787	0.412175	0.273409	18	CCCGAGTGCGTTCTGCCCTCCCTGGGTAGTCGTATCCATA	CCCAGGTCACTCTGACCT	-
M81	THAP1_HUMAN.H11MO.0.C	1	0.00211318	0.847387	0.300137	21	CCCGAGTGCGTTCTGCCCTCCCTGGGTAGTCGTATCCATA	GCCCGCAGCCAAGATGGCGGCG	-
M81	Z324A_HUMAN.H11MO.0.C	-8	0.00216851	0.869573	0.300137	23	CCCGAGTGCGTTCTGCCCTCCCTGGGTAGTCGTATCCATA	TATCAAACCATCCTTTGCTGCCA	+
M81	NR1H4_HUMAN.H11MO.0.B	-1	0.00315889	1.26671	0.360108	19	CCCGAGTGCGTTCTGCCCTCCCTGGGTAGTCGTATCCATA	CCTCGGGGTCATTGACCCC	-
M81	RXRA_HUMAN.H11MO.0.A	-10	0.00407384	1.63361	0.39938	20	CCCGAGTGCGTTCTGCCCTCCCTGGGTAGTCGTATCCATA	CTCTGACCTCTGCCTCCCCC	-
M81	ZN563_HUMAN.H11MO.0.C	-11	0.00510109	2.04554	0.39938	21	CCCGAGTGCGTTCTGCCCTCCCTGGGTAGTCGTATCCATA	GGGATCCTCACTGGCAGCTGC	+
M81	ZN394_HUMAN.H11MO.0.C	-17	0.00531019	2.12939	0.39938	20	CCCGAGTGCGTTCTGCCCTCCCTGGGTAGTCGTATCCATA	ATTCCATTCTATTCCATTCT	-
M81	PATZ1_HUMAN.H11MO.0.C	-15	0.00550531	2.20763	0.39938	22	CCCGAGTGCGTTCTGCCCTCCCTGGGTAGTCGTATCCATA	CCTCCCCCCCCGCCCCCTCCCC	-
M81	NR1D1_HUMAN.H11MO.0.B	-8	0.00626676	2.51297	0.416734	19	CCCGAGTGCGTTCTGCCCTCCCTGGGTAGTCGTATCCATA	CCTTCTGACCCACTTCCCT	-
M83	ZN563_HUMAN.H11MO.0.C	-7	0.00035083	0.140683	0.167926	21	CCGGACCACCGCTGCCCGCACGACTGTCAAGAGAGGGGCG	GCAGCTGCCAGTGAGGATCCC	-
M83	ITF2_HUMAN.H11MO.0.C	-6	0.000651526	0.261262	0.167926	10	CCGGACCACCGCTGCCCGCACGACTGTCAAGAGAGGGGCG	CCCAGCTGCC	-
M83	THAP1_HUMAN.H11MO.0.C	-6	0.000708265	0.284014	0.167926	22	CCGGACCACCGCTGCCCGCACGACTGTCAAGAGAGGGGCG	GCCCGCAGCCAAGATGGCGGCG	-
M83	ZSC31_HUMAN.H11MO.0.C	-13	0.0010862	0.435566	0.167926	18	CCGGACCACCGCTGCCCGCACGACTGTCAAGAGAGGGGCG	GGCAGCAGGGCAGTTATG	+
M83	RFX1_HUMAN.H11MO.0.B	-4	0.00121494	0.487191	0.167926	22	CCGGACCACCGCTGCCCGCACGACTGTCAAGAGAGGGGCG	GCCCCGGTTGCCATGGCGACGG	+
M83	HTF4_HUMAN.H11MO.0.A	-6	0.00126906	0.508892	0.167926	10	CCGGACCACCGCTGCCCGCACGACTGTCAAGAGAGGGGCG	CACAGCTGCA	-
M83	TBX21_HUMAN.H11MO.0.A	-4	0.0021154	0.848275	0.215282	13	CCGGACCACCGCTGCCCGCACGACTGTCAAGAGAGGGGCG	TTCACACCTCCAC	-
M83	RFX5_HUMAN.H11MO.0.A	-3	0.00381654	1.53043	0.30301	20	CCGGACCACCGCTGCCCGCACGACTGTCAAGAGAGGGGCG	GTCAGCTGTTGCTAGGCAGA	+
M83	ZN554_HUMAN.H11MO.0.C	-9	0.00381654	1.53043	0.30301	20	CCGGACCACCGCTGCCCGCACGACTGTCAAGAGAGGGGCG	AGCACCCCACATGGCTCAGC	-
M83	SP2_HUMAN.H11MO.0.A	1	0.00616994	2.47415	0.413642	21	CCGGACCACCGCTGCCCGCACGACTGTCAAGAGAGGGGCG	CCCCCGGCCCCGCCCCCCCCCC	-
M83	TFE2_HUMAN.H11MO.0.A	-6	0.00625199	2.50705	0.413642	11	CCGGACCACCGCTGCCCGCACGACTGTCAAGAGAGGGGCG	CACAGCTGCAG	+
M83	FEV_HUMAN.H11MO.0.B	-9	0.00715832	2.87049	0.424848	10	CCGGACCACCGCTGCCCGCACGACTGTCAAGAGAGGGGCG	CGCTTCCCGC	-
M83	MYOG_HUMAN.H11MO.0.B	-5	0.00775037	3.1079	0.424848	13	CCGGACCACCGCTGCCCGCACGACTGTCAAGAGAGGGGCG	CCGCAGCTGTCCC	+
M83	ZNF76_HUMAN.H11MO.0.C	-4	0.00802671	3.21871	0.424848	22	CCGGACCACCGCTGCCCGCACGACTGTCAAGAGAGGGGCG	ACTACAATTCCCAGAATGCCCC	-
M83	TAF1_HUMAN.H11MO.0.A	-5	0.00942149	3.77802	0.456918	16	CCGGACCACCGCTGCCCGCACGACTGTCAAGAGAGGGGCG	CCGCCGCCGCCATCTT	-
M83	STAT1_HUMAN.H11MO.0.A	-7	0.0107107	4.29497	0.456918	19	CCGGACCACCGCTGCCCGCACGACTGTCAAGAGAGGGGCG	CCCCTTTCCTGGAAATCAC	+
M84	RXRA_HUMAN.H11MO.0.A	-10	0.000310554	0.124532	0.243824	20	GCTCTTCCCCCCGGGCGGCCCCGGCCAGAGCCGGTCAGAA	GGGGGAGGCAGAGGTCAGAG	+
M84	ZN341_HUMAN.H11MO.0.C	0	0.000617476	0.247608	0.243824	22	GCTCTTCCCCCCGGGCGGCCCCGGCCAGAGCCGGTCAGAA	GCTCTTCCCTCCCCCCCCCCCC	-
M84	PATZ1_HUMAN.H11MO.0.C	-11	0.00203074	0.814326	0.423083	22	GCTCTTCCCCCCGGGCGGCCCCGGCCAGAGCCGGTCAGAA	GGGGAGGGGGCGGGGGGGGAGG	+
M84	NR1D1_HUMAN.H11MO.0.B	-13	0.00348725	1.39839	0.423083	19	GCTCTTCCCCCCGGGCGGCCCCGGCCAGAGCCGGTCAGAA	AGGGAAGTGGGTCAGAAGG	+
M84	THAP1_HUMAN.H11MO.0.C	-4	0.00541817	2.17269	0.423083	22	GCTCTTCCCCCCGGGCGGCCCCGGCCAGAGCCGGTCAGAA	CGCCGCCATCTTGGCTGCGGGC	+
M84	SP3_HUMAN.H11MO.0.B	-16	0.00579371	2.32328	0.423083	20	GCTCTTCCCCCCGGGCGGCCCCGGCCAGAGCCGGTCAGAA	GGGGGGGGGCGGGGCCGGGG	+
M84	ZN563_HUMAN.H11MO.0.C	-1	0.00581427	2.33152	0.423083	21	GCTCTTCCCCCCGGGCGGCCCCGGCCAGAGCCGGTCAGAA	GGGATCCTCACTGGCAGCTGC	+
M84	RARG_HUMAN.H11MO.0.B	-12	0.00678457	2.72061	0.423083	18	GCTCTTCCCCCCGGGCGGCCCCGGCCAGAGCCGGTCAGAA	AGGTCAGAGTGACCTGGG	+
M84	PTF1A_HUMAN.H11MO.0.B	7	0.00779752	3.12681	0.43986	11	GCTCTTCCCCCCGGGCGGCCCCGGCCAGAGCCGGTCAGAA	CCAGCTGCCCCCTTTCCC	+
M84	GATA1_HUMAN.H11MO.0.A	-9	0.0091203	3.65724	0.48018	19	GCTCTTCCCCCCGGGCGGCCCCGGCCAGAGCCGGTCAGAA	TCTTATCTGTCCCCGCCAG	-
M85	THAP1_HUMAN.H11MO.0.C	-15	0.000152522	0.0611612	0.121401	22	GCCGGGCCGGTGAGGCGCCGTCGCGTGGGCGCCCCGCGGC	CGCCGCCATCTTGGCTGCGGGC	+
M85	SP3_HUMAN.H11MO.0.B	-3	0.000440164	0.176506	0.150378	20	GCCGGGCCGGTGAGGCGCCGTCGCGTGGGCGCCCCGCGGC	GGGGGGGGGCGGGGCCGGGG	+
M85	ZN563_HUMAN.H11MO.0.C	-13	0.00056678	0.227279	0.150378	21	GCCGGGCCGGTGAGGCGCCGTCGCGTGGGCGCCCCGCGGC	GCAGCTGCCAGTGAGGATCCC	-
M85	RXRA_HUMAN.H11MO.0.A	-9	0.002677	1.07348	0.426156	20	GCCGGGCCGGTGAGGCGCCGTCGCGTGGGCGCCCCGCGGC	GGGGGAGGCAGAGGTCAGAG	+
M85	SP2_HUMAN.H11MO.0.A	-2	0.00327983	1.31521	0.435102	22	GCCGGGCCGGTGAGGCGCCGTCGCGTGGGCGCCCCGCGGC	GGGGGGGGGGCGGGGCCGGGGG	+
M88	SP3_HUMAN.H11MO.0.B	-9	0.000470055	0.188492	0.214698	20	AAGCCCCGGCGCGGGCAGCCGCGCCGCGACCGGCCGGCCG	GGGGGGGGGCGGGGCCGGGG	+
M88	SP2_HUMAN.H11MO.0.A	-2	0.000756136	0.303211	0.214698	22	AAGCCCCGGCGCGGGCAGCCGCGCCGCGACCGGCCGGCCG	CCCCCGGCCCCGCCCCCCCCCC	-
M88	ZN563_HUMAN.H11MO.0.C	-13	0.000806131	0.323258	0.214698	21	AAGCCCCGGCGCGGGCAGCCGCGCCGCGACCGGCCGGCCG	GGGATCCTCACTGGCAGCTGC	+
M88	GATA1_HUMAN.H11MO.0.A	-29	0.00341546	1.3696	0.446707	11	AAGCCCCGGCGCGGGCAGCCGCGCCGCGACCGGCCGGCCG	CTGGCGGGGACAGATAAGA	+
M88	PATZ1_HUMAN.H11MO.0.C	-8	0.00528059	2.11752	0.4763	22	AAGCCCCGGCGCGGGCAGCCGCGCCGCGACCGGCCGGCCG	GGGGAGGGGGCGGGGGGGGAGG	+
M88	THAP1_HUMAN.H11MO.0.C	-6	0.00561132	2.25014	0.4763	22	AAGCCCCGGCGCGGGCAGCCGCGCCGCGACCGGCCGGCCG	GCCCGCAGCCAAGATGGCGGCG	-
M88	RFX1_HUMAN.H11MO.0.B	-3	0.00713656	2.86176	0.490503	22	AAGCCCCGGCGCGGGCAGCCGCGCCGCGACCGGCCGGCCG	CCGTCGCCATGGCAACCGGGGC	-
M88	RXRA_HUMAN.H11MO.0.A	-12	0.00736679	2.95408	0.490503	20	AAGCCCCGGCGCGGGCAGCCGCGCCGCGACCGGCCGGCCG	GGGGGAGGCAGAGGTCAGAG	+
M91	THAP1_HUMAN.H11MO.0.C	-21	0.000531709	0.213215	0.259261	19	GCGCGGCTCCGACGCCCTCGGCGGCCGGGTGTCGGCCGCC	CGCCGCCATCTTGGCTGCGGGC	+
M91	SP2_HUMAN.H11MO.0.A	0	0.000979688	0.392855	0.259261	22	GCGCGGCTCCGACGCCCTCGGCGGCCGGGTGTCGGCCGCC	CCCCCGGCCCCGCCCCCCCCCC	-
M91	RXRA_HUMAN.H11MO.0.A	-7	0.0017141	0.687355	0.34021	20	GCGCGGCTCCGACGCCCTCGGCGGCCGGGTGTCGGCCGCC	CTCTGACCTCTGCCTCCCCC	-
M91	SP3_HUMAN.H11MO.0.B	-18	0.00270053	1.08291	0.384962	20	GCGCGGCTCCGACGCCCTCGGCGGCCGGGTGTCGGCCGCC	GGGGGGGGGCGGGGCCGGGG	+
M91	GATA1_HUMAN.H11MO.0.A	-28	0.00416319	1.66944	0.472171	12	GCGCGGCTCCGACGCCCTCGGCGGCCGGGTGTCGGCCGCC	CTGGCGGGGACAGATAAGA	+
M93	ZN563_HUMAN.H11MO.0.C	-10	0.000441173	0.17691	0.323818	21	GCCGCCGGGCGGCGCGGCCAGGGGGGGCGACGTCGAGGGA	GCAGCTGCCAGTGAGGATCCC	-
M93	NR1D1_HUMAN.H11MO.0.B	-6	0.00161309	0.646848	0.323818	19	GCCGCCGGGCGGCGCGGCCAGGGGGGGCGACGTCGAGGGA	AGGGAAGTGGGTCAGAAGG	+
M93	SP2_HUMAN.H11MO.0.A	-2	0.00168876	0.677192	0.323818	22	GCCGCCGGGCGGCGCGGCCAGGGGGGGCGACGTCGAGGGA	GGGGGGGGGGCGGGGCCGGGGG	+
M93	GATA1_HUMAN.H11MO.0.A	7	0.00186754	0.748883	0.323818	12	GCCGCCGGGCGGCGCGGCCAGGGGGGGCGACGTCGAGGGA	TCTTATCTGTCCCCGCCAG	-
M93	RXRA_HUMAN.H11MO.0.A	-18	0.00247728	0.993391	0.323818	20	GCCGCCGGGCGGCGCGGCCAGGGGGGGCGACGTCGAGGGA	GGGGGAGGCAGAGGTCAGAG	+
M93	THAP1_HUMAN.H11MO.0.C	-16	0.00251334	1.00785	0.323818	22	GCCGCCGGGCGGCGCGGCCAGGGGGGGCGACGTCGAGGGA	GCCCGCAGCCAAGATGGCGGCG	-
M93	SP3_HUMAN.H11MO.0.B	-3	0.00284413	1.1405	0.323818	20	GCCGCCGGGCGGCGCGGCCAGGGGGGGCGACGTCGAGGGA	GGGGGGGGGCGGGGCCGGGG	+
M93	USF2_HUMAN.H11MO.0.A	10	0.00574014	2.3018	0.444863	9	GCCGCCGGGCGGCGCGGCCAGGGGGGGCGACGTCGAGGGA	GGGTCACGTGGCCGCGGCG	+
M93	GATA2_HUMAN.H11MO.0.A	7	0.00614001	2.46214	0.444863	12	GCCGCCGGGCGGCGCGGCCAGGGGGGGCGACGTCGAGGGA	CCTTATCTCCACCCCCCAG	-
M94	THAP1_HUMAN.H11MO.0.C	-12	0.000201087	0.0806359	0.16087	22	GGGCCAGTGCCTGGGGATCCCCACGACGGGGCCGCCCCTC	GCCCGCAGCCAAGATGGCGGCG	-
M95	RXRA_HUMAN.H11MO.0.A	-15	0.000773963	0.310359	0.312954	20	GATGGCTGCGCTGCTTACCGGGGCATGGAACCCGGAGCTC	GGGGGAGGCAGAGGTCAGAG	+
M95	THAP1_HUMAN.H11MO.0.C	-8	0.00079239	0.317748	0.312954	22	GATGGCTGCGCTGCTTACCGGGGCATGGAACCCGGAGCTC	CGCCGCCATCTTGGCTGCGGGC	+
M95	NR1D1_HUMAN.H11MO.0.B	-11	0.00158142	0.634149	0.348569	19	GATGGCTGCGCTGCTTACCGGGGCATGGAACCCGGAGCTC	AGGGAAGTGGGTCAGAAGG	+
M95	NR1H4_HUMAN.H11MO.0.B	-18	0.00250895	1.00609	0.348569	19	GATGGCTGCGCTGCTTACCGGGGCATGGAACCCGGAGCTC	GGGGTCAATGACCCCGAGG	+
M95	RARG_HUMAN.H11MO.0.B	-11	0.00255098	1.02294	0.348569	18	GATGGCTGCGCTGCTTACCGGGGCATGGAACCCGGAGCTC	AGGTCAGAGTGACCTGGG	+
M95	ZN563_HUMAN.H11MO.0.C	-12	0.0030769	1.23384	0.348569	21	GATGGCTGCGCTGCTTACCGGGGCATGGAACCCGGAGCTC	GCAGCTGCCAGTGAGGATCCC	-
M95	KLF6_HUMAN.H11MO.0.A	-16	0.00338678	1.3581	0.348569	19	GATGGCTGCGCTGCTTACCGGGGCATGGAACCCGGAGCTC	GGAAGGGCGGGGCCGGGGG	+
M95	PATZ1_HUMAN.H11MO.0.C	-6	0.00353027	1.41564	0.348569	22	GATGGCTGCGCTGCTTACCGGGGCATGGAACCCGGAGCTC	GGGGAGGGGGCGGGGGGGGAGG	+
M95	RARA_HUMAN.H11MO.0.A	-8	0.00432637	1.73488	0.371433	20	GATGGCTGCGCTGCTTACCGGGGCATGGAACCCGGAGCTC	GGGGGATCAAGAGGTCAAGG	+
M95	ZN341_HUMAN.H11MO.0.C	-12	0.00493773	1.98003	0.371433	22	GATGGCTGCGCTGCTTACCGGGGCATGGAACCCGGAGCTC	GGGGGGGGGGGGAGGGAAGAGC	+
M95	ZN667_HUMAN.H11MO.0.C	0	0.00564274	2.26274	0.371433	19	GATGGCTGCGCTGCTTACCGGGGCATGGAACCCGGAGCTC	GTGGCCTTAAAAGCTCAGC	+
M95	SP3_HUMAN.H11MO.0.B	-14	0.00703923	2.82273	0.372957	20	GATGGCTGCGCTGCTTACCGGGGCATGGAACCCGGAGCTC	GGGGGGGGGCGGGGCCGGGG	+
M95	LYL1_HUMAN.H11MO.0.A	-18	0.00745141	2.98801	0.372957	14	GATGGCTGCGCTGCTTACCGGGGCATGGAACCCGGAGCTC	CAGGAAACAGCTGG	-
M95	SP2_HUMAN.H11MO.0.A	-15	0.00831465	3.33417	0.372957	22	GATGGCTGCGCTGCTTACCGGGGCATGGAACCCGGAGCTC	GGGGGGGGGGCGGGGCCGGGGG	+
M95	RFX5_HUMAN.H11MO.0.A	-19	0.00922669	3.6999	0.372957	20	GATGGCTGCGCTGCTTACCGGGGCATGGAACCCGGAGCTC	TCTGCCTAGCAACAGCTGAC	-
M95	NR1H3_HUMAN.H11MO.0.B	-22	0.00923148	3.70182	0.372957	18	GATGGCTGCGCTGCTTACCGGGGCATGGAACCCGGAGCTC	CAGAGGTCACTGCAGGTCA	+
M95	RFX1_HUMAN.H11MO.0.B	-12	0.00944315	3.7867	0.372957	22	GATGGCTGCGCTGCTTACCGGGGCATGGAACCCGGAGCTC	GCCCCGGTTGCCATGGCGACGG	+
M95	COT1_HUMAN.H11MO.0.C	-18	0.0111235	4.4605	0.391646	17	GATGGCTGCGCTGCTTACCGGGGCATGGAACCCGGAGCTC	GGGGTCAGAGGTCAGGG	+
M97	SP2_HUMAN.H11MO.0.A	-18	0.0017821	0.714624	0.449536	22	CCCTGTGGCCCTGCCGGCGCCACGCGGCAGCCGCCGGAAG	GGGGGGGGGGCGGGGCCGGGGG	+
M97	THAP1_HUMAN.H11MO.0.C	-11	0.0023122	0.92719	0.449536	22	CCCTGTGGCCCTGCCGGCGCCACGCGGCAGCCGCCGGAAG	CGCCGCCATCTTGGCTGCGGGC	+
M97	GATA1_HUMAN.H11MO.0.A	8	0.002549	1.02215	0.449536	11	CCCTGTGGCCCTGCCGGCGCCACGCGGCAGCCGCCGGAAG	TCTTATCTGTCCCCGCCAG	-
M97	ZN563_HUMAN.H11MO.0.C	-9	0.00424887	1.7038	0.449536	21	CCCTGTGGCCCTGCCGGCGCCACGCGGCAGCCGCCGGAAG	GCAGCTGCCAGTGAGGATCCC	-
M97	SP3_HUMAN.H11MO.0.B	-2	0.00465648	1.86725	0.449536	20	CCCTGTGGCCCTGCCGGCGCCACGCGGCAGCCGCCGGAAG	CCCCGGCCCCGCCCCCCCCC	-
M97	PTF1A_HUMAN.H11MO.0.B	-29	0.00472879	1.89624	0.449536	11	CCCTGTGGCCCTGCCGGCGCCACGCGGCAGCCGCCGGAAG	GGGAAAGGGGGCAGCTGG	-
M97	RXRA_HUMAN.H11MO.0.A	-12	0.00565508	2.26769	0.449536	20	CCCTGTGGCCCTGCCGGCGCCACGCGGCAGCCGCCGGAAG	GGGGGAGGCAGAGGTCAGAG	+
M98	SP2_HUMAN.H11MO.0.A	-7	0.00149916	0.601165	0.449403	22	CGAGGTCGGGCCCGCGCCGTGCCGAACGGCAGGCCGGCTG	GGGGGGGGGGCGGGGCCGGGGG	+
M98	GATA1_HUMAN.H11MO.0.A	-29	0.00157606	0.632002	0.449403	11	CGAGGTCGGGCCCGCGCCGTGCCGAACGGCAGGCCGGCTG	CTGGCGGGGACAGATAAGA	+
M98	SP3_HUMAN.H11MO.0.B	-8	0.00169167	0.678359	0.449403	20	CGAGGTCGGGCCCGCGCCGTGCCGAACGGCAGGCCGGCTG	GGGGGGGGGCGGGGCCGGGG	+
M99	SP2_HUMAN.H11MO.0.A	0	2.01209e-05	0.00806847	0.0112877	22	CCCCGCCCGCCGCGACCCGCCCGGGGGCCGCTCGCGCACT	CCCCCGGCCCCGCCCCCCCCCC	-
M99	SP3_HUMAN.H11MO.0.B	-3	2.8798e-05	0.011548	0.0112877	20	CCCCGCCCGCCGCGACCCGCCCGGGGGCCGCTCGCGCACT	CCCCGGCCCCGCCCCCCCCC	-
M99	KLF6_HUMAN.H11MO.0.A	-2	6.42926e-05	0.0257813	0.0168001	19	CCCCGCCCGCCGCGACCCGCCCGGGGGCCGCTCGCGCACT	CCCCCGGCCCCGCCCTTCC	-
M99	ZN563_HUMAN.H11MO.0.C	-8	0.000103839	0.0416395	0.0203504	21	CCCCGCCCGCCGCGACCCGCCCGGGGGCCGCTCGCGCACT	GCAGCTGCCAGTGAGGATCCC	-
M99	VEZF1_HUMAN.H11MO.0.C	0	0.000372793	0.14949	0.0450052	22	CCCCGCCCGCCGCGACCCGCCCGGGGGCCGCTCGCGCACT	CCCCTCCCCCTCCCCCCTCCCC	-
M99	EGR1_HUMAN.H11MO.0.A	-3	0.00037761	0.151422	0.0450052	17	CCCCGCCCGCCGCGACCCGCCCGGGGGCCGCTCGCGCACT	CCCCCGCCCACGCCCTC	-
M99	PATZ1_HUMAN.H11MO.0.C	-2	0.000401873	0.161151	0.0450052	22	CCCCGCCCGCCGCGACCCGCCCGGGGGCCGCTCGCGCACT	CCTCCCCCCCCGCCCCCTCCCC	-
M99	LYL1_HUMAN.H11MO.0.A	-5	0.000476925	0.191247	0.0467339	14	CCCCGCCCGCCGCGACCCGCCCGGGGGCCGCTCGCGCACT	CCAGCTGTTTCCTG	+
M99	ZN341_HUMAN.H11MO.0.C	5	0.000541047	0.21696	0.0471264	17	CCCCGCCCGCCGCGACCCGCCCGGGGGCCGCTCGCGCACT	GCTCTTCCCTCCCCCCCCCCCC	-
M99	RXRA_HUMAN.H11MO.0.A	0	0.000643548	0.258063	0.050449	20	CCCCGCCCGCCGCGACCCGCCCGGGGGCCGCTCGCGCACT	CTCTGACCTCTGCCTCCCCC	-
M99	MAZ_HUMAN.H11MO.0.A	2	0.00119548	0.479388	0.0839499	20	CCCCGCCCGCCGCGACCCGCCCGGGGGCCGCTCGCGCACT	CCCCCCCCCCCCCCCCTCCCCC	-
M99	ZBT17_HUMAN.H11MO.0.A	-1	0.00128508	0.515317	0.0839499	19	CCCCGCCCGCCGCGACCCGCCCGGGGGCCGCTCGCGCACT	CTTCCCCTCCCCCACCCTC	-
M99	SP4_HUMAN.H11MO.0.A	-2	0.00158686	0.636332	0.0903509	20	CCCCGCCCGCCGCGACCCGCCCGGGGGCCGCTCGCGCACT	CCCGGCCCCGCCCCCTTCCC	-
M99	KLF3_HUMAN.H11MO.0.B	-4	0.00161357	0.647044	0.0903509	19	CCCCGCCCGCCGCGACCCGCCCGGGGGCCGCTCGCGCACT	CCCGGCCCCGCCCCTCCCC	-
M99	THAP1_HUMAN.H11MO.0.C	-4	0.00194334	0.779278	0.0951544	22	CCCCGCCCGCCGCGACCCGCCCGGGGGCCGCTCGCGCACT	CGCCGCCATCTTGGCTGCGGGC	+
M99	EGR2_HUMAN.H11MO.0.A	-4	0.00203473	0.815928	0.0951544	18	CCCCGCCCGCCGCGACCCGCCCGGGGGCCGCTCGCGCACT	CCCCTCCCACACCCCCCC	-
M99	TAF1_HUMAN.H11MO.0.A	-6	0.00210539	0.844261	0.0951544	16	CCCCGCCCGCCGCGACCCGCCCGGGGGCCGCTCGCGCACT	CCGCCGCCGCCATCTT	-
M99	PAX5_HUMAN.H11MO.0.A	-1	0.00288102	1.15529	0.118868	21	CCCCGCCCGCCGCGACCCGCCCGGGGGCCGCTCGCGCACT	GTCACGCTCTGCTGCCCAGGC	-
M99	RARG_HUMAN.H11MO.0.B	0	0.00320091	1.28357	0.125463	18	CCCCGCCCGCCGCGACCCGCCCGGGGGCCGCTCGCGCACT	CCCAGGTCACTCTGACCT	-
M99	TBX21_HUMAN.H11MO.0.A	-5	0.00395406	1.58558	0.140894	13	CCCCGCCCGCCGCGACCCGCCCGGGGGCCGCTCGCGCACT	TTCACACCTCCAC	-
M99	FEV_HUMAN.H11MO.0.B	-10	0.00603377	2.41954	0.205652	10	CCCCGCCCGCCGCGACCCGCCCGGGGGCCGCTCGCGCACT	CGCTTCCCGC	-
M99	RFX5_HUMAN.H11MO.0.A	-4	0.00783767	3.1429	0.256004	20	CCCCGCCCGCCGCGACCCGCCCGGGGGCCGCTCGCGCACT	GTCAGCTGTTGCTAGGCAGA	+
M99	OLIG2_HUMAN.H11MO.0.B	-5	0.0100379	4.02518	0.314755	18	CCCCGCCCGCCGCGACCCGCCCGGGGGCCGCTCGCGCACT	CCAGCTGTTTCCCTTCTG	+
M99	COT1_HUMAN.H11MO.0.C	0	0.0112166	4.49787	0.318926	17	CCCCGCCCGCCGCGACCCGCCCGGGGGCCGCTCGCGCACT	CCCTGACCTCTGACCCC	-
M99	ZN554_HUMAN.H11MO.0.C	-8	0.0115626	4.6366	0.318926	20	CCCCGCCCGCCGCGACCCGCCCGGGGGCCGCTCGCGCACT	GCTGAGCCATGTGGGGTGCT	+
M99	BRAC_HUMAN.H11MO.0.A	-3	0.0115626	4.6366	0.318926	20	CCCCGCCCGCCGCGACCCGCCCGGGGGCCGCTCGCGCACT	ATTTCACACCTCCCTGCTAA	-
M99	PTF1A_HUMAN.H11MO.0.B	-1	0.0123081	4.93553	0.321618	18	CCCCGCCCGCCGCGACCCGCCCGGGGGCCGCTCGCGCACT	CCAGCTGCCCCCTTTCCC	+
M99	MXI1_HUMAN.H11MO.0.A	-5	0.0135147	5.4194	0.341756	15	CCCCGCCCGCCGCGACCCGCCCGGGGGCCGCTCGCGCACT	CCCGCCGCCACGTGC	-
M99	ZN263_HUMAN.H11MO.0.A	-1	0.0168644	6.76264	0.395583	20	CCCCGCCCGCCGCGACCCGCCCGGGGGCCGCTCGCGCACT	CTCCTCCTCTCCCTCCTCCC	-
M99	Z324A_HUMAN.H11MO.0.C	1	0.0171571	6.88001	0.395583	22	CCCCGCCCGCCGCGACCCGCCCGGGGGCCGCTCGCGCACT	TATCAAACCATCCTTTGCTGCCA	+
M99	KLF15_HUMAN.H11MO.0.A	1	0.0182334	7.3116	0.408387	18	CCCCGCCCGCCGCGACCCGCCCGGGGGCCGCTCGCGCACT	CCCCCCCCTGCTCCTCCCC	-
M99	WT1_HUMAN.H11MO.0.C	2	0.0190768	7.64981	0.415409	18	CCCCGCCCGCCGCGACCCGCCCGGGGGCCGCTCGCGCACT	CCCCCCCTCCTCCCCCGCCC	-
M99	RFX1_HUMAN.H11MO.0.B	0	0.0213009	8.54168	0.451303	22	CCCCGCCCGCCGCGACCCGCCCGGGGGCCGCTCGCGCACT	CCGTCGCCATGGCAACCGGGGC	-
M100	KLF6_HUMAN.H11MO.0.A	0	0.000140951	0.0565212	0.0600081	19	GGCTAGGAGAGGCAGCGCCCCCCAAGGGCAGGCCGACGGC	GGAAGGGCGGGGCCGGGGG	+
M100	SP3_HUMAN.H11MO.0.B	-3	0.000153146	0.0614114	0.0600081	20	GGCTAGGAGAGGCAGCGCCCCCCAAGGGCAGGCCGACGGC	GGGGGGGGGCGGGGCCGGGG	+
M100	SP2_HUMAN.H11MO.0.A	-2	0.000277365	0.111223	0.0724546	22	GGCTAGGAGAGGCAGCGCCCCCCAAGGGCAGGCCGACGGC	GGGGGGGGGGCGGGGCCGGGGG	+
M100	ZN341_HUMAN.H11MO.0.C	0	0.000405663	0.162671	0.0794768	22	GGCTAGGAGAGGCAGCGCCCCCCAAGGGCAGGCCGACGGC	GGGGGGGGGGGGAGGGAAGAGC	+
M100	Z324A_HUMAN.H11MO.0.C	0	0.0012063	0.483728	0.158404	23	GGCTAGGAGAGGCAGCGCCCCCCAAGGGCAGGCCGACGGC	TGGCAGCAAAGGATGGTTTGATA	-
M100	MAZ_HUMAN.H11MO.0.A	-8	0.00121278	0.486326	0.158404	22	GGCTAGGAGAGGCAGCGCCCCCCAAGGGCAGGCCGACGGC	GGGGGAGGGGGGGGGGGGGGGG	+
M100	PATZ1_HUMAN.H11MO.0.C	-5	0.00197648	0.792567	0.218736	22	GGCTAGGAGAGGCAGCGCCCCCCAAGGGCAGGCCGACGGC	GGGGAGGGGGCGGGGGGGGAGG	+
M100	EGR2_HUMAN.H11MO.0.A	0	0.00223293	0.895406	0.218736	18	GGCTAGGAGAGGCAGCGCCCCCCAAGGGCAGGCCGACGGC	GGGGGGGTGTGGGAGGGG	+
M100	OSR2_HUMAN.H11MO.0.C	-3	0.0028033	1.12412	0.244097	16	GGCTAGGAGAGGCAGCGCCCCCCAAGGGCAGGCCGACGGC	CAGCAGAAGCAGCAGC	-
M100	BC11A_HUMAN.H11MO.0.A	-4	0.0034058	1.36573	0.266904	17	GGCTAGGAGAGGCAGCGCCCCCCAAGGGCAGGCCGACGGC	AAAAGAGGAAGTGAAAA	+
M100	SP4_HUMAN.H11MO.0.A	-2	0.00431484	1.73025	0.288608	20	GGCTAGGAGAGGCAGCGCCCCCCAAGGGCAGGCCGACGGC	GGGAAGGGGGCGGGGCCGGG	+
M100	VEZF1_HUMAN.H11MO.0.C	-2	0.00441932	1.77215	0.288608	22	GGCTAGGAGAGGCAGCGCCCCCCAAGGGCAGGCCGACGGC	GGGGAGGGGGGAGGGGGAGGGG	+
M100	ZBT17_HUMAN.H11MO.0.A	-1	0.00501276	2.01012	0.302182	19	GGCTAGGAGAGGCAGCGCCCCCCAAGGGCAGGCCGACGGC	GAGGGTGGGGGAGGGGAAG	+
M100	KLF3_HUMAN.H11MO.0.B	2	0.00617015	2.47423	0.345385	17	GGCTAGGAGAGGCAGCGCCCCCCAAGGGCAGGCCGACGGC	GGGGAGGGGCGGGGCCGGG	+
M100	ZN335_HUMAN.H11MO.0.A	-7	0.00738867	2.96286	0.386021	22	GGCTAGGAGAGGCAGCGCCCCCCAAGGGCAGGCCGACGGC	TCAGGCAGCGCCGAGGACAGCC	-
M100	RXRA_HUMAN.H11MO.0.A	-8	0.0102678	4.11738	0.436311	20	GGCTAGGAGAGGCAGCGCCCCCCAAGGGCAGGCCGACGGC	GGGGGAGGCAGAGGTCAGAG	+
M100	NR1D1_HUMAN.H11MO.0.B	-8	0.0105827	4.24367	0.436311	19	GGCTAGGAGAGGCAGCGCCCCCCAAGGGCAGGCCGACGGC	AGGGAAGTGGGTCAGAAGG	+
M100	LYL1_HUMAN.H11MO.0.A	-2	0.0107986	4.33023	0.436311	14	GGCTAGGAGAGGCAGCGCCCCCCAAGGGCAGGCCGACGGC	CAGGAAACAGCTGG	-
M100	ZN263_HUMAN.H11MO.0.A	5	0.010952	4.39175	0.436311	15	GGCTAGGAGAGGCAGCGCCCCCCAAGGGCAGGCCGACGGC	GGGAGGAGGGAGAGGAGGAG	+
M100	FEV_HUMAN.H11MO.0.B	-7	0.012097	4.85089	0.436311	10	GGCTAGGAGAGGCAGCGCCCCCCAAGGGCAGGCCGACGGC	GCGGGAAGCG	+
M100	ZN394_HUMAN.H11MO.0.C	-5	0.0124486	4.9919	0.436311	20	GGCTAGGAGAGGCAGCGCCCCCCAAGGGCAGGCCGACGGC	AGAATGGAATAGAATGGAAT	+
M100	THAP1_HUMAN.H11MO.0.C	-7	0.0128951	5.17093	0.436311	22	GGCTAGGAGAGGCAGCGCCCCCCAAGGGCAGGCCGACGGC	CGCCGCCATCTTGGCTGCGGGC	+
M100	ZN467_HUMAN.H11MO.0.C	6	0.0145492	5.83421	0.436311	16	GGCTAGGAGAGGCAGCGCCCCCCAAGGGCAGGCCGACGGC	GGGGAGGGGAGGGGGGGGGGGG	+
M100	ZN554_HUMAN.H11MO.0.C	-21	0.0150504	6.03522	0.436311	19	GGCTAGGAGAGGCAGCGCCCCCCAAGGGCAGGCCGACGGC	GCTGAGCCATGTGGGGTGCT	+
M100	RFX1_HUMAN.H11MO.0.B	0	0.0154476	6.19451	0.436311	22	GGCTAGGAGAGGCAGCGCCCCCCAAGGGCAGGCCGACGGC	CCGTCGCCATGGCAACCGGGGC	-
M100	RARG_HUMAN.H11MO.0.B	-8	0.0161013	6.45661	0.436311	18	GGCTAGGAGAGGCAGCGCCCCCCAAGGGCAGGCCGACGGC	AGGTCAGAGTGACCTGGG	+
M100	ZN563_HUMAN.H11MO.0.C	-8	0.0162746	6.5261	0.436311	21	GGCTAGGAGAGGCAGCGCCCCCCAAGGGCAGGCCGACGGC	GCAGCTGCCAGTGAGGATCCC	-
M100	NR1H3_HUMAN.H11MO.0.B	-22	0.0177729	7.12692	0.436311	18	GGCTAGGAGAGGCAGCGCCCCCCAAGGGCAGGCCGACGGC	CAGAGGTCACTGCAGGTCA	+
M100	PTF1A_HUMAN.H11MO.0.B	2	0.0183481	7.35757	0.436311	16	GGCTAGGAGAGGCAGCGCCCCCCAAGGGCAGGCCGACGGC	GGGAAAGGGGGCAGCTGG	-
M106	SP3_HUMAN.H11MO.0.B	-1	0.00154092	0.617908	0.37954	20	CGCCTGGCCCCGGGGCCGGCGCGGGACACGTCGCCCGGCA	CCCCGGCCCCGCCCCCCCCC	-
M106	ZN563_HUMAN.H11MO.0.C	-10	0.00164256	0.658667	0.37954	21	CGCCTGGCCCCGGGGCCGGCGCGGGACACGTCGCCCGGCA	GGGATCCTCACTGGCAGCTGC	+
M106	RXRA_HUMAN.H11MO.0.A	-11	0.00220119	0.882677	0.37954	20	CGCCTGGCCCCGGGGCCGGCGCGGGACACGTCGCCCGGCA	GGGGGAGGCAGAGGTCAGAG	+
M106	SP2_HUMAN.H11MO.0.A	0	0.002401	0.962801	0.37954	22	CGCCTGGCCCCGGGGCCGGCGCGGGACACGTCGCCCGGCA	CCCCCGGCCCCGCCCCCCCCCC	-
M106	GATA1_HUMAN.H11MO.0.A	-28	0.00390083	1.56423	0.37954	12	CGCCTGGCCCCGGGGCCGGCGCGGGACACGTCGCCCGGCA	CTGGCGGGGACAGATAAGA	+
M106	THAP1_HUMAN.H11MO.0.C	1	0.0043081	1.72755	0.37954	21	CGCCTGGCCCCGGGGCCGGCGCGGGACACGTCGCCCGGCA	GCCCGCAGCCAAGATGGCGGCG	-
M106	USF2_HUMAN.H11MO.0.A	10	0.00722554	2.89744	0.498422	9	CGCCTGGCCCCGGGGCCGGCGCGGGACACGTCGCCCGGCA	GGGTCACGTGGCCGCGGCG	+
M106	NR1D1_HUMAN.H11MO.0.B	-14	0.00825577	3.31056	0.498422	19	CGCCTGGCCCCGGGGCCGGCGCGGGACACGTCGCCCGGCA	AGGGAAGTGGGTCAGAAGG	+
M106	KLF6_HUMAN.H11MO.0.A	-14	0.00882031	3.53694	0.498422	19	CGCCTGGCCCCGGGGCCGGCGCGGGACACGTCGCCCGGCA	GGAAGGGCGGGGCCGGGGG	+
M106	SP4_HUMAN.H11MO.0.A	-2	0.00961654	3.85623	0.498422	20	CGCCTGGCCCCGGGGCCGGCGCGGGACACGTCGCCCGGCA	CCCGGCCCCGCCCCCTTCCC	-
M107	THAP1_HUMAN.H11MO.0.C	-11	3.89508e-05	0.0156193	0.0308083	22	TGCCGTGTCTGTCCAGCGAGCGCGGTGCAGGGAGGCCAGT	CGCCGCCATCTTGGCTGCGGGC	+
M107	RXRA_HUMAN.H11MO.0.A	-21	0.00092248	0.369915	0.244254	19	TGCCGTGTCTGTCCAGCGAGCGCGGTGCAGGGAGGCCAGT	GGGGGAGGCAGAGGTCAGAG	+
M107	KLF6_HUMAN.H11MO.0.A	-15	0.00110102	0.441509	0.244254	19	TGCCGTGTCTGTCCAGCGAGCGCGGTGCAGGGAGGCCAGT	GGAAGGGCGGGGCCGGGGG	+
M107	ZN341_HUMAN.H11MO.0.C	-26	0.00123524	0.49533	0.244254	14	TGCCGTGTCTGTCCAGCGAGCGCGGTGCAGGGAGGCCAGT	GGGGGGGGGGGGAGGGAAGAGC	+
M107	RFX5_HUMAN.H11MO.0.A	-15	0.00227009	0.910307	0.256356	20	TGCCGTGTCTGTCCAGCGAGCGCGGTGCAGGGAGGCCAGT	GTCAGCTGTTGCTAGGCAGA	+
M107	ZN563_HUMAN.H11MO.0.C	-3	0.00247654	0.993092	0.256356	21	TGCCGTGTCTGTCCAGCGAGCGCGGTGCAGGGAGGCCAGT	GGGATCCTCACTGGCAGCTGC	+
M107	SP3_HUMAN.H11MO.0.B	-11	0.00262492	1.05259	0.256356	20	TGCCGTGTCTGTCCAGCGAGCGCGGTGCAGGGAGGCCAGT	GGGGGGGGGCGGGGCCGGGG	+
M107	SP2_HUMAN.H11MO.0.A	-10	0.00305056	1.22328	0.256356	22	TGCCGTGTCTGTCCAGCGAGCGCGGTGCAGGGAGGCCAGT	GGGGGGGGGGCGGGGCCGGGGG	+
M107	PTF1A_HUMAN.H11MO.0.B	-29	0.00331788	1.33047	0.256356	11	TGCCGTGTCTGTCCAGCGAGCGCGGTGCAGGGAGGCCAGT	GGGAAAGGGGGCAGCTGG	-
M107	MAZ_HUMAN.H11MO.0.A	-17	0.00373154	1.49635	0.256356	22	TGCCGTGTCTGTCCAGCGAGCGCGGTGCAGGGAGGCCAGT	GGGGGAGGGGGGGGGGGGGGGG	+
M107	PATZ1_HUMAN.H11MO.0.C	-18	0.00373154	1.49635	0.256356	22	TGCCGTGTCTGTCCAGCGAGCGCGGTGCAGGGAGGCCAGT	GGGGAGGGGGCGGGGGGGGAGG	+
M107	RARA_HUMAN.H11MO.0.A	-29	0.0040252	1.61411	0.256356	11	TGCCGTGTCTGTCCAGCGAGCGCGGTGCAGGGAGGCCAGT	GGGGGATCAAGAGGTCAAGG	+
M107	GATA1_HUMAN.H11MO.0.A	-27	0.00459392	1.84216	0.256356	13	TGCCGTGTCTGTCCAGCGAGCGCGGTGCAGGGAGGCCAGT	CTGGCGGGGACAGATAAGA	+
M107	SP4_HUMAN.H11MO.0.A	-21	0.00531671	2.132	0.26283	19	TGCCGTGTCTGTCCAGCGAGCGCGGTGCAGGGAGGCCAGT	GGGAAGGGGGCGGGGCCGGG	+
M107	VEZF1_HUMAN.H11MO.0.C	-14	0.00982522	3.93991	0.431739	22	TGCCGTGTCTGTCCAGCGAGCGCGGTGCAGGGAGGCCAGT	GGGGAGGGGGGAGGGGGAGGGG	+
M108	THAP1_HUMAN.H11MO.0.C	-21	5.77754e-05	0.0231679	0.0371527	19	GGTGCCAAGGGGCCCAGCAGGCGGACGCAGCTCGGCGGCC	CGCCGCCATCTTGGCTGCGGGC	+
M108	LYL1_HUMAN.H11MO.0.A	-20	0.000266927	0.107038	0.0700003	14	GGTGCCAAGGGGCCCAGCAGGCGGACGCAGCTCGGCGGCC	CAGGAAACAGCTGG	-
M108	ZN554_HUMAN.H11MO.0.C	-20	0.000357199	0.143237	0.0702552	20	GGTGCCAAGGGGCCCAGCAGGCGGACGCAGCTCGGCGGCC	GCTGAGCCATGTGGGGTGCT	+
M108	PTF1A_HUMAN.H11MO.0.B	-16	0.000451423	0.181021	0.07103	18	GGTGCCAAGGGGCCCAGCAGGCGGACGCAGCTCGGCGGCC	GGGAAAGGGGGCAGCTGG	-
M108	ZN563_HUMAN.H11MO.0.C	-7	0.000957989	0.384154	0.125614	21	GGTGCCAAGGGGCCCAGCAGGCGGACGCAGCTCGGCGGCC	GGGATCCTCACTGGCAGCTGC	+
M108	MAF_HUMAN.H11MO.0.A	-14	0.00141846	0.568801	0.159421	19	GGTGCCAAGGGGCCCAGCAGGCGGACGCAGCTCGGCGGCC	GAATCTGCTGACTCAGCAA	+
M108	SP2_HUMAN.H11MO.0.A	-20	0.00260128	1.04311	0.255815	20	GGTGCCAAGGGGCCCAGCAGGCGGACGCAGCTCGGCGGCC	GGGGGGGGGGCGGGGCCGGGGG	+
M108	MAFF_HUMAN.H11MO.0.B	-14	0.00348659	1.39812	0.297663	18	GGTGCCAAGGGGCCCAGCAGGCGGACGCAGCTCGGCGGCC	AAAAATGCTGACTCAGCA	-
M108	SP3_HUMAN.H11MO.0.B	-21	0.00500425	2.0067	0.297663	19	GGTGCCAAGGGGCCCAGCAGGCGGACGCAGCTCGGCGGCC	GGGGGGGGGCGGGGCCGGGG	+
M108	OLIG2_HUMAN.H11MO.0.B	-16	0.00538735	2.16033	0.297663	18	GGTGCCAAGGGGCCCAGCAGGCGGACGCAGCTCGGCGGCC	CAGAAGGGAAACAGCTGG	-
M108	RXRA_HUMAN.H11MO.0.A	-8	0.00572288	2.29488	0.297663	20	GGTGCCAAGGGGCCCAGCAGGCGGACGCAGCTCGGCGGCC	GGGGGAGGCAGAGGTCAGAG	+
M108	SP4_HUMAN.H11MO.0.A	-20	0.00572288	2.29488	0.297663	20	GGTGCCAAGGGGCCCAGCAGGCGGACGCAGCTCGGCGGCC	GGGAAGGGGGCGGGGCCGGG	+
M108	ZN667_HUMAN.H11MO.0.C	-17	0.00599264	2.40305	0.297663	19	GGTGCCAAGGGGCCCAGCAGGCGGACGCAGCTCGGCGGCC	GTGGCCTTAAAAGCTCAGC	+
M108	PATZ1_HUMAN.H11MO.0.C	-20	0.00605363	2.42751	0.297663	20	GGTGCCAAGGGGCCCAGCAGGCGGACGCAGCTCGGCGGCC	GGGGAGGGGGCGGGGGGGGAGG	+
M108	ZN341_HUMAN.H11MO.0.C	-9	0.00686434	2.7526	0.317671	22	GGTGCCAAGGGGCCCAGCAGGCGGACGCAGCTCGGCGGCC	GGGGGGGGGGGGAGGGAAGAGC	+
M108	KLF3_HUMAN.H11MO.0.B	-21	0.00786354	3.15328	0.325606	19	GGTGCCAAGGGGCCCAGCAGGCGGACGCAGCTCGGCGGCC	GGGGAGGGGCGGGGCCGGG	+
M108	KLF6_HUMAN.H11MO.0.A	-5	0.00840914	3.37206	0.330788	19	GGTGCCAAGGGGCCCAGCAGGCGGACGCAGCTCGGCGGCC	GGAAGGGCGGGGCCGGGGG	+
M108	NR1D1_HUMAN.H11MO.0.B	-11	0.0133226	5.34237	0.446655	19	GGTGCCAAGGGGCCCAGCAGGCGGACGCAGCTCGGCGGCC	AGGGAAGTGGGTCAGAAGG	+
M108	Z324A_HUMAN.H11MO.0.C	-15	0.0136183	5.46094	0.446655	23	GGTGCCAAGGGGCCCAGCAGGCGGACGCAGCTCGGCGGCC	TGGCAGCAAAGGATGGTTTGATA	-
M108	CLOCK_HUMAN.H11MO.0.C	-11	0.0136256	5.46386	0.446655	14	GGTGCCAAGGGGCCCAGCAGGCGGACGCAGCTCGGCGGCC	CAGACACGTGAACA	+
M108	VEZF1_HUMAN.H11MO.0.C	-7	0.0169984	6.81638	0.495043	22	GGTGCCAAGGGGCCCAGCAGGCGGACGCAGCTCGGCGGCC	GGGGAGGGGGGAGGGGGAGGGG	+
M108	MXI1_HUMAN.H11MO.0.A	-31	0.0182653	7.32439	0.495043	9	GGTGCCAAGGGGCCCAGCAGGCGGACGCAGCTCGGCGGCC	CCCGCCGCCACGTGC	-
M108	TAL1_HUMAN.H11MO.0.A	-30	0.0183208	7.34665	0.495043	10	GGTGCCAAGGGGCCCAGCAGGCGGACGCAGCTCGGCGGCC	CTGGGGGGGGCAGATAAGG	+
M111	SP3_HUMAN.H11MO.0.B	-6	0.000957244	0.383855	0.498928	20	GCCGGCATCAGGCGCCGGGGACGGGAGACCTCCACCCGGG	GGGGGGGGGCGGGGCCGGGG	+
M111	RXRA_HUMAN.H11MO.0.A	-20	0.00210469	0.843979	0.498928	20	GCCGGCATCAGGCGCCGGGGACGGGAGACCTCCACCCGGG	GGGGGAGGCAGAGGTCAGAG	+
M111	SP2_HUMAN.H11MO.0.A	-5	0.00233365	0.935795	0.498928	22	GCCGGCATCAGGCGCCGGGGACGGGAGACCTCCACCCGGG	GGGGGGGGGGCGGGGCCGGGGG	+
M111	GATA1_HUMAN.H11MO.0.A	-29	0.00278176	1.11549	0.498928	11	GCCGGCATCAGGCGCCGGGGACGGGAGACCTCCACCCGGG	CTGGCGGGGACAGATAAGA	+
M111	USF2_HUMAN.H11MO.0.A	10	0.00368203	1.47649	0.498928	9	GCCGGCATCAGGCGCCGGGGACGGGAGACCTCCACCCGGG	GGGTCACGTGGCCGCGGCG	+
M111	ZN563_HUMAN.H11MO.0.C	-13	0.0043268	1.73505	0.498928	21	GCCGGCATCAGGCGCCGGGGACGGGAGACCTCCACCCGGG	GCAGCTGCCAGTGAGGATCCC	-
M111	THAP1_HUMAN.H11MO.0.C	-12	0.00502114	2.01348	0.498928	22	GCCGGCATCAGGCGCCGGGGACGGGAGACCTCCACCCGGG	GCCCGCAGCCAAGATGGCGGCG	-
M114	THAP1_HUMAN.H11MO.0.C	-7	0.000153617	0.0616002	0.0523234	22	CCTCGCGGCCCTGAGTCTAGCAGGAGAAAAGCCTAGCGCG	GCCCGCAGCCAAGATGGCGGCG	-
M114	LEF1_HUMAN.H11MO.0.A	-18	0.000174172	0.0698429	0.0523234	14	CCTCGCGGCCCTGAGTCTAGCAGGAGAAAAGCCTAGCGCG	AGCAAATCAAAGGA	-
M114	IRF3_HUMAN.H11MO.0.B	-19	0.000203248	0.0815025	0.0523234	20	CCTCGCGGCCCTGAGTCTAGCAGGAGAAAAGCCTAGCGCG	GAAAGGGAAAGGGAAAGTGA	+
M114	ZN341_HUMAN.H11MO.0.C	-17	0.000311476	0.124902	0.0601388	22	CCTCGCGGCCCTGAGTCTAGCAGGAGAAAAGCCTAGCGCG	GGGGGGGGGGGGAGGGAAGAGC	+
M114	VEZF1_HUMAN.H11MO.0.C	-17	0.000662787	0.265777	0.102375	22	CCTCGCGGCCCTGAGTCTAGCAGGAGAAAAGCCTAGCGCG	GGGGAGGGGGGAGGGGGAGGGG	+
M114	MZF1_HUMAN.H11MO.0.B	-19	0.000992344	0.39793	0.127732	13	CCTCGCGGCCCTGAGTCTAGCAGGAGAAAAGCCTAGCGCG	GGAGGGGATTGGG	+
M114	ETS2_HUMAN.H11MO.0.B	-19	0.00176848	0.709159	0.156616	13	CCTCGCGGCCCTGAGTCTAGCAGGAGAAAAGCCTAGCGCG	GGAAGGAAGAGGA	+
M114	RXRA_HUMAN.H11MO.0.A	-12	0.00196466	0.78783	0.156616	20	CCTCGCGGCCCTGAGTCTAGCAGGAGAAAAGCCTAGCGCG	GGGGGAGGCAGAGGTCAGAG	+
M114	ZN394_HUMAN.H11MO.0.C	-24	0.00211354	0.847529	0.156616	16	CCTCGCGGCCCTGAGTCTAGCAGGAGAAAAGCCTAGCGCG	AGAATGGAATAGAATGGAAT	+
M114	SOX2_HUMAN.H11MO.0.A	-20	0.00213309	0.85537	0.156616	13	CCTCGCGGCCCTGAGTCTAGCAGGAGAAAAGCCTAGCGCG	GAGAACAAAGGGA	-
M114	SMAD3_HUMAN.H11MO.0.B	-20	0.00223069	0.894505	0.156616	12	CCTCGCGGCCCTGAGTCTAGCAGGAGAAAAGCCTAGCGCG	CAGGTGACAGAG	-
M114	GATA1_HUMAN.H11MO.0.A	-13	0.00291572	1.1692	0.184516	19	CCTCGCGGCCCTGAGTCTAGCAGGAGAAAAGCCTAGCGCG	CTGGCGGGGACAGATAAGA	+
M114	IRF7_HUMAN.H11MO.0.C	-19	0.0031059	1.24547	0.184516	10	CCTCGCGGCCCTGAGTCTAGCAGGAGAAAAGCCTAGCGCG	GAAAGTGAAA	+
M114	GATA2_HUMAN.H11MO.0.A	-13	0.00362835	1.45497	0.186814	19	CCTCGCGGCCCTGAGTCTAGCAGGAGAAAAGCCTAGCGCG	CTGGGGGGTGGAGATAAGG	+
M114	NR1H4_HUMAN.H11MO.0.B	-20	0.00362835	1.45497	0.186814	19	CCTCGCGGCCCTGAGTCTAGCAGGAGAAAAGCCTAGCGCG	GGGGTCAATGACCCCGAGG	+
M114	KLF6_HUMAN.H11MO.0.A	-19	0.00419043	1.68036	0.199538	19	CCTCGCGGCCCTGAGTCTAGCAGGAGAAAAGCCTAGCGCG	GGAAGGGCGGGGCCGGGGG	+
M114	NR1D1_HUMAN.H11MO.0.B	-21	0.00483285	1.93797	0.199538	19	CCTCGCGGCCCTGAGTCTAGCAGGAGAAAAGCCTAGCGCG	AGGGAAGTGGGTCAGAAGG	+
M114	ZN350_HUMAN.H11MO.0.C	-17	0.00497124	1.99347	0.199538	18	CCTCGCGGCCCTGAGTCTAGCAGGAGAAAAGCCTAGCGCG	TAGGTCATAAAAGGACTG	-
M114	BC11A_HUMAN.H11MO.0.A	-13	0.0050424	2.022	0.199538	17	CCTCGCGGCCCTGAGTCTAGCAGGAGAAAAGCCTAGCGCG	AAAAGAGGAAGTGAAAA	+
M114	NFAC1_HUMAN.H11MO.0.B	-20	0.00538742	2.16036	0.199538	15	CCTCGCGGCCCTGAGTCTAGCAGGAGAAAAGCCTAGCGCG	ATGGAAAAAAAGAAA	+
M114	TAF1_HUMAN.H11MO.0.A	-25	0.00542568	2.1757	0.199538	15	CCTCGCGGCCCTGAGTCTAGCAGGAGAAAAGCCTAGCGCG	AAGATGGCGGCGGCGG	+
M114	RARG_HUMAN.H11MO.0.B	4	0.00617859	2.47761	0.216899	14	CCTCGCGGCCCTGAGTCTAGCAGGAGAAAAGCCTAGCGCG	AGGTCAGAGTGACCTGGG	+
M114	PRDM6_HUMAN.H11MO.0.C	-20	0.0067952	2.72488	0.223859	13	CCTCGCGGCCCTGAGTCTAGCAGGAGAAAAGCCTAGCGCG	AAAAAGAAAAAAA	+
M114	PATZ1_HUMAN.H11MO.0.C	-16	0.00889091	3.56525	0.268125	22	CCTCGCGGCCCTGAGTCTAGCAGGAGAAAAGCCTAGCGCG	GGGGAGGGGGCGGGGGGGGAGG	+
M114	NR1H3_HUMAN.H11MO.0.B	4	0.00902651	3.61963	0.268125	15	CCTCGCGGCCCTGAGTCTAGCAGGAGAAAAGCCTAGCGCG	TGACCTGCAGTGACCTCTG	-
M114	ETV5_HUMAN.H11MO.0.C	-19	0.010693	4.28791	0.30472	14	CCTCGCGGCCCTGAGTCTAGCAGGAGAAAAGCCTAGCGCG	GAGCAGGAAGTGAG	+
M114	TAL1_HUMAN.H11MO.0.A	6	0.0110476	4.4301	0.30472	13	CCTCGCGGCCCTGAGTCTAGCAGGAGAAAAGCCTAGCGCG	CCTTATCTGCCCCCCCCAG	-
M114	MAZ_HUMAN.H11MO.0.A	-16	0.0121303	4.86427	0.312276	22	CCTCGCGGCCCTGAGTCTAGCAGGAGAAAAGCCTAGCGCG	GGGGGAGGGGGGGGGGGGGGGG	+
M114	PRDM1_HUMAN.H11MO.0.A	-19	0.01352	5.42152	0.312276	14	CCTCGCGGCCCTGAGTCTAGCAGGAGAAAAGCCTAGCGCG	GAAAGTGAAAGTGA	+
M114	ZNF41_HUMAN.H11MO.0.C	-18	0.01429	5.73027	0.312276	22	CCTCGCGGCCCTGAGTCTAGCAGGAGAAAAGCCTAGCGCG	CACAAGGGAGTAAGGCACCATGAG	+
M114	REL_HUMAN.H11MO.0.B	-19	0.0146718	5.88339	0.312276	15	CCTCGCGGCCCTGAGTCTAGCAGGAGAAAAGCCTAGCGCG	TGAAGGGAAATTCCA	+
M114	PPARA_HUMAN.H11MO.0.B	-17	0.0149109	5.97928	0.312276	17	CCTCGCGGCCCTGAGTCTAGCAGGAGAAAAGCCTAGCGCG	AACTGGGGCAAAGGTCA	+
M114	PPARG_HUMAN.H11MO.0.A	-17	0.0149109	5.97928	0.312276	17	CCTCGCGGCCCTGAGTCTAGCAGGAGAAAAGCCTAGCGCG	AAGTGGGGCAAAGGTCA	+
M114	SP4_HUMAN.H11MO.0.A	-17	0.0152449	6.11319	0.312276	20	CCTCGCGGCCCTGAGTCTAGCAGGAGAAAAGCCTAGCGCG	GGGAAGGGGGCGGGGCCGGG	+
M114	ZBT17_HUMAN.H11MO.0.A	-10	0.015365	6.16136	0.312276	19	CCTCGCGGCCCTGAGTCTAGCAGGAGAAAAGCCTAGCGCG	GAGGGTGGGGGAGGGGAAG	+
M114	ZN563_HUMAN.H11MO.0.C	5	0.0191427	7.67624	0.352199	16	CCTCGCGGCCCTGAGTCTAGCAGGAGAAAAGCCTAGCGCG	GGGATCCTCACTGGCAGCTGC	+
M114	SOX3_HUMAN.H11MO.0.B	-21	0.0192879	7.73445	0.352199	11	CCTCGCGGCCCTGAGTCTAGCAGGAGAAAAGCCTAGCGCG	GGGACAAAGGC	-
M114	FEV_HUMAN.H11MO.0.B	-21	0.0193873	7.77431	0.352199	10	CCTCGCGGCCCTGAGTCTAGCAGGAGAAAAGCCTAGCGCG	GCGGGAAGCG	+
M114	THA_HUMAN.H11MO.0.C	-4	0.0196095	7.8634	0.352199	17	CCTCGCGGCCCTGAGTCTAGCAGGAGAAAAGCCTAGCGCG	CTGACCTGAAGTGACCC	-
M114	OLIG2_HUMAN.H11MO.0.B	-17	0.0212281	8.51249	0.372337	18	CCTCGCGGCCCTGAGTCTAGCAGGAGAAAAGCCTAGCGCG	CAGAAGGGAAACAGCTGG	-
M114	SP2_HUMAN.H11MO.0.A	-17	0.0221017	8.8628	0.372337	22	CCTCGCGGCCCTGAGTCTAGCAGGAGAAAAGCCTAGCGCG	GGGGGGGGGGCGGGGCCGGGGG	+
M114	RFX5_HUMAN.H11MO.0.A	-15	0.0221771	8.89301	0.372337	20	CCTCGCGGCCCTGAGTCTAGCAGGAGAAAAGCCTAGCGCG	TCTGCCTAGCAACAGCTGAC	-
M114	SP3_HUMAN.H11MO.0.B	-18	0.0235797	9.45544	0.387463	20	CCTCGCGGCCCTGAGTCTAGCAGGAGAAAAGCCTAGCGCG	GGGGGGGGGCGGGGCCGGGG	+
M114	FOXO1_HUMAN.H11MO.0.A	-22	0.0282609	11.3326	0.418779	12	CCTCGCGGCCCTGAGTCTAGCAGGAGAAAAGCCTAGCGCG	AGTAAACAGGAA	-
M114	SOX4_HUMAN.H11MO.0.B	-20	0.0282609	11.3326	0.418779	12	CCTCGCGGCCCTGAGTCTAGCAGGAGAAAAGCCTAGCGCG	GAGAACAAAGGA	-
M114	RORA_HUMAN.H11MO.0.C	-3	0.0287389	11.5243	0.418779	13	CCTCGCGGCCCTGAGTCTAGCAGGAGAAAAGCCTAGCGCG	CCCTGACCTAGTT	-
M114	NANOG_HUMAN.H11MO.0.A	-15	0.0311817	12.5039	0.430839	17	CCTCGCGGCCCTGAGTCTAGCAGGAGAAAAGCCTAGCGCG	ATTTGCATAACAAAGGA	-
M114	SUH_HUMAN.H11MO.0.A	-18	0.0344112	13.7989	0.466246	11	CCTCGCGGCCCTGAGTCTAGCAGGAGAAAAGCCTAGCGCG	GGCGTGGGAAA	+
M114	LYL1_HUMAN.H11MO.0.A	-20	0.035409	14.199	0.471493	14	CCTCGCGGCCCTGAGTCTAGCAGGAGAAAAGCCTAGCGCG	CAGGAAACAGCTGG	-
M114	SRBP2_HUMAN.H11MO.0.B	-18	0.0386193	15.4864	0.472029	13	CCTCGCGGCCCTGAGTCTAGCAGGAGAAAAGCCTAGCGCG	GGGTGGGGTGAGG	+
M114	KLF15_HUMAN.H11MO.0.A	-22	0.0392304	15.7314	0.472029	18	CCTCGCGGCCCTGAGTCTAGCAGGAGAAAAGCCTAGCGCG	GGGGAGGAGCAGGGGGGGG	+
M114	NKX25_HUMAN.H11MO.0.B	-23	0.0393242	15.769	0.472029	8	CCTCGCGGCCCTGAGTCTAGCAGGAGAAAAGCCTAGCGCG	TGGAGAGG	+
M114	PTF1A_HUMAN.H11MO.0.B	-24	0.0399859	16.0344	0.472029	16	CCTCGCGGCCCTGAGTCTAGCAGGAGAAAAGCCTAGCGCG	GGGAAAGGGGGCAGCTGG	-
M114	TCF7_HUMAN.H11MO.0.A	-17	0.040025	16.05	0.472029	16	CCTCGCGGCCCTGAGTCTAGCAGGAGAAAAGCCTAGCGCG	AACCACATCAAAGGAA	+
M114	BRAC_HUMAN.H11MO.0.A	-10	0.0403387	16.1758	0.472029	20	CCTCGCGGCCCTGAGTCTAGCAGGAGAAAAGCCTAGCGCG	TTAGCAGGGAGGTGTGAAAT	+
M114	ZFP82_HUMAN.H11MO.0.C	-20	0.041035	16.455	0.47301	20	CCTCGCGGCCCTGAGTCTAGCAGGAGAAAAGCCTAGCGCG	GAAGAGAGAATTAGTGAAATGGAA	-
M114	ZN134_HUMAN.H11MO.0.C	-8	0.0436845	17.5175	0.496145	22	CCTCGCGGCCCTGAGTCTAGCAGGAGAAAAGCCTAGCGCG	GCCTCACCTAATCAGTTGAAGG	+
M116	THAP1_HUMAN.H11MO.0.C	-15	8.75549e-06	0.00351095	0.00693364	22	CATCCGTGAGCAGGCGCCCGGGCCCATGACCTCAGCGTCC	GCCCGCAGCCAAGATGGCGGCG	-
M116	RFX1_HUMAN.H11MO.0.B	-13	0.000148207	0.059431	0.0512508	22	CATCCGTGAGCAGGCGCCCGGGCCCATGACCTCAGCGTCC	GCCCCGGTTGCCATGGCGACGG	+
M116	NR1H4_HUMAN.H11MO.0.B	-18	0.00173995	0.69772	0.344475	19	CATCCGTGAGCAGGCGCCCGGGCCCATGACCTCAGCGTCC	GGGGTCAATGACCCCGAGG	+
M116	SP3_HUMAN.H11MO.0.B	-9	0.00276422	1.10845	0.426024	20	CATCCGTGAGCAGGCGCCCGGGCCCATGACCTCAGCGTCC	GGGGGGGGGCGGGGCCGGGG	+
M116	VDR_HUMAN.H11MO.0.A	-26	0.00323496	1.29722	0.426024	14	CATCCGTGAGCAGGCGCCCGGGCCCATGACCTCAGCGTCC	TGAACCCACTGACCCC	-
M116	ZN770_HUMAN.H11MO.0.C	-19	0.00380383	1.52533	0.426024	21	CATCCGTGAGCAGGCGCCCGGGCCCATGACCTCAGCGTCC	GATCCTCCCGCCTCAGCCTCCC	-
M116	ATF2_HUMAN.H11MO.0.B	-25	0.00572642	2.29629	0.426024	11	CATCCGTGAGCAGGCGCCCGGGCCCATGACCTCAGCGTCC	ATGACGTCATC	-
M116	RFX2_HUMAN.H11MO.0.A	-17	0.00593667	2.3806	0.426024	18	CATCCGTGAGCAGGCGCCCGGGCCCATGACCTCAGCGTCC	CCGTTGCCATGGCAACCG	-
M116	SP2_HUMAN.H11MO.0.A	-8	0.00666501	2.67267	0.426024	22	CATCCGTGAGCAGGCGCCCGGGCCCATGACCTCAGCGTCC	GGGGGGGGGGCGGGGCCGGGGG	+
M116	COT1_HUMAN.H11MO.0.C	-23	0.00835342	3.34972	0.426024	17	CATCCGTGAGCAGGCGCCCGGGCCCATGACCTCAGCGTCC	CCCTGACCTCTGACCCC	-
M116	PAX5_HUMAN.H11MO.0.A	-3	0.00843948	3.38423	0.426024	21	CATCCGTGAGCAGGCGCCCGGGCCCATGACCTCAGCGTCC	GCCTGGGCAGCAGAGCGTGAC	+
M116	RARA_HUMAN.H11MO.0.A	-23	0.00847307	3.3977	0.426024	17	CATCCGTGAGCAGGCGCCCGGGCCCATGACCTCAGCGTCC	CCTTGACCTCTTGATCCCCC	-
M116	SP4_HUMAN.H11MO.0.A	-8	0.00948852	3.80489	0.426024	20	CATCCGTGAGCAGGCGCCCGGGCCCATGACCTCAGCGTCC	GGGAAGGGGGCGGGGCCGGG	+
M116	CLOCK_HUMAN.H11MO.0.C	-18	0.00968335	3.88302	0.426024	14	CATCCGTGAGCAGGCGCCCGGGCCCATGACCTCAGCGTCC	CAGACACGTGAACA	+
M118	SP3_HUMAN.H11MO.0.B	-13	0.000600428	0.240772	0.315904	20	CCCCCCGTCGGCGCGGCGGGCGCCGGGCGGGGACACCGTC	GGGGGGGGGCGGGGCCGGGG	+
M118	PATZ1_HUMAN.H11MO.0.C	-12	0.00151645	0.608095	0.315904	22	CCCCCCGTCGGCGCGGCGGGCGCCGGGCGGGGACACCGTC	GGGGAGGGGGCGGGGGGGGAGG	+
M118	THAP1_HUMAN.H11MO.0.C	1	0.00185606	0.744279	0.315904	21	CCCCCCGTCGGCGCGGCGGGCGCCGGGCGGGGACACCGTC	CGCCGCCATCTTGGCTGCGGGC	+
M118	ZN563_HUMAN.H11MO.0.C	-17	0.00204624	0.820542	0.315904	21	CCCCCCGTCGGCGCGGCGGGCGCCGGGCGGGGACACCGTC	GGGATCCTCACTGGCAGCTGC	+
M118	SP2_HUMAN.H11MO.0.A	-12	0.00242051	0.970623	0.315904	22	CCCCCCGTCGGCGCGGCGGGCGCCGGGCGGGGACACCGTC	GGGGGGGGGGCGGGGCCGGGGG	+
M118	RXRA_HUMAN.H11MO.0.A	-11	0.00316181	1.26788	0.315904	20	CCCCCCGTCGGCGCGGCGGGCGCCGGGCGGGGACACCGTC	GGGGGAGGCAGAGGTCAGAG	+
M118	GATA1_HUMAN.H11MO.0.A	8	0.00321612	1.28966	0.315904	11	CCCCCCGTCGGCGCGGCGGGCGCCGGGCGGGGACACCGTC	TCTTATCTGTCCCCGCCAG	-
M118	TAL1_HUMAN.H11MO.0.A	8	0.00598874	2.40148	0.433356	11	CCCCCCGTCGGCGCGGCGGGCGCCGGGCGGGGACACCGTC	CCTTATCTGCCCCCCCCAG	-
M119	RXRA_HUMAN.H11MO.0.A	-6	0.00202342	0.811392	0.447023	20	AGGGCCCTGCGGCGGCCCGGTGCCCGCGGGGGCGCCACCC	CTCTGACCTCTGCCTCCCCC	-
M119	SP3_HUMAN.H11MO.0.B	-4	0.00202342	0.811392	0.447023	20	AGGGCCCTGCGGCGGCCCGGTGCCCGCGGGGGCGCCACCC	CCCCGGCCCCGCCCCCCCCC	-
M119	ZN563_HUMAN.H11MO.0.C	-15	0.00245338	0.983804	0.447023	21	AGGGCCCTGCGGCGGCCCGGTGCCCGCGGGGGCGCCACCC	GCAGCTGCCAGTGAGGATCCC	-
M119	SP2_HUMAN.H11MO.0.A	-8	0.00289839	1.16225	0.447023	22	AGGGCCCTGCGGCGGCCCGGTGCCCGCGGGGGCGCCACCC	GGGGGGGGGGCGGGGCCGGGGG	+
M119	THAP1_HUMAN.H11MO.0.C	-9	0.00351558	1.40975	0.447023	22	AGGGCCCTGCGGCGGCCCGGTGCCCGCGGGGGCGCCACCC	CGCCGCCATCTTGGCTGCGGGC	+
M119	ZN335_HUMAN.H11MO.0.A	-17	0.00453041	1.8167	0.447023	22	AGGGCCCTGCGGCGGCCCGGTGCCCGCGGGGGCGCCACCC	GGCTGTCCTCGGCGCTGCCTGA	+
M119	GATA1_HUMAN.H11MO.0.A	7	0.00703087	2.81938	0.466358	12	AGGGCCCTGCGGCGGCCCGGTGCCCGCGGGGGCGCCACCC	TCTTATCTGTCCCCGCCAG	-
M120	THAP1_HUMAN.H11MO.0.C	-12	0.000567001	0.227367	0.454171	22	CGACGCCGGGTACAGAGAGAGCGTGACGGCGTCCGGGCGG	GCCCGCAGCCAAGATGGCGGCG	-
M121	RXRA_HUMAN.H11MO.0.A	-20	0.000187224	0.075077	0.0577082	20	CCCGTAGCTCGGTGACCTAGGGGGGGCCGCGCCGCCGGGG	GGGGGAGGCAGAGGTCAGAG	+
M121	SP2_HUMAN.H11MO.0.A	-19	0.00018888	0.0757409	0.0577082	21	CCCGTAGCTCGGTGACCTAGGGGGGGCCGCGCCGCCGGGG	GGGGGGGGGGCGGGGCCGGGGG	+
M121	SP3_HUMAN.H11MO.0.B	-17	0.000219485	0.0880137	0.0577082	20	CCCGTAGCTCGGTGACCTAGGGGGGGCCGCGCCGCCGGGG	GGGGGGGGGCGGGGCCGGGG	+
M121	NR1D1_HUMAN.H11MO.0.B	-5	0.00132171	0.530005	0.260633	19	CCCGTAGCTCGGTGACCTAGGGGGGGCCGCGCCGCCGGGG	AGGGAAGTGGGTCAGAAGG	+
M121	NR1H4_HUMAN.H11MO.0.B	-4	0.00176908	0.709401	0.279082	19	CCCGTAGCTCGGTGACCTAGGGGGGGCCGCGCCGCCGGGG	GGGGTCAATGACCCCGAGG	+
M121	RARG_HUMAN.H11MO.0.B	0	0.00251923	1.01021	0.281197	18	CCCGTAGCTCGGTGACCTAGGGGGGGCCGCGCCGCCGGGG	CCCAGGTCACTCTGACCT	-
M121	ZN341_HUMAN.H11MO.0.C	-10	0.00284502	1.14085	0.281197	22	CCCGTAGCTCGGTGACCTAGGGGGGGCCGCGCCGCCGGGG	GGGGGGGGGGGGAGGGAAGAGC	+
M121	KLF6_HUMAN.H11MO.0.A	-19	0.00334309	1.34058	0.281197	19	CCCGTAGCTCGGTGACCTAGGGGGGGCCGCGCCGCCGGGG	GGAAGGGCGGGGCCGGGGG	+
M121	THAP1_HUMAN.H11MO.0.C	-15	0.00366984	1.47161	0.281197	22	CCCGTAGCTCGGTGACCTAGGGGGGGCCGCGCCGCCGGGG	GCCCGCAGCCAAGATGGCGGCG	-
M121	PATZ1_HUMAN.H11MO.0.C	-10	0.00416141	1.66872	0.281197	22	CCCGTAGCTCGGTGACCTAGGGGGGGCCGCGCCGCCGGGG	GGGGAGGGGGCGGGGGGGGAGG	+
M121	SP4_HUMAN.H11MO.0.A	-19	0.00520821	2.08849	0.293436	20	CCCGTAGCTCGGTGACCTAGGGGGGGCCGCGCCGCCGGGG	GGGAAGGGGGCGGGGCCGGG	+
M121	KLF3_HUMAN.H11MO.0.B	-12	0.00575684	2.30849	0.297251	19	CCCGTAGCTCGGTGACCTAGGGGGGGCCGCGCCGCCGGGG	GGGGAGGGGCGGGGCCGGG	+
M121	ZN563_HUMAN.H11MO.0.C	-9	0.00820389	3.28976	0.371195	21	CCCGTAGCTCGGTGACCTAGGGGGGGCCGCGCCGCCGGGG	GGGATCCTCACTGGCAGCTGC	+
M121	MAZ_HUMAN.H11MO.0.A	-9	0.0103332	4.14361	0.371195	22	CCCGTAGCTCGGTGACCTAGGGGGGGCCGCGCCGCCGGGG	GGGGGAGGGGGGGGGGGGGGGG	+
M121	VEZF1_HUMAN.H11MO.0.C	-3	0.0103332	4.14361	0.371195	22	CCCGTAGCTCGGTGACCTAGGGGGGGCCGCGCCGCCGGGG	GGGGAGGGGGGAGGGGGAGGGG	+
M121	NR1H3_HUMAN.H11MO.0.B	-12	0.0103531	4.15161	0.371195	19	CCCGTAGCTCGGTGACCTAGGGGGGGCCGCGCCGCCGGGG	TGACCTGCAGTGACCTCTG	-
M121	GATA1_HUMAN.H11MO.0.A	8	0.0103531	4.15161	0.371195	11	CCCGTAGCTCGGTGACCTAGGGGGGGCCGCGCCGCCGGGG	TCTTATCTGTCCCCGCCAG	-
M121	Z324A_HUMAN.H11MO.0.C	-9	0.0150219	6.02379	0.476408	23	CCCGTAGCTCGGTGACCTAGGGGGGGCCGCGCCGCCGGGG	TGGCAGCAAAGGATGGTTTGATA	-
M121	GATA2_HUMAN.H11MO.0.A	8	0.0150934	6.05244	0.476408	11	CCCGTAGCTCGGTGACCTAGGGGGGGCCGCGCCGCCGGGG	CCTTATCTCCACCCCCCAG	-
M121	ZN554_HUMAN.H11MO.0.C	-10	0.017018	6.82423	0.497163	20	CCCGTAGCTCGGTGACCTAGGGGGGGCCGCGCCGCCGGGG	GCTGAGCCATGTGGGGTGCT	+
M122	THAP1_HUMAN.H11MO.0.C	1	3.23551e-06	0.00129744	0.0025819	21	CCCGGGGCGAACATGGGGATTCTCATTCCGCGCCGACCCG	GCCCGCAGCCAAGATGGCGGCG	-
M122	RXRA_HUMAN.H11MO.0.A	-3	0.000183653	0.0736447	0.0732764	20	CCCGGGGCGAACATGGGGATTCTCATTCCGCGCCGACCCG	GGGGGAGGCAGAGGTCAGAG	+
M122	PATZ1_HUMAN.H11MO.0.C	-14	0.00204211	0.818885	0.415905	22	CCCGGGGCGAACATGGGGATTCTCATTCCGCGCCGACCCG	GGGGAGGGGGCGGGGGGGGAGG	+
M122	NR1H3_HUMAN.H11MO.0.B	3	0.00223587	0.896586	0.415905	16	CCCGGGGCGAACATGGGGATTCTCATTCCGCGCCGACCCG	TGACCTGCAGTGACCTCTG	-
M122	LYL1_HUMAN.H11MO.0.A	-4	0.00384856	1.54327	0.457229	14	CCCGGGGCGAACATGGGGATTCTCATTCCGCGCCGACCCG	CAGGAAACAGCTGG	-
M122	ZN563_HUMAN.H11MO.0.C	-13	0.00422779	1.69534	0.457229	21	CCCGGGGCGAACATGGGGATTCTCATTCCGCGCCGACCCG	GGGATCCTCACTGGCAGCTGC	+
M122	CLOCK_HUMAN.H11MO.0.C	-26	0.00458381	1.83811	0.457229	14	CCCGGGGCGAACATGGGGATTCTCATTCCGCGCCGACCCG	TGTTCACGTGTCTG	-
M123	SRBP2_HUMAN.H11MO.0.B	-26	0.000803109	0.322047	0.311958	13	CGGACTCAAGAGGCACTTAAGGCTCTTCGCGCGCCGCCCT	CCTCACCCCACCC	-
M123	ZN667_HUMAN.H11MO.0.C	-9	0.00175108	0.702183	0.311958	19	CGGACTCAAGAGGCACTTAAGGCTCTTCGCGCGCCGCCCT	GTGGCCTTAAAAGCTCAGC	+
M123	SP3_HUMAN.H11MO.0.B	-20	0.00199213	0.798845	0.311958	20	CGGACTCAAGAGGCACTTAAGGCTCTTCGCGCGCCGCCCT	CCCCGGCCCCGCCCCCCCCC	-
M123	ZN341_HUMAN.H11MO.0.C	-21	0.00209258	0.839123	0.311958	19	CGGACTCAAGAGGCACTTAAGGCTCTTCGCGCGCCGCCCT	GCTCTTCCCTCCCCCCCCCCCC	-
M123	PAX6_HUMAN.H11MO.0.C	-3	0.002671	1.07107	0.311958	12	CGGACTCAAGAGGCACTTAAGGCTCTTCGCGCGCCGCCCT	AGTCAAGCGGAA	-
M123	NR1H3_HUMAN.H11MO.0.B	-6	0.00301318	1.20829	0.311958	19	CGGACTCAAGAGGCACTTAAGGCTCTTCGCGCGCCGCCCT	CAGAGGTCACTGCAGGTCA	+
M123	ZN563_HUMAN.H11MO.0.C	-19	0.00343519	1.37751	0.311958	21	CGGACTCAAGAGGCACTTAAGGCTCTTCGCGCGCCGCCCT	GGGATCCTCACTGGCAGCTGC	+
M123	ZN554_HUMAN.H11MO.0.C	-6	0.00388619	1.55836	0.311958	20	CGGACTCAAGAGGCACTTAAGGCTCTTCGCGCGCCGCCCT	GCTGAGCCATGTGGGGTGCT	+
M123	Z324A_HUMAN.H11MO.0.C	-10	0.00390418	1.56558	0.311958	23	CGGACTCAAGAGGCACTTAAGGCTCTTCGCGCGCCGCCCT	TGGCAGCAAAGGATGGTTTGATA	-
M123	SP2_HUMAN.H11MO.0.A	-15	0.00393424	1.57763	0.311958	22	CGGACTCAAGAGGCACTTAAGGCTCTTCGCGCGCCGCCCT	CCCCCGGCCCCGCCCCCCCCCC	-
M123	RXRA_HUMAN.H11MO.0.A	-15	0.00556187	2.23031	0.400925	20	CGGACTCAAGAGGCACTTAAGGCTCTTCGCGCGCCGCCCT	CTCTGACCTCTGCCTCCCCC	-
M123	OLIG2_HUMAN.H11MO.0.B	-4	0.00720826	2.89051	0.434393	18	CGGACTCAAGAGGCACTTAAGGCTCTTCGCGCGCCGCCCT	CAGAAGGGAAACAGCTGG	-
M123	PATZ1_HUMAN.H11MO.0.C	-15	0.00769739	3.08665	0.434393	22	CGGACTCAAGAGGCACTTAAGGCTCTTCGCGCGCCGCCCT	CCTCCCCCCCCGCCCCCTCCCC	-
M123	VEZF1_HUMAN.H11MO.0.C	-13	0.00821749	3.29521	0.434393	22	CGGACTCAAGAGGCACTTAAGGCTCTTCGCGCGCCGCCCT	CCCCTCCCCCTCCCCCCTCCCC	-
M123	TBX21_HUMAN.H11MO.0.A	-27	0.00921785	3.69636	0.456819	13	CGGACTCAAGAGGCACTTAAGGCTCTTCGCGCGCCGCCCT	TTCACACCTCCAC	-
M123	MAZ_HUMAN.H11MO.0.A	-16	0.00997954	4.0018	0.458014	22	CGGACTCAAGAGGCACTTAAGGCTCTTCGCGCGCCGCCCT	CCCCCCCCCCCCCCCCTCCCCC	-
M123	KLF6_HUMAN.H11MO.0.A	-24	0.0103972	4.16928	0.458014	16	CGGACTCAAGAGGCACTTAAGGCTCTTCGCGCGCCGCCCT	CCCCCGGCCCCGCCCTTCC	-
M123	RARG_HUMAN.H11MO.0.B	-15	0.0111363	4.46566	0.464753	18	CGGACTCAAGAGGCACTTAAGGCTCTTCGCGCGCCGCCCT	CCCAGGTCACTCTGACCT	-
M123	SMAD3_HUMAN.H11MO.0.B	-20	0.0126076	5.05564	0.499846	12	CGGACTCAAGAGGCACTTAAGGCTCTTCGCGCGCCGCCCT	CTCTGTCACCTG	+
M124	SP2_HUMAN.H11MO.0.A	0	0.00143641	0.576	0.269668	22	CCCCTGGCGCGGCGCCCGGGGTGTCGGCGGCACGCCGCCC	CCCCCGGCCCCGCCCCCCCCCC	-
M124	SP3_HUMAN.H11MO.0.B	-1	0.00198499	0.795981	0.269668	20	CCCCTGGCGCGGCGCCCGGGGTGTCGGCGGCACGCCGCCC	CCCCGGCCCCGCCCCCCCCC	-
M124	THAP1_HUMAN.H11MO.0.C	-6	0.00202718	0.812898	0.269668	22	CCCCTGGCGCGGCGCCCGGGGTGTCGGCGGCACGCCGCCC	CGCCGCCATCTTGGCTGCGGGC	+
M124	ZN563_HUMAN.H11MO.0.C	-9	0.00240541	0.964569	0.269668	21	CCCCTGGCGCGGCGCCCGGGGTGTCGGCGGCACGCCGCCC	GGGATCCTCACTGGCAGCTGC	+
M124	PATZ1_HUMAN.H11MO.0.C	-5	0.00284004	1.13885	0.269668	22	CCCCTGGCGCGGCGCCCGGGGTGTCGGCGGCACGCCGCCC	GGGGAGGGGGCGGGGGGGGAGG	+
M125	SP2_HUMAN.H11MO.0.A	-13	0.000484618	0.194332	0.207005	22	CGCGCGGCGCCCAGCGCGTGGCCTGAGCCCCGGGGTTGGG	GGGGGGGGGGCGGGGCCGGGGG	+
M125	RXRA_HUMAN.H11MO.0.A	-7	0.00112101	0.449526	0.22521	20	CGCGCGGCGCCCAGCGCGTGGCCTGAGCCCCGGGGTTGGG	GGGGGAGGCAGAGGTCAGAG	+
M125	ZN563_HUMAN.H11MO.0.C	-5	0.00180668	0.724478	0.22521	21	CGCGCGGCGCCCAGCGCGTGGCCTGAGCCCCGGGGTTGGG	GGGATCCTCACTGGCAGCTGC	+
M125	SP3_HUMAN.H11MO.0.B	-15	0.00186833	0.749201	0.22521	20	CGCGCGGCGCCCAGCGCGTGGCCTGAGCCCCGGGGTTGGG	CCCCGGCCCCGCCCCCCCCC	-
M125	KLF6_HUMAN.H11MO.0.A	-20	0.00205527	0.824164	0.22521	19	CGCGCGGCGCCCAGCGCGTGGCCTGAGCCCCGGGGTTGGG	CCCCCGGCCCCGCCCTTCC	-
M125	THAP1_HUMAN.H11MO.0.C	-13	0.00212154	0.850737	0.22521	22	CGCGCGGCGCCCAGCGCGTGGCCTGAGCCCCGGGGTTGGG	CGCCGCCATCTTGGCTGCGGGC	+
M125	PATZ1_HUMAN.H11MO.0.C	-9	0.00337478	1.35329	0.249462	22	CGCGCGGCGCCCAGCGCGTGGCCTGAGCCCCGGGGTTGGG	CCTCCCCCCCCGCCCCCTCCCC	-
M126	Z324A_HUMAN.H11MO.0.C	-10	1.23607e-05	0.00495663	0.00991327	23	GATACGTCTTGGCTGTGTCCGGATGATTCGAGGGTTAGTC	TGGCAGCAAAGGATGGTTTGATA	-
M127	RXRA_HUMAN.H11MO.0.A	-15	0.000834103	0.334475	0.432185	20	CCCGGGGGCGCCGGCGGGGCGGGCCGGCGCCCCCGGCGGC	GGGGGAGGCAGAGGTCAGAG	+
M127	SP3_HUMAN.H11MO.0.B	-15	0.00138602	0.555793	0.432185	20	CCCGGGGGCGCCGGCGGGGCGGGCCGGCGCCCCCGGCGGC	GGGGGGGGGCGGGGCCGGGG	+
M127	GATA1_HUMAN.H11MO.0.A	-29	0.0021004	0.842261	0.432185	11	CCCGGGGGCGCCGGCGGGGCGGGCCGGCGCCCCCGGCGGC	CTGGCGGGGACAGATAAGA	+
M127	SP2_HUMAN.H11MO.0.A	-14	0.00249747	1.00148	0.432185	22	CCCGGGGGCGCCGGCGGGGCGGGCCGGCGCCCCCGGCGGC	GGGGGGGGGGCGGGGCCGGGGG	+
M127	ZN563_HUMAN.H11MO.0.C	-4	0.00292979	1.17485	0.432185	21	CCCGGGGGCGCCGGCGGGGCGGGCCGGCGCCCCCGGCGGC	GCAGCTGCCAGTGAGGATCCC	-
M127	PATZ1_HUMAN.H11MO.0.C	-4	0.00390874	1.5674	0.432185	22	CCCGGGGGCGCCGGCGGGGCGGGCCGGCGCCCCCGGCGGC	GGGGAGGGGGCGGGGGGGGAGG	+
M127	THAP1_HUMAN.H11MO.0.C	-10	0.00416258	1.66919	0.432185	22	CCCGGGGGCGCCGGCGGGGCGGGCCGGCGCCCCCGGCGGC	GCCCGCAGCCAAGATGGCGGCG	-
M127	USF2_HUMAN.H11MO.0.A	-31	0.00678117	2.71925	0.494792	9	CCCGGGGGCGCCGGCGGGGCGGGCCGGCGCCCCCGGCGGC	CGCCGCGGCCACGTGACCC	-
# Tomtom (Motif Comparison Tool): Version 5.5.5 compiled on Dec 7 2023 at 04:32:55
# The format of this file is described at http://localhost:8080/meme_5.5.5/doc/tomtom-output-format.html.
# tomtom -o /data/result_promoter57 /data/hela_greater_0/result_motif_pr/motifs_pr57.txt /data/HOCOMOCOv11_core_HUMAN_mono_meme_format.meme
