# Supplementary material for: DeepEPI: CNN-transformer-based model for extracting TF interactions through predicting enhancer-promoter interactions
Source: Bioinform Adv. 2025 Sep 17;5(1):vbaf221. doi: 10.1093/bioadv/vbaf221 (PMC12478696; doi:10.1093/bioadv/vbaf221)
Supplement: vbaf221_Supplementary_Data [file vbaf221_supplementary_data.zip › Supplementary_file5/HELA-S3/result_promoter_62/tomtom.tsv]

Query_ID	Target_ID	Optimal_offset	p-value	E-value	q-value	Overlap	Query_consensus	Target_consensus	Orientation
M0	SP2_HUMAN.H11MO.0.A	-2	0.000125939	0.0505015	0.0997282	22	GGGGCGAGGTCCCGCGCCTACGGCGCTGGCGCGCGGGGGG	GGGGGGGGGGCGGGGCCGGGGG	+
M0	PATZ1_HUMAN.H11MO.0.C	-21	0.000645134	0.258699	0.170289	19	GGGGCGAGGTCCCGCGCCTACGGCGCTGGCGCGCGGGGGG	GGGGAGGGGGCGGGGGGGGAGG	+
M0	SP3_HUMAN.H11MO.0.B	-3	0.00132151	0.529924	0.261618	20	GGGGCGAGGTCCCGCGCCTACGGCGCTGGCGCGCGGGGGG	GGGGGGGGGCGGGGCCGGGG	+
M0	ZN341_HUMAN.H11MO.0.C	-27	0.00233611	0.936779	0.347014	13	GGGGCGAGGTCCCGCGCCTACGGCGCTGGCGCGCGGGGGG	GGGGGGGGGGGGAGGGAAGAGC	+
M0	SP4_HUMAN.H11MO.0.A	-4	0.00296492	1.18893	0.347014	20	GGGGCGAGGTCCCGCGCCTACGGCGCTGGCGCGCGGGGGG	CCCGGCCCCGCCCCCTTCCC	-
M0	THAP1_HUMAN.H11MO.0.C	-9	0.00306751	1.23007	0.347014	22	GGGGCGAGGTCCCGCGCCTACGGCGCTGGCGCGCGGGGGG	GCCCGCAGCCAAGATGGCGGCG	-
M0	RXRA_HUMAN.H11MO.0.A	-3	0.00393615	1.5784	0.389619	20	GGGGCGAGGTCCCGCGCCTACGGCGCTGGCGCGCGGGGGG	GGGGGAGGCAGAGGTCAGAG	+
M0	NR1H4_HUMAN.H11MO.0.B	-20	0.00511956	2.05294	0.41767	19	GGGGCGAGGTCCCGCGCCTACGGCGCTGGCGCGCGGGGGG	GGGGTCAATGACCCCGAGG	+
M0	VEZF1_HUMAN.H11MO.0.C	-22	0.00632931	2.53805	0.41767	18	GGGGCGAGGTCCCGCGCCTACGGCGCTGGCGCGCGGGGGG	GGGGAGGGGGGAGGGGGAGGGG	+
M0	ZN563_HUMAN.H11MO.0.C	-6	0.00828978	3.3242	0.439781	21	GGGGCGAGGTCCCGCGCCTACGGCGCTGGCGCGCGGGGGG	GGGATCCTCACTGGCAGCTGC	+
M0	NR1D1_HUMAN.H11MO.0.B	-6	0.00833046	3.34052	0.439781	19	GGGGCGAGGTCCCGCGCCTACGGCGCTGGCGCGCGGGGGG	AGGGAAGTGGGTCAGAAGG	+
M2	ZN563_HUMAN.H11MO.0.C	-8	0.000445087	0.17848	0.268914	21	GTCCGGCGACCGCGGACCGGGAGGCGCCGGAGGCGGCAGG	GCAGCTGCCAGTGAGGATCCC	-
M2	RXRA_HUMAN.H11MO.0.A	-10	0.00130617	0.523773	0.268914	20	GTCCGGCGACCGCGGACCGGGAGGCGCCGGAGGCGGCAGG	CTCTGACCTCTGCCTCCCCC	-
M2	GATA1_HUMAN.H11MO.0.A	-29	0.00138164	0.554038	0.268914	11	GTCCGGCGACCGCGGACCGGGAGGCGCCGGAGGCGGCAGG	CTGGCGGGGACAGATAAGA	+
M2	SP3_HUMAN.H11MO.0.B	-18	0.00186166	0.746528	0.268914	20	GTCCGGCGACCGCGGACCGGGAGGCGCCGGAGGCGGCAGG	GGGGGGGGGCGGGGCCGGGG	+
M2	PATZ1_HUMAN.H11MO.0.C	-17	0.00304253	1.22005	0.268914	22	GTCCGGCGACCGCGGACCGGGAGGCGCCGGAGGCGGCAGG	GGGGAGGGGGCGGGGGGGGAGG	+
M2	NR1D1_HUMAN.H11MO.0.B	-5	0.00304441	1.22081	0.268914	19	GTCCGGCGACCGCGGACCGGGAGGCGCCGGAGGCGGCAGG	AGGGAAGTGGGTCAGAAGG	+
M2	SP2_HUMAN.H11MO.0.A	-11	0.00368338	1.47703	0.292819	22	GTCCGGCGACCGCGGACCGGGAGGCGCCGGAGGCGGCAGG	GGGGGGGGGGCGGGGCCGGGGG	+
M2	GATA2_HUMAN.H11MO.0.A	-29	0.00430166	1.72497	0.310883	11	GTCCGGCGACCGCGGACCGGGAGGCGCCGGAGGCGGCAGG	CTGGGGGGTGGAGATAAGG	+
M2	KLF6_HUMAN.H11MO.0.A	-5	0.00563861	2.26108	0.373546	19	GTCCGGCGACCGCGGACCGGGAGGCGCCGGAGGCGGCAGG	GGAAGGGCGGGGCCGGGGG	+
M2	THAP1_HUMAN.H11MO.0.C	-10	0.00644209	2.58328	0.393946	22	GTCCGGCGACCGCGGACCGGGAGGCGCCGGAGGCGGCAGG	CGCCGCCATCTTGGCTGCGGGC	+
M6	ZN563_HUMAN.H11MO.0.C	-19	4.88208e-05	0.0195771	0.0390566	21	CTTACGTGTGGATGCAGCTGCTGCTGCTGGAAATGGAGCT	GCAGCTGCCAGTGAGGATCCC	-
M6	PATZ1_HUMAN.H11MO.0.C	-17	0.000523538	0.209939	0.209415	22	CTTACGTGTGGATGCAGCTGCTGCTGCTGGAAATGGAGCT	GGGGAGGGGGCGGGGGGGGAGG	+
M8	GATA1_HUMAN.H11MO.0.A	-29	0.000923085	0.370157	0.336642	11	TCGGGGCCGCGCCCGCGGCGGAGCGAGGCCGGGCACCGCC	CTGGCGGGGACAGATAAGA	+
M8	SP3_HUMAN.H11MO.0.B	-4	0.00126746	0.508253	0.336642	20	TCGGGGCCGCGCCCGCGGCGGAGCGAGGCCGGGCACCGCC	GGGGGGGGGCGGGGCCGGGG	+
M8	ZN563_HUMAN.H11MO.0.C	-1	0.00127043	0.509442	0.336642	21	TCGGGGCCGCGCCCGCGGCGGAGCGAGGCCGGGCACCGCC	GGGATCCTCACTGGCAGCTGC	+
M8	SP2_HUMAN.H11MO.0.A	-3	0.00213025	0.854231	0.42336	22	TCGGGGCCGCGCCCGCGGCGGAGCGAGGCCGGGCACCGCC	GGGGGGGGGGCGGGGCCGGGGG	+
M8	THAP1_HUMAN.H11MO.0.C	2	0.00333831	1.33866	0.482025	20	TCGGGGCCGCGCCCGCGGCGGAGCGAGGCCGGGCACCGCC	GCCCGCAGCCAAGATGGCGGCG	-
M8	GATA2_HUMAN.H11MO.0.A	-29	0.0061809	2.47854	0.482025	11	TCGGGGCCGCGCCCGCGGCGGAGCGAGGCCGGGCACCGCC	CTGGGGGGTGGAGATAAGG	+
M8	TAL1_HUMAN.H11MO.0.A	-29	0.0061809	2.47854	0.482025	11	TCGGGGCCGCGCCCGCGGCGGAGCGAGGCCGGGCACCGCC	CTGGGGGGGGCAGATAAGG	+
M8	PATZ1_HUMAN.H11MO.0.C	-5	0.00620171	2.48689	0.482025	22	TCGGGGCCGCGCCCGCGGCGGAGCGAGGCCGGGCACCGCC	GGGGAGGGGGCGGGGGGGGAGG	+
M8	KLF6_HUMAN.H11MO.0.A	-21	0.0070492	2.82673	0.482025	19	TCGGGGCCGCGCCCGCGGCGGAGCGAGGCCGGGCACCGCC	GGAAGGGCGGGGCCGGGGG	+
M8	RXRA_HUMAN.H11MO.0.A	-20	0.00727632	2.9178	0.482025	20	TCGGGGCCGCGCCCGCGGCGGAGCGAGGCCGGGCACCGCC	GGGGGAGGCAGAGGTCAGAG	+
M9	SP2_HUMAN.H11MO.0.A	-16	7.21316e-05	0.0289248	0.0284865	22	GGCGGACGCCTCGTGAGCGCCGGCGGCGACTGCCGCGAGG	GGGGGGGGGGCGGGGCCGGGGG	+
M9	THAP1_HUMAN.H11MO.0.C	-3	7.21316e-05	0.0289248	0.0284865	22	GGCGGACGCCTCGTGAGCGCCGGCGGCGACTGCCGCGAGG	CGCCGCCATCTTGGCTGCGGGC	+
M9	ZN563_HUMAN.H11MO.0.C	-19	0.0017016	0.68234	0.336	21	GGCGGACGCCTCGTGAGCGCCGGCGGCGACTGCCGCGAGG	GCAGCTGCCAGTGAGGATCCC	-
M9	SP3_HUMAN.H11MO.0.B	-17	0.00312388	1.25268	0.358474	20	GGCGGACGCCTCGTGAGCGCCGGCGGCGACTGCCGCGAGG	GGGGGGGGGCGGGGCCGGGG	+
M9	TBX21_HUMAN.H11MO.0.A	-2	0.00348036	1.39563	0.358474	13	GGCGGACGCCTCGTGAGCGCCGGCGGCGACTGCCGCGAGG	TTCACACCTCCAC	-
M9	RXRA_HUMAN.H11MO.0.A	0	0.00453852	1.81995	0.358474	20	GGCGGACGCCTCGTGAGCGCCGGCGGCGACTGCCGCGAGG	CTCTGACCTCTGCCTCCCCC	-
M9	NR1D1_HUMAN.H11MO.0.B	-8	0.0053461	2.14379	0.383873	19	GGCGGACGCCTCGTGAGCGCCGGCGGCGACTGCCGCGAGG	CCTTCTGACCCACTTCCCT	-
M9	PATZ1_HUMAN.H11MO.0.C	-16	0.006518	2.61372	0.418146	22	GGCGGACGCCTCGTGAGCGCCGGCGGCGACTGCCGCGAGG	GGGGAGGGGGCGGGGGGGGAGG	+
M9	RFX1_HUMAN.H11MO.0.B	-7	0.00853415	3.4222	0.418146	22	GGCGGACGCCTCGTGAGCGCCGGCGGCGACTGCCGCGAGG	GCCCCGGTTGCCATGGCGACGG	+
M9	KLF6_HUMAN.H11MO.0.A	-2	0.00896227	3.59387	0.418146	19	GGCGGACGCCTCGTGAGCGCCGGCGGCGACTGCCGCGAGG	CCCCCGGCCCCGCCCTTCC	-
M9	SMAD3_HUMAN.H11MO.0.B	0	0.00995008	3.98998	0.418146	12	GGCGGACGCCTCGTGAGCGCCGGCGGCGACTGCCGCGAGG	CTCTGTCACCTG	+
M9	SP4_HUMAN.H11MO.0.A	-20	0.00999392	4.00756	0.418146	20	GGCGGACGCCTCGTGAGCGCCGGCGGCGACTGCCGCGAGG	GGGAAGGGGGCGGGGCCGGG	+
M9	MXI1_HUMAN.H11MO.0.A	-8	0.0105542	4.23222	0.418146	15	GGCGGACGCCTCGTGAGCGCCGGCGGCGACTGCCGCGAGG	GCACGTGGCGGCGGG	+
M9	EGR1_HUMAN.H11MO.0.A	-12	0.0107057	4.29298	0.418146	17	GGCGGACGCCTCGTGAGCGCCGGCGGCGACTGCCGCGAGG	GAGGGCGTGGGCGGGGG	+
M9	ZN341_HUMAN.H11MO.0.C	-14	0.0111174	4.45808	0.418146	22	GGCGGACGCCTCGTGAGCGCCGGCGGCGACTGCCGCGAGG	GGGGGGGGGGGGAGGGAAGAGC	+
M9	CLOCK_HUMAN.H11MO.0.C	0	0.0121378	4.86726	0.435773	14	GGCGGACGCCTCGTGAGCGCCGGCGGCGACTGCCGCGAGG	TGTTCACGTGTCTG	-
M9	EGR2_HUMAN.H11MO.0.A	-3	0.0142109	5.69855	0.474214	18	GGCGGACGCCTCGTGAGCGCCGGCGGCGACTGCCGCGAGG	CCCCTCCCACACCCCCCC	-
M10	OLIG2_HUMAN.H11MO.0.B	-11	0.000202565	0.0812285	0.161643	18	TTGGATCGGACAAGCAGATCAAGATATGGGGCCGGAATGC	CAGAAGGGAAACAGCTGG	-
M10	ZN554_HUMAN.H11MO.0.C	-13	0.000581578	0.233213	0.207909	20	TTGGATCGGACAAGCAGATCAAGATATGGGGCCGGAATGC	GCTGAGCCATGTGGGGTGCT	+
M10	Z324A_HUMAN.H11MO.0.C	-11	0.000781633	0.313435	0.207909	23	TTGGATCGGACAAGCAGATCAAGATATGGGGCCGGAATGC	TATCAAACCATCCTTTGCTGCCA	+
M10	AIRE_HUMAN.H11MO.0.C	-5	0.00248733	0.997421	0.49621	18	TTGGATCGGACAAGCAGATCAAGATATGGGGCCGGAATGC	TTAACCAATATAACCAAT	-
M11	GATA1_HUMAN.H11MO.0.A	8	0.000682485	0.273676	0.437617	11	GCCGCGCACCGGGGGGCCGGCGGGGCGCCCGGGCGCCAAG	TCTTATCTGTCCCCGCCAG	-
M11	ZN563_HUMAN.H11MO.0.C	-8	0.0029684	1.19033	0.437617	21	GCCGCGCACCGGGGGGCCGGCGGGGCGCCCGGGCGCCAAG	GCAGCTGCCAGTGAGGATCCC	-
M11	RXRA_HUMAN.H11MO.0.A	-20	0.00349804	1.40271	0.437617	20	GCCGCGCACCGGGGGGCCGGCGGGGCGCCCGGGCGCCAAG	GGGGGAGGCAGAGGTCAGAG	+
M11	TAL1_HUMAN.H11MO.0.A	8	0.00409638	1.64265	0.437617	11	GCCGCGCACCGGGGGGCCGGCGGGGCGCCCGGGCGCCAAG	CCTTATCTGCCCCCCCCAG	-
M11	GATA2_HUMAN.H11MO.0.A	8	0.00471254	1.88973	0.437617	11	GCCGCGCACCGGGGGGCCGGCGGGGCGCCCGGGCGCCAAG	CCTTATCTCCACCCCCCAG	-
M11	MXI1_HUMAN.H11MO.0.A	-28	0.00476237	1.90971	0.437617	12	GCCGCGCACCGGGGGGCCGGCGGGGCGCCCGGGCGCCAAG	CCCGCCGCCACGTGC	-
M11	SP2_HUMAN.H11MO.0.A	-13	0.00582006	2.33385	0.437617	22	GCCGCGCACCGGGGGGCCGGCGGGGCGCCCGGGCGCCAAG	GGGGGGGGGGCGGGGCCGGGGG	+
M11	SP3_HUMAN.H11MO.0.B	-8	0.0060135	2.41141	0.437617	20	GCCGCGCACCGGGGGGCCGGCGGGGCGCCCGGGCGCCAAG	GGGGGGGGGCGGGGCCGGGG	+
M11	NR1H3_HUMAN.H11MO.0.B	-13	0.00621111	2.49065	0.437617	19	GCCGCGCACCGGGGGGCCGGCGGGGCGCCCGGGCGCCAAG	TGACCTGCAGTGACCTCTG	-
M11	THAP1_HUMAN.H11MO.0.C	-14	0.00659757	2.64563	0.437617	22	GCCGCGCACCGGGGGGCCGGCGGGGCGCCCGGGCGCCAAG	CGCCGCCATCTTGGCTGCGGGC	+
M12	SP2_HUMAN.H11MO.0.A	-10	0.000242264	0.0971478	0.193081	22	ACAGCCGTGCGGGCGGCAGCCGGCGCCTGAGCGCCACGCC	GGGGGGGGGGCGGGGCCGGGGG	+
M12	THAP1_HUMAN.H11MO.0.C	-3	0.00126483	0.507198	0.370935	22	ACAGCCGTGCGGGCGGCAGCCGGCGCCTGAGCGCCACGCC	GCCCGCAGCCAAGATGGCGGCG	-
M12	NKX21_HUMAN.H11MO.0.A	-25	0.00233555	0.936555	0.370935	10	ACAGCCGTGCGGGCGGCAGCCGGCGCCTGAGCGCCACGCC	CTTGAGTGGC	+
M12	PATZ1_HUMAN.H11MO.0.C	-10	0.00281669	1.12949	0.370935	22	ACAGCCGTGCGGGCGGCAGCCGGCGCCTGAGCGCCACGCC	GGGGAGGGGGCGGGGGGGGAGG	+
M12	SP4_HUMAN.H11MO.0.A	-16	0.00374214	1.5006	0.370935	20	ACAGCCGTGCGGGCGGCAGCCGGCGCCTGAGCGCCACGCC	GGGAAGGGGGCGGGGCCGGG	+
M12	ZIC3_HUMAN.H11MO.0.B	-17	0.00390503	1.56592	0.370935	15	ACAGCCGTGCGGGCGGCAGCCGGCGCCTGAGCGCCACGCC	GGCCCCCTGCTGTGA	+
M12	SP3_HUMAN.H11MO.0.B	-17	0.0041888	1.67971	0.370935	20	ACAGCCGTGCGGGCGGCAGCCGGCGCCTGAGCGCCACGCC	GGGGGGGGGCGGGGCCGGGG	+
M12	AP2B_HUMAN.H11MO.0.B	-24	0.00545327	2.18676	0.398984	10	ACAGCCGTGCGGGCGGCAGCCGGCGCCTGAGCGCCACGCC	GCCCGGGGGC	+
M12	EGR1_HUMAN.H11MO.0.A	-20	0.00566169	2.27034	0.398984	17	ACAGCCGTGCGGGCGGCAGCCGGCGCCTGAGCGCCACGCC	GAGGGCGTGGGCGGGGG	+
M12	ZN563_HUMAN.H11MO.0.C	-9	0.0060074	2.40897	0.398984	21	ACAGCCGTGCGGGCGGCAGCCGGCGCCTGAGCGCCACGCC	GGGATCCTCACTGGCAGCTGC	+
M12	PAX5_HUMAN.H11MO.0.A	-16	0.00705808	2.83029	0.432706	21	ACAGCCGTGCGGGCGGCAGCCGGCGCCTGAGCGCCACGCC	GCCTGGGCAGCAGAGCGTGAC	+
M13	THAP1_HUMAN.H11MO.0.C	-7	2.66762e-05	0.0106971	0.0210715	22	GCGCGGTGCCGCACCGCCCGACGGCGGCGGGGCCCCCTGG	GCCCGCAGCCAAGATGGCGGCG	-
M13	SP2_HUMAN.H11MO.0.A	-8	0.000106544	0.0427241	0.033137	22	GCGCGGTGCCGCACCGCCCGACGGCGGCGGGGCCCCCTGG	CCCCCGGCCCCGCCCCCCCCCC	-
M13	PATZ1_HUMAN.H11MO.0.C	-8	0.000419843	0.168357	0.058362	22	GCGCGGTGCCGCACCGCCCGACGGCGGCGGGGCCCCCTGG	CCTCCCCCCCCGCCCCCTCCCC	-
M13	RXRA_HUMAN.H11MO.0.A	-3	0.000443312	0.177768	0.058362	20	GCGCGGTGCCGCACCGCCCGACGGCGGCGGGGCCCCCTGG	CTCTGACCTCTGCCTCCCCC	-
M13	SP3_HUMAN.H11MO.0.B	-9	0.000443312	0.177768	0.058362	20	GCGCGGTGCCGCACCGCCCGACGGCGGCGGGGCCCCCTGG	CCCCGGCCCCGCCCCCCCCC	-
M13	KLF3_HUMAN.H11MO.0.B	-1	0.00378557	1.51801	0.273058	19	GCGCGGTGCCGCACCGCCCGACGGCGGCGGGGCCCCCTGG	CCCGGCCCCGCCCCTCCCC	-
M13	ZN563_HUMAN.H11MO.0.C	-6	0.00380256	1.52483	0.273058	21	GCGCGGTGCCGCACCGCCCGACGGCGGCGGGGCCCCCTGG	GGGATCCTCACTGGCAGCTGC	+
M13	SMAD3_HUMAN.H11MO.0.B	-2	0.00434541	1.74251	0.286037	12	GCGCGGTGCCGCACCGCCCGACGGCGGCGGGGCCCCCTGG	CAGGTGACAGAG	-
M13	PTF1A_HUMAN.H11MO.0.B	-1	0.00499309	2.00223	0.303387	18	GCGCGGTGCCGCACCGCCCGACGGCGGCGGGGCCCCCTGG	CCAGCTGCCCCCTTTCCC	+
M13	NR1D1_HUMAN.H11MO.0.B	-1	0.00545816	2.18872	0.307957	19	GCGCGGTGCCGCACCGCCCGACGGCGGCGGGGCCCCCTGG	CCTTCTGACCCACTTCCCT	-
M13	ZN341_HUMAN.H11MO.0.C	-2	0.00639163	2.56304	0.336583	22	GCGCGGTGCCGCACCGCCCGACGGCGGCGGGGCCCCCTGG	GCTCTTCCCTCCCCCCCCCCCC	-
M13	KLF6_HUMAN.H11MO.0.A	-9	0.00726591	2.91363	0.358709	19	GCGCGGTGCCGCACCGCCCGACGGCGGCGGGGCCCCCTGG	CCCCCGGCCCCGCCCTTCC	-
M13	MXI1_HUMAN.H11MO.0.A	-13	0.00880007	3.52883	0.379775	15	GCGCGGTGCCGCACCGCCCGACGGCGGCGGGGCCCCCTGG	GCACGTGGCGGCGGG	+
M13	SP4_HUMAN.H11MO.0.A	-16	0.00883229	3.54175	0.379775	20	GCGCGGTGCCGCACCGCCCGACGGCGGCGGGGCCCCCTGG	CCCGGCCCCGCCCCCTTCCC	-
M13	ZN335_HUMAN.H11MO.0.A	-3	0.00943169	3.78211	0.379775	22	GCGCGGTGCCGCACCGCCCGACGGCGGCGGGGCCCCCTGG	GGCTGTCCTCGGCGCTGCCTGA	+
M13	NR1H4_HUMAN.H11MO.0.B	0	0.00961579	3.85593	0.379775	19	GCGCGGTGCCGCACCGCCCGACGGCGGCGGGGCCCCCTGG	CCTCGGGGTCATTGACCCC	-
M13	VEZF1_HUMAN.H11MO.0.C	-15	0.0121512	4.87265	0.436284	22	GCGCGGTGCCGCACCGCCCGACGGCGGCGGGGCCCCCTGG	CCCCTCCCCCTCCCCCCTCCCC	-
M14	RXRA_HUMAN.H11MO.0.A	-8	0.00144132	0.57797	0.461091	20	CCTGGTGCCCCGGGGCGCCGCCTGAGTCGCCGGCCCAGGA	CTCTGACCTCTGCCTCCCCC	-
M14	GATA1_HUMAN.H11MO.0.A	-30	0.00289187	1.15964	0.461091	10	CCTGGTGCCCCGGGGCGCCGCCTGAGTCGCCGGCCCAGGA	CTGGCGGGGACAGATAAGA	+
M14	THAP1_HUMAN.H11MO.0.C	-12	0.00358029	1.4357	0.461091	22	CCTGGTGCCCCGGGGCGCCGCCTGAGTCGCCGGCCCAGGA	CGCCGCCATCTTGGCTGCGGGC	+
M14	ZN563_HUMAN.H11MO.0.C	-13	0.00370559	1.48594	0.461091	21	CCTGGTGCCCCGGGGCGCCGCCTGAGTCGCCGGCCCAGGA	GGGATCCTCACTGGCAGCTGC	+
M14	NR1D1_HUMAN.H11MO.0.B	-17	0.00409183	1.64082	0.461091	19	CCTGGTGCCCCGGGGCGCCGCCTGAGTCGCCGGCCCAGGA	CCTTCTGACCCACTTCCCT	-
M14	SP3_HUMAN.H11MO.0.B	-11	0.00462252	1.85363	0.461091	20	CCTGGTGCCCCGGGGCGCCGCCTGAGTCGCCGGCCCAGGA	GGGGGGGGGCGGGGCCGGGG	+
M15	RXRA_HUMAN.H11MO.0.A	-6	0.000361865	0.145108	0.287673	20	TGCGGGGTCGGGCCGCTGCGCGGGTGGGGCCGGGGCCCTC	CTCTGACCTCTGCCTCCCCC	-
M15	THAP1_HUMAN.H11MO.0.C	-10	0.00182016	0.729885	0.337085	22	TGCGGGGTCGGGCCGCTGCGCGGGTGGGGCCGGGGCCCTC	GCCCGCAGCCAAGATGGCGGCG	-
M15	NR1D1_HUMAN.H11MO.0.B	-9	0.00183255	0.734854	0.337085	19	TGCGGGGTCGGGCCGCTGCGCGGGTGGGGCCGGGGCCCTC	AGGGAAGTGGGTCAGAAGG	+
M15	ZN563_HUMAN.H11MO.0.C	-11	0.00227249	0.911267	0.337085	21	TGCGGGGTCGGGCCGCTGCGCGGGTGGGGCCGGGGCCCTC	GCAGCTGCCAGTGAGGATCCC	-
M15	SP3_HUMAN.H11MO.0.B	-4	0.00245872	0.985945	0.337085	20	TGCGGGGTCGGGCCGCTGCGCGGGTGGGGCCGGGGCCCTC	GGGGGGGGGCGGGGCCGGGG	+
M15	KLF6_HUMAN.H11MO.0.A	0	0.0034888	1.39901	0.337085	19	TGCGGGGTCGGGCCGCTGCGCGGGTGGGGCCGGGGCCCTC	GGAAGGGCGGGGCCGGGGG	+
M15	GATA1_HUMAN.H11MO.0.A	-29	0.00401044	1.60819	0.337085	11	TGCGGGGTCGGGCCGCTGCGCGGGTGGGGCCGGGGCCCTC	CTGGCGGGGACAGATAAGA	+
M15	PATZ1_HUMAN.H11MO.0.C	-3	0.0042402	1.70032	0.337085	22	TGCGGGGTCGGGCCGCTGCGCGGGTGGGGCCGGGGCCCTC	GGGGAGGGGGCGGGGGGGGAGG	+
M15	SP2_HUMAN.H11MO.0.A	-14	0.00544963	2.1853	0.361027	22	TGCGGGGTCGGGCCGCTGCGCGGGTGGGGCCGGGGCCCTC	GGGGGGGGGGCGGGGCCGGGGG	+
M15	GATA2_HUMAN.H11MO.0.A	-29	0.00604307	2.42327	0.369545	11	TGCGGGGTCGGGCCGCTGCGCGGGTGGGGCCGGGGCCCTC	CTGGGGGGTGGAGATAAGG	+
M15	RARG_HUMAN.H11MO.0.B	-28	0.00803145	3.22061	0.44074	12	TGCGGGGTCGGGCCGCTGCGCGGGTGGGGCCGGGGCCCTC	CCCAGGTCACTCTGACCT	-
M15	TAL1_HUMAN.H11MO.0.A	-29	0.0102479	4.1094	0.479224	11	TGCGGGGTCGGGCCGCTGCGCGGGTGGGGCCGGGGCCCTC	CTGGGGGGGGCAGATAAGG	+
M16	PATZ1_HUMAN.H11MO.0.C	-9	4.25671e-05	0.0170694	0.0333657	22	GCCACCCCAGCGGCGGGGGAAAGTGGAGGGGTGATCCAGC	GGGGAGGGGGCGGGGGGGGAGG	+
M16	VEZF1_HUMAN.H11MO.0.C	-9	0.000105034	0.0421187	0.0377299	22	GCCACCCCAGCGGCGGGGGAAAGTGGAGGGGTGATCCAGC	GGGGAGGGGGGAGGGGGAGGGG	+
M16	ZN341_HUMAN.H11MO.0.C	-10	0.000144405	0.0579062	0.0377299	22	GCCACCCCAGCGGCGGGGGAAAGTGGAGGGGTGATCCAGC	GGGGGGGGGGGGAGGGAAGAGC	+
M16	SP4_HUMAN.H11MO.0.A	-16	0.000299339	0.120035	0.0531378	20	GCCACCCCAGCGGCGGGGGAAAGTGGAGGGGTGATCCAGC	GGGAAGGGGGCGGGGCCGGG	+
M16	Z324A_HUMAN.H11MO.0.C	-13	0.000400288	0.160516	0.0531378	23	GCCACCCCAGCGGCGGGGGAAAGTGGAGGGGTGATCCAGC	TGGCAGCAAAGGATGGTTTGATA	-
M16	LYL1_HUMAN.H11MO.0.A	-15	0.000406751	0.163107	0.0531378	14	GCCACCCCAGCGGCGGGGGAAAGTGGAGGGGTGATCCAGC	CAGGAAACAGCTGG	-
M16	ZBT17_HUMAN.H11MO.0.A	-15	0.00117857	0.472607	0.125044	19	GCCACCCCAGCGGCGGGGGAAAGTGGAGGGGTGATCCAGC	GAGGGTGGGGGAGGGGAAG	+
M16	ZN563_HUMAN.H11MO.0.C	-3	0.0013398	0.53726	0.125044	21	GCCACCCCAGCGGCGGGGGAAAGTGGAGGGGTGATCCAGC	GCAGCTGCCAGTGAGGATCCC	-
M16	THAP1_HUMAN.H11MO.0.C	-8	0.00153508	0.615566	0.125044	22	GCCACCCCAGCGGCGGGGGAAAGTGGAGGGGTGATCCAGC	GCCCGCAGCCAAGATGGCGGCG	-
M16	SRBP2_HUMAN.H11MO.0.B	-23	0.00172507	0.691753	0.125044	13	GCCACCCCAGCGGCGGGGGAAAGTGGAGGGGTGATCCAGC	GGGTGGGGTGAGG	+
M16	SP3_HUMAN.H11MO.0.B	-17	0.0017548	0.703676	0.125044	20	GCCACCCCAGCGGCGGGGGAAAGTGGAGGGGTGATCCAGC	GGGGGGGGGCGGGGCCGGGG	+
M16	WT1_HUMAN.H11MO.0.C	-11	0.0023416	0.938981	0.150292	20	GCCACCCCAGCGGCGGGGGAAAGTGGAGGGGTGATCCAGC	GGGCGGGGGAGGAGGGGGGG	+
M16	EGR2_HUMAN.H11MO.0.A	-13	0.0024926	0.999532	0.150292	18	GCCACCCCAGCGGCGGGGGAAAGTGGAGGGGTGATCCAGC	GGGGGGGTGTGGGAGGGG	+
M16	MAZ_HUMAN.H11MO.0.A	-9	0.00301597	1.20941	0.16886	22	GCCACCCCAGCGGCGGGGGAAAGTGGAGGGGTGATCCAGC	GGGGGAGGGGGGGGGGGGGGGG	+
M16	PAX5_HUMAN.H11MO.0.A	-6	0.00378897	1.51938	0.182591	21	GCCACCCCAGCGGCGGGGGAAAGTGGAGGGGTGATCCAGC	GCCTGGGCAGCAGAGCGTGAC	+
M16	TBX21_HUMAN.H11MO.0.A	-22	0.00396007	1.58799	0.182591	13	GCCACCCCAGCGGCGGGGGAAAGTGGAGGGGTGATCCAGC	GTGGAGGTGTGAA	+
M16	RFX5_HUMAN.H11MO.0.A	-1	0.00538637	2.15994	0.219298	20	GCCACCCCAGCGGCGGGGGAAAGTGGAGGGGTGATCCAGC	TCTGCCTAGCAACAGCTGAC	-
M16	OLIG2_HUMAN.H11MO.0.B	-11	0.00559549	2.24379	0.219298	18	GCCACCCCAGCGGCGGGGGAAAGTGGAGGGGTGATCCAGC	CAGAAGGGAAACAGCTGG	-
M16	SP2_HUMAN.H11MO.0.A	-16	0.00787187	3.15662	0.270135	22	GCCACCCCAGCGGCGGGGGAAAGTGGAGGGGTGATCCAGC	GGGGGGGGGGCGGGGCCGGGGG	+
M16	TAF1_HUMAN.H11MO.0.A	-18	0.00808264	3.24114	0.270135	16	GCCACCCCAGCGGCGGGGGAAAGTGGAGGGGTGATCCAGC	AAGATGGCGGCGGCGG	+
M16	NR1D1_HUMAN.H11MO.0.B	-16	0.00827113	3.31672	0.270135	19	GCCACCCCAGCGGCGGGGGAAAGTGGAGGGGTGATCCAGC	AGGGAAGTGGGTCAGAAGG	+
M16	MAFF_HUMAN.H11MO.0.B	-23	0.00913934	3.66488	0.286551	17	GCCACCCCAGCGGCGGGGGAAAGTGGAGGGGTGATCCAGC	AAAAATGCTGACTCAGCA	-
M16	PTF1A_HUMAN.H11MO.0.B	-25	0.00978823	3.92508	0.293399	15	GCCACCCCAGCGGCGGGGGAAAGTGGAGGGGTGATCCAGC	GGGAAAGGGGGCAGCTGG	-
M16	KLF3_HUMAN.H11MO.0.B	-17	0.0101064	4.05266	0.293399	19	GCCACCCCAGCGGCGGGGGAAAGTGGAGGGGTGATCCAGC	GGGGAGGGGCGGGGCCGGG	+
M16	KLF6_HUMAN.H11MO.0.A	-16	0.010797	4.32959	0.299675	19	GCCACCCCAGCGGCGGGGGAAAGTGGAGGGGTGATCCAGC	GGAAGGGCGGGGCCGGGGG	+
M16	IRF3_HUMAN.H11MO.0.B	-12	0.0110872	4.44596	0.299675	20	GCCACCCCAGCGGCGGGGGAAAGTGGAGGGGTGATCCAGC	GAAAGGGAAAGGGAAAGTGA	+
M16	ZN770_HUMAN.H11MO.0.C	-10	0.0144074	5.77736	0.364292	22	GCCACCCCAGCGGCGGGGGAAAGTGGAGGGGTGATCCAGC	GGGAGGCTGAGGCGGGAGGATC	+
M16	EGR1_HUMAN.H11MO.0.A	-15	0.0151158	6.06145	0.370262	17	GCCACCCCAGCGGCGGGGGAAAGTGGAGGGGTGATCCAGC	GAGGGCGTGGGCGGGGG	+
M16	THA_HUMAN.H11MO.0.C	-16	0.0161775	6.48717	0.384259	17	GCCACCCCAGCGGCGGGGGAAAGTGGAGGGGTGATCCAGC	GGGTCACTTCAGGTCAG	+
M16	KLF15_HUMAN.H11MO.0.A	-12	0.016983	6.81019	0.391528	19	GCCACCCCAGCGGCGGGGGAAAGTGGAGGGGTGATCCAGC	GGGGAGGAGCAGGGGGGGG	+
M16	ZN350_HUMAN.H11MO.0.C	-15	0.0178462	7.15634	0.399673	18	GCCACCCCAGCGGCGGGGGAAAGTGGAGGGGTGATCCAGC	TAGGTCATAAAAGGACTG	-
M16	RXRA_HUMAN.H11MO.0.A	-15	0.0194381	7.79467	0.423231	20	GCCACCCCAGCGGCGGGGGAAAGTGGAGGGGTGATCCAGC	GGGGGAGGCAGAGGTCAGAG	+
M16	ZN394_HUMAN.H11MO.0.C	-11	0.0206557	8.28296	0.437588	20	GCCACCCCAGCGGCGGGGGAAAGTGGAGGGGTGATCCAGC	AGAATGGAATAGAATGGAAT	+
M16	RFX1_HUMAN.H11MO.0.B	-3	0.0242333	9.71755	0.484752	22	GCCACCCCAGCGGCGGGGGAAAGTGGAGGGGTGATCCAGC	GCCCCGGTTGCCATGGCGACGG	+
M16	ZN467_HUMAN.H11MO.0.C	-9	0.0242333	9.71755	0.484752	22	GCCACCCCAGCGGCGGGGGAAAGTGGAGGGGTGATCCAGC	GGGGAGGGGAGGGGGGGGGGGG	+
M16	ZN263_HUMAN.H11MO.0.A	-11	0.0247373	9.91967	0.484752	20	GCCACCCCAGCGGCGGGGGAAAGTGGAGGGGTGATCCAGC	GGGAGGAGGGAGAGGAGGAG	+
M18	RXRA_HUMAN.H11MO.0.A	-20	0.00215725	0.865058	0.453098	20	CTGCCGGCGGCGACGCCGGCGTGGGCGGGACGTGTGCCCG	CTCTGACCTCTGCCTCCCCC	-
M18	ZN563_HUMAN.H11MO.0.C	-14	0.00277846	1.11416	0.453098	21	CTGCCGGCGGCGACGCCGGCGTGGGCGGGACGTGTGCCCG	GGGATCCTCACTGGCAGCTGC	+
M18	SP2_HUMAN.H11MO.0.A	-5	0.00286362	1.14831	0.453098	22	CTGCCGGCGGCGACGCCGGCGTGGGCGGGACGTGTGCCCG	GGGGGGGGGGCGGGGCCGGGGG	+
M18	BRAC_HUMAN.H11MO.0.A	-20	0.00325393	1.30482	0.453098	20	CTGCCGGCGGCGACGCCGGCGTGGGCGGGACGTGTGCCCG	TTAGCAGGGAGGTGTGAAAT	+
M18	THAP1_HUMAN.H11MO.0.C	-10	0.00325544	1.30543	0.453098	22	CTGCCGGCGGCGACGCCGGCGTGGGCGGGACGTGTGCCCG	CGCCGCCATCTTGGCTGCGGGC	+
M18	SP3_HUMAN.H11MO.0.B	-1	0.00397968	1.59585	0.453098	20	CTGCCGGCGGCGACGCCGGCGTGGGCGGGACGTGTGCCCG	GGGGGGGGGCGGGGCCGGGG	+
M19	ZN563_HUMAN.H11MO.0.C	-13	0.000138059	0.0553617	0.108913	21	GGGTGCCCGGGATGGCGCCTGCCCGGTCATCTCGTGGCCC	GGGATCCTCACTGGCAGCTGC	+
M19	THAP1_HUMAN.H11MO.0.C	-21	0.000315454	0.126497	0.124429	19	GGGTGCCCGGGATGGCGCCTGCCCGGTCATCTCGTGGCCC	CGCCGCCATCTTGGCTGCGGGC	+
M19	RXRA_HUMAN.H11MO.0.A	-21	0.00132155	0.529941	0.280716	19	GGGTGCCCGGGATGGCGCCTGCCCGGTCATCTCGTGGCCC	CTCTGACCTCTGCCTCCCCC	-
M19	PATZ1_HUMAN.H11MO.0.C	-18	0.00154406	0.61917	0.280716	22	GGGTGCCCGGGATGGCGCCTGCCCGGTCATCTCGTGGCCC	CCTCCCCCCCCGCCCCCTCCCC	-
M19	SP3_HUMAN.H11MO.0.B	-15	0.00213502	0.856144	0.280716	20	GGGTGCCCGGGATGGCGCCTGCCCGGTCATCTCGTGGCCC	CCCCGGCCCCGCCCCCCCCC	-
M19	THA_HUMAN.H11MO.0.C	-23	0.00362019	1.4517	0.289606	17	GGGTGCCCGGGATGGCGCCTGCCCGGTCATCTCGTGGCCC	CTGACCTGAAGTGACCC	-
M19	NR1D1_HUMAN.H11MO.0.B	-21	0.00370889	1.48726	0.289606	19	GGGTGCCCGGGATGGCGCCTGCCCGGTCATCTCGTGGCCC	CCTTCTGACCCACTTCCCT	-
M19	GATA1_HUMAN.H11MO.0.A	-28	0.00401019	1.60809	0.289606	12	GGGTGCCCGGGATGGCGCCTGCCCGGTCATCTCGTGGCCC	CTGGCGGGGACAGATAAGA	+
M19	SP2_HUMAN.H11MO.0.A	-15	0.00431859	1.73175	0.289606	22	GGGTGCCCGGGATGGCGCCTGCCCGGTCATCTCGTGGCCC	CCCCCGGCCCCGCCCCCCCCCC	-
M19	CLOCK_HUMAN.H11MO.0.C	-26	0.00477239	1.91373	0.289606	14	GGGTGCCCGGGATGGCGCCTGCCCGGTCATCTCGTGGCCC	TGTTCACGTGTCTG	-
M19	RFX5_HUMAN.H11MO.0.A	-18	0.00575133	2.30628	0.317252	20	GGGTGCCCGGGATGGCGCCTGCCCGGTCATCTCGTGGCCC	TCTGCCTAGCAACAGCTGAC	-
M19	SRBP2_HUMAN.H11MO.0.B	-27	0.00635757	2.54939	0.317252	13	GGGTGCCCGGGATGGCGCCTGCCCGGTCATCTCGTGGCCC	CCTCACCCCACCC	-
M19	MAF_HUMAN.H11MO.0.A	-18	0.00738065	2.95964	0.330726	19	GGGTGCCCGGGATGGCGCCTGCCCGGTCATCTCGTGGCCC	TTGCTGAGTCAGCAGATTC	-
M19	KLF6_HUMAN.H11MO.0.A	-14	0.00921534	3.69535	0.372472	19	GGGTGCCCGGGATGGCGCCTGCCCGGTCATCTCGTGGCCC	CCCCCGGCCCCGCCCTTCC	-
M19	RFX1_HUMAN.H11MO.0.B	-15	0.00989594	3.96827	0.372472	22	GGGTGCCCGGGATGGCGCCTGCCCGGTCATCTCGTGGCCC	CCGTCGCCATGGCAACCGGGGC	-
M21	SP2_HUMAN.H11MO.0.A	1	3.3823e-07	0.00013563	0.000263067	21	GGGTGGGGGCGGGCTCCGCACGTTGCGCTGCCGAGGCGGG	GGGGGGGGGGCGGGGCCGGGGG	+
M21	SP3_HUMAN.H11MO.0.B	0	3.28781e-06	0.00131841	0.00127859	20	GGGTGGGGGCGGGCTCCGCACGTTGCGCTGCCGAGGCGGG	GGGGGGGGGCGGGGCCGGGG	+
M21	PATZ1_HUMAN.H11MO.0.C	1	1.79647e-05	0.00720385	0.00465752	21	GGGTGGGGGCGGGCTCCGCACGTTGCGCTGCCGAGGCGGG	GGGGAGGGGGCGGGGGGGGAGG	+
M21	SP4_HUMAN.H11MO.0.A	1	4.92445e-05	0.0197471	0.00957532	19	GGGTGGGGGCGGGCTCCGCACGTTGCGCTGCCGAGGCGGG	GGGAAGGGGGCGGGGCCGGG	+
M21	ZBT17_HUMAN.H11MO.0.A	2	0.00010626	0.0426104	0.0165294	17	GGGTGGGGGCGGGCTCCGCACGTTGCGCTGCCGAGGCGGG	GAGGGTGGGGGAGGGGAAG	+
M21	KLF6_HUMAN.H11MO.0.A	0	0.000158343	0.0634956	0.020526	19	GGGTGGGGGCGGGCTCCGCACGTTGCGCTGCCGAGGCGGG	GGAAGGGCGGGGCCGGGGG	+
M21	MAZ_HUMAN.H11MO.0.A	-1	0.000234451	0.0940148	0.0260501	22	GGGTGGGGGCGGGCTCCGCACGTTGCGCTGCCGAGGCGGG	GGGGGAGGGGGGGGGGGGGGGG	+
M21	ZN341_HUMAN.H11MO.0.C	3	0.000361868	0.145109	0.0351816	19	GGGTGGGGGCGGGCTCCGCACGTTGCGCTGCCGAGGCGGG	GGGGGGGGGGGGAGGGAAGAGC	+
M21	VEZF1_HUMAN.H11MO.0.C	1	0.000480737	0.192776	0.0415452	21	GGGTGGGGGCGGGCTCCGCACGTTGCGCTGCCGAGGCGGG	GGGGAGGGGGGAGGGGGAGGGG	+
M21	SRBP2_HUMAN.H11MO.0.B	0	0.000628926	0.252199	0.0453648	13	GGGTGGGGGCGGGCTCCGCACGTTGCGCTGCCGAGGCGGG	GGGTGGGGTGAGG	+
M21	TAF1_HUMAN.H11MO.0.A	1	0.000641587	0.257277	0.0453648	15	GGGTGGGGGCGGGCTCCGCACGTTGCGCTGCCGAGGCGGG	AAGATGGCGGCGGCGG	+
M21	ZN281_HUMAN.H11MO.0.A	0	0.000758839	0.304294	0.0465756	15	GGGTGGGGGCGGGCTCCGCACGTTGCGCTGCCGAGGCGGG	GGGTGGGGGAGGGGA	+
M21	KLF3_HUMAN.H11MO.0.B	2	0.000778478	0.31217	0.0465756	17	GGGTGGGGGCGGGCTCCGCACGTTGCGCTGCCGAGGCGGG	GGGGAGGGGCGGGGCCGGG	+
M21	WT1_HUMAN.H11MO.0.C	0	0.00190659	0.764543	0.102982	20	GGGTGGGGGCGGGCTCCGCACGTTGCGCTGCCGAGGCGGG	GGGCGGGGGAGGAGGGGGGG	+
M21	MAFF_HUMAN.H11MO.0.B	-7	0.00198609	0.796421	0.102982	18	GGGTGGGGGCGGGCTCCGCACGTTGCGCTGCCGAGGCGGG	TGCTGAGTCAGCATTTTT	+
M21	ZN770_HUMAN.H11MO.0.C	-3	0.00242553	0.972636	0.114192	22	GGGTGGGGGCGGGCTCCGCACGTTGCGCTGCCGAGGCGGG	GGGAGGCTGAGGCGGGAGGATC	+
M21	ZN263_HUMAN.H11MO.0.A	0	0.00249592	1.00086	0.114192	20	GGGTGGGGGCGGGCTCCGCACGTTGCGCTGCCGAGGCGGG	GGGAGGAGGGAGAGGAGGAG	+
M21	SALL4_HUMAN.H11MO.0.B	-4	0.00295401	1.18456	0.127642	10	GGGTGGGGGCGGGCTCCGCACGTTGCGCTGCCGAGGCGGG	GGAGGGTGGG	+
M21	SP1_HUMAN.H11MO.0.A	-3	0.00333781	1.33846	0.136635	22	GGGTGGGGGCGGGCTCCGCACGTTGCGCTGCCGAGGCGGG	GGGGGGCGGGGCCGGGGGGGGG	+
M21	KLF15_HUMAN.H11MO.0.A	1	0.00412691	1.65489	0.160491	18	GGGTGGGGGCGGGCTCCGCACGTTGCGCTGCCGAGGCGGG	GGGGAGGAGCAGGGGGGGG	+
M21	MAF_HUMAN.H11MO.0.A	-6	0.00470936	1.88845	0.174421	19	GGGTGGGGGCGGGCTCCGCACGTTGCGCTGCCGAGGCGGG	TTGCTGAGTCAGCAGATTC	-
M21	RFX1_HUMAN.H11MO.0.B	-15	0.00516638	2.07172	0.176255	22	GGGTGGGGGCGGGCTCCGCACGTTGCGCTGCCGAGGCGGG	GCCCCGGTTGCCATGGCGACGG	+
M21	EGR2_HUMAN.H11MO.0.A	4	0.0052121	2.09005	0.176255	14	GGGTGGGGGCGGGCTCCGCACGTTGCGCTGCCGAGGCGGG	GGGGGGGTGTGGGAGGGG	+
M21	PAX5_HUMAN.H11MO.0.A	-20	0.00549265	2.20255	0.178003	20	GGGTGGGGGCGGGCTCCGCACGTTGCGCTGCCGAGGCGGG	GCCTGGGCAGCAGAGCGTGAC	+
M21	SMAD3_HUMAN.H11MO.0.B	-2	0.00596828	2.39328	0.18568	12	GGGTGGGGGCGGGCTCCGCACGTTGCGCTGCCGAGGCGGG	CAGGTGACAGAG	-
M21	ZN547_HUMAN.H11MO.0.C	0	0.00660758	2.64964	0.190342	20	GGGTGGGGGCGGGCTCCGCACGTTGCGCTGCCGAGGCGGG	GTATGCCTGCTGCATTAGCA	-
M21	ZN563_HUMAN.H11MO.0.C	-4	0.00748523	3.00158	0.205623	21	GGGTGGGGGCGGGCTCCGCACGTTGCGCTGCCGAGGCGGG	GGGATCCTCACTGGCAGCTGC	+
M21	ZN467_HUMAN.H11MO.0.C	10	0.00790359	3.16934	0.205623	12	GGGTGGGGGCGGGCTCCGCACGTTGCGCTGCCGAGGCGGG	GGGGAGGGGAGGGGGGGGGGGG	+
M21	EGR1_HUMAN.H11MO.0.A	2	0.00793119	3.18041	0.205623	15	GGGTGGGGGCGGGCTCCGCACGTTGCGCTGCCGAGGCGGG	GAGGGCGTGGGCGGGGG	+
M21	E2F7_HUMAN.H11MO.0.B	-5	0.00982679	3.94054	0.238846	13	GGGTGGGGGCGGGCTCCGCACGTTGCGCTGCCGAGGCGGG	GGGGCGGGAAAGG	+
M21	KLF1_HUMAN.H11MO.0.A	-4	0.0107273	4.30163	0.252831	14	GGGTGGGGGCGGGCTCCGCACGTTGCGCTGCCGAGGCGGG	GGGGCGGGGCCGGG	+
M21	KLF5_HUMAN.H11MO.0.A	0	0.0115192	4.61921	0.263512	14	GGGTGGGGGCGGGCTCCGCACGTTGCGCTGCCGAGGCGGG	AGGGTGGGGCTGGG	+
M21	Z324A_HUMAN.H11MO.0.C	-24	0.0146771	5.8855	0.326157	16	GGGTGGGGGCGGGCTCCGCACGTTGCGCTGCCGAGGCGGG	TGGCAGCAAAGGATGGTTTGATA	-
M21	THAP1_HUMAN.H11MO.0.C	-17	0.0168741	6.76653	0.364565	22	GGGTGGGGGCGGGCTCCGCACGTTGCGCTGCCGAGGCGGG	GCCCGCAGCCAAGATGGCGGCG	-
M21	MXI1_HUMAN.H11MO.0.A	2	0.021105	8.4631	0.411112	13	GGGTGGGGGCGGGCTCCGCACGTTGCGCTGCCGAGGCGGG	GCACGTGGCGGCGGG	+
M21	NR1D1_HUMAN.H11MO.0.B	-3	0.0211429	8.4783	0.411112	19	GGGTGGGGGCGGGCTCCGCACGTTGCGCTGCCGAGGCGGG	AGGGAAGTGGGTCAGAAGG	+
M21	TBX21_HUMAN.H11MO.0.A	0	0.0248319	9.9576	0.45985	13	GGGTGGGGGCGGGCTCCGCACGTTGCGCTGCCGAGGCGGG	GTGGAGGTGTGAA	+
M21	ZN554_HUMAN.H11MO.0.C	-11	0.0278417	11.1645	0.492151	20	GGGTGGGGGCGGGCTCCGCACGTTGCGCTGCCGAGGCGGG	AGCACCCCACATGGCTCAGC	-
M23	RFX5_HUMAN.H11MO.0.A	-15	0.000849819	0.340777	0.458359	20	TGGGTAGTTGCCGCTTTCCGCAGTTGTTTGTGGGGCCCAC	GTCAGCTGTTGCTAGGCAGA	+
M23	THA_HUMAN.H11MO.0.C	-1	0.00114446	0.458928	0.458359	17	TGGGTAGTTGCCGCTTTCCGCAGTTGTTTGTGGGGCCCAC	GGGTCACTTCAGGTCAG	+
M24	SP3_HUMAN.H11MO.0.B	-15	0.000610015	0.244616	0.296637	20	TTGTGCCGCCTATCTGGCGGGACCGGCAGCCCCCGAAAGG	GGGGGGGGGCGGGGCCGGGG	+
M24	SP2_HUMAN.H11MO.0.A	-14	0.000780776	0.313091	0.296637	22	TTGTGCCGCCTATCTGGCGGGACCGGCAGCCCCCGAAAGG	GGGGGGGGGGCGGGGCCGGGGG	+
M24	RXRA_HUMAN.H11MO.0.A	-16	0.00173098	0.694123	0.296637	20	TTGTGCCGCCTATCTGGCGGGACCGGCAGCCCCCGAAAGG	GGGGGAGGCAGAGGTCAGAG	+
M24	ZN563_HUMAN.H11MO.0.C	-12	0.00191858	0.769352	0.296637	21	TTGTGCCGCCTATCTGGCGGGACCGGCAGCCCCCGAAAGG	GGGATCCTCACTGGCAGCTGC	+
M24	PATZ1_HUMAN.H11MO.0.C	-17	0.00236235	0.947304	0.296637	22	TTGTGCCGCCTATCTGGCGGGACCGGCAGCCCCCGAAAGG	GGGGAGGGGGCGGGGGGGGAGG	+
M24	VEZF1_HUMAN.H11MO.0.C	-16	0.00269877	1.0822	0.296637	22	TTGTGCCGCCTATCTGGCGGGACCGGCAGCCCCCGAAAGG	GGGGAGGGGGGAGGGGGAGGGG	+
M24	ZBT17_HUMAN.H11MO.0.A	-16	0.00274328	1.10005	0.296637	19	TTGTGCCGCCTATCTGGCGGGACCGGCAGCCCCCGAAAGG	GAGGGTGGGGGAGGGGAAG	+
M24	THAP1_HUMAN.H11MO.0.C	-4	0.00328824	1.31858	0.296637	22	TTGTGCCGCCTATCTGGCGGGACCGGCAGCCCCCGAAAGG	GCCCGCAGCCAAGATGGCGGCG	-
M24	ZN341_HUMAN.H11MO.0.C	-11	0.00426219	1.70914	0.306846	22	TTGTGCCGCCTATCTGGCGGGACCGGCAGCCCCCGAAAGG	GGGGGGGGGGGGAGGGAAGAGC	+
M24	KLF6_HUMAN.H11MO.0.A	-10	0.00555237	2.2265	0.338233	19	TTGTGCCGCCTATCTGGCGGGACCGGCAGCCCCCGAAAGG	GGAAGGGCGGGGCCGGGGG	+
M24	NR1D1_HUMAN.H11MO.0.B	-14	0.00555237	2.2265	0.338233	19	TTGTGCCGCCTATCTGGCGGGACCGGCAGCCCCCGAAAGG	CCTTCTGACCCACTTCCCT	-
M24	SP4_HUMAN.H11MO.0.A	-14	0.00601377	2.41152	0.339201	20	TTGTGCCGCCTATCTGGCGGGACCGGCAGCCCCCGAAAGG	GGGAAGGGGGCGGGGCCGGG	+
M24	MAZ_HUMAN.H11MO.0.A	-16	0.00799405	3.20561	0.372391	22	TTGTGCCGCCTATCTGGCGGGACCGGCAGCCCCCGAAAGG	GGGGGAGGGGGGGGGGGGGGGG	+
M24	OSR2_HUMAN.H11MO.0.C	-14	0.00954915	3.82921	0.42012	16	TTGTGCCGCCTATCTGGCGGGACCGGCAGCCCCCGAAAGG	CAGCAGAAGCAGCAGC	-
M24	KLF3_HUMAN.H11MO.0.B	-8	0.0108594	4.3546	0.426031	19	TTGTGCCGCCTATCTGGCGGGACCGGCAGCCCCCGAAAGG	GGGGAGGGGCGGGGCCGGG	+
M24	LYL1_HUMAN.H11MO.0.A	-16	0.0112974	4.53027	0.426031	14	TTGTGCCGCCTATCTGGCGGGACCGGCAGCCCCCGAAAGG	CAGGAAACAGCTGG	-
M25	PATZ1_HUMAN.H11MO.0.C	-4	1.68074e-05	0.00673978	0.00482852	22	CGCGCGGGCGGCGGCGGCGGCGGCCGCAGCCACTCCTGGG	GGGGAGGGGGCGGGGGGGGAGG	+
M25	SP4_HUMAN.H11MO.0.A	-14	1.70972e-05	0.00685598	0.00482852	20	CGCGCGGGCGGCGGCGGCGGCGGCCGCAGCCACTCCTGGG	GGGAAGGGGGCGGGGCCGGG	+
M25	SP2_HUMAN.H11MO.0.A	-14	2.00186e-05	0.00802745	0.00482852	22	CGCGCGGGCGGCGGCGGCGGCGGCCGCAGCCACTCCTGGG	GGGGGGGGGGCGGGGCCGGGGG	+
M25	SP3_HUMAN.H11MO.0.B	-15	2.47968e-05	0.00994351	0.00482852	20	CGCGCGGGCGGCGGCGGCGGCGGCCGCAGCCACTCCTGGG	GGGGGGGGGCGGGGCCGGGG	+
M25	THAP1_HUMAN.H11MO.0.C	-3	3.35302e-05	0.0134456	0.00522329	22	CGCGCGGGCGGCGGCGGCGGCGGCCGCAGCCACTCCTGGG	GCCCGCAGCCAAGATGGCGGCG	-
M25	ZN341_HUMAN.H11MO.0.C	-5	5.10317e-05	0.0204637	0.00567834	22	CGCGCGGGCGGCGGCGGCGGCGGCCGCAGCCACTCCTGGG	GGGGGGGGGGGGAGGGAAGAGC	+
M25	ZN563_HUMAN.H11MO.0.C	-9	0.000331997	0.133131	0.0317576	21	CGCGCGGGCGGCGGCGGCGGCGGCCGCAGCCACTCCTGGG	GGGATCCTCACTGGCAGCTGC	+
M25	VEZF1_HUMAN.H11MO.0.C	-6	0.000366954	0.147148	0.0317576	22	CGCGCGGGCGGCGGCGGCGGCGGCCGCAGCCACTCCTGGG	GGGGAGGGGGGAGGGGGAGGGG	+
M25	KLF3_HUMAN.H11MO.0.B	-15	0.000436067	0.174863	0.033965	19	CGCGCGGGCGGCGGCGGCGGCGGCCGCAGCCACTCCTGGG	GGGGAGGGGCGGGGCCGGG	+
M25	KLF6_HUMAN.H11MO.0.A	-1	0.000651214	0.261137	0.0427643	19	CGCGCGGGCGGCGGCGGCGGCGGCCGCAGCCACTCCTGGG	GGAAGGGCGGGGCCGGGGG	+
M25	MAZ_HUMAN.H11MO.0.A	-3	0.000661157	0.265124	0.0427643	22	CGCGCGGGCGGCGGCGGCGGCGGCCGCAGCCACTCCTGGG	GGGGGAGGGGGGGGGGGGGGGG	+
M25	OSR2_HUMAN.H11MO.0.C	-14	0.00071375	0.286214	0.0427643	16	CGCGCGGGCGGCGGCGGCGGCGGCCGCAGCCACTCCTGGG	CAGCAGAAGCAGCAGC	-
M25	PTF1A_HUMAN.H11MO.0.B	-12	0.000945779	0.379257	0.0526187	18	CGCGCGGGCGGCGGCGGCGGCGGCCGCAGCCACTCCTGGG	GGGAAAGGGGGCAGCTGG	-
M25	EGR1_HUMAN.H11MO.0.A	-3	0.00107132	0.4296	0.0556298	17	CGCGCGGGCGGCGGCGGCGGCGGCCGCAGCCACTCCTGGG	GAGGGCGTGGGCGGGGG	+
M25	TAF1_HUMAN.H11MO.0.A	-7	0.00229331	0.919616	0.103011	16	CGCGCGGGCGGCGGCGGCGGCGGCCGCAGCCACTCCTGGG	AAGATGGCGGCGGCGG	+
M25	RXRA_HUMAN.H11MO.0.A	-9	0.00267234	1.07161	0.103011	20	CGCGCGGGCGGCGGCGGCGGCGGCCGCAGCCACTCCTGGG	GGGGGAGGCAGAGGTCAGAG	+
M25	MYOD1_HUMAN.H11MO.0.A	-15	0.00272562	1.09297	0.103011	15	CGCGCGGGCGGCGGCGGCGGCGGCCGCAGCCACTCCTGGG	GGCAGGAACAGCTGC	-
M25	ASCL1_HUMAN.H11MO.0.A	-18	0.00290955	1.16673	0.103011	14	CGCGCGGGCGGCGGCGGCGGCGGCCGCAGCCACTCCTGGG	GGGAGCAGGTGCAG	-
M25	LYL1_HUMAN.H11MO.0.A	-13	0.00290955	1.16673	0.103011	14	CGCGCGGGCGGCGGCGGCGGCGGCCGCAGCCACTCCTGGG	CAGGAAACAGCTGG	-
M25	PAX5_HUMAN.H11MO.0.A	-7	0.00336833	1.3507	0.109316	21	CGCGCGGGCGGCGGCGGCGGCGGCCGCAGCCACTCCTGGG	GCCTGGGCAGCAGAGCGTGAC	+
M25	ZN335_HUMAN.H11MO.0.A	-3	0.00418557	1.67841	0.128764	22	CGCGCGGGCGGCGGCGGCGGCGGCCGCAGCCACTCCTGGG	TCAGGCAGCGCCGAGGACAGCC	-
M25	WT1_HUMAN.H11MO.0.C	-5	0.00433455	1.73815	0.128764	20	CGCGCGGGCGGCGGCGGCGGCGGCCGCAGCCACTCCTGGG	GGGCGGGGGAGGAGGGGGGG	+
M25	ZN770_HUMAN.H11MO.0.C	-5	0.00446354	1.78988	0.128764	22	CGCGCGGGCGGCGGCGGCGGCGGCCGCAGCCACTCCTGGG	GGGAGGCTGAGGCGGGAGGATC	+
M25	ZBT17_HUMAN.H11MO.0.A	-13	0.00831925	3.33602	0.231422	19	CGCGCGGGCGGCGGCGGCGGCGGCCGCAGCCACTCCTGGG	GAGGGTGGGGGAGGGGAAG	+
M25	ZN467_HUMAN.H11MO.0.C	-4	0.00888765	3.56395	0.237337	22	CGCGCGGGCGGCGGCGGCGGCGGCCGCAGCCACTCCTGGG	GGGGAGGGGAGGGGGGGGGGGG	+
M25	EGR2_HUMAN.H11MO.0.A	-4	0.00930328	3.73062	0.237337	18	CGCGCGGGCGGCGGCGGCGGCGGCCGCAGCCACTCCTGGG	GGGGGGGTGTGGGAGGGG	+
M25	RFX1_HUMAN.H11MO.0.B	-5	0.00944602	3.78785	0.237337	22	CGCGCGGGCGGCGGCGGCGGCGGCCGCAGCCACTCCTGGG	CCGTCGCCATGGCAACCGGGGC	-
M25	ZN263_HUMAN.H11MO.0.A	-5	0.011581	4.64399	0.281887	20	CGCGCGGGCGGCGGCGGCGGCGGCCGCAGCCACTCCTGGG	GGGAGGAGGGAGAGGAGGAG	+
M25	CLOCK_HUMAN.H11MO.0.C	-14	0.01448	5.80647	0.341769	14	CGCGCGGGCGGCGGCGGCGGCGGCCGCAGCCACTCCTGGG	CAGACACGTGAACA	+
M25	MAF_HUMAN.H11MO.0.A	-14	0.0169505	6.79714	0.377218	19	CGCGCGGGCGGCGGCGGCGGCGGCCGCAGCCACTCCTGGG	TTGCTGAGTCAGCAGATTC	-
M25	KLF15_HUMAN.H11MO.0.A	-4	0.0180464	7.23659	0.39045	19	CGCGCGGGCGGCGGCGGCGGCGGCCGCAGCCACTCCTGGG	GGGGAGGAGCAGGGGGGGG	+
M25	SP1_HUMAN.H11MO.0.A	-5	0.0192013	7.69972	0.40421	22	CGCGCGGGCGGCGGCGGCGGCGGCCGCAGCCACTCCTGGG	GGGGGGCGGGGCCGGGGGGGGG	+
M25	Z324A_HUMAN.H11MO.0.C	-11	0.020769	8.32836	0.425706	23	CGCGCGGGCGGCGGCGGCGGCGGCCGCAGCCACTCCTGGG	TGGCAGCAAAGGATGGTTTGATA	-
M25	OLIG2_HUMAN.H11MO.0.B	-9	0.0232265	9.31382	0.463871	18	CGCGCGGGCGGCGGCGGCGGCGGCCGCAGCCACTCCTGGG	CAGAAGGGAAACAGCTGG	-
M26	SP2_HUMAN.H11MO.0.A	-15	4.42168e-05	0.017731	0.0181252	22	GCGCGGGTGTGGCTTCGGCCGGGCGCGGGCCGTCGCCACC	CCCCCGGCCCCGCCCCCCCCCC	-
M26	ZN563_HUMAN.H11MO.0.C	-11	4.58894e-05	0.0184017	0.0181252	21	GCGCGGGTGTGGCTTCGGCCGGGCGCGGGCCGTCGCCACC	GCAGCTGCCAGTGAGGATCCC	-
M26	SP3_HUMAN.H11MO.0.B	-15	0.000104173	0.0417736	0.0274306	20	GCGCGGGTGTGGCTTCGGCCGGGCGCGGGCCGTCGCCACC	GGGGGGGGGCGGGGCCGGGG	+
M26	KLF3_HUMAN.H11MO.0.B	-17	0.000646112	0.259091	0.102079	19	GCGCGGGTGTGGCTTCGGCCGGGCGCGGGCCGTCGCCACC	CCCGGCCCCGCCCCTCCCC	-
M26	PATZ1_HUMAN.H11MO.0.C	-15	0.00105626	0.423562	0.119199	22	GCGCGGGTGTGGCTTCGGCCGGGCGCGGGCCGTCGCCACC	CCTCCCCCCCCGCCCCCTCCCC	-
M26	KLF6_HUMAN.H11MO.0.A	-17	0.00154648	0.620139	0.152705	19	GCGCGGGTGTGGCTTCGGCCGGGCGCGGGCCGTCGCCACC	GGAAGGGCGGGGCCGGGGG	+
M26	SP4_HUMAN.H11MO.0.A	-17	0.00254821	1.02183	0.203409	20	GCGCGGGTGTGGCTTCGGCCGGGCGCGGGCCGTCGCCACC	CCCGGCCCCGCCCCCTTCCC	-
M26	NR1H4_HUMAN.H11MO.0.B	-15	0.00283246	1.13581	0.203409	19	GCGCGGGTGTGGCTTCGGCCGGGCGCGGGCCGTCGCCACC	CCTCGGGGTCATTGACCCC	-
M26	THAP1_HUMAN.H11MO.0.C	-9	0.00323917	1.29891	0.209067	22	GCGCGGGTGTGGCTTCGGCCGGGCGCGGGCCGTCGCCACC	CGCCGCCATCTTGGCTGCGGGC	+
M26	RXRA_HUMAN.H11MO.0.A	-14	0.00516979	2.07309	0.240228	20	GCGCGGGTGTGGCTTCGGCCGGGCGCGGGCCGTCGCCACC	GGGGGAGGCAGAGGTCAGAG	+
M26	CLOCK_HUMAN.H11MO.0.C	-19	0.00687831	2.7582	0.282315	14	GCGCGGGTGTGGCTTCGGCCGGGCGCGGGCCGTCGCCACC	CAGACACGTGAACA	+
M26	MXI1_HUMAN.H11MO.0.A	-8	0.00714768	2.86622	0.282315	15	GCGCGGGTGTGGCTTCGGCCGGGCGCGGGCCGTCGCCACC	CCCGCCGCCACGTGC	-
M26	Z324A_HUMAN.H11MO.0.C	-16	0.00888443	3.56265	0.334202	23	GCGCGGGTGTGGCTTCGGCCGGGCGCGGGCCGTCGCCACC	TGGCAGCAAAGGATGGTTTGATA	-
M26	ZN341_HUMAN.H11MO.0.C	-8	0.0125178	5.01966	0.41202	22	GCGCGGGTGTGGCTTCGGCCGGGCGCGGGCCGTCGCCACC	GGGGGGGGGGGGAGGGAAGAGC	+
M28	ZN563_HUMAN.H11MO.0.C	-17	0.000826257	0.331329	0.341857	21	GTGGGCGGAGCCCGGGCGGGGGGCCTGCCGCGAGCCCTGC	GGGATCCTCACTGGCAGCTGC	+
M28	ZN554_HUMAN.H11MO.0.C	-4	0.00119136	0.477735	0.341857	20	GTGGGCGGAGCCCGGGCGGGGGGCCTGCCGCGAGCCCTGC	GCTGAGCCATGTGGGGTGCT	+
M28	SP3_HUMAN.H11MO.0.B	-2	0.00128196	0.514068	0.341857	20	GTGGGCGGAGCCCGGGCGGGGGGCCTGCCGCGAGCCCTGC	GGGGGGGGGCGGGGCCGGGG	+
M28	SP2_HUMAN.H11MO.0.A	-1	0.00214868	0.861621	0.429736	22	GTGGGCGGAGCCCGGGCGGGGGGCCTGCCGCGAGCCCTGC	GGGGGGGGGGCGGGGCCGGGGG	+
M29	SP2_HUMAN.H11MO.0.A	-16	0.000177836	0.0713123	0.0843697	22	AGGCGGGCCGCGGTGGGGGCGGCGGCCCGGGCCCGCACGG	GGGGGGGGGGCGGGGCCGGGGG	+
M29	SP3_HUMAN.H11MO.0.B	-4	0.000212526	0.0852231	0.0843697	20	AGGCGGGCCGCGGTGGGGGCGGCGGCCCGGGCCCGCACGG	GGGGGGGGGCGGGGCCGGGG	+
M29	PATZ1_HUMAN.H11MO.0.C	-3	0.00115729	0.464074	0.267099	22	AGGCGGGCCGCGGTGGGGGCGGCGGCCCGGGCCCGCACGG	GGGGAGGGGGCGGGGGGGGAGG	+
M29	RXRA_HUMAN.H11MO.0.A	-11	0.0016215	0.650222	0.267099	20	AGGCGGGCCGCGGTGGGGGCGGCGGCCCGGGCCCGCACGG	GGGGGAGGCAGAGGTCAGAG	+
M29	ZN341_HUMAN.H11MO.0.C	-1	0.00231899	0.929914	0.267099	22	AGGCGGGCCGCGGTGGGGGCGGCGGCCCGGGCCCGCACGG	GGGGGGGGGGGGAGGGAAGAGC	+
M29	THAP1_HUMAN.H11MO.0.C	-5	0.00248183	0.995214	0.267099	22	AGGCGGGCCGCGGTGGGGGCGGCGGCCCGGGCCCGCACGG	GCCCGCAGCCAAGATGGCGGCG	-
M29	ZN563_HUMAN.H11MO.0.C	-8	0.00260178	1.04331	0.267099	21	AGGCGGGCCGCGGTGGGGGCGGCGGCCCGGGCCCGCACGG	GCAGCTGCCAGTGAGGATCCC	-
M29	SP4_HUMAN.H11MO.0.A	-16	0.00269127	1.0792	0.267099	20	AGGCGGGCCGCGGTGGGGGCGGCGGCCCGGGCCCGCACGG	GGGAAGGGGGCGGGGCCGGG	+
M29	VEZF1_HUMAN.H11MO.0.C	-3	0.00324631	1.30177	0.275443	22	AGGCGGGCCGCGGTGGGGGCGGCGGCCCGGGCCCGCACGG	GGGGAGGGGGGAGGGGGAGGGG	+
M29	GATA1_HUMAN.H11MO.0.A	-27	0.00422702	1.69503	0.279677	13	AGGCGGGCCGCGGTGGGGGCGGCGGCCCGGGCCCGCACGG	CTGGCGGGGACAGATAAGA	+
M29	KLF6_HUMAN.H11MO.0.A	-6	0.00560419	2.24728	0.331627	19	AGGCGGGCCGCGGTGGGGGCGGCGGCCCGGGCCCGCACGG	GGAAGGGCGGGGCCGGGGG	+
M29	USF2_HUMAN.H11MO.0.A	10	0.00689879	2.76641	0.342339	9	AGGCGGGCCGCGGTGGGGGCGGCGGCCCGGGCCCGCACGG	GGGTCACGTGGCCGCGGCG	+
M29	KLF3_HUMAN.H11MO.0.B	-13	0.0073885	2.96279	0.345073	19	AGGCGGGCCGCGGTGGGGGCGGCGGCCCGGGCCCGCACGG	GGGGAGGGGCGGGGCCGGG	+
M30	SP3_HUMAN.H11MO.0.B	-3	0.000667431	0.26764	0.310896	20	GTCGGGCTGCCGCGGGCCCGCGGCGTGCGACACCGACGCT	GGGGGGGGGCGGGGCCGGGG	+
M30	SP2_HUMAN.H11MO.0.A	-2	0.000971952	0.389753	0.310896	22	GTCGGGCTGCCGCGGGCCCGCGGCGTGCGACACCGACGCT	GGGGGGGGGGCGGGGCCGGGGG	+
M30	RXRA_HUMAN.H11MO.0.A	-2	0.00129131	0.517817	0.310896	20	GTCGGGCTGCCGCGGGCCCGCGGCGTGCGACACCGACGCT	GGGGGAGGCAGAGGTCAGAG	+
M30	ZN563_HUMAN.H11MO.0.C	-5	0.00195551	0.784159	0.310896	21	GTCGGGCTGCCGCGGGCCCGCGGCGTGCGACACCGACGCT	GCAGCTGCCAGTGAGGATCCC	-
M32	SP3_HUMAN.H11MO.0.B	-13	0.00129617	0.519763	0.413711	20	CGCGGCTCCGTGGCGCGGGCCCCGGGGGTGCCCTCGGACC	CCCCGGCCCCGCCCCCCCCC	-
M32	SP2_HUMAN.H11MO.0.A	-12	0.00218946	0.877973	0.413711	22	CGCGGCTCCGTGGCGCGGGCCCCGGGGGTGCCCTCGGACC	CCCCCGGCCCCGCCCCCCCCCC	-
M32	RXRA_HUMAN.H11MO.0.A	-13	0.00348028	1.39559	0.413711	20	CGCGGCTCCGTGGCGCGGGCCCCGGGGGTGCCCTCGGACC	CTCTGACCTCTGCCTCCCCC	-
M32	ZN563_HUMAN.H11MO.0.C	-2	0.00386049	1.54805	0.413711	21	CGCGGCTCCGTGGCGCGGGCCCCGGGGGTGCCCTCGGACC	GGGATCCTCACTGGCAGCTGC	+
M32	THAP1_HUMAN.H11MO.0.C	-17	0.0039403	1.58006	0.413711	22	CGCGGCTCCGTGGCGCGGGCCCCGGGGGTGCCCTCGGACC	CGCCGCCATCTTGGCTGCGGGC	+
M32	PATZ1_HUMAN.H11MO.0.C	-3	0.00447633	1.79501	0.413711	22	CGCGGCTCCGTGGCGCGGGCCCCGGGGGTGCCCTCGGACC	GGGGAGGGGGCGGGGGGGGAGG	+
M32	GATA1_HUMAN.H11MO.0.A	-29	0.00702834	2.81837	0.467379	11	CGCGGCTCCGTGGCGCGGGCCCCGGGGGTGCCCTCGGACC	CTGGCGGGGACAGATAAGA	+
M33	ZN563_HUMAN.H11MO.0.C	-2	9.31132e-05	0.0373384	0.0746768	21	AGGGCCTCCGCCCGCGGTGCCGGACGGGGTACCGGCGCGA	GGGATCCTCACTGGCAGCTGC	+
M34	SP3_HUMAN.H11MO.0.B	-9	1.29018e-05	0.00517363	0.0101651	20	GGATGCTCAGCGACGGCGCGGAGCGGCCCGGCCGCGCTCC	GGGGGGGGGCGGGGCCGGGG	+
M34	SP2_HUMAN.H11MO.0.A	-8	5.22866e-05	0.0209669	0.0205978	22	GGATGCTCAGCGACGGCGCGGAGCGGCCCGGCCGCGCTCC	GGGGGGGGGGCGGGGCCGGGGG	+
M34	KLF6_HUMAN.H11MO.0.A	-9	0.00013338	0.0534854	0.0350291	19	GGATGCTCAGCGACGGCGCGGAGCGGCCCGGCCGCGCTCC	GGAAGGGCGGGGCCGGGGG	+
M34	KLF3_HUMAN.H11MO.0.B	-7	0.000338079	0.13557	0.0665913	19	GGATGCTCAGCGACGGCGCGGAGCGGCCCGGCCGCGCTCC	GGGGAGGGGCGGGGCCGGG	+
M34	PATZ1_HUMAN.H11MO.0.C	-12	0.000595566	0.238822	0.0938468	22	GGATGCTCAGCGACGGCGCGGAGCGGCCCGGCCGCGCTCC	GGGGAGGGGGCGGGGGGGGAGG	+
M34	THAP1_HUMAN.H11MO.0.C	-15	0.00106008	0.425093	0.139203	22	GGATGCTCAGCGACGGCGCGGAGCGGCCCGGCCGCGCTCC	GCCCGCAGCCAAGATGGCGGCG	-
M34	SP4_HUMAN.H11MO.0.A	-8	0.002314	0.927913	0.191154	20	GGATGCTCAGCGACGGCGCGGAGCGGCCCGGCCGCGCTCC	GGGAAGGGGGCGGGGCCGGG	+
M34	ZBT17_HUMAN.H11MO.0.A	-5	0.00234796	0.941532	0.191154	19	GGATGCTCAGCGACGGCGCGGAGCGGCCCGGCCGCGCTCC	GAGGGTGGGGGAGGGGAAG	+
M34	ZN341_HUMAN.H11MO.0.C	-5	0.00242619	0.9729	0.191154	22	GGATGCTCAGCGACGGCGCGGAGCGGCCCGGCCGCGCTCC	GGGGGGGGGGGGAGGGAAGAGC	+
M34	SRBP2_HUMAN.H11MO.0.B	-10	0.00475662	1.9074	0.28828	13	GGATGCTCAGCGACGGCGCGGAGCGGCCCGGCCGCGCTCC	GGGTGGGGTGAGG	+
M34	TBX21_HUMAN.H11MO.0.A	-9	0.00475662	1.9074	0.28828	13	GGATGCTCAGCGACGGCGCGGAGCGGCCCGGCCGCGCTCC	GTGGAGGTGTGAA	+
M34	RFX1_HUMAN.H11MO.0.B	-5	0.00775528	3.10987	0.336133	22	GGATGCTCAGCGACGGCGCGGAGCGGCCCGGCCGCGCTCC	GCCCCGGTTGCCATGGCGACGG	+
M34	KLF1_HUMAN.H11MO.0.A	-12	0.00819583	3.28653	0.336133	14	GGATGCTCAGCGACGGCGCGGAGCGGCCCGGCCGCGCTCC	GGGGCGGGGCCGGG	+
M34	VEZF1_HUMAN.H11MO.0.C	-9	0.0082498	3.30817	0.336133	22	GGATGCTCAGCGACGGCGCGGAGCGGCCCGGCCGCGCTCC	GGGGAGGGGGGAGGGGGAGGGG	+
M34	EGR1_HUMAN.H11MO.0.A	-7	0.00838225	3.36128	0.336133	17	GGATGCTCAGCGACGGCGCGGAGCGGCCCGGCCGCGCTCC	GAGGGCGTGGGCGGGGG	+
M34	E2F4_HUMAN.H11MO.0.A	-11	0.00847649	3.39907	0.336133	13	GGATGCTCAGCGACGGCGCGGAGCGGCCCGGCCGCGCTCC	GGGGGCGGGAAAT	+
M34	MAZ_HUMAN.H11MO.0.A	-12	0.00877333	3.51811	0.336133	22	GGATGCTCAGCGACGGCGCGGAGCGGCCCGGCCGCGCTCC	GGGGGAGGGGGGGGGGGGGGGG	+
M34	ZN563_HUMAN.H11MO.0.C	1	0.00895923	3.59265	0.336133	20	GGATGCTCAGCGACGGCGCGGAGCGGCCCGGCCGCGCTCC	GGGATCCTCACTGGCAGCTGC	+
M34	SP1_HUMAN.H11MO.0.A	-10	0.00991369	3.97539	0.355036	22	GGATGCTCAGCGACGGCGCGGAGCGGCCCGGCCGCGCTCC	GGGGGGCGGGGCCGGGGGGGGG	+
M34	RXRA_HUMAN.H11MO.0.A	-3	0.0122874	4.92725	0.403229	20	GGATGCTCAGCGACGGCGCGGAGCGGCCCGGCCGCGCTCC	GGGGGAGGCAGAGGTCAGAG	+
M34	Z324A_HUMAN.H11MO.0.C	0	0.0127948	5.1307	0.403229	23	GGATGCTCAGCGACGGCGCGGAGCGGCCCGGCCGCGCTCC	TGGCAGCAAAGGATGGTTTGATA	-
M34	E2F1_HUMAN.H11MO.0.A	-10	0.0150536	6.03649	0.423586	14	GGATGCTCAGCGACGGCGCGGAGCGGCCCGGCCGCGCTCC	GGGGGGCGGGAAAG	+
M34	TFDP1_HUMAN.H11MO.0.C	-10	0.0150536	6.03649	0.423586	14	GGATGCTCAGCGACGGCGCGGAGCGGCCCGGCCGCGCTCC	GGGGGGCGGGAAAA	+
M34	MXI1_HUMAN.H11MO.0.A	-13	0.016268	6.52347	0.427572	15	GGATGCTCAGCGACGGCGCGGAGCGGCCCGGCCGCGCTCC	GCACGTGGCGGCGGG	+
M34	E2F2_HUMAN.H11MO.0.B	-14	0.0162806	6.52853	0.427572	10	GGATGCTCAGCGACGGCGCGGAGCGGCCCGGCCGCGCTCC	GGCGCGAAAC	+
M34	ZN554_HUMAN.H11MO.0.C	-7	0.0200963	8.05862	0.49668	20	GGATGCTCAGCGACGGCGCGGAGCGGCCCGGCCGCGCTCC	AGCACCCCACATGGCTCAGC	-
M34	KLF5_HUMAN.H11MO.0.A	-12	0.0201729	8.08932	0.49668	14	GGATGCTCAGCGACGGCGCGGAGCGGCCCGGCCGCGCTCC	AGGGTGGGGCTGGG	+
M36	SP2_HUMAN.H11MO.0.A	-12	2.56179e-06	0.00102728	0.00199715	22	ATCGGCGCGGCGCTCGCGGGGGCGGGCCGCGCGGCCCCGC	GGGGGGGGGGCGGGGCCGGGGG	+
M36	SP3_HUMAN.H11MO.0.B	-13	1.12307e-05	0.0045035	0.00437767	20	ATCGGCGCGGCGCTCGCGGGGGCGGGCCGCGCGGCCCCGC	GGGGGGGGGCGGGGCCGGGG	+
M36	PATZ1_HUMAN.H11MO.0.C	-12	0.000126288	0.0506414	0.0328176	22	ATCGGCGCGGCGCTCGCGGGGGCGGGCCGCGCGGCCCCGC	GGGGAGGGGGCGGGGGGGGAGG	+
M36	KLF6_HUMAN.H11MO.0.A	-15	0.000190723	0.07648	0.0371715	19	ATCGGCGCGGCGCTCGCGGGGGCGGGCCGCGCGGCCCCGC	GGAAGGGCGGGGCCGGGGG	+
M36	MAZ_HUMAN.H11MO.0.A	-17	0.000285947	0.114665	0.0445843	22	ATCGGCGCGGCGCTCGCGGGGGCGGGCCGCGCGGCCCCGC	GGGGGAGGGGGGGGGGGGGGGG	+
M36	THAP1_HUMAN.H11MO.0.C	-5	0.000550248	0.220649	0.0714948	22	ATCGGCGCGGCGCTCGCGGGGGCGGGCCGCGCGGCCCCGC	CGCCGCCATCTTGGCTGCGGGC	+
M36	SP4_HUMAN.H11MO.0.A	-12	0.000960462	0.385145	0.106967	20	ATCGGCGCGGCGCTCGCGGGGGCGGGCCGCGCGGCCCCGC	GGGAAGGGGGCGGGGCCGGG	+
M36	E2F4_HUMAN.H11MO.0.A	-17	0.00145093	0.581823	0.126222	13	ATCGGCGCGGCGCTCGCGGGGGCGGGCCGCGCGGCCCCGC	GGGGGCGGGAAAT	+
M36	EGR1_HUMAN.H11MO.0.A	-11	0.00145718	0.584328	0.126222	17	ATCGGCGCGGCGCTCGCGGGGGCGGGCCGCGCGGCCCCGC	GAGGGCGTGGGCGGGGG	+
M36	WT1_HUMAN.H11MO.0.C	-13	0.00183049	0.734026	0.139706	20	ATCGGCGCGGCGCTCGCGGGGGCGGGCCGCGCGGCCCCGC	GGGCGGGGGAGGAGGGGGGG	+
M36	SP1_HUMAN.H11MO.0.A	-10	0.00201841	0.809383	0.139706	22	ATCGGCGCGGCGCTCGCGGGGGCGGGCCGCGCGGCCCCGC	GGGGGGCGGGGCCGGGGGGGGG	+
M36	KLF3_HUMAN.H11MO.0.B	-13	0.00215045	0.862328	0.139706	19	ATCGGCGCGGCGCTCGCGGGGGCGGGCCGCGCGGCCCCGC	GGGGAGGGGCGGGGCCGGG	+
M36	EGR2_HUMAN.H11MO.0.A	-9	0.00256003	1.02657	0.150968	18	ATCGGCGCGGCGCTCGCGGGGGCGGGCCGCGCGGCCCCGC	GGGGGGGTGTGGGAGGGG	+
M36	KLF1_HUMAN.H11MO.0.A	-29	0.0027111	1.08715	0.150968	11	ATCGGCGCGGCGCTCGCGGGGGCGGGCCGCGCGGCCCCGC	CCCGGCCCCGCCCC	-
M36	E2F6_HUMAN.H11MO.0.A	-18	0.0033921	1.36023	0.165278	13	ATCGGCGCGGCGCTCGCGGGGGCGGGCCGCGCGGCCCCGC	GGGGCGGGAAGGG	+
M36	E2F7_HUMAN.H11MO.0.B	-18	0.0033921	1.36023	0.165278	13	ATCGGCGCGGCGCTCGCGGGGGCGGGCCGCGCGGCCCCGC	GGGGCGGGAAAGG	+
M36	VEZF1_HUMAN.H11MO.0.C	-9	0.00383468	1.53771	0.165692	22	ATCGGCGCGGCGCTCGCGGGGGCGGGCCGCGCGGCCCCGC	GGGGAGGGGGGAGGGGGAGGGG	+
M36	ZN341_HUMAN.H11MO.0.C	-18	0.00383468	1.53771	0.165692	22	ATCGGCGCGGCGCTCGCGGGGGCGGGCCGCGCGGCCCCGC	GGGGGGGGGGGGAGGGAAGAGC	+
M36	KLF15_HUMAN.H11MO.0.A	-6	0.0040382	1.61932	0.165692	19	ATCGGCGCGGCGCTCGCGGGGGCGGGCCGCGCGGCCCCGC	GGGGAGGAGCAGGGGGGGG	+
M36	USF2_HUMAN.H11MO.0.A	-10	0.00456614	1.83102	0.169511	19	ATCGGCGCGGCGCTCGCGGGGGCGGGCCGCGCGGCCCCGC	GGGTCACGTGGCCGCGGCG	+
M36	ZBT17_HUMAN.H11MO.0.A	-11	0.00515774	2.06825	0.18277	19	ATCGGCGCGGCGCTCGCGGGGGCGGGCCGCGCGGCCCCGC	GAGGGTGGGGGAGGGGAAG	+
M36	ZN770_HUMAN.H11MO.0.C	-10	0.00569101	2.28209	0.18709	22	ATCGGCGCGGCGCTCGCGGGGGCGGGCCGCGCGGCCCCGC	GGGAGGCTGAGGCGGGAGGATC	+
M36	PAX5_HUMAN.H11MO.0.A	-7	0.00575964	2.30962	0.18709	21	ATCGGCGCGGCGCTCGCGGGGGCGGGCCGCGCGGCCCCGC	GCCTGGGCAGCAGAGCGTGAC	+
M36	TFDP1_HUMAN.H11MO.0.C	-16	0.00780629	3.13032	0.243429	14	ATCGGCGCGGCGCTCGCGGGGGCGGGCCGCGCGGCCCCGC	GGGGGGCGGGAAAA	+
M36	ZN563_HUMAN.H11MO.0.C	-15	0.0106454	4.26879	0.307372	21	ATCGGCGCGGCGCTCGCGGGGGCGGGCCGCGCGGCCCCGC	GCAGCTGCCAGTGAGGATCCC	-
M36	NR1H4_HUMAN.H11MO.0.B	-2	0.0117567	4.71442	0.323624	19	ATCGGCGCGGCGCTCGCGGGGGCGGGCCGCGCGGCCCCGC	GGGGTCAATGACCCCGAGG	+
M36	MXI1_HUMAN.H11MO.0.A	-11	0.0122864	4.92685	0.323624	15	ATCGGCGCGGCGCTCGCGGGGGCGGGCCGCGCGGCCCCGC	GCACGTGGCGGCGGG	+
M36	E2F1_HUMAN.H11MO.0.A	-16	0.0124536	4.99389	0.323624	14	ATCGGCGCGGCGCTCGCGGGGGCGGGCCGCGCGGCCCCGC	GGGGGGCGGGAAAG	+
M36	ZN467_HUMAN.H11MO.0.C	-3	0.0149707	6.00324	0.369038	22	ATCGGCGCGGCGCTCGCGGGGGCGGGCCGCGCGGCCCCGC	GGGGAGGGGAGGGGGGGGGGGG	+
M36	KLF12_HUMAN.H11MO.0.C	-17	0.0151771	6.086	0.369038	11	ATCGGCGCGGCGCTCGCGGGGGCGGGCCGCGCGGCCCCGC	AGGGGCGGGGC	+
M36	SALL4_HUMAN.H11MO.0.B	-16	0.0160947	6.45397	0.369038	10	ATCGGCGCGGCGCTCGCGGGGGCGGGCCGCGCGGCCCCGC	GGAGGGTGGG	+
M36	TAF1_HUMAN.H11MO.0.A	-9	0.017253	6.91845	0.376331	16	ATCGGCGCGGCGCTCGCGGGGGCGGGCCGCGCGGCCCCGC	AAGATGGCGGCGGCGG	+
M36	AP2B_HUMAN.H11MO.0.B	-11	0.0173782	6.96866	0.376331	10	ATCGGCGCGGCGCTCGCGGGGGCGGGCCGCGCGGCCCCGC	GCCCGGGGGC	+
M37	SP3_HUMAN.H11MO.0.B	-15	2.73036e-05	0.0109488	0.0217057	20	CCGGTCGGAGTGTGGCCCCGTGCCTGGCCCGCACCTAAGG	CCCCGGCCCCGCCCCCCCCC	-
M37	RXRA_HUMAN.H11MO.0.A	-16	0.00014702	0.058955	0.0584386	20	CCGGTCGGAGTGTGGCCCCGTGCCTGGCCCGCACCTAAGG	CTCTGACCTCTGCCTCCCCC	-
M37	SP2_HUMAN.H11MO.0.A	-14	0.000333303	0.133654	0.0832761	22	CCGGTCGGAGTGTGGCCCCGTGCCTGGCCCGCACCTAAGG	CCCCCGGCCCCGCCCCCCCCCC	-
M37	PATZ1_HUMAN.H11MO.0.C	-15	0.000419012	0.168024	0.0832761	22	CCGGTCGGAGTGTGGCCCCGTGCCTGGCCCGCACCTAAGG	CCTCCCCCCCCGCCCCCTCCCC	-
M37	ZN563_HUMAN.H11MO.0.C	-13	0.00091555	0.367136	0.13426	21	CCGGTCGGAGTGTGGCCCCGTGCCTGGCCCGCACCTAAGG	GGGATCCTCACTGGCAGCTGC	+
M37	KLF6_HUMAN.H11MO.0.A	-19	0.00111719	0.447992	0.13426	19	CCGGTCGGAGTGTGGCCCCGTGCCTGGCCCGCACCTAAGG	CCCCCGGCCCCGCCCTTCC	-
M37	SP4_HUMAN.H11MO.0.A	-16	0.0011822	0.474061	0.13426	20	CCGGTCGGAGTGTGGCCCCGTGCCTGGCCCGCACCTAAGG	CCCGGCCCCGCCCCCTTCCC	-
M37	ZN341_HUMAN.H11MO.0.C	-15	0.00206246	0.827046	0.194576	22	CCGGTCGGAGTGTGGCCCCGTGCCTGGCCCGCACCTAAGG	GCTCTTCCCTCCCCCCCCCCCC	-
M37	CLOCK_HUMAN.H11MO.0.C	-12	0.00220282	0.88333	0.194576	14	CCGGTCGGAGTGTGGCCCCGTGCCTGGCCCGCACCTAAGG	TGTTCACGTGTCTG	-
M37	VEZF1_HUMAN.H11MO.0.C	-10	0.00253454	1.01635	0.20149	22	CCGGTCGGAGTGTGGCCCCGTGCCTGGCCCGCACCTAAGG	CCCCTCCCCCTCCCCCCTCCCC	-
M37	KLF3_HUMAN.H11MO.0.B	-16	0.0040003	1.60412	0.289104	19	CCGGTCGGAGTGTGGCCCCGTGCCTGGCCCGCACCTAAGG	CCCGGCCCCGCCCCTCCCC	-
M38	ZN563_HUMAN.H11MO.0.C	-10	0.000506882	0.20326	0.402946	21	GGGGTCGCAGGGCCGCCGGCGGGGCGCCTGCCGCCGGAGC	GGGATCCTCACTGGCAGCTGC	+
M38	RFX5_HUMAN.H11MO.0.A	-15	0.00322989	1.29519	0.454117	20	GGGGTCGCAGGGCCGCCGGCGGGGCGCCTGCCGCCGGAGC	TCTGCCTAGCAACAGCTGAC	-
M38	SP2_HUMAN.H11MO.0.A	-12	0.00443739	1.77939	0.454117	22	GGGGTCGCAGGGCCGCCGGCGGGGCGCCTGCCGCCGGAGC	CCCCCGGCCCCGCCCCCCCCCC	-
M38	THAP1_HUMAN.H11MO.0.C	-10	0.00503056	2.01726	0.454117	22	GGGGTCGCAGGGCCGCCGGCGGGGCGCCTGCCGCCGGAGC	CGCCGCCATCTTGGCTGCGGGC	+
M38	GATA1_HUMAN.H11MO.0.A	7	0.00567733	2.27661	0.454117	12	GGGGTCGCAGGGCCGCCGGCGGGGCGCCTGCCGCCGGAGC	TCTTATCTGTCCCCGCCAG	-
M38	RXRA_HUMAN.H11MO.0.A	-7	0.00588741	2.36085	0.454117	20	GGGGTCGCAGGGCCGCCGGCGGGGCGCCTGCCGCCGGAGC	CTCTGACCTCTGCCTCCCCC	-
M38	SP3_HUMAN.H11MO.0.B	-4	0.00628377	2.51979	0.454117	20	GGGGTCGCAGGGCCGCCGGCGGGGCGCCTGCCGCCGGAGC	GGGGGGGGGCGGGGCCGGGG	+
M38	ZN341_HUMAN.H11MO.0.C	-21	0.00822037	3.29637	0.46677	19	GGGGTCGCAGGGCCGCCGGCGGGGCGCCTGCCGCCGGAGC	GGGGGGGGGGGGAGGGAAGAGC	+
M38	PATZ1_HUMAN.H11MO.0.C	-12	0.00926926	3.71697	0.49124	22	GGGGTCGCAGGGCCGCCGGCGGGGCGCCTGCCGCCGGAGC	CCTCCCCCCCCGCCCCCTCCCC	-
M39	ZN331_HUMAN.H11MO.0.C	-24	0.000465204	0.186547	0.372163	16	CGGCTACCTGGACGTGTCGGTGGTGCCCGGGATCAGCGGG	GGCTGGGCTCAGCTGGGTGG	+
M40	SP3_HUMAN.H11MO.0.B	-14	0.0015978	0.640718	0.46774	20	GACCGCTGCGGGGCTGCCGGGGCCGCGGCGACTGCCGGCG	GGGGGGGGGCGGGGCCGGGG	+
M40	THAP1_HUMAN.H11MO.0.C	-8	0.00202094	0.810398	0.46774	22	GACCGCTGCGGGGCTGCCGGGGCCGCGGCGACTGCCGGCG	CGCCGCCATCTTGGCTGCGGGC	+
M40	GATA1_HUMAN.H11MO.0.A	7	0.00248031	0.994603	0.46774	12	GACCGCTGCGGGGCTGCCGGGGCCGCGGCGACTGCCGGCG	TCTTATCTGTCCCCGCCAG	-
M40	SP2_HUMAN.H11MO.0.A	-7	0.00282093	1.13119	0.46774	22	GACCGCTGCGGGGCTGCCGGGGCCGCGGCGACTGCCGGCG	GGGGGGGGGGCGGGGCCGGGGG	+
M40	ZN563_HUMAN.H11MO.0.C	-8	0.00293821	1.17822	0.46774	21	GACCGCTGCGGGGCTGCCGGGGCCGCGGCGACTGCCGGCG	GGGATCCTCACTGGCAGCTGC	+
M40	RXRA_HUMAN.H11MO.0.A	-19	0.00456819	1.83184	0.485764	20	GACCGCTGCGGGGCTGCCGGGGCCGCGGCGACTGCCGGCG	GGGGGAGGCAGAGGTCAGAG	+
M40	PATZ1_HUMAN.H11MO.0.C	-13	0.00573153	2.29834	0.485764	22	GACCGCTGCGGGGCTGCCGGGGCCGCGGCGACTGCCGGCG	CCTCCCCCCCCGCCCCCTCCCC	-
M41	KLF12_HUMAN.H11MO.0.C	-20	0.00021231	0.0851362	0.168289	11	TTCCAGAACGATCAGAACCAATGGGCGCGGCCAGCGCGGC	AGGGGCGGGGC	+
M41	SP1_HUMAN.H11MO.0.A	-19	0.000491503	0.197093	0.168289	21	TTCCAGAACGATCAGAACCAATGGGCGCGGCCAGCGCGGC	GGGGGGCGGGGCCGGGGGGGGG	+
M41	KLF4_HUMAN.H11MO.0.A	-21	0.000632672	0.253701	0.168289	10	TTCCAGAACGATCAGAACCAATGGGCGCGGCCAGCGCGGC	AGGGTGTGGC	+
M41	HSF1_HUMAN.H11MO.0.A	0	0.0010622	0.425941	0.18034	15	TTCCAGAACGATCAGAACCAATGGGCGCGGCCAGCGCGGC	TTCTAGAACCTTCCA	-
M41	REST_HUMAN.H11MO.0.A	-10	0.00128602	0.515693	0.18034	22	TTCCAGAACGATCAGAACCAATGGGCGCGGCCAGCGCGGC	TTCAGCACCATGGACAGCGCCC	+
M41	KLF1_HUMAN.H11MO.0.A	-21	0.00138754	0.556403	0.18034	14	TTCCAGAACGATCAGAACCAATGGGCGCGGCCAGCGCGGC	GGGGCGGGGCCGGG	+
M41	KLF9_HUMAN.H11MO.0.C	-17	0.00158195	0.634361	0.18034	15	TTCCAGAACGATCAGAACCAATGGGCGCGGCCAGCGCGGC	GGAGGGGGCGTGGCC	+
M41	NFYB_HUMAN.H11MO.0.A	-14	0.00317734	1.27411	0.316936	13	TTCCAGAACGATCAGAACCAATGGGCGCGGCCAGCGCGGC	CAGCCAATCAGAG	+
M42	ZN563_HUMAN.H11MO.0.C	1	0.000941678	0.377613	0.42963	20	GCGGCCCCGCCGGCCGCCGCGAGCGGCGGTCTCGTGGCAC	GGGATCCTCACTGGCAGCTGC	+
M42	THAP1_HUMAN.H11MO.0.C	0	0.00195309	0.783191	0.42963	22	GCGGCCCCGCCGGCCGCCGCGAGCGGCGGTCTCGTGGCAC	CGCCGCCATCTTGGCTGCGGGC	+
M42	GATA1_HUMAN.H11MO.0.A	7	0.00270242	1.08367	0.42963	12	GCGGCCCCGCCGGCCGCCGCGAGCGGCGGTCTCGTGGCAC	TCTTATCTGTCCCCGCCAG	-
M43	PATZ1_HUMAN.H11MO.0.C	3	8.58765e-06	0.00344365	0.00436022	19	GCGGGGGCGGGCGGCGCGCCCCCGCACCGCCCCCCGTCCG	GGGGAGGGGGCGGGGGGGGAGG	+
M43	SP2_HUMAN.H11MO.0.A	-17	1.64653e-05	0.0066026	0.00436022	22	GCGGGGGCGGGCGGCGCGCCCCCGCACCGCCCCCCGTCCG	CCCCCGGCCCCGCCCCCCCCCC	-
M43	SP3_HUMAN.H11MO.0.B	-18	1.71376e-05	0.0068722	0.00436022	20	GCGGGGGCGGGCGGCGCGCCCCCGCACCGCCCCCCGTCCG	CCCCGGCCCCGCCCCCCCCC	-
M43	ZN563_HUMAN.H11MO.0.C	0	0.00015971	0.0640436	0.0160771	21	GCGGGGGCGGGCGGCGCGCCCCCGCACCGCCCCCCGTCCG	GCAGCTGCCAGTGAGGATCCC	-
M43	ZN770_HUMAN.H11MO.0.C	5	0.000185526	0.0743959	0.0160771	17	GCGGGGGCGGGCGGCGCGCCCCCGCACCGCCCCCCGTCCG	GGGAGGCTGAGGCGGGAGGATC	+
M43	SP4_HUMAN.H11MO.0.A	-19	0.000211049	0.0846308	0.0160771	20	GCGGGGGCGGGCGGCGCGCCCCCGCACCGCCCCCCGTCCG	CCCGGCCCCGCCCCCTTCCC	-
M43	MAZ_HUMAN.H11MO.0.A	4	0.000229551	0.0920498	0.0160771	18	GCGGGGGCGGGCGGCGCGCCCCCGCACCGCCCCCCGTCCG	GGGGGAGGGGGGGGGGGGGGGG	+
M43	SP1_HUMAN.H11MO.0.A	5	0.000229551	0.0920498	0.0160771	17	GCGGGGGCGGGCGGCGCGCCCCCGCACCGCCCCCCGTCCG	GGGGGGCGGGGCCGGGGGGGGG	+
M43	KLF3_HUMAN.H11MO.0.B	-2	0.00027197	0.10906	0.0174607	19	GCGGGGGCGGGCGGCGCGCCCCCGCACCGCCCCCCGTCCG	GGGGAGGGGCGGGGCCGGG	+
M43	KLF6_HUMAN.H11MO.0.A	-17	0.000393691	0.15787	0.0216645	19	GCGGGGGCGGGCGGCGCGCCCCCGCACCGCCCCCCGTCCG	CCCCCGGCCCCGCCCTTCC	-
M43	VEZF1_HUMAN.H11MO.0.C	-18	0.000428845	0.171967	0.0220257	22	GCGGGGGCGGGCGGCGCGCCCCCGCACCGCCCCCCGTCCG	CCCCTCCCCCTCCCCCCTCCCC	-
M43	KLF15_HUMAN.H11MO.0.A	3	0.000701043	0.281118	0.030005	16	GCGGGGGCGGGCGGCGCGCCCCCGCACCGCCCCCCGTCCG	GGGGAGGAGCAGGGGGGGG	+
M43	ZBT17_HUMAN.H11MO.0.A	0	0.000996383	0.39955	0.0404012	19	GCGGGGGCGGGCGGCGCGCCCCCGCACCGCCCCCCGTCCG	GAGGGTGGGGGAGGGGAAG	+
M43	ZN554_HUMAN.H11MO.0.C	0	0.00150122	0.601988	0.0578275	20	GCGGGGGCGGGCGGCGCGCCCCCGCACCGCCCCCCGTCCG	GCTGAGCCATGTGGGGTGCT	+
M43	ZN341_HUMAN.H11MO.0.C	-13	0.00170505	0.683724	0.0625515	22	GCGGGGGCGGGCGGCGCGCCCCCGCACCGCCCCCCGTCCG	GCTCTTCCCTCCCCCCCCCCCC	-
M43	WT1_HUMAN.H11MO.0.C	-19	0.00182995	0.733809	0.0640821	20	GCGGGGGCGGGCGGCGCGCCCCCGCACCGCCCCCCGTCCG	CCCCCCCTCCTCCCCCGCCC	-
M43	EGR2_HUMAN.H11MO.0.A	0	0.00240982	0.966336	0.0773559	18	GCGGGGGCGGGCGGCGCGCCCCCGCACCGCCCCCCGTCCG	GGGGGGGTGTGGGAGGGG	+
M43	ZN263_HUMAN.H11MO.0.A	-1	0.0037091	1.48735	0.10405	20	GCGGGGGCGGGCGGCGCGCCCCCGCACCGCCCCCCGTCCG	GGGAGGAGGGAGAGGAGGAG	+
M43	ZN467_HUMAN.H11MO.0.C	3	0.003801	1.5242	0.10405	19	GCGGGGGCGGGCGGCGCGCCCCCGCACCGCCCCCCGTCCG	GGGGAGGGGAGGGGGGGGGGGG	+
M43	THAP1_HUMAN.H11MO.0.C	-5	0.00403618	1.61851	0.10405	22	GCGGGGGCGGGCGGCGCGCCCCCGCACCGCCCCCCGTCCG	CGCCGCCATCTTGGCTGCGGGC	+
M43	TAF1_HUMAN.H11MO.0.A	3	0.00437933	1.75611	0.108834	13	GCGGGGGCGGGCGGCGCGCCCCCGCACCGCCCCCCGTCCG	AAGATGGCGGCGGCGG	+
M43	E2F6_HUMAN.H11MO.0.A	-3	0.00700748	2.81	0.161622	13	GCGGGGGCGGGCGGCGCGCCCCCGCACCGCCCCCCGTCCG	GGGGCGGGAAGGG	+
M43	EGR1_HUMAN.H11MO.0.A	0	0.00946521	3.79555	0.197083	17	GCGGGGGCGGGCGGCGCGCCCCCGCACCGCCCCCCGTCCG	GAGGGCGTGGGCGGGGG	+
M43	KLF1_HUMAN.H11MO.0.A	3	0.0128569	5.15561	0.25305	11	GCGGGGGCGGGCGGCGCGCCCCCGCACCGCCCCCCGTCCG	GGGGCGGGGCCGGG	+
M43	ZN320_HUMAN.H11MO.0.C	0	0.0131385	5.26853	0.25305	20	GCGGGGGCGGGCGGCGCGCCCCCGCACCGCCCCCCGTCCG	GTGGGACCAGGGGGCCAGTG	+
M43	PAX5_HUMAN.H11MO.0.A	-10	0.0137639	5.51931	0.258629	21	GCGGGGGCGGGCGGCGCGCCCCCGCACCGCCCCCCGTCCG	GTCACGCTCTGCTGCCCAGGC	-
M43	E2F7_HUMAN.H11MO.0.B	-3	0.0160473	6.43497	0.282659	13	GCGGGGGCGGGCGGCGCGCCCCCGCACCGCCCCCCGTCCG	GGGGCGGGAAAGG	+
M43	ZN667_HUMAN.H11MO.0.C	-3	0.0164853	6.61062	0.282659	19	GCGGGGGCGGGCGGCGCGCCCCCGCACCGCCCCCCGTCCG	GTGGCCTTAAAAGCTCAGC	+
M43	ZN281_HUMAN.H11MO.0.A	-2	0.0174854	7.01165	0.292846	15	GCGGGGGCGGGCGGCGCGCCCCCGCACCGCCCCCCGTCCG	GGGTGGGGGAGGGGA	+
M43	KLF9_HUMAN.H11MO.0.C	-6	0.0199356	7.99419	0.326778	15	GCGGGGGCGGGCGGCGCGCCCCCGCACCGCCCCCCGTCCG	GGAGGGGGCGTGGCC	+
M43	E2F4_HUMAN.H11MO.0.A	-2	0.0213935	8.57881	0.34337	13	GCGGGGGCGGGCGGCGCGCCCCCGCACCGCCCCCCGTCCG	GGGGGCGGGAAAT	+
M43	USF2_HUMAN.H11MO.0.A	-3	0.0219591	8.80562	0.345255	19	GCGGGGGCGGGCGGCGCGCCCCCGCACCGCCCCCCGTCCG	CGCCGCGGCCACGTGACCC	-
M43	MXI1_HUMAN.H11MO.0.A	4	0.0226965	9.10132	0.349712	11	GCGGGGGCGGGCGGCGCGCCCCCGCACCGCCCCCCGTCCG	GCACGTGGCGGCGGG	+
M43	TFDP1_HUMAN.H11MO.0.C	-1	0.0332184	13.3206	0.47792	14	GCGGGGGCGGGCGGCGCGCCCCCGCACCGCCCCCCGTCCG	GGGGGGCGGGAAAA	+
M43	RXRA_HUMAN.H11MO.0.A	-20	0.0337257	13.524	0.47792	20	GCGGGGGCGGGCGGCGCGCCCCCGCACCGCCCCCCGTCCG	CTCTGACCTCTGCCTCCCCC	-
M43	NR1H4_HUMAN.H11MO.0.B	-6	0.0342577	13.7373	0.47792	19	GCGGGGGCGGGCGGCGCGCCCCCGCACCGCCCCCCGTCCG	GGGGTCAATGACCCCGAGG	+
M43	SRBP2_HUMAN.H11MO.0.B	-24	0.0347645	13.9406	0.47792	13	GCGGGGGCGGGCGGCGCGCCCCCGCACCGCCCCCCGTCCG	CCTCACCCCACCC	-
M43	KLF5_HUMAN.H11MO.0.A	2	0.0354404	14.2116	0.47792	12	GCGGGGGCGGGCGGCGCGCCCCCGCACCGCCCCCCGTCCG	AGGGTGGGGCTGGG	+
M44	ZN563_HUMAN.H11MO.0.C	-18	0.000561423	0.225131	0.311022	21	CGCGAGCGGGGGCGGGGGCGGCGGCCCGGCCGCAGGGCCT	GGGATCCTCACTGGCAGCTGC	+
M44	SP3_HUMAN.H11MO.0.B	-12	0.000994012	0.398599	0.311022	20	CGCGAGCGGGGGCGGGGGCGGCGGCCCGGCCGCAGGGCCT	GGGGGGGGGCGGGGCCGGGG	+
M44	GATA1_HUMAN.H11MO.0.A	-28	0.00189212	0.758739	0.311022	12	CGCGAGCGGGGGCGGGGGCGGCGGCCCGGCCGCAGGGCCT	CTGGCGGGGACAGATAAGA	+
M44	SP2_HUMAN.H11MO.0.A	-14	0.00257096	1.03096	0.311022	22	CGCGAGCGGGGGCGGGGGCGGCGGCCCGGCCGCAGGGCCT	GGGGGGGGGGCGGGGCCGGGGG	+
M44	RXRA_HUMAN.H11MO.0.A	-3	0.002703	1.0839	0.311022	20	CGCGAGCGGGGGCGGGGGCGGCGGCCCGGCCGCAGGGCCT	GGGGGAGGCAGAGGTCAGAG	+
M44	PATZ1_HUMAN.H11MO.0.C	-2	0.00292957	1.17476	0.311022	22	CGCGAGCGGGGGCGGGGGCGGCGGCCCGGCCGCAGGGCCT	GGGGAGGGGGCGGGGGGGGAGG	+
M44	THAP1_HUMAN.H11MO.0.C	-15	0.00312592	1.2535	0.311022	22	CGCGAGCGGGGGCGGGGGCGGCGGCCCGGCCGCAGGGCCT	CGCCGCCATCTTGGCTGCGGGC	+
M44	TAL1_HUMAN.H11MO.0.A	-28	0.00624223	2.50313	0.414057	12	CGCGAGCGGGGGCGGGGGCGGCGGCCCGGCCGCAGGGCCT	CTGGGGGGGGCAGATAAGG	+
M44	GATA2_HUMAN.H11MO.0.A	-29	0.00713764	2.86219	0.437032	11	CGCGAGCGGGGGCGGGGGCGGCGGCCCGGCCGCAGGGCCT	CTGGGGGGTGGAGATAAGG	+
M46	ZN563_HUMAN.H11MO.0.C	-11	0.00116905	0.468788	0.462962	21	GCGGCGTGCCGGCGGCCCCGGGCCAGGCCCCCGGTGCGCC	GCAGCTGCCAGTGAGGATCCC	-
M46	SP3_HUMAN.H11MO.0.B	-3	0.00124611	0.49969	0.462962	20	GCGGCGTGCCGGCGGCCCCGGGCCAGGCCCCCGGTGCGCC	GGGGGGGGGCGGGGCCGGGG	+
M46	SP2_HUMAN.H11MO.0.A	-2	0.00213285	0.855273	0.462962	22	GCGGCGTGCCGGCGGCCCCGGGCCAGGCCCCCGGTGCGCC	GGGGGGGGGGCGGGGCCGGGGG	+
M46	GATA1_HUMAN.H11MO.0.A	7	0.00272247	1.09171	0.462962	12	GCGGCGTGCCGGCGGCCCCGGGCCAGGCCCCCGGTGCGCC	TCTTATCTGTCCCCGCCAG	-
M47	SP3_HUMAN.H11MO.0.B	1	8.33967e-06	0.00334421	0.00654143	19	GCTGCGGGCCCGGCGCCGCACGCCGCTCAGCACGGCAGTC	GGGGGGGGGCGGGGCCGGGG	+
M47	SP2_HUMAN.H11MO.0.A	2	2.19928e-05	0.00881913	0.00862532	20	GCTGCGGGCCCGGCGCCGCACGCCGCTCAGCACGGCAGTC	GGGGGGGGGGCGGGGCCGGGGG	+
M47	SP1_HUMAN.H11MO.0.A	-2	0.000207683	0.0832809	0.0442	22	GCTGCGGGCCCGGCGCCGCACGCCGCTCAGCACGGCAGTC	GGGGGGCGGGGCCGGGGGGGGG	+
M47	KLF3_HUMAN.H11MO.0.B	1	0.000225402	0.0903863	0.0442	18	GCTGCGGGCCCGGCGCCGCACGCCGCTCAGCACGGCAGTC	GGGGAGGGGCGGGGCCGGG	+
M47	PATZ1_HUMAN.H11MO.0.C	0	0.000437228	0.175328	0.0685901	22	GCTGCGGGCCCGGCGCCGCACGCCGCTCAGCACGGCAGTC	GGGGAGGGGGCGGGGGGGGAGG	+
M47	KLF12_HUMAN.H11MO.0.C	-3	0.000611275	0.245121	0.0761599	11	GCTGCGGGCCCGGCGCCGCACGCCGCTCAGCACGGCAGTC	AGGGGCGGGGC	+
M47	SP4_HUMAN.H11MO.0.A	2	0.000692701	0.277773	0.0761599	18	GCTGCGGGCCCGGCGCCGCACGCCGCTCAGCACGGCAGTC	GGGAAGGGGGCGGGGCCGGG	+
M47	KLF1_HUMAN.H11MO.0.A	-4	0.000943598	0.378383	0.0761599	14	GCTGCGGGCCCGGCGCCGCACGCCGCTCAGCACGGCAGTC	GGGGCGGGGCCGGG	+
M47	KLF9_HUMAN.H11MO.0.C	0	0.000970963	0.389356	0.0761599	15	GCTGCGGGCCCGGCGCCGCACGCCGCTCAGCACGGCAGTC	GGAGGGGGCGTGGCC	+
M47	KLF6_HUMAN.H11MO.0.A	-1	0.00228152	0.914889	0.162688	19	GCTGCGGGCCCGGCGCCGCACGCCGCTCAGCACGGCAGTC	GGAAGGGCGGGGCCGGGGG	+
M47	ZN563_HUMAN.H11MO.0.C	3	0.00348743	1.39846	0.224226	18	GCTGCGGGCCCGGCGCCGCACGCCGCTCAGCACGGCAGTC	GCAGCTGCCAGTGAGGATCCC	-
M47	AP2B_HUMAN.H11MO.0.B	1	0.00371626	1.49022	0.224226	9	GCTGCGGGCCCGGCGCCGCACGCCGCTCAGCACGGCAGTC	GCCCGGGGGC	+
M47	SALL4_HUMAN.H11MO.0.B	-3	0.00484471	1.94273	0.271433	10	GCTGCGGGCCCGGCGCCGCACGCCGCTCAGCACGGCAGTC	GGAGGGTGGG	+
M47	THAP1_HUMAN.H11MO.0.C	4	0.0088627	3.55394	0.463446	18	GCTGCGGGCCCGGCGCCGCACGCCGCTCAGCACGGCAGTC	GCCCGCAGCCAAGATGGCGGCG	-
M47	ZN281_HUMAN.H11MO.0.A	1	0.00962907	3.86126	0.47205	14	GCTGCGGGCCCGGCGCCGCACGCCGCTCAGCACGGCAGTC	GGGTGGGGGAGGGGA	+
M49	ZN563_HUMAN.H11MO.0.C	-4	0.00196747	0.788954	0.465454	21	GGGGCCAGCTGCCGGCCGTGCCGCCCCGGGCTGGGTCGCA	GCAGCTGCCAGTGAGGATCCC	-
M49	THAP1_HUMAN.H11MO.0.C	-18	0.0024871	0.997327	0.465454	22	GGGGCCAGCTGCCGGCCGTGCCGCCCCGGGCTGGGTCGCA	GCCCGCAGCCAAGATGGCGGCG	-
M49	GATA1_HUMAN.H11MO.0.A	8	0.00310506	1.24513	0.465454	11	GGGGCCAGCTGCCGGCCGTGCCGCCCCGGGCTGGGTCGCA	TCTTATCTGTCCCCGCCAG	-
M49	RXRA_HUMAN.H11MO.0.A	-15	0.00327206	1.3121	0.465454	20	GGGGCCAGCTGCCGGCCGTGCCGCCCCGGGCTGGGTCGCA	GGGGGAGGCAGAGGTCAGAG	+
M49	SP3_HUMAN.H11MO.0.B	-6	0.0040167	1.6107	0.465454	20	GGGGCCAGCTGCCGGCCGTGCCGCCCCGGGCTGGGTCGCA	GGGGGGGGGCGGGGCCGGGG	+
M49	SP2_HUMAN.H11MO.0.A	-1	0.00574365	2.3032	0.465454	22	GGGGCCAGCTGCCGGCCGTGCCGCCCCGGGCTGGGTCGCA	GGGGGGGGGGCGGGGCCGGGGG	+
M49	CLOCK_HUMAN.H11MO.0.C	0	0.00583283	2.33896	0.465454	14	GGGGCCAGCTGCCGGCCGTGCCGCCCCGGGCTGGGTCGCA	TGTTCACGTGTCTG	-
M50	GATA1_HUMAN.H11MO.0.A	6	0.00258144	1.03516	0.436187	13	CTCGGCCCGGCCTGCCGGGGCCGCTGGGCCGGCCAGCAGA	TCTTATCTGTCCCCGCCAG	-
M50	ZN563_HUMAN.H11MO.0.C	-13	0.00281351	1.12822	0.436187	21	CTCGGCCCGGCCTGCCGGGGCCGCTGGGCCGGCCAGCAGA	GCAGCTGCCAGTGAGGATCCC	-
M50	THAP1_HUMAN.H11MO.0.C	-12	0.00306297	1.22825	0.436187	22	CTCGGCCCGGCCTGCCGGGGCCGCTGGGCCGGCCAGCAGA	GCCCGCAGCCAAGATGGCGGCG	-
M50	SP3_HUMAN.H11MO.0.B	-17	0.00335695	1.34614	0.436187	20	CTCGGCCCGGCCTGCCGGGGCCGCTGGGCCGGCCAGCAGA	CCCCGGCCCCGCCCCCCCCC	-
M50	RXRA_HUMAN.H11MO.0.A	-5	0.00385598	1.54625	0.436187	20	CTCGGCCCGGCCTGCCGGGGCCGCTGGGCCGGCCAGCAGA	CTCTGACCTCTGCCTCCCCC	-
M50	SP2_HUMAN.H11MO.0.A	-14	0.0051546	2.067	0.4917	22	CTCGGCCCGGCCTGCCGGGGCCGCTGGGCCGGCCAGCAGA	CCCCCGGCCCCGCCCCCCCCCC	-
M50	NR1D1_HUMAN.H11MO.0.B	-17	0.006479	2.59808	0.4917	19	CTCGGCCCGGCCTGCCGGGGCCGCTGGGCCGGCCAGCAGA	AGGGAAGTGGGTCAGAAGG	+
M50	PATZ1_HUMAN.H11MO.0.C	-14	0.00707045	2.83525	0.4917	22	CTCGGCCCGGCCTGCCGGGGCCGCTGGGCCGGCCAGCAGA	CCTCCCCCCCCGCCCCCTCCCC	-
M52	HIC1_HUMAN.H11MO.0.C	-9	0.00010203	0.0409139	0.0805825	9	GAGGGGTGGGGGGTGCCCTCGAAAGGCCACTCGTAAGTTC	GGGTTGCCC	+
M52	NR4A2_HUMAN.H11MO.0.C	-21	0.000422668	0.16949	0.166911	9	GAGGGGTGGGGGGTGCCCTCGAAAGGCCACTCGTAAGTTC	AAAGGTCAC	+
M52	KLF9_HUMAN.H11MO.0.C	-3	0.00112363	0.450576	0.229684	15	GAGGGGTGGGGGGTGCCCTCGAAAGGCCACTCGTAAGTTC	GGAGGGGGCGTGGCC	+
M52	KLF12_HUMAN.H11MO.0.C	-1	0.00137338	0.550724	0.229684	11	GAGGGGTGGGGGGTGCCCTCGAAAGGCCACTCGTAAGTTC	AGGGGCGGGGC	+
M52	KLF4_HUMAN.H11MO.0.A	-2	0.00174489	0.699699	0.229684	10	GAGGGGTGGGGGGTGCCCTCGAAAGGCCACTCGTAAGTTC	AGGGTGTGGC	+
M52	SALL4_HUMAN.H11MO.0.B	0	0.00174489	0.699699	0.229684	10	GAGGGGTGGGGGGTGCCCTCGAAAGGCCACTCGTAAGTTC	GGAGGGTGGG	+
M52	ZN281_HUMAN.H11MO.0.A	2	0.00377916	1.51544	0.366687	13	GAGGGGTGGGGGGTGCCCTCGAAAGGCCACTCGTAAGTTC	GGGTGGGGGAGGGGA	+
M52	GLI3_HUMAN.H11MO.0.B	-5	0.00404914	1.6237	0.366687	11	GAGGGGTGGGGGGTGCCCTCGAAAGGCCACTCGTAAGTTC	TTGGGTGGTCC	+
M52	KLF5_HUMAN.H11MO.0.A	-2	0.00417853	1.67559	0.366687	14	GAGGGGTGGGGGGTGCCCTCGAAAGGCCACTCGTAAGTTC	AGGGTGGGGCTGGG	+
M52	KLF1_HUMAN.H11MO.0.A	-2	0.00506288	2.03022	0.393818	14	GAGGGGTGGGGGGTGCCCTCGAAAGGCCACTCGTAAGTTC	GGGGCGGGGCCGGG	+
M52	NR4A1_HUMAN.H11MO.0.A	-21	0.00548496	2.19947	0.393818	9	GAGGGGTGGGGGGTGCCCTCGAAAGGCCACTCGTAAGTTC	AAAGGTCAG	+
M52	CTCF_HUMAN.H11MO.0.A	-10	0.00808265	3.24114	0.435484	19	GAGGGGTGGGGGGTGCCCTCGAAAGGCCACTCGTAAGTTC	TGGCGCCCCCTGGTGGCCA	-
M52	NFKB1_HUMAN.H11MO.1.B	-7	0.00857993	3.44055	0.435484	11	GAGGGGTGGGGGGTGCCCTCGAAAGGCCACTCGTAAGTTC	GGGAATTTCCC	-
M52	KLF15_HUMAN.H11MO.0.A	3	0.00874823	3.50804	0.435484	16	GAGGGGTGGGGGGTGCCCTCGAAAGGCCACTCGTAAGTTC	GGGGAGGAGCAGGGGGGGG	+
M52	CTCFL_HUMAN.H11MO.0.A	-10	0.00950851	3.81291	0.435484	17	GAGGGGTGGGGGGTGCCCTCGAAAGGCCACTCGTAAGTTC	CGGCGCCCCCTGGCGGC	-
M52	ERR2_HUMAN.H11MO.0.A	-20	0.00989038	3.96604	0.435484	9	GAGGGGTGGGGGGTGCCCTCGAAAGGCCACTCGTAAGTTC	TCAAGGTCA	+
M52	SP1_HUMAN.H11MO.0.A	-4	0.0100335	4.02344	0.435484	22	GAGGGGTGGGGGGTGCCCTCGAAAGGCCACTCGTAAGTTC	GGGGGGCGGGGCCGGGGGGGGG	+
M52	KLF8_HUMAN.H11MO.0.C	-6	0.0104764	4.20103	0.435484	9	GAGGGGTGGGGGGTGCCCTCGAAAGGCCACTCGTAAGTTC	CAGGGGGTG	+
M52	ERR3_HUMAN.H11MO.0.B	-13	0.0117457	4.71001	0.463834	9	GAGGGGTGGGGGGTGCCCTCGAAAGGCCACTCGTAAGTTC	TGACCTTGA	-
M54	SP2_HUMAN.H11MO.0.A	-4	5.07203e-05	0.0203389	0.0399615	22	GGGGGCTCCGGTCGGGGGGCCGGGGGGCCTCCGGGACCGG	GGGGGGGGGGCGGGGCCGGGGG	+
M54	SP3_HUMAN.H11MO.0.B	-9	0.000230488	0.0924257	0.0683813	20	GGGGGCTCCGGTCGGGGGGCCGGGGGGCCTCCGGGACCGG	GGGGGGGGGCGGGGCCGGGG	+
M54	ZN563_HUMAN.H11MO.0.C	-2	0.000349453	0.140131	0.0688316	21	GGGGGCTCCGGTCGGGGGGCCGGGGGGCCTCCGGGACCGG	GGGATCCTCACTGGCAGCTGC	+
M54	THAP1_HUMAN.H11MO.0.C	-2	0.000952365	0.381898	0.111043	22	GGGGGCTCCGGTCGGGGGGCCGGGGGGCCTCCGGGACCGG	CGCCGCCATCTTGGCTGCGGGC	+
M54	KLF6_HUMAN.H11MO.0.A	1	0.0012262	0.491706	0.117579	18	GGGGGCTCCGGTCGGGGGGCCGGGGGGCCTCCGGGACCGG	GGAAGGGCGGGGCCGGGGG	+
M54	PATZ1_HUMAN.H11MO.0.C	-9	0.00134312	0.538591	0.117579	22	GGGGGCTCCGGTCGGGGGGCCGGGGGGCCTCCGGGACCGG	GGGGAGGGGGCGGGGGGGGAGG	+
M54	RXRA_HUMAN.H11MO.0.A	-15	0.00267213	1.07152	0.191392	20	GGGGGCTCCGGTCGGGGGGCCGGGGGGCCTCCGGGACCGG	GGGGGAGGCAGAGGTCAGAG	+
M54	CLOCK_HUMAN.H11MO.0.C	-8	0.00413358	1.65757	0.229773	14	GGGGGCTCCGGTCGGGGGGCCGGGGGGCCTCCGGGACCGG	TGTTCACGTGTCTG	-
M54	NR1D1_HUMAN.H11MO.0.B	-7	0.00416177	1.66887	0.229773	19	GGGGGCTCCGGTCGGGGGGCCGGGGGGCCTCCGGGACCGG	AGGGAAGTGGGTCAGAAGG	+
M54	KLF3_HUMAN.H11MO.0.B	-5	0.00547146	2.19406	0.269428	19	GGGGGCTCCGGTCGGGGGGCCGGGGGGCCTCCGGGACCGG	GGGGAGGGGCGGGGCCGGG	+
M54	EGR1_HUMAN.H11MO.0.A	-9	0.00661997	2.65461	0.283236	17	GGGGGCTCCGGTCGGGGGGCCGGGGGGCCTCCGGGACCGG	GAGGGCGTGGGCGGGGG	+
M54	GATA1_HUMAN.H11MO.0.A	-19	0.00669479	2.68461	0.283236	19	GGGGGCTCCGGTCGGGGGGCCGGGGGGCCTCCGGGACCGG	CTGGCGGGGACAGATAAGA	+
M54	USF2_HUMAN.H11MO.0.A	-8	0.00715594	2.86953	0.283236	19	GGGGGCTCCGGTCGGGGGGCCGGGGGGCCTCCGGGACCGG	GGGTCACGTGGCCGCGGCG	+
M54	ZN341_HUMAN.H11MO.0.C	-21	0.00718984	2.88312	0.283236	19	GGGGGCTCCGGTCGGGGGGCCGGGGGGCCTCCGGGACCGG	GGGGGGGGGGGGAGGGAAGAGC	+
M54	TAL1_HUMAN.H11MO.0.A	-19	0.00872196	3.49751	0.327231	19	GGGGGCTCCGGTCGGGGGGCCGGGGGGCCTCCGGGACCGG	CTGGGGGGGGCAGATAAGG	+
M54	MAZ_HUMAN.H11MO.0.A	-15	0.00915915	3.67282	0.328014	22	GGGGGCTCCGGTCGGGGGGCCGGGGGGCCTCCGGGACCGG	GGGGGAGGGGGGGGGGGGGGGG	+
M54	SP4_HUMAN.H11MO.0.A	-6	0.0106354	4.2648	0.364323	20	GGGGGCTCCGGTCGGGGGGCCGGGGGGCCTCCGGGACCGG	CCCGGCCCCGCCCCCTTCCC	-
M54	MXI1_HUMAN.H11MO.0.A	-11	0.0119087	4.77539	0.390942	15	GGGGGCTCCGGTCGGGGGGCCGGGGGGCCTCCGGGACCGG	GCACGTGGCGGCGGG	+
M54	ZN554_HUMAN.H11MO.0.C	0	0.0144904	5.81066	0.439103	20	GGGGGCTCCGGTCGGGGGGCCGGGGGGCCTCCGGGACCGG	GCTGAGCCATGTGGGGTGCT	+
M54	VEZF1_HUMAN.H11MO.0.C	-15	0.0164692	6.60416	0.448814	22	GGGGGCTCCGGTCGGGGGGCCGGGGGGCCTCCGGGACCGG	GGGGAGGGGGGAGGGGGAGGGG	+
M57	ZN394_HUMAN.H11MO.0.C	-24	0.000102109	0.0409457	0.0550432	16	CTGACAGCCTCAACAGGCTTCATCCTTTCAGTTAAAGGCT	ATTCCATTCTATTCCATTCT	-
M57	VEZF1_HUMAN.H11MO.0.C	-8	0.00016577	0.0664736	0.0550432	22	CTGACAGCCTCAACAGGCTTCATCCTTTCAGTTAAAGGCT	CCCCTCCCCCTCCCCCCTCCCC	-
M57	LEF1_HUMAN.H11MO.0.A	-22	0.000211339	0.0847471	0.0550432	14	CTGACAGCCTCAACAGGCTTCATCCTTTCAGTTAAAGGCT	TCCTTTGATTTGCT	+
M57	PATZ1_HUMAN.H11MO.0.C	-7	0.0011887	0.47667	0.232198	22	CTGACAGCCTCAACAGGCTTCATCCTTTCAGTTAAAGGCT	CCTCCCCCCCCGCCCCCTCCCC	-
M57	TAF1_HUMAN.H11MO.0.A	-4	0.00167139	0.670226	0.235653	16	CTGACAGCCTCAACAGGCTTCATCCTTTCAGTTAAAGGCT	CCGCCGCCGCCATCTT	-
M57	ZN554_HUMAN.H11MO.0.C	-4	0.00204669	0.820724	0.235653	20	CTGACAGCCTCAACAGGCTTCATCCTTTCAGTTAAAGGCT	AGCACCCCACATGGCTCAGC	-
M57	HSF2_HUMAN.H11MO.0.A	-8	0.00211119	0.846588	0.235653	14	CTGACAGCCTCAACAGGCTTCATCCTTTCAGTTAAAGGCT	TTCTAGAACATTCT	-
M57	Z354A_HUMAN.H11MO.0.C	-15	0.00275868	1.10623	0.254995	24	CTGACAGCCTCAACAGGCTTCATCCTTTCAGTTAAAGGCT	ATTTAGTCCATTTACATTTAATGT	+
M57	NFAC1_HUMAN.H11MO.0.B	-17	0.00341373	1.36891	0.254995	15	CTGACAGCCTCAACAGGCTTCATCCTTTCAGTTAAAGGCT	TTTCTTTTTTTCCAT	-
M57	SRBP2_HUMAN.H11MO.0.B	-3	0.00359537	1.44175	0.254995	13	CTGACAGCCTCAACAGGCTTCATCCTTTCAGTTAAAGGCT	CCTCACCCCACCC	-
M57	BC11A_HUMAN.H11MO.0.A	-11	0.00379456	1.52162	0.254995	17	CTGACAGCCTCAACAGGCTTCATCCTTTCAGTTAAAGGCT	TTTTCACTTCCTCTTTT	-
M57	RXRA_HUMAN.H11MO.0.A	-6	0.00436939	1.75213	0.254995	20	CTGACAGCCTCAACAGGCTTCATCCTTTCAGTTAAAGGCT	CTCTGACCTCTGCCTCCCCC	-
M57	SP4_HUMAN.H11MO.0.A	-3	0.00467282	1.8738	0.254995	20	CTGACAGCCTCAACAGGCTTCATCCTTTCAGTTAAAGGCT	CCCGGCCCCGCCCCCTTCCC	-
M57	PO3F2_HUMAN.H11MO.0.A	-8	0.00475605	1.90718	0.254995	17	CTGACAGCCTCAACAGGCTTCATCCTTTCAGTTAAAGGCT	TTCATGCATATTCATTC	+
M57	ZN341_HUMAN.H11MO.0.C	-7	0.00508643	2.03966	0.254995	22	CTGACAGCCTCAACAGGCTTCATCCTTTCAGTTAAAGGCT	GCTCTTCCCTCCCCCCCCCCCC	-
M57	Z324A_HUMAN.H11MO.0.C	-16	0.0052966	2.12394	0.254995	23	CTGACAGCCTCAACAGGCTTCATCCTTTCAGTTAAAGGCT	TATCAAACCATCCTTTGCTGCCA	+
M57	ELF5_HUMAN.H11MO.0.A	-14	0.005548	2.22475	0.254995	15	CTGACAGCCTCAACAGGCTTCATCCTTTCAGTTAAAGGCT	CCACTTCCTCCTTCC	-
M57	ETV5_HUMAN.H11MO.0.C	-13	0.00589425	2.3636	0.255859	14	CTGACAGCCTCAACAGGCTTCATCCTTTCAGTTAAAGGCT	CTCACTTCCTGCTC	-
M57	MAZ_HUMAN.H11MO.0.A	-6	0.00653358	2.61996	0.262241	22	CTGACAGCCTCAACAGGCTTCATCCTTTCAGTTAAAGGCT	CCCCCCCCCCCCCCCCTCCCCC	-
M57	KLF6_HUMAN.H11MO.0.A	-10	0.00671253	2.69172	0.262241	19	CTGACAGCCTCAACAGGCTTCATCCTTTCAGTTAAAGGCT	CCCCCGGCCCCGCCCTTCC	-
M57	OLIG2_HUMAN.H11MO.0.B	-13	0.00780659	3.13044	0.29046	18	CTGACAGCCTCAACAGGCTTCATCCTTTCAGTTAAAGGCT	CCAGCTGTTTCCCTTCTG	+
M57	ZBT17_HUMAN.H11MO.0.A	-5	0.00877276	3.51788	0.311419	19	CTGACAGCCTCAACAGGCTTCATCCTTTCAGTTAAAGGCT	CTTCCCCTCCCCCACCCTC	-
M57	ZN418_HUMAN.H11MO.0.C	2	0.00916703	3.67598	0.311419	15	CTGACAGCCTCAACAGGCTTCATCCTTTCAGTTAAAGGCT	TGCTTTTAGCCTCTTCC	+
M57	LYL1_HUMAN.H11MO.0.A	-10	0.0130789	5.24464	0.40702	14	CTGACAGCCTCAACAGGCTTCATCCTTTCAGTTAAAGGCT	CCAGCTGTTTCCTG	+
M57	MAF_HUMAN.H11MO.0.A	-1	0.0138425	5.55082	0.40702	19	CTGACAGCCTCAACAGGCTTCATCCTTTCAGTTAAAGGCT	TTGCTGAGTCAGCAGATTC	-
M57	ZN563_HUMAN.H11MO.0.C	-14	0.0138469	5.5526	0.40702	21	CTGACAGCCTCAACAGGCTTCATCCTTTCAGTTAAAGGCT	GGGATCCTCACTGGCAGCTGC	+
M57	PTF1A_HUMAN.H11MO.0.B	4	0.0143713	5.76291	0.40702	14	CTGACAGCCTCAACAGGCTTCATCCTTTCAGTTAAAGGCT	CCAGCTGCCCCCTTTCCC	+
M57	ZFP82_HUMAN.H11MO.0.C	-8	0.0145858	5.8489	0.40702	24	CTGACAGCCTCAACAGGCTTCATCCTTTCAGTTAAAGGCT	TTCCATTTCACTAATTCTCTCTTC	+
M57	ETS2_HUMAN.H11MO.0.B	-13	0.016323	6.54554	0.437929	13	CTGACAGCCTCAACAGGCTTCATCCTTTCAGTTAAAGGCT	TCCTCTTCCTTCC	-
M57	IRF3_HUMAN.H11MO.0.B	-14	0.0168144	6.74257	0.437929	20	CTGACAGCCTCAACAGGCTTCATCCTTTCAGTTAAAGGCT	TCACTTTCCCTTTCCCTTTC	-
M57	KLF3_HUMAN.H11MO.0.B	-2	0.020209	8.1038	0.493444	19	CTGACAGCCTCAACAGGCTTCATCCTTTCAGTTAAAGGCT	CCCGGCCCCGCCCCTCCCC	-
M57	NR1D1_HUMAN.H11MO.0.B	-11	0.020209	8.1038	0.493444	19	CTGACAGCCTCAACAGGCTTCATCCTTTCAGTTAAAGGCT	CCTTCTGACCCACTTCCCT	-
M57	BRAC_HUMAN.H11MO.0.A	-4	0.0214146	8.58724	0.498719	20	CTGACAGCCTCAACAGGCTTCATCCTTTCAGTTAAAGGCT	ATTTCACACCTCCCTGCTAA	-
M57	SMAD3_HUMAN.H11MO.0.B	-2	0.0217015	8.70232	0.498719	12	CTGACAGCCTCAACAGGCTTCATCCTTTCAGTTAAAGGCT	CTCTGTCACCTG	+
M58	SP2_HUMAN.H11MO.0.A	-7	4.03391e-06	0.0016176	0.00225534	22	CGGCGGCGGGGGAGGGCGGGGGTCCGGGGAGAAAGGCGTT	GGGGGGGGGGCGGGGCCGGGGG	+
M58	PATZ1_HUMAN.H11MO.0.C	-13	5.93658e-06	0.00238057	0.00225534	22	CGGCGGCGGGGGAGGGCGGGGGTCCGGGGAGAAAGGCGTT	GGGGAGGGGGCGGGGGGGGAGG	+
M58	MAZ_HUMAN.H11MO.0.A	-7	8.67893e-06	0.00348025	0.00225534	22	CGGCGGCGGGGGAGGGCGGGGGTCCGGGGAGAAAGGCGTT	GGGGGAGGGGGGGGGGGGGGGG	+
M58	SP3_HUMAN.H11MO.0.B	-2	1.23369e-05	0.0049471	0.00240444	20	CGGCGGCGGGGGAGGGCGGGGGTCCGGGGAGAAAGGCGTT	GGGGGGGGGCGGGGCCGGGG	+
M58	KLF6_HUMAN.H11MO.0.A	-9	1.95671e-05	0.0078464	0.00305087	19	CGGCGGCGGGGGAGGGCGGGGGTCCGGGGAGAAAGGCGTT	GGAAGGGCGGGGCCGGGGG	+
M58	RXRA_HUMAN.H11MO.0.A	-1	3.24072e-05	0.0129953	0.00421073	20	CGGCGGCGGGGGAGGGCGGGGGTCCGGGGAGAAAGGCGTT	GGGGGAGGCAGAGGTCAGAG	+
M58	VEZF1_HUMAN.H11MO.0.C	-12	6.81526e-05	0.0273292	0.00759017	22	CGGCGGCGGGGGAGGGCGGGGGTCCGGGGAGAAAGGCGTT	GGGGAGGGGGGAGGGGGAGGGG	+
M58	KLF3_HUMAN.H11MO.0.B	-7	0.000120275	0.0482301	0.0117206	19	CGGCGGCGGGGGAGGGCGGGGGTCCGGGGAGAAAGGCGTT	GGGGAGGGGCGGGGCCGGG	+
M58	ZN341_HUMAN.H11MO.0.C	-15	0.000235039	0.0942508	0.0203594	22	CGGCGGCGGGGGAGGGCGGGGGTCCGGGGAGAAAGGCGTT	GGGGGGGGGGGGAGGGAAGAGC	+
M58	COT1_HUMAN.H11MO.0.C	-11	0.0010136	0.406453	0.0790192	17	CGGCGGCGGGGGAGGGCGGGGGTCCGGGGAGAAAGGCGTT	GGGGTCAGAGGTCAGGG	+
M58	SP4_HUMAN.H11MO.0.A	-7	0.00127216	0.510137	0.0901606	20	CGGCGGCGGGGGAGGGCGGGGGTCCGGGGAGAAAGGCGTT	GGGAAGGGGGCGGGGCCGGG	+
M58	EGR1_HUMAN.H11MO.0.A	-5	0.00199151	0.798594	0.12938	17	CGGCGGCGGGGGAGGGCGGGGGTCCGGGGAGAAAGGCGTT	GAGGGCGTGGGCGGGGG	+
M58	ZBT17_HUMAN.H11MO.0.A	-11	0.00224886	0.901792	0.134861	19	CGGCGGCGGGGGAGGGCGGGGGTCCGGGGAGAAAGGCGTT	GAGGGTGGGGGAGGGGAAG	+
M58	TBX21_HUMAN.H11MO.0.A	-5	0.00302129	1.21154	0.164019	13	CGGCGGCGGGGGAGGGCGGGGGTCCGGGGAGAAAGGCGTT	GTGGAGGTGTGAA	+
M58	SMAD3_HUMAN.H11MO.0.B	-16	0.00320042	1.28337	0.164019	12	CGGCGGCGGGGGAGGGCGGGGGTCCGGGGAGAAAGGCGTT	CAGGTGACAGAG	-
M58	ZN467_HUMAN.H11MO.0.C	-8	0.00336625	1.34986	0.164019	22	CGGCGGCGGGGGAGGGCGGGGGTCCGGGGAGAAAGGCGTT	GGGGAGGGGAGGGGGGGGGGGG	+
M58	SRBP2_HUMAN.H11MO.0.B	-9	0.00364675	1.46235	0.167234	13	CGGCGGCGGGGGAGGGCGGGGGTCCGGGGAGAAAGGCGTT	GGGTGGGGTGAGG	+
M58	Z324A_HUMAN.H11MO.0.C	0	0.00403219	1.61691	0.174637	23	CGGCGGCGGGGGAGGGCGGGGGTCCGGGGAGAAAGGCGTT	TGGCAGCAAAGGATGGTTTGATA	-
M58	NR1D1_HUMAN.H11MO.0.B	-4	0.00632689	2.53708	0.246212	19	CGGCGGCGGGGGAGGGCGGGGGTCCGGGGAGAAAGGCGTT	AGGGAAGTGGGTCAGAAGG	+
M58	ZN563_HUMAN.H11MO.0.C	-15	0.00671102	2.69112	0.246212	21	CGGCGGCGGGGGAGGGCGGGGGTCCGGGGAGAAAGGCGTT	GCAGCTGCCAGTGAGGATCCC	-
M58	ZN263_HUMAN.H11MO.0.A	-2	0.00679005	2.72281	0.246212	20	CGGCGGCGGGGGAGGGCGGGGGTCCGGGGAGAAAGGCGTT	GGGAGGAGGGAGAGGAGGAG	+
M58	EGR2_HUMAN.H11MO.0.A	-13	0.0072195	2.89502	0.246212	18	CGGCGGCGGGGGAGGGCGGGGGTCCGGGGAGAAAGGCGTT	GGGGGGGTGTGGGAGGGG	+
M58	CLOCK_HUMAN.H11MO.0.C	-12	0.0072639	2.91282	0.246212	14	CGGCGGCGGGGGAGGGCGGGGGTCCGGGGAGAAAGGCGTT	TGTTCACGTGTCTG	-
M58	THAP1_HUMAN.H11MO.0.C	-9	0.00796438	3.19371	0.258707	22	CGGCGGCGGGGGAGGGCGGGGGTCCGGGGAGAAAGGCGTT	GCCCGCAGCCAAGATGGCGGCG	-
M58	RARA_HUMAN.H11MO.0.A	-9	0.00891518	3.57499	0.278008	20	CGGCGGCGGGGGAGGGCGGGGGTCCGGGGAGAAAGGCGTT	GGGGGATCAAGAGGTCAAGG	+
M58	TAL1_HUMAN.H11MO.0.A	-16	0.00963632	3.86416	0.278237	19	CGGCGGCGGGGGAGGGCGGGGGTCCGGGGAGAAAGGCGTT	CTGGGGGGGGCAGATAAGG	+
M58	PAX5_HUMAN.H11MO.0.A	-9	0.0120923	4.84902	0.336681	21	CGGCGGCGGGGGAGGGCGGGGGTCCGGGGAGAAAGGCGTT	GCCTGGGCAGCAGAGCGTGAC	+
M58	PPARG_HUMAN.H11MO.0.A	-8	0.0136384	5.46901	0.364633	17	CGGCGGCGGGGGAGGGCGGGGGTCCGGGGAGAAAGGCGTT	AAGTGGGGCAAAGGTCA	+
M58	PTF1A_HUMAN.H11MO.0.B	-28	0.0146545	5.87644	0.368272	12	CGGCGGCGGGGGAGGGCGGGGGTCCGGGGAGAAAGGCGTT	GGGAAAGGGGGCAGCTGG	-
M58	ZN554_HUMAN.H11MO.0.C	-8	0.0151165	6.06172	0.368272	20	CGGCGGCGGGGGAGGGCGGGGGTCCGGGGAGAAAGGCGTT	GCTGAGCCATGTGGGGTGCT	+
M58	GATA2_HUMAN.H11MO.0.A	-16	0.0165388	6.63207	0.385268	19	CGGCGGCGGGGGAGGGCGGGGGTCCGGGGAGAAAGGCGTT	CTGGGGGGTGGAGATAAGG	+
M58	RARG_HUMAN.H11MO.0.B	-3	0.0168025	6.73782	0.385268	18	CGGCGGCGGGGGAGGGCGGGGGTCCGGGGAGAAAGGCGTT	AGGTCAGAGTGACCTGGG	+
M58	ZN667_HUMAN.H11MO.0.C	-8	0.0176646	7.0835	0.393462	19	CGGCGGCGGGGGAGGGCGGGGGTCCGGGGAGAAAGGCGTT	GCTGAGCTTTTAAGGCCAC	-
M58	GATA1_HUMAN.H11MO.0.A	-16	0.0188599	7.56283	0.400493	19	CGGCGGCGGGGGAGGGCGGGGGTCCGGGGAGAAAGGCGTT	CTGGCGGGGACAGATAAGA	+
M58	LYL1_HUMAN.H11MO.0.A	-16	0.0191902	7.69528	0.400493	14	CGGCGGCGGGGGAGGGCGGGGGTCCGGGGAGAAAGGCGTT	CAGGAAACAGCTGG	-
M58	RFX5_HUMAN.H11MO.0.A	-14	0.0195214	7.82809	0.400493	20	CGGCGGCGGGGGAGGGCGGGGGTCCGGGGAGAAAGGCGTT	GTCAGCTGTTGCTAGGCAGA	+
M58	KLF15_HUMAN.H11MO.0.A	-7	0.0214747	8.61135	0.422131	19	CGGCGGCGGGGGAGGGCGGGGGTCCGGGGAGAAAGGCGTT	GGGGAGGAGCAGGGGGGGG	+
M58	WT1_HUMAN.H11MO.0.C	-7	0.0221379	8.87729	0.422131	20	CGGCGGCGGGGGAGGGCGGGGGTCCGGGGAGAAAGGCGTT	GGGCGGGGGAGGAGGGGGGG	+
M58	TAF1_HUMAN.H11MO.0.A	4	0.0222049	8.90415	0.422131	12	CGGCGGCGGGGGAGGGCGGGGGTCCGGGGAGAAAGGCGTT	AAGATGGCGGCGGCGG	+
M58	ZN335_HUMAN.H11MO.0.A	-6	0.022742	9.11956	0.422131	22	CGGCGGCGGGGGAGGGCGGGGGTCCGGGGAGAAAGGCGTT	TCAGGCAGCGCCGAGGACAGCC	-
M58	MXI1_HUMAN.H11MO.0.A	-15	0.0270328	10.8402	0.490107	15	CGGCGGCGGGGGAGGGCGGGGGTCCGGGGAGAAAGGCGTT	GCACGTGGCGGCGGG	+
M59	ZN563_HUMAN.H11MO.0.C	-10	0.000276171	0.110744	0.218974	21	GGCTCCCGAGGGGCTCAGCGCGGGCCCGAGGCGACCTGGG	GGGATCCTCACTGGCAGCTGC	+
M59	SP3_HUMAN.H11MO.0.B	-6	0.001016	0.407416	0.326407	20	GGCTCCCGAGGGGCTCAGCGCGGGCCCGAGGCGACCTGGG	GGGGGGGGGCGGGGCCGGGG	+
M59	GATA1_HUMAN.H11MO.0.A	7	0.001235	0.495234	0.326407	12	GGCTCCCGAGGGGCTCAGCGCGGGCCCGAGGCGACCTGGG	TCTTATCTGTCCCCGCCAG	-
M59	RXRA_HUMAN.H11MO.0.A	0	0.00236767	0.949434	0.469327	20	GGCTCCCGAGGGGCTCAGCGCGGGCCCGAGGCGACCTGGG	GGGGGAGGCAGAGGTCAGAG	+
M61	SP3_HUMAN.H11MO.0.B	-3	0.000121364	0.048667	0.0847936	20	TGCTGCGGGGGGCCGGGACCGGGGATTCGCGGGCCCACGC	GGGGGGGGGCGGGGCCGGGG	+
M61	RXRA_HUMAN.H11MO.0.A	-12	0.000260256	0.104363	0.0847936	20	TGCTGCGGGGGGCCGGGACCGGGGATTCGCGGGCCCACGC	CTCTGACCTCTGCCTCCCCC	-
M61	SP2_HUMAN.H11MO.0.A	-9	0.000428294	0.171746	0.0847936	22	TGCTGCGGGGGGCCGGGACCGGGGATTCGCGGGCCCACGC	GGGGGGGGGGCGGGGCCGGGGG	+
M61	KLF3_HUMAN.H11MO.0.B	-4	0.00100492	0.402974	0.159163	19	TGCTGCGGGGGGCCGGGACCGGGGATTCGCGGGCCCACGC	GGGGAGGGGCGGGGCCGGG	+
M61	KLF6_HUMAN.H11MO.0.A	-6	0.00186934	0.749607	0.246728	19	TGCTGCGGGGGGCCGGGACCGGGGATTCGCGGGCCCACGC	GGAAGGGCGGGGCCGGGGG	+
M61	ZN563_HUMAN.H11MO.0.C	-1	0.00255078	1.02286	0.256719	21	TGCTGCGGGGGGCCGGGACCGGGGATTCGCGGGCCCACGC	GCAGCTGCCAGTGAGGATCCC	-
M61	THAP1_HUMAN.H11MO.0.C	-10	0.00259339	1.03995	0.256719	22	TGCTGCGGGGGGCCGGGACCGGGGATTCGCGGGCCCACGC	CGCCGCCATCTTGGCTGCGGGC	+
M61	PATZ1_HUMAN.H11MO.0.C	-9	0.00388272	1.55697	0.32853	22	TGCTGCGGGGGGCCGGGACCGGGGATTCGCGGGCCCACGC	GGGGAGGGGGCGGGGGGGGAGG	+
M61	SP4_HUMAN.H11MO.0.A	-2	0.00466884	1.87221	0.330559	20	TGCTGCGGGGGGCCGGGACCGGGGATTCGCGGGCCCACGC	GGGAAGGGGGCGGGGCCGGG	+
M61	RARG_HUMAN.H11MO.0.B	-22	0.00500897	2.0086	0.330559	18	TGCTGCGGGGGGCCGGGACCGGGGATTCGCGGGCCCACGC	AGGTCAGAGTGACCTGGG	+
M61	MXI1_HUMAN.H11MO.0.A	3	0.00579591	2.32416	0.353069	12	TGCTGCGGGGGGCCGGGACCGGGGATTCGCGGGCCCACGC	GCACGTGGCGGCGGG	+
M61	NR1D1_HUMAN.H11MO.0.B	-14	0.00691902	2.77453	0.391379	19	TGCTGCGGGGGGCCGGGACCGGGGATTCGCGGGCCCACGC	AGGGAAGTGGGTCAGAAGG	+
M61	EGR1_HUMAN.H11MO.0.A	-8	0.00796362	3.19341	0.394159	17	TGCTGCGGGGGGCCGGGACCGGGGATTCGCGGGCCCACGC	GAGGGCGTGGGCGGGGG	+
M61	MAZ_HUMAN.H11MO.0.A	-4	0.00897392	3.59854	0.40383	22	TGCTGCGGGGGGCCGGGACCGGGGATTCGCGGGCCCACGC	GGGGGAGGGGGGGGGGGGGGGG	+
M61	GATA1_HUMAN.H11MO.0.A	-29	0.0119188	4.77942	0.454573	11	TGCTGCGGGGGGCCGGGACCGGGGATTCGCGGGCCCACGC	CTGGCGGGGACAGATAAGA	+
M61	VEZF1_HUMAN.H11MO.0.C	-1	0.0122234	4.9016	0.454573	22	TGCTGCGGGGGGCCGGGACCGGGGATTCGCGGGCCCACGC	GGGGAGGGGGGAGGGGGAGGGG	+
M61	CLOCK_HUMAN.H11MO.0.C	-7	0.0126283	5.06396	0.454573	14	TGCTGCGGGGGGCCGGGACCGGGGATTCGCGGGCCCACGC	TGTTCACGTGTCTG	-
M62	SP2_HUMAN.H11MO.0.A	-3	2.79284e-05	0.0111993	0.0219195	22	GCCGCGGGCGGCGCTGGGCCCGGCGGGCCCGGCGCCCCCG	GGGGGGGGGGCGGGGCCGGGGG	+
M62	SP3_HUMAN.H11MO.0.B	-5	0.000109796	0.0440282	0.0430866	20	GCCGCGGGCGGCGCTGGGCCCGGCGGGCCCGGCGCCCCCG	GGGGGGGGGCGGGGCCGGGG	+
M62	ZN563_HUMAN.H11MO.0.C	0	0.000352982	0.141546	0.0808596	21	GCCGCGGGCGGCGCTGGGCCCGGCGGGCCCGGCGCCCCCG	GCAGCTGCCAGTGAGGATCCC	-
M62	THAP1_HUMAN.H11MO.0.C	-2	0.000685711	0.27497	0.0896966	22	GCCGCGGGCGGCGCTGGGCCCGGCGGGCCCGGCGCCCCCG	CGCCGCCATCTTGGCTGCGGGC	+
M62	RXRA_HUMAN.H11MO.0.A	-11	0.00135285	0.542493	0.151683	20	GCCGCGGGCGGCGCTGGGCCCGGCGGGCCCGGCGCCCCCG	CTCTGACCTCTGCCTCCCCC	-
M62	KLF3_HUMAN.H11MO.0.B	-4	0.00182547	0.732012	0.164816	19	GCCGCGGGCGGCGCTGGGCCCGGCGGGCCCGGCGCCCCCG	GGGGAGGGGCGGGGCCGGG	+
M62	KLF6_HUMAN.H11MO.0.A	-6	0.0021148	0.848035	0.16598	19	GCCGCGGGCGGCGCTGGGCCCGGCGGGCCCGGCGCCCCCG	GGAAGGGCGGGGCCGGGGG	+
M62	NR1D1_HUMAN.H11MO.0.B	-7	0.00244657	0.981075	0.166199	19	GCCGCGGGCGGCGCTGGGCCCGGCGGGCCCGGCGCCCCCG	AGGGAAGTGGGTCAGAAGG	+
M62	RARG_HUMAN.H11MO.0.B	-15	0.00330358	1.32474	0.199278	18	GCCGCGGGCGGCGCTGGGCCCGGCGGGCCCGGCGCCCCCG	AGGTCAGAGTGACCTGGG	+
M62	PATZ1_HUMAN.H11MO.0.C	-4	0.00427853	1.71569	0.199547	22	GCCGCGGGCGGCGCTGGGCCCGGCGGGCCCGGCGCCCCCG	GGGGAGGGGGCGGGGGGGGAGG	+
M62	GATA1_HUMAN.H11MO.0.A	-28	0.00463377	1.85814	0.202045	12	GCCGCGGGCGGCGCTGGGCCCGGCGGGCCCGGCGCCCCCG	CTGGCGGGGACAGATAAGA	+
M62	SP4_HUMAN.H11MO.0.A	-3	0.00583323	2.33912	0.22891	20	GCCGCGGGCGGCGCTGGGCCCGGCGGGCCCGGCGCCCCCG	GGGAAGGGGGCGGGGCCGGG	+
M62	TAL1_HUMAN.H11MO.0.A	-28	0.00652914	2.61819	0.244019	12	GCCGCGGGCGGCGCTGGGCCCGGCGGGCCCGGCGCCCCCG	CTGGGGGGGGCAGATAAGG	+
M62	LYL1_HUMAN.H11MO.0.A	-9	0.00760532	3.04973	0.271319	14	GCCGCGGGCGGCGCTGGGCCCGGCGGGCCCGGCGCCCCCG	CCAGCTGTTTCCTG	+
M62	CLOCK_HUMAN.H11MO.0.C	-2	0.00892695	3.57971	0.291929	14	GCCGCGGGCGGCGCTGGGCCCGGCGGGCCCGGCGCCCCCG	TGTTCACGTGTCTG	-
M62	MXI1_HUMAN.H11MO.0.A	7	0.00993503	3.98395	0.3119	8	GCCGCGGGCGGCGCTGGGCCCGGCGGGCCCGGCGCCCCCG	GCACGTGGCGGCGGG	+
M62	RFX1_HUMAN.H11MO.0.B	-9	0.0122127	4.89728	0.341859	22	GCCGCGGGCGGCGCTGGGCCCGGCGGGCCCGGCGCCCCCG	GCCCCGGTTGCCATGGCGACGG	+
M62	ZN554_HUMAN.H11MO.0.C	-12	0.0126316	5.06528	0.341859	20	GCCGCGGGCGGCGCTGGGCCCGGCGGGCCCGGCGCCCCCG	GCTGAGCCATGTGGGGTGCT	+
M62	THA_HUMAN.H11MO.0.C	-13	0.0148902	5.97098	0.385243	17	GCCGCGGGCGGCGCTGGGCCCGGCGGGCCCGGCGCCCCCG	CTGACCTGAAGTGACCC	-
M62	ZN667_HUMAN.H11MO.0.C	-12	0.0184903	7.41459	0.453501	19	GCCGCGGGCGGCGCTGGGCCCGGCGGGCCCGGCGCCCCCG	GCTGAGCTTTTAAGGCCAC	-
M62	GATA2_HUMAN.H11MO.0.A	-28	0.0196772	7.89055	0.467988	12	GCCGCGGGCGGCGCTGGGCCCGGCGGGCCCGGCGCCCCCG	CTGGGGGGTGGAGATAAGG	+
M63	SP3_HUMAN.H11MO.0.B	-3	0.000214579	0.0860464	0.102358	20	CAAGGGGGGCGTCCGCGCGGGGCGGGAGACTGGAACCACC	GGGGGGGGGCGGGGCCGGGG	+
M63	SP2_HUMAN.H11MO.0.A	-2	0.000271021	0.10868	0.102358	22	CAAGGGGGGCGTCCGCGCGGGGCGGGAGACTGGAACCACC	GGGGGGGGGGCGGGGCCGGGGG	+
M63	THAP1_HUMAN.H11MO.0.C	-6	0.000559542	0.224376	0.102358	22	CAAGGGGGGCGTCCGCGCGGGGCGGGAGACTGGAACCACC	CGCCGCCATCTTGGCTGCGGGC	+
M63	ZBT17_HUMAN.H11MO.0.A	-17	0.000563808	0.226087	0.102358	19	CAAGGGGGGCGTCCGCGCGGGGCGGGAGACTGGAACCACC	GAGGGTGGGGGAGGGGAAG	+
M63	PATZ1_HUMAN.H11MO.0.C	-2	0.000644598	0.258484	0.102358	22	CAAGGGGGGCGTCCGCGCGGGGCGGGAGACTGGAACCACC	GGGGAGGGGGCGGGGGGGGAGG	+
M63	ZN341_HUMAN.H11MO.0.C	-21	0.00137571	0.55166	0.182045	19	CAAGGGGGGCGTCCGCGCGGGGCGGGAGACTGGAACCACC	GGGGGGGGGGGGAGGGAAGAGC	+
M63	NR1H4_HUMAN.H11MO.0.B	-4	0.002888	1.15809	0.229299	19	CAAGGGGGGCGTCCGCGCGGGGCGGGAGACTGGAACCACC	GGGGTCAATGACCCCGAGG	+
M63	MXI1_HUMAN.H11MO.0.A	-14	0.00434372	1.74183	0.313526	15	CAAGGGGGGCGTCCGCGCGGGGCGGGAGACTGGAACCACC	GCACGTGGCGGCGGG	+
M63	CLOCK_HUMAN.H11MO.0.C	-11	0.00484805	1.94407	0.320767	14	CAAGGGGGGCGTCCGCGCGGGGCGGGAGACTGGAACCACC	TGTTCACGTGTCTG	-
M63	VEZF1_HUMAN.H11MO.0.C	-17	0.00769177	3.0844	0.469772	22	CAAGGGGGGCGTCCGCGCGGGGCGGGAGACTGGAACCACC	GGGGAGGGGGGAGGGGGAGGGG	+
M67	ZN563_HUMAN.H11MO.0.C	-2	0.000299878	0.120251	0.236571	21	CCGGGGGCCGGGCAGTCGCGCCCCCCGCCCGAGCACTGCG	GGGATCCTCACTGGCAGCTGC	+
M67	RXRA_HUMAN.H11MO.0.A	-1	0.000651123	0.2611	0.256832	20	CCGGGGGCCGGGCAGTCGCGCCCCCCGCCCGAGCACTGCG	GGGGGAGGCAGAGGTCAGAG	+
M67	CLOCK_HUMAN.H11MO.0.C	-12	0.00305313	1.2243	0.36693	14	CCGGGGGCCGGGCAGTCGCGCCCCCCGCCCGAGCACTGCG	CAGACACGTGAACA	+
M67	SP3_HUMAN.H11MO.0.B	-1	0.00309479	1.24101	0.36693	20	CCGGGGGCCGGGCAGTCGCGCCCCCCGCCCGAGCACTGCG	GGGGGGGGGCGGGGCCGGGG	+
M67	THAP1_HUMAN.H11MO.0.C	1	0.00338586	1.35773	0.36693	21	CCGGGGGCCGGGCAGTCGCGCCCCCCGCCCGAGCACTGCG	GCCCGCAGCCAAGATGGCGGCG	-
M67	SP2_HUMAN.H11MO.0.A	-8	0.00435198	1.74514	0.36693	22	CCGGGGGCCGGGCAGTCGCGCCCCCCGCCCGAGCACTGCG	CCCCCGGCCCCGCCCCCCCCCC	-
M67	PATZ1_HUMAN.H11MO.0.C	-15	0.00492613	1.97538	0.36693	22	CCGGGGGCCGGGCAGTCGCGCCCCCCGCCCGAGCACTGCG	CCTCCCCCCCCGCCCCCTCCCC	-
M67	PTF1A_HUMAN.H11MO.0.B	-11	0.0061016	2.44674	0.36693	18	CCGGGGGCCGGGCAGTCGCGCCCCCCGCCCGAGCACTGCG	CCAGCTGCCCCCTTTCCC	+
M67	KLF6_HUMAN.H11MO.0.A	-20	0.00741115	2.97187	0.36693	19	CCGGGGGCCGGGCAGTCGCGCCCCCCGCCCGAGCACTGCG	CCCCCGGCCCCGCCCTTCC	-
M67	GATA1_HUMAN.H11MO.0.A	-28	0.00791016	3.17198	0.36693	12	CCGGGGGCCGGGCAGTCGCGCCCCCCGCCCGAGCACTGCG	CTGGCGGGGACAGATAAGA	+
M67	MXI1_HUMAN.H11MO.0.A	3	0.00864902	3.46826	0.36693	12	CCGGGGGCCGGGCAGTCGCGCCCCCCGCCCGAGCACTGCG	GCACGTGGCGGCGGG	+
M67	LYL1_HUMAN.H11MO.0.A	-8	0.00877048	3.51696	0.36693	14	CCGGGGGCCGGGCAGTCGCGCCCCCCGCCCGAGCACTGCG	CCAGCTGTTTCCTG	+
M67	ZN341_HUMAN.H11MO.0.C	-11	0.00955773	3.83265	0.36693	22	CCGGGGGCCGGGCAGTCGCGCCCCCCGCCCGAGCACTGCG	GCTCTTCCCTCCCCCCCCCCCC	-
M67	USF2_HUMAN.H11MO.0.A	-31	0.00959948	3.84939	0.36693	9	CCGGGGGCCGGGCAGTCGCGCCCCCCGCCCGAGCACTGCG	CGCCGCGGCCACGTGACCC	-
M67	NR1D1_HUMAN.H11MO.0.B	-8	0.0102327	4.10331	0.36693	19	CCGGGGGCCGGGCAGTCGCGCCCCCCGCCCGAGCACTGCG	CCTTCTGACCCACTTCCCT	-
M69	SP2_HUMAN.H11MO.0.A	-4	2.1676e-06	0.000869206	0.00170561	22	CCCGGCCGCGCGGGCGGTCTCAGCGGCACGGGAGGGGGCA	GGGGGGGGGGCGGGGCCGGGGG	+
M69	SP3_HUMAN.H11MO.0.B	-5	8.54458e-05	0.0342638	0.0250169	20	CCCGGCCGCGCGGGCGGTCTCAGCGGCACGGGAGGGGGCA	GGGGGGGGGCGGGGCCGGGG	+
M69	PATZ1_HUMAN.H11MO.0.C	-22	9.5379e-05	0.038247	0.0250169	18	CCCGGCCGCGCGGGCGGTCTCAGCGGCACGGGAGGGGGCA	GGGGAGGGGGCGGGGGGGGAGG	+
M69	KLF6_HUMAN.H11MO.0.A	-19	0.000298498	0.119698	0.0587197	19	CCCGGCCGCGCGGGCGGTCTCAGCGGCACGGGAGGGGGCA	GGAAGGGCGGGGCCGGGGG	+
M69	THAP1_HUMAN.H11MO.0.C	-17	0.000462481	0.185455	0.0661386	22	CCCGGCCGCGCGGGCGGTCTCAGCGGCACGGGAGGGGGCA	GCCCGCAGCCAAGATGGCGGCG	-
M69	LYL1_HUMAN.H11MO.0.A	-21	0.000613058	0.245836	0.0661386	14	CCCGGCCGCGCGGGCGGTCTCAGCGGCACGGGAGGGGGCA	CAGGAAACAGCTGG	-
M69	EGR1_HUMAN.H11MO.0.A	-21	0.000646693	0.259324	0.0661386	17	CCCGGCCGCGCGGGCGGTCTCAGCGGCACGGGAGGGGGCA	GAGGGCGTGGGCGGGGG	+
M69	ZN341_HUMAN.H11MO.0.C	-22	0.00104281	0.418168	0.091173	18	CCCGGCCGCGCGGGCGGTCTCAGCGGCACGGGAGGGGGCA	GGGGGGGGGGGGAGGGAAGAGC	+
M69	ZBT17_HUMAN.H11MO.0.A	-21	0.00129479	0.519209	0.101883	19	CCCGGCCGCGCGGGCGGTCTCAGCGGCACGGGAGGGGGCA	GAGGGTGGGGGAGGGGAAG	+
M69	VEZF1_HUMAN.H11MO.0.C	-21	0.00184006	0.737863	0.120657	19	CCCGGCCGCGCGGGCGGTCTCAGCGGCACGGGAGGGGGCA	GGGGAGGGGGGAGGGGGAGGGG	+
M69	MAZ_HUMAN.H11MO.0.A	-9	0.00226546	0.908451	0.137125	22	CCCGGCCGCGCGGGCGGTCTCAGCGGCACGGGAGGGGGCA	GGGGGAGGGGGGGGGGGGGGGG	+
M69	KLF3_HUMAN.H11MO.0.B	-6	0.00277282	1.1119	0.15138	19	CCCGGCCGCGCGGGCGGTCTCAGCGGCACGGGAGGGGGCA	GGGGAGGGGCGGGGCCGGG	+
M69	RFX1_HUMAN.H11MO.0.B	-14	0.00297705	1.1938	0.15138	22	CCCGGCCGCGCGGGCGGTCTCAGCGGCACGGGAGGGGGCA	CCGTCGCCATGGCAACCGGGGC	-
M69	SP4_HUMAN.H11MO.0.A	-22	0.00307812	1.23433	0.15138	18	CCCGGCCGCGCGGGCGGTCTCAGCGGCACGGGAGGGGGCA	GGGAAGGGGGCGGGGCCGGG	+
M69	NR1H4_HUMAN.H11MO.0.B	-5	0.00572405	2.29535	0.237057	19	CCCGGCCGCGCGGGCGGTCTCAGCGGCACGGGAGGGGGCA	CCTCGGGGTCATTGACCCC	-
M69	ZN563_HUMAN.H11MO.0.C	0	0.00861381	3.45414	0.29682	21	CCCGGCCGCGCGGGCGGTCTCAGCGGCACGGGAGGGGGCA	GGGATCCTCACTGGCAGCTGC	+
M69	RXRA_HUMAN.H11MO.0.A	-5	0.00867598	3.47907	0.29682	20	CCCGGCCGCGCGGGCGGTCTCAGCGGCACGGGAGGGGGCA	GGGGGAGGCAGAGGTCAGAG	+
M69	OLIG2_HUMAN.H11MO.0.B	-20	0.0105679	4.23774	0.346482	18	CCCGGCCGCGCGGGCGGTCTCAGCGGCACGGGAGGGGGCA	CAGAAGGGAAACAGCTGG	-
M69	PAX5_HUMAN.H11MO.0.A	-12	0.0118587	4.75535	0.37325	21	CCCGGCCGCGCGGGCGGTCTCAGCGGCACGGGAGGGGGCA	GTCACGCTCTGCTGCCCAGGC	-
M69	Z324A_HUMAN.H11MO.0.C	-2	0.0141616	5.67878	0.417139	23	CCCGGCCGCGCGGGCGGTCTCAGCGGCACGGGAGGGGGCA	TGGCAGCAAAGGATGGTTTGATA	-
M69	TAL1_HUMAN.H11MO.0.A	-28	0.0158744	6.36563	0.432451	12	CCCGGCCGCGCGGGCGGTCTCAGCGGCACGGGAGGGGGCA	CTGGGGGGGGCAGATAAGG	+
M69	PTF1A_HUMAN.H11MO.0.B	-20	0.015938	6.39112	0.432451	18	CCCGGCCGCGCGGGCGGTCTCAGCGGCACGGGAGGGGGCA	GGGAAAGGGGGCAGCTGG	-
M70	THAP1_HUMAN.H11MO.0.C	-14	0.000398134	0.159652	0.319304	22	TCGTAGTTTACGTCGGGAGCAGACTTCGCTGAGGGCTAAA	CGCCGCCATCTTGGCTGCGGGC	+
M72	ZN563_HUMAN.H11MO.0.C	-20	0.000594975	0.238585	0.473564	20	GGCGGGCCTGCGCGGCGCGGACCGTCCGCGGCGGGATCTC	GGGATCCTCACTGGCAGCTGC	+
M74	SP3_HUMAN.H11MO.0.B	0	0.000322256	0.129225	0.257154	20	GGCCGCGGCCGGGGCGCGCGCCCGCGTGGGCGGGGCGCCG	GGGGGGGGGCGGGGCCGGGG	+
M75	ZN563_HUMAN.H11MO.0.C	-2	0.000623886	0.250178	0.232783	21	TCGGGGGCGTTCGGGGCGTCTGGCCGCCCGGCTCTGAGCC	GGGATCCTCACTGGCAGCTGC	+
M75	RXRA_HUMAN.H11MO.0.A	-10	0.000834017	0.334441	0.232783	20	TCGGGGGCGTTCGGGGCGTCTGGCCGCCCGGCTCTGAGCC	CTCTGACCTCTGCCTCCCCC	-
M75	THAP1_HUMAN.H11MO.0.C	-2	0.000893116	0.35814	0.232783	22	TCGGGGGCGTTCGGGGCGTCTGGCCGCCCGGCTCTGAGCC	CGCCGCCATCTTGGCTGCGGGC	+
M75	SP3_HUMAN.H11MO.0.B	-2	0.00130568	0.523578	0.232783	20	TCGGGGGCGTTCGGGGCGTCTGGCCGCCCGGCTCTGAGCC	GGGGGGGGGCGGGGCCGGGG	+
M75	SP2_HUMAN.H11MO.0.A	-1	0.00145856	0.584883	0.232783	22	TCGGGGGCGTTCGGGGCGTCTGGCCGCCCGGCTCTGAGCC	GGGGGGGGGGCGGGGCCGGGGG	+
M75	GATA1_HUMAN.H11MO.0.A	-29	0.0036269	1.45439	0.361779	11	TCGGGGGCGTTCGGGGCGTCTGGCCGCCCGGCTCTGAGCC	CTGGCGGGGACAGATAAGA	+
M75	KLF6_HUMAN.H11MO.0.A	-4	0.00591521	2.372	0.472027	19	TCGGGGGCGTTCGGGGCGTCTGGCCGCCCGGCTCTGAGCC	GGAAGGGCGGGGCCGGGGG	+
M75	PATZ1_HUMAN.H11MO.0.C	-1	0.00749407	3.00512	0.476568	22	TCGGGGGCGTTCGGGGCGTCTGGCCGCCCGGCTCTGAGCC	GGGGAGGGGGCGGGGGGGGAGG	+
M75	USF2_HUMAN.H11MO.0.A	10	0.00776374	3.11326	0.476568	9	TCGGGGGCGTTCGGGGCGTCTGGCCGCCCGGCTCTGAGCC	GGGTCACGTGGCCGCGGCG	+
M79	PATZ1_HUMAN.H11MO.0.C	-15	1.30216e-05	0.00522166	0.0101937	22	CCGGCGCTGTGCTGGGAGCAGATGGCGCGGAGTGGGCCAG	GGGGAGGGGGCGGGGGGGGAGG	+
M79	THAP1_HUMAN.H11MO.0.C	2	6.85026e-05	0.0274696	0.0250549	20	CCGGCGCTGTGCTGGGAGCAGATGGCGCGGAGTGGGCCAG	GCCCGCAGCCAAGATGGCGGCG	-
M79	ZN563_HUMAN.H11MO.0.C	-1	9.60167e-05	0.0385027	0.0250549	21	CCGGCGCTGTGCTGGGAGCAGATGGCGCGGAGTGGGCCAG	GGGATCCTCACTGGCAGCTGC	+
M79	SP2_HUMAN.H11MO.0.A	-15	0.000132715	0.0532186	0.0259732	22	CCGGCGCTGTGCTGGGAGCAGATGGCGCGGAGTGGGCCAG	GGGGGGGGGGCGGGGCCGGGGG	+
M79	SP3_HUMAN.H11MO.0.B	-18	0.000224809	0.0901485	0.0351974	20	CCGGCGCTGTGCTGGGAGCAGATGGCGCGGAGTGGGCCAG	GGGGGGGGGCGGGGCCGGGG	+
M79	MAZ_HUMAN.H11MO.0.A	-14	0.000343938	0.137919	0.0384635	22	CCGGCGCTGTGCTGGGAGCAGATGGCGCGGAGTGGGCCAG	GGGGGAGGGGGGGGGGGGGGGG	+
M79	VEZF1_HUMAN.H11MO.0.C	-8	0.000343938	0.137919	0.0384635	22	CCGGCGCTGTGCTGGGAGCAGATGGCGCGGAGTGGGCCAG	GGGGAGGGGGGAGGGGGAGGGG	+
M79	OLIG2_HUMAN.H11MO.0.B	-7	0.000549022	0.220158	0.0393851	18	CCGGCGCTGTGCTGGGAGCAGATGGCGCGGAGTGGGCCAG	CAGAAGGGAAACAGCTGG	-
M79	PTF1A_HUMAN.H11MO.0.B	-7	0.000549022	0.220158	0.0393851	18	CCGGCGCTGTGCTGGGAGCAGATGGCGCGGAGTGGGCCAG	GGGAAAGGGGGCAGCTGG	-
M79	KLF6_HUMAN.H11MO.0.A	-20	0.000553424	0.221923	0.0393851	19	CCGGCGCTGTGCTGGGAGCAGATGGCGCGGAGTGGGCCAG	GGAAGGGCGGGGCCGGGGG	+
M79	LYL1_HUMAN.H11MO.0.A	-11	0.000775404	0.310937	0.050584	14	CCGGCGCTGTGCTGGGAGCAGATGGCGCGGAGTGGGCCAG	CAGGAAACAGCTGG	-
M79	KLF3_HUMAN.H11MO.0.B	-18	0.00113678	0.455847	0.0667076	19	CCGGCGCTGTGCTGGGAGCAGATGGCGCGGAGTGGGCCAG	GGGGAGGGGCGGGGCCGGG	+
M79	SP4_HUMAN.H11MO.0.A	-15	0.00119299	0.478389	0.0667076	20	CCGGCGCTGTGCTGGGAGCAGATGGCGCGGAGTGGGCCAG	GGGAAGGGGGCGGGGCCGGG	+
M79	RFX1_HUMAN.H11MO.0.B	1	0.00188028	0.753991	0.0920328	21	CCGGCGCTGTGCTGGGAGCAGATGGCGCGGAGTGGGCCAG	GCCCCGGTTGCCATGGCGACGG	+
M79	ZBT17_HUMAN.H11MO.0.A	-21	0.00210346	0.843489	0.0968618	19	CCGGCGCTGTGCTGGGAGCAGATGGCGCGGAGTGGGCCAG	GAGGGTGGGGGAGGGGAAG	+
M79	WT1_HUMAN.H11MO.0.C	-18	0.00233031	0.934455	0.101346	20	CCGGCGCTGTGCTGGGAGCAGATGGCGCGGAGTGGGCCAG	GGGCGGGGGAGGAGGGGGGG	+
M79	ZN341_HUMAN.H11MO.0.C	0	0.00327092	1.31164	0.131422	22	CCGGCGCTGTGCTGGGAGCAGATGGCGCGGAGTGGGCCAG	GGGGGGGGGGGGAGGGAAGAGC	+
M79	TAF1_HUMAN.H11MO.0.A	-18	0.00335761	1.3464	0.131422	16	CCGGCGCTGTGCTGGGAGCAGATGGCGCGGAGTGGGCCAG	AAGATGGCGGCGGCGG	+
M79	ZN263_HUMAN.H11MO.0.A	-15	0.00413296	1.65732	0.154067	20	CCGGCGCTGTGCTGGGAGCAGATGGCGCGGAGTGGGCCAG	GGGAGGAGGGAGAGGAGGAG	+
M79	EGR2_HUMAN.H11MO.0.A	-23	0.0071778	2.8783	0.244426	17	CCGGCGCTGTGCTGGGAGCAGATGGCGCGGAGTGGGCCAG	GGGGGGGTGTGGGAGGGG	+
M79	RFX5_HUMAN.H11MO.0.A	-16	0.0071814	2.87974	0.244426	20	CCGGCGCTGTGCTGGGAGCAGATGGCGCGGAGTGGGCCAG	GTCAGCTGTTGCTAGGCAGA	+
M79	ZIC1_HUMAN.H11MO.0.B	-28	0.00767583	3.07801	0.250369	9	CCGGCGCTGTGCTGGGAGCAGATGGCGCGGAGTGGGCCAG	GGGGTGGTC	+
M79	PAX5_HUMAN.H11MO.0.A	-17	0.00853207	3.42136	0.267166	21	CCGGCGCTGTGCTGGGAGCAGATGGCGCGGAGTGGGCCAG	GCCTGGGCAGCAGAGCGTGAC	+
M79	ASCL1_HUMAN.H11MO.0.A	-13	0.00904474	3.62694	0.272326	14	CCGGCGCTGTGCTGGGAGCAGATGGCGCGGAGTGGGCCAG	GGGAGCAGGTGCAG	-
M79	EGR1_HUMAN.H11MO.0.A	-22	0.010128	4.06132	0.28316	17	CCGGCGCTGTGCTGGGAGCAGATGGCGCGGAGTGGGCCAG	GAGGGCGTGGGCGGGGG	+
M79	NR1D1_HUMAN.H11MO.0.B	-21	0.0124783	5.00381	0.336841	19	CCGGCGCTGTGCTGGGAGCAGATGGCGCGGAGTGGGCCAG	AGGGAAGTGGGTCAGAAGG	+
M79	KLF15_HUMAN.H11MO.0.A	-23	0.0133403	5.34945	0.336876	17	CCGGCGCTGTGCTGGGAGCAGATGGCGCGGAGTGGGCCAG	GGGGAGGAGCAGGGGGGGG	+
M79	TAL1_HUMAN.H11MO.0.A	-27	0.0133403	5.34945	0.336876	13	CCGGCGCTGTGCTGGGAGCAGATGGCGCGGAGTGGGCCAG	CTGGGGGGGGCAGATAAGG	+
M79	ZN214_HUMAN.H11MO.0.C	-14	0.0154121	6.18025	0.377032	22	CCGGCGCTGTGCTGGGAGCAGATGGCGCGGAGTGGGCCAG	TCATCAAAGGCCTCAAAAAGGA	-
M79	GATA1_HUMAN.H11MO.0.A	-27	0.0162668	6.523	0.385883	13	CCGGCGCTGTGCTGGGAGCAGATGGCGCGGAGTGGGCCAG	CTGGCGGGGACAGATAAGA	+
M79	ZN467_HUMAN.H11MO.0.C	-12	0.0184909	7.41484	0.425741	22	CCGGCGCTGTGCTGGGAGCAGATGGCGCGGAGTGGGCCAG	GGGGAGGGGAGGGGGGGGGGGG	+
M79	RXRA_HUMAN.H11MO.0.A	-29	0.020398	8.17961	0.456233	11	CCGGCGCTGTGCTGGGAGCAGATGGCGCGGAGTGGGCCAG	GGGGGAGGCAGAGGTCAGAG	+
M79	KLF1_HUMAN.H11MO.0.A	-26	0.0212982	8.54059	0.463135	14	CCGGCGCTGTGCTGGGAGCAGATGGCGCGGAGTGGGCCAG	GGGGCGGGGCCGGG	+
M79	OSR2_HUMAN.H11MO.0.C	-12	0.0220498	8.84199	0.463205	16	CCGGCGCTGTGCTGGGAGCAGATGGCGCGGAGTGGGCCAG	CAGCAGAAGCAGCAGC	-
M79	NR1H4_HUMAN.H11MO.0.B	-14	0.0224848	9.01642	0.463205	19	CCGGCGCTGTGCTGGGAGCAGATGGCGCGGAGTGGGCCAG	GGGGTCAATGACCCCGAGG	+
M82	CTCFL_HUMAN.H11MO.0.A	2	0.000744666	0.298611	0.192131	15	CCACAGAGGGACCGCCCCGCAGAAGCCCGCGGAAGGCGAC	GCCGCCAGGGGGCGCCG	+
M82	AP2B_HUMAN.H11MO.0.B	-24	0.00110781	0.44423	0.192131	10	CCACAGAGGGACCGCCCCGCAGAAGCCCGCGGAAGGCGAC	GCCCGGGGGC	+
M82	ZN770_HUMAN.H11MO.0.C	-7	0.00123934	0.496973	0.192131	22	CCACAGAGGGACCGCCCCGCAGAAGCCCGCGGAAGGCGAC	GGGAGGCTGAGGCGGGAGGATC	+
M82	WT1_HUMAN.H11MO.0.C	-20	0.00134374	0.538838	0.192131	20	CCACAGAGGGACCGCCCCGCAGAAGCCCGCGGAAGGCGAC	GGGCGGGGGAGGAGGGGGGG	+
M82	ZN467_HUMAN.H11MO.0.C	-6	0.00144643	0.580019	0.192131	22	CCACAGAGGGACCGCCCCGCAGAAGCCCGCGGAAGGCGAC	GGGGAGGGGAGGGGGGGGGGGG	+
M82	SP1_HUMAN.H11MO.0.A	-4	0.00186627	0.748376	0.192131	22	CCACAGAGGGACCGCCCCGCAGAAGCCCGCGGAAGGCGAC	GGGGGGCGGGGCCGGGGGGGGG	+
M82	SP4_HUMAN.H11MO.0.A	-19	0.00205229	0.82297	0.192131	20	CCACAGAGGGACCGCCCCGCAGAAGCCCGCGGAAGGCGAC	GGGAAGGGGGCGGGGCCGGG	+
M82	SP2_HUMAN.H11MO.0.A	-19	0.0022828	0.915402	0.192131	21	CCACAGAGGGACCGCCCCGCAGAAGCCCGCGGAAGGCGAC	GGGGGGGGGGCGGGGCCGGGGG	+
M82	TAF1_HUMAN.H11MO.0.A	-19	0.00230169	0.922977	0.192131	16	CCACAGAGGGACCGCCCCGCAGAAGCCCGCGGAAGGCGAC	AAGATGGCGGCGGCGG	+
M82	KLF15_HUMAN.H11MO.0.A	-6	0.00291839	1.17028	0.192131	19	CCACAGAGGGACCGCCCCGCAGAAGCCCGCGGAAGGCGAC	GGGGAGGAGCAGGGGGGGG	+
M82	MAZ_HUMAN.H11MO.0.A	-5	0.00307582	1.2334	0.192131	22	CCACAGAGGGACCGCCCCGCAGAAGCCCGCGGAAGGCGAC	GGGGGAGGGGGGGGGGGGGGGG	+
M82	PATZ1_HUMAN.H11MO.0.C	-6	0.00323102	1.29564	0.192131	22	CCACAGAGGGACCGCCCCGCAGAAGCCCGCGGAAGGCGAC	GGGGAGGGGGCGGGGGGGGAGG	+
M82	THAP1_HUMAN.H11MO.0.C	-9	0.00323102	1.29564	0.192131	22	CCACAGAGGGACCGCCCCGCAGAAGCCCGCGGAAGGCGAC	GCCCGCAGCCAAGATGGCGGCG	-
M82	ZN263_HUMAN.H11MO.0.A	-7	0.0040039	1.60556	0.192131	20	CCACAGAGGGACCGCCCCGCAGAAGCCCGCGGAAGGCGAC	GGGAGGAGGGAGAGGAGGAG	+
M82	ZN816_HUMAN.H11MO.0.C	1	0.00406759	1.6311	0.192131	20	CCACAGAGGGACCGCCCCGCAGAAGCCCGCGGAAGGCGAC	AAAAAAGGGGGACATGCAGGG	+
M82	EGR2_HUMAN.H11MO.0.A	-16	0.00411933	1.65185	0.192131	18	CCACAGAGGGACCGCCCCGCAGAAGCCCGCGGAAGGCGAC	GGGGGGGTGTGGGAGGGG	+
M82	MECP2_HUMAN.H11MO.0.C	-27	0.00418488	1.67814	0.192131	7	CCACAGAGGGACCGCCCCGCAGAAGCCCGCGGAAGGCGAC	CCCGGAG	+
M82	CTCF_HUMAN.H11MO.0.A	4	0.00441254	1.76943	0.192131	15	CCACAGAGGGACCGCCCCGCAGAAGCCCGCGGAAGGCGAC	TGGCCACCAGGGGGCGCCA	+
M82	SP3_HUMAN.H11MO.0.B	-1	0.00489384	1.96243	0.201872	20	CCACAGAGGGACCGCCCCGCAGAAGCCCGCGGAAGGCGAC	GGGGGGGGGCGGGGCCGGGG	+
M82	EGR1_HUMAN.H11MO.0.A	-18	0.00521439	2.09097	0.204341	17	CCACAGAGGGACCGCCCCGCAGAAGCCCGCGGAAGGCGAC	GAGGGCGTGGGCGGGGG	+
M82	NRF1_HUMAN.H11MO.0.A	-19	0.00579196	2.32257	0.216166	17	CCACAGAGGGACCGCCCCGCAGAAGCCCGCGGAAGGCGAC	CCTGCGCATGCGCAGTG	-
M82	VEZF1_HUMAN.H11MO.0.C	1	0.00697464	2.79683	0.248474	21	CCACAGAGGGACCGCCCCGCAGAAGCCCGCGGAAGGCGAC	GGGGAGGGGGGAGGGGGAGGGG	+
M82	KLF6_HUMAN.H11MO.0.A	-3	0.00846335	3.3938	0.2884	19	CCACAGAGGGACCGCCCCGCAGAAGCCCGCGGAAGGCGAC	GGAAGGGCGGGGCCGGGGG	+
M82	E2F4_HUMAN.H11MO.0.A	-24	0.00934935	3.74909	0.295581	13	CCACAGAGGGACCGCCCCGCAGAAGCCCGCGGAAGGCGAC	GGGGGCGGGAAAT	+
M82	ZSC22_HUMAN.H11MO.0.C	-16	0.00942836	3.78077	0.295581	16	CCACAGAGGGACCGCCCCGCAGAAGCCCGCGGAAGGCGAC	GGTCTGAGGGAGGAGG	+
M82	ZN341_HUMAN.H11MO.0.C	-15	0.0105914	4.24716	0.319273	22	CCACAGAGGGACCGCCCCGCAGAAGCCCGCGGAAGGCGAC	GGGGGGGGGGGGAGGGAAGAGC	+
M82	KLF3_HUMAN.H11MO.0.B	-18	0.0113332	4.54462	0.327277	19	CCACAGAGGGACCGCCCCGCAGAAGCCCGCGGAAGGCGAC	GGGGAGGGGCGGGGCCGGG	+
M82	ZN281_HUMAN.H11MO.0.A	-23	0.0116921	4.68854	0.327277	15	CCACAGAGGGACCGCCCCGCAGAAGCCCGCGGAAGGCGAC	GGGTGGGGGAGGGGA	+
M82	ZBT48_HUMAN.H11MO.0.C	-4	0.0139673	5.60089	0.376067	12	CCACAGAGGGACCGCCCCGCAGAAGCCCGCGGAAGGCGAC	TTAGGGACCGTG	+
M82	ZBT17_HUMAN.H11MO.0.A	-21	0.0143948	5.77232	0.376067	19	CCACAGAGGGACCGCCCCGCAGAAGCCCGCGGAAGGCGAC	GAGGGTGGGGGAGGGGAAG	+
M82	KLF8_HUMAN.H11MO.0.C	-3	0.017009	6.82061	0.430029	9	CCACAGAGGGACCGCCCCGCAGAAGCCCGCGGAAGGCGAC	CAGGGGGTG	+
M82	GABPA_HUMAN.H11MO.0.A	-24	0.0186368	7.47336	0.450813	14	CCACAGAGGGACCGCCCCGCAGAAGCCCGCGGAAGGCGAC	GGAACCGGAAGTGG	+
M82	MZF1_HUMAN.H11MO.0.B	-3	0.0189814	7.61156	0.450813	13	CCACAGAGGGACCGCCCCGCAGAAGCCCGCGGAAGGCGAC	GGAGGGGATTGGG	+
M82	NDF2_HUMAN.H11MO.0.B	-1	0.0203497	8.16021	0.459322	9	CCACAGAGGGACCGCCCCGCAGAAGCCCGCGGAAGGCGAC	AACAGATGG	+
M82	E2F1_HUMAN.H11MO.0.A	-23	0.0206781	8.29192	0.459322	14	CCACAGAGGGACCGCCCCGCAGAAGCCCGCGGAAGGCGAC	GGGGGGCGGGAAAG	+
M82	E2F6_HUMAN.H11MO.0.A	-2	0.0210979	8.46025	0.459322	13	CCACAGAGGGACCGCCCCGCAGAAGCCCGCGGAAGGCGAC	GGGGCGGGAAGGG	+
M82	HINFP_HUMAN.H11MO.0.C	-22	0.0233336	9.35679	0.476339	16	CCACAGAGGGACCGCCCCGCAGAAGCCCGCGGAAGGCGAC	GCGCTAGCGGACGTTA	+
M82	ZN320_HUMAN.H11MO.0.C	-5	0.0234431	9.40067	0.476339	20	CCACAGAGGGACCGCCCCGCAGAAGCCCGCGGAAGGCGAC	GTGGGACCAGGGGGCCAGTG	+
M82	NFKB1_HUMAN.H11MO.1.B	-7	0.0243106	9.74854	0.476339	11	CCACAGAGGGACCGCCCCGCAGAAGCCCGCGGAAGGCGAC	GGGAAATTCCC	+
M82	NFKB2_HUMAN.H11MO.0.B	-7	0.0243106	9.74854	0.476339	11	CCACAGAGGGACCGCCCCGCAGAAGCCCGCGGAAGGCGAC	GGGGCTTTCCC	-
M83	SP2_HUMAN.H11MO.0.A	-17	0.000162651	0.0652231	0.0789914	22	CGGGTTGCCGCTCGCCTGGGCGGGCCGCGGGCCCCCGCGG	GGGGGGGGGGCGGGGCCGGGGG	+
M83	ZN554_HUMAN.H11MO.0.C	-18	0.000279097	0.111918	0.0789914	20	CGGGTTGCCGCTCGCCTGGGCGGGCCGCGGGCCCCCGCGG	AGCACCCCACATGGCTCAGC	-
M83	NR1H4_HUMAN.H11MO.0.B	-21	0.000300006	0.120302	0.0789914	19	CGGGTTGCCGCTCGCCTGGGCGGGCCGCGGGCCCCCGCGG	GGGGTCAATGACCCCGAGG	+
M83	SP3_HUMAN.H11MO.0.B	-18	0.0015298	0.61345	0.20749	20	CGGGTTGCCGCTCGCCTGGGCGGGCCGCGGGCCCCCGCGG	CCCCGGCCCCGCCCCCCCCC	-
M83	ZBT7A_HUMAN.H11MO.0.A	-28	0.00162055	0.649839	0.20749	9	CGGGTTGCCGCTCGCCTGGGCGGGCCGCGGGCCCCCGCGG	GAGACCCCC	-
M83	USF2_HUMAN.H11MO.0.A	-16	0.00183876	0.737341	0.20749	19	CGGGTTGCCGCTCGCCTGGGCGGGCCGCGGGCCCCCGCGG	CGCCGCGGCCACGTGACCC	-
M83	PATZ1_HUMAN.H11MO.0.C	-19	0.00264059	1.05888	0.214373	21	CGGGTTGCCGCTCGCCTGGGCGGGCCGCGGGCCCCCGCGG	CCTCCCCCCCCGCCCCCTCCCC	-
M83	RXRA_HUMAN.H11MO.0.A	-17	0.00292961	1.17477	0.214373	20	CGGGTTGCCGCTCGCCTGGGCGGGCCGCGGGCCCCCGCGG	GGGGGAGGCAGAGGTCAGAG	+
M83	ZN563_HUMAN.H11MO.0.C	-13	0.00298532	1.19711	0.214373	21	CGGGTTGCCGCTCGCCTGGGCGGGCCGCGGGCCCCCGCGG	GCAGCTGCCAGTGAGGATCCC	-
M83	THAP1_HUMAN.H11MO.0.C	-9	0.00345407	1.38508	0.227364	22	CGGGTTGCCGCTCGCCTGGGCGGGCCGCGGGCCCCCGCGG	CGCCGCCATCTTGGCTGCGGGC	+
M83	SP4_HUMAN.H11MO.0.A	-19	0.00415633	1.66669	0.252544	20	CGGGTTGCCGCTCGCCTGGGCGGGCCGCGGGCCCCCGCGG	CCCGGCCCCGCCCCCTTCCC	-
M83	PAX5_HUMAN.H11MO.0.A	-4	0.00625588	2.50861	0.308845	21	CGGGTTGCCGCTCGCCTGGGCGGGCCGCGGGCCCCCGCGG	GTCACGCTCTGCTGCCCAGGC	-
M83	RFX5_HUMAN.H11MO.0.A	-3	0.00872682	3.49945	0.358755	20	CGGGTTGCCGCTCGCCTGGGCGGGCCGCGGGCCCCCGCGG	GTCAGCTGTTGCTAGGCAGA	+
M83	RFX1_HUMAN.H11MO.0.B	-19	0.00908357	3.64251	0.358755	21	CGGGTTGCCGCTCGCCTGGGCGGGCCGCGGGCCCCCGCGG	CCGTCGCCATGGCAACCGGGGC	-
M83	CLOCK_HUMAN.H11MO.0.C	-21	0.0104614	4.195	0.393496	14	CGGGTTGCCGCTCGCCTGGGCGGGCCGCGGGCCCCCGCGG	CAGACACGTGAACA	+
M83	NR1D1_HUMAN.H11MO.0.B	-24	0.0114589	4.59503	0.411427	16	CGGGTTGCCGCTCGCCTGGGCGGGCCGCGGGCCCCCGCGG	CCTTCTGACCCACTTCCCT	-
M83	ZN341_HUMAN.H11MO.0.C	-7	0.0131395	5.26893	0.424103	22	CGGGTTGCCGCTCGCCTGGGCGGGCCGCGGGCCCCCGCGG	GCTCTTCCCTCCCCCCCCCCCC	-
M83	RARG_HUMAN.H11MO.0.B	-17	0.0150765	6.04569	0.441072	18	CGGGTTGCCGCTCGCCTGGGCGGGCCGCGGGCCCCCGCGG	CCCAGGTCACTCTGACCT	-
M84	SP2_HUMAN.H11MO.0.A	-3	5.5871e-05	0.0224043	0.0441863	22	GCTCCCGGGGCCCGGCGGCCCCGCCTGGCGGCGCTCCGCA	CCCCCGGCCCCGCCCCCCCCCC	-
M84	ZN563_HUMAN.H11MO.0.C	-13	0.000524911	0.210489	0.116384	21	GCTCCCGGGGCCCGGCGGCCCCGCCTGGCGGCGCTCCGCA	GGGATCCTCACTGGCAGCTGC	+
M84	THAP1_HUMAN.H11MO.0.C	-11	0.000796409	0.31936	0.116384	22	GCTCCCGGGGCCCGGCGGCCCCGCCTGGCGGCGCTCCGCA	GCCCGCAGCCAAGATGGCGGCG	-
M84	SP3_HUMAN.H11MO.0.B	-4	0.00095666	0.383621	0.116384	20	GCTCCCGGGGCCCGGCGGCCCCGCCTGGCGGCGCTCCGCA	CCCCGGCCCCGCCCCCCCCC	-
M84	PATZ1_HUMAN.H11MO.0.C	-3	0.00194806	0.781172	0.192581	22	GCTCCCGGGGCCCGGCGGCCCCGCCTGGCGGCGCTCCGCA	CCTCCCCCCCCGCCCCCTCCCC	-
M84	NR1H4_HUMAN.H11MO.0.B	-3	0.0050651	2.0311	0.340627	19	GCTCCCGGGGCCCGGCGGCCCCGCCTGGCGGCGCTCCGCA	CCTCGGGGTCATTGACCCC	-
M84	SP4_HUMAN.H11MO.0.A	-8	0.00516843	2.07254	0.340627	20	GCTCCCGGGGCCCGGCGGCCCCGCCTGGCGGCGCTCCGCA	GGGAAGGGGGCGGGGCCGGG	+
M84	ZN341_HUMAN.H11MO.0.C	-9	0.00748568	3.00176	0.408062	22	GCTCCCGGGGCCCGGCGGCCCCGCCTGGCGGCGCTCCGCA	GGGGGGGGGGGGAGGGAAGAGC	+
M84	KLF6_HUMAN.H11MO.0.A	-3	0.00812686	3.25887	0.408062	19	GCTCCCGGGGCCCGGCGGCCCCGCCTGGCGGCGCTCCGCA	CCCCCGGCCCCGCCCTTCC	-
M84	VEZF1_HUMAN.H11MO.0.C	-13	0.00898521	3.60307	0.408062	22	GCTCCCGGGGCCCGGCGGCCCCGCCTGGCGGCGCTCCGCA	GGGGAGGGGGGAGGGGGAGGGG	+
M84	RFX1_HUMAN.H11MO.0.B	-12	0.00898521	3.60307	0.408062	22	GCTCCCGGGGCCCGGCGGCCCCGCCTGGCGGCGCTCCGCA	CCGTCGCCATGGCAACCGGGGC	-
M84	NR1D1_HUMAN.H11MO.0.B	1	0.00927456	3.7191	0.408062	18	GCTCCCGGGGCCCGGCGGCCCCGCCTGGCGGCGCTCCGCA	AGGGAAGTGGGTCAGAAGG	+
M84	RXRA_HUMAN.H11MO.0.A	-16	0.00928746	3.72427	0.408062	20	GCTCCCGGGGCCCGGCGGCCCCGCCTGGCGGCGCTCCGCA	GGGGGAGGCAGAGGTCAGAG	+
M84	GATA1_HUMAN.H11MO.0.A	-28	0.0105704	4.23872	0.439985	12	GCTCCCGGGGCCCGGCGGCCCCGCCTGGCGGCGCTCCGCA	CTGGCGGGGACAGATAAGA	+
M84	SMAD3_HUMAN.H11MO.0.B	-24	0.0122816	4.92494	0.468663	12	GCTCCCGGGGCCCGGCGGCCCCGCCTGGCGGCGCTCCGCA	CAGGTGACAGAG	-
M84	TAL1_HUMAN.H11MO.0.A	-28	0.0128295	5.14462	0.468663	12	GCTCCCGGGGCCCGGCGGCCCCGCCTGGCGGCGCTCCGCA	CTGGGGGGGGCAGATAAGG	+
M85	THAP1_HUMAN.H11MO.0.C	-15	0.000772783	0.309886	0.37561	22	GCCGGGGCTGTGCGGGGCCGACGCGTGCGAGCCAGGCGGC	CGCCGCCATCTTGGCTGCGGGC	+
M85	ZN563_HUMAN.H11MO.0.C	-13	0.0011241	0.450766	0.37561	21	GCCGGGGCTGTGCGGGGCCGACGCGTGCGAGCCAGGCGGC	GCAGCTGCCAGTGAGGATCCC	-
M85	SP3_HUMAN.H11MO.0.B	-3	0.0014121	0.566254	0.37561	20	GCCGGGGCTGTGCGGGGCCGACGCGTGCGAGCCAGGCGGC	GGGGGGGGGCGGGGCCGGGG	+
M87	ZN563_HUMAN.H11MO.0.C	-16	0.000956654	0.383618	0.438916	21	CGGTGCGGGGGGCCGCGCACGCGTCGCCGGCCGCTCCCGG	GGGATCCTCACTGGCAGCTGC	+
M87	SP3_HUMAN.H11MO.0.B	-12	0.00110007	0.441127	0.438916	20	CGGTGCGGGGGGCCGCGCACGCGTCGCCGGCCGCTCCCGG	GGGGGGGGGCGGGGCCGGGG	+
M87	THAP1_HUMAN.H11MO.0.C	-10	0.00200293	0.803176	0.487098	22	CGGTGCGGGGGGCCGCGCACGCGTCGCCGGCCGCTCCCGG	GCCCGCAGCCAAGATGGCGGCG	-
M87	SP2_HUMAN.H11MO.0.A	-11	0.00244166	0.979104	0.487098	22	CGGTGCGGGGGGCCGCGCACGCGTCGCCGGCCGCTCCCGG	GGGGGGGGGGCGGGGCCGGGGG	+
M88	SP3_HUMAN.H11MO.0.B	-9	0.00117932	0.472908	0.426955	20	AGGCGCCGGGGCGGGCCGCCGAGCCGGGCCGGGCCCGGCG	GGGGGGGGGCGGGGCCGGGG	+
M88	SP2_HUMAN.H11MO.0.A	-8	0.00189453	0.759708	0.426955	22	AGGCGCCGGGGCGGGCCGCCGAGCCGGGCCGGGCCCGGCG	GGGGGGGGGGCGGGGCCGGGGG	+
M88	RXRA_HUMAN.H11MO.0.A	-13	0.00255193	1.02333	0.426955	20	AGGCGCCGGGGCGGGCCGCCGAGCCGGGCCGGGCCCGGCG	GGGGGAGGCAGAGGTCAGAG	+
M88	ZN563_HUMAN.H11MO.0.C	-13	0.00287983	1.15481	0.426955	21	AGGCGCCGGGGCGGGCCGCCGAGCCGGGCCGGGCCCGGCG	GGGATCCTCACTGGCAGCTGC	+
M88	GATA1_HUMAN.H11MO.0.A	-29	0.00360413	1.44525	0.426955	11	AGGCGCCGGGGCGGGCCGCCGAGCCGGGCCGGGCCCGGCG	CTGGCGGGGACAGATAAGA	+
M91	THAP1_HUMAN.H11MO.0.C	-1	6.12061e-05	0.0245437	0.0484728	22	GCGCCGGCCTGGCGCCGCAGGCGAGTGGGCGGGGGTGGCC	CGCCGCCATCTTGGCTGCGGGC	+
M91	RXRA_HUMAN.H11MO.0.A	-18	0.000236817	0.0949635	0.0937747	20	GCGCCGGCCTGGCGCCGCAGGCGAGTGGGCGGGGGTGGCC	GGGGGAGGCAGAGGTCAGAG	+
M91	NR1D1_HUMAN.H11MO.0.B	-18	0.000730973	0.29312	0.144725	19	GCGCCGGCCTGGCGCCGCAGGCGAGTGGGCGGGGGTGGCC	AGGGAAGTGGGTCAGAAGG	+
M91	SP3_HUMAN.H11MO.0.B	-20	0.00116727	0.468075	0.184886	20	GCGCCGGCCTGGCGCCGCAGGCGAGTGGGCGGGGGTGGCC	GGGGGGGGGCGGGGCCGGGG	+
M91	ZN563_HUMAN.H11MO.0.C	4	0.00164269	0.658718	0.204308	17	GCGCCGGCCTGGCGCCGCAGGCGAGTGGGCGGGGGTGGCC	GCAGCTGCCAGTGAGGATCCC	-
M91	SP2_HUMAN.H11MO.0.A	0	0.00180585	0.724145	0.204308	22	GCGCCGGCCTGGCGCCGCAGGCGAGTGGGCGGGGGTGGCC	GGGGGGGGGGCGGGGCCGGGGG	+
M91	ZN341_HUMAN.H11MO.0.C	-17	0.00255231	1.02348	0.218124	22	GCGCCGGCCTGGCGCCGCAGGCGAGTGGGCGGGGGTGGCC	GGGGGGGGGGGGAGGGAAGAGC	+
M91	PATZ1_HUMAN.H11MO.0.C	-19	0.00292499	1.17292	0.218124	21	GCGCCGGCCTGGCGCCGCAGGCGAGTGGGCGGGGGTGGCC	GGGGAGGGGGCGGGGGGGGAGG	+
M91	KLF6_HUMAN.H11MO.0.A	-18	0.00316911	1.27081	0.218124	19	GCGCCGGCCTGGCGCCGCAGGCGAGTGGGCGGGGGTGGCC	GGAAGGGCGGGGCCGGGGG	+
M91	GATA1_HUMAN.H11MO.0.A	-29	0.00341071	1.36769	0.218124	11	GCGCCGGCCTGGCGCCGCAGGCGAGTGGGCGGGGGTGGCC	CTGGCGGGGACAGATAAGA	+
M91	CUX1_HUMAN.H11MO.0.C	-18	0.00389259	1.56093	0.220198	14	GCGCCGGCCTGGCGCCGCAGGCGAGTGGGCGGGGGTGGCC	AGGGGGATCGATGG	+
M91	TAL1_HUMAN.H11MO.0.A	-29	0.00857711	3.43942	0.424545	11	GCGCCGGCCTGGCGCCGCAGGCGAGTGGGCGGGGGTGGCC	CTGGGGGGGGCAGATAAGG	+
M92	ZN563_HUMAN.H11MO.0.C	-8	0.000558841	0.224095	0.233695	21	GCACGGCCCGGGGCTCGGCCCGCCGGGGCTCGACCCCCCG	GGGATCCTCACTGGCAGCTGC	+
M92	RXRA_HUMAN.H11MO.0.A	-7	0.000585718	0.234873	0.233695	20	GCACGGCCCGGGGCTCGGCCCGCCGGGGCTCGACCCCCCG	GGGGGAGGCAGAGGTCAGAG	+
M92	SP3_HUMAN.H11MO.0.B	-4	0.00164299	0.658841	0.437025	20	GCACGGCCCGGGGCTCGGCCCGCCGGGGCTCGACCCCCCG	GGGGGGGGGCGGGGCCGGGG	+
M93	ZN563_HUMAN.H11MO.0.C	-10	0.000100083	0.0401334	0.0793517	21	GCTAGCGGGCGCCGCGGCCGGGGGTGCCGCCGTCGAGCCA	GCAGCTGCCAGTGAGGATCCC	-
M93	PATZ1_HUMAN.H11MO.0.C	-7	0.00168972	0.677578	0.304457	22	GCTAGCGGGCGCCGCGGCCGGGGGTGCCGCCGTCGAGCCA	GGGGAGGGGGCGGGGGGGGAGG	+
M93	RXRA_HUMAN.H11MO.0.A	-18	0.00188121	0.754364	0.304457	20	GCTAGCGGGCGCCGCGGCCGGGGGTGCCGCCGTCGAGCCA	GGGGGAGGCAGAGGTCAGAG	+
M93	GATA1_HUMAN.H11MO.0.A	7	0.00202001	0.810024	0.304457	12	GCTAGCGGGCGCCGCGGCCGGGGGTGCCGCCGTCGAGCCA	TCTTATCTGTCCCCGCCAG	-
M93	SP3_HUMAN.H11MO.0.B	-9	0.00249087	0.998841	0.304457	20	GCTAGCGGGCGCCGCGGCCGGGGGTGCCGCCGTCGAGCCA	GGGGGGGGGCGGGGCCGGGG	+
M93	SP2_HUMAN.H11MO.0.A	-15	0.002688	1.07789	0.304457	22	GCTAGCGGGCGCCGCGGCCGGGGGTGCCGCCGTCGAGCCA	GGGGGGGGGGCGGGGCCGGGGG	+
M93	NR1D1_HUMAN.H11MO.0.B	-14	0.00619615	2.48466	0.491266	19	GCTAGCGGGCGCCGCGGCCGGGGGTGCCGCCGTCGAGCCA	AGGGAAGTGGGTCAGAAGG	+
M93	USF2_HUMAN.H11MO.0.A	10	0.00619615	2.48466	0.491266	9	GCTAGCGGGCGCCGCGGCCGGGGGTGCCGCCGTCGAGCCA	GGGTCACGTGGCCGCGGCG	+
M94	ZN563_HUMAN.H11MO.0.C	-13	0.000449398	0.180209	0.359518	21	GCGATGGGGGTGCTGCCTCGGCAACGCGAGCTGGCAACAC	GGGATCCTCACTGGCAGCTGC	+
M94	LYL1_HUMAN.H11MO.0.A	-26	0.00134604	0.539761	0.407801	14	GCGATGGGGGTGCTGCCTCGGCAACGCGAGCTGGCAACAC	CCAGCTGTTTCCTG	+
M94	ZN667_HUMAN.H11MO.0.C	-17	0.00152926	0.613231	0.407801	19	GCGATGGGGGTGCTGCCTCGGCAACGCGAGCTGGCAACAC	GTGGCCTTAAAAGCTCAGC	+
M95	KLF6_HUMAN.H11MO.0.A	-16	3.37388e-05	0.0135293	0.0265091	19	CGGGGTCCCGAGGCTTAGTAGGCTCGGGAGGCGGATGCAC	GGAAGGGCGGGGCCGGGGG	+
M95	ZN563_HUMAN.H11MO.0.C	-1	0.000136036	0.0545503	0.0534425	21	CGGGGTCCCGAGGCTTAGTAGGCTCGGGAGGCGGATGCAC	GGGATCCTCACTGGCAGCTGC	+
M95	VEZF1_HUMAN.H11MO.0.C	-12	0.000355601	0.142596	0.0931336	22	CGGGGTCCCGAGGCTTAGTAGGCTCGGGAGGCGGATGCAC	GGGGAGGGGGGAGGGGGAGGGG	+
M95	PATZ1_HUMAN.H11MO.0.C	-12	0.000864336	0.346599	0.148772	22	CGGGGTCCCGAGGCTTAGTAGGCTCGGGAGGCGGATGCAC	GGGGAGGGGGCGGGGGGGGAGG	+
M95	ZBT17_HUMAN.H11MO.0.A	-18	0.00106014	0.425115	0.148772	19	CGGGGTCCCGAGGCTTAGTAGGCTCGGGAGGCGGATGCAC	GAGGGTGGGGGAGGGGAAG	+
M95	SP3_HUMAN.H11MO.0.B	-14	0.00122292	0.490392	0.148772	20	CGGGGTCCCGAGGCTTAGTAGGCTCGGGAGGCGGATGCAC	GGGGGGGGGCGGGGCCGGGG	+
M95	THAP1_HUMAN.H11MO.0.C	-5	0.00132542	0.531493	0.148772	22	CGGGGTCCCGAGGCTTAGTAGGCTCGGGAGGCGGATGCAC	GCCCGCAGCCAAGATGGCGGCG	-
M95	ZN341_HUMAN.H11MO.0.C	-16	0.00152476	0.611429	0.149753	22	CGGGGTCCCGAGGCTTAGTAGGCTCGGGAGGCGGATGCAC	GGGGGGGGGGGGAGGGAAGAGC	+
M95	CLOCK_HUMAN.H11MO.0.C	-2	0.00187961	0.753723	0.164093	14	CGGGGTCCCGAGGCTTAGTAGGCTCGGGAGGCGGATGCAC	TGTTCACGTGTCTG	-
M95	MAZ_HUMAN.H11MO.0.A	-17	0.00368351	1.47709	0.246286	22	CGGGGTCCCGAGGCTTAGTAGGCTCGGGAGGCGGATGCAC	GGGGGAGGGGGGGGGGGGGGGG	+
M95	RXRA_HUMAN.H11MO.0.A	-15	0.00388904	1.5595	0.246286	20	CGGGGTCCCGAGGCTTAGTAGGCTCGGGAGGCGGATGCAC	GGGGGAGGCAGAGGTCAGAG	+
M95	ETS2_HUMAN.H11MO.0.B	-22	0.00423421	1.69792	0.246286	13	CGGGGTCCCGAGGCTTAGTAGGCTCGGGAGGCGGATGCAC	GGAAGGAAGAGGA	+
M95	KLF3_HUMAN.H11MO.0.B	-14	0.00437938	1.75613	0.246286	19	CGGGGTCCCGAGGCTTAGTAGGCTCGGGAGGCGGATGCAC	GGGGAGGGGCGGGGCCGGG	+
M95	SP4_HUMAN.H11MO.0.A	-15	0.00446712	1.79131	0.246286	20	CGGGGTCCCGAGGCTTAGTAGGCTCGGGAGGCGGATGCAC	GGGAAGGGGGCGGGGCCGGG	+
M95	NR1D1_HUMAN.H11MO.0.B	-18	0.00470182	1.88543	0.246286	19	CGGGGTCCCGAGGCTTAGTAGGCTCGGGAGGCGGATGCAC	AGGGAAGTGGGTCAGAAGG	+
M95	SMAD3_HUMAN.H11MO.0.B	-24	0.00606141	2.43063	0.289589	12	CGGGGTCCCGAGGCTTAGTAGGCTCGGGAGGCGGATGCAC	CAGGTGACAGAG	-
M95	SP2_HUMAN.H11MO.0.A	-12	0.00959471	3.84748	0.375492	22	CGGGGTCCCGAGGCTTAGTAGGCTCGGGAGGCGGATGCAC	GGGGGGGGGGCGGGGCCGGGGG	+
M95	ZN554_HUMAN.H11MO.0.C	-17	0.00998144	4.00256	0.375492	20	CGGGGTCCCGAGGCTTAGTAGGCTCGGGAGGCGGATGCAC	GCTGAGCCATGTGGGGTGCT	+
M95	EGR1_HUMAN.H11MO.0.A	-17	0.0105425	4.22755	0.376519	17	CGGGGTCCCGAGGCTTAGTAGGCTCGGGAGGCGGATGCAC	GAGGGCGTGGGCGGGGG	+
M95	ZN263_HUMAN.H11MO.0.A	-13	0.0113609	4.5557	0.388104	20	CGGGGTCCCGAGGCTTAGTAGGCTCGGGAGGCGGATGCAC	GGGAGGAGGGAGAGGAGGAG	+
M95	ZN394_HUMAN.H11MO.0.C	-21	0.0121146	4.85795	0.396608	19	CGGGGTCCCGAGGCTTAGTAGGCTCGGGAGGCGGATGCAC	AGAATGGAATAGAATGGAAT	+
M95	SRBP2_HUMAN.H11MO.0.B	-20	0.0165439	6.63411	0.477998	13	CGGGGTCCCGAGGCTTAGTAGGCTCGGGAGGCGGATGCAC	GGGTGGGGTGAGG	+
M95	BRAC_HUMAN.H11MO.0.A	-14	0.0176903	7.09383	0.477998	20	CGGGGTCCCGAGGCTTAGTAGGCTCGGGAGGCGGATGCAC	TTAGCAGGGAGGTGTGAAAT	+
M95	OLIG2_HUMAN.H11MO.0.B	4	0.0183372	7.35322	0.477998	14	CGGGGTCCCGAGGCTTAGTAGGCTCGGGAGGCGGATGCAC	CCAGCTGTTTCCCTTCTG	+
M95	Z324A_HUMAN.H11MO.0.C	-16	0.0187627	7.52382	0.477998	23	CGGGGTCCCGAGGCTTAGTAGGCTCGGGAGGCGGATGCAC	TGGCAGCAAAGGATGGTTTGATA	-
M95	LYL1_HUMAN.H11MO.0.A	4	0.0193688	7.76687	0.477998	10	CGGGGTCCCGAGGCTTAGTAGGCTCGGGAGGCGGATGCAC	CCAGCTGTTTCCTG	+
M95	TAF1_HUMAN.H11MO.0.A	-15	0.0194676	7.8065	0.477998	16	CGGGGTCCCGAGGCTTAGTAGGCTCGGGAGGCGGATGCAC	AAGATGGCGGCGGCGG	+
M96	SP4_HUMAN.H11MO.0.A	-2	0.00110619	0.443581	0.330132	20	CTCCGAAGTGGTTGGTGCCTTAGCAACTAAAGCTGGCAAC	GGGAAGGGGGCGGGGCCGGG	+
M96	SP3_HUMAN.H11MO.0.B	-3	0.00135978	0.54527	0.330132	20	CTCCGAAGTGGTTGGTGCCTTAGCAACTAAAGCTGGCAAC	GGGGGGGGGCGGGGCCGGGG	+
M96	KLF9_HUMAN.H11MO.0.C	-4	0.00160701	0.644409	0.330132	15	CTCCGAAGTGGTTGGTGCCTTAGCAACTAAAGCTGGCAAC	GGAGGGGGCGTGGCC	+
M96	ZN547_HUMAN.H11MO.0.C	-5	0.00166767	0.668738	0.330132	20	CTCCGAAGTGGTTGGTGCCTTAGCAACTAAAGCTGGCAAC	GTATGCCTGCTGCATTAGCA	-
M96	KLF3_HUMAN.H11MO.0.B	-3	0.00211253	0.847123	0.334555	19	CTCCGAAGTGGTTGGTGCCTTAGCAACTAAAGCTGGCAAC	GGGGAGGGGCGGGGCCGGG	+
M96	SP1_HUMAN.H11MO.0.A	-6	0.00313194	1.25591	0.382497	22	CTCCGAAGTGGTTGGTGCCTTAGCAACTAAAGCTGGCAAC	GGGGGGCGGGGCCGGGGGGGGG	+
M96	SP2_HUMAN.H11MO.0.A	-2	0.00397855	1.5954	0.382497	22	CTCCGAAGTGGTTGGTGCCTTAGCAACTAAAGCTGGCAAC	GGGGGGGGGGCGGGGCCGGGGG	+
M96	ZN281_HUMAN.H11MO.0.A	-3	0.0042506	1.70449	0.382497	15	CTCCGAAGTGGTTGGTGCCTTAGCAACTAAAGCTGGCAAC	GGGTGGGGGAGGGGA	+
M96	RFX1_HUMAN.H11MO.0.B	-7	0.0045854	1.83875	0.382497	22	CTCCGAAGTGGTTGGTGCCTTAGCAACTAAAGCTGGCAAC	GCCCCGGTTGCCATGGCGACGG	+
M96	NKX25_HUMAN.H11MO.0.B	-3	0.0048305	1.93703	0.382497	8	CTCCGAAGTGGTTGGTGCCTTAGCAACTAAAGCTGGCAAC	TGGAGAGG	+
M96	GLI3_HUMAN.H11MO.0.B	-7	0.00682862	2.73828	0.460712	11	CTCCGAAGTGGTTGGTGCCTTAGCAACTAAAGCTGGCAAC	TTGGGTGGTCC	+
M96	NKX31_HUMAN.H11MO.0.C	-2	0.00754146	3.02413	0.460712	12	CTCCGAAGTGGTTGGTGCCTTAGCAACTAAAGCTGGCAAC	GTTAAGTGCTTT	+
M96	WT1_HUMAN.H11MO.0.C	-3	0.00787465	3.15773	0.460712	20	CTCCGAAGTGGTTGGTGCCTTAGCAACTAAAGCTGGCAAC	GGGCGGGGGAGGAGGGGGGG	+
M96	KLF5_HUMAN.H11MO.0.A	-8	0.00841757	3.37545	0.460712	14	CTCCGAAGTGGTTGGTGCCTTAGCAACTAAAGCTGGCAAC	AGGGTGGGGCTGGG	+
M96	KLF4_HUMAN.H11MO.0.A	-8	0.00872741	3.49969	0.460712	10	CTCCGAAGTGGTTGGTGCCTTAGCAACTAAAGCTGGCAAC	AGGGTGTGGC	+
M96	KLF1_HUMAN.H11MO.0.A	-8	0.00981835	3.93716	0.485908	14	CTCCGAAGTGGTTGGTGCCTTAGCAACTAAAGCTGGCAAC	GGGGCGGGGCCGGG	+
M98	ZN563_HUMAN.H11MO.0.C	-18	0.000783058	0.314006	0.486152	21	CCTGGCCGGGCCTGCCCGGGGCCGAGCGCCCGCAGGTCTG	GGGATCCTCACTGGCAGCTGC	+
M98	SP3_HUMAN.H11MO.0.B	-8	0.00171181	0.686436	0.486152	20	CCTGGCCGGGCCTGCCCGGGGCCGAGCGCCCGCAGGTCTG	GGGGGGGGGCGGGGCCGGGG	+
M98	RXRA_HUMAN.H11MO.0.A	-1	0.0019701	0.79001	0.486152	20	CCTGGCCGGGCCTGCCCGGGGCCGAGCGCCCGCAGGTCTG	GGGGGAGGCAGAGGTCAGAG	+
M98	SP2_HUMAN.H11MO.0.A	-6	0.0024623	0.987384	0.486152	22	CCTGGCCGGGCCTGCCCGGGGCCGAGCGCCCGCAGGTCTG	GGGGGGGGGGCGGGGCCGGGGG	+
M98	NR1D1_HUMAN.H11MO.0.B	-17	0.00371961	1.49156	0.486152	19	CCTGGCCGGGCCTGCCCGGGGCCGAGCGCCCGCAGGTCTG	AGGGAAGTGGGTCAGAAGG	+
M98	GATA1_HUMAN.H11MO.0.A	-29	0.00426876	1.71177	0.486152	11	CCTGGCCGGGCCTGCCCGGGGCCGAGCGCCCGCAGGTCTG	CTGGCGGGGACAGATAAGA	+
M98	THAP1_HUMAN.H11MO.0.C	0	0.00465933	1.86839	0.486152	22	CCTGGCCGGGCCTGCCCGGGGCCGAGCGCCCGCAGGTCTG	CGCCGCCATCTTGGCTGCGGGC	+
M99	KLF6_HUMAN.H11MO.0.A	-3	3.35615e-05	0.0134582	0.0264107	19	CCCCGCCCACCGCTGCCCTTCCGGGAGGGGCGCCCGCACT	CCCCCGGCCCCGCCCTTCC	-
M99	SP2_HUMAN.H11MO.0.A	0	0.000136267	0.0546431	0.0429638	22	CCCCGCCCACCGCTGCCCTTCCGGGAGGGGCGCCCGCACT	CCCCCGGCCCCGCCCCCCCCCC	-
M99	ZN341_HUMAN.H11MO.0.C	6	0.000199876	0.0801502	0.0429638	16	CCCCGCCCACCGCTGCCCTTCCGGGAGGGGCGCCCGCACT	GCTCTTCCCTCCCCCCCCCCCC	-
M99	SP3_HUMAN.H11MO.0.B	-3	0.00023871	0.0957226	0.0429638	20	CCCCGCCCACCGCTGCCCTTCCGGGAGGGGCGCCCGCACT	CCCCGGCCCCGCCCCCCCCC	-
M99	RXRA_HUMAN.H11MO.0.A	-3	0.000302816	0.121429	0.0429638	20	CCCCGCCCACCGCTGCCCTTCCGGGAGGGGCGCCCGCACT	CTCTGACCTCTGCCTCCCCC	-
M99	SP4_HUMAN.H11MO.0.A	-2	0.000327579	0.131359	0.0429638	20	CCCCGCCCACCGCTGCCCTTCCGGGAGGGGCGCCCGCACT	CCCGGCCCCGCCCCCTTCCC	-
M99	ZBT17_HUMAN.H11MO.0.A	-1	0.00050925	0.204209	0.0463439	19	CCCCGCCCACCGCTGCCCTTCCGGGAGGGGCGCCCGCACT	CTTCCCCTCCCCCACCCTC	-
M99	VEZF1_HUMAN.H11MO.0.C	-1	0.000522591	0.209559	0.0463439	22	CCCCGCCCACCGCTGCCCTTCCGGGAGGGGCGCCCGCACT	CCCCTCCCCCTCCCCCCTCCCC	-
M99	PATZ1_HUMAN.H11MO.0.C	3	0.000561541	0.225178	0.0463439	19	CCCCGCCCACCGCTGCCCTTCCGGGAGGGGCGCCCGCACT	CCTCCCCCCCCGCCCCCTCCCC	-
M99	ZN563_HUMAN.H11MO.0.C	-10	0.000608701	0.244089	0.0463439	21	CCCCGCCCACCGCTGCCCTTCCGGGAGGGGCGCCCGCACT	GGGATCCTCACTGGCAGCTGC	+
M99	THAP1_HUMAN.H11MO.0.C	-10	0.000647809	0.259771	0.0463439	22	CCCCGCCCACCGCTGCCCTTCCGGGAGGGGCGCCCGCACT	CGCCGCCATCTTGGCTGCGGGC	+
M99	TAF1_HUMAN.H11MO.0.A	-6	0.00125504	0.50327	0.0811989	16	CCCCGCCCACCGCTGCCCTTCCGGGAGGGGCGCCCGCACT	CCGCCGCCGCCATCTT	-
M99	KLF3_HUMAN.H11MO.0.B	-5	0.0017208	0.69004	0.08977	19	CCCCGCCCACCGCTGCCCTTCCGGGAGGGGCGCCCGCACT	CCCGGCCCCGCCCCTCCCC	-
M99	ZN394_HUMAN.H11MO.0.C	-2	0.00182215	0.730681	0.08977	20	CCCCGCCCACCGCTGCCCTTCCGGGAGGGGCGCCCGCACT	ATTCCATTCTATTCCATTCT	-
M99	MAZ_HUMAN.H11MO.0.A	-1	0.00182521	0.731909	0.08977	22	CCCCGCCCACCGCTGCCCTTCCGGGAGGGGCGCCCGCACT	CCCCCCCCCCCCCCCCTCCCCC	-
M99	EGR1_HUMAN.H11MO.0.A	-3	0.00419222	1.68108	0.183278	17	CCCCGCCCACCGCTGCCCTTCCGGGAGGGGCGCCCGCACT	CCCCCGCCCACGCCCTC	-
M99	NR1D1_HUMAN.H11MO.0.B	0	0.00497699	1.99577	0.206135	19	CCCCGCCCACCGCTGCCCTTCCGGGAGGGGCGCCCGCACT	CCTTCTGACCCACTTCCCT	-
M99	Z324A_HUMAN.H11MO.0.C	-3	0.00611861	2.45356	0.240747	23	CCCCGCCCACCGCTGCCCTTCCGGGAGGGGCGCCCGCACT	TATCAAACCATCCTTTGCTGCCA	+
M99	OLIG2_HUMAN.H11MO.0.B	-5	0.00726924	2.91497	0.272401	18	CCCCGCCCACCGCTGCCCTTCCGGGAGGGGCGCCCGCACT	CCAGCTGTTTCCCTTCTG	+
M99	PTF1A_HUMAN.H11MO.0.B	7	0.0101955	4.08839	0.36469	11	CCCCGCCCACCGCTGCCCTTCCGGGAGGGGCGCCCGCACT	CCAGCTGCCCCCTTTCCC	+
M99	PAX5_HUMAN.H11MO.0.A	-1	0.0116061	4.65404	0.397097	21	CCCCGCCCACCGCTGCCCTTCCGGGAGGGGCGCCCGCACT	GTCACGCTCTGCTGCCCAGGC	-
M99	RARG_HUMAN.H11MO.0.B	0	0.0132808	5.3256	0.435463	18	CCCCGCCCACCGCTGCCCTTCCGGGAGGGGCGCCCGCACT	CCCAGGTCACTCTGACCT	-
M100	ZN563_HUMAN.H11MO.0.C	-17	7.11993e-05	0.0285509	0.0566732	21	GCCTCGTCCGGGACGGCACGAACCCGCCCGTGCGCGGATC	GGGATCCTCACTGGCAGCTGC	+
M100	Z324A_HUMAN.H11MO.0.C	-15	0.000355009	0.142359	0.102376	23	GCCTCGTCCGGGACGGCACGAACCCGCCCGTGCGCGGATC	TATCAAACCATCCTTTGCTGCCA	+
M100	SP3_HUMAN.H11MO.0.B	-9	0.000433002	0.173634	0.102376	20	GCCTCGTCCGGGACGGCACGAACCCGCCCGTGCGCGGATC	CCCCGGCCCCGCCCCCCCCC	-
M100	SP2_HUMAN.H11MO.0.A	-13	0.000514464	0.2063	0.102376	22	GCCTCGTCCGGGACGGCACGAACCCGCCCGTGCGCGGATC	CCCCCGGCCCCGCCCCCCCCCC	-
M100	PATZ1_HUMAN.H11MO.0.C	-13	0.00091242	0.36588	0.145254	22	GCCTCGTCCGGGACGGCACGAACCCGCCCGTGCGCGGATC	CCTCCCCCCCCGCCCCCTCCCC	-
M100	KLF6_HUMAN.H11MO.0.A	-14	0.00154117	0.618007	0.176222	19	GCCTCGTCCGGGACGGCACGAACCCGCCCGTGCGCGGATC	CCCCCGGCCCCGCCCTTCC	-
M100	SP4_HUMAN.H11MO.0.A	-15	0.00154973	0.621442	0.176222	20	GCCTCGTCCGGGACGGCACGAACCCGCCCGTGCGCGGATC	CCCGGCCCCGCCCCCTTCCC	-
M100	KLF3_HUMAN.H11MO.0.B	-16	0.00276444	1.10854	0.268186	19	GCCTCGTCCGGGACGGCACGAACCCGCCCGTGCGCGGATC	CCCGGCCCCGCCCCTCCCC	-
M100	THAP1_HUMAN.H11MO.0.C	-15	0.00484873	1.94434	0.385949	22	GCCTCGTCCGGGACGGCACGAACCCGCCCGTGCGCGGATC	GCCCGCAGCCAAGATGGCGGCG	-
M100	RXRA_HUMAN.H11MO.0.A	-15	0.00614711	2.46499	0.407748	20	GCCTCGTCCGGGACGGCACGAACCCGCCCGTGCGCGGATC	CTCTGACCTCTGCCTCCCCC	-
M100	CLOCK_HUMAN.H11MO.0.C	-22	0.00758266	3.04065	0.454354	14	GCCTCGTCCGGGACGGCACGAACCCGCCCGTGCGCGGATC	CAGACACGTGAACA	+
M100	RARG_HUMAN.H11MO.0.B	-9	0.00799136	3.20454	0.454354	18	GCCTCGTCCGGGACGGCACGAACCCGCCCGTGCGCGGATC	AGGTCAGAGTGACCTGGG	+
M101	Z324A_HUMAN.H11MO.0.C	-8	0.000652239	0.261548	0.361577	23	CCTTGGCGTGGCGATCCAGGACGGTCAGGACCGCACCGCG	TGGCAGCAAAGGATGGTTTGATA	-
M101	CLOCK_HUMAN.H11MO.0.C	-12	0.00134405	0.538962	0.361577	14	CCTTGGCGTGGCGATCCAGGACGGTCAGGACCGCACCGCG	TGTTCACGTGTCTG	-
M101	RARG_HUMAN.H11MO.0.B	-14	0.00136801	0.548571	0.361577	18	CCTTGGCGTGGCGATCCAGGACGGTCAGGACCGCACCGCG	CCCAGGTCACTCTGACCT	-
M101	KLF6_HUMAN.H11MO.0.A	-17	0.00230807	0.925537	0.362112	19	CCTTGGCGTGGCGATCCAGGACGGTCAGGACCGCACCGCG	GGAAGGGCGGGGCCGGGGG	+
M101	PATZ1_HUMAN.H11MO.0.C	-19	0.00333434	1.33707	0.362112	21	CCTTGGCGTGGCGATCCAGGACGGTCAGGACCGCACCGCG	GGGGAGGGGGCGGGGGGGGAGG	+
M101	THAP1_HUMAN.H11MO.0.C	-9	0.00356963	1.43142	0.362112	22	CCTTGGCGTGGCGATCCAGGACGGTCAGGACCGCACCGCG	CGCCGCCATCTTGGCTGCGGGC	+
M101	VEZF1_HUMAN.H11MO.0.C	-18	0.00408742	1.63905	0.362112	22	CCTTGGCGTGGCGATCCAGGACGGTCAGGACCGCACCGCG	GGGGAGGGGGGAGGGGGAGGGG	+
M101	PAX5_HUMAN.H11MO.0.A	-23	0.00414981	1.66408	0.362112	17	CCTTGGCGTGGCGATCCAGGACGGTCAGGACCGCACCGCG	GCCTGGGCAGCAGAGCGTGAC	+
M101	NR1H4_HUMAN.H11MO.0.B	-10	0.00484602	1.94326	0.362112	19	CCTTGGCGTGGCGATCCAGGACGGTCAGGACCGCACCGCG	GGGGTCAATGACCCCGAGG	+
M101	RXRA_HUMAN.H11MO.0.A	-15	0.00519247	2.08218	0.362112	20	CCTTGGCGTGGCGATCCAGGACGGTCAGGACCGCACCGCG	GGGGGAGGCAGAGGTCAGAG	+
M101	SP3_HUMAN.H11MO.0.B	-17	0.0059681	2.39321	0.362112	20	CCTTGGCGTGGCGATCCAGGACGGTCAGGACCGCACCGCG	GGGGGGGGGCGGGGCCGGGG	+
M101	KLF3_HUMAN.H11MO.0.B	-15	0.00645227	2.58736	0.362112	19	CCTTGGCGTGGCGATCCAGGACGGTCAGGACCGCACCGCG	GGGGAGGGGCGGGGCCGGG	+
M101	SP2_HUMAN.H11MO.0.A	-19	0.0065038	2.60802	0.362112	21	CCTTGGCGTGGCGATCCAGGACGGTCAGGACCGCACCGCG	GGGGGGGGGGCGGGGCCGGGGG	+
M101	BRAC_HUMAN.H11MO.0.A	-12	0.00685014	2.74691	0.362112	20	CCTTGGCGTGGCGATCCAGGACGGTCAGGACCGCACCGCG	TTAGCAGGGAGGTGTGAAAT	+
M101	NR1D1_HUMAN.H11MO.0.B	-6	0.00980444	3.93158	0.431128	19	CCTTGGCGTGGCGATCCAGGACGGTCAGGACCGCACCGCG	CCTTCTGACCCACTTCCCT	-
M101	MAZ_HUMAN.H11MO.0.A	-15	0.0101964	4.08875	0.431128	22	CCTTGGCGTGGCGATCCAGGACGGTCAGGACCGCACCGCG	GGGGGAGGGGGGGGGGGGGGGG	+
M101	MXI1_HUMAN.H11MO.0.A	-15	0.0103306	4.14257	0.431128	15	CCTTGGCGTGGCGATCCAGGACGGTCAGGACCGCACCGCG	GCACGTGGCGGCGGG	+
M102	ZN563_HUMAN.H11MO.0.C	-5	0.00030843	0.12368	0.246744	21	GGAGGGGAGCCCGGGCTCGCGGCCTGGCGCGGCCGGCCGC	GGGATCCTCACTGGCAGCTGC	+
M102	SP2_HUMAN.H11MO.0.A	0	0.00120502	0.483215	0.445609	22	GGAGGGGAGCCCGGGCTCGCGGCCTGGCGCGGCCGGCCGC	GGGGGGGGGGCGGGGCCGGGGG	+
M102	THAP1_HUMAN.H11MO.0.C	-2	0.00265873	1.06615	0.445609	22	GGAGGGGAGCCCGGGCTCGCGGCCTGGCGCGGCCGGCCGC	GCCCGCAGCCAAGATGGCGGCG	-
M102	SP3_HUMAN.H11MO.0.B	-1	0.00279644	1.12137	0.445609	20	GGAGGGGAGCCCGGGCTCGCGGCCTGGCGCGGCCGGCCGC	GGGGGGGGGCGGGGCCGGGG	+
M102	RXRA_HUMAN.H11MO.0.A	-2	0.00299232	1.19992	0.445609	20	GGAGGGGAGCCCGGGCTCGCGGCCTGGCGCGGCCGGCCGC	GGGGGAGGCAGAGGTCAGAG	+
M105	SP1_HUMAN.H11MO.0.A	-22	0.000700697	0.28098	0.335726	18	TCCTGGTGTTGCCTGCTGCCTTCCCTGCCCCAGTACCCCC	CCCCCCCCCGGCCCCGCCCCCC	-
M105	KLF15_HUMAN.H11MO.0.A	-23	0.00095936	0.384703	0.335726	17	TCCTGGTGTTGCCTGCTGCCTTCCCTGCCCCAGTACCCCC	CCCCCCCCTGCTCCTCCCC	-
M105	ZN320_HUMAN.H11MO.0.C	-20	0.00220936	0.885954	0.335726	20	TCCTGGTGTTGCCTGCTGCCTTCCCTGCCCCAGTACCCCC	CACTGGCCCCCTGGTCCCAC	-
M105	PATZ1_HUMAN.H11MO.0.C	-9	0.0029281	1.17417	0.335726	22	TCCTGGTGTTGCCTGCTGCCTTCCCTGCCCCAGTACCCCC	CCTCCCCCCCCGCCCCCTCCCC	-
M105	FLI1_HUMAN.H11MO.0.A	-13	0.00306604	1.22948	0.335726	18	TCCTGGTGTTGCCTGCTGCCTTCCCTGCCCCAGTACCCCC	TCCCTCCTTCCTTCCTCC	-
M105	EGR2_HUMAN.H11MO.0.A	-22	0.00323539	1.29739	0.335726	18	TCCTGGTGTTGCCTGCTGCCTTCCCTGCCCCAGTACCCCC	CCCCTCCCACACCCCCCC	-
M105	NR1D1_HUMAN.H11MO.0.B	-20	0.00330329	1.32462	0.335726	19	TCCTGGTGTTGCCTGCTGCCTTCCCTGCCCCAGTACCCCC	CCTTCTGACCCACTTCCCT	-
M105	ZN467_HUMAN.H11MO.0.C	-8	0.00392335	1.57326	0.335726	22	TCCTGGTGTTGCCTGCTGCCTTCCCTGCCCCAGTACCCCC	CCCCCCCCCCCCTCCCCTCCCC	-
M105	VEZF1_HUMAN.H11MO.0.C	-16	0.00432061	1.73256	0.335726	22	TCCTGGTGTTGCCTGCTGCCTTCCCTGCCCCAGTACCCCC	CCCCTCCCCCTCCCCCCTCCCC	-
M105	ZBT17_HUMAN.H11MO.0.A	-18	0.00498583	1.99932	0.335726	19	TCCTGGTGTTGCCTGCTGCCTTCCCTGCCCCAGTACCCCC	CTTCCCCTCCCCCACCCTC	-
M105	KLF6_HUMAN.H11MO.0.A	-15	0.00551808	2.21275	0.335726	19	TCCTGGTGTTGCCTGCTGCCTTCCCTGCCCCAGTACCCCC	CCCCCGGCCCCGCCCTTCC	-
M105	ZN281_HUMAN.H11MO.0.A	-20	0.00578272	2.31887	0.335726	15	TCCTGGTGTTGCCTGCTGCCTTCCCTGCCCCAGTACCCCC	TCCCCTCCCCCACCC	-
M105	KLF12_HUMAN.H11MO.0.C	-21	0.00611465	2.45197	0.335726	11	TCCTGGTGTTGCCTGCTGCCTTCCCTGCCCCAGTACCCCC	GCCCCGCCCCT	-
M105	SP3_HUMAN.H11MO.0.B	-16	0.00634922	2.54604	0.335726	20	TCCTGGTGTTGCCTGCTGCCTTCCCTGCCCCAGTACCCCC	CCCCGGCCCCGCCCCCCCCC	-
M105	KLF3_HUMAN.H11MO.0.B	-17	0.00641766	2.57348	0.335726	19	TCCTGGTGTTGCCTGCTGCCTTCCCTGCCCCAGTACCCCC	CCCGGCCCCGCCCCTCCCC	-
M105	MAZ_HUMAN.H11MO.0.A	-18	0.00835944	3.35213	0.364422	22	TCCTGGTGTTGCCTGCTGCCTTCCCTGCCCCAGTACCCCC	CCCCCCCCCCCCCCCCTCCCCC	-
M105	SP2_HUMAN.H11MO.0.A	-15	0.00835944	3.35213	0.364422	22	TCCTGGTGTTGCCTGCTGCCTTCCCTGCCCCAGTACCCCC	CCCCCGGCCCCGCCCCCCCCCC	-
M105	ZN770_HUMAN.H11MO.0.C	-17	0.00835944	3.35213	0.364422	22	TCCTGGTGTTGCCTGCTGCCTTCCCTGCCCCAGTACCCCC	GATCCTCCCGCCTCAGCCTCCC	-
M105	ZN335_HUMAN.H11MO.0.A	-6	0.0100449	4.02801	0.414851	22	TCCTGGTGTTGCCTGCTGCCTTCCCTGCCCCAGTACCCCC	GGCTGTCCTCGGCGCTGCCTGA	+
M105	ZN322_HUMAN.H11MO.0.B	-8	0.011287	4.52609	0.426213	20	TCCTGGTGTTGCCTGCTGCCTTCCCTGCCCCAGTACCCCC	GAGCCTGGTACAGAGCCTGG	+
M105	HIC1_HUMAN.H11MO.0.C	-5	0.0114063	4.57393	0.426213	9	TCCTGGTGTTGCCTGCTGCCTTCCCTGCCCCAGTACCCCC	GGGTTGCCC	+
M105	KLF1_HUMAN.H11MO.0.A	-17	0.0120607	4.83636	0.430181	14	TCCTGGTGTTGCCTGCTGCCTTCCCTGCCCCAGTACCCCC	CCCGGCCCCGCCCC	-
M105	WT1_HUMAN.H11MO.0.C	-10	0.014257	5.71705	0.469717	20	TCCTGGTGTTGCCTGCTGCCTTCCCTGCCCCAGTACCCCC	CCCCCCCTCCTCCCCCGCCC	-
M105	SP4_HUMAN.H11MO.0.A	-1	0.0156373	6.27055	0.469717	20	TCCTGGTGTTGCCTGCTGCCTTCCCTGCCCCAGTACCCCC	CCCGGCCCCGCCCCCTTCCC	-
M105	E2F7_HUMAN.H11MO.0.B	-18	0.0164973	6.61541	0.469717	13	TCCTGGTGTTGCCTGCTGCCTTCCCTGCCCCAGTACCCCC	CCTTTCCCGCCCC	-
M105	ZSC31_HUMAN.H11MO.0.C	-14	0.017429	6.98902	0.469717	18	TCCTGGTGTTGCCTGCTGCCTTCCCTGCCCCAGTACCCCC	CATAACTGCCCTGCTGCC	-
M105	ZBTB6_HUMAN.H11MO.0.C	-24	0.0174482	6.99673	0.469717	13	TCCTGGTGTTGCCTGCTGCCTTCCCTGCCCCAGTACCCCC	CGGCTCCAGCACC	-
M105	EGR1_HUMAN.H11MO.0.A	-21	0.0176648	7.08359	0.469717	17	TCCTGGTGTTGCCTGCTGCCTTCCCTGCCCCAGTACCCCC	CCCCCGCCCACGCCCTC	-
M105	ZN263_HUMAN.H11MO.0.A	-21	0.0179423	7.19488	0.469717	19	TCCTGGTGTTGCCTGCTGCCTTCCCTGCCCCAGTACCCCC	CTCCTCCTCTCCCTCCTCCC	-
M105	SALL4_HUMAN.H11MO.0.B	-22	0.0190693	7.64679	0.469717	10	TCCTGGTGTTGCCTGCTGCCTTCCCTGCCCCAGTACCCCC	CCCACCCTCC	-
M105	E2F3_HUMAN.H11MO.0.A	-20	0.0192126	7.70426	0.469717	11	TCCTGGTGTTGCCTGCTGCCTTCCCTGCCCCAGTACCCCC	TTTCCCGCCCT	-
M105	ZN341_HUMAN.H11MO.0.C	-16	0.0196117	7.8643	0.469717	22	TCCTGGTGTTGCCTGCTGCCTTCCCTGCCCCAGTACCCCC	GCTCTTCCCTCCCCCCCCCCCC	-
M105	KLF5_HUMAN.H11MO.0.A	-17	0.0197538	7.92126	0.469717	14	TCCTGGTGTTGCCTGCTGCCTTCCCTGCCCCAGTACCCCC	CCCAGCCCCACCCT	-
M106	ZN563_HUMAN.H11MO.0.C	-8	0.00030653	0.122918	0.243338	21	GGGCGGGGTCGGCTGCGGGGGCGGGACCGGTCGCGCGCGG	GCAGCTGCCAGTGAGGATCCC	-
M106	SP3_HUMAN.H11MO.0.B	0	0.00134853	0.540761	0.287823	20	GGGCGGGGTCGGCTGCGGGGGCGGGACCGGTCGCGCGCGG	GGGGGGGGGCGGGGCCGGGG	+
M106	RXRA_HUMAN.H11MO.0.A	-20	0.00145027	0.581558	0.287823	20	GGGCGGGGTCGGCTGCGGGGGCGGGACCGGTCGCGCGCGG	CTCTGACCTCTGCCTCCCCC	-
M106	SP2_HUMAN.H11MO.0.A	-5	0.00295641	1.18552	0.421419	22	GGGCGGGGTCGGCTGCGGGGGCGGGACCGGTCGCGCGCGG	GGGGGGGGGGCGGGGCCGGGGG	+
M106	THAP1_HUMAN.H11MO.0.C	-6	0.00383253	1.53685	0.421419	22	GGGCGGGGTCGGCTGCGGGGGCGGGACCGGTCGCGCGCGG	CGCCGCCATCTTGGCTGCGGGC	+
M106	GATA1_HUMAN.H11MO.0.A	7	0.00424685	1.70299	0.421419	12	GGGCGGGGTCGGCTGCGGGGGCGGGACCGGTCGCGCGCGG	TCTTATCTGTCCCCGCCAG	-
M106	KLF6_HUMAN.H11MO.0.A	-14	0.00733867	2.94281	0.491225	19	GGGCGGGGTCGGCTGCGGGGGCGGGACCGGTCGCGCGCGG	GGAAGGGCGGGGCCGGGGG	+
M106	ZN554_HUMAN.H11MO.0.C	-2	0.00754009	3.02358	0.491225	20	GGGCGGGGTCGGCTGCGGGGGCGGGACCGGTCGCGCGCGG	GCTGAGCCATGTGGGGTGCT	+
M107	KLF6_HUMAN.H11MO.0.A	-13	0.000227615	0.0912738	0.128251	19	CGAGGCGTCGGACCAGCCGGCGCCTCTGGGAGCGGACCGG	GGAAGGGCGGGGCCGGGGG	+
M107	PATZ1_HUMAN.H11MO.0.C	-1	0.000321032	0.128734	0.128251	22	CGAGGCGTCGGACCAGCCGGCGCCTCTGGGAGCGGACCGG	GGGGAGGGGGCGGGGGGGGAGG	+
M107	SP2_HUMAN.H11MO.0.A	-10	0.00118992	0.47716	0.316914	22	CGAGGCGTCGGACCAGCCGGCGCCTCTGGGAGCGGACCGG	GGGGGGGGGGCGGGGCCGGGGG	+
M107	THAP1_HUMAN.H11MO.0.C	-3	0.00220978	0.88612	0.365818	22	CGAGGCGTCGGACCAGCCGGCGCCTCTGGGAGCGGACCGG	GCCCGCAGCCAAGATGGCGGCG	-
M107	SP3_HUMAN.H11MO.0.B	-11	0.00228924	0.917985	0.365818	20	CGAGGCGTCGGACCAGCCGGCGCCTCTGGGAGCGGACCGG	GGGGGGGGGCGGGGCCGGGG	+
M107	ZN563_HUMAN.H11MO.0.C	-19	0.0040281	1.61527	0.487493	21	CGAGGCGTCGGACCAGCCGGCGCCTCTGGGAGCGGACCGG	GCAGCTGCCAGTGAGGATCCC	-
M107	KLF3_HUMAN.H11MO.0.B	-11	0.00451461	1.81036	0.487493	19	CGAGGCGTCGGACCAGCCGGCGCCTCTGGGAGCGGACCGG	GGGGAGGGGCGGGGCCGGG	+
M107	SP4_HUMAN.H11MO.0.A	-10	0.00524454	2.10306	0.487493	20	CGAGGCGTCGGACCAGCCGGCGCCTCTGGGAGCGGACCGG	GGGAAGGGGGCGGGGCCGGG	+
M107	RXRA_HUMAN.H11MO.0.A	-14	0.00560814	2.24887	0.487493	20	CGAGGCGTCGGACCAGCCGGCGCCTCTGGGAGCGGACCGG	CTCTGACCTCTGCCTCCCCC	-
M107	Z324A_HUMAN.H11MO.0.C	-5	0.00610132	2.44663	0.487493	23	CGAGGCGTCGGACCAGCCGGCGCCTCTGGGAGCGGACCGG	TATCAAACCATCCTTTGCTGCCA	+
M109	KLF3_HUMAN.H11MO.0.B	-9	2.56458e-05	0.010284	0.0148467	19	CAACTAAGCGCCACCCCCACCCCGCGGCGACCTCCCCGCA	CCCGGCCCCGCCCCTCCCC	-
M109	KLF6_HUMAN.H11MO.0.A	-7	3.87477e-05	0.0155378	0.0148467	19	CAACTAAGCGCCACCCCCACCCCGCGGCGACCTCCCCGCA	CCCCCGGCCCCGCCCTTCC	-
M109	KLF15_HUMAN.H11MO.0.A	-14	7.36165e-05	0.0295202	0.0171379	19	CAACTAAGCGCCACCCCCACCCCGCGGCGACCTCCCCGCA	CCCCCCCCTGCTCCTCCCC	-
M109	PATZ1_HUMAN.H11MO.0.C	-17	8.94547e-05	0.0358714	0.0171379	22	CAACTAAGCGCCACCCCCACCCCGCGGCGACCTCCCCGCA	CCTCCCCCCCCGCCCCCTCCCC	-
M109	SP3_HUMAN.H11MO.0.B	-8	0.000124958	0.0501081	0.0191517	20	CAACTAAGCGCCACCCCCACCCCGCGGCGACCTCCCCGCA	CCCCGGCCCCGCCCCCCCCC	-
M109	SP2_HUMAN.H11MO.0.A	-17	0.000364389	0.14612	0.0465402	22	CAACTAAGCGCCACCCCCACCCCGCGGCGACCTCCCCGCA	CCCCCGGCCCCGCCCCCCCCCC	-
M109	SP1_HUMAN.H11MO.0.A	-13	0.000471026	0.188882	0.0488146	22	CAACTAAGCGCCACCCCCACCCCGCGGCGACCTCCCCGCA	CCCCCCCCCGGCCCCGCCCCCC	-
M109	CTCFL_HUMAN.H11MO.0.A	-11	0.000509596	0.204348	0.0488146	17	CAACTAAGCGCCACCCCCACCCCGCGGCGACCTCCCCGCA	CGGCGCCCCCTGGCGGC	-
M109	KLF1_HUMAN.H11MO.0.A	-9	0.000659215	0.264345	0.0524848	14	CAACTAAGCGCCACCCCCACCCCGCGGCGACCTCCCCGCA	CCCGGCCCCGCCCC	-
M109	VEZF1_HUMAN.H11MO.0.C	-12	0.000732144	0.29359	0.0524848	22	CAACTAAGCGCCACCCCCACCCCGCGGCGACCTCCCCGCA	CCCCTCCCCCTCCCCCCTCCCC	-
M109	AP2B_HUMAN.H11MO.0.B	-18	0.000753377	0.302104	0.0524848	10	CAACTAAGCGCCACCCCCACCCCGCGGCGACCTCCCCGCA	GCCCCCGGGC	-
M109	WT1_HUMAN.H11MO.0.C	-8	0.00105533	0.423186	0.0669632	20	CAACTAAGCGCCACCCCCACCCCGCGGCGACCTCCCCGCA	CCCCCCCTCCTCCCCCGCCC	-
M109	KLF5_HUMAN.H11MO.0.A	-9	0.00113597	0.455522	0.0669632	14	CAACTAAGCGCCACCCCCACCCCGCGGCGACCTCCCCGCA	CCCAGCCCCACCCT	-
M109	MAZ_HUMAN.H11MO.0.A	-2	0.00152284	0.610657	0.0833564	22	CAACTAAGCGCCACCCCCACCCCGCGGCGACCTCCCCGCA	CCCCCCCCCCCCCCCCTCCCCC	-
M109	CTCF_HUMAN.H11MO.0.A	-11	0.0021161	0.848555	0.100641	19	CAACTAAGCGCCACCCCCACCCCGCGGCGACCTCCCCGCA	TGGCGCCCCCTGGTGGCCA	-
M109	SP4_HUMAN.H11MO.0.A	-19	0.00212216	0.850986	0.100641	20	CAACTAAGCGCCACCCCCACCCCGCGGCGACCTCCCCGCA	CCCGGCCCCGCCCCCTTCCC	-
M109	SALL4_HUMAN.H11MO.0.B	-15	0.00231632	0.928843	0.100641	10	CAACTAAGCGCCACCCCCACCCCGCGGCGACCTCCCCGCA	CCCACCCTCC	-
M109	TBX3_HUMAN.H11MO.0.C	-13	0.00246167	0.987131	0.100641	11	CAACTAAGCGCCACCCCCACCCCGCGGCGACCTCCCCGCA	TTCCCACCTCC	-
M109	E2F6_HUMAN.H11MO.0.A	-10	0.00249524	1.00059	0.100641	13	CAACTAAGCGCCACCCCCACCCCGCGGCGACCTCCCCGCA	CCCTTCCCGCCCC	-
M109	ZN320_HUMAN.H11MO.0.C	-11	0.00306842	1.23044	0.113234	20	CAACTAAGCGCCACCCCCACCCCGCGGCGACCTCCCCGCA	CACTGGCCCCCTGGTCCCAC	-
M109	ZBT17_HUMAN.H11MO.0.A	-5	0.00310299	1.2443	0.113234	19	CAACTAAGCGCCACCCCCACCCCGCGGCGACCTCCCCGCA	CTTCCCCTCCCCCACCCTC	-
M109	EGR1_HUMAN.H11MO.0.A	-7	0.00340578	1.36572	0.118634	17	CAACTAAGCGCCACCCCCACCCCGCGGCGACCTCCCCGCA	CCCCCGCCCACGCCCTC	-
M109	RXRA_HUMAN.H11MO.0.A	-13	0.0036778	1.4748	0.120583	20	CAACTAAGCGCCACCCCCACCCCGCGGCGACCTCCCCGCA	CTCTGACCTCTGCCTCCCCC	-
M109	KLF4_HUMAN.H11MO.0.A	-13	0.00377644	1.51435	0.120583	10	CAACTAAGCGCCACCCCCACCCCGCGGCGACCTCCCCGCA	GCCACACCCT	-
M109	ZN467_HUMAN.H11MO.0.C	-17	0.00408669	1.63876	0.125269	22	CAACTAAGCGCCACCCCCACCCCGCGGCGACCTCCCCGCA	CCCCCCCCCCCCTCCCCTCCCC	-
M109	ESR2_HUMAN.H11MO.0.A	-7	0.00442869	1.77591	0.130532	15	CAACTAAGCGCCACCCCCACCCCGCGGCGACCTCCCCGCA	AGGTCACCCTGACCT	+
M109	EGR2_HUMAN.H11MO.0.A	-8	0.00474012	1.90079	0.134536	18	CAACTAAGCGCCACCCCCACCCCGCGGCGACCTCCCCGCA	CCCCTCCCACACCCCCCC	-
M109	SMAD3_HUMAN.H11MO.0.B	-11	0.00588773	2.36098	0.149764	12	CAACTAAGCGCCACCCCCACCCCGCGGCGACCTCCCCGCA	CTCTGTCACCTG	+
M109	SRBP2_HUMAN.H11MO.0.B	-12	0.0059458	2.38426	0.149764	13	CAACTAAGCGCCACCCCCACCCCGCGGCGACCTCCCCGCA	CCTCACCCCACCC	-
M109	KLF12_HUMAN.H11MO.0.C	-13	0.00619827	2.48551	0.149764	11	CAACTAAGCGCCACCCCCACCCCGCGGCGACCTCCCCGCA	GCCCCGCCCCT	-
M109	THAP1_HUMAN.H11MO.0.C	-18	0.00637354	2.55579	0.149764	22	CAACTAAGCGCCACCCCCACCCCGCGGCGACCTCCCCGCA	GCCCGCAGCCAAGATGGCGGCG	-
M109	KLF8_HUMAN.H11MO.0.C	-15	0.00653622	2.62102	0.149764	9	CAACTAAGCGCCACCCCCACCCCGCGGCGACCTCCCCGCA	CACCCCCTG	-
M109	ZN263_HUMAN.H11MO.0.A	-3	0.00662511	2.65667	0.149764	20	CAACTAAGCGCCACCCCCACCCCGCGGCGACCTCCCCGCA	CTCCTCCTCTCCCTCCTCCC	-
M109	E2F7_HUMAN.H11MO.0.B	-10	0.00683721	2.74172	0.149764	13	CAACTAAGCGCCACCCCCACCCCGCGGCGACCTCCCCGCA	CCTTTCCCGCCCC	-
M109	E2F1_HUMAN.H11MO.0.A	-11	0.0068401	2.74288	0.149764	14	CAACTAAGCGCCACCCCCACCCCGCGGCGACCTCCCCGCA	CTTTCCCGCCCCCC	-
M109	MXI1_HUMAN.H11MO.0.A	-12	0.00706061	2.83131	0.150298	15	CAACTAAGCGCCACCCCCACCCCGCGGCGACCTCCCCGCA	CCCGCCGCCACGTGC	-
M109	AP2C_HUMAN.H11MO.0.A	-16	0.00782276	3.13693	0.162021	14	CAACTAAGCGCCACCCCCACCCCGCGGCGACCTCCCCGCA	ATGCCCTGAGGCCA	+
M109	RARG_HUMAN.H11MO.0.B	-4	0.0093152	3.73539	0.187855	18	CAACTAAGCGCCACCCCCACCCCGCGGCGACCTCCCCGCA	CCCAGGTCACTCTGACCT	-
M109	E2F4_HUMAN.H11MO.0.A	-11	0.0126007	5.05286	0.247595	13	CAACTAAGCGCCACCCCCACCCCGCGGCGACCTCCCCGCA	ATTTCCCGCCCCC	-
M109	AP2A_HUMAN.H11MO.0.A	-16	0.0133807	5.36565	0.251613	15	CAACTAAGCGCCACCCCCACCCCGCGGCGACCTCCCCGCA	ATGCCCTGAGGCCAT	+
M109	NR1H4_HUMAN.H11MO.0.B	-8	0.0146079	5.85775	0.254418	19	CAACTAAGCGCCACCCCCACCCCGCGGCGACCTCCCCGCA	GGGGTCAATGACCCCGAGG	+
M109	ZIC1_HUMAN.H11MO.0.B	-14	0.0153468	6.15406	0.261348	9	CAACTAAGCGCCACCCCCACCCCGCGGCGACCTCCCCGCA	GACCACCCC	-
M109	ZN341_HUMAN.H11MO.0.C	-7	0.015704	6.29729	0.261617	22	CAACTAAGCGCCACCCCCACCCCGCGGCGACCTCCCCGCA	GCTCTTCCCTCCCCCCCCCCCC	-
M109	TFDP1_HUMAN.H11MO.0.C	-11	0.0170242	6.8267	0.275742	14	CAACTAAGCGCCACCCCCACCCCGCGGCGACCTCCCCGCA	TTTTCCCGCCCCCC	-
M109	ZN281_HUMAN.H11MO.0.A	-11	0.018205	7.30021	0.27902	15	CAACTAAGCGCCACCCCCACCCCGCGGCGACCTCCCCGCA	TCCCCTCCCCCACCC	-
M109	ZN770_HUMAN.H11MO.0.C	-11	0.0192514	7.71981	0.289272	22	CAACTAAGCGCCACCCCCACCCCGCGGCGACCTCCCCGCA	GATCCTCCCGCCTCAGCCTCCC	-
M109	TAF1_HUMAN.H11MO.0.A	-10	0.0224686	9.00989	0.33112	16	CAACTAAGCGCCACCCCCACCCCGCGGCGACCTCCCCGCA	CCGCCGCCGCCATCTT	-
M109	USF2_HUMAN.H11MO.0.A	-11	0.0239765	9.61458	0.340256	19	CAACTAAGCGCCACCCCCACCCCGCGGCGACCTCCCCGCA	CGCCGCGGCCACGTGACCC	-
M109	ZBTB6_HUMAN.H11MO.0.C	-8	0.0256123	10.2705	0.356393	13	CAACTAAGCGCCACCCCCACCCCGCGGCGACCTCCCCGCA	CGGCTCCAGCACC	-
M109	FEV_HUMAN.H11MO.0.B	-15	0.0260437	10.4435	0.356393	10	CAACTAAGCGCCACCCCCACCCCGCGGCGACCTCCCCGCA	CGCTTCCCGC	-
M109	ZSC22_HUMAN.H11MO.0.C	-14	0.0283084	11.3517	0.380587	16	CAACTAAGCGCCACCCCCACCCCGCGGCGACCTCCCCGCA	CCTCCTCCCTCAGACC	-
M109	PAX5_HUMAN.H11MO.0.A	-15	0.0303438	12.1679	0.393066	21	CAACTAAGCGCCACCCCCACCCCGCGGCGACCTCCCCGCA	GTCACGCTCTGCTGCCCAGGC	-
M109	ZN554_HUMAN.H11MO.0.C	-13	0.0303999	12.1903	0.393066	20	CAACTAAGCGCCACCCCCACCCCGCGGCGACCTCCCCGCA	GCTGAGCCATGTGGGGTGCT	+
M109	ZIC3_HUMAN.H11MO.0.B	-15	0.0310675	12.4581	0.393066	15	CAACTAAGCGCCACCCCCACCCCGCGGCGACCTCCCCGCA	GGCCCCCTGCTGTGA	+
M109	NR1H3_HUMAN.H11MO.0.B	-17	0.0312883	12.5466	0.393066	19	CAACTAAGCGCCACCCCCACCCCGCGGCGACCTCCCCGCA	TGACCTGCAGTGACCTCTG	-
M109	MYCN_HUMAN.H11MO.0.A	-17	0.0320979	12.8713	0.396734	12	CAACTAAGCGCCACCCCCACCCCGCGGCGACCTCCCCGCA	GCCCACGTGGCC	-
M109	NR2C2_HUMAN.H11MO.0.B	-16	0.0341887	13.7097	0.415869	12	CAACTAAGCGCCACCCCCACCCCGCGGCGACCTCCCCGCA	TGACCCGGAACC	-
M109	KLF9_HUMAN.H11MO.0.C	-10	0.0369152	14.803	0.435076	15	CAACTAAGCGCCACCCCCACCCCGCGGCGACCTCCCCGCA	GGCCACGCCCCCTCC	-
M109	LYL1_HUMAN.H11MO.0.A	-20	0.037471	15.0259	0.435076	14	CAACTAAGCGCCACCCCCACCCCGCGGCGACCTCCCCGCA	CCAGCTGTTTCCTG	+
M109	BRAC_HUMAN.H11MO.0.A	-11	0.039129	15.6907	0.447547	20	CAACTAAGCGCCACCCCCACCCCGCGGCGACCTCCCCGCA	ATTTCACACCTCCCTGCTAA	-
M109	PTF1A_HUMAN.H11MO.0.B	-19	0.0402617	16.1449	0.45373	18	CAACTAAGCGCCACCCCCACCCCGCGGCGACCTCCCCGCA	CCAGCTGCCCCCTTTCCC	+
M109	ZEB1_HUMAN.H11MO.0.A	-15	0.0417285	16.7331	0.463444	10	CAACTAAGCGCCACCCCCACCCCGCGGCGACCTCCCCGCA	CTCACCTGTC	-
M109	NR1D1_HUMAN.H11MO.0.B	-11	0.0449119	18.0097	0.48551	19	CAACTAAGCGCCACCCCCACCCCGCGGCGACCTCCCCGCA	CCTTCTGACCCACTTCCCT	-
M109	E2F3_HUMAN.H11MO.0.A	-12	0.0456302	18.2977	0.48551	11	CAACTAAGCGCCACCCCCACCCCGCGGCGACCTCCCCGCA	TTTCCCGCCCT	-
M109	COE1_HUMAN.H11MO.0.A	-14	0.0462495	18.546	0.48551	15	CAACTAAGCGCCACCCCCACCCCGCGGCGACCTCCCCGCA	AAGTCCCCAGGGACC	+
M110	BATF_HUMAN.H11MO.0.A	1	0.000449867	0.180397	0.360793	17	TAACGCATCGGCAAAGAGATTACACCCCAAATCACCTAAG	ATGAGTCATATCGAAAGT	-
M116	SP2_HUMAN.H11MO.0.A	-14	0.000518361	0.207863	0.41521	22	GCGTCGTCCGGGTCGGCGCGAACCCGCCCGGCCCCGGTTC	CCCCCGGCCCCGCCCCCCCCCC	-
M116	THAP1_HUMAN.H11MO.0.C	-16	0.00197208	0.790802	0.464947	22	GCGTCGTCCGGGTCGGCGCGAACCCGCCCGGCCCCGGTTC	CGCCGCCATCTTGGCTGCGGGC	+
M116	KLF3_HUMAN.H11MO.0.B	-16	0.00217036	0.870315	0.464947	19	GCGTCGTCCGGGTCGGCGCGAACCCGCCCGGCCCCGGTTC	CCCGGCCCCGCCCCTCCCC	-
M116	SP3_HUMAN.H11MO.0.B	-15	0.00232182	0.931049	0.464947	20	GCGTCGTCCGGGTCGGCGCGAACCCGCCCGGCCCCGGTTC	CCCCGGCCCCGCCCCCCCCC	-
M117	SP3_HUMAN.H11MO.0.B	-4	0.00130909	0.524945	0.455106	20	GTTGTGGGCGCCGCCCCGGCGGGGGCGGGGCGCACCCGCG	GGGGGGGGGCGGGGCCGGGG	+
M117	THAP1_HUMAN.H11MO.0.C	-8	0.00149153	0.598104	0.455106	22	GTTGTGGGCGCCGCCCCGGCGGGGGCGGGGCGCACCCGCG	CGCCGCCATCTTGGCTGCGGGC	+
M120	ZN563_HUMAN.H11MO.0.C	-7	0.000148853	0.0596899	0.117873	21	CGGCGGGCCCTTCCGAGACCGCACGAGCCGGCCCGGACCC	GGGATCCTCACTGGCAGCTGC	+
M120	THAP1_HUMAN.H11MO.0.C	-6	0.00115546	0.463338	0.285769	22	CGGCGGGCCCTTCCGAGACCGCACGAGCCGGCCCGGACCC	CGCCGCCATCTTGGCTGCGGGC	+
M120	ZN341_HUMAN.H11MO.0.C	-6	0.00115546	0.463338	0.285769	22	CGGCGGGCCCTTCCGAGACCGCACGAGCCGGCCCGGACCC	GCTCTTCCCTCCCCCCCCCCCC	-
M120	PATZ1_HUMAN.H11MO.0.C	-3	0.0014435	0.578843	0.285769	22	CGGCGGGCCCTTCCGAGACCGCACGAGCCGGCCCGGACCC	CCTCCCCCCCCGCCCCCTCCCC	-
M120	KLF6_HUMAN.H11MO.0.A	-19	0.00324182	1.29997	0.337922	19	CGGCGGGCCCTTCCGAGACCGCACGAGCCGGCCCGGACCC	GGAAGGGCGGGGCCGGGGG	+
M120	SP3_HUMAN.H11MO.0.B	-6	0.00326358	1.30869	0.337922	20	CGGCGGGCCCTTCCGAGACCGCACGAGCCGGCCCGGACCC	CCCCGGCCCCGCCCCCCCCC	-
M120	VEZF1_HUMAN.H11MO.0.C	-7	0.00341388	1.36897	0.337922	22	CGGCGGGCCCTTCCGAGACCGCACGAGCCGGCCCGGACCC	CCCCTCCCCCTCCCCCCTCCCC	-
M120	SP2_HUMAN.H11MO.0.A	0	0.00392275	1.57302	0.345149	22	CGGCGGGCCCTTCCGAGACCGCACGAGCCGGCCCGGACCC	CCCCCGGCCCCGCCCCCCCCCC	-
M120	FEV_HUMAN.H11MO.0.B	-7	0.00700646	2.80959	0.464454	10	CGGCGGGCCCTTCCGAGACCGCACGAGCCGGCCCGGACCC	CGCTTCCCGC	-
M120	Z324A_HUMAN.H11MO.0.C	-1	0.00734062	2.94359	0.464454	23	CGGCGGGCCCTTCCGAGACCGCACGAGCCGGCCCGGACCC	TATCAAACCATCCTTTGCTGCCA	+
M120	ZBT17_HUMAN.H11MO.0.A	-9	0.00734463	2.9452	0.464454	19	CGGCGGGCCCTTCCGAGACCGCACGAGCCGGCCCGGACCC	CTTCCCCTCCCCCACCCTC	-
M120	RXRA_HUMAN.H11MO.0.A	-8	0.00773742	3.10271	0.464454	20	CGGCGGGCCCTTCCGAGACCGCACGAGCCGGCCCGGACCC	CTCTGACCTCTGCCTCCCCC	-
M120	ZN394_HUMAN.H11MO.0.C	-19	0.00888948	3.56468	0.464454	20	CGGCGGGCCCTTCCGAGACCGCACGAGCCGGCCCGGACCC	AGAATGGAATAGAATGGAAT	+
M120	RARG_HUMAN.H11MO.0.B	-8	0.00922531	3.69935	0.464454	18	CGGCGGGCCCTTCCGAGACCGCACGAGCCGGCCCGGACCC	AGGTCAGAGTGACCTGGG	+
M120	ZN335_HUMAN.H11MO.0.A	-11	0.00938435	3.76313	0.464454	22	CGGCGGGCCCTTCCGAGACCGCACGAGCCGGCCCGGACCC	TCAGGCAGCGCCGAGGACAGCC	-
M120	LYL1_HUMAN.H11MO.0.A	-2	0.0126348	5.06657	0.49836	14	CGGCGGGCCCTTCCGAGACCGCACGAGCCGGCCCGGACCC	CCAGCTGTTTCCTG	+
M120	ETV5_HUMAN.H11MO.0.C	-5	0.0126348	5.06657	0.49836	14	CGGCGGGCCCTTCCGAGACCGCACGAGCCGGCCCGGACCC	CTCACTTCCTGCTC	-
M120	ZN554_HUMAN.H11MO.0.C	-17	0.0133648	5.35929	0.49836	20	CGGCGGGCCCTTCCGAGACCGCACGAGCCGGCCCGGACCC	AGCACCCCACATGGCTCAGC	-
M120	GATA1_HUMAN.H11MO.0.A	-6	0.0138455	5.55203	0.49836	19	CGGCGGGCCCTTCCGAGACCGCACGAGCCGGCCCGGACCC	TCTTATCTGTCCCCGCCAG	-
M121	ZN563_HUMAN.H11MO.0.C	-16	0.000813912	0.326379	0.320007	21	CGCGGCGCCCGCCGCCCCAGCGGGGGCCGTGGAGCCTCGG	GCAGCTGCCAGTGAGGATCCC	-
M121	BRAC_HUMAN.H11MO.0.A	-15	0.00177895	0.713361	0.320007	20	CGCGGCGCCCGCCGCCCCAGCGGGGGCCGTGGAGCCTCGG	TTAGCAGGGAGGTGTGAAAT	+
M121	SP3_HUMAN.H11MO.0.B	-20	0.00191725	0.768817	0.320007	20	CGCGGCGCCCGCCGCCCCAGCGGGGGCCGTGGAGCCTCGG	GGGGGGGGGCGGGGCCGGGG	+
M121	THAP1_HUMAN.H11MO.0.C	-12	0.0023357	0.936617	0.320007	22	CGCGGCGCCCGCCGCCCCAGCGGGGGCCGTGGAGCCTCGG	GCCCGCAGCCAAGATGGCGGCG	-
M121	NR1D1_HUMAN.H11MO.0.B	-5	0.00386323	1.54916	0.320007	19	CGCGGCGCCCGCCGCCCCAGCGGGGGCCGTGGAGCCTCGG	AGGGAAGTGGGTCAGAAGG	+
M121	NR1H4_HUMAN.H11MO.0.B	0	0.00415709	1.66699	0.320007	19	CGCGGCGCCCGCCGCCCCAGCGGGGGCCGTGGAGCCTCGG	CCTCGGGGTCATTGACCCC	-
M121	RXRA_HUMAN.H11MO.0.A	0	0.00458041	1.83675	0.320007	20	CGCGGCGCCCGCCGCCCCAGCGGGGGCCGTGGAGCCTCGG	CTCTGACCTCTGCCTCCCCC	-
M121	SP2_HUMAN.H11MO.0.A	-17	0.00461765	1.85168	0.320007	22	CGCGGCGCCCGCCGCCCCAGCGGGGGCCGTGGAGCCTCGG	GGGGGGGGGGCGGGGCCGGGGG	+
M121	PATZ1_HUMAN.H11MO.0.C	-10	0.00493512	1.97898	0.320007	22	CGCGGCGCCCGCCGCCCCAGCGGGGGCCGTGGAGCCTCGG	GGGGAGGGGGCGGGGGGGGAGG	+
M121	RFX5_HUMAN.H11MO.0.A	-15	0.00605553	2.42827	0.320007	20	CGCGGCGCCCGCCGCCCCAGCGGGGGCCGTGGAGCCTCGG	GTCAGCTGTTGCTAGGCAGA	+
M121	TBX21_HUMAN.H11MO.0.A	-20	0.00679555	2.72502	0.320007	13	CGCGGCGCCCGCCGCCCCAGCGGGGGCCGTGGAGCCTCGG	GTGGAGGTGTGAA	+
M121	RARG_HUMAN.H11MO.0.B	0	0.00773021	3.09982	0.320007	18	CGCGGCGCCCGCCGCCCCAGCGGGGGCCGTGGAGCCTCGG	CCCAGGTCACTCTGACCT	-
M121	ZN341_HUMAN.H11MO.0.C	6	0.0077946	3.12564	0.320007	16	CGCGGCGCCCGCCGCCCCAGCGGGGGCCGTGGAGCCTCGG	GCTCTTCCCTCCCCCCCCCCCC	-
M121	GATA1_HUMAN.H11MO.0.A	-28	0.00790858	3.17134	0.320007	12	CGCGGCGCCCGCCGCCCCAGCGGGGGCCGTGGAGCCTCGG	CTGGCGGGGACAGATAAGA	+
M121	ZN554_HUMAN.H11MO.0.C	-10	0.0085185	3.41592	0.320007	20	CGCGGCGCCCGCCGCCCCAGCGGGGGCCGTGGAGCCTCGG	GCTGAGCCATGTGGGGTGCT	+
M121	KLF6_HUMAN.H11MO.0.A	-20	0.0104252	4.1805	0.373833	19	CGCGGCGCCCGCCGCCCCAGCGGGGGCCGTGGAGCCTCGG	GGAAGGGCGGGGCCGGGGG	+
M121	MXI1_HUMAN.H11MO.0.A	3	0.0151927	6.09227	0.499389	12	CGCGGCGCCCGCCGCCCCAGCGGGGGCCGTGGAGCCTCGG	GCACGTGGCGGCGGG	+
M122	SP2_HUMAN.H11MO.0.A	-14	5.44613e-05	0.021839	0.0316763	22	CCCTCGGCGACCCCCGGGGCGGGCCGGGACCCGGGCTCCG	GGGGGGGGGGCGGGGCCGGGGG	+
M122	SP3_HUMAN.H11MO.0.B	-10	7.99946e-05	0.0320778	0.0316763	20	CCCTCGGCGACCCCCGGGGCGGGCCGGGACCCGGGCTCCG	GGGGGGGGGCGGGGCCGGGG	+
M122	THAP1_HUMAN.H11MO.0.C	-2	0.000132105	0.0529743	0.0348741	22	CCCTCGGCGACCCCCGGGGCGGGCCGGGACCCGGGCTCCG	CGCCGCCATCTTGGCTGCGGGC	+
M122	KLF3_HUMAN.H11MO.0.B	-15	0.000243148	0.0975024	0.0481409	19	CCCTCGGCGACCCCCGGGGCGGGCCGGGACCCGGGCTCCG	GGGGAGGGGCGGGGCCGGG	+
M122	SP4_HUMAN.H11MO.0.A	-14	0.000520989	0.208917	0.0687671	20	CCCTCGGCGACCCCCGGGGCGGGCCGGGACCCGGGCTCCG	GGGAAGGGGGCGGGGCCGGG	+
M122	PATZ1_HUMAN.H11MO.0.C	-13	0.00092002	0.368928	0.0910774	22	CCCTCGGCGACCCCCGGGGCGGGCCGGGACCCGGGCTCCG	GGGGAGGGGGCGGGGGGGGAGG	+
M122	KLF6_HUMAN.H11MO.0.A	-11	0.00201297	0.807202	0.143241	19	CCCTCGGCGACCCCCGGGGCGGGCCGGGACCCGGGCTCCG	GGAAGGGCGGGGCCGGGGG	+
M122	ZN563_HUMAN.H11MO.0.C	-18	0.00253216	1.0154	0.143241	21	CCCTCGGCGACCCCCGGGGCGGGCCGGGACCCGGGCTCCG	GGGATCCTCACTGGCAGCTGC	+
M122	NR1H4_HUMAN.H11MO.0.B	-18	0.00713404	2.86075	0.376658	19	CCCTCGGCGACCCCCGGGGCGGGCCGGGACCCGGGCTCCG	GGGGTCAATGACCCCGAGG	+
M122	ZN335_HUMAN.H11MO.0.A	-2	0.00811016	3.25217	0.380249	22	CCCTCGGCGACCCCCGGGGCGGGCCGGGACCCGGGCTCCG	TCAGGCAGCGCCGAGGACAGCC	-
M122	VEZF1_HUMAN.H11MO.0.C	-6	0.0086221	3.45746	0.380249	22	CCCTCGGCGACCCCCGGGGCGGGCCGGGACCCGGGCTCCG	GGGGAGGGGGGAGGGGGAGGGG	+
M122	EGR1_HUMAN.H11MO.0.A	-12	0.00864245	3.46562	0.380249	17	CCCTCGGCGACCCCCGGGGCGGGCCGGGACCCGGGCTCCG	GAGGGCGTGGGCGGGGG	+
M122	RXRA_HUMAN.H11MO.0.A	-15	0.00938534	3.76352	0.3912	20	CCCTCGGCGACCCCCGGGGCGGGCCGGGACCCGGGCTCCG	GGGGGAGGCAGAGGTCAGAG	+
M122	ZN341_HUMAN.H11MO.0.C	-14	0.0103431	4.14758	0.409566	22	CCCTCGGCGACCCCCGGGGCGGGCCGGGACCCGGGCTCCG	GGGGGGGGGGGGAGGGAAGAGC	+
M122	MAZ_HUMAN.H11MO.0.A	-14	0.0116613	4.67619	0.419786	22	CCCTCGGCGACCCCCGGGGCGGGCCGGGACCCGGGCTCCG	GGGGGAGGGGGGGGGGGGGGGG	+
M122	MXI1_HUMAN.H11MO.0.A	-5	0.0156221	6.26445	0.492136	15	CCCTCGGCGACCCCCGGGGCGGGCCGGGACCCGGGCTCCG	CCCGCCGCCACGTGC	-
M122	NR1H3_HUMAN.H11MO.0.B	3	0.0166266	6.66728	0.492136	16	CCCTCGGCGACCCCCGGGGCGGGCCGGGACCCGGGCTCCG	TGACCTGCAGTGACCTCTG	-
M122	RARG_HUMAN.H11MO.0.B	-17	0.0176092	7.06129	0.492136	18	CCCTCGGCGACCCCCGGGGCGGGCCGGGACCCGGGCTCCG	AGGTCAGAGTGACCTGGG	+
M122	ZBT17_HUMAN.H11MO.0.A	-12	0.0177036	7.09916	0.492136	19	CCCTCGGCGACCCCCGGGGCGGGCCGGGACCCGGGCTCCG	GAGGGTGGGGGAGGGGAAG	+
M122	LYL1_HUMAN.H11MO.0.A	-12	0.018021	7.22644	0.492136	14	CCCTCGGCGACCCCCGGGGCGGGCCGGGACCCGGGCTCCG	CCAGCTGTTTCCTG	+
M123	RXRA_HUMAN.H11MO.0.A	-13	0.000212997	0.0854117	0.100065	20	CTGACCCCCGGGGTACTGACCGCTGCTCCGGCGCCCGGCG	CTCTGACCTCTGCCTCCCCC	-
M123	RFX1_HUMAN.H11MO.0.B	-15	0.000347351	0.139288	0.100065	22	CTGACCCCCGGGGTACTGACCGCTGCTCCGGCGCCCGGCG	GCCCCGGTTGCCATGGCGACGG	+
M123	OSR2_HUMAN.H11MO.0.C	-15	0.000433324	0.173763	0.100065	16	CTGACCCCCGGGGTACTGACCGCTGCTCCGGCGCCCGGCG	GCTGCTGCTTCTGCTG	+
M123	PTF1A_HUMAN.H11MO.0.B	-18	0.00050802	0.203716	0.100065	18	CTGACCCCCGGGGTACTGACCGCTGCTCCGGCGCCCGGCG	CCAGCTGCCCCCTTTCCC	+
M123	THAP1_HUMAN.H11MO.0.C	-5	0.00082731	0.331751	0.130364	22	CTGACCCCCGGGGTACTGACCGCTGCTCCGGCGCCCGGCG	GCCCGCAGCCAAGATGGCGGCG	-
M123	OLIG2_HUMAN.H11MO.0.B	-18	0.00254029	1.01866	0.28415	18	CTGACCCCCGGGGTACTGACCGCTGCTCCGGCGCCCGGCG	CCAGCTGTTTCCCTTCTG	+
M123	TBX21_HUMAN.H11MO.0.A	-15	0.00288521	1.15697	0.28415	13	CTGACCCCCGGGGTACTGACCGCTGCTCCGGCGCCCGGCG	TTCACACCTCCAC	-
M123	MAF_HUMAN.H11MO.0.A	-15	0.00474667	1.90341	0.3019	19	CTGACCCCCGGGGTACTGACCGCTGCTCCGGCGCCCGGCG	GAATCTGCTGACTCAGCAA	+
M123	ZN667_HUMAN.H11MO.0.C	-9	0.00474667	1.90341	0.3019	19	CTGACCCCCGGGGTACTGACCGCTGCTCCGGCGCCCGGCG	GTGGCCTTAAAAGCTCAGC	+
M123	SP3_HUMAN.H11MO.0.B	-19	0.00489908	1.96453	0.3019	20	CTGACCCCCGGGGTACTGACCGCTGCTCCGGCGCCCGGCG	CCCCGGCCCCGCCCCCCCCC	-
M123	LYL1_HUMAN.H11MO.0.A	-18	0.00536453	2.15118	0.3019	14	CTGACCCCCGGGGTACTGACCGCTGCTCCGGCGCCCGGCG	CCAGCTGTTTCCTG	+
M123	ZN563_HUMAN.H11MO.0.C	-18	0.00727366	2.91674	0.3235	21	CTGACCCCCGGGGTACTGACCGCTGCTCCGGCGCCCGGCG	GCAGCTGCCAGTGAGGATCCC	-
M123	Z324A_HUMAN.H11MO.0.C	-14	0.00751511	3.01356	0.3235	23	CTGACCCCCGGGGTACTGACCGCTGCTCCGGCGCCCGGCG	TATCAAACCATCCTTTGCTGCCA	+
M123	BHA15_HUMAN.H11MO.0.B	-18	0.00765438	3.06941	0.3235	11	CTGACCCCCGGGGTACTGACCGCTGCTCCGGCGCCCGGCG	CCAGCTGCTGC	-
M123	SMAD3_HUMAN.H11MO.0.B	-13	0.00773928	3.10345	0.3235	12	CTGACCCCCGGGGTACTGACCGCTGCTCCGGCGCCCGGCG	CTCTGTCACCTG	+
M123	RFX5_HUMAN.H11MO.0.A	-14	0.00821192	3.29298	0.3235	20	CTGACCCCCGGGGTACTGACCGCTGCTCCGGCGCCCGGCG	GTCAGCTGTTGCTAGGCAGA	+
M123	ZBT17_HUMAN.H11MO.0.A	-19	0.0104367	4.18511	0.357515	19	CTGACCCCCGGGGTACTGACCGCTGCTCCGGCGCCCGGCG	CTTCCCCTCCCCCACCCTC	-
M123	NR1H4_HUMAN.H11MO.0.B	-4	0.0118468	4.75056	0.38891	19	CTGACCCCCGGGGTACTGACCGCTGCTCCGGCGCCCGGCG	CCTCGGGGTCATTGACCCC	-
M123	SP2_HUMAN.H11MO.0.A	-10	0.013122	5.26192	0.413541	22	CTGACCCCCGGGGTACTGACCGCTGCTCCGGCGCCCGGCG	CCCCCGGCCCCGCCCCCCCCCC	-
M123	ZN341_HUMAN.H11MO.0.C	-21	0.0156085	6.25902	0.472986	19	CTGACCCCCGGGGTACTGACCGCTGCTCCGGCGCCCGGCG	GCTCTTCCCTCCCCCCCCCCCC	-
M123	PATZ1_HUMAN.H11MO.0.C	-15	0.0165289	6.62808	0.478304	22	CTGACCCCCGGGGTACTGACCGCTGCTCCGGCGCCCGGCG	CCTCCCCCCCCGCCCCCTCCCC	-
M123	SP4_HUMAN.H11MO.0.A	-17	0.0171717	6.88586	0.478304	20	CTGACCCCCGGGGTACTGACCGCTGCTCCGGCGCCCGGCG	CCCGGCCCCGCCCCCTTCCC	-
M123	MYOD1_HUMAN.H11MO.0.A	-11	0.0183827	7.37146	0.478304	15	CTGACCCCCGGGGTACTGACCGCTGCTCCGGCGCCCGGCG	GGCAGGAACAGCTGC	-
M123	VEZF1_HUMAN.H11MO.0.C	-13	0.0185202	7.4266	0.478304	22	CTGACCCCCGGGGTACTGACCGCTGCTCCGGCGCCCGGCG	CCCCTCCCCCTCCCCCCTCCCC	-
M123	ZN418_HUMAN.H11MO.0.C	-13	0.0198488	7.95938	0.478304	17	CTGACCCCCGGGGTACTGACCGCTGCTCCGGCGCCCGGCG	TGCTTTTAGCCTCTTCC	+
M123	ITF2_HUMAN.H11MO.0.C	-17	0.0198557	7.96214	0.478304	10	CTGACCCCCGGGGTACTGACCGCTGCTCCGGCGCCCGGCG	CCCAGCTGCC	-
M123	BC11A_HUMAN.H11MO.0.A	-13	0.0211503	8.48125	0.490113	17	CTGACCCCCGGGGTACTGACCGCTGCTCCGGCGCCCGGCG	TTTTCACTTCCTCTTTT	-
M124	SP2_HUMAN.H11MO.0.A	-5	0.00123427	0.494941	0.484519	22	CCCCGGGCGCGGCTCCCGGCGTGGCGGCGGCAGGGCGCCG	GGGGGGGGGGCGGGGCCGGGGG	+
M124	PATZ1_HUMAN.H11MO.0.C	-5	0.00132357	0.530751	0.484519	22	CCCCGGGCGCGGCTCCCGGCGTGGCGGCGGCAGGGCGCCG	GGGGAGGGGGCGGGGGGGGAGG	+
M124	SP3_HUMAN.H11MO.0.B	-5	0.00182154	0.730439	0.484519	20	CCCCGGGCGCGGCTCCCGGCGTGGCGGCGGCAGGGCGCCG	GGGGGGGGGCGGGGCCGGGG	+
M125	SP3_HUMAN.H11MO.0.B	-16	0.00032055	0.128541	0.189905	20	CGGCCGGCGCGCACCGCTCCGGGCCAGCCCCGGGCGAAGC	CCCCGGCCCCGCCCCCCCCC	-
M125	SP2_HUMAN.H11MO.0.A	-15	0.000502975	0.201693	0.189905	22	CGGCCGGCGCGCACCGCTCCGGGCCAGCCCCGGGCGAAGC	CCCCCGGCCCCGCCCCCCCCCC	-
M125	THAP1_HUMAN.H11MO.0.C	-2	0.000856368	0.343404	0.189905	22	CGGCCGGCGCGCACCGCTCCGGGCCAGCCCCGGGCGAAGC	CGCCGCCATCTTGGCTGCGGGC	+
M125	ZN563_HUMAN.H11MO.0.C	-19	0.0010431	0.418282	0.189905	21	CGGCCGGCGCGCACCGCTCCGGGCCAGCCCCGGGCGAAGC	GGGATCCTCACTGGCAGCTGC	+
M125	PATZ1_HUMAN.H11MO.0.C	-9	0.00124029	0.497357	0.189905	22	CGGCCGGCGCGCACCGCTCCGGGCCAGCCCCGGGCGAAGC	CCTCCCCCCCCGCCCCCTCCCC	-
M125	SP4_HUMAN.H11MO.0.A	-16	0.00269379	1.08021	0.305529	20	CGGCCGGCGCGCACCGCTCCGGGCCAGCCCCGGGCGAAGC	CCCGGCCCCGCCCCCTTCCC	-
M125	KLF6_HUMAN.H11MO.0.A	-20	0.00476765	1.91183	0.378522	19	CGGCCGGCGCGCACCGCTCCGGGCCAGCCCCGGGCGAAGC	CCCCCGGCCCCGCCCTTCC	-
M125	CLOCK_HUMAN.H11MO.0.C	-24	0.00528709	2.12012	0.381602	14	CGGCCGGCGCGCACCGCTCCGGGCCAGCCCCGGGCGAAGC	CAGACACGTGAACA	+
M125	ZN341_HUMAN.H11MO.0.C	-3	0.00616154	2.47078	0.389516	22	CGGCCGGCGCGCACCGCTCCGGGCCAGCCCCGGGCGAAGC	GCTCTTCCCTCCCCCCCCCCCC	-
M125	RXRA_HUMAN.H11MO.0.A	-16	0.00637795	2.55756	0.389516	20	CGGCCGGCGCGCACCGCTCCGGGCCAGCCCCGGGCGAAGC	CTCTGACCTCTGCCTCCCCC	-
M125	KLF3_HUMAN.H11MO.0.B	-17	0.00789581	3.16622	0.446504	19	CGGCCGGCGCGCACCGCTCCGGGCCAGCCCCGGGCGAAGC	CCCGGCCCCGCCCCTCCCC	-
M125	RARG_HUMAN.H11MO.0.B	-28	0.00843585	3.38278	0.446504	12	CGGCCGGCGCGCACCGCTCCGGGCCAGCCCCGGGCGAAGC	CCCAGGTCACTCTGACCT	-
M127	ZN563_HUMAN.H11MO.0.C	-6	0.00040216	0.161266	0.321321	21	CGCGGCGGCCGCGGCCGGGCGGGCCGGCGACCCGACCCGG	GGGATCCTCACTGGCAGCTGC	+
M127	THAP1_HUMAN.H11MO.0.C	-6	0.00219615	0.880657	0.489996	22	CGCGGCGGCCGCGGCCGGGCGGGCCGGCGACCCGACCCGG	CGCCGCCATCTTGGCTGCGGGC	+
M127	RXRA_HUMAN.H11MO.0.A	-16	0.00245308	0.983684	0.489996	20	CGCGGCGGCCGCGGCCGGGCGGGCCGGCGACCCGACCCGG	GGGGGAGGCAGAGGTCAGAG	+
# Tomtom (Motif Comparison Tool): Version 5.5.5 compiled on Dec 7 2023 at 04:32:55
# The format of this file is described at http://localhost:8080/meme_5.5.5/doc/tomtom-output-format.html.
# tomtom -o /data/result_promoter62 /data/hela_greater_0/result_motif_pr/motifs_pr62.txt /data/HOCOMOCOv11_core_HUMAN_mono_meme_format.meme
