# Supplementary material for: DeepEPI: CNN-transformer-based model for extracting TF interactions through predicting enhancer-promoter interactions
Source: Bioinform Adv. 2025 Sep 17;5(1):vbaf221. doi: 10.1093/bioadv/vbaf221 (PMC12478696; doi:10.1093/bioadv/vbaf221)
Supplement: vbaf221_Supplementary_Data [file vbaf221_supplementary_data.zip › Supplementary_file5/HELA-S3/result_promoter_72/tomtom.tsv]

Query_ID	Target_ID	Optimal_offset	p-value	E-value	q-value	Overlap	Query_consensus	Target_consensus	Orientation
M0	ZN341_HUMAN.H11MO.0.C	-24	0.000513385	0.205868	0.333633	16	CCGGCGGTGGACCCCGGCCAGTGCGCGGGGAAGCTGGGGG	GGGGGGGGGGGGAGGGAAGAGC	+
M0	THAP1_HUMAN.H11MO.0.C	-20	0.00105319	0.422329	0.333633	20	CCGGCGGTGGACCCCGGCCAGTGCGCGGGGAAGCTGGGGG	GCCCGCAGCCAAGATGGCGGCG	-
M0	SP3_HUMAN.H11MO.0.B	-16	0.00198776	0.797093	0.333633	20	CCGGCGGTGGACCCCGGCCAGTGCGCGGGGAAGCTGGGGG	GGGGGGGGGCGGGGCCGGGG	+
M0	SP2_HUMAN.H11MO.0.A	-15	0.002098	0.841298	0.333633	22	CCGGCGGTGGACCCCGGCCAGTGCGCGGGGAAGCTGGGGG	GGGGGGGGGGCGGGGCCGGGGG	+
M0	PATZ1_HUMAN.H11MO.0.C	-21	0.00274178	1.09945	0.333633	19	CCGGCGGTGGACCCCGGCCAGTGCGCGGGGAAGCTGGGGG	GGGGAGGGGGCGGGGGGGGAGG	+
M0	ZN563_HUMAN.H11MO.0.C	-8	0.00331698	1.33011	0.333633	21	CCGGCGGTGGACCCCGGCCAGTGCGCGGGGAAGCTGGGGG	GGGATCCTCACTGGCAGCTGC	+
M0	KLF15_HUMAN.H11MO.0.A	-21	0.00338792	1.35856	0.333633	19	CCGGCGGTGGACCCCGGCCAGTGCGCGGGGAAGCTGGGGG	GGGGAGGAGCAGGGGGGGG	+
M0	ZBT17_HUMAN.H11MO.0.A	-14	0.00338792	1.35856	0.333633	19	CCGGCGGTGGACCCCGGCCAGTGCGCGGGGAAGCTGGGGG	GAGGGTGGGGGAGGGGAAG	+
M0	RXRA_HUMAN.H11MO.0.A	-4	0.00458696	1.83937	0.361368	20	CCGGCGGTGGACCCCGGCCAGTGCGCGGGGAAGCTGGGGG	CTCTGACCTCTGCCTCCCCC	-
M0	VEZF1_HUMAN.H11MO.0.C	-20	0.00559213	2.24245	0.376493	20	CCGGCGGTGGACCCCGGCCAGTGCGCGGGGAAGCTGGGGG	GGGGAGGGGGGAGGGGGAGGGG	+
M0	NR1D1_HUMAN.H11MO.0.B	-14	0.00592452	2.37573	0.376493	19	CCGGCGGTGGACCCCGGCCAGTGCGCGGGGAAGCTGGGGG	AGGGAAGTGGGTCAGAAGG	+
M0	KLF6_HUMAN.H11MO.0.A	-21	0.00634349	2.54374	0.376493	19	CCGGCGGTGGACCCCGGCCAGTGCGCGGGGAAGCTGGGGG	GGAAGGGCGGGGCCGGGGG	+
M0	EGR1_HUMAN.H11MO.0.A	-14	0.00681451	2.73262	0.376493	17	CCGGCGGTGGACCCCGGCCAGTGCGCGGGGAAGCTGGGGG	GAGGGCGTGGGCGGGGG	+
M0	TBX21_HUMAN.H11MO.0.A	-27	0.00725271	2.90834	0.376493	13	CCGGCGGTGGACCCCGGCCAGTGCGCGGGGAAGCTGGGGG	GTGGAGGTGTGAA	+
M0	MAZ_HUMAN.H11MO.0.A	-20	0.0076463	3.06617	0.376493	20	CCGGCGGTGGACCCCGGCCAGTGCGCGGGGAAGCTGGGGG	GGGGGAGGGGGGGGGGGGGGGG	+
M0	LYL1_HUMAN.H11MO.0.A	-26	0.0105232	4.2198	0.425097	14	CCGGCGGTGGACCCCGGCCAGTGCGCGGGGAAGCTGGGGG	CAGGAAACAGCTGG	-
M0	RFX5_HUMAN.H11MO.0.A	-14	0.0107758	4.3211	0.425097	20	CCGGCGGTGGACCCCGGCCAGTGCGCGGGGAAGCTGGGGG	GTCAGCTGTTGCTAGGCAGA	+
M0	NFIC_HUMAN.H11MO.0.A	-5	0.0111952	4.48929	0.425097	17	CCGGCGGTGGACCCCGGCCAGTGCGCGGGGAAGCTGGGGG	CTTGGCTCCCTGCCAAG	+
M0	NR1H4_HUMAN.H11MO.0.B	-6	0.0115565	4.63414	0.425097	19	CCGGCGGTGGACCCCGGCCAGTGCGCGGGGAAGCTGGGGG	GGGGTCAATGACCCCGAGG	+
M0	OLIG2_HUMAN.H11MO.0.B	-22	0.0122758	4.92262	0.425097	18	CCGGCGGTGGACCCCGGCCAGTGCGCGGGGAAGCTGGGGG	CAGAAGGGAAACAGCTGG	-
M0	SP4_HUMAN.H11MO.0.A	-15	0.0130249	5.22297	0.425097	20	CCGGCGGTGGACCCCGGCCAGTGCGCGGGGAAGCTGGGGG	GGGAAGGGGGCGGGGCCGGG	+
M0	RFX1_HUMAN.H11MO.0.B	-15	0.0131973	5.29212	0.425097	22	CCGGCGGTGGACCCCGGCCAGTGCGCGGGGAAGCTGGGGG	GCCCCGGTTGCCATGGCGACGG	+
M0	PAX5_HUMAN.H11MO.0.A	-23	0.0135812	5.44606	0.425097	17	CCGGCGGTGGACCCCGGCCAGTGCGCGGGGAAGCTGGGGG	GCCTGGGCAGCAGAGCGTGAC	+
M0	PTF1A_HUMAN.H11MO.0.B	-26	0.0182108	7.30254	0.479516	14	CCGGCGGTGGACCCCGGCCAGTGCGCGGGGAAGCTGGGGG	GGGAAAGGGGGCAGCTGG	-
M0	BRAC_HUMAN.H11MO.0.A	-14	0.0188686	7.5663	0.479516	20	CCGGCGGTGGACCCCGGCCAGTGCGCGGGGAAGCTGGGGG	TTAGCAGGGAGGTGTGAAAT	+
M1	ZN563_HUMAN.H11MO.0.C	-11	7.1847e-06	0.00288106	0.00571147	21	CCTGTACCGAGGCAGATGGAAATCAGGGACCCCCGCCCGA	GCAGCTGCCAGTGAGGATCCC	-
M1	RFX5_HUMAN.H11MO.0.A	4	0.000216547	0.0868354	0.086072	16	CCTGTACCGAGGCAGATGGAAATCAGGGACCCCCGCCCGA	GTCAGCTGTTGCTAGGCAGA	+
M1	ZN554_HUMAN.H11MO.0.C	-11	0.000657597	0.263696	0.137681	20	CCTGTACCGAGGCAGATGGAAATCAGGGACCCCCGCCCGA	GCTGAGCCATGTGGGGTGCT	+
M1	CLOCK_HUMAN.H11MO.0.C	-8	0.000692777	0.277804	0.137681	14	CCTGTACCGAGGCAGATGGAAATCAGGGACCCCCGCCCGA	CAGACACGTGAACA	+
M1	THAP1_HUMAN.H11MO.0.C	1	0.00113483	0.455066	0.180426	21	CCTGTACCGAGGCAGATGGAAATCAGGGACCCCCGCCCGA	GCCCGCAGCCAAGATGGCGGCG	-
M1	OLIG2_HUMAN.H11MO.0.B	-1	0.00223513	0.896285	0.296135	18	CCTGTACCGAGGCAGATGGAAATCAGGGACCCCCGCCCGA	CAGAAGGGAAACAGCTGG	-
M1	RARG_HUMAN.H11MO.0.B	-8	0.00279717	1.12167	0.311675	18	CCTGTACCGAGGCAGATGGAAATCAGGGACCCCCGCCCGA	AGGTCAGAGTGACCTGGG	+
M1	RXRA_HUMAN.H11MO.0.A	-8	0.00329188	1.32004	0.311675	20	CCTGTACCGAGGCAGATGGAAATCAGGGACCCCCGCCCGA	GGGGGAGGCAGAGGTCAGAG	+
M1	PATZ1_HUMAN.H11MO.0.C	-5	0.00536181	2.15008	0.426237	22	CCTGTACCGAGGCAGATGGAAATCAGGGACCCCCGCCCGA	GGGGAGGGGGCGGGGGGGGAGG	+
M1	NR1D1_HUMAN.H11MO.0.B	-8	0.00617756	2.4772	0.446441	19	CCTGTACCGAGGCAGATGGAAATCAGGGACCCCCGCCCGA	AGGGAAGTGGGTCAGAAGG	+
M1	NANOG_HUMAN.H11MO.0.A	0	0.00934218	3.74621	0.475151	17	CCTGTACCGAGGCAGATGGAAATCAGGGACCCCCGCCCGA	TCCTTTGTTATGCAAAT	+
M1	MAZ_HUMAN.H11MO.0.A	-8	0.00944949	3.78924	0.475151	22	CCTGTACCGAGGCAGATGGAAATCAGGGACCCCCGCCCGA	GGGGGAGGGGGGGGGGGGGGGG	+
M1	LYL1_HUMAN.H11MO.0.A	-5	0.00947896	3.80106	0.475151	14	CCTGTACCGAGGCAGATGGAAATCAGGGACCCCCGCCCGA	CAGGAAACAGCTGG	-
M1	VEZF1_HUMAN.H11MO.0.C	-5	0.0100495	4.02983	0.475151	22	CCTGTACCGAGGCAGATGGAAATCAGGGACCCCCGCCCGA	GGGGAGGGGGGAGGGGGAGGGG	+
M1	NR1H4_HUMAN.H11MO.0.B	-8	0.0112765	4.52189	0.475151	19	CCTGTACCGAGGCAGATGGAAATCAGGGACCCCCGCCCGA	GGGGTCAATGACCCCGAGG	+
M1	RFX1_HUMAN.H11MO.0.B	0	0.0113565	4.55397	0.475151	22	CCTGTACCGAGGCAGATGGAAATCAGGGACCCCCGCCCGA	CCGTCGCCATGGCAACCGGGGC	-
M2	GATA1_HUMAN.H11MO.0.A	8	0.00089689	0.359653	0.334976	11	GTCCCTCAGCTCCGGGCCGGGAGGTCCCGGGGTCGGCCGG	TCTTATCTGTCCCCGCCAG	-
M2	ZN563_HUMAN.H11MO.0.C	-8	0.00100579	0.40332	0.334976	21	GTCCCTCAGCTCCGGGCCGGGAGGTCCCGGGGTCGGCCGG	GCAGCTGCCAGTGAGGATCCC	-
M2	NR1D1_HUMAN.H11MO.0.B	-21	0.00164047	0.657829	0.334976	19	GTCCCTCAGCTCCGGGCCGGGAGGTCCCGGGGTCGGCCGG	AGGGAAGTGGGTCAGAAGG	+
M2	RXRA_HUMAN.H11MO.0.A	-10	0.00236248	0.947353	0.334976	20	GTCCCTCAGCTCCGGGCCGGGAGGTCCCGGGGTCGGCCGG	CTCTGACCTCTGCCTCCCCC	-
M2	SP3_HUMAN.H11MO.0.B	-18	0.00333995	1.33932	0.334976	20	GTCCCTCAGCTCCGGGCCGGGAGGTCCCGGGGTCGGCCGG	GGGGGGGGGCGGGGCCGGGG	+
M6	THAP1_HUMAN.H11MO.0.C	-18	4.10017e-05	0.0164417	0.032719	22	CTTCCGTTTTTTTGCATTTTCTGCTGCAGAGAGGGCGGCG	GCCCGCAGCCAAGATGGCGGCG	-
M6	ZN563_HUMAN.H11MO.0.C	-13	0.000484849	0.194424	0.175579	21	CTTCCGTTTTTTTGCATTTTCTGCTGCAGAGAGGGCGGCG	GCAGCTGCCAGTGAGGATCCC	-
M6	ZN214_HUMAN.H11MO.0.C	-2	0.000859021	0.344467	0.175579	22	CTTCCGTTTTTTTGCATTTTCTGCTGCAGAGAGGGCGGCG	TCCTTTTTGAGGCCTTTGATGA	+
M6	ZN394_HUMAN.H11MO.0.C	0	0.000880106	0.352923	0.175579	20	CTTCCGTTTTTTTGCATTTTCTGCTGCAGAGAGGGCGGCG	ATTCCATTCTATTCCATTCT	-
M6	NR1D1_HUMAN.H11MO.0.B	-4	0.00151046	0.605694	0.241066	19	CTTCCGTTTTTTTGCATTTTCTGCTGCAGAGAGGGCGGCG	CCTTCTGACCCACTTCCCT	-
M6	BC11A_HUMAN.H11MO.0.A	-10	0.00215759	0.865193	0.286956	17	CTTCCGTTTTTTTGCATTTTCTGCTGCAGAGAGGGCGGCG	TTTTCACTTCCTCTTTT	-
M6	HSF2_HUMAN.H11MO.0.A	-8	0.00342534	1.37356	0.390484	14	CTTCCGTTTTTTTGCATTTTCTGCTGCAGAGAGGGCGGCG	TTCTAGAACATTCT	-
M6	OSR2_HUMAN.H11MO.0.C	-13	0.00422512	1.69427	0.42145	16	CTTCCGTTTTTTTGCATTTTCTGCTGCAGAGAGGGCGGCG	GCTGCTGCTTCTGCTG	+
M6	RFX5_HUMAN.H11MO.0.A	-18	0.00524961	2.10509	0.46546	20	CTTCCGTTTTTTTGCATTTTCTGCTGCAGAGAGGGCGGCG	GTCAGCTGTTGCTAGGCAGA	+
M8	THAP1_HUMAN.H11MO.0.C	-10	0.000460629	0.184712	0.364743	22	CCCGGGCCGCGCCCGGGGCCCAGATTGGCCGGGCCCGGCC	GCCCGCAGCCAAGATGGCGGCG	-
M8	GATA1_HUMAN.H11MO.0.A	-29	0.0011202	0.449201	0.443509	11	CCCGGGCCGCGCCCGGGGCCCAGATTGGCCGGGCCCGGCC	CTGGCGGGGACAGATAAGA	+
M9	SP2_HUMAN.H11MO.0.A	-16	0.000207015	0.083013	0.12437	22	GGCCCGCTCATCTTCCGCGCCGCGGGCCAAGGCGGCAAGG	GGGGGGGGGGCGGGGCCGGGGG	+
M9	VEZF1_HUMAN.H11MO.0.C	-18	0.000424027	0.170035	0.12437	22	GGCCCGCTCATCTTCCGCGCCGCGGGCCAAGGCGGCAAGG	GGGGAGGGGGGAGGGGGAGGGG	+
M9	SP3_HUMAN.H11MO.0.B	-12	0.000564431	0.226337	0.12437	20	GGCCCGCTCATCTTCCGCGCCGCGGGCCAAGGCGGCAAGG	GGGGGGGGGCGGGGCCGGGG	+
M9	SP4_HUMAN.H11MO.0.A	-16	0.000719398	0.288479	0.12437	20	GGCCCGCTCATCTTCCGCGCCGCGGGCCAAGGCGGCAAGG	GGGAAGGGGGCGGGGCCGGG	+
M9	THAP1_HUMAN.H11MO.0.C	-18	0.000783248	0.314082	0.12437	22	GGCCCGCTCATCTTCCGCGCCGCGGGCCAAGGCGGCAAGG	GCCCGCAGCCAAGATGGCGGCG	-
M9	ZBT17_HUMAN.H11MO.0.A	-21	0.00128084	0.513616	0.149304	19	GGCCCGCTCATCTTCCGCGCCGCGGGCCAAGGCGGCAAGG	GAGGGTGGGGGAGGGGAAG	+
M9	PATZ1_HUMAN.H11MO.0.C	-16	0.00131638	0.527869	0.149304	22	GGCCCGCTCATCTTCCGCGCCGCGGGCCAAGGCGGCAAGG	GGGGAGGGGGCGGGGGGGGAGG	+
M9	ZN341_HUMAN.H11MO.0.C	-20	0.00152233	0.610456	0.15108	20	GGCCCGCTCATCTTCCGCGCCGCGGGCCAAGGCGGCAAGG	GGGGGGGGGGGGAGGGAAGAGC	+
M9	RXRA_HUMAN.H11MO.0.A	-12	0.0024744	0.992232	0.196452	20	GGCCCGCTCATCTTCCGCGCCGCGGGCCAAGGCGGCAAGG	GGGGGAGGCAGAGGTCAGAG	+
M9	KLF6_HUMAN.H11MO.0.A	-19	0.00349824	1.40279	0.25249	19	GGCCCGCTCATCTTCCGCGCCGCGGGCCAAGGCGGCAAGG	GGAAGGGCGGGGCCGGGGG	+
M9	KLF3_HUMAN.H11MO.0.B	-17	0.00584647	2.34443	0.38454	19	GGCCCGCTCATCTTCCGCGCCGCGGGCCAAGGCGGCAAGG	GGGGAGGGGCGGGGCCGGG	+
M9	RARA_HUMAN.H11MO.0.A	-20	0.00629647	2.52488	0.38454	20	GGCCCGCTCATCTTCCGCGCCGCGGGCCAAGGCGGCAAGG	GGGGGATCAAGAGGTCAAGG	+
M9	MAZ_HUMAN.H11MO.0.A	-15	0.00896518	3.59504	0.494453	22	GGCCCGCTCATCTTCCGCGCCGCGGGCCAAGGCGGCAAGG	GGGGGAGGGGGGGGGGGGGGGG	+
M9	LYL1_HUMAN.H11MO.0.A	-22	0.00979718	3.92867	0.494453	14	GGCCCGCTCATCTTCCGCGCCGCGGGCCAAGGCGGCAAGG	CAGGAAACAGCTGG	-
M9	NFIC_HUMAN.H11MO.0.A	-14	0.00996454	3.99578	0.494453	17	GGCCCGCTCATCTTCCGCGCCGCGGGCCAAGGCGGCAAGG	CTTGGCAGGGAGCCAAG	-
M10	Z324A_HUMAN.H11MO.0.C	-11	0.000196292	0.0787131	0.156834	23	AGCATTCCTGCTAGCCAACTACGTTTTGCAGGCGGAATCC	TATCAAACCATCCTTTGCTGCCA	+
M10	NR1D1_HUMAN.H11MO.0.B	-6	0.000576336	0.231111	0.230242	19	AGCATTCCTGCTAGCCAACTACGTTTTGCAGGCGGAATCC	CCTTCTGACCCACTTCCCT	-
M10	THAP1_HUMAN.H11MO.0.C	-12	0.00175087	0.702099	0.466306	22	AGCATTCCTGCTAGCCAACTACGTTTTGCAGGCGGAATCC	GCCCGCAGCCAAGATGGCGGCG	-
M10	ZN563_HUMAN.H11MO.0.C	-1	0.0023957	0.960675	0.478531	21	AGCATTCCTGCTAGCCAACTACGTTTTGCAGGCGGAATCC	GGGATCCTCACTGGCAGCTGC	+
M11	GATA1_HUMAN.H11MO.0.A	8	0.000425972	0.170815	0.32105	11	CCTCTGGCCTCGGGGGCAGGCAGGGTCCCCGGGGCCCAGG	TCTTATCTGTCCCCGCCAG	-
M11	NR1D1_HUMAN.H11MO.0.B	-4	0.00108429	0.434799	0.32105	19	CCTCTGGCCTCGGGGGCAGGCAGGGTCCCCGGGGCCCAGG	AGGGAAGTGGGTCAGAAGG	+
M11	RXRA_HUMAN.H11MO.0.A	-12	0.00120394	0.482779	0.32105	20	CCTCTGGCCTCGGGGGCAGGCAGGGTCCCCGGGGCCCAGG	GGGGGAGGCAGAGGTCAGAG	+
M11	ZN563_HUMAN.H11MO.0.C	-9	0.00242933	0.97416	0.375209	21	CCTCTGGCCTCGGGGGCAGGCAGGGTCCCCGGGGCCCAGG	GCAGCTGCCAGTGAGGATCCC	-
M11	GATA2_HUMAN.H11MO.0.A	8	0.00281407	1.12844	0.375209	11	CCTCTGGCCTCGGGGGCAGGCAGGGTCCCCGGGGCCCAGG	CCTTATCTCCACCCCCCAG	-
M12	THAP1_HUMAN.H11MO.0.C	-10	0.00024608	0.0986779	0.135022	22	CGAATGGAACGGTCCCCACACAGAGGCTGGGCCACCCCCC	CGCCGCCATCTTGGCTGCGGGC	+
M12	SP2_HUMAN.H11MO.0.A	-16	0.000338406	0.135701	0.135022	22	CGAATGGAACGGTCCCCACACAGAGGCTGGGCCACCCCCC	GGGGGGGGGGCGGGGCCGGGGG	+
M12	P63_HUMAN.H11MO.0.A	-14	0.000817704	0.327899	0.173196	19	CGAATGGAACGGTCCCCACACAGAGGCTGGGCCACCCCCC	GGCATGTCCAGGCATGCCC	+
M12	KLF12_HUMAN.H11MO.0.C	-21	0.00099484	0.398931	0.173196	11	CGAATGGAACGGTCCCCACACAGAGGCTGGGCCACCCCCC	AGGGGCGGGGC	+
M12	SP3_HUMAN.H11MO.0.B	-17	0.0010852	0.435167	0.173196	20	CGAATGGAACGGTCCCCACACAGAGGCTGGGCCACCCCCC	GGGGGGGGGCGGGGCCGGGG	+
M12	SP4_HUMAN.H11MO.0.A	-16	0.0034703	1.39159	0.373002	20	CGAATGGAACGGTCCCCACACAGAGGCTGGGCCACCCCCC	GGGAAGGGGGCGGGGCCGGG	+
M12	MXI1_HUMAN.H11MO.0.A	-15	0.00373942	1.49951	0.373002	15	CGAATGGAACGGTCCCCACACAGAGGCTGGGCCACCCCCC	GCACGTGGCGGCGGG	+
M13	THAP1_HUMAN.H11MO.0.C	-7	2.71821e-05	0.0109	0.0216077	22	ACATGGTGCCAGGGCACCAGACCCTCGCGGACAGGCTTAG	GCCCGCAGCCAAGATGGCGGCG	-
M13	PAX5_HUMAN.H11MO.0.A	-7	0.000833801	0.334354	0.262732	21	ACATGGTGCCAGGGCACCAGACCCTCGCGGACAGGCTTAG	GCCTGGGCAGCAGAGCGTGAC	+
M13	NR1D1_HUMAN.H11MO.0.B	-19	0.000991536	0.397606	0.262732	19	ACATGGTGCCAGGGCACCAGACCCTCGCGGACAGGCTTAG	CCTTCTGACCCACTTCCCT	-
M13	SMAD3_HUMAN.H11MO.0.B	-2	0.00132537	0.531473	0.263392	12	ACATGGTGCCAGGGCACCAGACCCTCGCGGACAGGCTTAG	CAGGTGACAGAG	-
M13	ZN563_HUMAN.H11MO.0.C	-1	0.00201766	0.809082	0.289791	21	ACATGGTGCCAGGGCACCAGACCCTCGCGGACAGGCTTAG	GCAGCTGCCAGTGAGGATCCC	-
M13	RARG_HUMAN.H11MO.0.B	3	0.00218731	0.877111	0.289791	15	ACATGGTGCCAGGGCACCAGACCCTCGCGGACAGGCTTAG	AGGTCAGAGTGACCTGGG	+
M13	SP2_HUMAN.H11MO.0.A	-7	0.00561316	2.25088	0.446204	22	ACATGGTGCCAGGGCACCAGACCCTCGCGGACAGGCTTAG	CCCCCGGCCCCGCCCCCCCCCC	-
M13	NFIA_HUMAN.H11MO.0.C	3	0.00679696	2.72558	0.484977	12	ACATGGTGCCAGGGCACCAGACCCTCGCGGACAGGCTTAG	TTGGCACGGTGCCAA	+
M13	CLOCK_HUMAN.H11MO.0.C	-5	0.00732111	2.93577	0.484977	14	ACATGGTGCCAGGGCACCAGACCCTCGCGGACAGGCTTAG	CAGACACGTGAACA	+
M15	RXRA_HUMAN.H11MO.0.A	-6	2.3148e-05	0.00928233	0.018495	20	CCCGGACTCTGGCCGCCGGGCCGCTCGGGCGGTGGCCGTG	CTCTGACCTCTGCCTCCCCC	-
M16	SP3_HUMAN.H11MO.0.B	-17	0.000122477	0.0491132	0.0966274	20	GCCCGCGTCTTGGACGGGGCCGTGTGCCTGGCGGGCGAGT	GGGGGGGGGCGGGGCCGGGG	+
M16	SP2_HUMAN.H11MO.0.A	-16	0.000833278	0.334144	0.19533	22	GCCCGCGTCTTGGACGGGGCCGTGTGCCTGGCGGGCGAGT	GGGGGGGGGGCGGGGCCGGGGG	+
M16	THAP1_HUMAN.H11MO.0.C	1	0.00121489	0.487171	0.19533	21	GCCCGCGTCTTGGACGGGGCCGTGTGCCTGGCGGGCGAGT	CGCCGCCATCTTGGCTGCGGGC	+
M16	RFX1_HUMAN.H11MO.0.B	-19	0.00163284	0.654769	0.19533	21	GCCCGCGTCTTGGACGGGGCCGTGTGCCTGGCGGGCGAGT	CCGTCGCCATGGCAACCGGGGC	-
M16	ZN341_HUMAN.H11MO.0.C	-15	0.00188927	0.757598	0.19533	22	GCCCGCGTCTTGGACGGGGCCGTGTGCCTGGCGGGCGAGT	GGGGGGGGGGGGAGGGAAGAGC	+
M16	ZBT17_HUMAN.H11MO.0.A	-15	0.00204097	0.81843	0.19533	19	GCCCGCGTCTTGGACGGGGCCGTGTGCCTGGCGGGCGAGT	GAGGGTGGGGGAGGGGAAG	+
M16	RXRA_HUMAN.H11MO.0.A	-16	0.00205695	0.824839	0.19533	20	GCCCGCGTCTTGGACGGGGCCGTGTGCCTGGCGGGCGAGT	GGGGGAGGCAGAGGTCAGAG	+
M16	SP4_HUMAN.H11MO.0.A	-16	0.00221986	0.890162	0.19533	20	GCCCGCGTCTTGGACGGGGCCGTGTGCCTGGCGGGCGAGT	GGGAAGGGGGCGGGGCCGGG	+
M16	PATZ1_HUMAN.H11MO.0.C	-16	0.00270526	1.08481	0.19533	22	GCCCGCGTCTTGGACGGGGCCGTGTGCCTGGCGGGCGAGT	GGGGAGGGGGCGGGGGGGGAGG	+
M16	MAZ_HUMAN.H11MO.0.A	-17	0.00290384	1.16444	0.19533	22	GCCCGCGTCTTGGACGGGGCCGTGTGCCTGGCGGGCGAGT	GGGGGAGGGGGGGGGGGGGGGG	+
M16	LYL1_HUMAN.H11MO.0.A	-9	0.00324187	1.29999	0.19533	14	GCCCGCGTCTTGGACGGGGCCGTGTGCCTGGCGGGCGAGT	CAGGAAACAGCTGG	-
M16	NFYC_HUMAN.H11MO.0.A	-21	0.00355182	1.42428	0.19533	14	GCCCGCGTCTTGGACGGGGCCGTGTGCCTGGCGGGCGAGT	CTCTGATTGGCTAG	-
M16	ZN563_HUMAN.H11MO.0.C	-17	0.00367605	1.4741	0.19533	21	GCCCGCGTCTTGGACGGGGCCGTGTGCCTGGCGGGCGAGT	GGGATCCTCACTGGCAGCTGC	+
M16	ZN554_HUMAN.H11MO.0.C	-17	0.00374596	1.50213	0.19533	20	GCCCGCGTCTTGGACGGGGCCGTGTGCCTGGCGGGCGAGT	AGCACCCCACATGGCTCAGC	-
M16	EGR1_HUMAN.H11MO.0.A	-21	0.00396133	1.5885	0.19533	17	GCCCGCGTCTTGGACGGGGCCGTGTGCCTGGCGGGCGAGT	GAGGGCGTGGGCGGGGG	+
M16	KLF3_HUMAN.H11MO.0.B	-17	0.00473803	1.89995	0.219885	19	GCCCGCGTCTTGGACGGGGCCGTGTGCCTGGCGGGCGAGT	GGGGAGGGGCGGGGCCGGG	+
M16	EGR2_HUMAN.H11MO.0.A	-15	0.00551217	2.21038	0.2416	18	GCCCGCGTCTTGGACGGGGCCGTGTGCCTGGCGGGCGAGT	GGGGGGGTGTGGGAGGGG	+
M16	VEZF1_HUMAN.H11MO.0.C	-15	0.00808989	3.24404	0.33592	22	GCCCGCGTCTTGGACGGGGCCGTGTGCCTGGCGGGCGAGT	GGGGAGGGGGGAGGGGGAGGGG	+
M16	KLF6_HUMAN.H11MO.0.A	-7	0.0104983	4.20981	0.414128	19	GCCCGCGTCTTGGACGGGGCCGTGTGCCTGGCGGGCGAGT	GGAAGGGCGGGGCCGGGGG	+
M16	CLOCK_HUMAN.H11MO.0.C	-20	0.0130037	5.21447	0.466326	14	GCCCGCGTCTTGGACGGGGCCGTGTGCCTGGCGGGCGAGT	TGTTCACGTGTCTG	-
M17	Z324A_HUMAN.H11MO.0.C	-2	0.000515718	0.206803	0.201865	23	GGTACCGACTCCTACTACGCTCCGGCGGGATCTGCTGCTC	TATCAAACCATCCTTTGCTGCCA	+
M17	ZN563_HUMAN.H11MO.0.C	-5	0.000684951	0.274665	0.201865	21	GGTACCGACTCCTACTACGCTCCGGCGGGATCTGCTGCTC	GGGATCCTCACTGGCAGCTGC	+
M17	THAP1_HUMAN.H11MO.0.C	-8	0.00101681	0.407743	0.201865	22	GGTACCGACTCCTACTACGCTCCGGCGGGATCTGCTGCTC	CGCCGCCATCTTGGCTGCGGGC	+
M17	VEZF1_HUMAN.H11MO.0.C	-5	0.00101681	0.407743	0.201865	22	GGTACCGACTCCTACTACGCTCCGGCGGGATCTGCTGCTC	CCCCTCCCCCTCCCCCCTCCCC	-
M17	RXRA_HUMAN.H11MO.0.A	-4	0.00126967	0.509139	0.201865	20	GGTACCGACTCCTACTACGCTCCGGCGGGATCTGCTGCTC	CTCTGACCTCTGCCTCCCCC	-
M17	ZN341_HUMAN.H11MO.0.C	-4	0.00176522	0.707853	0.233877	22	GGTACCGACTCCTACTACGCTCCGGCGGGATCTGCTGCTC	GCTCTTCCCTCCCCCCCCCCCC	-
M17	MAZ_HUMAN.H11MO.0.A	-4	0.00230989	0.926267	0.262321	22	GGTACCGACTCCTACTACGCTCCGGCGGGATCTGCTGCTC	CCCCCCCCCCCCCCCCTCCCCC	-
M17	PATZ1_HUMAN.H11MO.0.C	-4	0.00281772	1.12991	0.275378	22	GGTACCGACTCCTACTACGCTCCGGCGGGATCTGCTGCTC	CCTCCCCCCCCGCCCCCTCCCC	-
M17	NR1D1_HUMAN.H11MO.0.B	-2	0.00311768	1.25019	0.275378	19	GGTACCGACTCCTACTACGCTCCGGCGGGATCTGCTGCTC	CCTTCTGACCCACTTCCCT	-
M17	SP4_HUMAN.H11MO.0.A	-4	0.00479482	1.92272	0.381164	20	GGTACCGACTCCTACTACGCTCCGGCGGGATCTGCTGCTC	CCCGGCCCCGCCCCCTTCCC	-
M17	BRAC_HUMAN.H11MO.0.A	-6	0.005478	2.19668	0.395885	20	GGTACCGACTCCTACTACGCTCCGGCGGGATCTGCTGCTC	ATTTCACACCTCCCTGCTAA	-
M17	PAX5_HUMAN.H11MO.0.A	-8	0.00659955	2.64642	0.404489	21	GGTACCGACTCCTACTACGCTCCGGCGGGATCTGCTGCTC	GTCACGCTCTGCTGCCCAGGC	-
M17	ZN394_HUMAN.H11MO.0.C	-14	0.00667393	2.67625	0.404489	20	GGTACCGACTCCTACTACGCTCCGGCGGGATCTGCTGCTC	ATTCCATTCTATTCCATTCT	-
M17	NR1H3_HUMAN.H11MO.0.B	-22	0.00712353	2.85654	0.404489	18	GGTACCGACTCCTACTACGCTCCGGCGGGATCTGCTGCTC	CAGAGGTCACTGCAGGTCA	+
M17	SP3_HUMAN.H11MO.0.B	-3	0.00810825	3.25141	0.42971	20	GGTACCGACTCCTACTACGCTCCGGCGGGATCTGCTGCTC	CCCCGGCCCCGCCCCCCCCC	-
M19	PATZ1_HUMAN.H11MO.0.C	-18	6.98396e-05	0.0280057	0.0548689	22	CGCTTGCAGGGAGCCGGGGCTCCCTGTCCTCGCCCGACAC	CCTCCCCCCCCGCCCCCTCCCC	-
M19	ZN341_HUMAN.H11MO.0.C	-15	0.000203758	0.0817068	0.0742112	22	CGCTTGCAGGGAGCCGGGGCTCCCTGTCCTCGCCCGACAC	GCTCTTCCCTCCCCCCCCCCCC	-
M19	RXRA_HUMAN.H11MO.0.A	-16	0.000369725	0.14826	0.0742112	20	CGCTTGCAGGGAGCCGGGGCTCCCTGTCCTCGCCCGACAC	CTCTGACCTCTGCCTCCCCC	-
M19	THAP1_HUMAN.H11MO.0.C	-5	0.000382776	0.153493	0.0742112	22	CGCTTGCAGGGAGCCGGGGCTCCCTGTCCTCGCCCGACAC	GCCCGCAGCCAAGATGGCGGCG	-
M19	SP3_HUMAN.H11MO.0.B	-16	0.000472297	0.189391	0.0742112	20	CGCTTGCAGGGAGCCGGGGCTCCCTGTCCTCGCCCGACAC	CCCCGGCCCCGCCCCCCCCC	-
M19	Z324A_HUMAN.H11MO.0.C	-3	0.00168389	0.675242	0.157802	23	CGCTTGCAGGGAGCCGGGGCTCCCTGTCCTCGCCCGACAC	TGGCAGCAAAGGATGGTTTGATA	-
M19	ZN563_HUMAN.H11MO.0.C	-15	0.00180897	0.725397	0.157802	21	CGCTTGCAGGGAGCCGGGGCTCCCTGTCCTCGCCCGACAC	GCAGCTGCCAGTGAGGATCCC	-
M19	VEZF1_HUMAN.H11MO.0.C	-16	0.0019495	0.78175	0.157802	22	CGCTTGCAGGGAGCCGGGGCTCCCTGTCCTCGCCCGACAC	CCCCTCCCCCTCCCCCCTCCCC	-
M19	NR1D1_HUMAN.H11MO.0.B	-21	0.00200857	0.805437	0.157802	19	CGCTTGCAGGGAGCCGGGGCTCCCTGTCCTCGCCCGACAC	CCTTCTGACCCACTTCCCT	-
M19	SP2_HUMAN.H11MO.0.A	-18	0.00276388	1.10832	0.197402	22	CGCTTGCAGGGAGCCGGGGCTCCCTGTCCTCGCCCGACAC	CCCCCGGCCCCGCCCCCCCCCC	-
M19	MAZ_HUMAN.H11MO.0.A	-18	0.00317133	1.2717	0.207627	22	CGCTTGCAGGGAGCCGGGGCTCCCTGTCCTCGCCCGACAC	CCCCCCCCCCCCCCCCTCCCCC	-
M19	GATA1_HUMAN.H11MO.0.A	-21	0.00490877	1.96842	0.296656	19	CGCTTGCAGGGAGCCGGGGCTCCCTGTCCTCGCCCGACAC	TCTTATCTGTCCCCGCCAG	-
M19	ZBT17_HUMAN.H11MO.0.A	-19	0.00566814	2.27292	0.311151	19	CGCTTGCAGGGAGCCGGGGCTCCCTGTCCTCGCCCGACAC	CTTCCCCTCCCCCACCCTC	-
M19	SP4_HUMAN.H11MO.0.A	-20	0.0064872	2.60137	0.311151	20	CGCTTGCAGGGAGCCGGGGCTCCCTGTCCTCGCCCGACAC	CCCGGCCCCGCCCCCTTCCC	-
M19	ZN263_HUMAN.H11MO.0.A	-25	0.00694843	2.78632	0.311151	15	CGCTTGCAGGGAGCCGGGGCTCCCTGTCCTCGCCCGACAC	CTCCTCCTCTCCCTCCTCCC	-
M19	THA_HUMAN.H11MO.0.C	-23	0.00741905	2.97504	0.311151	17	CGCTTGCAGGGAGCCGGGGCTCCCTGTCCTCGCCCGACAC	CTGACCTGAAGTGACCC	-
M19	KLF6_HUMAN.H11MO.0.A	-19	0.0075249	3.01749	0.311151	19	CGCTTGCAGGGAGCCGGGGCTCCCTGTCCTCGCCCGACAC	CCCCCGGCCCCGCCCTTCC	-
M19	RARG_HUMAN.H11MO.0.B	-12	0.0100104	4.01416	0.367234	18	CGCTTGCAGGGAGCCGGGGCTCCCTGTCCTCGCCCGACAC	CCCAGGTCACTCTGACCT	-
M19	SRBP2_HUMAN.H11MO.0.B	-27	0.0102835	4.12369	0.367234	13	CGCTTGCAGGGAGCCGGGGCTCCCTGTCCTCGCCCGACAC	CCTCACCCCACCC	-
M19	RFX5_HUMAN.H11MO.0.A	-18	0.0111334	4.4645	0.380298	20	CGCTTGCAGGGAGCCGGGGCTCCCTGTCCTCGCCCGACAC	TCTGCCTAGCAACAGCTGAC	-
M19	BRAC_HUMAN.H11MO.0.A	-2	0.0154353	6.18957	0.485065	20	CGCTTGCAGGGAGCCGGGGCTCCCTGTCCTCGCCCGACAC	TTAGCAGGGAGGTGTGAAAT	+
M19	ZN554_HUMAN.H11MO.0.C	-5	0.016461	6.60087	0.497402	20	CGCTTGCAGGGAGCCGGGGCTCCCTGTCCTCGCCCGACAC	GCTGAGCCATGTGGGGTGCT	+
M21	ETV5_HUMAN.H11MO.0.C	-2	0.000888856	0.356431	0.304113	14	CACTCGAGGAAGCCACCAACAGATCCATGAAACAGGCAAT	GAGCAGGAAGTGAG	+
M21	ELF5_HUMAN.H11MO.0.A	0	0.000906838	0.363642	0.304113	15	CACTCGAGGAAGCCACCAACAGATCCATGAAACAGGCAAT	GGAAGGAGGAAGTGG	+
M21	EHF_HUMAN.H11MO.0.B	-1	0.00156153	0.626172	0.304113	15	CACTCGAGGAAGCCACCAACAGATCCATGAAACAGGCAAT	GAACCAGGAAGTGGC	+
M21	ERG_HUMAN.H11MO.0.A	-2	0.00207854	0.833494	0.304113	13	CACTCGAGGAAGCCACCAACAGATCCATGAAACAGGCAAT	GGGCAGGAAGTGG	+
M21	ETV4_HUMAN.H11MO.0.B	-3	0.00223715	0.897099	0.304113	11	CACTCGAGGAAGCCACCAACAGATCCATGAAACAGGCAAT	AACAGGAAGGG	+
M21	ZN214_HUMAN.H11MO.0.C	-15	0.00256187	1.02731	0.304113	22	CACTCGAGGAAGCCACCAACAGATCCATGAAACAGGCAAT	TCATCAAAGGCCTCAAAAAGGA	-
M21	BC11A_HUMAN.H11MO.0.A	-1	0.00289055	1.15911	0.304113	17	CACTCGAGGAAGCCACCAACAGATCCATGAAACAGGCAAT	AAAAGAGGAAGTGAAAA	+
M21	ELF3_HUMAN.H11MO.0.A	-1	0.00336539	1.34952	0.304113	14	CACTCGAGGAAGCCACCAACAGATCCATGAAACAGGCAAT	GAACCAGGAAGTGG	+
M21	PTF1A_HUMAN.H11MO.0.B	-5	0.00345209	1.38429	0.304113	18	CACTCGAGGAAGCCACCAACAGATCCATGAAACAGGCAAT	GGGAAAGGGGGCAGCTGG	-
M21	FEV_HUMAN.H11MO.0.B	-4	0.00596835	2.39331	0.461088	10	CACTCGAGGAAGCCACCAACAGATCCATGAAACAGGCAAT	GCGGGAAGCG	+
M21	ETS2_HUMAN.H11MO.0.B	-3	0.00714493	2.86512	0.461088	13	CACTCGAGGAAGCCACCAACAGATCCATGAAACAGGCAAT	GGAAGGAAGAGGA	+
M21	FLI1_HUMAN.H11MO.0.A	0	0.00758968	3.04346	0.461088	18	CACTCGAGGAAGCCACCAACAGATCCATGAAACAGGCAAT	GGAGGAAGGAAGGAGGGA	+
M21	ZN418_HUMAN.H11MO.0.C	-4	0.00795667	3.19063	0.461088	17	CACTCGAGGAAGCCACCAACAGATCCATGAAACAGGCAAT	GGAAGAGGCTAAAAGCA	-
M21	ZN394_HUMAN.H11MO.0.C	-19	0.00814174	3.26484	0.461088	20	CACTCGAGGAAGCCACCAACAGATCCATGAAACAGGCAAT	AGAATGGAATAGAATGGAAT	+
M23	VEZF1_HUMAN.H11MO.0.C	-19	0.000174618	0.0700216	0.138636	21	CTGTGAATGGCTTTTGCCGCGAGTCGACCGTGGGGGGGAA	GGGGAGGGGGGAGGGGGAGGGG	+
M23	EGR1_HUMAN.H11MO.0.A	-25	0.000423058	0.169646	0.167941	15	CTGTGAATGGCTTTTGCCGCGAGTCGACCGTGGGGGGGAA	GAGGGCGTGGGCGGGGG	+
M23	ZN341_HUMAN.H11MO.0.C	-20	0.00135591	0.543721	0.32185	20	CTGTGAATGGCTTTTGCCGCGAGTCGACCGTGGGGGGGAA	GGGGGGGGGGGGAGGGAAGAGC	+
M23	ZBT17_HUMAN.H11MO.0.A	-21	0.00163834	0.656973	0.32185	19	CTGTGAATGGCTTTTGCCGCGAGTCGACCGTGGGGGGGAA	GAGGGTGGGGGAGGGGAAG	+
M23	ZN563_HUMAN.H11MO.0.C	-19	0.00258332	1.03591	0.32185	21	CTGTGAATGGCTTTTGCCGCGAGTCGACCGTGGGGGGGAA	GCAGCTGCCAGTGAGGATCCC	-
M23	PATZ1_HUMAN.H11MO.0.C	-20	0.00262273	1.05172	0.32185	20	CTGTGAATGGCTTTTGCCGCGAGTCGACCGTGGGGGGGAA	GGGGAGGGGGCGGGGGGGGAGG	+
M23	EGR2_HUMAN.H11MO.0.A	-23	0.00292227	1.17183	0.32185	17	CTGTGAATGGCTTTTGCCGCGAGTCGACCGTGGGGGGGAA	GGGGGGGTGTGGGAGGGG	+
M23	MAZ_HUMAN.H11MO.0.A	-19	0.00348879	1.399	0.32185	21	CTGTGAATGGCTTTTGCCGCGAGTCGACCGTGGGGGGGAA	GGGGGAGGGGGGGGGGGGGGGG	+
M23	SP4_HUMAN.H11MO.0.A	-20	0.00364845	1.46303	0.32185	20	CTGTGAATGGCTTTTGCCGCGAGTCGACCGTGGGGGGGAA	GGGAAGGGGGCGGGGCCGGG	+
M23	KLF6_HUMAN.H11MO.0.A	-21	0.0047877	1.91987	0.380115	19	CTGTGAATGGCTTTTGCCGCGAGTCGACCGTGGGGGGGAA	GGAAGGGCGGGGCCGGGGG	+
M23	THAP1_HUMAN.H11MO.0.C	-16	0.0065147	2.6124	0.456336	22	CTGTGAATGGCTTTTGCCGCGAGTCGACCGTGGGGGGGAA	GCCCGCAGCCAAGATGGCGGCG	-
M23	NR1D1_HUMAN.H11MO.0.B	-21	0.00797472	3.19786	0.456336	19	CTGTGAATGGCTTTTGCCGCGAGTCGACCGTGGGGGGGAA	AGGGAAGTGGGTCAGAAGG	+
M23	TAL1_HUMAN.H11MO.0.A	-27	0.00797472	3.19786	0.456336	13	CTGTGAATGGCTTTTGCCGCGAGTCGACCGTGGGGGGGAA	CTGGGGGGGGCAGATAAGG	+
M23	RXRA_HUMAN.H11MO.0.A	-29	0.00862161	3.45727	0.456336	11	CTGTGAATGGCTTTTGCCGCGAGTCGACCGTGGGGGGGAA	GGGGGAGGCAGAGGTCAGAG	+
M23	TBX21_HUMAN.H11MO.0.A	-27	0.0099164	3.97648	0.492064	13	CTGTGAATGGCTTTTGCCGCGAGTCGACCGTGGGGGGGAA	GTGGAGGTGTGAA	+
M24	THAP1_HUMAN.H11MO.0.C	-10	0.00140329	0.562719	0.386913	22	TTTCTCCGAGCGTCTGGCCGGGGGATGCGGACATTAGTAG	CGCCGCCATCTTGGCTGCGGGC	+
M24	PATZ1_HUMAN.H11MO.0.C	-8	0.00171712	0.688565	0.386913	22	TTTCTCCGAGCGTCTGGCCGGGGGATGCGGACATTAGTAG	GGGGAGGGGGCGGGGGGGGAGG	+
M24	KLF6_HUMAN.H11MO.0.A	-5	0.00235536	0.944501	0.386913	19	TTTCTCCGAGCGTCTGGCCGGGGGATGCGGACATTAGTAG	GGAAGGGCGGGGCCGGGGG	+
M24	SP3_HUMAN.H11MO.0.B	-9	0.00246053	0.986672	0.386913	20	TTTCTCCGAGCGTCTGGCCGGGGGATGCGGACATTAGTAG	GGGGGGGGGCGGGGCCGGGG	+
M24	SP2_HUMAN.H11MO.0.A	-8	0.00290549	1.1651	0.386913	22	TTTCTCCGAGCGTCTGGCCGGGGGATGCGGACATTAGTAG	GGGGGGGGGGCGGGGCCGGGGG	+
M25	KLF6_HUMAN.H11MO.0.A	-19	6.47582e-07	0.00025968	0.000495055	19	GGCGCGGCGGGCGCCGGCGCGCAGGGCCCCTCCCTCCCGT	CCCCCGGCCCCGCCCTTCC	-
M25	SP3_HUMAN.H11MO.0.B	-20	9.52862e-06	0.00382098	0.00348386	20	GGCGCGGCGGGCGCCGGCGCGCAGGGCCCCTCCCTCCCGT	CCCCGGCCCCGCCCCCCCCC	-
M25	KLF3_HUMAN.H11MO.0.B	-21	1.36717e-05	0.00548236	0.00348386	19	GGCGCGGCGGGCGCCGGCGCGCAGGGCCCCTCCCTCCCGT	CCCGGCCCCGCCCCTCCCC	-
M25	PATZ1_HUMAN.H11MO.0.C	-13	2.48777e-05	0.00997595	0.00380363	22	GGCGCGGCGGGCGCCGGCGCGCAGGGCCCCTCCCTCCCGT	CCTCCCCCCCCGCCCCCTCCCC	-
M25	SP2_HUMAN.H11MO.0.A	-19	2.48777e-05	0.00997595	0.00380363	21	GGCGCGGCGGGCGCCGGCGCGCAGGGCCCCTCCCTCCCGT	CCCCCGGCCCCGCCCCCCCCCC	-
M25	KLF1_HUMAN.H11MO.0.A	-21	4.64669e-05	0.0186332	0.00592041	14	GGCGCGGCGGGCGCCGGCGCGCAGGGCCCCTCCCTCCCGT	CCCGGCCCCGCCCC	-
M25	MAZ_HUMAN.H11MO.0.A	-14	0.000115074	0.0461446	0.00959934	22	GGCGCGGCGGGCGCCGGCGCGCAGGGCCCCTCCCTCCCGT	CCCCCCCCCCCCCCCCTCCCCC	-
M25	KLF5_HUMAN.H11MO.0.A	-21	0.000125569	0.0503532	0.00959934	14	GGCGCGGCGGGCGCCGGCGCGCAGGGCCCCTCCCTCCCGT	CCCAGCCCCACCCT	-
M25	SP4_HUMAN.H11MO.0.A	-16	0.000280753	0.112582	0.0195115	20	GGCGCGGCGGGCGCCGGCGCGCAGGGCCCCTCCCTCCCGT	CCCGGCCCCGCCCCCTTCCC	-
M25	ZN341_HUMAN.H11MO.0.C	-20	0.00031464	0.126171	0.0200444	20	GGCGCGGCGGGCGCCGGCGCGCAGGGCCCCTCCCTCCCGT	GCTCTTCCCTCCCCCCCCCCCC	-
M25	SALL4_HUMAN.H11MO.0.B	-27	0.000477386	0.191432	0.0243297	10	GGCGCGGCGGGCGCCGGCGCGCAGGGCCCCTCCCTCCCGT	CCCACCCTCC	-
M25	RXRA_HUMAN.H11MO.0.A	-20	0.000580257	0.232683	0.0265972	20	GGCGCGGCGGGCGCCGGCGCGCAGGGCCCCTCCCTCCCGT	CTCTGACCTCTGCCTCCCCC	-
M25	KLF4_HUMAN.H11MO.0.A	-25	0.00059146	0.237175	0.0265972	10	GGCGCGGCGGGCGCCGGCGCGCAGGGCCCCTCCCTCCCGT	GCCACACCCT	-
M25	ZBT17_HUMAN.H11MO.0.A	-23	0.000944645	0.378803	0.0401195	17	GGCGCGGCGGGCGCCGGCGCGCAGGGCCCCTCCCTCCCGT	CTTCCCCTCCCCCACCCTC	-
M25	VEZF1_HUMAN.H11MO.0.C	-20	0.00106337	0.426413	0.042785	20	GGCGCGGCGGGCGCCGGCGCGCAGGGCCCCTCCCTCCCGT	CCCCTCCCCCTCCCCCCTCCCC	-
M25	ZN335_HUMAN.H11MO.0.A	-6	0.00189611	0.760339	0.0724756	22	GGCGCGGCGGGCGCCGGCGCGCAGGGCCCCTCCCTCCCGT	TCAGGCAGCGCCGAGGACAGCC	-
M25	COT1_HUMAN.H11MO.0.C	-20	0.00210978	0.846023	0.0768028	17	GGCGCGGCGGGCGCCGGCGCGCAGGGCCCCTCCCTCCCGT	CCCTGACCTCTGACCCC	-
M25	NR1H4_HUMAN.H11MO.0.B	-18	0.00249451	1.0003	0.0861634	19	GGCGCGGCGGGCGCCGGCGCGCAGGGCCCCTCCCTCCCGT	CCTCGGGGTCATTGACCCC	-
M25	SP1_HUMAN.H11MO.0.A	-15	0.00259234	1.03953	0.0861634	22	GGCGCGGCGGGCGCCGGCGCGCAGGGCCCCTCCCTCCCGT	CCCCCCCCCGGCCCCGCCCCCC	-
M25	MZF1_HUMAN.H11MO.0.B	-25	0.00310035	1.24324	0.0987549	13	GGCGCGGCGGGCGCCGGCGCGCAGGGCCCCTCCCTCCCGT	CCCAATCCCCTCC	-
M25	EGR2_HUMAN.H11MO.0.A	-20	0.00326171	1.30795	0.0997387	18	GGCGCGGCGGGCGCCGGCGCGCAGGGCCCCTCCCTCCCGT	CCCCTCCCACACCCCCCC	-
M25	THAP1_HUMAN.H11MO.0.C	-1	0.00374313	1.50099	0.108151	22	GGCGCGGCGGGCGCCGGCGCGCAGGGCCCCTCCCTCCCGT	GCCCGCAGCCAAGATGGCGGCG	-
M25	ZN563_HUMAN.H11MO.0.C	-6	0.00381975	1.53172	0.108151	21	GGCGCGGCGGGCGCCGGCGCGCAGGGCCCCTCCCTCCCGT	GCAGCTGCCAGTGAGGATCCC	-
M25	ZN281_HUMAN.H11MO.0.A	-25	0.00442935	1.77617	0.120932	15	GGCGCGGCGGGCGCCGGCGCGCAGGGCCCCTCCCTCCCGT	TCCCCTCCCCCACCC	-
M25	KLF12_HUMAN.H11MO.0.C	-25	0.00591162	2.37056	0.135712	11	GGCGCGGCGGGCGCCGGCGCGCAGGGCCCCTCCCTCCCGT	GCCCCGCCCCT	-
M25	KLF9_HUMAN.H11MO.0.C	-24	0.00593853	2.38135	0.135712	15	GGCGCGGCGGGCGCCGGCGCGCAGGGCCCCTCCCTCCCGT	GGCCACGCCCCCTCC	-
M25	E2F6_HUMAN.H11MO.0.A	-26	0.00636798	2.55356	0.135712	13	GGCGCGGCGGGCGCCGGCGCGCAGGGCCCCTCCCTCCCGT	CCCTTCCCGCCCC	-
M25	TBX21_HUMAN.H11MO.0.A	-25	0.00636798	2.55356	0.135712	13	GGCGCGGCGGGCGCCGGCGCGCAGGGCCCCTCCCTCCCGT	TTCACACCTCCAC	-
M25	KLF15_HUMAN.H11MO.0.A	-16	0.00751455	3.01333	0.148123	19	GGCGCGGCGGGCGCCGGCGCGCAGGGCCCCTCCCTCCCGT	CCCCCCCCTGCTCCTCCCC	-
M25	WT1_HUMAN.H11MO.0.C	-20	0.00755661	3.0302	0.148123	20	GGCGCGGCGGGCGCCGGCGCGCAGGGCCCCTCCCTCCCGT	CCCCCCCTCCTCCCCCGCCC	-
M25	NR1D1_HUMAN.H11MO.0.B	-17	0.00850935	3.41225	0.158661	19	GGCGCGGCGGGCGCCGGCGCGCAGGGCCCCTCCCTCCCGT	CCTTCTGACCCACTTCCCT	-
M25	ETS2_HUMAN.H11MO.0.B	-25	0.00934643	3.74792	0.166118	13	GGCGCGGCGGGCGCCGGCGCGCAGGGCCCCTCCCTCCCGT	TCCTCTTCCTTCC	-
M25	TAF1_HUMAN.H11MO.0.A	-17	0.00946002	3.79347	0.166118	16	GGCGCGGCGGGCGCCGGCGCGCAGGGCCCCTCCCTCCCGT	CCGCCGCCGCCATCTT	-
M25	ZN467_HUMAN.H11MO.0.C	-13	0.00956115	3.83402	0.166118	22	GGCGCGGCGGGCGCCGGCGCGCAGGGCCCCTCCCTCCCGT	CCCCCCCCCCCCTCCCCTCCCC	-
M25	REL_HUMAN.H11MO.0.B	-23	0.0104746	4.20032	0.177944	15	GGCGCGGCGGGCGCCGGCGCGCAGGGCCCCTCCCTCCCGT	TGGAATTTCCCTTCA	-
M25	EGR1_HUMAN.H11MO.0.A	-19	0.0110786	4.4425	0.184113	17	GGCGCGGCGGGCGCCGGCGCGCAGGGCCCCTCCCTCCCGT	CCCCCGCCCACGCCCTC	-
M25	FEV_HUMAN.H11MO.0.B	-27	0.011624	4.66124	0.185129	10	GGCGCGGCGGGCGCCGGCGCGCAGGGCCCCTCCCTCCCGT	CGCTTCCCGC	-
M25	Z324A_HUMAN.H11MO.0.C	-20	0.0149145	5.98072	0.229974	20	GGCGCGGCGGGCGCCGGCGCGCAGGGCCCCTCCCTCCCGT	TATCAAACCATCCTTTGCTGCCA	+
M25	PPARG_HUMAN.H11MO.0.A	-23	0.0152638	6.12079	0.229974	17	GGCGCGGCGGGCGCCGGCGCGCAGGGCCCCTCCCTCCCGT	TGACCTTTGCCCCACTT	-
M25	ZN263_HUMAN.H11MO.0.A	-26	0.0153423	6.15226	0.229974	14	GGCGCGGCGGGCGCCGGCGCGCAGGGCCCCTCCCTCCCGT	CTCCTCCTCTCCCTCCTCCC	-
M25	E2F1_HUMAN.H11MO.0.A	-27	0.0225866	9.05722	0.308334	13	GGCGCGGCGGGCGCCGGCGCGCAGGGCCCCTCCCTCCCGT	CTTTCCCGCCCCCC	-
M25	E2F7_HUMAN.H11MO.0.B	-26	0.0276093	11.0713	0.351773	13	GGCGCGGCGGGCGCCGGCGCGCAGGGCCCCTCCCTCCCGT	CCTTTCCCGCCCC	-
M25	ZN667_HUMAN.H11MO.0.C	-13	0.0309847	12.4249	0.387721	19	GGCGCGGCGGGCGCCGGCGCGCAGGGCCCCTCCCTCCCGT	GTGGCCTTAAAAGCTCAGC	+
M25	ETV5_HUMAN.H11MO.0.C	-25	0.0314451	12.6095	0.387721	14	GGCGCGGCGGGCGCCGGCGCGCAGGGCCCCTCCCTCCCGT	CTCACTTCCTGCTC	-
M25	PAX5_HUMAN.H11MO.0.A	-15	0.0334728	13.4226	0.399826	21	GGCGCGGCGGGCGCCGGCGCGCAGGGCCCCTCCCTCCCGT	GTCACGCTCTGCTGCCCAGGC	-
M25	ZIC1_HUMAN.H11MO.0.B	-26	0.0342867	13.749	0.403247	9	GGCGCGGCGGGCGCCGGCGCGCAGGGCCCCTCCCTCCCGT	GACCACCCC	-
M25	RARG_HUMAN.H11MO.0.B	-12	0.0441	17.6841	0.49578	18	GGCGCGGCGGGCGCCGGCGCGCAGGGCCCCTCCCTCCCGT	CCCAGGTCACTCTGACCT	-
M26	SP3_HUMAN.H11MO.0.B	-15	2.64315e-05	0.010599	0.0207676	20	GCGCGCTCGGGCCTCCGGGCGGGGAAGGGCCCGCCCCGTC	GGGGGGGGGCGGGGCCGGGG	+
M26	SP2_HUMAN.H11MO.0.A	-15	0.000150853	0.0604919	0.0481298	22	GCGCGCTCGGGCCTCCGGGCGGGGAAGGGCCCGCCCCGTC	GGGGGGGGGGCGGGGCCGGGGG	+
M26	PATZ1_HUMAN.H11MO.0.C	-15	0.000192115	0.0770382	0.0481298	22	GCGCGCTCGGGCCTCCGGGCGGGGAAGGGCCCGCCCCGTC	GGGGAGGGGGCGGGGGGGGAGG	+
M26	KLF6_HUMAN.H11MO.0.A	-17	0.0003041	0.121944	0.0481298	19	GCGCGCTCGGGCCTCCGGGCGGGGAAGGGCCCGCCCCGTC	GGAAGGGCGGGGCCGGGGG	+
M26	ZN341_HUMAN.H11MO.0.C	-8	0.000308701	0.123789	0.0481298	22	GCGCGCTCGGGCCTCCGGGCGGGGAAGGGCCCGCCCCGTC	GGGGGGGGGGGGAGGGAAGAGC	+
M26	ZN563_HUMAN.H11MO.0.C	-11	0.000367537	0.147382	0.0481298	21	GCGCGCTCGGGCCTCCGGGCGGGGAAGGGCCCGCCCCGTC	GCAGCTGCCAGTGAGGATCCC	-
M26	RXRA_HUMAN.H11MO.0.A	-15	0.000469184	0.188143	0.0526635	20	GCGCGCTCGGGCCTCCGGGCGGGGAAGGGCCCGCCCCGTC	GGGGGAGGCAGAGGTCAGAG	+
M26	ZBT17_HUMAN.H11MO.0.A	-8	0.00104391	0.418608	0.0911351	19	GCGCGCTCGGGCCTCCGGGCGGGGAAGGGCCCGCCCCGTC	GAGGGTGGGGGAGGGGAAG	+
M26	SP4_HUMAN.H11MO.0.A	-19	0.00120192	0.481969	0.0944116	20	GCGCGCTCGGGCCTCCGGGCGGGGAAGGGCCCGCCCCGTC	GGGAAGGGGGCGGGGCCGGG	+
M26	KLF3_HUMAN.H11MO.0.B	-15	0.00132176	0.530026	0.0944116	19	GCGCGCTCGGGCCTCCGGGCGGGGAAGGGCCCGCCCCGTC	GGGGAGGGGCGGGGCCGGG	+
M26	VEZF1_HUMAN.H11MO.0.C	-8	0.00147779	0.592595	0.0955694	22	GCGCGCTCGGGCCTCCGGGCGGGGAAGGGCCCGCCCCGTC	GGGGAGGGGGGAGGGGGAGGGG	+
M26	THAP1_HUMAN.H11MO.0.C	-13	0.00158659	0.636224	0.0955694	22	GCGCGCTCGGGCCTCCGGGCGGGGAAGGGCCCGCCCCGTC	GCCCGCAGCCAAGATGGCGGCG	-
M26	BRAC_HUMAN.H11MO.0.A	-6	0.00188639	0.756443	0.098811	20	GCGCGCTCGGGCCTCCGGGCGGGGAAGGGCCCGCCCCGTC	ATTTCACACCTCCCTGCTAA	-
M26	MAZ_HUMAN.H11MO.0.A	-14	0.00339602	1.3618	0.166769	22	GCGCGCTCGGGCCTCCGGGCGGGGAAGGGCCCGCCCCGTC	GGGGGAGGGGGGGGGGGGGGGG	+
M26	LYL1_HUMAN.H11MO.0.A	-19	0.00404546	1.62223	0.186975	14	GCGCGCTCGGGCCTCCGGGCGGGGAAGGGCCCGCCCCGTC	CAGGAAACAGCTGG	-
M26	CLOCK_HUMAN.H11MO.0.C	-19	0.00735345	2.94873	0.30409	14	GCGCGCTCGGGCCTCCGGGCGGGGAAGGGCCCGCCCCGTC	CAGACACGTGAACA	+
M26	NR1H4_HUMAN.H11MO.0.B	-15	0.00828379	3.3218	0.316879	19	GCGCGCTCGGGCCTCCGGGCGGGGAAGGGCCCGCCCCGTC	CCTCGGGGTCATTGACCCC	-
M26	GATA1_HUMAN.H11MO.0.A	8	0.00887263	3.55792	0.316879	11	GCGCGCTCGGGCCTCCGGGCGGGGAAGGGCCCGCCCCGTC	TCTTATCTGTCCCCGCCAG	-
M26	NR1D1_HUMAN.H11MO.0.B	-8	0.0101679	4.07733	0.347351	19	GCGCGCTCGGGCCTCCGGGCGGGGAAGGGCCCGCCCCGTC	AGGGAAGTGGGTCAGAAGG	+
M26	E2F7_HUMAN.H11MO.0.B	-15	0.0107523	4.31167	0.352009	13	GCGCGCTCGGGCCTCCGGGCGGGGAAGGGCCCGCCCCGTC	GGGGCGGGAAAGG	+
M26	OLIG2_HUMAN.H11MO.0.B	-15	0.0124072	4.9753	0.389942	18	GCGCGCTCGGGCCTCCGGGCGGGGAAGGGCCCGCCCCGTC	CAGAAGGGAAACAGCTGG	-
M26	SMAD3_HUMAN.H11MO.0.B	-19	0.0157033	6.29704	0.454535	12	GCGCGCTCGGGCCTCCGGGCGGGGAAGGGCCCGCCCCGTC	CAGGTGACAGAG	-
M26	Z324A_HUMAN.H11MO.0.C	-17	0.0158846	6.36971	0.454535	23	GCGCGCTCGGGCCTCCGGGCGGGGAAGGGCCCGCCCCGTC	TGGCAGCAAAGGATGGTTTGATA	-
M26	USF2_HUMAN.H11MO.0.A	-30	0.016198	6.49539	0.454535	10	GCGCGCTCGGGCCTCCGGGCGGGGAAGGGCCCGCCCCGTC	CGCCGCGGCCACGTGACCC	-
M26	RARG_HUMAN.H11MO.0.B	6	0.0174211	6.98587	0.472001	12	GCGCGCTCGGGCCTCCGGGCGGGGAAGGGCCCGCCCCGTC	AGGTCAGAGTGACCTGGG	+
M26	RFX5_HUMAN.H11MO.0.A	-7	0.0191979	7.69835	0.48296	20	GCGCGCTCGGGCCTCCGGGCGGGGAAGGGCCCGCCCCGTC	GTCAGCTGTTGCTAGGCAGA	+
M26	TAL1_HUMAN.H11MO.0.A	8	0.0209698	8.40891	0.490143	11	GCGCGCTCGGGCCTCCGGGCGGGGAAGGGCCCGCCCCGTC	CCTTATCTGCCCCCCCCAG	-
M26	RFX1_HUMAN.H11MO.0.B	-11	0.0212098	8.50513	0.490143	22	GCGCGCTCGGGCCTCCGGGCGGGGAAGGGCCCGCCCCGTC	CCGTCGCCATGGCAACCGGGGC	-
M28	NR1D1_HUMAN.H11MO.0.B	-1	0.000514563	0.20634	0.412168	19	GTCGCCGGAGCCCGGTCGCGGTGCCAGCCGCGAACAGCCC	CCTTCTGACCCACTTCCCT	-
M28	RXRA_HUMAN.H11MO.0.A	-3	0.00124575	0.499545	0.498925	20	GTCGCCGGAGCCCGGTCGCGGTGCCAGCCGCGAACAGCCC	CTCTGACCTCTGCCTCCCCC	-
M29	ZN563_HUMAN.H11MO.0.C	-9	0.000746958	0.29953	0.177726	21	AGGCTGCCCGTGCTGCGGTCAGGGGCCCGCCGCTGCCTGG	GGGATCCTCACTGGCAGCTGC	+
M29	SP4_HUMAN.H11MO.0.A	-16	0.000798743	0.320296	0.177726	20	AGGCTGCCCGTGCTGCGGTCAGGGGCCCGCCGCTGCCTGG	GGGAAGGGGGCGGGGCCGGG	+
M29	SP2_HUMAN.H11MO.0.A	-16	0.00105648	0.423647	0.177726	22	AGGCTGCCCGTGCTGCGGTCAGGGGCCCGCCGCTGCCTGG	GGGGGGGGGGCGGGGCCGGGGG	+
M29	PATZ1_HUMAN.H11MO.0.C	-16	0.001215	0.487215	0.177726	22	AGGCTGCCCGTGCTGCGGTCAGGGGCCCGCCGCTGCCTGG	GGGGAGGGGGCGGGGGGGGAGG	+
M29	RXRA_HUMAN.H11MO.0.A	-4	0.00134489	0.539301	0.177726	20	AGGCTGCCCGTGCTGCGGTCAGGGGCCCGCCGCTGCCTGG	GGGGGAGGCAGAGGTCAGAG	+
M29	SP3_HUMAN.H11MO.0.B	-17	0.00134489	0.539301	0.177726	20	AGGCTGCCCGTGCTGCGGTCAGGGGCCCGCCGCTGCCTGG	GGGGGGGGGCGGGGCCGGGG	+
M29	GATA1_HUMAN.H11MO.0.A	7	0.00279113	1.11924	0.276633	12	AGGCTGCCCGTGCTGCGGTCAGGGGCCCGCCGCTGCCTGG	TCTTATCTGTCCCCGCCAG	-
M29	KLF6_HUMAN.H11MO.0.A	-17	0.00458495	1.83856	0.40393	19	AGGCTGCCCGTGCTGCGGTCAGGGGCCCGCCGCTGCCTGG	GGAAGGGCGGGGCCGGGGG	+
M29	ZN341_HUMAN.H11MO.0.C	-8	0.00594827	2.38526	0.437486	22	AGGCTGCCCGTGCTGCGGTCAGGGGCCCGCCGCTGCCTGG	GGGGGGGGGGGGAGGGAAGAGC	+
M29	LYL1_HUMAN.H11MO.0.A	-19	0.00665037	2.6668	0.437486	14	AGGCTGCCCGTGCTGCGGTCAGGGGCCCGCCGCTGCCTGG	CAGGAAACAGCTGG	-
M29	VEZF1_HUMAN.H11MO.0.C	-16	0.00717287	2.87632	0.437486	22	AGGCTGCCCGTGCTGCGGTCAGGGGCCCGCCGCTGCCTGG	GGGGAGGGGGGAGGGGGAGGGG	+
M29	THAP1_HUMAN.H11MO.0.C	-10	0.00717287	2.87632	0.437486	22	AGGCTGCCCGTGCTGCGGTCAGGGGCCCGCCGCTGCCTGG	GCCCGCAGCCAAGATGGCGGCG	-
M29	PTF1A_HUMAN.H11MO.0.B	-15	0.00937293	3.75854	0.456047	18	AGGCTGCCCGTGCTGCGGTCAGGGGCCCGCCGCTGCCTGG	GGGAAAGGGGGCAGCTGG	-
M29	KLF3_HUMAN.H11MO.0.B	-21	0.00966966	3.87753	0.456047	19	AGGCTGCCCGTGCTGCGGTCAGGGGCCCGCCGCTGCCTGG	GGGGAGGGGCGGGGCCGGG	+
M29	NR1D1_HUMAN.H11MO.0.B	-20	0.0103275	4.14132	0.456047	19	AGGCTGCCCGTGCTGCGGTCAGGGGCCCGCCGCTGCCTGG	AGGGAAGTGGGTCAGAAGG	+
M30	ZN563_HUMAN.H11MO.0.C	-5	0.00105623	0.42355	0.447959	21	CTCGGGCAGGCGCCGGGCCGCGGGCTCCGACGCCCCCGCT	GCAGCTGCCAGTGAGGATCCC	-
M30	RXRA_HUMAN.H11MO.0.A	-17	0.00111711	0.447959	0.447959	20	CTCGGGCAGGCGCCGGGCCGCGGGCTCCGACGCCCCCGCT	CTCTGACCTCTGCCTCCCCC	-
M33	THAP1_HUMAN.H11MO.0.C	-18	0.000438878	0.17599	0.35198	22	CGGGGCCCCTCACCCGGAGCGGGCCCCCATTCCGGCGGCA	GCCCGCAGCCAAGATGGCGGCG	-
M34	PATZ1_HUMAN.H11MO.0.C	-13	2.14294e-05	0.0085932	0.016842	22	GTAATCTCCGCCCCGGCTGGGGCCTGAAAGGGCGACCAGC	GGGGAGGGGGCGGGGGGGGAGG	+
M34	KLF6_HUMAN.H11MO.0.A	-10	0.00022814	0.0914841	0.0634663	19	GTAATCTCCGCCCCGGCTGGGGCCTGAAAGGGCGACCAGC	GGAAGGGCGGGGCCGGGGG	+
M34	MAZ_HUMAN.H11MO.0.A	-12	0.000292569	0.11732	0.0634663	22	GTAATCTCCGCCCCGGCTGGGGCCTGAAAGGGCGACCAGC	GGGGGAGGGGGGGGGGGGGGGG	+
M34	SP4_HUMAN.H11MO.0.A	-7	0.000449816	0.180376	0.0634663	20	GTAATCTCCGCCCCGGCTGGGGCCTGAAAGGGCGACCAGC	GGGAAGGGGGCGGGGCCGGG	+
M34	SP2_HUMAN.H11MO.0.A	-7	0.000487406	0.19545	0.0634663	22	GTAATCTCCGCCCCGGCTGGGGCCTGAAAGGGCGACCAGC	GGGGGGGGGGCGGGGCCGGGGG	+
M34	ZN341_HUMAN.H11MO.0.C	-11	0.000562421	0.225531	0.0634663	22	GTAATCTCCGCCCCGGCTGGGGCCTGAAAGGGCGACCAGC	GGGGGGGGGGGGAGGGAAGAGC	+
M34	SP3_HUMAN.H11MO.0.B	-8	0.000565272	0.226674	0.0634663	20	GTAATCTCCGCCCCGGCTGGGGCCTGAAAGGGCGACCAGC	GGGGGGGGGCGGGGCCGGGG	+
M34	ZN263_HUMAN.H11MO.0.A	-14	0.000884613	0.35473	0.0722861	20	GTAATCTCCGCCCCGGCTGGGGCCTGAAAGGGCGACCAGC	GGGAGGAGGGAGAGGAGGAG	+
M34	PAX5_HUMAN.H11MO.0.A	-15	0.000914013	0.366519	0.0722861	21	GTAATCTCCGCCCCGGCTGGGGCCTGAAAGGGCGACCAGC	GCCTGGGCAGCAGAGCGTGAC	+
M34	THAP1_HUMAN.H11MO.0.C	-15	0.000919752	0.368821	0.0722861	22	GTAATCTCCGCCCCGGCTGGGGCCTGAAAGGGCGACCAGC	GCCCGCAGCCAAGATGGCGGCG	-
M34	ZN467_HUMAN.H11MO.0.C	-13	0.00129573	0.519587	0.084039	22	GTAATCTCCGCCCCGGCTGGGGCCTGAAAGGGCGACCAGC	GGGGAGGGGAGGGGGGGGGGGG	+
M34	KLF15_HUMAN.H11MO.0.A	-13	0.00139008	0.557423	0.084039	19	GTAATCTCCGCCCCGGCTGGGGCCTGAAAGGGCGACCAGC	GGGGAGGAGCAGGGGGGGG	+
M34	ZBT17_HUMAN.H11MO.0.A	-12	0.00139008	0.557423	0.084039	19	GTAATCTCCGCCCCGGCTGGGGCCTGAAAGGGCGACCAGC	GAGGGTGGGGGAGGGGAAG	+
M34	KLF3_HUMAN.H11MO.0.B	-8	0.00149707	0.600325	0.0840422	19	GTAATCTCCGCCCCGGCTGGGGCCTGAAAGGGCGACCAGC	GGGGAGGGGCGGGGCCGGG	+
M34	ZN563_HUMAN.H11MO.0.C	-2	0.00171446	0.687498	0.0898296	21	GTAATCTCCGCCCCGGCTGGGGCCTGAAAGGGCGACCAGC	GGGATCCTCACTGGCAGCTGC	+
M34	VEZF1_HUMAN.H11MO.0.C	-9	0.00193686	0.77668	0.0951396	22	GTAATCTCCGCCCCGGCTGGGGCCTGAAAGGGCGACCAGC	GGGGAGGGGGGAGGGGGAGGGG	+
M34	Z324A_HUMAN.H11MO.0.C	-4	0.00214195	0.85892	0.0990246	23	GTAATCTCCGCCCCGGCTGGGGCCTGAAAGGGCGACCAGC	TGGCAGCAAAGGATGGTTTGATA	-
M34	ZN350_HUMAN.H11MO.0.C	-17	0.00227557	0.912504	0.0993577	18	GTAATCTCCGCCCCGGCTGGGGCCTGAAAGGGCGACCAGC	TAGGTCATAAAAGGACTG	-
M34	ZN667_HUMAN.H11MO.0.C	-18	0.00436576	1.75067	0.171559	19	GTAATCTCCGCCCCGGCTGGGGCCTGAAAGGGCGACCAGC	GTGGCCTTAAAAGCTCAGC	+
M34	E2F7_HUMAN.H11MO.0.B	-18	0.00622682	2.49696	0.23304	13	GTAATCTCCGCCCCGGCTGGGGCCTGAAAGGGCGACCAGC	GGGGCGGGAAAGG	+
M34	WT1_HUMAN.H11MO.0.C	-14	0.00698041	2.79914	0.249369	20	GTAATCTCCGCCCCGGCTGGGGCCTGAAAGGGCGACCAGC	GGGCGGGGGAGGAGGGGGGG	+
M34	TAL1_HUMAN.H11MO.0.A	-13	0.00972902	3.90134	0.329297	19	GTAATCTCCGCCCCGGCTGGGGCCTGAAAGGGCGACCAGC	CTGGGGGGGGCAGATAAGG	+
M34	E2F6_HUMAN.H11MO.0.A	-18	0.0102128	4.09531	0.329297	13	GTAATCTCCGCCCCGGCTGGGGCCTGAAAGGGCGACCAGC	GGGGCGGGAAGGG	+
M34	SP1_HUMAN.H11MO.0.A	-11	0.0104748	4.20038	0.329297	22	GTAATCTCCGCCCCGGCTGGGGCCTGAAAGGGCGACCAGC	GGGGGGCGGGGCCGGGGGGGGG	+
M34	TBX21_HUMAN.H11MO.0.A	-23	0.0119891	4.80761	0.348984	13	GTAATCTCCGCCCCGGCTGGGGCCTGAAAGGGCGACCAGC	GTGGAGGTGTGAA	+
M34	NR1H4_HUMAN.H11MO.0.B	-7	0.0151888	6.0907	0.410752	19	GTAATCTCCGCCCCGGCTGGGGCCTGAAAGGGCGACCAGC	CCTCGGGGTCATTGACCCC	-
M34	RXRA_HUMAN.H11MO.0.A	-17	0.0156789	6.28726	0.410752	20	GTAATCTCCGCCCCGGCTGGGGCCTGAAAGGGCGACCAGC	GGGGGAGGCAGAGGTCAGAG	+
M34	EGR2_HUMAN.H11MO.0.A	-19	0.0179419	7.19472	0.454875	18	GTAATCTCCGCCCCGGCTGGGGCCTGAAAGGGCGACCAGC	GGGGGGGTGTGGGAGGGG	+
M34	EGR1_HUMAN.H11MO.0.A	-21	0.0198165	7.94641	0.486699	17	GTAATCTCCGCCCCGGCTGGGGCCTGAAAGGGCGACCAGC	GAGGGCGTGGGCGGGGG	+
M35	ZN394_HUMAN.H11MO.0.C	0	0.000106106	0.0425486	0.0850972	20	ATCTTACTATATTCCATTTGCAGATAGAACACTCCATCAG	ATTCCATTCTATTCCATTCT	-
M37	SP2_HUMAN.H11MO.0.A	-4	0.000140618	0.0563878	0.0691108	22	CTGACCCCGGTCCCCGCGCCAGCCCGGGCCGCCCCTCGGC	CCCCCGGCCCCGCCCCCCCCCC	-
M37	RXRA_HUMAN.H11MO.0.A	-17	0.000174318	0.0699014	0.0691108	20	CTGACCCCGGTCCCCGCGCCAGCCCGGGCCGCCCCTCGGC	CTCTGACCTCTGCCTCCCCC	-
M37	SP3_HUMAN.H11MO.0.B	-5	0.000318159	0.127582	0.0840925	20	CTGACCCCGGTCCCCGCGCCAGCCCGGGCCGCCCCTCGGC	CCCCGGCCCCGCCCCCCCCC	-
M37	ZN341_HUMAN.H11MO.0.C	2	0.000470268	0.188577	0.0932223	20	CTGACCCCGGTCCCCGCGCCAGCCCGGGCCGCCCCTCGGC	GCTCTTCCCTCCCCCCCCCCCC	-
M37	ZN563_HUMAN.H11MO.0.C	-15	0.000713795	0.286232	0.113198	21	CTGACCCCGGTCCCCGCGCCAGCCCGGGCCGCCCCTCGGC	GCAGCTGCCAGTGAGGATCCC	-
M37	PATZ1_HUMAN.H11MO.0.C	-4	0.000935083	0.374968	0.123576	22	CTGACCCCGGTCCCCGCGCCAGCCCGGGCCGCCCCTCGGC	CCTCCCCCCCCGCCCCCTCCCC	-
M37	SP4_HUMAN.H11MO.0.A	-6	0.00117011	0.469213	0.132545	20	CTGACCCCGGTCCCCGCGCCAGCCCGGGCCGCCCCTCGGC	CCCGGCCCCGCCCCCTTCCC	-
M37	ZN554_HUMAN.H11MO.0.C	-20	0.00172293	0.690894	0.156435	20	CTGACCCCGGTCCCCGCGCCAGCCCGGGCCGCCCCTCGGC	AGCACCCCACATGGCTCAGC	-
M37	KLF6_HUMAN.H11MO.0.A	-4	0.00177558	0.71201	0.156435	19	CTGACCCCGGTCCCCGCGCCAGCCCGGGCCGCCCCTCGGC	CCCCCGGCCCCGCCCTTCC	-
M37	MAZ_HUMAN.H11MO.0.A	-4	0.00419554	1.68241	0.332677	22	CTGACCCCGGTCCCCGCGCCAGCCCGGGCCGCCCCTCGGC	CCCCCCCCCCCCCCCCTCCCCC	-
M37	THAP1_HUMAN.H11MO.0.C	-13	0.00549681	2.20422	0.349352	22	CTGACCCCGGTCCCCGCGCCAGCCCGGGCCGCCCCTCGGC	CGCCGCCATCTTGGCTGCGGGC	+
M37	VEZF1_HUMAN.H11MO.0.C	-10	0.00549681	2.20422	0.349352	22	CTGACCCCGGTCCCCGCGCCAGCCCGGGCCGCCCCTCGGC	CCCCTCCCCCTCCCCCCTCCCC	-
M37	NR1D1_HUMAN.H11MO.0.B	-7	0.00687661	2.75752	0.349352	19	CTGACCCCGGTCCCCGCGCCAGCCCGGGCCGCCCCTCGGC	AGGGAAGTGGGTCAGAAGG	+
M37	NFIC_HUMAN.H11MO.0.A	-6	0.00704934	2.82679	0.349352	17	CTGACCCCGGTCCCCGCGCCAGCCCGGGCCGCCCCTCGGC	CTTGGCTCCCTGCCAAG	+
M37	KLF3_HUMAN.H11MO.0.B	-6	0.00851416	3.41418	0.397125	19	CTGACCCCGGTCCCCGCGCCAGCCCGGGCCGCCCCTCGGC	CCCGGCCCCGCCCCTCCCC	-
M40	RXRA_HUMAN.H11MO.0.A	-5	0.000431075	0.172861	0.216995	20	TCCCCCTGAGAGGCTGGGCCCGCGGCGGCTGCTGCCGCGG	CTCTGACCTCTGCCTCCCCC	-
M40	NR1D1_HUMAN.H11MO.0.B	-1	0.000754045	0.302372	0.216995	19	TCCCCCTGAGAGGCTGGGCCCGCGGCGGCTGCTGCCGCGG	CCTTCTGACCCACTTCCCT	-
M40	GATA1_HUMAN.H11MO.0.A	7	0.000813733	0.326307	0.216995	12	TCCCCCTGAGAGGCTGGGCCCGCGGCGGCTGCTGCCGCGG	TCTTATCTGTCCCCGCCAG	-
M40	ZN563_HUMAN.H11MO.0.C	-14	0.00122521	0.49131	0.245042	21	TCCCCCTGAGAGGCTGGGCCCGCGGCGGCTGCTGCCGCGG	GGGATCCTCACTGGCAGCTGC	+
M40	GATA2_HUMAN.H11MO.0.A	7	0.00212219	0.850997	0.33955	12	TCCCCCTGAGAGGCTGGGCCCGCGGCGGCTGCTGCCGCGG	CCTTATCTCCACCCCCCAG	-
M43	PBX3_HUMAN.H11MO.0.A	-7	0.000393161	0.157657	0.314529	11	ATGGCGAAGACAGGCTCGACCACTCACCAAAGGCCAAGCA	TGATTGACAGG	+
M43	PKNX1_HUMAN.H11MO.0.B	-7	0.00121	0.48521	0.319989	11	ATGGCGAAGACAGGCTCGACCACTCACCAAAGGCCAAGCA	TGATTGACAGG	+
M43	KLF15_HUMAN.H11MO.0.A	0	0.00138453	0.555199	0.319989	19	ATGGCGAAGACAGGCTCGACCACTCACCAAAGGCCAAGCA	GGGGAGGAGCAGGGGGGGG	+
M43	ZN341_HUMAN.H11MO.0.C	-13	0.00159994	0.641578	0.319989	22	ATGGCGAAGACAGGCTCGACCACTCACCAAAGGCCAAGCA	GCTCTTCCCTCCCCCCCCCCCC	-
M44	GATA1_HUMAN.H11MO.0.A	-29	0.00051445	0.206294	0.41156	11	ACAGAGTCGCGCCGGGGGGGGTTCCCCTGCGGCGGGAGAT	CTGGCGGGGACAGATAAGA	+
M44	GATA2_HUMAN.H11MO.0.A	-29	0.0014912	0.597971	0.437665	11	ACAGAGTCGCGCCGGGGGGGGTTCCCCTGCGGCGGGAGAT	CTGGGGGGTGGAGATAAGG	+
M44	ZN563_HUMAN.H11MO.0.C	-15	0.00164124	0.658139	0.437665	21	ACAGAGTCGCGCCGGGGGGGGTTCCCCTGCGGCGGGAGAT	GGGATCCTCACTGGCAGCTGC	+
M44	RXRA_HUMAN.H11MO.0.A	-3	0.00248776	0.997592	0.497552	20	ACAGAGTCGCGCCGGGGGGGGTTCCCCTGCGGCGGGAGAT	GGGGGAGGCAGAGGTCAGAG	+
M46	GATA1_HUMAN.H11MO.0.A	7	0.000821058	0.329244	0.398644	12	TCCACGTGCCTGACGCCGCGAGCGGGTCCCTTGGTGCGCT	TCTTATCTGTCCCCGCCAG	-
M46	TAL1_HUMAN.H11MO.0.A	-28	0.0015006	0.601741	0.398644	12	TCCACGTGCCTGACGCCGCGAGCGGGTCCCTTGGTGCGCT	CTGGGGGGGGCAGATAAGG	+
M46	GATA2_HUMAN.H11MO.0.A	7	0.00268146	1.07527	0.498307	12	TCCACGTGCCTGACGCCGCGAGCGGGTCCCTTGGTGCGCT	CCTTATCTCCACCCCCCAG	-
M46	RXRA_HUMAN.H11MO.0.A	-13	0.00377569	1.51405	0.498307	20	TCCACGTGCCTGACGCCGCGAGCGGGTCCCTTGGTGCGCT	GGGGGAGGCAGAGGTCAGAG	+
M46	SP3_HUMAN.H11MO.0.B	-16	0.00431789	1.73147	0.498307	20	TCCACGTGCCTGACGCCGCGAGCGGGTCCCTTGGTGCGCT	CCCCGGCCCCGCCCCCCCCC	-
M46	KLF6_HUMAN.H11MO.0.A	-15	0.00437677	1.75508	0.498307	19	TCCACGTGCCTGACGCCGCGAGCGGGTCCCTTGGTGCGCT	CCCCCGGCCCCGCCCTTCC	-
M47	SP2_HUMAN.H11MO.0.A	-18	0.000429631	0.172282	0.148578	22	CGAGCTGACCAGGCGCCGCCAGCGGATGAGACCGCGCCAC	CCCCCGGCCCCGCCCCCCCCCC	-
M47	THAP1_HUMAN.H11MO.0.C	-14	0.000501513	0.201107	0.148578	22	CGAGCTGACCAGGCGCCGCCAGCGGATGAGACCGCGCCAC	GCCCGCAGCCAAGATGGCGGCG	-
M47	PATZ1_HUMAN.H11MO.0.C	-6	0.000734063	0.294359	0.148578	22	CGAGCTGACCAGGCGCCGCCAGCGGATGAGACCGCGCCAC	GGGGAGGGGGCGGGGGGGGAGG	+
M47	ZN667_HUMAN.H11MO.0.C	2	0.0007457	0.299026	0.148578	17	CGAGCTGACCAGGCGCCGCCAGCGGATGAGACCGCGCCAC	GCTGAGCTTTTAAGGCCAC	-
M47	SMAD3_HUMAN.H11MO.0.B	-1	0.00128316	0.514546	0.204531	12	CGAGCTGACCAGGCGCCGCCAGCGGATGAGACCGCGCCAC	CAGGTGACAGAG	-
M47	ZN341_HUMAN.H11MO.0.C	-9	0.0017722	0.710652	0.235403	22	CGAGCTGACCAGGCGCCGCCAGCGGATGAGACCGCGCCAC	GGGGGGGGGGGGAGGGAAGAGC	+
M47	ZN563_HUMAN.H11MO.0.C	0	0.00211985	0.85006	0.241355	21	CGAGCTGACCAGGCGCCGCCAGCGGATGAGACCGCGCCAC	GCAGCTGCCAGTGAGGATCCC	-
M47	ZN322_HUMAN.H11MO.0.B	-20	0.00425792	1.70742	0.377055	20	CGAGCTGACCAGGCGCCGCCAGCGGATGAGACCGCGCCAC	CCAGGCTCTGTACCAGGCTC	-
M49	GATA1_HUMAN.H11MO.0.A	8	0.00112323	0.450417	0.466717	11	GGCCCCGGCAGCGGGGCGTTCCGCCCCGACCGGGCTGGCA	TCTTATCTGTCCCCGCCAG	-
M49	ZN563_HUMAN.H11MO.0.C	-15	0.00116679	0.467884	0.466717	21	GGCCCCGGCAGCGGGGCGTTCCGCCCCGACCGGGCTGGCA	GGGATCCTCACTGGCAGCTGC	+
M50	GATA1_HUMAN.H11MO.0.A	6	0.00019056	0.0764145	0.1511	13	CTCGGCCCGGCAGACCGGTGGCTCCGAGACCCGCCGGAGC	TCTTATCTGTCCCCGCCAG	-
M50	GATA2_HUMAN.H11MO.0.A	6	0.00150901	0.605111	0.310257	13	CTCGGCCCGGCAGACCGGTGGCTCCGAGACCCGCCGGAGC	CCTTATCTCCACCCCCCAG	-
M50	ZN563_HUMAN.H11MO.0.C	-13	0.00212398	0.851717	0.310257	21	CTCGGCCCGGCAGACCGGTGGCTCCGAGACCCGCCGGAGC	GCAGCTGCCAGTGAGGATCCC	-
M50	RARG_HUMAN.H11MO.0.B	-14	0.00216493	0.868135	0.310257	18	CTCGGCCCGGCAGACCGGTGGCTCCGAGACCCGCCGGAGC	CCCAGGTCACTCTGACCT	-
M50	RXRA_HUMAN.H11MO.0.A	-16	0.00267569	1.07295	0.310257	20	CTCGGCCCGGCAGACCGGTGGCTCCGAGACCCGCCGGAGC	CTCTGACCTCTGCCTCCCCC	-
M50	SP2_HUMAN.H11MO.0.A	-14	0.00306087	1.22741	0.310257	22	CTCGGCCCGGCAGACCGGTGGCTCCGAGACCCGCCGGAGC	CCCCCGGCCCCGCCCCCCCCCC	-
M50	TAL1_HUMAN.H11MO.0.A	6	0.00313024	1.25523	0.310257	13	CTCGGCCCGGCAGACCGGTGGCTCCGAGACCCGCCGGAGC	CCTTATCTGCCCCCCCCAG	-
M50	SP3_HUMAN.H11MO.0.B	-15	0.00462715	1.85549	0.3669	20	CTCGGCCCGGCAGACCGGTGGCTCCGAGACCCGCCGGAGC	CCCCGGCCCCGCCCCCCCCC	-
M50	THAP1_HUMAN.H11MO.0.C	-12	0.00617003	2.47418	0.382529	22	CTCGGCCCGGCAGACCGGTGGCTCCGAGACCCGCCGGAGC	GCCCGCAGCCAAGATGGCGGCG	-
M50	NR1D1_HUMAN.H11MO.0.B	-11	0.00627153	2.51489	0.382529	19	CTCGGCCCGGCAGACCGGTGGCTCCGAGACCCGCCGGAGC	AGGGAAGTGGGTCAGAAGG	+
M50	USF2_HUMAN.H11MO.0.A	-31	0.00717725	2.87808	0.406504	9	CTCGGCCCGGCAGACCGGTGGCTCCGAGACCCGCCGGAGC	CGCCGCGGCCACGTGACCC	-
M54	SP3_HUMAN.H11MO.0.B	-10	9.24512e-05	0.0370729	0.0510806	20	AGCGCCTCTGGTTGGGGGGCCGGGCCGCGTCGGGGTGAGC	GGGGGGGGGCGGGGCCGGGG	+
M54	RXRA_HUMAN.H11MO.0.A	-15	0.000128846	0.0516673	0.0510806	20	AGCGCCTCTGGTTGGGGGGCCGGGCCGCGTCGGGGTGAGC	GGGGGAGGCAGAGGTCAGAG	+
M54	SP2_HUMAN.H11MO.0.A	-9	0.00026208	0.105094	0.0692672	22	AGCGCCTCTGGTTGGGGGGCCGGGCCGCGTCGGGGTGAGC	GGGGGGGGGGCGGGGCCGGGGG	+
M54	PATZ1_HUMAN.H11MO.0.C	-15	0.00176313	0.707014	0.295233	22	AGCGCCTCTGGTTGGGGGGCCGGGCCGCGTCGGGGTGAGC	GGGGAGGGGGCGGGGGGGGAGG	+
M54	KLF6_HUMAN.H11MO.0.A	-7	0.00186174	0.746558	0.295233	19	AGCGCCTCTGGTTGGGGGGCCGGGCCGCGTCGGGGTGAGC	GGAAGGGCGGGGCCGGGGG	+
M54	SP4_HUMAN.H11MO.0.A	-15	0.00394961	1.58379	0.472221	20	AGCGCCTCTGGTTGGGGGGCCGGGCCGCGTCGGGGTGAGC	GGGAAGGGGGCGGGGCCGGG	+
M54	KLF3_HUMAN.H11MO.0.B	-10	0.00465094	1.86503	0.472221	19	AGCGCCTCTGGTTGGGGGGCCGGGCCGCGTCGGGGTGAGC	GGGGAGGGGCGGGGCCGGG	+
M54	MAZ_HUMAN.H11MO.0.A	-15	0.00560924	2.24931	0.472221	22	AGCGCCTCTGGTTGGGGGGCCGGGCCGCGTCGGGGTGAGC	GGGGGAGGGGGGGGGGGGGGGG	+
M54	ZN563_HUMAN.H11MO.0.C	-1	0.00595566	2.38822	0.472221	21	AGCGCCTCTGGTTGGGGGGCCGGGCCGCGTCGGGGTGAGC	GCAGCTGCCAGTGAGGATCCC	-
M54	THAP1_HUMAN.H11MO.0.C	-3	0.00716897	2.87476	0.474009	22	AGCGCCTCTGGTTGGGGGGCCGGGCCGCGTCGGGGTGAGC	CGCCGCCATCTTGGCTGCGGGC	+
M54	NR1D1_HUMAN.H11MO.0.B	-8	0.00966251	3.87467	0.474009	19	AGCGCCTCTGGTTGGGGGGCCGGGCCGCGTCGGGGTGAGC	AGGGAAGTGGGTCAGAAGG	+
M54	CLOCK_HUMAN.H11MO.0.C	-8	0.00985934	3.95359	0.474009	14	AGCGCCTCTGGTTGGGGGGCCGGGCCGCGTCGGGGTGAGC	TGTTCACGTGTCTG	-
M54	EGR1_HUMAN.H11MO.0.A	-9	0.01098	4.40296	0.474009	17	AGCGCCTCTGGTTGGGGGGCCGGGCCGCGTCGGGGTGAGC	GAGGGCGTGGGCGGGGG	+
M54	GATA1_HUMAN.H11MO.0.A	-28	0.0117149	4.69766	0.474009	12	AGCGCCTCTGGTTGGGGGGCCGGGCCGCGTCGGGGTGAGC	CTGGCGGGGACAGATAAGA	+
M54	VEZF1_HUMAN.H11MO.0.C	-16	0.0122591	4.91588	0.474009	22	AGCGCCTCTGGTTGGGGGGCCGGGCCGCGTCGGGGTGAGC	GGGGAGGGGGGAGGGGGAGGGG	+
M54	ZN554_HUMAN.H11MO.0.C	-1	0.0125543	5.03426	0.474009	20	AGCGCCTCTGGTTGGGGGGCCGGGCCGCGTCGGGGTGAGC	GCTGAGCCATGTGGGGTGCT	+
M57	ZN667_HUMAN.H11MO.0.C	-12	0.000399011	0.160003	0.238475	19	GCCGCAGCCGCACTGCGCTTAAGCGTTCCACTGCTGGGCA	GTGGCCTTAAAAGCTCAGC	+
M57	Z324A_HUMAN.H11MO.0.C	-16	0.000598477	0.239989	0.238475	23	GCCGCAGCCGCACTGCGCTTAAGCGTTCCACTGCTGGGCA	TATCAAACCATCCTTTGCTGCCA	+
M57	NR1D1_HUMAN.H11MO.0.B	0	0.00131864	0.528774	0.350292	19	GCCGCAGCCGCACTGCGCTTAAGCGTTCCACTGCTGGGCA	CCTTCTGACCCACTTCCCT	-
M57	ZN341_HUMAN.H11MO.0.C	-9	0.00297974	1.19488	0.474935	22	GCCGCAGCCGCACTGCGCTTAAGCGTTCCACTGCTGGGCA	GCTCTTCCCTCCCCCCCCCCCC	-
M58	ZN341_HUMAN.H11MO.0.C	-17	3.94885e-06	0.00158349	0.00308655	22	TGGACGGGGACGAGTTCGGATGTGCGCCGAGGGAGGAGCC	GGGGGGGGGGGGAGGGAAGAGC	+
M58	VEZF1_HUMAN.H11MO.0.C	-16	7.99726e-06	0.0032069	0.00312546	22	TGGACGGGGACGAGTTCGGATGTGCGCCGAGGGAGGAGCC	GGGGAGGGGGGAGGGGGAGGGG	+
M58	ZBT17_HUMAN.H11MO.0.A	-22	3.16988e-05	0.0127112	0.00825895	18	TGGACGGGGACGAGTTCGGATGTGCGCCGAGGGAGGAGCC	GAGGGTGGGGGAGGGGAAG	+
M58	SP4_HUMAN.H11MO.0.A	-23	6.55866e-05	0.0263002	0.0126262	17	TGGACGGGGACGAGTTCGGATGTGCGCCGAGGGAGGAGCC	GGGAAGGGGGCGGGGCCGGG	+
M58	PATZ1_HUMAN.H11MO.0.C	-17	8.07681e-05	0.032388	0.0126262	22	TGGACGGGGACGAGTTCGGATGTGCGCCGAGGGAGGAGCC	GGGGAGGGGGCGGGGGGGGAGG	+
M58	MAZ_HUMAN.H11MO.0.A	-17	0.000366145	0.146824	0.0472666	22	TGGACGGGGACGAGTTCGGATGTGCGCCGAGGGAGGAGCC	GGGGGAGGGGGGGGGGGGGGGG	+
M58	SP2_HUMAN.H11MO.0.A	-23	0.000423301	0.169744	0.0472666	17	TGGACGGGGACGAGTTCGGATGTGCGCCGAGGGAGGAGCC	GGGGGGGGGGCGGGGCCGGGGG	+
M58	EGR2_HUMAN.H11MO.0.A	-20	0.000569251	0.22827	0.054102	18	TGGACGGGGACGAGTTCGGATGTGCGCCGAGGGAGGAGCC	GGGGGGGTGTGGGAGGGG	+
M58	RXRA_HUMAN.H11MO.0.A	-1	0.000656027	0.263067	0.054102	20	TGGACGGGGACGAGTTCGGATGTGCGCCGAGGGAGGAGCC	GGGGGAGGCAGAGGTCAGAG	+
M58	EGR1_HUMAN.H11MO.0.A	-22	0.000692167	0.277559	0.054102	17	TGGACGGGGACGAGTTCGGATGTGCGCCGAGGGAGGAGCC	GAGGGCGTGGGCGGGGG	+
M58	WT1_HUMAN.H11MO.0.C	-24	0.000950096	0.380989	0.0665831	16	TGGACGGGGACGAGTTCGGATGTGCGCCGAGGGAGGAGCC	GGGCGGGGGAGGAGGGGGGG	+
M58	SP3_HUMAN.H11MO.0.B	-24	0.00102222	0.409908	0.0665831	16	TGGACGGGGACGAGTTCGGATGTGCGCCGAGGGAGGAGCC	GGGGGGGGGCGGGGCCGGGG	+
M58	KLF6_HUMAN.H11MO.0.A	-20	0.00158925	0.63729	0.0918958	19	TGGACGGGGACGAGTTCGGATGTGCGCCGAGGGAGGAGCC	GGAAGGGCGGGGCCGGGGG	+
M58	ZSC22_HUMAN.H11MO.0.C	-23	0.00164597	0.660032	0.0918958	16	TGGACGGGGACGAGTTCGGATGTGCGCCGAGGGAGGAGCC	GGTCTGAGGGAGGAGG	+
M58	TAF1_HUMAN.H11MO.0.A	-26	0.00265843	1.06603	0.138528	14	TGGACGGGGACGAGTTCGGATGTGCGCCGAGGGAGGAGCC	AAGATGGCGGCGGCGG	+
M58	KLF3_HUMAN.H11MO.0.B	-24	0.00303925	1.21874	0.148474	16	TGGACGGGGACGAGTTCGGATGTGCGCCGAGGGAGGAGCC	GGGGAGGGGCGGGGCCGGG	+
M58	ZN394_HUMAN.H11MO.0.C	-16	0.00474344	1.90212	0.199304	20	TGGACGGGGACGAGTTCGGATGTGCGCCGAGGGAGGAGCC	AGAATGGAATAGAATGGAAT	+
M58	SRBP2_HUMAN.H11MO.0.B	-19	0.00482322	1.93411	0.199304	13	TGGACGGGGACGAGTTCGGATGTGCGCCGAGGGAGGAGCC	GGGTGGGGTGAGG	+
M58	THA_HUMAN.H11MO.0.C	-7	0.0048447	1.94273	0.199304	17	TGGACGGGGACGAGTTCGGATGTGCGCCGAGGGAGGAGCC	GGGTCACTTCAGGTCAG	+
M58	FEV_HUMAN.H11MO.0.B	-28	0.00594731	2.38487	0.23243	10	TGGACGGGGACGAGTTCGGATGTGCGCCGAGGGAGGAGCC	GCGGGAAGCG	+
M58	ZN263_HUMAN.H11MO.0.A	-18	0.00703531	2.82116	0.250885	20	TGGACGGGGACGAGTTCGGATGTGCGCCGAGGGAGGAGCC	GGGAGGAGGGAGAGGAGGAG	+
M58	ZN563_HUMAN.H11MO.0.C	-20	0.00706146	2.83165	0.250885	20	TGGACGGGGACGAGTTCGGATGTGCGCCGAGGGAGGAGCC	GCAGCTGCCAGTGAGGATCCC	-
M58	THAP1_HUMAN.H11MO.0.C	-5	0.00789749	3.1669	0.268389	22	TGGACGGGGACGAGTTCGGATGTGCGCCGAGGGAGGAGCC	CGCCGCCATCTTGGCTGCGGGC	+
M58	PTF1A_HUMAN.H11MO.0.B	-28	0.00827345	3.31765	0.26945	12	TGGACGGGGACGAGTTCGGATGTGCGCCGAGGGAGGAGCC	GGGAAAGGGGGCAGCTGG	-
M58	Z324A_HUMAN.H11MO.0.C	-21	0.0130467	5.23173	0.383433	19	TGGACGGGGACGAGTTCGGATGTGCGCCGAGGGAGGAGCC	TGGCAGCAAAGGATGGTTTGATA	-
M58	ZN214_HUMAN.H11MO.0.C	-12	0.0135235	5.42293	0.383433	22	TGGACGGGGACGAGTTCGGATGTGCGCCGAGGGAGGAGCC	TCATCAAAGGCCTCAAAAAGGA	-
M58	ETS2_HUMAN.H11MO.0.B	-27	0.0137355	5.50795	0.383433	13	TGGACGGGGACGAGTTCGGATGTGCGCCGAGGGAGGAGCC	GGAAGGAAGAGGA	+
M58	COT1_HUMAN.H11MO.0.C	-21	0.0170567	6.83974	0.419946	17	TGGACGGGGACGAGTTCGGATGTGCGCCGAGGGAGGAGCC	GGGGTCAGAGGTCAGGG	+
M58	KLF15_HUMAN.H11MO.0.A	-20	0.0171623	6.88207	0.419946	19	TGGACGGGGACGAGTTCGGATGTGCGCCGAGGGAGGAGCC	GGGGAGGAGCAGGGGGGGG	+
M58	ZN281_HUMAN.H11MO.0.A	-24	0.0175955	7.05579	0.419946	15	TGGACGGGGACGAGTTCGGATGTGCGCCGAGGGAGGAGCC	GGGTGGGGGAGGGGA	+
M58	ZN770_HUMAN.H11MO.0.C	-17	0.0180723	7.24699	0.419946	22	TGGACGGGGACGAGTTCGGATGTGCGCCGAGGGAGGAGCC	GGGAGGCTGAGGCGGGAGGATC	+
M58	NR1D1_HUMAN.H11MO.0.B	-20	0.0182671	7.32512	0.419946	19	TGGACGGGGACGAGTTCGGATGTGCGCCGAGGGAGGAGCC	AGGGAAGTGGGTCAGAAGG	+
M58	ZN467_HUMAN.H11MO.0.C	-18	0.0191366	7.67377	0.425066	22	TGGACGGGGACGAGTTCGGATGTGCGCCGAGGGAGGAGCC	GGGGAGGGGAGGGGGGGGGGGG	+
M58	LYL1_HUMAN.H11MO.0.A	-4	0.0195775	7.85057	0.425066	14	TGGACGGGGACGAGTTCGGATGTGCGCCGAGGGAGGAGCC	CAGGAAACAGCTGG	-
M58	GATA1_HUMAN.H11MO.0.A	-20	0.0206753	8.2908	0.43677	19	TGGACGGGGACGAGTTCGGATGTGCGCCGAGGGAGGAGCC	CTGGCGGGGACAGATAAGA	+
M61	SP2_HUMAN.H11MO.0.A	-9	1.19825e-05	0.00480497	0.00950125	22	GCCTGCTCCCGGCCGAGAGCGGGGCCCCGCCGCGCGTGGC	GGGGGGGGGGCGGGGCCGGGGG	+
M61	SP3_HUMAN.H11MO.0.B	-10	3.21018e-05	0.0128728	0.0127272	20	GCCTGCTCCCGGCCGAGAGCGGGGCCCCGCCGCGCGTGGC	GGGGGGGGGCGGGGCCGGGG	+
M61	SP4_HUMAN.H11MO.0.A	-9	0.000414544	0.166232	0.103728	20	GCCTGCTCCCGGCCGAGAGCGGGGCCCCGCCGCGCGTGGC	GGGAAGGGGGCGGGGCCGGG	+
M61	KLF3_HUMAN.H11MO.0.B	-10	0.000541971	0.21733	0.103728	19	GCCTGCTCCCGGCCGAGAGCGGGGCCCCGCCGCGCGTGGC	GGGGAGGGGCGGGGCCGGG	+
M61	RXRA_HUMAN.H11MO.0.A	-10	0.000654081	0.262287	0.103728	20	GCCTGCTCCCGGCCGAGAGCGGGGCCCCGCCGCGCGTGGC	GGGGGAGGCAGAGGTCAGAG	+
M61	THAP1_HUMAN.H11MO.0.C	-4	0.00131794	0.528495	0.134031	22	GCCTGCTCCCGGCCGAGAGCGGGGCCCCGCCGCGCGTGGC	GCCCGCAGCCAAGATGGCGGCG	-
M61	KLF6_HUMAN.H11MO.0.A	-12	0.00135226	0.542256	0.134031	19	GCCTGCTCCCGGCCGAGAGCGGGGCCCCGCCGCGCGTGGC	GGAAGGGCGGGGCCGGGGG	+
M61	PATZ1_HUMAN.H11MO.0.C	-15	0.00210548	0.844297	0.1855	22	GCCTGCTCCCGGCCGAGAGCGGGGCCCCGCCGCGCGTGGC	GGGGAGGGGGCGGGGGGGGAGG	+
M61	GATA1_HUMAN.H11MO.0.A	-29	0.00259793	1.04177	0.205997	11	GCCTGCTCCCGGCCGAGAGCGGGGCCCCGCCGCGCGTGGC	CTGGCGGGGACAGATAAGA	+
M61	ZN563_HUMAN.H11MO.0.C	-1	0.00451331	1.80984	0.325339	21	GCCTGCTCCCGGCCGAGAGCGGGGCCCCGCCGCGCGTGGC	GCAGCTGCCAGTGAGGATCCC	-
M61	GATA2_HUMAN.H11MO.0.A	7	0.00556179	2.23028	0.339239	12	GCCTGCTCCCGGCCGAGAGCGGGGCCCCGCCGCGCGTGGC	CCTTATCTCCACCCCCCAG	-
M61	VEZF1_HUMAN.H11MO.0.C	-8	0.00660632	2.64914	0.36189	22	GCCTGCTCCCGGCCGAGAGCGGGGCCCCGCCGCGCGTGGC	GGGGAGGGGGGAGGGGGAGGGG	+
M61	NR1D1_HUMAN.H11MO.0.B	-15	0.00775873	3.11125	0.36189	19	GCCTGCTCCCGGCCGAGAGCGGGGCCCCGCCGCGCGTGGC	AGGGAAGTGGGTCAGAAGG	+
M61	TAL1_HUMAN.H11MO.0.A	-29	0.0100675	4.03707	0.425341	11	GCCTGCTCCCGGCCGAGAGCGGGGCCCCGCCGCGCGTGGC	CTGGGGGGGGCAGATAAGG	+
M61	EGR1_HUMAN.H11MO.0.A	-14	0.0107561	4.31318	0.42644	17	GCCTGCTCCCGGCCGAGAGCGGGGCCCCGCCGCGCGTGGC	GAGGGCGTGGGCGGGGG	+
M61	RARG_HUMAN.H11MO.0.B	-22	0.0136193	5.46134	0.49087	18	GCCTGCTCCCGGCCGAGAGCGGGGCCCCGCCGCGCGTGGC	AGGTCAGAGTGACCTGGG	+
M62	SP2_HUMAN.H11MO.0.A	-3	0.00158548	0.635778	0.340704	22	GATGCGCACAGTGCTGGGCCCGGCAGCCCCAGCTCCCCCG	GGGGGGGGGGCGGGGCCGGGGG	+
M62	SP3_HUMAN.H11MO.0.B	-4	0.00197411	0.79162	0.340704	20	GATGCGCACAGTGCTGGGCCCGGCAGCCCCAGCTCCCCCG	GGGGGGGGGCGGGGCCGGGG	+
M62	RXRA_HUMAN.H11MO.0.A	-19	0.00212144	0.850696	0.340704	20	GATGCGCACAGTGCTGGGCCCGGCAGCCCCAGCTCCCCCG	CTCTGACCTCTGCCTCCCCC	-
M62	GATA1_HUMAN.H11MO.0.A	8	0.002176	0.872574	0.340704	11	GATGCGCACAGTGCTGGGCCCGGCAGCCCCAGCTCCCCCG	TCTTATCTGTCCCCGCCAG	-
M62	ZN563_HUMAN.H11MO.0.C	-15	0.00353861	1.41898	0.340704	21	GATGCGCACAGTGCTGGGCCCGGCAGCCCCAGCTCCCCCG	GGGATCCTCACTGGCAGCTGC	+
M62	THAP1_HUMAN.H11MO.0.C	-18	0.00355714	1.42641	0.340704	22	GATGCGCACAGTGCTGGGCCCGGCAGCCCCAGCTCCCCCG	GCCCGCAGCCAAGATGGCGGCG	-
M62	SP4_HUMAN.H11MO.0.A	-3	0.00372876	1.49523	0.340704	20	GATGCGCACAGTGCTGGGCCCGGCAGCCCCAGCTCCCCCG	GGGAAGGGGGCGGGGCCGGG	+
M62	KLF3_HUMAN.H11MO.0.B	-4	0.00388746	1.55887	0.340704	19	GATGCGCACAGTGCTGGGCCCGGCAGCCCCAGCTCCCCCG	GGGGAGGGGCGGGGCCGGG	+
M62	NR1D1_HUMAN.H11MO.0.B	-11	0.00480466	1.92667	0.344527	19	GATGCGCACAGTGCTGGGCCCGGCAGCCCCAGCTCCCCCG	CCTTCTGACCCACTTCCCT	-
M62	RARG_HUMAN.H11MO.0.B	-15	0.00616738	2.47312	0.348135	18	GATGCGCACAGTGCTGGGCCCGGCAGCCCCAGCTCCCCCG	AGGTCAGAGTGACCTGGG	+
M62	KLF6_HUMAN.H11MO.0.A	-7	0.00832528	3.33844	0.386281	19	GATGCGCACAGTGCTGGGCCCGGCAGCCCCAGCTCCCCCG	GGAAGGGCGGGGCCGGGGG	+
M62	Z324A_HUMAN.H11MO.0.C	-15	0.00896784	3.5961	0.392978	23	GATGCGCACAGTGCTGGGCCCGGCAGCCCCAGCTCCCCCG	TATCAAACCATCCTTTGCTGCCA	+
M62	LYL1_HUMAN.H11MO.0.A	-3	0.0116883	4.687	0.460971	14	GATGCGCACAGTGCTGGGCCCGGCAGCCCCAGCTCCCCCG	CAGGAAACAGCTGG	-
M62	GATA2_HUMAN.H11MO.0.A	8	0.012394	4.96999	0.463844	11	GATGCGCACAGTGCTGGGCCCGGCAGCCCCAGCTCCCCCG	CCTTATCTCCACCCCCCAG	-
M62	ZN341_HUMAN.H11MO.0.C	-17	0.0140884	5.64947	0.463844	22	GATGCGCACAGTGCTGGGCCCGGCAGCCCCAGCTCCCCCG	GCTCTTCCCTCCCCCCCCCCCC	-
M63	TBX21_HUMAN.H11MO.0.A	-17	0.000338205	0.13562	0.155216	13	CCGTGTTTTCTCCTGCGGGCAACGTGGGAGCAGCCTGAGA	GTGGAGGTGTGAA	+
M63	THAP1_HUMAN.H11MO.0.C	-13	0.000394582	0.158227	0.155216	22	CCGTGTTTTCTCCTGCGGGCAACGTGGGAGCAGCCTGAGA	CGCCGCCATCTTGGCTGCGGGC	+
M63	RXRA_HUMAN.H11MO.0.A	-19	0.00130365	0.522764	0.219849	20	CCGTGTTTTCTCCTGCGGGCAACGTGGGAGCAGCCTGAGA	GGGGGAGGCAGAGGTCAGAG	+
M63	SP3_HUMAN.H11MO.0.B	-19	0.00139723	0.560288	0.219849	20	CCGTGTTTTCTCCTGCGGGCAACGTGGGAGCAGCCTGAGA	GGGGGGGGGCGGGGCCGGGG	+
M63	VEZF1_HUMAN.H11MO.0.C	-17	0.00196743	0.788938	0.257974	22	CCGTGTTTTCTCCTGCGGGCAACGTGGGAGCAGCCTGAGA	GGGGAGGGGGGAGGGGGAGGGG	+
M63	ZN341_HUMAN.H11MO.0.C	-12	0.00269915	1.08236	0.268648	22	CCGTGTTTTCTCCTGCGGGCAACGTGGGAGCAGCCTGAGA	GGGGGGGGGGGGAGGGAAGAGC	+
M63	KLF6_HUMAN.H11MO.0.A	-21	0.00273177	1.09544	0.268648	19	CCGTGTTTTCTCCTGCGGGCAACGTGGGAGCAGCCTGAGA	GGAAGGGCGGGGCCGGGGG	+
M63	RARG_HUMAN.H11MO.0.B	-21	0.00382093	1.53219	0.289742	18	CCGTGTTTTCTCCTGCGGGCAACGTGGGAGCAGCCTGAGA	AGGTCAGAGTGACCTGGG	+
M63	SP4_HUMAN.H11MO.0.A	-18	0.00407048	1.63226	0.289742	20	CCGTGTTTTCTCCTGCGGGCAACGTGGGAGCAGCCTGAGA	GGGAAGGGGGCGGGGCCGGG	+
M63	ZBT17_HUMAN.H11MO.0.A	-19	0.00409282	1.64122	0.289742	19	CCGTGTTTTCTCCTGCGGGCAACGTGGGAGCAGCCTGAGA	GAGGGTGGGGGAGGGGAAG	+
M63	SP2_HUMAN.H11MO.0.A	-14	0.00441941	1.77218	0.289742	22	CCGTGTTTTCTCCTGCGGGCAACGTGGGAGCAGCCTGAGA	GGGGGGGGGGCGGGGCCGGGGG	+
M63	MXI1_HUMAN.H11MO.0.A	-19	0.00521653	2.09183	0.315694	15	CCGTGTTTTCTCCTGCGGGCAACGTGGGAGCAGCCTGAGA	GCACGTGGCGGCGGG	+
M63	EGR1_HUMAN.H11MO.0.A	-17	0.00649868	2.60597	0.35631	17	CCGTGTTTTCTCCTGCGGGCAACGTGGGAGCAGCCTGAGA	GAGGGCGTGGGCGGGGG	+
M63	Z324A_HUMAN.H11MO.0.C	-17	0.00679346	2.72418	0.35631	23	CCGTGTTTTCTCCTGCGGGCAACGTGGGAGCAGCCTGAGA	TGGCAGCAAAGGATGGTTTGATA	-
M63	ZN563_HUMAN.H11MO.0.C	-6	0.00838441	3.36215	0.412269	21	CCGTGTTTTCTCCTGCGGGCAACGTGGGAGCAGCCTGAGA	GGGATCCTCACTGGCAGCTGC	+
M63	RFX5_HUMAN.H11MO.0.A	-18	0.0110234	4.42039	0.469065	20	CCGTGTTTTCTCCTGCGGGCAACGTGGGAGCAGCCTGAGA	GTCAGCTGTTGCTAGGCAGA	+
M63	PATZ1_HUMAN.H11MO.0.C	-20	0.0113061	4.53373	0.469065	20	CCGTGTTTTCTCCTGCGGGCAACGTGGGAGCAGCCTGAGA	GGGGAGGGGGCGGGGGGGGAGG	+
M63	BRAC_HUMAN.H11MO.0.A	-12	0.0124225	4.98144	0.469065	20	CCGTGTTTTCTCCTGCGGGCAACGTGGGAGCAGCCTGAGA	TTAGCAGGGAGGTGTGAAAT	+
M63	CLOCK_HUMAN.H11MO.0.C	-16	0.0125206	5.02075	0.469065	14	CCGTGTTTTCTCCTGCGGGCAACGTGGGAGCAGCCTGAGA	TGTTCACGTGTCTG	-
M63	NR1H4_HUMAN.H11MO.0.B	-23	0.0136917	5.49036	0.489623	17	CCGTGTTTTCTCCTGCGGGCAACGTGGGAGCAGCCTGAGA	GGGGTCAATGACCCCGAGG	+
M63	USF2_HUMAN.H11MO.0.A	-16	0.0145461	5.83299	0.496015	19	CCGTGTTTTCTCCTGCGGGCAACGTGGGAGCAGCCTGAGA	GGGTCACGTGGCCGCGGCG	+
M64	ZN816_HUMAN.H11MO.0.C	-16	6.34359e-05	0.0254378	0.0508756	21	CAGAAGCATTTAGCGGAGAAAAGGCTGACATGCCCGTCCT	AAAAAAGGGGGACATGCAGGG	+
M66	PATZ1_HUMAN.H11MO.0.C	-5	0.000167277	0.0670781	0.133317	22	ACACACACCCCTCTCAACCGCCCCTCCGATGCCAACACAA	CCTCCCCCCCCGCCCCCTCCCC	-
M66	ZN341_HUMAN.H11MO.0.C	-7	0.000622837	0.249758	0.246127	22	ACACACACCCCTCTCAACCGCCCCTCCGATGCCAACACAA	GCTCTTCCCTCCCCCCCCCCCC	-
M66	VEZF1_HUMAN.H11MO.0.C	-3	0.000926467	0.371513	0.246127	22	ACACACACCCCTCTCAACCGCCCCTCCGATGCCAACACAA	CCCCTCCCCCTCCCCCCTCCCC	-
M66	MAZ_HUMAN.H11MO.0.A	-3	0.00128153	0.513895	0.255341	22	ACACACACCCCTCTCAACCGCCCCTCCGATGCCAACACAA	CCCCCCCCCCCCCCCCTCCCCC	-
M66	RXRA_HUMAN.H11MO.0.A	-1	0.00235171	0.943035	0.374855	20	ACACACACCCCTCTCAACCGCCCCTCCGATGCCAACACAA	CTCTGACCTCTGCCTCCCCC	-
M66	PBX3_HUMAN.H11MO.0.A	-9	0.00355282	1.42468	0.385462	11	ACACACACCCCTCTCAACCGCCCCTCCGATGCCAACACAA	CCTGTCAATCA	-
M66	Z324A_HUMAN.H11MO.0.C	-11	0.00368242	1.47665	0.385462	23	ACACACACCCCTCTCAACCGCCCCTCCGATGCCAACACAA	TATCAAACCATCCTTTGCTGCCA	+
M66	PBX1_HUMAN.H11MO.0.A	-10	0.0038692	1.55155	0.385462	10	ACACACACCCCTCTCAACCGCCCCTCCGATGCCAACACAA	CTGTCAATCA	-
M66	PKNX1_HUMAN.H11MO.0.B	-9	0.00466107	1.86909	0.412756	11	ACACACACCCCTCTCAACCGCCCCTCCGATGCCAACACAA	CCTGTCAATCA	-
M66	FLI1_HUMAN.H11MO.0.A	-8	0.00650711	2.60935	0.444262	18	ACACACACCCCTCTCAACCGCCCCTCCGATGCCAACACAA	TCCCTCCTTCCTTCCTCC	-
M66	KLF6_HUMAN.H11MO.0.A	-5	0.00668708	2.68152	0.444262	19	ACACACACCCCTCTCAACCGCCCCTCCGATGCCAACACAA	CCCCCGGCCCCGCCCTTCC	-
M66	ZN770_HUMAN.H11MO.0.C	-1	0.00668914	2.68234	0.444262	22	ACACACACCCCTCTCAACCGCCCCTCCGATGCCAACACAA	GATCCTCCCGCCTCAGCCTCCC	-
M70	PRD14_HUMAN.H11MO.0.A	-8	0.000127784	0.0512412	0.102227	14	CCTCAGTCAGGTAAGAGGCCCGCCCTCACAACATTGACAA	AGGTTAGAGACCTA	+
M70	ZN335_HUMAN.H11MO.0.A	-2	0.00082882	0.332357	0.252487	22	CCTCAGTCAGGTAAGAGGCCCGCCCTCACAACATTGACAA	TCAGGCAGCGCCGAGGACAGCC	-
M70	ZN554_HUMAN.H11MO.0.C	0	0.000946826	0.379677	0.252487	20	CCTCAGTCAGGTAAGAGGCCCGCCCTCACAACATTGACAA	GCTGAGCCATGTGGGGTGCT	+
M72	ZN563_HUMAN.H11MO.0.C	-20	0.00043572	0.174724	0.348136	20	AGCTGCCCTGCGCGGCGTGCCCTGCCGGCAGCGGCCGCTC	GGGATCCTCACTGGCAGCTGC	+
M78	AP2B_HUMAN.H11MO.0.B	-24	2.00795e-05	0.0080519	0.0138407	10	TGCGTTCACAGTGCCCCTGCGTGTGCCCGGGGGCTACCCG	GCCCGGGGGC	+
M78	ZN554_HUMAN.H11MO.0.C	0	3.51851e-05	0.0141092	0.0138407	20	TGCGTTCACAGTGCCCCTGCGTGTGCCCGGGGGCTACCCG	AGCACCCCACATGGCTCAGC	-
M78	AP2C_HUMAN.H11MO.0.A	-22	0.00162876	0.653134	0.27853	14	TGCGTTCACAGTGCCCCTGCGTGTGCCCGGGGGCTACCCG	ATGCCCTGAGGCCA	+
M78	SP3_HUMAN.H11MO.0.B	-18	0.00168258	0.674715	0.27853	20	TGCGTTCACAGTGCCCCTGCGTGTGCCCGGGGGCTACCCG	GGGGGGGGGCGGGGCCGGGG	+
M78	RARG_HUMAN.H11MO.0.B	-2	0.00177016	0.709835	0.27853	18	TGCGTTCACAGTGCCCCTGCGTGTGCCCGGGGGCTACCCG	AGGTCAGAGTGACCTGGG	+
M78	KLF3_HUMAN.H11MO.0.B	-18	0.00312562	1.25337	0.370734	19	TGCGTTCACAGTGCCCCTGCGTGTGCCCGGGGGCTACCCG	GGGGAGGGGCGGGGCCGGG	+
M78	OSR2_HUMAN.H11MO.0.C	-12	0.00376985	1.51171	0.370734	16	TGCGTTCACAGTGCCCCTGCGTGTGCCCGGGGGCTACCCG	GCTGCTGCTTCTGCTG	+
M78	THAP1_HUMAN.H11MO.0.C	0	0.00449253	1.8015	0.38461	22	TGCGTTCACAGTGCCCCTGCGTGTGCCCGGGGGCTACCCG	CGCCGCCATCTTGGCTGCGGGC	+
M78	ZBT17_HUMAN.H11MO.0.A	-18	0.00586496	2.35185	0.38461	19	TGCGTTCACAGTGCCCCTGCGTGTGCCCGGGGGCTACCCG	GAGGGTGGGGGAGGGGAAG	+
M78	ESR1_HUMAN.H11MO.0.A	-2	0.00592119	2.3744	0.38461	15	TGCGTTCACAGTGCCCCTGCGTGTGCCCGGGGGCTACCCG	AGGTCACCCTGACCT	+
M78	EGR1_HUMAN.H11MO.0.A	-16	0.00662438	2.65638	0.38461	17	TGCGTTCACAGTGCCCCTGCGTGTGCCCGGGGGCTACCCG	GAGGGCGTGGGCGGGGG	+
M78	PATZ1_HUMAN.H11MO.0.C	-17	0.00706103	2.83147	0.38461	22	TGCGTTCACAGTGCCCCTGCGTGTGCCCGGGGGCTACCCG	GGGGAGGGGGCGGGGGGGGAGG	+
M78	ZFX_HUMAN.H11MO.0.A	-27	0.00710441	2.84887	0.38461	10	TGCGTTCACAGTGCCCCTGCGTGTGCCCGGGGGCTACCCG	CGGGGCCTGG	-
M78	AP2A_HUMAN.H11MO.0.A	-22	0.00733328	2.94065	0.38461	15	TGCGTTCACAGTGCCCCTGCGTGTGCCCGGGGGCTACCCG	ATGCCCTGAGGCCAT	+
M78	KLF1_HUMAN.H11MO.0.A	-17	0.00831077	3.33262	0.38461	14	TGCGTTCACAGTGCCCCTGCGTGTGCCCGGGGGCTACCCG	GGGGCGGGGCCGGG	+
M78	KLF5_HUMAN.H11MO.0.A	-17	0.00831077	3.33262	0.38461	14	TGCGTTCACAGTGCCCCTGCGTGTGCCCGGGGGCTACCCG	AGGGTGGGGCTGGG	+
M78	THA_HUMAN.H11MO.0.C	-22	0.00976762	3.91682	0.405991	17	TGCGTTCACAGTGCCCCTGCGTGTGCCCGGGGGCTACCCG	CTGACCTGAAGTGACCC	-
M78	KLF6_HUMAN.H11MO.0.A	-14	0.0107233	4.30006	0.405991	19	TGCGTTCACAGTGCCCCTGCGTGTGCCCGGGGGCTACCCG	GGAAGGGCGGGGCCGGGGG	+
M78	SP2_HUMAN.H11MO.0.A	-17	0.0109507	4.39125	0.405991	22	TGCGTTCACAGTGCCCCTGCGTGTGCCCGGGGGCTACCCG	GGGGGGGGGGCGGGGCCGGGGG	+
M78	NRF1_HUMAN.H11MO.0.A	-14	0.0110902	4.44718	0.405991	17	TGCGTTCACAGTGCCCCTGCGTGTGCCCGGGGGCTACCCG	CACTGCGCATGCGCAGG	+
M78	EGR2_HUMAN.H11MO.0.A	-16	0.0123364	4.94689	0.405991	18	TGCGTTCACAGTGCCCCTGCGTGTGCCCGGGGGCTACCCG	GGGGGGGTGTGGGAGGGG	+
M78	SP4_HUMAN.H11MO.0.A	-17	0.0123721	4.96122	0.405991	20	TGCGTTCACAGTGCCCCTGCGTGTGCCCGGGGGCTACCCG	GGGAAGGGGGCGGGGCCGGG	+
M78	COE1_HUMAN.H11MO.0.A	-20	0.0136475	5.47267	0.405991	15	TGCGTTCACAGTGCCCCTGCGTGTGCCCGGGGGCTACCCG	AAGTCCCCAGGGACC	+
M78	ESR2_HUMAN.H11MO.0.A	-2	0.0136475	5.47267	0.405991	15	TGCGTTCACAGTGCCCCTGCGTGTGCCCGGGGGCTACCCG	AGGTCACCCTGACCT	+
M78	BACH1_HUMAN.H11MO.0.A	-8	0.0144013	5.77492	0.405991	13	TGCGTTCACAGTGCCCCTGCGTGTGCCCGGGGGCTACCCG	GCATGACTCAGCA	-
M78	RFX1_HUMAN.H11MO.0.B	-1	0.0150857	6.04937	0.405991	22	TGCGTTCACAGTGCCCCTGCGTGTGCCCGGGGGCTACCCG	CCGTCGCCATGGCAACCGGGGC	-
M78	ZN320_HUMAN.H11MO.0.C	1	0.0154814	6.20803	0.405991	19	TGCGTTCACAGTGCCCCTGCGTGTGCCCGGGGGCTACCCG	GTGGGACCAGGGGGCCAGTG	+
M79	SP3_HUMAN.H11MO.0.B	-18	2.37368e-07	9.51847e-05	0.00018414	20	GCGGGTCTGTTTGGGGGGCAGCCGGCGCGGGGCGGGGCAG	GGGGGGGGGCGGGGCCGGGG	+
M79	SP2_HUMAN.H11MO.0.A	-17	2.35111e-06	0.000942795	0.000797691	22	GCGGGTCTGTTTGGGGGGCAGCCGGCGCGGGGCGGGGCAG	GGGGGGGGGGCGGGGCCGGGGG	+
M79	KLF3_HUMAN.H11MO.0.B	-18	3.89426e-06	0.0015616	0.000797691	19	GCGGGTCTGTTTGGGGGGCAGCCGGCGCGGGGCGGGGCAG	GGGGAGGGGCGGGGCCGGG	+
M79	KLF6_HUMAN.H11MO.0.A	-20	4.86621e-06	0.00195135	0.000797691	19	GCGGGTCTGTTTGGGGGGCAGCCGGCGCGGGGCGGGGCAG	GGAAGGGCGGGGCCGGGGG	+
M79	SP4_HUMAN.H11MO.0.A	-17	5.14137e-06	0.00206169	0.000797691	20	GCGGGTCTGTTTGGGGGGCAGCCGGCGCGGGGCGGGGCAG	GGGAAGGGGGCGGGGCCGGG	+
M79	ZN341_HUMAN.H11MO.0.C	-21	1.85887e-05	0.00745408	0.00240339	19	GCGGGTCTGTTTGGGGGGCAGCCGGCGCGGGGCGGGGCAG	GGGGGGGGGGGGAGGGAAGAGC	+
M79	PATZ1_HUMAN.H11MO.0.C	-11	2.95816e-05	0.0118622	0.00327831	22	GCGGGTCTGTTTGGGGGGCAGCCGGCGCGGGGCGGGGCAG	GGGGAGGGGGCGGGGGGGGAGG	+
M79	ZBT17_HUMAN.H11MO.0.A	-21	7.23597e-05	0.0290162	0.0070167	19	GCGGGTCTGTTTGGGGGGCAGCCGGCGCGGGGCGGGGCAG	GAGGGTGGGGGAGGGGAAG	+
M79	VEZF1_HUMAN.H11MO.0.C	-14	0.000307079	0.123139	0.0258436	22	GCGGGTCTGTTTGGGGGGCAGCCGGCGCGGGGCGGGGCAG	GGGGAGGGGGGAGGGGGAGGGG	+
M79	MAZ_HUMAN.H11MO.0.A	-14	0.00033314	0.133589	0.0258436	22	GCGGGTCTGTTTGGGGGGCAGCCGGCGCGGGGCGGGGCAG	GGGGGAGGGGGGGGGGGGGGGG	+
M79	THAP1_HUMAN.H11MO.0.C	-12	0.000737883	0.295891	0.052038	22	GCGGGTCTGTTTGGGGGGCAGCCGGCGCGGGGCGGGGCAG	GCCCGCAGCCAAGATGGCGGCG	-
M79	ZN263_HUMAN.H11MO.0.A	-12	0.00122198	0.490015	0.0768332	20	GCGGGTCTGTTTGGGGGGCAGCCGGCGCGGGGCGGGGCAG	GGGAGGAGGGAGAGGAGGAG	+
M79	KLF1_HUMAN.H11MO.0.A	-23	0.00135486	0.543298	0.0768332	14	GCGGGTCTGTTTGGGGGGCAGCCGGCGCGGGGCGGGGCAG	GGGGCGGGGCCGGG	+
M79	KLF15_HUMAN.H11MO.0.A	-23	0.0013866	0.556026	0.0768332	17	GCGGGTCTGTTTGGGGGGCAGCCGGCGCGGGGCGGGGCAG	GGGGAGGAGCAGGGGGGGG	+
M79	ZN667_HUMAN.H11MO.0.C	-21	0.00163301	0.654836	0.0844546	19	GCGGGTCTGTTTGGGGGGCAGCCGGCGCGGGGCGGGGCAG	GCTGAGCTTTTAAGGCCAC	-
M79	PTF1A_HUMAN.H11MO.0.B	-26	0.00216297	0.86735	0.0987023	14	GCGGGTCTGTTTGGGGGGCAGCCGGCGCGGGGCGGGGCAG	GGGAAAGGGGGCAGCTGG	-
M79	EGR2_HUMAN.H11MO.0.A	-14	0.00234914	0.942006	0.101243	18	GCGGGTCTGTTTGGGGGGCAGCCGGCGCGGGGCGGGGCAG	GGGGGGGTGTGGGAGGGG	+
M79	SP1_HUMAN.H11MO.0.A	-21	0.00326959	1.31111	0.125997	19	GCGGGTCTGTTTGGGGGGCAGCCGGCGCGGGGCGGGGCAG	GGGGGGCGGGGCCGGGGGGGGG	+
M79	TAL1_HUMAN.H11MO.0.A	-27	0.00333998	1.33933	0.125997	13	GCGGGTCTGTTTGGGGGGCAGCCGGCGCGGGGCGGGGCAG	CTGGGGGGGGCAGATAAGG	+
M79	RFX1_HUMAN.H11MO.0.B	-2	0.00351012	1.40756	0.125997	22	GCGGGTCTGTTTGGGGGGCAGCCGGCGCGGGGCGGGGCAG	CCGTCGCCATGGCAACCGGGGC	-
M79	RXRA_HUMAN.H11MO.0.A	-14	0.00361726	1.45052	0.125997	20	GCGGGTCTGTTTGGGGGGCAGCCGGCGCGGGGCGGGGCAG	GGGGGAGGCAGAGGTCAGAG	+
M79	ZN563_HUMAN.H11MO.0.C	-14	0.00385319	1.54513	0.125997	21	GCGGGTCTGTTTGGGGGGCAGCCGGCGCGGGGCGGGGCAG	GCAGCTGCCAGTGAGGATCCC	-
M79	GATA1_HUMAN.H11MO.0.A	-27	0.00389803	1.56311	0.125997	13	GCGGGTCTGTTTGGGGGGCAGCCGGCGCGGGGCGGGGCAG	CTGGCGGGGACAGATAAGA	+
M79	WT1_HUMAN.H11MO.0.C	-18	0.00452064	1.81278	0.140277	20	GCGGGTCTGTTTGGGGGGCAGCCGGCGCGGGGCGGGGCAG	GGGCGGGGGAGGAGGGGGGG	+
M79	RFX5_HUMAN.H11MO.0.A	-16	0.00563079	2.25795	0.160051	20	GCGGGTCTGTTTGGGGGGCAGCCGGCGCGGGGCGGGGCAG	GTCAGCTGTTGCTAGGCAGA	+
M79	KLF5_HUMAN.H11MO.0.A	-23	0.00598314	2.39924	0.160051	14	GCGGGTCTGTTTGGGGGGCAGCCGGCGCGGGGCGGGGCAG	AGGGTGGGGCTGGG	+
M79	NFYC_HUMAN.H11MO.0.A	-4	0.00598314	2.39924	0.160051	14	GCGGGTCTGTTTGGGGGGCAGCCGGCGCGGGGCGGGGCAG	CTCTGATTGGCTAG	-
M79	EGR1_HUMAN.H11MO.0.A	-20	0.00661022	2.6507	0.167849	17	GCGGGTCTGTTTGGGGGGCAGCCGGCGCGGGGCGGGGCAG	GAGGGCGTGGGCGGGGG	+
M79	Z324A_HUMAN.H11MO.0.C	-15	0.00670741	2.68967	0.167849	23	GCGGGTCTGTTTGGGGGGCAGCCGGCGCGGGGCGGGGCAG	TGGCAGCAAAGGATGGTTTGATA	-
M79	PAX5_HUMAN.H11MO.0.A	-17	0.00781162	3.13246	0.189373	21	GCGGGTCTGTTTGGGGGGCAGCCGGCGCGGGGCGGGGCAG	GCCTGGGCAGCAGAGCGTGAC	+
M79	SRBP2_HUMAN.H11MO.0.B	-22	0.00846168	3.39313	0.198915	13	GCGGGTCTGTTTGGGGGGCAGCCGGCGCGGGGCGGGGCAG	GGGTGGGGTGAGG	+
M79	GATA2_HUMAN.H11MO.0.A	-27	0.010233	4.10342	0.226809	13	GCGGGTCTGTTTGGGGGGCAGCCGGCGCGGGGCGGGGCAG	CTGGGGGGTGGAGATAAGG	+
M79	ZN467_HUMAN.H11MO.0.C	-12	0.0119254	4.78207	0.252087	22	GCGGGTCTGTTTGGGGGGCAGCCGGCGCGGGGCGGGGCAG	GGGGAGGGGAGGGGGGGGGGGG	+
M79	E2F7_HUMAN.H11MO.0.B	-23	0.0120234	4.82136	0.252087	13	GCGGGTCTGTTTGGGGGGCAGCCGGCGCGGGGCGGGGCAG	GGGGCGGGAAAGG	+
M79	NR1D1_HUMAN.H11MO.0.B	-21	0.0126641	5.07831	0.258534	19	GCGGGTCTGTTTGGGGGGCAGCCGGCGCGGGGCGGGGCAG	AGGGAAGTGGGTCAGAAGG	+
M79	NFIC_HUMAN.H11MO.0.A	-20	0.0153065	6.13792	0.304465	17	GCGGGTCTGTTTGGGGGGCAGCCGGCGCGGGGCGGGGCAG	CTTGGCAGGGAGCCAAG	-
M79	E2F4_HUMAN.H11MO.0.A	-22	0.0216758	8.692	0.39634	13	GCGGGTCTGTTTGGGGGGCAGCCGGCGCGGGGCGGGGCAG	GGGGGCGGGAAAT	+
M79	TBX21_HUMAN.H11MO.0.A	-21	0.0216758	8.692	0.39634	13	GCGGGTCTGTTTGGGGGGCAGCCGGCGCGGGGCGGGGCAG	GTGGAGGTGTGAA	+
M79	NR1H4_HUMAN.H11MO.0.B	-13	0.021969	8.80957	0.39634	19	GCGGGTCTGTTTGGGGGGCAGCCGGCGCGGGGCGGGGCAG	GGGGTCAATGACCCCGAGG	+
M79	NFYB_HUMAN.H11MO.0.A	-4	0.0235178	9.43063	0.414639	13	GCGGGTCTGTTTGGGGGGCAGCCGGCGCGGGGCGGGGCAG	CTCTGATTGGCTG	-
M79	SMAD3_HUMAN.H11MO.0.B	-11	0.0242322	9.71711	0.41774	12	GCGGGTCTGTTTGGGGGGCAGCCGGCGCGGGGCGGGGCAG	CAGGTGACAGAG	-
M79	CTCF_HUMAN.H11MO.0.A	-11	0.0251115	10.0697	0.423488	19	GCGGGTCTGTTTGGGGGGCAGCCGGCGCGGGGCGGGGCAG	TGGCCACCAGGGGGCGCCA	+
M79	ZSC31_HUMAN.H11MO.0.C	-22	0.0261152	10.4722	0.431043	18	GCGGGTCTGTTTGGGGGGCAGCCGGCGCGGGGCGGGGCAG	GGCAGCAGGGCAGTTATG	+
M79	NFYA_HUMAN.H11MO.0.A	-4	0.0307962	12.3493	0.487558	14	GCGGGTCTGTTTGGGGGGCAGCCGGCGCGGGGCGGGGCAG	TTCTGATTGGCTGA	-
M81	ZN563_HUMAN.H11MO.0.C	-11	5.8218e-05	0.0233454	0.0465159	21	TCCTAAAGGATAGAGGCATGTTTTGCAGTTCCTTTCCATA	GGGATCCTCACTGGCAGCTGC	+
M81	Z324A_HUMAN.H11MO.0.C	-8	0.000227819	0.0913556	0.0910133	23	TCCTAAAGGATAGAGGCATGTTTTGCAGTTCCTTTCCATA	TATCAAACCATCCTTTGCTGCCA	+
M81	RXRA_HUMAN.H11MO.0.A	-20	0.000522527	0.209533	0.134006	20	TCCTAAAGGATAGAGGCATGTTTTGCAGTTCCTTTCCATA	CTCTGACCTCTGCCTCCCCC	-
M81	ZN394_HUMAN.H11MO.0.C	-17	0.000670871	0.269019	0.134006	20	TCCTAAAGGATAGAGGCATGTTTTGCAGTTCCTTTCCATA	ATTCCATTCTATTCCATTCT	-
M81	BRAC_HUMAN.H11MO.0.A	-12	0.00239127	0.958899	0.286987	20	TCCTAAAGGATAGAGGCATGTTTTGCAGTTCCTTTCCATA	ATTTCACACCTCCCTGCTAA	-
M81	ZN667_HUMAN.H11MO.0.C	-12	0.00251429	1.00823	0.286987	19	TCCTAAAGGATAGAGGCATGTTTTGCAGTTCCTTTCCATA	GTGGCCTTAAAAGCTCAGC	+
M82	GATA4_HUMAN.H11MO.0.A	-18	0.000125976	0.0505164	0.0997628	10	GGACCAGAAGCCTTTCGCGGAGAAAAGGCTGACATGCCCG	ACAGATAAGA	+
M82	GATA3_HUMAN.H11MO.0.A	-18	0.000467937	0.187643	0.137166	11	GGACCAGAAGCCTTTCGCGGAGAAAAGGCTGACATGCCCG	AAAGATAAGAA	+
M82	GATA2_HUMAN.H11MO.0.A	-9	0.000557982	0.223751	0.137166	19	GGACCAGAAGCCTTTCGCGGAGAAAAGGCTGACATGCCCG	CTGGGGGGTGGAGATAAGG	+
M82	GATA1_HUMAN.H11MO.0.A	-9	0.000813871	0.326362	0.137166	19	GGACCAGAAGCCTTTCGCGGAGAAAAGGCTGACATGCCCG	CTGGCGGGGACAGATAAGA	+
M82	TAL1_HUMAN.H11MO.0.A	-9	0.000866036	0.347281	0.137166	19	GGACCAGAAGCCTTTCGCGGAGAAAAGGCTGACATGCCCG	CTGGGGGGGGCAGATAAGG	+
M82	ZN816_HUMAN.H11MO.0.C	-20	0.00174177	0.698452	0.229891	20	GGACCAGAAGCCTTTCGCGGAGAAAAGGCTGACATGCCCG	AAAAAAGGGGGACATGCAGGG	+
M82	GATA6_HUMAN.H11MO.0.A	-18	0.00254575	1.02085	0.2807	13	GGACCAGAAGCCTTTCGCGGAGAAAAGGCTGACATGCCCG	ACAGATAAGATAA	+
M82	ZN384_HUMAN.H11MO.0.C	-18	0.00283564	1.13709	0.2807	12	GGACCAGAAGCCTTTCGCGGAGAAAAGGCTGACATGCCCG	GGAAAAAATCGG	+
M82	ETV5_HUMAN.H11MO.0.C	-16	0.00382743	1.5348	0.335698	14	GGACCAGAAGCCTTTCGCGGAGAAAAGGCTGACATGCCCG	GAGCAGGAAGTGAG	+
M82	ETV4_HUMAN.H11MO.0.B	-17	0.00423905	1.69986	0.335698	11	GGACCAGAAGCCTTTCGCGGAGAAAAGGCTGACATGCCCG	AACAGGAAGGG	+
M82	SOX4_HUMAN.H11MO.0.B	-16	0.00492793	1.9761	0.344149	12	GGACCAGAAGCCTTTCGCGGAGAAAAGGCTGACATGCCCG	GAGAACAAAGGA	-
M82	ESR2_HUMAN.H11MO.0.A	-20	0.0052149	2.09118	0.344149	15	GGACCAGAAGCCTTTCGCGGAGAAAAGGCTGACATGCCCG	AGGTCAGGGTGACCT	-
M82	FLI1_HUMAN.H11MO.0.A	-14	0.00669192	2.68346	0.362457	18	GGACCAGAAGCCTTTCGCGGAGAAAAGGCTGACATGCCCG	GGAGGAAGGAAGGAGGGA	+
M82	SOX3_HUMAN.H11MO.0.B	-17	0.00689294	2.76407	0.362457	11	GGACCAGAAGCCTTTCGCGGAGAAAAGGCTGACATGCCCG	GGGACAAAGGC	-
M82	ZN528_HUMAN.H11MO.0.C	-18	0.00700373	2.8085	0.362457	20	GGACCAGAAGCCTTTCGCGGAGAAAAGGCTGACATGCCCG	TCAGAAATGGCTTCCCTGGG	-
M82	ERG_HUMAN.H11MO.0.A	-16	0.00733488	2.94129	0.362457	13	GGACCAGAAGCCTTTCGCGGAGAAAAGGCTGACATGCCCG	GGGCAGGAAGTGG	+
M82	RFX5_HUMAN.H11MO.0.A	-13	0.0077808	3.1201	0.362457	20	GGACCAGAAGCCTTTCGCGGAGAAAAGGCTGACATGCCCG	TCTGCCTAGCAACAGCTGAC	-
M82	Z324A_HUMAN.H11MO.0.C	-16	0.00948113	3.80193	0.417127	23	GGACCAGAAGCCTTTCGCGGAGAAAAGGCTGACATGCCCG	TGGCAGCAAAGGATGGTTTGATA	-
M82	STAT1_HUMAN.H11MO.0.A	-8	0.0107706	4.31902	0.448919	19	GGACCAGAAGCCTTTCGCGGAGAAAAGGCTGACATGCCCG	CCCCTTTCCTGGAAATCAC	+
M83	KLF6_HUMAN.H11MO.0.A	-17	2.21279e-05	0.00887327	0.0138241	19	ACTATTTACATTCTCCGGAAAGGGTGGGGCGAGACGGGGG	GGAAGGGCGGGGCCGGGGG	+
M83	SP4_HUMAN.H11MO.0.A	-14	3.53426e-05	0.0141724	0.0138241	20	ACTATTTACATTCTCCGGAAAGGGTGGGGCGAGACGGGGG	GGGAAGGGGGCGGGGCCGGG	+
M83	PATZ1_HUMAN.H11MO.0.C	-20	0.000183785	0.0736979	0.0324655	20	ACTATTTACATTCTCCGGAAAGGGTGGGGCGAGACGGGGG	GGGGAGGGGGCGGGGGGGGAGG	+
M83	KLF3_HUMAN.H11MO.0.B	-15	0.000236112	0.0946808	0.0324655	19	ACTATTTACATTCTCCGGAAAGGGTGGGGCGAGACGGGGG	GGGGAGGGGCGGGGCCGGG	+
M83	VEZF1_HUMAN.H11MO.0.C	-16	0.000249003	0.0998503	0.0324655	22	ACTATTTACATTCTCCGGAAAGGGTGGGGCGAGACGGGGG	GGGGAGGGGGGAGGGGGAGGGG	+
M83	ZN341_HUMAN.H11MO.0.C	-18	0.000249003	0.0998503	0.0324655	22	ACTATTTACATTCTCCGGAAAGGGTGGGGCGAGACGGGGG	GGGGGGGGGGGGAGGGAAGAGC	+
M83	SP3_HUMAN.H11MO.0.B	-15	0.000309474	0.124099	0.0345855	20	ACTATTTACATTCTCCGGAAAGGGTGGGGCGAGACGGGGG	GGGGGGGGGCGGGGCCGGGG	+
M83	Z324A_HUMAN.H11MO.0.C	-11	0.000377375	0.151327	0.0369021	23	ACTATTTACATTCTCCGGAAAGGGTGGGGCGAGACGGGGG	TGGCAGCAAAGGATGGTTTGATA	-
M83	SP2_HUMAN.H11MO.0.A	-14	0.00055987	0.224508	0.0486646	22	ACTATTTACATTCTCCGGAAAGGGTGGGGCGAGACGGGGG	GGGGGGGGGGCGGGGCCGGGGG	+
M83	MAZ_HUMAN.H11MO.0.A	-20	0.000646241	0.259143	0.0505549	20	ACTATTTACATTCTCCGGAAAGGGTGGGGCGAGACGGGGG	GGGGGAGGGGGGGGGGGGGGGG	+
M83	BRAC_HUMAN.H11MO.0.A	-10	0.000776424	0.311346	0.0552173	20	ACTATTTACATTCTCCGGAAAGGGTGGGGCGAGACGGGGG	TTAGCAGGGAGGTGTGAAAT	+
M83	KLF15_HUMAN.H11MO.0.A	-20	0.0027247	1.0926	0.177626	19	ACTATTTACATTCTCCGGAAAGGGTGGGGCGAGACGGGGG	GGGGAGGAGCAGGGGGGGG	+
M83	ZN214_HUMAN.H11MO.0.C	-2	0.00330811	1.32655	0.19907	22	ACTATTTACATTCTCCGGAAAGGGTGGGGCGAGACGGGGG	TCATCAAAGGCCTCAAAAAGGA	-
M83	ZN563_HUMAN.H11MO.0.C	-9	0.00427361	1.71372	0.238801	21	ACTATTTACATTCTCCGGAAAGGGTGGGGCGAGACGGGGG	GGGATCCTCACTGGCAGCTGC	+
M83	RXRA_HUMAN.H11MO.0.A	-26	0.00484599	1.94324	0.252732	14	ACTATTTACATTCTCCGGAAAGGGTGGGGCGAGACGGGGG	GGGGGAGGCAGAGGTCAGAG	+
M83	ZN394_HUMAN.H11MO.0.C	-17	0.00590508	2.36794	0.288718	20	ACTATTTACATTCTCCGGAAAGGGTGGGGCGAGACGGGGG	AGAATGGAATAGAATGGAAT	+
M83	ZN467_HUMAN.H11MO.0.C	-15	0.00705296	2.82824	0.310204	22	ACTATTTACATTCTCCGGAAAGGGTGGGGCGAGACGGGGG	GGGGAGGGGAGGGGGGGGGGGG	+
M83	ZBT17_HUMAN.H11MO.0.A	-19	0.00866319	3.47394	0.349785	19	ACTATTTACATTCTCCGGAAAGGGTGGGGCGAGACGGGGG	GAGGGTGGGGGAGGGGAAG	+
M83	FOXK1_HUMAN.H11MO.0.A	-2	0.00894257	3.58597	0.349785	10	ACTATTTACATTCTCCGGAAAGGGTGGGGCGAGACGGGGG	TGTTTACTTT	+
M83	ZN263_HUMAN.H11MO.0.A	-21	0.00986981	3.95779	0.36767	19	ACTATTTACATTCTCCGGAAAGGGTGGGGCGAGACGGGGG	GGGAGGAGGGAGAGGAGGAG	+
M83	RARG_HUMAN.H11MO.0.B	-20	0.0118236	4.74125	0.412653	18	ACTATTTACATTCTCCGGAAAGGGTGGGGCGAGACGGGGG	AGGTCAGAGTGACCTGGG	+
M83	SP1_HUMAN.H11MO.0.A	-18	0.0121323	4.86507	0.412653	22	ACTATTTACATTCTCCGGAAAGGGTGGGGCGAGACGGGGG	GGGGGGCGGGGCCGGGGGGGGG	+
M83	LYL1_HUMAN.H11MO.0.A	-14	0.0134137	5.37891	0.437227	14	ACTATTTACATTCTCCGGAAAGGGTGGGGCGAGACGGGGG	CAGGAAACAGCTGG	-
M83	KLF5_HUMAN.H11MO.0.A	-20	0.0155284	6.22687	0.485908	14	ACTATTTACATTCTCCGGAAAGGGTGGGGCGAGACGGGGG	AGGGTGGGGCTGGG	+
M84	RXRA_HUMAN.H11MO.0.A	-12	0.000186014	0.0745915	0.0965915	20	TCTCATCTTCTTCAGAGACATCGCCCGGCGTCGCAGAGCA	CTCTGACCTCTGCCTCCCCC	-
M84	OLIG2_HUMAN.H11MO.0.B	3	0.000242698	0.0973221	0.0965915	15	TCTCATCTTCTTCAGAGACATCGCCCGGCGTCGCAGAGCA	CCAGCTGTTTCCCTTCTG	+
M84	ZN394_HUMAN.H11MO.0.C	-4	0.0015045	0.603303	0.309772	20	TCTCATCTTCTTCAGAGACATCGCCCGGCGTCGCAGAGCA	ATTCCATTCTATTCCATTCT	-
M84	ZN563_HUMAN.H11MO.0.C	-13	0.0019575	0.784957	0.309772	21	TCTCATCTTCTTCAGAGACATCGCCCGGCGTCGCAGAGCA	GGGATCCTCACTGGCAGCTGC	+
M84	CLOCK_HUMAN.H11MO.0.C	-12	0.0020307	0.81431	0.309772	14	TCTCATCTTCTTCAGAGACATCGCCCGGCGTCGCAGAGCA	CAGACACGTGAACA	+
M84	TBX21_HUMAN.H11MO.0.A	1	0.00233502	0.936344	0.309772	12	TCTCATCTTCTTCAGAGACATCGCCCGGCGTCGCAGAGCA	TTCACACCTCCAC	-
M84	NR1H3_HUMAN.H11MO.0.B	-5	0.00291895	1.1705	0.331918	19	TCTCATCTTCTTCAGAGACATCGCCCGGCGTCGCAGAGCA	TGACCTGCAGTGACCTCTG	-
M84	NR1H4_HUMAN.H11MO.0.B	-3	0.00336849	1.35077	0.335157	19	TCTCATCTTCTTCAGAGACATCGCCCGGCGTCGCAGAGCA	CCTCGGGGTCATTGACCCC	-
M84	ZN341_HUMAN.H11MO.0.C	0	0.00390307	1.56513	0.345196	22	TCTCATCTTCTTCAGAGACATCGCCCGGCGTCGCAGAGCA	GCTCTTCCCTCCCCCCCCCCCC	-
M84	PATZ1_HUMAN.H11MO.0.C	-5	0.00443945	1.78022	0.353372	22	TCTCATCTTCTTCAGAGACATCGCCCGGCGTCGCAGAGCA	CCTCCCCCCCCGCCCCCTCCCC	-
M84	NR1D1_HUMAN.H11MO.0.B	-8	0.00589233	2.36282	0.395466	19	TCTCATCTTCTTCAGAGACATCGCCCGGCGTCGCAGAGCA	CCTTCTGACCCACTTCCCT	-
M84	BRAC_HUMAN.H11MO.0.A	3	0.00604515	2.4241	0.395466	17	TCTCATCTTCTTCAGAGACATCGCCCGGCGTCGCAGAGCA	ATTTCACACCTCCCTGCTAA	-
M84	SP4_HUMAN.H11MO.0.A	-5	0.00645878	2.58997	0.395466	20	TCTCATCTTCTTCAGAGACATCGCCCGGCGTCGCAGAGCA	CCCGGCCCCGCCCCCTTCCC	-
M85	ZN563_HUMAN.H11MO.0.C	-13	0.000342939	0.137519	0.274698	21	GCCGGCTCTGTGCGCGCCCGCTGCCTGCGCGCCGGGCGGT	GCAGCTGCCAGTGAGGATCCC	-
M85	THAP1_HUMAN.H11MO.0.C	-15	0.00117611	0.471621	0.471039	22	GCCGGCTCTGTGCGCGCCCGCTGCCTGCGCGCCGGGCGGT	CGCCGCCATCTTGGCTGCGGGC	+
M91	THAP1_HUMAN.H11MO.0.C	-18	0.000141539	0.056757	0.111372	22	GCGCCGCCTGGGCGCCGTGCGGGACTCGGCCCGCGCCGCC	GCCCGCAGCCAAGATGGCGGCG	-
M91	ZN554_HUMAN.H11MO.0.C	-6	0.00056827	0.227876	0.223577	20	GCGCCGCCTGGGCGCCGTGCGGGACTCGGCCCGCGCCGCC	GCTGAGCCATGTGGGGTGCT	+
M91	SP3_HUMAN.H11MO.0.B	-12	0.00121681	0.487942	0.224508	20	GCGCCGCCTGGGCGCCGTGCGGGACTCGGCCCGCGCCGCC	CCCCGGCCCCGCCCCCCCCC	-
M91	SP4_HUMAN.H11MO.0.A	-4	0.00163424	0.655329	0.224508	20	GCGCCGCCTGGGCGCCGTGCGGGACTCGGCCCGCGCCGCC	GGGAAGGGGGCGGGGCCGGG	+
M91	SP2_HUMAN.H11MO.0.A	-11	0.00199722	0.800887	0.224508	22	GCGCCGCCTGGGCGCCGTGCGGGACTCGGCCCGCGCCGCC	CCCCCGGCCCCGCCCCCCCCCC	-
M91	KLF6_HUMAN.H11MO.0.A	-5	0.00259282	1.03972	0.244572	19	GCGCCGCCTGGGCGCCGTGCGGGACTCGGCCCGCGCCGCC	GGAAGGGCGGGGCCGGGGG	+
M91	RARG_HUMAN.H11MO.0.B	6	0.00354776	1.42265	0.279162	12	GCGCCGCCTGGGCGCCGTGCGGGACTCGGCCCGCGCCGCC	AGGTCAGAGTGACCTGGG	+
M91	RXRA_HUMAN.H11MO.0.A	-18	0.0041077	1.64719	0.281759	20	GCGCCGCCTGGGCGCCGTGCGGGACTCGGCCCGCGCCGCC	GGGGGAGGCAGAGGTCAGAG	+
M91	ZN563_HUMAN.H11MO.0.C	-8	0.00474789	1.90391	0.281759	21	GCGCCGCCTGGGCGCCGTGCGGGACTCGGCCCGCGCCGCC	GCAGCTGCCAGTGAGGATCCC	-
M91	ZN341_HUMAN.H11MO.0.C	-17	0.00503835	2.02038	0.281759	22	GCGCCGCCTGGGCGCCGTGCGGGACTCGGCCCGCGCCGCC	GGGGGGGGGGGGAGGGAAGAGC	+
M91	PATZ1_HUMAN.H11MO.0.C	-2	0.00537114	2.15383	0.281759	22	GCGCCGCCTGGGCGCCGTGCGGGACTCGGCCCGCGCCGCC	GGGGAGGGGGCGGGGGGGGAGG	+
M91	RFX1_HUMAN.H11MO.0.B	0	0.00609895	2.44568	0.282299	22	GCGCCGCCTGGGCGCCGTGCGGGACTCGGCCCGCGCCGCC	CCGTCGCCATGGCAACCGGGGC	-
M91	NR1D1_HUMAN.H11MO.0.B	-10	0.00651551	2.61272	0.284825	19	GCGCCGCCTGGGCGCCGTGCGGGACTCGGCCCGCGCCGCC	AGGGAAGTGGGTCAGAAGG	+
M91	GATA1_HUMAN.H11MO.0.A	9	0.00854962	3.4284	0.328043	10	GCGCCGCCTGGGCGCCGTGCGGGACTCGGCCCGCGCCGCC	TCTTATCTGTCCCCGCCAG	-
M91	VEZF1_HUMAN.H11MO.0.C	-3	0.00886941	3.55663	0.328043	22	GCGCCGCCTGGGCGCCGTGCGGGACTCGGCCCGCGCCGCC	GGGGAGGGGGGAGGGGGAGGGG	+
M91	MXI1_HUMAN.H11MO.0.A	-31	0.0089161	3.57536	0.328043	9	GCGCCGCCTGGGCGCCGTGCGGGACTCGGCCCGCGCCGCC	CCCGCCGCCACGTGC	-
M91	USF2_HUMAN.H11MO.0.A	-31	0.00977348	3.91916	0.328043	9	GCGCCGCCTGGGCGCCGTGCGGGACTCGGCCCGCGCCGCC	CGCCGCGGCCACGTGACCC	-
M91	KLF3_HUMAN.H11MO.0.B	-21	0.0144803	5.80659	0.418999	19	GCGCCGCCTGGGCGCCGTGCGGGACTCGGCCCGCGCCGCC	GGGGAGGGGCGGGGCCGGG	+
M91	NR1H3_HUMAN.H11MO.0.B	-7	0.0154422	6.19232	0.418999	19	GCGCCGCCTGGGCGCCGTGCGGGACTCGGCCCGCGCCGCC	CAGAGGTCACTGCAGGTCA	+
M91	TAL1_HUMAN.H11MO.0.A	8	0.0154422	6.19232	0.418999	11	GCGCCGCCTGGGCGCCGTGCGGGACTCGGCCCGCGCCGCC	CCTTATCTGCCCCCCCCAG	-
M93	ZN563_HUMAN.H11MO.0.C	-10	0.000327789	0.131444	0.261902	21	GCTACCTTGTCCCTCGGCCGGGGGGGCCGCCGTCCCGGCA	GCAGCTGCCAGTGAGGATCCC	-
M94	TEAD1_HUMAN.H11MO.0.A	-6	0.000850269	0.340958	0.32231	12	AAGGATGCATTCCAGGAACCCCCCGCCGGATGGCTGAAAC	ACATTCCAGCCA	+
M94	CTCFL_HUMAN.H11MO.0.A	-13	0.000978178	0.39225	0.32231	17	AAGGATGCATTCCAGGAACCCCCCGCCGGATGGCTGAAAC	CGGCGCCCCCTGGCGGC	-
M94	AP2B_HUMAN.H11MO.0.B	-17	0.00187634	0.752413	0.32231	10	AAGGATGCATTCCAGGAACCCCCCGCCGGATGGCTGAAAC	GCCCCCGGGC	-
M94	TEAD4_HUMAN.H11MO.0.A	-6	0.00217648	0.872767	0.32231	13	AAGGATGCATTCCAGGAACCCCCCGCCGGATGGCTGAAAC	ACATTCCTGGCAT	+
M94	KLF8_HUMAN.H11MO.0.C	-16	0.00231015	0.926371	0.32231	9	AAGGATGCATTCCAGGAACCCCCCGCCGGATGGCTGAAAC	CACCCCCTG	-
M94	ZN563_HUMAN.H11MO.0.C	0	0.00284566	1.14111	0.32231	21	AAGGATGCATTCCAGGAACCCCCCGCCGGATGGCTGAAAC	GCAGCTGCCAGTGAGGATCCC	-
M94	MBD2_HUMAN.H11MO.0.B	-18	0.00284899	1.14244	0.32231	11	AAGGATGCATTCCAGGAACCCCCCGCCGGATGGCTGAAAC	CCTCCGGCCCG	-
M94	ZIC1_HUMAN.H11MO.0.B	-15	0.00406313	1.62931	0.348419	9	AAGGATGCATTCCAGGAACCCCCCGCCGGATGGCTGAAAC	GACCACCCC	-
M94	BCL6_HUMAN.H11MO.0.A	-5	0.00427893	1.71585	0.348419	13	AAGGATGCATTCCAGGAACCCCCCGCCGGATGGCTGAAAC	TGCTTTCTAGGAA	+
M94	STAT3_HUMAN.H11MO.0.A	-6	0.00468001	1.87668	0.348419	12	AAGGATGCATTCCAGGAACCCCCCGCCGGATGGCTGAAAC	CATTTCCCGGAA	+
M94	STAT1_HUMAN.H11MO.0.A	-4	0.00483964	1.9407	0.348419	19	AAGGATGCATTCCAGGAACCCCCCGCCGGATGGCTGAAAC	CCCCTTTCCTGGAAATCAC	+
M94	ZBT7A_HUMAN.H11MO.0.A	-15	0.00611972	2.45401	0.40386	9	AAGGATGCATTCCAGGAACCCCCCGCCGGATGGCTGAAAC	GAGACCCCC	-
M94	SP3_HUMAN.H11MO.0.B	-10	0.00752639	3.01808	0.426461	20	AAGGATGCATTCCAGGAACCCCCCGCCGGATGGCTGAAAC	CCCCGGCCCCGCCCCCCCCC	-
M94	KLF1_HUMAN.H11MO.0.A	-10	0.00764849	3.06705	0.426461	14	AAGGATGCATTCCAGGAACCCCCCGCCGGATGGCTGAAAC	CCCGGCCCCGCCCC	-
M94	KLF3_HUMAN.H11MO.0.B	-10	0.00868031	3.4808	0.426461	19	AAGGATGCATTCCAGGAACCCCCCGCCGGATGGCTGAAAC	CCCGGCCCCGCCCCTCCCC	-
M94	STAT4_HUMAN.H11MO.0.A	-8	0.00953545	3.82371	0.426461	11	AAGGATGCATTCCAGGAACCCCCCGCCGGATGGCTGAAAC	TTTCCTGGAAG	+
M94	INSM1_HUMAN.H11MO.0.C	-16	0.0096675	3.87667	0.426461	12	AAGGATGCATTCCAGGAACCCCCCGCCGGATGGCTGAAAC	TGCCCCCTGACA	-
M94	ZN281_HUMAN.H11MO.0.A	-12	0.0096933	3.88701	0.426461	15	AAGGATGCATTCCAGGAACCCCCCGCCGGATGGCTGAAAC	TCCCCTCCCCCACCC	-
M94	SP1_HUMAN.H11MO.0.A	-5	0.0110708	4.43941	0.461432	22	AAGGATGCATTCCAGGAACCCCCCGCCGGATGGCTGAAAC	CCCCCCCCCGGCCCCGCCCCCC	-
M94	KLF5_HUMAN.H11MO.0.A	-10	0.0125439	5.03009	0.496686	14	AAGGATGCATTCCAGGAACCCCCCGCCGGATGGCTGAAAC	CCCAGCCCCACCCT	-
M95	ZN667_HUMAN.H11MO.0.C	-3	0.000735972	0.295125	0.475753	19	CATGACTACTTATGATCTCTGCAAAGCGTGAGGCATTCTA	GTGGCCTTAAAAGCTCAGC	+
M95	ZN554_HUMAN.H11MO.0.C	-2	0.00119089	0.477546	0.475753	20	CATGACTACTTATGATCTCTGCAAAGCGTGAGGCATTCTA	AGCACCCCACATGGCTCAGC	-
M99	RXRA_HUMAN.H11MO.0.A	0	0.000183065	0.0734092	0.145523	20	CGCTGTCCGCCGAGACTCGCTCGAGAGGCGAGTGCTTGAT	CTCTGACCTCTGCCTCCCCC	-
M100	KLF6_HUMAN.H11MO.0.A	-10	0.0020425	0.819041	0.376014	19	GTGTGTTCGTGTTCCCGCGGGAGCCGGCCATCCCAAGCCC	GGAAGGGCGGGGCCGGGGG	+
M100	SP2_HUMAN.H11MO.0.A	-13	0.002996	1.2014	0.376014	22	GTGTGTTCGTGTTCCCGCGGGAGCCGGCCATCCCAAGCCC	GGGGGGGGGGCGGGGCCGGGGG	+
M100	RFX1_HUMAN.H11MO.0.B	-8	0.002996	1.2014	0.376014	22	GTGTGTTCGTGTTCCCGCGGGAGCCGGCCATCCCAAGCCC	CCGTCGCCATGGCAACCGGGGC	-
M100	SP3_HUMAN.H11MO.0.B	-8	0.00509096	2.04148	0.376014	20	GTGTGTTCGTGTTCCCGCGGGAGCCGGCCATCCCAAGCCC	GGGGGGGGGCGGGGCCGGGG	+
M100	NFIC_HUMAN.H11MO.0.A	-15	0.00549845	2.20488	0.376014	17	GTGTGTTCGTGTTCCCGCGGGAGCCGGCCATCCCAAGCCC	CTTGGCTCCCTGCCAAG	+
M100	RXRA_HUMAN.H11MO.0.A	-16	0.00580711	2.32865	0.376014	20	GTGTGTTCGTGTTCCCGCGGGAGCCGGCCATCCCAAGCCC	GGGGGAGGCAGAGGTCAGAG	+
M100	SP4_HUMAN.H11MO.0.A	-17	0.00619924	2.4859	0.376014	20	GTGTGTTCGTGTTCCCGCGGGAGCCGGCCATCCCAAGCCC	GGGAAGGGGGCGGGGCCGGG	+
M100	NR1D1_HUMAN.H11MO.0.B	-8	0.00620311	2.48745	0.376014	19	GTGTGTTCGTGTTCCCGCGGGAGCCGGCCATCCCAAGCCC	AGGGAAGTGGGTCAGAAGG	+
M100	ZN563_HUMAN.H11MO.0.C	-16	0.00655836	2.6299	0.376014	21	GTGTGTTCGTGTTCCCGCGGGAGCCGGCCATCCCAAGCCC	GCAGCTGCCAGTGAGGATCCC	-
M100	KLF3_HUMAN.H11MO.0.B	-8	0.00708516	2.84115	0.376014	19	GTGTGTTCGTGTTCCCGCGGGAGCCGGCCATCCCAAGCCC	GGGGAGGGGCGGGGCCGGG	+
M100	THAP1_HUMAN.H11MO.0.C	-22	0.00727765	2.91834	0.376014	18	GTGTGTTCGTGTTCCCGCGGGAGCCGGCCATCCCAAGCCC	CGCCGCCATCTTGGCTGCGGGC	+
M100	NFIA_HUMAN.H11MO.0.C	-16	0.00750795	3.01069	0.376014	15	GTGTGTTCGTGTTCCCGCGGGAGCCGGCCATCCCAAGCCC	TTGGCACCGTGCCAA	-
M100	RFX5_HUMAN.H11MO.0.A	-11	0.00752789	3.01869	0.376014	20	GTGTGTTCGTGTTCCCGCGGGAGCCGGCCATCCCAAGCCC	TCTGCCTAGCAACAGCTGAC	-
M100	ESR2_HUMAN.H11MO.0.A	-16	0.00869624	3.48719	0.382107	15	GTGTGTTCGTGTTCCCGCGGGAGCCGGCCATCCCAAGCCC	AGGTCACCCTGACCT	+
M100	PTF1A_HUMAN.H11MO.0.B	-9	0.0104508	4.19076	0.413281	18	GTGTGTTCGTGTTCCCGCGGGAGCCGGCCATCCCAAGCCC	GGGAAAGGGGGCAGCTGG	-
M100	Z324A_HUMAN.H11MO.0.C	-16	0.0126995	5.09252	0.478294	23	GTGTGTTCGTGTTCCCGCGGGAGCCGGCCATCCCAAGCCC	TATCAAACCATCCTTTGCTGCCA	+
M100	CLOCK_HUMAN.H11MO.0.C	-24	0.0135099	5.41748	0.485687	14	GTGTGTTCGTGTTCCCGCGGGAGCCGGCCATCCCAAGCCC	CAGACACGTGAACA	+
M100	OLIG2_HUMAN.H11MO.0.B	-9	0.0144687	5.80194	0.49754	18	GTGTGTTCGTGTTCCCGCGGGAGCCGGCCATCCCAAGCCC	CAGAAGGGAAACAGCTGG	-
M102	ZN563_HUMAN.H11MO.0.C	-11	0.000376184	0.15085	0.299801	21	GGACTTGCGCCCCTGCTGCCGGCCAGGAACGGCCTGCCGC	GCAGCTGCCAGTGAGGATCCC	-
M102	RXRA_HUMAN.H11MO.0.A	-2	0.000910793	0.365228	0.36293	20	GGACTTGCGCCCCTGCTGCCGGCCAGGAACGGCCTGCCGC	CTCTGACCTCTGCCTCCCCC	-
M103	ZN394_HUMAN.H11MO.0.C	-7	0.000131209	0.0526147	0.103768	20	TCTGCTCTGTGCATCCGGCTGTAGTCTCCTGTGCGCGCAG	ATTCCATTCTATTCCATTCT	-
M103	LYL1_HUMAN.H11MO.0.A	-17	0.000345762	0.13865	0.136725	14	TCTGCTCTGTGCATCCGGCTGTAGTCTCCTGTGCGCGCAG	CCAGCTGTTTCCTG	+
M103	RFX5_HUMAN.H11MO.0.A	-16	0.00169432	0.679424	0.44666	20	TCTGCTCTGTGCATCCGGCTGTAGTCTCCTGTGCGCGCAG	GTCAGCTGTTGCTAGGCAGA	+
M103	ZN563_HUMAN.H11MO.0.C	-20	0.00472898	1.89632	0.477813	20	TCTGCTCTGTGCATCCGGCTGTAGTCTCCTGTGCGCGCAG	GGGATCCTCACTGGCAGCTGC	+
M103	CLOCK_HUMAN.H11MO.0.C	-7	0.00517092	2.07354	0.477813	14	TCTGCTCTGTGCATCCGGCTGTAGTCTCCTGTGCGCGCAG	TGTTCACGTGTCTG	-
M103	RARG_HUMAN.H11MO.0.B	-26	0.00586918	2.35354	0.477813	14	TCTGCTCTGTGCATCCGGCTGTAGTCTCCTGTGCGCGCAG	CCCAGGTCACTCTGACCT	-
M103	NR1H3_HUMAN.H11MO.0.B	-21	0.00591596	2.3723	0.477813	19	TCTGCTCTGTGCATCCGGCTGTAGTCTCCTGTGCGCGCAG	TGACCTGCAGTGACCTCTG	-
M103	NR1D1_HUMAN.H11MO.0.B	-11	0.00636058	2.55059	0.477813	19	TCTGCTCTGTGCATCCGGCTGTAGTCTCCTGTGCGCGCAG	CCTTCTGACCCACTTCCCT	-
M103	Z324A_HUMAN.H11MO.0.C	-7	0.00683367	2.7403	0.477813	23	TCTGCTCTGTGCATCCGGCTGTAGTCTCCTGTGCGCGCAG	TATCAAACCATCCTTTGCTGCCA	+
M103	PTF1A_HUMAN.H11MO.0.B	-10	0.00789811	3.16714	0.477813	18	TCTGCTCTGTGCATCCGGCTGTAGTCTCCTGTGCGCGCAG	CCAGCTGCCCCCTTTCCC	+
M103	TAL1_HUMAN.H11MO.0.A	-27	0.00846715	3.39533	0.477813	13	TCTGCTCTGTGCATCCGGCTGTAGTCTCCTGTGCGCGCAG	CTGGGGGGGGCAGATAAGG	+
M103	ZN341_HUMAN.H11MO.0.C	-5	0.00911625	3.65562	0.477813	22	TCTGCTCTGTGCATCCGGCTGTAGTCTCCTGTGCGCGCAG	GCTCTTCCCTCCCCCCCCCCCC	-
M103	OLIG2_HUMAN.H11MO.0.B	-17	0.00982578	3.94014	0.477813	18	TCTGCTCTGTGCATCCGGCTGTAGTCTCCTGTGCGCGCAG	CCAGCTGTTTCCCTTCTG	+
M103	COE1_HUMAN.H11MO.0.A	-21	0.0099478	3.98907	0.477813	15	TCTGCTCTGTGCATCCGGCTGTAGTCTCCTGTGCGCGCAG	AAGTCCCCAGGGACC	+
M103	RXRA_HUMAN.H11MO.0.A	-9	0.0102708	4.1186	0.477813	20	TCTGCTCTGTGCATCCGGCTGTAGTCTCCTGTGCGCGCAG	CTCTGACCTCTGCCTCCCCC	-
M103	GATA2_HUMAN.H11MO.0.A	-27	0.0112035	4.49259	0.492245	13	TCTGCTCTGTGCATCCGGCTGTAGTCTCCTGTGCGCGCAG	CTGGGGGGTGGAGATAAGG	+
M105	SP2_HUMAN.H11MO.0.A	-18	0.000602596	0.241641	0.192997	22	GATTCGGGAAGCAACCCAGCATCCGATCGACCTCCCGCCC	CCCCCGGCCCCGCCCCCCCCCC	-
M105	WT1_HUMAN.H11MO.0.C	-22	0.000622887	0.249778	0.192997	18	GATTCGGGAAGCAACCCAGCATCCGATCGACCTCCCGCCC	CCCCCCCTCCTCCCCCGCCC	-
M105	VEZF1_HUMAN.H11MO.0.C	-22	0.000748826	0.300279	0.192997	18	GATTCGGGAAGCAACCCAGCATCCGATCGACCTCCCGCCC	CCCCTCCCCCTCCCCCCTCCCC	-
M105	KLF6_HUMAN.H11MO.0.A	-21	0.00141483	0.567346	0.263836	19	GATTCGGGAAGCAACCCAGCATCCGATCGACCTCCCGCCC	CCCCCGGCCCCGCCCTTCC	-
M105	NFIC_HUMAN.H11MO.0.A	-2	0.00197571	0.79226	0.263836	17	GATTCGGGAAGCAACCCAGCATCCGATCGACCTCCCGCCC	CTTGGCAGGGAGCCAAG	-
M105	PATZ1_HUMAN.H11MO.0.C	-19	0.00213631	0.85666	0.263836	21	GATTCGGGAAGCAACCCAGCATCCGATCGACCTCCCGCCC	CCTCCCCCCCCGCCCCCTCCCC	-
M105	Z324A_HUMAN.H11MO.0.C	-5	0.0026425	1.05964	0.263836	23	GATTCGGGAAGCAACCCAGCATCCGATCGACCTCCCGCCC	TGGCAGCAAAGGATGGTTTGATA	-
M105	E2F6_HUMAN.H11MO.0.A	-28	0.00304406	1.22067	0.263836	12	GATTCGGGAAGCAACCCAGCATCCGATCGACCTCCCGCCC	CCCTTCCCGCCCC	-
M105	SP3_HUMAN.H11MO.0.B	-19	0.00326839	1.31063	0.263836	20	GATTCGGGAAGCAACCCAGCATCCGATCGACCTCCCGCCC	CCCCGGCCCCGCCCCCCCCC	-
M105	MAZ_HUMAN.H11MO.0.A	-16	0.00341228	1.36833	0.263836	22	GATTCGGGAAGCAACCCAGCATCCGATCGACCTCCCGCCC	CCCCCCCCCCCCCCCCTCCCCC	-
M105	THAP1_HUMAN.H11MO.0.C	-3	0.00389155	1.56051	0.267084	22	GATTCGGGAAGCAACCCAGCATCCGATCGACCTCCCGCCC	GCCCGCAGCCAAGATGGCGGCG	-
M105	SRBP1_HUMAN.H11MO.0.A	-29	0.00414514	1.6622	0.267084	11	GATTCGGGAAGCAACCCAGCATCCGATCGACCTCCCGCCC	CTCACCCCACC	-
M105	FEV_HUMAN.H11MO.0.B	-28	0.0053352	2.13942	0.31732	10	GATTCGGGAAGCAACCCAGCATCCGATCGACCTCCCGCCC	CGCTTCCCGC	-
M105	ZN563_HUMAN.H11MO.0.C	-17	0.00603917	2.42171	0.333533	21	GATTCGGGAAGCAACCCAGCATCCGATCGACCTCCCGCCC	GGGATCCTCACTGGCAGCTGC	+
M105	ASCL1_HUMAN.H11MO.0.A	-25	0.00828129	3.3208	0.382506	14	GATTCGGGAAGCAACCCAGCATCCGATCGACCTCCCGCCC	CTGCACCTGCTCCC	+
M105	PAX5_HUMAN.H11MO.0.A	-4	0.00945906	3.79308	0.382506	21	GATTCGGGAAGCAACCCAGCATCCGATCGACCTCCCGCCC	GCCTGGGCAGCAGAGCGTGAC	+
M105	ETV5_HUMAN.H11MO.0.C	-26	0.0096901	3.88573	0.382506	14	GATTCGGGAAGCAACCCAGCATCCGATCGACCTCCCGCCC	CTCACTTCCTGCTC	-
M105	ZIC1_HUMAN.H11MO.0.B	-28	0.00974652	3.90836	0.382506	9	GATTCGGGAAGCAACCCAGCATCCGATCGACCTCCCGCCC	GACCACCCC	-
M105	SMAD3_HUMAN.H11MO.0.B	-25	0.00989558	3.96813	0.382506	12	GATTCGGGAAGCAACCCAGCATCCGATCGACCTCCCGCCC	CTCTGTCACCTG	+
M105	NR1H4_HUMAN.H11MO.0.B	-15	0.0106726	4.27972	0.382506	19	GATTCGGGAAGCAACCCAGCATCCGATCGACCTCCCGCCC	CCTCGGGGTCATTGACCCC	-
M105	ERG_HUMAN.H11MO.0.A	-27	0.0117732	4.72104	0.382506	13	GATTCGGGAAGCAACCCAGCATCCGATCGACCTCCCGCCC	CCACTTCCTGCCC	-
M105	MBD2_HUMAN.H11MO.0.B	-30	0.0121021	4.85292	0.382506	10	GATTCGGGAAGCAACCCAGCATCCGATCGACCTCCCGCCC	CCTCCGGCCCG	-
M105	NFIA_HUMAN.H11MO.0.C	-3	0.0124461	4.9909	0.382506	15	GATTCGGGAAGCAACCCAGCATCCGATCGACCTCCCGCCC	TTGGCACGGTGCCAA	+
M105	SP4_HUMAN.H11MO.0.A	-20	0.0130569	5.23582	0.382506	20	GATTCGGGAAGCAACCCAGCATCCGATCGACCTCCCGCCC	CCCGGCCCCGCCCCCTTCCC	-
M105	RARA_HUMAN.H11MO.0.A	-24	0.0130569	5.23582	0.382506	16	GATTCGGGAAGCAACCCAGCATCCGATCGACCTCCCGCCC	CCTTGACCTCTTGATCCCCC	-
M105	OSR2_HUMAN.H11MO.0.C	-24	0.0133571	5.3562	0.382506	16	GATTCGGGAAGCAACCCAGCATCCGATCGACCTCCCGCCC	GCTGCTGCTTCTGCTG	+
M105	ZBT17_HUMAN.H11MO.0.A	-19	0.0147567	5.91744	0.383559	19	GATTCGGGAAGCAACCCAGCATCCGATCGACCTCCCGCCC	CTTCCCCTCCCCCACCCTC	-
M105	RXRA_HUMAN.H11MO.0.A	-24	0.0148046	5.93663	0.383559	16	GATTCGGGAAGCAACCCAGCATCCGATCGACCTCCCGCCC	CTCTGACCTCTGCCTCCCCC	-
M105	ETS1_HUMAN.H11MO.0.A	-27	0.0161434	6.47349	0.383559	13	GATTCGGGAAGCAACCCAGCATCCGATCGACCTCCCGCCC	CCACTTCCTGTCT	-
M105	ETS2_HUMAN.H11MO.0.B	-26	0.0161434	6.47349	0.383559	13	GATTCGGGAAGCAACCCAGCATCCGATCGACCTCCCGCCC	TCCTCTTCCTTCC	-
M105	ZN263_HUMAN.H11MO.0.A	-25	0.0178372	7.15272	0.383559	15	GATTCGGGAAGCAACCCAGCATCCGATCGACCTCCCGCCC	CTCCTCCTCTCCCTCCTCCC	-
M105	ZN770_HUMAN.H11MO.0.C	-27	0.018442	7.39525	0.383559	13	GATTCGGGAAGCAACCCAGCATCCGATCGACCTCCCGCCC	GATCCTCCCGCCTCAGCCTCCC	-
M105	E2F4_HUMAN.H11MO.0.A	-29	0.0188417	7.55551	0.383559	11	GATTCGGGAAGCAACCCAGCATCCGATCGACCTCCCGCCC	ATTTCCCGCCCCC	-
M105	EGR2_HUMAN.H11MO.0.A	-22	0.0198693	7.9676	0.383559	18	GATTCGGGAAGCAACCCAGCATCCGATCGACCTCCCGCCC	CCCCTCCCACACCCCCCC	-
M105	ZSC31_HUMAN.H11MO.0.C	-21	0.0198693	7.9676	0.383559	18	GATTCGGGAAGCAACCCAGCATCCGATCGACCTCCCGCCC	CATAACTGCCCTGCTGCC	-
M105	E2F3_HUMAN.H11MO.0.A	-30	0.0199443	7.99768	0.383559	10	GATTCGGGAAGCAACCCAGCATCCGATCGACCTCCCGCCC	TTTCCCGCCCT	-
M105	USF2_HUMAN.H11MO.0.A	-22	0.0202552	8.12235	0.383559	18	GATTCGGGAAGCAACCCAGCATCCGATCGACCTCCCGCCC	CGCCGCGGCCACGTGACCC	-
M105	NR2C1_HUMAN.H11MO.0.C	-26	0.0203389	8.15589	0.383559	13	GATTCGGGAAGCAACCCAGCATCCGATCGACCTCCCGCCC	CTGACCTCTGGCC	-
M105	COT1_HUMAN.H11MO.0.C	-24	0.0209933	8.41831	0.386475	16	GATTCGGGAAGCAACCCAGCATCCGATCGACCTCCCGCCC	CCCTGACCTCTGACCCC	-
M105	E2F1_HUMAN.H11MO.0.A	-29	0.0222137	8.9077	0.399432	11	GATTCGGGAAGCAACCCAGCATCCGATCGACCTCCCGCCC	CTTTCCCGCCCCCC	-
M105	SALL4_HUMAN.H11MO.0.B	-29	0.0240984	9.66345	0.41504	10	GATTCGGGAAGCAACCCAGCATCCGATCGACCTCCCGCCC	CCCACCCTCC	-
M105	ZN341_HUMAN.H11MO.0.C	-18	0.0246921	9.90155	0.41504	22	GATTCGGGAAGCAACCCAGCATCCGATCGACCTCCCGCCC	GCTCTTCCCTCCCCCCCCCCCC	-
M105	ZN554_HUMAN.H11MO.0.C	-5	0.0272827	10.9404	0.439477	20	GATTCGGGAAGCAACCCAGCATCCGATCGACCTCCCGCCC	GCTGAGCCATGTGGGGTGCT	+
M105	MXI1_HUMAN.H11MO.0.A	-23	0.0291745	11.699	0.444416	15	GATTCGGGAAGCAACCCAGCATCCGATCGACCTCCCGCCC	CCCGCCGCCACGTGC	-
M105	E2F7_HUMAN.H11MO.0.B	-28	0.0295676	11.8566	0.444416	12	GATTCGGGAAGCAACCCAGCATCCGATCGACCTCCCGCCC	CCTTTCCCGCCCC	-
M105	ZBTB6_HUMAN.H11MO.0.C	-28	0.0295676	11.8566	0.444416	12	GATTCGGGAAGCAACCCAGCATCCGATCGACCTCCCGCCC	CGGCTCCAGCACC	-
M105	ZN549_HUMAN.H11MO.0.C	6	0.0307253	12.3208	0.444416	14	GATTCGGGAAGCAACCCAGCATCCGATCGACCTCCCGCCC	ATTCATGAATTGGGCAGCAC	+
M105	ELK4_HUMAN.H11MO.0.A	-27	0.0324735	13.0219	0.456517	12	GATTCGGGAAGCAACCCAGCATCCGATCGACCTCCCGCCC	CCACTTCCGGTC	-
M105	ZN467_HUMAN.H11MO.0.C	-24	0.0347424	13.9317	0.476764	16	GATTCGGGAAGCAACCCAGCATCCGATCGACCTCCCGCCC	CCCCCCCCCCCCTCCCCTCCCC	-
M105	PTF1A_HUMAN.H11MO.0.B	-20	0.0372889	14.9528	0.480781	18	GATTCGGGAAGCAACCCAGCATCCGATCGACCTCCCGCCC	GGGAAAGGGGGCAGCTGG	-
M105	KLF3_HUMAN.H11MO.0.B	-23	0.0373086	14.9607	0.480781	17	GATTCGGGAAGCAACCCAGCATCCGATCGACCTCCCGCCC	CCCGGCCCCGCCCCTCCCC	-
M107	ZN563_HUMAN.H11MO.0.C	-12	0.00135561	0.543599	0.25391	21	CCCCTCCCCTCCTCAGCTGGAGCCGCCCAGCCCGGCCAGG	GCAGCTGCCAGTGAGGATCCC	-
M107	RXRA_HUMAN.H11MO.0.A	-17	0.00139986	0.561342	0.25391	20	CCCCTCCCCTCCTCAGCTGGAGCCGCCCAGCCCGGCCAGG	GGGGGAGGCAGAGGTCAGAG	+
M107	RFX5_HUMAN.H11MO.0.A	-11	0.00174829	0.701066	0.25391	20	CCCCTCCCCTCCTCAGCTGGAGCCGCCCAGCCCGGCCAGG	GTCAGCTGTTGCTAGGCAGA	+
M107	THAP1_HUMAN.H11MO.0.C	-3	0.00258087	1.03493	0.25391	22	CCCCTCCCCTCCTCAGCTGGAGCCGCCCAGCCCGGCCAGG	GCCCGCAGCCAAGATGGCGGCG	-
M107	THA_HUMAN.H11MO.0.C	-18	0.00306293	1.22823	0.25391	17	CCCCTCCCCTCCTCAGCTGGAGCCGCCCAGCCCGGCCAGG	GGGTCACTTCAGGTCAG	+
M107	ZN341_HUMAN.H11MO.0.C	5	0.00316008	1.26719	0.25391	17	CCCCTCCCCTCCTCAGCTGGAGCCGCCCAGCCCGGCCAGG	GCTCTTCCCTCCCCCCCCCCCC	-
M107	PATZ1_HUMAN.H11MO.0.C	2	0.00337867	1.35485	0.25391	20	CCCCTCCCCTCCTCAGCTGGAGCCGCCCAGCCCGGCCAGG	CCTCCCCCCCCGCCCCCTCCCC	-
M107	LYL1_HUMAN.H11MO.0.A	-12	0.00344796	1.38263	0.25391	14	CCCCTCCCCTCCTCAGCTGGAGCCGCCCAGCCCGGCCAGG	CCAGCTGTTTCCTG	+
M107	RARG_HUMAN.H11MO.0.B	-6	0.00356081	1.42788	0.25391	18	CCCCTCCCCTCCTCAGCTGGAGCCGCCCAGCCCGGCCAGG	CCCAGGTCACTCTGACCT	-
M107	VEZF1_HUMAN.H11MO.0.C	-5	0.00570757	2.28874	0.367898	22	CCCCTCCCCTCCTCAGCTGGAGCCGCCCAGCCCGGCCAGG	CCCCTCCCCCTCCCCCCTCCCC	-
M107	NR1D1_HUMAN.H11MO.0.B	-7	0.00656646	2.63315	0.367898	19	CCCCTCCCCTCCTCAGCTGGAGCCGCCCAGCCCGGCCAGG	CCTTCTGACCCACTTCCCT	-
M107	ZN335_HUMAN.H11MO.0.A	-15	0.0088907	3.56517	0.435308	22	CCCCTCCCCTCCTCAGCTGGAGCCGCCCAGCCCGGCCAGG	TCAGGCAGCGCCGAGGACAGCC	-
M107	KLF6_HUMAN.H11MO.0.A	-18	0.00987973	3.96177	0.435308	19	CCCCTCCCCTCCTCAGCTGGAGCCGCCCAGCCCGGCCAGG	GGAAGGGCGGGGCCGGGGG	+
M107	OLIG2_HUMAN.H11MO.0.B	-12	0.0104398	4.18635	0.435308	18	CCCCTCCCCTCCTCAGCTGGAGCCGCCCAGCCCGGCCAGG	CCAGCTGTTTCCCTTCTG	+
M107	SP3_HUMAN.H11MO.0.B	-5	0.0105445	4.22835	0.435308	20	CCCCTCCCCTCCTCAGCTGGAGCCGCCCAGCCCGGCCAGG	CCCCGGCCCCGCCCCCCCCC	-
M108	THAP1_HUMAN.H11MO.0.C	-18	5.04479e-05	0.0202296	0.0400541	22	GGCGGTGCCCGTGGGAGAGGGCTGACGGCACTAGGCGGTG	GCCCGCAGCCAAGATGGCGGCG	-
M108	ZN563_HUMAN.H11MO.0.C	-4	0.0001648	0.0660848	0.0654231	21	GGCGGTGCCCGTGGGAGAGGGCTGACGGCACTAGGCGGTG	GGGATCCTCACTGGCAGCTGC	+
M108	RXRA_HUMAN.H11MO.0.A	-6	0.000407856	0.16355	0.0944896	20	GGCGGTGCCCGTGGGAGAGGGCTGACGGCACTAGGCGGTG	GGGGGAGGCAGAGGTCAGAG	+
M108	LYL1_HUMAN.H11MO.0.A	-14	0.000476036	0.190891	0.0944896	14	GGCGGTGCCCGTGGGAGAGGGCTGACGGCACTAGGCGGTG	CAGGAAACAGCTGG	-
M108	NR1H4_HUMAN.H11MO.0.B	-16	0.000657975	0.263848	0.104483	19	GGCGGTGCCCGTGGGAGAGGGCTGACGGCACTAGGCGGTG	GGGGTCAATGACCCCGAGG	+
M108	RARG_HUMAN.H11MO.0.B	-17	0.00121758	0.488251	0.131072	18	GGCGGTGCCCGTGGGAGAGGGCTGACGGCACTAGGCGGTG	AGGTCAGAGTGACCTGGG	+
M108	PTF1A_HUMAN.H11MO.0.B	-10	0.00132067	0.52959	0.131072	18	GGCGGTGCCCGTGGGAGAGGGCTGACGGCACTAGGCGGTG	GGGAAAGGGGGCAGCTGG	-
M108	OLIG2_HUMAN.H11MO.0.B	-10	0.00269318	1.07996	0.237589	18	GGCGGTGCCCGTGGGAGAGGGCTGACGGCACTAGGCGGTG	CAGAAGGGAAACAGCTGG	-
M108	NFIC_HUMAN.H11MO.0.A	-9	0.00339884	1.36294	0.269858	17	GGCGGTGCCCGTGGGAGAGGGCTGACGGCACTAGGCGGTG	CTTGGCAGGGAGCCAAG	-
M108	ZN554_HUMAN.H11MO.0.C	-20	0.00427856	1.7157	0.306293	20	GGCGGTGCCCGTGGGAGAGGGCTGACGGCACTAGGCGGTG	GCTGAGCCATGTGGGGTGCT	+
M108	CLOCK_HUMAN.H11MO.0.C	-3	0.0046293	1.85635	0.306293	14	GGCGGTGCCCGTGGGAGAGGGCTGACGGCACTAGGCGGTG	TGTTCACGTGTCTG	-
M108	KLF6_HUMAN.H11MO.0.A	-12	0.00687394	2.75645	0.419823	19	GGCGGTGCCCGTGGGAGAGGGCTGACGGCACTAGGCGGTG	GGAAGGGCGGGGCCGGGGG	+
M108	SP2_HUMAN.H11MO.0.A	-11	0.00814894	3.26772	0.462144	22	GGCGGTGCCCGTGGGAGAGGGCTGACGGCACTAGGCGGTG	GGGGGGGGGGCGGGGCCGGGGG	+
M108	MXI1_HUMAN.H11MO.0.A	-6	0.00937654	3.75999	0.469523	15	GGCGGTGCCCGTGGGAGAGGGCTGACGGCACTAGGCGGTG	GCACGTGGCGGCGGG	+
M114	ZN563_HUMAN.H11MO.0.C	-11	4.43013e-05	0.0177648	0.0221926	21	TGTTTTGGCCGGGCTTCTGGAGTGGGAGGTGCCTCCGGCC	GGGATCCTCACTGGCAGCTGC	+
M114	ZN341_HUMAN.H11MO.0.C	-10	5.65524e-05	0.0226775	0.0221926	22	TGTTTTGGCCGGGCTTCTGGAGTGGGAGGTGCCTCCGGCC	GGGGGGGGGGGGAGGGAAGAGC	+
M114	SP3_HUMAN.H11MO.0.B	-17	0.00015839	0.0635145	0.034425	20	TGTTTTGGCCGGGCTTCTGGAGTGGGAGGTGCCTCCGGCC	GGGGGGGGGCGGGGCCGGGG	+
M114	SP2_HUMAN.H11MO.0.A	-16	0.000175448	0.0703545	0.034425	22	TGTTTTGGCCGGGCTTCTGGAGTGGGAGGTGCCTCCGGCC	GGGGGGGGGGCGGGGCCGGGGG	+
M114	PATZ1_HUMAN.H11MO.0.C	-16	0.000291052	0.116712	0.0456864	22	TGTTTTGGCCGGGCTTCTGGAGTGGGAGGTGCCTCCGGCC	GGGGAGGGGGCGGGGGGGGAGG	+
M114	ZBT17_HUMAN.H11MO.0.A	-15	0.000632823	0.253762	0.0827783	19	TGTTTTGGCCGGGCTTCTGGAGTGGGAGGTGCCTCCGGCC	GAGGGTGGGGGAGGGGAAG	+
M114	SP4_HUMAN.H11MO.0.A	-16	0.00123971	0.497125	0.128212	20	TGTTTTGGCCGGGCTTCTGGAGTGGGAGGTGCCTCCGGCC	GGGAAGGGGGCGGGGCCGGG	+
M114	KLF6_HUMAN.H11MO.0.A	-19	0.00130687	0.524055	0.128212	19	TGTTTTGGCCGGGCTTCTGGAGTGGGAGGTGCCTCCGGCC	GGAAGGGCGGGGCCGGGGG	+
M114	VEZF1_HUMAN.H11MO.0.C	-9	0.00149173	0.598182	0.130087	22	TGTTTTGGCCGGGCTTCTGGAGTGGGAGGTGCCTCCGGCC	GGGGAGGGGGGAGGGGGAGGGG	+
M114	EGR1_HUMAN.H11MO.0.A	-15	0.00214239	0.859098	0.168145	17	TGTTTTGGCCGGGCTTCTGGAGTGGGAGGTGCCTCCGGCC	GAGGGCGTGGGCGGGGG	+
M114	SUH_HUMAN.H11MO.0.A	-18	0.00339233	1.36033	0.229586	11	TGTTTTGGCCGGGCTTCTGGAGTGGGAGGTGCCTCCGGCC	GGCGTGGGAAA	+
M114	OSR2_HUMAN.H11MO.0.C	-6	0.00413959	1.65997	0.229586	16	TGTTTTGGCCGGGCTTCTGGAGTGGGAGGTGCCTCCGGCC	GCTGCTGCTTCTGCTG	+
M114	KLF3_HUMAN.H11MO.0.B	-17	0.00417072	1.67246	0.229586	19	TGTTTTGGCCGGGCTTCTGGAGTGGGAGGTGCCTCCGGCC	GGGGAGGGGCGGGGCCGGG	+
M114	ZN770_HUMAN.H11MO.0.C	-10	0.00460844	1.84798	0.229586	22	TGTTTTGGCCGGGCTTCTGGAGTGGGAGGTGCCTCCGGCC	GGGAGGCTGAGGCGGGAGGATC	+
M114	THAP1_HUMAN.H11MO.0.C	-11	0.00489487	1.96284	0.229586	22	TGTTTTGGCCGGGCTTCTGGAGTGGGAGGTGCCTCCGGCC	CGCCGCCATCTTGGCTGCGGGC	+
M114	WT1_HUMAN.H11MO.0.C	-17	0.00497288	1.99412	0.229586	20	TGTTTTGGCCGGGCTTCTGGAGTGGGAGGTGCCTCCGGCC	GGGCGGGGGAGGAGGGGGGG	+
M114	E2F6_HUMAN.H11MO.0.A	-18	0.00578472	2.31967	0.252229	13	TGTTTTGGCCGGGCTTCTGGAGTGGGAGGTGCCTCCGGCC	GGGGCGGGAAGGG	+
M114	EGR2_HUMAN.H11MO.0.A	-13	0.0062047	2.48808	0.256302	18	TGTTTTGGCCGGGCTTCTGGAGTGGGAGGTGCCTCCGGCC	GGGGGGGTGTGGGAGGGG	+
M114	SRBP2_HUMAN.H11MO.0.B	-18	0.00677966	2.71864	0.25724	13	TGTTTTGGCCGGGCTTCTGGAGTGGGAGGTGCCTCCGGCC	GGGTGGGGTGAGG	+
M114	ZIC1_HUMAN.H11MO.0.B	-22	0.00688291	2.76005	0.25724	9	TGTTTTGGCCGGGCTTCTGGAGTGGGAGGTGCCTCCGGCC	GGGGTGGTC	+
M114	LYL1_HUMAN.H11MO.0.A	-24	0.00759874	3.0471	0.271085	14	TGTTTTGGCCGGGCTTCTGGAGTGGGAGGTGCCTCCGGCC	CCAGCTGTTTCCTG	+
M114	ZN335_HUMAN.H11MO.0.A	-14	0.00882568	3.5391	0.293372	22	TGTTTTGGCCGGGCTTCTGGAGTGGGAGGTGCCTCCGGCC	GGCTGTCCTCGGCGCTGCCTGA	+
M114	IKZF1_HUMAN.H11MO.0.C	-21	0.00897107	3.5974	0.293372	8	TGTTTTGGCCGGGCTTCTGGAGTGGGAGGTGCCTCCGGCC	TTGGGAGA	+
M114	MAZ_HUMAN.H11MO.0.A	-9	0.009349	3.74895	0.293502	22	TGTTTTGGCCGGGCTTCTGGAGTGGGAGGTGCCTCCGGCC	GGGGGAGGGGGGGGGGGGGGGG	+
M114	E2F7_HUMAN.H11MO.0.B	-18	0.010783	4.32397	0.3255	13	TGTTTTGGCCGGGCTTCTGGAGTGGGAGGTGCCTCCGGCC	GGGGCGGGAAAGG	+
M114	BC11A_HUMAN.H11MO.0.A	-18	0.0134935	5.4109	0.38578	17	TGTTTTGGCCGGGCTTCTGGAGTGGGAGGTGCCTCCGGCC	AAAAGAGGAAGTGAAAA	+
M114	NR1H4_HUMAN.H11MO.0.B	-20	0.013763	5.51895	0.38578	19	TGTTTTGGCCGGGCTTCTGGAGTGGGAGGTGCCTCCGGCC	GGGGTCAATGACCCCGAGG	+
M114	SMAD3_HUMAN.H11MO.0.B	-7	0.0165538	6.63807	0.421855	12	TGTTTTGGCCGGGCTTCTGGAGTGGGAGGTGCCTCCGGCC	CTCTGTCACCTG	+
M114	KLF9_HUMAN.H11MO.0.C	-18	0.0166624	6.68164	0.421855	15	TGTTTTGGCCGGGCTTCTGGAGTGGGAGGTGCCTCCGGCC	GGAGGGGGCGTGGCC	+
M114	MZF1_HUMAN.H11MO.0.B	-19	0.0181167	7.2648	0.44434	13	TGTTTTGGCCGGGCTTCTGGAGTGGGAGGTGCCTCCGGCC	GGAGGGGATTGGG	+
M114	ZN322_HUMAN.H11MO.0.B	-15	0.0209067	8.38357	0.482605	20	TGTTTTGGCCGGGCTTCTGGAGTGGGAGGTGCCTCCGGCC	CCAGGCTCTGTACCAGGCTC	-
M114	ZN281_HUMAN.H11MO.0.A	-17	0.021717	8.7085	0.486987	15	TGTTTTGGCCGGGCTTCTGGAGTGGGAGGTGCCTCCGGCC	GGGTGGGGGAGGGGA	+
M116	Z324A_HUMAN.H11MO.0.C	-11	0.00010285	0.041243	0.053444	23	TAGCGGGGTGTGGTCACGAGAGCCTGCGATGTCGGGTTCG	TATCAAACCATCCTTTGCTGCCA	+
M116	ZN341_HUMAN.H11MO.0.C	-1	0.000151127	0.0606019	0.053444	22	TAGCGGGGTGTGGTCACGAGAGCCTGCGATGTCGGGTTCG	GGGGGGGGGGGGAGGGAAGAGC	+
M116	PAX5_HUMAN.H11MO.0.A	-7	0.000207122	0.083056	0.053444	21	TAGCGGGGTGTGGTCACGAGAGCCTGCGATGTCGGGTTCG	GCCTGGGCAGCAGAGCGTGAC	+
M116	RARG_HUMAN.H11MO.0.B	-10	0.00049612	0.198944	0.0960108	18	TAGCGGGGTGTGGTCACGAGAGCCTGCGATGTCGGGTTCG	AGGTCAGAGTGACCTGGG	+
M116	THAP1_HUMAN.H11MO.0.C	-15	0.00142444	0.571199	0.163847	22	TAGCGGGGTGTGGTCACGAGAGCCTGCGATGTCGGGTTCG	GCCCGCAGCCAAGATGGCGGCG	-
M116	KLF6_HUMAN.H11MO.0.A	-1	0.00148164	0.594139	0.163847	19	TAGCGGGGTGTGGTCACGAGAGCCTGCGATGTCGGGTTCG	GGAAGGGCGGGGCCGGGGG	+
M116	ZN563_HUMAN.H11MO.0.C	-18	0.00212314	0.851379	0.190568	21	TAGCGGGGTGTGGTCACGAGAGCCTGCGATGTCGGGTTCG	GGGATCCTCACTGGCAGCTGC	+
M116	SP3_HUMAN.H11MO.0.B	-1	0.00221564	0.888471	0.190568	20	TAGCGGGGTGTGGTCACGAGAGCCTGCGATGTCGGGTTCG	GGGGGGGGGCGGGGCCGGGG	+
M116	TBX21_HUMAN.H11MO.0.A	-1	0.00293979	1.17886	0.225912	13	TAGCGGGGTGTGGTCACGAGAGCCTGCGATGTCGGGTTCG	GTGGAGGTGTGAA	+
M116	ZN335_HUMAN.H11MO.0.A	-5	0.00323526	1.29734	0.225912	22	TAGCGGGGTGTGGTCACGAGAGCCTGCGATGTCGGGTTCG	GGCTGTCCTCGGCGCTGCCTGA	+
M116	SRBP2_HUMAN.H11MO.0.B	-5	0.00350208	1.40434	0.225912	13	TAGCGGGGTGTGGTCACGAGAGCCTGCGATGTCGGGTTCG	GGGTGGGGTGAGG	+
M116	ZN770_HUMAN.H11MO.0.C	-19	0.00449753	1.80351	0.251604	21	TAGCGGGGTGTGGTCACGAGAGCCTGCGATGTCGGGTTCG	GATCCTCCCGCCTCAGCCTCCC	-
M116	COT1_HUMAN.H11MO.0.C	-2	0.0050838	2.03861	0.251604	17	TAGCGGGGTGTGGTCACGAGAGCCTGCGATGTCGGGTTCG	GGGGTCAGAGGTCAGGG	+
M116	SP2_HUMAN.H11MO.0.A	0	0.00512067	2.05339	0.251604	22	TAGCGGGGTGTGGTCACGAGAGCCTGCGATGTCGGGTTCG	GGGGGGGGGGCGGGGCCGGGGG	+
M116	KLF3_HUMAN.H11MO.0.B	1	0.00542691	2.17619	0.251604	18	TAGCGGGGTGTGGTCACGAGAGCCTGCGATGTCGGGTTCG	GGGGAGGGGCGGGGCCGGG	+
M116	RXRA_HUMAN.H11MO.0.A	1	0.00585054	2.34607	0.251604	19	TAGCGGGGTGTGGTCACGAGAGCCTGCGATGTCGGGTTCG	GGGGGAGGCAGAGGTCAGAG	+
M116	PATZ1_HUMAN.H11MO.0.C	-4	0.00661522	2.6527	0.26211	22	TAGCGGGGTGTGGTCACGAGAGCCTGCGATGTCGGGTTCG	GGGGAGGGGGCGGGGGGGGAGG	+
M116	ESR2_HUMAN.H11MO.0.A	-10	0.00677204	2.71559	0.26211	15	TAGCGGGGTGTGGTCACGAGAGCCTGCGATGTCGGGTTCG	AGGTCACCCTGACCT	+
M116	RARA_HUMAN.H11MO.0.A	-7	0.00714521	2.86523	0.263384	20	TAGCGGGGTGTGGTCACGAGAGCCTGCGATGTCGGGTTCG	GGGGGATCAAGAGGTCAAGG	+
M116	ZIC1_HUMAN.H11MO.0.B	-6	0.00833099	3.34073	0.293135	9	TAGCGGGGTGTGGTCACGAGAGCCTGCGATGTCGGGTTCG	GGGGTGGTC	+
M116	THA_HUMAN.H11MO.0.C	-5	0.00900665	3.61167	0.30313	17	TAGCGGGGTGTGGTCACGAGAGCCTGCGATGTCGGGTTCG	GGGTCACTTCAGGTCAG	+
M116	PTF1A_HUMAN.H11MO.0.B	-9	0.0099009	3.97026	0.319342	18	TAGCGGGGTGTGGTCACGAGAGCCTGCGATGTCGGGTTCG	GGGAAAGGGGGCAGCTGG	-
M116	KLF15_HUMAN.H11MO.0.A	6	0.0129516	5.19359	0.384324	13	TAGCGGGGTGTGGTCACGAGAGCCTGCGATGTCGGGTTCG	GGGGAGGAGCAGGGGGGGG	+
M116	SALL4_HUMAN.H11MO.0.B	-2	0.0141206	5.66236	0.390381	10	TAGCGGGGTGTGGTCACGAGAGCCTGCGATGTCGGGTTCG	GGAGGGTGGG	+
M116	USF2_HUMAN.H11MO.0.A	-10	0.0157057	6.29798	0.405	19	TAGCGGGGTGTGGTCACGAGAGCCTGCGATGTCGGGTTCG	GGGTCACGTGGCCGCGGCG	+
M116	ZN667_HUMAN.H11MO.0.C	-6	0.0157057	6.29798	0.405	19	TAGCGGGGTGTGGTCACGAGAGCCTGCGATGTCGGGTTCG	GCTGAGCTTTTAAGGCCAC	-
M116	ELF2_HUMAN.H11MO.0.C	-26	0.0167422	6.71361	0.405	13	TAGCGGGGTGTGGTCACGAGAGCCTGCGATGTCGGGTTCG	CCACTTCCGGGTT	-
M116	SRBP1_HUMAN.H11MO.0.A	-6	0.0209291	8.39258	0.425013	11	TAGCGGGGTGTGGTCACGAGAGCCTGCGATGTCGGGTTCG	GGTGGGGTGAG	+
M116	VEZF1_HUMAN.H11MO.0.C	1	0.0222344	8.91601	0.425013	21	TAGCGGGGTGTGGTCACGAGAGCCTGCGATGTCGGGTTCG	GGGGAGGGGGGAGGGGGAGGGG	+
M116	ATF3_HUMAN.H11MO.0.A	-11	0.0228039	9.14437	0.425013	11	TAGCGGGGTGTGGTCACGAGAGCCTGCGATGTCGGGTTCG	GGTGACGTGAT	+
M116	ZBT17_HUMAN.H11MO.0.A	1	0.0228896	9.17873	0.425013	18	TAGCGGGGTGTGGTCACGAGAGCCTGCGATGTCGGGTTCG	GAGGGTGGGGGAGGGGAAG	+
M116	EGR1_HUMAN.H11MO.0.A	-3	0.0231738	9.29269	0.425013	17	TAGCGGGGTGTGGTCACGAGAGCCTGCGATGTCGGGTTCG	GAGGGCGTGGGCGGGGG	+
M116	GABPA_HUMAN.H11MO.0.A	-26	0.0232932	9.34058	0.425013	14	TAGCGGGGTGTGGTCACGAGAGCCTGCGATGTCGGGTTCG	CCACTTCCGGTTCC	-
M116	TAF1_HUMAN.H11MO.0.A	0	0.024224	9.71383	0.425013	16	TAGCGGGGTGTGGTCACGAGAGCCTGCGATGTCGGGTTCG	AAGATGGCGGCGGCGG	+
M116	OLIG2_HUMAN.H11MO.0.B	-22	0.0247071	9.90754	0.425013	18	TAGCGGGGTGTGGTCACGAGAGCCTGCGATGTCGGGTTCG	CCAGCTGTTTCCCTTCTG	+
M116	CLOCK_HUMAN.H11MO.0.C	-23	0.0268851	10.7809	0.452426	14	TAGCGGGGTGTGGTCACGAGAGCCTGCGATGTCGGGTTCG	CAGACACGTGAACA	+
M116	MAFF_HUMAN.H11MO.0.B	-19	0.0279987	11.2275	0.461141	18	TAGCGGGGTGTGGTCACGAGAGCCTGCGATGTCGGGTTCG	AAAAATGCTGACTCAGCA	-
M116	ZN394_HUMAN.H11MO.0.C	-19	0.0319233	12.8012	0.484541	20	TAGCGGGGTGTGGTCACGAGAGCCTGCGATGTCGGGTTCG	ATTCCATTCTATTCCATTCT	-
M116	MAF_HUMAN.H11MO.0.A	-14	0.0329595	13.2168	0.485133	19	TAGCGGGGTGTGGTCACGAGAGCCTGCGATGTCGGGTTCG	TTGCTGAGTCAGCAGATTC	-
M116	LYL1_HUMAN.H11MO.0.A	-22	0.0332228	13.3224	0.485133	14	TAGCGGGGTGTGGTCACGAGAGCCTGCGATGTCGGGTTCG	CCAGCTGTTTCCTG	+
M116	BRAC_HUMAN.H11MO.0.A	-15	0.0338424	13.5708	0.485133	20	TAGCGGGGTGTGGTCACGAGAGCCTGCGATGTCGGGTTCG	ATTTCACACCTCCCTGCTAA	-
M116	NR1D1_HUMAN.H11MO.0.B	-2	0.0349828	14.0281	0.487575	19	TAGCGGGGTGTGGTCACGAGAGCCTGCGATGTCGGGTTCG	AGGGAAGTGGGTCAGAAGG	+
M116	SP4_HUMAN.H11MO.0.A	0	0.0358652	14.3819	0.487575	20	TAGCGGGGTGTGGTCACGAGAGCCTGCGATGTCGGGTTCG	GGGAAGGGGGCGGGGCCGGG	+
M116	OSR2_HUMAN.H11MO.0.C	-14	0.0359024	14.3968	0.487575	16	TAGCGGGGTGTGGTCACGAGAGCCTGCGATGTCGGGTTCG	CAGCAGAAGCAGCAGC	-
M120	RXRA_HUMAN.H11MO.0.A	-14	1.85422e-05	0.00743544	0.0147027	20	AGCCTGTCCTGACAGCCAGAGCCCCGTTTCACTGGGCCAG	CTCTGACCTCTGCCTCCCCC	-
M120	NR1D1_HUMAN.H11MO.0.B	-12	0.000218998	0.087818	0.0629653	19	AGCCTGTCCTGACAGCCAGAGCCCCGTTTCACTGGGCCAG	CCTTCTGACCCACTTCCCT	-
M120	NR1H3_HUMAN.H11MO.0.B	-9	0.000238225	0.0955284	0.0629653	19	AGCCTGTCCTGACAGCCAGAGCCCCGTTTCACTGGGCCAG	TGACCTGCAGTGACCTCTG	-
M120	ZN554_HUMAN.H11MO.0.C	-17	0.000375772	0.150684	0.0654446	20	AGCCTGTCCTGACAGCCAGAGCCCCGTTTCACTGGGCCAG	AGCACCCCACATGGCTCAGC	-
M120	ZN563_HUMAN.H11MO.0.C	-4	0.000412676	0.165483	0.0654446	21	AGCCTGTCCTGACAGCCAGAGCCCCGTTTCACTGGGCCAG	GCAGCTGCCAGTGAGGATCCC	-
M120	Z324A_HUMAN.H11MO.0.C	-14	0.00173698	0.696528	0.22955	23	AGCCTGTCCTGACAGCCAGAGCCCCGTTTCACTGGGCCAG	TATCAAACCATCCTTTGCTGCCA	+
M120	THA_HUMAN.H11MO.0.C	-8	0.00380768	1.52688	0.41784	17	AGCCTGTCCTGACAGCCAGAGCCCCGTTTCACTGGGCCAG	CTGACCTGAAGTGACCC	-
M120	BC11A_HUMAN.H11MO.0.A	-12	0.0051349	2.0591	0.41784	17	AGCCTGTCCTGACAGCCAGAGCCCCGTTTCACTGGGCCAG	TTTTCACTTCCTCTTTT	-
M120	RARG_HUMAN.H11MO.0.B	-18	0.0051455	2.06334	0.41784	18	AGCCTGTCCTGACAGCCAGAGCCCCGTTTCACTGGGCCAG	AGGTCAGAGTGACCTGGG	+
M120	BRAC_HUMAN.H11MO.0.A	-12	0.0072489	2.90681	0.436462	20	AGCCTGTCCTGACAGCCAGAGCCCCGTTTCACTGGGCCAG	ATTTCACACCTCCCTGCTAA	-
M120	GATA1_HUMAN.H11MO.0.A	-6	0.00760635	3.05015	0.436462	19	AGCCTGTCCTGACAGCCAGAGCCCCGTTTCACTGGGCCAG	TCTTATCTGTCCCCGCCAG	-
M120	VEZF1_HUMAN.H11MO.0.C	-10	0.00814854	3.26756	0.436462	22	AGCCTGTCCTGACAGCCAGAGCCCCGTTTCACTGGGCCAG	CCCCTCCCCCTCCCCCCTCCCC	-
M120	ZN394_HUMAN.H11MO.0.C	-8	0.00825663	3.31091	0.436462	20	AGCCTGTCCTGACAGCCAGAGCCCCGTTTCACTGGGCCAG	ATTCCATTCTATTCCATTCT	-
M120	PATZ1_HUMAN.H11MO.0.C	-7	0.00920964	3.69307	0.441085	22	AGCCTGTCCTGACAGCCAGAGCCCCGTTTCACTGGGCCAG	CCTCCCCCCCCGCCCCCTCCCC	-
M120	TBX21_HUMAN.H11MO.0.A	-14	0.00971007	3.89374	0.441085	13	AGCCTGTCCTGACAGCCAGAGCCCCGTTTCACTGGGCCAG	TTCACACCTCCAC	-
M120	RFX5_HUMAN.H11MO.0.A	-20	0.0100129	4.01518	0.441085	20	AGCCTGTCCTGACAGCCAGAGCCCCGTTTCACTGGGCCAG	GTCAGCTGTTGCTAGGCAGA	+
M121	RXRA_HUMAN.H11MO.0.A	-13	0.00191372	0.7674	0.406828	20	CCCGGAGCACACCGATGCAGCCGGGGGCCCGCCTGCTCGG	GGGGGAGGCAGAGGTCAGAG	+
M121	SP3_HUMAN.H11MO.0.B	-18	0.00205088	0.822401	0.406828	20	CCCGGAGCACACCGATGCAGCCGGGGGCCCGCCTGCTCGG	GGGGGGGGGCGGGGCCGGGG	+
M121	SP2_HUMAN.H11MO.0.A	-17	0.00422055	1.69244	0.406828	22	CCCGGAGCACACCGATGCAGCCGGGGGCCCGCCTGCTCGG	GGGGGGGGGGCGGGGCCGGGGG	+
M121	KLF3_HUMAN.H11MO.0.B	-18	0.0057601	2.3098	0.406828	19	CCCGGAGCACACCGATGCAGCCGGGGGCCCGCCTGCTCGG	GGGGAGGGGCGGGGCCGGG	+
M121	NR1D1_HUMAN.H11MO.0.B	-5	0.0057601	2.3098	0.406828	19	CCCGGAGCACACCGATGCAGCCGGGGGCCCGCCTGCTCGG	AGGGAAGTGGGTCAGAAGG	+
M121	ZN563_HUMAN.H11MO.0.C	-11	0.00607058	2.4343	0.406828	21	CCCGGAGCACACCGATGCAGCCGGGGGCCCGCCTGCTCGG	GGGATCCTCACTGGCAGCTGC	+
M121	GATA1_HUMAN.H11MO.0.A	-1	0.00657386	2.63612	0.406828	19	CCCGGAGCACACCGATGCAGCCGGGGGCCCGCCTGCTCGG	TCTTATCTGTCCCCGCCAG	-
M121	THAP1_HUMAN.H11MO.0.C	-12	0.00688794	2.76206	0.406828	22	CCCGGAGCACACCGATGCAGCCGGGGGCCCGCCTGCTCGG	GCCCGCAGCCAAGATGGCGGCG	-
M121	KLF6_HUMAN.H11MO.0.A	-20	0.00701956	2.81484	0.406828	19	CCCGGAGCACACCGATGCAGCCGGGGGCCCGCCTGCTCGG	GGAAGGGCGGGGCCGGGGG	+
M121	ZN341_HUMAN.H11MO.0.C	-10	0.00824156	3.30486	0.406828	22	CCCGGAGCACACCGATGCAGCCGGGGGCCCGCCTGCTCGG	GGGGGGGGGGGGAGGGAAGAGC	+
M121	ZN554_HUMAN.H11MO.0.C	-6	0.0087141	3.49435	0.406828	20	CCCGGAGCACACCGATGCAGCCGGGGGCCCGCCTGCTCGG	GCTGAGCCATGTGGGGTGCT	+
M121	GATA2_HUMAN.H11MO.0.A	-1	0.0124893	5.00821	0.476709	19	CCCGGAGCACACCGATGCAGCCGGGGGCCCGCCTGCTCGG	CCTTATCTCCACCCCCCAG	-
M121	TAL1_HUMAN.H11MO.0.A	-1	0.0124893	5.00821	0.476709	19	CCCGGAGCACACCGATGCAGCCGGGGGCCCGCCTGCTCGG	CCTTATCTGCCCCCCCCAG	-
M121	BRAC_HUMAN.H11MO.0.A	-15	0.0133997	5.37327	0.476709	20	CCCGGAGCACACCGATGCAGCCGGGGGCCCGCCTGCTCGG	TTAGCAGGGAGGTGTGAAAT	+
M121	SP4_HUMAN.H11MO.0.A	-11	0.0133997	5.37327	0.476709	20	CCCGGAGCACACCGATGCAGCCGGGGGCCCGCCTGCTCGG	GGGAAGGGGGCGGGGCCGGG	+
M121	RARG_HUMAN.H11MO.0.B	0	0.0138637	5.55935	0.476709	18	CCCGGAGCACACCGATGCAGCCGGGGGCCCGCCTGCTCGG	CCCAGGTCACTCTGACCT	-
M122	VEZF1_HUMAN.H11MO.0.C	0	4.76567e-05	0.0191103	0.0236058	22	CCCTCCGCGCTCCCAGGGGGTCGGCCTCGGCCGCACGCGT	CCCCTCCCCCTCCCCCCTCCCC	-
M122	SP3_HUMAN.H11MO.0.B	0	8.84605e-05	0.0354726	0.0236058	20	CCCTCCGCGCTCCCAGGGGGTCGGCCTCGGCCGCACGCGT	CCCCGGCCCCGCCCCCCCCC	-
M122	NR1D1_HUMAN.H11MO.0.B	-3	0.000145139	0.0582006	0.0236058	19	CCCTCCGCGCTCCCAGGGGGTCGGCCTCGGCCGCACGCGT	CCTTCTGACCCACTTCCCT	-
M122	THAP1_HUMAN.H11MO.0.C	-10	0.000152966	0.0613394	0.0236058	22	CCCTCCGCGCTCCCAGGGGGTCGGCCTCGGCCGCACGCGT	GCCCGCAGCCAAGATGGCGGCG	-
M122	ZBT17_HUMAN.H11MO.0.A	-1	0.000189022	0.0757979	0.0236058	19	CCCTCCGCGCTCCCAGGGGGTCGGCCTCGGCCGCACGCGT	CTTCCCCTCCCCCACCCTC	-
M122	MAZ_HUMAN.H11MO.0.A	0	0.000194665	0.0780605	0.0236058	22	CCCTCCGCGCTCCCAGGGGGTCGGCCTCGGCCGCACGCGT	CCCCCCCCCCCCCCCCTCCCCC	-
M122	ZN341_HUMAN.H11MO.0.C	7	0.00021081	0.0845347	0.0236058	15	CCCTCCGCGCTCCCAGGGGGTCGGCCTCGGCCGCACGCGT	GCTCTTCCCTCCCCCCCCCCCC	-
M122	EGR1_HUMAN.H11MO.0.A	-1	0.00033023	0.132422	0.0323558	17	CCCTCCGCGCTCCCAGGGGGTCGGCCTCGGCCGCACGCGT	CCCCCGCCCACGCCCTC	-
M122	PATZ1_HUMAN.H11MO.0.C	-4	0.000495469	0.198683	0.0431519	22	CCCTCCGCGCTCCCAGGGGGTCGGCCTCGGCCGCACGCGT	CCTCCCCCCCCGCCCCCTCCCC	-
M122	SP2_HUMAN.H11MO.0.A	0	0.000836213	0.335321	0.0655456	22	CCCTCCGCGCTCCCAGGGGGTCGGCCTCGGCCGCACGCGT	CCCCCGGCCCCGCCCCCCCCCC	-
M122	KLF6_HUMAN.H11MO.0.A	0	0.00108284	0.43422	0.0771612	19	CCCTCCGCGCTCCCAGGGGGTCGGCCTCGGCCGCACGCGT	CCCCCGGCCCCGCCCTTCC	-
M122	ZN554_HUMAN.H11MO.0.C	-5	0.00165583	0.663989	0.0998389	20	CCCTCCGCGCTCCCAGGGGGTCGGCCTCGGCCGCACGCGT	AGCACCCCACATGGCTCAGC	-
M122	SRBP2_HUMAN.H11MO.0.B	-4	0.00238653	0.956997	0.133618	13	CCCTCCGCGCTCCCAGGGGGTCGGCCTCGGCCGCACGCGT	CCTCACCCCACCC	-
M122	ZN563_HUMAN.H11MO.0.C	-19	0.0026022	1.04348	0.13598	21	CCCTCCGCGCTCCCAGGGGGTCGGCCTCGGCCGCACGCGT	GGGATCCTCACTGGCAGCTGC	+
M122	MXI1_HUMAN.H11MO.0.A	-5	0.00356779	1.43069	0.174786	15	CCCTCCGCGCTCCCAGGGGGTCGGCCTCGGCCGCACGCGT	CCCGCCGCCACGTGC	-
M122	RXRA_HUMAN.H11MO.0.A	6	0.00523616	2.0997	0.22431	14	CCCTCCGCGCTCCCAGGGGGTCGGCCTCGGCCGCACGCGT	CTCTGACCTCTGCCTCCCCC	-
M122	ZIC1_HUMAN.H11MO.0.B	-6	0.00558655	2.24021	0.22431	9	CCCTCCGCGCTCCCAGGGGGTCGGCCTCGGCCGCACGCGT	GACCACCCC	-
M122	NFIC_HUMAN.H11MO.0.A	0	0.00586052	2.35007	0.22431	17	CCCTCCGCGCTCCCAGGGGGTCGGCCTCGGCCGCACGCGT	CTTGGCTCCCTGCCAAG	+
M122	SP4_HUMAN.H11MO.0.A	0	0.00600954	2.40983	0.22431	20	CCCTCCGCGCTCCCAGGGGGTCGGCCTCGGCCGCACGCGT	CCCGGCCCCGCCCCCTTCCC	-
M122	RFX5_HUMAN.H11MO.0.A	0	0.00643482	2.58036	0.229266	20	CCCTCCGCGCTCCCAGGGGGTCGGCCTCGGCCGCACGCGT	TCTGCCTAGCAACAGCTGAC	-
M122	EGR2_HUMAN.H11MO.0.A	-4	0.00741907	2.97505	0.252841	18	CCCTCCGCGCTCCCAGGGGGTCGGCCTCGGCCGCACGCGT	CCCCTCCCACACCCCCCC	-
M122	RFX1_HUMAN.H11MO.0.B	-12	0.00857716	3.43944	0.268924	22	CCCTCCGCGCTCCCAGGGGGTCGGCCTCGGCCGCACGCGT	CCGTCGCCATGGCAACCGGGGC	-
M122	KLF3_HUMAN.H11MO.0.B	-1	0.00913333	3.66246	0.275348	19	CCCTCCGCGCTCCCAGGGGGTCGGCCTCGGCCGCACGCGT	CCCGGCCCCGCCCCTCCCC	-
M122	SALL4_HUMAN.H11MO.0.B	-7	0.0123608	4.95669	0.337367	10	CCCTCCGCGCTCCCAGGGGGTCGGCCTCGGCCGCACGCGT	CCCACCCTCC	-
M122	PAX5_HUMAN.H11MO.0.A	-19	0.0137826	5.52683	0.350796	21	CCCTCCGCGCTCCCAGGGGGTCGGCCTCGGCCGCACGCGT	GTCACGCTCTGCTGCCCAGGC	-
M122	RARG_HUMAN.H11MO.0.B	-17	0.0138736	5.56332	0.350796	18	CCCTCCGCGCTCCCAGGGGGTCGGCCTCGGCCGCACGCGT	AGGTCAGAGTGACCTGGG	+
M122	WT1_HUMAN.H11MO.0.C	0	0.0161795	6.48799	0.396317	20	CCCTCCGCGCTCCCAGGGGGTCGGCCTCGGCCGCACGCGT	CCCCCCCTCCTCCCCCGCCC	-
M122	Z324A_HUMAN.H11MO.0.C	0	0.0181143	7.26382	0.430262	23	CCCTCCGCGCTCCCAGGGGGTCGGCCTCGGCCGCACGCGT	TATCAAACCATCCTTTGCTGCCA	+
M122	CLOCK_HUMAN.H11MO.0.C	-7	0.021483	8.61469	0.468574	14	CCCTCCGCGCTCCCAGGGGGTCGGCCTCGGCCGCACGCGT	CAGACACGTGAACA	+
M122	NR1H4_HUMAN.H11MO.0.B	-4	0.0215206	8.62975	0.468574	19	CCCTCCGCGCTCCCAGGGGGTCGGCCTCGGCCGCACGCGT	CCTCGGGGTCATTGACCCC	-
M123	OLIG2_HUMAN.H11MO.0.B	-3	0.000642057	0.257465	0.308072	18	CCGAGCCCTGATGTCATGCAAGCTACCAAACCCCCTAACG	CCAGCTGTTTCCCTTCTG	+
M123	RXRA_HUMAN.H11MO.0.A	-5	0.000974041	0.390591	0.308072	20	CCGAGCCCTGATGTCATGCAAGCTACCAAACCCCCTAACG	CTCTGACCTCTGCCTCCCCC	-
M123	ZN563_HUMAN.H11MO.0.C	-6	0.00180631	0.724332	0.308072	21	CCGAGCCCTGATGTCATGCAAGCTACCAAACCCCCTAACG	GCAGCTGCCAGTGAGGATCCC	-
M123	NR1H3_HUMAN.H11MO.0.B	-8	0.00247061	0.990716	0.308072	19	CCGAGCCCTGATGTCATGCAAGCTACCAAACCCCCTAACG	TGACCTGCAGTGACCTCTG	-
M123	GATA2_HUMAN.H11MO.0.A	-6	0.00266945	1.07045	0.308072	19	CCGAGCCCTGATGTCATGCAAGCTACCAAACCCCCTAACG	CCTTATCTCCACCCCCCAG	-
M123	NR1D1_HUMAN.H11MO.0.B	-3	0.00266945	1.07045	0.308072	19	CCGAGCCCTGATGTCATGCAAGCTACCAAACCCCCTAACG	CCTTCTGACCCACTTCCCT	-
M123	FOXO1_HUMAN.H11MO.0.A	-4	0.00328625	1.31779	0.308072	12	CCGAGCCCTGATGTCATGCAAGCTACCAAACCCCCTAACG	TTCCTGTTTACT	+
M123	Z324A_HUMAN.H11MO.0.C	2	0.00380335	1.52514	0.308072	21	CCGAGCCCTGATGTCATGCAAGCTACCAAACCCCCTAACG	TATCAAACCATCCTTTGCTGCCA	+
M123	THA_HUMAN.H11MO.0.C	-7	0.00390039	1.56406	0.308072	17	CCGAGCCCTGATGTCATGCAAGCTACCAAACCCCCTAACG	CTGACCTGAAGTGACCC	-
M123	GATA1_HUMAN.H11MO.0.A	-6	0.00489176	1.9616	0.323082	19	CCGAGCCCTGATGTCATGCAAGCTACCAAACCCCCTAACG	TCTTATCTGTCCCCGCCAG	-
M123	LYL1_HUMAN.H11MO.0.A	-3	0.00490851	1.96831	0.323082	14	CCGAGCCCTGATGTCATGCAAGCTACCAAACCCCCTAACG	CCAGCTGTTTCCTG	+
M123	ZN341_HUMAN.H11MO.0.C	-6	0.00594596	2.38433	0.358948	22	CCGAGCCCTGATGTCATGCAAGCTACCAAACCCCCTAACG	GCTCTTCCCTCCCCCCCCCCCC	-
M123	SRBP2_HUMAN.H11MO.0.B	0	0.00725464	2.90911	0.358948	13	CCGAGCCCTGATGTCATGCAAGCTACCAAACCCCCTAACG	GGGTGGGGTGAGG	+
M123	RORA_HUMAN.H11MO.0.C	-5	0.00725464	2.90911	0.358948	13	CCGAGCCCTGATGTCATGCAAGCTACCAAACCCCCTAACG	CCCTGACCTAGTT	-
M123	VEZF1_HUMAN.H11MO.0.C	-13	0.00727124	2.91577	0.358948	22	CCGAGCCCTGATGTCATGCAAGCTACCAAACCCCCTAACG	CCCCTCCCCCTCCCCCCTCCCC	-
M123	LEF1_HUMAN.H11MO.0.A	-3	0.00884819	3.54812	0.411101	14	CCGAGCCCTGATGTCATGCAAGCTACCAAACCCCCTAACG	TCCTTTGATTTGCT	+
M123	THAP1_HUMAN.H11MO.0.C	-1	0.0115076	4.61456	0.461653	22	CCGAGCCCTGATGTCATGCAAGCTACCAAACCCCCTAACG	CGCCGCCATCTTGGCTGCGGGC	+
M123	RARA_HUMAN.H11MO.0.A	-5	0.0119239	4.78148	0.461653	20	CCGAGCCCTGATGTCATGCAAGCTACCAAACCCCCTAACG	CCTTGACCTCTTGATCCCCC	-
M123	MAF_HUMAN.H11MO.0.A	0	0.012442	4.98924	0.461653	19	CCGAGCCCTGATGTCATGCAAGCTACCAAACCCCCTAACG	TTGCTGAGTCAGCAGATTC	-
M123	ZN394_HUMAN.H11MO.0.C	-6	0.0127581	5.11599	0.461653	20	CCGAGCCCTGATGTCATGCAAGCTACCAAACCCCCTAACG	ATTCCATTCTATTCCATTCT	-
M123	ZN350_HUMAN.H11MO.0.C	0	0.0128586	5.15631	0.461653	18	CCGAGCCCTGATGTCATGCAAGCTACCAAACCCCCTAACG	CAGTCCTTTTATGACCTA	+
M123	TAL1_HUMAN.H11MO.0.A	-6	0.0142844	5.72803	0.489097	19	CCGAGCCCTGATGTCATGCAAGCTACCAAACCCCCTAACG	CCTTATCTGCCCCCCCCAG	-
M123	ZN335_HUMAN.H11MO.0.A	-8	0.0148615	5.95946	0.489097	22	CCGAGCCCTGATGTCATGCAAGCTACCAAACCCCCTAACG	GGCTGTCCTCGGCGCTGCCTGA	+
M126	RXRA_HUMAN.H11MO.0.A	-5	0.000116088	0.0465511	0.0916855	20	GAAAACGTAGCCCGTTGGCCCCACGCCGCAGCAGTCAGTG	CTCTGACCTCTGCCTCCCCC	-
M126	CLOCK_HUMAN.H11MO.0.C	-17	0.00125859	0.504693	0.31036	14	GAAAACGTAGCCCGTTGGCCCCACGCCGCAGCAGTCAGTG	TGTTCACGTGTCTG	-
M126	THAP1_HUMAN.H11MO.0.C	-5	0.00147341	0.590838	0.31036	22	GAAAACGTAGCCCGTTGGCCCCACGCCGCAGCAGTCAGTG	CGCCGCCATCTTGGCTGCGGGC	+
M126	OSR2_HUMAN.H11MO.0.C	-18	0.00162154	0.650238	0.31036	16	GAAAACGTAGCCCGTTGGCCCCACGCCGCAGCAGTCAGTG	GCTGCTGCTTCTGCTG	+
M126	NFIC_HUMAN.H11MO.0.A	-13	0.00254129	1.01906	0.31036	17	GAAAACGTAGCCCGTTGGCCCCACGCCGCAGCAGTCAGTG	CTTGGCTCCCTGCCAAG	+
M126	COT1_HUMAN.H11MO.0.C	-5	0.00275074	1.10305	0.31036	17	GAAAACGTAGCCCGTTGGCCCCACGCCGCAGCAGTCAGTG	CCCTGACCTCTGACCCC	-
M126	VEZF1_HUMAN.H11MO.0.C	-10	0.00387629	1.55439	0.329376	22	GAAAACGTAGCCCGTTGGCCCCACGCCGCAGCAGTCAGTG	CCCCTCCCCCTCCCCCCTCCCC	-
M126	ZN341_HUMAN.H11MO.0.C	-9	0.00414401	1.66175	0.329376	22	GAAAACGTAGCCCGTTGGCCCCACGCCGCAGCAGTCAGTG	GCTCTTCCCTCCCCCCCCCCCC	-
M126	ZBT17_HUMAN.H11MO.0.A	-7	0.0041704	1.67233	0.329376	19	GAAAACGTAGCCCGTTGGCCCCACGCCGCAGCAGTCAGTG	CTTCCCCTCCCCCACCCTC	-
M126	OLIG2_HUMAN.H11MO.0.B	-10	0.00500539	2.00716	0.359385	18	GAAAACGTAGCCCGTTGGCCCCACGCCGCAGCAGTCAGTG	CCAGCTGTTTCCCTTCTG	+
M126	ZN563_HUMAN.H11MO.0.C	-14	0.0069622	2.79184	0.458226	21	GAAAACGTAGCCCGTTGGCCCCACGCCGCAGCAGTCAGTG	GGGATCCTCACTGGCAGCTGC	+
M126	RARG_HUMAN.H11MO.0.B	-11	0.00829319	3.32557	0.474188	18	GAAAACGTAGCCCGTTGGCCCCACGCCGCAGCAGTCAGTG	CCCAGGTCACTCTGACCT	-
M126	NFIA_HUMAN.H11MO.0.C	-14	0.0084055	3.3706	0.474188	15	GAAAACGTAGCCCGTTGGCCCCACGCCGCAGCAGTCAGTG	TTGGCACCGTGCCAA	-
M126	SP2_HUMAN.H11MO.0.A	-11	0.00902078	3.61733	0.474972	22	GAAAACGTAGCCCGTTGGCCCCACGCCGCAGCAGTCAGTG	CCCCCGGCCCCGCCCCCCCCCC	-
# Tomtom (Motif Comparison Tool): Version 5.5.5 compiled on Dec 7 2023 at 04:32:55
# The format of this file is described at http://localhost:8080/meme_5.5.5/doc/tomtom-output-format.html.
# tomtom -o /data/result_promoter72 /data/hela_greater_0/result_motif_pr/motifs_pr72.txt /data/HOCOMOCOv11_core_HUMAN_mono_meme_format.meme
