# Supplementary material for: DeepEPI: CNN-transformer-based model for extracting TF interactions through predicting enhancer-promoter interactions
Source: Bioinform Adv. 2025 Sep 17;5(1):vbaf221. doi: 10.1093/bioadv/vbaf221 (PMC12478696; doi:10.1093/bioadv/vbaf221)
Supplement: vbaf221_Supplementary_Data [file vbaf221_supplementary_data.zip › Supplementary_file5/HELA-S3/result_promoter_97/tomtom.tsv]

Query_ID	Target_ID	Optimal_offset	p-value	E-value	q-value	Overlap	Query_consensus	Target_consensus	Orientation
M0	Z324A_HUMAN.H11MO.0.C	-11	0.000544941	0.218521	0.240847	23	GAAGTCGGGCTTCAGAGCTAATGGGCGATAGAGAGGGGGG	TGGCAGCAAAGGATGGTTTGATA	-
M0	GATA1_HUMAN.H11MO.0.A	-4	0.00103091	0.413396	0.240847	19	GAAGTCGGGCTTCAGAGCTAATGGGCGATAGAGAGGGGGG	CTGGCGGGGACAGATAAGA	+
M0	BRAC_HUMAN.H11MO.0.A	-1	0.00135846	0.544743	0.240847	20	GAAGTCGGGCTTCAGAGCTAATGGGCGATAGAGAGGGGGG	ATTTCACACCTCCCTGCTAA	-
M0	RXRA_HUMAN.H11MO.0.A	-4	0.00171806	0.688942	0.240847	20	GAAGTCGGGCTTCAGAGCTAATGGGCGATAGAGAGGGGGG	GGGGGAGGCAGAGGTCAGAG	+
M0	GATA2_HUMAN.H11MO.0.A	-4	0.00182007	0.729848	0.240847	19	GAAGTCGGGCTTCAGAGCTAATGGGCGATAGAGAGGGGGG	CTGGGGGGTGGAGATAAGG	+
M0	TAL1_HUMAN.H11MO.0.A	-4	0.00182007	0.729848	0.240847	19	GAAGTCGGGCTTCAGAGCTAATGGGCGATAGAGAGGGGGG	CTGGGGGGGGCAGATAAGG	+
M0	THAP1_HUMAN.H11MO.0.C	-20	0.0026728	1.07179	0.272127	20	GAAGTCGGGCTTCAGAGCTAATGGGCGATAGAGAGGGGGG	GCCCGCAGCCAAGATGGCGGCG	-
M0	ZN554_HUMAN.H11MO.0.C	-11	0.00293622	1.17742	0.272127	20	GAAGTCGGGCTTCAGAGCTAATGGGCGATAGAGAGGGGGG	GCTGAGCCATGTGGGGTGCT	+
M0	VEZF1_HUMAN.H11MO.0.C	-8	0.00308468	1.23695	0.272127	22	GAAGTCGGGCTTCAGAGCTAATGGGCGATAGAGAGGGGGG	GGGGAGGGGGGAGGGGGAGGGG	+
M0	NR1D1_HUMAN.H11MO.0.B	-8	0.00368074	1.47598	0.275408	19	GAAGTCGGGCTTCAGAGCTAATGGGCGATAGAGAGGGGGG	CCTTCTGACCCACTTCCCT	-
M0	ZN341_HUMAN.H11MO.0.C	-3	0.00381562	1.53006	0.275408	22	GAAGTCGGGCTTCAGAGCTAATGGGCGATAGAGAGGGGGG	GGGGGGGGGGGGAGGGAAGAGC	+
M0	PATZ1_HUMAN.H11MO.0.C	-21	0.00663689	2.66139	0.405346	19	GAAGTCGGGCTTCAGAGCTAATGGGCGATAGAGAGGGGGG	GGGGAGGGGGCGGGGGGGGAGG	+
M0	KLF6_HUMAN.H11MO.0.A	0	0.00777559	3.11801	0.411572	19	GAAGTCGGGCTTCAGAGCTAATGGGCGATAGAGAGGGGGG	GGAAGGGCGGGGCCGGGGG	+
M1	ZN563_HUMAN.H11MO.0.C	0	0.000982584	0.394016	0.457803	21	GCAGCGGGGTCGCTAGTCGGGTTGGGGGTCCCCCCTCCGC	GCAGCTGCCAGTGAGGATCCC	-
M1	LYL1_HUMAN.H11MO.0.A	0	0.00114306	0.458368	0.457803	14	GCAGCGGGGTCGCTAGTCGGGTTGGGGGTCCCCCCTCCGC	CCAGCTGTTTCCTG	+
M2	ZN394_HUMAN.H11MO.0.C	-13	0.000888382	0.356241	0.424644	20	GTTTCTGGACTCTGGATAGTGAGGTCAAGTAGTCTTCAGG	AGAATGGAATAGAATGGAAT	+
M2	RXRA_HUMAN.H11MO.0.A	-10	0.00128854	0.516705	0.424644	20	GTTTCTGGACTCTGGATAGTGAGGTCAAGTAGTCTTCAGG	GGGGGAGGCAGAGGTCAGAG	+
M2	GATA1_HUMAN.H11MO.0.A	7	0.00159042	0.637757	0.424644	12	GTTTCTGGACTCTGGATAGTGAGGTCAAGTAGTCTTCAGG	TCTTATCTGTCCCCGCCAG	-
M2	NR1D1_HUMAN.H11MO.0.B	-21	0.00213981	0.858063	0.428499	19	GTTTCTGGACTCTGGATAGTGAGGTCAAGTAGTCTTCAGG	AGGGAAGTGGGTCAGAAGG	+
M3	ZN449_HUMAN.H11MO.0.C	-14	0.000895722	0.359185	0.408681	11	CTTGTGCTGGGTGGGAGTTGGGCTGCAGAAACAGTGAGGG	TGGTTGGGCTT	+
M3	ZN281_HUMAN.H11MO.0.A	-8	0.00105524	0.423153	0.408681	15	CTTGTGCTGGGTGGGAGTTGGGCTGCAGAAACAGTGAGGG	GGGTGGGGGAGGGGA	+
M3	SALL4_HUMAN.H11MO.0.B	-5	0.00152873	0.613022	0.408681	10	CTTGTGCTGGGTGGGAGTTGGGCTGCAGAAACAGTGAGGG	GGAGGGTGGG	+
M4	RXRA_HUMAN.H11MO.0.A	-15	0.00118899	0.476785	0.424836	20	GGACGTCTGAGATCAAATTGATCTTTCCATGCTGCGAATT	CTCTGACCTCTGCCTCCCCC	-
M4	GATA2_HUMAN.H11MO.0.A	-28	0.00197454	0.791791	0.424836	12	GGACGTCTGAGATCAAATTGATCTTTCCATGCTGCGAATT	CTGGGGGGTGGAGATAAGG	+
M4	GATA1_HUMAN.H11MO.0.A	8	0.00197454	0.791791	0.424836	11	GGACGTCTGAGATCAAATTGATCTTTCCATGCTGCGAATT	TCTTATCTGTCCCCGCCAG	-
M6	ZN394_HUMAN.H11MO.0.C	0	0.000141847	0.0568806	0.0883906	20	CCTCTTTTTATATCCATATAAAGTTCCAAAAAAGTCGGAT	ATTCCATTCTATTCCATTCT	-
M6	LEF1_HUMAN.H11MO.0.A	-2	0.000221812	0.0889468	0.0883906	14	CCTCTTTTTATATCCATATAAAGTTCCAAAAAAGTCGGAT	TCCTTTGATTTGCT	+
M6	ZN214_HUMAN.H11MO.0.C	-15	0.00043668	0.175109	0.116009	22	CCTCTTTTTATATCCATATAAAGTTCCAAAAAAGTCGGAT	TCATCAAAGGCCTCAAAAAGGA	-
M6	PO2F1_HUMAN.H11MO.0.C	-7	0.00134598	0.539737	0.250631	16	CCTCTTTTTATATCCATATAAAGTTCCAAAAAAGTCGGAT	TTATTTGCATTCGATT	-
M6	NFAC1_HUMAN.H11MO.0.B	-2	0.00178236	0.714726	0.250631	15	CCTCTTTTTATATCCATATAAAGTTCCAAAAAAGTCGGAT	TTTCTTTTTTTCCAT	-
M6	NANOG_HUMAN.H11MO.0.A	-2	0.00210267	0.843169	0.250631	17	CCTCTTTTTATATCCATATAAAGTTCCAAAAAAGTCGGAT	TCCTTTGTTATGCAAAT	+
M6	RXRA_HUMAN.H11MO.0.A	-20	0.00220132	0.882728	0.250631	20	CCTCTTTTTATATCCATATAAAGTTCCAAAAAAGTCGGAT	GGGGGAGGCAGAGGTCAGAG	+
M6	BC11A_HUMAN.H11MO.0.A	-4	0.00337843	1.35475	0.336569	17	CCTCTTTTTATATCCATATAAAGTTCCAAAAAAGTCGGAT	TTTTCACTTCCTCTTTT	-
M6	OLIG2_HUMAN.H11MO.0.B	1	0.00488163	1.95753	0.432287	17	CCTCTTTTTATATCCATATAAAGTTCCAAAAAAGTCGGAT	CCAGCTGTTTCCCTTCTG	+
M6	Z354A_HUMAN.H11MO.0.C	0	0.00571589	2.29207	0.455548	24	CCTCTTTTTATATCCATATAAAGTTCCAAAAAAGTCGGAT	ATTTAGTCCATTTACATTTAATGT	+
M9	THA_HUMAN.H11MO.0.C	-22	7.6105e-05	0.0305181	0.0607303	17	GGCGTTGTAGTCCGGAGAGGCTGGGTCAGATTCGGTGAGA	GGGTCACTTCAGGTCAG	+
M10	ZN394_HUMAN.H11MO.0.C	-7	0.00107704	0.431893	0.395526	20	GTGAGCTCTGACAAGTGATTGTCTTTTGGTTGTGGGATGT	ATTCCATTCTATTCCATTCT	-
M10	ZN264_HUMAN.H11MO.0.C	-16	0.00225198	0.903045	0.395526	24	GTGAGCTCTGACAAGTGATTGTCTTTTGGTTGTGGGATGT	AATGGGATTAGTGCCCTTATAAGA	-
M10	NKX61_HUMAN.H11MO.0.B	-12	0.00268498	1.07668	0.395526	19	GTGAGCTCTGACAAGTGATTGTCTTTTGGTTGTGGGATGT	GATTAATGGGAATTTAATG	+
M10	ZN667_HUMAN.H11MO.0.C	1	0.00268498	1.07668	0.395526	18	GTGAGCTCTGACAAGTGATTGTCTTTTGGTTGTGGGATGT	GCTGAGCTTTTAAGGCCAC	-
M10	ZN563_HUMAN.H11MO.0.C	-14	0.00298872	1.19848	0.395526	21	GTGAGCTCTGACAAGTGATTGTCTTTTGGTTGTGGGATGT	GGGATCCTCACTGGCAGCTGC	+
M10	BRAC_HUMAN.H11MO.0.A	-16	0.00328112	1.31573	0.395526	20	GTGAGCTCTGACAAGTGATTGTCTTTTGGTTGTGGGATGT	ATTTCACACCTCCCTGCTAA	-
M10	ZN554_HUMAN.H11MO.0.C	1	0.0042824	1.71724	0.395526	19	GTGAGCTCTGACAAGTGATTGTCTTTTGGTTGTGGGATGT	GCTGAGCCATGTGGGGTGCT	+
M10	ZN134_HUMAN.H11MO.0.C	-7	0.00447794	1.79565	0.395526	22	GTGAGCTCTGACAAGTGATTGTCTTTTGGTTGTGGGATGT	CCTTCAACTGATTAGGTGAGGC	-
M10	LHX2_HUMAN.H11MO.0.A	-12	0.00571223	2.2906	0.454093	12	GTGAGCTCTGACAAGTGATTGTCTTTTGGTTGTGGGATGT	AACTAATTAAAA	-
M13	ZN341_HUMAN.H11MO.0.C	-3	0.00161309	0.64685	0.408977	22	ACAGGGGGACAGGATGCCTTACAGCCAGGGAGGCAGCTGG	GGGGGGGGGGGGAGGGAAGAGC	+
M13	RXRA_HUMAN.H11MO.0.A	-1	0.00198754	0.797003	0.408977	20	ACAGGGGGACAGGATGCCTTACAGCCAGGGAGGCAGCTGG	GGGGGAGGCAGAGGTCAGAG	+
M13	RFX5_HUMAN.H11MO.0.A	-12	0.00198754	0.797003	0.408977	20	ACAGGGGGACAGGATGCCTTACAGCCAGGGAGGCAGCTGG	TCTGCCTAGCAACAGCTGAC	-
M13	LYL1_HUMAN.H11MO.0.A	-26	0.00253969	1.01841	0.408977	14	ACAGGGGGACAGGATGCCTTACAGCCAGGGAGGCAGCTGG	CAGGAAACAGCTGG	-
M13	RARG_HUMAN.H11MO.0.B	-5	0.00270487	1.08465	0.408977	18	ACAGGGGGACAGGATGCCTTACAGCCAGGGAGGCAGCTGG	AGGTCAGAGTGACCTGGG	+
M13	ZN563_HUMAN.H11MO.0.C	-4	0.00308692	1.23785	0.408977	21	ACAGGGGGACAGGATGCCTTACAGCCAGGGAGGCAGCTGG	GGGATCCTCACTGGCAGCTGC	+
M13	Z324A_HUMAN.H11MO.0.C	-4	0.00384526	1.54195	0.436332	23	ACAGGGGGACAGGATGCCTTACAGCCAGGGAGGCAGCTGG	TATCAAACCATCCTTTGCTGCCA	+
M13	NR1D1_HUMAN.H11MO.0.B	-21	0.00472141	1.89329	0.436332	19	ACAGGGGGACAGGATGCCTTACAGCCAGGGAGGCAGCTGG	AGGGAAGTGGGTCAGAAGG	+
M13	OSR2_HUMAN.H11MO.0.C	-18	0.00567894	2.27725	0.436332	16	ACAGGGGGACAGGATGCCTTACAGCCAGGGAGGCAGCTGG	CAGCAGAAGCAGCAGC	-
M13	OLIG2_HUMAN.H11MO.0.B	-10	0.00575	2.30575	0.436332	18	ACAGGGGGACAGGATGCCTTACAGCCAGGGAGGCAGCTGG	CAGAAGGGAAACAGCTGG	-
M13	CLOCK_HUMAN.H11MO.0.C	-21	0.00659622	2.64508	0.436332	14	ACAGGGGGACAGGATGCCTTACAGCCAGGGAGGCAGCTGG	CAGACACGTGAACA	+
M13	MAF_HUMAN.H11MO.0.A	-14	0.00674414	2.7044	0.436332	19	ACAGGGGGACAGGATGCCTTACAGCCAGGGAGGCAGCTGG	GAATCTGCTGACTCAGCAA	+
M13	ZN394_HUMAN.H11MO.0.C	0	0.00768458	3.08152	0.436332	20	ACAGGGGGACAGGATGCCTTACAGCCAGGGAGGCAGCTGG	AGAATGGAATAGAATGGAAT	+
M16	SRF_HUMAN.H11MO.0.A	-21	0.000532261	0.213436	0.426873	18	GTCATCTCCTTAGAGGCCTATAGTGACCATCTAAGGCAAT	CATGCCCATATAAGGCAA	-
M17	RXRA_HUMAN.H11MO.0.A	-4	0.000212908	0.085376	0.170752	20	CTTACGGGGTCCGGATTCTCTAATACGTTTACTGATGCCC	CTCTGACCTCTGCCTCCCCC	-
M17	MAF_HUMAN.H11MO.0.A	-1	0.00109497	0.439084	0.439084	19	CTTACGGGGTCCGGATTCTCTAATACGTTTACTGATGCCC	TTGCTGAGTCAGCAGATTC	-
M18	BRAC_HUMAN.H11MO.0.A	-20	0.000181355	0.0727233	0.144901	20	TTTCTGGATGACACTGGATCTTAGGCGGTAAGTGAGACTT	TTAGCAGGGAGGTGTGAAAT	+
M18	ZN394_HUMAN.H11MO.0.C	0	0.000817999	0.328018	0.326786	20	TTTCTGGATGACACTGGATCTTAGGCGGTAAGTGAGACTT	AGAATGGAATAGAATGGAAT	+
M19	Z324A_HUMAN.H11MO.0.C	-3	0.000722304	0.289644	0.28572	23	ACTTAGCTGAGATGGCGGATTGGATGTAAGCTGCCGTCAT	TGGCAGCAAAGGATGGTTTGATA	-
M19	ZN563_HUMAN.H11MO.0.C	-13	0.00113548	0.455329	0.28572	21	ACTTAGCTGAGATGGCGGATTGGATGTAAGCTGCCGTCAT	GGGATCCTCACTGGCAGCTGC	+
M19	ZN554_HUMAN.H11MO.0.C	0	0.00172085	0.690063	0.28572	20	ACTTAGCTGAGATGGCGGATTGGATGTAAGCTGCCGTCAT	GCTGAGCCATGTGGGGTGCT	+
M19	NR1D1_HUMAN.H11MO.0.B	-21	0.001788	0.716986	0.28572	19	ACTTAGCTGAGATGGCGGATTGGATGTAAGCTGCCGTCAT	CCTTCTGACCCACTTCCCT	-
M19	AIRE_HUMAN.H11MO.0.C	-1	0.00232409	0.93196	0.309489	18	ACTTAGCTGAGATGGCGGATTGGATGTAAGCTGCCGTCAT	ATTGGTTTTATTGGTTAA	+
M19	MAF_HUMAN.H11MO.0.A	-3	0.00304191	1.21981	0.34721	19	ACTTAGCTGAGATGGCGGATTGGATGTAAGCTGCCGTCAT	TTGCTGAGTCAGCAGATTC	-
M20	MYF6_HUMAN.H11MO.0.C	-33	8.81608e-05	0.0353525	0.0706173	7	CTTGCCTCGACCTTCCAGCACTTTGGTGATCATGCAGGTG	GCAGCTG	-
M20	SNAI1_HUMAN.H11MO.0.C	-33	0.00030025	0.1204	0.120251	7	CTTGCCTCGACCTTCCAGCACTTTGGTGATCATGCAGGTG	CCAGGTGG	+
M20	SNAI2_HUMAN.H11MO.0.A	-32	0.00193822	0.777225	0.448607	8	CTTGCCTCGACCTTCCAGCACTTTGGTGATCATGCAGGTG	GGCAGGTGCA	+
M20	NR6A1_HUMAN.H11MO.0.B	-1	0.00254115	1.019	0.448607	13	CTTGCCTCGACCTTCCAGCACTTTGGTGATCATGCAGGTG	TGACCTTGAACTT	-
M20	ZN257_HUMAN.H11MO.0.C	3	0.00280027	1.12291	0.448607	9	CTTGCCTCGACCTTCCAGCACTTTGGTGATCATGCAGGTG	GCTCTTGCCTCT	+
M21	RXRA_HUMAN.H11MO.0.A	-17	0.000526597	0.211166	0.218999	20	GGAGAGTCGGAGCCAACACCCGAAGTCCCACTCAGCCAAA	CTCTGACCTCTGCCTCCCCC	-
M21	RARA_HUMAN.H11MO.0.A	-17	0.000798714	0.320284	0.218999	20	GGAGAGTCGGAGCCAACACCCGAAGTCCCACTCAGCCAAA	CCTTGACCTCTTGATCCCCC	-
M21	KLF6_HUMAN.H11MO.0.A	-18	0.000819198	0.328499	0.218999	19	GGAGAGTCGGAGCCAACACCCGAAGTCCCACTCAGCCAAA	CCCCCGGCCCCGCCCTTCC	-
M23	SP4_HUMAN.H11MO.0.A	-20	0.000205943	0.0825831	0.152701	20	CTGGTTTGGGAGGTAATCGGAGGATGAGATCGGGGTCGGC	GGGAAGGGGGCGGGGCCGGG	+
M23	SP3_HUMAN.H11MO.0.B	-21	0.00038521	0.154469	0.152701	19	CTGGTTTGGGAGGTAATCGGAGGATGAGATCGGGGTCGGC	GGGGGGGGGCGGGGCCGGGG	+
M23	RXRA_HUMAN.H11MO.0.A	-19	0.000761809	0.305485	0.201326	20	CTGGTTTGGGAGGTAATCGGAGGATGAGATCGGGGTCGGC	GGGGGAGGCAGAGGTCAGAG	+
M23	ZBT17_HUMAN.H11MO.0.A	-19	0.00201923	0.809711	0.344306	19	CTGGTTTGGGAGGTAATCGGAGGATGAGATCGGGGTCGGC	GAGGGTGGGGGAGGGGAAG	+
M23	KLF3_HUMAN.H11MO.0.B	-21	0.0021714	0.87073	0.344306	19	CTGGTTTGGGAGGTAATCGGAGGATGAGATCGGGGTCGGC	GGGGAGGGGCGGGGCCGGG	+
M23	SP2_HUMAN.H11MO.0.A	-20	0.00481052	1.92902	0.451435	20	CTGGTTTGGGAGGTAATCGGAGGATGAGATCGGGGTCGGC	GGGGGGGGGGCGGGGCCGGGGG	+
M23	EGR2_HUMAN.H11MO.0.A	-17	0.00507789	2.03624	0.451435	18	CTGGTTTGGGAGGTAATCGGAGGATGAGATCGGGGTCGGC	GGGGGGGTGTGGGAGGGG	+
M23	KLF6_HUMAN.H11MO.0.A	-21	0.00581509	2.33185	0.451435	19	CTGGTTTGGGAGGTAATCGGAGGATGAGATCGGGGTCGGC	GGAAGGGCGGGGCCGGGGG	+
M23	ZN350_HUMAN.H11MO.0.C	-9	0.00584218	2.34271	0.451435	18	CTGGTTTGGGAGGTAATCGGAGGATGAGATCGGGGTCGGC	TAGGTCATAAAAGGACTG	-
M23	VEZF1_HUMAN.H11MO.0.C	-19	0.00620511	2.48825	0.451435	21	CTGGTTTGGGAGGTAATCGGAGGATGAGATCGGGGTCGGC	GGGGAGGGGGGAGGGGGAGGGG	+
M23	AIRE_HUMAN.H11MO.0.C	1	0.00626343	2.51164	0.451435	17	CTGGTTTGGGAGGTAATCGGAGGATGAGATCGGGGTCGGC	ATTGGTTTTATTGGTTAA	+
M23	GATA2_HUMAN.H11MO.0.A	-15	0.00762167	3.05629	0.465173	19	CTGGTTTGGGAGGTAATCGGAGGATGAGATCGGGGTCGGC	CTGGGGGGTGGAGATAAGG	+
M23	ZN554_HUMAN.H11MO.0.C	-20	0.00762752	3.05863	0.465173	20	CTGGTTTGGGAGGTAATCGGAGGATGAGATCGGGGTCGGC	AGCACCCCACATGGCTCAGC	-
M26	Z324A_HUMAN.H11MO.0.C	-17	0.000566872	0.227316	0.213392	23	GCCCGCCTTTGTGTGCGTCCAGGGAAGAGAGATTGCGGAC	TGGCAGCAAAGGATGGTTTGATA	-
M26	ZN563_HUMAN.H11MO.0.C	-11	0.00066766	0.267732	0.213392	21	GCCCGCCTTTGTGTGCGTCCAGGGAAGAGAGATTGCGGAC	GCAGCTGCCAGTGAGGATCCC	-
M26	RXRA_HUMAN.H11MO.0.A	-20	0.000804302	0.322525	0.213392	20	GCCCGCCTTTGTGTGCGTCCAGGGAAGAGAGATTGCGGAC	GGGGGAGGCAGAGGTCAGAG	+
M26	ZN341_HUMAN.H11MO.0.C	-8	0.00223295	0.895412	0.444323	22	GCCCGCCTTTGTGTGCGTCCAGGGAAGAGAGATTGCGGAC	GGGGGGGGGGGGAGGGAAGAGC	+
M29	GATA1_HUMAN.H11MO.0.A	-4	7.42183e-05	0.0297615	0.0592254	19	ATGCAGGGCAAGGTGAGATAAGTCACTCGGAGCTGCATGG	CTGGCGGGGACAGATAAGA	+
M29	RXRA_HUMAN.H11MO.0.A	-8	0.000193736	0.077688	0.0772996	20	ATGCAGGGCAAGGTGAGATAAGTCACTCGGAGCTGCATGG	GGGGGAGGCAGAGGTCAGAG	+
M29	GATA2_HUMAN.H11MO.0.A	-4	0.000491928	0.197263	0.130851	19	ATGCAGGGCAAGGTGAGATAAGTCACTCGGAGCTGCATGG	CTGGGGGGTGGAGATAAGG	+
M29	RARG_HUMAN.H11MO.0.B	-19	0.00113908	0.456772	0.213219	18	ATGCAGGGCAAGGTGAGATAAGTCACTCGGAGCTGCATGG	AGGTCAGAGTGACCTGGG	+
M29	NR1D1_HUMAN.H11MO.0.B	-11	0.00269271	1.07978	0.306965	19	ATGCAGGGCAAGGTGAGATAAGTCACTCGGAGCTGCATGG	AGGGAAGTGGGTCAGAAGG	+
M29	TAL1_HUMAN.H11MO.0.A	-4	0.00359817	1.44287	0.358913	19	ATGCAGGGCAAGGTGAGATAAGTCACTCGGAGCTGCATGG	CTGGGGGGGGCAGATAAGG	+
M29	BRAC_HUMAN.H11MO.0.A	-8	0.00530551	2.12751	0.470416	20	ATGCAGGGCAAGGTGAGATAAGTCACTCGGAGCTGCATGG	TTAGCAGGGAGGTGTGAAAT	+
M30	RXRA_HUMAN.H11MO.0.A	-17	0.000374235	0.150068	0.233058	20	TTCAGACAGATAGGTGTCATTTACCTGCGAATCGCACTCT	CTCTGACCTCTGCCTCCCCC	-
M30	BRAC_HUMAN.H11MO.0.A	-11	0.000810576	0.325041	0.233058	20	TTCAGACAGATAGGTGTCATTTACCTGCGAATCGCACTCT	ATTTCACACCTCCCTGCTAA	-
M30	RARG_HUMAN.H11MO.0.B	-8	0.0011295	0.452928	0.233058	18	TTCAGACAGATAGGTGTCATTTACCTGCGAATCGCACTCT	CCCAGGTCACTCTGACCT	-
M30	GATA1_HUMAN.H11MO.0.A	-18	0.00182771	0.73291	0.233058	19	TTCAGACAGATAGGTGTCATTTACCTGCGAATCGCACTCT	TCTTATCTGTCCCCGCCAG	-
M30	ZN563_HUMAN.H11MO.0.C	-16	0.00252824	1.01382	0.233058	21	TTCAGACAGATAGGTGTCATTTACCTGCGAATCGCACTCT	GCAGCTGCCAGTGAGGATCCC	-
M30	NR1H3_HUMAN.H11MO.0.B	-20	0.00464579	1.86296	0.369796	19	TTCAGACAGATAGGTGTCATTTACCTGCGAATCGCACTCT	TGACCTGCAGTGACCTCTG	-
M30	ZN394_HUMAN.H11MO.0.C	-14	0.00515375	2.06666	0.372935	20	TTCAGACAGATAGGTGTCATTTACCTGCGAATCGCACTCT	ATTCCATTCTATTCCATTCT	-
M30	CLOCK_HUMAN.H11MO.0.C	-6	0.00621193	2.49098	0.412047	14	TTCAGACAGATAGGTGTCATTTACCTGCGAATCGCACTCT	CAGACACGTGAACA	+
M30	GATA2_HUMAN.H11MO.0.A	-18	0.00801109	3.21245	0.490513	19	TTCAGACAGATAGGTGTCATTTACCTGCGAATCGCACTCT	CCTTATCTCCACCCCCCAG	-
M33	GATA1_HUMAN.H11MO.0.A	-15	0.00109083	0.437422	0.369993	19	ACTGTTTCTTAAGACGTAGCTAGACTGTATAAGGGTGCGA	CTGGCGGGGACAGATAAGA	+
M33	BRAC_HUMAN.H11MO.0.A	-3	0.00129155	0.51791	0.369993	20	ACTGTTTCTTAAGACGTAGCTAGACTGTATAAGGGTGCGA	ATTTCACACCTCCCTGCTAA	-
M33	RXRA_HUMAN.H11MO.0.A	-14	0.00229279	0.91941	0.437992	20	ACTGTTTCTTAAGACGTAGCTAGACTGTATAAGGGTGCGA	GGGGGAGGCAGAGGTCAGAG	+
M33	ZN350_HUMAN.H11MO.0.C	-9	0.00327665	1.31393	0.437992	18	ACTGTTTCTTAAGACGTAGCTAGACTGTATAAGGGTGCGA	TAGGTCATAAAAGGACTG	-
M33	ZN563_HUMAN.H11MO.0.C	-2	0.00470259	1.88574	0.499662	21	ACTGTTTCTTAAGACGTAGCTAGACTGTATAAGGGTGCGA	GGGATCCTCACTGGCAGCTGC	+
M33	GATA2_HUMAN.H11MO.0.A	-15	0.0050029	2.00616	0.499662	19	ACTGTTTCTTAAGACGTAGCTAGACTGTATAAGGGTGCGA	CTGGGGGGTGGAGATAAGG	+
M34	P73_HUMAN.H11MO.0.A	-4	0.00020525	0.0823054	0.152383	19	GAATGCCATGGCTGGGCGTGAAGTCCAATGCACAAGCTCT	GGCATGTCTGGGCATGTCT	-
M34	ZN563_HUMAN.H11MO.0.C	-19	0.000401522	0.16101	0.152383	21	GAATGCCATGGCTGGGCGTGAAGTCCAATGCACAAGCTCT	GGGATCCTCACTGGCAGCTGC	+
M34	P63_HUMAN.H11MO.0.A	-3	0.000571435	0.229146	0.152383	19	GAATGCCATGGCTGGGCGTGAAGTCCAATGCACAAGCTCT	GGGCATGCCTGGACATGCC	-
M34	PTF1A_HUMAN.H11MO.0.B	-22	0.000789739	0.316685	0.157948	18	GAATGCCATGGCTGGGCGTGAAGTCCAATGCACAAGCTCT	GGGAAAGGGGGCAGCTGG	-
M34	ZN667_HUMAN.H11MO.0.C	-17	0.00150725	0.604407	0.24116	19	GAATGCCATGGCTGGGCGTGAAGTCCAATGCACAAGCTCT	GTGGCCTTAAAAGCTCAGC	+
M34	ZN341_HUMAN.H11MO.0.C	-15	0.00247035	0.99061	0.32938	22	GAATGCCATGGCTGGGCGTGAAGTCCAATGCACAAGCTCT	GGGGGGGGGGGGAGGGAAGAGC	+
M34	BACH1_HUMAN.H11MO.0.A	-25	0.00535396	2.14694	0.467808	13	GAATGCCATGGCTGGGCGTGAAGTCCAATGCACAAGCTCT	GCATGACTCAGCA	-
M34	MYOD1_HUMAN.H11MO.0.A	-25	0.00560955	2.24943	0.467808	15	GAATGCCATGGCTGGGCGTGAAGTCCAATGCACAAGCTCT	GGCAGGAACAGCTGC	-
M34	OLIG2_HUMAN.H11MO.0.B	-22	0.00575552	2.30796	0.467808	18	GAATGCCATGGCTGGGCGTGAAGTCCAATGCACAAGCTCT	CAGAAGGGAAACAGCTGG	-
M34	RXRA_HUMAN.H11MO.0.A	-17	0.0058476	2.34489	0.467808	20	GAATGCCATGGCTGGGCGTGAAGTCCAATGCACAAGCTCT	GGGGGAGGCAGAGGTCAGAG	+
M35	VEZF1_HUMAN.H11MO.0.C	-8	0.000256974	0.103046	0.203481	22	ACCCCAACCCACTCCTATTTCCTATTTTCGAATGATTAAG	CCCCTCCCCCTCCCCCCTCCCC	-
M35	RXRA_HUMAN.H11MO.0.A	-7	0.000536127	0.214987	0.212263	20	ACCCCAACCCACTCCTATTTCCTATTTTCGAATGATTAAG	CTCTGACCTCTGCCTCCCCC	-
M35	ZN394_HUMAN.H11MO.0.C	0	0.000960418	0.385128	0.253498	20	ACCCCAACCCACTCCTATTTCCTATTTTCGAATGATTAAG	ATTCCATTCTATTCCATTCT	-
M35	NFAC1_HUMAN.H11MO.0.B	-17	0.00153972	0.617428	0.304802	15	ACCCCAACCCACTCCTATTTCCTATTTTCGAATGATTAAG	TTTCTTTTTTTCCAT	-
M35	CRX_HUMAN.H11MO.0.B	-7	0.00235275	0.943452	0.372599	13	ACCCCAACCCACTCCTATTTCCTATTTTCGAATGATTAAG	CCTAATCCTCTTA	-
M35	PATZ1_HUMAN.H11MO.0.C	-1	0.00385602	1.54626	0.488035	22	ACCCCAACCCACTCCTATTTCCTATTTTCGAATGATTAAG	CCTCCCCCCCCGCCCCCTCCCC	-
M35	SP4_HUMAN.H11MO.0.A	-3	0.00431433	1.73005	0.488035	20	ACCCCAACCCACTCCTATTTCCTATTTTCGAATGATTAAG	CCCGGCCCCGCCCCCTTCCC	-
M41	TYY1_HUMAN.H11MO.0.A	-22	8.10583e-07	0.000325044	0.000648466	12	AGCCCGAAGATTGGAAAGCAAGGGCGCCATCTTGTGGAAT	GCCGCCATCTTG	-
M41	ZFP42_HUMAN.H11MO.0.A	-21	0.000283695	0.113762	0.113478	12	AGCCCGAAGATTGGAAAGCAAGGGCGCCATCTTGTGGAAT	GGCAGCCATTTT	+
M41	CTCFL_HUMAN.H11MO.0.A	-21	0.000597998	0.239797	0.122029	17	AGCCCGAAGATTGGAAAGCAAGGGCGCCATCTTGTGGAAT	CGGCGCCCCCTGGCGGC	-
M41	CTCF_HUMAN.H11MO.0.A	-21	0.000610144	0.244668	0.122029	19	AGCCCGAAGATTGGAAAGCAAGGGCGCCATCTTGTGGAAT	TGGCGCCCCCTGGTGGCCA	-
M43	SNAI1_HUMAN.H11MO.0.C	-25	4.60186e-05	0.0184534	0.0362983	8	GCTGGGACTACAGGTGCATGACACCACACCTGGCTAATTT	CCACCTGG	-
M43	SNAI2_HUMAN.H11MO.0.A	-8	0.000213288	0.0855287	0.0729776	10	GCTGGGACTACAGGTGCATGACACCACACCTGGCTAATTT	GGCAGGTGCA	+
M43	ZEB1_HUMAN.H11MO.0.A	-24	0.00134311	0.538589	0.264854	10	GCTGGGACTACAGGTGCATGACACCACACCTGGCTAATTT	CTCACCTGTC	-
M43	ZBT18_HUMAN.H11MO.0.C	-23	0.00214877	0.861656	0.276328	11	GCTGGGACTACAGGTGCATGACACCACACCTGGCTAATTT	CCACATCTGGA	-
M43	MYF6_HUMAN.H11MO.0.C	-9	0.00245228	0.983363	0.276328	7	GCTGGGACTACAGGTGCATGACACCACACCTGGCTAATTT	GCAGCTG	-
M43	HTF4_HUMAN.H11MO.0.A	-24	0.00332495	1.3333	0.300425	10	GCTGGGACTACAGGTGCATGACACCACACCTGGCTAATTT	CACAGCTGCA	-
M43	ZN329_HUMAN.H11MO.0.C	-1	0.00380875	1.52731	0.300425	20	GCTGGGACTACAGGTGCATGACACCACACCTGGCTAATTT	CTGGATCCAGCCATGCCTGA	+
M43	RUNX3_HUMAN.H11MO.0.A	-20	0.00419716	1.68306	0.300965	10	GCTGGGACTACAGGTGCATGACACCACACCTGGCTAATTT	AAACCACAAA	-
M43	RUNX1_HUMAN.H11MO.0.A	-19	0.00469244	1.88167	0.305873	11	GCTGGGACTACAGGTGCATGACACCACACCTGGCTAATTT	GAAACCACAGA	-
M43	PRRX2_HUMAN.H11MO.0.C	-33	0.00504117	2.02151	0.305873	7	GCTGGGACTACAGGTGCATGACACCACACCTGGCTAATTT	TTAATTG	+
M43	TFE2_HUMAN.H11MO.0.A	-8	0.00843824	3.38373	0.432446	11	GCTGGGACTACAGGTGCATGACACCACACCTGGCTAATTT	CACAGCTGCAG	+
M43	TFAP4_HUMAN.H11MO.0.A	-23	0.00872851	3.50013	0.432446	10	GCTGGGACTACAGGTGCATGACACCACACCTGGCTAATTT	AAACAGCTGG	-
M43	THA11_HUMAN.H11MO.0.B	-4	0.008772	3.51757	0.432446	22	GCTGGGACTACAGGTGCATGACACCACACCTGGCTAATTT	GAACTACAACTCCCAGCATGCC	-
M43	NFE2_HUMAN.H11MO.0.A	-15	0.010685	4.28469	0.475449	13	GCTGGGACTACAGGTGCATGACACCACACCTGGCTAATTT	GCATGACTCAGCA	+
M43	ZN143_HUMAN.H11MO.0.A	-4	0.0109134	4.37628	0.475449	22	GCTGGGACTACAGGTGCATGACACCACACCTGGCTAATTT	GAACTACAATTCCCAGAATGCC	-
M43	DLX3_HUMAN.H11MO.0.C	-32	0.0114526	4.5925	0.475449	8	GCTGGGACTACAGGTGCATGACACCACACCTGGCTAATTT	GATAATTACA	+
M47	MECP2_HUMAN.H11MO.0.C	-11	7.848e-05	0.0314705	0.062941	7	CCAGTGGGGAGCCCGGCGCTCCTAAGGCCGTTTGGGAGTC	CCCGGAG	+
M48	GATA1_HUMAN.H11MO.0.A	-29	0.000582047	0.233401	0.295891	11	GGCTCTGACTGCAGTGACTGGTAGACATATTGCGATTAGC	CTGGCGGGGACAGATAAGA	+
M48	GATA2_HUMAN.H11MO.0.A	-29	0.000740657	0.297004	0.295891	11	GGCTCTGACTGCAGTGACTGGTAGACATATTGCGATTAGC	CTGGGGGGTGGAGATAAGG	+
M48	ZN394_HUMAN.H11MO.0.C	-7	0.00377797	1.51497	0.49332	20	GGCTCTGACTGCAGTGACTGGTAGACATATTGCGATTAGC	ATTCCATTCTATTCCATTCT	-
M48	RXRA_HUMAN.H11MO.0.A	-17	0.0043381	1.73958	0.49332	20	GGCTCTGACTGCAGTGACTGGTAGACATATTGCGATTAGC	GGGGGAGGCAGAGGTCAGAG	+
M48	NR1D1_HUMAN.H11MO.0.B	-13	0.0048303	1.93695	0.49332	19	GGCTCTGACTGCAGTGACTGGTAGACATATTGCGATTAGC	AGGGAAGTGGGTCAGAAGG	+
M48	ZN563_HUMAN.H11MO.0.C	-1	0.00504881	2.02457	0.49332	21	GGCTCTGACTGCAGTGACTGGTAGACATATTGCGATTAGC	GGGATCCTCACTGGCAGCTGC	+
M48	TAL1_HUMAN.H11MO.0.A	-29	0.00555683	2.22829	0.49332	11	GGCTCTGACTGCAGTGACTGGTAGACATATTGCGATTAGC	CTGGGGGGGGCAGATAAGG	+
M50	GATA1_HUMAN.H11MO.0.A	-28	0.000610276	0.244721	0.489441	12	CTGGGAATAGAAGACCGAATTATCTGAGTCGGCTTTGAGT	CTGGCGGGGACAGATAAGA	+
M52	REST_HUMAN.H11MO.0.A	-18	0.000179932	0.0721527	0.144305	22	GATCATTTTGGTTAGTAGGGGAACTTTACCTGGTCCTGTG	GGGCGCTGTCCATGGTGCTGAA	-
M57	Z324A_HUMAN.H11MO.0.C	-3	0.0009369	0.375697	0.40009	23	GTGCCACAGACCAACATATCATGTATTCCTAGTTTGGTTT	TATCAAACCATCCTTTGCTGCCA	+
M57	FOXO1_HUMAN.H11MO.0.A	-17	0.00100661	0.403652	0.40009	12	GTGCCACAGACCAACATATCATGTATTCCTAGTTTGGTTT	TTCCTGTTTACT	+
M58	RXRA_HUMAN.H11MO.0.A	-9	0.000245142	0.0983019	0.194882	20	AGGTTGCAACGGTGTTCGGGAGGTAAGAGTGGACCGCGTT	GGGGGAGGCAGAGGTCAGAG	+
M58	ZN341_HUMAN.H11MO.0.C	-15	0.000804595	0.322643	0.228517	22	AGGTTGCAACGGTGTTCGGGAGGTAAGAGTGGACCGCGTT	GGGGGGGGGGGGAGGGAAGAGC	+
M58	KLF6_HUMAN.H11MO.0.A	-5	0.000912696	0.365991	0.228517	19	AGGTTGCAACGGTGTTCGGGAGGTAAGAGTGGACCGCGTT	GGAAGGGCGGGGCCGGGGG	+
M58	MAZ_HUMAN.H11MO.0.A	-7	0.00143726	0.57634	0.228517	22	AGGTTGCAACGGTGTTCGGGAGGTAAGAGTGGACCGCGTT	GGGGGAGGGGGGGGGGGGGGGG	+
M58	PATZ1_HUMAN.H11MO.0.C	-10	0.00143726	0.57634	0.228517	22	AGGTTGCAACGGTGTTCGGGAGGTAAGAGTGGACCGCGTT	GGGGAGGGGGCGGGGGGGGAGG	+
M58	ZN667_HUMAN.H11MO.0.C	-8	0.0023045	0.924105	0.305337	19	AGGTTGCAACGGTGTTCGGGAGGTAAGAGTGGACCGCGTT	GCTGAGCTTTTAAGGCCAC	-
M58	VEZF1_HUMAN.H11MO.0.C	-5	0.00309033	1.23922	0.321795	22	AGGTTGCAACGGTGTTCGGGAGGTAAGAGTGGACCGCGTT	GGGGAGGGGGGAGGGGGAGGGG	+
M58	RARG_HUMAN.H11MO.0.B	-20	0.00351267	1.40858	0.321795	18	AGGTTGCAACGGTGTTCGGGAGGTAAGAGTGGACCGCGTT	AGGTCAGAGTGACCTGGG	+
M58	EGR1_HUMAN.H11MO.0.A	-5	0.00364307	1.46087	0.321795	17	AGGTTGCAACGGTGTTCGGGAGGTAAGAGTGGACCGCGTT	GAGGGCGTGGGCGGGGG	+
M58	GATA1_HUMAN.H11MO.0.A	-9	0.0044585	1.78786	0.35444	19	AGGTTGCAACGGTGTTCGGGAGGTAAGAGTGGACCGCGTT	CTGGCGGGGACAGATAAGA	+
M58	SP2_HUMAN.H11MO.0.A	0	0.00493563	1.97919	0.3567	22	AGGTTGCAACGGTGTTCGGGAGGTAAGAGTGGACCGCGTT	GGGGGGGGGGCGGGGCCGGGGG	+
M58	ZN394_HUMAN.H11MO.0.C	-20	0.00549584	2.20383	0.364088	20	AGGTTGCAACGGTGTTCGGGAGGTAAGAGTGGACCGCGTT	AGAATGGAATAGAATGGAAT	+
M58	Z324A_HUMAN.H11MO.0.C	0	0.00698394	2.80056	0.427081	23	AGGTTGCAACGGTGTTCGGGAGGTAAGAGTGGACCGCGTT	TGGCAGCAAAGGATGGTTTGATA	-
M61	RXRA_HUMAN.H11MO.0.A	-8	0.00052173	0.209214	0.417908	20	GGTTAAGTCGGCCTTGGAGCGGGGACCAGCCTAACTGTGA	GGGGGAGGCAGAGGTCAGAG	+
M62	ZN563_HUMAN.H11MO.0.C	0	0.000421949	0.169201	0.268912	21	GCAGTGGAAGGCCCAGTGTCCGTCAGCCCTATCTAGCTCG	GCAGCTGCCAGTGAGGATCCC	-
M62	RXRA_HUMAN.H11MO.0.A	-19	0.000673126	0.269923	0.268912	20	GCAGTGGAAGGCCCAGTGTCCGTCAGCCCTATCTAGCTCG	CTCTGACCTCTGCCTCCCCC	-
M62	GATA1_HUMAN.H11MO.0.A	-28	0.00249391	1.00006	0.429278	12	GCAGTGGAAGGCCCAGTGTCCGTCAGCCCTATCTAGCTCG	CTGGCGGGGACAGATAAGA	+
M62	BRAC_HUMAN.H11MO.0.A	-19	0.00260437	1.04435	0.429278	20	GCAGTGGAAGGCCCAGTGTCCGTCAGCCCTATCTAGCTCG	ATTTCACACCTCCCTGCTAA	-
M62	NR1D1_HUMAN.H11MO.0.B	-11	0.00268636	1.07723	0.429278	19	GCAGTGGAAGGCCCAGTGTCCGTCAGCCCTATCTAGCTCG	CCTTCTGACCCACTTCCCT	-
M62	ZN394_HUMAN.H11MO.0.C	-6	0.0034644	1.38923	0.455147	20	GCAGTGGAAGGCCCAGTGTCCGTCAGCCCTATCTAGCTCG	AGAATGGAATAGAATGGAAT	+
M63	ZN563_HUMAN.H11MO.0.C	-6	0.000103473	0.0414927	0.0824634	21	ATTGATAGCTTTCGGTGTGGGACATGTGCTTAGCCCCACT	GGGATCCTCACTGGCAGCTGC	+
M63	PPARG_HUMAN.H11MO.0.A	-24	0.00178691	0.716551	0.466026	16	ATTGATAGCTTTCGGTGTGGGACATGTGCTTAGCCCCACT	TGACCTTTGCCCCACTT	-
M63	ZN394_HUMAN.H11MO.0.C	-8	0.00233921	0.938024	0.466026	20	ATTGATAGCTTTCGGTGTGGGACATGTGCTTAGCCCCACT	ATTCCATTCTATTCCATTCT	-
M63	PPARA_HUMAN.H11MO.0.B	-24	0.00292379	1.17244	0.466026	16	ATTGATAGCTTTCGGTGTGGGACATGTGCTTAGCCCCACT	TGACCTTTGCCCCAGTT	-
M67	RXRA_HUMAN.H11MO.0.A	-1	0.000503853	0.202045	0.402576	20	CCGCTGGTCTGAAAGTCAGATTACTATACCTCGGACTTGT	GGGGGAGGCAGAGGTCAGAG	+
M67	ZN394_HUMAN.H11MO.0.C	-19	0.0014464	0.580007	0.421896	20	CCGCTGGTCTGAAAGTCAGATTACTATACCTCGGACTTGT	ATTCCATTCTATTCCATTCT	-
M67	ZN563_HUMAN.H11MO.0.C	-2	0.0016547	0.663533	0.421896	21	CCGCTGGTCTGAAAGTCAGATTACTATACCTCGGACTTGT	GGGATCCTCACTGGCAGCTGC	+
M67	GATA2_HUMAN.H11MO.0.A	-29	0.00223331	0.895557	0.421896	11	CCGCTGGTCTGAAAGTCAGATTACTATACCTCGGACTTGT	CTGGGGGGTGGAGATAAGG	+
M67	GATA1_HUMAN.H11MO.0.A	-29	0.00277744	1.11375	0.421896	11	CCGCTGGTCTGAAAGTCAGATTACTATACCTCGGACTTGT	CTGGCGGGGACAGATAAGA	+
M67	CLOCK_HUMAN.H11MO.0.C	-12	0.00331081	1.32764	0.421896	14	CCGCTGGTCTGAAAGTCAGATTACTATACCTCGGACTTGT	CAGACACGTGAACA	+
M70	ZFX_HUMAN.H11MO.0.A	-13	0.000647134	0.259501	0.392179	10	GCGGCCTCCCCTGCGGGGCCTGTCACCCGGCCGGCGCGTG	CGGGGCCTGG	-
M70	TGIF1_HUMAN.H11MO.0.A	-18	0.000979218	0.392667	0.392179	7	GCGGCCTCCCCTGCGGGGCCTGTCACCCGGCCGGCGCGTG	GCTGTCA	-
M70	ZN322_HUMAN.H11MO.0.B	-15	0.00155795	0.624738	0.415975	20	GCGGCCTCCCCTGCGGGGCCTGTCACCCGGCCGGCGCGTG	GAGCCTGGTACAGAGCCTGG	+
M77	BC11A_HUMAN.H11MO.0.A	-24	7.96228e-05	0.0319288	0.015586	16	GAGTTACAAGGCAAAGTGGCTTGGAAGAGAGGAACGACAG	AAAAGAGGAAGTGAAAA	+
M77	PATZ1_HUMAN.H11MO.0.C	-10	9.32351e-05	0.0373873	0.015586	22	GAGTTACAAGGCAAAGTGGCTTGGAAGAGAGGAACGACAG	GGGGAGGGGGCGGGGGGGGAGG	+
M77	MAZ_HUMAN.H11MO.0.A	-9	0.000109929	0.0440816	0.015586	22	GAGTTACAAGGCAAAGTGGCTTGGAAGAGAGGAACGACAG	GGGGGAGGGGGGGGGGGGGGGG	+
M77	VEZF1_HUMAN.H11MO.0.C	-10	0.000109929	0.0440816	0.015586	22	GAGTTACAAGGCAAAGTGGCTTGGAAGAGAGGAACGACAG	GGGGAGGGGGGAGGGGGAGGGG	+
M77	RXRA_HUMAN.H11MO.0.A	-16	0.000117535	0.0471315	0.015586	20	GAGTTACAAGGCAAAGTGGCTTGGAAGAGAGGAACGACAG	GGGGGAGGCAGAGGTCAGAG	+
M77	ZN341_HUMAN.H11MO.0.C	-8	0.000119305	0.0478412	0.015586	22	GAGTTACAAGGCAAAGTGGCTTGGAAGAGAGGAACGACAG	GGGGGGGGGGGGAGGGAAGAGC	+
M77	ZN394_HUMAN.H11MO.0.C	-25	0.00021352	0.0856216	0.0239093	15	GAGTTACAAGGCAAAGTGGCTTGGAAGAGAGGAACGACAG	AGAATGGAATAGAATGGAAT	+
M77	ETS2_HUMAN.H11MO.0.B	-26	0.000302978	0.121494	0.0296857	13	GAGTTACAAGGCAAAGTGGCTTGGAAGAGAGGAACGACAG	GGAAGGAAGAGGA	+
M77	MZF1_HUMAN.H11MO.0.B	-25	0.000852764	0.341958	0.0671746	13	GAGTTACAAGGCAAAGTGGCTTGGAAGAGAGGAACGACAG	GGAGGGGATTGGG	+
M77	IRF3_HUMAN.H11MO.0.B	-18	0.000984292	0.394701	0.0671746	20	GAGTTACAAGGCAAAGTGGCTTGGAAGAGAGGAACGACAG	GAAAGGGAAAGGGAAAGTGA	+
M77	RFX5_HUMAN.H11MO.0.A	-8	0.000984292	0.394701	0.0671746	20	GAGTTACAAGGCAAAGTGGCTTGGAAGAGAGGAACGACAG	GTCAGCTGTTGCTAGGCAGA	+
M77	FLI1_HUMAN.H11MO.0.A	-23	0.00102839	0.412386	0.0671746	17	GAGTTACAAGGCAAAGTGGCTTGGAAGAGAGGAACGACAG	GGAGGAAGGAAGGAGGGA	+
M77	NR1D1_HUMAN.H11MO.0.B	-9	0.00128602	0.515695	0.0697923	19	GAGTTACAAGGCAAAGTGGCTTGGAAGAGAGGAACGACAG	AGGGAAGTGGGTCAGAAGG	+
M77	ZBT17_HUMAN.H11MO.0.A	-16	0.00128602	0.515695	0.0697923	19	GAGTTACAAGGCAAAGTGGCTTGGAAGAGAGGAACGACAG	GAGGGTGGGGGAGGGGAAG	+
M77	BRAC_HUMAN.H11MO.0.A	-2	0.00133559	0.53557	0.0697923	20	GAGTTACAAGGCAAAGTGGCTTGGAAGAGAGGAACGACAG	TTAGCAGGGAGGTGTGAAAT	+
M77	RARG_HUMAN.H11MO.0.B	-7	0.00180445	0.723584	0.0883998	18	GAGTTACAAGGCAAAGTGGCTTGGAAGAGAGGAACGACAG	AGGTCAGAGTGACCTGGG	+
M77	NFIC_HUMAN.H11MO.0.A	-19	0.00215049	0.862345	0.0991549	17	GAGTTACAAGGCAAAGTGGCTTGGAAGAGAGGAACGACAG	CTTGGCAGGGAGCCAAG	-
M77	ZFP82_HUMAN.H11MO.0.C	-10	0.00300618	1.20548	0.130909	24	GAGTTACAAGGCAAAGTGGCTTGGAAGAGAGGAACGACAG	GAAGAGAGAATTAGTGAAATGGAA	-
M77	ETV5_HUMAN.H11MO.0.C	-25	0.00343764	1.37849	0.141819	14	GAGTTACAAGGCAAAGTGGCTTGGAAGAGAGGAACGACAG	GAGCAGGAAGTGAG	+
M77	Z324A_HUMAN.H11MO.0.C	-4	0.0052212	2.0937	0.192845	23	GAGTTACAAGGCAAAGTGGCTTGGAAGAGAGGAACGACAG	TGGCAGCAAAGGATGGTTTGATA	-
M77	LEF1_HUMAN.H11MO.0.A	-24	0.00528114	2.11774	0.192845	14	GAGTTACAAGGCAAAGTGGCTTGGAAGAGAGGAACGACAG	AGCAAATCAAAGGA	-
M77	RARA_HUMAN.H11MO.0.A	-16	0.00565861	2.2691	0.192845	20	GAGTTACAAGGCAAAGTGGCTTGGAAGAGAGGAACGACAG	GGGGGATCAAGAGGTCAAGG	+
M77	SP3_HUMAN.H11MO.0.B	-5	0.00565861	2.2691	0.192845	20	GAGTTACAAGGCAAAGTGGCTTGGAAGAGAGGAACGACAG	GGGGGGGGGCGGGGCCGGGG	+
M77	SP4_HUMAN.H11MO.0.A	-17	0.0064895	2.60229	0.210615	20	GAGTTACAAGGCAAAGTGGCTTGGAAGAGAGGAACGACAG	GGGAAGGGGGCGGGGCCGGG	+
M77	CDX2_HUMAN.H11MO.0.A	-27	0.00671741	2.69368	0.210615	12	GAGTTACAAGGCAAAGTGGCTTGGAAGAGAGGAACGACAG	ACAGCAATAAAA	-
M77	CRX_HUMAN.H11MO.0.B	-25	0.00722586	2.89757	0.217843	13	GAGTTACAAGGCAAAGTGGCTTGGAAGAGAGGAACGACAG	TAAGAGGATTAGG	+
M77	KLF6_HUMAN.H11MO.0.A	-7	0.0106138	4.25614	0.30813	19	GAGTTACAAGGCAAAGTGGCTTGGAAGAGAGGAACGACAG	GGAAGGGCGGGGCCGGGGG	+
M77	ZN563_HUMAN.H11MO.0.C	-16	0.0114451	4.5895	0.310437	21	GAGTTACAAGGCAAAGTGGCTTGGAAGAGAGGAACGACAG	GCAGCTGCCAGTGAGGATCCC	-
M77	EGR2_HUMAN.H11MO.0.A	-7	0.0114854	4.60563	0.310437	18	GAGTTACAAGGCAAAGTGGCTTGGAAGAGAGGAACGACAG	GGGGGGGTGTGGGAGGGG	+
M77	ZN467_HUMAN.H11MO.0.C	3	0.0148738	5.96439	0.388622	19	GAGTTACAAGGCAAAGTGGCTTGGAAGAGAGGAACGACAG	GGGGAGGGGAGGGGGGGGGGGG	+
M77	ZN554_HUMAN.H11MO.0.C	-10	0.0163185	6.54371	0.412614	20	GAGTTACAAGGCAAAGTGGCTTGGAAGAGAGGAACGACAG	GCTGAGCCATGTGGGGTGCT	+
M77	SPI1_HUMAN.H11MO.0.A	-23	0.0200292	8.0317	0.477157	17	GAGTTACAAGGCAAAGTGGCTTGGAAGAGAGGAACGACAG	AAAAAGAGGAAGTGAAA	+
M77	SP2_HUMAN.H11MO.0.A	-10	0.0200885	8.05551	0.477157	22	GAGTTACAAGGCAAAGTGGCTTGGAAGAGAGGAACGACAG	GGGGGGGGGGCGGGGCCGGGGG	+
M77	ETV2_HUMAN.H11MO.0.B	-23	0.0214991	8.62116	0.495643	16	GAGTTACAAGGCAAAGTGGCTTGGAAGAGAGGAACGACAG	GGAAACAGGAAGTGGG	+
M81	ZN563_HUMAN.H11MO.0.C	-9	0.000413226	0.165704	0.331407	21	TAGTAAGGCATTGTTCCAAATTATGACGTGCGAGTCTGTA	GCAGCTGCCAGTGAGGATCCC	-
M81	ZN394_HUMAN.H11MO.0.C	-1	0.00111974	0.449015	0.449015	20	TAGTAAGGCATTGTTCCAAATTATGACGTGCGAGTCTGTA	AGAATGGAATAGAATGGAAT	+
M82	ZN121_HUMAN.H11MO.0.C	-5	3.9673e-05	0.0159089	0.0318178	20	CGTCTCTGGGGAAATCAGCCAGAACCACCGGAACGTAACT	CTGGGCAACATAGCAAGACC	+
M82	COE1_HUMAN.H11MO.0.A	0	0.000995279	0.399107	0.399107	15	CGTCTCTGGGGAAATCAGCCAGAACCACCGGAACGTAACT	GGTCCCTGGGGACTT	-
M83	Z324A_HUMAN.H11MO.0.C	-3	0.000492715	0.197579	0.2767	23	TGTAGTGACATCAGCCTGAACTTGGAAAAAGAGAAAGCCG	TATCAAACCATCCTTTGCTGCCA	+
M83	GATA1_HUMAN.H11MO.0.A	-14	0.000876483	0.35147	0.2767	19	TGTAGTGACATCAGCCTGAACTTGGAAAAAGAGAAAGCCG	TCTTATCTGTCCCCGCCAG	-
M83	GATA2_HUMAN.H11MO.0.A	-14	0.00109449	0.438892	0.2767	19	TGTAGTGACATCAGCCTGAACTTGGAAAAAGAGAAAGCCG	CCTTATCTCCACCCCCCAG	-
M83	PRGR_HUMAN.H11MO.0.A	-7	0.00161958	0.649452	0.2767	16	TGTAGTGACATCAGCCTGAACTTGGAAAAAGAGAAAGCCG	AGAACATTCTGTTCTT	+
M83	RXRA_HUMAN.H11MO.0.A	-13	0.00219317	0.879463	0.2767	20	TGTAGTGACATCAGCCTGAACTTGGAAAAAGAGAAAGCCG	CTCTGACCTCTGCCTCCCCC	-
M83	RARG_HUMAN.H11MO.0.B	-4	0.00226704	0.909084	0.2767	18	TGTAGTGACATCAGCCTGAACTTGGAAAAAGAGAAAGCCG	CCCAGGTCACTCTGACCT	-
M83	COT2_HUMAN.H11MO.0.A	-12	0.00242722	0.973316	0.2767	13	TGTAGTGACATCAGCCTGAACTTGGAAAAAGAGAAAGCCG	CCTCTGACCTTTG	-
M83	TAL1_HUMAN.H11MO.0.A	-14	0.00476706	1.91159	0.465412	19	TGTAGTGACATCAGCCTGAACTTGGAAAAAGAGAAAGCCG	CCTTATCTGCCCCCCCCAG	-
M83	ESR2_HUMAN.H11MO.0.A	-7	0.00524908	2.10488	0.465412	15	TGTAGTGACATCAGCCTGAACTTGGAAAAAGAGAAAGCCG	AGGTCACCCTGACCT	+
M83	ZN335_HUMAN.H11MO.0.A	3	0.00596241	2.39093	0.475794	19	TGTAGTGACATCAGCCTGAACTTGGAAAAAGAGAAAGCCG	GGCTGTCCTCGGCGCTGCCTGA	+
M88	ZN563_HUMAN.H11MO.0.C	-5	0.000242825	0.0973728	0.194504	21	GATCACCGGAGGTTATAAAGGAACCCCTATGTTCATTGTT	GCAGCTGCCAGTGAGGATCCC	-
M96	ZN467_HUMAN.H11MO.0.C	-2	0.000103256	0.0414058	0.0807086	22	AACGCGAGCGGACGAAGCGAACAACAATGGAACAGGCAGA	GGGGAGGGGAGGGGGGGGGGGG	+
M96	KLF6_HUMAN.H11MO.0.A	1	0.00158556	0.635809	0.340161	18	AACGCGAGCGGACGAAGCGAACAACAATGGAACAGGCAGA	GGAAGGGCGGGGCCGGGGG	+
M96	ZN263_HUMAN.H11MO.0.A	-3	0.00185293	0.743024	0.340161	20	AACGCGAGCGGACGAAGCGAACAACAATGGAACAGGCAGA	GGGAGGAGGGAGAGGAGGAG	+
M96	PATZ1_HUMAN.H11MO.0.C	-2	0.00332519	1.3334	0.340161	22	AACGCGAGCGGACGAAGCGAACAACAATGGAACAGGCAGA	GGGGAGGGGGCGGGGGGGGAGG	+
M96	ZN341_HUMAN.H11MO.0.C	-14	0.00353257	1.41656	0.340161	22	AACGCGAGCGGACGAAGCGAACAACAATGGAACAGGCAGA	GGGGGGGGGGGGAGGGAAGAGC	+
M96	ZN708_HUMAN.H11MO.0.C	-22	0.00368459	1.47752	0.340161	18	AACGCGAGCGGACGAAGCGAACAACAATGGAACAGGCAGA	GCCTAATAAGCAGGTACAGC	+
M96	Z324A_HUMAN.H11MO.0.C	-2	0.00369702	1.4825	0.340161	23	AACGCGAGCGGACGAAGCGAACAACAATGGAACAGGCAGA	TGGCAGCAAAGGATGGTTTGATA	-
M96	GATA1_HUMAN.H11MO.0.A	-26	0.00384155	1.54046	0.340161	14	AACGCGAGCGGACGAAGCGAACAACAATGGAACAGGCAGA	CTGGCGGGGACAGATAAGA	+
M96	WT1_HUMAN.H11MO.0.C	3	0.00391673	1.57061	0.340161	17	AACGCGAGCGGACGAAGCGAACAACAATGGAACAGGCAGA	GGGCGGGGGAGGAGGGGGGG	+
M96	GATA2_HUMAN.H11MO.0.A	-26	0.00521123	2.0897	0.380805	14	AACGCGAGCGGACGAAGCGAACAACAATGGAACAGGCAGA	CTGGGGGGTGGAGATAAGG	+
M96	ITF2_HUMAN.H11MO.0.C	-3	0.00600979	2.40992	0.380805	10	AACGCGAGCGGACGAAGCGAACAACAATGGAACAGGCAGA	GGCAGCTGGG	+
M96	TAL1_HUMAN.H11MO.0.A	-26	0.00624032	2.50237	0.380805	14	AACGCGAGCGGACGAAGCGAACAACAATGGAACAGGCAGA	CTGGGGGGGGCAGATAAGG	+
M96	SP3_HUMAN.H11MO.0.B	1	0.00633349	2.53973	0.380805	19	AACGCGAGCGGACGAAGCGAACAACAATGGAACAGGCAGA	GGGGGGGGGCGGGGCCGGGG	+
M96	KLF3_HUMAN.H11MO.0.B	3	0.00745733	2.99039	0.384358	16	AACGCGAGCGGACGAAGCGAACAACAATGGAACAGGCAGA	GGGGAGGGGCGGGGCCGGG	+
M96	VEZF1_HUMAN.H11MO.0.C	5	0.00760087	3.04795	0.384358	17	AACGCGAGCGGACGAAGCGAACAACAATGGAACAGGCAGA	GGGGAGGGGGGAGGGGGAGGGG	+
M96	MAZ_HUMAN.H11MO.0.A	-1	0.00852356	3.41795	0.384358	22	AACGCGAGCGGACGAAGCGAACAACAATGGAACAGGCAGA	GGGGGAGGGGGGGGGGGGGGGG	+
M96	ASCL1_HUMAN.H11MO.0.A	0	0.00881202	3.53362	0.384358	14	AACGCGAGCGGACGAAGCGAACAACAATGGAACAGGCAGA	GGGAGCAGGTGCAG	-
M96	HTF4_HUMAN.H11MO.0.A	-3	0.00994658	3.98858	0.384358	10	AACGCGAGCGGACGAAGCGAACAACAATGGAACAGGCAGA	TGCAGCTGTG	+
M96	ZIC1_HUMAN.H11MO.0.B	-2	0.0102728	4.11937	0.384358	9	AACGCGAGCGGACGAAGCGAACAACAATGGAACAGGCAGA	GGGGTGGTC	+
M96	PPARG_HUMAN.H11MO.0.A	-22	0.0105466	4.22918	0.384358	17	AACGCGAGCGGACGAAGCGAACAACAATGGAACAGGCAGA	AAGTGGGGCAAAGGTCA	+
M96	NR1D1_HUMAN.H11MO.0.B	-20	0.0105847	4.24447	0.384358	19	AACGCGAGCGGACGAAGCGAACAACAATGGAACAGGCAGA	AGGGAAGTGGGTCAGAAGG	+
M96	MYF6_HUMAN.H11MO.0.C	-4	0.0108182	4.33811	0.384358	7	AACGCGAGCGGACGAAGCGAACAACAATGGAACAGGCAGA	GCAGCTG	-
M96	MZF1_HUMAN.H11MO.0.B	1	0.0114783	4.60282	0.39008	12	AACGCGAGCGGACGAAGCGAACAACAATGGAACAGGCAGA	GGAGGGGATTGGG	+
M96	AHR_HUMAN.H11MO.0.B	0	0.0127058	5.09501	0.401519	9	AACGCGAGCGGACGAAGCGAACAACAATGGAACAGGCAGA	GTTGCGTGC	+
M96	IKZF1_HUMAN.H11MO.0.C	-1	0.0128423	5.14977	0.401519	8	AACGCGAGCGGACGAAGCGAACAACAATGGAACAGGCAGA	TTGGGAGA	+
M96	RARA_HUMAN.H11MO.0.A	-22	0.0141853	5.68832	0.41865	18	AACGCGAGCGGACGAAGCGAACAACAATGGAACAGGCAGA	GGGGGATCAAGAGGTCAAGG	+
M96	KLF1_HUMAN.H11MO.0.A	-2	0.0144615	5.79905	0.41865	14	AACGCGAGCGGACGAAGCGAACAACAATGGAACAGGCAGA	GGGGCGGGGCCGGG	+
M96	SMAD3_HUMAN.H11MO.0.B	-5	0.0157245	6.30552	0.420854	12	AACGCGAGCGGACGAAGCGAACAACAATGGAACAGGCAGA	CAGGTGACAGAG	-
M96	TAF1_HUMAN.H11MO.0.A	-23	0.0161078	6.45921	0.420854	16	AACGCGAGCGGACGAAGCGAACAACAATGGAACAGGCAGA	AAGATGGCGGCGGCGG	+
M96	KLF4_HUMAN.H11MO.0.A	-2	0.0161529	6.4773	0.420854	10	AACGCGAGCGGACGAAGCGAACAACAATGGAACAGGCAGA	AGGGTGTGGC	+
M96	SP1_HUMAN.H11MO.0.A	0	0.017569	7.04518	0.423474	22	AACGCGAGCGGACGAAGCGAACAACAATGGAACAGGCAGA	GGGGGGCGGGGCCGGGGGGGGG	+
M96	KLF5_HUMAN.H11MO.0.A	-2	0.0184052	7.3805	0.423474	14	AACGCGAGCGGACGAAGCGAACAACAATGGAACAGGCAGA	AGGGTGGGGCTGGG	+
M96	ZN667_HUMAN.H11MO.0.C	-2	0.0186332	7.47189	0.423474	19	AACGCGAGCGGACGAAGCGAACAACAATGGAACAGGCAGA	GCTGAGCTTTTAAGGCCAC	-
M96	ZN322_HUMAN.H11MO.0.B	-19	0.0187185	7.50611	0.423474	20	AACGCGAGCGGACGAAGCGAACAACAATGGAACAGGCAGA	CCAGGCTCTGTACCAGGCTC	-
M96	TBX21_HUMAN.H11MO.0.A	-2	0.0189623	7.6039	0.423474	13	AACGCGAGCGGACGAAGCGAACAACAATGGAACAGGCAGA	GTGGAGGTGTGAA	+
M96	RXRA_HUMAN.H11MO.0.A	-4	0.0197725	7.92875	0.4293	20	AACGCGAGCGGACGAAGCGAACAACAATGGAACAGGCAGA	GGGGGAGGCAGAGGTCAGAG	+
M96	PPARA_HUMAN.H11MO.0.B	-22	0.0210286	8.43248	0.431939	17	AACGCGAGCGGACGAAGCGAACAACAATGGAACAGGCAGA	AACTGGGGCAAAGGTCA	+
M96	ZEB1_HUMAN.H11MO.0.A	-3	0.0211334	8.47448	0.431939	10	AACGCGAGCGGACGAAGCGAACAACAATGGAACAGGCAGA	GACAGGTGAG	+
M96	TFE2_HUMAN.H11MO.0.A	-2	0.0215518	8.64229	0.431939	11	AACGCGAGCGGACGAAGCGAACAACAATGGAACAGGCAGA	CTGCAGCTGTG	-
M96	KLF15_HUMAN.H11MO.0.A	-2	0.0232133	9.30853	0.453607	19	AACGCGAGCGGACGAAGCGAACAACAATGGAACAGGCAGA	GGGGAGGAGCAGGGGGGGG	+
M99	RXRA_HUMAN.H11MO.0.A	0	0.000427947	0.171607	0.343214	20	TCCCGCCCTCAGCGACTAAGCCCGGAAGGTCGTGCTCAAT	CTCTGACCTCTGCCTCCCCC	-
M100	RXRA_HUMAN.H11MO.0.A	-16	0.000760794	0.305078	0.291929	20	GGGTAATCGCGTTTGGGAGGGAATAAGCCGACGAGACGGG	GGGGGAGGCAGAGGTCAGAG	+
M100	RFX5_HUMAN.H11MO.0.A	-11	0.000965017	0.386972	0.291929	20	GGGTAATCGCGTTTGGGAGGGAATAAGCCGACGAGACGGG	GTCAGCTGTTGCTAGGCAGA	+
M100	NR1H3_HUMAN.H11MO.0.B	-22	0.00146847	0.588856	0.291929	18	GGGTAATCGCGTTTGGGAGGGAATAAGCCGACGAGACGGG	CAGAGGTCACTGCAGGTCA	+
M100	ZN350_HUMAN.H11MO.0.C	-16	0.00147462	0.591322	0.291929	18	GGGTAATCGCGTTTGGGAGGGAATAAGCCGACGAGACGGG	TAGGTCATAAAAGGACTG	-
M100	BC11A_HUMAN.H11MO.0.A	-20	0.00359733	1.44253	0.407066	17	GGGTAATCGCGTTTGGGAGGGAATAAGCCGACGAGACGGG	AAAAGAGGAAGTGAAAA	+
M100	VEZF1_HUMAN.H11MO.0.C	-13	0.00396319	1.58924	0.407066	22	GGGTAATCGCGTTTGGGAGGGAATAAGCCGACGAGACGGG	GGGGAGGGGGGAGGGGGAGGGG	+
M100	NR1D1_HUMAN.H11MO.0.B	-16	0.00427934	1.71601	0.407066	19	GGGTAATCGCGTTTGGGAGGGAATAAGCCGACGAGACGGG	AGGGAAGTGGGTCAGAAGG	+
M100	Z324A_HUMAN.H11MO.0.C	-15	0.0044034	1.76576	0.407066	23	GGGTAATCGCGTTTGGGAGGGAATAAGCCGACGAGACGGG	TGGCAGCAAAGGATGGTTTGATA	-
M100	ZN418_HUMAN.H11MO.0.C	-19	0.00533689	2.14009	0.407066	17	GGGTAATCGCGTTTGGGAGGGAATAAGCCGACGAGACGGG	GGAAGAGGCTAAAAGCA	-
M100	OLIG2_HUMAN.H11MO.0.B	-13	0.00558186	2.23833	0.407066	18	GGGTAATCGCGTTTGGGAGGGAATAAGCCGACGAGACGGG	CAGAAGGGAAACAGCTGG	-
M100	ZN341_HUMAN.H11MO.0.C	-16	0.00593518	2.38001	0.407066	22	GGGTAATCGCGTTTGGGAGGGAATAAGCCGACGAGACGGG	GGGGGGGGGGGGAGGGAAGAGC	+
M100	ZN394_HUMAN.H11MO.0.C	-18	0.00616861	2.47361	0.407066	20	GGGTAATCGCGTTTGGGAGGGAATAAGCCGACGAGACGGG	AGAATGGAATAGAATGGAAT	+
M103	SP4_HUMAN.H11MO.0.A	-1	0.00050172	0.20119	0.275548	20	ACAACTCCCTGCCCCCTGGACCTCCTGGCCGCAAAAGATC	CCCGGCCCCGCCCCCTTCCC	-
M103	RXRA_HUMAN.H11MO.0.A	-6	0.000917015	0.367723	0.275548	20	ACAACTCCCTGCCCCCTGGACCTCCTGGCCGCAAAAGATC	CTCTGACCTCTGCCTCCCCC	-
M103	GFI1_HUMAN.H11MO.0.C	-2	0.00114603	0.459558	0.275548	10	ACAACTCCCTGCCCCCTGGACCTCCTGGCCGCAAAAGATC	AAATCACAGC	-
M103	GFI1B_HUMAN.H11MO.0.A	-2	0.00139366	0.558857	0.275548	10	ACAACTCCCTGCCCCCTGGACCTCCTGGCCGCAAAAGATC	AAATCACAGC	-
M103	RARA_HUMAN.H11MO.0.A	-6	0.00176505	0.707785	0.279183	20	ACAACTCCCTGCCCCCTGGACCTCCTGGCCGCAAAAGATC	CCTTGACCTCTTGATCCCCC	-
M103	RARG_HUMAN.H11MO.0.B	-2	0.00303593	1.21741	0.360988	18	ACAACTCCCTGCCCCCTGGACCTCCTGGCCGCAAAAGATC	AGGTCAGAGTGACCTGGG	+
M103	ZN341_HUMAN.H11MO.0.C	-5	0.00356722	1.43046	0.360988	22	ACAACTCCCTGCCCCCTGGACCTCCTGGCCGCAAAAGATC	GCTCTTCCCTCCCCCCCCCCCC	-
M103	SP3_HUMAN.H11MO.0.B	0	0.00407037	1.63222	0.360988	20	ACAACTCCCTGCCCCCTGGACCTCCTGGCCGCAAAAGATC	CCCCGGCCCCGCCCCCCCCC	-
M103	NR1D1_HUMAN.H11MO.0.B	-4	0.00410804	1.64732	0.360988	19	ACAACTCCCTGCCCCCTGGACCTCCTGGCCGCAAAAGATC	CCTTCTGACCCACTTCCCT	-
M103	COE1_HUMAN.H11MO.0.A	-3	0.0061837	2.47966	0.462311	15	ACAACTCCCTGCCCCCTGGACCTCCTGGCCGCAAAAGATC	GGTCCCTGGGGACTT	-
M103	ZNF76_HUMAN.H11MO.0.C	3	0.00643022	2.57852	0.462311	19	ACAACTCCCTGCCCCCTGGACCTCCTGGCCGCAAAAGATC	ACTACAATTCCCAGAATGCCCC	-
M103	KLF6_HUMAN.H11MO.0.A	1	0.00806708	3.2349	0.476066	18	ACAACTCCCTGCCCCCTGGACCTCCTGGCCGCAAAAGATC	CCCCCGGCCCCGCCCTTCC	-
M103	ETS1_HUMAN.H11MO.0.A	-1	0.00876752	3.51578	0.476066	13	ACAACTCCCTGCCCCCTGGACCTCCTGGCCGCAAAAGATC	CCACTTCCTGTCT	-
M103	ZN563_HUMAN.H11MO.0.C	0	0.00925208	3.71008	0.476066	21	ACAACTCCCTGCCCCCTGGACCTCCTGGCCGCAAAAGATC	GCAGCTGCCAGTGAGGATCCC	-
M103	VEZF1_HUMAN.H11MO.0.C	1	0.0094097	3.77329	0.476066	21	ACAACTCCCTGCCCCCTGGACCTCCTGGCCGCAAAAGATC	CCCCTCCCCCTCCCCCCTCCCC	-
M103	VDR_HUMAN.H11MO.0.A	0	0.00999494	4.00797	0.476066	16	ACAACTCCCTGCCCCCTGGACCTCCTGGCCGCAAAAGATC	TGAACCCACTGACCCC	-
M103	KLF3_HUMAN.H11MO.0.B	-1	0.0111797	4.48307	0.476066	19	ACAACTCCCTGCCCCCTGGACCTCCTGGCCGCAAAAGATC	CCCGGCCCCGCCCCTCCCC	-
M103	SP2_HUMAN.H11MO.0.A	1	0.0113418	4.54806	0.476066	21	ACAACTCCCTGCCCCCTGGACCTCCTGGCCGCAAAAGATC	CCCCCGGCCCCGCCCCCCCCCC	-
M103	PATZ1_HUMAN.H11MO.0.C	1	0.0120638	4.83759	0.476066	21	ACAACTCCCTGCCCCCTGGACCTCCTGGCCGCAAAAGATC	CCTCCCCCCCCGCCCCCTCCCC	-
M103	BRAC_HUMAN.H11MO.0.A	5	0.0123861	4.96684	0.476066	15	ACAACTCCCTGCCCCCTGGACCTCCTGGCCGCAAAAGATC	ATTTCACACCTCCCTGCTAA	-
M103	BC11A_HUMAN.H11MO.0.A	-2	0.0126411	5.06908	0.476066	17	ACAACTCCCTGCCCCCTGGACCTCCTGGCCGCAAAAGATC	TTTTCACTTCCTCTTTT	-
M103	MZF1_HUMAN.H11MO.0.B	0	0.0136919	5.49046	0.484397	13	ACAACTCCCTGCCCCCTGGACCTCCTGGCCGCAAAAGATC	CCCAATCCCCTCC	-
M103	ETV2_HUMAN.H11MO.0.B	0	0.0140873	5.64901	0.484397	16	ACAACTCCCTGCCCCCTGGACCTCCTGGCCGCAAAAGATC	CCCACTTCCTGTTTCC	-
M105	VEZF1_HUMAN.H11MO.0.C	-2	0.000685157	0.274748	0.221065	22	CGGAGAAACCGTCAGAGAGCGGAAGGGCAAAGGCAGAACA	GGGGAGGGGGGAGGGGGAGGGG	+
M105	ZN768_HUMAN.H11MO.0.C	-6	0.00072097	0.289109	0.221065	20	CGGAGAAACCGTCAGAGAGCGGAAGGGCAAAGGCAGAACA	GAGGCTCAGAGAGGTTAAGT	+
M105	VDR_HUMAN.H11MO.0.A	-7	0.00108296	0.434267	0.221065	16	CGGAGAAACCGTCAGAGAGCGGAAGGGCAAAGGCAGAACA	GGGGTCAGTGGGTTCA	+
M105	NR1H4_HUMAN.H11MO.0.B	-7	0.00111672	0.447805	0.221065	19	CGGAGAAACCGTCAGAGAGCGGAAGGGCAAAGGCAGAACA	GGGGTCAATGACCCCGAGG	+
M105	INSM1_HUMAN.H11MO.0.C	-9	0.00155139	0.622106	0.245689	12	CGGAGAAACCGTCAGAGAGCGGAAGGGCAAAGGCAGAACA	TGTCAGGGGGCA	+
M105	PATZ1_HUMAN.H11MO.0.C	-9	0.00279396	1.12038	0.368726	22	CGGAGAAACCGTCAGAGAGCGGAAGGGCAAAGGCAGAACA	GGGGAGGGGGCGGGGGGGGAGG	+
M105	RXRA_HUMAN.H11MO.0.A	-12	0.00334409	1.34098	0.378282	20	CGGAGAAACCGTCAGAGAGCGGAAGGGCAAAGGCAGAACA	GGGGGAGGCAGAGGTCAGAG	+
M105	RARA_HUMAN.H11MO.0.A	3	0.00421795	1.6914	0.417491	17	CGGAGAAACCGTCAGAGAGCGGAAGGGCAAAGGCAGAACA	GGGGGATCAAGAGGTCAAGG	+
M105	ZN341_HUMAN.H11MO.0.C	-12	0.00512234	2.05406	0.450673	22	CGGAGAAACCGTCAGAGAGCGGAAGGGCAAAGGCAGAACA	GGGGGGGGGGGGAGGGAAGAGC	+
M105	ZN320_HUMAN.H11MO.0.C	-5	0.00593528	2.38005	0.469977	20	CGGAGAAACCGTCAGAGAGCGGAAGGGCAAAGGCAGAACA	GTGGGACCAGGGGGCCAGTG	+
M107	ZN667_HUMAN.H11MO.0.C	-16	0.000146959	0.0589304	0.117861	19	AGAGGACTGAGTCTCTCGGGAGTGTTGGAGGTCGTAAGGT	GCTGAGCTTTTAAGGCCAC	-
M108	ZN554_HUMAN.H11MO.0.C	-20	0.000292437	0.117267	0.233068	20	GGCTGGAGCGGTGCTCGGGGGCTCAGTCAGCGGGGCGCTC	GCTGAGCCATGTGGGGTGCT	+
M108	ZN335_HUMAN.H11MO.0.A	-22	0.000811946	0.32559	0.323554	18	GGCTGGAGCGGTGCTCGGGGGCTCAGTCAGCGGGGCGCTC	TCAGGCAGCGCCGAGGACAGCC	-
M108	THAP1_HUMAN.H11MO.0.C	-21	0.00174861	0.701193	0.390681	19	GGCTGGAGCGGTGCTCGGGGGCTCAGTCAGCGGGGCGCTC	CGCCGCCATCTTGGCTGCGGGC	+
M108	NR1H4_HUMAN.H11MO.0.B	-16	0.00263168	1.05531	0.390681	19	GGCTGGAGCGGTGCTCGGGGGCTCAGTCAGCGGGGCGCTC	GGGGTCAATGACCCCGAGG	+
M108	RXRA_HUMAN.H11MO.0.A	-6	0.00279244	1.11977	0.390681	20	GGCTGGAGCGGTGCTCGGGGGCTCAGTCAGCGGGGCGCTC	GGGGGAGGCAGAGGTCAGAG	+
M108	NR1D1_HUMAN.H11MO.0.B	-15	0.00326709	1.3101	0.390681	19	GGCTGGAGCGGTGCTCGGGGGCTCAGTCAGCGGGGCGCTC	AGGGAAGTGGGTCAGAAGG	+
M108	SP3_HUMAN.H11MO.0.B	1	0.00394784	1.58308	0.390681	19	GGCTGGAGCGGTGCTCGGGGGCTCAGTCAGCGGGGCGCTC	GGGGGGGGGCGGGGCCGGGG	+
M108	RARG_HUMAN.H11MO.0.B	-17	0.00440049	1.76459	0.390681	18	GGCTGGAGCGGTGCTCGGGGGCTCAGTCAGCGGGGCGCTC	AGGTCAGAGTGACCTGGG	+
M108	VEZF1_HUMAN.H11MO.0.C	-13	0.00441178	1.76913	0.390681	22	GGCTGGAGCGGTGCTCGGGGGCTCAGTCAGCGGGGCGCTC	GGGGAGGGGGGAGGGGGAGGGG	+
M108	MAF_HUMAN.H11MO.0.A	-18	0.00656601	2.63297	0.475728	19	GGCTGGAGCGGTGCTCGGGGGCTCAGTCAGCGGGGCGCTC	TTGCTGAGTCAGCAGATTC	-
M108	SP2_HUMAN.H11MO.0.A	2	0.00730248	2.92829	0.475745	20	GGCTGGAGCGGTGCTCGGGGGCTCAGTCAGCGGGGCGCTC	GGGGGGGGGGCGGGGCCGGGGG	+
M112	ZN449_HUMAN.H11MO.0.C	-7	0.000334877	0.134286	0.268571	11	GGTCGAGGGGATGGGCTGTGTCGCAGTCCGACTGGCCTTA	TGGTTGGGCTT	+
M116	ZFP82_HUMAN.H11MO.0.C	-8	0.00052767	0.211596	0.285141	24	AAATAAGTGTAGAAAAAAACGGCACAGTACAAGAGCTAGA	GAAGAGAGAATTAGTGAAATGGAA	-
M116	NR4A1_HUMAN.H11MO.0.A	-16	0.000714649	0.286574	0.285141	9	AAATAAGTGTAGAAAAAAACGGCACAGTACAAGAGCTAGA	AAAGGTCAG	+
M116	ZN394_HUMAN.H11MO.0.C	0	0.00130813	0.524559	0.345844	20	AAATAAGTGTAGAAAAAAACGGCACAGTACAAGAGCTAGA	AGAATGGAATAGAATGGAAT	+
M116	LEF1_HUMAN.H11MO.0.A	-22	0.00255011	1.02259	0.345844	14	AAATAAGTGTAGAAAAAAACGGCACAGTACAAGAGCTAGA	AGCAAATCAAAGGA	-
M116	ANDR_HUMAN.H11MO.0.A	-13	0.00258403	1.0362	0.345844	18	AAATAAGTGTAGAAAAAAACGGCACAGTACAAGAGCTAGA	AGCAAACAAAAAAGAACA	-
M116	RXRA_HUMAN.H11MO.0.A	-7	0.00260036	1.04275	0.345844	20	AAATAAGTGTAGAAAAAAACGGCACAGTACAAGAGCTAGA	GGGGGAGGCAGAGGTCAGAG	+
M116	STAT2_HUMAN.H11MO.0.A	-7	0.00320111	1.28364	0.364921	19	AAATAAGTGTAGAAAAAAACGGCACAGTACAAGAGCTAGA	AGGAAAATGAAACTGAAAG	+
M116	FEZF1_HUMAN.H11MO.0.C	-14	0.0043918	1.76111	0.438076	12	AAATAAGTGTAGAAAAAAACGGCACAGTACAAGAGCTAGA	AAAAAGAGCAGC	-
M120	ZN394_HUMAN.H11MO.0.C	-19	0.000127984	0.0513214	0.102643	20	GGCTGGGCGTTTCACAGAGAGCAAGACCTGGTAAGGCAGG	AGAATGGAATAGAATGGAAT	+
M122	NR1H3_HUMAN.H11MO.0.B	2	1.43044e-05	0.00573605	0.011386	17	ACCTGGGACGACCCAAGTACACGGCTTAGGGGCGTGGTAT	TGACCTGCAGTGACCTCTG	-
M122	THA_HUMAN.H11MO.0.C	3	0.000245085	0.098279	0.0650275	14	ACCTGGGACGACCCAAGTACACGGCTTAGGGGCGTGGTAT	CTGACCTGAAGTGACCC	-
M122	RXRA_HUMAN.H11MO.0.A	-4	0.000423209	0.169707	0.0842165	20	ACCTGGGACGACCCAAGTACACGGCTTAGGGGCGTGGTAT	GGGGGAGGCAGAGGTCAGAG	+
M122	ZN554_HUMAN.H11MO.0.C	-5	0.00194961	0.781793	0.301979	20	ACCTGGGACGACCCAAGTACACGGCTTAGGGGCGTGGTAT	AGCACCCCACATGGCTCAGC	-
M122	PATZ1_HUMAN.H11MO.0.C	-16	0.00227628	0.912788	0.301979	22	ACCTGGGACGACCCAAGTACACGGCTTAGGGGCGTGGTAT	GGGGAGGGGGCGGGGGGGGAGG	+
M122	ZN350_HUMAN.H11MO.0.C	3	0.00299516	1.20106	0.313707	15	ACCTGGGACGACCCAAGTACACGGCTTAGGGGCGTGGTAT	CAGTCCTTTTATGACCTA	+
M122	VEZF1_HUMAN.H11MO.0.C	-16	0.00315292	1.26432	0.313707	22	ACCTGGGACGACCCAAGTACACGGCTTAGGGGCGTGGTAT	GGGGAGGGGGGAGGGGGAGGGG	+
M122	RARA_HUMAN.H11MO.0.A	-4	0.00360346	1.44499	0.318698	20	ACCTGGGACGACCCAAGTACACGGCTTAGGGGCGTGGTAT	GGGGGATCAAGAGGTCAAGG	+
M122	ZN341_HUMAN.H11MO.0.C	-26	0.00462074	1.85292	0.360138	14	ACCTGGGACGACCCAAGTACACGGCTTAGGGGCGTGGTAT	GGGGGGGGGGGGAGGGAAGAGC	+
M122	KLF6_HUMAN.H11MO.0.A	-12	0.00609816	2.44536	0.373385	19	ACCTGGGACGACCCAAGTACACGGCTTAGGGGCGTGGTAT	GGAAGGGCGGGGCCGGGGG	+
M122	MAZ_HUMAN.H11MO.0.A	-15	0.00805461	3.2299	0.427421	22	ACCTGGGACGACCCAAGTACACGGCTTAGGGGCGTGGTAT	GGGGGAGGGGGGGGGGGGGGGG	+
M123	NR1D1_HUMAN.H11MO.0.B	-3	0.000121108	0.0485643	0.0963945	19	AGAACTCATGATGCACTGTGGGTATGTCAGCTGCCCAAAT	CCTTCTGACCCACTTCCCT	-
M123	MAF_HUMAN.H11MO.0.A	0	0.000284718	0.114172	0.113309	19	AGAACTCATGATGCACTGTGGGTATGTCAGCTGCCCAAAT	GAATCTGCTGACTCAGCAA	+
M125	RXRA_HUMAN.H11MO.0.A	-15	0.00125732	0.504186	0.409502	20	ACGGCGCCATAGATGGTAGGACGTCAGCCCCAGGATAAGA	CTCTGACCTCTGCCTCCCCC	-
M125	NR1D1_HUMAN.H11MO.0.B	-9	0.00214183	0.858874	0.409502	19	ACGGCGCCATAGATGGTAGGACGTCAGCCCCAGGATAAGA	AGGGAAGTGGGTCAGAAGG	+
M125	TBX21_HUMAN.H11MO.0.A	-9	0.00241696	0.9692	0.409502	13	ACGGCGCCATAGATGGTAGGACGTCAGCCCCAGGATAAGA	GTGGAGGTGTGAA	+
M125	THAP1_HUMAN.H11MO.0.C	-1	0.00255939	1.02632	0.409502	22	ACGGCGCCATAGATGGTAGGACGTCAGCCCCAGGATAAGA	CGCCGCCATCTTGGCTGCGGGC	+
M126	RARG_HUMAN.H11MO.0.B	-3	5.34223e-05	0.0214223	0.0421927	18	TCTTCGTCGTCAGGGTGGCTTGTTAACAGGCCGGTTAGTA	CCCAGGTCACTCTGACCT	-
M126	ZN563_HUMAN.H11MO.0.C	-16	0.000137657	0.0552005	0.0543605	21	TCTTCGTCGTCAGGGTGGCTTGTTAACAGGCCGGTTAGTA	GGGATCCTCACTGGCAGCTGC	+
M126	ESR2_HUMAN.H11MO.0.A	-6	0.000798918	0.320366	0.210327	15	TCTTCGTCGTCAGGGTGGCTTGTTAACAGGCCGGTTAGTA	AGGTCAGGGTGACCT	-
M126	ESR1_HUMAN.H11MO.0.A	-6	0.00244868	0.981922	0.332721	15	TCTTCGTCGTCAGGGTGGCTTGTTAACAGGCCGGTTAGTA	AGGTCAGGGTGACCT	-
M126	THAP1_HUMAN.H11MO.0.C	-12	0.00256733	1.0295	0.332721	22	TCTTCGTCGTCAGGGTGGCTTGTTAACAGGCCGGTTAGTA	CGCCGCCATCTTGGCTGCGGGC	+
M126	RFX5_HUMAN.H11MO.0.A	-14	0.00353943	1.41931	0.332721	20	TCTTCGTCGTCAGGGTGGCTTGTTAACAGGCCGGTTAGTA	GTCAGCTGTTGCTAGGCAGA	+
M126	NFIC_HUMAN.H11MO.0.A	-5	0.00378888	1.51934	0.332721	17	TCTTCGTCGTCAGGGTGGCTTGTTAACAGGCCGGTTAGTA	CTTGGCAGGGAGCCAAG	-
M126	RXRA_HUMAN.H11MO.0.A	-12	0.00379147	1.52038	0.332721	20	TCTTCGTCGTCAGGGTGGCTTGTTAACAGGCCGGTTAGTA	CTCTGACCTCTGCCTCCCCC	-
M126	ZN667_HUMAN.H11MO.0.C	-14	0.00482636	1.93537	0.357276	19	TCTTCGTCGTCAGGGTGGCTTGTTAACAGGCCGGTTAGTA	GTGGCCTTAAAAGCTCAGC	+
M126	ZN394_HUMAN.H11MO.0.C	-17	0.00497602	1.99538	0.357276	20	TCTTCGTCGTCAGGGTGGCTTGTTAACAGGCCGGTTAGTA	ATTCCATTCTATTCCATTCT	-
M126	CLOCK_HUMAN.H11MO.0.C	-14	0.00626704	2.51308	0.412474	14	TCTTCGTCGTCAGGGTGGCTTGTTAACAGGCCGGTTAGTA	CAGACACGTGAACA	+
M126	NFIA_HUMAN.H11MO.0.C	-6	0.00747217	2.99634	0.416541	15	TCTTCGTCGTCAGGGTGGCTTGTTAACAGGCCGGTTAGTA	TTGGCACGGTGCCAA	+
M126	NR1D1_HUMAN.H11MO.0.B	-6	0.00832112	3.33677	0.416541	19	TCTTCGTCGTCAGGGTGGCTTGTTAACAGGCCGGTTAGTA	AGGGAAGTGGGTCAGAAGG	+
M126	BRAC_HUMAN.H11MO.0.A	-6	0.00959869	3.84907	0.41961	20	TCTTCGTCGTCAGGGTGGCTTGTTAACAGGCCGGTTAGTA	TTAGCAGGGAGGTGTGAAAT	+
M126	Z324A_HUMAN.H11MO.0.C	-2	0.0100945	4.04789	0.41961	23	TCTTCGTCGTCAGGGTGGCTTGTTAACAGGCCGGTTAGTA	TGGCAGCAAAGGATGGTTTGATA	-
# Tomtom (Motif Comparison Tool): Version 5.5.5 compiled on Dec 7 2023 at 04:32:55
# The format of this file is described at http://localhost:8080/meme_5.5.5/doc/tomtom-output-format.html.
# tomtom -oc /data/doc-rev/out_hela/output_promoters_real97 /data/doc-rev/hela/result_motif_pr/motifs_pr97.txt /data/doc-rev/HOCOMOCOv11_core_HUMAN_mono_meme_format.meme
