# Supplementary material for: DeepEPI: CNN-transformer-based model for extracting TF interactions through predicting enhancer-promoter interactions
Source: Bioinform Adv. 2025 Sep 17;5(1):vbaf221. doi: 10.1093/bioadv/vbaf221 (PMC12478696; doi:10.1093/bioadv/vbaf221)
Supplement: vbaf221_Supplementary_Data [file vbaf221_supplementary_data.zip › Supplementary_file5/HELA-S3/result_promoter_97/tomtom.xml]

<?xml version='1.0' encoding='UTF-8' standalone='yes'?>
<tomtom version="5.5.5" release="Thu Sep 14 08:48:04 2023 +1000">
  <model>
    <command_line>tomtom -oc /data/doc-rev/out_hela/output_promoters_real97 /data/doc-rev/hela/result_motif_pr/motifs_pr97.txt /data/doc-rev/HOCOMOCOv11_core_HUMAN_mono_meme_format.meme</command_line>
    <distance_measure value="ed"/>
    <threshold type="qvalue">0.5</threshold>
    <alphabet name="DNA" like="dna">
      <letter id="A" symbol="A" complement="T" name="Adenine" colour="CC0000"/>
      <letter id="C" symbol="C" complement="G" name="Cytosine" colour="0000CC"/>
      <letter id="G" symbol="G" complement="C" name="Guanine" colour="FFB300"/>
      <letter id="T" symbol="T" aliases="U" complement="A" name="Thymine" colour="008000"/>
      <letter id="N" symbol="N" aliases="X." equals="ACGT" name="Any base"/>
      <letter id="V" symbol="V" equals="ACG" name="Not T"/>
      <letter id="H" symbol="H" equals="ACT" name="Not G"/>
      <letter id="D" symbol="D" equals="AGT" name="Not C"/>
      <letter id="B" symbol="B" equals="CGT" name="Not A"/>
      <letter id="M" symbol="M" equals="AC" name="Amino"/>
      <letter id="R" symbol="R" equals="AG" name="Purine"/>
      <letter id="W" symbol="W" equals="AT" name="Weak"/>
      <letter id="S" symbol="S" equals="CG" name="Strong"/>
      <letter id="Y" symbol="Y" equals="CT" name="Pyrimidine"/>
      <letter id="K" symbol="K" equals="GT" name="Keto"/>
    </alphabet>
    <strands>both</strands>
    <background from="--query--" A="0.25" C="0.25" G="0.25" T="0.25"/>
    <host>8a2a5c3a2cc7</host>
    <when>Thu Sep  5 17:44:15 2024</when>
  </model>
  <query_dbs>
    <db source="/data/doc-rev/hela/result_motif_pr/motifs_pr97.txt" name="motifs_pr97.txt" loaded="112" excluded="0" last_mod_date="Sat Aug 31 08:41:41 2024"/>
  </query_dbs>
  <target_dbs>
    <db source="/data/doc-rev/HOCOMOCOv11_core_HUMAN_mono_meme_format.meme" name="HOCOMOCOv11_core_HUMAN_mono_meme_format" loaded="401" excluded="0" last_mod_date="Wed Jan  3 10:30:31 2024"/>
  </target_dbs>
  <queries>
    <motif db="0" id="M0" alt="O0" length="40" nsites="8" evalue="1.3e-003">
      <pos A="0.00308642" C="0.299383" G="0.546296" T="0.151235"/>
      <pos A="0.595679" C="0.200617" G="0.200617" T="0.00308642"/>
      <pos A="0.595679" C="0.151235" G="0.25" T="0.00308642"/>
      <pos A="0.299383" C="0.151235" G="0.447531" T="0.101852"/>
      <pos A="0.00308642" C="0.101852" G="0.25" T="0.645062"/>
      <pos A="0.101852" C="0.595679" G="0.151235" T="0.151235"/>
      <pos A="0.299383" C="0.0524691" G="0.645062" T="0.00308642"/>
      <pos A="0.101852" C="0.299383" G="0.398148" T="0.200617"/>
      <pos A="0.00308642" C="0.25" G="0.645062" T="0.101852"/>
      <pos A="0.0524691" C="0.348765" G="0.299383" T="0.299383"/>
      <pos A="0.200617" C="0.299383" G="0.101852" T="0.398148"/>
      <pos A="0.00308642" C="0.101852" G="0.398148" T="0.496914"/>
      <pos A="0.200617" C="0.447531" G="0.348765" T="0.00308642"/>
      <pos A="0.348765" C="0.101852" G="0.348765" T="0.200617"/>
      <pos A="0.101852" C="0.25" G="0.546296" T="0.101852"/>
      <pos A="0.447531" C="0.25" G="0.200617" T="0.101852"/>
      <pos A="0.101852" C="0.200617" G="0.595679" T="0.101852"/>
      <pos A="0.151235" C="0.496914" G="0.348765" T="0.00308642"/>
      <pos A="0.0524691" C="0.348765" G="0.101852" T="0.496914"/>
      <pos A="0.694444" C="0.00308642" G="0.151235" T="0.151235"/>
      <pos A="0.496914" C="0.200617" G="0.200617" T="0.101852"/>
      <pos A="0.0524691" C="0.101852" G="0.398148" T="0.447531"/>
      <pos A="0.348765" C="0.00308642" G="0.398148" T="0.25"/>
      <pos A="0.200617" C="0.348765" G="0.398148" T="0.0524691"/>
      <pos A="0.00308642" C="0.0524691" G="0.496914" T="0.447531"/>
      <pos A="0.25" C="0.447531" G="0.299383" T="0.00308642"/>
      <pos A="0.25" C="0.0524691" G="0.348765" T="0.348765"/>
      <pos A="0.398148" C="0.00308642" G="0.348765" T="0.25"/>
      <pos A="0.25" C="0.0524691" G="0.25" T="0.447531"/>
      <pos A="0.299383" C="0.25" G="0.299383" T="0.151235"/>
      <pos A="0.299383" C="0.0524691" G="0.348765" T="0.299383"/>
      <pos A="0.398148" C="0.200617" G="0.151235" T="0.25"/>
      <pos A="0.0524691" C="0.299383" G="0.496914" T="0.151235"/>
      <pos A="0.595679" C="0.151235" G="0.101852" T="0.151235"/>
      <pos A="0.00308642" C="0.200617" G="0.447531" T="0.348765"/>
      <pos A="0.101852" C="0.200617" G="0.348765" T="0.348765"/>
      <pos A="0.0524691" C="0.25" G="0.694444" T="0.00308642"/>
      <pos A="0.00308642" C="0.398148" G="0.546296" T="0.0524691"/>
      <pos A="0.00308642" C="0.101852" G="0.645062" T="0.25"/>
      <pos A="0.101852" C="0.00308642" G="0.842593" T="0.0524691"/>
    </motif>
    <motif db="0" id="M1" alt="O1" length="40" nsites="8" evalue="1.3e-003">
      <pos A="0.131911" C="0.0889699" G="0.518384" T="0.260736"/>
      <pos A="0.0460277" C="0.604268" G="0.131911" T="0.217794"/>
      <pos A="0.38956" C="0.217794" G="0.0889699" T="0.303677"/>
      <pos A="0.131911" C="0.217794" G="0.38956" T="0.260736"/>
      <pos A="0.174852" C="0.38956" G="0.131911" T="0.303677"/>
      <pos A="0.260736" C="0.0889699" G="0.432502" T="0.217794"/>
      <pos A="0.0460277" C="0.174852" G="0.776034" T="0.00308642"/>
      <pos A="0.00308642" C="0.303677" G="0.432502" T="0.260736"/>
      <pos A="0.0460277" C="0.346618" G="0.432502" T="0.174852"/>
      <pos A="0.303677" C="0.174852" G="0.217794" T="0.303677"/>
      <pos A="0.260736" C="0.346618" G="0.0889699" T="0.303677"/>
      <pos A="0.174852" C="0.217794" G="0.518384" T="0.0889699"/>
      <pos A="0.217794" C="0.432502" G="0.0460277" T="0.303677"/>
      <pos A="0.260736" C="0.303677" G="0.131911" T="0.303677"/>
      <pos A="0.432502" C="0.131911" G="0.38956" T="0.0460277"/>
      <pos A="0.432502" C="0.0460277" G="0.475443" T="0.0460277"/>
      <pos A="0.174852" C="0.217794" G="0.303677" T="0.303677"/>
      <pos A="0.303677" C="0.303677" G="0.174852" T="0.217794"/>
      <pos A="0.260736" C="0.346618" G="0.346618" T="0.0460277"/>
      <pos A="0.260736" C="0.217794" G="0.303677" T="0.217794"/>
      <pos A="0.303677" C="0.260736" G="0.303677" T="0.131911"/>
      <pos A="0.131911" C="0.174852" G="0.0889699" T="0.604268"/>
      <pos A="0.174852" C="0.174852" G="0.260736" T="0.38956"/>
      <pos A="0.303677" C="0.131911" G="0.303677" T="0.260736"/>
      <pos A="0.217794" C="0.174852" G="0.432502" T="0.174852"/>
      <pos A="0.260736" C="0.217794" G="0.38956" T="0.131911"/>
      <pos A="0.174852" C="0.346618" G="0.346618" T="0.131911"/>
      <pos A="0.217794" C="0.0889699" G="0.432502" T="0.260736"/>
      <pos A="0.174852" C="0.174852" G="0.174852" T="0.475443"/>
      <pos A="0.346618" C="0.38956" G="0.131911" T="0.131911"/>
      <pos A="0.38956" C="0.432502" G="0.00308642" T="0.174852"/>
      <pos A="0.00308642" C="0.475443" G="0.174852" T="0.346618"/>
      <pos A="0.0460277" C="0.604268" G="0.303677" T="0.0460277"/>
      <pos A="0.303677" C="0.518384" G="0.00308642" T="0.174852"/>
      <pos A="0.174852" C="0.432502" G="0.38956" T="0.00308642"/>
      <pos A="0.174852" C="0.174852" G="0.260736" T="0.38956"/>
      <pos A="0.0460277" C="0.647209" G="0.174852" T="0.131911"/>
      <pos A="0.00308642" C="0.475443" G="0.0460277" T="0.475443"/>
      <pos A="0.0889699" C="0.174852" G="0.432502" T="0.303677"/>
      <pos A="0.260736" C="0.346618" G="0.217794" T="0.174852"/>
    </motif>
    <motif db="0" id="M10" alt="O10" length="40" nsites="8" evalue="1.3e-003">
      <pos A="0.137767" C="0.362233" G="0.362233" T="0.137767"/>
      <pos A="0.137767" C="0.0479802" G="0.227554" T="0.5867"/>
      <pos A="0.0928731" C="0.137767" G="0.631594" T="0.137767"/>
      <pos A="0.5867" C="0.0928731" G="0.227554" T="0.0928731"/>
      <pos A="0.18266" C="0.00308642" G="0.5867" T="0.227554"/>
      <pos A="0.137767" C="0.31734" G="0.227554" T="0.31734"/>
      <pos A="0.0928731" C="0.272446" G="0.18266" T="0.45202"/>
      <pos A="0.362233" C="0.362233" G="0.272446" T="0.00308642"/>
      <pos A="0.227554" C="0.18266" G="0.18266" T="0.407127"/>
      <pos A="0.31734" C="0.137767" G="0.407127" T="0.137767"/>
      <pos A="0.541807" C="0.137767" G="0.227554" T="0.0928731"/>
      <pos A="0.0928731" C="0.5867" G="0.18266" T="0.137767"/>
      <pos A="0.407127" C="0.227554" G="0.0479802" T="0.31734"/>
      <pos A="0.45202" C="0.227554" G="0.272446" T="0.0479802"/>
      <pos A="0.137767" C="0.362233" G="0.407127" T="0.0928731"/>
      <pos A="0.31734" C="0.18266" G="0.0928731" T="0.407127"/>
      <pos A="0.362233" C="0.0479802" G="0.45202" T="0.137767"/>
      <pos A="0.676487" C="0.227554" G="0.0479802" T="0.0479802"/>
      <pos A="0.0928731" C="0.0928731" G="0.18266" T="0.631594"/>
      <pos A="0.0928731" C="0.137767" G="0.137767" T="0.631594"/>
      <pos A="0.362233" C="0.137767" G="0.45202" T="0.0479802"/>
      <pos A="0.31734" C="0.0928731" G="0.18266" T="0.407127"/>
      <pos A="0.31734" C="0.362233" G="0.272446" T="0.0479802"/>
      <pos A="0.272446" C="0.0479802" G="0.00308642" T="0.676487"/>
      <pos A="0.137767" C="0.31734" G="0.0928731" T="0.45202"/>
      <pos A="0.272446" C="0.31734" G="0.0479802" T="0.362233"/>
      <pos A="0.227554" C="0.0479802" G="0.31734" T="0.407127"/>
      <pos A="0.137767" C="0.137767" G="0.541807" T="0.18266"/>
      <pos A="0.137767" C="0.407127" G="0.45202" T="0.00308642"/>
      <pos A="0.137767" C="0.272446" G="0.227554" T="0.362233"/>
      <pos A="0.18266" C="0.00308642" G="0.362233" T="0.45202"/>
      <pos A="0.00308642" C="0.31734" G="0.407127" T="0.272446"/>
      <pos A="0.137767" C="0.31734" G="0.00308642" T="0.541807"/>
      <pos A="0.0928731" C="0.18266" G="0.45202" T="0.272446"/>
      <pos A="0.137767" C="0.18266" G="0.362233" T="0.31734"/>
      <pos A="0.0928731" C="0.272446" G="0.362233" T="0.272446"/>
      <pos A="0.541807" C="0.0928731" G="0.227554" T="0.137767"/>
      <pos A="0.31734" C="0.137767" G="0.18266" T="0.362233"/>
      <pos A="0.227554" C="0.18266" G="0.407127" T="0.18266"/>
      <pos A="0.407127" C="0.137767" G="0.00308642" T="0.45202"/>
    </motif>
    <motif db="0" id="M100" alt="O100" length="40" nsites="8" evalue="1.3e-003">
      <pos A="0.222565" C="0.222565" G="0.277435" T="0.277435"/>
      <pos A="0.0579565" C="0.112826" G="0.442043" T="0.387174"/>
      <pos A="0.0579565" C="0.222565" G="0.716392" T="0.00308642"/>
      <pos A="0.277435" C="0.277435" G="0.0579565" T="0.387174"/>
      <pos A="0.387174" C="0.112826" G="0.332304" T="0.167696"/>
      <pos A="0.332304" C="0.222565" G="0.277435" T="0.167696"/>
      <pos A="0.167696" C="0.277435" G="0.0579565" T="0.496914"/>
      <pos A="0.332304" C="0.387174" G="0.112826" T="0.167696"/>
      <pos A="0.00308642" C="0.332304" G="0.661523" T="0.00308642"/>
      <pos A="0.167696" C="0.387174" G="0.112826" T="0.332304"/>
      <pos A="0.222565" C="0.0579565" G="0.716392" T="0.00308642"/>
      <pos A="0.0579565" C="0.112826" G="0.387174" T="0.442043"/>
      <pos A="0.387174" C="0.0579565" G="0.0579565" T="0.496914"/>
      <pos A="0.167696" C="0.277435" G="0.167696" T="0.387174"/>
      <pos A="0.0579565" C="0.387174" G="0.496914" T="0.0579565"/>
      <pos A="0.0579565" C="0.277435" G="0.442043" T="0.222565"/>
      <pos A="0.222565" C="0.222565" G="0.332304" T="0.222565"/>
      <pos A="0.496914" C="0.0579565" G="0.112826" T="0.332304"/>
      <pos A="0.00308642" C="0.167696" G="0.716392" T="0.112826"/>
      <pos A="0.167696" C="0.112826" G="0.496914" T="0.222565"/>
      <pos A="0.167696" C="0.222565" G="0.332304" T="0.277435"/>
      <pos A="0.496914" C="0.112826" G="0.332304" T="0.0579565"/>
      <pos A="0.332304" C="0.222565" G="0.222565" T="0.222565"/>
      <pos A="0.222565" C="0.222565" G="0.0579565" T="0.496914"/>
      <pos A="0.551784" C="0.0579565" G="0.277435" T="0.112826"/>
      <pos A="0.551784" C="0.00308642" G="0.442043" T="0.00308642"/>
      <pos A="0.0579565" C="0.00308642" G="0.826131" T="0.112826"/>
      <pos A="0.387174" C="0.387174" G="0.222565" T="0.00308642"/>
      <pos A="0.167696" C="0.277435" G="0.277435" T="0.277435"/>
      <pos A="0.332304" C="0.0579565" G="0.387174" T="0.222565"/>
      <pos A="0.332304" C="0.277435" G="0.222565" T="0.167696"/>
      <pos A="0.332304" C="0.551784" G="0.0579565" T="0.0579565"/>
      <pos A="0.167696" C="0.222565" G="0.332304" T="0.277435"/>
      <pos A="0.551784" C="0.00308642" G="0.222565" T="0.222565"/>
      <pos A="0.222565" C="0.112826" G="0.442043" T="0.222565"/>
      <pos A="0.826131" C="0.0579565" G="0.112826" T="0.00308642"/>
      <pos A="0.112826" C="0.332304" G="0.277435" T="0.277435"/>
      <pos A="0.00308642" C="0.222565" G="0.442043" T="0.332304"/>
      <pos A="0.222565" C="0.222565" G="0.442043" T="0.112826"/>
      <pos A="0.167696" C="0.277435" G="0.442043" T="0.112826"/>
    </motif>
    <motif db="0" id="M101" alt="O101" length="40" nsites="8" evalue="1.3e-003">
      <pos A="0.134773" C="0.79321" G="0.0689304" T="0.00308642"/>
      <pos A="0.00308642" C="0.529835" G="0.0689304" T="0.398148"/>
      <pos A="0.00308642" C="0.398148" G="0.463992" T="0.134773"/>
      <pos A="0.134773" C="0.595679" G="0.0689304" T="0.200617"/>
      <pos A="0.266461" C="0.661523" G="0.0689304" T="0.00308642"/>
      <pos A="0.332304" C="0.00308642" G="0.200617" T="0.463992"/>
      <pos A="0.00308642" C="0.266461" G="0.134773" T="0.595679"/>
      <pos A="0.00308642" C="0.398148" G="0.332304" T="0.266461"/>
      <pos A="0.463992" C="0.134773" G="0.266461" T="0.134773"/>
      <pos A="0.0689304" C="0.332304" G="0.463992" T="0.134773"/>
      <pos A="0.661523" C="0.200617" G="0.134773" T="0.00308642"/>
      <pos A="0.332304" C="0.661523" G="0.00308642" T="0.00308642"/>
      <pos A="0.398148" C="0.00308642" G="0.134773" T="0.463992"/>
      <pos A="0.00308642" C="0.266461" G="0.529835" T="0.200617"/>
      <pos A="0.200617" C="0.200617" G="0.0689304" T="0.529835"/>
      <pos A="0.661523" C="0.134773" G="0.200617" T="0.00308642"/>
      <pos A="0.661523" C="0.200617" G="0.134773" T="0.00308642"/>
      <pos A="0.00308642" C="0.332304" G="0.595679" T="0.0689304"/>
      <pos A="0.332304" C="0.266461" G="0.332304" T="0.0689304"/>
      <pos A="0.0689304" C="0.529835" G="0.266461" T="0.134773"/>
      <pos A="0.134773" C="0.266461" G="0.0689304" T="0.529835"/>
      <pos A="0.200617" C="0.0689304" G="0.463992" T="0.266461"/>
      <pos A="0.859054" C="0.0689304" G="0.00308642" T="0.0689304"/>
      <pos A="0.134773" C="0.200617" G="0.266461" T="0.398148"/>
      <pos A="0.134773" C="0.661523" G="0.134773" T="0.0689304"/>
      <pos A="0.00308642" C="0.332304" G="0.0689304" T="0.595679"/>
      <pos A="0.661523" C="0.200617" G="0.00308642" T="0.134773"/>
      <pos A="0.0689304" C="0.134773" G="0.398148" T="0.398148"/>
      <pos A="0.0689304" C="0.529835" G="0.134773" T="0.266461"/>
      <pos A="0.0689304" C="0.266461" G="0.134773" T="0.529835"/>
      <pos A="0.00308642" C="0.200617" G="0.332304" T="0.463992"/>
      <pos A="0.0689304" C="0.134773" G="0.727366" T="0.0689304"/>
      <pos A="0.266461" C="0.595679" G="0.00308642" T="0.134773"/>
      <pos A="0.200617" C="0.266461" G="0.00308642" T="0.529835"/>
      <pos A="0.200617" C="0.200617" G="0.134773" T="0.463992"/>
      <pos A="0.79321" C="0.200617" G="0.00308642" T="0.00308642"/>
      <pos A="0.200617" C="0.266461" G="0.134773" T="0.398148"/>
      <pos A="0.529835" C="0.200617" G="0.266461" T="0.00308642"/>
      <pos A="0.266461" C="0.266461" G="0.332304" T="0.134773"/>
      <pos A="0.0689304" C="0.595679" G="0.266461" T="0.0689304"/>
    </motif>
    <motif db="0" id="M102" alt="O102" length="40" nsites="8" evalue="1.3e-003">
      <pos A="0.213105" C="0.213105" G="0.3096" T="0.264191"/>
      <pos A="0.173372" C="0.343657" G="0.355009" T="0.127962"/>
      <pos A="0.440152" C="0.1904" G="0.133639" T="0.235809"/>
      <pos A="0.235809" C="0.230133" G="0.224457" T="0.3096"/>
      <pos A="0.377714" C="0.173372" G="0.16202" T="0.286895"/>
      <pos A="0.150667" C="0.11661" G="0.3096" T="0.423123"/>
      <pos A="0.167696" C="0.1904" G="0.320952" T="0.320952"/>
      <pos A="0.451504" C="0.218781" G="0.269867" T="0.0598479"/>
      <pos A="0.201752" C="0.156343" G="0.360685" T="0.281219"/>
      <pos A="0.139315" C="0.440152" G="0.235809" T="0.184724"/>
      <pos A="0.179048" C="0.326628" G="0.201752" T="0.292571"/>
      <pos A="0.281219" C="0.355009" G="0.156343" T="0.207429"/>
      <pos A="0.230133" C="0.326628" G="0.110933" T="0.332304"/>
      <pos A="0.235809" C="0.179048" G="0.252839" T="0.332304"/>
      <pos A="0.230133" C="0.207429" G="0.332304" T="0.230133"/>
      <pos A="0.0882291" C="0.349333" G="0.349333" T="0.213105"/>
      <pos A="0.343657" C="0.252839" G="0.076877" T="0.326628"/>
      <pos A="0.139315" C="0.16202" G="0.315276" T="0.38339"/>
      <pos A="0.156343" C="0.3096" G="0.406095" T="0.127962"/>
      <pos A="0.252839" C="0.281219" G="0.133639" T="0.332304"/>
      <pos A="0.298248" C="0.207429" G="0.281219" T="0.213105"/>
      <pos A="0.315276" C="0.122286" G="0.349333" T="0.213105"/>
      <pos A="0.167696" C="0.298248" G="0.252839" T="0.281219"/>
      <pos A="0.33798" C="0.1904" G="0.213105" T="0.258515"/>
      <pos A="0.252839" C="0.201752" G="0.150667" T="0.394743"/>
      <pos A="0.281219" C="0.127962" G="0.258515" T="0.332304"/>
      <pos A="0.252839" C="0.218781" G="0.224457" T="0.303924"/>
      <pos A="0.349333" C="0.264191" G="0.196076" T="0.1904"/>
      <pos A="0.343657" C="0.218781" G="0.167696" T="0.269867"/>
      <pos A="0.252839" C="0.247161" G="0.275543" T="0.224457"/>
      <pos A="0.264191" C="0.0825531" G="0.326628" T="0.326628"/>
      <pos A="0.201752" C="0.258515" G="0.281219" T="0.258515"/>
      <pos A="0.355009" C="0.33798" G="0.110933" T="0.196076"/>
      <pos A="0.16202" C="0.400419" G="0.258515" T="0.179048"/>
      <pos A="0.275543" C="0.11661" G="0.303924" T="0.303924"/>
      <pos A="0.247161" C="0.133639" G="0.423123" T="0.196076"/>
      <pos A="0.230133" C="0.440152" G="0.247161" T="0.0825531"/>
      <pos A="0.235809" C="0.235809" G="0.207429" T="0.320952"/>
      <pos A="0.105257" C="0.230133" G="0.298248" T="0.366361"/>
      <pos A="0.144991" C="0.292571" G="0.33798" T="0.224457"/>
    </motif>
    <motif db="0" id="M103" alt="O103" length="40" nsites="8" evalue="1.3e-003">
      <pos A="0.496914" C="0.167696" G="0.332304" T="0.00308642"/>
      <pos A="0.00308642" C="0.661523" G="0.167696" T="0.167696"/>
      <pos A="0.826131" C="0.167696" G="0.00308642" T="0.00308642"/>
      <pos A="0.661523" C="0.00308642" G="0.332304" T="0.00308642"/>
      <pos A="0.00308642" C="0.496914" G="0.332304" T="0.167696"/>
      <pos A="0.332304" C="0.00308642" G="0.00308642" T="0.661523"/>
      <pos A="0.00308642" C="0.990741" G="0.00308642" T="0.00308642"/>
      <pos A="0.332304" C="0.496914" G="0.00308642" T="0.167696"/>
      <pos A="0.167696" C="0.661523" G="0.167696" T="0.00308642"/>
      <pos A="0.167696" C="0.00308642" G="0.167696" T="0.661523"/>
      <pos A="0.167696" C="0.00308642" G="0.661523" T="0.167696"/>
      <pos A="0.00308642" C="0.661523" G="0.167696" T="0.167696"/>
      <pos A="0.332304" C="0.496914" G="0.167696" T="0.00308642"/>
      <pos A="0.00308642" C="0.496914" G="0.332304" T="0.167696"/>
      <pos A="0.332304" C="0.661523" G="0.00308642" T="0.00308642"/>
      <pos A="0.167696" C="0.332304" G="0.167696" T="0.332304"/>
      <pos A="0.00308642" C="0.00308642" G="0.332304" T="0.661523"/>
      <pos A="0.167696" C="0.167696" G="0.332304" T="0.332304"/>
      <pos A="0.167696" C="0.167696" G="0.661523" T="0.00308642"/>
      <pos A="0.496914" C="0.167696" G="0.00308642" T="0.332304"/>
      <pos A="0.00308642" C="0.496914" G="0.332304" T="0.167696"/>
      <pos A="0.00308642" C="0.496914" G="0.496914" T="0.00308642"/>
      <pos A="0.332304" C="0.167696" G="0.00308642" T="0.496914"/>
      <pos A="0.167696" C="0.496914" G="0.332304" T="0.00308642"/>
      <pos A="0.00308642" C="0.496914" G="0.167696" T="0.332304"/>
      <pos A="0.00308642" C="0.167696" G="0.332304" T="0.496914"/>
      <pos A="0.167696" C="0.332304" G="0.496914" T="0.00308642"/>
      <pos A="0.167696" C="0.167696" G="0.496914" T="0.167696"/>
      <pos A="0.167696" C="0.332304" G="0.332304" T="0.167696"/>
      <pos A="0.167696" C="0.496914" G="0.167696" T="0.167696"/>
      <pos A="0.00308642" C="0.00308642" G="0.661523" T="0.332304"/>
      <pos A="0.332304" C="0.496914" G="0.00308642" T="0.167696"/>
      <pos A="0.496914" C="0.00308642" G="0.496914" T="0.00308642"/>
      <pos A="0.496914" C="0.332304" G="0.00308642" T="0.167696"/>
      <pos A="0.496914" C="0.167696" G="0.332304" T="0.00308642"/>
      <pos A="0.496914" C="0.496914" G="0.00308642" T="0.00308642"/>
      <pos A="0.167696" C="0.167696" G="0.661523" T="0.00308642"/>
      <pos A="0.332304" C="0.332304" G="0.167696" T="0.167696"/>
      <pos A="0.332304" C="0.00308642" G="0.00308642" T="0.661523"/>
      <pos A="0.167696" C="0.661523" G="0.167696" T="0.00308642"/>
    </motif>
    <motif db="0" id="M104" alt="O104" length="40" nsites="8" evalue="1.3e-003">
      <pos A="0.00308642" C="0.00308642" G="0.00308642" T="0.990741"/>
      <pos A="0.00308642" C="0.990741" G="0.00308642" T="0.00308642"/>
      <pos A="0.00308642" C="0.990741" G="0.00308642" T="0.00308642"/>
      <pos A="0.00308642" C="0.00308642" G="0.990741" T="0.00308642"/>
      <pos A="0.990741" C="0.00308642" G="0.00308642" T="0.00308642"/>
      <pos A="0.990741" C="0.00308642" G="0.00308642" T="0.00308642"/>
      <pos A="0.00308642" C="0.00308642" G="0.00308642" T="0.990741"/>
      <pos A="0.00308642" C="0.00308642" G="0.00308642" T="0.990741"/>
      <pos A="0.00308642" C="0.00308642" G="0.990741" T="0.00308642"/>
      <pos A="0.990741" C="0.00308642" G="0.00308642" T="0.00308642"/>
      <pos A="0.990741" C="0.00308642" G="0.00308642" T="0.00308642"/>
      <pos A="0.00308642" C="0.00308642" G="0.00308642" T="0.990741"/>
      <pos A="0.00308642" C="0.990741" G="0.00308642" T="0.00308642"/>
      <pos A="0.00308642" C="0.990741" G="0.00308642" T="0.00308642"/>
      <pos A="0.00308642" C="0.00308642" G="0.990741" T="0.00308642"/>
      <pos A="0.00308642" C="0.990741" G="0.00308642" T="0.00308642"/>
      <pos A="0.00308642" C="0.00308642" G="0.990741" T="0.00308642"/>
      <pos A="0.00308642" C="0.990741" G="0.00308642" T="0.00308642"/>
      <pos A="0.00308642" C="0.00308642" G="0.00308642" T="0.990741"/>
      <pos A="0.00308642" C="0.00308642" G="0.990741" T="0.00308642"/>
      <pos A="0.990741" C="0.00308642" G="0.00308642" T="0.00308642"/>
      <pos A="0.00308642" C="0.00308642" G="0.990741" T="0.00308642"/>
      <pos A="0.990741" C="0.00308642" G="0.00308642" T="0.00308642"/>
      <pos A="0.00308642" C="0.990741" G="0.00308642" T="0.00308642"/>
      <pos A="0.00308642" C="0.00308642" G="0.00308642" T="0.990741"/>
      <pos A="0.990741" C="0.00308642" G="0.00308642" T="0.00308642"/>
      <pos A="0.00308642" C="0.00308642" G="0.990741" T="0.00308642"/>
      <pos A="0.990741" C="0.00308642" G="0.00308642" T="0.00308642"/>
      <pos A="0.990741" C="0.00308642" G="0.00308642" T="0.00308642"/>
      <pos A="0.00308642" C="0.990741" G="0.00308642" T="0.00308642"/>
      <pos A="0.990741" C="0.00308642" G="0.00308642" T="0.00308642"/>
      <pos A="0.00308642" C="0.990741" G="0.00308642" T="0.00308642"/>
      <pos A="0.00308642" C="0.00308642" G="0.990741" T="0.00308642"/>
      <pos A="0.00308642" C="0.990741" G="0.00308642" T="0.00308642"/>
      <pos A="0.00308642" C="0.990741" G="0.00308642" T="0.00308642"/>
      <pos A="0.00308642" C="0.990741" G="0.00308642" T="0.00308642"/>
      <pos A="0.00308642" C="0.00308642" G="0.00308642" T="0.990741"/>
      <pos A="0.00308642" C="0.990741" G="0.00308642" T="0.00308642"/>
      <pos A="0.00308642" C="0.990741" G="0.00308642" T="0.00308642"/>
      <pos A="0.00308642" C="0.990741" G="0.00308642" T="0.00308642"/>
    </motif>
    <motif db="0" id="M105" alt="O105" length="40" nsites="8" evalue="1.3e-003">
      <pos A="0.00308642" C="0.496914" G="0.496914" T="0.00308642"/>
      <pos A="0.00308642" C="0.00308642" G="0.496914" T="0.496914"/>
      <pos A="0.00308642" C="0.00308642" G="0.496914" T="0.496914"/>
      <pos A="0.496914" C="0.00308642" G="0.00308642" T="0.496914"/>
      <pos A="0.00308642" C="0.00308642" G="0.990741" T="0.00308642"/>
      <pos A="0.496914" C="0.00308642" G="0.496914" T="0.00308642"/>
      <pos A="0.496914" C="0.00308642" G="0.496914" T="0.00308642"/>
      <pos A="0.496914" C="0.00308642" G="0.496914" T="0.00308642"/>
      <pos A="0.00308642" C="0.496914" G="0.496914" T="0.00308642"/>
      <pos A="0.00308642" C="0.496914" G="0.496914" T="0.00308642"/>
      <pos A="0.00308642" C="0.00308642" G="0.496914" T="0.496914"/>
      <pos A="0.00308642" C="0.00308642" G="0.00308642" T="0.990741"/>
      <pos A="0.00308642" C="0.496914" G="0.496914" T="0.00308642"/>
      <pos A="0.990741" C="0.00308642" G="0.00308642" T="0.00308642"/>
      <pos A="0.00308642" C="0.00308642" G="0.496914" T="0.496914"/>
      <pos A="0.496914" C="0.00308642" G="0.496914" T="0.00308642"/>
      <pos A="0.00308642" C="0.00308642" G="0.990741" T="0.00308642"/>
      <pos A="0.496914" C="0.00308642" G="0.496914" T="0.00308642"/>
      <pos A="0.00308642" C="0.00308642" G="0.990741" T="0.00308642"/>
      <pos A="0.00308642" C="0.990741" G="0.00308642" T="0.00308642"/>
      <pos A="0.00308642" C="0.00308642" G="0.496914" T="0.496914"/>
      <pos A="0.00308642" C="0.00308642" G="0.496914" T="0.496914"/>
      <pos A="0.496914" C="0.00308642" G="0.496914" T="0.00308642"/>
      <pos A="0.496914" C="0.496914" G="0.00308642" T="0.00308642"/>
      <pos A="0.00308642" C="0.00308642" G="0.990741" T="0.00308642"/>
      <pos A="0.00308642" C="0.00308642" G="0.496914" T="0.496914"/>
      <pos A="0.00308642" C="0.00308642" G="0.496914" T="0.496914"/>
      <pos A="0.00308642" C="0.496914" G="0.496914" T="0.00308642"/>
      <pos A="0.496914" C="0.00308642" G="0.00308642" T="0.496914"/>
      <pos A="0.496914" C="0.00308642" G="0.496914" T="0.00308642"/>
      <pos A="0.496914" C="0.00308642" G="0.00308642" T="0.496914"/>
      <pos A="0.00308642" C="0.00308642" G="0.496914" T="0.496914"/>
      <pos A="0.00308642" C="0.00308642" G="0.990741" T="0.00308642"/>
      <pos A="0.00308642" C="0.990741" G="0.00308642" T="0.00308642"/>
      <pos A="0.496914" C="0.00308642" G="0.00308642" T="0.496914"/>
      <pos A="0.00308642" C="0.00308642" G="0.496914" T="0.496914"/>
      <pos A="0.496914" C="0.00308642" G="0.496914" T="0.00308642"/>
      <pos A="0.990741" C="0.00308642" G="0.00308642" T="0.00308642"/>
      <pos A="0.00308642" C="0.496914" G="0.496914" T="0.00308642"/>
      <pos A="0.496914" C="0.496914" G="0.00308642" T="0.00308642"/>
    </motif>
    <motif db="0" id="M106" alt="O106" length="40" nsites="8" evalue="1.3e-003">
      <pos A="0.315276" C="0.241485" G="0.286895" T="0.156343"/>
      <pos A="0.213105" C="0.247161" G="0.264191" T="0.275543"/>
      <pos A="0.303924" C="0.286895" G="0.281219" T="0.127962"/>
      <pos A="0.269867" C="0.264191" G="0.173372" T="0.292571"/>
      <pos A="0.264191" C="0.133639" G="0.218781" T="0.38339"/>
      <pos A="0.281219" C="0.11661" G="0.326628" T="0.275543"/>
      <pos A="0.269867" C="0.241485" G="0.292571" T="0.196076"/>
      <pos A="0.167696" C="0.286895" G="0.264191" T="0.281219"/>
      <pos A="0.0995812" C="0.315276" G="0.230133" T="0.355009"/>
      <pos A="0.235809" C="0.411771" G="0.122286" T="0.230133"/>
      <pos A="0.275543" C="0.179048" G="0.3096" T="0.235809"/>
      <pos A="0.179048" C="0.167696" G="0.303924" T="0.349333"/>
      <pos A="0.213105" C="0.167696" G="0.218781" T="0.400419"/>
      <pos A="0.33798" C="0.213105" G="0.173372" T="0.275543"/>
      <pos A="0.218781" C="0.235809" G="0.349333" T="0.196076"/>
      <pos A="0.343657" C="0.298248" G="0.247161" T="0.110933"/>
      <pos A="0.286895" C="0.150667" G="0.281219" T="0.281219"/>
      <pos A="0.355009" C="0.133639" G="0.320952" T="0.1904"/>
      <pos A="0.065524" C="0.201752" G="0.411771" T="0.320952"/>
      <pos A="0.207429" C="0.343657" G="0.207429" T="0.241485"/>
      <pos A="0.213105" C="0.258515" G="0.258515" T="0.269867"/>
      <pos A="0.286895" C="0.252839" G="0.11661" T="0.343657"/>
      <pos A="0.33798" C="0.11661" G="0.235809" T="0.3096"/>
      <pos A="0.173372" C="0.230133" G="0.173372" T="0.423123"/>
      <pos A="0.179048" C="0.252839" G="0.445828" T="0.122286"/>
      <pos A="0.406095" C="0.156343" G="0.139315" T="0.298248"/>
      <pos A="0.201752" C="0.366361" G="0.315276" T="0.11661"/>
      <pos A="0.315276" C="0.33798" G="0.0995812" T="0.247161"/>
      <pos A="0.127962" C="0.269867" G="0.286895" T="0.315276"/>
      <pos A="0.144991" C="0.235809" G="0.389067" T="0.230133"/>
      <pos A="0.406095" C="0.1904" G="0.105257" T="0.298248"/>
      <pos A="0.303924" C="0.1904" G="0.127962" T="0.377714"/>
      <pos A="0.269867" C="0.218781" G="0.320952" T="0.1904"/>
      <pos A="0.264191" C="0.252839" G="0.144991" T="0.33798"/>
      <pos A="0.127962" C="0.275543" G="0.372038" T="0.224457"/>
      <pos A="0.247161" C="0.349333" G="0.275543" T="0.127962"/>
      <pos A="0.213105" C="0.110933" G="0.360685" T="0.315276"/>
      <pos A="0.247161" C="0.286895" G="0.252839" T="0.213105"/>
      <pos A="0.184724" C="0.264191" G="0.332304" T="0.218781"/>
      <pos A="0.372038" C="0.150667" G="0.1904" T="0.286895"/>
    </motif>
    <motif db="0" id="M107" alt="O107" length="40" nsites="8" evalue="1.3e-003">
      <pos A="0.293573" C="0.235476" G="0.235476" T="0.235476"/>
      <pos A="0.177379" C="0.35167" G="0.409768" T="0.0611842"/>
      <pos A="0.584059" C="0.119281" G="0.235476" T="0.0611842"/>
      <pos A="0.177379" C="0.235476" G="0.409768" T="0.177379"/>
      <pos A="0.119281" C="0.0611842" G="0.584059" T="0.235476"/>
      <pos A="0.700254" C="0.119281" G="0.00308642" T="0.177379"/>
      <pos A="0.177379" C="0.467865" G="0.293573" T="0.0611842"/>
      <pos A="0.00308642" C="0.119281" G="0.293573" T="0.584059"/>
      <pos A="0.293573" C="0.235476" G="0.293573" T="0.177379"/>
      <pos A="0.35167" C="0.177379" G="0.235476" T="0.235476"/>
      <pos A="0.0611842" C="0.235476" G="0.525962" T="0.177379"/>
      <pos A="0.177379" C="0.119281" G="0.293573" T="0.409768"/>
      <pos A="0.0611842" C="0.35167" G="0.293573" T="0.293573"/>
      <pos A="0.177379" C="0.35167" G="0.119281" T="0.35167"/>
      <pos A="0.235476" C="0.409768" G="0.119281" T="0.235476"/>
      <pos A="0.177379" C="0.177379" G="0.177379" T="0.467865"/>
      <pos A="0.235476" C="0.35167" G="0.119281" T="0.293573"/>
      <pos A="0.119281" C="0.235476" G="0.35167" T="0.293573"/>
      <pos A="0.119281" C="0.0611842" G="0.525962" T="0.293573"/>
      <pos A="0.00308642" C="0.35167" G="0.642157" T="0.00308642"/>
      <pos A="0.467865" C="0.35167" G="0.00308642" T="0.177379"/>
      <pos A="0.119281" C="0.235476" G="0.467865" T="0.177379"/>
      <pos A="0.119281" C="0.35167" G="0.177379" T="0.35167"/>
      <pos A="0.0611842" C="0.293573" G="0.35167" T="0.293573"/>
      <pos A="0.00308642" C="0.235476" G="0.293573" T="0.467865"/>
      <pos A="0.00308642" C="0.177379" G="0.00308642" T="0.816448"/>
      <pos A="0.235476" C="0.177379" G="0.409768" T="0.177379"/>
      <pos A="0.00308642" C="0.293573" G="0.525962" T="0.177379"/>
      <pos A="0.642157" C="0.0611842" G="0.0611842" T="0.235476"/>
      <pos A="0.235476" C="0.0611842" G="0.525962" T="0.177379"/>
      <pos A="0.235476" C="0.119281" G="0.467865" T="0.177379"/>
      <pos A="0.0611842" C="0.35167" G="0.235476" T="0.35167"/>
      <pos A="0.119281" C="0.525962" G="0.235476" T="0.119281"/>
      <pos A="0.293573" C="0.235476" G="0.409768" T="0.0611842"/>
      <pos A="0.0611842" C="0.293573" G="0.235476" T="0.409768"/>
      <pos A="0.409768" C="0.177379" G="0.119281" T="0.293573"/>
      <pos A="0.467865" C="0.35167" G="0.119281" T="0.0611842"/>
      <pos A="0.235476" C="0.177379" G="0.525962" T="0.0611842"/>
      <pos A="0.293573" C="0.177379" G="0.467865" T="0.0611842"/>
      <pos A="0.0611842" C="0.177379" G="0.35167" T="0.409768"/>
    </motif>
    <motif db="0" id="M108" alt="O108" length="40" nsites="8" evalue="1.3e-003">
      <pos A="0.25" C="0.188272" G="0.435185" T="0.126543"/>
      <pos A="0.188272" C="0.0648148" G="0.558642" T="0.188272"/>
      <pos A="0.00308642" C="0.558642" G="0.00308642" T="0.435185"/>
      <pos A="0.0648148" C="0.25" G="0.126543" T="0.558642"/>
      <pos A="0.126543" C="0.311728" G="0.558642" T="0.00308642"/>
      <pos A="0.311728" C="0.126543" G="0.373457" T="0.188272"/>
      <pos A="0.496914" C="0.126543" G="0.311728" T="0.0648148"/>
      <pos A="0.25" C="0.188272" G="0.496914" T="0.0648148"/>
      <pos A="0.00308642" C="0.435185" G="0.188272" T="0.373457"/>
      <pos A="0.0648148" C="0.188272" G="0.743827" T="0.00308642"/>
      <pos A="0.0648148" C="0.25" G="0.558642" T="0.126543"/>
      <pos A="0.373457" C="0.126543" G="0.126543" T="0.373457"/>
      <pos A="0.0648148" C="0.373457" G="0.435185" T="0.126543"/>
      <pos A="0.126543" C="0.496914" G="0.373457" T="0.00308642"/>
      <pos A="0.0648148" C="0.25" G="0.25" T="0.435185"/>
      <pos A="0.0648148" C="0.435185" G="0.126543" T="0.373457"/>
      <pos A="0.25" C="0.126543" G="0.435185" T="0.188272"/>
      <pos A="0.311728" C="0.25" G="0.373457" T="0.0648148"/>
      <pos A="0.188272" C="0.25" G="0.311728" T="0.25"/>
      <pos A="0.0648148" C="0.25" G="0.496914" T="0.188272"/>
      <pos A="0.0648148" C="0.25" G="0.373457" T="0.311728"/>
      <pos A="0.0648148" C="0.743827" G="0.126543" T="0.0648148"/>
      <pos A="0.126543" C="0.0648148" G="0.373457" T="0.435185"/>
      <pos A="0.25" C="0.558642" G="0.00308642" T="0.188272"/>
      <pos A="0.62037" C="0.25" G="0.0648148" T="0.0648148"/>
      <pos A="0.126543" C="0.126543" G="0.682099" T="0.0648148"/>
      <pos A="0.126543" C="0.25" G="0.311728" T="0.311728"/>
      <pos A="0.00308642" C="0.496914" G="0.435185" T="0.0648148"/>
      <pos A="0.682099" C="0.126543" G="0.188272" T="0.00308642"/>
      <pos A="0.126543" C="0.126543" G="0.558642" T="0.188272"/>
      <pos A="0.311728" C="0.435185" G="0.25" T="0.00308642"/>
      <pos A="0.00308642" C="0.188272" G="0.558642" T="0.25"/>
      <pos A="0.311728" C="0.188272" G="0.311728" T="0.188272"/>
      <pos A="0.0648148" C="0.188272" G="0.496914" T="0.25"/>
      <pos A="0.311728" C="0.0648148" G="0.373457" T="0.25"/>
      <pos A="0.0648148" C="0.435185" G="0.188272" T="0.311728"/>
      <pos A="0.126543" C="0.0648148" G="0.496914" T="0.311728"/>
      <pos A="0.0648148" C="0.435185" G="0.373457" T="0.126543"/>
      <pos A="0.188272" C="0.25" G="0.126543" T="0.435185"/>
      <pos A="0.00308642" C="0.62037" G="0.188272" T="0.188272"/>
    </motif>
    <motif db="0" id="M109" alt="O109" length="40" nsites="8" evalue="1.3e-003">
      <pos A="0.990741" C="0.00308642" G="0.00308642" T="0.00308642"/>
      <pos A="0.990741" C="0.00308642" G="0.00308642" T="0.00308642"/>
      <pos A="0.00308642" C="0.00308642" G="0.990741" T="0.00308642"/>
      <pos A="0.00308642" C="0.00308642" G="0.990741" T="0.00308642"/>
      <pos A="0.00308642" C="0.990741" G="0.00308642" T="0.00308642"/>
      <pos A="0.00308642" C="0.00308642" G="0.00308642" T="0.990741"/>
      <pos A="0.00308642" C="0.00308642" G="0.990741" T="0.00308642"/>
      <pos A="0.00308642" C="0.00308642" G="0.990741" T="0.00308642"/>
      <pos A="0.990741" C="0.00308642" G="0.00308642" T="0.00308642"/>
      <pos A="0.00308642" C="0.00308642" G="0.990741" T="0.00308642"/>
      <pos A="0.00308642" C="0.990741" G="0.00308642" T="0.00308642"/>
      <pos A="0.00308642" C="0.00308642" G="0.00308642" T="0.990741"/>
      <pos A="0.00308642" C="0.00308642" G="0.990741" T="0.00308642"/>
      <pos A="0.00308642" C="0.00308642" G="0.00308642" T="0.990741"/>
      <pos A="0.00308642" C="0.00308642" G="0.990741" T="0.00308642"/>
      <pos A="0.00308642" C="0.990741" G="0.00308642" T="0.00308642"/>
      <pos A="0.00308642" C="0.990741" G="0.00308642" T="0.00308642"/>
      <pos A="0.990741" C="0.00308642" G="0.00308642" T="0.00308642"/>
      <pos A="0.990741" C="0.00308642" G="0.00308642" T="0.00308642"/>
      <pos A="0.990741" C="0.00308642" G="0.00308642" T="0.00308642"/>
      <pos A="0.990741" C="0.00308642" G="0.00308642" T="0.00308642"/>
      <pos A="0.990741" C="0.00308642" G="0.00308642" T="0.00308642"/>
      <pos A="0.00308642" C="0.00308642" G="0.00308642" T="0.990741"/>
      <pos A="0.00308642" C="0.00308642" G="0.990741" T="0.00308642"/>
      <pos A="0.00308642" C="0.00308642" G="0.00308642" T="0.990741"/>
      <pos A="0.00308642" C="0.00308642" G="0.00308642" T="0.990741"/>
      <pos A="0.00308642" C="0.990741" G="0.00308642" T="0.00308642"/>
      <pos A="0.00308642" C="0.00308642" G="0.00308642" T="0.990741"/>
      <pos A="0.00308642" C="0.00308642" G="0.00308642" T="0.990741"/>
      <pos A="0.00308642" C="0.990741" G="0.00308642" T="0.00308642"/>
      <pos A="0.00308642" C="0.00308642" G="0.00308642" T="0.990741"/>
      <pos A="0.00308642" C="0.00308642" G="0.00308642" T="0.990741"/>
      <pos A="0.00308642" C="0.00308642" G="0.00308642" T="0.990741"/>
      <pos A="0.990741" C="0.00308642" G="0.00308642" T="0.00308642"/>
      <pos A="0.00308642" C="0.00308642" G="0.990741" T="0.00308642"/>
      <pos A="0.00308642" C="0.990741" G="0.00308642" T="0.00308642"/>
      <pos A="0.00308642" C="0.990741" G="0.00308642" T="0.00308642"/>
      <pos A="0.00308642" C="0.00308642" G="0.990741" T="0.00308642"/>
      <pos A="0.00308642" C="0.00308642" G="0.00308642" T="0.990741"/>
      <pos A="0.00308642" C="0.990741" G="0.00308642" T="0.00308642"/>
    </motif>
    <motif db="0" id="M11" alt="O11" length="40" nsites="8" evalue="1.3e-003">
      <pos A="0.167696" C="0.235809" G="0.479885" T="0.11661"/>
      <pos A="0.173372" C="0.303924" G="0.133639" T="0.389067"/>
      <pos A="0.218781" C="0.292571" G="0.156343" T="0.332304"/>
      <pos A="0.247161" C="0.281219" G="0.241485" T="0.230133"/>
      <pos A="0.144991" C="0.201752" G="0.355009" T="0.298248"/>
      <pos A="0.286895" C="0.230133" G="0.258515" T="0.224457"/>
      <pos A="0.281219" C="0.264191" G="0.292571" T="0.16202"/>
      <pos A="0.38339" C="0.218781" G="0.139315" T="0.258515"/>
      <pos A="0.252839" C="0.286895" G="0.247161" T="0.213105"/>
      <pos A="0.173372" C="0.258515" G="0.235809" T="0.332304"/>
      <pos A="0.298248" C="0.218781" G="0.286895" T="0.196076"/>
      <pos A="0.264191" C="0.11661" G="0.275543" T="0.343657"/>
      <pos A="0.394743" C="0.201752" G="0.230133" T="0.173372"/>
      <pos A="0.0995812" C="0.3096" G="0.406095" T="0.184724"/>
      <pos A="0.286895" C="0.173372" G="0.252839" T="0.286895"/>
      <pos A="0.303924" C="0.127962" G="0.33798" T="0.230133"/>
      <pos A="0.144991" C="0.360685" G="0.179048" T="0.315276"/>
      <pos A="0.389067" C="0.389067" G="0.0882291" T="0.133639"/>
      <pos A="0.224457" C="0.173372" G="0.349333" T="0.252839"/>
      <pos A="0.275543" C="0.127962" G="0.315276" T="0.281219"/>
      <pos A="0.320952" C="0.3096" G="0.167696" T="0.201752"/>
      <pos A="0.411771" C="0.207429" G="0.16202" T="0.218781"/>
      <pos A="0.213105" C="0.196076" G="0.332304" T="0.258515"/>
      <pos A="0.150667" C="0.071201" G="0.366361" T="0.411771"/>
      <pos A="0.3096" C="0.144991" G="0.241485" T="0.303924"/>
      <pos A="0.224457" C="0.207429" G="0.230133" T="0.33798"/>
      <pos A="0.16202" C="0.320952" G="0.292571" T="0.224457"/>
      <pos A="0.139315" C="0.281219" G="0.167696" T="0.411771"/>
      <pos A="0.179048" C="0.355009" G="0.16202" T="0.303924"/>
      <pos A="0.269867" C="0.326628" G="0.0995812" T="0.303924"/>
      <pos A="0.241485" C="0.275543" G="0.33798" T="0.144991"/>
      <pos A="0.201752" C="0.167696" G="0.411771" T="0.218781"/>
      <pos A="0.298248" C="0.133639" G="0.247161" T="0.320952"/>
      <pos A="0.213105" C="0.218781" G="0.451504" T="0.11661"/>
      <pos A="0.110933" C="0.320952" G="0.332304" T="0.235809"/>
      <pos A="0.230133" C="0.281219" G="0.122286" T="0.366361"/>
      <pos A="0.196076" C="0.434476" G="0.167696" T="0.201752"/>
      <pos A="0.423123" C="0.167696" G="0.167696" T="0.241485"/>
      <pos A="0.292571" C="0.150667" G="0.275543" T="0.281219"/>
      <pos A="0.224457" C="0.16202" G="0.343657" T="0.269867"/>
    </motif>
    <motif db="0" id="M110" alt="O110" length="40" nsites="8" evalue="1.3e-003">
      <pos A="0.25" C="0.25" G="0.25" T="0.25"/>
      <pos A="0.496914" C="0.25" G="0.00308642" T="0.25"/>
      <pos A="0.743827" C="0.25" G="0.00308642" T="0.00308642"/>
      <pos A="0.496914" C="0.496914" G="0.00308642" T="0.00308642"/>
      <pos A="0.496914" C="0.00308642" G="0.25" T="0.25"/>
      <pos A="0.743827" C="0.00308642" G="0.00308642" T="0.25"/>
      <pos A="0.496914" C="0.00308642" G="0.00308642" T="0.496914"/>
      <pos A="0.496914" C="0.25" G="0.00308642" T="0.25"/>
      <pos A="0.00308642" C="0.00308642" G="0.496914" T="0.496914"/>
      <pos A="0.00308642" C="0.743827" G="0.25" T="0.00308642"/>
      <pos A="0.25" C="0.496914" G="0.00308642" T="0.25"/>
      <pos A="0.25" C="0.00308642" G="0.496914" T="0.25"/>
      <pos A="0.496914" C="0.00308642" G="0.25" T="0.25"/>
      <pos A="0.990741" C="0.00308642" G="0.00308642" T="0.00308642"/>
      <pos A="0.496914" C="0.00308642" G="0.25" T="0.25"/>
      <pos A="0.00308642" C="0.496914" G="0.00308642" T="0.496914"/>
      <pos A="0.496914" C="0.00308642" G="0.25" T="0.25"/>
      <pos A="0.00308642" C="0.00308642" G="0.496914" T="0.496914"/>
      <pos A="0.25" C="0.25" G="0.25" T="0.25"/>
      <pos A="0.25" C="0.00308642" G="0.00308642" T="0.743827"/>
      <pos A="0.25" C="0.00308642" G="0.00308642" T="0.743827"/>
      <pos A="0.25" C="0.00308642" G="0.25" T="0.496914"/>
      <pos A="0.25" C="0.496914" G="0.25" T="0.00308642"/>
      <pos A="0.00308642" C="0.496914" G="0.00308642" T="0.496914"/>
      <pos A="0.00308642" C="0.743827" G="0.00308642" T="0.25"/>
      <pos A="0.496914" C="0.25" G="0.00308642" T="0.25"/>
      <pos A="0.00308642" C="0.00308642" G="0.990741" T="0.00308642"/>
      <pos A="0.00308642" C="0.00308642" G="0.25" T="0.743827"/>
      <pos A="0.25" C="0.25" G="0.00308642" T="0.496914"/>
      <pos A="0.496914" C="0.25" G="0.00308642" T="0.25"/>
      <pos A="0.25" C="0.25" G="0.25" T="0.25"/>
      <pos A="0.25" C="0.25" G="0.00308642" T="0.496914"/>
      <pos A="0.00308642" C="0.00308642" G="0.496914" T="0.496914"/>
      <pos A="0.743827" C="0.00308642" G="0.00308642" T="0.25"/>
      <pos A="0.496914" C="0.496914" G="0.00308642" T="0.00308642"/>
      <pos A="0.00308642" C="0.00308642" G="0.00308642" T="0.990741"/>
      <pos A="0.00308642" C="0.25" G="0.496914" T="0.25"/>
      <pos A="0.00308642" C="0.25" G="0.496914" T="0.25"/>
      <pos A="0.25" C="0.496914" G="0.00308642" T="0.25"/>
      <pos A="0.00308642" C="0.25" G="0.25" T="0.496914"/>
    </motif>
    <motif db="0" id="M111" alt="O111" length="40" nsites="8" evalue="1.3e-003">
      <pos A="0.230133" C="0.144991" G="0.292571" T="0.332304"/>
      <pos A="0.167696" C="0.332304" G="0.201752" T="0.298248"/>
      <pos A="0.411771" C="0.224457" G="0.071201" T="0.292571"/>
      <pos A="0.252839" C="0.247161" G="0.428799" T="0.071201"/>
      <pos A="0.218781" C="0.230133" G="0.33798" T="0.213105"/>
      <pos A="0.184724" C="0.303924" G="0.264191" T="0.247161"/>
      <pos A="0.406095" C="0.213105" G="0.196076" T="0.184724"/>
      <pos A="0.0995812" C="0.275543" G="0.230133" T="0.394743"/>
      <pos A="0.184724" C="0.258515" G="0.252839" T="0.303924"/>
      <pos A="0.343657" C="0.179048" G="0.275543" T="0.201752"/>
      <pos A="0.320952" C="0.207429" G="0.303924" T="0.167696"/>
      <pos A="0.201752" C="0.0882291" G="0.230133" T="0.479885"/>
      <pos A="0.252839" C="0.241485" G="0.281219" T="0.224457"/>
      <pos A="0.269867" C="0.230133" G="0.326628" T="0.173372"/>
      <pos A="0.11661" C="0.377714" G="0.224457" T="0.281219"/>
      <pos A="0.303924" C="0.355009" G="0.179048" T="0.16202"/>
      <pos A="0.275543" C="0.207429" G="0.292571" T="0.224457"/>
      <pos A="0.201752" C="0.269867" G="0.406095" T="0.122286"/>
      <pos A="0.349333" C="0.258515" G="0.173372" T="0.218781"/>
      <pos A="0.179048" C="0.230133" G="0.3096" T="0.281219"/>
      <pos A="0.406095" C="0.122286" G="0.196076" T="0.275543"/>
      <pos A="0.230133" C="0.196076" G="0.1904" T="0.38339"/>
      <pos A="0.366361" C="0.213105" G="0.173372" T="0.247161"/>
      <pos A="0.179048" C="0.252839" G="0.292571" T="0.275543"/>
      <pos A="0.207429" C="0.241485" G="0.224457" T="0.326628"/>
      <pos A="0.3096" C="0.139315" G="0.326628" T="0.224457"/>
      <pos A="0.1904" C="0.298248" G="0.230133" T="0.281219"/>
      <pos A="0.360685" C="0.224457" G="0.213105" T="0.201752"/>
      <pos A="0.241485" C="0.281219" G="0.247161" T="0.230133"/>
      <pos A="0.372038" C="0.173372" G="0.286895" T="0.167696"/>
      <pos A="0.247161" C="0.218781" G="0.144991" T="0.389067"/>
      <pos A="0.196076" C="0.235809" G="0.235809" T="0.332304"/>
      <pos A="0.0882291" C="0.366361" G="0.326628" T="0.218781"/>
      <pos A="0.298248" C="0.258515" G="0.184724" T="0.258515"/>
      <pos A="0.230133" C="0.230133" G="0.105257" T="0.434476"/>
      <pos A="0.224457" C="0.389067" G="0.1904" T="0.196076"/>
      <pos A="0.292571" C="0.252839" G="0.298248" T="0.156343"/>
      <pos A="0.247161" C="0.241485" G="0.258515" T="0.252839"/>
      <pos A="0.122286" C="0.139315" G="0.366361" T="0.372038"/>
      <pos A="0.258515" C="0.201752" G="0.451504" T="0.0882291"/>
    </motif>
    <motif db="0" id="M112" alt="O112" length="40" nsites="8" evalue="1.3e-003">
      <pos A="0.00308642" C="0.00308642" G="0.990741" T="0.00308642"/>
      <pos A="0.00308642" C="0.00308642" G="0.990741" T="0.00308642"/>
      <pos A="0.00308642" C="0.00308642" G="0.00308642" T="0.990741"/>
      <pos A="0.00308642" C="0.990741" G="0.00308642" T="0.00308642"/>
      <pos A="0.00308642" C="0.00308642" G="0.990741" T="0.00308642"/>
      <pos A="0.990741" C="0.00308642" G="0.00308642" T="0.00308642"/>
      <pos A="0.00308642" C="0.00308642" G="0.990741" T="0.00308642"/>
      <pos A="0.00308642" C="0.00308642" G="0.990741" T="0.00308642"/>
      <pos A="0.00308642" C="0.00308642" G="0.990741" T="0.00308642"/>
      <pos A="0.00308642" C="0.00308642" G="0.990741" T="0.00308642"/>
      <pos A="0.990741" C="0.00308642" G="0.00308642" T="0.00308642"/>
      <pos A="0.00308642" C="0.00308642" G="0.00308642" T="0.990741"/>
      <pos A="0.00308642" C="0.00308642" G="0.990741" T="0.00308642"/>
      <pos A="0.00308642" C="0.00308642" G="0.990741" T="0.00308642"/>
      <pos A="0.00308642" C="0.00308642" G="0.990741" T="0.00308642"/>
      <pos A="0.00308642" C="0.990741" G="0.00308642" T="0.00308642"/>
      <pos A="0.00308642" C="0.00308642" G="0.00308642" T="0.990741"/>
      <pos A="0.00308642" C="0.00308642" G="0.990741" T="0.00308642"/>
      <pos A="0.00308642" C="0.00308642" G="0.00308642" T="0.990741"/>
      <pos A="0.00308642" C="0.00308642" G="0.990741" T="0.00308642"/>
      <pos A="0.00308642" C="0.00308642" G="0.00308642" T="0.990741"/>
      <pos A="0.00308642" C="0.990741" G="0.00308642" T="0.00308642"/>
      <pos A="0.00308642" C="0.00308642" G="0.990741" T="0.00308642"/>
      <pos A="0.00308642" C="0.990741" G="0.00308642" T="0.00308642"/>
      <pos A="0.990741" C="0.00308642" G="0.00308642" T="0.00308642"/>
      <pos A="0.00308642" C="0.00308642" G="0.990741" T="0.00308642"/>
      <pos A="0.00308642" C="0.00308642" G="0.00308642" T="0.990741"/>
      <pos A="0.00308642" C="0.990741" G="0.00308642" T="0.00308642"/>
      <pos A="0.00308642" C="0.990741" G="0.00308642" T="0.00308642"/>
      <pos A="0.00308642" C="0.00308642" G="0.990741" T="0.00308642"/>
      <pos A="0.990741" C="0.00308642" G="0.00308642" T="0.00308642"/>
      <pos A="0.00308642" C="0.990741" G="0.00308642" T="0.00308642"/>
      <pos A="0.00308642" C="0.00308642" G="0.00308642" T="0.990741"/>
      <pos A="0.00308642" C="0.00308642" G="0.990741" T="0.00308642"/>
      <pos A="0.00308642" C="0.00308642" G="0.990741" T="0.00308642"/>
      <pos A="0.00308642" C="0.990741" G="0.00308642" T="0.00308642"/>
      <pos A="0.00308642" C="0.990741" G="0.00308642" T="0.00308642"/>
      <pos A="0.00308642" C="0.00308642" G="0.00308642" T="0.990741"/>
      <pos A="0.00308642" C="0.00308642" G="0.00308642" T="0.990741"/>
      <pos A="0.990741" C="0.00308642" G="0.00308642" T="0.00308642"/>
    </motif>
    <motif db="0" id="M114" alt="O114" length="40" nsites="8" evalue="1.3e-003">
      <pos A="0.25" C="0.00308642" G="0.25" T="0.496914"/>
      <pos A="0.00308642" C="0.743827" G="0.25" T="0.00308642"/>
      <pos A="0.00308642" C="0.743827" G="0.00308642" T="0.25"/>
      <pos A="0.00308642" C="0.990741" G="0.00308642" T="0.00308642"/>
      <pos A="0.25" C="0.00308642" G="0.00308642" T="0.743827"/>
      <pos A="0.00308642" C="0.00308642" G="0.743827" T="0.25"/>
      <pos A="0.25" C="0.00308642" G="0.743827" T="0.00308642"/>
      <pos A="0.496914" C="0.00308642" G="0.25" T="0.25"/>
      <pos A="0.25" C="0.496914" G="0.00308642" T="0.25"/>
      <pos A="0.00308642" C="0.496914" G="0.00308642" T="0.496914"/>
      <pos A="0.00308642" C="0.743827" G="0.25" T="0.00308642"/>
      <pos A="0.25" C="0.00308642" G="0.00308642" T="0.743827"/>
      <pos A="0.00308642" C="0.00308642" G="0.743827" T="0.25"/>
      <pos A="0.743827" C="0.00308642" G="0.00308642" T="0.25"/>
      <pos A="0.00308642" C="0.25" G="0.496914" T="0.25"/>
      <pos A="0.00308642" C="0.00308642" G="0.00308642" T="0.990741"/>
      <pos A="0.00308642" C="0.25" G="0.25" T="0.496914"/>
      <pos A="0.00308642" C="0.00308642" G="0.496914" T="0.496914"/>
      <pos A="0.496914" C="0.00308642" G="0.496914" T="0.00308642"/>
      <pos A="0.00308642" C="0.25" G="0.743827" T="0.00308642"/>
      <pos A="0.496914" C="0.00308642" G="0.496914" T="0.00308642"/>
      <pos A="0.25" C="0.00308642" G="0.496914" T="0.25"/>
      <pos A="0.25" C="0.00308642" G="0.496914" T="0.25"/>
      <pos A="0.00308642" C="0.25" G="0.743827" T="0.00308642"/>
      <pos A="0.743827" C="0.00308642" G="0.25" T="0.00308642"/>
      <pos A="0.496914" C="0.00308642" G="0.496914" T="0.00308642"/>
      <pos A="0.743827" C="0.00308642" G="0.00308642" T="0.25"/>
      <pos A="0.25" C="0.743827" G="0.00308642" T="0.00308642"/>
      <pos A="0.25" C="0.00308642" G="0.25" T="0.496914"/>
      <pos A="0.25" C="0.00308642" G="0.496914" T="0.25"/>
      <pos A="0.00308642" C="0.25" G="0.743827" T="0.00308642"/>
      <pos A="0.25" C="0.25" G="0.00308642" T="0.496914"/>
      <pos A="0.00308642" C="0.25" G="0.00308642" T="0.743827"/>
      <pos A="0.00308642" C="0.25" G="0.00308642" T="0.743827"/>
      <pos A="0.00308642" C="0.00308642" G="0.743827" T="0.25"/>
      <pos A="0.00308642" C="0.743827" G="0.25" T="0.00308642"/>
      <pos A="0.743827" C="0.25" G="0.00308642" T="0.00308642"/>
      <pos A="0.00308642" C="0.00308642" G="0.496914" T="0.496914"/>
      <pos A="0.00308642" C="0.25" G="0.496914" T="0.25"/>
      <pos A="0.496914" C="0.25" G="0.00308642" T="0.25"/>
    </motif>
    <motif db="0" id="M115" alt="O115" length="40" nsites="8" evalue="1.3e-003">
      <pos A="0.332304" C="0.11661" G="0.179048" T="0.372038"/>
      <pos A="0.0939052" C="0.38339" G="0.372038" T="0.150667"/>
      <pos A="0.247161" C="0.224457" G="0.303924" T="0.224457"/>
      <pos A="0.377714" C="0.218781" G="0.179048" T="0.224457"/>
      <pos A="0.326628" C="0.196076" G="0.258515" T="0.218781"/>
      <pos A="0.303924" C="0.110933" G="0.269867" T="0.315276"/>
      <pos A="0.201752" C="0.230133" G="0.269867" T="0.298248"/>
      <pos A="0.213105" C="0.320952" G="0.218781" T="0.247161"/>
      <pos A="0.201752" C="0.235809" G="0.298248" T="0.264191"/>
      <pos A="0.144991" C="0.303924" G="0.224457" T="0.326628"/>
      <pos A="0.258515" C="0.281219" G="0.286895" T="0.173372"/>
      <pos A="0.258515" C="0.275543" G="0.241485" T="0.224457"/>
      <pos A="0.196076" C="0.394743" G="0.207429" T="0.201752"/>
      <pos A="0.0995812" C="0.213105" G="0.349333" T="0.33798"/>
      <pos A="0.264191" C="0.241485" G="0.224457" T="0.269867"/>
      <pos A="0.406095" C="0.196076" G="0.286895" T="0.110933"/>
      <pos A="0.286895" C="0.292571" G="0.16202" T="0.258515"/>
      <pos A="0.167696" C="0.281219" G="0.207429" T="0.343657"/>
      <pos A="0.298248" C="0.326628" G="0.184724" T="0.1904"/>
      <pos A="0.213105" C="0.241485" G="0.224457" T="0.320952"/>
      <pos A="0.1904" C="0.258515" G="0.303924" T="0.247161"/>
      <pos A="0.377714" C="0.071201" G="0.173372" T="0.377714"/>
      <pos A="0.184724" C="0.139315" G="0.389067" T="0.286895"/>
      <pos A="0.286895" C="0.201752" G="0.3096" T="0.201752"/>
      <pos A="0.496914" C="0.122286" G="0.230133" T="0.150667"/>
      <pos A="0.11661" C="0.150667" G="0.372038" T="0.360685"/>
      <pos A="0.286895" C="0.11661" G="0.45718" T="0.139315"/>
      <pos A="0.207429" C="0.196076" G="0.258515" T="0.33798"/>
      <pos A="0.207429" C="0.241485" G="0.292571" T="0.258515"/>
      <pos A="0.445828" C="0.207429" G="0.144991" T="0.201752"/>
      <pos A="0.230133" C="0.224457" G="0.264191" T="0.281219"/>
      <pos A="0.156343" C="0.247161" G="0.298248" T="0.298248"/>
      <pos A="0.3096" C="0.389067" G="0.0882291" T="0.213105"/>
      <pos A="0.196076" C="0.298248" G="0.3096" T="0.196076"/>
      <pos A="0.269867" C="0.366361" G="0.213105" T="0.150667"/>
      <pos A="0.298248" C="0.0995812" G="0.1904" T="0.411771"/>
      <pos A="0.184724" C="0.428799" G="0.139315" T="0.247161"/>
      <pos A="0.281219" C="0.247161" G="0.179048" T="0.292571"/>
      <pos A="0.184724" C="0.196076" G="0.218781" T="0.400419"/>
      <pos A="0.11661" C="0.349333" G="0.366361" T="0.167696"/>
    </motif>
    <motif db="0" id="M116" alt="O116" length="40" nsites="8" evalue="1.3e-003">
      <pos A="0.496914" C="0.25" G="0.00308642" T="0.25"/>
      <pos A="0.990741" C="0.00308642" G="0.00308642" T="0.00308642"/>
      <pos A="0.990741" C="0.00308642" G="0.00308642" T="0.00308642"/>
      <pos A="0.25" C="0.00308642" G="0.25" T="0.496914"/>
      <pos A="0.496914" C="0.25" G="0.25" T="0.00308642"/>
      <pos A="0.496914" C="0.00308642" G="0.00308642" T="0.496914"/>
      <pos A="0.00308642" C="0.00308642" G="0.743827" T="0.25"/>
      <pos A="0.00308642" C="0.25" G="0.25" T="0.496914"/>
      <pos A="0.25" C="0.00308642" G="0.743827" T="0.00308642"/>
      <pos A="0.00308642" C="0.25" G="0.25" T="0.496914"/>
      <pos A="0.743827" C="0.00308642" G="0.25" T="0.00308642"/>
      <pos A="0.00308642" C="0.00308642" G="0.743827" T="0.25"/>
      <pos A="0.743827" C="0.00308642" G="0.25" T="0.00308642"/>
      <pos A="0.496914" C="0.00308642" G="0.25" T="0.25"/>
      <pos A="0.496914" C="0.00308642" G="0.00308642" T="0.496914"/>
      <pos A="0.496914" C="0.00308642" G="0.25" T="0.25"/>
      <pos A="0.990741" C="0.00308642" G="0.00308642" T="0.00308642"/>
      <pos A="0.743827" C="0.00308642" G="0.25" T="0.00308642"/>
      <pos A="0.990741" C="0.00308642" G="0.00308642" T="0.00308642"/>
      <pos A="0.00308642" C="0.496914" G="0.25" T="0.25"/>
      <pos A="0.00308642" C="0.00308642" G="0.496914" T="0.496914"/>
      <pos A="0.00308642" C="0.00308642" G="0.743827" T="0.25"/>
      <pos A="0.00308642" C="0.990741" G="0.00308642" T="0.00308642"/>
      <pos A="0.496914" C="0.25" G="0.25" T="0.00308642"/>
      <pos A="0.25" C="0.496914" G="0.25" T="0.00308642"/>
      <pos A="0.743827" C="0.00308642" G="0.25" T="0.00308642"/>
      <pos A="0.25" C="0.00308642" G="0.496914" T="0.25"/>
      <pos A="0.00308642" C="0.00308642" G="0.25" T="0.743827"/>
      <pos A="0.496914" C="0.00308642" G="0.25" T="0.25"/>
      <pos A="0.00308642" C="0.496914" G="0.496914" T="0.00308642"/>
      <pos A="0.743827" C="0.00308642" G="0.25" T="0.00308642"/>
      <pos A="0.743827" C="0.00308642" G="0.00308642" T="0.25"/>
      <pos A="0.25" C="0.00308642" G="0.743827" T="0.00308642"/>
      <pos A="0.496914" C="0.00308642" G="0.496914" T="0.00308642"/>
      <pos A="0.00308642" C="0.00308642" G="0.990741" T="0.00308642"/>
      <pos A="0.00308642" C="0.496914" G="0.25" T="0.25"/>
      <pos A="0.00308642" C="0.25" G="0.00308642" T="0.743827"/>
      <pos A="0.496914" C="0.00308642" G="0.00308642" T="0.496914"/>
      <pos A="0.00308642" C="0.00308642" G="0.496914" T="0.496914"/>
      <pos A="0.496914" C="0.00308642" G="0.496914" T="0.00308642"/>
    </motif>
    <motif db="0" id="M117" alt="O117" length="40" nsites="8" evalue="1.3e-003">
      <pos A="0.230133" C="0.360685" G="0.264191" T="0.144991"/>
      <pos A="0.275543" C="0.241485" G="0.110933" T="0.372038"/>
      <pos A="0.218781" C="0.218781" G="0.167696" T="0.394743"/>
      <pos A="0.394743" C="0.179048" G="0.241485" T="0.184724"/>
      <pos A="0.298248" C="0.184724" G="0.213105" T="0.303924"/>
      <pos A="0.241485" C="0.269867" G="0.241485" T="0.247161"/>
      <pos A="0.213105" C="0.315276" G="0.292571" T="0.179048"/>
      <pos A="0.218781" C="0.167696" G="0.235809" T="0.377714"/>
      <pos A="0.184724" C="0.389067" G="0.292571" T="0.133639"/>
      <pos A="0.269867" C="0.127962" G="0.196076" T="0.406095"/>
      <pos A="0.207429" C="0.3096" G="0.241485" T="0.241485"/>
      <pos A="0.252839" C="0.303924" G="0.315276" T="0.127962"/>
      <pos A="0.150667" C="0.179048" G="0.406095" T="0.264191"/>
      <pos A="0.366361" C="0.230133" G="0.105257" T="0.298248"/>
      <pos A="0.156343" C="0.258515" G="0.252839" T="0.332304"/>
      <pos A="0.0882291" C="0.298248" G="0.201752" T="0.411771"/>
      <pos A="0.366361" C="0.133639" G="0.213105" T="0.286895"/>
      <pos A="0.230133" C="0.235809" G="0.372038" T="0.16202"/>
      <pos A="0.355009" C="0.16202" G="0.258515" T="0.224457"/>
      <pos A="0.286895" C="0.201752" G="0.298248" T="0.213105"/>
      <pos A="0.156343" C="0.150667" G="0.377714" T="0.315276"/>
      <pos A="0.292571" C="0.179048" G="0.218781" T="0.3096"/>
      <pos A="0.144991" C="0.133639" G="0.320952" T="0.400419"/>
      <pos A="0.167696" C="0.241485" G="0.247161" T="0.343657"/>
      <pos A="0.252839" C="0.207429" G="0.349333" T="0.1904"/>
      <pos A="0.3096" C="0.264191" G="0.258515" T="0.167696"/>
      <pos A="0.417447" C="0.156343" G="0.292571" T="0.133639"/>
      <pos A="0.275543" C="0.394743" G="0.207429" T="0.122286"/>
      <pos A="0.258515" C="0.127962" G="0.196076" T="0.417447"/>
      <pos A="0.11661" C="0.1904" G="0.406095" T="0.286895"/>
      <pos A="0.355009" C="0.33798" G="0.11661" T="0.1904"/>
      <pos A="0.201752" C="0.252839" G="0.303924" T="0.241485"/>
      <pos A="0.252839" C="0.252839" G="0.0995812" T="0.394743"/>
      <pos A="0.298248" C="0.133639" G="0.218781" T="0.349333"/>
      <pos A="0.286895" C="0.303924" G="0.184724" T="0.224457"/>
      <pos A="0.247161" C="0.3096" G="0.230133" T="0.213105"/>
      <pos A="0.213105" C="0.332304" G="0.224457" T="0.230133"/>
      <pos A="0.196076" C="0.247161" G="0.258515" T="0.298248"/>
      <pos A="0.150667" C="0.315276" G="0.230133" T="0.303924"/>
      <pos A="0.218781" C="0.167696" G="0.292571" T="0.320952"/>
    </motif>
    <motif db="0" id="M118" alt="O118" length="40" nsites="8" evalue="1.3e-003">
      <pos A="0.110933" C="0.400419" G="0.298248" T="0.1904"/>
      <pos A="0.258515" C="0.423123" G="0.144991" T="0.173372"/>
      <pos A="0.326628" C="0.286895" G="0.173372" T="0.213105"/>
      <pos A="0.377714" C="0.230133" G="0.167696" T="0.224457"/>
      <pos A="0.156343" C="0.16202" G="0.264191" T="0.417447"/>
      <pos A="0.298248" C="0.213105" G="0.269867" T="0.218781"/>
      <pos A="0.207429" C="0.196076" G="0.349333" T="0.247161"/>
      <pos A="0.184724" C="0.213105" G="0.184724" T="0.417447"/>
      <pos A="0.264191" C="0.235809" G="0.286895" T="0.213105"/>
      <pos A="0.252839" C="0.16202" G="0.269867" T="0.315276"/>
      <pos A="0.326628" C="0.065524" G="0.372038" T="0.235809"/>
      <pos A="0.213105" C="0.258515" G="0.292571" T="0.235809"/>
      <pos A="0.241485" C="0.144991" G="0.303924" T="0.3096"/>
      <pos A="0.3096" C="0.247161" G="0.230133" T="0.213105"/>
      <pos A="0.230133" C="0.173372" G="0.3096" T="0.286895"/>
      <pos A="0.275543" C="0.235809" G="0.224457" T="0.264191"/>
      <pos A="0.264191" C="0.303924" G="0.230133" T="0.201752"/>
      <pos A="0.33798" C="0.133639" G="0.218781" T="0.3096"/>
      <pos A="0.144991" C="0.224457" G="0.349333" T="0.281219"/>
      <pos A="0.292571" C="0.224457" G="0.235809" T="0.247161"/>
      <pos A="0.389067" C="0.332304" G="0.110933" T="0.167696"/>
      <pos A="0.156343" C="0.269867" G="0.213105" T="0.360685"/>
      <pos A="0.281219" C="0.303924" G="0.133639" T="0.281219"/>
      <pos A="0.230133" C="0.343657" G="0.201752" T="0.224457"/>
      <pos A="0.144991" C="0.275543" G="0.372038" T="0.207429"/>
      <pos A="0.315276" C="0.127962" G="0.207429" T="0.349333"/>
      <pos A="0.150667" C="0.3096" G="0.3096" T="0.230133"/>
      <pos A="0.224457" C="0.38339" G="0.196076" T="0.196076"/>
      <pos A="0.16202" C="0.303924" G="0.258515" T="0.275543"/>
      <pos A="0.298248" C="0.0825531" G="0.303924" T="0.315276"/>
      <pos A="0.139315" C="0.235809" G="0.417447" T="0.207429"/>
      <pos A="0.207429" C="0.207429" G="0.286895" T="0.298248"/>
      <pos A="0.320952" C="0.0371437" G="0.196076" T="0.445828"/>
      <pos A="0.247161" C="0.264191" G="0.269867" T="0.218781"/>
      <pos A="0.394743" C="0.139315" G="0.196076" T="0.269867"/>
      <pos A="0.264191" C="0.320952" G="0.139315" T="0.275543"/>
      <pos A="0.213105" C="0.326628" G="0.281219" T="0.179048"/>
      <pos A="0.167696" C="0.247161" G="0.343657" T="0.241485"/>
      <pos A="0.218781" C="0.076877" G="0.184724" T="0.519619"/>
      <pos A="0.252839" C="0.320952" G="0.252839" T="0.173372"/>
    </motif>
    <motif db="0" id="M119" alt="O119" length="40" nsites="8" evalue="1.3e-003">
      <pos A="0.349333" C="0.201752" G="0.184724" T="0.264191"/>
      <pos A="0.303924" C="0.298248" G="0.298248" T="0.0995812"/>
      <pos A="0.292571" C="0.207429" G="0.247161" T="0.252839"/>
      <pos A="0.173372" C="0.252839" G="0.235809" T="0.33798"/>
      <pos A="0.275543" C="0.139315" G="0.275543" T="0.3096"/>
      <pos A="0.213105" C="0.45718" G="0.241485" T="0.0882291"/>
      <pos A="0.275543" C="0.315276" G="0.179048" T="0.230133"/>
      <pos A="0.1904" C="0.201752" G="0.247161" T="0.360685"/>
      <pos A="0.389067" C="0.201752" G="0.303924" T="0.105257"/>
      <pos A="0.156343" C="0.247161" G="0.286895" T="0.3096"/>
      <pos A="0.33798" C="0.122286" G="0.298248" T="0.241485"/>
      <pos A="0.213105" C="0.269867" G="0.292571" T="0.224457"/>
      <pos A="0.33798" C="0.179048" G="0.218781" T="0.264191"/>
      <pos A="0.230133" C="0.292571" G="0.207429" T="0.269867"/>
      <pos A="0.16202" C="0.207429" G="0.3096" T="0.320952"/>
      <pos A="0.292571" C="0.196076" G="0.258515" T="0.252839"/>
      <pos A="0.235809" C="0.235809" G="0.275543" T="0.252839"/>
      <pos A="0.264191" C="0.264191" G="0.275543" T="0.196076"/>
      <pos A="0.264191" C="0.230133" G="0.247161" T="0.258515"/>
      <pos A="0.258515" C="0.247161" G="0.201752" T="0.292571"/>
      <pos A="0.167696" C="0.207429" G="0.16202" T="0.462856"/>
      <pos A="0.0257916" C="0.201752" G="0.326628" T="0.445828"/>
      <pos A="0.33798" C="0.320952" G="0.1904" T="0.150667"/>
      <pos A="0.252839" C="0.349333" G="0.173372" T="0.224457"/>
      <pos A="0.428799" C="0.184724" G="0.173372" T="0.213105"/>
      <pos A="0.184724" C="0.16202" G="0.213105" T="0.440152"/>
      <pos A="0.247161" C="0.241485" G="0.235809" T="0.275543"/>
      <pos A="0.275543" C="0.1904" G="0.3096" T="0.224457"/>
      <pos A="0.349333" C="0.150667" G="0.292571" T="0.207429"/>
      <pos A="0.184724" C="0.230133" G="0.417447" T="0.167696"/>
      <pos A="0.184724" C="0.241485" G="0.33798" T="0.235809"/>
      <pos A="0.349333" C="0.196076" G="0.269867" T="0.184724"/>
      <pos A="0.372038" C="0.133639" G="0.201752" T="0.292571"/>
      <pos A="0.133639" C="0.156343" G="0.508266" T="0.201752"/>
      <pos A="0.179048" C="0.269867" G="0.281219" T="0.269867"/>
      <pos A="0.110933" C="0.542323" G="0.213105" T="0.133639"/>
      <pos A="0.252839" C="0.105257" G="0.179048" T="0.462856"/>
      <pos A="0.184724" C="0.303924" G="0.241485" T="0.269867"/>
      <pos A="0.3096" C="0.286895" G="0.0825531" T="0.320952"/>
      <pos A="0.286895" C="0.275543" G="0.11661" T="0.320952"/>
    </motif>
    <motif db="0" id="M12" alt="O12" length="40" nsites="8" evalue="1.3e-003">
      <pos A="0.00308642" C="0.398148" G="0.00308642" T="0.595679"/>
      <pos A="0.00308642" C="0.200617" G="0.595679" T="0.200617"/>
      <pos A="0.398148" C="0.00308642" G="0.595679" T="0.00308642"/>
      <pos A="0.200617" C="0.00308642" G="0.398148" T="0.398148"/>
      <pos A="0.00308642" C="0.595679" G="0.200617" T="0.200617"/>
      <pos A="0.79321" C="0.00308642" G="0.00308642" T="0.200617"/>
      <pos A="0.00308642" C="0.398148" G="0.595679" T="0.00308642"/>
      <pos A="0.200617" C="0.200617" G="0.398148" T="0.200617"/>
      <pos A="0.398148" C="0.200617" G="0.200617" T="0.200617"/>
      <pos A="0.00308642" C="0.00308642" G="0.200617" T="0.79321"/>
      <pos A="0.00308642" C="0.00308642" G="0.79321" T="0.200617"/>
      <pos A="0.200617" C="0.00308642" G="0.79321" T="0.00308642"/>
      <pos A="0.00308642" C="0.595679" G="0.398148" T="0.00308642"/>
      <pos A="0.200617" C="0.398148" G="0.398148" T="0.00308642"/>
      <pos A="0.00308642" C="0.00308642" G="0.398148" T="0.595679"/>
      <pos A="0.00308642" C="0.398148" G="0.398148" T="0.200617"/>
      <pos A="0.00308642" C="0.398148" G="0.00308642" T="0.595679"/>
      <pos A="0.200617" C="0.200617" G="0.00308642" T="0.595679"/>
      <pos A="0.398148" C="0.00308642" G="0.595679" T="0.00308642"/>
      <pos A="0.79321" C="0.00308642" G="0.00308642" T="0.200617"/>
      <pos A="0.00308642" C="0.79321" G="0.200617" T="0.00308642"/>
      <pos A="0.398148" C="0.00308642" G="0.200617" T="0.398148"/>
      <pos A="0.200617" C="0.00308642" G="0.398148" T="0.398148"/>
      <pos A="0.398148" C="0.398148" G="0.200617" T="0.00308642"/>
      <pos A="0.00308642" C="0.398148" G="0.398148" T="0.200617"/>
      <pos A="0.00308642" C="0.398148" G="0.398148" T="0.200617"/>
      <pos A="0.00308642" C="0.200617" G="0.00308642" T="0.79321"/>
      <pos A="0.00308642" C="0.00308642" G="0.200617" T="0.79321"/>
      <pos A="0.00308642" C="0.00308642" G="0.595679" T="0.398148"/>
      <pos A="0.398148" C="0.00308642" G="0.00308642" T="0.595679"/>
      <pos A="0.200617" C="0.00308642" G="0.595679" T="0.200617"/>
      <pos A="0.200617" C="0.595679" G="0.200617" T="0.00308642"/>
      <pos A="0.200617" C="0.00308642" G="0.00308642" T="0.79321"/>
      <pos A="0.00308642" C="0.79321" G="0.00308642" T="0.200617"/>
      <pos A="0.00308642" C="0.595679" G="0.00308642" T="0.398148"/>
      <pos A="0.00308642" C="0.00308642" G="0.398148" T="0.595679"/>
      <pos A="0.00308642" C="0.595679" G="0.200617" T="0.200617"/>
      <pos A="0.200617" C="0.595679" G="0.200617" T="0.00308642"/>
      <pos A="0.00308642" C="0.00308642" G="0.398148" T="0.595679"/>
      <pos A="0.00308642" C="0.00308642" G="0.595679" T="0.398148"/>
    </motif>
    <motif db="0" id="M120" alt="O120" length="40" nsites="8" evalue="1.3e-003">
      <pos A="0.314977" C="0.159032" G="0.418941" T="0.10705"/>
      <pos A="0.211013" C="0.10705" G="0.366959" T="0.314977"/>
      <pos A="0.159032" C="0.340968" G="0.314977" T="0.185023"/>
      <pos A="0.133041" C="0.288987" G="0.211013" T="0.366959"/>
      <pos A="0.288987" C="0.159032" G="0.288987" T="0.262996"/>
      <pos A="0.0290775" C="0.340968" G="0.496914" T="0.133041"/>
      <pos A="0.185023" C="0.133041" G="0.418941" T="0.262996"/>
      <pos A="0.262996" C="0.39295" G="0.237004" T="0.10705"/>
      <pos A="0.262996" C="0.159032" G="0.366959" T="0.211013"/>
      <pos A="0.0550686" C="0.314977" G="0.262996" T="0.366959"/>
      <pos A="0.0550686" C="0.262996" G="0.0810588" T="0.600877"/>
      <pos A="0.39295" C="0.0290775" G="0.159032" T="0.418941"/>
      <pos A="0.262996" C="0.366959" G="0.10705" T="0.262996"/>
      <pos A="0.366959" C="0.314977" G="0.0290775" T="0.288987"/>
      <pos A="0.211013" C="0.39295" G="0.262996" T="0.133041"/>
      <pos A="0.39295" C="0.237004" G="0.262996" T="0.10705"/>
      <pos A="0.237004" C="0.262996" G="0.262996" T="0.237004"/>
      <pos A="0.730832" C="0.0290775" G="0.10705" T="0.133041"/>
      <pos A="0.0290775" C="0.418941" G="0.418941" T="0.133041"/>
      <pos A="0.548896" C="0.159032" G="0.159032" T="0.133041"/>
      <pos A="0.39295" C="0.159032" G="0.444931" T="0.00308642"/>
      <pos A="0.288987" C="0.288987" G="0.237004" T="0.185023"/>
      <pos A="0.418941" C="0.133041" G="0.314977" T="0.133041"/>
      <pos A="0.574886" C="0.262996" G="0.0550686" T="0.10705"/>
      <pos A="0.185023" C="0.211013" G="0.470922" T="0.133041"/>
      <pos A="0.39295" C="0.133041" G="0.314977" T="0.159032"/>
      <pos A="0.159032" C="0.314977" G="0.262996" T="0.262996"/>
      <pos A="0.0550686" C="0.418941" G="0.211013" T="0.314977"/>
      <pos A="0.10705" C="0.0810588" G="0.237004" T="0.574886"/>
      <pos A="0.133041" C="0.10705" G="0.496914" T="0.262996"/>
      <pos A="0.159032" C="0.340968" G="0.39295" T="0.10705"/>
      <pos A="0.159032" C="0.314977" G="0.10705" T="0.418941"/>
      <pos A="0.522905" C="0.288987" G="0.0290775" T="0.159032"/>
      <pos A="0.366959" C="0.211013" G="0.237004" T="0.185023"/>
      <pos A="0.211013" C="0.10705" G="0.548896" T="0.133041"/>
      <pos A="0.0550686" C="0.211013" G="0.470922" T="0.262996"/>
      <pos A="0.340968" C="0.418941" G="0.10705" T="0.133041"/>
      <pos A="0.39295" C="0.288987" G="0.159032" T="0.159032"/>
      <pos A="0.159032" C="0.185023" G="0.39295" T="0.262996"/>
      <pos A="0.314977" C="0.262996" G="0.340968" T="0.0810588"/>
    </motif>
    <motif db="0" id="M121" alt="O121" length="40" nsites="8" evalue="1.3e-003">
      <pos A="0.130901" C="0.456246" G="0.223856" T="0.188998"/>
      <pos A="0.119281" C="0.433006" G="0.293573" T="0.154139"/>
      <pos A="0.305192" C="0.34005" G="0.177379" T="0.177379"/>
      <pos A="0.456246" C="0.0960425" G="0.35167" T="0.0960425"/>
      <pos A="0.223856" C="0.14252" G="0.281954" T="0.35167"/>
      <pos A="0.36329" C="0.235476" G="0.0844227" T="0.316812"/>
      <pos A="0.247095" C="0.212237" G="0.433006" T="0.107661"/>
      <pos A="0.177379" C="0.514343" G="0.235476" T="0.072803"/>
      <pos A="0.316812" C="0.212237" G="0.0844227" T="0.386528"/>
      <pos A="0.328432" C="0.281954" G="0.177379" T="0.212237"/>
      <pos A="0.34005" C="0.281954" G="0.212237" T="0.165759"/>
      <pos A="0.154139" C="0.270334" G="0.316812" T="0.258715"/>
      <pos A="0.107661" C="0.36329" G="0.154139" T="0.37491"/>
      <pos A="0.35167" C="0.130901" G="0.444626" T="0.072803"/>
      <pos A="0.409768" C="0.223856" G="0.200617" T="0.165759"/>
      <pos A="0.200617" C="0.293573" G="0.177379" T="0.328432"/>
      <pos A="0.154139" C="0.316812" G="0.212237" T="0.316812"/>
      <pos A="0.281954" C="0.305192" G="0.177379" T="0.235476"/>
      <pos A="0.479484" C="0.14252" G="0.130901" T="0.247095"/>
      <pos A="0.281954" C="0.247095" G="0.34005" T="0.130901"/>
      <pos A="0.258715" C="0.305192" G="0.119281" T="0.316812"/>
      <pos A="0.130901" C="0.305192" G="0.316812" T="0.247095"/>
      <pos A="0.258715" C="0.0960425" G="0.316812" T="0.328432"/>
      <pos A="0.200617" C="0.188998" G="0.316812" T="0.293573"/>
      <pos A="0.200617" C="0.305192" G="0.386528" T="0.107661"/>
      <pos A="0.305192" C="0.0844227" G="0.34005" T="0.270334"/>
      <pos A="0.200617" C="0.305192" G="0.223856" T="0.270334"/>
      <pos A="0.130901" C="0.281954" G="0.200617" T="0.386528"/>
      <pos A="0.188998" C="0.235476" G="0.270334" T="0.305192"/>
      <pos A="0.0495644" C="0.386528" G="0.247095" T="0.316812"/>
      <pos A="0.130901" C="0.154139" G="0.34005" T="0.37491"/>
      <pos A="0.270334" C="0.386528" G="0.212237" T="0.130901"/>
      <pos A="0.328432" C="0.444626" G="0.188998" T="0.0379447"/>
      <pos A="0.177379" C="0.305192" G="0.223856" T="0.293573"/>
      <pos A="0.200617" C="0.247095" G="0.188998" T="0.36329"/>
      <pos A="0.212237" C="0.409768" G="0.072803" T="0.305192"/>
      <pos A="0.200617" C="0.235476" G="0.165759" T="0.398148"/>
      <pos A="0.177379" C="0.36329" G="0.177379" T="0.281954"/>
      <pos A="0.281954" C="0.212237" G="0.130901" T="0.37491"/>
      <pos A="0.37491" C="0.0611842" G="0.36329" T="0.200617"/>
    </motif>
    <motif db="0" id="M122" alt="O122" length="40" nsites="8" evalue="1.3e-003">
      <pos A="0.45202" C="0.362233" G="0.00308642" T="0.18266"/>
      <pos A="0.0928731" C="0.631594" G="0.0928731" T="0.18266"/>
      <pos A="0.0928731" C="0.541807" G="0.00308642" T="0.362233"/>
      <pos A="0.0928731" C="0.18266" G="0.0928731" T="0.631594"/>
      <pos A="0.272446" C="0.272446" G="0.362233" T="0.0928731"/>
      <pos A="0.18266" C="0.18266" G="0.631594" T="0.00308642"/>
      <pos A="0.0928731" C="0.00308642" G="0.631594" T="0.272446"/>
      <pos A="0.45202" C="0.272446" G="0.18266" T="0.0928731"/>
      <pos A="0.0928731" C="0.362233" G="0.272446" T="0.272446"/>
      <pos A="0.272446" C="0.0928731" G="0.362233" T="0.272446"/>
      <pos A="0.721381" C="0.18266" G="0.00308642" T="0.0928731"/>
      <pos A="0.00308642" C="0.721381" G="0.272446" T="0.00308642"/>
      <pos A="0.18266" C="0.541807" G="0.0928731" T="0.18266"/>
      <pos A="0.272446" C="0.362233" G="0.0928731" T="0.272446"/>
      <pos A="0.362233" C="0.18266" G="0.272446" T="0.18266"/>
      <pos A="0.541807" C="0.0928731" G="0.272446" T="0.0928731"/>
      <pos A="0.0928731" C="0.0928731" G="0.631594" T="0.18266"/>
      <pos A="0.272446" C="0.00308642" G="0.362233" T="0.362233"/>
      <pos A="0.541807" C="0.00308642" G="0.45202" T="0.00308642"/>
      <pos A="0.00308642" C="0.541807" G="0.272446" T="0.18266"/>
      <pos A="0.272446" C="0.272446" G="0.18266" T="0.272446"/>
      <pos A="0.18266" C="0.45202" G="0.362233" T="0.00308642"/>
      <pos A="0.18266" C="0.00308642" G="0.45202" T="0.362233"/>
      <pos A="0.00308642" C="0.0928731" G="0.631594" T="0.272446"/>
      <pos A="0.362233" C="0.362233" G="0.00308642" T="0.272446"/>
      <pos A="0.0928731" C="0.272446" G="0.18266" T="0.45202"/>
      <pos A="0.18266" C="0.0928731" G="0.18266" T="0.541807"/>
      <pos A="0.45202" C="0.18266" G="0.272446" T="0.0928731"/>
      <pos A="0.18266" C="0.362233" G="0.362233" T="0.0928731"/>
      <pos A="0.18266" C="0.272446" G="0.541807" T="0.00308642"/>
      <pos A="0.18266" C="0.272446" G="0.541807" T="0.00308642"/>
      <pos A="0.272446" C="0.18266" G="0.45202" T="0.0928731"/>
      <pos A="0.00308642" C="0.45202" G="0.362233" T="0.18266"/>
      <pos A="0.272446" C="0.272446" G="0.362233" T="0.0928731"/>
      <pos A="0.18266" C="0.0928731" G="0.362233" T="0.362233"/>
      <pos A="0.362233" C="0.18266" G="0.45202" T="0.00308642"/>
      <pos A="0.362233" C="0.00308642" G="0.45202" T="0.18266"/>
      <pos A="0.18266" C="0.18266" G="0.272446" T="0.362233"/>
      <pos A="0.272446" C="0.272446" G="0.272446" T="0.18266"/>
      <pos A="0.0928731" C="0.18266" G="0.362233" T="0.362233"/>
    </motif>
    <motif db="0" id="M123" alt="O123" length="40" nsites="8" evalue="1.3e-003">
      <pos A="0.373457" C="0.25" G="0.25" T="0.126543"/>
      <pos A="0.25" C="0.126543" G="0.373457" T="0.25"/>
      <pos A="0.373457" C="0.25" G="0.126543" T="0.25"/>
      <pos A="0.25" C="0.25" G="0.25" T="0.25"/>
      <pos A="0.126543" C="0.496914" G="0.373457" T="0.00308642"/>
      <pos A="0.25" C="0.373457" G="0.00308642" T="0.373457"/>
      <pos A="0.126543" C="0.743827" G="0.126543" T="0.00308642"/>
      <pos A="0.496914" C="0.25" G="0.00308642" T="0.25"/>
      <pos A="0.126543" C="0.00308642" G="0.00308642" T="0.867284"/>
      <pos A="0.00308642" C="0.25" G="0.743827" T="0.00308642"/>
      <pos A="0.62037" C="0.126543" G="0.25" T="0.00308642"/>
      <pos A="0.00308642" C="0.373457" G="0.126543" T="0.496914"/>
      <pos A="0.25" C="0.00308642" G="0.496914" T="0.25"/>
      <pos A="0.25" C="0.373457" G="0.126543" T="0.25"/>
      <pos A="0.62037" C="0.25" G="0.00308642" T="0.126543"/>
      <pos A="0.00308642" C="0.496914" G="0.373457" T="0.126543"/>
      <pos A="0.00308642" C="0.373457" G="0.00308642" T="0.62037"/>
      <pos A="0.126543" C="0.25" G="0.373457" T="0.25"/>
      <pos A="0.25" C="0.25" G="0.126543" T="0.373457"/>
      <pos A="0.373457" C="0.00308642" G="0.373457" T="0.25"/>
      <pos A="0.00308642" C="0.373457" G="0.496914" T="0.126543"/>
      <pos A="0.00308642" C="0.25" G="0.743827" T="0.00308642"/>
      <pos A="0.00308642" C="0.373457" G="0.126543" T="0.496914"/>
      <pos A="0.373457" C="0.126543" G="0.25" T="0.25"/>
      <pos A="0.00308642" C="0.373457" G="0.126543" T="0.496914"/>
      <pos A="0.126543" C="0.126543" G="0.496914" T="0.25"/>
      <pos A="0.373457" C="0.126543" G="0.126543" T="0.373457"/>
      <pos A="0.373457" C="0.373457" G="0.126543" T="0.126543"/>
      <pos A="0.496914" C="0.25" G="0.00308642" T="0.25"/>
      <pos A="0.25" C="0.25" G="0.373457" T="0.126543"/>
      <pos A="0.25" C="0.373457" G="0.25" T="0.126543"/>
      <pos A="0.25" C="0.126543" G="0.25" T="0.373457"/>
      <pos A="0.25" C="0.126543" G="0.373457" T="0.25"/>
      <pos A="0.126543" C="0.496914" G="0.373457" T="0.00308642"/>
      <pos A="0.25" C="0.62037" G="0.00308642" T="0.126543"/>
      <pos A="0.126543" C="0.496914" G="0.25" T="0.126543"/>
      <pos A="0.62037" C="0.373457" G="0.00308642" T="0.00308642"/>
      <pos A="0.496914" C="0.25" G="0.00308642" T="0.25"/>
      <pos A="0.373457" C="0.126543" G="0.25" T="0.25"/>
      <pos A="0.126543" C="0.00308642" G="0.126543" T="0.743827"/>
    </motif>
    <motif db="0" id="M124" alt="O124" length="40" nsites="8" evalue="1.3e-003">
      <pos A="0.377714" C="0.150667" G="0.144991" T="0.326628"/>
      <pos A="0.167696" C="0.394743" G="0.144991" T="0.292571"/>
      <pos A="0.224457" C="0.269867" G="0.264191" T="0.241485"/>
      <pos A="0.076877" C="0.286895" G="0.196076" T="0.440152"/>
      <pos A="0.0825531" C="0.275543" G="0.179048" T="0.462856"/>
      <pos A="0.372038" C="0.0371437" G="0.411771" T="0.179048"/>
      <pos A="0.33798" C="0.184724" G="0.389067" T="0.0882291"/>
      <pos A="0.247161" C="0.281219" G="0.235809" T="0.235809"/>
      <pos A="0.184724" C="0.252839" G="0.303924" T="0.258515"/>
      <pos A="0.258515" C="0.355009" G="0.150667" T="0.235809"/>
      <pos A="0.179048" C="0.144991" G="0.445828" T="0.230133"/>
      <pos A="0.224457" C="0.1904" G="0.326628" T="0.258515"/>
      <pos A="0.224457" C="0.3096" G="0.156343" T="0.3096"/>
      <pos A="0.303924" C="0.173372" G="0.252839" T="0.269867"/>
      <pos A="0.326628" C="0.230133" G="0.303924" T="0.139315"/>
      <pos A="0.235809" C="0.320952" G="0.213105" T="0.230133"/>
      <pos A="0.474208" C="0.275543" G="0.110933" T="0.139315"/>
      <pos A="0.196076" C="0.173372" G="0.355009" T="0.275543"/>
      <pos A="0.224457" C="0.16202" G="0.292571" T="0.320952"/>
      <pos A="0.343657" C="0.3096" G="0.224457" T="0.122286"/>
      <pos A="0.230133" C="0.230133" G="0.224457" T="0.315276"/>
      <pos A="0.207429" C="0.218781" G="0.218781" T="0.355009"/>
      <pos A="0.235809" C="0.179048" G="0.303924" T="0.281219"/>
      <pos A="0.184724" C="0.173372" G="0.218781" T="0.423123"/>
      <pos A="0.213105" C="0.235809" G="0.218781" T="0.332304"/>
      <pos A="0.224457" C="0.252839" G="0.281219" T="0.241485"/>
      <pos A="0.173372" C="0.224457" G="0.286895" T="0.315276"/>
      <pos A="0.332304" C="0.281219" G="0.076877" T="0.3096"/>
      <pos A="0.196076" C="0.224457" G="0.275543" T="0.303924"/>
      <pos A="0.122286" C="0.303924" G="0.343657" T="0.230133"/>
      <pos A="0.303924" C="0.247161" G="0.247161" T="0.201752"/>
      <pos A="0.377714" C="0.1904" G="0.133639" T="0.298248"/>
      <pos A="0.252839" C="0.281219" G="0.320952" T="0.144991"/>
      <pos A="0.269867" C="0.0995812" G="0.326628" T="0.303924"/>
      <pos A="0.218781" C="0.252839" G="0.275543" T="0.252839"/>
      <pos A="0.247161" C="0.349333" G="0.173372" T="0.230133"/>
      <pos A="0.139315" C="0.292571" G="0.298248" T="0.269867"/>
      <pos A="0.303924" C="0.218781" G="0.127962" T="0.349333"/>
      <pos A="0.207429" C="0.360685" G="0.269867" T="0.16202"/>
      <pos A="0.241485" C="0.1904" G="0.173372" T="0.394743"/>
    </motif>
    <motif db="0" id="M125" alt="O125" length="40" nsites="8" evalue="1.3e-003">
      <pos A="0.463992" C="0.310357" G="0.090878" T="0.134773"/>
      <pos A="0.200617" C="0.463992" G="0.266461" T="0.0689304"/>
      <pos A="0.090878" C="0.310357" G="0.332304" T="0.266461"/>
      <pos A="0.0250341" C="0.310357" G="0.420096" T="0.244513"/>
      <pos A="0.200617" C="0.529835" G="0.090878" T="0.17867"/>
      <pos A="0.222565" C="0.156722" G="0.3762" T="0.244513"/>
      <pos A="0.0250341" C="0.354253" G="0.332304" T="0.288409"/>
      <pos A="0.0469817" C="0.48594" G="0.0689304" T="0.398148"/>
      <pos A="0.310357" C="0.288409" G="0.112826" T="0.288409"/>
      <pos A="0.222565" C="0.266461" G="0.200617" T="0.310357"/>
      <pos A="0.3762" C="0.156722" G="0.200617" T="0.266461"/>
      <pos A="0.17867" C="0.244513" G="0.442043" T="0.134773"/>
      <pos A="0.3762" C="0.222565" G="0.310357" T="0.090878"/>
      <pos A="0.266461" C="0.288409" G="0.156722" T="0.288409"/>
      <pos A="0.288409" C="0.156722" G="0.420096" T="0.134773"/>
      <pos A="0.112826" C="0.3762" G="0.420096" T="0.090878"/>
      <pos A="0.156722" C="0.354253" G="0.112826" T="0.3762"/>
      <pos A="0.354253" C="0.0689304" G="0.244513" T="0.332304"/>
      <pos A="0.222565" C="0.112826" G="0.354253" T="0.310357"/>
      <pos A="0.0250341" C="0.17867" G="0.639574" T="0.156722"/>
      <pos A="0.3762" C="0.0250341" G="0.3762" T="0.222565"/>
      <pos A="0.134773" C="0.398148" G="0.398148" T="0.0689304"/>
      <pos A="0.0469817" C="0.332304" G="0.420096" T="0.200617"/>
      <pos A="0.266461" C="0.200617" G="0.244513" T="0.288409"/>
      <pos A="0.244513" C="0.48594" G="0.244513" T="0.0250341"/>
      <pos A="0.332304" C="0.0689304" G="0.310357" T="0.288409"/>
      <pos A="0.17867" C="0.200617" G="0.332304" T="0.288409"/>
      <pos A="0.17867" C="0.398148" G="0.17867" T="0.244513"/>
      <pos A="0.266461" C="0.442043" G="0.0689304" T="0.222565"/>
      <pos A="0.112826" C="0.3762" G="0.222565" T="0.288409"/>
      <pos A="0.200617" C="0.48594" G="0.090878" T="0.222565"/>
      <pos A="0.48594" C="0.0469817" G="0.266461" T="0.200617"/>
      <pos A="0.17867" C="0.17867" G="0.463992" T="0.17867"/>
      <pos A="0.090878" C="0.3762" G="0.463992" T="0.0689304"/>
      <pos A="0.310357" C="0.310357" G="0.112826" T="0.266461"/>
      <pos A="0.00308642" C="0.310357" G="0.222565" T="0.463992"/>
      <pos A="0.398148" C="0.17867" G="0.17867" T="0.244513"/>
      <pos A="0.420096" C="0.200617" G="0.288409" T="0.090878"/>
      <pos A="0.0250341" C="0.156722" G="0.573731" T="0.244513"/>
      <pos A="0.551784" C="0.200617" G="0.134773" T="0.112826"/>
    </motif>
    <motif db="0" id="M126" alt="O126" length="40" nsites="8" evalue="1.3e-003">
      <pos A="0.299383" C="0.00308642" G="0.299383" T="0.398148"/>
      <pos A="0.200617" C="0.79321" G="0.00308642" T="0.00308642"/>
      <pos A="0.101852" C="0.00308642" G="0.299383" T="0.595679"/>
      <pos A="0.101852" C="0.00308642" G="0.398148" T="0.496914"/>
      <pos A="0.299383" C="0.496914" G="0.00308642" T="0.200617"/>
      <pos A="0.101852" C="0.299383" G="0.398148" T="0.200617"/>
      <pos A="0.101852" C="0.00308642" G="0.200617" T="0.694444"/>
      <pos A="0.00308642" C="0.398148" G="0.200617" T="0.398148"/>
      <pos A="0.101852" C="0.200617" G="0.496914" T="0.200617"/>
      <pos A="0.00308642" C="0.101852" G="0.398148" T="0.496914"/>
      <pos A="0.00308642" C="0.595679" G="0.299383" T="0.101852"/>
      <pos A="0.496914" C="0.00308642" G="0.299383" T="0.200617"/>
      <pos A="0.101852" C="0.299383" G="0.496914" T="0.101852"/>
      <pos A="0.00308642" C="0.101852" G="0.496914" T="0.398148"/>
      <pos A="0.200617" C="0.200617" G="0.496914" T="0.101852"/>
      <pos A="0.299383" C="0.101852" G="0.200617" T="0.398148"/>
      <pos A="0.200617" C="0.00308642" G="0.79321" T="0.00308642"/>
      <pos A="0.200617" C="0.200617" G="0.398148" T="0.200617"/>
      <pos A="0.101852" C="0.694444" G="0.101852" T="0.101852"/>
      <pos A="0.299383" C="0.299383" G="0.00308642" T="0.398148"/>
      <pos A="0.00308642" C="0.00308642" G="0.200617" T="0.79321"/>
      <pos A="0.00308642" C="0.398148" G="0.496914" T="0.101852"/>
      <pos A="0.398148" C="0.00308642" G="0.00308642" T="0.595679"/>
      <pos A="0.101852" C="0.200617" G="0.101852" T="0.595679"/>
      <pos A="0.496914" C="0.00308642" G="0.299383" T="0.200617"/>
      <pos A="0.398148" C="0.398148" G="0.200617" T="0.00308642"/>
      <pos A="0.299383" C="0.595679" G="0.00308642" T="0.101852"/>
      <pos A="0.496914" C="0.299383" G="0.00308642" T="0.200617"/>
      <pos A="0.00308642" C="0.200617" G="0.398148" T="0.398148"/>
      <pos A="0.101852" C="0.200617" G="0.595679" T="0.101852"/>
      <pos A="0.200617" C="0.595679" G="0.200617" T="0.00308642"/>
      <pos A="0.00308642" C="0.496914" G="0.398148" T="0.101852"/>
      <pos A="0.200617" C="0.00308642" G="0.496914" T="0.299383"/>
      <pos A="0.00308642" C="0.299383" G="0.398148" T="0.299383"/>
      <pos A="0.299383" C="0.101852" G="0.00308642" T="0.595679"/>
      <pos A="0.200617" C="0.299383" G="0.101852" T="0.398148"/>
      <pos A="0.398148" C="0.200617" G="0.200617" T="0.200617"/>
      <pos A="0.00308642" C="0.299383" G="0.496914" T="0.200617"/>
      <pos A="0.101852" C="0.101852" G="0.101852" T="0.694444"/>
      <pos A="0.398148" C="0.299383" G="0.299383" T="0.00308642"/>
    </motif>
    <motif db="0" id="M127" alt="O127" length="40" nsites="8" evalue="1.3e-003">
      <pos A="0.224457" C="0.258515" G="0.207429" T="0.3096"/>
      <pos A="0.156343" C="0.33798" G="0.298248" T="0.207429"/>
      <pos A="0.252839" C="0.281219" G="0.184724" T="0.281219"/>
      <pos A="0.269867" C="0.179048" G="0.230133" T="0.320952"/>
      <pos A="0.224457" C="0.0995812" G="0.428799" T="0.247161"/>
      <pos A="0.127962" C="0.366361" G="0.423123" T="0.0825531"/>
      <pos A="0.258515" C="0.201752" G="0.179048" T="0.360685"/>
      <pos A="0.264191" C="0.33798" G="0.286895" T="0.110933"/>
      <pos A="0.213105" C="0.269867" G="0.184724" T="0.332304"/>
      <pos A="0.264191" C="0.303924" G="0.252839" T="0.179048"/>
      <pos A="0.235809" C="0.264191" G="0.213105" T="0.286895"/>
      <pos A="0.298248" C="0.372038" G="0.0371437" T="0.292571"/>
      <pos A="0.303924" C="0.298248" G="0.315276" T="0.0825531"/>
      <pos A="0.3096" C="0.16202" G="0.241485" T="0.286895"/>
      <pos A="0.127962" C="0.230133" G="0.281219" T="0.360685"/>
      <pos A="0.213105" C="0.286895" G="0.247161" T="0.252839"/>
      <pos A="0.3096" C="0.218781" G="0.286895" T="0.184724"/>
      <pos A="0.377714" C="0.11661" G="0.201752" T="0.303924"/>
      <pos A="0.286895" C="0.16202" G="0.360685" T="0.1904"/>
      <pos A="0.0825531" C="0.1904" G="0.315276" T="0.411771"/>
      <pos A="0.252839" C="0.0995812" G="0.349333" T="0.298248"/>
      <pos A="0.360685" C="0.16202" G="0.179048" T="0.298248"/>
      <pos A="0.33798" C="0.167696" G="0.360685" T="0.133639"/>
      <pos A="0.411771" C="0.275543" G="0.127962" T="0.184724"/>
      <pos A="0.224457" C="0.298248" G="0.235809" T="0.241485"/>
      <pos A="0.150667" C="0.213105" G="0.355009" T="0.281219"/>
      <pos A="0.156343" C="0.167696" G="0.292571" T="0.38339"/>
      <pos A="0.281219" C="0.298248" G="0.105257" T="0.315276"/>
      <pos A="0.235809" C="0.179048" G="0.349333" T="0.235809"/>
      <pos A="0.286895" C="0.269867" G="0.144991" T="0.298248"/>
      <pos A="0.207429" C="0.343657" G="0.0541719" T="0.394743"/>
      <pos A="0.179048" C="0.377714" G="0.167696" T="0.275543"/>
      <pos A="0.156343" C="0.201752" G="0.349333" T="0.292571"/>
      <pos A="0.156343" C="0.315276" G="0.281219" T="0.247161"/>
      <pos A="0.320952" C="0.1904" G="0.320952" T="0.167696"/>
      <pos A="0.150667" C="0.201752" G="0.241485" T="0.406095"/>
      <pos A="0.292571" C="0.247161" G="0.281219" T="0.179048"/>
      <pos A="0.230133" C="0.298248" G="0.213105" T="0.258515"/>
      <pos A="0.196076" C="0.218781" G="0.315276" T="0.269867"/>
      <pos A="0.281219" C="0.286895" G="0.241485" T="0.1904"/>
    </motif>
    <motif db="0" id="M13" alt="O13" length="40" nsites="8" evalue="1.3e-003">
      <pos A="0.496914" C="0.00308642" G="0.25" T="0.25"/>
      <pos A="0.151235" C="0.398148" G="0.348765" T="0.101852"/>
      <pos A="0.447531" C="0.25" G="0.25" T="0.0524691"/>
      <pos A="0.25" C="0.200617" G="0.496914" T="0.0524691"/>
      <pos A="0.299383" C="0.151235" G="0.496914" T="0.0524691"/>
      <pos A="0.25" C="0.0524691" G="0.496914" T="0.200617"/>
      <pos A="0.25" C="0.101852" G="0.496914" T="0.151235"/>
      <pos A="0.25" C="0.25" G="0.398148" T="0.101852"/>
      <pos A="0.447531" C="0.398148" G="0.101852" T="0.0524691"/>
      <pos A="0.101852" C="0.645062" G="0.25" T="0.00308642"/>
      <pos A="0.496914" C="0.101852" G="0.25" T="0.151235"/>
      <pos A="0.151235" C="0.25" G="0.447531" T="0.151235"/>
      <pos A="0.299383" C="0.101852" G="0.447531" T="0.151235"/>
      <pos A="0.299383" C="0.299383" G="0.299383" T="0.101852"/>
      <pos A="0.0524691" C="0.200617" G="0.200617" T="0.546296"/>
      <pos A="0.200617" C="0.00308642" G="0.546296" T="0.25"/>
      <pos A="0.101852" C="0.496914" G="0.151235" T="0.25"/>
      <pos A="0.200617" C="0.398148" G="0.0524691" T="0.348765"/>
      <pos A="0.151235" C="0.299383" G="0.200617" T="0.348765"/>
      <pos A="0.151235" C="0.101852" G="0.299383" T="0.447531"/>
      <pos A="0.398148" C="0.0524691" G="0.398148" T="0.151235"/>
      <pos A="0.101852" C="0.842593" G="0.0524691" T="0.00308642"/>
      <pos A="0.546296" C="0.151235" G="0.200617" T="0.101852"/>
      <pos A="0.101852" C="0.101852" G="0.645062" T="0.151235"/>
      <pos A="0.25" C="0.348765" G="0.101852" T="0.299383"/>
      <pos A="0.200617" C="0.398148" G="0.348765" T="0.0524691"/>
      <pos A="0.398148" C="0.151235" G="0.299383" T="0.151235"/>
      <pos A="0.101852" C="0.398148" G="0.496914" T="0.00308642"/>
      <pos A="0.101852" C="0.101852" G="0.496914" T="0.299383"/>
      <pos A="0.200617" C="0.101852" G="0.546296" T="0.151235"/>
      <pos A="0.398148" C="0.25" G="0.151235" T="0.200617"/>
      <pos A="0.299383" C="0.200617" G="0.348765" T="0.151235"/>
      <pos A="0.299383" C="0.101852" G="0.348765" T="0.25"/>
      <pos A="0.200617" C="0.645062" G="0.0524691" T="0.101852"/>
      <pos A="0.348765" C="0.25" G="0.200617" T="0.200617"/>
      <pos A="0.0524691" C="0.299383" G="0.398148" T="0.25"/>
      <pos A="0.101852" C="0.398148" G="0.398148" T="0.101852"/>
      <pos A="0.348765" C="0.0524691" G="0.151235" T="0.447531"/>
      <pos A="0.200617" C="0.200617" G="0.299383" T="0.299383"/>
      <pos A="0.151235" C="0.299383" G="0.348765" T="0.200617"/>
    </motif>
    <motif db="0" id="M14" alt="O14" length="40" nsites="8" evalue="1.3e-003">
      <pos A="0.196076" C="0.286895" G="0.0882291" T="0.428799"/>
      <pos A="0.11661" C="0.400419" G="0.252839" T="0.230133"/>
      <pos A="0.303924" C="0.105257" G="0.241485" T="0.349333"/>
      <pos A="0.173372" C="0.326628" G="0.275543" T="0.224457"/>
      <pos A="0.150667" C="0.218781" G="0.45718" T="0.173372"/>
      <pos A="0.343657" C="0.179048" G="0.230133" T="0.247161"/>
      <pos A="0.150667" C="0.320952" G="0.241485" T="0.286895"/>
      <pos A="0.445828" C="0.196076" G="0.122286" T="0.235809"/>
      <pos A="0.179048" C="0.269867" G="0.235809" T="0.315276"/>
      <pos A="0.235809" C="0.326628" G="0.150667" T="0.286895"/>
      <pos A="0.156343" C="0.281219" G="0.355009" T="0.207429"/>
      <pos A="0.355009" C="0.201752" G="0.247161" T="0.196076"/>
      <pos A="0.235809" C="0.258515" G="0.298248" T="0.207429"/>
      <pos A="0.343657" C="0.139315" G="0.400419" T="0.11661"/>
      <pos A="0.247161" C="0.196076" G="0.3096" T="0.247161"/>
      <pos A="0.213105" C="0.264191" G="0.332304" T="0.1904"/>
      <pos A="0.275543" C="0.179048" G="0.144991" T="0.400419"/>
      <pos A="0.241485" C="0.247161" G="0.196076" T="0.315276"/>
      <pos A="0.394743" C="0.224457" G="0.247161" T="0.133639"/>
      <pos A="0.275543" C="0.252839" G="0.286895" T="0.184724"/>
      <pos A="0.173372" C="0.252839" G="0.281219" T="0.292571"/>
      <pos A="0.201752" C="0.315276" G="0.224457" T="0.258515"/>
      <pos A="0.3096" C="0.0201146" G="0.298248" T="0.372038"/>
      <pos A="0.326628" C="0.269867" G="0.343657" T="0.0598479"/>
      <pos A="0.292571" C="0.230133" G="0.1904" T="0.286895"/>
      <pos A="0.184724" C="0.292571" G="0.286895" T="0.235809"/>
      <pos A="0.252839" C="0.150667" G="0.1904" T="0.406095"/>
      <pos A="0.326628" C="0.196076" G="0.110933" T="0.366361"/>
      <pos A="0.230133" C="0.196076" G="0.286895" T="0.286895"/>
      <pos A="0.213105" C="0.303924" G="0.264191" T="0.218781"/>
      <pos A="0.1904" C="0.315276" G="0.241485" T="0.252839"/>
      <pos A="0.252839" C="0.275543" G="0.224457" T="0.247161"/>
      <pos A="0.065524" C="0.247161" G="0.411771" T="0.275543"/>
      <pos A="0.0939052" C="0.332304" G="0.224457" T="0.349333"/>
      <pos A="0.173372" C="0.298248" G="0.241485" T="0.286895"/>
      <pos A="0.411771" C="0.252839" G="0.173372" T="0.16202"/>
      <pos A="0.428799" C="0.1904" G="0.139315" T="0.241485"/>
      <pos A="0.224457" C="0.269867" G="0.258515" T="0.247161"/>
      <pos A="0.224457" C="0.241485" G="0.269867" T="0.264191"/>
      <pos A="0.286895" C="0.065524" G="0.315276" T="0.332304"/>
    </motif>
    <motif db="0" id="M15" alt="O15" length="40" nsites="8" evalue="1.3e-003">
      <pos A="0.0882291" C="0.298248" G="0.252839" T="0.360685"/>
      <pos A="0.3096" C="0.235809" G="0.292571" T="0.16202"/>
      <pos A="0.241485" C="0.298248" G="0.241485" T="0.218781"/>
      <pos A="0.303924" C="0.0995812" G="0.241485" T="0.355009"/>
      <pos A="0.360685" C="0.0484958" G="0.423123" T="0.167696"/>
      <pos A="0.320952" C="0.275543" G="0.16202" T="0.241485"/>
      <pos A="0.275543" C="0.3096" G="0.201752" T="0.213105"/>
      <pos A="0.105257" C="0.292571" G="0.218781" T="0.38339"/>
      <pos A="0.167696" C="0.360685" G="0.235809" T="0.235809"/>
      <pos A="0.0995812" C="0.213105" G="0.207429" T="0.479885"/>
      <pos A="0.235809" C="0.139315" G="0.485561" T="0.139315"/>
      <pos A="0.33798" C="0.196076" G="0.252839" T="0.213105"/>
      <pos A="0.139315" C="0.292571" G="0.213105" T="0.355009"/>
      <pos A="0.332304" C="0.281219" G="0.0541719" T="0.332304"/>
      <pos A="0.0428198" C="0.213105" G="0.3096" T="0.434476"/>
      <pos A="0.207429" C="0.332304" G="0.258515" T="0.201752"/>
      <pos A="0.434476" C="0.235809" G="0.0371437" T="0.292571"/>
      <pos A="0.201752" C="0.213105" G="0.434476" T="0.150667"/>
      <pos A="0.315276" C="0.1904" G="0.269867" T="0.224457"/>
      <pos A="0.230133" C="0.218781" G="0.332304" T="0.218781"/>
      <pos A="0.247161" C="0.201752" G="0.264191" T="0.286895"/>
      <pos A="0.252839" C="0.275543" G="0.360685" T="0.110933"/>
      <pos A="0.434476" C="0.16202" G="0.252839" T="0.150667"/>
      <pos A="0.241485" C="0.201752" G="0.332304" T="0.224457"/>
      <pos A="0.394743" C="0.076877" G="0.207429" T="0.320952"/>
      <pos A="0.252839" C="0.196076" G="0.258515" T="0.292571"/>
      <pos A="0.355009" C="0.230133" G="0.196076" T="0.218781"/>
      <pos A="0.264191" C="0.241485" G="0.298248" T="0.196076"/>
      <pos A="0.179048" C="0.292571" G="0.286895" T="0.241485"/>
      <pos A="0.144991" C="0.3096" G="0.269867" T="0.275543"/>
      <pos A="0.252839" C="0.298248" G="0.218781" T="0.230133"/>
      <pos A="0.207429" C="0.144991" G="0.286895" T="0.360685"/>
      <pos A="0.252839" C="0.241485" G="0.173372" T="0.332304"/>
      <pos A="0.213105" C="0.235809" G="0.241485" T="0.3096"/>
      <pos A="0.303924" C="0.241485" G="0.252839" T="0.201752"/>
      <pos A="0.218781" C="0.281219" G="0.196076" T="0.303924"/>
      <pos A="0.16202" C="0.462856" G="0.207429" T="0.167696"/>
      <pos A="0.281219" C="0.281219" G="0.1904" T="0.247161"/>
      <pos A="0.139315" C="0.139315" G="0.258515" T="0.462856"/>
      <pos A="0.224457" C="0.269867" G="0.252839" T="0.252839"/>
    </motif>
    <motif db="0" id="M16" alt="O16" length="40" nsites="8" evalue="1.3e-003">
      <pos A="0.00308642" C="0.00308642" G="0.990741" T="0.00308642"/>
      <pos A="0.00308642" C="0.00308642" G="0.00308642" T="0.990741"/>
      <pos A="0.00308642" C="0.990741" G="0.00308642" T="0.00308642"/>
      <pos A="0.990741" C="0.00308642" G="0.00308642" T="0.00308642"/>
      <pos A="0.00308642" C="0.00308642" G="0.00308642" T="0.990741"/>
      <pos A="0.00308642" C="0.990741" G="0.00308642" T="0.00308642"/>
      <pos A="0.00308642" C="0.00308642" G="0.00308642" T="0.990741"/>
      <pos A="0.00308642" C="0.990741" G="0.00308642" T="0.00308642"/>
      <pos A="0.00308642" C="0.990741" G="0.00308642" T="0.00308642"/>
      <pos A="0.00308642" C="0.00308642" G="0.00308642" T="0.990741"/>
      <pos A="0.00308642" C="0.00308642" G="0.00308642" T="0.990741"/>
      <pos A="0.990741" C="0.00308642" G="0.00308642" T="0.00308642"/>
      <pos A="0.00308642" C="0.00308642" G="0.990741" T="0.00308642"/>
      <pos A="0.990741" C="0.00308642" G="0.00308642" T="0.00308642"/>
      <pos A="0.00308642" C="0.00308642" G="0.990741" T="0.00308642"/>
      <pos A="0.00308642" C="0.00308642" G="0.990741" T="0.00308642"/>
      <pos A="0.00308642" C="0.990741" G="0.00308642" T="0.00308642"/>
      <pos A="0.00308642" C="0.990741" G="0.00308642" T="0.00308642"/>
      <pos A="0.00308642" C="0.00308642" G="0.00308642" T="0.990741"/>
      <pos A="0.990741" C="0.00308642" G="0.00308642" T="0.00308642"/>
      <pos A="0.00308642" C="0.00308642" G="0.00308642" T="0.990741"/>
      <pos A="0.990741" C="0.00308642" G="0.00308642" T="0.00308642"/>
      <pos A="0.00308642" C="0.00308642" G="0.990741" T="0.00308642"/>
      <pos A="0.00308642" C="0.00308642" G="0.00308642" T="0.990741"/>
      <pos A="0.00308642" C="0.00308642" G="0.990741" T="0.00308642"/>
      <pos A="0.990741" C="0.00308642" G="0.00308642" T="0.00308642"/>
      <pos A="0.00308642" C="0.990741" G="0.00308642" T="0.00308642"/>
      <pos A="0.00308642" C="0.990741" G="0.00308642" T="0.00308642"/>
      <pos A="0.990741" C="0.00308642" G="0.00308642" T="0.00308642"/>
      <pos A="0.00308642" C="0.00308642" G="0.00308642" T="0.990741"/>
      <pos A="0.00308642" C="0.990741" G="0.00308642" T="0.00308642"/>
      <pos A="0.00308642" C="0.00308642" G="0.00308642" T="0.990741"/>
      <pos A="0.990741" C="0.00308642" G="0.00308642" T="0.00308642"/>
      <pos A="0.990741" C="0.00308642" G="0.00308642" T="0.00308642"/>
      <pos A="0.00308642" C="0.00308642" G="0.990741" T="0.00308642"/>
      <pos A="0.00308642" C="0.00308642" G="0.990741" T="0.00308642"/>
      <pos A="0.00308642" C="0.990741" G="0.00308642" T="0.00308642"/>
      <pos A="0.990741" C="0.00308642" G="0.00308642" T="0.00308642"/>
      <pos A="0.990741" C="0.00308642" G="0.00308642" T="0.00308642"/>
      <pos A="0.00308642" C="0.00308642" G="0.00308642" T="0.990741"/>
    </motif>
    <motif db="0" id="M17" alt="O17" length="40" nsites="8" evalue="1.3e-003">
      <pos A="0.303677" C="0.303677" G="0.217794" T="0.174852"/>
      <pos A="0.174852" C="0.217794" G="0.217794" T="0.38956"/>
      <pos A="0.131911" C="0.0889699" G="0.260736" T="0.518384"/>
      <pos A="0.561325" C="0.131911" G="0.217794" T="0.0889699"/>
      <pos A="0.174852" C="0.561325" G="0.131911" T="0.131911"/>
      <pos A="0.0889699" C="0.174852" G="0.432502" T="0.303677"/>
      <pos A="0.0889699" C="0.174852" G="0.518384" T="0.217794"/>
      <pos A="0.217794" C="0.174852" G="0.346618" T="0.260736"/>
      <pos A="0.131911" C="0.131911" G="0.69015" T="0.0460277"/>
      <pos A="0.217794" C="0.260736" G="0.217794" T="0.303677"/>
      <pos A="0.217794" C="0.475443" G="0.260736" T="0.0460277"/>
      <pos A="0.303677" C="0.475443" G="0.174852" T="0.0460277"/>
      <pos A="0.00308642" C="0.174852" G="0.432502" T="0.38956"/>
      <pos A="0.174852" C="0.174852" G="0.346618" T="0.303677"/>
      <pos A="0.518384" C="0.174852" G="0.0460277" T="0.260736"/>
      <pos A="0.0460277" C="0.131911" G="0.303677" T="0.518384"/>
      <pos A="0.303677" C="0.174852" G="0.131911" T="0.38956"/>
      <pos A="0.0460277" C="0.432502" G="0.303677" T="0.217794"/>
      <pos A="0.303677" C="0.303677" G="0.0889699" T="0.303677"/>
      <pos A="0.174852" C="0.432502" G="0.217794" T="0.174852"/>
      <pos A="0.217794" C="0.00308642" G="0.303677" T="0.475443"/>
      <pos A="0.475443" C="0.38956" G="0.131911" T="0.00308642"/>
      <pos A="0.432502" C="0.217794" G="0.131911" T="0.217794"/>
      <pos A="0.217794" C="0.217794" G="0.217794" T="0.346618"/>
      <pos A="0.475443" C="0.0889699" G="0.260736" T="0.174852"/>
      <pos A="0.260736" C="0.518384" G="0.0889699" T="0.131911"/>
      <pos A="0.00308642" C="0.38956" G="0.475443" T="0.131911"/>
      <pos A="0.0889699" C="0.131911" G="0.346618" T="0.432502"/>
      <pos A="0.0889699" C="0.174852" G="0.346618" T="0.38956"/>
      <pos A="0.217794" C="0.174852" G="0.303677" T="0.303677"/>
      <pos A="0.475443" C="0.131911" G="0.0889699" T="0.303677"/>
      <pos A="0.174852" C="0.475443" G="0.260736" T="0.0889699"/>
      <pos A="0.174852" C="0.174852" G="0.260736" T="0.38956"/>
      <pos A="0.174852" C="0.174852" G="0.561325" T="0.0889699"/>
      <pos A="0.432502" C="0.260736" G="0.131911" T="0.174852"/>
      <pos A="0.174852" C="0.131911" G="0.346618" T="0.346618"/>
      <pos A="0.131911" C="0.0889699" G="0.432502" T="0.346618"/>
      <pos A="0.260736" C="0.475443" G="0.174852" T="0.0889699"/>
      <pos A="0.0889699" C="0.38956" G="0.131911" T="0.38956"/>
      <pos A="0.131911" C="0.475443" G="0.260736" T="0.131911"/>
    </motif>
    <motif db="0" id="M18" alt="O18" length="40" nsites="8" evalue="1.3e-003">
      <pos A="0.25" C="0.232363" G="0.220605" T="0.297031"/>
      <pos A="0.108907" C="0.167696" G="0.338184" T="0.385215"/>
      <pos A="0.373457" C="0.0912701" G="0.138301" T="0.396973"/>
      <pos A="0.179453" C="0.420488" G="0.285273" T="0.114785"/>
      <pos A="0.132422" C="0.232363" G="0.226484" T="0.40873"/>
      <pos A="0.19709" C="0.185332" G="0.391093" T="0.226484"/>
      <pos A="0.314668" C="0.30291" G="0.320547" T="0.0618756"/>
      <pos A="0.314668" C="0.185332" G="0.226484" T="0.273516"/>
      <pos A="0.261758" C="0.173574" G="0.19709" T="0.367578"/>
      <pos A="0.267637" C="0.220605" G="0.314668" T="0.19709"/>
      <pos A="0.314668" C="0.238242" G="0.226484" T="0.220605"/>
      <pos A="0.126543" C="0.420488" G="0.332304" T="0.120665"/>
      <pos A="0.444004" C="0.120665" G="0.108907" T="0.326426"/>
      <pos A="0.238242" C="0.367578" G="0.103027" T="0.291153"/>
      <pos A="0.332304" C="0.0971486" G="0.232363" T="0.338184"/>
      <pos A="0.185332" C="0.255879" G="0.285273" T="0.273516"/>
      <pos A="0.179453" C="0.279395" G="0.338184" T="0.202969"/>
      <pos A="0.344062" C="0.103027" G="0.214727" T="0.338184"/>
      <pos A="0.220605" C="0.25" G="0.202969" T="0.326426"/>
      <pos A="0.232363" C="0.320547" G="0.244121" T="0.202969"/>
      <pos A="0.191211" C="0.220605" G="0.25" T="0.338184"/>
      <pos A="0.173574" C="0.202969" G="0.167696" T="0.455761"/>
      <pos A="0.361699" C="0.132422" G="0.220605" T="0.285273"/>
      <pos A="0.291153" C="0.173574" G="0.367578" T="0.167696"/>
      <pos A="0.244121" C="0.220605" G="0.285273" T="0.25"/>
      <pos A="0.279395" C="0.279395" G="0.273516" T="0.167696"/>
      <pos A="0.114785" C="0.273516" G="0.320547" T="0.291153"/>
      <pos A="0.126543" C="0.208847" G="0.361699" T="0.30291"/>
      <pos A="0.191211" C="0.202969" G="0.244121" T="0.361699"/>
      <pos A="0.379335" C="0.208847" G="0.202969" T="0.208847"/>
      <pos A="0.420488" C="0.19709" G="0.202969" T="0.179453"/>
      <pos A="0.214727" C="0.261758" G="0.349941" T="0.173574"/>
      <pos A="0.285273" C="0.126543" G="0.155938" T="0.432246"/>
      <pos A="0.167696" C="0.279395" G="0.391093" T="0.161816"/>
      <pos A="0.379335" C="0.161816" G="0.167696" T="0.291153"/>
      <pos A="0.150059" C="0.326426" G="0.326426" T="0.19709"/>
      <pos A="0.314668" C="0.279395" G="0.114785" T="0.291153"/>
      <pos A="0.273516" C="0.391093" G="0.0971486" T="0.238242"/>
      <pos A="0.226484" C="0.220605" G="0.255879" T="0.297031"/>
      <pos A="0.0971486" C="0.273516" G="0.314668" T="0.314668"/>
    </motif>
    <motif db="0" id="M19" alt="O19" length="40" nsites="8" evalue="1.3e-003">
      <pos A="0.348765" C="0.101852" G="0.299383" T="0.25"/>
      <pos A="0.0853906" C="0.529835" G="0.282921" T="0.101852"/>
      <pos A="0.151235" C="0.217079" G="0.184156" T="0.447531"/>
      <pos A="0.184156" C="0.25" G="0.266461" T="0.299383"/>
      <pos A="0.365227" C="0.101852" G="0.25" T="0.282921"/>
      <pos A="0.101852" C="0.118313" G="0.645062" T="0.134773"/>
      <pos A="0.101852" C="0.579218" G="0.0853906" T="0.233539"/>
      <pos A="0.315844" C="0.25" G="0.0524691" T="0.381687"/>
      <pos A="0.0853906" C="0.381687" G="0.43107" T="0.101852"/>
      <pos A="0.332304" C="0.200617" G="0.184156" T="0.282921"/>
      <pos A="0.299383" C="0.167696" G="0.332304" T="0.200617"/>
      <pos A="0.480452" C="0.0689304" G="0.217079" T="0.233539"/>
      <pos A="0.217079" C="0.200617" G="0.217079" T="0.365227"/>
      <pos A="0.167696" C="0.151235" G="0.365227" T="0.315844"/>
      <pos A="0.266461" C="0.184156" G="0.463992" T="0.0853906"/>
      <pos A="0.282921" C="0.332304" G="0.25" T="0.134773"/>
      <pos A="0.0360079" C="0.167696" G="0.447531" T="0.348765"/>
      <pos A="0.184156" C="0.217079" G="0.365227" T="0.233539"/>
      <pos A="0.381687" C="0.25" G="0.118313" T="0.25"/>
      <pos A="0.200617" C="0.184156" G="0.134773" T="0.480452"/>
      <pos A="0.167696" C="0.118313" G="0.233539" T="0.480452"/>
      <pos A="0.0689304" C="0.25" G="0.513375" T="0.167696"/>
      <pos A="0.282921" C="0.151235" G="0.398148" T="0.167696"/>
      <pos A="0.332304" C="0.266461" G="0.233539" T="0.167696"/>
      <pos A="0.118313" C="0.184156" G="0.282921" T="0.414609"/>
      <pos A="0.101852" C="0.282921" G="0.348765" T="0.266461"/>
      <pos A="0.0360079" C="0.151235" G="0.200617" T="0.61214"/>
      <pos A="0.315844" C="0.167696" G="0.282921" T="0.233539"/>
      <pos A="0.447531" C="0.184156" G="0.167696" T="0.200617"/>
      <pos A="0.0689304" C="0.266461" G="0.348765" T="0.315844"/>
      <pos A="0.200617" C="0.61214" G="0.0689304" T="0.118313"/>
      <pos A="0.184156" C="0.266461" G="0.167696" T="0.381687"/>
      <pos A="0.348765" C="0.101852" G="0.365227" T="0.184156"/>
      <pos A="0.151235" C="0.43107" G="0.184156" T="0.233539"/>
      <pos A="0.167696" C="0.332304" G="0.184156" T="0.315844"/>
      <pos A="0.200617" C="0.315844" G="0.332304" T="0.151235"/>
      <pos A="0.233539" C="0.0689304" G="0.266461" T="0.43107"/>
      <pos A="0.299383" C="0.332304" G="0.299383" T="0.0689304"/>
      <pos A="0.414609" C="0.299383" G="0.151235" T="0.134773"/>
      <pos A="0.200617" C="0.25" G="0.217079" T="0.332304"/>
    </motif>
    <motif db="0" id="M2" alt="O2" length="40" nsites="8" evalue="1.3e-003">
      <pos A="0.254281" C="0.208609" G="0.345626" T="0.191482"/>
      <pos A="0.214319" C="0.2657" G="0.157229" T="0.362753"/>
      <pos A="0.122975" C="0.31708" G="0.202901" T="0.357044"/>
      <pos A="0.299954" C="0.242864" G="0.145811" T="0.311372"/>
      <pos A="0.0944306" C="0.339916" G="0.328499" T="0.237155"/>
      <pos A="0.185774" C="0.237155" G="0.277118" T="0.299954"/>
      <pos A="0.225737" C="0.220028" G="0.288535" T="0.2657"/>
      <pos A="0.271408" C="0.134393" G="0.334207" T="0.259991"/>
      <pos A="0.305662" C="0.271408" G="0.185774" T="0.237155"/>
      <pos A="0.197192" C="0.357044" G="0.185774" T="0.259991"/>
      <pos A="0.322789" C="0.180065" G="0.145811" T="0.351334"/>
      <pos A="0.208609" C="0.334207" G="0.294245" T="0.162938"/>
      <pos A="0.202901" C="0.242864" G="0.254281" T="0.299954"/>
      <pos A="0.248573" C="0.122975" G="0.374171" T="0.254281"/>
      <pos A="0.237155" C="0.271408" G="0.334207" T="0.157229"/>
      <pos A="0.37988" C="0.191482" G="0.242864" T="0.185774"/>
      <pos A="0.248573" C="0.271408" G="0.145811" T="0.334207"/>
      <pos A="0.357044" C="0.339916" G="0.122975" T="0.180065"/>
      <pos A="0.128684" C="0.208609" G="0.334207" T="0.328499"/>
      <pos A="0.231446" C="0.122975" G="0.2657" T="0.37988"/>
      <pos A="0.197192" C="0.248573" G="0.362753" T="0.191482"/>
      <pos A="0.408425" C="0.168647" G="0.248573" T="0.174356"/>
      <pos A="0.208609" C="0.128684" G="0.459805" T="0.202901"/>
      <pos A="0.271408" C="0.117266" G="0.334207" T="0.277118"/>
      <pos A="0.208609" C="0.237155" G="0.271408" T="0.282827"/>
      <pos A="0.191482" C="0.357044" G="0.145811" T="0.305662"/>
      <pos A="0.385588" C="0.31708" G="0.128684" T="0.168647"/>
      <pos A="0.351334" C="0.334207" G="0.0430489" T="0.271408"/>
      <pos A="0.248573" C="0.168647" G="0.357044" T="0.225737"/>
      <pos A="0.191482" C="0.259991" G="0.259991" T="0.288535"/>
      <pos A="0.425552" C="0.088721" G="0.248573" T="0.237155"/>
      <pos A="0.322789" C="0.237155" G="0.385588" T="0.0544672"/>
      <pos A="0.15152" C="0.105848" G="0.254281" T="0.48835"/>
      <pos A="0.0773037" C="0.397006" G="0.259991" T="0.2657"/>
      <pos A="0.220028" C="0.185774" G="0.242864" T="0.351334"/>
      <pos A="0.254281" C="0.111558" G="0.282827" T="0.351334"/>
      <pos A="0.197192" C="0.328499" G="0.225737" T="0.248573"/>
      <pos A="0.402715" C="0.322789" G="0.0944306" T="0.180065"/>
      <pos A="0.242864" C="0.134393" G="0.311372" T="0.311372"/>
      <pos A="0.185774" C="0.271408" G="0.357044" T="0.185774"/>
    </motif>
    <motif db="0" id="M20" alt="O20" length="40" nsites="8" evalue="1.3e-003">
      <pos A="0.00308642" C="0.990741" G="0.00308642" T="0.00308642"/>
      <pos A="0.00308642" C="0.00308642" G="0.00308642" T="0.990741"/>
      <pos A="0.00308642" C="0.00308642" G="0.00308642" T="0.990741"/>
      <pos A="0.00308642" C="0.00308642" G="0.990741" T="0.00308642"/>
      <pos A="0.00308642" C="0.990741" G="0.00308642" T="0.00308642"/>
      <pos A="0.00308642" C="0.990741" G="0.00308642" T="0.00308642"/>
      <pos A="0.00308642" C="0.00308642" G="0.00308642" T="0.990741"/>
      <pos A="0.00308642" C="0.990741" G="0.00308642" T="0.00308642"/>
      <pos A="0.00308642" C="0.00308642" G="0.990741" T="0.00308642"/>
      <pos A="0.990741" C="0.00308642" G="0.00308642" T="0.00308642"/>
      <pos A="0.00308642" C="0.990741" G="0.00308642" T="0.00308642"/>
      <pos A="0.00308642" C="0.990741" G="0.00308642" T="0.00308642"/>
      <pos A="0.00308642" C="0.00308642" G="0.00308642" T="0.990741"/>
      <pos A="0.00308642" C="0.00308642" G="0.00308642" T="0.990741"/>
      <pos A="0.00308642" C="0.990741" G="0.00308642" T="0.00308642"/>
      <pos A="0.00308642" C="0.990741" G="0.00308642" T="0.00308642"/>
      <pos A="0.990741" C="0.00308642" G="0.00308642" T="0.00308642"/>
      <pos A="0.00308642" C="0.00308642" G="0.990741" T="0.00308642"/>
      <pos A="0.00308642" C="0.990741" G="0.00308642" T="0.00308642"/>
      <pos A="0.990741" C="0.00308642" G="0.00308642" T="0.00308642"/>
      <pos A="0.00308642" C="0.990741" G="0.00308642" T="0.00308642"/>
      <pos A="0.00308642" C="0.00308642" G="0.00308642" T="0.990741"/>
      <pos A="0.00308642" C="0.00308642" G="0.00308642" T="0.990741"/>
      <pos A="0.00308642" C="0.00308642" G="0.00308642" T="0.990741"/>
      <pos A="0.00308642" C="0.00308642" G="0.990741" T="0.00308642"/>
      <pos A="0.00308642" C="0.00308642" G="0.990741" T="0.00308642"/>
      <pos A="0.00308642" C="0.00308642" G="0.00308642" T="0.990741"/>
      <pos A="0.00308642" C="0.00308642" G="0.990741" T="0.00308642"/>
      <pos A="0.990741" C="0.00308642" G="0.00308642" T="0.00308642"/>
      <pos A="0.00308642" C="0.00308642" G="0.00308642" T="0.990741"/>
      <pos A="0.00308642" C="0.990741" G="0.00308642" T="0.00308642"/>
      <pos A="0.990741" C="0.00308642" G="0.00308642" T="0.00308642"/>
      <pos A="0.00308642" C="0.00308642" G="0.00308642" T="0.990741"/>
      <pos A="0.00308642" C="0.00308642" G="0.990741" T="0.00308642"/>
      <pos A="0.00308642" C="0.990741" G="0.00308642" T="0.00308642"/>
      <pos A="0.990741" C="0.00308642" G="0.00308642" T="0.00308642"/>
      <pos A="0.00308642" C="0.00308642" G="0.990741" T="0.00308642"/>
      <pos A="0.00308642" C="0.00308642" G="0.990741" T="0.00308642"/>
      <pos A="0.00308642" C="0.00308642" G="0.00308642" T="0.990741"/>
      <pos A="0.00308642" C="0.00308642" G="0.990741" T="0.00308642"/>
    </motif>
    <motif db="0" id="M21" alt="O21" length="40" nsites="8" evalue="1.3e-003">
      <pos A="0.00308642" C="0.00308642" G="0.79321" T="0.200617"/>
      <pos A="0.398148" C="0.00308642" G="0.595679" T="0.00308642"/>
      <pos A="0.990741" C="0.00308642" G="0.00308642" T="0.00308642"/>
      <pos A="0.00308642" C="0.200617" G="0.398148" T="0.398148"/>
      <pos A="0.595679" C="0.200617" G="0.00308642" T="0.200617"/>
      <pos A="0.00308642" C="0.200617" G="0.398148" T="0.398148"/>
      <pos A="0.200617" C="0.200617" G="0.200617" T="0.398148"/>
      <pos A="0.00308642" C="0.595679" G="0.398148" T="0.00308642"/>
      <pos A="0.00308642" C="0.00308642" G="0.79321" T="0.200617"/>
      <pos A="0.00308642" C="0.398148" G="0.595679" T="0.00308642"/>
      <pos A="0.595679" C="0.00308642" G="0.200617" T="0.200617"/>
      <pos A="0.00308642" C="0.398148" G="0.595679" T="0.00308642"/>
      <pos A="0.200617" C="0.595679" G="0.00308642" T="0.200617"/>
      <pos A="0.00308642" C="0.398148" G="0.398148" T="0.200617"/>
      <pos A="0.595679" C="0.398148" G="0.00308642" T="0.00308642"/>
      <pos A="0.595679" C="0.200617" G="0.00308642" T="0.200617"/>
      <pos A="0.00308642" C="0.595679" G="0.200617" T="0.200617"/>
      <pos A="0.595679" C="0.200617" G="0.200617" T="0.00308642"/>
      <pos A="0.00308642" C="0.595679" G="0.200617" T="0.200617"/>
      <pos A="0.200617" C="0.398148" G="0.00308642" T="0.398148"/>
      <pos A="0.398148" C="0.595679" G="0.00308642" T="0.00308642"/>
      <pos A="0.00308642" C="0.200617" G="0.595679" T="0.200617"/>
      <pos A="0.79321" C="0.200617" G="0.00308642" T="0.00308642"/>
      <pos A="0.398148" C="0.398148" G="0.00308642" T="0.200617"/>
      <pos A="0.00308642" C="0.200617" G="0.398148" T="0.398148"/>
      <pos A="0.00308642" C="0.398148" G="0.00308642" T="0.595679"/>
      <pos A="0.200617" C="0.595679" G="0.200617" T="0.00308642"/>
      <pos A="0.200617" C="0.398148" G="0.00308642" T="0.398148"/>
      <pos A="0.00308642" C="0.398148" G="0.398148" T="0.200617"/>
      <pos A="0.398148" C="0.200617" G="0.398148" T="0.00308642"/>
      <pos A="0.200617" C="0.398148" G="0.00308642" T="0.398148"/>
      <pos A="0.00308642" C="0.398148" G="0.00308642" T="0.595679"/>
      <pos A="0.200617" C="0.79321" G="0.00308642" T="0.00308642"/>
      <pos A="0.398148" C="0.00308642" G="0.200617" T="0.398148"/>
      <pos A="0.00308642" C="0.200617" G="0.595679" T="0.200617"/>
      <pos A="0.00308642" C="0.398148" G="0.200617" T="0.398148"/>
      <pos A="0.00308642" C="0.79321" G="0.200617" T="0.00308642"/>
      <pos A="0.595679" C="0.00308642" G="0.398148" T="0.00308642"/>
      <pos A="0.398148" C="0.00308642" G="0.398148" T="0.200617"/>
      <pos A="0.398148" C="0.398148" G="0.00308642" T="0.200617"/>
    </motif>
    <motif db="0" id="M22" alt="O22" length="40" nsites="8" evalue="1.3e-003">
      <pos A="0.390062" C="0.17636" G="0.314977" T="0.118601"/>
      <pos A="0.25722" C="0.33808" G="0.141705" T="0.262996"/>
      <pos A="0.245668" C="0.274547" G="0.199462" T="0.280323"/>
      <pos A="0.124377" C="0.274547" G="0.355407" T="0.245668"/>
      <pos A="0.164808" C="0.40739" G="0.234117" T="0.193686"/>
      <pos A="0.222565" C="0.211013" G="0.320753" T="0.245668"/>
      <pos A="0.332304" C="0.199462" G="0.355407" T="0.112826"/>
      <pos A="0.366959" C="0.141705" G="0.187911" T="0.303426"/>
      <pos A="0.164808" C="0.274547" G="0.291875" T="0.268771"/>
      <pos A="0.17636" C="0.211013" G="0.17636" T="0.436268"/>
      <pos A="0.25722" C="0.251444" G="0.118601" T="0.372735"/>
      <pos A="0.268771" C="0.332304" G="0.222565" T="0.17636"/>
      <pos A="0.372735" C="0.274547" G="0.0954983" T="0.25722"/>
      <pos A="0.17636" C="0.372735" G="0.17636" T="0.274547"/>
      <pos A="0.286099" C="0.274547" G="0.17636" T="0.262996"/>
      <pos A="0.239892" C="0.314977" G="0.245668" T="0.199462"/>
      <pos A="0.17636" C="0.216789" G="0.303426" T="0.303426"/>
      <pos A="0.193686" C="0.164808" G="0.33808" T="0.303426"/>
      <pos A="0.361183" C="0.124377" G="0.33808" T="0.17636"/>
      <pos A="0.245668" C="0.0723951" G="0.211013" T="0.470922"/>
      <pos A="0.309202" C="0.222565" G="0.280323" T="0.187911"/>
      <pos A="0.239892" C="0.262996" G="0.366959" T="0.130153"/>
      <pos A="0.228341" C="0.193686" G="0.384286" T="0.193686"/>
      <pos A="0.268771" C="0.101274" G="0.378511" T="0.251444"/>
      <pos A="0.234117" C="0.234117" G="0.343856" T="0.187911"/>
      <pos A="0.228341" C="0.29765" G="0.211013" T="0.262996"/>
      <pos A="0.170584" C="0.239892" G="0.182135" T="0.40739"/>
      <pos A="0.332304" C="0.228341" G="0.228341" T="0.211013"/>
      <pos A="0.343856" C="0.159032" G="0.262996" T="0.234117"/>
      <pos A="0.211013" C="0.349632" G="0.159032" T="0.280323"/>
      <pos A="0.0839467" C="0.453595" G="0.228341" T="0.234117"/>
      <pos A="0.251444" C="0.286099" G="0.118601" T="0.343856"/>
      <pos A="0.349632" C="0.0550686" G="0.262996" T="0.332304"/>
      <pos A="0.274547" C="0.326528" G="0.251444" T="0.14748"/>
      <pos A="0.25722" C="0.303426" G="0.199462" T="0.239892"/>
      <pos A="0.199462" C="0.182135" G="0.25722" T="0.361183"/>
      <pos A="0.101274" C="0.262996" G="0.332304" T="0.303426"/>
      <pos A="0.418941" C="0.274547" G="0.153256" T="0.153256"/>
      <pos A="0.303426" C="0.118601" G="0.280323" T="0.29765"/>
      <pos A="0.239892" C="0.228341" G="0.274547" T="0.25722"/>
    </motif>
    <motif db="0" id="M23" alt="O23" length="40" nsites="8" evalue="1.3e-003">
      <pos A="0.0928731" C="0.721381" G="0.18266" T="0.00308642"/>
      <pos A="0.18266" C="0.00308642" G="0.362233" T="0.45202"/>
      <pos A="0.0928731" C="0.362233" G="0.541807" T="0.00308642"/>
      <pos A="0.00308642" C="0.18266" G="0.721381" T="0.0928731"/>
      <pos A="0.18266" C="0.0928731" G="0.18266" T="0.541807"/>
      <pos A="0.272446" C="0.00308642" G="0.18266" T="0.541807"/>
      <pos A="0.18266" C="0.00308642" G="0.18266" T="0.631594"/>
      <pos A="0.00308642" C="0.0928731" G="0.631594" T="0.272446"/>
      <pos A="0.18266" C="0.18266" G="0.45202" T="0.18266"/>
      <pos A="0.00308642" C="0.45202" G="0.541807" T="0.00308642"/>
      <pos A="0.45202" C="0.272446" G="0.00308642" T="0.272446"/>
      <pos A="0.18266" C="0.00308642" G="0.721381" T="0.0928731"/>
      <pos A="0.0928731" C="0.0928731" G="0.721381" T="0.0928731"/>
      <pos A="0.0928731" C="0.18266" G="0.18266" T="0.541807"/>
      <pos A="0.45202" C="0.18266" G="0.18266" T="0.18266"/>
      <pos A="0.45202" C="0.272446" G="0.00308642" T="0.272446"/>
      <pos A="0.18266" C="0.0928731" G="0.0928731" T="0.631594"/>
      <pos A="0.362233" C="0.362233" G="0.0928731" T="0.18266"/>
      <pos A="0.00308642" C="0.362233" G="0.45202" T="0.18266"/>
      <pos A="0.18266" C="0.00308642" G="0.45202" T="0.362233"/>
      <pos A="0.721381" C="0.0928731" G="0.18266" T="0.00308642"/>
      <pos A="0.362233" C="0.18266" G="0.45202" T="0.00308642"/>
      <pos A="0.362233" C="0.0928731" G="0.362233" T="0.18266"/>
      <pos A="0.45202" C="0.272446" G="0.18266" T="0.0928731"/>
      <pos A="0.362233" C="0.18266" G="0.0928731" T="0.362233"/>
      <pos A="0.0928731" C="0.18266" G="0.631594" T="0.0928731"/>
      <pos A="0.541807" C="0.0928731" G="0.272446" T="0.0928731"/>
      <pos A="0.00308642" C="0.0928731" G="0.541807" T="0.362233"/>
      <pos A="0.45202" C="0.18266" G="0.0928731" T="0.272446"/>
      <pos A="0.0928731" C="0.00308642" G="0.272446" T="0.631594"/>
      <pos A="0.18266" C="0.45202" G="0.18266" T="0.18266"/>
      <pos A="0.00308642" C="0.0928731" G="0.811167" T="0.0928731"/>
      <pos A="0.00308642" C="0.00308642" G="0.900954" T="0.0928731"/>
      <pos A="0.362233" C="0.0928731" G="0.362233" T="0.18266"/>
      <pos A="0.00308642" C="0.18266" G="0.811167" T="0.00308642"/>
      <pos A="0.362233" C="0.00308642" G="0.00308642" T="0.631594"/>
      <pos A="0.0928731" C="0.631594" G="0.18266" T="0.0928731"/>
      <pos A="0.00308642" C="0.362233" G="0.631594" T="0.00308642"/>
      <pos A="0.272446" C="0.18266" G="0.45202" T="0.0928731"/>
      <pos A="0.0928731" C="0.900954" G="0.00308642" T="0.00308642"/>
    </motif>
    <motif db="0" id="M24" alt="O24" length="40" nsites="8" evalue="1.3e-003">
      <pos A="0.25" C="0.496914" G="0.25" T="0.00308642"/>
      <pos A="0.496914" C="0.00308642" G="0.25" T="0.25"/>
      <pos A="0.00308642" C="0.00308642" G="0.496914" T="0.496914"/>
      <pos A="0.743827" C="0.25" G="0.00308642" T="0.00308642"/>
      <pos A="0.00308642" C="0.25" G="0.00308642" T="0.743827"/>
      <pos A="0.25" C="0.496914" G="0.00308642" T="0.25"/>
      <pos A="0.00308642" C="0.990741" G="0.00308642" T="0.00308642"/>
      <pos A="0.25" C="0.00308642" G="0.743827" T="0.00308642"/>
      <pos A="0.496914" C="0.00308642" G="0.00308642" T="0.496914"/>
      <pos A="0.00308642" C="0.25" G="0.496914" T="0.25"/>
      <pos A="0.743827" C="0.00308642" G="0.25" T="0.00308642"/>
      <pos A="0.496914" C="0.00308642" G="0.25" T="0.25"/>
      <pos A="0.25" C="0.25" G="0.25" T="0.25"/>
      <pos A="0.00308642" C="0.496914" G="0.00308642" T="0.496914"/>
      <pos A="0.00308642" C="0.496914" G="0.00308642" T="0.496914"/>
      <pos A="0.496914" C="0.00308642" G="0.496914" T="0.00308642"/>
      <pos A="0.00308642" C="0.00308642" G="0.990741" T="0.00308642"/>
      <pos A="0.743827" C="0.25" G="0.00308642" T="0.00308642"/>
      <pos A="0.25" C="0.743827" G="0.00308642" T="0.00308642"/>
      <pos A="0.496914" C="0.00308642" G="0.25" T="0.25"/>
      <pos A="0.00308642" C="0.25" G="0.743827" T="0.00308642"/>
      <pos A="0.743827" C="0.25" G="0.00308642" T="0.00308642"/>
      <pos A="0.25" C="0.25" G="0.25" T="0.25"/>
      <pos A="0.25" C="0.00308642" G="0.743827" T="0.00308642"/>
      <pos A="0.25" C="0.496914" G="0.25" T="0.00308642"/>
      <pos A="0.25" C="0.00308642" G="0.496914" T="0.25"/>
      <pos A="0.25" C="0.25" G="0.496914" T="0.00308642"/>
      <pos A="0.25" C="0.496914" G="0.00308642" T="0.25"/>
      <pos A="0.25" C="0.00308642" G="0.743827" T="0.00308642"/>
      <pos A="0.25" C="0.25" G="0.496914" T="0.00308642"/>
      <pos A="0.00308642" C="0.496914" G="0.00308642" T="0.496914"/>
      <pos A="0.00308642" C="0.496914" G="0.00308642" T="0.496914"/>
      <pos A="0.00308642" C="0.743827" G="0.00308642" T="0.25"/>
      <pos A="0.496914" C="0.25" G="0.25" T="0.00308642"/>
      <pos A="0.00308642" C="0.496914" G="0.00308642" T="0.496914"/>
      <pos A="0.00308642" C="0.25" G="0.496914" T="0.25"/>
      <pos A="0.00308642" C="0.496914" G="0.496914" T="0.00308642"/>
      <pos A="0.00308642" C="0.496914" G="0.25" T="0.25"/>
      <pos A="0.25" C="0.25" G="0.00308642" T="0.496914"/>
      <pos A="0.00308642" C="0.25" G="0.25" T="0.496914"/>
    </motif>
    <motif db="0" id="M25" alt="O25" length="40" nsites="8" evalue="1.3e-003">
      <pos A="0.112826" C="0.332304" G="0.551784" T="0.00308642"/>
      <pos A="0.112826" C="0.222565" G="0.442043" T="0.222565"/>
      <pos A="0.551784" C="0.332304" G="0.112826" T="0.00308642"/>
      <pos A="0.551784" C="0.112826" G="0.332304" T="0.00308642"/>
      <pos A="0.332304" C="0.661523" G="0.00308642" T="0.00308642"/>
      <pos A="0.551784" C="0.222565" G="0.222565" T="0.00308642"/>
      <pos A="0.551784" C="0.112826" G="0.332304" T="0.00308642"/>
      <pos A="0.112826" C="0.332304" G="0.112826" T="0.442043"/>
      <pos A="0.442043" C="0.332304" G="0.222565" T="0.00308642"/>
      <pos A="0.442043" C="0.222565" G="0.112826" T="0.222565"/>
      <pos A="0.112826" C="0.442043" G="0.332304" T="0.112826"/>
      <pos A="0.332304" C="0.112826" G="0.222565" T="0.332304"/>
      <pos A="0.00308642" C="0.442043" G="0.442043" T="0.112826"/>
      <pos A="0.112826" C="0.332304" G="0.00308642" T="0.551784"/>
      <pos A="0.222565" C="0.332304" G="0.332304" T="0.112826"/>
      <pos A="0.00308642" C="0.222565" G="0.661523" T="0.112826"/>
      <pos A="0.661523" C="0.00308642" G="0.222565" T="0.112826"/>
      <pos A="0.551784" C="0.222565" G="0.112826" T="0.112826"/>
      <pos A="0.332304" C="0.332304" G="0.222565" T="0.112826"/>
      <pos A="0.222565" C="0.112826" G="0.551784" T="0.112826"/>
      <pos A="0.442043" C="0.332304" G="0.112826" T="0.112826"/>
      <pos A="0.661523" C="0.00308642" G="0.332304" T="0.00308642"/>
      <pos A="0.551784" C="0.112826" G="0.222565" T="0.112826"/>
      <pos A="0.112826" C="0.771262" G="0.112826" T="0.00308642"/>
      <pos A="0.00308642" C="0.332304" G="0.112826" T="0.551784"/>
      <pos A="0.00308642" C="0.112826" G="0.551784" T="0.332304"/>
      <pos A="0.112826" C="0.661523" G="0.112826" T="0.112826"/>
      <pos A="0.442043" C="0.442043" G="0.112826" T="0.00308642"/>
      <pos A="0.332304" C="0.332304" G="0.332304" T="0.00308642"/>
      <pos A="0.222565" C="0.442043" G="0.00308642" T="0.332304"/>
      <pos A="0.112826" C="0.332304" G="0.222565" T="0.332304"/>
      <pos A="0.112826" C="0.112826" G="0.332304" T="0.442043"/>
      <pos A="0.222565" C="0.551784" G="0.222565" T="0.00308642"/>
      <pos A="0.222565" C="0.442043" G="0.00308642" T="0.332304"/>
      <pos A="0.332304" C="0.442043" G="0.00308642" T="0.222565"/>
      <pos A="0.332304" C="0.222565" G="0.222565" T="0.222565"/>
      <pos A="0.112826" C="0.112826" G="0.442043" T="0.332304"/>
      <pos A="0.112826" C="0.112826" G="0.771262" T="0.00308642"/>
      <pos A="0.112826" C="0.00308642" G="0.661523" T="0.222565"/>
      <pos A="0.112826" C="0.332304" G="0.222565" T="0.332304"/>
    </motif>
    <motif db="0" id="M26" alt="O26" length="40" nsites="8" evalue="1.3e-003">
      <pos A="0.332304" C="0.129709" G="0.357629" T="0.180358"/>
      <pos A="0.256331" C="0.408278" G="0.231006" T="0.104384"/>
      <pos A="0.155033" C="0.332304" G="0.281655" T="0.231006"/>
      <pos A="0.0284109" C="0.636199" G="0.205682" T="0.129709"/>
      <pos A="0.231006" C="0.256331" G="0.30698" T="0.205682"/>
      <pos A="0.155033" C="0.357629" G="0.281655" T="0.205682"/>
      <pos A="0.231006" C="0.332304" G="0.180358" T="0.256331"/>
      <pos A="0.231006" C="0.0790598" G="0.205682" T="0.484251"/>
      <pos A="0.129709" C="0.180358" G="0.281655" T="0.408278"/>
      <pos A="0.205682" C="0.0284109" G="0.357629" T="0.408278"/>
      <pos A="0.155033" C="0.256331" G="0.433602" T="0.155033"/>
      <pos A="0.30698" C="0.129709" G="0.256331" T="0.30698"/>
      <pos A="0.281655" C="0.30698" G="0.357629" T="0.0537353"/>
      <pos A="0.281655" C="0.0790598" G="0.30698" T="0.332304"/>
      <pos A="0.00308642" C="0.256331" G="0.382953" T="0.357629"/>
      <pos A="0.0790598" C="0.509576" G="0.231006" T="0.180358"/>
      <pos A="0.129709" C="0.205682" G="0.408278" T="0.256331"/>
      <pos A="0.332304" C="0.0790598" G="0.205682" T="0.382953"/>
      <pos A="0.231006" C="0.408278" G="0.256331" T="0.104384"/>
      <pos A="0.180358" C="0.332304" G="0.256331" T="0.231006"/>
      <pos A="0.509576" C="0.104384" G="0.205682" T="0.180358"/>
      <pos A="0.00308642" C="0.180358" G="0.458926" T="0.357629"/>
      <pos A="0.0284109" C="0.281655" G="0.382953" T="0.30698"/>
      <pos A="0.231006" C="0.281655" G="0.357629" T="0.129709"/>
      <pos A="0.30698" C="0.231006" G="0.281655" T="0.180358"/>
      <pos A="0.534901" C="0.0790598" G="0.104384" T="0.281655"/>
      <pos A="0.357629" C="0.0284109" G="0.433602" T="0.180358"/>
      <pos A="0.433602" C="0.0790598" G="0.332304" T="0.155033"/>
      <pos A="0.0284109" C="0.281655" G="0.636199" T="0.0537353"/>
      <pos A="0.408278" C="0.382953" G="0.104384" T="0.104384"/>
      <pos A="0.180358" C="0.205682" G="0.332304" T="0.281655"/>
      <pos A="0.357629" C="0.30698" G="0.256331" T="0.0790598"/>
      <pos A="0.0790598" C="0.180358" G="0.231006" T="0.509576"/>
      <pos A="0.155033" C="0.231006" G="0.281655" T="0.332304"/>
      <pos A="0.256331" C="0.155033" G="0.408278" T="0.180358"/>
      <pos A="0.0284109" C="0.357629" G="0.281655" T="0.332304"/>
      <pos A="0.256331" C="0.180358" G="0.484251" T="0.0790598"/>
      <pos A="0.281655" C="0.205682" G="0.433602" T="0.0790598"/>
      <pos A="0.357629" C="0.180358" G="0.281655" T="0.180358"/>
      <pos A="0.256331" C="0.332304" G="0.231006" T="0.180358"/>
    </motif>
    <motif db="0" id="M28" alt="O28" length="40" nsites="8" evalue="1.3e-003">
      <pos A="0.303924" C="0.127962" G="0.281219" T="0.286895"/>
      <pos A="0.127962" C="0.207429" G="0.33798" T="0.326628"/>
      <pos A="0.275543" C="0.3096" G="0.224457" T="0.1904"/>
      <pos A="0.303924" C="0.264191" G="0.315276" T="0.11661"/>
      <pos A="0.150667" C="0.224457" G="0.343657" T="0.281219"/>
      <pos A="0.213105" C="0.3096" G="0.184724" T="0.292571"/>
      <pos A="0.230133" C="0.235809" G="0.3096" T="0.224457"/>
      <pos A="0.292571" C="0.179048" G="0.423123" T="0.105257"/>
      <pos A="0.372038" C="0.241485" G="0.122286" T="0.264191"/>
      <pos A="0.247161" C="0.201752" G="0.423123" T="0.127962"/>
      <pos A="0.349333" C="0.38339" G="0.156343" T="0.110933"/>
      <pos A="0.0484958" C="0.485561" G="0.127962" T="0.33798"/>
      <pos A="0.281219" C="0.269867" G="0.207429" T="0.241485"/>
      <pos A="0.332304" C="0.1904" G="0.224457" T="0.252839"/>
      <pos A="0.133639" C="0.320952" G="0.247161" T="0.298248"/>
      <pos A="0.235809" C="0.065524" G="0.3096" T="0.389067"/>
      <pos A="0.213105" C="0.326628" G="0.292571" T="0.167696"/>
      <pos A="0.326628" C="0.144991" G="0.235809" T="0.292571"/>
      <pos A="0.275543" C="0.269867" G="0.230133" T="0.224457"/>
      <pos A="0.105257" C="0.235809" G="0.241485" T="0.417447"/>
      <pos A="0.292571" C="0.076877" G="0.269867" T="0.360685"/>
      <pos A="0.213105" C="0.0428198" G="0.303924" T="0.440152"/>
      <pos A="0.264191" C="0.173372" G="0.258515" T="0.303924"/>
      <pos A="0.286895" C="0.298248" G="0.230133" T="0.184724"/>
      <pos A="0.1904" C="0.326628" G="0.235809" T="0.247161"/>
      <pos A="0.360685" C="0.144991" G="0.0882291" T="0.406095"/>
      <pos A="0.303924" C="0.184724" G="0.343657" T="0.167696"/>
      <pos A="0.196076" C="0.264191" G="0.286895" T="0.252839"/>
      <pos A="0.196076" C="0.377714" G="0.156343" T="0.269867"/>
      <pos A="0.281219" C="0.247161" G="0.275543" T="0.196076"/>
      <pos A="0.269867" C="0.213105" G="0.281219" T="0.235809"/>
      <pos A="0.196076" C="0.235809" G="0.355009" T="0.213105"/>
      <pos A="0.326628" C="0.224457" G="0.167696" T="0.281219"/>
      <pos A="0.252839" C="0.1904" G="0.303924" T="0.252839"/>
      <pos A="0.3096" C="0.207429" G="0.275543" T="0.207429"/>
      <pos A="0.275543" C="0.332304" G="0.105257" T="0.286895"/>
      <pos A="0.207429" C="0.298248" G="0.235809" T="0.258515"/>
      <pos A="0.224457" C="0.167696" G="0.16202" T="0.445828"/>
      <pos A="0.167696" C="0.286895" G="0.326628" T="0.218781"/>
      <pos A="0.144991" C="0.320952" G="0.179048" T="0.355009"/>
    </motif>
    <motif db="0" id="M29" alt="O29" length="40" nsites="8" evalue="1.3e-003">
      <pos A="0.372209" C="0.162707" G="0.132778" T="0.332304"/>
      <pos A="0.0529679" C="0.252494" G="0.302375" T="0.392162"/>
      <pos A="0.242518" C="0.132778" G="0.34228" T="0.282423"/>
      <pos A="0.242518" C="0.422091" G="0.282423" T="0.0529679"/>
      <pos A="0.302375" C="0.202612" G="0.192636" T="0.302375"/>
      <pos A="0.222565" C="0.162707" G="0.402138" T="0.212589"/>
      <pos A="0.282423" C="0.172683" G="0.382186" T="0.162707"/>
      <pos A="0.162707" C="0.272446" G="0.302375" T="0.26247"/>
      <pos A="0.272446" C="0.34228" G="0.18266" T="0.202612"/>
      <pos A="0.34228" C="0.26247" G="0.152731" T="0.242518"/>
      <pos A="0.34228" C="0.222565" G="0.172683" T="0.26247"/>
      <pos A="0.272446" C="0.132778" G="0.362233" T="0.232541"/>
      <pos A="0.0729205" C="0.312352" G="0.332304" T="0.282423"/>
      <pos A="0.282423" C="0.152731" G="0.242518" T="0.322328"/>
      <pos A="0.18266" C="0.26247" G="0.362233" T="0.192636"/>
      <pos A="0.372209" C="0.26247" G="0.242518" T="0.122802"/>
      <pos A="0.152731" C="0.282423" G="0.392162" T="0.172683"/>
      <pos A="0.531831" C="0.172683" G="0.222565" T="0.0729205"/>
      <pos A="0.232541" C="0.242518" G="0.142755" T="0.382186"/>
      <pos A="0.372209" C="0.162707" G="0.222565" T="0.242518"/>
      <pos A="0.521855" C="0.0429916" G="0.282423" T="0.152731"/>
      <pos A="0.202612" C="0.00308642" G="0.601665" T="0.192636"/>
      <pos A="0.222565" C="0.222565" G="0.172683" T="0.382186"/>
      <pos A="0.172683" C="0.422091" G="0.352257" T="0.0529679"/>
      <pos A="0.392162" C="0.0928731" G="0.162707" T="0.352257"/>
      <pos A="0.18266" C="0.322328" G="0.272446" T="0.222565"/>
      <pos A="0.172683" C="0.332304" G="0.152731" T="0.34228"/>
      <pos A="0.132778" C="0.302375" G="0.282423" T="0.282423"/>
      <pos A="0.232541" C="0.112826" G="0.352257" T="0.302375"/>
      <pos A="0.212589" C="0.312352" G="0.322328" T="0.152731"/>
      <pos A="0.362233" C="0.232541" G="0.242518" T="0.162707"/>
      <pos A="0.152731" C="0.322328" G="0.362233" T="0.162707"/>
      <pos A="0.152731" C="0.422091" G="0.172683" T="0.252494"/>
      <pos A="0.192636" C="0.292399" G="0.172683" T="0.34228"/>
      <pos A="0.282423" C="0.202612" G="0.422091" T="0.0928731"/>
      <pos A="0.282423" C="0.412115" G="0.242518" T="0.0629442"/>
      <pos A="0.392162" C="0.26247" G="0.132778" T="0.212589"/>
      <pos A="0.132778" C="0.252494" G="0.292399" T="0.322328"/>
      <pos A="0.152731" C="0.0429916" G="0.511879" T="0.292399"/>
      <pos A="0.242518" C="0.242518" G="0.332304" T="0.18266"/>
    </motif>
    <motif db="0" id="M3" alt="O3" length="40" nsites="8" evalue="1.3e-003">
      <pos A="0.00308642" C="0.990741" G="0.00308642" T="0.00308642"/>
      <pos A="0.00308642" C="0.00308642" G="0.00308642" T="0.990741"/>
      <pos A="0.00308642" C="0.00308642" G="0.00308642" T="0.990741"/>
      <pos A="0.00308642" C="0.00308642" G="0.990741" T="0.00308642"/>
      <pos A="0.00308642" C="0.00308642" G="0.00308642" T="0.990741"/>
      <pos A="0.00308642" C="0.00308642" G="0.990741" T="0.00308642"/>
      <pos A="0.00308642" C="0.990741" G="0.00308642" T="0.00308642"/>
      <pos A="0.00308642" C="0.00308642" G="0.00308642" T="0.990741"/>
      <pos A="0.00308642" C="0.00308642" G="0.990741" T="0.00308642"/>
      <pos A="0.00308642" C="0.00308642" G="0.990741" T="0.00308642"/>
      <pos A="0.00308642" C="0.00308642" G="0.990741" T="0.00308642"/>
      <pos A="0.00308642" C="0.00308642" G="0.00308642" T="0.990741"/>
      <pos A="0.00308642" C="0.00308642" G="0.990741" T="0.00308642"/>
      <pos A="0.00308642" C="0.00308642" G="0.990741" T="0.00308642"/>
      <pos A="0.00308642" C="0.00308642" G="0.990741" T="0.00308642"/>
      <pos A="0.990741" C="0.00308642" G="0.00308642" T="0.00308642"/>
      <pos A="0.00308642" C="0.00308642" G="0.990741" T="0.00308642"/>
      <pos A="0.00308642" C="0.00308642" G="0.00308642" T="0.990741"/>
      <pos A="0.00308642" C="0.00308642" G="0.00308642" T="0.990741"/>
      <pos A="0.00308642" C="0.00308642" G="0.990741" T="0.00308642"/>
      <pos A="0.00308642" C="0.00308642" G="0.990741" T="0.00308642"/>
      <pos A="0.00308642" C="0.00308642" G="0.990741" T="0.00308642"/>
      <pos A="0.00308642" C="0.990741" G="0.00308642" T="0.00308642"/>
      <pos A="0.00308642" C="0.00308642" G="0.00308642" T="0.990741"/>
      <pos A="0.00308642" C="0.00308642" G="0.990741" T="0.00308642"/>
      <pos A="0.00308642" C="0.990741" G="0.00308642" T="0.00308642"/>
      <pos A="0.990741" C="0.00308642" G="0.00308642" T="0.00308642"/>
      <pos A="0.00308642" C="0.00308642" G="0.990741" T="0.00308642"/>
      <pos A="0.990741" C="0.00308642" G="0.00308642" T="0.00308642"/>
      <pos A="0.990741" C="0.00308642" G="0.00308642" T="0.00308642"/>
      <pos A="0.990741" C="0.00308642" G="0.00308642" T="0.00308642"/>
      <pos A="0.00308642" C="0.990741" G="0.00308642" T="0.00308642"/>
      <pos A="0.990741" C="0.00308642" G="0.00308642" T="0.00308642"/>
      <pos A="0.00308642" C="0.00308642" G="0.990741" T="0.00308642"/>
      <pos A="0.00308642" C="0.00308642" G="0.00308642" T="0.990741"/>
      <pos A="0.00308642" C="0.00308642" G="0.990741" T="0.00308642"/>
      <pos A="0.990741" C="0.00308642" G="0.00308642" T="0.00308642"/>
      <pos A="0.00308642" C="0.00308642" G="0.990741" T="0.00308642"/>
      <pos A="0.00308642" C="0.00308642" G="0.990741" T="0.00308642"/>
      <pos A="0.00308642" C="0.00308642" G="0.990741" T="0.00308642"/>
    </motif>
    <motif db="0" id="M30" alt="O30" length="40" nsites="8" evalue="1.3e-003">
      <pos A="0.119968" C="0.23685" G="0.30698" T="0.3362"/>
      <pos A="0.347888" C="0.172566" G="0.0965926" T="0.382953"/>
      <pos A="0.289448" C="0.382953" G="0.166721" T="0.160877"/>
      <pos A="0.371265" C="0.114124" G="0.301136" T="0.213475"/>
      <pos A="0.131657" C="0.30698" G="0.330357" T="0.231006"/>
      <pos A="0.365421" C="0.155033" G="0.219319" T="0.260227"/>
      <pos A="0.17841" C="0.418018" G="0.30698" T="0.0965926"/>
      <pos A="0.3362" C="0.207631" G="0.155033" T="0.301136"/>
      <pos A="0.0965926" C="0.231006" G="0.40633" T="0.266071"/>
      <pos A="0.353733" C="0.289448" G="0.155033" T="0.201786"/>
      <pos A="0.289448" C="0.289448" G="0.125812" T="0.295292"/>
      <pos A="0.359577" C="0.166721" G="0.330357" T="0.143345"/>
      <pos A="0.248539" C="0.23685" G="0.318669" T="0.195942"/>
      <pos A="0.166721" C="0.149189" G="0.394642" T="0.289448"/>
      <pos A="0.195942" C="0.160877" G="0.318669" T="0.324513"/>
      <pos A="0.190098" C="0.260227" G="0.40633" T="0.143345"/>
      <pos A="0.271915" C="0.143345" G="0.213475" T="0.371265"/>
      <pos A="0.301136" C="0.365421" G="0.184254" T="0.149189"/>
      <pos A="0.283604" C="0.266071" G="0.219319" T="0.231006"/>
      <pos A="0.225162" C="0.190098" G="0.248539" T="0.3362"/>
      <pos A="0.166721" C="0.213475" G="0.184254" T="0.435551"/>
      <pos A="0.219319" C="0.119968" G="0.330357" T="0.330357"/>
      <pos A="0.400486" C="0.0615279" G="0.23685" T="0.301136"/>
      <pos A="0.207631" C="0.388798" G="0.242695" T="0.160877"/>
      <pos A="0.137501" C="0.447239" G="0.190098" T="0.225162"/>
      <pos A="0.160877" C="0.195942" G="0.125812" T="0.517368"/>
      <pos A="0.190098" C="0.195942" G="0.330357" T="0.283604"/>
      <pos A="0.231006" C="0.27776" G="0.242695" T="0.248539"/>
      <pos A="0.166721" C="0.248539" G="0.330357" T="0.254383"/>
      <pos A="0.388798" C="0.17841" G="0.166721" T="0.266071"/>
      <pos A="0.330357" C="0.172566" G="0.225162" T="0.271915"/>
      <pos A="0.242695" C="0.172566" G="0.266071" T="0.318669"/>
      <pos A="0.271915" C="0.359577" G="0.219319" T="0.149189"/>
      <pos A="0.143345" C="0.271915" G="0.324513" T="0.260227"/>
      <pos A="0.242695" C="0.289448" G="0.289448" T="0.17841"/>
      <pos A="0.365421" C="0.201786" G="0.289448" T="0.143345"/>
      <pos A="0.160877" C="0.388798" G="0.271915" T="0.17841"/>
      <pos A="0.207631" C="0.149189" G="0.225162" T="0.418018"/>
      <pos A="0.231006" C="0.266071" G="0.254383" T="0.248539"/>
      <pos A="0.342044" C="0.125812" G="0.0732158" T="0.458926"/>
    </motif>
    <motif db="0" id="M32" alt="O32" length="40" nsites="8" evalue="1.3e-003">
      <pos A="0.332304" C="0.269867" G="0.127962" T="0.269867"/>
      <pos A="0.252839" C="0.218781" G="0.360685" T="0.167696"/>
      <pos A="0.315276" C="0.264191" G="0.298248" T="0.122286"/>
      <pos A="0.139315" C="0.303924" G="0.298248" T="0.258515"/>
      <pos A="0.343657" C="0.286895" G="0.173372" T="0.196076"/>
      <pos A="0.235809" C="0.326628" G="0.252839" T="0.184724"/>
      <pos A="0.213105" C="0.1904" G="0.184724" T="0.411771"/>
      <pos A="0.144991" C="0.326628" G="0.258515" T="0.269867"/>
      <pos A="0.230133" C="0.286895" G="0.275543" T="0.207429"/>
      <pos A="0.275543" C="0.071201" G="0.286895" T="0.366361"/>
      <pos A="0.406095" C="0.16202" G="0.1904" T="0.241485"/>
      <pos A="0.394743" C="0.127962" G="0.315276" T="0.16202"/>
      <pos A="0.275543" C="0.122286" G="0.38339" T="0.218781"/>
      <pos A="0.127962" C="0.332304" G="0.139315" T="0.400419"/>
      <pos A="0.207429" C="0.343657" G="0.16202" T="0.286895"/>
      <pos A="0.230133" C="0.417447" G="0.218781" T="0.133639"/>
      <pos A="0.33798" C="0.150667" G="0.286895" T="0.224457"/>
      <pos A="0.167696" C="0.184724" G="0.377714" T="0.269867"/>
      <pos A="0.201752" C="0.235809" G="0.303924" T="0.258515"/>
      <pos A="0.224457" C="0.196076" G="0.218781" T="0.360685"/>
      <pos A="0.241485" C="0.303924" G="0.139315" T="0.315276"/>
      <pos A="0.0371437" C="0.326628" G="0.224457" T="0.411771"/>
      <pos A="0.286895" C="0.33798" G="0.150667" T="0.224457"/>
      <pos A="0.332304" C="0.11661" G="0.218781" T="0.332304"/>
      <pos A="0.224457" C="0.184724" G="0.252839" T="0.33798"/>
      <pos A="0.3096" C="0.0825531" G="0.3096" T="0.298248"/>
      <pos A="0.235809" C="0.33798" G="0.33798" T="0.0882291"/>
      <pos A="0.207429" C="0.320952" G="0.275543" T="0.196076"/>
      <pos A="0.275543" C="0.156343" G="0.230133" T="0.33798"/>
      <pos A="0.298248" C="0.247161" G="0.33798" T="0.11661"/>
      <pos A="0.0598479" C="0.241485" G="0.281219" T="0.417447"/>
      <pos A="0.315276" C="0.269867" G="0.235809" T="0.179048"/>
      <pos A="0.207429" C="0.150667" G="0.218781" T="0.423123"/>
      <pos A="0.349333" C="0.201752" G="0.218781" T="0.230133"/>
      <pos A="0.355009" C="0.303924" G="0.201752" T="0.139315"/>
      <pos A="0.0995812" C="0.247161" G="0.315276" T="0.33798"/>
      <pos A="0.343657" C="0.139315" G="0.303924" T="0.213105"/>
      <pos A="0.349333" C="0.218781" G="0.173372" T="0.258515"/>
      <pos A="0.428799" C="0.218781" G="0.11661" T="0.235809"/>
      <pos A="0.110933" C="0.315276" G="0.343657" T="0.230133"/>
    </motif>
    <motif db="0" id="M33" alt="O33" length="40" nsites="8" evalue="1.3e-003">
      <pos A="0.366361" C="0.207429" G="0.1904" T="0.235809"/>
      <pos A="0.201752" C="0.298248" G="0.264191" T="0.235809"/>
      <pos A="0.269867" C="0.150667" G="0.230133" T="0.349333"/>
      <pos A="0.269867" C="0.127962" G="0.315276" T="0.286895"/>
      <pos A="0.184724" C="0.258515" G="0.179048" T="0.377714"/>
      <pos A="0.167696" C="0.247161" G="0.224457" T="0.360685"/>
      <pos A="0.11661" C="0.3096" G="0.167696" T="0.406095"/>
      <pos A="0.218781" C="0.406095" G="0.230133" T="0.144991"/>
      <pos A="0.230133" C="0.196076" G="0.230133" T="0.343657"/>
      <pos A="0.122286" C="0.286895" G="0.213105" T="0.377714"/>
      <pos A="0.394743" C="0.167696" G="0.213105" T="0.224457"/>
      <pos A="0.303924" C="0.16202" G="0.275543" T="0.258515"/>
      <pos A="0.0882291" C="0.281219" G="0.38339" T="0.247161"/>
      <pos A="0.269867" C="0.218781" G="0.241485" T="0.269867"/>
      <pos A="0.207429" C="0.355009" G="0.247161" T="0.1904"/>
      <pos A="0.303924" C="0.1904" G="0.315276" T="0.1904"/>
      <pos A="0.179048" C="0.173372" G="0.230133" T="0.417447"/>
      <pos A="0.417447" C="0.0882291" G="0.144991" T="0.349333"/>
      <pos A="0.167696" C="0.224457" G="0.485561" T="0.122286"/>
      <pos A="0.269867" C="0.286895" G="0.241485" T="0.201752"/>
      <pos A="0.218781" C="0.1904" G="0.258515" T="0.332304"/>
      <pos A="0.355009" C="0.196076" G="0.349333" T="0.0995812"/>
      <pos A="0.235809" C="0.167696" G="0.315276" T="0.281219"/>
      <pos A="0.315276" C="0.1904" G="0.269867" T="0.224457"/>
      <pos A="0.252839" C="0.38339" G="0.224457" T="0.139315"/>
      <pos A="0.235809" C="0.235809" G="0.218781" T="0.3096"/>
      <pos A="0.303924" C="0.218781" G="0.360685" T="0.11661"/>
      <pos A="0.071201" C="0.298248" G="0.303924" T="0.326628"/>
      <pos A="0.45718" C="0.0939052" G="0.110933" T="0.33798"/>
      <pos A="0.16202" C="0.247161" G="0.179048" T="0.411771"/>
      <pos A="0.411771" C="0.207429" G="0.144991" T="0.235809"/>
      <pos A="0.343657" C="0.275543" G="0.207429" T="0.173372"/>
      <pos A="0.269867" C="0.184724" G="0.275543" T="0.269867"/>
      <pos A="0.224457" C="0.252839" G="0.38339" T="0.139315"/>
      <pos A="0.292571" C="0.144991" G="0.292571" T="0.269867"/>
      <pos A="0.241485" C="0.252839" G="0.184724" T="0.320952"/>
      <pos A="0.16202" C="0.218781" G="0.38339" T="0.235809"/>
      <pos A="0.127962" C="0.3096" G="0.275543" T="0.286895"/>
      <pos A="0.167696" C="0.230133" G="0.320952" T="0.281219"/>
      <pos A="0.417447" C="0.269867" G="0.173372" T="0.139315"/>
    </motif>
    <motif db="0" id="M34" alt="O34" length="40" nsites="8" evalue="1.3e-003">
      <pos A="0.00308642" C="0.200617" G="0.595679" T="0.200617"/>
      <pos A="0.398148" C="0.200617" G="0.398148" T="0.00308642"/>
      <pos A="0.595679" C="0.00308642" G="0.00308642" T="0.398148"/>
      <pos A="0.00308642" C="0.00308642" G="0.398148" T="0.595679"/>
      <pos A="0.200617" C="0.00308642" G="0.398148" T="0.398148"/>
      <pos A="0.00308642" C="0.595679" G="0.200617" T="0.200617"/>
      <pos A="0.200617" C="0.595679" G="0.200617" T="0.00308642"/>
      <pos A="0.595679" C="0.200617" G="0.00308642" T="0.200617"/>
      <pos A="0.200617" C="0.200617" G="0.200617" T="0.398148"/>
      <pos A="0.200617" C="0.00308642" G="0.595679" T="0.200617"/>
      <pos A="0.00308642" C="0.200617" G="0.398148" T="0.398148"/>
      <pos A="0.00308642" C="0.79321" G="0.00308642" T="0.200617"/>
      <pos A="0.00308642" C="0.200617" G="0.200617" T="0.595679"/>
      <pos A="0.200617" C="0.200617" G="0.595679" T="0.00308642"/>
      <pos A="0.200617" C="0.200617" G="0.398148" T="0.200617"/>
      <pos A="0.00308642" C="0.00308642" G="0.595679" T="0.398148"/>
      <pos A="0.00308642" C="0.595679" G="0.398148" T="0.00308642"/>
      <pos A="0.00308642" C="0.200617" G="0.398148" T="0.398148"/>
      <pos A="0.00308642" C="0.398148" G="0.00308642" T="0.595679"/>
      <pos A="0.00308642" C="0.200617" G="0.79321" T="0.00308642"/>
      <pos A="0.398148" C="0.200617" G="0.398148" T="0.00308642"/>
      <pos A="0.398148" C="0.200617" G="0.00308642" T="0.398148"/>
      <pos A="0.00308642" C="0.200617" G="0.398148" T="0.398148"/>
      <pos A="0.200617" C="0.00308642" G="0.200617" T="0.595679"/>
      <pos A="0.200617" C="0.398148" G="0.200617" T="0.200617"/>
      <pos A="0.200617" C="0.398148" G="0.398148" T="0.00308642"/>
      <pos A="0.398148" C="0.00308642" G="0.200617" T="0.398148"/>
      <pos A="0.398148" C="0.200617" G="0.398148" T="0.00308642"/>
      <pos A="0.200617" C="0.200617" G="0.200617" T="0.398148"/>
      <pos A="0.00308642" C="0.00308642" G="0.990741" T="0.00308642"/>
      <pos A="0.200617" C="0.595679" G="0.200617" T="0.00308642"/>
      <pos A="0.398148" C="0.00308642" G="0.398148" T="0.200617"/>
      <pos A="0.00308642" C="0.595679" G="0.200617" T="0.200617"/>
      <pos A="0.398148" C="0.398148" G="0.00308642" T="0.200617"/>
      <pos A="0.79321" C="0.00308642" G="0.200617" T="0.00308642"/>
      <pos A="0.00308642" C="0.200617" G="0.79321" T="0.00308642"/>
      <pos A="0.00308642" C="0.79321" G="0.200617" T="0.00308642"/>
      <pos A="0.398148" C="0.00308642" G="0.00308642" T="0.595679"/>
      <pos A="0.00308642" C="0.595679" G="0.398148" T="0.00308642"/>
      <pos A="0.00308642" C="0.398148" G="0.00308642" T="0.595679"/>
    </motif>
    <motif db="0" id="M35" alt="O35" length="40" nsites="8" evalue="1.3e-003">
      <pos A="0.79321" C="0.00308642" G="0.00308642" T="0.200617"/>
      <pos A="0.200617" C="0.398148" G="0.00308642" T="0.398148"/>
      <pos A="0.00308642" C="0.79321" G="0.200617" T="0.00308642"/>
      <pos A="0.200617" C="0.398148" G="0.200617" T="0.200617"/>
      <pos A="0.00308642" C="0.595679" G="0.200617" T="0.200617"/>
      <pos A="0.79321" C="0.00308642" G="0.200617" T="0.00308642"/>
      <pos A="0.595679" C="0.398148" G="0.00308642" T="0.00308642"/>
      <pos A="0.200617" C="0.398148" G="0.200617" T="0.200617"/>
      <pos A="0.200617" C="0.595679" G="0.00308642" T="0.200617"/>
      <pos A="0.00308642" C="0.398148" G="0.200617" T="0.398148"/>
      <pos A="0.595679" C="0.00308642" G="0.00308642" T="0.398148"/>
      <pos A="0.398148" C="0.595679" G="0.00308642" T="0.00308642"/>
      <pos A="0.00308642" C="0.200617" G="0.200617" T="0.595679"/>
      <pos A="0.398148" C="0.595679" G="0.00308642" T="0.00308642"/>
      <pos A="0.200617" C="0.595679" G="0.00308642" T="0.200617"/>
      <pos A="0.00308642" C="0.200617" G="0.00308642" T="0.79321"/>
      <pos A="0.398148" C="0.398148" G="0.00308642" T="0.200617"/>
      <pos A="0.398148" C="0.00308642" G="0.00308642" T="0.595679"/>
      <pos A="0.200617" C="0.00308642" G="0.00308642" T="0.79321"/>
      <pos A="0.200617" C="0.200617" G="0.200617" T="0.398148"/>
      <pos A="0.200617" C="0.398148" G="0.200617" T="0.200617"/>
      <pos A="0.200617" C="0.398148" G="0.00308642" T="0.398148"/>
      <pos A="0.200617" C="0.200617" G="0.200617" T="0.398148"/>
      <pos A="0.398148" C="0.398148" G="0.00308642" T="0.200617"/>
      <pos A="0.00308642" C="0.00308642" G="0.200617" T="0.79321"/>
      <pos A="0.00308642" C="0.200617" G="0.00308642" T="0.79321"/>
      <pos A="0.200617" C="0.200617" G="0.200617" T="0.398148"/>
      <pos A="0.00308642" C="0.200617" G="0.200617" T="0.595679"/>
      <pos A="0.200617" C="0.595679" G="0.00308642" T="0.200617"/>
      <pos A="0.200617" C="0.200617" G="0.398148" T="0.200617"/>
      <pos A="0.79321" C="0.00308642" G="0.200617" T="0.00308642"/>
      <pos A="0.398148" C="0.200617" G="0.00308642" T="0.398148"/>
      <pos A="0.00308642" C="0.200617" G="0.200617" T="0.595679"/>
      <pos A="0.200617" C="0.200617" G="0.398148" T="0.200617"/>
      <pos A="0.398148" C="0.398148" G="0.00308642" T="0.200617"/>
      <pos A="0.398148" C="0.00308642" G="0.00308642" T="0.595679"/>
      <pos A="0.398148" C="0.00308642" G="0.00308642" T="0.595679"/>
      <pos A="0.595679" C="0.398148" G="0.00308642" T="0.00308642"/>
      <pos A="0.595679" C="0.00308642" G="0.00308642" T="0.398148"/>
      <pos A="0.200617" C="0.00308642" G="0.398148" T="0.398148"/>
    </motif>
    <motif db="0" id="M37" alt="O37" length="40" nsites="8" evalue="1.3e-003">
      <pos A="0.398148" C="0.218575" G="0.0390015" T="0.344277"/>
      <pos A="0.218575" C="0.128788" G="0.290404" T="0.362233"/>
      <pos A="0.0749156" C="0.128788" G="0.380191" T="0.416106"/>
      <pos A="0.434063" C="0.0749156" G="0.236532" T="0.254489"/>
      <pos A="0.200617" C="0.487935" G="0.128788" T="0.18266"/>
      <pos A="0.18266" C="0.272446" G="0.218575" T="0.326319"/>
      <pos A="0.0390015" C="0.272446" G="0.45202" T="0.236532"/>
      <pos A="0.164702" C="0.236532" G="0.218575" T="0.380191"/>
      <pos A="0.110831" C="0.398148" G="0.146746" T="0.344277"/>
      <pos A="0.236532" C="0.056958" G="0.326319" T="0.380191"/>
      <pos A="0.056958" C="0.362233" G="0.254489" T="0.326319"/>
      <pos A="0.254489" C="0.200617" G="0.200617" T="0.344277"/>
      <pos A="0.218575" C="0.362233" G="0.0928731" T="0.326319"/>
      <pos A="0.0390015" C="0.326319" G="0.218575" T="0.416106"/>
      <pos A="0.0928731" C="0.308361" G="0.218575" T="0.380191"/>
      <pos A="0.200617" C="0.146746" G="0.541807" T="0.110831"/>
      <pos A="0.236532" C="0.469977" G="0.128788" T="0.164702"/>
      <pos A="0.200617" C="0.344277" G="0.218575" T="0.236532"/>
      <pos A="0.0749156" C="0.434063" G="0.18266" T="0.308361"/>
      <pos A="0.0390015" C="0.326319" G="0.469977" T="0.164702"/>
      <pos A="0.128788" C="0.344277" G="0.326319" T="0.200617"/>
      <pos A="0.416106" C="0.164702" G="0.308361" T="0.110831"/>
      <pos A="0.308361" C="0.290404" G="0.236532" T="0.164702"/>
      <pos A="0.308361" C="0.110831" G="0.290404" T="0.290404"/>
      <pos A="0.254489" C="0.326319" G="0.0928731" T="0.326319"/>
      <pos A="0.416106" C="0.0390015" G="0.344277" T="0.200617"/>
      <pos A="0.128788" C="0.164702" G="0.380191" T="0.326319"/>
      <pos A="0.200617" C="0.146746" G="0.326319" T="0.326319"/>
      <pos A="0.254489" C="0.398148" G="0.146746" T="0.200617"/>
      <pos A="0.18266" C="0.308361" G="0.128788" T="0.380191"/>
      <pos A="0.326319" C="0.18266" G="0.362233" T="0.128788"/>
      <pos A="0.254489" C="0.200617" G="0.021044" T="0.52385"/>
      <pos A="0.326319" C="0.254489" G="0.18266" T="0.236532"/>
      <pos A="0.218575" C="0.434063" G="0.200617" T="0.146746"/>
      <pos A="0.146746" C="0.344277" G="0.200617" T="0.308361"/>
      <pos A="0.218575" C="0.200617" G="0.200617" T="0.380191"/>
      <pos A="0.326319" C="0.398148" G="0.0928731" T="0.18266"/>
      <pos A="0.272446" C="0.0928731" G="0.308361" T="0.326319"/>
      <pos A="0.236532" C="0.0928731" G="0.595679" T="0.0749156"/>
      <pos A="0.056958" C="0.326319" G="0.344277" T="0.272446"/>
    </motif>
    <motif db="0" id="M38" alt="O38" length="40" nsites="8" evalue="1.3e-003">
      <pos A="0.247161" C="0.241485" G="0.269867" T="0.241485"/>
      <pos A="0.184724" C="0.258515" G="0.303924" T="0.252839"/>
      <pos A="0.332304" C="0.065524" G="0.326628" T="0.275543"/>
      <pos A="0.33798" C="0.184724" G="0.258515" T="0.218781"/>
      <pos A="0.343657" C="0.201752" G="0.213105" T="0.241485"/>
      <pos A="0.110933" C="0.468532" G="0.298248" T="0.122286"/>
      <pos A="0.269867" C="0.269867" G="0.241485" T="0.218781"/>
      <pos A="0.264191" C="0.292571" G="0.235809" T="0.207429"/>
      <pos A="0.428799" C="0.122286" G="0.184724" T="0.264191"/>
      <pos A="0.0882291" C="0.235809" G="0.428799" T="0.247161"/>
      <pos A="0.281219" C="0.0882291" G="0.264191" T="0.366361"/>
      <pos A="0.173372" C="0.269867" G="0.275543" T="0.281219"/>
      <pos A="0.235809" C="0.281219" G="0.1904" T="0.292571"/>
      <pos A="0.315276" C="0.275543" G="0.133639" T="0.275543"/>
      <pos A="0.201752" C="0.167696" G="0.303924" T="0.326628"/>
      <pos A="0.303924" C="0.213105" G="0.1904" T="0.292571"/>
      <pos A="0.213105" C="0.326628" G="0.207429" T="0.252839"/>
      <pos A="0.235809" C="0.224457" G="0.218781" T="0.320952"/>
      <pos A="0.230133" C="0.326628" G="0.292571" T="0.150667"/>
      <pos A="0.264191" C="0.218781" G="0.269867" T="0.247161"/>
      <pos A="0.1904" C="0.320952" G="0.281219" T="0.207429"/>
      <pos A="0.377714" C="0.201752" G="0.110933" T="0.3096"/>
      <pos A="0.167696" C="0.1904" G="0.326628" T="0.315276"/>
      <pos A="0.303924" C="0.156343" G="0.366361" T="0.173372"/>
      <pos A="0.0484958" C="0.360685" G="0.275543" T="0.315276"/>
      <pos A="0.281219" C="0.235809" G="0.264191" T="0.218781"/>
      <pos A="0.16202" C="0.269867" G="0.269867" T="0.298248"/>
      <pos A="0.3096" C="0.360685" G="0.275543" T="0.0541719"/>
      <pos A="0.332304" C="0.139315" G="0.11661" T="0.411771"/>
      <pos A="0.213105" C="0.196076" G="0.360685" T="0.230133"/>
      <pos A="0.3096" C="0.207429" G="0.167696" T="0.315276"/>
      <pos A="0.269867" C="0.218781" G="0.150667" T="0.360685"/>
      <pos A="0.207429" C="0.224457" G="0.394743" T="0.173372"/>
      <pos A="0.1904" C="0.298248" G="0.224457" T="0.286895"/>
      <pos A="0.156343" C="0.207429" G="0.275543" T="0.360685"/>
      <pos A="0.235809" C="0.241485" G="0.303924" T="0.218781"/>
      <pos A="0.133639" C="0.201752" G="0.3096" T="0.355009"/>
      <pos A="0.513942" C="0.264191" G="0.110933" T="0.110933"/>
      <pos A="0.366361" C="0.173372" G="0.156343" T="0.303924"/>
      <pos A="0.241485" C="0.201752" G="0.218781" T="0.33798"/>
    </motif>
    <motif db="0" id="M4" alt="O4" length="40" nsites="8" evalue="1.3e-003">
      <pos A="0.16202" C="0.241485" G="0.394743" T="0.201752"/>
      <pos A="0.156343" C="0.1904" G="0.434476" T="0.218781"/>
      <pos A="0.298248" C="0.281219" G="0.241485" T="0.179048"/>
      <pos A="0.264191" C="0.315276" G="0.11661" T="0.303924"/>
      <pos A="0.110933" C="0.281219" G="0.326628" T="0.281219"/>
      <pos A="0.207429" C="0.218781" G="0.201752" T="0.372038"/>
      <pos A="0.241485" C="0.440152" G="0.173372" T="0.144991"/>
      <pos A="0.269867" C="0.218781" G="0.105257" T="0.406095"/>
      <pos A="0.264191" C="0.11661" G="0.417447" T="0.201752"/>
      <pos A="0.400419" C="0.173372" G="0.269867" T="0.156343"/>
      <pos A="0.3096" C="0.184724" G="0.360685" T="0.144991"/>
      <pos A="0.3096" C="0.298248" G="0.286895" T="0.105257"/>
      <pos A="0.230133" C="0.264191" G="0.224457" T="0.281219"/>
      <pos A="0.167696" C="0.445828" G="0.207429" T="0.179048"/>
      <pos A="0.281219" C="0.235809" G="0.230133" T="0.252839"/>
      <pos A="0.377714" C="0.201752" G="0.224457" T="0.196076"/>
      <pos A="0.349333" C="0.167696" G="0.298248" T="0.184724"/>
      <pos A="0.213105" C="0.241485" G="0.218781" T="0.326628"/>
      <pos A="0.241485" C="0.11661" G="0.224457" T="0.417447"/>
      <pos A="0.1904" C="0.286895" G="0.298248" T="0.224457"/>
      <pos A="0.320952" C="0.16202" G="0.201752" T="0.315276"/>
      <pos A="0.213105" C="0.218781" G="0.247161" T="0.320952"/>
      <pos A="0.105257" C="0.440152" G="0.292571" T="0.16202"/>
      <pos A="0.184724" C="0.167696" G="0.1904" T="0.45718"/>
      <pos A="0.184724" C="0.3096" G="0.16202" T="0.343657"/>
      <pos A="0.230133" C="0.0825531" G="0.207429" T="0.479885"/>
      <pos A="0.207429" C="0.303924" G="0.196076" T="0.292571"/>
      <pos A="0.167696" C="0.372038" G="0.286895" T="0.173372"/>
      <pos A="0.360685" C="0.264191" G="0.241485" T="0.133639"/>
      <pos A="0.241485" C="0.11661" G="0.167696" T="0.474208"/>
      <pos A="0.258515" C="0.241485" G="0.286895" T="0.213105"/>
      <pos A="0.258515" C="0.286895" G="0.252839" T="0.201752"/>
      <pos A="0.207429" C="0.1904" G="0.264191" T="0.33798"/>
      <pos A="0.133639" C="0.196076" G="0.349333" T="0.320952"/>
      <pos A="0.156343" C="0.303924" G="0.258515" T="0.281219"/>
      <pos A="0.247161" C="0.252839" G="0.281219" T="0.218781"/>
      <pos A="0.417447" C="0.258515" G="0.139315" T="0.184724"/>
      <pos A="0.372038" C="0.122286" G="0.320952" T="0.184724"/>
      <pos A="0.241485" C="0.16202" G="0.286895" T="0.3096"/>
      <pos A="0.298248" C="0.213105" G="0.184724" T="0.303924"/>
    </motif>
    <motif db="0" id="M40" alt="O40" length="40" nsites="8" evalue="1.3e-003">
      <pos A="0.173372" C="0.184724" G="0.275543" T="0.366361"/>
      <pos A="0.377714" C="0.269867" G="0.179048" T="0.173372"/>
      <pos A="0.156343" C="0.377714" G="0.230133" T="0.235809"/>
      <pos A="0.343657" C="0.286895" G="0.11661" T="0.252839"/>
      <pos A="0.372038" C="0.224457" G="0.179048" T="0.224457"/>
      <pos A="0.235809" C="0.286895" G="0.11661" T="0.360685"/>
      <pos A="0.173372" C="0.1904" G="0.201752" T="0.434476"/>
      <pos A="0.0825531" C="0.241485" G="0.377714" T="0.298248"/>
      <pos A="0.389067" C="0.275543" G="0.156343" T="0.179048"/>
      <pos A="0.167696" C="0.167696" G="0.451504" T="0.213105"/>
      <pos A="0.434476" C="0.167696" G="0.16202" T="0.235809"/>
      <pos A="0.247161" C="0.252839" G="0.38339" T="0.11661"/>
      <pos A="0.269867" C="0.281219" G="0.224457" T="0.224457"/>
      <pos A="0.127962" C="0.434476" G="0.213105" T="0.224457"/>
      <pos A="0.156343" C="0.247161" G="0.127962" T="0.468532"/>
      <pos A="0.156343" C="0.173372" G="0.281219" T="0.389067"/>
      <pos A="0.218781" C="0.179048" G="0.320952" T="0.281219"/>
      <pos A="0.196076" C="0.258515" G="0.377714" T="0.167696"/>
      <pos A="0.320952" C="0.196076" G="0.224457" T="0.258515"/>
      <pos A="0.065524" C="0.241485" G="0.332304" T="0.360685"/>
      <pos A="0.173372" C="0.286895" G="0.241485" T="0.298248"/>
      <pos A="0.332304" C="0.144991" G="0.3096" T="0.213105"/>
      <pos A="0.349333" C="0.264191" G="0.179048" T="0.207429"/>
      <pos A="0.235809" C="0.213105" G="0.184724" T="0.366361"/>
      <pos A="0.196076" C="0.105257" G="0.320952" T="0.377714"/>
      <pos A="0.303924" C="0.320952" G="0.179048" T="0.196076"/>
      <pos A="0.38339" C="0.122286" G="0.235809" T="0.258515"/>
      <pos A="0.110933" C="0.16202" G="0.468532" T="0.258515"/>
      <pos A="0.230133" C="0.332304" G="0.286895" T="0.150667"/>
      <pos A="0.332304" C="0.184724" G="0.1904" T="0.292571"/>
      <pos A="0.377714" C="0.150667" G="0.252839" T="0.218781"/>
      <pos A="0.372038" C="0.264191" G="0.230133" T="0.133639"/>
      <pos A="0.247161" C="0.173372" G="0.144991" T="0.434476"/>
      <pos A="0.196076" C="0.224457" G="0.326628" T="0.252839"/>
      <pos A="0.315276" C="0.33798" G="0.122286" T="0.224457"/>
      <pos A="0.230133" C="0.298248" G="0.224457" T="0.247161"/>
      <pos A="0.258515" C="0.235809" G="0.286895" T="0.218781"/>
      <pos A="0.281219" C="0.241485" G="0.167696" T="0.3096"/>
      <pos A="0.281219" C="0.241485" G="0.275543" T="0.201752"/>
      <pos A="0.105257" C="0.33798" G="0.349333" T="0.207429"/>
    </motif>
    <motif db="0" id="M41" alt="O41" length="40" nsites="8" evalue="1.3e-003">
      <pos A="0.990741" C="0.00308642" G="0.00308642" T="0.00308642"/>
      <pos A="0.00308642" C="0.00308642" G="0.990741" T="0.00308642"/>
      <pos A="0.00308642" C="0.990741" G="0.00308642" T="0.00308642"/>
      <pos A="0.00308642" C="0.990741" G="0.00308642" T="0.00308642"/>
      <pos A="0.00308642" C="0.990741" G="0.00308642" T="0.00308642"/>
      <pos A="0.00308642" C="0.00308642" G="0.990741" T="0.00308642"/>
      <pos A="0.990741" C="0.00308642" G="0.00308642" T="0.00308642"/>
      <pos A="0.990741" C="0.00308642" G="0.00308642" T="0.00308642"/>
      <pos A="0.00308642" C="0.00308642" G="0.990741" T="0.00308642"/>
      <pos A="0.990741" C="0.00308642" G="0.00308642" T="0.00308642"/>
      <pos A="0.00308642" C="0.00308642" G="0.00308642" T="0.990741"/>
      <pos A="0.00308642" C="0.00308642" G="0.00308642" T="0.990741"/>
      <pos A="0.00308642" C="0.00308642" G="0.990741" T="0.00308642"/>
      <pos A="0.00308642" C="0.00308642" G="0.990741" T="0.00308642"/>
      <pos A="0.990741" C="0.00308642" G="0.00308642" T="0.00308642"/>
      <pos A="0.990741" C="0.00308642" G="0.00308642" T="0.00308642"/>
      <pos A="0.990741" C="0.00308642" G="0.00308642" T="0.00308642"/>
      <pos A="0.00308642" C="0.00308642" G="0.990741" T="0.00308642"/>
      <pos A="0.00308642" C="0.990741" G="0.00308642" T="0.00308642"/>
      <pos A="0.990741" C="0.00308642" G="0.00308642" T="0.00308642"/>
      <pos A="0.990741" C="0.00308642" G="0.00308642" T="0.00308642"/>
      <pos A="0.00308642" C="0.00308642" G="0.990741" T="0.00308642"/>
      <pos A="0.00308642" C="0.00308642" G="0.990741" T="0.00308642"/>
      <pos A="0.00308642" C="0.00308642" G="0.990741" T="0.00308642"/>
      <pos A="0.00308642" C="0.990741" G="0.00308642" T="0.00308642"/>
      <pos A="0.00308642" C="0.00308642" G="0.990741" T="0.00308642"/>
      <pos A="0.00308642" C="0.990741" G="0.00308642" T="0.00308642"/>
      <pos A="0.00308642" C="0.990741" G="0.00308642" T="0.00308642"/>
      <pos A="0.990741" C="0.00308642" G="0.00308642" T="0.00308642"/>
      <pos A="0.00308642" C="0.00308642" G="0.00308642" T="0.990741"/>
      <pos A="0.00308642" C="0.990741" G="0.00308642" T="0.00308642"/>
      <pos A="0.00308642" C="0.00308642" G="0.00308642" T="0.990741"/>
      <pos A="0.00308642" C="0.00308642" G="0.00308642" T="0.990741"/>
      <pos A="0.00308642" C="0.00308642" G="0.990741" T="0.00308642"/>
      <pos A="0.00308642" C="0.00308642" G="0.00308642" T="0.990741"/>
      <pos A="0.00308642" C="0.00308642" G="0.990741" T="0.00308642"/>
      <pos A="0.00308642" C="0.00308642" G="0.990741" T="0.00308642"/>
      <pos A="0.990741" C="0.00308642" G="0.00308642" T="0.00308642"/>
      <pos A="0.990741" C="0.00308642" G="0.00308642" T="0.00308642"/>
      <pos A="0.00308642" C="0.00308642" G="0.00308642" T="0.990741"/>
    </motif>
    <motif db="0" id="M42" alt="O42" length="40" nsites="8" evalue="1.3e-003">
      <pos A="0.213105" C="0.303924" G="0.235809" T="0.247161"/>
      <pos A="0.332304" C="0.343657" G="0.150667" T="0.173372"/>
      <pos A="0.326628" C="0.207429" G="0.122286" T="0.343657"/>
      <pos A="0.235809" C="0.156343" G="0.252839" T="0.355009"/>
      <pos A="0.218781" C="0.298248" G="0.213105" T="0.269867"/>
      <pos A="0.269867" C="0.326628" G="0.218781" T="0.184724"/>
      <pos A="0.269867" C="0.286895" G="0.252839" T="0.1904"/>
      <pos A="0.400419" C="0.230133" G="0.269867" T="0.0995812"/>
      <pos A="0.196076" C="0.281219" G="0.247161" T="0.275543"/>
      <pos A="0.122286" C="0.326628" G="0.258515" T="0.292571"/>
      <pos A="0.218781" C="0.173372" G="0.224457" T="0.38339"/>
      <pos A="0.184724" C="0.16202" G="0.360685" T="0.292571"/>
      <pos A="0.292571" C="0.150667" G="0.343657" T="0.213105"/>
      <pos A="0.377714" C="0.16202" G="0.252839" T="0.207429"/>
      <pos A="0.224457" C="0.252839" G="0.1904" T="0.332304"/>
      <pos A="0.213105" C="0.071201" G="0.343657" T="0.372038"/>
      <pos A="0.071201" C="0.303924" G="0.343657" T="0.281219"/>
      <pos A="0.1904" C="0.286895" G="0.252839" T="0.269867"/>
      <pos A="0.156343" C="0.184724" G="0.394743" T="0.264191"/>
      <pos A="0.33798" C="0.286895" G="0.144991" T="0.230133"/>
      <pos A="0.105257" C="0.241485" G="0.258515" T="0.394743"/>
      <pos A="0.462856" C="0.230133" G="0.127962" T="0.179048"/>
      <pos A="0.224457" C="0.207429" G="0.264191" T="0.303924"/>
      <pos A="0.320952" C="0.281219" G="0.144991" T="0.252839"/>
      <pos A="0.38339" C="0.179048" G="0.252839" T="0.184724"/>
      <pos A="0.332304" C="0.167696" G="0.377714" T="0.122286"/>
      <pos A="0.292571" C="0.326628" G="0.150667" T="0.230133"/>
      <pos A="0.281219" C="0.110933" G="0.366361" T="0.241485"/>
      <pos A="0.281219" C="0.173372" G="0.33798" T="0.207429"/>
      <pos A="0.105257" C="0.332304" G="0.343657" T="0.218781"/>
      <pos A="0.33798" C="0.269867" G="0.184724" T="0.207429"/>
      <pos A="0.201752" C="0.156343" G="0.207429" T="0.434476"/>
      <pos A="0.292571" C="0.224457" G="0.201752" T="0.281219"/>
      <pos A="0.264191" C="0.167696" G="0.252839" T="0.315276"/>
      <pos A="0.173372" C="0.3096" G="0.173372" T="0.343657"/>
      <pos A="0.224457" C="0.156343" G="0.326628" T="0.292571"/>
      <pos A="0.11661" C="0.389067" G="0.247161" T="0.247161"/>
      <pos A="0.179048" C="0.275543" G="0.201752" T="0.343657"/>
      <pos A="0.462856" C="0.224457" G="0.264191" T="0.0484958"/>
      <pos A="0.224457" C="0.201752" G="0.224457" T="0.349333"/>
    </motif>
    <motif db="0" id="M43" alt="O43" length="40" nsites="8" evalue="1.3e-003">
      <pos A="0.00308642" C="0.00308642" G="0.990741" T="0.00308642"/>
      <pos A="0.00308642" C="0.990741" G="0.00308642" T="0.00308642"/>
      <pos A="0.00308642" C="0.00308642" G="0.00308642" T="0.990741"/>
      <pos A="0.00308642" C="0.00308642" G="0.990741" T="0.00308642"/>
      <pos A="0.00308642" C="0.00308642" G="0.990741" T="0.00308642"/>
      <pos A="0.00308642" C="0.00308642" G="0.990741" T="0.00308642"/>
      <pos A="0.990741" C="0.00308642" G="0.00308642" T="0.00308642"/>
      <pos A="0.00308642" C="0.990741" G="0.00308642" T="0.00308642"/>
      <pos A="0.00308642" C="0.00308642" G="0.00308642" T="0.990741"/>
      <pos A="0.990741" C="0.00308642" G="0.00308642" T="0.00308642"/>
      <pos A="0.00308642" C="0.990741" G="0.00308642" T="0.00308642"/>
      <pos A="0.990741" C="0.00308642" G="0.00308642" T="0.00308642"/>
      <pos A="0.00308642" C="0.00308642" G="0.990741" T="0.00308642"/>
      <pos A="0.00308642" C="0.00308642" G="0.990741" T="0.00308642"/>
      <pos A="0.00308642" C="0.00308642" G="0.00308642" T="0.990741"/>
      <pos A="0.00308642" C="0.00308642" G="0.990741" T="0.00308642"/>
      <pos A="0.00308642" C="0.990741" G="0.00308642" T="0.00308642"/>
      <pos A="0.990741" C="0.00308642" G="0.00308642" T="0.00308642"/>
      <pos A="0.00308642" C="0.00308642" G="0.00308642" T="0.990741"/>
      <pos A="0.00308642" C="0.00308642" G="0.990741" T="0.00308642"/>
      <pos A="0.990741" C="0.00308642" G="0.00308642" T="0.00308642"/>
      <pos A="0.00308642" C="0.990741" G="0.00308642" T="0.00308642"/>
      <pos A="0.990741" C="0.00308642" G="0.00308642" T="0.00308642"/>
      <pos A="0.00308642" C="0.990741" G="0.00308642" T="0.00308642"/>
      <pos A="0.00308642" C="0.990741" G="0.00308642" T="0.00308642"/>
      <pos A="0.990741" C="0.00308642" G="0.00308642" T="0.00308642"/>
      <pos A="0.00308642" C="0.990741" G="0.00308642" T="0.00308642"/>
      <pos A="0.990741" C="0.00308642" G="0.00308642" T="0.00308642"/>
      <pos A="0.00308642" C="0.990741" G="0.00308642" T="0.00308642"/>
      <pos A="0.00308642" C="0.990741" G="0.00308642" T="0.00308642"/>
      <pos A="0.00308642" C="0.00308642" G="0.00308642" T="0.990741"/>
      <pos A="0.00308642" C="0.00308642" G="0.990741" T="0.00308642"/>
      <pos A="0.00308642" C="0.00308642" G="0.990741" T="0.00308642"/>
      <pos A="0.00308642" C="0.990741" G="0.00308642" T="0.00308642"/>
      <pos A="0.00308642" C="0.00308642" G="0.00308642" T="0.990741"/>
      <pos A="0.990741" C="0.00308642" G="0.00308642" T="0.00308642"/>
      <pos A="0.990741" C="0.00308642" G="0.00308642" T="0.00308642"/>
      <pos A="0.00308642" C="0.00308642" G="0.00308642" T="0.990741"/>
      <pos A="0.00308642" C="0.00308642" G="0.00308642" T="0.990741"/>
      <pos A="0.00308642" C="0.00308642" G="0.00308642" T="0.990741"/>
    </motif>
    <motif db="0" id="M44" alt="O44" length="40" nsites="8" evalue="1.3e-003">
      <pos A="0.451504" C="0.286895" G="0.133639" T="0.127962"/>
      <pos A="0.179048" C="0.1904" G="0.247161" T="0.38339"/>
      <pos A="0.1904" C="0.235809" G="0.1904" T="0.38339"/>
      <pos A="0.127962" C="0.411771" G="0.33798" T="0.122286"/>
      <pos A="0.400419" C="0.218781" G="0.184724" T="0.196076"/>
      <pos A="0.207429" C="0.303924" G="0.320952" T="0.167696"/>
      <pos A="0.394743" C="0.213105" G="0.076877" T="0.315276"/>
      <pos A="0.196076" C="0.230133" G="0.218781" T="0.355009"/>
      <pos A="0.1904" C="0.213105" G="0.298248" T="0.298248"/>
      <pos A="0.275543" C="0.247161" G="0.298248" T="0.179048"/>
      <pos A="0.258515" C="0.179048" G="0.303924" T="0.258515"/>
      <pos A="0.258515" C="0.269867" G="0.303924" T="0.167696"/>
      <pos A="0.360685" C="0.201752" G="0.0995812" T="0.33798"/>
      <pos A="0.281219" C="0.196076" G="0.400419" T="0.122286"/>
      <pos A="0.417447" C="0.156343" G="0.360685" T="0.065524"/>
      <pos A="0.235809" C="0.241485" G="0.247161" T="0.275543"/>
      <pos A="0.303924" C="0.275543" G="0.235809" T="0.184724"/>
      <pos A="0.0995812" C="0.144991" G="0.366361" T="0.389067"/>
      <pos A="0.1904" C="0.241485" G="0.207429" T="0.360685"/>
      <pos A="0.252839" C="0.156343" G="0.275543" T="0.315276"/>
      <pos A="0.150667" C="0.298248" G="0.269867" T="0.281219"/>
      <pos A="0.366361" C="0.167696" G="0.133639" T="0.332304"/>
      <pos A="0.235809" C="0.0825531" G="0.292571" T="0.389067"/>
      <pos A="0.11661" C="0.213105" G="0.343657" T="0.326628"/>
      <pos A="0.173372" C="0.355009" G="0.179048" T="0.292571"/>
      <pos A="0.179048" C="0.406095" G="0.167696" T="0.247161"/>
      <pos A="0.247161" C="0.343657" G="0.0825531" T="0.326628"/>
      <pos A="0.213105" C="0.173372" G="0.332304" T="0.281219"/>
      <pos A="0.377714" C="0.241485" G="0.133639" T="0.247161"/>
      <pos A="0.252839" C="0.315276" G="0.144991" T="0.286895"/>
      <pos A="0.167696" C="0.252839" G="0.269867" T="0.3096"/>
      <pos A="0.241485" C="0.196076" G="0.292571" T="0.269867"/>
      <pos A="0.207429" C="0.258515" G="0.241485" T="0.292571"/>
      <pos A="0.343657" C="0.144991" G="0.394743" T="0.11661"/>
      <pos A="0.303924" C="0.252839" G="0.298248" T="0.144991"/>
      <pos A="0.207429" C="0.286895" G="0.326628" T="0.179048"/>
      <pos A="0.1904" C="0.1904" G="0.173372" T="0.445828"/>
      <pos A="0.230133" C="0.1904" G="0.252839" T="0.326628"/>
      <pos A="0.326628" C="0.377714" G="0.16202" T="0.133639"/>
      <pos A="0.252839" C="0.201752" G="0.224457" T="0.320952"/>
    </motif>
    <motif db="0" id="M46" alt="O46" length="40" nsites="8" evalue="1.3e-003">
      <pos A="0.241485" C="0.230133" G="0.281219" T="0.247161"/>
      <pos A="0.150667" C="0.292571" G="0.196076" T="0.360685"/>
      <pos A="0.0882291" C="0.258515" G="0.315276" T="0.33798"/>
      <pos A="0.269867" C="0.213105" G="0.281219" T="0.235809"/>
      <pos A="0.3096" C="0.224457" G="0.179048" T="0.286895"/>
      <pos A="0.258515" C="0.218781" G="0.275543" T="0.247161"/>
      <pos A="0.332304" C="0.0882291" G="0.179048" T="0.400419"/>
      <pos A="0.207429" C="0.207429" G="0.366361" T="0.218781"/>
      <pos A="0.207429" C="0.303924" G="0.1904" T="0.298248"/>
      <pos A="0.252839" C="0.349333" G="0.247161" T="0.150667"/>
      <pos A="0.144991" C="0.247161" G="0.201752" T="0.406095"/>
      <pos A="0.241485" C="0.292571" G="0.292571" T="0.173372"/>
      <pos A="0.360685" C="0.247161" G="0.127962" T="0.264191"/>
      <pos A="0.241485" C="0.286895" G="0.252839" T="0.218781"/>
      <pos A="0.201752" C="0.201752" G="0.224457" T="0.372038"/>
      <pos A="0.292571" C="0.326628" G="0.184724" T="0.196076"/>
      <pos A="0.0484958" C="0.281219" G="0.275543" T="0.394743"/>
      <pos A="0.16202" C="0.275543" G="0.315276" T="0.247161"/>
      <pos A="0.406095" C="0.241485" G="0.196076" T="0.156343"/>
      <pos A="0.127962" C="0.156343" G="0.303924" T="0.411771"/>
      <pos A="0.173372" C="0.247161" G="0.292571" T="0.286895"/>
      <pos A="0.230133" C="0.269867" G="0.33798" T="0.16202"/>
      <pos A="0.394743" C="0.213105" G="0.133639" T="0.258515"/>
      <pos A="0.360685" C="0.230133" G="0.252839" T="0.156343"/>
      <pos A="0.349333" C="0.110933" G="0.33798" T="0.201752"/>
      <pos A="0.258515" C="0.196076" G="0.281219" T="0.264191"/>
      <pos A="0.127962" C="0.0144385" G="0.360685" T="0.496914"/>
      <pos A="0.258515" C="0.213105" G="0.45718" T="0.071201"/>
      <pos A="0.326628" C="0.366361" G="0.207429" T="0.0995812"/>
      <pos A="0.264191" C="0.281219" G="0.144991" T="0.3096"/>
      <pos A="0.196076" C="0.184724" G="0.213105" T="0.406095"/>
      <pos A="0.292571" C="0.218781" G="0.150667" T="0.33798"/>
      <pos A="0.292571" C="0.179048" G="0.332304" T="0.196076"/>
      <pos A="0.292571" C="0.1904" G="0.355009" T="0.16202"/>
      <pos A="0.196076" C="0.292571" G="0.241485" T="0.269867"/>
      <pos A="0.264191" C="0.286895" G="0.286895" T="0.16202"/>
      <pos A="0.269867" C="0.275543" G="0.218781" T="0.235809"/>
      <pos A="0.343657" C="0.0939052" G="0.3096" T="0.252839"/>
      <pos A="0.224457" C="0.326628" G="0.144991" T="0.303924"/>
      <pos A="0.122286" C="0.275543" G="0.213105" T="0.389067"/>
    </motif>
    <motif db="0" id="M47" alt="O47" length="40" nsites="8" evalue="1.3e-003">
      <pos A="0.00308642" C="0.661523" G="0.00308642" T="0.332304"/>
      <pos A="0.00308642" C="0.661523" G="0.332304" T="0.00308642"/>
      <pos A="0.661523" C="0.00308642" G="0.332304" T="0.00308642"/>
      <pos A="0.00308642" C="0.00308642" G="0.990741" T="0.00308642"/>
      <pos A="0.00308642" C="0.00308642" G="0.332304" T="0.661523"/>
      <pos A="0.332304" C="0.00308642" G="0.661523" T="0.00308642"/>
      <pos A="0.332304" C="0.00308642" G="0.661523" T="0.00308642"/>
      <pos A="0.332304" C="0.00308642" G="0.661523" T="0.00308642"/>
      <pos A="0.00308642" C="0.00308642" G="0.661523" T="0.332304"/>
      <pos A="0.661523" C="0.332304" G="0.00308642" T="0.00308642"/>
      <pos A="0.332304" C="0.00308642" G="0.661523" T="0.00308642"/>
      <pos A="0.00308642" C="0.661523" G="0.332304" T="0.00308642"/>
      <pos A="0.00308642" C="0.990741" G="0.00308642" T="0.00308642"/>
      <pos A="0.00308642" C="0.990741" G="0.00308642" T="0.00308642"/>
      <pos A="0.332304" C="0.00308642" G="0.661523" T="0.00308642"/>
      <pos A="0.00308642" C="0.00308642" G="0.990741" T="0.00308642"/>
      <pos A="0.332304" C="0.661523" G="0.00308642" T="0.00308642"/>
      <pos A="0.332304" C="0.00308642" G="0.661523" T="0.00308642"/>
      <pos A="0.00308642" C="0.990741" G="0.00308642" T="0.00308642"/>
      <pos A="0.00308642" C="0.332304" G="0.00308642" T="0.661523"/>
      <pos A="0.332304" C="0.661523" G="0.00308642" T="0.00308642"/>
      <pos A="0.00308642" C="0.990741" G="0.00308642" T="0.00308642"/>
      <pos A="0.00308642" C="0.332304" G="0.00308642" T="0.661523"/>
      <pos A="0.661523" C="0.00308642" G="0.332304" T="0.00308642"/>
      <pos A="0.661523" C="0.00308642" G="0.332304" T="0.00308642"/>
      <pos A="0.332304" C="0.00308642" G="0.661523" T="0.00308642"/>
      <pos A="0.332304" C="0.00308642" G="0.661523" T="0.00308642"/>
      <pos A="0.00308642" C="0.990741" G="0.00308642" T="0.00308642"/>
      <pos A="0.00308642" C="0.661523" G="0.332304" T="0.00308642"/>
      <pos A="0.00308642" C="0.00308642" G="0.661523" T="0.332304"/>
      <pos A="0.332304" C="0.00308642" G="0.00308642" T="0.661523"/>
      <pos A="0.332304" C="0.00308642" G="0.00308642" T="0.661523"/>
      <pos A="0.00308642" C="0.332304" G="0.00308642" T="0.661523"/>
      <pos A="0.00308642" C="0.00308642" G="0.661523" T="0.332304"/>
      <pos A="0.00308642" C="0.00308642" G="0.990741" T="0.00308642"/>
      <pos A="0.332304" C="0.00308642" G="0.661523" T="0.00308642"/>
      <pos A="0.990741" C="0.00308642" G="0.00308642" T="0.00308642"/>
      <pos A="0.332304" C="0.00308642" G="0.661523" T="0.00308642"/>
      <pos A="0.00308642" C="0.332304" G="0.00308642" T="0.661523"/>
      <pos A="0.00308642" C="0.990741" G="0.00308642" T="0.00308642"/>
    </motif>
    <motif db="0" id="M48" alt="O48" length="40" nsites="8" evalue="1.3e-003">
      <pos A="0.286895" C="0.207429" G="0.320952" T="0.184724"/>
      <pos A="0.213105" C="0.167696" G="0.377714" T="0.241485"/>
      <pos A="0.179048" C="0.394743" G="0.218781" T="0.207429"/>
      <pos A="0.326628" C="0.173372" G="0.144991" T="0.355009"/>
      <pos A="0.1904" C="0.389067" G="0.241485" T="0.179048"/>
      <pos A="0.252839" C="0.139315" G="0.196076" T="0.411771"/>
      <pos A="0.122286" C="0.184724" G="0.355009" T="0.33798"/>
      <pos A="0.366361" C="0.179048" G="0.224457" T="0.230133"/>
      <pos A="0.286895" C="0.3096" G="0.167696" T="0.235809"/>
      <pos A="0.252839" C="0.218781" G="0.218781" T="0.3096"/>
      <pos A="0.241485" C="0.196076" G="0.286895" T="0.275543"/>
      <pos A="0.184724" C="0.440152" G="0.292571" T="0.0825531"/>
      <pos A="0.389067" C="0.1904" G="0.179048" T="0.241485"/>
      <pos A="0.201752" C="0.0939052" G="0.468532" T="0.235809"/>
      <pos A="0.224457" C="0.110933" G="0.275543" T="0.389067"/>
      <pos A="0.207429" C="0.275543" G="0.292571" T="0.224457"/>
      <pos A="0.3096" C="0.281219" G="0.179048" T="0.230133"/>
      <pos A="0.292571" C="0.360685" G="0.156343" T="0.1904"/>
      <pos A="0.213105" C="0.235809" G="0.247161" T="0.303924"/>
      <pos A="0.179048" C="0.264191" G="0.281219" T="0.275543"/>
      <pos A="0.071201" C="0.1904" G="0.406095" T="0.332304"/>
      <pos A="0.1904" C="0.127962" G="0.315276" T="0.366361"/>
      <pos A="0.343657" C="0.269867" G="0.167696" T="0.218781"/>
      <pos A="0.076877" C="0.258515" G="0.411771" T="0.252839"/>
      <pos A="0.389067" C="0.196076" G="0.156343" T="0.258515"/>
      <pos A="0.207429" C="0.332304" G="0.196076" T="0.264191"/>
      <pos A="0.411771" C="0.247161" G="0.105257" T="0.235809"/>
      <pos A="0.167696" C="0.207429" G="0.292571" T="0.332304"/>
      <pos A="0.451504" C="0.150667" G="0.258515" T="0.139315"/>
      <pos A="0.269867" C="0.230133" G="0.11661" T="0.38339"/>
      <pos A="0.275543" C="0.0541719" G="0.252839" T="0.417447"/>
      <pos A="0.110933" C="0.235809" G="0.366361" T="0.286895"/>
      <pos A="0.218781" C="0.360685" G="0.144991" T="0.275543"/>
      <pos A="0.241485" C="0.184724" G="0.372038" T="0.201752"/>
      <pos A="0.292571" C="0.275543" G="0.264191" T="0.167696"/>
      <pos A="0.252839" C="0.139315" G="0.298248" T="0.3096"/>
      <pos A="0.179048" C="0.264191" G="0.258515" T="0.298248"/>
      <pos A="0.400419" C="0.207429" G="0.11661" T="0.275543"/>
      <pos A="0.252839" C="0.16202" G="0.303924" T="0.281219"/>
      <pos A="0.110933" C="0.417447" G="0.372038" T="0.0995812"/>
    </motif>
    <motif db="0" id="M49" alt="O49" length="40" nsites="8" evalue="1.3e-003">
      <pos A="0.0825531" C="0.0995812" G="0.372038" T="0.445828"/>
      <pos A="0.196076" C="0.16202" G="0.38339" T="0.258515"/>
      <pos A="0.076877" C="0.377714" G="0.303924" T="0.241485"/>
      <pos A="0.275543" C="0.286895" G="0.201752" T="0.235809"/>
      <pos A="0.303924" C="0.349333" G="0.167696" T="0.179048"/>
      <pos A="0.372038" C="0.286895" G="0.241485" T="0.0995812"/>
      <pos A="0.355009" C="0.207429" G="0.224457" T="0.213105"/>
      <pos A="0.33798" C="0.11661" G="0.264191" T="0.281219"/>
      <pos A="0.286895" C="0.440152" G="0.213105" T="0.0598479"/>
      <pos A="0.389067" C="0.167696" G="0.218781" T="0.224457"/>
      <pos A="0.1904" C="0.235809" G="0.3096" T="0.264191"/>
      <pos A="0.349333" C="0.292571" G="0.133639" T="0.224457"/>
      <pos A="0.298248" C="0.286895" G="0.105257" T="0.3096"/>
      <pos A="0.235809" C="0.207429" G="0.252839" T="0.303924"/>
      <pos A="0.16202" C="0.16202" G="0.451504" T="0.224457"/>
      <pos A="0.224457" C="0.264191" G="0.3096" T="0.201752"/>
      <pos A="0.332304" C="0.235809" G="0.207429" T="0.224457"/>
      <pos A="0.076877" C="0.241485" G="0.303924" T="0.377714"/>
      <pos A="0.201752" C="0.144991" G="0.127962" T="0.525295"/>
      <pos A="0.252839" C="0.218781" G="0.213105" T="0.315276"/>
      <pos A="0.150667" C="0.292571" G="0.235809" T="0.320952"/>
      <pos A="0.224457" C="0.3096" G="0.139315" T="0.326628"/>
      <pos A="0.213105" C="0.127962" G="0.303924" T="0.355009"/>
      <pos A="0.258515" C="0.218781" G="0.230133" T="0.292571"/>
      <pos A="0.235809" C="0.247161" G="0.360685" T="0.156343"/>
      <pos A="0.264191" C="0.218781" G="0.241485" T="0.275543"/>
      <pos A="0.173372" C="0.1904" G="0.167696" T="0.468532"/>
      <pos A="0.1904" C="0.1904" G="0.349333" T="0.269867"/>
      <pos A="0.400419" C="0.201752" G="0.224457" T="0.173372"/>
      <pos A="0.286895" C="0.281219" G="0.150667" T="0.281219"/>
      <pos A="0.275543" C="0.332304" G="0.264191" T="0.127962"/>
      <pos A="0.349333" C="0.0995812" G="0.213105" T="0.33798"/>
      <pos A="0.179048" C="0.173372" G="0.428799" T="0.218781"/>
      <pos A="0.241485" C="0.230133" G="0.252839" T="0.275543"/>
      <pos A="0.218781" C="0.230133" G="0.286895" T="0.264191"/>
      <pos A="0.230133" C="0.230133" G="0.127962" T="0.411771"/>
      <pos A="0.224457" C="0.315276" G="0.247161" T="0.213105"/>
      <pos A="0.264191" C="0.133639" G="0.264191" T="0.33798"/>
      <pos A="0.122286" C="0.513942" G="0.173372" T="0.1904"/>
      <pos A="0.394743" C="0.1904" G="0.201752" T="0.213105"/>
    </motif>
    <motif db="0" id="M5" alt="O5" length="40" nsites="8" evalue="1.3e-003">
      <pos A="0.423123" C="0.071201" G="0.303924" T="0.201752"/>
      <pos A="0.326628" C="0.360685" G="0.11661" T="0.196076"/>
      <pos A="0.303924" C="0.0541719" G="0.366361" T="0.275543"/>
      <pos A="0.144991" C="0.258515" G="0.417447" T="0.179048"/>
      <pos A="0.252839" C="0.303924" G="0.139315" T="0.303924"/>
      <pos A="0.218781" C="0.241485" G="0.366361" T="0.173372"/>
      <pos A="0.0825531" C="0.417447" G="0.247161" T="0.252839"/>
      <pos A="0.235809" C="0.173372" G="0.326628" T="0.264191"/>
      <pos A="0.349333" C="0.110933" G="0.258515" T="0.281219"/>
      <pos A="0.269867" C="0.258515" G="0.235809" T="0.235809"/>
      <pos A="0.224457" C="0.343657" G="0.071201" T="0.360685"/>
      <pos A="0.1904" C="0.241485" G="0.230133" T="0.33798"/>
      <pos A="0.196076" C="0.196076" G="0.372038" T="0.235809"/>
      <pos A="0.224457" C="0.298248" G="0.16202" T="0.315276"/>
      <pos A="0.196076" C="0.167696" G="0.38339" T="0.252839"/>
      <pos A="0.0598479" C="0.315276" G="0.230133" T="0.394743"/>
      <pos A="0.184724" C="0.167696" G="0.247161" T="0.400419"/>
      <pos A="0.179048" C="0.264191" G="0.275543" T="0.281219"/>
      <pos A="0.298248" C="0.241485" G="0.201752" T="0.258515"/>
      <pos A="0.326628" C="0.224457" G="0.184724" T="0.264191"/>
      <pos A="0.372038" C="0.105257" G="0.207429" T="0.315276"/>
      <pos A="0.286895" C="0.173372" G="0.230133" T="0.3096"/>
      <pos A="0.320952" C="0.156343" G="0.292571" T="0.230133"/>
      <pos A="0.281219" C="0.269867" G="0.332304" T="0.11661"/>
      <pos A="0.428799" C="0.167696" G="0.207429" T="0.196076"/>
      <pos A="0.281219" C="0.184724" G="0.326628" T="0.207429"/>
      <pos A="0.315276" C="0.241485" G="0.3096" T="0.133639"/>
      <pos A="0.213105" C="0.252839" G="0.247161" T="0.286895"/>
      <pos A="0.201752" C="0.184724" G="0.235809" T="0.377714"/>
      <pos A="0.11661" C="0.326628" G="0.315276" T="0.241485"/>
      <pos A="0.360685" C="0.247161" G="0.247161" T="0.144991"/>
      <pos A="0.1904" C="0.247161" G="0.286895" T="0.275543"/>
      <pos A="0.360685" C="0.16202" G="0.224457" T="0.252839"/>
      <pos A="0.150667" C="0.440152" G="0.207429" T="0.201752"/>
      <pos A="0.292571" C="0.286895" G="0.150667" T="0.269867"/>
      <pos A="0.139315" C="0.258515" G="0.258515" T="0.343657"/>
      <pos A="0.230133" C="0.133639" G="0.332304" T="0.303924"/>
      <pos A="0.230133" C="0.252839" G="0.269867" T="0.247161"/>
      <pos A="0.252839" C="0.332304" G="0.241485" T="0.173372"/>
      <pos A="0.406095" C="0.1904" G="0.127962" T="0.275543"/>
    </motif>
    <motif db="0" id="M50" alt="O50" length="40" nsites="8" evalue="1.3e-003">
      <pos A="0.230133" C="0.372038" G="0.320952" T="0.076877"/>
      <pos A="0.224457" C="0.133639" G="0.264191" T="0.377714"/>
      <pos A="0.213105" C="0.269867" G="0.292571" T="0.224457"/>
      <pos A="0.201752" C="0.235809" G="0.394743" T="0.167696"/>
      <pos A="0.076877" C="0.315276" G="0.355009" T="0.252839"/>
      <pos A="0.343657" C="0.218781" G="0.11661" T="0.320952"/>
      <pos A="0.292571" C="0.241485" G="0.213105" T="0.252839"/>
      <pos A="0.247161" C="0.230133" G="0.247161" T="0.275543"/>
      <pos A="0.33798" C="0.122286" G="0.315276" T="0.224457"/>
      <pos A="0.207429" C="0.196076" G="0.428799" T="0.167696"/>
      <pos A="0.33798" C="0.292571" G="0.201752" T="0.167696"/>
      <pos A="0.372038" C="0.218781" G="0.213105" T="0.196076"/>
      <pos A="0.179048" C="0.150667" G="0.360685" T="0.3096"/>
      <pos A="0.38339" C="0.133639" G="0.201752" T="0.281219"/>
      <pos A="0.156343" C="0.45718" G="0.167696" T="0.218781"/>
      <pos A="0.286895" C="0.343657" G="0.0314677" T="0.33798"/>
      <pos A="0.179048" C="0.0825531" G="0.389067" T="0.349333"/>
      <pos A="0.326628" C="0.230133" G="0.286895" T="0.156343"/>
      <pos A="0.303924" C="0.201752" G="0.224457" T="0.269867"/>
      <pos A="0.127962" C="0.184724" G="0.315276" T="0.372038"/>
      <pos A="0.173372" C="0.235809" G="0.252839" T="0.33798"/>
      <pos A="0.281219" C="0.269867" G="0.207429" T="0.241485"/>
      <pos A="0.286895" C="0.201752" G="0.167696" T="0.343657"/>
      <pos A="0.252839" C="0.440152" G="0.133639" T="0.173372"/>
      <pos A="0.264191" C="0.139315" G="0.241485" T="0.355009"/>
      <pos A="0.133639" C="0.167696" G="0.366361" T="0.332304"/>
      <pos A="0.411771" C="0.122286" G="0.247161" T="0.218781"/>
      <pos A="0.201752" C="0.179048" G="0.411771" T="0.207429"/>
      <pos A="0.201752" C="0.292571" G="0.150667" T="0.355009"/>
      <pos A="0.144991" C="0.440152" G="0.207429" T="0.207429"/>
      <pos A="0.230133" C="0.230133" G="0.275543" T="0.264191"/>
      <pos A="0.0995812" C="0.213105" G="0.372038" T="0.315276"/>
      <pos A="0.167696" C="0.320952" G="0.218781" T="0.292571"/>
      <pos A="0.167696" C="0.269867" G="0.264191" T="0.298248"/>
      <pos A="0.286895" C="0.173372" G="0.201752" T="0.33798"/>
      <pos A="0.258515" C="0.1904" G="0.258515" T="0.292571"/>
      <pos A="0.207429" C="0.258515" G="0.349333" T="0.184724"/>
      <pos A="0.411771" C="0.218781" G="0.269867" T="0.0995812"/>
      <pos A="0.230133" C="0.144991" G="0.343657" T="0.281219"/>
      <pos A="0.315276" C="0.173372" G="0.144991" T="0.366361"/>
    </motif>
    <motif db="0" id="M52" alt="O52" length="40" nsites="8" evalue="1.3e-003">
      <pos A="0.00308642" C="0.00308642" G="0.990741" T="0.00308642"/>
      <pos A="0.990741" C="0.00308642" G="0.00308642" T="0.00308642"/>
      <pos A="0.00308642" C="0.00308642" G="0.00308642" T="0.990741"/>
      <pos A="0.00308642" C="0.990741" G="0.00308642" T="0.00308642"/>
      <pos A="0.990741" C="0.00308642" G="0.00308642" T="0.00308642"/>
      <pos A="0.00308642" C="0.00308642" G="0.00308642" T="0.990741"/>
      <pos A="0.00308642" C="0.00308642" G="0.00308642" T="0.990741"/>
      <pos A="0.00308642" C="0.00308642" G="0.00308642" T="0.990741"/>
      <pos A="0.00308642" C="0.00308642" G="0.00308642" T="0.990741"/>
      <pos A="0.00308642" C="0.00308642" G="0.990741" T="0.00308642"/>
      <pos A="0.00308642" C="0.00308642" G="0.990741" T="0.00308642"/>
      <pos A="0.00308642" C="0.00308642" G="0.00308642" T="0.990741"/>
      <pos A="0.00308642" C="0.00308642" G="0.00308642" T="0.990741"/>
      <pos A="0.990741" C="0.00308642" G="0.00308642" T="0.00308642"/>
      <pos A="0.00308642" C="0.00308642" G="0.990741" T="0.00308642"/>
      <pos A="0.00308642" C="0.00308642" G="0.00308642" T="0.990741"/>
      <pos A="0.990741" C="0.00308642" G="0.00308642" T="0.00308642"/>
      <pos A="0.00308642" C="0.00308642" G="0.990741" T="0.00308642"/>
      <pos A="0.00308642" C="0.00308642" G="0.990741" T="0.00308642"/>
      <pos A="0.00308642" C="0.00308642" G="0.990741" T="0.00308642"/>
      <pos A="0.00308642" C="0.00308642" G="0.990741" T="0.00308642"/>
      <pos A="0.990741" C="0.00308642" G="0.00308642" T="0.00308642"/>
      <pos A="0.990741" C="0.00308642" G="0.00308642" T="0.00308642"/>
      <pos A="0.00308642" C="0.990741" G="0.00308642" T="0.00308642"/>
      <pos A="0.00308642" C="0.00308642" G="0.00308642" T="0.990741"/>
      <pos A="0.00308642" C="0.00308642" G="0.00308642" T="0.990741"/>
      <pos A="0.00308642" C="0.00308642" G="0.00308642" T="0.990741"/>
      <pos A="0.990741" C="0.00308642" G="0.00308642" T="0.00308642"/>
      <pos A="0.00308642" C="0.990741" G="0.00308642" T="0.00308642"/>
      <pos A="0.00308642" C="0.990741" G="0.00308642" T="0.00308642"/>
      <pos A="0.00308642" C="0.00308642" G="0.00308642" T="0.990741"/>
      <pos A="0.00308642" C="0.00308642" G="0.990741" T="0.00308642"/>
      <pos A="0.00308642" C="0.00308642" G="0.990741" T="0.00308642"/>
      <pos A="0.00308642" C="0.00308642" G="0.00308642" T="0.990741"/>
      <pos A="0.00308642" C="0.990741" G="0.00308642" T="0.00308642"/>
      <pos A="0.00308642" C="0.990741" G="0.00308642" T="0.00308642"/>
      <pos A="0.00308642" C="0.00308642" G="0.00308642" T="0.990741"/>
      <pos A="0.00308642" C="0.00308642" G="0.990741" T="0.00308642"/>
      <pos A="0.00308642" C="0.00308642" G="0.00308642" T="0.990741"/>
      <pos A="0.00308642" C="0.00308642" G="0.990741" T="0.00308642"/>
    </motif>
    <motif db="0" id="M53" alt="O53" length="40" nsites="8" evalue="1.3e-003">
      <pos A="0.144991" C="0.241485" G="0.213105" T="0.400419"/>
      <pos A="0.33798" C="0.281219" G="0.144991" T="0.235809"/>
      <pos A="0.38339" C="0.213105" G="0.105257" T="0.298248"/>
      <pos A="0.133639" C="0.3096" G="0.38339" T="0.173372"/>
      <pos A="0.275543" C="0.133639" G="0.235809" T="0.355009"/>
      <pos A="0.292571" C="0.196076" G="0.377714" T="0.133639"/>
      <pos A="0.406095" C="0.144991" G="0.218781" T="0.230133"/>
      <pos A="0.0995812" C="0.258515" G="0.411771" T="0.230133"/>
      <pos A="0.224457" C="0.3096" G="0.179048" T="0.286895"/>
      <pos A="0.303924" C="0.167696" G="0.286895" T="0.241485"/>
      <pos A="0.241485" C="0.377714" G="0.156343" T="0.224457"/>
      <pos A="0.320952" C="0.275543" G="0.156343" T="0.247161"/>
      <pos A="0.156343" C="0.127962" G="0.377714" T="0.33798"/>
      <pos A="0.184724" C="0.326628" G="0.230133" T="0.258515"/>
      <pos A="0.332304" C="0.264191" G="0.213105" T="0.1904"/>
      <pos A="0.241485" C="0.139315" G="0.252839" T="0.366361"/>
      <pos A="0.207429" C="0.235809" G="0.252839" T="0.303924"/>
      <pos A="0.11661" C="0.326628" G="0.355009" T="0.201752"/>
      <pos A="0.16202" C="0.372038" G="0.218781" T="0.247161"/>
      <pos A="0.332304" C="0.071201" G="0.3096" T="0.286895"/>
      <pos A="0.275543" C="0.264191" G="0.315276" T="0.144991"/>
      <pos A="0.326628" C="0.252839" G="0.127962" T="0.292571"/>
      <pos A="0.179048" C="0.207429" G="0.258515" T="0.355009"/>
      <pos A="0.196076" C="0.303924" G="0.241485" T="0.258515"/>
      <pos A="0.150667" C="0.349333" G="0.156343" T="0.343657"/>
      <pos A="0.326628" C="0.281219" G="0.196076" T="0.196076"/>
      <pos A="0.366361" C="0.230133" G="0.156343" T="0.247161"/>
      <pos A="0.184724" C="0.179048" G="0.377714" T="0.258515"/>
      <pos A="0.207429" C="0.0882291" G="0.230133" T="0.474208"/>
      <pos A="0.33798" C="0.167696" G="0.411771" T="0.0825531"/>
      <pos A="0.292571" C="0.264191" G="0.252839" T="0.1904"/>
      <pos A="0.3096" C="0.179048" G="0.196076" T="0.315276"/>
      <pos A="0.33798" C="0.218781" G="0.241485" T="0.201752"/>
      <pos A="0.16202" C="0.326628" G="0.167696" T="0.343657"/>
      <pos A="0.167696" C="0.144991" G="0.366361" T="0.320952"/>
      <pos A="0.105257" C="0.247161" G="0.3096" T="0.33798"/>
      <pos A="0.235809" C="0.303924" G="0.218781" T="0.241485"/>
      <pos A="0.11661" C="0.224457" G="0.3096" T="0.349333"/>
      <pos A="0.298248" C="0.303924" G="0.144991" T="0.252839"/>
      <pos A="0.258515" C="0.252839" G="0.349333" T="0.139315"/>
    </motif>
    <motif db="0" id="M54" alt="O54" length="40" nsites="8" evalue="1.3e-003">
      <pos A="0.305755" C="0.050876" G="0.544703" T="0.0986657"/>
      <pos A="0.337615" C="0.146455" G="0.433194" T="0.0827358"/>
      <pos A="0.194245" C="0.401334" G="0.273895" T="0.130525"/>
      <pos A="0.353545" C="0.0668059" G="0.242035" T="0.337615"/>
      <pos A="0.146455" C="0.337615" G="0.289825" T="0.226105"/>
      <pos A="0.162385" C="0.385404" G="0.178315" T="0.273895"/>
      <pos A="0.289825" C="0.289825" G="0.0827358" T="0.337615"/>
      <pos A="0.0668059" C="0.560633" G="0.146455" T="0.226105"/>
      <pos A="0.178315" C="0.417264" G="0.210175" T="0.194245"/>
      <pos A="0.305755" C="0.273895" G="0.337615" T="0.0827358"/>
      <pos A="0.226105" C="0.257965" G="0.337615" T="0.178315"/>
      <pos A="0.210175" C="0.289825" G="0.242035" T="0.257965"/>
      <pos A="0.050876" C="0.401334" G="0.178315" T="0.369475"/>
      <pos A="0.162385" C="0.226105" G="0.353545" T="0.257965"/>
      <pos A="0.146455" C="0.385404" G="0.194245" T="0.273895"/>
      <pos A="0.0986657" C="0.226105" G="0.305755" T="0.369475"/>
      <pos A="0.257965" C="0.0827358" G="0.337615" T="0.321685"/>
      <pos A="0.0827358" C="0.257965" G="0.608423" T="0.050876"/>
      <pos A="0.305755" C="0.257965" G="0.289825" T="0.146455"/>
      <pos A="0.194245" C="0.433194" G="0.178315" T="0.194245"/>
      <pos A="0.146455" C="0.305755" G="0.0827358" T="0.465054"/>
      <pos A="0.0986657" C="0.114596" G="0.528773" T="0.257965"/>
      <pos A="0.194245" C="0.194245" G="0.289825" T="0.321685"/>
      <pos A="0.369475" C="0.210175" G="0.257965" T="0.162385"/>
      <pos A="0.289825" C="0.194245" G="0.289825" T="0.226105"/>
      <pos A="0.130525" C="0.194245" G="0.401334" T="0.273895"/>
      <pos A="0.353545" C="0.114596" G="0.273895" T="0.257965"/>
      <pos A="0.0190163" C="0.480984" G="0.417264" T="0.0827358"/>
      <pos A="0.289825" C="0.242035" G="0.257965" T="0.210175"/>
      <pos A="0.162385" C="0.162385" G="0.305755" T="0.369475"/>
      <pos A="0.369475" C="0.194245" G="0.194245" T="0.242035"/>
      <pos A="0.242035" C="0.417264" G="0.194245" T="0.146455"/>
      <pos A="0.305755" C="0.289825" G="0.194245" T="0.210175"/>
      <pos A="0.178315" C="0.178315" G="0.321685" T="0.321685"/>
      <pos A="0.242035" C="0.226105" G="0.305755" T="0.226105"/>
      <pos A="0.337615" C="0.0349462" G="0.130525" T="0.496914"/>
      <pos A="0.257965" C="0.417264" G="0.194245" T="0.130525"/>
      <pos A="0.480984" C="0.146455" G="0.226105" T="0.146455"/>
      <pos A="0.210175" C="0.050876" G="0.369475" T="0.369475"/>
      <pos A="0.146455" C="0.385404" G="0.337615" T="0.130525"/>
    </motif>
    <motif db="0" id="M55" alt="O55" length="40" nsites="8" evalue="1.3e-003">
      <pos A="0.213105" C="0.366361" G="0.0995812" T="0.320952"/>
      <pos A="0.258515" C="0.247161" G="0.406095" T="0.0882291"/>
      <pos A="0.3096" C="0.0995812" G="0.258515" T="0.332304"/>
      <pos A="0.0995812" C="0.275543" G="0.292571" T="0.332304"/>
      <pos A="0.252839" C="0.315276" G="0.11661" T="0.315276"/>
      <pos A="0.326628" C="0.127962" G="0.286895" T="0.258515"/>
      <pos A="0.110933" C="0.326628" G="0.258515" T="0.303924"/>
      <pos A="0.3096" C="0.167696" G="0.3096" T="0.213105"/>
      <pos A="0.213105" C="0.286895" G="0.275543" T="0.224457"/>
      <pos A="0.196076" C="0.298248" G="0.258515" T="0.247161"/>
      <pos A="0.230133" C="0.184724" G="0.468532" T="0.11661"/>
      <pos A="0.423123" C="0.315276" G="0.150667" T="0.110933"/>
      <pos A="0.360685" C="0.264191" G="0.196076" T="0.179048"/>
      <pos A="0.315276" C="0.218781" G="0.241485" T="0.224457"/>
      <pos A="0.264191" C="0.326628" G="0.11661" T="0.292571"/>
      <pos A="0.133639" C="0.144991" G="0.179048" T="0.542323"/>
      <pos A="0.179048" C="0.258515" G="0.235809" T="0.326628"/>
      <pos A="0.150667" C="0.286895" G="0.275543" T="0.286895"/>
      <pos A="0.315276" C="0.184724" G="0.281219" T="0.218781"/>
      <pos A="0.213105" C="0.252839" G="0.144991" T="0.389067"/>
      <pos A="0.167696" C="0.269867" G="0.269867" T="0.292571"/>
      <pos A="0.326628" C="0.133639" G="0.292571" T="0.247161"/>
      <pos A="0.179048" C="0.247161" G="0.235809" T="0.33798"/>
      <pos A="0.179048" C="0.201752" G="0.366361" T="0.252839"/>
      <pos A="0.286895" C="0.235809" G="0.167696" T="0.3096"/>
      <pos A="0.332304" C="0.264191" G="0.3096" T="0.0939052"/>
      <pos A="0.417447" C="0.235809" G="0.213105" T="0.133639"/>
      <pos A="0.247161" C="0.230133" G="0.201752" T="0.320952"/>
      <pos A="0.16202" C="0.286895" G="0.286895" T="0.264191"/>
      <pos A="0.252839" C="0.110933" G="0.38339" T="0.252839"/>
      <pos A="0.207429" C="0.156343" G="0.440152" T="0.196076"/>
      <pos A="0.241485" C="0.264191" G="0.281219" T="0.213105"/>
      <pos A="0.1904" C="0.179048" G="0.326628" T="0.303924"/>
      <pos A="0.303924" C="0.156343" G="0.252839" T="0.286895"/>
      <pos A="0.292571" C="0.389067" G="0.0995812" T="0.218781"/>
      <pos A="0.33798" C="0.0939052" G="0.139315" T="0.428799"/>
      <pos A="0.0995812" C="0.411771" G="0.269867" T="0.218781"/>
      <pos A="0.139315" C="0.360685" G="0.196076" T="0.303924"/>
      <pos A="0.326628" C="0.156343" G="0.230133" T="0.286895"/>
      <pos A="0.218781" C="0.298248" G="0.264191" T="0.218781"/>
    </motif>
    <motif db="0" id="M57" alt="O57" length="40" nsites="8" evalue="1.3e-003">
      <pos A="0.00308642" C="0.25" G="0.414609" T="0.332304"/>
      <pos A="0.00308642" C="0.25" G="0.0853906" T="0.661523"/>
      <pos A="0.00308642" C="0.25" G="0.414609" T="0.332304"/>
      <pos A="0.0853906" C="0.332304" G="0.25" T="0.332304"/>
      <pos A="0.00308642" C="0.579218" G="0.167696" T="0.25"/>
      <pos A="0.661523" C="0.00308642" G="0.0853906" T="0.25"/>
      <pos A="0.00308642" C="0.826131" G="0.167696" T="0.00308642"/>
      <pos A="0.332304" C="0.25" G="0.332304" T="0.0853906"/>
      <pos A="0.167696" C="0.25" G="0.332304" T="0.25"/>
      <pos A="0.661523" C="0.0853906" G="0.0853906" T="0.167696"/>
      <pos A="0.167696" C="0.496914" G="0.25" T="0.0853906"/>
      <pos A="0.167696" C="0.332304" G="0.167696" T="0.332304"/>
      <pos A="0.579218" C="0.25" G="0.00308642" T="0.167696"/>
      <pos A="0.332304" C="0.167696" G="0.167696" T="0.332304"/>
      <pos A="0.0853906" C="0.496914" G="0.0853906" T="0.332304"/>
      <pos A="0.332304" C="0.25" G="0.167696" T="0.25"/>
      <pos A="0.00308642" C="0.414609" G="0.0853906" T="0.496914"/>
      <pos A="0.414609" C="0.167696" G="0.0853906" T="0.332304"/>
      <pos A="0.00308642" C="0.00308642" G="0.25" T="0.743827"/>
      <pos A="0.167696" C="0.414609" G="0.0853906" T="0.332304"/>
      <pos A="0.496914" C="0.25" G="0.00308642" T="0.25"/>
      <pos A="0.167696" C="0.00308642" G="0.0853906" T="0.743827"/>
      <pos A="0.167696" C="0.00308642" G="0.496914" T="0.332304"/>
      <pos A="0.0853906" C="0.332304" G="0.0853906" T="0.496914"/>
      <pos A="0.496914" C="0.0853906" G="0.0853906" T="0.332304"/>
      <pos A="0.00308642" C="0.00308642" G="0.25" T="0.743827"/>
      <pos A="0.167696" C="0.25" G="0.00308642" T="0.579218"/>
      <pos A="0.00308642" C="0.579218" G="0.0853906" T="0.332304"/>
      <pos A="0.167696" C="0.414609" G="0.25" T="0.167696"/>
      <pos A="0.167696" C="0.167696" G="0.167696" T="0.496914"/>
      <pos A="0.332304" C="0.332304" G="0.167696" T="0.167696"/>
      <pos A="0.332304" C="0.00308642" G="0.414609" T="0.25"/>
      <pos A="0.332304" C="0.167696" G="0.0853906" T="0.414609"/>
      <pos A="0.25" C="0.167696" G="0.0853906" T="0.496914"/>
      <pos A="0.332304" C="0.00308642" G="0.25" T="0.414609"/>
      <pos A="0.167696" C="0.0853906" G="0.579218" T="0.167696"/>
      <pos A="0.25" C="0.0853906" G="0.332304" T="0.332304"/>
      <pos A="0.0853906" C="0.0853906" G="0.332304" T="0.496914"/>
      <pos A="0.167696" C="0.167696" G="0.0853906" T="0.579218"/>
      <pos A="0.0853906" C="0.332304" G="0.00308642" T="0.579218"/>
    </motif>
    <motif db="0" id="M58" alt="O58" length="40" nsites="8" evalue="1.3e-003">
      <pos A="0.541807" C="0.137767" G="0.18266" T="0.137767"/>
      <pos A="0.272446" C="0.18266" G="0.496914" T="0.0479802"/>
      <pos A="0.18266" C="0.31734" G="0.496914" T="0.00308642"/>
      <pos A="0.0928731" C="0.31734" G="0.0928731" T="0.496914"/>
      <pos A="0.0928731" C="0.362233" G="0.18266" T="0.362233"/>
      <pos A="0.00308642" C="0.362233" G="0.45202" T="0.18266"/>
      <pos A="0.227554" C="0.362233" G="0.272446" T="0.137767"/>
      <pos A="0.45202" C="0.137767" G="0.407127" T="0.00308642"/>
      <pos A="0.496914" C="0.137767" G="0.272446" T="0.0928731"/>
      <pos A="0.227554" C="0.407127" G="0.137767" T="0.227554"/>
      <pos A="0.227554" C="0.31734" G="0.362233" T="0.0928731"/>
      <pos A="0.00308642" C="0.227554" G="0.766274" T="0.00308642"/>
      <pos A="0.137767" C="0.407127" G="0.00308642" T="0.45202"/>
      <pos A="0.137767" C="0.0479802" G="0.676487" T="0.137767"/>
      <pos A="0.18266" C="0.227554" G="0.227554" T="0.362233"/>
      <pos A="0.137767" C="0.0928731" G="0.18266" T="0.5867"/>
      <pos A="0.0928731" C="0.45202" G="0.18266" T="0.272446"/>
      <pos A="0.0479802" C="0.31734" G="0.45202" T="0.18266"/>
      <pos A="0.0479802" C="0.0928731" G="0.5867" T="0.272446"/>
      <pos A="0.31734" C="0.18266" G="0.496914" T="0.00308642"/>
      <pos A="0.31734" C="0.227554" G="0.227554" T="0.227554"/>
      <pos A="0.0928731" C="0.227554" G="0.5867" T="0.0928731"/>
      <pos A="0.31734" C="0.18266" G="0.362233" T="0.137767"/>
      <pos A="0.00308642" C="0.31734" G="0.31734" T="0.362233"/>
      <pos A="0.45202" C="0.362233" G="0.0928731" T="0.0928731"/>
      <pos A="0.496914" C="0.137767" G="0.31734" T="0.0479802"/>
      <pos A="0.18266" C="0.227554" G="0.407127" T="0.18266"/>
      <pos A="0.31734" C="0.18266" G="0.31734" T="0.18266"/>
      <pos A="0.227554" C="0.18266" G="0.407127" T="0.18266"/>
      <pos A="0.272446" C="0.00308642" G="0.272446" T="0.45202"/>
      <pos A="0.272446" C="0.137767" G="0.362233" T="0.227554"/>
      <pos A="0.31734" C="0.137767" G="0.407127" T="0.137767"/>
      <pos A="0.45202" C="0.0479802" G="0.362233" T="0.137767"/>
      <pos A="0.407127" C="0.45202" G="0.137767" T="0.00308642"/>
      <pos A="0.272446" C="0.407127" G="0.227554" T="0.0928731"/>
      <pos A="0.0928731" C="0.0928731" G="0.5867" T="0.227554"/>
      <pos A="0.272446" C="0.496914" G="0.0928731" T="0.137767"/>
      <pos A="0.137767" C="0.227554" G="0.541807" T="0.0928731"/>
      <pos A="0.227554" C="0.0479802" G="0.272446" T="0.45202"/>
      <pos A="0.0928731" C="0.18266" G="0.227554" T="0.496914"/>
    </motif>
    <motif db="0" id="M59" alt="O59" length="40" nsites="8" evalue="1.3e-003">
      <pos A="0.241485" C="0.264191" G="0.258515" T="0.235809"/>
      <pos A="0.213105" C="0.247161" G="0.303924" T="0.235809"/>
      <pos A="0.1904" C="0.343657" G="0.196076" T="0.269867"/>
      <pos A="0.207429" C="0.247161" G="0.173372" T="0.372038"/>
      <pos A="0.33798" C="0.252839" G="0.201752" T="0.207429"/>
      <pos A="0.196076" C="0.33798" G="0.127962" T="0.33798"/>
      <pos A="0.235809" C="0.343657" G="0.213105" T="0.207429"/>
      <pos A="0.230133" C="0.252839" G="0.298248" T="0.218781"/>
      <pos A="0.38339" C="0.139315" G="0.16202" T="0.315276"/>
      <pos A="0.315276" C="0.201752" G="0.349333" T="0.133639"/>
      <pos A="0.264191" C="0.11661" G="0.366361" T="0.252839"/>
      <pos A="0.213105" C="0.0995812" G="0.292571" T="0.394743"/>
      <pos A="0.213105" C="0.213105" G="0.3096" T="0.264191"/>
      <pos A="0.343657" C="0.3096" G="0.218781" T="0.127962"/>
      <pos A="0.230133" C="0.150667" G="0.235809" T="0.38339"/>
      <pos A="0.235809" C="0.252839" G="0.224457" T="0.286895"/>
      <pos A="0.303924" C="0.133639" G="0.252839" T="0.3096"/>
      <pos A="0.0371437" C="0.252839" G="0.411771" T="0.298248"/>
      <pos A="0.366361" C="0.150667" G="0.144991" T="0.33798"/>
      <pos A="0.144991" C="0.184724" G="0.343657" T="0.326628"/>
      <pos A="0.286895" C="0.292571" G="0.207429" T="0.213105"/>
      <pos A="0.252839" C="0.320952" G="0.173372" T="0.252839"/>
      <pos A="0.247161" C="0.173372" G="0.332304" T="0.247161"/>
      <pos A="0.173372" C="0.230133" G="0.320952" T="0.275543"/>
      <pos A="0.252839" C="0.315276" G="0.11661" T="0.315276"/>
      <pos A="0.258515" C="0.247161" G="0.218781" T="0.275543"/>
      <pos A="0.366361" C="0.275543" G="0.196076" T="0.16202"/>
      <pos A="0.303924" C="0.366361" G="0.213105" T="0.11661"/>
      <pos A="0.389067" C="0.281219" G="0.150667" T="0.179048"/>
      <pos A="0.184724" C="0.201752" G="0.474208" T="0.139315"/>
      <pos A="0.196076" C="0.133639" G="0.343657" T="0.326628"/>
      <pos A="0.218781" C="0.275543" G="0.264191" T="0.241485"/>
      <pos A="0.16202" C="0.0541719" G="0.406095" T="0.377714"/>
      <pos A="0.423123" C="0.179048" G="0.156343" T="0.241485"/>
      <pos A="0.303924" C="0.258515" G="0.264191" T="0.173372"/>
      <pos A="0.247161" C="0.38339" G="0.0939052" T="0.275543"/>
      <pos A="0.235809" C="0.167696" G="0.184724" T="0.411771"/>
      <pos A="0.0882291" C="0.360685" G="0.320952" T="0.230133"/>
      <pos A="0.241485" C="0.150667" G="0.235809" T="0.372038"/>
      <pos A="0.3096" C="0.264191" G="0.286895" T="0.139315"/>
    </motif>
    <motif db="0" id="M6" alt="O6" length="40" nsites="8" evalue="1.3e-003">
      <pos A="0.167696" C="0.661523" G="0.167696" T="0.00308642"/>
      <pos A="0.25" C="0.496914" G="0.00308642" T="0.25"/>
      <pos A="0.25" C="0.00308642" G="0.332304" T="0.414609"/>
      <pos A="0.0853906" C="0.661523" G="0.0853906" T="0.167696"/>
      <pos A="0.25" C="0.0853906" G="0.167696" T="0.496914"/>
      <pos A="0.0853906" C="0.25" G="0.167696" T="0.496914"/>
      <pos A="0.167696" C="0.25" G="0.0853906" T="0.496914"/>
      <pos A="0.332304" C="0.0853906" G="0.00308642" T="0.579218"/>
      <pos A="0.25" C="0.0853906" G="0.167696" T="0.496914"/>
      <pos A="0.414609" C="0.167696" G="0.167696" T="0.25"/>
      <pos A="0.167696" C="0.167696" G="0.25" T="0.414609"/>
      <pos A="0.496914" C="0.00308642" G="0.00308642" T="0.496914"/>
      <pos A="0.0853906" C="0.167696" G="0.00308642" T="0.743827"/>
      <pos A="0.167696" C="0.414609" G="0.332304" T="0.0853906"/>
      <pos A="0.00308642" C="0.579218" G="0.0853906" T="0.332304"/>
      <pos A="0.579218" C="0.00308642" G="0.25" T="0.167696"/>
      <pos A="0.0853906" C="0.414609" G="0.0853906" T="0.414609"/>
      <pos A="0.25" C="0.25" G="0.25" T="0.25"/>
      <pos A="0.0853906" C="0.00308642" G="0.332304" T="0.579218"/>
      <pos A="0.414609" C="0.167696" G="0.25" T="0.167696"/>
      <pos A="0.332304" C="0.167696" G="0.332304" T="0.167696"/>
      <pos A="0.332304" C="0.167696" G="0.332304" T="0.167696"/>
      <pos A="0.167696" C="0.167696" G="0.414609" T="0.25"/>
      <pos A="0.0853906" C="0.167696" G="0.25" T="0.496914"/>
      <pos A="0.167696" C="0.0853906" G="0.332304" T="0.414609"/>
      <pos A="0.0853906" C="0.414609" G="0.25" T="0.25"/>
      <pos A="0.0853906" C="0.661523" G="0.0853906" T="0.167696"/>
      <pos A="0.332304" C="0.332304" G="0.0853906" T="0.25"/>
      <pos A="0.332304" C="0.25" G="0.25" T="0.167696"/>
      <pos A="0.743827" C="0.00308642" G="0.00308642" T="0.25"/>
      <pos A="0.496914" C="0.0853906" G="0.332304" T="0.0853906"/>
      <pos A="0.414609" C="0.25" G="0.167696" T="0.167696"/>
      <pos A="0.496914" C="0.0853906" G="0.167696" T="0.25"/>
      <pos A="0.332304" C="0.0853906" G="0.414609" T="0.167696"/>
      <pos A="0.0853906" C="0.0853906" G="0.332304" T="0.496914"/>
      <pos A="0.332304" C="0.414609" G="0.0853906" T="0.167696"/>
      <pos A="0.25" C="0.0853906" G="0.414609" T="0.25"/>
      <pos A="0.25" C="0.0853906" G="0.332304" T="0.332304"/>
      <pos A="0.496914" C="0.25" G="0.167696" T="0.0853906"/>
      <pos A="0.332304" C="0.167696" G="0.0853906" T="0.414609"/>
    </motif>
    <motif db="0" id="M61" alt="O61" length="40" nsites="8" evalue="1.3e-003">
      <pos A="0.25" C="0.167696" G="0.291153" T="0.291153"/>
      <pos A="0.0716731" C="0.346022" G="0.455761" T="0.126543"/>
      <pos A="0.181413" C="0.30487" G="0.0579565" T="0.455761"/>
      <pos A="0.222565" C="0.222565" G="0.19513" T="0.359739"/>
      <pos A="0.359739" C="0.222565" G="0.222565" T="0.19513"/>
      <pos A="0.428327" C="0.291153" G="0.181413" T="0.0991081"/>
      <pos A="0.291153" C="0.126543" G="0.30487" T="0.277435"/>
      <pos A="0.277435" C="0.222565" G="0.208847" T="0.291153"/>
      <pos A="0.167696" C="0.346022" G="0.291153" T="0.19513"/>
      <pos A="0.277435" C="0.277435" G="0.318587" T="0.126543"/>
      <pos A="0.181413" C="0.126543" G="0.496914" T="0.19513"/>
      <pos A="0.236282" C="0.346022" G="0.332304" T="0.0853906"/>
      <pos A="0.0991081" C="0.387174" G="0.291153" T="0.222565"/>
      <pos A="0.208847" C="0.263718" G="0.25" T="0.277435"/>
      <pos A="0.181413" C="0.208847" G="0.277435" T="0.332304"/>
      <pos A="0.25" C="0.236282" G="0.263718" T="0.25"/>
      <pos A="0.222565" C="0.0579565" G="0.5655" T="0.153978"/>
      <pos A="0.524349" C="0.126543" G="0.153978" T="0.19513"/>
      <pos A="0.044239" C="0.167696" G="0.455761" T="0.332304"/>
      <pos A="0.263718" C="0.359739" G="0.19513" T="0.181413"/>
      <pos A="0.181413" C="0.222565" G="0.524349" T="0.0716731"/>
      <pos A="0.112826" C="0.25" G="0.387174" T="0.25"/>
      <pos A="0.167696" C="0.0853906" G="0.414609" T="0.332304"/>
      <pos A="0.167696" C="0.236282" G="0.318587" T="0.277435"/>
      <pos A="0.414609" C="0.19513" G="0.291153" T="0.0991081"/>
      <pos A="0.0991081" C="0.373457" G="0.30487" T="0.222565"/>
      <pos A="0.236282" C="0.400892" G="0.0853906" T="0.277435"/>
      <pos A="0.387174" C="0.236282" G="0.140261" T="0.236282"/>
      <pos A="0.19513" C="0.236282" G="0.496914" T="0.0716731"/>
      <pos A="0.291153" C="0.373457" G="0.236282" T="0.0991081"/>
      <pos A="0.208847" C="0.332304" G="0.277435" T="0.181413"/>
      <pos A="0.208847" C="0.208847" G="0.25" T="0.332304"/>
      <pos A="0.291153" C="0.25" G="0.277435" T="0.181413"/>
      <pos A="0.346022" C="0.222565" G="0.222565" T="0.208847"/>
      <pos A="0.167696" C="0.524349" G="0.181413" T="0.126543"/>
      <pos A="0.30487" C="0.181413" G="0.19513" T="0.318587"/>
      <pos A="0.25" C="0.263718" G="0.277435" T="0.208847"/>
      <pos A="0.25" C="0.30487" G="0.0853906" T="0.359739"/>
      <pos A="0.0853906" C="0.0991081" G="0.414609" T="0.400892"/>
      <pos A="0.332304" C="0.332304" G="0.263718" T="0.0716731"/>
    </motif>
    <motif db="0" id="M62" alt="O62" length="40" nsites="8" evalue="1.3e-003">
      <pos A="0.287037" C="0.114198" G="0.311728" T="0.287037"/>
      <pos A="0.311728" C="0.373457" G="0.25" T="0.0648148"/>
      <pos A="0.42284" C="0.200617" G="0.138889" T="0.237654"/>
      <pos A="0.0771605" C="0.33642" G="0.459877" T="0.126543"/>
      <pos A="0.225309" C="0.299383" G="0.151235" T="0.324074"/>
      <pos A="0.126543" C="0.200617" G="0.472222" T="0.200617"/>
      <pos A="0.262346" C="0.287037" G="0.299383" T="0.151235"/>
      <pos A="0.33642" C="0.311728" G="0.126543" T="0.225309"/>
      <pos A="0.385802" C="0.373457" G="0.151235" T="0.0895062"/>
      <pos A="0.262346" C="0.274691" G="0.33642" T="0.126543"/>
      <pos A="0.274691" C="0.138889" G="0.33642" T="0.25"/>
      <pos A="0.200617" C="0.373457" G="0.114198" T="0.311728"/>
      <pos A="0.151235" C="0.42284" G="0.16358" T="0.262346"/>
      <pos A="0.151235" C="0.410494" G="0.0524691" T="0.385802"/>
      <pos A="0.447531" C="0.0401235" G="0.151235" T="0.361111"/>
      <pos A="0.0648148" C="0.188272" G="0.435185" T="0.311728"/>
      <pos A="0.237654" C="0.237654" G="0.262346" T="0.262346"/>
      <pos A="0.188272" C="0.101852" G="0.472222" T="0.237654"/>
      <pos A="0.200617" C="0.287037" G="0.151235" T="0.361111"/>
      <pos A="0.287037" C="0.472222" G="0.0895062" T="0.151235"/>
      <pos A="0.237654" C="0.361111" G="0.16358" T="0.237654"/>
      <pos A="0.225309" C="0.175926" G="0.324074" T="0.274691"/>
      <pos A="0.225309" C="0.0895062" G="0.237654" T="0.447531"/>
      <pos A="0.262346" C="0.299383" G="0.188272" T="0.25"/>
      <pos A="0.595679" C="0.175926" G="0.151235" T="0.0771605"/>
      <pos A="0.212963" C="0.274691" G="0.398148" T="0.114198"/>
      <pos A="0.188272" C="0.287037" G="0.287037" T="0.237654"/>
      <pos A="0.385802" C="0.484568" G="0.0648148" T="0.0648148"/>
      <pos A="0.126543" C="0.348765" G="0.212963" T="0.311728"/>
      <pos A="0.151235" C="0.274691" G="0.188272" T="0.385802"/>
      <pos A="0.385802" C="0.101852" G="0.212963" T="0.299383"/>
      <pos A="0.262346" C="0.175926" G="0.25" T="0.311728"/>
      <pos A="0.299383" C="0.324074" G="0.138889" T="0.237654"/>
      <pos A="0.0771605" C="0.311728" G="0.274691" T="0.33642"/>
      <pos A="0.324074" C="0.188272" G="0.225309" T="0.262346"/>
      <pos A="0.274691" C="0.225309" G="0.274691" T="0.225309"/>
      <pos A="0.274691" C="0.299383" G="0.200617" T="0.225309"/>
      <pos A="0.262346" C="0.287037" G="0.114198" T="0.33642"/>
      <pos A="0.262346" C="0.324074" G="0.262346" T="0.151235"/>
      <pos A="0.274691" C="0.16358" G="0.299383" T="0.262346"/>
    </motif>
    <motif db="0" id="M63" alt="O63" length="40" nsites="8" evalue="1.3e-003">
      <pos A="0.332304" C="0.332304" G="0.134773" T="0.200617"/>
      <pos A="0.0689304" C="0.266461" G="0.266461" T="0.398148"/>
      <pos A="0.134773" C="0.200617" G="0.134773" T="0.529835"/>
      <pos A="0.0689304" C="0.0689304" G="0.529835" T="0.332304"/>
      <pos A="0.661523" C="0.00308642" G="0.266461" T="0.0689304"/>
      <pos A="0.134773" C="0.0689304" G="0.332304" T="0.463992"/>
      <pos A="0.332304" C="0.200617" G="0.134773" T="0.332304"/>
      <pos A="0.134773" C="0.200617" G="0.463992" T="0.200617"/>
      <pos A="0.00308642" C="0.398148" G="0.398148" T="0.200617"/>
      <pos A="0.00308642" C="0.266461" G="0.00308642" T="0.727366"/>
      <pos A="0.00308642" C="0.0689304" G="0.200617" T="0.727366"/>
      <pos A="0.00308642" C="0.332304" G="0.134773" T="0.529835"/>
      <pos A="0.398148" C="0.463992" G="0.0689304" T="0.0689304"/>
      <pos A="0.00308642" C="0.266461" G="0.398148" T="0.332304"/>
      <pos A="0.200617" C="0.200617" G="0.332304" T="0.266461"/>
      <pos A="0.134773" C="0.332304" G="0.134773" T="0.398148"/>
      <pos A="0.00308642" C="0.463992" G="0.529835" T="0.00308642"/>
      <pos A="0.332304" C="0.0689304" G="0.200617" T="0.398148"/>
      <pos A="0.0689304" C="0.0689304" G="0.529835" T="0.332304"/>
      <pos A="0.00308642" C="0.266461" G="0.463992" T="0.266461"/>
      <pos A="0.134773" C="0.00308642" G="0.595679" T="0.266461"/>
      <pos A="0.463992" C="0.00308642" G="0.332304" T="0.200617"/>
      <pos A="0.266461" C="0.332304" G="0.266461" T="0.134773"/>
      <pos A="0.332304" C="0.134773" G="0.266461" T="0.266461"/>
      <pos A="0.0689304" C="0.00308642" G="0.332304" T="0.595679"/>
      <pos A="0.0689304" C="0.00308642" G="0.529835" T="0.398148"/>
      <pos A="0.332304" C="0.0689304" G="0.134773" T="0.463992"/>
      <pos A="0.266461" C="0.266461" G="0.266461" T="0.200617"/>
      <pos A="0.332304" C="0.398148" G="0.266461" T="0.00308642"/>
      <pos A="0.134773" C="0.332304" G="0.134773" T="0.398148"/>
      <pos A="0.0689304" C="0.398148" G="0.00308642" T="0.529835"/>
      <pos A="0.727366" C="0.0689304" G="0.134773" T="0.0689304"/>
      <pos A="0.0689304" C="0.200617" G="0.529835" T="0.200617"/>
      <pos A="0.200617" C="0.398148" G="0.200617" T="0.200617"/>
      <pos A="0.134773" C="0.463992" G="0.0689304" T="0.332304"/>
      <pos A="0.200617" C="0.661523" G="0.0689304" T="0.0689304"/>
      <pos A="0.266461" C="0.332304" G="0.200617" T="0.200617"/>
      <pos A="0.463992" C="0.00308642" G="0.266461" T="0.266461"/>
      <pos A="0.134773" C="0.398148" G="0.332304" T="0.134773"/>
      <pos A="0.266461" C="0.134773" G="0.134773" T="0.463992"/>
    </motif>
    <motif db="0" id="M64" alt="O64" length="40" nsites="8" evalue="1.3e-003">
      <pos A="0.25" C="0.25" G="0.00308642" T="0.496914"/>
      <pos A="0.25" C="0.00308642" G="0.00308642" T="0.743827"/>
      <pos A="0.496914" C="0.00308642" G="0.25" T="0.25"/>
      <pos A="0.496914" C="0.00308642" G="0.496914" T="0.00308642"/>
      <pos A="0.25" C="0.25" G="0.496914" T="0.00308642"/>
      <pos A="0.00308642" C="0.00308642" G="0.990741" T="0.00308642"/>
      <pos A="0.00308642" C="0.00308642" G="0.496914" T="0.496914"/>
      <pos A="0.496914" C="0.00308642" G="0.25" T="0.25"/>
      <pos A="0.25" C="0.00308642" G="0.496914" T="0.25"/>
      <pos A="0.743827" C="0.00308642" G="0.25" T="0.00308642"/>
      <pos A="0.00308642" C="0.25" G="0.743827" T="0.00308642"/>
      <pos A="0.990741" C="0.00308642" G="0.00308642" T="0.00308642"/>
      <pos A="0.00308642" C="0.00308642" G="0.496914" T="0.496914"/>
      <pos A="0.00308642" C="0.00308642" G="0.00308642" T="0.990741"/>
      <pos A="0.00308642" C="0.00308642" G="0.743827" T="0.25"/>
      <pos A="0.00308642" C="0.743827" G="0.25" T="0.00308642"/>
      <pos A="0.25" C="0.00308642" G="0.00308642" T="0.743827"/>
      <pos A="0.25" C="0.496914" G="0.25" T="0.00308642"/>
      <pos A="0.496914" C="0.00308642" G="0.496914" T="0.00308642"/>
      <pos A="0.00308642" C="0.00308642" G="0.25" T="0.743827"/>
      <pos A="0.743827" C="0.00308642" G="0.25" T="0.00308642"/>
      <pos A="0.990741" C="0.00308642" G="0.00308642" T="0.00308642"/>
      <pos A="0.743827" C="0.00308642" G="0.25" T="0.00308642"/>
      <pos A="0.00308642" C="0.25" G="0.743827" T="0.00308642"/>
      <pos A="0.743827" C="0.25" G="0.00308642" T="0.00308642"/>
      <pos A="0.00308642" C="0.00308642" G="0.00308642" T="0.990741"/>
      <pos A="0.00308642" C="0.25" G="0.496914" T="0.25"/>
      <pos A="0.743827" C="0.00308642" G="0.00308642" T="0.25"/>
      <pos A="0.00308642" C="0.496914" G="0.25" T="0.25"/>
      <pos A="0.990741" C="0.00308642" G="0.00308642" T="0.00308642"/>
      <pos A="0.743827" C="0.00308642" G="0.00308642" T="0.25"/>
      <pos A="0.00308642" C="0.25" G="0.743827" T="0.00308642"/>
      <pos A="0.25" C="0.496914" G="0.00308642" T="0.25"/>
      <pos A="0.00308642" C="0.25" G="0.00308642" T="0.743827"/>
      <pos A="0.25" C="0.00308642" G="0.743827" T="0.00308642"/>
      <pos A="0.00308642" C="0.743827" G="0.00308642" T="0.25"/>
      <pos A="0.00308642" C="0.00308642" G="0.25" T="0.743827"/>
      <pos A="0.00308642" C="0.00308642" G="0.743827" T="0.25"/>
      <pos A="0.25" C="0.00308642" G="0.00308642" T="0.743827"/>
      <pos A="0.25" C="0.743827" G="0.00308642" T="0.00308642"/>
    </motif>
    <motif db="0" id="M66" alt="O66" length="40" nsites="8" evalue="1.3e-003">
      <pos A="0.661523" C="0.00308642" G="0.332304" T="0.00308642"/>
      <pos A="0.00308642" C="0.661523" G="0.332304" T="0.00308642"/>
      <pos A="0.00308642" C="0.661523" G="0.332304" T="0.00308642"/>
      <pos A="0.00308642" C="0.661523" G="0.00308642" T="0.332304"/>
      <pos A="0.332304" C="0.00308642" G="0.00308642" T="0.661523"/>
      <pos A="0.00308642" C="0.332304" G="0.332304" T="0.332304"/>
      <pos A="0.00308642" C="0.661523" G="0.332304" T="0.00308642"/>
      <pos A="0.00308642" C="0.661523" G="0.332304" T="0.00308642"/>
      <pos A="0.332304" C="0.661523" G="0.00308642" T="0.00308642"/>
      <pos A="0.00308642" C="0.00308642" G="0.00308642" T="0.990741"/>
      <pos A="0.332304" C="0.332304" G="0.00308642" T="0.332304"/>
      <pos A="0.332304" C="0.00308642" G="0.332304" T="0.332304"/>
      <pos A="0.00308642" C="0.00308642" G="0.332304" T="0.661523"/>
      <pos A="0.00308642" C="0.00308642" G="0.661523" T="0.332304"/>
      <pos A="0.332304" C="0.332304" G="0.332304" T="0.00308642"/>
      <pos A="0.332304" C="0.332304" G="0.00308642" T="0.332304"/>
      <pos A="0.332304" C="0.00308642" G="0.332304" T="0.332304"/>
      <pos A="0.00308642" C="0.332304" G="0.00308642" T="0.661523"/>
      <pos A="0.00308642" C="0.00308642" G="0.00308642" T="0.990741"/>
      <pos A="0.00308642" C="0.332304" G="0.00308642" T="0.661523"/>
      <pos A="0.00308642" C="0.00308642" G="0.332304" T="0.661523"/>
      <pos A="0.00308642" C="0.661523" G="0.332304" T="0.00308642"/>
      <pos A="0.00308642" C="0.332304" G="0.661523" T="0.00308642"/>
      <pos A="0.00308642" C="0.661523" G="0.332304" T="0.00308642"/>
      <pos A="0.332304" C="0.00308642" G="0.00308642" T="0.661523"/>
      <pos A="0.00308642" C="0.661523" G="0.00308642" T="0.332304"/>
      <pos A="0.00308642" C="0.990741" G="0.00308642" T="0.00308642"/>
      <pos A="0.990741" C="0.00308642" G="0.00308642" T="0.00308642"/>
      <pos A="0.332304" C="0.332304" G="0.00308642" T="0.332304"/>
      <pos A="0.332304" C="0.00308642" G="0.00308642" T="0.661523"/>
      <pos A="0.332304" C="0.00308642" G="0.332304" T="0.332304"/>
      <pos A="0.661523" C="0.332304" G="0.00308642" T="0.00308642"/>
      <pos A="0.661523" C="0.00308642" G="0.332304" T="0.00308642"/>
      <pos A="0.332304" C="0.00308642" G="0.661523" T="0.00308642"/>
      <pos A="0.332304" C="0.00308642" G="0.661523" T="0.00308642"/>
      <pos A="0.00308642" C="0.332304" G="0.332304" T="0.332304"/>
      <pos A="0.332304" C="0.00308642" G="0.332304" T="0.332304"/>
      <pos A="0.00308642" C="0.332304" G="0.661523" T="0.00308642"/>
      <pos A="0.990741" C="0.00308642" G="0.00308642" T="0.00308642"/>
      <pos A="0.00308642" C="0.00308642" G="0.990741" T="0.00308642"/>
    </motif>
    <motif db="0" id="M67" alt="O67" length="40" nsites="8" evalue="1.3e-003">
      <pos A="0.1904" C="0.320952" G="0.184724" T="0.303924"/>
      <pos A="0.139315" C="0.349333" G="0.241485" T="0.269867"/>
      <pos A="0.275543" C="0.150667" G="0.320952" T="0.252839"/>
      <pos A="0.201752" C="0.286895" G="0.281219" T="0.230133"/>
      <pos A="0.281219" C="0.122286" G="0.252839" T="0.343657"/>
      <pos A="0.218781" C="0.224457" G="0.33798" T="0.218781"/>
      <pos A="0.230133" C="0.139315" G="0.315276" T="0.315276"/>
      <pos A="0.156343" C="0.213105" G="0.281219" T="0.349333"/>
      <pos A="0.1904" C="0.326628" G="0.264191" T="0.218781"/>
      <pos A="0.235809" C="0.269867" G="0.218781" T="0.275543"/>
      <pos A="0.196076" C="0.218781" G="0.332304" T="0.252839"/>
      <pos A="0.303924" C="0.224457" G="0.241485" T="0.230133"/>
      <pos A="0.366361" C="0.355009" G="0.167696" T="0.110933"/>
      <pos A="0.479885" C="0.16202" G="0.150667" T="0.207429"/>
      <pos A="0.127962" C="0.179048" G="0.440152" T="0.252839"/>
      <pos A="0.252839" C="0.218781" G="0.133639" T="0.394743"/>
      <pos A="0.230133" C="0.332304" G="0.173372" T="0.264191"/>
      <pos A="0.423123" C="0.144991" G="0.275543" T="0.156343"/>
      <pos A="0.281219" C="0.264191" G="0.303924" T="0.150667"/>
      <pos A="0.355009" C="0.230133" G="0.292571" T="0.122286"/>
      <pos A="0.105257" C="0.196076" G="0.241485" T="0.45718"/>
      <pos A="0.16202" C="0.179048" G="0.298248" T="0.360685"/>
      <pos A="0.332304" C="0.264191" G="0.127962" T="0.275543"/>
      <pos A="0.252839" C="0.3096" G="0.133639" T="0.303924"/>
      <pos A="0.122286" C="0.1904" G="0.269867" T="0.417447"/>
      <pos A="0.360685" C="0.264191" G="0.0598479" T="0.315276"/>
      <pos A="0.0882291" C="0.11661" G="0.389067" T="0.406095"/>
      <pos A="0.315276" C="0.258515" G="0.201752" T="0.224457"/>
      <pos A="0.218781" C="0.303924" G="0.218781" T="0.258515"/>
      <pos A="0.224457" C="0.349333" G="0.235809" T="0.1904"/>
      <pos A="0.213105" C="0.173372" G="0.269867" T="0.343657"/>
      <pos A="0.258515" C="0.298248" G="0.275543" T="0.167696"/>
      <pos A="0.1904" C="0.235809" G="0.417447" T="0.156343"/>
      <pos A="0.224457" C="0.207429" G="0.343657" T="0.224457"/>
      <pos A="0.394743" C="0.179048" G="0.281219" T="0.144991"/>
      <pos A="0.207429" C="0.45718" G="0.150667" T="0.184724"/>
      <pos A="0.196076" C="0.167696" G="0.16202" T="0.474208"/>
      <pos A="0.196076" C="0.213105" G="0.281219" T="0.3096"/>
      <pos A="0.275543" C="0.213105" G="0.298248" T="0.213105"/>
      <pos A="0.326628" C="0.071201" G="0.269867" T="0.332304"/>
    </motif>
    <motif db="0" id="M69" alt="O69" length="40" nsites="8" evalue="1.3e-003">
      <pos A="0.126543" C="0.62037" G="0.126543" T="0.126543"/>
      <pos A="0.00308642" C="0.373457" G="0.62037" T="0.00308642"/>
      <pos A="0.373457" C="0.126543" G="0.496914" T="0.00308642"/>
      <pos A="0.126543" C="0.00308642" G="0.373457" T="0.496914"/>
      <pos A="0.126543" C="0.126543" G="0.62037" T="0.126543"/>
      <pos A="0.00308642" C="0.62037" G="0.126543" T="0.25"/>
      <pos A="0.373457" C="0.496914" G="0.126543" T="0.00308642"/>
      <pos A="0.00308642" C="0.25" G="0.373457" T="0.373457"/>
      <pos A="0.126543" C="0.373457" G="0.25" T="0.25"/>
      <pos A="0.373457" C="0.00308642" G="0.62037" T="0.00308642"/>
      <pos A="0.373457" C="0.00308642" G="0.373457" T="0.25"/>
      <pos A="0.00308642" C="0.496914" G="0.25" T="0.25"/>
      <pos A="0.00308642" C="0.373457" G="0.373457" T="0.25"/>
      <pos A="0.126543" C="0.25" G="0.373457" T="0.25"/>
      <pos A="0.126543" C="0.25" G="0.126543" T="0.496914"/>
      <pos A="0.25" C="0.25" G="0.373457" T="0.126543"/>
      <pos A="0.126543" C="0.743827" G="0.126543" T="0.00308642"/>
      <pos A="0.126543" C="0.25" G="0.126543" T="0.496914"/>
      <pos A="0.373457" C="0.25" G="0.126543" T="0.25"/>
      <pos A="0.00308642" C="0.25" G="0.00308642" T="0.743827"/>
      <pos A="0.373457" C="0.25" G="0.25" T="0.126543"/>
      <pos A="0.496914" C="0.126543" G="0.373457" T="0.00308642"/>
      <pos A="0.496914" C="0.126543" G="0.126543" T="0.25"/>
      <pos A="0.00308642" C="0.126543" G="0.25" T="0.62037"/>
      <pos A="0.496914" C="0.126543" G="0.25" T="0.126543"/>
      <pos A="0.126543" C="0.496914" G="0.373457" T="0.00308642"/>
      <pos A="0.25" C="0.25" G="0.373457" T="0.126543"/>
      <pos A="0.496914" C="0.00308642" G="0.373457" T="0.126543"/>
      <pos A="0.373457" C="0.25" G="0.126543" T="0.25"/>
      <pos A="0.373457" C="0.25" G="0.373457" T="0.00308642"/>
      <pos A="0.496914" C="0.25" G="0.25" T="0.00308642"/>
      <pos A="0.25" C="0.126543" G="0.373457" T="0.25"/>
      <pos A="0.496914" C="0.00308642" G="0.25" T="0.25"/>
      <pos A="0.00308642" C="0.126543" G="0.373457" T="0.496914"/>
      <pos A="0.00308642" C="0.126543" G="0.25" T="0.62037"/>
      <pos A="0.25" C="0.00308642" G="0.373457" T="0.373457"/>
      <pos A="0.00308642" C="0.00308642" G="0.743827" T="0.25"/>
      <pos A="0.373457" C="0.25" G="0.25" T="0.126543"/>
      <pos A="0.25" C="0.496914" G="0.25" T="0.00308642"/>
      <pos A="0.126543" C="0.25" G="0.496914" T="0.126543"/>
    </motif>
    <motif db="0" id="M7" alt="O7" length="40" nsites="8" evalue="1.3e-003">
      <pos A="0.00308642" C="0.00308642" G="0.990741" T="0.00308642"/>
      <pos A="0.00308642" C="0.990741" G="0.00308642" T="0.00308642"/>
      <pos A="0.990741" C="0.00308642" G="0.00308642" T="0.00308642"/>
      <pos A="0.00308642" C="0.00308642" G="0.990741" T="0.00308642"/>
      <pos A="0.00308642" C="0.990741" G="0.00308642" T="0.00308642"/>
      <pos A="0.990741" C="0.00308642" G="0.00308642" T="0.00308642"/>
      <pos A="0.00308642" C="0.00308642" G="0.990741" T="0.00308642"/>
      <pos A="0.00308642" C="0.00308642" G="0.00308642" T="0.990741"/>
      <pos A="0.00308642" C="0.00308642" G="0.990741" T="0.00308642"/>
      <pos A="0.990741" C="0.00308642" G="0.00308642" T="0.00308642"/>
      <pos A="0.990741" C="0.00308642" G="0.00308642" T="0.00308642"/>
      <pos A="0.00308642" C="0.990741" G="0.00308642" T="0.00308642"/>
      <pos A="0.00308642" C="0.00308642" G="0.990741" T="0.00308642"/>
      <pos A="0.990741" C="0.00308642" G="0.00308642" T="0.00308642"/>
      <pos A="0.00308642" C="0.00308642" G="0.00308642" T="0.990741"/>
      <pos A="0.00308642" C="0.00308642" G="0.990741" T="0.00308642"/>
      <pos A="0.00308642" C="0.00308642" G="0.00308642" T="0.990741"/>
      <pos A="0.00308642" C="0.00308642" G="0.00308642" T="0.990741"/>
      <pos A="0.00308642" C="0.00308642" G="0.990741" T="0.00308642"/>
      <pos A="0.990741" C="0.00308642" G="0.00308642" T="0.00308642"/>
      <pos A="0.00308642" C="0.00308642" G="0.00308642" T="0.990741"/>
      <pos A="0.00308642" C="0.00308642" G="0.990741" T="0.00308642"/>
      <pos A="0.990741" C="0.00308642" G="0.00308642" T="0.00308642"/>
      <pos A="0.00308642" C="0.990741" G="0.00308642" T="0.00308642"/>
      <pos A="0.990741" C="0.00308642" G="0.00308642" T="0.00308642"/>
      <pos A="0.00308642" C="0.00308642" G="0.990741" T="0.00308642"/>
      <pos A="0.00308642" C="0.00308642" G="0.00308642" T="0.990741"/>
      <pos A="0.00308642" C="0.990741" G="0.00308642" T="0.00308642"/>
      <pos A="0.00308642" C="0.00308642" G="0.00308642" T="0.990741"/>
      <pos A="0.00308642" C="0.990741" G="0.00308642" T="0.00308642"/>
      <pos A="0.00308642" C="0.00308642" G="0.00308642" T="0.990741"/>
      <pos A="0.00308642" C="0.00308642" G="0.990741" T="0.00308642"/>
      <pos A="0.00308642" C="0.990741" G="0.00308642" T="0.00308642"/>
      <pos A="0.00308642" C="0.990741" G="0.00308642" T="0.00308642"/>
      <pos A="0.00308642" C="0.990741" G="0.00308642" T="0.00308642"/>
      <pos A="0.00308642" C="0.00308642" G="0.00308642" T="0.990741"/>
      <pos A="0.00308642" C="0.990741" G="0.00308642" T="0.00308642"/>
      <pos A="0.00308642" C="0.00308642" G="0.990741" T="0.00308642"/>
      <pos A="0.00308642" C="0.00308642" G="0.990741" T="0.00308642"/>
      <pos A="0.00308642" C="0.00308642" G="0.990741" T="0.00308642"/>
    </motif>
    <motif db="0" id="M70" alt="O70" length="40" nsites="8" evalue="1.3e-003">
      <pos A="0.00308642" C="0.00308642" G="0.990741" T="0.00308642"/>
      <pos A="0.00308642" C="0.990741" G="0.00308642" T="0.00308642"/>
      <pos A="0.00308642" C="0.00308642" G="0.990741" T="0.00308642"/>
      <pos A="0.00308642" C="0.00308642" G="0.990741" T="0.00308642"/>
      <pos A="0.00308642" C="0.990741" G="0.00308642" T="0.00308642"/>
      <pos A="0.00308642" C="0.990741" G="0.00308642" T="0.00308642"/>
      <pos A="0.00308642" C="0.00308642" G="0.00308642" T="0.990741"/>
      <pos A="0.00308642" C="0.990741" G="0.00308642" T="0.00308642"/>
      <pos A="0.00308642" C="0.990741" G="0.00308642" T="0.00308642"/>
      <pos A="0.00308642" C="0.990741" G="0.00308642" T="0.00308642"/>
      <pos A="0.00308642" C="0.990741" G="0.00308642" T="0.00308642"/>
      <pos A="0.00308642" C="0.00308642" G="0.00308642" T="0.990741"/>
      <pos A="0.00308642" C="0.00308642" G="0.990741" T="0.00308642"/>
      <pos A="0.00308642" C="0.990741" G="0.00308642" T="0.00308642"/>
      <pos A="0.00308642" C="0.00308642" G="0.990741" T="0.00308642"/>
      <pos A="0.00308642" C="0.00308642" G="0.990741" T="0.00308642"/>
      <pos A="0.00308642" C="0.00308642" G="0.990741" T="0.00308642"/>
      <pos A="0.00308642" C="0.00308642" G="0.990741" T="0.00308642"/>
      <pos A="0.00308642" C="0.990741" G="0.00308642" T="0.00308642"/>
      <pos A="0.00308642" C="0.990741" G="0.00308642" T="0.00308642"/>
      <pos A="0.00308642" C="0.00308642" G="0.00308642" T="0.990741"/>
      <pos A="0.00308642" C="0.00308642" G="0.990741" T="0.00308642"/>
      <pos A="0.00308642" C="0.00308642" G="0.00308642" T="0.990741"/>
      <pos A="0.00308642" C="0.990741" G="0.00308642" T="0.00308642"/>
      <pos A="0.990741" C="0.00308642" G="0.00308642" T="0.00308642"/>
      <pos A="0.00308642" C="0.990741" G="0.00308642" T="0.00308642"/>
      <pos A="0.00308642" C="0.990741" G="0.00308642" T="0.00308642"/>
      <pos A="0.00308642" C="0.990741" G="0.00308642" T="0.00308642"/>
      <pos A="0.00308642" C="0.00308642" G="0.990741" T="0.00308642"/>
      <pos A="0.00308642" C="0.00308642" G="0.990741" T="0.00308642"/>
      <pos A="0.00308642" C="0.990741" G="0.00308642" T="0.00308642"/>
      <pos A="0.00308642" C="0.990741" G="0.00308642" T="0.00308642"/>
      <pos A="0.00308642" C="0.00308642" G="0.990741" T="0.00308642"/>
      <pos A="0.00308642" C="0.00308642" G="0.990741" T="0.00308642"/>
      <pos A="0.00308642" C="0.990741" G="0.00308642" T="0.00308642"/>
      <pos A="0.00308642" C="0.00308642" G="0.990741" T="0.00308642"/>
      <pos A="0.00308642" C="0.990741" G="0.00308642" T="0.00308642"/>
      <pos A="0.00308642" C="0.00308642" G="0.990741" T="0.00308642"/>
      <pos A="0.00308642" C="0.00308642" G="0.00308642" T="0.990741"/>
      <pos A="0.00308642" C="0.00308642" G="0.990741" T="0.00308642"/>
    </motif>
    <motif db="0" id="M71" alt="O71" length="40" nsites="8" evalue="1.3e-003">
      <pos A="0.0490242" C="0.290196" G="0.318906" T="0.341875"/>
      <pos A="0.261484" C="0.123672" G="0.295938" T="0.318906"/>
      <pos A="0.204062" C="0.364843" G="0.158125" T="0.272969"/>
      <pos A="0.43375" C="0.158125" G="0.209804" T="0.19832"/>
      <pos A="0.399297" C="0.0662499" G="0.46246" T="0.0719921"/>
      <pos A="0.244258" C="0.30168" G="0.244258" T="0.209804"/>
      <pos A="0.0719921" C="0.450976" G="0.16961" T="0.307422"/>
      <pos A="0.175352" C="0.353359" G="0.135157" T="0.336132"/>
      <pos A="0.267227" C="0.272969" G="0.192578" T="0.267227"/>
      <pos A="0.135157" C="0.16961" G="0.387812" T="0.307422"/>
      <pos A="0.468202" C="0.0719921" G="0.261484" T="0.19832"/>
      <pos A="0.186837" C="0.25" G="0.428008" T="0.135157"/>
      <pos A="0.261484" C="0.278711" G="0.238516" T="0.221289"/>
      <pos A="0.278711" C="0.19832" G="0.204062" T="0.318906"/>
      <pos A="0.106445" C="0.267227" G="0.405039" T="0.221289"/>
      <pos A="0.318906" C="0.290196" G="0.227031" T="0.163868"/>
      <pos A="0.318906" C="0.284453" G="0.186837" T="0.209804"/>
      <pos A="0.295938" C="0.221289" G="0.238516" T="0.244258"/>
      <pos A="0.11793" C="0.221289" G="0.295938" T="0.364843"/>
      <pos A="0.25" C="0.25" G="0.232773" T="0.267227"/>
      <pos A="0.272969" C="0.215547" G="0.16961" T="0.341875"/>
      <pos A="0.290196" C="0.123672" G="0.186837" T="0.399297"/>
      <pos A="0.25" C="0.290196" G="0.152383" T="0.307422"/>
      <pos A="0.359101" C="0.186837" G="0.221289" T="0.232773"/>
      <pos A="0.238516" C="0.238516" G="0.255742" T="0.267227"/>
      <pos A="0.278711" C="0.192578" G="0.135157" T="0.393555"/>
      <pos A="0.129414" C="0.267227" G="0.244258" T="0.359101"/>
      <pos A="0.175352" C="0.209804" G="0.307422" T="0.307422"/>
      <pos A="0.272969" C="0.238516" G="0.163868" T="0.324648"/>
      <pos A="0.267227" C="0.336132" G="0.209804" T="0.186837"/>
      <pos A="0.25" C="0.313163" G="0.267227" T="0.16961"/>
      <pos A="0.181094" C="0.129414" G="0.324648" T="0.364843"/>
      <pos A="0.238516" C="0.399297" G="0.158125" T="0.204062"/>
      <pos A="0.25" C="0.186837" G="0.370586" T="0.192578"/>
      <pos A="0.272969" C="0.261484" G="0.353359" T="0.112188"/>
      <pos A="0.175352" C="0.175352" G="0.255742" T="0.393555"/>
      <pos A="0.163868" C="0.30168" G="0.387812" T="0.146641"/>
      <pos A="0.272969" C="0.094961" G="0.261484" T="0.370586"/>
      <pos A="0.324648" C="0.163868" G="0.290196" T="0.221289"/>
      <pos A="0.192578" C="0.267227" G="0.313163" T="0.227031"/>
    </motif>
    <motif db="0" id="M72" alt="O72" length="40" nsites="8" evalue="1.3e-003">
      <pos A="0.320952" C="0.196076" G="0.252839" T="0.230133"/>
      <pos A="0.1904" C="0.269867" G="0.252839" T="0.286895"/>
      <pos A="0.298248" C="0.269867" G="0.213105" T="0.218781"/>
      <pos A="0.0995812" C="0.298248" G="0.343657" T="0.258515"/>
      <pos A="0.343657" C="0.196076" G="0.275543" T="0.184724"/>
      <pos A="0.11661" C="0.252839" G="0.269867" T="0.360685"/>
      <pos A="0.241485" C="0.366361" G="0.207429" T="0.184724"/>
      <pos A="0.201752" C="0.320952" G="0.144991" T="0.332304"/>
      <pos A="0.275543" C="0.201752" G="0.184724" T="0.33798"/>
      <pos A="0.235809" C="0.281219" G="0.315276" T="0.167696"/>
      <pos A="0.320952" C="0.315276" G="0.213105" T="0.150667"/>
      <pos A="0.298248" C="0.16202" G="0.252839" T="0.286895"/>
      <pos A="0.326628" C="0.218781" G="0.258515" T="0.196076"/>
      <pos A="0.298248" C="0.207429" G="0.3096" T="0.184724"/>
      <pos A="0.0882291" C="0.16202" G="0.377714" T="0.372038"/>
      <pos A="0.241485" C="0.1904" G="0.207429" T="0.360685"/>
      <pos A="0.292571" C="0.196076" G="0.213105" T="0.298248"/>
      <pos A="0.224457" C="0.139315" G="0.230133" T="0.406095"/>
      <pos A="0.258515" C="0.196076" G="0.315276" T="0.230133"/>
      <pos A="0.241485" C="0.264191" G="0.281219" T="0.213105"/>
      <pos A="0.281219" C="0.230133" G="0.264191" T="0.224457"/>
      <pos A="0.16202" C="0.355009" G="0.360685" T="0.122286"/>
      <pos A="0.349333" C="0.144991" G="0.173372" T="0.332304"/>
      <pos A="0.173372" C="0.213105" G="0.434476" T="0.179048"/>
      <pos A="0.269867" C="0.224457" G="0.127962" T="0.377714"/>
      <pos A="0.241485" C="0.445828" G="0.0995812" T="0.213105"/>
      <pos A="0.247161" C="0.366361" G="0.247161" T="0.139315"/>
      <pos A="0.315276" C="0.110933" G="0.406095" T="0.167696"/>
      <pos A="0.167696" C="0.332304" G="0.110933" T="0.389067"/>
      <pos A="0.33798" C="0.105257" G="0.303924" T="0.252839"/>
      <pos A="0.38339" C="0.207429" G="0.286895" T="0.122286"/>
      <pos A="0.213105" C="0.269867" G="0.224457" T="0.292571"/>
      <pos A="0.3096" C="0.105257" G="0.218781" T="0.366361"/>
      <pos A="0.110933" C="0.144991" G="0.445828" T="0.298248"/>
      <pos A="0.173372" C="0.286895" G="0.326628" T="0.213105"/>
      <pos A="0.303924" C="0.303924" G="0.156343" T="0.235809"/>
      <pos A="0.303924" C="0.16202" G="0.252839" T="0.281219"/>
      <pos A="0.298248" C="0.33798" G="0.0201146" T="0.343657"/>
      <pos A="0.122286" C="0.258515" G="0.16202" T="0.45718"/>
      <pos A="0.16202" C="0.286895" G="0.252839" T="0.298248"/>
    </motif>
    <motif db="0" id="M74" alt="O74" length="40" nsites="8" evalue="1.3e-003">
      <pos A="0.167696" C="0.218781" G="0.326628" T="0.286895"/>
      <pos A="0.133639" C="0.258515" G="0.303924" T="0.303924"/>
      <pos A="0.451504" C="0.292571" G="0.105257" T="0.150667"/>
      <pos A="0.360685" C="0.320952" G="0.207429" T="0.110933"/>
      <pos A="0.184724" C="0.303924" G="0.315276" T="0.196076"/>
      <pos A="0.366361" C="0.230133" G="0.076877" T="0.326628"/>
      <pos A="0.269867" C="0.184724" G="0.241485" T="0.303924"/>
      <pos A="0.167696" C="0.241485" G="0.281219" T="0.3096"/>
      <pos A="0.366361" C="0.16202" G="0.241485" T="0.230133"/>
      <pos A="0.303924" C="0.298248" G="0.218781" T="0.179048"/>
      <pos A="0.269867" C="0.144991" G="0.33798" T="0.247161"/>
      <pos A="0.133639" C="0.241485" G="0.406095" T="0.218781"/>
      <pos A="0.3096" C="0.133639" G="0.224457" T="0.332304"/>
      <pos A="0.224457" C="0.292571" G="0.3096" T="0.173372"/>
      <pos A="0.0995812" C="0.349333" G="0.156343" T="0.394743"/>
      <pos A="0.207429" C="0.281219" G="0.247161" T="0.264191"/>
      <pos A="0.252839" C="0.213105" G="0.247161" T="0.286895"/>
      <pos A="0.184724" C="0.179048" G="0.315276" T="0.320952"/>
      <pos A="0.235809" C="0.167696" G="0.264191" T="0.332304"/>
      <pos A="0.281219" C="0.207429" G="0.264191" T="0.247161"/>
      <pos A="0.281219" C="0.258515" G="0.292571" T="0.167696"/>
      <pos A="0.372038" C="0.298248" G="0.071201" T="0.258515"/>
      <pos A="0.207429" C="0.315276" G="0.201752" T="0.275543"/>
      <pos A="0.349333" C="0.281219" G="0.179048" T="0.1904"/>
      <pos A="0.230133" C="0.275543" G="0.224457" T="0.269867"/>
      <pos A="0.269867" C="0.0825531" G="0.343657" T="0.303924"/>
      <pos A="0.133639" C="0.230133" G="0.179048" T="0.45718"/>
      <pos A="0.366361" C="0.196076" G="0.269867" T="0.167696"/>
      <pos A="0.286895" C="0.167696" G="0.320952" T="0.224457"/>
      <pos A="0.224457" C="0.286895" G="0.320952" T="0.167696"/>
      <pos A="0.230133" C="0.201752" G="0.213105" T="0.355009"/>
      <pos A="0.173372" C="0.320952" G="0.320952" T="0.184724"/>
      <pos A="0.258515" C="0.230133" G="0.440152" T="0.071201"/>
      <pos A="0.3096" C="0.213105" G="0.286895" T="0.1904"/>
      <pos A="0.241485" C="0.201752" G="0.258515" T="0.298248"/>
      <pos A="0.179048" C="0.150667" G="0.247161" T="0.423123"/>
      <pos A="0.133639" C="0.139315" G="0.275543" T="0.451504"/>
      <pos A="0.218781" C="0.491238" G="0.105257" T="0.184724"/>
      <pos A="0.167696" C="0.275543" G="0.173372" T="0.38339"/>
      <pos A="0.320952" C="0.127962" G="0.286895" T="0.264191"/>
    </motif>
    <motif db="0" id="M75" alt="O75" length="40" nsites="8" evalue="1.3e-003">
      <pos A="0.252839" C="0.332304" G="0.11661" T="0.298248"/>
      <pos A="0.241485" C="0.33798" G="0.343657" T="0.076877"/>
      <pos A="0.258515" C="0.275543" G="0.33798" T="0.127962"/>
      <pos A="0.275543" C="0.207429" G="0.269867" T="0.247161"/>
      <pos A="0.179048" C="0.230133" G="0.3096" T="0.281219"/>
      <pos A="0.235809" C="0.3096" G="0.224457" T="0.230133"/>
      <pos A="0.332304" C="0.167696" G="0.292571" T="0.207429"/>
      <pos A="0.139315" C="0.389067" G="0.173372" T="0.298248"/>
      <pos A="0.247161" C="0.252839" G="0.247161" T="0.252839"/>
      <pos A="0.366361" C="0.156343" G="0.150667" T="0.326628"/>
      <pos A="0.150667" C="0.298248" G="0.179048" T="0.372038"/>
      <pos A="0.428799" C="0.196076" G="0.133639" T="0.241485"/>
      <pos A="0.218781" C="0.156343" G="0.247161" T="0.377714"/>
      <pos A="0.207429" C="0.167696" G="0.332304" T="0.292571"/>
      <pos A="0.281219" C="0.144991" G="0.355009" T="0.218781"/>
      <pos A="0.355009" C="0.150667" G="0.355009" T="0.139315"/>
      <pos A="0.230133" C="0.377714" G="0.343657" T="0.0484958"/>
      <pos A="0.377714" C="0.133639" G="0.258515" T="0.230133"/>
      <pos A="0.201752" C="0.247161" G="0.201752" T="0.349333"/>
      <pos A="0.201752" C="0.213105" G="0.252839" T="0.332304"/>
      <pos A="0.0825531" C="0.207429" G="0.224457" T="0.485561"/>
      <pos A="0.281219" C="0.286895" G="0.281219" T="0.150667"/>
      <pos A="0.303924" C="0.196076" G="0.303924" T="0.196076"/>
      <pos A="0.241485" C="0.315276" G="0.207429" T="0.235809"/>
      <pos A="0.281219" C="0.235809" G="0.150667" T="0.332304"/>
      <pos A="0.196076" C="0.184724" G="0.303924" T="0.315276"/>
      <pos A="0.156343" C="0.315276" G="0.264191" T="0.264191"/>
      <pos A="0.156343" C="0.326628" G="0.213105" T="0.303924"/>
      <pos A="0.3096" C="0.235809" G="0.224457" T="0.230133"/>
      <pos A="0.247161" C="0.179048" G="0.247161" T="0.326628"/>
      <pos A="0.213105" C="0.184724" G="0.298248" T="0.303924"/>
      <pos A="0.349333" C="0.292571" G="0.16202" T="0.196076"/>
      <pos A="0.150667" C="0.156343" G="0.258515" T="0.434476"/>
      <pos A="0.0825531" C="0.3096" G="0.281219" T="0.326628"/>
      <pos A="0.320952" C="0.207429" G="0.196076" T="0.275543"/>
      <pos A="0.320952" C="0.213105" G="0.326628" T="0.139315"/>
      <pos A="0.349333" C="0.224457" G="0.110933" T="0.315276"/>
      <pos A="0.213105" C="0.150667" G="0.428799" T="0.207429"/>
      <pos A="0.343657" C="0.247161" G="0.213105" T="0.196076"/>
      <pos A="0.218781" C="0.213105" G="0.247161" T="0.320952"/>
    </motif>
    <motif db="0" id="M77" alt="O77" length="40" nsites="8" evalue="1.3e-003">
      <pos A="0.101852" C="0.101852" G="0.79321" T="0.00308642"/>
      <pos A="0.595679" C="0.00308642" G="0.101852" T="0.299383"/>
      <pos A="0.398148" C="0.101852" G="0.496914" T="0.00308642"/>
      <pos A="0.299383" C="0.101852" G="0.101852" T="0.496914"/>
      <pos A="0.00308642" C="0.00308642" G="0.299383" T="0.694444"/>
      <pos A="0.398148" C="0.200617" G="0.398148" T="0.00308642"/>
      <pos A="0.200617" C="0.595679" G="0.200617" T="0.00308642"/>
      <pos A="0.496914" C="0.00308642" G="0.398148" T="0.101852"/>
      <pos A="0.496914" C="0.200617" G="0.200617" T="0.101852"/>
      <pos A="0.00308642" C="0.00308642" G="0.496914" T="0.496914"/>
      <pos A="0.101852" C="0.101852" G="0.595679" T="0.200617"/>
      <pos A="0.200617" C="0.398148" G="0.398148" T="0.00308642"/>
      <pos A="0.595679" C="0.200617" G="0.200617" T="0.00308642"/>
      <pos A="0.496914" C="0.00308642" G="0.496914" T="0.00308642"/>
      <pos A="0.398148" C="0.00308642" G="0.200617" T="0.398148"/>
      <pos A="0.00308642" C="0.299383" G="0.595679" T="0.101852"/>
      <pos A="0.00308642" C="0.299383" G="0.101852" T="0.595679"/>
      <pos A="0.200617" C="0.200617" G="0.496914" T="0.101852"/>
      <pos A="0.398148" C="0.00308642" G="0.595679" T="0.00308642"/>
      <pos A="0.101852" C="0.398148" G="0.299383" T="0.200617"/>
      <pos A="0.299383" C="0.299383" G="0.00308642" T="0.398148"/>
      <pos A="0.299383" C="0.101852" G="0.200617" T="0.398148"/>
      <pos A="0.101852" C="0.299383" G="0.496914" T="0.101852"/>
      <pos A="0.00308642" C="0.398148" G="0.595679" T="0.00308642"/>
      <pos A="0.398148" C="0.200617" G="0.299383" T="0.101852"/>
      <pos A="0.496914" C="0.101852" G="0.299383" T="0.101852"/>
      <pos A="0.299383" C="0.101852" G="0.496914" T="0.101852"/>
      <pos A="0.79321" C="0.00308642" G="0.200617" T="0.00308642"/>
      <pos A="0.101852" C="0.299383" G="0.496914" T="0.101852"/>
      <pos A="0.496914" C="0.00308642" G="0.299383" T="0.200617"/>
      <pos A="0.101852" C="0.101852" G="0.694444" T="0.101852"/>
      <pos A="0.00308642" C="0.101852" G="0.496914" T="0.398148"/>
      <pos A="0.694444" C="0.299383" G="0.00308642" T="0.00308642"/>
      <pos A="0.496914" C="0.299383" G="0.101852" T="0.101852"/>
      <pos A="0.101852" C="0.398148" G="0.101852" T="0.398148"/>
      <pos A="0.299383" C="0.101852" G="0.398148" T="0.200617"/>
      <pos A="0.496914" C="0.00308642" G="0.496914" T="0.00308642"/>
      <pos A="0.299383" C="0.398148" G="0.299383" T="0.00308642"/>
      <pos A="0.595679" C="0.200617" G="0.101852" T="0.101852"/>
      <pos A="0.200617" C="0.200617" G="0.398148" T="0.200617"/>
    </motif>
    <motif db="0" id="M78" alt="O78" length="40" nsites="8" evalue="1.3e-003">
      <pos A="0.00308642" C="0.496914" G="0.496914" T="0.00308642"/>
      <pos A="0.00308642" C="0.00308642" G="0.496914" T="0.496914"/>
      <pos A="0.496914" C="0.00308642" G="0.496914" T="0.00308642"/>
      <pos A="0.496914" C="0.00308642" G="0.496914" T="0.00308642"/>
      <pos A="0.496914" C="0.00308642" G="0.496914" T="0.00308642"/>
      <pos A="0.00308642" C="0.990741" G="0.00308642" T="0.00308642"/>
      <pos A="0.990741" C="0.00308642" G="0.00308642" T="0.00308642"/>
      <pos A="0.00308642" C="0.00308642" G="0.496914" T="0.496914"/>
      <pos A="0.496914" C="0.00308642" G="0.496914" T="0.00308642"/>
      <pos A="0.00308642" C="0.496914" G="0.496914" T="0.00308642"/>
      <pos A="0.496914" C="0.00308642" G="0.00308642" T="0.496914"/>
      <pos A="0.990741" C="0.00308642" G="0.00308642" T="0.00308642"/>
      <pos A="0.496914" C="0.00308642" G="0.496914" T="0.00308642"/>
      <pos A="0.496914" C="0.00308642" G="0.00308642" T="0.496914"/>
      <pos A="0.00308642" C="0.00308642" G="0.990741" T="0.00308642"/>
      <pos A="0.496914" C="0.00308642" G="0.00308642" T="0.496914"/>
      <pos A="0.00308642" C="0.00308642" G="0.990741" T="0.00308642"/>
      <pos A="0.00308642" C="0.00308642" G="0.00308642" T="0.990741"/>
      <pos A="0.00308642" C="0.00308642" G="0.496914" T="0.496914"/>
      <pos A="0.00308642" C="0.496914" G="0.00308642" T="0.496914"/>
      <pos A="0.00308642" C="0.496914" G="0.496914" T="0.00308642"/>
      <pos A="0.496914" C="0.00308642" G="0.00308642" T="0.496914"/>
      <pos A="0.496914" C="0.00308642" G="0.496914" T="0.00308642"/>
      <pos A="0.00308642" C="0.00308642" G="0.00308642" T="0.990741"/>
      <pos A="0.496914" C="0.00308642" G="0.496914" T="0.00308642"/>
      <pos A="0.00308642" C="0.496914" G="0.496914" T="0.00308642"/>
      <pos A="0.00308642" C="0.496914" G="0.00308642" T="0.496914"/>
      <pos A="0.00308642" C="0.990741" G="0.00308642" T="0.00308642"/>
      <pos A="0.00308642" C="0.496914" G="0.496914" T="0.00308642"/>
      <pos A="0.00308642" C="0.990741" G="0.00308642" T="0.00308642"/>
      <pos A="0.496914" C="0.496914" G="0.00308642" T="0.00308642"/>
      <pos A="0.00308642" C="0.00308642" G="0.496914" T="0.496914"/>
      <pos A="0.496914" C="0.496914" G="0.00308642" T="0.00308642"/>
      <pos A="0.00308642" C="0.496914" G="0.00308642" T="0.496914"/>
      <pos A="0.00308642" C="0.00308642" G="0.496914" T="0.496914"/>
      <pos A="0.00308642" C="0.496914" G="0.00308642" T="0.496914"/>
      <pos A="0.496914" C="0.00308642" G="0.00308642" T="0.496914"/>
      <pos A="0.496914" C="0.496914" G="0.00308642" T="0.00308642"/>
      <pos A="0.496914" C="0.496914" G="0.00308642" T="0.00308642"/>
      <pos A="0.496914" C="0.00308642" G="0.496914" T="0.00308642"/>
    </motif>
    <motif db="0" id="M8" alt="O8" length="40" nsites="8" evalue="1.3e-003">
      <pos A="0.196076" C="0.213105" G="0.269867" T="0.320952"/>
      <pos A="0.303924" C="0.179048" G="0.167696" T="0.349333"/>
      <pos A="0.292571" C="0.241485" G="0.326628" T="0.139315"/>
      <pos A="0.156343" C="0.264191" G="0.38339" T="0.196076"/>
      <pos A="0.320952" C="0.16202" G="0.3096" T="0.207429"/>
      <pos A="0.281219" C="0.179048" G="0.394743" T="0.144991"/>
      <pos A="0.275543" C="0.411771" G="0.1904" T="0.122286"/>
      <pos A="0.406095" C="0.218781" G="0.139315" T="0.235809"/>
      <pos A="0.224457" C="0.16202" G="0.332304" T="0.281219"/>
      <pos A="0.196076" C="0.269867" G="0.1904" T="0.343657"/>
      <pos A="0.275543" C="0.230133" G="0.196076" T="0.298248"/>
      <pos A="0.076877" C="0.3096" G="0.258515" T="0.355009"/>
      <pos A="0.184724" C="0.315276" G="0.252839" T="0.247161"/>
      <pos A="0.394743" C="0.320952" G="0.0995812" T="0.184724"/>
      <pos A="0.16202" C="0.207429" G="0.315276" T="0.315276"/>
      <pos A="0.16202" C="0.372038" G="0.224457" T="0.241485"/>
      <pos A="0.275543" C="0.144991" G="0.218781" T="0.360685"/>
      <pos A="0.258515" C="0.139315" G="0.400419" T="0.201752"/>
      <pos A="0.127962" C="0.258515" G="0.150667" T="0.462856"/>
      <pos A="0.230133" C="0.360685" G="0.275543" T="0.133639"/>
      <pos A="0.286895" C="0.292571" G="0.230133" T="0.1904"/>
      <pos A="0.417447" C="0.156343" G="0.139315" T="0.286895"/>
      <pos A="0.0825531" C="0.196076" G="0.434476" T="0.286895"/>
      <pos A="0.298248" C="0.218781" G="0.218781" T="0.264191"/>
      <pos A="0.179048" C="0.156343" G="0.303924" T="0.360685"/>
      <pos A="0.315276" C="0.0939052" G="0.179048" T="0.411771"/>
      <pos A="0.167696" C="0.144991" G="0.400419" T="0.286895"/>
      <pos A="0.252839" C="0.235809" G="0.1904" T="0.320952"/>
      <pos A="0.320952" C="0.247161" G="0.0825531" T="0.349333"/>
      <pos A="0.315276" C="0.230133" G="0.213105" T="0.241485"/>
      <pos A="0.360685" C="0.173372" G="0.235809" T="0.230133"/>
      <pos A="0.3096" C="0.201752" G="0.343657" T="0.144991"/>
      <pos A="0.207429" C="0.286895" G="0.349333" T="0.156343"/>
      <pos A="0.230133" C="0.269867" G="0.298248" T="0.201752"/>
      <pos A="0.320952" C="0.264191" G="0.144991" T="0.269867"/>
      <pos A="0.184724" C="0.269867" G="0.179048" T="0.366361"/>
      <pos A="0.167696" C="0.230133" G="0.303924" T="0.298248"/>
      <pos A="0.16202" C="0.224457" G="0.235809" T="0.377714"/>
      <pos A="0.150667" C="0.445828" G="0.218781" T="0.184724"/>
      <pos A="0.269867" C="0.315276" G="0.247161" T="0.167696"/>
    </motif>
    <motif db="0" id="M81" alt="O81" length="40" nsites="8" evalue="1.3e-003">
      <pos A="0.373457" C="0.0648148" G="0.0339506" T="0.527778"/>
      <pos A="0.435185" C="0.311728" G="0.188272" T="0.0648148"/>
      <pos A="0.404321" C="0.188272" G="0.404321" T="0.00308642"/>
      <pos A="0.219136" C="0.0648148" G="0.342593" T="0.373457"/>
      <pos A="0.342593" C="0.0648148" G="0.311728" T="0.280864"/>
      <pos A="0.373457" C="0.219136" G="0.280864" T="0.126543"/>
      <pos A="0.311728" C="0.0648148" G="0.435185" T="0.188272"/>
      <pos A="0.25" C="0.157407" G="0.311728" T="0.280864"/>
      <pos A="0.311728" C="0.373457" G="0.219136" T="0.095679"/>
      <pos A="0.342593" C="0.157407" G="0.219136" T="0.280864"/>
      <pos A="0.157407" C="0.25" G="0.219136" T="0.373457"/>
      <pos A="0.219136" C="0.219136" G="0.219136" T="0.342593"/>
      <pos A="0.0339506" C="0.280864" G="0.589506" T="0.095679"/>
      <pos A="0.342593" C="0.219136" G="0.0339506" T="0.404321"/>
      <pos A="0.126543" C="0.311728" G="0.188272" T="0.373457"/>
      <pos A="0.00308642" C="0.466049" G="0.157407" T="0.373457"/>
      <pos A="0.0648148" C="0.496914" G="0.311728" T="0.126543"/>
      <pos A="0.342593" C="0.311728" G="0.00308642" T="0.342593"/>
      <pos A="0.342593" C="0.25" G="0.219136" T="0.188272"/>
      <pos A="0.404321" C="0.25" G="0.095679" T="0.25"/>
      <pos A="0.157407" C="0.311728" G="0.219136" T="0.311728"/>
      <pos A="0.219136" C="0.188272" G="0.280864" T="0.311728"/>
      <pos A="0.558642" C="0.126543" G="0.00308642" T="0.311728"/>
      <pos A="0.188272" C="0.0648148" G="0.311728" T="0.435185"/>
      <pos A="0.25" C="0.095679" G="0.589506" T="0.0648148"/>
      <pos A="0.342593" C="0.188272" G="0.342593" T="0.126543"/>
      <pos A="0.126543" C="0.342593" G="0.311728" T="0.219136"/>
      <pos A="0.157407" C="0.342593" G="0.466049" T="0.0339506"/>
      <pos A="0.311728" C="0.095679" G="0.219136" T="0.373457"/>
      <pos A="0.188272" C="0.219136" G="0.404321" T="0.188272"/>
      <pos A="0.188272" C="0.342593" G="0.25" T="0.219136"/>
      <pos A="0.095679" C="0.188272" G="0.527778" T="0.188272"/>
      <pos A="0.373457" C="0.0648148" G="0.25" T="0.311728"/>
      <pos A="0.0648148" C="0.342593" G="0.373457" T="0.219136"/>
      <pos A="0.219136" C="0.095679" G="0.25" T="0.435185"/>
      <pos A="0.188272" C="0.311728" G="0.280864" T="0.219136"/>
      <pos A="0.25" C="0.126543" G="0.280864" T="0.342593"/>
      <pos A="0.188272" C="0.188272" G="0.435185" T="0.188272"/>
      <pos A="0.311728" C="0.00308642" G="0.219136" T="0.466049"/>
      <pos A="0.496914" C="0.188272" G="0.0648148" T="0.25"/>
    </motif>
    <motif db="0" id="M82" alt="O82" length="40" nsites="8" evalue="1.3e-003">
      <pos A="0.00308642" C="0.990741" G="0.00308642" T="0.00308642"/>
      <pos A="0.00308642" C="0.00308642" G="0.990741" T="0.00308642"/>
      <pos A="0.00308642" C="0.00308642" G="0.00308642" T="0.990741"/>
      <pos A="0.00308642" C="0.990741" G="0.00308642" T="0.00308642"/>
      <pos A="0.00308642" C="0.00308642" G="0.00308642" T="0.990741"/>
      <pos A="0.00308642" C="0.990741" G="0.00308642" T="0.00308642"/>
      <pos A="0.00308642" C="0.00308642" G="0.00308642" T="0.990741"/>
      <pos A="0.00308642" C="0.00308642" G="0.990741" T="0.00308642"/>
      <pos A="0.00308642" C="0.00308642" G="0.990741" T="0.00308642"/>
      <pos A="0.00308642" C="0.00308642" G="0.990741" T="0.00308642"/>
      <pos A="0.00308642" C="0.00308642" G="0.990741" T="0.00308642"/>
      <pos A="0.990741" C="0.00308642" G="0.00308642" T="0.00308642"/>
      <pos A="0.990741" C="0.00308642" G="0.00308642" T="0.00308642"/>
      <pos A="0.990741" C="0.00308642" G="0.00308642" T="0.00308642"/>
      <pos A="0.00308642" C="0.00308642" G="0.00308642" T="0.990741"/>
      <pos A="0.00308642" C="0.990741" G="0.00308642" T="0.00308642"/>
      <pos A="0.990741" C="0.00308642" G="0.00308642" T="0.00308642"/>
      <pos A="0.00308642" C="0.00308642" G="0.990741" T="0.00308642"/>
      <pos A="0.00308642" C="0.990741" G="0.00308642" T="0.00308642"/>
      <pos A="0.00308642" C="0.990741" G="0.00308642" T="0.00308642"/>
      <pos A="0.990741" C="0.00308642" G="0.00308642" T="0.00308642"/>
      <pos A="0.00308642" C="0.00308642" G="0.990741" T="0.00308642"/>
      <pos A="0.990741" C="0.00308642" G="0.00308642" T="0.00308642"/>
      <pos A="0.990741" C="0.00308642" G="0.00308642" T="0.00308642"/>
      <pos A="0.00308642" C="0.990741" G="0.00308642" T="0.00308642"/>
      <pos A="0.00308642" C="0.990741" G="0.00308642" T="0.00308642"/>
      <pos A="0.990741" C="0.00308642" G="0.00308642" T="0.00308642"/>
      <pos A="0.00308642" C="0.990741" G="0.00308642" T="0.00308642"/>
      <pos A="0.00308642" C="0.990741" G="0.00308642" T="0.00308642"/>
      <pos A="0.00308642" C="0.00308642" G="0.990741" T="0.00308642"/>
      <pos A="0.00308642" C="0.00308642" G="0.990741" T="0.00308642"/>
      <pos A="0.990741" C="0.00308642" G="0.00308642" T="0.00308642"/>
      <pos A="0.990741" C="0.00308642" G="0.00308642" T="0.00308642"/>
      <pos A="0.00308642" C="0.990741" G="0.00308642" T="0.00308642"/>
      <pos A="0.00308642" C="0.00308642" G="0.990741" T="0.00308642"/>
      <pos A="0.00308642" C="0.00308642" G="0.00308642" T="0.990741"/>
      <pos A="0.990741" C="0.00308642" G="0.00308642" T="0.00308642"/>
      <pos A="0.990741" C="0.00308642" G="0.00308642" T="0.00308642"/>
      <pos A="0.00308642" C="0.990741" G="0.00308642" T="0.00308642"/>
      <pos A="0.00308642" C="0.00308642" G="0.00308642" T="0.990741"/>
    </motif>
    <motif db="0" id="M83" alt="O83" length="40" nsites="8" evalue="1.3e-003">
      <pos A="0.167696" C="0.00308642" G="0.167696" T="0.661523"/>
      <pos A="0.00308642" C="0.332304" G="0.661523" T="0.00308642"/>
      <pos A="0.00308642" C="0.00308642" G="0.332304" T="0.661523"/>
      <pos A="0.332304" C="0.332304" G="0.332304" T="0.00308642"/>
      <pos A="0.167696" C="0.00308642" G="0.496914" T="0.332304"/>
      <pos A="0.332304" C="0.00308642" G="0.167696" T="0.496914"/>
      <pos A="0.00308642" C="0.332304" G="0.661523" T="0.00308642"/>
      <pos A="0.826131" C="0.00308642" G="0.00308642" T="0.167696"/>
      <pos A="0.332304" C="0.496914" G="0.167696" T="0.00308642"/>
      <pos A="0.496914" C="0.167696" G="0.167696" T="0.167696"/>
      <pos A="0.332304" C="0.00308642" G="0.167696" T="0.496914"/>
      <pos A="0.167696" C="0.661523" G="0.00308642" T="0.167696"/>
      <pos A="0.332304" C="0.332304" G="0.00308642" T="0.332304"/>
      <pos A="0.332304" C="0.00308642" G="0.496914" T="0.167696"/>
      <pos A="0.00308642" C="0.661523" G="0.00308642" T="0.332304"/>
      <pos A="0.00308642" C="0.661523" G="0.00308642" T="0.332304"/>
      <pos A="0.167696" C="0.00308642" G="0.167696" T="0.661523"/>
      <pos A="0.00308642" C="0.167696" G="0.496914" T="0.332304"/>
      <pos A="0.826131" C="0.00308642" G="0.00308642" T="0.167696"/>
      <pos A="0.332304" C="0.167696" G="0.167696" T="0.332304"/>
      <pos A="0.00308642" C="0.826131" G="0.00308642" T="0.167696"/>
      <pos A="0.00308642" C="0.332304" G="0.167696" T="0.496914"/>
      <pos A="0.167696" C="0.167696" G="0.167696" T="0.496914"/>
      <pos A="0.167696" C="0.167696" G="0.332304" T="0.332304"/>
      <pos A="0.167696" C="0.332304" G="0.496914" T="0.00308642"/>
      <pos A="0.332304" C="0.167696" G="0.332304" T="0.167696"/>
      <pos A="0.332304" C="0.167696" G="0.332304" T="0.167696"/>
      <pos A="0.661523" C="0.00308642" G="0.167696" T="0.167696"/>
      <pos A="0.496914" C="0.00308642" G="0.332304" T="0.167696"/>
      <pos A="0.496914" C="0.167696" G="0.00308642" T="0.332304"/>
      <pos A="0.167696" C="0.167696" G="0.496914" T="0.167696"/>
      <pos A="0.332304" C="0.167696" G="0.167696" T="0.332304"/>
      <pos A="0.167696" C="0.332304" G="0.496914" T="0.00308642"/>
      <pos A="0.496914" C="0.167696" G="0.332304" T="0.00308642"/>
      <pos A="0.496914" C="0.496914" G="0.00308642" T="0.00308642"/>
      <pos A="0.332304" C="0.167696" G="0.332304" T="0.167696"/>
      <pos A="0.332304" C="0.167696" G="0.496914" T="0.00308642"/>
      <pos A="0.167696" C="0.661523" G="0.00308642" T="0.167696"/>
      <pos A="0.167696" C="0.332304" G="0.332304" T="0.167696"/>
      <pos A="0.167696" C="0.167696" G="0.496914" T="0.167696"/>
    </motif>
    <motif db="0" id="M84" alt="O84" length="40" nsites="8" evalue="1.3e-003">
      <pos A="0.134773" C="0.0689304" G="0.43107" T="0.365227"/>
      <pos A="0.134773" C="0.529835" G="0.332304" T="0.00308642"/>
      <pos A="0.365227" C="0.0360079" G="0.266461" T="0.332304"/>
      <pos A="0.0689304" C="0.496914" G="0.332304" T="0.101852"/>
      <pos A="0.398148" C="0.134773" G="0.0689304" T="0.398148"/>
      <pos A="0.0360079" C="0.266461" G="0.299383" T="0.398148"/>
      <pos A="0.200617" C="0.43107" G="0.0689304" T="0.299383"/>
      <pos A="0.134773" C="0.200617" G="0.398148" T="0.266461"/>
      <pos A="0.332304" C="0.200617" G="0.266461" T="0.200617"/>
      <pos A="0.134773" C="0.233539" G="0.365227" T="0.266461"/>
      <pos A="0.200617" C="0.332304" G="0.167696" T="0.299383"/>
      <pos A="0.101852" C="0.463992" G="0.266461" T="0.167696"/>
      <pos A="0.233539" C="0.496914" G="0.266461" T="0.00308642"/>
      <pos A="0.43107" C="0.101852" G="0.200617" T="0.266461"/>
      <pos A="0.299383" C="0.134773" G="0.43107" T="0.134773"/>
      <pos A="0.332304" C="0.167696" G="0.332304" T="0.167696"/>
      <pos A="0.167696" C="0.200617" G="0.496914" T="0.134773"/>
      <pos A="0.365227" C="0.0689304" G="0.167696" T="0.398148"/>
      <pos A="0.167696" C="0.463992" G="0.299383" T="0.0689304"/>
      <pos A="0.332304" C="0.167696" G="0.200617" T="0.299383"/>
      <pos A="0.00308642" C="0.365227" G="0.134773" T="0.496914"/>
      <pos A="0.134773" C="0.398148" G="0.299383" T="0.167696"/>
      <pos A="0.233539" C="0.0689304" G="0.398148" T="0.299383"/>
      <pos A="0.299383" C="0.266461" G="0.299383" T="0.134773"/>
      <pos A="0.365227" C="0.233539" G="0.0360079" T="0.365227"/>
      <pos A="0.101852" C="0.233539" G="0.167696" T="0.496914"/>
      <pos A="0.200617" C="0.332304" G="0.134773" T="0.332304"/>
      <pos A="0.266461" C="0.134773" G="0.43107" T="0.167696"/>
      <pos A="0.167696" C="0.463992" G="0.332304" T="0.0360079"/>
      <pos A="0.233539" C="0.167696" G="0.398148" T="0.200617"/>
      <pos A="0.167696" C="0.200617" G="0.365227" T="0.266461"/>
      <pos A="0.0360079" C="0.463992" G="0.332304" T="0.167696"/>
      <pos A="0.233539" C="0.496914" G="0.167696" T="0.101852"/>
      <pos A="0.00308642" C="0.299383" G="0.365227" T="0.332304"/>
      <pos A="0.299383" C="0.134773" G="0.332304" T="0.233539"/>
      <pos A="0.134773" C="0.332304" G="0.299383" T="0.233539"/>
      <pos A="0.365227" C="0.134773" G="0.134773" T="0.365227"/>
      <pos A="0.43107" C="0.0360079" G="0.299383" T="0.233539"/>
      <pos A="0.595679" C="0.134773" G="0.200617" T="0.0689304"/>
      <pos A="0.266461" C="0.101852" G="0.0360079" T="0.595679"/>
    </motif>
    <motif db="0" id="M85" alt="O85" length="40" nsites="8" evalue="1.3e-003">
      <pos A="0.167696" C="0.230133" G="0.315276" T="0.286895"/>
      <pos A="0.11661" C="0.303924" G="0.196076" T="0.38339"/>
      <pos A="0.332304" C="0.400419" G="0.071201" T="0.196076"/>
      <pos A="0.303924" C="0.252839" G="0.213105" T="0.230133"/>
      <pos A="0.213105" C="0.224457" G="0.38339" T="0.179048"/>
      <pos A="0.275543" C="0.298248" G="0.298248" T="0.127962"/>
      <pos A="0.213105" C="0.184724" G="0.207429" T="0.394743"/>
      <pos A="0.179048" C="0.434476" G="0.167696" T="0.218781"/>
      <pos A="0.281219" C="0.16202" G="0.218781" T="0.33798"/>
      <pos A="0.196076" C="0.139315" G="0.360685" T="0.303924"/>
      <pos A="0.292571" C="0.179048" G="0.0939052" T="0.434476"/>
      <pos A="0.258515" C="0.122286" G="0.360685" T="0.258515"/>
      <pos A="0.389067" C="0.173372" G="0.224457" T="0.213105"/>
      <pos A="0.264191" C="0.241485" G="0.264191" T="0.230133"/>
      <pos A="0.196076" C="0.264191" G="0.298248" T="0.241485"/>
      <pos A="0.252839" C="0.224457" G="0.315276" T="0.207429"/>
      <pos A="0.247161" C="0.213105" G="0.303924" T="0.235809"/>
      <pos A="0.269867" C="0.33798" G="0.11661" T="0.275543"/>
      <pos A="0.218781" C="0.377714" G="0.298248" T="0.105257"/>
      <pos A="0.213105" C="0.16202" G="0.377714" T="0.247161"/>
      <pos A="0.33798" C="0.150667" G="0.167696" T="0.343657"/>
      <pos A="0.360685" C="0.184724" G="0.0882291" T="0.366361"/>
      <pos A="0.264191" C="0.247161" G="0.38339" T="0.105257"/>
      <pos A="0.235809" C="0.275543" G="0.150667" T="0.33798"/>
      <pos A="0.184724" C="0.247161" G="0.275543" T="0.292571"/>
      <pos A="0.241485" C="0.1904" G="0.213105" T="0.355009"/>
      <pos A="0.258515" C="0.218781" G="0.247161" T="0.275543"/>
      <pos A="0.0882291" C="0.360685" G="0.298248" T="0.252839"/>
      <pos A="0.201752" C="0.184724" G="0.377714" T="0.235809"/>
      <pos A="0.394743" C="0.224457" G="0.230133" T="0.150667"/>
      <pos A="0.230133" C="0.139315" G="0.241485" T="0.389067"/>
      <pos A="0.213105" C="0.33798" G="0.207429" T="0.241485"/>
      <pos A="0.213105" C="0.45718" G="0.11661" T="0.213105"/>
      <pos A="0.320952" C="0.167696" G="0.196076" T="0.315276"/>
      <pos A="0.218781" C="0.258515" G="0.462856" T="0.0598479"/>
      <pos A="0.139315" C="0.235809" G="0.389067" T="0.235809"/>
      <pos A="0.3096" C="0.247161" G="0.179048" T="0.264191"/>
      <pos A="0.230133" C="0.0995812" G="0.332304" T="0.33798"/>
      <pos A="0.269867" C="0.218781" G="0.292571" T="0.218781"/>
      <pos A="0.230133" C="0.1904" G="0.201752" T="0.377714"/>
    </motif>
    <motif db="0" id="M86" alt="O86" length="40" nsites="8" evalue="1.3e-003">
      <pos A="0.281219" C="0.269867" G="0.269867" T="0.179048"/>
      <pos A="0.224457" C="0.377714" G="0.0598479" T="0.33798"/>
      <pos A="0.230133" C="0.38339" G="0.275543" T="0.110933"/>
      <pos A="0.298248" C="0.235809" G="0.275543" T="0.1904"/>
      <pos A="0.292571" C="0.179048" G="0.224457" T="0.303924"/>
      <pos A="0.224457" C="0.264191" G="0.207429" T="0.303924"/>
      <pos A="0.286895" C="0.201752" G="0.196076" T="0.315276"/>
      <pos A="0.16202" C="0.179048" G="0.258515" T="0.400419"/>
      <pos A="0.213105" C="0.196076" G="0.428799" T="0.16202"/>
      <pos A="0.281219" C="0.275543" G="0.298248" T="0.144991"/>
      <pos A="0.213105" C="0.167696" G="0.326628" T="0.292571"/>
      <pos A="0.133639" C="0.133639" G="0.394743" T="0.33798"/>
      <pos A="0.292571" C="0.252839" G="0.224457" T="0.230133"/>
      <pos A="0.065524" C="0.133639" G="0.38339" T="0.417447"/>
      <pos A="0.264191" C="0.218781" G="0.179048" T="0.33798"/>
      <pos A="0.264191" C="0.360685" G="0.252839" T="0.122286"/>
      <pos A="0.428799" C="0.196076" G="0.179048" T="0.196076"/>
      <pos A="0.292571" C="0.303924" G="0.252839" T="0.150667"/>
      <pos A="0.38339" C="0.326628" G="0.0541719" T="0.235809"/>
      <pos A="0.16202" C="0.16202" G="0.349333" T="0.326628"/>
      <pos A="0.213105" C="0.133639" G="0.218781" T="0.434476"/>
      <pos A="0.33798" C="0.33798" G="0.065524" T="0.258515"/>
      <pos A="0.269867" C="0.264191" G="0.286895" T="0.179048"/>
      <pos A="0.264191" C="0.207429" G="0.349333" T="0.179048"/>
      <pos A="0.281219" C="0.0939052" G="0.286895" T="0.33798"/>
      <pos A="0.303924" C="0.281219" G="0.224457" T="0.1904"/>
      <pos A="0.213105" C="0.252839" G="0.247161" T="0.286895"/>
      <pos A="0.275543" C="0.264191" G="0.184724" T="0.275543"/>
      <pos A="0.218781" C="0.218781" G="0.343657" T="0.218781"/>
      <pos A="0.303924" C="0.241485" G="0.127962" T="0.326628"/>
      <pos A="0.213105" C="0.235809" G="0.247161" T="0.303924"/>
      <pos A="0.167696" C="0.33798" G="0.224457" T="0.269867"/>
      <pos A="0.264191" C="0.179048" G="0.406095" T="0.150667"/>
      <pos A="0.377714" C="0.173372" G="0.281219" T="0.167696"/>
      <pos A="0.156343" C="0.252839" G="0.241485" T="0.349333"/>
      <pos A="0.16202" C="0.179048" G="0.315276" T="0.343657"/>
      <pos A="0.196076" C="0.303924" G="0.315276" T="0.184724"/>
      <pos A="0.258515" C="0.241485" G="0.150667" T="0.349333"/>
      <pos A="0.173372" C="0.320952" G="0.360685" T="0.144991"/>
      <pos A="0.303924" C="0.241485" G="0.179048" T="0.275543"/>
    </motif>
    <motif db="0" id="M87" alt="O87" length="40" nsites="8" evalue="1.3e-003">
      <pos A="0.326628" C="0.3096" G="0.213105" T="0.150667"/>
      <pos A="0.343657" C="0.196076" G="0.315276" T="0.144991"/>
      <pos A="0.218781" C="0.258515" G="0.343657" T="0.179048"/>
      <pos A="0.275543" C="0.230133" G="0.218781" T="0.275543"/>
      <pos A="0.269867" C="0.218781" G="0.241485" T="0.269867"/>
      <pos A="0.286895" C="0.218781" G="0.201752" T="0.292571"/>
      <pos A="0.184724" C="0.247161" G="0.258515" T="0.3096"/>
      <pos A="0.349333" C="0.235809" G="0.150667" T="0.264191"/>
      <pos A="0.156343" C="0.269867" G="0.355009" T="0.218781"/>
      <pos A="0.184724" C="0.213105" G="0.258515" T="0.343657"/>
      <pos A="0.201752" C="0.241485" G="0.224457" T="0.332304"/>
      <pos A="0.252839" C="0.264191" G="0.218781" T="0.264191"/>
      <pos A="0.167696" C="0.252839" G="0.269867" T="0.3096"/>
      <pos A="0.213105" C="0.269867" G="0.241485" T="0.275543"/>
      <pos A="0.360685" C="0.196076" G="0.281219" T="0.16202"/>
      <pos A="0.303924" C="0.235809" G="0.16202" T="0.298248"/>
      <pos A="0.0825531" C="0.303924" G="0.445828" T="0.167696"/>
      <pos A="0.252839" C="0.264191" G="0.235809" T="0.247161"/>
      <pos A="0.411771" C="0.173372" G="0.127962" T="0.286895"/>
      <pos A="0.320952" C="0.281219" G="0.1904" T="0.207429"/>
      <pos A="0.320952" C="0.184724" G="0.292571" T="0.201752"/>
      <pos A="0.179048" C="0.281219" G="0.173372" T="0.366361"/>
      <pos A="0.258515" C="0.230133" G="0.264191" T="0.247161"/>
      <pos A="0.303924" C="0.071201" G="0.167696" T="0.45718"/>
      <pos A="0.0484958" C="0.303924" G="0.366361" T="0.281219"/>
      <pos A="0.400419" C="0.201752" G="0.247161" T="0.150667"/>
      <pos A="0.076877" C="0.38339" G="0.400419" T="0.139315"/>
      <pos A="0.366361" C="0.275543" G="0.150667" T="0.207429"/>
      <pos A="0.150667" C="0.1904" G="0.389067" T="0.269867"/>
      <pos A="0.213105" C="0.179048" G="0.360685" T="0.247161"/>
      <pos A="0.218781" C="0.3096" G="0.230133" T="0.241485"/>
      <pos A="0.213105" C="0.201752" G="0.230133" T="0.355009"/>
      <pos A="0.122286" C="0.184724" G="0.286895" T="0.406095"/>
      <pos A="0.400419" C="0.315276" G="0.139315" T="0.144991"/>
      <pos A="0.201752" C="0.179048" G="0.16202" T="0.45718"/>
      <pos A="0.258515" C="0.241485" G="0.275543" T="0.224457"/>
      <pos A="0.332304" C="0.252839" G="0.11661" T="0.298248"/>
      <pos A="0.213105" C="0.230133" G="0.201752" T="0.355009"/>
      <pos A="0.377714" C="0.156343" G="0.343657" T="0.122286"/>
      <pos A="0.144991" C="0.218781" G="0.224457" T="0.411771"/>
    </motif>
    <motif db="0" id="M88" alt="O88" length="40" nsites="8" evalue="1.3e-003">
      <pos A="0.315276" C="0.076877" G="0.332304" T="0.275543"/>
      <pos A="0.372038" C="0.235809" G="0.235809" T="0.156343"/>
      <pos A="0.207429" C="0.224457" G="0.269867" T="0.298248"/>
      <pos A="0.16202" C="0.349333" G="0.224457" T="0.264191"/>
      <pos A="0.292571" C="0.201752" G="0.218781" T="0.286895"/>
      <pos A="0.156343" C="0.320952" G="0.207429" T="0.315276"/>
      <pos A="0.264191" C="0.298248" G="0.156343" T="0.281219"/>
      <pos A="0.275543" C="0.252839" G="0.292571" T="0.179048"/>
      <pos A="0.196076" C="0.184724" G="0.394743" T="0.224457"/>
      <pos A="0.320952" C="0.269867" G="0.184724" T="0.224457"/>
      <pos A="0.139315" C="0.196076" G="0.360685" T="0.303924"/>
      <pos A="0.156343" C="0.241485" G="0.315276" T="0.286895"/>
      <pos A="0.207429" C="0.247161" G="0.196076" T="0.349333"/>
      <pos A="0.258515" C="0.167696" G="0.247161" T="0.326628"/>
      <pos A="0.355009" C="0.11661" G="0.230133" T="0.298248"/>
      <pos A="0.127962" C="0.264191" G="0.286895" T="0.320952"/>
      <pos A="0.349333" C="0.235809" G="0.16202" T="0.252839"/>
      <pos A="0.303924" C="0.235809" G="0.286895" T="0.173372"/>
      <pos A="0.38339" C="0.275543" G="0.076877" T="0.264191"/>
      <pos A="0.218781" C="0.207429" G="0.315276" T="0.258515"/>
      <pos A="0.11661" C="0.150667" G="0.536647" T="0.196076"/>
      <pos A="0.417447" C="0.241485" G="0.224457" T="0.11661"/>
      <pos A="0.400419" C="0.0882291" G="0.281219" T="0.230133"/>
      <pos A="0.252839" C="0.434476" G="0.184724" T="0.127962"/>
      <pos A="0.230133" C="0.326628" G="0.224457" T="0.218781"/>
      <pos A="0.252839" C="0.3096" G="0.247161" T="0.1904"/>
      <pos A="0.144991" C="0.303924" G="0.258515" T="0.292571"/>
      <pos A="0.1904" C="0.218781" G="0.264191" T="0.326628"/>
      <pos A="0.343657" C="0.201752" G="0.235809" T="0.218781"/>
      <pos A="0.230133" C="0.230133" G="0.156343" T="0.38339"/>
      <pos A="0.144991" C="0.258515" G="0.355009" T="0.241485"/>
      <pos A="0.213105" C="0.184724" G="0.264191" T="0.33798"/>
      <pos A="0.150667" C="0.150667" G="0.315276" T="0.38339"/>
      <pos A="0.213105" C="0.315276" G="0.184724" T="0.286895"/>
      <pos A="0.50259" C="0.3096" G="0.0428198" T="0.144991"/>
      <pos A="0.281219" C="0.207429" G="0.207429" T="0.303924"/>
      <pos A="0.11661" C="0.1904" G="0.343657" T="0.349333"/>
      <pos A="0.292571" C="0.275543" G="0.343657" T="0.0882291"/>
      <pos A="0.213105" C="0.286895" G="0.207429" T="0.292571"/>
      <pos A="0.173372" C="0.127962" G="0.286895" T="0.411771"/>
    </motif>
    <motif db="0" id="M89" alt="O89" length="40" nsites="8" evalue="1.3e-003">
      <pos A="0.00308642" C="0.00308642" G="0.990741" T="0.00308642"/>
      <pos A="0.00308642" C="0.990741" G="0.00308642" T="0.00308642"/>
      <pos A="0.990741" C="0.00308642" G="0.00308642" T="0.00308642"/>
      <pos A="0.990741" C="0.00308642" G="0.00308642" T="0.00308642"/>
      <pos A="0.00308642" C="0.00308642" G="0.990741" T="0.00308642"/>
      <pos A="0.00308642" C="0.00308642" G="0.00308642" T="0.990741"/>
      <pos A="0.00308642" C="0.990741" G="0.00308642" T="0.00308642"/>
      <pos A="0.00308642" C="0.990741" G="0.00308642" T="0.00308642"/>
      <pos A="0.00308642" C="0.990741" G="0.00308642" T="0.00308642"/>
      <pos A="0.990741" C="0.00308642" G="0.00308642" T="0.00308642"/>
      <pos A="0.00308642" C="0.00308642" G="0.00308642" T="0.990741"/>
      <pos A="0.00308642" C="0.990741" G="0.00308642" T="0.00308642"/>
      <pos A="0.00308642" C="0.00308642" G="0.990741" T="0.00308642"/>
      <pos A="0.00308642" C="0.00308642" G="0.990741" T="0.00308642"/>
      <pos A="0.990741" C="0.00308642" G="0.00308642" T="0.00308642"/>
      <pos A="0.00308642" C="0.00308642" G="0.990741" T="0.00308642"/>
      <pos A="0.00308642" C="0.00308642" G="0.990741" T="0.00308642"/>
      <pos A="0.990741" C="0.00308642" G="0.00308642" T="0.00308642"/>
      <pos A="0.00308642" C="0.990741" G="0.00308642" T="0.00308642"/>
      <pos A="0.00308642" C="0.990741" G="0.00308642" T="0.00308642"/>
      <pos A="0.00308642" C="0.00308642" G="0.00308642" T="0.990741"/>
      <pos A="0.00308642" C="0.990741" G="0.00308642" T="0.00308642"/>
      <pos A="0.00308642" C="0.990741" G="0.00308642" T="0.00308642"/>
      <pos A="0.00308642" C="0.990741" G="0.00308642" T="0.00308642"/>
      <pos A="0.00308642" C="0.00308642" G="0.00308642" T="0.990741"/>
      <pos A="0.00308642" C="0.00308642" G="0.990741" T="0.00308642"/>
      <pos A="0.00308642" C="0.990741" G="0.00308642" T="0.00308642"/>
      <pos A="0.00308642" C="0.990741" G="0.00308642" T="0.00308642"/>
      <pos A="0.00308642" C="0.990741" G="0.00308642" T="0.00308642"/>
      <pos A="0.00308642" C="0.00308642" G="0.00308642" T="0.990741"/>
      <pos A="0.00308642" C="0.00308642" G="0.990741" T="0.00308642"/>
      <pos A="0.00308642" C="0.00308642" G="0.00308642" T="0.990741"/>
      <pos A="0.990741" C="0.00308642" G="0.00308642" T="0.00308642"/>
      <pos A="0.00308642" C="0.00308642" G="0.00308642" T="0.990741"/>
      <pos A="0.990741" C="0.00308642" G="0.00308642" T="0.00308642"/>
      <pos A="0.00308642" C="0.990741" G="0.00308642" T="0.00308642"/>
      <pos A="0.00308642" C="0.990741" G="0.00308642" T="0.00308642"/>
      <pos A="0.00308642" C="0.00308642" G="0.990741" T="0.00308642"/>
      <pos A="0.990741" C="0.00308642" G="0.00308642" T="0.00308642"/>
      <pos A="0.00308642" C="0.00308642" G="0.990741" T="0.00308642"/>
    </motif>
    <motif db="0" id="M9" alt="O9" length="40" nsites="8" evalue="1.3e-003">
      <pos A="0.0928731" C="0.00308642" G="0.721381" T="0.18266"/>
      <pos A="0.0479802" C="0.362233" G="0.45202" T="0.137767"/>
      <pos A="0.272446" C="0.31734" G="0.0928731" T="0.31734"/>
      <pos A="0.00308642" C="0.31734" G="0.45202" T="0.227554"/>
      <pos A="0.00308642" C="0.362233" G="0.18266" T="0.45202"/>
      <pos A="0.137767" C="0.0928731" G="0.272446" T="0.496914"/>
      <pos A="0.272446" C="0.227554" G="0.362233" T="0.137767"/>
      <pos A="0.18266" C="0.18266" G="0.272446" T="0.362233"/>
      <pos A="0.45202" C="0.137767" G="0.227554" T="0.18266"/>
      <pos A="0.272446" C="0.362233" G="0.362233" T="0.00308642"/>
      <pos A="0.0479802" C="0.227554" G="0.31734" T="0.407127"/>
      <pos A="0.18266" C="0.45202" G="0.18266" T="0.18266"/>
      <pos A="0.0479802" C="0.496914" G="0.272446" T="0.18266"/>
      <pos A="0.272446" C="0.0479802" G="0.407127" T="0.272446"/>
      <pos A="0.0928731" C="0.272446" G="0.496914" T="0.137767"/>
      <pos A="0.45202" C="0.18266" G="0.18266" T="0.18266"/>
      <pos A="0.31734" C="0.272446" G="0.362233" T="0.0479802"/>
      <pos A="0.45202" C="0.18266" G="0.18266" T="0.18266"/>
      <pos A="0.00308642" C="0.362233" G="0.541807" T="0.0928731"/>
      <pos A="0.18266" C="0.137767" G="0.45202" T="0.227554"/>
      <pos A="0.0928731" C="0.407127" G="0.31734" T="0.18266"/>
      <pos A="0.0479802" C="0.0928731" G="0.31734" T="0.541807"/>
      <pos A="0.137767" C="0.227554" G="0.407127" T="0.227554"/>
      <pos A="0.362233" C="0.137767" G="0.362233" T="0.137767"/>
      <pos A="0.18266" C="0.18266" G="0.407127" T="0.227554"/>
      <pos A="0.137767" C="0.227554" G="0.272446" T="0.362233"/>
      <pos A="0.0479802" C="0.45202" G="0.227554" T="0.272446"/>
      <pos A="0.496914" C="0.18266" G="0.31734" T="0.00308642"/>
      <pos A="0.227554" C="0.227554" G="0.362233" T="0.18266"/>
      <pos A="0.5867" C="0.272446" G="0.0479802" T="0.0928731"/>
      <pos A="0.0928731" C="0.362233" G="0.137767" T="0.407127"/>
      <pos A="0.227554" C="0.272446" G="0.18266" T="0.31734"/>
      <pos A="0.18266" C="0.631594" G="0.00308642" T="0.18266"/>
      <pos A="0.18266" C="0.227554" G="0.31734" T="0.272446"/>
      <pos A="0.00308642" C="0.227554" G="0.631594" T="0.137767"/>
      <pos A="0.227554" C="0.18266" G="0.137767" T="0.45202"/>
      <pos A="0.272446" C="0.272446" G="0.407127" T="0.0479802"/>
      <pos A="0.721381" C="0.272446" G="0.00308642" T="0.00308642"/>
      <pos A="0.18266" C="0.18266" G="0.362233" T="0.272446"/>
      <pos A="0.496914" C="0.0479802" G="0.407127" T="0.0479802"/>
    </motif>
    <motif db="0" id="M91" alt="O91" length="40" nsites="8" evalue="1.3e-003">
      <pos A="0.164336" C="0.345742" G="0.325586" T="0.164336"/>
      <pos A="0.325586" C="0.40621" G="0.0635546" T="0.204649"/>
      <pos A="0.0635546" C="0.224805" G="0.426366" T="0.285273"/>
      <pos A="0.124024" C="0.567461" G="0.265117" T="0.0433985"/>
      <pos A="0.204649" C="0.46668" G="0.244961" T="0.0837116"/>
      <pos A="0.244961" C="0.224805" G="0.365898" T="0.164336"/>
      <pos A="0.184492" C="0.305429" G="0.345742" T="0.164336"/>
      <pos A="0.40621" C="0.305429" G="0.0837116" T="0.204649"/>
      <pos A="0.224805" C="0.124024" G="0.325586" T="0.325586"/>
      <pos A="0.164336" C="0.14418" G="0.40621" T="0.285273"/>
      <pos A="0.386054" C="0.184492" G="0.244961" T="0.184492"/>
      <pos A="0.446523" C="0.103868" G="0.40621" T="0.0433985"/>
      <pos A="0.265117" C="0.40621" G="0.164336" T="0.164336"/>
      <pos A="0.184492" C="0.164336" G="0.265117" T="0.386054"/>
      <pos A="0.285273" C="0.386054" G="0.265117" T="0.0635546"/>
      <pos A="0.224805" C="0.345742" G="0.0635546" T="0.365898"/>
      <pos A="0.184492" C="0.345742" G="0.224805" T="0.244961"/>
      <pos A="0.164336" C="0.103868" G="0.365898" T="0.365898"/>
      <pos A="0.386054" C="0.14418" G="0.325586" T="0.14418"/>
      <pos A="0.0635546" C="0.164336" G="0.285273" T="0.486836"/>
      <pos A="0.124024" C="0.244961" G="0.506992" T="0.124024"/>
      <pos A="0.244961" C="0.40621" G="0.204649" T="0.14418"/>
      <pos A="0.184492" C="0.164336" G="0.325586" T="0.325586"/>
      <pos A="0.305429" C="0.124024" G="0.305429" T="0.265117"/>
      <pos A="0.244961" C="0.426366" G="0.204649" T="0.124024"/>
      <pos A="0.285273" C="0.224805" G="0.0433985" T="0.446523"/>
      <pos A="0.184492" C="0.265117" G="0.446523" T="0.103868"/>
      <pos A="0.345742" C="0.184492" G="0.265117" T="0.204649"/>
      <pos A="0.567461" C="0.0232425" G="0.204649" T="0.204649"/>
      <pos A="0.0837116" C="0.14418" G="0.386054" T="0.386054"/>
      <pos A="0.164336" C="0.386054" G="0.184492" T="0.265117"/>
      <pos A="0.325586" C="0.164336" G="0.285273" T="0.224805"/>
      <pos A="0.0232425" C="0.184492" G="0.426366" T="0.365898"/>
      <pos A="0.14418" C="0.184492" G="0.345742" T="0.325586"/>
      <pos A="0.386054" C="0.14418" G="0.204649" T="0.265117"/>
      <pos A="0.204649" C="0.305429" G="0.265117" T="0.224805"/>
      <pos A="0.40621" C="0.224805" G="0.204649" T="0.164336"/>
      <pos A="0.204649" C="0.184492" G="0.265117" T="0.345742"/>
      <pos A="0.124024" C="0.46668" G="0.285273" T="0.124024"/>
      <pos A="0.124024" C="0.345742" G="0.244961" T="0.285273"/>
    </motif>
    <motif db="0" id="M92" alt="O92" length="40" nsites="8" evalue="1.3e-003">
      <pos A="0.360685" C="0.184724" G="0.3096" T="0.144991"/>
      <pos A="0.16202" C="0.366361" G="0.275543" T="0.196076"/>
      <pos A="0.406095" C="0.127962" G="0.156343" T="0.3096"/>
      <pos A="0.292571" C="0.315276" G="0.224457" T="0.167696"/>
      <pos A="0.298248" C="0.247161" G="0.213105" T="0.241485"/>
      <pos A="0.264191" C="0.230133" G="0.286895" T="0.218781"/>
      <pos A="0.349333" C="0.224457" G="0.264191" T="0.16202"/>
      <pos A="0.184724" C="0.264191" G="0.1904" T="0.360685"/>
      <pos A="0.196076" C="0.286895" G="0.179048" T="0.33798"/>
      <pos A="0.0598479" C="0.16202" G="0.3096" T="0.468532"/>
      <pos A="0.235809" C="0.218781" G="0.264191" T="0.281219"/>
      <pos A="0.224457" C="0.127962" G="0.315276" T="0.332304"/>
      <pos A="0.224457" C="0.184724" G="0.355009" T="0.235809"/>
      <pos A="0.150667" C="0.3096" G="0.213105" T="0.326628"/>
      <pos A="0.292571" C="0.264191" G="0.173372" T="0.269867"/>
      <pos A="0.241485" C="0.235809" G="0.184724" T="0.33798"/>
      <pos A="0.298248" C="0.1904" G="0.201752" T="0.3096"/>
      <pos A="0.196076" C="0.184724" G="0.400419" T="0.218781"/>
      <pos A="0.315276" C="0.343657" G="0.16202" T="0.179048"/>
      <pos A="0.133639" C="0.320952" G="0.332304" T="0.213105"/>
      <pos A="0.230133" C="0.332304" G="0.218781" T="0.218781"/>
      <pos A="0.184724" C="0.133639" G="0.326628" T="0.355009"/>
      <pos A="0.127962" C="0.366361" G="0.264191" T="0.241485"/>
      <pos A="0.474208" C="0.196076" G="0.0882291" T="0.241485"/>
      <pos A="0.218781" C="0.110933" G="0.45718" T="0.213105"/>
      <pos A="0.434476" C="0.065524" G="0.315276" T="0.184724"/>
      <pos A="0.235809" C="0.241485" G="0.315276" T="0.207429"/>
      <pos A="0.122286" C="0.235809" G="0.326628" T="0.315276"/>
      <pos A="0.258515" C="0.298248" G="0.122286" T="0.320952"/>
      <pos A="0.224457" C="0.139315" G="0.179048" T="0.45718"/>
      <pos A="0.286895" C="0.315276" G="0.230133" T="0.167696"/>
      <pos A="0.3096" C="0.292571" G="0.156343" T="0.241485"/>
      <pos A="0.33798" C="0.11661" G="0.269867" T="0.275543"/>
      <pos A="0.201752" C="0.235809" G="0.303924" T="0.258515"/>
      <pos A="0.320952" C="0.1904" G="0.298248" T="0.1904"/>
      <pos A="0.269867" C="0.207429" G="0.303924" T="0.218781"/>
      <pos A="0.127962" C="0.332304" G="0.235809" T="0.303924"/>
      <pos A="0.241485" C="0.139315" G="0.156343" T="0.462856"/>
      <pos A="0.0995812" C="0.406095" G="0.218781" T="0.275543"/>
      <pos A="0.38339" C="0.230133" G="0.303924" T="0.0825531"/>
    </motif>
    <motif db="0" id="M93" alt="O93" length="40" nsites="8" evalue="1.3e-003">
      <pos A="0.451504" C="0.0995812" G="0.258515" T="0.1904"/>
      <pos A="0.133639" C="0.281219" G="0.349333" T="0.235809"/>
      <pos A="0.213105" C="0.201752" G="0.247161" T="0.33798"/>
      <pos A="0.326628" C="0.133639" G="0.292571" T="0.247161"/>
      <pos A="0.38339" C="0.3096" G="0.173372" T="0.133639"/>
      <pos A="0.224457" C="0.264191" G="0.16202" T="0.349333"/>
      <pos A="0.173372" C="0.247161" G="0.218781" T="0.360685"/>
      <pos A="0.127962" C="0.355009" G="0.218781" T="0.298248"/>
      <pos A="0.071201" C="0.230133" G="0.462856" T="0.235809"/>
      <pos A="0.247161" C="0.247161" G="0.11661" T="0.389067"/>
      <pos A="0.213105" C="0.252839" G="0.269867" T="0.264191"/>
      <pos A="0.355009" C="0.258515" G="0.16202" T="0.224457"/>
      <pos A="0.326628" C="0.247161" G="0.150667" T="0.275543"/>
      <pos A="0.133639" C="0.275543" G="0.218781" T="0.372038"/>
      <pos A="0.218781" C="0.247161" G="0.196076" T="0.33798"/>
      <pos A="0.224457" C="0.156343" G="0.355009" T="0.264191"/>
      <pos A="0.16202" C="0.235809" G="0.45718" T="0.144991"/>
      <pos A="0.377714" C="0.3096" G="0.179048" T="0.133639"/>
      <pos A="0.213105" C="0.508266" G="0.196076" T="0.0825531"/>
      <pos A="0.355009" C="0.184724" G="0.218781" T="0.241485"/>
      <pos A="0.071201" C="0.179048" G="0.406095" T="0.343657"/>
      <pos A="0.3096" C="0.144991" G="0.281219" T="0.264191"/>
      <pos A="0.377714" C="0.0939052" G="0.349333" T="0.179048"/>
      <pos A="0.332304" C="0.167696" G="0.269867" T="0.230133"/>
      <pos A="0.241485" C="0.11661" G="0.3096" T="0.332304"/>
      <pos A="0.16202" C="0.184724" G="0.343657" T="0.3096"/>
      <pos A="0.218781" C="0.286895" G="0.292571" T="0.201752"/>
      <pos A="0.349333" C="0.326628" G="0.16202" T="0.16202"/>
      <pos A="0.247161" C="0.139315" G="0.320952" T="0.292571"/>
      <pos A="0.247161" C="0.298248" G="0.156343" T="0.298248"/>
      <pos A="0.207429" C="0.269867" G="0.11661" T="0.406095"/>
      <pos A="0.292571" C="0.320952" G="0.201752" T="0.184724"/>
      <pos A="0.0939052" C="0.258515" G="0.1904" T="0.45718"/>
      <pos A="0.298248" C="0.281219" G="0.167696" T="0.252839"/>
      <pos A="0.230133" C="0.275543" G="0.332304" T="0.16202"/>
      <pos A="0.326628" C="0.264191" G="0.167696" T="0.241485"/>
      <pos A="0.292571" C="0.167696" G="0.258515" T="0.281219"/>
      <pos A="0.201752" C="0.179048" G="0.303924" T="0.315276"/>
      <pos A="0.224457" C="0.281219" G="0.247161" T="0.247161"/>
      <pos A="0.252839" C="0.218781" G="0.213105" T="0.315276"/>
    </motif>
    <motif db="0" id="M94" alt="O94" length="40" nsites="8" evalue="1.3e-003">
      <pos A="0.332304" C="0.167696" G="0.496914" T="0.00308642"/>
      <pos A="0.826131" C="0.00308642" G="0.167696" T="0.00308642"/>
      <pos A="0.167696" C="0.00308642" G="0.661523" T="0.167696"/>
      <pos A="0.332304" C="0.00308642" G="0.661523" T="0.00308642"/>
      <pos A="0.826131" C="0.00308642" G="0.00308642" T="0.167696"/>
      <pos A="0.496914" C="0.496914" G="0.00308642" T="0.00308642"/>
      <pos A="0.00308642" C="0.332304" G="0.661523" T="0.00308642"/>
      <pos A="0.496914" C="0.00308642" G="0.00308642" T="0.496914"/>
      <pos A="0.661523" C="0.332304" G="0.00308642" T="0.00308642"/>
      <pos A="0.496914" C="0.00308642" G="0.00308642" T="0.496914"/>
      <pos A="0.332304" C="0.167696" G="0.00308642" T="0.496914"/>
      <pos A="0.00308642" C="0.167696" G="0.00308642" T="0.826131"/>
      <pos A="0.332304" C="0.167696" G="0.167696" T="0.332304"/>
      <pos A="0.332304" C="0.332304" G="0.00308642" T="0.332304"/>
      <pos A="0.496914" C="0.00308642" G="0.496914" T="0.00308642"/>
      <pos A="0.332304" C="0.332304" G="0.00308642" T="0.332304"/>
      <pos A="0.826131" C="0.167696" G="0.00308642" T="0.00308642"/>
      <pos A="0.00308642" C="0.00308642" G="0.332304" T="0.661523"/>
      <pos A="0.167696" C="0.826131" G="0.00308642" T="0.00308642"/>
      <pos A="0.496914" C="0.332304" G="0.00308642" T="0.167696"/>
      <pos A="0.167696" C="0.167696" G="0.661523" T="0.00308642"/>
      <pos A="0.00308642" C="0.661523" G="0.00308642" T="0.332304"/>
      <pos A="0.00308642" C="0.332304" G="0.332304" T="0.332304"/>
      <pos A="0.661523" C="0.00308642" G="0.332304" T="0.00308642"/>
      <pos A="0.332304" C="0.332304" G="0.332304" T="0.00308642"/>
      <pos A="0.661523" C="0.00308642" G="0.332304" T="0.00308642"/>
      <pos A="0.167696" C="0.167696" G="0.661523" T="0.00308642"/>
      <pos A="0.661523" C="0.00308642" G="0.332304" T="0.00308642"/>
      <pos A="0.332304" C="0.167696" G="0.332304" T="0.167696"/>
      <pos A="0.661523" C="0.00308642" G="0.332304" T="0.00308642"/>
      <pos A="0.00308642" C="0.496914" G="0.00308642" T="0.496914"/>
      <pos A="0.496914" C="0.496914" G="0.00308642" T="0.00308642"/>
      <pos A="0.167696" C="0.496914" G="0.332304" T="0.00308642"/>
      <pos A="0.167696" C="0.332304" G="0.332304" T="0.167696"/>
      <pos A="0.826131" C="0.167696" G="0.00308642" T="0.00308642"/>
      <pos A="0.496914" C="0.167696" G="0.332304" T="0.00308642"/>
      <pos A="0.496914" C="0.332304" G="0.00308642" T="0.167696"/>
      <pos A="0.990741" C="0.00308642" G="0.00308642" T="0.00308642"/>
      <pos A="0.661523" C="0.00308642" G="0.00308642" T="0.332304"/>
      <pos A="0.167696" C="0.332304" G="0.00308642" T="0.496914"/>
    </motif>
    <motif db="0" id="M95" alt="O95" length="40" nsites="8" evalue="1.3e-003">
      <pos A="0.133041" C="0.39295" G="0.262996" T="0.211013"/>
      <pos A="0.522905" C="0.0810588" G="0.0550686" T="0.340968"/>
      <pos A="0.262996" C="0.10705" G="0.340968" T="0.288987"/>
      <pos A="0.159032" C="0.159032" G="0.340968" T="0.340968"/>
      <pos A="0.185023" C="0.0810588" G="0.340968" T="0.39295"/>
      <pos A="0.39295" C="0.185023" G="0.00308642" T="0.418941"/>
      <pos A="0.0810588" C="0.211013" G="0.39295" T="0.314977"/>
      <pos A="0.237004" C="0.237004" G="0.159032" T="0.366959"/>
      <pos A="0.262996" C="0.418941" G="0.0810588" T="0.237004"/>
      <pos A="0.211013" C="0.262996" G="0.211013" T="0.314977"/>
      <pos A="0.211013" C="0.262996" G="0.10705" T="0.418941"/>
      <pos A="0.262996" C="0.133041" G="0.211013" T="0.39295"/>
      <pos A="0.0810588" C="0.288987" G="0.237004" T="0.39295"/>
      <pos A="0.340968" C="0.237004" G="0.185023" T="0.237004"/>
      <pos A="0.314977" C="0.288987" G="0.0810588" T="0.314977"/>
      <pos A="0.340968" C="0.0550686" G="0.159032" T="0.444931"/>
      <pos A="0.418941" C="0.185023" G="0.133041" T="0.262996"/>
      <pos A="0.314977" C="0.237004" G="0.262996" T="0.185023"/>
      <pos A="0.185023" C="0.470922" G="0.159032" T="0.185023"/>
      <pos A="0.288987" C="0.211013" G="0.0550686" T="0.444931"/>
      <pos A="0.0810588" C="0.185023" G="0.70484" T="0.0290775"/>
      <pos A="0.185023" C="0.211013" G="0.444931" T="0.159032"/>
      <pos A="0.366959" C="0.262996" G="0.133041" T="0.237004"/>
      <pos A="0.288987" C="0.444931" G="0.0810588" T="0.185023"/>
      <pos A="0.133041" C="0.418941" G="0.237004" T="0.211013"/>
      <pos A="0.211013" C="0.185023" G="0.314977" T="0.288987"/>
      <pos A="0.340968" C="0.0550686" G="0.418941" T="0.185023"/>
      <pos A="0.185023" C="0.0810588" G="0.574886" T="0.159032"/>
      <pos A="0.262996" C="0.211013" G="0.314977" T="0.211013"/>
      <pos A="0.262996" C="0.0290775" G="0.288987" T="0.418941"/>
      <pos A="0.340968" C="0.133041" G="0.237004" T="0.288987"/>
      <pos A="0.314977" C="0.39295" G="0.159032" T="0.133041"/>
      <pos A="0.288987" C="0.185023" G="0.288987" T="0.237004"/>
      <pos A="0.211013" C="0.288987" G="0.418941" T="0.0810588"/>
      <pos A="0.522905" C="0.0550686" G="0.39295" T="0.0290775"/>
      <pos A="0.626868" C="0.10705" G="0.0290775" T="0.237004"/>
      <pos A="0.0290775" C="0.262996" G="0.237004" T="0.470922"/>
      <pos A="0.10705" C="0.366959" G="0.185023" T="0.340968"/>
      <pos A="0.418941" C="0.133041" G="0.0290775" T="0.418941"/>
      <pos A="0.211013" C="0.288987" G="0.133041" T="0.366959"/>
    </motif>
    <motif db="0" id="M96" alt="O96" length="40" nsites="8" evalue="1.3e-003">
      <pos A="0.496914" C="0.00308642" G="0.496914" T="0.00308642"/>
      <pos A="0.496914" C="0.00308642" G="0.00308642" T="0.496914"/>
      <pos A="0.00308642" C="0.496914" G="0.00308642" T="0.496914"/>
      <pos A="0.00308642" C="0.00308642" G="0.990741" T="0.00308642"/>
      <pos A="0.00308642" C="0.496914" G="0.496914" T="0.00308642"/>
      <pos A="0.00308642" C="0.00308642" G="0.990741" T="0.00308642"/>
      <pos A="0.990741" C="0.00308642" G="0.00308642" T="0.00308642"/>
      <pos A="0.00308642" C="0.00308642" G="0.990741" T="0.00308642"/>
      <pos A="0.00308642" C="0.496914" G="0.496914" T="0.00308642"/>
      <pos A="0.00308642" C="0.00308642" G="0.496914" T="0.496914"/>
      <pos A="0.00308642" C="0.00308642" G="0.990741" T="0.00308642"/>
      <pos A="0.496914" C="0.00308642" G="0.00308642" T="0.496914"/>
      <pos A="0.00308642" C="0.496914" G="0.496914" T="0.00308642"/>
      <pos A="0.00308642" C="0.00308642" G="0.496914" T="0.496914"/>
      <pos A="0.496914" C="0.496914" G="0.00308642" T="0.00308642"/>
      <pos A="0.496914" C="0.00308642" G="0.496914" T="0.00308642"/>
      <pos A="0.00308642" C="0.00308642" G="0.990741" T="0.00308642"/>
      <pos A="0.00308642" C="0.496914" G="0.496914" T="0.00308642"/>
      <pos A="0.00308642" C="0.00308642" G="0.496914" T="0.496914"/>
      <pos A="0.496914" C="0.00308642" G="0.00308642" T="0.496914"/>
      <pos A="0.496914" C="0.00308642" G="0.00308642" T="0.496914"/>
      <pos A="0.00308642" C="0.496914" G="0.496914" T="0.00308642"/>
      <pos A="0.496914" C="0.00308642" G="0.496914" T="0.00308642"/>
      <pos A="0.496914" C="0.00308642" G="0.496914" T="0.00308642"/>
      <pos A="0.00308642" C="0.496914" G="0.00308642" T="0.496914"/>
      <pos A="0.496914" C="0.00308642" G="0.00308642" T="0.496914"/>
      <pos A="0.496914" C="0.00308642" G="0.496914" T="0.00308642"/>
      <pos A="0.00308642" C="0.00308642" G="0.00308642" T="0.990741"/>
      <pos A="0.00308642" C="0.00308642" G="0.990741" T="0.00308642"/>
      <pos A="0.00308642" C="0.00308642" G="0.496914" T="0.496914"/>
      <pos A="0.496914" C="0.496914" G="0.00308642" T="0.00308642"/>
      <pos A="0.496914" C="0.00308642" G="0.496914" T="0.00308642"/>
      <pos A="0.00308642" C="0.496914" G="0.496914" T="0.00308642"/>
      <pos A="0.990741" C="0.00308642" G="0.00308642" T="0.00308642"/>
      <pos A="0.00308642" C="0.00308642" G="0.990741" T="0.00308642"/>
      <pos A="0.00308642" C="0.00308642" G="0.496914" T="0.496914"/>
      <pos A="0.00308642" C="0.496914" G="0.00308642" T="0.496914"/>
      <pos A="0.496914" C="0.496914" G="0.00308642" T="0.00308642"/>
      <pos A="0.00308642" C="0.00308642" G="0.990741" T="0.00308642"/>
      <pos A="0.990741" C="0.00308642" G="0.00308642" T="0.00308642"/>
    </motif>
    <motif db="0" id="M97" alt="O97" length="40" nsites="8" evalue="1.3e-003">
      <pos A="0.320952" C="0.320952" G="0.179048" T="0.179048"/>
      <pos A="0.389067" C="0.230133" G="0.196076" T="0.184724"/>
      <pos A="0.286895" C="0.207429" G="0.298248" T="0.207429"/>
      <pos A="0.173372" C="0.230133" G="0.201752" T="0.394743"/>
      <pos A="0.235809" C="0.179048" G="0.298248" T="0.286895"/>
      <pos A="0.366361" C="0.173372" G="0.201752" T="0.258515"/>
      <pos A="0.196076" C="0.303924" G="0.235809" T="0.264191"/>
      <pos A="0.355009" C="0.173372" G="0.349333" T="0.122286"/>
      <pos A="0.156343" C="0.230133" G="0.38339" T="0.230133"/>
      <pos A="0.173372" C="0.326628" G="0.167696" T="0.332304"/>
      <pos A="0.286895" C="0.275543" G="0.207429" T="0.230133"/>
      <pos A="0.315276" C="0.0995812" G="0.247161" T="0.33798"/>
      <pos A="0.241485" C="0.196076" G="0.389067" T="0.173372"/>
      <pos A="0.184724" C="0.394743" G="0.213105" T="0.207429"/>
      <pos A="0.230133" C="0.389067" G="0.127962" T="0.252839"/>
      <pos A="0.179048" C="0.281219" G="0.33798" T="0.201752"/>
      <pos A="0.286895" C="0.230133" G="0.320952" T="0.16202"/>
      <pos A="0.241485" C="0.269867" G="0.16202" T="0.326628"/>
      <pos A="0.360685" C="0.0825531" G="0.258515" T="0.298248"/>
      <pos A="0.286895" C="0.264191" G="0.184724" T="0.264191"/>
      <pos A="0.230133" C="0.207429" G="0.235809" T="0.326628"/>
      <pos A="0.45718" C="0.167696" G="0.065524" T="0.3096"/>
      <pos A="0.184724" C="0.292571" G="0.275543" T="0.247161"/>
      <pos A="0.235809" C="0.122286" G="0.462856" T="0.179048"/>
      <pos A="0.156343" C="0.275543" G="0.281219" T="0.286895"/>
      <pos A="0.235809" C="0.213105" G="0.298248" T="0.252839"/>
      <pos A="0.144991" C="0.150667" G="0.326628" T="0.377714"/>
      <pos A="0.281219" C="0.303924" G="0.127962" T="0.286895"/>
      <pos A="0.281219" C="0.241485" G="0.201752" T="0.275543"/>
      <pos A="0.235809" C="0.230133" G="0.349333" T="0.184724"/>
      <pos A="0.33798" C="0.179048" G="0.224457" T="0.258515"/>
      <pos A="0.179048" C="0.224457" G="0.196076" T="0.400419"/>
      <pos A="0.247161" C="0.264191" G="0.326628" T="0.16202"/>
      <pos A="0.252839" C="0.389067" G="0.133639" T="0.224457"/>
      <pos A="0.247161" C="0.377714" G="0.105257" T="0.269867"/>
      <pos A="0.173372" C="0.184724" G="0.3096" T="0.332304"/>
      <pos A="0.179048" C="0.286895" G="0.349333" T="0.184724"/>
      <pos A="0.269867" C="0.173372" G="0.230133" T="0.326628"/>
      <pos A="0.33798" C="0.1904" G="0.264191" T="0.207429"/>
      <pos A="0.241485" C="0.247161" G="0.377714" T="0.133639"/>
    </motif>
    <motif db="0" id="M98" alt="O98" length="40" nsites="8" evalue="1.3e-003">
      <pos A="0.156343" C="0.298248" G="0.286895" T="0.258515"/>
      <pos A="0.286895" C="0.349333" G="0.1904" T="0.173372"/>
      <pos A="0.355009" C="0.0598479" G="0.315276" T="0.269867"/>
      <pos A="0.213105" C="0.139315" G="0.400419" T="0.247161"/>
      <pos A="0.292571" C="0.150667" G="0.320952" T="0.235809"/>
      <pos A="0.16202" C="0.292571" G="0.127962" T="0.417447"/>
      <pos A="0.269867" C="0.207429" G="0.184724" T="0.33798"/>
      <pos A="0.224457" C="0.269867" G="0.230133" T="0.275543"/>
      <pos A="0.269867" C="0.247161" G="0.264191" T="0.218781"/>
      <pos A="0.213105" C="0.400419" G="0.196076" T="0.1904"/>
      <pos A="0.269867" C="0.196076" G="0.201752" T="0.332304"/>
      <pos A="0.269867" C="0.207429" G="0.213105" T="0.3096"/>
      <pos A="0.156343" C="0.275543" G="0.218781" T="0.349333"/>
      <pos A="0.3096" C="0.11661" G="0.230133" T="0.343657"/>
      <pos A="0.0541719" C="0.462856" G="0.372038" T="0.110933"/>
      <pos A="0.218781" C="0.241485" G="0.258515" T="0.281219"/>
      <pos A="0.16202" C="0.264191" G="0.224457" T="0.349333"/>
      <pos A="0.315276" C="0.156343" G="0.150667" T="0.377714"/>
      <pos A="0.201752" C="0.218781" G="0.372038" T="0.207429"/>
      <pos A="0.286895" C="0.139315" G="0.286895" T="0.286895"/>
      <pos A="0.139315" C="0.241485" G="0.417447" T="0.201752"/>
      <pos A="0.445828" C="0.252839" G="0.105257" T="0.196076"/>
      <pos A="0.235809" C="0.252839" G="0.173372" T="0.33798"/>
      <pos A="0.0882291" C="0.247161" G="0.38339" T="0.281219"/>
      <pos A="0.366361" C="0.133639" G="0.247161" T="0.252839"/>
      <pos A="0.428799" C="0.139315" G="0.258515" T="0.173372"/>
      <pos A="0.241485" C="0.298248" G="0.286895" T="0.173372"/>
      <pos A="0.298248" C="0.196076" G="0.400419" T="0.105257"/>
      <pos A="0.218781" C="0.16202" G="0.33798" T="0.281219"/>
      <pos A="0.1904" C="0.275543" G="0.196076" T="0.33798"/>
      <pos A="0.326628" C="0.139315" G="0.201752" T="0.332304"/>
      <pos A="0.275543" C="0.247161" G="0.286895" T="0.1904"/>
      <pos A="0.127962" C="0.275543" G="0.286895" T="0.3096"/>
      <pos A="0.360685" C="0.326628" G="0.218781" T="0.0939052"/>
      <pos A="0.213105" C="0.167696" G="0.315276" T="0.303924"/>
      <pos A="0.1904" C="0.326628" G="0.3096" T="0.173372"/>
      <pos A="0.201752" C="0.213105" G="0.1904" T="0.394743"/>
      <pos A="0.150667" C="0.360685" G="0.0939052" T="0.394743"/>
      <pos A="0.269867" C="0.201752" G="0.127962" T="0.400419"/>
      <pos A="0.230133" C="0.326628" G="0.207429" T="0.235809"/>
    </motif>
    <motif db="0" id="M99" alt="O99" length="40" nsites="8" evalue="1.3e-003">
      <pos A="0.0820988" C="0.200617" G="0.240123" T="0.47716"/>
      <pos A="0.00308642" C="0.516667" G="0.358642" T="0.121605"/>
      <pos A="0.319136" C="0.437654" G="0.121605" T="0.121605"/>
      <pos A="0.27963" C="0.437654" G="0.161111" T="0.121605"/>
      <pos A="0.240123" C="0.0425926" G="0.635185" T="0.0820988"/>
      <pos A="0.319136" C="0.398148" G="0.0820988" T="0.200617"/>
      <pos A="0.121605" C="0.516667" G="0.200617" T="0.161111"/>
      <pos A="0.0425926" C="0.47716" G="0.161111" T="0.319136"/>
      <pos A="0.161111" C="0.121605" G="0.161111" T="0.556173"/>
      <pos A="0.00308642" C="0.47716" G="0.161111" T="0.358642"/>
      <pos A="0.358642" C="0.27963" G="0.161111" T="0.200617"/>
      <pos A="0.200617" C="0.121605" G="0.556173" T="0.121605"/>
      <pos A="0.200617" C="0.319136" G="0.240123" T="0.240123"/>
      <pos A="0.200617" C="0.27963" G="0.358642" T="0.161111"/>
      <pos A="0.556173" C="0.200617" G="0.0820988" T="0.161111"/>
      <pos A="0.240123" C="0.358642" G="0.319136" T="0.0820988"/>
      <pos A="0.161111" C="0.240123" G="0.161111" T="0.437654"/>
      <pos A="0.516667" C="0.27963" G="0.0425926" T="0.161111"/>
      <pos A="0.516667" C="0.0820988" G="0.240123" T="0.161111"/>
      <pos A="0.121605" C="0.240123" G="0.398148" T="0.240123"/>
      <pos A="0.240123" C="0.319136" G="0.200617" T="0.240123"/>
      <pos A="0.121605" C="0.556173" G="0.240123" T="0.0820988"/>
      <pos A="0.0820988" C="0.358642" G="0.358642" T="0.200617"/>
      <pos A="0.121605" C="0.0425926" G="0.556173" T="0.27963"/>
      <pos A="0.27963" C="0.161111" G="0.398148" T="0.161111"/>
      <pos A="0.437654" C="0.0425926" G="0.121605" T="0.398148"/>
      <pos A="0.437654" C="0.161111" G="0.319136" T="0.0820988"/>
      <pos A="0.161111" C="0.200617" G="0.358642" T="0.27963"/>
      <pos A="0.161111" C="0.27963" G="0.437654" T="0.121605"/>
      <pos A="0.27963" C="0.0425926" G="0.319136" T="0.358642"/>
      <pos A="0.27963" C="0.358642" G="0.0820988" T="0.27963"/>
      <pos A="0.200617" C="0.0820988" G="0.358642" T="0.358642"/>
      <pos A="0.0820988" C="0.358642" G="0.121605" T="0.437654"/>
      <pos A="0.0820988" C="0.27963" G="0.516667" T="0.121605"/>
      <pos A="0.00308642" C="0.753704" G="0.0425926" T="0.200617"/>
      <pos A="0.161111" C="0.27963" G="0.161111" T="0.398148"/>
      <pos A="0.121605" C="0.398148" G="0.240123" T="0.240123"/>
      <pos A="0.516667" C="0.240123" G="0.0425926" T="0.200617"/>
      <pos A="0.47716" C="0.0820988" G="0.200617" T="0.240123"/>
      <pos A="0.27963" C="0.121605" G="0.121605" T="0.47716"/>
    </motif>
  </queries>
  <targets>
    <motif db="0" id="AHR_HUMAN.H11MO.0.B" length="9" nsites="154" evalue="1.0e+000"
        url="http://hocomoco.autosome.ru/motif/AHR_HUMAN.H11MO.0.B">
      <pos A="0.263136" C="0.118683" G="0.366338" T="0.251843"/>
      <pos A="0.0707683" C="0.0772165" G="0.225162" T="0.626854"/>
      <pos A="0.141125" C="0.285009" G="0.13457" T="0.439296"/>
      <pos A="0.0166917" C="0.00871197" G="0.946968" T="0.027628"/>
      <pos A="0.000162232" C="0.976144" G="0.00985194" T="0.0138418"/>
      <pos A="0.0224981" C="0.00529208" G="0.969768" T="0.00244216"/>
      <pos A="0.000162232" C="0.0224981" G="0.00472209" T="0.972618"/>
      <pos A="0.000162232" C="0.000162232" G="0.999513" T="0.000162232"/>
      <pos A="0.279791" C="0.434254" G="0.105056" T="0.180899"/>
    </motif>
    <motif db="0" id="AIRE_HUMAN.H11MO.0.C" length="18" nsites="41" evalue="1.0e+000"
        url="http://hocomoco.autosome.ru/motif/AIRE_HUMAN.H11MO.0.C">
      <pos A="0.397368" C="0.261336" G="0.125304" T="0.215992"/>
      <pos A="0.181984" C="0.181984" G="0.13664" T="0.499392"/>
      <pos A="0.13664" C="0.13664" G="0.204656" T="0.522064"/>
      <pos A="0.0459522" C="0.000608273" G="0.884815" T="0.0686242"/>
      <pos A="0.000608273" C="0.000608273" G="0.816799" T="0.181984"/>
      <pos A="0.318016" C="0.0459522" G="0.0232802" T="0.612752"/>
      <pos A="0.386032" C="0.0912962" G="0.0232802" T="0.499392"/>
      <pos A="0.36336" C="0.13664" G="0.13664" T="0.36336"/>
      <pos A="0.340688" C="0.0686242" G="0.13664" T="0.454048"/>
      <pos A="0.522064" C="0.0912962" G="0.13664" T="0.25"/>
      <pos A="0.386032" C="0.0459522" G="0.0686242" T="0.499392"/>
      <pos A="0.227328" C="0.13664" G="0.0686242" T="0.567408"/>
      <pos A="0.000608273" C="0.0232802" G="0.884815" T="0.0912962"/>
      <pos A="0.000608273" C="0.000608273" G="0.975503" T="0.0232802"/>
      <pos A="0.227328" C="0.0912962" G="0.25" T="0.431376"/>
      <pos A="0.0686242" C="0.181984" G="0.181984" T="0.567408"/>
      <pos A="0.454048" C="0.0232802" G="0.159312" T="0.36336"/>
      <pos A="0.403036" C="0.267004" G="0.1083" T="0.22166"/>
    </motif>
    <motif db="0" id="ANDR_HUMAN.H11MO.0.A" length="18" nsites="499" evalue="1.0e+000"
        url="http://hocomoco.autosome.ru/motif/ANDR_HUMAN.H11MO.0.A">
      <pos A="0.148317" C="0.0701763" G="0.036115" T="0.745392"/>
      <pos A="0.0621619" C="0.0481366" G="0.777449" T="0.112252"/>
      <pos A="0.0681727" C="0.0661691" G="0.0140753" T="0.851583"/>
      <pos A="0.188389" C="0.17236" G="0.14431" T="0.494941"/>
      <pos A="0.0781907" C="0.73337" G="0.036115" T="0.152324"/>
      <pos A="0.12227" C="0.278551" G="0.0321078" T="0.567071"/>
      <pos A="0.180375" C="0.134292" G="0.196404" T="0.48893"/>
      <pos A="0.198407" C="0.178371" G="0.21644" T="0.406782"/>
      <pos A="0.176367" C="0.192396" G="0.22245" T="0.408786"/>
      <pos A="0.200411" C="0.256512" G="0.120266" T="0.422811"/>
      <pos A="0.0721799" C="0.0140753" G="0.0140753" T="0.899669"/>
      <pos A="0.254508" C="0.0301042" G="0.691294" T="0.0240934"/>
      <pos A="0.0281006" C="0.0220898" G="0.0200862" T="0.929724"/>
      <pos A="0.0180825" C="0.00606091" G="0.0982268" T="0.87763"/>
      <pos A="0.00806452" C="0.00806452" G="0.0641655" T="0.919705"/>
      <pos A="0.420807" C="0.0281006" G="0.494941" T="0.0561511"/>
      <pos A="0.0862052" C="0.524995" G="0.0481366" T="0.340663"/>
      <pos A="0.290573" C="0.158335" G="0.0541475" T="0.496945"/>
    </motif>
    <motif db="0" id="ASCL1_HUMAN.H11MO.0.A" length="14" nsites="480" evalue="1.0e+000"
        url="http://hocomoco.autosome.ru/motif/ASCL1_HUMAN.H11MO.0.A">
      <pos A="0.189596" C="0.437461" G="0.175016" T="0.197928"/>
      <pos A="0.218757" C="0.245834" G="0.160435" T="0.374974"/>
      <pos A="0.220839" C="0.254166" G="0.427046" T="0.0979483"/>
      <pos A="0.00630077" C="0.981098" G="0.00421787" T="0.00838367"/>
      <pos A="0.981098" C="0.00421787" G="5.20725e-05" T="0.0146324"/>
      <pos A="0.00630077" C="0.614507" G="0.358311" T="0.0208811"/>
      <pos A="0.00838367" C="0.979015" G="0.00213497" T="0.0104666"/>
      <pos A="0.00838367" C="0.00213497" G="0.00213497" T="0.987346"/>
      <pos A="0.00421787" C="0.00421787" G="0.976932" T="0.0146324"/>
      <pos A="0.00838367" C="0.781139" G="0.083368" T="0.127109"/>
      <pos A="0.0812851" C="0.420798" G="0.00630077" T="0.491616"/>
      <pos A="0.102114" C="0.385388" G="0.274995" T="0.237503"/>
      <pos A="0.131275" C="0.491616" G="0.0979483" T="0.279161"/>
      <pos A="0.166684" C="0.406217" G="0.152104" T="0.274995"/>
    </motif>
    <motif db="0" id="BACH1_HUMAN.H11MO.0.A" length="13" nsites="500" evalue="1.0e+000"
        url="http://hocomoco.autosome.ru/motif/BACH1_HUMAN.H11MO.0.A">
      <pos A="0.0628514" C="0.168181" G="0.0975447" T="0.671423"/>
      <pos A="0.00920666" C="0.066425" G="0.922336" T="0.00203205"/>
      <pos A="0.0209144" C="0.967526" G="0.00397444" T="0.00758555"/>
      <pos A="0.0362182" C="0.0795832" G="0.080139" T="0.80406"/>
      <pos A="0.00389824" C="0.0613564" G="0.890887" T="0.0438579"/>
      <pos A="0.80282" C="0.020619" G="0.124523" T="0.0520378"/>
      <pos A="0.0133116" C="0.214865" G="0.763223" T="0.00860036"/>
      <pos A="0.00624957" C="0.0361794" G="0.145878" T="0.811693"/>
      <pos A="0.0162411" C="0.943692" G="0.0343167" T="0.00574993"/>
      <pos A="0.786281" C="0.0958376" G="0.0824533" T="0.0354277"/>
      <pos A="0.00982731" C="0.334262" G="0.256606" T="0.399305"/>
      <pos A="0.151628" C="0.265556" G="0.394692" T="0.188124"/>
      <pos A="0.105265" C="0.378564" G="0.372601" T="0.143571"/>
    </motif>
    <motif db="0" id="BC11A_HUMAN.H11MO.0.A" length="17" nsites="500" evalue="1.0e+000"
        url="http://hocomoco.autosome.ru/motif/BC11A_HUMAN.H11MO.0.A">
      <pos A="0.37573" C="0.184625" G="0.286195" T="0.153451"/>
      <pos A="0.55058" C="0.0994705" G="0.224094" T="0.125856"/>
      <pos A="0.500164" C="0.142363" G="0.230714" T="0.126759"/>
      <pos A="0.589982" C="0.0166164" G="0.226051" T="0.167351"/>
      <pos A="0.187435" C="0.160796" G="0.580417" T="0.071352"/>
      <pos A="0.664511" C="0.0145816" G="0.269377" T="0.051531"/>
      <pos A="0.104037" C="0.0144884" G="0.828551" T="0.0529239"/>
      <pos A="0.200417" C="0.0327717" G="0.758546" T="0.00826493"/>
      <pos A="0.880098" C="0.0431253" G="0.0485975" T="0.0281795"/>
      <pos A="0.867864" C="0.00583965" G="0.0555442" T="0.0707524"/>
      <pos A="0.248399" C="0.226047" G="0.502141" T="0.0234139"/>
      <pos A="0.150158" C="0.154992" G="0.0315585" T="0.663292"/>
      <pos A="0.117832" C="0.0724923" G="0.760189" T="0.0494865"/>
      <pos A="0.658749" C="0.064413" G="0.250663" T="0.0261749"/>
      <pos A="0.458785" C="0.143453" G="0.310166" T="0.0875961"/>
      <pos A="0.622702" C="0.078845" G="0.157294" T="0.141159"/>
      <pos A="0.358985" C="0.2047" G="0.318076" T="0.118238"/>
    </motif>
    <motif db="0" id="BRAC_HUMAN.H11MO.0.A" length="20" nsites="500" evalue="1.0e+000"
        url="http://hocomoco.autosome.ru/motif/BRAC_HUMAN.H11MO.0.A">
      <pos A="0.120026" C="0.252" G="0.146021" T="0.481954"/>
      <pos A="0.0780344" C="0.20201" G="0.106029" T="0.613927"/>
      <pos A="0.335983" C="0.311988" G="0.224005" T="0.128024"/>
      <pos A="0.333983" C="0.164017" G="0.379974" T="0.122026"/>
      <pos A="0.138022" C="0.673915" G="0.128024" T="0.060038"/>
      <pos A="0.669916" C="0.0720356" G="0.162018" T="0.0960308"/>
      <pos A="0.19801" C="0.174015" G="0.407968" T="0.220006"/>
      <pos A="0.182014" C="0.252" G="0.40197" T="0.164017"/>
      <pos A="0.244001" C="0.166017" G="0.339982" T="0.25"/>
      <pos A="0.469956" C="0.190012" G="0.230004" T="0.110028"/>
      <pos A="0.343981" C="0.0520396" G="0.437962" T="0.166017"/>
      <pos A="0.060038" C="0.128024" G="0.7479" T="0.0640372"/>
      <pos A="0.0380424" C="0.0160468" G="0.00404919" T="0.941862"/>
      <pos A="0.00204959" C="0.0140472" G="0.969856" T="0.0140472"/>
      <pos A="0.224005" C="0.0520396" G="0.0440412" T="0.679914"/>
      <pos A="0.0320436" C="0.15202" G="0.631924" T="0.184013"/>
      <pos A="0.905869" C="0.020046" G="0.0620376" T="0.0120476"/>
      <pos A="0.659918" C="0.0580384" G="0.222006" T="0.060038"/>
      <pos A="0.34998" C="0.0880324" G="0.261998" T="0.29999"/>
      <pos A="0.20001" C="0.136023" G="0.19801" T="0.465957"/>
    </motif>
    <motif db="0" id="CDX2_HUMAN.H11MO.0.A" length="12" nsites="151" evalue="1.0e+000"
        url="http://hocomoco.autosome.ru/motif/CDX2_HUMAN.H11MO.0.A">
      <pos A="0.152383" C="0.119292" G="0.211946" T="0.51638"/>
      <pos A="0.0597287" C="0.0729649" G="0.0597287" T="0.807578"/>
      <pos A="0.106056" C="0.000165453" G="0.0663468" T="0.827432"/>
      <pos A="0.0862012" C="0.245036" G="0.172237" T="0.496525"/>
      <pos A="0.986267" C="0.00678359" G="0.00678359" T="0.000165453"/>
      <pos A="0.00678359" C="0.0531105" G="0.0134017" T="0.926704"/>
      <pos A="0.0464924" C="0.000165453" G="0.311218" T="0.642124"/>
      <pos A="0.185473" C="0.00678359" G="0.807578" T="0.000165453"/>
      <pos A="0.0134017" C="0.761251" G="0.132528" T="0.0928193"/>
      <pos A="0.264891" C="0.211946" G="0.0862012" T="0.436962"/>
      <pos A="0.139146" C="0.198709" G="0.350927" T="0.311218"/>
      <pos A="0.0134017" C="0.2318" G="0.172237" T="0.582561"/>
    </motif>
    <motif db="0" id="CLOCK_HUMAN.H11MO.0.C" length="14" nsites="252" evalue="1.0e+000"
        url="http://hocomoco.autosome.ru/motif/CLOCK_HUMAN.H11MO.0.C">
      <pos A="0.158766" C="0.599068" G="0.1786" T="0.063566"/>
      <pos A="0.424534" C="0.115133" G="0.1905" T="0.269833"/>
      <pos A="0.2024" C="0.146866" G="0.511801" T="0.138933"/>
      <pos A="0.337267" C="0.3214" G="0.1667" T="0.174633"/>
      <pos A="0.0952995" C="0.848969" G="0.0437326" T="0.0119992"/>
      <pos A="0.809302" C="0.063566" G="0.0437326" T="0.0833994"/>
      <pos A="0.1548" C="0.607001" G="0.127033" T="0.111166"/>
      <pos A="0.253967" C="0.0556327" G="0.642701" T="0.0476993"/>
      <pos A="0.0952995" C="0.1191" G="0.0437326" T="0.741868"/>
      <pos A="0.0873661" C="0.0238992" G="0.860869" T="0.0278659"/>
      <pos A="0.400734" C="0.313467" G="0.1786" T="0.1072"/>
      <pos A="0.369" C="0.242067" G="0.281733" T="0.1072"/>
      <pos A="0.222233" C="0.388834" G="0.289667" T="0.0992662"/>
      <pos A="0.491967" C="0.2976" G="0.0238992" T="0.186533"/>
    </motif>
    <motif db="0" id="COE1_HUMAN.H11MO.0.A" length="15" nsites="500" evalue="1.0e+000"
        url="http://hocomoco.autosome.ru/motif/COE1_HUMAN.H11MO.0.A">
      <pos A="0.417966" C="0.20201" G="0.20001" T="0.180014"/>
      <pos A="0.419966" C="0.090032" G="0.271996" T="0.218006"/>
      <pos A="0.118026" C="0.255999" G="0.413967" T="0.212008"/>
      <pos A="0.0580384" C="0.20201" G="0.0240452" T="0.715907"/>
      <pos A="0.00204959" C="0.989852" G="0.00204959" T="0.00604879"/>
      <pos A="0.0140472" C="0.813887" G="4.999e-05" T="0.172016"/>
      <pos A="0.00604879" C="0.945861" G="0.00204959" T="0.0460408"/>
      <pos A="0.25" C="0.623925" G="0.040042" T="0.0860328"/>
      <pos A="0.673915" C="0.0140472" G="0.0120476" T="0.29999"/>
      <pos A="0.0180464" C="4.999e-05" G="0.981854" T="4.999e-05"/>
      <pos A="0.248" C="0.00204959" G="0.723905" T="0.0260448"/>
      <pos A="0.00604879" C="0.00404919" G="0.989852" T="4.999e-05"/>
      <pos A="0.657918" C="0.0460408" G="0.255999" T="0.040042"/>
      <pos A="0.220006" C="0.433963" G="0.253999" T="0.0920316"/>
      <pos A="0.212008" C="0.35198" G="0.0920316" T="0.343981"/>
    </motif>
    <motif db="0" id="COT2_HUMAN.H11MO.0.A" length="13" nsites="500" evalue="1.0e+000"
        url="http://hocomoco.autosome.ru/motif/COT2_HUMAN.H11MO.0.A">
      <pos A="0.18882" C="0.470321" G="0.185447" T="0.155412"/>
      <pos A="0.666713" C="0.14924" G="0.0850922" T="0.0989545"/>
      <pos A="0.531143" C="0.0743138" G="0.343923" T="0.0506204"/>
      <pos A="0.732758" C="0.00214156" G="0.259166" T="0.00593431"/>
      <pos A="0.00755762" C="4.999e-05" G="0.981054" T="0.0113384"/>
      <pos A="0.0355165" C="0.0074742" G="0.903614" T="0.0533951"/>
      <pos A="0.0075581" C="0.050158" G="0.0817676" T="0.860516"/>
      <pos A="0.0018688" C="0.925665" G="0.0217774" T="0.0506891"/>
      <pos A="0.988309" C="4.999e-05" G="0.00798988" T="0.00365105"/>
      <pos A="0.373561" C="0.120966" G="0.377556" T="0.127917"/>
      <pos A="0.408907" C="0.116651" G="0.38332" T="0.0911222"/>
      <pos A="0.212829" C="0.0575095" G="0.564802" T="0.16486"/>
      <pos A="0.232575" C="0.127389" G="0.379913" T="0.260122"/>
    </motif>
    <motif db="0" id="CRX_HUMAN.H11MO.0.B" length="13" nsites="500" evalue="1.0e+000"
        url="http://hocomoco.autosome.ru/motif/CRX_HUMAN.H11MO.0.B">
      <pos A="0.248" C="0.164017" G="0.15202" T="0.435963"/>
      <pos A="0.533943" C="0.104029" G="0.261998" T="0.10003"/>
      <pos A="0.573935" C="0.0460408" G="0.275995" T="0.104029"/>
      <pos A="0.172016" C="0.0920316" G="0.565937" T="0.170016"/>
      <pos A="0.49795" C="0.164017" G="0.261998" T="0.0760348"/>
      <pos A="0.192012" C="0.00604879" G="0.775895" T="0.0260448"/>
      <pos A="0.0320436" C="0.010048" G="0.935863" T="0.0220456"/>
      <pos A="0.763897" C="0.218006" G="0.0160468" T="0.00204959"/>
      <pos A="4.999e-05" C="4.999e-05" G="4.999e-05" T="0.99985"/>
      <pos A="0.0220456" C="0.0580384" G="0.0240452" T="0.895871"/>
      <pos A="0.879874" C="0.00404919" G="0.0340432" T="0.0820336"/>
      <pos A="0.269996" C="0.0660368" G="0.525945" T="0.138022"/>
      <pos A="0.234003" C="0.323985" G="0.343981" T="0.0980304"/>
    </motif>
    <motif db="0" id="CTCFL_HUMAN.H11MO.0.A" length="17" nsites="450" evalue="1.0e+000"
        url="http://hocomoco.autosome.ru/motif/CTCFL_HUMAN.H11MO.0.A">
      <pos A="0.166685" C="0.182237" G="0.44218" T="0.208898"/>
      <pos A="0.0444901" C="0.833204" G="0.0733726" T="0.0489336"/>
      <pos A="0.0178294" C="0.942068" G="0.0267163" T="0.0133859"/>
      <pos A="0.33998" C="0.0689291" G="0.373306" T="0.217785"/>
      <pos A="0.124472" C="0.446623" G="0.417741" T="0.0111642"/>
      <pos A="0.142246" C="0.511053" G="0.0911464" T="0.255554"/>
      <pos A="0.873195" C="0.0444901" G="0.0311597" T="0.0511553"/>
      <pos A="0.00894246" C="0.0111642" G="0.977616" T="0.00227727"/>
      <pos A="0.231115" C="5.55432e-05" G="0.755443" T="0.0133859"/>
      <pos A="0.0800378" C="0.0911464" G="0.733226" T="0.0955899"/>
      <pos A="0.00894246" C="0.00227727" G="0.98206" T="0.00672073"/>
      <pos A="0.0111642" C="0.0133859" G="0.935403" T="0.0400467"/>
      <pos A="0.0822595" C="0.897634" G="0.004499" T="0.0156076"/>
      <pos A="0.21112" C="0.004499" G="0.768774" T="0.0156076"/>
      <pos A="0.028938" C="0.706565" G="0.206676" T="0.0578205"/>
      <pos A="0.128916" C="0.408854" G="0.077816" T="0.384415"/>
      <pos A="0.264441" C="0.26222" G="0.379971" T="0.0933681"/>
    </motif>
    <motif db="0" id="CTCF_HUMAN.H11MO.0.A" length="19" nsites="500" evalue="1.0e+000"
        url="http://hocomoco.autosome.ru/motif/CTCF_HUMAN.H11MO.0.A">
      <pos A="0.0940312" C="0.359978" G="0.126025" T="0.419966"/>
      <pos A="0.15202" C="0.168016" G="0.521946" T="0.158018"/>
      <pos A="0.257998" C="0.0840332" G="0.553939" T="0.104029"/>
      <pos A="0.0680364" C="0.855879" G="0.0360428" T="0.040042"/>
      <pos A="0.00204959" C="0.995851" G="0.00204959" T="4.999e-05"/>
      <pos A="0.69991" C="0.00604879" G="0.242002" T="0.0520396"/>
      <pos A="0.0160468" C="0.65192" G="0.321986" T="0.010048"/>
      <pos A="0.0980304" C="0.593931" G="0.0740352" T="0.234003"/>
      <pos A="0.905869" C="0.0180464" G="0.0540392" T="0.0220456"/>
      <pos A="0.00204959" C="0.00204959" G="0.991852" T="0.00404919"/>
      <pos A="0.385973" C="4.999e-05" G="0.611928" T="0.00204959"/>
      <pos A="0.0260448" C="0.0260448" G="0.587932" T="0.359978"/>
      <pos A="0.0120476" C="0.00204959" G="0.983853" T="0.00204959"/>
      <pos A="0.05004" C="0.0260448" G="0.859878" T="0.0640372"/>
      <pos A="0.0680364" C="0.875875" G="0.0120476" T="0.0440412"/>
      <pos A="0.395971" C="0.0140472" G="0.583933" T="0.00604879"/>
      <pos A="0.0760348" C="0.561938" G="0.325985" T="0.0360428"/>
      <pos A="0.0960308" C="0.421966" G="0.116027" T="0.365977"/>
      <pos A="0.371976" C="0.267996" G="0.315987" T="0.0440412"/>
    </motif>
    <motif db="0" id="DLX3_HUMAN.H11MO.0.C" length="10" nsites="34" evalue="1.0e+000"
        url="http://hocomoco.autosome.ru/motif/DLX3_HUMAN.H11MO.0.C">
      <pos A="0.173307" C="0.128552" G="0.659097" T="0.0390439"/>
      <pos A="0.412023" C="0.403809" G="0.183435" T="0.000733138"/>
      <pos A="0.000733138" C="0.0231103" G="0.000733138" T="0.975423"/>
      <pos A="0.975423" C="0.000733138" G="0.0231103" T="0.000733138"/>
      <pos A="0.997801" C="0.000733138" G="0.000733138" T="0.000733138"/>
      <pos A="0.000733138" C="0.000733138" G="0.000733138" T="0.997801"/>
      <pos A="0.000733138" C="0.000733138" G="0.0454874" T="0.953046"/>
      <pos A="0.541469" C="0.000733138" G="0.363872" T="0.0939262"/>
      <pos A="0.161058" C="0.515695" G="0.27776" T="0.0454874"/>
      <pos A="0.445517" C="0.154614" G="0.102778" T="0.297091"/>
    </motif>
    <motif db="0" id="EGR1_HUMAN.H11MO.0.A" length="17" nsites="500" evalue="1.0e+000"
        url="http://hocomoco.autosome.ru/motif/EGR1_HUMAN.H11MO.0.A">
      <pos A="0.232004" C="0.248" G="0.409968" T="0.110028"/>
      <pos A="0.319986" C="0.128024" G="0.317986" T="0.234003"/>
      <pos A="0.277994" C="0.180014" G="0.459958" T="0.0820336"/>
      <pos A="0.236003" C="0.112028" G="0.353979" T="0.29799"/>
      <pos A="0.112028" C="0.030044" G="0.807888" T="0.05004"/>
      <pos A="0.236003" C="0.505949" G="0.0460408" T="0.212008"/>
      <pos A="0.0560388" C="0.0340432" G="0.869876" T="0.040042"/>
      <pos A="0.0320436" C="0.00404919" G="0.409968" T="0.553939"/>
      <pos A="0.0920316" C="0.00204959" G="0.891872" T="0.0140472"/>
      <pos A="0.0160468" C="0.00404919" G="0.957858" T="0.0220456"/>
      <pos A="0.0240452" C="0.0320436" G="0.929864" T="0.0140472"/>
      <pos A="0.220006" C="0.475955" G="0.00404919" T="0.29999"/>
      <pos A="0.0880324" C="0.010048" G="0.841882" T="0.060038"/>
      <pos A="0.110028" C="0.0220456" G="0.695911" T="0.172016"/>
      <pos A="0.337982" C="0.128024" G="0.405969" T="0.128024"/>
      <pos A="0.311988" C="0.0820336" G="0.455959" T="0.15002"/>
      <pos A="0.263997" C="0.182014" G="0.435963" T="0.118026"/>
    </motif>
    <motif db="0" id="EGR2_HUMAN.H11MO.0.A" length="18" nsites="500" evalue="1.0e+000"
        url="http://hocomoco.autosome.ru/motif/EGR2_HUMAN.H11MO.0.A">
      <pos A="0.216007" C="0.0740352" G="0.611928" T="0.0980304"/>
      <pos A="0.293991" C="0.0960308" G="0.411968" T="0.19801"/>
      <pos A="0.228004" C="0.0740352" G="0.621926" T="0.0760348"/>
      <pos A="0.253999" C="0.0680364" G="0.50195" T="0.176015"/>
      <pos A="0.319986" C="0.104029" G="0.505949" T="0.070036"/>
      <pos A="0.15002" C="0.104029" G="0.44996" T="0.295991"/>
      <pos A="0.0760348" C="0.10203" G="0.765897" T="0.0560388"/>
      <pos A="0.369976" C="0.190012" G="0.0440412" T="0.395971"/>
      <pos A="0.0340432" C="0.0220456" G="0.929864" T="0.0140472"/>
      <pos A="0.040042" C="0.0120476" G="0.461958" T="0.485953"/>
      <pos A="0.182014" C="0.00604879" G="0.793891" T="0.0180464"/>
      <pos A="0.0360428" C="0.0140472" G="0.889872" T="0.060038"/>
      <pos A="0.0240452" C="0.040042" G="0.915867" T="0.020046"/>
      <pos A="0.34998" C="0.281994" G="0.0220456" T="0.345981"/>
      <pos A="0.0580384" C="0.00604879" G="0.873875" T="0.0620376"/>
      <pos A="0.0760348" C="0.0340432" G="0.781894" T="0.108028"/>
      <pos A="0.341982" C="0.0740352" G="0.50195" T="0.0820336"/>
      <pos A="0.253999" C="0.0480404" G="0.561938" T="0.136023"/>
    </motif>
    <motif db="0" id="ESR1_HUMAN.H11MO.0.A" length="15" nsites="500" evalue="1.0e+000"
        url="http://hocomoco.autosome.ru/motif/ESR1_HUMAN.H11MO.0.A">
      <pos A="0.637922" C="0.0480404" G="0.259998" T="0.0540392"/>
      <pos A="0.0740352" C="0.00604879" G="0.807888" T="0.112028"/>
      <pos A="0.0460408" C="0.0180464" G="0.907868" T="0.0280444"/>
      <pos A="0.0940312" C="0.0720356" G="0.178014" T="0.655919"/>
      <pos A="0.00204959" C="0.887872" G="0.0480404" T="0.0620376"/>
      <pos A="0.855879" C="0.00604879" G="0.112028" T="0.0260448"/>
      <pos A="0.108028" C="0.441962" G="0.311988" T="0.138022"/>
      <pos A="0.395971" C="0.603929" G="4.999e-05" T="4.999e-05"/>
      <pos A="0.182014" C="0.375975" G="0.285993" T="0.156019"/>
      <pos A="0.104029" C="0.0780344" G="0.0440412" T="0.773895"/>
      <pos A="0.0540392" C="0.0340432" G="0.907868" T="0.00404919"/>
      <pos A="0.617926" C="0.19801" G="0.070036" T="0.114027"/>
      <pos A="0.040042" C="0.883873" G="0.0140472" T="0.0620376"/>
      <pos A="0.090032" C="0.821886" G="0.00804839" T="0.080034"/>
      <pos A="0.0580384" C="0.329984" G="0.0660368" T="0.545941"/>
    </motif>
    <motif db="0" id="ESR2_HUMAN.H11MO.0.A" length="15" nsites="497" evalue="1.0e+000"
        url="http://hocomoco.autosome.ru/motif/ESR2_HUMAN.H11MO.0.A">
      <pos A="0.494921" C="0.0966103" G="0.36215" T="0.0463186"/>
      <pos A="0.114715" C="0.0121203" G="0.790636" T="0.0825287"/>
      <pos A="0.0463186" C="0.026202" G="0.859032" T="0.068447"/>
      <pos A="0.0966103" C="0.116727" G="0.22938" T="0.557282"/>
      <pos A="0.0161436" C="0.798682" G="0.0523537" T="0.13282"/>
      <pos A="0.621656" C="0.0342486" G="0.247485" T="0.0966103"/>
      <pos A="0.092587" C="0.511014" G="0.26559" T="0.130809"/>
      <pos A="5.02917e-05" C="0.667924" G="5.02917e-05" T="0.331975"/>
      <pos A="0.122762" C="0.422501" G="0.267602" T="0.187135"/>
      <pos A="0.0402836" C="0.239439" G="0.0302253" T="0.690052"/>
      <pos A="0.0825287" C="0.026202" G="0.891219" T="5.02917e-05"/>
      <pos A="0.521072" C="0.273637" G="0.086552" T="0.118739"/>
      <pos A="0.0241903" C="0.844951" G="0.0221786" T="0.10868"/>
      <pos A="0.0825287" C="0.846962" G="0.0121203" T="0.0583887"/>
      <pos A="0.0724703" C="0.356115" G="0.0362603" T="0.535154"/>
    </motif>
    <motif db="0" id="ETS1_HUMAN.H11MO.0.A" length="13" nsites="500" evalue="1.0e+000"
        url="http://hocomoco.autosome.ru/motif/ETS1_HUMAN.H11MO.0.A">
      <pos A="0.367976" C="0.178014" G="0.341982" T="0.112028"/>
      <pos A="0.259998" C="0.182014" G="0.471956" T="0.0860328"/>
      <pos A="0.479954" C="0.0680364" G="0.423965" T="0.0280444"/>
      <pos A="0.128024" C="0.637922" G="0.228004" T="0.00604879"/>
      <pos A="0.615927" C="0.34998" G="0.0340432" T="4.999e-05"/>
      <pos A="0.00404919" C="4.999e-05" G="0.993851" T="0.00204959"/>
      <pos A="0.0120476" C="0.00604879" G="0.979854" T="0.00204959"/>
      <pos A="0.991852" C="0.00604879" G="4.999e-05" T="0.00204959"/>
      <pos A="0.827884" C="0.010048" G="0.00404919" T="0.158018"/>
      <pos A="0.184013" C="0.010048" G="0.805889" T="4.999e-05"/>
      <pos A="0.0840332" C="0.188012" G="0.0580384" T="0.669916"/>
      <pos A="0.130024" C="0.112028" G="0.633923" T="0.124025"/>
      <pos A="0.138022" C="0.126025" G="0.627924" T="0.108028"/>
    </motif>
    <motif db="0" id="ETS2_HUMAN.H11MO.0.B" length="13" nsites="500" evalue="1.0e+000"
        url="http://hocomoco.autosome.ru/motif/ETS2_HUMAN.H11MO.0.B">
      <pos A="0.230004" C="0.140022" G="0.435963" T="0.194011"/>
      <pos A="0.317986" C="0.146021" G="0.345981" T="0.190012"/>
      <pos A="0.321986" C="0.279994" G="0.29799" T="0.10003"/>
      <pos A="0.473955" C="0.0760348" G="0.365977" T="0.0840332"/>
      <pos A="0.192012" C="0.00804839" G="0.7519" T="0.0480404"/>
      <pos A="0.00404919" C="0.010048" G="0.967856" T="0.0180464"/>
      <pos A="0.981854" C="0.0160468" G="4.999e-05" T="0.00204959"/>
      <pos A="0.953859" C="0.0180464" G="0.0240452" T="0.00404919"/>
      <pos A="0.381974" C="0.0840332" G="0.519946" T="0.0140472"/>
      <pos A="0.391972" C="0.261998" G="0.19801" T="0.14802"/>
      <pos A="0.421966" C="0.0480404" G="0.459958" T="0.070036"/>
      <pos A="0.329984" C="0.0860328" G="0.495951" T="0.0880324"/>
      <pos A="0.495951" C="0.10003" G="0.319986" T="0.0840332"/>
    </motif>
    <motif db="0" id="ETV2_HUMAN.H11MO.0.B" length="16" nsites="229" evalue="1.0e+000"
        url="http://hocomoco.autosome.ru/motif/ETV2_HUMAN.H11MO.0.B">
      <pos A="0.323112" C="0.174705" G="0.353667" T="0.148516"/>
      <pos A="0.301288" C="0.174705" G="0.4366" T="0.0874072"/>
      <pos A="0.580642" C="0.135421" G="0.20526" T="0.0786774"/>
      <pos A="0.528263" C="0.0612178" G="0.384221" T="0.0262986"/>
      <pos A="0.563182" C="0.0393933" G="0.388586" T="0.00883893"/>
      <pos A="0.0262986" C="0.87309" G="0.0917722" T="0.00883893"/>
      <pos A="0.89055" C="0.104867" G="0.000109123" T="0.00447403"/>
      <pos A="0.000109123" C="0.000109123" G="0.999673" T="0.000109123"/>
      <pos A="0.000109123" C="0.00447403" G="0.995308" T="0.000109123"/>
      <pos A="0.986578" C="0.000109123" G="0.0132038" T="0.000109123"/>
      <pos A="0.929834" C="0.000109123" G="0.000109123" T="0.0699476"/>
      <pos A="0.475884" C="0.0175687" G="0.506438" T="0.000109123"/>
      <pos A="0.0568529" C="0.323112" G="0.0568529" T="0.563182"/>
      <pos A="0.349302" C="0.135421" G="0.406045" T="0.109232"/>
      <pos A="0.109232" C="0.262003" G="0.567547" T="0.0612178"/>
      <pos A="0.174705" C="0.288193" G="0.4366" T="0.100502"/>
    </motif>
    <motif db="0" id="ETV5_HUMAN.H11MO.0.C" length="14" nsites="500" evalue="1.0e+000"
        url="http://hocomoco.autosome.ru/motif/ETV5_HUMAN.H11MO.0.C">
      <pos A="0.327984" C="0.180014" G="0.381974" T="0.110028"/>
      <pos A="0.455959" C="0.0880324" G="0.327984" T="0.128024"/>
      <pos A="0.29799" C="0.0980304" G="0.493951" T="0.110028"/>
      <pos A="0.20001" C="0.417966" G="0.345981" T="0.0360428"/>
      <pos A="0.839882" C="0.0360428" G="0.0840332" T="0.040042"/>
      <pos A="0.0160468" C="0.00604879" G="0.961858" T="0.0160468"/>
      <pos A="0.0440412" C="0.0160468" G="0.935863" T="0.00404919"/>
      <pos A="0.793891" C="0.0680364" G="0.10203" T="0.0360428"/>
      <pos A="0.945861" C="0.00604879" G="0.0120476" T="0.0360428"/>
      <pos A="0.371976" C="0.0620376" G="0.54794" T="0.0180464"/>
      <pos A="0.228004" C="0.10003" G="0.232004" T="0.439962"/>
      <pos A="0.218006" C="0.106029" G="0.537942" T="0.138022"/>
      <pos A="0.405969" C="0.120026" G="0.385973" T="0.0880324"/>
      <pos A="0.271996" C="0.216007" G="0.373975" T="0.138022"/>
    </motif>
    <motif db="0" id="FEZF1_HUMAN.H11MO.0.C" length="12" nsites="500" evalue="1.0e+000"
        url="http://hocomoco.autosome.ru/motif/FEZF1_HUMAN.H11MO.0.C">
      <pos A="0.305989" C="0.122026" G="0.361978" T="0.210008"/>
      <pos A="0.132024" C="0.485953" G="0.0740352" T="0.307988"/>
      <pos A="0.070036" C="0.0320436" G="0.0220456" T="0.875875"/>
      <pos A="0.0120476" C="0.020046" G="0.94986" T="0.0180464"/>
      <pos A="0.0140472" C="0.555939" G="0.10203" T="0.327984"/>
      <pos A="0.0260448" C="0.433963" G="0.0520396" T="0.487952"/>
      <pos A="0.0620376" C="0.725905" G="0.0260448" T="0.186013"/>
      <pos A="0.240002" C="0.060038" G="0.0140472" T="0.685913"/>
      <pos A="0.00604879" C="0.134023" G="0.05004" T="0.809888"/>
      <pos A="0.020046" C="0.010048" G="0.0180464" T="0.95186"/>
      <pos A="0.0440412" C="0.116027" G="0.070036" T="0.769896"/>
      <pos A="0.172016" C="0.331984" G="0.158018" T="0.337982"/>
    </motif>
    <motif db="0" id="FLI1_HUMAN.H11MO.0.A" length="18" nsites="497" evalue="1.0e+000"
        url="http://hocomoco.autosome.ru/motif/FLI1_HUMAN.H11MO.0.A">
      <pos A="0.209264" C="0.227369" G="0.440606" T="0.122762"/>
      <pos A="0.315882" C="0.148914" G="0.432559" T="0.102645"/>
      <pos A="0.446641" C="0.086552" G="0.37422" T="0.092587"/>
      <pos A="0.201217" C="0.0543653" G="0.653842" T="0.0905753"/>
      <pos A="0.299789" C="0.0362603" G="0.635737" T="0.0282136"/>
      <pos A="0.422501" C="0.388302" G="0.183112" T="0.00608529"/>
      <pos A="0.915359" C="0.0342486" G="0.0402836" T="0.0101086"/>
      <pos A="0.00407363" C="0.00407363" G="0.981744" T="0.0101086"/>
      <pos A="0.00206196" C="0.0121203" G="0.985767" T="5.02917e-05"/>
      <pos A="0.937487" C="0.0181553" G="0.044307" T="5.02917e-05"/>
      <pos A="0.957604" C="0.00206196" G="0.026202" T="0.014132"/>
      <pos A="0.146902" C="0.0282136" G="0.822822" T="0.00206196"/>
      <pos A="0.134832" C="0.171042" G="0.500956" T="0.19317"/>
      <pos A="0.41043" C="0.124774" G="0.402384" T="0.062412"/>
      <pos A="0.394337" C="0.0764937" G="0.474804" T="0.0543653"/>
      <pos A="0.3018" C="0.12075" G="0.509002" T="0.068447"/>
      <pos A="0.24145" C="0.150925" G="0.529119" T="0.0785053"/>
      <pos A="0.388302" C="0.130809" G="0.364162" T="0.116727"/>
    </motif>
    <motif db="0" id="FOXO1_HUMAN.H11MO.0.A" length="12" nsites="500" evalue="1.0e+000"
        url="http://hocomoco.autosome.ru/motif/FOXO1_HUMAN.H11MO.0.A">
      <pos A="0.186013" C="0.160018" G="0.259998" T="0.393971"/>
      <pos A="0.0960308" C="0.309988" G="0.255999" T="0.337982"/>
      <pos A="0.060038" C="0.45196" G="0.253999" T="0.234003"/>
      <pos A="0.040042" C="0.477954" G="0.170016" T="0.311988"/>
      <pos A="0.00604879" C="0.0120476" G="0.0140472" T="0.967856"/>
      <pos A="0.0320436" C="0.0340432" G="0.917866" T="0.0160468"/>
      <pos A="0.00404919" C="0.186013" G="0.0160468" T="0.793891"/>
      <pos A="0.010048" C="0.030044" G="0.0620376" T="0.89787"/>
      <pos A="0.0120476" C="0.040042" G="0.222006" T="0.725905"/>
      <pos A="0.403969" C="0.224005" G="0.0520396" T="0.319986"/>
      <pos A="0.00604879" C="0.691912" G="0.0520396" T="0.25"/>
      <pos A="0.226005" C="0.263997" G="0.176015" T="0.333983"/>
    </motif>
    <motif db="0" id="GATA1_HUMAN.H11MO.0.A" length="19" nsites="500" evalue="1.0e+000"
        url="http://hocomoco.autosome.ru/motif/GATA1_HUMAN.H11MO.0.A">
      <pos A="0.192012" C="0.403969" G="0.206009" T="0.19801"/>
      <pos A="0.116027" C="0.144021" G="0.190012" T="0.54994"/>
      <pos A="0.0560388" C="0.0780344" G="0.639922" T="0.226005"/>
      <pos A="0.118026" C="0.206009" G="0.389972" T="0.285993"/>
      <pos A="0.194011" C="0.313987" G="0.281994" T="0.210008"/>
      <pos A="0.267996" C="0.246001" G="0.277994" T="0.208008"/>
      <pos A="0.224005" C="0.210008" G="0.367976" T="0.19801"/>
      <pos A="0.261998" C="0.168016" G="0.339982" T="0.230004"/>
      <pos A="0.214007" C="0.224005" G="0.313987" T="0.248"/>
      <pos A="0.331984" C="0.188012" G="0.323985" T="0.156019"/>
      <pos A="0.184013" C="0.387972" G="0.321986" T="0.106029"/>
      <pos A="0.719906" C="0.020046" G="0.00804839" T="0.252"/>
      <pos A="0.00604879" C="4.999e-05" G="0.993851" T="4.999e-05"/>
      <pos A="0.995851" C="4.999e-05" G="4.999e-05" T="0.00404919"/>
      <pos A="0.00204959" C="4.999e-05" G="0.0120476" T="0.985853"/>
      <pos A="0.945861" C="0.00404919" G="0.0140472" T="0.0360428"/>
      <pos A="0.857878" C="0.0160468" G="0.090032" T="0.0360428"/>
      <pos A="0.214007" C="0.154019" G="0.553939" T="0.0780344"/>
      <pos A="0.35198" C="0.188012" G="0.345981" T="0.114027"/>
    </motif>
    <motif db="0" id="GATA2_HUMAN.H11MO.0.A" length="19" nsites="500" evalue="1.0e+000"
        url="http://hocomoco.autosome.ru/motif/GATA2_HUMAN.H11MO.0.A">
      <pos A="0.132024" C="0.45196" G="0.226005" T="0.190012"/>
      <pos A="0.124025" C="0.104029" G="0.158018" T="0.613927"/>
      <pos A="0.080034" C="0.05004" G="0.65192" T="0.218006"/>
      <pos A="0.132024" C="0.222006" G="0.413967" T="0.232004"/>
      <pos A="0.271996" C="0.156019" G="0.289992" T="0.281994"/>
      <pos A="0.303989" C="0.158018" G="0.305989" T="0.232004"/>
      <pos A="0.248" C="0.19801" G="0.367976" T="0.186013"/>
      <pos A="0.269996" C="0.196011" G="0.275995" T="0.257998"/>
      <pos A="0.222006" C="0.224005" G="0.267996" T="0.285993"/>
      <pos A="0.325985" C="0.114027" G="0.343981" T="0.216007"/>
      <pos A="0.192012" C="0.337982" G="0.371976" T="0.0980304"/>
      <pos A="0.773895" C="0.00404919" G="0.00804839" T="0.214007"/>
      <pos A="4.999e-05" C="4.999e-05" G="0.995851" T="0.00404919"/>
      <pos A="0.985853" C="4.999e-05" G="0.00804839" T="0.00604879"/>
      <pos A="0.00604879" C="0.00204959" G="0.0160468" T="0.975855"/>
      <pos A="0.965857" C="0.00604879" G="4.999e-05" T="0.0280444"/>
      <pos A="0.843881" C="0.010048" G="0.114027" T="0.0320436"/>
      <pos A="0.140022" C="0.168016" G="0.627924" T="0.0640372"/>
      <pos A="0.343981" C="0.192012" G="0.389972" T="0.0740352"/>
    </motif>
    <motif db="0" id="GFI1B_HUMAN.H11MO.0.A" length="10" nsites="500" evalue="1.0e+000"
        url="http://hocomoco.autosome.ru/motif/GFI1B_HUMAN.H11MO.0.A">
      <pos A="0.156019" C="0.0520396" G="0.64792" T="0.144021"/>
      <pos A="0.0580384" C="0.7479" G="0.0780344" T="0.116027"/>
      <pos A="0.29999" C="0.184013" G="0.0180464" T="0.49795"/>
      <pos A="0.0160468" C="0.363977" G="0.517946" T="0.10203"/>
      <pos A="0.39997" C="0.0360428" G="0.0260448" T="0.537942"/>
      <pos A="0.00604879" C="0.00604879" G="0.983853" T="0.00404919"/>
      <pos A="0.833883" C="0.0560388" G="0.10203" T="0.00804839"/>
      <pos A="4.999e-05" C="0.010048" G="0.0160468" T="0.973855"/>
      <pos A="0.00404919" C="4.999e-05" G="4.999e-05" T="0.995851"/>
      <pos A="0.0360428" C="0.122026" G="0.19801" T="0.643921"/>
    </motif>
    <motif db="0" id="GFI1_HUMAN.H11MO.0.C" length="10" nsites="150" evalue="1.0e+000"
        url="http://hocomoco.autosome.ru/motif/GFI1_HUMAN.H11MO.0.C">
      <pos A="0.291441" C="0.0696348" G="0.587355" T="0.0515694"/>
      <pos A="0.077864" C="0.684266" G="0.139392" T="0.0984779"/>
      <pos A="0.405081" C="0.10048" G="0.0757613" T="0.418677"/>
      <pos A="0.0521469" C="0.28549" G="0.562924" T="0.0994384"/>
      <pos A="0.239216" C="0.0171335" G="0.0800798" T="0.663571"/>
      <pos A="0.000166556" C="0.000166556" G="0.9995" T="0.000166556"/>
      <pos A="0.9995" C="0.000166556" G="0.000166556" T="0.000166556"/>
      <pos A="0.000166556" C="0.000166556" G="0.000166556" T="0.9995"/>
      <pos A="0.000166556" C="0.000166556" G="0.000166556" T="0.9995"/>
      <pos A="0.1036" C="0.11815" G="0.190864" T="0.587386"/>
    </motif>
    <motif db="0" id="HTF4_HUMAN.H11MO.0.A" length="10" nsites="500" evalue="1.0e+000"
        url="http://hocomoco.autosome.ru/motif/HTF4_HUMAN.H11MO.0.A">
      <pos A="0.295991" C="0.120026" G="0.261998" T="0.321986"/>
      <pos A="0.142022" C="0.339982" G="0.493951" T="0.0240452"/>
      <pos A="0.0220456" C="0.94786" G="0.0220456" T="0.00804839"/>
      <pos A="0.843881" C="0.0140472" G="0.00604879" T="0.136023"/>
      <pos A="0.0140472" C="0.120026" G="0.837882" T="0.0280444"/>
      <pos A="0.0560388" C="0.609928" G="0.317986" T="0.0160468"/>
      <pos A="0.0180464" C="4.999e-05" G="0.010048" T="0.971856"/>
      <pos A="0.00404919" C="0.00804839" G="0.939862" T="0.0480404"/>
      <pos A="0.0980304" C="0.0320436" G="0.317986" T="0.55194"/>
      <pos A="0.0180464" C="0.160018" G="0.673915" T="0.14802"/>
    </motif>
    <motif db="0" id="IKZF1_HUMAN.H11MO.0.C" length="8" nsites="60" evalue="1.0e+000"
        url="http://hocomoco.autosome.ru/motif/IKZF1_HUMAN.H11MO.0.C">
      <pos A="0.0427902" C="0.286018" G="0.237711" T="0.43348"/>
      <pos A="0.0580449" C="0.0885543" G="0.000415973" T="0.852985"/>
      <pos A="0.0563499" C="0.000415973" G="0.942818" T="0.000415973"/>
      <pos A="0.0190606" C="0.0309254" G="0.949598" T="0.000415973"/>
      <pos A="0.000415973" C="0.0173657" G="0.981802" T="0.000415973"/>
      <pos A="0.849595" C="0.000415973" G="0.149573" T="0.000415973"/>
      <pos A="0.320765" C="0.0309254" G="0.532636" T="0.115674"/>
      <pos A="0.415683" C="0.0394002" G="0.368224" T="0.176693"/>
    </motif>
    <motif db="0" id="INSM1_HUMAN.H11MO.0.C" length="12" nsites="24" evalue="1.0e+000"
        url="http://hocomoco.autosome.ru/motif/INSM1_HUMAN.H11MO.0.C">
      <pos A="0.0650995" C="0.00103734" G="0.228142" T="0.705721"/>
      <pos A="0.00103734" C="0.00103734" G="0.741213" T="0.256712"/>
      <pos A="0.00103734" C="0.157158" G="0.122239" T="0.719565"/>
      <pos A="0.349918" C="0.619438" G="0.00103734" T="0.0296073"/>
      <pos A="0.968318" C="0.00103734" G="0.00103734" T="0.0296073"/>
      <pos A="0.00103734" C="0.00103734" G="0.996888" T="0.00103734"/>
      <pos A="0.00103734" C="0.00103734" G="0.996888" T="0.00103734"/>
      <pos A="0.00103734" C="0.00103734" G="0.996888" T="0.00103734"/>
      <pos A="0.00103734" C="0.00103734" G="0.996888" T="0.00103734"/>
      <pos A="0.00103734" C="0.0581772" G="0.911178" T="0.0296073"/>
      <pos A="0.0581772" C="0.939748" G="0.00103734" T="0.00103734"/>
      <pos A="0.619438" C="0.00103734" G="0.378488" T="0.00103734"/>
    </motif>
    <motif db="0" id="IRF3_HUMAN.H11MO.0.B" length="20" nsites="500" evalue="1.0e+000"
        url="http://hocomoco.autosome.ru/motif/IRF3_HUMAN.H11MO.0.B">
      <pos A="0.29999" C="0.0780344" G="0.513947" T="0.108028"/>
      <pos A="0.603929" C="0.0440412" G="0.29999" T="0.0520396"/>
      <pos A="0.677914" C="0.0660368" G="0.214007" T="0.0420416"/>
      <pos A="0.719906" C="0.0740352" G="0.110028" T="0.0960308"/>
      <pos A="0.305989" C="0.108028" G="0.455959" T="0.130024"/>
      <pos A="0.224005" C="0.0540392" G="0.557938" T="0.164017"/>
      <pos A="0.20201" C="0.0540392" G="0.731904" T="0.0120476"/>
      <pos A="0.819886" C="0.0180464" G="0.14802" T="0.0140472"/>
      <pos A="0.815887" C="0.0360428" G="0.126025" T="0.0220456"/>
      <pos A="0.89987" C="0.0160468" G="0.030044" T="0.0540392"/>
      <pos A="0.224005" C="0.261998" G="0.445961" T="0.0680364"/>
      <pos A="0.291992" C="0.0880324" G="0.40197" T="0.218006"/>
      <pos A="0.20001" C="0.00604879" G="0.783893" T="0.010048"/>
      <pos A="0.673915" C="0.0240452" G="0.289992" T="0.0120476"/>
      <pos A="0.879874" C="0.0360428" G="0.0720356" T="0.0120476"/>
      <pos A="0.941862" C="0.00404919" G="0.040042" T="0.0140472"/>
      <pos A="0.0960308" C="0.313987" G="0.54794" T="0.0420416"/>
      <pos A="0.265997" C="0.142022" G="0.273995" T="0.317986"/>
      <pos A="0.228004" C="0.122026" G="0.585933" T="0.0640372"/>
      <pos A="0.681914" C="0.070036" G="0.178014" T="0.070036"/>
    </motif>
    <motif db="0" id="ITF2_HUMAN.H11MO.0.C" length="10" nsites="497" evalue="1.0e+000"
        url="http://hocomoco.autosome.ru/motif/ITF2_HUMAN.H11MO.0.C">
      <pos A="0.307835" C="0.0422953" G="0.382267" T="0.267602"/>
      <pos A="0.126785" C="0.146902" G="0.684017" T="0.0422953"/>
      <pos A="0.0282136" C="0.895242" G="0.0523537" T="0.0241903"/>
      <pos A="0.937487" C="0.00809696" G="0.026202" T="0.0282136"/>
      <pos A="0.0302253" C="0.104657" G="0.824834" T="0.0402836"/>
      <pos A="0.0945987" C="0.589469" G="0.299789" T="0.0161436"/>
      <pos A="0.0905753" C="0.00608529" G="0.00809696" T="0.895242"/>
      <pos A="0.00407363" C="0.014132" G="0.951569" T="0.0302253"/>
      <pos A="0.0845403" C="0.106669" G="0.460722" T="0.348069"/>
      <pos A="0.092587" C="0.273637" G="0.529119" T="0.104657"/>
    </motif>
    <motif db="0" id="KLF15_HUMAN.H11MO.0.A" length="19" nsites="479" evalue="1.0e+000"
        url="http://hocomoco.autosome.ru/motif/KLF15_HUMAN.H11MO.0.A">
      <pos A="0.311052" C="0.0355354" G="0.542736" T="0.110676"/>
      <pos A="0.258871" C="0.0125757" G="0.695105" T="0.0334481"/>
      <pos A="5.21812e-05" C="0.00213943" G="0.997756" T="5.21812e-05"/>
      <pos A="0.0167502" C="0.00631392" G="0.974796" T="0.00213943"/>
      <pos A="0.536475" C="0.354884" G="5.21812e-05" T="0.108589"/>
      <pos A="0.0689313" C="0.00631392" G="0.918441" T="0.00631392"/>
      <pos A="0.0125757" C="0.0146629" G="0.885045" T="0.0877166"/>
      <pos A="0.492642" C="0.0313609" G="0.423763" T="0.0522334"/>
      <pos A="0.116938" C="0.00631392" G="0.868347" T="0.00840117"/>
      <pos A="0.313139" C="0.344448" G="0.298528" T="0.0438844"/>
      <pos A="0.344448" C="0.16077" G="0.286005" T="0.208777"/>
      <pos A="0.233824" C="0.0438844" G="0.582394" T="0.139898"/>
      <pos A="0.150334" C="0.0209247" G="0.797381" T="0.0313609"/>
      <pos A="0.185817" C="0.0313609" G="0.770246" T="0.0125757"/>
      <pos A="0.256784" C="0.133636" G="0.576132" T="0.0334481"/>
      <pos A="0.177468" C="0.104415" G="0.665884" T="0.0522334"/>
      <pos A="0.277656" C="0.129461" G="0.446723" T="0.146159"/>
      <pos A="0.0877166" C="0.0939783" G="0.743112" T="0.0751931"/>
      <pos A="0.18373" C="0.0167502" G="0.730589" T="0.0689313"/>
    </motif>
    <motif db="0" id="KLF1_HUMAN.H11MO.0.A" length="14" nsites="489" evalue="1.0e+000"
        url="http://hocomoco.autosome.ru/motif/KLF1_HUMAN.H11MO.0.A">
      <pos A="0.33945" C="0.0327643" G="0.386475" T="0.241311"/>
      <pos A="0.00414026" C="0.00209569" G="0.989624" T="0.00414026"/>
      <pos A="0.00209569" C="0.00414026" G="0.987579" T="0.00618483"/>
      <pos A="5.11143e-05" C="5.11143e-05" G="0.997802" T="0.00209569"/>
      <pos A="0.0920568" C="0.527551" G="5.11143e-05" T="0.380341"/>
      <pos A="0.0143631" C="5.11143e-05" G="0.977356" T="0.0082294"/>
      <pos A="0.024586" C="0.010274" G="0.535729" T="0.429411"/>
      <pos A="0.038898" C="0.00414026" G="0.903752" T="0.05321"/>
      <pos A="0.024586" C="0.0225414" G="0.86286" T="0.0900123"/>
      <pos A="0.0613883" C="0.684983" G="0.167706" T="0.0859231"/>
      <pos A="0.167706" C="0.458035" G="0.0941014" T="0.280157"/>
      <pos A="0.143171" C="0.198375" G="0.472347" T="0.186107"/>
      <pos A="0.104324" C="0.202464" G="0.529595" T="0.163617"/>
      <pos A="0.112503" C="0.161572" G="0.623645" T="0.10228"/>
    </motif>
    <motif db="0" id="KLF3_HUMAN.H11MO.0.B" length="19" nsites="498" evalue="1.0e+000"
        url="http://hocomoco.autosome.ru/motif/KLF3_HUMAN.H11MO.0.B">
      <pos A="0.212859" C="0.188767" G="0.471843" T="0.126531"/>
      <pos A="0.226912" C="0.222897" G="0.461805" T="0.0883859"/>
      <pos A="0.259034" C="0.204828" G="0.42366" T="0.112477"/>
      <pos A="0.244981" C="0.18676" G="0.495935" T="0.0723248"/>
      <pos A="0.327294" C="0.246989" G="0.315248" T="0.11047"/>
      <pos A="0.345362" C="0.044218" G="0.359416" T="0.251004"/>
      <pos A="0.0341799" C="5.01907e-05" G="0.96572" T="5.01907e-05"/>
      <pos A="0.00607308" C="5.01907e-05" G="0.991819" T="0.00205782"/>
      <pos A="0.00406545" C="0.00808071" G="0.985796" T="0.00205782"/>
      <pos A="0.0863782" C="0.642491" G="5.01907e-05" T="0.27108"/>
      <pos A="0.00808071" C="0.00607308" G="0.981781" T="0.00406545"/>
      <pos A="0.00406545" C="0.0261494" G="0.724804" T="0.244981"/>
      <pos A="0.184752" C="0.0181189" G="0.754919" T="0.0422104"/>
      <pos A="0.0763401" C="0.0100883" G="0.843254" T="0.0703172"/>
      <pos A="0.0843706" C="0.6184" G="0.148615" T="0.148615"/>
      <pos A="0.182744" C="0.3815" G="0.162668" T="0.273088"/>
      <pos A="0.130546" C="0.204828" G="0.495935" T="0.168691"/>
      <pos A="0.0924011" C="0.242973" G="0.530064" T="0.134561"/>
      <pos A="0.160661" C="0.218882" G="0.481881" T="0.138577"/>
    </motif>
    <motif db="0" id="KLF4_HUMAN.H11MO.0.A" length="10" nsites="500" evalue="1.0e+000"
        url="http://hocomoco.autosome.ru/motif/KLF4_HUMAN.H11MO.0.A">
      <pos A="0.419966" C="0.020046" G="0.204009" T="0.355979"/>
      <pos A="0.00804839" C="4.999e-05" G="0.987852" T="0.00404919"/>
      <pos A="0.00204959" C="4.999e-05" G="0.991852" T="0.00604879"/>
      <pos A="0.0120476" C="0.00404919" G="0.977854" T="0.00604879"/>
      <pos A="0.0260448" C="0.443961" G="0.00404919" T="0.525945"/>
      <pos A="0.00404919" C="0.00404919" G="0.991852" T="4.999e-05"/>
      <pos A="0.00404919" C="0.00404919" G="0.437962" T="0.553939"/>
      <pos A="0.05004" C="0.0160468" G="0.885873" T="0.0480404"/>
      <pos A="0.0140472" C="0.0380424" G="0.881874" T="0.0660368"/>
      <pos A="0.0540392" C="0.627924" G="0.0680364" T="0.25"/>
    </motif>
    <motif db="0" id="KLF5_HUMAN.H11MO.0.A" length="14" nsites="500" evalue="1.0e+000"
        url="http://hocomoco.autosome.ru/motif/KLF5_HUMAN.H11MO.0.A">
      <pos A="0.421966" C="0.0340432" G="0.204009" T="0.339982"/>
      <pos A="0.0460408" C="0.00404919" G="0.943861" T="0.00604879"/>
      <pos A="0.00804839" C="0.00804839" G="0.967856" T="0.0160468"/>
      <pos A="0.0240452" C="0.0360428" G="0.929864" T="0.010048"/>
      <pos A="0.178014" C="0.184013" G="0.00804839" T="0.629924"/>
      <pos A="0.0460408" C="0.00204959" G="0.941862" T="0.010048"/>
      <pos A="0.040042" C="0.010048" G="0.543941" T="0.405969"/>
      <pos A="0.0160468" C="4.999e-05" G="0.963857" T="0.020046"/>
      <pos A="0.05004" C="0.030044" G="0.829884" T="0.090032"/>
      <pos A="0.106029" C="0.633923" G="0.110028" T="0.15002"/>
      <pos A="0.248" C="0.182014" G="0.192012" T="0.377974"/>
      <pos A="0.104029" C="0.136023" G="0.605929" T="0.154019"/>
      <pos A="0.154019" C="0.124025" G="0.50195" T="0.220006"/>
      <pos A="0.14802" C="0.210008" G="0.493951" T="0.14802"/>
    </motif>
    <motif db="0" id="KLF6_HUMAN.H11MO.0.A" length="19" nsites="496" evalue="1.0e+000"
        url="http://hocomoco.autosome.ru/motif/KLF6_HUMAN.H11MO.0.A">
      <pos A="0.155261" C="0.185497" G="0.510028" T="0.149214"/>
      <pos A="0.22178" C="0.247984" G="0.479792" T="0.0504435"/>
      <pos A="0.445525" C="0.189528" G="0.280236" T="0.0847107"/>
      <pos A="0.459635" C="0.0181919" G="0.368928" T="0.153245"/>
      <pos A="0.0484277" C="0.00609756" G="0.814402" T="0.131072"/>
      <pos A="0.0242391" C="5.03931e-05" G="0.955503" T="0.0202076"/>
      <pos A="0.0443963" C="0.0524592" G="0.891" T="0.0121447"/>
      <pos A="0.260079" C="0.457619" G="5.03931e-05" T="0.282252"/>
      <pos A="0.116962" C="0.00609756" G="0.854717" T="0.0222233"/>
      <pos A="0.0282705" C="0.0222233" G="0.689428" T="0.260079"/>
      <pos A="0.209686" C="0.0645535" G="0.68338" T="0.0423806"/>
      <pos A="0.0867265" C="0.0302862" G="0.836575" T="0.046412"/>
      <pos A="0.229843" C="0.453588" G="0.20767" T="0.108899"/>
      <pos A="0.294346" C="0.318535" G="0.13712" T="0.25"/>
      <pos A="0.0625378" C="0.157277" G="0.522123" T="0.258063"/>
      <pos A="0.147198" C="0.127041" G="0.608799" T="0.116962"/>
      <pos A="0.161308" C="0.171387" G="0.602751" T="0.0645535"/>
      <pos A="0.34877" C="0.110915" G="0.433431" T="0.106884"/>
      <pos A="0.258063" C="0.233874" G="0.455604" T="0.0524592"/>
    </motif>
    <motif db="0" id="LEF1_HUMAN.H11MO.0.A" length="14" nsites="456" evalue="1.0e+000"
        url="http://hocomoco.autosome.ru/motif/LEF1_HUMAN.H11MO.0.A">
      <pos A="0.0767924" C="0.260963" G="0.274118" T="0.388128"/>
      <pos A="0.0329423" C="0.63588" G="0.184225" T="0.146952"/>
      <pos A="0.0175948" C="0.708233" G="0.0132098" T="0.260963"/>
      <pos A="0.122835" C="0.0460973" G="0.0197873" T="0.81128"/>
      <pos A="0.00224731" C="0.138182" G="0.0351348" T="0.824435"/>
      <pos A="0.00224731" C="0.0132098" G="0.0329423" T="0.951601"/>
      <pos A="0.0439048" C="0.4254" G="0.519678" T="0.0110173"/>
      <pos A="0.456095" C="0.138182" G="0.0154023" T="0.39032"/>
      <pos A="0.278503" C="0.166685" G="0.157915" T="0.396898"/>
      <pos A="0.28508" C="0.190802" G="0.201765" T="0.322353"/>
      <pos A="0.0417123" C="0.129412" G="0.149145" T="0.67973"/>
      <pos A="0.0395198" C="0.31139" G="0.383743" T="0.265348"/>
      <pos A="0.116257" C="0.46048" G="0.0899474" T="0.333315"/>
      <pos A="0.313583" C="0.221497" G="0.103102" T="0.361818"/>
    </motif>
    <motif db="0" id="LHX2_HUMAN.H11MO.0.A" length="12" nsites="430" evalue="1.0e+000"
        url="http://hocomoco.autosome.ru/motif/LHX2_HUMAN.H11MO.0.A">
      <pos A="0.132585" C="0.176761" G="0.237212" T="0.453441"/>
      <pos A="0.0930598" C="0.262788" G="0.318589" T="0.325564"/>
      <pos A="0.11166" C="0.432516" G="0.0163334" T="0.439491"/>
      <pos A="0.0279586" C="0.0116833" G="5.8126e-05" T="0.9603"/>
      <pos A="0.774297" C="0.176761" G="0.0395838" T="0.00935829"/>
      <pos A="0.957975" C="0.0279586" G="0.00238317" T="0.0116833"/>
      <pos A="5.8126e-05" C="0.0209835" G="0.0209835" T="0.957975"/>
      <pos A="0.00935829" C="0.0140084" G="0.237212" T="0.739421"/>
      <pos A="0.578993" C="0.00703325" G="0.353464" T="0.0605092"/>
      <pos A="0.172111" C="0.225587" G="0.492967" T="0.109335"/>
      <pos A="0.176761" C="0.241862" G="0.12561" T="0.455766"/>
      <pos A="0.0884097" C="0.213962" G="0.241862" T="0.455766"/>
    </motif>
    <motif db="0" id="LYL1_HUMAN.H11MO.0.A" length="14" nsites="453" evalue="1.0e+000"
        url="http://hocomoco.autosome.ru/motif/LYL1_HUMAN.H11MO.0.A">
      <pos A="0.205308" C="0.441459" G="0.203101" T="0.150132"/>
      <pos A="0.145718" C="0.695266" G="0.0265394" T="0.132476"/>
      <pos A="0.64009" C="0.0508166" G="0.0464026" T="0.26269"/>
      <pos A="0.0574377" C="0.125855" G="0.490013" T="0.326694"/>
      <pos A="0.130269" C="0.730578" G="0.0441955" T="0.094957"/>
      <pos A="0.105992" C="5.51755e-05" G="0.00667623" T="0.887277"/>
      <pos A="0.00226219" C="0.176617" G="0.810031" T="0.0110903"/>
      <pos A="0.00667623" C="0.298003" G="0.181031" T="0.51429"/>
      <pos A="0.0618517" C="0.207515" G="0.220757" T="0.509876"/>
      <pos A="0.207515" C="0.220757" G="0.130269" T="0.441459"/>
      <pos A="0.0441955" C="0.512083" G="0.119234" T="0.324487"/>
      <pos A="0.094957" C="0.580501" G="0.110406" T="0.214136"/>
      <pos A="0.141304" C="0.187652" G="0.181031" T="0.490013"/>
      <pos A="0.119234" C="0.273725" G="0.379662" T="0.227378"/>
    </motif>
    <motif db="0" id="MAF_HUMAN.H11MO.0.A" length="19" nsites="500" evalue="1.0e+000"
        url="http://hocomoco.autosome.ru/motif/MAF_HUMAN.H11MO.0.A">
      <pos A="0.305989" C="0.236003" G="0.333983" T="0.124025"/>
      <pos A="0.469956" C="0.142022" G="0.20201" T="0.186013"/>
      <pos A="0.587932" C="0.0840332" G="0.0780344" T="0.25"/>
      <pos A="0.391972" C="0.0880324" G="0.118026" T="0.40197"/>
      <pos A="0.154019" C="0.311988" G="0.269996" T="0.263997"/>
      <pos A="0.110028" C="0.040042" G="0.0260448" T="0.823885"/>
      <pos A="0.0180464" C="0.0140472" G="0.959858" T="0.00804839"/>
      <pos A="0.124025" C="0.855879" G="0.00604879" T="0.0140472"/>
      <pos A="0.0640372" C="0.00604879" G="0.0120476" T="0.917866"/>
      <pos A="0.0180464" C="0.00604879" G="0.90187" T="0.0740352"/>
      <pos A="0.881874" C="0.0240452" G="0.0680364" T="0.0260448"/>
      <pos A="0.10203" C="0.445961" G="0.327984" T="0.124025"/>
      <pos A="0.238002" C="0.118026" G="0.154019" T="0.489952"/>
      <pos A="0.242002" C="0.411968" G="0.120026" T="0.226005"/>
      <pos A="0.473955" C="0.112028" G="0.154019" T="0.259998"/>
      <pos A="0.194011" C="0.0720356" G="0.575935" T="0.158018"/>
      <pos A="0.160018" C="0.511948" G="0.218006" T="0.110028"/>
      <pos A="0.461958" C="0.236003" G="0.146021" T="0.156019"/>
      <pos A="0.40197" C="0.15202" G="0.234003" T="0.212008"/>
    </motif>
    <motif db="0" id="MAZ_HUMAN.H11MO.0.A" length="22" nsites="500" evalue="1.0e+000"
        url="http://hocomoco.autosome.ru/motif/MAZ_HUMAN.H11MO.0.A">
      <pos A="0.216007" C="0.144021" G="0.503949" T="0.136023"/>
      <pos A="0.283993" C="0.0240452" G="0.65192" T="0.040042"/>
      <pos A="0.30199" C="0.0120476" G="0.673915" T="0.0120476"/>
      <pos A="0.0820336" C="0.0180464" G="0.865877" T="0.0340432"/>
      <pos A="0.0520396" C="0.112028" G="0.825885" T="0.010048"/>
      <pos A="0.64792" C="0.0880324" G="0.0260448" T="0.238002"/>
      <pos A="0.0540392" C="0.010048" G="0.905869" T="0.030044"/>
      <pos A="0.114027" C="0.020046" G="0.85188" T="0.0140472"/>
      <pos A="0.265997" C="0.0340432" G="0.665917" T="0.0340432"/>
      <pos A="0.271996" C="0.00804839" G="0.679914" T="0.040042"/>
      <pos A="0.114027" C="0.20201" G="0.655919" T="0.0280444"/>
      <pos A="0.317986" C="0.134023" G="0.331984" T="0.216007"/>
      <pos A="0.174015" C="0.040042" G="0.69791" T="0.0880324"/>
      <pos A="0.333983" C="0.0540392" G="0.553939" T="0.0580384"/>
      <pos A="0.190012" C="0.120026" G="0.64792" T="0.0420416"/>
      <pos A="0.365977" C="0.0780344" G="0.511948" T="0.0440412"/>
      <pos A="0.29999" C="0.0720356" G="0.569936" T="0.0580384"/>
      <pos A="0.329984" C="0.134023" G="0.455959" T="0.080034"/>
      <pos A="0.259998" C="0.0620376" G="0.555939" T="0.122026"/>
      <pos A="0.273995" C="0.204009" G="0.445961" T="0.0760348"/>
      <pos A="0.355979" C="0.106029" G="0.429964" T="0.108028"/>
      <pos A="0.273995" C="0.0980304" G="0.561938" T="0.0660368"/>
    </motif>
    <motif db="0" id="MECP2_HUMAN.H11MO.0.C" length="7" nsites="119" evalue="1.0e+000"
        url="http://hocomoco.autosome.ru/motif/MECP2_HUMAN.H11MO.0.C">
      <pos A="0.0251942" C="0.591399" G="0.358212" T="0.0251942"/>
      <pos A="0.000209908" C="0.99937" G="0.000209908" T="0.000209908"/>
      <pos A="0.000209908" C="0.99937" G="0.000209908" T="0.000209908"/>
      <pos A="0.000209908" C="0.000209908" G="0.99937" T="0.000209908"/>
      <pos A="0.000209908" C="0.000209908" G="0.99937" T="0.000209908"/>
      <pos A="0.574796" C="0.000209908" G="0.424784" T="0.000209908"/>
      <pos A="0.441546" C="0.000209908" G="0.558034" T="0.000209908"/>
    </motif>
    <motif db="0" id="MYF6_HUMAN.H11MO.0.C" length="7" nsites="7" evalue="1.0e+000"
        url="http://hocomoco.autosome.ru/motif/MYF6_HUMAN.H11MO.0.C">
      <pos A="0.00352113" C="0.989437" G="0.00352113" T="0.00352113"/>
      <pos A="0.989437" C="0.00352113" G="0.00352113" T="0.00352113"/>
      <pos A="0.00352113" C="0.432871" G="0.560086" T="0.00352113"/>
      <pos A="0.00352113" C="0.989437" G="0.00352113" T="0.00352113"/>
      <pos A="0.00352113" C="0.00352113" G="0.00352113" T="0.989437"/>
      <pos A="0.00352113" C="0.00352113" G="0.989437" T="0.00352113"/>
      <pos A="0.0353249" C="0.750909" G="0.0353249" T="0.178442"/>
    </motif>
    <motif db="0" id="MYOD1_HUMAN.H11MO.0.A" length="15" nsites="500" evalue="1.0e+000"
        url="http://hocomoco.autosome.ru/motif/MYOD1_HUMAN.H11MO.0.A">
      <pos A="0.220006" C="0.238002" G="0.407968" T="0.134023"/>
      <pos A="0.00604879" C="0.991852" G="0.00204959" T="4.999e-05"/>
      <pos A="0.993851" C="4.999e-05" G="4.999e-05" T="0.00604879"/>
      <pos A="0.00804839" C="0.228004" G="0.7499" T="0.0140472"/>
      <pos A="0.010048" C="0.979854" G="4.999e-05" T="0.010048"/>
      <pos A="0.00204959" C="0.00404919" G="4.999e-05" T="0.993851"/>
      <pos A="4.999e-05" C="0.00404919" G="0.993851" T="0.00204959"/>
      <pos A="4.999e-05" C="0.391972" G="0.0380424" T="0.569936"/>
      <pos A="0.0120476" C="0.419966" G="0.060038" T="0.507948"/>
      <pos A="0.166017" C="0.333983" G="0.291992" T="0.208008"/>
      <pos A="0.0660368" C="0.573935" G="0.108028" T="0.252"/>
      <pos A="0.144021" C="0.234003" G="0.170016" T="0.45196"/>
      <pos A="0.130024" C="0.160018" G="0.495951" T="0.214007"/>
      <pos A="0.0480404" C="0.395971" G="0.222006" T="0.333983"/>
      <pos A="0.154019" C="0.513947" G="0.132024" T="0.20001"/>
    </motif>
    <motif db="0" id="MZF1_HUMAN.H11MO.0.B" length="13" nsites="500" evalue="1.0e+000"
        url="http://hocomoco.autosome.ru/motif/MZF1_HUMAN.H11MO.0.B">
      <pos A="0.365977" C="0.134023" G="0.377974" T="0.122026"/>
      <pos A="0.343981" C="0.110028" G="0.463957" T="0.0820336"/>
      <pos A="0.445961" C="0.0360428" G="0.246001" T="0.271996"/>
      <pos A="0.383973" C="4.999e-05" G="0.609928" T="0.00604879"/>
      <pos A="0.0120476" C="0.00404919" G="0.853879" T="0.130024"/>
      <pos A="0.0220456" C="4.999e-05" G="0.973855" T="0.00404919"/>
      <pos A="0.00604879" C="0.00604879" G="0.983853" T="0.00404919"/>
      <pos A="0.987852" C="0.00404919" G="0.00404919" T="0.00404919"/>
      <pos A="0.405969" C="0.010048" G="0.106029" T="0.477954"/>
      <pos A="0.0520396" C="0.144021" G="0.259998" T="0.543941"/>
      <pos A="0.184013" C="0.140022" G="0.375975" T="0.29999"/>
      <pos A="0.291992" C="0.114027" G="0.477954" T="0.116027"/>
      <pos A="0.34798" C="0.172016" G="0.359978" T="0.120026"/>
    </motif>
    <motif db="0" id="NANOG_HUMAN.H11MO.0.A" length="17" nsites="499" evalue="1.0e+000"
        url="http://hocomoco.autosome.ru/motif/NANOG_HUMAN.H11MO.0.A">
      <pos A="0.128281" C="0.258515" G="0.280555" T="0.332649"/>
      <pos A="0.0441294" C="0.486926" G="0.178371" T="0.290573"/>
      <pos A="0.0882088" C="0.51097" G="0.0701763" T="0.330645"/>
      <pos A="0.306602" C="0.0441294" G="0.0601583" T="0.58911"/>
      <pos A="0.0120717" C="0.0601583" G="0.0421258" T="0.885644"/>
      <pos A="0.0681727" C="0.00806452" G="0.0381186" T="0.885644"/>
      <pos A="0.110248" C="0.248497" G="0.58911" T="0.0521439"/>
      <pos A="0.376728" C="0.0421258" G="0.036115" T="0.545031"/>
      <pos A="0.230465" C="0.260519" G="0.192396" T="0.31662"/>
      <pos A="0.807504" C="0.0341114" G="0.0401222" T="0.118263"/>
      <pos A="0.0681727" C="0.0140753" G="0.0301042" T="0.887648"/>
      <pos A="0.026097" C="0.0180825" G="0.811511" T="0.14431"/>
      <pos A="0.0281006" C="0.635193" G="0.116259" T="0.220447"/>
      <pos A="0.681276" C="0.0321078" G="0.0160789" T="0.270537"/>
      <pos A="0.663244" C="0.0501403" G="0.240483" T="0.046133"/>
      <pos A="0.8055" C="0.0481366" G="0.0681727" T="0.0781907"/>
      <pos A="0.140303" C="0.150321" G="0.200411" T="0.508966"/>
    </motif>
    <motif db="0" id="NFAC1_HUMAN.H11MO.0.B" length="15" nsites="500" evalue="1.0e+000"
        url="http://hocomoco.autosome.ru/motif/NFAC1_HUMAN.H11MO.0.B">
      <pos A="0.481954" C="0.230004" G="0.234003" T="0.0540392"/>
      <pos A="0.393971" C="0.05004" G="0.060038" T="0.495951"/>
      <pos A="0.0840332" C="0.00804839" G="0.903869" T="0.00404919"/>
      <pos A="0.0140472" C="0.0460408" G="0.929864" T="0.010048"/>
      <pos A="0.945861" C="0.0120476" G="0.0360428" T="0.00604879"/>
      <pos A="0.809888" C="0.0680364" G="0.104029" T="0.0180464"/>
      <pos A="0.821886" C="0.0680364" G="0.0840332" T="0.0260448"/>
      <pos A="0.49995" C="0.166017" G="0.267996" T="0.0660368"/>
      <pos A="0.493951" C="0.0520396" G="0.142022" T="0.311988"/>
      <pos A="0.355979" C="0.238002" G="0.345981" T="0.060038"/>
      <pos A="0.487952" C="0.0880324" G="0.0440412" T="0.379974"/>
      <pos A="0.263997" C="0.030044" G="0.54794" T="0.158018"/>
      <pos A="0.537942" C="0.122026" G="0.222006" T="0.118026"/>
      <pos A="0.429964" C="0.317986" G="0.188012" T="0.0640372"/>
      <pos A="0.44996" C="0.120026" G="0.138022" T="0.291992"/>
    </motif>
    <motif db="0" id="NFE2_HUMAN.H11MO.0.A" length="13" nsites="500" evalue="1.0e+000"
        url="http://hocomoco.autosome.ru/motif/NFE2_HUMAN.H11MO.0.A">
      <pos A="0.244001" C="0.287992" G="0.355979" T="0.112028"/>
      <pos A="0.257998" C="0.331984" G="0.295991" T="0.114027"/>
      <pos A="0.579934" C="0.0420416" G="0.357978" T="0.020046"/>
      <pos A="0.00204959" C="0.00604879" G="0.0360428" T="0.955859"/>
      <pos A="0.00404919" C="0.0240452" G="0.965857" T="0.00604879"/>
      <pos A="0.957858" C="0.00804839" G="0.0220456" T="0.0120476"/>
      <pos A="0.0220456" C="0.787892" G="0.15002" T="0.040042"/>
      <pos A="0.0960308" C="0.0580384" G="0.0540392" T="0.791892"/>
      <pos A="0.0820336" C="0.831884" G="0.0320436" T="0.0540392"/>
      <pos A="0.803889" C="0.0280444" G="0.0920316" T="0.0760348"/>
      <pos A="0.0320436" C="0.00804839" G="0.915867" T="0.0440412"/>
      <pos A="0.0260448" C="0.931864" G="0.0380424" T="0.00404919"/>
      <pos A="0.759898" C="0.0520396" G="0.0880324" T="0.10003"/>
    </motif>
    <motif db="0" id="NFIA_HUMAN.H11MO.0.C" length="15" nsites="233" evalue="1.0e+000"
        url="http://hocomoco.autosome.ru/motif/NFIA_HUMAN.H11MO.0.C">
      <pos A="0.145398" C="0.213939" G="0.108192" T="0.532471"/>
      <pos A="0.0336163" C="0.03057" G="0.0693013" T="0.866512"/>
      <pos A="0.0458014" C="0.0088109" G="0.877827" T="0.0675605"/>
      <pos A="0.0658198" C="0.0296997" G="0.854762" T="0.0497181"/>
      <pos A="0.111079" C="0.720291" G="0.114995" T="0.0536347"/>
      <pos A="0.415136" C="0.250003" G="0.1225" T="0.212362"/>
      <pos A="0.214864" C="0.327348" G="0.207028" T="0.250759"/>
      <pos A="0.367463" C="0.00192051" G="0.629421" T="0.00119521"/>
      <pos A="0.230311" C="0.218126" G="0.344318" T="0.207246"/>
      <pos A="0.302551" C="0.130874" G="0.101722" T="0.464852"/>
      <pos A="0.0755026" C="0.0694101" G="0.736284" T="0.118803"/>
      <pos A="0.0597272" C="0.812115" G="0.0629911" T="0.065167"/>
      <pos A="0.0571162" C="0.838661" G="0.0575513" T="0.0466718"/>
      <pos A="0.778823" C="0.0640791" G="0.0703892" T="0.0867086"/>
      <pos A="0.440599" C="0.0898609" G="0.354874" T="0.114666"/>
    </motif>
    <motif db="0" id="NFIC_HUMAN.H11MO.0.A" length="17" nsites="500" evalue="1.0e+000"
        url="http://hocomoco.autosome.ru/motif/NFIC_HUMAN.H11MO.0.A">
      <pos A="0.118026" C="0.487952" G="0.212008" T="0.182014"/>
      <pos A="0.0760348" C="0.435963" G="0.0360428" T="0.45196"/>
      <pos A="0.0660368" C="0.0220456" G="0.168016" T="0.743901"/>
      <pos A="0.0140472" C="0.00804839" G="0.915867" T="0.0620376"/>
      <pos A="0.0420416" C="0.0320436" G="0.889872" T="0.0360428"/>
      <pos A="0.204009" C="0.679914" G="0.0580384" T="0.0580384"/>
      <pos A="0.317986" C="0.253999" G="0.0640372" T="0.363977"/>
      <pos A="0.0920316" C="0.413967" G="0.252" T="0.242002"/>
      <pos A="4.999e-05" C="0.60193" G="4.999e-05" T="0.39797"/>
      <pos A="0.234003" C="0.39997" G="0.174015" T="0.192012"/>
      <pos A="0.285993" C="0.090032" G="0.180014" T="0.443961"/>
      <pos A="0.020046" C="0.0880324" G="0.627924" T="0.263997"/>
      <pos A="0.0240452" C="0.857878" G="0.0460408" T="0.0720356"/>
      <pos A="0.0180464" C="0.961858" G="0.00804839" T="0.0120476"/>
      <pos A="0.669916" C="0.244001" G="0.0140472" T="0.0720356"/>
      <pos A="0.455959" C="0.070036" G="0.377974" T="0.0960308"/>
      <pos A="0.214007" C="0.222006" G="0.457958" T="0.106029"/>
    </motif>
    <motif db="0" id="NKX61_HUMAN.H11MO.0.B" length="19" nsites="500" evalue="1.0e+000"
        url="http://hocomoco.autosome.ru/motif/NKX61_HUMAN.H11MO.0.B">
      <pos A="0.244001" C="0.118026" G="0.525945" T="0.112028"/>
      <pos A="0.705909" C="0.0880324" G="0.15002" T="0.0560388"/>
      <pos A="0.168016" C="0.269996" G="0.0920316" T="0.469956"/>
      <pos A="0.311988" C="0.05004" G="0.118026" T="0.519946"/>
      <pos A="0.607928" C="0.060038" G="0.265997" T="0.0660368"/>
      <pos A="0.985853" C="0.00204959" G="0.00804839" T="0.00404919"/>
      <pos A="0.030044" C="0.0460408" G="0.124025" T="0.79989"/>
      <pos A="0.0420416" C="0.0920316" G="0.559938" T="0.305989"/>
      <pos A="0.377974" C="0.0740352" G="0.39997" T="0.14802"/>
      <pos A="0.126025" C="0.335983" G="0.431964" T="0.106029"/>
      <pos A="0.333983" C="0.216007" G="0.158018" T="0.291992"/>
      <pos A="0.459958" C="0.060038" G="0.106029" T="0.373975"/>
      <pos A="0.389972" C="0.0560388" G="0.0420416" T="0.511948"/>
      <pos A="0.29799" C="0.0560388" G="0.0480404" T="0.59793"/>
      <pos A="0.138022" C="0.104029" G="0.0520396" T="0.705909"/>
      <pos A="0.595931" C="0.108028" G="0.253999" T="0.0420416"/>
      <pos A="0.979854" C="4.999e-05" G="0.0140472" T="0.00604879"/>
      <pos A="0.126025" C="0.030044" G="0.070036" T="0.773895"/>
      <pos A="0.154019" C="0.0920316" G="0.39797" T="0.355979"/>
    </motif>
    <motif db="0" id="NR1D1_HUMAN.H11MO.0.B" length="19" nsites="500" evalue="1.0e+000"
        url="http://hocomoco.autosome.ru/motif/NR1D1_HUMAN.H11MO.0.B">
      <pos A="0.421966" C="0.080034" G="0.321986" T="0.176015"/>
      <pos A="0.307988" C="0.0560388" G="0.535943" T="0.10003"/>
      <pos A="0.25" C="0.210008" G="0.491952" T="0.0480404"/>
      <pos A="0.269996" C="0.214007" G="0.321986" T="0.194011"/>
      <pos A="0.473955" C="0.44996" G="0.0460408" T="0.030044"/>
      <pos A="0.737902" C="0.00604879" G="0.0560388" T="0.20001"/>
      <pos A="0.080034" C="0.365977" G="0.427964" T="0.126025"/>
      <pos A="0.106029" C="0.0240452" G="0.0820336" T="0.787892"/>
      <pos A="0.196011" C="0.00204959" G="0.771896" T="0.030044"/>
      <pos A="0.0660368" C="0.0120476" G="0.729904" T="0.192012"/>
      <pos A="0.020046" C="0.05004" G="0.889872" T="0.040042"/>
      <pos A="0.146021" C="0.142022" G="0.196011" T="0.515947"/>
      <pos A="0.124025" C="0.669916" G="0.116027" T="0.090032"/>
      <pos A="0.877874" C="0.040042" G="0.0220456" T="0.060038"/>
      <pos A="0.210008" C="0.194011" G="0.465957" T="0.130024"/>
      <pos A="0.359978" C="0.118026" G="0.311988" T="0.210008"/>
      <pos A="0.367976" C="0.130024" G="0.35198" T="0.15002"/>
      <pos A="0.267996" C="0.0860328" G="0.417966" T="0.228004"/>
      <pos A="0.234003" C="0.176015" G="0.431964" T="0.158018"/>
    </motif>
    <motif db="0" id="NR1H3_HUMAN.H11MO.0.B" length="19" nsites="500" evalue="1.0e+000"
        url="http://hocomoco.autosome.ru/motif/NR1H3_HUMAN.H11MO.0.B">
      <pos A="0.168016" C="0.481954" G="0.208008" T="0.142022"/>
      <pos A="0.423965" C="0.224005" G="0.124025" T="0.228004"/>
      <pos A="0.373975" C="0.126025" G="0.419966" T="0.080034"/>
      <pos A="0.543941" C="0.0260448" G="0.379974" T="0.05004"/>
      <pos A="0.122026" C="0.00604879" G="0.813887" T="0.0580384"/>
      <pos A="0.0380424" C="0.0440412" G="0.755899" T="0.162018"/>
      <pos A="0.0640372" C="0.158018" G="0.15202" T="0.625925"/>
      <pos A="0.144021" C="0.427964" G="0.0840332" T="0.343981"/>
      <pos A="0.829884" C="0.0180464" G="0.0540392" T="0.0980304"/>
      <pos A="0.114027" C="0.591932" G="0.142022" T="0.15202"/>
      <pos A="0.224005" C="0.178014" G="0.0860328" T="0.511948"/>
      <pos A="0.240002" C="0.228004" G="0.289992" T="0.242002"/>
      <pos A="0.228004" C="0.323985" G="0.283993" T="0.164017"/>
      <pos A="0.659918" C="0.090032" G="0.172016" T="0.0780344"/>
      <pos A="0.080034" C="0.0260448" G="0.835883" T="0.0580384"/>
      <pos A="0.106029" C="0.040042" G="0.717906" T="0.136023"/>
      <pos A="0.15202" C="0.138022" G="0.220006" T="0.489952"/>
      <pos A="0.0780344" C="0.737902" G="0.0720356" T="0.112028"/>
      <pos A="0.871876" C="0.0440412" G="0.0480404" T="0.0360428"/>
    </motif>
    <motif db="0" id="NR1H4_HUMAN.H11MO.0.B" length="19" nsites="451" evalue="1.0e+000"
        url="http://hocomoco.autosome.ru/motif/NR1H4_HUMAN.H11MO.0.B">
      <pos A="0.270505" C="0.195134" G="0.438982" T="0.095378"/>
      <pos A="0.481102" C="0.015573" G="0.492186" T="0.0111394"/>
      <pos A="0.0732099" C="0.00892263" G="0.855742" T="0.0621259"/>
      <pos A="0.102028" C="0.0355243" G="0.740468" T="0.12198"/>
      <pos A="0.0244403" C="0.12198" G="0.332576" T="0.521004"/>
      <pos A="0.0288739" C="0.729384" G="0.146364" T="0.095378"/>
      <pos A="0.755985" C="0.0599091" G="0.1774" T="0.00670583"/>
      <pos A="0.370262" C="0.237253" G="0.29489" T="0.0975948"/>
      <pos A="0.0643427" C="0.179616" G="0.104245" T="0.651796"/>
      <pos A="0.0665595" C="0.0333075" G="0.89121" T="0.00892263"/>
      <pos A="0.483319" C="0.095378" G="0.321492" T="0.0998116"/>
      <pos A="0.0709931" C="0.846874" G="0.0576923" T="0.0244403"/>
      <pos A="0.0798603" C="0.804755" G="0.0111394" T="0.104245"/>
      <pos A="0.0776435" C="0.356961" G="0.279373" T="0.286023"/>
      <pos A="0.170749" C="0.421248" G="0.235037" T="0.172966"/>
      <pos A="0.119763" C="0.219519" G="0.474451" T="0.186267"/>
      <pos A="0.319275" C="0.290457" G="0.305974" T="0.0842939"/>
      <pos A="0.0709931" C="0.00670583" G="0.809189" T="0.113112"/>
      <pos A="0.0732099" C="0.0643427" G="0.771503" T="0.0909444"/>
    </motif>
    <motif db="0" id="NR4A1_HUMAN.H11MO.0.A" length="9" nsites="491" evalue="1.0e+000"
        url="http://hocomoco.autosome.ru/motif/NR4A1_HUMAN.H11MO.0.A">
      <pos A="0.794187" C="0.0367033" G="0.148697" T="0.0204134"/>
      <pos A="0.816585" C="0.0163409" G="0.142588" T="0.0244858"/>
      <pos A="0.908216" C="0.0265221" G="0.0529933" T="0.0122684"/>
      <pos A="0.126298" C="0.00819589" G="0.584453" T="0.281053"/>
      <pos A="0.0713195" C="0.0570658" G="0.798259" T="0.0733557"/>
      <pos A="0.110008" C="0.144624" G="0.281053" T="0.464315"/>
      <pos A="0.0570658" C="0.788078" G="0.0692832" T="0.0855732"/>
      <pos A="0.855274" C="0.0143046" G="0.0407758" T="0.0896457"/>
      <pos A="0.240328" C="0.254582" G="0.338068" T="0.167023"/>
    </motif>
    <motif db="0" id="NR6A1_HUMAN.H11MO.0.B" length="13" nsites="50" evalue="1.0e+000"
        url="http://hocomoco.autosome.ru/motif/NR6A1_HUMAN.H11MO.0.B">
      <pos A="0.772843" C="0.0698048" G="0.107507" T="0.0498448"/>
      <pos A="0.938623" C="0.0204591" G="0.0204591" T="0.0204591"/>
      <pos A="0.0404192" C="0.000499002" G="0.936405" T="0.0226769"/>
      <pos A="0.000499002" C="0.0404192" G="0.379741" T="0.579341"/>
      <pos A="0.000499002" C="0.0204591" G="0.000499002" T="0.978543"/>
      <pos A="0.0204591" C="0.978543" G="0.000499002" T="0.000499002"/>
      <pos A="0.978543" C="0.0204591" G="0.000499002" T="0.000499002"/>
      <pos A="0.874307" C="0.0426369" G="0.0204591" T="0.062597"/>
      <pos A="0.000499002" C="0.0204591" G="0.894267" T="0.0847749"/>
      <pos A="0.0204591" C="0.000499002" G="0.599301" T="0.379741"/>
      <pos A="0.0404192" C="0.0958638" G="0.0404192" T="0.823298"/>
      <pos A="0.0426369" C="0.856565" G="0.000499002" T="0.100299"/>
      <pos A="0.854347" C="0.0426369" G="0.0426369" T="0.0603792"/>
    </motif>
    <motif db="0" id="OLIG2_HUMAN.H11MO.0.B" length="18" nsites="500" evalue="1.0e+000"
        url="http://hocomoco.autosome.ru/motif/OLIG2_HUMAN.H11MO.0.B">
      <pos A="0.216007" C="0.619926" G="0.142022" T="0.0220456"/>
      <pos A="0.15202" C="0.825885" G="0.00404919" T="0.0180464"/>
      <pos A="0.839882" C="0.0160468" G="0.0260448" T="0.118026"/>
      <pos A="0.00804839" C="0.0260448" G="0.489952" T="0.475955"/>
      <pos A="0.154019" C="0.783893" G="0.05004" T="0.0120476"/>
      <pos A="0.0340432" C="0.0140472" G="0.00604879" T="0.945861"/>
      <pos A="4.999e-05" C="0.0140472" G="0.911868" T="0.0740352"/>
      <pos A="0.0120476" C="0.361978" G="0.180014" T="0.445961"/>
      <pos A="0.0240452" C="0.252" G="0.0340432" T="0.689912"/>
      <pos A="0.080034" C="0.257998" G="0.154019" T="0.507948"/>
      <pos A="0.0980304" C="0.431964" G="0.186013" T="0.283993"/>
      <pos A="0.104029" C="0.489952" G="0.114027" T="0.291992"/>
      <pos A="0.176015" C="0.381974" G="0.166017" T="0.275995"/>
      <pos A="0.267996" C="0.0860328" G="0.192012" T="0.453959"/>
      <pos A="0.0820336" C="0.259998" G="0.291992" T="0.365977"/>
      <pos A="0.188012" C="0.45196" G="0.136023" T="0.224005"/>
      <pos A="0.228004" C="0.230004" G="0.10203" T="0.439962"/>
      <pos A="0.130024" C="0.19801" G="0.339982" T="0.331984"/>
    </motif>
    <motif db="0" id="OSR2_HUMAN.H11MO.0.C" length="16" nsites="473" evalue="1.0e+000"
        url="http://hocomoco.autosome.ru/motif/OSR2_HUMAN.H11MO.0.C">
      <pos A="0.173378" C="0.164923" G="0.488322" T="0.173378"/>
      <pos A="0.0719193" C="0.403773" G="0.211425" T="0.312883"/>
      <pos A="0.167037" C="0.287518" G="0.122648" T="0.422796"/>
      <pos A="0.131103" C="0.346703" G="0.378408" T="0.143786"/>
      <pos A="0.0550095" C="0.670101" G="0.0592369" T="0.215652"/>
      <pos A="0.344589" C="0.02119" G="0.145899" T="0.488322"/>
      <pos A="0.0338723" C="0.0169626" G="0.944885" T="0.00428028"/>
      <pos A="0.0148489" C="0.972363" G="0.00850772" T="0.00428028"/>
      <pos A="0.00216656" C="0.0486684" G="0.00216656" T="0.946999"/>
      <pos A="0.24313" C="0.215652" G="0.205083" T="0.336134"/>
      <pos A="0.00216656" C="0.991387" G="0.00216656" T="0.00428028"/>
      <pos A="0.00850772" C="0.173378" G="0.00216656" T="0.815948"/>
      <pos A="0.0951702" C="0.167037" G="0.617259" T="0.120535"/>
      <pos A="0.181833" C="0.446047" G="0.122648" T="0.249472"/>
      <pos A="0.302315" C="0.109966" G="0.232562" T="0.355157"/>
      <pos A="0.0803741" C="0.16915" G="0.587666" T="0.162809"/>
    </motif>
    <motif db="0" id="P63_HUMAN.H11MO.0.A" length="19" nsites="500" evalue="1.0e+000"
        url="http://hocomoco.autosome.ru/motif/P63_HUMAN.H11MO.0.A">
      <pos A="0.291992" C="0.0740352" G="0.417966" T="0.216007"/>
      <pos A="0.409968" C="0.0160468" G="0.483953" T="0.090032"/>
      <pos A="4.999e-05" C="0.983853" G="0.00404919" T="0.0120476"/>
      <pos A="0.757898" C="0.090032" G="0.0960308" T="0.0560388"/>
      <pos A="0.371976" C="0.0140472" G="0.154019" T="0.459958"/>
      <pos A="0.00204959" C="0.00204959" G="0.993851" T="0.00204959"/>
      <pos A="0.0820336" C="0.44996" G="0.010048" T="0.457958"/>
      <pos A="0.134023" C="0.527944" G="0.108028" T="0.230004"/>
      <pos A="0.020046" C="0.787892" G="0.142022" T="0.05004"/>
      <pos A="0.557938" C="0.184013" G="0.0380424" T="0.220006"/>
      <pos A="0.20201" C="0.0420416" G="0.643921" T="0.112028"/>
      <pos A="0.415967" C="0.00604879" G="0.479954" T="0.0980304"/>
      <pos A="0.00204959" C="0.993851" G="0.00404919" T="4.999e-05"/>
      <pos A="0.525945" C="0.172016" G="0.0140472" T="0.287992"/>
      <pos A="0.0920316" C="0.0960308" G="0.128024" T="0.683913"/>
      <pos A="0.0220456" C="0.010048" G="0.961858" T="0.00604879"/>
      <pos A="0.060038" C="0.519946" G="0.0220456" T="0.39797"/>
      <pos A="0.210008" C="0.431964" G="0.090032" T="0.267996"/>
      <pos A="0.134023" C="0.39997" G="0.20001" T="0.265997"/>
    </motif>
    <motif db="0" id="P73_HUMAN.H11MO.0.A" length="19" nsites="500" evalue="1.0e+000"
        url="http://hocomoco.autosome.ru/motif/P73_HUMAN.H11MO.0.A">
      <pos A="0.355979" C="0.160018" G="0.319986" T="0.164017"/>
      <pos A="0.321986" C="0.0920316" G="0.39997" T="0.186013"/>
      <pos A="0.389972" C="0.0760348" G="0.379974" T="0.154019"/>
      <pos A="0.0340432" C="0.873875" G="0.040042" T="0.0520396"/>
      <pos A="0.609928" C="0.14802" G="0.0680364" T="0.174015"/>
      <pos A="0.311988" C="0.0120476" G="0.0780344" T="0.59793"/>
      <pos A="0.00804839" C="0.010048" G="0.975855" T="0.00604879"/>
      <pos A="0.0680364" C="0.479954" G="0.0140472" T="0.437962"/>
      <pos A="0.136023" C="0.585933" G="0.0740352" T="0.204009"/>
      <pos A="0.122026" C="0.739902" G="0.0840332" T="0.0540392"/>
      <pos A="0.617926" C="0.212008" G="0.010048" T="0.160018"/>
      <pos A="0.283993" C="0.0860328" G="0.513947" T="0.116027"/>
      <pos A="0.555939" C="0.0380424" G="0.313987" T="0.0920316"/>
      <pos A="0.010048" C="0.953859" G="0.0240452" T="0.0120476"/>
      <pos A="0.50195" C="0.160018" G="0.0260448" T="0.311988"/>
      <pos A="0.110028" C="0.0960308" G="0.110028" T="0.683913"/>
      <pos A="0.0340432" C="0.0120476" G="0.939862" T="0.0140472"/>
      <pos A="0.0880324" C="0.49995" G="0.0420416" T="0.369976"/>
      <pos A="0.188012" C="0.509948" G="0.0820336" T="0.220006"/>
    </motif>
    <motif db="0" id="PATZ1_HUMAN.H11MO.0.C" length="22" nsites="491" evalue="1.0e+000"
        url="http://hocomoco.autosome.ru/motif/PATZ1_HUMAN.H11MO.0.C">
      <pos A="0.234219" C="0.0916819" G="0.560018" T="0.114081"/>
      <pos A="0.136479" C="0.0265221" G="0.639432" T="0.197567"/>
      <pos A="0.142588" C="0.083537" G="0.682193" T="0.0916819"/>
      <pos A="0.0407758" C="0.0855732" G="0.84102" T="0.0326308"/>
      <pos A="0.458206" C="0.287161" G="0.136479" T="0.118153"/>
      <pos A="0.2444" C="0.0611383" G="0.623142" T="0.0713195"/>
      <pos A="0.142588" C="0.0305946" G="0.706628" T="0.120189"/>
      <pos A="0.215893" C="0.0652108" G="0.692374" T="0.0265221"/>
      <pos A="0.126298" C="0.0163409" G="0.847129" T="0.0102321"/>
      <pos A="0.21182" C="0.118153" G="0.614997" T="0.0550295"/>
      <pos A="0.417481" C="0.557982" G="0.00819589" T="0.0163409"/>
      <pos A="0.0794645" C="0.0285583" G="0.55391" T="0.338068"/>
      <pos A="0.0285583" C="0.142588" G="0.765679" T="0.0631745"/>
      <pos A="0.160914" C="0.160914" G="0.606852" T="0.0713195"/>
      <pos A="0.327886" C="0.0631745" G="0.578345" T="0.0305946"/>
      <pos A="0.291234" C="0.191458" G="0.494858" T="0.0224496"/>
      <pos A="0.240328" C="0.240328" G="0.348249" T="0.171095"/>
      <pos A="0.158878" C="0.075392" G="0.576308" T="0.189422"/>
      <pos A="0.128334" C="0.0570658" G="0.773824" T="0.0407758"/>
      <pos A="0.413409" C="0.217929" G="0.313633" T="0.0550295"/>
      <pos A="0.317705" C="0.0143046" G="0.623142" T="0.0448483"/>
      <pos A="0.138516" C="0.203675" G="0.48875" T="0.169059"/>
    </motif>
    <motif db="0" id="PO2F1_HUMAN.H11MO.0.C" length="16" nsites="134" evalue="1.0e+000"
        url="http://hocomoco.autosome.ru/motif/PO2F1_HUMAN.H11MO.0.C">
      <pos A="0.634042" C="0.112043" G="0.156786" T="0.097129"/>
      <pos A="0.432699" C="0.1717" G="0.1717" T="0.2239"/>
      <pos A="0.0747576" C="0.0449292" G="0.298471" T="0.581842"/>
      <pos A="0.0822148" C="0.365585" G="0.335757" T="0.216443"/>
      <pos A="0.298471" C="0.134415" G="0.469985" T="0.097129"/>
      <pos A="0.492356" C="0.164243" G="0.037472" T="0.305928"/>
      <pos A="0.947241" C="0.037472" G="0.00764355" T="0.00764355"/>
      <pos A="0.037472" C="0.0151007" G="0.00764355" T="0.939784"/>
      <pos A="0.0598434" C="0.000186428" G="0.939784" T="0.000186428"/>
      <pos A="0.0151007" C="0.462528" G="0.425242" T="0.097129"/>
      <pos A="0.917412" C="0.0225578" G="0.0300149" T="0.0300149"/>
      <pos A="0.82047" C="0.037472" G="0.126957" T="0.0151007"/>
      <pos A="0.537099" C="0.0673005" G="0.0523863" T="0.343214"/>
      <pos A="0.1195" C="0.395414" G="0.0598434" T="0.425242"/>
      <pos A="0.604213" C="0.141872" G="0.1717" T="0.0822148"/>
      <pos A="0.462528" C="0.0822148" G="0.0747576" T="0.3805"/>
    </motif>
    <motif db="0" id="PPARA_HUMAN.H11MO.0.B" length="17" nsites="500" evalue="1.0e+000"
        url="http://hocomoco.autosome.ru/motif/PPARA_HUMAN.H11MO.0.B">
      <pos A="0.491952" C="0.216007" G="0.126025" T="0.166017"/>
      <pos A="0.533943" C="0.0240452" G="0.0880324" T="0.353979"/>
      <pos A="0.0820336" C="0.421966" G="0.367976" T="0.128024"/>
      <pos A="0.0620376" C="0.116027" G="0.15202" T="0.669916"/>
      <pos A="0.443961" C="0.030044" G="0.467956" T="0.0580384"/>
      <pos A="0.0940312" C="0.00204959" G="0.837882" T="0.0660368"/>
      <pos A="0.14802" C="0.0120476" G="0.80189" T="0.0380424"/>
      <pos A="0.122026" C="0.182014" G="0.387972" T="0.307988"/>
      <pos A="0.10203" C="0.517946" G="0.261998" T="0.118026"/>
      <pos A="0.923865" C="0.0180464" G="0.0540392" T="0.00404919"/>
      <pos A="0.65192" C="0.0420416" G="0.255999" T="0.05004"/>
      <pos A="0.811888" C="4.999e-05" G="0.188012" T="4.999e-05"/>
      <pos A="0.132024" C="0.00404919" G="0.827884" T="0.0360428"/>
      <pos A="0.0580384" C="0.00804839" G="0.803889" T="0.130024"/>
      <pos A="0.040042" C="0.118026" G="0.252" T="0.589932"/>
      <pos A="0.0740352" C="0.613927" G="0.15202" T="0.160018"/>
      <pos A="0.723905" C="0.0820336" G="0.0980304" T="0.0960308"/>
    </motif>
    <motif db="0" id="PPARG_HUMAN.H11MO.0.A" length="17" nsites="500" evalue="1.0e+000"
        url="http://hocomoco.autosome.ru/motif/PPARG_HUMAN.H11MO.0.A">
      <pos A="0.469956" C="0.253999" G="0.164017" T="0.112028"/>
      <pos A="0.487952" C="0.0260448" G="0.126025" T="0.359978"/>
      <pos A="0.0920316" C="0.359978" G="0.417966" T="0.130024"/>
      <pos A="0.110028" C="0.122026" G="0.208008" T="0.559938"/>
      <pos A="0.387972" C="0.0220456" G="0.535943" T="0.0540392"/>
      <pos A="0.0680364" C="4.999e-05" G="0.839882" T="0.0920316"/>
      <pos A="0.128024" C="0.0260448" G="0.79989" T="0.0460408"/>
      <pos A="0.10003" C="0.122026" G="0.429964" T="0.34798"/>
      <pos A="0.0560388" C="0.55194" G="0.30199" T="0.090032"/>
      <pos A="0.89787" C="0.0180464" G="0.0680364" T="0.0160468"/>
      <pos A="0.573935" C="0.0480404" G="0.333983" T="0.0440412"/>
      <pos A="0.789892" C="0.00604879" G="0.19801" T="0.00604879"/>
      <pos A="0.0720356" C="0.00604879" G="0.891872" T="0.030044"/>
      <pos A="0.0680364" C="0.00404919" G="0.803889" T="0.124025"/>
      <pos A="0.0520396" C="0.0760348" G="0.319986" T="0.55194"/>
      <pos A="0.120026" C="0.617926" G="0.178014" T="0.0840332"/>
      <pos A="0.753899" C="0.060038" G="0.116027" T="0.070036"/>
    </motif>
    <motif db="0" id="PRGR_HUMAN.H11MO.0.A" length="16" nsites="315" evalue="1.0e+000"
        url="http://hocomoco.autosome.ru/motif/PRGR_HUMAN.H11MO.0.A">
      <pos A="0.422168" C="0.0222945" G="0.403126" T="0.152412"/>
      <pos A="0.0984608" C="0.00960013" G="0.844256" T="0.0476833"/>
      <pos A="0.498334" C="0.158759" G="0.187321" T="0.155586"/>
      <pos A="0.895033" C="0.0508569" G="0.0254681" T="0.0286417"/>
      <pos A="0.00960013" C="0.875992" G="0.00960013" T="0.104808"/>
      <pos A="0.644319" C="0.0349889" G="0.114329" T="0.206363"/>
      <pos A="0.0286417" C="0.180974" G="0.171454" T="0.61893"/>
      <pos A="0.0794192" C="0.219057" G="0.114329" T="0.587195"/>
      <pos A="0.0667248" C="0.466598" G="0.146065" T="0.320613"/>
      <pos A="0.0921136" C="0.0635513" G="0.0413361" T="0.802999"/>
      <pos A="0.0159473" C="0.0857664" G="0.860124" T="0.0381625"/>
      <pos A="0.0572041" C="0.0349889" G="0.0349889" T="0.872818"/>
      <pos A="0.234925" C="0.130197" G="0.149238" T="0.485639"/>
      <pos A="0.0635513" C="0.809346" G="0.00960013" T="0.117502"/>
      <pos A="0.0825928" C="0.263488" G="0.0254681" T="0.628451"/>
      <pos A="0.130197" C="0.244446" G="0.234925" T="0.390432"/>
    </motif>
    <motif db="0" id="PRRX2_HUMAN.H11MO.0.C" length="7" nsites="59" evalue="1.0e+000"
        url="http://hocomoco.autosome.ru/motif/PRRX2_HUMAN.H11MO.0.C">
      <pos A="0.173858" C="0.309222" G="0.072335" T="0.444585"/>
      <pos A="0.000423012" C="0.000423012" G="0.000423012" T="0.998731"/>
      <pos A="0.998731" C="0.000423012" G="0.000423012" T="0.000423012"/>
      <pos A="0.98181" C="0.000423012" G="0.0173435" T="0.000423012"/>
      <pos A="0.0173435" C="0.0173435" G="0.000423012" T="0.96489"/>
      <pos A="0.000423012" C="0.0511844" G="0.0511844" T="0.897208"/>
      <pos A="0.457276" C="0.0173435" G="0.491117" T="0.034264"/>
    </motif>
    <motif db="0" id="PTF1A_HUMAN.H11MO.0.B" length="18" nsites="500" evalue="1.0e+000"
        url="http://hocomoco.autosome.ru/motif/PTF1A_HUMAN.H11MO.0.B">
      <pos A="0.15202" C="0.445961" G="0.361978" T="0.040042"/>
      <pos A="0.0140472" C="0.953859" G="0.0120476" T="0.020046"/>
      <pos A="0.939862" C="0.010048" G="0.00604879" T="0.0440412"/>
      <pos A="0.00604879" C="0.0440412" G="0.765897" T="0.184013"/>
      <pos A="0.0760348" C="0.867876" G="0.0220456" T="0.0340432"/>
      <pos A="0.0140472" C="0.00404919" G="0.00204959" T="0.979854"/>
      <pos A="0.010048" C="0.0160468" G="0.933863" T="0.040042"/>
      <pos A="0.020046" C="0.443961" G="0.273995" T="0.261998"/>
      <pos A="0.0560388" C="0.423965" G="0.120026" T="0.39997"/>
      <pos A="0.14802" C="0.313987" G="0.238002" T="0.29999"/>
      <pos A="0.0820336" C="0.409968" G="0.25" T="0.257998"/>
      <pos A="0.134023" C="0.413967" G="0.140022" T="0.311988"/>
      <pos A="0.146021" C="0.232004" G="0.226005" T="0.395971"/>
      <pos A="0.0540392" C="0.345981" G="0.136023" T="0.463957"/>
      <pos A="0.0720356" C="0.403969" G="0.070036" T="0.453959"/>
      <pos A="0.0640372" C="0.60193" G="0.132024" T="0.20201"/>
      <pos A="0.242002" C="0.439962" G="0.0660368" T="0.252"/>
      <pos A="0.180014" C="0.483953" G="0.176015" T="0.160018"/>
    </motif>
    <motif db="0" id="RARA_HUMAN.H11MO.0.A" length="20" nsites="499" evalue="1.0e+000"
        url="http://hocomoco.autosome.ru/motif/RARA_HUMAN.H11MO.0.A">
      <pos A="0.260519" C="0.124274" G="0.551042" T="0.0641655"/>
      <pos A="0.210429" C="0.112252" G="0.551042" T="0.126277"/>
      <pos A="0.370717" C="0.0561511" G="0.464887" T="0.108245"/>
      <pos A="0.284562" C="0.092216" G="0.432829" T="0.190393"/>
      <pos A="0.168353" C="0.208425" G="0.555049" T="0.0681727"/>
      <pos A="0.394761" C="0.0942196" G="0.356692" T="0.154328"/>
      <pos A="0.102234" C="0.156331" G="0.24449" T="0.496945"/>
      <pos A="0.110248" C="0.506963" G="0.260519" T="0.12227"/>
      <pos A="0.442847" C="0.230465" G="0.192396" T="0.134292"/>
      <pos A="0.428822" C="0.0681727" G="0.354688" T="0.148317"/>
      <pos A="0.36671" C="0.0501403" G="0.549038" T="0.0341114"/>
      <pos A="0.811511" C="0.00606091" G="0.168353" T="0.0140753"/>
      <pos A="0.0421258" C="5.00902e-05" G="0.94976" T="0.00806452"/>
      <pos A="0.0200862" C="0.0100681" G="0.508966" T="0.46088"/>
      <pos A="0.0160789" C="0.046133" G="0.0661691" T="0.871619"/>
      <pos A="0.0020537" C="0.937738" G="0.0401222" T="0.0200862"/>
      <pos A="0.983821" C="5.00902e-05" G="0.0040573" T="0.0120717"/>
      <pos A="0.563064" C="0.108245" G="0.256512" T="0.0721799"/>
      <pos A="0.178371" C="0.0521439" G="0.699309" T="0.0701763"/>
      <pos A="0.112252" C="0.0862052" G="0.737377" T="0.0641655"/>
    </motif>
    <motif db="0" id="RARG_HUMAN.H11MO.0.B" length="18" nsites="500" evalue="1.0e+000"
        url="http://hocomoco.autosome.ru/motif/RARG_HUMAN.H11MO.0.B">
      <pos A="0.575935" C="0.0180464" G="0.387972" T="0.0180464"/>
      <pos A="0.176015" C="0.00604879" G="0.755899" T="0.0620376"/>
      <pos A="0.140022" C="0.00604879" G="0.845881" T="0.00804839"/>
      <pos A="0.0640372" C="0.010048" G="0.134023" T="0.791892"/>
      <pos A="0.0140472" C="0.887872" G="0.0360428" T="0.0620376"/>
      <pos A="0.919866" C="0.0120476" G="0.0520396" T="0.0160468"/>
      <pos A="0.186013" C="0.329984" G="0.375975" T="0.108028"/>
      <pos A="0.429964" C="0.291992" G="0.242002" T="0.0360428"/>
      <pos A="0.29799" C="0.186013" G="0.439962" T="0.0760348"/>
      <pos A="0.206009" C="0.126025" G="0.108028" T="0.559938"/>
      <pos A="0.0940312" C="0.166017" G="0.685913" T="0.0540392"/>
      <pos A="0.407968" C="0.220006" G="0.230004" T="0.142022"/>
      <pos A="0.228004" C="0.615927" G="0.0960308" T="0.060038"/>
      <pos A="0.295991" C="0.591932" G="0.0420416" T="0.070036"/>
      <pos A="0.140022" C="0.226005" G="0.146021" T="0.487952"/>
      <pos A="0.178014" C="0.164017" G="0.455959" T="0.20201"/>
      <pos A="0.269996" C="0.112028" G="0.479954" T="0.138022"/>
      <pos A="0.311988" C="0.234003" G="0.339982" T="0.114027"/>
    </motif>
    <motif db="0" id="REST_HUMAN.H11MO.0.A" length="22" nsites="500" evalue="1.0e+000"
        url="http://hocomoco.autosome.ru/motif/REST_HUMAN.H11MO.0.A">
      <pos A="0.142022" C="0.0840332" G="0.192012" T="0.581934"/>
      <pos A="0.0280444" C="0.142022" G="0.0380424" T="0.791892"/>
      <pos A="0.0120476" C="0.923865" G="0.0160468" T="0.0480404"/>
      <pos A="0.915867" C="0.0280444" G="0.0240452" T="0.0320436"/>
      <pos A="0.020046" C="0.040042" G="0.937862" T="0.00204959"/>
      <pos A="0.0740352" C="0.675915" G="0.174015" T="0.0760348"/>
      <pos A="0.94786" C="0.0140472" G="0.0260448" T="0.0120476"/>
      <pos A="0.0140472" C="0.943861" G="0.030044" T="0.0120476"/>
      <pos A="0.030044" C="0.903869" G="0.0220456" T="0.0440412"/>
      <pos A="0.55194" C="0.110028" G="0.158018" T="0.180014"/>
      <pos A="0.126025" C="0.29999" G="0.0860328" T="0.487952"/>
      <pos A="0.030044" C="0.00804839" G="0.957858" T="0.00404919"/>
      <pos A="0.0240452" C="0.00604879" G="0.963857" T="0.00604879"/>
      <pos A="0.863877" C="0.0660368" G="0.0280444" T="0.0420416"/>
      <pos A="0.0140472" C="0.795891" G="0.146021" T="0.0440412"/>
      <pos A="0.94786" C="0.010048" G="0.0180464" T="0.0240452"/>
      <pos A="0.0260448" C="0.0180464" G="0.941862" T="0.0140472"/>
      <pos A="0.136023" C="0.641922" G="0.110028" T="0.112028"/>
      <pos A="0.20201" C="0.030044" G="0.467956" T="0.29999"/>
      <pos A="0.138022" C="0.605929" G="0.180014" T="0.0760348"/>
      <pos A="0.134023" C="0.705909" G="0.0260448" T="0.134023"/>
      <pos A="0.271996" C="0.429964" G="0.124025" T="0.174015"/>
    </motif>
    <motif db="0" id="RFX5_HUMAN.H11MO.0.A" length="20" nsites="500" evalue="1.0e+000"
        url="http://hocomoco.autosome.ru/motif/RFX5_HUMAN.H11MO.0.A">
      <pos A="0.190012" C="0.218006" G="0.477954" T="0.114027"/>
      <pos A="0.128024" C="0.160018" G="0.230004" T="0.481954"/>
      <pos A="0.132024" C="0.533943" G="0.184013" T="0.15002"/>
      <pos A="0.489952" C="0.210008" G="0.196011" T="0.104029"/>
      <pos A="0.090032" C="0.333983" G="0.34998" T="0.226005"/>
      <pos A="0.080034" C="0.573935" G="0.114027" T="0.232004"/>
      <pos A="0.255999" C="0.0680364" G="0.210008" T="0.465957"/>
      <pos A="0.020046" C="0.0120476" G="0.959858" T="0.00804839"/>
      <pos A="0.010048" C="0.080034" G="0.0540392" T="0.855879"/>
      <pos A="0.090032" C="0.134023" G="0.0160468" T="0.759898"/>
      <pos A="0.15002" C="0.0440412" G="0.693911" T="0.112028"/>
      <pos A="0.0240452" C="0.905869" G="0.00804839" T="0.0620376"/>
      <pos A="0.0160468" C="0.433963" G="0.020046" T="0.529944"/>
      <pos A="0.625925" C="0.0160468" G="0.333983" T="0.0240452"/>
      <pos A="0.128024" C="0.0360428" G="0.645921" T="0.190012"/>
      <pos A="0.05004" C="0.0560388" G="0.869876" T="0.0240452"/>
      <pos A="0.142022" C="0.393971" G="0.313987" T="0.15002"/>
      <pos A="0.531944" C="0.156019" G="0.210008" T="0.10203"/>
      <pos A="0.307988" C="0.108028" G="0.519946" T="0.0640372"/>
      <pos A="0.54994" C="0.14802" G="0.220006" T="0.0820336"/>
    </motif>
    <motif db="0" id="RUNX1_HUMAN.H11MO.0.A" length="11" nsites="500" evalue="1.0e+000"
        url="http://hocomoco.autosome.ru/motif/RUNX1_HUMAN.H11MO.0.A">
      <pos A="0.114027" C="0.212008" G="0.30199" T="0.371976"/>
      <pos A="0.15002" C="0.469956" G="0.0380424" T="0.341982"/>
      <pos A="0.070036" C="0.00804839" G="0.0260448" T="0.895871"/>
      <pos A="0.00204959" C="0.00604879" G="0.975855" T="0.0160468"/>
      <pos A="0.0320436" C="0.0860328" G="0.010048" T="0.871876"/>
      <pos A="4.999e-05" C="4.999e-05" G="0.993851" T="0.00604879"/>
      <pos A="0.00404919" C="0.00204959" G="0.989852" T="0.00404919"/>
      <pos A="0.00404919" C="0.0860328" G="0.0340432" T="0.875875"/>
      <pos A="0.0280444" C="0.156019" G="0.040042" T="0.775895"/>
      <pos A="0.283993" C="0.040042" G="0.112028" T="0.563937"/>
      <pos A="0.138022" C="0.35198" G="0.246001" T="0.263997"/>
    </motif>
    <motif db="0" id="RUNX3_HUMAN.H11MO.0.A" length="10" nsites="500" evalue="1.0e+000"
        url="http://hocomoco.autosome.ru/motif/RUNX3_HUMAN.H11MO.0.A">
      <pos A="0.134023" C="0.212008" G="0.287992" T="0.365977"/>
      <pos A="0.128024" C="0.391972" G="0.0660368" T="0.413967"/>
      <pos A="0.0360428" C="0.0140472" G="0.0240452" T="0.925865"/>
      <pos A="0.00404919" C="0.00404919" G="0.985853" T="0.00604879"/>
      <pos A="0.0480404" C="0.172016" G="0.00804839" T="0.771896"/>
      <pos A="0.00204959" C="4.999e-05" G="0.995851" T="0.00204959"/>
      <pos A="4.999e-05" C="0.00404919" G="0.993851" T="0.00204959"/>
      <pos A="4.999e-05" C="0.0540392" G="0.0360428" T="0.909868"/>
      <pos A="0.0180464" C="0.188012" G="0.0680364" T="0.725905"/>
      <pos A="0.279994" C="0.0360428" G="0.174015" T="0.509948"/>
    </motif>
    <motif db="0" id="RXRA_HUMAN.H11MO.0.A" length="20" nsites="500" evalue="1.0e+000"
        url="http://hocomoco.autosome.ru/motif/RXRA_HUMAN.H11MO.0.A">
      <pos A="0.253999" C="0.224005" G="0.407968" T="0.114027"/>
      <pos A="0.30199" C="0.0920316" G="0.413967" T="0.192012"/>
      <pos A="0.156019" C="0.0880324" G="0.605929" T="0.15002"/>
      <pos A="0.238002" C="0.0920316" G="0.367976" T="0.30199"/>
      <pos A="0.244001" C="0.242002" G="0.375975" T="0.138022"/>
      <pos A="0.467956" C="0.0420416" G="0.317986" T="0.172016"/>
      <pos A="0.20201" C="0.144021" G="0.479954" T="0.174015"/>
      <pos A="0.285993" C="0.180014" G="0.335983" T="0.19801"/>
      <pos A="0.236003" C="0.345981" G="0.335983" T="0.0820336"/>
[truncated: 111,213 more chars]
