# Supplementary material for: DeepEPI: CNN-transformer-based model for extracting TF interactions through predicting enhancer-promoter interactions
Source: Bioinform Adv. 2025 Sep 17;5(1):vbaf221. doi: 10.1093/bioadv/vbaf221 (PMC12478696; doi:10.1093/bioadv/vbaf221)
Supplement: vbaf221_Supplementary_Data [file vbaf221_supplementary_data.zip › Supplementary_file5/HUVEC/result_enhancer26-HUVEC/tomtom.tsv]

Query_ID	Target_ID	Optimal_offset	p-value	E-value	q-value	Overlap	Query_consensus	Target_consensus	Orientation
M0	RARG_HUMAN.H11MO.0.B	-22	0.000141478	0.108797	0.213109	18	TTCAATGGAGACCACGTGATCAAATTGACTACATCCTGAG	AGGTCAGAGTGACCTGGG	+
M0	NR1D1_HUMAN.H11MO.0.B	-8	0.000278639	0.214273	0.213109	19	TTCAATGGAGACCACGTGATCAAATTGACTACATCCTGAG	AGGGAAGTGGGTCAGAAGG	+
M0	AIRE_HUMAN.H11MO.0.C	-7	0.000718548	0.552563	0.242672	18	TTCAATGGAGACCACGTGATCAAATTGACTACATCCTGAG	TTAACCAATATAACCAAT	-
M0	PAX2_HUMAN.H11MO.0.D	-23	0.000783134	0.60223	0.242672	17	TTCAATGGAGACCACGTGATCAAATTGACTACATCCTGAG	GTTCAGTCATGCGTGACA	+
M0	IRX2_HUMAN.H11MO.0.D	-23	0.000994651	0.764887	0.242672	17	TTCAATGGAGACCACGTGATCAAATTGACTACATCCTGAG	ACATGGGTGGGCATGTTGG	+
M0	RXRA_HUMAN.H11MO.0.A	-5	0.0012203	0.938411	0.242672	20	TTCAATGGAGACCACGTGATCAAATTGACTACATCCTGAG	GGGGGAGGCAGAGGTCAGAG	+
M0	BRAC_HUMAN.H11MO.0.A	-22	0.00193984	1.49174	0.329697	18	TTCAATGGAGACCACGTGATCAAATTGACTACATCCTGAG	ATTTCACACCTCCCTGCTAA	-
M0	SPDEF_HUMAN.H11MO.0.D	-27	0.00256557	1.97292	0.334408	13	TTCAATGGAGACCACGTGATCAAATTGACTACATCCTGAG	ACTTCATCCGGGTT	-
M0	ZN394_HUMAN.H11MO.0.C	-1	0.00262341	2.0174	0.334408	20	TTCAATGGAGACCACGTGATCAAATTGACTACATCCTGAG	AGAATGGAATAGAATGGAAT	+
M0	MCR_HUMAN.H11MO.0.D	-26	0.00328555	2.52659	0.386595	14	TTCAATGGAGACCACGTGATCAAATTGACTACATCCTGAG	TACAACAACCTGTTCTT	-
M0	FOXD3_HUMAN.H11MO.0.D	-1	0.00373787	2.87442	0.408401	15	TTCAATGGAGACCACGTGATCAAATTGACTACATCCTGAG	TGCTAAGTAAACAAA	-
M0	MNX1_HUMAN.H11MO.0.D	-16	0.0043915	3.37707	0.42359	19	TTCAATGGAGACCACGTGATCAAATTGACTACATCCTGAG	CTATTTTAATAACCCTTAA	+
M0	CLOCK_HUMAN.H11MO.0.C	-8	0.00443072	3.40722	0.42359	14	TTCAATGGAGACCACGTGATCAAATTGACTACATCCTGAG	CAGACACGTGAACA	+
M1	RXRA_HUMAN.H11MO.0.A	-7	6.7799e-05	0.0521374	0.103342	20	GGGTGGTGTGGTAGCCAGAGGTCGTGAAGGAACAAATAGC	GGGGGAGGCAGAGGTCAGAG	+
M1	NR1D1_HUMAN.H11MO.0.B	-11	0.000362205	0.278535	0.276044	19	GGGTGGTGTGGTAGCCAGAGGTCGTGAAGGAACAAATAGC	AGGGAAGTGGGTCAGAAGG	+
M1	IRX2_HUMAN.H11MO.0.D	-22	0.000583447	0.448671	0.296438	18	GGGTGGTGTGGTAGCCAGAGGTCGTGAAGGAACAAATAGC	CCAACATGCCCACCCATGT	-
M1	Z324A_HUMAN.H11MO.0.C	-8	0.00105833	0.813856	0.39837	23	GGGTGGTGTGGTAGCCAGAGGTCGTGAAGGAACAAATAGC	TGGCAGCAAAGGATGGTTTGATA	-
M1	TLX1_HUMAN.H11MO.0.D	-1	0.00153484	1.18029	0.39837	17	GGGTGGTGTGGTAGCCAGAGGTCGTGAAGGAACAAATAGC	CCTTGGCAACTTGCCAG	-
M1	FOXD3_HUMAN.H11MO.0.D	-4	0.00226899	1.74485	0.434205	15	GGGTGGTGTGGTAGCCAGAGGTCGTGAAGGAACAAATAGC	TGCTAAGTAAACAAA	-
M1	ZN563_HUMAN.H11MO.0.C	0	0.00227893	1.7525	0.434205	21	GGGTGGTGTGGTAGCCAGAGGTCGTGAAGGAACAAATAGC	GGGATCCTCACTGGCAGCTGC	+
M1	SPIC_HUMAN.H11MO.0.D	-17	0.00288737	2.22039	0.454454	13	GGGTGGTGTGGTAGCCAGAGGTCGTGAAGGAACAAATAGC	GAGGAAGGGGAGG	+
M1	BC11A_HUMAN.H11MO.0.A	-13	0.00332048	2.55345	0.46011	17	GGGTGGTGTGGTAGCCAGAGGTCGTGAAGGAACAAATAGC	AAAAGAGGAAGTGAAAA	+
M1	ZN341_HUMAN.H11MO.0.C	1	0.00388989	2.99133	0.463944	21	GGGTGGTGTGGTAGCCAGAGGTCGTGAAGGAACAAATAGC	GGGGGGGGGGGGAGGGAAGAGC	+
M1	MNX1_HUMAN.H11MO.0.D	-20	0.00397625	3.05774	0.463944	19	GGGTGGTGTGGTAGCCAGAGGTCGTGAAGGAACAAATAGC	TTAAGGGTTATTAAAATAG	-
M1	NR1H3_HUMAN.H11MO.0.B	-5	0.00426128	3.27692	0.463944	19	GGGTGGTGTGGTAGCCAGAGGTCGTGAAGGAACAAATAGC	CAGAGGTCACTGCAGGTCA	+
M1	BRAC_HUMAN.H11MO.0.A	-10	0.00499353	3.84003	0.497504	20	GGGTGGTGTGGTAGCCAGAGGTCGTGAAGGAACAAATAGC	TTAGCAGGGAGGTGTGAAAT	+
M1	SMAD3_HUMAN.H11MO.0.B	-8	0.00522231	4.01596	0.497504	12	GGGTGGTGTGGTAGCCAGAGGTCGTGAAGGAACAAATAGC	CAGGTGACAGAG	-
M2	IRX2_HUMAN.H11MO.0.D	-11	7.3876e-05	0.0568106	0.0969053	19	ATGTAAGTCACAACTGAGTTAGCTTCAACCAACCACTAAT	ACATGGGTGGGCATGTTGG	+
M2	MNX1_HUMAN.H11MO.0.D	-11	0.000126123	0.0969883	0.0969053	19	ATGTAAGTCACAACTGAGTTAGCTTCAACCAACCACTAAT	TTAAGGGTTATTAAAATAG	-
M4	MNX1_HUMAN.H11MO.0.D	-8	7.07983e-05	0.0544439	0.108795	19	GATCATGAATACATAATGTTCCTTCATAAGAACTGCTTCT	CTATTTTAATAACCCTTAA	+
M4	IRX2_HUMAN.H11MO.0.D	-20	0.000446779	0.343573	0.334119	19	GATCATGAATACATAATGTTCCTTCATAAGAACTGCTTCT	CCAACATGCCCACCCATGT	-
M4	ZN394_HUMAN.H11MO.0.C	0	0.000869714	0.66881	0.334119	20	GATCATGAATACATAATGTTCCTTCATAAGAACTGCTTCT	AGAATGGAATAGAATGGAAT	+
M5	MNX1_HUMAN.H11MO.0.D	-4	0.000136984	0.105341	0.210501	19	CAGATCAGTCTAGGAGTGAACTGTATCTTCGAACGTACAT	TTAAGGGTTATTAAAATAG	-
M5	IRX2_HUMAN.H11MO.0.D	-8	0.000641131	0.49303	0.328405	19	CAGATCAGTCTAGGAGTGAACTGTATCTTCGAACGTACAT	ACATGGGTGGGCATGTTGG	+
M6	LYL1_HUMAN.H11MO.0.A	-1	5.73554e-06	0.00441063	0.00867353	14	ACCTTCTGCACCCTGTTGTTTGCATCAGGAGATGAGACAT	CCAGCTGTTTCCTG	+
M6	TAL1_HUMAN.H11MO.1.A	0	0.000106647	0.0820114	0.0806381	15	ACCTTCTGCACCCTGTTGTTTGCATCAGGAGATGAGACAT	CACATCTGCTTCCTG	-
M6	SMAD3_HUMAN.H11MO.0.B	-3	0.000313657	0.241202	0.156408	12	ACCTTCTGCACCCTGTTGTTTGCATCAGGAGATGAGACAT	CTCTGTCACCTG	+
M6	VEZF1_HUMAN.H11MO.1.C	-1	0.000422994	0.325283	0.156408	12	ACCTTCTGCACCCTGTTGTTTGCATCAGGAGATGAGACAT	CCCCCTCCCCCT	-
M6	ANDR_HUMAN.H11MO.0.A	-6	0.00051714	0.397681	0.156408	18	ACCTTCTGCACCCTGTTGTTTGCATCAGGAGATGAGACAT	TGTTCTTTTTTGTTTGCT	+
M6	PROX1_HUMAN.H11MO.0.D	-19	0.000652179	0.501525	0.164376	17	ACCTTCTGCACCCTGTTGTTTGCATCAGGAGATGAGACAT	GGGTAAGGCGGGTTGGG	+
M6	MAFA_HUMAN.H11MO.0.D	-2	0.00100157	0.770204	0.216373	21	ACCTTCTGCACCCTGTTGTTTGCATCAGGAGATGAGACAT	GTGCTGACCCCGCAGCCTTCG	+
M6	OLIG2_HUMAN.H11MO.0.B	-1	0.00153042	1.17689	0.289296	18	ACCTTCTGCACCCTGTTGTTTGCATCAGGAGATGAGACAT	CCAGCTGTTTCCCTTCTG	+
M6	RXRA_HUMAN.H11MO.0.A	-3	0.00173439	1.33375	0.291425	20	ACCTTCTGCACCCTGTTGTTTGCATCAGGAGATGAGACAT	CTCTGACCTCTGCCTCCCCC	-
M6	VEZF1_HUMAN.H11MO.0.C	4	0.00212038	1.63057	0.320653	18	ACCTTCTGCACCCTGTTGTTTGCATCAGGAGATGAGACAT	CCCCTCCCCCTCCCCCCTCCCC	-
M6	ETS2_HUMAN.H11MO.0.B	-1	0.00276481	2.12614	0.380098	13	ACCTTCTGCACCCTGTTGTTTGCATCAGGAGATGAGACAT	TCCTCTTCCTTCC	-
M6	ZN350_HUMAN.H11MO.1.D	8	0.00361692	2.78141	0.455806	16	ACCTTCTGCACCCTGTTGTTTGCATCAGGAGATGAGACAT	GGGCAACAAATCCCTGCGCCCCGT	-
M6	COT1_HUMAN.H11MO.0.C	4	0.00478045	3.67616	0.474347	13	ACCTTCTGCACCCTGTTGTTTGCATCAGGAGATGAGACAT	CCCTGACCTCTGACCCC	-
M6	OLIG2_HUMAN.H11MO.1.B	-1	0.00478541	3.67998	0.474347	10	ACCTTCTGCACCCTGTTGTTTGCATCAGGAGATGAGACAT	CCATCTGTTT	+
M6	ITF2_HUMAN.H11MO.0.C	0	0.00523758	4.0277	0.474347	10	ACCTTCTGCACCCTGTTGTTTGCATCAGGAGATGAGACAT	CCCAGCTGCC	-
M6	TAF1_HUMAN.H11MO.0.A	-2	0.0053457	4.11084	0.474347	16	ACCTTCTGCACCCTGTTGTTTGCATCAGGAGATGAGACAT	CCGCCGCCGCCATCTT	-
M6	ZN563_HUMAN.H11MO.1.C	-3	0.00537792	4.13562	0.474347	12	ACCTTCTGCACCCTGTTGTTTGCATCAGGAGATGAGACAT	CTGTGCTGCCTG	-
M6	COT2_HUMAN.H11MO.1.A	4	0.00682022	5.24475	0.474347	13	ACCTTCTGCACCCTGTTGTTTGCATCAGGAGATGAGACAT	CCCTGACCTTTGACCCC	-
M6	IRX2_HUMAN.H11MO.0.D	-14	0.00683377	5.25517	0.474347	19	ACCTTCTGCACCCTGTTGTTTGCATCAGGAGATGAGACAT	ACATGGGTGGGCATGTTGG	+
M6	ZN554_HUMAN.H11MO.0.C	-4	0.00713675	5.48816	0.474347	20	ACCTTCTGCACCCTGTTGTTTGCATCAGGAGATGAGACAT	GCTGAGCCATGTGGGGTGCT	+
M6	RARA_HUMAN.H11MO.0.A	5	0.00713675	5.48816	0.474347	15	ACCTTCTGCACCCTGTTGTTTGCATCAGGAGATGAGACAT	CCTTGACCTCTTGATCCCCC	-
M6	PLAG1_HUMAN.H11MO.0.D	4	0.00784282	6.03113	0.474347	13	ACCTTCTGCACCCTGTTGTTTGCATCAGGAGATGAGACAT	CCCCTCCTGATGCCCCC	-
M6	MAFF_HUMAN.H11MO.0.B	-3	0.00787865	6.05868	0.474347	18	ACCTTCTGCACCCTGTTGTTTGCATCAGGAGATGAGACAT	TGCTGAGTCAGCATTTTT	+
M6	ZN341_HUMAN.H11MO.0.C	8	0.0080307	6.17561	0.474347	14	ACCTTCTGCACCCTGTTGTTTGCATCAGGAGATGAGACAT	GCTCTTCCCTCCCCCCCCCCCC	-
M6	MCR_HUMAN.H11MO.0.D	-3	0.00840588	6.46412	0.474347	17	ACCTTCTGCACCCTGTTGTTTGCATCAGGAGATGAGACAT	TACAACAACCTGTTCTT	-
M6	NFAT5_HUMAN.H11MO.0.D	-1	0.00862412	6.63195	0.474347	11	ACCTTCTGCACCCTGTTGTTTGCATCAGGAGATGAGACAT	CCTTTTCCTCT	-
M6	OSR2_HUMAN.H11MO.0.C	-1	0.00887223	6.82274	0.474347	16	ACCTTCTGCACCCTGTTGTTTGCATCAGGAGATGAGACAT	GCTGCTGCTTCTGCTG	+
M6	PTF1A_HUMAN.H11MO.0.B	-1	0.00963243	7.40734	0.474347	18	ACCTTCTGCACCCTGTTGTTTGCATCAGGAGATGAGACAT	CCAGCTGCCCCCTTTCCC	+
M6	NR1H3_HUMAN.H11MO.0.B	2	0.010116	7.77922	0.474347	17	ACCTTCTGCACCCTGTTGTTTGCATCAGGAGATGAGACAT	TGACCTGCAGTGACCTCTG	-
M6	TLX1_HUMAN.H11MO.0.D	-18	0.0103279	7.94219	0.474347	17	ACCTTCTGCACCCTGTTGTTTGCATCAGGAGATGAGACAT	CTGGCAAGTTGCCAAGG	+
M6	SPIC_HUMAN.H11MO.0.D	-2	0.0108905	8.37482	0.474347	13	ACCTTCTGCACCCTGTTGTTTGCATCAGGAGATGAGACAT	CCTCCCCTTCCTC	-
M6	NR1D1_HUMAN.H11MO.0.B	-1	0.0115011	8.84436	0.474347	19	ACCTTCTGCACCCTGTTGTTTGCATCAGGAGATGAGACAT	CCTTCTGACCCACTTCCCT	-
M6	TBX2_HUMAN.H11MO.0.D	-6	0.0115831	8.90738	0.474347	25	ACCTTCTGCACCCTGTTGTTTGCATCAGGAGATGAGACAT	TGCCATCAGAGGTGTGAAAAGCGAC	+
M6	ZN816_HUMAN.H11MO.1.C	0	0.0121898	9.37396	0.474347	14	ACCTTCTGCACCCTGTTGTTTGCATCAGGAGATGAGACAT	TGCATGTCCCCCTT	-
M6	ZN263_HUMAN.H11MO.1.A	-1	0.0130036	9.99976	0.474347	11	ACCTTCTGCACCCTGTTGTTTGCATCAGGAGATGAGACAT	CCTCCTCCCTC	-
M6	NGN2_HUMAN.H11MO.0.D	0	0.0130667	10.0483	0.474347	12	ACCTTCTGCACCCTGTTGTTTGCATCAGGAGATGAGACAT	GCCATCTGCTCC	-
M6	ASCL1_HUMAN.H11MO.0.A	1	0.01312	10.0893	0.474347	13	ACCTTCTGCACCCTGTTGTTTGCATCAGGAGATGAGACAT	CTGCACCTGCTCCC	+
M6	ZN394_HUMAN.H11MO.0.C	-8	0.0133916	10.2981	0.474347	20	ACCTTCTGCACCCTGTTGTTTGCATCAGGAGATGAGACAT	ATTCCATTCTATTCCATTCT	-
M6	NKX25_HUMAN.H11MO.0.B	-2	0.0135652	10.4316	0.474347	8	ACCTTCTGCACCCTGTTGTTTGCATCAGGAGATGAGACAT	CCTCTCCA	-
M6	SRBP2_HUMAN.H11MO.0.B	-24	0.0136816	10.5212	0.474347	13	ACCTTCTGCACCCTGTTGTTTGCATCAGGAGATGAGACAT	GGGTGGGGTGAGG	+
M6	ETV5_HUMAN.H11MO.0.C	-22	0.0141152	10.8546	0.474347	14	ACCTTCTGCACCCTGTTGTTTGCATCAGGAGATGAGACAT	GAGCAGGAAGTGAG	+
M6	PAX8_HUMAN.H11MO.0.D	-19	0.0141152	10.8546	0.474347	14	ACCTTCTGCACCCTGTTGTTTGCATCAGGAGATGAGACAT	GTCACTGAAGCGGG	+
M6	BC11A_HUMAN.H11MO.0.A	-21	0.0144562	11.1168	0.475246	17	ACCTTCTGCACCCTGTTGTTTGCATCAGGAGATGAGACAT	AAAAGAGGAAGTGAAAA	+
M8	MNX1_HUMAN.H11MO.0.D	0	7.13336e-05	0.0548556	0.109689	19	AAGAGCCTATTTACAATAGGTACAGATGTGAAAATTCCTC	TTAAGGGTTATTAAAATAG	-
M8	IRX2_HUMAN.H11MO.0.D	-18	0.000616117	0.473794	0.269971	19	AAGAGCCTATTTACAATAGGTACAGATGTGAAAATTCCTC	CCAACATGCCCACCCATGT	-
M8	HME2_HUMAN.H11MO.0.D	-13	0.000865756	0.665767	0.269971	11	AAGAGCCTATTTACAATAGGTACAGATGTGAAAATTCCTC	CCCTAATTACC	-
M8	TLX1_HUMAN.H11MO.0.D	0	0.000993576	0.76406	0.269971	17	AAGAGCCTATTTACAATAGGTACAGATGTGAAAATTCCTC	CCTTGGCAACTTGCCAG	-
M9	MNX1_HUMAN.H11MO.0.D	-12	4.53475e-06	0.00348722	0.00696391	19	AGCTAGCGCCACAGCTTAAATAAAGGCTTTACTGATAGTG	CTATTTTAATAACCCTTAA	+
M9	ZN394_HUMAN.H11MO.0.C	-19	0.000143948	0.110696	0.0736858	20	AGCTAGCGCCACAGCTTAAATAAAGGCTTTACTGATAGTG	AGAATGGAATAGAATGGAAT	+
M9	IRX2_HUMAN.H11MO.0.D	-20	0.000295697	0.227391	0.113524	19	AGCTAGCGCCACAGCTTAAATAAAGGCTTTACTGATAGTG	ACATGGGTGGGCATGTTGG	+
M9	HXC10_HUMAN.H11MO.0.D	-15	0.000569157	0.437682	0.174809	19	AGCTAGCGCCACAGCTTAAATAAAGGCTTTACTGATAGTG	GTAATAAAAAAATTAAAAA	-
M9	HME2_HUMAN.H11MO.0.D	-29	0.00115272	0.886438	0.267343	11	AGCTAGCGCCACAGCTTAAATAAAGGCTTTACTGATAGTG	GGTAATTAGGG	+
M9	BRAC_HUMAN.H11MO.0.A	-18	0.0015186	1.1678	0.267343	20	AGCTAGCGCCACAGCTTAAATAAAGGCTTTACTGATAGTG	ATTTCACACCTCCCTGCTAA	-
M10	MNX1_HUMAN.H11MO.0.D	-10	0.000385941	0.296788	0.264824	19	CCACCATAGATTTAAGCCATTGCAACTTGAGGGTAATGAC	TTAAGGGTTATTAAAATAG	-
M10	ZN394_HUMAN.H11MO.0.C	-8	0.00043497	0.334492	0.264824	20	CCACCATAGATTTAAGCCATTGCAACTTGAGGGTAATGAC	ATTCCATTCTATTCCATTCT	-
M10	IRX2_HUMAN.H11MO.0.D	-11	0.000797035	0.61292	0.264824	19	CCACCATAGATTTAAGCCATTGCAACTTGAGGGTAATGAC	ACATGGGTGGGCATGTTGG	+
M10	BRAC_HUMAN.H11MO.0.A	-16	0.00158761	1.22087	0.393753	20	CCACCATAGATTTAAGCCATTGCAACTTGAGGGTAATGAC	ATTTCACACCTCCCTGCTAA	-
M10	TLX1_HUMAN.H11MO.0.D	-18	0.00179482	1.38022	0.393753	17	CCACCATAGATTTAAGCCATTGCAACTTGAGGGTAATGAC	CTGGCAAGTTGCCAAGG	+
M11	MNX1_HUMAN.H11MO.0.D	-6	0.000254122	0.19542	0.204803	19	ACCTGAGCAGGGTTTGTTCACATAGTACTGACAAGTATCT	TTAAGGGTTATTAAAATAG	-
M11	IRX2_HUMAN.H11MO.0.D	-20	0.000354643	0.27272	0.204803	19	ACCTGAGCAGGGTTTGTTCACATAGTACTGACAAGTATCT	ACATGGGTGGGCATGTTGG	+
M11	BRAC_HUMAN.H11MO.0.A	-14	0.000881516	0.677886	0.270922	20	ACCTGAGCAGGGTTTGTTCACATAGTACTGACAAGTATCT	ATTTCACACCTCCCTGCTAA	-
M12	MAF_HUMAN.H11MO.0.A	-2	0.000119056	0.0915537	0.181863	19	CAGCCCACACTCAACAACTCGAAGCAGATAAAACAAACAC	TTGCTGAGTCAGCAGATTC	-
M12	MAF_HUMAN.H11MO.1.B	-8	0.000825666	0.634938	0.42248	8	CAGCCCACACTCAACAACTCGAAGCAGATAAAACAAACAC	AGTCAGCA	-
M12	MAFB_HUMAN.H11MO.0.B	-5	0.00111842	0.860068	0.42248	11	CAGCCCACACTCAACAACTCGAAGCAGATAAAACAAACAC	CTGAGTCAGCA	-
M12	BRAC_HUMAN.H11MO.0.A	-8	0.00148059	1.13858	0.42248	20	CAGCCCACACTCAACAACTCGAAGCAGATAAAACAAACAC	ATTTCACACCTCCCTGCTAA	-
M12	TBX2_HUMAN.H11MO.0.D	-3	0.00152445	1.1723	0.42248	25	CAGCCCACACTCAACAACTCGAAGCAGATAAAACAAACAC	GTCGCTTCTCACACCTCTGATGGCA	-
M12	FIGLA_HUMAN.H11MO.0.D	-12	0.00165944	1.27611	0.42248	11	CAGCCCACACTCAACAACTCGAAGCAGATAAAACAAACAC	AACACCTGTTA	-
M12	EOMES_HUMAN.H11MO.0.D	-10	0.00204607	1.57343	0.446496	12	CAGCCCACACTCAACAACTCGAAGCAGATAAAACAAACAC	TTAACACCTCCT	-
M12	MAFG_HUMAN.H11MO.1.A	-8	0.00266323	2.04803	0.448849	8	CAGCCCACACTCAACAACTCGAAGCAGATAAAACAAACAC	ACTCAGCA	-
M12	MAFF_HUMAN.H11MO.0.B	-3	0.00315644	2.42731	0.448849	18	CAGCCCACACTCAACAACTCGAAGCAGATAAAACAAACAC	TGCTGAGTCAGCATTTTT	+
M12	MAFK_HUMAN.H11MO.0.A	-3	0.00315644	2.42731	0.448849	18	CAGCCCACACTCAACAACTCGAAGCAGATAAAACAAACAC	TGCTGACTCAGCAATTTT	-
M12	TBX20_HUMAN.H11MO.0.D	-5	0.00323219	2.48556	0.448849	14	CAGCCCACACTCAACAACTCGAAGCAGATAAAACAAACAC	ACCTGTCAGCACCT	-
M13	MNX1_HUMAN.H11MO.0.D	-8	0.000261749	0.201285	0.401699	19	GGTATCAGGTAAACCTGCTGCAGCTGGACATGTATCTACA	TTAAGGGTTATTAAAATAG	-
M13	ZN563_HUMAN.H11MO.0.C	-16	0.000966856	0.743512	0.412058	21	GGTATCAGGTAAACCTGCTGCAGCTGGACATGTATCTACA	GCAGCTGCCAGTGAGGATCCC	-
M13	Z324A_HUMAN.H11MO.0.C	-17	0.00128649	0.989314	0.412058	23	GGTATCAGGTAAACCTGCTGCAGCTGGACATGTATCTACA	TGGCAGCAAAGGATGGTTTGATA	-
M13	MAF_HUMAN.H11MO.0.A	-14	0.00144196	1.10886	0.412058	19	GGTATCAGGTAAACCTGCTGCAGCTGGACATGTATCTACA	TTGCTGAGTCAGCAGATTC	-
M13	HXC10_HUMAN.H11MO.0.D	-3	0.0018142	1.39512	0.412058	19	GGTATCAGGTAAACCTGCTGCAGCTGGACATGTATCTACA	GTAATAAAAAAATTAAAAA	-
M13	IRX2_HUMAN.H11MO.0.D	-21	0.00195704	1.50497	0.412058	19	GGTATCAGGTAAACCTGCTGCAGCTGGACATGTATCTACA	ACATGGGTGGGCATGTTGG	+
M13	MAFA_HUMAN.H11MO.0.D	-8	0.00214799	1.65181	0.412058	21	GGTATCAGGTAAACCTGCTGCAGCTGGACATGTATCTACA	CGAAGGCTGCGGGGTCAGCAC	-
M13	TLX1_HUMAN.H11MO.0.D	-22	0.0024404	1.87667	0.416136	17	GGTATCAGGTAAACCTGCTGCAGCTGGACATGTATCTACA	CCTTGGCAACTTGCCAG	-
M14	IRX2_HUMAN.H11MO.0.D	-19	8.3859e-05	0.0644875	0.0836273	19	TTTGTACCGGAAGCTGACTGGTTCATGCGACAGTCTATCA	CCAACATGCCCACCCATGT	-
M14	MNX1_HUMAN.H11MO.0.D	-14	0.000108984	0.0838086	0.0836273	19	TTTGTACCGGAAGCTGACTGGTTCATGCGACAGTCTATCA	TTAAGGGTTATTAAAATAG	-
M15	MNX1_HUMAN.H11MO.0.D	-14	0.000593172	0.45615	0.455807	19	GAACAATGTTGAGGATATCACTTGCCCAGTTTAACAATTA	CTATTTTAATAACCCTTAA	+
M15	IRX2_HUMAN.H11MO.0.D	-16	0.000820754	0.63116	0.455807	19	GAACAATGTTGAGGATATCACTTGCCCAGTTTAACAATTA	CCAACATGCCCACCCATGT	-
M16	SPIC_HUMAN.H11MO.0.D	-13	0.000158608	0.121969	0.138794	13	CTTGACGTTATATCCCACCCATTGCTCTGAGGATCGCTTA	CCTCCCCTTCCTC	-
M16	IRX2_HUMAN.H11MO.0.D	-9	0.000349119	0.268473	0.138794	19	CTTGACGTTATATCCCACCCATTGCTCTGAGGATCGCTTA	CCAACATGCCCACCCATGT	-
M16	LEF1_HUMAN.H11MO.0.A	-17	0.000350082	0.269213	0.138794	14	CTTGACGTTATATCCCACCCATTGCTCTGAGGATCGCTTA	TCCTTTGATTTGCT	+
M16	ZN394_HUMAN.H11MO.0.C	-15	0.000362944	0.279104	0.138794	20	CTTGACGTTATATCCCACCCATTGCTCTGAGGATCGCTTA	ATTCCATTCTATTCCATTCT	-
M16	MNX1_HUMAN.H11MO.0.D	-6	0.000520243	0.400067	0.159158	19	CTTGACGTTATATCCCACCCATTGCTCTGAGGATCGCTTA	CTATTTTAATAACCCTTAA	+
M16	OLIG2_HUMAN.H11MO.0.B	-14	0.000682261	0.524659	0.159602	18	CTTGACGTTATATCCCACCCATTGCTCTGAGGATCGCTTA	CCAGCTGTTTCCCTTCTG	+
M16	Z324A_HUMAN.H11MO.0.C	-7	0.000730373	0.561657	0.159602	23	CTTGACGTTATATCCCACCCATTGCTCTGAGGATCGCTTA	TATCAAACCATCCTTTGCTGCCA	+
M16	NR1D1_HUMAN.H11MO.0.B	-9	0.00218269	1.67849	0.370973	19	CTTGACGTTATATCCCACCCATTGCTCTGAGGATCGCTTA	CCTTCTGACCCACTTCCCT	-
M16	ZN667_HUMAN.H11MO.0.C	0	0.00251989	1.9378	0.385455	19	CTTGACGTTATATCCCACCCATTGCTCTGAGGATCGCTTA	GTGGCCTTAAAAGCTCAGC	+
M16	RXRA_HUMAN.H11MO.0.A	-11	0.00282787	2.17463	0.393241	20	CTTGACGTTATATCCCACCCATTGCTCTGAGGATCGCTTA	CTCTGACCTCTGCCTCCCCC	-
M16	TLX1_HUMAN.H11MO.0.D	-5	0.00337877	2.59827	0.405844	17	CTTGACGTTATATCCCACCCATTGCTCTGAGGATCGCTTA	CCTTGGCAACTTGCCAG	-
M16	RARA_HUMAN.H11MO.0.A	1	0.00371446	2.85642	0.405844	19	CTTGACGTTATATCCCACCCATTGCTCTGAGGATCGCTTA	CCTTGACCTCTTGATCCCCC	-
M16	SOX2_HUMAN.H11MO.1.A	-17	0.00417088	3.20741	0.425332	16	CTTGACGTTATATCCCACCCATTGCTCTGAGGATCGCTTA	TCCTTTGTTATGCAAA	+
M16	AIRE_HUMAN.H11MO.0.C	0	0.00484719	3.72749	0.463406	18	CTTGACGTTATATCCCACCCATTGCTCTGAGGATCGCTTA	TTAACCAATATAACCAAT	-
M17	IRX2_HUMAN.H11MO.0.D	-3	0.000137046	0.105388	0.114711	19	TTTATATGAGCATAGTGCTAGGGCATTTCTAATCAGATTA	ACATGGGTGGGCATGTTGG	+
M17	MNX1_HUMAN.H11MO.0.D	-16	0.000149492	0.114959	0.114711	19	TTTATATGAGCATAGTGCTAGGGCATTTCTAATCAGATTA	TTAAGGGTTATTAAAATAG	-
M17	RXRA_HUMAN.H11MO.0.A	-3	0.00156599	1.20425	0.398104	20	TTTATATGAGCATAGTGCTAGGGCATTTCTAATCAGATTA	GGGGGAGGCAGAGGTCAGAG	+
M17	TLX1_HUMAN.H11MO.0.D	-4	0.00172006	1.32273	0.398104	17	TTTATATGAGCATAGTGCTAGGGCATTTCTAATCAGATTA	CCTTGGCAACTTGCCAG	-
M17	HXC10_HUMAN.H11MO.0.D	-22	0.00181585	1.39639	0.398104	18	TTTATATGAGCATAGTGCTAGGGCATTTCTAATCAGATTA	GTAATAAAAAAATTAAAAA	-
M17	ZN394_HUMAN.H11MO.0.C	-16	0.00224648	1.72754	0.430952	20	TTTATATGAGCATAGTGCTAGGGCATTTCTAATCAGATTA	AGAATGGAATAGAATGGAAT	+
M17	GATA1_HUMAN.H11MO.0.A	-28	0.00282351	2.17128	0.481463	12	TTTATATGAGCATAGTGCTAGGGCATTTCTAATCAGATTA	CTGGCGGGGACAGATAAGA	+
M18	MNX1_HUMAN.H11MO.0.D	-5	4.19273e-05	0.0322421	0.0644841	19	ATCATAGTTTGAATGTAACATTTCCAAAACGTTATACCAC	CTATTTTAATAACCCTTAA	+
M18	IRX2_HUMAN.H11MO.0.D	-1	0.000144086	0.110802	0.110802	19	ATCATAGTTTGAATGTAACATTTCCAAAACGTTATACCAC	ACATGGGTGGGCATGTTGG	+
M18	RXRA_HUMAN.H11MO.0.A	-6	0.00111201	0.855136	0.342054	20	ATCATAGTTTGAATGTAACATTTCCAAAACGTTATACCAC	CTCTGACCTCTGCCTCCCCC	-
M19	IRX2_HUMAN.H11MO.0.D	-8	0.00012798	0.0984165	0.178265	19	GCATCTGTACAACCTGTGACTTCCAGAGTACTGCATGCTG	CCAACATGCCCACCCATGT	-
M19	MNX1_HUMAN.H11MO.0.D	-18	0.000232469	0.178769	0.178265	19	GCATCTGTACAACCTGTGACTTCCAGAGTACTGCATGCTG	CTATTTTAATAACCCTTAA	+
M19	ZN394_HUMAN.H11MO.0.C	-19	0.000506148	0.389228	0.258754	20	GCATCTGTACAACCTGTGACTTCCAGAGTACTGCATGCTG	ATTCCATTCTATTCCATTCT	-
M21	RARG_HUMAN.H11MO.0.B	-1	1.16249e-05	0.00893954	0.0177937	18	CAGGGAAGCACGACCAGCACCCGGTACTTTCGGCTTGAGG	AGGTCAGAGTGACCTGGG	+
M21	IRX2_HUMAN.H11MO.0.D	-4	0.000214657	0.165072	0.164283	19	CAGGGAAGCACGACCAGCACCCGGTACTTTCGGCTTGAGG	CCAACATGCCCACCCATGT	-
M21	MAFA_HUMAN.H11MO.0.D	1	0.000526343	0.404758	0.24289	20	CAGGGAAGCACGACCAGCACCCGGTACTTTCGGCTTGAGG	CGAAGGCTGCGGGGTCAGCAC	-
M21	TLX1_HUMAN.H11MO.0.D	-1	0.000788085	0.606037	0.24289	17	CAGGGAAGCACGACCAGCACCCGGTACTTTCGGCTTGAGG	CTGGCAAGTTGCCAAGG	+
M21	MCR_HUMAN.H11MO.0.D	-9	0.000933847	0.718128	0.24289	17	CAGGGAAGCACGACCAGCACCCGGTACTTTCGGCTTGAGG	AAGAACAGGTTGTTGTA	+
M21	NR1D1_HUMAN.H11MO.0.B	-2	0.000952102	0.732166	0.24289	19	CAGGGAAGCACGACCAGCACCCGGTACTTTCGGCTTGAGG	AGGGAAGTGGGTCAGAAGG	+
M21	ANDR_HUMAN.H11MO.1.A	0	0.00254237	1.95509	0.374048	16	CAGGGAAGCACGACCAGCACCCGGTACTTTCGGCTTGAGG	AAGAACACACTGTTCC	-
M21	PTF1A_HUMAN.H11MO.0.B	-3	0.00320278	2.46294	0.374048	18	CAGGGAAGCACGACCAGCACCCGGTACTTTCGGCTTGAGG	GGGAAAGGGGGCAGCTGG	-
M21	PRGR_HUMAN.H11MO.0.A	0	0.00445174	3.42339	0.374048	16	CAGGGAAGCACGACCAGCACCCGGTACTTTCGGCTTGAGG	AAGAACAGAATGTTCT	-
M21	ESR2_HUMAN.H11MO.0.A	-1	0.00449316	3.45524	0.374048	15	CAGGGAAGCACGACCAGCACCCGGTACTTTCGGCTTGAGG	AGGTCAGGGTGACCT	-
M21	RXRA_HUMAN.H11MO.0.A	1	0.00458948	3.52931	0.374048	19	CAGGGAAGCACGACCAGCACCCGGTACTTTCGGCTTGAGG	GGGGGAGGCAGAGGTCAGAG	+
M21	ANDR_HUMAN.H11MO.2.A	-7	0.0048306	3.71473	0.374048	12	CAGGGAAGCACGACCAGCACCCGGTACTTTCGGCTTGAGG	AAAAGAACAGAG	-
M21	ESR1_HUMAN.H11MO.0.A	-1	0.00528272	4.06241	0.374048	15	CAGGGAAGCACGACCAGCACCCGGTACTTTCGGCTTGAGG	AGGTCACCCTGACCT	+
M21	GCR_HUMAN.H11MO.0.A	-1	0.00528272	4.06241	0.374048	15	CAGGGAAGCACGACCAGCACCCGGTACTTTCGGCTTGAGG	AGAACAGAATGTTCT	+
M21	BHE23_HUMAN.H11MO.0.D	-10	0.00529627	4.07283	0.374048	12	CAGGGAAGCACGACCAGCACCCGGTACTTTCGGCTTGAGG	CCACCATATGCT	-
M21	ZN667_HUMAN.H11MO.0.C	-2	0.00531907	4.09036	0.374048	19	CAGGGAAGCACGACCAGCACCCGGTACTTTCGGCTTGAGG	GCTGAGCTTTTAAGGCCAC	-
M21	OLIG2_HUMAN.H11MO.0.B	-13	0.00537562	4.13385	0.374048	18	CAGGGAAGCACGACCAGCACCCGGTACTTTCGGCTTGAGG	CCAGCTGTTTCCCTTCTG	+
M21	ZN341_HUMAN.H11MO.0.C	4	0.00537617	4.13428	0.374048	18	CAGGGAAGCACGACCAGCACCCGGTACTTTCGGCTTGAGG	GGGGGGGGGGGGAGGGAAGAGC	+
M21	ZEP2_HUMAN.H11MO.0.D	-6	0.00719824	5.53545	0.478171	14	CAGGGAAGCACGACCAGCACCCGGTACTTTCGGCTTGAGG	GGTAGGGAAACCCC	+
M21	Z324A_HUMAN.H11MO.0.C	-11	0.00749752	5.76559	0.478171	23	CAGGGAAGCACGACCAGCACCCGGTACTTTCGGCTTGAGG	TGGCAGCAAAGGATGGTTTGATA	-
M22	MNX1_HUMAN.H11MO.0.D	-13	0.000128472	0.0987951	0.193744	19	AGTAAGCAACAGTATAGAGTTTGCATGCATAAGAAACCAC	CTATTTTAATAACCCTTAA	+
M22	IRX2_HUMAN.H11MO.0.D	-5	0.000252654	0.194291	0.193744	19	AGTAAGCAACAGTATAGAGTTTGCATGCATAAGAAACCAC	ACATGGGTGGGCATGTTGG	+
M22	GATA1_HUMAN.H11MO.0.A	-29	0.00113831	0.875357	0.349157	11	AGTAAGCAACAGTATAGAGTTTGCATGCATAAGAAACCAC	CTGGCGGGGACAGATAAGA	+
M22	ZN394_HUMAN.H11MO.0.C	0	0.00207626	1.59665	0.485513	20	AGTAAGCAACAGTATAGAGTTTGCATGCATAAGAAACCAC	AGAATGGAATAGAATGGAAT	+
M22	HME2_HUMAN.H11MO.0.D	-23	0.00253256	1.94754	0.485513	11	AGTAAGCAACAGTATAGAGTTTGCATGCATAAGAAACCAC	CCCTAATTACC	-
M24	NR1D1_HUMAN.H11MO.0.B	-1	0.000219163	0.168536	0.288188	19	TCGCTCATCAGGTCACAGCGGGAAGCTCCAGCCCGCCCGA	AGGGAAGTGGGTCAGAAGG	+
M24	HME2_HUMAN.H11MO.0.D	-1	0.000406857	0.312873	0.288188	11	TCGCTCATCAGGTCACAGCGGGAAGCTCCAGCCCGCCCGA	CCCTAATTACC	-
M24	IRX2_HUMAN.H11MO.0.D	-3	0.000591915	0.455183	0.288188	19	TCGCTCATCAGGTCACAGCGGGAAGCTCCAGCCCGCCCGA	CCAACATGCCCACCCATGT	-
M24	GATA1_HUMAN.H11MO.0.A	-28	0.000752124	0.578383	0.288188	12	TCGCTCATCAGGTCACAGCGGGAAGCTCCAGCCCGCCCGA	CTGGCGGGGACAGATAAGA	+
M24	ZN563_HUMAN.H11MO.0.C	-8	0.000998755	0.768043	0.306151	21	TCGCTCATCAGGTCACAGCGGGAAGCTCCAGCCCGCCCGA	GGGATCCTCACTGGCAGCTGC	+
M24	RXRA_HUMAN.H11MO.0.A	-16	0.00159586	1.22721	0.348926	20	TCGCTCATCAGGTCACAGCGGGAAGCTCCAGCCCGCCCGA	CTCTGACCTCTGCCTCCCCC	-
M24	ZN554_HUMAN.H11MO.0.C	-7	0.00184646	1.41993	0.348926	20	TCGCTCATCAGGTCACAGCGGGAAGCTCCAGCCCGCCCGA	GCTGAGCCATGTGGGGTGCT	+
M24	TLX1_HUMAN.H11MO.0.D	-7	0.00204894	1.57563	0.348926	17	TCGCTCATCAGGTCACAGCGGGAAGCTCCAGCCCGCCCGA	CCTTGGCAACTTGCCAG	-
M24	MNX1_HUMAN.H11MO.0.D	-15	0.00236772	1.82078	0.362892	19	TCGCTCATCAGGTCACAGCGGGAAGCTCCAGCCCGCCCGA	CTATTTTAATAACCCTTAA	+
M25	MNX1_HUMAN.H11MO.0.D	-10	1.14615e-05	0.0088139	0.0174097	19	AGAAAGAATGTTCCTTTTAATTGCAATGTTTCATTTGTGA	TTAAGGGTTATTAAAATAG	-
M25	HXC10_HUMAN.H11MO.0.D	-5	4.196e-05	0.0322672	0.0318681	19	AGAAAGAATGTTCCTTTTAATTGCAATGTTTCATTTGTGA	TTTTTAATTTTTTTATTAC	+
M25	HXD11_HUMAN.H11MO.0.D	-14	0.000367488	0.282598	0.123347	11	AGAAAGAATGTTCCTTTTAATTGCAATGTTTCATTTGTGA	TTTTTATTACT	+
M25	ZN394_HUMAN.H11MO.0.C	-9	0.000516027	0.396825	0.130639	20	AGAAAGAATGTTCCTTTTAATTGCAATGTTTCATTTGTGA	ATTCCATTCTATTCCATTCT	-
M25	Z354A_HUMAN.H11MO.0.C	-12	0.000759571	0.58411	0.164824	24	AGAAAGAATGTTCCTTTTAATTGCAATGTTTCATTTGTGA	ACATTAAATGTAAATGGACTAAAT	-
M25	BRAC_HUMAN.H11MO.0.A	-19	0.00123475	0.949523	0.234444	20	AGAAAGAATGTTCCTTTTAATTGCAATGTTTCATTTGTGA	ATTTCACACCTCCCTGCTAA	-
M25	PO3F3_HUMAN.H11MO.0.D	-16	0.00198027	1.52283	0.33422	17	AGAAAGAATGTTCCTTTTAATTGCAATGTTTCATTTGTGA	AAATTTGCATAATTTAT	-
M25	LEF1_HUMAN.H11MO.0.A	-11	0.00280819	2.1595	0.426557	14	AGAAAGAATGTTCCTTTTAATTGCAATGTTTCATTTGTGA	TCCTTTGATTTGCT	+
M25	ZN214_HUMAN.H11MO.0.C	-11	0.00319312	2.45551	0.440934	22	AGAAAGAATGTTCCTTTTAATTGCAATGTTTCATTTGTGA	TCCTTTTTGAGGCCTTTGATGA	+
M25	HME2_HUMAN.H11MO.0.D	-28	0.00365056	2.80728	0.449303	11	AGAAAGAATGTTCCTTTTAATTGCAATGTTTCATTTGTGA	GGTAATTAGGG	+
M25	NANOG_HUMAN.H11MO.0.A	-11	0.00516914	3.97507	0.449303	17	AGAAAGAATGTTCCTTTTAATTGCAATGTTTCATTTGTGA	TCCTTTGTTATGCAAAT	+
M25	NR1D1_HUMAN.H11MO.0.B	-19	0.00581788	4.47395	0.449303	19	AGAAAGAATGTTCCTTTTAATTGCAATGTTTCATTTGTGA	AGGGAAGTGGGTCAGAAGG	+
M25	SOX2_HUMAN.H11MO.1.A	-11	0.00615396	4.7324	0.449303	16	AGAAAGAATGTTCCTTTTAATTGCAATGTTTCATTTGTGA	TCCTTTGTTATGCAAA	+
M25	AIRE_HUMAN.H11MO.0.C	-15	0.00667681	5.13446	0.449303	18	AGAAAGAATGTTCCTTTTAATTGCAATGTTTCATTTGTGA	ATTGGTTTTATTGGTTAA	+
M25	LMX1B_HUMAN.H11MO.0.D	-18	0.00667681	5.13446	0.449303	18	AGAAAGAATGTTCCTTTTAATTGCAATGTTTCATTTGTGA	TAATTAATTGATTTATTT	+
M25	NKX61_HUMAN.H11MO.0.B	-3	0.0067097	5.15976	0.449303	19	AGAAAGAATGTTCCTTTTAATTGCAATGTTTCATTTGTGA	GATTAATGGGAATTTAATG	+
M25	GBX2_HUMAN.H11MO.0.D	-4	0.00701621	5.39546	0.449303	17	AGAAAGAATGTTCCTTTTAATTGCAATGTTTCATTTGTGA	CTAATTAGCCTTTAATT	+
M25	DMBX1_HUMAN.H11MO.0.D	-11	0.00709904	5.45916	0.449303	20	AGAAAGAATGTTCCTTTTAATTGCAATGTTTCATTTGTGA	TAATTATAATCTAATTAATT	+
M25	DLX6_HUMAN.H11MO.0.D	-5	0.00801268	6.16175	0.456672	15	AGAAAGAATGTTCCTTTTAATTGCAATGTTTCATTTGTGA	TAATTACCTTAATTT	-
M25	PO3F1_HUMAN.H11MO.0.C	-13	0.00804306	6.18511	0.456672	14	AGAAAGAATGTTCCTTTTAATTGCAATGTTTCATTTGTGA	CATTGTAATGCAAA	+
M25	DLX1_HUMAN.H11MO.0.D	-5	0.00841806	6.47348	0.456672	16	AGAAAGAATGTTCCTTTTAATTGCAATGTTTCATTTGTGA	TAATTAGCATAATTTA	-
M25	BARH2_HUMAN.H11MO.0.D	-21	0.00958078	7.36762	0.485099	18	AGAAAGAATGTTCCTTTTAATTGCAATGTTTCATTTGTGA	GCTAATTGGTCCTAATTG	+
M26	MNX1_HUMAN.H11MO.0.D	-6	0.000195304	0.150188	0.211863	19	TGAAGTGTAATTGTGTTCCTGCAAGACTAAATCGAGAACT	TTAAGGGTTATTAAAATAG	-
M26	IRX2_HUMAN.H11MO.0.D	-3	0.000276282	0.212461	0.211863	19	TGAAGTGTAATTGTGTTCCTGCAAGACTAAATCGAGAACT	ACATGGGTGGGCATGTTGG	+
M26	HXC10_HUMAN.H11MO.0.D	-20	0.000814336	0.626224	0.362335	19	TGAAGTGTAATTGTGTTCCTGCAAGACTAAATCGAGAACT	GTAATAAAAAAATTAAAAA	-
M26	BRAC_HUMAN.H11MO.0.A	-20	0.00152432	1.1722	0.362335	20	TGAAGTGTAATTGTGTTCCTGCAAGACTAAATCGAGAACT	TTAGCAGGGAGGTGTGAAAT	+
M26	HME2_HUMAN.H11MO.0.D	-5	0.00164073	1.26172	0.362335	11	TGAAGTGTAATTGTGTTCCTGCAAGACTAAATCGAGAACT	GGTAATTAGGG	+
M27	RXRA_HUMAN.H11MO.0.A	-11	0.000144047	0.110772	0.167838	20	CAGAAGAGTATAGGAGAAAGCGAGTGGCGGCACCTACAGC	GGGGGAGGCAGAGGTCAGAG	+
M27	MNX1_HUMAN.H11MO.0.D	-3	0.000219015	0.168423	0.167838	19	CAGAAGAGTATAGGAGAAAGCGAGTGGCGGCACCTACAGC	TTAAGGGTTATTAAAATAG	-
M27	VENTX_HUMAN.H11MO.0.D	-10	0.00059315	0.456132	0.303033	19	CAGAAGAGTATAGGAGAAAGCGAGTGGCGGCACCTACAGC	AATTAGAAACCAATTAGCG	-
M27	IRF3_HUMAN.H11MO.0.B	-3	0.000909713	0.699569	0.348571	20	CAGAAGAGTATAGGAGAAAGCGAGTGGCGGCACCTACAGC	GAAAGGGAAAGGGAAAGTGA	+
M27	ZN394_HUMAN.H11MO.0.C	-10	0.00132452	1.01856	0.373115	20	CAGAAGAGTATAGGAGAAAGCGAGTGGCGGCACCTACAGC	AGAATGGAATAGAATGGAAT	+
M27	OLIG2_HUMAN.H11MO.0.B	-8	0.00146065	1.12324	0.373115	18	CAGAAGAGTATAGGAGAAAGCGAGTGGCGGCACCTACAGC	CAGAAGGGAAACAGCTGG	-
M27	SPIC_HUMAN.H11MO.0.D	-17	0.00223182	1.71627	0.394946	13	CAGAAGAGTATAGGAGAAAGCGAGTGGCGGCACCTACAGC	GAGGAAGGGGAGG	+
M27	SOX10_HUMAN.H11MO.1.A	-14	0.00223182	1.71627	0.394946	13	CAGAAGAGTATAGGAGAAAGCGAGTGGCGGCACCTACAGC	GAGAACAAAGGAA	-
M27	BHE23_HUMAN.H11MO.0.D	-4	0.00231918	1.78345	0.394946	12	CAGAAGAGTATAGGAGAAAGCGAGTGGCGGCACCTACAGC	AGCATATGGTGG	+
M27	GATA1_HUMAN.H11MO.0.A	-7	0.00275943	2.122	0.422928	19	CAGAAGAGTATAGGAGAAAGCGAGTGGCGGCACCTACAGC	CTGGCGGGGACAGATAAGA	+
M28	MNX1_HUMAN.H11MO.0.D	-21	0.00028183	0.216727	0.226976	19	CAGGTGATTGAAATTTATGCAGTAATGGAGCTACCAAATC	TTAAGGGTTATTAAAATAG	-
M28	ZN394_HUMAN.H11MO.0.C	-6	0.000524787	0.403561	0.226976	20	CAGGTGATTGAAATTTATGCAGTAATGGAGCTACCAAATC	ATTCCATTCTATTCCATTCT	-
M28	IRX2_HUMAN.H11MO.0.D	-9	0.000538688	0.414251	0.226976	19	CAGGTGATTGAAATTTATGCAGTAATGGAGCTACCAAATC	CCAACATGCCCACCCATGT	-
M29	MNX1_HUMAN.H11MO.0.D	-21	0.000304774	0.234371	0.413988	19	GAGCAACTCTAGCGGAACCAGATAGTTTTACAAGGCAGCA	CTATTTTAATAACCCTTAA	+
M29	IRX2_HUMAN.H11MO.0.D	-6	0.000999843	0.768879	0.413988	19	GAGCAACTCTAGCGGAACCAGATAGTTTTACAAGGCAGCA	ACATGGGTGGGCATGTTGG	+
M30	MNX1_HUMAN.H11MO.0.D	-16	3.07239e-05	0.0236267	0.0472533	19	GTTATAACTGAAGGCTTCAACTCAACTTAAAACTGGCAAC	TTAAGGGTTATTAAAATAG	-
M32	MNX1_HUMAN.H11MO.0.D	0	0.00019242	0.147971	0.283642	19	CTATAATATTGCAACCTTGAGTTTAAGTGTCACAGATCTA	CTATTTTAATAACCCTTAA	+
M32	IRX2_HUMAN.H11MO.0.D	-2	0.000369162	0.283885	0.283642	19	CTATAATATTGCAACCTTGAGTTTAAGTGTCACAGATCTA	CCAACATGCCCACCCATGT	-
M33	MNX1_HUMAN.H11MO.0.D	-13	0.000333314	0.256318	0.190996	19	GGGTTATCAAGTCTACGGTTCGGCTAATTTAACACAATCA	CTATTTTAATAACCCTTAA	+
M33	IRX2_HUMAN.H11MO.0.D	-11	0.000424165	0.326183	0.190996	19	GGGTTATCAAGTCTACGGTTCGGCTAATTTAACACAATCA	CCAACATGCCCACCCATGT	-
M33	GATA1_HUMAN.H11MO.0.A	8	0.000924498	0.710939	0.284132	11	GGGTTATCAAGTCTACGGTTCGGCTAATTTAACACAATCA	TCTTATCTGTCCCCGCCAG	-
M34	MNX1_HUMAN.H11MO.0.D	-14	0.000581692	0.447321	0.347196	19	CACCGGCTTCCACCGTGTTTCCCGTGCAATGTAGCAATGA	CTATTTTAATAACCCTTAA	+
M34	NR1D1_HUMAN.H11MO.0.B	-4	0.0010635	0.81783	0.347196	19	CACCGGCTTCCACCGTGTTTCCCGTGCAATGTAGCAATGA	CCTTCTGACCCACTTCCCT	-
M34	TLX1_HUMAN.H11MO.0.D	-20	0.00113254	0.870924	0.347196	17	CACCGGCTTCCACCGTGTTTCCCGTGCAATGTAGCAATGA	CCTTGGCAACTTGCCAG	-
M34	ZN394_HUMAN.H11MO.0.C	-13	0.00143253	1.10161	0.347196	20	CACCGGCTTCCACCGTGTTTCCCGTGCAATGTAGCAATGA	ATTCCATTCTATTCCATTCT	-
M34	RXRA_HUMAN.H11MO.0.A	-6	0.00176706	1.35887	0.347196	20	CACCGGCTTCCACCGTGTTTCCCGTGCAATGTAGCAATGA	CTCTGACCTCTGCCTCCCCC	-
M34	IRX2_HUMAN.H11MO.0.D	-2	0.0017711	1.36198	0.347196	19	CACCGGCTTCCACCGTGTTTCCCGTGCAATGTAGCAATGA	ACATGGGTGGGCATGTTGG	+
M34	GATA2_HUMAN.H11MO.0.A	6	0.0020428	1.57091	0.347196	13	CACCGGCTTCCACCGTGTTTCCCGTGCAATGTAGCAATGA	CCTTATCTCCACCCCCCAG	-
M34	Z324A_HUMAN.H11MO.0.C	-5	0.00282792	2.17467	0.386272	23	CACCGGCTTCCACCGTGTTTCCCGTGCAATGTAGCAATGA	TATCAAACCATCCTTTGCTGCCA	+
M34	GATA1_HUMAN.H11MO.0.A	6	0.00310985	2.39147	0.386272	13	CACCGGCTTCCACCGTGTTTCCCGTGCAATGTAGCAATGA	TCTTATCTGTCCCCGCCAG	-
M34	ZN589_HUMAN.H11MO.0.D	-3	0.00344833	2.65177	0.386272	16	CACCGGCTTCCACCGTGTTTCCCGTGCAATGTAGCAATGA	CGGCAGTAACCGTGGG	-
M34	FOXD3_HUMAN.H11MO.0.D	-13	0.00353532	2.71866	0.386272	15	CACCGGCTTCCACCGTGTTTCCCGTGCAATGTAGCAATGA	TTTGTTTACTTAGCA	+
M34	PO3F3_HUMAN.H11MO.0.D	-16	0.004748	3.65121	0.469729	17	CACCGGCTTCCACCGTGTTTCCCGTGCAATGTAGCAATGA	ATAAATTATGCAAATTT	+
M34	LYL1_HUMAN.H11MO.0.A	-10	0.00491333	3.77835	0.469729	14	CACCGGCTTCCACCGTGTTTCCCGTGCAATGTAGCAATGA	CCAGCTGTTTCCTG	+
M35	ZN770_HUMAN.H11MO.0.C	-7	7.79199e-08	5.99204e-05	0.000118955	22	GCTACTCGGGAGGCTAAGGTGGGAGGATCACTTGAACCCG	GGGAGGCTGAGGCGGGAGGATC	+
M35	ZN770_HUMAN.H11MO.1.C	-7	8.79025e-05	0.067597	0.0670975	11	GCTACTCGGGAGGCTAAGGTGGGAGGATCACTTGAACCCG	GGGAGGCTGAG	+
M35	WT1_HUMAN.H11MO.1.B	-18	0.000589336	0.4532	0.249511	11	GCTACTCGGGAGGCTAAGGTGGGAGGATCACTTGAACCCG	GTGGGAGGAGG	+
M35	TBX5_HUMAN.H11MO.0.D	-16	0.000907337	0.697742	0.249511	8	GCTACTCGGGAGGCTAAGGTGGGAGGATCACTTGAACCCG	AGGTGTGA	+
M35	TBX15_HUMAN.H11MO.0.D	-6	0.00106867	0.821803	0.249511	19	GCTACTCGGGAGGCTAAGGTGGGAGGATCACTTGAACCCG	GGGGGGGGGGGGGTGGGGG	+
M35	TFE3_HUMAN.H11MO.0.B	-25	0.00124107	0.954383	0.249511	10	GCTACTCGGGAGGCTAAGGTGGGAGGATCACTTGAACCCG	GGTCACGTGA	+
M35	ZN331_HUMAN.H11MO.0.C	-6	0.00129956	0.999361	0.249511	20	GCTACTCGGGAGGCTAAGGTGGGAGGATCACTTGAACCCG	GGCTGGGCTCAGCTGGGTGG	+
M35	MITF_HUMAN.H11MO.0.A	-25	0.00132164	1.01634	0.249511	10	GCTACTCGGGAGGCTAAGGTGGGAGGATCACTTGAACCCG	GGTCACGTGA	-
M35	ZN219_HUMAN.H11MO.0.D	-15	0.00162846	1.25228	0.249511	12	GCTACTCGGGAGGCTAAGGTGGGAGGATCACTTGAACCCG	GAGGGGGGCGGA	+
M35	TFEB_HUMAN.H11MO.0.C	-25	0.00189449	1.45686	0.249511	9	GCTACTCGGGAGGCTAAGGTGGGAGGATCACTTGAACCCG	GGTCACGTG	+
M35	MLX_HUMAN.H11MO.0.D	-24	0.00196126	1.50821	0.249511	11	GCTACTCGGGAGGCTAAGGTGGGAGGATCACTTGAACCCG	TGATCACGTGC	+
M35	ZN263_HUMAN.H11MO.1.A	-18	0.00196126	1.50821	0.249511	11	GCTACTCGGGAGGCTAAGGTGGGAGGATCACTTGAACCCG	GAGGGAGGAGG	+
M35	ZN467_HUMAN.H11MO.0.C	-6	0.00289572	2.22681	0.340054	22	GCTACTCGGGAGGCTAAGGTGGGAGGATCACTTGAACCCG	GGGGAGGGGAGGGGGGGGGGGG	+
M35	IKZF1_HUMAN.H11MO.0.C	-18	0.00370826	2.85165	0.364313	8	GCTACTCGGGAGGCTAAGGTGGGAGGATCACTTGAACCCG	TTGGGAGA	+
M35	ZSC22_HUMAN.H11MO.0.C	-10	0.00428742	3.29703	0.367811	16	GCTACTCGGGAGGCTAAGGTGGGAGGATCACTTGAACCCG	GGTCTGAGGGAGGAGG	+
M35	TBR1_HUMAN.H11MO.0.D	-14	0.00441881	3.39806	0.367811	13	GCTACTCGGGAGGCTAAGGTGGGAGGATCACTTGAACCCG	AAAGGTGTGAAAA	+
M35	TBX3_HUMAN.H11MO.0.C	-14	0.00457767	3.52023	0.367811	11	GCTACTCGGGAGGCTAAGGTGGGAGGATCACTTGAACCCG	GGAGGTGGGAA	+
M35	USF1_HUMAN.H11MO.0.A	-25	0.00591852	4.55134	0.451771	12	GCTACTCGGGAGGCTAAGGTGGGAGGATCACTTGAACCCG	GGTCACGTGACC	+
M37	MNX1_HUMAN.H11MO.0.D	-18	7.72391e-05	0.0593969	0.118692	19	AATGAGTGATATACTGACTTCAGTCTGGATAAACTAACAT	TTAAGGGTTATTAAAATAG	-
M38	MNX1_HUMAN.H11MO.0.D	-2	0.000354657	0.272731	0.320447	19	ACTAAGGGGCTATCATGATCAAAGCATATTACTGCCTAAA	TTAAGGGTTATTAAAATAG	-
M38	IRX2_HUMAN.H11MO.0.D	-9	0.000913138	0.702203	0.46804	19	ACTAAGGGGCTATCATGATCAAAGCATATTACTGCCTAAA	CCAACATGCCCACCCATGT	-
M40	IRX2_HUMAN.H11MO.0.D	-10	4.43832e-05	0.0341307	0.0680245	19	TCATGCTCACATGGCTTCTTTCAAGTTGAATAAACTGTGC	ACATGGGTGGGCATGTTGG	+
M40	MNX1_HUMAN.H11MO.0.D	-21	0.000132383	0.101803	0.0993974	19	TCATGCTCACATGGCTTCTTTCAAGTTGAATAAACTGTGC	CTATTTTAATAACCCTTAA	+
M40	GATA1_HUMAN.H11MO.0.A	7	0.000370713	0.285078	0.0993974	12	TCATGCTCACATGGCTTCTTTCAAGTTGAATAAACTGTGC	TCTTATCTGTCCCCGCCAG	-
M40	GATA2_HUMAN.H11MO.0.A	7	0.000370713	0.285078	0.0993974	12	TCATGCTCACATGGCTTCTTTCAAGTTGAATAAACTGTGC	CCTTATCTCCACCCCCCAG	-
M40	BRAC_HUMAN.H11MO.0.A	-5	0.000389116	0.29923	0.0993974	20	TCATGCTCACATGGCTTCTTTCAAGTTGAATAAACTGTGC	TTAGCAGGGAGGTGTGAAAT	+
M40	TLX1_HUMAN.H11MO.0.D	-8	0.00159739	1.22839	0.306032	17	TCATGCTCACATGGCTTCTTTCAAGTTGAATAAACTGTGC	CCTTGGCAACTTGCCAG	-
M42	MNX1_HUMAN.H11MO.0.D	-19	0.000319454	0.24566	0.226095	19	GCGTATTATGTTTAGGCACACCCAGACATCATGTTGCAAT	CTATTTTAATAACCCTTAA	+
M42	IRX2_HUMAN.H11MO.0.D	-15	0.000407095	0.313056	0.226095	19	GCGTATTATGTTTAGGCACACCCAGACATCATGTTGCAAT	CCAACATGCCCACCCATGT	-
M43	MAFA_HUMAN.H11MO.0.D	-17	1.12397e-05	0.00864332	0.0172379	21	ACCCAAGCACTCGAAGTCAGCAGACAAAGCAGCATCGAAG	GTGCTGACCCCGCAGCCTTCG	+
M43	MAF_HUMAN.H11MO.0.A	-13	3.40167e-05	0.0261588	0.0260852	19	ACCCAAGCACTCGAAGTCAGCAGACAAAGCAGCATCGAAG	GAATCTGCTGACTCAGCAA	+
M43	SMAD3_HUMAN.H11MO.0.B	-17	0.000578943	0.445207	0.295969	12	ACCCAAGCACTCGAAGTCAGCAGACAAAGCAGCATCGAAG	CAGGTGACAGAG	-
M43	SRBP1_HUMAN.H11MO.0.A	-14	0.00110849	0.852427	0.425013	11	ACCCAAGCACTCGAAGTCAGCAGACAAAGCAGCATCGAAG	GGTGGGGTGAG	+
M43	THAP1_HUMAN.H11MO.0.C	-12	0.00180593	1.38876	0.434397	22	ACCCAAGCACTCGAAGTCAGCAGACAAAGCAGCATCGAAG	GCCCGCAGCCAAGATGGCGGCG	-
M43	ZN547_HUMAN.H11MO.0.C	-11	0.0020488	1.57552	0.434397	20	ACCCAAGCACTCGAAGTCAGCAGACAAAGCAGCATCGAAG	GTATGCCTGCTGCATTAGCA	-
M43	BRAC_HUMAN.H11MO.0.A	-9	0.0025145	1.93365	0.434397	20	ACCCAAGCACTCGAAGTCAGCAGACAAAGCAGCATCGAAG	TTAGCAGGGAGGTGTGAAAT	+
M43	ZN563_HUMAN.H11MO.0.C	-16	0.00254917	1.96031	0.434397	21	ACCCAAGCACTCGAAGTCAGCAGACAAAGCAGCATCGAAG	GCAGCTGCCAGTGAGGATCCC	-
M43	MAFF_HUMAN.H11MO.0.B	-18	0.00283431	2.17958	0.434689	18	ACCCAAGCACTCGAAGTCAGCAGACAAAGCAGCATCGAAG	TGCTGAGTCAGCATTTTT	+
M43	MAFB_HUMAN.H11MO.0.B	-18	0.00353304	2.71691	0.492593	11	ACCCAAGCACTCGAAGTCAGCAGACAAAGCAGCATCGAAG	TGCTGACTCAG	+
M44	MNX1_HUMAN.H11MO.0.D	-6	6.65714e-05	0.0511934	0.102366	19	CCGTGGTTACTGAATAAAGCTTTTTCGGACAATGAACTCA	CTATTTTAATAACCCTTAA	+
M46	MNX1_HUMAN.H11MO.0.D	-8	6.61482e-05	0.0508679	0.101449	19	TTTAAAATGGACCTTACTAAGTATCTACTTGAAGCCTATA	CTATTTTAATAACCCTTAA	+
M47	MNX1_HUMAN.H11MO.0.D	-3	4.74983e-05	0.0365262	0.072799	19	GTAATCAGTGTTGATTTCATAACTAAATGGTGCGATATGC	TTAAGGGTTATTAAAATAG	-
M47	ZN563_HUMAN.H11MO.0.C	-12	0.00103395	0.795105	0.482743	21	GTAATCAGTGTTGATTTCATAACTAAATGGTGCGATATGC	GGGATCCTCACTGGCAGCTGC	+
M47	BRAC_HUMAN.H11MO.0.A	-13	0.00117859	0.906335	0.482743	20	GTAATCAGTGTTGATTTCATAACTAAATGGTGCGATATGC	ATTTCACACCTCCCTGCTAA	-
M47	LYL1_HUMAN.H11MO.0.A	-26	0.00157485	1.21106	0.482743	14	GTAATCAGTGTTGATTTCATAACTAAATGGTGCGATATGC	CAGGAAACAGCTGG	-
M48	MNX1_HUMAN.H11MO.0.D	0	0.000268043	0.206125	0.412251	19	AGGTGATAGCAAATACAAACAGTGGTCAGTCAGGCAAAAT	CTATTTTAATAACCCTTAA	+
M48	IRX2_HUMAN.H11MO.0.D	-15	0.000753614	0.579529	0.424045	19	AGGTGATAGCAAATACAAACAGTGGTCAGTCAGGCAAAAT	ACATGGGTGGGCATGTTGG	+
M49	MNX1_HUMAN.H11MO.0.D	-13	8.61865e-05	0.0662774	0.119229	19	GCAATTGATCGCATCTTGCATATTGAAAAGCGACGTCTGA	TTAAGGGTTATTAAAATAG	-
M49	IRX2_HUMAN.H11MO.0.D	0	0.000222411	0.171034	0.119229	19	GCAATTGATCGCATCTTGCATATTGAAAAGCGACGTCTGA	ACATGGGTGGGCATGTTGG	+
M50	MNX1_HUMAN.H11MO.0.D	-18	0.000281407	0.216402	0.216358	19	CAAGTAATTATTCTGCACTCAGAAATTGAACCCTGGACAT	CTATTTTAATAACCCTTAA	+
M50	IRX2_HUMAN.H11MO.0.D	-18	0.000281407	0.216402	0.216358	19	CAAGTAATTATTCTGCACTCAGAAATTGAACCCTGGACAT	CCAACATGCCCACCCATGT	-
M53	MNX1_HUMAN.H11MO.0.D	-1	6.73635e-05	0.0518026	0.103246	19	GTTCAGAGTCAACAGAATGCCATTACGGCCTAGCCTAAAA	TTAAGGGTTATTAAAATAG	-
M53	IRX2_HUMAN.H11MO.0.D	-11	0.000160528	0.123446	0.114748	19	GTTCAGAGTCAACAGAATGCCATTACGGCCTAGCCTAAAA	CCAACATGCCCACCCATGT	-
M53	HXC10_HUMAN.H11MO.0.D	-7	0.000808786	0.621956	0.309899	19	GTTCAGAGTCAACAGAATGCCATTACGGCCTAGCCTAAAA	TTTTTAATTTTTTTATTAC	+
M53	ZN394_HUMAN.H11MO.0.C	-3	0.00130987	1.00729	0.319912	20	GTTCAGAGTCAACAGAATGCCATTACGGCCTAGCCTAAAA	AGAATGGAATAGAATGGAAT	+
M53	MAF_HUMAN.H11MO.0.A	0	0.00148079	1.13873	0.319912	19	GTTCAGAGTCAACAGAATGCCATTACGGCCTAGCCTAAAA	TTGCTGAGTCAGCAGATTC	-
M53	GATA1_HUMAN.H11MO.0.A	-29	0.00198652	1.52764	0.319912	11	GTTCAGAGTCAACAGAATGCCATTACGGCCTAGCCTAAAA	CTGGCGGGGACAGATAAGA	+
M53	FOXD3_HUMAN.H11MO.0.D	-1	0.00212913	1.6373	0.319912	15	GTTCAGAGTCAACAGAATGCCATTACGGCCTAGCCTAAAA	TGCTAAGTAAACAAA	-
M53	RXRA_HUMAN.H11MO.0.A	-5	0.0032642	2.51017	0.41691	20	GTTCAGAGTCAACAGAATGCCATTACGGCCTAGCCTAAAA	GGGGGAGGCAGAGGTCAGAG	+
M54	MNX1_HUMAN.H11MO.0.D	-7	7.51109e-05	0.0577603	0.115422	19	GAGATGTCTAGCCTTTAACTCGGTATAACATGGTGAACGT	CTATTTTAATAACCCTTAA	+
M54	IRX2_HUMAN.H11MO.0.D	-17	0.00015075	0.115927	0.115828	19	GAGATGTCTAGCCTTTAACTCGGTATAACATGGTGAACGT	ACATGGGTGGGCATGTTGG	+
M54	TLX1_HUMAN.H11MO.0.D	-5	0.000655617	0.504169	0.201495	17	GAGATGTCTAGCCTTTAACTCGGTATAACATGGTGAACGT	CCTTGGCAACTTGCCAG	-
M55	MNX1_HUMAN.H11MO.0.D	-18	0.000268413	0.20641	0.398221	19	GCAAATGTGCAATGTGGTCTAAAGAATCAAGTCTTCATTA	CTATTTTAATAACCCTTAA	+
M55	IRX2_HUMAN.H11MO.0.D	-18	0.000776921	0.597453	0.398221	19	GCAAATGTGCAATGTGGTCTAAAGAATCAAGTCTTCATTA	CCAACATGCCCACCCATGT	-
M55	HXC10_HUMAN.H11MO.0.D	-13	0.00144563	1.11169	0.444586	19	GCAAATGTGCAATGTGGTCTAAAGAATCAAGTCTTCATTA	GTAATAAAAAAATTAAAAA	-
M55	TLX1_HUMAN.H11MO.0.D	-14	0.00217367	1.67155	0.495251	17	GCAAATGTGCAATGTGGTCTAAAGAATCAAGTCTTCATTA	CTGGCAAGTTGCCAAGG	+
M55	ZN394_HUMAN.H11MO.0.C	-1	0.00225453	1.73373	0.495251	20	GCAAATGTGCAATGTGGTCTAAAGAATCAAGTCTTCATTA	AGAATGGAATAGAATGGAAT	+
M57	MNX1_HUMAN.H11MO.0.D	-9	7.54471e-05	0.0580188	0.115711	19	TTCCAGTATAGAAGAGGCTTTCGGACATAGATTGCGAAAT	TTAAGGGTTATTAAAATAG	-
M57	GATA1_HUMAN.H11MO.0.A	-13	0.000193424	0.148743	0.148324	19	TTCCAGTATAGAAGAGGCTTTCGGACATAGATTGCGAAAT	CTGGCGGGGACAGATAAGA	+
M57	GATA2_HUMAN.H11MO.0.A	-13	0.000512147	0.393841	0.261821	19	TTCCAGTATAGAAGAGGCTTTCGGACATAGATTGCGAAAT	CTGGGGGGTGGAGATAAGG	+
M57	ZN394_HUMAN.H11MO.0.C	-4	0.00102549	0.788601	0.3787	20	TTCCAGTATAGAAGAGGCTTTCGGACATAGATTGCGAAAT	AGAATGGAATAGAATGGAAT	+
M57	IRX2_HUMAN.H11MO.0.D	-12	0.00149203	1.14737	0.3787	19	TTCCAGTATAGAAGAGGCTTTCGGACATAGATTGCGAAAT	ACATGGGTGGGCATGTTGG	+
M57	RXRA_HUMAN.H11MO.0.A	-13	0.00169952	1.30693	0.3787	20	TTCCAGTATAGAAGAGGCTTTCGGACATAGATTGCGAAAT	GGGGGAGGCAGAGGTCAGAG	+
M57	HXC10_HUMAN.H11MO.0.D	-23	0.00172847	1.32919	0.3787	17	TTCCAGTATAGAAGAGGCTTTCGGACATAGATTGCGAAAT	GTAATAAAAAAATTAAAAA	-
M57	Z324A_HUMAN.H11MO.0.C	-14	0.00221044	1.69983	0.423761	23	TTCCAGTATAGAAGAGGCTTTCGGACATAGATTGCGAAAT	TGGCAGCAAAGGATGGTTTGATA	-
M58	IRX2_HUMAN.H11MO.0.D	-5	0.000107254	0.0824785	0.146393	19	ACAGGTATGCACTTCCGTCCATGAAAGGTATCAGCGTAAT	CCAACATGCCCACCCATGT	-
M58	BRAC_HUMAN.H11MO.0.A	-5	0.000190781	0.14671	0.146393	20	ACAGGTATGCACTTCCGTCCATGAAAGGTATCAGCGTAAT	ATTTCACACCTCCCTGCTAA	-
M58	MNX1_HUMAN.H11MO.0.D	-20	0.00035424	0.27241	0.147578	19	ACAGGTATGCACTTCCGTCCATGAAAGGTATCAGCGTAAT	TTAAGGGTTATTAAAATAG	-
M58	ZN394_HUMAN.H11MO.0.C	-21	0.000501312	0.385509	0.15387	19	ACAGGTATGCACTTCCGTCCATGAAAGGTATCAGCGTAAT	AGAATGGAATAGAATGGAAT	+
M59	MNX1_HUMAN.H11MO.0.D	-5	2.76899e-05	0.0212935	0.0425506	19	CTGGACCAGCTAAATTAACTTGTGGCTGAAACCGCAACAT	CTATTTTAATAACCCTTAA	+
M59	IRX2_HUMAN.H11MO.0.D	-4	0.000476793	0.366653	0.244226	19	CTGGACCAGCTAAATTAACTTGTGGCTGAAACCGCAACAT	CCAACATGCCCACCCATGT	-
M59	ZN394_HUMAN.H11MO.0.C	-5	0.00107322	0.82531	0.329841	20	CTGGACCAGCTAAATTAACTTGTGGCTGAAACCGCAACAT	AGAATGGAATAGAATGGAAT	+
M60	OLIG2_HUMAN.H11MO.0.B	-2	7.03726e-05	0.0541165	0.0955904	18	TAACTTACGAAACCATATTGCACAGTAAAATCACTACAGA	CAGAAGGGAAACAGCTGG	-
M60	MNX1_HUMAN.H11MO.0.D	-21	0.00012433	0.0956098	0.0955904	19	TAACTTACGAAACCATATTGCACAGTAAAATCACTACAGA	CTATTTTAATAACCCTTAA	+
M60	FOXD3_HUMAN.H11MO.0.D	-2	0.000349557	0.268809	0.17917	15	TAACTTACGAAACCATATTGCACAGTAAAATCACTACAGA	TGCTAAGTAAACAAA	-
M60	LYL1_HUMAN.H11MO.0.A	-6	0.00128269	0.986388	0.403585	14	TAACTTACGAAACCATATTGCACAGTAAAATCACTACAGA	CAGGAAACAGCTGG	-
M60	MAF_HUMAN.H11MO.0.A	-1	0.00131231	1.00917	0.403585	19	TAACTTACGAAACCATATTGCACAGTAAAATCACTACAGA	TTGCTGAGTCAGCAGATTC	-
M61	MNX1_HUMAN.H11MO.0.D	-3	2.83357e-05	0.0217902	0.0434861	19	TCTACAAGAAAGGTAAACCTGTCTGAAAGATAACACTAAT	TTAAGGGTTATTAAAATAG	-
M61	IRX2_HUMAN.H11MO.0.D	-3	9.25297e-05	0.0711554	0.0710015	19	TCTACAAGAAAGGTAAACCTGTCTGAAAGATAACACTAAT	ACATGGGTGGGCATGTTGG	+
M61	BRAC_HUMAN.H11MO.0.A	-9	0.00103642	0.797006	0.397641	20	TCTACAAGAAAGGTAAACCTGTCTGAAAGATAACACTAAT	ATTTCACACCTCCCTGCTAA	-
M61	TLX1_HUMAN.H11MO.0.D	-18	0.00199804	1.53649	0.499818	17	TCTACAAGAAAGGTAAACCTGTCTGAAAGATAACACTAAT	CTGGCAAGTTGCCAAGG	+
M61	CLOCK_HUMAN.H11MO.0.C	-11	0.00296536	2.28036	0.499818	14	TCTACAAGAAAGGTAAACCTGTCTGAAAGATAACACTAAT	TGTTCACGTGTCTG	-
M61	ZN394_HUMAN.H11MO.0.C	-9	0.00303941	2.33731	0.499818	20	TCTACAAGAAAGGTAAACCTGTCTGAAAGATAACACTAAT	AGAATGGAATAGAATGGAAT	+
M61	HXC10_HUMAN.H11MO.0.D	-11	0.00306366	2.35595	0.499818	19	TCTACAAGAAAGGTAAACCTGTCTGAAAGATAACACTAAT	TTTTTAATTTTTTTATTAC	+
M61	RXRA_HUMAN.H11MO.0.A	-7	0.00325684	2.50451	0.499818	20	TCTACAAGAAAGGTAAACCTGTCTGAAAGATAACACTAAT	GGGGGAGGCAGAGGTCAGAG	+
M62	RXRA_HUMAN.H11MO.0.A	-14	0.000650362	0.500129	0.246775	20	TGTAGCCAAGGATACTTTGGACATATTTACACTATTCCTA	CTCTGACCTCTGCCTCCCCC	-
M62	MNX1_HUMAN.H11MO.0.D	-13	0.000740795	0.569671	0.246775	19	TGTAGCCAAGGATACTTTGGACATATTTACACTATTCCTA	CTATTTTAATAACCCTTAA	+
M62	IRX2_HUMAN.H11MO.0.D	-20	0.000740795	0.569671	0.246775	19	TGTAGCCAAGGATACTTTGGACATATTTACACTATTCCTA	CCAACATGCCCACCCATGT	-
M62	ZN394_HUMAN.H11MO.0.C	-3	0.000760781	0.585041	0.246775	20	TGTAGCCAAGGATACTTTGGACATATTTACACTATTCCTA	AGAATGGAATAGAATGGAAT	+
M62	FOXD3_HUMAN.H11MO.0.D	-6	0.00170891	1.31415	0.375151	15	TGTAGCCAAGGATACTTTGGACATATTTACACTATTCCTA	TTTGTTTACTTAGCA	+
M63	BRAC_HUMAN.H11MO.0.A	-7	0.000277933	0.21373	0.424658	20	CAACCCGCCGTGAAACAAGTCTCCAGGTGCCTCAAGTCAA	TTAGCAGGGAGGTGTGAAAT	+
M64	MAFA_HUMAN.H11MO.0.D	-17	8.89246e-05	0.068383	0.136766	21	GACACCAGCGTACCCCAAGAAGACTTCAAGATCAACATCA	CGAAGGCTGCGGGGTCAGCAC	-
M64	MNX1_HUMAN.H11MO.0.D	-13	0.000448803	0.34513	0.34513	19	GACACCAGCGTACCCCAAGAAGACTTCAAGATCAACATCA	TTAAGGGTTATTAAAATAG	-
M64	HXC10_HUMAN.H11MO.0.D	-11	0.000772908	0.594367	0.396244	19	GACACCAGCGTACCCCAAGAAGACTTCAAGATCAACATCA	GTAATAAAAAAATTAAAAA	-
M66	RXRA_HUMAN.H11MO.0.A	-20	0.00025855	0.198825	0.369884	20	CAGCACGTCGTACCCGCGCACCCTGAAACAGCTCTCTCAC	CTCTGACCTCTGCCTCCCCC	-
M66	TLX1_HUMAN.H11MO.0.D	-12	0.000482352	0.370929	0.369884	17	CAGCACGTCGTACCCGCGCACCCTGAAACAGCTCTCTCAC	CCTTGGCAACTTGCCAG	-
M66	NR1D1_HUMAN.H11MO.0.B	-18	0.000814013	0.625976	0.387292	19	CAGCACGTCGTACCCGCGCACCCTGAAACAGCTCTCTCAC	CCTTCTGACCCACTTCCCT	-
M66	RARG_HUMAN.H11MO.0.B	-11	0.00111307	0.855951	0.387292	18	CAGCACGTCGTACCCGCGCACCCTGAAACAGCTCTCTCAC	CCCAGGTCACTCTGACCT	-
M66	Z324A_HUMAN.H11MO.0.C	-5	0.00126263	0.970965	0.387292	23	CAGCACGTCGTACCCGCGCACCCTGAAACAGCTCTCTCAC	TATCAAACCATCCTTTGCTGCCA	+
M66	KLF6_HUMAN.H11MO.0.A	-4	0.00166314	1.27895	0.425117	19	CAGCACGTCGTACCCGCGCACCCTGAAACAGCTCTCTCAC	CCCCCGGCCCCGCCCTTCC	-
M66	SPIC_HUMAN.H11MO.0.D	-12	0.00222105	1.70799	0.429989	13	CAGCACGTCGTACCCGCGCACCCTGAAACAGCTCTCTCAC	CCTCCCCTTCCTC	-
M66	IRX2_HUMAN.H11MO.0.D	-8	0.00234908	1.80644	0.429989	19	CAGCACGTCGTACCCGCGCACCCTGAAACAGCTCTCTCAC	CCAACATGCCCACCCATGT	-
M66	SP4_HUMAN.H11MO.0.A	-8	0.0025233	1.94042	0.429989	20	CAGCACGTCGTACCCGCGCACCCTGAAACAGCTCTCTCAC	CCCGGCCCCGCCCCCTTCCC	-
M66	NFIC_HUMAN.H11MO.0.A	-13	0.00313568	2.41134	0.480909	17	CAGCACGTCGTACCCGCGCACCCTGAAACAGCTCTCTCAC	CTTGGCTCCCTGCCAAG	+
M67	MNX1_HUMAN.H11MO.0.D	-5	0.000130693	0.100503	0.200965	19	CCATGATAGCAGATATTTTAACCAAATCCATCTATTAGTA	TTAAGGGTTATTAAAATAG	-
M67	IRX2_HUMAN.H11MO.0.D	-9	0.000449015	0.345292	0.309475	19	CCATGATAGCAGATATTTTAACCAAATCCATCTATTAGTA	CCAACATGCCCACCCATGT	-
M67	ZN394_HUMAN.H11MO.0.C	-14	0.00060378	0.464307	0.309475	20	CCATGATAGCAGATATTTTAACCAAATCCATCTATTAGTA	ATTCCATTCTATTCCATTCT	-
M68	SPIC_HUMAN.H11MO.0.D	-25	1.42908e-05	0.0109896	0.0196699	13	ACGGCAGACCAACACTCCCCAAAAGCTACACCTCCACAAC	CCTCCCCTTCCTC	-
M68	ZN467_HUMAN.H11MO.0.C	-15	2.60163e-05	0.0200066	0.0196699	22	ACGGCAGACCAACACTCCCCAAAAGCTACACCTCCACAAC	CCCCCCCCCCCCTCCCCTCCCC	-
M68	ZN263_HUMAN.H11MO.0.A	-16	0.000164464	0.126473	0.0624019	20	ACGGCAGACCAACACTCCCCAAAAGCTACACCTCCACAAC	CTCCTCCTCTCCCTCCTCCC	-
M68	ZN770_HUMAN.H11MO.0.C	-14	0.000165071	0.12694	0.0624019	22	ACGGCAGACCAACACTCCCCAAAAGCTACACCTCCACAAC	GATCCTCCCGCCTCAGCCTCCC	-
M68	RREB1_HUMAN.H11MO.0.D	-16	0.00026927	0.207069	0.0760827	22	ACGGCAGACCAACACTCCCCAAAAGCTACACCTCCACAAC	ACCCCAAACCACCCCCCCCCCC	-
M68	MAZ_HUMAN.H11MO.0.A	-13	0.000309011	0.23763	0.0760827	22	ACGGCAGACCAACACTCCCCAAAAGCTACACCTCCACAAC	CCCCCCCCCCCCCCCCTCCCCC	-
M68	NKX25_HUMAN.H11MO.0.B	-28	0.000352207	0.270847	0.0760827	8	ACGGCAGACCAACACTCCCCAAAAGCTACACCTCCACAAC	CCTCTCCA	-
M68	ZN341_HUMAN.H11MO.0.C	-11	0.000405808	0.312067	0.0767039	22	ACGGCAGACCAACACTCCCCAAAAGCTACACCTCCACAAC	GCTCTTCCCTCCCCCCCCCCCC	-
M68	SP2_HUMAN.H11MO.0.A	-18	0.000647966	0.498286	0.104658	22	ACGGCAGACCAACACTCCCCAAAAGCTACACCTCCACAAC	CCCCCGGCCCCGCCCCCCCCCC	-
M68	VEZF1_HUMAN.H11MO.0.C	-16	0.000692129	0.532248	0.104658	22	ACGGCAGACCAACACTCCCCAAAAGCTACACCTCCACAAC	CCCCTCCCCCTCCCCCCTCCCC	-
M68	PLAG1_HUMAN.H11MO.0.D	-16	0.00089136	0.685456	0.114083	17	ACGGCAGACCAACACTCCCCAAAAGCTACACCTCCACAAC	CCCCTCCTGATGCCCCC	-
M68	PATZ1_HUMAN.H11MO.0.C	-15	0.00095916	0.737594	0.114083	22	ACGGCAGACCAACACTCCCCAAAAGCTACACCTCCACAAC	CCTCCCCCCCCGCCCCCTCCCC	-
M68	RXRA_HUMAN.H11MO.0.A	-12	0.00103163	0.793327	0.114083	20	ACGGCAGACCAACACTCCCCAAAAGCTACACCTCCACAAC	CTCTGACCTCTGCCTCCCCC	-
M68	PATZ1_HUMAN.H11MO.1.C	-28	0.00109173	0.839541	0.114083	9	ACGGCAGACCAACACTCCCCAAAAGCTACACCTCCACAAC	CCCCTCCCT	-
M68	KLF15_HUMAN.H11MO.0.A	-18	0.00113169	0.87027	0.114083	19	ACGGCAGACCAACACTCCCCAAAAGCTACACCTCCACAAC	CCCCCCCCTGCTCCTCCCC	-
M68	ZNF76_HUMAN.H11MO.0.C	-8	0.00140841	1.08307	0.133105	22	ACGGCAGACCAACACTCCCCAAAAGCTACACCTCCACAAC	ACTACAATTCCCAGAATGCCCC	-
M68	SP4_HUMAN.H11MO.0.A	-20	0.00187457	1.44154	0.163319	20	ACGGCAGACCAACACTCCCCAAAAGCTACACCTCCACAAC	CCCGGCCCCGCCCCCTTCCC	-
M68	KLF16_HUMAN.H11MO.0.D	-16	0.00194411	1.49502	0.163319	19	ACGGCAGACCAACACTCCCCAAAAGCTACACCTCCACAAC	CCCCCCCCCCCCCGCCCCC	-
M68	VEZF1_HUMAN.H11MO.1.C	-27	0.00232668	1.78922	0.185169	12	ACGGCAGACCAACACTCCCCAAAAGCTACACCTCCACAAC	CCCCCTCCCCCT	-
M68	KLF3_HUMAN.H11MO.0.B	-7	0.00270484	2.08002	0.194764	19	ACGGCAGACCAACACTCCCCAAAAGCTACACCTCCACAAC	CCCGGCCCCGCCCCTCCCC	-
M68	KLF6_HUMAN.H11MO.0.A	-18	0.00270484	2.08002	0.194764	19	ACGGCAGACCAACACTCCCCAAAAGCTACACCTCCACAAC	CCCCCGGCCCCGCCCTTCC	-
M68	NR1D1_HUMAN.H11MO.0.B	-10	0.00328795	2.52843	0.216164	19	ACGGCAGACCAACACTCCCCAAAAGCTACACCTCCACAAC	CCTTCTGACCCACTTCCCT	-
M68	TBX15_HUMAN.H11MO.0.D	-15	0.00328795	2.52843	0.216164	19	ACGGCAGACCAACACTCCCCAAAAGCTACACCTCCACAAC	CCCCCACCCCCCCCCCCCC	-
M68	WT1_HUMAN.H11MO.0.C	-16	0.00403433	3.1024	0.254183	20	ACGGCAGACCAACACTCCCCAAAAGCTACACCTCCACAAC	CCCCCCCTCCTCCCCCGCCC	-
M68	AIRE_HUMAN.H11MO.0.C	-4	0.00435401	3.34823	0.263351	18	ACGGCAGACCAACACTCCCCAAAAGCTACACCTCCACAAC	TTAACCAATATAACCAAT	-
M68	ZBT17_HUMAN.H11MO.0.A	-14	0.00482654	3.71161	0.279182	19	ACGGCAGACCAACACTCCCCAAAAGCTACACCTCCACAAC	CTTCCCCTCCCCCACCCTC	-
M68	NR1H3_HUMAN.H11MO.0.B	-15	0.00514103	3.95345	0.279182	19	ACGGCAGACCAACACTCCCCAAAAGCTACACCTCCACAAC	TGACCTGCAGTGACCTCTG	-
M68	SP3_HUMAN.H11MO.0.B	-19	0.00516961	3.97543	0.279182	20	ACGGCAGACCAACACTCCCCAAAAGCTACACCTCCACAAC	CCCCGGCCCCGCCCCCCCCC	-
M68	ZFX_HUMAN.H11MO.1.A	-18	0.00597109	4.59177	0.29865	17	ACGGCAGACCAACACTCCCCAAAAGCTACACCTCCACAAC	CCCCGGCCTCCGCCCCC	-
M68	WT1_HUMAN.H11MO.1.B	-27	0.00602601	4.634	0.29865	11	ACGGCAGACCAACACTCCCCAAAAGCTACACCTCCACAAC	CCTCCTCCCAC	-
M68	OSR2_HUMAN.H11MO.0.C	-24	0.00612263	4.7083	0.29865	16	ACGGCAGACCAACACTCCCCAAAAGCTACACCTCCACAAC	GCTGCTGCTTCTGCTG	+
M68	ZN667_HUMAN.H11MO.0.C	-12	0.00702319	5.40084	0.331043	19	ACGGCAGACCAACACTCCCCAAAAGCTACACCTCCACAAC	GTGGCCTTAAAAGCTCAGC	+
M68	PROX1_HUMAN.H11MO.0.D	-15	0.00728355	5.60105	0.331043	17	ACGGCAGACCAACACTCCCCAAAAGCTACACCTCCACAAC	CCCAACCCGCCTTACCC	-
M68	TBX21_HUMAN.H11MO.0.A	-18	0.00744349	5.72404	0.331043	13	ACGGCAGACCAACACTCCCCAAAAGCTACACCTCCACAAC	TTCACACCTCCAC	-
M68	PURA_HUMAN.H11MO.0.D	-12	0.00777787	5.98118	0.336031	17	ACGGCAGACCAACACTCCCCAAAAGCTACACCTCCACAAC	CCCTGCCCCCCCCTTCC	-
M68	THA_HUMAN.H11MO.0.C	-4	0.00830337	6.38529	0.345919	17	ACGGCAGACCAACACTCCCCAAAAGCTACACCTCCACAAC	CTGACCTGAAGTGACCC	-
M68	ZN770_HUMAN.H11MO.1.C	-25	0.00846428	6.50903	0.345919	11	ACGGCAGACCAACACTCCCCAAAAGCTACACCTCCACAAC	CTCAGCCTCCC	-
M68	AP2B_HUMAN.H11MO.0.B	-16	0.00897397	6.90098	0.357098	10	ACGGCAGACCAACACTCCCCAAAAGCTACACCTCCACAAC	GCCCCCGGGC	-
M68	AP2A_HUMAN.H11MO.0.A	-13	0.00944093	7.26007	0.357313	15	ACGGCAGACCAACACTCCCCAAAAGCTACACCTCCACAAC	ATGGCCTCAGGGCAT	-
M68	TBX1_HUMAN.H11MO.0.D	-4	0.00945198	7.26857	0.357313	20	ACGGCAGACCAACACTCCCCAAAAGCTACACCTCCACAAC	CCGCCCACCCCTGCCCACCC	-
M68	ZBT48_HUMAN.H11MO.0.C	-10	0.00983893	7.56614	0.36287	12	ACGGCAGACCAACACTCCCCAAAAGCTACACCTCCACAAC	CACGGTCCCTAA	-
M68	ETS2_HUMAN.H11MO.0.B	-26	0.0109962	8.45607	0.395894	13	ACGGCAGACCAACACTCCCCAAAAGCTACACCTCCACAAC	TCCTCTTCCTTCC	-
M68	ZN589_HUMAN.H11MO.0.D	-18	0.0113187	8.70407	0.398029	16	ACGGCAGACCAACACTCCCCAAAAGCTACACCTCCACAAC	CCCACGGTTACTGCCG	+
M68	AP2C_HUMAN.H11MO.0.A	-14	0.0123485	9.49601	0.424374	14	ACGGCAGACCAACACTCCCCAAAAGCTACACCTCCACAAC	TGGCCTCAGGGCAT	-
M68	PPARG_HUMAN.H11MO.0.A	-8	0.0130177	10.0106	0.43645	17	ACGGCAGACCAACACTCCCCAAAAGCTACACCTCCACAAC	TGACCTTTGCCCCACTT	-
M68	IKZF1_HUMAN.H11MO.0.C	-14	0.01341	10.3123	0.43645	8	ACGGCAGACCAACACTCCCCAAAAGCTACACCTCCACAAC	TCTCCCAA	-
M68	EGR2_HUMAN.H11MO.0.A	-16	0.0135658	10.4321	0.43645	18	ACGGCAGACCAACACTCCCCAAAAGCTACACCTCCACAAC	CCCCTCCCACACCCCCCC	-
M68	PPARA_HUMAN.H11MO.0.B	-8	0.014764	11.3535	0.445444	17	ACGGCAGACCAACACTCCCCAAAAGCTACACCTCCACAAC	TGACCTTTGCCCCAGTT	-
M68	NFAT5_HUMAN.H11MO.0.D	-11	0.0149711	11.5128	0.445444	11	ACGGCAGACCAACACTCCCCAAAAGCTACACCTCCACAAC	CCTTTTCCTCT	-
M68	ZN320_HUMAN.H11MO.0.C	-2	0.0150578	11.5794	0.445444	20	ACGGCAGACCAACACTCCCCAAAAGCTACACCTCCACAAC	CACTGGCCCCCTGGTCCCAC	-
M68	TAF1_HUMAN.H11MO.0.A	-18	0.0157418	12.1054	0.445444	16	ACGGCAGACCAACACTCCCCAAAAGCTACACCTCCACAAC	CCGCCGCCGCCATCTT	-
M68	RORA_HUMAN.H11MO.0.C	-12	0.0160367	12.3322	0.445444	13	ACGGCAGACCAACACTCCCCAAAAGCTACACCTCCACAAC	CCCTGACCTAGTT	-
M68	GSC2_HUMAN.H11MO.0.D	-24	0.016202	12.4594	0.445444	11	ACGGCAGACCAACACTCCCCAAAAGCTACACCTCCACAAC	CCTAATCCGCT	-
M68	SUH_HUMAN.H11MO.0.A	-14	0.016202	12.4594	0.445444	11	ACGGCAGACCAACACTCCCCAAAAGCTACACCTCCACAAC	TTTCCCACGCC	-
M68	ZN263_HUMAN.H11MO.1.A	-27	0.016202	12.4594	0.445444	11	ACGGCAGACCAACACTCCCCAAAAGCTACACCTCCACAAC	CCTCCTCCCTC	-
M68	RARG_HUMAN.H11MO.2.D	-14	0.0178599	13.7342	0.482255	20	ACGGCAGACCAACACTCCCCAAAAGCTACACCTCCACAAC	GTGACCTCTGGGTGACCCCC	-
M68	SP1_HUMAN.H11MO.0.A	-14	0.0185435	14.26	0.49193	22	ACGGCAGACCAACACTCCCCAAAAGCTACACCTCCACAAC	CCCCCCCCCGGCCCCGCCCCCC	-
M69	MNX1_HUMAN.H11MO.0.D	-4	6.68304e-06	0.00513926	0.0102361	19	AAATTGGAGTGTCATAGAAGTAGATTAATTTTCACAGGAA	TTAAGGGTTATTAAAATAG	-
M69	ZN394_HUMAN.H11MO.0.C	0	2.81027e-05	0.0216109	0.0215218	20	AAATTGGAGTGTCATAGAAGTAGATTAATTTTCACAGGAA	AGAATGGAATAGAATGGAAT	+
M69	HXC10_HUMAN.H11MO.0.D	-10	0.000203629	0.156591	0.103963	19	AAATTGGAGTGTCATAGAAGTAGATTAATTTTCACAGGAA	GTAATAAAAAAATTAAAAA	-
M69	IRX2_HUMAN.H11MO.0.D	-1	0.000410987	0.316049	0.125898	19	AAATTGGAGTGTCATAGAAGTAGATTAATTTTCACAGGAA	ACATGGGTGGGCATGTTGG	+
M69	MAF_HUMAN.H11MO.0.A	1	0.00180986	1.39178	0.346511	18	AAATTGGAGTGTCATAGAAGTAGATTAATTTTCACAGGAA	GAATCTGCTGACTCAGCAA	+
M69	GATA1_HUMAN.H11MO.0.A	-28	0.00247201	1.90097	0.419203	12	AAATTGGAGTGTCATAGAAGTAGATTAATTTTCACAGGAA	CTGGCGGGGACAGATAAGA	+
M69	FOXD3_HUMAN.H11MO.0.D	-24	0.00284327	2.18648	0.419203	15	AAATTGGAGTGTCATAGAAGTAGATTAATTTTCACAGGAA	TTTGTTTACTTAGCA	+
M69	PAX8_HUMAN.H11MO.0.D	-10	0.00301061	2.31516	0.419203	14	AAATTGGAGTGTCATAGAAGTAGATTAATTTTCACAGGAA	GTCACTGAAGCGGG	+
M69	GSX1_HUMAN.H11MO.0.D	0	0.00338675	2.60441	0.432279	15	AAATTGGAGTGTCATAGAAGTAGATTAATTTTCACAGGAA	TAATTAGTTTTTAAT	+
M69	VENTX_HUMAN.H11MO.0.D	-11	0.0042026	3.2318	0.49515	19	AAATTGGAGTGTCATAGAAGTAGATTAATTTTCACAGGAA	AATTAGAAACCAATTAGCG	-
M69	RXRA_HUMAN.H11MO.0.A	-17	0.00456271	3.50873	0.49918	20	AAATTGGAGTGTCATAGAAGTAGATTAATTTTCACAGGAA	GGGGGAGGCAGAGGTCAGAG	+
M71	MNX1_HUMAN.H11MO.0.D	-5	8.90676e-05	0.068493	0.136779	19	GAATCCACAGGTAACAAGACTTCATTGCCAGCCCTCAGAA	CTATTTTAATAACCCTTAA	+
M71	IRX2_HUMAN.H11MO.0.D	-3	0.000371829	0.285936	0.196529	19	GAATCCACAGGTAACAAGACTTCATTGCCAGCCCTCAGAA	CCAACATGCCCACCCATGT	-
M71	HXC10_HUMAN.H11MO.0.D	-10	0.000511903	0.393653	0.196529	19	GAATCCACAGGTAACAAGACTTCATTGCCAGCCCTCAGAA	TTTTTAATTTTTTTATTAC	+
M72	MNX1_HUMAN.H11MO.0.D	-6	0.000290273	0.22322	0.26335	19	GTTTTAACATTCAGATAGTACCCAGCTAGAATAAGATTTC	CTATTTTAATAACCCTTAA	+
M73	MNX1_HUMAN.H11MO.0.D	-3	0.000146538	0.112688	0.144897	19	ATAACGAGATAGTCCATCGCTAATTCAAGTAGATCTCTCA	CTATTTTAATAACCCTTAA	+
M73	IRX2_HUMAN.H11MO.0.D	-21	0.000792129	0.609147	0.406098	19	ATAACGAGATAGTCCATCGCTAATTCAAGTAGATCTCTCA	CCAACATGCCCACCCATGT	-
M74	MNX1_HUMAN.H11MO.0.D	-13	0.000274775	0.211302	0.23651	19	GTGCATTATTGATCACAATGTGTTAACCAAGCTCAGGTAT	TTAAGGGTTATTAAAATAG	-
M74	IRX2_HUMAN.H11MO.0.D	-14	0.00052526	0.403925	0.23651	19	GTGCATTATTGATCACAATGTGTTAACCAAGCTCAGGTAT	CCAACATGCCCACCCATGT	-
M74	RXRA_HUMAN.H11MO.0.A	-18	0.00135579	1.0426	0.416956	20	GTGCATTATTGATCACAATGTGTTAACCAAGCTCAGGTAT	GGGGGAGGCAGAGGTCAGAG	+
M75	MNX1_HUMAN.H11MO.0.D	-14	0.000271008	0.208405	0.338003	19	GAGTAGAAGTTCAACTCTGCACTGCAGATTCATCTGAAAA	CTATTTTAATAACCCTTAA	+
M75	IRX2_HUMAN.H11MO.0.D	-1	0.0004402	0.338514	0.338003	19	GAGTAGAAGTTCAACTCTGCACTGCAGATTCATCTGAAAA	CCAACATGCCCACCCATGT	-
M75	BRAC_HUMAN.H11MO.0.A	-20	0.00152775	1.17484	0.474985	20	GAGTAGAAGTTCAACTCTGCACTGCAGATTCATCTGAAAA	ATTTCACACCTCCCTGCTAA	-
M75	ZN394_HUMAN.H11MO.0.C	-16	0.00189029	1.45363	0.474985	20	GAGTAGAAGTTCAACTCTGCACTGCAGATTCATCTGAAAA	ATTCCATTCTATTCCATTCT	-
M75	HXC10_HUMAN.H11MO.0.D	-18	0.0020141	1.54884	0.474985	19	GAGTAGAAGTTCAACTCTGCACTGCAGATTCATCTGAAAA	GTAATAAAAAAATTAAAAA	-
M75	GATA1_HUMAN.H11MO.0.A	-28	0.00249932	1.92198	0.479768	12	GAGTAGAAGTTCAACTCTGCACTGCAGATTCATCTGAAAA	CTGGCGGGGACAGATAAGA	+
M81	MNX1_HUMAN.H11MO.0.D	-4	2.21027e-05	0.016997	0.0338316	19	AAAATGAAGAGTTTAGATGTTCCTTATGTATCTCCATATG	TTAAGGGTTATTAAAATAG	-
M81	BC11A_HUMAN.H11MO.0.A	-1	5.5058e-05	0.0423396	0.0421373	17	AAAATGAAGAGTTTAGATGTTCCTTATGTATCTCCATATG	AAAAGAGGAAGTGAAAA	+
M81	RXRA_HUMAN.H11MO.0.A	2	0.000219213	0.168575	0.111846	18	AAAATGAAGAGTTTAGATGTTCCTTATGTATCTCCATATG	GGGGGAGGCAGAGGTCAGAG	+
M81	IRX2_HUMAN.H11MO.0.D	-20	0.000665997	0.512151	0.214255	19	AAAATGAAGAGTTTAGATGTTCCTTATGTATCTCCATATG	CCAACATGCCCACCCATGT	-
M81	ZN394_HUMAN.H11MO.0.C	0	0.000819441	0.63015	0.214255	20	AAAATGAAGAGTTTAGATGTTCCTTATGTATCTCCATATG	AGAATGGAATAGAATGGAAT	+
M81	RARA_HUMAN.H11MO.0.A	2	0.00127603	0.981264	0.279022	18	AAAATGAAGAGTTTAGATGTTCCTTATGTATCTCCATATG	GGGGGATCAAGAGGTCAAGG	+
M81	HXC10_HUMAN.H11MO.0.D	-8	0.00177983	1.36869	0.340538	19	AAAATGAAGAGTTTAGATGTTCCTTATGTATCTCCATATG	GTAATAAAAAAATTAAAAA	-
M81	LYL1_HUMAN.H11MO.0.A	-1	0.00264329	2.03269	0.420731	14	AAAATGAAGAGTTTAGATGTTCCTTATGTATCTCCATATG	CAGGAAACAGCTGG	-
M81	TLX1_HUMAN.H11MO.0.D	-11	0.00318949	2.45272	0.433786	17	AAAATGAAGAGTTTAGATGTTCCTTATGTATCTCCATATG	CTGGCAAGTTGCCAAGG	+
M81	ZN667_HUMAN.H11MO.0.C	-5	0.00340079	2.61521	0.433786	19	AAAATGAAGAGTTTAGATGTTCCTTATGTATCTCCATATG	GCTGAGCTTTTAAGGCCAC	-
M81	GATA5_HUMAN.H11MO.0.D	0	0.00370371	2.84815	0.436084	17	AAAATGAAGAGTTTAGATGTTCCTTATGTATCTCCATATG	TAAGAGATAACTTAGAT	+
M83	IRX2_HUMAN.H11MO.0.D	-8	0.000226883	0.174473	0.299246	19	CAGAACATACACTTGGTTGTAGGAATCACATAAACATTTC	ACATGGGTGGGCATGTTGG	+
M83	MNX1_HUMAN.H11MO.0.D	-18	0.000696296	0.535452	0.299246	19	CAGAACATACACTTGGTTGTAGGAATCACATAAACATTTC	TTAAGGGTTATTAAAATAG	-
M83	ZN350_HUMAN.H11MO.0.C	-19	0.00116063	0.892527	0.299246	18	CAGAACATACACTTGGTTGTAGGAATCACATAAACATTTC	TAGGTCATAAAAGGACTG	-
M83	GATA2_HUMAN.H11MO.0.A	-16	0.00134066	1.03097	0.299246	19	CAGAACATACACTTGGTTGTAGGAATCACATAAACATTTC	CTGGGGGGTGGAGATAAGG	+
M83	HXC10_HUMAN.H11MO.0.D	-24	0.00134066	1.03097	0.299246	16	CAGAACATACACTTGGTTGTAGGAATCACATAAACATTTC	GTAATAAAAAAATTAAAAA	-
M83	ZN394_HUMAN.H11MO.0.C	-5	0.00150185	1.15492	0.299246	20	CAGAACATACACTTGGTTGTAGGAATCACATAAACATTTC	ATTCCATTCTATTCCATTCT	-
M83	GATA1_HUMAN.H11MO.0.A	-16	0.00170267	1.30936	0.299246	19	CAGAACATACACTTGGTTGTAGGAATCACATAAACATTTC	CTGGCGGGGACAGATAAGA	+
M83	FOXD3_HUMAN.H11MO.0.D	-17	0.00209205	1.60879	0.299246	15	CAGAACATACACTTGGTTGTAGGAATCACATAAACATTTC	TGCTAAGTAAACAAA	-
M83	AIRE_HUMAN.H11MO.0.C	-11	0.00388951	2.99103	0.405521	18	CAGAACATACACTTGGTTGTAGGAATCACATAAACATTTC	ATTGGTTTTATTGGTTAA	+
M83	RFX5_HUMAN.H11MO.0.A	-7	0.00397613	3.05764	0.405521	20	CAGAACATACACTTGGTTGTAGGAATCACATAAACATTTC	GTCAGCTGTTGCTAGGCAGA	+
M83	Z324A_HUMAN.H11MO.0.C	-2	0.00451275	3.4703	0.405521	23	CAGAACATACACTTGGTTGTAGGAATCACATAAACATTTC	TATCAAACCATCCTTTGCTGCCA	+
M83	PAX8_HUMAN.H11MO.0.D	-24	0.00598179	4.59999	0.456971	14	CAGAACATACACTTGGTTGTAGGAATCACATAAACATTTC	GTCACTGAAGCGGG	+
M83	HLTF_HUMAN.H11MO.0.D	-15	0.00598272	4.60071	0.456971	12	CAGAACATACACTTGGTTGTAGGAATCACATAAACATTTC	TTTGCAGCCCTA	-
M84	RXRA_HUMAN.H11MO.0.A	-12	2.21467e-05	0.0170308	0.0339435	20	TTCCGATTGACCCTGGGACTCTGATGTCTGAACACGCGGA	GGGGGAGGCAGAGGTCAGAG	+
M84	NR1D1_HUMAN.H11MO.0.B	-10	0.000286434	0.220268	0.129753	19	TTCCGATTGACCCTGGGACTCTGATGTCTGAACACGCGGA	CCTTCTGACCCACTTCCCT	-
M84	IRX2_HUMAN.H11MO.0.D	-21	0.000338635	0.26041	0.129753	19	TTCCGATTGACCCTGGGACTCTGATGTCTGAACACGCGGA	ACATGGGTGGGCATGTTGG	+
M84	COT2_HUMAN.H11MO.1.A	-15	0.00145878	1.1218	0.3928	17	TTCCGATTGACCCTGGGACTCTGATGTCTGAACACGCGGA	GGGGTCAAAGGTCAGGG	+
M84	MNX1_HUMAN.H11MO.0.D	-20	0.00153772	1.1825	0.3928	19	TTCCGATTGACCCTGGGACTCTGATGTCTGAACACGCGGA	TTAAGGGTTATTAAAATAG	-
M85	IRX2_HUMAN.H11MO.0.D	-19	0.000163983	0.126103	0.164702	19	ATTTGCATTACAGAGCAACAGAAGTTATACAAGGTTAAAT	ACATGGGTGGGCATGTTGG	+
M85	MNX1_HUMAN.H11MO.0.D	-15	0.00032154	0.247264	0.164702	19	ATTTGCATTACAGAGCAACAGAAGTTATACAAGGTTAAAT	TTAAGGGTTATTAAAATAG	-
M86	MNX1_HUMAN.H11MO.0.D	0	0.00015003	0.115373	0.230398	19	GAAGTCTGTCAACGAGTTGCATTGGGAAATCTGCCATTTA	CTATTTTAATAACCCTTAA	+
M86	TLX1_HUMAN.H11MO.0.D	-22	0.000617077	0.474532	0.315877	17	GAAGTCTGTCAACGAGTTGCATTGGGAAATCTGCCATTTA	CTGGCAAGTTGCCAAGG	+
M86	IRX2_HUMAN.H11MO.0.D	-20	0.000839451	0.645538	0.322282	19	GAAGTCTGTCAACGAGTTGCATTGGGAAATCTGCCATTTA	CCAACATGCCCACCCATGT	-
M87	MNX1_HUMAN.H11MO.0.D	-3	0.000179474	0.138015	0.163691	19	AACATGCTACTCATAGTGCTAGATATATCCTAACCTCTCT	TTAAGGGTTATTAAAATAG	-
M87	IRX2_HUMAN.H11MO.0.D	-19	0.000212862	0.163691	0.163691	19	AACATGCTACTCATAGTGCTAGATATATCCTAACCTCTCT	CCAACATGCCCACCCATGT	-
M88	MNX1_HUMAN.H11MO.0.D	0	0.000106781	0.0821143	0.11595	19	CCAGGAGAAACAAATTTATGTCAGTATTAGACCCTGAGCT	TTAAGGGTTATTAAAATAG	-
M88	IRX2_HUMAN.H11MO.0.D	-5	0.00015078	0.11595	0.11595	19	CCAGGAGAAACAAATTTATGTCAGTATTAGACCCTGAGCT	ACATGGGTGGGCATGTTGG	+
M91	MNX1_HUMAN.H11MO.0.D	-19	0.000421044	0.323783	0.42726	19	TGTCTGAGAGAATTCTACCTTTACGAACTGACCTCACTCC	CTATTTTAATAACCCTTAA	+
M91	NR1D1_HUMAN.H11MO.0.B	-15	0.000730586	0.561821	0.42726	19	TGTCTGAGAGAATTCTACCTTTACGAACTGACCTCACTCC	CCTTCTGACCCACTTCCCT	-
M91	IRX2_HUMAN.H11MO.0.D	-8	0.00134195	1.03196	0.42726	19	TGTCTGAGAGAATTCTACCTTTACGAACTGACCTCACTCC	CCAACATGCCCACCCATGT	-
M91	TLX1_HUMAN.H11MO.0.D	-17	0.00147133	1.13145	0.42726	17	TGTCTGAGAGAATTCTACCTTTACGAACTGACCTCACTCC	CCTTGGCAACTTGCCAG	-
M91	RXRA_HUMAN.H11MO.0.A	-1	0.00166933	1.28372	0.42726	20	TGTCTGAGAGAATTCTACCTTTACGAACTGACCTCACTCC	CTCTGACCTCTGCCTCCCCC	-
M92	MNX1_HUMAN.H11MO.0.D	-17	0.000128943	0.0991575	0.108029	19	CTTTCAGAAGGTTAGATATGTCTGAGTCTATGTAGAACAA	CTATTTTAATAACCCTTAA	+
M92	IRX2_HUMAN.H11MO.0.D	-3	0.000232905	0.179104	0.119402	19	CTTTCAGAAGGTTAGATATGTCTGAGTCTATGTAGAACAA	CCAACATGCCCACCCATGT	-
M93	MNX1_HUMAN.H11MO.0.D	-9	0.00017252	0.132668	0.25759	19	AGCATAGATGCTTGTAATTTGGCCCAATCTTGAACTACGT	CTATTTTAATAACCCTTAA	+
M93	IRX2_HUMAN.H11MO.0.D	-2	0.000502553	0.386463	0.25759	19	AGCATAGATGCTTGTAATTTGGCCCAATCTTGAACTACGT	CCAACATGCCCACCCATGT	-
M95	IRX2_HUMAN.H11MO.0.D	-19	0.000155165	0.119322	0.238284	19	CATGGGGAATTACTGTTTGGGTGAACAAAGGATGTTCTGT	ACATGGGTGGGCATGTTGG	+
M95	MNX1_HUMAN.H11MO.0.D	-14	0.000443908	0.341366	0.326692	19	CATGGGGAATTACTGTTTGGGTGAACAAAGGATGTTCTGT	TTAAGGGTTATTAAAATAG	-
M95	ZN394_HUMAN.H11MO.0.C	-18	0.000850938	0.654371	0.326692	20	CATGGGGAATTACTGTTTGGGTGAACAAAGGATGTTCTGT	AGAATGGAATAGAATGGAAT	+
M95	RXRA_HUMAN.H11MO.0.A	-18	0.0011369	0.874279	0.349184	20	CATGGGGAATTACTGTTTGGGTGAACAAAGGATGTTCTGT	GGGGGAGGCAGAGGTCAGAG	+
M95	BRAC_HUMAN.H11MO.0.A	-9	0.00186479	1.43402	0.477287	20	CATGGGGAATTACTGTTTGGGTGAACAAAGGATGTTCTGT	TTAGCAGGGAGGTGTGAAAT	+
M96	ZBT7A_HUMAN.H11MO.0.A	-13	0.000300522	0.231101	0.189533	9	AGCTAAGCACAAGTAGGGGCTGCTGAAAACCAGCAGAGTC	GGGGGTCTC	+
M96	RXRA_HUMAN.H11MO.0.A	-4	0.0005307	0.408108	0.189533	20	AGCTAAGCACAAGTAGGGGCTGCTGAAAACCAGCAGAGTC	GGGGGAGGCAGAGGTCAGAG	+
M96	SP4_HUMAN.H11MO.0.A	-7	0.000808677	0.621872	0.189533	20	AGCTAAGCACAAGTAGGGGCTGCTGAAAACCAGCAGAGTC	GGGAAGGGGGCGGGGCCGGG	+
M96	ZBT17_HUMAN.H11MO.0.A	-8	0.000820842	0.631227	0.189533	19	AGCTAAGCACAAGTAGGGGCTGCTGAAAACCAGCAGAGTC	GAGGGTGGGGGAGGGGAAG	+
M96	Z324A_HUMAN.H11MO.0.C	-6	0.000833521	0.640977	0.189533	23	AGCTAAGCACAAGTAGGGGCTGCTGAAAACCAGCAGAGTC	TGGCAGCAAAGGATGGTTTGATA	-
M96	LYL1_HUMAN.H11MO.0.A	-12	0.000851244	0.654606	0.189533	14	AGCTAAGCACAAGTAGGGGCTGCTGAAAACCAGCAGAGTC	CAGGAAACAGCTGG	-
M96	MZF1_HUMAN.H11MO.0.B	-11	0.000916511	0.704797	0.189533	13	AGCTAAGCACAAGTAGGGGCTGCTGAAAACCAGCAGAGTC	GGAGGGGATTGGG	+
M96	TAF1_HUMAN.H11MO.0.A	-9	0.00111224	0.855316	0.189533	16	AGCTAAGCACAAGTAGGGGCTGCTGAAAACCAGCAGAGTC	AAGATGGCGGCGGCGG	+
M96	OLIG2_HUMAN.H11MO.0.B	-8	0.0013961	1.0736	0.189533	18	AGCTAAGCACAAGTAGGGGCTGCTGAAAACCAGCAGAGTC	CAGAAGGGAAACAGCTGG	-
M96	PLAG1_HUMAN.H11MO.0.D	-2	0.00148728	1.14372	0.189533	17	AGCTAAGCACAAGTAGGGGCTGCTGAAAACCAGCAGAGTC	GGGGGCATCAGGAGGGG	+
M96	EGR1_HUMAN.H11MO.0.A	-8	0.00160093	1.23112	0.189533	17	AGCTAAGCACAAGTAGGGGCTGCTGAAAACCAGCAGAGTC	GAGGGCGTGGGCGGGGG	+
M96	ZN394_HUMAN.H11MO.0.C	-9	0.00182454	1.40307	0.189533	20	AGCTAAGCACAAGTAGGGGCTGCTGAAAACCAGCAGAGTC	AGAATGGAATAGAATGGAAT	+
M96	PROX1_HUMAN.H11MO.0.D	-10	0.00185308	1.42502	0.189533	17	AGCTAAGCACAAGTAGGGGCTGCTGAAAACCAGCAGAGTC	GGGTAAGGCGGGTTGGG	+
M96	VEZF1_HUMAN.H11MO.0.C	-6	0.00198957	1.52998	0.189533	22	AGCTAAGCACAAGTAGGGGCTGCTGAAAACCAGCAGAGTC	GGGGAGGGGGGAGGGGGAGGGG	+
M96	HESX1_HUMAN.H11MO.0.D	-13	0.002031	1.56184	0.189533	16	AGCTAAGCACAAGTAGGGGCTGCTGAAAACCAGCAGAGTC	ATCCGGCACGTGGCCT	+
M96	SRBP2_HUMAN.H11MO.0.B	-12	0.00203756	1.56688	0.189533	13	AGCTAAGCACAAGTAGGGGCTGCTGAAAACCAGCAGAGTC	GGGTGGGGTGAGG	+
M96	PATZ1_HUMAN.H11MO.0.C	-9	0.00225292	1.73249	0.189533	22	AGCTAAGCACAAGTAGGGGCTGCTGAAAACCAGCAGAGTC	GGGGAGGGGGCGGGGGGGGAGG	+
M96	MAZ_HUMAN.H11MO.0.A	-14	0.00239659	1.84297	0.189533	22	AGCTAAGCACAAGTAGGGGCTGCTGAAAACCAGCAGAGTC	GGGGGAGGGGGGGGGGGGGGGG	+
M96	PTF1A_HUMAN.H11MO.0.B	-8	0.00246022	1.89191	0.189533	18	AGCTAAGCACAAGTAGGGGCTGCTGAAAACCAGCAGAGTC	GGGAAAGGGGGCAGCTGG	-
M96	ZN816_HUMAN.H11MO.1.C	-11	0.00253664	1.95068	0.189533	14	AGCTAAGCACAAGTAGGGGCTGCTGAAAACCAGCAGAGTC	AAGGGGGACATGCA	+
M96	RARG_HUMAN.H11MO.0.B	-15	0.00347032	2.66867	0.20845	18	AGCTAAGCACAAGTAGGGGCTGCTGAAAACCAGCAGAGTC	AGGTCAGAGTGACCTGGG	+
M96	THB_HUMAN.H11MO.0.C	-4	0.00352032	2.70713	0.20845	17	AGCTAAGCACAAGTAGGGGCTGCTGAAAACCAGCAGAGTC	GAGGTCAGGTCAGGTCA	+
M96	ZN467_HUMAN.H11MO.0.C	-15	0.00367124	2.82319	0.20845	22	AGCTAAGCACAAGTAGGGGCTGCTGAAAACCAGCAGAGTC	GGGGAGGGGAGGGGGGGGGGGG	+
M96	NR1H4_HUMAN.H11MO.0.B	-15	0.00372368	2.86351	0.20845	19	AGCTAAGCACAAGTAGGGGCTGCTGAAAACCAGCAGAGTC	GGGGTCAATGACCCCGAGG	+
M96	MYOD1_HUMAN.H11MO.0.A	-11	0.0038064	2.92712	0.20845	15	AGCTAAGCACAAGTAGGGGCTGCTGAAAACCAGCAGAGTC	GGCAGGAACAGCTGC	-
M96	IRX2_HUMAN.H11MO.0.D	-8	0.00397554	3.05719	0.20845	19	AGCTAAGCACAAGTAGGGGCTGCTGAAAACCAGCAGAGTC	ACATGGGTGGGCATGTTGG	+
M96	NR1D1_HUMAN.H11MO.0.B	-7	0.00397554	3.05719	0.20845	19	AGCTAAGCACAAGTAGGGGCTGCTGAAAACCAGCAGAGTC	AGGGAAGTGGGTCAGAAGG	+
M96	ZN667_HUMAN.H11MO.0.C	-21	0.00397554	3.05719	0.20845	19	AGCTAAGCACAAGTAGGGGCTGCTGAAAACCAGCAGAGTC	GCTGAGCTTTTAAGGCCAC	-
M96	HAND1_HUMAN.H11MO.0.D	-23	0.00404525	3.1108	0.20845	17	AGCTAAGCACAAGTAGGGGCTGCTGAAAACCAGCAGAGTC	TGACAAAAACCAGACCC	-
M96	SPIC_HUMAN.H11MO.0.D	-9	0.0046936	3.60938	0.233797	13	AGCTAAGCACAAGTAGGGGCTGCTGAAAACCAGCAGAGTC	GAGGAAGGGGAGG	+
M96	MAFA_HUMAN.H11MO.0.D	-24	0.00525792	4.04334	0.253459	16	AGCTAAGCACAAGTAGGGGCTGCTGAAAACCAGCAGAGTC	CGAAGGCTGCGGGGTCAGCAC	-
M96	KLF6_HUMAN.H11MO.0.A	-6	0.0054916	4.22304	0.256451	19	AGCTAAGCACAAGTAGGGGCTGCTGAAAACCAGCAGAGTC	GGAAGGGCGGGGCCGGGGG	+
M96	ZN341_HUMAN.H11MO.0.C	-1	0.00625208	4.80785	0.283117	22	AGCTAAGCACAAGTAGGGGCTGCTGAAAACCAGCAGAGTC	GGGGGGGGGGGGAGGGAAGAGC	+
M96	MYBA_HUMAN.H11MO.0.D	-14	0.00670509	5.15621	0.288793	15	AGCTAAGCACAAGTAGGGGCTGCTGAAAACCAGCAGAGTC	AGTGGCAGTTGGAGA	+
M96	MYB_HUMAN.H11MO.0.A	-14	0.00676393	5.20146	0.288793	12	AGCTAAGCACAAGTAGGGGCTGCTGAAAACCAGCAGAGTC	GGTGGCAGTTGG	+
M96	THA_HUMAN.H11MO.0.C	-5	0.00696305	5.35458	0.289036	17	AGCTAAGCACAAGTAGGGGCTGCTGAAAACCAGCAGAGTC	GGGTCACTTCAGGTCAG	+
M96	SP3_HUMAN.H11MO.0.B	-10	0.00830939	6.38992	0.329419	20	AGCTAAGCACAAGTAGGGGCTGCTGAAAACCAGCAGAGTC	GGGGGGGGGCGGGGCCGGGG	+
M96	COT1_HUMAN.H11MO.1.C	-11	0.00837679	6.44175	0.329419	13	AGCTAAGCACAAGTAGGGGCTGCTGAAAACCAGCAGAGTC	GCAGAGGTCAGGG	+
M96	EGR2_HUMAN.H11MO.1.A	-9	0.008895	6.84026	0.340829	16	AGCTAAGCACAAGTAGGGGCTGCTGAAAACCAGCAGAGTC	GGGGCGTGGGCGGGGG	+
M96	COT1_HUMAN.H11MO.0.C	-7	0.0103244	7.93947	0.354361	17	AGCTAAGCACAAGTAGGGGCTGCTGAAAACCAGCAGAGTC	GGGGTCAGAGGTCAGGG	+
M96	RORA_HUMAN.H11MO.0.C	-11	0.0103488	7.95822	0.354361	13	AGCTAAGCACAAGTAGGGGCTGCTGAAAACCAGCAGAGTC	AACTAGGTCAGGG	+
M96	FLI1_HUMAN.H11MO.0.A	-9	0.0105595	8.12024	0.354361	18	AGCTAAGCACAAGTAGGGGCTGCTGAAAACCAGCAGAGTC	GGAGGAAGGAAGGAGGGA	+
M96	ZFX_HUMAN.H11MO.0.A	-13	0.0106976	8.22643	0.354361	10	AGCTAAGCACAAGTAGGGGCTGCTGAAAACCAGCAGAGTC	CGGGGCCTGG	-
M96	TAL1_HUMAN.H11MO.1.A	-12	0.0108119	8.31436	0.354361	15	AGCTAAGCACAAGTAGGGGCTGCTGAAAACCAGCAGAGTC	CAGGAAGCAGATGTG	+
M96	SP4_HUMAN.H11MO.1.A	-11	0.0108544	8.34702	0.354361	16	AGCTAAGCACAAGTAGGGGCTGCTGAAAACCAGCAGAGTC	GGAGGGGGCGGGGCCG	+
M96	KLF3_HUMAN.H11MO.0.B	-9	0.0109081	8.38831	0.354361	19	AGCTAAGCACAAGTAGGGGCTGCTGAAAACCAGCAGAGTC	GGGGAGGGGCGGGGCCGGG	+
M96	ZN350_HUMAN.H11MO.1.D	-14	0.0115474	8.87995	0.367148	24	AGCTAAGCACAAGTAGGGGCTGCTGAAAACCAGCAGAGTC	ACGGGGCGCAGGGATTTGTTGCCC	+
M96	SP2_HUMAN.H11MO.0.A	-4	0.0123658	9.50927	0.369135	22	AGCTAAGCACAAGTAGGGGCTGCTGAAAACCAGCAGAGTC	GGGGGGGGGGCGGGGCCGGGGG	+
M96	ZNF85_HUMAN.H11MO.0.C	-11	0.0125799	9.67391	0.369135	20	AGCTAAGCACAAGTAGGGGCTGCTGAAAACCAGCAGAGTC	ATAGAAAACTGAAGTAATCT	+
M96	ZN563_HUMAN.H11MO.0.C	-16	0.012639	9.7194	0.369135	21	AGCTAAGCACAAGTAGGGGCTGCTGAAAACCAGCAGAGTC	GGGATCCTCACTGGCAGCTGC	+
M96	RARG_HUMAN.H11MO.1.B	-14	0.0130076	10.0028	0.369135	8	AGCTAAGCACAAGTAGGGGCTGCTGAAAACCAGCAGAGTC	GAGGTCAG	+
M96	ZN740_HUMAN.H11MO.0.D	-12	0.013092	10.0677	0.369135	14	AGCTAAGCACAAGTAGGGGCTGCTGAAAACCAGCAGAGTC	GGGGGGGGGGTGGG	+
M96	ASCL1_HUMAN.H11MO.0.A	-14	0.013092	10.0677	0.369135	14	AGCTAAGCACAAGTAGGGGCTGCTGAAAACCAGCAGAGTC	GGGAGCAGGTGCAG	-
M96	COT2_HUMAN.H11MO.0.A	-12	0.0136516	10.4981	0.37743	13	AGCTAAGCACAAGTAGGGGCTGCTGAAAACCAGCAGAGTC	CAAAGGTCAGAGG	+
M96	ZBT48_HUMAN.H11MO.0.C	-12	0.0138913	10.6824	0.37743	12	AGCTAAGCACAAGTAGGGGCTGCTGAAAACCAGCAGAGTC	TTAGGGACCGTG	+
M96	MNX1_HUMAN.H11MO.0.D	-12	0.0147371	11.3328	0.393259	19	AGCTAAGCACAAGTAGGGGCTGCTGAAAACCAGCAGAGTC	TTAAGGGTTATTAAAATAG	-
M96	ESR2_HUMAN.H11MO.0.A	-14	0.0150582	11.5798	0.394724	15	AGCTAAGCACAAGTAGGGGCTGCTGAAAACCAGCAGAGTC	AGGTCAGGGTGACCT	-
M96	NR1H4_HUMAN.H11MO.1.B	-15	0.0153667	11.817	0.394724	8	AGCTAAGCACAAGTAGGGGCTGCTGAAAACCAGCAGAGTC	AGGTCAGT	+
M96	REL_HUMAN.H11MO.0.B	-11	0.0160736	12.3606	0.394724	15	AGCTAAGCACAAGTAGGGGCTGCTGAAAACCAGCAGAGTC	TGAAGGGAAATTCCA	+
M96	ZN148_HUMAN.H11MO.0.D	-9	0.0160736	12.3606	0.394724	15	AGCTAAGCACAAGTAGGGGCTGCTGAAAACCAGCAGAGTC	GGGGTGGGGGAGGGG	+
M96	RARA_HUMAN.H11MO.2.A	-15	0.0161127	12.3907	0.394724	17	AGCTAAGCACAAGTAGGGGCTGCTGAAAACCAGCAGAGTC	AGGTCACCGAGAGGTCA	+
M96	RXRA_HUMAN.H11MO.1.A	-12	0.016857	12.9631	0.399849	10	AGCTAAGCACAAGTAGGGGCTGCTGAAAACCAGCAGAGTC	CAGAGGTCAG	+
M96	SALL4_HUMAN.H11MO.0.B	-12	0.016857	12.9631	0.399849	10	AGCTAAGCACAAGTAGGGGCTGCTGAAAACCAGCAGAGTC	GGAGGGTGGG	+
M96	EGR2_HUMAN.H11MO.0.A	-6	0.0172993	13.3032	0.403927	18	AGCTAAGCACAAGTAGGGGCTGCTGAAAACCAGCAGAGTC	GGGGGGGTGTGGGAGGGG	+
M96	ZN554_HUMAN.H11MO.0.C	-12	0.0177725	13.6671	0.408593	20	AGCTAAGCACAAGTAGGGGCTGCTGAAAACCAGCAGAGTC	GCTGAGCCATGTGGGGTGCT	+
M96	SRF_HUMAN.H11MO.0.A	-3	0.0195128	15.0053	0.436922	18	AGCTAAGCACAAGTAGGGGCTGCTGAAAACCAGCAGAGTC	CATGCCCATATAAGGCAA	-
M96	THAP1_HUMAN.H11MO.0.C	1	0.0201942	15.5294	0.436922	21	AGCTAAGCACAAGTAGGGGCTGCTGAAAACCAGCAGAGTC	GCCCGCAGCCAAGATGGCGGCG	-
M96	COT2_HUMAN.H11MO.1.A	-7	0.0206342	15.8677	0.436922	17	AGCTAAGCACAAGTAGGGGCTGCTGAAAACCAGCAGAGTC	GGGGTCAAAGGTCAGGG	+
M96	VEZF1_HUMAN.H11MO.1.C	-11	0.0210238	16.1673	0.436922	12	AGCTAAGCACAAGTAGGGGCTGCTGAAAACCAGCAGAGTC	AGAGGGAGGGGG	+
M96	SMAD3_HUMAN.H11MO.0.B	-12	0.0210238	16.1673	0.436922	12	AGCTAAGCACAAGTAGGGGCTGCTGAAAACCAGCAGAGTC	CAGGTGACAGAG	-
M96	ZN320_HUMAN.H11MO.0.C	-5	0.0210514	16.1885	0.436922	20	AGCTAAGCACAAGTAGGGGCTGCTGAAAACCAGCAGAGTC	GTGGGACCAGGGGGCCAGTG	+
M96	BC11A_HUMAN.H11MO.0.A	-9	0.0219328	16.8664	0.444721	17	AGCTAAGCACAAGTAGGGGCTGCTGAAAACCAGCAGAGTC	AAAAGAGGAAGTGAAAA	+
M96	ESR1_HUMAN.H11MO.1.A	-13	0.0226291	17.4017	0.444947	10	AGCTAAGCACAAGTAGGGGCTGCTGAAAACCAGCAGAGTC	CAAGGTCACC	+
M96	RARA_HUMAN.H11MO.1.A	-14	0.0226291	17.4017	0.444947	10	AGCTAAGCACAAGTAGGGGCTGCTGAAAACCAGCAGAGTC	AAGGTCAGGG	+
M96	MAFF_HUMAN.H11MO.0.B	-26	0.0233221	17.9347	0.452618	14	AGCTAAGCACAAGTAGGGGCTGCTGAAAACCAGCAGAGTC	AAAAATGCTGACTCAGCA	-
M96	CTCFL_HUMAN.H11MO.0.A	-7	0.0247565	19.0378	0.460579	17	AGCTAAGCACAAGTAGGGGCTGCTGAAAACCAGCAGAGTC	GCCGCCAGGGGGCGCCG	+
M96	E2F6_HUMAN.H11MO.0.A	-15	0.0249445	19.1824	0.460579	13	AGCTAAGCACAAGTAGGGGCTGCTGAAAACCAGCAGAGTC	GGGGCGGGAAGGG	+
M96	ZN382_HUMAN.H11MO.0.C	-12	0.0249652	19.1982	0.460579	22	AGCTAAGCACAAGTAGGGGCTGCTGAAAACCAGCAGAGTC	GTAGGGTCTGTAGTGATGTCTC	+
M96	ZIC1_HUMAN.H11MO.0.B	-14	0.0259385	19.9467	0.472701	9	AGCTAAGCACAAGTAGGGGCTGCTGAAAACCAGCAGAGTC	GGGGTGGTC	+
M96	ZN263_HUMAN.H11MO.0.A	-16	0.0277698	21.355	0.494024	20	AGCTAAGCACAAGTAGGGGCTGCTGAAAACCAGCAGAGTC	GGGAGGAGGGAGAGGAGGAG	+
M96	RARG_HUMAN.H11MO.2.D	-22	0.0277698	21.355	0.494024	18	AGCTAAGCACAAGTAGGGGCTGCTGAAAACCAGCAGAGTC	GTGACCTCTGGGTGACCCCC	-
M97	MNX1_HUMAN.H11MO.0.D	-13	2.99882e-05	0.0230609	0.0461218	19	GACATCAGTCCAAATTATTTGAGAACCCTGCAACTAGTCT	CTATTTTAATAACCCTTAA	+
M97	IRX2_HUMAN.H11MO.0.D	-21	0.000469036	0.360689	0.288681	19	GACATCAGTCCAAATTATTTGAGAACCCTGCAACTAGTCT	CCAACATGCCCACCCATGT	-
M98	MNX1_HUMAN.H11MO.0.D	-11	0.000160967	0.123784	0.123784	19	AACAGAAGCCCTTTTGAAGTGCGTCCTAAAGTTAAACACG	CTATTTTAATAACCCTTAA	+
M98	IRX2_HUMAN.H11MO.0.D	-3	0.000937114	0.720641	0.388688	19	AACAGAAGCCCTTTTGAAGTGCGTCCTAAAGTTAAACACG	CCAACATGCCCACCCATGT	-
M99	MNX1_HUMAN.H11MO.0.D	-1	8.43151e-05	0.0648383	0.129566	19	GAACGTTGTATTGCAAATGAACAGGATACCTTTCTCGGCA	TTAAGGGTTATTAAAATAG	-
M99	ZN394_HUMAN.H11MO.0.C	-7	0.000200718	0.154352	0.143904	20	GAACGTTGTATTGCAAATGAACAGGATACCTTTCTCGGCA	AGAATGGAATAGAATGGAAT	+
M99	IRX2_HUMAN.H11MO.0.D	-19	0.000280937	0.21604	0.143904	19	GAACGTTGTATTGCAAATGAACAGGATACCTTTCTCGGCA	CCAACATGCCCACCCATGT	-
M99	BRAC_HUMAN.H11MO.0.A	-5	0.00173092	1.33108	0.474008	20	GAACGTTGTATTGCAAATGAACAGGATACCTTTCTCGGCA	TTAGCAGGGAGGTGTGAAAT	+
M100	MNX1_HUMAN.H11MO.0.D	-19	0.000297346	0.228659	0.132612	19	CAGAATGCTCCAAGTAAATGGATAGAGTTAGCCCAGTAAG	CTATTTTAATAACCCTTAA	+
M100	IRX2_HUMAN.H11MO.0.D	-6	0.000409421	0.314845	0.132612	19	CAGAATGCTCCAAGTAAATGGATAGAGTTAGCCCAGTAAG	CCAACATGCCCACCCATGT	-
M100	ZN394_HUMAN.H11MO.0.C	-8	0.000473801	0.364353	0.132612	20	CAGAATGCTCCAAGTAAATGGATAGAGTTAGCCCAGTAAG	AGAATGGAATAGAATGGAAT	+
M100	TLX1_HUMAN.H11MO.0.D	-20	0.000515329	0.396288	0.132612	17	CAGAATGCTCCAAGTAAATGGATAGAGTTAGCCCAGTAAG	CTGGCAAGTTGCCAAGG	+
M100	FOXD3_HUMAN.H11MO.0.D	-20	0.000724233	0.556935	0.157984	15	CAGAATGCTCCAAGTAAATGGATAGAGTTAGCCCAGTAAG	TGCTAAGTAAACAAA	-
M100	NR1H3_HUMAN.H11MO.0.B	-17	0.000823547	0.633308	0.157984	19	CAGAATGCTCCAAGTAAATGGATAGAGTTAGCCCAGTAAG	TGACCTGCAGTGACCTCTG	-
M101	IRX2_HUMAN.H11MO.0.D	-6	0.000109027	0.0838416	0.137884	19	ATCAGGCCCTCACAGTGATACGCCCCGTGTACTTAGCGAT	CCAACATGCCCACCCATGT	-
M101	HME2_HUMAN.H11MO.0.D	-27	0.000179457	0.138003	0.137884	11	ATCAGGCCCTCACAGTGATACGCCCCGTGTACTTAGCGAT	GGTAATTAGGG	+
M102	IRX2_HUMAN.H11MO.0.D	-21	5.20898e-05	0.040057	0.0775569	19	GCCTTTGAATTAAACCCTAGCTTATCATGAAAATCCAGGA	CCAACATGCCCACCCATGT	-
M102	MNX1_HUMAN.H11MO.0.D	-1	0.000138749	0.106698	0.0775569	19	GCCTTTGAATTAAACCCTAGCTTATCATGAAAATCCAGGA	CTATTTTAATAACCCTTAA	+
M103	MNX1_HUMAN.H11MO.0.D	-16	0.000132603	0.101972	0.125574	19	AAGTGGTCTTCCTCGCAGAGATCAAAGGCCTTGGAATTGC	CTATTTTAATAACCCTTAA	+
M103	ZN214_HUMAN.H11MO.0.C	-18	0.000164079	0.126177	0.125574	22	AAGTGGTCTTCCTCGCAGAGATCAAAGGCCTTGGAATTGC	TCATCAAAGGCCTCAAAAAGGA	-
M103	PO3F3_HUMAN.H11MO.0.D	-8	0.000627388	0.482461	0.188621	17	AAGTGGTCTTCCTCGCAGAGATCAAAGGCCTTGGAATTGC	AAATTTGCATAATTTAT	-
M103	NR1D1_HUMAN.H11MO.0.B	-7	0.000663289	0.510069	0.188621	19	AAGTGGTCTTCCTCGCAGAGATCAAAGGCCTTGGAATTGC	CCTTCTGACCCACTTCCCT	-
M103	TLX1_HUMAN.H11MO.0.D	-11	0.000739373	0.568578	0.188621	17	AAGTGGTCTTCCTCGCAGAGATCAAAGGCCTTGGAATTGC	CTGGCAAGTTGCCAAGG	+
M103	HXC10_HUMAN.H11MO.0.D	-8	0.000899428	0.69166	0.191515	19	AAGTGGTCTTCCTCGCAGAGATCAAAGGCCTTGGAATTGC	GTAATAAAAAAATTAAAAA	-
M103	IRX2_HUMAN.H11MO.0.D	-15	0.00112608	0.865952	0.191515	19	AAGTGGTCTTCCTCGCAGAGATCAAAGGCCTTGGAATTGC	CCAACATGCCCACCCATGT	-
M103	FOXD3_HUMAN.H11MO.0.D	-8	0.00138763	1.06708	0.212397	15	AAGTGGTCTTCCTCGCAGAGATCAAAGGCCTTGGAATTGC	TGCTAAGTAAACAAA	-
M103	RXRA_HUMAN.H11MO.0.A	-7	0.00163926	1.26059	0.228104	20	AAGTGGTCTTCCTCGCAGAGATCAAAGGCCTTGGAATTGC	GGGGGAGGCAGAGGTCAGAG	+
M103	GATA1_HUMAN.H11MO.0.A	-7	0.00232928	1.79122	0.29711	19	AAGTGGTCTTCCTCGCAGAGATCAAAGGCCTTGGAATTGC	CTGGCGGGGACAGATAAGA	+
M103	ZN563_HUMAN.H11MO.0.C	-5	0.00298339	2.29423	0.351272	21	AAGTGGTCTTCCTCGCAGAGATCAAAGGCCTTGGAATTGC	GGGATCCTCACTGGCAGCTGC	+
M103	NFIC_HUMAN.H11MO.0.A	-10	0.0037618	2.89282	0.411287	17	AAGTGGTCTTCCTCGCAGAGATCAAAGGCCTTGGAATTGC	CTTGGCAGGGAGCCAAG	-
M103	ZN394_HUMAN.H11MO.0.C	-16	0.00455418	3.50217	0.464725	20	AAGTGGTCTTCCTCGCAGAGATCAAAGGCCTTGGAATTGC	AGAATGGAATAGAATGGAAT	+
M105	HXC10_HUMAN.H11MO.0.D	-7	0.000126723	0.0974501	0.0971756	19	AAACGTAGAAAAAAAATTCATCTTATCTCCTCCACATTCC	GTAATAAAAAAATTAAAAA	-
M105	MNX1_HUMAN.H11MO.0.D	1	0.000126723	0.0974501	0.0971756	18	AAACGTAGAAAAAAAATTCATCTTATCTCCTCCACATTCC	TTAAGGGTTATTAAAATAG	-
M105	ZN394_HUMAN.H11MO.0.C	-6	0.00114997	0.88433	0.44092	20	AAACGTAGAAAAAAAATTCATCTTATCTCCTCCACATTCC	AGAATGGAATAGAATGGAAT	+
M106	MNX1_HUMAN.H11MO.0.D	-4	0.000417711	0.32122	0.294179	19	GTCAATCTCAGCTATACTCTCGTTCAGTTGCGTTGACACC	CTATTTTAATAACCCTTAA	+
M106	IRX2_HUMAN.H11MO.0.D	-10	0.000573937	0.441358	0.294179	19	GTCAATCTCAGCTATACTCTCGTTCAGTTGCGTTGACACC	CCAACATGCCCACCCATGT	-
M106	GATA1_HUMAN.H11MO.0.A	8	0.00143645	1.10463	0.441761	11	GTCAATCTCAGCTATACTCTCGTTCAGTTGCGTTGACACC	TCTTATCTGTCCCCGCCAG	-
M107	MNX1_HUMAN.H11MO.0.D	-20	0.000189523	0.145743	0.195403	19	AGATAACTATTAGCGCACATAATTTTTCCACATCATACTA	CTATTTTAATAACCCTTAA	+
M107	SPIC_HUMAN.H11MO.0.D	-24	0.000254152	0.195443	0.195403	13	AGATAACTATTAGCGCACATAATTTTTCCACATCATACTA	CCTCCCCTTCCTC	-
M107	IRX2_HUMAN.H11MO.0.D	-5	0.000548189	0.421558	0.210736	19	AGATAACTATTAGCGCACATAATTTTTCCACATCATACTA	CCAACATGCCCACCCATGT	-
M108	MNX1_HUMAN.H11MO.0.D	-14	5.22367e-05	0.04017	0.0757233	19	GCATGACGTCGTACCTCACTGAAATAAGAGACAGTGAAGA	TTAAGGGTTATTAAAATAG	-
M108	ZN394_HUMAN.H11MO.0.C	-20	0.000138881	0.1068	0.0757233	20	GCATGACGTCGTACCTCACTGAAATAAGAGACAGTGAAGA	AGAATGGAATAGAATGGAAT	+
M108	BC11A_HUMAN.H11MO.0.A	-23	0.000149038	0.11461	0.0757233	17	GCATGACGTCGTACCTCACTGAAATAAGAGACAGTGAAGA	AAAAGAGGAAGTGAAAA	+
M108	IRX2_HUMAN.H11MO.0.D	-5	0.00030616	0.235437	0.101514	19	GCATGACGTCGTACCTCACTGAAATAAGAGACAGTGAAGA	ACATGGGTGGGCATGTTGG	+
M108	RXRA_HUMAN.H11MO.0.A	-21	0.000763634	0.587234	0.193994	19	GCATGACGTCGTACCTCACTGAAATAAGAGACAGTGAAGA	GGGGGAGGCAGAGGTCAGAG	+
M108	BRAC_HUMAN.H11MO.0.A	-12	0.00120653	0.92782	0.248791	20	GCATGACGTCGTACCTCACTGAAATAAGAGACAGTGAAGA	TTAGCAGGGAGGTGTGAAAT	+
M108	SPIC_HUMAN.H11MO.0.D	-27	0.00143637	1.10457	0.248791	13	GCATGACGTCGTACCTCACTGAAATAAGAGACAGTGAAGA	GAGGAAGGGGAGG	+
M108	ZN341_HUMAN.H11MO.0.C	-20	0.00163223	1.25518	0.248791	20	GCATGACGTCGTACCTCACTGAAATAAGAGACAGTGAAGA	GGGGGGGGGGGGAGGGAAGAGC	+
M108	TLX1_HUMAN.H11MO.0.D	0	0.00220938	1.69902	0.284362	17	GCATGACGTCGTACCTCACTGAAATAAGAGACAGTGAAGA	CCTTGGCAACTTGCCAG	-
M108	PAX2_HUMAN.H11MO.0.D	-6	0.00223872	1.72157	0.284362	18	GCATGACGTCGTACCTCACTGAAATAAGAGACAGTGAAGA	TGTCACGCATGACTGAAC	-
M108	ZN350_HUMAN.H11MO.0.C	-18	0.00303752	2.33586	0.350154	18	GCATGACGTCGTACCTCACTGAAATAAGAGACAGTGAAGA	TAGGTCATAAAAGGACTG	-
M108	ZN713_HUMAN.H11MO.0.D	-21	0.00321612	2.4732	0.350154	19	GCATGACGTCGTACCTCACTGAAATAAGAGACAGTGAAGA	ATAGAAAAAAGACATGAAA	+
M108	RARA_HUMAN.H11MO.0.A	-28	0.00358466	2.75661	0.36426	12	GCATGACGTCGTACCTCACTGAAATAAGAGACAGTGAAGA	GGGGGATCAAGAGGTCAAGG	+
M108	TBX21_HUMAN.H11MO.0.A	-25	0.00531134	4.08442	0.414854	13	GCATGACGTCGTACCTCACTGAAATAAGAGACAGTGAAGA	GTGGAGGTGTGAA	+
M108	FOXD3_HUMAN.H11MO.0.D	-18	0.00549143	4.22291	0.414854	15	GCATGACGTCGTACCTCACTGAAATAAGAGACAGTGAAGA	TGCTAAGTAAACAAA	-
M108	RARG_HUMAN.H11MO.2.D	-10	0.00580585	4.4647	0.414854	20	GCATGACGTCGTACCTCACTGAAATAAGAGACAGTGAAGA	GGGGGTCACCCAGAGGTCAC	+
M108	RARG_HUMAN.H11MO.0.B	6	0.00589897	4.53631	0.414854	12	GCATGACGTCGTACCTCACTGAAATAAGAGACAGTGAAGA	AGGTCAGAGTGACCTGGG	+
M108	HME2_HUMAN.H11MO.0.D	-19	0.00598775	4.60458	0.414854	11	GCATGACGTCGTACCTCACTGAAATAAGAGACAGTGAAGA	GGTAATTAGGG	+
M108	HXC10_HUMAN.H11MO.0.D	-14	0.00654055	5.02968	0.421939	19	GCATGACGTCGTACCTCACTGAAATAAGAGACAGTGAAGA	GTAATAAAAAAATTAAAAA	-
M109	FOXO6_HUMAN.H11MO.0.D	-6	0.000174607	0.134273	0.125128	13	GTAGTCACGTAAACAAATGTAAAGCCATCATAAATTAAAA	ACGTAAACAAGTT	-
M109	FOXO4_HUMAN.H11MO.0.C	-7	0.0003106	0.238851	0.125128	9	GTAGTCACGTAAACAAATGTAAAGCCATCATAAATTAAAA	AATAAACAA	-
M109	TFE3_HUMAN.H11MO.0.B	-2	0.000314411	0.241782	0.125128	10	GTAGTCACGTAAACAAATGTAAAGCCATCATAAATTAAAA	GGTCACGTGA	+
M109	TFEB_HUMAN.H11MO.0.C	-2	0.000334356	0.25712	0.125128	9	GTAGTCACGTAAACAAATGTAAAGCCATCATAAATTAAAA	GGTCACGTG	+
M109	HXA10_HUMAN.H11MO.0.C	-27	0.00094728	0.728458	0.173494	12	GTAGTCACGTAAACAAATGTAAAGCCATCATAAATTAAAA	TCATAAATCATC	-
M109	FOXO3_HUMAN.H11MO.0.B	-7	0.000972891	0.748153	0.173494	10	GTAGTCACGTAAACAAATGTAAAGCCATCATAAATTAAAA	TGTAAACAAG	-
M109	HXB7_HUMAN.H11MO.0.C	-28	0.000972891	0.748153	0.173494	10	GTAGTCACGTAAACAAATGTAAAGCCATCATAAATTAAAA	CATTAATCAA	-
M109	FOXP2_HUMAN.H11MO.0.C	-7	0.00103997	0.799739	0.173494	9	GTAGTCACGTAAACAAATGTAAAGCCATCATAAATTAAAA	TGTAAACAG	-
M109	HXB8_HUMAN.H11MO.0.C	-27	0.00104309	0.802136	0.173494	11	GTAGTCACGTAAACAAATGTAAAGCCATCATAAATTAAAA	GCATTAATCAA	-
M109	CR3L2_HUMAN.H11MO.0.D	-2	0.00116485	0.895767	0.17437	13	GTAGTCACGTAAACAAATGTAAAGCCATCATAAATTAAAA	TGCCACGTCATCA	-
M109	OZF_HUMAN.H11MO.0.C	-9	0.00137183	1.05494	0.184002	24	GTAGTCACGTAAACAAATGTAAAGCCATCATAAATTAAAA	TGGAATACTATGCAGCCATGAAAA	-
M109	MITF_HUMAN.H11MO.0.A	-2	0.00171659	1.32006	0.184002	10	GTAGTCACGTAAACAAATGTAAAGCCATCATAAATTAAAA	GGTCACGTGA	-
M109	FOXQ1_HUMAN.H11MO.0.C	-6	0.0019772	1.52047	0.184002	12	GTAGTCACGTAAACAAATGTAAAGCCATCATAAATTAAAA	AAATAAACAATT	-
M109	FOXF2_HUMAN.H11MO.0.D	-4	0.00200188	1.53944	0.184002	11	GTAGTCACGTAAACAAATGTAAAGCCATCATAAATTAAAA	AAAAGTAAACA	-
M109	FOXP1_HUMAN.H11MO.0.A	-8	0.00202811	1.55962	0.184002	9	GTAGTCACGTAAACAAATGTAAAGCCATCATAAATTAAAA	ATAAACAAA	-
M109	FOXC1_HUMAN.H11MO.0.C	-3	0.00206934	1.59132	0.184002	15	GTAGTCACGTAAACAAATGTAAAGCCATCATAAATTAAAA	CTTAAGTAAACAATG	-
M109	USF1_HUMAN.H11MO.0.A	-2	0.00208962	1.60692	0.184002	12	GTAGTCACGTAAACAAATGTAAAGCCATCATAAATTAAAA	GGTCACGTGACC	+
M109	BHE22_HUMAN.H11MO.0.D	-8	0.0023374	1.79746	0.194386	13	GTAGTCACGTAAACAAATGTAAAGCCATCATAAATTAAAA	AAAAACATATGGT	-
M109	PO6F1_HUMAN.H11MO.0.D	-26	0.00259535	1.99582	0.204478	13	GTAGTCACGTAAACAAATGTAAAGCCATCATAAATTAAAA	TGCATAAATTATG	-
M109	HXD4_HUMAN.H11MO.0.D	-30	0.00300647	2.31198	0.208188	8	GTAGTCACGTAAACAAATGTAAAGCCATCATAAATTAAAA	TCAATTAA	-
M109	HXB6_HUMAN.H11MO.0.D	-26	0.00303291	2.33231	0.208188	13	GTAGTCACGTAAACAAATGTAAAGCCATCATAAATTAAAA	TGCATCAATCATT	-
M109	EPAS1_HUMAN.H11MO.0.B	-3	0.00317977	2.44524	0.208188	9	GTAGTCACGTAAACAAATGTAAAGCCATCATAAATTAAAA	GGCACGTAC	-
M109	FOXD1_HUMAN.H11MO.0.D	-3	0.00319874	2.45983	0.208188	15	GTAGTCACGTAAACAAATGTAAAGCCATCATAAATTAAAA	CTTAAGTAAACAAAG	-
M109	PAX7_HUMAN.H11MO.0.D	-26	0.0035421	2.72388	0.22093	11	GTAGTCACGTAAACAAATGTAAAGCCATCATAAATTAAAA	ATAATCAATTA	-
M109	ATF2_HUMAN.H11MO.1.B	-16	0.00379197	2.91603	0.224401	20	GTAGTCACGTAAACAAATGTAAAGCCATCATAAATTAAAA	AAATGATGACATCATCATTT	-
M109	OLIG1_HUMAN.H11MO.0.D	-7	0.00413454	3.17946	0.224401	14	GTAGTCACGTAAACAAATGTAAAGCCATCATAAATTAAAA	AAAAAACATATGGT	-
M109	ARNT_HUMAN.H11MO.0.B	-3	0.0043473	3.34307	0.224401	9	GTAGTCACGTAAACAAATGTAAAGCCATCATAAATTAAAA	GGCACGTAC	-
M109	PRRX2_HUMAN.H11MO.0.C	-31	0.00500934	3.85218	0.249956	7	GTAGTCACGTAAACAAATGTAAAGCCATCATAAATTAAAA	CAATTAA	-
M109	HXA9_HUMAN.H11MO.0.B	-27	0.00551021	4.23735	0.26391	11	GTAGTCACGTAAACAAATGTAAAGCCATCATAAATTAAAA	CCATAAATCAT	-
M109	FOXL1_HUMAN.H11MO.0.D	-4	0.00577374	4.44	0.26391	19	GTAGTCACGTAAACAAATGTAAAGCCATCATAAATTAAAA	AAAAGTAAACAAACAAACA	-
M109	DUX4_HUMAN.H11MO.0.A	-19	0.00581789	4.47396	0.26391	11	GTAGTCACGTAAACAAATGTAAAGCCATCATAAATTAAAA	TAACCTAATCA	-
M109	FOXP3_HUMAN.H11MO.0.D	-10	0.00665995	5.12151	0.292532	9	GTAGTCACGTAAACAAATGTAAAGCCATCATAAATTAAAA	AAACAAATT	-
M109	MLX_HUMAN.H11MO.0.D	-4	0.0068397	5.25973	0.292532	11	GTAGTCACGTAAACAAATGTAAAGCCATCATAAATTAAAA	GCACGTGATCA	-
M109	LHX3_HUMAN.H11MO.0.C	-26	0.007135	5.48681	0.295531	13	GTAGTCACGTAAACAAATGTAAAGCCATCATAAATTAAAA	AAAATTAATTAAT	+
M109	CREB3_HUMAN.H11MO.0.D	-2	0.00749243	5.76168	0.295531	13	GTAGTCACGTAAACAAATGTAAAGCCATCATAAATTAAAA	TGCCACGTCACCA	-
M109	E4F1_HUMAN.H11MO.0.D	-2	0.0075054	5.77166	0.295531	9	GTAGTCACGTAAACAAATGTAAAGCCATCATAAATTAAAA	CGTGACGTC	+
M109	TEF_HUMAN.H11MO.0.D	-1	0.00769952	5.92093	0.295531	14	GTAGTCACGTAAACAAATGTAAAGCCATCATAAATTAAAA	CATTTACATAAACA	-
M109	FOXK1_HUMAN.H11MO.0.A	-5	0.00887357	6.82377	0.324188	10	GTAGTCACGTAAACAAATGTAAAGCCATCATAAATTAAAA	AAAGTAAACA	-
M109	NANOG_HUMAN.H11MO.1.B	-21	0.00892134	6.86051	0.324188	11	GTAGTCACGTAAACAAATGTAAAGCCATCATAAATTAAAA	GAGCCATCAAG	+
M109	PAX3_HUMAN.H11MO.0.D	-26	0.00909584	6.9947	0.324188	13	GTAGTCACGTAAACAAATGTAAAGCCATCATAAATTAAAA	TTAATCGATTATC	-
M109	FOXA2_HUMAN.H11MO.0.A	-3	0.00960507	7.3863	0.326777	12	GTAGTCACGTAAACAAATGTAAAGCCATCATAAATTAAAA	GCTAAGTAAACA	-
M109	ATF2_HUMAN.H11MO.2.C	-3	0.0104383	8.02707	0.333402	11	GTAGTCACGTAAACAAATGTAAAGCCATCATAAATTAAAA	GTGACGTCATC	-
M109	RX_HUMAN.H11MO.0.D	-27	0.0104383	8.02707	0.333402	11	GTAGTCACGTAAACAAATGTAAAGCCATCATAAATTAAAA	TTGCTAATTAA	-
M109	HXA5_HUMAN.H11MO.0.D	-28	0.010468	8.04987	0.333402	10	GTAGTCACGTAAACAAATGTAAAGCCATCATAAATTAAAA	CATTAATCAA	-
M109	FOXA3_HUMAN.H11MO.0.B	-4	0.0115492	8.88136	0.341629	13	GTAGTCACGTAAACAAATGTAAAGCCATCATAAATTAAAA	CAAAGTAAACAAG	-
M109	FOXA1_HUMAN.H11MO.0.A	-3	0.0117158	9.00945	0.341629	12	GTAGTCACGTAAACAAATGTAAAGCCATCATAAATTAAAA	CCAAAGTAAACA	-
M109	ZN410_HUMAN.H11MO.0.D	-19	0.0121084	9.31135	0.341629	13	GTAGTCACGTAAACAAATGTAAAGCCATCATAAATTAAAA	CCATCCCATAATA	-
M109	DUXA_HUMAN.H11MO.0.D	-4	0.0121915	9.37523	0.341629	11	GTAGTCACGTAAACAAATGTAAAGCCATCATAAATTAAAA	TAATTTAATCA	-
M109	JDP2_HUMAN.H11MO.0.D	-3	0.0123069	9.46398	0.341629	12	GTAGTCACGTAAACAAATGTAAAGCCATCATAAATTAAAA	ATGACGTCATCA	-
M109	HXA1_HUMAN.H11MO.0.C	-21	0.0123238	9.47699	0.341629	10	GTAGTCACGTAAACAAATGTAAAGCCATCATAAATTAAAA	CATCCATCAA	-
M109	GMEB2_HUMAN.H11MO.0.D	-3	0.0128339	9.86924	0.3493	11	GTAGTCACGTAAACAAATGTAAAGCCATCATAAATTAAAA	ATTACGTAACC	-
M109	PO4F3_HUMAN.H11MO.0.D	-22	0.0137797	10.5966	0.361883	15	GTAGTCACGTAAACAAATGTAAAGCCATCATAAATTAAAA	ATGAATAATTAATGA	-
M109	FOXJ3_HUMAN.H11MO.1.B	-9	0.0146056	11.2317	0.369571	13	GTAGTCACGTAAACAAATGTAAAGCCATCATAAATTAAAA	TAAACAAAAACAA	-
M109	CDX1_HUMAN.H11MO.0.C	-27	0.0149781	11.5182	0.369571	8	GTAGTCACGTAAACAAATGTAAAGCCATCATAAATTAAAA	ACATAAAT	-
M109	MEIS1_HUMAN.H11MO.0.A	-26	0.0156988	12.0724	0.369571	12	GTAGTCACGTAAACAAATGTAAAGCCATCATAAATTAAAA	GCCATAAATCAT	-
M109	CREB5_HUMAN.H11MO.0.D	-2	0.015729	12.0956	0.369571	11	GTAGTCACGTAAACAAATGTAAAGCCATCATAAATTAAAA	GATGACGTCAT	+
M109	SRY_HUMAN.H11MO.0.B	-9	0.0159134	12.2374	0.369571	9	GTAGTCACGTAAACAAATGTAAAGCCATCATAAATTAAAA	AAAACAAAA	-
M109	NR4A3_HUMAN.H11MO.0.D	-13	0.0161037	12.3837	0.369571	10	GTAGTCACGTAAACAAATGTAAAGCCATCATAAATTAAAA	CAAAGGTCAG	+
M109	ATF3_HUMAN.H11MO.0.A	-2	0.0165413	12.7202	0.369571	11	GTAGTCACGTAAACAAATGTAAAGCCATCATAAATTAAAA	GGTGACGTGAT	+
M109	ZFHX3_HUMAN.H11MO.0.D	-26	0.0165413	12.7202	0.369571	11	GTAGTCACGTAAACAAATGTAAAGCCATCATAAATTAAAA	ATTAATAATTA	+
M109	FOXF1_HUMAN.H11MO.0.D	-5	0.017392	13.3745	0.382865	11	GTAGTCACGTAAACAAATGTAAAGCCATCATAAATTAAAA	AAAATAAACAT	-
M109	ZN708_HUMAN.H11MO.1.D	-16	0.0188092	14.4643	0.408061	9	GTAGTCACGTAAACAAATGTAAAGCCATCATAAATTAAAA	AGGTACAGC	+
M109	HXC13_HUMAN.H11MO.0.D	-5	0.0192155	14.7767	0.41092	11	GTAGTCACGTAAACAAATGTAAAGCCATCATAAATTAAAA	CTCGTAAAAAT	-
M109	NKX32_HUMAN.H11MO.0.C	-2	0.019866	15.2769	0.41405	10	GTAGTCACGTAAACAAATGTAAAGCCATCATAAATTAAAA	AAACACTTAA	-
M109	TGIF2_HUMAN.H11MO.0.D	-12	0.0201916	15.5274	0.41405	11	GTAGTCACGTAAACAAATGTAAAGCCATCATAAATTAAAA	ACAGCTGTCAT	-
M109	FOXG1_HUMAN.H11MO.0.D	0	0.0207821	15.9815	0.4204	17	GTAGTCACGTAAACAAATGTAAAGCCATCATAAATTAAAA	AAAAAAATATAAACAAT	-
M109	OLIG3_HUMAN.H11MO.0.D	-10	0.0212131	16.3128	0.423395	11	GTAGTCACGTAAACAAATGTAAAGCCATCATAAATTAAAA	AAACATATGGT	-
M109	MSX2_HUMAN.H11MO.0.D	-30	0.0232565	17.8843	0.458073	7	GTAGTCACGTAAACAAATGTAAAGCCATCATAAATTAAAA	ACAATTA	-
M109	HIF1A_HUMAN.H11MO.0.C	-4	0.0254004	19.5329	0.493804	8	GTAGTCACGTAAACAAATGTAAAGCCATCATAAATTAAAA	GCACGTCC	-
M109	NOBOX_HUMAN.H11MO.0.C	-29	0.026091	20.064	0.499953	9	GTAGTCACGTAAACAAATGTAAAGCCATCATAAATTAAAA	ACCAATTAG	-
M109	MEIS2_HUMAN.H11MO.0.B	-10	0.0263847	20.2898	0.499953	13	GTAGTCACGTAAACAAATGTAAAGCCATCATAAATTAAAA	TGACAGCTGTCAA	-
M110	LYL1_HUMAN.H11MO.0.A	-11	0.000174499	0.13419	0.1536	14	AATTGGGGCACAAAGTGACAGATTGTGCCTCCTTAGAAAA	CAGGAAACAGCTGG	-
M110	NR1D1_HUMAN.H11MO.0.B	-6	0.00020181	0.155192	0.1536	19	AATTGGGGCACAAAGTGACAGATTGTGCCTCCTTAGAAAA	AGGGAAGTGGGTCAGAAGG	+
M110	ZN350_HUMAN.H11MO.0.C	-3	0.000349006	0.268385	0.177088	18	AATTGGGGCACAAAGTGACAGATTGTGCCTCCTTAGAAAA	TAGGTCATAAAAGGACTG	-
M110	RXRA_HUMAN.H11MO.0.A	-3	0.000549085	0.422246	0.208665	20	AATTGGGGCACAAAGTGACAGATTGTGCCTCCTTAGAAAA	GGGGGAGGCAGAGGTCAGAG	+
M110	ZN394_HUMAN.H11MO.0.C	-1	0.000822474	0.632483	0.208665	20	AATTGGGGCACAAAGTGACAGATTGTGCCTCCTTAGAAAA	AGAATGGAATAGAATGGAAT	+
M110	SMAD3_HUMAN.H11MO.0.B	-11	0.00105719	0.812983	0.229898	12	AATTGGGGCACAAAGTGACAGATTGTGCCTCCTTAGAAAA	CAGGTGACAGAG	-
M110	BRAC_HUMAN.H11MO.0.A	-3	0.00208914	1.60655	0.397517	20	AATTGGGGCACAAAGTGACAGATTGTGCCTCCTTAGAAAA	TTAGCAGGGAGGTGTGAAAT	+
M110	PTF1A_HUMAN.H11MO.0.B	-7	0.00314427	2.41794	0.412437	18	AATTGGGGCACAAAGTGACAGATTGTGCCTCCTTAGAAAA	GGGAAAGGGGGCAGCTGG	-
M110	NFAC1_HUMAN.H11MO.0.B	-5	0.00342762	2.63584	0.412437	15	AATTGGGGCACAAAGTGACAGATTGTGCCTCCTTAGAAAA	ATGGAAAAAAAGAAA	+
M110	ZN563_HUMAN.H11MO.0.C	-4	0.00386517	2.97231	0.412437	21	AATTGGGGCACAAAGTGACAGATTGTGCCTCCTTAGAAAA	GGGATCCTCACTGGCAGCTGC	+
M110	CLOCK_HUMAN.H11MO.0.C	-14	0.00425077	3.26884	0.412437	14	AATTGGGGCACAAAGTGACAGATTGTGCCTCCTTAGAAAA	CAGACACGTGAACA	+
M110	BC11A_HUMAN.H11MO.0.A	-4	0.00519494	3.99491	0.412437	17	AATTGGGGCACAAAGTGACAGATTGTGCCTCCTTAGAAAA	AAAAGAGGAAGTGAAAA	+
M110	MNX1_HUMAN.H11MO.0.D	-22	0.0052377	4.02779	0.412437	18	AATTGGGGCACAAAGTGACAGATTGTGCCTCCTTAGAAAA	TTAAGGGTTATTAAAATAG	-
M110	TAL1_HUMAN.H11MO.1.A	-16	0.00526686	4.05022	0.412437	15	AATTGGGGCACAAAGTGACAGATTGTGCCTCCTTAGAAAA	CACATCTGCTTCCTG	-
M110	OLIG2_HUMAN.H11MO.0.B	-7	0.00540522	4.15661	0.412437	18	AATTGGGGCACAAAGTGACAGATTGTGCCTCCTTAGAAAA	CAGAAGGGAAACAGCTGG	-
M110	IRX2_HUMAN.H11MO.0.D	-16	0.00563618	4.33422	0.412437	19	AATTGGGGCACAAAGTGACAGATTGTGCCTCCTTAGAAAA	CCAACATGCCCACCCATGT	-
M110	ZN317_HUMAN.H11MO.0.C	-12	0.00580834	4.46662	0.412437	20	AATTGGGGCACAAAGTGACAGATTGTGCCTCCTTAGAAAA	GAATGACAGCTGACTTCTCA	+
M110	THA_HUMAN.H11MO.0.C	-4	0.00607445	4.67126	0.412437	17	AATTGGGGCACAAAGTGACAGATTGTGCCTCCTTAGAAAA	GGGTCACTTCAGGTCAG	+
M110	Z324A_HUMAN.H11MO.0.C	-5	0.00614376	4.72455	0.412437	23	AATTGGGGCACAAAGTGACAGATTGTGCCTCCTTAGAAAA	TGGCAGCAAAGGATGGTTTGATA	-
M110	VENTX_HUMAN.H11MO.0.D	-15	0.00651899	5.0131	0.412437	19	AATTGGGGCACAAAGTGACAGATTGTGCCTCCTTAGAAAA	CGCTAATTGGTTTCTAATT	+
M110	PAX8_HUMAN.H11MO.0.D	2	0.00660877	5.08215	0.412437	12	AATTGGGGCACAAAGTGACAGATTGTGCCTCCTTAGAAAA	GTCACTGAAGCGGG	+
M110	RARA_HUMAN.H11MO.0.A	-3	0.00668442	5.14032	0.412437	20	AATTGGGGCACAAAGTGACAGATTGTGCCTCCTTAGAAAA	GGGGGATCAAGAGGTCAAGG	+
M110	COT2_HUMAN.H11MO.1.A	-6	0.00765511	5.88678	0.412437	17	AATTGGGGCACAAAGTGACAGATTGTGCCTCCTTAGAAAA	GGGGTCAAAGGTCAGGG	+
M110	ZN350_HUMAN.H11MO.1.D	-5	0.00768057	5.90636	0.412437	24	AATTGGGGCACAAAGTGACAGATTGTGCCTCCTTAGAAAA	GGGCAACAAATCCCTGCGCCCCGT	-
M110	OLIG2_HUMAN.H11MO.1.B	-15	0.00774954	5.95939	0.412437	10	AATTGGGGCACAAAGTGACAGATTGTGCCTCCTTAGAAAA	AAACAGATGG	-
M110	NR1H3_HUMAN.H11MO.0.B	-1	0.0080862	6.21829	0.412437	19	AATTGGGGCACAAAGTGACAGATTGTGCCTCCTTAGAAAA	CAGAGGTCACTGCAGGTCA	+
M110	SOX10_HUMAN.H11MO.1.A	-5	0.00809521	6.22522	0.412437	13	AATTGGGGCACAAAGTGACAGATTGTGCCTCCTTAGAAAA	GAGAACAAAGGAA	-
M110	ZN214_HUMAN.H11MO.0.C	-14	0.00812833	6.25068	0.412437	22	AATTGGGGCACAAAGTGACAGATTGTGCCTCCTTAGAAAA	TCATCAAAGGCCTCAAAAAGGA	-
M110	RARG_HUMAN.H11MO.0.B	-14	0.0097932	7.53097	0.480885	18	AATTGGGGCACAAAGTGACAGATTGTGCCTCCTTAGAAAA	AGGTCAGAGTGACCTGGG	+
M110	HME2_HUMAN.H11MO.0.D	-26	0.0107715	8.2833	0.491729	11	AATTGGGGCACAAAGTGACAGATTGTGCCTCCTTAGAAAA	CCCTAATTACC	-
M110	BHE23_HUMAN.H11MO.0.D	-14	0.0108454	8.34014	0.491729	12	AATTGGGGCACAAAGTGACAGATTGTGCCTCCTTAGAAAA	CCACCATATGCT	-
M110	SOX18_HUMAN.H11MO.0.D	-7	0.0114926	8.83783	0.491729	19	AATTGGGGCACAAAGTGACAGATTGTGCCTCCTTAGAAAA	GAACCCATTGTTCTTTTCC	+
M110	ZIC2_HUMAN.H11MO.0.D	-22	0.0119523	9.19129	0.491729	15	AATTGGGGCACAAAGTGACAGATTGTGCCTCCTTAGAAAA	GGCCCCCTGCTGTGA	+
M110	FOXD3_HUMAN.H11MO.0.D	-7	0.0119523	9.19129	0.491729	15	AATTGGGGCACAAAGTGACAGATTGTGCCTCCTTAGAAAA	TGCTAAGTAAACAAA	-
M111	MNX1_HUMAN.H11MO.0.D	-19	0.000282241	0.217044	0.349153	19	GCATTCAGTGATTACCATTTTGCCTCATAAAAAACAGTCG	TTAAGGGTTATTAAAATAG	-
M111	IRX2_HUMAN.H11MO.0.D	-4	0.000681052	0.523729	0.349153	19	GCATTCAGTGATTACCATTTTGCCTCATAAAAAACAGTCG	ACATGGGTGGGCATGTTGG	+
M111	ZN394_HUMAN.H11MO.0.C	-1	0.00160215	1.23205	0.492822	20	GCATTCAGTGATTACCATTTTGCCTCATAAAAAACAGTCG	ATTCCATTCTATTCCATTCT	-
M113	IRX2_HUMAN.H11MO.0.D	-21	0.000199452	0.153378	0.166355	19	GCTACTGATGCTTCATTGACGTCATCTCTAAAGCATATTG	CCAACATGCCCACCCATGT	-
M113	MNX1_HUMAN.H11MO.0.D	-5	0.000216654	0.166607	0.166355	19	GCTACTGATGCTTCATTGACGTCATCTCTAAAGCATATTG	TTAAGGGTTATTAAAATAG	-
M113	ZN394_HUMAN.H11MO.0.C	-9	0.0010063	0.773843	0.30907	20	GCTACTGATGCTTCATTGACGTCATCTCTAAAGCATATTG	ATTCCATTCTATTCCATTCT	-
M113	PAX8_HUMAN.H11MO.0.D	-11	0.00134717	1.03598	0.310218	14	GCTACTGATGCTTCATTGACGTCATCTCTAAAGCATATTG	GTCACTGAAGCGGG	+
M113	HME2_HUMAN.H11MO.0.D	0	0.00141405	1.08741	0.310218	11	GCTACTGATGCTTCATTGACGTCATCTCTAAAGCATATTG	GGTAATTAGGG	+
M113	HXC10_HUMAN.H11MO.0.D	-11	0.00251642	1.93512	0.464971	19	GCTACTGATGCTTCATTGACGTCATCTCTAAAGCATATTG	GTAATAAAAAAATTAAAAA	-
M114	P73_HUMAN.H11MO.0.A	-20	4.77582e-05	0.036726	0.0400272	19	ACTGTTTATTCACTTGTTTAGGCATGTCTGTTCTTCTTTT	GGCATGTCTGGGCATGTCT	-
M114	IRX2_HUMAN.H11MO.0.D	-11	5.24513e-05	0.040335	0.0400272	19	ACTGTTTATTCACTTGTTTAGGCATGTCTGTTCTTCTTTT	ACATGGGTGGGCATGTTGG	+
M114	P63_HUMAN.H11MO.0.A	-19	0.000559345	0.430136	0.164701	19	ACTGTTTATTCACTTGTTTAGGCATGTCTGTTCTTCTTTT	GGGCATGCCTGGACATGCC	-
M114	ZN394_HUMAN.H11MO.0.C	-19	0.000670656	0.515735	0.164701	20	ACTGTTTATTCACTTGTTTAGGCATGTCTGTTCTTCTTTT	ATTCCATTCTATTCCATTCT	-
M114	MNX1_HUMAN.H11MO.0.D	-20	0.000838882	0.6451	0.164701	19	ACTGTTTATTCACTTGTTTAGGCATGTCTGTTCTTCTTTT	CTATTTTAATAACCCTTAA	+
M114	PO3F3_HUMAN.H11MO.0.D	-12	0.000934583	0.718694	0.164701	17	ACTGTTTATTCACTTGTTTAGGCATGTCTGTTCTTCTTTT	ATAAATTATGCAAATTT	+
M114	PAX2_HUMAN.H11MO.0.D	-11	0.000971202	0.746854	0.164701	18	ACTGTTTATTCACTTGTTTAGGCATGTCTGTTCTTCTTTT	GTTCAGTCATGCGTGACA	+
M114	PROX1_HUMAN.H11MO.0.D	-14	0.00181878	1.39864	0.277594	17	ACTGTTTATTCACTTGTTTAGGCATGTCTGTTCTTCTTTT	GGGTAAGGCGGGTTGGG	+
M114	BATF_HUMAN.H11MO.0.A	-16	0.00341843	2.62877	0.40134	18	ACTGTTTATTCACTTGTTTAGGCATGTCTGTTCTTCTTTT	ATGAGTCATATCGAAAGT	-
M115	MNX1_HUMAN.H11MO.0.D	-12	0.00057323	0.440814	0.432563	19	CAATAGTGAAAACTTGTAGTCAGCACAGATACTGGCTTTA	TTAAGGGTTATTAAAATAG	-
M115	IRX2_HUMAN.H11MO.0.D	-11	0.000724043	0.556789	0.432563	19	CAATAGTGAAAACTTGTAGTCAGCACAGATACTGGCTTTA	CCAACATGCCCACCCATGT	-
M115	HXC10_HUMAN.H11MO.0.D	-15	0.00191825	1.47513	0.49129	19	CAATAGTGAAAACTTGTAGTCAGCACAGATACTGGCTTTA	GTAATAAAAAAATTAAAAA	-
M115	NR1H3_HUMAN.H11MO.0.B	-9	0.00191825	1.47513	0.49129	19	CAATAGTGAAAACTTGTAGTCAGCACAGATACTGGCTTTA	TGACCTGCAGTGACCTCTG	-
M116	ZN394_HUMAN.H11MO.0.C	-19	0.00014509	0.111575	0.222521	20	CTGTTTGTCGGATAAGCTGTTTTGAATCAGGGACACTTTC	ATTCCATTCTATTCCATTCT	-
M116	IRX2_HUMAN.H11MO.0.D	-5	0.000581218	0.446957	0.445698	19	CTGTTTGTCGGATAAGCTGTTTTGAATCAGGGACACTTTC	ACATGGGTGGGCATGTTGG	+
M116	MNX1_HUMAN.H11MO.0.D	-4	0.000941061	0.723676	0.451711	19	CTGTTTGTCGGATAAGCTGTTTTGAATCAGGGACACTTTC	TTAAGGGTTATTAAAATAG	-
M116	PAX8_HUMAN.H11MO.0.D	-26	0.00117812	0.905974	0.451711	14	CTGTTTGTCGGATAAGCTGTTTTGAATCAGGGACACTTTC	CCCGCTTCAGTGAC	-
M116	HXC10_HUMAN.H11MO.0.D	-10	0.0018895	1.45302	0.482977	19	CTGTTTGTCGGATAAGCTGTTTTGAATCAGGGACACTTTC	TTTTTAATTTTTTTATTAC	+
M117	MNX1_HUMAN.H11MO.0.D	-21	5.37664e-05	0.0413463	0.0826927	19	CAGTTAAAGCTACCACATCGTCAATTTACTTGACACAAAG	CTATTTTAATAACCCTTAA	+
M117	IRX2_HUMAN.H11MO.0.D	-9	0.000386531	0.297242	0.198162	19	CAGTTAAAGCTACCACATCGTCAATTTACTTGACACAAAG	CCAACATGCCCACCCATGT	-
M117	TLX1_HUMAN.H11MO.0.D	-15	0.00120524	0.926829	0.370732	17	CAGTTAAAGCTACCACATCGTCAATTTACTTGACACAAAG	CCTTGGCAACTTGCCAG	-
M118	MNX1_HUMAN.H11MO.0.D	-6	0.000297521	0.228793	0.425529	19	AAGTAGCATAGAACGTAATTCTGGACTATCGCCATATTAC	CTATTTTAATAACCCTTAA	+
M118	IRX2_HUMAN.H11MO.0.D	-15	0.000659824	0.507404	0.425529	19	AAGTAGCATAGAACGTAATTCTGGACTATCGCCATATTAC	CCAACATGCCCACCCATGT	-
M119	MNX1_HUMAN.H11MO.0.D	-20	0.000145373	0.111792	0.223539	19	TATCATGATTCAAGAGCTATTGCAGAGGGCTCTCAAGCTG	TTAAGGGTTATTAAAATAG	-
M120	IRX2_HUMAN.H11MO.0.D	-2	0.000207379	0.159475	0.204789	19	GGAGTATATTAGTTATATTGTACTATAGATCCGACTGCCG	CCAACATGCCCACCCATGT	-
M120	MNX1_HUMAN.H11MO.0.D	-13	0.000266764	0.205142	0.204789	19	GGAGTATATTAGTTATATTGTACTATAGATCCGACTGCCG	TTAAGGGTTATTAAAATAG	-
M121	IRX2_HUMAN.H11MO.0.D	-18	8.68997e-05	0.0668259	0.133013	19	AGAGCCTTGCACGAGGGGCTTACAAACACCGCACATTTTG	CCAACATGCCCACCCATGT	-
M121	MNX1_HUMAN.H11MO.0.D	-9	0.000219003	0.168413	0.167609	19	AGAGCCTTGCACGAGGGGCTTACAAACACCGCACATTTTG	TTAAGGGTTATTAAAATAG	-
M121	ZN394_HUMAN.H11MO.0.C	-18	0.000636807	0.489704	0.254444	20	AGAGCCTTGCACGAGGGGCTTACAAACACCGCACATTTTG	ATTCCATTCTATTCCATTCT	-
M121	HXC10_HUMAN.H11MO.0.D	-16	0.00151507	1.16509	0.31568	19	AGAGCCTTGCACGAGGGGCTTACAAACACCGCACATTTTG	GTAATAAAAAAATTAAAAA	-
M121	Z324A_HUMAN.H11MO.0.C	-3	0.00158859	1.22163	0.31568	23	AGAGCCTTGCACGAGGGGCTTACAAACACCGCACATTTTG	TGGCAGCAAAGGATGGTTTGATA	-
M121	TLX1_HUMAN.H11MO.0.D	-18	0.00165748	1.2746	0.31568	17	AGAGCCTTGCACGAGGGGCTTACAAACACCGCACATTTTG	CTGGCAAGTTGCCAAGG	+
M121	ZN350_HUMAN.H11MO.0.C	-13	0.00185615	1.42738	0.31568	18	AGAGCCTTGCACGAGGGGCTTACAAACACCGCACATTTTG	TAGGTCATAAAAGGACTG	-
M121	ZN667_HUMAN.H11MO.0.C	-14	0.0023331	1.79415	0.315896	19	AGAGCCTTGCACGAGGGGCTTACAAACACCGCACATTTTG	GTGGCCTTAAAAGCTCAGC	+
M121	ZN214_HUMAN.H11MO.0.C	-7	0.00246605	1.89639	0.315896	22	AGAGCCTTGCACGAGGGGCTTACAAACACCGCACATTTTG	TCATCAAAGGCCTCAAAAAGGA	-
M121	BRAC_HUMAN.H11MO.0.A	-7	0.00247656	1.90447	0.315896	20	AGAGCCTTGCACGAGGGGCTTACAAACACCGCACATTTTG	TTAGCAGGGAGGTGTGAAAT	+
M121	SPIC_HUMAN.H11MO.0.D	-18	0.0028362	2.18104	0.333941	13	AGAGCCTTGCACGAGGGGCTTACAAACACCGCACATTTTG	CCTCCCCTTCCTC	-
M121	GATA1_HUMAN.H11MO.0.A	-17	0.00435961	3.35254	0.476646	19	AGAGCCTTGCACGAGGGGCTTACAAACACCGCACATTTTG	TCTTATCTGTCCCCGCCAG	-
M122	MNX1_HUMAN.H11MO.0.D	-5	5.34288e-05	0.0410868	0.0820495	19	TAAGCAGAACCCTGATATAGATTGGCACCATACAAACCAA	TTAAGGGTTATTAAAATAG	-
M123	MNX1_HUMAN.H11MO.0.D	-22	0.000110406	0.0849022	0.0855719	18	AATGCCCTTTGTAACTTGTCGATTGCTTTACATAGTTTGG	CTATTTTAATAACCCTTAA	+
M123	FOXD3_HUMAN.H11MO.0.D	-22	0.000111372	0.0856452	0.0855719	15	AATGCCCTTTGTAACTTGTCGATTGCTTTACATAGTTTGG	TTTGTTTACTTAGCA	+
M123	TLX1_HUMAN.H11MO.0.D	-5	0.000190823	0.146743	0.0977447	17	AATGCCCTTTGTAACTTGTCGATTGCTTTACATAGTTTGG	CCTTGGCAACTTGCCAG	-
M123	AIRE_HUMAN.H11MO.0.C	-21	0.00125126	0.962216	0.287135	18	AATGCCCTTTGTAACTTGTCGATTGCTTTACATAGTTTGG	ATTGGTTTTATTGGTTAA	+
M123	PO3F3_HUMAN.H11MO.0.D	-23	0.00130798	1.00583	0.287135	17	AATGCCCTTTGTAACTTGTCGATTGCTTTACATAGTTTGG	AAATTTGCATAATTTAT	-
M124	IRX2_HUMAN.H11MO.0.D	0	0.000168758	0.129775	0.129664	19	CATTTGCAGATCGTTATCTTCAATTAAATTCAGAGAATCT	ACATGGGTGGGCATGTTGG	+
M124	MNX1_HUMAN.H11MO.0.D	-6	0.000168758	0.129775	0.129664	19	CATTTGCAGATCGTTATCTTCAATTAAATTCAGAGAATCT	TTAAGGGTTATTAAAATAG	-
M124	GATA1_HUMAN.H11MO.0.A	-28	0.001349	1.03738	0.414597	12	CATTTGCAGATCGTTATCTTCAATTAAATTCAGAGAATCT	CTGGCGGGGACAGATAAGA	+
M124	GATA2_HUMAN.H11MO.0.A	-28	0.0018159	1.39642	0.465077	12	CATTTGCAGATCGTTATCTTCAATTAAATTCAGAGAATCT	CTGGGGGGTGGAGATAAGG	+
M125	MNX1_HUMAN.H11MO.0.D	-16	0.000382431	0.294089	0.317515	19	ATGCCTATCATGACACCACAATGTGACTCACCACCCACCT	TTAAGGGTTATTAAAATAG	-
M125	IRX2_HUMAN.H11MO.0.D	-14	0.000449793	0.345891	0.317515	19	ATGCCTATCATGACACCACAATGTGACTCACCACCCACCT	CCAACATGCCCACCCATGT	-
M125	ZN214_HUMAN.H11MO.0.C	-2	0.00086541	0.6655	0.33275	22	ATGCCTATCATGACACCACAATGTGACTCACCACCCACCT	TCATCAAAGGCCTCAAAAAGGA	-
M126	Z324A_HUMAN.H11MO.0.C	-10	0.000135823	0.104448	0.143809	23	CAGTGGATTGTTAATGAACAAGGTTTTTTAATCTAATTGT	TGGCAGCAAAGGATGGTTTGATA	-
M126	MNX1_HUMAN.H11MO.0.D	-16	0.000208713	0.1605	0.143809	19	CAGTGGATTGTTAATGAACAAGGTTTTTTAATCTAATTGT	TTAAGGGTTATTAAAATAG	-
M126	HXC10_HUMAN.H11MO.0.D	-13	0.000346917	0.266779	0.143809	19	CAGTGGATTGTTAATGAACAAGGTTTTTTAATCTAATTGT	TTTTTAATTTTTTTATTAC	+
M126	BARX1_HUMAN.H11MO.0.D	-16	0.000633695	0.487311	0.193356	12	CAGTGGATTGTTAATGAACAAGGTTTTTTAATCTAATTGT	CTAATTGTTTTT	+
M126	NANOG_HUMAN.H11MO.0.A	-20	0.000863245	0.663836	0.216512	17	CAGTGGATTGTTAATGAACAAGGTTTTTTAATCTAATTGT	TCCTTTGTTATGCAAAT	+
M126	GSX2_HUMAN.H11MO.0.D	-24	0.000993416	0.763937	0.216512	16	CAGTGGATTGTTAATGAACAAGGTTTTTTAATCTAATTGT	ATTAAAAACTAATTAA	-
M126	ZN214_HUMAN.H11MO.0.C	-21	0.00121577	0.934929	0.226917	19	CAGTGGATTGTTAATGAACAAGGTTTTTTAATCTAATTGT	TCCTTTTTGAGGCCTTTGATGA	+
M126	GSX1_HUMAN.H11MO.0.D	-24	0.00133863	1.02941	0.226917	15	CAGTGGATTGTTAATGAACAAGGTTTTTTAATCTAATTGT	ATTAAAAACTAATTA	-
M126	DLX1_HUMAN.H11MO.0.D	-23	0.00151661	1.16628	0.231379	16	CAGTGGATTGTTAATGAACAAGGTTTTTTAATCTAATTGT	TAAATTATGCTAATTA	+
M126	ZN394_HUMAN.H11MO.0.C	-12	0.00173215	1.33202	0.240238	20	CAGTGGATTGTTAATGAACAAGGTTTTTTAATCTAATTGT	AGAATGGAATAGAATGGAAT	+
M126	ZN350_HUMAN.H11MO.0.C	-18	0.00222794	1.71329	0.270326	18	CAGTGGATTGTTAATGAACAAGGTTTTTTAATCTAATTGT	CAGTCCTTTTATGACCTA	+
M126	NKX61_HUMAN.H11MO.0.B	-23	0.00230347	1.77137	0.270326	17	CAGTGGATTGTTAATGAACAAGGTTTTTTAATCTAATTGT	CATTAAATTCCCATTAATC	-
M126	ZN667_HUMAN.H11MO.0.C	-19	0.00248099	1.90788	0.270362	19	CAGTGGATTGTTAATGAACAAGGTTTTTTAATCTAATTGT	GTGGCCTTAAAAGCTCAGC	+
M126	NR1H3_HUMAN.H11MO.0.B	-17	0.00267123	2.05418	0.271687	19	CAGTGGATTGTTAATGAACAAGGTTTTTTAATCTAATTGT	CAGAGGTCACTGCAGGTCA	+
M126	BRAC_HUMAN.H11MO.0.A	-13	0.00288362	2.21751	0.274958	20	CAGTGGATTGTTAATGAACAAGGTTTTTTAATCTAATTGT	TTAGCAGGGAGGTGTGAAAT	+
M126	THA_HUMAN.H11MO.0.C	-20	0.00312267	2.40133	0.280237	17	CAGTGGATTGTTAATGAACAAGGTTTTTTAATCTAATTGT	GGGTCACTTCAGGTCAG	+
M126	LEF1_HUMAN.H11MO.0.A	-20	0.00350619	2.69626	0.297174	14	CAGTGGATTGTTAATGAACAAGGTTTTTTAATCTAATTGT	TCCTTTGATTTGCT	+
M126	IRX2_HUMAN.H11MO.0.D	-17	0.00384436	2.95632	0.308688	19	CAGTGGATTGTTAATGAACAAGGTTTTTTAATCTAATTGT	ACATGGGTGGGCATGTTGG	+
M126	SOX2_HUMAN.H11MO.1.A	-20	0.00432078	3.32268	0.329595	16	CAGTGGATTGTTAATGAACAAGGTTTTTTAATCTAATTGT	TCCTTTGTTATGCAAA	+
M126	FOXD3_HUMAN.H11MO.0.D	-19	0.00548704	4.21954	0.371268	15	CAGTGGATTGTTAATGAACAAGGTTTTTTAATCTAATTGT	TTTGTTTACTTAGCA	+
M126	DMBX1_HUMAN.H11MO.0.D	-22	0.005804	4.46328	0.371268	18	CAGTGGATTGTTAATGAACAAGGTTTTTTAATCTAATTGT	TAATTATAATCTAATTAATT	+
M126	AIRE_HUMAN.H11MO.0.C	-9	0.00584049	4.49134	0.371268	18	CAGTGGATTGTTAATGAACAAGGTTTTTTAATCTAATTGT	ATTGGTTTTATTGGTTAA	+
M126	TLX1_HUMAN.H11MO.0.D	-6	0.00614537	4.72579	0.375022	17	CAGTGGATTGTTAATGAACAAGGTTTTTTAATCTAATTGT	CTGGCAAGTTGCCAAGG	+
M126	ZN589_HUMAN.H11MO.0.D	-16	0.00736533	5.66394	0.402265	16	CAGTGGATTGTTAATGAACAAGGTTTTTTAATCTAATTGT	CCCACGGTTACTGCCG	+
M126	ISX_HUMAN.H11MO.0.D	-24	0.00736533	5.66394	0.402265	16	CAGTGGATTGTTAATGAACAAGGTTTTTTAATCTAATTGT	AATTTAAGCTAATTAA	-
M126	DLX6_HUMAN.H11MO.0.D	-24	0.00749797	5.76594	0.402265	15	CAGTGGATTGTTAATGAACAAGGTTTTTTAATCTAATTGT	AAATTAAGGTAATTA	+
M126	PO3F3_HUMAN.H11MO.0.D	-22	0.00764648	5.88014	0.402265	17	CAGTGGATTGTTAATGAACAAGGTTTTTTAATCTAATTGT	ATAAATTATGCAAATTT	+
M127	MNX1_HUMAN.H11MO.0.D	-22	0.000242654	0.186601	0.373202	18	AAGACAGGAAGCTCTGCTCATGCGAATCGTTTCCAAGACC	TTAAGGGTTATTAAAATAG	-
# Tomtom (Motif Comparison Tool): Version 5.5.5 compiled on Dec 7 2023 at 04:32:55
# The format of this file is described at http://localhost:8080/meme_5.5.5/doc/tomtom-output-format.html.
# tomtom -o /data/result_enhancer26-HUVEC /data/HUVEC-MOTIF/result_motif_en/motifs_en26.txt /data/HOCOMOCOv11_full_HUMAN_mono_meme_format.meme
