# Supplementary material for: DeepEPI: CNN-transformer-based model for extracting TF interactions through predicting enhancer-promoter interactions
Source: Bioinform Adv. 2025 Sep 17;5(1):vbaf221. doi: 10.1093/bioadv/vbaf221 (PMC12478696; doi:10.1093/bioadv/vbaf221)
Supplement: vbaf221_Supplementary_Data [file vbaf221_supplementary_data.zip › Supplementary_file5/HUVEC/result_enhancer26-HUVEC/tomtom.xml]

<?xml version='1.0' encoding='UTF-8' standalone='yes'?>
<tomtom version="5.5.5" release="Thu Sep 14 08:48:04 2023 +1000">
  <model>
    <command_line>tomtom -o /data/result_enhancer26-HUVEC /data/HUVEC-MOTIF/result_motif_en/motifs_en26.txt /data/HOCOMOCOv11_full_HUMAN_mono_meme_format.meme</command_line>
    <distance_measure value="ed"/>
    <threshold type="qvalue">0.5</threshold>
    <alphabet name="DNA" like="dna">
      <letter id="A" symbol="A" complement="T" name="Adenine" colour="CC0000"/>
      <letter id="C" symbol="C" complement="G" name="Cytosine" colour="0000CC"/>
      <letter id="G" symbol="G" complement="C" name="Guanine" colour="FFB300"/>
      <letter id="T" symbol="T" aliases="U" complement="A" name="Thymine" colour="008000"/>
      <letter id="N" symbol="N" aliases="X." equals="ACGT" name="Any base"/>
      <letter id="V" symbol="V" equals="ACG" name="Not T"/>
      <letter id="H" symbol="H" equals="ACT" name="Not G"/>
      <letter id="D" symbol="D" equals="AGT" name="Not C"/>
      <letter id="B" symbol="B" equals="CGT" name="Not A"/>
      <letter id="M" symbol="M" equals="AC" name="Amino"/>
      <letter id="R" symbol="R" equals="AG" name="Purine"/>
      <letter id="W" symbol="W" equals="AT" name="Weak"/>
      <letter id="S" symbol="S" equals="CG" name="Strong"/>
      <letter id="Y" symbol="Y" equals="CT" name="Pyrimidine"/>
      <letter id="K" symbol="K" equals="GT" name="Keto"/>
    </alphabet>
    <strands>both</strands>
    <background from="--query--" A="0.25" C="0.25" G="0.25" T="0.25"/>
    <host>f5f03e2d8156</host>
    <when>Sat Jan 27 14:11:43 2024</when>
  </model>
  <query_dbs>
    <db source="/data/HUVEC-MOTIF/result_motif_en/motifs_en26.txt" name="motifs_en26.txt" loaded="111" excluded="0" last_mod_date="Sat Jan 27 07:25:09 2024"/>
  </query_dbs>
  <target_dbs>
    <db source="/data/HOCOMOCOv11_full_HUMAN_mono_meme_format.meme" name="HOCOMOCOv11_full_HUMAN_mono_meme_format" loaded="769" excluded="0" last_mod_date="Fri Jan 12 11:21:36 2024"/>
  </target_dbs>
  <queries>
    <motif db="0" id="M0" alt="O0" length="40" nsites="8" evalue="1.3e-003">
      <pos A="0.177379" C="0.177379" G="0.119281" T="0.525962"/>
      <pos A="0.235476" C="0.00308642" G="0.35167" T="0.409768"/>
      <pos A="0.177379" C="0.409768" G="0.35167" T="0.0611842"/>
      <pos A="0.584059" C="0.235476" G="0.00308642" T="0.177379"/>
      <pos A="0.35167" C="0.235476" G="0.235476" T="0.177379"/>
      <pos A="0.293573" C="0.235476" G="0.119281" T="0.35167"/>
      <pos A="0.35167" C="0.0611842" G="0.409768" T="0.177379"/>
      <pos A="0.235476" C="0.293573" G="0.35167" T="0.119281"/>
      <pos A="0.525962" C="0.00308642" G="0.177379" T="0.293573"/>
      <pos A="0.409768" C="0.177379" G="0.409768" T="0.00308642"/>
      <pos A="0.467865" C="0.35167" G="0.177379" T="0.00308642"/>
      <pos A="0.293573" C="0.467865" G="0.119281" T="0.119281"/>
      <pos A="0.235476" C="0.467865" G="0.177379" T="0.119281"/>
      <pos A="0.525962" C="0.0611842" G="0.0611842" T="0.35167"/>
      <pos A="0.293573" C="0.467865" G="0.119281" T="0.119281"/>
      <pos A="0.235476" C="0.177379" G="0.35167" T="0.235476"/>
      <pos A="0.35167" C="0.235476" G="0.0611842" T="0.35167"/>
      <pos A="0.0611842" C="0.293573" G="0.584059" T="0.0611842"/>
      <pos A="0.35167" C="0.177379" G="0.177379" T="0.293573"/>
      <pos A="0.0611842" C="0.177379" G="0.293573" T="0.467865"/>
      <pos A="0.119281" C="0.584059" G="0.177379" T="0.119281"/>
      <pos A="0.467865" C="0.293573" G="0.177379" T="0.0611842"/>
      <pos A="0.525962" C="0.177379" G="0.293573" T="0.00308642"/>
      <pos A="0.409768" C="0.235476" G="0.293573" T="0.0611842"/>
      <pos A="0.235476" C="0.293573" G="0.119281" T="0.35167"/>
      <pos A="0.293573" C="0.119281" G="0.235476" T="0.35167"/>
      <pos A="0.293573" C="0.293573" G="0.293573" T="0.119281"/>
      <pos A="0.525962" C="0.177379" G="0.177379" T="0.119281"/>
      <pos A="0.177379" C="0.409768" G="0.35167" T="0.0611842"/>
      <pos A="0.235476" C="0.177379" G="0.177379" T="0.409768"/>
      <pos A="0.409768" C="0.177379" G="0.293573" T="0.119281"/>
      <pos A="0.0611842" C="0.467865" G="0.119281" T="0.35167"/>
      <pos A="0.35167" C="0.177379" G="0.293573" T="0.177379"/>
      <pos A="0.235476" C="0.119281" G="0.177379" T="0.467865"/>
      <pos A="0.119281" C="0.642157" G="0.119281" T="0.119281"/>
      <pos A="0.293573" C="0.525962" G="0.0611842" T="0.119281"/>
      <pos A="0.119281" C="0.177379" G="0.177379" T="0.525962"/>
      <pos A="0.119281" C="0.119281" G="0.758352" T="0.00308642"/>
      <pos A="0.467865" C="0.0611842" G="0.293573" T="0.177379"/>
      <pos A="0.177379" C="0.293573" G="0.293573" T="0.235476"/>
    </motif>
    <motif db="0" id="M1" alt="O1" length="40" nsites="8" evalue="1.3e-003">
      <pos A="0.343657" C="0.105257" G="0.445828" T="0.105257"/>
      <pos A="0.173372" C="0.343657" G="0.411771" T="0.071201"/>
      <pos A="0.3096" C="0.105257" G="0.3096" T="0.275543"/>
      <pos A="0.105257" C="0.241485" G="0.207429" T="0.445828"/>
      <pos A="0.173372" C="0.173372" G="0.343657" T="0.3096"/>
      <pos A="0.173372" C="0.3096" G="0.3096" T="0.207429"/>
      <pos A="0.3096" C="0.207429" G="0.105257" T="0.377714"/>
      <pos A="0.207429" C="0.207429" G="0.3096" T="0.275543"/>
      <pos A="0.3096" C="0.173372" G="0.207429" T="0.3096"/>
      <pos A="0.3096" C="0.105257" G="0.343657" T="0.241485"/>
      <pos A="0.0371437" C="0.241485" G="0.582056" T="0.139315"/>
      <pos A="0.241485" C="0.275543" G="0.173372" T="0.3096"/>
      <pos A="0.343657" C="0.139315" G="0.207429" T="0.3096"/>
      <pos A="0.275543" C="0.139315" G="0.479885" T="0.105257"/>
      <pos A="0.241485" C="0.479885" G="0.139315" T="0.139315"/>
      <pos A="0.3096" C="0.479885" G="0.207429" T="0.00308642"/>
      <pos A="0.547999" C="0.071201" G="0.105257" T="0.275543"/>
      <pos A="0.0371437" C="0.411771" G="0.411771" T="0.139315"/>
      <pos A="0.513942" C="0.207429" G="0.173372" T="0.105257"/>
      <pos A="0.139315" C="0.241485" G="0.377714" T="0.241485"/>
      <pos A="0.275543" C="0.207429" G="0.3096" T="0.207429"/>
      <pos A="0.105257" C="0.0371437" G="0.275543" T="0.582056"/>
      <pos A="0.3096" C="0.445828" G="0.207429" T="0.0371437"/>
      <pos A="0.139315" C="0.3096" G="0.479885" T="0.071201"/>
      <pos A="0.207429" C="0.3096" G="0.071201" T="0.411771"/>
      <pos A="0.207429" C="0.173372" G="0.513942" T="0.105257"/>
      <pos A="0.411771" C="0.241485" G="0.3096" T="0.0371437"/>
      <pos A="0.479885" C="0.105257" G="0.241485" T="0.173372"/>
      <pos A="0.275543" C="0.207429" G="0.343657" T="0.173372"/>
      <pos A="0.275543" C="0.00308642" G="0.582056" T="0.139315"/>
      <pos A="0.377714" C="0.343657" G="0.275543" T="0.00308642"/>
      <pos A="0.377714" C="0.3096" G="0.071201" T="0.241485"/>
      <pos A="0.173372" C="0.479885" G="0.207429" T="0.139315"/>
      <pos A="0.411771" C="0.105257" G="0.207429" T="0.275543"/>
      <pos A="0.377714" C="0.241485" G="0.377714" T="0.00308642"/>
      <pos A="0.479885" C="0.411771" G="0.0371437" T="0.071201"/>
      <pos A="0.275543" C="0.241485" G="0.207429" T="0.275543"/>
      <pos A="0.377714" C="0.377714" G="0.105257" T="0.139315"/>
      <pos A="0.275543" C="0.241485" G="0.343657" T="0.139315"/>
      <pos A="0.0371437" C="0.582056" G="0.173372" T="0.207429"/>
    </motif>
    <motif db="0" id="M10" alt="O10" length="40" nsites="8" evalue="1.3e-003">
      <pos A="0.112826" C="0.332304" G="0.222565" T="0.332304"/>
      <pos A="0.185985" C="0.368884" G="0.149405" T="0.295724"/>
      <pos A="0.551784" C="0.149405" G="0.149405" T="0.149405"/>
      <pos A="0.222565" C="0.295724" G="0.295724" T="0.185985"/>
      <pos A="0.185985" C="0.332304" G="0.259145" T="0.222565"/>
      <pos A="0.259145" C="0.259145" G="0.222565" T="0.259145"/>
      <pos A="0.222565" C="0.0396662" G="0.332304" T="0.405464"/>
      <pos A="0.515204" C="0.185985" G="0.222565" T="0.0762459"/>
      <pos A="0.295724" C="0.0762459" G="0.624943" T="0.00308642"/>
      <pos A="0.295724" C="0.259145" G="0.149405" T="0.295724"/>
      <pos A="0.259145" C="0.185985" G="0.185985" T="0.368884"/>
      <pos A="0.149405" C="0.295724" G="0.0762459" T="0.478623"/>
      <pos A="0.259145" C="0.295724" G="0.112826" T="0.332304"/>
      <pos A="0.588363" C="0.112826" G="0.149405" T="0.149405"/>
      <pos A="0.332304" C="0.149405" G="0.222565" T="0.295724"/>
      <pos A="0.295724" C="0.0396662" G="0.551784" T="0.112826"/>
      <pos A="0.332304" C="0.368884" G="0.259145" T="0.0396662"/>
      <pos A="0.222565" C="0.259145" G="0.259145" T="0.259145"/>
      <pos A="0.332304" C="0.149405" G="0.332304" T="0.185985"/>
      <pos A="0.0762459" C="0.0762459" G="0.112826" T="0.734682"/>
      <pos A="0.0396662" C="0.185985" G="0.295724" T="0.478623"/>
      <pos A="0.222565" C="0.112826" G="0.442043" T="0.222565"/>
      <pos A="0.185985" C="0.368884" G="0.222565" T="0.222565"/>
      <pos A="0.661523" C="0.112826" G="0.0396662" T="0.185985"/>
      <pos A="0.405464" C="0.332304" G="0.0396662" T="0.222565"/>
      <pos A="0.259145" C="0.478623" G="0.00308642" T="0.259145"/>
      <pos A="0.112826" C="0.368884" G="0.149405" T="0.368884"/>
      <pos A="0.405464" C="0.00308642" G="0.0762459" T="0.515204"/>
      <pos A="0.295724" C="0.112826" G="0.478623" T="0.112826"/>
      <pos A="0.405464" C="0.185985" G="0.259145" T="0.149405"/>
      <pos A="0.222565" C="0.185985" G="0.295724" T="0.295724"/>
      <pos A="0.185985" C="0.149405" G="0.442043" T="0.222565"/>
      <pos A="0.149405" C="0.185985" G="0.405464" T="0.259145"/>
      <pos A="0.259145" C="0.259145" G="0.185985" T="0.295724"/>
      <pos A="0.259145" C="0.259145" G="0.222565" T="0.259145"/>
      <pos A="0.332304" C="0.259145" G="0.222565" T="0.185985"/>
      <pos A="0.222565" C="0.112826" G="0.259145" T="0.405464"/>
      <pos A="0.332304" C="0.185985" G="0.405464" T="0.0762459"/>
      <pos A="0.405464" C="0.259145" G="0.149405" T="0.185985"/>
      <pos A="0.259145" C="0.442043" G="0.0762459" T="0.222565"/>
    </motif>
    <motif db="0" id="M100" alt="O100" length="40" nsites="8" evalue="1.3e-003">
      <pos A="0.0736336" C="0.496914" G="0.214727" T="0.214727"/>
      <pos A="0.496914" C="0.14418" G="0.00308642" T="0.35582"/>
      <pos A="0.14418" C="0.0736336" G="0.496914" T="0.285273"/>
      <pos A="0.35582" C="0.214727" G="0.285273" T="0.14418"/>
      <pos A="0.426366" C="0.214727" G="0.285273" T="0.0736336"/>
      <pos A="0.426366" C="0.0736336" G="0.0736336" T="0.426366"/>
      <pos A="0.14418" C="0.35582" G="0.35582" T="0.14418"/>
      <pos A="0.214727" C="0.35582" G="0.14418" T="0.285273"/>
      <pos A="0.0736336" C="0.35582" G="0.00308642" T="0.567461"/>
      <pos A="0.35582" C="0.35582" G="0.14418" T="0.14418"/>
      <pos A="0.285273" C="0.567461" G="0.0736336" T="0.0736336"/>
      <pos A="0.35582" C="0.285273" G="0.285273" T="0.0736336"/>
      <pos A="0.426366" C="0.00308642" G="0.214727" T="0.35582"/>
      <pos A="0.214727" C="0.0736336" G="0.567461" T="0.14418"/>
      <pos A="0.35582" C="0.00308642" G="0.214727" T="0.426366"/>
      <pos A="0.426366" C="0.0736336" G="0.285273" T="0.214727"/>
      <pos A="0.496914" C="0.35582" G="0.0736336" T="0.0736336"/>
      <pos A="0.496914" C="0.214727" G="0.0736336" T="0.214727"/>
      <pos A="0.285273" C="0.0736336" G="0.214727" T="0.426366"/>
      <pos A="0.214727" C="0.14418" G="0.426366" T="0.214727"/>
      <pos A="0.00308642" C="0.214727" G="0.496914" T="0.285273"/>
      <pos A="0.567461" C="0.35582" G="0.00308642" T="0.0736336"/>
      <pos A="0.14418" C="0.285273" G="0.00308642" T="0.567461"/>
      <pos A="0.496914" C="0.00308642" G="0.214727" T="0.285273"/>
      <pos A="0.285273" C="0.214727" G="0.285273" T="0.214727"/>
      <pos A="0.638007" C="0.0736336" G="0.14418" T="0.14418"/>
      <pos A="0.14418" C="0.0736336" G="0.638007" T="0.14418"/>
      <pos A="0.0736336" C="0.285273" G="0.285273" T="0.35582"/>
      <pos A="0.285273" C="0.0736336" G="0.14418" T="0.496914"/>
      <pos A="0.708554" C="0.0736336" G="0.0736336" T="0.14418"/>
      <pos A="0.285273" C="0.214727" G="0.35582" T="0.14418"/>
      <pos A="0.35582" C="0.638007" G="0.00308642" T="0.00308642"/>
      <pos A="0.14418" C="0.638007" G="0.00308642" T="0.214727"/>
      <pos A="0.285273" C="0.35582" G="0.214727" T="0.14418"/>
      <pos A="0.426366" C="0.14418" G="0.14418" T="0.285273"/>
      <pos A="0.14418" C="0.14418" G="0.496914" T="0.214727"/>
      <pos A="0.285273" C="0.14418" G="0.214727" T="0.35582"/>
      <pos A="0.35582" C="0.285273" G="0.0736336" T="0.285273"/>
      <pos A="0.496914" C="0.0736336" G="0.426366" T="0.00308642"/>
      <pos A="0.14418" C="0.285273" G="0.426366" T="0.14418"/>
    </motif>
    <motif db="0" id="M101" alt="O101" length="40" nsites="8" evalue="1.3e-003">
      <pos A="0.558642" C="0.25" G="0.126543" T="0.0648148"/>
      <pos A="0.0648148" C="0.25" G="0.311728" T="0.373457"/>
      <pos A="0.0648148" C="0.435185" G="0.188272" T="0.311728"/>
      <pos A="0.435185" C="0.25" G="0.0648148" T="0.25"/>
      <pos A="0.188272" C="0.0648148" G="0.496914" T="0.25"/>
      <pos A="0.0648148" C="0.311728" G="0.435185" T="0.188272"/>
      <pos A="0.311728" C="0.311728" G="0.126543" T="0.25"/>
      <pos A="0.00308642" C="0.558642" G="0.126543" T="0.311728"/>
      <pos A="0.188272" C="0.311728" G="0.25" T="0.25"/>
      <pos A="0.25" C="0.25" G="0.188272" T="0.311728"/>
      <pos A="0.00308642" C="0.682099" G="0.311728" T="0.00308642"/>
      <pos A="0.435185" C="0.126543" G="0.00308642" T="0.435185"/>
      <pos A="0.188272" C="0.435185" G="0.126543" T="0.25"/>
      <pos A="0.558642" C="0.188272" G="0.188272" T="0.0648148"/>
      <pos A="0.25" C="0.126543" G="0.435185" T="0.188272"/>
      <pos A="0.25" C="0.311728" G="0.126543" T="0.311728"/>
      <pos A="0.188272" C="0.126543" G="0.558642" T="0.126543"/>
      <pos A="0.558642" C="0.0648148" G="0.00308642" T="0.373457"/>
      <pos A="0.188272" C="0.25" G="0.188272" T="0.373457"/>
      <pos A="0.435185" C="0.25" G="0.126543" T="0.188272"/>
      <pos A="0.126543" C="0.558642" G="0.188272" T="0.126543"/>
      <pos A="0.126543" C="0.311728" G="0.373457" T="0.188272"/>
      <pos A="0.311728" C="0.435185" G="0.0648148" T="0.188272"/>
      <pos A="0.0648148" C="0.373457" G="0.311728" T="0.25"/>
      <pos A="0.25" C="0.311728" G="0.25" T="0.188272"/>
      <pos A="0.188272" C="0.435185" G="0.188272" T="0.188272"/>
      <pos A="0.25" C="0.373457" G="0.373457" T="0.00308642"/>
      <pos A="0.0648148" C="0.373457" G="0.126543" T="0.435185"/>
      <pos A="0.25" C="0.311728" G="0.311728" T="0.126543"/>
      <pos A="0.126543" C="0.0648148" G="0.311728" T="0.496914"/>
      <pos A="0.558642" C="0.0648148" G="0.0648148" T="0.311728"/>
      <pos A="0.311728" C="0.311728" G="0.126543" T="0.25"/>
      <pos A="0.00308642" C="0.0648148" G="0.25" T="0.682099"/>
      <pos A="0.126543" C="0.188272" G="0.25" T="0.435185"/>
      <pos A="0.435185" C="0.25" G="0.0648148" T="0.25"/>
      <pos A="0.311728" C="0.126543" G="0.311728" T="0.25"/>
      <pos A="0.188272" C="0.496914" G="0.25" T="0.0648148"/>
      <pos A="0.25" C="0.311728" G="0.311728" T="0.126543"/>
      <pos A="0.496914" C="0.126543" G="0.311728" T="0.0648148"/>
      <pos A="0.311728" C="0.0648148" G="0.188272" T="0.435185"/>
    </motif>
    <motif db="0" id="M102" alt="O102" length="40" nsites="8" evalue="1.3e-003">
      <pos A="0.25" C="0.256498" G="0.327972" T="0.16553"/>
      <pos A="0.237004" C="0.340968" G="0.256498" T="0.16553"/>
      <pos A="0.237004" C="0.269493" G="0.230507" T="0.262996"/>
      <pos A="0.301982" C="0.133041" G="0.25" T="0.314977"/>
      <pos A="0.204516" C="0.237004" G="0.256498" T="0.301982"/>
      <pos A="0.224009" C="0.16553" G="0.224009" T="0.386452"/>
      <pos A="0.25" C="0.256498" G="0.275991" T="0.217511"/>
      <pos A="0.418941" C="0.19152" G="0.0810588" T="0.30848"/>
      <pos A="0.366959" C="0.139539" G="0.256498" T="0.237004"/>
      <pos A="0.204516" C="0.288987" G="0.19152" T="0.314977"/>
      <pos A="0.16553" C="0.256498" G="0.237004" T="0.340968"/>
      <pos A="0.373457" C="0.0875565" G="0.204516" T="0.33447"/>
      <pos A="0.33447" C="0.19152" G="0.230507" T="0.243502"/>
      <pos A="0.33447" C="0.30848" G="0.19152" T="0.16553"/>
      <pos A="0.243502" C="0.30848" G="0.256498" T="0.19152"/>
      <pos A="0.16553" C="0.360461" G="0.237004" T="0.237004"/>
      <pos A="0.237004" C="0.314977" G="0.198018" T="0.25"/>
      <pos A="0.237004" C="0.204516" G="0.230507" T="0.327972"/>
      <pos A="0.418941" C="0.146037" G="0.327972" T="0.10705"/>
      <pos A="0.230507" C="0.211013" G="0.282489" T="0.275991"/>
      <pos A="0.217511" C="0.353963" G="0.139539" T="0.288987"/>
      <pos A="0.100552" C="0.314977" G="0.243502" T="0.340968"/>
      <pos A="0.224009" C="0.211013" G="0.275991" T="0.288987"/>
      <pos A="0.373457" C="0.159032" G="0.282489" T="0.185023"/>
      <pos A="0.321475" C="0.0940543" G="0.243502" T="0.340968"/>
      <pos A="0.0095842" C="0.340968" G="0.33447" T="0.314977"/>
      <pos A="0.275991" C="0.237004" G="0.224009" T="0.262996"/>
      <pos A="0.237004" C="0.314977" G="0.126543" T="0.321475"/>
      <pos A="0.275991" C="0.0810588" G="0.353963" T="0.288987"/>
      <pos A="0.425439" C="0.262996" G="0.152534" T="0.159032"/>
      <pos A="0.288987" C="0.275991" G="0.243502" T="0.19152"/>
      <pos A="0.425439" C="0.16553" G="0.256498" T="0.152534"/>
      <pos A="0.503411" C="0.230507" G="0.113548" T="0.152534"/>
      <pos A="0.256498" C="0.243502" G="0.19152" T="0.30848"/>
      <pos A="0.295484" C="0.314977" G="0.19152" T="0.198018"/>
      <pos A="0.224009" C="0.405946" G="0.204516" T="0.16553"/>
      <pos A="0.327972" C="0.19152" G="0.172028" T="0.30848"/>
      <pos A="0.282489" C="0.178525" G="0.301982" T="0.237004"/>
      <pos A="0.172028" C="0.25" G="0.301982" T="0.275991"/>
      <pos A="0.379955" C="0.262996" G="0.178525" T="0.178525"/>
    </motif>
    <motif db="0" id="M103" alt="O103" length="40" nsites="8" evalue="1.3e-003">
      <pos A="0.567461" C="0.14418" G="0.14418" T="0.14418"/>
      <pos A="0.426366" C="0.214727" G="0.0736336" T="0.285273"/>
      <pos A="0.0736336" C="0.14418" G="0.496914" T="0.285273"/>
      <pos A="0.35582" C="0.0736336" G="0.14418" T="0.426366"/>
      <pos A="0.0736336" C="0.285273" G="0.426366" T="0.214727"/>
      <pos A="0.14418" C="0.285273" G="0.35582" T="0.214727"/>
      <pos A="0.214727" C="0.285273" G="0.14418" T="0.35582"/>
      <pos A="0.214727" C="0.426366" G="0.14418" T="0.214727"/>
      <pos A="0.285273" C="0.14418" G="0.214727" T="0.35582"/>
      <pos A="0.214727" C="0.285273" G="0.14418" T="0.35582"/>
      <pos A="0.285273" C="0.426366" G="0.214727" T="0.0736336"/>
      <pos A="0.285273" C="0.426366" G="0.14418" T="0.14418"/>
      <pos A="0.285273" C="0.00308642" G="0.0736336" T="0.638007"/>
      <pos A="0.14418" C="0.426366" G="0.214727" T="0.214727"/>
      <pos A="0.426366" C="0.0736336" G="0.426366" T="0.0736336"/>
      <pos A="0.214727" C="0.638007" G="0.0736336" T="0.0736336"/>
      <pos A="0.638007" C="0.0736336" G="0.14418" T="0.14418"/>
      <pos A="0.214727" C="0.14418" G="0.426366" T="0.214727"/>
      <pos A="0.638007" C="0.0736336" G="0.00308642" T="0.285273"/>
      <pos A="0.00308642" C="0.35582" G="0.426366" T="0.214727"/>
      <pos A="0.638007" C="0.00308642" G="0.0736336" T="0.285273"/>
      <pos A="0.14418" C="0.214727" G="0.285273" T="0.35582"/>
      <pos A="0.35582" C="0.35582" G="0.0736336" T="0.214727"/>
      <pos A="0.567461" C="0.35582" G="0.00308642" T="0.0736336"/>
      <pos A="0.426366" C="0.0736336" G="0.214727" T="0.285273"/>
      <pos A="0.426366" C="0.14418" G="0.214727" T="0.214727"/>
      <pos A="0.285273" C="0.285273" G="0.35582" T="0.0736336"/>
      <pos A="0.285273" C="0.14418" G="0.426366" T="0.14418"/>
      <pos A="0.214727" C="0.567461" G="0.00308642" T="0.214727"/>
      <pos A="0.0736336" C="0.496914" G="0.0736336" T="0.35582"/>
      <pos A="0.14418" C="0.285273" G="0.14418" T="0.426366"/>
      <pos A="0.285273" C="0.35582" G="0.00308642" T="0.35582"/>
      <pos A="0.214727" C="0.0736336" G="0.426366" T="0.285273"/>
      <pos A="0.285273" C="0.214727" G="0.35582" T="0.14418"/>
      <pos A="0.426366" C="0.35582" G="0.14418" T="0.0736336"/>
      <pos A="0.638007" C="0.14418" G="0.214727" T="0.00308642"/>
      <pos A="0.14418" C="0.285273" G="0.14418" T="0.426366"/>
      <pos A="0.0736336" C="0.0736336" G="0.214727" T="0.638007"/>
      <pos A="0.14418" C="0.214727" G="0.426366" T="0.214727"/>
      <pos A="0.214727" C="0.426366" G="0.285273" T="0.0736336"/>
    </motif>
    <motif db="0" id="M105" alt="O105" length="40" nsites="8" evalue="1.3e-003">
      <pos A="0.387174" C="0.277435" G="0.112826" T="0.222565"/>
      <pos A="0.442043" C="0.277435" G="0.222565" T="0.0579565"/>
      <pos A="0.661523" C="0.112826" G="0.167696" T="0.0579565"/>
      <pos A="0.222565" C="0.387174" G="0.222565" T="0.167696"/>
      <pos A="0.167696" C="0.167696" G="0.442043" T="0.222565"/>
      <pos A="0.0579565" C="0.167696" G="0.332304" T="0.442043"/>
      <pos A="0.277435" C="0.222565" G="0.222565" T="0.277435"/>
      <pos A="0.332304" C="0.0579565" G="0.387174" T="0.222565"/>
      <pos A="0.387174" C="0.332304" G="0.222565" T="0.0579565"/>
      <pos A="0.442043" C="0.277435" G="0.222565" T="0.0579565"/>
      <pos A="0.551784" C="0.277435" G="0.167696" T="0.00308642"/>
      <pos A="0.332304" C="0.222565" G="0.112826" T="0.332304"/>
      <pos A="0.332304" C="0.222565" G="0.332304" T="0.112826"/>
      <pos A="0.606653" C="0.0579565" G="0.112826" T="0.222565"/>
      <pos A="0.551784" C="0.222565" G="0.222565" T="0.00308642"/>
      <pos A="0.606653" C="0.0579565" G="0.277435" T="0.0579565"/>
      <pos A="0.277435" C="0.167696" G="0.167696" T="0.387174"/>
      <pos A="0.00308642" C="0.277435" G="0.222565" T="0.496914"/>
      <pos A="0.222565" C="0.332304" G="0.167696" T="0.277435"/>
      <pos A="0.442043" C="0.167696" G="0.277435" T="0.112826"/>
      <pos A="0.222565" C="0.222565" G="0.112826" T="0.442043"/>
      <pos A="0.112826" C="0.387174" G="0.167696" T="0.332304"/>
      <pos A="0.0579565" C="0.0579565" G="0.387174" T="0.496914"/>
      <pos A="0.167696" C="0.222565" G="0.277435" T="0.332304"/>
      <pos A="0.442043" C="0.167696" G="0.167696" T="0.222565"/>
      <pos A="0.0579565" C="0.167696" G="0.222565" T="0.551784"/>
      <pos A="0.332304" C="0.442043" G="0.112826" T="0.112826"/>
      <pos A="0.222565" C="0.277435" G="0.112826" T="0.387174"/>
      <pos A="0.222565" C="0.387174" G="0.112826" T="0.277435"/>
      <pos A="0.222565" C="0.332304" G="0.332304" T="0.112826"/>
      <pos A="0.222565" C="0.00308642" G="0.277435" T="0.496914"/>
      <pos A="0.332304" C="0.551784" G="0.00308642" T="0.112826"/>
      <pos A="0.222565" C="0.332304" G="0.167696" T="0.277435"/>
      <pos A="0.496914" C="0.222565" G="0.112826" T="0.167696"/>
      <pos A="0.277435" C="0.332304" G="0.112826" T="0.277435"/>
      <pos A="0.496914" C="0.167696" G="0.112826" T="0.222565"/>
      <pos A="0.222565" C="0.0579565" G="0.167696" T="0.551784"/>
      <pos A="0.00308642" C="0.387174" G="0.112826" T="0.496914"/>
      <pos A="0.222565" C="0.496914" G="0.0579565" T="0.222565"/>
      <pos A="0.277435" C="0.387174" G="0.222565" T="0.112826"/>
    </motif>
    <motif db="0" id="M106" alt="O106" length="40" nsites="8" evalue="1.3e-003">
      <pos A="0.288987" C="0.172028" G="0.321475" T="0.217511"/>
      <pos A="0.288987" C="0.159032" G="0.19152" T="0.360461"/>
      <pos A="0.217511" C="0.39295" G="0.211013" T="0.178525"/>
      <pos A="0.288987" C="0.230507" G="0.224009" T="0.256498"/>
      <pos A="0.373457" C="0.19152" G="0.243502" T="0.19152"/>
      <pos A="0.262996" C="0.230507" G="0.211013" T="0.295484"/>
      <pos A="0.275991" C="0.353963" G="0.217511" T="0.152534"/>
      <pos A="0.198018" C="0.178525" G="0.230507" T="0.39295"/>
      <pos A="0.146037" C="0.405946" G="0.295484" T="0.152534"/>
      <pos A="0.366959" C="0.159032" G="0.275991" T="0.198018"/>
      <pos A="0.30848" C="0.10705" G="0.399448" T="0.185023"/>
      <pos A="0.217511" C="0.301982" G="0.295484" T="0.185023"/>
      <pos A="0.25" C="0.204516" G="0.0680632" T="0.47742"/>
      <pos A="0.373457" C="0.10705" G="0.269493" T="0.25"/>
      <pos A="0.288987" C="0.185023" G="0.224009" T="0.301982"/>
      <pos A="0.464425" C="0.243502" G="0.152534" T="0.139539"/>
      <pos A="0.217511" C="0.340968" G="0.237004" T="0.204516"/>
      <pos A="0.198018" C="0.217511" G="0.217511" T="0.366959"/>
      <pos A="0.237004" C="0.366959" G="0.152534" T="0.243502"/>
      <pos A="0.256498" C="0.217511" G="0.25" T="0.275991"/>
      <pos A="0.230507" C="0.321475" G="0.185023" T="0.262996"/>
      <pos A="0.25" C="0.198018" G="0.30848" T="0.243502"/>
      <pos A="0.282489" C="0.152534" G="0.204516" T="0.360461"/>
      <pos A="0.288987" C="0.288987" G="0.0875565" T="0.33447"/>
      <pos A="0.256498" C="0.366959" G="0.204516" T="0.172028"/>
      <pos A="0.340968" C="0.0940543" G="0.243502" T="0.321475"/>
      <pos A="0.256498" C="0.262996" G="0.262996" T="0.217511"/>
      <pos A="0.230507" C="0.185023" G="0.282489" T="0.301982"/>
      <pos A="0.237004" C="0.269493" G="0.19152" T="0.301982"/>
      <pos A="0.275991" C="0.120045" G="0.353963" T="0.25"/>
      <pos A="0.288987" C="0.321475" G="0.211013" T="0.178525"/>
      <pos A="0.269493" C="0.230507" G="0.327972" T="0.172028"/>
      <pos A="0.113548" C="0.204516" G="0.30848" T="0.373457"/>
      <pos A="0.288987" C="0.25" G="0.10705" T="0.353963"/>
      <pos A="0.204516" C="0.217511" G="0.360461" T="0.217511"/>
      <pos A="0.314977" C="0.230507" G="0.178525" T="0.275991"/>
      <pos A="0.321475" C="0.347466" G="0.100552" T="0.230507"/>
      <pos A="0.347466" C="0.217511" G="0.237004" T="0.198018"/>
      <pos A="0.237004" C="0.353963" G="0.178525" T="0.230507"/>
      <pos A="0.211013" C="0.386452" G="0.120045" T="0.282489"/>
    </motif>
    <motif db="0" id="M107" alt="O107" length="40" nsites="8" evalue="1.3e-003">
      <pos A="0.360323" C="0.0661284" G="0.297281" T="0.276268"/>
      <pos A="0.276268" C="0.23424" G="0.318295" T="0.171198"/>
      <pos A="0.381337" C="0.171198" G="0.12917" T="0.318295"/>
      <pos A="0.318295" C="0.192211" G="0.0871417" T="0.402351"/>
      <pos A="0.50742" C="0.171198" G="0.171198" T="0.150184"/>
      <pos A="0.318295" C="0.276268" G="0.192211" T="0.213226"/>
      <pos A="0.108156" C="0.444379" G="0.444379" T="0.00308642"/>
      <pos A="0.23424" C="0.255253" G="0.0871417" T="0.423365"/>
      <pos A="0.423365" C="0.213226" G="0.150184" T="0.213226"/>
      <pos A="0.255253" C="0.192211" G="0.255253" T="0.297281"/>
      <pos A="0.171198" C="0.23424" G="0.192211" T="0.402351"/>
      <pos A="0.444379" C="0.0661284" G="0.297281" T="0.192211"/>
      <pos A="0.12917" C="0.192211" G="0.423365" T="0.255253"/>
      <pos A="0.276268" C="0.33931" G="0.171198" T="0.213226"/>
      <pos A="0.150184" C="0.276268" G="0.486407" T="0.0871417"/>
      <pos A="0.23424" C="0.297281" G="0.213226" T="0.255253"/>
      <pos A="0.33931" C="0.150184" G="0.192211" T="0.318295"/>
      <pos A="0.276268" C="0.276268" G="0.255253" T="0.192211"/>
      <pos A="0.423365" C="0.108156" G="0.213226" T="0.255253"/>
      <pos A="0.192211" C="0.276268" G="0.192211" T="0.33931"/>
      <pos A="0.465393" C="0.276268" G="0.192211" T="0.0661284"/>
      <pos A="0.33931" C="0.318295" G="0.255253" T="0.0871417"/>
      <pos A="0.297281" C="0.12917" G="0.23424" T="0.33931"/>
      <pos A="0.150184" C="0.23424" G="0.192211" T="0.423365"/>
      <pos A="0.12917" C="0.297281" G="0.0871417" T="0.486407"/>
      <pos A="0.171198" C="0.297281" G="0.0451141" T="0.486407"/>
      <pos A="0.213226" C="0.276268" G="0.213226" T="0.297281"/>
      <pos A="0.255253" C="0.33931" G="0.171198" T="0.23424"/>
      <pos A="0.255253" C="0.276268" G="0.23424" T="0.23424"/>
      <pos A="0.528435" C="0.23424" G="0.150184" T="0.0871417"/>
      <pos A="0.255253" C="0.50742" G="0.192211" T="0.0451141"/>
      <pos A="0.33931" C="0.0871417" G="0.23424" T="0.33931"/>
      <pos A="0.0661284" C="0.192211" G="0.23424" T="0.50742"/>
      <pos A="0.12917" C="0.528435" G="0.0871417" T="0.255253"/>
      <pos A="0.33931" C="0.150184" G="0.318295" T="0.192211"/>
      <pos A="0.171198" C="0.213226" G="0.276268" T="0.33931"/>
      <pos A="0.33931" C="0.276268" G="0.255253" T="0.12917"/>
      <pos A="0.150184" C="0.381337" G="0.150184" T="0.318295"/>
      <pos A="0.171198" C="0.297281" G="0.0661284" T="0.465393"/>
      <pos A="0.528435" C="0.318295" G="0.108156" T="0.0451141"/>
    </motif>
    <motif db="0" id="M108" alt="O108" length="40" nsites="8" evalue="1.3e-003">
      <pos A="0.14418" C="0.179453" G="0.426366" T="0.25"/>
      <pos A="0.179453" C="0.35582" G="0.214727" T="0.25"/>
      <pos A="0.426366" C="0.25" G="0.14418" T="0.179453"/>
      <pos A="0.285273" C="0.214727" G="0.0736336" T="0.426366"/>
      <pos A="0.0383595" C="0.14418" G="0.496914" T="0.320547"/>
      <pos A="0.391093" C="0.25" G="0.179453" T="0.179453"/>
      <pos A="0.108907" C="0.391093" G="0.108907" T="0.391093"/>
      <pos A="0.285273" C="0.285273" G="0.320547" T="0.108907"/>
      <pos A="0.285273" C="0.108907" G="0.25" T="0.35582"/>
      <pos A="0.214727" C="0.391093" G="0.285273" T="0.108907"/>
      <pos A="0.0736336" C="0.14418" G="0.426366" T="0.35582"/>
      <pos A="0.285273" C="0.214727" G="0.214727" T="0.285273"/>
      <pos A="0.320547" C="0.108907" G="0.320547" T="0.25"/>
      <pos A="0.285273" C="0.391093" G="0.0383595" T="0.285273"/>
      <pos A="0.179453" C="0.391093" G="0.25" T="0.179453"/>
      <pos A="0.214727" C="0.108907" G="0.25" T="0.426366"/>
      <pos A="0.0736336" C="0.532187" G="0.214727" T="0.179453"/>
      <pos A="0.46164" C="0.0736336" G="0.285273" T="0.179453"/>
      <pos A="0.0736336" C="0.35582" G="0.320547" T="0.25"/>
      <pos A="0.214727" C="0.285273" G="0.179453" T="0.320547"/>
      <pos A="0.214727" C="0.25" G="0.320547" T="0.214727"/>
      <pos A="0.35582" C="0.320547" G="0.0736336" T="0.25"/>
      <pos A="0.46164" C="0.0383595" G="0.179453" T="0.320547"/>
      <pos A="0.426366" C="0.179453" G="0.179453" T="0.214727"/>
      <pos A="0.285273" C="0.214727" G="0.214727" T="0.285273"/>
      <pos A="0.320547" C="0.0736336" G="0.320547" T="0.285273"/>
      <pos A="0.46164" C="0.0736336" G="0.14418" T="0.320547"/>
      <pos A="0.35582" C="0.0736336" G="0.496914" T="0.0736336"/>
      <pos A="0.567461" C="0.320547" G="0.108907" T="0.00308642"/>
      <pos A="0.285273" C="0.0736336" G="0.391093" T="0.25"/>
      <pos A="0.496914" C="0.00308642" G="0.320547" T="0.179453"/>
      <pos A="0.214727" C="0.320547" G="0.320547" T="0.14418"/>
      <pos A="0.35582" C="0.14418" G="0.25" T="0.25"/>
      <pos A="0.14418" C="0.25" G="0.532187" T="0.0736336"/>
      <pos A="0.14418" C="0.285273" G="0.0736336" T="0.496914"/>
      <pos A="0.0736336" C="0.25" G="0.426366" T="0.25"/>
      <pos A="0.320547" C="0.25" G="0.25" T="0.179453"/>
      <pos A="0.567461" C="0.14418" G="0.214727" T="0.0736336"/>
      <pos A="0.391093" C="0.0383595" G="0.426366" T="0.14418"/>
      <pos A="0.602734" C="0.0383595" G="0.25" T="0.108907"/>
    </motif>
    <motif db="0" id="M109" alt="O109" length="40" nsites="8" evalue="1.3e-003">
      <pos A="0.00308642" C="0.00308642" G="0.990741" T="0.00308642"/>
      <pos A="0.00308642" C="0.00308642" G="0.00308642" T="0.990741"/>
      <pos A="0.990741" C="0.00308642" G="0.00308642" T="0.00308642"/>
      <pos A="0.00308642" C="0.00308642" G="0.990741" T="0.00308642"/>
      <pos A="0.00308642" C="0.00308642" G="0.00308642" T="0.990741"/>
      <pos A="0.00308642" C="0.990741" G="0.00308642" T="0.00308642"/>
      <pos A="0.990741" C="0.00308642" G="0.00308642" T="0.00308642"/>
      <pos A="0.00308642" C="0.990741" G="0.00308642" T="0.00308642"/>
      <pos A="0.00308642" C="0.00308642" G="0.990741" T="0.00308642"/>
      <pos A="0.00308642" C="0.00308642" G="0.00308642" T="0.990741"/>
      <pos A="0.990741" C="0.00308642" G="0.00308642" T="0.00308642"/>
      <pos A="0.990741" C="0.00308642" G="0.00308642" T="0.00308642"/>
      <pos A="0.990741" C="0.00308642" G="0.00308642" T="0.00308642"/>
      <pos A="0.00308642" C="0.990741" G="0.00308642" T="0.00308642"/>
      <pos A="0.990741" C="0.00308642" G="0.00308642" T="0.00308642"/>
      <pos A="0.990741" C="0.00308642" G="0.00308642" T="0.00308642"/>
      <pos A="0.990741" C="0.00308642" G="0.00308642" T="0.00308642"/>
      <pos A="0.00308642" C="0.00308642" G="0.00308642" T="0.990741"/>
      <pos A="0.00308642" C="0.00308642" G="0.990741" T="0.00308642"/>
      <pos A="0.00308642" C="0.00308642" G="0.00308642" T="0.990741"/>
      <pos A="0.990741" C="0.00308642" G="0.00308642" T="0.00308642"/>
      <pos A="0.990741" C="0.00308642" G="0.00308642" T="0.00308642"/>
      <pos A="0.990741" C="0.00308642" G="0.00308642" T="0.00308642"/>
      <pos A="0.00308642" C="0.00308642" G="0.990741" T="0.00308642"/>
      <pos A="0.00308642" C="0.990741" G="0.00308642" T="0.00308642"/>
      <pos A="0.00308642" C="0.990741" G="0.00308642" T="0.00308642"/>
      <pos A="0.990741" C="0.00308642" G="0.00308642" T="0.00308642"/>
      <pos A="0.00308642" C="0.00308642" G="0.00308642" T="0.990741"/>
      <pos A="0.00308642" C="0.990741" G="0.00308642" T="0.00308642"/>
      <pos A="0.990741" C="0.00308642" G="0.00308642" T="0.00308642"/>
      <pos A="0.00308642" C="0.00308642" G="0.00308642" T="0.990741"/>
      <pos A="0.990741" C="0.00308642" G="0.00308642" T="0.00308642"/>
      <pos A="0.990741" C="0.00308642" G="0.00308642" T="0.00308642"/>
      <pos A="0.990741" C="0.00308642" G="0.00308642" T="0.00308642"/>
      <pos A="0.00308642" C="0.00308642" G="0.00308642" T="0.990741"/>
      <pos A="0.00308642" C="0.00308642" G="0.00308642" T="0.990741"/>
      <pos A="0.990741" C="0.00308642" G="0.00308642" T="0.00308642"/>
      <pos A="0.990741" C="0.00308642" G="0.00308642" T="0.00308642"/>
      <pos A="0.990741" C="0.00308642" G="0.00308642" T="0.00308642"/>
      <pos A="0.990741" C="0.00308642" G="0.00308642" T="0.00308642"/>
    </motif>
    <motif db="0" id="M11" alt="O11" length="40" nsites="8" evalue="1.3e-003">
      <pos A="0.347466" C="0.113548" G="0.211013" T="0.327972"/>
      <pos A="0.230507" C="0.301982" G="0.230507" T="0.237004"/>
      <pos A="0.243502" C="0.418941" G="0.133041" T="0.204516"/>
      <pos A="0.282489" C="0.133041" G="0.275991" T="0.30848"/>
      <pos A="0.275991" C="0.295484" G="0.301982" T="0.126543"/>
      <pos A="0.399448" C="0.217511" G="0.237004" T="0.146037"/>
      <pos A="0.269493" C="0.217511" G="0.301982" T="0.211013"/>
      <pos A="0.100552" C="0.470922" G="0.25" T="0.178525"/>
      <pos A="0.373457" C="0.16553" G="0.172028" T="0.288987"/>
      <pos A="0.16553" C="0.25" G="0.327972" T="0.256498"/>
      <pos A="0.282489" C="0.0940543" G="0.327972" T="0.295484"/>
      <pos A="0.269493" C="0.172028" G="0.295484" T="0.262996"/>
      <pos A="0.360461" C="0.133041" G="0.133041" T="0.373457"/>
      <pos A="0.159032" C="0.275991" G="0.256498" T="0.30848"/>
      <pos A="0.288987" C="0.16553" G="0.178525" T="0.366959"/>
      <pos A="0.243502" C="0.19152" G="0.33447" T="0.230507"/>
      <pos A="0.211013" C="0.256498" G="0.224009" T="0.30848"/>
      <pos A="0.237004" C="0.217511" G="0.25" T="0.295484"/>
      <pos A="0.327972" C="0.373457" G="0.185023" T="0.113548"/>
      <pos A="0.39295" C="0.204516" G="0.120045" T="0.282489"/>
      <pos A="0.314977" C="0.327972" G="0.172028" T="0.185023"/>
      <pos A="0.33447" C="0.217511" G="0.198018" T="0.25"/>
      <pos A="0.204516" C="0.282489" G="0.172028" T="0.340968"/>
      <pos A="0.321475" C="0.211013" G="0.172028" T="0.295484"/>
      <pos A="0.185023" C="0.120045" G="0.451429" T="0.243502"/>
      <pos A="0.074561" C="0.256498" G="0.269493" T="0.399448"/>
      <pos A="0.314977" C="0.282489" G="0.19152" T="0.211013"/>
      <pos A="0.295484" C="0.347466" G="0.139539" T="0.217511"/>
      <pos A="0.25" C="0.0420731" G="0.301982" T="0.405946"/>
      <pos A="0.230507" C="0.198018" G="0.425439" T="0.146037"/>
      <pos A="0.30848" C="0.282489" G="0.152534" T="0.256498"/>
      <pos A="0.25" C="0.33447" G="0.133041" T="0.282489"/>
      <pos A="0.39295" C="0.0940543" G="0.262996" T="0.25"/>
      <pos A="0.360461" C="0.172028" G="0.347466" T="0.120045"/>
      <pos A="0.314977" C="0.146037" G="0.327972" T="0.211013"/>
      <pos A="0.198018" C="0.327972" G="0.133041" T="0.340968"/>
      <pos A="0.33447" C="0.288987" G="0.113548" T="0.262996"/>
      <pos A="0.217511" C="0.256498" G="0.262996" T="0.262996"/>
      <pos A="0.301982" C="0.321475" G="0.159032" T="0.217511"/>
      <pos A="0.230507" C="0.282489" G="0.204516" T="0.282489"/>
    </motif>
    <motif db="0" id="M110" alt="O110" length="40" nsites="8" evalue="1.3e-003">
      <pos A="0.849647" C="0.00308642" G="0.14418" T="0.00308642"/>
      <pos A="0.426366" C="0.285273" G="0.285273" T="0.00308642"/>
      <pos A="0.14418" C="0.426366" G="0.00308642" T="0.426366"/>
      <pos A="0.00308642" C="0.285273" G="0.14418" T="0.567461"/>
      <pos A="0.285273" C="0.14418" G="0.426366" T="0.14418"/>
      <pos A="0.426366" C="0.00308642" G="0.426366" T="0.14418"/>
      <pos A="0.285273" C="0.14418" G="0.426366" T="0.14418"/>
      <pos A="0.00308642" C="0.14418" G="0.849647" T="0.00308642"/>
      <pos A="0.426366" C="0.426366" G="0.00308642" T="0.14418"/>
      <pos A="0.567461" C="0.14418" G="0.00308642" T="0.285273"/>
      <pos A="0.285273" C="0.426366" G="0.14418" T="0.14418"/>
      <pos A="0.426366" C="0.285273" G="0.285273" T="0.00308642"/>
      <pos A="0.426366" C="0.285273" G="0.00308642" T="0.285273"/>
      <pos A="0.708554" C="0.00308642" G="0.00308642" T="0.285273"/>
      <pos A="0.285273" C="0.285273" G="0.426366" T="0.00308642"/>
      <pos A="0.285273" C="0.00308642" G="0.285273" T="0.426366"/>
      <pos A="0.285273" C="0.14418" G="0.567461" T="0.00308642"/>
      <pos A="0.426366" C="0.285273" G="0.00308642" T="0.285273"/>
      <pos A="0.00308642" C="0.708554" G="0.14418" T="0.14418"/>
      <pos A="0.708554" C="0.00308642" G="0.00308642" T="0.285273"/>
      <pos A="0.426366" C="0.14418" G="0.426366" T="0.00308642"/>
      <pos A="0.426366" C="0.285273" G="0.14418" T="0.14418"/>
      <pos A="0.14418" C="0.14418" G="0.285273" T="0.426366"/>
      <pos A="0.14418" C="0.00308642" G="0.426366" T="0.426366"/>
      <pos A="0.00308642" C="0.426366" G="0.426366" T="0.14418"/>
      <pos A="0.14418" C="0.426366" G="0.00308642" T="0.426366"/>
      <pos A="0.285273" C="0.285273" G="0.285273" T="0.14418"/>
      <pos A="0.14418" C="0.426366" G="0.14418" T="0.285273"/>
      <pos A="0.285273" C="0.708554" G="0.00308642" T="0.00308642"/>
      <pos A="0.14418" C="0.14418" G="0.00308642" T="0.708554"/>
      <pos A="0.285273" C="0.567461" G="0.14418" T="0.00308642"/>
      <pos A="0.426366" C="0.426366" G="0.00308642" T="0.14418"/>
      <pos A="0.285273" C="0.00308642" G="0.14418" T="0.567461"/>
      <pos A="0.14418" C="0.14418" G="0.285273" T="0.426366"/>
      <pos A="0.567461" C="0.426366" G="0.00308642" T="0.00308642"/>
      <pos A="0.285273" C="0.00308642" G="0.426366" T="0.285273"/>
      <pos A="0.708554" C="0.14418" G="0.00308642" T="0.14418"/>
      <pos A="0.567461" C="0.14418" G="0.285273" T="0.00308642"/>
      <pos A="0.567461" C="0.14418" G="0.00308642" T="0.285273"/>
      <pos A="0.708554" C="0.00308642" G="0.14418" T="0.14418"/>
    </motif>
    <motif db="0" id="M111" alt="O111" length="40" nsites="8" evalue="1.3e-003">
      <pos A="0.25" C="0.19152" G="0.33447" T="0.224009"/>
      <pos A="0.243502" C="0.282489" G="0.25" T="0.224009"/>
      <pos A="0.327972" C="0.211013" G="0.314977" T="0.146037"/>
      <pos A="0.217511" C="0.133041" G="0.19152" T="0.457927"/>
      <pos A="0.185023" C="0.198018" G="0.217511" T="0.399448"/>
      <pos A="0.237004" C="0.282489" G="0.237004" T="0.243502"/>
      <pos A="0.366959" C="0.30848" G="0.0940543" T="0.230507"/>
      <pos A="0.243502" C="0.269493" G="0.366959" T="0.120045"/>
      <pos A="0.204516" C="0.16553" G="0.25" T="0.379955"/>
      <pos A="0.152534" C="0.30848" G="0.353963" T="0.185023"/>
      <pos A="0.379955" C="0.301982" G="0.126543" T="0.19152"/>
      <pos A="0.230507" C="0.19152" G="0.224009" T="0.353963"/>
      <pos A="0.262996" C="0.159032" G="0.269493" T="0.30848"/>
      <pos A="0.327972" C="0.30848" G="0.10705" T="0.256498"/>
      <pos A="0.211013" C="0.288987" G="0.275991" T="0.224009"/>
      <pos A="0.340968" C="0.373457" G="0.0810588" T="0.204516"/>
      <pos A="0.360461" C="0.152534" G="0.237004" T="0.25"/>
      <pos A="0.204516" C="0.185023" G="0.256498" T="0.353963"/>
      <pos A="0.16553" C="0.185023" G="0.301982" T="0.347466"/>
      <pos A="0.133041" C="0.314977" G="0.237004" T="0.314977"/>
      <pos A="0.262996" C="0.172028" G="0.159032" T="0.405946"/>
      <pos A="0.262996" C="0.19152" G="0.379955" T="0.16553"/>
      <pos A="0.262996" C="0.373457" G="0.204516" T="0.159032"/>
      <pos A="0.25" C="0.451429" G="0.204516" T="0.0940543"/>
      <pos A="0.139539" C="0.19152" G="0.25" T="0.418941"/>
      <pos A="0.224009" C="0.314977" G="0.237004" T="0.224009"/>
      <pos A="0.33447" C="0.0940543" G="0.256498" T="0.314977"/>
      <pos A="0.275991" C="0.224009" G="0.133041" T="0.366959"/>
      <pos A="0.353963" C="0.25" G="0.19152" T="0.204516"/>
      <pos A="0.418941" C="0.113548" G="0.224009" T="0.243502"/>
      <pos A="0.327972" C="0.0875565" G="0.275991" T="0.30848"/>
      <pos A="0.33447" C="0.230507" G="0.178525" T="0.256498"/>
      <pos A="0.288987" C="0.25" G="0.217511" T="0.243502"/>
      <pos A="0.39295" C="0.237004" G="0.224009" T="0.146037"/>
      <pos A="0.295484" C="0.30848" G="0.243502" T="0.152534"/>
      <pos A="0.347466" C="0.198018" G="0.133041" T="0.321475"/>
      <pos A="0.185023" C="0.295484" G="0.314977" T="0.204516"/>
      <pos A="0.262996" C="0.275991" G="0.172028" T="0.288987"/>
      <pos A="0.120045" C="0.340968" G="0.211013" T="0.327972"/>
      <pos A="0.262996" C="0.217511" G="0.347466" T="0.172028"/>
    </motif>
    <motif db="0" id="M113" alt="O113" length="40" nsites="8" evalue="1.3e-003">
      <pos A="0.212335" C="0.203965" G="0.379734" T="0.203965"/>
      <pos A="0.170486" C="0.321145" G="0.287665" T="0.220705"/>
      <pos A="0.312774" C="0.195595" G="0.162116" T="0.329514"/>
      <pos A="0.446694" C="0.195595" G="0.287665" T="0.0700464"/>
      <pos A="0.270924" C="0.463434" G="0.153745" T="0.111895"/>
      <pos A="0.229076" C="0.137005" G="0.170486" T="0.463434"/>
      <pos A="0.153745" C="0.187226" G="0.421584" T="0.237445"/>
      <pos A="0.362995" C="0.195595" G="0.287665" T="0.153745"/>
      <pos A="0.245815" C="0.220705" G="0.220705" T="0.312774"/>
      <pos A="0.254185" C="0.220705" G="0.329514" T="0.195595"/>
      <pos A="0.279295" C="0.329514" G="0.279295" T="0.111895"/>
      <pos A="0.178855" C="0.203965" G="0.270924" T="0.346255"/>
      <pos A="0.354624" C="0.203965" G="0.0365659" T="0.404844"/>
      <pos A="0.270924" C="0.321145" G="0.229076" T="0.178855"/>
      <pos A="0.429954" C="0.346255" G="0.120266" T="0.103526"/>
      <pos A="0.178855" C="0.178855" G="0.245815" T="0.396474"/>
      <pos A="0.212335" C="0.061676" G="0.270924" T="0.455064"/>
      <pos A="0.178855" C="0.229076" G="0.388105" T="0.203965"/>
      <pos A="0.379734" C="0.145376" G="0.203965" T="0.270924"/>
      <pos A="0.270924" C="0.279295" G="0.270924" T="0.178855"/>
      <pos A="0.153745" C="0.312774" G="0.379734" T="0.153745"/>
      <pos A="0.229076" C="0.287665" G="0.162116" T="0.321145"/>
      <pos A="0.145376" C="0.329514" G="0.312774" T="0.212335"/>
      <pos A="0.287665" C="0.279295" G="0.187226" T="0.245815"/>
      <pos A="0.296035" C="0.153745" G="0.237445" T="0.312774"/>
      <pos A="0.162116" C="0.413214" G="0.237445" T="0.187226"/>
      <pos A="0.346255" C="0.103526" G="0.0951556" T="0.455064"/>
      <pos A="0.120266" C="0.354624" G="0.187226" T="0.337884"/>
      <pos A="0.237445" C="0.137005" G="0.237445" T="0.388105"/>
      <pos A="0.371364" C="0.195595" G="0.212335" T="0.220705"/>
      <pos A="0.296035" C="0.296035" G="0.237445" T="0.170486"/>
      <pos A="0.371364" C="0.178855" G="0.162116" T="0.287665"/>
      <pos A="0.270924" C="0.203965" G="0.388105" T="0.137005"/>
      <pos A="0.262555" C="0.413214" G="0.153745" T="0.170486"/>
      <pos A="0.312774" C="0.153745" G="0.220705" T="0.312774"/>
      <pos A="0.270924" C="0.237445" G="0.203965" T="0.287665"/>
      <pos A="0.337884" C="0.254185" G="0.178855" T="0.229076"/>
      <pos A="0.187226" C="0.279295" G="0.137005" T="0.396474"/>
      <pos A="0.312774" C="0.137005" G="0.212335" T="0.337884"/>
      <pos A="0.254185" C="0.312774" G="0.354624" T="0.0784158"/>
    </motif>
    <motif db="0" id="M114" alt="O114" length="40" nsites="8" evalue="1.3e-003">
      <pos A="0.45202" C="0.272446" G="0.00308642" T="0.272446"/>
      <pos A="0.362233" C="0.362233" G="0.272446" T="0.00308642"/>
      <pos A="0.00308642" C="0.00308642" G="0.272446" T="0.721381"/>
      <pos A="0.00308642" C="0.18266" G="0.45202" T="0.362233"/>
      <pos A="0.00308642" C="0.18266" G="0.18266" T="0.631594"/>
      <pos A="0.362233" C="0.272446" G="0.00308642" T="0.362233"/>
      <pos A="0.272446" C="0.362233" G="0.00308642" T="0.362233"/>
      <pos A="0.362233" C="0.272446" G="0.18266" T="0.18266"/>
      <pos A="0.362233" C="0.18266" G="0.0928731" T="0.362233"/>
      <pos A="0.00308642" C="0.0928731" G="0.45202" T="0.45202"/>
      <pos A="0.0928731" C="0.45202" G="0.272446" T="0.18266"/>
      <pos A="0.45202" C="0.272446" G="0.272446" T="0.00308642"/>
      <pos A="0.362233" C="0.362233" G="0.00308642" T="0.272446"/>
      <pos A="0.18266" C="0.0928731" G="0.00308642" T="0.721381"/>
      <pos A="0.18266" C="0.00308642" G="0.362233" T="0.45202"/>
      <pos A="0.362233" C="0.00308642" G="0.362233" T="0.272446"/>
      <pos A="0.00308642" C="0.272446" G="0.362233" T="0.362233"/>
      <pos A="0.0928731" C="0.0928731" G="0.362233" T="0.45202"/>
      <pos A="0.362233" C="0.00308642" G="0.18266" T="0.45202"/>
      <pos A="0.631594" C="0.18266" G="0.0928731" T="0.0928731"/>
      <pos A="0.18266" C="0.272446" G="0.45202" T="0.0928731"/>
      <pos A="0.272446" C="0.272446" G="0.362233" T="0.0928731"/>
      <pos A="0.18266" C="0.631594" G="0.00308642" T="0.18266"/>
      <pos A="0.631594" C="0.18266" G="0.00308642" T="0.18266"/>
      <pos A="0.362233" C="0.0928731" G="0.00308642" T="0.541807"/>
      <pos A="0.18266" C="0.272446" G="0.45202" T="0.0928731"/>
      <pos A="0.18266" C="0.18266" G="0.18266" T="0.45202"/>
      <pos A="0.0928731" C="0.541807" G="0.00308642" T="0.362233"/>
      <pos A="0.272446" C="0.0928731" G="0.272446" T="0.362233"/>
      <pos A="0.272446" C="0.272446" G="0.362233" T="0.0928731"/>
      <pos A="0.272446" C="0.0928731" G="0.272446" T="0.362233"/>
      <pos A="0.272446" C="0.272446" G="0.00308642" T="0.45202"/>
      <pos A="0.0928731" C="0.721381" G="0.18266" T="0.00308642"/>
      <pos A="0.00308642" C="0.362233" G="0.00308642" T="0.631594"/>
      <pos A="0.272446" C="0.0928731" G="0.272446" T="0.362233"/>
      <pos A="0.18266" C="0.272446" G="0.272446" T="0.272446"/>
      <pos A="0.18266" C="0.272446" G="0.18266" T="0.362233"/>
      <pos A="0.362233" C="0.272446" G="0.00308642" T="0.362233"/>
      <pos A="0.0928731" C="0.00308642" G="0.362233" T="0.541807"/>
      <pos A="0.18266" C="0.18266" G="0.0928731" T="0.541807"/>
    </motif>
    <motif db="0" id="M115" alt="O115" length="40" nsites="8" evalue="1.3e-003">
      <pos A="0.256498" C="0.288987" G="0.211013" T="0.243502"/>
      <pos A="0.30848" C="0.211013" G="0.178525" T="0.301982"/>
      <pos A="0.282489" C="0.237004" G="0.269493" T="0.211013"/>
      <pos A="0.275991" C="0.230507" G="0.211013" T="0.282489"/>
      <pos A="0.373457" C="0.256498" G="0.139539" T="0.230507"/>
      <pos A="0.301982" C="0.282489" G="0.314977" T="0.100552"/>
      <pos A="0.16553" C="0.159032" G="0.16553" T="0.509909"/>
      <pos A="0.16553" C="0.301982" G="0.321475" T="0.211013"/>
      <pos A="0.275991" C="0.211013" G="0.275991" T="0.237004"/>
      <pos A="0.269493" C="0.230507" G="0.243502" T="0.256498"/>
      <pos A="0.321475" C="0.19152" G="0.262996" T="0.224009"/>
      <pos A="0.438434" C="0.288987" G="0.120045" T="0.152534"/>
      <pos A="0.139539" C="0.405946" G="0.198018" T="0.256498"/>
      <pos A="0.224009" C="0.30848" G="0.159032" T="0.30848"/>
      <pos A="0.211013" C="0.237004" G="0.243502" T="0.30848"/>
      <pos A="0.301982" C="0.139539" G="0.340968" T="0.217511"/>
      <pos A="0.211013" C="0.269493" G="0.243502" T="0.275991"/>
      <pos A="0.373457" C="0.198018" G="0.178525" T="0.25"/>
      <pos A="0.0940543" C="0.237004" G="0.418941" T="0.25"/>
      <pos A="0.224009" C="0.139539" G="0.204516" T="0.431937"/>
      <pos A="0.282489" C="0.295484" G="0.211013" T="0.211013"/>
      <pos A="0.509909" C="0.288987" G="0.0940543" T="0.10705"/>
      <pos A="0.256498" C="0.16553" G="0.295484" T="0.282489"/>
      <pos A="0.16553" C="0.353963" G="0.211013" T="0.269493"/>
      <pos A="0.457927" C="0.178525" G="0.126543" T="0.237004"/>
      <pos A="0.211013" C="0.30848" G="0.243502" T="0.237004"/>
      <pos A="0.353963" C="0.10705" G="0.288987" T="0.25"/>
      <pos A="0.211013" C="0.204516" G="0.314977" T="0.269493"/>
      <pos A="0.288987" C="0.243502" G="0.224009" T="0.243502"/>
      <pos A="0.33447" C="0.224009" G="0.0680632" T="0.373457"/>
      <pos A="0.340968" C="0.25" G="0.275991" T="0.133041"/>
      <pos A="0.211013" C="0.295484" G="0.204516" T="0.288987"/>
      <pos A="0.256498" C="0.146037" G="0.256498" T="0.340968"/>
      <pos A="0.230507" C="0.19152" G="0.321475" T="0.256498"/>
      <pos A="0.314977" C="0.204516" G="0.327972" T="0.152534"/>
      <pos A="0.224009" C="0.340968" G="0.269493" T="0.16553"/>
      <pos A="0.288987" C="0.113548" G="0.0875565" T="0.509909"/>
      <pos A="0.146037" C="0.288987" G="0.230507" T="0.33447"/>
      <pos A="0.204516" C="0.288987" G="0.139539" T="0.366959"/>
      <pos A="0.33447" C="0.256498" G="0.237004" T="0.172028"/>
    </motif>
    <motif db="0" id="M116" alt="O116" length="40" nsites="8" evalue="1.3e-003">
      <pos A="0.00308642" C="0.435185" G="0.373457" T="0.188272"/>
      <pos A="0.25" C="0.126543" G="0.25" T="0.373457"/>
      <pos A="0.00308642" C="0.25" G="0.496914" T="0.25"/>
      <pos A="0.0648148" C="0.25" G="0.188272" T="0.496914"/>
      <pos A="0.311728" C="0.25" G="0.00308642" T="0.435185"/>
      <pos A="0.311728" C="0.188272" G="0.188272" T="0.311728"/>
      <pos A="0.188272" C="0.311728" G="0.435185" T="0.0648148"/>
      <pos A="0.25" C="0.188272" G="0.25" T="0.311728"/>
      <pos A="0.311728" C="0.373457" G="0.188272" T="0.126543"/>
      <pos A="0.25" C="0.126543" G="0.435185" T="0.188272"/>
      <pos A="0.25" C="0.0648148" G="0.496914" T="0.188272"/>
      <pos A="0.373457" C="0.126543" G="0.188272" T="0.311728"/>
      <pos A="0.0648148" C="0.373457" G="0.126543" T="0.435185"/>
      <pos A="0.373457" C="0.25" G="0.188272" T="0.188272"/>
      <pos A="0.373457" C="0.0648148" G="0.311728" T="0.25"/>
      <pos A="0.311728" C="0.188272" G="0.311728" T="0.188272"/>
      <pos A="0.311728" C="0.435185" G="0.188272" T="0.0648148"/>
      <pos A="0.126543" C="0.25" G="0.25" T="0.373457"/>
      <pos A="0.373457" C="0.00308642" G="0.373457" T="0.25"/>
      <pos A="0.126543" C="0.188272" G="0.25" T="0.435185"/>
      <pos A="0.126543" C="0.25" G="0.0648148" T="0.558642"/>
      <pos A="0.0648148" C="0.126543" G="0.311728" T="0.496914"/>
      <pos A="0.126543" C="0.188272" G="0.311728" T="0.373457"/>
      <pos A="0.00308642" C="0.188272" G="0.435185" T="0.373457"/>
      <pos A="0.496914" C="0.0648148" G="0.311728" T="0.126543"/>
      <pos A="0.435185" C="0.25" G="0.00308642" T="0.311728"/>
      <pos A="0.188272" C="0.126543" G="0.188272" T="0.496914"/>
      <pos A="0.126543" C="0.62037" G="0.188272" T="0.0648148"/>
      <pos A="0.373457" C="0.25" G="0.0648148" T="0.311728"/>
      <pos A="0.25" C="0.25" G="0.373457" T="0.126543"/>
      <pos A="0.25" C="0.188272" G="0.496914" T="0.0648148"/>
      <pos A="0.126543" C="0.188272" G="0.373457" T="0.311728"/>
      <pos A="0.311728" C="0.25" G="0.25" T="0.188272"/>
      <pos A="0.126543" C="0.435185" G="0.00308642" T="0.435185"/>
      <pos A="0.435185" C="0.373457" G="0.188272" T="0.00308642"/>
      <pos A="0.373457" C="0.373457" G="0.126543" T="0.126543"/>
      <pos A="0.126543" C="0.0648148" G="0.126543" T="0.682099"/>
      <pos A="0.0648148" C="0.311728" G="0.311728" T="0.311728"/>
      <pos A="0.373457" C="0.00308642" G="0.188272" T="0.435185"/>
      <pos A="0.25" C="0.496914" G="0.126543" T="0.126543"/>
    </motif>
    <motif db="0" id="M117" alt="O117" length="40" nsites="8" evalue="1.3e-003">
      <pos A="0.198018" C="0.464425" G="0.0680632" T="0.269493"/>
      <pos A="0.39295" C="0.133041" G="0.185023" T="0.288987"/>
      <pos A="0.211013" C="0.178525" G="0.379955" T="0.230507"/>
      <pos A="0.243502" C="0.0940543" G="0.295484" T="0.366959"/>
      <pos A="0.204516" C="0.269493" G="0.185023" T="0.340968"/>
      <pos A="0.340968" C="0.139539" G="0.256498" T="0.262996"/>
      <pos A="0.314977" C="0.185023" G="0.211013" T="0.288987"/>
      <pos A="0.386452" C="0.152534" G="0.19152" T="0.269493"/>
      <pos A="0.152534" C="0.237004" G="0.438434" T="0.172028"/>
      <pos A="0.288987" C="0.288987" G="0.172028" T="0.25"/>
      <pos A="0.16553" C="0.185023" G="0.295484" T="0.353963"/>
      <pos A="0.353963" C="0.217511" G="0.178525" T="0.25"/>
      <pos A="0.282489" C="0.30848" G="0.126543" T="0.282489"/>
      <pos A="0.237004" C="0.295484" G="0.243502" T="0.224009"/>
      <pos A="0.451429" C="0.262996" G="0.133041" T="0.152534"/>
      <pos A="0.211013" C="0.405946" G="0.159032" T="0.224009"/>
      <pos A="0.321475" C="0.172028" G="0.275991" T="0.230507"/>
      <pos A="0.217511" C="0.198018" G="0.262996" T="0.321475"/>
      <pos A="0.204516" C="0.288987" G="0.269493" T="0.237004"/>
      <pos A="0.25" C="0.262996" G="0.275991" T="0.211013"/>
      <pos A="0.275991" C="0.0680632" G="0.321475" T="0.33447"/>
      <pos A="0.204516" C="0.360461" G="0.321475" T="0.113548"/>
      <pos A="0.327972" C="0.237004" G="0.198018" T="0.237004"/>
      <pos A="0.327972" C="0.30848" G="0.10705" T="0.256498"/>
      <pos A="0.126543" C="0.217511" G="0.243502" T="0.412443"/>
      <pos A="0.0875565" C="0.275991" G="0.237004" T="0.399448"/>
      <pos A="0.256498" C="0.198018" G="0.16553" T="0.379955"/>
      <pos A="0.347466" C="0.159032" G="0.243502" T="0.25"/>
      <pos A="0.256498" C="0.314977" G="0.224009" T="0.204516"/>
      <pos A="0.288987" C="0.172028" G="0.243502" T="0.295484"/>
      <pos A="0.262996" C="0.0420731" G="0.33447" T="0.360461"/>
      <pos A="0.243502" C="0.224009" G="0.314977" T="0.217511"/>
      <pos A="0.33447" C="0.243502" G="0.230507" T="0.19152"/>
      <pos A="0.217511" C="0.33447" G="0.224009" T="0.224009"/>
      <pos A="0.444931" C="0.16553" G="0.25" T="0.139539"/>
      <pos A="0.33447" C="0.39295" G="0.100552" T="0.172028"/>
      <pos A="0.431937" C="0.256498" G="0.152534" T="0.159032"/>
      <pos A="0.301982" C="0.237004" G="0.256498" T="0.204516"/>
      <pos A="0.301982" C="0.224009" G="0.178525" T="0.295484"/>
      <pos A="0.256498" C="0.198018" G="0.347466" T="0.198018"/>
    </motif>
    <motif db="0" id="M118" alt="O118" length="40" nsites="8" evalue="1.3e-003">
      <pos A="0.379955" C="0.256498" G="0.10705" T="0.256498"/>
      <pos A="0.340968" C="0.211013" G="0.204516" T="0.243502"/>
      <pos A="0.146037" C="0.301982" G="0.347466" T="0.204516"/>
      <pos A="0.152534" C="0.269493" G="0.25" T="0.327972"/>
      <pos A="0.353963" C="0.139539" G="0.33447" T="0.172028"/>
      <pos A="0.217511" C="0.243502" G="0.33447" T="0.204516"/>
      <pos A="0.237004" C="0.282489" G="0.237004" T="0.243502"/>
      <pos A="0.288987" C="0.275991" G="0.25" T="0.185023"/>
      <pos A="0.269493" C="0.262996" G="0.113548" T="0.353963"/>
      <pos A="0.301982" C="0.256498" G="0.224009" T="0.217511"/>
      <pos A="0.139539" C="0.152534" G="0.47742" T="0.230507"/>
      <pos A="0.340968" C="0.204516" G="0.152534" T="0.301982"/>
      <pos A="0.386452" C="0.178525" G="0.256498" T="0.178525"/>
      <pos A="0.237004" C="0.30848" G="0.16553" T="0.288987"/>
      <pos A="0.198018" C="0.120045" G="0.347466" T="0.33447"/>
      <pos A="0.295484" C="0.230507" G="0.172028" T="0.301982"/>
      <pos A="0.327972" C="0.262996" G="0.16553" T="0.243502"/>
      <pos A="0.327972" C="0.269493" G="0.146037" T="0.256498"/>
      <pos A="0.243502" C="0.256498" G="0.217511" T="0.282489"/>
      <pos A="0.152534" C="0.262996" G="0.230507" T="0.353963"/>
      <pos A="0.256498" C="0.366959" G="0.0875565" T="0.288987"/>
      <pos A="0.139539" C="0.224009" G="0.217511" T="0.418941"/>
      <pos A="0.275991" C="0.126543" G="0.405946" T="0.19152"/>
      <pos A="0.172028" C="0.0940543" G="0.412443" T="0.321475"/>
      <pos A="0.353963" C="0.0940543" G="0.301982" T="0.25"/>
      <pos A="0.230507" C="0.451429" G="0.152534" T="0.16553"/>
      <pos A="0.301982" C="0.217511" G="0.113548" T="0.366959"/>
      <pos A="0.399448" C="0.237004" G="0.152534" T="0.211013"/>
      <pos A="0.275991" C="0.19152" G="0.230507" T="0.301982"/>
      <pos A="0.224009" C="0.366959" G="0.262996" T="0.146037"/>
      <pos A="0.262996" C="0.288987" G="0.314977" T="0.133041"/>
      <pos A="0.30848" C="0.327972" G="0.16553" T="0.198018"/>
      <pos A="0.275991" C="0.353963" G="0.25" T="0.120045"/>
      <pos A="0.340968" C="0.185023" G="0.256498" T="0.217511"/>
      <pos A="0.301982" C="0.211013" G="0.152534" T="0.33447"/>
      <pos A="0.379955" C="0.10705" G="0.321475" T="0.19152"/>
      <pos A="0.146037" C="0.30848" G="0.185023" T="0.360461"/>
      <pos A="0.178525" C="0.269493" G="0.178525" T="0.373457"/>
      <pos A="0.327972" C="0.16553" G="0.19152" T="0.314977"/>
      <pos A="0.211013" C="0.30848" G="0.230507" T="0.25"/>
    </motif>
    <motif db="0" id="M119" alt="O119" length="40" nsites="8" evalue="1.3e-003">
      <pos A="0.295484" C="0.19152" G="0.204516" T="0.30848"/>
      <pos A="0.282489" C="0.275991" G="0.256498" T="0.185023"/>
      <pos A="0.139539" C="0.133041" G="0.314977" T="0.412443"/>
      <pos A="0.16553" C="0.340968" G="0.198018" T="0.295484"/>
      <pos A="0.347466" C="0.172028" G="0.185023" T="0.295484"/>
      <pos A="0.256498" C="0.126543" G="0.295484" T="0.321475"/>
      <pos A="0.217511" C="0.301982" G="0.30848" T="0.172028"/>
      <pos A="0.33447" C="0.178525" G="0.243502" T="0.243502"/>
      <pos A="0.198018" C="0.178525" G="0.301982" T="0.321475"/>
      <pos A="0.25" C="0.211013" G="0.25" T="0.288987"/>
      <pos A="0.211013" C="0.39295" G="0.178525" T="0.217511"/>
      <pos A="0.353963" C="0.288987" G="0.126543" T="0.230507"/>
      <pos A="0.327972" C="0.224009" G="0.211013" T="0.237004"/>
      <pos A="0.288987" C="0.288987" G="0.301982" T="0.120045"/>
      <pos A="0.39295" C="0.178525" G="0.120045" T="0.30848"/>
      <pos A="0.256498" C="0.211013" G="0.33447" T="0.198018"/>
      <pos A="0.25" C="0.269493" G="0.237004" T="0.243502"/>
      <pos A="0.288987" C="0.172028" G="0.178525" T="0.360461"/>
      <pos A="0.412443" C="0.178525" G="0.19152" T="0.217511"/>
      <pos A="0.178525" C="0.204516" G="0.269493" T="0.347466"/>
      <pos A="0.185023" C="0.204516" G="0.25" T="0.360461"/>
      <pos A="0.113548" C="0.39295" G="0.412443" T="0.0810588"/>
      <pos A="0.224009" C="0.353963" G="0.0810588" T="0.340968"/>
      <pos A="0.399448" C="0.178525" G="0.185023" T="0.237004"/>
      <pos A="0.185023" C="0.237004" G="0.30848" T="0.269493"/>
      <pos A="0.399448" C="0.074561" G="0.33447" T="0.19152"/>
      <pos A="0.295484" C="0.262996" G="0.327972" T="0.113548"/>
      <pos A="0.146037" C="0.256498" G="0.301982" T="0.295484"/>
      <pos A="0.269493" C="0.185023" G="0.275991" T="0.269493"/>
      <pos A="0.288987" C="0.30848" G="0.172028" T="0.230507"/>
      <pos A="0.340968" C="0.152534" G="0.133041" T="0.373457"/>
      <pos A="0.243502" C="0.327972" G="0.172028" T="0.256498"/>
      <pos A="0.30848" C="0.262996" G="0.120045" T="0.30848"/>
      <pos A="0.16553" C="0.314977" G="0.282489" T="0.237004"/>
      <pos A="0.457927" C="0.19152" G="0.172028" T="0.178525"/>
      <pos A="0.405946" C="0.243502" G="0.146037" T="0.204516"/>
      <pos A="0.237004" C="0.25" G="0.321475" T="0.19152"/>
      <pos A="0.185023" C="0.444931" G="0.152534" T="0.217511"/>
      <pos A="0.282489" C="0.178525" G="0.139539" T="0.399448"/>
      <pos A="0.211013" C="0.262996" G="0.353963" T="0.172028"/>
    </motif>
    <motif db="0" id="M12" alt="O12" length="40" nsites="8" evalue="1.3e-003">
      <pos A="0.00308642" C="0.496914" G="0.00308642" T="0.496914"/>
      <pos A="0.496914" C="0.00308642" G="0.00308642" T="0.496914"/>
      <pos A="0.00308642" C="0.00308642" G="0.496914" T="0.496914"/>
      <pos A="0.00308642" C="0.496914" G="0.00308642" T="0.496914"/>
      <pos A="0.00308642" C="0.496914" G="0.00308642" T="0.496914"/>
      <pos A="0.00308642" C="0.990741" G="0.00308642" T="0.00308642"/>
      <pos A="0.496914" C="0.00308642" G="0.00308642" T="0.496914"/>
      <pos A="0.00308642" C="0.496914" G="0.00308642" T="0.496914"/>
      <pos A="0.496914" C="0.00308642" G="0.00308642" T="0.496914"/>
      <pos A="0.00308642" C="0.496914" G="0.00308642" T="0.496914"/>
      <pos A="0.00308642" C="0.00308642" G="0.00308642" T="0.990741"/>
      <pos A="0.00308642" C="0.496914" G="0.00308642" T="0.496914"/>
      <pos A="0.990741" C="0.00308642" G="0.00308642" T="0.00308642"/>
      <pos A="0.496914" C="0.00308642" G="0.496914" T="0.00308642"/>
      <pos A="0.00308642" C="0.990741" G="0.00308642" T="0.00308642"/>
      <pos A="0.990741" C="0.00308642" G="0.00308642" T="0.00308642"/>
      <pos A="0.496914" C="0.496914" G="0.00308642" T="0.00308642"/>
      <pos A="0.00308642" C="0.496914" G="0.00308642" T="0.496914"/>
      <pos A="0.00308642" C="0.00308642" G="0.00308642" T="0.990741"/>
      <pos A="0.00308642" C="0.496914" G="0.496914" T="0.00308642"/>
      <pos A="0.00308642" C="0.00308642" G="0.496914" T="0.496914"/>
      <pos A="0.496914" C="0.00308642" G="0.496914" T="0.00308642"/>
      <pos A="0.496914" C="0.00308642" G="0.00308642" T="0.496914"/>
      <pos A="0.00308642" C="0.00308642" G="0.496914" T="0.496914"/>
      <pos A="0.00308642" C="0.496914" G="0.496914" T="0.00308642"/>
      <pos A="0.496914" C="0.00308642" G="0.496914" T="0.00308642"/>
      <pos A="0.00308642" C="0.00308642" G="0.990741" T="0.00308642"/>
      <pos A="0.496914" C="0.00308642" G="0.496914" T="0.00308642"/>
      <pos A="0.00308642" C="0.00308642" G="0.00308642" T="0.990741"/>
      <pos A="0.990741" C="0.00308642" G="0.00308642" T="0.00308642"/>
      <pos A="0.496914" C="0.00308642" G="0.00308642" T="0.496914"/>
      <pos A="0.990741" C="0.00308642" G="0.00308642" T="0.00308642"/>
      <pos A="0.496914" C="0.00308642" G="0.00308642" T="0.496914"/>
      <pos A="0.00308642" C="0.496914" G="0.00308642" T="0.496914"/>
      <pos A="0.496914" C="0.00308642" G="0.00308642" T="0.496914"/>
      <pos A="0.496914" C="0.00308642" G="0.00308642" T="0.496914"/>
      <pos A="0.496914" C="0.00308642" G="0.496914" T="0.00308642"/>
      <pos A="0.00308642" C="0.496914" G="0.496914" T="0.00308642"/>
      <pos A="0.990741" C="0.00308642" G="0.00308642" T="0.00308642"/>
      <pos A="0.00308642" C="0.496914" G="0.496914" T="0.00308642"/>
    </motif>
    <motif db="0" id="M120" alt="O120" length="40" nsites="8" evalue="1.3e-003">
      <pos A="0.33954" C="0.122473" G="0.3721" T="0.165886"/>
      <pos A="0.11162" C="0.24186" G="0.33954" T="0.30698"/>
      <pos A="0.27442" C="0.252713" G="0.231006" T="0.24186"/>
      <pos A="0.0464998" C="0.382953" G="0.426366" T="0.14418"/>
      <pos A="0.24186" C="0.220153" G="0.133326" T="0.40466"/>
      <pos A="0.3721" C="0.252713" G="0.0464998" T="0.328686"/>
      <pos A="0.231006" C="0.231006" G="0.155033" T="0.382953"/>
      <pos A="0.33954" C="0.328686" G="0.165886" T="0.165886"/>
      <pos A="0.328686" C="0.285273" G="0.0573531" T="0.328686"/>
      <pos A="0.231006" C="0.24186" G="0.231006" T="0.296126"/>
      <pos A="0.361246" C="0.100766" G="0.252713" T="0.285273"/>
      <pos A="0.11162" C="0.165886" G="0.480633" T="0.24186"/>
      <pos A="0.100766" C="0.30698" G="0.285273" T="0.30698"/>
      <pos A="0.231006" C="0.27442" G="0.187593" T="0.30698"/>
      <pos A="0.328686" C="0.317833" G="0.187593" T="0.165886"/>
      <pos A="0.252713" C="0.285273" G="0.100766" T="0.361246"/>
      <pos A="0.361246" C="0.252713" G="0.165886" T="0.220153"/>
      <pos A="0.198446" C="0.285273" G="0.187593" T="0.328686"/>
      <pos A="0.24186" C="0.165886" G="0.220153" T="0.3721"/>
      <pos A="0.17674" C="0.30698" G="0.382953" T="0.133326"/>
      <pos A="0.220153" C="0.122473" G="0.263566" T="0.393806"/>
      <pos A="0.3721" C="0.14418" G="0.285273" T="0.198446"/>
      <pos A="0.317833" C="0.328686" G="0.17674" T="0.17674"/>
      <pos A="0.24186" C="0.220153" G="0.122473" T="0.415513"/>
      <pos A="0.3721" C="0.187593" G="0.231006" T="0.2093"/>
      <pos A="0.187593" C="0.296126" G="0.165886" T="0.350393"/>
      <pos A="0.350393" C="0.220153" G="0.198446" T="0.231006"/>
      <pos A="0.328686" C="0.198446" G="0.361246" T="0.11162"/>
      <pos A="0.296126" C="0.122473" G="0.296126" T="0.285273"/>
      <pos A="0.14418" C="0.11162" G="0.328686" T="0.415513"/>
      <pos A="0.220153" C="0.27442" G="0.263566" T="0.24186"/>
      <pos A="0.30698" C="0.33954" G="0.27442" T="0.0790598"/>
      <pos A="0.328686" C="0.155033" G="0.361246" T="0.155033"/>
      <pos A="0.40466" C="0.252713" G="0.0899131" T="0.252713"/>
      <pos A="0.231006" C="0.30698" G="0.198446" T="0.263566"/>
      <pos A="0.328686" C="0.100766" G="0.2093" T="0.361246"/>
      <pos A="0.220153" C="0.17674" G="0.328686" T="0.27442"/>
      <pos A="0.187593" C="0.524047" G="0.2093" T="0.0790598"/>
      <pos A="0.24186" C="0.43722" G="0.0790598" T="0.24186"/>
      <pos A="0.27442" C="0.220153" G="0.317833" T="0.187593"/>
    </motif>
    <motif db="0" id="M121" alt="O121" length="40" nsites="8" evalue="1.3e-003">
      <pos A="0.453972" C="0.0460277" G="0.153382" T="0.346618"/>
      <pos A="0.0674983" C="0.346618" G="0.432502" T="0.153382"/>
      <pos A="0.475443" C="0.239264" G="0.217794" T="0.0674983"/>
      <pos A="0.239264" C="0.024557" G="0.496914" T="0.239264"/>
      <pos A="0.282206" C="0.303677" G="0.174852" T="0.239264"/>
      <pos A="0.0889699" C="0.325148" G="0.325148" T="0.260736"/>
      <pos A="0.0889699" C="0.325148" G="0.131911" T="0.453972"/>
      <pos A="0.346618" C="0.0674983" G="0.217794" T="0.368089"/>
      <pos A="0.131911" C="0.303677" G="0.41103" T="0.153382"/>
      <pos A="0.153382" C="0.38956" G="0.325148" T="0.131911"/>
      <pos A="0.368089" C="0.217794" G="0.131911" T="0.282206"/>
      <pos A="0.0889699" C="0.475443" G="0.346618" T="0.0889699"/>
      <pos A="0.282206" C="0.217794" G="0.346618" T="0.153382"/>
      <pos A="0.346618" C="0.217794" G="0.260736" T="0.174852"/>
      <pos A="0.11044" C="0.260736" G="0.38956" T="0.239264"/>
      <pos A="0.41103" C="0.024557" G="0.432502" T="0.131911"/>
      <pos A="0.153382" C="0.0889699" G="0.38956" T="0.368089"/>
      <pos A="0.282206" C="0.174852" G="0.432502" T="0.11044"/>
      <pos A="0.174852" C="0.496914" G="0.174852" T="0.153382"/>
      <pos A="0.0674983" C="0.325148" G="0.131911" T="0.475443"/>
      <pos A="0.0674983" C="0.153382" G="0.174852" T="0.604268"/>
      <pos A="0.325148" C="0.303677" G="0.131911" T="0.239264"/>
      <pos A="0.239264" C="0.496914" G="0.131911" T="0.131911"/>
      <pos A="0.625738" C="0.153382" G="0.131911" T="0.0889699"/>
      <pos A="0.539855" C="0.174852" G="0.11044" T="0.174852"/>
      <pos A="0.346618" C="0.174852" G="0.196323" T="0.282206"/>
      <pos A="0.260736" C="0.325148" G="0.260736" T="0.153382"/>
      <pos A="0.368089" C="0.196323" G="0.174852" T="0.260736"/>
      <pos A="0.239264" C="0.453972" G="0.239264" T="0.0674983"/>
      <pos A="0.217794" C="0.346618" G="0.131911" T="0.303677"/>
      <pos A="0.239264" C="0.282206" G="0.325148" T="0.153382"/>
      <pos A="0.239264" C="0.41103" G="0.217794" T="0.131911"/>
      <pos A="0.325148" C="0.260736" G="0.217794" T="0.196323"/>
      <pos A="0.174852" C="0.38956" G="0.239264" T="0.196323"/>
      <pos A="0.432502" C="0.196323" G="0.131911" T="0.239264"/>
      <pos A="0.196323" C="0.282206" G="0.174852" T="0.346618"/>
      <pos A="0.217794" C="0.282206" G="0.196323" T="0.303677"/>
      <pos A="0.11044" C="0.174852" G="0.260736" T="0.453972"/>
      <pos A="0.282206" C="0.174852" G="0.260736" T="0.282206"/>
      <pos A="0.260736" C="0.153382" G="0.453972" T="0.131911"/>
    </motif>
    <motif db="0" id="M122" alt="O122" length="40" nsites="8" evalue="1.3e-003">
      <pos A="0.200617" C="0.299383" G="0.101852" T="0.398148"/>
      <pos A="0.299383" C="0.200617" G="0.299383" T="0.200617"/>
      <pos A="0.398148" C="0.101852" G="0.200617" T="0.299383"/>
      <pos A="0.101852" C="0.00308642" G="0.595679" T="0.299383"/>
      <pos A="0.101852" C="0.299383" G="0.299383" T="0.299383"/>
      <pos A="0.496914" C="0.200617" G="0.00308642" T="0.299383"/>
      <pos A="0.00308642" C="0.200617" G="0.496914" T="0.299383"/>
      <pos A="0.496914" C="0.398148" G="0.00308642" T="0.101852"/>
      <pos A="0.398148" C="0.200617" G="0.101852" T="0.299383"/>
      <pos A="0.398148" C="0.595679" G="0.00308642" T="0.00308642"/>
      <pos A="0.299383" C="0.398148" G="0.200617" T="0.101852"/>
      <pos A="0.101852" C="0.299383" G="0.299383" T="0.299383"/>
      <pos A="0.00308642" C="0.101852" G="0.299383" T="0.595679"/>
      <pos A="0.200617" C="0.101852" G="0.398148" T="0.299383"/>
      <pos A="0.79321" C="0.101852" G="0.101852" T="0.00308642"/>
      <pos A="0.101852" C="0.200617" G="0.299383" T="0.398148"/>
      <pos A="0.398148" C="0.00308642" G="0.200617" T="0.398148"/>
      <pos A="0.200617" C="0.299383" G="0.101852" T="0.398148"/>
      <pos A="0.496914" C="0.200617" G="0.299383" T="0.00308642"/>
      <pos A="0.200617" C="0.200617" G="0.496914" T="0.101852"/>
      <pos A="0.595679" C="0.398148" G="0.00308642" T="0.00308642"/>
      <pos A="0.398148" C="0.00308642" G="0.101852" T="0.496914"/>
      <pos A="0.00308642" C="0.299383" G="0.299383" T="0.398148"/>
      <pos A="0.200617" C="0.00308642" G="0.496914" T="0.299383"/>
      <pos A="0.299383" C="0.00308642" G="0.398148" T="0.299383"/>
      <pos A="0.101852" C="0.398148" G="0.200617" T="0.299383"/>
      <pos A="0.398148" C="0.101852" G="0.101852" T="0.398148"/>
      <pos A="0.00308642" C="0.595679" G="0.299383" T="0.101852"/>
      <pos A="0.299383" C="0.595679" G="0.101852" T="0.00308642"/>
      <pos A="0.496914" C="0.00308642" G="0.101852" T="0.398148"/>
      <pos A="0.00308642" C="0.200617" G="0.299383" T="0.496914"/>
      <pos A="0.496914" C="0.398148" G="0.00308642" T="0.101852"/>
      <pos A="0.00308642" C="0.398148" G="0.200617" T="0.398148"/>
      <pos A="0.496914" C="0.00308642" G="0.00308642" T="0.496914"/>
      <pos A="0.299383" C="0.299383" G="0.200617" T="0.200617"/>
      <pos A="0.496914" C="0.200617" G="0.200617" T="0.101852"/>
      <pos A="0.101852" C="0.398148" G="0.101852" T="0.398148"/>
      <pos A="0.200617" C="0.299383" G="0.200617" T="0.299383"/>
      <pos A="0.398148" C="0.200617" G="0.101852" T="0.299383"/>
      <pos A="0.694444" C="0.101852" G="0.200617" T="0.00308642"/>
    </motif>
    <motif db="0" id="M123" alt="O123" length="40" nsites="8" evalue="1.3e-003">
      <pos A="0.567461" C="0.00308642" G="0.14418" T="0.285273"/>
      <pos A="0.708554" C="0.00308642" G="0.285273" T="0.00308642"/>
      <pos A="0.426366" C="0.00308642" G="0.00308642" T="0.567461"/>
      <pos A="0.426366" C="0.14418" G="0.426366" T="0.00308642"/>
      <pos A="0.00308642" C="0.567461" G="0.285273" T="0.14418"/>
      <pos A="0.426366" C="0.426366" G="0.14418" T="0.00308642"/>
      <pos A="0.426366" C="0.567461" G="0.00308642" T="0.00308642"/>
      <pos A="0.285273" C="0.14418" G="0.00308642" T="0.567461"/>
      <pos A="0.00308642" C="0.285273" G="0.285273" T="0.426366"/>
      <pos A="0.14418" C="0.14418" G="0.00308642" T="0.708554"/>
      <pos A="0.14418" C="0.14418" G="0.567461" T="0.14418"/>
      <pos A="0.00308642" C="0.285273" G="0.14418" T="0.567461"/>
      <pos A="0.426366" C="0.14418" G="0.285273" T="0.14418"/>
      <pos A="0.567461" C="0.00308642" G="0.00308642" T="0.426366"/>
      <pos A="0.285273" C="0.426366" G="0.285273" T="0.00308642"/>
      <pos A="0.14418" C="0.00308642" G="0.426366" T="0.426366"/>
      <pos A="0.14418" C="0.00308642" G="0.426366" T="0.426366"/>
      <pos A="0.14418" C="0.285273" G="0.426366" T="0.14418"/>
      <pos A="0.14418" C="0.285273" G="0.14418" T="0.426366"/>
      <pos A="0.285273" C="0.426366" G="0.00308642" T="0.285273"/>
      <pos A="0.426366" C="0.00308642" G="0.426366" T="0.14418"/>
      <pos A="0.426366" C="0.14418" G="0.14418" T="0.285273"/>
      <pos A="0.14418" C="0.14418" G="0.285273" T="0.426366"/>
      <pos A="0.14418" C="0.14418" G="0.285273" T="0.426366"/>
      <pos A="0.285273" C="0.00308642" G="0.426366" T="0.285273"/>
      <pos A="0.00308642" C="0.426366" G="0.285273" T="0.285273"/>
      <pos A="0.14418" C="0.00308642" G="0.14418" T="0.708554"/>
      <pos A="0.00308642" C="0.285273" G="0.14418" T="0.567461"/>
      <pos A="0.285273" C="0.14418" G="0.14418" T="0.426366"/>
      <pos A="0.567461" C="0.14418" G="0.14418" T="0.14418"/>
      <pos A="0.285273" C="0.426366" G="0.14418" T="0.14418"/>
      <pos A="0.567461" C="0.00308642" G="0.14418" T="0.285273"/>
      <pos A="0.14418" C="0.14418" G="0.14418" T="0.567461"/>
      <pos A="0.708554" C="0.14418" G="0.00308642" T="0.14418"/>
      <pos A="0.285273" C="0.285273" G="0.285273" T="0.14418"/>
      <pos A="0.14418" C="0.285273" G="0.285273" T="0.285273"/>
      <pos A="0.00308642" C="0.285273" G="0.00308642" T="0.708554"/>
      <pos A="0.00308642" C="0.14418" G="0.00308642" T="0.849647"/>
      <pos A="0.285273" C="0.285273" G="0.426366" T="0.00308642"/>
      <pos A="0.426366" C="0.00308642" G="0.426366" T="0.14418"/>
    </motif>
    <motif db="0" id="M124" alt="O124" length="40" nsites="8" evalue="1.3e-003">
      <pos A="0.198018" C="0.321475" G="0.262996" T="0.217511"/>
      <pos A="0.295484" C="0.25" G="0.269493" T="0.185023"/>
      <pos A="0.33447" C="0.198018" G="0.133041" T="0.33447"/>
      <pos A="0.204516" C="0.237004" G="0.256498" T="0.301982"/>
      <pos A="0.314977" C="0.0550686" G="0.172028" T="0.457927"/>
      <pos A="0.19152" C="0.133041" G="0.464425" T="0.211013"/>
      <pos A="0.19152" C="0.490416" G="0.217511" T="0.100552"/>
      <pos A="0.340968" C="0.152534" G="0.211013" T="0.295484"/>
      <pos A="0.198018" C="0.243502" G="0.340968" T="0.217511"/>
      <pos A="0.405946" C="0.282489" G="0.146037" T="0.16553"/>
      <pos A="0.217511" C="0.269493" G="0.172028" T="0.340968"/>
      <pos A="0.211013" C="0.353963" G="0.282489" T="0.152534"/>
      <pos A="0.327972" C="0.120045" G="0.373457" T="0.178525"/>
      <pos A="0.152534" C="0.100552" G="0.33447" T="0.412443"/>
      <pos A="0.295484" C="0.139539" G="0.243502" T="0.321475"/>
      <pos A="0.321475" C="0.224009" G="0.217511" T="0.237004"/>
      <pos A="0.30848" C="0.10705" G="0.262996" T="0.321475"/>
      <pos A="0.16553" C="0.295484" G="0.275991" T="0.262996"/>
      <pos A="0.224009" C="0.295484" G="0.146037" T="0.33447"/>
      <pos A="0.301982" C="0.217511" G="0.16553" T="0.314977"/>
      <pos A="0.288987" C="0.30848" G="0.230507" T="0.172028"/>
      <pos A="0.405946" C="0.282489" G="0.120045" T="0.19152"/>
      <pos A="0.321475" C="0.288987" G="0.198018" T="0.19152"/>
      <pos A="0.262996" C="0.230507" G="0.230507" T="0.275991"/>
      <pos A="0.133041" C="0.211013" G="0.237004" T="0.418941"/>
      <pos A="0.33447" C="0.19152" G="0.243502" T="0.230507"/>
      <pos A="0.412443" C="0.282489" G="0.0485709" T="0.256498"/>
      <pos A="0.301982" C="0.25" G="0.217511" T="0.230507"/>
      <pos A="0.224009" C="0.256498" G="0.230507" T="0.288987"/>
      <pos A="0.100552" C="0.282489" G="0.295484" T="0.321475"/>
      <pos A="0.0875565" C="0.366959" G="0.275991" T="0.269493"/>
      <pos A="0.405946" C="0.224009" G="0.256498" T="0.113548"/>
      <pos A="0.25" C="0.172028" G="0.295484" T="0.282489"/>
      <pos A="0.282489" C="0.211013" G="0.275991" T="0.230507"/>
      <pos A="0.217511" C="0.25" G="0.30848" T="0.224009"/>
      <pos A="0.444931" C="0.172028" G="0.178525" T="0.204516"/>
      <pos A="0.39295" C="0.178525" G="0.224009" T="0.204516"/>
      <pos A="0.301982" C="0.133041" G="0.237004" T="0.327972"/>
      <pos A="0.19152" C="0.405946" G="0.217511" T="0.185023"/>
      <pos A="0.314977" C="0.243502" G="0.0615664" T="0.379955"/>
    </motif>
    <motif db="0" id="M125" alt="O125" length="40" nsites="8" evalue="1.3e-003">
      <pos A="0.299383" C="0.200617" G="0.257055" T="0.242945"/>
      <pos A="0.299383" C="0.228836" G="0.158289" T="0.313492"/>
      <pos A="0.115961" C="0.0877422" G="0.440476" T="0.35582"/>
      <pos A="0.158289" C="0.36993" G="0.200617" T="0.271164"/>
      <pos A="0.13007" C="0.313492" G="0.299383" T="0.257055"/>
      <pos A="0.228836" C="0.172399" G="0.242945" T="0.35582"/>
      <pos A="0.440476" C="0.285273" G="0.115961" T="0.158289"/>
      <pos A="0.186508" C="0.327601" G="0.115961" T="0.36993"/>
      <pos A="0.285273" C="0.285273" G="0.172399" T="0.257055"/>
      <pos A="0.327601" C="0.158289" G="0.214727" T="0.299383"/>
      <pos A="0.214727" C="0.115961" G="0.242945" T="0.426366"/>
      <pos A="0.115961" C="0.14418" G="0.398148" T="0.341711"/>
      <pos A="0.426366" C="0.200617" G="0.115961" T="0.257055"/>
      <pos A="0.228836" C="0.313492" G="0.172399" T="0.285273"/>
      <pos A="0.35582" C="0.299383" G="0.13007" T="0.214727"/>
      <pos A="0.13007" C="0.412258" G="0.158289" T="0.299383"/>
      <pos A="0.299383" C="0.384039" G="0.214727" T="0.101852"/>
      <pos A="0.36993" C="0.186508" G="0.285273" T="0.158289"/>
      <pos A="0.242945" C="0.271164" G="0.257055" T="0.228836"/>
      <pos A="0.595679" C="0.228836" G="0.14418" T="0.0313047"/>
      <pos A="0.299383" C="0.271164" G="0.172399" T="0.257055"/>
      <pos A="0.0454143" C="0.115961" G="0.398148" T="0.440476"/>
      <pos A="0.214727" C="0.158289" G="0.440476" T="0.186508"/>
      <pos A="0.242945" C="0.0736336" G="0.313492" T="0.36993"/>
      <pos A="0.271164" C="0.172399" G="0.412258" T="0.14418"/>
      <pos A="0.36993" C="0.172399" G="0.228836" T="0.228836"/>
      <pos A="0.14418" C="0.341711" G="0.271164" T="0.242945"/>
      <pos A="0.200617" C="0.101852" G="0.285273" T="0.412258"/>
      <pos A="0.13007" C="0.35582" G="0.285273" T="0.228836"/>
      <pos A="0.36993" C="0.186508" G="0.228836" T="0.214727"/>
      <pos A="0.0877422" C="0.398148" G="0.186508" T="0.327601"/>
      <pos A="0.228836" C="0.327601" G="0.257055" T="0.186508"/>
      <pos A="0.35582" C="0.14418" G="0.158289" T="0.341711"/>
      <pos A="0.327601" C="0.327601" G="0.271164" T="0.0736336"/>
      <pos A="0.158289" C="0.468695" G="0.228836" T="0.14418"/>
      <pos A="0.398148" C="0.426366" G="0.00308642" T="0.172399"/>
      <pos A="0.398148" C="0.115961" G="0.271164" T="0.214727"/>
      <pos A="0.242945" C="0.327601" G="0.214727" T="0.214727"/>
      <pos A="0.271164" C="0.285273" G="0.186508" T="0.257055"/>
      <pos A="0.14418" C="0.327601" G="0.172399" T="0.35582"/>
    </motif>
    <motif db="0" id="M126" alt="O126" length="40" nsites="8" evalue="1.3e-003">
      <pos A="0.18266" C="0.45202" G="0.362233" T="0.00308642"/>
      <pos A="0.541807" C="0.00308642" G="0.18266" T="0.272446"/>
      <pos A="0.272446" C="0.18266" G="0.362233" T="0.18266"/>
      <pos A="0.18266" C="0.00308642" G="0.18266" T="0.631594"/>
      <pos A="0.0928731" C="0.18266" G="0.45202" T="0.272446"/>
      <pos A="0.0928731" C="0.18266" G="0.721381" T="0.00308642"/>
      <pos A="0.45202" C="0.18266" G="0.00308642" T="0.362233"/>
      <pos A="0.272446" C="0.18266" G="0.0928731" T="0.45202"/>
      <pos A="0.18266" C="0.0928731" G="0.18266" T="0.541807"/>
      <pos A="0.18266" C="0.0928731" G="0.541807" T="0.18266"/>
      <pos A="0.18266" C="0.00308642" G="0.272446" T="0.541807"/>
      <pos A="0.18266" C="0.00308642" G="0.362233" T="0.45202"/>
      <pos A="0.272446" C="0.18266" G="0.272446" T="0.272446"/>
      <pos A="0.362233" C="0.272446" G="0.272446" T="0.0928731"/>
      <pos A="0.272446" C="0.18266" G="0.00308642" T="0.541807"/>
      <pos A="0.362233" C="0.0928731" G="0.362233" T="0.18266"/>
      <pos A="0.362233" C="0.18266" G="0.272446" T="0.18266"/>
      <pos A="0.362233" C="0.272446" G="0.18266" T="0.18266"/>
      <pos A="0.362233" C="0.362233" G="0.18266" T="0.0928731"/>
      <pos A="0.631594" C="0.18266" G="0.00308642" T="0.18266"/>
      <pos A="0.362233" C="0.0928731" G="0.272446" T="0.272446"/>
      <pos A="0.0928731" C="0.00308642" G="0.631594" T="0.272446"/>
      <pos A="0.18266" C="0.18266" G="0.45202" T="0.18266"/>
      <pos A="0.18266" C="0.0928731" G="0.0928731" T="0.631594"/>
      <pos A="0.18266" C="0.18266" G="0.0928731" T="0.541807"/>
      <pos A="0.00308642" C="0.00308642" G="0.0928731" T="0.900954"/>
      <pos A="0.00308642" C="0.362233" G="0.18266" T="0.45202"/>
      <pos A="0.272446" C="0.00308642" G="0.18266" T="0.541807"/>
      <pos A="0.18266" C="0.18266" G="0.272446" T="0.362233"/>
      <pos A="0.541807" C="0.0928731" G="0.18266" T="0.18266"/>
      <pos A="0.721381" C="0.00308642" G="0.0928731" T="0.18266"/>
      <pos A="0.0928731" C="0.18266" G="0.362233" T="0.362233"/>
      <pos A="0.18266" C="0.541807" G="0.18266" T="0.0928731"/>
      <pos A="0.18266" C="0.272446" G="0.00308642" T="0.541807"/>
      <pos A="0.45202" C="0.18266" G="0.272446" T="0.0928731"/>
      <pos A="0.45202" C="0.0928731" G="0.272446" T="0.18266"/>
      <pos A="0.00308642" C="0.18266" G="0.18266" T="0.631594"/>
      <pos A="0.0928731" C="0.00308642" G="0.18266" T="0.721381"/>
      <pos A="0.0928731" C="0.272446" G="0.362233" T="0.272446"/>
      <pos A="0.272446" C="0.18266" G="0.18266" T="0.362233"/>
    </motif>
    <motif db="0" id="M127" alt="O127" length="40" nsites="8" evalue="1.3e-003">
      <pos A="0.301982" C="0.275991" G="0.146037" T="0.275991"/>
      <pos A="0.314977" C="0.178525" G="0.243502" T="0.262996"/>
      <pos A="0.275991" C="0.120045" G="0.360461" T="0.243502"/>
      <pos A="0.366959" C="0.217511" G="0.224009" T="0.19152"/>
      <pos A="0.275991" C="0.321475" G="0.237004" T="0.16553"/>
      <pos A="0.386452" C="0.178525" G="0.0680632" T="0.366959"/>
      <pos A="0.198018" C="0.269493" G="0.275991" T="0.256498"/>
      <pos A="0.139539" C="0.30848" G="0.438434" T="0.113548"/>
      <pos A="0.39295" C="0.146037" G="0.243502" T="0.217511"/>
      <pos A="0.327972" C="0.172028" G="0.237004" T="0.262996"/>
      <pos A="0.25" C="0.146037" G="0.327972" T="0.275991"/>
      <pos A="0.172028" C="0.366959" G="0.16553" T="0.295484"/>
      <pos A="0.211013" C="0.301982" G="0.126543" T="0.360461"/>
      <pos A="0.224009" C="0.353963" G="0.0940543" T="0.327972"/>
      <pos A="0.30848" C="0.0615664" G="0.224009" T="0.405946"/>
      <pos A="0.185023" C="0.282489" G="0.464425" T="0.0680632"/>
      <pos A="0.178525" C="0.386452" G="0.152534" T="0.282489"/>
      <pos A="0.211013" C="0.198018" G="0.19152" T="0.399448"/>
      <pos A="0.243502" C="0.340968" G="0.25" T="0.16553"/>
      <pos A="0.340968" C="0.275991" G="0.139539" T="0.243502"/>
      <pos A="0.301982" C="0.185023" G="0.172028" T="0.340968"/>
      <pos A="0.243502" C="0.230507" G="0.386452" T="0.139539"/>
      <pos A="0.152534" C="0.301982" G="0.243502" T="0.301982"/>
      <pos A="0.288987" C="0.152534" G="0.30848" T="0.25"/>
      <pos A="0.295484" C="0.256498" G="0.217511" T="0.230507"/>
      <pos A="0.327972" C="0.19152" G="0.282489" T="0.198018"/>
      <pos A="0.347466" C="0.139539" G="0.146037" T="0.366959"/>
      <pos A="0.217511" C="0.288987" G="0.262996" T="0.230507"/>
      <pos A="0.237004" C="0.262996" G="0.347466" T="0.152534"/>
      <pos A="0.321475" C="0.113548" G="0.139539" T="0.425439"/>
      <pos A="0.198018" C="0.275991" G="0.204516" T="0.321475"/>
      <pos A="0.314977" C="0.185023" G="0.178525" T="0.321475"/>
      <pos A="0.224009" C="0.262996" G="0.256498" T="0.256498"/>
      <pos A="0.288987" C="0.399448" G="0.172028" T="0.139539"/>
      <pos A="0.366959" C="0.217511" G="0.10705" T="0.30848"/>
      <pos A="0.353963" C="0.256498" G="0.243502" T="0.146037"/>
      <pos A="0.282489" C="0.159032" G="0.327972" T="0.230507"/>
      <pos A="0.451429" C="0.10705" G="0.243502" T="0.198018"/>
      <pos A="0.133041" C="0.373457" G="0.314977" T="0.178525"/>
      <pos A="0.256498" C="0.327972" G="0.198018" T="0.217511"/>
    </motif>
    <motif db="0" id="M13" alt="O13" length="40" nsites="8" evalue="1.3e-003">
      <pos A="0.160213" C="0.11532" G="0.496914" T="0.227554"/>
      <pos A="0.160213" C="0.0704267" G="0.429573" T="0.339787"/>
      <pos A="0.18266" C="0.0928731" G="0.294894" T="0.429573"/>
      <pos A="0.31734" C="0.31734" G="0.227554" T="0.137767"/>
      <pos A="0.339787" C="0.18266" G="0.0928731" T="0.38468"/>
      <pos A="0.160213" C="0.407127" G="0.339787" T="0.0928731"/>
      <pos A="0.362233" C="0.205106" G="0.137767" T="0.294894"/>
      <pos A="0.272446" C="0.0928731" G="0.31734" T="0.31734"/>
      <pos A="0.294894" C="0.160213" G="0.362233" T="0.18266"/>
      <pos A="0.272446" C="0.137767" G="0.160213" T="0.429573"/>
      <pos A="0.5867" C="0.11532" G="0.272446" T="0.0255328"/>
      <pos A="0.45202" C="0.294894" G="0.137767" T="0.11532"/>
      <pos A="0.429573" C="0.294894" G="0.205106" T="0.0704267"/>
      <pos A="0.227554" C="0.31734" G="0.294894" T="0.160213"/>
      <pos A="0.0704267" C="0.38468" G="0.25" T="0.294894"/>
      <pos A="0.272446" C="0.25" G="0.0928731" T="0.38468"/>
      <pos A="0.205106" C="0.227554" G="0.294894" T="0.272446"/>
      <pos A="0.160213" C="0.339787" G="0.294894" T="0.205106"/>
      <pos A="0.294894" C="0.18266" G="0.18266" T="0.339787"/>
      <pos A="0.227554" C="0.160213" G="0.31734" T="0.294894"/>
      <pos A="0.272446" C="0.407127" G="0.160213" T="0.160213"/>
      <pos A="0.38468" C="0.11532" G="0.205106" T="0.294894"/>
      <pos A="0.18266" C="0.11532" G="0.362233" T="0.339787"/>
      <pos A="0.0479802" C="0.65404" G="0.205106" T="0.0928731"/>
      <pos A="0.294894" C="0.205106" G="0.18266" T="0.31734"/>
      <pos A="0.38468" C="0.11532" G="0.38468" T="0.11532"/>
      <pos A="0.362233" C="0.0704267" G="0.45202" T="0.11532"/>
      <pos A="0.45202" C="0.0928731" G="0.31734" T="0.137767"/>
      <pos A="0.294894" C="0.31734" G="0.272446" T="0.11532"/>
      <pos A="0.339787" C="0.205106" G="0.18266" T="0.272446"/>
      <pos A="0.205106" C="0.18266" G="0.137767" T="0.474467"/>
      <pos A="0.294894" C="0.205106" G="0.339787" T="0.160213"/>
      <pos A="0.272446" C="0.294894" G="0.11532" T="0.31734"/>
      <pos A="0.407127" C="0.11532" G="0.205106" T="0.272446"/>
      <pos A="0.0255328" C="0.0704267" G="0.339787" T="0.564254"/>
      <pos A="0.0479802" C="0.45202" G="0.294894" T="0.205106"/>
      <pos A="0.18266" C="0.38468" G="0.0479802" T="0.38468"/>
      <pos A="0.407127" C="0.205106" G="0.18266" T="0.205106"/>
      <pos A="0.272446" C="0.362233" G="0.227554" T="0.137767"/>
      <pos A="0.38468" C="0.25" G="0.160213" T="0.205106"/>
    </motif>
    <motif db="0" id="M14" alt="O14" length="40" nsites="8" evalue="1.3e-003">
      <pos A="0.256498" C="0.10705" G="0.30848" T="0.327972"/>
      <pos A="0.243502" C="0.185023" G="0.230507" T="0.340968"/>
      <pos A="0.301982" C="0.269493" G="0.113548" T="0.314977"/>
      <pos A="0.152534" C="0.152534" G="0.379955" T="0.314977"/>
      <pos A="0.256498" C="0.217511" G="0.224009" T="0.301982"/>
      <pos A="0.451429" C="0.139539" G="0.172028" T="0.237004"/>
      <pos A="0.217511" C="0.470922" G="0.217511" T="0.0940543"/>
      <pos A="0.25" C="0.282489" G="0.262996" T="0.204516"/>
      <pos A="0.185023" C="0.224009" G="0.295484" T="0.295484"/>
      <pos A="0.211013" C="0.295484" G="0.33447" T="0.159032"/>
      <pos A="0.39295" C="0.146037" G="0.230507" T="0.230507"/>
      <pos A="0.360461" C="0.16553" G="0.237004" T="0.237004"/>
      <pos A="0.113548" C="0.243502" G="0.33447" T="0.30848"/>
      <pos A="0.33447" C="0.353963" G="0.100552" T="0.211013"/>
      <pos A="0.301982" C="0.126543" G="0.152534" T="0.418941"/>
      <pos A="0.269493" C="0.301982" G="0.30848" T="0.120045"/>
      <pos A="0.353963" C="0.25" G="0.120045" T="0.275991"/>
      <pos A="0.237004" C="0.340968" G="0.172028" T="0.25"/>
      <pos A="0.314977" C="0.16553" G="0.198018" T="0.321475"/>
      <pos A="0.243502" C="0.237004" G="0.288987" T="0.230507"/>
      <pos A="0.133041" C="0.19152" G="0.353963" T="0.321475"/>
      <pos A="0.340968" C="0.0940543" G="0.19152" T="0.373457"/>
      <pos A="0.230507" C="0.256498" G="0.237004" T="0.275991"/>
      <pos A="0.314977" C="0.360461" G="0.16553" T="0.159032"/>
      <pos A="0.431937" C="0.217511" G="0.0875565" T="0.262996"/>
      <pos A="0.224009" C="0.152534" G="0.256498" T="0.366959"/>
      <pos A="0.198018" C="0.172028" G="0.418941" T="0.211013"/>
      <pos A="0.224009" C="0.386452" G="0.159032" T="0.230507"/>
      <pos A="0.25" C="0.211013" G="0.295484" T="0.243502"/>
      <pos A="0.340968" C="0.243502" G="0.282489" T="0.133041"/>
      <pos A="0.237004" C="0.30848" G="0.269493" T="0.185023"/>
      <pos A="0.425439" C="0.230507" G="0.19152" T="0.152534"/>
      <pos A="0.217511" C="0.224009" G="0.366959" T="0.19152"/>
      <pos A="0.211013" C="0.288987" G="0.0875565" T="0.412443"/>
      <pos A="0.243502" C="0.275991" G="0.243502" T="0.237004"/>
      <pos A="0.269493" C="0.217511" G="0.152534" T="0.360461"/>
      <pos A="0.327972" C="0.295484" G="0.159032" T="0.217511"/>
      <pos A="0.224009" C="0.217511" G="0.120045" T="0.438434"/>
      <pos A="0.217511" C="0.314977" G="0.237004" T="0.230507"/>
      <pos A="0.301982" C="0.295484" G="0.262996" T="0.139539"/>
    </motif>
    <motif db="0" id="M15" alt="O15" length="40" nsites="8" evalue="1.3e-003">
      <pos A="0.224009" C="0.217511" G="0.405946" T="0.152534"/>
      <pos A="0.438434" C="0.19152" G="0.100552" T="0.269493"/>
      <pos A="0.353963" C="0.0810588" G="0.321475" T="0.243502"/>
      <pos A="0.100552" C="0.568388" G="0.204516" T="0.126543"/>
      <pos A="0.321475" C="0.314977" G="0.126543" T="0.237004"/>
      <pos A="0.295484" C="0.178525" G="0.269493" T="0.256498"/>
      <pos A="0.256498" C="0.217511" G="0.224009" T="0.301982"/>
      <pos A="0.120045" C="0.269493" G="0.321475" T="0.288987"/>
      <pos A="0.19152" C="0.269493" G="0.204516" T="0.33447"/>
      <pos A="0.230507" C="0.185023" G="0.139539" T="0.444931"/>
      <pos A="0.295484" C="0.256498" G="0.386452" T="0.0615664"/>
      <pos A="0.490416" C="0.0680632" G="0.256498" T="0.185023"/>
      <pos A="0.275991" C="0.204516" G="0.282489" T="0.237004"/>
      <pos A="0.19152" C="0.198018" G="0.33447" T="0.275991"/>
      <pos A="0.33447" C="0.211013" G="0.152534" T="0.301982"/>
      <pos A="0.256498" C="0.25" G="0.172028" T="0.321475"/>
      <pos A="0.379955" C="0.159032" G="0.16553" T="0.295484"/>
      <pos A="0.172028" C="0.139539" G="0.321475" T="0.366959"/>
      <pos A="0.16553" C="0.379955" G="0.19152" T="0.262996"/>
      <pos A="0.418941" C="0.16553" G="0.224009" T="0.19152"/>
      <pos A="0.204516" C="0.314977" G="0.172028" T="0.30848"/>
      <pos A="0.243502" C="0.237004" G="0.185023" T="0.33447"/>
      <pos A="0.19152" C="0.295484" G="0.19152" T="0.321475"/>
      <pos A="0.224009" C="0.243502" G="0.301982" T="0.230507"/>
      <pos A="0.30848" C="0.327972" G="0.217511" T="0.146037"/>
      <pos A="0.314977" C="0.327972" G="0.204516" T="0.152534"/>
      <pos A="0.16553" C="0.30848" G="0.269493" T="0.256498"/>
      <pos A="0.379955" C="0.16553" G="0.198018" T="0.256498"/>
      <pos A="0.224009" C="0.269493" G="0.314977" T="0.19152"/>
      <pos A="0.237004" C="0.159032" G="0.243502" T="0.360461"/>
      <pos A="0.139539" C="0.262996" G="0.282489" T="0.314977"/>
      <pos A="0.262996" C="0.256498" G="0.185023" T="0.295484"/>
      <pos A="0.39295" C="0.178525" G="0.159032" T="0.269493"/>
      <pos A="0.379955" C="0.185023" G="0.321475" T="0.113548"/>
      <pos A="0.159032" C="0.366959" G="0.295484" T="0.178525"/>
      <pos A="0.340968" C="0.25" G="0.172028" T="0.237004"/>
      <pos A="0.301982" C="0.256498" G="0.16553" T="0.275991"/>
      <pos A="0.243502" C="0.217511" G="0.243502" T="0.295484"/>
      <pos A="0.275991" C="0.269493" G="0.133041" T="0.321475"/>
      <pos A="0.288987" C="0.211013" G="0.237004" T="0.262996"/>
    </motif>
    <motif db="0" id="M16" alt="O16" length="40" nsites="8" evalue="1.3e-003">
      <pos A="0.112826" C="0.387174" G="0.277435" T="0.222565"/>
      <pos A="0.277435" C="0.0579565" G="0.167696" T="0.496914"/>
      <pos A="0.0579565" C="0.167696" G="0.277435" T="0.496914"/>
      <pos A="0.332304" C="0.222565" G="0.387174" T="0.0579565"/>
      <pos A="0.496914" C="0.277435" G="0.167696" T="0.0579565"/>
      <pos A="0.332304" C="0.387174" G="0.167696" T="0.112826"/>
      <pos A="0.387174" C="0.167696" G="0.387174" T="0.0579565"/>
      <pos A="0.167696" C="0.167696" G="0.222565" T="0.442043"/>
      <pos A="0.277435" C="0.167696" G="0.00308642" T="0.551784"/>
      <pos A="0.442043" C="0.167696" G="0.167696" T="0.222565"/>
      <pos A="0.112826" C="0.222565" G="0.277435" T="0.387174"/>
      <pos A="0.387174" C="0.112826" G="0.277435" T="0.222565"/>
      <pos A="0.387174" C="0.0579565" G="0.167696" T="0.387174"/>
      <pos A="0.222565" C="0.442043" G="0.167696" T="0.167696"/>
      <pos A="0.167696" C="0.442043" G="0.222565" T="0.167696"/>
      <pos A="0.0579565" C="0.442043" G="0.277435" T="0.222565"/>
      <pos A="0.496914" C="0.332304" G="0.0579565" T="0.112826"/>
      <pos A="0.167696" C="0.332304" G="0.332304" T="0.167696"/>
      <pos A="0.167696" C="0.606653" G="0.0579565" T="0.167696"/>
      <pos A="0.222565" C="0.496914" G="0.112826" T="0.167696"/>
      <pos A="0.387174" C="0.0579565" G="0.222565" T="0.332304"/>
      <pos A="0.167696" C="0.387174" G="0.0579565" T="0.387174"/>
      <pos A="0.167696" C="0.222565" G="0.222565" T="0.387174"/>
      <pos A="0.0579565" C="0.332304" G="0.442043" T="0.167696"/>
      <pos A="0.167696" C="0.277435" G="0.277435" T="0.277435"/>
      <pos A="0.387174" C="0.167696" G="0.0579565" T="0.387174"/>
      <pos A="0.222565" C="0.332304" G="0.167696" T="0.277435"/>
      <pos A="0.277435" C="0.00308642" G="0.332304" T="0.387174"/>
      <pos A="0.0579565" C="0.277435" G="0.442043" T="0.222565"/>
      <pos A="0.332304" C="0.332304" G="0.0579565" T="0.277435"/>
      <pos A="0.332304" C="0.0579565" G="0.387174" T="0.222565"/>
      <pos A="0.112826" C="0.222565" G="0.442043" T="0.222565"/>
      <pos A="0.551784" C="0.00308642" G="0.112826" T="0.332304"/>
      <pos A="0.167696" C="0.00308642" G="0.332304" T="0.496914"/>
      <pos A="0.112826" C="0.332304" G="0.332304" T="0.222565"/>
      <pos A="0.277435" C="0.112826" G="0.332304" T="0.277435"/>
      <pos A="0.277435" C="0.496914" G="0.0579565" T="0.167696"/>
      <pos A="0.387174" C="0.167696" G="0.00308642" T="0.442043"/>
      <pos A="0.277435" C="0.277435" G="0.0579565" T="0.387174"/>
      <pos A="0.387174" C="0.167696" G="0.112826" T="0.332304"/>
    </motif>
    <motif db="0" id="M17" alt="O17" length="40" nsites="8" evalue="1.3e-003">
      <pos A="0.171198" C="0.12917" G="0.23424" T="0.465393"/>
      <pos A="0.171198" C="0.108156" G="0.360323" T="0.360323"/>
      <pos A="0.255253" C="0.255253" G="0.213226" T="0.276268"/>
      <pos A="0.423365" C="0.108156" G="0.276268" T="0.192211"/>
      <pos A="0.297281" C="0.255253" G="0.0451141" T="0.402351"/>
      <pos A="0.444379" C="0.0871417" G="0.12917" T="0.33931"/>
      <pos A="0.297281" C="0.0871417" G="0.171198" T="0.444379"/>
      <pos A="0.33931" C="0.0661284" G="0.381337" T="0.213226"/>
      <pos A="0.318295" C="0.171198" G="0.276268" T="0.23424"/>
      <pos A="0.150184" C="0.12917" G="0.50742" T="0.213226"/>
      <pos A="0.276268" C="0.276268" G="0.23424" T="0.213226"/>
      <pos A="0.33931" C="0.297281" G="0.171198" T="0.192211"/>
      <pos A="0.297281" C="0.213226" G="0.171198" T="0.318295"/>
      <pos A="0.381337" C="0.00308642" G="0.381337" T="0.23424"/>
      <pos A="0.108156" C="0.381337" G="0.444379" T="0.0661284"/>
      <pos A="0.213226" C="0.276268" G="0.213226" T="0.297281"/>
      <pos A="0.0451141" C="0.192211" G="0.465393" T="0.297281"/>
      <pos A="0.150184" C="0.444379" G="0.171198" T="0.23424"/>
      <pos A="0.297281" C="0.276268" G="0.0871417" T="0.33931"/>
      <pos A="0.297281" C="0.23424" G="0.192211" T="0.276268"/>
      <pos A="0.23424" C="0.150184" G="0.360323" T="0.255253"/>
      <pos A="0.23424" C="0.171198" G="0.33931" T="0.255253"/>
      <pos A="0.255253" C="0.23424" G="0.423365" T="0.0871417"/>
      <pos A="0.276268" C="0.297281" G="0.150184" T="0.276268"/>
      <pos A="0.360323" C="0.12917" G="0.255253" T="0.255253"/>
      <pos A="0.318295" C="0.192211" G="0.171198" T="0.318295"/>
      <pos A="0.23424" C="0.192211" G="0.276268" T="0.297281"/>
      <pos A="0.297281" C="0.23424" G="0.0661284" T="0.402351"/>
      <pos A="0.360323" C="0.444379" G="0.0871417" T="0.108156"/>
      <pos A="0.360323" C="0.150184" G="0.0871417" T="0.402351"/>
      <pos A="0.381337" C="0.297281" G="0.171198" T="0.150184"/>
      <pos A="0.33931" C="0.192211" G="0.318295" T="0.150184"/>
      <pos A="0.150184" C="0.318295" G="0.213226" T="0.318295"/>
      <pos A="0.360323" C="0.360323" G="0.192211" T="0.0871417"/>
      <pos A="0.444379" C="0.0871417" G="0.381337" T="0.0871417"/>
      <pos A="0.276268" C="0.0661284" G="0.360323" T="0.297281"/>
      <pos A="0.423365" C="0.213226" G="0.0451141" T="0.318295"/>
      <pos A="0.276268" C="0.108156" G="0.23424" T="0.381337"/>
      <pos A="0.276268" C="0.255253" G="0.150184" T="0.318295"/>
      <pos A="0.591477" C="0.0871417" G="0.0661284" T="0.255253"/>
    </motif>
    <motif db="0" id="M18" alt="O18" length="40" nsites="8" evalue="1.3e-003">
      <pos A="0.496914" C="0.226955" G="0.167696" T="0.108437"/>
      <pos A="0.27963" C="0.213786" G="0.213786" T="0.292798"/>
      <pos A="0.147943" C="0.391563" G="0.233539" T="0.226955"/>
      <pos A="0.43107" C="0.246708" G="0.141358" T="0.180864"/>
      <pos A="0.200617" C="0.194033" G="0.17428" T="0.43107"/>
      <pos A="0.37181" C="0.27963" G="0.134773" T="0.213786"/>
      <pos A="0.286214" C="0.180864" G="0.32572" T="0.207202"/>
      <pos A="0.259877" C="0.180864" G="0.259877" T="0.299383"/>
      <pos A="0.200617" C="0.266461" G="0.240123" T="0.292798"/>
      <pos A="0.147943" C="0.213786" G="0.266461" T="0.37181"/>
      <pos A="0.154526" C="0.12819" G="0.417901" T="0.299383"/>
      <pos A="0.391563" C="0.246708" G="0.292798" T="0.0689304"/>
      <pos A="0.378395" C="0.37181" G="0.0623457" T="0.187449"/>
      <pos A="0.259877" C="0.167696" G="0.180864" T="0.391563"/>
      <pos A="0.0689304" C="0.22037" G="0.37181" T="0.338889"/>
      <pos A="0.207202" C="0.273045" G="0.240123" T="0.27963"/>
      <pos A="0.37181" C="0.101852" G="0.200617" T="0.32572"/>
      <pos A="0.37181" C="0.11502" G="0.37181" T="0.141358"/>
      <pos A="0.246708" C="0.32572" G="0.233539" T="0.194033"/>
      <pos A="0.338889" C="0.286214" G="0.0886835" T="0.286214"/>
      <pos A="0.154526" C="0.345474" G="0.134773" T="0.365227"/>
      <pos A="0.194033" C="0.233539" G="0.233539" T="0.338889"/>
      <pos A="0.253292" C="0.17428" G="0.226955" T="0.345474"/>
      <pos A="0.226955" C="0.358642" G="0.305967" T="0.108437"/>
      <pos A="0.213786" C="0.286214" G="0.226955" T="0.273045"/>
      <pos A="0.32572" C="0.273045" G="0.226955" T="0.17428"/>
      <pos A="0.286214" C="0.213786" G="0.273045" T="0.226955"/>
      <pos A="0.411317" C="0.233539" G="0.207202" T="0.147943"/>
      <pos A="0.319136" C="0.167696" G="0.207202" T="0.305967"/>
      <pos A="0.187449" C="0.292798" G="0.246708" T="0.273045"/>
      <pos A="0.259877" C="0.141358" G="0.299383" T="0.299383"/>
      <pos A="0.286214" C="0.17428" G="0.134773" T="0.404733"/>
      <pos A="0.17428" C="0.292798" G="0.226955" T="0.305967"/>
      <pos A="0.345474" C="0.32572" G="0.17428" T="0.154526"/>
      <pos A="0.273045" C="0.246708" G="0.141358" T="0.338889"/>
      <pos A="0.37181" C="0.141358" G="0.305967" T="0.180864"/>
      <pos A="0.345474" C="0.352057" G="0.207202" T="0.0952672"/>
      <pos A="0.332304" C="0.345474" G="0.187449" T="0.134773"/>
      <pos A="0.305967" C="0.194033" G="0.207202" T="0.292798"/>
      <pos A="0.12819" C="0.332304" G="0.246708" T="0.292798"/>
    </motif>
    <motif db="0" id="M19" alt="O19" length="40" nsites="8" evalue="1.3e-003">
      <pos A="0.103526" C="0.203965" G="0.421584" T="0.270924"/>
      <pos A="0.203965" C="0.337884" G="0.153745" T="0.304405"/>
      <pos A="0.371364" C="0.203965" G="0.187226" T="0.237445"/>
      <pos A="0.120266" C="0.153745" G="0.321145" T="0.404844"/>
      <pos A="0.120266" C="0.388105" G="0.287665" T="0.203965"/>
      <pos A="0.203965" C="0.237445" G="0.137005" T="0.421584"/>
      <pos A="0.220705" C="0.187226" G="0.321145" T="0.270924"/>
      <pos A="0.0867862" C="0.170486" G="0.287665" T="0.455064"/>
      <pos A="0.388105" C="0.170486" G="0.237445" T="0.203965"/>
      <pos A="0.337884" C="0.404844" G="0.203965" T="0.0533057"/>
      <pos A="0.572243" C="0.203965" G="0.103526" T="0.120266"/>
      <pos A="0.371364" C="0.354624" G="0.103526" T="0.170486"/>
      <pos A="0.220705" C="0.404844" G="0.304405" T="0.0700464"/>
      <pos A="0.321145" C="0.337884" G="0.137005" T="0.203965"/>
      <pos A="0.371364" C="0.0533057" G="0.170486" T="0.404844"/>
      <pos A="0.220705" C="0.153745" G="0.505284" T="0.120266"/>
      <pos A="0.137005" C="0.254185" G="0.254185" T="0.354624"/>
      <pos A="0.203965" C="0.187226" G="0.371364" T="0.237445"/>
      <pos A="0.455064" C="0.354624" G="0.120266" T="0.0700464"/>
      <pos A="0.153745" C="0.337884" G="0.321145" T="0.187226"/>
      <pos A="0.304405" C="0.103526" G="0.220705" T="0.371364"/>
      <pos A="0.237445" C="0.170486" G="0.203965" T="0.388105"/>
      <pos A="0.187226" C="0.404844" G="0.137005" T="0.270924"/>
      <pos A="0.237445" C="0.304405" G="0.220705" T="0.237445"/>
      <pos A="0.371364" C="0.203965" G="0.153745" T="0.270924"/>
      <pos A="0.270924" C="0.187226" G="0.371364" T="0.170486"/>
      <pos A="0.354624" C="0.254185" G="0.203965" T="0.187226"/>
      <pos A="0.187226" C="0.254185" G="0.371364" T="0.187226"/>
      <pos A="0.304405" C="0.270924" G="0.0533057" T="0.371364"/>
      <pos A="0.371364" C="0.287665" G="0.120266" T="0.220705"/>
      <pos A="0.120266" C="0.421584" G="0.120266" T="0.337884"/>
      <pos A="0.153745" C="0.220705" G="0.153745" T="0.471803"/>
      <pos A="0.254185" C="0.337884" G="0.388105" T="0.0198262"/>
      <pos A="0.0700464" C="0.337884" G="0.321145" T="0.270924"/>
      <pos A="0.337884" C="0.304405" G="0.287665" T="0.0700464"/>
      <pos A="0.220705" C="0.120266" G="0.237445" T="0.421584"/>
      <pos A="0.237445" C="0.254185" G="0.354624" T="0.153745"/>
      <pos A="0.0867862" C="0.321145" G="0.304405" T="0.287665"/>
      <pos A="0.187226" C="0.120266" G="0.254185" T="0.438324"/>
      <pos A="0.287665" C="0.220705" G="0.388105" T="0.103526"/>
    </motif>
    <motif db="0" id="M2" alt="O2" length="40" nsites="8" evalue="1.3e-003">
      <pos A="0.431937" C="0.204516" G="0.152534" T="0.211013"/>
      <pos A="0.230507" C="0.178525" G="0.204516" T="0.386452"/>
      <pos A="0.0940543" C="0.198018" G="0.464425" T="0.243502"/>
      <pos A="0.256498" C="0.269493" G="0.185023" T="0.288987"/>
      <pos A="0.301982" C="0.204516" G="0.275991" T="0.217511"/>
      <pos A="0.327972" C="0.217511" G="0.30848" T="0.146037"/>
      <pos A="0.275991" C="0.172028" G="0.314977" T="0.237004"/>
      <pos A="0.256498" C="0.19152" G="0.237004" T="0.314977"/>
      <pos A="0.159032" C="0.470922" G="0.120045" T="0.25"/>
      <pos A="0.366959" C="0.217511" G="0.120045" T="0.295484"/>
      <pos A="0.262996" C="0.275991" G="0.237004" T="0.224009"/>
      <pos A="0.340968" C="0.172028" G="0.211013" T="0.275991"/>
      <pos A="0.282489" C="0.243502" G="0.224009" T="0.25"/>
      <pos A="0.224009" C="0.373457" G="0.152534" T="0.25"/>
      <pos A="0.262996" C="0.25" G="0.198018" T="0.288987"/>
      <pos A="0.269493" C="0.269493" G="0.288987" T="0.172028"/>
      <pos A="0.39295" C="0.275991" G="0.146037" T="0.185023"/>
      <pos A="0.159032" C="0.217511" G="0.379955" T="0.243502"/>
      <pos A="0.243502" C="0.126543" G="0.243502" T="0.386452"/>
      <pos A="0.139539" C="0.0225798" G="0.379955" T="0.457927"/>
      <pos A="0.360461" C="0.113548" G="0.347466" T="0.178525"/>
      <pos A="0.282489" C="0.172028" G="0.288987" T="0.256498"/>
      <pos A="0.282489" C="0.301982" G="0.172028" T="0.243502"/>
      <pos A="0.262996" C="0.159032" G="0.16553" T="0.412443"/>
      <pos A="0.262996" C="0.211013" G="0.243502" T="0.282489"/>
      <pos A="0.25" C="0.288987" G="0.262996" T="0.198018"/>
      <pos A="0.347466" C="0.295484" G="0.10705" T="0.25"/>
      <pos A="0.314977" C="0.146037" G="0.262996" T="0.275991"/>
      <pos A="0.288987" C="0.321475" G="0.282489" T="0.10705"/>
      <pos A="0.185023" C="0.386452" G="0.224009" T="0.204516"/>
      <pos A="0.275991" C="0.256498" G="0.19152" T="0.275991"/>
      <pos A="0.347466" C="0.243502" G="0.204516" T="0.204516"/>
      <pos A="0.10705" C="0.353963" G="0.288987" T="0.25"/>
      <pos A="0.217511" C="0.386452" G="0.217511" T="0.178525"/>
      <pos A="0.379955" C="0.301982" G="0.10705" T="0.211013"/>
      <pos A="0.321475" C="0.39295" G="0.172028" T="0.113548"/>
      <pos A="0.25" C="0.016082" G="0.295484" T="0.438434"/>
      <pos A="0.301982" C="0.282489" G="0.172028" T="0.243502"/>
      <pos A="0.301982" C="0.262996" G="0.19152" T="0.243502"/>
      <pos A="0.230507" C="0.16553" G="0.237004" T="0.366959"/>
    </motif>
    <motif db="0" id="M21" alt="O21" length="40" nsites="8" evalue="1.3e-003">
      <pos A="0.332304" C="0.496914" G="0.167696" T="0.00308642"/>
      <pos A="0.496914" C="0.00308642" G="0.332304" T="0.167696"/>
      <pos A="0.167696" C="0.00308642" G="0.661523" T="0.167696"/>
      <pos A="0.00308642" C="0.332304" G="0.496914" T="0.167696"/>
      <pos A="0.332304" C="0.167696" G="0.496914" T="0.00308642"/>
      <pos A="0.332304" C="0.332304" G="0.332304" T="0.00308642"/>
      <pos A="0.661523" C="0.167696" G="0.00308642" T="0.167696"/>
      <pos A="0.332304" C="0.167696" G="0.496914" T="0.00308642"/>
      <pos A="0.332304" C="0.496914" G="0.167696" T="0.00308642"/>
      <pos A="0.332304" C="0.167696" G="0.167696" T="0.332304"/>
      <pos A="0.167696" C="0.332304" G="0.167696" T="0.332304"/>
      <pos A="0.00308642" C="0.167696" G="0.826131" T="0.00308642"/>
      <pos A="0.496914" C="0.00308642" G="0.167696" T="0.332304"/>
      <pos A="0.332304" C="0.496914" G="0.00308642" T="0.167696"/>
      <pos A="0.332304" C="0.661523" G="0.00308642" T="0.00308642"/>
      <pos A="0.826131" C="0.00308642" G="0.00308642" T="0.167696"/>
      <pos A="0.00308642" C="0.332304" G="0.496914" T="0.167696"/>
      <pos A="0.00308642" C="0.496914" G="0.332304" T="0.167696"/>
      <pos A="0.496914" C="0.332304" G="0.167696" T="0.00308642"/>
      <pos A="0.00308642" C="0.496914" G="0.496914" T="0.00308642"/>
      <pos A="0.167696" C="0.332304" G="0.167696" T="0.332304"/>
      <pos A="0.167696" C="0.332304" G="0.167696" T="0.332304"/>
      <pos A="0.00308642" C="0.00308642" G="0.496914" T="0.496914"/>
      <pos A="0.332304" C="0.167696" G="0.496914" T="0.00308642"/>
      <pos A="0.167696" C="0.00308642" G="0.332304" T="0.496914"/>
      <pos A="0.826131" C="0.00308642" G="0.167696" T="0.00308642"/>
      <pos A="0.167696" C="0.332304" G="0.332304" T="0.167696"/>
      <pos A="0.00308642" C="0.332304" G="0.167696" T="0.496914"/>
      <pos A="0.167696" C="0.332304" G="0.00308642" T="0.496914"/>
      <pos A="0.00308642" C="0.332304" G="0.00308642" T="0.661523"/>
      <pos A="0.167696" C="0.496914" G="0.167696" T="0.167696"/>
      <pos A="0.332304" C="0.00308642" G="0.661523" T="0.00308642"/>
      <pos A="0.00308642" C="0.332304" G="0.496914" T="0.167696"/>
      <pos A="0.167696" C="0.496914" G="0.167696" T="0.167696"/>
      <pos A="0.00308642" C="0.167696" G="0.167696" T="0.661523"/>
      <pos A="0.167696" C="0.00308642" G="0.332304" T="0.496914"/>
      <pos A="0.167696" C="0.167696" G="0.332304" T="0.332304"/>
      <pos A="0.332304" C="0.00308642" G="0.332304" T="0.332304"/>
      <pos A="0.00308642" C="0.167696" G="0.496914" T="0.332304"/>
      <pos A="0.332304" C="0.167696" G="0.496914" T="0.00308642"/>
    </motif>
    <motif db="0" id="M22" alt="O22" length="40" nsites="8" evalue="1.3e-003">
      <pos A="0.379955" C="0.19152" G="0.198018" T="0.230507"/>
      <pos A="0.275991" C="0.133041" G="0.327972" T="0.262996"/>
      <pos A="0.237004" C="0.230507" G="0.19152" T="0.340968"/>
      <pos A="0.295484" C="0.256498" G="0.230507" T="0.217511"/>
      <pos A="0.438434" C="0.211013" G="0.0875565" T="0.262996"/>
      <pos A="0.159032" C="0.301982" G="0.30848" T="0.230507"/>
      <pos A="0.211013" C="0.386452" G="0.262996" T="0.139539"/>
      <pos A="0.412443" C="0.230507" G="0.139539" T="0.217511"/>
      <pos A="0.386452" C="0.19152" G="0.282489" T="0.139539"/>
      <pos A="0.224009" C="0.340968" G="0.301982" T="0.133041"/>
      <pos A="0.327972" C="0.0940543" G="0.282489" T="0.295484"/>
      <pos A="0.152534" C="0.256498" G="0.295484" T="0.295484"/>
      <pos A="0.256498" C="0.146037" G="0.0875565" T="0.509909"/>
      <pos A="0.314977" C="0.243502" G="0.204516" T="0.237004"/>
      <pos A="0.262996" C="0.230507" G="0.211013" T="0.295484"/>
      <pos A="0.301982" C="0.100552" G="0.295484" T="0.301982"/>
      <pos A="0.19152" C="0.19152" G="0.360461" T="0.256498"/>
      <pos A="0.321475" C="0.178525" G="0.295484" T="0.204516"/>
      <pos A="0.185023" C="0.224009" G="0.295484" T="0.295484"/>
      <pos A="0.159032" C="0.275991" G="0.224009" T="0.340968"/>
      <pos A="0.282489" C="0.217511" G="0.211013" T="0.288987"/>
      <pos A="0.301982" C="0.178525" G="0.198018" T="0.321475"/>
      <pos A="0.126543" C="0.262996" G="0.347466" T="0.262996"/>
      <pos A="0.30848" C="0.314977" G="0.185023" T="0.19152"/>
      <pos A="0.347466" C="0.275991" G="0.185023" T="0.19152"/>
      <pos A="0.256498" C="0.288987" G="0.139539" T="0.314977"/>
      <pos A="0.133041" C="0.314977" G="0.340968" T="0.211013"/>
      <pos A="0.256498" C="0.327972" G="0.230507" T="0.185023"/>
      <pos A="0.379955" C="0.360461" G="0.0550686" T="0.204516"/>
      <pos A="0.16553" C="0.237004" G="0.139539" T="0.457927"/>
      <pos A="0.327972" C="0.178525" G="0.172028" T="0.321475"/>
      <pos A="0.470922" C="0.139539" G="0.237004" T="0.152534"/>
      <pos A="0.204516" C="0.152534" G="0.33447" T="0.30848"/>
      <pos A="0.30848" C="0.262996" G="0.288987" T="0.139539"/>
      <pos A="0.30848" C="0.256498" G="0.16553" T="0.269493"/>
      <pos A="0.321475" C="0.224009" G="0.146037" T="0.30848"/>
      <pos A="0.275991" C="0.301982" G="0.262996" T="0.159032"/>
      <pos A="0.25" C="0.269493" G="0.243502" T="0.237004"/>
      <pos A="0.30848" C="0.224009" G="0.282489" T="0.185023"/>
      <pos A="0.198018" C="0.418941" G="0.301982" T="0.0810588"/>
    </motif>
    <motif db="0" id="M23" alt="O23" length="40" nsites="8" evalue="1.3e-003">
      <pos A="0.200617" C="0.79321" G="0.00308642" T="0.00308642"/>
      <pos A="0.00308642" C="0.398148" G="0.398148" T="0.200617"/>
      <pos A="0.200617" C="0.200617" G="0.200617" T="0.398148"/>
      <pos A="0.200617" C="0.398148" G="0.00308642" T="0.398148"/>
      <pos A="0.00308642" C="0.00308642" G="0.398148" T="0.595679"/>
      <pos A="0.200617" C="0.200617" G="0.398148" T="0.200617"/>
      <pos A="0.00308642" C="0.595679" G="0.398148" T="0.00308642"/>
      <pos A="0.200617" C="0.200617" G="0.398148" T="0.200617"/>
      <pos A="0.200617" C="0.00308642" G="0.398148" T="0.398148"/>
      <pos A="0.00308642" C="0.200617" G="0.398148" T="0.398148"/>
      <pos A="0.00308642" C="0.79321" G="0.200617" T="0.00308642"/>
      <pos A="0.200617" C="0.398148" G="0.00308642" T="0.398148"/>
      <pos A="0.398148" C="0.200617" G="0.398148" T="0.00308642"/>
      <pos A="0.200617" C="0.595679" G="0.00308642" T="0.200617"/>
      <pos A="0.00308642" C="0.200617" G="0.200617" T="0.595679"/>
      <pos A="0.595679" C="0.200617" G="0.200617" T="0.00308642"/>
      <pos A="0.398148" C="0.200617" G="0.398148" T="0.00308642"/>
      <pos A="0.200617" C="0.398148" G="0.398148" T="0.00308642"/>
      <pos A="0.00308642" C="0.398148" G="0.398148" T="0.200617"/>
      <pos A="0.398148" C="0.398148" G="0.00308642" T="0.200617"/>
      <pos A="0.00308642" C="0.595679" G="0.200617" T="0.200617"/>
      <pos A="0.200617" C="0.200617" G="0.200617" T="0.398148"/>
      <pos A="0.00308642" C="0.00308642" G="0.79321" T="0.200617"/>
      <pos A="0.200617" C="0.398148" G="0.398148" T="0.00308642"/>
      <pos A="0.398148" C="0.200617" G="0.398148" T="0.00308642"/>
      <pos A="0.200617" C="0.200617" G="0.398148" T="0.200617"/>
      <pos A="0.79321" C="0.00308642" G="0.200617" T="0.00308642"/>
      <pos A="0.595679" C="0.00308642" G="0.00308642" T="0.398148"/>
      <pos A="0.00308642" C="0.595679" G="0.200617" T="0.200617"/>
      <pos A="0.200617" C="0.398148" G="0.398148" T="0.00308642"/>
      <pos A="0.398148" C="0.00308642" G="0.00308642" T="0.595679"/>
      <pos A="0.200617" C="0.200617" G="0.595679" T="0.00308642"/>
      <pos A="0.398148" C="0.00308642" G="0.00308642" T="0.595679"/>
      <pos A="0.200617" C="0.595679" G="0.200617" T="0.00308642"/>
      <pos A="0.00308642" C="0.200617" G="0.200617" T="0.595679"/>
      <pos A="0.200617" C="0.398148" G="0.398148" T="0.00308642"/>
      <pos A="0.595679" C="0.00308642" G="0.200617" T="0.200617"/>
      <pos A="0.200617" C="0.398148" G="0.398148" T="0.00308642"/>
      <pos A="0.398148" C="0.398148" G="0.00308642" T="0.200617"/>
      <pos A="0.00308642" C="0.00308642" G="0.00308642" T="0.990741"/>
    </motif>
    <motif db="0" id="M24" alt="O24" length="40" nsites="8" evalue="1.3e-003">
      <pos A="0.332304" C="0.299383" G="0.00308642" T="0.365227"/>
      <pos A="0.332304" C="0.365227" G="0.0689304" T="0.233539"/>
      <pos A="0.266461" C="0.266461" G="0.266461" T="0.200617"/>
      <pos A="0.167696" C="0.496914" G="0.167696" T="0.167696"/>
      <pos A="0.233539" C="0.167696" G="0.167696" T="0.43107"/>
      <pos A="0.332304" C="0.43107" G="0.101852" T="0.134773"/>
      <pos A="0.529835" C="0.134773" G="0.0689304" T="0.266461"/>
      <pos A="0.167696" C="0.266461" G="0.200617" T="0.365227"/>
      <pos A="0.233539" C="0.365227" G="0.167696" T="0.233539"/>
      <pos A="0.332304" C="0.200617" G="0.200617" T="0.266461"/>
      <pos A="0.101852" C="0.332304" G="0.496914" T="0.0689304"/>
      <pos A="0.266461" C="0.0689304" G="0.43107" T="0.233539"/>
      <pos A="0.134773" C="0.200617" G="0.299383" T="0.365227"/>
      <pos A="0.0689304" C="0.595679" G="0.233539" T="0.101852"/>
      <pos A="0.496914" C="0.233539" G="0.0689304" T="0.200617"/>
      <pos A="0.332304" C="0.398148" G="0.266461" T="0.00308642"/>
      <pos A="0.365227" C="0.233539" G="0.0689304" T="0.332304"/>
      <pos A="0.101852" C="0.233539" G="0.365227" T="0.299383"/>
      <pos A="0.200617" C="0.299383" G="0.299383" T="0.200617"/>
      <pos A="0.167696" C="0.134773" G="0.43107" T="0.266461"/>
      <pos A="0.0689304" C="0.167696" G="0.463992" T="0.299383"/>
      <pos A="0.299383" C="0.167696" G="0.332304" T="0.200617"/>
      <pos A="0.595679" C="0.266461" G="0.101852" T="0.0360079"/>
      <pos A="0.365227" C="0.134773" G="0.332304" T="0.167696"/>
      <pos A="0.233539" C="0.233539" G="0.299383" T="0.233539"/>
      <pos A="0.266461" C="0.529835" G="0.0689304" T="0.134773"/>
      <pos A="0.167696" C="0.167696" G="0.134773" T="0.529835"/>
      <pos A="0.200617" C="0.365227" G="0.200617" T="0.233539"/>
      <pos A="0.233539" C="0.332304" G="0.167696" T="0.266461"/>
      <pos A="0.398148" C="0.134773" G="0.167696" T="0.299383"/>
      <pos A="0.0360079" C="0.233539" G="0.398148" T="0.332304"/>
      <pos A="0.101852" C="0.496914" G="0.200617" T="0.200617"/>
      <pos A="0.266461" C="0.398148" G="0.101852" T="0.233539"/>
      <pos A="0.266461" C="0.299383" G="0.167696" T="0.266461"/>
      <pos A="0.200617" C="0.299383" G="0.398148" T="0.101852"/>
      <pos A="0.332304" C="0.365227" G="0.134773" T="0.167696"/>
      <pos A="0.200617" C="0.496914" G="0.299383" T="0.00308642"/>
      <pos A="0.200617" C="0.332304" G="0.299383" T="0.167696"/>
      <pos A="0.299383" C="0.266461" G="0.332304" T="0.101852"/>
      <pos A="0.562758" C="0.134773" G="0.0689304" T="0.233539"/>
    </motif>
    <motif db="0" id="M25" alt="O25" length="40" nsites="8" evalue="1.3e-003">
      <pos A="0.638007" C="0.214727" G="0.0736336" T="0.0736336"/>
      <pos A="0.214727" C="0.0736336" G="0.426366" T="0.285273"/>
      <pos A="0.35582" C="0.285273" G="0.214727" T="0.14418"/>
      <pos A="0.35582" C="0.0736336" G="0.285273" T="0.285273"/>
      <pos A="0.496914" C="0.14418" G="0.285273" T="0.0736336"/>
      <pos A="0.00308642" C="0.0736336" G="0.567461" T="0.35582"/>
      <pos A="0.567461" C="0.00308642" G="0.285273" T="0.14418"/>
      <pos A="0.567461" C="0.285273" G="0.00308642" T="0.14418"/>
      <pos A="0.14418" C="0.00308642" G="0.0736336" T="0.7791"/>
      <pos A="0.0736336" C="0.285273" G="0.496914" T="0.14418"/>
      <pos A="0.214727" C="0.214727" G="0.214727" T="0.35582"/>
      <pos A="0.285273" C="0.0736336" G="0.214727" T="0.426366"/>
      <pos A="0.285273" C="0.426366" G="0.214727" T="0.0736336"/>
      <pos A="0.214727" C="0.567461" G="0.0736336" T="0.14418"/>
      <pos A="0.35582" C="0.0736336" G="0.14418" T="0.426366"/>
      <pos A="0.214727" C="0.214727" G="0.0736336" T="0.496914"/>
      <pos A="0.214727" C="0.00308642" G="0.285273" T="0.496914"/>
      <pos A="0.14418" C="0.0736336" G="0.14418" T="0.638007"/>
      <pos A="0.496914" C="0.00308642" G="0.00308642" T="0.496914"/>
      <pos A="0.496914" C="0.00308642" G="0.214727" T="0.285273"/>
      <pos A="0.285273" C="0.14418" G="0.0736336" T="0.496914"/>
      <pos A="0.00308642" C="0.214727" G="0.14418" T="0.638007"/>
      <pos A="0.35582" C="0.14418" G="0.35582" T="0.14418"/>
      <pos A="0.35582" C="0.35582" G="0.0736336" T="0.214727"/>
      <pos A="0.849647" C="0.14418" G="0.00308642" T="0.00308642"/>
      <pos A="0.426366" C="0.35582" G="0.14418" T="0.0736336"/>
      <pos A="0.426366" C="0.00308642" G="0.14418" T="0.426366"/>
      <pos A="0.0736336" C="0.0736336" G="0.567461" T="0.285273"/>
      <pos A="0.285273" C="0.00308642" G="0.35582" T="0.35582"/>
      <pos A="0.14418" C="0.14418" G="0.14418" T="0.567461"/>
      <pos A="0.214727" C="0.214727" G="0.214727" T="0.35582"/>
      <pos A="0.214727" C="0.35582" G="0.214727" T="0.214727"/>
      <pos A="0.567461" C="0.0736336" G="0.214727" T="0.14418"/>
      <pos A="0.14418" C="0.00308642" G="0.14418" T="0.708554"/>
      <pos A="0.285273" C="0.14418" G="0.0736336" T="0.496914"/>
      <pos A="0.285273" C="0.285273" G="0.00308642" T="0.426366"/>
      <pos A="0.14418" C="0.214727" G="0.426366" T="0.214727"/>
      <pos A="0.285273" C="0.0736336" G="0.14418" T="0.496914"/>
      <pos A="0.214727" C="0.14418" G="0.496914" T="0.14418"/>
      <pos A="0.496914" C="0.14418" G="0.00308642" T="0.35582"/>
    </motif>
    <motif db="0" id="M26" alt="O26" length="40" nsites="8" evalue="1.3e-003">
      <pos A="0.328802" C="0.0871417" G="0.23424" T="0.349816"/>
      <pos A="0.297281" C="0.202719" G="0.349816" T="0.150184"/>
      <pos A="0.391844" C="0.0976494" G="0.192211" T="0.318295"/>
      <pos A="0.402351" C="0.192211" G="0.23424" T="0.171198"/>
      <pos A="0.276268" C="0.276268" G="0.318295" T="0.12917"/>
      <pos A="0.213226" C="0.23424" G="0.276268" T="0.276268"/>
      <pos A="0.12917" C="0.150184" G="0.391844" T="0.328802"/>
      <pos A="0.276268" C="0.255253" G="0.0976494" T="0.37083"/>
      <pos A="0.633504" C="0.0766351" G="0.171198" T="0.118663"/>
      <pos A="0.33931" C="0.223732" G="0.276268" T="0.16069"/>
      <pos A="0.171198" C="0.192211" G="0.286774" T="0.349816"/>
      <pos A="0.150184" C="0.213226" G="0.150184" T="0.486407"/>
      <pos A="0.213226" C="0.202719" G="0.297281" T="0.286774"/>
      <pos A="0.276268" C="0.181705" G="0.150184" T="0.391844"/>
      <pos A="0.118663" C="0.223732" G="0.328802" T="0.328802"/>
      <pos A="0.286774" C="0.171198" G="0.244747" T="0.297281"/>
      <pos A="0.12917" C="0.23424" G="0.244747" T="0.391844"/>
      <pos A="0.0871417" C="0.381337" G="0.328802" T="0.202719"/>
      <pos A="0.255253" C="0.318295" G="0.118663" T="0.307789"/>
      <pos A="0.33931" C="0.0871417" G="0.202719" T="0.37083"/>
      <pos A="0.297281" C="0.255253" G="0.328802" T="0.118663"/>
      <pos A="0.23424" C="0.391844" G="0.0871417" T="0.286774"/>
      <pos A="0.297281" C="0.26576" G="0.16069" T="0.276268"/>
      <pos A="0.423365" C="0.192211" G="0.244747" T="0.139677"/>
      <pos A="0.255253" C="0.286774" G="0.297281" T="0.16069"/>
      <pos A="0.538941" C="0.12917" G="0.192211" T="0.139677"/>
      <pos A="0.255253" C="0.318295" G="0.276268" T="0.150184"/>
      <pos A="0.328802" C="0.0135931" G="0.202719" T="0.454886"/>
      <pos A="0.391844" C="0.181705" G="0.202719" T="0.223732"/>
      <pos A="0.318295" C="0.307789" G="0.150184" T="0.223732"/>
      <pos A="0.307789" C="0.181705" G="0.255253" T="0.255253"/>
      <pos A="0.26576" C="0.0346074" G="0.244747" T="0.454886"/>
      <pos A="0.192211" C="0.297281" G="0.223732" T="0.286774"/>
      <pos A="0.223732" C="0.192211" G="0.433872" T="0.150184"/>
      <pos A="0.307789" C="0.150184" G="0.26576" T="0.276268"/>
      <pos A="0.171198" C="0.202719" G="0.381337" T="0.244747"/>
      <pos A="0.402351" C="0.26576" G="0.108156" T="0.223732"/>
      <pos A="0.412858" C="0.118663" G="0.16069" T="0.307789"/>
      <pos A="0.328802" C="0.402351" G="0.171198" T="0.0976494"/>
      <pos A="0.192211" C="0.150184" G="0.16069" T="0.496914"/>
    </motif>
    <motif db="0" id="M27" alt="O27" length="40" nsites="8" evalue="1.3e-003">
      <pos A="0.222565" C="0.442043" G="0.332304" T="0.00308642"/>
      <pos A="0.442043" C="0.222565" G="0.00308642" T="0.332304"/>
      <pos A="0.112826" C="0.112826" G="0.442043" T="0.332304"/>
      <pos A="0.442043" C="0.112826" G="0.332304" T="0.112826"/>
      <pos A="0.771262" C="0.00308642" G="0.112826" T="0.112826"/>
      <pos A="0.112826" C="0.332304" G="0.442043" T="0.112826"/>
      <pos A="0.332304" C="0.222565" G="0.332304" T="0.112826"/>
      <pos A="0.222565" C="0.222565" G="0.332304" T="0.222565"/>
      <pos A="0.112826" C="0.222565" G="0.112826" T="0.551784"/>
      <pos A="0.551784" C="0.112826" G="0.222565" T="0.112826"/>
      <pos A="0.332304" C="0.00308642" G="0.00308642" T="0.661523"/>
      <pos A="0.332304" C="0.222565" G="0.332304" T="0.112826"/>
      <pos A="0.222565" C="0.222565" G="0.332304" T="0.222565"/>
      <pos A="0.112826" C="0.222565" G="0.332304" T="0.332304"/>
      <pos A="0.332304" C="0.112826" G="0.332304" T="0.222565"/>
      <pos A="0.222565" C="0.222565" G="0.442043" T="0.112826"/>
      <pos A="0.442043" C="0.222565" G="0.332304" T="0.00308642"/>
      <pos A="0.661523" C="0.00308642" G="0.222565" T="0.112826"/>
      <pos A="0.661523" C="0.112826" G="0.112826" T="0.112826"/>
      <pos A="0.112826" C="0.332304" G="0.442043" T="0.112826"/>
      <pos A="0.332304" C="0.442043" G="0.112826" T="0.112826"/>
      <pos A="0.222565" C="0.112826" G="0.332304" T="0.332304"/>
      <pos A="0.771262" C="0.00308642" G="0.112826" T="0.112826"/>
      <pos A="0.00308642" C="0.222565" G="0.551784" T="0.222565"/>
      <pos A="0.112826" C="0.00308642" G="0.442043" T="0.442043"/>
      <pos A="0.00308642" C="0.222565" G="0.442043" T="0.332304"/>
      <pos A="0.222565" C="0.222565" G="0.332304" T="0.222565"/>
      <pos A="0.222565" C="0.332304" G="0.112826" T="0.332304"/>
      <pos A="0.442043" C="0.112826" G="0.442043" T="0.00308642"/>
      <pos A="0.00308642" C="0.222565" G="0.551784" T="0.222565"/>
      <pos A="0.112826" C="0.332304" G="0.222565" T="0.332304"/>
      <pos A="0.442043" C="0.222565" G="0.112826" T="0.222565"/>
      <pos A="0.222565" C="0.332304" G="0.332304" T="0.112826"/>
      <pos A="0.112826" C="0.551784" G="0.332304" T="0.00308642"/>
      <pos A="0.00308642" C="0.112826" G="0.332304" T="0.551784"/>
      <pos A="0.551784" C="0.222565" G="0.112826" T="0.112826"/>
      <pos A="0.222565" C="0.332304" G="0.112826" T="0.332304"/>
      <pos A="0.661523" C="0.00308642" G="0.222565" T="0.112826"/>
      <pos A="0.222565" C="0.00308642" G="0.442043" T="0.332304"/>
      <pos A="0.00308642" C="0.661523" G="0.222565" T="0.112826"/>
    </motif>
    <motif db="0" id="M28" alt="O28" length="40" nsites="8" evalue="1.3e-003">
      <pos A="0.301982" C="0.314977" G="0.139539" T="0.243502"/>
      <pos A="0.353963" C="0.159032" G="0.282489" T="0.204516"/>
      <pos A="0.211013" C="0.256498" G="0.360461" T="0.172028"/>
      <pos A="0.237004" C="0.237004" G="0.340968" T="0.185023"/>
      <pos A="0.262996" C="0.146037" G="0.237004" T="0.353963"/>
      <pos A="0.198018" C="0.237004" G="0.321475" T="0.243502"/>
      <pos A="0.451429" C="0.204516" G="0.0680632" T="0.275991"/>
      <pos A="0.159032" C="0.275991" G="0.243502" T="0.321475"/>
      <pos A="0.230507" C="0.262996" G="0.178525" T="0.327972"/>
      <pos A="0.237004" C="0.256498" G="0.262996" T="0.243502"/>
      <pos A="0.295484" C="0.288987" G="0.185023" T="0.230507"/>
      <pos A="0.353963" C="0.172028" G="0.159032" T="0.314977"/>
      <pos A="0.33447" C="0.237004" G="0.198018" T="0.230507"/>
      <pos A="0.217511" C="0.0940543" G="0.321475" T="0.366959"/>
      <pos A="0.224009" C="0.198018" G="0.204516" T="0.373457"/>
      <pos A="0.152534" C="0.301982" G="0.198018" T="0.347466"/>
      <pos A="0.33447" C="0.172028" G="0.243502" T="0.25"/>
      <pos A="0.327972" C="0.185023" G="0.146037" T="0.340968"/>
      <pos A="0.074561" C="0.217511" G="0.386452" T="0.321475"/>
      <pos A="0.185023" C="0.431937" G="0.301982" T="0.0810588"/>
      <pos A="0.353963" C="0.282489" G="0.100552" T="0.262996"/>
      <pos A="0.224009" C="0.211013" G="0.321475" T="0.243502"/>
      <pos A="0.230507" C="0.237004" G="0.204516" T="0.327972"/>
      <pos A="0.288987" C="0.217511" G="0.282489" T="0.211013"/>
      <pos A="0.321475" C="0.314977" G="0.243502" T="0.120045"/>
      <pos A="0.243502" C="0.152534" G="0.295484" T="0.30848"/>
      <pos A="0.262996" C="0.204516" G="0.295484" T="0.237004"/>
      <pos A="0.204516" C="0.230507" G="0.30848" T="0.256498"/>
      <pos A="0.509909" C="0.10705" G="0.146037" T="0.237004"/>
      <pos A="0.230507" C="0.185023" G="0.295484" T="0.288987"/>
      <pos A="0.282489" C="0.314977" G="0.10705" T="0.295484"/>
      <pos A="0.198018" C="0.282489" G="0.204516" T="0.314977"/>
      <pos A="0.373457" C="0.178525" G="0.185023" T="0.262996"/>
      <pos A="0.172028" C="0.444931" G="0.217511" T="0.16553"/>
      <pos A="0.211013" C="0.301982" G="0.269493" T="0.217511"/>
      <pos A="0.444931" C="0.113548" G="0.230507" T="0.211013"/>
      <pos A="0.379955" C="0.204516" G="0.217511" T="0.198018"/>
      <pos A="0.412443" C="0.262996" G="0.237004" T="0.0875565"/>
      <pos A="0.211013" C="0.211013" G="0.256498" T="0.321475"/>
      <pos A="0.126543" C="0.379955" G="0.185023" T="0.30848"/>
    </motif>
    <motif db="0" id="M29" alt="O29" length="40" nsites="8" evalue="1.3e-003">
      <pos A="0.258515" C="0.173372" G="0.352171" T="0.215943"/>
      <pos A="0.3096" C="0.147829" G="0.25" T="0.292571"/>
      <pos A="0.258515" C="0.173372" G="0.292571" T="0.275543"/>
      <pos A="0.113772" C="0.360685" G="0.207429" T="0.318115"/>
      <pos A="0.352171" C="0.335143" G="0.173372" T="0.139315"/>
      <pos A="0.326628" C="0.292571" G="0.232972" T="0.147829"/>
      <pos A="0.215943" C="0.267028" G="0.258515" T="0.258515"/>
      <pos A="0.173372" C="0.224457" G="0.232972" T="0.3692"/>
      <pos A="0.232972" C="0.394743" G="0.164857" T="0.207429"/>
      <pos A="0.147829" C="0.207429" G="0.241485" T="0.403256"/>
      <pos A="0.352171" C="0.181885" G="0.25" T="0.215943"/>
      <pos A="0.122286" C="0.275543" G="0.445828" T="0.156343"/>
      <pos A="0.301085" C="0.326628" G="0.139315" T="0.232972"/>
      <pos A="0.1904" C="0.181885" G="0.335143" T="0.292571"/>
      <pos A="0.164857" C="0.284057" G="0.335143" T="0.215943"/>
      <pos A="0.377714" C="0.164857" G="0.326628" T="0.1308"/>
      <pos A="0.3096" C="0.207429" G="0.284057" T="0.198915"/>
      <pos A="0.301085" C="0.428799" G="0.1308" T="0.139315"/>
      <pos A="0.258515" C="0.318115" G="0.113772" T="0.3096"/>
      <pos A="0.454343" C="0.0371437" G="0.181885" T="0.326628"/>
      <pos A="0.0967437" C="0.3096" G="0.326628" T="0.267028"/>
      <pos A="0.343657" C="0.224457" G="0.1904" T="0.241485"/>
      <pos A="0.232972" C="0.181885" G="0.207429" T="0.377714"/>
      <pos A="0.462856" C="0.113772" G="0.258515" T="0.164857"/>
      <pos A="0.292571" C="0.241485" G="0.3692" T="0.0967437"/>
      <pos A="0.241485" C="0.275543" G="0.122286" T="0.360685"/>
      <pos A="0.0882291" C="0.122286" G="0.335143" T="0.454343"/>
      <pos A="0.25" C="0.232972" G="0.224457" T="0.292571"/>
      <pos A="0.292571" C="0.301085" G="0.011601" T="0.394743"/>
      <pos A="0.411771" C="0.1904" G="0.181885" T="0.215943"/>
      <pos A="0.241485" C="0.292571" G="0.258515" T="0.207429"/>
      <pos A="0.301085" C="0.156343" G="0.301085" T="0.241485"/>
      <pos A="0.403256" C="0.164857" G="0.139315" T="0.292571"/>
      <pos A="0.156343" C="0.224457" G="0.394743" T="0.224457"/>
      <pos A="0.181885" C="0.258515" G="0.352171" T="0.207429"/>
      <pos A="0.071201" C="0.386228" G="0.284057" T="0.258515"/>
      <pos A="0.428799" C="0.139315" G="0.198915" T="0.232972"/>
      <pos A="0.301085" C="0.113772" G="0.3096" T="0.275543"/>
      <pos A="0.224457" C="0.292571" G="0.232972" T="0.25"/>
      <pos A="0.326628" C="0.292571" G="0.1904" T="0.1904"/>
    </motif>
    <motif db="0" id="M30" alt="O30" length="40" nsites="8" evalue="1.3e-003">
      <pos A="0.126543" C="0.256498" G="0.321475" T="0.295484"/>
      <pos A="0.243502" C="0.211013" G="0.256498" T="0.288987"/>
      <pos A="0.19152" C="0.275991" G="0.224009" T="0.30848"/>
      <pos A="0.360461" C="0.224009" G="0.19152" T="0.224009"/>
      <pos A="0.262996" C="0.217511" G="0.185023" T="0.33447"/>
      <pos A="0.321475" C="0.25" G="0.217511" T="0.211013"/>
      <pos A="0.483918" C="0.126543" G="0.113548" T="0.275991"/>
      <pos A="0.204516" C="0.386452" G="0.295484" T="0.113548"/>
      <pos A="0.295484" C="0.133041" G="0.126543" T="0.444931"/>
      <pos A="0.211013" C="0.217511" G="0.347466" T="0.224009"/>
      <pos A="0.301982" C="0.237004" G="0.172028" T="0.288987"/>
      <pos A="0.314977" C="0.185023" G="0.262996" T="0.237004"/>
      <pos A="0.288987" C="0.139539" G="0.366959" T="0.204516"/>
      <pos A="0.275991" C="0.237004" G="0.301982" T="0.185023"/>
      <pos A="0.19152" C="0.321475" G="0.204516" T="0.282489"/>
      <pos A="0.19152" C="0.178525" G="0.243502" T="0.386452"/>
      <pos A="0.198018" C="0.243502" G="0.25" T="0.30848"/>
      <pos A="0.10705" C="0.347466" G="0.262996" T="0.282489"/>
      <pos A="0.33447" C="0.19152" G="0.25" T="0.224009"/>
      <pos A="0.321475" C="0.230507" G="0.224009" T="0.224009"/>
      <pos A="0.25" C="0.295484" G="0.211013" T="0.243502"/>
      <pos A="0.185023" C="0.262996" G="0.262996" T="0.288987"/>
      <pos A="0.126543" C="0.360461" G="0.211013" T="0.301982"/>
      <pos A="0.347466" C="0.185023" G="0.133041" T="0.33447"/>
      <pos A="0.33447" C="0.295484" G="0.172028" T="0.198018"/>
      <pos A="0.256498" C="0.301982" G="0.198018" T="0.243502"/>
      <pos A="0.295484" C="0.230507" G="0.133041" T="0.340968"/>
      <pos A="0.262996" C="0.159032" G="0.243502" T="0.33447"/>
      <pos A="0.327972" C="0.133041" G="0.314977" T="0.224009"/>
      <pos A="0.379955" C="0.217511" G="0.230507" T="0.172028"/>
      <pos A="0.496914" C="0.288987" G="0.178525" T="0.0355753"/>
      <pos A="0.438434" C="0.159032" G="0.198018" T="0.204516"/>
      <pos A="0.126543" C="0.360461" G="0.295484" T="0.217511"/>
      <pos A="0.314977" C="0.146037" G="0.19152" T="0.347466"/>
      <pos A="0.172028" C="0.152534" G="0.451429" T="0.224009"/>
      <pos A="0.139539" C="0.198018" G="0.412443" T="0.25"/>
      <pos A="0.243502" C="0.340968" G="0.16553" T="0.25"/>
      <pos A="0.360461" C="0.19152" G="0.126543" T="0.321475"/>
      <pos A="0.321475" C="0.178525" G="0.217511" T="0.282489"/>
      <pos A="0.360461" C="0.431937" G="0.0420731" T="0.16553"/>
    </motif>
    <motif db="0" id="M32" alt="O32" length="40" nsites="8" evalue="1.3e-003">
      <pos A="0.224009" C="0.379955" G="0.172028" T="0.224009"/>
      <pos A="0.211013" C="0.133041" G="0.314977" T="0.340968"/>
      <pos A="0.314977" C="0.204516" G="0.269493" T="0.211013"/>
      <pos A="0.243502" C="0.217511" G="0.211013" T="0.327972"/>
      <pos A="0.39295" C="0.120045" G="0.217511" T="0.269493"/>
      <pos A="0.33447" C="0.217511" G="0.243502" T="0.204516"/>
      <pos A="0.185023" C="0.295484" G="0.19152" T="0.327972"/>
      <pos A="0.425439" C="0.237004" G="0.113548" T="0.224009"/>
      <pos A="0.159032" C="0.198018" G="0.282489" T="0.360461"/>
      <pos A="0.282489" C="0.159032" G="0.275991" T="0.282489"/>
      <pos A="0.243502" C="0.178525" G="0.379955" T="0.198018"/>
      <pos A="0.373457" C="0.379955" G="0.0810588" T="0.16553"/>
      <pos A="0.301982" C="0.269493" G="0.224009" T="0.204516"/>
      <pos A="0.353963" C="0.204516" G="0.224009" T="0.217511"/>
      <pos A="0.243502" C="0.353963" G="0.204516" T="0.198018"/>
      <pos A="0.237004" C="0.30848" G="0.211013" T="0.243502"/>
      <pos A="0.185023" C="0.152534" G="0.217511" T="0.444931"/>
      <pos A="0.224009" C="0.230507" G="0.262996" T="0.282489"/>
      <pos A="0.262996" C="0.198018" G="0.275991" T="0.262996"/>
      <pos A="0.353963" C="0.139539" G="0.340968" T="0.16553"/>
      <pos A="0.262996" C="0.314977" G="0.340968" T="0.0810588"/>
      <pos A="0.25" C="0.16553" G="0.262996" T="0.321475"/>
      <pos A="0.152534" C="0.237004" G="0.10705" T="0.503411"/>
      <pos A="0.120045" C="0.282489" G="0.256498" T="0.340968"/>
      <pos A="0.47742" C="0.237004" G="0.159032" T="0.126543"/>
      <pos A="0.425439" C="0.159032" G="0.185023" T="0.230507"/>
      <pos A="0.269493" C="0.204516" G="0.288987" T="0.237004"/>
      <pos A="0.256498" C="0.301982" G="0.100552" T="0.340968"/>
      <pos A="0.120045" C="0.321475" G="0.340968" T="0.217511"/>
      <pos A="0.224009" C="0.237004" G="0.185023" T="0.353963"/>
      <pos A="0.204516" C="0.366959" G="0.262996" T="0.16553"/>
      <pos A="0.412443" C="0.19152" G="0.25" T="0.146037"/>
      <pos A="0.224009" C="0.438434" G="0.120045" T="0.217511"/>
      <pos A="0.39295" C="0.25" G="0.120045" T="0.237004"/>
      <pos A="0.269493" C="0.185023" G="0.282489" T="0.262996"/>
      <pos A="0.347466" C="0.237004" G="0.159032" T="0.256498"/>
      <pos A="0.25" C="0.185023" G="0.146037" T="0.418941"/>
      <pos A="0.217511" C="0.314977" G="0.237004" T="0.230507"/>
      <pos A="0.25" C="0.224009" G="0.19152" T="0.33447"/>
      <pos A="0.386452" C="0.146037" G="0.243502" T="0.224009"/>
    </motif>
    <motif db="0" id="M33" alt="O33" length="40" nsites="8" evalue="1.3e-003">
      <pos A="0.237004" C="0.275991" G="0.340968" T="0.146037"/>
      <pos A="0.159032" C="0.211013" G="0.340968" T="0.288987"/>
      <pos A="0.19152" C="0.243502" G="0.321475" T="0.243502"/>
      <pos A="0.295484" C="0.152534" G="0.152534" T="0.399448"/>
      <pos A="0.230507" C="0.139539" G="0.288987" T="0.340968"/>
      <pos A="0.275991" C="0.198018" G="0.25" T="0.275991"/>
      <pos A="0.16553" C="0.256498" G="0.230507" T="0.347466"/>
      <pos A="0.340968" C="0.340968" G="0.10705" T="0.211013"/>
      <pos A="0.366959" C="0.30848" G="0.224009" T="0.100552"/>
      <pos A="0.405946" C="0.178525" G="0.211013" T="0.204516"/>
      <pos A="0.262996" C="0.25" G="0.282489" T="0.204516"/>
      <pos A="0.204516" C="0.237004" G="0.275991" T="0.282489"/>
      <pos A="0.262996" C="0.444931" G="0.185023" T="0.10705"/>
      <pos A="0.321475" C="0.185023" G="0.126543" T="0.366959"/>
      <pos A="0.347466" C="0.16553" G="0.211013" T="0.275991"/>
      <pos A="0.295484" C="0.39295" G="0.16553" T="0.146037"/>
      <pos A="0.288987" C="0.0875565" G="0.353963" T="0.269493"/>
      <pos A="0.217511" C="0.230507" G="0.282489" T="0.269493"/>
      <pos A="0.126543" C="0.262996" G="0.198018" T="0.412443"/>
      <pos A="0.243502" C="0.152534" G="0.19152" T="0.412443"/>
      <pos A="0.159032" C="0.30848" G="0.237004" T="0.295484"/>
      <pos A="0.275991" C="0.159032" G="0.399448" T="0.16553"/>
      <pos A="0.224009" C="0.120045" G="0.373457" T="0.282489"/>
      <pos A="0.282489" C="0.353963" G="0.282489" T="0.0810588"/>
      <pos A="0.33447" C="0.152534" G="0.172028" T="0.340968"/>
      <pos A="0.366959" C="0.243502" G="0.237004" T="0.152534"/>
      <pos A="0.39295" C="0.269493" G="0.133041" T="0.204516"/>
      <pos A="0.262996" C="0.185023" G="0.211013" T="0.340968"/>
      <pos A="0.185023" C="0.16553" G="0.262996" T="0.386452"/>
      <pos A="0.152534" C="0.243502" G="0.211013" T="0.39295"/>
      <pos A="0.301982" C="0.25" G="0.172028" T="0.275991"/>
      <pos A="0.39295" C="0.100552" G="0.178525" T="0.327972"/>
      <pos A="0.146037" C="0.418941" G="0.269493" T="0.16553"/>
      <pos A="0.321475" C="0.224009" G="0.185023" T="0.269493"/>
      <pos A="0.282489" C="0.347466" G="0.10705" T="0.262996"/>
      <pos A="0.418941" C="0.243502" G="0.185023" T="0.152534"/>
      <pos A="0.340968" C="0.30848" G="0.152534" T="0.198018"/>
      <pos A="0.269493" C="0.230507" G="0.224009" T="0.275991"/>
      <pos A="0.25" C="0.262996" G="0.243502" T="0.243502"/>
      <pos A="0.327972" C="0.19152" G="0.30848" T="0.172028"/>
    </motif>
    <motif db="0" id="M34" alt="O34" length="40" nsites="8" evalue="1.3e-003">
      <pos A="0.179453" C="0.532187" G="0.108907" T="0.179453"/>
      <pos A="0.46164" C="0.00308642" G="0.0736336" T="0.46164"/>
      <pos A="0.214727" C="0.496914" G="0.214727" T="0.0736336"/>
      <pos A="0.214727" C="0.391093" G="0.179453" T="0.214727"/>
      <pos A="0.25" C="0.0383595" G="0.46164" T="0.25"/>
      <pos A="0.108907" C="0.214727" G="0.391093" T="0.285273"/>
      <pos A="0.108907" C="0.391093" G="0.35582" T="0.14418"/>
      <pos A="0.285273" C="0.0736336" G="0.25" T="0.391093"/>
      <pos A="0.179453" C="0.285273" G="0.179453" T="0.35582"/>
      <pos A="0.214727" C="0.320547" G="0.25" T="0.214727"/>
      <pos A="0.0736336" C="0.391093" G="0.320547" T="0.214727"/>
      <pos A="0.567461" C="0.0383595" G="0.14418" T="0.25"/>
      <pos A="0.25" C="0.46164" G="0.0383595" T="0.25"/>
      <pos A="0.391093" C="0.426366" G="0.14418" T="0.0383595"/>
      <pos A="0.179453" C="0.285273" G="0.391093" T="0.14418"/>
      <pos A="0.14418" C="0.214727" G="0.14418" T="0.496914"/>
      <pos A="0.0383595" C="0.214727" G="0.391093" T="0.35582"/>
      <pos A="0.179453" C="0.179453" G="0.108907" T="0.532187"/>
      <pos A="0.0736336" C="0.25" G="0.0736336" T="0.602734"/>
      <pos A="0.285273" C="0.285273" G="0.14418" T="0.285273"/>
      <pos A="0.0383595" C="0.426366" G="0.14418" T="0.391093"/>
      <pos A="0.0736336" C="0.426366" G="0.179453" T="0.320547"/>
      <pos A="0.25" C="0.320547" G="0.108907" T="0.320547"/>
      <pos A="0.214727" C="0.35582" G="0.35582" T="0.0736336"/>
      <pos A="0.14418" C="0.214727" G="0.179453" T="0.46164"/>
      <pos A="0.320547" C="0.0383595" G="0.35582" T="0.285273"/>
      <pos A="0.108907" C="0.567461" G="0.108907" T="0.214727"/>
      <pos A="0.567461" C="0.14418" G="0.0736336" T="0.214727"/>
      <pos A="0.46164" C="0.14418" G="0.214727" T="0.179453"/>
      <pos A="0.25" C="0.00308642" G="0.214727" T="0.532187"/>
      <pos A="0.214727" C="0.108907" G="0.391093" T="0.285273"/>
      <pos A="0.108907" C="0.14418" G="0.214727" T="0.532187"/>
      <pos A="0.35582" C="0.179453" G="0.14418" T="0.320547"/>
      <pos A="0.285273" C="0.0736336" G="0.426366" T="0.214727"/>
      <pos A="0.25" C="0.391093" G="0.320547" T="0.0383595"/>
      <pos A="0.567461" C="0.0383595" G="0.25" T="0.14418"/>
      <pos A="0.320547" C="0.25" G="0.25" T="0.179453"/>
      <pos A="0.35582" C="0.179453" G="0.108907" T="0.35582"/>
      <pos A="0.285273" C="0.108907" G="0.496914" T="0.108907"/>
      <pos A="0.320547" C="0.108907" G="0.320547" T="0.25"/>
    </motif>
    <motif db="0" id="M35" alt="O35" length="40" nsites="8" evalue="1.3e-003">
      <pos A="0.00308642" C="0.00308642" G="0.990741" T="0.00308642"/>
      <pos A="0.00308642" C="0.990741" G="0.00308642" T="0.00308642"/>
      <pos A="0.00308642" C="0.00308642" G="0.00308642" T="0.990741"/>
      <pos A="0.990741" C="0.00308642" G="0.00308642" T="0.00308642"/>
      <pos A="0.00308642" C="0.990741" G="0.00308642" T="0.00308642"/>
      <pos A="0.00308642" C="0.00308642" G="0.00308642" T="0.990741"/>
      <pos A="0.00308642" C="0.990741" G="0.00308642" T="0.00308642"/>
      <pos A="0.00308642" C="0.00308642" G="0.990741" T="0.00308642"/>
      <pos A="0.00308642" C="0.00308642" G="0.990741" T="0.00308642"/>
      <pos A="0.00308642" C="0.00308642" G="0.990741" T="0.00308642"/>
      <pos A="0.990741" C="0.00308642" G="0.00308642" T="0.00308642"/>
      <pos A="0.00308642" C="0.00308642" G="0.990741" T="0.00308642"/>
      <pos A="0.00308642" C="0.00308642" G="0.990741" T="0.00308642"/>
      <pos A="0.00308642" C="0.990741" G="0.00308642" T="0.00308642"/>
      <pos A="0.00308642" C="0.00308642" G="0.00308642" T="0.990741"/>
      <pos A="0.990741" C="0.00308642" G="0.00308642" T="0.00308642"/>
      <pos A="0.990741" C="0.00308642" G="0.00308642" T="0.00308642"/>
      <pos A="0.00308642" C="0.00308642" G="0.990741" T="0.00308642"/>
      <pos A="0.00308642" C="0.00308642" G="0.990741" T="0.00308642"/>
      <pos A="0.00308642" C="0.00308642" G="0.00308642" T="0.990741"/>
      <pos A="0.00308642" C="0.00308642" G="0.990741" T="0.00308642"/>
      <pos A="0.00308642" C="0.00308642" G="0.990741" T="0.00308642"/>
      <pos A="0.00308642" C="0.00308642" G="0.990741" T="0.00308642"/>
      <pos A="0.990741" C="0.00308642" G="0.00308642" T="0.00308642"/>
      <pos A="0.00308642" C="0.00308642" G="0.990741" T="0.00308642"/>
      <pos A="0.00308642" C="0.00308642" G="0.990741" T="0.00308642"/>
      <pos A="0.990741" C="0.00308642" G="0.00308642" T="0.00308642"/>
      <pos A="0.00308642" C="0.00308642" G="0.00308642" T="0.990741"/>
      <pos A="0.00308642" C="0.990741" G="0.00308642" T="0.00308642"/>
      <pos A="0.990741" C="0.00308642" G="0.00308642" T="0.00308642"/>
      <pos A="0.00308642" C="0.990741" G="0.00308642" T="0.00308642"/>
      <pos A="0.00308642" C="0.00308642" G="0.00308642" T="0.990741"/>
      <pos A="0.00308642" C="0.00308642" G="0.00308642" T="0.990741"/>
      <pos A="0.00308642" C="0.00308642" G="0.990741" T="0.00308642"/>
      <pos A="0.990741" C="0.00308642" G="0.00308642" T="0.00308642"/>
      <pos A="0.990741" C="0.00308642" G="0.00308642" T="0.00308642"/>
      <pos A="0.00308642" C="0.990741" G="0.00308642" T="0.00308642"/>
      <pos A="0.00308642" C="0.990741" G="0.00308642" T="0.00308642"/>
      <pos A="0.00308642" C="0.990741" G="0.00308642" T="0.00308642"/>
      <pos A="0.00308642" C="0.00308642" G="0.990741" T="0.00308642"/>
    </motif>
    <motif db="0" id="M37" alt="O37" length="40" nsites="8" evalue="1.3e-003">
      <pos A="0.319519" C="0.185275" G="0.23322" T="0.261986"/>
      <pos A="0.405819" C="0.166098" G="0.214041" T="0.214041"/>
      <pos A="0.329108" C="0.127742" G="0.194864" T="0.348286"/>
      <pos A="0.261986" C="0.309931" G="0.319519" T="0.108564"/>
      <pos A="0.367464" C="0.185275" G="0.300342" T="0.14692"/>
      <pos A="0.261986" C="0.14692" G="0.415408" T="0.175686"/>
      <pos A="0.23322" C="0.0606193" G="0.338697" T="0.367464"/>
      <pos A="0.175686" C="0.223631" G="0.39623" T="0.204452"/>
      <pos A="0.319519" C="0.166098" G="0.252397" T="0.261986"/>
      <pos A="0.185275" C="0.252397" G="0.223631" T="0.338697"/>
      <pos A="0.329108" C="0.261986" G="0.204452" T="0.204452"/>
      <pos A="0.127742" C="0.23322" G="0.204452" T="0.434586"/>
      <pos A="0.319519" C="0.23322" G="0.261986" T="0.185275"/>
      <pos A="0.13733" C="0.367464" G="0.281163" T="0.214041"/>
      <pos A="0.166098" C="0.319519" G="0.108564" T="0.405819"/>
      <pos A="0.223631" C="0.214041" G="0.329108" T="0.23322"/>
      <pos A="0.463352" C="0.185275" G="0.166098" T="0.185275"/>
      <pos A="0.290753" C="0.472941" G="0.108564" T="0.127742"/>
      <pos A="0.242808" C="0.281163" G="0.185275" T="0.290753"/>
      <pos A="0.271575" C="0.214041" G="0.175686" T="0.338697"/>
      <pos A="0.300342" C="0.309931" G="0.175686" T="0.214041"/>
      <pos A="0.348286" C="0.23322" G="0.338697" T="0.0797975"/>
      <pos A="0.281163" C="0.0989748" G="0.338697" T="0.281163"/>
      <pos A="0.175686" C="0.23322" G="0.271575" T="0.319519"/>
      <pos A="0.0893867" C="0.348286" G="0.252397" T="0.309931"/>
      <pos A="0.261986" C="0.185275" G="0.242808" T="0.309931"/>
      <pos A="0.319519" C="0.185275" G="0.348286" T="0.14692"/>
      <pos A="0.127742" C="0.300342" G="0.424997" T="0.14692"/>
      <pos A="0.453764" C="0.290753" G="0.0989748" T="0.156509"/>
      <pos A="0.223631" C="0.194864" G="0.214041" T="0.367464"/>
      <pos A="0.377053" C="0.290753" G="0.14692" T="0.185275"/>
      <pos A="0.367464" C="0.175686" G="0.367464" T="0.0893867"/>
      <pos A="0.281163" C="0.242808" G="0.23322" T="0.242808"/>
      <pos A="0.281163" C="0.338697" G="0.175686" T="0.204452"/>
      <pos A="0.108564" C="0.185275" G="0.223631" T="0.48253"/>
      <pos A="0.329108" C="0.194864" G="0.242808" T="0.23322"/>
      <pos A="0.434586" C="0.0318528" G="0.185275" T="0.348286"/>
      <pos A="0.214041" C="0.434586" G="0.204452" T="0.14692"/>
      <pos A="0.290753" C="0.23322" G="0.281163" T="0.194864"/>
      <pos A="0.204452" C="0.271575" G="0.252397" T="0.271575"/>
    </motif>
    <motif db="0" id="M38" alt="O38" length="40" nsites="8" evalue="1.3e-003">
      <pos A="0.340968" C="0.211013" G="0.126543" T="0.321475"/>
      <pos A="0.288987" C="0.327972" G="0.178525" T="0.204516"/>
      <pos A="0.237004" C="0.243502" G="0.211013" T="0.30848"/>
      <pos A="0.386452" C="0.198018" G="0.301982" T="0.113548"/>
      <pos A="0.373457" C="0.230507" G="0.217511" T="0.178525"/>
      <pos A="0.30848" C="0.113548" G="0.438434" T="0.139539"/>
      <pos A="0.217511" C="0.178525" G="0.30848" T="0.295484"/>
      <pos A="0.262996" C="0.074561" G="0.347466" T="0.314977"/>
      <pos A="0.295484" C="0.178525" G="0.301982" T="0.224009"/>
      <pos A="0.262996" C="0.314977" G="0.178525" T="0.243502"/>
      <pos A="0.16553" C="0.269493" G="0.146037" T="0.418941"/>
      <pos A="0.379955" C="0.327972" G="0.100552" T="0.19152"/>
      <pos A="0.301982" C="0.126543" G="0.224009" T="0.347466"/>
      <pos A="0.16553" C="0.295484" G="0.282489" T="0.256498"/>
      <pos A="0.269493" C="0.211013" G="0.262996" T="0.256498"/>
      <pos A="0.152534" C="0.288987" G="0.230507" T="0.327972"/>
      <pos A="0.217511" C="0.19152" G="0.321475" T="0.269493"/>
      <pos A="0.33447" C="0.256498" G="0.139539" T="0.269493"/>
      <pos A="0.211013" C="0.217511" G="0.224009" T="0.347466"/>
      <pos A="0.152534" C="0.347466" G="0.295484" T="0.204516"/>
      <pos A="0.30848" C="0.301982" G="0.185023" T="0.204516"/>
      <pos A="0.340968" C="0.178525" G="0.237004" T="0.243502"/>
      <pos A="0.470922" C="0.172028" G="0.120045" T="0.237004"/>
      <pos A="0.0940543" C="0.198018" G="0.438434" T="0.269493"/>
      <pos A="0.30848" C="0.373457" G="0.230507" T="0.0875565"/>
      <pos A="0.269493" C="0.230507" G="0.256498" T="0.243502"/>
      <pos A="0.269493" C="0.204516" G="0.230507" T="0.295484"/>
      <pos A="0.366959" C="0.172028" G="0.262996" T="0.198018"/>
      <pos A="0.198018" C="0.269493" G="0.230507" T="0.301982"/>
      <pos A="0.133041" C="0.243502" G="0.146037" T="0.47742"/>
      <pos A="0.314977" C="0.256498" G="0.204516" T="0.224009"/>
      <pos A="0.269493" C="0.360461" G="0.0550686" T="0.314977"/>
      <pos A="0.159032" C="0.204516" G="0.230507" T="0.405946"/>
      <pos A="0.256498" C="0.139539" G="0.373457" T="0.230507"/>
      <pos A="0.25" C="0.282489" G="0.269493" T="0.198018"/>
      <pos A="0.217511" C="0.301982" G="0.217511" T="0.262996"/>
      <pos A="0.211013" C="0.269493" G="0.152534" T="0.366959"/>
      <pos A="0.321475" C="0.25" G="0.217511" T="0.211013"/>
      <pos A="0.39295" C="0.10705" G="0.282489" T="0.217511"/>
      <pos A="0.295484" C="0.269493" G="0.262996" T="0.172028"/>
    </motif>
    <motif db="0" id="M4" alt="O4" length="40" nsites="8" evalue="1.3e-003">
      <pos A="0.256498" C="0.230507" G="0.301982" T="0.211013"/>
      <pos A="0.373457" C="0.243502" G="0.224009" T="0.159032"/>
      <pos A="0.133041" C="0.230507" G="0.25" T="0.386452"/>
      <pos A="0.256498" C="0.340968" G="0.133041" T="0.269493"/>
      <pos A="0.301982" C="0.282489" G="0.159032" T="0.256498"/>
      <pos A="0.314977" C="0.0940543" G="0.275991" T="0.314977"/>
      <pos A="0.198018" C="0.314977" G="0.347466" T="0.139539"/>
      <pos A="0.412443" C="0.243502" G="0.146037" T="0.198018"/>
      <pos A="0.379955" C="0.30848" G="0.198018" T="0.113548"/>
      <pos A="0.185023" C="0.0875565" G="0.347466" T="0.379955"/>
      <pos A="0.30848" C="0.120045" G="0.275991" T="0.295484"/>
      <pos A="0.152534" C="0.386452" G="0.211013" T="0.25"/>
      <pos A="0.30848" C="0.230507" G="0.217511" T="0.243502"/>
      <pos A="0.295484" C="0.224009" G="0.133041" T="0.347466"/>
      <pos A="0.327972" C="0.113548" G="0.288987" T="0.269493"/>
      <pos A="0.295484" C="0.269493" G="0.230507" T="0.204516"/>
      <pos A="0.25" C="0.185023" G="0.243502" T="0.321475"/>
      <pos A="0.198018" C="0.30848" G="0.321475" T="0.172028"/>
      <pos A="0.275991" C="0.230507" G="0.211013" T="0.282489"/>
      <pos A="0.178525" C="0.139539" G="0.314977" T="0.366959"/>
      <pos A="0.204516" C="0.386452" G="0.211013" T="0.198018"/>
      <pos A="0.243502" C="0.282489" G="0.237004" T="0.237004"/>
      <pos A="0.30848" C="0.262996" G="0.0940543" T="0.33447"/>
      <pos A="0.301982" C="0.185023" G="0.0875565" T="0.425439"/>
      <pos A="0.126543" C="0.418941" G="0.237004" T="0.217511"/>
      <pos A="0.399448" C="0.172028" G="0.224009" T="0.204516"/>
      <pos A="0.262996" C="0.224009" G="0.243502" T="0.269493"/>
      <pos A="0.327972" C="0.224009" G="0.314977" T="0.133041"/>
      <pos A="0.314977" C="0.25" G="0.301982" T="0.133041"/>
      <pos A="0.314977" C="0.159032" G="0.360461" T="0.16553"/>
      <pos A="0.321475" C="0.159032" G="0.301982" T="0.217511"/>
      <pos A="0.353963" C="0.126543" G="0.204516" T="0.314977"/>
      <pos A="0.152534" C="0.399448" G="0.185023" T="0.262996"/>
      <pos A="0.301982" C="0.198018" G="0.0875565" T="0.412443"/>
      <pos A="0.269493" C="0.217511" G="0.39295" T="0.120045"/>
      <pos A="0.211013" C="0.340968" G="0.120045" T="0.327972"/>
      <pos A="0.230507" C="0.243502" G="0.25" T="0.275991"/>
      <pos A="0.230507" C="0.295484" G="0.10705" T="0.366959"/>
      <pos A="0.295484" C="0.33447" G="0.100552" T="0.269493"/>
      <pos A="0.282489" C="0.10705" G="0.230507" T="0.379955"/>
    </motif>
    <motif db="0" id="M40" alt="O40" length="40" nsites="8" evalue="1.3e-003">
      <pos A="0.185023" C="0.159032" G="0.230507" T="0.425439"/>
      <pos A="0.224009" C="0.353963" G="0.113548" T="0.30848"/>
      <pos A="0.373457" C="0.185023" G="0.25" T="0.19152"/>
      <pos A="0.113548" C="0.275991" G="0.282489" T="0.327972"/>
      <pos A="0.243502" C="0.256498" G="0.301982" T="0.198018"/>
      <pos A="0.211013" C="0.30848" G="0.178525" T="0.301982"/>
      <pos A="0.211013" C="0.256498" G="0.243502" T="0.288987"/>
      <pos A="0.282489" C="0.386452" G="0.10705" T="0.224009"/>
      <pos A="0.379955" C="0.230507" G="0.19152" T="0.198018"/>
      <pos A="0.288987" C="0.360461" G="0.152534" T="0.198018"/>
      <pos A="0.594379" C="0.16553" G="0.0810588" T="0.159032"/>
      <pos A="0.282489" C="0.172028" G="0.230507" T="0.314977"/>
      <pos A="0.256498" C="0.198018" G="0.366959" T="0.178525"/>
      <pos A="0.237004" C="0.172028" G="0.399448" T="0.19152"/>
      <pos A="0.204516" C="0.30848" G="0.295484" T="0.19152"/>
      <pos A="0.198018" C="0.074561" G="0.360461" T="0.366959"/>
      <pos A="0.224009" C="0.217511" G="0.25" T="0.30848"/>
      <pos A="0.256498" C="0.288987" G="0.204516" T="0.25"/>
      <pos A="0.178525" C="0.172028" G="0.282489" T="0.366959"/>
      <pos A="0.172028" C="0.198018" G="0.262996" T="0.366959"/>
      <pos A="0.224009" C="0.25" G="0.243502" T="0.282489"/>
      <pos A="0.301982" C="0.399448" G="0.113548" T="0.185023"/>
      <pos A="0.412443" C="0.211013" G="0.146037" T="0.230507"/>
      <pos A="0.321475" C="0.237004" G="0.230507" T="0.211013"/>
      <pos A="0.178525" C="0.178525" G="0.321475" T="0.321475"/>
      <pos A="0.133041" C="0.269493" G="0.100552" T="0.496914"/>
      <pos A="0.282489" C="0.224009" G="0.198018" T="0.295484"/>
      <pos A="0.288987" C="0.269493" G="0.321475" T="0.120045"/>
      <pos A="0.314977" C="0.262996" G="0.16553" T="0.256498"/>
      <pos A="0.444931" C="0.217511" G="0.139539" T="0.198018"/>
      <pos A="0.269493" C="0.25" G="0.178525" T="0.301982"/>
      <pos A="0.327972" C="0.211013" G="0.204516" T="0.256498"/>
      <pos A="0.301982" C="0.146037" G="0.295484" T="0.256498"/>
      <pos A="0.418941" C="0.282489" G="0.152534" T="0.146037"/>
      <pos A="0.178525" C="0.366959" G="0.19152" T="0.262996"/>
      <pos A="0.301982" C="0.133041" G="0.256498" T="0.30848"/>
      <pos A="0.25" C="0.198018" G="0.321475" T="0.230507"/>
      <pos A="0.237004" C="0.139539" G="0.295484" T="0.327972"/>
      <pos A="0.217511" C="0.25" G="0.340968" T="0.19152"/>
      <pos A="0.217511" C="0.314977" G="0.243502" T="0.224009"/>
    </motif>
    <motif db="0" id="M42" alt="O42" length="40" nsites="8" evalue="1.3e-003">
      <pos A="0.173146" C="0.251636" G="0.395532" T="0.179687"/>
      <pos A="0.238554" C="0.356287" G="0.153524" T="0.251636"/>
      <pos A="0.277799" C="0.245094" G="0.29742" T="0.179687"/>
      <pos A="0.264717" C="0.264717" G="0.146983" T="0.323583"/>
      <pos A="0.323583" C="0.212391" G="0.310502" T="0.153524"/>
      <pos A="0.251636" C="0.212391" G="0.225473" T="0.310502"/>
      <pos A="0.362828" C="0.0881165" G="0.173146" T="0.375909"/>
      <pos A="0.323583" C="0.310502" G="0.179687" T="0.186227"/>
      <pos A="0.238554" C="0.146983" G="0.238554" T="0.375909"/>
      <pos A="0.245094" C="0.225473" G="0.271257" T="0.258176"/>
      <pos A="0.225473" C="0.186227" G="0.225473" T="0.362828"/>
      <pos A="0.12082" C="0.310502" G="0.251636" T="0.317043"/>
      <pos A="0.310502" C="0.264717" G="0.11428" T="0.310502"/>
      <pos A="0.343206" C="0.173146" G="0.330124" T="0.153524"/>
      <pos A="0.264717" C="0.264717" G="0.29742" T="0.173146"/>
      <pos A="0.146983" C="0.238554" G="0.323583" T="0.29088"/>
      <pos A="0.173146" C="0.38245" G="0.127361" T="0.317043"/>
      <pos A="0.323583" C="0.173146" G="0.212391" T="0.29088"/>
      <pos A="0.232013" C="0.317043" G="0.303961" T="0.146983"/>
      <pos A="0.369369" C="0.284339" G="0.271257" T="0.0750351"/>
      <pos A="0.284339" C="0.29742" G="0.258176" T="0.160064"/>
      <pos A="0.258176" C="0.29742" G="0.166605" T="0.277799"/>
      <pos A="0.192768" C="0.277799" G="0.258176" T="0.271257"/>
      <pos A="0.330124" C="0.146983" G="0.212391" T="0.310502"/>
      <pos A="0.133901" C="0.238554" G="0.349746" T="0.277799"/>
      <pos A="0.428236" C="0.0750351" G="0.160064" T="0.336665"/>
      <pos A="0.225473" C="0.336665" G="0.186227" T="0.251636"/>
      <pos A="0.441318" C="0.199309" G="0.218931" T="0.140442"/>
      <pos A="0.264717" C="0.20585" G="0.160064" T="0.369369"/>
      <pos A="0.277799" C="0.29742" G="0.232013" T="0.192768"/>
      <pos A="0.375909" C="0.153524" G="0.238554" T="0.232013"/>
      <pos A="0.251636" C="0.29088" G="0.107738" T="0.349746"/>
      <pos A="0.212391" C="0.245094" G="0.388991" T="0.153524"/>
      <pos A="0.225473" C="0.232013" G="0.264717" T="0.277799"/>
      <pos A="0.238554" C="0.238554" G="0.225473" T="0.29742"/>
      <pos A="0.0619536" C="0.310502" G="0.349746" T="0.277799"/>
      <pos A="0.264717" C="0.271257" G="0.251636" T="0.212391"/>
      <pos A="0.29742" C="0.251636" G="0.192768" T="0.258176"/>
      <pos A="0.487102" C="0.277799" G="0.0750351" T="0.160064"/>
      <pos A="0.225473" C="0.160064" G="0.166605" T="0.447858"/>
    </motif>
    <motif db="0" id="M43" alt="O43" length="40" nsites="8" evalue="1.3e-003">
      <pos A="0.332304" C="0.332304" G="0.332304" T="0.00308642"/>
      <pos A="0.332304" C="0.661523" G="0.00308642" T="0.00308642"/>
      <pos A="0.00308642" C="0.661523" G="0.332304" T="0.00308642"/>
      <pos A="0.00308642" C="0.332304" G="0.332304" T="0.332304"/>
      <pos A="0.661523" C="0.00308642" G="0.00308642" T="0.332304"/>
      <pos A="0.332304" C="0.332304" G="0.332304" T="0.00308642"/>
      <pos A="0.332304" C="0.00308642" G="0.661523" T="0.00308642"/>
      <pos A="0.332304" C="0.661523" G="0.00308642" T="0.00308642"/>
      <pos A="0.332304" C="0.00308642" G="0.332304" T="0.332304"/>
      <pos A="0.332304" C="0.661523" G="0.00308642" T="0.00308642"/>
      <pos A="0.00308642" C="0.332304" G="0.00308642" T="0.661523"/>
      <pos A="0.00308642" C="0.332304" G="0.332304" T="0.332304"/>
      <pos A="0.00308642" C="0.00308642" G="0.661523" T="0.332304"/>
      <pos A="0.332304" C="0.332304" G="0.332304" T="0.00308642"/>
      <pos A="0.661523" C="0.332304" G="0.00308642" T="0.00308642"/>
      <pos A="0.00308642" C="0.00308642" G="0.661523" T="0.332304"/>
      <pos A="0.00308642" C="0.332304" G="0.00308642" T="0.661523"/>
      <pos A="0.00308642" C="0.332304" G="0.332304" T="0.332304"/>
      <pos A="0.661523" C="0.00308642" G="0.332304" T="0.00308642"/>
      <pos A="0.00308642" C="0.00308642" G="0.990741" T="0.00308642"/>
      <pos A="0.00308642" C="0.661523" G="0.332304" T="0.00308642"/>
      <pos A="0.332304" C="0.332304" G="0.00308642" T="0.332304"/>
      <pos A="0.00308642" C="0.00308642" G="0.990741" T="0.00308642"/>
      <pos A="0.661523" C="0.332304" G="0.00308642" T="0.00308642"/>
      <pos A="0.00308642" C="0.332304" G="0.332304" T="0.332304"/>
      <pos A="0.661523" C="0.00308642" G="0.00308642" T="0.332304"/>
      <pos A="0.332304" C="0.332304" G="0.00308642" T="0.332304"/>
      <pos A="0.332304" C="0.332304" G="0.00308642" T="0.332304"/>
      <pos A="0.00308642" C="0.00308642" G="0.661523" T="0.332304"/>
      <pos A="0.332304" C="0.661523" G="0.00308642" T="0.00308642"/>
      <pos A="0.332304" C="0.00308642" G="0.332304" T="0.332304"/>
      <pos A="0.00308642" C="0.332304" G="0.661523" T="0.00308642"/>
      <pos A="0.00308642" C="0.661523" G="0.00308642" T="0.332304"/>
      <pos A="0.332304" C="0.332304" G="0.332304" T="0.00308642"/>
      <pos A="0.00308642" C="0.00308642" G="0.00308642" T="0.990741"/>
      <pos A="0.00308642" C="0.661523" G="0.00308642" T="0.332304"/>
      <pos A="0.332304" C="0.00308642" G="0.661523" T="0.00308642"/>
      <pos A="0.661523" C="0.332304" G="0.00308642" T="0.00308642"/>
      <pos A="0.661523" C="0.00308642" G="0.00308642" T="0.332304"/>
      <pos A="0.00308642" C="0.332304" G="0.661523" T="0.00308642"/>
    </motif>
    <motif db="0" id="M44" alt="O44" length="40" nsites="8" evalue="1.3e-003">
      <pos A="0.185023" C="0.412443" G="0.185023" T="0.217511"/>
      <pos A="0.314977" C="0.386452" G="0.19152" T="0.10705"/>
      <pos A="0.133041" C="0.0810588" G="0.425439" T="0.360461"/>
      <pos A="0.321475" C="0.16553" G="0.16553" T="0.347466"/>
      <pos A="0.282489" C="0.19152" G="0.295484" T="0.230507"/>
      <pos A="0.211013" C="0.204516" G="0.412443" T="0.172028"/>
      <pos A="0.230507" C="0.327972" G="0.10705" T="0.33447"/>
      <pos A="0.204516" C="0.275991" G="0.204516" T="0.314977"/>
      <pos A="0.379955" C="0.159032" G="0.0875565" T="0.373457"/>
      <pos A="0.327972" C="0.33447" G="0.185023" T="0.152534"/>
      <pos A="0.224009" C="0.19152" G="0.237004" T="0.347466"/>
      <pos A="0.25" C="0.16553" G="0.340968" T="0.243502"/>
      <pos A="0.314977" C="0.243502" G="0.185023" T="0.256498"/>
      <pos A="0.379955" C="0.146037" G="0.269493" T="0.204516"/>
      <pos A="0.152534" C="0.230507" G="0.256498" T="0.360461"/>
      <pos A="0.282489" C="0.237004" G="0.256498" T="0.224009"/>
      <pos A="0.327972" C="0.295484" G="0.25" T="0.126543"/>
      <pos A="0.438434" C="0.178525" G="0.172028" T="0.211013"/>
      <pos A="0.185023" C="0.301982" G="0.373457" T="0.139539"/>
      <pos A="0.275991" C="0.321475" G="0.100552" T="0.301982"/>
      <pos A="0.178525" C="0.16553" G="0.301982" T="0.353963"/>
      <pos A="0.159032" C="0.360461" G="0.100552" T="0.379955"/>
      <pos A="0.243502" C="0.237004" G="0.224009" T="0.295484"/>
      <pos A="0.243502" C="0.269493" G="0.159032" T="0.327972"/>
      <pos A="0.275991" C="0.152534" G="0.211013" T="0.360461"/>
      <pos A="0.185023" C="0.314977" G="0.282489" T="0.217511"/>
      <pos A="0.256498" C="0.211013" G="0.282489" T="0.25"/>
      <pos A="0.224009" C="0.211013" G="0.301982" T="0.262996"/>
      <pos A="0.457927" C="0.185023" G="0.321475" T="0.0355753"/>
      <pos A="0.275991" C="0.282489" G="0.211013" T="0.230507"/>
      <pos A="0.33447" C="0.178525" G="0.30848" T="0.178525"/>
      <pos A="0.33447" C="0.256498" G="0.0940543" T="0.314977"/>
      <pos A="0.10705" C="0.288987" G="0.198018" T="0.405946"/>
      <pos A="0.25" C="0.204516" G="0.340968" T="0.204516"/>
      <pos A="0.373457" C="0.178525" G="0.230507" T="0.217511"/>
      <pos A="0.347466" C="0.198018" G="0.256498" T="0.198018"/>
      <pos A="0.301982" C="0.314977" G="0.133041" T="0.25"/>
      <pos A="0.295484" C="0.19152" G="0.198018" T="0.314977"/>
      <pos A="0.237004" C="0.30848" G="0.243502" T="0.211013"/>
      <pos A="0.288987" C="0.243502" G="0.198018" T="0.269493"/>
    </motif>
    <motif db="0" id="M46" alt="O46" length="40" nsites="8" evalue="1.3e-003">
      <pos A="0.224009" C="0.262996" G="0.159032" T="0.353963"/>
      <pos A="0.126543" C="0.185023" G="0.33447" T="0.353963"/>
      <pos A="0.19152" C="0.211013" G="0.204516" T="0.39295"/>
      <pos A="0.347466" C="0.262996" G="0.185023" T="0.204516"/>
      <pos A="0.451429" C="0.146037" G="0.224009" T="0.178525"/>
      <pos A="0.451429" C="0.243502" G="0.256498" T="0.0485709"/>
      <pos A="0.431937" C="0.159032" G="0.224009" T="0.185023"/>
      <pos A="0.16553" C="0.211013" G="0.288987" T="0.33447"/>
      <pos A="0.204516" C="0.185023" G="0.405946" T="0.204516"/>
      <pos A="0.113548" C="0.237004" G="0.373457" T="0.275991"/>
      <pos A="0.366959" C="0.237004" G="0.269493" T="0.126543"/>
      <pos A="0.301982" C="0.314977" G="0.19152" T="0.19152"/>
      <pos A="0.0940543" C="0.431937" G="0.217511" T="0.256498"/>
      <pos A="0.237004" C="0.146037" G="0.237004" T="0.379955"/>
      <pos A="0.185023" C="0.25" G="0.16553" T="0.399448"/>
      <pos A="0.30848" C="0.211013" G="0.185023" T="0.295484"/>
      <pos A="0.224009" C="0.295484" G="0.211013" T="0.269493"/>
      <pos A="0.204516" C="0.217511" G="0.237004" T="0.340968"/>
      <pos A="0.386452" C="0.288987" G="0.10705" T="0.217511"/>
      <pos A="0.399448" C="0.0810588" G="0.211013" T="0.30848"/>
      <pos A="0.282489" C="0.295484" G="0.30848" T="0.113548"/>
      <pos A="0.178525" C="0.211013" G="0.262996" T="0.347466"/>
      <pos A="0.347466" C="0.230507" G="0.243502" T="0.178525"/>
      <pos A="0.217511" C="0.237004" G="0.256498" T="0.288987"/>
      <pos A="0.198018" C="0.321475" G="0.25" T="0.230507"/>
      <pos A="0.288987" C="0.217511" G="0.152534" T="0.340968"/>
      <pos A="0.30848" C="0.172028" G="0.237004" T="0.282489"/>
      <pos A="0.230507" C="0.347466" G="0.230507" T="0.19152"/>
      <pos A="0.178525" C="0.282489" G="0.237004" T="0.301982"/>
      <pos A="0.282489" C="0.172028" G="0.217511" T="0.327972"/>
      <pos A="0.262996" C="0.25" G="0.262996" T="0.224009"/>
      <pos A="0.347466" C="0.19152" G="0.217511" T="0.243502"/>
      <pos A="0.399448" C="0.19152" G="0.185023" T="0.224009"/>
      <pos A="0.288987" C="0.113548" G="0.483918" T="0.113548"/>
      <pos A="0.224009" C="0.321475" G="0.211013" T="0.243502"/>
      <pos A="0.314977" C="0.327972" G="0.0550686" T="0.301982"/>
      <pos A="0.224009" C="0.204516" G="0.256498" T="0.314977"/>
      <pos A="0.301982" C="0.301982" G="0.146037" T="0.25"/>
      <pos A="0.269493" C="0.269493" G="0.178525" T="0.282489"/>
      <pos A="0.288987" C="0.198018" G="0.25" T="0.262996"/>
    </motif>
    <motif db="0" id="M47" alt="O47" length="40" nsites="8" evalue="1.3e-003">
      <pos A="0.285273" C="0.214727" G="0.285273" T="0.214727"/>
      <pos A="0.35582" C="0.0736336" G="0.214727" T="0.35582"/>
      <pos A="0.567461" C="0.214727" G="0.0736336" T="0.14418"/>
      <pos A="0.496914" C="0.285273" G="0.0736336" T="0.14418"/>
      <pos A="0.214727" C="0.14418" G="0.285273" T="0.35582"/>
      <pos A="0.14418" C="0.496914" G="0.14418" T="0.214727"/>
      <pos A="0.567461" C="0.00308642" G="0.35582" T="0.0736336"/>
      <pos A="0.0736336" C="0.214727" G="0.496914" T="0.214727"/>
      <pos A="0.285273" C="0.214727" G="0.0736336" T="0.426366"/>
      <pos A="0.0736336" C="0.214727" G="0.567461" T="0.14418"/>
      <pos A="0.35582" C="0.00308642" G="0.285273" T="0.35582"/>
      <pos A="0.285273" C="0.214727" G="0.14418" T="0.35582"/>
      <pos A="0.214727" C="0.214727" G="0.35582" T="0.214727"/>
      <pos A="0.35582" C="0.14418" G="0.214727" T="0.285273"/>
      <pos A="0.14418" C="0.285273" G="0.214727" T="0.35582"/>
      <pos A="0.14418" C="0.35582" G="0.0736336" T="0.426366"/>
      <pos A="0.14418" C="0.285273" G="0.0736336" T="0.496914"/>
      <pos A="0.285273" C="0.638007" G="0.00308642" T="0.0736336"/>
      <pos A="0.496914" C="0.214727" G="0.0736336" T="0.214727"/>
      <pos A="0.35582" C="0.00308642" G="0.214727" T="0.426366"/>
      <pos A="0.35582" C="0.214727" G="0.285273" T="0.14418"/>
      <pos A="0.426366" C="0.14418" G="0.14418" T="0.285273"/>
      <pos A="0.214727" C="0.496914" G="0.00308642" T="0.285273"/>
      <pos A="0.14418" C="0.285273" G="0.0736336" T="0.496914"/>
      <pos A="0.496914" C="0.14418" G="0.285273" T="0.0736336"/>
      <pos A="0.426366" C="0.285273" G="0.14418" T="0.14418"/>
      <pos A="0.567461" C="0.426366" G="0.00308642" T="0.00308642"/>
      <pos A="0.35582" C="0.0736336" G="0.214727" T="0.35582"/>
      <pos A="0.00308642" C="0.214727" G="0.496914" T="0.285273"/>
      <pos A="0.214727" C="0.14418" G="0.426366" T="0.214727"/>
      <pos A="0.214727" C="0.0736336" G="0.285273" T="0.426366"/>
      <pos A="0.214727" C="0.14418" G="0.35582" T="0.285273"/>
      <pos A="0.14418" C="0.567461" G="0.214727" T="0.0736336"/>
      <pos A="0.285273" C="0.14418" G="0.35582" T="0.214727"/>
      <pos A="0.708554" C="0.0736336" G="0.0736336" T="0.14418"/>
      <pos A="0.14418" C="0.214727" G="0.0736336" T="0.567461"/>
      <pos A="0.35582" C="0.285273" G="0.0736336" T="0.285273"/>
      <pos A="0.0736336" C="0.214727" G="0.14418" T="0.567461"/>
      <pos A="0.14418" C="0.00308642" G="0.708554" T="0.14418"/>
      <pos A="0.285273" C="0.285273" G="0.214727" T="0.214727"/>
    </motif>
    <motif db="0" id="M48" alt="O48" length="40" nsites="8" evalue="1.3e-003">
      <pos A="0.509909" C="0.243502" G="0.152534" T="0.0940543"/>
      <pos A="0.146037" C="0.269493" G="0.301982" T="0.282489"/>
      <pos A="0.198018" C="0.230507" G="0.386452" T="0.185023"/>
      <pos A="0.262996" C="0.275991" G="0.139539" T="0.321475"/>
      <pos A="0.217511" C="0.237004" G="0.327972" T="0.217511"/>
      <pos A="0.33447" C="0.19152" G="0.243502" T="0.230507"/>
      <pos A="0.282489" C="0.133041" G="0.100552" T="0.483918"/>
      <pos A="0.353963" C="0.178525" G="0.198018" T="0.269493"/>
      <pos A="0.16553" C="0.211013" G="0.373457" T="0.25"/>
      <pos A="0.146037" C="0.360461" G="0.172028" T="0.321475"/>
      <pos A="0.425439" C="0.204516" G="0.139539" T="0.230507"/>
      <pos A="0.33447" C="0.120045" G="0.275991" T="0.269493"/>
      <pos A="0.269493" C="0.269493" G="0.256498" T="0.204516"/>
      <pos A="0.159032" C="0.269493" G="0.204516" T="0.366959"/>
      <pos A="0.347466" C="0.288987" G="0.139539" T="0.224009"/>
      <pos A="0.146037" C="0.418941" G="0.133041" T="0.301982"/>
      <pos A="0.412443" C="0.237004" G="0.211013" T="0.139539"/>
      <pos A="0.269493" C="0.256498" G="0.243502" T="0.230507"/>
      <pos A="0.301982" C="0.211013" G="0.211013" T="0.275991"/>
      <pos A="0.204516" C="0.33447" G="0.30848" T="0.152534"/>
      <pos A="0.30848" C="0.230507" G="0.172028" T="0.288987"/>
      <pos A="0.172028" C="0.262996" G="0.360461" T="0.204516"/>
      <pos A="0.282489" C="0.230507" G="0.139539" T="0.347466"/>
      <pos A="0.204516" C="0.198018" G="0.412443" T="0.185023"/>
      <pos A="0.237004" C="0.19152" G="0.288987" T="0.282489"/>
      <pos A="0.230507" C="0.217511" G="0.237004" T="0.314977"/>
      <pos A="0.295484" C="0.301982" G="0.152534" T="0.25"/>
      <pos A="0.373457" C="0.16553" G="0.224009" T="0.237004"/>
      <pos A="0.204516" C="0.275991" G="0.282489" T="0.237004"/>
      <pos A="0.230507" C="0.159032" G="0.256498" T="0.353963"/>
      <pos A="0.100552" C="0.347466" G="0.224009" T="0.327972"/>
      <pos A="0.399448" C="0.256498" G="0.178525" T="0.16553"/>
      <pos A="0.25" C="0.152534" G="0.321475" T="0.275991"/>
      <pos A="0.301982" C="0.139539" G="0.30848" T="0.25"/>
      <pos A="0.295484" C="0.301982" G="0.295484" T="0.10705"/>
      <pos A="0.366959" C="0.185023" G="0.159032" T="0.288987"/>
      <pos A="0.353963" C="0.275991" G="0.256498" T="0.113548"/>
      <pos A="0.457927" C="0.282489" G="0.172028" T="0.0875565"/>
      <pos A="0.360461" C="0.217511" G="0.224009" T="0.198018"/>
      <pos A="0.217511" C="0.19152" G="0.133041" T="0.457927"/>
    </motif>
    <motif db="0" id="M49" alt="O49" length="40" nsites="8" evalue="1.3e-003">
      <pos A="0.340968" C="0.146037" G="0.373457" T="0.139539"/>
      <pos A="0.295484" C="0.39295" G="0.25" T="0.0615664"/>
      <pos A="0.347466" C="0.275991" G="0.321475" T="0.0550686"/>
      <pos A="0.321475" C="0.185023" G="0.19152" T="0.301982"/>
      <pos A="0.230507" C="0.19152" G="0.120045" T="0.457927"/>
      <pos A="0.19152" C="0.152534" G="0.230507" T="0.425439"/>
      <pos A="0.211013" C="0.30848" G="0.30848" T="0.172028"/>
      <pos A="0.366959" C="0.301982" G="0.10705" T="0.224009"/>
      <pos A="0.243502" C="0.198018" G="0.211013" T="0.347466"/>
      <pos A="0.314977" C="0.321475" G="0.172028" T="0.19152"/>
      <pos A="0.178525" C="0.159032" G="0.33447" T="0.327972"/>
      <pos A="0.230507" C="0.295484" G="0.256498" T="0.217511"/>
      <pos A="0.366959" C="0.211013" G="0.126543" T="0.295484"/>
      <pos A="0.139539" C="0.152534" G="0.340968" T="0.366959"/>
      <pos A="0.275991" C="0.30848" G="0.211013" T="0.204516"/>
      <pos A="0.211013" C="0.237004" G="0.204516" T="0.347466"/>
      <pos A="0.282489" C="0.113548" G="0.243502" T="0.360461"/>
      <pos A="0.30848" C="0.204516" G="0.314977" T="0.172028"/>
      <pos A="0.198018" C="0.39295" G="0.282489" T="0.126543"/>
      <pos A="0.295484" C="0.172028" G="0.275991" T="0.256498"/>
      <pos A="0.185023" C="0.198018" G="0.237004" T="0.379955"/>
      <pos A="0.301982" C="0.224009" G="0.217511" T="0.256498"/>
      <pos A="0.237004" C="0.237004" G="0.224009" T="0.301982"/>
      <pos A="0.224009" C="0.269493" G="0.113548" T="0.39295"/>
      <pos A="0.224009" C="0.217511" G="0.30848" T="0.25"/>
      <pos A="0.386452" C="0.152534" G="0.159032" T="0.301982"/>
      <pos A="0.353963" C="0.301982" G="0.295484" T="0.0485709"/>
      <pos A="0.451429" C="0.295484" G="0.0680632" T="0.185023"/>
      <pos A="0.386452" C="0.16553" G="0.243502" T="0.204516"/>
      <pos A="0.30848" C="0.146037" G="0.30848" T="0.237004"/>
      <pos A="0.256498" C="0.256498" G="0.243502" T="0.243502"/>
      <pos A="0.224009" C="0.224009" G="0.288987" T="0.262996"/>
      <pos A="0.275991" C="0.224009" G="0.256498" T="0.243502"/>
      <pos A="0.321475" C="0.347466" G="0.159032" T="0.172028"/>
      <pos A="0.178525" C="0.275991" G="0.295484" T="0.25"/>
      <pos A="0.0875565" C="0.243502" G="0.262996" T="0.405946"/>
      <pos A="0.288987" C="0.314977" G="0.198018" T="0.198018"/>
      <pos A="0.217511" C="0.30848" G="0.120045" T="0.353963"/>
      <pos A="0.217511" C="0.243502" G="0.301982" T="0.237004"/>
      <pos A="0.438434" C="0.19152" G="0.139539" T="0.230507"/>
    </motif>
    <motif db="0" id="M5" alt="O5" length="40" nsites="8" evalue="1.3e-003">
      <pos A="0.288987" C="0.295484" G="0.275991" T="0.139539"/>
      <pos A="0.314977" C="0.262996" G="0.198018" T="0.224009"/>
      <pos A="0.25" C="0.185023" G="0.353963" T="0.211013"/>
      <pos A="0.340968" C="0.178525" G="0.146037" T="0.33447"/>
      <pos A="0.217511" C="0.217511" G="0.198018" T="0.366959"/>
      <pos A="0.288987" C="0.33447" G="0.126543" T="0.25"/>
      <pos A="0.516407" C="0.146037" G="0.211013" T="0.126543"/>
      <pos A="0.204516" C="0.172028" G="0.438434" T="0.185023"/>
      <pos A="0.178525" C="0.30848" G="0.204516" T="0.30848"/>
      <pos A="0.25" C="0.379955" G="0.224009" T="0.146037"/>
      <pos A="0.146037" C="0.262996" G="0.269493" T="0.321475"/>
      <pos A="0.288987" C="0.224009" G="0.204516" T="0.282489"/>
      <pos A="0.288987" C="0.100552" G="0.30848" T="0.301982"/>
      <pos A="0.19152" C="0.237004" G="0.353963" T="0.217511"/>
      <pos A="0.301982" C="0.256498" G="0.237004" T="0.204516"/>
      <pos A="0.243502" C="0.172028" G="0.30848" T="0.275991"/>
      <pos A="0.295484" C="0.178525" G="0.16553" T="0.360461"/>
      <pos A="0.159032" C="0.282489" G="0.360461" T="0.198018"/>
      <pos A="0.30848" C="0.295484" G="0.159032" T="0.237004"/>
      <pos A="0.451429" C="0.126543" G="0.178525" T="0.243502"/>
      <pos A="0.256498" C="0.347466" G="0.237004" T="0.159032"/>
      <pos A="0.321475" C="0.133041" G="0.159032" T="0.386452"/>
      <pos A="0.185023" C="0.230507" G="0.418941" T="0.16553"/>
      <pos A="0.230507" C="0.295484" G="0.100552" T="0.373457"/>
      <pos A="0.379955" C="0.0550686" G="0.211013" T="0.353963"/>
      <pos A="0.282489" C="0.230507" G="0.172028" T="0.314977"/>
      <pos A="0.243502" C="0.33447" G="0.198018" T="0.224009"/>
      <pos A="0.25" C="0.198018" G="0.172028" T="0.379955"/>
      <pos A="0.146037" C="0.25" G="0.237004" T="0.366959"/>
      <pos A="0.288987" C="0.360461" G="0.146037" T="0.204516"/>
      <pos A="0.211013" C="0.25" G="0.269493" T="0.269493"/>
      <pos A="0.295484" C="0.262996" G="0.230507" T="0.211013"/>
      <pos A="0.405946" C="0.185023" G="0.288987" T="0.120045"/>
      <pos A="0.178525" C="0.373457" G="0.269493" T="0.178525"/>
      <pos A="0.230507" C="0.25" G="0.295484" T="0.224009"/>
      <pos A="0.211013" C="0.301982" G="0.113548" T="0.373457"/>
      <pos A="0.386452" C="0.198018" G="0.172028" T="0.243502"/>
      <pos A="0.146037" C="0.373457" G="0.327972" T="0.152534"/>
      <pos A="0.444931" C="0.224009" G="0.0940543" T="0.237004"/>
      <pos A="0.211013" C="0.159032" G="0.275991" T="0.353963"/>
    </motif>
    <motif db="0" id="M50" alt="O50" length="40" nsites="8" evalue="1.3e-003">
      <pos A="0.301982" C="0.321475" G="0.275991" T="0.100552"/>
      <pos A="0.418941" C="0.230507" G="0.120045" T="0.230507"/>
      <pos A="0.275991" C="0.198018" G="0.269493" T="0.256498"/>
      <pos A="0.152534" C="0.172028" G="0.405946" T="0.269493"/>
      <pos A="0.321475" C="0.16553" G="0.178525" T="0.33447"/>
      <pos A="0.399448" C="0.224009" G="0.217511" T="0.159032"/>
      <pos A="0.321475" C="0.282489" G="0.314977" T="0.0810588"/>
      <pos A="0.230507" C="0.224009" G="0.25" T="0.295484"/>
      <pos A="0.172028" C="0.100552" G="0.282489" T="0.444931"/>
      <pos A="0.366959" C="0.282489" G="0.211013" T="0.139539"/>
      <pos A="0.100552" C="0.211013" G="0.243502" T="0.444931"/>
      <pos A="0.262996" C="0.269493" G="0.0875565" T="0.379955"/>
      <pos A="0.282489" C="0.314977" G="0.211013" T="0.19152"/>
      <pos A="0.185023" C="0.288987" G="0.10705" T="0.418941"/>
      <pos A="0.256498" C="0.224009" G="0.301982" T="0.217511"/>
      <pos A="0.204516" C="0.412443" G="0.237004" T="0.146037"/>
      <pos A="0.347466" C="0.113548" G="0.256498" T="0.282489"/>
      <pos A="0.159032" C="0.314977" G="0.275991" T="0.25"/>
      <pos A="0.230507" C="0.230507" G="0.217511" T="0.321475"/>
      <pos A="0.178525" C="0.301982" G="0.217511" T="0.301982"/>
      <pos A="0.386452" C="0.133041" G="0.230507" T="0.25"/>
      <pos A="0.243502" C="0.178525" G="0.503411" T="0.074561"/>
      <pos A="0.431937" C="0.126543" G="0.159032" T="0.282489"/>
      <pos A="0.457927" C="0.113548" G="0.230507" T="0.198018"/>
      <pos A="0.282489" C="0.243502" G="0.224009" T="0.25"/>
      <pos A="0.198018" C="0.282489" G="0.16553" T="0.353963"/>
      <pos A="0.269493" C="0.243502" G="0.152534" T="0.33447"/>
      <pos A="0.198018" C="0.282489" G="0.295484" T="0.224009"/>
      <pos A="0.431937" C="0.269493" G="0.120045" T="0.178525"/>
      <pos A="0.33447" C="0.217511" G="0.146037" T="0.301982"/>
      <pos A="0.185023" C="0.360461" G="0.295484" T="0.159032"/>
      <pos A="0.178525" C="0.379955" G="0.152534" T="0.288987"/>
      <pos A="0.133041" C="0.425439" G="0.198018" T="0.243502"/>
      <pos A="0.217511" C="0.211013" G="0.282489" T="0.288987"/>
      <pos A="0.217511" C="0.269493" G="0.321475" T="0.19152"/>
      <pos A="0.211013" C="0.288987" G="0.30848" T="0.19152"/>
      <pos A="0.327972" C="0.237004" G="0.172028" T="0.262996"/>
      <pos A="0.262996" C="0.288987" G="0.230507" T="0.217511"/>
      <pos A="0.321475" C="0.217511" G="0.152534" T="0.30848"/>
      <pos A="0.237004" C="0.152534" G="0.19152" T="0.418941"/>
    </motif>
    <motif db="0" id="M52" alt="O52" length="40" nsites="8" evalue="1.3e-003">
      <pos A="0.398148" C="0.00308642" G="0.398148" T="0.200617"/>
      <pos A="0.00308642" C="0.00308642" G="0.200617" T="0.79321"/>
      <pos A="0.398148" C="0.200617" G="0.00308642" T="0.398148"/>
      <pos A="0.200617" C="0.00308642" G="0.00308642" T="0.79321"/>
      <pos A="0.595679" C="0.200617" G="0.200617" T="0.00308642"/>
      <pos A="0.595679" C="0.200617" G="0.200617" T="0.00308642"/>
      <pos A="0.00308642" C="0.398148" G="0.398148" T="0.200617"/>
      <pos A="0.595679" C="0.398148" G="0.00308642" T="0.00308642"/>
      <pos A="0.595679" C="0.200617" G="0.00308642" T="0.200617"/>
      <pos A="0.398148" C="0.398148" G="0.200617" T="0.00308642"/>
      <pos A="0.00308642" C="0.200617" G="0.200617" T="0.595679"/>
      <pos A="0.200617" C="0.00308642" G="0.79321" T="0.00308642"/>
      <pos A="0.200617" C="0.200617" G="0.00308642" T="0.595679"/>
      <pos A="0.398148" C="0.200617" G="0.200617" T="0.200617"/>
      <pos A="0.00308642" C="0.00308642" G="0.398148" T="0.595679"/>
      <pos A="0.00308642" C="0.200617" G="0.398148" T="0.398148"/>
      <pos A="0.00308642" C="0.79321" G="0.200617" T="0.00308642"/>
      <pos A="0.79321" C="0.200617" G="0.00308642" T="0.00308642"/>
      <pos A="0.200617" C="0.00308642" G="0.398148" T="0.398148"/>
      <pos A="0.398148" C="0.200617" G="0.200617" T="0.200617"/>
      <pos A="0.200617" C="0.200617" G="0.398148" T="0.200617"/>
      <pos A="0.200617" C="0.398148" G="0.00308642" T="0.398148"/>
      <pos A="0.00308642" C="0.00308642" G="0.00308642" T="0.990741"/>
      <pos A="0.200617" C="0.00308642" G="0.79321" T="0.00308642"/>
      <pos A="0.79321" C="0.00308642" G="0.00308642" T="0.200617"/>
      <pos A="0.398148" C="0.00308642" G="0.398148" T="0.200617"/>
      <pos A="0.398148" C="0.00308642" G="0.00308642" T="0.595679"/>
      <pos A="0.200617" C="0.200617" G="0.00308642" T="0.595679"/>
      <pos A="0.200617" C="0.595679" G="0.00308642" T="0.200617"/>
      <pos A="0.00308642" C="0.79321" G="0.00308642" T="0.200617"/>
      <pos A="0.990741" C="0.00308642" G="0.00308642" T="0.00308642"/>
      <pos A="0.00308642" C="0.595679" G="0.200617" T="0.200617"/>
      <pos A="0.200617" C="0.398148" G="0.200617" T="0.200617"/>
      <pos A="0.398148" C="0.00308642" G="0.200617" T="0.398148"/>
      <pos A="0.200617" C="0.595679" G="0.200617" T="0.00308642"/>
      <pos A="0.398148" C="0.200617" G="0.398148" T="0.00308642"/>
      <pos A="0.79321" C="0.00308642" G="0.00308642" T="0.200617"/>
      <pos A="0.79321" C="0.00308642" G="0.200617" T="0.00308642"/>
      <pos A="0.200617" C="0.398148" G="0.200617" T="0.200617"/>
      <pos A="0.595679" C="0.398148" G="0.00308642" T="0.00308642"/>
    </motif>
    <motif db="0" id="M53" alt="O53" length="40" nsites="8" evalue="1.3e-003">
      <pos A="0.25" C="0.243502" G="0.327972" T="0.178525"/>
      <pos A="0.230507" C="0.211013" G="0.256498" T="0.301982"/>
      <pos A="0.269493" C="0.16553" G="0.243502" T="0.321475"/>
      <pos A="0.126543" C="0.399448" G="0.217511" T="0.256498"/>
      <pos A="0.340968" C="0.217511" G="0.159032" T="0.282489"/>
      <pos A="0.237004" C="0.25" G="0.275991" T="0.237004"/>
      <pos A="0.30848" C="0.230507" G="0.16553" T="0.295484"/>
      <pos A="0.133041" C="0.262996" G="0.405946" T="0.198018"/>
      <pos A="0.217511" C="0.139539" G="0.243502" T="0.399448"/>
      <pos A="0.211013" C="0.33447" G="0.269493" T="0.185023"/>
      <pos A="0.464425" C="0.19152" G="0.25" T="0.0940543"/>
      <pos A="0.438434" C="0.230507" G="0.185023" T="0.146037"/>
      <pos A="0.243502" C="0.30848" G="0.217511" T="0.230507"/>
      <pos A="0.386452" C="0.133041" G="0.185023" T="0.295484"/>
      <pos A="0.321475" C="0.178525" G="0.386452" T="0.113548"/>
      <pos A="0.327972" C="0.139539" G="0.230507" T="0.301982"/>
      <pos A="0.347466" C="0.217511" G="0.237004" T="0.198018"/>
      <pos A="0.178525" C="0.269493" G="0.100552" T="0.451429"/>
      <pos A="0.237004" C="0.185023" G="0.30848" T="0.269493"/>
      <pos A="0.178525" C="0.314977" G="0.204516" T="0.301982"/>
      <pos A="0.159032" C="0.360461" G="0.133041" T="0.347466"/>
      <pos A="0.555394" C="0.25" G="0.113548" T="0.0810588"/>
      <pos A="0.172028" C="0.204516" G="0.275991" T="0.347466"/>
      <pos A="0.133041" C="0.256498" G="0.282489" T="0.327972"/>
      <pos A="0.366959" C="0.204516" G="0.185023" T="0.243502"/>
      <pos A="0.230507" C="0.321475" G="0.172028" T="0.275991"/>
      <pos A="0.269493" C="0.256498" G="0.275991" T="0.198018"/>
      <pos A="0.275991" C="0.120045" G="0.321475" T="0.282489"/>
      <pos A="0.172028" C="0.301982" G="0.237004" T="0.288987"/>
      <pos A="0.198018" C="0.295484" G="0.288987" T="0.217511"/>
      <pos A="0.10705" C="0.243502" G="0.211013" T="0.438434"/>
      <pos A="0.360461" C="0.146037" G="0.262996" T="0.230507"/>
      <pos A="0.288987" C="0.217511" G="0.321475" T="0.172028"/>
      <pos A="0.262996" C="0.30848" G="0.25" T="0.178525"/>
      <pos A="0.262996" C="0.360461" G="0.16553" T="0.211013"/>
      <pos A="0.256498" C="0.172028" G="0.113548" T="0.457927"/>
      <pos A="0.33447" C="0.230507" G="0.211013" T="0.224009"/>
      <pos A="0.314977" C="0.237004" G="0.172028" T="0.275991"/>
      <pos A="0.347466" C="0.178525" G="0.269493" T="0.204516"/>
      <pos A="0.30848" C="0.230507" G="0.256498" T="0.204516"/>
    </motif>
    <motif db="0" id="M54" alt="O54" length="40" nsites="8" evalue="1.3e-003">
      <pos A="0.190221" C="0.314977" G="0.377355" T="0.117446"/>
      <pos A="0.304581" C="0.262996" G="0.262996" T="0.169428"/>
      <pos A="0.179824" C="0.211013" G="0.356563" T="0.2526"/>
      <pos A="0.429337" C="0.169428" G="0.211013" T="0.190221"/>
      <pos A="0.179824" C="0.211013" G="0.169428" T="0.439733"/>
      <pos A="0.148635" C="0.283789" G="0.398148" T="0.169428"/>
      <pos A="0.179824" C="0.366959" G="0.0862578" T="0.366959"/>
      <pos A="0.314977" C="0.491716" G="0.0758607" T="0.117446"/>
      <pos A="0.190221" C="0.242202" G="0.169428" T="0.398148"/>
      <pos A="0.325374" C="0.190221" G="0.294185" T="0.190221"/>
      <pos A="0.294185" C="0.159032" G="0.314977" T="0.231806"/>
      <pos A="0.169428" C="0.418941" G="0.200617" T="0.211013"/>
      <pos A="0.304581" C="0.325374" G="0.0550686" T="0.314977"/>
      <pos A="0.294185" C="0.0862578" G="0.242202" T="0.377355"/>
      <pos A="0.33577" C="0.159032" G="0.169428" T="0.33577"/>
      <pos A="0.190221" C="0.22141" G="0.242202" T="0.346166"/>
      <pos A="0.366959" C="0.179824" G="0.148635" T="0.304581"/>
      <pos A="0.366959" C="0.117446" G="0.294185" T="0.22141"/>
      <pos A="0.200617" C="0.283789" G="0.273392" T="0.242202"/>
      <pos A="0.169428" C="0.294185" G="0.231806" T="0.304581"/>
      <pos A="0.294185" C="0.304581" G="0.262996" T="0.138239"/>
      <pos A="0.294185" C="0.159032" G="0.398148" T="0.148635"/>
      <pos A="0.200617" C="0.283789" G="0.304581" T="0.211013"/>
      <pos A="0.190221" C="0.2526" G="0.273392" T="0.283789"/>
      <pos A="0.294185" C="0.242202" G="0.200617" T="0.262996"/>
      <pos A="0.325374" C="0.179824" G="0.159032" T="0.33577"/>
      <pos A="0.418941" C="0.127843" G="0.294185" T="0.159032"/>
      <pos A="0.366959" C="0.211013" G="0.179824" T="0.242202"/>
      <pos A="0.159032" C="0.418941" G="0.0862578" T="0.33577"/>
      <pos A="0.366959" C="0.159032" G="0.190221" T="0.283789"/>
      <pos A="0.10705" C="0.179824" G="0.325374" T="0.387752"/>
      <pos A="0.273392" C="0.211013" G="0.398148" T="0.117446"/>
      <pos A="0.314977" C="0.262996" G="0.314977" T="0.10705"/>
      <pos A="0.262996" C="0.22141" G="0.127843" T="0.387752"/>
      <pos A="0.10705" C="0.231806" G="0.377355" T="0.283789"/>
      <pos A="0.398148" C="0.211013" G="0.10705" T="0.283789"/>
      <pos A="0.325374" C="0.22141" G="0.127843" T="0.325374"/>
      <pos A="0.169428" C="0.304581" G="0.22141" T="0.304581"/>
      <pos A="0.211013" C="0.200617" G="0.356563" T="0.231806"/>
      <pos A="0.294185" C="0.273392" G="0.0966538" T="0.33577"/>
    </motif>
    <motif db="0" id="M55" alt="O55" length="40" nsites="8" evalue="1.3e-003">
      <pos A="0.323583" C="0.146983" G="0.349746" T="0.179687"/>
      <pos A="0.238554" C="0.323583" G="0.199309" T="0.238554"/>
      <pos A="0.310502" C="0.238554" G="0.238554" T="0.212391"/>
      <pos A="0.330124" C="0.218931" G="0.153524" T="0.29742"/>
      <pos A="0.369369" C="0.20585" G="0.245094" T="0.179687"/>
      <pos A="0.362828" C="0.153524" G="0.0881165" T="0.395532"/>
      <pos A="0.153524" C="0.245094" G="0.402073" T="0.199309"/>
      <pos A="0.127361" C="0.225473" G="0.29742" T="0.349746"/>
      <pos A="0.245094" C="0.232013" G="0.375909" T="0.146983"/>
      <pos A="0.232013" C="0.421695" G="0.0423309" T="0.303961"/>
      <pos A="0.343206" C="0.245094" G="0.186227" T="0.225473"/>
      <pos A="0.284339" C="0.199309" G="0.264717" T="0.251636"/>
      <pos A="0.251636" C="0.264717" G="0.140442" T="0.343206"/>
      <pos A="0.251636" C="0.232013" G="0.29742" T="0.218931"/>
      <pos A="0.199309" C="0.271257" G="0.212391" T="0.317043"/>
      <pos A="0.251636" C="0.271257" G="0.277799" T="0.199309"/>
      <pos A="0.146983" C="0.0619536" G="0.519806" T="0.271257"/>
      <pos A="0.179687" C="0.192768" G="0.303961" T="0.323583"/>
      <pos A="0.330124" C="0.349746" G="0.0750351" T="0.245094"/>
      <pos A="0.323583" C="0.0881165" G="0.232013" T="0.356287"/>
      <pos A="0.323583" C="0.310502" G="0.225473" T="0.140442"/>
      <pos A="0.356287" C="0.232013" G="0.166605" T="0.245094"/>
      <pos A="0.284339" C="0.277799" G="0.238554" T="0.199309"/>
      <pos A="0.212391" C="0.258176" G="0.303961" T="0.225473"/>
      <pos A="0.277799" C="0.186227" G="0.271257" T="0.264717"/>
      <pos A="0.330124" C="0.199309" G="0.20585" T="0.264717"/>
      <pos A="0.218931" C="0.29088" G="0.166605" T="0.323583"/>
      <pos A="0.323583" C="0.349746" G="0.0881165" T="0.238554"/>
      <pos A="0.369369" C="0.251636" G="0.173146" T="0.20585"/>
      <pos A="0.343206" C="0.166605" G="0.212391" T="0.277799"/>
      <pos A="0.238554" C="0.212391" G="0.29742" T="0.251636"/>
      <pos A="0.20585" C="0.258176" G="0.251636" T="0.284339"/>
      <pos A="0.199309" C="0.369369" G="0.160064" T="0.271257"/>
      <pos A="0.310502" C="0.153524" G="0.218931" T="0.317043"/>
      <pos A="0.127361" C="0.166605" G="0.349746" T="0.356287"/>
      <pos A="0.258176" C="0.330124" G="0.29088" T="0.12082"/>
      <pos A="0.460939" C="0.101198" G="0.160064" T="0.277799"/>
      <pos A="0.238554" C="0.251636" G="0.218931" T="0.29088"/>
      <pos A="0.153524" C="0.166605" G="0.29742" T="0.38245"/>
      <pos A="0.349746" C="0.212391" G="0.264717" T="0.173146"/>
    </motif>
    <motif db="0" id="M57" alt="O57" length="40" nsites="8" evalue="1.3e-003">
      <pos A="0.314977" C="0.00308642" G="0.211013" T="0.470922"/>
      <pos A="0.00308642" C="0.0550686" G="0.418941" T="0.522905"/>
      <pos A="0.0550686" C="0.522905" G="0.211013" T="0.211013"/>
      <pos A="0.314977" C="0.522905" G="0.0550686" T="0.10705"/>
      <pos A="0.470922" C="0.366959" G="0.10705" T="0.0550686"/>
      <pos A="0.211013" C="0.10705" G="0.418941" T="0.262996"/>
      <pos A="0.211013" C="0.10705" G="0.159032" T="0.522905"/>
      <pos A="0.418941" C="0.00308642" G="0.314977" T="0.262996"/>
      <pos A="0.314977" C="0.159032" G="0.0550686" T="0.470922"/>
      <pos A="0.418941" C="0.211013" G="0.262996" T="0.10705"/>
      <pos A="0.366959" C="0.0550686" G="0.418941" T="0.159032"/>
      <pos A="0.418941" C="0.314977" G="0.0550686" T="0.211013"/>
      <pos A="0.574886" C="0.211013" G="0.211013" T="0.00308642"/>
      <pos A="0.211013" C="0.211013" G="0.418941" T="0.159032"/>
      <pos A="0.366959" C="0.0550686" G="0.314977" T="0.262996"/>
      <pos A="0.10705" C="0.211013" G="0.574886" T="0.10705"/>
      <pos A="0.314977" C="0.0550686" G="0.366959" T="0.262996"/>
      <pos A="0.211013" C="0.418941" G="0.159032" T="0.211013"/>
      <pos A="0.211013" C="0.159032" G="0.211013" T="0.418941"/>
      <pos A="0.262996" C="0.159032" G="0.211013" T="0.366959"/>
      <pos A="0.262996" C="0.211013" G="0.211013" T="0.314977"/>
      <pos A="0.0550686" C="0.470922" G="0.00308642" T="0.470922"/>
      <pos A="0.262996" C="0.211013" G="0.366959" T="0.159032"/>
      <pos A="0.159032" C="0.262996" G="0.522905" T="0.0550686"/>
      <pos A="0.470922" C="0.211013" G="0.211013" T="0.10705"/>
      <pos A="0.211013" C="0.418941" G="0.262996" T="0.10705"/>
      <pos A="0.67885" C="0.10705" G="0.10705" T="0.10705"/>
      <pos A="0.159032" C="0.10705" G="0.10705" T="0.626868"/>
      <pos A="0.470922" C="0.159032" G="0.10705" T="0.262996"/>
      <pos A="0.211013" C="0.211013" G="0.314977" T="0.262996"/>
      <pos A="0.366959" C="0.211013" G="0.314977" T="0.10705"/>
      <pos A="0.262996" C="0.159032" G="0.159032" T="0.418941"/>
      <pos A="0.10705" C="0.00308642" G="0.366959" T="0.522905"/>
      <pos A="0.211013" C="0.0550686" G="0.574886" T="0.159032"/>
      <pos A="0.159032" C="0.314977" G="0.262996" T="0.262996"/>
      <pos A="0.211013" C="0.10705" G="0.366959" T="0.314977"/>
      <pos A="0.470922" C="0.262996" G="0.00308642" T="0.262996"/>
      <pos A="0.366959" C="0.262996" G="0.10705" T="0.262996"/>
      <pos A="0.470922" C="0.211013" G="0.0550686" T="0.262996"/>
      <pos A="0.262996" C="0.10705" G="0.211013" T="0.418941"/>
    </motif>
    <motif db="0" id="M58" alt="O58" length="40" nsites="8" evalue="1.3e-003">
      <pos A="0.295724" C="0.295724" G="0.185985" T="0.222565"/>
      <pos A="0.332304" C="0.368884" G="0.149405" T="0.149405"/>
      <pos A="0.624943" C="0.259145" G="0.112826" T="0.00308642"/>
      <pos A="0.149405" C="0.332304" G="0.405464" T="0.112826"/>
      <pos A="0.149405" C="0.222565" G="0.332304" T="0.295724"/>
      <pos A="0.295724" C="0.259145" G="0.00308642" T="0.442043"/>
      <pos A="0.332304" C="0.332304" G="0.112826" T="0.222565"/>
      <pos A="0.259145" C="0.0762459" G="0.0396662" T="0.624943"/>
      <pos A="0.185985" C="0.0762459" G="0.442043" T="0.295724"/>
      <pos A="0.112826" C="0.515204" G="0.149405" T="0.222565"/>
      <pos A="0.442043" C="0.112826" G="0.112826" T="0.332304"/>
      <pos A="0.112826" C="0.442043" G="0.222565" T="0.222565"/>
      <pos A="0.259145" C="0.0762459" G="0.259145" T="0.405464"/>
      <pos A="0.222565" C="0.222565" G="0.222565" T="0.332304"/>
      <pos A="0.112826" C="0.478623" G="0.112826" T="0.295724"/>
      <pos A="0.259145" C="0.405464" G="0.185985" T="0.149405"/>
      <pos A="0.295724" C="0.222565" G="0.332304" T="0.149405"/>
      <pos A="0.259145" C="0.149405" G="0.259145" T="0.332304"/>
      <pos A="0.112826" C="0.478623" G="0.0762459" T="0.332304"/>
      <pos A="0.222565" C="0.405464" G="0.00308642" T="0.368884"/>
      <pos A="0.295724" C="0.295724" G="0.185985" T="0.222565"/>
      <pos A="0.295724" C="0.0762459" G="0.259145" T="0.368884"/>
      <pos A="0.332304" C="0.259145" G="0.368884" T="0.0396662"/>
      <pos A="0.515204" C="0.222565" G="0.185985" T="0.0762459"/>
      <pos A="0.515204" C="0.0762459" G="0.222565" T="0.185985"/>
      <pos A="0.405464" C="0.149405" G="0.112826" T="0.332304"/>
      <pos A="0.259145" C="0.259145" G="0.368884" T="0.112826"/>
      <pos A="0.295724" C="0.0396662" G="0.442043" T="0.222565"/>
      <pos A="0.222565" C="0.222565" G="0.185985" T="0.368884"/>
      <pos A="0.442043" C="0.149405" G="0.222565" T="0.185985"/>
      <pos A="0.112826" C="0.149405" G="0.295724" T="0.442043"/>
      <pos A="0.149405" C="0.368884" G="0.149405" T="0.332304"/>
      <pos A="0.295724" C="0.185985" G="0.259145" T="0.259145"/>
      <pos A="0.259145" C="0.112826" G="0.478623" T="0.149405"/>
      <pos A="0.332304" C="0.368884" G="0.0762459" T="0.222565"/>
      <pos A="0.222565" C="0.222565" G="0.368884" T="0.185985"/>
      <pos A="0.295724" C="0.112826" G="0.222565" T="0.368884"/>
      <pos A="0.295724" C="0.185985" G="0.222565" T="0.295724"/>
      <pos A="0.442043" C="0.368884" G="0.00308642" T="0.185985"/>
      <pos A="0.332304" C="0.259145" G="0.0396662" T="0.368884"/>
    </motif>
    <motif db="0" id="M59" alt="O59" length="40" nsites="8" evalue="1.3e-003">
      <pos A="0.198018" C="0.438434" G="0.198018" T="0.16553"/>
      <pos A="0.19152" C="0.204516" G="0.172028" T="0.431937"/>
      <pos A="0.275991" C="0.120045" G="0.39295" T="0.211013"/>
      <pos A="0.269493" C="0.198018" G="0.301982" T="0.230507"/>
      <pos A="0.30848" C="0.139539" G="0.269493" T="0.282489"/>
      <pos A="0.314977" C="0.321475" G="0.230507" T="0.133041"/>
      <pos A="0.139539" C="0.39295" G="0.152534" T="0.314977"/>
      <pos A="0.438434" C="0.159032" G="0.074561" T="0.327972"/>
      <pos A="0.25" C="0.269493" G="0.418941" T="0.0615664"/>
      <pos A="0.275991" C="0.30848" G="0.19152" T="0.224009"/>
      <pos A="0.120045" C="0.146037" G="0.340968" T="0.39295"/>
      <pos A="0.295484" C="0.172028" G="0.269493" T="0.262996"/>
      <pos A="0.288987" C="0.224009" G="0.230507" T="0.256498"/>
      <pos A="0.340968" C="0.217511" G="0.269493" T="0.172028"/>
      <pos A="0.230507" C="0.172028" G="0.198018" T="0.399448"/>
      <pos A="0.243502" C="0.262996" G="0.16553" T="0.327972"/>
      <pos A="0.282489" C="0.211013" G="0.230507" T="0.275991"/>
      <pos A="0.360461" C="0.30848" G="0.139539" T="0.19152"/>
      <pos A="0.314977" C="0.33447" G="0.178525" T="0.172028"/>
      <pos A="0.185023" C="0.33447" G="0.120045" T="0.360461"/>
      <pos A="0.159032" C="0.262996" G="0.237004" T="0.340968"/>
      <pos A="0.237004" C="0.0940543" G="0.360461" T="0.30848"/>
      <pos A="0.282489" C="0.172028" G="0.16553" T="0.379955"/>
      <pos A="0.30848" C="0.172028" G="0.321475" T="0.198018"/>
      <pos A="0.152534" C="0.10705" G="0.470922" T="0.269493"/>
      <pos A="0.237004" C="0.379955" G="0.159032" T="0.224009"/>
      <pos A="0.301982" C="0.100552" G="0.217511" T="0.379955"/>
      <pos A="0.269493" C="0.139539" G="0.301982" T="0.288987"/>
      <pos A="0.373457" C="0.19152" G="0.230507" T="0.204516"/>
      <pos A="0.353963" C="0.347466" G="0.120045" T="0.178525"/>
      <pos A="0.431937" C="0.204516" G="0.133041" T="0.230507"/>
      <pos A="0.237004" C="0.314977" G="0.237004" T="0.211013"/>
      <pos A="0.256498" C="0.256498" G="0.237004" T="0.25"/>
      <pos A="0.217511" C="0.230507" G="0.301982" T="0.25"/>
      <pos A="0.172028" C="0.327972" G="0.243502" T="0.256498"/>
      <pos A="0.314977" C="0.217511" G="0.243502" T="0.224009"/>
      <pos A="0.30848" C="0.224009" G="0.275991" T="0.19152"/>
      <pos A="0.204516" C="0.340968" G="0.152534" T="0.301982"/>
      <pos A="0.405946" C="0.301982" G="0.126543" T="0.16553"/>
      <pos A="0.19152" C="0.33447" G="0.100552" T="0.373457"/>
    </motif>
    <motif db="0" id="M6" alt="O6" length="40" nsites="8" evalue="1.3e-003">
      <pos A="0.496914" C="0.00308642" G="0.496914" T="0.00308642"/>
      <pos A="0.332304" C="0.496914" G="0.00308642" T="0.167696"/>
      <pos A="0.00308642" C="0.661523" G="0.332304" T="0.00308642"/>
      <pos A="0.00308642" C="0.332304" G="0.167696" T="0.496914"/>
      <pos A="0.00308642" C="0.167696" G="0.332304" T="0.496914"/>
      <pos A="0.00308642" C="0.661523" G="0.167696" T="0.167696"/>
      <pos A="0.167696" C="0.00308642" G="0.00308642" T="0.826131"/>
      <pos A="0.00308642" C="0.332304" G="0.661523" T="0.00308642"/>
      <pos A="0.00308642" C="0.826131" G="0.167696" T="0.00308642"/>
      <pos A="0.332304" C="0.332304" G="0.167696" T="0.167696"/>
      <pos A="0.167696" C="0.496914" G="0.167696" T="0.167696"/>
      <pos A="0.167696" C="0.661523" G="0.00308642" T="0.167696"/>
      <pos A="0.00308642" C="0.496914" G="0.167696" T="0.332304"/>
      <pos A="0.167696" C="0.00308642" G="0.167696" T="0.661523"/>
      <pos A="0.332304" C="0.167696" G="0.496914" T="0.00308642"/>
      <pos A="0.332304" C="0.167696" G="0.00308642" T="0.496914"/>
      <pos A="0.332304" C="0.00308642" G="0.167696" T="0.496914"/>
      <pos A="0.167696" C="0.00308642" G="0.496914" T="0.332304"/>
      <pos A="0.332304" C="0.167696" G="0.00308642" T="0.496914"/>
      <pos A="0.00308642" C="0.00308642" G="0.332304" T="0.661523"/>
      <pos A="0.00308642" C="0.00308642" G="0.332304" T="0.661523"/>
      <pos A="0.167696" C="0.167696" G="0.661523" T="0.00308642"/>
      <pos A="0.167696" C="0.332304" G="0.167696" T="0.332304"/>
      <pos A="0.496914" C="0.167696" G="0.332304" T="0.00308642"/>
      <pos A="0.167696" C="0.332304" G="0.00308642" T="0.496914"/>
      <pos A="0.00308642" C="0.496914" G="0.496914" T="0.00308642"/>
      <pos A="0.496914" C="0.00308642" G="0.496914" T="0.00308642"/>
      <pos A="0.167696" C="0.00308642" G="0.496914" T="0.332304"/>
      <pos A="0.00308642" C="0.00308642" G="0.826131" T="0.167696"/>
      <pos A="0.496914" C="0.00308642" G="0.496914" T="0.00308642"/>
      <pos A="0.332304" C="0.167696" G="0.496914" T="0.00308642"/>
      <pos A="0.332304" C="0.00308642" G="0.332304" T="0.332304"/>
      <pos A="0.00308642" C="0.167696" G="0.332304" T="0.496914"/>
      <pos A="0.00308642" C="0.00308642" G="0.661523" T="0.332304"/>
      <pos A="0.332304" C="0.00308642" G="0.332304" T="0.332304"/>
      <pos A="0.00308642" C="0.167696" G="0.496914" T="0.332304"/>
      <pos A="0.332304" C="0.167696" G="0.167696" T="0.332304"/>
      <pos A="0.167696" C="0.661523" G="0.167696" T="0.00308642"/>
      <pos A="0.496914" C="0.332304" G="0.167696" T="0.00308642"/>
      <pos A="0.167696" C="0.00308642" G="0.332304" T="0.496914"/>
    </motif>
    <motif db="0" id="M60" alt="O60" length="40" nsites="8" evalue="1.3e-003">
      <pos A="0.167696" C="0.332304" G="0.00308642" T="0.496914"/>
      <pos A="0.332304" C="0.167696" G="0.167696" T="0.332304"/>
      <pos A="0.332304" C="0.332304" G="0.167696" T="0.167696"/>
      <pos A="0.167696" C="0.332304" G="0.332304" T="0.167696"/>
      <pos A="0.00308642" C="0.332304" G="0.167696" T="0.496914"/>
      <pos A="0.332304" C="0.00308642" G="0.167696" T="0.496914"/>
      <pos A="0.496914" C="0.167696" G="0.00308642" T="0.332304"/>
      <pos A="0.167696" C="0.332304" G="0.167696" T="0.332304"/>
      <pos A="0.167696" C="0.167696" G="0.496914" T="0.167696"/>
      <pos A="0.332304" C="0.00308642" G="0.332304" T="0.332304"/>
      <pos A="0.496914" C="0.167696" G="0.167696" T="0.167696"/>
      <pos A="0.661523" C="0.00308642" G="0.00308642" T="0.332304"/>
      <pos A="0.00308642" C="0.496914" G="0.332304" T="0.167696"/>
      <pos A="0.00308642" C="0.661523" G="0.167696" T="0.167696"/>
      <pos A="0.826131" C="0.167696" G="0.00308642" T="0.00308642"/>
      <pos A="0.00308642" C="0.167696" G="0.332304" T="0.496914"/>
      <pos A="0.496914" C="0.332304" G="0.167696" T="0.00308642"/>
      <pos A="0.00308642" C="0.332304" G="0.167696" T="0.496914"/>
      <pos A="0.167696" C="0.00308642" G="0.00308642" T="0.826131"/>
      <pos A="0.00308642" C="0.332304" G="0.496914" T="0.167696"/>
      <pos A="0.00308642" C="0.496914" G="0.496914" T="0.00308642"/>
      <pos A="0.496914" C="0.167696" G="0.00308642" T="0.332304"/>
      <pos A="0.00308642" C="0.332304" G="0.332304" T="0.332304"/>
      <pos A="0.332304" C="0.167696" G="0.332304" T="0.167696"/>
      <pos A="0.332304" C="0.167696" G="0.496914" T="0.00308642"/>
      <pos A="0.167696" C="0.00308642" G="0.167696" T="0.661523"/>
      <pos A="0.332304" C="0.332304" G="0.332304" T="0.00308642"/>
      <pos A="0.332304" C="0.00308642" G="0.332304" T="0.332304"/>
      <pos A="0.496914" C="0.332304" G="0.00308642" T="0.167696"/>
      <pos A="0.496914" C="0.332304" G="0.00308642" T="0.167696"/>
      <pos A="0.167696" C="0.00308642" G="0.00308642" T="0.826131"/>
      <pos A="0.00308642" C="0.661523" G="0.167696" T="0.167696"/>
      <pos A="0.496914" C="0.332304" G="0.00308642" T="0.167696"/>
      <pos A="0.167696" C="0.661523" G="0.00308642" T="0.167696"/>
      <pos A="0.332304" C="0.167696" G="0.00308642" T="0.496914"/>
      <pos A="0.661523" C="0.00308642" G="0.00308642" T="0.332304"/>
      <pos A="0.00308642" C="0.496914" G="0.167696" T="0.332304"/>
      <pos A="0.661523" C="0.167696" G="0.167696" T="0.00308642"/>
      <pos A="0.00308642" C="0.167696" G="0.496914" T="0.332304"/>
      <pos A="0.661523" C="0.00308642" G="0.00308642" T="0.332304"/>
    </motif>
    <motif db="0" id="M61" alt="O61" length="40" nsites="8" evalue="1.3e-003">
      <pos A="0.0936217" C="0.192387" G="0.340535" T="0.373457"/>
      <pos A="0.266461" C="0.315844" G="0.118313" T="0.299383"/>
      <pos A="0.167696" C="0.266461" G="0.151235" T="0.414609"/>
      <pos A="0.414609" C="0.126543" G="0.274691" T="0.184156"/>
      <pos A="0.24177" C="0.43107" G="0.167696" T="0.159465"/>
      <pos A="0.398148" C="0.159465" G="0.225309" T="0.217079"/>
      <pos A="0.381687" C="0.225309" G="0.184156" T="0.208847"/>
      <pos A="0.134773" C="0.299383" G="0.365227" T="0.200617"/>
      <pos A="0.332304" C="0.225309" G="0.225309" T="0.217079"/>
      <pos A="0.340535" C="0.225309" G="0.274691" T="0.159465"/>
      <pos A="0.381687" C="0.118313" G="0.151235" T="0.348765"/>
      <pos A="0.118313" C="0.0936217" G="0.414609" T="0.373457"/>
      <pos A="0.282921" C="0.274691" G="0.307613" T="0.134773"/>
      <pos A="0.266461" C="0.184156" G="0.167696" T="0.381687"/>
      <pos A="0.340535" C="0.208847" G="0.307613" T="0.143004"/>
      <pos A="0.389918" C="0.151235" G="0.110082" T="0.348765"/>
      <pos A="0.579218" C="0.110082" G="0.143004" T="0.167696"/>
      <pos A="0.233539" C="0.398148" G="0.24177" T="0.126543"/>
      <pos A="0.159465" C="0.348765" G="0.143004" T="0.348765"/>
      <pos A="0.110082" C="0.266461" G="0.25823" T="0.365227"/>
      <pos A="0.208847" C="0.208847" G="0.340535" T="0.24177"/>
      <pos A="0.101852" C="0.192387" G="0.307613" T="0.398148"/>
      <pos A="0.184156" C="0.381687" G="0.143004" T="0.291153"/>
      <pos A="0.184156" C="0.159465" G="0.233539" T="0.42284"/>
      <pos A="0.274691" C="0.159465" G="0.381687" T="0.184156"/>
      <pos A="0.348765" C="0.233539" G="0.25" T="0.167696"/>
      <pos A="0.356996" C="0.192387" G="0.225309" T="0.225309"/>
      <pos A="0.365227" C="0.134773" G="0.233539" T="0.266461"/>
      <pos A="0.307613" C="0.159465" G="0.315844" T="0.217079"/>
      <pos A="0.299383" C="0.291153" G="0.192387" T="0.217079"/>
      <pos A="0.25823" C="0.225309" G="0.167696" T="0.348765"/>
      <pos A="0.307613" C="0.24177" G="0.208847" T="0.24177"/>
      <pos A="0.340535" C="0.200617" G="0.25823" T="0.200617"/>
      <pos A="0.184156" C="0.291153" G="0.233539" T="0.291153"/>
      <pos A="0.356996" C="0.151235" G="0.266461" T="0.225309"/>
      <pos A="0.307613" C="0.365227" G="0.143004" T="0.184156"/>
      <pos A="0.25" C="0.24177" G="0.0936217" T="0.414609"/>
      <pos A="0.414609" C="0.200617" G="0.282921" T="0.101852"/>
      <pos A="0.332304" C="0.332304" G="0.200617" T="0.134773"/>
      <pos A="0.25823" C="0.217079" G="0.208847" T="0.315844"/>
    </motif>
    <motif db="0" id="M62" alt="O62" length="40" nsites="8" evalue="1.3e-003">
      <pos A="0.255569" C="0.151606" G="0.255569" T="0.337255"/>
      <pos A="0.233292" C="0.0624938" G="0.366959" T="0.337255"/>
      <pos A="0.203588" C="0.255569" G="0.225866" T="0.314977"/>
      <pos A="0.463496" C="0.211013" G="0.188736" T="0.136754"/>
      <pos A="0.314977" C="0.10705" G="0.396663" T="0.18131"/>
      <pos A="0.203588" C="0.314977" G="0.233292" T="0.248143"/>
      <pos A="0.248143" C="0.352107" G="0.18131" T="0.21844"/>
      <pos A="0.307552" C="0.285273" G="0.114476" T="0.292699"/>
      <pos A="0.404089" C="0.159032" G="0.136754" T="0.300125"/>
      <pos A="0.285273" C="0.114476" G="0.552608" T="0.0476425"/>
      <pos A="0.188736" C="0.285273" G="0.307552" T="0.21844"/>
      <pos A="0.366959" C="0.255569" G="0.0996237" T="0.277847"/>
      <pos A="0.225866" C="0.248143" G="0.211013" T="0.314977"/>
      <pos A="0.300125" C="0.233292" G="0.285273" T="0.18131"/>
      <pos A="0.18131" C="0.396663" G="0.166458" T="0.255569"/>
      <pos A="0.277847" C="0.285273" G="0.0624938" T="0.374385"/>
      <pos A="0.136754" C="0.255569" G="0.262996" T="0.344681"/>
      <pos A="0.248143" C="0.129328" G="0.277847" T="0.344681"/>
      <pos A="0.233292" C="0.0921985" G="0.396663" T="0.277847"/>
      <pos A="0.277847" C="0.0996237" G="0.381811" T="0.240718"/>
      <pos A="0.329829" C="0.233292" G="0.21844" T="0.21844"/>
      <pos A="0.300125" C="0.329829" G="0.196162" T="0.173883"/>
      <pos A="0.352107" C="0.188736" G="0.151606" T="0.307552"/>
      <pos A="0.337255" C="0.203588" G="0.0847723" T="0.374385"/>
      <pos A="0.374385" C="0.18131" G="0.314977" T="0.129328"/>
      <pos A="0.18131" C="0.255569" G="0.255569" T="0.307552"/>
      <pos A="0.18131" C="0.292699" G="0.166458" T="0.359533"/>
      <pos A="0.196162" C="0.248143" G="0.277847" T="0.277847"/>
      <pos A="0.329829" C="0.211013" G="0.188736" T="0.270422"/>
      <pos A="0.166458" C="0.374385" G="0.292699" T="0.166458"/>
      <pos A="0.396663" C="0.300125" G="0.129328" T="0.173883"/>
      <pos A="0.203588" C="0.374385" G="0.114476" T="0.307552"/>
      <pos A="0.248143" C="0.300125" G="0.121902" T="0.329829"/>
      <pos A="0.314977" C="0.196162" G="0.270422" T="0.21844"/>
      <pos A="0.292699" C="0.166458" G="0.173883" T="0.366959"/>
      <pos A="0.307552" C="0.10705" G="0.277847" T="0.307552"/>
      <pos A="0.159032" C="0.322403" G="0.307552" T="0.211013"/>
      <pos A="0.270422" C="0.307552" G="0.21844" T="0.203588"/>
      <pos A="0.270422" C="0.188736" G="0.159032" T="0.381811"/>
      <pos A="0.433793" C="0.173883" G="0.240718" T="0.151606"/>
    </motif>
    <motif db="0" id="M63" alt="O63" length="40" nsites="8" evalue="1.3e-003">
      <pos A="0.173372" C="0.343657" G="0.343657" T="0.139315"/>
      <pos A="0.343657" C="0.241485" G="0.139315" T="0.275543"/>
      <pos A="0.343657" C="0.207429" G="0.343657" T="0.105257"/>
      <pos A="0.241485" C="0.513942" G="0.207429" T="0.0371437"/>
      <pos A="0.207429" C="0.3096" G="0.207429" T="0.275543"/>
      <pos A="0.173372" C="0.411771" G="0.241485" T="0.173372"/>
      <pos A="0.173372" C="0.241485" G="0.3096" T="0.275543"/>
      <pos A="0.139315" C="0.343657" G="0.241485" T="0.275543"/>
      <pos A="0.105257" C="0.445828" G="0.241485" T="0.207429"/>
      <pos A="0.207429" C="0.207429" G="0.3096" T="0.275543"/>
      <pos A="0.241485" C="0.139315" G="0.3096" T="0.3096"/>
      <pos A="0.0371437" C="0.3096" G="0.582056" T="0.071201"/>
      <pos A="0.3096" C="0.241485" G="0.241485" T="0.207429"/>
      <pos A="0.718284" C="0.139315" G="0.0371437" T="0.105257"/>
      <pos A="0.3096" C="0.173372" G="0.241485" T="0.275543"/>
      <pos A="0.3096" C="0.411771" G="0.207429" T="0.071201"/>
      <pos A="0.411771" C="0.207429" G="0.105257" T="0.275543"/>
      <pos A="0.377714" C="0.071201" G="0.343657" T="0.207429"/>
      <pos A="0.071201" C="0.139315" G="0.752342" T="0.0371437"/>
      <pos A="0.071201" C="0.139315" G="0.343657" T="0.445828"/>
      <pos A="0.173372" C="0.479885" G="0.3096" T="0.0371437"/>
      <pos A="0.173372" C="0.071201" G="0.139315" T="0.616114"/>
      <pos A="0.071201" C="0.445828" G="0.241485" T="0.241485"/>
      <pos A="0.275543" C="0.411771" G="0.139315" T="0.173372"/>
      <pos A="0.582056" C="0.105257" G="0.105257" T="0.207429"/>
      <pos A="0.207429" C="0.275543" G="0.3096" T="0.207429"/>
      <pos A="0.105257" C="0.275543" G="0.445828" T="0.173372"/>
      <pos A="0.105257" C="0.173372" G="0.173372" T="0.547999"/>
      <pos A="0.173372" C="0.377714" G="0.411771" T="0.0371437"/>
      <pos A="0.207429" C="0.411771" G="0.275543" T="0.105257"/>
      <pos A="0.275543" C="0.479885" G="0.241485" T="0.00308642"/>
      <pos A="0.3096" C="0.105257" G="0.241485" T="0.343657"/>
      <pos A="0.105257" C="0.411771" G="0.241485" T="0.241485"/>
      <pos A="0.411771" C="0.343657" G="0.0371437" T="0.207429"/>
      <pos A="0.513942" C="0.3096" G="0.139315" T="0.0371437"/>
      <pos A="0.207429" C="0.241485" G="0.3096" T="0.241485"/>
      <pos A="0.071201" C="0.275543" G="0.275543" T="0.377714"/>
      <pos A="0.139315" C="0.513942" G="0.173372" T="0.173372"/>
      <pos A="0.411771" C="0.275543" G="0.139315" T="0.173372"/>
      <pos A="0.479885" C="0.241485" G="0.071201" T="0.207429"/>
    </motif>
    <motif db="0" id="M64" alt="O64" length="40" nsites="8" evalue="1.3e-003">
      <pos A="0.167696" C="0.332304" G="0.414609" T="0.0853906"/>
      <pos A="0.414609" C="0.167696" G="0.167696" T="0.25"/>
      <pos A="0.167696" C="0.414609" G="0.167696" T="0.25"/>
      <pos A="0.496914" C="0.25" G="0.167696" T="0.0853906"/>
      <pos A="0.25" C="0.332304" G="0.167696" T="0.25"/>
      <pos A="0.332304" C="0.414609" G="0.167696" T="0.0853906"/>
      <pos A="0.661523" C="0.00308642" G="0.25" T="0.0853906"/>
      <pos A="0.25" C="0.167696" G="0.579218" T="0.00308642"/>
      <pos A="0.00308642" C="0.496914" G="0.0853906" T="0.414609"/>
      <pos A="0.332304" C="0.25" G="0.414609" T="0.00308642"/>
      <pos A="0.00308642" C="0.0853906" G="0.167696" T="0.743827"/>
      <pos A="0.414609" C="0.25" G="0.25" T="0.0853906"/>
      <pos A="0.0853906" C="0.414609" G="0.25" T="0.25"/>
      <pos A="0.332304" C="0.414609" G="0.0853906" T="0.167696"/>
      <pos A="0.332304" C="0.414609" G="0.0853906" T="0.167696"/>
      <pos A="0.167696" C="0.579218" G="0.0853906" T="0.167696"/>
      <pos A="0.579218" C="0.00308642" G="0.25" T="0.167696"/>
      <pos A="0.332304" C="0.25" G="0.25" T="0.167696"/>
      <pos A="0.25" C="0.00308642" G="0.743827" T="0.00308642"/>
      <pos A="0.743827" C="0.167696" G="0.0853906" T="0.00308642"/>
      <pos A="0.496914" C="0.0853906" G="0.0853906" T="0.332304"/>
      <pos A="0.25" C="0.167696" G="0.414609" T="0.167696"/>
      <pos A="0.496914" C="0.25" G="0.0853906" T="0.167696"/>
      <pos A="0.0853906" C="0.496914" G="0.0853906" T="0.332304"/>
      <pos A="0.332304" C="0.0853906" G="0.167696" T="0.414609"/>
      <pos A="0.332304" C="0.25" G="0.00308642" T="0.414609"/>
      <pos A="0.332304" C="0.579218" G="0.00308642" T="0.0853906"/>
      <pos A="0.414609" C="0.0853906" G="0.25" T="0.25"/>
      <pos A="0.661523" C="0.00308642" G="0.167696" T="0.167696"/>
      <pos A="0.25" C="0.0853906" G="0.496914" T="0.167696"/>
      <pos A="0.332304" C="0.167696" G="0.25" T="0.25"/>
      <pos A="0.167696" C="0.0853906" G="0.25" T="0.496914"/>
      <pos A="0.332304" C="0.414609" G="0.25" T="0.00308642"/>
      <pos A="0.496914" C="0.25" G="0.0853906" T="0.167696"/>
      <pos A="0.332304" C="0.25" G="0.332304" T="0.0853906"/>
      <pos A="0.167696" C="0.579218" G="0.0853906" T="0.167696"/>
      <pos A="0.496914" C="0.332304" G="0.167696" T="0.00308642"/>
      <pos A="0.0853906" C="0.0853906" G="0.414609" T="0.414609"/>
      <pos A="0.00308642" C="0.496914" G="0.332304" T="0.167696"/>
      <pos A="0.579218" C="0.167696" G="0.167696" T="0.0853906"/>
    </motif>
    <motif db="0" id="M66" alt="O66" length="40" nsites="8" evalue="1.3e-003">
      <pos A="0.00308642" C="0.79321" G="0.00308642" T="0.200617"/>
      <pos A="0.398148" C="0.00308642" G="0.398148" T="0.200617"/>
      <pos A="0.200617" C="0.200617" G="0.398148" T="0.200617"/>
      <pos A="0.00308642" C="0.595679" G="0.00308642" T="0.398148"/>
      <pos A="0.398148" C="0.200617" G="0.00308642" T="0.398148"/>
      <pos A="0.00308642" C="0.595679" G="0.200617" T="0.200617"/>
      <pos A="0.200617" C="0.00308642" G="0.595679" T="0.200617"/>
      <pos A="0.398148" C="0.00308642" G="0.00308642" T="0.595679"/>
      <pos A="0.00308642" C="0.398148" G="0.398148" T="0.200617"/>
      <pos A="0.200617" C="0.200617" G="0.398148" T="0.200617"/>
      <pos A="0.200617" C="0.00308642" G="0.200617" T="0.595679"/>
      <pos A="0.595679" C="0.200617" G="0.00308642" T="0.200617"/>
      <pos A="0.200617" C="0.595679" G="0.200617" T="0.00308642"/>
      <pos A="0.200617" C="0.595679" G="0.00308642" T="0.200617"/>
      <pos A="0.200617" C="0.398148" G="0.00308642" T="0.398148"/>
      <pos A="0.200617" C="0.00308642" G="0.398148" T="0.398148"/>
      <pos A="0.200617" C="0.79321" G="0.00308642" T="0.00308642"/>
      <pos A="0.00308642" C="0.00308642" G="0.79321" T="0.200617"/>
      <pos A="0.200617" C="0.79321" G="0.00308642" T="0.00308642"/>
      <pos A="0.595679" C="0.200617" G="0.00308642" T="0.200617"/>
      <pos A="0.00308642" C="0.398148" G="0.200617" T="0.398148"/>
      <pos A="0.00308642" C="0.398148" G="0.200617" T="0.398148"/>
      <pos A="0.00308642" C="0.79321" G="0.200617" T="0.00308642"/>
      <pos A="0.00308642" C="0.200617" G="0.00308642" T="0.79321"/>
      <pos A="0.200617" C="0.200617" G="0.595679" T="0.00308642"/>
      <pos A="0.398148" C="0.200617" G="0.200617" T="0.200617"/>
      <pos A="0.595679" C="0.200617" G="0.200617" T="0.00308642"/>
      <pos A="0.595679" C="0.398148" G="0.00308642" T="0.00308642"/>
      <pos A="0.00308642" C="0.398148" G="0.398148" T="0.200617"/>
      <pos A="0.398148" C="0.398148" G="0.00308642" T="0.200617"/>
      <pos A="0.200617" C="0.00308642" G="0.595679" T="0.200617"/>
      <pos A="0.200617" C="0.398148" G="0.398148" T="0.00308642"/>
      <pos A="0.200617" C="0.200617" G="0.00308642" T="0.595679"/>
      <pos A="0.200617" C="0.398148" G="0.200617" T="0.200617"/>
      <pos A="0.200617" C="0.200617" G="0.00308642" T="0.595679"/>
      <pos A="0.200617" C="0.398148" G="0.00308642" T="0.398148"/>
      <pos A="0.200617" C="0.200617" G="0.00308642" T="0.595679"/>
      <pos A="0.00308642" C="0.595679" G="0.200617" T="0.200617"/>
      <pos A="0.595679" C="0.00308642" G="0.398148" T="0.00308642"/>
      <pos A="0.00308642" C="0.595679" G="0.200617" T="0.200617"/>
    </motif>
    <motif db="0" id="M67" alt="O67" length="40" nsites="8" evalue="1.3e-003">
      <pos A="0.113548" C="0.321475" G="0.262996" T="0.301982"/>
      <pos A="0.33447" C="0.379955" G="0.19152" T="0.0940543"/>
      <pos A="0.353963" C="0.243502" G="0.198018" T="0.204516"/>
      <pos A="0.30848" C="0.126543" G="0.25" T="0.314977"/>
      <pos A="0.256498" C="0.217511" G="0.405946" T="0.120045"/>
      <pos A="0.33447" C="0.159032" G="0.224009" T="0.282489"/>
      <pos A="0.314977" C="0.152534" G="0.198018" T="0.33447"/>
      <pos A="0.327972" C="0.159032" G="0.224009" T="0.288987"/>
      <pos A="0.178525" C="0.230507" G="0.39295" T="0.198018"/>
      <pos A="0.185023" C="0.412443" G="0.211013" T="0.19152"/>
      <pos A="0.347466" C="0.243502" G="0.16553" T="0.243502"/>
      <pos A="0.133041" C="0.262996" G="0.405946" T="0.198018"/>
      <pos A="0.30848" C="0.152534" G="0.256498" T="0.282489"/>
      <pos A="0.224009" C="0.230507" G="0.256498" T="0.288987"/>
      <pos A="0.373457" C="0.224009" G="0.126543" T="0.275991"/>
      <pos A="0.204516" C="0.25" G="0.120045" T="0.425439"/>
      <pos A="0.0940543" C="0.30848" G="0.211013" T="0.386452"/>
      <pos A="0.204516" C="0.288987" G="0.217511" T="0.288987"/>
      <pos A="0.211013" C="0.224009" G="0.230507" T="0.33447"/>
      <pos A="0.39295" C="0.217511" G="0.198018" T="0.19152"/>
      <pos A="0.379955" C="0.172028" G="0.262996" T="0.185023"/>
      <pos A="0.256498" C="0.295484" G="0.269493" T="0.178525"/>
      <pos A="0.204516" C="0.353963" G="0.211013" T="0.230507"/>
      <pos A="0.347466" C="0.269493" G="0.211013" T="0.172028"/>
      <pos A="0.373457" C="0.295484" G="0.126543" T="0.204516"/>
      <pos A="0.360461" C="0.10705" G="0.172028" T="0.360461"/>
      <pos A="0.237004" C="0.204516" G="0.211013" T="0.347466"/>
      <pos A="0.256498" C="0.314977" G="0.301982" T="0.126543"/>
      <pos A="0.0875565" C="0.373457" G="0.340968" T="0.198018"/>
      <pos A="0.464425" C="0.152534" G="0.178525" T="0.204516"/>
      <pos A="0.100552" C="0.211013" G="0.295484" T="0.39295"/>
      <pos A="0.275991" C="0.327972" G="0.237004" T="0.159032"/>
      <pos A="0.25" C="0.269493" G="0.139539" T="0.340968"/>
      <pos A="0.412443" C="0.0875565" G="0.269493" T="0.230507"/>
      <pos A="0.146037" C="0.314977" G="0.217511" T="0.321475"/>
      <pos A="0.224009" C="0.224009" G="0.230507" T="0.321475"/>
      <pos A="0.366959" C="0.211013" G="0.185023" T="0.237004"/>
      <pos A="0.269493" C="0.237004" G="0.295484" T="0.198018"/>
      <pos A="0.237004" C="0.25" G="0.25" T="0.262996"/>
      <pos A="0.39295" C="0.25" G="0.159032" T="0.198018"/>
    </motif>
    <motif db="0" id="M68" alt="O68" length="40" nsites="8" evalue="1.3e-003">
      <pos A="0.332304" C="0.332304" G="0.332304" T="0.00308642"/>
      <pos A="0.00308642" C="0.661523" G="0.00308642" T="0.332304"/>
      <pos A="0.332304" C="0.00308642" G="0.661523" T="0.00308642"/>
      <pos A="0.332304" C="0.00308642" G="0.661523" T="0.00308642"/>
      <pos A="0.00308642" C="0.661523" G="0.332304" T="0.00308642"/>
      <pos A="0.332304" C="0.332304" G="0.00308642" T="0.332304"/>
      <pos A="0.00308642" C="0.332304" G="0.661523" T="0.00308642"/>
      <pos A="0.332304" C="0.332304" G="0.00308642" T="0.332304"/>
      <pos A="0.00308642" C="0.661523" G="0.332304" T="0.00308642"/>
      <pos A="0.00308642" C="0.661523" G="0.332304" T="0.00308642"/>
      <pos A="0.661523" C="0.00308642" G="0.332304" T="0.00308642"/>
      <pos A="0.661523" C="0.332304" G="0.00308642" T="0.00308642"/>
      <pos A="0.00308642" C="0.661523" G="0.00308642" T="0.332304"/>
      <pos A="0.332304" C="0.00308642" G="0.332304" T="0.332304"/>
      <pos A="0.00308642" C="0.332304" G="0.332304" T="0.332304"/>
      <pos A="0.00308642" C="0.332304" G="0.00308642" T="0.661523"/>
      <pos A="0.00308642" C="0.332304" G="0.332304" T="0.332304"/>
      <pos A="0.00308642" C="0.990741" G="0.00308642" T="0.00308642"/>
      <pos A="0.00308642" C="0.990741" G="0.00308642" T="0.00308642"/>
      <pos A="0.332304" C="0.661523" G="0.00308642" T="0.00308642"/>
      <pos A="0.332304" C="0.332304" G="0.00308642" T="0.332304"/>
      <pos A="0.661523" C="0.332304" G="0.00308642" T="0.00308642"/>
      <pos A="0.332304" C="0.332304" G="0.332304" T="0.00308642"/>
      <pos A="0.661523" C="0.00308642" G="0.332304" T="0.00308642"/>
      <pos A="0.00308642" C="0.332304" G="0.661523" T="0.00308642"/>
      <pos A="0.00308642" C="0.661523" G="0.00308642" T="0.332304"/>
      <pos A="0.00308642" C="0.332304" G="0.00308642" T="0.661523"/>
      <pos A="0.332304" C="0.332304" G="0.00308642" T="0.332304"/>
      <pos A="0.332304" C="0.661523" G="0.00308642" T="0.00308642"/>
      <pos A="0.332304" C="0.332304" G="0.00308642" T="0.332304"/>
      <pos A="0.00308642" C="0.661523" G="0.00308642" T="0.332304"/>
      <pos A="0.00308642" C="0.990741" G="0.00308642" T="0.00308642"/>
      <pos A="0.00308642" C="0.00308642" G="0.00308642" T="0.990741"/>
      <pos A="0.00308642" C="0.661523" G="0.00308642" T="0.332304"/>
      <pos A="0.332304" C="0.661523" G="0.00308642" T="0.00308642"/>
      <pos A="0.332304" C="0.332304" G="0.332304" T="0.00308642"/>
      <pos A="0.00308642" C="0.332304" G="0.332304" T="0.332304"/>
      <pos A="0.661523" C="0.332304" G="0.00308642" T="0.00308642"/>
      <pos A="0.661523" C="0.00308642" G="0.332304" T="0.00308642"/>
      <pos A="0.00308642" C="0.661523" G="0.332304" T="0.00308642"/>
    </motif>
    <motif db="0" id="M69" alt="O69" length="40" nsites="8" evalue="1.3e-003">
      <pos A="0.432502" C="0.217794" G="0.0889699" T="0.260736"/>
      <pos A="0.561325" C="0.0460277" G="0.0460277" T="0.346618"/>
      <pos A="0.518384" C="0.0889699" G="0.303677" T="0.0889699"/>
      <pos A="0.131911" C="0.260736" G="0.303677" T="0.303677"/>
      <pos A="0.0889699" C="0.0460277" G="0.217794" T="0.647209"/>
      <pos A="0.131911" C="0.0460277" G="0.69015" T="0.131911"/>
      <pos A="0.0889699" C="0.0460277" G="0.475443" T="0.38956"/>
      <pos A="0.647209" C="0.00308642" G="0.217794" T="0.131911"/>
      <pos A="0.174852" C="0.131911" G="0.38956" T="0.303677"/>
      <pos A="0.303677" C="0.174852" G="0.217794" T="0.303677"/>
      <pos A="0.0460277" C="0.217794" G="0.475443" T="0.260736"/>
      <pos A="0.303677" C="0.217794" G="0.0889699" T="0.38956"/>
      <pos A="0.346618" C="0.346618" G="0.174852" T="0.131911"/>
      <pos A="0.432502" C="0.303677" G="0.131911" T="0.131911"/>
      <pos A="0.260736" C="0.174852" G="0.174852" T="0.38956"/>
      <pos A="0.38956" C="0.131911" G="0.174852" T="0.303677"/>
      <pos A="0.260736" C="0.0889699" G="0.38956" T="0.260736"/>
      <pos A="0.475443" C="0.174852" G="0.131911" T="0.217794"/>
      <pos A="0.432502" C="0.260736" G="0.131911" T="0.174852"/>
      <pos A="0.303677" C="0.131911" G="0.346618" T="0.217794"/>
      <pos A="0.260736" C="0.217794" G="0.217794" T="0.303677"/>
      <pos A="0.38956" C="0.260736" G="0.131911" T="0.217794"/>
      <pos A="0.174852" C="0.217794" G="0.38956" T="0.217794"/>
      <pos A="0.346618" C="0.0889699" G="0.303677" T="0.260736"/>
      <pos A="0.0460277" C="0.260736" G="0.217794" T="0.475443"/>
      <pos A="0.174852" C="0.174852" G="0.217794" T="0.432502"/>
      <pos A="0.346618" C="0.131911" G="0.303677" T="0.217794"/>
      <pos A="0.38956" C="0.260736" G="0.303677" T="0.0460277"/>
      <pos A="0.217794" C="0.303677" G="0.174852" T="0.303677"/>
      <pos A="0.0889699" C="0.174852" G="0.174852" T="0.561325"/>
      <pos A="0.00308642" C="0.174852" G="0.346618" T="0.475443"/>
      <pos A="0.131911" C="0.131911" G="0.174852" T="0.561325"/>
      <pos A="0.174852" C="0.38956" G="0.217794" T="0.217794"/>
      <pos A="0.432502" C="0.260736" G="0.00308642" T="0.303677"/>
      <pos A="0.0889699" C="0.346618" G="0.303677" T="0.260736"/>
      <pos A="0.38956" C="0.260736" G="0.0460277" T="0.303677"/>
      <pos A="0.38956" C="0.0460277" G="0.518384" T="0.0460277"/>
      <pos A="0.346618" C="0.217794" G="0.346618" T="0.0889699"/>
      <pos A="0.604268" C="0.131911" G="0.0889699" T="0.174852"/>
      <pos A="0.475443" C="0.0460277" G="0.260736" T="0.217794"/>
    </motif>
    <motif db="0" id="M7" alt="O7" length="40" nsites="8" evalue="1.3e-003">
      <pos A="0.990741" C="0.00308642" G="0.00308642" T="0.00308642"/>
      <pos A="0.00308642" C="0.990741" G="0.00308642" T="0.00308642"/>
      <pos A="0.00308642" C="0.990741" G="0.00308642" T="0.00308642"/>
      <pos A="0.00308642" C="0.00308642" G="0.00308642" T="0.990741"/>
      <pos A="0.00308642" C="0.990741" G="0.00308642" T="0.00308642"/>
      <pos A="0.990741" C="0.00308642" G="0.00308642" T="0.00308642"/>
      <pos A="0.990741" C="0.00308642" G="0.00308642" T="0.00308642"/>
      <pos A="0.990741" C="0.00308642" G="0.00308642" T="0.00308642"/>
      <pos A="0.00308642" C="0.00308642" G="0.00308642" T="0.990741"/>
      <pos A="0.00308642" C="0.00308642" G="0.00308642" T="0.990741"/>
      <pos A="0.00308642" C="0.00308642" G="0.990741" T="0.00308642"/>
      <pos A="0.990741" C="0.00308642" G="0.00308642" T="0.00308642"/>
      <pos A="0.00308642" C="0.00308642" G="0.990741" T="0.00308642"/>
      <pos A="0.990741" C="0.00308642" G="0.00308642" T="0.00308642"/>
      <pos A="0.00308642" C="0.990741" G="0.00308642" T="0.00308642"/>
      <pos A="0.990741" C="0.00308642" G="0.00308642" T="0.00308642"/>
      <pos A="0.00308642" C="0.990741" G="0.00308642" T="0.00308642"/>
      <pos A="0.990741" C="0.00308642" G="0.00308642" T="0.00308642"/>
      <pos A="0.990741" C="0.00308642" G="0.00308642" T="0.00308642"/>
      <pos A="0.990741" C="0.00308642" G="0.00308642" T="0.00308642"/>
      <pos A="0.00308642" C="0.990741" G="0.00308642" T="0.00308642"/>
      <pos A="0.00308642" C="0.00308642" G="0.00308642" T="0.990741"/>
      <pos A="0.990741" C="0.00308642" G="0.00308642" T="0.00308642"/>
      <pos A="0.990741" C="0.00308642" G="0.00308642" T="0.00308642"/>
      <pos A="0.00308642" C="0.00308642" G="0.00308642" T="0.990741"/>
      <pos A="0.00308642" C="0.00308642" G="0.00308642" T="0.990741"/>
      <pos A="0.00308642" C="0.00308642" G="0.990741" T="0.00308642"/>
      <pos A="0.00308642" C="0.00308642" G="0.00308642" T="0.990741"/>
      <pos A="0.00308642" C="0.00308642" G="0.990741" T="0.00308642"/>
      <pos A="0.00308642" C="0.00308642" G="0.00308642" T="0.990741"/>
      <pos A="0.00308642" C="0.00308642" G="0.00308642" T="0.990741"/>
      <pos A="0.00308642" C="0.00308642" G="0.990741" T="0.00308642"/>
      <pos A="0.990741" C="0.00308642" G="0.00308642" T="0.00308642"/>
      <pos A="0.00308642" C="0.990741" G="0.00308642" T="0.00308642"/>
      <pos A="0.990741" C="0.00308642" G="0.00308642" T="0.00308642"/>
      <pos A="0.00308642" C="0.00308642" G="0.990741" T="0.00308642"/>
      <pos A="0.990741" C="0.00308642" G="0.00308642" T="0.00308642"/>
      <pos A="0.00308642" C="0.00308642" G="0.00308642" T="0.990741"/>
      <pos A="0.00308642" C="0.00308642" G="0.00308642" T="0.990741"/>
      <pos A="0.00308642" C="0.990741" G="0.00308642" T="0.00308642"/>
    </motif>
    <motif db="0" id="M70" alt="O70" length="40" nsites="8" evalue="1.3e-003">
      <pos A="0.567461" C="0.14418" G="0.14418" T="0.14418"/>
      <pos A="0.567461" C="0.00308642" G="0.426366" T="0.00308642"/>
      <pos A="0.14418" C="0.567461" G="0.285273" T="0.00308642"/>
      <pos A="0.285273" C="0.426366" G="0.00308642" T="0.285273"/>
      <pos A="0.00308642" C="0.00308642" G="0.14418" T="0.849647"/>
      <pos A="0.14418" C="0.14418" G="0.426366" T="0.285273"/>
      <pos A="0.708554" C="0.14418" G="0.14418" T="0.00308642"/>
      <pos A="0.567461" C="0.285273" G="0.14418" T="0.00308642"/>
      <pos A="0.426366" C="0.426366" G="0.00308642" T="0.14418"/>
      <pos A="0.00308642" C="0.567461" G="0.00308642" T="0.426366"/>
      <pos A="0.14418" C="0.00308642" G="0.14418" T="0.708554"/>
      <pos A="0.14418" C="0.00308642" G="0.567461" T="0.285273"/>
      <pos A="0.285273" C="0.00308642" G="0.426366" T="0.285273"/>
      <pos A="0.14418" C="0.00308642" G="0.426366" T="0.426366"/>
      <pos A="0.567461" C="0.14418" G="0.00308642" T="0.285273"/>
      <pos A="0.285273" C="0.426366" G="0.285273" T="0.00308642"/>
      <pos A="0.426366" C="0.285273" G="0.14418" T="0.14418"/>
      <pos A="0.426366" C="0.285273" G="0.00308642" T="0.285273"/>
      <pos A="0.426366" C="0.00308642" G="0.567461" T="0.00308642"/>
      <pos A="0.285273" C="0.285273" G="0.285273" T="0.14418"/>
      <pos A="0.567461" C="0.14418" G="0.285273" T="0.00308642"/>
      <pos A="0.00308642" C="0.567461" G="0.14418" T="0.285273"/>
      <pos A="0.285273" C="0.14418" G="0.14418" T="0.426366"/>
      <pos A="0.426366" C="0.00308642" G="0.14418" T="0.426366"/>
      <pos A="0.567461" C="0.285273" G="0.00308642" T="0.14418"/>
      <pos A="0.285273" C="0.14418" G="0.285273" T="0.285273"/>
      <pos A="0.14418" C="0.426366" G="0.14418" T="0.285273"/>
      <pos A="0.567461" C="0.00308642" G="0.14418" T="0.285273"/>
      <pos A="0.14418" C="0.14418" G="0.426366" T="0.285273"/>
      <pos A="0.285273" C="0.00308642" G="0.426366" T="0.285273"/>
      <pos A="0.14418" C="0.285273" G="0.426366" T="0.14418"/>
      <pos A="0.567461" C="0.285273" G="0.00308642" T="0.14418"/>
      <pos A="0.14418" C="0.14418" G="0.708554" T="0.00308642"/>
      <pos A="0.567461" C="0.285273" G="0.14418" T="0.00308642"/>
      <pos A="0.285273" C="0.426366" G="0.285273" T="0.00308642"/>
      <pos A="0.285273" C="0.00308642" G="0.567461" T="0.14418"/>
      <pos A="0.285273" C="0.00308642" G="0.426366" T="0.285273"/>
      <pos A="0.285273" C="0.426366" G="0.285273" T="0.00308642"/>
      <pos A="0.426366" C="0.14418" G="0.14418" T="0.285273"/>
      <pos A="0.14418" C="0.14418" G="0.14418" T="0.567461"/>
    </motif>
    <motif db="0" id="M71" alt="O71" length="40" nsites="8" evalue="1.3e-003">
      <pos A="0.198018" C="0.237004" G="0.360461" T="0.204516"/>
      <pos A="0.340968" C="0.25" G="0.30848" T="0.100552"/>
      <pos A="0.405946" C="0.0940543" G="0.204516" T="0.295484"/>
      <pos A="0.295484" C="0.243502" G="0.152534" T="0.30848"/>
      <pos A="0.139539" C="0.405946" G="0.237004" T="0.217511"/>
      <pos A="0.185023" C="0.438434" G="0.139539" T="0.237004"/>
      <pos A="0.288987" C="0.16553" G="0.269493" T="0.275991"/>
      <pos A="0.198018" C="0.321475" G="0.198018" T="0.282489"/>
      <pos A="0.373457" C="0.172028" G="0.269493" T="0.185023"/>
      <pos A="0.113548" C="0.0615664" G="0.418941" T="0.405946"/>
      <pos A="0.269493" C="0.256498" G="0.301982" T="0.172028"/>
      <pos A="0.230507" C="0.230507" G="0.16553" T="0.373457"/>
      <pos A="0.33447" C="0.211013" G="0.159032" T="0.295484"/>
      <pos A="0.347466" C="0.178525" G="0.25" T="0.224009"/>
      <pos A="0.25" C="0.33447" G="0.159032" T="0.256498"/>
      <pos A="0.39295" C="0.275991" G="0.139539" T="0.19152"/>
      <pos A="0.347466" C="0.185023" G="0.327972" T="0.139539"/>
      <pos A="0.25" C="0.172028" G="0.366959" T="0.211013"/>
      <pos A="0.33447" C="0.230507" G="0.185023" T="0.25"/>
      <pos A="0.243502" C="0.295484" G="0.178525" T="0.282489"/>
      <pos A="0.256498" C="0.178525" G="0.256498" T="0.30848"/>
      <pos A="0.185023" C="0.178525" G="0.230507" T="0.405946"/>
      <pos A="0.282489" C="0.301982" G="0.19152" T="0.224009"/>
      <pos A="0.360461" C="0.172028" G="0.146037" T="0.321475"/>
      <pos A="0.256498" C="0.198018" G="0.217511" T="0.327972"/>
      <pos A="0.198018" C="0.159032" G="0.230507" T="0.412443"/>
      <pos A="0.133041" C="0.185023" G="0.347466" T="0.33447"/>
      <pos A="0.288987" C="0.301982" G="0.178525" T="0.230507"/>
      <pos A="0.25" C="0.30848" G="0.19152" T="0.25"/>
      <pos A="0.496914" C="0.172028" G="0.16553" T="0.16553"/>
      <pos A="0.288987" C="0.139539" G="0.314977" T="0.256498"/>
      <pos A="0.172028" C="0.360461" G="0.237004" T="0.230507"/>
      <pos A="0.243502" C="0.457927" G="0.159032" T="0.139539"/>
      <pos A="0.217511" C="0.405946" G="0.185023" T="0.19152"/>
      <pos A="0.217511" C="0.126543" G="0.282489" T="0.373457"/>
      <pos A="0.269493" C="0.399448" G="0.224009" T="0.10705"/>
      <pos A="0.321475" C="0.275991" G="0.230507" T="0.172028"/>
      <pos A="0.275991" C="0.0550686" G="0.360461" T="0.30848"/>
      <pos A="0.399448" C="0.25" G="0.230507" T="0.120045"/>
      <pos A="0.301982" C="0.230507" G="0.178525" T="0.288987"/>
    </motif>
    <motif db="0" id="M72" alt="O72" length="40" nsites="8" evalue="1.3e-003">
      <pos A="0.113548" C="0.314977" G="0.470922" T="0.100552"/>
      <pos A="0.275991" C="0.269493" G="0.159032" T="0.295484"/>
      <pos A="0.152534" C="0.25" G="0.217511" T="0.379955"/>
      <pos A="0.146037" C="0.211013" G="0.172028" T="0.470922"/>
      <pos A="0.262996" C="0.217511" G="0.256498" T="0.262996"/>
      <pos A="0.373457" C="0.262996" G="0.185023" T="0.178525"/>
      <pos A="0.39295" C="0.217511" G="0.217511" T="0.172028"/>
      <pos A="0.262996" C="0.295484" G="0.25" T="0.19152"/>
      <pos A="0.30848" C="0.178525" G="0.224009" T="0.288987"/>
      <pos A="0.185023" C="0.159032" G="0.321475" T="0.33447"/>
      <pos A="0.19152" C="0.269493" G="0.25" T="0.288987"/>
      <pos A="0.25" C="0.288987" G="0.19152" T="0.269493"/>
      <pos A="0.360461" C="0.152534" G="0.224009" T="0.262996"/>
      <pos A="0.301982" C="0.204516" G="0.347466" T="0.146037"/>
      <pos A="0.347466" C="0.269493" G="0.295484" T="0.0875565"/>
      <pos A="0.269493" C="0.146037" G="0.146037" T="0.438434"/>
      <pos A="0.30848" C="0.185023" G="0.243502" T="0.262996"/>
      <pos A="0.178525" C="0.224009" G="0.30848" T="0.288987"/>
      <pos A="0.275991" C="0.243502" G="0.198018" T="0.282489"/>
      <pos A="0.301982" C="0.256498" G="0.16553" T="0.275991"/>
      <pos A="0.120045" C="0.438434" G="0.172028" T="0.269493"/>
      <pos A="0.172028" C="0.327972" G="0.185023" T="0.314977"/>
      <pos A="0.19152" C="0.301982" G="0.256498" T="0.25"/>
      <pos A="0.301982" C="0.172028" G="0.224009" T="0.301982"/>
      <pos A="0.224009" C="0.224009" G="0.33447" T="0.217511"/>
      <pos A="0.275991" C="0.360461" G="0.0550686" T="0.30848"/>
      <pos A="0.314977" C="0.10705" G="0.243502" T="0.33447"/>
      <pos A="0.314977" C="0.237004" G="0.159032" T="0.288987"/>
      <pos A="0.275991" C="0.172028" G="0.366959" T="0.185023"/>
      <pos A="0.399448" C="0.198018" G="0.224009" T="0.178525"/>
      <pos A="0.444931" C="0.19152" G="0.230507" T="0.133041"/>
      <pos A="0.204516" C="0.178525" G="0.301982" T="0.314977"/>
      <pos A="0.33447" C="0.25" G="0.211013" T="0.204516"/>
      <pos A="0.399448" C="0.100552" G="0.198018" T="0.301982"/>
      <pos A="0.0875565" C="0.288987" G="0.327972" T="0.295484"/>
      <pos A="0.431937" C="0.30848" G="0.172028" T="0.0875565"/>
      <pos A="0.204516" C="0.275991" G="0.230507" T="0.288987"/>
      <pos A="0.25" C="0.16553" G="0.237004" T="0.347466"/>
      <pos A="0.243502" C="0.256498" G="0.237004" T="0.262996"/>
      <pos A="0.16553" C="0.386452" G="0.217511" T="0.230507"/>
    </motif>
    <motif db="0" id="M73" alt="O73" length="40" nsites="8" evalue="1.3e-003">
      <pos A="0.327972" C="0.217511" G="0.159032" T="0.295484"/>
      <pos A="0.204516" C="0.275991" G="0.185023" T="0.33447"/>
      <pos A="0.321475" C="0.301982" G="0.230507" T="0.146037"/>
      <pos A="0.33447" C="0.282489" G="0.178525" T="0.204516"/>
      <pos A="0.19152" C="0.288987" G="0.256498" T="0.262996"/>
      <pos A="0.295484" C="0.275991" G="0.30848" T="0.120045"/>
      <pos A="0.366959" C="0.0875565" G="0.217511" T="0.327972"/>
      <pos A="0.16553" C="0.224009" G="0.399448" T="0.211013"/>
      <pos A="0.347466" C="0.224009" G="0.198018" T="0.230507"/>
      <pos A="0.256498" C="0.152534" G="0.217511" T="0.373457"/>
      <pos A="0.39295" C="0.159032" G="0.217511" T="0.230507"/>
      <pos A="0.152534" C="0.146037" G="0.457927" T="0.243502"/>
      <pos A="0.211013" C="0.159032" G="0.237004" T="0.39295"/>
      <pos A="0.269493" C="0.327972" G="0.178525" T="0.224009"/>
      <pos A="0.288987" C="0.301982" G="0.224009" T="0.185023"/>
      <pos A="0.457927" C="0.256498" G="0.10705" T="0.178525"/>
      <pos A="0.211013" C="0.204516" G="0.217511" T="0.366959"/>
      <pos A="0.133041" C="0.451429" G="0.126543" T="0.288987"/>
      <pos A="0.211013" C="0.139539" G="0.379955" T="0.269493"/>
      <pos A="0.204516" C="0.30848" G="0.256498" T="0.230507"/>
      <pos A="0.353963" C="0.146037" G="0.133041" T="0.366959"/>
      <pos A="0.431937" C="0.133041" G="0.243502" T="0.19152"/>
      <pos A="0.33447" C="0.288987" G="0.172028" T="0.204516"/>
      <pos A="0.224009" C="0.243502" G="0.224009" T="0.30848"/>
      <pos A="0.30848" C="0.126543" G="0.204516" T="0.360461"/>
      <pos A="0.100552" C="0.347466" G="0.340968" T="0.211013"/>
      <pos A="0.33447" C="0.152534" G="0.301982" T="0.211013"/>
      <pos A="0.327972" C="0.224009" G="0.211013" T="0.237004"/>
      <pos A="0.275991" C="0.243502" G="0.288987" T="0.19152"/>
      <pos A="0.139539" C="0.321475" G="0.198018" T="0.340968"/>
      <pos A="0.360461" C="0.301982" G="0.16553" T="0.172028"/>
      <pos A="0.224009" C="0.204516" G="0.412443" T="0.159032"/>
      <pos A="0.379955" C="0.178525" G="0.198018" T="0.243502"/>
      <pos A="0.256498" C="0.224009" G="0.204516" T="0.314977"/>
      <pos A="0.269493" C="0.360461" G="0.126543" T="0.243502"/>
      <pos A="0.243502" C="0.288987" G="0.100552" T="0.366959"/>
      <pos A="0.30848" C="0.30848" G="0.16553" T="0.217511"/>
      <pos A="0.295484" C="0.139539" G="0.204516" T="0.360461"/>
      <pos A="0.282489" C="0.373457" G="0.19152" T="0.152534"/>
      <pos A="0.418941" C="0.159032" G="0.237004" T="0.185023"/>
    </motif>
    <motif db="0" id="M74" alt="O74" length="40" nsites="8" evalue="1.3e-003">
      <pos A="0.172028" C="0.204516" G="0.39295" T="0.230507"/>
      <pos A="0.19152" C="0.198018" G="0.282489" T="0.327972"/>
      <pos A="0.282489" C="0.146037" G="0.347466" T="0.224009"/>
      <pos A="0.25" C="0.444931" G="0.230507" T="0.074561"/>
      <pos A="0.386452" C="0.256498" G="0.100552" T="0.256498"/>
      <pos A="0.30848" C="0.16553" G="0.204516" T="0.321475"/>
      <pos A="0.16553" C="0.178525" G="0.282489" T="0.373457"/>
      <pos A="0.314977" C="0.282489" G="0.230507" T="0.172028"/>
      <pos A="0.185023" C="0.217511" G="0.243502" T="0.353963"/>
      <pos A="0.288987" C="0.16553" G="0.19152" T="0.353963"/>
      <pos A="0.146037" C="0.288987" G="0.418941" T="0.146037"/>
      <pos A="0.373457" C="0.211013" G="0.19152" T="0.224009"/>
      <pos A="0.16553" C="0.256498" G="0.159032" T="0.418941"/>
      <pos A="0.288987" C="0.30848" G="0.178525" T="0.224009"/>
      <pos A="0.295484" C="0.211013" G="0.262996" T="0.230507"/>
      <pos A="0.295484" C="0.327972" G="0.224009" T="0.152534"/>
      <pos A="0.366959" C="0.152534" G="0.211013" T="0.269493"/>
      <pos A="0.301982" C="0.211013" G="0.237004" T="0.25"/>
      <pos A="0.243502" C="0.185023" G="0.243502" T="0.327972"/>
      <pos A="0.172028" C="0.185023" G="0.399448" T="0.243502"/>
      <pos A="0.204516" C="0.211013" G="0.25" T="0.33447"/>
      <pos A="0.19152" C="0.224009" G="0.347466" T="0.237004"/>
      <pos A="0.237004" C="0.25" G="0.256498" T="0.256498"/>
      <pos A="0.256498" C="0.211013" G="0.217511" T="0.314977"/>
      <pos A="0.386452" C="0.159032" G="0.198018" T="0.256498"/>
      <pos A="0.360461" C="0.30848" G="0.120045" T="0.211013"/>
      <pos A="0.224009" C="0.366959" G="0.152534" T="0.256498"/>
      <pos A="0.275991" C="0.314977" G="0.172028" T="0.237004"/>
      <pos A="0.405946" C="0.301982" G="0.0875565" T="0.204516"/>
      <pos A="0.470922" C="0.146037" G="0.16553" T="0.217511"/>
      <pos A="0.178525" C="0.243502" G="0.386452" T="0.19152"/>
      <pos A="0.126543" C="0.295484" G="0.282489" T="0.295484"/>
      <pos A="0.178525" C="0.16553" G="0.25" T="0.405946"/>
      <pos A="0.204516" C="0.360461" G="0.198018" T="0.237004"/>
      <pos A="0.405946" C="0.301982" G="0.126543" T="0.16553"/>
      <pos A="0.282489" C="0.0875565" G="0.373457" T="0.256498"/>
      <pos A="0.211013" C="0.198018" G="0.321475" T="0.269493"/>
      <pos A="0.224009" C="0.25" G="0.172028" T="0.353963"/>
      <pos A="0.386452" C="0.10705" G="0.256498" T="0.25"/>
      <pos A="0.159032" C="0.217511" G="0.262996" T="0.360461"/>
    </motif>
    <motif db="0" id="M75" alt="O75" length="40" nsites="8" evalue="1.3e-003">
      <pos A="0.282489" C="0.185023" G="0.288987" T="0.243502"/>
      <pos A="0.418941" C="0.19152" G="0.172028" T="0.217511"/>
      <pos A="0.282489" C="0.159032" G="0.30848" T="0.25"/>
      <pos A="0.237004" C="0.314977" G="0.113548" T="0.33447"/>
      <pos A="0.327972" C="0.25" G="0.204516" T="0.217511"/>
      <pos A="0.198018" C="0.282489" G="0.366959" T="0.152534"/>
      <pos A="0.360461" C="0.133041" G="0.159032" T="0.347466"/>
      <pos A="0.347466" C="0.256498" G="0.282489" T="0.113548"/>
      <pos A="0.198018" C="0.113548" G="0.353963" T="0.33447"/>
      <pos A="0.198018" C="0.198018" G="0.204516" T="0.399448"/>
      <pos A="0.100552" C="0.243502" G="0.301982" T="0.353963"/>
      <pos A="0.295484" C="0.30848" G="0.198018" T="0.198018"/>
      <pos A="0.373457" C="0.230507" G="0.19152" T="0.204516"/>
      <pos A="0.353963" C="0.113548" G="0.30848" T="0.224009"/>
      <pos A="0.243502" C="0.425439" G="0.19152" T="0.139539"/>
      <pos A="0.120045" C="0.211013" G="0.321475" T="0.347466"/>
      <pos A="0.275991" C="0.39295" G="0.172028" T="0.159032"/>
      <pos A="0.30848" C="0.230507" G="0.120045" T="0.340968"/>
      <pos A="0.120045" C="0.19152" G="0.366959" T="0.321475"/>
      <pos A="0.25" C="0.288987" G="0.243502" T="0.217511"/>
      <pos A="0.347466" C="0.275991" G="0.237004" T="0.139539"/>
      <pos A="0.275991" C="0.288987" G="0.217511" T="0.217511"/>
      <pos A="0.152534" C="0.159032" G="0.243502" T="0.444931"/>
      <pos A="0.269493" C="0.172028" G="0.314977" T="0.243502"/>
      <pos A="0.301982" C="0.33447" G="0.152534" T="0.211013"/>
      <pos A="0.503411" C="0.126543" G="0.0940543" T="0.275991"/>
      <pos A="0.230507" C="0.139539" G="0.418941" T="0.211013"/>
      <pos A="0.418941" C="0.217511" G="0.133041" T="0.230507"/>
      <pos A="0.139539" C="0.230507" G="0.217511" T="0.412443"/>
      <pos A="0.237004" C="0.230507" G="0.217511" T="0.314977"/>
      <pos A="0.204516" C="0.386452" G="0.256498" T="0.152534"/>
      <pos A="0.295484" C="0.262996" G="0.185023" T="0.256498"/>
      <pos A="0.133041" C="0.288987" G="0.204516" T="0.373457"/>
      <pos A="0.282489" C="0.327972" G="0.146037" T="0.243502"/>
      <pos A="0.126543" C="0.288987" G="0.217511" T="0.366959"/>
      <pos A="0.288987" C="0.204516" G="0.288987" T="0.217511"/>
      <pos A="0.275991" C="0.269493" G="0.275991" T="0.178525"/>
      <pos A="0.33447" C="0.237004" G="0.237004" T="0.19152"/>
      <pos A="0.327972" C="0.172028" G="0.321475" T="0.178525"/>
      <pos A="0.39295" C="0.185023" G="0.120045" T="0.301982"/>
    </motif>
    <motif db="0" id="M77" alt="O77" length="40" nsites="8" evalue="1.3e-003">
      <pos A="0.00308642" C="0.496914" G="0.496914" T="0.00308642"/>
      <pos A="0.496914" C="0.00308642" G="0.00308642" T="0.496914"/>
      <pos A="0.00308642" C="0.00308642" G="0.496914" T="0.496914"/>
      <pos A="0.496914" C="0.00308642" G="0.496914" T="0.00308642"/>
      <pos A="0.00308642" C="0.496914" G="0.00308642" T="0.496914"/>
      <pos A="0.496914" C="0.496914" G="0.00308642" T="0.00308642"/>
      <pos A="0.990741" C="0.00308642" G="0.00308642" T="0.00308642"/>
      <pos A="0.496914" C="0.00308642" G="0.00308642" T="0.496914"/>
      <pos A="0.00308642" C="0.00308642" G="0.496914" T="0.496914"/>
      <pos A="0.00308642" C="0.00308642" G="0.990741" T="0.00308642"/>
      <pos A="0.00308642" C="0.496914" G="0.00308642" T="0.496914"/>
      <pos A="0.496914" C="0.00308642" G="0.496914" T="0.00308642"/>
      <pos A="0.496914" C="0.496914" G="0.00308642" T="0.00308642"/>
      <pos A="0.00308642" C="0.00308642" G="0.00308642" T="0.990741"/>
      <pos A="0.990741" C="0.00308642" G="0.00308642" T="0.00308642"/>
      <pos A="0.496914" C="0.496914" G="0.00308642" T="0.00308642"/>
      <pos A="0.990741" C="0.00308642" G="0.00308642" T="0.00308642"/>
      <pos A="0.00308642" C="0.00308642" G="0.990741" T="0.00308642"/>
      <pos A="0.00308642" C="0.990741" G="0.00308642" T="0.00308642"/>
      <pos A="0.00308642" C="0.496914" G="0.00308642" T="0.496914"/>
      <pos A="0.00308642" C="0.00308642" G="0.496914" T="0.496914"/>
      <pos A="0.00308642" C="0.00308642" G="0.990741" T="0.00308642"/>
      <pos A="0.00308642" C="0.00308642" G="0.990741" T="0.00308642"/>
      <pos A="0.00308642" C="0.496914" G="0.496914" T="0.00308642"/>
      <pos A="0.00308642" C="0.496914" G="0.00308642" T="0.496914"/>
      <pos A="0.496914" C="0.00308642" G="0.496914" T="0.00308642"/>
      <pos A="0.496914" C="0.496914" G="0.00308642" T="0.00308642"/>
      <pos A="0.00308642" C="0.496914" G="0.00308642" T="0.496914"/>
      <pos A="0.496914" C="0.00308642" G="0.00308642" T="0.496914"/>
      <pos A="0.496914" C="0.496914" G="0.00308642" T="0.00308642"/>
      <pos A="0.00308642" C="0.00308642" G="0.496914" T="0.496914"/>
      <pos A="0.496914" C="0.00308642" G="0.00308642" T="0.496914"/>
      <pos A="0.00308642" C="0.00308642" G="0.990741" T="0.00308642"/>
      <pos A="0.00308642" C="0.496914" G="0.00308642" T="0.496914"/>
      <pos A="0.00308642" C="0.00308642" G="0.496914" T="0.496914"/>
      <pos A="0.496914" C="0.496914" G="0.00308642" T="0.00308642"/>
      <pos A="0.496914" C="0.496914" G="0.00308642" T="0.00308642"/>
      <pos A="0.990741" C="0.00308642" G="0.00308642" T="0.00308642"/>
      <pos A="0.00308642" C="0.496914" G="0.00308642" T="0.496914"/>
      <pos A="0.496914" C="0.00308642" G="0.00308642" T="0.496914"/>
    </motif>
    <motif db="0" id="M8" alt="O8" length="40" nsites="8" evalue="1.3e-003">
      <pos A="0.33447" C="0.230507" G="0.152534" T="0.282489"/>
      <pos A="0.39295" C="0.230507" G="0.217511" T="0.159032"/>
      <pos A="0.321475" C="0.10705" G="0.353963" T="0.217511"/>
      <pos A="0.30848" C="0.243502" G="0.172028" T="0.275991"/>
      <pos A="0.224009" C="0.159032" G="0.412443" T="0.204516"/>
      <pos A="0.237004" C="0.321475" G="0.243502" T="0.198018"/>
      <pos A="0.262996" C="0.366959" G="0.224009" T="0.146037"/>
      <pos A="0.30848" C="0.159032" G="0.19152" T="0.340968"/>
      <pos A="0.288987" C="0.262996" G="0.172028" T="0.275991"/>
      <pos A="0.185023" C="0.237004" G="0.275991" T="0.301982"/>
      <pos A="0.126543" C="0.19152" G="0.275991" T="0.405946"/>
      <pos A="0.224009" C="0.152534" G="0.146037" T="0.47742"/>
      <pos A="0.327972" C="0.288987" G="0.269493" T="0.113548"/>
      <pos A="0.198018" C="0.30848" G="0.295484" T="0.198018"/>
      <pos A="0.301982" C="0.301982" G="0.211013" T="0.185023"/>
      <pos A="0.33447" C="0.269493" G="0.275991" T="0.120045"/>
      <pos A="0.19152" C="0.230507" G="0.139539" T="0.438434"/>
      <pos A="0.444931" C="0.224009" G="0.152534" T="0.178525"/>
      <pos A="0.230507" C="0.19152" G="0.373457" T="0.204516"/>
      <pos A="0.224009" C="0.269493" G="0.282489" T="0.224009"/>
      <pos A="0.230507" C="0.262996" G="0.172028" T="0.33447"/>
      <pos A="0.425439" C="0.113548" G="0.126543" T="0.33447"/>
      <pos A="0.185023" C="0.373457" G="0.230507" T="0.211013"/>
      <pos A="0.295484" C="0.204516" G="0.237004" T="0.262996"/>
      <pos A="0.211013" C="0.211013" G="0.301982" T="0.275991"/>
      <pos A="0.288987" C="0.262996" G="0.282489" T="0.16553"/>
      <pos A="0.327972" C="0.198018" G="0.126543" T="0.347466"/>
      <pos A="0.275991" C="0.217511" G="0.288987" T="0.217511"/>
      <pos A="0.159032" C="0.146037" G="0.256498" T="0.438434"/>
      <pos A="0.178525" C="0.295484" G="0.314977" T="0.211013"/>
      <pos A="0.353963" C="0.340968" G="0.204516" T="0.100552"/>
      <pos A="0.379955" C="0.217511" G="0.211013" T="0.19152"/>
      <pos A="0.282489" C="0.25" G="0.262996" T="0.204516"/>
      <pos A="0.412443" C="0.185023" G="0.113548" T="0.288987"/>
      <pos A="0.301982" C="0.211013" G="0.172028" T="0.314977"/>
      <pos A="0.185023" C="0.237004" G="0.282489" T="0.295484"/>
      <pos A="0.159032" C="0.373457" G="0.198018" T="0.269493"/>
      <pos A="0.237004" C="0.295484" G="0.217511" T="0.25"/>
      <pos A="0.237004" C="0.139539" G="0.204516" T="0.418941"/>
      <pos A="0.198018" C="0.301982" G="0.282489" T="0.217511"/>
    </motif>
    <motif db="0" id="M80" alt="O80" length="40" nsites="8" evalue="1.3e-003">
      <pos A="0.253685" C="0.268427" G="0.386356" T="0.0915328"/>
      <pos A="0.342132" C="0.31265" G="0.106275" T="0.238944"/>
      <pos A="0.165239" C="0.371614" G="0.150498" T="0.31265"/>
      <pos A="0.0767921" C="0.268427" G="0.371614" T="0.283167"/>
      <pos A="0.0915328" C="0.460061" G="0.253685" T="0.194721"/>
      <pos A="0.150498" C="0.356873" G="0.165239" T="0.327391"/>
      <pos A="0.327391" C="0.253685" G="0.238944" T="0.179979"/>
      <pos A="0.194721" C="0.371614" G="0.386356" T="0.0473096"/>
      <pos A="0.44532" C="0.224203" G="0.150498" T="0.179979"/>
      <pos A="0.0915328" C="0.253685" G="0.474802" T="0.179979"/>
      <pos A="0.253685" C="0.371614" G="0.135756" T="0.238944"/>
      <pos A="0.386356" C="0.283167" G="0.165239" T="0.165239"/>
      <pos A="0.31265" C="0.253685" G="0.179979" T="0.253685"/>
      <pos A="0.150498" C="0.238944" G="0.238944" T="0.371614"/>
      <pos A="0.209462" C="0.150498" G="0.401096" T="0.238944"/>
      <pos A="0.209462" C="0.253685" G="0.297908" T="0.238944"/>
      <pos A="0.31265" C="0.253685" G="0.342132" T="0.0915328"/>
      <pos A="0.44532" C="0.283167" G="0.194721" T="0.0767921"/>
      <pos A="0.209462" C="0.283167" G="0.342132" T="0.165239"/>
      <pos A="0.238944" C="0.356873" G="0.224203" T="0.179979"/>
      <pos A="0.371614" C="0.179979" G="0.121015" T="0.327391"/>
      <pos A="0.253685" C="0.224203" G="0.150498" T="0.371614"/>
      <pos A="0.209462" C="0.283167" G="0.135756" T="0.371614"/>
      <pos A="0.0620504" C="0.31265" G="0.415837" T="0.209462"/>
      <pos A="0.0767921" C="0.179979" G="0.31265" T="0.430579"/>
      <pos A="0.179979" C="0.224203" G="0.342132" T="0.253685"/>
      <pos A="0.297908" C="0.224203" G="0.297908" T="0.179979"/>
      <pos A="0.31265" C="0.179979" G="0.342132" T="0.165239"/>
      <pos A="0.224203" C="0.224203" G="0.371614" T="0.179979"/>
      <pos A="0.356873" C="0.209462" G="0.327391" T="0.106275"/>
      <pos A="0.224203" C="0.401096" G="0.283167" T="0.0915328"/>
      <pos A="0.327391" C="0.356873" G="0.121015" T="0.194721"/>
      <pos A="0.238944" C="0.283167" G="0.224203" T="0.253685"/>
      <pos A="0.460061" C="0.0767921" G="0.283167" T="0.179979"/>
      <pos A="0.283167" C="0.504284" G="0.0915328" T="0.121015"/>
      <pos A="0.430579" C="0.135756" G="0.283167" T="0.150498"/>
      <pos A="0.179979" C="0.297908" G="0.401096" T="0.121015"/>
      <pos A="0.342132" C="0.238944" G="0.224203" T="0.194721"/>
      <pos A="0.150498" C="0.386356" G="0.121015" T="0.342132"/>
      <pos A="0.430579" C="0.209462" G="0.135756" T="0.224203"/>
    </motif>
    <motif db="0" id="M81" alt="O81" length="40" nsites="8" evalue="1.3e-003">
      <pos A="0.470922" C="0.10705" G="0.262996" T="0.159032"/>
      <pos A="0.418941" C="0.314977" G="0.159032" T="0.10705"/>
      <pos A="0.574886" C="0.0550686" G="0.10705" T="0.262996"/>
      <pos A="0.366959" C="0.159032" G="0.314977" T="0.159032"/>
      <pos A="0.211013" C="0.159032" G="0.262996" T="0.366959"/>
      <pos A="0.211013" C="0.10705" G="0.470922" T="0.211013"/>
      <pos A="0.470922" C="0.159032" G="0.211013" T="0.159032"/>
      <pos A="0.418941" C="0.159032" G="0.366959" T="0.0550686"/>
      <pos A="0.314977" C="0.0550686" G="0.574886" T="0.0550686"/>
      <pos A="0.67885" C="0.0550686" G="0.159032" T="0.10705"/>
      <pos A="0.10705" C="0.211013" G="0.470922" T="0.211013"/>
      <pos A="0.159032" C="0.262996" G="0.211013" T="0.366959"/>
      <pos A="0.10705" C="0.211013" G="0.10705" T="0.574886"/>
      <pos A="0.262996" C="0.211013" G="0.10705" T="0.418941"/>
      <pos A="0.522905" C="0.0550686" G="0.159032" T="0.262996"/>
      <pos A="0.366959" C="0.211013" G="0.366959" T="0.0550686"/>
      <pos A="0.470922" C="0.10705" G="0.314977" T="0.10705"/>
      <pos A="0.314977" C="0.211013" G="0.10705" T="0.366959"/>
      <pos A="0.314977" C="0.159032" G="0.314977" T="0.211013"/>
      <pos A="0.418941" C="0.0550686" G="0.0550686" T="0.470922"/>
      <pos A="0.366959" C="0.211013" G="0.0550686" T="0.366959"/>
      <pos A="0.262996" C="0.366959" G="0.211013" T="0.159032"/>
      <pos A="0.366959" C="0.470922" G="0.10705" T="0.0550686"/>
      <pos A="0.314977" C="0.314977" G="0.0550686" T="0.314977"/>
      <pos A="0.314977" C="0.211013" G="0.159032" T="0.314977"/>
      <pos A="0.522905" C="0.10705" G="0.00308642" T="0.366959"/>
      <pos A="0.0550686" C="0.262996" G="0.262996" T="0.418941"/>
      <pos A="0.314977" C="0.0550686" G="0.470922" T="0.159032"/>
      <pos A="0.0550686" C="0.366959" G="0.159032" T="0.418941"/>
      <pos A="0.366959" C="0.262996" G="0.262996" T="0.10705"/>
      <pos A="0.10705" C="0.159032" G="0.366959" T="0.366959"/>
      <pos A="0.366959" C="0.418941" G="0.10705" T="0.10705"/>
      <pos A="0.366959" C="0.10705" G="0.10705" T="0.418941"/>
      <pos A="0.314977" C="0.470922" G="0.10705" T="0.10705"/>
      <pos A="0.314977" C="0.470922" G="0.0550686" T="0.159032"/>
      <pos A="0.418941" C="0.159032" G="0.10705" T="0.314977"/>
      <pos A="0.10705" C="0.00308642" G="0.366959" T="0.522905"/>
      <pos A="0.418941" C="0.262996" G="0.211013" T="0.10705"/>
      <pos A="0.211013" C="0.159032" G="0.314977" T="0.314977"/>
      <pos A="0.211013" C="0.314977" G="0.314977" T="0.159032"/>
    </motif>
    <motif db="0" id="M82" alt="O82" length="40" nsites="8" evalue="1.3e-003">
      <pos A="0.496914" C="0.00308642" G="0.00308642" T="0.496914"/>
      <pos A="0.496914" C="0.496914" G="0.00308642" T="0.00308642"/>
      <pos A="0.00308642" C="0.496914" G="0.00308642" T="0.496914"/>
      <pos A="0.00308642" C="0.496914" G="0.00308642" T="0.496914"/>
      <pos A="0.00308642" C="0.496914" G="0.00308642" T="0.496914"/>
      <pos A="0.00308642" C="0.00308642" G="0.00308642" T="0.990741"/>
      <pos A="0.00308642" C="0.00308642" G="0.496914" T="0.496914"/>
      <pos A="0.496914" C="0.00308642" G="0.496914" T="0.00308642"/>
      <pos A="0.990741" C="0.00308642" G="0.00308642" T="0.00308642"/>
      <pos A="0.00308642" C="0.496914" G="0.00308642" T="0.496914"/>
      <pos A="0.00308642" C="0.496914" G="0.496914" T="0.00308642"/>
      <pos A="0.496914" C="0.00308642" G="0.00308642" T="0.496914"/>
      <pos A="0.496914" C="0.00308642" G="0.496914" T="0.00308642"/>
      <pos A="0.00308642" C="0.00308642" G="0.990741" T="0.00308642"/>
      <pos A="0.00308642" C="0.496914" G="0.496914" T="0.00308642"/>
      <pos A="0.00308642" C="0.00308642" G="0.00308642" T="0.990741"/>
      <pos A="0.00308642" C="0.00308642" G="0.990741" T="0.00308642"/>
      <pos A="0.00308642" C="0.00308642" G="0.496914" T="0.496914"/>
      <pos A="0.00308642" C="0.00308642" G="0.496914" T="0.496914"/>
      <pos A="0.00308642" C="0.496914" G="0.00308642" T="0.496914"/>
      <pos A="0.00308642" C="0.00308642" G="0.00308642" T="0.990741"/>
      <pos A="0.00308642" C="0.00308642" G="0.990741" T="0.00308642"/>
      <pos A="0.990741" C="0.00308642" G="0.00308642" T="0.00308642"/>
      <pos A="0.00308642" C="0.496914" G="0.00308642" T="0.496914"/>
      <pos A="0.00308642" C="0.496914" G="0.496914" T="0.00308642"/>
      <pos A="0.00308642" C="0.496914" G="0.00308642" T="0.496914"/>
      <pos A="0.00308642" C="0.00308642" G="0.496914" T="0.496914"/>
      <pos A="0.496914" C="0.00308642" G="0.496914" T="0.00308642"/>
      <pos A="0.00308642" C="0.496914" G="0.496914" T="0.00308642"/>
      <pos A="0.00308642" C="0.990741" G="0.00308642" T="0.00308642"/>
      <pos A="0.496914" C="0.496914" G="0.00308642" T="0.00308642"/>
      <pos A="0.496914" C="0.00308642" G="0.00308642" T="0.496914"/>
      <pos A="0.00308642" C="0.496914" G="0.00308642" T="0.496914"/>
      <pos A="0.496914" C="0.00308642" G="0.00308642" T="0.496914"/>
      <pos A="0.00308642" C="0.496914" G="0.496914" T="0.00308642"/>
      <pos A="0.496914" C="0.00308642" G="0.00308642" T="0.496914"/>
      <pos A="0.00308642" C="0.00308642" G="0.496914" T="0.496914"/>
      <pos A="0.00308642" C="0.00308642" G="0.990741" T="0.00308642"/>
      <pos A="0.00308642" C="0.00308642" G="0.00308642" T="0.990741"/>
      <pos A="0.00308642" C="0.00308642" G="0.00308642" T="0.990741"/>
    </motif>
    <motif db="0" id="M83" alt="O83" length="40" nsites="8" evalue="1.3e-003">
      <pos A="0.112826" C="0.771262" G="0.112826" T="0.00308642"/>
      <pos A="0.496914" C="0.0579565" G="0.00308642" T="0.442043"/>
      <pos A="0.167696" C="0.222565" G="0.442043" T="0.167696"/>
      <pos A="0.496914" C="0.332304" G="0.00308642" T="0.167696"/>
      <pos A="0.442043" C="0.332304" G="0.112826" T="0.112826"/>
      <pos A="0.277435" C="0.551784" G="0.0579565" T="0.112826"/>
      <pos A="0.496914" C="0.277435" G="0.112826" T="0.112826"/>
      <pos A="0.222565" C="0.222565" G="0.167696" T="0.387174"/>
      <pos A="0.387174" C="0.167696" G="0.277435" T="0.167696"/>
      <pos A="0.222565" C="0.442043" G="0.222565" T="0.112826"/>
      <pos A="0.442043" C="0.167696" G="0.112826" T="0.277435"/>
      <pos A="0.222565" C="0.442043" G="0.00308642" T="0.332304"/>
      <pos A="0.112826" C="0.222565" G="0.167696" T="0.496914"/>
      <pos A="0.167696" C="0.112826" G="0.277435" T="0.442043"/>
      <pos A="0.222565" C="0.00308642" G="0.496914" T="0.277435"/>
      <pos A="0.167696" C="0.00308642" G="0.442043" T="0.387174"/>
      <pos A="0.277435" C="0.167696" G="0.0579565" T="0.496914"/>
      <pos A="0.167696" C="0.00308642" G="0.222565" T="0.606653"/>
      <pos A="0.0579565" C="0.277435" G="0.551784" T="0.112826"/>
      <pos A="0.112826" C="0.442043" G="0.00308642" T="0.442043"/>
      <pos A="0.551784" C="0.112826" G="0.0579565" T="0.277435"/>
      <pos A="0.167696" C="0.00308642" G="0.606653" T="0.222565"/>
      <pos A="0.222565" C="0.167696" G="0.387174" T="0.222565"/>
      <pos A="0.387174" C="0.112826" G="0.167696" T="0.332304"/>
      <pos A="0.332304" C="0.222565" G="0.167696" T="0.277435"/>
      <pos A="0.222565" C="0.277435" G="0.167696" T="0.332304"/>
      <pos A="0.167696" C="0.332304" G="0.332304" T="0.167696"/>
      <pos A="0.661523" C="0.00308642" G="0.112826" T="0.222565"/>
      <pos A="0.222565" C="0.442043" G="0.0579565" T="0.277435"/>
      <pos A="0.551784" C="0.0579565" G="0.0579565" T="0.332304"/>
      <pos A="0.222565" C="0.277435" G="0.167696" T="0.332304"/>
      <pos A="0.551784" C="0.222565" G="0.0579565" T="0.167696"/>
      <pos A="0.387174" C="0.277435" G="0.167696" T="0.167696"/>
      <pos A="0.551784" C="0.0579565" G="0.277435" T="0.112826"/>
      <pos A="0.167696" C="0.606653" G="0.0579565" T="0.167696"/>
      <pos A="0.332304" C="0.112826" G="0.222565" T="0.332304"/>
      <pos A="0.332304" C="0.167696" G="0.112826" T="0.387174"/>
      <pos A="0.222565" C="0.222565" G="0.00308642" T="0.551784"/>
      <pos A="0.167696" C="0.167696" G="0.277435" T="0.387174"/>
      <pos A="0.277435" C="0.387174" G="0.0579565" T="0.277435"/>
    </motif>
    <motif db="0" id="M84" alt="O84" length="40" nsites="8" evalue="1.3e-003">
      <pos A="0.130525" C="0.0986657" G="0.385404" T="0.385404"/>
      <pos A="0.289825" C="0.289825" G="0.130525" T="0.289825"/>
      <pos A="0.0668059" C="0.640282" G="0.257965" T="0.0349462"/>
      <pos A="0.353545" C="0.417264" G="0.0349462" T="0.194245"/>
      <pos A="0.257965" C="0.162385" G="0.385404" T="0.194245"/>
      <pos A="0.321685" C="0.194245" G="0.257965" T="0.226105"/>
      <pos A="0.226105" C="0.289825" G="0.130525" T="0.353545"/>
      <pos A="0.289825" C="0.194245" G="0.226105" T="0.289825"/>
      <pos A="0.289825" C="0.226105" G="0.321685" T="0.162385"/>
      <pos A="0.449124" C="0.162385" G="0.162385" T="0.226105"/>
      <pos A="0.226105" C="0.353545" G="0.289825" T="0.130525"/>
      <pos A="0.162385" C="0.512843" G="0.0668059" T="0.257965"/>
      <pos A="0.162385" C="0.449124" G="0.162385" T="0.226105"/>
      <pos A="0.289825" C="0.0986657" G="0.226105" T="0.385404"/>
      <pos A="0.226105" C="0.289825" G="0.385404" T="0.0986657"/>
      <pos A="0.257965" C="0.162385" G="0.449124" T="0.130525"/>
      <pos A="0.0668059" C="0.226105" G="0.544703" T="0.162385"/>
      <pos A="0.480984" C="0.0986657" G="0.321685" T="0.0986657"/>
      <pos A="0.162385" C="0.417264" G="0.289825" T="0.130525"/>
      <pos A="0.321685" C="0.226105" G="0.0668059" T="0.385404"/>
      <pos A="0.226105" C="0.417264" G="0.0986657" T="0.257965"/>
      <pos A="0.257965" C="0.130525" G="0.257965" T="0.353545"/>
      <pos A="0.194245" C="0.162385" G="0.544703" T="0.0986657"/>
      <pos A="0.417264" C="0.130525" G="0.353545" T="0.0986657"/>
      <pos A="0.162385" C="0.0986657" G="0.353545" T="0.385404"/>
      <pos A="0.321685" C="0.162385" G="0.417264" T="0.0986657"/>
      <pos A="0.0668059" C="0.194245" G="0.289825" T="0.449124"/>
      <pos A="0.194245" C="0.417264" G="0.130525" T="0.257965"/>
      <pos A="0.257965" C="0.226105" G="0.0668059" T="0.449124"/>
      <pos A="0.162385" C="0.194245" G="0.449124" T="0.194245"/>
      <pos A="0.385404" C="0.0668059" G="0.321685" T="0.226105"/>
      <pos A="0.353545" C="0.321685" G="0.130525" T="0.194245"/>
      <pos A="0.257965" C="0.353545" G="0.0668059" T="0.321685"/>
      <pos A="0.321685" C="0.257965" G="0.289825" T="0.130525"/>
      <pos A="0.226105" C="0.289825" G="0.226105" T="0.257965"/>
      <pos A="0.130525" C="0.226105" G="0.576563" T="0.0668059"/>
      <pos A="0.289825" C="0.353545" G="0.130525" T="0.226105"/>
      <pos A="0.162385" C="0.289825" G="0.385404" T="0.162385"/>
      <pos A="0.0668059" C="0.257965" G="0.417264" T="0.257965"/>
      <pos A="0.640282" C="0.00308642" G="0.0986657" T="0.257965"/>
    </motif>
    <motif db="0" id="M85" alt="O85" length="40" nsites="8" evalue="1.3e-003">
      <pos A="0.301982" C="0.217511" G="0.211013" T="0.269493"/>
      <pos A="0.262996" C="0.275991" G="0.178525" T="0.282489"/>
      <pos A="0.178525" C="0.25" G="0.217511" T="0.353963"/>
      <pos A="0.217511" C="0.275991" G="0.139539" T="0.366959"/>
      <pos A="0.262996" C="0.146037" G="0.399448" T="0.19152"/>
      <pos A="0.146037" C="0.418941" G="0.275991" T="0.159032"/>
      <pos A="0.399448" C="0.217511" G="0.0940543" T="0.288987"/>
      <pos A="0.230507" C="0.262996" G="0.243502" T="0.262996"/>
      <pos A="0.152534" C="0.288987" G="0.269493" T="0.288987"/>
      <pos A="0.327972" C="0.16553" G="0.230507" T="0.275991"/>
      <pos A="0.327972" C="0.399448" G="0.211013" T="0.0615664"/>
      <pos A="0.412443" C="0.19152" G="0.0680632" T="0.327972"/>
      <pos A="0.224009" C="0.25" G="0.366959" T="0.159032"/>
      <pos A="0.30848" C="0.19152" G="0.224009" T="0.275991"/>
      <pos A="0.178525" C="0.19152" G="0.33447" T="0.295484"/>
      <pos A="0.178525" C="0.412443" G="0.133041" T="0.275991"/>
      <pos A="0.33447" C="0.262996" G="0.120045" T="0.282489"/>
      <pos A="0.373457" C="0.237004" G="0.256498" T="0.133041"/>
      <pos A="0.230507" C="0.314977" G="0.243502" T="0.211013"/>
      <pos A="0.314977" C="0.126543" G="0.295484" T="0.262996"/>
      <pos A="0.295484" C="0.146037" G="0.379955" T="0.178525"/>
      <pos A="0.33447" C="0.10705" G="0.295484" T="0.262996"/>
      <pos A="0.314977" C="0.25" G="0.19152" T="0.243502"/>
      <pos A="0.243502" C="0.16553" G="0.321475" T="0.269493"/>
      <pos A="0.224009" C="0.224009" G="0.185023" T="0.366959"/>
      <pos A="0.126543" C="0.256498" G="0.237004" T="0.379955"/>
      <pos A="0.321475" C="0.269493" G="0.152534" T="0.256498"/>
      <pos A="0.133041" C="0.275991" G="0.282489" T="0.30848"/>
      <pos A="0.321475" C="0.269493" G="0.16553" T="0.243502"/>
      <pos A="0.25" C="0.340968" G="0.217511" T="0.19152"/>
      <pos A="0.366959" C="0.353963" G="0.16553" T="0.113548"/>
      <pos A="0.542398" C="0.0810588" G="0.10705" T="0.269493"/>
      <pos A="0.204516" C="0.178525" G="0.33447" T="0.282489"/>
      <pos A="0.0680632" C="0.269493" G="0.379955" T="0.282489"/>
      <pos A="0.159032" C="0.275991" G="0.126543" T="0.438434"/>
      <pos A="0.269493" C="0.198018" G="0.204516" T="0.327972"/>
      <pos A="0.33447" C="0.230507" G="0.217511" T="0.217511"/>
      <pos A="0.314977" C="0.204516" G="0.237004" T="0.243502"/>
      <pos A="0.366959" C="0.282489" G="0.262996" T="0.0875565"/>
      <pos A="0.262996" C="0.237004" G="0.139539" T="0.360461"/>
    </motif>
    <motif db="0" id="M86" alt="O86" length="40" nsites="8" evalue="1.3e-003">
      <pos A="0.204516" C="0.243502" G="0.314977" T="0.237004"/>
      <pos A="0.30848" C="0.224009" G="0.19152" T="0.275991"/>
      <pos A="0.542398" C="0.185023" G="0.0810588" T="0.19152"/>
      <pos A="0.19152" C="0.25" G="0.314977" T="0.243502"/>
      <pos A="0.16553" C="0.19152" G="0.185023" T="0.457927"/>
      <pos A="0.224009" C="0.314977" G="0.243502" T="0.217511"/>
      <pos A="0.295484" C="0.139539" G="0.126543" T="0.438434"/>
      <pos A="0.25" C="0.185023" G="0.418941" T="0.146037"/>
      <pos A="0.243502" C="0.204516" G="0.256498" T="0.295484"/>
      <pos A="0.230507" C="0.321475" G="0.262996" T="0.185023"/>
      <pos A="0.321475" C="0.301982" G="0.269493" T="0.10705"/>
      <pos A="0.412443" C="0.10705" G="0.126543" T="0.353963"/>
      <pos A="0.230507" C="0.275991" G="0.237004" T="0.256498"/>
      <pos A="0.25" C="0.25" G="0.262996" T="0.237004"/>
      <pos A="0.353963" C="0.237004" G="0.185023" T="0.224009"/>
      <pos A="0.178525" C="0.211013" G="0.321475" T="0.288987"/>
      <pos A="0.224009" C="0.172028" G="0.275991" T="0.327972"/>
      <pos A="0.224009" C="0.288987" G="0.0680632" T="0.418941"/>
      <pos A="0.30848" C="0.230507" G="0.30848" T="0.152534"/>
      <pos A="0.230507" C="0.301982" G="0.204516" T="0.262996"/>
      <pos A="0.301982" C="0.224009" G="0.178525" T="0.295484"/>
      <pos A="0.230507" C="0.256498" G="0.211013" T="0.301982"/>
      <pos A="0.269493" C="0.204516" G="0.224009" T="0.301982"/>
      <pos A="0.243502" C="0.178525" G="0.295484" T="0.282489"/>
      <pos A="0.269493" C="0.198018" G="0.275991" T="0.256498"/>
      <pos A="0.25" C="0.301982" G="0.314977" T="0.133041"/>
      <pos A="0.321475" C="0.204516" G="0.262996" T="0.211013"/>
      <pos A="0.56189" C="0.126543" G="0.146037" T="0.16553"/>
      <pos A="0.457927" C="0.288987" G="0.16553" T="0.0875565"/>
      <pos A="0.178525" C="0.159032" G="0.269493" T="0.39295"/>
      <pos A="0.113548" C="0.360461" G="0.256498" T="0.269493"/>
      <pos A="0.256498" C="0.211013" G="0.139539" T="0.39295"/>
      <pos A="0.178525" C="0.30848" G="0.33447" T="0.178525"/>
      <pos A="0.314977" C="0.353963" G="0.146037" T="0.185023"/>
      <pos A="0.211013" C="0.412443" G="0.146037" T="0.230507"/>
      <pos A="0.379955" C="0.159032" G="0.19152" T="0.269493"/>
      <pos A="0.269493" C="0.139539" G="0.288987" T="0.301982"/>
      <pos A="0.146037" C="0.230507" G="0.288987" T="0.33447"/>
      <pos A="0.288987" C="0.217511" G="0.10705" T="0.386452"/>
      <pos A="0.327972" C="0.198018" G="0.237004" T="0.237004"/>
    </motif>
    <motif db="0" id="M87" alt="O87" length="40" nsites="8" evalue="1.3e-003">
      <pos A="0.282489" C="0.243502" G="0.25" T="0.224009"/>
      <pos A="0.464425" C="0.159032" G="0.243502" T="0.133041"/>
      <pos A="0.237004" C="0.353963" G="0.19152" T="0.217511"/>
      <pos A="0.33447" C="0.159032" G="0.198018" T="0.30848"/>
      <pos A="0.301982" C="0.0810588" G="0.237004" T="0.379955"/>
      <pos A="0.19152" C="0.256498" G="0.282489" T="0.269493"/>
      <pos A="0.185023" C="0.314977" G="0.25" T="0.25"/>
      <pos A="0.230507" C="0.217511" G="0.198018" T="0.353963"/>
      <pos A="0.360461" C="0.211013" G="0.282489" T="0.146037"/>
      <pos A="0.217511" C="0.340968" G="0.321475" T="0.120045"/>
      <pos A="0.275991" C="0.25" G="0.159032" T="0.314977"/>
      <pos A="0.178525" C="0.353963" G="0.275991" T="0.19152"/>
      <pos A="0.288987" C="0.25" G="0.275991" T="0.185023"/>
      <pos A="0.262996" C="0.178525" G="0.159032" T="0.399448"/>
      <pos A="0.327972" C="0.139539" G="0.243502" T="0.288987"/>
      <pos A="0.198018" C="0.217511" G="0.301982" T="0.282489"/>
      <pos A="0.237004" C="0.0940543" G="0.33447" T="0.33447"/>
      <pos A="0.237004" C="0.185023" G="0.327972" T="0.25"/>
      <pos A="0.224009" C="0.399448" G="0.113548" T="0.262996"/>
      <pos A="0.120045" C="0.230507" G="0.185023" T="0.464425"/>
      <pos A="0.301982" C="0.185023" G="0.237004" T="0.275991"/>
      <pos A="0.256498" C="0.178525" G="0.327972" T="0.237004"/>
      <pos A="0.438434" C="0.237004" G="0.172028" T="0.152534"/>
      <pos A="0.262996" C="0.120045" G="0.25" T="0.366959"/>
      <pos A="0.405946" C="0.282489" G="0.120045" T="0.19152"/>
      <pos A="0.243502" C="0.204516" G="0.172028" T="0.379955"/>
      <pos A="0.314977" C="0.139539" G="0.275991" T="0.269493"/>
      <pos A="0.204516" C="0.204516" G="0.237004" T="0.353963"/>
      <pos A="0.282489" C="0.379955" G="0.217511" T="0.120045"/>
      <pos A="0.282489" C="0.327972" G="0.269493" T="0.120045"/>
      <pos A="0.256498" C="0.211013" G="0.198018" T="0.33447"/>
      <pos A="0.353963" C="0.295484" G="0.340968" T="0.0095842"/>
      <pos A="0.314977" C="0.275991" G="0.178525" T="0.230507"/>
      <pos A="0.159032" C="0.321475" G="0.224009" T="0.295484"/>
      <pos A="0.230507" C="0.269493" G="0.25" T="0.25"/>
      <pos A="0.282489" C="0.120045" G="0.230507" T="0.366959"/>
      <pos A="0.237004" C="0.327972" G="0.113548" T="0.321475"/>
      <pos A="0.262996" C="0.159032" G="0.224009" T="0.353963"/>
      <pos A="0.237004" C="0.327972" G="0.282489" T="0.152534"/>
      <pos A="0.269493" C="0.230507" G="0.204516" T="0.295484"/>
    </motif>
    <motif db="0" id="M88" alt="O88" length="40" nsites="8" evalue="1.3e-003">
      <pos A="0.262996" C="0.314977" G="0.120045" T="0.301982"/>
      <pos A="0.262996" C="0.366959" G="0.113548" T="0.256498"/>
      <pos A="0.295484" C="0.16553" G="0.243502" T="0.295484"/>
      <pos A="0.256498" C="0.113548" G="0.39295" T="0.237004"/>
      <pos A="0.217511" C="0.262996" G="0.366959" T="0.152534"/>
      <pos A="0.39295" C="0.172028" G="0.204516" T="0.230507"/>
      <pos A="0.185023" C="0.327972" G="0.353963" T="0.133041"/>
      <pos A="0.353963" C="0.211013" G="0.159032" T="0.275991"/>
      <pos A="0.256498" C="0.25" G="0.243502" T="0.25"/>
      <pos A="0.327972" C="0.25" G="0.178525" T="0.243502"/>
      <pos A="0.243502" C="0.288987" G="0.230507" T="0.237004"/>
      <pos A="0.321475" C="0.30848" G="0.152534" T="0.217511"/>
      <pos A="0.353963" C="0.16553" G="0.172028" T="0.30848"/>
      <pos A="0.373457" C="0.10705" G="0.327972" T="0.19152"/>
      <pos A="0.237004" C="0.19152" G="0.237004" T="0.33447"/>
      <pos A="0.159032" C="0.139539" G="0.33447" T="0.366959"/>
      <pos A="0.275991" C="0.185023" G="0.133041" T="0.405946"/>
      <pos A="0.282489" C="0.224009" G="0.256498" T="0.237004"/>
      <pos A="0.0940543" C="0.269493" G="0.224009" T="0.412443"/>
      <pos A="0.237004" C="0.198018" G="0.405946" T="0.159032"/>
      <pos A="0.262996" C="0.198018" G="0.211013" T="0.327972"/>
      <pos A="0.295484" C="0.405946" G="0.198018" T="0.100552"/>
      <pos A="0.30848" C="0.217511" G="0.269493" T="0.204516"/>
      <pos A="0.19152" C="0.25" G="0.301982" T="0.256498"/>
      <pos A="0.269493" C="0.139539" G="0.269493" T="0.321475"/>
      <pos A="0.314977" C="0.288987" G="0.16553" T="0.230507"/>
      <pos A="0.224009" C="0.204516" G="0.230507" T="0.340968"/>
      <pos A="0.224009" C="0.178525" G="0.288987" T="0.30848"/>
      <pos A="0.464425" C="0.217511" G="0.0615664" T="0.256498"/>
      <pos A="0.120045" C="0.314977" G="0.321475" T="0.243502"/>
      <pos A="0.314977" C="0.295484" G="0.133041" T="0.256498"/>
      <pos A="0.347466" C="0.366959" G="0.074561" T="0.211013"/>
      <pos A="0.282489" C="0.301982" G="0.217511" T="0.198018"/>
      <pos A="0.217511" C="0.399448" G="0.204516" T="0.178525"/>
      <pos A="0.33447" C="0.198018" G="0.10705" T="0.360461"/>
      <pos A="0.30848" C="0.230507" G="0.327972" T="0.133041"/>
      <pos A="0.418941" C="0.152534" G="0.295484" T="0.133041"/>
      <pos A="0.198018" C="0.19152" G="0.33447" T="0.275991"/>
      <pos A="0.269493" C="0.275991" G="0.217511" T="0.237004"/>
      <pos A="0.198018" C="0.262996" G="0.159032" T="0.379955"/>
    </motif>
    <motif db="0" id="M9" alt="O9" length="40" nsites="8" evalue="1.3e-003">
      <pos A="0.626868" C="0.00308642" G="0.262996" T="0.10705"/>
      <pos A="0.00308642" C="0.314977" G="0.522905" T="0.159032"/>
      <pos A="0.366959" C="0.366959" G="0.10705" T="0.159032"/>
      <pos A="0.262996" C="0.00308642" G="0.211013" T="0.522905"/>
      <pos A="0.522905" C="0.314977" G="0.10705" T="0.0550686"/>
      <pos A="0.159032" C="0.211013" G="0.470922" T="0.159032"/>
      <pos A="0.211013" C="0.314977" G="0.262996" T="0.211013"/>
      <pos A="0.0550686" C="0.314977" G="0.366959" T="0.262996"/>
      <pos A="0.211013" C="0.470922" G="0.0550686" T="0.262996"/>
      <pos A="0.0550686" C="0.470922" G="0.10705" T="0.366959"/>
      <pos A="0.418941" C="0.211013" G="0.10705" T="0.262996"/>
      <pos A="0.314977" C="0.418941" G="0.262996" T="0.00308642"/>
      <pos A="0.366959" C="0.262996" G="0.0550686" T="0.314977"/>
      <pos A="0.366959" C="0.159032" G="0.418941" T="0.0550686"/>
      <pos A="0.159032" C="0.470922" G="0.211013" T="0.159032"/>
      <pos A="0.211013" C="0.262996" G="0.159032" T="0.366959"/>
      <pos A="0.10705" C="0.211013" G="0.211013" T="0.470922"/>
      <pos A="0.366959" C="0.211013" G="0.159032" T="0.262996"/>
      <pos A="0.522905" C="0.10705" G="0.211013" T="0.159032"/>
      <pos A="0.470922" C="0.366959" G="0.0550686" T="0.10705"/>
      <pos A="0.366959" C="0.159032" G="0.10705" T="0.366959"/>
      <pos A="0.418941" C="0.159032" G="0.10705" T="0.314977"/>
      <pos A="0.470922" C="0.314977" G="0.10705" T="0.10705"/>
      <pos A="0.470922" C="0.10705" G="0.00308642" T="0.418941"/>
      <pos A="0.262996" C="0.10705" G="0.522905" T="0.10705"/>
      <pos A="0.159032" C="0.314977" G="0.418941" T="0.10705"/>
      <pos A="0.211013" C="0.418941" G="0.00308642" T="0.366959"/>
      <pos A="0.314977" C="0.314977" G="0.0550686" T="0.314977"/>
      <pos A="0.211013" C="0.0550686" G="0.159032" T="0.574886"/>
      <pos A="0.262996" C="0.10705" G="0.314977" T="0.314977"/>
      <pos A="0.366959" C="0.159032" G="0.262996" T="0.211013"/>
      <pos A="0.314977" C="0.366959" G="0.10705" T="0.211013"/>
      <pos A="0.366959" C="0.0550686" G="0.211013" T="0.366959"/>
      <pos A="0.262996" C="0.00308642" G="0.574886" T="0.159032"/>
      <pos A="0.470922" C="0.159032" G="0.211013" T="0.159032"/>
      <pos A="0.10705" C="0.10705" G="0.314977" T="0.470922"/>
      <pos A="0.522905" C="0.211013" G="0.0550686" T="0.211013"/>
      <pos A="0.211013" C="0.211013" G="0.418941" T="0.159032"/>
      <pos A="0.0550686" C="0.211013" G="0.262996" T="0.470922"/>
      <pos A="0.211013" C="0.211013" G="0.366959" T="0.211013"/>
    </motif>
    <motif db="0" id="M91" alt="O91" length="40" nsites="8" evalue="1.3e-003">
      <pos A="0.0980533" C="0.231006" G="0.325973" T="0.344967"/>
      <pos A="0.212013" C="0.231006" G="0.287987" T="0.268994"/>
      <pos A="0.25" C="0.25" G="0.212013" T="0.287987"/>
      <pos A="0.19302" C="0.344967" G="0.155033" T="0.30698"/>
      <pos A="0.287987" C="0.174027" G="0.212013" T="0.325973"/>
      <pos A="0.13604" C="0.231006" G="0.401947" T="0.231006"/>
      <pos A="0.534901" C="0.117047" G="0.231006" T="0.117047"/>
      <pos A="0.19302" C="0.25" G="0.458926" T="0.0980533"/>
      <pos A="0.344967" C="0.231006" G="0.231006" T="0.19302"/>
      <pos A="0.155033" C="0.287987" G="0.30698" T="0.25"/>
      <pos A="0.458926" C="0.344967" G="0.02208" T="0.174027"/>
      <pos A="0.515907" C="0.13604" G="0.212013" T="0.13604"/>
      <pos A="0.02208" C="0.13604" G="0.344967" T="0.496914"/>
      <pos A="0.25" C="0.155033" G="0.287987" T="0.30698"/>
      <pos A="0.13604" C="0.36396" G="0.174027" T="0.325973"/>
      <pos A="0.117047" C="0.287987" G="0.174027" T="0.42094"/>
      <pos A="0.344967" C="0.174027" G="0.231006" T="0.25"/>
      <pos A="0.13604" C="0.42094" G="0.25" T="0.19302"/>
      <pos A="0.268994" C="0.42094" G="0.155033" T="0.155033"/>
      <pos A="0.30698" C="0.174027" G="0.117047" T="0.401947"/>
      <pos A="0.0600662" C="0.30698" G="0.231006" T="0.401947"/>
      <pos A="0.19302" C="0.212013" G="0.25" T="0.344967"/>
      <pos A="0.382953" C="0.25" G="0.117047" T="0.25"/>
      <pos A="0.174027" C="0.36396" G="0.25" T="0.212013"/>
      <pos A="0.231006" C="0.287987" G="0.382953" T="0.0980533"/>
      <pos A="0.287987" C="0.155033" G="0.287987" T="0.268994"/>
      <pos A="0.47792" C="0.268994" G="0.0790598" T="0.174027"/>
      <pos A="0.268994" C="0.30698" G="0.25" T="0.174027"/>
      <pos A="0.287987" C="0.0980533" G="0.174027" T="0.439934"/>
      <pos A="0.344967" C="0.0600662" G="0.534901" T="0.0600662"/>
      <pos A="0.439934" C="0.212013" G="0.0980533" T="0.25"/>
      <pos A="0.0790598" C="0.401947" G="0.19302" T="0.325973"/>
      <pos A="0.117047" C="0.496914" G="0.155033" T="0.231006"/>
      <pos A="0.268994" C="0.174027" G="0.231006" T="0.325973"/>
      <pos A="0.25" C="0.344967" G="0.174027" T="0.231006"/>
      <pos A="0.47792" C="0.117047" G="0.0980533" T="0.30698"/>
      <pos A="0.13604" C="0.36396" G="0.30698" T="0.19302"/>
      <pos A="0.231006" C="0.25" G="0.19302" T="0.325973"/>
      <pos A="0.287987" C="0.496914" G="0.19302" T="0.02208"/>
      <pos A="0.13604" C="0.401947" G="0.25" T="0.212013"/>
    </motif>
    <motif db="0" id="M92" alt="O92" length="40" nsites="8" evalue="1.3e-003">
      <pos A="0.224009" C="0.451429" G="0.204516" T="0.120045"/>
      <pos A="0.230507" C="0.159032" G="0.198018" T="0.412443"/>
      <pos A="0.275991" C="0.198018" G="0.159032" T="0.366959"/>
      <pos A="0.178525" C="0.269493" G="0.230507" T="0.321475"/>
      <pos A="0.198018" C="0.366959" G="0.211013" T="0.224009"/>
      <pos A="0.360461" C="0.211013" G="0.10705" T="0.321475"/>
      <pos A="0.262996" C="0.256498" G="0.30848" T="0.172028"/>
      <pos A="0.321475" C="0.152534" G="0.262996" T="0.262996"/>
      <pos A="0.483918" C="0.152534" G="0.198018" T="0.16553"/>
      <pos A="0.237004" C="0.19152" G="0.340968" T="0.230507"/>
      <pos A="0.146037" C="0.16553" G="0.457927" T="0.230507"/>
      <pos A="0.288987" C="0.217511" G="0.204516" T="0.288987"/>
      <pos A="0.25" C="0.256498" G="0.185023" T="0.30848"/>
      <pos A="0.373457" C="0.230507" G="0.120045" T="0.275991"/>
      <pos A="0.204516" C="0.230507" G="0.295484" T="0.269493"/>
      <pos A="0.288987" C="0.25" G="0.269493" T="0.19152"/>
      <pos A="0.321475" C="0.224009" G="0.10705" T="0.347466"/>
      <pos A="0.30848" C="0.269493" G="0.275991" T="0.146037"/>
      <pos A="0.217511" C="0.217511" G="0.217511" T="0.347466"/>
      <pos A="0.217511" C="0.230507" G="0.288987" T="0.262996"/>
      <pos A="0.282489" C="0.224009" G="0.19152" T="0.301982"/>
      <pos A="0.178525" C="0.340968" G="0.230507" T="0.25"/>
      <pos A="0.211013" C="0.185023" G="0.230507" T="0.373457"/>
      <pos A="0.237004" C="0.172028" G="0.301982" T="0.288987"/>
      <pos A="0.347466" C="0.269493" G="0.269493" T="0.113548"/>
      <pos A="0.30848" C="0.159032" G="0.321475" T="0.211013"/>
      <pos A="0.301982" C="0.139539" G="0.133041" T="0.425439"/>
      <pos A="0.321475" C="0.347466" G="0.237004" T="0.0940543"/>
      <pos A="0.237004" C="0.327972" G="0.0940543" T="0.340968"/>
      <pos A="0.340968" C="0.217511" G="0.19152" T="0.25"/>
      <pos A="0.074561" C="0.30848" G="0.25" T="0.366959"/>
      <pos A="0.152534" C="0.256498" G="0.30848" T="0.282489"/>
      <pos A="0.198018" C="0.198018" G="0.133041" T="0.470922"/>
      <pos A="0.366959" C="0.237004" G="0.152534" T="0.243502"/>
      <pos A="0.353963" C="0.120045" G="0.379955" T="0.146037"/>
      <pos A="0.327972" C="0.288987" G="0.217511" T="0.16553"/>
      <pos A="0.425439" C="0.327972" G="0.152534" T="0.0940543"/>
      <pos A="0.172028" C="0.386452" G="0.19152" T="0.25"/>
      <pos A="0.360461" C="0.327972" G="0.211013" T="0.100552"/>
      <pos A="0.379955" C="0.10705" G="0.262996" T="0.25"/>
    </motif>
    <motif db="0" id="M93" alt="O93" length="40" nsites="8" evalue="1.3e-003">
      <pos A="0.496914" C="0.185023" G="0.16553" T="0.152534"/>
      <pos A="0.204516" C="0.204516" G="0.39295" T="0.198018"/>
      <pos A="0.321475" C="0.340968" G="0.16553" T="0.172028"/>
      <pos A="0.321475" C="0.282489" G="0.133041" T="0.262996"/>
      <pos A="0.178525" C="0.230507" G="0.237004" T="0.353963"/>
      <pos A="0.327972" C="0.10705" G="0.327972" T="0.237004"/>
      <pos A="0.30848" C="0.198018" G="0.340968" T="0.152534"/>
      <pos A="0.451429" C="0.25" G="0.262996" T="0.0355753"/>
      <pos A="0.146037" C="0.211013" G="0.224009" T="0.418941"/>
      <pos A="0.198018" C="0.30848" G="0.33447" T="0.159032"/>
      <pos A="0.262996" C="0.282489" G="0.211013" T="0.243502"/>
      <pos A="0.204516" C="0.224009" G="0.237004" T="0.33447"/>
      <pos A="0.275991" C="0.152534" G="0.146037" T="0.425439"/>
      <pos A="0.172028" C="0.16553" G="0.33447" T="0.327972"/>
      <pos A="0.185023" C="0.211013" G="0.288987" T="0.314977"/>
      <pos A="0.353963" C="0.321475" G="0.146037" T="0.178525"/>
      <pos A="0.33447" C="0.237004" G="0.152534" T="0.275991"/>
      <pos A="0.256498" C="0.230507" G="0.25" T="0.262996"/>
      <pos A="0.269493" C="0.230507" G="0.146037" T="0.353963"/>
      <pos A="0.198018" C="0.237004" G="0.25" T="0.314977"/>
      <pos A="0.327972" C="0.074561" G="0.340968" T="0.256498"/>
      <pos A="0.211013" C="0.256498" G="0.282489" T="0.25"/>
      <pos A="0.30848" C="0.327972" G="0.146037" T="0.217511"/>
      <pos A="0.224009" C="0.288987" G="0.282489" T="0.204516"/>
      <pos A="0.178525" C="0.366959" G="0.217511" T="0.237004"/>
      <pos A="0.373457" C="0.185023" G="0.275991" T="0.16553"/>
      <pos A="0.347466" C="0.204516" G="0.152534" T="0.295484"/>
      <pos A="0.269493" C="0.237004" G="0.178525" T="0.314977"/>
      <pos A="0.269493" C="0.327972" G="0.243502" T="0.159032"/>
      <pos A="0.19152" C="0.217511" G="0.237004" T="0.353963"/>
      <pos A="0.16553" C="0.10705" G="0.360461" T="0.366959"/>
      <pos A="0.159032" C="0.217511" G="0.425439" T="0.198018"/>
      <pos A="0.444931" C="0.269493" G="0.172028" T="0.113548"/>
      <pos A="0.347466" C="0.16553" G="0.204516" T="0.282489"/>
      <pos A="0.275991" C="0.321475" G="0.126543" T="0.275991"/>
      <pos A="0.19152" C="0.30848" G="0.152534" T="0.347466"/>
      <pos A="0.373457" C="0.301982" G="0.16553" T="0.159032"/>
      <pos A="0.126543" C="0.451429" G="0.16553" T="0.256498"/>
      <pos A="0.275991" C="0.204516" G="0.321475" T="0.198018"/>
      <pos A="0.237004" C="0.262996" G="0.237004" T="0.262996"/>
    </motif>
    <motif db="0" id="M94" alt="O94" length="40" nsites="8" evalue="1.3e-003">
      <pos A="0.990741" C="0.00308642" G="0.00308642" T="0.00308642"/>
      <pos A="0.990741" C="0.00308642" G="0.00308642" T="0.00308642"/>
      <pos A="0.00308642" C="0.00308642" G="0.990741" T="0.00308642"/>
      <pos A="0.990741" C="0.00308642" G="0.00308642" T="0.00308642"/>
      <pos A="0.00308642" C="0.00308642" G="0.00308642" T="0.990741"/>
      <pos A="0.00308642" C="0.00308642" G="0.00308642" T="0.990741"/>
      <pos A="0.990741" C="0.00308642" G="0.00308642" T="0.00308642"/>
      <pos A="0.00308642" C="0.00308642" G="0.00308642" T="0.990741"/>
      <pos A="0.00308642" C="0.00308642" G="0.00308642" T="0.990741"/>
      <pos A="0.00308642" C="0.00308642" G="0.00308642" T="0.990741"/>
      <pos A="0.990741" C="0.00308642" G="0.00308642" T="0.00308642"/>
      <pos A="0.00308642" C="0.990741" G="0.00308642" T="0.00308642"/>
      <pos A="0.00308642" C="0.00308642" G="0.00308642" T="0.990741"/>
      <pos A="0.990741" C="0.00308642" G="0.00308642" T="0.00308642"/>
      <pos A="0.990741" C="0.00308642" G="0.00308642" T="0.00308642"/>
      <pos A="0.00308642" C="0.990741" G="0.00308642" T="0.00308642"/>
      <pos A="0.00308642" C="0.990741" G="0.00308642" T="0.00308642"/>
      <pos A="0.990741" C="0.00308642" G="0.00308642" T="0.00308642"/>
      <pos A="0.00308642" C="0.990741" G="0.00308642" T="0.00308642"/>
      <pos A="0.00308642" C="0.00308642" G="0.00308642" T="0.990741"/>
      <pos A="0.00308642" C="0.00308642" G="0.990741" T="0.00308642"/>
      <pos A="0.00308642" C="0.00308642" G="0.00308642" T="0.990741"/>
      <pos A="0.00308642" C="0.00308642" G="0.00308642" T="0.990741"/>
      <pos A="0.990741" C="0.00308642" G="0.00308642" T="0.00308642"/>
      <pos A="0.00308642" C="0.00308642" G="0.990741" T="0.00308642"/>
      <pos A="0.00308642" C="0.00308642" G="0.990741" T="0.00308642"/>
      <pos A="0.00308642" C="0.00308642" G="0.00308642" T="0.990741"/>
      <pos A="0.00308642" C="0.00308642" G="0.00308642" T="0.990741"/>
      <pos A="0.00308642" C="0.00308642" G="0.00308642" T="0.990741"/>
      <pos A="0.00308642" C="0.00308642" G="0.990741" T="0.00308642"/>
      <pos A="0.00308642" C="0.00308642" G="0.00308642" T="0.990741"/>
      <pos A="0.990741" C="0.00308642" G="0.00308642" T="0.00308642"/>
      <pos A="0.00308642" C="0.00308642" G="0.990741" T="0.00308642"/>
      <pos A="0.990741" C="0.00308642" G="0.00308642" T="0.00308642"/>
      <pos A="0.00308642" C="0.00308642" G="0.00308642" T="0.990741"/>
      <pos A="0.990741" C="0.00308642" G="0.00308642" T="0.00308642"/>
      <pos A="0.00308642" C="0.990741" G="0.00308642" T="0.00308642"/>
      <pos A="0.990741" C="0.00308642" G="0.00308642" T="0.00308642"/>
      <pos A="0.00308642" C="0.00308642" G="0.00308642" T="0.990741"/>
      <pos A="0.00308642" C="0.990741" G="0.00308642" T="0.00308642"/>
    </motif>
    <motif db="0" id="M95" alt="O95" length="40" nsites="8" evalue="1.3e-003">
      <pos A="0.244961" C="0.426366" G="0.0232425" T="0.305429"/>
      <pos A="0.40621" C="0.325586" G="0.0837116" T="0.184492"/>
      <pos A="0.184492" C="0.124024" G="0.184492" T="0.506992"/>
      <pos A="0.204649" C="0.265117" G="0.365898" T="0.164336"/>
      <pos A="0.244961" C="0.184492" G="0.305429" T="0.265117"/>
      <pos A="0.325586" C="0.204649" G="0.345742" T="0.124024"/>
      <pos A="0.204649" C="0.164336" G="0.40621" T="0.224805"/>
      <pos A="0.305429" C="0.244961" G="0.184492" T="0.265117"/>
      <pos A="0.365898" C="0.14418" G="0.365898" T="0.124024"/>
      <pos A="0.14418" C="0.365898" G="0.103868" T="0.386054"/>
      <pos A="0.14418" C="0.285273" G="0.224805" T="0.345742"/>
      <pos A="0.365898" C="0.184492" G="0.164336" T="0.285273"/>
      <pos A="0.204649" C="0.426366" G="0.345742" T="0.0232425"/>
      <pos A="0.14418" C="0.0433985" G="0.40621" T="0.40621"/>
      <pos A="0.14418" C="0.285273" G="0.325586" T="0.244961"/>
      <pos A="0.103868" C="0.325586" G="0.244961" T="0.325586"/>
      <pos A="0.184492" C="0.305429" G="0.204649" T="0.305429"/>
      <pos A="0.285273" C="0.244961" G="0.184492" T="0.285273"/>
      <pos A="0.204649" C="0.244961" G="0.426366" T="0.124024"/>
      <pos A="0.345742" C="0.14418" G="0.386054" T="0.124024"/>
      <pos A="0.14418" C="0.345742" G="0.40621" T="0.103868"/>
      <pos A="0.14418" C="0.345742" G="0.14418" T="0.365898"/>
      <pos A="0.124024" C="0.0635546" G="0.506992" T="0.305429"/>
      <pos A="0.345742" C="0.124024" G="0.325586" T="0.204649"/>
      <pos A="0.365898" C="0.103868" G="0.365898" T="0.164336"/>
      <pos A="0.244961" C="0.285273" G="0.244961" T="0.224805"/>
      <pos A="0.486836" C="0.184492" G="0.14418" T="0.184492"/>
      <pos A="0.446523" C="0.103868" G="0.164336" T="0.285273"/>
      <pos A="0.265117" C="0.204649" G="0.265117" T="0.265117"/>
      <pos A="0.305429" C="0.285273" G="0.325586" T="0.0837116"/>
      <pos A="0.14418" C="0.345742" G="0.386054" T="0.124024"/>
      <pos A="0.325586" C="0.305429" G="0.285273" T="0.0837116"/>
      <pos A="0.305429" C="0.103868" G="0.184492" T="0.40621"/>
      <pos A="0.0433985" C="0.345742" G="0.486836" T="0.124024"/>
      <pos A="0.265117" C="0.14418" G="0.164336" T="0.426366"/>
      <pos A="0.285273" C="0.184492" G="0.164336" T="0.365898"/>
      <pos A="0.244961" C="0.527148" G="0.164336" T="0.0635546"/>
      <pos A="0.204649" C="0.124024" G="0.265117" T="0.40621"/>
      <pos A="0.103868" C="0.305429" G="0.305429" T="0.285273"/>
      <pos A="0.365898" C="0.124024" G="0.0837116" T="0.426366"/>
    </motif>
    <motif db="0" id="M96" alt="O96" length="40" nsites="8" evalue="1.3e-003">
      <pos A="0.496914" C="0.25" G="0.00308642" T="0.25"/>
      <pos A="0.25" C="0.00308642" G="0.496914" T="0.25"/>
      <pos A="0.00308642" C="0.496914" G="0.496914" T="0.00308642"/>
      <pos A="0.25" C="0.25" G="0.00308642" T="0.496914"/>
      <pos A="0.25" C="0.25" G="0.25" T="0.25"/>
      <pos A="0.496914" C="0.25" G="0.00308642" T="0.25"/>
      <pos A="0.25" C="0.25" G="0.496914" T="0.00308642"/>
      <pos A="0.00308642" C="0.496914" G="0.25" T="0.25"/>
      <pos A="0.496914" C="0.496914" G="0.00308642" T="0.00308642"/>
      <pos A="0.25" C="0.496914" G="0.25" T="0.00308642"/>
      <pos A="0.496914" C="0.00308642" G="0.25" T="0.25"/>
      <pos A="0.496914" C="0.25" G="0.25" T="0.00308642"/>
      <pos A="0.25" C="0.25" G="0.496914" T="0.00308642"/>
      <pos A="0.25" C="0.25" G="0.00308642" T="0.496914"/>
      <pos A="0.496914" C="0.00308642" G="0.496914" T="0.00308642"/>
      <pos A="0.25" C="0.00308642" G="0.743827" T="0.00308642"/>
      <pos A="0.00308642" C="0.00308642" G="0.990741" T="0.00308642"/>
      <pos A="0.00308642" C="0.00308642" G="0.990741" T="0.00308642"/>
      <pos A="0.25" C="0.00308642" G="0.496914" T="0.25"/>
      <pos A="0.25" C="0.743827" G="0.00308642" T="0.00308642"/>
      <pos A="0.25" C="0.00308642" G="0.25" T="0.496914"/>
      <pos A="0.25" C="0.00308642" G="0.743827" T="0.00308642"/>
      <pos A="0.25" C="0.496914" G="0.25" T="0.00308642"/>
      <pos A="0.25" C="0.00308642" G="0.00308642" T="0.743827"/>
      <pos A="0.25" C="0.00308642" G="0.743827" T="0.00308642"/>
      <pos A="0.496914" C="0.00308642" G="0.496914" T="0.00308642"/>
      <pos A="0.743827" C="0.00308642" G="0.25" T="0.00308642"/>
      <pos A="0.496914" C="0.496914" G="0.00308642" T="0.00308642"/>
      <pos A="0.496914" C="0.00308642" G="0.00308642" T="0.496914"/>
      <pos A="0.00308642" C="0.496914" G="0.00308642" T="0.496914"/>
      <pos A="0.00308642" C="0.496914" G="0.25" T="0.25"/>
      <pos A="0.25" C="0.25" G="0.25" T="0.25"/>
      <pos A="0.25" C="0.00308642" G="0.743827" T="0.00308642"/>
      <pos A="0.00308642" C="0.743827" G="0.25" T="0.00308642"/>
      <pos A="0.743827" C="0.00308642" G="0.00308642" T="0.25"/>
      <pos A="0.25" C="0.00308642" G="0.743827" T="0.00308642"/>
      <pos A="0.496914" C="0.00308642" G="0.496914" T="0.00308642"/>
      <pos A="0.25" C="0.00308642" G="0.496914" T="0.25"/>
      <pos A="0.25" C="0.25" G="0.00308642" T="0.496914"/>
      <pos A="0.00308642" C="0.743827" G="0.00308642" T="0.25"/>
    </motif>
    <motif db="0" id="M97" alt="O97" length="40" nsites="8" evalue="1.3e-003">
      <pos A="0.295484" C="0.172028" G="0.30848" T="0.224009"/>
      <pos A="0.451429" C="0.230507" G="0.243502" T="0.074561"/>
      <pos A="0.217511" C="0.301982" G="0.217511" T="0.262996"/>
      <pos A="0.379955" C="0.19152" G="0.133041" T="0.295484"/>
      <pos A="0.0940543" C="0.25" G="0.295484" T="0.360461"/>
      <pos A="0.275991" C="0.353963" G="0.172028" T="0.198018"/>
      <pos A="0.269493" C="0.237004" G="0.256498" T="0.237004"/>
      <pos A="0.159032" C="0.204516" G="0.451429" T="0.185023"/>
      <pos A="0.243502" C="0.237004" G="0.25" T="0.269493"/>
      <pos A="0.256498" C="0.295484" G="0.198018" T="0.25"/>
      <pos A="0.198018" C="0.353963" G="0.120045" T="0.327972"/>
      <pos A="0.360461" C="0.204516" G="0.301982" T="0.133041"/>
      <pos A="0.314977" C="0.262996" G="0.217511" T="0.204516"/>
      <pos A="0.373457" C="0.159032" G="0.217511" T="0.25"/>
      <pos A="0.152534" C="0.347466" G="0.126543" T="0.373457"/>
      <pos A="0.321475" C="0.16553" G="0.172028" T="0.340968"/>
      <pos A="0.340968" C="0.126543" G="0.282489" T="0.25"/>
      <pos A="0.19152" C="0.0875565" G="0.340968" T="0.379955"/>
      <pos A="0.146037" C="0.282489" G="0.19152" T="0.379955"/>
      <pos A="0.275991" C="0.256498" G="0.185023" T="0.282489"/>
      <pos A="0.178525" C="0.256498" G="0.321475" T="0.243502"/>
      <pos A="0.366959" C="0.139539" G="0.159032" T="0.33447"/>
      <pos A="0.172028" C="0.301982" G="0.39295" T="0.133041"/>
      <pos A="0.288987" C="0.237004" G="0.25" T="0.224009"/>
      <pos A="0.418941" C="0.198018" G="0.159032" T="0.224009"/>
      <pos A="0.288987" C="0.314977" G="0.217511" T="0.178525"/>
      <pos A="0.288987" C="0.340968" G="0.133041" T="0.237004"/>
      <pos A="0.282489" C="0.340968" G="0.10705" T="0.269493"/>
      <pos A="0.301982" C="0.133041" G="0.198018" T="0.366959"/>
      <pos A="0.178525" C="0.25" G="0.340968" T="0.230507"/>
      <pos A="0.230507" C="0.386452" G="0.198018" T="0.185023"/>
      <pos A="0.321475" C="0.19152" G="0.185023" T="0.301982"/>
      <pos A="0.314977" C="0.269493" G="0.139539" T="0.275991"/>
      <pos A="0.275991" C="0.282489" G="0.198018" T="0.243502"/>
      <pos A="0.243502" C="0.146037" G="0.275991" T="0.33447"/>
      <pos A="0.399448" C="0.217511" G="0.139539" T="0.243502"/>
      <pos A="0.224009" C="0.275991" G="0.373457" T="0.126543"/>
      <pos A="0.275991" C="0.16553" G="0.224009" T="0.33447"/>
      <pos A="0.0940543" C="0.405946" G="0.321475" T="0.178525"/>
      <pos A="0.256498" C="0.25" G="0.237004" T="0.256498"/>
    </motif>
    <motif db="0" id="M98" alt="O98" length="40" nsites="8" evalue="1.3e-003">
      <pos A="0.431937" C="0.204516" G="0.133041" T="0.230507"/>
      <pos A="0.327972" C="0.198018" G="0.178525" T="0.295484"/>
      <pos A="0.217511" C="0.39295" G="0.243502" T="0.146037"/>
      <pos A="0.295484" C="0.172028" G="0.262996" T="0.269493"/>
      <pos A="0.204516" C="0.295484" G="0.327972" T="0.172028"/>
      <pos A="0.282489" C="0.237004" G="0.243502" T="0.237004"/>
      <pos A="0.516407" C="0.0810588" G="0.178525" T="0.224009"/>
      <pos A="0.224009" C="0.204516" G="0.386452" T="0.185023"/>
      <pos A="0.275991" C="0.314977" G="0.282489" T="0.126543"/>
      <pos A="0.198018" C="0.321475" G="0.25" T="0.230507"/>
      <pos A="0.185023" C="0.295484" G="0.256498" T="0.262996"/>
      <pos A="0.237004" C="0.288987" G="0.146037" T="0.327972"/>
      <pos A="0.262996" C="0.288987" G="0.159032" T="0.288987"/>
      <pos A="0.373457" C="0.120045" G="0.126543" T="0.379955"/>
      <pos A="0.19152" C="0.282489" G="0.172028" T="0.353963"/>
      <pos A="0.211013" C="0.120045" G="0.405946" T="0.262996"/>
      <pos A="0.33447" C="0.269493" G="0.275991" T="0.120045"/>
      <pos A="0.301982" C="0.126543" G="0.301982" T="0.269493"/>
      <pos A="0.237004" C="0.224009" G="0.33447" T="0.204516"/>
      <pos A="0.33447" C="0.100552" G="0.146037" T="0.418941"/>
      <pos A="0.282489" C="0.139539" G="0.347466" T="0.230507"/>
      <pos A="0.185023" C="0.288987" G="0.275991" T="0.25"/>
      <pos A="0.217511" C="0.204516" G="0.30848" T="0.269493"/>
      <pos A="0.185023" C="0.25" G="0.269493" T="0.295484"/>
      <pos A="0.353963" C="0.373457" G="0.0550686" T="0.217511"/>
      <pos A="0.217511" C="0.425439" G="0.172028" T="0.185023"/>
      <pos A="0.178525" C="0.217511" G="0.133041" T="0.470922"/>
      <pos A="0.321475" C="0.288987" G="0.19152" T="0.198018"/>
      <pos A="0.379955" C="0.33447" G="0.152534" T="0.133041"/>
      <pos A="0.327972" C="0.139539" G="0.230507" T="0.301982"/>
      <pos A="0.230507" C="0.146037" G="0.340968" T="0.282489"/>
      <pos A="0.120045" C="0.262996" G="0.282489" T="0.33447"/>
      <pos A="0.211013" C="0.275991" G="0.204516" T="0.30848"/>
      <pos A="0.30848" C="0.275991" G="0.217511" T="0.198018"/>
      <pos A="0.340968" C="0.237004" G="0.126543" T="0.295484"/>
      <pos A="0.275991" C="0.224009" G="0.269493" T="0.230507"/>
      <pos A="0.301982" C="0.418941" G="0.159032" T="0.120045"/>
      <pos A="0.444931" C="0.074561" G="0.256498" T="0.224009"/>
      <pos A="0.185023" C="0.282489" G="0.256498" T="0.275991"/>
      <pos A="0.217511" C="0.269493" G="0.327972" T="0.185023"/>
    </motif>
    <motif db="0" id="M99" alt="O99" length="40" nsites="8" evalue="1.3e-003">
      <pos A="0.210372" C="0.271338" G="0.344498" T="0.173793"/>
      <pos A="0.344498" C="0.125019" G="0.198179" T="0.332304"/>
      <pos A="0.405464" C="0.161599" G="0.198179" T="0.234759"/>
      <pos A="0.210372" C="0.356691" G="0.112826" T="0.320112"/>
      <pos A="0.246952" C="0.271338" G="0.442043" T="0.0396662"/>
      <pos A="0.0884395" C="0.356691" G="0.161599" T="0.393271"/>
      <pos A="0.307918" C="0.198179" G="0.0762459" T="0.417657"/>
      <pos A="0.149405" C="0.344498" G="0.356691" T="0.149405"/>
      <pos A="0.222565" C="0.173793" G="0.161599" T="0.442043"/>
      <pos A="0.307918" C="0.185985" G="0.295724" T="0.210372"/>
      <pos A="0.271338" C="0.161599" G="0.246952" T="0.320112"/>
      <pos A="0.198179" C="0.125019" G="0.295724" T="0.381078"/>
      <pos A="0.137212" C="0.210372" G="0.356691" T="0.295724"/>
      <pos A="0.234759" C="0.320112" G="0.307918" T="0.137212"/>
      <pos A="0.356691" C="0.332304" G="0.161599" T="0.149405"/>
      <pos A="0.466431" C="0.0762459" G="0.234759" T="0.222565"/>
      <pos A="0.332304" C="0.295724" G="0.320112" T="0.0518598"/>
      <pos A="0.234759" C="0.210372" G="0.0884395" T="0.466431"/>
      <pos A="0.198179" C="0.283532" G="0.393271" T="0.125019"/>
      <pos A="0.381078" C="0.198179" G="0.161599" T="0.259145"/>
      <pos A="0.332304" C="0.210372" G="0.210372" T="0.246952"/>
      <pos A="0.283532" C="0.344498" G="0.161599" T="0.210372"/>
      <pos A="0.381078" C="0.112826" G="0.344498" T="0.161599"/>
      <pos A="0.295724" C="0.125019" G="0.344498" T="0.234759"/>
      <pos A="0.320112" C="0.198179" G="0.332304" T="0.149405"/>
      <pos A="0.393271" C="0.295724" G="0.112826" T="0.198179"/>
      <pos A="0.149405" C="0.0274726" G="0.393271" T="0.429851"/>
      <pos A="0.271338" C="0.234759" G="0.259145" T="0.234759"/>
      <pos A="0.234759" C="0.405464" G="0.198179" T="0.161599"/>
      <pos A="0.210372" C="0.368884" G="0.332304" T="0.0884395"/>
      <pos A="0.259145" C="0.173793" G="0.137212" T="0.429851"/>
      <pos A="0.112826" C="0.246952" G="0.210372" T="0.429851"/>
      <pos A="0.137212" C="0.307918" G="0.234759" T="0.320112"/>
      <pos A="0.0640523" C="0.551784" G="0.0884395" T="0.295724"/>
      <pos A="0.344498" C="0.234759" G="0.0762459" T="0.344498"/>
      <pos A="0.222565" C="0.295724" G="0.222565" T="0.259145"/>
      <pos A="0.246952" C="0.210372" G="0.320112" T="0.222565"/>
      <pos A="0.234759" C="0.246952" G="0.307918" T="0.210372"/>
      <pos A="0.210372" C="0.307918" G="0.234759" T="0.246952"/>
      <pos A="0.405464" C="0.161599" G="0.259145" T="0.173793"/>
    </motif>
  </queries>
  <targets>
    <motif db="0" id="AIRE_HUMAN.H11MO.0.C" length="18" nsites="41" evalue="1.0e+000"
        url="http://hocomoco.autosome.ru/motif/AIRE_HUMAN.H11MO.0.C">
      <pos A="0.397368" C="0.261336" G="0.125304" T="0.215992"/>
      <pos A="0.181984" C="0.181984" G="0.13664" T="0.499392"/>
      <pos A="0.13664" C="0.13664" G="0.204656" T="0.522064"/>
      <pos A="0.0459522" C="0.000608273" G="0.884815" T="0.0686242"/>
      <pos A="0.000608273" C="0.000608273" G="0.816799" T="0.181984"/>
      <pos A="0.318016" C="0.0459522" G="0.0232802" T="0.612752"/>
      <pos A="0.386032" C="0.0912962" G="0.0232802" T="0.499392"/>
      <pos A="0.36336" C="0.13664" G="0.13664" T="0.36336"/>
      <pos A="0.340688" C="0.0686242" G="0.13664" T="0.454048"/>
      <pos A="0.522064" C="0.0912962" G="0.13664" T="0.25"/>
      <pos A="0.386032" C="0.0459522" G="0.0686242" T="0.499392"/>
      <pos A="0.227328" C="0.13664" G="0.0686242" T="0.567408"/>
      <pos A="0.000608273" C="0.0232802" G="0.884815" T="0.0912962"/>
      <pos A="0.000608273" C="0.000608273" G="0.975503" T="0.0232802"/>
      <pos A="0.227328" C="0.0912962" G="0.25" T="0.431376"/>
      <pos A="0.0686242" C="0.181984" G="0.181984" T="0.567408"/>
      <pos A="0.454048" C="0.0232802" G="0.159312" T="0.36336"/>
      <pos A="0.403036" C="0.267004" G="0.1083" T="0.22166"/>
    </motif>
    <motif db="0" id="ANDR_HUMAN.H11MO.0.A" length="18" nsites="499" evalue="1.0e+000"
        url="http://hocomoco.autosome.ru/motif/ANDR_HUMAN.H11MO.0.A">
      <pos A="0.148317" C="0.0701763" G="0.036115" T="0.745392"/>
      <pos A="0.0621619" C="0.0481366" G="0.777449" T="0.112252"/>
      <pos A="0.0681727" C="0.0661691" G="0.0140753" T="0.851583"/>
      <pos A="0.188389" C="0.17236" G="0.14431" T="0.494941"/>
      <pos A="0.0781907" C="0.73337" G="0.036115" T="0.152324"/>
      <pos A="0.12227" C="0.278551" G="0.0321078" T="0.567071"/>
      <pos A="0.180375" C="0.134292" G="0.196404" T="0.48893"/>
      <pos A="0.198407" C="0.178371" G="0.21644" T="0.406782"/>
      <pos A="0.176367" C="0.192396" G="0.22245" T="0.408786"/>
      <pos A="0.200411" C="0.256512" G="0.120266" T="0.422811"/>
      <pos A="0.0721799" C="0.0140753" G="0.0140753" T="0.899669"/>
      <pos A="0.254508" C="0.0301042" G="0.691294" T="0.0240934"/>
      <pos A="0.0281006" C="0.0220898" G="0.0200862" T="0.929724"/>
      <pos A="0.0180825" C="0.00606091" G="0.0982268" T="0.87763"/>
      <pos A="0.00806452" C="0.00806452" G="0.0641655" T="0.919705"/>
      <pos A="0.420807" C="0.0281006" G="0.494941" T="0.0561511"/>
      <pos A="0.0862052" C="0.524995" G="0.0481366" T="0.340663"/>
      <pos A="0.290573" C="0.158335" G="0.0541475" T="0.496945"/>
    </motif>
    <motif db="0" id="ANDR_HUMAN.H11MO.1.A" length="16" nsites="500" evalue="1.0e+000"
        url="http://hocomoco.autosome.ru/motif/ANDR_HUMAN.H11MO.1.A">
      <pos A="0.361978" C="0.0240452" G="0.455959" T="0.158018"/>
      <pos A="0.108028" C="0.0260448" G="0.807888" T="0.0580384"/>
      <pos A="0.371976" C="0.210008" G="0.224005" T="0.194011"/>
      <pos A="0.825885" C="0.05004" G="0.05004" T="0.0740352"/>
      <pos A="0.00204959" C="0.931864" G="0.030044" T="0.0360428"/>
      <pos A="0.69791" C="0.0240452" G="0.0780344" T="0.20001"/>
      <pos A="0.126025" C="0.230004" G="0.35198" T="0.291992"/>
      <pos A="4.999e-05" C="4.999e-05" G="0.383973" T="0.615927"/>
      <pos A="0.116027" C="0.355979" G="0.39997" T="0.128024"/>
      <pos A="0.146021" C="0.0660368" G="0.0140472" T="0.773895"/>
      <pos A="0.00404919" C="0.0320436" G="0.961858" T="0.00204959"/>
      <pos A="0.0860328" C="0.0420416" G="0.0220456" T="0.84988"/>
      <pos A="0.210008" C="0.170016" G="0.194011" T="0.425965"/>
      <pos A="0.0740352" C="0.805889" G="0.00604879" T="0.114027"/>
      <pos A="0.0920316" C="0.411968" G="0.0140472" T="0.481954"/>
      <pos A="0.142022" C="0.261998" G="0.196011" T="0.39997"/>
    </motif>
    <motif db="0" id="ANDR_HUMAN.H11MO.2.A" length="12" nsites="500" evalue="1.0e+000"
        url="http://hocomoco.autosome.ru/motif/ANDR_HUMAN.H11MO.2.A">
      <pos A="0.140022" C="0.323985" G="0.242002" T="0.293991"/>
      <pos A="0.248" C="0.130024" G="0.118026" T="0.503949"/>
      <pos A="0.138022" C="0.389972" G="0.317986" T="0.154019"/>
      <pos A="0.0460408" C="0.0160468" G="0.00204959" T="0.935863"/>
      <pos A="0.00604879" C="0.020046" G="0.969856" T="0.00404919"/>
      <pos A="0.010048" C="0.0120476" G="0.00204959" T="0.975855"/>
      <pos A="0.0540392" C="0.120026" G="0.188012" T="0.637922"/>
      <pos A="4.999e-05" C="0.983853" G="0.00604879" T="0.010048"/>
      <pos A="0.0280444" C="0.405969" G="0.00404919" T="0.561938"/>
      <pos A="0.172016" C="0.238002" G="0.114027" T="0.475955"/>
      <pos A="0.186013" C="0.140022" G="0.269996" T="0.403969"/>
      <pos A="0.122026" C="0.218006" G="0.242002" T="0.417966"/>
    </motif>
    <motif db="0" id="AP2A_HUMAN.H11MO.0.A" length="15" nsites="500" evalue="1.0e+000"
        url="http://hocomoco.autosome.ru/motif/AP2A_HUMAN.H11MO.0.A">
      <pos A="0.416124" C="0.185377" G="0.193138" T="0.205362"/>
      <pos A="0.231121" C="0.0911524" G="0.134692" T="0.543034"/>
      <pos A="0.176775" C="0.0944298" G="0.470182" T="0.258612"/>
      <pos A="0.0108813" C="0.520551" G="0.431413" T="0.0371549"/>
      <pos A="4.999e-05" C="0.99985" G="4.999e-05" T="4.999e-05"/>
      <pos A="4.999e-05" C="0.900843" G="4.999e-05" T="0.099057"/>
      <pos A="0.0509783" C="0.111333" G="0.0128321" T="0.824856"/>
      <pos A="0.00188818" C="4.999e-05" G="0.796457" T="0.201605"/>
      <pos A="0.535277" C="0.0386298" G="0.409205" T="0.0168892"/>
      <pos A="0.14218" C="4.999e-05" G="0.855965" T="0.00180471"/>
      <pos A="4.999e-05" C="4.999e-05" G="0.99985" T="4.999e-05"/>
      <pos A="0.0479051" C="0.556058" G="0.379971" T="0.0160658"/>
      <pos A="0.308242" C="0.38161" G="0.0917715" T="0.218376"/>
      <pos A="0.512988" C="0.0934521" G="0.204267" T="0.189292"/>
      <pos A="0.238522" C="0.148913" G="0.208406" T="0.404159"/>
    </motif>
    <motif db="0" id="AP2B_HUMAN.H11MO.0.B" length="10" nsites="28" evalue="1.0e+000"
        url="http://hocomoco.autosome.ru/motif/AP2B_HUMAN.H11MO.0.B">
      <pos A="0.0402747" C="0.00088968" G="0.780713" T="0.178122"/>
      <pos A="0.00088968" C="0.646804" G="0.245077" T="0.107229"/>
      <pos A="0.00088968" C="0.961884" G="0.00088968" T="0.0363362"/>
      <pos A="0.115106" C="0.571973" G="0.00088968" T="0.312031"/>
      <pos A="0.0757212" C="0.0363362" G="0.887053" T="0.00088968"/>
      <pos A="0.327785" C="0.31597" G="0.355355" T="0.00088968"/>
      <pos A="0.0717827" C="0.0363362" G="0.851606" T="0.0402747"/>
      <pos A="0.00088968" C="0.00088968" G="0.997331" T="0.00088968"/>
      <pos A="0.190922" C="0.123968" G="0.675358" T="0.00975131"/>
      <pos A="0.22243" C="0.446925" G="0.253939" T="0.0767059"/>
    </motif>
    <motif db="0" id="AP2C_HUMAN.H11MO.0.A" length="14" nsites="500" evalue="1.0e+000"
        url="http://hocomoco.autosome.ru/motif/AP2C_HUMAN.H11MO.0.A">
      <pos A="0.3872" C="0.20104" G="0.269563" T="0.142197"/>
      <pos A="0.196086" C="0.123624" G="0.166417" T="0.513874"/>
      <pos A="0.184609" C="0.0998022" G="0.518376" T="0.197212"/>
      <pos A="0.00958288" C="0.506988" G="0.471848" T="0.0115807"/>
      <pos A="0.00385284" C="0.988136" G="0.0079615" T="4.999e-05"/>
      <pos A="0.00191784" C="0.951682" G="0.00239436" T="0.0440054"/>
      <pos A="0.0500552" C="0.13189" G="0.025422" T="0.792633"/>
      <pos A="0.0354071" C="4.999e-05" G="0.917075" T="0.0474675"/>
      <pos A="0.554976" C="0.0254436" G="0.415804" T="0.0037759"/>
      <pos A="0.0734759" C="4.999e-05" G="0.924454" T="0.0020204"/>
      <pos A="4.999e-05" C="4.999e-05" G="0.997967" T="0.00193309"/>
      <pos A="0.0289758" C="0.618174" G="0.340999" T="0.0118516"/>
      <pos A="0.313913" C="0.351519" G="0.0971829" T="0.237385"/>
      <pos A="0.42824" C="0.170536" G="0.24167" T="0.159554"/>
    </motif>
    <motif db="0" id="ARNT_HUMAN.H11MO.0.B" length="9" nsites="500" evalue="1.0e+000"
        url="http://hocomoco.autosome.ru/motif/ARNT_HUMAN.H11MO.0.B">
      <pos A="0.15202" C="0.283993" G="0.429964" T="0.134023"/>
      <pos A="0.138022" C="0.0740352" G="0.242002" T="0.545941"/>
      <pos A="0.70191" C="0.030044" G="0.246001" T="0.0220456"/>
      <pos A="0.010048" C="0.94786" G="0.00204959" T="0.040042"/>
      <pos A="0.00604879" C="0.00204959" G="0.989852" T="0.00204959"/>
      <pos A="4.999e-05" C="4.999e-05" G="0.00204959" T="0.99785"/>
      <pos A="4.999e-05" C="0.00604879" G="0.991852" T="0.00204959"/>
      <pos A="0.355979" C="0.525945" G="0.0240452" T="0.0940312"/>
      <pos A="0.154019" C="0.50195" G="0.144021" T="0.20001"/>
    </motif>
    <motif db="0" id="ASCL1_HUMAN.H11MO.0.A" length="14" nsites="480" evalue="1.0e+000"
        url="http://hocomoco.autosome.ru/motif/ASCL1_HUMAN.H11MO.0.A">
      <pos A="0.189596" C="0.437461" G="0.175016" T="0.197928"/>
      <pos A="0.218757" C="0.245834" G="0.160435" T="0.374974"/>
      <pos A="0.220839" C="0.254166" G="0.427046" T="0.0979483"/>
      <pos A="0.00630077" C="0.981098" G="0.00421787" T="0.00838367"/>
      <pos A="0.981098" C="0.00421787" G="5.20725e-05" T="0.0146324"/>
      <pos A="0.00630077" C="0.614507" G="0.358311" T="0.0208811"/>
      <pos A="0.00838367" C="0.979015" G="0.00213497" T="0.0104666"/>
      <pos A="0.00838367" C="0.00213497" G="0.00213497" T="0.987346"/>
      <pos A="0.00421787" C="0.00421787" G="0.976932" T="0.0146324"/>
      <pos A="0.00838367" C="0.781139" G="0.083368" T="0.127109"/>
      <pos A="0.0812851" C="0.420798" G="0.00630077" T="0.491616"/>
      <pos A="0.102114" C="0.385388" G="0.274995" T="0.237503"/>
      <pos A="0.131275" C="0.491616" G="0.0979483" T="0.279161"/>
      <pos A="0.166684" C="0.406217" G="0.152104" T="0.274995"/>
    </motif>
    <motif db="0" id="ATF2_HUMAN.H11MO.1.B" length="20" nsites="1293" evalue="1.0e+000"
        url="http://hocomoco.autosome.ru/motif/ATF2_HUMAN.H11MO.1.B">
      <pos A="0.3921" C="0.119113" G="0.135353" T="0.353434"/>
      <pos A="0.371994" C="0.10442" G="0.214233" T="0.309353"/>
      <pos A="0.413754" C="0.101326" G="0.21114" T="0.27378"/>
      <pos A="0.255993" C="0.122206" G="0.187166" T="0.434634"/>
      <pos A="0.28074" C="0.0719395" G="0.566101" T="0.0812195"/>
      <pos A="0.911782" C="0.000792669" G="0.0850862" T="0.00233934"/>
      <pos A="1.93334e-05" C="1.93334e-05" G="1.93334e-05" T="0.999942"/>
      <pos A="1.93334e-05" C="1.93334e-05" G="0.999169" T="0.000792669"/>
      <pos A="0.999942" C="1.93334e-05" G="1.93334e-05" T="1.93334e-05"/>
      <pos A="1.93334e-05" C="0.136126" G="0.0340461" T="0.829808"/>
      <pos A="0.000792669" C="1.93334e-05" G="0.999169" T="1.93334e-05"/>
      <pos A="1.93334e-05" C="1.93334e-05" G="1.93334e-05" T="0.999942"/>
      <pos A="0.0309527" C="0.967462" G="1.93334e-05" T="0.001566"/>
      <pos A="0.999942" C="1.93334e-05" G="1.93334e-05" T="1.93334e-05"/>
      <pos A="1.93334e-05" C="0.0502861" G="0.00775269" T="0.941942"/>
      <pos A="0.12994" C="0.517381" G="0.0997796" T="0.2529"/>
      <pos A="0.42922" C="0.15314" G="0.15546" T="0.26218"/>
      <pos A="0.25986" C="0.163193" G="0.140766" T="0.43618"/>
      <pos A="0.219647" C="0.139993" G="0.143086" T="0.497274"/>
      <pos A="0.311673" C="0.1369" G="0.158553" T="0.392874"/>
    </motif>
    <motif db="0" id="ATF2_HUMAN.H11MO.2.C" length="11" nsites="381" evalue="1.0e+000"
        url="http://hocomoco.autosome.ru/motif/ATF2_HUMAN.H11MO.2.C">
      <pos A="0.322816" C="0.086657" G="0.540606" T="0.0499213"/>
      <pos A="0.509118" C="0.00531357" G="0.480255" T="0.00531357"/>
      <pos A="6.55996e-05" C="6.55996e-05" G="6.55996e-05" T="0.999803"/>
      <pos A="6.55996e-05" C="6.55996e-05" G="0.999803" T="6.55996e-05"/>
      <pos A="0.999803" C="6.55996e-05" G="6.55996e-05" T="6.55996e-05"/>
      <pos A="6.55996e-05" C="0.994555" G="0.00268958" T="0.00268958"/>
      <pos A="6.55996e-05" C="6.55996e-05" G="0.999803" T="6.55996e-05"/>
      <pos A="6.55996e-05" C="6.55996e-05" G="6.55996e-05" T="0.999803"/>
      <pos A="0.188992" C="0.810876" G="6.55996e-05" T="6.55996e-05"/>
      <pos A="0.997179" C="6.55996e-05" G="0.00268958" T="6.55996e-05"/>
      <pos A="0.0446733" C="0.464511" G="0.356927" T="0.133889"/>
    </motif>
    <motif db="0" id="ATF3_HUMAN.H11MO.0.A" length="11" nsites="500" evalue="1.0e+000"
        url="http://hocomoco.autosome.ru/motif/ATF3_HUMAN.H11MO.0.A">
      <pos A="0.222006" C="0.090032" G="0.579934" T="0.108028"/>
      <pos A="0.255999" C="0.0280444" G="0.709908" T="0.00604879"/>
      <pos A="0.0180464" C="0.0420416" G="0.00804839" T="0.931864"/>
      <pos A="0.010048" C="0.477954" G="0.507948" T="0.00404919"/>
      <pos A="0.939862" C="0.0240452" G="0.00404919" T="0.0320436"/>
      <pos A="0.00204959" C="0.813887" G="0.0420416" T="0.142022"/>
      <pos A="0.0380424" C="0.0180464" G="0.925865" T="0.0180464"/>
      <pos A="0.0280444" C="0.224005" G="0.00804839" T="0.739902"/>
      <pos A="0.265997" C="0.164017" G="0.535943" T="0.0340432"/>
      <pos A="0.575935" C="0.104029" G="0.252" T="0.0680364"/>
      <pos A="0.0940312" C="0.295991" G="0.275995" T="0.333983"/>
    </motif>
    <motif db="0" id="BARH2_HUMAN.H11MO.0.D" length="18" nsites="42825" evalue="1.0e+000"
        url="http://hocomoco.autosome.ru/motif/BARH2_HUMAN.H11MO.0.D">
      <pos A="0.221277" C="0.229626" G="0.413979" T="0.135118"/>
      <pos A="0.167058" C="0.385056" G="0.121355" T="0.326531"/>
      <pos A="0.0090238" C="0.00622148" G="0.00605889" T="0.978696"/>
      <pos A="0.988399" C="0.000650948" G="0.00147868" T="0.00947101"/>
      <pos A="0.99828" C="0.000780282" G="0.000647253" T="0.000292509"/>
      <pos A="0.476164" C="0.00180756" G="0.0308855" T="0.491143"/>
      <pos A="0.0165538" C="0.447798" G="0.0168763" T="0.518772"/>
      <pos A="0.0210791" C="0.00169064" G="0.971392" T="0.00583803"/>
      <pos A="0.204192" C="0.247647" G="0.346599" T="0.201562"/>
      <pos A="0.0565878" C="0.275451" G="0.0624176" T="0.605543"/>
      <pos A="0.144585" C="0.383472" G="0.294382" T="0.17756"/>
      <pos A="0.218691" C="0.379395" G="0.13358" T="0.268334"/>
      <pos A="0.268555" C="0.122333" G="0.101111" T="0.508001"/>
      <pos A="0.522536" C="0.0208406" G="0.0498196" T="0.406804"/>
      <pos A="0.490371" C="0.0184796" G="0.0137296" T="0.47742"/>
      <pos A="0.41991" C="0.0322168" G="0.0496664" T="0.498207"/>
      <pos A="0.336494" C="0.182098" G="0.118011" T="0.363397"/>
      <pos A="0.228191" C="0.155706" G="0.43546" T="0.180643"/>
    </motif>
    <motif db="0" id="BARX1_HUMAN.H11MO.0.D" length="12" nsites="461" evalue="1.0e+000"
        url="http://hocomoco.autosome.ru/motif/BARX1_HUMAN.H11MO.0.D">
      <pos A="0.0998157" C="0.362232" G="0.268976" T="0.268976"/>
      <pos A="0.3644" C="0.0130666" G="0.0434288" T="0.579104"/>
      <pos A="0.75694" C="0.184396" G="0.0455975" T="0.0130666"/>
      <pos A="0.958632" C="0.00222295" G="0.00872913" T="0.0304164"/>
      <pos A="0.0390913" C="0.0455975" G="0.29717" T="0.618141"/>
      <pos A="0.065116" C="0.0217415" G="0.427293" T="0.485849"/>
      <pos A="0.088972" C="0.147528" G="0.741759" T="0.0217415"/>
      <pos A="0.0455975" C="0.156203" G="0.0325851" T="0.765615"/>
      <pos A="0.0629473" C="0.04126" G="0.0325851" T="0.863208"/>
      <pos A="0.017404" C="0.0217415" G="0.0434288" T="0.917426"/>
      <pos A="0.147528" C="0.329701" G="0.0716222" T="0.451149"/>
      <pos A="0.154034" C="0.260301" G="0.0781284" T="0.507536"/>
    </motif>
    <motif db="0" id="BATF_HUMAN.H11MO.0.A" length="18" nsites="500" evalue="1.0e+000"
        url="http://hocomoco.autosome.ru/motif/BATF_HUMAN.H11MO.0.A">
      <pos A="0.45196" C="0.0780344" G="0.263997" T="0.206009"/>
      <pos A="0.0480404" C="0.39997" G="0.345981" T="0.206009"/>
      <pos A="0.0120476" C="0.0180464" G="0.0440412" T="0.925865"/>
      <pos A="0.134023" C="0.327984" G="0.0240452" T="0.513947"/>
      <pos A="0.0860328" C="0.238002" G="0.0520396" T="0.623925"/>
      <pos A="0.142022" C="0.545941" G="0.0460408" T="0.265997"/>
      <pos A="0.379974" C="0.0860328" G="0.395971" T="0.138022"/>
      <pos A="0.369976" C="0.114027" G="0.230004" T="0.285993"/>
      <pos A="0.337982" C="0.0180464" G="0.0840332" T="0.559938"/>
      <pos A="0.577934" C="0.158018" G="0.0220456" T="0.242002"/>
      <pos A="0.00204959" C="0.00204959" G="4.999e-05" T="0.995851"/>
      <pos A="0.00404919" C="0.0560388" G="0.84988" T="0.090032"/>
      <pos A="0.977854" C="0.00804839" G="0.0120476" T="0.00204959"/>
      <pos A="0.104029" C="0.557938" G="0.315987" T="0.0220456"/>
      <pos A="0.0720356" C="0.030044" G="0.020046" T="0.877874"/>
      <pos A="0.212008" C="0.507948" G="0.212008" T="0.0680364"/>
      <pos A="0.611928" C="0.0840332" G="0.110028" T="0.194011"/>
      <pos A="0.142022" C="0.186013" G="0.305989" T="0.365977"/>
    </motif>
    <motif db="0" id="BC11A_HUMAN.H11MO.0.A" length="17" nsites="500" evalue="1.0e+000"
        url="http://hocomoco.autosome.ru/motif/BC11A_HUMAN.H11MO.0.A">
      <pos A="0.37573" C="0.184625" G="0.286195" T="0.153451"/>
      <pos A="0.55058" C="0.0994705" G="0.224094" T="0.125856"/>
      <pos A="0.500164" C="0.142363" G="0.230714" T="0.126759"/>
      <pos A="0.589982" C="0.0166164" G="0.226051" T="0.167351"/>
      <pos A="0.187435" C="0.160796" G="0.580417" T="0.071352"/>
      <pos A="0.664511" C="0.0145816" G="0.269377" T="0.051531"/>
      <pos A="0.104037" C="0.0144884" G="0.828551" T="0.0529239"/>
      <pos A="0.200417" C="0.0327717" G="0.758546" T="0.00826493"/>
      <pos A="0.880098" C="0.0431253" G="0.0485975" T="0.0281795"/>
      <pos A="0.867864" C="0.00583965" G="0.0555442" T="0.0707524"/>
      <pos A="0.248399" C="0.226047" G="0.502141" T="0.0234139"/>
      <pos A="0.150158" C="0.154992" G="0.0315585" T="0.663292"/>
      <pos A="0.117832" C="0.0724923" G="0.760189" T="0.0494865"/>
      <pos A="0.658749" C="0.064413" G="0.250663" T="0.0261749"/>
      <pos A="0.458785" C="0.143453" G="0.310166" T="0.0875961"/>
      <pos A="0.622702" C="0.078845" G="0.157294" T="0.141159"/>
      <pos A="0.358985" C="0.2047" G="0.318076" T="0.118238"/>
    </motif>
    <motif db="0" id="BHE22_HUMAN.H11MO.0.D" length="13" nsites="2246" evalue="1.0e+000"
        url="http://hocomoco.autosome.ru/motif/BHE22_HUMAN.H11MO.0.D">
      <pos A="0.588809" C="0.107086" G="0.195684" T="0.108421"/>
      <pos A="0.307878" C="0.381784" G="0.212602" T="0.0977361"/>
      <pos A="1.11304e-05" C="0.999967" G="1.11304e-05" T="1.11304e-05"/>
      <pos A="0.999076" C="1.11304e-05" G="0.000901563" T="1.11304e-05"/>
      <pos A="1.11304e-05" C="1.11304e-05" G="1.11304e-05" T="0.999967"/>
      <pos A="0.999967" C="1.11304e-05" G="1.11304e-05" T="1.11304e-05"/>
      <pos A="1.11304e-05" C="1.11304e-05" G="1.11304e-05" T="0.999967"/>
      <pos A="1.11304e-05" C="1.11304e-05" G="0.999967" T="1.11304e-05"/>
      <pos A="1.11304e-05" C="0.0516562" G="0.185666" T="0.762666"/>
      <pos A="0.00602155" C="0.0118094" G="0.00602155" T="0.976148"/>
      <pos A="0.107197" C="0.113875" G="0.0595588" T="0.719369"/>
      <pos A="0.188783" C="0.189228" G="0.104192" T="0.517798"/>
      <pos A="0.186" C="0.159287" G="0.14504" T="0.509672"/>
    </motif>
    <motif db="0" id="BHE23_HUMAN.H11MO.0.D" length="12" nsites="392" evalue="1.0e+000"
        url="http://hocomoco.autosome.ru/motif/BHE23_HUMAN.H11MO.0.D">
      <pos A="0.412586" C="0.0988906" G="0.328424" T="0.160099"/>
      <pos A="0.238523" C="0.192617" G="0.401747" T="0.167113"/>
      <pos A="0.118018" C="0.498023" G="0.26594" T="0.118018"/>
      <pos A="0.577085" C="0.0338562" G="0.288893" T="0.100166"/>
      <pos A="0.11228" C="0.0281178" G="0.239799" T="0.619804"/>
      <pos A="0.568796" C="0.0179163" G="0.290806" T="0.122482"/>
      <pos A="0.104629" C="0.00261413" G="6.37592e-05" T="0.892693"/>
      <pos A="6.37592e-05" C="6.37592e-05" G="0.999809" T="6.37592e-05"/>
      <pos A="0.0128156" C="0.0561719" G="0.614703" T="0.31631"/>
      <pos A="0.098253" C="0.121206" G="0.14416" T="0.636381"/>
      <pos A="0.203456" C="0.114193" G="0.402385" T="0.279967"/>
      <pos A="0.144797" C="0.193254" G="0.381982" T="0.279967"/>
    </motif>
    <motif db="0" id="BRAC_HUMAN.H11MO.0.A" length="20" nsites="500" evalue="1.0e+000"
        url="http://hocomoco.autosome.ru/motif/BRAC_HUMAN.H11MO.0.A">
      <pos A="0.120026" C="0.252" G="0.146021" T="0.481954"/>
      <pos A="0.0780344" C="0.20201" G="0.106029" T="0.613927"/>
      <pos A="0.335983" C="0.311988" G="0.224005" T="0.128024"/>
      <pos A="0.333983" C="0.164017" G="0.379974" T="0.122026"/>
      <pos A="0.138022" C="0.673915" G="0.128024" T="0.060038"/>
      <pos A="0.669916" C="0.0720356" G="0.162018" T="0.0960308"/>
      <pos A="0.19801" C="0.174015" G="0.407968" T="0.220006"/>
      <pos A="0.182014" C="0.252" G="0.40197" T="0.164017"/>
      <pos A="0.244001" C="0.166017" G="0.339982" T="0.25"/>
      <pos A="0.469956" C="0.190012" G="0.230004" T="0.110028"/>
      <pos A="0.343981" C="0.0520396" G="0.437962" T="0.166017"/>
      <pos A="0.060038" C="0.128024" G="0.7479" T="0.0640372"/>
      <pos A="0.0380424" C="0.0160468" G="0.00404919" T="0.941862"/>
      <pos A="0.00204959" C="0.0140472" G="0.969856" T="0.0140472"/>
      <pos A="0.224005" C="0.0520396" G="0.0440412" T="0.679914"/>
      <pos A="0.0320436" C="0.15202" G="0.631924" T="0.184013"/>
      <pos A="0.905869" C="0.020046" G="0.0620376" T="0.0120476"/>
      <pos A="0.659918" C="0.0580384" G="0.222006" T="0.060038"/>
      <pos A="0.34998" C="0.0880324" G="0.261998" T="0.29999"/>
      <pos A="0.20001" C="0.136023" G="0.19801" T="0.465957"/>
    </motif>
    <motif db="0" id="CDX1_HUMAN.H11MO.0.C" length="8" nsites="30" evalue="1.0e+000"
        url="http://hocomoco.autosome.ru/motif/CDX1_HUMAN.H11MO.0.C">
      <pos A="0.465232" C="0.243748" G="0.0490569" T="0.241962"/>
      <pos A="0.0329815" C="0.000830565" G="0.0972832" T="0.868905"/>
      <pos A="0.0329815" C="0.000830565" G="0.0329815" T="0.933207"/>
      <pos A="0.0651324" C="0.0544154" G="0.129434" T="0.751018"/>
      <pos A="0.804603" C="0.000830565" G="0.161585" T="0.0329815"/>
      <pos A="0.247321" C="0.0937109" G="0.0329815" T="0.625987"/>
      <pos A="0.206239" C="0.000830565" G="0.7921" T="0.000830565"/>
      <pos A="0.199987" C="0.0999625" G="0.339308" T="0.360742"/>
    </motif>
    <motif db="0" id="CLOCK_HUMAN.H11MO.0.C" length="14" nsites="252" evalue="1.0e+000"
        url="http://hocomoco.autosome.ru/motif/CLOCK_HUMAN.H11MO.0.C">
      <pos A="0.158766" C="0.599068" G="0.1786" T="0.063566"/>
      <pos A="0.424534" C="0.115133" G="0.1905" T="0.269833"/>
      <pos A="0.2024" C="0.146866" G="0.511801" T="0.138933"/>
      <pos A="0.337267" C="0.3214" G="0.1667" T="0.174633"/>
      <pos A="0.0952995" C="0.848969" G="0.0437326" T="0.0119992"/>
      <pos A="0.809302" C="0.063566" G="0.0437326" T="0.0833994"/>
      <pos A="0.1548" C="0.607001" G="0.127033" T="0.111166"/>
      <pos A="0.253967" C="0.0556327" G="0.642701" T="0.0476993"/>
      <pos A="0.0952995" C="0.1191" G="0.0437326" T="0.741868"/>
      <pos A="0.0873661" C="0.0238992" G="0.860869" T="0.0278659"/>
      <pos A="0.400734" C="0.313467" G="0.1786" T="0.1072"/>
      <pos A="0.369" C="0.242067" G="0.281733" T="0.1072"/>
      <pos A="0.222233" C="0.388834" G="0.289667" T="0.0992662"/>
      <pos A="0.491967" C="0.2976" G="0.0238992" T="0.186533"/>
    </motif>
    <motif db="0" id="COT1_HUMAN.H11MO.0.C" length="17" nsites="500" evalue="1.0e+000"
        url="http://hocomoco.autosome.ru/motif/COT1_HUMAN.H11MO.0.C">
      <pos A="0.180014" C="0.146021" G="0.539942" T="0.134023"/>
      <pos A="0.287992" C="0.0740352" G="0.54994" T="0.0880324"/>
      <pos A="0.248" C="0.0780344" G="0.591932" T="0.0820336"/>
      <pos A="0.208008" C="0.118026" G="0.589932" T="0.0840332"/>
      <pos A="0.0860328" C="0.15002" G="0.361978" T="0.40197"/>
      <pos A="0.132024" C="0.475955" G="0.289992" T="0.10203"/>
      <pos A="0.631924" C="0.112028" G="0.194011" T="0.0620376"/>
      <pos A="0.411968" C="0.0480404" G="0.523945" T="0.0160468"/>
      <pos A="0.725905" C="4.999e-05" G="0.269996" T="0.00404919"/>
      <pos A="0.0180464" C="4.999e-05" G="0.911868" T="0.070036"/>
      <pos A="0.0160468" C="0.010048" G="0.961858" T="0.0120476"/>
      <pos A="0.010048" C="0.0780344" G="0.279994" T="0.631924"/>
      <pos A="0.0660368" C="0.863877" G="0.0420416" T="0.0280444"/>
      <pos A="0.959858" C="0.00404919" G="0.0160468" T="0.020046"/>
      <pos A="0.204009" C="0.126025" G="0.517946" T="0.15202"/>
      <pos A="0.226005" C="0.184013" G="0.493951" T="0.0960308"/>
      <pos A="0.186013" C="0.168016" G="0.505949" T="0.140022"/>
    </motif>
    <motif db="0" id="COT1_HUMAN.H11MO.1.C" length="13" nsites="478" evalue="1.0e+000"
        url="http://hocomoco.autosome.ru/motif/COT1_HUMAN.H11MO.1.C">
      <pos A="0.0837168" C="0.194572" G="0.382817" T="0.338894"/>
      <pos A="0.125549" C="0.502039" G="0.284512" T="0.0879"/>
      <pos A="0.591979" C="0.108816" G="0.167381" T="0.131824"/>
      <pos A="0.368176" C="0.0335181" G="0.591979" T="0.00632713"/>
      <pos A="0.719567" C="5.22903e-05" G="0.278237" T="0.0021439"/>
      <pos A="0.00841874" C="0.0021439" G="0.951736" T="0.0377013"/>
      <pos A="0.00632713" C="5.22903e-05" G="0.966377" T="0.0272433"/>
      <pos A="0.00841874" C="0.0690755" G="0.21758" T="0.704926"/>
      <pos A="0.0335181" C="0.914087" G="0.0272433" T="0.0251516"/>
      <pos A="0.991477" C="0.0021439" G="0.00632713" T="5.22903e-05"/>
      <pos A="0.223855" C="0.154832" G="0.525047" T="0.0962665"/>
      <pos A="0.313794" C="0.146465" G="0.456024" T="0.0837168"/>
      <pos A="0.146465" C="0.0962665" G="0.635903" T="0.121366"/>
    </motif>
    <motif db="0" id="COT2_HUMAN.H11MO.0.A" length="13" nsites="500" evalue="1.0e+000"
        url="http://hocomoco.autosome.ru/motif/COT2_HUMAN.H11MO.0.A">
      <pos A="0.18882" C="0.470321" G="0.185447" T="0.155412"/>
      <pos A="0.666713" C="0.14924" G="0.0850922" T="0.0989545"/>
      <pos A="0.531143" C="0.0743138" G="0.343923" T="0.0506204"/>
      <pos A="0.732758" C="0.00214156" G="0.259166" T="0.00593431"/>
      <pos A="0.00755762" C="4.999e-05" G="0.981054" T="0.0113384"/>
      <pos A="0.0355165" C="0.0074742" G="0.903614" T="0.0533951"/>
      <pos A="0.0075581" C="0.050158" G="0.0817676" T="0.860516"/>
      <pos A="0.0018688" C="0.925665" G="0.0217774" T="0.0506891"/>
      <pos A="0.988309" C="4.999e-05" G="0.00798988" T="0.00365105"/>
      <pos A="0.373561" C="0.120966" G="0.377556" T="0.127917"/>
      <pos A="0.408907" C="0.116651" G="0.38332" T="0.0911222"/>
      <pos A="0.212829" C="0.0575095" G="0.564802" T="0.16486"/>
      <pos A="0.232575" C="0.127389" G="0.379913" T="0.260122"/>
    </motif>
    <motif db="0" id="COT2_HUMAN.H11MO.1.A" length="17" nsites="500" evalue="1.0e+000"
        url="http://hocomoco.autosome.ru/motif/COT2_HUMAN.H11MO.1.A">
      <pos A="0.315987" C="0.0860328" G="0.429964" T="0.168016"/>
      <pos A="0.263997" C="0.0460408" G="0.563937" T="0.126025"/>
      <pos A="0.269996" C="0.10203" G="0.507948" T="0.120026"/>
      <pos A="0.182014" C="0.184013" G="0.511948" T="0.122026"/>
      <pos A="0.128024" C="0.263997" G="0.20001" T="0.407968"/>
      <pos A="0.19801" C="0.543941" G="0.124025" T="0.134023"/>
      <pos A="0.637922" C="0.0760348" G="0.118026" T="0.168016"/>
      <pos A="0.49795" C="0.0240452" G="0.457958" T="0.020046"/>
      <pos A="0.731904" C="0.00204959" G="0.257998" T="0.00804839"/>
      <pos A="0.0260448" C="0.00404919" G="0.89987" T="0.070036"/>
      <pos A="0.0280444" C="0.010048" G="0.909868" T="0.0520396"/>
      <pos A="0.0120476" C="0.0480404" G="0.184013" T="0.755899"/>
      <pos A="0.070036" C="0.831884" G="0.0480404" T="0.05004"/>
      <pos A="0.957858" C="0.0140472" G="0.0160468" T="0.0120476"/>
      <pos A="0.226005" C="0.180014" G="0.415967" T="0.178014"/>
      <pos A="0.30199" C="0.196011" G="0.373975" T="0.128024"/>
      <pos A="0.259998" C="0.154019" G="0.463957" T="0.122026"/>
    </motif>
    <motif db="0" id="CR3L2_HUMAN.H11MO.0.D" length="13" nsites="1219" evalue="1.0e+000"
        url="http://hocomoco.autosome.ru/motif/CR3L2_HUMAN.H11MO.0.D">
      <pos A="0.109117" C="0.150131" G="0.101735" T="0.639016"/>
      <pos A="0.087175" C="0.0830736" G="0.72371" T="0.106041"/>
      <pos A="0.430666" C="0.185403" G="0.210832" T="0.173099"/>
      <pos A="0.131265" C="0.081228" G="0.0246288" T="0.762878"/>
      <pos A="0.00350669" C="0.217599" G="0.725351" T="0.0535436"/>
      <pos A="0.992761" C="0.00104585" G="0.00268641" T="0.00350669"/>
      <pos A="0.00248134" C="0.989275" G="0.00494217" T="0.00330162"/>
      <pos A="2.05069e-05" C="0.00166106" G="0.996657" T="0.00166106"/>
      <pos A="0.0020712" C="0.00371175" G="0.00371175" T="0.990505"/>
      <pos A="0.00453203" C="0.00863342" G="0.983123" T="0.00371175"/>
      <pos A="0.134546" C="0.126343" G="0.588159" T="0.150952"/>
      <pos A="0.135366" C="0.598003" G="0.131265" T="0.135366"/>
      <pos A="0.542019" C="0.143364" G="0.176995" T="0.137622"/>
    </motif>
    <motif db="0" id="CREB3_HUMAN.H11MO.0.D" length="13" nsites="93" evalue="1.0e+000"
        url="http://hocomoco.autosome.ru/motif/CREB3_HUMAN.H11MO.0.D">
      <pos A="0.115736" C="0.201665" G="0.244629" T="0.43797"/>
      <pos A="0.142589" C="0.131847" G="0.582975" T="0.142589"/>
      <pos A="0.486305" C="0.00295381" G="0.507787" T="0.00295381"/>
      <pos A="0.0110097" C="0.000268528" G="0.000268528" T="0.988453"/>
      <pos A="0.000268528" C="0.0110097" G="0.988453" T="0.000268528"/>
      <pos A="0.999194" C="0.000268528" G="0.000268528" T="0.000268528"/>
      <pos A="0.000268528" C="0.999194" G="0.000268528" T="0.000268528"/>
      <pos A="0.000268528" C="0.000268528" G="0.999194" T="0.000268528"/>
      <pos A="0.000268528" C="0.000268528" G="0.000268528" T="0.999194"/>
      <pos A="0.0190655" C="0.0942535" G="0.878357" T="0.00832438"/>
      <pos A="0.0942535" C="0.00832438" G="0.727981" T="0.169441"/>
      <pos A="0.228518" C="0.690387" G="0.013695" T="0.0674006"/>
      <pos A="0.515843" C="0.129162" G="0.20435" T="0.150644"/>
    </motif>
    <motif db="0" id="CREB5_HUMAN.H11MO.0.D" length="11" nsites="1702" evalue="1.0e+000"
        url="http://hocomoco.autosome.ru/motif/CREB5_HUMAN.H11MO.0.D">
      <pos A="0.267332" C="0.111642" G="0.438884" T="0.182143"/>
      <pos A="0.563877" C="0.0169056" G="0.405837" T="0.0133805"/>
      <pos A="0.000308443" C="0.000895952" G="0.000308443" T="0.998487"/>
      <pos A="1.46877e-05" C="1.46877e-05" G="0.967055" T="0.0329152"/>
      <pos A="0.999368" C="1.46877e-05" G="1.46877e-05" T="0.000602197"/>
      <pos A="0.000602197" C="0.968818" G="0.000602197" T="0.0299777"/>
      <pos A="0.000602197" C="1.46877e-05" G="0.999368" T="1.46877e-05"/>
      <pos A="0.000308443" C="0.00618354" G="0.000308443" T="0.9932"/>
      <pos A="0.381015" C="0.615431" G="0.000895952" T="0.00265848"/>
      <pos A="0.988206" C="0.000602197" G="0.0070648" T="0.00412725"/>
      <pos A="0.0245432" C="0.0909318" G="0.073894" T="0.810631"/>
    </motif>
    <motif db="0" id="CTCFL_HUMAN.H11MO.0.A" length="17" nsites="450" evalue="1.0e+000"
        url="http://hocomoco.autosome.ru/motif/CTCFL_HUMAN.H11MO.0.A">
      <pos A="0.166685" C="0.182237" G="0.44218" T="0.208898"/>
      <pos A="0.0444901" C="0.833204" G="0.0733726" T="0.0489336"/>
      <pos A="0.0178294" C="0.942068" G="0.0267163" T="0.0133859"/>
      <pos A="0.33998" C="0.0689291" G="0.373306" T="0.217785"/>
      <pos A="0.124472" C="0.446623" G="0.417741" T="0.0111642"/>
      <pos A="0.142246" C="0.511053" G="0.0911464" T="0.255554"/>
      <pos A="0.873195" C="0.0444901" G="0.0311597" T="0.0511553"/>
      <pos A="0.00894246" C="0.0111642" G="0.977616" T="0.00227727"/>
      <pos A="0.231115" C="5.55432e-05" G="0.755443" T="0.0133859"/>
      <pos A="0.0800378" C="0.0911464" G="0.733226" T="0.0955899"/>
      <pos A="0.00894246" C="0.00227727" G="0.98206" T="0.00672073"/>
      <pos A="0.0111642" C="0.0133859" G="0.935403" T="0.0400467"/>
      <pos A="0.0822595" C="0.897634" G="0.004499" T="0.0156076"/>
      <pos A="0.21112" C="0.004499" G="0.768774" T="0.0156076"/>
      <pos A="0.028938" C="0.706565" G="0.206676" T="0.0578205"/>
      <pos A="0.128916" C="0.408854" G="0.077816" T="0.384415"/>
      <pos A="0.264441" C="0.26222" G="0.379971" T="0.0933681"/>
    </motif>
    <motif db="0" id="DLX1_HUMAN.H11MO.0.D" length="16" nsites="16252" evalue="1.0e+000"
        url="http://hocomoco.autosome.ru/motif/DLX1_HUMAN.H11MO.0.D">
      <pos A="0.356832" C="0.136116" G="0.136793" T="0.370259"/>
      <pos A="0.452964" C="0.0963251" G="0.0763799" T="0.374331"/>
      <pos A="0.532742" C="0.0579052" G="0.0766995" T="0.332653"/>
      <pos A="0.46403" C="0.0493464" G="0.0743764" T="0.412248"/>
      <pos A="0.339625" C="0.0394757" G="0.110197" T="0.510702"/>
      <pos A="0.22041" C="0.0722778" G="0.11822" T="0.589092"/>
      <pos A="0.562225" C="0.0896903" G="0.152019" T="0.196065"/>
      <pos A="0.164777" C="0.141951" G="0.203084" T="0.490188"/>
      <pos A="0.125209" C="0.153758" G="0.58495" T="0.136083"/>
      <pos A="0.101867" C="0.460239" G="0.302962" T="0.134932"/>
      <pos A="0.220662" C="0.128848" G="0.000135811" T="0.650354"/>
      <pos A="0.992561" C="0.00306575" G="0.00435255" T="2.072e-05"/>
      <pos A="0.996767" C="0.000739225" G="0.000854315" T="0.00163914"/>
      <pos A="0.0116504" C="0.0106562" G="0.00950858" T="0.968185"/>
      <pos A="0.0369355" C="0.035676" G="0.0740189" T="0.85337"/>
      <pos A="0.594043" C="0.108977" G="0.168693" T="0.128287"/>
    </motif>
    <motif db="0" id="DLX6_HUMAN.H11MO.0.D" length="15" nsites="1138" evalue="1.0e+000"
        url="http://hocomoco.autosome.ru/motif/DLX6_HUMAN.H11MO.0.D">
      <pos A="0.399591" C="0.128086" G="0.103484" T="0.368838"/>
      <pos A="0.481966" C="0.0733899" G="0.0672393" T="0.377405"/>
      <pos A="0.438252" C="0.0674589" G="0.095576" T="0.398713"/>
      <pos A="0.347311" C="0.0837141" G="0.128526" T="0.440449"/>
      <pos A="0.293494" C="0.105461" G="0.187176" T="0.41387"/>
      <pos A="0.326004" C="0.118641" G="0.25659" T="0.298765"/>
      <pos A="0.310188" C="0.198599" G="0.303159" T="0.188055"/>
      <pos A="0.216172" C="0.21705" G="0.359393" T="0.207385"/>
      <pos A="0.227594" C="0.208264" G="0.311067" T="0.253075"/>
      <pos A="0.00880854" C="0.228473" G="0.00265794" T="0.760061"/>
      <pos A="0.95688" C="0.00792988" G="0.0272603" T="0.00792988"/>
      <pos A="0.987633" C="0.00880854" G="0.00177928" T="0.00177928"/>
      <pos A="0.00331693" C="0.00507425" G="0.0059529" T="0.985656"/>
      <pos A="0.0195721" C="0.0160575" G="0.0345093" T="0.929861"/>
      <pos A="0.659454" C="0.0162771" G="0.293054" T="0.0312143"/>
    </motif>
    <motif db="0" id="DMBX1_HUMAN.H11MO.0.D" length="20" nsites="29" evalue="1.0e+000"
        url="http://hocomoco.autosome.ru/motif/DMBX1_HUMAN.H11MO.0.D">
      <pos A="0.17268" C="0.275773" G="0.138316" T="0.41323"/>
      <pos A="0.421821" C="0.284364" G="0.112543" T="0.181271"/>
      <pos A="0.430412" C="0.292955" G="0.155498" T="0.121134"/>
      <pos A="0.207045" C="0.138316" G="0.103952" T="0.550687"/>
      <pos A="0.41323" C="0.0352234" G="0.0352234" T="0.516323"/>
      <pos A="0.516323" C="0.0352234" G="0.0352234" T="0.41323"/>
      <pos A="0.310137" C="0.103952" G="0.0352234" T="0.550687"/>
      <pos A="0.550687" C="0.17268" G="0.0352234" T="0.241409"/>
      <pos A="0.585052" C="0.103952" G="0.0352234" T="0.275773"/>
      <pos A="0.138316" C="0.310137" G="0.17268" T="0.378866"/>
      <pos A="0.103952" C="0.619416" G="0.0352234" T="0.241409"/>
      <pos A="0.000859107" C="0.447595" G="0.0695876" T="0.481959"/>
      <pos A="0.756873" C="0.0352234" G="0.138316" T="0.0695876"/>
      <pos A="0.89433" C="0.0352234" G="0.0695876" T="0.000859107"/>
      <pos A="0.000859107" C="0.0352234" G="0.000859107" T="0.963058"/>
      <pos A="0.000859107" C="0.000859107" G="0.000859107" T="0.997423"/>
      <pos A="0.997423" C="0.000859107" G="0.000859107" T="0.000859107"/>
      <pos A="0.619416" C="0.138316" G="0.138316" T="0.103952"/>
      <pos A="0.0953608" C="0.232818" G="0.335911" T="0.335911"/>
      <pos A="0.241409" C="0.103952" G="0.241409" T="0.41323"/>
    </motif>
    <motif db="0" id="DUX4_HUMAN.H11MO.0.A" length="11" nsites="500" evalue="1.0e+000"
        url="http://hocomoco.autosome.ru/motif/DUX4_HUMAN.H11MO.0.A">
      <pos A="0.0260448" C="4.999e-05" G="0.00204959" T="0.971856"/>
      <pos A="0.0120476" C="4.999e-05" G="0.987852" T="4.999e-05"/>
      <pos A="0.99985" C="4.999e-05" G="4.999e-05" T="4.999e-05"/>
      <pos A="0.00204959" C="4.999e-05" G="0.00204959" T="0.995851"/>
      <pos A="0.00204959" C="0.00204959" G="0.00804839" T="0.987852"/>
      <pos A="0.69991" C="0.0580384" G="0.240002" T="0.00204959"/>
      <pos A="0.287992" C="0.110028" G="0.59993" T="0.00204959"/>
      <pos A="0.391972" C="0.0140472" G="0.505949" T="0.0880324"/>
      <pos A="0.00404919" C="0.00204959" G="4.999e-05" T="0.993851"/>
      <pos A="4.999e-05" C="0.0120476" G="0.00404919" T="0.983853"/>
      <pos A="0.839882" C="0.0180464" G="0.0240452" T="0.118026"/>
    </motif>
    <motif db="0" id="DUXA_HUMAN.H11MO.0.D" length="11" nsites="2685" evalue="1.0e+000"
        url="http://hocomoco.autosome.ru/motif/DUXA_HUMAN.H11MO.0.D">
      <pos A="0.0252411" C="0.0200272" G="0.0181651" T="0.936567"/>
      <pos A="0.0193754" C="0.00187144" G="0.975764" T="0.00298872"/>
      <pos A="0.993827" C="0.00243008" G="0.0028025" T="0.000940375"/>
      <pos A="0.00159212" C="0.000102417" G="0.000847268" T="0.997458"/>
      <pos A="0.00112659" C="0.00485084" G="0.00559569" T="0.988427"/>
      <pos A="0.862175" C="0.00522327" G="0.13222" T="0.000381736"/>
      <pos A="0.53444" C="0.0998194" G="0.358283" T="0.00745782"/>
      <pos A="0.524571" C="0.104475" G="0.310798" T="0.060156"/>
      <pos A="0.0131373" C="0.00159212" G="0.0161167" T="0.969154"/>
      <pos A="0.061832" C="0.299067" G="0.0573629" T="0.581738"/>
      <pos A="0.659761" C="0.0735634" G="0.136131" T="0.130544"/>
    </motif>
    <motif db="0" id="E2F6_HUMAN.H11MO.0.A" length="13" nsites="500" evalue="1.0e+000"
        url="http://hocomoco.autosome.ru/motif/E2F6_HUMAN.H11MO.0.A">
      <pos A="0.337982" C="0.14802" G="0.341982" T="0.172016"/>
      <pos A="0.261998" C="0.0340432" G="0.555939" T="0.14802"/>
      <pos A="0.154019" C="0.126025" G="0.69991" T="0.020046"/>
      <pos A="0.010048" C="0.0160468" G="0.963857" T="0.010048"/>
      <pos A="0.214007" C="0.707908" G="0.0120476" T="0.0660368"/>
      <pos A="0.040042" C="0.0180464" G="0.893871" T="0.0480404"/>
      <pos A="0.0240452" C="0.0480404" G="0.895871" T="0.0320436"/>
      <pos A="0.0720356" C="0.0440412" G="0.871876" T="0.0120476"/>
      <pos A="0.941862" C="0.0320436" G="0.0140472" T="0.0120476"/>
      <pos A="0.511948" C="0.0360428" G="0.435963" T="0.0160468"/>
      <pos A="0.383973" C="0.108028" G="0.437962" T="0.070036"/>
      <pos A="0.277994" C="0.218006" G="0.377974" T="0.126025"/>
      <pos A="0.275995" C="0.162018" G="0.425965" T="0.136023"/>
    </motif>
    <motif db="0" id="E4F1_HUMAN.H11MO.0.D" length="9" nsites="9" evalue="1.0e+000"
        url="http://hocomoco.autosome.ru/motif/E4F1_HUMAN.H11MO.0.D">
      <pos A="0.16981" C="0.423745" G="0.16981" T="0.236635"/>
      <pos A="0.0695723" C="0.00274725" G="0.804648" T="0.123032"/>
      <pos A="0.00274725" C="0.00274725" G="0.00274725" T="0.991758"/>
      <pos A="0.00274725" C="0.00274725" G="0.523983" T="0.470523"/>
      <pos A="0.991758" C="0.00274725" G="0.00274725" T="0.00274725"/>
      <pos A="0.00274725" C="0.991758" G="0.00274725" T="0.00274725"/>
      <pos A="0.00274725" C="0.00274725" G="0.991758" T="0.00274725"/>
      <pos A="0.136397" C="0.00274725" G="0.00274725" T="0.858108"/>
      <pos A="0.186516" C="0.574102" G="0.119691" T="0.119691"/>
    </motif>
    <motif db="0" id="EGR1_HUMAN.H11MO.0.A" length="17" nsites="500" evalue="1.0e+000"
        url="http://hocomoco.autosome.ru/motif/EGR1_HUMAN.H11MO.0.A">
      <pos A="0.232004" C="0.248" G="0.409968" T="0.110028"/>
      <pos A="0.319986" C="0.128024" G="0.317986" T="0.234003"/>
      <pos A="0.277994" C="0.180014" G="0.459958" T="0.0820336"/>
      <pos A="0.236003" C="0.112028" G="0.353979" T="0.29799"/>
      <pos A="0.112028" C="0.030044" G="0.807888" T="0.05004"/>
      <pos A="0.236003" C="0.505949" G="0.0460408" T="0.212008"/>
      <pos A="0.0560388" C="0.0340432" G="0.869876" T="0.040042"/>
      <pos A="0.0320436" C="0.00404919" G="0.409968" T="0.553939"/>
      <pos A="0.0920316" C="0.00204959" G="0.891872" T="0.0140472"/>
      <pos A="0.0160468" C="0.00404919" G="0.957858" T="0.0220456"/>
      <pos A="0.0240452" C="0.0320436" G="0.929864" T="0.0140472"/>
      <pos A="0.220006" C="0.475955" G="0.00404919" T="0.29999"/>
      <pos A="0.0880324" C="0.010048" G="0.841882" T="0.060038"/>
      <pos A="0.110028" C="0.0220456" G="0.695911" T="0.172016"/>
      <pos A="0.337982" C="0.128024" G="0.405969" T="0.128024"/>
      <pos A="0.311988" C="0.0820336" G="0.455959" T="0.15002"/>
      <pos A="0.263997" C="0.182014" G="0.435963" T="0.118026"/>
    </motif>
    <motif db="0" id="EGR2_HUMAN.H11MO.0.A" length="18" nsites="500" evalue="1.0e+000"
        url="http://hocomoco.autosome.ru/motif/EGR2_HUMAN.H11MO.0.A">
      <pos A="0.216007" C="0.0740352" G="0.611928" T="0.0980304"/>
      <pos A="0.293991" C="0.0960308" G="0.411968" T="0.19801"/>
      <pos A="0.228004" C="0.0740352" G="0.621926" T="0.0760348"/>
      <pos A="0.253999" C="0.0680364" G="0.50195" T="0.176015"/>
      <pos A="0.319986" C="0.104029" G="0.505949" T="0.070036"/>
      <pos A="0.15002" C="0.104029" G="0.44996" T="0.295991"/>
      <pos A="0.0760348" C="0.10203" G="0.765897" T="0.0560388"/>
      <pos A="0.369976" C="0.190012" G="0.0440412" T="0.395971"/>
      <pos A="0.0340432" C="0.0220456" G="0.929864" T="0.0140472"/>
      <pos A="0.040042" C="0.0120476" G="0.461958" T="0.485953"/>
      <pos A="0.182014" C="0.00604879" G="0.793891" T="0.0180464"/>
      <pos A="0.0360428" C="0.0140472" G="0.889872" T="0.060038"/>
      <pos A="0.0240452" C="0.040042" G="0.915867" T="0.020046"/>
      <pos A="0.34998" C="0.281994" G="0.0220456" T="0.345981"/>
      <pos A="0.0580384" C="0.00604879" G="0.873875" T="0.0620376"/>
      <pos A="0.0760348" C="0.0340432" G="0.781894" T="0.108028"/>
      <pos A="0.341982" C="0.0740352" G="0.50195" T="0.0820336"/>
      <pos A="0.253999" C="0.0480404" G="0.561938" T="0.136023"/>
    </motif>
    <motif db="0" id="EGR2_HUMAN.H11MO.1.A" length="16" nsites="498" evalue="1.0e+000"
        url="http://hocomoco.autosome.ru/motif/EGR2_HUMAN.H11MO.1.A">
      <pos A="0.19479" C="0.144599" G="0.45779" T="0.202821"/>
      <pos A="0.281118" C="0.172706" G="0.453774" T="0.0924011"/>
      <pos A="0.188767" C="0.100432" G="0.373469" T="0.337332"/>
      <pos A="0.0622867" C="0.0663019" G="0.849277" T="0.0221341"/>
      <pos A="0.244981" C="0.365439" G="0.0582714" T="0.331309"/>
      <pos A="0.00607308" C="0.0181189" G="0.969735" T="0.00607308"/>
      <pos A="0.012096" C="0.0100883" G="0.34737" T="0.630446"/>
      <pos A="0.162668" C="0.00406545" G="0.81314" T="0.0201265"/>
      <pos A="0.0241417" C="0.0100883" G="0.92356" T="0.0422104"/>
      <pos A="0.0241417" C="0.0181189" G="0.953674" T="0.00406545"/>
      <pos A="0.321271" C="0.357408" G="0.012096" T="0.309225"/>
      <pos A="0.0321723" C="0.00607308" G="0.911514" T="0.0502409"/>
      <pos A="0.0683096" C="0.028157" G="0.712758" T="0.190775"/>
      <pos A="0.299187" C="0.0944088" G="0.459797" T="0.146607"/>
      <pos A="0.220889" C="0.0803554" G="0.524041" T="0.174714"/>
      <pos A="0.188767" C="0.164676" G="0.516011" T="0.130546"/>
    </motif>
    <motif db="0" id="EOMES_HUMAN.H11MO.0.D" length="12" nsites="375" evalue="1.0e+000"
        url="http://hocomoco.autosome.ru/motif/EOMES_HUMAN.H11MO.0.D">
      <pos A="0.460707" C="0.106754" G="0.287274" T="0.145265"/>
      <pos A="0.253922" C="0.0509424" G="0.465379" T="0.229757"/>
      <pos A="0.220232" C="0.188876" G="0.447208" T="0.143684"/>
      <pos A="0.834403" C="0.00815623" G="0.0691345" T="0.0883059"/>
      <pos A="0.265737" C="6.66489e-05" G="0.678406" T="0.0557904"/>
      <pos A="0.0209212" C="0.0840257" G="0.884446" T="0.0106067"/>
      <pos A="0.0236052" C="0.002827" G="0.0155339" T="0.958034"/>
      <pos A="6.66489e-05" C="0.00544219" G="0.991833" T="0.00265827"/>
      <pos A="0.363877" C="0.181104" G="0.0268612" T="0.428158"/>
      <pos A="0.0530921" C="0.16875" G="0.343" T="0.435158"/>
      <pos A="0.898488" C="0.0082171" G="0.0321952" T="0.0611"/>
      <pos A="0.656815" C="0.0351965" G="0.262856" T="0.045132"/>
    </motif>
    <motif db="0" id="EPAS1_HUMAN.H11MO.0.B" length="9" nsites="500" evalue="1.0e+000"
        url="http://hocomoco.autosome.ru/motif/EPAS1_HUMAN.H11MO.0.B">
      <pos A="0.230004" C="0.255999" G="0.445961" T="0.0680364"/>
      <pos A="0.166017" C="0.070036" G="0.244001" T="0.519946"/>
      <pos A="0.865877" C="0.020046" G="0.108028" T="0.00604879"/>
      <pos A="0.020046" C="0.911868" G="0.0260448" T="0.0420416"/>
      <pos A="0.0160468" C="0.010048" G="0.969856" T="0.00404919"/>
      <pos A="4.999e-05" C="4.999e-05" G="0.00204959" T="0.99785"/>
      <pos A="4.999e-05" C="4.999e-05" G="0.99785" T="0.00204959"/>
      <pos A="0.373975" C="0.469956" G="0.060038" T="0.0960308"/>
      <pos A="0.160018" C="0.489952" G="0.134023" T="0.216007"/>
    </motif>
    <motif db="0" id="ESR1_HUMAN.H11MO.0.A" length="15" nsites="500" evalue="1.0e+000"
        url="http://hocomoco.autosome.ru/motif/ESR1_HUMAN.H11MO.0.A">
      <pos A="0.637922" C="0.0480404" G="0.259998" T="0.0540392"/>
      <pos A="0.0740352" C="0.00604879" G="0.807888" T="0.112028"/>
      <pos A="0.0460408" C="0.0180464" G="0.907868" T="0.0280444"/>
      <pos A="0.0940312" C="0.0720356" G="0.178014" T="0.655919"/>
      <pos A="0.00204959" C="0.887872" G="0.0480404" T="0.0620376"/>
      <pos A="0.855879" C="0.00604879" G="0.112028" T="0.0260448"/>
      <pos A="0.108028" C="0.441962" G="0.311988" T="0.138022"/>
      <pos A="0.395971" C="0.603929" G="4.999e-05" T="4.999e-05"/>
      <pos A="0.182014" C="0.375975" G="0.285993" T="0.156019"/>
      <pos A="0.104029" C="0.0780344" G="0.0440412" T="0.773895"/>
      <pos A="0.0540392" C="0.0340432" G="0.907868" T="0.00404919"/>
      <pos A="0.617926" C="0.19801" G="0.070036" T="0.114027"/>
      <pos A="0.040042" C="0.883873" G="0.0140472" T="0.0620376"/>
      <pos A="0.090032" C="0.821886" G="0.00804839" T="0.080034"/>
      <pos A="0.0580384" C="0.329984" G="0.0660368" T="0.545941"/>
    </motif>
    <motif db="0" id="ESR1_HUMAN.H11MO.1.A" length="10" nsites="500" evalue="1.0e+000"
        url="http://hocomoco.autosome.ru/motif/ESR1_HUMAN.H11MO.1.A">
      <pos A="0.122026" C="0.545941" G="0.120026" T="0.212008"/>
      <pos A="0.34998" C="0.325985" G="0.118026" T="0.206009"/>
      <pos A="0.631924" C="0.0160468" G="0.34798" T="0.00404919"/>
      <pos A="0.00604879" C="4.999e-05" G="0.965857" T="0.0280444"/>
      <pos A="0.00604879" C="4.999e-05" G="0.991852" T="0.00204959"/>
      <pos A="0.0380424" C="0.00404919" G="0.10203" T="0.855879"/>
      <pos A="0.00404919" C="0.973855" G="0.020046" T="0.00204959"/>
      <pos A="0.993851" C="0.00204959" G="0.00404919" T="4.999e-05"/>
      <pos A="0.0680364" C="0.443961" G="0.369976" T="0.118026"/>
      <pos A="0.317986" C="0.335983" G="0.246001" T="0.10003"/>
    </motif>
    <motif db="0" id="ESR2_HUMAN.H11MO.0.A" length="15" nsites="497" evalue="1.0e+000"
        url="http://hocomoco.autosome.ru/motif/ESR2_HUMAN.H11MO.0.A">
      <pos A="0.494921" C="0.0966103" G="0.36215" T="0.0463186"/>
      <pos A="0.114715" C="0.0121203" G="0.790636" T="0.0825287"/>
      <pos A="0.0463186" C="0.026202" G="0.859032" T="0.068447"/>
      <pos A="0.0966103" C="0.116727" G="0.22938" T="0.557282"/>
      <pos A="0.0161436" C="0.798682" G="0.0523537" T="0.13282"/>
      <pos A="0.621656" C="0.0342486" G="0.247485" T="0.0966103"/>
      <pos A="0.092587" C="0.511014" G="0.26559" T="0.130809"/>
      <pos A="5.02917e-05" C="0.667924" G="5.02917e-05" T="0.331975"/>
      <pos A="0.122762" C="0.422501" G="0.267602" T="0.187135"/>
      <pos A="0.0402836" C="0.239439" G="0.0302253" T="0.690052"/>
      <pos A="0.0825287" C="0.026202" G="0.891219" T="5.02917e-05"/>
      <pos A="0.521072" C="0.273637" G="0.086552" T="0.118739"/>
      <pos A="0.0241903" C="0.844951" G="0.0221786" T="0.10868"/>
      <pos A="0.0825287" C="0.846962" G="0.0121203" T="0.0583887"/>
      <pos A="0.0724703" C="0.356115" G="0.0362603" T="0.535154"/>
    </motif>
    <motif db="0" id="ETS2_HUMAN.H11MO.0.B" length="13" nsites="500" evalue="1.0e+000"
        url="http://hocomoco.autosome.ru/motif/ETS2_HUMAN.H11MO.0.B">
      <pos A="0.230004" C="0.140022" G="0.435963" T="0.194011"/>
      <pos A="0.317986" C="0.146021" G="0.345981" T="0.190012"/>
      <pos A="0.321986" C="0.279994" G="0.29799" T="0.10003"/>
      <pos A="0.473955" C="0.0760348" G="0.365977" T="0.0840332"/>
      <pos A="0.192012" C="0.00804839" G="0.7519" T="0.0480404"/>
      <pos A="0.00404919" C="0.010048" G="0.967856" T="0.0180464"/>
      <pos A="0.981854" C="0.0160468" G="4.999e-05" T="0.00204959"/>
      <pos A="0.953859" C="0.0180464" G="0.0240452" T="0.00404919"/>
      <pos A="0.381974" C="0.0840332" G="0.519946" T="0.0140472"/>
      <pos A="0.391972" C="0.261998" G="0.19801" T="0.14802"/>
      <pos A="0.421966" C="0.0480404" G="0.459958" T="0.070036"/>
      <pos A="0.329984" C="0.0860328" G="0.495951" T="0.0880324"/>
      <pos A="0.495951" C="0.10003" G="0.319986" T="0.0840332"/>
    </motif>
    <motif db="0" id="ETV5_HUMAN.H11MO.0.C" length="14" nsites="500" evalue="1.0e+000"
        url="http://hocomoco.autosome.ru/motif/ETV5_HUMAN.H11MO.0.C">
      <pos A="0.327984" C="0.180014" G="0.381974" T="0.110028"/>
      <pos A="0.455959" C="0.0880324" G="0.327984" T="0.128024"/>
      <pos A="0.29799" C="0.0980304" G="0.493951" T="0.110028"/>
      <pos A="0.20001" C="0.417966" G="0.345981" T="0.0360428"/>
      <pos A="0.839882" C="0.0360428" G="0.0840332" T="0.040042"/>
      <pos A="0.0160468" C="0.00604879" G="0.961858" T="0.0160468"/>
      <pos A="0.0440412" C="0.0160468" G="0.935863" T="0.00404919"/>
      <pos A="0.793891" C="0.0680364" G="0.10203" T="0.0360428"/>
      <pos A="0.945861" C="0.00604879" G="0.0120476" T="0.0360428"/>
      <pos A="0.371976" C="0.0620376" G="0.54794" T="0.0180464"/>
      <pos A="0.228004" C="0.10003" G="0.232004" T="0.439962"/>
      <pos A="0.218006" C="0.106029" G="0.537942" T="0.138022"/>
      <pos A="0.405969" C="0.120026" G="0.385973" T="0.0880324"/>
      <pos A="0.271996" C="0.216007" G="0.373975" T="0.138022"/>
    </motif>
    <motif db="0" id="FIGLA_HUMAN.H11MO.0.D" length="11" nsites="159" evalue="1.0e+000"
        url="http://hocomoco.autosome.ru/motif/FIGLA_HUMAN.H11MO.0.D">
      <pos A="0.212288" C="0.130578" G="0.281427" T="0.375707"/>
      <pos A="0.35528" C="0.17929" G="0.160434" T="0.304997"/>
      <pos A="0.452703" C="0.339566" G="0.0881521" T="0.119579"/>
      <pos A="0.055154" C="0.891106" G="0.0174419" T="0.0362979"/>
      <pos A="0.968102" C="0.00644249" G="0.0190132" T="0.00644249"/>
      <pos A="0.0190132" C="0.05044" G="0.905248" T="0.0252986"/>
      <pos A="0.000157134" C="0.151006" G="0.817253" T="0.0315839"/>
      <pos A="0.0252986" C="0.000157134" G="0.0127278" T="0.961816"/>
      <pos A="0.0237272" C="0.0174419" G="0.928818" T="0.0300126"/>
      <pos A="0.0787241" C="0.0975801" G="0.36785" T="0.455845"/>
      <pos A="0.237429" C="0.0928661" G="0.143149" T="0.526556"/>
    </motif>
    <motif db="0" id="FLI1_HUMAN.H11MO.0.A" length="18" nsites="497" evalue="1.0e+000"
        url="http://hocomoco.autosome.ru/motif/FLI1_HUMAN.H11MO.0.A">
      <pos A="0.209264" C="0.227369" G="0.440606" T="0.122762"/>
      <pos A="0.315882" C="0.148914" G="0.432559" T="0.102645"/>
      <pos A="0.446641" C="0.086552" G="0.37422" T="0.092587"/>
      <pos A="0.201217" C="0.0543653" G="0.653842" T="0.0905753"/>
      <pos A="0.299789" C="0.0362603" G="0.635737" T="0.0282136"/>
      <pos A="0.422501" C="0.388302" G="0.183112" T="0.00608529"/>
      <pos A="0.915359" C="0.0342486" G="0.0402836" T="0.0101086"/>
      <pos A="0.00407363" C="0.00407363" G="0.981744" T="0.0101086"/>
      <pos A="0.00206196" C="0.0121203" G="0.985767" T="5.02917e-05"/>
      <pos A="0.937487" C="0.0181553" G="0.044307" T="5.02917e-05"/>
      <pos A="0.957604" C="0.00206196" G="0.026202" T="0.014132"/>
      <pos A="0.146902" C="0.0282136" G="0.822822" T="0.00206196"/>
      <pos A="0.134832" C="0.171042" G="0.500956" T="0.19317"/>
      <pos A="0.41043" C="0.124774" G="0.402384" T="0.062412"/>
      <pos A="0.394337" C="0.0764937" G="0.474804" T="0.0543653"/>
      <pos A="0.3018" C="0.12075" G="0.509002" T="0.068447"/>
      <pos A="0.24145" C="0.150925" G="0.529119" T="0.0785053"/>
      <pos A="0.388302" C="0.130809" G="0.364162" T="0.116727"/>
    </motif>
    <motif db="0" id="FOXA1_HUMAN.H11MO.0.A" length="12" nsites="500" evalue="1.0e+000"
        url="http://hocomoco.autosome.ru/motif/FOXA1_HUMAN.H11MO.0.A">
      <pos A="0.0160468" C="4.999e-05" G="4.999e-05" T="0.983853"/>
      <pos A="0.246001" C="0.00404919" G="0.7499" T="4.999e-05"/>
      <pos A="0.00204959" C="4.999e-05" G="4.999e-05" T="0.99785"/>
      <pos A="0.00404919" C="4.999e-05" G="0.0560388" T="0.939862"/>
      <pos A="4.999e-05" C="4.999e-05" G="0.144021" T="0.855879"/>
      <pos A="0.781894" C="4.999e-05" G="0.206009" T="0.0120476"/>
      <pos A="0.00804839" C="0.79789" G="0.00804839" T="0.186013"/>
      <pos A="0.317986" C="0.138022" G="0.00404919" T="0.539942"/>
      <pos A="0.0320436" C="0.313987" G="0.108028" T="0.545941"/>
      <pos A="0.463957" C="0.020046" G="0.0160468" T="0.49995"/>
      <pos A="0.218006" C="0.0980304" G="0.493951" T="0.190012"/>
      <pos A="0.108028" C="0.259998" G="0.393971" T="0.238002"/>
    </motif>
    <motif db="0" id="FOXA2_HUMAN.H11MO.0.A" length="12" nsites="500" evalue="1.0e+000"
        url="http://hocomoco.autosome.ru/motif/FOXA2_HUMAN.H11MO.0.A">
      <pos A="0.0160468" C="4.999e-05" G="0.00204959" T="0.981854"/>
      <pos A="0.196011" C="0.00204959" G="0.79989" T="0.00204959"/>
      <pos A="4.999e-05" C="0.00404919" G="4.999e-05" T="0.995851"/>
      <pos A="0.00204959" C="4.999e-05" G="0.0440412" T="0.953859"/>
      <pos A="4.999e-05" C="4.999e-05" G="0.144021" T="0.855879"/>
      <pos A="0.757898" C="4.999e-05" G="0.236003" T="0.00604879"/>
      <pos A="0.00804839" C="0.887872" G="0.00204959" T="0.10203"/>
      <pos A="0.40197" C="0.122026" G="4.999e-05" T="0.475955"/>
      <pos A="0.0440412" C="0.409968" G="0.120026" T="0.425965"/>
      <pos A="0.563937" C="0.00804839" G="0.040042" T="0.387972"/>
      <pos A="0.190012" C="0.0960308" G="0.54994" T="0.164017"/>
      <pos A="0.128024" C="0.357978" G="0.281994" T="0.232004"/>
    </motif>
    <motif db="0" id="FOXA3_HUMAN.H11MO.0.B" length="13" nsites="500" evalue="1.0e+000"
        url="http://hocomoco.autosome.ru/motif/FOXA3_HUMAN.H11MO.0.B">
      <pos A="0.158018" C="0.465957" G="0.216007" T="0.160018"/>
      <pos A="0.228004" C="0.25" G="0.0780344" T="0.443961"/>
      <pos A="0.0120476" C="4.999e-05" G="0.00604879" T="0.981854"/>
      <pos A="0.246001" C="0.00804839" G="0.737902" T="0.00804839"/>
      <pos A="0.00804839" C="0.0220456" G="0.0140472" T="0.955859"/>
      <pos A="0.00604879" C="4.999e-05" G="0.0360428" T="0.957858"/>
      <pos A="0.00804839" C="4.999e-05" G="0.271996" T="0.719906"/>
      <pos A="0.855879" C="0.00604879" G="0.114027" T="0.0240452"/>
      <pos A="0.00404919" C="0.873875" G="0.0220456" T="0.10003"/>
      <pos A="0.367976" C="0.15202" G="0.00804839" T="0.471956"/>
      <pos A="0.0940312" C="0.232004" G="0.106029" T="0.567936"/>
      <pos A="0.425965" C="0.0140472" G="0.0540392" T="0.505949"/>
      <pos A="0.154019" C="0.116027" G="0.577934" T="0.15202"/>
    </motif>
    <motif db="0" id="FOXC1_HUMAN.H11MO.0.C" length="15" nsites="26" evalue="1.0e+000"
        url="http://hocomoco.autosome.ru/motif/FOXC1_HUMAN.H11MO.0.C">
      <pos A="0.135057" C="0.479885" G="0.173372" T="0.211686"/>
      <pos A="0.345785" C="0.0775862" G="0.345785" T="0.230843"/>
      <pos A="0.269157" C="0.154215" G="0.0775862" T="0.499042"/>
      <pos A="0.000957854" C="0.000957854" G="0.000957854" T="0.997126"/>
      <pos A="0.000957854" C="0.000957854" G="0.997126" T="0.000957854"/>
      <pos A="0.039272" C="0.000957854" G="0.000957854" T="0.958812"/>
      <pos A="0.039272" C="0.000957854" G="0.000957854" T="0.958812"/>
      <pos A="0.000957854" C="0.000957854" G="0.039272" T="0.958812"/>
      <pos A="0.958812" C="0.000957854" G="0.000957854" T="0.039272"/>
      <pos A="0.000957854" C="0.728927" G="0.000957854" T="0.269157"/>
      <pos A="0.230843" C="0.1159" G="0.000957854" T="0.652299"/>
      <pos A="0.000957854" C="0.192529" G="0.000957854" T="0.805556"/>
      <pos A="0.652299" C="0.000957854" G="0.000957854" T="0.345785"/>
      <pos A="0.460728" C="0.192529" G="0.269157" T="0.0775862"/>
      <pos A="0.039272" C="0.269157" G="0.57567" T="0.1159"/>
    </motif>
    <motif db="0" id="FOXD1_HUMAN.H11MO.0.D" length="15" nsites="22" evalue="1.0e+000"
        url="http://hocomoco.autosome.ru/motif/FOXD1_HUMAN.H11MO.0.D">
      <pos A="0.120002" C="0.566844" G="0.120002" T="0.193153"/>
      <pos A="0.377447" C="0.110858" G="0.0742823" T="0.437412"/>
      <pos A="0.353879" C="0.171002" G="0.0978505" T="0.377269"/>
      <pos A="0.0377067" C="0.0377067" G="0.0742823" T="0.850304"/>
      <pos A="0.0377067" C="0.243974" G="0.680613" T="0.0377067"/>
      <pos A="0.0377067" C="0.0377067" G="0.0377067" T="0.88688"/>
      <pos A="0.00113122" C="0.00113122" G="0.0377067" T="0.960031"/>
      <pos A="0.00113122" C="0.00113122" G="0.0377067" T="0.960031"/>
      <pos A="0.923455" C="0.00113122" G="0.0377067" T="0.0377067"/>
      <pos A="0.00113122" C="0.850304" G="0.110858" T="0.0377067"/>
      <pos A="0.304296" C="0.243974" G="0.0742823" T="0.377447"/>
      <pos A="0.207398" C="0.0742823" G="0.00113122" T="0.717188"/>
      <pos A="0.450599" C="0.207398" G="0.0742823" T="0.267721"/>
      <pos A="0.424584" C="0.243974" G="0.220584" T="0.110858"/>
      <pos A="0.262262" C="0.238872" G="0.479447" T="0.019419"/>
    </motif>
    <motif db="0" id="FOXD3_HUMAN.H11MO.0.D" length="15" nsites="465" evalue="1.0e+000"
        url="http://hocomoco.autosome.ru/motif/FOXD3_HUMAN.H11MO.0.D">
      <pos A="0.157009" C="0.17636" G="0.298914" T="0.367717"/>
      <pos A="0.118308" C="0.217211" G="0.266663" T="0.397818"/>
      <pos A="0.135508" C="0.00650398" G="0.0559557" T="0.802032"/>
      <pos A="0.0387551" C="0.0688562" G="0.872984" T="0.0194044"/>
      <pos A="0.092507" C="0.0516556" G="0.036605" T="0.819232"/>
      <pos A="0.036605" C="0.111858" G="0.0495055" T="0.802032"/>
      <pos A="0.0538056" C="5.37519e-05" G="0.0946571" T="0.851484"/>
      <pos A="0.339766" C="0.200011" G="0.225812" T="0.234412"/>
      <pos A="0.0581058" C="0.599925" G="0.0624059" T="0.279564"/>
      <pos A="0.294614" C="0.202161" G="0.0409052" T="0.46232"/>
      <pos A="0.109708" C="0.223662" G="0.0710062" T="0.595625"/>
      <pos A="0.404268" C="0.0473554" G="0.146259" T="0.402118"/>
      <pos A="0.230112" C="0.141959" G="0.427919" T="0.200011"/>
      <pos A="0.101107" C="0.363416" G="0.348366" T="0.18711"/>
      <pos A="0.356966" C="0.292464" G="0.111858" T="0.238712"/>
    </motif>
    <motif db="0" id="FOXF1_HUMAN.H11MO.0.D" length="11" nsites="8" evalue="1.0e+000"
        url="http://hocomoco.autosome.ru/motif/FOXF1_HUMAN.H11MO.0.D">
      <pos A="0.413399" C="0.151961" G="0.151961" T="0.28268"/>
      <pos A="0.00308642" C="0.00308642" G="0.00308642" T="0.990741"/>
      <pos A="0.133805" C="0.00308642" G="0.860022" T="0.00308642"/>
      <pos A="0.00308642" C="0.00308642" G="0.00308642" T="0.990741"/>
      <pos A="0.00308642" C="0.00308642" G="0.00308642" T="0.990741"/>
      <pos A="0.00308642" C="0.00308642" G="0.00308642" T="0.990741"/>
      <pos A="0.729303" C="0.0684459" G="0.199165" T="0.00308642"/>
      <pos A="0.00308642" C="0.133805" G="0.00308642" T="0.860022"/>
      <pos A="0.0212418" C="0.151961" G="0.151961" T="0.674837"/>
      <pos A="0.264524" C="0.170116" G="0.00308642" T="0.562273"/>
      <pos A="0.431554" C="0.00308642" G="0.0393972" T="0.525962"/>
    </motif>
    <motif db="0" id="FOXF2_HUMAN.H11MO.0.D" length="11" nsites="26" evalue="1.0e+000"
        url="http://hocomoco.autosome.ru/motif/FOXF2_HUMAN.H11MO.0.D">
      <pos A="0.0161512" C="0.0161512" G="0.0161512" T="0.951546"/>
      <pos A="0.146621" C="0.000957854" G="0.821077" T="0.0313446"/>
      <pos A="0.000957854" C="0.000957854" G="0.0313446" T="0.96674"/>
      <pos A="0.122505" C="0.000957854" G="0.000957854" T="0.87558"/>
      <pos A="0.122505" C="0.000957854" G="0.0313446" T="0.845193"/>
      <pos A="0.77054" C="0.000957854" G="0.227544" T="0.000957854"/>
      <pos A="0.000957854" C="0.782598" G="0.0313446" T="0.1851"/>
      <pos A="0.284554" C="0.255989" G="0.0596276" T="0.39983"/>
      <pos A="0.04146" C="0.04146" G="0.0110733" T="0.906007"/>
      <pos A="0.480875" C="0.000957854" G="0.0313446" T="0.486823"/>
      <pos A="0.254167" C="0.0110733" G="0.357385" T="0.377374"/>
    </motif>
    <motif db="0" id="FOXG1_HUMAN.H11MO.0.D" length="17" nsites="310" evalue="1.0e+000"
        url="http://hocomoco.autosome.ru/motif/FOXG1_HUMAN.H11MO.0.D">
      <pos A="0.358366" C="0.152243" G="0.184567" T="0.304825"/>
      <pos A="0.150395" C="0.11105" G="0.121211" T="0.617344"/>
      <pos A="0.0332385" C="0.0360077" G="0.0297281" T="0.901026"/>
      <pos A="0.102416" C="0.0200309" G="0.857522" T="0.0200309"/>
      <pos A="8.06192e-05" C="0.00322038" G="0.00949991" T="0.987199"/>
      <pos A="8.06192e-05" C="8.06192e-05" G="0.231877" T="0.767961"/>
      <pos A="0.00340567" C="8.06192e-05" G="0.0926261" T="0.903888"/>
      <pos A="0.687419" C="0.164275" G="0.10851" T="0.0397959"/>
      <pos A="0.0396106" C="0.353237" G="0.0255693" T="0.581583"/>
      <pos A="0.309115" C="0.0957659" G="0.292284" T="0.302835"/>
      <pos A="0.191081" C="0.0710083" G="0.118661" T="0.619251"/>
      <pos A="0.366382" C="0.0569669" G="0.178511" T="0.39814"/>
      <pos A="0.0616328" C="0.0549827" G="0.0200747" T="0.86331"/>
      <pos A="0.313871" C="0.0397446" G="0.316269" T="0.330115"/>
      <pos A="0.04912" C="0.074794" G="0.0882795" T="0.787806"/>
      <pos A="0.23873" C="0.0549364" G="0.0785823" T="0.627751"/>
      <pos A="0.0828775" C="0.134411" G="0.197031" T="0.585681"/>
    </motif>
    <motif db="0" id="FOXJ3_HUMAN.H11MO.1.B" length="13" nsites="613" evalue="1.0e+000"
        url="http://hocomoco.autosome.ru/motif/FOXJ3_HUMAN.H11MO.1.B">
      <pos A="0.126259" C="0.100135" G="0.122353" T="0.651253"/>
      <pos A="0.0347939" C="4.07764e-05" G="0.390465" T="0.574701"/>
      <pos A="0.0300326" C="4.07764e-05" G="0.516097" T="0.45383"/>
      <pos A="4.07764e-05" C="4.07764e-05" G="4.07764e-05" T="0.999878"/>
      <pos A="0.0547307" C="4.07764e-05" G="0.115346" T="0.829882"/>
      <pos A="0.396786" C="4.07764e-05" G="0.115356" T="0.487817"/>
      <pos A="0.356257" C="0.0775062" G="4.07764e-05" T="0.566196"/>
      <pos A="4.07764e-05" C="4.07764e-05" G="4.07764e-05" T="0.999878"/>
      <pos A="0.163658" C="4.07764e-05" G="0.83626" T="4.07764e-05"/>
      <pos A="4.07764e-05" C="4.07764e-05" G="4.07764e-05" T="0.999878"/>
      <pos A="4.07764e-05" C="4.07764e-05" G="4.07764e-05" T="0.999878"/>
      <pos A="4.07764e-05" C="4.07764e-05" G="0.0127158" T="0.987203"/>
      <pos A="0.645552" C="0.1047" G="0.116957" T="0.132792"/>
    </motif>
    <motif db="0" id="FOXK1_HUMAN.H11MO.0.A" length="10" nsites="500" evalue="1.0e+000"
        url="http://hocomoco.autosome.ru/motif/FOXK1_HUMAN.H11MO.0.A">
      <pos A="0.020046" C="0.00804839" G="0.010048" T="0.961858"/>
      <pos A="0.0760348" C="0.020046" G="0.895871" T="0.00804839"/>
      <pos A="0.00604879" C="0.0860328" G="0.020046" T="0.887872"/>
      <pos A="0.00204959" C="0.010048" G="0.10003" T="0.887872"/>
      <pos A="0.020046" C="0.020046" G="0.166017" T="0.793891"/>
      <pos A="0.491952" C="0.252" G="0.0620376" T="0.194011"/>
      <pos A="0.0240452" C="0.655919" G="0.040042" T="0.279994"/>
      <pos A="0.303989" C="0.234003" G="0.110028" T="0.35198"/>
      <pos A="0.154019" C="0.212008" G="0.15002" T="0.483953"/>
      <pos A="0.116027" C="0.228004" G="0.144021" T="0.511948"/>
    </motif>
    <motif db="0" id="FOXL1_HUMAN.H11MO.0.D" length="19" nsites="1207" evalue="1.0e+000"
        url="http://hocomoco.autosome.ru/motif/FOXL1_HUMAN.H11MO.0.D">
      <pos A="0.160529" C="0.163843" G="0.222662" T="0.452966"/>
      <pos A="0.140233" C="0.18911" G="0.444267" T="0.22639"/>
      <pos A="0.191181" C="0.0404068" G="0.132363" T="0.636049"/>
      <pos A="0.0629815" C="0.0240452" G="0.0414423" T="0.871531"/>
      <pos A="0.000642035" C="0.000642035" G="0.000642035" T="0.998074"/>
      <pos A="0.0874203" C="0.000434927" G="0.905082" T="0.00706238"/>
      <pos A="0.00830503" C="2.07108e-05" G="2.07108e-05" T="0.991654"/>
      <pos A="2.07108e-05" C="2.07108e-05" G="2.07108e-05" T="0.999938"/>
      <pos A="2.07108e-05" C="2.07108e-05" G="2.07108e-05" T="0.999938"/>
      <pos A="0.47057" C="2.07108e-05" G="0.529389" T="2.07108e-05"/>
      <pos A="2.07108e-05" C="2.07108e-05" G="2.07108e-05" T="0.999938"/>
      <pos A="2.07108e-05" C="2.07108e-05" G="2.07108e-05" T="0.999938"/>
      <pos A="2.07108e-05" C="2.07108e-05" G="2.07108e-05" T="0.999938"/>
      <pos A="0.985855" C="2.07108e-05" G="0.0116188" T="0.00250601"/>
      <pos A="0.000849143" C="0.511992" G="0.000849143" T="0.48631"/>
      <pos A="0.414858" C="0.0188675" G="0.0213528" T="0.544922"/>
      <pos A="0.103989" C="0.0145183" G="0.0186604" T="0.862832"/>
      <pos A="0.226183" C="0.0174178" G="0.0149325" T="0.741467"/>
      <pos A="0.193252" C="0.125321" G="0.0838994" T="0.597527"/>
    </motif>
    <motif db="0" id="FOXO3_HUMAN.H11MO.0.B" length="10" nsites="500" evalue="1.0e+000"
        url="http://hocomoco.autosome.ru/motif/FOXO3_HUMAN.H11MO.0.B">
      <pos A="0.112028" C="0.393971" G="0.261998" T="0.232004"/>
      <pos A="0.0580384" C="0.365977" G="0.188012" T="0.387972"/>
      <pos A="0.020046" C="0.00604879" G="4.999e-05" T="0.973855"/>
      <pos A="0.0520396" C="0.00404919" G="0.941862" T="0.00204959"/>
      <pos A="4.999e-05" C="0.00604879" G="0.00604879" T="0.987852"/>
      <pos A="0.00404919" C="0.00204959" G="0.030044" T="0.963857"/>
      <pos A="0.00204959" C="0.010048" G="0.140022" T="0.84788"/>
      <pos A="0.779894" C="0.0580384" G="0.020046" T="0.142022"/>
      <pos A="0.00204959" C="0.861878" G="0.00804839" T="0.128024"/>
      <pos A="0.383973" C="0.259998" G="0.0460408" T="0.309988"/>
    </motif>
    <motif db="0" id="FOXO4_HUMAN.H11MO.0.C" length="9" nsites="28" evalue="1.0e+000"
        url="http://hocomoco.autosome.ru/motif/FOXO4_HUMAN.H11MO.0.C">
      <pos A="0.0369056" C="0.108938" G="0.108938" T="0.745219"/>
      <pos A="0.00088968" C="0.00088968" G="0.00088968" T="0.997331"/>
      <pos A="0.00088968" C="0.00088968" G="0.997331" T="0.00088968"/>
      <pos A="0.00088968" C="0.00088968" G="0.00088968" T="0.997331"/>
      <pos A="0.00088968" C="0.00088968" G="0.00088968" T="0.997331"/>
      <pos A="0.00088968" C="0.00088968" G="0.148955" T="0.849265"/>
      <pos A="0.709203" C="0.00088968" G="0.0369056" T="0.253001"/>
      <pos A="0.0369056" C="0.349044" G="0.180969" T="0.433081"/>
      <pos A="0.00088968" C="0.108938" G="0.361049" T="0.529124"/>
    </motif>
    <motif db="0" id="FOXO6_HUMAN.H11MO.0.D" length="13" nsites="3383" evalue="1.0e+000"
        url="http://hocomoco.autosome.ru/motif/FOXO6_HUMAN.H11MO.0.D">
      <pos A="0.44856" C="0.121346" G="0.161546" T="0.268548"/>
      <pos A="0.359145" C="0.173221" G="0.148392" T="0.319241"/>
      <pos A="0.117947" C="0.371265" G="0.361806" T="0.148983"/>
      <pos A="0.385822" C="0.021068" G="0.0881662" T="0.504944"/>
      <pos A="0.000598563" C="0.000302977" G="0.00118974" T="0.997909"/>
      <pos A="0.00178091" C="7.38967e-06" G="0.998204" T="7.38967e-06"/>
      <pos A="7.38967e-06" C="0.000302977" G="0.000302977" T="0.999387"/>
      <pos A="0.00148532" C="0.000302977" G="0.0390249" T="0.959187"/>
      <pos A="7.38967e-06" C="0.000302977" G="0.10435" T="0.89534"/>
      <pos A="0.938274" C="0.01959" G="0.00865331" T="0.0334826"/>
      <pos A="0.00481068" C="0.881817" G="0.00983565" T="0.103537"/>
      <pos A="0.271652" C="0.117651" G="0.463192" T="0.147505"/>
      <pos A="0.215121" C="0.160142" G="0.104571" T="0.520166"/>
    </motif>
    <motif db="0" id="FOXP1_HUMAN.H11MO.0.A" length="9" nsites="295" evalue="1.0e+000"
        url="http://hocomoco.autosome.ru/motif/FOXP1_HUMAN.H11MO.0.A">
      <pos A="0.0576923" C="0.139021" G="0.176296" T="0.626991"/>
      <pos A="0.0136394" C="0.281345" G="0.311843" T="0.393172"/>
      <pos A="0.00686208" C="0.0204168" G="0.0305829" T="0.942138"/>
      <pos A="0.0204168" C="0.0407489" G="0.840478" T="0.0983565"/>
      <pos A="8.4717e-05" C="0.0170281" G="0.0576923" T="0.925195"/>
      <pos A="0.00686208" C="0.0949678" G="0.0407489" T="0.857421"/>
      <pos A="0.0102508" C="0.0136394" G="0.0814131" T="0.894697"/>
      <pos A="0.52533" C="0.34573" G="0.0373602" T="0.0915791"/>
      <pos A="0.0170281" C="0.484666" G="0.0102508" T="0.488055"/>
    </motif>
    <motif db="0" id="FOXP2_HUMAN.H11MO.0.C" length="9" nsites="500" evalue="1.0e+000"
        url="http://hocomoco.autosome.ru/motif/FOXP2_HUMAN.H11MO.0.C">
      <pos A="0.0720356" C="0.39997" G="0.216007" T="0.311988"/>
      <pos A="0.00604879" C="0.00404919" G="0.0140472" T="0.975855"/>
      <pos A="0.040042" C="0.00804839" G="0.94786" T="0.00404919"/>
      <pos A="0.00604879" C="0.0140472" G="0.0120476" T="0.967856"/>
      <pos A="0.00204959" C="0.010048" G="0.0880324" T="0.89987"/>
      <pos A="4.999e-05" C="4.999e-05" G="0.174015" T="0.825885"/>
      <pos A="0.787892" C="0.10003" G="0.0340432" T="0.0780344"/>
      <pos A="0.00804839" C="0.7479" G="0.030044" T="0.214007"/>
      <pos A="0.339982" C="0.289992" G="0.104029" T="0.265997"/>
    </motif>
    <motif db="0" id="FOXP3_HUMAN.H11MO.0.D" length="9" nsites="9" evalue="1.0e+000"
        url="http://hocomoco.autosome.ru/motif/FOXP3_HUMAN.H11MO.0.D">
      <pos A="0.648352" C="0.00274725" G="0.0989011" T="0.25"/>
      <pos A="0.868132" C="0.00274725" G="0.00274725" T="0.126374"/>
      <pos A="0.00274725" C="0.00274725" G="0.00274725" T="0.991758"/>
      <pos A="0.00274725" C="0.195055" G="0.318681" T="0.483516"/>
      <pos A="0.00274725" C="0.00274725" G="0.0989011" T="0.895604"/>
      <pos A="0.00274725" C="0.00274725" G="0.895604" T="0.0989011"/>
      <pos A="0.373626" C="0.00274725" G="0.167582" T="0.456044"/>
      <pos A="0.126374" C="0.00274725" G="0.0714286" T="0.799451"/>
      <pos A="0.195055" C="0.00274725" G="0.00274725" T="0.799451"/>
    </motif>
    <motif db="0" id="FOXQ1_HUMAN.H11MO.0.C" length="12" nsites="13" evalue="1.0e+000"
        url="http://hocomoco.autosome.ru/motif/FOXQ1_HUMAN.H11MO.0.C">
      <pos A="0.307252" C="0.307252" G="0.0782443" T="0.307252"/>
      <pos A="0.688931" C="0.0782443" G="0.230916" T="0.0019084"/>
      <pos A="0.0782443" C="0.15458" G="0.0019084" T="0.765267"/>
      <pos A="0.0019084" C="0.0019084" G="0.0019084" T="0.994275"/>
      <pos A="0.0019084" C="0.0019084" G="0.994275" T="0.0019084"/>
      <pos A="0.0019084" C="0.0019084" G="0.0019084" T="0.994275"/>
      <pos A="0.0019084" C="0.0019084" G="0.0019084" T="0.994275"/>
      <pos A="0.0019084" C="0.0019084" G="0.0019084" T="0.994275"/>
      <pos A="0.994275" C="0.0019084" G="0.0019084" T="0.0019084"/>
      <pos A="0.0019084" C="0.0019084" G="0.0782443" T="0.917939"/>
      <pos A="0.15458" C="0.0019084" G="0.230916" T="0.612595"/>
      <pos A="0.0019084" C="0.307252" G="0.0019084" T="0.688931"/>
    </motif>
    <motif db="0" id="GATA1_HUMAN.H11MO.0.A" length="19" nsites="500" evalue="1.0e+000"
        url="http://hocomoco.autosome.ru/motif/GATA1_HUMAN.H11MO.0.A">
      <pos A="0.192012" C="0.403969" G="0.206009" T="0.19801"/>
      <pos A="0.116027" C="0.144021" G="0.190012" T="0.54994"/>
      <pos A="0.0560388" C="0.0780344" G="0.639922" T="0.226005"/>
      <pos A="0.118026" C="0.206009" G="0.389972" T="0.285993"/>
      <pos A="0.194011" C="0.313987" G="0.281994" T="0.210008"/>
      <pos A="0.267996" C="0.246001" G="0.277994" T="0.208008"/>
      <pos A="0.224005" C="0.210008" G="0.367976" T="0.19801"/>
      <pos A="0.261998" C="0.168016" G="0.339982" T="0.230004"/>
      <pos A="0.214007" C="0.224005" G="0.313987" T="0.248"/>
      <pos A="0.331984" C="0.188012" G="0.323985" T="0.156019"/>
      <pos A="0.184013" C="0.387972" G="0.321986" T="0.106029"/>
      <pos A="0.719906" C="0.020046" G="0.00804839" T="0.252"/>
      <pos A="0.00604879" C="4.999e-05" G="0.993851" T="4.999e-05"/>
      <pos A="0.995851" C="4.999e-05" G="4.999e-05" T="0.00404919"/>
      <pos A="0.00204959" C="4.999e-05" G="0.0120476" T="0.985853"/>
      <pos A="0.945861" C="0.00404919" G="0.0140472" T="0.0360428"/>
      <pos A="0.857878" C="0.0160468" G="0.090032" T="0.0360428"/>
      <pos A="0.214007" C="0.154019" G="0.553939" T="0.0780344"/>
      <pos A="0.35198" C="0.188012" G="0.345981" T="0.114027"/>
    </motif>
    <motif db="0" id="GATA2_HUMAN.H11MO.0.A" length="19" nsites="500" evalue="1.0e+000"
        url="http://hocomoco.autosome.ru/motif/GATA2_HUMAN.H11MO.0.A">
      <pos A="0.132024" C="0.45196" G="0.226005" T="0.190012"/>
      <pos A="0.124025" C="0.104029" G="0.158018" T="0.613927"/>
      <pos A="0.080034" C="0.05004" G="0.65192" T="0.218006"/>
      <pos A="0.132024" C="0.222006" G="0.413967" T="0.232004"/>
      <pos A="0.271996" C="0.156019" G="0.289992" T="0.281994"/>
      <pos A="0.303989" C="0.158018" G="0.305989" T="0.232004"/>
      <pos A="0.248" C="0.19801" G="0.367976" T="0.186013"/>
      <pos A="0.269996" C="0.196011" G="0.275995" T="0.257998"/>
      <pos A="0.222006" C="0.224005" G="0.267996" T="0.285993"/>
      <pos A="0.325985" C="0.114027" G="0.343981" T="0.216007"/>
      <pos A="0.192012" C="0.337982" G="0.371976" T="0.0980304"/>
      <pos A="0.773895" C="0.00404919" G="0.00804839" T="0.214007"/>
      <pos A="4.999e-05" C="4.999e-05" G="0.995851" T="0.00404919"/>
      <pos A="0.985853" C="4.999e-05" G="0.00804839" T="0.00604879"/>
      <pos A="0.00604879" C="0.00204959" G="0.0160468" T="0.975855"/>
      <pos A="0.965857" C="0.00604879" G="4.999e-05" T="0.0280444"/>
      <pos A="0.843881" C="0.010048" G="0.114027" T="0.0320436"/>
      <pos A="0.140022" C="0.168016" G="0.627924" T="0.0640372"/>
      <pos A="0.343981" C="0.192012" G="0.389972" T="0.0740352"/>
    </motif>
    <motif db="0" id="GATA5_HUMAN.H11MO.0.D" length="17" nsites="13" evalue="1.0e+000"
        url="http://hocomoco.autosome.ru/motif/GATA5_HUMAN.H11MO.0.D">
      <pos A="0.309884" C="0.0789023" G="0.0874572" T="0.523756"/>
      <pos A="0.395433" C="0.292774" G="0.23289" T="0.0789023"/>
      <pos A="0.703409" C="0.138787" G="0.0789023" T="0.0789023"/>
      <pos A="0.301329" C="0.164451" G="0.318439" T="0.21578"/>
      <pos A="0.523756" C="0.0019084" G="0.164451" T="0.309884"/>
      <pos A="0.0019084" C="0.0019084" G="0.994275" T="0.0019084"/>
      <pos A="0.994275" C="0.0019084" G="0.0019084" T="0.0019084"/>
      <pos A="0.0019084" C="0.0019084" G="0.0019084" T="0.994275"/>
      <pos A="0.686299" C="0.0019084" G="0.0019084" T="0.309884"/>
      <pos A="0.686299" C="0.0019084" G="0.147341" T="0.164451"/>
      <pos A="0.0789023" C="0.455317" G="0.224335" T="0.241445"/>
      <pos A="0.155896" C="0.21578" G="0.155896" T="0.472427"/>
      <pos A="0.155896" C="0.292774" G="0.147341" T="0.403988"/>
      <pos A="0.438207" C="0.0789023" G="0.309884" T="0.173006"/>
      <pos A="0.386878" C="0.0019084" G="0.532311" T="0.0789023"/>
      <pos A="0.395433" C="0.309884" G="0.0789023" T="0.21578"/>
      <pos A="0.194393" C="0.117399" G="0.271387" T="0.41682"/>
    </motif>
    <motif db="0" id="GBX2_HUMAN.H11MO.0.D" length="17" nsites="11244" evalue="1.0e+000"
        url="http://hocomoco.autosome.ru/motif/GBX2_HUMAN.H11MO.0.D">
      <pos A="0.144672" C="0.392904" G="0.201317" T="0.261108"/>
      <pos A="0.0409244" C="0.155165" G="0.0329592" T="0.770951"/>
      <pos A="0.948327" C="0.0216261" G="0.017748" T="0.0122988"/>
      <pos A="0.967766" C="0.0160646" G="0.00734775" T="0.00882124"/>
      <pos A="0.00522527" C="0.00894802" G="0.00451248" T="0.981314"/>
      <pos A="2.22339e-06" C="0.0257729" G="0.0105434" T="0.963681"/>
      <pos A="0.639499" C="0.0164209" G="0.343507" T="0.000573189"/>
      <pos A="0.148393" C="0.311081" G="0.449889" T="0.0906374"/>
      <pos A="0.0827227" C="0.414888" G="0.128693" T="0.373697"/>
      <pos A="0.169708" C="0.386913" G="0.231125" T="0.212253"/>
      <pos A="0.280326" C="0.286803" G="0.104299" T="0.328572"/>
      <pos A="0.326889" C="0.198063" G="0.0797787" T="0.39527"/>
      <pos A="0.376846" C="0.125465" G="0.0460491" T="0.451639"/>
      <pos A="0.550413" C="0.0748984" G="0.0412791" T="0.33341"/>
      <pos A="0.510337" C="0.0451749" G="0.0321337" T="0.412354"/>
      <pos A="0.304193" C="0.0633025" G="0.0555999" T="0.576905"/>
      <pos A="0.288286" C="0.101907" G="0.15458" T="0.455227"/>
    </motif>
    <motif db="0" id="GCR_HUMAN.H11MO.0.A" length="15" nsites="500" evalue="1.0e+000"
        url="http://hocomoco.autosome.ru/motif/GCR_HUMAN.H11MO.0.A">
      <pos A="0.469956" C="0.0460408" G="0.353979" T="0.130024"/>
      <pos A="0.0920316" C="0.010048" G="0.837882" T="0.060038"/>
      <pos A="0.443961" C="0.156019" G="0.218006" T="0.182014"/>
      <pos A="0.89787" C="0.0260448" G="0.0280444" T="0.0480404"/>
      <pos A="0.0120476" C="0.94786" G="0.0260448" T="0.0140472"/>
      <pos A="0.761898" C="0.0280444" G="0.090032" T="0.120026"/>
      <pos A="0.158018" C="0.29799" G="0.35198" T="0.192012"/>
      <pos A="0.631924" C="0.367976" G="4.999e-05" T="4.999e-05"/>
      <pos A="0.40197" C="0.283993" G="0.218006" T="0.0960308"/>
      <pos A="0.180014" C="0.0540392" G="0.0360428" T="0.729904"/>
      <pos A="0.0140472" C="0.0220456" G="0.953859" T="0.010048"/>
      <pos A="0.0520396" C="0.0380424" G="0.0240452" T="0.885873"/>
      <pos A="0.190012" C="0.265997" G="0.182014" T="0.361978"/>
      <pos A="0.0620376" C="0.84788" G="0.00604879" T="0.0840332"/>
      <pos A="0.176015" C="0.35198" G="0.0260448" T="0.445961"/>
    </motif>
    <motif db="0" id="GMEB2_HUMAN.H11MO.0.D" length="11" nsites="3702" evalue="1.0e+000"
        url="http://hocomoco.autosome.ru/motif/GMEB2_HUMAN.H11MO.0.D">
      <pos A="0.180501" C="0.268713" G="0.323512" T="0.227274"/>
      <pos A="0.144928" C="0.258423" G="0.318321" T="0.278329"/>
      <pos A="0.108814" C="0.07203" G="0.325707" T="0.493448"/>
      <pos A="0.0366209" C="0.0217752" G="0.0256327" T="0.915971"/>
      <pos A="0.678367" C="0.00240914" G="0.312579" T="0.00664537"/>
      <pos A="0.00728243" C="0.945192" G="0.0314257" T="0.0160994"/>
      <pos A="0.0018494" C="9.28663e-05" G="0.992006" T="0.00605137"/>
      <pos A="0.0130606" C="0.0109253" G="0.0343112" T="0.941703"/>
      <pos A="0.421544" C="0.233243" G="0.243303" T="0.10191"/>
      <pos A="0.459477" C="0.132678" G="0.297935" T="0.10991"/>
      <pos A="0.182163" C="0.233933" G="0.258905" T="0.324999"/>
    </motif>
    <motif db="0" id="GSC2_HUMAN.H11MO.0.D" length="11" nsites="610" evalue="1.0e+000"
        url="http://hocomoco.autosome.ru/motif/GSC2_HUMAN.H11MO.0.D">
      <pos A="0.42661" C="0.0627356" G="0.415137" T="0.0955171"/>
      <pos A="0.118054" C="0.0574086" G="0.463899" T="0.360638"/>
      <pos A="0.243444" C="0.469636" G="0.190993" T="0.0959269"/>
      <pos A="0.0246271" C="0.100025" G="0.868751" T="0.00659728"/>
      <pos A="0.0377397" C="0.00659728" G="0.952344" T="0.00331913"/>
      <pos A="0.581913" C="4.09769e-05" G="0.418005" T="4.09769e-05"/>
      <pos A="0.0328225" C="0.0639649" G="0.00168005" T="0.901533"/>
      <pos A="0.0311834" C="0.0246271" G="0.296714" T="0.647476"/>
      <pos A="0.576996" C="0.021349" G="0.35572" T="0.0459351"/>
      <pos A="0.199598" C="0.0569989" G="0.650344" T="0.0930585"/>
      <pos A="0.142231" C="0.237297" G="0.358589" T="0.261883"/>
    </motif>
    <motif db="0" id="GSX1_HUMAN.H11MO.0.D" length="15" nsites="276" evalue="1.0e+000"
        url="http://hocomoco.autosome.ru/motif/GSX1_HUMAN.H11MO.0.D">
      <pos A="0.0969757" C="0.0969757" G="0.0680007" T="0.738048"/>
      <pos A="0.719033" C="0.0996921" G="0.106936" T="0.074339"/>
      <pos A="0.9454" C="0.0073343" G="0.0254437" T="0.0218218"/>
      <pos A="0.0372148" C="0.0191054" G="0.00461789" T="0.939062"/>
      <pos A="0.0435531" C="0.0073343" G="0.206537" T="0.742575"/>
      <pos A="0.681003" C="0.0109562" G="0.278975" T="0.0290656"/>
      <pos A="0.177562" C="0.166697" G="0.528884" T="0.126856"/>
      <pos A="0.235512" C="0.202916" G="0.239134" T="0.322438"/>
      <pos A="0.282597" C="0.0906375" G="0.242756" T="0.384009"/>
      <pos A="0.300706" C="0.0906375" G="0.202916" T="0.405741"/>
      <pos A="0.19205" C="0.0761499" G="0.177562" T="0.554238"/>
      <pos A="0.168508" C="0.0888265" G="0.139533" T="0.603133"/>
      <pos A="0.513491" C="0.0933539" G="0.194766" T="0.198388"/>
      <pos A="0.63573" C="0.0924484" G="0.146777" T="0.125045"/>
      <pos A="0.142249" C="0.0842992" G="0.178468" T="0.594984"/>
    </motif>
    <motif db="0" id="GSX2_HUMAN.H11MO.0.D" length="16" nsites="6133" evalue="1.0e+000"
        url="http://hocomoco.autosome.ru/motif/GSX2_HUMAN.H11MO.0.D">
      <pos A="0.153108" C="0.32056" G="0.156369" T="0.369964"/>
      <pos A="0.066243" C="0.0577644" G="0.0207521" T="0.85524"/>
      <pos A="0.882347" C="0.0281301" G="0.0480222" T="0.0415002"/>
      <pos A="0.990898" C="0.00183839" G="0.00509938" T="0.00216448"/>
      <pos A="0.0257659" C="0.0534844" G="0.0192439" T="0.901506"/>
      <pos A="0.129629" C="0.0494081" G="0.248818" T="0.572145"/>
      <pos A="0.568232" C="0.0578867" G="0.300831" T="0.0730503"/>
      <pos A="0.19974" C="0.25322" G="0.413498" T="0.133542"/>
      <pos A="0.292678" C="0.197783" G="0.161423" T="0.348115"/>
      <pos A="0.312244" C="0.126694" G="0.15376" T="0.407302"/>
      <pos A="0.308168" C="0.0986491" G="0.0988122" T="0.494371"/>
      <pos A="0.189468" C="0.118541" G="0.0887031" T="0.603288"/>
      <pos A="0.154127" C="0.0569492" G="0.0641234" T="0.724801"/>
      <pos A="0.734013" C="0.048063" G="0.107576" T="0.110348"/>
      <pos A="0.845294" C="0.0337961" G="0.0549926" T="0.0659169"/>
      <pos A="0.115525" C="0.118297" G="0.101992" T="0.664187"/>
    </motif>
    <motif db="0" id="HAND1_HUMAN.H11MO.0.D" length="17" nsites="500" evalue="1.0e+000"
        url="http://hocomoco.autosome.ru/motif/HAND1_HUMAN.H11MO.0.D">
      <pos A="0.242002" C="0.114027" G="0.439962" T="0.204009"/>
      <pos A="0.154019" C="0.132024" G="0.495951" T="0.218006"/>
      <pos A="0.136023" C="0.265997" G="0.45196" T="0.146021"/>
      <pos A="0.0380424" C="0.40197" G="0.0520396" T="0.507948"/>
      <pos A="0.0240452" C="0.94786" G="0.00604879" T="0.0220456"/>
      <pos A="0.0160468" C="4.999e-05" G="4.999e-05" T="0.983853"/>
      <pos A="0.00204959" C="0.00204959" G="0.987852" T="0.00804839"/>
      <pos A="0.00204959" C="0.224005" G="0.613927" T="0.160018"/>
      <pos A="0.182014" C="0.303989" G="0.126025" T="0.387972"/>
      <pos A="0.192012" C="0.252" G="0.0940312" T="0.461958"/>
      <pos A="0.335983" C="0.10203" G="0.0280444" T="0.533943"/>
      <pos A="0.178014" C="0.222006" G="0.291992" T="0.307988"/>
      <pos A="0.05004" C="0.236003" G="0.0740352" T="0.639922"/>
      <pos A="0.170016" C="0.311988" G="0.39797" T="0.120026"/>
      <pos A="0.0240452" C="0.0260448" G="0.0340432" T="0.915867"/>
      <pos A="0.020046" C="0.867876" G="0.05004" T="0.0620376"/>
      <pos A="0.611928" C="0.108028" G="0.0360428" T="0.244001"/>
    </motif>
    <motif db="0" id="HESX1_HUMAN.H11MO.0.D" length="16" nsites="8" evalue="1.0e+000"
        url="http://hocomoco.autosome.ru/motif/HESX1_HUMAN.H11MO.0.D">
      <pos A="0.436949" C="0.19709" G="0.182981" T="0.182981"/>
      <pos A="0.00308642" C="0.257055" G="0.35582" T="0.384039"/>
      <pos A="0.00308642" C="0.511023" G="0.482804" T="0.00308642"/>
      <pos A="0.130071" C="0.511023" G="0.00308642" T="0.35582"/>
      <pos A="0.00308642" C="0.00308642" G="0.990741" T="0.00308642"/>
      <pos A="0.14418" C="0.00308642" G="0.722663" T="0.130071"/>
      <pos A="0.130071" C="0.863757" G="0.00308642" T="0.00308642"/>
      <pos A="0.482804" C="0.130071" G="0.00308642" T="0.384039"/>
      <pos A="0.398148" C="0.595679" G="0.00308642" T="0.00308642"/>
      <pos A="0.271164" C="0.130071" G="0.468695" T="0.130071"/>
      <pos A="0.00308642" C="0.115961" G="0.00308642" T="0.877866"/>
      <pos A="0.384039" C="0.00308642" G="0.468695" T="0.14418"/>
      <pos A="0.369929" C="0.115961" G="0.511023" T="0.00308642"/>
      <pos A="0.271164" C="0.468695" G="0.130071" T="0.130071"/>
      <pos A="0.369929" C="0.384039" G="0.115961" T="0.130071"/>
      <pos A="0.0348325" C="0.161817" G="0.147707" T="0.655644"/>
    </motif>
    <motif db="0" id="HIF1A_HUMAN.H11MO.0.C" length="8" nsites="500" evalue="1.0e+000"
        url="http://hocomoco.autosome.ru/motif/HIF1A_HUMAN.H11MO.0.C">
      <pos A="0.212008" C="0.164017" G="0.527944" T="0.0960308"/>
      <pos A="0.234003" C="0.05004" G="0.417966" T="0.29799"/>
      <pos A="0.825885" C="0.0120476" G="0.156019" T="0.00604879"/>
      <pos A="0.134023" C="0.80189" G="0.010048" T="0.0540392"/>
      <pos A="0.0280444" C="0.00204959" G="0.969856" T="4.999e-05"/>
      <pos A="0.00804839" C="0.00804839" G="4.999e-05" T="0.983853"/>
      <pos A="4.999e-05" C="0.00404919" G="0.993851" T="0.00204959"/>
      <pos A="0.285993" C="0.521946" G="0.0860328" T="0.106029"/>
    </motif>
    <motif db="0" id="HLTF_HUMAN.H11MO.0.D" length="12" nsites="10" evalue="1.0e+000"
        url="http://hocomoco.autosome.ru/motif/HLTF_HUMAN.H11MO.0.D">
      <pos A="0.15099" C="0.15099" G="0.338009" T="0.360011"/>
      <pos A="0.673542" C="0.00247525" G="0.321507" T="0.00247525"/>
      <pos A="0.299505" C="0.178493" G="0.321507" T="0.200495"/>
      <pos A="0.00247525" C="0.00247525" G="0.618537" T="0.376513"/>
      <pos A="0.101485" C="0.00247525" G="0.607536" T="0.288504"/>
      <pos A="0.288504" C="0.706546" G="0.00247525" T="0.00247525"/>
      <pos A="0.200495" C="0.090484" G="0.00247525" T="0.706546"/>
      <pos A="0.00247525" C="0.090484" G="0.904565" T="0.00247525"/>
      <pos A="0.00247525" C="0.585534" G="0.409516" T="0.00247525"/>
      <pos A="0.607536" C="0.387514" G="0.00247525" T="0.00247525"/>
      <pos A="0.893564" C="0.00247525" G="0.00247525" T="0.101485"/>
      <pos A="0.536029" C="0.360011" G="0.0519802" T="0.0519802"/>
    </motif>
    <motif db="0" id="HME2_HUMAN.H11MO.0.D" length="11" nsites="9518" evalue="1.0e+000"
        url="http://hocomoco.autosome.ru/motif/HME2_HUMAN.H11MO.0.D">
      <pos A="0.244325" C="0.209856" G="0.327616" T="0.218203"/>
      <pos A="0.222948" C="0.212323" G="0.360715" T="0.204014"/>
      <pos A="0.149905" C="0.152816" G="0.187179" T="0.5101"/>
      <pos A="0.52314" C="0.0291164" G="0.304896" T="0.142848"/>
      <pos A="0.626911" C="0.056187" G="0.316789" T="0.000113385"/>
      <pos A="0.000129208" C="0.000129208" G="0.0238613" T="0.97588"/>
      <pos A="0.000113385" C="0.000113385" G="0.306856" T="0.692917"/>
      <pos A="0.590944" C="0.0533394" G="0.214088" T="0.141628"/>
      <pos A="0.261311" C="0.141312" G="0.469406" T="0.127972"/>
      <pos A="0.161324" C="0.286372" G="0.320998" T="0.231306"/>
      <pos A="0.177369" C="0.218461" G="0.383176" T="0.220994"/>
    </motif>
    <motif db="0" id="HXA10_HUMAN.H11MO.0.C" length="12" nsites="10" evalue="1.0e+000"
        url="http://hocomoco.autosome.ru/motif/HXA10_HUMAN.H11MO.0.C">
      <pos A="0.181999" C="0.0731966" G="0.377842" T="0.366962"/>
      <pos A="0.513845" C="0.198319" G="0.198319" T="0.0895169"/>
      <pos A="0.00247525" C="0.296241" G="0.100397" T="0.600887"/>
      <pos A="0.394163" C="0.100397" G="0.394163" T="0.111277"/>
      <pos A="0.502965" C="0.0895169" G="0.307121" T="0.100397"/>
      <pos A="0.0895169" C="0.00247525" G="0.00247525" T="0.905533"/>
      <pos A="0.00247525" C="0.00247525" G="0.00247525" T="0.992574"/>
      <pos A="0.100397" C="0.00247525" G="0.00247525" T="0.894652"/>
      <pos A="0.992574" C="0.00247525" G="0.00247525" T="0.00247525"/>
      <pos A="0.00247525" C="0.00247525" G="0.00247525" T="0.992574"/>
      <pos A="0.100397" C="0.00247525" G="0.79673" T="0.100397"/>
      <pos A="0.415923" C="0.176559" G="0.100397" T="0.307121"/>
    </motif>
    <motif db="0" id="HXA1_HUMAN.H11MO.0.C" length="10" nsites="8" evalue="1.0e+000"
        url="http://hocomoco.autosome.ru/motif/HXA1_HUMAN.H11MO.0.C">
      <pos A="0.153237" C="0.166583" G="0.166583" T="0.513597"/>
      <pos A="0.00308642" C="0.00308642" G="0.363447" T="0.63038"/>
      <pos A="0.136553" C="0.00308642" G="0.857274" T="0.00308642"/>
      <pos A="0.990741" C="0.00308642" G="0.00308642" T="0.00308642"/>
      <pos A="0.00308642" C="0.00308642" G="0.00308642" T="0.990741"/>
      <pos A="0.00308642" C="0.00308642" G="0.750501" T="0.243327"/>
      <pos A="0.00308642" C="0.00308642" G="0.990741" T="0.00308642"/>
      <pos A="0.857274" C="0.136553" G="0.00308642" T="0.00308642"/>
      <pos A="0.00308642" C="0.00308642" G="0.00308642" T="0.990741"/>
      <pos A="0.0664831" C="0.0664831" G="0.800551" T="0.0664831"/>
    </motif>
    <motif db="0" id="HXA5_HUMAN.H11MO.0.D" length="10" nsites="52" evalue="1.0e+000"
        url="http://hocomoco.autosome.ru/motif/HXA5_HUMAN.H11MO.0.D">
      <pos A="0.0892941" C="0.322912" G="0.0572237" T="0.53057"/>
      <pos A="0.000479846" C="0.257823" G="0.0175615" T="0.724136"/>
      <pos A="0.293969" C="0.169483" G="0.476952" T="0.0595962"/>
      <pos A="0.99856" C="0.000479846" G="0.000479846" T="0.000479846"/>
      <pos A="0.000479846" C="0.000479846" G="0.00996964" T="0.989071"/>
      <pos A="0.000479846" C="0.000479846" G="0.000479846" T="0.99856"/>
      <pos A="0.814848" C="0.000479846" G="0.120051" T="0.0646207"/>
      <pos A="0.646709" C="0.0610196" G="0.244342" T="0.0479288"/>
      <pos A="0.0648156" C="0.156477" G="0.0175615" T="0.761146"/>
      <pos A="0.249756" C="0.0797196" G="0.566131" T="0.104393"/>
    </motif>
    <motif db="0" id="HXA9_HUMAN.H11MO.0.B" length="11" nsites="500" evalue="1.0e+000"
        url="http://hocomoco.autosome.ru/motif/HXA9_HUMAN.H11MO.0.B">
      <pos A="0.459958" C="0.106029" G="0.234003" T="0.20001"/>
      <pos A="0.168016" C="0.00804839" G="0.0460408" T="0.777894"/>
      <pos A="0.106029" C="0.010048" G="0.839882" T="0.0440412"/>
      <pos A="0.954359" C="0.0205459" G="0.00854829" T="0.0165467"/>
      <pos A="0.0285443" C="0.00854829" G="0.0285443" T="0.934363"/>
      <pos A="0.0445411" C="0.00054989" G="0.0405419" T="0.914367"/>
      <pos A="0.0385423" C="0.0685363" G="0.126525" T="0.766397"/>
      <pos A="0.926365" C="0.0185463" G="0.0465407" T="0.00854829"/>
      <pos A="0.0325435" C="0.152519" G="0.0445411" T="0.770396"/>
      <pos A="0.194511" C="0.0385423" G="0.474455" T="0.292492"/>
      <pos A="0.276495" C="0.0605379" G="0.492452" T="0.170516"/>
    </motif>
    <motif db="0" id="HXB6_HUMAN.H11MO.0.D" length="13" nsites="7" evalue="1.0e+000"
        url="http://hocomoco.autosome.ru/motif/HXB6_HUMAN.H11MO.0.D">
      <pos A="0.470648" C="0.0927396" G="0.224915" T="0.211698"/>
      <pos A="0.49257" C="0.122479" G="0.00352113" T="0.381429"/>
      <pos A="0.00352113" C="0.122479" G="0.00352113" T="0.870479"/>
      <pos A="0.122479" C="0.00352113" G="0.870479" T="0.00352113"/>
      <pos A="0.989437" C="0.00352113" G="0.00352113" T="0.00352113"/>
      <pos A="0.00352113" C="0.00352113" G="0.00352113" T="0.989437"/>
      <pos A="0.00352113" C="0.00352113" G="0.00352113" T="0.989437"/>
      <pos A="0.122479" C="0.00352113" G="0.500387" T="0.373613"/>
      <pos A="0.870479" C="0.00352113" G="0.122479" T="0.00352113"/>
      <pos A="0.00352113" C="0.00352113" G="0.00352113" T="0.989437"/>
      <pos A="0.00352113" C="0.00352113" G="0.870479" T="0.122479"/>
      <pos A="0.49257" C="0.500387" G="0.00352113" T="0.00352113"/>
      <pos A="0.500387" C="0.254655" G="0.122479" T="0.122479"/>
    </motif>
    <motif db="0" id="HXB7_HUMAN.H11MO.0.C" length="10" nsites="28" evalue="1.0e+000"
        url="http://hocomoco.autosome.ru/motif/HXB7_HUMAN.H11MO.0.C">
      <pos A="0.290018" C="0.00989367" G="0.0419078" T="0.658181"/>
      <pos A="0.00088968" C="0.00088968" G="0.00088968" T="0.997331"/>
      <pos A="0.0729216" C="0.00088968" G="0.925299" T="0.00088968"/>
      <pos A="0.997331" C="0.00088968" G="0.00088968" T="0.00088968"/>
      <pos A="0.00088968" C="0.00088968" G="0.00088968" T="0.997331"/>
      <pos A="0.00088968" C="0.00088968" G="0.00088968" T="0.997331"/>
      <pos A="0.469097" C="0.00088968" G="0.325033" T="0.20498"/>
      <pos A="0.965317" C="0.0329039" G="0.00088968" T="0.00088968"/>
      <pos A="0.00088968" C="0.0689198" G="0.00088968" T="0.929301"/>
      <pos A="0.0909296" C="0.0549136" G="0.541129" T="0.313028"/>
    </motif>
    <motif db="0" id="HXB8_HUMAN.H11MO.0.C" length="11" nsites="26" evalue="1.0e+000"
        url="http://hocomoco.autosome.ru/motif/HXB8_HUMAN.H11MO.0.C">
      <pos A="0.198116" C="0.00944793" G="0.00944793" T="0.782988"/>
      <pos A="0.000957854" C="0.0386915" G="0.000957854" T="0.959393"/>
      <pos A="0.0764252" C="0.000957854" G="0.921659" T="0.000957854"/>
      <pos A="0.997126" C="0.000957854" G="0.000957854" T="0.000957854"/>
      <pos A="0.000957854" C="0.000957854" G="0.000957854" T="0.997126"/>
      <pos A="0.000957854" C="0.000957854" G="0.000957854" T="0.997126"/>
      <pos A="0.555643" C="0.000957854" G="0.253773" T="0.189626"/>
      <pos A="0.997126" C="0.000957854" G="0.000957854" T="0.000957854"/>
      <pos A="0.0386915" C="0.000957854" G="0.000957854" T="0.959393"/>
      <pos A="0.102839" C="0.0688784" G="0.517909" T="0.310374"/>
      <pos A="0.291507" C="0.363201" G="0.242453" T="0.102839"/>
    </motif>
    <motif db="0" id="HXC10_HUMAN.H11MO.0.D" length="19" nsites="8980" evalue="1.0e+000"
        url="http://hocomoco.autosome.ru/motif/HXC10_HUMAN.H11MO.0.D">
      <pos A="0.234693" C="0.162725" G="0.18171" T="0.420872"/>
      <pos A="0.310597" C="0.114299" G="0.119065" T="0.456039"/>
      <pos A="0.42012" C="0.0660397" G="0.0691729" T="0.444668"/>
      <pos A="0.39671" C="0.0458541" G="0.0488348" T="0.508602"/>
      <pos A="0.42914" C="0.0408564" G="0.0917172" T="0.438286"/>
      <pos A="0.471936" C="0.0571737" G="0.16006" T="0.310831"/>
      <pos A="0.410822" C="0.163883" G="0.195754" T="0.229541"/>
      <pos A="0.295694" C="0.187922" G="0.216997" T="0.299386"/>
      <pos A="0.253352" C="0.193965" G="0.216088" T="0.336594"/>
      <pos A="0.247208" C="0.139666" G="0.201695" T="0.41143"/>
      <pos A="0.0931916" C="0.102039" G="0.124499" T="0.68027"/>
      <pos A="0.0225628" C="0.0133644" G="0.0946819" T="0.869391"/>
      <pos A="0.000594755" C="0.0131897" G="0.00844149" T="0.977774"/>
      <pos A="0.370085" C="0.0164393" G="0.0142794" T="0.599196"/>
      <pos A="0.987531" C="0.00460824" G="0.00778436" T="7.62601e-05"/>
      <pos A="0.0400997" C="0.17204" G="0.0546661" T="0.733195"/>
      <pos A="0.115705" C="0.0918097" G="0.393457" T="0.399029"/>
      <pos A="0.471773" C="0.0897992" G="0.317194" T="0.121235"/>
      <pos A="0.167595" C="0.426743" G="0.202757" T="0.202905"/>
    </motif>
    <motif db="0" id="HXC13_HUMAN.H11MO.0.D" length="11" nsites="1231" evalue="1.0e+000"
        url="http://hocomoco.autosome.ru/motif/HXC13_HUMAN.H11MO.0.D">
      <pos A="0.33529" C="0.160649" G="0.184205" T="0.319856"/>
      <pos A="0.268073" C="0.0983064" G="0.271322" T="0.362298"/>
      <pos A="0.0639875" C="0.0436804" G="0.0461173" T="0.846215"/>
      <pos A="0.00814312" C="0.0178905" G="0.004894" T="0.969072"/>
      <pos A="0.00164487" C="0.00976769" G="0.00326943" T="0.985318"/>
      <pos A="0.0536309" C="0.0130168" G="0.00733084" T="0.926021"/>
      <pos A="0.973946" C="0.0227642" G="0.00326943" T="2.0307e-05"/>
      <pos A="0.0138291" C="0.814739" G="0.00895541" T="0.162477"/>
      <pos A="0.148668" C="0.16004" G="0.457335" T="0.233957"/>
      <pos A="0.508712" C="0.155369" G="0.182174" T="0.153745"/>
      <pos A="0.147856" C="0.183596" G="0.510133" T="0.158415"/>
    </motif>
    <motif db="0" id="HXD11_HUMAN.H11MO.0.D" length="11" nsites="124" evalue="1.0e+000"
        url="http://hocomoco.autosome.ru/motif/HXD11_HUMAN.H11MO.0.D">
      <pos A="0.328566" C="0.135173" G="0.191579" T="0.344682"/>
      <pos A="0.262087" C="0.117043" G="0.100927" T="0.519944"/>
      <pos A="0.0324335" C="0.0243755" G="0.104956" T="0.838235"/>
      <pos A="0.00020145" C="0.0163175" G="0.0968977" T="0.886583"/>
      <pos A="0.241942" C="0.00020145" G="0.00020145" T="0.757655"/>
      <pos A="0.830177" C="0.00020145" G="0.145246" T="0.0243755"/>
      <pos A="0.00825947" C="0.282232" G="0.00020145" T="0.709307"/>
      <pos A="0.02639" C="0.02639" G="0.469581" T="0.477639"/>
      <pos A="0.455479" C="0.100927" G="0.278203" T="0.165391"/>
      <pos A="0.239927" C="0.368856" G="0.167405" T="0.223811"/>
      <pos A="0.260073" C="0.22784" G="0.171434" T="0.340653"/>
    </motif>
    <motif db="0" id="HXD4_HUMAN.H11MO.0.D" length="8" nsites="8" evalue="1.0e+000"
        url="http://hocomoco.autosome.ru/motif/HXD4_HUMAN.H11MO.0.D">
      <pos A="0.0335278" C="0.0335278" G="0.277059" T="0.655885"/>
      <pos A="0.00308642" C="0.00308642" G="0.00308642" T="0.990741"/>
      <pos A="0.74721" C="0.124852" G="0.124852" T="0.00308642"/>
[truncated: 277,535 more chars]
