# Supplementary material for: DeepEPI: CNN-transformer-based model for extracting TF interactions through predicting enhancer-promoter interactions
Source: Bioinform Adv. 2025 Sep 17;5(1):vbaf221. doi: 10.1093/bioadv/vbaf221 (PMC12478696; doi:10.1093/bioadv/vbaf221)
Supplement: vbaf221_Supplementary_Data [file vbaf221_supplementary_data.zip › Supplementary_file5/HUVEC/result_enhancer41-HUVEC/tomtom(1).tsv]

Query_ID	Target_ID	Optimal_offset	p-value	E-value	q-value	Overlap	Query_consensus	Target_consensus	Orientation
M0	IRX2_HUMAN.H11MO.0.D	0	0.000292474	0.224913	0.395995	19	TGATCAGGAACACTCATCTTCAGTTTCTGAATTACATGAA	CCAACATGCCCACCCATGT	-
M0	MNX1_HUMAN.H11MO.0.D	-16	0.000585954	0.450598	0.395995	19	TGATCAGGAACACTCATCTTCAGTTTCTGAATTACATGAA	CTATTTTAATAACCCTTAA	+
M0	HXC10_HUMAN.H11MO.0.D	-12	0.00114246	0.878552	0.395995	19	TGATCAGGAACACTCATCTTCAGTTTCTGAATTACATGAA	GTAATAAAAAAATTAAAAA	-
M0	ZN394_HUMAN.H11MO.0.C	-22	0.00129016	0.992134	0.395995	18	TGATCAGGAACACTCATCTTCAGTTTCTGAATTACATGAA	AGAATGGAATAGAATGGAAT	+
M1	MNX1_HUMAN.H11MO.0.D	2	9.46114e-05	0.0727562	0.105574	17	ACTGGTTTTTGCAACAGGACCTGTTGAAGGCACTGCTAAC	TTAAGGGTTATTAAAATAG	-
M1	IRX2_HUMAN.H11MO.0.D	0	0.000137676	0.105873	0.105574	19	ACTGGTTTTTGCAACAGGACCTGTTGAAGGCACTGCTAAC	ACATGGGTGGGCATGTTGG	+
M1	RXRA_HUMAN.H11MO.0.A	-15	0.000260421	0.200264	0.133133	20	ACTGGTTTTTGCAACAGGACCTGTTGAAGGCACTGCTAAC	GGGGGAGGCAGAGGTCAGAG	+
M1	TLX1_HUMAN.H11MO.0.D	-13	0.000749516	0.576378	0.287377	17	ACTGGTTTTTGCAACAGGACCTGTTGAAGGCACTGCTAAC	CTGGCAAGTTGCCAAGG	+
M1	BRAC_HUMAN.H11MO.0.A	-10	0.000991506	0.762468	0.304128	20	ACTGGTTTTTGCAACAGGACCTGTTGAAGGCACTGCTAAC	TTAGCAGGGAGGTGTGAAAT	+
M1	FOXD3_HUMAN.H11MO.0.D	-1	0.0012148	0.93418	0.310516	15	ACTGGTTTTTGCAACAGGACCTGTTGAAGGCACTGCTAAC	TTTGTTTACTTAGCA	+
M1	ZN394_HUMAN.H11MO.0.C	-10	0.00147464	1.134	0.323087	20	ACTGGTTTTTGCAACAGGACCTGTTGAAGGCACTGCTAAC	AGAATGGAATAGAATGGAAT	+
M1	AIRE_HUMAN.H11MO.0.C	-1	0.001758	1.3519	0.337023	18	ACTGGTTTTTGCAACAGGACCTGTTGAAGGCACTGCTAAC	ATTGGTTTTATTGGTTAA	+
M2	MNX1_HUMAN.H11MO.0.D	-7	4.20732e-05	0.0323543	0.064484	19	ATGTGGGTCAAAGCTGAGTGAACTGCCAACAATCACTAAT	TTAAGGGTTATTAAAATAG	-
M2	IRX2_HUMAN.H11MO.0.D	-11	0.00012154	0.0934644	0.0931401	19	ATGTGGGTCAAAGCTGAGTGAACTGCCAACAATCACTAAT	ACATGGGTGGGCATGTTGG	+
M2	RXRA_HUMAN.H11MO.0.A	0	0.000764266	0.587721	0.292841	20	ATGTGGGTCAAAGCTGAGTGAACTGCCAACAATCACTAAT	GGGGGAGGCAGAGGTCAGAG	+
M2	GATA1_HUMAN.H11MO.0.A	0	0.0019374	1.48986	0.402394	19	ATGTGGGTCAAAGCTGAGTGAACTGCCAACAATCACTAAT	CTGGCGGGGACAGATAAGA	+
M2	BRAC_HUMAN.H11MO.0.A	-4	0.00225505	1.73414	0.402394	20	ATGTGGGTCAAAGCTGAGTGAACTGCCAACAATCACTAAT	TTAGCAGGGAGGTGTGAAAT	+
M2	HXC10_HUMAN.H11MO.0.D	-13	0.00240565	1.84994	0.402394	19	ATGTGGGTCAAAGCTGAGTGAACTGCCAACAATCACTAAT	GTAATAAAAAAATTAAAAA	-
M2	ZN394_HUMAN.H11MO.0.C	-14	0.00259064	1.9922	0.402394	20	ATGTGGGTCAAAGCTGAGTGAACTGCCAACAATCACTAAT	AGAATGGAATAGAATGGAAT	+
M2	GATA5_HUMAN.H11MO.0.D	-7	0.00262546	2.01898	0.402394	17	ATGTGGGTCAAAGCTGAGTGAACTGCCAACAATCACTAAT	TAAGAGATAACTTAGAT	+
M2	PAX2_HUMAN.H11MO.0.D	-5	0.00339252	2.60885	0.472691	18	ATGTGGGTCAAAGCTGAGTGAACTGCCAACAATCACTAAT	TGTCACGCATGACTGAAC	-
M4	MNX1_HUMAN.H11MO.0.D	-8	0.000333503	0.256464	0.217827	19	GATTTTGAATATGTAGTCTTCGATCAAAAGGTCTGTGCTT	CTATTTTAATAACCCTTAA	+
M4	IRX2_HUMAN.H11MO.0.D	-11	0.000424891	0.326741	0.217827	19	GATTTTGAATATGTAGTCTTCGATCAAAAGGTCTGTGCTT	ACATGGGTGGGCATGTTGG	+
M4	RXRA_HUMAN.H11MO.0.A	-17	0.000666088	0.512222	0.256111	20	GATTTTGAATATGTAGTCTTCGATCAAAAGGTCTGTGCTT	GGGGGAGGCAGAGGTCAGAG	+
M4	ZN394_HUMAN.H11MO.0.C	-14	0.00149669	1.15096	0.460383	20	GATTTTGAATATGTAGTCTTCGATCAAAAGGTCTGTGCTT	AGAATGGAATAGAATGGAAT	+
M5	MNX1_HUMAN.H11MO.0.D	-11	0.000114908	0.0883645	0.176347	19	AAGTTCAGCCTAAGATGGCACTGTTTCTTATGACATAGAT	TTAAGGGTTATTAAAATAG	-
M5	IRX2_HUMAN.H11MO.0.D	-8	0.000699438	0.537868	0.319313	19	AAGTTCAGCCTAAGATGGCACTGTTTCTTATGACATAGAT	ACATGGGTGGGCATGTTGG	+
M5	PAX2_HUMAN.H11MO.0.D	-2	0.000832262	0.64001	0.319313	18	AAGTTCAGCCTAAGATGGCACTGTTTCTTATGACATAGAT	GTTCAGTCATGCGTGACA	+
M5	HXC10_HUMAN.H11MO.0.D	-15	0.00119555	0.919379	0.366956	19	AAGTTCAGCCTAAGATGGCACTGTTTCTTATGACATAGAT	TTTTTAATTTTTTTATTAC	+
M5	BRAC_HUMAN.H11MO.0.A	-1	0.00188628	1.45055	0.44018	20	AAGTTCAGCCTAAGATGGCACTGTTTCTTATGACATAGAT	ATTTCACACCTCCCTGCTAA	-
M6	IRX2_HUMAN.H11MO.0.D	-10	0.000198557	0.15269	0.169972	19	GACGTCTGAAGCTAGAAGTGACAAGTAAGTGAAGTAACAT	ACATGGGTGGGCATGTTGG	+
M6	BRAC_HUMAN.H11MO.0.A	-6	0.000227329	0.174816	0.169972	20	GACGTCTGAAGCTAGAAGTGACAAGTAAGTGAAGTAACAT	TTAGCAGGGAGGTGTGAAAT	+
M6	ZN554_HUMAN.H11MO.0.C	-14	0.000418465	0.3218	0.208589	20	GACGTCTGAAGCTAGAAGTGACAAGTAAGTGAAGTAACAT	GCTGAGCCATGTGGGGTGCT	+
M6	HME2_HUMAN.H11MO.0.D	-19	0.000566982	0.436009	0.211964	11	GACGTCTGAAGCTAGAAGTGACAAGTAAGTGAAGTAACAT	GGTAATTAGGG	+
M6	GATA2_HUMAN.H11MO.0.A	-11	0.00132494	1.01888	0.326521	19	GACGTCTGAAGCTAGAAGTGACAAGTAAGTGAAGTAACAT	CTGGGGGGTGGAGATAAGG	+
M6	NR1I2_HUMAN.H11MO.0.C	-15	0.0014233	1.09451	0.326521	19	GACGTCTGAAGCTAGAAGTGACAAGTAAGTGAAGTAACAT	TGAGGTCAAAAAAGTTCAG	+
M6	GATA1_HUMAN.H11MO.0.A	-11	0.00152847	1.17539	0.326521	19	GACGTCTGAAGCTAGAAGTGACAAGTAAGTGAAGTAACAT	CTGGCGGGGACAGATAAGA	+
M6	VENTX_HUMAN.H11MO.0.D	-11	0.00176102	1.35422	0.329174	19	GACGTCTGAAGCTAGAAGTGACAAGTAAGTGAAGTAACAT	AATTAGAAACCAATTAGCG	-
M6	Z324A_HUMAN.H11MO.0.C	-18	0.00226934	1.74512	0.330413	22	GACGTCTGAAGCTAGAAGTGACAAGTAAGTGAAGTAACAT	TGGCAGCAAAGGATGGTTTGATA	-
M6	DLX6_HUMAN.H11MO.0.D	-21	0.00241127	1.85427	0.330413	15	GACGTCTGAAGCTAGAAGTGACAAGTAAGTGAAGTAACAT	TAATTACCTTAATTT	-
M6	MNX1_HUMAN.H11MO.0.D	-9	0.00249534	1.91892	0.330413	19	GACGTCTGAAGCTAGAAGTGACAAGTAAGTGAAGTAACAT	TTAAGGGTTATTAAAATAG	-
M6	THA_HUMAN.H11MO.0.C	-17	0.00287918	2.21409	0.330413	17	GACGTCTGAAGCTAGAAGTGACAAGTAAGTGAAGTAACAT	GGGTCACTTCAGGTCAG	+
M6	HXD3_HUMAN.H11MO.0.D	-18	0.00307152	2.362	0.330413	11	GACGTCTGAAGCTAGAAGTGACAAGTAAGTGAAGTAACAT	GGTTAATTAGG	+
M6	PO3F3_HUMAN.H11MO.0.D	-19	0.00309337	2.3788	0.330413	17	GACGTCTGAAGCTAGAAGTGACAAGTAAGTGAAGTAACAT	ATAAATTATGCAAATTT	+
M6	TAL1_HUMAN.H11MO.0.A	-11	0.00350839	2.69795	0.349759	19	GACGTCTGAAGCTAGAAGTGACAAGTAAGTGAAGTAACAT	CTGGGGGGGGCAGATAAGG	+
M6	BARH2_HUMAN.H11MO.0.D	-11	0.00439504	3.37978	0.393398	18	GACGTCTGAAGCTAGAAGTGACAAGTAAGTGAAGTAACAT	CAATTAGGACCAATTAGC	-
M6	DMBX1_HUMAN.H11MO.0.D	-10	0.00447227	3.43917	0.393398	20	GACGTCTGAAGCTAGAAGTGACAAGTAAGTGAAGTAACAT	TAATTATAATCTAATTAATT	+
M6	DLX1_HUMAN.H11MO.0.D	-21	0.0050172	3.85822	0.39604	16	GACGTCTGAAGCTAGAAGTGACAAGTAAGTGAAGTAACAT	TAATTAGCATAATTTA	-
M6	VAX1_HUMAN.H11MO.0.D	-19	0.00503199	3.8696	0.39604	18	GACGTCTGAAGCTAGAAGTGACAAGTAAGTGAAGTAACAT	GGTAATTAGGGTTAATTA	+
M6	HXD4_HUMAN.H11MO.0.D	-20	0.00541287	4.1625	0.404716	8	GACGTCTGAAGCTAGAAGTGACAAGTAAGTGAAGTAACAT	TCAATTAA	-
M6	ZN394_HUMAN.H11MO.0.C	-8	0.00577748	4.44288	0.411408	20	GACGTCTGAAGCTAGAAGTGACAAGTAAGTGAAGTAACAT	AGAATGGAATAGAATGGAAT	+
M6	NR1D1_HUMAN.H11MO.0.B	-18	0.00635428	4.88644	0.423296	19	GACGTCTGAAGCTAGAAGTGACAAGTAAGTGAAGTAACAT	AGGGAAGTGGGTCAGAAGG	+
M6	GRHL1_HUMAN.H11MO.0.D	-19	0.00676438	5.20181	0.423296	12	GACGTCTGAAGCTAGAAGTGACAAGTAAGTGAAGTAACAT	GAAAAACAGGTT	-
M6	BC11A_HUMAN.H11MO.0.A	-7	0.0071251	5.4792	0.423296	17	GACGTCTGAAGCTAGAAGTGACAAGTAAGTGAAGTAACAT	AAAAGAGGAAGTGAAAA	+
M6	GBX1_HUMAN.H11MO.0.D	-20	0.00762134	5.86081	0.423296	17	GACGTCTGAAGCTAGAAGTGACAAGTAAGTGAAGTAACAT	CTAATTAGCTAAAATTT	+
M6	MEOX1_HUMAN.H11MO.0.D	-19	0.00764364	5.87796	0.423296	16	GACGTCTGAAGCTAGAAGTGACAAGTAAGTGAAGTAACAT	GGTAATTAGCGTTAAT	+
M6	MAF_HUMAN.H11MO.0.A	-13	0.00770336	5.92388	0.423296	19	GACGTCTGAAGCTAGAAGTGACAAGTAAGTGAAGTAACAT	GAATCTGCTGACTCAGCAA	+
M6	BSH_HUMAN.H11MO.0.D	-21	0.00805454	6.19394	0.423296	14	GACGTCTGAAGCTAGAAGTGACAAGTAAGTGAAGTAACAT	CAATTAACTCATTA	-
M6	ZBT17_HUMAN.H11MO.0.A	-15	0.00820899	6.31271	0.423296	19	GACGTCTGAAGCTAGAAGTGACAAGTAAGTGAAGTAACAT	GAGGGTGGGGGAGGGGAAG	+
M6	GBX2_HUMAN.H11MO.0.D	-11	0.00930842	7.15818	0.432989	17	GACGTCTGAAGCTAGAAGTGACAAGTAAGTGAAGTAACAT	AATTAAAGGCTAATTAG	-
M6	RXRA_HUMAN.H11MO.0.A	-15	0.00951	7.31319	0.432989	20	GACGTCTGAAGCTAGAAGTGACAAGTAAGTGAAGTAACAT	GGGGGAGGCAGAGGTCAGAG	+
M6	HME1_HUMAN.H11MO.0.D	-12	0.00994336	7.64644	0.432989	17	GACGTCTGAAGCTAGAAGTGACAAGTAAGTGAAGTAACAT	ATAATTGGGTAATTAGC	-
M6	LHX9_HUMAN.H11MO.0.D	-10	0.0110352	8.4861	0.432989	18	GACGTCTGAAGCTAGAAGTGACAAGTAAGTGAAGTAACAT	TAATTAATAGCTAATTAG	-
M6	ISX_HUMAN.H11MO.0.D	-20	0.0114963	8.84063	0.432989	16	GACGTCTGAAGCTAGAAGTGACAAGTAAGTGAAGTAACAT	TTAATTAGCTTAAATT	+
M6	ESX1_HUMAN.H11MO.0.D	-12	0.0120957	9.30158	0.432989	17	GACGTCTGAAGCTAGAAGTGACAAGTAAGTGAAGTAACAT	AATTATTGCTAATTAGC	-
M6	DLX4_HUMAN.H11MO.0.D	-21	0.0122902	9.45116	0.432989	16	GACGTCTGAAGCTAGAAGTGACAAGTAAGTGAAGTAACAT	TAATTACCCTAAATTT	+
M6	NKX61_HUMAN.H11MO.0.B	-22	0.0127027	9.76839	0.432989	18	GACGTCTGAAGCTAGAAGTGACAAGTAAGTGAAGTAACAT	GATTAATGGGAATTTAATG	+
M6	NR1I3_HUMAN.H11MO.0.C	-16	0.0133336	10.2535	0.432989	18	GACGTCTGAAGCTAGAAGTGACAAGTAAGTGAAGTAACAT	GGGGTCAGGAAAGTTCAG	+
M6	ETV5_HUMAN.H11MO.0.C	-19	0.0133962	10.3017	0.432989	14	GACGTCTGAAGCTAGAAGTGACAAGTAAGTGAAGTAACAT	GAGCAGGAAGTGAG	+
M6	TLX1_HUMAN.H11MO.0.D	-9	0.0146696	11.2809	0.432989	17	GACGTCTGAAGCTAGAAGTGACAAGTAAGTGAAGTAACAT	CTGGCAAGTTGCCAAGG	+
M6	SOX10_HUMAN.H11MO.1.A	-19	0.0148297	11.404	0.432989	13	GACGTCTGAAGCTAGAAGTGACAAGTAAGTGAAGTAACAT	GAGAACAAAGGAA	-
M6	LHX2_HUMAN.H11MO.0.A	-18	0.0148476	11.4178	0.432989	12	GACGTCTGAAGCTAGAAGTGACAAGTAAGTGAAGTAACAT	AACTAATTAAAA	-
M6	PBX2_HUMAN.H11MO.0.C	-17	0.0148527	11.4217	0.432989	15	GACGTCTGAAGCTAGAAGTGACAAGTAAGTGAAGTAACAT	CCATCAATCAATTTA	-
M6	PO6F2_HUMAN.H11MO.0.D	-19	0.0150484	11.5722	0.432989	11	GACGTCTGAAGCTAGAAGTGACAAGTAAGTGAAGTAACAT	GTTAATTAGCT	+
M6	ZN341_HUMAN.H11MO.0.C	1	0.0151083	11.6183	0.432989	21	GACGTCTGAAGCTAGAAGTGACAAGTAAGTGAAGTAACAT	GGGGGGGGGGGGAGGGAAGAGC	+
M6	ARI3A_HUMAN.H11MO.0.D	-22	0.0151083	11.6183	0.432989	18	GACGTCTGAAGCTAGAAGTGACAAGTAAGTGAAGTAACAT	AATTAATCGAAATCAAATTAAA	+
M6	SPIC_HUMAN.H11MO.0.D	-21	0.0159515	12.2667	0.432989	13	GACGTCTGAAGCTAGAAGTGACAAGTAAGTGAAGTAACAT	GAGGAAGGGGAGG	+
M6	TBX21_HUMAN.H11MO.0.A	-11	0.0159515	12.2667	0.432989	13	GACGTCTGAAGCTAGAAGTGACAAGTAAGTGAAGTAACAT	GTGGAGGTGTGAA	+
M6	VAX2_HUMAN.H11MO.0.D	-14	0.0159964	12.3012	0.432989	16	GACGTCTGAAGCTAGAAGTGACAAGTAAGTGAAGTAACAT	AATAGGGTAATTAGTG	+
M6	LHX4_HUMAN.H11MO.0.D	-20	0.0162764	12.5166	0.432989	11	GACGTCTGAAGCTAGAAGTGACAAGTAAGTGAAGTAACAT	CTAATTAACTT	-
M6	RX_HUMAN.H11MO.0.D	-17	0.0162764	12.5166	0.432989	11	GACGTCTGAAGCTAGAAGTGACAAGTAAGTGAAGTAACAT	TTGCTAATTAA	-
M6	VSX1_HUMAN.H11MO.0.D	-13	0.0165532	12.7294	0.432989	14	GACGTCTGAAGCTAGAAGTGACAAGTAAGTGAAGTAACAT	AAATTAGCTAATTA	-
M6	AIRE_HUMAN.H11MO.0.C	-15	0.0170835	13.1372	0.432989	18	GACGTCTGAAGCTAGAAGTGACAAGTAAGTGAAGTAACAT	ATTGGTTTTATTGGTTAA	+
M6	MAFF_HUMAN.H11MO.0.B	-13	0.0170835	13.1372	0.432989	18	GACGTCTGAAGCTAGAAGTGACAAGTAAGTGAAGTAACAT	AAAAATGCTGACTCAGCA	-
M6	MIXL1_HUMAN.H11MO.0.D	-19	0.0175957	13.5311	0.438538	11	GACGTCTGAAGCTAGAAGTGACAAGTAAGTGAAGTAACAT	GTTAATTAGAT	+
M6	HESX1_HUMAN.H11MO.0.D	-15	0.0182107	14.004	0.439225	16	GACGTCTGAAGCTAGAAGTGACAAGTAAGTGAAGTAACAT	ATCCGGCACGTGGCCT	+
M6	MAZ_HUMAN.H11MO.0.A	-7	0.0188818	14.5201	0.446771	22	GACGTCTGAAGCTAGAAGTGACAAGTAAGTGAAGTAACAT	GGGGGAGGGGGGGGGGGGGGGG	+
M6	ZN563_HUMAN.H11MO.0.C	0	0.0191782	14.748	0.446771	21	GACGTCTGAAGCTAGAAGTGACAAGTAAGTGAAGTAACAT	GGGATCCTCACTGGCAGCTGC	+
M6	VDR_HUMAN.H11MO.0.A	-17	0.0194198	14.9338	0.446771	16	GACGTCTGAAGCTAGAAGTGACAAGTAAGTGAAGTAACAT	GGGGTCAGTGGGTTCA	+
M6	HMX2_HUMAN.H11MO.0.D	-18	0.0205319	15.789	0.451847	11	GACGTCTGAAGCTAGAAGTGACAAGTAAGTGAAGTAACAT	AACCAATTAAA	-
M6	ZBT49_HUMAN.H11MO.0.D	-20	0.0205319	15.789	0.451847	11	GACGTCTGAAGCTAGAAGTGACAAGTAAGTGAAGTAACAT	CCAATTAGCGC	-
M6	HXC10_HUMAN.H11MO.0.D	-20	0.0205469	15.8006	0.451847	19	GACGTCTGAAGCTAGAAGTGACAAGTAAGTGAAGTAACAT	GTAATAAAAAAATTAAAAA	-
M6	VEZF1_HUMAN.H11MO.0.C	-7	0.0210758	16.2073	0.45676	22	GACGTCTGAAGCTAGAAGTGACAAGTAAGTGAAGTAACAT	GGGGAGGGGGGAGGGGGAGGGG	+
M6	HXB3_HUMAN.H11MO.0.D	-14	0.0218185	16.7784	0.457667	14	GACGTCTGAAGCTAGAAGTGACAAGTAAGTGAAGTAACAT	TAAAAACTAATTAA	-
M6	GSX1_HUMAN.H11MO.0.D	-21	0.0221621	17.0427	0.457667	15	GACGTCTGAAGCTAGAAGTGACAAGTAAGTGAAGTAACAT	TAATTAGTTTTTAAT	+
M6	SHOX_HUMAN.H11MO.0.D	-20	0.0227411	17.4879	0.457667	17	GACGTCTGAAGCTAGAAGTGACAAGTAAGTGAAGTAACAT	CTAATTAGTTAATTTTT	+
M6	SHOX2_HUMAN.H11MO.0.D	-11	0.0227411	17.4879	0.457667	17	GACGTCTGAAGCTAGAAGTGACAAGTAAGTGAAGTAACAT	TAAAATTAACTAATTAG	-
M6	ZN713_HUMAN.H11MO.0.D	-18	0.0231018	17.7653	0.457667	19	GACGTCTGAAGCTAGAAGTGACAAGTAAGTGAAGTAACAT	ATAGAAAAAAGACATGAAA	+
M6	GRHL2_HUMAN.H11MO.0.A	-19	0.0232387	17.8706	0.457667	12	GACGTCTGAAGCTAGAAGTGACAAGTAAGTGAAGTAACAT	GTCAAACAGGTT	-
M6	MSX2_HUMAN.H11MO.0.D	-20	0.0239637	18.4281	0.457667	7	GACGTCTGAAGCTAGAAGTGACAAGTAAGTGAAGTAACAT	ACAATTA	-
M6	NFIA_HUMAN.H11MO.1.D	-18	0.0239637	18.4281	0.457667	7	GACGTCTGAAGCTAGAAGTGACAAGTAAGTGAAGTAACAT	TGCCAAG	-
M6	RORG_HUMAN.H11MO.0.C	-20	0.024997	19.2227	0.467252	12	GACGTCTGAAGCTAGAAGTGACAAGTAAGTGAAGTAACAT	GAAAGTGGGTCA	+
M8	MNX1_HUMAN.H11MO.0.D	-16	9.49894e-05	0.0730469	0.144678	19	TAGTGCCTTTGTACCACAGACACATATGTGAAAATGCTTT	TTAAGGGTTATTAAAATAG	-
M8	IRX2_HUMAN.H11MO.0.D	-21	0.000188299	0.144802	0.144678	19	TAGTGCCTTTGTACCACAGACACATATGTGAAAATGCTTT	ACATGGGTGGGCATGTTGG	+
M9	IRX2_HUMAN.H11MO.0.D	-13	5.92556e-05	0.0455676	0.0908785	19	ATAACGACCTGGAGCCTCAAATATACCCAGGTCAAACGCC	CCAACATGCCCACCCATGT	-
M9	AIRE_HUMAN.H11MO.0.C	-13	0.000194323	0.149435	0.149014	18	ATAACGACCTGGAGCCTCAAATATACCCAGGTCAAACGCC	TTAACCAATATAACCAAT	-
M9	RARG_HUMAN.H11MO.0.B	5	0.000832321	0.640055	0.320828	13	ATAACGACCTGGAGCCTCAAATATACCCAGGTCAAACGCC	AGGTCAGAGTGACCTGGG	+
M9	MNX1_HUMAN.H11MO.0.D	-14	0.000836759	0.643468	0.320828	19	ATAACGACCTGGAGCCTCAAATATACCCAGGTCAAACGCC	CTATTTTAATAACCCTTAA	+
M9	ZN350_HUMAN.H11MO.0.C	-12	0.00115139	0.885422	0.353171	18	ATAACGACCTGGAGCCTCAAATATACCCAGGTCAAACGCC	CAGTCCTTTTATGACCTA	+
M9	TLX1_HUMAN.H11MO.0.D	-15	0.00185359	1.42541	0.369427	17	ATAACGACCTGGAGCCTCAAATATACCCAGGTCAAACGCC	CTGGCAAGTTGCCAAGG	+
M9	PO3F3_HUMAN.H11MO.0.D	-18	0.00200878	1.54475	0.369427	17	ATAACGACCTGGAGCCTCAAATATACCCAGGTCAAACGCC	AAATTTGCATAATTTAT	-
M9	RXRA_HUMAN.H11MO.0.A	-20	0.00217728	1.67433	0.369427	20	ATAACGACCTGGAGCCTCAAATATACCCAGGTCAAACGCC	CTCTGACCTCTGCCTCCCCC	-
M9	SPIC_HUMAN.H11MO.0.D	-21	0.00240878	1.85235	0.369427	13	ATAACGACCTGGAGCCTCAAATATACCCAGGTCAAACGCC	CCTCCCCTTCCTC	-
M9	ZN394_HUMAN.H11MO.0.C	-13	0.00290001	2.23011	0.404332	20	ATAACGACCTGGAGCCTCAAATATACCCAGGTCAAACGCC	ATTCCATTCTATTCCATTCT	-
M10	HME2_HUMAN.H11MO.0.D	-20	0.000240325	0.18481	0.324139	11	CGAGCCTAGTTTTATGAAGTCGGAATTAAGGAGCAAGCAC	GGTAATTAGGG	+
M10	IRX2_HUMAN.H11MO.0.D	-4	0.000585179	0.450002	0.324139	19	CGAGCCTAGTTTTATGAAGTCGGAATTAAGGAGCAAGCAC	ACATGGGTGGGCATGTTGG	+
M10	MNX1_HUMAN.H11MO.0.D	-14	0.00063601	0.489092	0.324139	19	CGAGCCTAGTTTTATGAAGTCGGAATTAAGGAGCAAGCAC	TTAAGGGTTATTAAAATAG	-
M11	IRX2_HUMAN.H11MO.0.D	-6	7.33316e-05	0.056392	0.112688	19	TCCTGATCAGGATTTGGGAAATTAGTACTGAAAAATAGCT	ACATGGGTGGGCATGTTGG	+
M11	MNX1_HUMAN.H11MO.0.D	-21	0.000311663	0.239669	0.239463	19	TCCTGATCAGGATTTGGGAAATTAGTACTGAAAAATAGCT	TTAAGGGTTATTAAAATAG	-
M11	HXC10_HUMAN.H11MO.0.D	-13	0.00171593	1.31955	0.477581	19	TCCTGATCAGGATTTGGGAAATTAGTACTGAAAAATAGCT	TTTTTAATTTTTTTATTAC	+
M11	ZN394_HUMAN.H11MO.0.C	-18	0.00186472	1.43397	0.477581	20	TCCTGATCAGGATTTGGGAAATTAGTACTGAAAAATAGCT	AGAATGGAATAGAATGGAAT	+
M13	ZN563_HUMAN.H11MO.0.C	-4	0.000209538	0.161135	0.27208	21	GGGGACAGGTGACACTCGTGCTGCTGAGATTACATCTATA	GCAGCTGCCAGTGAGGATCCC	-
M13	MNX1_HUMAN.H11MO.0.D	-14	0.000354113	0.272313	0.27208	19	GGGGACAGGTGACACTCGTGCTGCTGAGATTACATCTATA	TTAAGGGTTATTAAAATAG	-
M13	IRX2_HUMAN.H11MO.0.D	-1	0.00143114	1.10054	0.453578	19	GGGGACAGGTGACACTCGTGCTGCTGAGATTACATCTATA	CCAACATGCCCACCCATGT	-
M13	TLX1_HUMAN.H11MO.0.D	-22	0.00181213	1.39353	0.453578	17	GGGGACAGGTGACACTCGTGCTGCTGAGATTACATCTATA	CCTTGGCAACTTGCCAG	-
M13	NR1D1_HUMAN.H11MO.0.B	-8	0.00206617	1.58888	0.453578	19	GGGGACAGGTGACACTCGTGCTGCTGAGATTACATCTATA	AGGGAAGTGGGTCAGAAGG	+
M13	RXRA_HUMAN.H11MO.0.A	0	0.00254194	1.95475	0.48827	20	GGGGACAGGTGACACTCGTGCTGCTGAGATTACATCTATA	GGGGGAGGCAGAGGTCAGAG	+
M14	IRX2_HUMAN.H11MO.0.D	-2	4.61795e-05	0.035512	0.0708704	19	TTAGTTCGTGAAGAAGAATCTTAAATGTGACAGTGAATTC	CCAACATGCCCACCCATGT	-
M14	MNX1_HUMAN.H11MO.0.D	-14	0.000158596	0.12196	0.121696	19	TTAGTTCGTGAAGAAGAATCTTAAATGTGACAGTGAATTC	TTAAGGGTTATTAAAATAG	-
M16	MNX1_HUMAN.H11MO.0.D	-24	9.45969e-05	0.072745	0.144985	16	TTTGGAGATGGTTTCCCGCCACTCGAATGCTAATCACTTC	CTATTTTAATAACCCTTAA	+
M16	ZN394_HUMAN.H11MO.0.C	-16	0.000237364	0.182533	0.1819	20	TTTGGAGATGGTTTCCCGCCACTCGAATGCTAATCACTTC	ATTCCATTCTATTCCATTCT	-
M16	PO2F1_HUMAN.H11MO.0.C	-20	0.00162313	1.24819	0.428047	16	TTTGGAGATGGTTTCCCGCCACTCGAATGCTAATCACTTC	AATCGAATGCAAATAA	+
M16	RXRA_HUMAN.H11MO.0.A	1	0.0017185	1.32153	0.428047	19	TTTGGAGATGGTTTCCCGCCACTCGAATGCTAATCACTTC	CTCTGACCTCTGCCTCCCCC	-
M16	HXC10_HUMAN.H11MO.0.D	-17	0.00207085	1.59248	0.428047	19	TTTGGAGATGGTTTCCCGCCACTCGAATGCTAATCACTTC	GTAATAAAAAAATTAAAAA	-
M16	IRX2_HUMAN.H11MO.0.D	-4	0.00223427	1.71815	0.428047	19	TTTGGAGATGGTTTCCCGCCACTCGAATGCTAATCACTTC	ACATGGGTGGGCATGTTGG	+
M16	PO3F3_HUMAN.H11MO.0.D	-19	0.00318179	2.44679	0.497842	17	TTTGGAGATGGTTTCCCGCCACTCGAATGCTAATCACTTC	ATAAATTATGCAAATTT	+
M17	MNX1_HUMAN.H11MO.0.D	-8	8.16247e-05	0.0627694	0.125103	19	TTCATTACAGAATGGTGCTATGATATCACTAACAGTATGA	TTAAGGGTTATTAAAATAG	-
M17	IRX2_HUMAN.H11MO.0.D	-19	0.000433548	0.333398	0.221494	19	TTCATTACAGAATGGTGCTATGATATCACTAACAGTATGA	CCAACATGCCCACCCATGT	-
M17	GATA1_HUMAN.H11MO.0.A	-28	0.000874703	0.672646	0.245442	12	TTCATTACAGAATGGTGCTATGATATCACTAACAGTATGA	CTGGCGGGGACAGATAAGA	+
M17	GATA2_HUMAN.H11MO.0.A	-28	0.000943932	0.725884	0.245442	12	TTCATTACAGAATGGTGCTATGATATCACTAACAGTATGA	CTGGGGGGTGGAGATAAGG	+
M17	RXRA_HUMAN.H11MO.0.A	-2	0.000960844	0.738889	0.245442	20	TTCATTACAGAATGGTGCTATGATATCACTAACAGTATGA	GGGGGAGGCAGAGGTCAGAG	+
M17	PAX8_HUMAN.H11MO.0.D	-10	0.00145844	1.12154	0.291906	14	TTCATTACAGAATGGTGCTATGATATCACTAACAGTATGA	CCCGCTTCAGTGAC	-
M17	HXC10_HUMAN.H11MO.0.D	-19	0.00159289	1.22493	0.291906	19	TTCATTACAGAATGGTGCTATGATATCACTAACAGTATGA	GTAATAAAAAAATTAAAAA	-
M18	MNX1_HUMAN.H11MO.0.D	-3	0.000270494	0.20801	0.225645	19	AACATAGTCTGCATGGAACATTAGGCAAATTTTATAAATC	TTAAGGGTTATTAAAATAG	-
M18	IRX2_HUMAN.H11MO.0.D	-1	0.000294063	0.226134	0.225645	19	AACATAGTCTGCATGGAACATTAGGCAAATTTTATAAATC	ACATGGGTGGGCATGTTGG	+
M19	MNX1_HUMAN.H11MO.0.D	-12	0.000129641	0.0996943	0.199218	19	GTAGTTGTACAAGATGTGCTTTCCAAAATATTGCATGCTG	TTAAGGGTTATTAAAATAG	-
M19	ZN394_HUMAN.H11MO.0.C	-19	0.000269503	0.207248	0.207071	20	GTAGTTGTACAAGATGTGCTTTCCAAAATATTGCATGCTG	ATTCCATTCTATTCCATTCT	-
M19	IRX2_HUMAN.H11MO.0.D	-19	0.000555172	0.426927	0.284375	19	GTAGTTGTACAAGATGTGCTTTCCAAAATATTGCATGCTG	CCAACATGCCCACCCATGT	-
M19	HXC10_HUMAN.H11MO.0.D	-4	0.00170671	1.31246	0.437111	19	GTAGTTGTACAAGATGTGCTTTCCAAAATATTGCATGCTG	TTTTTAATTTTTTTATTAC	+
M21	ZN394_HUMAN.H11MO.0.C	-7	6.00986e-05	0.0462159	0.0909979	20	GAGGAGAACAGTACAAGGGCAAGATAACATCGCATCAATG	AGAATGGAATAGAATGGAAT	+
M21	MNX1_HUMAN.H11MO.0.D	0	0.00014238	0.10949	0.0926908	19	GAGGAGAACAGTACAAGGGCAAGATAACATCGCATCAATG	TTAAGGGTTATTAAAATAG	-
M21	IRF3_HUMAN.H11MO.0.B	0	0.00018365	0.141227	0.0926908	20	GAGGAGAACAGTACAAGGGCAAGATAACATCGCATCAATG	GAAAGGGAAAGGGAAAGTGA	+
M21	SOX18_HUMAN.H11MO.0.D	-4	0.000268065	0.206142	0.101472	19	GAGGAGAACAGTACAAGGGCAAGATAACATCGCATCAATG	GGAAAAGAACAATGGGTTC	-
M21	LEF1_HUMAN.H11MO.0.A	-6	0.000438983	0.337578	0.132937	14	GAGGAGAACAGTACAAGGGCAAGATAACATCGCATCAATG	AGCAAATCAAAGGA	-
M21	RXRA_HUMAN.H11MO.0.A	-3	0.000756341	0.581626	0.162765	20	GAGGAGAACAGTACAAGGGCAAGATAACATCGCATCAATG	GGGGGAGGCAGAGGTCAGAG	+
M21	ZN713_HUMAN.H11MO.0.D	-7	0.000829023	0.637519	0.162765	19	GAGGAGAACAGTACAAGGGCAAGATAACATCGCATCAATG	ATAGAAAAAAGACATGAAA	+
M21	ZN350_HUMAN.H11MO.0.C	-4	0.000882317	0.678502	0.162765	18	GAGGAGAACAGTACAAGGGCAAGATAACATCGCATCAATG	TAGGTCATAAAAGGACTG	-
M21	VEZF1_HUMAN.H11MO.0.C	-3	0.000967467	0.743982	0.162765	22	GAGGAGAACAGTACAAGGGCAAGATAACATCGCATCAATG	GGGGAGGGGGGAGGGGGAGGGG	+
M21	RARG_HUMAN.H11MO.2.D	-2	0.00107778	0.828811	0.163191	20	GAGGAGAACAGTACAAGGGCAAGATAACATCGCATCAATG	GGGGGTCACCCAGAGGTCAC	+
M21	BC11A_HUMAN.H11MO.0.A	-6	0.00124802	0.95973	0.168816	17	GAGGAGAACAGTACAAGGGCAAGATAACATCGCATCAATG	AAAAGAGGAAGTGAAAA	+
M21	ZN341_HUMAN.H11MO.0.C	2	0.00144565	1.11171	0.168816	20	GAGGAGAACAGTACAAGGGCAAGATAACATCGCATCAATG	GGGGGGGGGGGGAGGGAAGAGC	+
M21	SPIC_HUMAN.H11MO.0.D	-10	0.00147304	1.13276	0.168816	13	GAGGAGAACAGTACAAGGGCAAGATAACATCGCATCAATG	GAGGAAGGGGAGG	+
M21	THA_HUMAN.H11MO.0.C	-4	0.0015609	1.20033	0.168816	17	GAGGAGAACAGTACAAGGGCAAGATAACATCGCATCAATG	GGGTCACTTCAGGTCAG	+
M21	RARA_HUMAN.H11MO.0.A	2	0.00200146	1.53912	0.202033	18	GAGGAGAACAGTACAAGGGCAAGATAACATCGCATCAATG	GGGGGATCAAGAGGTCAAGG	+
M21	MAZ_HUMAN.H11MO.0.A	1	0.0022821	1.75493	0.215964	21	GAGGAGAACAGTACAAGGGCAAGATAACATCGCATCAATG	GGGGGAGGGGGGGGGGGGGGGG	+
M21	SOX10_HUMAN.H11MO.1.A	-8	0.00268358	2.06368	0.239019	13	GAGGAGAACAGTACAAGGGCAAGATAACATCGCATCAATG	GAGAACAAAGGAA	-
M21	SOX2_HUMAN.H11MO.0.A	-8	0.00291755	2.24359	0.245421	13	GAGGAGAACAGTACAAGGGCAAGATAACATCGCATCAATG	GAGAACAAAGGGA	-
M21	NR1H3_HUMAN.H11MO.0.B	-1	0.00334604	2.5731	0.261295	19	GAGGAGAACAGTACAAGGGCAAGATAACATCGCATCAATG	CAGAGGTCACTGCAGGTCA	+
M21	PLAG1_HUMAN.H11MO.0.D	0	0.0034514	2.65412	0.261295	17	GAGGAGAACAGTACAAGGGCAAGATAACATCGCATCAATG	GGGGGCATCAGGAGGGG	+
M21	PATZ1_HUMAN.H11MO.0.C	0	0.0037857	2.9112	0.272956	22	GAGGAGAACAGTACAAGGGCAAGATAACATCGCATCAATG	GGGGAGGGGGCGGGGGGGGAGG	+
M21	ZFP82_HUMAN.H11MO.0.C	3	0.0040133	3.08623	0.274356	21	GAGGAGAACAGTACAAGGGCAAGATAACATCGCATCAATG	GAAGAGAGAATTAGTGAAATGGAA	-
M21	TCF7_HUMAN.H11MO.0.A	-5	0.00416751	3.20481	0.274356	16	GAGGAGAACAGTACAAGGGCAAGATAACATCGCATCAATG	AACCACATCAAAGGAA	+
M21	ZN667_HUMAN.H11MO.0.C	-2	0.00435963	3.35256	0.275046	19	GAGGAGAACAGTACAAGGGCAAGATAACATCGCATCAATG	GCTGAGCTTTTAAGGCCAC	-
M21	IRX2_HUMAN.H11MO.0.D	-9	0.00530029	4.07593	0.321016	19	GAGGAGAACAGTACAAGGGCAAGATAACATCGCATCAATG	CCAACATGCCCACCCATGT	-
M21	ZN589_HUMAN.H11MO.0.D	-17	0.0059363	4.56502	0.345708	16	GAGGAGAACAGTACAAGGGCAAGATAACATCGCATCAATG	CCCACGGTTACTGCCG	+
M21	HXD12_HUMAN.H11MO.0.D	-7	0.0062142	4.77872	0.348488	11	GAGGAGAACAGTACAAGGGCAAGATAACATCGCATCAATG	GTAATAAAATT	-
M21	ZBT17_HUMAN.H11MO.0.A	-3	0.00684951	5.26728	0.357858	19	GAGGAGAACAGTACAAGGGCAAGATAACATCGCATCAATG	GAGGGTGGGGGAGGGGAAG	+
M21	BRAC_HUMAN.H11MO.0.A	-10	0.00685397	5.2707	0.357858	20	GAGGAGAACAGTACAAGGGCAAGATAACATCGCATCAATG	TTAGCAGGGAGGTGTGAAAT	+
M21	Z354A_HUMAN.H11MO.0.C	-7	0.00763696	5.87282	0.359277	24	GAGGAGAACAGTACAAGGGCAAGATAACATCGCATCAATG	ACATTAAATGTAAATGGACTAAAT	-
M21	HXC10_HUMAN.H11MO.0.D	-7	0.0077729	5.97736	0.359277	19	GAGGAGAACAGTACAAGGGCAAGATAACATCGCATCAATG	GTAATAAAAAAATTAAAAA	-
M21	TLX1_HUMAN.H11MO.0.D	-7	0.00783027	6.02148	0.359277	17	GAGGAGAACAGTACAAGGGCAAGATAACATCGCATCAATG	CTGGCAAGTTGCCAAGG	+
M21	OLIG2_HUMAN.H11MO.0.B	0	0.00812525	6.24832	0.361065	18	GAGGAGAACAGTACAAGGGCAAGATAACATCGCATCAATG	CAGAAGGGAAACAGCTGG	-
M21	SOX2_HUMAN.H11MO.1.A	-4	0.00838084	6.44487	0.361065	16	GAGGAGAACAGTACAAGGGCAAGATAACATCGCATCAATG	TTTGCATAACAAAGGA	-
M21	ZN563_HUMAN.H11MO.0.C	-12	0.00858464	6.60158	0.361065	21	GAGGAGAACAGTACAAGGGCAAGATAACATCGCATCAATG	GCAGCTGCCAGTGAGGATCCC	-
M21	NR1D1_HUMAN.H11MO.0.B	-1	0.00937619	7.21029	0.370351	19	GAGGAGAACAGTACAAGGGCAAGATAACATCGCATCAATG	AGGGAAGTGGGTCAGAAGG	+
M21	Z324A_HUMAN.H11MO.0.C	-17	0.00950191	7.30697	0.370351	23	GAGGAGAACAGTACAAGGGCAAGATAACATCGCATCAATG	TGGCAGCAAAGGATGGTTTGATA	-
M21	ZFX_HUMAN.H11MO.1.A	-1	0.00953919	7.33564	0.370351	17	GAGGAGAACAGTACAAGGGCAAGATAACATCGCATCAATG	GGGGGCGGAGGCCGGGG	+
M21	RARG_HUMAN.H11MO.0.B	-15	0.0118882	9.14205	0.450012	18	GAGGAGAACAGTACAAGGGCAAGATAACATCGCATCAATG	AGGTCAGAGTGACCTGGG	+
M21	SOX17_HUMAN.H11MO.0.C	-9	0.0122436	9.41529	0.452158	11	GAGGAGAACAGTACAAGGGCAAGATAACATCGCATCAATG	AAAACAATGGC	-
M22	MNX1_HUMAN.H11MO.0.D	-18	0.000102469	0.0787983	0.15705	19	AATAAGCAAGTGTCTTGATTATTCCTGCATTAGATACTAC	TTAAGGGTTATTAAAATAG	-
M22	IRX2_HUMAN.H11MO.0.D	-8	0.00031367	0.241213	0.240376	19	AATAAGCAAGTGTCTTGATTATTCCTGCATTAGATACTAC	ACATGGGTGGGCATGTTGG	+
M22	ZN394_HUMAN.H11MO.0.C	0	0.00124295	0.955825	0.311348	20	AATAAGCAAGTGTCTTGATTATTCCTGCATTAGATACTAC	AGAATGGAATAGAATGGAAT	+
M22	GATA1_HUMAN.H11MO.0.A	-29	0.00131783	1.01341	0.311348	11	AATAAGCAAGTGTCTTGATTATTCCTGCATTAGATACTAC	CTGGCGGGGACAGATAAGA	+
M22	GATA2_HUMAN.H11MO.0.A	-29	0.00131783	1.01341	0.311348	11	AATAAGCAAGTGTCTTGATTATTCCTGCATTAGATACTAC	CTGGGGGGTGGAGATAAGG	+
M22	HXC10_HUMAN.H11MO.0.D	-17	0.00142199	1.09351	0.311348	19	AATAAGCAAGTGTCTTGATTATTCCTGCATTAGATACTAC	TTTTTAATTTTTTTATTAC	+
M22	HME2_HUMAN.H11MO.0.D	-26	0.00164678	1.26637	0.315494	11	AATAAGCAAGTGTCTTGATTATTCCTGCATTAGATACTAC	CCCTAATTACC	-
M23	IRX2_HUMAN.H11MO.0.D	1	4.70344e-05	0.0361694	0.0718515	18	CCTAACTGGGCCACTTACTCTGGCTACAAATGTTTTGAAT	ACATGGGTGGGCATGTTGG	+
M23	ZN394_HUMAN.H11MO.0.C	3	0.000254936	0.196046	0.141835	17	CCTAACTGGGCCACTTACTCTGGCTACAAATGTTTTGAAT	ATTCCATTCTATTCCATTCT	-
M23	MNX1_HUMAN.H11MO.0.D	-14	0.000364928	0.28063	0.141835	19	CCTAACTGGGCCACTTACTCTGGCTACAAATGTTTTGAAT	TTAAGGGTTATTAAAATAG	-
M23	TLX1_HUMAN.H11MO.0.D	-6	0.000464229	0.356992	0.141835	17	CCTAACTGGGCCACTTACTCTGGCTACAAATGTTTTGAAT	CTGGCAAGTTGCCAAGG	+
M23	NR1D1_HUMAN.H11MO.0.B	-7	0.000860794	0.661951	0.178674	19	CCTAACTGGGCCACTTACTCTGGCTACAAATGTTTTGAAT	AGGGAAGTGGGTCAGAAGG	+
M23	CLOCK_HUMAN.H11MO.0.C	-6	0.000905778	0.696543	0.178674	14	CCTAACTGGGCCACTTACTCTGGCTACAAATGTTTTGAAT	TGTTCACGTGTCTG	-
M23	ZN589_HUMAN.H11MO.0.D	-20	0.00133682	1.02801	0.205868	16	CCTAACTGGGCCACTTACTCTGGCTACAAATGTTTTGAAT	CGGCAGTAACCGTGGG	-
M23	AIRE_HUMAN.H11MO.0.C	-19	0.00134762	1.03632	0.205868	18	CCTAACTGGGCCACTTACTCTGGCTACAAATGTTTTGAAT	ATTGGTTTTATTGGTTAA	+
M23	ZN214_HUMAN.H11MO.0.C	1	0.00157406	1.21045	0.210432	21	CCTAACTGGGCCACTTACTCTGGCTACAAATGTTTTGAAT	TCCTTTTTGAGGCCTTTGATGA	+
M23	Z324A_HUMAN.H11MO.0.C	-7	0.00179075	1.37709	0.210432	23	CCTAACTGGGCCACTTACTCTGGCTACAAATGTTTTGAAT	TGGCAGCAAAGGATGGTTTGATA	-
M23	HME2_HUMAN.H11MO.0.D	-12	0.00324396	2.4946	0.341969	11	CCTAACTGGGCCACTTACTCTGGCTACAAATGTTTTGAAT	GGTAATTAGGG	+
M23	ZN554_HUMAN.H11MO.0.C	-3	0.0041943	3.22541	0.376904	20	CCTAACTGGGCCACTTACTCTGGCTACAAATGTTTTGAAT	AGCACCCCACATGGCTCAGC	-
M23	PAX8_HUMAN.H11MO.0.D	-9	0.00508397	3.90957	0.408761	14	CCTAACTGGGCCACTTACTCTGGCTACAAATGTTTTGAAT	GTCACTGAAGCGGG	+
M24	MNX1_HUMAN.H11MO.0.D	-7	0.000248883	0.191391	0.24626	19	TCACTAATGAAGTCTGTGGTGAACGCCTTTTGAAGACCAA	TTAAGGGTTATTAAAATAG	-
M24	IRX2_HUMAN.H11MO.0.D	-17	0.000787084	0.605268	0.24626	19	TCACTAATGAAGTCTGTGGTGAACGCCTTTTGAAGACCAA	CCAACATGCCCACCCATGT	-
M24	GATA1_HUMAN.H11MO.0.A	-28	0.000787084	0.605268	0.24626	12	TCACTAATGAAGTCTGTGGTGAACGCCTTTTGAAGACCAA	CTGGCGGGGACAGATAAGA	+
M24	RXRA_HUMAN.H11MO.0.A	-5	0.000789483	0.607112	0.24626	20	TCACTAATGAAGTCTGTGGTGAACGCCTTTTGAAGACCAA	GGGGGAGGCAGAGGTCAGAG	+
M24	HME2_HUMAN.H11MO.0.D	-1	0.000806405	0.620125	0.24626	11	TCACTAATGAAGTCTGTGGTGAACGCCTTTTGAAGACCAA	CCCTAATTACC	-
M24	BRAC_HUMAN.H11MO.0.A	0	0.00134258	1.03244	0.292855	20	TCACTAATGAAGTCTGTGGTGAACGCCTTTTGAAGACCAA	TTAGCAGGGAGGTGTGAAAT	+
M24	GATA2_HUMAN.H11MO.0.A	-28	0.00199026	1.53051	0.355573	12	TCACTAATGAAGTCTGTGGTGAACGCCTTTTGAAGACCAA	CTGGGGGGTGGAGATAAGG	+
M24	SPIC_HUMAN.H11MO.0.D	-9	0.00232872	1.79078	0.355573	13	TCACTAATGAAGTCTGTGGTGAACGCCTTTTGAAGACCAA	GAGGAAGGGGAGG	+
M24	ZN394_HUMAN.H11MO.0.C	-15	0.00278439	2.1412	0.386499	20	TCACTAATGAAGTCTGTGGTGAACGCCTTTTGAAGACCAA	AGAATGGAATAGAATGGAAT	+
M25	MNX1_HUMAN.H11MO.0.D	-9	1.1251e-06	0.000865201	0.00171874	19	AAGTGTAAATATAAGTTTAATTGAAAATGATTATTCTTAT	TTAAGGGTTATTAAAATAG	-
M25	ZN394_HUMAN.H11MO.0.C	-11	0.000225713	0.173573	0.172404	20	AAGTGTAAATATAAGTTTAATTGAAAATGATTATTCTTAT	AGAATGGAATAGAATGGAAT	+
M25	PO2F1_HUMAN.H11MO.0.C	-16	0.000409554	0.314947	0.20855	16	AAGTGTAAATATAAGTTTAATTGAAAATGATTATTCTTAT	TTATTTGCATTCGATT	-
M25	HXC10_HUMAN.H11MO.0.D	-5	0.000633641	0.48727	0.210354	19	AAGTGTAAATATAAGTTTAATTGAAAATGATTATTCTTAT	TTTTTAATTTTTTTATTAC	+
M25	ARI3A_HUMAN.H11MO.0.D	-14	0.000876275	0.673855	0.223105	22	AAGTGTAAATATAAGTTTAATTGAAAATGATTATTCTTAT	TTTAATTTGATTTCGATTAATT	-
M25	Z354A_HUMAN.H11MO.0.C	-12	0.00114015	0.876779	0.248821	24	AAGTGTAAATATAAGTTTAATTGAAAATGATTATTCTTAT	ACATTAAATGTAAATGGACTAAAT	-
M25	DMBX1_HUMAN.H11MO.0.D	-19	0.00184169	1.41626	0.275609	20	AAGTGTAAATATAAGTTTAATTGAAAATGATTATTCTTAT	ACTTAATTAGATTATAATTA	-
M25	ZN713_HUMAN.H11MO.0.D	-20	0.00211341	1.62521	0.275609	19	AAGTGTAAATATAAGTTTAATTGAAAATGATTATTCTTAT	TTTCGTGTCATTTTTCTAT	-
M25	AIRE_HUMAN.H11MO.0.C	-15	0.00237821	1.82884	0.275609	18	AAGTGTAAATATAAGTTTAATTGAAAATGATTATTCTTAT	ATTGGTTTTATTGGTTAA	+
M25	GSX1_HUMAN.H11MO.0.D	-6	0.00261558	2.01138	0.275609	15	AAGTGTAAATATAAGTTTAATTGAAAATGATTATTCTTAT	TAATTAGTTTTTAAT	+
M25	IRX2_HUMAN.H11MO.0.D	-8	0.00287218	2.2087	0.275609	19	AAGTGTAAATATAAGTTTAATTGAAAATGATTATTCTTAT	ACATGGGTGGGCATGTTGG	+
M25	PO3F3_HUMAN.H11MO.0.D	-22	0.00288081	2.21534	0.275609	17	AAGTGTAAATATAAGTTTAATTGAAAATGATTATTCTTAT	AAATTTGCATAATTTAT	-
M25	BRAC_HUMAN.H11MO.0.A	-9	0.00288664	2.21982	0.275609	20	AAGTGTAAATATAAGTTTAATTGAAAATGATTATTCTTAT	TTAGCAGGGAGGTGTGAAAT	+
M25	Z324A_HUMAN.H11MO.0.C	-3	0.0060765	4.67282	0.473379	23	AAGTGTAAATATAAGTTTAATTGAAAATGATTATTCTTAT	TGGCAGCAAAGGATGGTTTGATA	-
M25	ONEC2_HUMAN.H11MO.0.D	-17	0.00619753	4.7659	0.473379	21	AAGTGTAAATATAAGTTTAATTGAAAATGATTATTCTTAT	GTCTTGTTATTGATTTTTTTT	+
M25	NKX61_HUMAN.H11MO.0.B	-3	0.0069581	5.35078	0.483157	19	AAGTGTAAATATAAGTTTAATTGAAAATGATTATTCTTAT	GATTAATGGGAATTTAATG	+
M26	MNX1_HUMAN.H11MO.0.D	-6	2.51109e-05	0.0193102	0.0384108	19	TATAGTTAAAGTGTCAGCTTACAAGACAAATTTGTGAAAT	TTAAGGGTTATTAAAATAG	-
M26	HXC10_HUMAN.H11MO.0.D	-20	9.52524e-05	0.0732491	0.0728514	19	TATAGTTAAAGTGTCAGCTTACAAGACAAATTTGTGAAAT	GTAATAAAAAAATTAAAAA	-
M26	IRX2_HUMAN.H11MO.0.D	-3	0.000825199	0.634578	0.268351	19	TATAGTTAAAGTGTCAGCTTACAAGACAAATTTGTGAAAT	ACATGGGTGGGCATGTTGG	+
M26	CLOCK_HUMAN.H11MO.0.C	-3	0.000865283	0.665403	0.268351	14	TATAGTTAAAGTGTCAGCTTACAAGACAAATTTGTGAAAT	TGTTCACGTGTCTG	-
M26	BRAC_HUMAN.H11MO.0.A	-20	0.0010526	0.809449	0.268351	20	TATAGTTAAAGTGTCAGCTTACAAGACAAATTTGTGAAAT	TTAGCAGGGAGGTGTGAAAT	+
M26	AIRE_HUMAN.H11MO.0.C	-20	0.00167519	1.28822	0.300475	18	TATAGTTAAAGTGTCAGCTTACAAGACAAATTTGTGAAAT	ATTGGTTTTATTGGTTAA	+
M26	ZN394_HUMAN.H11MO.0.C	-1	0.00193041	1.48448	0.300475	20	TATAGTTAAAGTGTCAGCTTACAAGACAAATTTGTGAAAT	AGAATGGAATAGAATGGAAT	+
M26	HME2_HUMAN.H11MO.0.D	-4	0.00279099	2.14627	0.388112	11	TATAGTTAAAGTGTCAGCTTACAAGACAAATTTGTGAAAT	GGTAATTAGGG	+
M26	DLX6_HUMAN.H11MO.0.D	-27	0.00412116	3.16917	0.444283	13	TATAGTTAAAGTGTCAGCTTACAAGACAAATTTGTGAAAT	AAATTAAGGTAATTA	+
M26	PAX2_HUMAN.H11MO.0.D	0	0.00458502	3.52588	0.444283	18	TATAGTTAAAGTGTCAGCTTACAAGACAAATTTGTGAAAT	TGTCACGCATGACTGAAC	-
M26	FOXD3_HUMAN.H11MO.0.D	-15	0.00487516	3.749	0.444283	15	TATAGTTAAAGTGTCAGCTTACAAGACAAATTTGTGAAAT	TGCTAAGTAAACAAA	-
M26	TLX1_HUMAN.H11MO.0.D	-14	0.00501403	3.85579	0.444283	17	TATAGTTAAAGTGTCAGCTTACAAGACAAATTTGTGAAAT	CTGGCAAGTTGCCAAGG	+
M27	MNX1_HUMAN.H11MO.0.D	-8	6.42182e-06	0.00493838	0.00984895	19	ATTAATATGCTAGTGATAACAAAATTTAGTAGTCTTTATT	TTAAGGGTTATTAAAATAG	-
M27	VENTX_HUMAN.H11MO.0.D	-10	0.000172642	0.132762	0.105342	19	ATTAATATGCTAGTGATAACAAAATTTAGTAGTCTTTATT	AATTAGAAACCAATTAGCG	-
M27	HXC10_HUMAN.H11MO.0.D	-15	0.000317817	0.244402	0.105342	19	ATTAATATGCTAGTGATAACAAAATTTAGTAGTCTTTATT	GTAATAAAAAAATTAAAAA	-
M27	ZN394_HUMAN.H11MO.0.C	-15	0.000331854	0.255196	0.105342	20	ATTAATATGCTAGTGATAACAAAATTTAGTAGTCTTTATT	AGAATGGAATAGAATGGAAT	+
M27	ZN563_HUMAN.H11MO.0.C	-2	0.000343433	0.2641	0.105342	21	ATTAATATGCTAGTGATAACAAAATTTAGTAGTCTTTATT	GCAGCTGCCAGTGAGGATCCC	-
M27	DMBX1_HUMAN.H11MO.0.D	-10	0.00101636	0.781584	0.222681	20	ATTAATATGCTAGTGATAACAAAATTTAGTAGTCTTTATT	TAATTATAATCTAATTAATT	+
M27	HXD11_HUMAN.H11MO.0.D	-14	0.0016052	1.2344	0.273559	11	ATTAATATGCTAGTGATAACAAAATTTAGTAGTCTTTATT	AGTAATAAAAA	-
M27	BRAC_HUMAN.H11MO.0.A	-6	0.00160532	1.23449	0.273559	20	ATTAATATGCTAGTGATAACAAAATTTAGTAGTCTTTATT	TTAGCAGGGAGGTGTGAAAT	+
M27	HSF2_HUMAN.H11MO.0.A	-1	0.00306276	2.35526	0.469726	14	ATTAATATGCTAGTGATAACAAAATTTAGTAGTCTTTATT	AGAATGTTCTAGAA	+
M27	PRGR_HUMAN.H11MO.0.A	-14	0.00370064	2.84579	0.472963	16	ATTAATATGCTAGTGATAACAAAATTTAGTAGTCTTTATT	AAGAACAGAATGTTCT	-
M28	MNX1_HUMAN.H11MO.0.D	-21	0.00020177	0.155161	0.310322	19	TGGGTGATTTAAATTTATGCAGTAATGGAGTTACGAAATC	TTAAGGGTTATTAAAATAG	-
M29	MNX1_HUMAN.H11MO.0.D	-2	1.25099e-05	0.00962011	0.0191986	19	GTGTAAGATTACTGGAAATAGATAGTTGTAAAAGGTAGCA	TTAAGGGTTATTAAAATAG	-
M29	ZN394_HUMAN.H11MO.0.C	-14	0.000689361	0.530119	0.462716	20	GTGTAAGATTACTGGAAATAGATAGTTGTAAAAGGTAGCA	AGAATGGAATAGAATGGAAT	+
M29	IRX2_HUMAN.H11MO.0.D	-3	0.00131666	1.01251	0.468463	19	GTGTAAGATTACTGGAAATAGATAGTTGTAAAAGGTAGCA	ACATGGGTGGGCATGTTGG	+
M29	HXC10_HUMAN.H11MO.0.D	-14	0.00152626	1.1737	0.468463	19	GTGTAAGATTACTGGAAATAGATAGTTGTAAAAGGTAGCA	GTAATAAAAAAATTAAAAA	-
M29	RXRA_HUMAN.H11MO.0.A	-14	0.0019012	1.46202	0.486286	20	GTGTAAGATTACTGGAAATAGATAGTTGTAAAAGGTAGCA	GGGGGAGGCAGAGGTCAGAG	+
M30	MNX1_HUMAN.H11MO.0.D	-16	0.000238515	0.183418	0.366522	19	GCTATAAGTTAAGACTGCAACGCAACCAGAAAGTGGTTTA	TTAAGGGTTATTAAAATAG	-
M30	IRX2_HUMAN.H11MO.0.D	-3	0.000731946	0.562867	0.479131	19	GCTATAAGTTAAGACTGCAACGCAACCAGAAAGTGGTTTA	ACATGGGTGGGCATGTTGG	+
M32	MNX1_HUMAN.H11MO.0.D	-17	0.000283822	0.218259	0.217133	19	CTATATCATGGAAAGCTTAGCTTTATGAGCCACAGATTTG	CTATTTTAATAACCCTTAA	+
M32	IRX2_HUMAN.H11MO.0.D	-2	0.000424177	0.326192	0.217133	19	CTATATCATGGAAAGCTTAGCTTTATGAGCCACAGATTTG	CCAACATGCCCACCCATGT	-
M33	MNX1_HUMAN.H11MO.0.D	-12	0.000184129	0.141595	0.282577	19	GAGTTTTAAAGTCTTAGCTTCAGGAAATTTAACTCACTAG	TTAAGGGTTATTAAAATAG	-
M33	GATA1_HUMAN.H11MO.0.A	8	0.000772653	0.59417	0.395257	11	GAGTTTTAAAGTCTTAGCTTCAGGAAATTTAACTCACTAG	TCTTATCTGTCCCCGCCAG	-
M33	IRX2_HUMAN.H11MO.0.D	-14	0.00104566	0.804114	0.401187	19	GAGTTTTAAAGTCTTAGCTTCAGGAAATTTAACTCACTAG	ACATGGGTGGGCATGTTGG	+
M33	HXC10_HUMAN.H11MO.0.D	-18	0.00140716	1.08211	0.431906	19	GAGTTTTAAAGTCTTAGCTTCAGGAAATTTAACTCACTAG	TTTTTAATTTTTTTATTAC	+
M33	GATA2_HUMAN.H11MO.0.A	8	0.00217397	1.67179	0.49609	11	GAGTTTTAAAGTCTTAGCTTCAGGAAATTTAACTCACTAG	CCTTATCTCCACCCCCCAG	-
M33	ZN394_HUMAN.H11MO.0.C	-7	0.00252516	1.94185	0.49609	20	GAGTTTTAAAGTCTTAGCTTCAGGAAATTTAACTCACTAG	AGAATGGAATAGAATGGAAT	+
M33	RXRA_HUMAN.H11MO.0.A	-4	0.00289449	2.22586	0.49609	20	GAGTTTTAAAGTCTTAGCTTCAGGAAATTTAACTCACTAG	GGGGGAGGCAGAGGTCAGAG	+
M34	RXRA_HUMAN.H11MO.0.A	-5	0.000113998	0.0876642	0.0970612	20	GACCTCCATGGATCCTTCCTCCAAGTCACTCTTTAAGTCA	CTCTGACCTCTGCCTCCCCC	-
M34	IRX2_HUMAN.H11MO.0.D	-12	0.000127073	0.0977195	0.0970612	19	GACCTCCATGGATCCTTCCTCCAAGTCACTCTTTAAGTCA	CCAACATGCCCACCCATGT	-
M34	ZN394_HUMAN.H11MO.0.C	-13	0.000286287	0.220155	0.145781	20	GACCTCCATGGATCCTTCCTCCAAGTCACTCTTTAAGTCA	ATTCCATTCTATTCCATTCT	-
M34	MNX1_HUMAN.H11MO.0.D	-14	0.000495049	0.380693	0.189064	19	GACCTCCATGGATCCTTCCTCCAAGTCACTCTTTAAGTCA	CTATTTTAATAACCCTTAA	+
M34	NR1D1_HUMAN.H11MO.0.B	-16	0.000631613	0.48571	0.192975	19	GACCTCCATGGATCCTTCCTCCAAGTCACTCTTTAAGTCA	CCTTCTGACCCACTTCCCT	-
M34	EGR1_HUMAN.H11MO.0.A	-14	0.000826464	0.635551	0.1943	17	GACCTCCATGGATCCTTCCTCCAAGTCACTCTTTAAGTCA	CCCCCGCCCACGCCCTC	-
M34	ZBT17_HUMAN.H11MO.0.A	-12	0.000940678	0.723381	0.1943	19	GACCTCCATGGATCCTTCCTCCAAGTCACTCTTTAAGTCA	CTTCCCCTCCCCCACCCTC	-
M34	GATA1_HUMAN.H11MO.0.A	-28	0.00101752	0.782472	0.1943	12	GACCTCCATGGATCCTTCCTCCAAGTCACTCTTTAAGTCA	CTGGCGGGGACAGATAAGA	+
M34	PURA_HUMAN.H11MO.0.D	-11	0.00148367	1.14094	0.251834	17	GACCTCCATGGATCCTTCCTCCAAGTCACTCTTTAAGTCA	CCCTGCCCCCCCCTTCC	-
M34	SPIC_HUMAN.H11MO.0.D	-17	0.0018214	1.40065	0.278243	13	GACCTCCATGGATCCTTCCTCCAAGTCACTCTTTAAGTCA	CCTCCCCTTCCTC	-
M34	ZFX_HUMAN.H11MO.1.A	-5	0.00205264	1.57848	0.284416	17	GACCTCCATGGATCCTTCCTCCAAGTCACTCTTTAAGTCA	CCCCGGCCTCCGCCCCC	-
M34	VEZF1_HUMAN.H11MO.0.C	-15	0.00252095	1.93861	0.284416	22	GACCTCCATGGATCCTTCCTCCAAGTCACTCTTTAAGTCA	CCCCTCCCCCTCCCCCCTCCCC	-
M34	GATA2_HUMAN.H11MO.0.A	-28	0.00253598	1.95017	0.284416	12	GACCTCCATGGATCCTTCCTCCAAGTCACTCTTTAAGTCA	CTGGGGGGTGGAGATAAGG	+
M34	TLX1_HUMAN.H11MO.0.D	-20	0.00260652	2.00442	0.284416	17	GACCTCCATGGATCCTTCCTCCAAGTCACTCTTTAAGTCA	CCTTGGCAACTTGCCAG	-
M34	ZN341_HUMAN.H11MO.0.C	-10	0.00376355	2.89417	0.359334	22	GACCTCCATGGATCCTTCCTCCAAGTCACTCTTTAAGTCA	GCTCTTCCCTCCCCCCCCCCCC	-
M34	MAZ_HUMAN.H11MO.0.A	-9	0.00458063	3.5225	0.41162	22	GACCTCCATGGATCCTTCCTCCAAGTCACTCTTTAAGTCA	CCCCCCCCCCCCCCCCTCCCCC	-
M34	PATZ1_HUMAN.H11MO.0.C	-5	0.00488786	3.75876	0.414826	22	GACCTCCATGGATCCTTCCTCCAAGTCACTCTTTAAGTCA	CCTCCCCCCCCGCCCCCTCCCC	-
M34	EGR2_HUMAN.H11MO.0.A	-15	0.00545017	4.19118	0.438204	18	GACCTCCATGGATCCTTCCTCCAAGTCACTCTTTAAGTCA	CCCCTCCCACACCCCCCC	-
M34	TAF1_HUMAN.H11MO.0.A	-11	0.00615748	4.7351	0.438576	16	GACCTCCATGGATCCTTCCTCCAAGTCACTCTTTAAGTCA	CCGCCGCCGCCATCTT	-
M34	KLF6_HUMAN.H11MO.0.A	-14	0.00689026	5.29861	0.438576	19	GACCTCCATGGATCCTTCCTCCAAGTCACTCTTTAAGTCA	CCCCCGGCCCCGCCCTTCC	-
M34	MCR_HUMAN.H11MO.0.D	-12	0.00812807	6.25049	0.49667	17	GACCTCCATGGATCCTTCCTCCAAGTCACTCTTTAAGTCA	TACAACAACCTGTTCTT	-
M36	CPEB1_HUMAN.H11MO.0.D	-25	0.000202439	0.155676	0.233842	15	ATTTAGGGAAGAGATCCCACCATTGCTTTTTTTTTTTTTT	TTTTTATTTTTTTTTTT	+
M36	FOXL1_HUMAN.H11MO.0.D	-19	0.000381018	0.293003	0.233842	19	ATTTAGGGAAGAGATCCCACCATTGCTTTTTTTTTTTTTT	TGTTTGTTTGTTTACTTTT	+
M36	ONEC3_HUMAN.H11MO.0.D	-20	0.000456819	0.351294	0.233842	12	ATTTAGGGAAGAGATCCCACCATTGCTTTTTTTTTTTTTT	TATTGATTTTTT	+
M36	FOXJ3_HUMAN.H11MO.0.A	-27	0.000913575	0.70254	0.291419	13	ATTTAGGGAAGAGATCCCACCATTGCTTTTTTTTTTTTTT	TTGTTTATTTTTT	+
M36	HXC6_HUMAN.H11MO.0.D	-22	0.000951555	0.731746	0.291419	15	ATTTAGGGAAGAGATCCCACCATTGCTTTTTTTTTTTTTT	ATGATTTATTACTTT	+
M36	FOXJ3_HUMAN.H11MO.1.B	-28	0.00113859	0.875578	0.291419	12	ATTTAGGGAAGAGATCCCACCATTGCTTTTTTTTTTTTTT	TTGTTTTTGTTTA	+
M38	MNX1_HUMAN.H11MO.0.D	-2	0.000177087	0.13618	0.272127	19	ACTAAGGGGCTAGGTTGATCAAAGATTTTTAATGTCTAAA	TTAAGGGTTATTAAAATAG	-
M38	IRX2_HUMAN.H11MO.0.D	-2	0.000948212	0.729175	0.4857	19	ACTAAGGGGCTAGGTTGATCAAAGATTTTTAATGTCTAAA	ACATGGGTGGGCATGTTGG	+
M40	MNX1_HUMAN.H11MO.0.D	-7	5.53406e-05	0.042557	0.0764284	19	TAAGGTCCAAATGGCGACTTGAATTTAGCAAAGATTTGGC	TTAAGGGTTATTAAAATAG	-
M40	BRAC_HUMAN.H11MO.0.A	-5	0.000149599	0.115042	0.0764284	20	TAAGGTCCAAATGGCGACTTGAATTTAGCAAAGATTTGGC	TTAGCAGGGAGGTGTGAAAT	+
M40	IRX2_HUMAN.H11MO.0.D	-10	0.000595302	0.457787	0.228099	19	TAAGGTCCAAATGGCGACTTGAATTTAGCAAAGATTTGGC	ACATGGGTGGGCATGTTGG	+
M40	RXRA_HUMAN.H11MO.0.A	-1	0.00223109	1.71571	0.469412	20	TAAGGTCCAAATGGCGACTTGAATTTAGCAAAGATTTGGC	GGGGGAGGCAGAGGTCAGAG	+
M40	HXC10_HUMAN.H11MO.0.D	-7	0.00227168	1.74692	0.469412	19	TAAGGTCCAAATGGCGACTTGAATTTAGCAAAGATTTGGC	GTAATAAAAAAATTAAAAA	-
M40	HME2_HUMAN.H11MO.0.D	-5	0.00259489	1.99547	0.469412	11	TAAGGTCCAAATGGCGACTTGAATTTAGCAAAGATTTGGC	CCCTAATTACC	-
M40	TLX1_HUMAN.H11MO.0.D	-17	0.00285525	2.19569	0.469412	17	TAAGGTCCAAATGGCGACTTGAATTTAGCAAAGATTTGGC	CTGGCAAGTTGCCAAGG	+
M40	GATA1_HUMAN.H11MO.0.A	-29	0.00306272	2.35523	0.469412	11	TAAGGTCCAAATGGCGACTTGAATTTAGCAAAGATTTGGC	CTGGCGGGGACAGATAAGA	+
M40	GATA2_HUMAN.H11MO.0.A	7	0.00354817	2.72854	0.494377	12	TAAGGTCCAAATGGCGACTTGAATTTAGCAAAGATTTGGC	CCTTATCTCCACCCCCCAG	-
M42	MNX1_HUMAN.H11MO.0.D	-16	9.73752e-05	0.0748816	0.149142	19	GTGTATTATGTCTAGGCTGAAACAGACATAATGATGTAAT	TTAAGGGTTATTAAAATAG	-
M42	IRX2_HUMAN.H11MO.0.D	-18	0.000291163	0.223904	0.149142	19	GTGTATTATGTCTAGGCTGAAACAGACATAATGATGTAAT	ACATGGGTGGGCATGTTGG	+
M43	PATZ1_HUMAN.H11MO.0.C	-5	0.00071755	0.551796	0.480817	22	GGCCAGACCTGAGGCTTGGGTAGACTGAAACATCCTGAAC	GGGGAGGGGGCGGGGGGGGAGG	+
M43	EGR2_HUMAN.H11MO.1.A	-10	0.000774477	0.595573	0.480817	16	GGCCAGACCTGAGGCTTGGGTAGACTGAAACATCCTGAAC	GGGGCGTGGGCGGGGG	+
M43	EGR1_HUMAN.H11MO.0.A	-9	0.00129407	0.995144	0.480817	17	GGCCAGACCTGAGGCTTGGGTAGACTGAAACATCCTGAAC	GAGGGCGTGGGCGGGGG	+
M43	SPIC_HUMAN.H11MO.0.D	-11	0.00156256	1.20161	0.480817	13	GGCCAGACCTGAGGCTTGGGTAGACTGAAACATCCTGAAC	GAGGAAGGGGAGG	+
M43	NR1D1_HUMAN.H11MO.0.B	-9	0.00165086	1.26951	0.480817	19	GGCCAGACCTGAGGCTTGGGTAGACTGAAACATCCTGAAC	AGGGAAGTGGGTCAGAAGG	+
M43	TBX21_HUMAN.H11MO.0.A	-11	0.0022327	1.71695	0.480817	13	GGCCAGACCTGAGGCTTGGGTAGACTGAAACATCCTGAAC	GTGGAGGTGTGAA	+
M43	ZN394_HUMAN.H11MO.0.C	-11	0.0029367	2.25832	0.480817	20	GGCCAGACCTGAGGCTTGGGTAGACTGAAACATCCTGAAC	AGAATGGAATAGAATGGAAT	+
M43	SP2_HUMAN.H11MO.0.A	1	0.00321067	2.469	0.480817	21	GGCCAGACCTGAGGCTTGGGTAGACTGAAACATCCTGAAC	GGGGGGGGGGCGGGGCCGGGGG	+
M43	BRAC_HUMAN.H11MO.0.A	-6	0.00359989	2.76831	0.480817	20	GGCCAGACCTGAGGCTTGGGTAGACTGAAACATCCTGAAC	TTAGCAGGGAGGTGTGAAAT	+
M43	TLX1_HUMAN.H11MO.0.D	-3	0.00372529	2.86475	0.480817	17	GGCCAGACCTGAGGCTTGGGTAGACTGAAACATCCTGAAC	CTGGCAAGTTGCCAAGG	+
M43	SP3_HUMAN.H11MO.0.B	0	0.00411696	3.16595	0.480817	20	GGCCAGACCTGAGGCTTGGGTAGACTGAAACATCCTGAAC	GGGGGGGGGCGGGGCCGGGG	+
M43	ZBT17_HUMAN.H11MO.0.A	-4	0.00413663	3.18107	0.480817	19	GGCCAGACCTGAGGCTTGGGTAGACTGAAACATCCTGAAC	GAGGGTGGGGGAGGGGAAG	+
M43	MCR_HUMAN.H11MO.0.D	-3	0.00462863	3.55941	0.480817	17	GGCCAGACCTGAGGCTTGGGTAGACTGAAACATCCTGAAC	AAGAACAGGTTGTTGTA	+
M43	MAFA_HUMAN.H11MO.0.D	-9	0.00522281	4.01634	0.480817	21	GGCCAGACCTGAGGCTTGGGTAGACTGAAACATCCTGAAC	CGAAGGCTGCGGGGTCAGCAC	-
M43	SRBP2_HUMAN.H11MO.0.B	-1	0.0052451	4.03348	0.480817	13	GGCCAGACCTGAGGCTTGGGTAGACTGAAACATCCTGAAC	GGGTGGGGTGAGG	+
M43	ZFX_HUMAN.H11MO.1.A	-9	0.00533981	4.10631	0.480817	17	GGCCAGACCTGAGGCTTGGGTAGACTGAAACATCCTGAAC	GGGGGCGGAGGCCGGGG	+
M43	VEZF1_HUMAN.H11MO.0.C	-4	0.00535196	4.11565	0.480817	22	GGCCAGACCTGAGGCTTGGGTAGACTGAAACATCCTGAAC	GGGGAGGGGGGAGGGGGAGGGG	+
M44	MNX1_HUMAN.H11MO.0.D	-14	7.12264e-05	0.0547731	0.109452	19	CCGTTGCTAAAGAATAGAGATTTTTTTGACAATGAAATCT	TTAAGGGTTATTAAAATAG	-
M44	ZN394_HUMAN.H11MO.0.C	-10	0.000836246	0.643073	0.289303	20	CCGTTGCTAAAGAATAGAGATTTTTTTGACAATGAAATCT	AGAATGGAATAGAATGGAAT	+
M44	IRX2_HUMAN.H11MO.0.D	-17	0.000941322	0.723877	0.289303	19	CCGTTGCTAAAGAATAGAGATTTTTTTGACAATGAAATCT	ACATGGGTGGGCATGTTGG	+
M44	HXC10_HUMAN.H11MO.0.D	-10	0.000941322	0.723877	0.289303	19	CCGTTGCTAAAGAATAGAGATTTTTTTGACAATGAAATCT	GTAATAAAAAAATTAAAAA	-
M46	MNX1_HUMAN.H11MO.0.D	-3	2.23798e-05	0.0172101	0.033094	19	CTTAAAAGGGACCTTAATATATATCAGCTTGTAACCTCAA	TTAAGGGTTATTAAAATAG	-
M46	IRX2_HUMAN.H11MO.0.D	-4	0.000476656	0.366549	0.244316	19	CTTAAAAGGGACCTTAATATATATCAGCTTGTAACCTCAA	ACATGGGTGGGCATGTTGG	+
M46	ZN394_HUMAN.H11MO.0.C	-3	0.000860119	0.661432	0.330649	20	CTTAAAAGGGACCTTAATATATATCAGCTTGTAACCTCAA	AGAATGGAATAGAATGGAAT	+
M47	IRX2_HUMAN.H11MO.0.D	-21	5.10506e-06	0.00392579	0.00781921	19	AAACTTAGTGAGCATTTCAAATTTAAATGACATCACTTGT	CCAACATGCCCACCCATGT	-
M47	HXC10_HUMAN.H11MO.0.D	-11	2.60837e-05	0.0200584	0.0199757	19	AAACTTAGTGAGCATTTCAAATTTAAATGACATCACTTGT	GTAATAAAAAAATTAAAAA	-
M47	BRAC_HUMAN.H11MO.0.A	-13	0.000283954	0.218361	0.12299	20	AAACTTAGTGAGCATTTCAAATTTAAATGACATCACTTGT	ATTTCACACCTCCCTGCTAA	-
M47	NKX61_HUMAN.H11MO.0.B	-2	0.000656522	0.504865	0.167594	19	AAACTTAGTGAGCATTTCAAATTTAAATGACATCACTTGT	GATTAATGGGAATTTAATG	+
M47	MNX1_HUMAN.H11MO.0.D	-5	0.000656522	0.504865	0.167594	19	AAACTTAGTGAGCATTTCAAATTTAAATGACATCACTTGT	TTAAGGGTTATTAAAATAG	-
M47	CLOCK_HUMAN.H11MO.0.C	0	0.000829657	0.638006	0.181536	14	AAACTTAGTGAGCATTTCAAATTTAAATGACATCACTTGT	CAGACACGTGAACA	+
M47	TLX1_HUMAN.H11MO.0.D	-13	0.00125815	0.967521	0.240883	17	AAACTTAGTGAGCATTTCAAATTTAAATGACATCACTTGT	CTGGCAAGTTGCCAAGG	+
M47	Z354A_HUMAN.H11MO.0.C	-13	0.00182077	1.40018	0.309867	24	AAACTTAGTGAGCATTTCAAATTTAAATGACATCACTTGT	ACATTAAATGTAAATGGACTAAAT	-
M47	RXRA_HUMAN.H11MO.0.A	-5	0.00345675	2.65824	0.481324	20	AAACTTAGTGAGCATTTCAAATTTAAATGACATCACTTGT	CTCTGACCTCTGCCTCCCCC	-
M48	MNX1_HUMAN.H11MO.0.D	-13	0.000121468	0.0934089	0.186414	19	AGGCGATAGCAGATACAGAGTCAGTTAAGTCATTATGCAT	TTAAGGGTTATTAAAATAG	-
M48	IRX2_HUMAN.H11MO.0.D	-19	0.000330764	0.254357	0.253807	19	AGGCGATAGCAGATACAGAGTCAGTTAAGTCATTATGCAT	ACATGGGTGGGCATGTTGG	+
M48	RXRA_HUMAN.H11MO.0.A	-15	0.000959051	0.73751	0.367958	20	AGGCGATAGCAGATACAGAGTCAGTTAAGTCATTATGCAT	GGGGGAGGCAGAGGTCAGAG	+
M48	ZN394_HUMAN.H11MO.0.C	-8	0.00211143	1.62369	0.465563	20	AGGCGATAGCAGATACAGAGTCAGTTAAGTCATTATGCAT	AGAATGGAATAGAATGGAAT	+
M48	TLX1_HUMAN.H11MO.0.D	-9	0.00240224	1.84733	0.465563	17	AGGCGATAGCAGATACAGAGTCAGTTAAGTCATTATGCAT	CTGGCAAGTTGCCAAGG	+
M49	MNX1_HUMAN.H11MO.0.D	-12	9.06787e-05	0.0697319	0.139436	19	AAGATTTCTATAATGTTGCTTCTTGAAAAGCGTCTTCTTA	TTAAGGGTTATTAAAATAG	-
M49	IRX2_HUMAN.H11MO.0.D	-7	0.000253793	0.195167	0.195127	19	AAGATTTCTATAATGTTGCTTCTTGAAAAGCGTCTTCTTA	ACATGGGTGGGCATGTTGG	+
M50	MNX1_HUMAN.H11MO.0.D	-2	0.000455475	0.35026	0.320016	19	AAGGTAGTTATTCTGGATTCAGAAACTAATGTCGGTATAT	CTATTTTAATAACCCTTAA	+
M50	IRX2_HUMAN.H11MO.0.D	0	0.000625162	0.48075	0.320016	19	AAGGTAGTTATTCTGGATTCAGAAACTAATGTCGGTATAT	ACATGGGTGGGCATGTTGG	+
M53	MNX1_HUMAN.H11MO.0.D	-8	5.38642e-05	0.0414216	0.0603707	19	CTTCAGTGTCAAAAGTGTGTTAAGACATTGTAACCTAAAA	TTAAGGGTTATTAAAATAG	-
M53	IRX2_HUMAN.H11MO.0.D	-11	0.000108596	0.0835102	0.0603707	19	CTTCAGTGTCAAAAGTGTGTTAAGACATTGTAACCTAAAA	CCAACATGCCCACCCATGT	-
M53	ZN394_HUMAN.H11MO.0.C	-8	0.00037235	0.286337	0.142485	20	CTTCAGTGTCAAAAGTGTGTTAAGACATTGTAACCTAAAA	AGAATGGAATAGAATGGAAT	+
M53	MAF_HUMAN.H11MO.0.A	0	0.000707424	0.544009	0.167061	19	CTTCAGTGTCAAAAGTGTGTTAAGACATTGTAACCTAAAA	TTGCTGAGTCAGCAGATTC	-
M53	HXC10_HUMAN.H11MO.0.D	-7	0.000764006	0.58752	0.167061	19	CTTCAGTGTCAAAAGTGTGTTAAGACATTGTAACCTAAAA	GTAATAAAAAAATTAAAAA	-
M53	GATA1_HUMAN.H11MO.0.A	7	0.000890139	0.684517	0.170312	12	CTTCAGTGTCAAAAGTGTGTTAAGACATTGTAACCTAAAA	TCTTATCTGTCCCCGCCAG	-
M53	BRAC_HUMAN.H11MO.0.A	-5	0.00132414	1.01826	0.194219	20	CTTCAGTGTCAAAAGTGTGTTAAGACATTGTAACCTAAAA	TTAGCAGGGAGGTGTGAAAT	+
M53	GATA2_HUMAN.H11MO.0.A	-29	0.00161694	1.24343	0.206248	11	CTTCAGTGTCAAAAGTGTGTTAAGACATTGTAACCTAAAA	CTGGGGGGTGGAGATAAGG	+
M53	RXRA_HUMAN.H11MO.0.A	-5	0.00457893	3.52119	0.496218	20	CTTCAGTGTCAAAAGTGTGTTAAGACATTGTAACCTAAAA	GGGGGAGGCAGAGGTCAGAG	+
M53	HME2_HUMAN.H11MO.0.D	-17	0.00486281	3.7395	0.496218	11	CTTCAGTGTCAAAAGTGTGTTAAGACATTGTAACCTAAAA	CCCTAATTACC	-
M54	IRX2_HUMAN.H11MO.0.D	-17	0.0001061	0.0815909	0.162935	19	GAGATGTCTAGCCAATAACCCGGGATAATTTGATGTATAT	ACATGGGTGGGCATGTTGG	+
M54	MNX1_HUMAN.H11MO.0.D	-12	0.000343374	0.264054	0.199399	19	GAGATGTCTAGCCAATAACCCGGGATAATTTGATGTATAT	TTAAGGGTTATTAAAATAG	-
M54	TLX1_HUMAN.H11MO.0.D	-6	0.00041987	0.32288	0.199399	17	GAGATGTCTAGCCAATAACCCGGGATAATTTGATGTATAT	CCTTGGCAACTTGCCAG	-
M55	MNX1_HUMAN.H11MO.0.D	-12	0.000169587	0.130413	0.226791	19	GCGAAAGTGTTATGTAGGATCAATGATCATGCCATAATTA	TTAAGGGTTATTAAAATAG	-
M55	IRX2_HUMAN.H11MO.0.D	-21	0.000393311	0.302456	0.226791	19	GCGAAAGTGTTATGTAGGATCAATGATCATGCCATAATTA	ACATGGGTGGGCATGTTGG	+
M55	ZN394_HUMAN.H11MO.0.C	-19	0.000448894	0.3452	0.226791	20	GCGAAAGTGTTATGTAGGATCAATGATCATGCCATAATTA	AGAATGGAATAGAATGGAAT	+
M55	TLX1_HUMAN.H11MO.0.D	-14	0.000847087	0.65141	0.260511	17	GCGAAAGTGTTATGTAGGATCAATGATCATGCCATAATTA	CTGGCAAGTTGCCAAGG	+
M57	MNX1_HUMAN.H11MO.0.D	-22	0.000224382	0.17255	0.344579	18	TTCAAGTTTCGAGGTAACGAACAGTAAAGTGTTTTAAAAT	TTAAGGGTTATTAAAATAG	-
M58	MNX1_HUMAN.H11MO.0.D	-14	0.000162051	0.124617	0.124429	19	ACAGGTCTCCACGGCCGTTTCAAACAAATATTTGCGAGCC	CTATTTTAATAACCCTTAA	+
M58	HXC10_HUMAN.H11MO.0.D	-18	0.000574258	0.441605	0.293959	19	ACAGGTCTCCACGGCCGTTTCAAACAAATATTTGCGAGCC	GTAATAAAAAAATTAAAAA	-
M58	TLX1_HUMAN.H11MO.0.D	-8	0.00121476	0.934152	0.374984	17	ACAGGTCTCCACGGCCGTTTCAAACAAATATTTGCGAGCC	CCTTGGCAACTTGCCAG	-
M58	IRX2_HUMAN.H11MO.0.D	-11	0.00137249	1.05544	0.374984	19	ACAGGTCTCCACGGCCGTTTCAAACAAATATTTGCGAGCC	CCAACATGCCCACCCATGT	-
M58	RXRA_HUMAN.H11MO.0.A	-9	0.00146509	1.12665	0.374984	20	ACAGGTCTCCACGGCCGTTTCAAACAAATATTTGCGAGCC	CTCTGACCTCTGCCTCCCCC	-
M59	MNX1_HUMAN.H11MO.0.D	-15	2.82553e-05	0.0217283	0.0434478	19	CTGTTGTTGATTAAGGAACCTGTAGCTAAAAATGGGGCCT	TTAAGGGTTATTAAAATAG	-
M59	IRX2_HUMAN.H11MO.0.D	-19	0.000613999	0.472165	0.236035	19	CTGTTGTTGATTAAGGAACCTGTAGCTAAAAATGGGGCCT	ACATGGGTGGGCATGTTGG	+
M59	ZN394_HUMAN.H11MO.0.C	-5	0.000938617	0.721797	0.260863	20	CTGTTGTTGATTAAGGAACCTGTAGCTAAAAATGGGGCCT	AGAATGGAATAGAATGGAAT	+
M59	FOXD3_HUMAN.H11MO.0.D	-4	0.00101788	0.782749	0.260863	15	CTGTTGTTGATTAAGGAACCTGTAGCTAAAAATGGGGCCT	TGCTAAGTAAACAAA	-
M59	HXC10_HUMAN.H11MO.0.D	-10	0.00122427	0.941466	0.268936	19	CTGTTGTTGATTAAGGAACCTGTAGCTAAAAATGGGGCCT	GTAATAAAAAAATTAAAAA	-
M60	MNX1_HUMAN.H11MO.0.D	-19	0.000147658	0.113549	0.141642	19	GCGCGATGGAGTCCCTGGTGAACTTTTTAACCCCTTACTA	CTATTTTAATAACCCTTAA	+
M60	TBX4_HUMAN.H11MO.0.D	-16	0.00018758	0.144249	0.141642	20	GCGCGATGGAGTCCCTGGTGAACTTTTTAACCCCTTACTA	GGTGTGAAATTTCACACCTT	-
M60	ZN652_HUMAN.H11MO.0.D	-25	0.000461087	0.354576	0.232112	11	GCGCGATGGAGTCCCTGGTGAACTTTTTAACCCCTTACTA	ATTAACCCTTT	-
M60	SPIC_HUMAN.H11MO.0.D	-26	0.00129997	0.99968	0.359183	13	GCGCGATGGAGTCCCTGGTGAACTTTTTAACCCCTTACTA	CCTCCCCTTCCTC	-
M60	EOMES_HUMAN.H11MO.0.D	-26	0.00132197	1.01659	0.359183	12	GCGCGATGGAGTCCCTGGTGAACTTTTTAACCCCTTACTA	TTAACACCTCCT	-
M60	VDR_HUMAN.H11MO.0.A	-18	0.00142702	1.09738	0.359183	16	GCGCGATGGAGTCCCTGGTGAACTTTTTAACCCCTTACTA	TGAACCCACTGACCCC	-
M60	NR1H3_HUMAN.H11MO.0.B	-18	0.00193535	1.48829	0.375067	19	GCGCGATGGAGTCCCTGGTGAACTTTTTAACCCCTTACTA	TGACCTGCAGTGACCTCTG	-
M60	NR1I2_HUMAN.H11MO.0.C	-17	0.00235843	1.81363	0.375067	19	GCGCGATGGAGTCCCTGGTGAACTTTTTAACCCCTTACTA	CTGAACTTTTTTGACCTCA	-
M60	RXRA_HUMAN.H11MO.0.A	-15	0.00239769	1.84382	0.375067	20	GCGCGATGGAGTCCCTGGTGAACTTTTTAACCCCTTACTA	CTCTGACCTCTGCCTCCCCC	-
M60	AIRE_HUMAN.H11MO.0.C	-18	0.00262882	2.02156	0.375067	18	GCGCGATGGAGTCCCTGGTGAACTTTTTAACCCCTTACTA	TTAACCAATATAACCAAT	-
M60	MZF1_HUMAN.H11MO.0.B	-24	0.0027446	2.11059	0.375067	13	GCGCGATGGAGTCCCTGGTGAACTTTTTAACCCCTTACTA	CCCAATCCCCTCC	-
M60	ZN263_HUMAN.H11MO.0.A	-14	0.00309035	2.37648	0.375067	20	GCGCGATGGAGTCCCTGGTGAACTTTTTAACCCCTTACTA	CTCCTCCTCTCCCTCCTCCC	-
M60	ZN350_HUMAN.H11MO.0.C	-17	0.0034233	2.63251	0.375067	18	GCGCGATGGAGTCCCTGGTGAACTTTTTAACCCCTTACTA	CAGTCCTTTTATGACCTA	+
M60	NR1D1_HUMAN.H11MO.0.B	-22	0.00347697	2.67379	0.375067	18	GCGCGATGGAGTCCCTGGTGAACTTTTTAACCCCTTACTA	CCTTCTGACCCACTTCCCT	-
M60	RHXF1_HUMAN.H11MO.0.D	-25	0.00413698	3.18134	0.416512	11	GCGCGATGGAGTCCCTGGTGAACTTTTTAACCCCTTACTA	GTTAATCCCCG	-
M60	ZN667_HUMAN.H11MO.0.C	-16	0.00574851	4.4206	0.493594	19	GCGCGATGGAGTCCCTGGTGAACTTTTTAACCCCTTACTA	GCTGAGCTTTTAAGGCCAC	-
M60	ZN214_HUMAN.H11MO.0.C	-20	0.00587291	4.51627	0.493594	20	GCGCGATGGAGTCCCTGGTGAACTTTTTAACCCCTTACTA	TCCTTTTTGAGGCCTTTGATGA	+
M60	TBR1_HUMAN.H11MO.0.D	-24	0.00599094	4.60703	0.493594	13	GCGCGATGGAGTCCCTGGTGAACTTTTTAACCCCTTACTA	TTTTCACACCTTT	-
M60	IRX2_HUMAN.H11MO.0.D	-18	0.00691155	5.31498	0.493594	19	GCGCGATGGAGTCCCTGGTGAACTTTTTAACCCCTTACTA	CCAACATGCCCACCCATGT	-
M60	ZN554_HUMAN.H11MO.0.C	-16	0.00772558	5.94097	0.493594	20	GCGCGATGGAGTCCCTGGTGAACTTTTTAACCCCTTACTA	AGCACCCCACATGGCTCAGC	-
M60	COT2_HUMAN.H11MO.1.A	-24	0.00780001	5.99821	0.493594	16	GCGCGATGGAGTCCCTGGTGAACTTTTTAACCCCTTACTA	CCCTGACCTTTGACCCC	-
M60	ZN394_HUMAN.H11MO.1.D	-28	0.00810989	6.2365	0.493594	9	GCGCGATGGAGTCCCTGGTGAACTTTTTAACCCCTTACTA	ATTCCATTC	-
M60	ZN418_HUMAN.H11MO.0.C	-21	0.008308	6.38885	0.493594	17	GCGCGATGGAGTCCCTGGTGAACTTTTTAACCCCTTACTA	TGCTTTTAGCCTCTTCC	+
M60	THA_HUMAN.H11MO.0.C	-17	0.008308	6.38885	0.493594	17	GCGCGATGGAGTCCCTGGTGAACTTTTTAACCCCTTACTA	CTGACCTGAAGTGACCC	-
M60	IRF3_HUMAN.H11MO.0.B	-18	0.00977246	7.51502	0.493594	20	GCGCGATGGAGTCCCTGGTGAACTTTTTAACCCCTTACTA	TCACTTTCCCTTTCCCTTTC	-
M60	RARA_HUMAN.H11MO.0.A	-15	0.00977246	7.51502	0.493594	20	GCGCGATGGAGTCCCTGGTGAACTTTTTAACCCCTTACTA	CCTTGACCTCTTGATCCCCC	-
M60	ZN816_HUMAN.H11MO.1.C	-23	0.00993334	7.63874	0.493594	14	GCGCGATGGAGTCCCTGGTGAACTTTTTAACCCCTTACTA	TGCATGTCCCCCTT	-
M60	NR1I3_HUMAN.H11MO.0.C	-17	0.0100072	7.69554	0.493594	18	GCGCGATGGAGTCCCTGGTGAACTTTTTAACCCCTTACTA	CTGAACTTTCCTGACCCC	-
M60	COT2_HUMAN.H11MO.0.A	-23	0.0103039	7.92367	0.493594	13	GCGCGATGGAGTCCCTGGTGAACTTTTTAACCCCTTACTA	CCTCTGACCTTTG	-
M60	TBX3_HUMAN.H11MO.0.C	-26	0.0106328	8.17661	0.493594	11	GCGCGATGGAGTCCCTGGTGAACTTTTTAACCCCTTACTA	TTCCCACCTCC	-
M60	PITX3_HUMAN.H11MO.0.D	-26	0.0106329	8.17667	0.493594	14	GCGCGATGGAGTCCCTGGTGAACTTTTTAACCCCTTACTA	TTAATCCCTTAATCCCCC	-
M60	NKX61_HUMAN.H11MO.0.B	-21	0.0111699	8.58964	0.493594	19	GCGCGATGGAGTCCCTGGTGAACTTTTTAACCCCTTACTA	CATTAAATTCCCATTAATC	-
M60	GSC_HUMAN.H11MO.0.D	-25	0.0114032	8.76906	0.493594	11	GCGCGATGGAGTCCCTGGTGAACTTTTTAACCCCTTACTA	GCTAATCCCTT	-
M60	PITX1_HUMAN.H11MO.0.D	-26	0.0119317	9.17549	0.493594	9	GCGCGATGGAGTCCCTGGTGAACTTTTTAACCCCTTACTA	TTAATCCCT	-
M60	BRAC_HUMAN.H11MO.0.A	-24	0.0123137	9.46926	0.493594	16	GCGCGATGGAGTCCCTGGTGAACTTTTTAACCCCTTACTA	ATTTCACACCTCCCTGCTAA	-
M60	ETS2_HUMAN.H11MO.0.B	-24	0.0125604	9.65895	0.493594	13	GCGCGATGGAGTCCCTGGTGAACTTTTTAACCCCTTACTA	TCCTCTTCCTTCC	-
M60	VEZF1_HUMAN.H11MO.0.C	-17	0.0129016	9.92132	0.493594	22	GCGCGATGGAGTCCCTGGTGAACTTTTTAACCCCTTACTA	CCCCTCCCCCTCCCCCCTCCCC	-
M60	OTX2_HUMAN.H11MO.0.A	-25	0.0131011	10.0747	0.493594	11	GCGCGATGGAGTCCCTGGTGAACTTTTTAACCCCTTACTA	GTTAATCCCCT	-
M60	KLF6_HUMAN.H11MO.0.A	-18	0.0133165	10.2404	0.493594	19	GCGCGATGGAGTCCCTGGTGAACTTTTTAACCCCTTACTA	CCCCCGGCCCCGCCCTTCC	-
M60	ZN394_HUMAN.H11MO.0.C	-18	0.0138022	10.6139	0.493594	20	GCGCGATGGAGTCCCTGGTGAACTTTTTAACCCCTTACTA	ATTCCATTCTATTCCATTCT	-
M60	SOX10_HUMAN.H11MO.1.A	-19	0.0143103	11.0046	0.493594	13	GCGCGATGGAGTCCCTGGTGAACTTTTTAACCCCTTACTA	TTCCTTTGTTCTC	+
M60	RARG_HUMAN.H11MO.0.B	-15	0.0143411	11.0283	0.493594	18	GCGCGATGGAGTCCCTGGTGAACTTTTTAACCCCTTACTA	CCCAGGTCACTCTGACCT	-
M60	ZN341_HUMAN.H11MO.0.C	-19	0.014387	11.0636	0.493594	21	GCGCGATGGAGTCCCTGGTGAACTTTTTAACCCCTTACTA	GCTCTTCCCTCCCCCCCCCCCC	-
M60	COT1_HUMAN.H11MO.1.C	-24	0.0152674	11.7406	0.493594	13	GCGCGATGGAGTCCCTGGTGAACTTTTTAACCCCTTACTA	CCCTGACCTCTGC	-
M60	PLAG1_HUMAN.H11MO.0.D	-30	0.0153717	11.8208	0.493594	10	GCGCGATGGAGTCCCTGGTGAACTTTTTAACCCCTTACTA	CCCCTCCTGATGCCCCC	-
M60	ZNF41_HUMAN.H11MO.0.C	-14	0.015722	12.0902	0.493594	24	GCGCGATGGAGTCCCTGGTGAACTTTTTAACCCCTTACTA	CTCATGGTGCCTTACTCCCTTGTG	-
M60	RORA_HUMAN.H11MO.0.C	-24	0.0162834	12.5219	0.493594	13	GCGCGATGGAGTCCCTGGTGAACTTTTTAACCCCTTACTA	CCCTGACCTAGTT	-
M60	TLX1_HUMAN.H11MO.0.D	-13	0.0163218	12.5515	0.493594	17	GCGCGATGGAGTCCCTGGTGAACTTTTTAACCCCTTACTA	CCTTGGCAACTTGCCAG	-
M60	COE1_HUMAN.H11MO.0.A	-9	0.0165913	12.7587	0.493594	15	GCGCGATGGAGTCCCTGGTGAACTTTTTAACCCCTTACTA	GGTCCCTGGGGACTT	-
M60	BC11A_HUMAN.H11MO.0.A	-20	0.0173257	13.3235	0.493594	17	GCGCGATGGAGTCCCTGGTGAACTTTTTAACCCCTTACTA	TTTTCACTTCCTCTTTT	-
M60	GATA5_HUMAN.H11MO.0.D	-20	0.0173257	13.3235	0.493594	17	GCGCGATGGAGTCCCTGGTGAACTTTTTAACCCCTTACTA	ATCTAAGTTATCTCTTA	-
M60	SMAD2_HUMAN.H11MO.0.A	-23	0.0175666	13.5087	0.493594	12	GCGCGATGGAGTCCCTGGTGAACTTTTTAACCCCTTACTA	TGTCTGTCACCT	+
M60	NFAC1_HUMAN.H11MO.0.B	-19	0.0176493	13.5723	0.493594	15	GCGCGATGGAGTCCCTGGTGAACTTTTTAACCCCTTACTA	TTTCTTTTTTTCCAT	-
M60	BRAC_HUMAN.H11MO.1.B	-24	0.0184178	14.1633	0.498006	11	GCGCGATGGAGTCCCTGGTGAACTTTTTAACCCCTTACTA	ATTTCACACCT	-
M60	KLF3_HUMAN.H11MO.0.B	-20	0.0187964	14.4544	0.498006	19	GCGCGATGGAGTCCCTGGTGAACTTTTTAACCCCTTACTA	CCCGGCCCCGCCCCTCCCC	-
M60	ZN713_HUMAN.H11MO.0.D	-22	0.0187964	14.4544	0.498006	18	GCGCGATGGAGTCCCTGGTGAACTTTTTAACCCCTTACTA	TTTCGTGTCATTTTTCTAT	-
M61	MNX1_HUMAN.H11MO.0.D	-1	0.000278988	0.214541	0.252837	19	TTTAAAACAAAGGTAAACTTGTCTGAAAAGTAATACTAAA	TTAAGGGTTATTAAAATAG	-
M61	IRX2_HUMAN.H11MO.0.D	-13	0.000328853	0.252888	0.252837	19	TTTAAAACAAAGGTAAACTTGTCTGAAAAGTAATACTAAA	CCAACATGCCCACCCATGT	-
M62	ZN394_HUMAN.H11MO.0.C	-3	0.00029673	0.228185	0.228467	20	ATTAGCCCTGGATGTCCTGGAATTGTTGTGACTGTAGATA	AGAATGGAATAGAATGGAAT	+
M62	MNX1_HUMAN.H11MO.0.D	-7	0.000322603	0.248081	0.228467	19	ATTAGCCCTGGATGTCCTGGAATTGTTGTGACTGTAGATA	TTAAGGGTTATTAAAATAG	-
M62	IRX2_HUMAN.H11MO.0.D	-4	0.000446027	0.342995	0.228467	19	ATTAGCCCTGGATGTCCTGGAATTGTTGTGACTGTAGATA	ACATGGGTGGGCATGTTGG	+
M62	RXRA_HUMAN.H11MO.0.A	-14	0.000871549	0.670221	0.323851	20	ATTAGCCCTGGATGTCCTGGAATTGTTGTGACTGTAGATA	CTCTGACCTCTGCCTCCCCC	-
M62	HXC10_HUMAN.H11MO.0.D	-13	0.00206036	1.58442	0.486426	19	ATTAGCCCTGGATGTCCTGGAATTGTTGTGACTGTAGATA	GTAATAAAAAAATTAAAAA	-
M63	NR1D1_HUMAN.H11MO.0.B	-5	2.23634e-05	0.0171974	0.034042	19	CGGCGCTTTGTGTCAAAGGTGTCAACGTGGCGCTAGGCCA	CCTTCTGACCCACTTCCCT	-
M63	RXRA_HUMAN.H11MO.0.A	-7	7.97434e-05	0.0613227	0.0585952	20	CGGCGCTTTGTGTCAAAGGTGTCAACGTGGCGCTAGGCCA	GGGGGAGGCAGAGGTCAGAG	+
M63	ZN589_HUMAN.H11MO.0.D	-13	0.00011548	0.0888039	0.0585952	16	CGGCGCTTTGTGTCAAAGGTGTCAACGTGGCGCTAGGCCA	CCCACGGTTACTGCCG	+
M63	RARG_HUMAN.H11MO.2.D	-5	0.000641706	0.493472	0.195364	20	CGGCGCTTTGTGTCAAAGGTGTCAACGTGGCGCTAGGCCA	GGGGGTCACCCAGAGGTCAC	+
M63	ZN563_HUMAN.H11MO.0.C	-14	0.00098881	0.760395	0.250865	21	CGGCGCTTTGTGTCAAAGGTGTCAACGTGGCGCTAGGCCA	GCAGCTGCCAGTGAGGATCCC	-
M63	ZN667_HUMAN.H11MO.0.C	-7	0.00135451	1.04161	0.294551	19	CGGCGCTTTGTGTCAAAGGTGTCAACGTGGCGCTAGGCCA	GTGGCCTTAAAAGCTCAGC	+
M63	PAX2_HUMAN.H11MO.0.D	-6	0.00155361	1.19472	0.295617	18	CGGCGCTTTGTGTCAAAGGTGTCAACGTGGCGCTAGGCCA	GTTCAGTCATGCGTGACA	+
M63	TLX1_HUMAN.H11MO.0.D	-2	0.0024002	1.84576	0.363269	17	CGGCGCTTTGTGTCAAAGGTGTCAACGTGGCGCTAGGCCA	CTGGCAAGTTGCCAAGG	+
M63	IRX2_HUMAN.H11MO.0.D	-13	0.00280607	2.15787	0.363269	19	CGGCGCTTTGTGTCAAAGGTGTCAACGTGGCGCTAGGCCA	CCAACATGCCCACCCATGT	-
M63	THAP1_HUMAN.H11MO.0.C	-16	0.00366358	2.81729	0.363269	22	CGGCGCTTTGTGTCAAAGGTGTCAACGTGGCGCTAGGCCA	CGCCGCCATCTTGGCTGCGGGC	+
M63	COT2_HUMAN.H11MO.1.A	-10	0.00378305	2.90917	0.363269	17	CGGCGCTTTGTGTCAAAGGTGTCAACGTGGCGCTAGGCCA	GGGGTCAAAGGTCAGGG	+
M63	RARG_HUMAN.H11MO.0.B	6	0.00378579	2.91127	0.363269	12	CGGCGCTTTGTGTCAAAGGTGTCAACGTGGCGCTAGGCCA	AGGTCAGAGTGACCTGGG	+
M63	RARA_HUMAN.H11MO.2.A	-18	0.00407543	3.13401	0.363269	17	CGGCGCTTTGTGTCAAAGGTGTCAACGTGGCGCTAGGCCA	AGGTCACCGAGAGGTCA	+
M63	TBX2_HUMAN.H11MO.0.D	-7	0.00408524	3.14155	0.363269	25	CGGCGCTTTGTGTCAAAGGTGTCAACGTGGCGCTAGGCCA	TGCCATCAGAGGTGTGAAAAGCGAC	+
M63	CLOCK_HUMAN.H11MO.0.C	-19	0.0046933	3.60915	0.363269	14	CGGCGCTTTGTGTCAAAGGTGTCAACGTGGCGCTAGGCCA	TGTTCACGTGTCTG	-
M63	BRAC_HUMAN.H11MO.0.A	-7	0.00501777	3.85867	0.363269	20	CGGCGCTTTGTGTCAAAGGTGTCAACGTGGCGCTAGGCCA	TTAGCAGGGAGGTGTGAAAT	+
M63	ZN554_HUMAN.H11MO.0.C	-16	0.00501777	3.85867	0.363269	20	CGGCGCTTTGTGTCAAAGGTGTCAACGTGGCGCTAGGCCA	AGCACCCCACATGGCTCAGC	-
M63	ZN350_HUMAN.H11MO.1.D	-9	0.0050925	3.91613	0.363269	24	CGGCGCTTTGTGTCAAAGGTGTCAACGTGGCGCTAGGCCA	GGGCAACAAATCCCTGCGCCCCGT	-
M63	NR1H3_HUMAN.H11MO.0.B	-13	0.00525016	4.03738	0.363269	19	CGGCGCTTTGTGTCAAAGGTGTCAACGTGGCGCTAGGCCA	CAGAGGTCACTGCAGGTCA	+
M63	MNX1_HUMAN.H11MO.0.D	-1	0.00561926	4.32121	0.371903	19	CGGCGCTTTGTGTCAAAGGTGTCAACGTGGCGCTAGGCCA	TTAAGGGTTATTAAAATAG	-
M63	SPZ1_HUMAN.H11MO.0.D	-15	0.00790091	6.0758	0.442379	16	CGGCGCTTTGTGTCAAAGGTGTCAACGTGGCGCTAGGCCA	CGGCTGTTACCCTGGG	+
M63	SMAD3_HUMAN.H11MO.0.B	-15	0.00793361	6.10095	0.442379	12	CGGCGCTTTGTGTCAAAGGTGTCAACGTGGCGCTAGGCCA	CAGGTGACAGAG	-
M63	PAX8_HUMAN.H11MO.0.D	-26	0.00828945	6.37459	0.442379	14	CGGCGCTTTGTGTCAAAGGTGTCAACGTGGCGCTAGGCCA	CCCGCTTCAGTGAC	-
M63	RFX5_HUMAN.H11MO.0.A	-21	0.00844556	6.49464	0.442379	19	CGGCGCTTTGTGTCAAAGGTGTCAACGTGGCGCTAGGCCA	TCTGCCTAGCAACAGCTGAC	-
M63	RARA_HUMAN.H11MO.0.A	-7	0.00900106	6.92182	0.442379	20	CGGCGCTTTGTGTCAAAGGTGTCAACGTGGCGCTAGGCCA	GGGGGATCAAGAGGTCAAGG	+
M63	ZN350_HUMAN.H11MO.0.C	-5	0.0100193	7.70486	0.476614	18	CGGCGCTTTGTGTCAAAGGTGTCAACGTGGCGCTAGGCCA	TAGGTCATAAAAGGACTG	-
M65	CEBPZ_HUMAN.H11MO.0.D	-11	1.06047e-05	0.00815503	0.0162641	11	CACAAGGAAGTAGCCAATGAGAGCGCGGTTGGAAGCCAGG	AGCCAATCAGC	-
M65	FOXI1_HUMAN.H11MO.0.B	-11	0.000123918	0.0952931	0.0769239	12	CACAAGGAAGTAGCCAATGAGAGCGCGGTTGGAAGCCAGG	AACCAATCAGAG	-
M65	NFYB_HUMAN.H11MO.0.A	-10	0.00015047	0.115712	0.0769239	13	CACAAGGAAGTAGCCAATGAGAGCGCGGTTGGAAGCCAGG	CAGCCAATCAGAG	+
M65	ELF3_HUMAN.H11MO.0.A	1	0.000382149	0.293872	0.146215	13	CACAAGGAAGTAGCCAATGAGAGCGCGGTTGGAAGCCAGG	GAACCAGGAAGTGG	+
M65	NFYA_HUMAN.H11MO.0.A	-9	0.000476684	0.36657	0.146215	14	CACAAGGAAGTAGCCAATGAGAGCGCGGTTGGAAGCCAGG	TCAGCCAATCAGAA	+
M65	EHF_HUMAN.H11MO.0.B	1	0.000891868	0.685847	0.213095	14	CACAAGGAAGTAGCCAATGAGAGCGCGGTTGGAAGCCAGG	GAACCAGGAAGTGGC	+
M65	ZBT14_HUMAN.H11MO.0.C	-19	0.00111813	0.859844	0.213095	9	CACAAGGAAGTAGCCAATGAGAGCGCGGTTGGAAGCCAGG	GGAGCGCGC	+
M65	ZNF41_HUMAN.H11MO.1.C	0	0.00116569	0.896417	0.213095	12	CACAAGGAAGTAGCCAATGAGAGCGCGGTTGGAAGCCAGG	CACAAGGGAGAA	+
M65	NFYC_HUMAN.H11MO.0.A	-9	0.0012505	0.961637	0.213095	14	CACAAGGAAGTAGCCAATGAGAGCGCGGTTGGAAGCCAGG	CTAGCCAATCAGAG	+
M65	ETV7_HUMAN.H11MO.0.D	-3	0.00246979	1.89927	0.378783	7	CACAAGGAAGTAGCCAATGAGAGCGCGGTTGGAAGCCAGG	CAGGAAG	+
M66	STAT1_HUMAN.H11MO.1.A	-6	5.15975e-05	0.0396784	0.0781034	19	CACTATCATAAACTTGCTTCCTCTGAGGCCTGCGAGGGGC	CTTTCAGTTTCATTTTCTT	-
M66	BC11A_HUMAN.H11MO.0.A	-6	0.000469908	0.361359	0.216706	17	CACTATCATAAACTTGCTTCCTCTGAGGCCTGCGAGGGGC	TTTTCACTTCCTCTTTT	-
M66	ZN341_HUMAN.H11MO.0.C	-9	0.000578903	0.445177	0.216706	22	CACTATCATAAACTTGCTTCCTCTGAGGCCTGCGAGGGGC	GCTCTTCCCTCCCCCCCCCCCC	-
M66	ZN394_HUMAN.H11MO.0.C	-2	0.00060458	0.464922	0.216706	20	CACTATCATAAACTTGCTTCCTCTGAGGCCTGCGAGGGGC	ATTCCATTCTATTCCATTCT	-
M66	Z324A_HUMAN.H11MO.0.C	-5	0.000779719	0.599604	0.216706	23	CACTATCATAAACTTGCTTCCTCTGAGGCCTGCGAGGGGC	TATCAAACCATCCTTTGCTGCCA	+
M66	AP2A_HUMAN.H11MO.0.A	-17	0.000858974	0.660551	0.216706	15	CACTATCATAAACTTGCTTCCTCTGAGGCCTGCGAGGGGC	ATGCCCTGAGGCCAT	+
M66	FOXD3_HUMAN.H11MO.0.D	-12	0.00118909	0.91441	0.226935	15	CACTATCATAAACTTGCTTCCTCTGAGGCCTGCGAGGGGC	TTTGTTTACTTAGCA	+
M66	ZN713_HUMAN.H11MO.0.D	-13	0.00124482	0.957268	0.226935	19	CACTATCATAAACTTGCTTCCTCTGAGGCCTGCGAGGGGC	TTTCGTGTCATTTTTCTAT	-
M66	MNX1_HUMAN.H11MO.0.D	0	0.00143366	1.10249	0.226935	19	CACTATCATAAACTTGCTTCCTCTGAGGCCTGCGAGGGGC	CTATTTTAATAACCCTTAA	+
M66	LYL1_HUMAN.H11MO.0.A	-9	0.00156967	1.20708	0.226935	14	CACTATCATAAACTTGCTTCCTCTGAGGCCTGCGAGGGGC	CCAGCTGTTTCCTG	+
M66	STAT2_HUMAN.H11MO.0.A	-6	0.00164912	1.26817	0.226935	19	CACTATCATAAACTTGCTTCCTCTGAGGCCTGCGAGGGGC	CTTTCAGTTTCATTTTCCT	-
M66	ZN554_HUMAN.H11MO.0.C	-21	0.00184922	1.42205	0.233264	19	CACTATCATAAACTTGCTTCCTCTGAGGCCTGCGAGGGGC	GCTGAGCCATGTGGGGTGCT	+
M66	NR1D1_HUMAN.H11MO.0.B	0	0.00249174	1.91615	0.290135	19	CACTATCATAAACTTGCTTCCTCTGAGGCCTGCGAGGGGC	CCTTCTGACCCACTTCCCT	-
M66	ETV5_HUMAN.H11MO.0.C	-9	0.0029881	2.29785	0.323079	14	CACTATCATAAACTTGCTTCCTCTGAGGCCTGCGAGGGGC	CTCACTTCCTGCTC	-
M66	ZN563_HUMAN.H11MO.0.C	-9	0.00385749	2.96641	0.385479	21	CACTATCATAAACTTGCTTCCTCTGAGGCCTGCGAGGGGC	GCAGCTGCCAGTGAGGATCCC	-
M66	IRF3_HUMAN.H11MO.0.B	-3	0.00407454	3.13332	0.385479	20	CACTATCATAAACTTGCTTCCTCTGAGGCCTGCGAGGGGC	TCACTTTCCCTTTCCCTTTC	-
M66	SMAD3_HUMAN.H11MO.0.B	-20	0.00435652	3.35016	0.387911	12	CACTATCATAAACTTGCTTCCTCTGAGGCCTGCGAGGGGC	CTCTGTCACCTG	+
M66	TAL1_HUMAN.H11MO.1.A	-8	0.00548432	4.21744	0.408191	15	CACTATCATAAACTTGCTTCCTCTGAGGCCTGCGAGGGGC	CACATCTGCTTCCTG	-
M66	HXC10_HUMAN.H11MO.0.D	-3	0.0055084	4.23596	0.408191	19	CACTATCATAAACTTGCTTCCTCTGAGGCCTGCGAGGGGC	TTTTTAATTTTTTTATTAC	+
M66	NR1H3_HUMAN.H11MO.0.B	-8	0.00626127	4.81492	0.408191	19	CACTATCATAAACTTGCTTCCTCTGAGGCCTGCGAGGGGC	TGACCTGCAGTGACCTCTG	-
M66	IRF1_HUMAN.H11MO.0.A	-3	0.00634068	4.87598	0.408191	20	CACTATCATAAACTTGCTTCCTCTGAGGCCTGCGAGGGGC	TTACTTTCACTTTCATTTTC	-
M66	AP2C_HUMAN.H11MO.0.A	-17	0.0064247	4.94059	0.408191	14	CACTATCATAAACTTGCTTCCTCTGAGGCCTGCGAGGGGC	ATGCCCTGAGGCCA	+
M66	PO3F2_HUMAN.H11MO.0.A	-10	0.00698788	5.37368	0.408191	17	CACTATCATAAACTTGCTTCCTCTGAGGCCTGCGAGGGGC	TTCATGCATATTCATTC	+
M66	MAF_HUMAN.H11MO.0.A	-9	0.00757134	5.82236	0.408191	19	CACTATCATAAACTTGCTTCCTCTGAGGCCTGCGAGGGGC	GAATCTGCTGACTCAGCAA	+
M66	IRX2_HUMAN.H11MO.0.D	-8	0.00757134	5.82236	0.408191	19	CACTATCATAAACTTGCTTCCTCTGAGGCCTGCGAGGGGC	CCAACATGCCCACCCATGT	-
M66	MAFA_HUMAN.H11MO.0.D	-13	0.00758532	5.83311	0.408191	21	CACTATCATAAACTTGCTTCCTCTGAGGCCTGCGAGGGGC	GTGCTGACCCCGCAGCCTTCG	+
M66	BRAC_HUMAN.H11MO.0.A	-4	0.00811421	6.23983	0.408191	20	CACTATCATAAACTTGCTTCCTCTGAGGCCTGCGAGGGGC	ATTTCACACCTCCCTGCTAA	-
M66	ELF5_HUMAN.H11MO.0.A	-9	0.00841585	6.47179	0.408191	15	CACTATCATAAACTTGCTTCCTCTGAGGCCTGCGAGGGGC	CCACTTCCTCCTTCC	-
M66	LEF1_HUMAN.H11MO.0.A	-10	0.00927276	7.13075	0.408191	14	CACTATCATAAACTTGCTTCCTCTGAGGCCTGCGAGGGGC	TCCTTTGATTTGCT	+
M66	RXRA_HUMAN.H11MO.0.A	-15	0.00973481	7.48607	0.408191	20	CACTATCATAAACTTGCTTCCTCTGAGGCCTGCGAGGGGC	CTCTGACCTCTGCCTCCCCC	-
M66	SMCA1_HUMAN.H11MO.0.C	-12	0.00981447	7.54732	0.408191	12	CACTATCATAAACTTGCTTCCTCTGAGGCCTGCGAGGGGC	CATTCTTCTTGG	-
M66	PO2F3_HUMAN.H11MO.0.D	-8	0.00996642	7.66418	0.408191	14	CACTATCATAAACTTGCTTCCTCTGAGGCCTGCGAGGGGC	CAAATTTGCATAAC	-
M66	VEZF1_HUMAN.H11MO.0.C	-4	0.00998261	7.67663	0.408191	22	CACTATCATAAACTTGCTTCCTCTGAGGCCTGCGAGGGGC	CCCCTCCCCCTCCCCCCTCCCC	-
M66	ETS2_HUMAN.H11MO.0.B	-8	0.0100596	7.73585	0.408191	13	CACTATCATAAACTTGCTTCCTCTGAGGCCTGCGAGGGGC	TCCTCTTCCTTCC	-
M66	OLIG2_HUMAN.H11MO.0.B	-9	0.0101282	7.78859	0.408191	18	CACTATCATAAACTTGCTTCCTCTGAGGCCTGCGAGGGGC	CCAGCTGTTTCCCTTCTG	+
M66	IRF8_HUMAN.H11MO.0.B	-3	0.0103383	7.95016	0.408191	20	CACTATCATAAACTTGCTTCCTCTGAGGCCTGCGAGGGGC	TTACTTTCACTTCCTCTTTT	-
M66	PAX6_HUMAN.H11MO.0.C	-7	0.0106141	8.16227	0.408191	12	CACTATCATAAACTTGCTTCCTCTGAGGCCTGCGAGGGGC	TTCCGCTTGACT	+
M66	FLI1_HUMAN.H11MO.0.A	-6	0.0107865	8.29485	0.408191	18	CACTATCATAAACTTGCTTCCTCTGAGGCCTGCGAGGGGC	TCCCTCCTTCCTTCCTCC	-
M66	NR1I3_HUMAN.H11MO.0.C	-7	0.0107865	8.29485	0.408191	18	CACTATCATAAACTTGCTTCCTCTGAGGCCTGCGAGGGGC	CTGAACTTTCCTGACCCC	-
M66	HXD8_HUMAN.H11MO.0.D	-9	0.0111435	8.56939	0.411416	11	CACTATCATAAACTTGCTTCCTCTGAGGCCTGCGAGGGGC	TAATTTGCATA	+
M66	CLOCK_HUMAN.H11MO.0.C	-18	0.0123439	9.4925	0.42798	14	CACTATCATAAACTTGCTTCCTCTGAGGCCTGCGAGGGGC	TGTTCACGTGTCTG	-
M66	SP3_HUMAN.H11MO.0.B	-20	0.0123624	9.50667	0.42798	20	CACTATCATAAACTTGCTTCCTCTGAGGCCTGCGAGGGGC	GGGGGGGGGCGGGGCCGGGG	+
M66	NFAC1_HUMAN.H11MO.0.B	-5	0.0127395	9.79671	0.42798	15	CACTATCATAAACTTGCTTCCTCTGAGGCCTGCGAGGGGC	TTTCTTTTTTTCCAT	-
M66	PO2F1_HUMAN.H11MO.0.C	-9	0.0128255	9.86282	0.42798	16	CACTATCATAAACTTGCTTCCTCTGAGGCCTGCGAGGGGC	TTATTTGCATTCGATT	-
M66	ZN350_HUMAN.H11MO.0.C	-7	0.0130059	10.0015	0.42798	18	CACTATCATAAACTTGCTTCCTCTGAGGCCTGCGAGGGGC	CAGTCCTTTTATGACCTA	+
M66	TEAD3_HUMAN.H11MO.0.D	-6	0.013633	10.4838	0.43907	15	CACTATCATAAACTTGCTTCCTCTGAGGCCTGCGAGGGGC	GATATTTCTGCTCTA	+
M66	PAX5_HUMAN.H11MO.0.A	-6	0.0153003	11.7659	0.468147	21	CACTATCATAAACTTGCTTCCTCTGAGGCCTGCGAGGGGC	GTCACGCTCTGCTGCCCAGGC	-
M66	SP4_HUMAN.H11MO.0.A	-15	0.0156304	12.0198	0.468147	20	CACTATCATAAACTTGCTTCCTCTGAGGCCTGCGAGGGGC	CCCGGCCCCGCCCCCTTCCC	-
M66	NR1I2_HUMAN.H11MO.0.C	-7	0.0157729	12.1293	0.468147	19	CACTATCATAAACTTGCTTCCTCTGAGGCCTGCGAGGGGC	CTGAACTTTTTTGACCTCA	-
M66	TLX1_HUMAN.H11MO.0.D	-16	0.0161946	12.4536	0.471419	17	CACTATCATAAACTTGCTTCCTCTGAGGCCTGCGAGGGGC	CTGGCAAGTTGCCAAGG	+
M67	IRX2_HUMAN.H11MO.0.D	-3	0.000173081	0.133099	0.117802	19	TCAAGATAGCAGGAATTTTAAACAATTGGATGTATAAATA	ACATGGGTGGGCATGTTGG	+
M67	MNX1_HUMAN.H11MO.0.D	-22	0.000188395	0.144876	0.117802	18	TCAAGATAGCAGGAATTTTAAACAATTGGATGTATAAATA	TTAAGGGTTATTAAAATAG	-
M67	ZN394_HUMAN.H11MO.0.C	-11	0.000283152	0.217744	0.117802	20	TCAAGATAGCAGGAATTTTAAACAATTGGATGTATAAATA	AGAATGGAATAGAATGGAAT	+
M67	HXC10_HUMAN.H11MO.0.D	-21	0.00160386	1.23337	0.352089	19	TCAAGATAGCAGGAATTTTAAACAATTGGATGTATAAATA	GTAATAAAAAAATTAAAAA	-
M68	RFX5_HUMAN.H11MO.0.A	-16	0.000165266	0.12709	0.182162	20	CCGGCTGTGACTGTCCCCCTTCTGGCAGGTGCTGACCCAG	TCTGCCTAGCAACAGCTGAC	-
M68	VEZF1_HUMAN.H11MO.0.C	-3	0.000343587	0.264219	0.182162	22	CCGGCTGTGACTGTCCCCCTTCTGGCAGGTGCTGACCCAG	CCCCTCCCCCTCCCCCCTCCCC	-
M68	NR1H4_HUMAN.H11MO.0.B	1	0.000567512	0.436417	0.182162	18	CCGGCTGTGACTGTCCCCCTTCTGGCAGGTGCTGACCCAG	CCTCGGGGTCATTGACCCC	-
M68	RXRA_HUMAN.H11MO.0.A	-8	0.000600735	0.461966	0.182162	20	CCGGCTGTGACTGTCCCCCTTCTGGCAGGTGCTGACCCAG	CTCTGACCTCTGCCTCCCCC	-
M68	SP3_HUMAN.H11MO.0.B	-9	0.000600735	0.461966	0.182162	20	CCGGCTGTGACTGTCCCCCTTCTGGCAGGTGCTGACCCAG	CCCCGGCCCCGCCCCCCCCC	-
M68	ZN563_HUMAN.H11MO.0.C	-11	0.000887797	0.682716	0.209148	21	CCGGCTGTGACTGTCCCCCTTCTGGCAGGTGCTGACCCAG	GGGATCCTCACTGGCAGCTGC	+
M68	CTCFL_HUMAN.H11MO.0.A	-12	0.000996768	0.766515	0.209148	17	CCGGCTGTGACTGTCCCCCTTCTGGCAGGTGCTGACCCAG	CGGCGCCCCCTGGCGGC	-
M68	NR1D1_HUMAN.H11MO.0.B	0	0.00110357	0.848643	0.209148	19	CCGGCTGTGACTGTCCCCCTTCTGGCAGGTGCTGACCCAG	CCTTCTGACCCACTTCCCT	-
M68	PTF1A_HUMAN.H11MO.0.B	0	0.00137266	1.05558	0.231242	18	CCGGCTGTGACTGTCCCCCTTCTGGCAGGTGCTGACCCAG	CCAGCTGCCCCCTTTCCC	+
M68	RARG_HUMAN.H11MO.0.B	-20	0.0019752	1.51893	0.298613	18	CCGGCTGTGACTGTCCCCCTTCTGGCAGGTGCTGACCCAG	CCCAGGTCACTCTGACCT	-
M68	SP2_HUMAN.H11MO.0.A	-8	0.00242659	1.86604	0.298613	22	CCGGCTGTGACTGTCCCCCTTCTGGCAGGTGCTGACCCAG	CCCCCGGCCCCGCCCCCCCCCC	-
M68	SP4_HUMAN.H11MO.0.A	-10	0.00278274	2.13993	0.298613	20	CCGGCTGTGACTGTCCCCCTTCTGGCAGGTGCTGACCCAG	CCCGGCCCCGCCCCCTTCCC	-
M68	ZIC2_HUMAN.H11MO.0.D	-12	0.00280224	2.15492	0.298613	15	CCGGCTGTGACTGTCCCCCTTCTGGCAGGTGCTGACCCAG	GGCCCCCTGCTGTGA	+
M68	THAP1_HUMAN.H11MO.0.C	-12	0.00312154	2.40046	0.298613	22	CCGGCTGTGACTGTCCCCCTTCTGGCAGGTGCTGACCCAG	CGCCGCCATCTTGGCTGCGGGC	+
M68	KLF6_HUMAN.H11MO.0.A	-8	0.00315125	2.42331	0.298613	19	CCGGCTGTGACTGTCCCCCTTCTGGCAGGTGCTGACCCAG	CCCCCGGCCCCGCCCTTCC	-
M68	PAX8_HUMAN.H11MO.0.D	-14	0.00343872	2.64438	0.30499	14	CCGGCTGTGACTGTCCCCCTTCTGGCAGGTGCTGACCCAG	CCCGCTTCAGTGAC	-
M68	ZKSC1_HUMAN.H11MO.0.B	-11	0.0041186	3.1672	0.30499	19	CCGGCTGTGACTGTCCCCCTTCTGGCAGGTGCTGACCCAG	TGAGGACCTACTGTGTGCC	+
M68	TAF1_HUMAN.H11MO.0.A	-8	0.00413266	3.17802	0.30499	16	CCGGCTGTGACTGTCCCCCTTCTGGCAGGTGCTGACCCAG	CCGCCGCCGCCATCTT	-
M68	ZN816_HUMAN.H11MO.1.C	-7	0.00435412	3.34831	0.30499	14	CCGGCTGTGACTGTCCCCCTTCTGGCAGGTGCTGACCCAG	TGCATGTCCCCCTT	-
M68	MXI1_HUMAN.H11MO.0.A	-17	0.00443206	3.40826	0.30499	15	CCGGCTGTGACTGTCCCCCTTCTGGCAGGTGCTGACCCAG	GCACGTGGCGGCGGG	+
M68	CTCF_HUMAN.H11MO.0.A	-12	0.00469971	3.61408	0.30499	19	CCGGCTGTGACTGTCCCCCTTCTGGCAGGTGCTGACCCAG	TGGCGCCCCCTGGTGGCCA	-
M68	MAZ_HUMAN.H11MO.0.A	-3	0.00480198	3.69272	0.30499	22	CCGGCTGTGACTGTCCCCCTTCTGGCAGGTGCTGACCCAG	CCCCCCCCCCCCCCCCTCCCCC	-
M68	OLIG2_HUMAN.H11MO.0.B	0	0.00488863	3.75936	0.30499	18	CCGGCTGTGACTGTCCCCCTTCTGGCAGGTGCTGACCCAG	CCAGCTGTTTCCCTTCTG	+
M68	ZFX_HUMAN.H11MO.1.A	-3	0.00502898	3.86729	0.30499	17	CCGGCTGTGACTGTCCCCCTTCTGGCAGGTGCTGACCCAG	GGGGGCGGAGGCCGGGG	+
M68	VEZF1_HUMAN.H11MO.1.C	-14	0.0053262	4.09585	0.310592	12	CCGGCTGTGACTGTCCCCCTTCTGGCAGGTGCTGACCCAG	CCCCCTCCCCCT	-
M68	ZN341_HUMAN.H11MO.0.C	-14	0.00575314	4.42417	0.323063	22	CCGGCTGTGACTGTCCCCCTTCTGGCAGGTGCTGACCCAG	GCTCTTCCCTCCCCCCCCCCCC	-
M68	PATZ1_HUMAN.H11MO.0.C	-15	0.00687683	5.28828	0.348642	22	CCGGCTGTGACTGTCCCCCTTCTGGCAGGTGCTGACCCAG	CCTCCCCCCCCGCCCCCTCCCC	-
M68	CLOCK_HUMAN.H11MO.0.C	-14	0.00689852	5.30496	0.348642	14	CCGGCTGTGACTGTCCCCCTTCTGGCAGGTGCTGACCCAG	TGTTCACGTGTCTG	-
M68	HSF2_HUMAN.H11MO.0.A	-19	0.00743712	5.71914	0.363738	14	CCGGCTGTGACTGTCCCCCTTCTGGCAGGTGCTGACCCAG	TTCTAGAACATTCT	-
M68	KLF3_HUMAN.H11MO.0.B	-10	0.00787057	6.05246	0.372908	19	CCGGCTGTGACTGTCCCCCTTCTGGCAGGTGCTGACCCAG	CCCGGCCCCGCCCCTCCCC	-
M68	ZN554_HUMAN.H11MO.0.C	-11	0.0082368	6.3341	0.378434	20	CCGGCTGTGACTGTCCCCCTTCTGGCAGGTGCTGACCCAG	AGCACCCCACATGGCTCAGC	-
M68	PROX1_HUMAN.H11MO.0.D	-8	0.00867654	6.67226	0.386913	17	CCGGCTGTGACTGTCCCCCTTCTGGCAGGTGCTGACCCAG	CCCAACCCGCCTTACCC	-
M68	PURA_HUMAN.H11MO.0.D	-15	0.00927411	7.13179	0.389345	17	CCGGCTGTGACTGTCCCCCTTCTGGCAGGTGCTGACCCAG	CCCTGCCCCCCCCTTCC	-
M68	WT1_HUMAN.H11MO.0.C	-12	0.00930704	7.15711	0.389345	20	CCGGCTGTGACTGTCCCCCTTCTGGCAGGTGCTGACCCAG	CCCCCCCTCCTCCCCCGCCC	-
M68	IRX2_HUMAN.H11MO.0.D	-16	0.00950147	7.30663	0.389345	19	CCGGCTGTGACTGTCCCCCTTCTGGCAGGTGCTGACCCAG	CCAACATGCCCACCCATGT	-
M68	ZBT17_HUMAN.H11MO.0.A	-6	0.0101109	7.77526	0.400499	19	CCGGCTGTGACTGTCCCCCTTCTGGCAGGTGCTGACCCAG	CTTCCCCTCCCCCACCCTC	-
M68	FEV_HUMAN.H11MO.0.B	-16	0.010302	7.92222	0.400499	10	CCGGCTGTGACTGTCCCCCTTCTGGCAGGTGCTGACCCAG	CGCTTCCCGC	-
M68	LYL1_HUMAN.H11MO.0.A	-17	0.0107608	8.27509	0.407879	14	CCGGCTGTGACTGTCCCCCTTCTGGCAGGTGCTGACCCAG	CCAGCTGTTTCCTG	+
M68	ZNF41_HUMAN.H11MO.0.C	0	0.0114476	8.8032	0.423327	24	CCGGCTGTGACTGTCCCCCTTCTGGCAGGTGCTGACCCAG	CTCATGGTGCCTTACTCCCTTGTG	-
M68	ZN589_HUMAN.H11MO.0.D	-1	0.0126525	9.7298	0.456745	16	CCGGCTGTGACTGTCCCCCTTCTGGCAGGTGCTGACCCAG	CGGCAGTAACCGTGGG	-
M68	SPIC_HUMAN.H11MO.0.D	-12	0.0133832	10.2917	0.471887	13	CCGGCTGTGACTGTCCCCCTTCTGGCAGGTGCTGACCCAG	CCTCCCCTTCCTC	-
M68	EGR1_HUMAN.H11MO.0.A	-14	0.0137298	10.5582	0.473103	17	CCGGCTGTGACTGTCCCCCTTCTGGCAGGTGCTGACCCAG	CCCCCGCCCACGCCCTC	-
M68	OSR2_HUMAN.H11MO.0.C	-11	0.0144545	11.1155	0.47887	16	CCGGCTGTGACTGTCCCCCTTCTGGCAGGTGCTGACCCAG	GCTGCTGCTTCTGCTG	+
M68	THA_HUMAN.H11MO.0.C	-21	0.0146398	11.258	0.47887	17	CCGGCTGTGACTGTCCCCCTTCTGGCAGGTGCTGACCCAG	CTGACCTGAAGTGACCC	-
M68	ZN816_HUMAN.H11MO.0.C	-4	0.015218	11.7026	0.47887	21	CCGGCTGTGACTGTCCCCCTTCTGGCAGGTGCTGACCCAG	CCCTGCATGTCCCCCTTTTTT	-
M68	TAL1_HUMAN.H11MO.0.A	-21	0.0154912	11.9127	0.47887	19	CCGGCTGTGACTGTCCCCCTTCTGGCAGGTGCTGACCCAG	CTGGGGGGGGCAGATAAGG	+
M68	GATA1_HUMAN.H11MO.0.A	-19	0.0154912	11.9127	0.47887	19	CCGGCTGTGACTGTCCCCCTTCTGGCAGGTGCTGACCCAG	TCTTATCTGTCCCCGCCAG	-
M68	MAFA_HUMAN.H11MO.0.D	-1	0.016108	12.3871	0.47887	21	CCGGCTGTGACTGTCCCCCTTCTGGCAGGTGCTGACCCAG	GTGCTGACCCCGCAGCCTTCG	+
M68	TLX1_HUMAN.H11MO.0.D	-11	0.0166276	12.7866	0.484809	17	CCGGCTGTGACTGTCCCCCTTCTGGCAGGTGCTGACCCAG	CCTTGGCAACTTGCCAG	-
M68	LEF1_HUMAN.H11MO.0.A	-19	0.0177282	13.633	0.498932	14	CCGGCTGTGACTGTCCCCCTTCTGGCAGGTGCTGACCCAG	TCCTTTGATTTGCT	+
M68	ZN214_HUMAN.H11MO.0.C	-13	0.0180992	13.9183	0.498932	22	CCGGCTGTGACTGTCCCCCTTCTGGCAGGTGCTGACCCAG	TCCTTTTTGAGGCCTTTGATGA	+
M69	MNX1_HUMAN.H11MO.0.D	-4	3.61242e-06	0.00277795	0.00554025	19	TAGGGGGAGTGCCATTAAAATATATTAATTTTCATCGAAA	TTAAGGGTTATTAAAATAG	-
M69	HXC10_HUMAN.H11MO.0.D	-19	0.000188238	0.144755	0.0924454	19	TAGGGGGAGTGCCATTAAAATATATTAATTTTCATCGAAA	TTTTTAATTTTTTTATTAC	+
M69	ZN394_HUMAN.H11MO.0.C	-5	0.000508556	0.391079	0.155991	20	TAGGGGGAGTGCCATTAAAATATATTAATTTTCATCGAAA	AGAATGGAATAGAATGGAAT	+
M69	FOXD3_HUMAN.H11MO.0.D	-24	0.00102811	0.790614	0.225254	15	TAGGGGGAGTGCCATTAAAATATATTAATTTTCATCGAAA	TTTGTTTACTTAGCA	+
M69	GATA1_HUMAN.H11MO.0.A	-2	0.00166792	1.28263	0.319754	19	TAGGGGGAGTGCCATTAAAATATATTAATTTTCATCGAAA	CTGGCGGGGACAGATAAGA	+
M69	IRX2_HUMAN.H11MO.0.D	-1	0.00192854	1.48305	0.328638	19	TAGGGGGAGTGCCATTAAAATATATTAATTTTCATCGAAA	ACATGGGTGGGCATGTTGG	+
M69	RXRA_HUMAN.H11MO.0.A	-2	0.00328142	2.52341	0.495669	20	TAGGGGGAGTGCCATTAAAATATATTAATTTTCATCGAAA	GGGGGAGGCAGAGGTCAGAG	+
M69	Z324A_HUMAN.H11MO.0.C	-12	0.00355511	2.73388	0.495669	23	TAGGGGGAGTGCCATTAAAATATATTAATTTTCATCGAAA	TATCAAACCATCCTTTGCTGCCA	+
M69	HME2_HUMAN.H11MO.0.D	-22	0.00389407	2.99454	0.497684	11	TAGGGGGAGTGCCATTAAAATATATTAATTTTCATCGAAA	CCCTAATTACC	-
M70	ZFX_HUMAN.H11MO.1.A	-12	3.46344e-05	0.0266338	0.0518972	17	AACCTCAGAATAAGAGCCGCAGGCCTCGGTCAGGCAAAAC	GGGGGCGGAGGCCGGGG	+
M70	OLIG2_HUMAN.H11MO.0.B	-5	0.000244344	0.187901	0.0984262	18	AACCTCAGAATAAGAGCCGCAGGCCTCGGTCAGGCAAAAC	CAGAAGGGAAACAGCTGG	-
M70	COT2_HUMAN.H11MO.1.A	-12	0.000251352	0.19329	0.0984262	17	AACCTCAGAATAAGAGCCGCAGGCCTCGGTCAGGCAAAAC	GGGGTCAAAGGTCAGGG	+
M70	RARG_HUMAN.H11MO.0.B	-20	0.000382315	0.294001	0.0984262	18	AACCTCAGAATAAGAGCCGCAGGCCTCGGTCAGGCAAAAC	AGGTCAGAGTGACCTGGG	+
M70	RARG_HUMAN.H11MO.2.D	-7	0.000418147	0.321555	0.0984262	20	AACCTCAGAATAAGAGCCGCAGGCCTCGGTCAGGCAAAAC	GGGGGTCACCCAGAGGTCAC	+
M70	PTF1A_HUMAN.H11MO.0.B	-5	0.000455771	0.350488	0.0984262	18	AACCTCAGAATAAGAGCCGCAGGCCTCGGTCAGGCAAAAC	GGGAAAGGGGGCAGCTGG	-
M70	RXRA_HUMAN.H11MO.0.A	-9	0.000534032	0.410671	0.0984262	20	AACCTCAGAATAAGAGCCGCAGGCCTCGGTCAGGCAAAAC	GGGGGAGGCAGAGGTCAGAG	+
M70	RARA_HUMAN.H11MO.0.A	-9	0.000578953	0.445215	0.0984262	20	AACCTCAGAATAAGAGCCGCAGGCCTCGGTCAGGCAAAAC	GGGGGATCAAGAGGTCAAGG	+
M70	ZSC31_HUMAN.H11MO.0.C	-14	0.000591176	0.454614	0.0984262	18	AACCTCAGAATAAGAGCCGCAGGCCTCGGTCAGGCAAAAC	GGCAGCAGGGCAGTTATG	+
M70	ESR2_HUMAN.H11MO.0.A	-20	0.000881477	0.677856	0.120076	15	AACCTCAGAATAAGAGCCGCAGGCCTCGGTCAGGCAAAAC	AGGTCAGGGTGACCT	-
M70	NR1D1_HUMAN.H11MO.0.B	-12	0.00128472	0.987952	0.160422	19	AACCTCAGAATAAGAGCCGCAGGCCTCGGTCAGGCAAAAC	AGGGAAGTGGGTCAGAAGG	+
M70	ZN667_HUMAN.H11MO.0.C	-8	0.00162595	1.25035	0.187413	19	AACCTCAGAATAAGAGCCGCAGGCCTCGGTCAGGCAAAAC	GCTGAGCTTTTAAGGCCAC	-
M70	PAX8_HUMAN.H11MO.0.D	-24	0.00204694	1.5741	0.205224	14	AACCTCAGAATAAGAGCCGCAGGCCTCGGTCAGGCAAAAC	GTCACTGAAGCGGG	+
M70	COT1_HUMAN.H11MO.0.C	-12	0.00205439	1.57983	0.205224	17	AACCTCAGAATAAGAGCCGCAGGCCTCGGTCAGGCAAAAC	GGGGTCAGAGGTCAGGG	+
M70	NR1H4_HUMAN.H11MO.0.B	-15	0.00322742	2.48188	0.273551	19	AACCTCAGAATAAGAGCCGCAGGCCTCGGTCAGGCAAAAC	CCTCGGGGTCATTGACCCC	-
M70	RORA_HUMAN.H11MO.0.C	-16	0.00328605	2.52698	0.273551	13	AACCTCAGAATAAGAGCCGCAGGCCTCGGTCAGGCAAAAC	AACTAGGTCAGGG	+
M70	TLX1_HUMAN.H11MO.0.D	-2	0.00360192	2.76988	0.284064	17	AACCTCAGAATAAGAGCCGCAGGCCTCGGTCAGGCAAAAC	CCTTGGCAACTTGCCAG	-
M70	RARA_HUMAN.H11MO.2.A	-20	0.00389578	2.99586	0.291878	17	AACCTCAGAATAAGAGCCGCAGGCCTCGGTCAGGCAAAAC	AGGTCACCGAGAGGTCA	+
M70	RARA_HUMAN.H11MO.1.A	-19	0.00448582	3.44959	0.312111	10	AACCTCAGAATAAGAGCCGCAGGCCTCGGTCAGGCAAAAC	AAGGTCAGGG	+
M70	BRAC_HUMAN.H11MO.0.A	-15	0.0051272	3.94282	0.312111	20	AACCTCAGAATAAGAGCCGCAGGCCTCGGTCAGGCAAAAC	TTAGCAGGGAGGTGTGAAAT	+
M70	PAX2_HUMAN.H11MO.0.D	-8	0.00514005	3.9527	0.312111	18	AACCTCAGAATAAGAGCCGCAGGCCTCGGTCAGGCAAAAC	GTTCAGTCATGCGTGACA	+
M70	PAX6_HUMAN.H11MO.0.C	-27	0.00522055	4.0146	0.312111	12	AACCTCAGAATAAGAGCCGCAGGCCTCGGTCAGGCAAAAC	AGTCAAGCGGAA	-
M70	ESR1_HUMAN.H11MO.0.A	-20	0.0054156	4.1646	0.312111	15	AACCTCAGAATAAGAGCCGCAGGCCTCGGTCAGGCAAAAC	AGGTCAGGGTGACCT	-
M70	HAND1_HUMAN.H11MO.1.D	-21	0.00593118	4.56107	0.327162	7	AACCTCAGAATAAGAGCCGCAGGCCTCGGTCAGGCAAAAC	GGCCTGG	+
M70	P73_HUMAN.H11MO.1.A	-16	0.00625053	4.80665	0.327162	12	AACCTCAGAATAAGAGCCGCAGGCCTCGGTCAGGCAAAAC	GAACATGCCTGG	+
M70	TFCP2_HUMAN.H11MO.0.D	-22	0.00633176	4.86913	0.327162	16	AACCTCAGAATAAGAGCCGCAGGCCTCGGTCAGGCAAAAC	GCCTGAACTGGCCAGA	+
M70	THA_HUMAN.H11MO.1.D	-17	0.00733308	5.63914	0.345749	10	AACCTCAGAATAAGAGCCGCAGGCCTCGGTCAGGCAAAAC	CTCAGGTCAG	+
M70	P63_HUMAN.H11MO.1.A	-16	0.0075151	5.77912	0.345749	11	AACCTCAGAATAAGAGCCGCAGGCCTCGGTCAGGCAAAAC	GAGCATGCCTG	+
M70	ZN335_HUMAN.H11MO.0.A	-18	0.00755318	5.8084	0.345749	22	AACCTCAGAATAAGAGCCGCAGGCCTCGGTCAGGCAAAAC	TCAGGCAGCGCCGAGGACAGCC	-
M70	ZN563_HUMAN.H11MO.0.C	-18	0.00771724	5.93456	0.345749	21	AACCTCAGAATAAGAGCCGCAGGCCTCGGTCAGGCAAAAC	GCAGCTGCCAGTGAGGATCCC	-
M70	ZN350_HUMAN.H11MO.1.D	-11	0.00788482	6.06343	0.345749	24	AACCTCAGAATAAGAGCCGCAGGCCTCGGTCAGGCAAAAC	ACGGGGCGCAGGGATTTGTTGCCC	+
M70	AP2A_HUMAN.H11MO.0.A	-12	0.00807592	6.21039	0.345749	15	AACCTCAGAATAAGAGCCGCAGGCCTCGGTCAGGCAAAAC	ATGGCCTCAGGGCAT	-
M70	NR2C1_HUMAN.H11MO.0.C	-14	0.00930643	7.15664	0.364836	13	AACCTCAGAATAAGAGCCGCAGGCCTCGGTCAGGCAAAAC	GGCCAGAGGTCAG	+
M70	BHE41_HUMAN.H11MO.0.D	-17	0.00949567	7.30217	0.364836	20	AACCTCAGAATAAGAGCCGCAGGCCTCGGTCAGGCAAAAC	ACCGGGTCACGTGCAGAAGG	+
M70	HESX1_HUMAN.H11MO.0.D	-6	0.0100116	7.69894	0.375043	16	AACCTCAGAATAAGAGCCGCAGGCCTCGGTCAGGCAAAAC	AGGCCACGTGCCGGAT	-
M70	NR1H3_HUMAN.H11MO.1.B	-18	0.0107348	8.2551	0.390525	10	AACCTCAGAATAAGAGCCGCAGGCCTCGGTCAGGCAAAAC	AAAGGTCAGA	+
M70	THAP1_HUMAN.H11MO.0.C	-13	0.0110777	8.51876	0.390525	22	AACCTCAGAATAAGAGCCGCAGGCCTCGGTCAGGCAAAAC	CGCCGCCATCTTGGCTGCGGGC	+
M70	SMAD3_HUMAN.H11MO.0.B	-22	0.0115251	8.86277	0.390525	12	AACCTCAGAATAAGAGCCGCAGGCCTCGGTCAGGCAAAAC	CTCTGTCACCTG	+
M70	SOX2_HUMAN.H11MO.1.A	-22	0.0116216	8.93698	0.390525	16	AACCTCAGAATAAGAGCCGCAGGCCTCGGTCAGGCAAAAC	TCCTTTGTTATGCAAA	+
M70	VEZF1_HUMAN.H11MO.0.C	-12	0.0117953	9.07057	0.390525	22	AACCTCAGAATAAGAGCCGCAGGCCTCGGTCAGGCAAAAC	GGGGAGGGGGGAGGGGGAGGGG	+
M70	RARG_HUMAN.H11MO.1.B	-19	0.0119887	9.21927	0.390525	8	AACCTCAGAATAAGAGCCGCAGGCCTCGGTCAGGCAAAAC	GAGGTCAG	+
M70	ZN554_HUMAN.H11MO.0.C	-10	0.0123766	9.5176	0.391949	20	AACCTCAGAATAAGAGCCGCAGGCCTCGGTCAGGCAAAAC	AGCACCCCACATGGCTCAGC	-
M70	MAZ_HUMAN.H11MO.0.A	-18	0.0125555	9.65519	0.391949	22	AACCTCAGAATAAGAGCCGCAGGCCTCGGTCAGGCAAAAC	GGGGGAGGGGGGGGGGGGGGGG	+
M70	ZFX_HUMAN.H11MO.0.A	-18	0.0129367	9.9483	0.395606	10	AACCTCAGAATAAGAGCCGCAGGCCTCGGTCAGGCAAAAC	CCAGGCCCCG	+
M70	GATA1_HUMAN.H11MO.0.A	-18	0.014194	10.9152	0.425375	19	AACCTCAGAATAAGAGCCGCAGGCCTCGGTCAGGCAAAAC	TCTTATCTGTCCCCGCCAG	-
M70	SP2_HUMAN.H11MO.0.A	-14	0.0151154	11.6238	0.428882	22	AACCTCAGAATAAGAGCCGCAGGCCTCGGTCAGGCAAAAC	GGGGGGGGGGCGGGGCCGGGGG	+
M70	NR1H3_HUMAN.H11MO.0.B	-17	0.0151697	11.6655	0.428882	19	AACCTCAGAATAAGAGCCGCAGGCCTCGGTCAGGCAAAAC	CAGAGGTCACTGCAGGTCA	+
M70	KLF6_HUMAN.H11MO.0.A	-17	0.0162065	12.4628	0.44731	19	AACCTCAGAATAAGAGCCGCAGGCCTCGGTCAGGCAAAAC	GGAAGGGCGGGGCCGGGGG	+
M70	LYL1_HUMAN.H11MO.0.A	-9	0.0164186	12.6259	0.44731	14	AACCTCAGAATAAGAGCCGCAGGCCTCGGTCAGGCAAAAC	CAGGAAACAGCTGG	-
M70	ZIC2_HUMAN.H11MO.0.D	-13	0.0173274	13.3248	0.455506	15	AACCTCAGAATAAGAGCCGCAGGCCTCGGTCAGGCAAAAC	TCACAGCAGGGGGCC	-
M70	PAX5_HUMAN.H11MO.0.A	-8	0.0177611	13.6583	0.458859	21	AACCTCAGAATAAGAGCCGCAGGCCTCGGTCAGGCAAAAC	GTCACGCTCTGCTGCCCAGGC	-
M70	SP3_HUMAN.H11MO.0.B	-15	0.0194202	14.9341	0.477045	20	AACCTCAGAATAAGAGCCGCAGGCCTCGGTCAGGCAAAAC	GGGGGGGGGCGGGGCCGGGG	+
M70	NR1H4_HUMAN.H11MO.1.B	-20	0.0202563	15.5771	0.484315	8	AACCTCAGAATAAGAGCCGCAGGCCTCGGTCAGGCAAAAC	AGGTCAGT	+
M70	RXRB_HUMAN.H11MO.0.C	-18	0.0203873	15.6778	0.484315	10	AACCTCAGAATAAGAGCCGCAGGCCTCGGTCAGGCAAAAC	TGAGGTCACA	+
M70	ESR2_HUMAN.H11MO.1.A	-20	0.0208379	16.0243	0.484315	7	AACCTCAGAATAAGAGCCGCAGGCCTCGGTCAGGCAAAAC	AGGTCAC	+
M70	NANOG_HUMAN.H11MO.0.A	-22	0.021009	16.1559	0.484315	17	AACCTCAGAATAAGAGCCGCAGGCCTCGGTCAGGCAAAAC	TCCTTTGTTATGCAAAT	+
M70	AP2C_HUMAN.H11MO.0.A	-19	0.0222418	17.1039	0.488431	14	AACCTCAGAATAAGAGCCGCAGGCCTCGGTCAGGCAAAAC	ATGCCCTGAGGCCA	+
M70	KLF3_HUMAN.H11MO.0.B	-15	0.0224313	17.2497	0.488431	19	AACCTCAGAATAAGAGCCGCAGGCCTCGGTCAGGCAAAAC	GGGGAGGGGCGGGGCCGGG	+
M70	EGR1_HUMAN.H11MO.0.A	-16	0.0224914	17.2959	0.488431	17	AACCTCAGAATAAGAGCCGCAGGCCTCGGTCAGGCAAAAC	CCCCCGCCCACGCCCTC	-
M71	MNX1_HUMAN.H11MO.0.D	-13	9.19654e-05	0.0707214	0.0899543	19	GGATCCAGATGAAACAAGGTTTCTTTTAAAACCCTCGGAT	TTAAGGGTTATTAAAATAG	-
M71	HXC10_HUMAN.H11MO.0.D	-10	0.00019839	0.152562	0.0899543	19	GGATCCAGATGAAACAAGGTTTCTTTTAAAACCCTCGGAT	TTTTTAATTTTTTTATTAC	+
M71	IRX2_HUMAN.H11MO.0.D	-3	0.000234305	0.180181	0.0899543	19	GGATCCAGATGAAACAAGGTTTCTTTTAAAACCCTCGGAT	CCAACATGCCCACCCATGT	-
M71	ZN394_HUMAN.H11MO.0.C	-11	0.00222054	1.70759	0.466423	20	GGATCCAGATGAAACAAGGTTTCTTTTAAAACCCTCGGAT	AGAATGGAATAGAATGGAAT	+
M71	BRAC_HUMAN.H11MO.0.A	-11	0.00255137	1.962	0.466423	20	GGATCCAGATGAAACAAGGTTTCTTTTAAAACCCTCGGAT	ATTTCACACCTCCCTGCTAA	-
M72	MNX1_HUMAN.H11MO.0.D	-8	6.89675e-05	0.053036	0.106072	19	GTTTTAAAAGCCAGATGCTACCGTTCTTGAAGATTCATCT	TTAAGGGTTATTAAAATAG	-
M73	MNX1_HUMAN.H11MO.0.D	-1	5.90448e-05	0.0454055	0.0906738	19	ATAATGAGATAGTCACTCGGAAATTGAAGTCGATCTATCA	TTAAGGGTTATTAAAATAG	-
M73	IRX2_HUMAN.H11MO.0.D	-2	0.000181257	0.139387	0.139176	19	ATAATGAGATAGTCACTCGGAAATTGAAGTCGATCTATCA	ACATGGGTGGGCATGTTGG	+
M74	MNX1_HUMAN.H11MO.0.D	-13	5.82801e-05	0.0448174	0.0894995	19	GTGCATTATTCATAGAAATGTGGTAACAAAGTTCAGGTAT	TTAAGGGTTATTAAAATAG	-
M74	HXC10_HUMAN.H11MO.0.D	-19	0.000274071	0.210761	0.210443	19	GTGCATTATTCATAGAAATGTGGTAACAAAGTTCAGGTAT	GTAATAAAAAAATTAAAAA	-
M74	IRX2_HUMAN.H11MO.0.D	-2	0.000662114	0.509166	0.274791	19	GTGCATTATTCATAGAAATGTGGTAACAAAGTTCAGGTAT	ACATGGGTGGGCATGTTGG	+
M74	BRAC_HUMAN.H11MO.0.A	-8	0.00144761	1.11321	0.370511	20	GTGCATTATTCATAGAAATGTGGTAACAAAGTTCAGGTAT	TTAGCAGGGAGGTGTGAAAT	+
M75	MNX1_HUMAN.H11MO.0.D	-2	0.000176594	0.1358	0.205743	19	AAGTAGAAGTTCAGCTCTGAAATTCAGATTCATCTAAAAA	TTAAGGGTTATTAAAATAG	-
M75	IRX2_HUMAN.H11MO.0.D	-4	0.00064914	0.499188	0.314447	19	AAGTAGAAGTTCAGCTCTGAAATTCAGATTCATCTAAAAA	ACATGGGTGGGCATGTTGG	+
M77	BRAC_HUMAN.H11MO.0.A	-12	3.40894e-06	0.00262147	0.00524295	20	CATACCCTGATGCTCTCCATGATGTCTGAAATGCACCTAA	TTAGCAGGGAGGTGTGAAAT	+
M77	TBX2_HUMAN.H11MO.0.D	-12	0.000724222	0.556927	0.420925	25	CATACCCTGATGCTCTCCATGATGTCTGAAATGCACCTAA	TGCCATCAGAGGTGTGAAAAGCGAC	+
M77	ZN335_HUMAN.H11MO.0.A	-7	0.000821049	0.631387	0.420925	22	CATACCCTGATGCTCTCCATGATGTCTGAAATGCACCTAA	GGCTGTCCTCGGCGCTGCCTGA	+
M80	IRX2_HUMAN.H11MO.0.D	-10	9.80512e-05	0.0754014	0.150772	19	GCTGGCGGAGGCATGCGCCGTGCGTGAGGAGACACAGGTA	ACATGGGTGGGCATGTTGG	+
M81	MNX1_HUMAN.H11MO.0.D	-4	8.79083e-05	0.0676015	0.134734	19	GTTGGGAAGAGTTGTGTACTATGCTCCATAGCTCCTTGGG	TTAAGGGTTATTAAAATAG	-
M81	ZN554_HUMAN.H11MO.0.C	-5	0.000348638	0.268103	0.178115	20	GTTGGGAAGAGTTGTGTACTATGCTCCATAGCTCCTTGGG	GCTGAGCCATGTGGGGTGCT	+
M81	LYL1_HUMAN.H11MO.0.A	-1	0.000615775	0.473531	0.235944	14	GTTGGGAAGAGTTGTGTACTATGCTCCATAGCTCCTTGGG	CAGGAAACAGCTGG	-
M83	MNX1_HUMAN.H11MO.0.D	-11	0.000177236	0.136294	0.189461	19	CATAATGTGCCATGGGTGCTTGATACCACATGAACTAGTT	CTATTTTAATAACCCTTAA	+
M83	IRX2_HUMAN.H11MO.0.D	-4	0.000371664	0.285809	0.189461	19	CATAATGTGCCATGGGTGCTTGATACCACATGAACTAGTT	ACATGGGTGGGCATGTTGG	+
M83	TLX1_HUMAN.H11MO.0.D	-9	0.0014654	1.12689	0.375135	17	CATAATGTGCCATGGGTGCTTGATACCACATGAACTAGTT	CCTTGGCAACTTGCCAG	-
M83	HXC10_HUMAN.H11MO.0.D	-19	0.00149573	1.15022	0.375135	19	CATAATGTGCCATGGGTGCTTGATACCACATGAACTAGTT	TTTTTAATTTTTTTATTAC	+
M83	ZN394_HUMAN.H11MO.0.C	-18	0.00195585	1.50405	0.375135	20	CATAATGTGCCATGGGTGCTTGATACCACATGAACTAGTT	ATTCCATTCTATTCCATTCT	-
M83	SPIC_HUMAN.H11MO.0.D	-22	0.0019624	1.50908	0.375135	13	CATAATGTGCCATGGGTGCTTGATACCACATGAACTAGTT	CCTCCCCTTCCTC	-
M84	RXRA_HUMAN.H11MO.0.A	-18	4.38724e-05	0.0337379	0.0674757	20	GACTCATAAAGCGAGAGACACTGATCTCTGAAAGTGTTCA	CTCTGACCTCTGCCTCCCCC	-
M84	MNX1_HUMAN.H11MO.0.D	-21	0.000422869	0.325186	0.302833	19	GACTCATAAAGCGAGAGACACTGATCTCTGAAAGTGTTCA	CTATTTTAATAACCCTTAA	+
M84	COT2_HUMAN.H11MO.1.A	-18	0.000795407	0.611668	0.305834	17	GACTCATAAAGCGAGAGACACTGATCTCTGAAAGTGTTCA	CCCTGACCTTTGACCCC	-
M85	MNX1_HUMAN.H11MO.0.D	-16	0.000211568	0.162696	0.208079	19	TTTTGCATTAAAGAGCTACAGAAGTTAGTAAAGCTTAGAT	TTAAGGGTTATTAAAATAG	-
M85	IRX2_HUMAN.H11MO.0.D	-19	0.000270816	0.208257	0.208079	19	TTTTGCATTAAAGAGCTACAGAAGTTAGTAAAGCTTAGAT	ACATGGGTGGGCATGTTGG	+
M85	HXC10_HUMAN.H11MO.0.D	-4	0.00081894	0.629765	0.314613	19	TTTTGCATTAAAGAGCTACAGAAGTTAGTAAAGCTTAGAT	GTAATAAAAAAATTAAAAA	-
M85	ZN394_HUMAN.H11MO.0.C	-4	0.00175651	1.35076	0.449868	20	TTTTGCATTAAAGAGCTACAGAAGTTAGTAAAGCTTAGAT	AGAATGGAATAGAATGGAAT	+
M86	MNX1_HUMAN.H11MO.0.D	-19	5.56356e-05	0.0427838	0.0855502	19	GAACTATGAGGAGCAGTTATTTCGGGAAATCTGACATGTA	TTAAGGGTTATTAAAATAG	-
M86	IRX2_HUMAN.H11MO.0.D	-6	0.000826207	0.635353	0.423483	19	GAACTATGAGGAGCAGTTATTTCGGGAAATCTGACATGTA	ACATGGGTGGGCATGTTGG	+
M86	BRAC_HUMAN.H11MO.0.A	-17	0.00115417	0.887553	0.443687	20	GAACTATGAGGAGCAGTTATTTCGGGAAATCTGACATGTA	TTAGCAGGGAGGTGTGAAAT	+
M87	MNX1_HUMAN.H11MO.0.D	-3	9.65161e-05	0.0742209	0.147927	19	AACATCCTAGGTATAGAACTAGATATATGCTGATGTTTGA	TTAAGGGTTATTAAAATAG	-
M87	IRX2_HUMAN.H11MO.0.D	-17	0.000475148	0.365389	0.242747	19	AACATCCTAGGTATAGAACTAGATATATGCTGATGTTTGA	ACATGGGTGGGCATGTTGG	+
M87	TLX1_HUMAN.H11MO.0.D	-18	0.00147525	1.13447	0.452214	17	AACATCCTAGGTATAGAACTAGATATATGCTGATGTTTGA	CTGGCAAGTTGCCAAGG	+
M88	MNX1_HUMAN.H11MO.0.D	-18	5.22028e-05	0.0401439	0.0800093	19	ATTGGACTAACCTATTAATGACGGTATTAGTCCCTAAGTT	TTAAGGGTTATTAAAATAG	-
M88	IRX2_HUMAN.H11MO.0.D	-5	0.000177138	0.136219	0.135747	19	ATTGGACTAACCTATTAATGACGGTATTAGTCCCTAAGTT	ACATGGGTGGGCATGTTGG	+
M88	TLX1_HUMAN.H11MO.0.D	0	0.000421015	0.323761	0.161319	17	ATTGGACTAACCTATTAATGACGGTATTAGTCCCTAAGTT	CTGGCAAGTTGCCAAGG	+
M88	ZN394_HUMAN.H11MO.0.C	-3	0.00068345	0.525573	0.2095	20	ATTGGACTAACCTATTAATGACGGTATTAGTCCCTAAGTT	AGAATGGAATAGAATGGAAT	+
M91	IRX2_HUMAN.H11MO.0.D	-17	0.000251979	0.193772	0.34872	19	TTGCTGAGGCAATTCCTCCATGACGAACAGACCTCATTCC	CCAACATGCCCACCCATGT	-
M91	NR1D1_HUMAN.H11MO.0.B	-6	0.000454753	0.349705	0.34872	19	TTGCTGAGGCAATTCCTCCATGACGAACAGACCTCATTCC	AGGGAAGTGGGTCAGAAGG	+
M91	HME2_HUMAN.H11MO.0.D	-14	0.00144717	1.11287	0.440427	11	TTGCTGAGGCAATTCCTCCATGACGAACAGACCTCATTCC	CCCTAATTACC	-
M91	TLX1_HUMAN.H11MO.0.D	-17	0.00146375	1.12562	0.440427	17	TTGCTGAGGCAATTCCTCCATGACGAACAGACCTCATTCC	CCTTGGCAACTTGCCAG	-
M91	MNX1_HUMAN.H11MO.0.D	-11	0.00237989	1.83013	0.440427	19	TTGCTGAGGCAATTCCTCCATGACGAACAGACCTCATTCC	CTATTTTAATAACCCTTAA	+
M91	RXRA_HUMAN.H11MO.0.A	-19	0.00309086	2.37687	0.474036	20	TTGCTGAGGCAATTCCTCCATGACGAACAGACCTCATTCC	GGGGGAGGCAGAGGTCAGAG	+
M92	MNX1_HUMAN.H11MO.0.D	-6	4.38625e-05	0.0337303	0.0672705	19	CTATTAAAAGGATTTATATGACTGATTCCTTGTAGAACCA	TTAAGGGTTATTAAAATAG	-
M92	IRX2_HUMAN.H11MO.0.D	-17	0.000327304	0.251697	0.224733	19	CTATTAAAAGGATTTATATGACTGATTCCTTGTAGAACCA	ACATGGGTGGGCATGTTGG	+
M92	GATA1_HUMAN.H11MO.0.A	-28	0.000677132	0.520714	0.224733	12	CTATTAAAAGGATTTATATGACTGATTCCTTGTAGAACCA	CTGGCGGGGACAGATAAGA	+
M92	GATA2_HUMAN.H11MO.0.A	-28	0.000732665	0.56342	0.224733	12	CTATTAAAAGGATTTATATGACTGATTCCTTGTAGAACCA	CTGGGGGGTGGAGATAAGG	+
M92	HXC10_HUMAN.H11MO.0.D	-3	0.00125867	0.967919	0.260301	19	CTATTAAAAGGATTTATATGACTGATTCCTTGTAGAACCA	TTTTTAATTTTTTTATTAC	+
M92	PAX2_HUMAN.H11MO.0.D	-9	0.00242445	1.8644	0.37183	18	CTATTAAAAGGATTTATATGACTGATTCCTTGTAGAACCA	TGTCACGCATGACTGAAC	-
M93	MNX1_HUMAN.H11MO.0.D	-19	4.22506e-05	0.0324907	0.0649682	19	AGCCTGGATGATTGGAATATGCAGCGATATTGATATACGG	TTAAGGGTTATTAAAATAG	-
M93	ZN394_HUMAN.H11MO.0.C	-15	0.000697671	0.536509	0.3576	20	AGCCTGGATGATTGGAATATGCAGCGATATTGATATACGG	AGAATGGAATAGAATGGAAT	+
M93	IRX2_HUMAN.H11MO.0.D	-13	0.00116409	0.895185	0.417369	19	AGCCTGGATGATTGGAATATGCAGCGATATTGATATACGG	CCAACATGCCCACCCATGT	-
M94	ETV5_HUMAN.H11MO.0.C	-2	4.6947e-05	0.0361023	0.0358908	14	GCCACCAGGAAGTAAACAAGGACCGAGTGGTGGTAAGCAA	GAGCAGGAAGTGAG	+
M94	BC11A_HUMAN.H11MO.0.A	-1	4.71126e-05	0.0362296	0.0358908	17	GCCACCAGGAAGTAAACAAGGACCGAGTGGTGGTAAGCAA	AAAAGAGGAAGTGAAAA	+
M94	Z354A_HUMAN.H11MO.0.C	-4	7.8611e-05	0.0604519	0.0399244	24	GCCACCAGGAAGTAAACAAGGACCGAGTGGTGGTAAGCAA	ACATTAAATGTAAATGGACTAAAT	-
M94	ELF5_HUMAN.H11MO.0.A	0	0.000209065	0.160771	0.0566652	15	GCCACCAGGAAGTAAACAAGGACCGAGTGGTGGTAAGCAA	GGAAGGAGGAAGTGG	+
M94	ZNF41_HUMAN.H11MO.1.C	-2	0.000221955	0.170683	0.0566652	12	GCCACCAGGAAGTAAACAAGGACCGAGTGGTGGTAAGCAA	CACAAGGGAGAA	+
M94	ELF3_HUMAN.H11MO.0.A	-1	0.000223147	0.1716	0.0566652	14	GCCACCAGGAAGTAAACAAGGACCGAGTGGTGGTAAGCAA	GAACCAGGAAGTGG	+
M94	EHF_HUMAN.H11MO.0.B	-1	0.000336282	0.258601	0.0731951	15	GCCACCAGGAAGTAAACAAGGACCGAGTGGTGGTAAGCAA	GAACCAGGAAGTGGC	+
M94	ETV4_HUMAN.H11MO.0.B	-3	0.000507643	0.390377	0.0966817	11	GCCACCAGGAAGTAAACAAGGACCGAGTGGTGGTAAGCAA	AACAGGAAGGG	+
M94	ELF1_HUMAN.H11MO.0.A	-1	0.000583699	0.448864	0.0988149	14	GCCACCAGGAAGTAAACAAGGACCGAGTGGTGGTAAGCAA	GAACCCGGAAGTGG	+
M94	ETS2_HUMAN.H11MO.0.B	-3	0.000653391	0.502457	0.0995518	13	GCCACCAGGAAGTAAACAAGGACCGAGTGGTGGTAAGCAA	GGAAGGAAGAGGA	+
M94	ETV2_HUMAN.H11MO.0.B	0	0.00078356	0.602558	0.108531	16	GCCACCAGGAAGTAAACAAGGACCGAGTGGTGGTAAGCAA	GGAAACAGGAAGTGGG	+
M94	ZN394_HUMAN.H11MO.0.C	-8	0.00142024	1.09216	0.166755	20	GCCACCAGGAAGTAAACAAGGACCGAGTGGTGGTAAGCAA	AGAATGGAATAGAATGGAAT	+
M94	FLI1_HUMAN.H11MO.0.A	0	0.0014228	1.09414	0.166755	18	GCCACCAGGAAGTAAACAAGGACCGAGTGGTGGTAAGCAA	GGAGGAAGGAAGGAGGGA	+
M94	FLI1_HUMAN.H11MO.1.A	-2	0.00199552	1.53456	0.217173	13	GCCACCAGGAAGTAAACAAGGACCGAGTGGTGGTAAGCAA	AGGCAGGAAGTGG	+
M94	GABPA_HUMAN.H11MO.0.A	-1	0.00222718	1.7127	0.222446	14	GCCACCAGGAAGTAAACAAGGACCGAGTGGTGGTAAGCAA	GGAACCGGAAGTGG	+
M94	ELF2_HUMAN.H11MO.0.C	-2	0.00260393	2.00242	0.222446	13	GCCACCAGGAAGTAAACAAGGACCGAGTGGTGGTAAGCAA	AACCCGGAAGTGG	+
M94	ERG_HUMAN.H11MO.0.A	-2	0.00260393	2.00242	0.222446	13	GCCACCAGGAAGTAAACAAGGACCGAGTGGTGGTAAGCAA	GGGCAGGAAGTGG	+
M94	ETV6_HUMAN.H11MO.0.D	-4	0.00262797	2.02091	0.222446	9	GCCACCAGGAAGTAAACAAGGACCGAGTGGTGGTAAGCAA	ACAGGAAGT	+
M94	BRAC_HUMAN.H11MO.0.A	0	0.00299787	2.30536	0.2404	20	GCCACCAGGAAGTAAACAAGGACCGAGTGGTGGTAAGCAA	TTAGCAGGGAGGTGTGAAAT	+
M94	ETS1_HUMAN.H11MO.0.A	-2	0.0040131	3.08607	0.292835	13	GCCACCAGGAAGTAAACAAGGACCGAGTGGTGGTAAGCAA	AGACAGGAAGTGG	+
M94	UBIP1_HUMAN.H11MO.0.D	-4	0.00403614	3.10379	0.292835	7	GCCACCAGGAAGTAAACAAGGACCGAGTGGTGGTAAGCAA	GCAGAGA	+
M94	RXRA_HUMAN.H11MO.0.A	-7	0.00495198	3.80807	0.324156	20	GCCACCAGGAAGTAAACAAGGACCGAGTGGTGGTAAGCAA	GGGGGAGGCAGAGGTCAGAG	+
M94	PROX1_HUMAN.H11MO.0.D	-17	0.00504674	3.88094	0.324156	17	GCCACCAGGAAGTAAACAAGGACCGAGTGGTGGTAAGCAA	GGGTAAGGCGGGTTGGG	+
M94	PAX8_HUMAN.H11MO.0.D	-7	0.0051061	3.92659	0.324156	14	GCCACCAGGAAGTAAACAAGGACCGAGTGGTGGTAAGCAA	GTCACTGAAGCGGG	+
M94	MCR_HUMAN.H11MO.0.D	-18	0.00543757	4.18149	0.331391	17	GCCACCAGGAAGTAAACAAGGACCGAGTGGTGGTAAGCAA	AAGAACAGGTTGTTGTA	+
M94	MNX1_HUMAN.H11MO.0.D	-1	0.00566401	4.35562	0.331915	19	GCCACCAGGAAGTAAACAAGGACCGAGTGGTGGTAAGCAA	TTAAGGGTTATTAAAATAG	-
M94	IRF8_HUMAN.H11MO.0.B	-1	0.00751187	5.77663	0.423897	20	GCCACCAGGAAGTAAACAAGGACCGAGTGGTGGTAAGCAA	AAAAGAGGAAGTGAAAGTAA	+
M94	SOX18_HUMAN.H11MO.0.D	-7	0.00862897	6.63568	0.46155	19	GCCACCAGGAAGTAAACAAGGACCGAGTGGTGGTAAGCAA	GGAAAAGAACAATGGGTTC	-
M94	ZN214_HUMAN.H11MO.0.C	0	0.00878498	6.75565	0.46155	22	GCCACCAGGAAGTAAACAAGGACCGAGTGGTGGTAAGCAA	TCATCAAAGGCCTCAAAAAGGA	-
M94	ETV7_HUMAN.H11MO.0.D	-5	0.00934435	7.1858	0.474574	7	GCCACCAGGAAGTAAACAAGGACCGAGTGGTGGTAAGCAA	CAGGAAG	+
M94	ELK4_HUMAN.H11MO.0.A	-3	0.00996806	7.66544	0.48992	12	GCCACCAGGAAGTAAACAAGGACCGAGTGGTGGTAAGCAA	GACCGGAAGTGG	+
M95	ZN394_HUMAN.H11MO.0.C	-18	0.000305857	0.235204	0.277297	20	CCTGGGGTGTTAGTACCTAAGCGTGTAAAGGAACTAATCA	AGAATGGAATAGAATGGAAT	+
M95	MNX1_HUMAN.H11MO.0.D	-17	0.000361139	0.277716	0.277297	19	CCTGGGGTGTTAGTACCTAAGCGTGTAAAGGAACTAATCA	TTAAGGGTTATTAAAATAG	-
M96	ZN394_HUMAN.H11MO.0.C	-19	0.000180397	0.138725	0.143493	20	AGGTAAAGATAAGAAAAGAAAAATGTTATCCAACAAATTA	AGAATGGAATAGAATGGAAT	+
M96	DMBX1_HUMAN.H11MO.0.D	-19	0.000298905	0.229858	0.143493	20	AGGTAAAGATAAGAAAAGAAAAATGTTATCCAACAAATTA	TAATTATAATCTAATTAATT	+
M96	HXC10_HUMAN.H11MO.0.D	-5	0.000352657	0.271193	0.143493	19	AGGTAAAGATAAGAAAAGAAAAATGTTATCCAACAAATTA	GTAATAAAAAAATTAAAAA	-
M96	MNX1_HUMAN.H11MO.0.D	-5	0.00041765	0.321173	0.143493	19	AGGTAAAGATAAGAAAAGAAAAATGTTATCCAACAAATTA	TTAAGGGTTATTAAAATAG	-
M96	ZN350_HUMAN.H11MO.0.C	0	0.000532779	0.409707	0.143493	18	AGGTAAAGATAAGAAAAGAAAAATGTTATCCAACAAATTA	TAGGTCATAAAAGGACTG	-
M96	GATA3_HUMAN.H11MO.0.A	-4	0.000566875	0.435927	0.143493	11	AGGTAAAGATAAGAAAAGAAAAATGTTATCCAACAAATTA	AAAGATAAGAA	+
M96	ZN713_HUMAN.H11MO.0.D	-4	0.000745368	0.573188	0.159683	19	AGGTAAAGATAAGAAAAGAAAAATGTTATCCAACAAATTA	ATAGAAAAAAGACATGAAA	+
M96	SOX2_HUMAN.H11MO.1.A	-3	0.000841112	0.646815	0.159683	16	AGGTAAAGATAAGAAAAGAAAAATGTTATCCAACAAATTA	TTTGCATAACAAAGGA	-
M96	GSX1_HUMAN.H11MO.0.D	-25	0.0011525	0.886274	0.17504	15	AGGTAAAGATAAGAAAAGAAAAATGTTATCCAACAAATTA	ATTAAAAACTAATTA	-
M96	PO3F3_HUMAN.H11MO.0.D	-12	0.00144928	1.1145	0.200103	17	AGGTAAAGATAAGAAAAGAAAAATGTTATCCAACAAATTA	AAATTTGCATAATTTAT	-
M96	Z354A_HUMAN.H11MO.0.C	-15	0.0015982	1.22902	0.202276	24	AGGTAAAGATAAGAAAAGAAAAATGTTATCCAACAAATTA	ACATTAAATGTAAATGGACTAAAT	-
M96	DLX1_HUMAN.H11MO.0.D	-24	0.00260767	2.0053	0.304652	16	AGGTAAAGATAAGAAAAGAAAAATGTTATCCAACAAATTA	TAAATTATGCTAATTA	+
M96	HME2_HUMAN.H11MO.0.D	-31	0.0036025	2.77032	0.364761	9	AGGTAAAGATAAGAAAAGAAAAATGTTATCCAACAAATTA	CCCTAATTACC	-
M96	DLX6_HUMAN.H11MO.0.D	-25	0.00469384	3.60957	0.418764	15	AGGTAAAGATAAGAAAAGAAAAATGTTATCCAACAAATTA	AAATTAAGGTAATTA	+
M96	GATA2_HUMAN.H11MO.1.A	-4	0.00486424	3.7406	0.418764	11	AGGTAAAGATAAGAAAAGAAAAATGTTATCCAACAAATTA	ACAGATAAGAA	+
M96	FOXD3_HUMAN.H11MO.0.D	-1	0.00510082	3.92253	0.418764	15	AGGTAAAGATAAGAAAAGAAAAATGTTATCCAACAAATTA	TGCTAAGTAAACAAA	-
M96	LEF1_HUMAN.H11MO.0.A	-5	0.00652208	5.01548	0.443829	14	AGGTAAAGATAAGAAAAGAAAAATGTTATCCAACAAATTA	AGCAAATCAAAGGA	-
M96	GATA6_HUMAN.H11MO.0.A	-4	0.00652524	5.01791	0.443829	13	AGGTAAAGATAAGAAAAGAAAAATGTTATCCAACAAATTA	ACAGATAAGATAA	+
M96	NKX61_HUMAN.H11MO.0.B	-6	0.00672036	5.16796	0.443829	19	AGGTAAAGATAAGAAAAGAAAAATGTTATCCAACAAATTA	GATTAATGGGAATTTAATG	+
M96	LHX9_HUMAN.H11MO.0.D	-23	0.00672122	5.16862	0.443829	17	AGGTAAAGATAAGAAAAGAAAAATGTTATCCAACAAATTA	TAATTAATAGCTAATTAG	-
M96	HXD8_HUMAN.H11MO.0.D	-29	0.00789619	6.07217	0.499691	11	AGGTAAAGATAAGAAAAGAAAAATGTTATCCAACAAATTA	TATGCAAATTA	-
M97	MNX1_HUMAN.H11MO.0.D	-18	8.05637e-05	0.0619534	0.12372	19	AACATCTGTCTGGTCAAGTAGAGGACTTTGCATATACTCA	TTAAGGGTTATTAAAATAG	-
M97	IRX2_HUMAN.H11MO.0.D	-3	0.000248208	0.190872	0.190584	19	AACATCTGTCTGGTCAAGTAGAGGACTTTGCATATACTCA	ACATGGGTGGGCATGTTGG	+
M98	MNX1_HUMAN.H11MO.0.D	-3	6.63806e-05	0.0510467	0.102093	19	AACAGGAGCTGTCTCGGAATAGGGACTCAAGTTATAAACG	TTAAGGGTTATTAAAATAG	-
M98	IRX2_HUMAN.H11MO.0.D	-4	0.000393056	0.30226	0.30226	19	AACAGGAGCTGTCTCGGAATAGGGACTCAAGTTATAAACG	ACATGGGTGGGCATGTTGG	+
M98	ZN394_HUMAN.H11MO.0.C	-15	0.00160592	1.23496	0.493982	20	AACAGGAGCTGTCTCGGAATAGGGACTCAAGTTATAAACG	AGAATGGAATAGAATGGAAT	+
M99	MNX1_HUMAN.H11MO.0.D	-1	5.12171e-05	0.0393859	0.07855	19	GTTCATAATAGTTCAAATCTAAAAACTGAGTTTCACTACA	TTAAGGGTTATTAAAATAG	-
M99	ZN394_HUMAN.H11MO.0.C	-7	0.000162899	0.12527	0.116221	20	GTTCATAATAGTTCAAATCTAAAAACTGAGTTTCACTACA	AGAATGGAATAGAATGGAAT	+
M99	IRX2_HUMAN.H11MO.0.D	-2	0.000227339	0.174823	0.116221	19	GTTCATAATAGTTCAAATCTAAAAACTGAGTTTCACTACA	ACATGGGTGGGCATGTTGG	+
M99	NR1D1_HUMAN.H11MO.0.B	-21	0.000517045	0.397607	0.198244	19	GTTCATAATAGTTCAAATCTAAAAACTGAGTTTCACTACA	AGGGAAGTGGGTCAGAAGG	+
M99	HXC10_HUMAN.H11MO.0.D	-20	0.00142093	1.0927	0.363207	19	GTTCATAATAGTTCAAATCTAAAAACTGAGTTTCACTACA	TTTTTAATTTTTTTATTAC	+
M100	LYL1_HUMAN.H11MO.0.A	-17	9.38823e-05	0.0721955	0.143349	14	GAAGCTTCTACAATTGCCTGGAAAGAGTTCAACCTGCTTT	CAGGAAACAGCTGG	-
M100	RFX5_HUMAN.H11MO.0.A	-12	0.000570559	0.43876	0.327601	20	GAAGCTTCTACAATTGCCTGGAAAGAGTTCAACCTGCTTT	TCTGCCTAGCAACAGCTGAC	-
M100	SMAD3_HUMAN.H11MO.0.B	-17	0.000643657	0.494972	0.327601	12	GAAGCTTCTACAATTGCCTGGAAAGAGTTCAACCTGCTTT	CAGGTGACAGAG	-
M100	ZN563_HUMAN.H11MO.0.C	-9	0.000963748	0.741122	0.365676	21	GAAGCTTCTACAATTGCCTGGAAAGAGTTCAACCTGCTTT	GCAGCTGCCAGTGAGGATCCC	-
M100	IRX2_HUMAN.H11MO.0.D	-21	0.00159629	1.22755	0.365676	19	GAAGCTTCTACAATTGCCTGGAAAGAGTTCAACCTGCTTT	ACATGGGTGGGCATGTTGG	+
M100	TLX1_HUMAN.H11MO.0.D	-3	0.0020377	1.56699	0.365676	17	GAAGCTTCTACAATTGCCTGGAAAGAGTTCAACCTGCTTT	CCTTGGCAACTTGCCAG	-
M100	ZN394_HUMAN.H11MO.0.C	-4	0.00213558	1.64226	0.365676	20	GAAGCTTCTACAATTGCCTGGAAAGAGTTCAACCTGCTTT	AGAATGGAATAGAATGGAAT	+
M100	RXRA_HUMAN.H11MO.0.A	-14	0.00229107	1.76184	0.365676	20	GAAGCTTCTACAATTGCCTGGAAAGAGTTCAACCTGCTTT	GGGGGAGGCAGAGGTCAGAG	+
M100	ZN214_HUMAN.H11MO.0.C	-9	0.00259661	1.99679	0.365676	22	GAAGCTTCTACAATTGCCTGGAAAGAGTTCAACCTGCTTT	TCCTTTTTGAGGCCTTTGATGA	+
M100	BRAC_HUMAN.H11MO.0.A	-13	0.00263437	2.02583	0.365676	20	GAAGCTTCTACAATTGCCTGGAAAGAGTTCAACCTGCTTT	TTAGCAGGGAGGTGTGAAAT	+
M100	LEF1_HUMAN.H11MO.0.A	-8	0.00336181	2.58523	0.414126	14	GAAGCTTCTACAATTGCCTGGAAAGAGTTCAACCTGCTTT	AGCAAATCAAAGGA	-
M100	OLIG2_HUMAN.H11MO.0.B	-13	0.00381443	2.93329	0.414126	18	GAAGCTTCTACAATTGCCTGGAAAGAGTTCAACCTGCTTT	CAGAAGGGAAACAGCTGG	-
M100	THA_HUMAN.H11MO.0.C	-17	0.0040683	3.12852	0.414126	17	GAAGCTTCTACAATTGCCTGGAAAGAGTTCAACCTGCTTT	CTGACCTGAAGTGACCC	-
M100	MNX1_HUMAN.H11MO.0.D	-16	0.00573964	4.41378	0.466373	19	GAAGCTTCTACAATTGCCTGGAAAGAGTTCAACCTGCTTT	TTAAGGGTTATTAAAATAG	-
M100	TAL1_HUMAN.H11MO.1.A	-17	0.00580331	4.46274	0.466373	15	GAAGCTTCTACAATTGCCTGGAAAGAGTTCAACCTGCTTT	CAGGAAGCAGATGTG	+
M100	HSF2_HUMAN.H11MO.0.A	1	0.00657502	5.05619	0.492635	13	GAAGCTTCTACAATTGCCTGGAAAGAGTTCAACCTGCTTT	AGAATGTTCTAGAA	+
M100	MYB_HUMAN.H11MO.0.A	-19	0.00677537	5.21026	0.492635	12	GAAGCTTCTACAATTGCCTGGAAAGAGTTCAACCTGCTTT	GGTGGCAGTTGG	+
M101	IRX2_HUMAN.H11MO.0.D	-9	4.49102e-05	0.034536	0.0688322	19	TTCTGTACTCCTTAGAGAAACGCCCCGTGAACTTGTGTAA	CCAACATGCCCACCCATGT	-
M101	MNX1_HUMAN.H11MO.0.D	-8	0.000454136	0.34923	0.262712	19	TTCTGTACTCCTTAGAGAAACGCCCCGTGAACTTGTGTAA	TTAAGGGTTATTAAAATAG	-
M101	TLX1_HUMAN.H11MO.0.D	-9	0.000648597	0.498771	0.262712	17	TTCTGTACTCCTTAGAGAAACGCCCCGTGAACTTGTGTAA	CCTTGGCAACTTGCCAG	-
M101	GATA1_HUMAN.H11MO.0.A	-2	0.000685636	0.527254	0.262712	19	TTCTGTACTCCTTAGAGAAACGCCCCGTGAACTTGTGTAA	CTGGCGGGGACAGATAAGA	+
M101	ZN563_HUMAN.H11MO.0.C	-6	0.00152035	1.16915	0.380428	21	TTCTGTACTCCTTAGAGAAACGCCCCGTGAACTTGTGTAA	GCAGCTGCCAGTGAGGATCCC	-
M101	GATA2_HUMAN.H11MO.0.A	-2	0.00176926	1.36056	0.380428	19	TTCTGTACTCCTTAGAGAAACGCCCCGTGAACTTGTGTAA	CTGGGGGGTGGAGATAAGG	+
M101	RFX5_HUMAN.H11MO.0.A	-6	0.00198571	1.52701	0.380428	20	TTCTGTACTCCTTAGAGAAACGCCCCGTGAACTTGTGTAA	TCTGCCTAGCAACAGCTGAC	-
M101	RXRA_HUMAN.H11MO.0.A	-2	0.00265935	2.04504	0.417672	20	TTCTGTACTCCTTAGAGAAACGCCCCGTGAACTTGTGTAA	GGGGGAGGCAGAGGTCAGAG	+
M101	ZN394_HUMAN.H11MO.0.C	-13	0.00285831	2.19804	0.417672	20	TTCTGTACTCCTTAGAGAAACGCCCCGTGAACTTGTGTAA	AGAATGGAATAGAATGGAAT	+
M102	MNX1_HUMAN.H11MO.0.D	-17	3.09109e-05	0.0237705	0.0475314	19	AGTATTTAATGAAACCATAGCCGATGCATAGAATCCTTTA	TTAAGGGTTATTAAAATAG	-
M102	ZN394_HUMAN.H11MO.0.C	0	0.000811503	0.624046	0.321911	20	AGTATTTAATGAAACCATAGCCGATGCATAGAATCCTTTA	AGAATGGAATAGAATGGAAT	+
M102	IRX2_HUMAN.H11MO.0.D	-11	0.00083739	0.643953	0.321911	19	AGTATTTAATGAAACCATAGCCGATGCATAGAATCCTTTA	ACATGGGTGGGCATGTTGG	+
M102	HME2_HUMAN.H11MO.0.D	0	0.00152466	1.17246	0.46889	11	AGTATTTAATGAAACCATAGCCGATGCATAGAATCCTTTA	GGTAATTAGGG	+
M103	IRX2_HUMAN.H11MO.0.D	-15	1.42418e-06	0.0010952	0.00218279	19	ACCTTTTCTGCTTCACATATATATAACCCCCTAACATTTG	CCAACATGCCCACCCATGT	-
M103	HXC10_HUMAN.H11MO.0.D	-9	9.92777e-05	0.0763446	0.0622781	19	ACCTTTTCTGCTTCACATATATATAACCCCCTAACATTTG	GTAATAAAAAAATTAAAAA	-
M103	PO3F3_HUMAN.H11MO.0.D	-8	0.000154069	0.118479	0.0622781	17	ACCTTTTCTGCTTCACATATATATAACCCCCTAACATTTG	AAATTTGCATAATTTAT	-
M103	MNX1_HUMAN.H11MO.0.D	-5	0.000199514	0.153426	0.0622781	19	ACCTTTTCTGCTTCACATATATATAACCCCCTAACATTTG	TTAAGGGTTATTAAAATAG	-
M103	TLX1_HUMAN.H11MO.0.D	-1	0.000243804	0.187485	0.0622781	17	ACCTTTTCTGCTTCACATATATATAACCCCCTAACATTTG	CCTTGGCAACTTGCCAG	-
M103	BRAC_HUMAN.H11MO.0.A	-9	0.000640317	0.492404	0.140199	20	ACCTTTTCTGCTTCACATATATATAACCCCCTAACATTTG	ATTTCACACCTCCCTGCTAA	-
M103	MAF_HUMAN.H11MO.0.A	-4	0.00128684	0.989582	0.246537	19	ACCTTTTCTGCTTCACATATATATAACCCCCTAACATTTG	TTGCTGAGTCAGCAGATTC	-
M103	TBX2_HUMAN.H11MO.0.D	-4	0.00197907	1.52191	0.337028	25	ACCTTTTCTGCTTCACATATATATAACCCCCTAACATTTG	GTCGCTTCTCACACCTCTGATGGCA	-
M105	RARG_HUMAN.H11MO.0.B	-2	0.000359293	0.276297	0.443979	18	GGAGGGCGCGATTTCGTTAGAGTAATATTCGCTCCTTTTC	AGGTCAGAGTGACCTGGG	+
M105	IRX2_HUMAN.H11MO.0.D	-20	0.000872826	0.671203	0.443979	19	GGAGGGCGCGATTTCGTTAGAGTAATATTCGCTCCTTTTC	ACATGGGTGGGCATGTTGG	+
M105	MNX1_HUMAN.H11MO.0.D	-19	0.000947588	0.728696	0.443979	19	GGAGGGCGCGATTTCGTTAGAGTAATATTCGCTCCTTTTC	CTATTTTAATAACCCTTAA	+
M105	ZN713_HUMAN.H11MO.0.D	-23	0.00120965	0.930219	0.443979	17	GGAGGGCGCGATTTCGTTAGAGTAATATTCGCTCCTTTTC	TTTCGTGTCATTTTTCTAT	-
M105	RXRA_HUMAN.H11MO.0.A	-2	0.00149075	1.14639	0.443979	20	GGAGGGCGCGATTTCGTTAGAGTAATATTCGCTCCTTTTC	GGGGGAGGCAGAGGTCAGAG	+
M105	TBX21_HUMAN.H11MO.0.A	-27	0.00176254	1.3554	0.443979	13	GGAGGGCGCGATTTCGTTAGAGTAATATTCGCTCCTTTTC	TTCACACCTCCAC	-
M105	PAX8_HUMAN.H11MO.0.D	-12	0.00204786	1.5748	0.443979	14	GGAGGGCGCGATTTCGTTAGAGTAATATTCGCTCCTTTTC	GTCACTGAAGCGGG	+
M105	NFAC1_HUMAN.H11MO.0.B	-28	0.00231439	1.77977	0.443979	12	GGAGGGCGCGATTTCGTTAGAGTAATATTCGCTCCTTTTC	TTTCTTTTTTTCCAT	-
M106	MNX1_HUMAN.H11MO.0.D	-16	0.000194103	0.149265	0.192306	19	GTCCATCTCAGGTAAACTTACGATCACTGGAGTTGATGCC	TTAAGGGTTATTAAAATAG	-
M106	IRX2_HUMAN.H11MO.0.D	-17	0.000375431	0.288707	0.192306	19	GTCCATCTCAGGTAAACTTACGATCACTGGAGTTGATGCC	ACATGGGTGGGCATGTTGG	+
M106	ZN394_HUMAN.H11MO.0.C	-13	0.00107914	0.829857	0.360062	20	GTCCATCTCAGGTAAACTTACGATCACTGGAGTTGATGCC	AGAATGGAATAGAATGGAAT	+
M106	GATA1_HUMAN.H11MO.0.A	8	0.00140587	1.08111	0.360062	11	GTCCATCTCAGGTAAACTTACGATCACTGGAGTTGATGCC	TCTTATCTGTCCCCGCCAG	-
M107	MNX1_HUMAN.H11MO.0.D	-19	1.91069e-05	0.0146932	0.0195483	19	GGTTAGCCAATGGACTAGATAATTTTTCTAAGTCGTGCTA	CTATTTTAATAACCCTTAA	+
M107	HXC10_HUMAN.H11MO.0.D	-12	7.73175e-05	0.0594571	0.0395524	19	GGTTAGCCAATGGACTAGATAATTTTTCTAAGTCGTGCTA	TTTTTAATTTTTTTATTAC	+
M107	ZN394_HUMAN.H11MO.0.C	-6	0.00173141	1.33145	0.466605	20	GGTTAGCCAATGGACTAGATAATTTTTCTAAGTCGTGCTA	AGAATGGAATAGAATGGAAT	+
M107	HXD12_HUMAN.H11MO.0.D	-20	0.00182425	1.40285	0.466605	11	GGTTAGCCAATGGACTAGATAATTTTTCTAAGTCGTGCTA	AATTTTATTAC	+
M108	RXRA_HUMAN.H11MO.0.A	-7	1.16448e-05	0.00895486	0.017754	20	GTAAGACATCTGACATCTTTCTGACGAGAGAAGGCCAAAT	CTCTGACCTCTGCCTCCCCC	-
M108	TLX1_HUMAN.H11MO.0.D	-9	0.000111575	0.0858008	0.0850545	17	GTAAGACATCTGACATCTTTCTGACGAGAGAAGGCCAAAT	CTGGCAAGTTGCCAAGG	+
M108	MNX1_HUMAN.H11MO.0.D	-6	0.000178831	0.137521	0.0908832	19	GTAAGACATCTGACATCTTTCTGACGAGAGAAGGCCAAAT	CTATTTTAATAACCCTTAA	+
M108	IRX2_HUMAN.H11MO.0.D	-2	0.00041672	0.320458	0.127068	19	GTAAGACATCTGACATCTTTCTGACGAGAGAAGGCCAAAT	ACATGGGTGGGCATGTTGG	+
M108	BRAC_HUMAN.H11MO.0.A	-7	0.000539492	0.414869	0.137087	20	GTAAGACATCTGACATCTTTCTGACGAGAGAAGGCCAAAT	ATTTCACACCTCCCTGCTAA	-
M108	RARG_HUMAN.H11MO.2.D	-9	0.000682061	0.524505	0.148555	20	GTAAGACATCTGACATCTTTCTGACGAGAGAAGGCCAAAT	GTGACCTCTGGGTGACCCCC	-
M108	ZN563_HUMAN.H11MO.0.C	-12	0.00130919	1.00677	0.199602	21	GTAAGACATCTGACATCTTTCTGACGAGAGAAGGCCAAAT	GCAGCTGCCAGTGAGGATCCC	-
M108	RFX5_HUMAN.H11MO.0.A	-9	0.00210095	1.61563	0.279973	20	GTAAGACATCTGACATCTTTCTGACGAGAGAAGGCCAAAT	GTCAGCTGTTGCTAGGCAGA	+
M108	PAX2_HUMAN.H11MO.0.D	-13	0.00220361	1.69458	0.279973	18	GTAAGACATCTGACATCTTTCTGACGAGAGAAGGCCAAAT	GTTCAGTCATGCGTGACA	+
M108	NR1D1_HUMAN.H11MO.0.B	-5	0.00270777	2.08228	0.294881	19	GTAAGACATCTGACATCTTTCTGACGAGAGAAGGCCAAAT	CCTTCTGACCCACTTCCCT	-
M108	OLIG2_HUMAN.H11MO.0.B	-5	0.00299011	2.2994	0.298674	18	GTAAGACATCTGACATCTTTCTGACGAGAGAAGGCCAAAT	CCAGCTGTTTCCCTTCTG	+
M108	HXC10_HUMAN.H11MO.0.D	-6	0.0031344	2.41035	0.298674	19	GTAAGACATCTGACATCTTTCTGACGAGAGAAGGCCAAAT	TTTTTAATTTTTTTATTAC	+
M108	LYL1_HUMAN.H11MO.0.A	-5	0.00355385	2.73291	0.307366	14	GTAAGACATCTGACATCTTTCTGACGAGAGAAGGCCAAAT	CCAGCTGTTTCCTG	+
M108	COT2_HUMAN.H11MO.1.A	-7	0.00381184	2.9313	0.307366	17	GTAAGACATCTGACATCTTTCTGACGAGAGAAGGCCAAAT	CCCTGACCTTTGACCCC	-
M108	GATA1_HUMAN.H11MO.0.A	-15	0.00389314	2.99382	0.307366	19	GTAAGACATCTGACATCTTTCTGACGAGAGAAGGCCAAAT	CTGGCGGGGACAGATAAGA	+
M108	AIRE_HUMAN.H11MO.0.C	-7	0.00403203	3.10063	0.307366	18	GTAAGACATCTGACATCTTTCTGACGAGAGAAGGCCAAAT	ATTGGTTTTATTGGTTAA	+
M108	THAP1_HUMAN.H11MO.0.C	-7	0.00483975	3.72176	0.351371	22	GTAAGACATCTGACATCTTTCTGACGAGAGAAGGCCAAAT	CGCCGCCATCTTGGCTGCGGGC	+
M108	RARA_HUMAN.H11MO.2.A	-10	0.00557099	4.28409	0.386075	17	GTAAGACATCTGACATCTTTCTGACGAGAGAAGGCCAAAT	TGACCTCTCGGTGACCT	-
M108	PTF1A_HUMAN.H11MO.0.B	-5	0.00772487	5.94042	0.497817	18	GTAAGACATCTGACATCTTTCTGACGAGAGAAGGCCAAAT	CCAGCTGCCCCCTTTCCC	+
M110	LYL1_HUMAN.H11MO.0.A	-21	0.000509658	0.391927	0.274513	14	GCCATTGAAATGATGTCGCTCAAGGTAACAATAAAAAAAA	CAGGAAACAGCTGG	-
M110	FOXD3_HUMAN.H11MO.0.D	-17	0.000655303	0.503928	0.274513	15	GCCATTGAAATGATGTCGCTCAAGGTAACAATAAAAAAAA	TGCTAAGTAAACAAA	-
M110	MNX1_HUMAN.H11MO.0.D	-19	0.000768568	0.591029	0.274513	19	GCCATTGAAATGATGTCGCTCAAGGTAACAATAAAAAAAA	TTAAGGGTTATTAAAATAG	-
M110	SPZ1_HUMAN.H11MO.0.D	-18	0.000964956	0.742051	0.274513	16	GCCATTGAAATGATGTCGCTCAAGGTAACAATAAAAAAAA	CCCAGGGTAACAGCCG	-
M110	AIRE_HUMAN.H11MO.0.C	-23	0.00136446	1.04927	0.274513	17	GCCATTGAAATGATGTCGCTCAAGGTAACAATAAAAAAAA	TTAACCAATATAACCAAT	-
M110	ZN214_HUMAN.H11MO.0.C	-7	0.00138221	1.06292	0.274513	22	GCCATTGAAATGATGTCGCTCAAGGTAACAATAAAAAAAA	TCATCAAAGGCCTCAAAAAGGA	-
M110	MYB_HUMAN.H11MO.0.A	-23	0.00143569	1.10405	0.274513	12	GCCATTGAAATGATGTCGCTCAAGGTAACAATAAAAAAAA	GGTGGCAGTTGG	+
M110	ZN589_HUMAN.H11MO.0.D	-18	0.00164794	1.26726	0.280085	16	GCCATTGAAATGATGTCGCTCAAGGTAACAATAAAAAAAA	CCCACGGTTACTGCCG	+
M110	ZN563_HUMAN.H11MO.0.C	-14	0.00242188	1.86243	0.370463	21	GCCATTGAAATGATGTCGCTCAAGGTAACAATAAAAAAAA	GGGATCCTCACTGGCAGCTGC	+
M110	NR1H3_HUMAN.H11MO.0.B	-15	0.0027906	2.14597	0.388057	19	GCCATTGAAATGATGTCGCTCAAGGTAACAATAAAAAAAA	TGACCTGCAGTGACCTCTG	-
M110	RARG_HUMAN.H11MO.2.D	-11	0.003661	2.81531	0.432581	20	GCCATTGAAATGATGTCGCTCAAGGTAACAATAAAAAAAA	GGGGGTCACCCAGAGGTCAC	+
M110	NR1D1_HUMAN.H11MO.0.B	-16	0.00379109	2.91535	0.432581	19	GCCATTGAAATGATGTCGCTCAAGGTAACAATAAAAAAAA	AGGGAAGTGGGTCAGAAGG	+
M110	ZN394_HUMAN.H11MO.0.C	-21	0.00424197	3.26207	0.432581	19	GCCATTGAAATGATGTCGCTCAAGGTAACAATAAAAAAAA	AGAATGGAATAGAATGGAAT	+
M110	ZN350_HUMAN.H11MO.0.C	-3	0.00489869	3.76709	0.468329	18	GCCATTGAAATGATGTCGCTCAAGGTAACAATAAAAAAAA	TAGGTCATAAAAGGACTG	-
M111	MNX1_HUMAN.H11MO.0.D	-20	0.000143587	0.110419	0.220793	19	GAGTTAAGTGATGACAATTTTGACTATTAAAACACTGCCT	TTAAGGGTTATTAAAATAG	-
M111	IRX2_HUMAN.H11MO.0.D	-11	0.000455075	0.349953	0.349882	19	GAGTTAAGTGATGACAATTTTGACTATTAAAACACTGCCT	ACATGGGTGGGCATGTTGG	+
M113	MNX1_HUMAN.H11MO.0.D	-7	0.000302459	0.232591	0.231536	19	GGAACTGACCCTTCATTGACGACTTCTTAACTGCACATTG	CTATTTTAATAACCCTTAA	+
M113	IRX2_HUMAN.H11MO.0.D	-21	0.000328366	0.252514	0.231536	19	GGAACTGACCCTTCATTGACGACTTCTTAACTGCACATTG	CCAACATGCCCACCCATGT	-
M113	HXC10_HUMAN.H11MO.0.D	-11	0.00092287	0.709687	0.282148	19	GGAACTGACCCTTCATTGACGACTTCTTAACTGCACATTG	GTAATAAAAAAATTAAAAA	-
M113	PAX8_HUMAN.H11MO.0.D	-6	0.00125961	0.968638	0.307616	14	GGAACTGACCCTTCATTGACGACTTCTTAACTGCACATTG	CCCGCTTCAGTGAC	-
M113	HME2_HUMAN.H11MO.0.D	-10	0.00154163	1.18551	0.307616	11	GGAACTGACCCTTCATTGACGACTTCTTAACTGCACATTG	GGTAATTAGGG	+
M113	PAX2_HUMAN.H11MO.0.D	-3	0.00207195	1.59333	0.307616	18	GGAACTGACCCTTCATTGACGACTTCTTAACTGCACATTG	TGTCACGCATGACTGAAC	-
M113	ZN394_HUMAN.H11MO.0.C	-9	0.00226086	1.7386	0.307616	20	GGAACTGACCCTTCATTGACGACTTCTTAACTGCACATTG	ATTCCATTCTATTCCATTCT	-
M113	RXRA_HUMAN.H11MO.0.A	-2	0.00260115	2.00029	0.307616	20	GGAACTGACCCTTCATTGACGACTTCTTAACTGCACATTG	CTCTGACCTCTGCCTCCCCC	-
M113	BRAC_HUMAN.H11MO.0.A	-2	0.00393073	3.02273	0.400579	20	GGAACTGACCCTTCATTGACGACTTCTTAACTGCACATTG	ATTTCACACCTCCCTGCTAA	-
M113	VENTX_HUMAN.H11MO.0.D	-2	0.00493639	3.79608	0.449504	19	GGAACTGACCCTTCATTGACGACTTCTTAACTGCACATTG	AATTAGAAACCAATTAGCG	-
M114	ZN394_HUMAN.H11MO.0.C	-2	0.000140187	0.107804	0.215564	20	TCTTTCCTATAACTGCAAACTTCTGGTCTACACTTGTTTA	ATTCCATTCTATTCCATTCT	-
M115	MNX1_HUMAN.H11MO.0.D	-12	0.000160786	0.123645	0.246755	19	CAGGAATGGCAACTTGTAGTCAGTATAGTTCTAGGCTTTA	TTAAGGGTTATTAAAATAG	-
M115	IRX2_HUMAN.H11MO.0.D	-10	0.000342604	0.263463	0.262893	19	CAGGAATGGCAACTTGTAGTCAGTATAGTTCTAGGCTTTA	ACATGGGTGGGCATGTTGG	+
M115	HXC10_HUMAN.H11MO.0.D	-2	0.00104287	0.80197	0.388	19	CAGGAATGGCAACTTGTAGTCAGTATAGTTCTAGGCTTTA	GTAATAAAAAAATTAAAAA	-
M115	ZN394_HUMAN.H11MO.0.C	-3	0.00123379	0.948782	0.388	20	CAGGAATGGCAACTTGTAGTCAGTATAGTTCTAGGCTTTA	AGAATGGAATAGAATGGAAT	+
M115	RXRA_HUMAN.H11MO.0.A	-5	0.00153626	1.18139	0.388	20	CAGGAATGGCAACTTGTAGTCAGTATAGTTCTAGGCTTTA	GGGGGAGGCAGAGGTCAGAG	+
M115	NR1H3_HUMAN.H11MO.0.B	-3	0.0023751	1.82646	0.455626	19	CAGGAATGGCAACTTGTAGTCAGTATAGTTCTAGGCTTTA	CAGAGGTCACTGCAGGTCA	+
M115	BRAC_HUMAN.H11MO.0.A	-5	0.0031221	2.40089	0.47914	20	CAGGAATGGCAACTTGTAGTCAGTATAGTTCTAGGCTTTA	TTAGCAGGGAGGTGTGAAAT	+
M116	BRAC_HUMAN.H11MO.0.A	-3	0.000101495	0.0780496	0.156099	20	GTTTTAGAAGGGGAGTCTGCTATTAATGAGGTCCCAAAAA	TTAGCAGGGAGGTGTGAAAT	+
M117	MNX1_HUMAN.H11MO.0.D	-21	7.08224e-05	0.0544624	0.103716	19	CAGTTATAGAGAAAACATTAGGACTTTAGATAACACATTG	CTATTTTAATAACCCTTAA	+
M117	IRX2_HUMAN.H11MO.0.D	-11	0.000590409	0.454024	0.302226	19	CAGTTATAGAGAAAACATTAGGACTTTAGATAACACATTG	ACATGGGTGGGCATGTTGG	+
M117	ZN394_HUMAN.H11MO.0.C	-5	0.00114452	0.880133	0.379345	20	CAGTTATAGAGAAAACATTAGGACTTTAGATAACACATTG	AGAATGGAATAGAATGGAAT	+
M117	TLX1_HUMAN.H11MO.0.D	-15	0.00123511	0.949797	0.379345	17	CAGTTATAGAGAAAACATTAGGACTTTAGATAACACATTG	CCTTGGCAACTTGCCAG	-
M117	HXC10_HUMAN.H11MO.0.D	-21	0.00155231	1.19373	0.397308	19	CAGTTATAGAGAAAACATTAGGACTTTAGATAACACATTG	GTAATAAAAAAATTAAAAA	-
M118	MNX1_HUMAN.H11MO.0.D	-20	0.00015947	0.122632	0.220382	19	AAGTGATGATGAAAGCAATTCTGTGCTAGCAGCAAGTTTT	CTATTTTAATAACCCTTAA	+
M118	IRX2_HUMAN.H11MO.0.D	-6	0.000429873	0.330572	0.220382	19	AAGTGATGATGAAAGCAATTCTGTGCTAGCAGCAAGTTTT	ACATGGGTGGGCATGTTGG	+
M118	TLX1_HUMAN.H11MO.0.D	-19	0.00114116	0.877551	0.351021	17	AAGTGATGATGAAAGCAATTCTGTGCTAGCAGCAAGTTTT	CCTTGGCAACTTGCCAG	-
M119	MNX1_HUMAN.H11MO.0.D	-1	8.06831e-05	0.0620453	0.124091	19	AGTCAGGATTCAGCAATGAGTGCAGAATTCTCTGAAACTG	TTAAGGGTTATTAAAATAG	-
M119	IRX2_HUMAN.H11MO.0.D	-2	0.000522956	0.402153	0.402153	19	AGTCAGGATTCAGCAATGAGTGCAGAATTCTCTGAAACTG	ACATGGGTGGGCATGTTGG	+
M120	MNX1_HUMAN.H11MO.0.D	-5	3.13231e-05	0.0240875	0.0479449	19	GGTGTTTATTAGTCATACACTAAGACAGGGTAGTTTACTA	TTAAGGGTTATTAAAATAG	-
M120	HXC10_HUMAN.H11MO.0.D	-4	0.00123069	0.946403	0.28905	19	GGTGTTTATTAGTCATACACTAAGACAGGGTAGTTTACTA	TTTTTAATTTTTTTATTAC	+
M120	IRX2_HUMAN.H11MO.0.D	-20	0.00123069	0.946403	0.28905	19	GGTGTTTATTAGTCATACACTAAGACAGGGTAGTTTACTA	ACATGGGTGGGCATGTTGG	+
M120	GBX2_HUMAN.H11MO.0.D	6	0.00131554	1.01165	0.28905	11	GGTGTTTATTAGTCATACACTAAGACAGGGTAGTTTACTA	CTAATTAGCCTTTAATT	+
M120	HME2_HUMAN.H11MO.0.D	-3	0.00132189	1.01653	0.28905	11	GGTGTTTATTAGTCATACACTAAGACAGGGTAGTTTACTA	GGTAATTAGGG	+
M120	ZN394_HUMAN.H11MO.0.C	-6	0.00166781	1.28255	0.319105	20	GGTGTTTATTAGTCATACACTAAGACAGGGTAGTTTACTA	AGAATGGAATAGAATGGAAT	+
M120	DLX6_HUMAN.H11MO.0.D	5	0.00198824	1.52895	0.338145	10	GGTGTTTATTAGTCATACACTAAGACAGGGTAGTTTACTA	TAATTACCTTAATTT	-
M120	GATA1_HUMAN.H11MO.0.A	-3	0.00295397	2.27161	0.429569	19	GGTGTTTATTAGTCATACACTAAGACAGGGTAGTTTACTA	TCTTATCTGTCCCCGCCAG	-
M120	NR1D1_HUMAN.H11MO.0.B	-15	0.00340159	2.61583	0.429569	19	GGTGTTTATTAGTCATACACTAAGACAGGGTAGTTTACTA	CCTTCTGACCCACTTCCCT	-
M120	GBX1_HUMAN.H11MO.0.D	6	0.00360555	2.77267	0.429569	11	GGTGTTTATTAGTCATACACTAAGACAGGGTAGTTTACTA	CTAATTAGCTAAAATTT	+
M120	LHX9_HUMAN.H11MO.0.D	7	0.00486932	3.7445	0.469772	11	GGTGTTTATTAGTCATACACTAAGACAGGGTAGTTTACTA	CTAATTAGCTATTAATTA	+
M120	BRAC_HUMAN.H11MO.0.A	-3	0.00501109	3.85353	0.469772	20	GGTGTTTATTAGTCATACACTAAGACAGGGTAGTTTACTA	ATTTCACACCTCCCTGCTAA	-
M120	TLX1_HUMAN.H11MO.0.D	-13	0.00521746	4.01223	0.469772	17	GGTGTTTATTAGTCATACACTAAGACAGGGTAGTTTACTA	CTGGCAAGTTGCCAAGG	+
M121	IRX2_HUMAN.H11MO.0.D	0	0.000160766	0.123629	0.14483	19	AGAGCGCAGGCGCGGGTGCTTCAAATCCCTGCACTGAGAG	ACATGGGTGGGCATGTTGG	+
M121	MNX1_HUMAN.H11MO.0.D	-9	0.00018924	0.145526	0.14483	19	AGAGCGCAGGCGCGGGTGCTTCAAATCCCTGCACTGAGAG	TTAAGGGTTATTAAAATAG	-
M121	KLF6_HUMAN.H11MO.0.A	1	0.00138877	1.06796	0.385965	18	AGAGCGCAGGCGCGGGTGCTTCAAATCCCTGCACTGAGAG	GGAAGGGCGGGGCCGGGGG	+
M121	NR1D1_HUMAN.H11MO.0.B	0	0.00160378	1.23331	0.385965	19	AGAGCGCAGGCGCGGGTGCTTCAAATCCCTGCACTGAGAG	AGGGAAGTGGGTCAGAAGG	+
M121	ZFX_HUMAN.H11MO.1.A	1	0.00193412	1.48734	0.385965	16	AGAGCGCAGGCGCGGGTGCTTCAAATCCCTGCACTGAGAG	GGGGGCGGAGGCCGGGG	+
M121	SPIC_HUMAN.H11MO.0.D	-5	0.00204876	1.5755	0.385965	13	AGAGCGCAGGCGCGGGTGCTTCAAATCCCTGCACTGAGAG	GAGGAAGGGGAGG	+
M121	RXRA_HUMAN.H11MO.0.A	-6	0.00209438	1.61058	0.385965	20	AGAGCGCAGGCGCGGGTGCTTCAAATCCCTGCACTGAGAG	GGGGGAGGCAGAGGTCAGAG	+
M121	PATZ1_HUMAN.H11MO.0.C	4	0.00235937	1.81435	0.385965	18	AGAGCGCAGGCGCGGGTGCTTCAAATCCCTGCACTGAGAG	GGGGAGGGGGCGGGGGGGGAGG	+
M121	Z324A_HUMAN.H11MO.0.C	-3	0.00252157	1.93909	0.385965	23	AGAGCGCAGGCGCGGGTGCTTCAAATCCCTGCACTGAGAG	TGGCAGCAAAGGATGGTTTGATA	-
M121	ZN394_HUMAN.H11MO.0.C	-18	0.00313888	2.4138	0.415612	20	AGAGCGCAGGCGCGGGTGCTTCAAATCCCTGCACTGAGAG	ATTCCATTCTATTCCATTCT	-
M121	EGR1_HUMAN.H11MO.0.A	1	0.00325831	2.50564	0.415612	16	AGAGCGCAGGCGCGGGTGCTTCAAATCCCTGCACTGAGAG	GAGGGCGTGGGCGGGGG	+
M121	ZN667_HUMAN.H11MO.0.C	-13	0.00370316	2.84773	0.43602	19	AGAGCGCAGGCGCGGGTGCTTCAAATCCCTGCACTGAGAG	GTGGCCTTAAAAGCTCAGC	+
M121	GATA1_HUMAN.H11MO.0.A	-27	0.00484561	3.72627	0.487021	13	AGAGCGCAGGCGCGGGTGCTTCAAATCCCTGCACTGAGAG	CTGGCGGGGACAGATAAGA	+
M121	BRAC_HUMAN.H11MO.0.A	-6	0.00564701	4.34255	0.487021	20	AGAGCGCAGGCGCGGGTGCTTCAAATCCCTGCACTGAGAG	TTAGCAGGGAGGTGTGAAAT	+
M121	ZBT17_HUMAN.H11MO.0.A	-1	0.00590907	4.54407	0.487021	19	AGAGCGCAGGCGCGGGTGCTTCAAATCCCTGCACTGAGAG	GAGGGTGGGGGAGGGGAAG	+
M121	ZN563_HUMAN.H11MO.0.C	-1	0.00604539	4.64891	0.487021	21	AGAGCGCAGGCGCGGGTGCTTCAAATCCCTGCACTGAGAG	GGGATCCTCACTGGCAGCTGC	+
M122	DMRT1_HUMAN.H11MO.0.D	-3	0.000247665	0.190454	0.380908	17	AACACGAAACAAGGAATCAAGAGTCTTCCGCATTAAAGCA	TTGATACAATGTAGCAA	+
M123	ZN589_HUMAN.H11MO.0.D	-4	8.70909e-05	0.0669729	0.0709898	16	TAAAACCAGGGAAACTGCTCAAGGGGAGGAGAAGGATGCG	CCCACGGTTACTGCCG	+
M123	TLX1_HUMAN.H11MO.0.D	-7	0.000132391	0.101809	0.0709898	17	TAAAACCAGGGAAACTGCTCAAGGGGAGGAGAAGGATGCG	CTGGCAAGTTGCCAAGG	+
M123	RXRA_HUMAN.H11MO.0.A	-15	0.000139503	0.107278	0.0709898	20	TAAAACCAGGGAAACTGCTCAAGGGGAGGAGAAGGATGCG	GGGGGAGGCAGAGGTCAGAG	+
M123	ZN341_HUMAN.H11MO.0.C	-19	0.00025142	0.193342	0.0959565	21	TAAAACCAGGGAAACTGCTCAAGGGGAGGAGAAGGATGCG	GGGGGGGGGGGGAGGGAAGAGC	+
M123	ZN394_HUMAN.H11MO.0.C	-18	0.000731157	0.56226	0.1865	20	TAAAACCAGGGAAACTGCTCAAGGGGAGGAGAAGGATGCG	AGAATGGAATAGAATGGAAT	+
M123	NR1D1_HUMAN.H11MO.0.B	-7	0.000855149	0.657609	0.1865	19	TAAAACCAGGGAAACTGCTCAAGGGGAGGAGAAGGATGCG	AGGGAAGTGGGTCAGAAGG	+
M123	MNX1_HUMAN.H11MO.0.D	-18	0.000855149	0.657609	0.1865	19	TAAAACCAGGGAAACTGCTCAAGGGGAGGAGAAGGATGCG	TTAAGGGTTATTAAAATAG	-
M123	ZEP2_HUMAN.H11MO.0.D	-4	0.0010665	0.820135	0.195901	14	TAAAACCAGGGAAACTGCTCAAGGGGAGGAGAAGGATGCG	GGTAGGGAAACCCC	+
M123	VEZF1_HUMAN.H11MO.0.C	-21	0.0011549	0.888117	0.195901	19	TAAAACCAGGGAAACTGCTCAAGGGGAGGAGAAGGATGCG	GGGGAGGGGGGAGGGGGAGGGG	+
M123	SPIC_HUMAN.H11MO.0.D	-27	0.00131549	1.01161	0.200827	13	TAAAACCAGGGAAACTGCTCAAGGGGAGGAGAAGGATGCG	GAGGAAGGGGAGG	+
M123	IRX2_HUMAN.H11MO.0.D	-19	0.00181132	1.3929	0.251383	19	TAAAACCAGGGAAACTGCTCAAGGGGAGGAGAAGGATGCG	ACATGGGTGGGCATGTTGG	+
M123	PURA_HUMAN.H11MO.0.D	-18	0.00266306	2.04789	0.338793	17	TAAAACCAGGGAAACTGCTCAAGGGGAGGAGAAGGATGCG	GGAAGGGGGGGGCAGGG	+
M123	FOXD3_HUMAN.H11MO.0.D	-3	0.00297618	2.28868	0.343446	15	TAAAACCAGGGAAACTGCTCAAGGGGAGGAGAAGGATGCG	TGCTAAGTAAACAAA	-
M123	PATZ1_HUMAN.H11MO.0.C	-7	0.00317495	2.44154	0.343446	22	TAAAACCAGGGAAACTGCTCAAGGGGAGGAGAAGGATGCG	GGGGAGGGGGCGGGGGGGGAGG	+
M123	REL_HUMAN.H11MO.0.B	-4	0.00349535	2.68793	0.343446	15	TAAAACCAGGGAAACTGCTCAAGGGGAGGAGAAGGATGCG	TGAAGGGAAATTCCA	+
M123	ZFX_HUMAN.H11MO.1.A	-24	0.0041752	3.21073	0.361613	16	TAAAACCAGGGAAACTGCTCAAGGGGAGGAGAAGGATGCG	GGGGGCGGAGGCCGGGG	+
M123	HXC10_HUMAN.H11MO.0.D	-5	0.00426365	3.27875	0.361613	19	TAAAACCAGGGAAACTGCTCAAGGGGAGGAGAAGGATGCG	GTAATAAAAAAATTAAAAA	-
M123	ZN350_HUMAN.H11MO.0.C	-20	0.00473034	3.63763	0.380079	18	TAAAACCAGGGAAACTGCTCAAGGGGAGGAGAAGGATGCG	TAGGTCATAAAAGGACTG	-
M123	ZBT17_HUMAN.H11MO.0.A	-19	0.00524199	4.03109	0.391567	19	TAAAACCAGGGAAACTGCTCAAGGGGAGGAGAAGGATGCG	GAGGGTGGGGGAGGGGAAG	+
M123	LEF1_HUMAN.H11MO.0.A	-3	0.0053863	4.14206	0.391567	14	TAAAACCAGGGAAACTGCTCAAGGGGAGGAGAAGGATGCG	AGCAAATCAAAGGA	-
M123	RELB_HUMAN.H11MO.0.C	-8	0.00577072	4.43768	0.400444	12	TAAAACCAGGGAAACTGCTCAAGGGGAGGAGAAGGATGCG	GGGAAATCCCCC	-
M123	LYL1_HUMAN.H11MO.0.A	-7	0.00684401	5.26304	0.449017	14	TAAAACCAGGGAAACTGCTCAAGGGGAGGAGAAGGATGCG	CAGGAAACAGCTGG	-
M123	SPZ1_HUMAN.H11MO.0.D	-4	0.00705894	5.42833	0.449017	16	TAAAACCAGGGAAACTGCTCAAGGGGAGGAGAAGGATGCG	CCCAGGGTAACAGCCG	-
M124	IRX2_HUMAN.H11MO.0.D	0	0.000118091	0.0908121	0.152953	19	CCACTGCTGCTGAGAAGCAACAACTGATTTCATAGAATCA	ACATGGGTGGGCATGTTGG	+
M124	MNX1_HUMAN.H11MO.0.D	-7	0.0001992	0.153185	0.152953	19	CCACTGCTGCTGAGAAGCAACAACTGATTTCATAGAATCA	TTAAGGGTTATTAAAATAG	-
M124	ZN563_HUMAN.H11MO.0.C	-2	0.00172524	1.32671	0.478982	21	CCACTGCTGCTGAGAAGCAACAACTGATTTCATAGAATCA	GCAGCTGCCAGTGAGGATCCC	-
M124	GATA2_HUMAN.H11MO.0.A	-28	0.00202713	1.55887	0.478982	12	CCACTGCTGCTGAGAAGCAACAACTGATTTCATAGAATCA	CTGGGGGGTGGAGATAAGG	+
M124	GATA1_HUMAN.H11MO.0.A	-28	0.00218332	1.67897	0.478982	12	CCACTGCTGCTGAGAAGCAACAACTGATTTCATAGAATCA	CTGGCGGGGACAGATAAGA	+
M125	MNX1_HUMAN.H11MO.0.D	-5	5.07829e-05	0.039052	0.077782	19	TAGCTTACAGATAACCAATAAGGTAGCTGTCTAACCACGT	TTAAGGGTTATTAAAATAG	-
M125	IRX2_HUMAN.H11MO.0.D	-21	0.000418478	0.32181	0.213655	19	TAGCTTACAGATAACCAATAAGGTAGCTGTCTAACCACGT	CCAACATGCCCACCCATGT	-
M125	HXC10_HUMAN.H11MO.0.D	-14	0.000843438	0.648604	0.307817	19	TAGCTTACAGATAACCAATAAGGTAGCTGTCTAACCACGT	GTAATAAAAAAATTAAAAA	-
M125	ZN214_HUMAN.H11MO.0.C	-2	0.00139551	1.07315	0.307817	22	TAGCTTACAGATAACCAATAAGGTAGCTGTCTAACCACGT	TCATCAAAGGCCTCAAAAAGGA	-
M125	ZN394_HUMAN.H11MO.0.C	-6	0.00154377	1.18716	0.307817	20	TAGCTTACAGATAACCAATAAGGTAGCTGTCTAACCACGT	AGAATGGAATAGAATGGAAT	+
M125	BRAC_HUMAN.H11MO.0.A	-3	0.00165726	1.27443	0.307817	20	TAGCTTACAGATAACCAATAAGGTAGCTGTCTAACCACGT	TTAGCAGGGAGGTGTGAAAT	+
M125	HME2_HUMAN.H11MO.0.D	-21	0.00180873	1.39091	0.307817	11	TAGCTTACAGATAACCAATAAGGTAGCTGTCTAACCACGT	GGTAATTAGGG	+
M126	HXC10_HUMAN.H11MO.0.D	-13	8.62029e-06	0.006629	0.0131046	19	CAAAGGAGCATAAATTAACAAGATTTTTTAAACTTTATCA	TTTTTAATTTTTTTATTAC	+
M126	PO3F3_HUMAN.H11MO.0.D	-18	5.96758e-05	0.0458907	0.0453596	17	CAAAGGAGCATAAATTAACAAGATTTTTTAAACTTTATCA	ATAAATTATGCAAATTT	+
M126	MNX1_HUMAN.H11MO.0.D	-20	0.000188101	0.144649	0.0714877	19	CAAAGGAGCATAAATTAACAAGATTTTTTAAACTTTATCA	CTATTTTAATAACCCTTAA	+
M126	DLX1_HUMAN.H11MO.0.D	-19	0.000451178	0.346956	0.0979831	16	CAAAGGAGCATAAATTAACAAGATTTTTTAAACTTTATCA	TAAATTATGCTAATTA	+
M126	DMBX1_HUMAN.H11MO.0.D	-12	0.00149644	1.15076	0.249706	20	CAAAGGAGCATAAATTAACAAGATTTTTTAAACTTTATCA	ACTTAATTAGATTATAATTA	-
M126	HXD11_HUMAN.H11MO.0.D	-22	0.00180967	1.39164	0.249706	11	CAAAGGAGCATAAATTAACAAGATTTTTTAAACTTTATCA	TTTTTATTACT	+
M126	LMX1B_HUMAN.H11MO.0.D	-12	0.0020002	1.53815	0.249706	18	CAAAGGAGCATAAATTAACAAGATTTTTTAAACTTTATCA	AAATAAATCAATTAATTA	-
M126	HXC12_HUMAN.H11MO.0.D	-22	0.0020246	1.55692	0.249706	12	CAAAGGAGCATAAATTAACAAGATTTTTTAAACTTTATCA	TTTTTATGACCT	+
M126	AIRE_HUMAN.H11MO.0.C	-13	0.00249483	1.91853	0.249706	18	CAAAGGAGCATAAATTAACAAGATTTTTTAAACTTTATCA	ATTGGTTTTATTGGTTAA	+
M126	SRY_HUMAN.H11MO.0.B	-21	0.00259804	1.99789	0.249706	9	CAAAGGAGCATAAATTAACAAGATTTTTTAAACTTTATCA	TTTTGTTTT	+
M126	ZN394_HUMAN.H11MO.0.C	-16	0.00262813	2.02103	0.249706	20	CAAAGGAGCATAAATTAACAAGATTTTTTAAACTTTATCA	ATTCCATTCTATTCCATTCT	-
M126	LMX1A_HUMAN.H11MO.0.D	-11	0.00421395	3.24052	0.355892	19	CAAAGGAGCATAAATTAACAAGATTTTTTAAACTTTATCA	TAATTAATTATGTAATTAT	+
M126	FOXD3_HUMAN.H11MO.0.D	-18	0.00497585	3.82643	0.388632	15	CAAAGGAGCATAAATTAACAAGATTTTTTAAACTTTATCA	TTTGTTTACTTAGCA	+
M126	IRX2_HUMAN.H11MO.0.D	-18	0.00516991	3.97566	0.388632	19	CAAAGGAGCATAAATTAACAAGATTTTTTAAACTTTATCA	ACATGGGTGGGCATGTTGG	+
M126	HXA11_HUMAN.H11MO.0.D	-18	0.00536854	4.12841	0.388632	13	CAAAGGAGCATAAATTAACAAGATTTTTTAAACTTTATCA	TAAAATTTTATGA	+
M126	FOXG1_HUMAN.H11MO.0.D	-22	0.00646898	4.97465	0.425772	17	CAAAGGAGCATAAATTAACAAGATTTTTTAAACTTTATCA	ATTGTTTATATTTTTTT	+
M126	Z354A_HUMAN.H11MO.0.C	-12	0.00659995	5.07536	0.425772	24	CAAAGGAGCATAAATTAACAAGATTTTTTAAACTTTATCA	ATTTAGTCCATTTACATTTAATGT	+
M126	DLX6_HUMAN.H11MO.0.D	-20	0.00672183	5.16908	0.425772	15	CAAAGGAGCATAAATTAACAAGATTTTTTAAACTTTATCA	AAATTAAGGTAATTA	+
M126	GSX1_HUMAN.H11MO.0.D	-13	0.00779258	5.99249	0.451435	15	CAAAGGAGCATAAATTAACAAGATTTTTTAAACTTTATCA	ATTAAAAACTAATTA	-
M126	ONEC2_HUMAN.H11MO.0.D	-10	0.00901417	6.9319	0.451435	21	CAAAGGAGCATAAATTAACAAGATTTTTTAAACTTTATCA	GTCTTGTTATTGATTTTTTTT	+
M126	GBX1_HUMAN.H11MO.0.D	-19	0.00915274	7.03845	0.451435	17	CAAAGGAGCATAAATTAACAAGATTTTTTAAACTTTATCA	AAATTTTAGCTAATTAG	-
M126	NKX61_HUMAN.H11MO.0.B	-11	0.00937929	7.21268	0.451435	19	CAAAGGAGCATAAATTAACAAGATTTTTTAAACTTTATCA	GATTAATGGGAATTTAATG	+
M126	BARH2_HUMAN.H11MO.0.D	-11	0.00938148	7.21436	0.451435	18	CAAAGGAGCATAAATTAACAAGATTTTTTAAACTTTATCA	CAATTAGGACCAATTAGC	-
M126	ARI3A_HUMAN.H11MO.0.D	-7	0.00979151	7.52967	0.451435	22	CAAAGGAGCATAAATTAACAAGATTTTTTAAACTTTATCA	TTTAATTTGATTTCGATTAATT	-
M126	PO3F4_HUMAN.H11MO.0.D	-18	0.00979959	7.53588	0.451435	17	CAAAGGAGCATAAATTAACAAGATTTTTTAAACTTTATCA	ATAAATTATGCAAATTA	-
M126	BRAC_HUMAN.H11MO.0.A	-14	0.0104774	8.05709	0.455077	20	CAAAGGAGCATAAATTAACAAGATTTTTTAAACTTTATCA	TTAGCAGGGAGGTGTGAAAT	+
M126	HXD12_HUMAN.H11MO.0.D	-21	0.0109176	8.39567	0.461028	11	CAAAGGAGCATAAATTAACAAGATTTTTTAAACTTTATCA	AATTTTATTAC	+
M126	ZN350_HUMAN.H11MO.0.C	-8	0.0114311	8.79051	0.469664	18	CAAAGGAGCATAAATTAACAAGATTTTTTAAACTTTATCA	TAGGTCATAAAAGGACTG	-
M127	MNX1_HUMAN.H11MO.0.D	-19	5.7489e-05	0.044209	0.0883423	19	ATAAAAGGGGGCTCAGCTCAAGGGCATTGATAGCAATACA	TTAAGGGTTATTAAAATAG	-
M127	IRX2_HUMAN.H11MO.0.D	-3	0.000669012	0.51447	0.268008	19	ATAAAAGGGGGCTCAGCTCAAGGGCATTGATAGCAATACA	CCAACATGCCCACCCATGT	-
M127	ZN394_HUMAN.H11MO.0.C	-17	0.000697627	0.536475	0.268008	20	ATAAAAGGGGGCTCAGCTCAAGGGCATTGATAGCAATACA	AGAATGGAATAGAATGGAAT	+
# Tomtom (Motif Comparison Tool): Version 5.5.5 compiled on Dec 7 2023 at 04:32:55
# The format of this file is described at http://localhost:8080/meme_5.5.5/doc/tomtom-output-format.html.
# tomtom -o /data/result_enhancer41-HUVEC /data/HUVEC-MOTIF/result_motif_en/motifs_en41.txt /data/HOCOMOCOv11_full_HUMAN_mono_meme_format.meme
