# Supplementary material for: DeepEPI: CNN-transformer-based model for extracting TF interactions through predicting enhancer-promoter interactions
Source: Bioinform Adv. 2025 Sep 17;5(1):vbaf221. doi: 10.1093/bioadv/vbaf221 (PMC12478696; doi:10.1093/bioadv/vbaf221)
Supplement: vbaf221_Supplementary_Data [file vbaf221_supplementary_data.zip › Supplementary_file5/HUVEC/result_enhancer41-HUVEC/tomtom.xml]

<?xml version='1.0' encoding='UTF-8' standalone='yes'?>
<tomtom version="5.5.5" release="Thu Sep 14 08:48:04 2023 +1000">
  <model>
    <command_line>tomtom -o /data/result_enhancer41-HUVEC /data/HUVEC-MOTIF/result_motif_en/motifs_en41.txt /data/HOCOMOCOv11_full_HUMAN_mono_meme_format.meme</command_line>
    <distance_measure value="ed"/>
    <threshold type="qvalue">0.5</threshold>
    <alphabet name="DNA" like="dna">
      <letter id="A" symbol="A" complement="T" name="Adenine" colour="CC0000"/>
      <letter id="C" symbol="C" complement="G" name="Cytosine" colour="0000CC"/>
      <letter id="G" symbol="G" complement="C" name="Guanine" colour="FFB300"/>
      <letter id="T" symbol="T" aliases="U" complement="A" name="Thymine" colour="008000"/>
      <letter id="N" symbol="N" aliases="X." equals="ACGT" name="Any base"/>
      <letter id="V" symbol="V" equals="ACG" name="Not T"/>
      <letter id="H" symbol="H" equals="ACT" name="Not G"/>
      <letter id="D" symbol="D" equals="AGT" name="Not C"/>
      <letter id="B" symbol="B" equals="CGT" name="Not A"/>
      <letter id="M" symbol="M" equals="AC" name="Amino"/>
      <letter id="R" symbol="R" equals="AG" name="Purine"/>
      <letter id="W" symbol="W" equals="AT" name="Weak"/>
      <letter id="S" symbol="S" equals="CG" name="Strong"/>
      <letter id="Y" symbol="Y" equals="CT" name="Pyrimidine"/>
      <letter id="K" symbol="K" equals="GT" name="Keto"/>
    </alphabet>
    <strands>both</strands>
    <background from="--query--" A="0.25" C="0.25" G="0.25" T="0.25"/>
    <host>f5f03e2d8156</host>
    <when>Sat Jan 27 09:01:50 2024</when>
  </model>
  <query_dbs>
    <db source="/data/HUVEC-MOTIF/result_motif_en/motifs_en41.txt" name="motifs_en41.txt" loaded="114" excluded="0" last_mod_date="Sat Jan 27 07:25:12 2024"/>
  </query_dbs>
  <target_dbs>
    <db source="/data/HOCOMOCOv11_full_HUMAN_mono_meme_format.meme" name="HOCOMOCOv11_full_HUMAN_mono_meme_format" loaded="769" excluded="0" last_mod_date="Fri Jan 12 11:21:36 2024"/>
  </target_dbs>
  <queries>
    <motif db="0" id="M0" alt="O0" length="40" nsites="8" evalue="1.3e-003">
      <pos A="0.211013" C="0.0550686" G="0.366959" T="0.366959"/>
      <pos A="0.262996" C="0.00308642" G="0.418941" T="0.314977"/>
      <pos A="0.366959" C="0.262996" G="0.0550686" T="0.314977"/>
      <pos A="0.211013" C="0.262996" G="0.10705" T="0.418941"/>
      <pos A="0.262996" C="0.366959" G="0.10705" T="0.262996"/>
      <pos A="0.366959" C="0.159032" G="0.159032" T="0.314977"/>
      <pos A="0.262996" C="0.0550686" G="0.522905" T="0.159032"/>
      <pos A="0.159032" C="0.262996" G="0.470922" T="0.10705"/>
      <pos A="0.366959" C="0.211013" G="0.159032" T="0.262996"/>
      <pos A="0.418941" C="0.262996" G="0.211013" T="0.10705"/>
      <pos A="0.366959" C="0.418941" G="0.211013" T="0.00308642"/>
      <pos A="0.418941" C="0.314977" G="0.10705" T="0.159032"/>
      <pos A="0.159032" C="0.366959" G="0.262996" T="0.211013"/>
      <pos A="0.314977" C="0.159032" G="0.0550686" T="0.470922"/>
      <pos A="0.314977" C="0.366959" G="0.159032" T="0.159032"/>
      <pos A="0.470922" C="0.00308642" G="0.366959" T="0.159032"/>
      <pos A="0.211013" C="0.159032" G="0.10705" T="0.522905"/>
      <pos A="0.159032" C="0.418941" G="0.314977" T="0.10705"/>
      <pos A="0.314977" C="0.211013" G="0.0550686" T="0.418941"/>
      <pos A="0.159032" C="0.159032" G="0.314977" T="0.366959"/>
      <pos A="0.10705" C="0.522905" G="0.366959" T="0.00308642"/>
      <pos A="0.418941" C="0.159032" G="0.314977" T="0.10705"/>
      <pos A="0.262996" C="0.314977" G="0.366959" T="0.0550686"/>
      <pos A="0.314977" C="0.0550686" G="0.314977" T="0.314977"/>
      <pos A="0.314977" C="0.10705" G="0.211013" T="0.366959"/>
      <pos A="0.314977" C="0.159032" G="0.10705" T="0.418941"/>
      <pos A="0.0550686" C="0.418941" G="0.314977" T="0.211013"/>
      <pos A="0.418941" C="0.159032" G="0.00308642" T="0.418941"/>
      <pos A="0.211013" C="0.314977" G="0.366959" T="0.10705"/>
      <pos A="0.366959" C="0.211013" G="0.10705" T="0.314977"/>
      <pos A="0.418941" C="0.211013" G="0.262996" T="0.10705"/>
      <pos A="0.0550686" C="0.366959" G="0.159032" T="0.418941"/>
      <pos A="0.10705" C="0.211013" G="0.211013" T="0.470922"/>
      <pos A="0.366959" C="0.159032" G="0.159032" T="0.314977"/>
      <pos A="0.314977" C="0.366959" G="0.00308642" T="0.314977"/>
      <pos A="0.522905" C="0.211013" G="0.10705" T="0.159032"/>
      <pos A="0.10705" C="0.159032" G="0.211013" T="0.522905"/>
      <pos A="0.159032" C="0.159032" G="0.67885" T="0.00308642"/>
      <pos A="0.418941" C="0.159032" G="0.0550686" T="0.366959"/>
      <pos A="0.574886" C="0.211013" G="0.10705" T="0.10705"/>
    </motif>
    <motif db="0" id="M1" alt="O1" length="40" nsites="8" evalue="1.3e-003">
      <pos A="0.411771" C="0.207429" G="0.275543" T="0.105257"/>
      <pos A="0.241485" C="0.343657" G="0.207429" T="0.207429"/>
      <pos A="0.241485" C="0.0371437" G="0.275543" T="0.445828"/>
      <pos A="0.139315" C="0.173372" G="0.377714" T="0.3096"/>
      <pos A="0.105257" C="0.071201" G="0.718284" T="0.105257"/>
      <pos A="0.275543" C="0.173372" G="0.207429" T="0.343657"/>
      <pos A="0.3096" C="0.071201" G="0.105257" T="0.513942"/>
      <pos A="0.207429" C="0.071201" G="0.173372" T="0.547999"/>
      <pos A="0.173372" C="0.139315" G="0.241485" T="0.445828"/>
      <pos A="0.241485" C="0.105257" G="0.173372" T="0.479885"/>
      <pos A="0.3096" C="0.207429" G="0.377714" T="0.105257"/>
      <pos A="0.275543" C="0.377714" G="0.173372" T="0.173372"/>
      <pos A="0.411771" C="0.139315" G="0.173372" T="0.275543"/>
      <pos A="0.377714" C="0.173372" G="0.343657" T="0.105257"/>
      <pos A="0.3096" C="0.343657" G="0.207429" T="0.139315"/>
      <pos A="0.343657" C="0.3096" G="0.241485" T="0.105257"/>
      <pos A="0.3096" C="0.105257" G="0.479885" T="0.105257"/>
      <pos A="0.173372" C="0.275543" G="0.445828" T="0.105257"/>
      <pos A="0.411771" C="0.241485" G="0.173372" T="0.173372"/>
      <pos A="0.275543" C="0.275543" G="0.207429" T="0.241485"/>
      <pos A="0.241485" C="0.275543" G="0.241485" T="0.241485"/>
      <pos A="0.071201" C="0.0371437" G="0.343657" T="0.547999"/>
      <pos A="0.139315" C="0.275543" G="0.377714" T="0.207429"/>
      <pos A="0.241485" C="0.173372" G="0.275543" T="0.3096"/>
      <pos A="0.3096" C="0.3096" G="0.0371437" T="0.343657"/>
      <pos A="0.139315" C="0.3096" G="0.343657" T="0.207429"/>
      <pos A="0.547999" C="0.139315" G="0.207429" T="0.105257"/>
      <pos A="0.582056" C="0.105257" G="0.275543" T="0.0371437"/>
      <pos A="0.275543" C="0.139315" G="0.411771" T="0.173372"/>
      <pos A="0.343657" C="0.0371437" G="0.479885" T="0.139315"/>
      <pos A="0.3096" C="0.513942" G="0.173372" T="0.00308642"/>
      <pos A="0.411771" C="0.241485" G="0.139315" T="0.207429"/>
      <pos A="0.275543" C="0.411771" G="0.071201" T="0.241485"/>
      <pos A="0.207429" C="0.0371437" G="0.343657" T="0.411771"/>
      <pos A="0.275543" C="0.071201" G="0.513942" T="0.139315"/>
      <pos A="0.3096" C="0.445828" G="0.105257" T="0.139315"/>
      <pos A="0.105257" C="0.105257" G="0.343657" T="0.445828"/>
      <pos A="0.343657" C="0.343657" G="0.071201" T="0.241485"/>
      <pos A="0.445828" C="0.173372" G="0.207429" T="0.173372"/>
      <pos A="0.071201" C="0.479885" G="0.241485" T="0.207429"/>
    </motif>
    <motif db="0" id="M10" alt="O10" length="40" nsites="8" evalue="1.3e-003">
      <pos A="0.200617" C="0.398148" G="0.25" T="0.151235"/>
      <pos A="0.200617" C="0.25" G="0.348765" T="0.200617"/>
      <pos A="0.348765" C="0.200617" G="0.25" T="0.200617"/>
      <pos A="0.151235" C="0.151235" G="0.447531" T="0.25"/>
      <pos A="0.200617" C="0.348765" G="0.25" T="0.200617"/>
      <pos A="0.151235" C="0.398148" G="0.151235" T="0.299383"/>
      <pos A="0.151235" C="0.101852" G="0.25" T="0.496914"/>
      <pos A="0.348765" C="0.101852" G="0.200617" T="0.348765"/>
      <pos A="0.299383" C="0.101852" G="0.595679" T="0.00308642"/>
      <pos A="0.200617" C="0.25" G="0.200617" T="0.348765"/>
      <pos A="0.101852" C="0.151235" G="0.101852" T="0.645062"/>
      <pos A="0.00308642" C="0.348765" G="0.200617" T="0.447531"/>
      <pos A="0.151235" C="0.348765" G="0.101852" T="0.398148"/>
      <pos A="0.496914" C="0.299383" G="0.101852" T="0.101852"/>
      <pos A="0.200617" C="0.0524691" G="0.200617" T="0.546296"/>
      <pos A="0.25" C="0.25" G="0.447531" T="0.0524691"/>
      <pos A="0.595679" C="0.101852" G="0.299383" T="0.00308642"/>
      <pos A="0.348765" C="0.25" G="0.299383" T="0.101852"/>
      <pos A="0.200617" C="0.151235" G="0.348765" T="0.299383"/>
      <pos A="0.151235" C="0.101852" G="0.0524691" T="0.694444"/>
      <pos A="0.151235" C="0.398148" G="0.299383" T="0.151235"/>
      <pos A="0.200617" C="0.151235" G="0.447531" T="0.200617"/>
      <pos A="0.25" C="0.200617" G="0.348765" T="0.200617"/>
      <pos A="0.743827" C="0.101852" G="0.0524691" T="0.101852"/>
      <pos A="0.496914" C="0.299383" G="0.151235" T="0.0524691"/>
      <pos A="0.200617" C="0.348765" G="0.00308642" T="0.447531"/>
      <pos A="0.200617" C="0.200617" G="0.25" T="0.348765"/>
      <pos A="0.546296" C="0.0524691" G="0.200617" T="0.200617"/>
      <pos A="0.398148" C="0.0524691" G="0.398148" T="0.151235"/>
      <pos A="0.299383" C="0.200617" G="0.348765" T="0.151235"/>
      <pos A="0.299383" C="0.151235" G="0.348765" T="0.200617"/>
      <pos A="0.299383" C="0.25" G="0.151235" T="0.299383"/>
      <pos A="0.25" C="0.25" G="0.348765" T="0.151235"/>
      <pos A="0.0524691" C="0.398148" G="0.200617" T="0.348765"/>
      <pos A="0.398148" C="0.0524691" G="0.348765" T="0.200617"/>
      <pos A="0.348765" C="0.0524691" G="0.25" T="0.348765"/>
      <pos A="0.299383" C="0.299383" G="0.348765" T="0.0524691"/>
      <pos A="0.200617" C="0.496914" G="0.200617" T="0.101852"/>
      <pos A="0.299383" C="0.299383" G="0.101852" T="0.299383"/>
      <pos A="0.101852" C="0.79321" G="0.101852" T="0.00308642"/>
    </motif>
    <motif db="0" id="M100" alt="O100" length="40" nsites="8" evalue="1.3e-003">
      <pos A="0.167696" C="0.00308642" G="0.496914" T="0.332304"/>
      <pos A="0.496914" C="0.0853906" G="0.0853906" T="0.332304"/>
      <pos A="0.414609" C="0.0853906" G="0.332304" T="0.167696"/>
      <pos A="0.0853906" C="0.00308642" G="0.743827" T="0.167696"/>
      <pos A="0.0853906" C="0.579218" G="0.167696" T="0.167696"/>
      <pos A="0.167696" C="0.0853906" G="0.25" T="0.496914"/>
      <pos A="0.0853906" C="0.25" G="0.0853906" T="0.579218"/>
      <pos A="0.00308642" C="0.661523" G="0.0853906" T="0.25"/>
      <pos A="0.0853906" C="0.25" G="0.0853906" T="0.579218"/>
      <pos A="0.579218" C="0.332304" G="0.00308642" T="0.0853906"/>
      <pos A="0.25" C="0.496914" G="0.0853906" T="0.167696"/>
      <pos A="0.414609" C="0.25" G="0.25" T="0.0853906"/>
      <pos A="0.496914" C="0.167696" G="0.00308642" T="0.332304"/>
      <pos A="0.25" C="0.167696" G="0.167696" T="0.414609"/>
      <pos A="0.25" C="0.00308642" G="0.167696" T="0.579218"/>
      <pos A="0.0853906" C="0.0853906" G="0.496914" T="0.332304"/>
      <pos A="0.167696" C="0.579218" G="0.0853906" T="0.167696"/>
      <pos A="0.414609" C="0.414609" G="0.0853906" T="0.0853906"/>
      <pos A="0.414609" C="0.0853906" G="0.0853906" T="0.414609"/>
      <pos A="0.167696" C="0.00308642" G="0.661523" T="0.167696"/>
      <pos A="0.167696" C="0.0853906" G="0.661523" T="0.0853906"/>
      <pos A="0.414609" C="0.167696" G="0.25" T="0.167696"/>
      <pos A="0.332304" C="0.25" G="0.332304" T="0.0853906"/>
      <pos A="0.332304" C="0.0853906" G="0.332304" T="0.25"/>
      <pos A="0.00308642" C="0.332304" G="0.414609" T="0.25"/>
      <pos A="0.579218" C="0.25" G="0.00308642" T="0.167696"/>
      <pos A="0.167696" C="0.167696" G="0.579218" T="0.0853906"/>
      <pos A="0.0853906" C="0.0853906" G="0.332304" T="0.496914"/>
      <pos A="0.0853906" C="0.00308642" G="0.25" T="0.661523"/>
      <pos A="0.25" C="0.332304" G="0.332304" T="0.0853906"/>
      <pos A="0.414609" C="0.167696" G="0.167696" T="0.25"/>
      <pos A="0.332304" C="0.332304" G="0.332304" T="0.00308642"/>
      <pos A="0.00308642" C="0.661523" G="0.00308642" T="0.332304"/>
      <pos A="0.167696" C="0.496914" G="0.25" T="0.0853906"/>
      <pos A="0.332304" C="0.0853906" G="0.0853906" T="0.496914"/>
      <pos A="0.00308642" C="0.167696" G="0.496914" T="0.332304"/>
      <pos A="0.25" C="0.332304" G="0.0853906" T="0.332304"/>
      <pos A="0.25" C="0.167696" G="0.25" T="0.332304"/>
      <pos A="0.25" C="0.0853906" G="0.167696" T="0.496914"/>
      <pos A="0.167696" C="0.0853906" G="0.167696" T="0.579218"/>
    </motif>
    <motif db="0" id="M101" alt="O101" length="40" nsites="8" evalue="1.3e-003">
      <pos A="0.346618" C="0.00308642" G="0.0460277" T="0.604268"/>
      <pos A="0.0889699" C="0.131911" G="0.260736" T="0.518384"/>
      <pos A="0.0889699" C="0.432502" G="0.131911" T="0.346618"/>
      <pos A="0.346618" C="0.131911" G="0.0889699" T="0.432502"/>
      <pos A="0.174852" C="0.0460277" G="0.432502" T="0.346618"/>
      <pos A="0.0889699" C="0.131911" G="0.346618" T="0.432502"/>
      <pos A="0.303677" C="0.217794" G="0.217794" T="0.260736"/>
      <pos A="0.217794" C="0.475443" G="0.174852" T="0.131911"/>
      <pos A="0.260736" C="0.174852" G="0.260736" T="0.303677"/>
      <pos A="0.217794" C="0.260736" G="0.260736" T="0.260736"/>
      <pos A="0.0889699" C="0.561325" G="0.303677" T="0.0460277"/>
      <pos A="0.260736" C="0.131911" G="0.0889699" T="0.518384"/>
      <pos A="0.174852" C="0.217794" G="0.217794" T="0.38956"/>
      <pos A="0.432502" C="0.303677" G="0.174852" T="0.0889699"/>
      <pos A="0.131911" C="0.131911" G="0.647209" T="0.0889699"/>
      <pos A="0.38956" C="0.260736" G="0.131911" T="0.217794"/>
      <pos A="0.131911" C="0.131911" G="0.38956" T="0.346618"/>
      <pos A="0.432502" C="0.260736" G="0.0460277" T="0.260736"/>
      <pos A="0.38956" C="0.303677" G="0.131911" T="0.174852"/>
      <pos A="0.38956" C="0.217794" G="0.174852" T="0.217794"/>
      <pos A="0.217794" C="0.303677" G="0.260736" T="0.217794"/>
      <pos A="0.346618" C="0.260736" G="0.346618" T="0.0460277"/>
      <pos A="0.260736" C="0.38956" G="0.131911" T="0.217794"/>
      <pos A="0.217794" C="0.303677" G="0.260736" T="0.217794"/>
      <pos A="0.346618" C="0.38956" G="0.0889699" T="0.174852"/>
      <pos A="0.303677" C="0.346618" G="0.0889699" T="0.260736"/>
      <pos A="0.217794" C="0.303677" G="0.38956" T="0.0889699"/>
      <pos A="0.131911" C="0.303677" G="0.0889699" T="0.475443"/>
      <pos A="0.38956" C="0.131911" G="0.432502" T="0.0460277"/>
      <pos A="0.346618" C="0.217794" G="0.260736" T="0.174852"/>
      <pos A="0.518384" C="0.131911" G="0.0889699" T="0.260736"/>
      <pos A="0.303677" C="0.38956" G="0.0889699" T="0.217794"/>
      <pos A="0.0460277" C="0.0460277" G="0.346618" T="0.561325"/>
      <pos A="0.174852" C="0.0460277" G="0.260736" T="0.518384"/>
      <pos A="0.174852" C="0.131911" G="0.38956" T="0.303677"/>
      <pos A="0.260736" C="0.00308642" G="0.346618" T="0.38956"/>
      <pos A="0.217794" C="0.260736" G="0.303677" T="0.217794"/>
      <pos A="0.217794" C="0.131911" G="0.174852" T="0.475443"/>
      <pos A="0.604268" C="0.174852" G="0.131911" T="0.0889699"/>
      <pos A="0.38956" C="0.303677" G="0.0460277" T="0.260736"/>
    </motif>
    <motif db="0" id="M102" alt="O102" length="40" nsites="8" evalue="1.3e-003">
      <pos A="0.288987" C="0.230507" G="0.282489" T="0.198018"/>
      <pos A="0.230507" C="0.230507" G="0.353963" T="0.185023"/>
      <pos A="0.282489" C="0.224009" G="0.211013" T="0.282489"/>
      <pos A="0.295484" C="0.152534" G="0.269493" T="0.282489"/>
      <pos A="0.211013" C="0.224009" G="0.256498" T="0.30848"/>
      <pos A="0.243502" C="0.113548" G="0.269493" T="0.373457"/>
      <pos A="0.237004" C="0.198018" G="0.243502" T="0.321475"/>
      <pos A="0.431937" C="0.198018" G="0.100552" T="0.269493"/>
      <pos A="0.412443" C="0.126543" G="0.288987" T="0.172028"/>
      <pos A="0.256498" C="0.256498" G="0.178525" T="0.30848"/>
      <pos A="0.185023" C="0.243502" G="0.314977" T="0.256498"/>
      <pos A="0.399448" C="0.10705" G="0.211013" T="0.282489"/>
      <pos A="0.275991" C="0.230507" G="0.230507" T="0.262996"/>
      <pos A="0.33447" C="0.288987" G="0.178525" T="0.198018"/>
      <pos A="0.204516" C="0.327972" G="0.25" T="0.217511"/>
      <pos A="0.224009" C="0.347466" G="0.237004" T="0.19152"/>
      <pos A="0.321475" C="0.19152" G="0.275991" T="0.211013"/>
      <pos A="0.237004" C="0.185023" G="0.269493" T="0.30848"/>
      <pos A="0.399448" C="0.172028" G="0.243502" T="0.185023"/>
      <pos A="0.159032" C="0.19152" G="0.39295" T="0.256498"/>
      <pos A="0.269493" C="0.327972" G="0.0940543" T="0.30848"/>
      <pos A="0.100552" C="0.33447" G="0.243502" T="0.321475"/>
      <pos A="0.243502" C="0.185023" G="0.321475" T="0.25"/>
      <pos A="0.39295" C="0.146037" G="0.295484" T="0.16553"/>
      <pos A="0.301982" C="0.0550686" G="0.237004" T="0.405946"/>
      <pos A="0.0420731" C="0.204516" G="0.386452" T="0.366959"/>
      <pos A="0.198018" C="0.295484" G="0.230507" T="0.275991"/>
      <pos A="0.301982" C="0.269493" G="0.133041" T="0.295484"/>
      <pos A="0.262996" C="0.0680632" G="0.327972" T="0.340968"/>
      <pos A="0.412443" C="0.275991" G="0.159032" T="0.152534"/>
      <pos A="0.256498" C="0.237004" G="0.282489" T="0.224009"/>
      <pos A="0.425439" C="0.152534" G="0.275991" T="0.146037"/>
      <pos A="0.464425" C="0.275991" G="0.126543" T="0.133041"/>
      <pos A="0.262996" C="0.230507" G="0.139539" T="0.366959"/>
      <pos A="0.237004" C="0.288987" G="0.198018" T="0.275991"/>
      <pos A="0.237004" C="0.321475" G="0.224009" T="0.217511"/>
      <pos A="0.224009" C="0.224009" G="0.16553" T="0.386452"/>
      <pos A="0.269493" C="0.152534" G="0.237004" T="0.340968"/>
      <pos A="0.16553" C="0.19152" G="0.275991" T="0.366959"/>
      <pos A="0.353963" C="0.25" G="0.211013" T="0.185023"/>
    </motif>
    <motif db="0" id="M103" alt="O103" length="40" nsites="8" evalue="1.3e-003">
      <pos A="0.458926" C="0.231006" G="0.155033" T="0.155033"/>
      <pos A="0.231006" C="0.382953" G="0.0790598" T="0.30698"/>
      <pos A="0.30698" C="0.382953" G="0.00308642" T="0.30698"/>
      <pos A="0.0790598" C="0.155033" G="0.231006" T="0.534901"/>
      <pos A="0.155033" C="0.231006" G="0.30698" T="0.30698"/>
      <pos A="0.0790598" C="0.0790598" G="0.382953" T="0.458926"/>
      <pos A="0.00308642" C="0.231006" G="0.382953" T="0.382953"/>
      <pos A="0.30698" C="0.458926" G="0.0790598" T="0.155033"/>
      <pos A="0.231006" C="0.231006" G="0.155033" T="0.382953"/>
      <pos A="0.382953" C="0.0790598" G="0.382953" T="0.155033"/>
      <pos A="0.30698" C="0.458926" G="0.231006" T="0.00308642"/>
      <pos A="0.231006" C="0.382953" G="0.00308642" T="0.382953"/>
      <pos A="0.382953" C="0.00308642" G="0.00308642" T="0.610874"/>
      <pos A="0.0790598" C="0.534901" G="0.00308642" T="0.382953"/>
      <pos A="0.686847" C="0.00308642" G="0.0790598" T="0.231006"/>
      <pos A="0.382953" C="0.610874" G="0.00308642" T="0.00308642"/>
      <pos A="0.686847" C="0.231006" G="0.0790598" T="0.00308642"/>
      <pos A="0.382953" C="0.0790598" G="0.155033" T="0.382953"/>
      <pos A="0.610874" C="0.231006" G="0.00308642" T="0.155033"/>
      <pos A="0.30698" C="0.30698" G="0.0790598" T="0.30698"/>
      <pos A="0.610874" C="0.155033" G="0.0790598" T="0.155033"/>
      <pos A="0.231006" C="0.231006" G="0.0790598" T="0.458926"/>
      <pos A="0.382953" C="0.231006" G="0.30698" T="0.0790598"/>
      <pos A="0.30698" C="0.231006" G="0.155033" T="0.30698"/>
      <pos A="0.382953" C="0.231006" G="0.30698" T="0.0790598"/>
      <pos A="0.458926" C="0.155033" G="0.155033" T="0.231006"/>
      <pos A="0.231006" C="0.30698" G="0.231006" T="0.231006"/>
      <pos A="0.30698" C="0.30698" G="0.231006" T="0.155033"/>
      <pos A="0.231006" C="0.458926" G="0.0790598" T="0.231006"/>
      <pos A="0.00308642" C="0.534901" G="0.155033" T="0.30698"/>
      <pos A="0.30698" C="0.458926" G="0.155033" T="0.0790598"/>
      <pos A="0.155033" C="0.231006" G="0.155033" T="0.458926"/>
      <pos A="0.534901" C="0.155033" G="0.30698" T="0.00308642"/>
      <pos A="0.382953" C="0.231006" G="0.231006" T="0.155033"/>
      <pos A="0.231006" C="0.458926" G="0.155033" T="0.155033"/>
      <pos A="0.458926" C="0.30698" G="0.155033" T="0.0790598"/>
      <pos A="0.155033" C="0.30698" G="0.231006" T="0.30698"/>
      <pos A="0.231006" C="0.155033" G="0.231006" T="0.382953"/>
      <pos A="0.231006" C="0.0790598" G="0.30698" T="0.382953"/>
      <pos A="0.00308642" C="0.231006" G="0.686847" T="0.0790598"/>
    </motif>
    <motif db="0" id="M105" alt="O105" length="40" nsites="8" evalue="1.3e-003">
      <pos A="0.266461" C="0.134773" G="0.332304" T="0.266461"/>
      <pos A="0.200617" C="0.266461" G="0.529835" T="0.00308642"/>
      <pos A="0.529835" C="0.200617" G="0.134773" T="0.134773"/>
      <pos A="0.134773" C="0.134773" G="0.398148" T="0.332304"/>
      <pos A="0.200617" C="0.00308642" G="0.727366" T="0.0689304"/>
      <pos A="0.00308642" C="0.200617" G="0.529835" T="0.266461"/>
      <pos A="0.134773" C="0.398148" G="0.134773" T="0.332304"/>
      <pos A="0.200617" C="0.134773" G="0.463992" T="0.200617"/>
      <pos A="0.200617" C="0.398148" G="0.332304" T="0.0689304"/>
      <pos A="0.332304" C="0.266461" G="0.398148" T="0.00308642"/>
      <pos A="0.332304" C="0.332304" G="0.200617" T="0.134773"/>
      <pos A="0.0689304" C="0.266461" G="0.134773" T="0.529835"/>
      <pos A="0.200617" C="0.134773" G="0.266461" T="0.398148"/>
      <pos A="0.332304" C="0.134773" G="0.134773" T="0.398148"/>
      <pos A="0.200617" C="0.529835" G="0.200617" T="0.0689304"/>
      <pos A="0.266461" C="0.200617" G="0.332304" T="0.200617"/>
      <pos A="0.134773" C="0.266461" G="0.134773" T="0.463992"/>
      <pos A="0.134773" C="0.332304" G="0.0689304" T="0.463992"/>
      <pos A="0.398148" C="0.200617" G="0.200617" T="0.200617"/>
      <pos A="0.266461" C="0.0689304" G="0.463992" T="0.200617"/>
      <pos A="0.332304" C="0.200617" G="0.266461" T="0.200617"/>
      <pos A="0.0689304" C="0.200617" G="0.661523" T="0.0689304"/>
      <pos A="0.134773" C="0.0689304" G="0.332304" T="0.463992"/>
      <pos A="0.332304" C="0.0689304" G="0.266461" T="0.332304"/>
      <pos A="0.332304" C="0.0689304" G="0.332304" T="0.266461"/>
      <pos A="0.134773" C="0.0689304" G="0.332304" T="0.463992"/>
      <pos A="0.398148" C="0.398148" G="0.200617" T="0.00308642"/>
      <pos A="0.200617" C="0.266461" G="0.200617" T="0.332304"/>
      <pos A="0.00308642" C="0.266461" G="0.200617" T="0.529835"/>
      <pos A="0.200617" C="0.332304" G="0.332304" T="0.134773"/>
      <pos A="0.200617" C="0.200617" G="0.332304" T="0.266461"/>
      <pos A="0.134773" C="0.79321" G="0.00308642" T="0.0689304"/>
      <pos A="0.266461" C="0.0689304" G="0.0689304" T="0.595679"/>
      <pos A="0.134773" C="0.332304" G="0.200617" T="0.332304"/>
      <pos A="0.0689304" C="0.463992" G="0.266461" T="0.200617"/>
      <pos A="0.200617" C="0.0689304" G="0.134773" T="0.595679"/>
      <pos A="0.0689304" C="0.0689304" G="0.266461" T="0.595679"/>
      <pos A="0.00308642" C="0.266461" G="0.0689304" T="0.661523"/>
      <pos A="0.134773" C="0.332304" G="0.00308642" T="0.529835"/>
      <pos A="0.134773" C="0.463992" G="0.134773" T="0.266461"/>
    </motif>
    <motif db="0" id="M106" alt="O106" length="40" nsites="8" evalue="1.3e-003">
      <pos A="0.275991" C="0.120045" G="0.321475" T="0.282489"/>
      <pos A="0.230507" C="0.159032" G="0.178525" T="0.431937"/>
      <pos A="0.237004" C="0.347466" G="0.237004" T="0.178525"/>
      <pos A="0.269493" C="0.282489" G="0.204516" T="0.243502"/>
      <pos A="0.295484" C="0.198018" G="0.282489" T="0.224009"/>
      <pos A="0.262996" C="0.185023" G="0.256498" T="0.295484"/>
      <pos A="0.275991" C="0.373457" G="0.217511" T="0.133041"/>
      <pos A="0.198018" C="0.178525" G="0.224009" T="0.399448"/>
      <pos A="0.152534" C="0.379955" G="0.295484" T="0.172028"/>
      <pos A="0.33447" C="0.198018" G="0.262996" T="0.204516"/>
      <pos A="0.282489" C="0.0875565" G="0.379955" T="0.25"/>
      <pos A="0.152534" C="0.256498" G="0.405946" T="0.185023"/>
      <pos A="0.282489" C="0.198018" G="0.0940543" T="0.425439"/>
      <pos A="0.438434" C="0.074561" G="0.269493" T="0.217511"/>
      <pos A="0.340968" C="0.25" G="0.204516" T="0.204516"/>
      <pos A="0.373457" C="0.295484" G="0.139539" T="0.19152"/>
      <pos A="0.243502" C="0.262996" G="0.237004" T="0.256498"/>
      <pos A="0.230507" C="0.178525" G="0.217511" T="0.373457"/>
      <pos A="0.204516" C="0.314977" G="0.152534" T="0.327972"/>
      <pos A="0.30848" C="0.256498" G="0.178525" T="0.256498"/>
      <pos A="0.185023" C="0.340968" G="0.230507" T="0.243502"/>
      <pos A="0.269493" C="0.185023" G="0.314977" T="0.230507"/>
      <pos A="0.353963" C="0.113548" G="0.217511" T="0.314977"/>
      <pos A="0.288987" C="0.237004" G="0.159032" T="0.314977"/>
      <pos A="0.243502" C="0.288987" G="0.230507" T="0.237004"/>
      <pos A="0.327972" C="0.0875565" G="0.256498" T="0.327972"/>
      <pos A="0.275991" C="0.314977" G="0.19152" T="0.217511"/>
      <pos A="0.295484" C="0.133041" G="0.217511" T="0.353963"/>
      <pos A="0.204516" C="0.243502" G="0.275991" T="0.275991"/>
      <pos A="0.262996" C="0.120045" G="0.353963" T="0.262996"/>
      <pos A="0.379955" C="0.178525" G="0.288987" T="0.152534"/>
      <pos A="0.295484" C="0.133041" G="0.366959" T="0.204516"/>
      <pos A="0.10705" C="0.230507" G="0.237004" T="0.425439"/>
      <pos A="0.353963" C="0.178525" G="0.10705" T="0.360461"/>
      <pos A="0.16553" C="0.224009" G="0.405946" T="0.204516"/>
      <pos A="0.340968" C="0.224009" G="0.126543" T="0.30848"/>
      <pos A="0.288987" C="0.243502" G="0.139539" T="0.327972"/>
      <pos A="0.269493" C="0.224009" G="0.314977" T="0.19152"/>
      <pos A="0.288987" C="0.340968" G="0.146037" T="0.224009"/>
      <pos A="0.19152" C="0.399448" G="0.120045" T="0.288987"/>
    </motif>
    <motif db="0" id="M107" alt="O107" length="40" nsites="8" evalue="1.3e-003">
      <pos A="0.296713" C="0.0297798" G="0.43018" T="0.243326"/>
      <pos A="0.243326" C="0.136553" G="0.3501" T="0.27002"/>
      <pos A="0.296713" C="0.243326" G="0.163246" T="0.296713"/>
      <pos A="0.296713" C="0.18994" G="0.136553" T="0.376793"/>
      <pos A="0.483566" C="0.163246" G="0.216633" T="0.136553"/>
      <pos A="0.18994" C="0.216633" G="0.3501" T="0.243326"/>
      <pos A="0.216633" C="0.456873" G="0.296713" T="0.0297798"/>
      <pos A="0.216633" C="0.376793" G="0.0564731" T="0.3501"/>
      <pos A="0.483566" C="0.136553" G="0.10986" T="0.27002"/>
      <pos A="0.483566" C="0.0831664" G="0.163246" T="0.27002"/>
      <pos A="0.10986" C="0.323406" G="0.216633" T="0.3501"/>
      <pos A="0.27002" C="0.0297798" G="0.403486" T="0.296713"/>
      <pos A="0.216633" C="0.136553" G="0.43018" T="0.216633"/>
      <pos A="0.43018" C="0.296713" G="0.136553" T="0.136553"/>
      <pos A="0.18994" C="0.3501" G="0.323406" T="0.136553"/>
      <pos A="0.27002" C="0.163246" G="0.18994" T="0.376793"/>
      <pos A="0.323406" C="0.136553" G="0.243326" T="0.296713"/>
      <pos A="0.3501" C="0.18994" G="0.376793" T="0.0831664"/>
      <pos A="0.376793" C="0.10986" G="0.216633" T="0.296713"/>
      <pos A="0.0831664" C="0.27002" G="0.296713" T="0.3501"/>
      <pos A="0.3501" C="0.18994" G="0.18994" T="0.27002"/>
      <pos A="0.376793" C="0.27002" G="0.243326" T="0.10986"/>
      <pos A="0.18994" C="0.136553" G="0.243326" T="0.43018"/>
      <pos A="0.10986" C="0.0564731" G="0.243326" T="0.590341"/>
      <pos A="0.10986" C="0.243326" G="0.163246" T="0.483566"/>
      <pos A="0.163246" C="0.163246" G="0.10986" T="0.563647"/>
      <pos A="0.296713" C="0.18994" G="0.136553" T="0.376793"/>
      <pos A="0.243326" C="0.376793" G="0.0297798" T="0.3501"/>
      <pos A="0.163246" C="0.10986" G="0.27002" T="0.456873"/>
      <pos A="0.563647" C="0.216633" G="0.0831664" T="0.136553"/>
      <pos A="0.456873" C="0.323406" G="0.10986" T="0.10986"/>
      <pos A="0.27002" C="0.216633" G="0.27002" T="0.243326"/>
      <pos A="0.136553" C="0.0564731" G="0.163246" T="0.643727"/>
      <pos A="0.163246" C="0.3501" G="0.18994" T="0.296713"/>
      <pos A="0.216633" C="0.0831664" G="0.456873" T="0.243326"/>
      <pos A="0.163246" C="0.243326" G="0.243326" T="0.3501"/>
      <pos A="0.27002" C="0.27002" G="0.296713" T="0.163246"/>
      <pos A="0.243326" C="0.483566" G="0.0831664" T="0.18994"/>
      <pos A="0.3501" C="0.216633" G="0.0297798" T="0.403486"/>
      <pos A="0.510261" C="0.27002" G="0.0831664" T="0.136553"/>
    </motif>
    <motif db="0" id="M108" alt="O108" length="40" nsites="8" evalue="1.3e-003">
      <pos A="0.14418" C="0.320547" G="0.426366" T="0.108907"/>
      <pos A="0.14418" C="0.320547" G="0.0383595" T="0.496914"/>
      <pos A="0.320547" C="0.285273" G="0.214727" T="0.179453"/>
      <pos A="0.426366" C="0.179453" G="0.0383595" T="0.35582"/>
      <pos A="0.0383595" C="0.25" G="0.391093" T="0.320547"/>
      <pos A="0.426366" C="0.214727" G="0.25" T="0.108907"/>
      <pos A="0.0736336" C="0.35582" G="0.320547" T="0.25"/>
      <pos A="0.320547" C="0.320547" G="0.14418" T="0.214727"/>
      <pos A="0.25" C="0.14418" G="0.285273" T="0.320547"/>
      <pos A="0.214727" C="0.391093" G="0.108907" T="0.285273"/>
      <pos A="0.00308642" C="0.108907" G="0.320547" T="0.567461"/>
      <pos A="0.0736336" C="0.14418" G="0.638007" T="0.14418"/>
      <pos A="0.35582" C="0.214727" G="0.179453" T="0.25"/>
      <pos A="0.285273" C="0.496914" G="0.0736336" T="0.14418"/>
      <pos A="0.46164" C="0.214727" G="0.14418" T="0.179453"/>
      <pos A="0.285273" C="0.108907" G="0.179453" T="0.426366"/>
      <pos A="0.0736336" C="0.391093" G="0.285273" T="0.25"/>
      <pos A="0.179453" C="0.14418" G="0.179453" T="0.496914"/>
      <pos A="0.0383595" C="0.214727" G="0.320547" T="0.426366"/>
      <pos A="0.0383595" C="0.108907" G="0.285273" T="0.567461"/>
      <pos A="0.108907" C="0.46164" G="0.25" T="0.179453"/>
      <pos A="0.14418" C="0.320547" G="0.108907" T="0.426366"/>
      <pos A="0.214727" C="0.0736336" G="0.46164" T="0.25"/>
      <pos A="0.35582" C="0.14418" G="0.285273" T="0.214727"/>
      <pos A="0.285273" C="0.285273" G="0.179453" T="0.25"/>
      <pos A="0.25" C="0.179453" G="0.320547" T="0.25"/>
      <pos A="0.46164" C="0.0736336" G="0.179453" T="0.285273"/>
      <pos A="0.25" C="0.0736336" G="0.496914" T="0.179453"/>
      <pos A="0.567461" C="0.214727" G="0.214727" T="0.00308642"/>
      <pos A="0.179453" C="0.25" G="0.35582" T="0.214727"/>
      <pos A="0.532187" C="0.00308642" G="0.179453" T="0.285273"/>
      <pos A="0.320547" C="0.14418" G="0.320547" T="0.214727"/>
      <pos A="0.214727" C="0.214727" G="0.320547" T="0.25"/>
      <pos A="0.214727" C="0.285273" G="0.35582" T="0.14418"/>
      <pos A="0.0736336" C="0.426366" G="0.214727" T="0.285273"/>
      <pos A="0.0736336" C="0.391093" G="0.179453" T="0.35582"/>
      <pos A="0.320547" C="0.25" G="0.14418" T="0.285273"/>
      <pos A="0.496914" C="0.14418" G="0.25" T="0.108907"/>
      <pos A="0.46164" C="0.0383595" G="0.35582" T="0.14418"/>
      <pos A="0.285273" C="0.14418" G="0.14418" T="0.426366"/>
    </motif>
    <motif db="0" id="M109" alt="O109" length="40" nsites="8" evalue="1.3e-003">
      <pos A="0.990741" C="0.00308642" G="0.00308642" T="0.00308642"/>
      <pos A="0.496914" C="0.496914" G="0.00308642" T="0.00308642"/>
      <pos A="0.00308642" C="0.00308642" G="0.496914" T="0.496914"/>
      <pos A="0.00308642" C="0.00308642" G="0.496914" T="0.496914"/>
      <pos A="0.00308642" C="0.496914" G="0.496914" T="0.00308642"/>
      <pos A="0.496914" C="0.00308642" G="0.496914" T="0.00308642"/>
      <pos A="0.496914" C="0.496914" G="0.00308642" T="0.00308642"/>
      <pos A="0.496914" C="0.00308642" G="0.496914" T="0.00308642"/>
      <pos A="0.00308642" C="0.496914" G="0.00308642" T="0.496914"/>
      <pos A="0.00308642" C="0.00308642" G="0.496914" T="0.496914"/>
      <pos A="0.496914" C="0.00308642" G="0.496914" T="0.00308642"/>
      <pos A="0.496914" C="0.00308642" G="0.496914" T="0.00308642"/>
      <pos A="0.496914" C="0.496914" G="0.00308642" T="0.00308642"/>
      <pos A="0.00308642" C="0.990741" G="0.00308642" T="0.00308642"/>
      <pos A="0.00308642" C="0.496914" G="0.00308642" T="0.496914"/>
      <pos A="0.496914" C="0.00308642" G="0.496914" T="0.00308642"/>
      <pos A="0.00308642" C="0.00308642" G="0.990741" T="0.00308642"/>
      <pos A="0.00308642" C="0.00308642" G="0.990741" T="0.00308642"/>
      <pos A="0.00308642" C="0.00308642" G="0.496914" T="0.496914"/>
      <pos A="0.00308642" C="0.496914" G="0.00308642" T="0.496914"/>
      <pos A="0.00308642" C="0.00308642" G="0.00308642" T="0.990741"/>
      <pos A="0.00308642" C="0.00308642" G="0.496914" T="0.496914"/>
      <pos A="0.00308642" C="0.496914" G="0.496914" T="0.00308642"/>
      <pos A="0.496914" C="0.00308642" G="0.00308642" T="0.496914"/>
      <pos A="0.00308642" C="0.496914" G="0.496914" T="0.00308642"/>
      <pos A="0.496914" C="0.496914" G="0.00308642" T="0.00308642"/>
      <pos A="0.496914" C="0.00308642" G="0.496914" T="0.00308642"/>
      <pos A="0.00308642" C="0.496914" G="0.00308642" T="0.496914"/>
      <pos A="0.00308642" C="0.00308642" G="0.496914" T="0.496914"/>
      <pos A="0.496914" C="0.00308642" G="0.496914" T="0.00308642"/>
      <pos A="0.00308642" C="0.496914" G="0.00308642" T="0.496914"/>
      <pos A="0.00308642" C="0.496914" G="0.00308642" T="0.496914"/>
      <pos A="0.00308642" C="0.990741" G="0.00308642" T="0.00308642"/>
      <pos A="0.00308642" C="0.00308642" G="0.00308642" T="0.990741"/>
      <pos A="0.00308642" C="0.00308642" G="0.496914" T="0.496914"/>
      <pos A="0.496914" C="0.00308642" G="0.496914" T="0.00308642"/>
      <pos A="0.00308642" C="0.00308642" G="0.990741" T="0.00308642"/>
      <pos A="0.00308642" C="0.496914" G="0.00308642" T="0.496914"/>
      <pos A="0.990741" C="0.00308642" G="0.00308642" T="0.00308642"/>
      <pos A="0.496914" C="0.496914" G="0.00308642" T="0.00308642"/>
    </motif>
    <motif db="0" id="M11" alt="O11" length="40" nsites="8" evalue="1.3e-003">
      <pos A="0.25" C="0.100552" G="0.25" T="0.399448"/>
      <pos A="0.275991" C="0.295484" G="0.204516" T="0.224009"/>
      <pos A="0.33447" C="0.33447" G="0.152534" T="0.178525"/>
      <pos A="0.314977" C="0.120045" G="0.243502" T="0.321475"/>
      <pos A="0.295484" C="0.217511" G="0.366959" T="0.120045"/>
      <pos A="0.30848" C="0.282489" G="0.262996" T="0.146037"/>
      <pos A="0.230507" C="0.211013" G="0.237004" T="0.321475"/>
      <pos A="0.133041" C="0.399448" G="0.217511" T="0.25"/>
      <pos A="0.347466" C="0.120045" G="0.224009" T="0.30848"/>
      <pos A="0.211013" C="0.211013" G="0.360461" T="0.217511"/>
      <pos A="0.224009" C="0.120045" G="0.373457" T="0.282489"/>
      <pos A="0.301982" C="0.204516" G="0.262996" T="0.230507"/>
      <pos A="0.314977" C="0.19152" G="0.133041" T="0.360461"/>
      <pos A="0.217511" C="0.256498" G="0.198018" T="0.327972"/>
      <pos A="0.30848" C="0.16553" G="0.178525" T="0.347466"/>
      <pos A="0.19152" C="0.185023" G="0.353963" T="0.269493"/>
      <pos A="0.243502" C="0.198018" G="0.360461" T="0.198018"/>
      <pos A="0.19152" C="0.275991" G="0.288987" T="0.243502"/>
      <pos A="0.412443" C="0.366959" G="0.16553" T="0.0550686"/>
      <pos A="0.366959" C="0.185023" G="0.159032" T="0.288987"/>
      <pos A="0.301982" C="0.301982" G="0.204516" T="0.19152"/>
      <pos A="0.256498" C="0.230507" G="0.16553" T="0.347466"/>
      <pos A="0.237004" C="0.269493" G="0.172028" T="0.321475"/>
      <pos A="0.295484" C="0.224009" G="0.211013" T="0.269493"/>
      <pos A="0.159032" C="0.133041" G="0.470922" T="0.237004"/>
      <pos A="0.074561" C="0.262996" G="0.230507" T="0.431937"/>
      <pos A="0.340968" C="0.217511" G="0.19152" T="0.25"/>
      <pos A="0.282489" C="0.33447" G="0.152534" T="0.230507"/>
      <pos A="0.230507" C="0.0420731" G="0.262996" T="0.464425"/>
      <pos A="0.198018" C="0.217511" G="0.425439" T="0.159032"/>
      <pos A="0.327972" C="0.237004" G="0.159032" T="0.275991"/>
      <pos A="0.288987" C="0.282489" G="0.146037" T="0.282489"/>
      <pos A="0.373457" C="0.100552" G="0.230507" T="0.295484"/>
      <pos A="0.353963" C="0.198018" G="0.340968" T="0.10705"/>
      <pos A="0.340968" C="0.133041" G="0.321475" T="0.204516"/>
      <pos A="0.262996" C="0.256498" G="0.133041" T="0.347466"/>
      <pos A="0.360461" C="0.237004" G="0.113548" T="0.288987"/>
      <pos A="0.126543" C="0.237004" G="0.340968" T="0.295484"/>
      <pos A="0.288987" C="0.321475" G="0.16553" T="0.224009"/>
      <pos A="0.198018" C="0.224009" G="0.159032" T="0.418941"/>
    </motif>
    <motif db="0" id="M110" alt="O110" length="40" nsites="8" evalue="1.3e-003">
      <pos A="0.299383" C="0.200617" G="0.398148" T="0.101852"/>
      <pos A="0.200617" C="0.496914" G="0.200617" T="0.101852"/>
      <pos A="0.101852" C="0.398148" G="0.299383" T="0.200617"/>
      <pos A="0.398148" C="0.200617" G="0.101852" T="0.299383"/>
      <pos A="0.299383" C="0.101852" G="0.200617" T="0.398148"/>
      <pos A="0.200617" C="0.00308642" G="0.299383" T="0.496914"/>
      <pos A="0.299383" C="0.101852" G="0.398148" T="0.200617"/>
      <pos A="0.595679" C="0.101852" G="0.299383" T="0.00308642"/>
      <pos A="0.398148" C="0.299383" G="0.101852" T="0.200617"/>
      <pos A="0.595679" C="0.101852" G="0.00308642" T="0.299383"/>
      <pos A="0.101852" C="0.200617" G="0.200617" T="0.496914"/>
      <pos A="0.101852" C="0.101852" G="0.496914" T="0.299383"/>
      <pos A="0.496914" C="0.398148" G="0.101852" T="0.00308642"/>
      <pos A="0.299383" C="0.101852" G="0.101852" T="0.496914"/>
      <pos A="0.398148" C="0.00308642" G="0.496914" T="0.101852"/>
      <pos A="0.299383" C="0.00308642" G="0.299383" T="0.398148"/>
      <pos A="0.200617" C="0.299383" G="0.200617" T="0.299383"/>
      <pos A="0.200617" C="0.101852" G="0.398148" T="0.299383"/>
      <pos A="0.200617" C="0.694444" G="0.00308642" T="0.101852"/>
      <pos A="0.200617" C="0.299383" G="0.00308642" T="0.496914"/>
      <pos A="0.200617" C="0.595679" G="0.200617" T="0.00308642"/>
      <pos A="0.398148" C="0.299383" G="0.200617" T="0.101852"/>
      <pos A="0.398148" C="0.101852" G="0.299383" T="0.200617"/>
      <pos A="0.299383" C="0.00308642" G="0.398148" T="0.299383"/>
      <pos A="0.101852" C="0.00308642" G="0.595679" T="0.299383"/>
      <pos A="0.299383" C="0.101852" G="0.101852" T="0.496914"/>
      <pos A="0.299383" C="0.101852" G="0.299383" T="0.299383"/>
      <pos A="0.299383" C="0.101852" G="0.299383" T="0.299383"/>
      <pos A="0.101852" C="0.891975" G="0.00308642" T="0.00308642"/>
      <pos A="0.694444" C="0.00308642" G="0.00308642" T="0.299383"/>
      <pos A="0.299383" C="0.299383" G="0.299383" T="0.101852"/>
      <pos A="0.101852" C="0.299383" G="0.101852" T="0.496914"/>
      <pos A="0.496914" C="0.101852" G="0.00308642" T="0.398148"/>
      <pos A="0.398148" C="0.200617" G="0.398148" T="0.00308642"/>
      <pos A="0.496914" C="0.200617" G="0.200617" T="0.101852"/>
      <pos A="0.496914" C="0.00308642" G="0.101852" T="0.398148"/>
      <pos A="0.496914" C="0.398148" G="0.00308642" T="0.101852"/>
      <pos A="0.496914" C="0.00308642" G="0.299383" T="0.200617"/>
      <pos A="0.496914" C="0.299383" G="0.00308642" T="0.200617"/>
      <pos A="0.496914" C="0.00308642" G="0.200617" T="0.299383"/>
    </motif>
    <motif db="0" id="M111" alt="O111" length="40" nsites="8" evalue="1.3e-003">
      <pos A="0.185023" C="0.19152" G="0.314977" T="0.30848"/>
      <pos A="0.314977" C="0.204516" G="0.25" T="0.230507"/>
      <pos A="0.288987" C="0.243502" G="0.340968" T="0.126543"/>
      <pos A="0.178525" C="0.204516" G="0.25" T="0.366959"/>
      <pos A="0.146037" C="0.204516" G="0.178525" T="0.470922"/>
      <pos A="0.262996" C="0.243502" G="0.25" T="0.243502"/>
      <pos A="0.340968" C="0.269493" G="0.16553" T="0.224009"/>
      <pos A="0.237004" C="0.204516" G="0.379955" T="0.178525"/>
      <pos A="0.178525" C="0.152534" G="0.30848" T="0.360461"/>
      <pos A="0.19152" C="0.256498" G="0.366959" T="0.185023"/>
      <pos A="0.399448" C="0.262996" G="0.126543" T="0.211013"/>
      <pos A="0.262996" C="0.172028" G="0.230507" T="0.33447"/>
      <pos A="0.185023" C="0.185023" G="0.327972" T="0.301982"/>
      <pos A="0.425439" C="0.25" G="0.0615664" T="0.262996"/>
      <pos A="0.185023" C="0.340968" G="0.30848" T="0.16553"/>
      <pos A="0.464425" C="0.198018" G="0.120045" T="0.217511"/>
      <pos A="0.366959" C="0.146037" G="0.256498" T="0.230507"/>
      <pos A="0.224009" C="0.256498" G="0.25" T="0.269493"/>
      <pos A="0.269493" C="0.146037" G="0.262996" T="0.321475"/>
      <pos A="0.139539" C="0.275991" G="0.262996" T="0.321475"/>
      <pos A="0.262996" C="0.178525" G="0.198018" T="0.360461"/>
      <pos A="0.282489" C="0.139539" G="0.386452" T="0.19152"/>
      <pos A="0.340968" C="0.321475" G="0.19152" T="0.146037"/>
      <pos A="0.262996" C="0.418941" G="0.237004" T="0.0810588"/>
      <pos A="0.120045" C="0.146037" G="0.269493" T="0.464425"/>
      <pos A="0.282489" C="0.25" G="0.275991" T="0.19152"/>
      <pos A="0.33447" C="0.126543" G="0.185023" T="0.353963"/>
      <pos A="0.243502" C="0.19152" G="0.178525" T="0.386452"/>
      <pos A="0.288987" C="0.25" G="0.25" T="0.211013"/>
      <pos A="0.464425" C="0.100552" G="0.198018" T="0.237004"/>
      <pos A="0.366959" C="0.0940543" G="0.301982" T="0.237004"/>
      <pos A="0.301982" C="0.211013" G="0.185023" T="0.301982"/>
      <pos A="0.237004" C="0.269493" G="0.269493" T="0.224009"/>
      <pos A="0.379955" C="0.230507" G="0.224009" T="0.16553"/>
      <pos A="0.224009" C="0.321475" G="0.288987" T="0.16553"/>
      <pos A="0.340968" C="0.139539" G="0.159032" T="0.360461"/>
      <pos A="0.152534" C="0.269493" G="0.301982" T="0.275991"/>
      <pos A="0.288987" C="0.295484" G="0.126543" T="0.288987"/>
      <pos A="0.139539" C="0.347466" G="0.185023" T="0.327972"/>
      <pos A="0.25" C="0.204516" G="0.256498" T="0.288987"/>
    </motif>
    <motif db="0" id="M113" alt="O113" length="40" nsites="8" evalue="1.3e-003">
      <pos A="0.151671" C="0.151671" G="0.527504" T="0.169153"/>
      <pos A="0.142931" C="0.239075" G="0.352698" T="0.265296"/>
      <pos A="0.352698" C="0.221594" G="0.125451" T="0.300257"/>
      <pos A="0.440102" C="0.204114" G="0.221594" T="0.134191"/>
      <pos A="0.230334" C="0.448841" G="0.142931" T="0.177892"/>
      <pos A="0.256555" C="0.0992296" G="0.0992296" T="0.544986"/>
      <pos A="0.256555" C="0.125451" G="0.370179" T="0.247815"/>
      <pos A="0.405141" C="0.195373" G="0.256555" T="0.142931"/>
      <pos A="0.256555" C="0.308998" G="0.169153" T="0.265296"/>
      <pos A="0.230334" C="0.265296" G="0.239075" T="0.265296"/>
      <pos A="0.221594" C="0.370179" G="0.230334" T="0.177892"/>
      <pos A="0.204114" C="0.230334" G="0.265296" T="0.300257"/>
      <pos A="0.195373" C="0.186633" G="0.142931" T="0.475063"/>
      <pos A="0.256555" C="0.335218" G="0.282776" T="0.125451"/>
      <pos A="0.483803" C="0.291516" G="0.10797" T="0.11671"/>
      <pos A="0.177892" C="0.177892" G="0.308998" T="0.335218"/>
      <pos A="0.265296" C="0.0380474" G="0.239075" T="0.457582"/>
      <pos A="0.142931" C="0.186633" G="0.448841" T="0.221594"/>
      <pos A="0.352698" C="0.212853" G="0.186633" T="0.247815"/>
      <pos A="0.160412" C="0.343959" G="0.274036" T="0.221594"/>
      <pos A="0.151671" C="0.265296" G="0.335218" T="0.247815"/>
      <pos A="0.326478" C="0.212853" G="0.186633" T="0.274036"/>
      <pos A="0.195373" C="0.326478" G="0.274036" T="0.204114"/>
      <pos A="0.291516" C="0.186633" G="0.160412" T="0.361439"/>
      <pos A="0.230334" C="0.186633" G="0.239075" T="0.343959"/>
      <pos A="0.169153" C="0.335218" G="0.282776" T="0.212853"/>
      <pos A="0.317737" C="0.10797" G="0.134191" T="0.440102"/>
      <pos A="0.125451" C="0.256555" G="0.177892" T="0.440102"/>
      <pos A="0.282776" C="0.186633" G="0.256555" T="0.274036"/>
      <pos A="0.282776" C="0.195373" G="0.256555" T="0.265296"/>
      <pos A="0.265296" C="0.335218" G="0.239075" T="0.160412"/>
      <pos A="0.274036" C="0.177892" G="0.186633" T="0.361439"/>
      <pos A="0.247815" C="0.169153" G="0.361439" T="0.221594"/>
      <pos A="0.221594" C="0.335218" G="0.274036" T="0.169153"/>
      <pos A="0.326478" C="0.134191" G="0.247815" T="0.291516"/>
      <pos A="0.282776" C="0.308998" G="0.204114" T="0.204114"/>
      <pos A="0.317737" C="0.212853" G="0.160412" T="0.308998"/>
      <pos A="0.221594" C="0.204114" G="0.11671" T="0.457582"/>
      <pos A="0.274036" C="0.0904899" G="0.300257" T="0.335218"/>
      <pos A="0.256555" C="0.230334" G="0.352698" T="0.160412"/>
    </motif>
    <motif db="0" id="M114" alt="O114" length="40" nsites="8" evalue="1.3e-003">
      <pos A="0.362233" C="0.0928731" G="0.00308642" T="0.541807"/>
      <pos A="0.272446" C="0.362233" G="0.18266" T="0.18266"/>
      <pos A="0.00308642" C="0.18266" G="0.272446" T="0.541807"/>
      <pos A="0.0928731" C="0.18266" G="0.0928731" T="0.631594"/>
      <pos A="0.272446" C="0.18266" G="0.00308642" T="0.541807"/>
      <pos A="0.272446" C="0.631594" G="0.00308642" T="0.0928731"/>
      <pos A="0.362233" C="0.541807" G="0.00308642" T="0.0928731"/>
      <pos A="0.272446" C="0.18266" G="0.18266" T="0.362233"/>
      <pos A="0.362233" C="0.0928731" G="0.272446" T="0.272446"/>
      <pos A="0.00308642" C="0.00308642" G="0.45202" T="0.541807"/>
      <pos A="0.541807" C="0.362233" G="0.0928731" T="0.00308642"/>
      <pos A="0.45202" C="0.18266" G="0.0928731" T="0.272446"/>
      <pos A="0.272446" C="0.45202" G="0.00308642" T="0.272446"/>
      <pos A="0.00308642" C="0.00308642" G="0.0928731" T="0.900954"/>
      <pos A="0.18266" C="0.00308642" G="0.541807" T="0.272446"/>
      <pos A="0.272446" C="0.362233" G="0.272446" T="0.0928731"/>
      <pos A="0.541807" C="0.272446" G="0.18266" T="0.00308642"/>
      <pos A="0.45202" C="0.0928731" G="0.0928731" T="0.362233"/>
      <pos A="0.45202" C="0.0928731" G="0.272446" T="0.18266"/>
      <pos A="0.18266" C="0.45202" G="0.272446" T="0.0928731"/>
      <pos A="0.362233" C="0.272446" G="0.00308642" T="0.362233"/>
      <pos A="0.0928731" C="0.272446" G="0.18266" T="0.45202"/>
      <pos A="0.0928731" C="0.45202" G="0.0928731" T="0.362233"/>
      <pos A="0.362233" C="0.00308642" G="0.272446" T="0.362233"/>
      <pos A="0.272446" C="0.0928731" G="0.362233" T="0.272446"/>
      <pos A="0.0928731" C="0.272446" G="0.541807" T="0.0928731"/>
      <pos A="0.0928731" C="0.18266" G="0.00308642" T="0.721381"/>
      <pos A="0.18266" C="0.541807" G="0.00308642" T="0.272446"/>
      <pos A="0.362233" C="0.0928731" G="0.0928731" T="0.45202"/>
      <pos A="0.45202" C="0.18266" G="0.272446" T="0.0928731"/>
      <pos A="0.18266" C="0.272446" G="0.272446" T="0.272446"/>
      <pos A="0.541807" C="0.18266" G="0.18266" T="0.0928731"/>
      <pos A="0.362233" C="0.45202" G="0.18266" T="0.00308642"/>
      <pos A="0.18266" C="0.0928731" G="0.18266" T="0.541807"/>
      <pos A="0.18266" C="0.0928731" G="0.272446" T="0.45202"/>
      <pos A="0.18266" C="0.272446" G="0.362233" T="0.18266"/>
      <pos A="0.18266" C="0.0928731" G="0.272446" T="0.45202"/>
      <pos A="0.00308642" C="0.362233" G="0.272446" T="0.362233"/>
      <pos A="0.0928731" C="0.00308642" G="0.272446" T="0.631594"/>
      <pos A="0.272446" C="0.272446" G="0.18266" T="0.272446"/>
    </motif>
    <motif db="0" id="M115" alt="O115" length="40" nsites="8" evalue="1.3e-003">
      <pos A="0.262996" C="0.30848" G="0.16553" T="0.262996"/>
      <pos A="0.366959" C="0.152534" G="0.172028" T="0.30848"/>
      <pos A="0.217511" C="0.230507" G="0.360461" T="0.19152"/>
      <pos A="0.224009" C="0.243502" G="0.295484" T="0.237004"/>
      <pos A="0.412443" C="0.288987" G="0.120045" T="0.178525"/>
      <pos A="0.347466" C="0.237004" G="0.237004" T="0.178525"/>
      <pos A="0.25" C="0.185023" G="0.172028" T="0.39295"/>
      <pos A="0.19152" C="0.243502" G="0.386452" T="0.178525"/>
      <pos A="0.30848" C="0.19152" G="0.33447" T="0.16553"/>
      <pos A="0.237004" C="0.275991" G="0.211013" T="0.275991"/>
      <pos A="0.39295" C="0.172028" G="0.237004" T="0.198018"/>
      <pos A="0.399448" C="0.295484" G="0.146037" T="0.159032"/>
      <pos A="0.120045" C="0.425439" G="0.217511" T="0.237004"/>
      <pos A="0.256498" C="0.288987" G="0.16553" T="0.288987"/>
      <pos A="0.25" C="0.16553" G="0.237004" T="0.347466"/>
      <pos A="0.25" C="0.185023" G="0.33447" T="0.230507"/>
      <pos A="0.25" C="0.217511" G="0.25" T="0.282489"/>
      <pos A="0.373457" C="0.133041" G="0.16553" T="0.327972"/>
      <pos A="0.120045" C="0.159032" G="0.431937" T="0.288987"/>
      <pos A="0.230507" C="0.0810588" G="0.269493" T="0.418941"/>
      <pos A="0.256498" C="0.282489" G="0.204516" T="0.256498"/>
      <pos A="0.555394" C="0.243502" G="0.0940543" T="0.10705"/>
      <pos A="0.243502" C="0.217511" G="0.282489" T="0.256498"/>
      <pos A="0.16553" C="0.275991" G="0.224009" T="0.33447"/>
      <pos A="0.366959" C="0.198018" G="0.217511" T="0.217511"/>
      <pos A="0.25" C="0.256498" G="0.237004" T="0.256498"/>
      <pos A="0.405946" C="0.0940543" G="0.288987" T="0.211013"/>
      <pos A="0.217511" C="0.19152" G="0.347466" T="0.243502"/>
      <pos A="0.288987" C="0.178525" G="0.211013" T="0.321475"/>
      <pos A="0.321475" C="0.198018" G="0.139539" T="0.340968"/>
      <pos A="0.288987" C="0.347466" G="0.282489" T="0.0810588"/>
      <pos A="0.178525" C="0.288987" G="0.19152" T="0.340968"/>
      <pos A="0.33447" C="0.19152" G="0.19152" T="0.282489"/>
      <pos A="0.211013" C="0.146037" G="0.340968" T="0.301982"/>
      <pos A="0.30848" C="0.10705" G="0.327972" T="0.256498"/>
      <pos A="0.282489" C="0.39295" G="0.224009" T="0.100552"/>
      <pos A="0.30848" C="0.133041" G="0.0680632" T="0.490416"/>
      <pos A="0.133041" C="0.30848" G="0.217511" T="0.340968"/>
      <pos A="0.243502" C="0.230507" G="0.178525" T="0.347466"/>
      <pos A="0.301982" C="0.25" G="0.269493" T="0.178525"/>
    </motif>
    <motif db="0" id="M116" alt="O116" length="40" nsites="8" evalue="1.3e-003">
      <pos A="0.238242" C="0.191211" G="0.426366" T="0.14418"/>
      <pos A="0.332304" C="0.0971486" G="0.0501175" T="0.52043"/>
      <pos A="0.0971486" C="0.0971486" G="0.379335" T="0.426366"/>
      <pos A="0.0971486" C="0.191211" G="0.00308642" T="0.708554"/>
      <pos A="0.191211" C="0.14418" G="0.00308642" T="0.661523"/>
      <pos A="0.379335" C="0.285273" G="0.0501175" T="0.285273"/>
      <pos A="0.332304" C="0.238242" G="0.426366" T="0.00308642"/>
      <pos A="0.567461" C="0.238242" G="0.14418" T="0.0501175"/>
      <pos A="0.567461" C="0.14418" G="0.0971486" T="0.191211"/>
      <pos A="0.238242" C="0.0971486" G="0.379335" T="0.285273"/>
      <pos A="0.238242" C="0.191211" G="0.426366" T="0.14418"/>
      <pos A="0.191211" C="0.14418" G="0.426366" T="0.238242"/>
      <pos A="0.0501175" C="0.14418" G="0.52043" T="0.285273"/>
      <pos A="0.426366" C="0.238242" G="0.285273" T="0.0501175"/>
      <pos A="0.285273" C="0.191211" G="0.332304" T="0.191211"/>
      <pos A="0.14418" C="0.238242" G="0.285273" T="0.332304"/>
      <pos A="0.285273" C="0.426366" G="0.0971486" T="0.191211"/>
      <pos A="0.00308642" C="0.191211" G="0.238242" T="0.567461"/>
      <pos A="0.191211" C="0.0971486" G="0.426366" T="0.285273"/>
      <pos A="0.0501175" C="0.379335" G="0.238242" T="0.332304"/>
      <pos A="0.238242" C="0.191211" G="0.14418" T="0.426366"/>
      <pos A="0.332304" C="0.14418" G="0.238242" T="0.285273"/>
      <pos A="0.14418" C="0.285273" G="0.14418" T="0.426366"/>
      <pos A="0.00308642" C="0.285273" G="0.14418" T="0.567461"/>
      <pos A="0.426366" C="0.191211" G="0.191211" T="0.191211"/>
      <pos A="0.379335" C="0.191211" G="0.14418" T="0.285273"/>
      <pos A="0.0971486" C="0.14418" G="0.191211" T="0.567461"/>
      <pos A="0.238242" C="0.285273" G="0.426366" T="0.0501175"/>
      <pos A="0.426366" C="0.14418" G="0.0501175" T="0.379335"/>
      <pos A="0.191211" C="0.0971486" G="0.52043" T="0.191211"/>
      <pos A="0.191211" C="0.14418" G="0.473398" T="0.191211"/>
      <pos A="0.14418" C="0.285273" G="0.285273" T="0.285273"/>
      <pos A="0.0971486" C="0.332304" G="0.285273" T="0.285273"/>
      <pos A="0.0501175" C="0.52043" G="0.14418" T="0.285273"/>
      <pos A="0.285273" C="0.332304" G="0.191211" T="0.191211"/>
      <pos A="0.52043" C="0.285273" G="0.14418" T="0.0501175"/>
      <pos A="0.379335" C="0.0501175" G="0.285273" T="0.285273"/>
      <pos A="0.332304" C="0.238242" G="0.285273" T="0.14418"/>
      <pos A="0.379335" C="0.0501175" G="0.285273" T="0.285273"/>
      <pos A="0.379335" C="0.379335" G="0.00308642" T="0.238242"/>
    </motif>
    <motif db="0" id="M117" alt="O117" length="40" nsites="8" evalue="1.3e-003">
      <pos A="0.16553" C="0.568388" G="0.0095842" T="0.256498"/>
      <pos A="0.353963" C="0.139539" G="0.198018" T="0.30848"/>
      <pos A="0.16553" C="0.211013" G="0.360461" T="0.262996"/>
      <pos A="0.256498" C="0.120045" G="0.295484" T="0.327972"/>
      <pos A="0.19152" C="0.269493" G="0.262996" T="0.275991"/>
      <pos A="0.353963" C="0.16553" G="0.230507" T="0.25"/>
      <pos A="0.295484" C="0.16553" G="0.237004" T="0.301982"/>
      <pos A="0.366959" C="0.146037" G="0.172028" T="0.314977"/>
      <pos A="0.237004" C="0.19152" G="0.386452" T="0.185023"/>
      <pos A="0.295484" C="0.178525" G="0.237004" T="0.288987"/>
      <pos A="0.204516" C="0.159032" G="0.327972" T="0.30848"/>
      <pos A="0.301982" C="0.237004" G="0.256498" T="0.204516"/>
      <pos A="0.340968" C="0.269493" G="0.139539" T="0.25"/>
      <pos A="0.295484" C="0.237004" G="0.198018" T="0.269493"/>
      <pos A="0.353963" C="0.204516" G="0.25" T="0.19152"/>
      <pos A="0.224009" C="0.360461" G="0.211013" T="0.204516"/>
      <pos A="0.288987" C="0.243502" G="0.25" T="0.217511"/>
      <pos A="0.211013" C="0.19152" G="0.237004" T="0.360461"/>
      <pos A="0.262996" C="0.25" G="0.19152" T="0.295484"/>
      <pos A="0.295484" C="0.262996" G="0.269493" T="0.172028"/>
      <pos A="0.288987" C="0.0485709" G="0.379955" T="0.282489"/>
      <pos A="0.243502" C="0.269493" G="0.314977" T="0.172028"/>
      <pos A="0.321475" C="0.230507" G="0.224009" T="0.224009"/>
      <pos A="0.282489" C="0.379955" G="0.0875565" T="0.25"/>
      <pos A="0.139539" C="0.204516" G="0.230507" T="0.425439"/>
      <pos A="0.0615664" C="0.237004" G="0.269493" T="0.431937"/>
      <pos A="0.262996" C="0.19152" G="0.16553" T="0.379955"/>
      <pos A="0.405946" C="0.10705" G="0.288987" T="0.198018"/>
      <pos A="0.204516" C="0.262996" G="0.321475" T="0.211013"/>
      <pos A="0.386452" C="0.133041" G="0.224009" T="0.256498"/>
      <pos A="0.275991" C="0.0485709" G="0.33447" T="0.340968"/>
      <pos A="0.275991" C="0.237004" G="0.262996" T="0.224009"/>
      <pos A="0.399448" C="0.25" G="0.159032" T="0.19152"/>
      <pos A="0.217511" C="0.288987" G="0.217511" T="0.275991"/>
      <pos A="0.353963" C="0.126543" G="0.30848" T="0.211013"/>
      <pos A="0.269493" C="0.33447" G="0.152534" T="0.243502"/>
      <pos A="0.366959" C="0.262996" G="0.16553" T="0.204516"/>
      <pos A="0.288987" C="0.185023" G="0.204516" T="0.321475"/>
      <pos A="0.237004" C="0.204516" G="0.237004" T="0.321475"/>
      <pos A="0.269493" C="0.211013" G="0.327972" T="0.19152"/>
    </motif>
    <motif db="0" id="M118" alt="O118" length="40" nsites="8" evalue="1.3e-003">
      <pos A="0.438434" C="0.19152" G="0.100552" T="0.269493"/>
      <pos A="0.399448" C="0.172028" G="0.237004" T="0.19152"/>
      <pos A="0.126543" C="0.25" G="0.340968" T="0.282489"/>
      <pos A="0.133041" C="0.224009" G="0.282489" T="0.360461"/>
      <pos A="0.321475" C="0.10705" G="0.33447" T="0.237004"/>
      <pos A="0.275991" C="0.256498" G="0.262996" T="0.204516"/>
      <pos A="0.262996" C="0.243502" G="0.230507" T="0.262996"/>
      <pos A="0.243502" C="0.269493" G="0.282489" T="0.204516"/>
      <pos A="0.321475" C="0.185023" G="0.198018" T="0.295484"/>
      <pos A="0.230507" C="0.237004" G="0.230507" T="0.301982"/>
      <pos A="0.100552" C="0.159032" G="0.438434" T="0.301982"/>
      <pos A="0.314977" C="0.243502" G="0.16553" T="0.275991"/>
      <pos A="0.340968" C="0.211013" G="0.30848" T="0.139539"/>
      <pos A="0.347466" C="0.30848" G="0.146037" T="0.198018"/>
      <pos A="0.178525" C="0.0940543" G="0.39295" T="0.33447"/>
      <pos A="0.25" C="0.295484" G="0.185023" T="0.269493"/>
      <pos A="0.366959" C="0.237004" G="0.16553" T="0.230507"/>
      <pos A="0.301982" C="0.301982" G="0.172028" T="0.224009"/>
      <pos A="0.262996" C="0.204516" G="0.198018" T="0.33447"/>
      <pos A="0.230507" C="0.211013" G="0.25" T="0.30848"/>
      <pos A="0.256498" C="0.451429" G="0.0875565" T="0.204516"/>
      <pos A="0.146037" C="0.224009" G="0.204516" T="0.425439"/>
      <pos A="0.25" C="0.146037" G="0.386452" T="0.217511"/>
      <pos A="0.204516" C="0.0680632" G="0.353963" T="0.373457"/>
      <pos A="0.327972" C="0.0875565" G="0.347466" T="0.237004"/>
      <pos A="0.295484" C="0.399448" G="0.146037" T="0.159032"/>
      <pos A="0.269493" C="0.19152" G="0.159032" T="0.379955"/>
      <pos A="0.366959" C="0.243502" G="0.16553" T="0.224009"/>
      <pos A="0.217511" C="0.19152" G="0.295484" T="0.295484"/>
      <pos A="0.256498" C="0.321475" G="0.262996" T="0.159032"/>
      <pos A="0.366959" C="0.185023" G="0.269493" T="0.178525"/>
      <pos A="0.217511" C="0.275991" G="0.314977" T="0.19152"/>
      <pos A="0.321475" C="0.373457" G="0.19152" T="0.113548"/>
      <pos A="0.373457" C="0.146037" G="0.275991" T="0.204516"/>
      <pos A="0.347466" C="0.224009" G="0.113548" T="0.314977"/>
      <pos A="0.301982" C="0.211013" G="0.30848" T="0.178525"/>
      <pos A="0.185023" C="0.256498" G="0.139539" T="0.418941"/>
      <pos A="0.159032" C="0.269493" G="0.19152" T="0.379955"/>
      <pos A="0.269493" C="0.178525" G="0.217511" T="0.33447"/>
      <pos A="0.16553" C="0.16553" G="0.230507" T="0.438434"/>
    </motif>
    <motif db="0" id="M119" alt="O119" length="40" nsites="8" evalue="1.3e-003">
      <pos A="0.301982" C="0.19152" G="0.204516" T="0.301982"/>
      <pos A="0.19152" C="0.262996" G="0.30848" T="0.237004"/>
      <pos A="0.269493" C="0.0810588" G="0.262996" T="0.386452"/>
      <pos A="0.16553" C="0.327972" G="0.185023" T="0.321475"/>
      <pos A="0.412443" C="0.159032" G="0.19152" T="0.237004"/>
      <pos A="0.262996" C="0.133041" G="0.301982" T="0.301982"/>
      <pos A="0.243502" C="0.262996" G="0.321475" T="0.172028"/>
      <pos A="0.373457" C="0.133041" G="0.275991" T="0.217511"/>
      <pos A="0.139539" C="0.146037" G="0.327972" T="0.386452"/>
      <pos A="0.237004" C="0.224009" G="0.243502" T="0.295484"/>
      <pos A="0.288987" C="0.373457" G="0.126543" T="0.211013"/>
      <pos A="0.366959" C="0.25" G="0.159032" T="0.224009"/>
      <pos A="0.25" C="0.204516" G="0.30848" T="0.237004"/>
      <pos A="0.230507" C="0.340968" G="0.25" T="0.178525"/>
      <pos A="0.353963" C="0.217511" G="0.126543" T="0.301982"/>
      <pos A="0.353963" C="0.211013" G="0.262996" T="0.172028"/>
      <pos A="0.269493" C="0.211013" G="0.243502" T="0.275991"/>
      <pos A="0.243502" C="0.178525" G="0.295484" T="0.282489"/>
      <pos A="0.366959" C="0.152534" G="0.211013" T="0.269493"/>
      <pos A="0.146037" C="0.198018" G="0.360461" T="0.295484"/>
      <pos A="0.243502" C="0.204516" G="0.224009" T="0.327972"/>
      <pos A="0.120045" C="0.379955" G="0.444931" T="0.0550686"/>
      <pos A="0.30848" C="0.379955" G="0.0875565" T="0.224009"/>
      <pos A="0.314977" C="0.19152" G="0.198018" T="0.295484"/>
      <pos A="0.211013" C="0.262996" G="0.295484" T="0.230507"/>
      <pos A="0.412443" C="0.0810588" G="0.340968" T="0.16553"/>
      <pos A="0.321475" C="0.262996" G="0.243502" T="0.172028"/>
      <pos A="0.178525" C="0.146037" G="0.275991" T="0.399448"/>
      <pos A="0.262996" C="0.133041" G="0.282489" T="0.321475"/>
      <pos A="0.185023" C="0.373457" G="0.172028" T="0.269493"/>
      <pos A="0.262996" C="0.159032" G="0.139539" T="0.438434"/>
      <pos A="0.211013" C="0.360461" G="0.178525" T="0.25"/>
      <pos A="0.360461" C="0.159032" G="0.10705" T="0.373457"/>
      <pos A="0.185023" C="0.185023" G="0.327972" T="0.301982"/>
      <pos A="0.379955" C="0.198018" G="0.146037" T="0.275991"/>
      <pos A="0.47742" C="0.133041" G="0.139539" T="0.25"/>
      <pos A="0.30848" C="0.262996" G="0.25" T="0.178525"/>
      <pos A="0.211013" C="0.431937" G="0.152534" T="0.204516"/>
      <pos A="0.237004" C="0.217511" G="0.120045" T="0.425439"/>
      <pos A="0.19152" C="0.185023" G="0.33447" T="0.288987"/>
    </motif>
    <motif db="0" id="M12" alt="O12" length="40" nsites="8" evalue="1.3e-003">
      <pos A="0.00308642" C="0.496914" G="0.00308642" T="0.496914"/>
      <pos A="0.496914" C="0.00308642" G="0.00308642" T="0.496914"/>
      <pos A="0.496914" C="0.00308642" G="0.496914" T="0.00308642"/>
      <pos A="0.00308642" C="0.496914" G="0.00308642" T="0.496914"/>
      <pos A="0.00308642" C="0.00308642" G="0.00308642" T="0.990741"/>
      <pos A="0.00308642" C="0.990741" G="0.00308642" T="0.00308642"/>
      <pos A="0.496914" C="0.00308642" G="0.00308642" T="0.496914"/>
      <pos A="0.496914" C="0.496914" G="0.00308642" T="0.00308642"/>
      <pos A="0.990741" C="0.00308642" G="0.00308642" T="0.00308642"/>
      <pos A="0.00308642" C="0.496914" G="0.00308642" T="0.496914"/>
      <pos A="0.00308642" C="0.00308642" G="0.00308642" T="0.990741"/>
      <pos A="0.00308642" C="0.00308642" G="0.496914" T="0.496914"/>
      <pos A="0.990741" C="0.00308642" G="0.00308642" T="0.00308642"/>
      <pos A="0.00308642" C="0.00308642" G="0.496914" T="0.496914"/>
      <pos A="0.00308642" C="0.00308642" G="0.496914" T="0.496914"/>
      <pos A="0.496914" C="0.00308642" G="0.00308642" T="0.496914"/>
      <pos A="0.496914" C="0.00308642" G="0.496914" T="0.00308642"/>
      <pos A="0.496914" C="0.00308642" G="0.496914" T="0.00308642"/>
      <pos A="0.00308642" C="0.00308642" G="0.00308642" T="0.990741"/>
      <pos A="0.00308642" C="0.00308642" G="0.496914" T="0.496914"/>
      <pos A="0.496914" C="0.496914" G="0.00308642" T="0.00308642"/>
      <pos A="0.496914" C="0.00308642" G="0.00308642" T="0.496914"/>
      <pos A="0.496914" C="0.00308642" G="0.496914" T="0.00308642"/>
      <pos A="0.00308642" C="0.00308642" G="0.496914" T="0.496914"/>
      <pos A="0.00308642" C="0.496914" G="0.00308642" T="0.496914"/>
      <pos A="0.496914" C="0.00308642" G="0.00308642" T="0.496914"/>
      <pos A="0.496914" C="0.496914" G="0.00308642" T="0.00308642"/>
      <pos A="0.496914" C="0.00308642" G="0.00308642" T="0.496914"/>
      <pos A="0.00308642" C="0.00308642" G="0.00308642" T="0.990741"/>
      <pos A="0.496914" C="0.00308642" G="0.496914" T="0.00308642"/>
      <pos A="0.496914" C="0.00308642" G="0.00308642" T="0.496914"/>
      <pos A="0.00308642" C="0.496914" G="0.00308642" T="0.496914"/>
      <pos A="0.496914" C="0.496914" G="0.00308642" T="0.00308642"/>
      <pos A="0.00308642" C="0.00308642" G="0.00308642" T="0.990741"/>
      <pos A="0.00308642" C="0.990741" G="0.00308642" T="0.00308642"/>
      <pos A="0.990741" C="0.00308642" G="0.00308642" T="0.00308642"/>
      <pos A="0.496914" C="0.496914" G="0.00308642" T="0.00308642"/>
      <pos A="0.990741" C="0.00308642" G="0.00308642" T="0.00308642"/>
      <pos A="0.00308642" C="0.496914" G="0.00308642" T="0.496914"/>
      <pos A="0.990741" C="0.00308642" G="0.00308642" T="0.00308642"/>
    </motif>
    <motif db="0" id="M120" alt="O120" length="40" nsites="8" evalue="1.3e-003">
      <pos A="0.358642" C="0.0952672" G="0.437654" T="0.108437"/>
      <pos A="0.17428" C="0.17428" G="0.37181" T="0.27963"/>
      <pos A="0.305967" C="0.200617" G="0.17428" T="0.319136"/>
      <pos A="0.0820988" C="0.305967" G="0.411317" T="0.200617"/>
      <pos A="0.305967" C="0.266461" G="0.108437" T="0.319136"/>
      <pos A="0.305967" C="0.200617" G="0.108437" T="0.38498"/>
      <pos A="0.226955" C="0.226955" G="0.161111" T="0.38498"/>
      <pos A="0.47716" C="0.213786" G="0.17428" T="0.134773"/>
      <pos A="0.332304" C="0.161111" G="0.0952672" T="0.411317"/>
      <pos A="0.27963" C="0.147943" G="0.27963" T="0.292798"/>
      <pos A="0.463992" C="0.0952672" G="0.213786" T="0.226955"/>
      <pos A="0.200617" C="0.17428" G="0.437654" T="0.187449"/>
      <pos A="0.161111" C="0.226955" G="0.292798" T="0.319136"/>
      <pos A="0.187449" C="0.358642" G="0.134773" T="0.319136"/>
      <pos A="0.358642" C="0.305967" G="0.108437" T="0.226955"/>
      <pos A="0.200617" C="0.253292" G="0.213786" T="0.332304"/>
      <pos A="0.319136" C="0.226955" G="0.240123" T="0.213786"/>
      <pos A="0.187449" C="0.358642" G="0.226955" T="0.226955"/>
      <pos A="0.358642" C="0.187449" G="0.253292" T="0.200617"/>
      <pos A="0.17428" C="0.411317" G="0.253292" T="0.161111"/>
      <pos A="0.240123" C="0.0820988" G="0.253292" T="0.424486"/>
      <pos A="0.411317" C="0.147943" G="0.213786" T="0.226955"/>
      <pos A="0.424486" C="0.345474" G="0.0952672" T="0.134773"/>
      <pos A="0.253292" C="0.121605" G="0.319136" T="0.305967"/>
      <pos A="0.503498" C="0.134773" G="0.213786" T="0.147943"/>
      <pos A="0.200617" C="0.358642" G="0.187449" T="0.253292"/>
      <pos A="0.450823" C="0.226955" G="0.0952672" T="0.226955"/>
      <pos A="0.345474" C="0.134773" G="0.358642" T="0.161111"/>
      <pos A="0.305967" C="0.055761" G="0.38498" T="0.253292"/>
      <pos A="0.161111" C="0.0952672" G="0.398148" T="0.345474"/>
      <pos A="0.266461" C="0.200617" G="0.226955" T="0.305967"/>
      <pos A="0.37181" C="0.37181" G="0.134773" T="0.121605"/>
      <pos A="0.226955" C="0.226955" G="0.398148" T="0.147943"/>
      <pos A="0.240123" C="0.305967" G="0.0952672" T="0.358642"/>
      <pos A="0.187449" C="0.27963" G="0.17428" T="0.358642"/>
      <pos A="0.266461" C="0.0820988" G="0.17428" T="0.47716"/>
      <pos A="0.37181" C="0.0820988" G="0.253292" T="0.292798"/>
      <pos A="0.332304" C="0.358642" G="0.266461" T="0.0425926"/>
      <pos A="0.200617" C="0.332304" G="0.0689304" T="0.398148"/>
      <pos A="0.292798" C="0.17428" G="0.266461" T="0.266461"/>
    </motif>
    <motif db="0" id="M121" alt="O121" length="40" nsites="8" evalue="1.3e-003">
      <pos A="0.418941" C="0.133041" G="0.237004" T="0.211013"/>
      <pos A="0.159032" C="0.288987" G="0.39295" T="0.159032"/>
      <pos A="0.496914" C="0.133041" G="0.237004" T="0.133041"/>
      <pos A="0.237004" C="0.0290775" G="0.548896" T="0.185023"/>
      <pos A="0.314977" C="0.366959" G="0.159032" T="0.159032"/>
      <pos A="0.159032" C="0.237004" G="0.39295" T="0.211013"/>
      <pos A="0.211013" C="0.340968" G="0.159032" T="0.288987"/>
      <pos A="0.366959" C="0.0810588" G="0.314977" T="0.237004"/>
      <pos A="0.237004" C="0.133041" G="0.496914" T="0.133041"/>
      <pos A="0.133041" C="0.211013" G="0.522905" T="0.133041"/>
      <pos A="0.262996" C="0.340968" G="0.10705" T="0.288987"/>
      <pos A="0.159032" C="0.314977" G="0.366959" T="0.159032"/>
      <pos A="0.211013" C="0.366959" G="0.262996" T="0.159032"/>
      <pos A="0.288987" C="0.133041" G="0.340968" T="0.237004"/>
      <pos A="0.159032" C="0.211013" G="0.444931" T="0.185023"/>
      <pos A="0.288987" C="0.10705" G="0.522905" T="0.0810588"/>
      <pos A="0.262996" C="0.0810588" G="0.314977" T="0.340968"/>
      <pos A="0.288987" C="0.133041" G="0.39295" T="0.185023"/>
      <pos A="0.0810588" C="0.470922" G="0.133041" T="0.314977"/>
      <pos A="0.0810588" C="0.262996" G="0.133041" T="0.522905"/>
      <pos A="0.0550686" C="0.262996" G="0.159032" T="0.522905"/>
      <pos A="0.211013" C="0.340968" G="0.159032" T="0.288987"/>
      <pos A="0.418941" C="0.314977" G="0.159032" T="0.10705"/>
      <pos A="0.522905" C="0.133041" G="0.262996" T="0.0810588"/>
      <pos A="0.496914" C="0.237004" G="0.159032" T="0.10705"/>
      <pos A="0.262996" C="0.185023" G="0.237004" T="0.314977"/>
      <pos A="0.185023" C="0.444931" G="0.10705" T="0.262996"/>
      <pos A="0.288987" C="0.366959" G="0.211013" T="0.133041"/>
      <pos A="0.340968" C="0.39295" G="0.10705" T="0.159032"/>
      <pos A="0.133041" C="0.185023" G="0.340968" T="0.340968"/>
      <pos A="0.133041" C="0.0810588" G="0.496914" T="0.288987"/>
      <pos A="0.288987" C="0.340968" G="0.288987" T="0.0810588"/>
      <pos A="0.39295" C="0.185023" G="0.237004" T="0.185023"/>
      <pos A="0.0290775" C="0.496914" G="0.314977" T="0.159032"/>
      <pos A="0.262996" C="0.0290775" G="0.237004" T="0.470922"/>
      <pos A="0.159032" C="0.185023" G="0.366959" T="0.288987"/>
      <pos A="0.314977" C="0.185023" G="0.262996" T="0.237004"/>
      <pos A="0.133041" C="0.159032" G="0.418941" T="0.288987"/>
      <pos A="0.366959" C="0.211013" G="0.262996" T="0.159032"/>
      <pos A="0.314977" C="0.159032" G="0.39295" T="0.133041"/>
    </motif>
    <motif db="0" id="M122" alt="O122" length="40" nsites="8" evalue="1.3e-003">
      <pos A="0.332304" C="0.332304" G="0.00308642" T="0.332304"/>
      <pos A="0.332304" C="0.332304" G="0.00308642" T="0.332304"/>
      <pos A="0.00308642" C="0.661523" G="0.00308642" T="0.332304"/>
      <pos A="0.661523" C="0.00308642" G="0.00308642" T="0.332304"/>
      <pos A="0.00308642" C="0.332304" G="0.332304" T="0.332304"/>
      <pos A="0.00308642" C="0.00308642" G="0.990741" T="0.00308642"/>
      <pos A="0.332304" C="0.00308642" G="0.332304" T="0.332304"/>
      <pos A="0.661523" C="0.332304" G="0.00308642" T="0.00308642"/>
      <pos A="0.332304" C="0.332304" G="0.00308642" T="0.332304"/>
      <pos A="0.00308642" C="0.990741" G="0.00308642" T="0.00308642"/>
      <pos A="0.661523" C="0.332304" G="0.00308642" T="0.00308642"/>
      <pos A="0.661523" C="0.332304" G="0.00308642" T="0.00308642"/>
      <pos A="0.00308642" C="0.00308642" G="0.661523" T="0.332304"/>
      <pos A="0.00308642" C="0.00308642" G="0.990741" T="0.00308642"/>
      <pos A="0.332304" C="0.332304" G="0.00308642" T="0.332304"/>
      <pos A="0.332304" C="0.332304" G="0.00308642" T="0.332304"/>
      <pos A="0.332304" C="0.00308642" G="0.00308642" T="0.661523"/>
      <pos A="0.00308642" C="0.661523" G="0.332304" T="0.00308642"/>
      <pos A="0.332304" C="0.332304" G="0.332304" T="0.00308642"/>
      <pos A="0.661523" C="0.00308642" G="0.00308642" T="0.332304"/>
      <pos A="0.00308642" C="0.332304" G="0.661523" T="0.00308642"/>
      <pos A="0.661523" C="0.332304" G="0.00308642" T="0.00308642"/>
      <pos A="0.00308642" C="0.332304" G="0.661523" T="0.00308642"/>
      <pos A="0.00308642" C="0.332304" G="0.00308642" T="0.661523"/>
      <pos A="0.00308642" C="0.661523" G="0.332304" T="0.00308642"/>
      <pos A="0.332304" C="0.00308642" G="0.00308642" T="0.661523"/>
      <pos A="0.00308642" C="0.332304" G="0.00308642" T="0.661523"/>
      <pos A="0.00308642" C="0.661523" G="0.00308642" T="0.332304"/>
      <pos A="0.00308642" C="0.661523" G="0.00308642" T="0.332304"/>
      <pos A="0.00308642" C="0.00308642" G="0.661523" T="0.332304"/>
      <pos A="0.00308642" C="0.332304" G="0.332304" T="0.332304"/>
      <pos A="0.332304" C="0.00308642" G="0.332304" T="0.332304"/>
      <pos A="0.00308642" C="0.00308642" G="0.332304" T="0.661523"/>
      <pos A="0.332304" C="0.00308642" G="0.00308642" T="0.661523"/>
      <pos A="0.332304" C="0.332304" G="0.332304" T="0.00308642"/>
      <pos A="0.990741" C="0.00308642" G="0.00308642" T="0.00308642"/>
      <pos A="0.661523" C="0.332304" G="0.00308642" T="0.00308642"/>
      <pos A="0.00308642" C="0.00308642" G="0.990741" T="0.00308642"/>
      <pos A="0.00308642" C="0.332304" G="0.332304" T="0.332304"/>
      <pos A="0.990741" C="0.00308642" G="0.00308642" T="0.00308642"/>
    </motif>
    <motif db="0" id="M123" alt="O123" length="40" nsites="8" evalue="1.3e-003">
      <pos A="0.222565" C="0.00308642" G="0.112826" T="0.661523"/>
      <pos A="0.661523" C="0.00308642" G="0.222565" T="0.112826"/>
      <pos A="0.551784" C="0.222565" G="0.112826" T="0.112826"/>
      <pos A="0.661523" C="0.00308642" G="0.222565" T="0.112826"/>
      <pos A="0.442043" C="0.332304" G="0.222565" T="0.00308642"/>
      <pos A="0.332304" C="0.551784" G="0.112826" T="0.00308642"/>
      <pos A="0.332304" C="0.442043" G="0.00308642" T="0.222565"/>
      <pos A="0.332304" C="0.222565" G="0.222565" T="0.222565"/>
      <pos A="0.332304" C="0.00308642" G="0.442043" T="0.222565"/>
      <pos A="0.00308642" C="0.00308642" G="0.661523" T="0.332304"/>
      <pos A="0.222565" C="0.112826" G="0.661523" T="0.00308642"/>
      <pos A="0.661523" C="0.222565" G="0.112826" T="0.00308642"/>
      <pos A="0.551784" C="0.222565" G="0.112826" T="0.112826"/>
      <pos A="0.661523" C="0.112826" G="0.00308642" T="0.222565"/>
      <pos A="0.112826" C="0.442043" G="0.222565" T="0.222565"/>
      <pos A="0.00308642" C="0.332304" G="0.222565" T="0.442043"/>
      <pos A="0.332304" C="0.00308642" G="0.442043" T="0.222565"/>
      <pos A="0.00308642" C="0.551784" G="0.222565" T="0.222565"/>
      <pos A="0.222565" C="0.222565" G="0.112826" T="0.442043"/>
      <pos A="0.222565" C="0.442043" G="0.222565" T="0.112826"/>
      <pos A="0.442043" C="0.112826" G="0.112826" T="0.332304"/>
      <pos A="0.442043" C="0.112826" G="0.332304" T="0.112826"/>
      <pos A="0.222565" C="0.00308642" G="0.442043" T="0.332304"/>
      <pos A="0.222565" C="0.332304" G="0.442043" T="0.00308642"/>
      <pos A="0.222565" C="0.222565" G="0.332304" T="0.222565"/>
      <pos A="0.00308642" C="0.222565" G="0.551784" T="0.222565"/>
      <pos A="0.551784" C="0.00308642" G="0.332304" T="0.112826"/>
      <pos A="0.112826" C="0.222565" G="0.442043" T="0.222565"/>
      <pos A="0.112826" C="0.222565" G="0.332304" T="0.332304"/>
      <pos A="0.442043" C="0.222565" G="0.332304" T="0.00308642"/>
      <pos A="0.222565" C="0.332304" G="0.442043" T="0.00308642"/>
      <pos A="0.661523" C="0.00308642" G="0.112826" T="0.222565"/>
      <pos A="0.442043" C="0.00308642" G="0.222565" T="0.332304"/>
      <pos A="0.442043" C="0.00308642" G="0.551784" T="0.00308642"/>
      <pos A="0.332304" C="0.00308642" G="0.551784" T="0.112826"/>
      <pos A="0.442043" C="0.222565" G="0.222565" T="0.112826"/>
      <pos A="0.112826" C="0.00308642" G="0.332304" T="0.551784"/>
      <pos A="0.00308642" C="0.112826" G="0.551784" T="0.332304"/>
      <pos A="0.332304" C="0.442043" G="0.222565" T="0.00308642"/>
      <pos A="0.222565" C="0.112826" G="0.551784" T="0.112826"/>
    </motif>
    <motif db="0" id="M124" alt="O124" length="40" nsites="8" evalue="1.3e-003">
      <pos A="0.224009" C="0.314977" G="0.224009" T="0.237004"/>
      <pos A="0.230507" C="0.366959" G="0.204516" T="0.198018"/>
      <pos A="0.360461" C="0.133041" G="0.152534" T="0.353963"/>
      <pos A="0.217511" C="0.288987" G="0.243502" T="0.25"/>
      <pos A="0.288987" C="0.0550686" G="0.224009" T="0.431937"/>
      <pos A="0.230507" C="0.074561" G="0.522905" T="0.172028"/>
      <pos A="0.262996" C="0.412443" G="0.185023" T="0.139539"/>
      <pos A="0.282489" C="0.133041" G="0.237004" T="0.347466"/>
      <pos A="0.159032" C="0.243502" G="0.366959" T="0.230507"/>
      <pos A="0.295484" C="0.321475" G="0.146037" T="0.237004"/>
      <pos A="0.256498" C="0.237004" G="0.19152" T="0.314977"/>
      <pos A="0.256498" C="0.288987" G="0.295484" T="0.159032"/>
      <pos A="0.373457" C="0.159032" G="0.282489" T="0.185023"/>
      <pos A="0.16553" C="0.0485709" G="0.444931" T="0.340968"/>
      <pos A="0.282489" C="0.230507" G="0.211013" T="0.275991"/>
      <pos A="0.386452" C="0.152534" G="0.152534" T="0.30848"/>
      <pos A="0.230507" C="0.16553" G="0.327972" T="0.275991"/>
      <pos A="0.204516" C="0.295484" G="0.25" T="0.25"/>
      <pos A="0.275991" C="0.262996" G="0.19152" T="0.269493"/>
      <pos A="0.321475" C="0.204516" G="0.16553" T="0.30848"/>
      <pos A="0.230507" C="0.33447" G="0.237004" T="0.198018"/>
      <pos A="0.444931" C="0.295484" G="0.0875565" T="0.172028"/>
      <pos A="0.33447" C="0.295484" G="0.159032" T="0.211013"/>
      <pos A="0.237004" C="0.301982" G="0.230507" T="0.230507"/>
      <pos A="0.178525" C="0.152534" G="0.243502" T="0.425439"/>
      <pos A="0.269493" C="0.172028" G="0.33447" T="0.224009"/>
      <pos A="0.321475" C="0.321475" G="0.0680632" T="0.288987"/>
      <pos A="0.25" C="0.269493" G="0.198018" T="0.282489"/>
      <pos A="0.25" C="0.204516" G="0.224009" T="0.321475"/>
      <pos A="0.159032" C="0.198018" G="0.295484" T="0.347466"/>
      <pos A="0.0680632" C="0.321475" G="0.301982" T="0.30848"/>
      <pos A="0.405946" C="0.25" G="0.211013" T="0.133041"/>
      <pos A="0.243502" C="0.10705" G="0.301982" T="0.347466"/>
      <pos A="0.269493" C="0.217511" G="0.262996" T="0.25"/>
      <pos A="0.275991" C="0.100552" G="0.327972" T="0.295484"/>
      <pos A="0.483918" C="0.152534" G="0.217511" T="0.146037"/>
      <pos A="0.314977" C="0.204516" G="0.230507" T="0.25"/>
      <pos A="0.269493" C="0.100552" G="0.295484" T="0.33447"/>
      <pos A="0.185023" C="0.373457" G="0.217511" T="0.224009"/>
      <pos A="0.353963" C="0.237004" G="0.0615664" T="0.347466"/>
    </motif>
    <motif db="0" id="M125" alt="O125" length="40" nsites="8" evalue="1.3e-003">
      <pos A="0.229761" C="0.229761" G="0.21357" T="0.326908"/>
      <pos A="0.407863" C="0.197379" G="0.116424" T="0.278335"/>
      <pos A="0.0354686" C="0.100233" G="0.440245" T="0.424054"/>
      <pos A="0.100233" C="0.472627" G="0.116424" T="0.310716"/>
      <pos A="0.181188" C="0.229761" G="0.148806" T="0.440245"/>
      <pos A="0.294525" C="0.116424" G="0.245953" T="0.343098"/>
      <pos A="0.440245" C="0.278335" G="0.164997" T="0.116424"/>
      <pos A="0.310716" C="0.326908" G="0.100233" T="0.262143"/>
      <pos A="0.456436" C="0.164997" G="0.181188" T="0.197379"/>
      <pos A="0.294525" C="0.100233" G="0.310716" T="0.294525"/>
      <pos A="0.35929" C="0.0840415" G="0.278335" T="0.278335"/>
      <pos A="0.197379" C="0.164997" G="0.294525" T="0.343098"/>
      <pos A="0.488818" C="0.262143" G="0.0354686" T="0.21357"/>
      <pos A="0.343098" C="0.262143" G="0.100233" T="0.294525"/>
      <pos A="0.310716" C="0.343098" G="0.164997" T="0.181188"/>
      <pos A="0.181188" C="0.35929" G="0.164997" T="0.294525"/>
      <pos A="0.326908" C="0.294525" G="0.278335" T="0.100233"/>
      <pos A="0.440245" C="0.132615" G="0.245953" T="0.181188"/>
      <pos A="0.181188" C="0.278335" G="0.197379" T="0.343098"/>
      <pos A="0.553582" C="0.245953" G="0.116424" T="0.0840415"/>
      <pos A="0.440245" C="0.229761" G="0.181188" T="0.148806"/>
      <pos A="0.229761" C="0.116424" G="0.343098" T="0.310716"/>
      <pos A="0.278335" C="0.164997" G="0.310716" T="0.245953"/>
      <pos A="0.21357" C="0.132615" G="0.21357" T="0.440245"/>
      <pos A="0.456436" C="0.116424" G="0.262143" T="0.164997"/>
      <pos A="0.310716" C="0.164997" G="0.37548" T="0.148806"/>
      <pos A="0.181188" C="0.310716" G="0.262143" T="0.245953"/>
      <pos A="0.278335" C="0.0840415" G="0.116424" T="0.5212"/>
      <pos A="0.181188" C="0.262143" G="0.343098" T="0.21357"/>
      <pos A="0.294525" C="0.132615" G="0.21357" T="0.35929"/>
      <pos A="0.148806" C="0.37548" G="0.132615" T="0.343098"/>
      <pos A="0.229761" C="0.197379" G="0.245953" T="0.326908"/>
      <pos A="0.35929" C="0.116424" G="0.197379" T="0.326908"/>
      <pos A="0.440245" C="0.245953" G="0.132615" T="0.181188"/>
      <pos A="0.197379" C="0.37548" G="0.326908" T="0.100233"/>
      <pos A="0.391672" C="0.407863" G="0.0678509" T="0.132615"/>
      <pos A="0.440245" C="0.132615" G="0.181188" T="0.245953"/>
      <pos A="0.21357" C="0.294525" G="0.197379" T="0.294525"/>
      <pos A="0.245953" C="0.181188" G="0.310716" T="0.262143"/>
      <pos A="0.164997" C="0.262143" G="0.262143" T="0.310716"/>
    </motif>
    <motif db="0" id="M126" alt="O126" length="40" nsites="8" evalue="1.3e-003">
      <pos A="0.200617" C="0.595679" G="0.101852" T="0.101852"/>
      <pos A="0.398148" C="0.299383" G="0.00308642" T="0.299383"/>
      <pos A="0.398148" C="0.299383" G="0.00308642" T="0.299383"/>
      <pos A="0.496914" C="0.200617" G="0.00308642" T="0.299383"/>
      <pos A="0.00308642" C="0.200617" G="0.595679" T="0.200617"/>
      <pos A="0.101852" C="0.398148" G="0.496914" T="0.00308642"/>
      <pos A="0.496914" C="0.299383" G="0.101852" T="0.101852"/>
      <pos A="0.200617" C="0.299383" G="0.398148" T="0.101852"/>
      <pos A="0.200617" C="0.299383" G="0.200617" T="0.299383"/>
      <pos A="0.496914" C="0.101852" G="0.101852" T="0.299383"/>
      <pos A="0.299383" C="0.00308642" G="0.299383" T="0.398148"/>
      <pos A="0.398148" C="0.00308642" G="0.398148" T="0.200617"/>
      <pos A="0.398148" C="0.200617" G="0.101852" T="0.299383"/>
      <pos A="0.595679" C="0.101852" G="0.00308642" T="0.299383"/>
      <pos A="0.299383" C="0.101852" G="0.00308642" T="0.595679"/>
      <pos A="0.200617" C="0.101852" G="0.299383" T="0.398148"/>
      <pos A="0.79321" C="0.101852" G="0.00308642" T="0.101852"/>
      <pos A="0.496914" C="0.200617" G="0.101852" T="0.200617"/>
      <pos A="0.200617" C="0.299383" G="0.200617" T="0.299383"/>
      <pos A="0.496914" C="0.200617" G="0.00308642" T="0.299383"/>
      <pos A="0.398148" C="0.101852" G="0.200617" T="0.299383"/>
      <pos A="0.200617" C="0.101852" G="0.398148" T="0.299383"/>
      <pos A="0.398148" C="0.00308642" G="0.200617" T="0.398148"/>
      <pos A="0.299383" C="0.00308642" G="0.00308642" T="0.694444"/>
      <pos A="0.00308642" C="0.101852" G="0.00308642" T="0.891975"/>
      <pos A="0.200617" C="0.200617" G="0.200617" T="0.398148"/>
      <pos A="0.200617" C="0.00308642" G="0.101852" T="0.694444"/>
      <pos A="0.299383" C="0.00308642" G="0.200617" T="0.496914"/>
      <pos A="0.00308642" C="0.200617" G="0.200617" T="0.595679"/>
      <pos A="0.496914" C="0.101852" G="0.00308642" T="0.398148"/>
      <pos A="0.79321" C="0.101852" G="0.101852" T="0.00308642"/>
      <pos A="0.398148" C="0.101852" G="0.200617" T="0.299383"/>
      <pos A="0.00308642" C="0.398148" G="0.299383" T="0.299383"/>
      <pos A="0.101852" C="0.101852" G="0.00308642" T="0.79321"/>
      <pos A="0.299383" C="0.101852" G="0.200617" T="0.398148"/>
      <pos A="0.299383" C="0.101852" G="0.101852" T="0.496914"/>
      <pos A="0.398148" C="0.101852" G="0.299383" T="0.200617"/>
      <pos A="0.00308642" C="0.00308642" G="0.398148" T="0.595679"/>
      <pos A="0.00308642" C="0.496914" G="0.101852" T="0.398148"/>
      <pos A="0.496914" C="0.200617" G="0.101852" T="0.200617"/>
    </motif>
    <motif db="0" id="M127" alt="O127" length="40" nsites="8" evalue="1.3e-003">
      <pos A="0.373457" C="0.152534" G="0.120045" T="0.353963"/>
      <pos A="0.224009" C="0.19152" G="0.288987" T="0.295484"/>
      <pos A="0.301982" C="0.16553" G="0.288987" T="0.243502"/>
      <pos A="0.373457" C="0.288987" G="0.178525" T="0.159032"/>
      <pos A="0.353963" C="0.211013" G="0.217511" T="0.217511"/>
      <pos A="0.353963" C="0.217511" G="0.0810588" T="0.347466"/>
      <pos A="0.275991" C="0.217511" G="0.295484" T="0.211013"/>
      <pos A="0.126543" C="0.282489" G="0.444931" T="0.146037"/>
      <pos A="0.275991" C="0.152534" G="0.314977" T="0.256498"/>
      <pos A="0.243502" C="0.185023" G="0.295484" T="0.275991"/>
      <pos A="0.230507" C="0.0875565" G="0.405946" T="0.275991"/>
      <pos A="0.178525" C="0.30848" G="0.237004" T="0.275991"/>
      <pos A="0.224009" C="0.243502" G="0.0940543" T="0.438434"/>
      <pos A="0.282489" C="0.340968" G="0.133041" T="0.243502"/>
      <pos A="0.366959" C="0.113548" G="0.211013" T="0.30848"/>
      <pos A="0.217511" C="0.262996" G="0.425439" T="0.0940543"/>
      <pos A="0.185023" C="0.321475" G="0.198018" T="0.295484"/>
      <pos A="0.327972" C="0.211013" G="0.100552" T="0.360461"/>
      <pos A="0.25" C="0.327972" G="0.230507" T="0.19152"/>
      <pos A="0.33447" C="0.314977" G="0.100552" T="0.25"/>
      <pos A="0.347466" C="0.159032" G="0.185023" T="0.30848"/>
      <pos A="0.282489" C="0.126543" G="0.405946" T="0.185023"/>
      <pos A="0.146037" C="0.288987" G="0.301982" T="0.262996"/>
      <pos A="0.243502" C="0.146037" G="0.314977" T="0.295484"/>
      <pos A="0.269493" C="0.321475" G="0.237004" T="0.172028"/>
      <pos A="0.282489" C="0.269493" G="0.269493" T="0.178525"/>
      <pos A="0.269493" C="0.0680632" G="0.178525" T="0.483918"/>
      <pos A="0.126543" C="0.262996" G="0.295484" T="0.314977"/>
      <pos A="0.256498" C="0.237004" G="0.327972" T="0.178525"/>
      <pos A="0.353963" C="0.172028" G="0.159032" T="0.314977"/>
      <pos A="0.256498" C="0.217511" G="0.243502" T="0.282489"/>
      <pos A="0.353963" C="0.152534" G="0.139539" T="0.353963"/>
      <pos A="0.25" C="0.230507" G="0.301982" T="0.217511"/>
      <pos A="0.282489" C="0.282489" G="0.25" T="0.185023"/>
      <pos A="0.39295" C="0.178525" G="0.10705" T="0.321475"/>
      <pos A="0.33447" C="0.211013" G="0.25" T="0.204516"/>
      <pos A="0.295484" C="0.133041" G="0.243502" T="0.327972"/>
      <pos A="0.39295" C="0.139539" G="0.243502" T="0.224009"/>
      <pos A="0.146037" C="0.366959" G="0.269493" T="0.217511"/>
      <pos A="0.275991" C="0.237004" G="0.256498" T="0.230507"/>
    </motif>
    <motif db="0" id="M13" alt="O13" length="40" nsites="8" evalue="1.3e-003">
      <pos A="0.246201" C="0.185422" G="0.458926" T="0.109449"/>
      <pos A="0.124644" C="0.246201" G="0.443732" T="0.185422"/>
      <pos A="0.231006" C="0.00308642" G="0.504511" T="0.261396"/>
      <pos A="0.291786" C="0.246201" G="0.30698" T="0.155033"/>
      <pos A="0.474121" C="0.124644" G="0.200617" T="0.200617"/>
      <pos A="0.200617" C="0.458926" G="0.30698" T="0.0334756"/>
      <pos A="0.367759" C="0.200617" G="0.170228" T="0.261396"/>
      <pos A="0.231006" C="0.0182815" G="0.398148" T="0.352564"/>
      <pos A="0.322175" C="0.170228" G="0.413343" T="0.0942548"/>
      <pos A="0.291786" C="0.215812" G="0.139839" T="0.352564"/>
      <pos A="0.382953" C="0.124644" G="0.413343" T="0.0790598"/>
      <pos A="0.33737" C="0.322175" G="0.185422" T="0.155033"/>
      <pos A="0.33737" C="0.428537" G="0.139839" T="0.0942548"/>
      <pos A="0.30698" C="0.215812" G="0.261396" T="0.215812"/>
      <pos A="0.0638647" C="0.413343" G="0.246201" T="0.276591"/>
      <pos A="0.170228" C="0.291786" G="0.0942548" T="0.443732"/>
      <pos A="0.276591" C="0.30698" G="0.185422" T="0.231006"/>
      <pos A="0.276591" C="0.231006" G="0.30698" T="0.185422"/>
      <pos A="0.261396" C="0.246201" G="0.231006" T="0.261396"/>
      <pos A="0.155033" C="0.0942548" G="0.428537" T="0.322175"/>
      <pos A="0.139839" C="0.413343" G="0.276591" T="0.170228"/>
      <pos A="0.352564" C="0.124644" G="0.139839" T="0.382953"/>
      <pos A="0.276591" C="0.139839" G="0.33737" T="0.246201"/>
      <pos A="0.139839" C="0.56529" G="0.200617" T="0.0942548"/>
      <pos A="0.185422" C="0.291786" G="0.185422" T="0.33737"/>
      <pos A="0.276591" C="0.155033" G="0.33737" T="0.231006"/>
      <pos A="0.443732" C="0.0942548" G="0.367759" T="0.0942548"/>
      <pos A="0.352564" C="0.124644" G="0.382953" T="0.139839"/>
      <pos A="0.352564" C="0.231006" G="0.231006" T="0.185422"/>
      <pos A="0.30698" C="0.109449" G="0.231006" T="0.352564"/>
      <pos A="0.155033" C="0.276591" G="0.155033" T="0.413343"/>
      <pos A="0.352564" C="0.215812" G="0.215812" T="0.215812"/>
      <pos A="0.261396" C="0.276591" G="0.231006" T="0.231006"/>
      <pos A="0.291786" C="0.231006" G="0.185422" T="0.291786"/>
      <pos A="0.155033" C="0.0942548" G="0.291786" T="0.458926"/>
      <pos A="0.155033" C="0.504511" G="0.124644" T="0.215812"/>
      <pos A="0.124644" C="0.382953" G="0.0942548" T="0.398148"/>
      <pos A="0.322175" C="0.139839" G="0.231006" T="0.30698"/>
      <pos A="0.231006" C="0.200617" G="0.185422" T="0.382953"/>
      <pos A="0.382953" C="0.231006" G="0.215812" T="0.170228"/>
    </motif>
    <motif db="0" id="M14" alt="O14" length="40" nsites="8" evalue="1.3e-003">
      <pos A="0.256498" C="0.0875565" G="0.282489" T="0.373457"/>
      <pos A="0.269493" C="0.185023" G="0.19152" T="0.353963"/>
      <pos A="0.282489" C="0.269493" G="0.172028" T="0.275991"/>
      <pos A="0.16553" C="0.178525" G="0.373457" T="0.282489"/>
      <pos A="0.288987" C="0.178525" G="0.178525" T="0.353963"/>
      <pos A="0.327972" C="0.133041" G="0.204516" T="0.33447"/>
      <pos A="0.198018" C="0.522905" G="0.159032" T="0.120045"/>
      <pos A="0.230507" C="0.256498" G="0.295484" T="0.217511"/>
      <pos A="0.198018" C="0.139539" G="0.327972" T="0.33447"/>
      <pos A="0.198018" C="0.126543" G="0.47742" T="0.198018"/>
      <pos A="0.340968" C="0.217511" G="0.217511" T="0.224009"/>
      <pos A="0.412443" C="0.217511" G="0.152534" T="0.217511"/>
      <pos A="0.0810588" C="0.275991" G="0.33447" T="0.30848"/>
      <pos A="0.30848" C="0.282489" G="0.16553" T="0.243502"/>
      <pos A="0.30848" C="0.139539" G="0.256498" T="0.295484"/>
      <pos A="0.295484" C="0.25" G="0.353963" T="0.100552"/>
      <pos A="0.399448" C="0.178525" G="0.146037" T="0.275991"/>
      <pos A="0.301982" C="0.288987" G="0.16553" T="0.243502"/>
      <pos A="0.25" C="0.126543" G="0.230507" T="0.39295"/>
      <pos A="0.217511" C="0.269493" G="0.269493" T="0.243502"/>
      <pos A="0.185023" C="0.217511" G="0.230507" T="0.366959"/>
      <pos A="0.314977" C="0.0550686" G="0.295484" T="0.33447"/>
      <pos A="0.301982" C="0.211013" G="0.256498" T="0.230507"/>
      <pos A="0.314977" C="0.282489" G="0.146037" T="0.256498"/>
      <pos A="0.366959" C="0.282489" G="0.100552" T="0.25"/>
      <pos A="0.178525" C="0.16553" G="0.314977" T="0.340968"/>
      <pos A="0.256498" C="0.126543" G="0.399448" T="0.217511"/>
      <pos A="0.243502" C="0.269493" G="0.178525" T="0.30848"/>
      <pos A="0.269493" C="0.217511" G="0.314977" T="0.198018"/>
      <pos A="0.373457" C="0.224009" G="0.204516" T="0.198018"/>
      <pos A="0.262996" C="0.269493" G="0.269493" T="0.198018"/>
      <pos A="0.457927" C="0.172028" G="0.10705" T="0.262996"/>
      <pos A="0.16553" C="0.217511" G="0.418941" T="0.198018"/>
      <pos A="0.211013" C="0.262996" G="0.100552" T="0.425439"/>
      <pos A="0.237004" C="0.301982" G="0.30848" T="0.152534"/>
      <pos A="0.288987" C="0.204516" G="0.230507" T="0.275991"/>
      <pos A="0.321475" C="0.243502" G="0.133041" T="0.301982"/>
      <pos A="0.19152" C="0.237004" G="0.172028" T="0.399448"/>
      <pos A="0.204516" C="0.269493" G="0.224009" T="0.301982"/>
      <pos A="0.282489" C="0.314977" G="0.256498" T="0.146037"/>
    </motif>
    <motif db="0" id="M15" alt="O15" length="40" nsites="8" evalue="1.3e-003">
      <pos A="0.211013" C="0.16553" G="0.444931" T="0.178525"/>
      <pos A="0.418941" C="0.19152" G="0.139539" T="0.25"/>
      <pos A="0.412443" C="0.0940543" G="0.198018" T="0.295484"/>
      <pos A="0.185023" C="0.418941" G="0.217511" T="0.178525"/>
      <pos A="0.321475" C="0.321475" G="0.10705" T="0.25"/>
      <pos A="0.243502" C="0.198018" G="0.243502" T="0.314977"/>
      <pos A="0.230507" C="0.19152" G="0.327972" T="0.25"/>
      <pos A="0.120045" C="0.327972" G="0.30848" T="0.243502"/>
      <pos A="0.211013" C="0.321475" G="0.172028" T="0.295484"/>
      <pos A="0.237004" C="0.211013" G="0.0940543" T="0.457927"/>
      <pos A="0.256498" C="0.269493" G="0.399448" T="0.074561"/>
      <pos A="0.522905" C="0.0680632" G="0.25" T="0.159032"/>
      <pos A="0.237004" C="0.178525" G="0.340968" T="0.243502"/>
      <pos A="0.224009" C="0.126543" G="0.366959" T="0.282489"/>
      <pos A="0.39295" C="0.152534" G="0.178525" T="0.275991"/>
      <pos A="0.256498" C="0.262996" G="0.185023" T="0.295484"/>
      <pos A="0.39295" C="0.120045" G="0.152534" T="0.33447"/>
      <pos A="0.133041" C="0.152534" G="0.386452" T="0.327972"/>
      <pos A="0.256498" C="0.321475" G="0.152534" T="0.269493"/>
      <pos A="0.366959" C="0.146037" G="0.204516" T="0.282489"/>
      <pos A="0.243502" C="0.178525" G="0.243502" T="0.33447"/>
      <pos A="0.262996" C="0.256498" G="0.198018" T="0.282489"/>
      <pos A="0.139539" C="0.33447" G="0.243502" T="0.282489"/>
      <pos A="0.224009" C="0.224009" G="0.321475" T="0.230507"/>
      <pos A="0.33447" C="0.275991" G="0.185023" T="0.204516"/>
      <pos A="0.288987" C="0.295484" G="0.256498" T="0.159032"/>
      <pos A="0.16553" C="0.275991" G="0.30848" T="0.25"/>
      <pos A="0.399448" C="0.113548" G="0.198018" T="0.288987"/>
      <pos A="0.256498" C="0.217511" G="0.256498" T="0.269493"/>
      <pos A="0.211013" C="0.198018" G="0.262996" T="0.327972"/>
      <pos A="0.198018" C="0.230507" G="0.237004" T="0.33447"/>
      <pos A="0.237004" C="0.256498" G="0.185023" T="0.321475"/>
      <pos A="0.327972" C="0.204516" G="0.262996" T="0.204516"/>
      <pos A="0.47742" C="0.10705" G="0.230507" T="0.185023"/>
      <pos A="0.146037" C="0.340968" G="0.353963" T="0.159032"/>
      <pos A="0.314977" C="0.327972" G="0.146037" T="0.211013"/>
      <pos A="0.340968" C="0.230507" G="0.0940543" T="0.33447"/>
      <pos A="0.237004" C="0.178525" G="0.301982" T="0.282489"/>
      <pos A="0.262996" C="0.295484" G="0.185023" T="0.256498"/>
      <pos A="0.340968" C="0.237004" G="0.178525" T="0.243502"/>
    </motif>
    <motif db="0" id="M16" alt="O16" length="40" nsites="8" evalue="1.3e-003">
      <pos A="0.299383" C="0.151235" G="0.200617" T="0.348765"/>
      <pos A="0.151235" C="0.00308642" G="0.398148" T="0.447531"/>
      <pos A="0.151235" C="0.151235" G="0.151235" T="0.546296"/>
      <pos A="0.25" C="0.101852" G="0.645062" T="0.00308642"/>
      <pos A="0.348765" C="0.101852" G="0.398148" T="0.151235"/>
      <pos A="0.348765" C="0.299383" G="0.299383" T="0.0524691"/>
      <pos A="0.151235" C="0.299383" G="0.496914" T="0.0524691"/>
      <pos A="0.299383" C="0.151235" G="0.25" T="0.299383"/>
      <pos A="0.299383" C="0.151235" G="0.0524691" T="0.496914"/>
      <pos A="0.151235" C="0.151235" G="0.447531" T="0.25"/>
      <pos A="0.25" C="0.200617" G="0.299383" T="0.25"/>
      <pos A="0.299383" C="0.101852" G="0.25" T="0.348765"/>
      <pos A="0.200617" C="0.151235" G="0.299383" T="0.348765"/>
      <pos A="0.200617" C="0.25" G="0.101852" T="0.447531"/>
      <pos A="0.101852" C="0.496914" G="0.200617" T="0.200617"/>
      <pos A="0.0524691" C="0.546296" G="0.25" T="0.151235"/>
      <pos A="0.299383" C="0.447531" G="0.101852" T="0.151235"/>
      <pos A="0.25" C="0.101852" G="0.348765" T="0.299383"/>
      <pos A="0.151235" C="0.447531" G="0.25" T="0.151235"/>
      <pos A="0.25" C="0.398148" G="0.101852" T="0.25"/>
      <pos A="0.546296" C="0.101852" G="0.151235" T="0.200617"/>
      <pos A="0.200617" C="0.398148" G="0.151235" T="0.25"/>
      <pos A="0.25" C="0.00308642" G="0.348765" T="0.398148"/>
      <pos A="0.101852" C="0.348765" G="0.348765" T="0.200617"/>
      <pos A="0.25" C="0.200617" G="0.348765" T="0.200617"/>
      <pos A="0.398148" C="0.101852" G="0.101852" T="0.398148"/>
      <pos A="0.398148" C="0.299383" G="0.00308642" T="0.299383"/>
      <pos A="0.299383" C="0.00308642" G="0.151235" T="0.546296"/>
      <pos A="0.101852" C="0.101852" G="0.398148" T="0.398148"/>
      <pos A="0.101852" C="0.546296" G="0.151235" T="0.200617"/>
      <pos A="0.299383" C="0.101852" G="0.101852" T="0.496914"/>
      <pos A="0.299383" C="0.299383" G="0.25" T="0.151235"/>
      <pos A="0.447531" C="0.101852" G="0.0524691" T="0.398148"/>
      <pos A="0.25" C="0.00308642" G="0.200617" T="0.546296"/>
      <pos A="0.151235" C="0.398148" G="0.25" T="0.200617"/>
      <pos A="0.447531" C="0.0524691" G="0.151235" T="0.348765"/>
      <pos A="0.101852" C="0.645062" G="0.00308642" T="0.25"/>
      <pos A="0.299383" C="0.101852" G="0.0524691" T="0.546296"/>
      <pos A="0.348765" C="0.25" G="0.00308642" T="0.398148"/>
      <pos A="0.25" C="0.398148" G="0.101852" T="0.25"/>
    </motif>
    <motif db="0" id="M17" alt="O17" length="40" nsites="8" evalue="1.3e-003">
      <pos A="0.236532" C="0.146746" G="0.0928731" T="0.52385"/>
      <pos A="0.146746" C="0.128788" G="0.344277" T="0.380191"/>
      <pos A="0.164702" C="0.308361" G="0.290404" T="0.236532"/>
      <pos A="0.362233" C="0.110831" G="0.290404" T="0.236532"/>
      <pos A="0.254489" C="0.200617" G="0.0390015" T="0.505892"/>
      <pos A="0.308361" C="0.0390015" G="0.218575" T="0.434063"/>
      <pos A="0.398148" C="0.128788" G="0.18266" T="0.290404"/>
      <pos A="0.254489" C="0.272446" G="0.236532" T="0.236532"/>
      <pos A="0.434063" C="0.254489" G="0.128788" T="0.18266"/>
      <pos A="0.272446" C="0.128788" G="0.326319" T="0.272446"/>
      <pos A="0.272446" C="0.254489" G="0.254489" T="0.218575"/>
      <pos A="0.416106" C="0.236532" G="0.164702" T="0.18266"/>
      <pos A="0.254489" C="0.218575" G="0.146746" T="0.380191"/>
      <pos A="0.290404" C="0.056958" G="0.380191" T="0.272446"/>
      <pos A="0.0749156" C="0.380191" G="0.434063" T="0.110831"/>
      <pos A="0.110831" C="0.290404" G="0.236532" T="0.362233"/>
      <pos A="0.056958" C="0.164702" G="0.469977" T="0.308361"/>
      <pos A="0.128788" C="0.487935" G="0.18266" T="0.200617"/>
      <pos A="0.290404" C="0.236532" G="0.128788" T="0.344277"/>
      <pos A="0.326319" C="0.218575" G="0.290404" T="0.164702"/>
      <pos A="0.254489" C="0.128788" G="0.290404" T="0.326319"/>
      <pos A="0.236532" C="0.164702" G="0.398148" T="0.200617"/>
      <pos A="0.505892" C="0.236532" G="0.236532" T="0.021044"/>
      <pos A="0.308361" C="0.236532" G="0.146746" T="0.308361"/>
      <pos A="0.416106" C="0.0928731" G="0.218575" T="0.272446"/>
      <pos A="0.326319" C="0.218575" G="0.128788" T="0.326319"/>
      <pos A="0.0928731" C="0.362233" G="0.326319" T="0.218575"/>
      <pos A="0.398148" C="0.200617" G="0.0749156" T="0.326319"/>
      <pos A="0.290404" C="0.52385" G="0.0928731" T="0.0928731"/>
      <pos A="0.254489" C="0.200617" G="0.128788" T="0.416106"/>
      <pos A="0.344277" C="0.218575" G="0.272446" T="0.164702"/>
      <pos A="0.272446" C="0.218575" G="0.254489" T="0.254489"/>
      <pos A="0.128788" C="0.380191" G="0.128788" T="0.362233"/>
      <pos A="0.290404" C="0.200617" G="0.254489" T="0.254489"/>
      <pos A="0.290404" C="0.218575" G="0.362233" T="0.128788"/>
      <pos A="0.362233" C="0.0749156" G="0.0928731" T="0.469977"/>
      <pos A="0.344277" C="0.236532" G="0.0928731" T="0.326319"/>
      <pos A="0.272446" C="0.0928731" G="0.236532" T="0.398148"/>
      <pos A="0.254489" C="0.236532" G="0.272446" T="0.236532"/>
      <pos A="0.541807" C="0.110831" G="0.056958" T="0.290404"/>
    </motif>
    <motif db="0" id="M18" alt="O18" length="40" nsites="8" evalue="1.3e-003">
      <pos A="0.55251" C="0.140442" G="0.186227" T="0.12082"/>
      <pos A="0.277799" C="0.20585" G="0.264717" T="0.251636"/>
      <pos A="0.166605" C="0.323583" G="0.232013" T="0.277799"/>
      <pos A="0.421695" C="0.199309" G="0.192768" T="0.186227"/>
      <pos A="0.258176" C="0.245094" G="0.186227" T="0.310502"/>
      <pos A="0.303961" C="0.232013" G="0.212391" T="0.251636"/>
      <pos A="0.245094" C="0.199309" G="0.29742" T="0.258176"/>
      <pos A="0.179687" C="0.173146" G="0.317043" T="0.330124"/>
      <pos A="0.173146" C="0.29742" G="0.238554" T="0.29088"/>
      <pos A="0.146983" C="0.133901" G="0.284339" T="0.434776"/>
      <pos A="0.153524" C="0.166605" G="0.415155" T="0.264717"/>
      <pos A="0.310502" C="0.336665" G="0.284339" T="0.0684938"/>
      <pos A="0.460939" C="0.29088" G="0.107738" T="0.140442"/>
      <pos A="0.225473" C="0.20585" G="0.107738" T="0.460939"/>
      <pos A="0.160064" C="0.20585" G="0.323583" T="0.310502"/>
      <pos A="0.258176" C="0.186227" G="0.317043" T="0.238554"/>
      <pos A="0.349746" C="0.12082" G="0.277799" T="0.251636"/>
      <pos A="0.38245" C="0.107738" G="0.362828" T="0.146983"/>
      <pos A="0.336665" C="0.336665" G="0.192768" T="0.133901"/>
      <pos A="0.362828" C="0.264717" G="0.146983" T="0.225473"/>
      <pos A="0.303961" C="0.232013" G="0.107738" T="0.356287"/>
      <pos A="0.127361" C="0.264717" G="0.29088" T="0.317043"/>
      <pos A="0.303961" C="0.179687" G="0.218931" T="0.29742"/>
      <pos A="0.186227" C="0.336665" G="0.343206" T="0.133901"/>
      <pos A="0.212391" C="0.245094" G="0.284339" T="0.258176"/>
      <pos A="0.258176" C="0.284339" G="0.264717" T="0.192768"/>
      <pos A="0.303961" C="0.140442" G="0.258176" T="0.29742"/>
      <pos A="0.408613" C="0.179687" G="0.232013" T="0.179687"/>
      <pos A="0.310502" C="0.186227" G="0.199309" T="0.303961"/>
      <pos A="0.160064" C="0.29742" G="0.245094" T="0.29742"/>
      <pos A="0.225473" C="0.166605" G="0.264717" T="0.343206"/>
      <pos A="0.225473" C="0.212391" G="0.179687" T="0.38245"/>
      <pos A="0.232013" C="0.264717" G="0.212391" T="0.29088"/>
      <pos A="0.38245" C="0.238554" G="0.225473" T="0.153524"/>
      <pos A="0.310502" C="0.258176" G="0.12082" T="0.310502"/>
      <pos A="0.369369" C="0.0881165" G="0.238554" T="0.303961"/>
      <pos A="0.362828" C="0.271257" G="0.225473" T="0.140442"/>
      <pos A="0.336665" C="0.232013" G="0.133901" T="0.29742"/>
      <pos A="0.238554" C="0.160064" G="0.258176" T="0.343206"/>
      <pos A="0.133901" C="0.356287" G="0.192768" T="0.317043"/>
    </motif>
    <motif db="0" id="M19" alt="O19" length="40" nsites="8" evalue="1.3e-003">
      <pos A="0.146455" C="0.194245" G="0.353545" T="0.305755"/>
      <pos A="0.146455" C="0.257965" G="0.273895" T="0.321685"/>
      <pos A="0.401334" C="0.178315" G="0.273895" T="0.146455"/>
      <pos A="0.114596" C="0.146455" G="0.385404" T="0.353545"/>
      <pos A="0.257965" C="0.257965" G="0.210175" T="0.273895"/>
      <pos A="0.273895" C="0.162385" G="0.130525" T="0.433194"/>
      <pos A="0.305755" C="0.050876" G="0.337615" T="0.305755"/>
      <pos A="0.146455" C="0.242035" G="0.242035" T="0.369475"/>
      <pos A="0.401334" C="0.0986657" G="0.273895" T="0.226105"/>
      <pos A="0.289825" C="0.401334" G="0.226105" T="0.0827358"/>
      <pos A="0.449124" C="0.257965" G="0.130525" T="0.162385"/>
      <pos A="0.321685" C="0.273895" G="0.162385" T="0.242035"/>
      <pos A="0.257965" C="0.242035" G="0.337615" T="0.162385"/>
      <pos A="0.433194" C="0.257965" G="0.0986657" T="0.210175"/>
      <pos A="0.385404" C="0.0668059" G="0.114596" T="0.433194"/>
      <pos A="0.146455" C="0.178315" G="0.512843" T="0.162385"/>
      <pos A="0.130525" C="0.305755" G="0.210175" T="0.353545"/>
      <pos A="0.242035" C="0.210175" G="0.337615" T="0.210175"/>
      <pos A="0.273895" C="0.369475" G="0.194245" T="0.162385"/>
      <pos A="0.162385" C="0.210175" G="0.242035" T="0.385404"/>
      <pos A="0.178315" C="0.178315" G="0.242035" T="0.401334"/>
      <pos A="0.226105" C="0.226105" G="0.257965" T="0.289825"/>
      <pos A="0.242035" C="0.417264" G="0.114596" T="0.226105"/>
      <pos A="0.146455" C="0.417264" G="0.210175" T="0.226105"/>
      <pos A="0.417264" C="0.257965" G="0.194245" T="0.130525"/>
      <pos A="0.449124" C="0.146455" G="0.289825" T="0.114596"/>
      <pos A="0.560633" C="0.194245" G="0.0827358" T="0.162385"/>
      <pos A="0.321685" C="0.210175" G="0.257965" T="0.210175"/>
      <pos A="0.242035" C="0.257965" G="0.0986657" T="0.401334"/>
      <pos A="0.353545" C="0.289825" G="0.210175" T="0.146455"/>
      <pos A="0.194245" C="0.226105" G="0.0986657" T="0.480984"/>
      <pos A="0.242035" C="0.130525" G="0.305755" T="0.321685"/>
      <pos A="0.146455" C="0.353545" G="0.465054" T="0.0349462"/>
      <pos A="0.0827358" C="0.480984" G="0.178315" T="0.257965"/>
      <pos A="0.337615" C="0.289825" G="0.226105" T="0.146455"/>
      <pos A="0.194245" C="0.130525" G="0.114596" T="0.560633"/>
      <pos A="0.130525" C="0.210175" G="0.465054" T="0.194245"/>
      <pos A="0.178315" C="0.321685" G="0.273895" T="0.226105"/>
      <pos A="0.210175" C="0.130525" G="0.273895" T="0.385404"/>
      <pos A="0.321685" C="0.226105" G="0.353545" T="0.0986657"/>
    </motif>
    <motif db="0" id="M2" alt="O2" length="40" nsites="8" evalue="1.3e-003">
      <pos A="0.340968" C="0.211013" G="0.133041" T="0.314977"/>
      <pos A="0.25" C="0.152534" G="0.217511" T="0.379955"/>
      <pos A="0.113548" C="0.19152" G="0.47742" T="0.217511"/>
      <pos A="0.211013" C="0.19152" G="0.211013" T="0.386452"/>
      <pos A="0.25" C="0.217511" G="0.282489" T="0.25"/>
      <pos A="0.256498" C="0.288987" G="0.321475" T="0.133041"/>
      <pos A="0.30848" C="0.230507" G="0.30848" T="0.152534"/>
      <pos A="0.256498" C="0.198018" G="0.198018" T="0.347466"/>
      <pos A="0.198018" C="0.431937" G="0.100552" T="0.269493"/>
      <pos A="0.405946" C="0.16553" G="0.126543" T="0.301982"/>
      <pos A="0.275991" C="0.224009" G="0.256498" T="0.243502"/>
      <pos A="0.327972" C="0.159032" G="0.230507" T="0.282489"/>
      <pos A="0.243502" C="0.185023" G="0.314977" T="0.256498"/>
      <pos A="0.237004" C="0.353963" G="0.211013" T="0.198018"/>
      <pos A="0.230507" C="0.159032" G="0.172028" T="0.438434"/>
      <pos A="0.301982" C="0.282489" G="0.30848" T="0.10705"/>
      <pos A="0.425439" C="0.30848" G="0.0810588" T="0.185023"/>
      <pos A="0.178525" C="0.275991" G="0.347466" T="0.198018"/>
      <pos A="0.262996" C="0.152534" G="0.269493" T="0.314977"/>
      <pos A="0.185023" C="0.0615664" G="0.39295" T="0.360461"/>
      <pos A="0.418941" C="0.0810588" G="0.33447" T="0.16553"/>
      <pos A="0.353963" C="0.100552" G="0.314977" T="0.230507"/>
      <pos A="0.282489" C="0.347466" G="0.146037" T="0.224009"/>
      <pos A="0.288987" C="0.113548" G="0.133041" T="0.464425"/>
      <pos A="0.19152" C="0.211013" G="0.347466" T="0.25"/>
      <pos A="0.282489" C="0.295484" G="0.217511" T="0.204516"/>
      <pos A="0.243502" C="0.327972" G="0.10705" T="0.321475"/>
      <pos A="0.314977" C="0.159032" G="0.243502" T="0.282489"/>
      <pos A="0.314977" C="0.237004" G="0.237004" T="0.211013"/>
      <pos A="0.19152" C="0.288987" G="0.269493" T="0.25"/>
      <pos A="0.373457" C="0.19152" G="0.198018" T="0.237004"/>
      <pos A="0.327972" C="0.211013" G="0.16553" T="0.295484"/>
      <pos A="0.172028" C="0.275991" G="0.230507" T="0.321475"/>
      <pos A="0.178525" C="0.295484" G="0.256498" T="0.269493"/>
      <pos A="0.30848" C="0.282489" G="0.172028" T="0.237004"/>
      <pos A="0.217511" C="0.353963" G="0.217511" T="0.211013"/>
      <pos A="0.282489" C="0.0680632" G="0.243502" T="0.405946"/>
      <pos A="0.327972" C="0.237004" G="0.25" T="0.185023"/>
      <pos A="0.33447" C="0.19152" G="0.204516" T="0.269493"/>
      <pos A="0.211013" C="0.133041" G="0.217511" T="0.438434"/>
    </motif>
    <motif db="0" id="M20" alt="O20" length="40" nsites="8" evalue="1.3e-003">
      <pos A="0.00308642" C="0.00308642" G="0.00308642" T="0.990741"/>
      <pos A="0.00308642" C="0.00308642" G="0.00308642" T="0.990741"/>
      <pos A="0.00308642" C="0.00308642" G="0.00308642" T="0.990741"/>
      <pos A="0.990741" C="0.00308642" G="0.00308642" T="0.00308642"/>
      <pos A="0.00308642" C="0.00308642" G="0.990741" T="0.00308642"/>
      <pos A="0.990741" C="0.00308642" G="0.00308642" T="0.00308642"/>
      <pos A="0.00308642" C="0.00308642" G="0.00308642" T="0.990741"/>
      <pos A="0.00308642" C="0.00308642" G="0.00308642" T="0.990741"/>
      <pos A="0.00308642" C="0.00308642" G="0.990741" T="0.00308642"/>
      <pos A="0.990741" C="0.00308642" G="0.00308642" T="0.00308642"/>
      <pos A="0.00308642" C="0.00308642" G="0.990741" T="0.00308642"/>
      <pos A="0.990741" C="0.00308642" G="0.00308642" T="0.00308642"/>
      <pos A="0.990741" C="0.00308642" G="0.00308642" T="0.00308642"/>
      <pos A="0.00308642" C="0.00308642" G="0.990741" T="0.00308642"/>
      <pos A="0.990741" C="0.00308642" G="0.00308642" T="0.00308642"/>
      <pos A="0.00308642" C="0.00308642" G="0.990741" T="0.00308642"/>
      <pos A="0.990741" C="0.00308642" G="0.00308642" T="0.00308642"/>
      <pos A="0.00308642" C="0.990741" G="0.00308642" T="0.00308642"/>
      <pos A="0.990741" C="0.00308642" G="0.00308642" T="0.00308642"/>
      <pos A="0.990741" C="0.00308642" G="0.00308642" T="0.00308642"/>
      <pos A="0.00308642" C="0.00308642" G="0.990741" T="0.00308642"/>
      <pos A="0.00308642" C="0.00308642" G="0.00308642" T="0.990741"/>
      <pos A="0.990741" C="0.00308642" G="0.00308642" T="0.00308642"/>
      <pos A="0.990741" C="0.00308642" G="0.00308642" T="0.00308642"/>
      <pos A="0.00308642" C="0.00308642" G="0.990741" T="0.00308642"/>
      <pos A="0.00308642" C="0.00308642" G="0.990741" T="0.00308642"/>
      <pos A="0.00308642" C="0.00308642" G="0.00308642" T="0.990741"/>
      <pos A="0.00308642" C="0.00308642" G="0.00308642" T="0.990741"/>
      <pos A="0.00308642" C="0.00308642" G="0.00308642" T="0.990741"/>
      <pos A="0.00308642" C="0.00308642" G="0.990741" T="0.00308642"/>
      <pos A="0.00308642" C="0.00308642" G="0.00308642" T="0.990741"/>
      <pos A="0.00308642" C="0.00308642" G="0.00308642" T="0.990741"/>
      <pos A="0.990741" C="0.00308642" G="0.00308642" T="0.00308642"/>
      <pos A="0.00308642" C="0.00308642" G="0.990741" T="0.00308642"/>
      <pos A="0.990741" C="0.00308642" G="0.00308642" T="0.00308642"/>
      <pos A="0.990741" C="0.00308642" G="0.00308642" T="0.00308642"/>
      <pos A="0.00308642" C="0.990741" G="0.00308642" T="0.00308642"/>
      <pos A="0.00308642" C="0.00308642" G="0.00308642" T="0.990741"/>
      <pos A="0.00308642" C="0.990741" G="0.00308642" T="0.00308642"/>
      <pos A="0.00308642" C="0.00308642" G="0.00308642" T="0.990741"/>
    </motif>
    <motif db="0" id="M21" alt="O21" length="40" nsites="8" evalue="1.3e-003">
      <pos A="0.299383" C="0.101852" G="0.595679" T="0.00308642"/>
      <pos A="0.398148" C="0.101852" G="0.398148" T="0.101852"/>
      <pos A="0.398148" C="0.00308642" G="0.595679" T="0.00308642"/>
      <pos A="0.00308642" C="0.299383" G="0.595679" T="0.101852"/>
      <pos A="0.398148" C="0.101852" G="0.299383" T="0.200617"/>
      <pos A="0.101852" C="0.101852" G="0.694444" T="0.101852"/>
      <pos A="0.398148" C="0.200617" G="0.299383" T="0.101852"/>
      <pos A="0.398148" C="0.299383" G="0.101852" T="0.200617"/>
      <pos A="0.101852" C="0.299383" G="0.299383" T="0.299383"/>
      <pos A="0.595679" C="0.101852" G="0.00308642" T="0.299383"/>
      <pos A="0.200617" C="0.200617" G="0.398148" T="0.200617"/>
      <pos A="0.101852" C="0.101852" G="0.200617" T="0.595679"/>
      <pos A="0.694444" C="0.101852" G="0.101852" T="0.101852"/>
      <pos A="0.299383" C="0.398148" G="0.299383" T="0.00308642"/>
      <pos A="0.694444" C="0.200617" G="0.00308642" T="0.101852"/>
      <pos A="0.694444" C="0.101852" G="0.200617" T="0.00308642"/>
      <pos A="0.200617" C="0.101852" G="0.595679" T="0.101852"/>
      <pos A="0.101852" C="0.200617" G="0.398148" T="0.299383"/>
      <pos A="0.200617" C="0.101852" G="0.595679" T="0.101852"/>
      <pos A="0.299383" C="0.398148" G="0.299383" T="0.00308642"/>
      <pos A="0.398148" C="0.200617" G="0.200617" T="0.200617"/>
      <pos A="0.398148" C="0.299383" G="0.101852" T="0.200617"/>
      <pos A="0.101852" C="0.101852" G="0.496914" T="0.299383"/>
      <pos A="0.398148" C="0.101852" G="0.398148" T="0.101852"/>
      <pos A="0.00308642" C="0.200617" G="0.299383" T="0.496914"/>
      <pos A="0.398148" C="0.398148" G="0.101852" T="0.101852"/>
      <pos A="0.398148" C="0.200617" G="0.299383" T="0.101852"/>
      <pos A="0.200617" C="0.299383" G="0.299383" T="0.200617"/>
      <pos A="0.398148" C="0.200617" G="0.101852" T="0.299383"/>
      <pos A="0.200617" C="0.200617" G="0.200617" T="0.398148"/>
      <pos A="0.00308642" C="0.496914" G="0.299383" T="0.200617"/>
      <pos A="0.00308642" C="0.398148" G="0.496914" T="0.101852"/>
      <pos A="0.200617" C="0.398148" G="0.398148" T="0.00308642"/>
      <pos A="0.398148" C="0.101852" G="0.200617" T="0.299383"/>
      <pos A="0.200617" C="0.00308642" G="0.299383" T="0.496914"/>
      <pos A="0.101852" C="0.496914" G="0.398148" T="0.00308642"/>
      <pos A="0.496914" C="0.200617" G="0.200617" T="0.101852"/>
      <pos A="0.694444" C="0.00308642" G="0.200617" T="0.101852"/>
      <pos A="0.101852" C="0.200617" G="0.200617" T="0.496914"/>
      <pos A="0.200617" C="0.101852" G="0.595679" T="0.101852"/>
    </motif>
    <motif db="0" id="M22" alt="O22" length="40" nsites="8" evalue="1.3e-003">
      <pos A="0.405946" C="0.256498" G="0.178525" T="0.159032"/>
      <pos A="0.30848" C="0.16553" G="0.301982" T="0.224009"/>
      <pos A="0.230507" C="0.224009" G="0.211013" T="0.33447"/>
      <pos A="0.33447" C="0.16553" G="0.198018" T="0.301982"/>
      <pos A="0.399448" C="0.204516" G="0.133041" T="0.262996"/>
      <pos A="0.16553" C="0.211013" G="0.340968" T="0.282489"/>
      <pos A="0.217511" C="0.301982" G="0.288987" T="0.19152"/>
      <pos A="0.327972" C="0.237004" G="0.172028" T="0.262996"/>
      <pos A="0.321475" C="0.243502" G="0.269493" T="0.16553"/>
      <pos A="0.230507" C="0.288987" G="0.301982" T="0.178525"/>
      <pos A="0.262996" C="0.126543" G="0.301982" T="0.30848"/>
      <pos A="0.139539" C="0.262996" G="0.340968" T="0.256498"/>
      <pos A="0.321475" C="0.120045" G="0.126543" T="0.431937"/>
      <pos A="0.262996" C="0.321475" G="0.243502" T="0.172028"/>
      <pos A="0.237004" C="0.282489" G="0.198018" T="0.282489"/>
      <pos A="0.269493" C="0.100552" G="0.30848" T="0.321475"/>
      <pos A="0.19152" C="0.159032" G="0.379955" T="0.269493"/>
      <pos A="0.288987" C="0.243502" G="0.224009" T="0.243502"/>
      <pos A="0.243502" C="0.204516" G="0.269493" T="0.282489"/>
      <pos A="0.230507" C="0.243502" G="0.217511" T="0.30848"/>
      <pos A="0.373457" C="0.152534" G="0.25" T="0.224009"/>
      <pos A="0.269493" C="0.139539" G="0.211013" T="0.379955"/>
      <pos A="0.16553" C="0.25" G="0.288987" T="0.295484"/>
      <pos A="0.269493" C="0.33447" G="0.198018" T="0.198018"/>
      <pos A="0.295484" C="0.30848" G="0.224009" T="0.172028"/>
      <pos A="0.262996" C="0.211013" G="0.204516" T="0.321475"/>
      <pos A="0.152534" C="0.288987" G="0.373457" T="0.185023"/>
      <pos A="0.282489" C="0.288987" G="0.243502" T="0.185023"/>
      <pos A="0.39295" C="0.321475" G="0.0680632" T="0.217511"/>
      <pos A="0.185023" C="0.211013" G="0.113548" T="0.490416"/>
      <pos A="0.288987" C="0.159032" G="0.178525" T="0.373457"/>
      <pos A="0.555394" C="0.113548" G="0.211013" T="0.120045"/>
      <pos A="0.16553" C="0.19152" G="0.353963" T="0.288987"/>
      <pos A="0.340968" C="0.185023" G="0.237004" T="0.237004"/>
      <pos A="0.321475" C="0.172028" G="0.16553" T="0.340968"/>
      <pos A="0.360461" C="0.243502" G="0.113548" T="0.282489"/>
      <pos A="0.211013" C="0.288987" G="0.275991" T="0.224009"/>
      <pos A="0.211013" C="0.230507" G="0.275991" T="0.282489"/>
      <pos A="0.353963" C="0.172028" G="0.301982" T="0.172028"/>
      <pos A="0.198018" C="0.366959" G="0.327972" T="0.10705"/>
    </motif>
    <motif db="0" id="M23" alt="O23" length="40" nsites="8" evalue="1.3e-003">
      <pos A="0.167696" C="0.771262" G="0.00308642" T="0.0579565"/>
      <pos A="0.332304" C="0.387174" G="0.112826" T="0.167696"/>
      <pos A="0.332304" C="0.167696" G="0.0579565" T="0.442043"/>
      <pos A="0.332304" C="0.00308642" G="0.332304" T="0.332304"/>
      <pos A="0.496914" C="0.00308642" G="0.442043" T="0.0579565"/>
      <pos A="0.112826" C="0.442043" G="0.222565" T="0.222565"/>
      <pos A="0.0579565" C="0.222565" G="0.332304" T="0.387174"/>
      <pos A="0.0579565" C="0.277435" G="0.332304" T="0.332304"/>
      <pos A="0.112826" C="0.00308642" G="0.551784" T="0.332304"/>
      <pos A="0.0579565" C="0.222565" G="0.387174" T="0.332304"/>
      <pos A="0.277435" C="0.442043" G="0.277435" T="0.00308642"/>
      <pos A="0.332304" C="0.387174" G="0.167696" T="0.112826"/>
      <pos A="0.332304" C="0.277435" G="0.167696" T="0.222565"/>
      <pos A="0.222565" C="0.387174" G="0.277435" T="0.112826"/>
      <pos A="0.112826" C="0.0579565" G="0.0579565" T="0.771262"/>
      <pos A="0.332304" C="0.00308642" G="0.277435" T="0.387174"/>
      <pos A="0.442043" C="0.167696" G="0.332304" T="0.0579565"/>
      <pos A="0.00308642" C="0.496914" G="0.222565" T="0.277435"/>
      <pos A="0.167696" C="0.112826" G="0.222565" T="0.496914"/>
      <pos A="0.332304" C="0.387174" G="0.222565" T="0.0579565"/>
      <pos A="0.0579565" C="0.222565" G="0.332304" T="0.387174"/>
      <pos A="0.0579565" C="0.112826" G="0.496914" T="0.332304"/>
      <pos A="0.332304" C="0.167696" G="0.496914" T="0.00308642"/>
      <pos A="0.167696" C="0.387174" G="0.167696" T="0.277435"/>
      <pos A="0.277435" C="0.167696" G="0.167696" T="0.387174"/>
      <pos A="0.387174" C="0.167696" G="0.222565" T="0.222565"/>
      <pos A="0.167696" C="0.277435" G="0.277435" T="0.277435"/>
      <pos A="0.551784" C="0.112826" G="0.112826" T="0.222565"/>
      <pos A="0.496914" C="0.112826" G="0.332304" T="0.0579565"/>
      <pos A="0.442043" C="0.112826" G="0.222565" T="0.222565"/>
      <pos A="0.167696" C="0.222565" G="0.112826" T="0.496914"/>
      <pos A="0.112826" C="0.387174" G="0.442043" T="0.0579565"/>
      <pos A="0.222565" C="0.277435" G="0.112826" T="0.387174"/>
      <pos A="0.00308642" C="0.387174" G="0.222565" T="0.387174"/>
      <pos A="0.0579565" C="0.222565" G="0.167696" T="0.551784"/>
      <pos A="0.277435" C="0.00308642" G="0.277435" T="0.442043"/>
      <pos A="0.277435" C="0.222565" G="0.332304" T="0.167696"/>
      <pos A="0.332304" C="0.277435" G="0.332304" T="0.0579565"/>
      <pos A="0.496914" C="0.222565" G="0.00308642" T="0.277435"/>
      <pos A="0.112826" C="0.332304" G="0.112826" T="0.442043"/>
    </motif>
    <motif db="0" id="M24" alt="O24" length="40" nsites="8" evalue="1.3e-003">
      <pos A="0.212589" C="0.122802" G="0.0629442" T="0.601665"/>
      <pos A="0.152731" C="0.45202" G="0.0629442" T="0.332304"/>
      <pos A="0.332304" C="0.272446" G="0.152731" T="0.242518"/>
      <pos A="0.212589" C="0.362233" G="0.18266" T="0.242518"/>
      <pos A="0.392162" C="0.122802" G="0.0330153" T="0.45202"/>
      <pos A="0.45202" C="0.362233" G="0.0629442" T="0.122802"/>
      <pos A="0.631594" C="0.0629442" G="0.0629442" T="0.242518"/>
      <pos A="0.242518" C="0.122802" G="0.122802" T="0.511879"/>
      <pos A="0.212589" C="0.272446" G="0.362233" T="0.152731"/>
      <pos A="0.272446" C="0.212589" G="0.272446" T="0.242518"/>
      <pos A="0.392162" C="0.152731" G="0.362233" T="0.0928731"/>
      <pos A="0.242518" C="0.0629442" G="0.45202" T="0.242518"/>
      <pos A="0.212589" C="0.0330153" G="0.362233" T="0.392162"/>
      <pos A="0.0330153" C="0.481949" G="0.392162" T="0.0928731"/>
      <pos A="0.212589" C="0.212589" G="0.0928731" T="0.481949"/>
      <pos A="0.272446" C="0.212589" G="0.45202" T="0.0629442"/>
      <pos A="0.332304" C="0.152731" G="0.122802" T="0.392162"/>
      <pos A="0.0629442" C="0.152731" G="0.571736" T="0.212589"/>
      <pos A="0.212589" C="0.212589" G="0.362233" T="0.212589"/>
      <pos A="0.242518" C="0.0928731" G="0.18266" T="0.481949"/>
      <pos A="0.212589" C="0.242518" G="0.332304" T="0.212589"/>
      <pos A="0.332304" C="0.212589" G="0.152731" T="0.302375"/>
      <pos A="0.481949" C="0.392162" G="0.122802" T="0.00308642"/>
      <pos A="0.242518" C="0.332304" G="0.242518" T="0.18266"/>
      <pos A="0.18266" C="0.152731" G="0.362233" T="0.302375"/>
      <pos A="0.302375" C="0.392162" G="0.242518" T="0.0629442"/>
      <pos A="0.0928731" C="0.422091" G="0.212589" T="0.272446"/>
      <pos A="0.302375" C="0.152731" G="0.18266" T="0.362233"/>
      <pos A="0.272446" C="0.272446" G="0.0928731" T="0.362233"/>
      <pos A="0.212589" C="0.0928731" G="0.332304" T="0.362233"/>
      <pos A="0.152731" C="0.18266" G="0.302375" T="0.362233"/>
      <pos A="0.18266" C="0.242518" G="0.302375" T="0.272446"/>
      <pos A="0.392162" C="0.332304" G="0.0629442" T="0.212589"/>
      <pos A="0.392162" C="0.18266" G="0.212589" T="0.212589"/>
      <pos A="0.18266" C="0.242518" G="0.45202" T="0.122802"/>
      <pos A="0.302375" C="0.302375" G="0.18266" T="0.212589"/>
      <pos A="0.152731" C="0.422091" G="0.242518" T="0.18266"/>
      <pos A="0.242518" C="0.332304" G="0.212589" T="0.212589"/>
      <pos A="0.332304" C="0.152731" G="0.242518" T="0.272446"/>
      <pos A="0.571736" C="0.122802" G="0.0629442" T="0.242518"/>
    </motif>
    <motif db="0" id="M25" alt="O25" length="40" nsites="8" evalue="1.3e-003">
      <pos A="0.426366" C="0.35582" G="0.14418" T="0.0736336"/>
      <pos A="0.426366" C="0.214727" G="0.285273" T="0.0736336"/>
      <pos A="0.14418" C="0.285273" G="0.35582" T="0.214727"/>
      <pos A="0.214727" C="0.0736336" G="0.214727" T="0.496914"/>
      <pos A="0.285273" C="0.0736336" G="0.496914" T="0.14418"/>
      <pos A="0.00308642" C="0.14418" G="0.35582" T="0.496914"/>
      <pos A="0.426366" C="0.14418" G="0.214727" T="0.214727"/>
      <pos A="0.638007" C="0.214727" G="0.00308642" T="0.14418"/>
      <pos A="0.426366" C="0.00308642" G="0.285273" T="0.285273"/>
      <pos A="0.14418" C="0.214727" G="0.14418" T="0.496914"/>
      <pos A="0.426366" C="0.14418" G="0.0736336" T="0.35582"/>
      <pos A="0.14418" C="0.214727" G="0.285273" T="0.35582"/>
      <pos A="0.35582" C="0.285273" G="0.214727" T="0.14418"/>
      <pos A="0.35582" C="0.214727" G="0.285273" T="0.14418"/>
      <pos A="0.214727" C="0.214727" G="0.35582" T="0.214727"/>
      <pos A="0.214727" C="0.214727" G="0.285273" T="0.285273"/>
      <pos A="0.285273" C="0.00308642" G="0.0736336" T="0.638007"/>
      <pos A="0.0736336" C="0.14418" G="0.35582" T="0.426366"/>
      <pos A="0.496914" C="0.0736336" G="0.214727" T="0.214727"/>
      <pos A="0.426366" C="0.00308642" G="0.35582" T="0.214727"/>
      <pos A="0.14418" C="0.0736336" G="0.285273" T="0.496914"/>
      <pos A="0.214727" C="0.00308642" G="0.14418" T="0.638007"/>
      <pos A="0.00308642" C="0.14418" G="0.638007" T="0.214727"/>
      <pos A="0.496914" C="0.214727" G="0.0736336" T="0.214727"/>
      <pos A="0.708554" C="0.214727" G="0.0736336" T="0.00308642"/>
      <pos A="0.426366" C="0.214727" G="0.00308642" T="0.35582"/>
      <pos A="0.426366" C="0.00308642" G="0.214727" T="0.35582"/>
      <pos A="0.14418" C="0.14418" G="0.35582" T="0.35582"/>
      <pos A="0.35582" C="0.0736336" G="0.496914" T="0.0736336"/>
      <pos A="0.496914" C="0.214727" G="0.00308642" T="0.285273"/>
      <pos A="0.14418" C="0.285273" G="0.0736336" T="0.496914"/>
      <pos A="0.214727" C="0.285273" G="0.00308642" T="0.496914"/>
      <pos A="0.567461" C="0.14418" G="0.214727" T="0.0736336"/>
      <pos A="0.214727" C="0.0736336" G="0.285273" T="0.426366"/>
      <pos A="0.0736336" C="0.0736336" G="0.00308642" T="0.849647"/>
      <pos A="0.214727" C="0.426366" G="0.00308642" T="0.35582"/>
      <pos A="0.0736336" C="0.0736336" G="0.214727" T="0.638007"/>
      <pos A="0.285273" C="0.214727" G="0.00308642" T="0.496914"/>
      <pos A="0.426366" C="0.214727" G="0.0736336" T="0.285273"/>
      <pos A="0.214727" C="0.214727" G="0.14418" T="0.426366"/>
    </motif>
    <motif db="0" id="M26" alt="O26" length="40" nsites="8" evalue="1.3e-003">
      <pos A="0.247095" C="0.14252" G="0.188998" T="0.421387"/>
      <pos A="0.409768" C="0.130901" G="0.35167" T="0.107661"/>
      <pos A="0.316812" C="0.119281" G="0.200617" T="0.36329"/>
      <pos A="0.467865" C="0.247095" G="0.0844227" T="0.200617"/>
      <pos A="0.188998" C="0.34005" G="0.36329" T="0.107661"/>
      <pos A="0.177379" C="0.258715" G="0.223856" T="0.34005"/>
      <pos A="0.119281" C="0.177379" G="0.293573" T="0.409768"/>
      <pos A="0.305192" C="0.270334" G="0.188998" T="0.235476"/>
      <pos A="0.630537" C="0.0960425" G="0.154139" T="0.119281"/>
      <pos A="0.305192" C="0.212237" G="0.293573" T="0.188998"/>
      <pos A="0.14252" C="0.188998" G="0.35167" T="0.316812"/>
      <pos A="0.305192" C="0.177379" G="0.188998" T="0.328432"/>
      <pos A="0.165759" C="0.177379" G="0.35167" T="0.305192"/>
      <pos A="0.212237" C="0.223856" G="0.223856" T="0.34005"/>
      <pos A="0.188998" C="0.281954" G="0.258715" T="0.270334"/>
      <pos A="0.37491" C="0.188998" G="0.177379" T="0.258715"/>
      <pos A="0.212237" C="0.14252" G="0.34005" T="0.305192"/>
      <pos A="0.154139" C="0.328432" G="0.316812" T="0.200617"/>
      <pos A="0.293573" C="0.316812" G="0.0611842" T="0.328432"/>
      <pos A="0.305192" C="0.177379" G="0.188998" T="0.328432"/>
      <pos A="0.328432" C="0.270334" G="0.188998" T="0.212237"/>
      <pos A="0.212237" C="0.386528" G="0.0960425" T="0.305192"/>
      <pos A="0.328432" C="0.200617" G="0.154139" T="0.316812"/>
      <pos A="0.456246" C="0.14252" G="0.258715" T="0.14252"/>
      <pos A="0.223856" C="0.281954" G="0.281954" T="0.212237"/>
      <pos A="0.537581" C="0.130901" G="0.0960425" T="0.235476"/>
      <pos A="0.154139" C="0.37491" G="0.34005" T="0.130901"/>
      <pos A="0.421387" C="0.0495644" G="0.200617" T="0.328432"/>
      <pos A="0.36329" C="0.107661" G="0.270334" T="0.258715"/>
      <pos A="0.36329" C="0.200617" G="0.223856" T="0.212237"/>
      <pos A="0.188998" C="0.200617" G="0.247095" T="0.36329"/>
      <pos A="0.328432" C="0.0379447" G="0.154139" T="0.479484"/>
      <pos A="0.188998" C="0.212237" G="0.235476" T="0.36329"/>
      <pos A="0.212237" C="0.177379" G="0.37491" T="0.235476"/>
      <pos A="0.270334" C="0.119281" G="0.258715" T="0.35167"/>
      <pos A="0.177379" C="0.165759" G="0.34005" T="0.316812"/>
      <pos A="0.409768" C="0.223856" G="0.107661" T="0.258715"/>
      <pos A="0.491104" C="0.130901" G="0.107661" T="0.270334"/>
      <pos A="0.444626" C="0.247095" G="0.177379" T="0.130901"/>
      <pos A="0.130901" C="0.316812" G="0.119281" T="0.433006"/>
    </motif>
    <motif db="0" id="M27" alt="O27" length="40" nsites="8" evalue="1.3e-003">
      <pos A="0.458926" C="0.382953" G="0.155033" T="0.00308642"/>
      <pos A="0.30698" C="0.155033" G="0.231006" T="0.30698"/>
      <pos A="0.231006" C="0.0790598" G="0.30698" T="0.382953"/>
      <pos A="0.458926" C="0.231006" G="0.155033" T="0.155033"/>
      <pos A="0.762821" C="0.0790598" G="0.0790598" T="0.0790598"/>
      <pos A="0.155033" C="0.155033" G="0.30698" T="0.382953"/>
      <pos A="0.458926" C="0.155033" G="0.30698" T="0.0790598"/>
      <pos A="0.00308642" C="0.155033" G="0.231006" T="0.610874"/>
      <pos A="0.382953" C="0.155033" G="0.382953" T="0.0790598"/>
      <pos A="0.231006" C="0.458926" G="0.30698" T="0.00308642"/>
      <pos A="0.155033" C="0.30698" G="0.155033" T="0.382953"/>
      <pos A="0.686847" C="0.00308642" G="0.155033" T="0.155033"/>
      <pos A="0.0790598" C="0.30698" G="0.534901" T="0.0790598"/>
      <pos A="0.155033" C="0.30698" G="0.155033" T="0.382953"/>
      <pos A="0.30698" C="0.155033" G="0.30698" T="0.231006"/>
      <pos A="0.458926" C="0.155033" G="0.155033" T="0.231006"/>
      <pos A="0.231006" C="0.0790598" G="0.231006" T="0.458926"/>
      <pos A="0.610874" C="0.0790598" G="0.0790598" T="0.231006"/>
      <pos A="0.610874" C="0.00308642" G="0.231006" T="0.155033"/>
      <pos A="0.00308642" C="0.382953" G="0.30698" T="0.30698"/>
      <pos A="0.458926" C="0.30698" G="0.0790598" T="0.155033"/>
      <pos A="0.458926" C="0.155033" G="0.30698" T="0.0790598"/>
      <pos A="0.838794" C="0.155033" G="0.00308642" T="0.00308642"/>
      <pos A="0.382953" C="0.231006" G="0.231006" T="0.155033"/>
      <pos A="0.155033" C="0.00308642" G="0.155033" T="0.686847"/>
      <pos A="0.155033" C="0.231006" G="0.30698" T="0.30698"/>
      <pos A="0.155033" C="0.0790598" G="0.155033" T="0.610874"/>
      <pos A="0.382953" C="0.155033" G="0.231006" T="0.231006"/>
      <pos A="0.382953" C="0.231006" G="0.382953" T="0.00308642"/>
      <pos A="0.00308642" C="0.231006" G="0.231006" T="0.534901"/>
      <pos A="0.534901" C="0.00308642" G="0.0790598" T="0.382953"/>
      <pos A="0.382953" C="0.155033" G="0.382953" T="0.0790598"/>
      <pos A="0.231006" C="0.155033" G="0.231006" T="0.382953"/>
      <pos A="0.382953" C="0.382953" G="0.0790598" T="0.155033"/>
      <pos A="0.0790598" C="0.00308642" G="0.30698" T="0.610874"/>
      <pos A="0.30698" C="0.155033" G="0.00308642" T="0.534901"/>
      <pos A="0.231006" C="0.30698" G="0.0790598" T="0.382953"/>
      <pos A="0.458926" C="0.00308642" G="0.231006" T="0.30698"/>
      <pos A="0.155033" C="0.00308642" G="0.155033" T="0.686847"/>
      <pos A="0.0790598" C="0.382953" G="0.00308642" T="0.534901"/>
    </motif>
    <motif db="0" id="M28" alt="O28" length="40" nsites="8" evalue="1.3e-003">
      <pos A="0.211013" C="0.262996" G="0.211013" T="0.314977"/>
      <pos A="0.256498" C="0.16553" G="0.33447" T="0.243502"/>
      <pos A="0.185023" C="0.295484" G="0.353963" T="0.16553"/>
      <pos A="0.288987" C="0.25" G="0.301982" T="0.159032"/>
      <pos A="0.25" C="0.113548" G="0.243502" T="0.39295"/>
      <pos A="0.230507" C="0.224009" G="0.353963" T="0.19152"/>
      <pos A="0.418941" C="0.256498" G="0.0940543" T="0.230507"/>
      <pos A="0.16553" C="0.224009" G="0.237004" T="0.373457"/>
      <pos A="0.262996" C="0.269493" G="0.185023" T="0.282489"/>
      <pos A="0.211013" C="0.230507" G="0.243502" T="0.314977"/>
      <pos A="0.314977" C="0.237004" G="0.224009" T="0.224009"/>
      <pos A="0.327972" C="0.178525" G="0.224009" T="0.269493"/>
      <pos A="0.386452" C="0.262996" G="0.204516" T="0.146037"/>
      <pos A="0.262996" C="0.074561" G="0.314977" T="0.347466"/>
      <pos A="0.204516" C="0.295484" G="0.172028" T="0.327972"/>
      <pos A="0.133041" C="0.262996" G="0.211013" T="0.39295"/>
      <pos A="0.33447" C="0.237004" G="0.269493" T="0.159032"/>
      <pos A="0.262996" C="0.211013" G="0.185023" T="0.340968"/>
      <pos A="0.074561" C="0.237004" G="0.379955" T="0.30848"/>
      <pos A="0.204516" C="0.360461" G="0.347466" T="0.0875565"/>
      <pos A="0.386452" C="0.301982" G="0.0875565" T="0.224009"/>
      <pos A="0.256498" C="0.133041" G="0.353963" T="0.256498"/>
      <pos A="0.237004" C="0.198018" G="0.25" T="0.314977"/>
      <pos A="0.405946" C="0.217511" G="0.217511" T="0.159032"/>
      <pos A="0.431937" C="0.211013" G="0.211013" T="0.146037"/>
      <pos A="0.282489" C="0.133041" G="0.243502" T="0.340968"/>
      <pos A="0.230507" C="0.217511" G="0.288987" T="0.262996"/>
      <pos A="0.217511" C="0.243502" G="0.379955" T="0.159032"/>
      <pos A="0.542398" C="0.0875565" G="0.19152" T="0.178525"/>
      <pos A="0.269493" C="0.133041" G="0.314977" T="0.282489"/>
      <pos A="0.262996" C="0.224009" G="0.139539" T="0.373457"/>
      <pos A="0.198018" C="0.230507" G="0.230507" T="0.340968"/>
      <pos A="0.373457" C="0.152534" G="0.146037" T="0.327972"/>
      <pos A="0.126543" C="0.412443" G="0.262996" T="0.198018"/>
      <pos A="0.159032" C="0.275991" G="0.288987" T="0.275991"/>
      <pos A="0.405946" C="0.126543" G="0.262996" T="0.204516"/>
      <pos A="0.314977" C="0.25" G="0.152534" T="0.282489"/>
      <pos A="0.405946" C="0.282489" G="0.16553" T="0.146037"/>
      <pos A="0.185023" C="0.198018" G="0.275991" T="0.340968"/>
      <pos A="0.120045" C="0.444931" G="0.159032" T="0.275991"/>
    </motif>
    <motif db="0" id="M29" alt="O29" length="40" nsites="8" evalue="1.3e-003">
      <pos A="0.256121" C="0.158173" G="0.386721" T="0.198985"/>
      <pos A="0.264284" C="0.125523" G="0.239797" T="0.370396"/>
      <pos A="0.21531" C="0.231635" G="0.305096" T="0.24796"/>
      <pos A="0.207148" C="0.256121" G="0.198985" T="0.337746"/>
      <pos A="0.354071" C="0.264284" G="0.174498" T="0.207148"/>
      <pos A="0.313259" C="0.223472" G="0.280609" T="0.18266"/>
      <pos A="0.207148" C="0.207148" G="0.305096" T="0.280609"/>
      <pos A="0.256121" C="0.24796" G="0.256121" T="0.239797"/>
      <pos A="0.24796" C="0.296934" G="0.15001" T="0.305096"/>
      <pos A="0.198985" C="0.125523" G="0.272446" T="0.403046"/>
      <pos A="0.305096" C="0.198985" G="0.24796" T="0.24796"/>
      <pos A="0.166335" C="0.313259" G="0.24796" T="0.272446"/>
      <pos A="0.21531" C="0.280609" G="0.133685" T="0.370396"/>
      <pos A="0.166335" C="0.141848" G="0.378558" T="0.313259"/>
      <pos A="0.231635" C="0.239797" G="0.378558" T="0.15001"/>
      <pos A="0.419371" C="0.158173" G="0.354071" T="0.0683862"/>
      <pos A="0.492833" C="0.125523" G="0.231635" T="0.15001"/>
      <pos A="0.305096" C="0.264284" G="0.198985" T="0.231635"/>
      <pos A="0.272446" C="0.239797" G="0.15001" T="0.337746"/>
      <pos A="0.51732" C="0.0765481" G="0.158173" T="0.24796"/>
      <pos A="0.18266" C="0.166335" G="0.443858" T="0.207148"/>
      <pos A="0.370396" C="0.141848" G="0.190823" T="0.296934"/>
      <pos A="0.24796" C="0.166335" G="0.24796" T="0.337746"/>
      <pos A="0.51732" C="0.133685" G="0.190823" T="0.158173"/>
      <pos A="0.272446" C="0.24796" G="0.305096" T="0.174498"/>
      <pos A="0.11736" C="0.394883" G="0.0683862" T="0.419371"/>
      <pos A="0.174498" C="0.133685" G="0.288771" T="0.403046"/>
      <pos A="0.264284" C="0.223472" G="0.264284" T="0.24796"/>
      <pos A="0.18266" C="0.313259" G="0.0438983" T="0.460183"/>
      <pos A="0.419371" C="0.158173" G="0.296934" T="0.125523"/>
      <pos A="0.305096" C="0.305096" G="0.166335" T="0.223472"/>
      <pos A="0.378558" C="0.0928731" G="0.264284" T="0.264284"/>
      <pos A="0.370396" C="0.18266" G="0.198985" T="0.24796"/>
      <pos A="0.264284" C="0.190823" G="0.313259" T="0.231635"/>
      <pos A="0.109198" C="0.256121" G="0.337746" T="0.296934"/>
      <pos A="0.109198" C="0.288771" G="0.256121" T="0.345908"/>
      <pos A="0.354071" C="0.141848" G="0.272446" T="0.231635"/>
      <pos A="0.305096" C="0.0928731" G="0.321421" T="0.280609"/>
      <pos A="0.174498" C="0.280609" G="0.272446" T="0.272446"/>
      <pos A="0.394883" C="0.223472" G="0.18266" T="0.198985"/>
    </motif>
    <motif db="0" id="M30" alt="O30" length="40" nsites="8" evalue="1.3e-003">
      <pos A="0.172028" C="0.159032" G="0.360461" T="0.30848"/>
      <pos A="0.25" C="0.262996" G="0.230507" T="0.256498"/>
      <pos A="0.19152" C="0.288987" G="0.211013" T="0.30848"/>
      <pos A="0.347466" C="0.256498" G="0.211013" T="0.185023"/>
      <pos A="0.288987" C="0.16553" G="0.113548" T="0.431937"/>
      <pos A="0.30848" C="0.152534" G="0.288987" T="0.25"/>
      <pos A="0.373457" C="0.152534" G="0.16553" T="0.30848"/>
      <pos A="0.230507" C="0.301982" G="0.314977" T="0.152534"/>
      <pos A="0.275991" C="0.133041" G="0.159032" T="0.431937"/>
      <pos A="0.204516" C="0.25" G="0.25" T="0.295484"/>
      <pos A="0.30848" C="0.262996" G="0.185023" T="0.243502"/>
      <pos A="0.327972" C="0.211013" G="0.243502" T="0.217511"/>
      <pos A="0.288987" C="0.074561" G="0.451429" T="0.185023"/>
      <pos A="0.347466" C="0.204516" G="0.314977" T="0.133041"/>
      <pos A="0.224009" C="0.295484" G="0.204516" T="0.275991"/>
      <pos A="0.262996" C="0.159032" G="0.269493" T="0.30848"/>
      <pos A="0.224009" C="0.198018" G="0.327972" T="0.25"/>
      <pos A="0.113548" C="0.353963" G="0.237004" T="0.295484"/>
      <pos A="0.327972" C="0.204516" G="0.237004" T="0.230507"/>
      <pos A="0.288987" C="0.224009" G="0.204516" T="0.282489"/>
      <pos A="0.25" C="0.295484" G="0.19152" T="0.262996"/>
      <pos A="0.217511" C="0.25" G="0.314977" T="0.217511"/>
      <pos A="0.146037" C="0.321475" G="0.237004" T="0.295484"/>
      <pos A="0.321475" C="0.204516" G="0.159032" T="0.314977"/>
      <pos A="0.295484" C="0.256498" G="0.211013" T="0.237004"/>
      <pos A="0.243502" C="0.386452" G="0.152534" T="0.217511"/>
      <pos A="0.301982" C="0.321475" G="0.126543" T="0.25"/>
      <pos A="0.353963" C="0.120045" G="0.178525" T="0.347466"/>
      <pos A="0.33447" C="0.0940543" G="0.373457" T="0.198018"/>
      <pos A="0.347466" C="0.19152" G="0.269493" T="0.19152"/>
      <pos A="0.47742" C="0.301982" G="0.204516" T="0.016082"/>
      <pos A="0.30848" C="0.172028" G="0.217511" T="0.301982"/>
      <pos A="0.16553" C="0.217511" G="0.327972" T="0.288987"/>
      <pos A="0.282489" C="0.159032" G="0.198018" T="0.360461"/>
      <pos A="0.139539" C="0.16553" G="0.412443" T="0.282489"/>
      <pos A="0.139539" C="0.120045" G="0.431937" T="0.30848"/>
      <pos A="0.224009" C="0.30848" G="0.159032" T="0.30848"/>
      <pos A="0.301982" C="0.211013" G="0.126543" T="0.360461"/>
      <pos A="0.295484" C="0.146037" G="0.230507" T="0.327972"/>
      <pos A="0.425439" C="0.321475" G="0.0810588" T="0.172028"/>
    </motif>
    <motif db="0" id="M32" alt="O32" length="40" nsites="8" evalue="1.3e-003">
      <pos A="0.204516" C="0.353963" G="0.19152" T="0.25"/>
      <pos A="0.262996" C="0.10705" G="0.262996" T="0.366959"/>
      <pos A="0.373457" C="0.211013" G="0.211013" T="0.204516"/>
      <pos A="0.237004" C="0.230507" G="0.178525" T="0.353963"/>
      <pos A="0.39295" C="0.139539" G="0.19152" T="0.275991"/>
      <pos A="0.269493" C="0.159032" G="0.25" T="0.321475"/>
      <pos A="0.230507" C="0.373457" G="0.172028" T="0.224009"/>
      <pos A="0.438434" C="0.230507" G="0.100552" T="0.230507"/>
      <pos A="0.19152" C="0.133041" G="0.33447" T="0.340968"/>
      <pos A="0.185023" C="0.152534" G="0.399448" T="0.262996"/>
      <pos A="0.282489" C="0.146037" G="0.379955" T="0.19152"/>
      <pos A="0.399448" C="0.262996" G="0.178525" T="0.159032"/>
      <pos A="0.314977" C="0.237004" G="0.237004" T="0.211013"/>
      <pos A="0.321475" C="0.237004" G="0.185023" T="0.256498"/>
      <pos A="0.211013" C="0.256498" G="0.327972" T="0.204516"/>
      <pos A="0.243502" C="0.314977" G="0.230507" T="0.211013"/>
      <pos A="0.237004" C="0.172028" G="0.178525" T="0.412443"/>
      <pos A="0.243502" C="0.243502" G="0.25" T="0.262996"/>
      <pos A="0.321475" C="0.146037" G="0.230507" T="0.301982"/>
      <pos A="0.327972" C="0.198018" G="0.353963" T="0.120045"/>
      <pos A="0.295484" C="0.360461" G="0.243502" T="0.100552"/>
      <pos A="0.262996" C="0.152534" G="0.198018" T="0.386452"/>
      <pos A="0.139539" C="0.30848" G="0.0875565" T="0.464425"/>
      <pos A="0.237004" C="0.211013" G="0.19152" T="0.360461"/>
      <pos A="0.451429" C="0.217511" G="0.211013" T="0.120045"/>
      <pos A="0.340968" C="0.133041" G="0.185023" T="0.340968"/>
      <pos A="0.198018" C="0.152534" G="0.347466" T="0.301982"/>
      <pos A="0.33447" C="0.256498" G="0.16553" T="0.243502"/>
      <pos A="0.133041" C="0.269493" G="0.431937" T="0.16553"/>
      <pos A="0.224009" C="0.360461" G="0.152534" T="0.262996"/>
      <pos A="0.217511" C="0.282489" G="0.25" T="0.25"/>
      <pos A="0.405946" C="0.185023" G="0.269493" T="0.139539"/>
      <pos A="0.288987" C="0.33447" G="0.126543" T="0.25"/>
      <pos A="0.360461" C="0.211013" G="0.230507" T="0.198018"/>
      <pos A="0.230507" C="0.10705" G="0.386452" T="0.275991"/>
      <pos A="0.431937" C="0.152534" G="0.159032" T="0.256498"/>
      <pos A="0.217511" C="0.113548" G="0.230507" T="0.438434"/>
      <pos A="0.16553" C="0.288987" G="0.25" T="0.295484"/>
      <pos A="0.198018" C="0.172028" G="0.230507" T="0.399448"/>
      <pos A="0.282489" C="0.178525" G="0.314977" T="0.224009"/>
    </motif>
    <motif db="0" id="M33" alt="O33" length="40" nsites="8" evalue="1.3e-003">
      <pos A="0.159032" C="0.275991" G="0.451429" T="0.113548"/>
      <pos A="0.314977" C="0.19152" G="0.288987" T="0.204516"/>
      <pos A="0.211013" C="0.16553" G="0.314977" T="0.30848"/>
      <pos A="0.301982" C="0.159032" G="0.159032" T="0.379955"/>
      <pos A="0.19152" C="0.152534" G="0.25" T="0.405946"/>
      <pos A="0.224009" C="0.230507" G="0.256498" T="0.288987"/>
      <pos A="0.178525" C="0.275991" G="0.217511" T="0.327972"/>
      <pos A="0.340968" C="0.30848" G="0.159032" T="0.19152"/>
      <pos A="0.379955" C="0.301982" G="0.237004" T="0.0810588"/>
      <pos A="0.438434" C="0.204516" G="0.230507" T="0.126543"/>
      <pos A="0.237004" C="0.204516" G="0.301982" T="0.256498"/>
      <pos A="0.237004" C="0.133041" G="0.314977" T="0.314977"/>
      <pos A="0.314977" C="0.360461" G="0.230507" T="0.0940543"/>
      <pos A="0.282489" C="0.16553" G="0.159032" T="0.39295"/>
      <pos A="0.275991" C="0.211013" G="0.224009" T="0.288987"/>
      <pos A="0.347466" C="0.314977" G="0.185023" T="0.152534"/>
      <pos A="0.256498" C="0.074561" G="0.464425" T="0.204516"/>
      <pos A="0.262996" C="0.295484" G="0.262996" T="0.178525"/>
      <pos A="0.16553" C="0.262996" G="0.152534" T="0.418941"/>
      <pos A="0.217511" C="0.152534" G="0.256498" T="0.373457"/>
      <pos A="0.133041" C="0.327972" G="0.224009" T="0.314977"/>
      <pos A="0.347466" C="0.178525" G="0.295484" T="0.178525"/>
      <pos A="0.237004" C="0.0940543" G="0.379955" T="0.288987"/>
      <pos A="0.262996" C="0.224009" G="0.399448" T="0.113548"/>
      <pos A="0.412443" C="0.10705" G="0.159032" T="0.321475"/>
      <pos A="0.438434" C="0.146037" G="0.25" T="0.16553"/>
      <pos A="0.321475" C="0.30848" G="0.146037" T="0.224009"/>
      <pos A="0.224009" C="0.159032" G="0.230507" T="0.386452"/>
      <pos A="0.146037" C="0.159032" G="0.243502" T="0.451429"/>
      <pos A="0.16553" C="0.224009" G="0.211013" T="0.399448"/>
      <pos A="0.301982" C="0.243502" G="0.19152" T="0.262996"/>
      <pos A="0.399448" C="0.100552" G="0.237004" T="0.262996"/>
      <pos A="0.19152" C="0.340968" G="0.275991" T="0.19152"/>
      <pos A="0.237004" C="0.243502" G="0.152534" T="0.366959"/>
      <pos A="0.256498" C="0.321475" G="0.152534" T="0.269493"/>
      <pos A="0.340968" C="0.269493" G="0.185023" T="0.204516"/>
      <pos A="0.269493" C="0.347466" G="0.126543" T="0.256498"/>
      <pos A="0.275991" C="0.159032" G="0.224009" T="0.340968"/>
      <pos A="0.295484" C="0.198018" G="0.25" T="0.256498"/>
      <pos A="0.288987" C="0.172028" G="0.360461" T="0.178525"/>
    </motif>
    <motif db="0" id="M34" alt="O34" length="40" nsites="8" evalue="1.3e-003">
      <pos A="0.0736336" C="0.35582" G="0.391093" T="0.179453"/>
      <pos A="0.46164" C="0.0383595" G="0.108907" T="0.391093"/>
      <pos A="0.179453" C="0.35582" G="0.25" T="0.214727"/>
      <pos A="0.214727" C="0.320547" G="0.320547" T="0.14418"/>
      <pos A="0.14418" C="0.0736336" G="0.35582" T="0.426366"/>
      <pos A="0.14418" C="0.320547" G="0.214727" T="0.320547"/>
      <pos A="0.0383595" C="0.496914" G="0.285273" T="0.179453"/>
      <pos A="0.320547" C="0.108907" G="0.320547" T="0.25"/>
      <pos A="0.108907" C="0.0736336" G="0.25" T="0.567461"/>
      <pos A="0.0736336" C="0.14418" G="0.532187" T="0.25"/>
      <pos A="0.179453" C="0.179453" G="0.35582" T="0.285273"/>
      <pos A="0.46164" C="0.214727" G="0.108907" T="0.214727"/>
      <pos A="0.0736336" C="0.35582" G="0.179453" T="0.391093"/>
      <pos A="0.14418" C="0.35582" G="0.25" T="0.25"/>
      <pos A="0.14418" C="0.46164" G="0.320547" T="0.0736336"/>
      <pos A="0.108907" C="0.320547" G="0.108907" T="0.46164"/>
      <pos A="0.00308642" C="0.25" G="0.35582" T="0.391093"/>
      <pos A="0.25" C="0.46164" G="0.0383595" T="0.25"/>
      <pos A="0.179453" C="0.46164" G="0.0383595" T="0.320547"/>
      <pos A="0.179453" C="0.108907" G="0.320547" T="0.391093"/>
      <pos A="0.0736336" C="0.46164" G="0.0736336" T="0.391093"/>
      <pos A="0.14418" C="0.496914" G="0.108907" T="0.25"/>
      <pos A="0.320547" C="0.285273" G="0.14418" T="0.25"/>
      <pos A="0.426366" C="0.285273" G="0.179453" T="0.108907"/>
      <pos A="0.0383595" C="0.285273" G="0.35582" T="0.320547"/>
      <pos A="0.35582" C="0.0736336" G="0.108907" T="0.46164"/>
      <pos A="0.108907" C="0.638007" G="0.0736336" T="0.179453"/>
      <pos A="0.426366" C="0.214727" G="0.0383595" T="0.320547"/>
      <pos A="0.179453" C="0.320547" G="0.285273" T="0.214727"/>
      <pos A="0.179453" C="0.00308642" G="0.320547" T="0.496914"/>
      <pos A="0.14418" C="0.320547" G="0.320547" T="0.214727"/>
      <pos A="0.25" C="0.214727" G="0.214727" T="0.320547"/>
      <pos A="0.285273" C="0.285273" G="0.14418" T="0.285273"/>
      <pos A="0.25" C="0.25" G="0.0736336" T="0.426366"/>
      <pos A="0.391093" C="0.214727" G="0.35582" T="0.0383595"/>
      <pos A="0.35582" C="0.214727" G="0.320547" T="0.108907"/>
      <pos A="0.285273" C="0.214727" G="0.35582" T="0.14418"/>
      <pos A="0.214727" C="0.179453" G="0.108907" T="0.496914"/>
      <pos A="0.25" C="0.35582" G="0.320547" T="0.0736336"/>
      <pos A="0.496914" C="0.14418" G="0.25" T="0.108907"/>
    </motif>
    <motif db="0" id="M35" alt="O35" length="40" nsites="8" evalue="1.3e-003">
      <pos A="0.00308642" C="0.00308642" G="0.00308642" T="0.990741"/>
      <pos A="0.00308642" C="0.496914" G="0.00308642" T="0.496914"/>
      <pos A="0.00308642" C="0.496914" G="0.496914" T="0.00308642"/>
      <pos A="0.00308642" C="0.990741" G="0.00308642" T="0.00308642"/>
      <pos A="0.990741" C="0.00308642" G="0.00308642" T="0.00308642"/>
      <pos A="0.00308642" C="0.00308642" G="0.496914" T="0.496914"/>
      <pos A="0.00308642" C="0.00308642" G="0.990741" T="0.00308642"/>
      <pos A="0.00308642" C="0.496914" G="0.00308642" T="0.496914"/>
      <pos A="0.00308642" C="0.00308642" G="0.496914" T="0.496914"/>
      <pos A="0.990741" C="0.00308642" G="0.00308642" T="0.00308642"/>
      <pos A="0.496914" C="0.00308642" G="0.00308642" T="0.496914"/>
      <pos A="0.00308642" C="0.00308642" G="0.496914" T="0.496914"/>
      <pos A="0.00308642" C="0.496914" G="0.00308642" T="0.496914"/>
      <pos A="0.00308642" C="0.00308642" G="0.00308642" T="0.990741"/>
      <pos A="0.496914" C="0.00308642" G="0.00308642" T="0.496914"/>
      <pos A="0.496914" C="0.00308642" G="0.496914" T="0.00308642"/>
      <pos A="0.496914" C="0.00308642" G="0.00308642" T="0.496914"/>
      <pos A="0.00308642" C="0.990741" G="0.00308642" T="0.00308642"/>
      <pos A="0.496914" C="0.496914" G="0.00308642" T="0.00308642"/>
      <pos A="0.00308642" C="0.496914" G="0.496914" T="0.00308642"/>
      <pos A="0.496914" C="0.496914" G="0.00308642" T="0.00308642"/>
      <pos A="0.00308642" C="0.00308642" G="0.496914" T="0.496914"/>
      <pos A="0.00308642" C="0.990741" G="0.00308642" T="0.00308642"/>
      <pos A="0.496914" C="0.00308642" G="0.496914" T="0.00308642"/>
      <pos A="0.990741" C="0.00308642" G="0.00308642" T="0.00308642"/>
      <pos A="0.00308642" C="0.496914" G="0.00308642" T="0.496914"/>
      <pos A="0.00308642" C="0.496914" G="0.00308642" T="0.496914"/>
      <pos A="0.00308642" C="0.00308642" G="0.496914" T="0.496914"/>
      <pos A="0.00308642" C="0.990741" G="0.00308642" T="0.00308642"/>
      <pos A="0.496914" C="0.00308642" G="0.00308642" T="0.496914"/>
      <pos A="0.00308642" C="0.00308642" G="0.990741" T="0.00308642"/>
      <pos A="0.00308642" C="0.00308642" G="0.496914" T="0.496914"/>
      <pos A="0.496914" C="0.00308642" G="0.496914" T="0.00308642"/>
      <pos A="0.496914" C="0.00308642" G="0.496914" T="0.00308642"/>
      <pos A="0.496914" C="0.00308642" G="0.496914" T="0.00308642"/>
      <pos A="0.496914" C="0.00308642" G="0.496914" T="0.00308642"/>
      <pos A="0.496914" C="0.496914" G="0.00308642" T="0.00308642"/>
      <pos A="0.00308642" C="0.496914" G="0.496914" T="0.00308642"/>
      <pos A="0.00308642" C="0.496914" G="0.496914" T="0.00308642"/>
      <pos A="0.990741" C="0.00308642" G="0.00308642" T="0.00308642"/>
    </motif>
    <motif db="0" id="M36" alt="O36" length="40" nsites="8" evalue="1.3e-003">
      <pos A="0.990741" C="0.00308642" G="0.00308642" T="0.00308642"/>
      <pos A="0.00308642" C="0.00308642" G="0.00308642" T="0.990741"/>
      <pos A="0.00308642" C="0.00308642" G="0.00308642" T="0.990741"/>
      <pos A="0.00308642" C="0.00308642" G="0.00308642" T="0.990741"/>
      <pos A="0.990741" C="0.00308642" G="0.00308642" T="0.00308642"/>
      <pos A="0.00308642" C="0.00308642" G="0.990741" T="0.00308642"/>
      <pos A="0.00308642" C="0.00308642" G="0.990741" T="0.00308642"/>
      <pos A="0.00308642" C="0.00308642" G="0.990741" T="0.00308642"/>
      <pos A="0.990741" C="0.00308642" G="0.00308642" T="0.00308642"/>
      <pos A="0.990741" C="0.00308642" G="0.00308642" T="0.00308642"/>
      <pos A="0.00308642" C="0.00308642" G="0.990741" T="0.00308642"/>
      <pos A="0.990741" C="0.00308642" G="0.00308642" T="0.00308642"/>
      <pos A="0.00308642" C="0.00308642" G="0.990741" T="0.00308642"/>
      <pos A="0.990741" C="0.00308642" G="0.00308642" T="0.00308642"/>
      <pos A="0.00308642" C="0.00308642" G="0.00308642" T="0.990741"/>
      <pos A="0.00308642" C="0.990741" G="0.00308642" T="0.00308642"/>
      <pos A="0.00308642" C="0.990741" G="0.00308642" T="0.00308642"/>
      <pos A="0.00308642" C="0.990741" G="0.00308642" T="0.00308642"/>
      <pos A="0.990741" C="0.00308642" G="0.00308642" T="0.00308642"/>
      <pos A="0.00308642" C="0.990741" G="0.00308642" T="0.00308642"/>
      <pos A="0.00308642" C="0.990741" G="0.00308642" T="0.00308642"/>
      <pos A="0.990741" C="0.00308642" G="0.00308642" T="0.00308642"/>
      <pos A="0.00308642" C="0.00308642" G="0.00308642" T="0.990741"/>
      <pos A="0.00308642" C="0.00308642" G="0.00308642" T="0.990741"/>
      <pos A="0.00308642" C="0.00308642" G="0.990741" T="0.00308642"/>
      <pos A="0.00308642" C="0.990741" G="0.00308642" T="0.00308642"/>
      <pos A="0.00308642" C="0.00308642" G="0.00308642" T="0.990741"/>
      <pos A="0.00308642" C="0.00308642" G="0.00308642" T="0.990741"/>
      <pos A="0.00308642" C="0.00308642" G="0.00308642" T="0.990741"/>
      <pos A="0.00308642" C="0.00308642" G="0.00308642" T="0.990741"/>
      <pos A="0.00308642" C="0.00308642" G="0.00308642" T="0.990741"/>
      <pos A="0.00308642" C="0.00308642" G="0.00308642" T="0.990741"/>
      <pos A="0.00308642" C="0.00308642" G="0.00308642" T="0.990741"/>
      <pos A="0.00308642" C="0.00308642" G="0.00308642" T="0.990741"/>
      <pos A="0.00308642" C="0.00308642" G="0.00308642" T="0.990741"/>
      <pos A="0.00308642" C="0.00308642" G="0.00308642" T="0.990741"/>
      <pos A="0.00308642" C="0.00308642" G="0.00308642" T="0.990741"/>
      <pos A="0.00308642" C="0.00308642" G="0.00308642" T="0.990741"/>
      <pos A="0.00308642" C="0.00308642" G="0.00308642" T="0.990741"/>
      <pos A="0.00308642" C="0.00308642" G="0.00308642" T="0.990741"/>
    </motif>
    <motif db="0" id="M37" alt="O37" length="40" nsites="8" evalue="1.3e-003">
      <pos A="0.329108" C="0.204452" G="0.290753" T="0.175686"/>
      <pos A="0.348286" C="0.118153" G="0.23322" T="0.300342"/>
      <pos A="0.357875" C="0.108564" G="0.175686" T="0.357875"/>
      <pos A="0.214041" C="0.329108" G="0.329108" T="0.127742"/>
      <pos A="0.338697" C="0.252397" G="0.252397" T="0.156509"/>
      <pos A="0.175686" C="0.175686" G="0.434586" T="0.214041"/>
      <pos A="0.14692" C="0.118153" G="0.405819" T="0.329108"/>
      <pos A="0.127742" C="0.23322" G="0.367464" T="0.271575"/>
      <pos A="0.405819" C="0.14692" G="0.252397" T="0.194864"/>
      <pos A="0.127742" C="0.319519" G="0.252397" T="0.300342"/>
      <pos A="0.357875" C="0.242808" G="0.14692" T="0.252397"/>
      <pos A="0.0893867" C="0.204452" G="0.194864" T="0.511297"/>
      <pos A="0.242808" C="0.261986" G="0.204452" T="0.290753"/>
      <pos A="0.23322" C="0.309931" G="0.261986" T="0.194864"/>
      <pos A="0.175686" C="0.300342" G="0.14692" T="0.377053"/>
      <pos A="0.214041" C="0.156509" G="0.319519" T="0.309931"/>
      <pos A="0.472941" C="0.194864" G="0.185275" T="0.14692"/>
      <pos A="0.348286" C="0.39623" G="0.118153" T="0.13733"/>
      <pos A="0.185275" C="0.223631" G="0.214041" T="0.377053"/>
      <pos A="0.194864" C="0.175686" G="0.223631" T="0.405819"/>
      <pos A="0.319519" C="0.194864" G="0.242808" T="0.242808"/>
      <pos A="0.329108" C="0.261986" G="0.367464" T="0.041442"/>
      <pos A="0.271575" C="0.185275" G="0.281163" T="0.261986"/>
      <pos A="0.0606193" C="0.242808" G="0.329108" T="0.367464"/>
      <pos A="0.0702084" C="0.281163" G="0.252397" T="0.39623"/>
      <pos A="0.108564" C="0.309931" G="0.214041" T="0.367464"/>
      <pos A="0.377053" C="0.23322" G="0.23322" T="0.156509"/>
      <pos A="0.0989748" C="0.338697" G="0.39623" T="0.166098"/>
      <pos A="0.472941" C="0.23322" G="0.13733" T="0.156509"/>
      <pos A="0.290753" C="0.127742" G="0.319519" T="0.261986"/>
      <pos A="0.415408" C="0.23322" G="0.204452" T="0.14692"/>
      <pos A="0.377053" C="0.185275" G="0.329108" T="0.108564"/>
      <pos A="0.329108" C="0.204452" G="0.166098" T="0.300342"/>
      <pos A="0.194864" C="0.281163" G="0.156509" T="0.367464"/>
      <pos A="0.127742" C="0.214041" G="0.194864" T="0.463352"/>
      <pos A="0.242808" C="0.290753" G="0.223631" T="0.242808"/>
      <pos A="0.338697" C="0.0510311" G="0.223631" T="0.386642"/>
      <pos A="0.214041" C="0.348286" G="0.13733" T="0.300342"/>
      <pos A="0.204452" C="0.166098" G="0.319519" T="0.309931"/>
      <pos A="0.300342" C="0.214041" G="0.156509" T="0.329108"/>
    </motif>
    <motif db="0" id="M38" alt="O38" length="40" nsites="8" evalue="1.3e-003">
      <pos A="0.373457" C="0.230507" G="0.113548" T="0.282489"/>
      <pos A="0.301982" C="0.360461" G="0.204516" T="0.133041"/>
      <pos A="0.25" C="0.269493" G="0.159032" T="0.321475"/>
      <pos A="0.386452" C="0.211013" G="0.256498" T="0.146037"/>
      <pos A="0.373457" C="0.25" G="0.159032" T="0.217511"/>
      <pos A="0.321475" C="0.139539" G="0.347466" T="0.19152"/>
      <pos A="0.178525" C="0.120045" G="0.39295" T="0.30848"/>
      <pos A="0.152534" C="0.0875565" G="0.444931" T="0.314977"/>
      <pos A="0.314977" C="0.152534" G="0.366959" T="0.16553"/>
      <pos A="0.269493" C="0.321475" G="0.217511" T="0.19152"/>
      <pos A="0.159032" C="0.25" G="0.159032" T="0.431937"/>
      <pos A="0.321475" C="0.314977" G="0.172028" T="0.19152"/>
      <pos A="0.217511" C="0.159032" G="0.314977" T="0.30848"/>
      <pos A="0.211013" C="0.25" G="0.282489" T="0.256498"/>
      <pos A="0.314977" C="0.16553" G="0.159032" T="0.360461"/>
      <pos A="0.159032" C="0.275991" G="0.211013" T="0.353963"/>
      <pos A="0.224009" C="0.224009" G="0.314977" T="0.237004"/>
      <pos A="0.373457" C="0.224009" G="0.152534" T="0.25"/>
      <pos A="0.185023" C="0.172028" G="0.262996" T="0.379955"/>
      <pos A="0.16553" C="0.399448" G="0.269493" T="0.16553"/>
      <pos A="0.405946" C="0.256498" G="0.159032" T="0.178525"/>
      <pos A="0.379955" C="0.204516" G="0.211013" T="0.204516"/>
      <pos A="0.438434" C="0.16553" G="0.133041" T="0.262996"/>
      <pos A="0.10705" C="0.113548" G="0.483918" T="0.295484"/>
      <pos A="0.444931" C="0.25" G="0.204516" T="0.100552"/>
      <pos A="0.25" C="0.237004" G="0.256498" T="0.256498"/>
      <pos A="0.295484" C="0.172028" G="0.211013" T="0.321475"/>
      <pos A="0.288987" C="0.152534" G="0.262996" T="0.295484"/>
      <pos A="0.224009" C="0.198018" G="0.288987" T="0.288987"/>
      <pos A="0.113548" C="0.288987" G="0.172028" T="0.425439"/>
      <pos A="0.353963" C="0.217511" G="0.237004" T="0.19152"/>
      <pos A="0.340968" C="0.269493" G="0.074561" T="0.314977"/>
      <pos A="0.19152" C="0.139539" G="0.282489" T="0.386452"/>
      <pos A="0.25" C="0.178525" G="0.360461" T="0.211013"/>
      <pos A="0.288987" C="0.178525" G="0.243502" T="0.288987"/>
      <pos A="0.230507" C="0.347466" G="0.178525" T="0.243502"/>
      <pos A="0.237004" C="0.243502" G="0.146037" T="0.373457"/>
      <pos A="0.327972" C="0.243502" G="0.211013" T="0.217511"/>
      <pos A="0.438434" C="0.126543" G="0.237004" T="0.198018"/>
      <pos A="0.314977" C="0.295484" G="0.217511" T="0.172028"/>
    </motif>
    <motif db="0" id="M4" alt="O4" length="40" nsites="8" evalue="1.3e-003">
      <pos A="0.30848" C="0.211013" G="0.340968" T="0.139539"/>
      <pos A="0.275991" C="0.237004" G="0.269493" T="0.217511"/>
      <pos A="0.159032" C="0.224009" G="0.230507" T="0.386452"/>
      <pos A="0.230507" C="0.288987" G="0.120045" T="0.360461"/>
      <pos A="0.262996" C="0.217511" G="0.204516" T="0.314977"/>
      <pos A="0.301982" C="0.0875565" G="0.224009" T="0.386452"/>
      <pos A="0.262996" C="0.301982" G="0.321475" T="0.113548"/>
      <pos A="0.347466" C="0.204516" G="0.217511" T="0.230507"/>
      <pos A="0.373457" C="0.33447" G="0.211013" T="0.0810588"/>
      <pos A="0.217511" C="0.120045" G="0.314977" T="0.347466"/>
      <pos A="0.405946" C="0.16553" G="0.211013" T="0.217511"/>
      <pos A="0.178525" C="0.295484" G="0.198018" T="0.327972"/>
      <pos A="0.275991" C="0.211013" G="0.295484" T="0.217511"/>
      <pos A="0.275991" C="0.204516" G="0.178525" T="0.340968"/>
      <pos A="0.33447" C="0.139539" G="0.288987" T="0.237004"/>
      <pos A="0.25" C="0.262996" G="0.301982" T="0.185023"/>
      <pos A="0.25" C="0.217511" G="0.217511" T="0.314977"/>
      <pos A="0.185023" C="0.321475" G="0.30848" T="0.185023"/>
      <pos A="0.288987" C="0.133041" G="0.243502" T="0.33447"/>
      <pos A="0.146037" C="0.139539" G="0.30848" T="0.405946"/>
      <pos A="0.172028" C="0.347466" G="0.262996" T="0.217511"/>
      <pos A="0.282489" C="0.204516" G="0.321475" T="0.19152"/>
      <pos A="0.438434" C="0.211013" G="0.074561" T="0.275991"/>
      <pos A="0.301982" C="0.211013" G="0.16553" T="0.321475"/>
      <pos A="0.19152" C="0.314977" G="0.25" T="0.243502"/>
      <pos A="0.353963" C="0.211013" G="0.30848" T="0.126543"/>
      <pos A="0.327972" C="0.224009" G="0.198018" T="0.25"/>
      <pos A="0.33447" C="0.243502" G="0.262996" T="0.159032"/>
      <pos A="0.373457" C="0.172028" G="0.347466" T="0.10705"/>
      <pos A="0.243502" C="0.159032" G="0.379955" T="0.217511"/>
      <pos A="0.262996" C="0.146037" G="0.33447" T="0.256498"/>
      <pos A="0.288987" C="0.185023" G="0.224009" T="0.301982"/>
      <pos A="0.204516" C="0.288987" G="0.224009" T="0.282489"/>
      <pos A="0.321475" C="0.25" G="0.0615664" T="0.366959"/>
      <pos A="0.256498" C="0.237004" G="0.386452" T="0.120045"/>
      <pos A="0.230507" C="0.301982" G="0.113548" T="0.353963"/>
      <pos A="0.172028" C="0.282489" G="0.295484" T="0.25"/>
      <pos A="0.224009" C="0.340968" G="0.10705" T="0.327972"/>
      <pos A="0.33447" C="0.217511" G="0.113548" T="0.33447"/>
      <pos A="0.237004" C="0.0680632" G="0.282489" T="0.412443"/>
    </motif>
    <motif db="0" id="M40" alt="O40" length="40" nsites="8" evalue="1.3e-003">
      <pos A="0.211013" C="0.100552" G="0.262996" T="0.425439"/>
      <pos A="0.321475" C="0.25" G="0.120045" T="0.30848"/>
      <pos A="0.33447" C="0.204516" G="0.30848" T="0.152534"/>
      <pos A="0.0680632" C="0.198018" G="0.379955" T="0.353963"/>
      <pos A="0.295484" C="0.159032" G="0.33447" T="0.211013"/>
      <pos A="0.269493" C="0.217511" G="0.230507" T="0.282489"/>
      <pos A="0.211013" C="0.327972" G="0.243502" T="0.217511"/>
      <pos A="0.262996" C="0.347466" G="0.126543" T="0.262996"/>
      <pos A="0.30848" C="0.172028" G="0.237004" T="0.282489"/>
      <pos A="0.379955" C="0.288987" G="0.146037" T="0.185023"/>
      <pos A="0.62037" C="0.0940543" G="0.146037" T="0.139539"/>
      <pos A="0.224009" C="0.152534" G="0.25" T="0.373457"/>
      <pos A="0.237004" C="0.178525" G="0.412443" T="0.172028"/>
      <pos A="0.230507" C="0.19152" G="0.405946" T="0.172028"/>
      <pos A="0.243502" C="0.327972" G="0.282489" T="0.146037"/>
      <pos A="0.217511" C="0.139539" G="0.353963" T="0.288987"/>
      <pos A="0.288987" C="0.282489" G="0.217511" T="0.211013"/>
      <pos A="0.30848" C="0.314977" G="0.146037" T="0.230507"/>
      <pos A="0.172028" C="0.159032" G="0.314977" T="0.353963"/>
      <pos A="0.211013" C="0.120045" G="0.275991" T="0.39295"/>
      <pos A="0.133041" C="0.230507" G="0.340968" T="0.295484"/>
      <pos A="0.340968" C="0.262996" G="0.178525" T="0.217511"/>
      <pos A="0.347466" C="0.224009" G="0.172028" T="0.256498"/>
      <pos A="0.275991" C="0.211013" G="0.185023" T="0.327972"/>
      <pos A="0.172028" C="0.152534" G="0.256498" T="0.418941"/>
      <pos A="0.211013" C="0.301982" G="0.159032" T="0.327972"/>
      <pos A="0.379955" C="0.217511" G="0.159032" T="0.243502"/>
      <pos A="0.295484" C="0.224009" G="0.353963" T="0.126543"/>
      <pos A="0.262996" C="0.33447" G="0.146037" T="0.256498"/>
      <pos A="0.379955" C="0.282489" G="0.133041" T="0.204516"/>
      <pos A="0.379955" C="0.159032" G="0.172028" T="0.288987"/>
      <pos A="0.295484" C="0.172028" G="0.262996" T="0.269493"/>
      <pos A="0.275991" C="0.198018" G="0.301982" T="0.224009"/>
      <pos A="0.360461" C="0.25" G="0.198018" T="0.19152"/>
      <pos A="0.159032" C="0.301982" G="0.204516" T="0.33447"/>
      <pos A="0.256498" C="0.133041" G="0.25" T="0.360461"/>
      <pos A="0.217511" C="0.19152" G="0.282489" T="0.30848"/>
      <pos A="0.19152" C="0.185023" G="0.321475" T="0.301982"/>
      <pos A="0.256498" C="0.217511" G="0.30848" T="0.217511"/>
      <pos A="0.269493" C="0.321475" G="0.204516" T="0.204516"/>
    </motif>
    <motif db="0" id="M42" alt="O42" length="40" nsites="8" evalue="1.3e-003">
      <pos A="0.198018" C="0.243502" G="0.366959" T="0.19152"/>
      <pos A="0.230507" C="0.262996" G="0.211013" T="0.295484"/>
      <pos A="0.275991" C="0.172028" G="0.366959" T="0.185023"/>
      <pos A="0.230507" C="0.269493" G="0.198018" T="0.301982"/>
      <pos A="0.288987" C="0.256498" G="0.25" T="0.204516"/>
      <pos A="0.262996" C="0.204516" G="0.224009" T="0.30848"/>
      <pos A="0.340968" C="0.0940543" G="0.152534" T="0.412443"/>
      <pos A="0.353963" C="0.25" G="0.16553" T="0.230507"/>
      <pos A="0.211013" C="0.224009" G="0.224009" T="0.340968"/>
      <pos A="0.224009" C="0.198018" G="0.314977" T="0.262996"/>
      <pos A="0.301982" C="0.152534" G="0.237004" T="0.30848"/>
      <pos A="0.16553" C="0.347466" G="0.198018" T="0.288987"/>
      <pos A="0.282489" C="0.269493" G="0.152534" T="0.295484"/>
      <pos A="0.425439" C="0.217511" G="0.237004" T="0.120045"/>
      <pos A="0.224009" C="0.185023" G="0.399448" T="0.19152"/>
      <pos A="0.126543" C="0.19152" G="0.438434" T="0.243502"/>
      <pos A="0.256498" C="0.347466" G="0.113548" T="0.282489"/>
      <pos A="0.314977" C="0.16553" G="0.204516" T="0.314977"/>
      <pos A="0.256498" C="0.288987" G="0.30848" T="0.146037"/>
      <pos A="0.360461" C="0.282489" G="0.301982" T="0.0550686"/>
      <pos A="0.30848" C="0.262996" G="0.269493" T="0.159032"/>
      <pos A="0.340968" C="0.198018" G="0.146037" T="0.314977"/>
      <pos A="0.204516" C="0.295484" G="0.224009" T="0.275991"/>
      <pos A="0.314977" C="0.10705" G="0.269493" T="0.30848"/>
      <pos A="0.152534" C="0.243502" G="0.321475" T="0.282489"/>
      <pos A="0.490416" C="0.10705" G="0.139539" T="0.262996"/>
      <pos A="0.211013" C="0.288987" G="0.217511" T="0.282489"/>
      <pos A="0.353963" C="0.172028" G="0.243502" T="0.230507"/>
      <pos A="0.275991" C="0.185023" G="0.185023" T="0.353963"/>
      <pos A="0.340968" C="0.19152" G="0.237004" T="0.230507"/>
      <pos A="0.366959" C="0.159032" G="0.230507" T="0.243502"/>
      <pos A="0.211013" C="0.224009" G="0.139539" T="0.425439"/>
      <pos A="0.198018" C="0.269493" G="0.405946" T="0.126543"/>
      <pos A="0.301982" C="0.25" G="0.224009" T="0.224009"/>
      <pos A="0.230507" C="0.237004" G="0.217511" T="0.314977"/>
      <pos A="0.074561" C="0.295484" G="0.353963" T="0.275991"/>
      <pos A="0.185023" C="0.224009" G="0.288987" T="0.301982"/>
      <pos A="0.399448" C="0.16553" G="0.198018" T="0.237004"/>
      <pos A="0.451429" C="0.256498" G="0.146037" T="0.146037"/>
      <pos A="0.217511" C="0.16553" G="0.172028" T="0.444931"/>
    </motif>
    <motif db="0" id="M43" alt="O43" length="40" nsites="8" evalue="1.3e-003">
      <pos A="0.332304" C="0.00308642" G="0.661523" T="0.00308642"/>
      <pos A="0.00308642" C="0.332304" G="0.496914" T="0.167696"/>
      <pos A="0.167696" C="0.496914" G="0.332304" T="0.00308642"/>
      <pos A="0.00308642" C="0.496914" G="0.00308642" T="0.496914"/>
      <pos A="0.496914" C="0.00308642" G="0.00308642" T="0.496914"/>
      <pos A="0.167696" C="0.00308642" G="0.661523" T="0.167696"/>
      <pos A="0.496914" C="0.00308642" G="0.496914" T="0.00308642"/>
      <pos A="0.00308642" C="0.661523" G="0.00308642" T="0.332304"/>
      <pos A="0.167696" C="0.496914" G="0.332304" T="0.00308642"/>
      <pos A="0.167696" C="0.332304" G="0.00308642" T="0.496914"/>
      <pos A="0.00308642" C="0.167696" G="0.661523" T="0.167696"/>
      <pos A="0.496914" C="0.167696" G="0.332304" T="0.00308642"/>
      <pos A="0.332304" C="0.167696" G="0.496914" T="0.00308642"/>
      <pos A="0.167696" C="0.167696" G="0.661523" T="0.00308642"/>
      <pos A="0.167696" C="0.332304" G="0.332304" T="0.167696"/>
      <pos A="0.00308642" C="0.167696" G="0.332304" T="0.496914"/>
      <pos A="0.00308642" C="0.00308642" G="0.167696" T="0.826131"/>
      <pos A="0.00308642" C="0.332304" G="0.661523" T="0.00308642"/>
      <pos A="0.00308642" C="0.00308642" G="0.496914" T="0.496914"/>
      <pos A="0.00308642" C="0.167696" G="0.826131" T="0.00308642"/>
      <pos A="0.167696" C="0.167696" G="0.167696" T="0.496914"/>
      <pos A="0.332304" C="0.167696" G="0.332304" T="0.167696"/>
      <pos A="0.00308642" C="0.167696" G="0.496914" T="0.332304"/>
      <pos A="0.496914" C="0.167696" G="0.332304" T="0.00308642"/>
      <pos A="0.167696" C="0.496914" G="0.332304" T="0.00308642"/>
      <pos A="0.167696" C="0.167696" G="0.167696" T="0.496914"/>
      <pos A="0.167696" C="0.167696" G="0.332304" T="0.332304"/>
      <pos A="0.661523" C="0.332304" G="0.00308642" T="0.00308642"/>
      <pos A="0.661523" C="0.332304" G="0.00308642" T="0.00308642"/>
      <pos A="0.496914" C="0.167696" G="0.167696" T="0.167696"/>
      <pos A="0.00308642" C="0.332304" G="0.332304" T="0.332304"/>
      <pos A="0.496914" C="0.167696" G="0.00308642" T="0.332304"/>
      <pos A="0.00308642" C="0.167696" G="0.332304" T="0.496914"/>
      <pos A="0.167696" C="0.332304" G="0.332304" T="0.167696"/>
      <pos A="0.00308642" C="0.496914" G="0.332304" T="0.167696"/>
      <pos A="0.00308642" C="0.332304" G="0.167696" T="0.496914"/>
      <pos A="0.167696" C="0.167696" G="0.496914" T="0.167696"/>
      <pos A="0.661523" C="0.00308642" G="0.332304" T="0.00308642"/>
      <pos A="0.496914" C="0.00308642" G="0.332304" T="0.167696"/>
      <pos A="0.167696" C="0.332304" G="0.332304" T="0.167696"/>
    </motif>
    <motif db="0" id="M44" alt="O44" length="40" nsites="8" evalue="1.3e-003">
      <pos A="0.146037" C="0.327972" G="0.269493" T="0.256498"/>
      <pos A="0.256498" C="0.366959" G="0.159032" T="0.217511"/>
      <pos A="0.10705" C="0.074561" G="0.464425" T="0.353963"/>
      <pos A="0.301982" C="0.159032" G="0.19152" T="0.347466"/>
      <pos A="0.237004" C="0.224009" G="0.243502" T="0.295484"/>
      <pos A="0.269493" C="0.19152" G="0.373457" T="0.16553"/>
      <pos A="0.230507" C="0.360461" G="0.120045" T="0.288987"/>
      <pos A="0.237004" C="0.256498" G="0.185023" T="0.321475"/>
      <pos A="0.431937" C="0.159032" G="0.113548" T="0.295484"/>
      <pos A="0.30848" C="0.282489" G="0.275991" T="0.133041"/>
      <pos A="0.301982" C="0.172028" G="0.237004" T="0.288987"/>
      <pos A="0.269493" C="0.159032" G="0.360461" T="0.211013"/>
      <pos A="0.399448" C="0.256498" G="0.217511" T="0.126543"/>
      <pos A="0.431937" C="0.146037" G="0.211013" T="0.211013"/>
      <pos A="0.152534" C="0.217511" G="0.243502" T="0.386452"/>
      <pos A="0.275991" C="0.256498" G="0.237004" T="0.230507"/>
      <pos A="0.269493" C="0.275991" G="0.360461" T="0.0940543"/>
      <pos A="0.327972" C="0.185023" G="0.256498" T="0.230507"/>
      <pos A="0.146037" C="0.25" G="0.399448" T="0.204516"/>
      <pos A="0.340968" C="0.262996" G="0.120045" T="0.275991"/>
      <pos A="0.185023" C="0.198018" G="0.25" T="0.366959"/>
      <pos A="0.224009" C="0.25" G="0.146037" T="0.379955"/>
      <pos A="0.25" C="0.211013" G="0.211013" T="0.327972"/>
      <pos A="0.224009" C="0.262996" G="0.19152" T="0.321475"/>
      <pos A="0.33447" C="0.126543" G="0.113548" T="0.425439"/>
      <pos A="0.133041" C="0.237004" G="0.288987" T="0.340968"/>
      <pos A="0.275991" C="0.16553" G="0.243502" T="0.314977"/>
      <pos A="0.25" C="0.204516" G="0.321475" T="0.224009"/>
      <pos A="0.490416" C="0.217511" G="0.224009" T="0.0680632"/>
      <pos A="0.288987" C="0.30848" G="0.146037" T="0.256498"/>
      <pos A="0.327972" C="0.159032" G="0.314977" T="0.198018"/>
      <pos A="0.418941" C="0.204516" G="0.120045" T="0.256498"/>
      <pos A="0.139539" C="0.30848" G="0.185023" T="0.366959"/>
      <pos A="0.282489" C="0.16553" G="0.30848" T="0.243502"/>
      <pos A="0.360461" C="0.139539" G="0.301982" T="0.198018"/>
      <pos A="0.340968" C="0.172028" G="0.282489" T="0.204516"/>
      <pos A="0.314977" C="0.269493" G="0.185023" T="0.230507"/>
      <pos A="0.269493" C="0.178525" G="0.224009" T="0.327972"/>
      <pos A="0.217511" C="0.33447" G="0.256498" T="0.19152"/>
      <pos A="0.172028" C="0.230507" G="0.243502" T="0.353963"/>
    </motif>
    <motif db="0" id="M46" alt="O46" length="40" nsites="8" evalue="1.3e-003">
      <pos A="0.262996" C="0.314977" G="0.126543" T="0.295484"/>
      <pos A="0.139539" C="0.217511" G="0.301982" T="0.340968"/>
      <pos A="0.25" C="0.139539" G="0.217511" T="0.39295"/>
      <pos A="0.327972" C="0.262996" G="0.198018" T="0.211013"/>
      <pos A="0.457927" C="0.152534" G="0.230507" T="0.159032"/>
      <pos A="0.464425" C="0.204516" G="0.269493" T="0.0615664"/>
      <pos A="0.431937" C="0.185023" G="0.224009" T="0.159032"/>
      <pos A="0.159032" C="0.185023" G="0.327972" T="0.327972"/>
      <pos A="0.133041" C="0.211013" G="0.425439" T="0.230507"/>
      <pos A="0.074561" C="0.146037" G="0.405946" T="0.373457"/>
      <pos A="0.386452" C="0.159032" G="0.347466" T="0.10705"/>
      <pos A="0.275991" C="0.301982" G="0.217511" T="0.204516"/>
      <pos A="0.113548" C="0.366959" G="0.243502" T="0.275991"/>
      <pos A="0.217511" C="0.133041" G="0.262996" T="0.386452"/>
      <pos A="0.172028" C="0.230507" G="0.237004" T="0.360461"/>
      <pos A="0.327972" C="0.288987" G="0.133041" T="0.25"/>
      <pos A="0.301982" C="0.282489" G="0.126543" T="0.288987"/>
      <pos A="0.269493" C="0.217511" G="0.178525" T="0.33447"/>
      <pos A="0.360461" C="0.327972" G="0.100552" T="0.211013"/>
      <pos A="0.33447" C="0.0550686" G="0.275991" T="0.33447"/>
      <pos A="0.386452" C="0.275991" G="0.262996" T="0.074561"/>
      <pos A="0.172028" C="0.204516" G="0.288987" T="0.33447"/>
      <pos A="0.353963" C="0.19152" G="0.237004" T="0.217511"/>
      <pos A="0.25" C="0.224009" G="0.204516" T="0.321475"/>
      <pos A="0.172028" C="0.301982" G="0.282489" T="0.243502"/>
      <pos A="0.327972" C="0.256498" G="0.120045" T="0.295484"/>
      <pos A="0.262996" C="0.185023" G="0.275991" T="0.275991"/>
      <pos A="0.243502" C="0.33447" G="0.224009" T="0.198018"/>
      <pos A="0.16553" C="0.217511" G="0.295484" T="0.321475"/>
      <pos A="0.275991" C="0.159032" G="0.262996" T="0.301982"/>
      <pos A="0.269493" C="0.19152" G="0.321475" T="0.217511"/>
      <pos A="0.25" C="0.198018" G="0.262996" T="0.288987"/>
      <pos A="0.425439" C="0.178525" G="0.178525" T="0.217511"/>
      <pos A="0.379955" C="0.185023" G="0.314977" T="0.120045"/>
      <pos A="0.256498" C="0.275991" G="0.19152" T="0.275991"/>
      <pos A="0.288987" C="0.33447" G="0.0810588" T="0.295484"/>
      <pos A="0.198018" C="0.139539" G="0.30848" T="0.353963"/>
      <pos A="0.211013" C="0.327972" G="0.198018" T="0.262996"/>
      <pos A="0.30848" C="0.256498" G="0.19152" T="0.243502"/>
      <pos A="0.340968" C="0.139539" G="0.237004" T="0.282489"/>
    </motif>
    <motif db="0" id="M47" alt="O47" length="40" nsites="8" evalue="1.3e-003">
      <pos A="0.579218" C="0.25" G="0.167696" T="0.00308642"/>
      <pos A="0.579218" C="0.167696" G="0.167696" T="0.0853906"/>
      <pos A="0.496914" C="0.00308642" G="0.25" T="0.25"/>
      <pos A="0.25" C="0.414609" G="0.167696" T="0.167696"/>
      <pos A="0.0853906" C="0.25" G="0.25" T="0.414609"/>
      <pos A="0.0853906" C="0.25" G="0.25" T="0.414609"/>
      <pos A="0.25" C="0.25" G="0.25" T="0.25"/>
      <pos A="0.25" C="0.167696" G="0.496914" T="0.0853906"/>
      <pos A="0.167696" C="0.0853906" G="0.0853906" T="0.661523"/>
      <pos A="0.00308642" C="0.25" G="0.661523" T="0.0853906"/>
      <pos A="0.414609" C="0.0853906" G="0.332304" T="0.167696"/>
      <pos A="0.332304" C="0.25" G="0.414609" T="0.00308642"/>
      <pos A="0.0853906" C="0.496914" G="0.0853906" T="0.332304"/>
      <pos A="0.414609" C="0.25" G="0.0853906" T="0.25"/>
      <pos A="0.167696" C="0.332304" G="0.0853906" T="0.414609"/>
      <pos A="0.0853906" C="0.167696" G="0.167696" T="0.579218"/>
      <pos A="0.332304" C="0.0853906" G="0.00308642" T="0.579218"/>
      <pos A="0.25" C="0.579218" G="0.00308642" T="0.167696"/>
      <pos A="0.661523" C="0.332304" G="0.00308642" T="0.00308642"/>
      <pos A="0.414609" C="0.167696" G="0.25" T="0.167696"/>
      <pos A="0.332304" C="0.332304" G="0.25" T="0.0853906"/>
      <pos A="0.414609" C="0.00308642" G="0.0853906" T="0.496914"/>
      <pos A="0.332304" C="0.167696" G="0.0853906" T="0.414609"/>
      <pos A="0.0853906" C="0.167696" G="0.332304" T="0.414609"/>
      <pos A="0.496914" C="0.167696" G="0.167696" T="0.167696"/>
      <pos A="0.414609" C="0.25" G="0.0853906" T="0.25"/>
      <pos A="0.661523" C="0.167696" G="0.167696" T="0.00308642"/>
      <pos A="0.414609" C="0.00308642" G="0.00308642" T="0.579218"/>
      <pos A="0.0853906" C="0.00308642" G="0.579218" T="0.332304"/>
      <pos A="0.414609" C="0.332304" G="0.0853906" T="0.167696"/>
      <pos A="0.167696" C="0.332304" G="0.167696" T="0.332304"/>
      <pos A="0.332304" C="0.332304" G="0.0853906" T="0.25"/>
      <pos A="0.25" C="0.0853906" G="0.25" T="0.414609"/>
      <pos A="0.167696" C="0.332304" G="0.332304" T="0.167696"/>
      <pos A="0.332304" C="0.25" G="0.25" T="0.167696"/>
      <pos A="0.0853906" C="0.414609" G="0.167696" T="0.332304"/>
      <pos A="0.167696" C="0.25" G="0.0853906" T="0.496914"/>
      <pos A="0.167696" C="0.25" G="0.167696" T="0.414609"/>
      <pos A="0.167696" C="0.167696" G="0.414609" T="0.25"/>
      <pos A="0.167696" C="0.25" G="0.167696" T="0.414609"/>
    </motif>
    <motif db="0" id="M48" alt="O48" length="40" nsites="8" evalue="1.3e-003">
      <pos A="0.444931" C="0.237004" G="0.198018" T="0.120045"/>
      <pos A="0.126543" C="0.288987" G="0.379955" T="0.204516"/>
      <pos A="0.217511" C="0.204516" G="0.314977" T="0.262996"/>
      <pos A="0.237004" C="0.295484" G="0.198018" T="0.269493"/>
      <pos A="0.178525" C="0.243502" G="0.347466" T="0.230507"/>
      <pos A="0.301982" C="0.159032" G="0.262996" T="0.275991"/>
      <pos A="0.373457" C="0.074561" G="0.10705" T="0.444931"/>
      <pos A="0.373457" C="0.152534" G="0.224009" T="0.25"/>
      <pos A="0.217511" C="0.19152" G="0.301982" T="0.288987"/>
      <pos A="0.204516" C="0.295484" G="0.204516" T="0.295484"/>
      <pos A="0.444931" C="0.178525" G="0.159032" T="0.217511"/>
      <pos A="0.282489" C="0.133041" G="0.327972" T="0.256498"/>
      <pos A="0.33447" C="0.269493" G="0.230507" T="0.16553"/>
      <pos A="0.172028" C="0.288987" G="0.133041" T="0.405946"/>
      <pos A="0.295484" C="0.262996" G="0.19152" T="0.25"/>
      <pos A="0.256498" C="0.33447" G="0.159032" T="0.25"/>
      <pos A="0.327972" C="0.224009" G="0.237004" T="0.211013"/>
      <pos A="0.288987" C="0.198018" G="0.295484" T="0.217511"/>
      <pos A="0.314977" C="0.120045" G="0.30848" T="0.256498"/>
      <pos A="0.178525" C="0.243502" G="0.405946" T="0.172028"/>
      <pos A="0.314977" C="0.256498" G="0.0940543" T="0.33447"/>
      <pos A="0.211013" C="0.321475" G="0.301982" T="0.16553"/>
      <pos A="0.360461" C="0.224009" G="0.0875565" T="0.327972"/>
      <pos A="0.217511" C="0.16553" G="0.412443" T="0.204516"/>
      <pos A="0.275991" C="0.133041" G="0.269493" T="0.321475"/>
      <pos A="0.172028" C="0.178525" G="0.321475" T="0.327972"/>
      <pos A="0.412443" C="0.211013" G="0.172028" T="0.204516"/>
      <pos A="0.366959" C="0.204516" G="0.243502" T="0.185023"/>
      <pos A="0.172028" C="0.295484" G="0.33447" T="0.198018"/>
      <pos A="0.224009" C="0.126543" G="0.243502" T="0.405946"/>
      <pos A="0.0940543" C="0.340968" G="0.243502" T="0.321475"/>
      <pos A="0.327972" C="0.243502" G="0.217511" T="0.211013"/>
      <pos A="0.25" C="0.172028" G="0.275991" T="0.301982"/>
      <pos A="0.230507" C="0.146037" G="0.301982" T="0.321475"/>
      <pos A="0.321475" C="0.243502" G="0.230507" T="0.204516"/>
      <pos A="0.360461" C="0.10705" G="0.146037" T="0.386452"/>
      <pos A="0.314977" C="0.25" G="0.314977" T="0.120045"/>
      <pos A="0.327972" C="0.347466" G="0.178525" T="0.146037"/>
      <pos A="0.379955" C="0.19152" G="0.204516" T="0.224009"/>
      <pos A="0.185023" C="0.10705" G="0.25" T="0.457927"/>
    </motif>
    <motif db="0" id="M49" alt="O49" length="40" nsites="8" evalue="1.3e-003">
      <pos A="0.379955" C="0.133041" G="0.347466" T="0.139539"/>
      <pos A="0.379955" C="0.314977" G="0.237004" T="0.0680632"/>
      <pos A="0.327972" C="0.185023" G="0.379955" T="0.10705"/>
      <pos A="0.314977" C="0.16553" G="0.282489" T="0.237004"/>
      <pos A="0.217511" C="0.152534" G="0.159032" T="0.470922"/>
      <pos A="0.120045" C="0.159032" G="0.327972" T="0.39295"/>
      <pos A="0.230507" C="0.262996" G="0.243502" T="0.262996"/>
      <pos A="0.282489" C="0.353963" G="0.0940543" T="0.269493"/>
      <pos A="0.256498" C="0.217511" G="0.224009" T="0.301982"/>
      <pos A="0.353963" C="0.295484" G="0.178525" T="0.172028"/>
      <pos A="0.204516" C="0.178525" G="0.282489" T="0.33447"/>
      <pos A="0.327972" C="0.217511" G="0.275991" T="0.178525"/>
      <pos A="0.360461" C="0.25" G="0.10705" T="0.282489"/>
      <pos A="0.185023" C="0.217511" G="0.237004" T="0.360461"/>
      <pos A="0.224009" C="0.301982" G="0.321475" T="0.152534"/>
      <pos A="0.230507" C="0.139539" G="0.243502" T="0.386452"/>
      <pos A="0.25" C="0.100552" G="0.275991" T="0.373457"/>
      <pos A="0.198018" C="0.217511" G="0.373457" T="0.211013"/>
      <pos A="0.204516" C="0.399448" G="0.269493" T="0.126543"/>
      <pos A="0.230507" C="0.185023" G="0.275991" T="0.30848"/>
      <pos A="0.204516" C="0.159032" G="0.262996" T="0.373457"/>
      <pos A="0.243502" C="0.288987" G="0.211013" T="0.256498"/>
      <pos A="0.217511" C="0.224009" G="0.204516" T="0.353963"/>
      <pos A="0.243502" C="0.230507" G="0.16553" T="0.360461"/>
      <pos A="0.256498" C="0.16553" G="0.321475" T="0.256498"/>
      <pos A="0.386452" C="0.16553" G="0.19152" T="0.256498"/>
      <pos A="0.418941" C="0.262996" G="0.237004" T="0.0810588"/>
      <pos A="0.366959" C="0.327972" G="0.133041" T="0.172028"/>
      <pos A="0.314977" C="0.198018" G="0.178525" T="0.30848"/>
      <pos A="0.262996" C="0.120045" G="0.373457" T="0.243502"/>
      <pos A="0.262996" C="0.295484" G="0.178525" T="0.262996"/>
      <pos A="0.237004" C="0.204516" G="0.295484" T="0.262996"/>
      <pos A="0.275991" C="0.211013" G="0.204516" T="0.30848"/>
      <pos A="0.340968" C="0.353963" G="0.159032" T="0.146037"/>
      <pos A="0.211013" C="0.237004" G="0.269493" T="0.282489"/>
      <pos A="0.198018" C="0.198018" G="0.211013" T="0.39295"/>
      <pos A="0.224009" C="0.314977" G="0.211013" T="0.25"/>
      <pos A="0.146037" C="0.30848" G="0.120045" T="0.425439"/>
      <pos A="0.224009" C="0.19152" G="0.282489" T="0.301982"/>
      <pos A="0.438434" C="0.198018" G="0.113548" T="0.25"/>
    </motif>
    <motif db="0" id="M5" alt="O5" length="40" nsites="8" evalue="1.3e-003">
      <pos A="0.340968" C="0.25" G="0.262996" T="0.146037"/>
      <pos A="0.347466" C="0.237004" G="0.282489" T="0.133041"/>
      <pos A="0.288987" C="0.211013" G="0.288987" T="0.211013"/>
      <pos A="0.327972" C="0.139539" G="0.178525" T="0.353963"/>
      <pos A="0.146037" C="0.178525" G="0.16553" T="0.509909"/>
      <pos A="0.211013" C="0.386452" G="0.146037" T="0.256498"/>
      <pos A="0.56189" C="0.0940543" G="0.133041" T="0.211013"/>
      <pos A="0.172028" C="0.16553" G="0.483918" T="0.178525"/>
      <pos A="0.198018" C="0.282489" G="0.275991" T="0.243502"/>
      <pos A="0.282489" C="0.399448" G="0.19152" T="0.126543"/>
      <pos A="0.237004" C="0.178525" G="0.25" T="0.33447"/>
      <pos A="0.295484" C="0.204516" G="0.217511" T="0.282489"/>
      <pos A="0.353963" C="0.113548" G="0.275991" T="0.256498"/>
      <pos A="0.185023" C="0.230507" G="0.412443" T="0.172028"/>
      <pos A="0.33447" C="0.217511" G="0.25" T="0.198018"/>
      <pos A="0.275991" C="0.159032" G="0.224009" T="0.340968"/>
      <pos A="0.269493" C="0.172028" G="0.301982" T="0.256498"/>
      <pos A="0.139539" C="0.301982" G="0.39295" T="0.16553"/>
      <pos A="0.204516" C="0.340968" G="0.159032" T="0.295484"/>
      <pos A="0.418941" C="0.10705" G="0.237004" T="0.237004"/>
      <pos A="0.256498" C="0.39295" G="0.224009" T="0.126543"/>
      <pos A="0.340968" C="0.133041" G="0.146037" T="0.379955"/>
      <pos A="0.314977" C="0.178525" G="0.366959" T="0.139539"/>
      <pos A="0.230507" C="0.243502" G="0.178525" T="0.347466"/>
      <pos A="0.269493" C="0.10705" G="0.282489" T="0.340968"/>
      <pos A="0.275991" C="0.230507" G="0.146037" T="0.347466"/>
      <pos A="0.295484" C="0.314977" G="0.178525" T="0.211013"/>
      <pos A="0.19152" C="0.204516" G="0.139539" T="0.464425"/>
      <pos A="0.133041" C="0.275991" G="0.230507" T="0.360461"/>
      <pos A="0.295484" C="0.262996" G="0.224009" T="0.217511"/>
      <pos A="0.16553" C="0.237004" G="0.256498" T="0.340968"/>
      <pos A="0.288987" C="0.198018" G="0.314977" T="0.198018"/>
      <pos A="0.405946" C="0.237004" G="0.230507" T="0.126543"/>
      <pos A="0.19152" C="0.373457" G="0.243502" T="0.19152"/>
      <pos A="0.314977" C="0.198018" G="0.256498" T="0.230507"/>
      <pos A="0.262996" C="0.217511" G="0.146037" T="0.373457"/>
      <pos A="0.347466" C="0.185023" G="0.178525" T="0.288987"/>
      <pos A="0.198018" C="0.217511" G="0.347466" T="0.237004"/>
      <pos A="0.386452" C="0.198018" G="0.172028" T="0.243502"/>
      <pos A="0.211013" C="0.159032" G="0.269493" T="0.360461"/>
    </motif>
    <motif db="0" id="M50" alt="O50" length="40" nsites="8" evalue="1.3e-003">
      <pos A="0.360461" C="0.185023" G="0.275991" T="0.178525"/>
      <pos A="0.438434" C="0.185023" G="0.100552" T="0.275991"/>
      <pos A="0.262996" C="0.204516" G="0.314977" T="0.217511"/>
      <pos A="0.178525" C="0.16553" G="0.366959" T="0.288987"/>
      <pos A="0.321475" C="0.139539" G="0.178525" T="0.360461"/>
      <pos A="0.360461" C="0.275991" G="0.230507" T="0.133041"/>
      <pos A="0.237004" C="0.30848" G="0.30848" T="0.146037"/>
      <pos A="0.152534" C="0.282489" G="0.198018" T="0.366959"/>
      <pos A="0.237004" C="0.113548" G="0.295484" T="0.353963"/>
      <pos A="0.366959" C="0.275991" G="0.25" T="0.10705"/>
      <pos A="0.126543" C="0.172028" G="0.25" T="0.451429"/>
      <pos A="0.146037" C="0.33447" G="0.120045" T="0.399448"/>
      <pos A="0.33447" C="0.353963" G="0.139539" T="0.172028"/>
      <pos A="0.256498" C="0.256498" G="0.120045" T="0.366959"/>
      <pos A="0.211013" C="0.25" G="0.353963" T="0.185023"/>
      <pos A="0.211013" C="0.275991" G="0.295484" T="0.217511"/>
      <pos A="0.340968" C="0.139539" G="0.295484" T="0.224009"/>
      <pos A="0.178525" C="0.262996" G="0.243502" T="0.314977"/>
      <pos A="0.25" C="0.211013" G="0.243502" T="0.295484"/>
      <pos A="0.178525" C="0.340968" G="0.19152" T="0.288987"/>
      <pos A="0.386452" C="0.10705" G="0.243502" T="0.262996"/>
      <pos A="0.282489" C="0.133041" G="0.509909" T="0.074561"/>
      <pos A="0.425439" C="0.16553" G="0.198018" T="0.211013"/>
      <pos A="0.444931" C="0.0810588" G="0.256498" T="0.217511"/>
      <pos A="0.301982" C="0.243502" G="0.224009" T="0.230507"/>
      <pos A="0.217511" C="0.33447" G="0.16553" T="0.282489"/>
      <pos A="0.25" C="0.288987" G="0.172028" T="0.288987"/>
      <pos A="0.275991" C="0.224009" G="0.243502" T="0.256498"/>
      <pos A="0.39295" C="0.19152" G="0.16553" T="0.25"/>
      <pos A="0.256498" C="0.198018" G="0.198018" T="0.347466"/>
      <pos A="0.204516" C="0.25" G="0.321475" T="0.224009"/>
      <pos A="0.230507" C="0.295484" G="0.100552" T="0.373457"/>
      <pos A="0.185023" C="0.30848" G="0.243502" T="0.262996"/>
      <pos A="0.204516" C="0.185023" G="0.30848" T="0.301982"/>
      <pos A="0.237004" C="0.282489" G="0.314977" T="0.16553"/>
      <pos A="0.139539" C="0.288987" G="0.269493" T="0.301982"/>
      <pos A="0.405946" C="0.237004" G="0.16553" T="0.19152"/>
      <pos A="0.314977" C="0.152534" G="0.198018" T="0.33447"/>
      <pos A="0.314977" C="0.178525" G="0.237004" T="0.269493"/>
      <pos A="0.269493" C="0.126543" G="0.224009" T="0.379955"/>
    </motif>
    <motif db="0" id="M52" alt="O52" length="40" nsites="8" evalue="1.3e-003">
      <pos A="0.990741" C="0.00308642" G="0.00308642" T="0.00308642"/>
      <pos A="0.332304" C="0.00308642" G="0.332304" T="0.332304"/>
      <pos A="0.332304" C="0.332304" G="0.00308642" T="0.332304"/>
      <pos A="0.00308642" C="0.661523" G="0.00308642" T="0.332304"/>
      <pos A="0.661523" C="0.00308642" G="0.332304" T="0.00308642"/>
      <pos A="0.332304" C="0.661523" G="0.00308642" T="0.00308642"/>
      <pos A="0.00308642" C="0.332304" G="0.332304" T="0.332304"/>
      <pos A="0.332304" C="0.00308642" G="0.332304" T="0.332304"/>
      <pos A="0.332304" C="0.332304" G="0.00308642" T="0.332304"/>
      <pos A="0.332304" C="0.332304" G="0.332304" T="0.00308642"/>
      <pos A="0.00308642" C="0.00308642" G="0.332304" T="0.661523"/>
      <pos A="0.00308642" C="0.332304" G="0.332304" T="0.332304"/>
      <pos A="0.00308642" C="0.00308642" G="0.332304" T="0.661523"/>
      <pos A="0.00308642" C="0.661523" G="0.00308642" T="0.332304"/>
      <pos A="0.00308642" C="0.00308642" G="0.332304" T="0.661523"/>
      <pos A="0.00308642" C="0.332304" G="0.661523" T="0.00308642"/>
      <pos A="0.332304" C="0.332304" G="0.332304" T="0.00308642"/>
      <pos A="0.332304" C="0.00308642" G="0.00308642" T="0.661523"/>
      <pos A="0.00308642" C="0.332304" G="0.661523" T="0.00308642"/>
      <pos A="0.990741" C="0.00308642" G="0.00308642" T="0.00308642"/>
      <pos A="0.332304" C="0.332304" G="0.332304" T="0.00308642"/>
      <pos A="0.661523" C="0.00308642" G="0.332304" T="0.00308642"/>
      <pos A="0.00308642" C="0.00308642" G="0.332304" T="0.661523"/>
      <pos A="0.990741" C="0.00308642" G="0.00308642" T="0.00308642"/>
      <pos A="0.990741" C="0.00308642" G="0.00308642" T="0.00308642"/>
      <pos A="0.332304" C="0.00308642" G="0.00308642" T="0.661523"/>
      <pos A="0.332304" C="0.332304" G="0.00308642" T="0.332304"/>
      <pos A="0.00308642" C="0.661523" G="0.332304" T="0.00308642"/>
      <pos A="0.00308642" C="0.332304" G="0.00308642" T="0.661523"/>
      <pos A="0.00308642" C="0.00308642" G="0.00308642" T="0.990741"/>
      <pos A="0.332304" C="0.00308642" G="0.661523" T="0.00308642"/>
      <pos A="0.00308642" C="0.00308642" G="0.661523" T="0.332304"/>
      <pos A="0.332304" C="0.332304" G="0.332304" T="0.00308642"/>
      <pos A="0.00308642" C="0.332304" G="0.661523" T="0.00308642"/>
      <pos A="0.661523" C="0.00308642" G="0.00308642" T="0.332304"/>
      <pos A="0.332304" C="0.00308642" G="0.661523" T="0.00308642"/>
      <pos A="0.00308642" C="0.00308642" G="0.332304" T="0.661523"/>
      <pos A="0.332304" C="0.00308642" G="0.661523" T="0.00308642"/>
      <pos A="0.332304" C="0.00308642" G="0.332304" T="0.332304"/>
      <pos A="0.00308642" C="0.661523" G="0.332304" T="0.00308642"/>
    </motif>
    <motif db="0" id="M53" alt="O53" length="40" nsites="8" evalue="1.3e-003">
      <pos A="0.19152" C="0.295484" G="0.256498" T="0.256498"/>
      <pos A="0.237004" C="0.16553" G="0.262996" T="0.33447"/>
      <pos A="0.224009" C="0.146037" G="0.282489" T="0.347466"/>
      <pos A="0.217511" C="0.327972" G="0.198018" T="0.256498"/>
      <pos A="0.340968" C="0.230507" G="0.204516" T="0.224009"/>
      <pos A="0.204516" C="0.25" G="0.282489" T="0.262996"/>
      <pos A="0.301982" C="0.243502" G="0.126543" T="0.327972"/>
      <pos A="0.16553" C="0.256498" G="0.366959" T="0.211013"/>
      <pos A="0.224009" C="0.100552" G="0.33447" T="0.340968"/>
      <pos A="0.25" C="0.353963" G="0.204516" T="0.19152"/>
      <pos A="0.529402" C="0.172028" G="0.178525" T="0.120045"/>
      <pos A="0.373457" C="0.211013" G="0.295484" T="0.120045"/>
      <pos A="0.269493" C="0.224009" G="0.25" T="0.256498"/>
      <pos A="0.386452" C="0.10705" G="0.185023" T="0.321475"/>
      <pos A="0.340968" C="0.19152" G="0.366959" T="0.100552"/>
      <pos A="0.347466" C="0.113548" G="0.159032" T="0.379955"/>
      <pos A="0.198018" C="0.230507" G="0.30848" T="0.262996"/>
      <pos A="0.139539" C="0.321475" G="0.139539" T="0.399448"/>
      <pos A="0.243502" C="0.172028" G="0.30848" T="0.275991"/>
      <pos A="0.185023" C="0.256498" G="0.230507" T="0.327972"/>
      <pos A="0.198018" C="0.340968" G="0.10705" T="0.353963"/>
      <pos A="0.496914" C="0.301982" G="0.120045" T="0.0810588"/>
      <pos A="0.353963" C="0.133041" G="0.204516" T="0.30848"/>
      <pos A="0.146037" C="0.243502" G="0.30848" T="0.301982"/>
      <pos A="0.360461" C="0.230507" G="0.19152" T="0.217511"/>
      <pos A="0.275991" C="0.282489" G="0.230507" T="0.211013"/>
      <pos A="0.327972" C="0.30848" G="0.224009" T="0.139539"/>
      <pos A="0.224009" C="0.139539" G="0.295484" T="0.340968"/>
      <pos A="0.16553" C="0.262996" G="0.25" T="0.321475"/>
      <pos A="0.198018" C="0.217511" G="0.314977" T="0.269493"/>
      <pos A="0.113548" C="0.159032" G="0.230507" T="0.496914"/>
      <pos A="0.347466" C="0.152534" G="0.301982" T="0.198018"/>
      <pos A="0.327972" C="0.159032" G="0.301982" T="0.211013"/>
      <pos A="0.243502" C="0.282489" G="0.224009" T="0.25"/>
      <pos A="0.224009" C="0.340968" G="0.172028" T="0.262996"/>
      <pos A="0.256498" C="0.146037" G="0.198018" T="0.399448"/>
      <pos A="0.295484" C="0.217511" G="0.243502" T="0.243502"/>
      <pos A="0.30848" C="0.230507" G="0.204516" T="0.256498"/>
      <pos A="0.340968" C="0.120045" G="0.275991" T="0.262996"/>
      <pos A="0.30848" C="0.237004" G="0.275991" T="0.178525"/>
    </motif>
    <motif db="0" id="M54" alt="O54" length="40" nsites="8" evalue="1.3e-003">
      <pos A="0.298364" C="0.206727" G="0.318729" T="0.176181"/>
      <pos A="0.440913" C="0.165998" G="0.247455" T="0.145635"/>
      <pos A="0.165998" C="0.12527" G="0.37982" T="0.328911"/>
      <pos A="0.420548" C="0.12527" G="0.278001" T="0.176181"/>
      <pos A="0.145635" C="0.257637" G="0.247455" T="0.349274"/>
      <pos A="0.216909" C="0.237272" G="0.288183" T="0.257637"/>
      <pos A="0.155816" C="0.369639" G="0.0743605" T="0.400185"/>
      <pos A="0.339092" C="0.502005" G="0.0336326" T="0.12527"/>
      <pos A="0.267818" C="0.216909" G="0.12527" T="0.390003"/>
      <pos A="0.349274" C="0.22709" G="0.267818" T="0.155816"/>
      <pos A="0.298364" C="0.135453" G="0.298364" T="0.267818"/>
      <pos A="0.165998" C="0.369639" G="0.22709" T="0.237272"/>
      <pos A="0.298364" C="0.461277" G="0.053996" T="0.186362"/>
      <pos A="0.451094" C="0.0234509" G="0.186362" T="0.339092"/>
      <pos A="0.308546" C="0.206727" G="0.196544" T="0.288183"/>
      <pos A="0.257637" C="0.176181" G="0.267818" T="0.298364"/>
      <pos A="0.410366" C="0.0845422" G="0.237272" T="0.267818"/>
      <pos A="0.349274" C="0.0743605" G="0.339092" T="0.237272"/>
      <pos A="0.155816" C="0.400185" G="0.257637" T="0.186362"/>
      <pos A="0.155816" C="0.349274" G="0.216909" T="0.278001"/>
      <pos A="0.288183" C="0.318729" G="0.186362" T="0.206727"/>
      <pos A="0.37982" C="0.135453" G="0.390003" T="0.0947249"/>
      <pos A="0.257637" C="0.22709" G="0.359457" T="0.155816"/>
      <pos A="0.155816" C="0.206727" G="0.420548" T="0.216909"/>
      <pos A="0.318729" C="0.165998" G="0.206727" T="0.308546"/>
      <pos A="0.328911" C="0.155816" G="0.176181" T="0.339092"/>
      <pos A="0.400185" C="0.053996" G="0.257637" T="0.288183"/>
      <pos A="0.298364" C="0.247455" G="0.206727" T="0.247455"/>
      <pos A="0.176181" C="0.369639" G="0.0438143" T="0.410366"/>
      <pos A="0.267818" C="0.165998" G="0.237272" T="0.328911"/>
      <pos A="0.165998" C="0.196544" G="0.298364" T="0.339092"/>
      <pos A="0.196544" C="0.298364" G="0.359457" T="0.145635"/>
      <pos A="0.318729" C="0.298364" G="0.267818" T="0.115088"/>
      <pos A="0.288183" C="0.196544" G="0.155816" T="0.359457"/>
      <pos A="0.135453" C="0.22709" G="0.328911" T="0.308546"/>
      <pos A="0.298364" C="0.206727" G="0.196544" T="0.298364"/>
      <pos A="0.328911" C="0.216909" G="0.206727" T="0.247455"/>
      <pos A="0.155816" C="0.22709" G="0.22709" T="0.390003"/>
      <pos A="0.318729" C="0.176181" G="0.278001" T="0.22709"/>
      <pos A="0.278001" C="0.165998" G="0.216909" T="0.339092"/>
    </motif>
    <motif db="0" id="M55" alt="O55" length="40" nsites="8" evalue="1.3e-003">
      <pos A="0.218931" C="0.166605" G="0.336665" T="0.277799"/>
      <pos A="0.245094" C="0.323583" G="0.218931" T="0.212391"/>
      <pos A="0.251636" C="0.251636" G="0.29088" T="0.20585"/>
      <pos A="0.330124" C="0.225473" G="0.160064" T="0.284339"/>
      <pos A="0.474021" C="0.199309" G="0.192768" T="0.133901"/>
      <pos A="0.408613" C="0.140442" G="0.11428" T="0.336665"/>
      <pos A="0.153524" C="0.303961" G="0.336665" T="0.20585"/>
      <pos A="0.140442" C="0.192768" G="0.284339" T="0.38245"/>
      <pos A="0.317043" C="0.212391" G="0.330124" T="0.140442"/>
      <pos A="0.284339" C="0.323583" G="0.0423309" T="0.349746"/>
      <pos A="0.251636" C="0.186227" G="0.271257" T="0.29088"/>
      <pos A="0.29742" C="0.218931" G="0.29088" T="0.192768"/>
      <pos A="0.238554" C="0.258176" G="0.186227" T="0.317043"/>
      <pos A="0.277799" C="0.218931" G="0.303961" T="0.199309"/>
      <pos A="0.251636" C="0.271257" G="0.146983" T="0.330124"/>
      <pos A="0.317043" C="0.271257" G="0.166605" T="0.245094"/>
      <pos A="0.153524" C="0.0750351" G="0.487102" T="0.284339"/>
      <pos A="0.271257" C="0.199309" G="0.343206" T="0.186227"/>
      <pos A="0.323583" C="0.271257" G="0.133901" T="0.271257"/>
      <pos A="0.258176" C="0.101198" G="0.251636" T="0.388991"/>
      <pos A="0.323583" C="0.349746" G="0.232013" T="0.0946568"/>
      <pos A="0.460939" C="0.20585" G="0.0815753" T="0.251636"/>
      <pos A="0.264717" C="0.258176" G="0.251636" T="0.225473"/>
      <pos A="0.258176" C="0.192768" G="0.264717" T="0.284339"/>
      <pos A="0.251636" C="0.199309" G="0.369369" T="0.179687"/>
      <pos A="0.356287" C="0.160064" G="0.245094" T="0.238554"/>
      <pos A="0.212391" C="0.29742" G="0.146983" T="0.343206"/>
      <pos A="0.271257" C="0.336665" G="0.173146" T="0.218931"/>
      <pos A="0.303961" C="0.20585" G="0.186227" T="0.303961"/>
      <pos A="0.218931" C="0.12082" G="0.271257" T="0.388991"/>
      <pos A="0.212391" C="0.192768" G="0.402073" T="0.192768"/>
      <pos A="0.232013" C="0.29742" G="0.179687" T="0.29088"/>
      <pos A="0.277799" C="0.303961" G="0.140442" T="0.277799"/>
      <pos A="0.29742" C="0.199309" G="0.218931" T="0.284339"/>
      <pos A="0.160064" C="0.133901" G="0.349746" T="0.356287"/>
      <pos A="0.343206" C="0.303961" G="0.251636" T="0.101198"/>
      <pos A="0.434776" C="0.11428" G="0.0946568" T="0.356287"/>
      <pos A="0.160064" C="0.264717" G="0.251636" T="0.323583"/>
      <pos A="0.11428" C="0.173146" G="0.317043" T="0.395532"/>
      <pos A="0.284339" C="0.232013" G="0.245094" T="0.238554"/>
    </motif>
    <motif db="0" id="M57" alt="O57" length="40" nsites="8" evalue="1.3e-003">
      <pos A="0.14418" C="0.14418" G="0.0736336" T="0.638007"/>
      <pos A="0.14418" C="0.0736336" G="0.35582" T="0.426366"/>
      <pos A="0.0736336" C="0.496914" G="0.0736336" T="0.35582"/>
      <pos A="0.35582" C="0.285273" G="0.14418" T="0.214727"/>
      <pos A="0.426366" C="0.214727" G="0.14418" T="0.214727"/>
      <pos A="0.35582" C="0.14418" G="0.426366" T="0.0736336"/>
      <pos A="0.214727" C="0.14418" G="0.285273" T="0.35582"/>
      <pos A="0.35582" C="0.00308642" G="0.14418" T="0.496914"/>
      <pos A="0.14418" C="0.285273" G="0.0736336" T="0.496914"/>
      <pos A="0.214727" C="0.35582" G="0.214727" T="0.214727"/>
      <pos A="0.214727" C="0.14418" G="0.496914" T="0.14418"/>
      <pos A="0.496914" C="0.214727" G="0.00308642" T="0.285273"/>
      <pos A="0.426366" C="0.0736336" G="0.426366" T="0.0736336"/>
      <pos A="0.214727" C="0.214727" G="0.35582" T="0.214727"/>
      <pos A="0.35582" C="0.00308642" G="0.14418" T="0.496914"/>
      <pos A="0.426366" C="0.214727" G="0.214727" T="0.14418"/>
      <pos A="0.567461" C="0.0736336" G="0.285273" T="0.0736336"/>
      <pos A="0.0736336" C="0.496914" G="0.285273" T="0.14418"/>
      <pos A="0.14418" C="0.214727" G="0.426366" T="0.214727"/>
      <pos A="0.426366" C="0.14418" G="0.214727" T="0.214727"/>
      <pos A="0.426366" C="0.285273" G="0.0736336" T="0.214727"/>
      <pos A="0.14418" C="0.496914" G="0.0736336" T="0.285273"/>
      <pos A="0.426366" C="0.14418" G="0.35582" T="0.0736336"/>
      <pos A="0.14418" C="0.35582" G="0.426366" T="0.0736336"/>
      <pos A="0.214727" C="0.35582" G="0.00308642" T="0.426366"/>
      <pos A="0.426366" C="0.214727" G="0.285273" T="0.0736336"/>
      <pos A="0.708554" C="0.214727" G="0.0736336" T="0.00308642"/>
      <pos A="0.35582" C="0.214727" G="0.214727" T="0.214727"/>
      <pos A="0.35582" C="0.0736336" G="0.35582" T="0.214727"/>
      <pos A="0.14418" C="0.00308642" G="0.214727" T="0.638007"/>
      <pos A="0.14418" C="0.14418" G="0.426366" T="0.285273"/>
      <pos A="0.285273" C="0.00308642" G="0.0736336" T="0.638007"/>
      <pos A="0.14418" C="0.0736336" G="0.214727" T="0.567461"/>
      <pos A="0.0736336" C="0.214727" G="0.14418" T="0.567461"/>
      <pos A="0.0736336" C="0.214727" G="0.285273" T="0.426366"/>
      <pos A="0.426366" C="0.00308642" G="0.35582" T="0.214727"/>
      <pos A="0.638007" C="0.214727" G="0.00308642" T="0.14418"/>
      <pos A="0.35582" C="0.285273" G="0.14418" T="0.214727"/>
      <pos A="0.426366" C="0.214727" G="0.00308642" T="0.35582"/>
      <pos A="0.14418" C="0.285273" G="0.14418" T="0.426366"/>
    </motif>
    <motif db="0" id="M58" alt="O58" length="40" nsites="8" evalue="1.3e-003">
      <pos A="0.346618" C="0.217794" G="0.131911" T="0.303677"/>
      <pos A="0.174852" C="0.561325" G="0.131911" T="0.131911"/>
      <pos A="0.647209" C="0.303677" G="0.0460277" T="0.00308642"/>
      <pos A="0.260736" C="0.217794" G="0.38956" T="0.131911"/>
      <pos A="0.0460277" C="0.131911" G="0.475443" T="0.346618"/>
      <pos A="0.217794" C="0.346618" G="0.00308642" T="0.432502"/>
      <pos A="0.303677" C="0.432502" G="0.131911" T="0.131911"/>
      <pos A="0.260736" C="0.131911" G="0.0889699" T="0.518384"/>
      <pos A="0.260736" C="0.432502" G="0.0889699" T="0.217794"/>
      <pos A="0.131911" C="0.475443" G="0.174852" T="0.217794"/>
      <pos A="0.604268" C="0.00308642" G="0.131911" T="0.260736"/>
      <pos A="0.217794" C="0.432502" G="0.174852" T="0.174852"/>
      <pos A="0.174852" C="0.131911" G="0.38956" T="0.303677"/>
      <pos A="0.260736" C="0.131911" G="0.475443" T="0.131911"/>
      <pos A="0.303677" C="0.346618" G="0.174852" T="0.174852"/>
      <pos A="0.174852" C="0.38956" G="0.260736" T="0.174852"/>
      <pos A="0.346618" C="0.174852" G="0.432502" T="0.0460277"/>
      <pos A="0.174852" C="0.174852" G="0.217794" T="0.432502"/>
      <pos A="0.131911" C="0.217794" G="0.260736" T="0.38956"/>
      <pos A="0.174852" C="0.260736" G="0.00308642" T="0.561325"/>
      <pos A="0.303677" C="0.38956" G="0.0889699" T="0.217794"/>
      <pos A="0.38956" C="0.217794" G="0.131911" T="0.260736"/>
      <pos A="0.346618" C="0.303677" G="0.217794" T="0.131911"/>
      <pos A="0.432502" C="0.174852" G="0.260736" T="0.131911"/>
      <pos A="0.303677" C="0.346618" G="0.260736" T="0.0889699"/>
      <pos A="0.38956" C="0.174852" G="0.0889699" T="0.346618"/>
      <pos A="0.604268" C="0.174852" G="0.174852" T="0.0460277"/>
      <pos A="0.303677" C="0.217794" G="0.260736" T="0.217794"/>
      <pos A="0.131911" C="0.174852" G="0.217794" T="0.475443"/>
      <pos A="0.346618" C="0.303677" G="0.131911" T="0.217794"/>
      <pos A="0.131911" C="0.174852" G="0.303677" T="0.38956"/>
      <pos A="0.174852" C="0.303677" G="0.217794" T="0.303677"/>
      <pos A="0.303677" C="0.00308642" G="0.303677" T="0.38956"/>
      <pos A="0.217794" C="0.174852" G="0.475443" T="0.131911"/>
      <pos A="0.217794" C="0.346618" G="0.217794" T="0.217794"/>
      <pos A="0.346618" C="0.217794" G="0.346618" T="0.0889699"/>
      <pos A="0.432502" C="0.131911" G="0.131911" T="0.303677"/>
      <pos A="0.346618" C="0.0889699" G="0.432502" T="0.131911"/>
      <pos A="0.131911" C="0.475443" G="0.0889699" T="0.303677"/>
      <pos A="0.0889699" C="0.432502" G="0.174852" T="0.303677"/>
    </motif>
    <motif db="0" id="M59" alt="O59" length="40" nsites="8" evalue="1.3e-003">
      <pos A="0.230507" C="0.275991" G="0.25" T="0.243502"/>
      <pos A="0.16553" C="0.172028" G="0.217511" T="0.444931"/>
      <pos A="0.25" C="0.159032" G="0.405946" T="0.185023"/>
      <pos A="0.224009" C="0.178525" G="0.262996" T="0.33447"/>
      <pos A="0.230507" C="0.133041" G="0.275991" T="0.360461"/>
      <pos A="0.269493" C="0.25" G="0.327972" T="0.152534"/>
      <pos A="0.185023" C="0.314977" G="0.16553" T="0.33447"/>
      <pos A="0.321475" C="0.224009" G="0.100552" T="0.353963"/>
      <pos A="0.262996" C="0.275991" G="0.386452" T="0.074561"/>
      <pos A="0.33447" C="0.321475" G="0.19152" T="0.152534"/>
      <pos A="0.16553" C="0.0940543" G="0.340968" T="0.399448"/>
      <pos A="0.275991" C="0.204516" G="0.217511" T="0.301982"/>
      <pos A="0.366959" C="0.243502" G="0.198018" T="0.19152"/>
      <pos A="0.457927" C="0.159032" G="0.204516" T="0.178525"/>
      <pos A="0.224009" C="0.178525" G="0.314977" T="0.282489"/>
      <pos A="0.237004" C="0.224009" G="0.275991" T="0.262996"/>
      <pos A="0.321475" C="0.211013" G="0.243502" T="0.224009"/>
      <pos A="0.33447" C="0.295484" G="0.185023" T="0.185023"/>
      <pos A="0.30848" C="0.30848" G="0.159032" T="0.224009"/>
      <pos A="0.256498" C="0.301982" G="0.159032" T="0.282489"/>
      <pos A="0.152534" C="0.224009" G="0.275991" T="0.347466"/>
      <pos A="0.256498" C="0.120045" G="0.39295" T="0.230507"/>
      <pos A="0.211013" C="0.19152" G="0.133041" T="0.464425"/>
      <pos A="0.30848" C="0.217511" G="0.230507" T="0.243502"/>
      <pos A="0.16553" C="0.16553" G="0.418941" T="0.25"/>
      <pos A="0.269493" C="0.360461" G="0.120045" T="0.25"/>
      <pos A="0.282489" C="0.0810588" G="0.224009" T="0.412443"/>
      <pos A="0.314977" C="0.146037" G="0.301982" T="0.237004"/>
      <pos A="0.438434" C="0.133041" G="0.230507" T="0.198018"/>
      <pos A="0.327972" C="0.230507" G="0.159032" T="0.282489"/>
      <pos A="0.425439" C="0.198018" G="0.198018" T="0.178525"/>
      <pos A="0.314977" C="0.230507" G="0.224009" T="0.230507"/>
      <pos A="0.243502" C="0.262996" G="0.185023" T="0.30848"/>
      <pos A="0.211013" C="0.217511" G="0.321475" T="0.25"/>
      <pos A="0.152534" C="0.275991" G="0.314977" T="0.256498"/>
      <pos A="0.262996" C="0.159032" G="0.327972" T="0.25"/>
      <pos A="0.25" C="0.25" G="0.301982" T="0.198018"/>
      <pos A="0.113548" C="0.327972" G="0.243502" T="0.314977"/>
      <pos A="0.30848" C="0.366959" G="0.133041" T="0.19152"/>
      <pos A="0.230507" C="0.230507" G="0.100552" T="0.438434"/>
    </motif>
    <motif db="0" id="M6" alt="O6" length="40" nsites="8" evalue="1.3e-003">
      <pos A="0.332304" C="0.167696" G="0.496914" T="0.00308642"/>
      <pos A="0.332304" C="0.332304" G="0.332304" T="0.00308642"/>
      <pos A="0.00308642" C="0.661523" G="0.167696" T="0.167696"/>
      <pos A="0.167696" C="0.167696" G="0.332304" T="0.332304"/>
      <pos A="0.00308642" C="0.00308642" G="0.167696" T="0.826131"/>
      <pos A="0.00308642" C="0.332304" G="0.332304" T="0.332304"/>
      <pos A="0.167696" C="0.167696" G="0.167696" T="0.496914"/>
      <pos A="0.332304" C="0.00308642" G="0.661523" T="0.00308642"/>
      <pos A="0.496914" C="0.167696" G="0.332304" T="0.00308642"/>
      <pos A="0.332304" C="0.167696" G="0.332304" T="0.167696"/>
      <pos A="0.167696" C="0.167696" G="0.332304" T="0.332304"/>
      <pos A="0.167696" C="0.332304" G="0.167696" T="0.332304"/>
      <pos A="0.00308642" C="0.167696" G="0.332304" T="0.496914"/>
      <pos A="0.332304" C="0.167696" G="0.332304" T="0.167696"/>
      <pos A="0.167696" C="0.00308642" G="0.826131" T="0.00308642"/>
      <pos A="0.496914" C="0.167696" G="0.167696" T="0.167696"/>
      <pos A="0.332304" C="0.167696" G="0.167696" T="0.332304"/>
      <pos A="0.00308642" C="0.167696" G="0.496914" T="0.332304"/>
      <pos A="0.332304" C="0.167696" G="0.00308642" T="0.496914"/>
      <pos A="0.167696" C="0.167696" G="0.661523" T="0.00308642"/>
      <pos A="0.332304" C="0.167696" G="0.167696" T="0.332304"/>
      <pos A="0.167696" C="0.661523" G="0.167696" T="0.00308642"/>
      <pos A="0.661523" C="0.00308642" G="0.332304" T="0.00308642"/>
      <pos A="0.826131" C="0.00308642" G="0.167696" T="0.00308642"/>
      <pos A="0.167696" C="0.167696" G="0.332304" T="0.332304"/>
      <pos A="0.00308642" C="0.00308642" G="0.332304" T="0.661523"/>
      <pos A="0.826131" C="0.00308642" G="0.167696" T="0.00308642"/>
      <pos A="0.496914" C="0.00308642" G="0.496914" T="0.00308642"/>
      <pos A="0.00308642" C="0.00308642" G="0.826131" T="0.167696"/>
      <pos A="0.00308642" C="0.167696" G="0.332304" T="0.496914"/>
      <pos A="0.00308642" C="0.00308642" G="0.496914" T="0.496914"/>
      <pos A="0.496914" C="0.167696" G="0.167696" T="0.167696"/>
      <pos A="0.496914" C="0.00308642" G="0.167696" T="0.332304"/>
      <pos A="0.00308642" C="0.167696" G="0.496914" T="0.332304"/>
      <pos A="0.332304" C="0.00308642" G="0.00308642" T="0.661523"/>
      <pos A="0.332304" C="0.332304" G="0.00308642" T="0.332304"/>
      <pos A="0.661523" C="0.167696" G="0.00308642" T="0.167696"/>
      <pos A="0.00308642" C="0.496914" G="0.332304" T="0.167696"/>
      <pos A="0.661523" C="0.167696" G="0.167696" T="0.00308642"/>
      <pos A="0.167696" C="0.167696" G="0.167696" T="0.496914"/>
    </motif>
    <motif db="0" id="M60" alt="O60" length="40" nsites="8" evalue="1.3e-003">
      <pos A="0.00308642" C="0.00308642" G="0.496914" T="0.496914"/>
      <pos A="0.00308642" C="0.743827" G="0.00308642" T="0.25"/>
      <pos A="0.00308642" C="0.00308642" G="0.496914" T="0.496914"/>
      <pos A="0.25" C="0.496914" G="0.00308642" T="0.25"/>
      <pos A="0.00308642" C="0.25" G="0.496914" T="0.25"/>
      <pos A="0.496914" C="0.25" G="0.00308642" T="0.25"/>
      <pos A="0.25" C="0.25" G="0.00308642" T="0.496914"/>
      <pos A="0.00308642" C="0.25" G="0.496914" T="0.25"/>
      <pos A="0.25" C="0.25" G="0.496914" T="0.00308642"/>
      <pos A="0.496914" C="0.25" G="0.25" T="0.00308642"/>
      <pos A="0.00308642" C="0.25" G="0.496914" T="0.25"/>
      <pos A="0.25" C="0.00308642" G="0.25" T="0.496914"/>
      <pos A="0.00308642" C="0.743827" G="0.25" T="0.00308642"/>
      <pos A="0.00308642" C="0.496914" G="0.25" T="0.25"/>
      <pos A="0.25" C="0.743827" G="0.00308642" T="0.00308642"/>
      <pos A="0.00308642" C="0.00308642" G="0.25" T="0.743827"/>
      <pos A="0.25" C="0.25" G="0.496914" T="0.00308642"/>
      <pos A="0.00308642" C="0.25" G="0.743827" T="0.00308642"/>
      <pos A="0.25" C="0.00308642" G="0.25" T="0.496914"/>
      <pos A="0.00308642" C="0.25" G="0.496914" T="0.25"/>
      <pos A="0.496914" C="0.25" G="0.00308642" T="0.25"/>
      <pos A="0.496914" C="0.25" G="0.00308642" T="0.25"/>
      <pos A="0.00308642" C="0.743827" G="0.25" T="0.00308642"/>
      <pos A="0.00308642" C="0.00308642" G="0.25" T="0.743827"/>
      <pos A="0.00308642" C="0.25" G="0.00308642" T="0.743827"/>
      <pos A="0.25" C="0.25" G="0.00308642" T="0.496914"/>
      <pos A="0.25" C="0.25" G="0.00308642" T="0.496914"/>
      <pos A="0.00308642" C="0.00308642" G="0.00308642" T="0.990741"/>
      <pos A="0.496914" C="0.25" G="0.00308642" T="0.25"/>
      <pos A="0.25" C="0.25" G="0.25" T="0.25"/>
      <pos A="0.00308642" C="0.743827" G="0.00308642" T="0.25"/>
      <pos A="0.00308642" C="0.990741" G="0.00308642" T="0.00308642"/>
      <pos A="0.00308642" C="0.990741" G="0.00308642" T="0.00308642"/>
      <pos A="0.25" C="0.496914" G="0.00308642" T="0.25"/>
      <pos A="0.00308642" C="0.00308642" G="0.25" T="0.743827"/>
      <pos A="0.00308642" C="0.25" G="0.25" T="0.496914"/>
      <pos A="0.25" C="0.25" G="0.25" T="0.25"/>
      <pos A="0.00308642" C="0.496914" G="0.25" T="0.25"/>
      <pos A="0.25" C="0.00308642" G="0.25" T="0.496914"/>
      <pos A="0.496914" C="0.00308642" G="0.00308642" T="0.496914"/>
    </motif>
    <motif db="0" id="M61" alt="O61" length="40" nsites="8" evalue="1.3e-003">
      <pos A="0.0205669" C="0.256555" G="0.335218" T="0.38766"/>
      <pos A="0.256555" C="0.256555" G="0.142931" T="0.343959"/>
      <pos A="0.169153" C="0.204114" G="0.230334" T="0.3964"/>
      <pos A="0.422621" C="0.125451" G="0.274036" T="0.177892"/>
      <pos A="0.361439" C="0.186633" G="0.282776" T="0.169153"/>
      <pos A="0.317737" C="0.177892" G="0.291516" T="0.212853"/>
      <pos A="0.448841" C="0.256555" G="0.125451" T="0.169153"/>
      <pos A="0.134191" C="0.326478" G="0.282776" T="0.256555"/>
      <pos A="0.37892" C="0.195373" G="0.247815" T="0.177892"/>
      <pos A="0.361439" C="0.274036" G="0.247815" T="0.11671"/>
      <pos A="0.38766" C="0.0992296" G="0.134191" T="0.37892"/>
      <pos A="0.0730084" C="0.11671" G="0.466323" T="0.343959"/>
      <pos A="0.186633" C="0.335218" G="0.343959" T="0.134191"/>
      <pos A="0.274036" C="0.256555" G="0.142931" T="0.326478"/>
      <pos A="0.291516" C="0.256555" G="0.239075" T="0.212853"/>
      <pos A="0.37892" C="0.169153" G="0.10797" T="0.343959"/>
      <pos A="0.440102" C="0.221594" G="0.221594" T="0.11671"/>
      <pos A="0.247815" C="0.37892" G="0.274036" T="0.0992296"/>
      <pos A="0.134191" C="0.317737" G="0.221594" T="0.326478"/>
      <pos A="0.0817491" C="0.300257" G="0.230334" T="0.38766"/>
      <pos A="0.0730084" C="0.195373" G="0.41388" T="0.317737"/>
      <pos A="0.160412" C="0.256555" G="0.204114" T="0.37892"/>
      <pos A="0.239075" C="0.335218" G="0.177892" T="0.247815"/>
      <pos A="0.212853" C="0.186633" G="0.274036" T="0.326478"/>
      <pos A="0.300257" C="0.186633" G="0.317737" T="0.195373"/>
      <pos A="0.343959" C="0.291516" G="0.247815" T="0.11671"/>
      <pos A="0.335218" C="0.177892" G="0.265296" T="0.221594"/>
      <pos A="0.483803" C="0.10797" G="0.230334" T="0.177892"/>
      <pos A="0.343959" C="0.177892" G="0.247815" T="0.230334"/>
      <pos A="0.230334" C="0.230334" G="0.326478" T="0.212853"/>
      <pos A="0.212853" C="0.274036" G="0.230334" T="0.282776"/>
      <pos A="0.343959" C="0.186633" G="0.212853" T="0.256555"/>
      <pos A="0.335218" C="0.204114" G="0.247815" T="0.212853"/>
      <pos A="0.177892" C="0.239075" G="0.239075" T="0.343959"/>
      <pos A="0.326478" C="0.11671" G="0.265296" T="0.291516"/>
      <pos A="0.125451" C="0.38766" G="0.300257" T="0.186633"/>
      <pos A="0.239075" C="0.195373" G="0.142931" T="0.422621"/>
      <pos A="0.352698" C="0.151671" G="0.317737" T="0.177892"/>
      <pos A="0.422621" C="0.230334" G="0.247815" T="0.0992296"/>
      <pos A="0.335218" C="0.247815" G="0.10797" T="0.308998"/>
    </motif>
    <motif db="0" id="M62" alt="O62" length="40" nsites="8" evalue="1.3e-003">
      <pos A="0.344147" C="0.145195" G="0.23046" T="0.280199"/>
      <pos A="0.301514" C="0.102562" G="0.294409" T="0.301514"/>
      <pos A="0.223355" C="0.216249" G="0.251777" T="0.30862"/>
      <pos A="0.393884" C="0.223355" G="0.265987" T="0.116773"/>
      <pos A="0.280199" C="0.130984" G="0.365463" T="0.223355"/>
      <pos A="0.258882" C="0.329936" G="0.187827" T="0.223355"/>
      <pos A="0.258882" C="0.280199" G="0.258882" T="0.202039"/>
      <pos A="0.280199" C="0.358358" G="0.102562" T="0.258882"/>
      <pos A="0.337041" C="0.13809" G="0.116773" T="0.408096"/>
      <pos A="0.337041" C="0.0954568" G="0.457834" T="0.109668"/>
      <pos A="0.159405" C="0.287304" G="0.358358" T="0.194933"/>
      <pos A="0.329936" C="0.23046" G="0.1523" T="0.287304"/>
      <pos A="0.223355" C="0.209144" G="0.265987" T="0.301514"/>
      <pos A="0.280199" C="0.223355" G="0.329936" T="0.166512"/>
      <pos A="0.1523" C="0.337041" G="0.145195" T="0.365463"/>
      <pos A="0.251777" C="0.372569" G="0.0315081" T="0.344147"/>
      <pos A="0.166512" C="0.337041" G="0.258882" T="0.237565"/>
      <pos A="0.209144" C="0.123879" G="0.273092" T="0.393884"/>
      <pos A="0.23046" C="0.0812464" G="0.443623" T="0.244671"/>
      <pos A="0.315725" C="0.0741402" G="0.400991" T="0.209144"/>
      <pos A="0.393884" C="0.180722" G="0.265987" T="0.159405"/>
      <pos A="0.386779" C="0.280199" G="0.194933" T="0.13809"/>
      <pos A="0.258882" C="0.166512" G="0.223355" T="0.351252"/>
      <pos A="0.30862" C="0.180722" G="0.0954568" T="0.415201"/>
      <pos A="0.280199" C="0.273092" G="0.280199" T="0.166512"/>
      <pos A="0.223355" C="0.194933" G="0.244671" T="0.337041"/>
      <pos A="0.194933" C="0.294409" G="0.194933" T="0.315725"/>
      <pos A="0.280199" C="0.209144" G="0.287304" T="0.223355"/>
      <pos A="0.265987" C="0.159405" G="0.258882" T="0.315725"/>
      <pos A="0.265987" C="0.216249" G="0.337041" T="0.180722"/>
      <pos A="0.322831" C="0.30862" G="0.187827" T="0.180722"/>
      <pos A="0.187827" C="0.422306" G="0.116773" T="0.273092"/>
      <pos A="0.244671" C="0.244671" G="0.0883516" T="0.422306"/>
      <pos A="0.258882" C="0.166512" G="0.322831" T="0.251777"/>
      <pos A="0.223355" C="0.187827" G="0.173617" T="0.415201"/>
      <pos A="0.315725" C="0.1523" G="0.258882" T="0.273092"/>
      <pos A="0.209144" C="0.258882" G="0.301514" T="0.23046"/>
      <pos A="0.287304" C="0.251777" G="0.273092" T="0.187827"/>
      <pos A="0.337041" C="0.13809" G="0.116773" T="0.408096"/>
      <pos A="0.400991" C="0.109668" G="0.273092" T="0.216249"/>
    </motif>
    <motif db="0" id="M63" alt="O63" length="40" nsites="8" evalue="1.3e-003">
      <pos A="0.126543" C="0.435185" G="0.373457" T="0.0648148"/>
      <pos A="0.311728" C="0.311728" G="0.311728" T="0.0648148"/>
      <pos A="0.25" C="0.311728" G="0.435185" T="0.00308642"/>
      <pos A="0.311728" C="0.373457" G="0.25" T="0.0648148"/>
      <pos A="0.126543" C="0.311728" G="0.558642" T="0.00308642"/>
      <pos A="0.0648148" C="0.435185" G="0.25" T="0.25"/>
      <pos A="0.25" C="0.25" G="0.188272" T="0.311728"/>
      <pos A="0.126543" C="0.311728" G="0.25" T="0.311728"/>
      <pos A="0.126543" C="0.25" G="0.25" T="0.373457"/>
      <pos A="0.0648148" C="0.311728" G="0.435185" T="0.188272"/>
      <pos A="0.311728" C="0.00308642" G="0.25" T="0.435185"/>
      <pos A="0.126543" C="0.311728" G="0.373457" T="0.188272"/>
      <pos A="0.188272" C="0.126543" G="0.188272" T="0.496914"/>
      <pos A="0.25" C="0.496914" G="0.188272" T="0.0648148"/>
      <pos A="0.435185" C="0.435185" G="0.00308642" T="0.126543"/>
      <pos A="0.435185" C="0.373457" G="0.126543" T="0.0648148"/>
      <pos A="0.62037" C="0.0648148" G="0.126543" T="0.188272"/>
      <pos A="0.311728" C="0.188272" G="0.435185" T="0.0648148"/>
      <pos A="0.25" C="0.311728" G="0.373457" T="0.0648148"/>
      <pos A="0.126543" C="0.0648148" G="0.373457" T="0.435185"/>
      <pos A="0.126543" C="0.373457" G="0.373457" T="0.126543"/>
      <pos A="0.25" C="0.126543" G="0.00308642" T="0.62037"/>
      <pos A="0.0648148" C="0.558642" G="0.188272" T="0.188272"/>
      <pos A="0.496914" C="0.188272" G="0.00308642" T="0.311728"/>
      <pos A="0.435185" C="0.0648148" G="0.25" T="0.25"/>
      <pos A="0.126543" C="0.435185" G="0.311728" T="0.126543"/>
      <pos A="0.00308642" C="0.373457" G="0.435185" T="0.188272"/>
      <pos A="0.188272" C="0.188272" G="0.188272" T="0.435185"/>
      <pos A="0.126543" C="0.25" G="0.496914" T="0.126543"/>
      <pos A="0.25" C="0.188272" G="0.496914" T="0.0648148"/>
      <pos A="0.311728" C="0.435185" G="0.25" T="0.00308642"/>
      <pos A="0.25" C="0.126543" G="0.373457" T="0.25"/>
      <pos A="0.25" C="0.373457" G="0.25" T="0.126543"/>
      <pos A="0.188272" C="0.373457" G="0.0648148" T="0.373457"/>
      <pos A="0.558642" C="0.188272" G="0.126543" T="0.126543"/>
      <pos A="0.188272" C="0.0648148" G="0.435185" T="0.311728"/>
      <pos A="0.188272" C="0.126543" G="0.373457" T="0.311728"/>
      <pos A="0.126543" C="0.373457" G="0.311728" T="0.188272"/>
      <pos A="0.311728" C="0.373457" G="0.25" T="0.0648148"/>
      <pos A="0.373457" C="0.25" G="0.188272" T="0.188272"/>
    </motif>
    <motif db="0" id="M64" alt="O64" length="40" nsites="8" evalue="1.3e-003">
      <pos A="0.00308642" C="0.200617" G="0.00308642" T="0.79321"/>
      <pos A="0.200617" C="0.00308642" G="0.200617" T="0.595679"/>
      <pos A="0.00308642" C="0.595679" G="0.200617" T="0.200617"/>
      <pos A="0.595679" C="0.00308642" G="0.00308642" T="0.398148"/>
      <pos A="0.595679" C="0.200617" G="0.200617" T="0.00308642"/>
      <pos A="0.200617" C="0.00308642" G="0.200617" T="0.595679"/>
      <pos A="0.398148" C="0.200617" G="0.200617" T="0.200617"/>
      <pos A="0.79321" C="0.00308642" G="0.200617" T="0.00308642"/>
      <pos A="0.00308642" C="0.595679" G="0.200617" T="0.200617"/>
      <pos A="0.398148" C="0.398148" G="0.200617" T="0.00308642"/>
      <pos A="0.200617" C="0.00308642" G="0.398148" T="0.398148"/>
      <pos A="0.00308642" C="0.200617" G="0.595679" T="0.200617"/>
      <pos A="0.200617" C="0.398148" G="0.200617" T="0.200617"/>
      <pos A="0.00308642" C="0.595679" G="0.200617" T="0.200617"/>
      <pos A="0.00308642" C="0.79321" G="0.00308642" T="0.200617"/>
      <pos A="0.398148" C="0.200617" G="0.200617" T="0.200617"/>
      <pos A="0.00308642" C="0.398148" G="0.200617" T="0.398148"/>
      <pos A="0.595679" C="0.00308642" G="0.398148" T="0.00308642"/>
      <pos A="0.00308642" C="0.00308642" G="0.79321" T="0.200617"/>
      <pos A="0.200617" C="0.398148" G="0.00308642" T="0.398148"/>
      <pos A="0.00308642" C="0.00308642" G="0.595679" T="0.398148"/>
      <pos A="0.398148" C="0.595679" G="0.00308642" T="0.00308642"/>
      <pos A="0.398148" C="0.00308642" G="0.200617" T="0.398148"/>
      <pos A="0.00308642" C="0.79321" G="0.200617" T="0.00308642"/>
      <pos A="0.00308642" C="0.00308642" G="0.200617" T="0.79321"/>
      <pos A="0.00308642" C="0.00308642" G="0.79321" T="0.200617"/>
      <pos A="0.398148" C="0.595679" G="0.00308642" T="0.00308642"/>
      <pos A="0.398148" C="0.00308642" G="0.398148" T="0.200617"/>
      <pos A="0.595679" C="0.00308642" G="0.200617" T="0.200617"/>
      <pos A="0.200617" C="0.398148" G="0.200617" T="0.200617"/>
      <pos A="0.200617" C="0.398148" G="0.398148" T="0.00308642"/>
      <pos A="0.00308642" C="0.200617" G="0.200617" T="0.595679"/>
      <pos A="0.200617" C="0.595679" G="0.200617" T="0.00308642"/>
      <pos A="0.00308642" C="0.595679" G="0.200617" T="0.200617"/>
      <pos A="0.398148" C="0.200617" G="0.398148" T="0.00308642"/>
      <pos A="0.200617" C="0.595679" G="0.200617" T="0.00308642"/>
      <pos A="0.200617" C="0.79321" G="0.00308642" T="0.00308642"/>
      <pos A="0.00308642" C="0.00308642" G="0.200617" T="0.79321"/>
      <pos A="0.00308642" C="0.200617" G="0.79321" T="0.00308642"/>
      <pos A="0.398148" C="0.398148" G="0.00308642" T="0.200617"/>
    </motif>
    <motif db="0" id="M65" alt="O65" length="40" nsites="8" evalue="1.3e-003">
      <pos A="0.00308642" C="0.990741" G="0.00308642" T="0.00308642"/>
      <pos A="0.990741" C="0.00308642" G="0.00308642" T="0.00308642"/>
      <pos A="0.00308642" C="0.990741" G="0.00308642" T="0.00308642"/>
      <pos A="0.990741" C="0.00308642" G="0.00308642" T="0.00308642"/>
      <pos A="0.990741" C="0.00308642" G="0.00308642" T="0.00308642"/>
      <pos A="0.00308642" C="0.00308642" G="0.990741" T="0.00308642"/>
      <pos A="0.00308642" C="0.00308642" G="0.990741" T="0.00308642"/>
      <pos A="0.990741" C="0.00308642" G="0.00308642" T="0.00308642"/>
      <pos A="0.990741" C="0.00308642" G="0.00308642" T="0.00308642"/>
      <pos A="0.00308642" C="0.00308642" G="0.990741" T="0.00308642"/>
      <pos A="0.00308642" C="0.00308642" G="0.00308642" T="0.990741"/>
      <pos A="0.990741" C="0.00308642" G="0.00308642" T="0.00308642"/>
      <pos A="0.00308642" C="0.00308642" G="0.990741" T="0.00308642"/>
      <pos A="0.00308642" C="0.990741" G="0.00308642" T="0.00308642"/>
      <pos A="0.00308642" C="0.990741" G="0.00308642" T="0.00308642"/>
      <pos A="0.990741" C="0.00308642" G="0.00308642" T="0.00308642"/>
      <pos A="0.990741" C="0.00308642" G="0.00308642" T="0.00308642"/>
      <pos A="0.00308642" C="0.00308642" G="0.00308642" T="0.990741"/>
      <pos A="0.00308642" C="0.00308642" G="0.990741" T="0.00308642"/>
      <pos A="0.990741" C="0.00308642" G="0.00308642" T="0.00308642"/>
      <pos A="0.00308642" C="0.00308642" G="0.990741" T="0.00308642"/>
      <pos A="0.990741" C="0.00308642" G="0.00308642" T="0.00308642"/>
      <pos A="0.00308642" C="0.00308642" G="0.990741" T="0.00308642"/>
      <pos A="0.00308642" C="0.990741" G="0.00308642" T="0.00308642"/>
      <pos A="0.00308642" C="0.00308642" G="0.990741" T="0.00308642"/>
      <pos A="0.00308642" C="0.990741" G="0.00308642" T="0.00308642"/>
      <pos A="0.00308642" C="0.00308642" G="0.990741" T="0.00308642"/>
      <pos A="0.00308642" C="0.00308642" G="0.990741" T="0.00308642"/>
      <pos A="0.00308642" C="0.00308642" G="0.00308642" T="0.990741"/>
      <pos A="0.00308642" C="0.00308642" G="0.00308642" T="0.990741"/>
      <pos A="0.00308642" C="0.00308642" G="0.990741" T="0.00308642"/>
      <pos A="0.00308642" C="0.00308642" G="0.990741" T="0.00308642"/>
      <pos A="0.990741" C="0.00308642" G="0.00308642" T="0.00308642"/>
      <pos A="0.990741" C="0.00308642" G="0.00308642" T="0.00308642"/>
      <pos A="0.00308642" C="0.00308642" G="0.990741" T="0.00308642"/>
      <pos A="0.00308642" C="0.990741" G="0.00308642" T="0.00308642"/>
      <pos A="0.00308642" C="0.990741" G="0.00308642" T="0.00308642"/>
      <pos A="0.990741" C="0.00308642" G="0.00308642" T="0.00308642"/>
      <pos A="0.00308642" C="0.00308642" G="0.990741" T="0.00308642"/>
      <pos A="0.00308642" C="0.00308642" G="0.990741" T="0.00308642"/>
    </motif>
    <motif db="0" id="M66" alt="O66" length="40" nsites="8" evalue="1.3e-003">
      <pos A="0.00308642" C="0.661523" G="0.167696" T="0.167696"/>
      <pos A="0.661523" C="0.167696" G="0.00308642" T="0.167696"/>
      <pos A="0.167696" C="0.332304" G="0.167696" T="0.332304"/>
      <pos A="0.167696" C="0.167696" G="0.167696" T="0.496914"/>
      <pos A="0.332304" C="0.332304" G="0.167696" T="0.167696"/>
      <pos A="0.167696" C="0.00308642" G="0.332304" T="0.496914"/>
      <pos A="0.167696" C="0.332304" G="0.332304" T="0.167696"/>
      <pos A="0.496914" C="0.00308642" G="0.00308642" T="0.496914"/>
      <pos A="0.167696" C="0.332304" G="0.00308642" T="0.496914"/>
      <pos A="0.332304" C="0.00308642" G="0.332304" T="0.332304"/>
      <pos A="0.332304" C="0.332304" G="0.00308642" T="0.332304"/>
      <pos A="0.661523" C="0.00308642" G="0.00308642" T="0.332304"/>
      <pos A="0.00308642" C="0.661523" G="0.167696" T="0.167696"/>
      <pos A="0.167696" C="0.167696" G="0.167696" T="0.496914"/>
      <pos A="0.167696" C="0.00308642" G="0.00308642" T="0.826131"/>
      <pos A="0.00308642" C="0.167696" G="0.496914" T="0.332304"/>
      <pos A="0.167696" C="0.661523" G="0.00308642" T="0.167696"/>
      <pos A="0.332304" C="0.167696" G="0.00308642" T="0.496914"/>
      <pos A="0.167696" C="0.00308642" G="0.00308642" T="0.826131"/>
      <pos A="0.00308642" C="0.332304" G="0.332304" T="0.332304"/>
      <pos A="0.00308642" C="0.496914" G="0.167696" T="0.332304"/>
      <pos A="0.00308642" C="0.332304" G="0.167696" T="0.496914"/>
      <pos A="0.00308642" C="0.826131" G="0.00308642" T="0.167696"/>
      <pos A="0.00308642" C="0.332304" G="0.167696" T="0.496914"/>
      <pos A="0.167696" C="0.167696" G="0.496914" T="0.167696"/>
      <pos A="0.332304" C="0.167696" G="0.332304" T="0.167696"/>
      <pos A="0.167696" C="0.00308642" G="0.826131" T="0.00308642"/>
      <pos A="0.167696" C="0.167696" G="0.332304" T="0.332304"/>
      <pos A="0.00308642" C="0.496914" G="0.332304" T="0.167696"/>
      <pos A="0.167696" C="0.496914" G="0.00308642" T="0.332304"/>
      <pos A="0.332304" C="0.00308642" G="0.167696" T="0.496914"/>
      <pos A="0.167696" C="0.167696" G="0.661523" T="0.00308642"/>
      <pos A="0.167696" C="0.496914" G="0.332304" T="0.00308642"/>
      <pos A="0.332304" C="0.00308642" G="0.496914" T="0.167696"/>
      <pos A="0.332304" C="0.332304" G="0.00308642" T="0.332304"/>
      <pos A="0.167696" C="0.167696" G="0.332304" T="0.332304"/>
      <pos A="0.332304" C="0.00308642" G="0.496914" T="0.167696"/>
      <pos A="0.167696" C="0.167696" G="0.332304" T="0.332304"/>
      <pos A="0.00308642" C="0.332304" G="0.496914" T="0.167696"/>
      <pos A="0.00308642" C="0.661523" G="0.332304" T="0.00308642"/>
    </motif>
    <motif db="0" id="M67" alt="O67" length="40" nsites="8" evalue="1.3e-003">
      <pos A="0.139539" C="0.288987" G="0.25" T="0.321475"/>
      <pos A="0.327972" C="0.353963" G="0.185023" T="0.133041"/>
      <pos A="0.360461" C="0.230507" G="0.237004" T="0.172028"/>
      <pos A="0.321475" C="0.185023" G="0.243502" T="0.25"/>
      <pos A="0.275991" C="0.256498" G="0.301982" T="0.16553"/>
      <pos A="0.327972" C="0.146037" G="0.269493" T="0.256498"/>
      <pos A="0.295484" C="0.185023" G="0.211013" T="0.30848"/>
      <pos A="0.30848" C="0.185023" G="0.224009" T="0.282489"/>
      <pos A="0.172028" C="0.178525" G="0.360461" T="0.288987"/>
      <pos A="0.230507" C="0.412443" G="0.198018" T="0.159032"/>
      <pos A="0.321475" C="0.243502" G="0.211013" T="0.224009"/>
      <pos A="0.178525" C="0.152534" G="0.379955" T="0.288987"/>
      <pos A="0.230507" C="0.139539" G="0.399448" T="0.230507"/>
      <pos A="0.269493" C="0.243502" G="0.217511" T="0.269493"/>
      <pos A="0.379955" C="0.217511" G="0.198018" T="0.204516"/>
      <pos A="0.230507" C="0.198018" G="0.0875565" T="0.483918"/>
      <pos A="0.0420731" C="0.256498" G="0.204516" T="0.496914"/>
      <pos A="0.19152" C="0.243502" G="0.282489" T="0.282489"/>
      <pos A="0.230507" C="0.224009" G="0.217511" T="0.327972"/>
      <pos A="0.379955" C="0.172028" G="0.275991" T="0.172028"/>
      <pos A="0.340968" C="0.159032" G="0.237004" T="0.262996"/>
      <pos A="0.33447" C="0.275991" G="0.204516" T="0.185023"/>
      <pos A="0.204516" C="0.33447" G="0.178525" T="0.282489"/>
      <pos A="0.340968" C="0.19152" G="0.25" T="0.217511"/>
      <pos A="0.405946" C="0.314977" G="0.146037" T="0.133041"/>
      <pos A="0.25" C="0.133041" G="0.19152" T="0.425439"/>
      <pos A="0.314977" C="0.113548" G="0.237004" T="0.33447"/>
      <pos A="0.282489" C="0.25" G="0.347466" T="0.120045"/>
      <pos A="0.16553" C="0.275991" G="0.373457" T="0.185023"/>
      <pos A="0.431937" C="0.217511" G="0.19152" T="0.159032"/>
      <pos A="0.074561" C="0.243502" G="0.204516" T="0.47742"/>
      <pos A="0.25" C="0.269493" G="0.288987" T="0.19152"/>
      <pos A="0.282489" C="0.185023" G="0.16553" T="0.366959"/>
      <pos A="0.373457" C="0.0810588" G="0.347466" T="0.198018"/>
      <pos A="0.0810588" C="0.243502" G="0.217511" T="0.457927"/>
      <pos A="0.295484" C="0.198018" G="0.275991" T="0.230507"/>
      <pos A="0.412443" C="0.282489" G="0.120045" T="0.185023"/>
      <pos A="0.327972" C="0.237004" G="0.269493" T="0.16553"/>
      <pos A="0.224009" C="0.198018" G="0.256498" T="0.321475"/>
      <pos A="0.386452" C="0.204516" G="0.146037" T="0.262996"/>
    </motif>
    <motif db="0" id="M68" alt="O68" length="40" nsites="8" evalue="1.3e-003">
      <pos A="0.00308642" C="0.708554" G="0.285273" T="0.00308642"/>
      <pos A="0.00308642" C="0.567461" G="0.14418" T="0.285273"/>
      <pos A="0.426366" C="0.00308642" G="0.426366" T="0.14418"/>
      <pos A="0.14418" C="0.14418" G="0.426366" T="0.285273"/>
      <pos A="0.00308642" C="0.567461" G="0.14418" T="0.285273"/>
      <pos A="0.285273" C="0.14418" G="0.285273" T="0.285273"/>
      <pos A="0.14418" C="0.14418" G="0.708554" T="0.00308642"/>
      <pos A="0.285273" C="0.14418" G="0.285273" T="0.285273"/>
      <pos A="0.14418" C="0.426366" G="0.426366" T="0.00308642"/>
      <pos A="0.426366" C="0.285273" G="0.285273" T="0.00308642"/>
      <pos A="0.14418" C="0.426366" G="0.285273" T="0.14418"/>
      <pos A="0.285273" C="0.285273" G="0.00308642" T="0.426366"/>
      <pos A="0.14418" C="0.14418" G="0.567461" T="0.14418"/>
      <pos A="0.285273" C="0.00308642" G="0.14418" T="0.567461"/>
      <pos A="0.14418" C="0.426366" G="0.285273" T="0.14418"/>
      <pos A="0.14418" C="0.708554" G="0.14418" T="0.00308642"/>
      <pos A="0.00308642" C="0.426366" G="0.285273" T="0.285273"/>
      <pos A="0.00308642" C="0.708554" G="0.285273" T="0.00308642"/>
      <pos A="0.00308642" C="0.708554" G="0.14418" T="0.14418"/>
      <pos A="0.00308642" C="0.285273" G="0.285273" T="0.426366"/>
      <pos A="0.00308642" C="0.426366" G="0.00308642" T="0.567461"/>
      <pos A="0.14418" C="0.708554" G="0.14418" T="0.00308642"/>
      <pos A="0.00308642" C="0.285273" G="0.00308642" T="0.708554"/>
      <pos A="0.426366" C="0.14418" G="0.426366" T="0.00308642"/>
      <pos A="0.00308642" C="0.285273" G="0.567461" T="0.14418"/>
      <pos A="0.285273" C="0.426366" G="0.285273" T="0.00308642"/>
      <pos A="0.426366" C="0.14418" G="0.14418" T="0.285273"/>
      <pos A="0.00308642" C="0.285273" G="0.708554" T="0.00308642"/>
      <pos A="0.285273" C="0.285273" G="0.285273" T="0.14418"/>
      <pos A="0.14418" C="0.285273" G="0.285273" T="0.285273"/>
      <pos A="0.00308642" C="0.426366" G="0.426366" T="0.14418"/>
      <pos A="0.285273" C="0.426366" G="0.14418" T="0.14418"/>
      <pos A="0.285273" C="0.14418" G="0.14418" T="0.426366"/>
      <pos A="0.00308642" C="0.285273" G="0.426366" T="0.285273"/>
      <pos A="0.567461" C="0.14418" G="0.00308642" T="0.285273"/>
      <pos A="0.00308642" C="0.708554" G="0.14418" T="0.14418"/>
      <pos A="0.285273" C="0.426366" G="0.285273" T="0.00308642"/>
      <pos A="0.285273" C="0.426366" G="0.00308642" T="0.285273"/>
      <pos A="0.426366" C="0.285273" G="0.00308642" T="0.285273"/>
      <pos A="0.285273" C="0.14418" G="0.567461" T="0.00308642"/>
    </motif>
    <motif db="0" id="M69" alt="O69" length="40" nsites="8" evalue="1.3e-003">
      <pos A="0.200617" C="0.299383" G="0.0524691" T="0.447531"/>
      <pos A="0.546296" C="0.101852" G="0.0524691" T="0.299383"/>
      <pos A="0.200617" C="0.25" G="0.398148" T="0.151235"/>
      <pos A="0.200617" C="0.25" G="0.299383" T="0.25"/>
      <pos A="0.0524691" C="0.151235" G="0.447531" T="0.348765"/>
      <pos A="0.00308642" C="0.200617" G="0.496914" T="0.299383"/>
      <pos A="0.200617" C="0.151235" G="0.398148" T="0.25"/>
      <pos A="0.595679" C="0.151235" G="0.151235" T="0.101852"/>
      <pos A="0.0524691" C="0.25" G="0.398148" T="0.299383"/>
      <pos A="0.200617" C="0.25" G="0.25" T="0.299383"/>
      <pos A="0.00308642" C="0.25" G="0.546296" T="0.200617"/>
      <pos A="0.25" C="0.299383" G="0.25" T="0.200617"/>
      <pos A="0.151235" C="0.299383" G="0.299383" T="0.25"/>
      <pos A="0.595679" C="0.348765" G="0.00308642" T="0.0524691"/>
      <pos A="0.25" C="0.200617" G="0.25" T="0.299383"/>
      <pos A="0.299383" C="0.25" G="0.101852" T="0.348765"/>
      <pos A="0.299383" C="0.25" G="0.25" T="0.200617"/>
      <pos A="0.496914" C="0.101852" G="0.200617" T="0.200617"/>
      <pos A="0.496914" C="0.25" G="0.200617" T="0.0524691"/>
      <pos A="0.398148" C="0.200617" G="0.25" T="0.151235"/>
      <pos A="0.200617" C="0.151235" G="0.299383" T="0.348765"/>
      <pos A="0.447531" C="0.151235" G="0.151235" T="0.25"/>
      <pos A="0.0524691" C="0.25" G="0.25" T="0.447531"/>
      <pos A="0.447531" C="0.348765" G="0.151235" T="0.0524691"/>
      <pos A="0.00308642" C="0.25" G="0.200617" T="0.546296"/>
      <pos A="0.299383" C="0.0524691" G="0.101852" T="0.546296"/>
      <pos A="0.398148" C="0.200617" G="0.151235" T="0.25"/>
      <pos A="0.447531" C="0.101852" G="0.299383" T="0.151235"/>
      <pos A="0.101852" C="0.348765" G="0.101852" T="0.447531"/>
      <pos A="0.00308642" C="0.299383" G="0.151235" T="0.546296"/>
      <pos A="0.0524691" C="0.151235" G="0.25" T="0.546296"/>
      <pos A="0.151235" C="0.101852" G="0.348765" T="0.398148"/>
      <pos A="0.25" C="0.299383" G="0.200617" T="0.25"/>
      <pos A="0.447531" C="0.348765" G="0.00308642" T="0.200617"/>
      <pos A="0.151235" C="0.101852" G="0.151235" T="0.595679"/>
      <pos A="0.25" C="0.348765" G="0.25" T="0.151235"/>
      <pos A="0.398148" C="0.0524691" G="0.447531" T="0.101852"/>
      <pos A="0.348765" C="0.299383" G="0.299383" T="0.0524691"/>
      <pos A="0.447531" C="0.299383" G="0.0524691" T="0.200617"/>
      <pos A="0.447531" C="0.101852" G="0.0524691" T="0.398148"/>
    </motif>
    <motif db="0" id="M70" alt="O70" length="40" nsites="8" evalue="1.3e-003">
      <pos A="0.595679" C="0.200617" G="0.200617" T="0.00308642"/>
      <pos A="0.595679" C="0.200617" G="0.200617" T="0.00308642"/>
      <pos A="0.200617" C="0.398148" G="0.00308642" T="0.398148"/>
      <pos A="0.200617" C="0.398148" G="0.00308642" T="0.398148"/>
      <pos A="0.00308642" C="0.200617" G="0.200617" T="0.595679"/>
      <pos A="0.200617" C="0.398148" G="0.200617" T="0.200617"/>
      <pos A="0.79321" C="0.00308642" G="0.200617" T="0.00308642"/>
      <pos A="0.200617" C="0.200617" G="0.595679" T="0.00308642"/>
      <pos A="0.398148" C="0.200617" G="0.398148" T="0.00308642"/>
      <pos A="0.398148" C="0.398148" G="0.00308642" T="0.200617"/>
      <pos A="0.200617" C="0.00308642" G="0.200617" T="0.595679"/>
      <pos A="0.398148" C="0.398148" G="0.200617" T="0.00308642"/>
      <pos A="0.398148" C="0.200617" G="0.200617" T="0.200617"/>
      <pos A="0.200617" C="0.00308642" G="0.595679" T="0.200617"/>
      <pos A="0.398148" C="0.200617" G="0.398148" T="0.00308642"/>
      <pos A="0.00308642" C="0.200617" G="0.398148" T="0.398148"/>
      <pos A="0.200617" C="0.79321" G="0.00308642" T="0.00308642"/>
      <pos A="0.200617" C="0.398148" G="0.00308642" T="0.398148"/>
      <pos A="0.200617" C="0.00308642" G="0.595679" T="0.200617"/>
      <pos A="0.200617" C="0.595679" G="0.200617" T="0.00308642"/>
      <pos A="0.595679" C="0.200617" G="0.200617" T="0.00308642"/>
      <pos A="0.00308642" C="0.00308642" G="0.79321" T="0.200617"/>
      <pos A="0.00308642" C="0.398148" G="0.595679" T="0.00308642"/>
      <pos A="0.00308642" C="0.398148" G="0.200617" T="0.398148"/>
      <pos A="0.00308642" C="0.990741" G="0.00308642" T="0.00308642"/>
      <pos A="0.200617" C="0.00308642" G="0.200617" T="0.595679"/>
      <pos A="0.200617" C="0.398148" G="0.398148" T="0.00308642"/>
      <pos A="0.200617" C="0.00308642" G="0.398148" T="0.398148"/>
      <pos A="0.00308642" C="0.398148" G="0.595679" T="0.00308642"/>
      <pos A="0.200617" C="0.200617" G="0.00308642" T="0.595679"/>
      <pos A="0.00308642" C="0.595679" G="0.398148" T="0.00308642"/>
      <pos A="0.398148" C="0.200617" G="0.200617" T="0.200617"/>
      <pos A="0.200617" C="0.200617" G="0.595679" T="0.00308642"/>
      <pos A="0.200617" C="0.200617" G="0.595679" T="0.00308642"/>
      <pos A="0.200617" C="0.595679" G="0.00308642" T="0.200617"/>
      <pos A="0.595679" C="0.00308642" G="0.398148" T="0.00308642"/>
      <pos A="0.595679" C="0.00308642" G="0.200617" T="0.200617"/>
      <pos A="0.595679" C="0.00308642" G="0.398148" T="0.00308642"/>
      <pos A="0.595679" C="0.00308642" G="0.398148" T="0.00308642"/>
      <pos A="0.00308642" C="0.398148" G="0.398148" T="0.200617"/>
    </motif>
    <motif db="0" id="M71" alt="O71" length="40" nsites="8" evalue="1.3e-003">
      <pos A="0.238554" C="0.245094" G="0.317043" T="0.199309"/>
      <pos A="0.336665" C="0.179687" G="0.362828" T="0.12082"/>
      <pos A="0.402073" C="0.0881165" G="0.330124" T="0.179687"/>
      <pos A="0.173146" C="0.238554" G="0.153524" T="0.434776"/>
      <pos A="0.173146" C="0.336665" G="0.277799" T="0.212391"/>
      <pos A="0.179687" C="0.421695" G="0.107738" T="0.29088"/>
      <pos A="0.330124" C="0.107738" G="0.258176" T="0.303961"/>
      <pos A="0.173146" C="0.258176" G="0.336665" T="0.232013"/>
      <pos A="0.487102" C="0.166605" G="0.212391" T="0.133901"/>
      <pos A="0.166605" C="0.127361" G="0.310502" T="0.395532"/>
      <pos A="0.232013" C="0.192768" G="0.330124" T="0.245094"/>
      <pos A="0.317043" C="0.179687" G="0.199309" T="0.303961"/>
      <pos A="0.330124" C="0.264717" G="0.166605" T="0.238554"/>
      <pos A="0.388991" C="0.199309" G="0.179687" T="0.232013"/>
      <pos A="0.232013" C="0.264717" G="0.251636" T="0.251636"/>
      <pos A="0.330124" C="0.277799" G="0.173146" T="0.218931"/>
      <pos A="0.441318" C="0.173146" G="0.238554" T="0.146983"/>
      <pos A="0.225473" C="0.192768" G="0.375909" T="0.20585"/>
      <pos A="0.271257" C="0.20585" G="0.271257" T="0.251636"/>
      <pos A="0.186227" C="0.271257" G="0.232013" T="0.310502"/>
      <pos A="0.245094" C="0.166605" G="0.232013" T="0.356287"/>
      <pos A="0.192768" C="0.179687" G="0.238554" T="0.388991"/>
      <pos A="0.264717" C="0.303961" G="0.218931" T="0.212391"/>
      <pos A="0.277799" C="0.199309" G="0.146983" T="0.375909"/>
      <pos A="0.225473" C="0.271257" G="0.218931" T="0.284339"/>
      <pos A="0.146983" C="0.192768" G="0.166605" T="0.493643"/>
      <pos A="0.160064" C="0.146983" G="0.343206" T="0.349746"/>
      <pos A="0.303961" C="0.225473" G="0.251636" T="0.218931"/>
      <pos A="0.303961" C="0.232013" G="0.186227" T="0.277799"/>
      <pos A="0.447858" C="0.11428" G="0.199309" T="0.238554"/>
      <pos A="0.310502" C="0.146983" G="0.284339" T="0.258176"/>
      <pos A="0.238554" C="0.284339" G="0.232013" T="0.245094"/>
      <pos A="0.277799" C="0.415155" G="0.173146" T="0.133901"/>
      <pos A="0.192768" C="0.388991" G="0.29088" T="0.127361"/>
      <pos A="0.317043" C="0.0881165" G="0.238554" T="0.356287"/>
      <pos A="0.271257" C="0.38245" G="0.225473" T="0.12082"/>
      <pos A="0.29088" C="0.153524" G="0.29088" T="0.264717"/>
      <pos A="0.310502" C="0.0750351" G="0.323583" T="0.29088"/>
      <pos A="0.454399" C="0.212391" G="0.186227" T="0.146983"/>
      <pos A="0.264717" C="0.232013" G="0.140442" T="0.362828"/>
    </motif>
    <motif db="0" id="M72" alt="O72" length="40" nsites="8" evalue="1.3e-003">
      <pos A="0.126543" C="0.33447" G="0.425439" T="0.113548"/>
      <pos A="0.269493" C="0.159032" G="0.19152" T="0.379955"/>
      <pos A="0.120045" C="0.25" G="0.224009" T="0.405946"/>
      <pos A="0.159032" C="0.172028" G="0.113548" T="0.555394"/>
      <pos A="0.230507" C="0.256498" G="0.224009" T="0.288987"/>
      <pos A="0.47742" C="0.211013" G="0.113548" T="0.198018"/>
      <pos A="0.366959" C="0.269493" G="0.25" T="0.113548"/>
      <pos A="0.314977" C="0.237004" G="0.262996" T="0.185023"/>
      <pos A="0.353963" C="0.159032" G="0.243502" T="0.243502"/>
      <pos A="0.100552" C="0.224009" G="0.366959" T="0.30848"/>
      <pos A="0.16553" C="0.33447" G="0.275991" T="0.224009"/>
      <pos A="0.288987" C="0.288987" G="0.185023" T="0.237004"/>
      <pos A="0.373457" C="0.120045" G="0.262996" T="0.243502"/>
      <pos A="0.301982" C="0.19152" G="0.405946" T="0.100552"/>
      <pos A="0.399448" C="0.204516" G="0.327972" T="0.0680632"/>
      <pos A="0.25" C="0.126543" G="0.16553" T="0.457927"/>
      <pos A="0.269493" C="0.139539" G="0.295484" T="0.295484"/>
      <pos A="0.256498" C="0.301982" G="0.19152" T="0.25"/>
      <pos A="0.269493" C="0.172028" G="0.230507" T="0.327972"/>
      <pos A="0.295484" C="0.237004" G="0.211013" T="0.256498"/>
      <pos A="0.19152" C="0.373457" G="0.172028" T="0.262996"/>
      <pos A="0.256498" C="0.275991" G="0.19152" T="0.275991"/>
      <pos A="0.217511" C="0.301982" G="0.321475" T="0.159032"/>
      <pos A="0.301982" C="0.120045" G="0.230507" T="0.347466"/>
      <pos A="0.198018" C="0.25" G="0.217511" T="0.33447"/>
      <pos A="0.340968" C="0.353963" G="0.0810588" T="0.224009"/>
      <pos A="0.288987" C="0.139539" G="0.262996" T="0.30848"/>
      <pos A="0.295484" C="0.230507" G="0.172028" T="0.301982"/>
      <pos A="0.327972" C="0.126543" G="0.360461" T="0.185023"/>
      <pos A="0.295484" C="0.217511" G="0.269493" T="0.217511"/>
      <pos A="0.386452" C="0.178525" G="0.204516" T="0.230507"/>
      <pos A="0.224009" C="0.159032" G="0.353963" T="0.262996"/>
      <pos A="0.288987" C="0.269493" G="0.25" T="0.19152"/>
      <pos A="0.30848" C="0.100552" G="0.25" T="0.340968"/>
      <pos A="0.113548" C="0.204516" G="0.256498" T="0.425439"/>
      <pos A="0.282489" C="0.347466" G="0.230507" T="0.139539"/>
      <pos A="0.321475" C="0.230507" G="0.217511" T="0.230507"/>
      <pos A="0.243502" C="0.198018" G="0.217511" T="0.340968"/>
      <pos A="0.25" C="0.275991" G="0.224009" T="0.25"/>
      <pos A="0.159032" C="0.275991" G="0.256498" T="0.30848"/>
    </motif>
    <motif db="0" id="M73" alt="O73" length="40" nsites="8" evalue="1.3e-003">
      <pos A="0.418941" C="0.230507" G="0.100552" T="0.25"/>
      <pos A="0.185023" C="0.230507" G="0.211013" T="0.373457"/>
      <pos A="0.33447" C="0.256498" G="0.224009" T="0.185023"/>
      <pos A="0.347466" C="0.269493" G="0.243502" T="0.139539"/>
      <pos A="0.224009" C="0.224009" G="0.237004" T="0.314977"/>
      <pos A="0.204516" C="0.204516" G="0.425439" T="0.16553"/>
      <pos A="0.366959" C="0.146037" G="0.178525" T="0.30848"/>
      <pos A="0.159032" C="0.185023" G="0.405946" T="0.25"/>
      <pos A="0.295484" C="0.211013" G="0.224009" T="0.269493"/>
      <pos A="0.262996" C="0.126543" G="0.217511" T="0.39295"/>
      <pos A="0.418941" C="0.120045" G="0.198018" T="0.262996"/>
      <pos A="0.178525" C="0.185023" G="0.451429" T="0.185023"/>
      <pos A="0.19152" C="0.152534" G="0.301982" T="0.353963"/>
      <pos A="0.217511" C="0.33447" G="0.16553" T="0.282489"/>
      <pos A="0.399448" C="0.321475" G="0.172028" T="0.10705"/>
      <pos A="0.33447" C="0.33447" G="0.074561" T="0.256498"/>
      <pos A="0.152534" C="0.198018" G="0.217511" T="0.431937"/>
      <pos A="0.146037" C="0.327972" G="0.295484" T="0.230507"/>
      <pos A="0.275991" C="0.133041" G="0.379955" T="0.211013"/>
      <pos A="0.262996" C="0.256498" G="0.314977" T="0.16553"/>
      <pos A="0.366959" C="0.185023" G="0.16553" T="0.282489"/>
      <pos A="0.464425" C="0.126543" G="0.211013" T="0.198018"/>
      <pos A="0.39295" C="0.269493" G="0.146037" T="0.19152"/>
      <pos A="0.224009" C="0.204516" G="0.243502" T="0.327972"/>
      <pos A="0.295484" C="0.133041" G="0.224009" T="0.347466"/>
      <pos A="0.074561" C="0.301982" G="0.399448" T="0.224009"/>
      <pos A="0.314977" C="0.16553" G="0.275991" T="0.243502"/>
      <pos A="0.301982" C="0.230507" G="0.224009" T="0.243502"/>
      <pos A="0.314977" C="0.185023" G="0.314977" T="0.185023"/>
      <pos A="0.204516" C="0.288987" G="0.133041" T="0.373457"/>
      <pos A="0.256498" C="0.314977" G="0.211013" T="0.217511"/>
      <pos A="0.224009" C="0.237004" G="0.321475" T="0.217511"/>
      <pos A="0.327972" C="0.178525" G="0.224009" T="0.269493"/>
      <pos A="0.256498" C="0.198018" G="0.237004" T="0.30848"/>
      <pos A="0.217511" C="0.30848" G="0.211013" T="0.262996"/>
      <pos A="0.211013" C="0.301982" G="0.10705" T="0.379955"/>
      <pos A="0.366959" C="0.198018" G="0.178525" T="0.256498"/>
      <pos A="0.282489" C="0.159032" G="0.230507" T="0.327972"/>
      <pos A="0.282489" C="0.347466" G="0.185023" T="0.185023"/>
      <pos A="0.30848" C="0.198018" G="0.243502" T="0.25"/>
    </motif>
    <motif db="0" id="M74" alt="O74" length="40" nsites="8" evalue="1.3e-003">
      <pos A="0.146037" C="0.19152" G="0.405946" T="0.256498"/>
      <pos A="0.211013" C="0.172028" G="0.256498" T="0.360461"/>
      <pos A="0.25" C="0.139539" G="0.360461" T="0.25"/>
      <pos A="0.230507" C="0.451429" G="0.224009" T="0.0940543"/>
      <pos A="0.490416" C="0.185023" G="0.0615664" T="0.262996"/>
      <pos A="0.288987" C="0.133041" G="0.230507" T="0.347466"/>
      <pos A="0.185023" C="0.178525" G="0.301982" T="0.33447"/>
      <pos A="0.412443" C="0.295484" G="0.133041" T="0.159032"/>
      <pos A="0.185023" C="0.16553" G="0.282489" T="0.366959"/>
      <pos A="0.224009" C="0.185023" G="0.204516" T="0.386452"/>
      <pos A="0.120045" C="0.39295" G="0.30848" T="0.178525"/>
      <pos A="0.39295" C="0.256498" G="0.16553" T="0.185023"/>
      <pos A="0.19152" C="0.256498" G="0.269493" T="0.282489"/>
      <pos A="0.314977" C="0.19152" G="0.217511" T="0.275991"/>
      <pos A="0.224009" C="0.211013" G="0.373457" T="0.19152"/>
      <pos A="0.340968" C="0.224009" G="0.301982" T="0.133041"/>
      <pos A="0.327972" C="0.126543" G="0.262996" T="0.282489"/>
      <pos A="0.269493" C="0.237004" G="0.237004" T="0.256498"/>
      <pos A="0.301982" C="0.126543" G="0.224009" T="0.347466"/>
      <pos A="0.178525" C="0.178525" G="0.425439" T="0.217511"/>
      <pos A="0.19152" C="0.19152" G="0.224009" T="0.39295"/>
      <pos A="0.19152" C="0.25" G="0.30848" T="0.25"/>
      <pos A="0.262996" C="0.237004" G="0.269493" T="0.230507"/>
      <pos A="0.211013" C="0.19152" G="0.19152" T="0.405946"/>
      <pos A="0.366959" C="0.16553" G="0.25" T="0.217511"/>
      <pos A="0.418941" C="0.295484" G="0.133041" T="0.152534"/>
      <pos A="0.288987" C="0.288987" G="0.204516" T="0.217511"/>
      <pos A="0.30848" C="0.295484" G="0.178525" T="0.217511"/>
      <pos A="0.39295" C="0.262996" G="0.0485709" T="0.295484"/>
      <pos A="0.431937" C="0.152534" G="0.185023" T="0.230507"/>
      <pos A="0.237004" C="0.198018" G="0.321475" T="0.243502"/>
      <pos A="0.159032" C="0.275991" G="0.282489" T="0.282489"/>
      <pos A="0.224009" C="0.159032" G="0.243502" T="0.373457"/>
      <pos A="0.185023" C="0.321475" G="0.172028" T="0.321475"/>
      <pos A="0.444931" C="0.262996" G="0.0680632" T="0.224009"/>
      <pos A="0.237004" C="0.126543" G="0.366959" T="0.269493"/>
      <pos A="0.172028" C="0.262996" G="0.321475" T="0.243502"/>
      <pos A="0.301982" C="0.159032" G="0.19152" T="0.347466"/>
      <pos A="0.314977" C="0.178525" G="0.256498" T="0.25"/>
      <pos A="0.10705" C="0.230507" G="0.262996" T="0.399448"/>
    </motif>
    <motif db="0" id="M75" alt="O75" length="40" nsites="8" evalue="1.3e-003">
      <pos A="0.321475" C="0.185023" G="0.256498" T="0.237004"/>
      <pos A="0.379955" C="0.146037" G="0.10705" T="0.366959"/>
      <pos A="0.237004" C="0.139539" G="0.431937" T="0.19152"/>
      <pos A="0.30848" C="0.269493" G="0.100552" T="0.321475"/>
      <pos A="0.405946" C="0.204516" G="0.16553" T="0.224009"/>
      <pos A="0.198018" C="0.295484" G="0.379955" T="0.126543"/>
      <pos A="0.360461" C="0.185023" G="0.159032" T="0.295484"/>
      <pos A="0.366959" C="0.19152" G="0.321475" T="0.120045"/>
      <pos A="0.172028" C="0.0810588" G="0.386452" T="0.360461"/>
      <pos A="0.217511" C="0.204516" G="0.230507" T="0.347466"/>
      <pos A="0.146037" C="0.185023" G="0.295484" T="0.373457"/>
      <pos A="0.282489" C="0.288987" G="0.19152" T="0.237004"/>
      <pos A="0.314977" C="0.185023" G="0.269493" T="0.230507"/>
      <pos A="0.282489" C="0.10705" G="0.373457" T="0.237004"/>
      <pos A="0.217511" C="0.366959" G="0.25" T="0.16553"/>
      <pos A="0.152534" C="0.224009" G="0.295484" T="0.327972"/>
      <pos A="0.301982" C="0.418941" G="0.0810588" T="0.198018"/>
      <pos A="0.327972" C="0.19152" G="0.139539" T="0.340968"/>
      <pos A="0.120045" C="0.237004" G="0.353963" T="0.288987"/>
      <pos A="0.288987" C="0.25" G="0.224009" T="0.237004"/>
      <pos A="0.347466" C="0.25" G="0.262996" T="0.139539"/>
      <pos A="0.340968" C="0.224009" G="0.243502" T="0.19152"/>
      <pos A="0.204516" C="0.198018" G="0.237004" T="0.360461"/>
      <pos A="0.314977" C="0.185023" G="0.178525" T="0.321475"/>
      <pos A="0.282489" C="0.301982" G="0.178525" T="0.237004"/>
      <pos A="0.457927" C="0.146037" G="0.133041" T="0.262996"/>
      <pos A="0.230507" C="0.16553" G="0.347466" T="0.256498"/>
      <pos A="0.399448" C="0.237004" G="0.211013" T="0.152534"/>
      <pos A="0.146037" C="0.185023" G="0.224009" T="0.444931"/>
      <pos A="0.224009" C="0.224009" G="0.230507" T="0.321475"/>
      <pos A="0.211013" C="0.366959" G="0.262996" T="0.159032"/>
      <pos A="0.321475" C="0.217511" G="0.237004" T="0.224009"/>
      <pos A="0.172028" C="0.25" G="0.237004" T="0.340968"/>
      <pos A="0.230507" C="0.275991" G="0.230507" T="0.262996"/>
      <pos A="0.146037" C="0.237004" G="0.172028" T="0.444931"/>
      <pos A="0.301982" C="0.211013" G="0.256498" T="0.230507"/>
      <pos A="0.327972" C="0.198018" G="0.198018" T="0.275991"/>
      <pos A="0.340968" C="0.25" G="0.230507" T="0.178525"/>
      <pos A="0.360461" C="0.211013" G="0.256498" T="0.172028"/>
      <pos A="0.353963" C="0.139539" G="0.159032" T="0.347466"/>
    </motif>
    <motif db="0" id="M76" alt="O76" length="40" nsites="8" evalue="1.3e-003">
      <pos A="0.496914" C="0.496914" G="0.00308642" T="0.00308642"/>
      <pos A="0.496914" C="0.00308642" G="0.496914" T="0.00308642"/>
      <pos A="0.00308642" C="0.990741" G="0.00308642" T="0.00308642"/>
      <pos A="0.00308642" C="0.496914" G="0.00308642" T="0.496914"/>
      <pos A="0.00308642" C="0.00308642" G="0.496914" T="0.496914"/>
      <pos A="0.00308642" C="0.496914" G="0.00308642" T="0.496914"/>
      <pos A="0.00308642" C="0.496914" G="0.00308642" T="0.496914"/>
      <pos A="0.496914" C="0.00308642" G="0.496914" T="0.00308642"/>
      <pos A="0.00308642" C="0.00308642" G="0.496914" T="0.496914"/>
      <pos A="0.496914" C="0.496914" G="0.00308642" T="0.00308642"/>
      <pos A="0.496914" C="0.00308642" G="0.00308642" T="0.496914"/>
      <pos A="0.00308642" C="0.990741" G="0.00308642" T="0.00308642"/>
      <pos A="0.00308642" C="0.990741" G="0.00308642" T="0.00308642"/>
      <pos A="0.00308642" C="0.00308642" G="0.496914" T="0.496914"/>
      <pos A="0.00308642" C="0.00308642" G="0.990741" T="0.00308642"/>
      <pos A="0.00308642" C="0.00308642" G="0.496914" T="0.496914"/>
      <pos A="0.990741" C="0.00308642" G="0.00308642" T="0.00308642"/>
      <pos A="0.00308642" C="0.00308642" G="0.00308642" T="0.990741"/>
      <pos A="0.00308642" C="0.00308642" G="0.00308642" T="0.990741"/>
      <pos A="0.00308642" C="0.00308642" G="0.00308642" T="0.990741"/>
      <pos A="0.00308642" C="0.00308642" G="0.990741" T="0.00308642"/>
      <pos A="0.990741" C="0.00308642" G="0.00308642" T="0.00308642"/>
      <pos A="0.496914" C="0.496914" G="0.00308642" T="0.00308642"/>
      <pos A="0.00308642" C="0.496914" G="0.00308642" T="0.496914"/>
      <pos A="0.00308642" C="0.00308642" G="0.00308642" T="0.990741"/>
      <pos A="0.00308642" C="0.496914" G="0.496914" T="0.00308642"/>
      <pos A="0.496914" C="0.496914" G="0.00308642" T="0.00308642"/>
      <pos A="0.496914" C="0.496914" G="0.00308642" T="0.00308642"/>
      <pos A="0.00308642" C="0.00308642" G="0.496914" T="0.496914"/>
      <pos A="0.00308642" C="0.990741" G="0.00308642" T="0.00308642"/>
      <pos A="0.00308642" C="0.00308642" G="0.00308642" T="0.990741"/>
      <pos A="0.990741" C="0.00308642" G="0.00308642" T="0.00308642"/>
      <pos A="0.00308642" C="0.00308642" G="0.00308642" T="0.990741"/>
      <pos A="0.00308642" C="0.496914" G="0.496914" T="0.00308642"/>
      <pos A="0.00308642" C="0.990741" G="0.00308642" T="0.00308642"/>
      <pos A="0.496914" C="0.00308642" G="0.00308642" T="0.496914"/>
      <pos A="0.00308642" C="0.00308642" G="0.00308642" T="0.990741"/>
      <pos A="0.00308642" C="0.00308642" G="0.496914" T="0.496914"/>
      <pos A="0.00308642" C="0.00308642" G="0.990741" T="0.00308642"/>
      <pos A="0.990741" C="0.00308642" G="0.00308642" T="0.00308642"/>
    </motif>
    <motif db="0" id="M77" alt="O77" length="40" nsites="8" evalue="1.3e-003">
      <pos A="0.200617" C="0.595679" G="0.200617" T="0.00308642"/>
      <pos A="0.398148" C="0.398148" G="0.00308642" T="0.200617"/>
      <pos A="0.00308642" C="0.200617" G="0.200617" T="0.595679"/>
      <pos A="0.398148" C="0.00308642" G="0.200617" T="0.398148"/>
      <pos A="0.200617" C="0.398148" G="0.00308642" T="0.398148"/>
      <pos A="0.00308642" C="0.79321" G="0.200617" T="0.00308642"/>
      <pos A="0.200617" C="0.595679" G="0.200617" T="0.00308642"/>
      <pos A="0.200617" C="0.200617" G="0.200617" T="0.398148"/>
      <pos A="0.200617" C="0.200617" G="0.595679" T="0.00308642"/>
      <pos A="0.595679" C="0.200617" G="0.00308642" T="0.200617"/>
      <pos A="0.200617" C="0.00308642" G="0.200617" T="0.595679"/>
      <pos A="0.200617" C="0.00308642" G="0.79321" T="0.00308642"/>
      <pos A="0.200617" C="0.398148" G="0.00308642" T="0.398148"/>
      <pos A="0.00308642" C="0.398148" G="0.00308642" T="0.595679"/>
      <pos A="0.200617" C="0.398148" G="0.398148" T="0.00308642"/>
      <pos A="0.00308642" C="0.00308642" G="0.00308642" T="0.990741"/>
      <pos A="0.200617" C="0.398148" G="0.00308642" T="0.398148"/>
      <pos A="0.398148" C="0.595679" G="0.00308642" T="0.00308642"/>
      <pos A="0.398148" C="0.398148" G="0.200617" T="0.00308642"/>
      <pos A="0.00308642" C="0.00308642" G="0.398148" T="0.595679"/>
      <pos A="0.200617" C="0.00308642" G="0.398148" T="0.398148"/>
      <pos A="0.398148" C="0.200617" G="0.398148" T="0.00308642"/>
      <pos A="0.398148" C="0.00308642" G="0.00308642" T="0.595679"/>
      <pos A="0.00308642" C="0.00308642" G="0.79321" T="0.200617"/>
      <pos A="0.00308642" C="0.200617" G="0.00308642" T="0.79321"/>
      <pos A="0.200617" C="0.398148" G="0.398148" T="0.00308642"/>
      <pos A="0.398148" C="0.00308642" G="0.00308642" T="0.595679"/>
      <pos A="0.00308642" C="0.00308642" G="0.79321" T="0.200617"/>
      <pos A="0.595679" C="0.00308642" G="0.200617" T="0.200617"/>
      <pos A="0.595679" C="0.200617" G="0.200617" T="0.00308642"/>
      <pos A="0.398148" C="0.398148" G="0.200617" T="0.00308642"/>
      <pos A="0.200617" C="0.00308642" G="0.200617" T="0.595679"/>
      <pos A="0.00308642" C="0.200617" G="0.398148" T="0.398148"/>
      <pos A="0.398148" C="0.595679" G="0.00308642" T="0.00308642"/>
      <pos A="0.398148" C="0.200617" G="0.200617" T="0.200617"/>
      <pos A="0.200617" C="0.398148" G="0.200617" T="0.200617"/>
      <pos A="0.200617" C="0.398148" G="0.200617" T="0.200617"/>
      <pos A="0.200617" C="0.200617" G="0.200617" T="0.398148"/>
      <pos A="0.398148" C="0.398148" G="0.00308642" T="0.200617"/>
      <pos A="0.398148" C="0.398148" G="0.00308642" T="0.200617"/>
    </motif>
    <motif db="0" id="M78" alt="O78" length="40" nsites="8" evalue="1.3e-003">
      <pos A="0.00308642" C="0.332304" G="0.00308642" T="0.661523"/>
      <pos A="0.661523" C="0.00308642" G="0.00308642" T="0.332304"/>
      <pos A="0.332304" C="0.00308642" G="0.332304" T="0.332304"/>
      <pos A="0.00308642" C="0.00308642" G="0.332304" T="0.661523"/>
      <pos A="0.00308642" C="0.00308642" G="0.332304" T="0.661523"/>
      <pos A="0.332304" C="0.00308642" G="0.332304" T="0.332304"/>
      <pos A="0.00308642" C="0.00308642" G="0.00308642" T="0.990741"/>
      <pos A="0.00308642" C="0.661523" G="0.00308642" T="0.332304"/>
      <pos A="0.00308642" C="0.00308642" G="0.332304" T="0.661523"/>
      <pos A="0.00308642" C="0.00308642" G="0.332304" T="0.661523"/>
      <pos A="0.00308642" C="0.990741" G="0.00308642" T="0.00308642"/>
      <pos A="0.00308642" C="0.990741" G="0.00308642" T="0.00308642"/>
      <pos A="0.00308642" C="0.661523" G="0.00308642" T="0.332304"/>
      <pos A="0.661523" C="0.00308642" G="0.00308642" T="0.332304"/>
      <pos A="0.661523" C="0.00308642" G="0.332304" T="0.00308642"/>
      <pos A="0.661523" C="0.332304" G="0.00308642" T="0.00308642"/>
      <pos A="0.332304" C="0.00308642" G="0.00308642" T="0.661523"/>
      <pos A="0.332304" C="0.00308642" G="0.332304" T="0.332304"/>
      <pos A="0.00308642" C="0.332304" G="0.332304" T="0.332304"/>
      <pos A="0.990741" C="0.00308642" G="0.00308642" T="0.00308642"/>
      <pos A="0.00308642" C="0.332304" G="0.332304" T="0.332304"/>
      <pos A="0.661523" C="0.332304" G="0.00308642" T="0.00308642"/>
      <pos A="0.00308642" C="0.00308642" G="0.00308642" T="0.990741"/>
      <pos A="0.332304" C="0.332304" G="0.332304" T="0.00308642"/>
      <pos A="0.00308642" C="0.990741" G="0.00308642" T="0.00308642"/>
      <pos A="0.661523" C="0.00308642" G="0.00308642" T="0.332304"/>
      <pos A="0.00308642" C="0.332304" G="0.332304" T="0.332304"/>
      <pos A="0.661523" C="0.00308642" G="0.00308642" T="0.332304"/>
      <pos A="0.661523" C="0.00308642" G="0.00308642" T="0.332304"/>
      <pos A="0.00308642" C="0.00308642" G="0.661523" T="0.332304"/>
      <pos A="0.661523" C="0.00308642" G="0.332304" T="0.00308642"/>
      <pos A="0.661523" C="0.00308642" G="0.00308642" T="0.332304"/>
      <pos A="0.00308642" C="0.332304" G="0.661523" T="0.00308642"/>
      <pos A="0.332304" C="0.661523" G="0.00308642" T="0.00308642"/>
      <pos A="0.332304" C="0.332304" G="0.332304" T="0.00308642"/>
      <pos A="0.661523" C="0.00308642" G="0.00308642" T="0.332304"/>
      <pos A="0.332304" C="0.00308642" G="0.332304" T="0.332304"/>
      <pos A="0.332304" C="0.00308642" G="0.332304" T="0.332304"/>
      <pos A="0.00308642" C="0.00308642" G="0.661523" T="0.332304"/>
      <pos A="0.332304" C="0.00308642" G="0.00308642" T="0.661523"/>
    </motif>
    <motif db="0" id="M8" alt="O8" length="40" nsites="8" evalue="1.3e-003">
      <pos A="0.288987" C="0.159032" G="0.230507" T="0.321475"/>
      <pos A="0.509909" C="0.178525" G="0.146037" T="0.16553"/>
      <pos A="0.288987" C="0.120045" G="0.340968" T="0.25"/>
      <pos A="0.204516" C="0.185023" G="0.282489" T="0.327972"/>
      <pos A="0.178525" C="0.198018" G="0.360461" T="0.262996"/>
      <pos A="0.224009" C="0.295484" G="0.224009" T="0.256498"/>
      <pos A="0.19152" C="0.33447" G="0.269493" T="0.204516"/>
      <pos A="0.224009" C="0.185023" G="0.230507" T="0.360461"/>
      <pos A="0.262996" C="0.211013" G="0.256498" T="0.269493"/>
      <pos A="0.198018" C="0.25" G="0.237004" T="0.314977"/>
      <pos A="0.120045" C="0.139539" G="0.373457" T="0.366959"/>
      <pos A="0.288987" C="0.10705" G="0.178525" T="0.425439"/>
      <pos A="0.386452" C="0.230507" G="0.243502" T="0.139539"/>
      <pos A="0.230507" C="0.353963" G="0.243502" T="0.172028"/>
      <pos A="0.243502" C="0.301982" G="0.237004" T="0.217511"/>
      <pos A="0.386452" C="0.237004" G="0.269493" T="0.10705"/>
      <pos A="0.262996" C="0.327972" G="0.10705" T="0.301982"/>
      <pos A="0.470922" C="0.211013" G="0.133041" T="0.185023"/>
      <pos A="0.301982" C="0.16553" G="0.321475" T="0.211013"/>
      <pos A="0.301982" C="0.224009" G="0.269493" T="0.204516"/>
      <pos A="0.25" C="0.275991" G="0.230507" T="0.243502"/>
      <pos A="0.412443" C="0.10705" G="0.217511" T="0.262996"/>
      <pos A="0.16553" C="0.301982" G="0.288987" T="0.243502"/>
      <pos A="0.288987" C="0.204516" G="0.282489" T="0.224009"/>
      <pos A="0.185023" C="0.178525" G="0.30848" T="0.327972"/>
      <pos A="0.321475" C="0.288987" G="0.243502" T="0.146037"/>
      <pos A="0.314977" C="0.146037" G="0.139539" T="0.399448"/>
      <pos A="0.204516" C="0.243502" G="0.314977" T="0.237004"/>
      <pos A="0.211013" C="0.0940543" G="0.243502" T="0.451429"/>
      <pos A="0.178525" C="0.237004" G="0.340968" T="0.243502"/>
      <pos A="0.379955" C="0.353963" G="0.172028" T="0.0940543"/>
      <pos A="0.399448" C="0.204516" G="0.211013" T="0.185023"/>
      <pos A="0.256498" C="0.25" G="0.243502" T="0.25"/>
      <pos A="0.444931" C="0.198018" G="0.100552" T="0.256498"/>
      <pos A="0.288987" C="0.159032" G="0.172028" T="0.379955"/>
      <pos A="0.152534" C="0.146037" G="0.360461" T="0.340968"/>
      <pos A="0.152534" C="0.360461" G="0.159032" T="0.327972"/>
      <pos A="0.230507" C="0.282489" G="0.172028" T="0.314977"/>
      <pos A="0.19152" C="0.152534" G="0.217511" T="0.438434"/>
      <pos A="0.178525" C="0.282489" G="0.256498" T="0.282489"/>
    </motif>
    <motif db="0" id="M80" alt="O80" length="40" nsites="8" evalue="1.3e-003">
      <pos A="0.234568" C="0.265432" G="0.404321" T="0.095679"/>
      <pos A="0.280864" C="0.32716" G="0.203704" T="0.188272"/>
      <pos A="0.157407" C="0.296296" G="0.17284" T="0.373457"/>
      <pos A="0.141975" C="0.219136" G="0.419753" T="0.219136"/>
      <pos A="0.0493827" C="0.280864" G="0.404321" T="0.265432"/>
      <pos A="0.141975" C="0.32716" G="0.25" T="0.280864"/>
      <pos A="0.234568" C="0.280864" G="0.296296" T="0.188272"/>
      <pos A="0.280864" C="0.296296" G="0.311728" T="0.111111"/>
      <pos A="0.419753" C="0.311728" G="0.095679" T="0.17284"/>
      <pos A="0.188272" C="0.234568" G="0.358025" T="0.219136"/>
      <pos A="0.265432" C="0.265432" G="0.265432" T="0.203704"/>
      <pos A="0.234568" C="0.404321" G="0.157407" T="0.203704"/>
      <pos A="0.32716" C="0.25" G="0.17284" T="0.25"/>
      <pos A="0.0493827" C="0.25" G="0.265432" T="0.435185"/>
      <pos A="0.111111" C="0.141975" G="0.419753" T="0.32716"/>
      <pos A="0.203704" C="0.419753" G="0.157407" T="0.219136"/>
      <pos A="0.141975" C="0.32716" G="0.404321" T="0.126543"/>
      <pos A="0.342593" C="0.388889" G="0.157407" T="0.111111"/>
      <pos A="0.203704" C="0.296296" G="0.296296" T="0.203704"/>
      <pos A="0.188272" C="0.188272" G="0.404321" T="0.219136"/>
      <pos A="0.358025" C="0.0339506" G="0.234568" T="0.373457"/>
      <pos A="0.141975" C="0.203704" G="0.342593" T="0.311728"/>
      <pos A="0.157407" C="0.32716" G="0.311728" T="0.203704"/>
      <pos A="0.203704" C="0.219136" G="0.404321" T="0.17284"/>
      <pos A="0.0648148" C="0.17284" G="0.342593" T="0.419753"/>
      <pos A="0.126543" C="0.25" G="0.373457" T="0.25"/>
      <pos A="0.311728" C="0.219136" G="0.25" T="0.219136"/>
      <pos A="0.234568" C="0.188272" G="0.373457" T="0.203704"/>
      <pos A="0.0802469" C="0.265432" G="0.450617" T="0.203704"/>
      <pos A="0.404321" C="0.219136" G="0.234568" T="0.141975"/>
      <pos A="0.188272" C="0.358025" G="0.373457" T="0.0802469"/>
      <pos A="0.435185" C="0.296296" G="0.126543" T="0.141975"/>
      <pos A="0.311728" C="0.311728" G="0.188272" T="0.188272"/>
      <pos A="0.466049" C="0.0493827" G="0.296296" T="0.188272"/>
      <pos A="0.234568" C="0.373457" G="0.126543" T="0.265432"/>
      <pos A="0.435185" C="0.141975" G="0.219136" T="0.203704"/>
      <pos A="0.141975" C="0.25" G="0.450617" T="0.157407"/>
      <pos A="0.234568" C="0.234568" G="0.280864" T="0.25"/>
      <pos A="0.0648148" C="0.419753" G="0.0648148" T="0.450617"/>
      <pos A="0.32716" C="0.188272" G="0.219136" T="0.265432"/>
    </motif>
    <motif db="0" id="M81" alt="O81" length="40" nsites="8" evalue="1.3e-003">
      <pos A="0.177379" C="0.293573" G="0.293573" T="0.235476"/>
      <pos A="0.293573" C="0.235476" G="0.119281" T="0.35167"/>
      <pos A="0.35167" C="0.0611842" G="0.235476" T="0.35167"/>
      <pos A="0.0611842" C="0.119281" G="0.642157" T="0.177379"/>
      <pos A="0.293573" C="0.293573" G="0.35167" T="0.0611842"/>
      <pos A="0.293573" C="0.00308642" G="0.467865" T="0.235476"/>
      <pos A="0.642157" C="0.177379" G="0.0611842" T="0.119281"/>
      <pos A="0.584059" C="0.0611842" G="0.235476" T="0.119281"/>
      <pos A="0.00308642" C="0.235476" G="0.642157" T="0.119281"/>
      <pos A="0.525962" C="0.235476" G="0.119281" T="0.119281"/>
      <pos A="0.177379" C="0.235476" G="0.409768" T="0.177379"/>
      <pos A="0.177379" C="0.235476" G="0.177379" T="0.409768"/>
      <pos A="0.0611842" C="0.177379" G="0.119281" T="0.642157"/>
      <pos A="0.235476" C="0.293573" G="0.293573" T="0.177379"/>
      <pos A="0.119281" C="0.293573" G="0.177379" T="0.409768"/>
      <pos A="0.235476" C="0.177379" G="0.467865" T="0.119281"/>
      <pos A="0.35167" C="0.0611842" G="0.177379" T="0.409768"/>
      <pos A="0.409768" C="0.235476" G="0.235476" T="0.119281"/>
      <pos A="0.35167" C="0.409768" G="0.177379" T="0.0611842"/>
      <pos A="0.409768" C="0.0611842" G="0.119281" T="0.409768"/>
      <pos A="0.409768" C="0.00308642" G="0.293573" T="0.293573"/>
      <pos A="0.35167" C="0.119281" G="0.119281" T="0.409768"/>
      <pos A="0.409768" C="0.0611842" G="0.409768" T="0.119281"/>
      <pos A="0.293573" C="0.467865" G="0.00308642" T="0.235476"/>
      <pos A="0.00308642" C="0.119281" G="0.35167" T="0.525962"/>
      <pos A="0.119281" C="0.467865" G="0.00308642" T="0.409768"/>
      <pos A="0.177379" C="0.467865" G="0.00308642" T="0.35167"/>
      <pos A="0.35167" C="0.119281" G="0.235476" T="0.293573"/>
      <pos A="0.0611842" C="0.235476" G="0.0611842" T="0.642157"/>
      <pos A="0.409768" C="0.177379" G="0.235476" T="0.177379"/>
      <pos A="0.177379" C="0.00308642" G="0.525962" T="0.293573"/>
      <pos A="0.119281" C="0.35167" G="0.235476" T="0.293573"/>
      <pos A="0.293573" C="0.0611842" G="0.177379" T="0.467865"/>
      <pos A="0.235476" C="0.642157" G="0.00308642" T="0.119281"/>
      <pos A="0.119281" C="0.525962" G="0.235476" T="0.119281"/>
      <pos A="0.293573" C="0.0611842" G="0.235476" T="0.409768"/>
      <pos A="0.0611842" C="0.119281" G="0.235476" T="0.584059"/>
      <pos A="0.293573" C="0.177379" G="0.35167" T="0.177379"/>
      <pos A="0.35167" C="0.119281" G="0.409768" T="0.119281"/>
      <pos A="0.235476" C="0.177379" G="0.35167" T="0.235476"/>
    </motif>
    <motif db="0" id="M83" alt="O83" length="40" nsites="8" evalue="1.3e-003">
      <pos A="0.177379" C="0.467865" G="0.235476" T="0.119281"/>
      <pos A="0.584059" C="0.119281" G="0.00308642" T="0.293573"/>
      <pos A="0.119281" C="0.293573" G="0.293573" T="0.293573"/>
      <pos A="0.584059" C="0.119281" G="0.00308642" T="0.293573"/>
      <pos A="0.525962" C="0.0611842" G="0.177379" T="0.235476"/>
      <pos A="0.35167" C="0.177379" G="0.119281" T="0.35167"/>
      <pos A="0.35167" C="0.235476" G="0.409768" T="0.00308642"/>
      <pos A="0.293573" C="0.177379" G="0.235476" T="0.293573"/>
      <pos A="0.35167" C="0.0611842" G="0.467865" T="0.119281"/>
      <pos A="0.235476" C="0.35167" G="0.235476" T="0.177379"/>
      <pos A="0.35167" C="0.467865" G="0.119281" T="0.0611842"/>
      <pos A="0.409768" C="0.293573" G="0.0611842" T="0.235476"/>
      <pos A="0.0611842" C="0.235476" G="0.235476" T="0.467865"/>
      <pos A="0.235476" C="0.119281" G="0.35167" T="0.293573"/>
      <pos A="0.00308642" C="0.0611842" G="0.467865" T="0.467865"/>
      <pos A="0.293573" C="0.0611842" G="0.35167" T="0.293573"/>
      <pos A="0.235476" C="0.177379" G="0.119281" T="0.467865"/>
      <pos A="0.00308642" C="0.177379" G="0.467865" T="0.35167"/>
      <pos A="0.119281" C="0.409768" G="0.35167" T="0.119281"/>
      <pos A="0.119281" C="0.235476" G="0.119281" T="0.525962"/>
      <pos A="0.235476" C="0.177379" G="0.119281" T="0.467865"/>
      <pos A="0.293573" C="0.177379" G="0.409768" T="0.119281"/>
      <pos A="0.467865" C="0.177379" G="0.177379" T="0.177379"/>
      <pos A="0.177379" C="0.293573" G="0.119281" T="0.409768"/>
      <pos A="0.409768" C="0.00308642" G="0.235476" T="0.35167"/>
      <pos A="0.235476" C="0.409768" G="0.0611842" T="0.293573"/>
      <pos A="0.177379" C="0.35167" G="0.235476" T="0.235476"/>
      <pos A="0.467865" C="0.119281" G="0.0611842" T="0.35167"/>
      <pos A="0.235476" C="0.584059" G="0.177379" T="0.00308642"/>
      <pos A="0.467865" C="0.119281" G="0.119281" T="0.293573"/>
      <pos A="0.235476" C="0.177379" G="0.0611842" T="0.525962"/>
      <pos A="0.177379" C="0.235476" G="0.35167" T="0.235476"/>
      <pos A="0.409768" C="0.293573" G="0.119281" T="0.177379"/>
      <pos A="0.584059" C="0.177379" G="0.119281" T="0.119281"/>
      <pos A="0.177379" C="0.467865" G="0.177379" T="0.177379"/>
      <pos A="0.119281" C="0.0611842" G="0.293573" T="0.525962"/>
      <pos A="0.409768" C="0.177379" G="0.235476" T="0.177379"/>
      <pos A="0.235476" C="0.119281" G="0.35167" T="0.293573"/>
      <pos A="0.293573" C="0.119281" G="0.293573" T="0.293573"/>
      <pos A="0.177379" C="0.235476" G="0.293573" T="0.293573"/>
    </motif>
    <motif db="0" id="M84" alt="O84" length="40" nsites="8" evalue="1.3e-003">
      <pos A="0.259145" C="0.149405" G="0.405464" T="0.185985"/>
      <pos A="0.332304" C="0.295724" G="0.112826" T="0.259145"/>
      <pos A="0.112826" C="0.551784" G="0.222565" T="0.112826"/>
      <pos A="0.185985" C="0.368884" G="0.00308642" T="0.442043"/>
      <pos A="0.0762459" C="0.332304" G="0.295724" T="0.295724"/>
      <pos A="0.295724" C="0.222565" G="0.259145" T="0.222565"/>
      <pos A="0.259145" C="0.222565" G="0.222565" T="0.295724"/>
      <pos A="0.295724" C="0.222565" G="0.185985" T="0.295724"/>
      <pos A="0.259145" C="0.259145" G="0.259145" T="0.222565"/>
      <pos A="0.405464" C="0.0762459" G="0.295724" T="0.222565"/>
      <pos A="0.149405" C="0.259145" G="0.332304" T="0.259145"/>
      <pos A="0.149405" C="0.478623" G="0.00308642" T="0.368884"/>
      <pos A="0.149405" C="0.259145" G="0.295724" T="0.295724"/>
      <pos A="0.405464" C="0.0396662" G="0.332304" T="0.222565"/>
      <pos A="0.222565" C="0.332304" G="0.442043" T="0.00308642"/>
      <pos A="0.368884" C="0.185985" G="0.332304" T="0.112826"/>
      <pos A="0.295724" C="0.185985" G="0.442043" T="0.0762459"/>
      <pos A="0.478623" C="0.185985" G="0.222565" T="0.112826"/>
      <pos A="0.0762459" C="0.405464" G="0.259145" T="0.259145"/>
      <pos A="0.332304" C="0.185985" G="0.149405" T="0.332304"/>
      <pos A="0.185985" C="0.368884" G="0.149405" T="0.295724"/>
      <pos A="0.259145" C="0.185985" G="0.112826" T="0.442043"/>
      <pos A="0.222565" C="0.295724" G="0.332304" T="0.149405"/>
      <pos A="0.368884" C="0.149405" G="0.295724" T="0.185985"/>
      <pos A="0.149405" C="0.149405" G="0.259145" T="0.442043"/>
      <pos A="0.295724" C="0.442043" G="0.112826" T="0.149405"/>
      <pos A="0.0762459" C="0.0762459" G="0.0762459" T="0.771262"/>
      <pos A="0.149405" C="0.405464" G="0.149405" T="0.295724"/>
      <pos A="0.185985" C="0.259145" G="0.0762459" T="0.478623"/>
      <pos A="0.295724" C="0.112826" G="0.478623" T="0.112826"/>
      <pos A="0.405464" C="0.185985" G="0.259145" T="0.149405"/>
      <pos A="0.368884" C="0.332304" G="0.0762459" T="0.222565"/>
      <pos A="0.405464" C="0.295724" G="0.0396662" T="0.259145"/>
      <pos A="0.259145" C="0.185985" G="0.442043" T="0.112826"/>
      <pos A="0.0396662" C="0.295724" G="0.222565" T="0.442043"/>
      <pos A="0.185985" C="0.259145" G="0.332304" T="0.222565"/>
      <pos A="0.185985" C="0.295724" G="0.112826" T="0.405464"/>
      <pos A="0.0762459" C="0.112826" G="0.332304" T="0.478623"/>
      <pos A="0.332304" C="0.368884" G="0.222565" T="0.0762459"/>
      <pos A="0.515204" C="0.00308642" G="0.0396662" T="0.442043"/>
    </motif>
    <motif db="0" id="M85" alt="O85" length="40" nsites="8" evalue="1.3e-003">
      <pos A="0.269493" C="0.133041" G="0.25" T="0.347466"/>
      <pos A="0.262996" C="0.25" G="0.185023" T="0.301982"/>
      <pos A="0.152534" C="0.211013" G="0.237004" T="0.399448"/>
      <pos A="0.185023" C="0.159032" G="0.198018" T="0.457927"/>
      <pos A="0.224009" C="0.126543" G="0.373457" T="0.275991"/>
      <pos A="0.159032" C="0.366959" G="0.301982" T="0.172028"/>
      <pos A="0.418941" C="0.243502" G="0.100552" T="0.237004"/>
      <pos A="0.269493" C="0.243502" G="0.211013" T="0.275991"/>
      <pos A="0.159032" C="0.211013" G="0.314977" T="0.314977"/>
      <pos A="0.373457" C="0.178525" G="0.19152" T="0.256498"/>
      <pos A="0.39295" C="0.33447" G="0.211013" T="0.0615664"/>
      <pos A="0.438434" C="0.159032" G="0.0940543" T="0.30848"/>
      <pos A="0.243502" C="0.172028" G="0.418941" T="0.16553"/>
      <pos A="0.301982" C="0.237004" G="0.198018" T="0.262996"/>
      <pos A="0.230507" C="0.211013" G="0.30848" T="0.25"/>
      <pos A="0.224009" C="0.327972" G="0.19152" T="0.256498"/>
      <pos A="0.262996" C="0.25" G="0.152534" T="0.33447"/>
      <pos A="0.282489" C="0.262996" G="0.243502" T="0.211013"/>
      <pos A="0.217511" C="0.282489" G="0.262996" T="0.237004"/>
      <pos A="0.321475" C="0.159032" G="0.25" T="0.269493"/>
      <pos A="0.282489" C="0.133041" G="0.438434" T="0.146037"/>
      <pos A="0.314977" C="0.16553" G="0.301982" T="0.217511"/>
      <pos A="0.386452" C="0.262996" G="0.159032" T="0.19152"/>
      <pos A="0.256498" C="0.16553" G="0.30848" T="0.269493"/>
      <pos A="0.159032" C="0.262996" G="0.152534" T="0.425439"/>
      <pos A="0.16553" C="0.204516" G="0.230507" T="0.399448"/>
      <pos A="0.327972" C="0.256498" G="0.204516" T="0.211013"/>
      <pos A="0.126543" C="0.237004" G="0.33447" T="0.301982"/>
      <pos A="0.262996" C="0.262996" G="0.185023" T="0.288987"/>
      <pos A="0.321475" C="0.25" G="0.269493" T="0.159032"/>
      <pos A="0.353963" C="0.30848" G="0.224009" T="0.113548"/>
      <pos A="0.5359" C="0.126543" G="0.074561" T="0.262996"/>
      <pos A="0.211013" C="0.139539" G="0.340968" T="0.30848"/>
      <pos A="0.133041" C="0.295484" G="0.282489" T="0.288987"/>
      <pos A="0.120045" C="0.211013" G="0.133041" T="0.5359"/>
      <pos A="0.282489" C="0.198018" G="0.198018" T="0.321475"/>
      <pos A="0.301982" C="0.16553" G="0.230507" T="0.301982"/>
      <pos A="0.282489" C="0.178525" G="0.288987" T="0.25"/>
      <pos A="0.33447" C="0.321475" G="0.19152" T="0.152534"/>
      <pos A="0.301982" C="0.224009" G="0.16553" T="0.30848"/>
    </motif>
    <motif db="0" id="M86" alt="O86" length="40" nsites="8" evalue="1.3e-003">
      <pos A="0.178525" C="0.16553" G="0.373457" T="0.282489"/>
      <pos A="0.347466" C="0.243502" G="0.25" T="0.159032"/>
      <pos A="0.568388" C="0.146037" G="0.0420731" T="0.243502"/>
      <pos A="0.198018" C="0.282489" G="0.275991" T="0.243502"/>
      <pos A="0.19152" C="0.178525" G="0.230507" T="0.399448"/>
      <pos A="0.282489" C="0.237004" G="0.204516" T="0.275991"/>
      <pos A="0.301982" C="0.152534" G="0.146037" T="0.399448"/>
      <pos A="0.243502" C="0.198018" G="0.373457" T="0.185023"/>
      <pos A="0.288987" C="0.217511" G="0.211013" T="0.282489"/>
      <pos A="0.16553" C="0.288987" G="0.314977" T="0.230507"/>
      <pos A="0.256498" C="0.269493" G="0.373457" T="0.100552"/>
      <pos A="0.39295" C="0.10705" G="0.178525" T="0.321475"/>
      <pos A="0.224009" C="0.172028" G="0.327972" T="0.275991"/>
      <pos A="0.204516" C="0.30848" G="0.237004" T="0.25"/>
      <pos A="0.386452" C="0.224009" G="0.178525" T="0.211013"/>
      <pos A="0.198018" C="0.224009" G="0.360461" T="0.217511"/>
      <pos A="0.211013" C="0.211013" G="0.211013" T="0.366959"/>
      <pos A="0.256498" C="0.295484" G="0.126543" T="0.321475"/>
      <pos A="0.366959" C="0.204516" G="0.262996" T="0.16553"/>
      <pos A="0.237004" C="0.25" G="0.217511" T="0.295484"/>
      <pos A="0.295484" C="0.172028" G="0.185023" T="0.347466"/>
      <pos A="0.237004" C="0.256498" G="0.25" T="0.256498"/>
      <pos A="0.269493" C="0.282489" G="0.198018" T="0.25"/>
      <pos A="0.243502" C="0.146037" G="0.33447" T="0.275991"/>
      <pos A="0.198018" C="0.237004" G="0.327972" T="0.237004"/>
      <pos A="0.230507" C="0.256498" G="0.353963" T="0.159032"/>
      <pos A="0.288987" C="0.211013" G="0.282489" T="0.217511"/>
      <pos A="0.425439" C="0.159032" G="0.204516" T="0.211013"/>
      <pos A="0.451429" C="0.288987" G="0.185023" T="0.074561"/>
      <pos A="0.204516" C="0.16553" G="0.217511" T="0.412443"/>
      <pos A="0.126543" C="0.366959" G="0.217511" T="0.288987"/>
      <pos A="0.19152" C="0.224009" G="0.126543" T="0.457927"/>
      <pos A="0.159032" C="0.25" G="0.412443" T="0.178525"/>
      <pos A="0.438434" C="0.224009" G="0.126543" T="0.211013"/>
      <pos A="0.262996" C="0.321475" G="0.159032" T="0.256498"/>
      <pos A="0.340968" C="0.113548" G="0.211013" T="0.33447"/>
      <pos A="0.282489" C="0.172028" G="0.237004" T="0.30848"/>
      <pos A="0.198018" C="0.25" G="0.275991" T="0.275991"/>
      <pos A="0.25" C="0.204516" G="0.074561" T="0.470922"/>
      <pos A="0.321475" C="0.243502" G="0.230507" T="0.204516"/>
    </motif>
    <motif db="0" id="M87" alt="O87" length="40" nsites="8" evalue="1.3e-003">
      <pos A="0.347466" C="0.262996" G="0.243502" T="0.146037"/>
      <pos A="0.516407" C="0.159032" G="0.204516" T="0.120045"/>
      <pos A="0.224009" C="0.30848" G="0.204516" T="0.262996"/>
      <pos A="0.30848" C="0.10705" G="0.282489" T="0.301982"/>
      <pos A="0.275991" C="0.0810588" G="0.237004" T="0.405946"/>
      <pos A="0.146037" C="0.314977" G="0.262996" T="0.275991"/>
      <pos A="0.146037" C="0.347466" G="0.204516" T="0.301982"/>
      <pos A="0.237004" C="0.25" G="0.230507" T="0.282489"/>
      <pos A="0.33447" C="0.172028" G="0.288987" T="0.204516"/>
      <pos A="0.224009" C="0.295484" G="0.386452" T="0.0940543"/>
      <pos A="0.269493" C="0.243502" G="0.275991" T="0.211013"/>
      <pos A="0.224009" C="0.256498" G="0.224009" T="0.295484"/>
      <pos A="0.301982" C="0.269493" G="0.288987" T="0.139539"/>
      <pos A="0.30848" C="0.16553" G="0.0940543" T="0.431937"/>
      <pos A="0.327972" C="0.0875565" G="0.321475" T="0.262996"/>
      <pos A="0.152534" C="0.243502" G="0.321475" T="0.282489"/>
      <pos A="0.353963" C="0.100552" G="0.30848" T="0.237004"/>
      <pos A="0.360461" C="0.139539" G="0.269493" T="0.230507"/>
      <pos A="0.172028" C="0.431937" G="0.0615664" T="0.33447"/>
      <pos A="0.198018" C="0.185023" G="0.152534" T="0.464425"/>
      <pos A="0.295484" C="0.172028" G="0.25" T="0.282489"/>
      <pos A="0.275991" C="0.217511" G="0.353963" T="0.152534"/>
      <pos A="0.340968" C="0.224009" G="0.237004" T="0.198018"/>
      <pos A="0.262996" C="0.139539" G="0.243502" T="0.353963"/>
      <pos A="0.399448" C="0.256498" G="0.152534" T="0.19152"/>
      <pos A="0.25" C="0.224009" G="0.139539" T="0.386452"/>
      <pos A="0.314977" C="0.217511" G="0.243502" T="0.224009"/>
      <pos A="0.269493" C="0.159032" G="0.19152" T="0.379955"/>
      <pos A="0.198018" C="0.301982" G="0.33447" T="0.16553"/>
      <pos A="0.269493" C="0.314977" G="0.295484" T="0.120045"/>
      <pos A="0.237004" C="0.217511" G="0.185023" T="0.360461"/>
      <pos A="0.340968" C="0.262996" G="0.373457" T="0.0225798"/>
      <pos A="0.347466" C="0.211013" G="0.230507" T="0.211013"/>
      <pos A="0.198018" C="0.237004" G="0.275991" T="0.288987"/>
      <pos A="0.211013" C="0.25" G="0.269493" T="0.269493"/>
      <pos A="0.152534" C="0.0940543" G="0.314977" T="0.438434"/>
      <pos A="0.256498" C="0.237004" G="0.159032" T="0.347466"/>
      <pos A="0.256498" C="0.159032" G="0.211013" T="0.373457"/>
      <pos A="0.256498" C="0.262996" G="0.288987" T="0.19152"/>
      <pos A="0.314977" C="0.237004" G="0.217511" T="0.230507"/>
    </motif>
    <motif db="0" id="M88" alt="O88" length="40" nsites="8" evalue="1.3e-003">
      <pos A="0.30848" C="0.269493" G="0.146037" T="0.275991"/>
      <pos A="0.301982" C="0.237004" G="0.133041" T="0.327972"/>
      <pos A="0.224009" C="0.178525" G="0.243502" T="0.353963"/>
      <pos A="0.282489" C="0.133041" G="0.425439" T="0.159032"/>
      <pos A="0.198018" C="0.314977" G="0.360461" T="0.126543"/>
      <pos A="0.47742" C="0.133041" G="0.139539" T="0.25"/>
      <pos A="0.230507" C="0.327972" G="0.327972" T="0.113548"/>
      <pos A="0.243502" C="0.211013" G="0.198018" T="0.347466"/>
      <pos A="0.275991" C="0.230507" G="0.256498" T="0.237004"/>
      <pos A="0.295484" C="0.185023" G="0.25" T="0.269493"/>
      <pos A="0.198018" C="0.321475" G="0.262996" T="0.217511"/>
      <pos A="0.256498" C="0.386452" G="0.0940543" T="0.262996"/>
      <pos A="0.301982" C="0.152534" G="0.172028" T="0.373457"/>
      <pos A="0.366959" C="0.126543" G="0.327972" T="0.178525"/>
      <pos A="0.30848" C="0.159032" G="0.224009" T="0.30848"/>
      <pos A="0.133041" C="0.185023" G="0.33447" T="0.347466"/>
      <pos A="0.327972" C="0.230507" G="0.178525" T="0.262996"/>
      <pos A="0.327972" C="0.224009" G="0.237004" T="0.211013"/>
      <pos A="0.159032" C="0.16553" G="0.295484" T="0.379955"/>
      <pos A="0.217511" C="0.16553" G="0.405946" T="0.211013"/>
      <pos A="0.379955" C="0.152534" G="0.237004" T="0.230507"/>
      <pos A="0.282489" C="0.360461" G="0.243502" T="0.113548"/>
      <pos A="0.224009" C="0.217511" G="0.33447" T="0.224009"/>
      <pos A="0.237004" C="0.230507" G="0.327972" T="0.204516"/>
      <pos A="0.230507" C="0.178525" G="0.288987" T="0.301982"/>
      <pos A="0.425439" C="0.204516" G="0.139539" T="0.230507"/>
      <pos A="0.243502" C="0.172028" G="0.230507" T="0.353963"/>
      <pos A="0.19152" C="0.139539" G="0.327972" T="0.340968"/>
      <pos A="0.425439" C="0.185023" G="0.0615664" T="0.327972"/>
      <pos A="0.198018" C="0.243502" G="0.288987" T="0.269493"/>
      <pos A="0.301982" C="0.224009" G="0.120045" T="0.353963"/>
      <pos A="0.30848" C="0.360461" G="0.0940543" T="0.237004"/>
      <pos A="0.211013" C="0.33447" G="0.243502" T="0.211013"/>
      <pos A="0.237004" C="0.327972" G="0.16553" T="0.269493"/>
      <pos A="0.256498" C="0.152534" G="0.16553" T="0.425439"/>
      <pos A="0.33447" C="0.243502" G="0.269493" T="0.152534"/>
      <pos A="0.418941" C="0.172028" G="0.25" T="0.159032"/>
      <pos A="0.152534" C="0.256498" G="0.295484" T="0.295484"/>
      <pos A="0.217511" C="0.256498" G="0.217511" T="0.30848"/>
      <pos A="0.198018" C="0.217511" G="0.204516" T="0.379955"/>
    </motif>
    <motif db="0" id="M9" alt="O9" length="40" nsites="8" evalue="1.3e-003">
      <pos A="0.458926" C="0.00308642" G="0.231006" T="0.30698"/>
      <pos A="0.155033" C="0.231006" G="0.231006" T="0.382953"/>
      <pos A="0.686847" C="0.231006" G="0.00308642" T="0.0790598"/>
      <pos A="0.382953" C="0.0790598" G="0.30698" T="0.231006"/>
      <pos A="0.458926" C="0.534901" G="0.00308642" T="0.00308642"/>
      <pos A="0.155033" C="0.155033" G="0.534901" T="0.155033"/>
      <pos A="0.382953" C="0.30698" G="0.155033" T="0.155033"/>
      <pos A="0.155033" C="0.382953" G="0.231006" T="0.231006"/>
      <pos A="0.155033" C="0.534901" G="0.231006" T="0.0790598"/>
      <pos A="0.0790598" C="0.30698" G="0.231006" T="0.382953"/>
      <pos A="0.30698" C="0.00308642" G="0.458926" T="0.231006"/>
      <pos A="0.30698" C="0.155033" G="0.534901" T="0.00308642"/>
      <pos A="0.382953" C="0.231006" G="0.231006" T="0.155033"/>
      <pos A="0.30698" C="0.231006" G="0.382953" T="0.0790598"/>
      <pos A="0.155033" C="0.382953" G="0.231006" T="0.231006"/>
      <pos A="0.231006" C="0.610874" G="0.0790598" T="0.0790598"/>
      <pos A="0.30698" C="0.231006" G="0.0790598" T="0.382953"/>
      <pos A="0.155033" C="0.534901" G="0.00308642" T="0.30698"/>
      <pos A="0.534901" C="0.00308642" G="0.155033" T="0.30698"/>
      <pos A="0.458926" C="0.30698" G="0.0790598" T="0.155033"/>
      <pos A="0.534901" C="0.00308642" G="0.155033" T="0.30698"/>
      <pos A="0.231006" C="0.231006" G="0.231006" T="0.30698"/>
      <pos A="0.382953" C="0.30698" G="0.00308642" T="0.30698"/>
      <pos A="0.231006" C="0.155033" G="0.00308642" T="0.610874"/>
      <pos A="0.534901" C="0.0790598" G="0.30698" T="0.0790598"/>
      <pos A="0.30698" C="0.458926" G="0.231006" T="0.00308642"/>
      <pos A="0.155033" C="0.610874" G="0.0790598" T="0.155033"/>
      <pos A="0.155033" C="0.686847" G="0.00308642" T="0.155033"/>
      <pos A="0.534901" C="0.0790598" G="0.00308642" T="0.382953"/>
      <pos A="0.30698" C="0.00308642" G="0.382953" T="0.30698"/>
      <pos A="0.155033" C="0.155033" G="0.382953" T="0.30698"/>
      <pos A="0.0790598" C="0.30698" G="0.155033" T="0.458926"/>
      <pos A="0.30698" C="0.458926" G="0.155033" T="0.0790598"/>
      <pos A="0.534901" C="0.155033" G="0.0790598" T="0.231006"/>
      <pos A="0.382953" C="0.231006" G="0.30698" T="0.0790598"/>
      <pos A="0.382953" C="0.231006" G="0.0790598" T="0.30698"/>
      <pos A="0.30698" C="0.458926" G="0.155033" T="0.0790598"/>
      <pos A="0.231006" C="0.231006" G="0.30698" T="0.231006"/>
      <pos A="0.0790598" C="0.382953" G="0.231006" T="0.30698"/>
      <pos A="0.30698" C="0.30698" G="0.155033" T="0.231006"/>
    </motif>
    <motif db="0" id="M91" alt="O91" length="40" nsites="8" evalue="1.3e-003">
      <pos A="0.204649" C="0.103868" G="0.325586" T="0.365898"/>
      <pos A="0.244961" C="0.14418" G="0.285273" T="0.325586"/>
      <pos A="0.14418" C="0.103868" G="0.486836" T="0.265117"/>
      <pos A="0.285273" C="0.446523" G="0.0433985" T="0.224805"/>
      <pos A="0.285273" C="0.14418" G="0.14418" T="0.426366"/>
      <pos A="0.244961" C="0.204649" G="0.446523" T="0.103868"/>
      <pos A="0.40621" C="0.164336" G="0.224805" T="0.204649"/>
      <pos A="0.285273" C="0.164336" G="0.40621" T="0.14418"/>
      <pos A="0.204649" C="0.285273" G="0.325586" T="0.184492"/>
      <pos A="0.164336" C="0.386054" G="0.325586" T="0.124024"/>
      <pos A="0.40621" C="0.305429" G="0.124024" T="0.164336"/>
      <pos A="0.40621" C="0.14418" G="0.224805" T="0.224805"/>
      <pos A="0.0635546" C="0.103868" G="0.40621" T="0.426366"/>
      <pos A="0.164336" C="0.0635546" G="0.386054" T="0.386054"/>
      <pos A="0.184492" C="0.325586" G="0.184492" T="0.305429"/>
      <pos A="0.14418" C="0.345742" G="0.285273" T="0.224805"/>
      <pos A="0.164336" C="0.305429" G="0.204649" T="0.325586"/>
      <pos A="0.184492" C="0.345742" G="0.224805" T="0.244961"/>
      <pos A="0.325586" C="0.345742" G="0.164336" T="0.164336"/>
      <pos A="0.426366" C="0.103868" G="0.164336" T="0.305429"/>
      <pos A="0.164336" C="0.204649" G="0.285273" T="0.345742"/>
      <pos A="0.265117" C="0.184492" G="0.345742" T="0.204649"/>
      <pos A="0.46668" C="0.244961" G="0.204649" T="0.0837116"/>
      <pos A="0.164336" C="0.345742" G="0.285273" T="0.204649"/>
      <pos A="0.204649" C="0.265117" G="0.386054" T="0.14418"/>
      <pos A="0.325586" C="0.224805" G="0.184492" T="0.265117"/>
      <pos A="0.40621" C="0.365898" G="0.0433985" T="0.184492"/>
      <pos A="0.265117" C="0.305429" G="0.204649" T="0.224805"/>
      <pos A="0.426366" C="0.103868" G="0.124024" T="0.345742"/>
      <pos A="0.325586" C="0.0433985" G="0.587617" T="0.0433985"/>
      <pos A="0.40621" C="0.103868" G="0.305429" T="0.184492"/>
      <pos A="0.103868" C="0.46668" G="0.0232425" T="0.40621"/>
      <pos A="0.224805" C="0.325586" G="0.164336" T="0.285273"/>
      <pos A="0.285273" C="0.124024" G="0.244961" T="0.345742"/>
      <pos A="0.224805" C="0.345742" G="0.224805" T="0.204649"/>
      <pos A="0.547304" C="0.0433985" G="0.0635546" T="0.345742"/>
      <pos A="0.224805" C="0.224805" G="0.244961" T="0.305429"/>
      <pos A="0.204649" C="0.184492" G="0.244961" T="0.365898"/>
      <pos A="0.305429" C="0.40621" G="0.244961" T="0.0433985"/>
      <pos A="0.103868" C="0.325586" G="0.305429" T="0.265117"/>
    </motif>
    <motif db="0" id="M92" alt="O92" length="40" nsites="8" evalue="1.3e-003">
      <pos A="0.224009" C="0.39295" G="0.243502" T="0.139539"/>
      <pos A="0.230507" C="0.16553" G="0.172028" T="0.431937"/>
      <pos A="0.340968" C="0.185023" G="0.204516" T="0.269493"/>
      <pos A="0.198018" C="0.211013" G="0.243502" T="0.347466"/>
      <pos A="0.204516" C="0.288987" G="0.217511" T="0.288987"/>
      <pos A="0.295484" C="0.256498" G="0.16553" T="0.282489"/>
      <pos A="0.295484" C="0.243502" G="0.243502" T="0.217511"/>
      <pos A="0.301982" C="0.19152" G="0.256498" T="0.25"/>
      <pos A="0.438434" C="0.204516" G="0.217511" T="0.139539"/>
      <pos A="0.269493" C="0.217511" G="0.314977" T="0.198018"/>
      <pos A="0.178525" C="0.146037" G="0.522905" T="0.152534"/>
      <pos A="0.321475" C="0.243502" G="0.204516" T="0.230507"/>
      <pos A="0.178525" C="0.282489" G="0.217511" T="0.321475"/>
      <pos A="0.340968" C="0.19152" G="0.10705" T="0.360461"/>
      <pos A="0.185023" C="0.237004" G="0.288987" T="0.288987"/>
      <pos A="0.321475" C="0.211013" G="0.217511" T="0.25"/>
      <pos A="0.295484" C="0.211013" G="0.178525" T="0.314977"/>
      <pos A="0.314977" C="0.243502" G="0.211013" T="0.230507"/>
      <pos A="0.230507" C="0.139539" G="0.19152" T="0.438434"/>
      <pos A="0.204516" C="0.224009" G="0.347466" T="0.224009"/>
      <pos A="0.379955" C="0.224009" G="0.133041" T="0.262996"/>
      <pos A="0.211013" C="0.33447" G="0.243502" T="0.211013"/>
      <pos A="0.224009" C="0.185023" G="0.243502" T="0.347466"/>
      <pos A="0.275991" C="0.19152" G="0.30848" T="0.224009"/>
      <pos A="0.451429" C="0.204516" G="0.237004" T="0.10705"/>
      <pos A="0.243502" C="0.159032" G="0.262996" T="0.33447"/>
      <pos A="0.224009" C="0.185023" G="0.198018" T="0.39295"/>
      <pos A="0.30848" C="0.33447" G="0.230507" T="0.126543"/>
      <pos A="0.217511" C="0.301982" G="0.178525" T="0.301982"/>
      <pos A="0.262996" C="0.178525" G="0.224009" T="0.33447"/>
      <pos A="0.113548" C="0.25" G="0.224009" T="0.412443"/>
      <pos A="0.126543" C="0.230507" G="0.444931" T="0.198018"/>
      <pos A="0.275991" C="0.185023" G="0.126543" T="0.412443"/>
      <pos A="0.301982" C="0.19152" G="0.211013" T="0.295484"/>
      <pos A="0.275991" C="0.0940543" G="0.425439" T="0.204516"/>
      <pos A="0.282489" C="0.204516" G="0.269493" T="0.243502"/>
      <pos A="0.412443" C="0.340968" G="0.120045" T="0.126543"/>
      <pos A="0.243502" C="0.314977" G="0.172028" T="0.269493"/>
      <pos A="0.30848" C="0.360461" G="0.237004" T="0.0940543"/>
      <pos A="0.444931" C="0.074561" G="0.243502" T="0.237004"/>
    </motif>
    <motif db="0" id="M93" alt="O93" length="40" nsites="8" evalue="1.3e-003">
      <pos A="0.405946" C="0.10705" G="0.204516" T="0.282489"/>
      <pos A="0.178525" C="0.133041" G="0.444931" T="0.243502"/>
      <pos A="0.33447" C="0.386452" G="0.172028" T="0.10705"/>
      <pos A="0.30848" C="0.340968" G="0.16553" T="0.185023"/>
      <pos A="0.243502" C="0.204516" G="0.133041" T="0.418941"/>
      <pos A="0.237004" C="0.120045" G="0.347466" T="0.295484"/>
      <pos A="0.301982" C="0.224009" G="0.321475" T="0.152534"/>
      <pos A="0.418941" C="0.198018" G="0.321475" T="0.0615664"/>
      <pos A="0.172028" C="0.25" G="0.211013" T="0.366959"/>
      <pos A="0.159032" C="0.301982" G="0.314977" T="0.224009"/>
      <pos A="0.33447" C="0.262996" G="0.159032" T="0.243502"/>
      <pos A="0.16553" C="0.159032" G="0.275991" T="0.399448"/>
      <pos A="0.256498" C="0.178525" G="0.211013" T="0.353963"/>
      <pos A="0.159032" C="0.172028" G="0.340968" T="0.327972"/>
      <pos A="0.211013" C="0.204516" G="0.33447" T="0.25"/>
      <pos A="0.301982" C="0.237004" G="0.25" T="0.211013"/>
      <pos A="0.360461" C="0.269493" G="0.133041" T="0.237004"/>
      <pos A="0.198018" C="0.19152" G="0.211013" T="0.399448"/>
      <pos A="0.347466" C="0.275991" G="0.146037" T="0.230507"/>
      <pos A="0.262996" C="0.25" G="0.19152" T="0.295484"/>
      <pos A="0.321475" C="0.0810588" G="0.33447" T="0.262996"/>
      <pos A="0.224009" C="0.275991" G="0.269493" T="0.230507"/>
      <pos A="0.412443" C="0.314977" G="0.074561" T="0.198018"/>
      <pos A="0.230507" C="0.256498" G="0.327972" T="0.185023"/>
      <pos A="0.211013" C="0.295484" G="0.25" T="0.243502"/>
      <pos A="0.301982" C="0.211013" G="0.321475" T="0.16553"/>
      <pos A="0.353963" C="0.198018" G="0.198018" T="0.25"/>
      <pos A="0.237004" C="0.275991" G="0.146037" T="0.340968"/>
      <pos A="0.295484" C="0.204516" G="0.25" T="0.25"/>
      <pos A="0.172028" C="0.230507" G="0.256498" T="0.340968"/>
      <pos A="0.139539" C="0.100552" G="0.327972" T="0.431937"/>
      <pos A="0.262996" C="0.146037" G="0.327972" T="0.262996"/>
      <pos A="0.503411" C="0.217511" G="0.185023" T="0.0940543"/>
      <pos A="0.295484" C="0.139539" G="0.262996" T="0.301982"/>
      <pos A="0.30848" C="0.282489" G="0.146037" T="0.262996"/>
      <pos A="0.198018" C="0.327972" G="0.126543" T="0.347466"/>
      <pos A="0.399448" C="0.256498" G="0.159032" T="0.185023"/>
      <pos A="0.211013" C="0.340968" G="0.159032" T="0.288987"/>
      <pos A="0.25" C="0.178525" G="0.360461" T="0.211013"/>
      <pos A="0.243502" C="0.25" G="0.282489" T="0.224009"/>
    </motif>
    <motif db="0" id="M94" alt="O94" length="40" nsites="8" evalue="1.3e-003">
      <pos A="0.00308642" C="0.25" G="0.496914" T="0.25"/>
      <pos A="0.00308642" C="0.743827" G="0.25" T="0.00308642"/>
      <pos A="0.25" C="0.496914" G="0.25" T="0.00308642"/>
      <pos A="0.496914" C="0.25" G="0.25" T="0.00308642"/>
      <pos A="0.25" C="0.496914" G="0.25" T="0.00308642"/>
      <pos A="0.25" C="0.743827" G="0.00308642" T="0.00308642"/>
      <pos A="0.743827" C="0.00308642" G="0.25" T="0.00308642"/>
      <pos A="0.00308642" C="0.00308642" G="0.743827" T="0.25"/>
      <pos A="0.25" C="0.00308642" G="0.496914" T="0.25"/>
      <pos A="0.496914" C="0.25" G="0.25" T="0.00308642"/>
      <pos A="0.990741" C="0.00308642" G="0.00308642" T="0.00308642"/>
      <pos A="0.25" C="0.25" G="0.496914" T="0.00308642"/>
      <pos A="0.25" C="0.00308642" G="0.00308642" T="0.743827"/>
      <pos A="0.496914" C="0.00308642" G="0.496914" T="0.00308642"/>
      <pos A="0.25" C="0.25" G="0.25" T="0.25"/>
      <pos A="0.743827" C="0.25" G="0.00308642" T="0.00308642"/>
      <pos A="0.25" C="0.496914" G="0.25" T="0.00308642"/>
      <pos A="0.743827" C="0.00308642" G="0.25" T="0.00308642"/>
      <pos A="0.496914" C="0.00308642" G="0.25" T="0.25"/>
      <pos A="0.00308642" C="0.00308642" G="0.496914" T="0.496914"/>
      <pos A="0.25" C="0.00308642" G="0.496914" T="0.25"/>
      <pos A="0.496914" C="0.00308642" G="0.00308642" T="0.496914"/>
      <pos A="0.25" C="0.496914" G="0.25" T="0.00308642"/>
      <pos A="0.25" C="0.496914" G="0.00308642" T="0.25"/>
      <pos A="0.00308642" C="0.25" G="0.496914" T="0.25"/>
      <pos A="0.496914" C="0.25" G="0.25" T="0.00308642"/>
      <pos A="0.00308642" C="0.00308642" G="0.990741" T="0.00308642"/>
      <pos A="0.00308642" C="0.25" G="0.25" T="0.496914"/>
      <pos A="0.00308642" C="0.25" G="0.496914" T="0.25"/>
      <pos A="0.00308642" C="0.00308642" G="0.496914" T="0.496914"/>
      <pos A="0.25" C="0.00308642" G="0.00308642" T="0.743827"/>
      <pos A="0.00308642" C="0.00308642" G="0.496914" T="0.496914"/>
      <pos A="0.00308642" C="0.00308642" G="0.743827" T="0.25"/>
      <pos A="0.25" C="0.00308642" G="0.25" T="0.496914"/>
      <pos A="0.496914" C="0.00308642" G="0.25" T="0.25"/>
      <pos A="0.990741" C="0.00308642" G="0.00308642" T="0.00308642"/>
      <pos A="0.25" C="0.00308642" G="0.743827" T="0.00308642"/>
      <pos A="0.00308642" C="0.496914" G="0.25" T="0.25"/>
      <pos A="0.496914" C="0.25" G="0.25" T="0.00308642"/>
      <pos A="0.743827" C="0.25" G="0.00308642" T="0.00308642"/>
    </motif>
    <motif db="0" id="M95" alt="O95" length="40" nsites="8" evalue="1.3e-003">
      <pos A="0.240123" C="0.437654" G="0.0425926" T="0.27963"/>
      <pos A="0.319136" C="0.378395" G="0.0623457" T="0.240123"/>
      <pos A="0.22037" C="0.141358" G="0.0820988" T="0.556173"/>
      <pos A="0.101852" C="0.27963" G="0.358642" T="0.259877"/>
      <pos A="0.299383" C="0.161111" G="0.338889" T="0.200617"/>
      <pos A="0.180864" C="0.180864" G="0.516667" T="0.121605"/>
      <pos A="0.0228395" C="0.180864" G="0.417901" T="0.378395"/>
      <pos A="0.27963" C="0.22037" G="0.141358" T="0.358642"/>
      <pos A="0.200617" C="0.101852" G="0.358642" T="0.338889"/>
      <pos A="0.121605" C="0.319136" G="0.141358" T="0.417901"/>
      <pos A="0.141358" C="0.338889" G="0.161111" T="0.358642"/>
      <pos A="0.398148" C="0.101852" G="0.240123" T="0.259877"/>
      <pos A="0.22037" C="0.338889" G="0.437654" T="0.00308642"/>
      <pos A="0.180864" C="0.121605" G="0.319136" T="0.378395"/>
      <pos A="0.358642" C="0.259877" G="0.22037" T="0.161111"/>
      <pos A="0.27963" C="0.319136" G="0.161111" T="0.240123"/>
      <pos A="0.240123" C="0.338889" G="0.141358" T="0.27963"/>
      <pos A="0.240123" C="0.338889" G="0.0820988" T="0.338889"/>
      <pos A="0.319136" C="0.319136" G="0.27963" T="0.0820988"/>
      <pos A="0.47716" C="0.180864" G="0.200617" T="0.141358"/>
      <pos A="0.358642" C="0.180864" G="0.378395" T="0.0820988"/>
      <pos A="0.101852" C="0.338889" G="0.240123" T="0.319136"/>
      <pos A="0.22037" C="0.141358" G="0.358642" T="0.27963"/>
      <pos A="0.240123" C="0.200617" G="0.27963" T="0.27963"/>
      <pos A="0.240123" C="0.22037" G="0.358642" T="0.180864"/>
      <pos A="0.200617" C="0.200617" G="0.259877" T="0.338889"/>
      <pos A="0.338889" C="0.27963" G="0.240123" T="0.141358"/>
      <pos A="0.398148" C="0.0820988" G="0.161111" T="0.358642"/>
      <pos A="0.319136" C="0.22037" G="0.200617" T="0.259877"/>
      <pos A="0.22037" C="0.259877" G="0.47716" T="0.0425926"/>
      <pos A="0.22037" C="0.22037" G="0.338889" T="0.22037"/>
      <pos A="0.417901" C="0.200617" G="0.338889" T="0.0425926"/>
      <pos A="0.47716" C="0.0820988" G="0.180864" T="0.259877"/>
      <pos A="0.161111" C="0.299383" G="0.299383" T="0.240123"/>
      <pos A="0.378395" C="0.0623457" G="0.180864" T="0.378395"/>
      <pos A="0.338889" C="0.240123" G="0.141358" T="0.27963"/>
      <pos A="0.437654" C="0.299383" G="0.161111" T="0.101852"/>
      <pos A="0.200617" C="0.121605" G="0.161111" T="0.516667"/>
      <pos A="0.161111" C="0.299383" G="0.27963" T="0.259877"/>
      <pos A="0.358642" C="0.27963" G="0.0820988" T="0.27963"/>
    </motif>
    <motif db="0" id="M96" alt="O96" length="40" nsites="8" evalue="1.3e-003">
      <pos A="0.496914" C="0.00308642" G="0.00308642" T="0.496914"/>
      <pos A="0.200617" C="0.00308642" G="0.398148" T="0.398148"/>
      <pos A="0.200617" C="0.299383" G="0.496914" T="0.00308642"/>
      <pos A="0.398148" C="0.00308642" G="0.101852" T="0.496914"/>
      <pos A="0.496914" C="0.101852" G="0.101852" T="0.299383"/>
      <pos A="0.299383" C="0.299383" G="0.200617" T="0.200617"/>
      <pos A="0.595679" C="0.00308642" G="0.101852" T="0.299383"/>
      <pos A="0.200617" C="0.200617" G="0.398148" T="0.200617"/>
      <pos A="0.79321" C="0.101852" G="0.00308642" T="0.101852"/>
      <pos A="0.200617" C="0.200617" G="0.200617" T="0.398148"/>
      <pos A="0.398148" C="0.101852" G="0.299383" T="0.200617"/>
      <pos A="0.891975" C="0.101852" G="0.00308642" T="0.00308642"/>
      <pos A="0.200617" C="0.200617" G="0.299383" T="0.299383"/>
      <pos A="0.398148" C="0.101852" G="0.299383" T="0.200617"/>
      <pos A="0.398148" C="0.00308642" G="0.398148" T="0.200617"/>
      <pos A="0.398148" C="0.200617" G="0.101852" T="0.299383"/>
      <pos A="0.299383" C="0.101852" G="0.299383" T="0.299383"/>
      <pos A="0.299383" C="0.101852" G="0.496914" T="0.101852"/>
      <pos A="0.398148" C="0.200617" G="0.398148" T="0.00308642"/>
      <pos A="0.496914" C="0.299383" G="0.00308642" T="0.200617"/>
      <pos A="0.595679" C="0.101852" G="0.200617" T="0.101852"/>
      <pos A="0.496914" C="0.200617" G="0.200617" T="0.101852"/>
      <pos A="0.595679" C="0.101852" G="0.200617" T="0.101852"/>
      <pos A="0.299383" C="0.101852" G="0.00308642" T="0.595679"/>
      <pos A="0.398148" C="0.00308642" G="0.496914" T="0.101852"/>
      <pos A="0.200617" C="0.101852" G="0.00308642" T="0.694444"/>
      <pos A="0.299383" C="0.200617" G="0.00308642" T="0.496914"/>
      <pos A="0.496914" C="0.101852" G="0.101852" T="0.299383"/>
      <pos A="0.299383" C="0.200617" G="0.00308642" T="0.496914"/>
      <pos A="0.00308642" C="0.496914" G="0.00308642" T="0.496914"/>
      <pos A="0.200617" C="0.299383" G="0.200617" T="0.299383"/>
      <pos A="0.398148" C="0.398148" G="0.00308642" T="0.200617"/>
      <pos A="0.496914" C="0.299383" G="0.00308642" T="0.200617"/>
      <pos A="0.101852" C="0.595679" G="0.200617" T="0.101852"/>
      <pos A="0.496914" C="0.00308642" G="0.200617" T="0.299383"/>
      <pos A="0.595679" C="0.200617" G="0.101852" T="0.101852"/>
      <pos A="0.891975" C="0.101852" G="0.00308642" T="0.00308642"/>
      <pos A="0.200617" C="0.200617" G="0.200617" T="0.398148"/>
      <pos A="0.200617" C="0.00308642" G="0.299383" T="0.496914"/>
      <pos A="0.496914" C="0.200617" G="0.101852" T="0.200617"/>
    </motif>
    <motif db="0" id="M97" alt="O97" length="40" nsites="8" evalue="1.3e-003">
      <pos A="0.314977" C="0.0940543" G="0.30848" T="0.282489"/>
      <pos A="0.483918" C="0.243502" G="0.211013" T="0.0615664"/>
      <pos A="0.204516" C="0.282489" G="0.256498" T="0.256498"/>
      <pos A="0.353963" C="0.19152" G="0.172028" T="0.282489"/>
      <pos A="0.146037" C="0.198018" G="0.224009" T="0.431937"/>
      <pos A="0.224009" C="0.379955" G="0.237004" T="0.159032"/>
      <pos A="0.19152" C="0.243502" G="0.282489" T="0.282489"/>
      <pos A="0.0810588" C="0.314977" G="0.373457" T="0.230507"/>
      <pos A="0.256498" C="0.185023" G="0.275991" T="0.282489"/>
      <pos A="0.243502" C="0.30848" G="0.256498" T="0.19152"/>
      <pos A="0.243502" C="0.230507" G="0.146037" T="0.379955"/>
      <pos A="0.30848" C="0.16553" G="0.340968" T="0.185023"/>
      <pos A="0.269493" C="0.282489" G="0.295484" T="0.152534"/>
      <pos A="0.353963" C="0.100552" G="0.178525" T="0.366959"/>
      <pos A="0.198018" C="0.347466" G="0.185023" T="0.269493"/>
      <pos A="0.353963" C="0.16553" G="0.133041" T="0.347466"/>
      <pos A="0.431937" C="0.0810588" G="0.327972" T="0.159032"/>
      <pos A="0.230507" C="0.120045" G="0.353963" T="0.295484"/>
      <pos A="0.204516" C="0.262996" G="0.198018" T="0.33447"/>
      <pos A="0.288987" C="0.262996" G="0.217511" T="0.230507"/>
      <pos A="0.19152" C="0.282489" G="0.295484" T="0.230507"/>
      <pos A="0.321475" C="0.133041" G="0.25" T="0.295484"/>
      <pos A="0.19152" C="0.243502" G="0.405946" T="0.159032"/>
      <pos A="0.288987" C="0.230507" G="0.295484" T="0.185023"/>
      <pos A="0.399448" C="0.282489" G="0.146037" T="0.172028"/>
      <pos A="0.269493" C="0.282489" G="0.198018" T="0.25"/>
      <pos A="0.288987" C="0.269493" G="0.133041" T="0.30848"/>
      <pos A="0.301982" C="0.243502" G="0.120045" T="0.33447"/>
      <pos A="0.25" C="0.211013" G="0.16553" T="0.373457"/>
      <pos A="0.126543" C="0.152534" G="0.360461" T="0.360461"/>
      <pos A="0.230507" C="0.321475" G="0.224009" T="0.224009"/>
      <pos A="0.405946" C="0.146037" G="0.204516" T="0.243502"/>
      <pos A="0.301982" C="0.217511" G="0.126543" T="0.353963"/>
      <pos A="0.327972" C="0.230507" G="0.230507" T="0.211013"/>
      <pos A="0.211013" C="0.100552" G="0.282489" T="0.405946"/>
      <pos A="0.353963" C="0.224009" G="0.211013" T="0.211013"/>
      <pos A="0.288987" C="0.288987" G="0.262996" T="0.159032"/>
      <pos A="0.185023" C="0.16553" G="0.178525" T="0.470922"/>
      <pos A="0.0940543" C="0.399448" G="0.360461" T="0.146037"/>
      <pos A="0.366959" C="0.198018" G="0.211013" T="0.224009"/>
    </motif>
    <motif db="0" id="M98" alt="O98" length="40" nsites="8" evalue="1.3e-003">
      <pos A="0.47742" C="0.133041" G="0.126543" T="0.262996"/>
      <pos A="0.301982" C="0.16553" G="0.262996" T="0.269493"/>
      <pos A="0.16553" C="0.444931" G="0.204516" T="0.185023"/>
      <pos A="0.327972" C="0.172028" G="0.30848" T="0.19152"/>
      <pos A="0.217511" C="0.211013" G="0.314977" T="0.256498"/>
      <pos A="0.217511" C="0.198018" G="0.347466" T="0.237004"/>
      <pos A="0.529402" C="0.10705" G="0.178525" T="0.185023"/>
      <pos A="0.237004" C="0.159032" G="0.366959" T="0.237004"/>
      <pos A="0.224009" C="0.314977" G="0.237004" T="0.224009"/>
      <pos A="0.204516" C="0.262996" G="0.243502" T="0.288987"/>
      <pos A="0.19152" C="0.262996" G="0.301982" T="0.243502"/>
      <pos A="0.217511" C="0.288987" G="0.159032" T="0.33447"/>
      <pos A="0.256498" C="0.321475" G="0.126543" T="0.295484"/>
      <pos A="0.314977" C="0.159032" G="0.146037" T="0.379955"/>
      <pos A="0.204516" C="0.327972" G="0.25" T="0.217511"/>
      <pos A="0.269493" C="0.139539" G="0.327972" T="0.262996"/>
      <pos A="0.30848" C="0.243502" G="0.340968" T="0.10705"/>
      <pos A="0.33447" C="0.0810588" G="0.321475" T="0.262996"/>
      <pos A="0.282489" C="0.243502" G="0.25" T="0.224009"/>
      <pos A="0.314977" C="0.0550686" G="0.178525" T="0.451429"/>
      <pos A="0.33447" C="0.139539" G="0.288987" T="0.237004"/>
      <pos A="0.204516" C="0.198018" G="0.360461" T="0.237004"/>
      <pos A="0.198018" C="0.198018" G="0.314977" T="0.288987"/>
      <pos A="0.126543" C="0.211013" G="0.33447" T="0.327972"/>
      <pos A="0.405946" C="0.295484" G="0.0875565" T="0.211013"/>
      <pos A="0.262996" C="0.340968" G="0.185023" T="0.211013"/>
      <pos A="0.185023" C="0.25" G="0.19152" T="0.373457"/>
      <pos A="0.275991" C="0.282489" G="0.211013" T="0.230507"/>
      <pos A="0.360461" C="0.314977" G="0.178525" T="0.146037"/>
      <pos A="0.347466" C="0.10705" G="0.217511" T="0.327972"/>
      <pos A="0.275991" C="0.100552" G="0.353963" T="0.269493"/>
      <pos A="0.243502" C="0.275991" G="0.19152" T="0.288987"/>
      <pos A="0.185023" C="0.243502" G="0.126543" T="0.444931"/>
      <pos A="0.314977" C="0.25" G="0.19152" T="0.243502"/>
      <pos A="0.288987" C="0.204516" G="0.133041" T="0.373457"/>
      <pos A="0.301982" C="0.211013" G="0.256498" T="0.230507"/>
      <pos A="0.347466" C="0.288987" G="0.217511" T="0.146037"/>
      <pos A="0.327972" C="0.113548" G="0.30848" T="0.25"/>
      <pos A="0.230507" C="0.301982" G="0.198018" T="0.269493"/>
      <pos A="0.16553" C="0.256498" G="0.353963" T="0.224009"/>
    </motif>
    <motif db="0" id="M99" alt="O99" length="40" nsites="8" evalue="1.3e-003">
      <pos A="0.21562" C="0.165612" G="0.415651" T="0.203118"/>
      <pos A="0.303133" C="0.128106" G="0.240623" T="0.328137"/>
      <pos A="0.303133" C="0.190615" G="0.203118" T="0.303133"/>
      <pos A="0.178114" C="0.428153" G="0.178114" T="0.21562"/>
      <pos A="0.378145" C="0.290631" G="0.21562" T="0.115604"/>
      <pos A="0.103102" C="0.303133" G="0.178114" T="0.415651"/>
      <pos A="0.403149" C="0.178114" G="0.115604" T="0.303133"/>
      <pos A="0.353141" C="0.228121" G="0.290631" T="0.128106"/>
      <pos A="0.240623" C="0.165612" G="0.290631" T="0.303133"/>
      <pos A="0.378145" C="0.140608" G="0.240623" T="0.240623"/>
      <pos A="0.21562" C="0.0906005" G="0.415651" T="0.278129"/>
      <pos A="0.165612" C="0.190615" G="0.290631" T="0.353141"/>
      <pos A="0.065596" C="0.228121" G="0.340639" T="0.365643"/>
      <pos A="0.315636" C="0.328137" G="0.228121" T="0.128106"/>
      <pos A="0.378145" C="0.253126" G="0.253126" T="0.115604"/>
      <pos A="0.428153" C="0.103102" G="0.228121" T="0.240623"/>
      <pos A="0.365643" C="0.315636" G="0.240623" T="0.0780978"/>
      <pos A="0.340639" C="0.165612" G="0.103102" T="0.390647"/>
      <pos A="0.278129" C="0.290631" G="0.253126" T="0.178114"/>
      <pos A="0.303133" C="0.21562" G="0.15311" T="0.328137"/>
      <pos A="0.340639" C="0.278129" G="0.203118" T="0.178114"/>
      <pos A="0.290631" C="0.253126" G="0.165612" T="0.290631"/>
      <pos A="0.415651" C="0.0906005" G="0.303133" T="0.190615"/>
      <pos A="0.315636" C="0.0530943" G="0.315636" T="0.315636"/>
      <pos A="0.415651" C="0.228121" G="0.21562" T="0.140608"/>
      <pos A="0.390647" C="0.390647" G="0.0906005" T="0.128106"/>
      <pos A="0.265628" C="0.00308642" G="0.353141" T="0.378145"/>
      <pos A="0.190615" C="0.21562" G="0.378145" T="0.21562"/>
      <pos A="0.290631" C="0.290631" G="0.128106" T="0.290631"/>
      <pos A="0.21562" C="0.290631" G="0.390647" T="0.103102"/>
      <pos A="0.303133" C="0.0780978" G="0.103102" T="0.515666"/>
      <pos A="0.0780978" C="0.290631" G="0.303133" T="0.328137"/>
      <pos A="0.128106" C="0.240623" G="0.21562" T="0.415651"/>
      <pos A="0.0906005" C="0.403149" G="0.21562" T="0.290631"/>
      <pos A="0.353141" C="0.190615" G="0.15311" T="0.303133"/>
      <pos A="0.265628" C="0.290631" G="0.190615" T="0.253126"/>
      <pos A="0.303133" C="0.115604" G="0.265628" T="0.315636"/>
      <pos A="0.353141" C="0.140608" G="0.290631" T="0.21562"/>
      <pos A="0.190615" C="0.378145" G="0.240623" T="0.190615"/>
      <pos A="0.315636" C="0.115604" G="0.315636" T="0.253126"/>
    </motif>
  </queries>
  <targets>
    <motif db="0" id="AIRE_HUMAN.H11MO.0.C" length="18" nsites="41" evalue="1.0e+000"
        url="http://hocomoco.autosome.ru/motif/AIRE_HUMAN.H11MO.0.C">
      <pos A="0.397368" C="0.261336" G="0.125304" T="0.215992"/>
      <pos A="0.181984" C="0.181984" G="0.13664" T="0.499392"/>
      <pos A="0.13664" C="0.13664" G="0.204656" T="0.522064"/>
      <pos A="0.0459522" C="0.000608273" G="0.884815" T="0.0686242"/>
      <pos A="0.000608273" C="0.000608273" G="0.816799" T="0.181984"/>
      <pos A="0.318016" C="0.0459522" G="0.0232802" T="0.612752"/>
      <pos A="0.386032" C="0.0912962" G="0.0232802" T="0.499392"/>
      <pos A="0.36336" C="0.13664" G="0.13664" T="0.36336"/>
      <pos A="0.340688" C="0.0686242" G="0.13664" T="0.454048"/>
      <pos A="0.522064" C="0.0912962" G="0.13664" T="0.25"/>
      <pos A="0.386032" C="0.0459522" G="0.0686242" T="0.499392"/>
      <pos A="0.227328" C="0.13664" G="0.0686242" T="0.567408"/>
      <pos A="0.000608273" C="0.0232802" G="0.884815" T="0.0912962"/>
      <pos A="0.000608273" C="0.000608273" G="0.975503" T="0.0232802"/>
      <pos A="0.227328" C="0.0912962" G="0.25" T="0.431376"/>
      <pos A="0.0686242" C="0.181984" G="0.181984" T="0.567408"/>
      <pos A="0.454048" C="0.0232802" G="0.159312" T="0.36336"/>
      <pos A="0.403036" C="0.267004" G="0.1083" T="0.22166"/>
    </motif>
    <motif db="0" id="AP2A_HUMAN.H11MO.0.A" length="15" nsites="500" evalue="1.0e+000"
        url="http://hocomoco.autosome.ru/motif/AP2A_HUMAN.H11MO.0.A">
      <pos A="0.416124" C="0.185377" G="0.193138" T="0.205362"/>
      <pos A="0.231121" C="0.0911524" G="0.134692" T="0.543034"/>
      <pos A="0.176775" C="0.0944298" G="0.470182" T="0.258612"/>
      <pos A="0.0108813" C="0.520551" G="0.431413" T="0.0371549"/>
      <pos A="4.999e-05" C="0.99985" G="4.999e-05" T="4.999e-05"/>
      <pos A="4.999e-05" C="0.900843" G="4.999e-05" T="0.099057"/>
      <pos A="0.0509783" C="0.111333" G="0.0128321" T="0.824856"/>
      <pos A="0.00188818" C="4.999e-05" G="0.796457" T="0.201605"/>
      <pos A="0.535277" C="0.0386298" G="0.409205" T="0.0168892"/>
      <pos A="0.14218" C="4.999e-05" G="0.855965" T="0.00180471"/>
      <pos A="4.999e-05" C="4.999e-05" G="0.99985" T="4.999e-05"/>
      <pos A="0.0479051" C="0.556058" G="0.379971" T="0.0160658"/>
      <pos A="0.308242" C="0.38161" G="0.0917715" T="0.218376"/>
      <pos A="0.512988" C="0.0934521" G="0.204267" T="0.189292"/>
      <pos A="0.238522" C="0.148913" G="0.208406" T="0.404159"/>
    </motif>
    <motif db="0" id="AP2C_HUMAN.H11MO.0.A" length="14" nsites="500" evalue="1.0e+000"
        url="http://hocomoco.autosome.ru/motif/AP2C_HUMAN.H11MO.0.A">
      <pos A="0.3872" C="0.20104" G="0.269563" T="0.142197"/>
      <pos A="0.196086" C="0.123624" G="0.166417" T="0.513874"/>
      <pos A="0.184609" C="0.0998022" G="0.518376" T="0.197212"/>
      <pos A="0.00958288" C="0.506988" G="0.471848" T="0.0115807"/>
      <pos A="0.00385284" C="0.988136" G="0.0079615" T="4.999e-05"/>
      <pos A="0.00191784" C="0.951682" G="0.00239436" T="0.0440054"/>
      <pos A="0.0500552" C="0.13189" G="0.025422" T="0.792633"/>
      <pos A="0.0354071" C="4.999e-05" G="0.917075" T="0.0474675"/>
      <pos A="0.554976" C="0.0254436" G="0.415804" T="0.0037759"/>
      <pos A="0.0734759" C="4.999e-05" G="0.924454" T="0.0020204"/>
      <pos A="4.999e-05" C="4.999e-05" G="0.997967" T="0.00193309"/>
      <pos A="0.0289758" C="0.618174" G="0.340999" T="0.0118516"/>
      <pos A="0.313913" C="0.351519" G="0.0971829" T="0.237385"/>
      <pos A="0.42824" C="0.170536" G="0.24167" T="0.159554"/>
    </motif>
    <motif db="0" id="ARI3A_HUMAN.H11MO.0.D" length="22" nsites="44" evalue="1.0e+000"
        url="http://hocomoco.autosome.ru/motif/ARI3A_HUMAN.H11MO.0.D">
      <pos A="0.390323" C="0.0966588" G="0.325656" T="0.187362"/>
      <pos A="0.680839" C="0.0912698" G="0.000566893" T="0.227324"/>
      <pos A="0.112826" C="0.000566893" G="0.000566893" T="0.886041"/>
      <pos A="0.158177" C="0.000566893" G="0.000566893" T="0.840689"/>
      <pos A="0.952948" C="0.0459184" G="0.000566893" T="0.000566893"/>
      <pos A="0.931392" C="0.0674742" G="0.000566893" T="0.000566893"/>
      <pos A="0.475637" C="0.000566893" G="0.0243626" T="0.499433"/>
      <pos A="0.000566893" C="0.40873" G="0.227324" T="0.363379"/>
      <pos A="0.294232" C="0.181973" G="0.432526" T="0.0912698"/>
      <pos A="0.499433" C="0.0459184" G="0.363379" T="0.0912698"/>
      <pos A="0.454082" C="0.0459184" G="0.158177" T="0.341823"/>
      <pos A="0.72843" C="0.000566893" G="0.0912698" T="0.179733"/>
      <pos A="0.136621" C="0.0459184" G="0.0912698" T="0.72619"/>
      <pos A="0.160417" C="0.56858" G="0.0459184" T="0.225084"/>
      <pos A="0.72619" C="0.000566893" G="0.000566893" T="0.272676"/>
      <pos A="0.749986" C="0.0459184" G="0.000566893" T="0.203529"/>
      <pos A="0.952948" C="0.000566893" G="0.000566893" T="0.0459184"/>
      <pos A="0.40873" C="0.000566893" G="0.0459184" T="0.544785"/>
      <pos A="0.115066" C="0.136621" G="0.0912698" T="0.657043"/>
      <pos A="0.520989" C="0.136621" G="0.0243626" T="0.318027"/>
      <pos A="0.611692" C="0.069714" G="0.000566893" T="0.318027"/>
      <pos A="0.664672" C="0.00595584" G="0.075103" T="0.254269"/>
    </motif>
    <motif db="0" id="BARH2_HUMAN.H11MO.0.D" length="18" nsites="42825" evalue="1.0e+000"
        url="http://hocomoco.autosome.ru/motif/BARH2_HUMAN.H11MO.0.D">
      <pos A="0.221277" C="0.229626" G="0.413979" T="0.135118"/>
      <pos A="0.167058" C="0.385056" G="0.121355" T="0.326531"/>
      <pos A="0.0090238" C="0.00622148" G="0.00605889" T="0.978696"/>
      <pos A="0.988399" C="0.000650948" G="0.00147868" T="0.00947101"/>
      <pos A="0.99828" C="0.000780282" G="0.000647253" T="0.000292509"/>
      <pos A="0.476164" C="0.00180756" G="0.0308855" T="0.491143"/>
      <pos A="0.0165538" C="0.447798" G="0.0168763" T="0.518772"/>
      <pos A="0.0210791" C="0.00169064" G="0.971392" T="0.00583803"/>
      <pos A="0.204192" C="0.247647" G="0.346599" T="0.201562"/>
      <pos A="0.0565878" C="0.275451" G="0.0624176" T="0.605543"/>
      <pos A="0.144585" C="0.383472" G="0.294382" T="0.17756"/>
      <pos A="0.218691" C="0.379395" G="0.13358" T="0.268334"/>
      <pos A="0.268555" C="0.122333" G="0.101111" T="0.508001"/>
      <pos A="0.522536" C="0.0208406" G="0.0498196" T="0.406804"/>
      <pos A="0.490371" C="0.0184796" G="0.0137296" T="0.47742"/>
      <pos A="0.41991" C="0.0322168" G="0.0496664" T="0.498207"/>
      <pos A="0.336494" C="0.182098" G="0.118011" T="0.363397"/>
      <pos A="0.228191" C="0.155706" G="0.43546" T="0.180643"/>
    </motif>
    <motif db="0" id="BC11A_HUMAN.H11MO.0.A" length="17" nsites="500" evalue="1.0e+000"
        url="http://hocomoco.autosome.ru/motif/BC11A_HUMAN.H11MO.0.A">
      <pos A="0.37573" C="0.184625" G="0.286195" T="0.153451"/>
      <pos A="0.55058" C="0.0994705" G="0.224094" T="0.125856"/>
      <pos A="0.500164" C="0.142363" G="0.230714" T="0.126759"/>
      <pos A="0.589982" C="0.0166164" G="0.226051" T="0.167351"/>
      <pos A="0.187435" C="0.160796" G="0.580417" T="0.071352"/>
      <pos A="0.664511" C="0.0145816" G="0.269377" T="0.051531"/>
      <pos A="0.104037" C="0.0144884" G="0.828551" T="0.0529239"/>
      <pos A="0.200417" C="0.0327717" G="0.758546" T="0.00826493"/>
      <pos A="0.880098" C="0.0431253" G="0.0485975" T="0.0281795"/>
      <pos A="0.867864" C="0.00583965" G="0.0555442" T="0.0707524"/>
      <pos A="0.248399" C="0.226047" G="0.502141" T="0.0234139"/>
      <pos A="0.150158" C="0.154992" G="0.0315585" T="0.663292"/>
      <pos A="0.117832" C="0.0724923" G="0.760189" T="0.0494865"/>
      <pos A="0.658749" C="0.064413" G="0.250663" T="0.0261749"/>
      <pos A="0.458785" C="0.143453" G="0.310166" T="0.0875961"/>
      <pos A="0.622702" C="0.078845" G="0.157294" T="0.141159"/>
      <pos A="0.358985" C="0.2047" G="0.318076" T="0.118238"/>
    </motif>
    <motif db="0" id="BHE41_HUMAN.H11MO.0.D" length="20" nsites="10" evalue="1.0e+000"
        url="http://hocomoco.autosome.ru/motif/BHE41_HUMAN.H11MO.0.D">
      <pos A="0.382694" C="0.0764775" G="0.168342" T="0.372486"/>
      <pos A="0.00247525" C="0.584286" G="0.410763" T="0.00247525"/>
      <pos A="0.298484" C="0.308691" G="0.298484" T="0.0943401"/>
      <pos A="0.400556" C="0.104547" G="0.492421" T="0.00247525"/>
      <pos A="0.104547" C="0.104547" G="0.410763" T="0.380142"/>
      <pos A="0.00247525" C="0.400556" G="0.492421" T="0.104547"/>
      <pos A="0.00247525" C="0.492421" G="0.00247525" T="0.502628"/>
      <pos A="0.00247525" C="0.992574" G="0.00247525" T="0.00247525"/>
      <pos A="0.706772" C="0.00247525" G="0.196412" T="0.0943401"/>
      <pos A="0.206619" C="0.594493" G="0.0943401" T="0.104547"/>
      <pos A="0.00247525" C="0.104547" G="0.798637" T="0.0943401"/>
      <pos A="0.00247525" C="0.00247525" G="0.00247525" T="0.992574"/>
      <pos A="0.00247525" C="0.00247525" G="0.992574" T="0.00247525"/>
      <pos A="0.308691" C="0.594493" G="0.0943401" T="0.00247525"/>
      <pos A="0.410763" C="0.196412" G="0.104547" T="0.288277"/>
      <pos A="0.00247525" C="0.0943401" G="0.706772" T="0.196412"/>
      <pos A="0.492421" C="0.196412" G="0.308691" T="0.00247525"/>
      <pos A="0.400556" C="0.0943401" G="0.400556" T="0.104547"/>
      <pos A="0.308691" C="0.104547" G="0.584286" T="0.00247525"/>
      <pos A="0.232137" C="0.324002" G="0.324002" T="0.119858"/>
    </motif>
    <motif db="0" id="BRAC_HUMAN.H11MO.0.A" length="20" nsites="500" evalue="1.0e+000"
        url="http://hocomoco.autosome.ru/motif/BRAC_HUMAN.H11MO.0.A">
      <pos A="0.120026" C="0.252" G="0.146021" T="0.481954"/>
      <pos A="0.0780344" C="0.20201" G="0.106029" T="0.613927"/>
      <pos A="0.335983" C="0.311988" G="0.224005" T="0.128024"/>
      <pos A="0.333983" C="0.164017" G="0.379974" T="0.122026"/>
      <pos A="0.138022" C="0.673915" G="0.128024" T="0.060038"/>
      <pos A="0.669916" C="0.0720356" G="0.162018" T="0.0960308"/>
      <pos A="0.19801" C="0.174015" G="0.407968" T="0.220006"/>
      <pos A="0.182014" C="0.252" G="0.40197" T="0.164017"/>
      <pos A="0.244001" C="0.166017" G="0.339982" T="0.25"/>
      <pos A="0.469956" C="0.190012" G="0.230004" T="0.110028"/>
      <pos A="0.343981" C="0.0520396" G="0.437962" T="0.166017"/>
      <pos A="0.060038" C="0.128024" G="0.7479" T="0.0640372"/>
      <pos A="0.0380424" C="0.0160468" G="0.00404919" T="0.941862"/>
      <pos A="0.00204959" C="0.0140472" G="0.969856" T="0.0140472"/>
      <pos A="0.224005" C="0.0520396" G="0.0440412" T="0.679914"/>
      <pos A="0.0320436" C="0.15202" G="0.631924" T="0.184013"/>
      <pos A="0.905869" C="0.020046" G="0.0620376" T="0.0120476"/>
      <pos A="0.659918" C="0.0580384" G="0.222006" T="0.060038"/>
      <pos A="0.34998" C="0.0880324" G="0.261998" T="0.29999"/>
      <pos A="0.20001" C="0.136023" G="0.19801" T="0.465957"/>
    </motif>
    <motif db="0" id="BRAC_HUMAN.H11MO.1.B" length="11" nsites="500" evalue="1.0e+000"
        url="http://hocomoco.autosome.ru/motif/BRAC_HUMAN.H11MO.1.B">
      <pos A="0.467956" C="0.0880324" G="0.210008" T="0.234003"/>
      <pos A="0.248" C="0.0380424" G="0.581934" T="0.132024"/>
      <pos A="0.0340432" C="0.253999" G="0.69991" T="0.0120476"/>
      <pos A="0.0140472" C="0.010048" G="0.00404919" T="0.971856"/>
      <pos A="0.00604879" C="4.999e-05" G="0.979854" T="0.0140472"/>
      <pos A="0.208008" C="0.00604879" G="0.110028" T="0.675915"/>
      <pos A="0.0240452" C="0.110028" G="0.761898" T="0.104029"/>
      <pos A="0.941862" C="0.010048" G="0.0440412" T="0.00404919"/>
      <pos A="0.695911" C="0.010048" G="0.257998" T="0.0360428"/>
      <pos A="0.509948" C="0.108028" G="0.236003" T="0.146021"/>
      <pos A="0.295991" C="0.114027" G="0.248" T="0.341982"/>
    </motif>
    <motif db="0" id="BSH_HUMAN.H11MO.0.D" length="14" nsites="8213" evalue="1.0e+000"
        url="http://hocomoco.autosome.ru/motif/BSH_HUMAN.H11MO.0.D">
      <pos A="0.218526" C="0.0920207" G="0.0771664" T="0.612287"/>
      <pos A="0.659285" C="0.0634078" G="0.111989" T="0.165318"/>
      <pos A="0.688689" C="0.0620076" G="0.0914728" T="0.15783"/>
      <pos A="0.11969" C="0.187265" G="0.189091" T="0.503954"/>
      <pos A="0.148516" C="0.178224" G="0.366826" T="0.306434"/>
      <pos A="0.398939" C="0.209729" G="0.253196" T="0.138136"/>
      <pos A="0.0881853" C="0.22991" G="0.551226" T="0.130678"/>
      <pos A="0.240381" C="0.158926" G="0.119477" T="0.481216"/>
      <pos A="0.000733584" C="0.00134237" G="3.04392e-06" T="0.997921"/>
      <pos A="0.997921" C="3.04392e-06" G="0.00195115" T="0.000124801"/>
      <pos A="0.99853" C="0.000490071" G="0.000490071" T="0.000490071"/>
      <pos A="0.0529672" C="0.0775621" G="0.0651429" T="0.804328"/>
      <pos A="0.0935426" C="0.228571" G="0.267168" T="0.410719"/>
      <pos A="0.326189" C="0.0849892" G="0.477168" T="0.111654"/>
    </motif>
    <motif db="0" id="CEBPZ_HUMAN.H11MO.0.D" length="11" nsites="26" evalue="1.0e+000"
        url="http://hocomoco.autosome.ru/motif/CEBPZ_HUMAN.H11MO.0.D">
      <pos A="0.313558" C="0.0333852" G="0.344688" T="0.308369"/>
      <pos A="0.000957854" C="0.685824" G="0.224058" T="0.0891603"/>
      <pos A="0.0268997" C="0.21887" G="0.000957854" T="0.753273"/>
      <pos A="0.000957854" C="0.364144" G="0.566491" T="0.0684068"/>
      <pos A="0.997126" C="0.000957854" G="0.000957854" T="0.000957854"/>
      <pos A="0.000957854" C="0.000957854" G="0.000957854" T="0.997126"/>
      <pos A="0.000957854" C="0.000957854" G="0.000957854" T="0.997126"/>
      <pos A="0.000957854" C="0.000957854" G="0.997126" T="0.000957854"/>
      <pos A="0.000957854" C="0.000957854" G="0.997126" T="0.000957854"/>
      <pos A="0.0268997" C="0.79478" G="0.000957854" T="0.177363"/>
      <pos A="0.00744333" C="0.131964" G="0.0333852" T="0.827207"/>
    </motif>
    <motif db="0" id="CLOCK_HUMAN.H11MO.0.C" length="14" nsites="252" evalue="1.0e+000"
        url="http://hocomoco.autosome.ru/motif/CLOCK_HUMAN.H11MO.0.C">
      <pos A="0.158766" C="0.599068" G="0.1786" T="0.063566"/>
      <pos A="0.424534" C="0.115133" G="0.1905" T="0.269833"/>
      <pos A="0.2024" C="0.146866" G="0.511801" T="0.138933"/>
      <pos A="0.337267" C="0.3214" G="0.1667" T="0.174633"/>
      <pos A="0.0952995" C="0.848969" G="0.0437326" T="0.0119992"/>
      <pos A="0.809302" C="0.063566" G="0.0437326" T="0.0833994"/>
      <pos A="0.1548" C="0.607001" G="0.127033" T="0.111166"/>
      <pos A="0.253967" C="0.0556327" G="0.642701" T="0.0476993"/>
      <pos A="0.0952995" C="0.1191" G="0.0437326" T="0.741868"/>
      <pos A="0.0873661" C="0.0238992" G="0.860869" T="0.0278659"/>
      <pos A="0.400734" C="0.313467" G="0.1786" T="0.1072"/>
      <pos A="0.369" C="0.242067" G="0.281733" T="0.1072"/>
      <pos A="0.222233" C="0.388834" G="0.289667" T="0.0992662"/>
      <pos A="0.491967" C="0.2976" G="0.0238992" T="0.186533"/>
    </motif>
    <motif db="0" id="COE1_HUMAN.H11MO.0.A" length="15" nsites="500" evalue="1.0e+000"
        url="http://hocomoco.autosome.ru/motif/COE1_HUMAN.H11MO.0.A">
      <pos A="0.417966" C="0.20201" G="0.20001" T="0.180014"/>
      <pos A="0.419966" C="0.090032" G="0.271996" T="0.218006"/>
      <pos A="0.118026" C="0.255999" G="0.413967" T="0.212008"/>
      <pos A="0.0580384" C="0.20201" G="0.0240452" T="0.715907"/>
      <pos A="0.00204959" C="0.989852" G="0.00204959" T="0.00604879"/>
      <pos A="0.0140472" C="0.813887" G="4.999e-05" T="0.172016"/>
      <pos A="0.00604879" C="0.945861" G="0.00204959" T="0.0460408"/>
      <pos A="0.25" C="0.623925" G="0.040042" T="0.0860328"/>
      <pos A="0.673915" C="0.0140472" G="0.0120476" T="0.29999"/>
      <pos A="0.0180464" C="4.999e-05" G="0.981854" T="4.999e-05"/>
      <pos A="0.248" C="0.00204959" G="0.723905" T="0.0260448"/>
      <pos A="0.00604879" C="0.00404919" G="0.989852" T="4.999e-05"/>
      <pos A="0.657918" C="0.0460408" G="0.255999" T="0.040042"/>
      <pos A="0.220006" C="0.433963" G="0.253999" T="0.0920316"/>
      <pos A="0.212008" C="0.35198" G="0.0920316" T="0.343981"/>
    </motif>
    <motif db="0" id="COT1_HUMAN.H11MO.0.C" length="17" nsites="500" evalue="1.0e+000"
        url="http://hocomoco.autosome.ru/motif/COT1_HUMAN.H11MO.0.C">
      <pos A="0.180014" C="0.146021" G="0.539942" T="0.134023"/>
      <pos A="0.287992" C="0.0740352" G="0.54994" T="0.0880324"/>
      <pos A="0.248" C="0.0780344" G="0.591932" T="0.0820336"/>
      <pos A="0.208008" C="0.118026" G="0.589932" T="0.0840332"/>
      <pos A="0.0860328" C="0.15002" G="0.361978" T="0.40197"/>
      <pos A="0.132024" C="0.475955" G="0.289992" T="0.10203"/>
      <pos A="0.631924" C="0.112028" G="0.194011" T="0.0620376"/>
      <pos A="0.411968" C="0.0480404" G="0.523945" T="0.0160468"/>
      <pos A="0.725905" C="4.999e-05" G="0.269996" T="0.00404919"/>
      <pos A="0.0180464" C="4.999e-05" G="0.911868" T="0.070036"/>
      <pos A="0.0160468" C="0.010048" G="0.961858" T="0.0120476"/>
      <pos A="0.010048" C="0.0780344" G="0.279994" T="0.631924"/>
      <pos A="0.0660368" C="0.863877" G="0.0420416" T="0.0280444"/>
      <pos A="0.959858" C="0.00404919" G="0.0160468" T="0.020046"/>
      <pos A="0.204009" C="0.126025" G="0.517946" T="0.15202"/>
      <pos A="0.226005" C="0.184013" G="0.493951" T="0.0960308"/>
      <pos A="0.186013" C="0.168016" G="0.505949" T="0.140022"/>
    </motif>
    <motif db="0" id="COT1_HUMAN.H11MO.1.C" length="13" nsites="478" evalue="1.0e+000"
        url="http://hocomoco.autosome.ru/motif/COT1_HUMAN.H11MO.1.C">
      <pos A="0.0837168" C="0.194572" G="0.382817" T="0.338894"/>
      <pos A="0.125549" C="0.502039" G="0.284512" T="0.0879"/>
      <pos A="0.591979" C="0.108816" G="0.167381" T="0.131824"/>
      <pos A="0.368176" C="0.0335181" G="0.591979" T="0.00632713"/>
      <pos A="0.719567" C="5.22903e-05" G="0.278237" T="0.0021439"/>
      <pos A="0.00841874" C="0.0021439" G="0.951736" T="0.0377013"/>
      <pos A="0.00632713" C="5.22903e-05" G="0.966377" T="0.0272433"/>
      <pos A="0.00841874" C="0.0690755" G="0.21758" T="0.704926"/>
      <pos A="0.0335181" C="0.914087" G="0.0272433" T="0.0251516"/>
      <pos A="0.991477" C="0.0021439" G="0.00632713" T="5.22903e-05"/>
      <pos A="0.223855" C="0.154832" G="0.525047" T="0.0962665"/>
      <pos A="0.313794" C="0.146465" G="0.456024" T="0.0837168"/>
      <pos A="0.146465" C="0.0962665" G="0.635903" T="0.121366"/>
    </motif>
    <motif db="0" id="COT2_HUMAN.H11MO.0.A" length="13" nsites="500" evalue="1.0e+000"
        url="http://hocomoco.autosome.ru/motif/COT2_HUMAN.H11MO.0.A">
      <pos A="0.18882" C="0.470321" G="0.185447" T="0.155412"/>
      <pos A="0.666713" C="0.14924" G="0.0850922" T="0.0989545"/>
      <pos A="0.531143" C="0.0743138" G="0.343923" T="0.0506204"/>
      <pos A="0.732758" C="0.00214156" G="0.259166" T="0.00593431"/>
      <pos A="0.00755762" C="4.999e-05" G="0.981054" T="0.0113384"/>
      <pos A="0.0355165" C="0.0074742" G="0.903614" T="0.0533951"/>
      <pos A="0.0075581" C="0.050158" G="0.0817676" T="0.860516"/>
      <pos A="0.0018688" C="0.925665" G="0.0217774" T="0.0506891"/>
      <pos A="0.988309" C="4.999e-05" G="0.00798988" T="0.00365105"/>
      <pos A="0.373561" C="0.120966" G="0.377556" T="0.127917"/>
      <pos A="0.408907" C="0.116651" G="0.38332" T="0.0911222"/>
      <pos A="0.212829" C="0.0575095" G="0.564802" T="0.16486"/>
      <pos A="0.232575" C="0.127389" G="0.379913" T="0.260122"/>
    </motif>
    <motif db="0" id="COT2_HUMAN.H11MO.1.A" length="17" nsites="500" evalue="1.0e+000"
        url="http://hocomoco.autosome.ru/motif/COT2_HUMAN.H11MO.1.A">
      <pos A="0.315987" C="0.0860328" G="0.429964" T="0.168016"/>
      <pos A="0.263997" C="0.0460408" G="0.563937" T="0.126025"/>
      <pos A="0.269996" C="0.10203" G="0.507948" T="0.120026"/>
      <pos A="0.182014" C="0.184013" G="0.511948" T="0.122026"/>
      <pos A="0.128024" C="0.263997" G="0.20001" T="0.407968"/>
      <pos A="0.19801" C="0.543941" G="0.124025" T="0.134023"/>
      <pos A="0.637922" C="0.0760348" G="0.118026" T="0.168016"/>
      <pos A="0.49795" C="0.0240452" G="0.457958" T="0.020046"/>
      <pos A="0.731904" C="0.00204959" G="0.257998" T="0.00804839"/>
      <pos A="0.0260448" C="0.00404919" G="0.89987" T="0.070036"/>
      <pos A="0.0280444" C="0.010048" G="0.909868" T="0.0520396"/>
      <pos A="0.0120476" C="0.0480404" G="0.184013" T="0.755899"/>
      <pos A="0.070036" C="0.831884" G="0.0480404" T="0.05004"/>
      <pos A="0.957858" C="0.0140472" G="0.0160468" T="0.0120476"/>
      <pos A="0.226005" C="0.180014" G="0.415967" T="0.178014"/>
      <pos A="0.30199" C="0.196011" G="0.373975" T="0.128024"/>
      <pos A="0.259998" C="0.154019" G="0.463957" T="0.122026"/>
    </motif>
    <motif db="0" id="CPEB1_HUMAN.H11MO.0.D" length="17" nsites="1803" evalue="1.0e+000"
        url="http://hocomoco.autosome.ru/motif/CPEB1_HUMAN.H11MO.0.D">
      <pos A="0.163621" C="0.217972" G="0.0893045" T="0.529103"/>
      <pos A="0.000568465" C="0.000568465" G="0.000568465" T="0.998295"/>
      <pos A="0.00472797" C="0.00361877" G="0.000291165" T="0.991362"/>
      <pos A="0.000707116" C="0.00181632" G="0.000152515" T="0.997324"/>
      <pos A="1.3865e-05" C="0.00167767" G="1.3865e-05" T="0.998295"/>
      <pos A="0.996631" C="0.000568465" G="0.00223227" T="0.000568465"/>
      <pos A="0.00223227" C="0.0543647" G="0.00334147" T="0.940062"/>
      <pos A="0.128127" C="0.235719" G="0.0282985" T="0.607856"/>
      <pos A="0.181923" C="0.250693" G="0.0732211" T="0.494163"/>
      <pos A="0.0926321" C="0.223518" G="0.0482641" T="0.635586"/>
      <pos A="0.0809855" C="0.184141" G="0.0343991" T="0.700474"/>
      <pos A="0.0654567" C="0.135891" G="0.0260801" T="0.772572"/>
      <pos A="0.100397" C="0.118144" G="0.0160973" T="0.765362"/>
      <pos A="0.18123" C="0.0991487" G="0.0115218" T="0.7081"/>
      <pos A="0.224072" C="0.11648" G="0.0233071" T="0.636141"/>
      <pos A="0.240294" C="0.168751" G="0.0345377" T="0.556417"/>
      <pos A="0.223656" C="0.210346" G="0.0700322" T="0.495965"/>
    </motif>
    <motif db="0" id="CTCFL_HUMAN.H11MO.0.A" length="17" nsites="450" evalue="1.0e+000"
        url="http://hocomoco.autosome.ru/motif/CTCFL_HUMAN.H11MO.0.A">
      <pos A="0.166685" C="0.182237" G="0.44218" T="0.208898"/>
      <pos A="0.0444901" C="0.833204" G="0.0733726" T="0.0489336"/>
      <pos A="0.0178294" C="0.942068" G="0.0267163" T="0.0133859"/>
      <pos A="0.33998" C="0.0689291" G="0.373306" T="0.217785"/>
      <pos A="0.124472" C="0.446623" G="0.417741" T="0.0111642"/>
      <pos A="0.142246" C="0.511053" G="0.0911464" T="0.255554"/>
      <pos A="0.873195" C="0.0444901" G="0.0311597" T="0.0511553"/>
      <pos A="0.00894246" C="0.0111642" G="0.977616" T="0.00227727"/>
      <pos A="0.231115" C="5.55432e-05" G="0.755443" T="0.0133859"/>
      <pos A="0.0800378" C="0.0911464" G="0.733226" T="0.0955899"/>
      <pos A="0.00894246" C="0.00227727" G="0.98206" T="0.00672073"/>
      <pos A="0.0111642" C="0.0133859" G="0.935403" T="0.0400467"/>
      <pos A="0.0822595" C="0.897634" G="0.004499" T="0.0156076"/>
      <pos A="0.21112" C="0.004499" G="0.768774" T="0.0156076"/>
      <pos A="0.028938" C="0.706565" G="0.206676" T="0.0578205"/>
      <pos A="0.128916" C="0.408854" G="0.077816" T="0.384415"/>
      <pos A="0.264441" C="0.26222" G="0.379971" T="0.0933681"/>
    </motif>
    <motif db="0" id="CTCF_HUMAN.H11MO.0.A" length="19" nsites="500" evalue="1.0e+000"
        url="http://hocomoco.autosome.ru/motif/CTCF_HUMAN.H11MO.0.A">
      <pos A="0.0940312" C="0.359978" G="0.126025" T="0.419966"/>
      <pos A="0.15202" C="0.168016" G="0.521946" T="0.158018"/>
      <pos A="0.257998" C="0.0840332" G="0.553939" T="0.104029"/>
      <pos A="0.0680364" C="0.855879" G="0.0360428" T="0.040042"/>
      <pos A="0.00204959" C="0.995851" G="0.00204959" T="4.999e-05"/>
      <pos A="0.69991" C="0.00604879" G="0.242002" T="0.0520396"/>
      <pos A="0.0160468" C="0.65192" G="0.321986" T="0.010048"/>
      <pos A="0.0980304" C="0.593931" G="0.0740352" T="0.234003"/>
      <pos A="0.905869" C="0.0180464" G="0.0540392" T="0.0220456"/>
      <pos A="0.00204959" C="0.00204959" G="0.991852" T="0.00404919"/>
      <pos A="0.385973" C="4.999e-05" G="0.611928" T="0.00204959"/>
      <pos A="0.0260448" C="0.0260448" G="0.587932" T="0.359978"/>
      <pos A="0.0120476" C="0.00204959" G="0.983853" T="0.00204959"/>
      <pos A="0.05004" C="0.0260448" G="0.859878" T="0.0640372"/>
      <pos A="0.0680364" C="0.875875" G="0.0120476" T="0.0440412"/>
      <pos A="0.395971" C="0.0140472" G="0.583933" T="0.00604879"/>
      <pos A="0.0760348" C="0.561938" G="0.325985" T="0.0360428"/>
      <pos A="0.0960308" C="0.421966" G="0.116027" T="0.365977"/>
      <pos A="0.371976" C="0.267996" G="0.315987" T="0.0440412"/>
    </motif>
    <motif db="0" id="DLX1_HUMAN.H11MO.0.D" length="16" nsites="16252" evalue="1.0e+000"
        url="http://hocomoco.autosome.ru/motif/DLX1_HUMAN.H11MO.0.D">
      <pos A="0.356832" C="0.136116" G="0.136793" T="0.370259"/>
      <pos A="0.452964" C="0.0963251" G="0.0763799" T="0.374331"/>
      <pos A="0.532742" C="0.0579052" G="0.0766995" T="0.332653"/>
      <pos A="0.46403" C="0.0493464" G="0.0743764" T="0.412248"/>
      <pos A="0.339625" C="0.0394757" G="0.110197" T="0.510702"/>
      <pos A="0.22041" C="0.0722778" G="0.11822" T="0.589092"/>
      <pos A="0.562225" C="0.0896903" G="0.152019" T="0.196065"/>
      <pos A="0.164777" C="0.141951" G="0.203084" T="0.490188"/>
      <pos A="0.125209" C="0.153758" G="0.58495" T="0.136083"/>
      <pos A="0.101867" C="0.460239" G="0.302962" T="0.134932"/>
      <pos A="0.220662" C="0.128848" G="0.000135811" T="0.650354"/>
      <pos A="0.992561" C="0.00306575" G="0.00435255" T="2.072e-05"/>
      <pos A="0.996767" C="0.000739225" G="0.000854315" T="0.00163914"/>
      <pos A="0.0116504" C="0.0106562" G="0.00950858" T="0.968185"/>
      <pos A="0.0369355" C="0.035676" G="0.0740189" T="0.85337"/>
      <pos A="0.594043" C="0.108977" G="0.168693" T="0.128287"/>
    </motif>
    <motif db="0" id="DLX4_HUMAN.H11MO.0.D" length="16" nsites="2355" evalue="1.0e+000"
        url="http://hocomoco.autosome.ru/motif/DLX4_HUMAN.H11MO.0.D">
      <pos A="0.0473547" C="0.133975" G="0.0473547" T="0.771315"/>
      <pos A="0.9988" C="0.000541378" G="0.000116768" T="0.000541378"/>
      <pos A="0.999968" C="1.06153e-05" G="1.06153e-05" T="1.06153e-05"/>
      <pos A="1.06153e-05" C="1.06153e-05" G="0.000859836" T="0.999119"/>
      <pos A="1.06153e-05" C="0.00213367" G="0.00255828" T="0.995297"/>
      <pos A="0.695098" C="1.06153e-05" G="0.304456" T="0.000435226"/>
      <pos A="0.123572" C="0.49086" G="0.261571" T="0.123997"/>
      <pos A="0.220383" C="0.368148" G="0.221657" T="0.189811"/>
      <pos A="0.16943" C="0.34904" G="0.222931" T="0.258598"/>
      <pos A="0.2845" C="0.247134" G="0.115505" T="0.352862"/>
      <pos A="0.437466" C="0.186096" G="0.0502208" T="0.326218"/>
      <pos A="0.56867" C="0.0846142" G="0.0268672" T="0.319848"/>
      <pos A="0.512515" C="0.0186935" G="0.0102013" T="0.45859"/>
      <pos A="0.328234" C="0.0259119" G="0.0254872" T="0.620366"/>
      <pos A="0.294478" C="0.0647637" G="0.094911" T="0.545847"/>
      <pos A="0.349147" C="0.116035" G="0.18185" T="0.352968"/>
    </motif>
    <motif db="0" id="DLX6_HUMAN.H11MO.0.D" length="15" nsites="1138" evalue="1.0e+000"
        url="http://hocomoco.autosome.ru/motif/DLX6_HUMAN.H11MO.0.D">
      <pos A="0.399591" C="0.128086" G="0.103484" T="0.368838"/>
      <pos A="0.481966" C="0.0733899" G="0.0672393" T="0.377405"/>
      <pos A="0.438252" C="0.0674589" G="0.095576" T="0.398713"/>
      <pos A="0.347311" C="0.0837141" G="0.128526" T="0.440449"/>
      <pos A="0.293494" C="0.105461" G="0.187176" T="0.41387"/>
      <pos A="0.326004" C="0.118641" G="0.25659" T="0.298765"/>
      <pos A="0.310188" C="0.198599" G="0.303159" T="0.188055"/>
      <pos A="0.216172" C="0.21705" G="0.359393" T="0.207385"/>
      <pos A="0.227594" C="0.208264" G="0.311067" T="0.253075"/>
      <pos A="0.00880854" C="0.228473" G="0.00265794" T="0.760061"/>
      <pos A="0.95688" C="0.00792988" G="0.0272603" T="0.00792988"/>
      <pos A="0.987633" C="0.00880854" G="0.00177928" T="0.00177928"/>
      <pos A="0.00331693" C="0.00507425" G="0.0059529" T="0.985656"/>
      <pos A="0.0195721" C="0.0160575" G="0.0345093" T="0.929861"/>
      <pos A="0.659454" C="0.0162771" G="0.293054" T="0.0312143"/>
    </motif>
    <motif db="0" id="DMBX1_HUMAN.H11MO.0.D" length="20" nsites="29" evalue="1.0e+000"
        url="http://hocomoco.autosome.ru/motif/DMBX1_HUMAN.H11MO.0.D">
      <pos A="0.17268" C="0.275773" G="0.138316" T="0.41323"/>
      <pos A="0.421821" C="0.284364" G="0.112543" T="0.181271"/>
      <pos A="0.430412" C="0.292955" G="0.155498" T="0.121134"/>
      <pos A="0.207045" C="0.138316" G="0.103952" T="0.550687"/>
      <pos A="0.41323" C="0.0352234" G="0.0352234" T="0.516323"/>
      <pos A="0.516323" C="0.0352234" G="0.0352234" T="0.41323"/>
      <pos A="0.310137" C="0.103952" G="0.0352234" T="0.550687"/>
      <pos A="0.550687" C="0.17268" G="0.0352234" T="0.241409"/>
      <pos A="0.585052" C="0.103952" G="0.0352234" T="0.275773"/>
      <pos A="0.138316" C="0.310137" G="0.17268" T="0.378866"/>
      <pos A="0.103952" C="0.619416" G="0.0352234" T="0.241409"/>
      <pos A="0.000859107" C="0.447595" G="0.0695876" T="0.481959"/>
      <pos A="0.756873" C="0.0352234" G="0.138316" T="0.0695876"/>
      <pos A="0.89433" C="0.0352234" G="0.0695876" T="0.000859107"/>
      <pos A="0.000859107" C="0.0352234" G="0.000859107" T="0.963058"/>
      <pos A="0.000859107" C="0.000859107" G="0.000859107" T="0.997423"/>
      <pos A="0.997423" C="0.000859107" G="0.000859107" T="0.000859107"/>
      <pos A="0.619416" C="0.138316" G="0.138316" T="0.103952"/>
      <pos A="0.0953608" C="0.232818" G="0.335911" T="0.335911"/>
      <pos A="0.241409" C="0.103952" G="0.241409" T="0.41323"/>
    </motif>
    <motif db="0" id="DMRT1_HUMAN.H11MO.0.D" length="17" nsites="500" evalue="1.0e+000"
        url="http://hocomoco.autosome.ru/motif/DMRT1_HUMAN.H11MO.0.D">
      <pos A="0.204009" C="0.232004" G="0.118026" T="0.445961"/>
      <pos A="0.311988" C="0.0420416" G="0.271996" T="0.373975"/>
      <pos A="0.0620376" C="0.0460408" G="0.863877" T="0.0280444"/>
      <pos A="0.387972" C="0.335983" G="0.0460408" T="0.230004"/>
      <pos A="0.359978" C="0.10203" G="0.0740352" T="0.463957"/>
      <pos A="0.957858" C="0.0140472" G="0.010048" T="0.0180464"/>
      <pos A="0.040042" C="0.933863" G="0.010048" T="0.0160468"/>
      <pos A="0.877874" C="0.00604879" G="0.00204959" T="0.114027"/>
      <pos A="0.761898" C="0.238002" G="4.999e-05" T="4.999e-05"/>
      <pos A="0.323985" C="0.00604879" G="0.0160468" T="0.653919"/>
      <pos A="0.010048" C="0.020046" G="0.967856" T="0.00204959"/>
      <pos A="0.030044" C="0.00404919" G="0.00804839" T="0.957858"/>
      <pos A="0.49995" C="0.0420416" G="0.112028" T="0.345981"/>
      <pos A="0.259998" C="0.0260448" G="0.39997" T="0.313987"/>
      <pos A="0.0120476" C="0.915867" G="0.0260448" T="0.0460408"/>
      <pos A="0.465957" C="0.238002" G="0.0340432" T="0.261998"/>
      <pos A="0.477954" C="0.174015" G="0.194011" T="0.154019"/>
    </motif>
    <motif db="0" id="EGR1_HUMAN.H11MO.0.A" length="17" nsites="500" evalue="1.0e+000"
        url="http://hocomoco.autosome.ru/motif/EGR1_HUMAN.H11MO.0.A">
      <pos A="0.232004" C="0.248" G="0.409968" T="0.110028"/>
      <pos A="0.319986" C="0.128024" G="0.317986" T="0.234003"/>
      <pos A="0.277994" C="0.180014" G="0.459958" T="0.0820336"/>
      <pos A="0.236003" C="0.112028" G="0.353979" T="0.29799"/>
      <pos A="0.112028" C="0.030044" G="0.807888" T="0.05004"/>
      <pos A="0.236003" C="0.505949" G="0.0460408" T="0.212008"/>
      <pos A="0.0560388" C="0.0340432" G="0.869876" T="0.040042"/>
      <pos A="0.0320436" C="0.00404919" G="0.409968" T="0.553939"/>
      <pos A="0.0920316" C="0.00204959" G="0.891872" T="0.0140472"/>
      <pos A="0.0160468" C="0.00404919" G="0.957858" T="0.0220456"/>
      <pos A="0.0240452" C="0.0320436" G="0.929864" T="0.0140472"/>
      <pos A="0.220006" C="0.475955" G="0.00404919" T="0.29999"/>
      <pos A="0.0880324" C="0.010048" G="0.841882" T="0.060038"/>
      <pos A="0.110028" C="0.0220456" G="0.695911" T="0.172016"/>
      <pos A="0.337982" C="0.128024" G="0.405969" T="0.128024"/>
      <pos A="0.311988" C="0.0820336" G="0.455959" T="0.15002"/>
      <pos A="0.263997" C="0.182014" G="0.435963" T="0.118026"/>
    </motif>
    <motif db="0" id="EGR2_HUMAN.H11MO.0.A" length="18" nsites="500" evalue="1.0e+000"
        url="http://hocomoco.autosome.ru/motif/EGR2_HUMAN.H11MO.0.A">
      <pos A="0.216007" C="0.0740352" G="0.611928" T="0.0980304"/>
      <pos A="0.293991" C="0.0960308" G="0.411968" T="0.19801"/>
      <pos A="0.228004" C="0.0740352" G="0.621926" T="0.0760348"/>
      <pos A="0.253999" C="0.0680364" G="0.50195" T="0.176015"/>
      <pos A="0.319986" C="0.104029" G="0.505949" T="0.070036"/>
      <pos A="0.15002" C="0.104029" G="0.44996" T="0.295991"/>
      <pos A="0.0760348" C="0.10203" G="0.765897" T="0.0560388"/>
      <pos A="0.369976" C="0.190012" G="0.0440412" T="0.395971"/>
      <pos A="0.0340432" C="0.0220456" G="0.929864" T="0.0140472"/>
      <pos A="0.040042" C="0.0120476" G="0.461958" T="0.485953"/>
      <pos A="0.182014" C="0.00604879" G="0.793891" T="0.0180464"/>
      <pos A="0.0360428" C="0.0140472" G="0.889872" T="0.060038"/>
      <pos A="0.0240452" C="0.040042" G="0.915867" T="0.020046"/>
      <pos A="0.34998" C="0.281994" G="0.0220456" T="0.345981"/>
      <pos A="0.0580384" C="0.00604879" G="0.873875" T="0.0620376"/>
      <pos A="0.0760348" C="0.0340432" G="0.781894" T="0.108028"/>
      <pos A="0.341982" C="0.0740352" G="0.50195" T="0.0820336"/>
      <pos A="0.253999" C="0.0480404" G="0.561938" T="0.136023"/>
    </motif>
    <motif db="0" id="EGR2_HUMAN.H11MO.1.A" length="16" nsites="498" evalue="1.0e+000"
        url="http://hocomoco.autosome.ru/motif/EGR2_HUMAN.H11MO.1.A">
      <pos A="0.19479" C="0.144599" G="0.45779" T="0.202821"/>
      <pos A="0.281118" C="0.172706" G="0.453774" T="0.0924011"/>
      <pos A="0.188767" C="0.100432" G="0.373469" T="0.337332"/>
      <pos A="0.0622867" C="0.0663019" G="0.849277" T="0.0221341"/>
      <pos A="0.244981" C="0.365439" G="0.0582714" T="0.331309"/>
      <pos A="0.00607308" C="0.0181189" G="0.969735" T="0.00607308"/>
      <pos A="0.012096" C="0.0100883" G="0.34737" T="0.630446"/>
      <pos A="0.162668" C="0.00406545" G="0.81314" T="0.0201265"/>
      <pos A="0.0241417" C="0.0100883" G="0.92356" T="0.0422104"/>
      <pos A="0.0241417" C="0.0181189" G="0.953674" T="0.00406545"/>
      <pos A="0.321271" C="0.357408" G="0.012096" T="0.309225"/>
      <pos A="0.0321723" C="0.00607308" G="0.911514" T="0.0502409"/>
      <pos A="0.0683096" C="0.028157" G="0.712758" T="0.190775"/>
      <pos A="0.299187" C="0.0944088" G="0.459797" T="0.146607"/>
      <pos A="0.220889" C="0.0803554" G="0.524041" T="0.174714"/>
      <pos A="0.188767" C="0.164676" G="0.516011" T="0.130546"/>
    </motif>
    <motif db="0" id="EHF_HUMAN.H11MO.0.B" length="15" nsites="500" evalue="1.0e+000"
        url="http://hocomoco.autosome.ru/motif/EHF_HUMAN.H11MO.0.B">
      <pos A="0.25" C="0.208008" G="0.383973" T="0.158018"/>
      <pos A="0.445961" C="0.156019" G="0.166017" T="0.232004"/>
      <pos A="0.843881" C="0.00604879" G="0.00804839" T="0.142022"/>
      <pos A="0.142022" C="0.44996" G="0.192012" T="0.216007"/>
      <pos A="0.194011" C="0.511948" G="0.293991" T="4.999e-05"/>
      <pos A="0.753899" C="0.228004" G="0.0180464" T="4.999e-05"/>
      <pos A="4.999e-05" C="4.999e-05" G="0.99985" T="4.999e-05"/>
      <pos A="0.00204959" C="4.999e-05" G="0.99785" T="4.999e-05"/>
      <pos A="0.99785" C="4.999e-05" G="0.00204959" T="4.999e-05"/>
      <pos A="0.99785" C="4.999e-05" G="4.999e-05" T="0.00204959"/>
      <pos A="0.226005" C="0.00804839" G="0.765897" T="4.999e-05"/>
      <pos A="0.0320436" C="0.184013" G="0.0420416" T="0.741902"/>
      <pos A="0.269996" C="0.10203" G="0.405969" T="0.222006"/>
      <pos A="0.25" C="0.246001" G="0.407968" T="0.0960308"/>
      <pos A="0.168016" C="0.359978" G="0.353979" T="0.118026"/>
    </motif>
    <motif db="0" id="ELF1_HUMAN.H11MO.0.A" length="14" nsites="500" evalue="1.0e+000"
        url="http://hocomoco.autosome.ru/motif/ELF1_HUMAN.H11MO.0.A">
      <pos A="0.25" C="0.252" G="0.40197" T="0.0960308"/>
      <pos A="0.457958" C="0.15202" G="0.267996" T="0.122026"/>
      <pos A="0.573935" C="0.0880324" G="0.128024" T="0.210008"/>
      <pos A="0.218006" C="0.461958" G="0.190012" T="0.130024"/>
      <pos A="0.10203" C="0.677914" G="0.208008" T="0.0120476"/>
      <pos A="0.29999" C="0.673915" G="0.0160468" T="0.010048"/>
      <pos A="4.999e-05" C="4.999e-05" G="0.99985" T="4.999e-05"/>
      <pos A="0.00604879" C="4.999e-05" G="0.993851" T="4.999e-05"/>
      <pos A="0.99785" C="4.999e-05" G="4.999e-05" T="0.00204959"/>
      <pos A="0.987852" C="4.999e-05" G="0.00204959" T="0.010048"/>
      <pos A="0.116027" C="0.0320436" G="0.839882" T="0.0120476"/>
      <pos A="0.136023" C="0.164017" G="0.0440412" T="0.655919"/>
      <pos A="0.158018" C="0.156019" G="0.577934" T="0.108028"/>
      <pos A="0.126025" C="0.339982" G="0.461958" T="0.0720356"/>
    </motif>
    <motif db="0" id="ELF2_HUMAN.H11MO.0.C" length="13" nsites="500" evalue="1.0e+000"
        url="http://hocomoco.autosome.ru/motif/ELF2_HUMAN.H11MO.0.C">
      <pos A="0.391972" C="0.15202" G="0.317986" T="0.138022"/>
      <pos A="0.489952" C="0.10203" G="0.218006" T="0.190012"/>
      <pos A="0.311988" C="0.317986" G="0.29799" T="0.0720356"/>
      <pos A="0.0720356" C="0.615927" G="0.291992" T="0.020046"/>
      <pos A="0.232004" C="0.739902" G="0.0140472" T="0.0140472"/>
      <pos A="0.00804839" C="4.999e-05" G="0.985853" T="0.00604879"/>
      <pos A="0.0120476" C="0.00804839" G="0.977854" T="0.00204959"/>
      <pos A="0.973855" C="0.010048" G="0.00804839" T="0.00804839"/>
      <pos A="0.979854" C="0.00204959" G="0.00804839" T="0.010048"/>
      <pos A="0.0860328" C="0.0140472" G="0.889872" T="0.010048"/>
      <pos A="0.130024" C="0.208008" G="0.104029" T="0.557938"/>
      <pos A="0.196011" C="0.142022" G="0.55194" T="0.110028"/>
      <pos A="0.313987" C="0.192012" G="0.433963" T="0.060038"/>
    </motif>
    <motif db="0" id="ELF3_HUMAN.H11MO.0.A" length="14" nsites="500" evalue="1.0e+000"
        url="http://hocomoco.autosome.ru/motif/ELF3_HUMAN.H11MO.0.A">
      <pos A="0.29799" C="0.170016" G="0.389972" T="0.142022"/>
      <pos A="0.44796" C="0.15202" G="0.188012" T="0.212008"/>
      <pos A="0.869876" C="0.00604879" G="0.0280444" T="0.0960308"/>
      <pos A="0.146021" C="0.411968" G="0.234003" T="0.208008"/>
      <pos A="0.271996" C="0.385973" G="0.341982" T="4.999e-05"/>
      <pos A="0.915867" C="0.0640372" G="0.0160468" T="0.00404919"/>
      <pos A="0.00204959" C="4.999e-05" G="0.983853" T="0.0140472"/>
      <pos A="4.999e-05" C="0.00604879" G="0.991852" T="0.00204959"/>
      <pos A="0.989852" C="4.999e-05" G="0.010048" T="4.999e-05"/>
      <pos A="0.977854" C="4.999e-05" G="0.010048" T="0.0120476"/>
      <pos A="0.29799" C="0.0180464" G="0.681914" T="0.00204959"/>
      <pos A="0.040042" C="0.14802" G="0.0520396" T="0.759898"/>
      <pos A="0.35198" C="0.0640372" G="0.39797" T="0.186013"/>
      <pos A="0.257998" C="0.204009" G="0.425965" T="0.112028"/>
    </motif>
    <motif db="0" id="ELF5_HUMAN.H11MO.0.A" length="15" nsites="500" evalue="1.0e+000"
        url="http://hocomoco.autosome.ru/motif/ELF5_HUMAN.H11MO.0.A">
      <pos A="0.253999" C="0.222006" G="0.405969" T="0.118026"/>
      <pos A="0.216007" C="0.20201" G="0.491952" T="0.090032"/>
      <pos A="0.467956" C="0.168016" G="0.263997" T="0.10003"/>
      <pos A="0.79989" C="0.0220456" G="0.0740352" T="0.104029"/>
      <pos A="0.144021" C="0.307988" G="0.369976" T="0.178014"/>
      <pos A="0.184013" C="0.365977" G="0.443961" T="0.00604879"/>
      <pos A="0.683913" C="0.257998" G="0.05004" T="0.00804839"/>
      <pos A="4.999e-05" C="4.999e-05" G="0.99985" T="4.999e-05"/>
      <pos A="0.00604879" C="0.00204959" G="0.991852" T="4.999e-05"/>
      <pos A="0.991852" C="4.999e-05" G="0.00604879" T="0.00204959"/>
      <pos A="0.981854" C="0.00604879" G="0.00604879" T="0.00604879"/>
      <pos A="0.15002" C="0.0180464" G="0.827884" T="0.00404919"/>
      <pos A="0.158018" C="0.154019" G="0.124025" T="0.563937"/>
      <pos A="0.257998" C="0.120026" G="0.475955" T="0.146021"/>
      <pos A="0.279994" C="0.220006" G="0.395971" T="0.104029"/>
    </motif>
    <motif db="0" id="ELK4_HUMAN.H11MO.0.A" length="12" nsites="500" evalue="1.0e+000"
        url="http://hocomoco.autosome.ru/motif/ELK4_HUMAN.H11MO.0.A">
      <pos A="0.20201" C="0.259998" G="0.437962" T="0.10003"/>
      <pos A="0.367976" C="0.20201" G="0.357978" T="0.0720356"/>
      <pos A="0.0580384" C="0.823885" G="0.108028" T="0.010048"/>
      <pos A="0.0480404" C="0.89787" G="4.999e-05" T="0.0540392"/>
      <pos A="0.00204959" C="4.999e-05" G="0.993851" T="0.00404919"/>
      <pos A="4.999e-05" C="4.999e-05" G="0.99785" T="0.00204959"/>
      <pos A="0.995851" C="4.999e-05" G="4.999e-05" T="0.00404919"/>
      <pos A="0.965857" C="4.999e-05" G="4.999e-05" T="0.0340432"/>
      <pos A="0.194011" C="0.0360428" G="0.727904" T="0.0420416"/>
      <pos A="0.0520396" C="0.259998" G="0.0480404" T="0.639922"/>
      <pos A="0.186013" C="0.106029" G="0.605929" T="0.10203"/>
      <pos A="0.238002" C="0.244001" G="0.439962" T="0.0780344"/>
    </motif>
    <motif db="0" id="EOMES_HUMAN.H11MO.0.D" length="12" nsites="375" evalue="1.0e+000"
        url="http://hocomoco.autosome.ru/motif/EOMES_HUMAN.H11MO.0.D">
      <pos A="0.460707" C="0.106754" G="0.287274" T="0.145265"/>
      <pos A="0.253922" C="0.0509424" G="0.465379" T="0.229757"/>
      <pos A="0.220232" C="0.188876" G="0.447208" T="0.143684"/>
      <pos A="0.834403" C="0.00815623" G="0.0691345" T="0.0883059"/>
      <pos A="0.265737" C="6.66489e-05" G="0.678406" T="0.0557904"/>
      <pos A="0.0209212" C="0.0840257" G="0.884446" T="0.0106067"/>
      <pos A="0.0236052" C="0.002827" G="0.0155339" T="0.958034"/>
      <pos A="6.66489e-05" C="0.00544219" G="0.991833" T="0.00265827"/>
      <pos A="0.363877" C="0.181104" G="0.0268612" T="0.428158"/>
      <pos A="0.0530921" C="0.16875" G="0.343" T="0.435158"/>
      <pos A="0.898488" C="0.0082171" G="0.0321952" T="0.0611"/>
      <pos A="0.656815" C="0.0351965" G="0.262856" T="0.045132"/>
    </motif>
    <motif db="0" id="ERG_HUMAN.H11MO.0.A" length="13" nsites="500" evalue="1.0e+000"
        url="http://hocomoco.autosome.ru/motif/ERG_HUMAN.H11MO.0.A">
      <pos A="0.337982" C="0.15202" G="0.359978" T="0.15002"/>
      <pos A="0.307988" C="0.156019" G="0.457958" T="0.0780344"/>
      <pos A="0.435963" C="0.0520396" G="0.455959" T="0.0560388"/>
      <pos A="0.10203" C="0.559938" G="0.333983" T="0.00404919"/>
      <pos A="0.865877" C="0.116027" G="0.0160468" T="0.00204959"/>
      <pos A="0.00404919" C="0.00404919" G="0.985853" T="0.00604879"/>
      <pos A="0.00604879" C="0.00404919" G="0.989852" T="4.999e-05"/>
      <pos A="0.975855" C="0.010048" G="0.010048" T="0.00404919"/>
      <pos A="0.935863" C="0.00204959" G="0.0220456" T="0.040042"/>
      <pos A="0.204009" C="0.0160468" G="0.777894" T="0.00204959"/>
      <pos A="0.10203" C="0.309988" G="0.174015" T="0.413967"/>
      <pos A="0.224005" C="0.160018" G="0.513947" T="0.10203"/>
      <pos A="0.261998" C="0.134023" G="0.539942" T="0.0640372"/>
    </motif>
    <motif db="0" id="ESR1_HUMAN.H11MO.0.A" length="15" nsites="500" evalue="1.0e+000"
        url="http://hocomoco.autosome.ru/motif/ESR1_HUMAN.H11MO.0.A">
      <pos A="0.637922" C="0.0480404" G="0.259998" T="0.0540392"/>
      <pos A="0.0740352" C="0.00604879" G="0.807888" T="0.112028"/>
      <pos A="0.0460408" C="0.0180464" G="0.907868" T="0.0280444"/>
      <pos A="0.0940312" C="0.0720356" G="0.178014" T="0.655919"/>
      <pos A="0.00204959" C="0.887872" G="0.0480404" T="0.0620376"/>
      <pos A="0.855879" C="0.00604879" G="0.112028" T="0.0260448"/>
      <pos A="0.108028" C="0.441962" G="0.311988" T="0.138022"/>
      <pos A="0.395971" C="0.603929" G="4.999e-05" T="4.999e-05"/>
      <pos A="0.182014" C="0.375975" G="0.285993" T="0.156019"/>
      <pos A="0.104029" C="0.0780344" G="0.0440412" T="0.773895"/>
      <pos A="0.0540392" C="0.0340432" G="0.907868" T="0.00404919"/>
      <pos A="0.617926" C="0.19801" G="0.070036" T="0.114027"/>
      <pos A="0.040042" C="0.883873" G="0.0140472" T="0.0620376"/>
      <pos A="0.090032" C="0.821886" G="0.00804839" T="0.080034"/>
      <pos A="0.0580384" C="0.329984" G="0.0660368" T="0.545941"/>
    </motif>
    <motif db="0" id="ESR2_HUMAN.H11MO.0.A" length="15" nsites="497" evalue="1.0e+000"
        url="http://hocomoco.autosome.ru/motif/ESR2_HUMAN.H11MO.0.A">
      <pos A="0.494921" C="0.0966103" G="0.36215" T="0.0463186"/>
      <pos A="0.114715" C="0.0121203" G="0.790636" T="0.0825287"/>
      <pos A="0.0463186" C="0.026202" G="0.859032" T="0.068447"/>
      <pos A="0.0966103" C="0.116727" G="0.22938" T="0.557282"/>
      <pos A="0.0161436" C="0.798682" G="0.0523537" T="0.13282"/>
      <pos A="0.621656" C="0.0342486" G="0.247485" T="0.0966103"/>
      <pos A="0.092587" C="0.511014" G="0.26559" T="0.130809"/>
      <pos A="5.02917e-05" C="0.667924" G="5.02917e-05" T="0.331975"/>
      <pos A="0.122762" C="0.422501" G="0.267602" T="0.187135"/>
      <pos A="0.0402836" C="0.239439" G="0.0302253" T="0.690052"/>
      <pos A="0.0825287" C="0.026202" G="0.891219" T="5.02917e-05"/>
      <pos A="0.521072" C="0.273637" G="0.086552" T="0.118739"/>
      <pos A="0.0241903" C="0.844951" G="0.0221786" T="0.10868"/>
      <pos A="0.0825287" C="0.846962" G="0.0121203" T="0.0583887"/>
      <pos A="0.0724703" C="0.356115" G="0.0362603" T="0.535154"/>
    </motif>
    <motif db="0" id="ESR2_HUMAN.H11MO.1.A" length="7" nsites="500" evalue="1.0e+000"
        url="http://hocomoco.autosome.ru/motif/ESR2_HUMAN.H11MO.1.A">
      <pos A="0.693911" C="0.0340432" G="0.261998" T="0.010048"/>
      <pos A="0.0160468" C="0.00204959" G="0.945861" T="0.0360428"/>
      <pos A="0.00204959" C="0.010048" G="0.981854" T="0.00604879"/>
      <pos A="0.0180464" C="0.0160468" G="0.104029" T="0.861878"/>
      <pos A="0.00204959" C="0.991852" G="0.00204959" T="0.00404919"/>
      <pos A="0.94986" C="0.00604879" G="0.040042" T="0.00404919"/>
      <pos A="0.070036" C="0.459958" G="0.39997" T="0.070036"/>
    </motif>
    <motif db="0" id="ESX1_HUMAN.H11MO.0.D" length="17" nsites="8260" evalue="1.0e+000"
        url="http://hocomoco.autosome.ru/motif/ESX1_HUMAN.H11MO.0.D">
      <pos A="0.234403" C="0.208248" G="0.426596" T="0.130754"/>
      <pos A="0.126857" C="0.395271" G="0.19232" T="0.285553"/>
      <pos A="0.0225823" C="0.050032" G="0.0212367" T="0.906149"/>
      <pos A="0.993554" C="0.00133608" G="0.00336186" T="0.00174846"/>
      <pos A="0.999853" C="3.0266e-06" G="0.000140487" T="3.0266e-06"/>
      <pos A="3.0266e-06" C="3.0266e-06" G="0.00340342" T="0.996591"/>
      <pos A="0.000249017" C="0.00687622" G="0.0030489" T="0.989826"/>
      <pos A="0.582427" C="3.0266e-06" G="0.417567" T="3.0266e-06"/>
      <pos A="0.246805" C="0.221045" G="0.49818" T="0.0339699"/>
      <pos A="0.077646" C="0.530055" G="0.114559" T="0.27774"/>
      <pos A="0.293931" C="0.260317" G="0.215387" T="0.230365"/>
      <pos A="0.380207" C="0.192904" G="0.0759636" T="0.350926"/>
      <pos A="0.440479" C="0.0612148" G="0.0379036" T="0.460402"/>
      <pos A="0.539419" C="0.0346495" G="0.0205775" T="0.405354"/>
      <pos A="0.489906" C="0.0202216" G="0.0155621" T="0.47431"/>
      <pos A="0.282205" C="0.0581422" G="0.0668169" T="0.592836"/>
      <pos A="0.319888" C="0.119924" G="0.155426" T="0.404762"/>
    </motif>
    <motif db="0" id="ETS1_HUMAN.H11MO.0.A" length="13" nsites="500" evalue="1.0e+000"
        url="http://hocomoco.autosome.ru/motif/ETS1_HUMAN.H11MO.0.A">
      <pos A="0.367976" C="0.178014" G="0.341982" T="0.112028"/>
      <pos A="0.259998" C="0.182014" G="0.471956" T="0.0860328"/>
      <pos A="0.479954" C="0.0680364" G="0.423965" T="0.0280444"/>
      <pos A="0.128024" C="0.637922" G="0.228004" T="0.00604879"/>
      <pos A="0.615927" C="0.34998" G="0.0340432" T="4.999e-05"/>
      <pos A="0.00404919" C="4.999e-05" G="0.993851" T="0.00204959"/>
      <pos A="0.0120476" C="0.00604879" G="0.979854" T="0.00204959"/>
      <pos A="0.991852" C="0.00604879" G="4.999e-05" T="0.00204959"/>
      <pos A="0.827884" C="0.010048" G="0.00404919" T="0.158018"/>
      <pos A="0.184013" C="0.010048" G="0.805889" T="4.999e-05"/>
      <pos A="0.0840332" C="0.188012" G="0.0580384" T="0.669916"/>
      <pos A="0.130024" C="0.112028" G="0.633923" T="0.124025"/>
      <pos A="0.138022" C="0.126025" G="0.627924" T="0.108028"/>
    </motif>
    <motif db="0" id="ETS2_HUMAN.H11MO.0.B" length="13" nsites="500" evalue="1.0e+000"
        url="http://hocomoco.autosome.ru/motif/ETS2_HUMAN.H11MO.0.B">
      <pos A="0.230004" C="0.140022" G="0.435963" T="0.194011"/>
      <pos A="0.317986" C="0.146021" G="0.345981" T="0.190012"/>
      <pos A="0.321986" C="0.279994" G="0.29799" T="0.10003"/>
      <pos A="0.473955" C="0.0760348" G="0.365977" T="0.0840332"/>
      <pos A="0.192012" C="0.00804839" G="0.7519" T="0.0480404"/>
      <pos A="0.00404919" C="0.010048" G="0.967856" T="0.0180464"/>
      <pos A="0.981854" C="0.0160468" G="4.999e-05" T="0.00204959"/>
      <pos A="0.953859" C="0.0180464" G="0.0240452" T="0.00404919"/>
      <pos A="0.381974" C="0.0840332" G="0.519946" T="0.0140472"/>
      <pos A="0.391972" C="0.261998" G="0.19801" T="0.14802"/>
      <pos A="0.421966" C="0.0480404" G="0.459958" T="0.070036"/>
      <pos A="0.329984" C="0.0860328" G="0.495951" T="0.0880324"/>
      <pos A="0.495951" C="0.10003" G="0.319986" T="0.0840332"/>
    </motif>
    <motif db="0" id="ETV2_HUMAN.H11MO.0.B" length="16" nsites="229" evalue="1.0e+000"
        url="http://hocomoco.autosome.ru/motif/ETV2_HUMAN.H11MO.0.B">
      <pos A="0.323112" C="0.174705" G="0.353667" T="0.148516"/>
      <pos A="0.301288" C="0.174705" G="0.4366" T="0.0874072"/>
      <pos A="0.580642" C="0.135421" G="0.20526" T="0.0786774"/>
      <pos A="0.528263" C="0.0612178" G="0.384221" T="0.0262986"/>
      <pos A="0.563182" C="0.0393933" G="0.388586" T="0.00883893"/>
      <pos A="0.0262986" C="0.87309" G="0.0917722" T="0.00883893"/>
      <pos A="0.89055" C="0.104867" G="0.000109123" T="0.00447403"/>
      <pos A="0.000109123" C="0.000109123" G="0.999673" T="0.000109123"/>
      <pos A="0.000109123" C="0.00447403" G="0.995308" T="0.000109123"/>
      <pos A="0.986578" C="0.000109123" G="0.0132038" T="0.000109123"/>
      <pos A="0.929834" C="0.000109123" G="0.000109123" T="0.0699476"/>
      <pos A="0.475884" C="0.0175687" G="0.506438" T="0.000109123"/>
      <pos A="0.0568529" C="0.323112" G="0.0568529" T="0.563182"/>
      <pos A="0.349302" C="0.135421" G="0.406045" T="0.109232"/>
      <pos A="0.109232" C="0.262003" G="0.567547" T="0.0612178"/>
      <pos A="0.174705" C="0.288193" G="0.4366" T="0.100502"/>
    </motif>
    <motif db="0" id="ETV4_HUMAN.H11MO.0.B" length="11" nsites="500" evalue="1.0e+000"
        url="http://hocomoco.autosome.ru/motif/ETV4_HUMAN.H11MO.0.B">
      <pos A="0.335983" C="0.234003" G="0.329984" T="0.10003"/>
      <pos A="0.383973" C="0.134023" G="0.319986" T="0.162018"/>
      <pos A="0.136023" C="0.609928" G="0.234003" T="0.020046"/>
      <pos A="0.955859" C="0.010048" G="0.020046" T="0.0140472"/>
      <pos A="0.00604879" C="0.00204959" G="0.975855" T="0.0160468"/>
      <pos A="0.0160468" C="0.0260448" G="0.957858" T="4.999e-05"/>
      <pos A="0.923865" C="0.0160468" G="0.05004" T="0.010048"/>
      <pos A="0.869876" C="0.0140472" G="0.0460408" T="0.070036"/>
      <pos A="0.307988" C="0.0220456" G="0.587932" T="0.0820336"/>
      <pos A="0.138022" C="0.178014" G="0.345981" T="0.337982"/>
      <pos A="0.287992" C="0.132024" G="0.413967" T="0.166017"/>
    </motif>
    <motif db="0" id="ETV5_HUMAN.H11MO.0.C" length="14" nsites="500" evalue="1.0e+000"
        url="http://hocomoco.autosome.ru/motif/ETV5_HUMAN.H11MO.0.C">
      <pos A="0.327984" C="0.180014" G="0.381974" T="0.110028"/>
      <pos A="0.455959" C="0.0880324" G="0.327984" T="0.128024"/>
      <pos A="0.29799" C="0.0980304" G="0.493951" T="0.110028"/>
      <pos A="0.20001" C="0.417966" G="0.345981" T="0.0360428"/>
      <pos A="0.839882" C="0.0360428" G="0.0840332" T="0.040042"/>
      <pos A="0.0160468" C="0.00604879" G="0.961858" T="0.0160468"/>
      <pos A="0.0440412" C="0.0160468" G="0.935863" T="0.00404919"/>
      <pos A="0.793891" C="0.0680364" G="0.10203" T="0.0360428"/>
      <pos A="0.945861" C="0.00604879" G="0.0120476" T="0.0360428"/>
      <pos A="0.371976" C="0.0620376" G="0.54794" T="0.0180464"/>
      <pos A="0.228004" C="0.10003" G="0.232004" T="0.439962"/>
      <pos A="0.218006" C="0.106029" G="0.537942" T="0.138022"/>
      <pos A="0.405969" C="0.120026" G="0.385973" T="0.0880324"/>
      <pos A="0.271996" C="0.216007" G="0.373975" T="0.138022"/>
    </motif>
    <motif db="0" id="ETV6_HUMAN.H11MO.0.D" length="9" nsites="500" evalue="1.0e+000"
        url="http://hocomoco.autosome.ru/motif/ETV6_HUMAN.H11MO.0.D">
      <pos A="0.373975" C="0.160018" G="0.303989" T="0.162018"/>
      <pos A="0.126025" C="0.573935" G="0.269996" T="0.030044"/>
      <pos A="0.915867" C="0.010048" G="0.00404919" T="0.070036"/>
      <pos A="0.00604879" C="4.999e-05" G="0.991852" T="0.00204959"/>
      <pos A="0.00404919" C="0.010048" G="0.977854" T="0.00804839"/>
      <pos A="0.885873" C="0.0660368" G="0.0480404" T="4.999e-05"/>
      <pos A="0.917866" C="0.00604879" G="0.0220456" T="0.0540392"/>
      <pos A="0.389972" C="0.0180464" G="0.503949" T="0.0880324"/>
      <pos A="0.122026" C="0.130024" G="0.329984" T="0.417966"/>
    </motif>
    <motif db="0" id="ETV7_HUMAN.H11MO.0.D" length="7" nsites="500" evalue="1.0e+000"
        url="http://hocomoco.autosome.ru/motif/ETV7_HUMAN.H11MO.0.D">
      <pos A="0.240002" C="0.411968" G="0.295991" T="0.0520396"/>
      <pos A="0.657918" C="0.116027" G="0.160018" T="0.0660368"/>
      <pos A="4.999e-05" C="0.00204959" G="0.981854" T="0.0160468"/>
      <pos A="0.00604879" C="0.020046" G="0.973855" T="4.999e-05"/>
      <pos A="0.975855" C="0.0120476" G="0.00804839" T="0.00404919"/>
      <pos A="0.929864" C="0.00404919" G="0.060038" T="0.00604879"/>
      <pos A="0.331984" C="0.00404919" G="0.645921" T="0.0180464"/>
    </motif>
    <motif db="0" id="FEV_HUMAN.H11MO.0.B" length="10" nsites="498" evalue="1.0e+000"
        url="http://hocomoco.autosome.ru/motif/FEV_HUMAN.H11MO.0.B">
      <pos A="0.224905" C="0.204828" G="0.520026" T="0.0502409"/>
      <pos A="0.255019" C="0.530064" G="0.134561" T="0.0803554"/>
      <pos A="0.281118" C="0.321271" G="0.355401" T="0.0422104"/>
      <pos A="0.317256" C="0.012096" G="0.658552" T="0.012096"/>
      <pos A="0.0321723" C="0.00607308" G="0.947651" T="0.0141036"/>
      <pos A="0.967727" C="0.0221341" G="0.00406545" T="0.00607308"/>
      <pos A="0.672606" C="0.0582714" G="0.251004" T="0.0181189"/>
      <pos A="0.18676" C="0.132554" G="0.602339" T="0.0783477"/>
      <pos A="0.154638" C="0.387523" G="0.0883859" T="0.369454"/>
      <pos A="0.0723248" C="0.230928" G="0.58427" T="0.112477"/>
    </motif>
    <motif db="0" id="FLI1_HUMAN.H11MO.0.A" length="18" nsites="497" evalue="1.0e+000"
        url="http://hocomoco.autosome.ru/motif/FLI1_HUMAN.H11MO.0.A">
      <pos A="0.209264" C="0.227369" G="0.440606" T="0.122762"/>
      <pos A="0.315882" C="0.148914" G="0.432559" T="0.102645"/>
      <pos A="0.446641" C="0.086552" G="0.37422" T="0.092587"/>
      <pos A="0.201217" C="0.0543653" G="0.653842" T="0.0905753"/>
      <pos A="0.299789" C="0.0362603" G="0.635737" T="0.0282136"/>
      <pos A="0.422501" C="0.388302" G="0.183112" T="0.00608529"/>
      <pos A="0.915359" C="0.0342486" G="0.0402836" T="0.0101086"/>
      <pos A="0.00407363" C="0.00407363" G="0.981744" T="0.0101086"/>
      <pos A="0.00206196" C="0.0121203" G="0.985767" T="5.02917e-05"/>
      <pos A="0.937487" C="0.0181553" G="0.044307" T="5.02917e-05"/>
      <pos A="0.957604" C="0.00206196" G="0.026202" T="0.014132"/>
      <pos A="0.146902" C="0.0282136" G="0.822822" T="0.00206196"/>
      <pos A="0.134832" C="0.171042" G="0.500956" T="0.19317"/>
      <pos A="0.41043" C="0.124774" G="0.402384" T="0.062412"/>
      <pos A="0.394337" C="0.0764937" G="0.474804" T="0.0543653"/>
      <pos A="0.3018" C="0.12075" G="0.509002" T="0.068447"/>
      <pos A="0.24145" C="0.150925" G="0.529119" T="0.0785053"/>
      <pos A="0.388302" C="0.130809" G="0.364162" T="0.116727"/>
    </motif>
    <motif db="0" id="FLI1_HUMAN.H11MO.1.A" length="13" nsites="500" evalue="1.0e+000"
        url="http://hocomoco.autosome.ru/motif/FLI1_HUMAN.H11MO.1.A">
      <pos A="0.375975" C="0.14802" G="0.34798" T="0.128024"/>
      <pos A="0.325985" C="0.0840332" G="0.49795" T="0.0920316"/>
      <pos A="0.45196" C="0.0180464" G="0.483953" T="0.0460408"/>
      <pos A="0.168016" C="0.54994" G="0.271996" T="0.010048"/>
      <pos A="0.817886" C="0.160018" G="0.0120476" T="0.010048"/>
      <pos A="0.00204959" C="0.00204959" G="0.993851" T="0.00204959"/>
      <pos A="0.010048" C="0.00404919" G="0.983853" T="0.00204959"/>
      <pos A="0.985853" C="0.00604879" G="0.00404919" T="0.00404919"/>
      <pos A="0.963857" C="0.00404919" G="0.00804839" T="0.0240452"/>
      <pos A="0.244001" C="0.00604879" G="0.739902" T="0.010048"/>
      <pos A="0.10203" C="0.295991" G="0.218006" T="0.383973"/>
      <pos A="0.265997" C="0.196011" G="0.427964" T="0.110028"/>
      <pos A="0.246001" C="0.108028" G="0.503949" T="0.142022"/>
    </motif>
    <motif db="0" id="FOXD3_HUMAN.H11MO.0.D" length="15" nsites="465" evalue="1.0e+000"
        url="http://hocomoco.autosome.ru/motif/FOXD3_HUMAN.H11MO.0.D">
      <pos A="0.157009" C="0.17636" G="0.298914" T="0.367717"/>
      <pos A="0.118308" C="0.217211" G="0.266663" T="0.397818"/>
      <pos A="0.135508" C="0.00650398" G="0.0559557" T="0.802032"/>
      <pos A="0.0387551" C="0.0688562" G="0.872984" T="0.0194044"/>
      <pos A="0.092507" C="0.0516556" G="0.036605" T="0.819232"/>
      <pos A="0.036605" C="0.111858" G="0.0495055" T="0.802032"/>
      <pos A="0.0538056" C="5.37519e-05" G="0.0946571" T="0.851484"/>
      <pos A="0.339766" C="0.200011" G="0.225812" T="0.234412"/>
      <pos A="0.0581058" C="0.599925" G="0.0624059" T="0.279564"/>
      <pos A="0.294614" C="0.202161" G="0.0409052" T="0.46232"/>
      <pos A="0.109708" C="0.223662" G="0.0710062" T="0.595625"/>
      <pos A="0.404268" C="0.0473554" G="0.146259" T="0.402118"/>
      <pos A="0.230112" C="0.141959" G="0.427919" T="0.200011"/>
      <pos A="0.101107" C="0.363416" G="0.348366" T="0.18711"/>
      <pos A="0.356966" C="0.292464" G="0.111858" T="0.238712"/>
    </motif>
    <motif db="0" id="FOXG1_HUMAN.H11MO.0.D" length="17" nsites="310" evalue="1.0e+000"
        url="http://hocomoco.autosome.ru/motif/FOXG1_HUMAN.H11MO.0.D">
      <pos A="0.358366" C="0.152243" G="0.184567" T="0.304825"/>
      <pos A="0.150395" C="0.11105" G="0.121211" T="0.617344"/>
      <pos A="0.0332385" C="0.0360077" G="0.0297281" T="0.901026"/>
      <pos A="0.102416" C="0.0200309" G="0.857522" T="0.0200309"/>
      <pos A="8.06192e-05" C="0.00322038" G="0.00949991" T="0.987199"/>
      <pos A="8.06192e-05" C="8.06192e-05" G="0.231877" T="0.767961"/>
      <pos A="0.00340567" C="8.06192e-05" G="0.0926261" T="0.903888"/>
      <pos A="0.687419" C="0.164275" G="0.10851" T="0.0397959"/>
      <pos A="0.0396106" C="0.353237" G="0.0255693" T="0.581583"/>
      <pos A="0.309115" C="0.0957659" G="0.292284" T="0.302835"/>
      <pos A="0.191081" C="0.0710083" G="0.118661" T="0.619251"/>
      <pos A="0.366382" C="0.0569669" G="0.178511" T="0.39814"/>
      <pos A="0.0616328" C="0.0549827" G="0.0200747" T="0.86331"/>
      <pos A="0.313871" C="0.0397446" G="0.316269" T="0.330115"/>
      <pos A="0.04912" C="0.074794" G="0.0882795" T="0.787806"/>
      <pos A="0.23873" C="0.0549364" G="0.0785823" T="0.627751"/>
      <pos A="0.0828775" C="0.134411" G="0.197031" T="0.585681"/>
    </motif>
    <motif db="0" id="FOXI1_HUMAN.H11MO.0.B" length="12" nsites="156" evalue="1.0e+000"
        url="http://hocomoco.autosome.ru/motif/FOXI1_HUMAN.H11MO.0.B">
      <pos A="0.152443" C="0.461769" G="0.0905784" T="0.295209"/>
      <pos A="0.133408" C="0.0287133" G="0.071543" T="0.766336"/>
      <pos A="0.0334721" C="0.437975" G="0.242862" T="0.285691"/>
      <pos A="0.000160154" C="0.0239544" G="0.000160154" T="0.975725"/>
      <pos A="0.000160154" C="0.104855" G="0.894825" T="0.000160154"/>
      <pos A="0.99952" C="0.000160154" G="0.000160154" T="0.000160154"/>
      <pos A="0.000160154" C="0.000160154" G="0.000160154" T="0.99952"/>
      <pos A="0.000160154" C="0.000160154" G="0.000160154" T="0.99952"/>
      <pos A="0.000160154" C="0.000160154" G="0.990002" T="0.00967786"/>
      <pos A="0.000160154" C="0.000160154" G="0.99952" T="0.000160154"/>
      <pos A="0.0429898" C="0.476046" G="0.000160154" T="0.480804"/>
      <pos A="0.000160154" C="0.490322" G="0.0191956" T="0.490322"/>
    </motif>
    <motif db="0" id="FOXJ3_HUMAN.H11MO.0.A" length="13" nsites="626" evalue="1.0e+000"
        url="http://hocomoco.autosome.ru/motif/FOXJ3_HUMAN.H11MO.0.A">
      <pos A="0.194105" C="0.146488" G="0.164704" T="0.494704"/>
      <pos A="3.99297e-05" C="3.99297e-05" G="3.99297e-05" T="0.99988"/>
      <pos A="0.0829617" C="3.99297e-05" G="0.914274" T="0.00272405"/>
      <pos A="0.00111358" C="3.99297e-05" G="3.99297e-05" T="0.998807"/>
      <pos A="3.99297e-05" C="3.99297e-05" G="3.99297e-05" T="0.99988"/>
      <pos A="0.00887273" C="3.99297e-05" G="0.175705" T="0.815383"/>
      <pos A="0.818151" C="3.99297e-05" G="0.036961" T="0.144848"/>
      <pos A="3.99297e-05" C="0.0711412" G="3.99297e-05" T="0.928779"/>
      <pos A="0.113304" C="3.99297e-05" G="0.430181" T="0.456475"/>
      <pos A="0.0440546" C="3.99297e-05" G="0.325667" T="0.630238"/>
      <pos A="0.0528131" C="3.99297e-05" G="0.0291567" T="0.91799"/>
      <pos A="0.00590464" C="0.0101738" G="0.0168448" T="0.967077"/>
      <pos A="0.358504" C="0.0704075" G="0.138476" T="0.432613"/>
    </motif>
    <motif db="0" id="FOXJ3_HUMAN.H11MO.1.B" length="13" nsites="613" evalue="1.0e+000"
        url="http://hocomoco.autosome.ru/motif/FOXJ3_HUMAN.H11MO.1.B">
      <pos A="0.126259" C="0.100135" G="0.122353" T="0.651253"/>
      <pos A="0.0347939" C="4.07764e-05" G="0.390465" T="0.574701"/>
      <pos A="0.0300326" C="4.07764e-05" G="0.516097" T="0.45383"/>
      <pos A="4.07764e-05" C="4.07764e-05" G="4.07764e-05" T="0.999878"/>
      <pos A="0.0547307" C="4.07764e-05" G="0.115346" T="0.829882"/>
      <pos A="0.396786" C="4.07764e-05" G="0.115356" T="0.487817"/>
      <pos A="0.356257" C="0.0775062" G="4.07764e-05" T="0.566196"/>
      <pos A="4.07764e-05" C="4.07764e-05" G="4.07764e-05" T="0.999878"/>
      <pos A="0.163658" C="4.07764e-05" G="0.83626" T="4.07764e-05"/>
      <pos A="4.07764e-05" C="4.07764e-05" G="4.07764e-05" T="0.999878"/>
      <pos A="4.07764e-05" C="4.07764e-05" G="4.07764e-05" T="0.999878"/>
      <pos A="4.07764e-05" C="4.07764e-05" G="0.0127158" T="0.987203"/>
      <pos A="0.645552" C="0.1047" G="0.116957" T="0.132792"/>
    </motif>
    <motif db="0" id="FOXL1_HUMAN.H11MO.0.D" length="19" nsites="1207" evalue="1.0e+000"
        url="http://hocomoco.autosome.ru/motif/FOXL1_HUMAN.H11MO.0.D">
      <pos A="0.160529" C="0.163843" G="0.222662" T="0.452966"/>
      <pos A="0.140233" C="0.18911" G="0.444267" T="0.22639"/>
      <pos A="0.191181" C="0.0404068" G="0.132363" T="0.636049"/>
      <pos A="0.0629815" C="0.0240452" G="0.0414423" T="0.871531"/>
      <pos A="0.000642035" C="0.000642035" G="0.000642035" T="0.998074"/>
      <pos A="0.0874203" C="0.000434927" G="0.905082" T="0.00706238"/>
      <pos A="0.00830503" C="2.07108e-05" G="2.07108e-05" T="0.991654"/>
      <pos A="2.07108e-05" C="2.07108e-05" G="2.07108e-05" T="0.999938"/>
      <pos A="2.07108e-05" C="2.07108e-05" G="2.07108e-05" T="0.999938"/>
      <pos A="0.47057" C="2.07108e-05" G="0.529389" T="2.07108e-05"/>
      <pos A="2.07108e-05" C="2.07108e-05" G="2.07108e-05" T="0.999938"/>
      <pos A="2.07108e-05" C="2.07108e-05" G="2.07108e-05" T="0.999938"/>
      <pos A="2.07108e-05" C="2.07108e-05" G="2.07108e-05" T="0.999938"/>
      <pos A="0.985855" C="2.07108e-05" G="0.0116188" T="0.00250601"/>
      <pos A="0.000849143" C="0.511992" G="0.000849143" T="0.48631"/>
      <pos A="0.414858" C="0.0188675" G="0.0213528" T="0.544922"/>
      <pos A="0.103989" C="0.0145183" G="0.0186604" T="0.862832"/>
      <pos A="0.226183" C="0.0174178" G="0.0149325" T="0.741467"/>
      <pos A="0.193252" C="0.125321" G="0.0838994" T="0.597527"/>
    </motif>
    <motif db="0" id="GABPA_HUMAN.H11MO.0.A" length="14" nsites="500" evalue="1.0e+000"
        url="http://hocomoco.autosome.ru/motif/GABPA_HUMAN.H11MO.0.A">
      <pos A="0.182014" C="0.226005" G="0.483953" T="0.108028"/>
      <pos A="0.285993" C="0.252" G="0.385973" T="0.0760348"/>
      <pos A="0.363977" C="0.230004" G="0.269996" T="0.136023"/>
      <pos A="0.429964" C="0.146021" G="0.383973" T="0.040042"/>
      <pos A="0.0980304" C="0.611928" G="0.269996" T="0.020046"/>
      <pos A="0.112028" C="0.855879" G="0.0260448" T="0.00604879"/>
      <pos A="0.00804839" C="4.999e-05" G="0.991852" T="4.999e-05"/>
      <pos A="0.00804839" C="0.00404919" G="0.985853" T="0.00204959"/>
      <pos A="0.995851" C="4.999e-05" G="0.00404919" T="4.999e-05"/>
      <pos A="0.985853" C="0.00204959" G="4.999e-05" T="0.0120476"/>
      <pos A="0.106029" C="0.0240452" G="0.867876" T="0.00204959"/>
      <pos A="0.0980304" C="0.188012" G="0.0320436" T="0.681914"/>
      <pos A="0.178014" C="0.130024" G="0.569936" T="0.122026"/>
      <pos A="0.287992" C="0.269996" G="0.383973" T="0.0580384"/>
    </motif>
    <motif db="0" id="GATA1_HUMAN.H11MO.0.A" length="19" nsites="500" evalue="1.0e+000"
        url="http://hocomoco.autosome.ru/motif/GATA1_HUMAN.H11MO.0.A">
      <pos A="0.192012" C="0.403969" G="0.206009" T="0.19801"/>
      <pos A="0.116027" C="0.144021" G="0.190012" T="0.54994"/>
      <pos A="0.0560388" C="0.0780344" G="0.639922" T="0.226005"/>
      <pos A="0.118026" C="0.206009" G="0.389972" T="0.285993"/>
      <pos A="0.194011" C="0.313987" G="0.281994" T="0.210008"/>
      <pos A="0.267996" C="0.246001" G="0.277994" T="0.208008"/>
      <pos A="0.224005" C="0.210008" G="0.367976" T="0.19801"/>
      <pos A="0.261998" C="0.168016" G="0.339982" T="0.230004"/>
      <pos A="0.214007" C="0.224005" G="0.313987" T="0.248"/>
      <pos A="0.331984" C="0.188012" G="0.323985" T="0.156019"/>
      <pos A="0.184013" C="0.387972" G="0.321986" T="0.106029"/>
      <pos A="0.719906" C="0.020046" G="0.00804839" T="0.252"/>
      <pos A="0.00604879" C="4.999e-05" G="0.993851" T="4.999e-05"/>
      <pos A="0.995851" C="4.999e-05" G="4.999e-05" T="0.00404919"/>
      <pos A="0.00204959" C="4.999e-05" G="0.0120476" T="0.985853"/>
      <pos A="0.945861" C="0.00404919" G="0.0140472" T="0.0360428"/>
      <pos A="0.857878" C="0.0160468" G="0.090032" T="0.0360428"/>
      <pos A="0.214007" C="0.154019" G="0.553939" T="0.0780344"/>
      <pos A="0.35198" C="0.188012" G="0.345981" T="0.114027"/>
    </motif>
    <motif db="0" id="GATA2_HUMAN.H11MO.0.A" length="19" nsites="500" evalue="1.0e+000"
        url="http://hocomoco.autosome.ru/motif/GATA2_HUMAN.H11MO.0.A">
      <pos A="0.132024" C="0.45196" G="0.226005" T="0.190012"/>
      <pos A="0.124025" C="0.104029" G="0.158018" T="0.613927"/>
      <pos A="0.080034" C="0.05004" G="0.65192" T="0.218006"/>
      <pos A="0.132024" C="0.222006" G="0.413967" T="0.232004"/>
      <pos A="0.271996" C="0.156019" G="0.289992" T="0.281994"/>
      <pos A="0.303989" C="0.158018" G="0.305989" T="0.232004"/>
      <pos A="0.248" C="0.19801" G="0.367976" T="0.186013"/>
      <pos A="0.269996" C="0.196011" G="0.275995" T="0.257998"/>
      <pos A="0.222006" C="0.224005" G="0.267996" T="0.285993"/>
      <pos A="0.325985" C="0.114027" G="0.343981" T="0.216007"/>
      <pos A="0.192012" C="0.337982" G="0.371976" T="0.0980304"/>
      <pos A="0.773895" C="0.00404919" G="0.00804839" T="0.214007"/>
      <pos A="4.999e-05" C="4.999e-05" G="0.995851" T="0.00404919"/>
      <pos A="0.985853" C="4.999e-05" G="0.00804839" T="0.00604879"/>
      <pos A="0.00604879" C="0.00204959" G="0.0160468" T="0.975855"/>
      <pos A="0.965857" C="0.00604879" G="4.999e-05" T="0.0280444"/>
      <pos A="0.843881" C="0.010048" G="0.114027" T="0.0320436"/>
      <pos A="0.140022" C="0.168016" G="0.627924" T="0.0640372"/>
      <pos A="0.343981" C="0.192012" G="0.389972" T="0.0740352"/>
    </motif>
    <motif db="0" id="GATA2_HUMAN.H11MO.1.A" length="11" nsites="500" evalue="1.0e+000"
        url="http://hocomoco.autosome.ru/motif/GATA2_HUMAN.H11MO.1.A">
      <pos A="0.34998" C="0.116027" G="0.331984" T="0.20201"/>
      <pos A="0.164017" C="0.435963" G="0.34798" T="0.0520396"/>
      <pos A="0.7519" C="0.010048" G="0.00604879" T="0.232004"/>
      <pos A="4.999e-05" C="0.00204959" G="0.993851" T="0.00404919"/>
      <pos A="0.977854" C="0.0140472" G="0.00604879" T="0.00204959"/>
      <pos A="0.0160468" C="0.040042" G="0.0480404" T="0.895871"/>
      <pos A="0.861878" C="0.05004" G="0.030044" T="0.0580384"/>
      <pos A="0.769896" C="0.0220456" G="0.186013" T="0.0220456"/>
      <pos A="0.14802" C="0.240002" G="0.567936" T="0.0440412"/>
      <pos A="0.417966" C="0.174015" G="0.369976" T="0.0380424"/>
      <pos A="0.417966" C="0.144021" G="0.273995" T="0.164017"/>
    </motif>
    <motif db="0" id="GATA3_HUMAN.H11MO.0.A" length="11" nsites="500" evalue="1.0e+000"
        url="http://hocomoco.autosome.ru/motif/GATA3_HUMAN.H11MO.0.A">
      <pos A="0.44796" C="0.0920316" G="0.253999" T="0.206009"/>
      <pos A="0.34798" C="0.303989" G="0.261998" T="0.0860328"/>
      <pos A="0.777894" C="0.00604879" G="0.00804839" T="0.208008"/>
      <pos A="0.010048" C="0.00404919" G="0.985853" T="4.999e-05"/>
      <pos A="0.987852" C="0.00404919" G="0.00604879" T="0.00204959"/>
      <pos A="0.146021" C="0.010048" G="0.040042" T="0.803889"/>
      <pos A="0.921866" C="0.0160468" G="0.0420416" T="0.020046"/>
      <pos A="0.867876" C="0.00204959" G="0.0940312" T="0.0360428"/>
      <pos A="0.329984" C="0.224005" G="0.403969" T="0.0420416"/>
      <pos A="0.557938" C="0.120026" G="0.255999" T="0.0660368"/>
      <pos A="0.443961" C="0.080034" G="0.224005" T="0.252"/>
    </motif>
    <motif db="0" id="GATA5_HUMAN.H11MO.0.D" length="17" nsites="13" evalue="1.0e+000"
        url="http://hocomoco.autosome.ru/motif/GATA5_HUMAN.H11MO.0.D">
      <pos A="0.309884" C="0.0789023" G="0.0874572" T="0.523756"/>
      <pos A="0.395433" C="0.292774" G="0.23289" T="0.0789023"/>
      <pos A="0.703409" C="0.138787" G="0.0789023" T="0.0789023"/>
      <pos A="0.301329" C="0.164451" G="0.318439" T="0.21578"/>
      <pos A="0.523756" C="0.0019084" G="0.164451" T="0.309884"/>
      <pos A="0.0019084" C="0.0019084" G="0.994275" T="0.0019084"/>
      <pos A="0.994275" C="0.0019084" G="0.0019084" T="0.0019084"/>
      <pos A="0.0019084" C="0.0019084" G="0.0019084" T="0.994275"/>
      <pos A="0.686299" C="0.0019084" G="0.0019084" T="0.309884"/>
      <pos A="0.686299" C="0.0019084" G="0.147341" T="0.164451"/>
      <pos A="0.0789023" C="0.455317" G="0.224335" T="0.241445"/>
      <pos A="0.155896" C="0.21578" G="0.155896" T="0.472427"/>
      <pos A="0.155896" C="0.292774" G="0.147341" T="0.403988"/>
      <pos A="0.438207" C="0.0789023" G="0.309884" T="0.173006"/>
      <pos A="0.386878" C="0.0019084" G="0.532311" T="0.0789023"/>
      <pos A="0.395433" C="0.309884" G="0.0789023" T="0.21578"/>
      <pos A="0.194393" C="0.117399" G="0.271387" T="0.41682"/>
    </motif>
    <motif db="0" id="GATA6_HUMAN.H11MO.0.A" length="13" nsites="500" evalue="1.0e+000"
        url="http://hocomoco.autosome.ru/motif/GATA6_HUMAN.H11MO.0.A">
      <pos A="0.337982" C="0.154019" G="0.331984" T="0.176015"/>
      <pos A="0.246001" C="0.407968" G="0.265997" T="0.080034"/>
      <pos A="0.727904" C="4.999e-05" G="0.00604879" T="0.265997"/>
      <pos A="4.999e-05" C="4.999e-05" G="0.99985" T="4.999e-05"/>
      <pos A="0.993851" C="4.999e-05" G="4.999e-05" T="0.00604879"/>
      <pos A="0.010048" C="0.00204959" G="4.999e-05" T="0.987852"/>
      <pos A="0.917866" C="0.010048" G="0.00804839" T="0.0640372"/>
      <pos A="0.94986" C="0.00404919" G="0.0280444" T="0.0180464"/>
      <pos A="0.0360428" C="0.108028" G="0.84788" T="0.00804839"/>
      <pos A="0.59993" C="0.10203" G="0.263997" T="0.0340432"/>
      <pos A="0.232004" C="0.144021" G="0.162018" T="0.461958"/>
      <pos A="0.521946" C="0.130024" G="0.144021" T="0.204009"/>
      <pos A="0.50195" C="0.130024" G="0.196011" T="0.172016"/>
    </motif>
    <motif db="0" id="GBX1_HUMAN.H11MO.0.D" length="17" nsites="36146" evalue="1.0e+000"
        url="http://hocomoco.autosome.ru/motif/GBX1_HUMAN.H11MO.0.D">
      <pos A="0.122467" C="0.375824" G="0.204962" T="0.296747"/>
      <pos A="0.0402149" C="0.109134" G="0.0367559" T="0.813895"/>
      <pos A="0.988303" C="0.00353191" G="0.005693" T="0.00247179"/>
      <pos A="0.999985" C="4.93664e-06" G="4.93664e-06" T="4.93664e-06"/>
      <pos A="6.91638e-07" C="6.91638e-07" G="0.000337085" T="0.999662"/>
      <pos A="6.91638e-07" C="0.004975" G="0.00689789" T="0.988126"/>
      <pos A="0.645272" C="6.91638e-07" G="0.354037" T="0.000690459"/>
      <pos A="0.262616" C="0.213872" G="0.477162" T="0.0463507"/>
      <pos A="0.115294" C="0.37943" G="0.17146" T="0.333816"/>
      <pos A="0.197627" C="0.304251" G="0.19359" T="0.304533"/>
      <pos A="0.33689" C="0.248655" G="0.114931" T="0.299524"/>
      <pos A="0.422584" C="0.157835" G="0.0648259" T="0.354755"/>
      <pos A="0.458992" C="0.068851" G="0.02839" T="0.443767"/>
      <pos A="0.517704" C="0.0280407" G="0.0192322" T="0.435023"/>
      <pos A="0.447365" C="0.0300007" G="0.0314164" T="0.491218"/>
      <pos A="0.318113" C="0.0666613" G="0.0915078" T="0.523718"/>
      <pos A="0.295852" C="0.130395" G="0.190333" T="0.383419"/>
    </motif>
    <motif db="0" id="GBX2_HUMAN.H11MO.0.D" length="17" nsites="11244" evalue="1.0e+000"
        url="http://hocomoco.autosome.ru/motif/GBX2_HUMAN.H11MO.0.D">
      <pos A="0.144672" C="0.392904" G="0.201317" T="0.261108"/>
      <pos A="0.0409244" C="0.155165" G="0.0329592" T="0.770951"/>
      <pos A="0.948327" C="0.0216261" G="0.017748" T="0.0122988"/>
      <pos A="0.967766" C="0.0160646" G="0.00734775" T="0.00882124"/>
      <pos A="0.00522527" C="0.00894802" G="0.00451248" T="0.981314"/>
      <pos A="2.22339e-06" C="0.0257729" G="0.0105434" T="0.963681"/>
      <pos A="0.639499" C="0.0164209" G="0.343507" T="0.000573189"/>
      <pos A="0.148393" C="0.311081" G="0.449889" T="0.0906374"/>
      <pos A="0.0827227" C="0.414888" G="0.128693" T="0.373697"/>
      <pos A="0.169708" C="0.386913" G="0.231125" T="0.212253"/>
      <pos A="0.280326" C="0.286803" G="0.104299" T="0.328572"/>
      <pos A="0.326889" C="0.198063" G="0.0797787" T="0.39527"/>
      <pos A="0.376846" C="0.125465" G="0.0460491" T="0.451639"/>
      <pos A="0.550413" C="0.0748984" G="0.0412791" T="0.33341"/>
      <pos A="0.510337" C="0.0451749" G="0.0321337" T="0.412354"/>
      <pos A="0.304193" C="0.0633025" G="0.0555999" T="0.576905"/>
      <pos A="0.288286" C="0.101907" G="0.15458" T="0.455227"/>
    </motif>
    <motif db="0" id="GRHL1_HUMAN.H11MO.0.D" length="12" nsites="500" evalue="1.0e+000"
        url="http://hocomoco.autosome.ru/motif/GRHL1_HUMAN.H11MO.0.D">
      <pos A="0.661918" C="0.060038" G="0.0920316" T="0.186013"/>
      <pos A="0.575935" C="0.0120476" G="0.142022" T="0.269996"/>
      <pos A="0.0120476" C="0.953859" G="0.030044" T="0.00404919"/>
      <pos A="0.0140472" C="0.829884" G="0.00404919" T="0.15202"/>
      <pos A="0.325985" C="0.0160468" G="0.184013" T="0.473955"/>
      <pos A="0.00404919" C="0.0460408" G="0.893871" T="0.0560388"/>
      <pos A="0.00804839" C="0.166017" G="0.0460408" T="0.779894"/>
      <pos A="0.0240452" C="0.228004" G="0.0420416" T="0.705909"/>
      <pos A="0.0540392" C="0.353979" G="0.0320436" T="0.559938"/>
      <pos A="0.0740352" C="0.196011" G="0.19801" T="0.531944"/>
      <pos A="0.228004" C="0.188012" G="0.238002" T="0.345981"/>
      <pos A="0.0440412" C="0.791892" G="0.0520396" T="0.112028"/>
    </motif>
    <motif db="0" id="GRHL2_HUMAN.H11MO.0.A" length="12" nsites="497" evalue="1.0e+000"
        url="http://hocomoco.autosome.ru/motif/GRHL2_HUMAN.H11MO.0.A">
      <pos A="0.740344" C="0.0282136" G="0.128797" T="0.102645"/>
      <pos A="0.778566" C="0.0161436" G="0.0885637" T="0.116727"/>
      <pos A="5.02917e-05" C="0.997837" G="0.00206196" T="5.02917e-05"/>
      <pos A="0.044307" C="0.714192" G="0.00809696" T="0.233404"/>
      <pos A="0.225357" C="0.0342486" G="0.307835" T="0.432559"/>
      <pos A="0.00407363" C="0.00206196" G="0.993814" T="5.02917e-05"/>
      <pos A="0.0241903" C="0.25352" G="0.00407363" T="0.718216"/>
      <pos A="0.014132" C="0.38629" G="0.0101086" T="0.589469"/>
      <pos A="0.122762" C="0.239439" G="0.142879" T="0.494921"/>
      <pos A="0.177077" C="0.056377" G="0.462734" T="0.303812"/>
      <pos A="0.35008" C="0.0644237" G="0.335999" T="0.249497"/>
      <pos A="0.00206196" C="0.913347" G="0.0282136" T="0.056377"/>
    </motif>
    <motif db="0" id="GSC_HUMAN.H11MO.0.D" length="11" nsites="1241" evalue="1.0e+000"
        url="http://hocomoco.autosome.ru/motif/GSC_HUMAN.H11MO.0.D">
      <pos A="0.472585" C="0.118866" G="0.227641" T="0.180908"/>
      <pos A="0.371666" C="0.118665" G="0.28787" T="0.221799"/>
      <pos A="0.177887" C="0.333394" G="0.359983" T="0.128737"/>
      <pos A="0.0527959" C="0.0632705" G="0.880288" T="0.00364596"/>
      <pos A="0.0330554" C="0.00324309" G="0.960458" T="0.00324309"/>
      <pos A="0.997522" C="0.00243735" G="2.01434e-05" T="2.01434e-05"/>
      <pos A="2.01434e-05" C="2.01434e-05" G="2.01434e-05" T="0.99994"/>
      <pos A="2.01434e-05" C="2.01434e-05" G="2.01434e-05" T="0.99994"/>
      <pos A="0.995508" C="0.000423012" G="0.00122875" T="0.00284022"/>
      <pos A="0.331379" C="0.0928813" G="0.396644" T="0.179095"/>
      <pos A="0.143038" C="0.34689" G="0.312243" T="0.197829"/>
    </motif>
    <motif db="0" id="GSX1_HUMAN.H11MO.0.D" length="15" nsites="276" evalue="1.0e+000"
        url="http://hocomoco.autosome.ru/motif/GSX1_HUMAN.H11MO.0.D">
      <pos A="0.0969757" C="0.0969757" G="0.0680007" T="0.738048"/>
      <pos A="0.719033" C="0.0996921" G="0.106936" T="0.074339"/>
      <pos A="0.9454" C="0.0073343" G="0.0254437" T="0.0218218"/>
      <pos A="0.0372148" C="0.0191054" G="0.00461789" T="0.939062"/>
      <pos A="0.0435531" C="0.0073343" G="0.206537" T="0.742575"/>
      <pos A="0.681003" C="0.0109562" G="0.278975" T="0.0290656"/>
      <pos A="0.177562" C="0.166697" G="0.528884" T="0.126856"/>
      <pos A="0.235512" C="0.202916" G="0.239134" T="0.322438"/>
      <pos A="0.282597" C="0.0906375" G="0.242756" T="0.384009"/>
      <pos A="0.300706" C="0.0906375" G="0.202916" T="0.405741"/>
      <pos A="0.19205" C="0.0761499" G="0.177562" T="0.554238"/>
      <pos A="0.168508" C="0.0888265" G="0.139533" T="0.603133"/>
      <pos A="0.513491" C="0.0933539" G="0.194766" T="0.198388"/>
      <pos A="0.63573" C="0.0924484" G="0.146777" T="0.125045"/>
      <pos A="0.142249" C="0.0842992" G="0.178468" T="0.594984"/>
    </motif>
    <motif db="0" id="HAND1_HUMAN.H11MO.1.D" length="7" nsites="500" evalue="1.0e+000"
        url="http://hocomoco.autosome.ru/motif/HAND1_HUMAN.H11MO.1.D">
      <pos A="0.15202" C="0.0520396" G="0.511948" T="0.283993"/>
      <pos A="0.0660368" C="0.337982" G="0.531944" T="0.0640372"/>
      <pos A="0.0180464" C="0.529944" G="0.0220456" T="0.429964"/>
      <pos A="0.00204959" C="0.993851" G="0.00204959" T="0.00204959"/>
      <pos A="0.00204959" C="0.00204959" G="0.00204959" T="0.993851"/>
      <pos A="4.999e-05" C="4.999e-05" G="0.99785" T="0.00204959"/>
      <pos A="0.0140472" C="0.140022" G="0.739902" T="0.106029"/>
    </motif>
    <motif db="0" id="HESX1_HUMAN.H11MO.0.D" length="16" nsites="8" evalue="1.0e+000"
        url="http://hocomoco.autosome.ru/motif/HESX1_HUMAN.H11MO.0.D">
      <pos A="0.436949" C="0.19709" G="0.182981" T="0.182981"/>
      <pos A="0.00308642" C="0.257055" G="0.35582" T="0.384039"/>
      <pos A="0.00308642" C="0.511023" G="0.482804" T="0.00308642"/>
      <pos A="0.130071" C="0.511023" G="0.00308642" T="0.35582"/>
      <pos A="0.00308642" C="0.00308642" G="0.990741" T="0.00308642"/>
      <pos A="0.14418" C="0.00308642" G="0.722663" T="0.130071"/>
      <pos A="0.130071" C="0.863757" G="0.00308642" T="0.00308642"/>
      <pos A="0.482804" C="0.130071" G="0.00308642" T="0.384039"/>
      <pos A="0.398148" C="0.595679" G="0.00308642" T="0.00308642"/>
      <pos A="0.271164" C="0.130071" G="0.468695" T="0.130071"/>
      <pos A="0.00308642" C="0.115961" G="0.00308642" T="0.877866"/>
      <pos A="0.384039" C="0.00308642" G="0.468695" T="0.14418"/>
      <pos A="0.369929" C="0.115961" G="0.511023" T="0.00308642"/>
      <pos A="0.271164" C="0.468695" G="0.130071" T="0.130071"/>
      <pos A="0.369929" C="0.384039" G="0.115961" T="0.130071"/>
      <pos A="0.0348325" C="0.161817" G="0.147707" T="0.655644"/>
    </motif>
    <motif db="0" id="HME1_HUMAN.H11MO.0.D" length="17" nsites="816" evalue="1.0e+000"
        url="http://hocomoco.autosome.ru/motif/HME1_HUMAN.H11MO.0.D">
      <pos A="0.304221" C="0.247856" G="0.328728" T="0.119195"/>
      <pos A="0.0980578" C="0.558786" G="0.101734" T="0.241423"/>
      <pos A="0.00156231" C="0.0285198" G="0.00278765" T="0.96713"/>
      <pos A="0.990105" C="0.00248131" G="0.00738267" T="3.06335e-05"/>
      <pos A="0.997457" C="0.00125597" G="0.00125597" T="3.06335e-05"/>
      <pos A="3.06335e-05" C="3.06335e-05" G="3.06335e-05" T="0.999908"/>
      <pos A="3.06335e-05" C="0.0135094" G="0.0184107" T="0.968049"/>
      <pos A="0.55511" C="3.06335e-05" G="0.444829" T="3.06335e-05"/>
      <pos A="0.12379" C="0.414196" G="0.392139" T="0.069875"/>
      <pos A="0.0943818" C="0.463209" G="0.144621" T="0.297788"/>
      <pos A="0.225493" C="0.422773" G="0.131142" T="0.220592"/>
      <pos A="0.512223" C="0.242648" G="0.0711004" T="0.174029"/>
      <pos A="0.48404" C="0.10541" G="0.0343402" T="0.37621"/>
      <pos A="0.315862" C="0.0536393" G="0.0119777" T="0.618521"/>
      <pos A="0.465966" C="0.0518012" G="0.0101397" T="0.472093"/>
      <pos A="0.544388" C="0.0174917" G="0.0567026" T="0.381418"/>
      <pos A="0.34282" C="0.0953008" G="0.132061" T="0.429819"/>
    </motif>
    <motif db="0" id="HME2_HUMAN.H11MO.0.D" length="11" nsites="9518" evalue="1.0e+000"
        url="http://hocomoco.autosome.ru/motif/HME2_HUMAN.H11MO.0.D">
      <pos A="0.244325" C="0.209856" G="0.327616" T="0.218203"/>
      <pos A="0.222948" C="0.212323" G="0.360715" T="0.204014"/>
      <pos A="0.149905" C="0.152816" G="0.187179" T="0.5101"/>
      <pos A="0.52314" C="0.0291164" G="0.304896" T="0.142848"/>
      <pos A="0.626911" C="0.056187" G="0.316789" T="0.000113385"/>
      <pos A="0.000129208" C="0.000129208" G="0.0238613" T="0.97588"/>
      <pos A="0.000113385" C="0.000113385" G="0.306856" T="0.692917"/>
      <pos A="0.590944" C="0.0533394" G="0.214088" T="0.141628"/>
      <pos A="0.261311" C="0.141312" G="0.469406" T="0.127972"/>
      <pos A="0.161324" C="0.286372" G="0.320998" T="0.231306"/>
      <pos A="0.177369" C="0.218461" G="0.383176" T="0.220994"/>
    </motif>
    <motif db="0" id="HMX2_HUMAN.H11MO.0.D" length="11" nsites="1221" evalue="1.0e+000"
        url="http://hocomoco.autosome.ru/motif/HMX2_HUMAN.H11MO.0.D">
      <pos A="0.257575" C="0.160941" G="0.23055" T="0.350934"/>
      <pos A="0.107096" C="0.0718819" G="0.0424003" T="0.778622"/>
      <pos A="0.0806854" C="0.0258169" G="0.0184465" T="0.875051"/>
      <pos A="0.854987" C="0.00165834" G="0.080276" T="0.0630784"/>
      <pos A="0.995025" C="2.04733e-05" G="0.00411514" T="0.000839407"/>
      <pos A="0.10812" C="0.0213128" G="0.309577" T="0.56099"/>
      <pos A="0.00493408" C="0.172815" G="0.00657194" T="0.815678"/>
      <pos A="0.0315494" C="0.0127139" G="0.932377" T="0.0233601"/>
      <pos A="0.17732" C="0.213353" G="0.35339" T="0.255937"/>
      <pos A="0.131255" C="0.183666" G="0.136987" T="0.548092"/>
      <pos A="0.200045" C="0.184485" G="0.155004" T="0.460466"/>
    </motif>
    <motif db="0" id="HSF2_HUMAN.H11MO.0.A" length="14" nsites="1040" evalue="1.0e+000"
        url="http://hocomoco.autosome.ru/motif/HSF2_HUMAN.H11MO.0.A">
      <pos A="0.341384" C="0.261789" G="0.308828" T="0.0879987"/>
      <pos A="0.0672304" C="0.0841044" G="0.76643" T="0.082235"/>
      <pos A="0.750249" C="0.0685822" G="0.117074" T="0.0640954"/>
      <pos A="0.692726" C="0.0605972" G="0.110659" T="0.136017"/>
      <pos A="0.120993" C="0.230402" G="0.280195" T="0.36841"/>
      <pos A="0.304399" C="0.189927" G="0.415802" T="0.0898721"/>
      <pos A="0.0960618" C="0.0362036" G="0.0787546" T="0.78898"/>
      <pos A="0.0645634" C="0.0485366" G="0.0926637" T="0.794236"/>
      <pos A="0.0443109" C="0.795042" G="0.120612" T="0.0400342"/>
      <pos A="0.0677177" C="0.137609" G="0.161993" T="0.632681"/>
      <pos A="0.581977" C="0.177813" G="0.174571" T="0.0656385"/>
      <pos A="0.016886" C="0.119136" G="0.810075" T="0.0539034"/>
      <pos A="0.72526" C="0.0617303" G="0.114401" T="0.0986084"/>
      <pos A="0.550751" C="0.162443" G="0.138533" T="0.148273"/>
    </motif>
    <motif db="0" id="HXA11_HUMAN.H11MO.0.D" length="13" nsites="2642" evalue="1.0e+000"
        url="http://hocomoco.autosome.ru/motif/HXA11_HUMAN.H11MO.0.D">
      <pos A="0.263531" C="0.0682317" G="0.0500643" T="0.618173"/>
      <pos A="0.565469" C="0.0912248" G="0.0575395" T="0.285767"/>
      <pos A="0.66397" C="0.132196" G="0.0617974" T="0.142037"/>
      <pos A="0.555533" C="0.174397" G="0.101728" T="0.168341"/>
      <pos A="0.343675" C="0.16503" G="0.217639" T="0.273655"/>
      <pos A="0.11242" C="0.0526191" G="0.0715435" T="0.763417"/>
      <pos A="9.46217e-06" C="9.46217e-06" G="0.000766436" T="0.999215"/>
      <pos A="9.46217e-06" C="0.000387949" G="9.46217e-06" T="0.999593"/>
      <pos A="0.299014" C="9.46217e-06" G="0.00114492" T="0.699832"/>
      <pos A="0.982467" C="0.00559214" G="0.00634912" T="0.00559214"/>
      <pos A="0.142794" C="0.304786" G="0.114029" T="0.438392"/>
      <pos A="0.133142" C="0.130871" G="0.499517" T="0.236469"/>
      <pos A="0.40376" C="0.13617" G="0.2887" T="0.171369"/>
    </motif>
    <motif db="0" id="HXB3_HUMAN.H11MO.0.D" length="14" nsites="3403" evalue="1.0e+000"
        url="http://hocomoco.autosome.ru/motif/HXB3_HUMAN.H11MO.0.D">
      <pos A="0.118061" C="0.341387" G="0.110128" T="0.430424"/>
      <pos A="0.0598058" C="0.0562796" G="0.0459948" T="0.83792"/>
      <pos A="0.883687" C="0.038869" G="0.0415136" T="0.0359305"/>
      <pos A="0.998949" C="0.000154271" G="0.000741971" T="0.000154271"/>
      <pos A="7.34624e-06" C="0.00588434" G="0.00559049" T="0.988518"/>
      <pos A="0.00529664" C="0.0308616" G="0.277695" T="0.686146"/>
      <pos A="0.687322" C="0.0141121" G="0.268292" T="0.0302739"/>
      <pos A="0.0996224" C="0.376429" G="0.417862" T="0.106087"/>
      <pos A="0.155748" C="0.281222" G="0.114609" T="0.448422"/>
      <pos A="0.205996" C="0.157511" G="0.149871" T="0.486622"/>
      <pos A="0.244123" C="0.131285" G="0.079861" T="0.544731"/>
      <pos A="0.211873" C="0.0963901" G="0.0628912" T="0.628846"/>
      <pos A="0.221203" C="0.0927904" G="0.0810364" T="0.60497"/>
      <pos A="0.438211" C="0.153764" G="0.128199" T="0.279826"/>
    </motif>
    <motif db="0" id="HXC10_HUMAN.H11MO.0.D" length="19" nsites="8980" evalue="1.0e+000"
        url="http://hocomoco.autosome.ru/motif/HXC10_HUMAN.H11MO.0.D">
      <pos A="0.234693" C="0.162725" G="0.18171" T="0.420872"/>
      <pos A="0.310597" C="0.114299" G="0.119065" T="0.456039"/>
      <pos A="0.42012" C="0.0660397" G="0.0691729" T="0.444668"/>
      <pos A="0.39671" C="0.0458541" G="0.0488348" T="0.508602"/>
      <pos A="0.42914" C="0.0408564" G="0.0917172" T="0.438286"/>
      <pos A="0.471936" C="0.0571737" G="0.16006" T="0.310831"/>
      <pos A="0.410822" C="0.163883" G="0.195754" T="0.229541"/>
      <pos A="0.295694" C="0.187922" G="0.216997" T="0.299386"/>
      <pos A="0.253352" C="0.193965" G="0.216088" T="0.336594"/>
      <pos A="0.247208" C="0.139666" G="0.201695" T="0.41143"/>
      <pos A="0.0931916" C="0.102039" G="0.124499" T="0.68027"/>
      <pos A="0.0225628" C="0.0133644" G="0.0946819" T="0.869391"/>
      <pos A="0.000594755" C="0.0131897" G="0.00844149" T="0.977774"/>
      <pos A="0.370085" C="0.0164393" G="0.0142794" T="0.599196"/>
      <pos A="0.987531" C="0.00460824" G="0.00778436" T="7.62601e-05"/>
      <pos A="0.0400997" C="0.17204" G="0.0546661" T="0.733195"/>
      <pos A="0.115705" C="0.0918097" G="0.393457" T="0.399029"/>
      <pos A="0.471773" C="0.0897992" G="0.317194" T="0.121235"/>
      <pos A="0.167595" C="0.426743" G="0.202757" T="0.202905"/>
    </motif>
    <motif db="0" id="HXC12_HUMAN.H11MO.0.D" length="12" nsites="2465" evalue="1.0e+000"
        url="http://hocomoco.autosome.ru/motif/HXC12_HUMAN.H11MO.0.D">
      <pos A="0.301316" C="0.115928" G="0.221806" T="0.360949"/>
      <pos A="0.113292" C="0.0581214" G="0.101933" T="0.726654"/>
      <pos A="0.0160338" C="0.00832623" G="0.0103545" T="0.965285"/>
      <pos A="0.0124843" C="0.00274837" G="0.00274837" T="0.982019"/>
      <pos A="0.143209" C="0.00163279" G="0.00893473" T="0.846223"/>
      <pos A="0.995102" C="0.000415805" G="0.000821468" T="0.00366111"/>
      <pos A="0.00203846" C="0.489645" G="0.00609509" T="0.502221"/>
      <pos A="0.0365198" C="0.0438218" G="0.544816" T="0.374843"/>
      <pos A="0.737911" C="0.0304349" G="0.185398" T="0.0462557"/>
      <pos A="0.0547747" C="0.595118" G="0.133068" T="0.21704"/>
[truncated: 286,469 more chars]
