# Supplementary material for: DeepEPI: CNN-transformer-based model for extracting TF interactions through predicting enhancer-promoter interactions
Source: Bioinform Adv. 2025 Sep 17;5(1):vbaf221. doi: 10.1093/bioadv/vbaf221 (PMC12478696; doi:10.1093/bioadv/vbaf221)
Supplement: vbaf221_Supplementary_Data [file vbaf221_supplementary_data.zip › Supplementary_file5/HUVEC/result_enhancer44-HUVEC/tomtom.tsv]

Query_ID	Target_ID	Optimal_offset	p-value	E-value	q-value	Overlap	Query_consensus	Target_consensus	Orientation
M1	MNX1_HUMAN.H11MO.0.D	-13	0.000149623	0.11506	0.22902	19	ATTGGATGTAGTTACCGGAGTTCCTGAAAGCTCTAATCTC	TTAAGGGTTATTAAAATAG	-
M1	RXRA_HUMAN.H11MO.0.A	-7	0.00136672	1.05101	0.441416	20	ATTGGATGTAGTTACCGGAGTTCCTGAAAGCTCTAATCTC	GGGGGAGGCAGAGGTCAGAG	+
M1	MAF_HUMAN.H11MO.0.A	-5	0.00147377	1.13333	0.441416	19	ATTGGATGTAGTTACCGGAGTTCCTGAAAGCTCTAATCTC	TTGCTGAGTCAGCAGATTC	-
M1	IRX2_HUMAN.H11MO.0.D	-11	0.00158613	1.21973	0.441416	19	ATTGGATGTAGTTACCGGAGTTCCTGAAAGCTCTAATCTC	ACATGGGTGGGCATGTTGG	+
M1	ZN350_HUMAN.H11MO.0.C	-17	0.00244678	1.88158	0.441416	18	ATTGGATGTAGTTACCGGAGTTCCTGAAAGCTCTAATCTC	TAGGTCATAAAAGGACTG	-
M1	ZN214_HUMAN.H11MO.0.C	-12	0.00269715	2.0741	0.441416	22	ATTGGATGTAGTTACCGGAGTTCCTGAAAGCTCTAATCTC	TCATCAAAGGCCTCAAAAAGGA	-
M1	NR1H3_HUMAN.H11MO.0.B	-5	0.00281988	2.16849	0.441416	19	ATTGGATGTAGTTACCGGAGTTCCTGAAAGCTCTAATCTC	CAGAGGTCACTGCAGGTCA	+
M1	HXC10_HUMAN.H11MO.0.D	-20	0.00281988	2.16849	0.441416	19	ATTGGATGTAGTTACCGGAGTTCCTGAAAGCTCTAATCTC	GTAATAAAAAAATTAAAAA	-
M1	PAX2_HUMAN.H11MO.0.D	-19	0.00283315	2.17869	0.441416	18	ATTGGATGTAGTTACCGGAGTTCCTGAAAGCTCTAATCTC	GTTCAGTCATGCGTGACA	+
M1	TLX1_HUMAN.H11MO.0.D	0	0.00301439	2.31807	0.441416	17	ATTGGATGTAGTTACCGGAGTTCCTGAAAGCTCTAATCTC	CTGGCAAGTTGCCAAGG	+
M1	SPIC_HUMAN.H11MO.0.D	-4	0.00317222	2.43944	0.441416	13	ATTGGATGTAGTTACCGGAGTTCCTGAAAGCTCTAATCTC	GAGGAAGGGGAGG	+
M1	NR1D1_HUMAN.H11MO.0.B	-13	0.00372951	2.86799	0.464015	19	ATTGGATGTAGTTACCGGAGTTCCTGAAAGCTCTAATCTC	AGGGAAGTGGGTCAGAAGG	+
M1	ZN563_HUMAN.H11MO.0.C	-4	0.00394093	3.03057	0.464015	21	ATTGGATGTAGTTACCGGAGTTCCTGAAAGCTCTAATCTC	GCAGCTGCCAGTGAGGATCCC	-
M1	ZN394_HUMAN.H11MO.0.C	-2	0.00441808	3.3975	0.472722	20	ATTGGATGTAGTTACCGGAGTTCCTGAAAGCTCTAATCTC	AGAATGGAATAGAATGGAAT	+
M1	HME2_HUMAN.H11MO.0.D	-15	0.00478449	3.67927	0.472722	11	ATTGGATGTAGTTACCGGAGTTCCTGAAAGCTCTAATCTC	GGTAATTAGGG	+
M1	BRAC_HUMAN.H11MO.0.A	-10	0.00504207	3.87735	0.472722	20	ATTGGATGTAGTTACCGGAGTTCCTGAAAGCTCTAATCTC	TTAGCAGGGAGGTGTGAAAT	+
M1	ZN667_HUMAN.H11MO.0.C	-14	0.00525022	4.03742	0.472722	19	ATTGGATGTAGTTACCGGAGTTCCTGAAAGCTCTAATCTC	GCTGAGCTTTTAAGGCCAC	-
M2	MNX1_HUMAN.H11MO.0.D	-11	2.61679e-05	0.0201231	0.0401592	19	ATGTTAGTCACTGCTGAGTTAACATCATAGAACCCCTAAT	TTAAGGGTTATTAAAATAG	-
M2	IRX2_HUMAN.H11MO.0.D	-11	5.47349e-05	0.0420911	0.0420001	19	ATGTTAGTCACTGCTGAGTTAACATCATAGAACCCCTAAT	ACATGGGTGGGCATGTTGG	+
M4	MNX1_HUMAN.H11MO.0.D	-13	7.83708e-05	0.0602671	0.101243	19	GATTCTCAATGCTTTGTGATGGATTAAAAGAACTGCTTTT	TTAAGGGTTATTAAAATAG	-
M4	IRX2_HUMAN.H11MO.0.D	-6	0.000357376	0.274822	0.174513	19	GATTCTCAATGCTTTGTGATGGATTAAAAGAACTGCTTTT	ACATGGGTGGGCATGTTGG	+
M4	ZN394_HUMAN.H11MO.0.C	-8	0.000952935	0.732807	0.29268	20	GATTCTCAATGCTTTGTGATGGATTAAAAGAACTGCTTTT	ATTCCATTCTATTCCATTCT	-
M4	HXC10_HUMAN.H11MO.0.D	-8	0.00154973	1.19174	0.396647	19	GATTCTCAATGCTTTGTGATGGATTAAAAGAACTGCTTTT	TTTTTAATTTTTTTATTAC	+
M5	MNX1_HUMAN.H11MO.0.D	-11	9.62227e-05	0.0739953	0.147574	19	AAGATCAGCCTATGAGGGCACTGTATATTATGACTTAGAT	TTAAGGGTTATTAAAATAG	-
M5	IRX2_HUMAN.H11MO.0.D	0	0.000629245	0.483889	0.254866	19	AAGATCAGCCTATGAGGGCACTGTATATTATGACTTAGAT	CCAACATGCCCACCCATGT	-
M5	ZN394_HUMAN.H11MO.0.C	-9	0.000664723	0.511172	0.254866	20	AAGATCAGCCTATGAGGGCACTGTATATTATGACTTAGAT	ATTCCATTCTATTCCATTCT	-
M5	ZN563_HUMAN.H11MO.0.C	-3	0.00171128	1.31597	0.437422	21	AAGATCAGCCTATGAGGGCACTGTATATTATGACTTAGAT	GGGATCCTCACTGGCAGCTGC	+
M5	NR1D1_HUMAN.H11MO.0.B	-14	0.00207199	1.59336	0.453964	19	AAGATCAGCCTATGAGGGCACTGTATATTATGACTTAGAT	AGGGAAGTGGGTCAGAAGG	+
M6	RXRA_HUMAN.H11MO.0.A	-13	1.30546e-05	0.010039	0.0197417	20	ACCTGGTGCTTTGGGGAGAGTCAGTGGTGAGAAGGTATTG	GGGGGAGGCAGAGGTCAGAG	+
M6	MAZ_HUMAN.H11MO.0.A	-13	3.76426e-05	0.0289471	0.0284624	22	ACCTGGTGCTTTGGGGAGAGTCAGTGGTGAGAAGGTATTG	GGGGGAGGGGGGGGGGGGGGGG	+
M6	ZN341_HUMAN.H11MO.0.C	-13	7.91386e-05	0.0608576	0.0331868	22	ACCTGGTGCTTTGGGGAGAGTCAGTGGTGAGAAGGTATTG	GGGGGGGGGGGGAGGGAAGAGC	+
M6	Z324A_HUMAN.H11MO.0.C	-14	8.77815e-05	0.067504	0.0331868	23	ACCTGGTGCTTTGGGGAGAGTCAGTGGTGAGAAGGTATTG	TGGCAGCAAAGGATGGTTTGATA	-
M6	VEZF1_HUMAN.H11MO.0.C	-12	0.000162285	0.124797	0.0473088	22	ACCTGGTGCTTTGGGGAGAGTCAGTGGTGAGAAGGTATTG	GGGGAGGGGGGAGGGGGAGGGG	+
M6	ZBT17_HUMAN.H11MO.0.A	-15	0.000187703	0.144344	0.0473088	19	ACCTGGTGCTTTGGGGAGAGTCAGTGGTGAGAAGGTATTG	GAGGGTGGGGGAGGGGAAG	+
M6	COT2_HUMAN.H11MO.1.A	-16	0.000602482	0.463309	0.122987	17	ACCTGGTGCTTTGGGGAGAGTCAGTGGTGAGAAGGTATTG	GGGGTCAAAGGTCAGGG	+
M6	GATA1_HUMAN.H11MO.0.A	-21	0.000650621	0.500327	0.122987	19	ACCTGGTGCTTTGGGGAGAGTCAGTGGTGAGAAGGTATTG	CTGGCGGGGACAGATAAGA	+
M6	PATZ1_HUMAN.H11MO.0.C	-14	0.000849747	0.653456	0.142781	22	ACCTGGTGCTTTGGGGAGAGTCAGTGGTGAGAAGGTATTG	GGGGAGGGGGCGGGGGGGGAGG	+
M6	TAL1_HUMAN.H11MO.0.A	-21	0.000966552	0.743278	0.14367	19	ACCTGGTGCTTTGGGGAGAGTCAGTGGTGAGAAGGTATTG	CTGGGGGGGGCAGATAAGG	+
M6	GATA2_HUMAN.H11MO.0.A	-21	0.00104505	0.803641	0.14367	19	ACCTGGTGCTTTGGGGAGAGTCAGTGGTGAGAAGGTATTG	CTGGGGGGTGGAGATAAGG	+
M6	SP3_HUMAN.H11MO.0.B	-12	0.00121336	0.933075	0.152908	20	ACCTGGTGCTTTGGGGAGAGTCAGTGGTGAGAAGGTATTG	GGGGGGGGGCGGGGCCGGGG	+
M6	COT1_HUMAN.H11MO.0.C	-23	0.00149115	1.14669	0.17346	17	ACCTGGTGCTTTGGGGAGAGTCAGTGGTGAGAAGGTATTG	GGGGTCAGAGGTCAGGG	+
M6	ZN467_HUMAN.H11MO.0.C	-14	0.00172419	1.32591	0.186243	22	ACCTGGTGCTTTGGGGAGAGTCAGTGGTGAGAAGGTATTG	GGGGAGGGGAGGGGGGGGGGGG	+
M6	ZFX_HUMAN.H11MO.1.A	-10	0.00189343	1.45605	0.190888	17	ACCTGGTGCTTTGGGGAGAGTCAGTGGTGAGAAGGTATTG	GGGGGCGGAGGCCGGGG	+
M6	BRAC_HUMAN.H11MO.0.A	-20	0.00203148	1.56221	0.192006	20	ACCTGGTGCTTTGGGGAGAGTCAGTGGTGAGAAGGTATTG	TTAGCAGGGAGGTGTGAAAT	+
M6	NR1H4_HUMAN.H11MO.0.B	-16	0.0022378	1.72087	0.199065	19	ACCTGGTGCTTTGGGGAGAGTCAGTGGTGAGAAGGTATTG	GGGGTCAATGACCCCGAGG	+
M6	IRX2_HUMAN.H11MO.0.D	-20	0.00241024	1.85347	0.200474	19	ACCTGGTGCTTTGGGGAGAGTCAGTGGTGAGAAGGTATTG	ACATGGGTGGGCATGTTGG	+
M6	MNX1_HUMAN.H11MO.0.D	-22	0.00259507	1.99561	0.200474	18	ACCTGGTGCTTTGGGGAGAGTCAGTGGTGAGAAGGTATTG	TTAAGGGTTATTAAAATAG	-
M6	WT1_HUMAN.H11MO.0.C	-17	0.00270839	2.08275	0.200474	20	ACCTGGTGCTTTGGGGAGAGTCAGTGGTGAGAAGGTATTG	GGGCGGGGGAGGAGGGGGGG	+
M6	BC11A_HUMAN.H11MO.0.A	-13	0.00279758	2.15134	0.200474	17	ACCTGGTGCTTTGGGGAGAGTCAGTGGTGAGAAGGTATTG	AAAAGAGGAAGTGAAAA	+
M6	EGR2_HUMAN.H11MO.0.A	-22	0.00291648	2.24277	0.200474	18	ACCTGGTGCTTTGGGGAGAGTCAGTGGTGAGAAGGTATTG	GGGGGGGTGTGGGAGGGG	+
M6	PURA_HUMAN.H11MO.0.D	-23	0.00326167	2.50822	0.214454	17	ACCTGGTGCTTTGGGGAGAGTCAGTGGTGAGAAGGTATTG	GGAAGGGGGGGGCAGGG	+
M6	ETV5_HUMAN.H11MO.0.C	-28	0.00379374	2.91738	0.239044	12	ACCTGGTGCTTTGGGGAGAGTCAGTGGTGAGAAGGTATTG	GAGCAGGAAGTGAG	+
M6	SPIC_HUMAN.H11MO.0.D	-22	0.0039656	3.04955	0.239879	13	ACCTGGTGCTTTGGGGAGAGTCAGTGGTGAGAAGGTATTG	GAGGAAGGGGAGG	+
M6	MZF1_HUMAN.H11MO.0.B	-29	0.00431645	3.31935	0.251059	11	ACCTGGTGCTTTGGGGAGAGTCAGTGGTGAGAAGGTATTG	GGAGGGGATTGGG	+
M6	ZN554_HUMAN.H11MO.0.C	-14	0.00507994	3.90647	0.284523	20	ACCTGGTGCTTTGGGGAGAGTCAGTGGTGAGAAGGTATTG	GCTGAGCCATGTGGGGTGCT	+
M6	EGR1_HUMAN.H11MO.0.A	-13	0.00593705	4.56559	0.303924	17	ACCTGGTGCTTTGGGGAGAGTCAGTGGTGAGAAGGTATTG	GAGGGCGTGGGCGGGGG	+
M6	ZN816_HUMAN.H11MO.1.C	-22	0.00617763	4.7506	0.303924	14	ACCTGGTGCTTTGGGGAGAGTCAGTGGTGAGAAGGTATTG	AAGGGGGACATGCA	+
M6	SP4_HUMAN.H11MO.0.A	-11	0.00623023	4.79105	0.303924	20	ACCTGGTGCTTTGGGGAGAGTCAGTGGTGAGAAGGTATTG	GGGAAGGGGGCGGGGCCGGG	+
M6	ZN708_HUMAN.H11MO.0.C	-21	0.00623023	4.79105	0.303924	19	ACCTGGTGCTTTGGGGAGAGTCAGTGGTGAGAAGGTATTG	GCCTAATAAGCAGGTACAGC	+
M6	KLF15_HUMAN.H11MO.0.A	-22	0.00657533	5.05643	0.310734	18	ACCTGGTGCTTTGGGGAGAGTCAGTGGTGAGAAGGTATTG	GGGGAGGAGCAGGGGGGGG	+
M6	THA_HUMAN.H11MO.0.C	-17	0.00687062	5.28351	0.31485	17	ACCTGGTGCTTTGGGGAGAGTCAGTGGTGAGAAGGTATTG	GGGTCACTTCAGGTCAG	+
M6	FLI1_HUMAN.H11MO.0.A	-12	0.00805614	6.19517	0.351877	18	ACCTGGTGCTTTGGGGAGAGTCAGTGGTGAGAAGGTATTG	GGAGGAAGGAAGGAGGGA	+
M6	ZN263_HUMAN.H11MO.0.A	-12	0.00814399	6.26273	0.351877	20	ACCTGGTGCTTTGGGGAGAGTCAGTGGTGAGAAGGTATTG	GGGAGGAGGGAGAGGAGGAG	+
M6	SP2_HUMAN.H11MO.0.A	-12	0.00898352	6.90833	0.374417	22	ACCTGGTGCTTTGGGGAGAGTCAGTGGTGAGAAGGTATTG	GGGGGGGGGGCGGGGCCGGGGG	+
M6	PROX1_HUMAN.H11MO.0.D	-18	0.00916085	7.04469	0.374417	17	ACCTGGTGCTTTGGGGAGAGTCAGTGGTGAGAAGGTATTG	GGGTAAGGCGGGTTGGG	+
M6	RARA_HUMAN.H11MO.0.A	-13	0.0105936	8.14649	0.398429	20	ACCTGGTGCTTTGGGGAGAGTCAGTGGTGAGAAGGTATTG	GGGGGATCAAGAGGTCAAGG	+
M6	ZN563_HUMAN.H11MO.0.C	-13	0.0111397	8.56646	0.398429	21	ACCTGGTGCTTTGGGGAGAGTCAGTGGTGAGAAGGTATTG	GCAGCTGCCAGTGAGGATCCC	-
M6	RARG_HUMAN.H11MO.2.D	-25	0.0113048	8.69341	0.398429	15	ACCTGGTGCTTTGGGGAGAGTCAGTGGTGAGAAGGTATTG	GGGGGTCACCCAGAGGTCAC	+
M6	KLF16_HUMAN.H11MO.0.D	-11	0.0113291	8.71211	0.398429	19	ACCTGGTGCTTTGGGGAGAGTCAGTGGTGAGAAGGTATTG	GGGGGCGGGGGGGGGGGGG	+
M6	KLF6_HUMAN.H11MO.0.A	-19	0.0113291	8.71211	0.398429	19	ACCTGGTGCTTTGGGGAGAGTCAGTGGTGAGAAGGTATTG	GGAAGGGCGGGGCCGGGGG	+
M6	NR1D1_HUMAN.H11MO.0.B	-17	0.0113291	8.71211	0.398429	19	ACCTGGTGCTTTGGGGAGAGTCAGTGGTGAGAAGGTATTG	AGGGAAGTGGGTCAGAAGG	+
M6	RFX5_HUMAN.H11MO.0.A	-10	0.0137126	10.545	0.471292	20	ACCTGGTGCTTTGGGGAGAGTCAGTGGTGAGAAGGTATTG	GTCAGCTGTTGCTAGGCAGA	+
M6	ZN770_HUMAN.H11MO.0.C	-15	0.0147049	11.3081	0.484999	22	ACCTGGTGCTTTGGGGAGAGTCAGTGGTGAGAAGGTATTG	GGGAGGCTGAGGCGGGAGGATC	+
M6	KLF3_HUMAN.H11MO.0.B	-12	0.0147529	11.345	0.484999	19	ACCTGGTGCTTTGGGGAGAGTCAGTGGTGAGAAGGTATTG	GGGGAGGGGCGGGGCCGGG	+
M6	PAX5_HUMAN.H11MO.0.A	-1	0.0152271	11.7096	0.489938	21	ACCTGGTGCTTTGGGGAGAGTCAGTGGTGAGAAGGTATTG	GCCTGGGCAGCAGAGCGTGAC	+
M6	TFCP2_HUMAN.H11MO.0.D	-19	0.0157531	12.1141	0.49592	16	ACCTGGTGCTTTGGGGAGAGTCAGTGGTGAGAAGGTATTG	GCCTGAACTGGCCAGA	+
M6	IRF3_HUMAN.H11MO.0.B	-21	0.0165872	12.7556	0.49592	19	ACCTGGTGCTTTGGGGAGAGTCAGTGGTGAGAAGGTATTG	GAAAGGGAAAGGGAAAGTGA	+
M6	ZN667_HUMAN.H11MO.0.C	-2	0.0168015	12.9204	0.49592	19	ACCTGGTGCTTTGGGGAGAGTCAGTGGTGAGAAGGTATTG	GCTGAGCTTTTAAGGCCAC	-
M6	CUX1_HUMAN.H11MO.0.C	-30	0.016855	12.9615	0.49592	10	ACCTGGTGCTTTGGGGAGAGTCAGTGGTGAGAAGGTATTG	AGGGGGATCGATGG	+
M6	IRF4_HUMAN.H11MO.0.A	-21	0.0170527	13.1135	0.49592	18	ACCTGGTGCTTTGGGGAGAGTCAGTGGTGAGAAGGTATTG	AAAAGAGGAAGTGAAACT	+
M8	MNX1_HUMAN.H11MO.0.D	0	8.50028e-05	0.0653672	0.130708	19	TAGTGCCTTGTTACGATAGCCACATCTGTGAAAATGCATG	TTAAGGGTTATTAAAATAG	-
M8	IRX2_HUMAN.H11MO.0.D	-21	0.000360685	0.277367	0.184874	19	TAGTGCCTTGTTACGATAGCCACATCTGTGAAAATGCATG	ACATGGGTGGGCATGTTGG	+
M9	BRAC_HUMAN.H11MO.0.A	-18	7.48831e-05	0.0575851	0.114996	20	ATATAGCCCTGAAACGATAACTTTAGCCTTGCTGAAACTC	ATTTCACACCTCCCTGCTAA	-
M9	MNX1_HUMAN.H11MO.0.D	-14	0.000419339	0.322472	0.321985	19	ATATAGCCCTGAAACGATAACTTTAGCCTTGCTGAAACTC	CTATTTTAATAACCCTTAA	+
M9	HXC10_HUMAN.H11MO.0.D	-5	0.000906707	0.697258	0.348103	19	ATATAGCCCTGAAACGATAACTTTAGCCTTGCTGAAACTC	GTAATAAAAAAATTAAAAA	-
M9	IRX2_HUMAN.H11MO.0.D	-8	0.000906707	0.697258	0.348103	19	ATATAGCCCTGAAACGATAACTTTAGCCTTGCTGAAACTC	CCAACATGCCCACCCATGT	-
M9	RFX5_HUMAN.H11MO.0.A	-15	0.00131689	1.01269	0.404463	20	ATATAGCCCTGAAACGATAACTTTAGCCTTGCTGAAACTC	GTCAGCTGTTGCTAGGCAGA	+
M10	BRAC_HUMAN.H11MO.0.A	-16	6.95331e-06	0.00534709	0.0106431	20	CTGTTTGCGTTTTATGATTTTTAAACTACATAACAAGATC	ATTTCACACCTCCCTGCTAA	-
M10	HXC10_HUMAN.H11MO.0.D	-9	5.26276e-05	0.0404706	0.0352418	19	CTGTTTGCGTTTTATGATTTTTAAACTACATAACAAGATC	TTTTTAATTTTTTTATTAC	+
M10	MNX1_HUMAN.H11MO.0.D	-14	9.20962e-05	0.070822	0.0352418	19	CTGTTTGCGTTTTATGATTTTTAAACTACATAACAAGATC	TTAAGGGTTATTAAAATAG	-
M10	ZFP82_HUMAN.H11MO.0.C	-4	0.00132341	1.0177	0.337613	24	CTGTTTGCGTTTTATGATTTTTAAACTACATAACAAGATC	TTCCATTTCACTAATTCTCTCTTC	+
M10	AIRE_HUMAN.H11MO.0.C	-11	0.00163099	1.25423	0.354544	18	CTGTTTGCGTTTTATGATTTTTAAACTACATAACAAGATC	TTAACCAATATAACCAAT	-
M10	ZN394_HUMAN.H11MO.0.C	-9	0.00185304	1.42498	0.354544	20	CTGTTTGCGTTTTATGATTTTTAAACTACATAACAAGATC	ATTCCATTCTATTCCATTCT	-
M10	IRX2_HUMAN.H11MO.0.D	-19	0.00220677	1.697	0.375311	19	CTGTTTGCGTTTTATGATTTTTAAACTACATAACAAGATC	CCAACATGCCCACCCATGT	-
M10	PO3F3_HUMAN.H11MO.0.D	-10	0.00283981	2.18381	0.426452	17	CTGTTTGCGTTTTATGATTTTTAAACTACATAACAAGATC	ATAAATTATGCAAATTT	+
M10	DMBX1_HUMAN.H11MO.0.D	-15	0.00332242	2.55494	0.426452	20	CTGTTTGCGTTTTATGATTTTTAAACTACATAACAAGATC	TAATTATAATCTAATTAATT	+
M10	TBX21_HUMAN.H11MO.0.A	-18	0.0033433	2.57099	0.426452	13	CTGTTTGCGTTTTATGATTTTTAAACTACATAACAAGATC	TTCACACCTCCAC	-
M11	MNX1_HUMAN.H11MO.0.D	-6	4.13417e-05	0.0317918	0.0380203	19	TCCTGATCATGAATTTTTATAATTGTAATGATAAGTAGCT	TTAAGGGTTATTAAAATAG	-
M11	IRX2_HUMAN.H11MO.0.D	-20	4.95808e-05	0.0381277	0.0380203	19	TCCTGATCATGAATTTTTATAATTGTAATGATAAGTAGCT	ACATGGGTGGGCATGTTGG	+
M11	HXC10_HUMAN.H11MO.0.D	-13	0.000671303	0.516232	0.205911	19	TCCTGATCATGAATTTTTATAATTGTAATGATAAGTAGCT	TTTTTAATTTTTTTATTAC	+
M11	ZN394_HUMAN.H11MO.0.C	-18	0.00168289	1.29414	0.408737	20	TCCTGATCATGAATTTTTATAATTGTAATGATAAGTAGCT	AGAATGGAATAGAATGGAAT	+
M11	GATA1_HUMAN.H11MO.0.A	7	0.00207592	1.59638	0.408737	12	TCCTGATCATGAATTTTTATAATTGTAATGATAAGTAGCT	TCTTATCTGTCCCCGCCAG	-
M11	BRAC_HUMAN.H11MO.0.A	-14	0.00223242	1.71673	0.408737	20	TCCTGATCATGAATTTTTATAATTGTAATGATAAGTAGCT	ATTTCACACCTCCCTGCTAA	-
M12	HXC10_HUMAN.H11MO.0.D	-15	0.000263351	0.202517	0.404952	19	CATCTAACCACCAACAACATATAACAGTTAAAAAATAACA	GTAATAAAAAAATTAAAAA	-
M13	SPIC_HUMAN.H11MO.0.D	-16	0.00011429	0.0878894	0.115384	13	GGGCAGAGATACAGCTGCTGGAGCAGAAGTTGATTCCAAA	GAGGAAGGGGAGG	+
M13	ZN563_HUMAN.H11MO.0.C	-16	0.000194965	0.149928	0.115384	21	GGGCAGAGATACAGCTGCTGGAGCAGAAGTTGATTCCAAA	GCAGCTGCCAGTGAGGATCCC	-
M13	Z324A_HUMAN.H11MO.0.C	-17	0.000298099	0.229238	0.115384	23	GGGCAGAGATACAGCTGCTGGAGCAGAAGTTGATTCCAAA	TGGCAGCAAAGGATGGTTTGATA	-
M13	ZN554_HUMAN.H11MO.0.C	-4	0.00030133	0.231723	0.115384	20	GGGCAGAGATACAGCTGCTGGAGCAGAAGTTGATTCCAAA	AGCACCCCACATGGCTCAGC	-
M13	MNX1_HUMAN.H11MO.0.D	-10	0.000464311	0.357056	0.130677	19	GGGCAGAGATACAGCTGCTGGAGCAGAAGTTGATTCCAAA	CTATTTTAATAACCCTTAA	+
M13	OLIG2_HUMAN.H11MO.0.B	0	0.000511903	0.393653	0.130677	18	GGGCAGAGATACAGCTGCTGGAGCAGAAGTTGATTCCAAA	CAGAAGGGAAACAGCTGG	-
M13	RXRA_HUMAN.H11MO.0.A	-1	0.000714684	0.549592	0.156379	20	GGGCAGAGATACAGCTGCTGGAGCAGAAGTTGATTCCAAA	GGGGGAGGCAGAGGTCAGAG	+
M13	IRX2_HUMAN.H11MO.0.D	-8	0.00102498	0.788206	0.196239	19	GGGCAGAGATACAGCTGCTGGAGCAGAAGTTGATTCCAAA	ACATGGGTGGGCATGTTGG	+
M13	NR1D1_HUMAN.H11MO.0.B	-8	0.00129028	0.992225	0.219585	19	GGGCAGAGATACAGCTGCTGGAGCAGAAGTTGATTCCAAA	AGGGAAGTGGGTCAGAAGG	+
M13	GATA1_HUMAN.H11MO.0.A	-10	0.00252341	1.9405	0.344624	19	GGGCAGAGATACAGCTGCTGGAGCAGAAGTTGATTCCAAA	CTGGCGGGGACAGATAAGA	+
M13	PTF1A_HUMAN.H11MO.0.B	0	0.00270001	2.07631	0.344624	18	GGGCAGAGATACAGCTGCTGGAGCAGAAGTTGATTCCAAA	GGGAAAGGGGGCAGCTGG	-
M13	MAF_HUMAN.H11MO.0.A	-7	0.00388303	2.98605	0.457498	19	GGGCAGAGATACAGCTGCTGGAGCAGAAGTTGATTCCAAA	GAATCTGCTGACTCAGCAA	+
M14	MNX1_HUMAN.H11MO.0.D	-14	0.000105041	0.0807768	0.160993	19	TTTTTTCGGGAAGATGACTGTACAATGTGACAGTGTTTCA	TTAAGGGTTATTAAAATAG	-
M14	IRX2_HUMAN.H11MO.0.D	-2	0.000212052	0.163068	0.162502	19	TTTTTTCGGGAAGATGACTGTACAATGTGACAGTGTTTCA	CCAACATGCCCACCCATGT	-
M14	TLX1_HUMAN.H11MO.0.D	-16	0.000833409	0.640892	0.255467	17	TTTTTTCGGGAAGATGACTGTACAATGTGACAGTGTTTCA	CCTTGGCAACTTGCCAG	-
M14	BRAC_HUMAN.H11MO.0.A	-2	0.00111368	0.856418	0.284482	20	TTTTTTCGGGAAGATGACTGTACAATGTGACAGTGTTTCA	TTAGCAGGGAGGTGTGAAAT	+
M15	MNX1_HUMAN.H11MO.0.D	-3	0.00017295	0.132999	0.237577	19	GATCTTTTCTGAGGACTTCATTTGACCATTTTAACAAGCA	CTATTTTAATAACCCTTAA	+
M15	ZN394_HUMAN.H11MO.0.C	-4	0.000902784	0.694241	0.278566	20	GATCTTTTCTGAGGACTTCATTTGACCATTTTAACAAGCA	ATTCCATTCTATTCCATTCT	-
M15	IRX2_HUMAN.H11MO.0.D	-14	0.000938829	0.72196	0.278566	19	GATCTTTTCTGAGGACTTCATTTGACCATTTTAACAAGCA	ACATGGGTGGGCATGTTGG	+
M15	HXC10_HUMAN.H11MO.0.D	-5	0.00109335	0.840784	0.278566	19	GATCTTTTCTGAGGACTTCATTTGACCATTTTAACAAGCA	TTTTTAATTTTTTTATTAC	+
M15	RXRA_HUMAN.H11MO.0.A	-6	0.00161766	1.24398	0.310119	20	GATCTTTTCTGAGGACTTCATTTGACCATTTTAACAAGCA	CTCTGACCTCTGCCTCCCCC	-
M15	BRAC_HUMAN.H11MO.0.A	-14	0.00200213	1.53964	0.341178	20	GATCTTTTCTGAGGACTTCATTTGACCATTTTAACAAGCA	ATTTCACACCTCCCTGCTAA	-
M16	IRX2_HUMAN.H11MO.0.D	-6	2.13676e-05	0.0164317	0.0314292	19	GGTGACCCTGCTTCCGATCTAGTGATTTTCAAATCGCTTT	CCAACATGCCCACCCATGT	-
M16	MNX1_HUMAN.H11MO.0.D	-24	4.11029e-05	0.0316081	0.0314292	16	GGTGACCCTGCTTCCGATCTAGTGATTTTCAAATCGCTTT	CTATTTTAATAACCCTTAA	+
M16	NR1D1_HUMAN.H11MO.0.B	-9	9.24033e-05	0.0710581	0.0353279	19	GGTGACCCTGCTTCCGATCTAGTGATTTTCAAATCGCTTT	CCTTCTGACCCACTTCCCT	-
M16	ZN563_HUMAN.H11MO.0.C	-1	0.000190664	0.146621	0.0583164	21	GGTGACCCTGCTTCCGATCTAGTGATTTTCAAATCGCTTT	GGGATCCTCACTGGCAGCTGC	+
M16	RXRA_HUMAN.H11MO.0.A	1	0.000753529	0.579463	0.192061	19	GGTGACCCTGCTTCCGATCTAGTGATTTTCAAATCGCTTT	CTCTGACCTCTGCCTCCCCC	-
M16	ZN394_HUMAN.H11MO.0.C	-16	0.00101737	0.78236	0.222266	20	GGTGACCCTGCTTCCGATCTAGTGATTTTCAAATCGCTTT	ATTCCATTCTATTCCATTCT	-
M16	LEF1_HUMAN.H11MO.0.A	-17	0.00137509	1.05744	0.262864	14	GGTGACCCTGCTTCCGATCTAGTGATTTTCAAATCGCTTT	TCCTTTGATTTGCT	+
M16	SPIC_HUMAN.H11MO.0.D	-9	0.00206906	1.59111	0.350943	13	GGTGACCCTGCTTCCGATCTAGTGATTTTCAAATCGCTTT	CCTCCCCTTCCTC	-
M16	NR1H3_HUMAN.H11MO.0.B	-2	0.0022948	1.7647	0.350943	19	GGTGACCCTGCTTCCGATCTAGTGATTTTCAAATCGCTTT	TGACCTGCAGTGACCTCTG	-
M17	GATA1_HUMAN.H11MO.0.A	-28	0.000264182	0.203156	0.264688	12	TGTGTTTAGGCCTGGTGCTCTTAAGAGTCTGTCTGTAGAA	CTGGCGGGGACAGATAAGA	+
M17	IRX2_HUMAN.H11MO.0.D	-2	0.000545999	0.419873	0.264688	19	TGTGTTTAGGCCTGGTGCTCTTAAGAGTCTGTCTGTAGAA	CCAACATGCCCACCCATGT	-
M17	MNX1_HUMAN.H11MO.0.D	-14	0.000690794	0.53122	0.264688	19	TGTGTTTAGGCCTGGTGCTCTTAAGAGTCTGTCTGTAGAA	CTATTTTAATAACCCTTAA	+
M17	GATA2_HUMAN.H11MO.0.A	-28	0.000690794	0.53122	0.264688	12	TGTGTTTAGGCCTGGTGCTCTTAAGAGTCTGTCTGTAGAA	CTGGGGGGTGGAGATAAGG	+
M17	ZN563_HUMAN.H11MO.0.C	0	0.00103944	0.799328	0.279679	21	TGTGTTTAGGCCTGGTGCTCTTAAGAGTCTGTCTGTAGAA	GGGATCCTCACTGGCAGCTGC	+
M17	ZN394_HUMAN.H11MO.0.C	-14	0.00160116	1.23129	0.306755	20	TGTGTTTAGGCCTGGTGCTCTTAAGAGTCTGTCTGTAGAA	ATTCCATTCTATTCCATTCT	-
M17	NR1D1_HUMAN.H11MO.0.B	-20	0.00229252	1.76294	0.390406	19	TGTGTTTAGGCCTGGTGCTCTTAAGAGTCTGTCTGTAGAA	AGGGAAGTGGGTCAGAAGG	+
M17	RXRA_HUMAN.H11MO.0.A	-15	0.0028092	2.16028	0.430556	20	TGTGTTTAGGCCTGGTGCTCTTAAGAGTCTGTCTGTAGAA	CTCTGACCTCTGCCTCCCCC	-
M18	MNX1_HUMAN.H11MO.0.D	-5	3.94937e-05	0.0303707	0.060729	19	ATTATATGTTTAATTGTGCATTTGCAGATTTTTATAACTT	CTATTTTAATAACCCTTAA	+
M18	IRX2_HUMAN.H11MO.0.D	-7	0.000647127	0.497641	0.331693	19	ATTATATGTTTAATTGTGCATTTGCAGATTTTTATAACTT	ACATGGGTGGGCATGTTGG	+
M18	HXC10_HUMAN.H11MO.0.D	-19	0.00119554	0.919369	0.367673	19	ATTATATGTTTAATTGTGCATTTGCAGATTTTTATAACTT	TTTTTAATTTTTTTATTAC	+
M19	MNX1_HUMAN.H11MO.0.D	-9	0.000299563	0.230364	0.292078	19	GCCTTTGTACAAGATGTGATTTTAAAAGAATGCCATGGTG	TTAAGGGTTATTAAAATAG	-
M19	IRX2_HUMAN.H11MO.0.D	-11	0.000571332	0.439355	0.292078	19	GCCTTTGTACAAGATGTGATTTTAAAAGAATGCCATGGTG	ACATGGGTGGGCATGTTGG	+
M19	TLX1_HUMAN.H11MO.0.D	-3	0.00114066	0.877167	0.319643	17	GCCTTTGTACAAGATGTGATTTTAAAAGAATGCCATGGTG	CCTTGGCAACTTGCCAG	-
M19	ZN394_HUMAN.H11MO.0.C	-19	0.00125051	0.961639	0.319643	20	GCCTTTGTACAAGATGTGATTTTAAAAGAATGCCATGGTG	ATTCCATTCTATTCCATTCT	-
M19	HXC10_HUMAN.H11MO.0.D	-20	0.00208134	1.60055	0.456012	19	GCCTTTGTACAAGATGTGATTTTAAAAGAATGCCATGGTG	TTTTTAATTTTTTTATTAC	+
M19	GATA1_HUMAN.H11MO.0.A	7	0.00343945	2.64494	0.479544	12	GCCTTTGTACAAGATGTGATTTTAAAAGAATGCCATGGTG	TCTTATCTGTCCCCGCCAG	-
M21	RXRA_HUMAN.H11MO.0.A	-20	4.16775e-05	0.03205	0.0620196	20	CTGAATCACCCTTCCAGGTCGTGGTGATCGGAGGTCCAGG	GGGGGAGGCAGAGGTCAGAG	+
M21	COT2_HUMAN.H11MO.1.A	-23	0.000405604	0.31191	0.119107	17	CTGAATCACCCTTCCAGGTCGTGGTGATCGGAGGTCCAGG	GGGGTCAAAGGTCAGGG	+
M21	ETV5_HUMAN.H11MO.0.C	-6	0.000408802	0.314369	0.119107	14	CTGAATCACCCTTCCAGGTCGTGGTGATCGGAGGTCCAGG	CTCACTTCCTGCTC	-
M21	ZFX_HUMAN.H11MO.1.A	-23	0.000483311	0.371666	0.119107	17	CTGAATCACCCTTCCAGGTCGTGGTGATCGGAGGTCCAGG	GGGGGCGGAGGCCGGGG	+
M21	SP3_HUMAN.H11MO.0.B	-2	0.00052824	0.406217	0.119107	20	CTGAATCACCCTTCCAGGTCGTGGTGATCGGAGGTCCAGG	CCCCGGCCCCGCCCCCCCCC	-
M21	FEV_HUMAN.H11MO.0.B	-8	0.000576061	0.442991	0.119107	10	CTGAATCACCCTTCCAGGTCGTGGTGATCGGAGGTCCAGG	CGCTTCCCGC	-
M21	PURA_HUMAN.H11MO.0.D	2	0.00062659	0.481847	0.119107	15	CTGAATCACCCTTCCAGGTCGTGGTGATCGGAGGTCCAGG	CCCTGCCCCCCCCTTCC	-
M21	IRX2_HUMAN.H11MO.0.D	-19	0.00070277	0.54043	0.119107	19	CTGAATCACCCTTCCAGGTCGTGGTGATCGGAGGTCCAGG	ACATGGGTGGGCATGTTGG	+
M21	RARG_HUMAN.H11MO.2.D	-19	0.000857916	0.659737	0.119107	20	CTGAATCACCCTTCCAGGTCGTGGTGATCGGAGGTCCAGG	GGGGGTCACCCAGAGGTCAC	+
M21	VEZF1_HUMAN.H11MO.1.C	-7	0.00086897	0.668238	0.119107	12	CTGAATCACCCTTCCAGGTCGTGGTGATCGGAGGTCCAGG	CCCCCTCCCCCT	-
M21	COT1_HUMAN.H11MO.0.C	-23	0.000880445	0.677062	0.119107	17	CTGAATCACCCTTCCAGGTCGTGGTGATCGGAGGTCCAGG	GGGGTCAGAGGTCAGGG	+
M21	ZN341_HUMAN.H11MO.0.C	-7	0.000988755	0.760352	0.122612	22	CTGAATCACCCTTCCAGGTCGTGGTGATCGGAGGTCCAGG	GCTCTTCCCTCCCCCCCCCCCC	-
M21	ARNT2_HUMAN.H11MO.0.D	-8	0.00116973	0.899525	0.124333	12	CTGAATCACCCTTCCAGGTCGTGGTGATCGGAGGTCCAGG	GCCTCCCACGCC	-
M21	RARA_HUMAN.H11MO.0.A	-21	0.00127233	0.97842	0.126222	19	CTGAATCACCCTTCCAGGTCGTGGTGATCGGAGGTCCAGG	GGGGGATCAAGAGGTCAAGG	+
M21	PROX1_HUMAN.H11MO.0.D	-3	0.00144809	1.11358	0.126809	17	CTGAATCACCCTTCCAGGTCGTGGTGATCGGAGGTCCAGG	CCCAACCCGCCTTACCC	-
M21	KLF6_HUMAN.H11MO.0.A	0	0.00144867	1.11403	0.126809	19	CTGAATCACCCTTCCAGGTCGTGGTGATCGGAGGTCCAGG	CCCCCGGCCCCGCCCTTCC	-
M21	Z324A_HUMAN.H11MO.0.C	-2	0.00170418	1.31052	0.140887	23	CTGAATCACCCTTCCAGGTCGTGGTGATCGGAGGTCCAGG	TATCAAACCATCCTTTGCTGCCA	+
M21	SPIC_HUMAN.H11MO.0.D	-4	0.00187199	1.43956	0.146615	13	CTGAATCACCCTTCCAGGTCGTGGTGATCGGAGGTCCAGG	CCTCCCCTTCCTC	-
M21	SMAD3_HUMAN.H11MO.0.B	-8	0.00275261	2.11675	0.199314	12	CTGAATCACCCTTCCAGGTCGTGGTGATCGGAGGTCCAGG	CTCTGTCACCTG	+
M21	RFX5_HUMAN.H11MO.0.A	-5	0.00293455	2.25667	0.199314	20	CTGAATCACCCTTCCAGGTCGTGGTGATCGGAGGTCCAGG	TCTGCCTAGCAACAGCTGAC	-
M21	ELF5_HUMAN.H11MO.0.A	-7	0.00305427	2.34873	0.199314	15	CTGAATCACCCTTCCAGGTCGTGGTGATCGGAGGTCCAGG	CCACTTCCTCCTTCC	-
M21	SALL4_HUMAN.H11MO.0.B	-8	0.00313457	2.41049	0.199314	10	CTGAATCACCCTTCCAGGTCGTGGTGATCGGAGGTCCAGG	CCCACCCTCC	-
M21	REL_HUMAN.H11MO.0.B	0	0.00359152	2.76188	0.199314	15	CTGAATCACCCTTCCAGGTCGTGGTGATCGGAGGTCCAGG	TGGAATTTCCCTTCA	-
M21	WT1_HUMAN.H11MO.1.B	-6	0.00371027	2.8532	0.199314	11	CTGAATCACCCTTCCAGGTCGTGGTGATCGGAGGTCCAGG	CCTCCTCCCAC	-
M21	ZN394_HUMAN.H11MO.0.C	0	0.00393529	3.02624	0.199314	20	CTGAATCACCCTTCCAGGTCGTGGTGATCGGAGGTCCAGG	ATTCCATTCTATTCCATTCT	-
M21	VEZF1_HUMAN.H11MO.0.C	-1	0.00397305	3.05528	0.199314	22	CTGAATCACCCTTCCAGGTCGTGGTGATCGGAGGTCCAGG	CCCCTCCCCCTCCCCCCTCCCC	-
M21	ETV4_HUMAN.H11MO.0.B	-8	0.00407632	3.13469	0.199314	11	CTGAATCACCCTTCCAGGTCGTGGTGATCGGAGGTCCAGG	CCCTTCCTGTT	-
M21	ERG_HUMAN.H11MO.0.A	-7	0.00412481	3.17198	0.199314	13	CTGAATCACCCTTCCAGGTCGTGGTGATCGGAGGTCCAGG	CCACTTCCTGCCC	-
M21	SRBP2_HUMAN.H11MO.0.B	-3	0.00412481	3.17198	0.199314	13	CTGAATCACCCTTCCAGGTCGTGGTGATCGGAGGTCCAGG	CCTCACCCCACCC	-
M21	FLI1_HUMAN.H11MO.0.A	-4	0.00415214	3.193	0.199314	18	CTGAATCACCCTTCCAGGTCGTGGTGATCGGAGGTCCAGG	TCCCTCCTTCCTTCCTCC	-
M21	KLF3_HUMAN.H11MO.0.B	-2	0.0048688	3.7441	0.220421	19	CTGAATCACCCTTCCAGGTCGTGGTGATCGGAGGTCCAGG	CCCGGCCCCGCCCCTCCCC	-
M21	ELF2_HUMAN.H11MO.0.C	-7	0.0048881	3.75895	0.220421	13	CTGAATCACCCTTCCAGGTCGTGGTGATCGGAGGTCCAGG	CCACTTCCGGGTT	-
M21	THA_HUMAN.H11MO.0.C	-21	0.0050838	3.90944	0.222503	17	CTGAATCACCCTTCCAGGTCGTGGTGATCGGAGGTCCAGG	GGGTCACTTCAGGTCAG	+
M21	ETS2_HUMAN.H11MO.0.B	-6	0.00578075	4.4454	0.237538	13	CTGAATCACCCTTCCAGGTCGTGGTGATCGGAGGTCCAGG	TCCTCTTCCTTCC	-
M21	TBX21_HUMAN.H11MO.0.A	-4	0.00578075	4.4454	0.237538	13	CTGAATCACCCTTCCAGGTCGTGGTGATCGGAGGTCCAGG	TTCACACCTCCAC	-
M21	EGR1_HUMAN.H11MO.0.A	-6	0.0059062	4.54187	0.237538	17	CTGAATCACCCTTCCAGGTCGTGGTGATCGGAGGTCCAGG	CCCCCGCCCACGCCCTC	-
M21	FLI1_HUMAN.H11MO.1.A	-7	0.00628167	4.83061	0.245991	13	CTGAATCACCCTTCCAGGTCGTGGTGATCGGAGGTCCAGG	CCACTTCCTGCCT	-
M21	NR1I2_HUMAN.H11MO.0.C	-20	0.00649848	4.99733	0.247956	19	CTGAATCACCCTTCCAGGTCGTGGTGATCGGAGGTCCAGG	TGAGGTCAAAAAAGTTCAG	+
M21	ETS1_HUMAN.H11MO.0.A	-7	0.00682255	5.24654	0.253813	13	CTGAATCACCCTTCCAGGTCGTGGTGATCGGAGGTCCAGG	CCACTTCCTGTCT	-
M21	MAFA_HUMAN.H11MO.0.D	6	0.00743669	5.71881	0.259266	15	CTGAATCACCCTTCCAGGTCGTGGTGATCGGAGGTCCAGG	GTGCTGACCCCGCAGCCTTCG	+
M21	NR1H3_HUMAN.H11MO.0.B	-18	0.00749183	5.76121	0.259266	19	CTGAATCACCCTTCCAGGTCGTGGTGATCGGAGGTCCAGG	CAGAGGTCACTGCAGGTCA	+
M21	NR1D1_HUMAN.H11MO.0.B	-24	0.00749183	5.76121	0.259266	16	CTGAATCACCCTTCCAGGTCGTGGTGATCGGAGGTCCAGG	AGGGAAGTGGGTCAGAAGG	+
M21	ELF1_HUMAN.H11MO.0.A	-7	0.00779683	5.99576	0.260085	14	CTGAATCACCCTTCCAGGTCGTGGTGATCGGAGGTCCAGG	CCACTTCCGGGTTC	-
M21	BRAC_HUMAN.H11MO.0.A	-2	0.00800117	6.1529	0.260085	20	CTGAATCACCCTTCCAGGTCGTGGTGATCGGAGGTCCAGG	ATTTCACACCTCCCTGCTAA	-
M21	ZBT17_HUMAN.H11MO.0.A	-5	0.00803982	6.18262	0.260085	19	CTGAATCACCCTTCCAGGTCGTGGTGATCGGAGGTCCAGG	CTTCCCCTCCCCCACCCTC	-
M21	EGR2_HUMAN.H11MO.1.A	-6	0.00893126	6.86814	0.276884	16	CTGAATCACCCTTCCAGGTCGTGGTGATCGGAGGTCCAGG	CCCCCGCCCACGCCCC	-
M21	GABPA_HUMAN.H11MO.0.A	-7	0.0106402	8.18232	0.323133	14	CTGAATCACCCTTCCAGGTCGTGGTGATCGGAGGTCCAGG	CCACTTCCGGTTCC	-
M21	NFAT5_HUMAN.H11MO.0.D	-7	0.010981	8.44438	0.32334	11	CTGAATCACCCTTCCAGGTCGTGGTGATCGGAGGTCCAGG	CCTTTTCCTCT	-
M21	TEAD4_HUMAN.H11MO.0.A	-8	0.0110816	8.52175	0.32334	13	CTGAATCACCCTTCCAGGTCGTGGTGATCGGAGGTCCAGG	ACATTCCTGGCAT	+
M21	IKZF1_HUMAN.H11MO.0.C	-9	0.0114857	8.83253	0.328687	8	CTGAATCACCCTTCCAGGTCGTGGTGATCGGAGGTCCAGG	TCTCCCAA	-
M21	SP4_HUMAN.H11MO.0.A	-3	0.0120496	9.26615	0.338182	20	CTGAATCACCCTTCCAGGTCGTGGTGATCGGAGGTCCAGG	CCCGGCCCCGCCCCCTTCCC	-
M21	EHF_HUMAN.H11MO.0.B	-6	0.0123493	9.49658	0.338182	15	CTGAATCACCCTTCCAGGTCGTGGTGATCGGAGGTCCAGG	GCCACTTCCTGGTTC	-
M21	THAP1_HUMAN.H11MO.0.C	-4	0.0124993	9.61198	0.338182	22	CTGAATCACCCTTCCAGGTCGTGGTGATCGGAGGTCCAGG	CGCCGCCATCTTGGCTGCGGGC	+
M21	TLX1_HUMAN.H11MO.0.D	-23	0.0131108	10.0822	0.342985	17	CTGAATCACCCTTCCAGGTCGTGGTGATCGGAGGTCCAGG	CTGGCAAGTTGCCAAGG	+
M21	TEAD1_HUMAN.H11MO.0.A	-8	0.0131378	10.103	0.342985	12	CTGAATCACCCTTCCAGGTCGTGGTGATCGGAGGTCCAGG	ACATTCCAGCCA	+
M21	TAF1_HUMAN.H11MO.0.A	-4	0.0138183	10.6263	0.352619	16	CTGAATCACCCTTCCAGGTCGTGGTGATCGGAGGTCCAGG	CCGCCGCCGCCATCTT	-
M21	ETV1_HUMAN.H11MO.0.A	-8	0.0141948	10.9158	0.352619	11	CTGAATCACCCTTCCAGGTCGTGGTGATCGGAGGTCCAGG	CACTTCCGGCC	-
M21	SP2_HUMAN.H11MO.0.A	-1	0.0142177	10.9334	0.352619	22	CTGAATCACCCTTCCAGGTCGTGGTGATCGGAGGTCCAGG	CCCCCGGCCCCGCCCCCCCCCC	-
M21	MNX1_HUMAN.H11MO.0.D	4	0.0149385	11.4877	0.354806	15	CTGAATCACCCTTCCAGGTCGTGGTGATCGGAGGTCCAGG	CTATTTTAATAACCCTTAA	+
M21	PATZ1_HUMAN.H11MO.1.C	-7	0.0157609	12.1202	0.354806	9	CTGAATCACCCTTCCAGGTCGTGGTGATCGGAGGTCCAGG	CCCCTCCCT	-
M21	ETV7_HUMAN.H11MO.0.D	-10	0.0157807	12.1354	0.354806	7	CTGAATCACCCTTCCAGGTCGTGGTGATCGGAGGTCCAGG	CTTCCTG	-
M21	ZN667_HUMAN.H11MO.0.C	-2	0.0159749	12.2847	0.354806	19	CTGAATCACCCTTCCAGGTCGTGGTGATCGGAGGTCCAGG	GCTGAGCTTTTAAGGCCAC	-
M21	P73_HUMAN.H11MO.0.A	-27	0.0159749	12.2847	0.354806	13	CTGAATCACCCTTCCAGGTCGTGGTGATCGGAGGTCCAGG	AGACATGCCCAGACATGCC	+
M21	P63_HUMAN.H11MO.0.A	-28	0.0159749	12.2847	0.354806	12	CTGAATCACCCTTCCAGGTCGTGGTGATCGGAGGTCCAGG	GGCATGTCCAGGCATGCCC	+
M21	TBX15_HUMAN.H11MO.0.D	-2	0.0170772	13.1324	0.37371	19	CTGAATCACCCTTCCAGGTCGTGGTGATCGGAGGTCCAGG	CCCCCACCCCCCCCCCCCC	-
M21	BHE41_HUMAN.H11MO.0.D	-7	0.0191295	14.7106	0.412555	20	CTGAATCACCCTTCCAGGTCGTGGTGATCGGAGGTCCAGG	ACCGGGTCACGTGCAGAAGG	+
M21	PAX2_HUMAN.H11MO.0.D	-11	0.0211401	16.2567	0.426116	18	CTGAATCACCCTTCCAGGTCGTGGTGATCGGAGGTCCAGG	TGTCACGCATGACTGAAC	-
M21	ZN554_HUMAN.H11MO.0.C	-4	0.0217628	16.7356	0.426116	20	CTGAATCACCCTTCCAGGTCGTGGTGATCGGAGGTCCAGG	AGCACCCCACATGGCTCAGC	-
M21	MAZ_HUMAN.H11MO.0.A	1	0.0220934	16.9898	0.426972	21	CTGAATCACCCTTCCAGGTCGTGGTGATCGGAGGTCCAGG	CCCCCCCCCCCCCCCCTCCCCC	-
M21	ZN740_HUMAN.H11MO.0.D	-4	0.0224334	17.2513	0.427985	14	CTGAATCACCCTTCCAGGTCGTGGTGATCGGAGGTCCAGG	CCCACCCCCCCCCC	-
M21	SMCA1_HUMAN.H11MO.0.C	-6	0.0247976	19.0694	0.461261	12	CTGAATCACCCTTCCAGGTCGTGGTGATCGGAGGTCCAGG	CATTCTTCTTGG	-
M21	ZN784_HUMAN.H11MO.0.D	-6	0.0252784	19.4391	0.4644	11	CTGAATCACCCTTCCAGGTCGTGGTGATCGGAGGTCCAGG	GTACCTACCTC	-
M21	ZN563_HUMAN.H11MO.0.C	-7	0.0273569	21.0374	0.490473	21	CTGAATCACCCTTCCAGGTCGTGGTGATCGGAGGTCCAGG	GCAGCTGCCAGTGAGGATCCC	-
M21	GATA1_HUMAN.H11MO.0.A	-21	0.0287513	22.1098	0.498958	19	CTGAATCACCCTTCCAGGTCGTGGTGATCGGAGGTCCAGG	CTGGCGGGGACAGATAAGA	+
M21	NR1I3_HUMAN.H11MO.0.C	-21	0.0293484	22.5689	0.498958	18	CTGAATCACCCTTCCAGGTCGTGGTGATCGGAGGTCCAGG	GGGGTCAGGAAAGTTCAG	+
M21	TFCP2_HUMAN.H11MO.0.D	-2	0.0296344	22.7889	0.498958	16	CTGAATCACCCTTCCAGGTCGTGGTGATCGGAGGTCCAGG	GCCTGAACTGGCCAGA	+
M21	E2F6_HUMAN.H11MO.0.A	-8	0.0298167	22.9291	0.498958	13	CTGAATCACCCTTCCAGGTCGTGGTGATCGGAGGTCCAGG	CCCTTCCCGCCCC	-
M21	PAX5_HUMAN.H11MO.0.A	-2	0.0309342	23.7884	0.498958	21	CTGAATCACCCTTCCAGGTCGTGGTGATCGGAGGTCCAGG	GTCACGCTCTGCTGCCCAGGC	-
M21	ZN148_HUMAN.H11MO.0.D	-8	0.0311276	23.9371	0.498958	15	CTGAATCACCCTTCCAGGTCGTGGTGATCGGAGGTCCAGG	CCCCTCCCCCACCCC	-
M21	OLIG2_HUMAN.H11MO.0.B	-13	0.0313033	24.0722	0.498958	18	CTGAATCACCCTTCCAGGTCGTGGTGATCGGAGGTCCAGG	CCAGCTGTTTCCCTTCTG	+
M21	TCF7_HUMAN.H11MO.0.A	-7	0.0316859	24.3665	0.498958	16	CTGAATCACCCTTCCAGGTCGTGGTGATCGGAGGTCCAGG	TTCCTTTGATGTGGTT	-
M21	BC11A_HUMAN.H11MO.0.A	-4	0.0317028	24.3794	0.498958	17	CTGAATCACCCTTCCAGGTCGTGGTGATCGGAGGTCCAGG	TTTTCACTTCCTCTTTT	-
M21	ZEP2_HUMAN.H11MO.0.D	-1	0.0320277	24.6293	0.498958	14	CTGAATCACCCTTCCAGGTCGTGGTGATCGGAGGTCCAGG	GGGGTTTCCCTACC	-
M21	RORA_HUMAN.H11MO.0.C	-27	0.0320639	24.6572	0.498958	13	CTGAATCACCCTTCCAGGTCGTGGTGATCGGAGGTCCAGG	AACTAGGTCAGGG	+
M21	GATA2_HUMAN.H11MO.0.A	-21	0.0326322	25.0942	0.498958	19	CTGAATCACCCTTCCAGGTCGTGGTGATCGGAGGTCCAGG	CTGGGGGGTGGAGATAAGG	+
M21	PATZ1_HUMAN.H11MO.0.C	-18	0.0337903	25.9848	0.498958	22	CTGAATCACCCTTCCAGGTCGTGGTGATCGGAGGTCCAGG	GGGGAGGGGGCGGGGGGGGAGG	+
M21	NFIC_HUMAN.H11MO.0.A	-1	0.0338388	26.022	0.498958	17	CTGAATCACCCTTCCAGGTCGTGGTGATCGGAGGTCCAGG	CTTGGCTCCCTGCCAAG	+
M21	THB_HUMAN.H11MO.0.C	-20	0.0338388	26.022	0.498958	17	CTGAATCACCCTTCCAGGTCGTGGTGATCGGAGGTCCAGG	GAGGTCAGGTCAGGTCA	+
M21	SP4_HUMAN.H11MO.1.A	-5	0.0338656	26.0426	0.498958	16	CTGAATCACCCTTCCAGGTCGTGGTGATCGGAGGTCCAGG	CGGCCCCGCCCCCTCC	-
M22	MNX1_HUMAN.H11MO.0.D	-18	9.4327e-05	0.0725375	0.123465	19	ATTTTGCAACTGTCCAGTATTTGAATCCATTAGATTGGAC	TTAAGGGTTATTAAAATAG	-
M22	ZN394_HUMAN.H11MO.0.C	-13	0.00110079	0.846511	0.388129	20	ATTTTGCAACTGTCCAGTATTTGAATCCATTAGATTGGAC	ATTCCATTCTATTCCATTCT	-
M22	GATA2_HUMAN.H11MO.0.A	-29	0.00117005	0.899771	0.388129	11	ATTTTGCAACTGTCCAGTATTTGAATCCATTAGATTGGAC	CTGGGGGGTGGAGATAAGG	+
M22	HXC10_HUMAN.H11MO.0.D	-17	0.00126453	0.972425	0.388129	19	ATTTTGCAACTGTCCAGTATTTGAATCCATTAGATTGGAC	TTTTTAATTTTTTTATTAC	+
M22	IRX2_HUMAN.H11MO.0.D	-5	0.00171854	1.32155	0.426354	19	ATTTTGCAACTGTCCAGTATTTGAATCCATTAGATTGGAC	ACATGGGTGGGCATGTTGG	+
M22	GATA1_HUMAN.H11MO.0.A	-29	0.00215452	1.65682	0.426354	11	ATTTTGCAACTGTCCAGTATTTGAATCCATTAGATTGGAC	CTGGCGGGGACAGATAAGA	+
M22	HME2_HUMAN.H11MO.0.D	-26	0.00317356	2.44046	0.442761	11	ATTTTGCAACTGTCCAGTATTTGAATCCATTAGATTGGAC	CCCTAATTACC	-
M23	ZN394_HUMAN.H11MO.0.C	-12	2.15105e-05	0.0165416	0.0329252	20	CATGATGTGGCCCGACAGGACTGCAAAGGAACTTTAAAAC	AGAATGGAATAGAATGGAAT	+
M23	ZN214_HUMAN.H11MO.0.C	1	0.000185695	0.142799	0.142117	21	CATGATGTGGCCCGACAGGACTGCAAAGGAACTTTAAAAC	TCATCAAAGGCCTCAAAAAGGA	-
M23	MNX1_HUMAN.H11MO.0.D	-16	0.000403439	0.310244	0.158872	19	CATGATGTGGCCCGACAGGACTGCAAAGGAACTTTAAAAC	TTAAGGGTTATTAAAATAG	-
M23	SPIC_HUMAN.H11MO.0.D	-16	0.000475977	0.366026	0.158872	13	CATGATGTGGCCCGACAGGACTGCAAAGGAACTTTAAAAC	GAGGAAGGGGAGG	+
M23	IRX2_HUMAN.H11MO.0.D	-1	0.000518968	0.399086	0.158872	19	CATGATGTGGCCCGACAGGACTGCAAAGGAACTTTAAAAC	CCAACATGCCCACCCATGT	-
M23	THA_HUMAN.H11MO.0.C	4	0.00118703	0.912826	0.245096	13	CATGATGTGGCCCGACAGGACTGCAAAGGAACTTTAAAAC	CTGACCTGAAGTGACCC	-
M23	ZN350_HUMAN.H11MO.0.C	-5	0.00129091	0.99271	0.245096	18	CATGATGTGGCCCGACAGGACTGCAAAGGAACTTTAAAAC	TAGGTCATAAAAGGACTG	-
M23	Z324A_HUMAN.H11MO.0.C	-17	0.00156845	1.20614	0.245096	23	CATGATGTGGCCCGACAGGACTGCAAAGGAACTTTAAAAC	TGGCAGCAAAGGATGGTTTGATA	-
M23	P73_HUMAN.H11MO.0.A	-2	0.001869	1.43726	0.260072	19	CATGATGTGGCCCGACAGGACTGCAAAGGAACTTTAAAAC	AGACATGCCCAGACATGCC	+
M23	GATA1_HUMAN.H11MO.0.A	-6	0.00273246	2.10126	0.323712	19	CATGATGTGGCCCGACAGGACTGCAAAGGAACTTTAAAAC	CTGGCGGGGACAGATAAGA	+
M23	ZN563_HUMAN.H11MO.0.C	-3	0.00298937	2.29882	0.323712	21	CATGATGTGGCCCGACAGGACTGCAAAGGAACTTTAAAAC	GCAGCTGCCAGTGAGGATCCC	-
M23	NR1H3_HUMAN.H11MO.0.B	-11	0.0031723	2.4395	0.323712	19	CATGATGTGGCCCGACAGGACTGCAAAGGAACTTTAAAAC	CAGAGGTCACTGCAGGTCA	+
M23	ZN713_HUMAN.H11MO.0.D	-12	0.0031723	2.4395	0.323712	19	CATGATGTGGCCCGACAGGACTGCAAAGGAACTTTAAAAC	ATAGAAAAAAGACATGAAA	+
M23	LEF1_HUMAN.H11MO.0.A	-11	0.00521767	4.01239	0.482766	14	CATGATGTGGCCCGACAGGACTGCAAAGGAACTTTAAAAC	AGCAAATCAAAGGA	-
M23	AIRE_HUMAN.H11MO.0.C	-19	0.00561584	4.31858	0.482766	18	CATGATGTGGCCCGACAGGACTGCAAAGGAACTTTAAAAC	ATTGGTTTTATTGGTTAA	+
M23	THB_HUMAN.H11MO.0.C	3	0.00635361	4.88592	0.486259	14	CATGATGTGGCCCGACAGGACTGCAAAGGAACTTTAAAAC	TGACCTGACCTGACCTC	-
M24	ZN394_HUMAN.H11MO.0.C	-15	9.3257e-05	0.0717147	0.0694826	20	ATGCTAACATGTACTCACATCAAAGCTATTGCAATCCCAA	AGAATGGAATAGAATGGAAT	+
M24	MNX1_HUMAN.H11MO.0.D	-19	0.000124398	0.0956619	0.0694826	19	ATGCTAACATGTACTCACATCAAAGCTATTGCAATCCCAA	TTAAGGGTTATTAAAATAG	-
M24	HXC10_HUMAN.H11MO.0.D	-15	0.000135914	0.104518	0.0694826	19	ATGCTAACATGTACTCACATCAAAGCTATTGCAATCCCAA	GTAATAAAAAAATTAAAAA	-
M24	IRX2_HUMAN.H11MO.0.D	-3	0.000210257	0.161687	0.080616	19	ATGCTAACATGTACTCACATCAAAGCTATTGCAATCCCAA	CCAACATGCCCACCCATGT	-
M24	SOX2_HUMAN.H11MO.1.A	-24	0.00178152	1.36999	0.383846	16	ATGCTAACATGTACTCACATCAAAGCTATTGCAATCCCAA	TCCTTTGTTATGCAAA	+
M24	LEF1_HUMAN.H11MO.0.A	-24	0.00200224	1.53972	0.383846	14	ATGCTAACATGTACTCACATCAAAGCTATTGCAATCCCAA	TCCTTTGATTTGCT	+
M25	MNX1_HUMAN.H11MO.0.D	-10	2.29243e-05	0.0176288	0.0348032	19	AAGTATGCTCATAGTTTGAATTTAAGAGGTTCGTTTGATC	TTAAGGGTTATTAAAATAG	-
M25	ZN350_HUMAN.H11MO.0.C	-15	5.97108e-05	0.0459176	0.0453259	18	AAGTATGCTCATAGTTTGAATTTAAGAGGTTCGTTTGATC	TAGGTCATAAAAGGACTG	-
M25	HXC10_HUMAN.H11MO.0.D	-10	0.000617736	0.475039	0.30765	19	AAGTATGCTCATAGTTTGAATTTAAGAGGTTCGTTTGATC	TTTTTAATTTTTTTATTAC	+
M25	VENTX_HUMAN.H11MO.0.D	-19	0.00101093	0.777402	0.30765	19	AAGTATGCTCATAGTTTGAATTTAAGAGGTTCGTTTGATC	CGCTAATTGGTTTCTAATT	+
M25	NR1D1_HUMAN.H11MO.0.B	-11	0.00150675	1.15869	0.30765	19	AAGTATGCTCATAGTTTGAATTTAAGAGGTTCGTTTGATC	AGGGAAGTGGGTCAGAAGG	+
M25	ZN394_HUMAN.H11MO.0.C	-6	0.00188182	1.44712	0.30765	20	AAGTATGCTCATAGTTTGAATTTAAGAGGTTCGTTTGATC	AGAATGGAATAGAATGGAAT	+
M25	DMBX1_HUMAN.H11MO.0.D	-19	0.00218808	1.68263	0.30765	20	AAGTATGCTCATAGTTTGAATTTAAGAGGTTCGTTTGATC	ACTTAATTAGATTATAATTA	-
M25	NKX61_HUMAN.H11MO.0.B	-8	0.00259028	1.99193	0.30765	19	AAGTATGCTCATAGTTTGAATTTAAGAGGTTCGTTTGATC	GATTAATGGGAATTTAATG	+
M25	CDC5L_HUMAN.H11MO.0.D	-16	0.00263437	2.02583	0.30765	15	AAGTATGCTCATAGTTTGAATTTAAGAGGTTCGTTTGATC	GTGATTTAACATAAT	+
M25	GSX1_HUMAN.H11MO.0.D	-22	0.00263437	2.02583	0.30765	15	AAGTATGCTCATAGTTTGAATTTAAGAGGTTCGTTTGATC	TAATTAGTTTTTAAT	+
M25	GBX2_HUMAN.H11MO.0.D	-21	0.00322831	2.48257	0.340379	17	AAGTATGCTCATAGTTTGAATTTAAGAGGTTCGTTTGATC	CTAATTAGCCTTTAATT	+
M25	ZN214_HUMAN.H11MO.0.C	-8	0.00336302	2.58617	0.340379	22	AAGTATGCTCATAGTTTGAATTTAAGAGGTTCGTTTGATC	TCATCAAAGGCCTCAAAAAGGA	-
M25	GBX1_HUMAN.H11MO.0.D	-21	0.0037774	2.90482	0.351933	17	AAGTATGCTCATAGTTTGAATTTAAGAGGTTCGTTTGATC	CTAATTAGCTAAAATTT	+
M25	RXRA_HUMAN.H11MO.0.A	-15	0.00394081	3.03048	0.351933	20	AAGTATGCTCATAGTTTGAATTTAAGAGGTTCGTTTGATC	GGGGGAGGCAGAGGTCAGAG	+
M25	GSX2_HUMAN.H11MO.0.D	-10	0.00462995	3.56043	0.355023	16	AAGTATGCTCATAGTTTGAATTTAAGAGGTTCGTTTGATC	TTAATTAGTTTTTAAT	+
M25	IRX2_HUMAN.H11MO.0.D	-14	0.00469946	3.61388	0.355023	19	AAGTATGCTCATAGTTTGAATTTAAGAGGTTCGTTTGATC	ACATGGGTGGGCATGTTGG	+
M25	BARH2_HUMAN.H11MO.0.D	-20	0.00477449	3.67158	0.355023	18	AAGTATGCTCATAGTTTGAATTTAAGAGGTTCGTTTGATC	GCTAATTGGTCCTAATTG	+
M25	GATA5_HUMAN.H11MO.0.D	-22	0.00514464	3.95623	0.355023	17	AAGTATGCTCATAGTTTGAATTTAAGAGGTTCGTTTGATC	TAAGAGATAACTTAGAT	+
M25	AIRE_HUMAN.H11MO.0.C	-15	0.00596331	4.58578	0.363659	18	AAGTATGCTCATAGTTTGAATTTAAGAGGTTCGTTTGATC	ATTGGTTTTATTGGTTAA	+
M25	LHX9_HUMAN.H11MO.0.D	-21	0.00596331	4.58578	0.363659	18	AAGTATGCTCATAGTTTGAATTTAAGAGGTTCGTTTGATC	CTAATTAGCTATTAATTA	+
M25	TLX1_HUMAN.H11MO.0.D	-10	0.0059884	4.60508	0.363659	17	AAGTATGCTCATAGTTTGAATTTAAGAGGTTCGTTTGATC	CTGGCAAGTTGCCAAGG	+
M25	ZN667_HUMAN.H11MO.0.C	-15	0.00627191	4.8231	0.366227	19	AAGTATGCTCATAGTTTGAATTTAAGAGGTTCGTTTGATC	GTGGCCTTAAAAGCTCAGC	+
M25	Z324A_HUMAN.H11MO.0.C	-4	0.0066363	5.10331	0.373152	23	AAGTATGCTCATAGTTTGAATTTAAGAGGTTCGTTTGATC	TGGCAGCAAAGGATGGTTTGATA	-
M25	ISX_HUMAN.H11MO.0.D	-21	0.00739083	5.68355	0.400737	16	AAGTATGCTCATAGTTTGAATTTAAGAGGTTCGTTTGATC	TTAATTAGCTTAAATT	+
M25	OLIG2_HUMAN.H11MO.0.B	-22	0.00797614	6.13365	0.403641	18	AAGTATGCTCATAGTTTGAATTTAAGAGGTTCGTTTGATC	CCAGCTGTTTCCCTTCTG	+
M25	SHOX_HUMAN.H11MO.0.D	-21	0.00868882	6.6817	0.425523	17	AAGTATGCTCATAGTTTGAATTTAAGAGGTTCGTTTGATC	CTAATTAGTTAATTTTT	+
M25	Z354A_HUMAN.H11MO.0.C	-12	0.0090232	6.93884	0.428089	24	AAGTATGCTCATAGTTTGAATTTAAGAGGTTCGTTTGATC	ACATTAAATGTAAATGGACTAAAT	-
M25	LHX2_HUMAN.H11MO.0.A	-19	0.00979705	7.53393	0.432141	12	AAGTATGCTCATAGTTTGAATTTAAGAGGTTCGTTTGATC	TTTTAATTAGTT	+
M25	NKX31_HUMAN.H11MO.0.C	-20	0.00979705	7.53393	0.432141	12	AAGTATGCTCATAGTTTGAATTTAAGAGGTTCGTTTGATC	GTTAAGTGCTTT	+
M25	HXB3_HUMAN.H11MO.0.D	-21	0.00996254	7.66119	0.432141	14	AAGTATGCTCATAGTTTGAATTTAAGAGGTTCGTTTGATC	TTAATTAGTTTTTA	+
M25	BRAC_HUMAN.H11MO.0.A	-19	0.0104374	8.02633	0.440162	20	AAGTATGCTCATAGTTTGAATTTAAGAGGTTCGTTTGATC	ATTTCACACCTCCCTGCTAA	-
M25	ARI3A_HUMAN.H11MO.0.D	-18	0.0119102	9.15898	0.488701	22	AAGTATGCTCATAGTTTGAATTTAAGAGGTTCGTTTGATC	AATTAATCGAAATCAAATTAAA	+
M26	MNX1_HUMAN.H11MO.0.D	-1	0.000710657	0.546495	0.294334	19	TGTAGTTCACTTTATATCTACCTACAGAACTTTGTGATAT	CTATTTTAATAACCCTTAA	+
M26	ZN394_HUMAN.H11MO.0.C	-4	0.000733862	0.56434	0.294334	20	TGTAGTTCACTTTATATCTACCTACAGAACTTTGTGATAT	ATTCCATTCTATTCCATTCT	-
M26	IRX2_HUMAN.H11MO.0.D	-20	0.000767659	0.59033	0.294334	19	TGTAGTTCACTTTATATCTACCTACAGAACTTTGTGATAT	CCAACATGCCCACCCATGT	-
M26	HXC10_HUMAN.H11MO.0.D	-6	0.00162791	1.25186	0.383762	19	TGTAGTTCACTTTATATCTACCTACAGAACTTTGTGATAT	TTTTTAATTTTTTTATTAC	+
M26	RXRA_HUMAN.H11MO.0.A	-3	0.00216838	1.66748	0.415697	20	TGTAGTTCACTTTATATCTACCTACAGAACTTTGTGATAT	CTCTGACCTCTGCCTCCCCC	-
M26	GATA1_HUMAN.H11MO.0.A	-29	0.00251276	1.93231	0.428194	11	TGTAGTTCACTTTATATCTACCTACAGAACTTTGTGATAT	CTGGCGGGGACAGATAAGA	+
M26	HME2_HUMAN.H11MO.0.D	-3	0.00295164	2.26981	0.452684	11	TGTAGTTCACTTTATATCTACCTACAGAACTTTGTGATAT	CCCTAATTACC	-
M27	MNX1_HUMAN.H11MO.0.D	-13	0.00044802	0.344527	0.402632	19	CTTCATCTTTTGGTGCCTAGCGATGGGAATAAAGTTTGTC	TTAAGGGTTATTAAAATAG	-
M27	IRX2_HUMAN.H11MO.0.D	-2	0.000529803	0.407418	0.402632	19	CTTCATCTTTTGGTGCCTAGCGATGGGAATAAAGTTTGTC	ACATGGGTGGGCATGTTGG	+
M27	ZN563_HUMAN.H11MO.0.C	-9	0.00111553	0.857845	0.402632	21	CTTCATCTTTTGGTGCCTAGCGATGGGAATAAAGTTTGTC	GCAGCTGCCAGTGAGGATCCC	-
M27	ZN214_HUMAN.H11MO.0.C	-4	0.00114178	0.878026	0.402632	22	CTTCATCTTTTGGTGCCTAGCGATGGGAATAAAGTTTGTC	TCCTTTTTGAGGCCTTTGATGA	+
M27	PAX2_HUMAN.H11MO.0.D	-23	0.0013135	1.01009	0.402632	17	CTTCATCTTTTGGTGCCTAGCGATGGGAATAAAGTTTGTC	GTTCAGTCATGCGTGACA	+
M27	TLX1_HUMAN.H11MO.0.D	-9	0.00168764	1.2978	0.431098	17	CTTCATCTTTTGGTGCCTAGCGATGGGAATAAAGTTTGTC	CTGGCAAGTTGCCAAGG	+
M27	GATA1_HUMAN.H11MO.0.A	0	0.0022318	1.71626	0.488657	19	CTTCATCTTTTGGTGCCTAGCGATGGGAATAAAGTTTGTC	TCTTATCTGTCCCCGCCAG	-
M28	MNX1_HUMAN.H11MO.0.D	-2	0.000146488	0.11265	0.219786	19	CGCTTGATACATATTTATTGAGTAAAGGAGATACTAAATC	CTATTTTAATAACCCTTAA	+
M28	IRX2_HUMAN.H11MO.0.D	-9	0.000544004	0.418339	0.222478	19	CGCTTGATACATATTTATTGAGTAAAGGAGATACTAAATC	ACATGGGTGGGCATGTTGG	+
M28	ZN394_HUMAN.H11MO.0.C	-6	0.000723417	0.556307	0.222478	20	CGCTTGATACATATTTATTGAGTAAAGGAGATACTAAATC	ATTCCATTCTATTCCATTCT	-
M29	IRX2_HUMAN.H11MO.0.D	-3	0.000291798	0.224393	0.242197	19	GTGTCCGGTTGCTGAGACTAGATAGTTTTAAAAGGTAGCA	ACATGGGTGGGCATGTTGG	+
M29	MNX1_HUMAN.H11MO.0.D	-18	0.000372202	0.286223	0.242197	19	GTGTCCGGTTGCTGAGACTAGATAGTTTTAAAAGGTAGCA	TTAAGGGTTATTAAAATAG	-
M29	HXC10_HUMAN.H11MO.0.D	-14	0.00110842	0.852375	0.425544	19	GTGTCCGGTTGCTGAGACTAGATAGTTTTAAAAGGTAGCA	GTAATAAAAAAATTAAAAA	-
M30	MNX1_HUMAN.H11MO.0.D	-16	2.40594e-05	0.0185017	0.0369717	19	GTCATGACTGAAAACACCAACTCTCCTTAAAATTGGTTTC	TTAAGGGTTATTAAAATAG	-
M30	IRX2_HUMAN.H11MO.0.D	-21	0.000868154	0.66761	0.444692	19	GTCATGACTGAAAACACCAACTCTCCTTAAAATTGGTTTC	ACATGGGTGGGCATGTTGG	+
M32	IRX2_HUMAN.H11MO.0.D	-2	8.87313e-05	0.0682343	0.136174	19	CTATAATATGGCGTGCTATGCTTTAAGTGTGACATATGTA	CCAACATGCCCACCCATGT	-
M32	MNX1_HUMAN.H11MO.0.D	-17	0.000289471	0.222603	0.148081	19	CTATAATATGGCGTGCTATGCTTTAAGTGTGACATATGTA	CTATTTTAATAACCCTTAA	+
M33	MNX1_HUMAN.H11MO.0.D	-18	0.000147504	0.113431	0.146049	19	GGGTTTTACAGTCTTAGCTTTATGAACTTTCACTAACTAG	TTAAGGGTTATTAAAATAG	-
M33	IRX2_HUMAN.H11MO.0.D	-2	0.000592329	0.455501	0.280922	19	GGGTTTTACAGTCTTAGCTTTATGAACTTTCACTAACTAG	CCAACATGCCCACCCATGT	-
M33	HXC10_HUMAN.H11MO.0.D	-18	0.000808422	0.621677	0.280922	19	GGGTTTTACAGTCTTAGCTTTATGAACTTTCACTAACTAG	TTTTTAATTTTTTTATTAC	+
M33	GATA1_HUMAN.H11MO.0.A	8	0.00109686	0.843488	0.280922	11	GGGTTTTACAGTCTTAGCTTTATGAACTTTCACTAACTAG	TCTTATCTGTCCCCGCCAG	-
M34	RXRA_HUMAN.H11MO.0.A	-8	6.29608e-05	0.0484168	0.0789981	20	CTGCTACTGACAAACTTCTTTCTCTACCATGTATGAGAGG	CTCTGACCTCTGCCTCCCCC	-
M34	ZN394_HUMAN.H11MO.0.C	-13	0.000103682	0.0797312	0.0789981	20	CTGCTACTGACAAACTTCTTTCTCTACCATGTATGAGAGG	ATTCCATTCTATTCCATTCT	-
M34	NR1D1_HUMAN.H11MO.0.B	-2	0.000253757	0.195139	0.11649	19	CTGCTACTGACAAACTTCTTTCTCTACCATGTATGAGAGG	CCTTCTGACCCACTTCCCT	-
M34	IRX2_HUMAN.H11MO.0.D	-13	0.000377811	0.290537	0.11649	19	CTGCTACTGACAAACTTCTTTCTCTACCATGTATGAGAGG	CCAACATGCCCACCCATGT	-
M34	MNX1_HUMAN.H11MO.0.D	-11	0.000408665	0.314264	0.11649	19	CTGCTACTGACAAACTTCTTTCTCTACCATGTATGAGAGG	CTATTTTAATAACCCTTAA	+
M34	Z324A_HUMAN.H11MO.0.C	-6	0.000458667	0.352715	0.11649	23	CTGCTACTGACAAACTTCTTTCTCTACCATGTATGAGAGG	TATCAAACCATCCTTTGCTGCCA	+
M34	BRAC_HUMAN.H11MO.0.A	-6	0.000578599	0.444943	0.125957	20	CTGCTACTGACAAACTTCTTTCTCTACCATGTATGAGAGG	ATTTCACACCTCCCTGCTAA	-
M34	GATA1_HUMAN.H11MO.0.A	-15	0.000700858	0.53896	0.133501	19	CTGCTACTGACAAACTTCTTTCTCTACCATGTATGAGAGG	TCTTATCTGTCCCCGCCAG	-
M34	ZN341_HUMAN.H11MO.0.C	-2	0.00108234	0.832317	0.183259	22	CTGCTACTGACAAACTTCTTTCTCTACCATGTATGAGAGG	GCTCTTCCCTCCCCCCCCCCCC	-
M34	ZN350_HUMAN.H11MO.0.C	-12	0.00123535	0.949983	0.18825	18	CTGCTACTGACAAACTTCTTTCTCTACCATGTATGAGAGG	CAGTCCTTTTATGACCTA	+
M34	FOXD3_HUMAN.H11MO.0.D	-18	0.00135945	1.04541	0.188328	15	CTGCTACTGACAAACTTCTTTCTCTACCATGTATGAGAGG	TTTGTTTACTTAGCA	+
M34	GATA2_HUMAN.H11MO.0.A	-15	0.00157999	1.21502	0.197764	19	CTGCTACTGACAAACTTCTTTCTCTACCATGTATGAGAGG	CCTTATCTCCACCCCCCAG	-
M34	LEF1_HUMAN.H11MO.0.A	-15	0.00168712	1.2974	0.197764	14	CTGCTACTGACAAACTTCTTTCTCTACCATGTATGAGAGG	TCCTTTGATTTGCT	+
M34	ZN713_HUMAN.H11MO.0.D	-6	0.00182352	1.40229	0.198485	19	CTGCTACTGACAAACTTCTTTCTCTACCATGTATGAGAGG	TTTCGTGTCATTTTTCTAT	-
M34	SOX18_HUMAN.H11MO.0.D	-9	0.0022553	1.73432	0.229117	19	CTGCTACTGACAAACTTCTTTCTCTACCATGTATGAGAGG	GAACCCATTGTTCTTTTCC	+
M34	HXC10_HUMAN.H11MO.0.D	-7	0.00448272	3.44721	0.401825	19	CTGCTACTGACAAACTTCTTTCTCTACCATGTATGAGAGG	TTTTTAATTTTTTTATTAC	+
M34	PROX1_HUMAN.H11MO.0.D	-8	0.00484564	3.7263	0.410226	17	CTGCTACTGACAAACTTCTTTCTCTACCATGTATGAGAGG	CCCAACCCGCCTTACCC	-
M34	SPIC_HUMAN.H11MO.0.D	-17	0.00578232	4.4466	0.456213	13	CTGCTACTGACAAACTTCTTTCTCTACCATGTATGAGAGG	CCTCCCCTTCCTC	-
M34	TLX1_HUMAN.H11MO.0.D	-20	0.00598761	4.60447	0.456213	17	CTGCTACTGACAAACTTCTTTCTCTACCATGTATGAGAGG	CCTTGGCAACTTGCCAG	-
M34	TAL1_HUMAN.H11MO.0.A	-15	0.00666499	5.12538	0.469788	19	CTGCTACTGACAAACTTCTTTCTCTACCATGTATGAGAGG	CCTTATCTGCCCCCCCCAG	-
M34	ETV5_HUMAN.H11MO.0.C	-10	0.00678235	5.21562	0.469788	14	CTGCTACTGACAAACTTCTTTCTCTACCATGTATGAGAGG	CTCACTTCCTGCTC	-
M36	ZIC4_HUMAN.H11MO.0.D	-12	0.000151825	0.116754	0.229684	15	CCCGGAGTCAGGAACCCCCCGCCGGCCCTTTGCACACAGG	GACCCCCCGCTGTGC	-
M36	GLIS2_HUMAN.H11MO.0.D	-12	0.000342809	0.26362	0.259304	14	CCCGGAGTCAGGAACCCCCCGCCGGCCCTTTGCACACAGG	GACCCCCCGCGAAG	-
M36	GLIS3_HUMAN.H11MO.0.D	-12	0.000591129	0.454578	0.298091	10	CCCGGAGTCAGGAACCCCCCGCCGGCCCTTTGCACACAGG	TACCCCCCAC	-
M36	MECP2_HUMAN.H11MO.0.C	0	0.000946232	0.727652	0.337217	7	CCCGGAGTCAGGAACCCCCCGCCGGCCCTTTGCACACAGG	CCCGGAG	+
M36	ZSCA4_HUMAN.H11MO.0.D	-28	0.00111453	0.857075	0.337217	12	CCCGGAGTCAGGAACCCCCCGCCGGCCCTTTGCACACAGG	AGTGCACACACT	-
M36	GLIS1_HUMAN.H11MO.0.D	-11	0.00149355	1.14854	0.342983	13	CCCGGAGTCAGGAACCCCCCGCCGGCCCTTTGCACACAGG	AGACCCCCCACGA	-
M36	MBD2_HUMAN.H11MO.0.B	-18	0.00158702	1.22042	0.342983	11	CCCGGAGTCAGGAACCCCCCGCCGGCCCTTTGCACACAGG	CCTCCGGCCCG	-
M36	EGR4_HUMAN.H11MO.0.D	-15	0.00224877	1.72931	0.425249	11	CCCGGAGTCAGGAACCCCCCGCCGGCCCTTTGCACACAGG	GCCCTGCCGCC	-
M36	AP2D_HUMAN.H11MO.0.D	-13	0.0031303	2.4072	0.476711	14	CCCGGAGTCAGGAACCCCCCGCCGGCCCTTTGCACACAGG	ACGCGCCTCGGGCG	-
M36	NR4A3_HUMAN.H11MO.0.D	-22	0.00381119	2.9308	0.476711	10	CCCGGAGTCAGGAACCCCCCGCCGGCCCTTTGCACACAGG	CTGACCTTTG	-
M36	SP2_HUMAN.H11MO.1.B	-15	0.00395091	3.03825	0.476711	12	CCCGGAGTCAGGAACCCCCCGCCGGCCCTTTGCACACAGG	GCCCCGCCCCCT	-
M36	MAZ_HUMAN.H11MO.1.A	-15	0.00466848	3.59006	0.476711	11	CCCGGAGTCAGGAACCCCCCGCCGGCCCTTTGCACACAGG	CCCCCTCCCTC	-
M36	CTCFL_HUMAN.H11MO.0.A	-9	0.00477365	3.67094	0.476711	17	CCCGGAGTCAGGAACCCCCCGCCGGCCCTTTGCACACAGG	CGGCGCCCCCTGGCGGC	-
M36	HNF4G_HUMAN.H11MO.0.B	-23	0.00486232	3.73912	0.476711	14	CCCGGAGTCAGGAACCCCCCGCCGGCCCTTTGCACACAGG	TGGACTTTGGACTC	-
M36	MTF1_HUMAN.H11MO.0.C	-26	0.00498721	3.83516	0.476711	14	CCCGGAGTCAGGAACCCCCCGCCGGCCCTTTGCACACAGG	GTTTTGCACACGGCACT	-
M36	AP2B_HUMAN.H11MO.0.B	-16	0.00509423	3.91746	0.476711	10	CCCGGAGTCAGGAACCCCCCGCCGGCCCTTTGCACACAGG	GCCCCCGGGC	-
M36	MAFF_HUMAN.H11MO.1.B	-4	0.00535694	4.11948	0.476711	9	CCCGGAGTCAGGAACCCCCCGCCGGCCCTTTGCACACAGG	GACTCAGCA	-
M36	SP1_HUMAN.H11MO.0.A	-14	0.0057062	4.38807	0.479581	22	CCCGGAGTCAGGAACCCCCCGCCGGCCCTTTGCACACAGG	CCCCCCCCCGGCCCCGCCCCCC	-
M37	MNX1_HUMAN.H11MO.0.D	-18	0.000102437	0.0787738	0.157516	19	ATTCAGTGATATCCTGACTCCAGTTTGGAGAATGTAATTA	TTAAGGGTTATTAAAATAG	-
M37	IRX2_HUMAN.H11MO.0.D	-19	0.00022051	0.169572	0.169538	19	ATTCAGTGATATCCTGACTCCAGTTTGGAGAATGTAATTA	ACATGGGTGGGCATGTTGG	+
M37	ZN394_HUMAN.H11MO.0.C	0	0.00110758	0.851731	0.340623	20	ATTCAGTGATATCCTGACTCCAGTTTGGAGAATGTAATTA	ATTCCATTCTATTCCATTCT	-
M37	NR1D1_HUMAN.H11MO.0.B	-9	0.00182321	1.40205	0.467254	19	ATTCAGTGATATCCTGACTCCAGTTTGGAGAATGTAATTA	CCTTCTGACCCACTTCCCT	-
M38	MNX1_HUMAN.H11MO.0.D	-15	0.000255865	0.19676	0.232026	19	ACTAAGGGTCTCTTACGAGCAAAGATTACTATTGGCTGAA	TTAAGGGTTATTAAAATAG	-
M38	IRX2_HUMAN.H11MO.0.D	-18	0.000301785	0.232073	0.232026	19	ACTAAGGGTCTCTTACGAGCAAAGATTACTATTGGCTGAA	ACATGGGTGGGCATGTTGG	+
M38	ZN394_HUMAN.H11MO.0.C	-18	0.00147185	1.13186	0.452651	20	ACTAAGGGTCTCTTACGAGCAAAGATTACTATTGGCTGAA	AGAATGGAATAGAATGGAAT	+
M40	MNX1_HUMAN.H11MO.0.D	-21	4.92316e-05	0.0378591	0.075505	19	TTATGTTCACATGGCTTCTTGCACTTAAAAAAAACTGTGC	CTATTTTAATAACCCTTAA	+
M40	IRX2_HUMAN.H11MO.0.D	-10	0.000182446	0.140301	0.0932705	19	TTATGTTCACATGGCTTCTTGCACTTAAAAAAAACTGTGC	ACATGGGTGGGCATGTTGG	+
M40	BRAC_HUMAN.H11MO.0.A	-5	0.000646978	0.497526	0.19845	20	TTATGTTCACATGGCTTCTTGCACTTAAAAAAAACTGTGC	TTAGCAGGGAGGTGTGAAAT	+
M40	HXC10_HUMAN.H11MO.0.D	-21	0.00206382	1.58708	0.493102	19	TTATGTTCACATGGCTTCTTGCACTTAAAAAAAACTGTGC	GTAATAAAAAAATTAAAAA	-
M40	FOXD3_HUMAN.H11MO.0.D	-19	0.00227414	1.74881	0.493102	15	TTATGTTCACATGGCTTCTTGCACTTAAAAAAAACTGTGC	TGCTAAGTAAACAAA	-
M40	GATA1_HUMAN.H11MO.0.A	-6	0.00275117	2.11565	0.493102	19	TTATGTTCACATGGCTTCTTGCACTTAAAAAAAACTGTGC	TCTTATCTGTCCCCGCCAG	-
M40	GATA2_HUMAN.H11MO.0.A	7	0.00340072	2.61515	0.493102	12	TTATGTTCACATGGCTTCTTGCACTTAAAAAAAACTGTGC	CCTTATCTCCACCCCCCAG	-
M40	TLX1_HUMAN.H11MO.0.D	-8	0.00355179	2.73133	0.493102	17	TTATGTTCACATGGCTTCTTGCACTTAAAAAAAACTGTGC	CCTTGGCAACTTGCCAG	-
M40	ZN394_HUMAN.H11MO.0.C	-21	0.00385821	2.96697	0.493102	19	TTATGTTCACATGGCTTCTTGCACTTAAAAAAAACTGTGC	AGAATGGAATAGAATGGAAT	+
M42	MNX1_HUMAN.H11MO.0.D	-19	6.68724e-05	0.0514249	0.102627	19	GTGTGTTATCTCCAGGTTCAAACTGACATAATGATTTAAT	CTATTTTAATAACCCTTAA	+
M42	AIRE_HUMAN.H11MO.0.C	-20	0.000577726	0.444272	0.29554	18	GTGTGTTATCTCCAGGTTCAAACTGACATAATGATTTAAT	ATTGGTTTTATTGGTTAA	+
M42	HXC10_HUMAN.H11MO.0.D	-11	0.00114816	0.882932	0.379667	19	GTGTGTTATCTCCAGGTTCAAACTGACATAATGATTTAAT	GTAATAAAAAAATTAAAAA	-
M42	IRX2_HUMAN.H11MO.0.D	-15	0.00123696	0.951226	0.379667	19	GTGTGTTATCTCCAGGTTCAAACTGACATAATGATTTAAT	ACATGGGTGGGCATGTTGG	+
M43	VENTX_HUMAN.H11MO.0.D	-19	3.76759e-05	0.0289728	0.0562601	19	ACACTGACTATAAGCGAATGCAAAAAAAACCATAAAAAAA	AATTAGAAACCAATTAGCG	-
M43	BARX2_HUMAN.H11MO.0.D	-29	9.53516e-05	0.0733254	0.0711926	10	ACACTGACTATAAGCGAATGCAAAAAAAACCATAAAAAAA	CAATTAATGA	-
M43	DLX6_HUMAN.H11MO.0.D	-20	0.000144622	0.111214	0.0719863	15	ACACTGACTATAAGCGAATGCAAAAAAAACCATAAAAAAA	AAATTAAGGTAATTA	+
M43	NANOG_HUMAN.H11MO.1.B	-26	0.000370364	0.28481	0.125744	11	ACACTGACTATAAGCGAATGCAAAAAAAACCATAAAAAAA	GAGCCATCAAG	+
M43	HXB3_HUMAN.H11MO.0.D	-22	0.000421037	0.323777	0.125744	14	ACACTGACTATAAGCGAATGCAAAAAAAACCATAAAAAAA	TAAAAACTAATTAA	-
M43	CDX2_HUMAN.H11MO.0.A	-25	0.0006487	0.49885	0.161447	12	ACACTGACTATAAGCGAATGCAAAAAAAACCATAAAAAAA	ACAGCAATAAAA	-
M43	GBX2_HUMAN.H11MO.0.D	-19	0.000890036	0.684438	0.167448	17	ACACTGACTATAAGCGAATGCAAAAAAAACCATAAAAAAA	AATTAAAGGCTAATTAG	-
M43	GSX1_HUMAN.H11MO.0.D	-20	0.000994362	0.764664	0.167448	15	ACACTGACTATAAGCGAATGCAAAAAAAACCATAAAAAAA	ATTAAAAACTAATTA	-
M43	LHX2_HUMAN.H11MO.0.A	-26	0.00127821	0.982941	0.167448	12	ACACTGACTATAAGCGAATGCAAAAAAAACCATAAAAAAA	AACTAATTAAAA	-
M43	HXB4_HUMAN.H11MO.0.B	-28	0.00131379	1.01031	0.167448	8	ACACTGACTATAAGCGAATGCAAAAAAAACCATAAAAAAA	GCCATTAA	-
M43	PO3F2_HUMAN.H11MO.0.A	-19	0.00133758	1.0286	0.167448	17	ACACTGACTATAAGCGAATGCAAAAAAAACCATAAAAAAA	GAATGAATATGCATGAA	-
M43	BATF_HUMAN.H11MO.0.A	-24	0.00138855	1.0678	0.167448	16	ACACTGACTATAAGCGAATGCAAAAAAAACCATAAAAAAA	ATGAGTCATATCGAAAGT	-
M43	GBX1_HUMAN.H11MO.0.D	-19	0.0015699	1.20725	0.167448	17	ACACTGACTATAAGCGAATGCAAAAAAAACCATAAAAAAA	AAATTTTAGCTAATTAG	-
M43	PO3F3_HUMAN.H11MO.0.D	-23	0.0015699	1.20725	0.167448	17	ACACTGACTATAAGCGAATGCAAAAAAAACCATAAAAAAA	AAATTTGCATAATTTAT	-
M43	ESX1_HUMAN.H11MO.0.D	-20	0.00183967	1.41471	0.176354	17	ACACTGACTATAAGCGAATGCAAAAAAAACCATAAAAAAA	AATTATTGCTAATTAGC	-
M43	NKX62_HUMAN.H11MO.0.D	-27	0.0018896	1.4531	0.176354	11	ACACTGACTATAAGCGAATGCAAAAAAAACCATAAAAAAA	GGTAATTAATT	-
M43	DLX4_HUMAN.H11MO.0.D	-19	0.00224264	1.72459	0.18958	16	ACACTGACTATAAGCGAATGCAAAAAAAACCATAAAAAAA	AAATTTAGGGTAATTA	-
M43	MEOX2_HUMAN.H11MO.0.D	-25	0.00228522	1.75734	0.18958	11	ACACTGACTATAAGCGAATGCAAAAAAAACCATAAAAAAA	ATCATAATTAA	-
M43	HXC9_HUMAN.H11MO.0.C	-27	0.002469	1.89866	0.194046	10	ACACTGACTATAAGCGAATGCAAAAAAAACCATAAAAAAA	GGCAATAAAA	-
M43	ISX_HUMAN.H11MO.0.D	-20	0.00262924	2.02189	0.196307	16	ACACTGACTATAAGCGAATGCAAAAAAAACCATAAAAAAA	AATTTAAGCTAATTAA	-
M43	PAX2_HUMAN.H11MO.0.D	-23	0.00276984	2.13	0.196957	17	ACACTGACTATAAGCGAATGCAAAAAAAACCATAAAAAAA	TGTCACGCATGACTGAAC	-
M43	GATA5_HUMAN.H11MO.0.D	-25	0.00341568	2.62666	0.231841	15	ACACTGACTATAAGCGAATGCAAAAAAAACCATAAAAAAA	TAAGAGATAACTTAGAT	+
M43	HXC10_HUMAN.H11MO.0.D	-17	0.00432442	3.32548	0.27615	19	ACACTGACTATAAGCGAATGCAAAAAAAACCATAAAAAAA	TTTTTAATTTTTTTATTAC	+
M43	GATA1_HUMAN.H11MO.0.A	-18	0.00498448	3.83306	0.27615	19	ACACTGACTATAAGCGAATGCAAAAAAAACCATAAAAAAA	CTGGCGGGGACAGATAAGA	+
M43	ZN667_HUMAN.H11MO.0.C	-3	0.00498448	3.83306	0.27615	19	ACACTGACTATAAGCGAATGCAAAAAAAACCATAAAAAAA	GTGGCCTTAAAAGCTCAGC	+
M43	LHX8_HUMAN.H11MO.0.D	-20	0.00499313	3.83972	0.27615	18	ACACTGACTATAAGCGAATGCAAAAAAAACCATAAAAAAA	AATTAATTGTAATTAGCG	-
M43	LHX9_HUMAN.H11MO.0.D	-18	0.00499313	3.83972	0.27615	18	ACACTGACTATAAGCGAATGCAAAAAAAACCATAAAAAAA	TAATTAATAGCTAATTAG	-
M43	GATA2_HUMAN.H11MO.0.A	-18	0.00534869	4.11314	0.276318	19	ACACTGACTATAAGCGAATGCAAAAAAAACCATAAAAAAA	CTGGGGGGTGGAGATAAGG	+
M43	BARH2_HUMAN.H11MO.0.D	-19	0.00536624	4.12664	0.276318	18	ACACTGACTATAAGCGAATGCAAAAAAAACCATAAAAAAA	CAATTAGGACCAATTAGC	-
M43	PO4F2_HUMAN.H11MO.0.D	-25	0.00577892	4.44399	0.27987	13	ACACTGACTATAAGCGAATGCAAAAAAAACCATAAAAAAA	CAGCTCATTAATA	-
M43	NOBOX_HUMAN.H11MO.0.C	-27	0.0061794	4.75196	0.27987	9	ACACTGACTATAAGCGAATGCAAAAAAAACCATAAAAAAA	ACCAATTAG	-
M43	PDX1_HUMAN.H11MO.1.A	-28	0.0061794	4.75196	0.27987	9	ACACTGACTATAAGCGAATGCAAAAAAAACCATAAAAAAA	ATAATTAAT	-
M43	HME2_HUMAN.H11MO.0.D	-26	0.00618492	4.75621	0.27987	11	ACACTGACTATAAGCGAATGCAAAAAAAACCATAAAAAAA	CCCTAATTACC	-
M43	DMBX1_HUMAN.H11MO.0.D	-18	0.00653072	5.02212	0.281499	20	ACACTGACTATAAGCGAATGCAAAAAAAACCATAAAAAAA	TAATTATAATCTAATTAATT	+
M43	DLX1_HUMAN.H11MO.0.D	-19	0.00659793	5.07381	0.281499	16	ACACTGACTATAAGCGAATGCAAAAAAAACCATAAAAAAA	TAAATTATGCTAATTA	+
M43	GSX2_HUMAN.H11MO.0.D	-20	0.00710519	5.46389	0.286984	16	ACACTGACTATAAGCGAATGCAAAAAAAACCATAAAAAAA	ATTAAAAACTAATTAA	-
M43	TLX1_HUMAN.H11MO.0.D	-17	0.00715477	5.50202	0.286984	17	ACACTGACTATAAGCGAATGCAAAAAAAACCATAAAAAAA	CTGGCAAGTTGCCAAGG	+
M43	Z354A_HUMAN.H11MO.0.C	0	0.00730305	5.61605	0.286984	24	ACACTGACTATAAGCGAATGCAAAAAAAACCATAAAAAAA	ACATTAAATGTAAATGGACTAAAT	-
M43	Z324A_HUMAN.H11MO.0.C	-4	0.0079093	6.08225	0.302838	23	ACACTGACTATAAGCGAATGCAAAAAAAACCATAAAAAAA	TGGCAGCAAAGGATGGTTTGATA	-
M43	BARX1_HUMAN.H11MO.0.D	-24	0.00813192	6.25345	0.303578	12	ACACTGACTATAAGCGAATGCAAAAAAAACCATAAAAAAA	AAAAACAATTAG	-
M43	LHX4_HUMAN.H11MO.0.D	-25	0.00870702	6.6957	0.315261	11	ACACTGACTATAAGCGAATGCAAAAAAAACCATAAAAAAA	AAGTTAATTAG	+
M43	SHOX_HUMAN.H11MO.0.D	-19	0.00886713	6.81882	0.315261	17	ACACTGACTATAAGCGAATGCAAAAAAAACCATAAAAAAA	AAAAATTAACTAATTAG	-
M43	HXD11_HUMAN.H11MO.0.D	-27	0.00946903	7.28168	0.323005	11	ACACTGACTATAAGCGAATGCAAAAAAAACCATAAAAAAA	AGTAATAAAAA	-
M43	HME1_HUMAN.H11MO.0.D	-20	0.00951755	7.31899	0.323005	17	ACACTGACTATAAGCGAATGCAAAAAAAACCATAAAAAAA	ATAATTGGGTAATTAGC	-
M43	VSX1_HUMAN.H11MO.0.D	-21	0.010582	8.13759	0.348393	14	ACACTGACTATAAGCGAATGCAAAAAAAACCATAAAAAAA	AAATTAGCTAATTA	-
M43	ISL1_HUMAN.H11MO.0.A	-28	0.0107323	8.25311	0.348393	9	ACACTGACTATAAGCGAATGCAAAAAAAACCATAAAAAAA	TCCATTAGC	-
M43	MEIS1_HUMAN.H11MO.0.A	-28	0.0112342	8.63907	0.356927	12	ACACTGACTATAAGCGAATGCAAAAAAAACCATAAAAAAA	GCCATAAATCAT	-
M43	ZN350_HUMAN.H11MO.0.C	-3	0.0115853	8.90912	0.35844	18	ACACTGACTATAAGCGAATGCAAAAAAAACCATAAAAAAA	TAGGTCATAAAAGGACTG	-
M43	ZN394_HUMAN.H11MO.0.C	-14	0.0118835	9.13839	0.35844	20	ACACTGACTATAAGCGAATGCAAAAAAAACCATAAAAAAA	AGAATGGAATAGAATGGAAT	+
M43	VAX2_HUMAN.H11MO.0.D	-22	0.0126695	9.74286	0.35844	16	ACACTGACTATAAGCGAATGCAAAAAAAACCATAAAAAAA	AATAGGGTAATTAGTG	+
M43	MEOX1_HUMAN.H11MO.0.D	-21	0.0126695	9.74286	0.35844	16	ACACTGACTATAAGCGAATGCAAAAAAAACCATAAAAAAA	ATTAACGCTAATTACC	-
M43	GFI1B_HUMAN.H11MO.0.A	0	0.012722	9.78323	0.35844	10	ACACTGACTATAAGCGAATGCAAAAAAAACCATAAAAAAA	GCTGTGATTT	+
M43	HOMEZ_HUMAN.H11MO.0.D	-22	0.0135727	10.4374	0.368501	15	ACACTGACTATAAGCGAATGCAAAAAAAACCATAAAAAAA	AAAAAAACGATTTTT	-
M43	GFI1_HUMAN.H11MO.0.C	0	0.0150364	11.563	0.39806	10	ACACTGACTATAAGCGAATGCAAAAAAAACCATAAAAAAA	GCTGTGATTT	+
M43	NKX61_HUMAN.H11MO.1.B	-28	0.0153525	11.806	0.39806	7	ACACTGACTATAAGCGAATGCAAAAAAAACCATAAAAAAA	TTCATTA	-
M43	BATF3_HUMAN.H11MO.0.B	-26	0.0154611	11.8896	0.39806	14	ACACTGACTATAAGCGAATGCAAAAAAAACCATAAAAAAA	GAGTCATAATGAAACTG	-
M43	MSX1_HUMAN.H11MO.0.D	-28	0.0162098	12.4653	0.40977	12	ACACTGACTATAAGCGAATGCAAAAAAAACCATAAAAAAA	CCAATTAAAAACCAATTA	-
M43	SHOX2_HUMAN.H11MO.0.D	-19	0.0165463	12.7241	0.40977	17	ACACTGACTATAAGCGAATGCAAAAAAAACCATAAAAAAA	TAAAATTAACTAATTAG	-
M43	ZBT49_HUMAN.H11MO.0.D	-28	0.0167392	12.8724	0.40977	11	ACACTGACTATAAGCGAATGCAAAAAAAACCATAAAAAAA	CCAATTAGCGC	-
M43	HXC8_HUMAN.H11MO.0.D	-23	0.0177685	13.664	0.427954	14	ACACTGACTATAAGCGAATGCAAAAAAAACCATAAAAAAA	GGGCATCAATCAAA	-
M43	ZN214_HUMAN.H11MO.0.C	-13	0.0183326	14.0978	0.43453	22	ACACTGACTATAAGCGAATGCAAAAAAAACCATAAAAAAA	TCCTTTTTGAGGCCTTTGATGA	+
M43	HXD9_HUMAN.H11MO.0.D	-29	0.0192199	14.7801	0.441294	10	ACACTGACTATAAGCGAATGCAAAAAAAACCATAAAAAAA	CAATTAAACT	-
M43	HMX2_HUMAN.H11MO.0.D	-26	0.0195894	15.0642	0.441294	11	ACACTGACTATAAGCGAATGCAAAAAAAACCATAAAAAAA	AACCAATTAAA	-
M43	RFX5_HUMAN.H11MO.0.A	-2	0.0198001	15.2262	0.441294	20	ACACTGACTATAAGCGAATGCAAAAAAAACCATAAAAAAA	TCTGCCTAGCAACAGCTGAC	-
M43	DLX5_HUMAN.H11MO.0.D	-29	0.0211723	16.2815	0.449966	11	ACACTGACTATAAGCGAATGCAAAAAAAACCATAAAAAAA	TAATTATAGGT	+
M43	ONEC2_HUMAN.H11MO.0.D	-20	0.0215787	16.594	0.449966	20	ACACTGACTATAAGCGAATGCAAAAAAAACCATAAAAAAA	AAAAAAAATCAATAACAAGAC	-
M43	NKX61_HUMAN.H11MO.0.B	-15	0.0217815	16.75	0.449966	19	ACACTGACTATAAGCGAATGCAAAAAAAACCATAAAAAAA	GATTAATGGGAATTTAATG	+
M43	SOX13_HUMAN.H11MO.0.D	-26	0.0223136	17.1592	0.449966	8	ACACTGACTATAAGCGAATGCAAAAAAAACCATAAAAAAA	GAACAATG	-
M43	HXA10_HUMAN.H11MO.0.C	-29	0.0225027	17.3046	0.449966	11	ACACTGACTATAAGCGAATGCAAAAAAAACCATAAAAAAA	TCATAAATCATC	-
M43	TAL1_HUMAN.H11MO.0.A	-18	0.0232024	17.8427	0.449966	19	ACACTGACTATAAGCGAATGCAAAAAAAACCATAAAAAAA	CTGGGGGGGGCAGATAAGG	+
M43	CUX1_HUMAN.H11MO.0.C	-21	0.0236527	18.1889	0.452817	14	ACACTGACTATAAGCGAATGCAAAAAAAACCATAAAAAAA	AGGGGGATCGATGG	+
M43	MNX1_HUMAN.H11MO.0.D	-16	0.0263016	20.2259	0.491601	19	ACACTGACTATAAGCGAATGCAAAAAAAACCATAAAAAAA	CTATTTTAATAACCCTTAA	+
M43	SMAD4_HUMAN.H11MO.0.B	-3	0.0267678	20.5845	0.491601	13	ACACTGACTATAAGCGAATGCAAAAAAAACCATAAAAAAA	CTGTCTGGCACCT	+
M43	ZN589_HUMAN.H11MO.0.D	0	0.0269327	20.7112	0.491601	16	ACACTGACTATAAGCGAATGCAAAAAAAACCATAAAAAAA	CCCACGGTTACTGCCG	+
M43	OLIG2_HUMAN.H11MO.0.B	-3	0.0272411	20.9484	0.491601	18	ACACTGACTATAAGCGAATGCAAAAAAAACCATAAAAAAA	CAGAAGGGAAACAGCTGG	-
M43	TEAD3_HUMAN.H11MO.0.D	-21	0.0273246	21.0126	0.491601	15	ACACTGACTATAAGCGAATGCAAAAAAAACCATAAAAAAA	TAGAGCAGAAATATC	-
M44	MNX1_HUMAN.H11MO.0.D	-16	0.000115306	0.0886701	0.136494	19	TCTTGGTTAAAGCGTCGACTTTGAAGAAATGATGAACTTT	CTATTTTAATAACCCTTAA	+
M44	IRX2_HUMAN.H11MO.0.D	-17	0.000611136	0.469964	0.266392	19	TCTTGGTTAAAGCGTCGACTTTGAAGAAATGATGAACTTT	ACATGGGTGGGCATGTTGG	+
M44	HXC10_HUMAN.H11MO.0.D	-20	0.000837063	0.643701	0.266392	19	TCTTGGTTAAAGCGTCGACTTTGAAGAAATGATGAACTTT	GTAATAAAAAAATTAAAAA	-
M44	ZN394_HUMAN.H11MO.0.C	-10	0.000866777	0.666551	0.266392	20	TCTTGGTTAAAGCGTCGACTTTGAAGAAATGATGAACTTT	AGAATGGAATAGAATGGAAT	+
M46	MNX1_HUMAN.H11MO.0.D	-8	1.98691e-05	0.0152794	0.0305326	19	TTTTAAATGGACCTTAATCAATATCTACTAATAGCTTACG	CTATTTTAATAACCCTTAA	+
M46	IRX2_HUMAN.H11MO.0.D	-4	0.000364304	0.28015	0.186607	19	TTTTAAATGGACCTTAATCAATATCTACTAATAGCTTACG	ACATGGGTGGGCATGTTGG	+
M47	HXC10_HUMAN.H11MO.0.D	-11	4.28682e-05	0.0329656	0.0659313	19	AAACTAGGTGTGTAACTCAAGTCTATAATACTCCACTAAA	GTAATAAAAAAATTAAAAA	-
M47	MNX1_HUMAN.H11MO.0.D	-5	0.000147987	0.113802	0.113802	19	AAACTAGGTGTGTAACTCAAGTCTATAATACTCCACTAAA	TTAAGGGTTATTAAAATAG	-
M48	MNX1_HUMAN.H11MO.0.D	0	0.000156617	0.120439	0.130997	19	ATGTGTTATCAGATACAGAGTCTGATAAGTCAATAAGAAT	CTATTTTAATAACCCTTAA	+
M48	IRX2_HUMAN.H11MO.0.D	-19	0.000170382	0.131024	0.130997	19	ATGTGTTATCAGATACAGAGTCTGATAAGTCAATAAGAAT	ACATGGGTGGGCATGTTGG	+
M49	MNX1_HUMAN.H11MO.0.D	-13	4.22549e-05	0.032494	0.0648474	19	ACAATTCATATCTTGTTGCGTTTCGAAAAGTTTATTATGA	TTAAGGGTTATTAAAATAG	-
M49	IRX2_HUMAN.H11MO.0.D	-7	0.000286201	0.220089	0.146408	19	ACAATTCATATCTTGTTGCGTTTCGAAAAGTTTATTATGA	ACATGGGTGGGCATGTTGG	+
M49	HXC10_HUMAN.H11MO.0.D	-19	0.00137671	1.05869	0.359217	19	ACAATTCATATCTTGTTGCGTTTCGAAAAGTTTATTATGA	GTAATAAAAAAATTAAAAA	-
M49	BRAC_HUMAN.H11MO.0.A	-2	0.0014044	1.07999	0.359217	20	ACAATTCATATCTTGTTGCGTTTCGAAAAGTTTATTATGA	ATTTCACACCTCCCTGCTAA	-
M50	MNX1_HUMAN.H11MO.0.D	-2	0.000268031	0.206116	0.412148	19	AAGTTAGTTATTCTGCACTCAGAAACTAATCTTGGGATTT	CTATTTTAATAACCCTTAA	+
M50	IRX2_HUMAN.H11MO.0.D	-13	0.00117099	0.900489	0.48473	19	AAGTTAGTTATTCTGCACTCAGAAACTAATCTTGGGATTT	CCAACATGCCCACCCATGT	-
M53	MAF_HUMAN.H11MO.0.A	0	0.000111669	0.0858732	0.0869042	19	GTTCTGTGTCAATAGACTGTCATTTTATGGTAGCCTTAAG	TTGCTGAGTCAGCAGATTC	-
M53	MNX1_HUMAN.H11MO.0.D	-14	0.000170552	0.131154	0.0869042	19	GTTCTGTGTCAATAGACTGTCATTTTATGGTAGCCTTAAG	CTATTTTAATAACCCTTAA	+
M53	IRX2_HUMAN.H11MO.0.D	-11	0.000170552	0.131154	0.0869042	19	GTTCTGTGTCAATAGACTGTCATTTTATGGTAGCCTTAAG	CCAACATGCCCACCCATGT	-
M53	ZN394_HUMAN.H11MO.0.C	-8	0.000872309	0.670806	0.188117	20	GTTCTGTGTCAATAGACTGTCATTTTATGGTAGCCTTAAG	AGAATGGAATAGAATGGAAT	+
M53	HXC10_HUMAN.H11MO.0.D	-7	0.000981047	0.754425	0.188117	19	GTTCTGTGTCAATAGACTGTCATTTTATGGTAGCCTTAAG	TTTTTAATTTTTTTATTAC	+
M53	GATA1_HUMAN.H11MO.0.A	-29	0.00105778	0.813432	0.188117	11	GTTCTGTGTCAATAGACTGTCATTTTATGGTAGCCTTAAG	CTGGCGGGGACAGATAAGA	+
M53	TLX1_HUMAN.H11MO.0.D	-16	0.00110755	0.851707	0.188117	17	GTTCTGTGTCAATAGACTGTCATTTTATGGTAGCCTTAAG	CTGGCAAGTTGCCAAGG	+
M53	PAX8_HUMAN.H11MO.0.D	-18	0.00285395	2.19469	0.363556	14	GTTCTGTGTCAATAGACTGTCATTTTATGGTAGCCTTAAG	GTCACTGAAGCGGG	+
M53	BRAC_HUMAN.H11MO.0.A	-3	0.00356299	2.73994	0.389039	20	GTTCTGTGTCAATAGACTGTCATTTTATGGTAGCCTTAAG	ATTTCACACCTCCCTGCTAA	-
M53	RXRA_HUMAN.H11MO.0.A	-3	0.00407309	3.13221	0.391413	20	GTTCTGTGTCAATAGACTGTCATTTTATGGTAGCCTTAAG	CTCTGACCTCTGCCTCCCCC	-
M53	GATA2_HUMAN.H11MO.0.A	-29	0.00414202	3.18521	0.391413	11	GTTCTGTGTCAATAGACTGTCATTTTATGGTAGCCTTAAG	CTGGGGGGTGGAGATAAGG	+
M54	MNX1_HUMAN.H11MO.0.D	-12	0.000116408	0.0895179	0.115982	19	GAGATCTCTGTCCATATACTCAGTTTAACTGAATTTTTAA	TTAAGGGTTATTAAAATAG	-
M54	IRX2_HUMAN.H11MO.0.D	-1	0.000351466	0.270277	0.179795	19	GAGATCTCTGTCCATATACTCAGTTTAACTGAATTTTTAA	ACATGGGTGGGCATGTTGG	+
M54	TLX1_HUMAN.H11MO.0.D	-6	0.000806292	0.620039	0.300843	17	GAGATCTCTGTCCATATACTCAGTTTAACTGAATTTTTAA	CCTTGGCAACTTGCCAG	-
M54	RXRA_HUMAN.H11MO.0.A	-5	0.00118411	0.910582	0.300843	20	GAGATCTCTGTCCATATACTCAGTTTAACTGAATTTTTAA	CTCTGACCTCTGCCTCCCCC	-
M54	HXC10_HUMAN.H11MO.0.D	-21	0.00134839	1.03691	0.300843	19	GAGATCTCTGTCCATATACTCAGTTTAACTGAATTTTTAA	GTAATAAAAAAATTAAAAA	-
M54	ZN394_HUMAN.H11MO.0.C	-15	0.00244201	1.8779	0.416409	20	GAGATCTCTGTCCATATACTCAGTTTAACTGAATTTTTAA	AGAATGGAATAGAATGGAAT	+
M55	IRX2_HUMAN.H11MO.0.D	-21	0.000167814	0.129049	0.169969	19	TCAAATGTGCCATATCGGAACAATGGTCAAGTCTTAATTA	ACATGGGTGGGCATGTTGG	+
M55	MNX1_HUMAN.H11MO.0.D	-10	0.000331824	0.255172	0.169969	19	TCAAATGTGCCATATCGGAACAATGGTCAAGTCTTAATTA	CTATTTTAATAACCCTTAA	+
M55	ZN394_HUMAN.H11MO.0.C	-19	0.00044855	0.344935	0.17232	20	TCAAATGTGCCATATCGGAACAATGGTCAAGTCTTAATTA	AGAATGGAATAGAATGGAAT	+
M58	MNX1_HUMAN.H11MO.0.D	-15	7.68742e-05	0.0591163	0.0588339	19	TCCTGTCTCCTCGGCCGTTTATACAAATTATTGGAAAGCT	CTATTTTAATAACCCTTAA	+
M58	HXC10_HUMAN.H11MO.0.D	-20	0.000381467	0.293348	0.187115	19	TCCTGTCTCCTCGGCCGTTTATACAAATTATTGGAAAGCT	TTTTTAATTTTTTTATTAC	+
M58	IRX2_HUMAN.H11MO.0.D	-1	0.000776668	0.597257	0.187115	19	TCCTGTCTCCTCGGCCGTTTATACAAATTATTGGAAAGCT	CCAACATGCCCACCCATGT	-
M58	RXRA_HUMAN.H11MO.0.A	-9	0.000781636	0.601078	0.187115	20	TCCTGTCTCCTCGGCCGTTTATACAAATTATTGGAAAGCT	CTCTGACCTCTGCCTCCCCC	-
M58	SPIC_HUMAN.H11MO.0.D	-10	0.000812461	0.624783	0.187115	13	TCCTGTCTCCTCGGCCGTTTATACAAATTATTGGAAAGCT	CCTCCCCTTCCTC	-
M58	ZN394_HUMAN.H11MO.0.C	-5	0.000907376	0.697772	0.187115	20	TCCTGTCTCCTCGGCCGTTTATACAAATTATTGGAAAGCT	ATTCCATTCTATTCCATTCT	-
M58	AIRE_HUMAN.H11MO.0.C	-10	0.00279518	2.14949	0.427845	18	TCCTGTCTCCTCGGCCGTTTATACAAATTATTGGAAAGCT	TTAACCAATATAACCAAT	-
M58	HME2_HUMAN.H11MO.0.D	-22	0.00355447	2.73339	0.459579	11	TCCTGTCTCCTCGGCCGTTTATACAAATTATTGGAAAGCT	GGTAATTAGGG	+
M58	FOXD3_HUMAN.H11MO.0.D	-1	0.00360301	2.77071	0.459579	15	TCCTGTCTCCTCGGCCGTTTATACAAATTATTGGAAAGCT	TTTGTTTACTTAGCA	+
M58	BRAC_HUMAN.H11MO.0.A	-7	0.00401745	3.08942	0.473025	20	TCCTGTCTCCTCGGCCGTTTATACAAATTATTGGAAAGCT	ATTTCACACCTCCCTGCTAA	-
M58	ZN563_HUMAN.H11MO.0.C	0	0.00433527	3.33382	0.473986	21	TCCTGTCTCCTCGGCCGTTTATACAAATTATTGGAAAGCT	GGGATCCTCACTGGCAGCTGC	+
M58	MAF_HUMAN.H11MO.0.A	-2	0.00481534	3.70299	0.491374	19	TCCTGTCTCCTCGGCCGTTTATACAAATTATTGGAAAGCT	TTGCTGAGTCAGCAGATTC	-
M58	GATA2_HUMAN.H11MO.0.A	7	0.00515703	3.96575	0.493351	12	TCCTGTCTCCTCGGCCGTTTATACAAATTATTGGAAAGCT	CCTTATCTCCACCCCCCAG	-
M59	MNX1_HUMAN.H11MO.0.D	-15	4.24234e-05	0.0326236	0.0612525	19	CTGGTACAGAGTCATCAACCTGTGGCTAAAAAAGCAATAT	TTAAGGGTTATTAAAATAG	-
M59	IRX2_HUMAN.H11MO.0.D	-19	0.000647012	0.497552	0.330767	19	CTGGTACAGAGTCATCAACCTGTGGCTAAAAAAGCAATAT	ACATGGGTGGGCATGTTGG	+
M59	HXC10_HUMAN.H11MO.0.D	-11	0.000954483	0.733997	0.341141	19	CTGGTACAGAGTCATCAACCTGTGGCTAAAAAAGCAATAT	TTTTTAATTTTTTTATTAC	+
M59	ZN394_HUMAN.H11MO.0.C	-18	0.00235335	1.80973	0.483852	20	CTGGTACAGAGTCATCAACCTGTGGCTAAAAAAGCAATAT	AGAATGGAATAGAATGGAAT	+
M59	RXRA_HUMAN.H11MO.0.A	0	0.00290012	2.23019	0.494203	20	CTGGTACAGAGTCATCAACCTGTGGCTAAAAAAGCAATAT	CTCTGACCTCTGCCTCCCCC	-
M60	HAND1_HUMAN.H11MO.0.D	-16	6.77455e-05	0.0520963	0.103967	17	CGTATCAGAACGCTATGCGACTGGGCTTCGTCAACATGGA	GGGTCTGGTTTTTGTCA	+
M60	BRAC_HUMAN.H11MO.0.A	-1	0.000289124	0.222336	0.203337	20	CGTATCAGAACGCTATGCGACTGGGCTTCGTCAACATGGA	TTAGCAGGGAGGTGTGAAAT	+
M60	IRX2_HUMAN.H11MO.0.D	-8	0.000502962	0.386778	0.203337	19	CGTATCAGAACGCTATGCGACTGGGCTTCGTCAACATGGA	ACATGGGTGGGCATGTTGG	+
M60	TLX1_HUMAN.H11MO.0.D	-19	0.000529982	0.407556	0.203337	17	CGTATCAGAACGCTATGCGACTGGGCTTCGTCAACATGGA	CCTTGGCAACTTGCCAG	-
M60	ZN394_HUMAN.H11MO.0.C	-7	0.000763126	0.586844	0.23423	20	CGTATCAGAACGCTATGCGACTGGGCTTCGTCAACATGGA	AGAATGGAATAGAATGGAAT	+
M60	NR1D1_HUMAN.H11MO.0.B	-8	0.00142789	1.09804	0.365223	19	CGTATCAGAACGCTATGCGACTGGGCTTCGTCAACATGGA	AGGGAAGTGGGTCAGAAGG	+
M61	IRX2_HUMAN.H11MO.0.D	-8	9.50695e-05	0.0731084	0.115279	19	TCTGAACCACATCTCAAGCTGTCTAATAAATAACACTAAT	ACATGGGTGGGCATGTTGG	+
M61	TLX1_HUMAN.H11MO.0.D	-18	0.000149908	0.115279	0.115279	17	TCTGAACCACATCTCAAGCTGTCTAATAAATAACACTAAT	CTGGCAAGTTGCCAAGG	+
M61	MNX1_HUMAN.H11MO.0.D	-3	0.000281298	0.216318	0.137653	19	TCTGAACCACATCTCAAGCTGTCTAATAAATAACACTAAT	TTAAGGGTTATTAAAATAG	-
M62	MNX1_HUMAN.H11MO.0.D	-18	0.000144552	0.111161	0.221695	19	ATTAATCCAGGATGCCCTGGAAAAGTTGTTACTATAGGTA	TTAAGGGTTATTAAAATAG	-
M62	ZN394_HUMAN.H11MO.0.C	-3	0.000710707	0.546534	0.241312	20	ATTAATCCAGGATGCCCTGGAAAAGTTGTTACTATAGGTA	AGAATGGAATAGAATGGAAT	+
M62	IRX2_HUMAN.H11MO.0.D	-4	0.000786716	0.604984	0.241312	19	ATTAATCCAGGATGCCCTGGAAAAGTTGTTACTATAGGTA	ACATGGGTGGGCATGTTGG	+
M62	HXC10_HUMAN.H11MO.0.D	-13	0.00133433	1.0261	0.34107	19	ATTAATCCAGGATGCCCTGGAAAAGTTGTTACTATAGGTA	GTAATAAAAAAATTAAAAA	-
M62	RXRA_HUMAN.H11MO.0.A	-14	0.00225194	1.73174	0.45123	20	ATTAATCCAGGATGCCCTGGAAAAGTTGTTACTATAGGTA	CTCTGACCTCTGCCTCCCCC	-
M62	TLX1_HUMAN.H11MO.0.D	-3	0.00278344	2.14047	0.45123	17	ATTAATCCAGGATGCCCTGGAAAAGTTGTTACTATAGGTA	CTGGCAAGTTGCCAAGG	+
M62	FOXD3_HUMAN.H11MO.0.D	-6	0.00303724	2.33564	0.45123	15	ATTAATCCAGGATGCCCTGGAAAAGTTGTTACTATAGGTA	TTTGTTTACTTAGCA	+
M63	MNX1_HUMAN.H11MO.0.D	-6	0.000460702	0.35428	0.19592	19	GTACCTTCAGAGTATCTGGTCTCAAGTTGGCAGAAGGGCT	CTATTTTAATAACCCTTAA	+
M63	GATA1_HUMAN.H11MO.0.A	-14	0.000501681	0.385792	0.19592	19	GTACCTTCAGAGTATCTGGTCTCAAGTTGGCAGAAGGGCT	TCTTATCTGTCCCCGCCAG	-
M63	GATA2_HUMAN.H11MO.0.A	-14	0.000702382	0.540132	0.19592	19	GTACCTTCAGAGTATCTGGTCTCAAGTTGGCAGAAGGGCT	CCTTATCTCCACCCCCCAG	-
M63	FOXD3_HUMAN.H11MO.0.D	-17	0.000717209	0.551534	0.19592	15	GTACCTTCAGAGTATCTGGTCTCAAGTTGGCAGAAGGGCT	TTTGTTTACTTAGCA	+
M63	RXRA_HUMAN.H11MO.0.A	-13	0.000812258	0.624626	0.19592	20	GTACCTTCAGAGTATCTGGTCTCAAGTTGGCAGAAGGGCT	CTCTGACCTCTGCCTCCCCC	-
M63	IRX2_HUMAN.H11MO.0.D	-3	0.000828953	0.637465	0.19592	19	GTACCTTCAGAGTATCTGGTCTCAAGTTGGCAGAAGGGCT	CCAACATGCCCACCCATGT	-
M63	NR1D1_HUMAN.H11MO.0.B	-3	0.000899979	0.692083	0.19592	19	GTACCTTCAGAGTATCTGGTCTCAAGTTGGCAGAAGGGCT	CCTTCTGACCCACTTCCCT	-
M63	BRAC_HUMAN.H11MO.0.A	-7	0.0013048	1.00339	0.220925	20	GTACCTTCAGAGTATCTGGTCTCAAGTTGGCAGAAGGGCT	TTAGCAGGGAGGTGTGAAAT	+
M63	THAP1_HUMAN.H11MO.0.C	-16	0.00155015	1.19207	0.236221	22	GTACCTTCAGAGTATCTGGTCTCAAGTTGGCAGAAGGGCT	CGCCGCCATCTTGGCTGCGGGC	+
M63	TLX1_HUMAN.H11MO.0.D	-16	0.00205797	1.58258	0.285095	17	GTACCTTCAGAGTATCTGGTCTCAAGTTGGCAGAAGGGCT	CCTTGGCAACTTGCCAG	-
M63	Z324A_HUMAN.H11MO.0.C	-9	0.00248246	1.90901	0.315243	23	GTACCTTCAGAGTATCTGGTCTCAAGTTGGCAGAAGGGCT	TATCAAACCATCCTTTGCTGCCA	+
M63	ZN563_HUMAN.H11MO.0.C	-14	0.0027946	2.14904	0.327582	21	GTACCTTCAGAGTATCTGGTCTCAAGTTGGCAGAAGGGCT	GCAGCTGCCAGTGAGGATCCC	-
M63	BATF3_HUMAN.H11MO.0.B	-16	0.00363933	2.79865	0.374333	17	GTACCTTCAGAGTATCTGGTCTCAAGTTGGCAGAAGGGCT	CAGTTTCATTATGACTC	+
M64	ZN214_HUMAN.H11MO.0.C	-1	0.000143654	0.11047	0.103383	22	CTCACTTGTATGCATTTTGAACTTTTCAATGTGAAGCTGT	TCCTTTTTGAGGCCTTTGATGA	+
M64	TLX1_HUMAN.H11MO.0.D	-15	0.000182375	0.140246	0.103383	17	CTCACTTGTATGCATTTTGAACTTTTCAATGTGAAGCTGT	CTGGCAAGTTGCCAAGG	+
M64	PO3F3_HUMAN.H11MO.0.D	-23	0.000259701	0.19971	0.103383	17	CTCACTTGTATGCATTTTGAACTTTTCAATGTGAAGCTGT	ATAAATTATGCAAATTT	+
M64	ZN394_HUMAN.H11MO.0.C	1	0.000269991	0.207623	0.103383	19	CTCACTTGTATGCATTTTGAACTTTTCAATGTGAAGCTGT	ATTCCATTCTATTCCATTCT	-
M64	HXC10_HUMAN.H11MO.0.D	-14	0.000401452	0.308716	0.122977	19	CTCACTTGTATGCATTTTGAACTTTTCAATGTGAAGCTGT	TTTTTAATTTTTTTATTAC	+
M64	IRX2_HUMAN.H11MO.0.D	-1	0.0011761	0.904423	0.300231	19	CTCACTTGTATGCATTTTGAACTTTTCAATGTGAAGCTGT	ACATGGGTGGGCATGTTGG	+
M64	Z354A_HUMAN.H11MO.0.C	-13	0.00181086	1.39255	0.316834	24	CTCACTTGTATGCATTTTGAACTTTTCAATGTGAAGCTGT	ATTTAGTCCATTTACATTTAATGT	+
M64	MNX1_HUMAN.H11MO.0.D	-6	0.00210787	1.62095	0.316834	19	CTCACTTGTATGCATTTTGAACTTTTCAATGTGAAGCTGT	TTAAGGGTTATTAAAATAG	-
M64	BRAC_HUMAN.H11MO.0.A	-17	0.00212338	1.63288	0.316834	20	CTCACTTGTATGCATTTTGAACTTTTCAATGTGAAGCTGT	TTAGCAGGGAGGTGTGAAAT	+
M64	SOX18_HUMAN.H11MO.0.D	-17	0.00226389	1.74093	0.316834	19	CTCACTTGTATGCATTTTGAACTTTTCAATGTGAAGCTGT	GGAAAAGAACAATGGGTTC	-
M64	OLIG2_HUMAN.H11MO.0.B	-1	0.00240191	1.84707	0.316834	18	CTCACTTGTATGCATTTTGAACTTTTCAATGTGAAGCTGT	CCAGCTGTTTCCCTTCTG	+
M64	CLOCK_HUMAN.H11MO.0.C	-23	0.00248229	1.90888	0.316834	14	CTCACTTGTATGCATTTTGAACTTTTCAATGTGAAGCTGT	CAGACACGTGAACA	+
M67	MNX1_HUMAN.H11MO.0.D	-5	0.000281676	0.216609	0.29275	19	TCCTATTGGCAGGGTTTATAAATACATGGATCTATTAGTA	TTAAGGGTTATTAAAATAG	-
M67	IRX2_HUMAN.H11MO.0.D	-19	0.00045677	0.351256	0.29275	19	TCCTATTGGCAGGGTTTATAAATACATGGATCTATTAGTA	ACATGGGTGGGCATGTTGG	+
M67	GATA1_HUMAN.H11MO.0.A	7	0.000919522	0.707112	0.29275	12	TCCTATTGGCAGGGTTTATAAATACATGGATCTATTAGTA	TCTTATCTGTCCCCGCCAG	-
M67	ZN394_HUMAN.H11MO.0.C	-14	0.000953786	0.733462	0.29275	20	TCCTATTGGCAGGGTTTATAAATACATGGATCTATTAGTA	ATTCCATTCTATTCCATTCT	-
M67	GATA2_HUMAN.H11MO.0.A	7	0.00167074	1.2848	0.366291	12	TCCTATTGGCAGGGTTTATAAATACATGGATCTATTAGTA	CCTTATCTCCACCCCCCAG	-
M68	TBX15_HUMAN.H11MO.0.D	-2	1.41662e-06	0.00108938	0.00210741	19	AGAACGCACCCCCCCCCCCGCGGACACGCGGAACCCAATC	CCCCCACCCCCCCCCCCCC	-
M68	SP2_HUMAN.H11MO.0.A	-8	1.22626e-05	0.00942993	0.00912109	22	AGAACGCACCCCCCCCCCCGCGGACACGCGGAACCCAATC	CCCCCGGCCCCGCCCCCCCCCC	-
M68	SP3_HUMAN.H11MO.0.B	-4	3.17905e-05	0.0244469	0.0157641	20	AGAACGCACCCCCCCCCCCGCGGACACGCGGAACCCAATC	CCCCGGCCCCGCCCCCCCCC	-
M68	KLF16_HUMAN.H11MO.0.D	-3	8.90984e-05	0.0685167	0.0331363	19	AGAACGCACCCCCCCCCCCGCGGACACGCGGAACCCAATC	CCCCCCCCCCCCCGCCCCC	-
M68	PATZ1_HUMAN.H11MO.0.C	-5	0.000291317	0.224023	0.0599216	22	AGAACGCACCCCCCCCCCCGCGGACACGCGGAACCCAATC	CCTCCCCCCCCGCCCCCTCCCC	-
M68	ZBT17_HUMAN.H11MO.0.A	-6	0.000345695	0.265839	0.0599216	19	AGAACGCACCCCCCCCCCCGCGGACACGCGGAACCCAATC	CTTCCCCTCCCCCACCCTC	-
M68	MAZ_HUMAN.H11MO.0.A	-3	0.000362088	0.278446	0.0599216	22	AGAACGCACCCCCCCCCCCGCGGACACGCGGAACCCAATC	CCCCCCCCCCCCCCCCTCCCCC	-
M68	EGR4_HUMAN.H11MO.0.D	-8	0.000363778	0.279745	0.0599216	11	AGAACGCACCCCCCCCCCCGCGGACACGCGGAACCCAATC	GCCCTGCCGCC	-
M68	SP4_HUMAN.H11MO.1.A	-3	0.000379817	0.292079	0.0599216	16	AGAACGCACCCCCCCCCCCGCGGACACGCGGAACCCAATC	CGGCCCCGCCCCCTCC	-
M68	KLF6_HUMAN.H11MO.0.A	-2	0.000402799	0.309753	0.0599216	19	AGAACGCACCCCCCCCCCCGCGGACACGCGGAACCCAATC	CCCCCGGCCCCGCCCTTCC	-
M68	KLF3_HUMAN.H11MO.0.B	-4	0.00050535	0.388614	0.068343	19	AGAACGCACCCCCCCCCCCGCGGACACGCGGAACCCAATC	CCCGGCCCCGCCCCTCCCC	-
M68	NR1H4_HUMAN.H11MO.0.B	-17	0.00058687	0.451303	0.0727538	19	AGAACGCACCCCCCCCCCCGCGGACACGCGGAACCCAATC	CCTCGGGGTCATTGACCCC	-
M68	EGR2_HUMAN.H11MO.0.A	-3	0.000704773	0.54197	0.0806492	18	AGAACGCACCCCCCCCCCCGCGGACACGCGGAACCCAATC	CCCCTCCCACACCCCCCC	-
M68	PROX1_HUMAN.H11MO.0.D	1	0.000898545	0.690981	0.0950383	16	AGAACGCACCCCCCCCCCCGCGGACACGCGGAACCCAATC	CCCAACCCGCCTTACCC	-
M68	THAP1_HUMAN.H11MO.0.C	-14	0.00096542	0.742408	0.0950383	22	AGAACGCACCCCCCCCCCCGCGGACACGCGGAACCCAATC	GCCCGCAGCCAAGATGGCGGCG	-
M68	ZFX_HUMAN.H11MO.1.A	-3	0.00112648	0.866262	0.0950383	17	AGAACGCACCCCCCCCCCCGCGGACACGCGGAACCCAATC	CCCCGGCCTCCGCCCCC	-
M68	VEZF1_HUMAN.H11MO.0.C	-5	0.00118271	0.909504	0.0950383	22	AGAACGCACCCCCCCCCCCGCGGACACGCGGAACCCAATC	CCCCTCCCCCTCCCCCCTCCCC	-
M68	PLAG1_HUMAN.H11MO.0.D	-4	0.00121383	0.933434	0.0950383	17	AGAACGCACCCCCCCCCCCGCGGACACGCGGAACCCAATC	CCCCTCCTGATGCCCCC	-
M68	SP4_HUMAN.H11MO.0.A	-1	0.00149327	1.14832	0.105782	20	AGAACGCACCCCCCCCCCCGCGGACACGCGGAACCCAATC	CCCGGCCCCGCCCCCTTCCC	-
M68	WT1_HUMAN.H11MO.0.C	-6	0.00149327	1.14832	0.105782	20	AGAACGCACCCCCCCCCCCGCGGACACGCGGAACCCAATC	CCCCCCCTCCTCCCCCGCCC	-
M68	SP1_HUMAN.H11MO.1.A	-6	0.00158981	1.22257	0.107502	14	AGAACGCACCCCCCCCCCCGCGGACACGCGGAACCCAATC	CGGCCCCGCCCCCC	-
M68	EGR1_HUMAN.H11MO.0.A	-3	0.00188687	1.451	0.115747	17	AGAACGCACCCCCCCCCCCGCGGACACGCGGAACCCAATC	CCCCCGCCCACGCCCTC	-
M68	VEZF1_HUMAN.H11MO.1.C	-10	0.0019012	1.46202	0.115747	12	AGAACGCACCCCCCCCCCCGCGGACACGCGGAACCCAATC	CCCCCTCCCCCT	-
M68	SP1_HUMAN.H11MO.0.A	-4	0.0020081	1.54423	0.115747	22	AGAACGCACCCCCCCCCCCGCGGACACGCGGAACCCAATC	CCCCCCCCCGGCCCCGCCCCCC	-
M68	SALL4_HUMAN.H11MO.0.B	-4	0.00203399	1.56414	0.115747	10	AGAACGCACCCCCCCCCCCGCGGACACGCGGAACCCAATC	CCCACCCTCC	-
M68	ZN320_HUMAN.H11MO.0.C	-9	0.00210077	1.61549	0.115747	20	AGAACGCACCCCCCCCCCCGCGGACACGCGGAACCCAATC	CACTGGCCCCCTGGTCCCAC	-
M68	ZN148_HUMAN.H11MO.0.D	-9	0.00227525	1.74967	0.117175	15	AGAACGCACCCCCCCCCCCGCGGACACGCGGAACCCAATC	CCCCTCCCCCACCCC	-
M68	SPIC_HUMAN.H11MO.0.D	-11	0.00233326	1.79428	0.117175	13	AGAACGCACCCCCCCCCCCGCGGACACGCGGAACCCAATC	CCTCCCCTTCCTC	-
M68	RREB1_HUMAN.H11MO.0.D	3	0.00243828	1.87504	0.117175	19	AGAACGCACCCCCCCCCCCGCGGACACGCGGAACCCAATC	ACCCCAAACCACCCCCCCCCCC	-
M68	KLF15_HUMAN.H11MO.0.A	-5	0.00244175	1.8777	0.117175	19	AGAACGCACCCCCCCCCCCGCGGACACGCGGAACCCAATC	CCCCCCCCTGCTCCTCCCC	-
M68	AP2B_HUMAN.H11MO.0.B	-15	0.00273895	2.10625	0.124618	10	AGAACGCACCCCCCCCCCCGCGGACACGCGGAACCCAATC	GCCCCCGGGC	-
M68	Z324A_HUMAN.H11MO.0.C	2	0.0027644	2.12582	0.124618	21	AGAACGCACCCCCCCCCCCGCGGACACGCGGAACCCAATC	TATCAAACCATCCTTTGCTGCCA	+
M68	EGR2_HUMAN.H11MO.1.A	-5	0.0030031	2.30938	0.130039	16	AGAACGCACCCCCCCCCCCGCGGACACGCGGAACCCAATC	CCCCCGCCCACGCCCC	-
M68	MXI1_HUMAN.H11MO.0.A	-16	0.0030656	2.35745	0.130039	15	AGAACGCACCCCCCCCCCCGCGGACACGCGGAACCCAATC	CCCGCCGCCACGTGC	-
M68	ZN341_HUMAN.H11MO.0.C	-5	0.00314688	2.41995	0.130039	22	AGAACGCACCCCCCCCCCCGCGGACACGCGGAACCCAATC	GCTCTTCCCTCCCCCCCCCCCC	-
M68	ZN281_HUMAN.H11MO.0.A	-8	0.00355148	2.73109	0.13988	15	AGAACGCACCCCCCCCCCCGCGGACACGCGGAACCCAATC	TCCCCTCCCCCACCC	-
M68	TBX1_HUMAN.H11MO.0.D	-1	0.0035731	2.74771	0.13988	20	AGAACGCACCCCCCCCCCCGCGGACACGCGGAACCCAATC	CCGCCCACCCCTGCCCACCC	-
M68	HEN1_HUMAN.H11MO.0.C	1	0.00406893	3.129	0.155206	19	AGAACGCACCCCCCCCCCCGCGGACACGCGGAACCCAATC	AGGGACGCAGCTGCTCCCCA	-
M68	IRX2_HUMAN.H11MO.0.D	-2	0.00417447	3.21017	0.155252	19	AGAACGCACCCCCCCCCCCGCGGACACGCGGAACCCAATC	CCAACATGCCCACCCATGT	-
M68	RFX1_HUMAN.H11MO.0.B	-7	0.00430361	3.30948	0.156151	22	AGAACGCACCCCCCCCCCCGCGGACACGCGGAACCCAATC	GCCCCGGTTGCCATGGCGACGG	+
M68	TBX21_HUMAN.H11MO.0.A	-2	0.00515364	3.96315	0.18254	13	AGAACGCACCCCCCCCCCCGCGGACACGCGGAACCCAATC	TTCACACCTCCAC	-
M68	RFX5_HUMAN.H11MO.0.A	-5	0.00560332	4.30896	0.193853	20	AGAACGCACCCCCCCCCCCGCGGACACGCGGAACCCAATC	TCTGCCTAGCAACAGCTGAC	-
M68	ZN740_HUMAN.H11MO.0.D	-9	0.00583119	4.48419	0.19581	14	AGAACGCACCCCCCCCCCCGCGGACACGCGGAACCCAATC	CCCACCCCCCCCCC	-
M68	E2F7_HUMAN.H11MO.0.B	-8	0.00601244	4.62356	0.19581	13	AGAACGCACCCCCCCCCCCGCGGACACGCGGAACCCAATC	CCTTTCCCGCCCC	-
M68	PAX5_HUMAN.H11MO.0.A	0	0.00616925	4.74416	0.19581	21	AGAACGCACCCCCCCCCCCGCGGACACGCGGAACCCAATC	GTCACGCTCTGCTGCCCAGGC	-
M68	COT1_HUMAN.H11MO.0.C	-2	0.00618641	4.75735	0.19581	17	AGAACGCACCCCCCCCCCCGCGGACACGCGGAACCCAATC	CCCTGACCTCTGACCCC	-
M68	ZN524_HUMAN.H11MO.0.D	-9	0.00665225	5.11558	0.206168	18	AGAACGCACCCCCCCCCCCGCGGACACGCGGAACCCAATC	ACTCGAACCCTCGAACCC	-
M68	E2F6_HUMAN.H11MO.0.A	-8	0.00700407	5.38613	0.208001	13	AGAACGCACCCCCCCCCCCGCGGACACGCGGAACCCAATC	CCCTTCCCGCCCC	-
M68	PURA_HUMAN.H11MO.0.D	-9	0.0070722	5.43852	0.208001	17	AGAACGCACCCCCCCCCCCGCGGACACGCGGAACCCAATC	CCCTGCCCCCCCCTTCC	-
M68	TBX3_HUMAN.H11MO.0.C	-2	0.00713084	5.48362	0.208001	11	AGAACGCACCCCCCCCCCCGCGGACACGCGGAACCCAATC	TTCCCACCTCC	-
M68	ZN467_HUMAN.H11MO.0.C	-2	0.00789564	6.07175	0.225881	22	AGAACGCACCCCCCCCCCCGCGGACACGCGGAACCCAATC	CCCCCCCCCCCCTCCCCTCCCC	-
M68	RXRA_HUMAN.H11MO.0.A	-2	0.00815171	6.26866	0.228806	20	AGAACGCACCCCCCCCCCCGCGGACACGCGGAACCCAATC	CTCTGACCTCTGCCTCCCCC	-
M68	KLF1_HUMAN.H11MO.0.A	-5	0.00838942	6.45146	0.231117	14	AGAACGCACCCCCCCCCCCGCGGACACGCGGAACCCAATC	CCCGGCCCCGCCCC	-
M68	BHE41_HUMAN.H11MO.0.D	-17	0.00979597	7.5331	0.264959	20	AGAACGCACCCCCCCCCCCGCGGACACGCGGAACCCAATC	GCCTCTGCACGTGACCCGGT	-
M68	SP2_HUMAN.H11MO.1.B	-8	0.0100925	7.7611	0.266016	12	AGAACGCACCCCCCCCCCCGCGGACACGCGGAACCCAATC	GCCCCGCCCCCT	-
M68	SRBP2_HUMAN.H11MO.0.B	-10	0.0101927	7.83818	0.266016	13	AGAACGCACCCCCCCCCCCGCGGACACGCGGAACCCAATC	CCTCACCCCACCC	-
M68	TAF1_HUMAN.H11MO.0.A	-8	0.0104474	8.03405	0.267963	16	AGAACGCACCCCCCCCCCCGCGGACACGCGGAACCCAATC	CCGCCGCCGCCATCTT	-
M68	ZBT7B_HUMAN.H11MO.0.D	-9	0.0112683	8.66534	0.282608	21	AGAACGCACCCCCCCCCCCGCGGACACGCGGAACCCAATC	CGCCGTTGCCATGGCAACGGG	+
M68	ZN219_HUMAN.H11MO.0.D	-8	0.0118062	9.07896	0.282608	12	AGAACGCACCCCCCCCCCCGCGGACACGCGGAACCCAATC	TCCGCCCCCCTC	-
M68	THA_HUMAN.H11MO.0.C	-12	0.0119333	9.17671	0.282608	17	AGAACGCACCCCCCCCCCCGCGGACACGCGGAACCCAATC	CTGACCTGAAGTGACCC	-
M68	ASCL1_HUMAN.H11MO.0.A	-3	0.0119682	9.20356	0.282608	14	AGAACGCACCCCCCCCCCCGCGGACACGCGGAACCCAATC	CTGCACCTGCTCCC	+
M68	KLF5_HUMAN.H11MO.0.A	-4	0.0119682	9.20356	0.282608	14	AGAACGCACCCCCCCCCCCGCGGACACGCGGAACCCAATC	CCCAGCCCCACCCT	-
M68	ZN350_HUMAN.H11MO.1.D	3	0.0127863	9.83269	0.297208	21	AGAACGCACCCCCCCCCCCGCGGACACGCGGAACCCAATC	GGGCAACAAATCCCTGCGCCCCGT	-
M68	RARG_HUMAN.H11MO.0.B	-17	0.0142545	10.9617	0.326237	18	AGAACGCACCCCCCCCCCCGCGGACACGCGGAACCCAATC	CCCAGGTCACTCTGACCT	-
M68	ZN770_HUMAN.H11MO.0.C	1	0.0149492	11.496	0.336614	21	AGAACGCACCCCCCCCCCCGCGGACACGCGGAACCCAATC	GATCCTCCCGCCTCAGCCTCCC	-
M68	PTF1A_HUMAN.H11MO.0.B	-5	0.0151605	11.6584	0.336614	18	AGAACGCACCCCCCCCCCCGCGGACACGCGGAACCCAATC	CCAGCTGCCCCCTTTCCC	+
M68	E2F4_HUMAN.H11MO.0.A	-9	0.0157917	12.1438	0.340747	13	AGAACGCACCCCCCCCCCCGCGGACACGCGGAACCCAATC	ATTTCCCGCCCCC	-
M68	E2F1_HUMAN.H11MO.0.A	-9	0.0158047	12.1538	0.340747	14	AGAACGCACCCCCCCCCCCGCGGACACGCGGAACCCAATC	CTTTCCCGCCCCCC	-
M68	HEY2_HUMAN.H11MO.0.D	-1	0.0163872	12.6018	0.343353	17	AGAACGCACCCCCCCCCCCGCGGACACGCGGAACCCAATC	TAATGCCACGTGCCCCC	-
M68	PPARG_HUMAN.H11MO.0.A	-5	0.0163872	12.6018	0.343353	17	AGAACGCACCCCCCCCCCCGCGGACACGCGGAACCCAATC	TGACCTTTGCCCCACTT	-
M68	ZBT48_HUMAN.H11MO.0.C	-10	0.0173325	13.3287	0.358115	12	AGAACGCACCCCCCCCCCCGCGGACACGCGGAACCCAATC	CACGGTCCCTAA	-
M68	MAZ_HUMAN.H11MO.1.A	-10	0.0178169	13.7012	0.359493	11	AGAACGCACCCCCCCCCCCGCGGACACGCGGAACCCAATC	CCCCCTCCCTC	-
M68	ZIC1_HUMAN.H11MO.0.B	-11	0.0181014	13.92	0.359493	9	AGAACGCACCCCCCCCCCCGCGGACACGCGGAACCCAATC	GACCACCCC	-
M68	CLOCK_HUMAN.H11MO.0.C	-20	0.0181241	13.9375	0.359493	14	AGAACGCACCCCCCCCCCCGCGGACACGCGGAACCCAATC	CAGACACGTGAACA	+
M68	COT2_HUMAN.H11MO.1.A	-2	0.0210055	16.1532	0.390189	17	AGAACGCACCCCCCCCCCCGCGGACACGCGGAACCCAATC	CCCTGACCTTTGACCCC	-
M68	OSR2_HUMAN.H11MO.0.C	-7	0.021299	16.3789	0.390189	16	AGAACGCACCCCCCCCCCCGCGGACACGCGGAACCCAATC	GCTGCTGCTTCTGCTG	+
M68	TFCP2_HUMAN.H11MO.0.D	-15	0.021299	16.3789	0.390189	16	AGAACGCACCCCCCCCCCCGCGGACACGCGGAACCCAATC	GCCTGAACTGGCCAGA	+
M68	MYOD1_HUMAN.H11MO.0.A	-5	0.0213899	16.4488	0.390189	15	AGAACGCACCCCCCCCCCCGCGGACACGCGGAACCCAATC	GCAGCTGTTCCTGCC	+
M68	PLAL1_HUMAN.H11MO.0.D	-12	0.0218844	16.8291	0.390189	10	AGAACGCACCCCCCCCCCCGCGGACACGCGGAACCCAATC	GGGCCCCCCG	-
M68	ZN263_HUMAN.H11MO.0.A	-1	0.0223569	17.1925	0.390189	20	AGAACGCACCCCCCCCCCCGCGGACACGCGGAACCCAATC	CTCCTCCTCTCCCTCCTCCC	-
M68	ZN563_HUMAN.H11MO.0.C	0	0.0224325	17.2506	0.390189	21	AGAACGCACCCCCCCCCCCGCGGACACGCGGAACCCAATC	GGGATCCTCACTGGCAGCTGC	+
M68	ZN589_HUMAN.H11MO.0.D	-8	0.0226811	17.4417	0.390189	16	AGAACGCACCCCCCCCCCCGCGGACACGCGGAACCCAATC	CGGCAGTAACCGTGGG	-
M68	ARNT2_HUMAN.H11MO.0.D	-10	0.0251479	19.3387	0.423977	12	AGAACGCACCCCCCCCCCCGCGGACACGCGGAACCCAATC	GCCTCCCACGCC	-
M68	MAFA_HUMAN.H11MO.0.D	6	0.0264897	20.3706	0.42857	15	AGAACGCACCCCCCCCCCCGCGGACACGCGGAACCCAATC	GTGCTGACCCCGCAGCCTTCG	+
M68	NR1D1_HUMAN.H11MO.0.B	-8	0.0265042	20.3817	0.42857	19	AGAACGCACCCCCCCCCCCGCGGACACGCGGAACCCAATC	CCTTCTGACCCACTTCCCT	-
M68	ZIC4_HUMAN.H11MO.0.D	-11	0.0276501	21.263	0.442292	15	AGAACGCACCCCCCCCCCCGCGGACACGCGGAACCCAATC	GACCCCCCGCTGTGC	-
M68	ZBT7A_HUMAN.H11MO.0.A	-11	0.0281717	21.664	0.445841	9	AGAACGCACCCCCCCCCCCGCGGACACGCGGAACCCAATC	GAGACCCCC	-
M68	KLF12_HUMAN.H11MO.0.C	-9	0.0285068	21.9217	0.446395	11	AGAACGCACCCCCCCCCCCGCGGACACGCGGAACCCAATC	GCCCCGCCCCT	-
M68	NR0B1_HUMAN.H11MO.0.D	-11	0.0303071	23.3062	0.467041	10	AGAACGCACCCCCCCCCCCGCGGACACGCGGAACCCAATC	TCTCCCACGC	-
M68	PATZ1_HUMAN.H11MO.1.C	-11	0.0307012	23.6092	0.467041	9	AGAACGCACCCCCCCCCCCGCGGACACGCGGAACCCAATC	CCCCTCCCT	-
M68	WT1_HUMAN.H11MO.1.B	-10	0.0307671	23.6599	0.467041	11	AGAACGCACCCCCCCCCCCGCGGACACGCGGAACCCAATC	CCTCCTCCCAC	-
M68	BHE23_HUMAN.H11MO.0.D	-5	0.0312599	24.0389	0.469729	12	AGAACGCACCCCCCCCCCCGCGGACACGCGGAACCCAATC	CCACCATATGCT	-
M68	CTCFL_HUMAN.H11MO.0.A	-12	0.0320549	24.6502	0.476858	17	AGAACGCACCCCCCCCCCCGCGGACACGCGGAACCCAATC	CGGCGCCCCCTGGCGGC	-
M68	FLI1_HUMAN.H11MO.0.A	-7	0.0328857	25.2891	0.479624	18	AGAACGCACCCCCCCCCCCGCGGACACGCGGAACCCAATC	TCCCTCCTTCCTTCCTCC	-
M68	KLF9_HUMAN.H11MO.0.C	-4	0.0334014	25.6856	0.482416	15	AGAACGCACCCCCCCCCCCGCGGACACGCGGAACCCAATC	GGCCACGCCCCCTCC	-
M68	PAX2_HUMAN.H11MO.0.D	-17	0.0348314	26.7854	0.494523	18	AGAACGCACCCCCCCCCCCGCGGACACGCGGAACCCAATC	GTTCAGTCATGCGTGACA	+
M68	SPZ1_HUMAN.H11MO.0.D	-4	0.0349045	26.8415	0.494523	16	AGAACGCACCCCCCCCCCCGCGGACACGCGGAACCCAATC	CCCAGGGTAACAGCCG	-
M69	ZN394_HUMAN.H11MO.0.C	-5	5.86867e-06	0.00451301	0.00900059	20	GAACTGTATTTATATTGACATAGATTGATTTTTAGTAAAA	AGAATGGAATAGAATGGAAT	+
M69	MNX1_HUMAN.H11MO.0.D	-4	8.32329e-05	0.0640061	0.0638258	19	GAACTGTATTTATATTGACATAGATTGATTTTTAGTAAAA	TTAAGGGTTATTAAAATAG	-
M69	HXC10_HUMAN.H11MO.0.D	-19	0.00047288	0.363644	0.18131	19	GAACTGTATTTATATTGACATAGATTGATTTTTAGTAAAA	TTTTTAATTTTTTTATTAC	+
M69	Z354A_HUMAN.H11MO.0.C	-6	0.00169303	1.30194	0.432757	24	GAACTGTATTTATATTGACATAGATTGATTTTTAGTAAAA	ACATTAAATGTAAATGGACTAAAT	-
M70	RXRA_HUMAN.H11MO.0.A	-1	0.000116559	0.0896339	0.0891699	20	CGACGGGGACAAAGACCAGAGAATACAATACGGCAGGGAG	GGGGGAGGCAGAGGTCAGAG	+
M70	ZN394_HUMAN.H11MO.0.C	-9	0.000150054	0.115392	0.0891699	20	CGACGGGGACAAAGACCAGAGAATACAATACGGCAGGGAG	AGAATGGAATAGAATGGAAT	+
M70	ZFX_HUMAN.H11MO.1.A	-4	0.000178624	0.137362	0.0891699	17	CGACGGGGACAAAGACCAGAGAATACAATACGGCAGGGAG	GGGGGCGGAGGCCGGGG	+
M70	TLX1_HUMAN.H11MO.0.D	-2	0.000234255	0.180142	0.0891699	17	CGACGGGGACAAAGACCAGAGAATACAATACGGCAGGGAG	CCTTGGCAACTTGCCAG	-
M70	COT2_HUMAN.H11MO.1.A	-4	0.00101277	0.778823	0.254316	17	CGACGGGGACAAAGACCAGAGAATACAATACGGCAGGGAG	GGGGTCAAAGGTCAGGG	+
M70	ZN341_HUMAN.H11MO.0.C	-5	0.00113377	0.871869	0.254316	22	CGACGGGGACAAAGACCAGAGAATACAATACGGCAGGGAG	GGGGGGGGGGGGAGGGAAGAGC	+
M70	ZN563_HUMAN.H11MO.0.C	-8	0.00121252	0.93243	0.254316	21	CGACGGGGACAAAGACCAGAGAATACAATACGGCAGGGAG	GCAGCTGCCAGTGAGGATCCC	-
M70	SOX10_HUMAN.H11MO.1.A	-4	0.00163497	1.25729	0.254316	13	CGACGGGGACAAAGACCAGAGAATACAATACGGCAGGGAG	GAGAACAAAGGAA	-
M70	SOX3_HUMAN.H11MO.0.B	-5	0.00166976	1.28405	0.254316	11	CGACGGGGACAAAGACCAGAGAATACAATACGGCAGGGAG	GGGACAAAGGC	-
M70	MNX1_HUMAN.H11MO.0.D	-9	0.00167026	1.28443	0.254316	19	CGACGGGGACAAAGACCAGAGAATACAATACGGCAGGGAG	TTAAGGGTTATTAAAATAG	-
M70	NR2F6_HUMAN.H11MO.0.D	-5	0.0018876	1.45157	0.261281	18	CGACGGGGACAAAGACCAGAGAATACAATACGGCAGGGAG	AGGACAAAGTTCACTTGA	+
M70	NR1D1_HUMAN.H11MO.0.B	-12	0.0022526	1.73225	0.265623	19	CGACGGGGACAAAGACCAGAGAATACAATACGGCAGGGAG	AGGGAAGTGGGTCAGAAGG	+
M70	COT1_HUMAN.H11MO.0.C	-4	0.00226788	1.744	0.265623	17	CGACGGGGACAAAGACCAGAGAATACAATACGGCAGGGAG	GGGGTCAGAGGTCAGGG	+
M70	SOX2_HUMAN.H11MO.0.A	-4	0.00257899	1.98324	0.280486	13	CGACGGGGACAAAGACCAGAGAATACAATACGGCAGGGAG	GAGAACAAAGGGA	-
M70	SOX9_HUMAN.H11MO.1.B	-6	0.00324308	2.49393	0.298904	9	CGACGGGGACAAAGACCAGAGAATACAATACGGCAGGGAG	AAACAATGG	-
M70	BC11A_HUMAN.H11MO.0.A	-8	0.00361008	2.77615	0.298904	17	CGACGGGGACAAAGACCAGAGAATACAATACGGCAGGGAG	AAAAGAGGAAGTGAAAA	+
M70	PAX5_HUMAN.H11MO.0.A	-2	0.00398809	3.06684	0.298904	21	CGACGGGGACAAAGACCAGAGAATACAATACGGCAGGGAG	GCCTGGGCAGCAGAGCGTGAC	+
M70	OLIG2_HUMAN.H11MO.0.B	-19	0.00400649	3.08099	0.298904	18	CGACGGGGACAAAGACCAGAGAATACAATACGGCAGGGAG	CAGAAGGGAAACAGCTGG	-
M70	ZN589_HUMAN.H11MO.0.D	-6	0.00439445	3.37933	0.298904	16	CGACGGGGACAAAGACCAGAGAATACAATACGGCAGGGAG	CGGCAGTAACCGTGGG	-
M70	THAP1_HUMAN.H11MO.0.C	-1	0.00443602	3.4113	0.298904	22	CGACGGGGACAAAGACCAGAGAATACAATACGGCAGGGAG	GCCCGCAGCCAAGATGGCGGCG	-
M70	SP4_HUMAN.H11MO.0.A	1	0.00460585	3.5419	0.298904	19	CGACGGGGACAAAGACCAGAGAATACAATACGGCAGGGAG	GGGAAGGGGGCGGGGCCGGG	+
M70	PATZ1_HUMAN.H11MO.0.C	1	0.00473538	3.64151	0.298904	21	CGACGGGGACAAAGACCAGAGAATACAATACGGCAGGGAG	GGGGAGGGGGCGGGGGGGGAGG	+
M70	LYL1_HUMAN.H11MO.0.A	-23	0.00524338	4.03216	0.298904	14	CGACGGGGACAAAGACCAGAGAATACAATACGGCAGGGAG	CAGGAAACAGCTGG	-
M70	BHE41_HUMAN.H11MO.0.D	-2	0.00528245	4.06221	0.298904	20	CGACGGGGACAAAGACCAGAGAATACAATACGGCAGGGAG	ACCGGGTCACGTGCAGAAGG	+
M70	VEZF1_HUMAN.H11MO.0.C	-5	0.00539164	4.14617	0.298904	22	CGACGGGGACAAAGACCAGAGAATACAATACGGCAGGGAG	GGGGAGGGGGGAGGGGGAGGGG	+
M70	ZN322_HUMAN.H11MO.0.B	1	0.00565452	4.34833	0.298904	19	CGACGGGGACAAAGACCAGAGAATACAATACGGCAGGGAG	GAGCCTGGTACAGAGCCTGG	+
M70	CLOCK_HUMAN.H11MO.0.C	-11	0.00569298	4.3779	0.298904	14	CGACGGGGACAAAGACCAGAGAATACAATACGGCAGGGAG	CAGACACGTGAACA	+
M70	SOX4_HUMAN.H11MO.0.B	-4	0.00638523	4.91024	0.324074	12	CGACGGGGACAAAGACCAGAGAATACAATACGGCAGGGAG	GAGAACAAAGGA	-
M70	PTF1A_HUMAN.H11MO.0.B	-4	0.00664265	5.1082	0.326264	18	CGACGGGGACAAAGACCAGAGAATACAATACGGCAGGGAG	GGGAAAGGGGGCAGCTGG	-
M70	TFCP2_HUMAN.H11MO.0.D	-4	0.00695051	5.34495	0.330717	16	CGACGGGGACAAAGACCAGAGAATACAATACGGCAGGGAG	GCCTGAACTGGCCAGA	+
M70	SPIC_HUMAN.H11MO.0.D	-29	0.00861086	6.62175	0.397303	11	CGACGGGGACAAAGACCAGAGAATACAATACGGCAGGGAG	GAGGAAGGGGAGG	+
M70	NR1H4_HUMAN.H11MO.0.B	-4	0.00991592	7.62535	0.444062	19	CGACGGGGACAAAGACCAGAGAATACAATACGGCAGGGAG	GGGGTCAATGACCCCGAGG	+
M70	NR1H3_HUMAN.H11MO.0.B	-16	0.0113322	8.7145	0.47604	19	CGACGGGGACAAAGACCAGAGAATACAATACGGCAGGGAG	CAGAGGTCACTGCAGGTCA	+
M70	IRX2_HUMAN.H11MO.0.D	-11	0.0113322	8.7145	0.47604	19	CGACGGGGACAAAGACCAGAGAATACAATACGGCAGGGAG	CCAACATGCCCACCCATGT	-
M70	RARG_HUMAN.H11MO.0.B	-12	0.0115902	8.91283	0.47604	18	CGACGGGGACAAAGACCAGAGAATACAATACGGCAGGGAG	AGGTCAGAGTGACCTGGG	+
M70	SP2_HUMAN.H11MO.0.A	1	0.0122048	9.38548	0.47604	21	CGACGGGGACAAAGACCAGAGAATACAATACGGCAGGGAG	GGGGGGGGGGCGGGGCCGGGGG	+
M70	HAND1_HUMAN.H11MO.0.D	-6	0.0125059	9.61702	0.47604	17	CGACGGGGACAAAGACCAGAGAATACAATACGGCAGGGAG	TGACAAAAACCAGACCC	-
M70	NFIC_HUMAN.H11MO.0.A	-2	0.0125059	9.61702	0.47604	17	CGACGGGGACAAAGACCAGAGAATACAATACGGCAGGGAG	CTTGGCAGGGAGCCAAG	-
M71	MNX1_HUMAN.H11MO.0.D	-5	4.28331e-05	0.0329387	0.065864	19	GGATCCATATATAACAAGTTGTCATTGTAAACCCTCTTAT	CTATTTTAATAACCCTTAA	+
M71	HXC10_HUMAN.H11MO.0.D	-10	0.00029055	0.223433	0.131617	19	GGATCCATATATAACAAGTTGTCATTGTAAACCCTCTTAT	TTTTTAATTTTTTTATTAC	+
M71	IRX2_HUMAN.H11MO.0.D	-3	0.000342377	0.263288	0.131617	19	GGATCCATATATAACAAGTTGTCATTGTAAACCCTCTTAT	CCAACATGCCCACCCATGT	-
M71	ZN394_HUMAN.H11MO.0.C	-1	0.00133123	1.02372	0.356839	20	GGATCCATATATAACAAGTTGTCATTGTAAACCCTCTTAT	ATTCCATTCTATTCCATTCT	-
M72	MNX1_HUMAN.H11MO.0.D	-6	0.000228389	0.175631	0.350732	19	GTTTGAAAAGTCAGATAATCCCCTGTTTGAAGAAGATTGC	CTATTTTAATAACCCTTAA	+
M72	IRX2_HUMAN.H11MO.0.D	-9	0.0006998	0.538146	0.358222	19	GTTTGAAAAGTCAGATAATCCCCTGTTTGAAGAAGATTGC	CCAACATGCCCACCCATGT	-
M73	MNX1_HUMAN.H11MO.0.D	-3	4.84977e-05	0.0372948	0.0745257	19	ACAATGTCTTAGTCCATCGCAAATTGAAACAGATCTTTCA	CTATTTTAATAACCCTTAA	+
M73	IRX2_HUMAN.H11MO.0.D	-2	0.000270171	0.207761	0.150163	19	ACAATGTCTTAGTCCATCGCAAATTGAAACAGATCTTTCA	ACATGGGTGGGCATGTTGG	+
M74	MNX1_HUMAN.H11MO.0.D	-7	0.000209548	0.161142	0.190265	19	GTGCATTATTCATAGATAAGTGCTACCCAAGGTTAGGAAT	CTATTTTAATAACCCTTAA	+
M74	IRX2_HUMAN.H11MO.0.D	-2	0.00070234	0.540099	0.359993	19	GTGCATTATTCATAGATAAGTGCTACCCAAGGTTAGGAAT	CCAACATGCCCACCCATGT	-
M74	HXC10_HUMAN.H11MO.0.D	-19	0.00103133	0.793096	0.396468	19	GTGCATTATTCATAGATAAGTGCTACCCAAGGTTAGGAAT	GTAATAAAAAAATTAAAAA	-
M75	MNX1_HUMAN.H11MO.0.D	-19	8.39567e-05	0.0645627	0.128931	19	TAGTCGAATTTCAGCTCATTAATTTAGATTCTTTTTAAAA	CTATTTTAATAACCCTTAA	+
M75	IRX2_HUMAN.H11MO.0.D	-19	0.000725235	0.557706	0.278432	19	TAGTCGAATTTCAGCTCATTAATTTAGATTCTTTTTAAAA	ACATGGGTGGGCATGTTGG	+
M75	ZN394_HUMAN.H11MO.0.C	-1	0.00126918	0.975997	0.38981	20	TAGTCGAATTTCAGCTCATTAATTTAGATTCTTTTTAAAA	ATTCCATTCTATTCCATTCT	-
M80	IRX2_HUMAN.H11MO.0.D	-19	0.00037185	0.285953	0.417941	19	GCCGGTCCAGCCTTGCGACGGTTGGGAGGACAAACAGGTA	ACATGGGTGGGCATGTTGG	+
M80	RXRA_HUMAN.H11MO.0.A	-17	0.00078599	0.604426	0.417941	20	GCCGGTCCAGCCTTGCGACGGTTGGGAGGACAAACAGGTA	GGGGGAGGCAGAGGTCAGAG	+
M80	GATA1_HUMAN.H11MO.0.A	-11	0.000820956	0.631315	0.417941	19	GCCGGTCCAGCCTTGCGACGGTTGGGAGGACAAACAGGTA	CTGGCGGGGACAGATAAGA	+
M81	MNX1_HUMAN.H11MO.0.D	-12	3.40233e-05	0.0261639	0.0522146	19	GTTGAAAAACGTTGAGAAATAACCTCTATATCTCGTTAAG	TTAAGGGTTATTAAAATAG	-
M81	RXRA_HUMAN.H11MO.0.A	-16	0.000190449	0.146456	0.0974258	20	GTTGAAAAACGTTGAGAAATAACCTCTATATCTCGTTAAG	CTCTGACCTCTGCCTCCCCC	-
M81	HXC10_HUMAN.H11MO.0.D	-13	0.000349002	0.268382	0.125845	19	GTTGAAAAACGTTGAGAAATAACCTCTATATCTCGTTAAG	TTTTTAATTTTTTTATTAC	+
M81	BRAC_HUMAN.H11MO.0.A	0	0.0019898	1.53016	0.470561	20	GTTGAAAAACGTTGAGAAATAACCTCTATATCTCGTTAAG	TTAGCAGGGAGGTGTGAAAT	+
M81	ZN394_HUMAN.H11MO.0.C	-4	0.00228982	1.76087	0.470561	20	GTTGAAAAACGTTGAGAAATAACCTCTATATCTCGTTAAG	AGAATGGAATAGAATGGAAT	+
M81	IRX2_HUMAN.H11MO.0.D	-12	0.00271687	2.08927	0.470561	19	GTTGAAAAACGTTGAGAAATAACCTCTATATCTCGTTAAG	CCAACATGCCCACCCATGT	-
M81	TLX1_HUMAN.H11MO.0.D	0	0.00275958	2.12211	0.470561	17	GTTGAAAAACGTTGAGAAATAACCTCTATATCTCGTTAAG	CTGGCAAGTTGCCAAGG	+
M81	SPIC_HUMAN.H11MO.0.D	-17	0.00318042	2.44574	0.488091	13	GTTGAAAAACGTTGAGAAATAACCTCTATATCTCGTTAAG	CCTCCCCTTCCTC	-
M83	MNX1_HUMAN.H11MO.0.D	-21	2.46098e-05	0.018925	0.037768	19	CTGTAATTGTCTAGTTTGCTAAAATTCACATATACACTAT	CTATTTTAATAACCCTTAA	+
M83	TBX21_HUMAN.H11MO.0.A	-24	6.42523e-05	0.04941	0.0493032	13	CTGTAATTGTCTAGTTTGCTAAAATTCACATATACACTAT	TTCACACCTCCAC	-
M83	PO3F3_HUMAN.H11MO.0.D	-11	0.000421876	0.324422	0.174494	17	CTGTAATTGTCTAGTTTGCTAAAATTCACATATACACTAT	AAATTTGCATAATTTAT	-
M83	BRAC_HUMAN.H11MO.0.A	-22	0.000627672	0.48268	0.174494	18	CTGTAATTGTCTAGTTTGCTAAAATTCACATATACACTAT	ATTTCACACCTCCCTGCTAA	-
M83	HXC10_HUMAN.H11MO.0.D	-3	0.000682205	0.524616	0.174494	19	CTGTAATTGTCTAGTTTGCTAAAATTCACATATACACTAT	TTTTTAATTTTTTTATTAC	+
M83	IRX2_HUMAN.H11MO.0.D	-4	0.000682205	0.524616	0.174494	19	CTGTAATTGTCTAGTTTGCTAAAATTCACATATACACTAT	ACATGGGTGGGCATGTTGG	+
M83	FOXD3_HUMAN.H11MO.0.D	-17	0.00116509	0.895951	0.255432	15	CTGTAATTGTCTAGTTTGCTAAAATTCACATATACACTAT	TGCTAAGTAAACAAA	-
M83	ZN394_HUMAN.H11MO.0.C	-18	0.00277957	2.13749	0.47397	20	CTGTAATTGTCTAGTTTGCTAAAATTCACATATACACTAT	ATTCCATTCTATTCCATTCT	-
M84	RXRA_HUMAN.H11MO.0.A	-18	2.69124e-05	0.0206956	0.0413288	20	TTCTTTACATTCCAGAGACACTGATGTTTGACAGTGTGCT	CTCTGACCTCTGCCTCCCCC	-
M84	ZN394_HUMAN.H11MO.0.C	2	0.000432523	0.33261	0.332108	18	TTCTTTACATTCCAGAGACACTGATGTTTGACAGTGTGCT	ATTCCATTCTATTCCATTCT	-
M84	COT2_HUMAN.H11MO.1.A	-18	0.000680211	0.523082	0.348195	17	TTCTTTACATTCCAGAGACACTGATGTTTGACAGTGTGCT	CCCTGACCTTTGACCCC	-
M85	IRX2_HUMAN.H11MO.0.D	-19	0.000182809	0.14058	0.15386	19	TTTTGCATGACAGAGCTGTTAAAGTTATACAATGTAATAT	ACATGGGTGGGCATGTTGG	+
M85	MNX1_HUMAN.H11MO.0.D	-16	0.000215996	0.166101	0.15386	19	TTTTGCATGACAGAGCTGTTAAAGTTATACAATGTAATAT	TTAAGGGTTATTAAAATAG	-
M85	HXC10_HUMAN.H11MO.0.D	-4	0.000525795	0.404336	0.202168	19	TTTTGCATGACAGAGCTGTTAAAGTTATACAATGTAATAT	GTAATAAAAAAATTAAAAA	-
M86	MNX1_HUMAN.H11MO.0.D	0	2.12758e-05	0.0163611	0.0326728	19	GAACTTTGCCAACTAGTTATATTTGGGAATTTCAATTTTA	CTATTTTAATAACCCTTAA	+
M86	IRX2_HUMAN.H11MO.0.D	-8	0.000407038	0.313012	0.20836	19	GAACTTTGCCAACTAGTTATATTTGGGAATTTCAATTTTA	ACATGGGTGGGCATGTTGG	+
M87	MNX1_HUMAN.H11MO.0.D	-14	0.000336284	0.258602	0.285593	19	AACTTTTCAGTTGTATGGCTAGATATATCCTAATGTTTGT	CTATTTTAATAACCCTTAA	+
M87	TLX1_HUMAN.H11MO.0.D	-18	0.000635256	0.488512	0.285593	17	AACTTTTCAGTTGTATGGCTAGATATATCCTAATGTTTGT	CTGGCAAGTTGCCAAGG	+
M87	IRX2_HUMAN.H11MO.0.D	-9	0.000742764	0.571186	0.285593	19	AACTTTTCAGTTGTATGGCTAGATATATCCTAATGTTTGT	CCAACATGCCCACCCATGT	-
M87	ZN394_HUMAN.H11MO.0.C	-2	0.00172241	1.32454	0.441512	20	AACTTTTCAGTTGTATGGCTAGATATATCCTAATGTTTGT	ATTCCATTCTATTCCATTCT	-
M88	MNX1_HUMAN.H11MO.0.D	-18	2.06442e-05	0.0158754	0.0316406	19	TTTGGACATACCAATTTGTGAAGGTATGAGAAGATAATTT	TTAAGGGTTATTAAAATAG	-
M88	IRX2_HUMAN.H11MO.0.D	-5	0.000163301	0.125578	0.116837	19	TTTGGACATACCAATTTGTGAAGGTATGAGAAGATAATTT	ACATGGGTGGGCATGTTGG	+
M88	ZN394_HUMAN.H11MO.0.C	-18	0.000636588	0.489536	0.200505	20	TTTGGACATACCAATTTGTGAAGGTATGAGAAGATAATTT	AGAATGGAATAGAATGGAAT	+
M88	DLX6_HUMAN.H11MO.0.D	-30	0.000923888	0.71047	0.236002	10	TTTGGACATACCAATTTGTGAAGGTATGAGAAGATAATTT	AAATTAAGGTAATTA	+
M91	MNX1_HUMAN.H11MO.0.D	-8	1.03513e-05	0.00796014	0.0158442	19	TTTTCGAGCTCATTTCATAATTATGAACAGATCAAATTAG	CTATTTTAATAACCCTTAA	+
M91	HXC10_HUMAN.H11MO.0.D	-8	0.000527555	0.40569	0.269168	19	TTTTCGAGCTCATTTCATAATTATGAACAGATCAAATTAG	GTAATAAAAAAATTAAAAA	-
M91	ZN394_HUMAN.H11MO.0.C	-8	0.00108108	0.83135	0.317476	20	TTTTCGAGCTCATTTCATAATTATGAACAGATCAAATTAG	AGAATGGAATAGAATGGAAT	+
M91	TLX1_HUMAN.H11MO.0.D	-9	0.00136886	1.05265	0.317476	17	TTTTCGAGCTCATTTCATAATTATGAACAGATCAAATTAG	CCTTGGCAACTTGCCAG	-
M91	HME2_HUMAN.H11MO.0.D	-14	0.00137618	1.05828	0.317476	11	TTTTCGAGCTCATTTCATAATTATGAACAGATCAAATTAG	CCCTAATTACC	-
M91	NR1D1_HUMAN.H11MO.0.B	-6	0.00168562	1.29624	0.322512	19	TTTTCGAGCTCATTTCATAATTATGAACAGATCAAATTAG	AGGGAAGTGGGTCAGAAGG	+
M91	IRX2_HUMAN.H11MO.0.D	-6	0.00226582	1.74242	0.385354	19	TTTTCGAGCTCATTTCATAATTATGAACAGATCAAATTAG	CCAACATGCCCACCCATGT	-
M91	ZN264_HUMAN.H11MO.0.C	-14	0.00276076	2.12302	0.392129	24	TTTTCGAGCTCATTTCATAATTATGAACAGATCAAATTAG	TCTTATAAGGGCACTAATCCCATT	+
M91	MAF_HUMAN.H11MO.0.A	-20	0.00431762	3.32025	0.448681	19	TTTTCGAGCTCATTTCATAATTATGAACAGATCAAATTAG	TTGCTGAGTCAGCAGATTC	-
M91	AIRE_HUMAN.H11MO.0.C	-19	0.00439696	3.38126	0.448681	18	TTTTCGAGCTCATTTCATAATTATGAACAGATCAAATTAG	TTAACCAATATAACCAAT	-
M92	MNX1_HUMAN.H11MO.0.D	-21	4.78904e-05	0.0368277	0.0735442	19	CTTTCTGTAGGCTAGCTCTGACTGATTCTTTGTAGAACAA	TTAAGGGTTATTAAAATAG	-
M92	IRX2_HUMAN.H11MO.0.D	-3	0.000377001	0.289914	0.192984	19	CTTTCTGTAGGCTAGCTCTGACTGATTCTTTGTAGAACAA	CCAACATGCCCACCCATGT	-
M93	MNX1_HUMAN.H11MO.0.D	-19	8.1624e-05	0.0627688	0.0971704	19	AGCCTGGATGATTTTCATATACAGCAATCTTGAAATATGA	TTAAGGGTTATTAAAATAG	-
M93	IRX2_HUMAN.H11MO.0.D	-2	0.000607916	0.467488	0.311392	19	AGCCTGGATGATTTTCATATACAGCAATCTTGAAATATGA	CCAACATGCCCACCCATGT	-
M93	ZN394_HUMAN.H11MO.0.C	-15	0.00086275	0.663455	0.331444	20	AGCCTGGATGATTTTCATATACAGCAATCTTGAAATATGA	AGAATGGAATAGAATGGAAT	+
M93	HXC10_HUMAN.H11MO.0.D	-19	0.00176812	1.35968	0.45284	19	AGCCTGGATGATTTTCATATACAGCAATCTTGAAATATGA	TTTTTAATTTTTTTATTAC	+
M94	NFAT5_HUMAN.H11MO.0.D	-26	0.000344776	0.265133	0.264972	11	GACCCGACGCAGAAAACCCCCGCAGGCCCGTTCCACACAG	CCTTTTCCTCT	-
M94	ETS2_HUMAN.H11MO.0.B	-25	0.000368149	0.283106	0.264972	13	GACCCGACGCAGAAAACCCCCGCAGGCCCGTTCCACACAG	TCCTCTTCCTTCC	-
M94	ZN350_HUMAN.H11MO.0.C	-23	0.000519792	0.39972	0.264972	17	GACCCGACGCAGAAAACCCCCGCAGGCCCGTTCCACACAG	CAGTCCTTTTATGACCTA	+
M94	NFAC1_HUMAN.H11MO.0.B	-21	0.00117999	0.90741	0.430435	15	GACCCGACGCAGAAAACCCCCGCAGGCCCGTTCCACACAG	TTTCTTTTTTTCCAT	-
M94	ZN384_HUMAN.H11MO.0.C	-22	0.0014073	1.08221	0.430435	12	GACCCGACGCAGAAAACCCCCGCAGGCCCGTTCCACACAG	CCGATTTTTTCC	-
M95	RXRA_HUMAN.H11MO.0.A	1	0.000304224	0.233948	0.258984	19	CTTGAGTTGTCTCGTACTGCACGGGTAAGCGCTGATATTT	CTCTGACCTCTGCCTCCCCC	-
M95	MNX1_HUMAN.H11MO.0.D	-5	0.000337953	0.259886	0.258984	19	CTTGAGTTGTCTCGTACTGCACGGGTAAGCGCTGATATTT	CTATTTTAATAACCCTTAA	+
M95	IRX2_HUMAN.H11MO.0.D	-4	0.000879417	0.676272	0.449284	19	CTTGAGTTGTCTCGTACTGCACGGGTAAGCGCTGATATTT	ACATGGGTGGGCATGTTGG	+
M95	ZN394_HUMAN.H11MO.0.C	-18	0.00173759	1.33621	0.459439	20	CTTGAGTTGTCTCGTACTGCACGGGTAAGCGCTGATATTT	AGAATGGAATAGAATGGAAT	+
M95	GATA1_HUMAN.H11MO.0.A	-4	0.00187339	1.44063	0.459439	19	CTTGAGTTGTCTCGTACTGCACGGGTAAGCGCTGATATTT	TCTTATCTGTCCCCGCCAG	-
M95	BRAC_HUMAN.H11MO.0.A	-8	0.00247862	1.90606	0.459439	20	CTTGAGTTGTCTCGTACTGCACGGGTAAGCGCTGATATTT	ATTTCACACCTCCCTGCTAA	-
M97	MNX1_HUMAN.H11MO.0.D	-21	0.000113904	0.087592	0.160481	19	AATATCTGGCTACTCTAGTTGTGTAATATTATTTTAATCG	TTAAGGGTTATTAAAATAG	-
M97	IRX2_HUMAN.H11MO.0.D	-3	0.000318077	0.244601	0.162928	19	AATATCTGGCTACTCTAGTTGTGTAATATTATTTTAATCG	ACATGGGTGGGCATGTTGG	+
M97	HXC10_HUMAN.H11MO.0.D	-18	0.00133174	1.02411	0.341077	19	AATATCTGGCTACTCTAGTTGTGTAATATTATTTTAATCG	TTTTTAATTTTTTTATTAC	+
M97	ZN394_HUMAN.H11MO.0.C	-11	0.00208907	1.60649	0.458605	20	AATATCTGGCTACTCTAGTTGTGTAATATTATTTTAATCG	ATTCCATTCTATTCCATTCT	-
M97	GATA1_HUMAN.H11MO.0.A	7	0.00241936	1.86049	0.464724	12	AATATCTGGCTACTCTAGTTGTGTAATATTATTTTAATCG	TCTTATCTGTCCCCGCCAG	-
M97	TLX1_HUMAN.H11MO.0.D	-14	0.00292165	2.24675	0.498851	17	AATATCTGGCTACTCTAGTTGTGTAATATTATTTTAATCG	CTGGCAAGTTGCCAAGG	+
M98	MNX1_HUMAN.H11MO.0.D	-3	0.000492564	0.378782	0.471147	19	AACTTGAGGCTTTTCGAGGTGCATCCTAATTTTCTGAATC	TTAAGGGTTATTAAAATAG	-
M98	IRX2_HUMAN.H11MO.0.D	-1	0.000919012	0.70672	0.471147	19	AACTTGAGGCTTTTCGAGGTGCATCCTAATTTTCTGAATC	CCAACATGCCCACCCATGT	-
M99	BRAC_HUMAN.H11MO.0.A	-5	8.44257e-05	0.0649234	0.129566	20	GAATATTGTCTTTGAACTCACAAAGATGCGATTCATGACT	TTAGCAGGGAGGTGTGAAAT	+
M99	MNX1_HUMAN.H11MO.0.D	-10	0.000212737	0.163595	0.151645	19	GAATATTGTCTTTGAACTCACAAAGATGCGATTCATGACT	TTAAGGGTTATTAAAATAG	-
M99	IRX2_HUMAN.H11MO.0.D	-19	0.000296438	0.227961	0.151645	19	GAATATTGTCTTTGAACTCACAAAGATGCGATTCATGACT	CCAACATGCCCACCCATGT	-
M99	HXC10_HUMAN.H11MO.0.D	-20	0.00131966	1.01482	0.29475	19	GAATATTGTCTTTGAACTCACAAAGATGCGATTCATGACT	TTTTTAATTTTTTTATTAC	+
M99	Z324A_HUMAN.H11MO.0.C	-17	0.00142537	1.09611	0.29475	23	GAATATTGTCTTTGAACTCACAAAGATGCGATTCATGACT	TATCAAACCATCCTTTGCTGCCA	+
M99	ZN394_HUMAN.H11MO.0.C	-20	0.00153648	1.18156	0.29475	20	GAATATTGTCTTTGAACTCACAAAGATGCGATTCATGACT	ATTCCATTCTATTCCATTCT	-
M101	IRX2_HUMAN.H11MO.0.D	-9	4.37034e-05	0.0336079	0.0670265	19	AGCAGTACCTGAAAAAGAACCGGCCAGTAAAATAAAGAAT	CCAACATGCCCACCCATGT	-
M101	TLX1_HUMAN.H11MO.0.D	-6	0.000539194	0.41464	0.413472	17	AGCAGTACCTGAAAAAGAACCGGCCAGTAAAATAAAGAAT	CCTTGGCAACTTGCCAG	-
M102	MNX1_HUMAN.H11MO.0.D	-20	0.000118334	0.0909991	0.108229	19	GGAATTTAATCAACCCCTAGCTTGAGACTATAATCTTATA	CTATTTTAATAACCCTTAA	+
M103	HXC10_HUMAN.H11MO.0.D	-8	2.40029e-05	0.0184582	0.0368125	19	ATGTGTTTTTCCTGACAAAAATCTATCGCCTTGGAGTAGG	GTAATAAAAAAATTAAAAA	-
M103	MNX1_HUMAN.H11MO.0.D	-16	0.000151428	0.116448	0.11612	19	ATGTGTTTTTCCTGACAAAAATCTATCGCCTTGGAGTAGG	CTATTTTAATAACCCTTAA	+
M103	AIRE_HUMAN.H11MO.0.C	-14	0.00038222	0.293927	0.1954	18	ATGTGTTTTTCCTGACAAAAATCTATCGCCTTGGAGTAGG	TTAACCAATATAACCAAT	-
M103	IRX2_HUMAN.H11MO.0.D	-15	0.00163665	1.25858	0.44598	19	ATGTGTTTTTCCTGACAAAAATCTATCGCCTTGGAGTAGG	CCAACATGCCCACCCATGT	-
M103	ZN394_HUMAN.H11MO.0.C	-12	0.00182275	1.40169	0.44598	20	ATGTGTTTTTCCTGACAAAAATCTATCGCCTTGGAGTAGG	AGAATGGAATAGAATGGAAT	+
M103	PAX8_HUMAN.H11MO.0.D	-26	0.00309196	2.37772	0.44598	14	ATGTGTTTTTCCTGACAAAAATCTATCGCCTTGGAGTAGG	GTCACTGAAGCGGG	+
M103	LEF1_HUMAN.H11MO.0.A	-15	0.00309196	2.37772	0.44598	14	ATGTGTTTTTCCTGACAAAAATCTATCGCCTTGGAGTAGG	AGCAAATCAAAGGA	-
M103	HME2_HUMAN.H11MO.0.D	-9	0.00321413	2.47166	0.44598	11	ATGTGTTTTTCCTGACAAAAATCTATCGCCTTGGAGTAGG	CCCTAATTACC	-
M103	MAF_HUMAN.H11MO.0.A	-4	0.00345429	2.65635	0.44598	19	ATGTGTTTTTCCTGACAAAAATCTATCGCCTTGGAGTAGG	GAATCTGCTGACTCAGCAA	+
M103	HAND1_HUMAN.H11MO.0.D	-12	0.00348951	2.68344	0.44598	17	ATGTGTTTTTCCTGACAAAAATCTATCGCCTTGGAGTAGG	TGACAAAAACCAGACCC	-
M105	ZN394_HUMAN.H11MO.0.C	-4	4.09321e-05	0.0314768	0.0628586	20	CCATGGTGCAATAGCATCTATTGTATACTGTCTAATTCTA	ATTCCATTCTATTCCATTCT	-
M105	MAF_HUMAN.H11MO.0.A	-1	0.000301492	0.231847	0.154331	19	CCATGGTGCAATAGCATCTATTGTATACTGTCTAATTCTA	GAATCTGCTGACTCAGCAA	+
M105	MNX1_HUMAN.H11MO.0.D	-2	0.000301492	0.231847	0.154331	19	CCATGGTGCAATAGCATCTATTGTATACTGTCTAATTCTA	CTATTTTAATAACCCTTAA	+
M105	AIRE_HUMAN.H11MO.0.C	-13	0.000692636	0.532637	0.265916	18	CCATGGTGCAATAGCATCTATTGTATACTGTCTAATTCTA	TTAACCAATATAACCAAT	-
M106	MNX1_HUMAN.H11MO.0.D	-4	0.000228927	0.176045	0.298172	19	GTCTGTCTCAGGTAAACTTTTGTTCTATAGAAGAGTAGTC	CTATTTTAATAACCCTTAA	+
M106	IRX2_HUMAN.H11MO.0.D	-4	0.000717444	0.551714	0.298172	19	GTCTGTCTCAGGTAAACTTTTGTTCTATAGAAGAGTAGTC	CCAACATGCCCACCCATGT	-
M106	HXC10_HUMAN.H11MO.0.D	-9	0.00143634	1.10454	0.441439	19	GTCTGTCTCAGGTAAACTTTTGTTCTATAGAAGAGTAGTC	TTTTTAATTTTTTTATTAC	+
M106	GATA1_HUMAN.H11MO.0.A	8	0.00179816	1.38279	0.460534	11	GTCTGTCTCAGGTAAACTTTTGTTCTATAGAAGAGTAGTC	TCTTATCTGTCCCCGCCAG	-
M107	MNX1_HUMAN.H11MO.0.D	-6	1.14874e-05	0.00883381	0.0176525	19	TGATATGTTTAATATTACCTCCATTTCCGAAGTCAGACTA	CTATTTTAATAACCCTTAA	+
M107	HME2_HUMAN.H11MO.0.D	-17	0.000716904	0.551299	0.371162	11	TGATATGTTTAATATTACCTCCATTTCCGAAGTCAGACTA	CCCTAATTACC	-
M107	IRX2_HUMAN.H11MO.0.D	-5	0.000724603	0.557219	0.371162	19	TGATATGTTTAATATTACCTCCATTTCCGAAGTCAGACTA	CCAACATGCCCACCCATGT	-
M108	RXRA_HUMAN.H11MO.0.A	-21	0.000139186	0.107034	0.118517	19	GCAAGATCTCTGGCCTCTTGAAAAGTAGAGAATGTGCAAT	GGGGGAGGCAGAGGTCAGAG	+
M108	HME2_HUMAN.H11MO.0.D	-23	0.000188014	0.144583	0.118517	11	GCAAGATCTCTGGCCTCTTGAAAAGTAGAGAATGTGCAAT	GGTAATTAGGG	+
M108	MNX1_HUMAN.H11MO.0.D	-18	0.000292466	0.224906	0.118517	19	GCAAGATCTCTGGCCTCTTGAAAAGTAGAGAATGTGCAAT	TTAAGGGTTATTAAAATAG	-
M108	ZN394_HUMAN.H11MO.0.C	-20	0.000309919	0.238328	0.118517	20	GCAAGATCTCTGGCCTCTTGAAAAGTAGAGAATGTGCAAT	AGAATGGAATAGAATGGAAT	+
M108	TLX1_HUMAN.H11MO.0.D	-9	0.000477769	0.367404	0.130403	17	GCAAGATCTCTGGCCTCTTGAAAAGTAGAGAATGTGCAAT	CTGGCAAGTTGCCAAGG	+
M108	IRX2_HUMAN.H11MO.0.D	-10	0.000511502	0.393345	0.130403	19	GCAAGATCTCTGGCCTCTTGAAAAGTAGAGAATGTGCAAT	ACATGGGTGGGCATGTTGG	+
M108	GATA1_HUMAN.H11MO.0.A	-15	0.00137727	1.05912	0.206871	19	GCAAGATCTCTGGCCTCTTGAAAAGTAGAGAATGTGCAAT	CTGGCGGGGACAGATAAGA	+
M108	FOXD3_HUMAN.H11MO.0.D	-18	0.00137985	1.0611	0.206871	15	GCAAGATCTCTGGCCTCTTGAAAAGTAGAGAATGTGCAAT	TGCTAAGTAAACAAA	-
M108	SPIC_HUMAN.H11MO.0.D	-21	0.00304897	2.34466	0.326689	13	GCAAGATCTCTGGCCTCTTGAAAAGTAGAGAATGTGCAAT	GAGGAAGGGGAGG	+
M108	BRAC_HUMAN.H11MO.0.A	-20	0.00341715	2.62778	0.326689	20	GCAAGATCTCTGGCCTCTTGAAAAGTAGAGAATGTGCAAT	TTAGCAGGGAGGTGTGAAAT	+
M108	GATA2_HUMAN.H11MO.0.A	-15	0.00526897	4.05184	0.469588	19	GCAAGATCTCTGGCCTCTTGAAAAGTAGAGAATGTGCAAT	CTGGGGGGTGGAGATAAGG	+
M108	ZN563_HUMAN.H11MO.0.C	-12	0.00552584	4.24937	0.469588	21	GCAAGATCTCTGGCCTCTTGAAAAGTAGAGAATGTGCAAT	GCAGCTGCCAGTGAGGATCCC	-
M110	SOX9_HUMAN.H11MO.1.B	-4	0.000376012	0.289153	0.374782	9	AGGAAGAAAAAGAGACAACCCCCCCCCAAAAAAAAAACAA	AAACAATGG	-
M110	NKX61_HUMAN.H11MO.1.B	-7	0.000664039	0.510646	0.374782	7	AGGAAGAAAAAGAGACAACCCCCCCCCAAAAAAAAAACAA	TAATGAA	+
M110	SOX2_HUMAN.H11MO.0.A	-2	0.000733589	0.56413	0.374782	13	AGGAAGAAAAAGAGACAACCCCCCCCCAAAAAAAAAACAA	GAGAACAAAGGGA	-
M111	MNX1_HUMAN.H11MO.0.D	-16	3.24466e-05	0.0249514	0.0498927	19	GTGTTCAGTCATTACAATTTTGACTCTTAAAAAAGAGTTA	TTAAGGGTTATTAAAATAG	-
M111	ZN394_HUMAN.H11MO.0.C	-1	0.000621768	0.478139	0.312168	20	GTGTTCAGTCATTACAATTTTGACTCTTAAAAAAGAGTTA	ATTCCATTCTATTCCATTCT	-
M111	IRX2_HUMAN.H11MO.0.D	-14	0.00101505	0.780577	0.312168	19	GTGTTCAGTCATTACAATTTTGACTCTTAAAAAAGAGTTA	ACATGGGTGGGCATGTTGG	+
M111	HXC10_HUMAN.H11MO.0.D	-13	0.00171269	1.31706	0.438932	19	GTGTTCAGTCATTACAATTTTGACTCTTAAAAAAGAGTTA	GTAATAAAAAAATTAAAAA	-
M113	MNX1_HUMAN.H11MO.0.D	-7	0.000164611	0.126586	0.175592	19	GGCACTGACACTTGCTTGACGCCATCTTTACAGCAAATTG	CTATTTTAATAACCCTTAA	+
M113	IRX2_HUMAN.H11MO.0.D	-21	0.000229283	0.176319	0.175592	19	GGCACTGACACTTGCTTGACGCCATCTTTACAGCAAATTG	CCAACATGCCCACCCATGT	-
M113	RXRA_HUMAN.H11MO.0.A	-2	0.00105704	0.812866	0.299558	20	GGCACTGACACTTGCTTGACGCCATCTTTACAGCAAATTG	CTCTGACCTCTGCCTCCCCC	-
M113	PAX8_HUMAN.H11MO.0.D	-11	0.00117347	0.902395	0.299558	14	GGCACTGACACTTGCTTGACGCCATCTTTACAGCAAATTG	GTCACTGAAGCGGG	+
M113	PAX2_HUMAN.H11MO.0.D	-3	0.00191085	1.46944	0.418109	18	GGCACTGACACTTGCTTGACGCCATCTTTACAGCAAATTG	GTTCAGTCATGCGTGACA	+
M113	GATA1_HUMAN.H11MO.0.A	8	0.00302294	2.32464	0.469851	11	GGCACTGACACTTGCTTGACGCCATCTTTACAGCAAATTG	TCTTATCTGTCCCCGCCAG	-
M113	HXC10_HUMAN.H11MO.0.D	-1	0.00347436	2.67178	0.469851	19	GGCACTGACACTTGCTTGACGCCATCTTTACAGCAAATTG	TTTTTAATTTTTTTATTAC	+
M113	HME2_HUMAN.H11MO.0.D	0	0.00371561	2.85731	0.469851	11	GGCACTGACACTTGCTTGACGCCATCTTTACAGCAAATTG	GGTAATTAGGG	+
M114	PROX1_HUMAN.H11MO.0.D	-14	4.58626e-05	0.0352683	0.0703689	17	ACGTCGCAATCATTGCAGAGAGCAAGTTGGGACTAAATGC	GGGTAAGGCGGGTTGGG	+
M114	IRX2_HUMAN.H11MO.0.D	-11	0.000448571	0.344951	0.344131	19	ACGTCGCAATCATTGCAGAGAGCAAGTTGGGACTAAATGC	ACATGGGTGGGCATGTTGG	+
M114	THAP1_HUMAN.H11MO.0.C	-1	0.000924139	0.710663	0.472649	22	ACGTCGCAATCATTGCAGAGAGCAAGTTGGGACTAAATGC	CGCCGCCATCTTGGCTGCGGGC	+
M115	MNX1_HUMAN.H11MO.0.D	-12	0.000113768	0.0874879	0.17494	19	CTGTAATCATAACCTGTAGTCAGTATAGTAGCTGGCTTTA	TTAAGGGTTATTAAAATAG	-
M115	IRX2_HUMAN.H11MO.0.D	-12	0.000611917	0.470564	0.430717	19	CTGTAATCATAACCTGTAGTCAGTATAGTAGCTGGCTTTA	ACATGGGTGGGCATGTTGG	+
M117	MNX1_HUMAN.H11MO.0.D	-9	9.26922e-05	0.0712803	0.142439	19	CAGGCTTAGAGACTATAACGGCACTTTAGAGTATAAATAG	CTATTTTAATAACCCTTAA	+
M117	ZN394_HUMAN.H11MO.0.C	-9	0.00111665	0.858701	0.464089	20	CAGGCTTAGAGACTATAACGGCACTTTAGAGTATAAATAG	ATTCCATTCTATTCCATTCT	-
M117	IRX2_HUMAN.H11MO.0.D	-20	0.00129162	0.993255	0.464089	19	CAGGCTTAGAGACTATAACGGCACTTTAGAGTATAAATAG	ACATGGGTGGGCATGTTGG	+
M118	MNX1_HUMAN.H11MO.0.D	-6	0.000110783	0.0851918	0.170349	19	AACTGTCCTCGAACGCAATTCTGTGCTATCGCCATGTTTT	CTATTTTAATAACCCTTAA	+
M118	IRX2_HUMAN.H11MO.0.D	-5	0.00066854	0.514107	0.406581	19	AACTGTCCTCGAACGCAATTCTGTGCTATCGCCATGTTTT	CCAACATGCCCACCCATGT	-
M119	MNX1_HUMAN.H11MO.0.D	-22	0.000119966	0.0922539	0.184229	18	TGTCATGATTCACCTGAGATTCCATAGTACTCTGAAACTG	TTAAGGGTTATTAAAATAG	-
M119	HXC10_HUMAN.H11MO.0.D	-18	0.000980929	0.754335	0.424697	19	TGTCATGATTCACCTGAGATTCCATAGTACTCTGAAACTG	GTAATAAAAAAATTAAAAA	-
M119	IRX2_HUMAN.H11MO.0.D	-9	0.00153681	1.18181	0.424697	19	TGTCATGATTCACCTGAGATTCCATAGTACTCTGAAACTG	ACATGGGTGGGCATGTTGG	+
M119	ZN394_HUMAN.H11MO.0.C	-18	0.00168703	1.29733	0.424697	20	TGTCATGATTCACCTGAGATTCCATAGTACTCTGAAACTG	AGAATGGAATAGAATGGAAT	+
M119	VENTX_HUMAN.H11MO.0.D	-20	0.00177983	1.36869	0.424697	19	TGTCATGATTCACCTGAGATTCCATAGTACTCTGAAACTG	CGCTAATTGGTTTCTAATT	+
M120	MNX1_HUMAN.H11MO.0.D	1	3.54944e-05	0.0272952	0.0544724	18	GTTGTTTATTAGTCCTATTCTGATATTAGTGAGCTTTCTT	CTATTTTAATAACCCTTAA	+
M120	IRX2_HUMAN.H11MO.0.D	-5	0.000219461	0.168766	0.13231	19	GTTGTTTATTAGTCCTATTCTGATATTAGTGAGCTTTCTT	CCAACATGCCCACCCATGT	-
M120	TLX1_HUMAN.H11MO.0.D	-6	0.00118912	0.914435	0.364983	17	GTTGTTTATTAGTCCTATTCTGATATTAGTGAGCTTTCTT	CCTTGGCAACTTGCCAG	-
M121	ZN394_HUMAN.H11MO.0.C	-18	9.66279e-05	0.0743069	0.148584	20	TCAGATTAGGTGCAGGTACTTCAAAAGGCTGGCCTTTTAG	ATTCCATTCTATTCCATTCT	-
M121	MNX1_HUMAN.H11MO.0.D	-9	0.000434151	0.333862	0.22253	19	TCAGATTAGGTGCAGGTACTTCAAAAGGCTGGCCTTTTAG	TTAAGGGTTATTAAAATAG	-
M121	IRX2_HUMAN.H11MO.0.D	-22	0.000434151	0.333862	0.22253	18	TCAGATTAGGTGCAGGTACTTCAAAAGGCTGGCCTTTTAG	ACATGGGTGGGCATGTTGG	+
M123	RXRA_HUMAN.H11MO.0.A	-21	0.000592576	0.455691	0.474581	19	TAAGCAAAGTGGAACTTCTTGATGGGTGTAGAAGATTTGA	GGGGGAGGCAGAGGTCAGAG	+
M123	MNX1_HUMAN.H11MO.0.D	-19	0.000691472	0.531742	0.474581	19	TAAGCAAAGTGGAACTTCTTGATGGGTGTAGAAGATTTGA	TTAAGGGTTATTAAAATAG	-
M123	ZN350_HUMAN.H11MO.0.C	-21	0.00109284	0.840393	0.474581	18	TAAGCAAAGTGGAACTTCTTGATGGGTGTAGAAGATTTGA	TAGGTCATAAAAGGACTG	-
M123	NR1D1_HUMAN.H11MO.0.B	-2	0.00198112	1.52348	0.474581	19	TAAGCAAAGTGGAACTTCTTGATGGGTGTAGAAGATTTGA	AGGGAAGTGGGTCAGAAGG	+
M123	ZN341_HUMAN.H11MO.0.C	-20	0.00228557	1.7576	0.474581	20	TAAGCAAAGTGGAACTTCTTGATGGGTGTAGAAGATTTGA	GGGGGGGGGGGGAGGGAAGAGC	+
M123	GATA2_HUMAN.H11MO.0.A	-8	0.00246132	1.89276	0.474581	19	TAAGCAAAGTGGAACTTCTTGATGGGTGTAGAAGATTTGA	CTGGGGGGTGGAGATAAGG	+
M123	RARA_HUMAN.H11MO.0.A	-23	0.00272461	2.09523	0.474581	17	TAAGCAAAGTGGAACTTCTTGATGGGTGTAGAAGATTTGA	GGGGGATCAAGAGGTCAAGG	+
M123	ZN214_HUMAN.H11MO.0.C	-3	0.0027868	2.14305	0.474581	22	TAAGCAAAGTGGAACTTCTTGATGGGTGTAGAAGATTTGA	TCCTTTTTGAGGCCTTTGATGA	+
M123	VEZF1_HUMAN.H11MO.0.C	-10	0.00361626	2.7809	0.480972	22	TAAGCAAAGTGGAACTTCTTGATGGGTGTAGAAGATTTGA	GGGGAGGGGGGAGGGGGAGGGG	+
M123	GATA1_HUMAN.H11MO.0.A	-8	0.00376577	2.89588	0.480972	19	TAAGCAAAGTGGAACTTCTTGATGGGTGTAGAAGATTTGA	CTGGCGGGGACAGATAAGA	+
M124	MNX1_HUMAN.H11MO.0.D	-9	0.000156963	0.120705	0.183557	19	CTTGTGCTCATCGGTAGTTTCACTTAATTTTAGAAAATCT	CTATTTTAATAACCCTTAA	+
M124	IRX2_HUMAN.H11MO.0.D	0	0.000684426	0.526324	0.349894	19	CTTGTGCTCATCGGTAGTTTCACTTAATTTTAGAAAATCT	ACATGGGTGGGCATGTTGG	+
M124	HXC10_HUMAN.H11MO.0.D	-14	0.00146984	1.13031	0.404732	19	CTTGTGCTCATCGGTAGTTTCACTTAATTTTAGAAAATCT	TTTTTAATTTTTTTATTAC	+
M124	GATA2_HUMAN.H11MO.0.A	-28	0.00158339	1.21763	0.404732	12	CTTGTGCTCATCGGTAGTTTCACTTAATTTTAGAAAATCT	CTGGGGGGTGGAGATAAGG	+
M124	GATA1_HUMAN.H11MO.0.A	-28	0.00197516	1.51889	0.432748	12	CTTGTGCTCATCGGTAGTTTCACTTAATTTTAGAAAATCT	CTGGCGGGGACAGATAAGA	+
M125	MNX1_HUMAN.H11MO.0.D	-1	2.45667e-05	0.0188918	0.0377265	19	TATCTTAAAATTACACCATAATATGACTTTCTTACAAAGC	CTATTTTAATAACCCTTAA	+
M125	IRX2_HUMAN.H11MO.0.D	-15	0.00057533	0.442429	0.224411	19	TATCTTAAAATTACACCATAATATGACTTTCTTACAAAGC	ACATGGGTGGGCATGTTGG	+
M125	ZN394_HUMAN.H11MO.0.C	-12	0.000589817	0.453569	0.224411	20	TATCTTAAAATTACACCATAATATGACTTTCTTACAAAGC	ATTCCATTCTATTCCATTCT	-
M126	ZN394_HUMAN.H11MO.0.C	-20	1.03772e-05	0.00798009	0.0109224	20	CCTTTCATGTATTGGAAAATAATTTTTTTAATCTATTTCT	ATTCCATTCTATTCCATTCT	-
M126	MNX1_HUMAN.H11MO.0.D	-22	2.36022e-05	0.0181501	0.0109224	18	CCTTTCATGTATTGGAAAATAATTTTTTTAATCTATTTCT	CTATTTTAATAACCCTTAA	+
M126	HXC10_HUMAN.H11MO.0.D	-14	2.61113e-05	0.0200796	0.0109224	19	CCTTTCATGTATTGGAAAATAATTTTTTTAATCTATTTCT	TTTTTAATTTTTTTATTAC	+
M126	AIRE_HUMAN.H11MO.0.C	-1	3.55622e-05	0.0273473	0.0109224	18	CCTTTCATGTATTGGAAAATAATTTTTTTAATCTATTTCT	ATTGGTTTTATTGGTTAA	+
M126	NKX61_HUMAN.H11MO.0.B	-5	0.000612326	0.470879	0.156723	19	CCTTTCATGTATTGGAAAATAATTTTTTTAATCTATTTCT	GATTAATGGGAATTTAATG	+
M127	MNX1_HUMAN.H11MO.0.D	-17	0.000129865	0.0998659	0.1185	19	TTGAATGGAAGCTCTGTTTATGGTCATGGATATAACGAGA	CTATTTTAATAACCCTTAA	+
M127	IRX2_HUMAN.H11MO.0.D	-19	0.00057914	0.445359	0.296458	19	TTGAATGGAAGCTCTGTTTATGGTCATGGATATAACGAGA	ACATGGGTGGGCATGTTGG	+
M127	HXC10_HUMAN.H11MO.0.D	-20	0.00146344	1.12538	0.484407	19	TTGAATGGAAGCTCTGTTTATGGTCATGGATATAACGAGA	TTTTTAATTTTTTTATTAC	+
# Tomtom (Motif Comparison Tool): Version 5.5.5 compiled on Dec 7 2023 at 04:32:55
# The format of this file is described at http://localhost:8080/meme_5.5.5/doc/tomtom-output-format.html.
# tomtom -o /data/result_enhancer44-HUVEC /data/HUVEC-MOTIF/result_motif_en/motifs_en44.txt /data/HOCOMOCOv11_full_HUMAN_mono_meme_format.meme
