# Supplementary material for: DeepEPI: CNN-transformer-based model for extracting TF interactions through predicting enhancer-promoter interactions
Source: Bioinform Adv. 2025 Sep 17;5(1):vbaf221. doi: 10.1093/bioadv/vbaf221 (PMC12478696; doi:10.1093/bioadv/vbaf221)
Supplement: vbaf221_Supplementary_Data [file vbaf221_supplementary_data.zip › Supplementary_file5/HUVEC/result_enhancer44-HUVEC/tomtom.xml]

<?xml version='1.0' encoding='UTF-8' standalone='yes'?>
<tomtom version="5.5.5" release="Thu Sep 14 08:48:04 2023 +1000">
  <model>
    <command_line>tomtom -o /data/result_enhancer44-HUVEC /data/HUVEC-MOTIF/result_motif_en/motifs_en44.txt /data/HOCOMOCOv11_full_HUMAN_mono_meme_format.meme</command_line>
    <distance_measure value="ed"/>
    <threshold type="qvalue">0.5</threshold>
    <alphabet name="DNA" like="dna">
      <letter id="A" symbol="A" complement="T" name="Adenine" colour="CC0000"/>
      <letter id="C" symbol="C" complement="G" name="Cytosine" colour="0000CC"/>
      <letter id="G" symbol="G" complement="C" name="Guanine" colour="FFB300"/>
      <letter id="T" symbol="T" aliases="U" complement="A" name="Thymine" colour="008000"/>
      <letter id="N" symbol="N" aliases="X." equals="ACGT" name="Any base"/>
      <letter id="V" symbol="V" equals="ACG" name="Not T"/>
      <letter id="H" symbol="H" equals="ACT" name="Not G"/>
      <letter id="D" symbol="D" equals="AGT" name="Not C"/>
      <letter id="B" symbol="B" equals="CGT" name="Not A"/>
      <letter id="M" symbol="M" equals="AC" name="Amino"/>
      <letter id="R" symbol="R" equals="AG" name="Purine"/>
      <letter id="W" symbol="W" equals="AT" name="Weak"/>
      <letter id="S" symbol="S" equals="CG" name="Strong"/>
      <letter id="Y" symbol="Y" equals="CT" name="Pyrimidine"/>
      <letter id="K" symbol="K" equals="GT" name="Keto"/>
    </alphabet>
    <strands>both</strands>
    <background from="--query--" A="0.25" C="0.25" G="0.25" T="0.25"/>
    <host>f5f03e2d8156</host>
    <when>Sat Jan 27 10:03:30 2024</when>
  </model>
  <query_dbs>
    <db source="/data/HUVEC-MOTIF/result_motif_en/motifs_en44.txt" name="motifs_en44.txt" loaded="111" excluded="0" last_mod_date="Sat Jan 27 07:25:12 2024"/>
  </query_dbs>
  <target_dbs>
    <db source="/data/HOCOMOCOv11_full_HUMAN_mono_meme_format.meme" name="HOCOMOCOv11_full_HUMAN_mono_meme_format" loaded="769" excluded="0" last_mod_date="Fri Jan 12 11:21:36 2024"/>
  </target_dbs>
  <queries>
    <motif db="0" id="M0" alt="O0" length="40" nsites="8" evalue="1.3e-003">
      <pos A="0.25" C="0.00308642" G="0.0853906" T="0.661523"/>
      <pos A="0.332304" C="0.0853906" G="0.25" T="0.332304"/>
      <pos A="0.25" C="0.00308642" G="0.579218" T="0.167696"/>
      <pos A="0.496914" C="0.0853906" G="0.332304" T="0.0853906"/>
      <pos A="0.0853906" C="0.414609" G="0.167696" T="0.332304"/>
      <pos A="0.25" C="0.167696" G="0.332304" T="0.25"/>
      <pos A="0.0853906" C="0.25" G="0.661523" T="0.00308642"/>
      <pos A="0.414609" C="0.25" G="0.332304" T="0.00308642"/>
      <pos A="0.332304" C="0.167696" G="0.0853906" T="0.414609"/>
      <pos A="0.414609" C="0.25" G="0.167696" T="0.167696"/>
      <pos A="0.25" C="0.496914" G="0.167696" T="0.0853906"/>
      <pos A="0.579218" C="0.414609" G="0.00308642" T="0.00308642"/>
      <pos A="0.25" C="0.496914" G="0.0853906" T="0.167696"/>
      <pos A="0.332304" C="0.0853906" G="0.0853906" T="0.496914"/>
      <pos A="0.0853906" C="0.414609" G="0.0853906" T="0.414609"/>
      <pos A="0.332304" C="0.0853906" G="0.167696" T="0.414609"/>
      <pos A="0.0853906" C="0.25" G="0.0853906" T="0.579218"/>
      <pos A="0.167696" C="0.496914" G="0.25" T="0.0853906"/>
      <pos A="0.167696" C="0.496914" G="0.00308642" T="0.332304"/>
      <pos A="0.332304" C="0.25" G="0.332304" T="0.0853906"/>
      <pos A="0.0853906" C="0.743827" G="0.0853906" T="0.0853906"/>
      <pos A="0.167696" C="0.414609" G="0.167696" T="0.25"/>
      <pos A="0.579218" C="0.0853906" G="0.0853906" T="0.25"/>
      <pos A="0.167696" C="0.167696" G="0.332304" T="0.332304"/>
      <pos A="0.0853906" C="0.414609" G="0.25" T="0.25"/>
      <pos A="0.25" C="0.167696" G="0.332304" T="0.25"/>
      <pos A="0.25" C="0.25" G="0.332304" T="0.167696"/>
      <pos A="0.00308642" C="0.332304" G="0.414609" T="0.25"/>
      <pos A="0.332304" C="0.25" G="0.25" T="0.167696"/>
      <pos A="0.25" C="0.332304" G="0.332304" T="0.0853906"/>
      <pos A="0.25" C="0.25" G="0.414609" T="0.0853906"/>
      <pos A="0.00308642" C="0.414609" G="0.00308642" T="0.579218"/>
      <pos A="0.167696" C="0.167696" G="0.332304" T="0.332304"/>
      <pos A="0.332304" C="0.0853906" G="0.332304" T="0.25"/>
      <pos A="0.25" C="0.332304" G="0.25" T="0.167696"/>
      <pos A="0.332304" C="0.167696" G="0.0853906" T="0.414609"/>
      <pos A="0.00308642" C="0.25" G="0.25" T="0.496914"/>
      <pos A="0.0853906" C="0.332304" G="0.579218" T="0.00308642"/>
      <pos A="0.414609" C="0.167696" G="0.332304" T="0.0853906"/>
      <pos A="0.496914" C="0.0853906" G="0.332304" T="0.0853906"/>
    </motif>
    <motif db="0" id="M1" alt="O1" length="40" nsites="8" evalue="1.3e-003">
      <pos A="0.346618" C="0.217794" G="0.260736" T="0.174852"/>
      <pos A="0.303677" C="0.174852" G="0.0889699" T="0.432502"/>
      <pos A="0.346618" C="0.0460277" G="0.217794" T="0.38956"/>
      <pos A="0.131911" C="0.174852" G="0.432502" T="0.260736"/>
      <pos A="0.303677" C="0.0889699" G="0.432502" T="0.174852"/>
      <pos A="0.346618" C="0.174852" G="0.303677" T="0.174852"/>
      <pos A="0.260736" C="0.0460277" G="0.217794" T="0.475443"/>
      <pos A="0.131911" C="0.217794" G="0.432502" T="0.217794"/>
      <pos A="0.260736" C="0.174852" G="0.174852" T="0.38956"/>
      <pos A="0.475443" C="0.00308642" G="0.174852" T="0.346618"/>
      <pos A="0.174852" C="0.131911" G="0.518384" T="0.174852"/>
      <pos A="0.260736" C="0.303677" G="0.131911" T="0.303677"/>
      <pos A="0.260736" C="0.260736" G="0.174852" T="0.303677"/>
      <pos A="0.432502" C="0.174852" G="0.260736" T="0.131911"/>
      <pos A="0.303677" C="0.346618" G="0.174852" T="0.174852"/>
      <pos A="0.346618" C="0.38956" G="0.174852" T="0.0889699"/>
      <pos A="0.260736" C="0.174852" G="0.38956" T="0.174852"/>
      <pos A="0.131911" C="0.303677" G="0.346618" T="0.217794"/>
      <pos A="0.604268" C="0.0889699" G="0.217794" T="0.0889699"/>
      <pos A="0.174852" C="0.260736" G="0.346618" T="0.217794"/>
      <pos A="0.346618" C="0.0889699" G="0.217794" T="0.346618"/>
      <pos A="0.0460277" C="0.131911" G="0.260736" T="0.561325"/>
      <pos A="0.131911" C="0.475443" G="0.217794" T="0.174852"/>
      <pos A="0.217794" C="0.346618" G="0.174852" T="0.260736"/>
      <pos A="0.174852" C="0.303677" G="0.131911" T="0.38956"/>
      <pos A="0.174852" C="0.217794" G="0.38956" T="0.217794"/>
      <pos A="0.518384" C="0.217794" G="0.174852" T="0.0889699"/>
      <pos A="0.518384" C="0.0889699" G="0.260736" T="0.131911"/>
      <pos A="0.475443" C="0.131911" G="0.303677" T="0.0889699"/>
      <pos A="0.346618" C="0.0460277" G="0.475443" T="0.131911"/>
      <pos A="0.303677" C="0.432502" G="0.260736" T="0.00308642"/>
      <pos A="0.303677" C="0.131911" G="0.260736" T="0.303677"/>
      <pos A="0.303677" C="0.38956" G="0.174852" T="0.131911"/>
      <pos A="0.303677" C="0.0460277" G="0.260736" T="0.38956"/>
      <pos A="0.561325" C="0.174852" G="0.260736" T="0.00308642"/>
      <pos A="0.432502" C="0.432502" G="0.0460277" T="0.0889699"/>
      <pos A="0.174852" C="0.0889699" G="0.260736" T="0.475443"/>
      <pos A="0.346618" C="0.346618" G="0.131911" T="0.174852"/>
      <pos A="0.303677" C="0.217794" G="0.174852" T="0.303677"/>
      <pos A="0.0460277" C="0.518384" G="0.217794" T="0.217794"/>
    </motif>
    <motif db="0" id="M10" alt="O10" length="40" nsites="8" evalue="1.3e-003">
      <pos A="0.272446" C="0.31734" G="0.0928731" T="0.31734"/>
      <pos A="0.227554" C="0.272446" G="0.137767" T="0.362233"/>
      <pos A="0.272446" C="0.137767" G="0.31734" T="0.272446"/>
      <pos A="0.272446" C="0.227554" G="0.18266" T="0.31734"/>
      <pos A="0.18266" C="0.272446" G="0.18266" T="0.362233"/>
      <pos A="0.137767" C="0.18266" G="0.227554" T="0.45202"/>
      <pos A="0.137767" C="0.18266" G="0.362233" T="0.31734"/>
      <pos A="0.272446" C="0.496914" G="0.0928731" T="0.137767"/>
      <pos A="0.45202" C="0.0479802" G="0.496914" T="0.00308642"/>
      <pos A="0.0479802" C="0.362233" G="0.18266" T="0.407127"/>
      <pos A="0.272446" C="0.137767" G="0.0479802" T="0.541807"/>
      <pos A="0.137767" C="0.00308642" G="0.272446" T="0.5867"/>
      <pos A="0.272446" C="0.272446" G="0.137767" T="0.31734"/>
      <pos A="0.631594" C="0.0928731" G="0.137767" T="0.137767"/>
      <pos A="0.362233" C="0.137767" G="0.137767" T="0.362233"/>
      <pos A="0.227554" C="0.137767" G="0.31734" T="0.31734"/>
      <pos A="0.45202" C="0.137767" G="0.227554" T="0.18266"/>
      <pos A="0.272446" C="0.18266" G="0.18266" T="0.362233"/>
      <pos A="0.272446" C="0.0928731" G="0.18266" T="0.45202"/>
      <pos A="0.00308642" C="0.0928731" G="0.0928731" T="0.811167"/>
      <pos A="0.0928731" C="0.362233" G="0.18266" T="0.362233"/>
      <pos A="0.362233" C="0.00308642" G="0.137767" T="0.496914"/>
      <pos A="0.362233" C="0.227554" G="0.227554" T="0.18266"/>
      <pos A="0.631594" C="0.18266" G="0.00308642" T="0.18266"/>
      <pos A="0.45202" C="0.31734" G="0.0928731" T="0.137767"/>
      <pos A="0.137767" C="0.541807" G="0.00308642" T="0.31734"/>
      <pos A="0.18266" C="0.31734" G="0.0928731" T="0.407127"/>
      <pos A="0.362233" C="0.227554" G="0.137767" T="0.272446"/>
      <pos A="0.227554" C="0.362233" G="0.272446" T="0.137767"/>
      <pos A="0.5867" C="0.00308642" G="0.137767" T="0.272446"/>
      <pos A="0.227554" C="0.137767" G="0.272446" T="0.362233"/>
      <pos A="0.31734" C="0.18266" G="0.227554" T="0.272446"/>
      <pos A="0.362233" C="0.0479802" G="0.31734" T="0.272446"/>
      <pos A="0.18266" C="0.362233" G="0.31734" T="0.137767"/>
      <pos A="0.362233" C="0.18266" G="0.227554" T="0.227554"/>
      <pos A="0.407127" C="0.0928731" G="0.31734" T="0.18266"/>
      <pos A="0.137767" C="0.18266" G="0.45202" T="0.227554"/>
      <pos A="0.31734" C="0.272446" G="0.272446" T="0.137767"/>
      <pos A="0.18266" C="0.227554" G="0.0928731" T="0.496914"/>
      <pos A="0.137767" C="0.45202" G="0.137767" T="0.272446"/>
    </motif>
    <motif db="0" id="M100" alt="O100" length="40" nsites="8" evalue="1.3e-003">
      <pos A="0.167696" C="0.25" G="0.414609" T="0.167696"/>
      <pos A="0.414609" C="0.167696" G="0.167696" T="0.25"/>
      <pos A="0.25" C="0.0853906" G="0.25" T="0.414609"/>
      <pos A="0.0853906" C="0.167696" G="0.167696" T="0.579218"/>
      <pos A="0.25" C="0.25" G="0.00308642" T="0.496914"/>
      <pos A="0.0853906" C="0.167696" G="0.167696" T="0.579218"/>
      <pos A="0.0853906" C="0.332304" G="0.167696" T="0.414609"/>
      <pos A="0.167696" C="0.579218" G="0.0853906" T="0.167696"/>
      <pos A="0.0853906" C="0.25" G="0.0853906" T="0.579218"/>
      <pos A="0.332304" C="0.414609" G="0.167696" T="0.0853906"/>
      <pos A="0.25" C="0.496914" G="0.00308642" T="0.25"/>
      <pos A="0.0853906" C="0.25" G="0.414609" T="0.25"/>
      <pos A="0.496914" C="0.00308642" G="0.0853906" T="0.414609"/>
      <pos A="0.25" C="0.0853906" G="0.25" T="0.414609"/>
      <pos A="0.25" C="0.0853906" G="0.167696" T="0.496914"/>
      <pos A="0.0853906" C="0.167696" G="0.579218" T="0.167696"/>
      <pos A="0.0853906" C="0.743827" G="0.0853906" T="0.0853906"/>
      <pos A="0.579218" C="0.00308642" G="0.25" T="0.167696"/>
      <pos A="0.0853906" C="0.332304" G="0.25" T="0.332304"/>
      <pos A="0.332304" C="0.25" G="0.25" T="0.167696"/>
      <pos A="0.0853906" C="0.00308642" G="0.579218" T="0.332304"/>
      <pos A="0.414609" C="0.167696" G="0.0853906" T="0.332304"/>
      <pos A="0.332304" C="0.0853906" G="0.0853906" T="0.496914"/>
      <pos A="0.25" C="0.0853906" G="0.414609" T="0.25"/>
      <pos A="0.00308642" C="0.25" G="0.167696" T="0.579218"/>
      <pos A="0.743827" C="0.0853906" G="0.0853906" T="0.0853906"/>
      <pos A="0.0853906" C="0.00308642" G="0.661523" T="0.25"/>
      <pos A="0.167696" C="0.00308642" G="0.25" T="0.579218"/>
      <pos A="0.25" C="0.167696" G="0.0853906" T="0.496914"/>
      <pos A="0.0853906" C="0.332304" G="0.0853906" T="0.496914"/>
      <pos A="0.25" C="0.00308642" G="0.00308642" T="0.743827"/>
      <pos A="0.0853906" C="0.496914" G="0.332304" T="0.0853906"/>
      <pos A="0.25" C="0.579218" G="0.00308642" T="0.167696"/>
      <pos A="0.332304" C="0.25" G="0.25" T="0.167696"/>
      <pos A="0.579218" C="0.25" G="0.00308642" T="0.167696"/>
      <pos A="0.167696" C="0.167696" G="0.414609" T="0.25"/>
      <pos A="0.496914" C="0.167696" G="0.167696" T="0.167696"/>
      <pos A="0.0853906" C="0.332304" G="0.25" T="0.332304"/>
      <pos A="0.579218" C="0.0853906" G="0.167696" T="0.167696"/>
      <pos A="0.00308642" C="0.167696" G="0.332304" T="0.496914"/>
    </motif>
    <motif db="0" id="M101" alt="O101" length="40" nsites="8" evalue="1.3e-003">
      <pos A="0.661523" C="0.00308642" G="0.00308642" T="0.332304"/>
      <pos A="0.00308642" C="0.200617" G="0.463992" T="0.332304"/>
      <pos A="0.134773" C="0.398148" G="0.134773" T="0.332304"/>
      <pos A="0.398148" C="0.134773" G="0.0689304" T="0.398148"/>
      <pos A="0.00308642" C="0.00308642" G="0.529835" T="0.463992"/>
      <pos A="0.200617" C="0.200617" G="0.266461" T="0.332304"/>
      <pos A="0.332304" C="0.332304" G="0.0689304" T="0.266461"/>
      <pos A="0.266461" C="0.463992" G="0.00308642" T="0.266461"/>
      <pos A="0.200617" C="0.398148" G="0.0689304" T="0.332304"/>
      <pos A="0.134773" C="0.266461" G="0.200617" T="0.398148"/>
      <pos A="0.00308642" C="0.398148" G="0.595679" T="0.00308642"/>
      <pos A="0.332304" C="0.200617" G="0.200617" T="0.266461"/>
      <pos A="0.398148" C="0.134773" G="0.332304" T="0.134773"/>
      <pos A="0.463992" C="0.398148" G="0.00308642" T="0.134773"/>
      <pos A="0.332304" C="0.200617" G="0.332304" T="0.134773"/>
      <pos A="0.332304" C="0.200617" G="0.332304" T="0.134773"/>
      <pos A="0.134773" C="0.134773" G="0.529835" T="0.200617"/>
      <pos A="0.398148" C="0.398148" G="0.134773" T="0.0689304"/>
      <pos A="0.332304" C="0.134773" G="0.266461" T="0.266461"/>
      <pos A="0.200617" C="0.463992" G="0.332304" T="0.00308642"/>
      <pos A="0.332304" C="0.463992" G="0.0689304" T="0.134773"/>
      <pos A="0.134773" C="0.266461" G="0.463992" T="0.134773"/>
      <pos A="0.266461" C="0.266461" G="0.266461" T="0.200617"/>
      <pos A="0.00308642" C="0.398148" G="0.266461" T="0.332304"/>
      <pos A="0.332304" C="0.398148" G="0.0689304" T="0.200617"/>
      <pos A="0.463992" C="0.398148" G="0.0689304" T="0.0689304"/>
      <pos A="0.134773" C="0.200617" G="0.463992" T="0.200617"/>
      <pos A="0.134773" C="0.398148" G="0.00308642" T="0.463992"/>
      <pos A="0.332304" C="0.200617" G="0.332304" T="0.134773"/>
      <pos A="0.398148" C="0.0689304" G="0.200617" T="0.332304"/>
      <pos A="0.332304" C="0.134773" G="0.266461" T="0.266461"/>
      <pos A="0.529835" C="0.200617" G="0.134773" T="0.134773"/>
      <pos A="0.134773" C="0.0689304" G="0.332304" T="0.463992"/>
      <pos A="0.332304" C="0.266461" G="0.0689304" T="0.332304"/>
      <pos A="0.332304" C="0.332304" G="0.0689304" T="0.266461"/>
      <pos A="0.398148" C="0.00308642" G="0.266461" T="0.332304"/>
      <pos A="0.0689304" C="0.332304" G="0.463992" T="0.134773"/>
      <pos A="0.398148" C="0.398148" G="0.00308642" T="0.200617"/>
      <pos A="0.529835" C="0.134773" G="0.134773" T="0.200617"/>
      <pos A="0.134773" C="0.0689304" G="0.332304" T="0.463992"/>
    </motif>
    <motif db="0" id="M102" alt="O102" length="40" nsites="8" evalue="1.3e-003">
      <pos A="0.237004" C="0.243502" G="0.295484" T="0.224009"/>
      <pos A="0.204516" C="0.25" G="0.340968" T="0.204516"/>
      <pos A="0.288987" C="0.224009" G="0.275991" T="0.211013"/>
      <pos A="0.340968" C="0.230507" G="0.178525" T="0.25"/>
      <pos A="0.237004" C="0.204516" G="0.256498" T="0.301982"/>
      <pos A="0.230507" C="0.16553" G="0.204516" T="0.399448"/>
      <pos A="0.25" C="0.204516" G="0.269493" T="0.275991"/>
      <pos A="0.366959" C="0.185023" G="0.10705" T="0.340968"/>
      <pos A="0.360461" C="0.172028" G="0.230507" T="0.237004"/>
      <pos A="0.269493" C="0.262996" G="0.10705" T="0.360461"/>
      <pos A="0.159032" C="0.314977" G="0.262996" T="0.262996"/>
      <pos A="0.386452" C="0.100552" G="0.185023" T="0.327972"/>
      <pos A="0.360461" C="0.159032" G="0.230507" T="0.25"/>
      <pos A="0.256498" C="0.301982" G="0.185023" T="0.256498"/>
      <pos A="0.159032" C="0.30848" G="0.295484" T="0.237004"/>
      <pos A="0.159032" C="0.327972" G="0.217511" T="0.295484"/>
      <pos A="0.217511" C="0.33447" G="0.217511" T="0.230507"/>
      <pos A="0.230507" C="0.256498" G="0.185023" T="0.327972"/>
      <pos A="0.412443" C="0.159032" G="0.30848" T="0.120045"/>
      <pos A="0.152534" C="0.19152" G="0.327972" T="0.327972"/>
      <pos A="0.269493" C="0.360461" G="0.133041" T="0.237004"/>
      <pos A="0.0940543" C="0.327972" G="0.243502" T="0.33447"/>
      <pos A="0.262996" C="0.16553" G="0.275991" T="0.295484"/>
      <pos A="0.33447" C="0.146037" G="0.347466" T="0.172028"/>
      <pos A="0.353963" C="0.0680632" G="0.224009" T="0.353963"/>
      <pos A="0.0485709" C="0.321475" G="0.33447" T="0.295484"/>
      <pos A="0.30848" C="0.275991" G="0.172028" T="0.243502"/>
      <pos A="0.211013" C="0.366959" G="0.152534" T="0.269493"/>
      <pos A="0.262996" C="0.10705" G="0.275991" T="0.353963"/>
      <pos A="0.444931" C="0.230507" G="0.185023" T="0.139539"/>
      <pos A="0.262996" C="0.19152" G="0.269493" T="0.275991"/>
      <pos A="0.438434" C="0.100552" G="0.33447" T="0.126543"/>
      <pos A="0.412443" C="0.243502" G="0.146037" T="0.198018"/>
      <pos A="0.16553" C="0.204516" G="0.224009" T="0.405946"/>
      <pos A="0.25" C="0.360461" G="0.133041" T="0.256498"/>
      <pos A="0.237004" C="0.269493" G="0.19152" T="0.301982"/>
      <pos A="0.230507" C="0.230507" G="0.198018" T="0.340968"/>
      <pos A="0.353963" C="0.139539" G="0.25" T="0.256498"/>
      <pos A="0.159032" C="0.172028" G="0.301982" T="0.366959"/>
      <pos A="0.327972" C="0.230507" G="0.211013" T="0.230507"/>
    </motif>
    <motif db="0" id="M103" alt="O103" length="40" nsites="8" evalue="1.3e-003">
      <pos A="0.458926" C="0.155033" G="0.231006" T="0.155033"/>
      <pos A="0.30698" C="0.155033" G="0.00308642" T="0.534901"/>
      <pos A="0.00308642" C="0.0790598" G="0.534901" T="0.382953"/>
      <pos A="0.155033" C="0.231006" G="0.0790598" T="0.534901"/>
      <pos A="0.30698" C="0.155033" G="0.382953" T="0.155033"/>
      <pos A="0.0790598" C="0.0790598" G="0.382953" T="0.458926"/>
      <pos A="0.231006" C="0.231006" G="0.0790598" T="0.458926"/>
      <pos A="0.0790598" C="0.458926" G="0.00308642" T="0.458926"/>
      <pos A="0.0790598" C="0.30698" G="0.0790598" T="0.534901"/>
      <pos A="0.00308642" C="0.382953" G="0.00308642" T="0.610874"/>
      <pos A="0.0790598" C="0.458926" G="0.30698" T="0.155033"/>
      <pos A="0.30698" C="0.610874" G="0.0790598" T="0.00308642"/>
      <pos A="0.382953" C="0.0790598" G="0.0790598" T="0.458926"/>
      <pos A="0.382953" C="0.155033" G="0.458926" T="0.00308642"/>
      <pos A="0.762821" C="0.0790598" G="0.0790598" T="0.0790598"/>
      <pos A="0.30698" C="0.382953" G="0.0790598" T="0.231006"/>
      <pos A="0.458926" C="0.155033" G="0.231006" T="0.155033"/>
      <pos A="0.382953" C="0.231006" G="0.155033" T="0.231006"/>
      <pos A="0.458926" C="0.30698" G="0.0790598" T="0.155033"/>
      <pos A="0.30698" C="0.231006" G="0.231006" T="0.231006"/>
      <pos A="0.610874" C="0.0790598" G="0.0790598" T="0.231006"/>
      <pos A="0.382953" C="0.0790598" G="0.0790598" T="0.458926"/>
      <pos A="0.00308642" C="0.458926" G="0.30698" T="0.231006"/>
      <pos A="0.458926" C="0.0790598" G="0.00308642" T="0.458926"/>
      <pos A="0.382953" C="0.0790598" G="0.231006" T="0.30698"/>
      <pos A="0.458926" C="0.0790598" G="0.00308642" T="0.458926"/>
      <pos A="0.0790598" C="0.458926" G="0.30698" T="0.155033"/>
      <pos A="0.382953" C="0.0790598" G="0.382953" T="0.155033"/>
      <pos A="0.231006" C="0.610874" G="0.00308642" T="0.155033"/>
      <pos A="0.30698" C="0.382953" G="0.0790598" T="0.231006"/>
      <pos A="0.30698" C="0.30698" G="0.0790598" T="0.30698"/>
      <pos A="0.0790598" C="0.0790598" G="0.30698" T="0.534901"/>
      <pos A="0.155033" C="0.0790598" G="0.458926" T="0.30698"/>
      <pos A="0.30698" C="0.155033" G="0.30698" T="0.231006"/>
      <pos A="0.382953" C="0.30698" G="0.0790598" T="0.231006"/>
      <pos A="0.382953" C="0.155033" G="0.382953" T="0.0790598"/>
      <pos A="0.155033" C="0.382953" G="0.0790598" T="0.382953"/>
      <pos A="0.610874" C="0.00308642" G="0.155033" T="0.231006"/>
      <pos A="0.155033" C="0.0790598" G="0.610874" T="0.155033"/>
      <pos A="0.231006" C="0.231006" G="0.458926" T="0.0790598"/>
    </motif>
    <motif db="0" id="M105" alt="O105" length="40" nsites="8" evalue="1.3e-003">
      <pos A="0.18266" C="0.362233" G="0.18266" T="0.272446"/>
      <pos A="0.272446" C="0.362233" G="0.272446" T="0.0928731"/>
      <pos A="0.631594" C="0.0928731" G="0.272446" T="0.00308642"/>
      <pos A="0.18266" C="0.18266" G="0.272446" T="0.362233"/>
      <pos A="0.0928731" C="0.18266" G="0.541807" T="0.18266"/>
      <pos A="0.0928731" C="0.272446" G="0.362233" T="0.272446"/>
      <pos A="0.0928731" C="0.0928731" G="0.00308642" T="0.811167"/>
      <pos A="0.18266" C="0.362233" G="0.362233" T="0.0928731"/>
      <pos A="0.0928731" C="0.721381" G="0.0928731" T="0.0928731"/>
      <pos A="0.541807" C="0.18266" G="0.18266" T="0.0928731"/>
      <pos A="0.45202" C="0.18266" G="0.18266" T="0.18266"/>
      <pos A="0.362233" C="0.18266" G="0.0928731" T="0.362233"/>
      <pos A="0.362233" C="0.272446" G="0.272446" T="0.0928731"/>
      <pos A="0.272446" C="0.0928731" G="0.362233" T="0.272446"/>
      <pos A="0.18266" C="0.45202" G="0.18266" T="0.18266"/>
      <pos A="0.362233" C="0.18266" G="0.18266" T="0.272446"/>
      <pos A="0.00308642" C="0.272446" G="0.272446" T="0.45202"/>
      <pos A="0.0928731" C="0.721381" G="0.00308642" T="0.18266"/>
      <pos A="0.18266" C="0.362233" G="0.00308642" T="0.45202"/>
      <pos A="0.45202" C="0.0928731" G="0.18266" T="0.272446"/>
      <pos A="0.362233" C="0.0928731" G="0.18266" T="0.362233"/>
      <pos A="0.272446" C="0.18266" G="0.18266" T="0.362233"/>
      <pos A="0.18266" C="0.0928731" G="0.45202" T="0.272446"/>
      <pos A="0.362233" C="0.18266" G="0.0928731" T="0.362233"/>
      <pos A="0.45202" C="0.0928731" G="0.0928731" T="0.362233"/>
      <pos A="0.18266" C="0.0928731" G="0.18266" T="0.541807"/>
      <pos A="0.541807" C="0.362233" G="0.00308642" T="0.0928731"/>
      <pos A="0.18266" C="0.45202" G="0.18266" T="0.18266"/>
      <pos A="0.0928731" C="0.362233" G="0.18266" T="0.362233"/>
      <pos A="0.18266" C="0.0928731" G="0.45202" T="0.272446"/>
      <pos A="0.0928731" C="0.0928731" G="0.272446" T="0.541807"/>
      <pos A="0.00308642" C="0.721381" G="0.0928731" T="0.18266"/>
      <pos A="0.18266" C="0.18266" G="0.18266" T="0.45202"/>
      <pos A="0.45202" C="0.18266" G="0.0928731" T="0.272446"/>
      <pos A="0.272446" C="0.272446" G="0.18266" T="0.272446"/>
      <pos A="0.0928731" C="0.0928731" G="0.272446" T="0.541807"/>
      <pos A="0.00308642" C="0.0928731" G="0.18266" T="0.721381"/>
      <pos A="0.00308642" C="0.631594" G="0.00308642" T="0.362233"/>
      <pos A="0.00308642" C="0.362233" G="0.00308642" T="0.631594"/>
      <pos A="0.45202" C="0.362233" G="0.0928731" T="0.0928731"/>
    </motif>
    <motif db="0" id="M106" alt="O106" length="40" nsites="8" evalue="1.3e-003">
      <pos A="0.256498" C="0.178525" G="0.327972" T="0.237004"/>
      <pos A="0.301982" C="0.159032" G="0.152534" T="0.386452"/>
      <pos A="0.237004" C="0.418941" G="0.185023" T="0.159032"/>
      <pos A="0.256498" C="0.230507" G="0.204516" T="0.30848"/>
      <pos A="0.282489" C="0.16553" G="0.288987" T="0.262996"/>
      <pos A="0.256498" C="0.237004" G="0.198018" T="0.30848"/>
      <pos A="0.301982" C="0.379955" G="0.19152" T="0.126543"/>
      <pos A="0.146037" C="0.178525" G="0.230507" T="0.444931"/>
      <pos A="0.113548" C="0.522905" G="0.217511" T="0.146037"/>
      <pos A="0.314977" C="0.217511" G="0.237004" T="0.230507"/>
      <pos A="0.269493" C="0.126543" G="0.301982" T="0.301982"/>
      <pos A="0.230507" C="0.256498" G="0.353963" T="0.159032"/>
      <pos A="0.282489" C="0.198018" G="0.100552" T="0.418941"/>
      <pos A="0.418941" C="0.0940543" G="0.211013" T="0.275991"/>
      <pos A="0.327972" C="0.172028" G="0.243502" T="0.256498"/>
      <pos A="0.33447" C="0.269493" G="0.172028" T="0.224009"/>
      <pos A="0.178525" C="0.314977" G="0.230507" T="0.275991"/>
      <pos A="0.185023" C="0.224009" G="0.198018" T="0.39295"/>
      <pos A="0.230507" C="0.30848" G="0.126543" T="0.33447"/>
      <pos A="0.217511" C="0.256498" G="0.25" T="0.275991"/>
      <pos A="0.224009" C="0.262996" G="0.211013" T="0.301982"/>
      <pos A="0.243502" C="0.159032" G="0.347466" T="0.25"/>
      <pos A="0.30848" C="0.16553" G="0.120045" T="0.405946"/>
      <pos A="0.243502" C="0.269493" G="0.146037" T="0.340968"/>
      <pos A="0.224009" C="0.386452" G="0.211013" T="0.178525"/>
      <pos A="0.314977" C="0.0680632" G="0.282489" T="0.33447"/>
      <pos A="0.321475" C="0.198018" G="0.269493" T="0.211013"/>
      <pos A="0.237004" C="0.152534" G="0.295484" T="0.314977"/>
      <pos A="0.288987" C="0.262996" G="0.230507" T="0.217511"/>
      <pos A="0.282489" C="0.120045" G="0.340968" T="0.256498"/>
      <pos A="0.275991" C="0.256498" G="0.243502" T="0.224009"/>
      <pos A="0.327972" C="0.146037" G="0.295484" T="0.230507"/>
      <pos A="0.172028" C="0.262996" G="0.295484" T="0.269493"/>
      <pos A="0.386452" C="0.211013" G="0.0940543" T="0.30848"/>
      <pos A="0.185023" C="0.178525" G="0.405946" T="0.230507"/>
      <pos A="0.275991" C="0.256498" G="0.185023" T="0.282489"/>
      <pos A="0.33447" C="0.269493" G="0.120045" T="0.275991"/>
      <pos A="0.243502" C="0.204516" G="0.33447" T="0.217511"/>
      <pos A="0.237004" C="0.288987" G="0.159032" T="0.314977"/>
      <pos A="0.204516" C="0.379955" G="0.10705" T="0.30848"/>
    </motif>
    <motif db="0" id="M107" alt="O107" length="40" nsites="8" evalue="1.3e-003">
      <pos A="0.264524" C="0.0321353" G="0.293573" T="0.409768"/>
      <pos A="0.14833" C="0.235476" G="0.467865" T="0.14833"/>
      <pos A="0.467865" C="0.206427" G="0.0611842" T="0.264524"/>
      <pos A="0.14833" C="0.293573" G="0.0611842" T="0.496914"/>
      <pos A="0.35167" C="0.264524" G="0.177379" T="0.206427"/>
      <pos A="0.177379" C="0.235476" G="0.177379" T="0.409768"/>
      <pos A="0.177379" C="0.380719" G="0.409768" T="0.0321353"/>
      <pos A="0.322621" C="0.264524" G="0.0321353" T="0.380719"/>
      <pos A="0.264524" C="0.264524" G="0.206427" T="0.264524"/>
      <pos A="0.0902321" C="0.322621" G="0.177379" T="0.409768"/>
      <pos A="0.35167" C="0.14833" G="0.177379" T="0.322621"/>
      <pos A="0.380719" C="0.0902321" G="0.322621" T="0.206427"/>
      <pos A="0.293573" C="0.0611842" G="0.206427" T="0.438816"/>
      <pos A="0.438816" C="0.264524" G="0.0902321" T="0.206427"/>
      <pos A="0.177379" C="0.235476" G="0.293573" T="0.293573"/>
      <pos A="0.14833" C="0.14833" G="0.14833" T="0.555011"/>
      <pos A="0.380719" C="0.206427" G="0.235476" T="0.177379"/>
      <pos A="0.264524" C="0.380719" G="0.206427" T="0.14833"/>
      <pos A="0.264524" C="0.35167" G="0.206427" T="0.177379"/>
      <pos A="0.0902321" C="0.35167" G="0.177379" T="0.380719"/>
      <pos A="0.293573" C="0.35167" G="0.119281" T="0.235476"/>
      <pos A="0.235476" C="0.380719" G="0.14833" T="0.235476"/>
      <pos A="0.380719" C="0.0902321" G="0.235476" T="0.293573"/>
      <pos A="0.264524" C="0.119281" G="0.14833" T="0.467865"/>
      <pos A="0.0611842" C="0.380719" G="0.119281" T="0.438816"/>
      <pos A="0.206427" C="0.293573" G="0.0321353" T="0.467865"/>
      <pos A="0.206427" C="0.322621" G="0.264524" T="0.206427"/>
      <pos A="0.322621" C="0.438816" G="0.0611842" T="0.177379"/>
      <pos A="0.293573" C="0.0902321" G="0.35167" T="0.264524"/>
      <pos A="0.438816" C="0.293573" G="0.235476" T="0.0321353"/>
      <pos A="0.467865" C="0.264524" G="0.177379" T="0.0902321"/>
      <pos A="0.293573" C="0.0321353" G="0.438816" T="0.235476"/>
      <pos A="0.119281" C="0.177379" G="0.322621" T="0.380719"/>
      <pos A="0.206427" C="0.525962" G="0.0611842" T="0.206427"/>
      <pos A="0.322621" C="0.235476" G="0.206427" T="0.235476"/>
      <pos A="0.0902321" C="0.293573" G="0.380719" T="0.235476"/>
      <pos A="0.322621" C="0.235476" G="0.264524" T="0.177379"/>
      <pos A="0.322621" C="0.409768" G="0.119281" T="0.14833"/>
      <pos A="0.119281" C="0.14833" G="0.0902321" T="0.642157"/>
      <pos A="0.409768" C="0.322621" G="0.14833" T="0.119281"/>
    </motif>
    <motif db="0" id="M108" alt="O108" length="40" nsites="8" evalue="1.3e-003">
      <pos A="0.332304" C="0.0853906" G="0.359739" T="0.222565"/>
      <pos A="0.277435" C="0.442043" G="0.0853906" T="0.19513"/>
      <pos A="0.524349" C="0.25" G="0.00308642" T="0.222565"/>
      <pos A="0.414609" C="0.140261" G="0.167696" T="0.277435"/>
      <pos A="0.140261" C="0.222565" G="0.469479" T="0.167696"/>
      <pos A="0.442043" C="0.222565" G="0.140261" T="0.19513"/>
      <pos A="0.112826" C="0.222565" G="0.222565" T="0.442043"/>
      <pos A="0.277435" C="0.332304" G="0.277435" T="0.112826"/>
      <pos A="0.112826" C="0.25" G="0.30487" T="0.332304"/>
      <pos A="0.222565" C="0.524349" G="0.140261" T="0.112826"/>
      <pos A="0.19513" C="0.0305215" G="0.30487" T="0.469479"/>
      <pos A="0.112826" C="0.167696" G="0.469479" T="0.25"/>
      <pos A="0.277435" C="0.112826" G="0.387174" T="0.222565"/>
      <pos A="0.222565" C="0.524349" G="0.0579565" T="0.19513"/>
      <pos A="0.222565" C="0.277435" G="0.222565" T="0.277435"/>
      <pos A="0.222565" C="0.112826" G="0.25" T="0.414609"/>
      <pos A="0.112826" C="0.359739" G="0.222565" T="0.30487"/>
      <pos A="0.19513" C="0.167696" G="0.25" T="0.387174"/>
      <pos A="0.0579565" C="0.277435" G="0.30487" T="0.359739"/>
      <pos A="0.140261" C="0.19513" G="0.332304" T="0.332304"/>
      <pos A="0.332304" C="0.19513" G="0.222565" T="0.25"/>
      <pos A="0.30487" C="0.25" G="0.19513" T="0.25"/>
      <pos A="0.359739" C="0.0579565" G="0.359739" T="0.222565"/>
      <pos A="0.359739" C="0.0853906" G="0.332304" T="0.222565"/>
      <pos A="0.25" C="0.167696" G="0.387174" T="0.19513"/>
      <pos A="0.277435" C="0.0305215" G="0.25" T="0.442043"/>
      <pos A="0.469479" C="0.00308642" G="0.332304" T="0.19513"/>
      <pos A="0.332304" C="0.222565" G="0.359739" T="0.0853906"/>
      <pos A="0.496914" C="0.332304" G="0.167696" T="0.00308642"/>
      <pos A="0.25" C="0.222565" G="0.30487" T="0.222565"/>
      <pos A="0.524349" C="0.00308642" G="0.222565" T="0.25"/>
      <pos A="0.359739" C="0.140261" G="0.277435" T="0.222565"/>
      <pos A="0.19513" C="0.222565" G="0.277435" T="0.30487"/>
      <pos A="0.19513" C="0.19513" G="0.414609" T="0.19513"/>
      <pos A="0.0579565" C="0.332304" G="0.167696" T="0.442043"/>
      <pos A="0.167696" C="0.112826" G="0.414609" T="0.30487"/>
      <pos A="0.277435" C="0.332304" G="0.25" T="0.140261"/>
      <pos A="0.551784" C="0.222565" G="0.0853906" T="0.140261"/>
      <pos A="0.496914" C="0.0305215" G="0.359739" T="0.112826"/>
      <pos A="0.222565" C="0.0579565" G="0.222565" T="0.496914"/>
    </motif>
    <motif db="0" id="M109" alt="O109" length="40" nsites="8" evalue="1.3e-003">
      <pos A="0.00308642" C="0.496914" G="0.00308642" T="0.496914"/>
      <pos A="0.496914" C="0.00308642" G="0.00308642" T="0.496914"/>
      <pos A="0.00308642" C="0.00308642" G="0.496914" T="0.496914"/>
      <pos A="0.00308642" C="0.00308642" G="0.990741" T="0.00308642"/>
      <pos A="0.00308642" C="0.00308642" G="0.496914" T="0.496914"/>
      <pos A="0.496914" C="0.00308642" G="0.496914" T="0.00308642"/>
      <pos A="0.00308642" C="0.990741" G="0.00308642" T="0.00308642"/>
      <pos A="0.496914" C="0.00308642" G="0.00308642" T="0.496914"/>
      <pos A="0.00308642" C="0.00308642" G="0.00308642" T="0.990741"/>
      <pos A="0.00308642" C="0.496914" G="0.496914" T="0.00308642"/>
      <pos A="0.00308642" C="0.00308642" G="0.990741" T="0.00308642"/>
      <pos A="0.990741" C="0.00308642" G="0.00308642" T="0.00308642"/>
      <pos A="0.00308642" C="0.496914" G="0.00308642" T="0.496914"/>
      <pos A="0.496914" C="0.00308642" G="0.496914" T="0.00308642"/>
      <pos A="0.00308642" C="0.496914" G="0.00308642" T="0.496914"/>
      <pos A="0.990741" C="0.00308642" G="0.00308642" T="0.00308642"/>
      <pos A="0.496914" C="0.00308642" G="0.496914" T="0.00308642"/>
      <pos A="0.496914" C="0.496914" G="0.00308642" T="0.00308642"/>
      <pos A="0.496914" C="0.00308642" G="0.00308642" T="0.496914"/>
      <pos A="0.00308642" C="0.00308642" G="0.496914" T="0.496914"/>
      <pos A="0.00308642" C="0.00308642" G="0.496914" T="0.496914"/>
      <pos A="0.496914" C="0.00308642" G="0.496914" T="0.00308642"/>
      <pos A="0.990741" C="0.00308642" G="0.00308642" T="0.00308642"/>
      <pos A="0.496914" C="0.00308642" G="0.496914" T="0.00308642"/>
      <pos A="0.496914" C="0.496914" G="0.00308642" T="0.00308642"/>
      <pos A="0.00308642" C="0.990741" G="0.00308642" T="0.00308642"/>
      <pos A="0.990741" C="0.00308642" G="0.00308642" T="0.00308642"/>
      <pos A="0.00308642" C="0.00308642" G="0.00308642" T="0.990741"/>
      <pos A="0.00308642" C="0.496914" G="0.00308642" T="0.496914"/>
      <pos A="0.496914" C="0.496914" G="0.00308642" T="0.00308642"/>
      <pos A="0.00308642" C="0.00308642" G="0.00308642" T="0.990741"/>
      <pos A="0.00308642" C="0.496914" G="0.00308642" T="0.496914"/>
      <pos A="0.496914" C="0.496914" G="0.00308642" T="0.00308642"/>
      <pos A="0.496914" C="0.00308642" G="0.00308642" T="0.496914"/>
      <pos A="0.496914" C="0.00308642" G="0.496914" T="0.00308642"/>
      <pos A="0.990741" C="0.00308642" G="0.00308642" T="0.00308642"/>
      <pos A="0.496914" C="0.00308642" G="0.496914" T="0.00308642"/>
      <pos A="0.00308642" C="0.496914" G="0.496914" T="0.00308642"/>
      <pos A="0.496914" C="0.496914" G="0.00308642" T="0.00308642"/>
      <pos A="0.496914" C="0.496914" G="0.00308642" T="0.00308642"/>
    </motif>
    <motif db="0" id="M11" alt="O11" length="40" nsites="8" evalue="1.3e-003">
      <pos A="0.269493" C="0.0940543" G="0.204516" T="0.431937"/>
      <pos A="0.159032" C="0.30848" G="0.243502" T="0.288987"/>
      <pos A="0.25" C="0.33447" G="0.185023" T="0.230507"/>
      <pos A="0.262996" C="0.152534" G="0.275991" T="0.30848"/>
      <pos A="0.237004" C="0.30848" G="0.30848" T="0.146037"/>
      <pos A="0.379955" C="0.224009" G="0.243502" T="0.152534"/>
      <pos A="0.224009" C="0.230507" G="0.224009" T="0.321475"/>
      <pos A="0.126543" C="0.39295" G="0.237004" T="0.243502"/>
      <pos A="0.470922" C="0.139539" G="0.16553" T="0.224009"/>
      <pos A="0.16553" C="0.243502" G="0.275991" T="0.314977"/>
      <pos A="0.256498" C="0.139539" G="0.301982" T="0.301982"/>
      <pos A="0.301982" C="0.217511" G="0.301982" T="0.178525"/>
      <pos A="0.314977" C="0.211013" G="0.172028" T="0.301982"/>
      <pos A="0.198018" C="0.262996" G="0.211013" T="0.327972"/>
      <pos A="0.217511" C="0.217511" G="0.230507" T="0.33447"/>
      <pos A="0.178525" C="0.185023" G="0.314977" T="0.321475"/>
      <pos A="0.262996" C="0.230507" G="0.217511" T="0.288987"/>
      <pos A="0.230507" C="0.185023" G="0.243502" T="0.340968"/>
      <pos A="0.379955" C="0.347466" G="0.211013" T="0.0615664"/>
      <pos A="0.340968" C="0.146037" G="0.152534" T="0.360461"/>
      <pos A="0.373457" C="0.340968" G="0.133041" T="0.152534"/>
      <pos A="0.30848" C="0.243502" G="0.178525" T="0.269493"/>
      <pos A="0.211013" C="0.269493" G="0.159032" T="0.360461"/>
      <pos A="0.282489" C="0.217511" G="0.126543" T="0.373457"/>
      <pos A="0.185023" C="0.074561" G="0.503411" T="0.237004"/>
      <pos A="0.10705" C="0.262996" G="0.204516" T="0.425439"/>
      <pos A="0.386452" C="0.211013" G="0.159032" T="0.243502"/>
      <pos A="0.295484" C="0.295484" G="0.139539" T="0.269493"/>
      <pos A="0.282489" C="0.0420731" G="0.230507" T="0.444931"/>
      <pos A="0.185023" C="0.19152" G="0.431937" T="0.19152"/>
      <pos A="0.269493" C="0.230507" G="0.237004" T="0.262996"/>
      <pos A="0.25" C="0.30848" G="0.120045" T="0.321475"/>
      <pos A="0.405946" C="0.0810588" G="0.269493" T="0.243502"/>
      <pos A="0.373457" C="0.172028" G="0.295484" T="0.159032"/>
      <pos A="0.269493" C="0.120045" G="0.405946" T="0.204516"/>
      <pos A="0.217511" C="0.230507" G="0.16553" T="0.386452"/>
      <pos A="0.366959" C="0.262996" G="0.133041" T="0.237004"/>
      <pos A="0.185023" C="0.269493" G="0.288987" T="0.256498"/>
      <pos A="0.282489" C="0.314977" G="0.159032" T="0.243502"/>
      <pos A="0.172028" C="0.321475" G="0.159032" T="0.347466"/>
    </motif>
    <motif db="0" id="M110" alt="O110" length="40" nsites="8" evalue="1.3e-003">
      <pos A="0.496914" C="0.00308642" G="0.00308642" T="0.496914"/>
      <pos A="0.00308642" C="0.00308642" G="0.496914" T="0.496914"/>
      <pos A="0.00308642" C="0.00308642" G="0.496914" T="0.496914"/>
      <pos A="0.496914" C="0.496914" G="0.00308642" T="0.00308642"/>
      <pos A="0.990741" C="0.00308642" G="0.00308642" T="0.00308642"/>
      <pos A="0.00308642" C="0.00308642" G="0.496914" T="0.496914"/>
      <pos A="0.496914" C="0.00308642" G="0.496914" T="0.00308642"/>
      <pos A="0.496914" C="0.496914" G="0.00308642" T="0.00308642"/>
      <pos A="0.990741" C="0.00308642" G="0.00308642" T="0.00308642"/>
      <pos A="0.990741" C="0.00308642" G="0.00308642" T="0.00308642"/>
      <pos A="0.496914" C="0.00308642" G="0.00308642" T="0.496914"/>
      <pos A="0.00308642" C="0.00308642" G="0.990741" T="0.00308642"/>
      <pos A="0.496914" C="0.00308642" G="0.496914" T="0.00308642"/>
      <pos A="0.00308642" C="0.00308642" G="0.496914" T="0.496914"/>
      <pos A="0.496914" C="0.00308642" G="0.496914" T="0.00308642"/>
      <pos A="0.00308642" C="0.496914" G="0.496914" T="0.00308642"/>
      <pos A="0.496914" C="0.00308642" G="0.496914" T="0.00308642"/>
      <pos A="0.496914" C="0.00308642" G="0.496914" T="0.00308642"/>
      <pos A="0.00308642" C="0.496914" G="0.00308642" T="0.496914"/>
      <pos A="0.00308642" C="0.496914" G="0.00308642" T="0.496914"/>
      <pos A="0.00308642" C="0.496914" G="0.00308642" T="0.496914"/>
      <pos A="0.00308642" C="0.990741" G="0.00308642" T="0.00308642"/>
      <pos A="0.00308642" C="0.496914" G="0.00308642" T="0.496914"/>
      <pos A="0.00308642" C="0.496914" G="0.496914" T="0.00308642"/>
      <pos A="0.00308642" C="0.496914" G="0.00308642" T="0.496914"/>
      <pos A="0.00308642" C="0.496914" G="0.00308642" T="0.496914"/>
      <pos A="0.00308642" C="0.990741" G="0.00308642" T="0.00308642"/>
      <pos A="0.496914" C="0.496914" G="0.00308642" T="0.00308642"/>
      <pos A="0.496914" C="0.496914" G="0.00308642" T="0.00308642"/>
      <pos A="0.496914" C="0.00308642" G="0.00308642" T="0.496914"/>
      <pos A="0.496914" C="0.00308642" G="0.496914" T="0.00308642"/>
      <pos A="0.496914" C="0.496914" G="0.00308642" T="0.00308642"/>
      <pos A="0.496914" C="0.00308642" G="0.00308642" T="0.496914"/>
      <pos A="0.990741" C="0.00308642" G="0.00308642" T="0.00308642"/>
      <pos A="0.496914" C="0.496914" G="0.00308642" T="0.00308642"/>
      <pos A="0.496914" C="0.00308642" G="0.00308642" T="0.496914"/>
      <pos A="0.496914" C="0.00308642" G="0.00308642" T="0.496914"/>
      <pos A="0.00308642" C="0.496914" G="0.00308642" T="0.496914"/>
      <pos A="0.496914" C="0.496914" G="0.00308642" T="0.00308642"/>
      <pos A="0.496914" C="0.00308642" G="0.496914" T="0.00308642"/>
    </motif>
    <motif db="0" id="M111" alt="O111" length="40" nsites="8" evalue="1.3e-003">
      <pos A="0.211013" C="0.19152" G="0.340968" T="0.256498"/>
      <pos A="0.25" C="0.25" G="0.217511" T="0.282489"/>
      <pos A="0.269493" C="0.243502" G="0.360461" T="0.126543"/>
      <pos A="0.224009" C="0.126543" G="0.126543" T="0.522905"/>
      <pos A="0.10705" C="0.172028" G="0.262996" T="0.457927"/>
      <pos A="0.217511" C="0.295484" G="0.230507" T="0.256498"/>
      <pos A="0.399448" C="0.340968" G="0.0940543" T="0.16553"/>
      <pos A="0.25" C="0.217511" G="0.399448" T="0.133041"/>
      <pos A="0.146037" C="0.120045" G="0.288987" T="0.444931"/>
      <pos A="0.139539" C="0.366959" G="0.288987" T="0.204516"/>
      <pos A="0.360461" C="0.243502" G="0.139539" T="0.256498"/>
      <pos A="0.204516" C="0.172028" G="0.25" T="0.373457"/>
      <pos A="0.224009" C="0.25" G="0.159032" T="0.366959"/>
      <pos A="0.366959" C="0.275991" G="0.0875565" T="0.269493"/>
      <pos A="0.172028" C="0.353963" G="0.217511" T="0.256498"/>
      <pos A="0.405946" C="0.353963" G="0.126543" T="0.113548"/>
      <pos A="0.386452" C="0.159032" G="0.185023" T="0.269493"/>
      <pos A="0.288987" C="0.172028" G="0.185023" T="0.353963"/>
      <pos A="0.217511" C="0.16553" G="0.295484" T="0.321475"/>
      <pos A="0.16553" C="0.237004" G="0.25" T="0.347466"/>
      <pos A="0.256498" C="0.198018" G="0.243502" T="0.301982"/>
      <pos A="0.282489" C="0.159032" G="0.399448" T="0.159032"/>
      <pos A="0.288987" C="0.256498" G="0.275991" T="0.178525"/>
      <pos A="0.256498" C="0.39295" G="0.230507" T="0.120045"/>
      <pos A="0.139539" C="0.256498" G="0.269493" T="0.33447"/>
      <pos A="0.288987" C="0.33447" G="0.152534" T="0.224009"/>
      <pos A="0.327972" C="0.113548" G="0.224009" T="0.33447"/>
      <pos A="0.243502" C="0.172028" G="0.198018" T="0.386452"/>
      <pos A="0.288987" C="0.256498" G="0.269493" T="0.185023"/>
      <pos A="0.425439" C="0.120045" G="0.211013" T="0.243502"/>
      <pos A="0.353963" C="0.100552" G="0.288987" T="0.256498"/>
      <pos A="0.353963" C="0.204516" G="0.16553" T="0.275991"/>
      <pos A="0.301982" C="0.25" G="0.237004" T="0.211013"/>
      <pos A="0.340968" C="0.224009" G="0.243502" T="0.19152"/>
      <pos A="0.198018" C="0.269493" G="0.321475" T="0.211013"/>
      <pos A="0.33447" C="0.133041" G="0.217511" T="0.314977"/>
      <pos A="0.172028" C="0.230507" G="0.314977" T="0.282489"/>
      <pos A="0.314977" C="0.243502" G="0.113548" T="0.327972"/>
      <pos A="0.159032" C="0.25" G="0.172028" T="0.418941"/>
      <pos A="0.275991" C="0.185023" G="0.275991" T="0.262996"/>
    </motif>
    <motif db="0" id="M113" alt="O113" length="40" nsites="8" evalue="1.3e-003">
      <pos A="0.145537" C="0.183523" G="0.496914" T="0.174027"/>
      <pos A="0.145537" C="0.25" G="0.373457" T="0.231006"/>
      <pos A="0.30698" C="0.344967" G="0.0790598" T="0.268994"/>
      <pos A="0.42094" C="0.174027" G="0.231006" T="0.174027"/>
      <pos A="0.231006" C="0.39245" G="0.155033" T="0.22151"/>
      <pos A="0.19302" C="0.117047" G="0.202517" T="0.487417"/>
      <pos A="0.202517" C="0.22151" G="0.36396" T="0.212013"/>
      <pos A="0.430437" C="0.155033" G="0.25" T="0.16453"/>
      <pos A="0.25" C="0.27849" G="0.212013" T="0.259496"/>
      <pos A="0.287987" C="0.183523" G="0.25" T="0.27849"/>
      <pos A="0.202517" C="0.30698" G="0.287987" T="0.202517"/>
      <pos A="0.145537" C="0.240504" G="0.27849" T="0.33547"/>
      <pos A="0.30698" C="0.155033" G="0.10755" T="0.430437"/>
      <pos A="0.240504" C="0.27849" G="0.30698" T="0.174027"/>
      <pos A="0.33547" C="0.411444" G="0.145537" T="0.10755"/>
      <pos A="0.145537" C="0.202517" G="0.325973" T="0.325973"/>
      <pos A="0.22151" C="0.0790598" G="0.212013" T="0.487417"/>
      <pos A="0.212013" C="0.268994" G="0.325973" T="0.19302"/>
      <pos A="0.411444" C="0.174027" G="0.231006" T="0.183523"/>
      <pos A="0.202517" C="0.36396" G="0.27849" T="0.155033"/>
      <pos A="0.174027" C="0.325973" G="0.373457" T="0.126543"/>
      <pos A="0.22151" C="0.354463" G="0.126543" T="0.297483"/>
      <pos A="0.202517" C="0.325973" G="0.25" T="0.22151"/>
      <pos A="0.316477" C="0.259496" G="0.19302" T="0.231006"/>
      <pos A="0.25" C="0.183523" G="0.268994" T="0.297483"/>
      <pos A="0.174027" C="0.325973" G="0.316477" T="0.183523"/>
      <pos A="0.287987" C="0.126543" G="0.19302" T="0.39245"/>
      <pos A="0.0505699" C="0.27849" G="0.259496" T="0.411444"/>
      <pos A="0.183523" C="0.240504" G="0.22151" T="0.354463"/>
      <pos A="0.382953" C="0.19302" G="0.240504" T="0.183523"/>
      <pos A="0.25" C="0.36396" G="0.212013" T="0.174027"/>
      <pos A="0.439934" C="0.145537" G="0.13604" T="0.27849"/>
      <pos A="0.22151" C="0.231006" G="0.382953" T="0.16453"/>
      <pos A="0.25" C="0.373457" G="0.155033" T="0.22151"/>
      <pos A="0.373457" C="0.117047" G="0.231006" T="0.27849"/>
      <pos A="0.297483" C="0.268994" G="0.22151" T="0.212013"/>
      <pos A="0.297483" C="0.240504" G="0.174027" T="0.287987"/>
      <pos A="0.27849" C="0.22151" G="0.117047" T="0.382953"/>
      <pos A="0.19302" C="0.145537" G="0.30698" T="0.354463"/>
      <pos A="0.240504" C="0.212013" G="0.36396" T="0.183523"/>
    </motif>
    <motif db="0" id="M114" alt="O114" length="40" nsites="8" evalue="1.3e-003">
      <pos A="0.442043" C="0.167696" G="0.0579565" T="0.332304"/>
      <pos A="0.277435" C="0.332304" G="0.332304" T="0.0579565"/>
      <pos A="0.00308642" C="0.00308642" G="0.496914" T="0.496914"/>
      <pos A="0.0579565" C="0.277435" G="0.167696" T="0.496914"/>
      <pos A="0.277435" C="0.332304" G="0.112826" T="0.277435"/>
      <pos A="0.112826" C="0.277435" G="0.442043" T="0.167696"/>
      <pos A="0.332304" C="0.442043" G="0.0579565" T="0.167696"/>
      <pos A="0.332304" C="0.332304" G="0.222565" T="0.112826"/>
      <pos A="0.387174" C="0.222565" G="0.0579565" T="0.332304"/>
      <pos A="0.277435" C="0.0579565" G="0.277435" T="0.387174"/>
      <pos A="0.167696" C="0.332304" G="0.332304" T="0.167696"/>
      <pos A="0.387174" C="0.222565" G="0.112826" T="0.277435"/>
      <pos A="0.112826" C="0.222565" G="0.277435" T="0.387174"/>
      <pos A="0.0579565" C="0.222565" G="0.167696" T="0.551784"/>
      <pos A="0.222565" C="0.167696" G="0.442043" T="0.167696"/>
      <pos A="0.0579565" C="0.442043" G="0.277435" T="0.222565"/>
      <pos A="0.442043" C="0.222565" G="0.167696" T="0.167696"/>
      <pos A="0.277435" C="0.277435" G="0.332304" T="0.112826"/>
      <pos A="0.606653" C="0.00308642" G="0.112826" T="0.277435"/>
      <pos A="0.332304" C="0.167696" G="0.442043" T="0.0579565"/>
      <pos A="0.496914" C="0.0579565" G="0.277435" T="0.167696"/>
      <pos A="0.167696" C="0.167696" G="0.551784" T="0.112826"/>
      <pos A="0.167696" C="0.606653" G="0.00308642" T="0.222565"/>
      <pos A="0.551784" C="0.167696" G="0.167696" T="0.112826"/>
      <pos A="0.277435" C="0.277435" G="0.222565" T="0.222565"/>
      <pos A="0.112826" C="0.442043" G="0.442043" T="0.00308642"/>
      <pos A="0.0579565" C="0.222565" G="0.222565" T="0.496914"/>
      <pos A="0.0579565" C="0.442043" G="0.0579565" T="0.442043"/>
      <pos A="0.222565" C="0.222565" G="0.332304" T="0.222565"/>
      <pos A="0.222565" C="0.222565" G="0.496914" T="0.0579565"/>
      <pos A="0.167696" C="0.277435" G="0.442043" T="0.112826"/>
      <pos A="0.606653" C="0.112826" G="0.112826" T="0.167696"/>
      <pos A="0.332304" C="0.496914" G="0.167696" T="0.00308642"/>
      <pos A="0.0579565" C="0.387174" G="0.112826" T="0.442043"/>
      <pos A="0.332304" C="0.112826" G="0.332304" T="0.222565"/>
      <pos A="0.442043" C="0.167696" G="0.222565" T="0.167696"/>
      <pos A="0.332304" C="0.167696" G="0.277435" T="0.222565"/>
      <pos A="0.277435" C="0.0579565" G="0.222565" T="0.442043"/>
      <pos A="0.0579565" C="0.00308642" G="0.496914" T="0.442043"/>
      <pos A="0.222565" C="0.387174" G="0.167696" T="0.222565"/>
    </motif>
    <motif db="0" id="M115" alt="O115" length="40" nsites="8" evalue="1.3e-003">
      <pos A="0.256498" C="0.282489" G="0.185023" T="0.275991"/>
      <pos A="0.282489" C="0.230507" G="0.16553" T="0.321475"/>
      <pos A="0.198018" C="0.25" G="0.282489" T="0.269493"/>
      <pos A="0.204516" C="0.19152" G="0.282489" T="0.321475"/>
      <pos A="0.327972" C="0.301982" G="0.126543" T="0.243502"/>
      <pos A="0.275991" C="0.25" G="0.25" T="0.224009"/>
      <pos A="0.256498" C="0.146037" G="0.126543" T="0.470922"/>
      <pos A="0.178525" C="0.360461" G="0.243502" T="0.217511"/>
      <pos A="0.301982" C="0.204516" G="0.243502" T="0.25"/>
      <pos A="0.224009" C="0.237004" G="0.217511" T="0.321475"/>
      <pos A="0.288987" C="0.230507" G="0.25" T="0.230507"/>
      <pos A="0.366959" C="0.353963" G="0.139539" T="0.139539"/>
      <pos A="0.120045" C="0.386452" G="0.185023" T="0.30848"/>
      <pos A="0.211013" C="0.366959" G="0.146037" T="0.275991"/>
      <pos A="0.198018" C="0.178525" G="0.256498" T="0.366959"/>
      <pos A="0.288987" C="0.126543" G="0.366959" T="0.217511"/>
      <pos A="0.178525" C="0.282489" G="0.256498" T="0.282489"/>
      <pos A="0.360461" C="0.120045" G="0.224009" T="0.295484"/>
      <pos A="0.120045" C="0.198018" G="0.39295" T="0.288987"/>
      <pos A="0.262996" C="0.120045" G="0.211013" T="0.405946"/>
      <pos A="0.237004" C="0.295484" G="0.185023" T="0.282489"/>
      <pos A="0.594379" C="0.243502" G="0.074561" T="0.0875565"/>
      <pos A="0.262996" C="0.146037" G="0.30848" T="0.282489"/>
      <pos A="0.204516" C="0.282489" G="0.211013" T="0.301982"/>
      <pos A="0.412443" C="0.16553" G="0.19152" T="0.230507"/>
      <pos A="0.204516" C="0.224009" G="0.262996" T="0.30848"/>
      <pos A="0.39295" C="0.133041" G="0.314977" T="0.159032"/>
      <pos A="0.217511" C="0.204516" G="0.295484" T="0.282489"/>
      <pos A="0.282489" C="0.198018" G="0.178525" T="0.340968"/>
      <pos A="0.373457" C="0.237004" G="0.100552" T="0.288987"/>
      <pos A="0.262996" C="0.262996" G="0.327972" T="0.146037"/>
      <pos A="0.172028" C="0.314977" G="0.25" T="0.262996"/>
      <pos A="0.237004" C="0.146037" G="0.19152" T="0.425439"/>
      <pos A="0.198018" C="0.152534" G="0.366959" T="0.282489"/>
      <pos A="0.295484" C="0.100552" G="0.347466" T="0.256498"/>
      <pos A="0.282489" C="0.353963" G="0.224009" T="0.139539"/>
      <pos A="0.269493" C="0.133041" G="0.10705" T="0.490416"/>
      <pos A="0.146037" C="0.25" G="0.224009" T="0.379955"/>
      <pos A="0.198018" C="0.275991" G="0.172028" T="0.353963"/>
      <pos A="0.360461" C="0.25" G="0.230507" T="0.159032"/>
    </motif>
    <motif db="0" id="M116" alt="O116" length="40" nsites="8" evalue="1.3e-003">
      <pos A="0.200617" C="0.200617" G="0.595679" T="0.00308642"/>
      <pos A="0.200617" C="0.200617" G="0.200617" T="0.398148"/>
      <pos A="0.00308642" C="0.00308642" G="0.595679" T="0.398148"/>
      <pos A="0.200617" C="0.398148" G="0.00308642" T="0.398148"/>
      <pos A="0.398148" C="0.200617" G="0.00308642" T="0.398148"/>
      <pos A="0.00308642" C="0.200617" G="0.200617" T="0.595679"/>
      <pos A="0.595679" C="0.00308642" G="0.398148" T="0.00308642"/>
      <pos A="0.200617" C="0.398148" G="0.200617" T="0.200617"/>
      <pos A="0.398148" C="0.200617" G="0.00308642" T="0.398148"/>
      <pos A="0.200617" C="0.00308642" G="0.595679" T="0.200617"/>
      <pos A="0.398148" C="0.00308642" G="0.595679" T="0.00308642"/>
      <pos A="0.200617" C="0.200617" G="0.595679" T="0.00308642"/>
      <pos A="0.00308642" C="0.200617" G="0.200617" T="0.595679"/>
      <pos A="0.595679" C="0.00308642" G="0.200617" T="0.200617"/>
      <pos A="0.00308642" C="0.00308642" G="0.990741" T="0.00308642"/>
      <pos A="0.398148" C="0.00308642" G="0.200617" T="0.398148"/>
      <pos A="0.398148" C="0.00308642" G="0.398148" T="0.200617"/>
      <pos A="0.00308642" C="0.200617" G="0.398148" T="0.398148"/>
      <pos A="0.200617" C="0.200617" G="0.398148" T="0.200617"/>
      <pos A="0.00308642" C="0.200617" G="0.00308642" T="0.79321"/>
      <pos A="0.200617" C="0.398148" G="0.00308642" T="0.398148"/>
      <pos A="0.398148" C="0.00308642" G="0.200617" T="0.398148"/>
      <pos A="0.00308642" C="0.79321" G="0.00308642" T="0.200617"/>
      <pos A="0.00308642" C="0.200617" G="0.00308642" T="0.79321"/>
      <pos A="0.595679" C="0.398148" G="0.00308642" T="0.00308642"/>
      <pos A="0.398148" C="0.00308642" G="0.00308642" T="0.595679"/>
      <pos A="0.00308642" C="0.00308642" G="0.595679" T="0.398148"/>
      <pos A="0.200617" C="0.00308642" G="0.79321" T="0.00308642"/>
      <pos A="0.398148" C="0.00308642" G="0.398148" T="0.200617"/>
      <pos A="0.398148" C="0.00308642" G="0.398148" T="0.200617"/>
      <pos A="0.200617" C="0.200617" G="0.398148" T="0.200617"/>
      <pos A="0.200617" C="0.200617" G="0.200617" T="0.398148"/>
      <pos A="0.00308642" C="0.398148" G="0.200617" T="0.398148"/>
      <pos A="0.200617" C="0.595679" G="0.200617" T="0.00308642"/>
      <pos A="0.398148" C="0.200617" G="0.200617" T="0.200617"/>
      <pos A="0.79321" C="0.00308642" G="0.00308642" T="0.200617"/>
      <pos A="0.200617" C="0.00308642" G="0.200617" T="0.595679"/>
      <pos A="0.200617" C="0.00308642" G="0.398148" T="0.398148"/>
      <pos A="0.00308642" C="0.00308642" G="0.200617" T="0.79321"/>
      <pos A="0.200617" C="0.200617" G="0.398148" T="0.200617"/>
    </motif>
    <motif db="0" id="M117" alt="O117" length="40" nsites="8" evalue="1.3e-003">
      <pos A="0.19152" C="0.56189" G="0.0485709" T="0.198018"/>
      <pos A="0.353963" C="0.146037" G="0.172028" T="0.327972"/>
      <pos A="0.185023" C="0.211013" G="0.353963" T="0.25"/>
      <pos A="0.25" C="0.113548" G="0.327972" T="0.30848"/>
      <pos A="0.198018" C="0.321475" G="0.198018" T="0.282489"/>
      <pos A="0.282489" C="0.146037" G="0.256498" T="0.314977"/>
      <pos A="0.262996" C="0.256498" G="0.217511" T="0.262996"/>
      <pos A="0.418941" C="0.126543" G="0.204516" T="0.25"/>
      <pos A="0.211013" C="0.159032" G="0.412443" T="0.217511"/>
      <pos A="0.321475" C="0.25" G="0.159032" T="0.269493"/>
      <pos A="0.16553" C="0.133041" G="0.353963" T="0.347466"/>
      <pos A="0.327972" C="0.185023" G="0.25" T="0.237004"/>
      <pos A="0.19152" C="0.386452" G="0.139539" T="0.282489"/>
      <pos A="0.178525" C="0.327972" G="0.159032" T="0.33447"/>
      <pos A="0.412443" C="0.172028" G="0.152534" T="0.262996"/>
      <pos A="0.185023" C="0.321475" G="0.16553" T="0.327972"/>
      <pos A="0.30848" C="0.19152" G="0.288987" T="0.211013"/>
      <pos A="0.295484" C="0.198018" G="0.269493" T="0.237004"/>
      <pos A="0.243502" C="0.282489" G="0.230507" T="0.243502"/>
      <pos A="0.19152" C="0.288987" G="0.288987" T="0.230507"/>
      <pos A="0.237004" C="0.0420731" G="0.366959" T="0.353963"/>
      <pos A="0.243502" C="0.33447" G="0.224009" T="0.198018"/>
      <pos A="0.379955" C="0.262996" G="0.185023" T="0.172028"/>
      <pos A="0.30848" C="0.321475" G="0.0940543" T="0.275991"/>
      <pos A="0.133041" C="0.30848" G="0.217511" T="0.340968"/>
      <pos A="0.0680632" C="0.275991" G="0.211013" T="0.444931"/>
      <pos A="0.256498" C="0.198018" G="0.133041" T="0.412443"/>
      <pos A="0.314977" C="0.152534" G="0.275991" T="0.256498"/>
      <pos A="0.16553" C="0.288987" G="0.314977" T="0.230507"/>
      <pos A="0.386452" C="0.113548" G="0.243502" T="0.256498"/>
      <pos A="0.33447" C="0.0420731" G="0.360461" T="0.262996"/>
      <pos A="0.19152" C="0.262996" G="0.243502" T="0.301982"/>
      <pos A="0.379955" C="0.237004" G="0.185023" T="0.198018"/>
      <pos A="0.178525" C="0.237004" G="0.243502" T="0.340968"/>
      <pos A="0.347466" C="0.16553" G="0.282489" T="0.204516"/>
      <pos A="0.33447" C="0.314977" G="0.100552" T="0.25"/>
      <pos A="0.412443" C="0.146037" G="0.224009" T="0.217511"/>
      <pos A="0.282489" C="0.204516" G="0.230507" T="0.282489"/>
      <pos A="0.321475" C="0.204516" G="0.152534" T="0.321475"/>
      <pos A="0.256498" C="0.230507" G="0.340968" T="0.172028"/>
    </motif>
    <motif db="0" id="M118" alt="O118" length="40" nsites="8" evalue="1.3e-003">
      <pos A="0.366959" C="0.217511" G="0.133041" T="0.282489"/>
      <pos A="0.282489" C="0.262996" G="0.224009" T="0.230507"/>
      <pos A="0.178525" C="0.301982" G="0.288987" T="0.230507"/>
      <pos A="0.152534" C="0.25" G="0.198018" T="0.399448"/>
      <pos A="0.295484" C="0.133041" G="0.39295" T="0.178525"/>
      <pos A="0.211013" C="0.237004" G="0.262996" T="0.288987"/>
      <pos A="0.269493" C="0.30848" G="0.178525" T="0.243502"/>
      <pos A="0.25" C="0.295484" G="0.204516" T="0.25"/>
      <pos A="0.288987" C="0.230507" G="0.16553" T="0.314977"/>
      <pos A="0.256498" C="0.282489" G="0.211013" T="0.25"/>
      <pos A="0.0940543" C="0.178525" G="0.366959" T="0.360461"/>
      <pos A="0.386452" C="0.178525" G="0.152534" T="0.282489"/>
      <pos A="0.373457" C="0.204516" G="0.25" T="0.172028"/>
      <pos A="0.237004" C="0.379955" G="0.10705" T="0.275991"/>
      <pos A="0.152534" C="0.113548" G="0.399448" T="0.33447"/>
      <pos A="0.295484" C="0.314977" G="0.126543" T="0.262996"/>
      <pos A="0.366959" C="0.230507" G="0.133041" T="0.269493"/>
      <pos A="0.373457" C="0.275991" G="0.172028" T="0.178525"/>
      <pos A="0.211013" C="0.237004" G="0.211013" T="0.340968"/>
      <pos A="0.16553" C="0.230507" G="0.25" T="0.353963"/>
      <pos A="0.204516" C="0.386452" G="0.0810588" T="0.327972"/>
      <pos A="0.16553" C="0.159032" G="0.19152" T="0.483918"/>
      <pos A="0.25" C="0.172028" G="0.39295" T="0.185023"/>
      <pos A="0.159032" C="0.113548" G="0.347466" T="0.379955"/>
      <pos A="0.269493" C="0.074561" G="0.353963" T="0.301982"/>
      <pos A="0.25" C="0.360461" G="0.185023" T="0.204516"/>
      <pos A="0.282489" C="0.185023" G="0.146037" T="0.386452"/>
      <pos A="0.470922" C="0.198018" G="0.185023" T="0.146037"/>
      <pos A="0.295484" C="0.172028" G="0.204516" T="0.327972"/>
      <pos A="0.30848" C="0.327972" G="0.256498" T="0.10705"/>
      <pos A="0.295484" C="0.198018" G="0.327972" T="0.178525"/>
      <pos A="0.25" C="0.282489" G="0.262996" T="0.204516"/>
      <pos A="0.198018" C="0.366959" G="0.282489" T="0.152534"/>
      <pos A="0.399448" C="0.178525" G="0.217511" T="0.204516"/>
      <pos A="0.33447" C="0.185023" G="0.146037" T="0.33447"/>
      <pos A="0.269493" C="0.185023" G="0.30848" T="0.237004"/>
      <pos A="0.230507" C="0.262996" G="0.120045" T="0.386452"/>
      <pos A="0.230507" C="0.243502" G="0.198018" T="0.327972"/>
      <pos A="0.301982" C="0.133041" G="0.185023" T="0.379955"/>
      <pos A="0.178525" C="0.198018" G="0.256498" T="0.366959"/>
    </motif>
    <motif db="0" id="M119" alt="O119" length="40" nsites="8" evalue="1.3e-003">
      <pos A="0.211013" C="0.243502" G="0.185023" T="0.360461"/>
      <pos A="0.19152" C="0.211013" G="0.327972" T="0.269493"/>
      <pos A="0.204516" C="0.139539" G="0.269493" T="0.386452"/>
      <pos A="0.243502" C="0.301982" G="0.211013" T="0.243502"/>
      <pos A="0.314977" C="0.211013" G="0.178525" T="0.295484"/>
      <pos A="0.288987" C="0.120045" G="0.275991" T="0.314977"/>
      <pos A="0.211013" C="0.288987" G="0.301982" T="0.198018"/>
      <pos A="0.386452" C="0.139539" G="0.256498" T="0.217511"/>
      <pos A="0.16553" C="0.126543" G="0.314977" T="0.39295"/>
      <pos A="0.198018" C="0.224009" G="0.230507" T="0.347466"/>
      <pos A="0.19152" C="0.412443" G="0.172028" T="0.224009"/>
      <pos A="0.30848" C="0.243502" G="0.159032" T="0.288987"/>
      <pos A="0.217511" C="0.275991" G="0.275991" T="0.230507"/>
      <pos A="0.262996" C="0.282489" G="0.262996" T="0.19152"/>
      <pos A="0.269493" C="0.224009" G="0.0940543" T="0.412443"/>
      <pos A="0.256498" C="0.256498" G="0.282489" T="0.204516"/>
      <pos A="0.321475" C="0.243502" G="0.230507" T="0.204516"/>
      <pos A="0.243502" C="0.126543" G="0.321475" T="0.30848"/>
      <pos A="0.360461" C="0.198018" G="0.211013" T="0.230507"/>
      <pos A="0.185023" C="0.204516" G="0.301982" T="0.30848"/>
      <pos A="0.178525" C="0.243502" G="0.211013" T="0.366959"/>
      <pos A="0.178525" C="0.373457" G="0.360461" T="0.0875565"/>
      <pos A="0.262996" C="0.360461" G="0.0680632" T="0.30848"/>
      <pos A="0.353963" C="0.152534" G="0.172028" T="0.321475"/>
      <pos A="0.217511" C="0.256498" G="0.25" T="0.275991"/>
      <pos A="0.470922" C="0.074561" G="0.314977" T="0.139539"/>
      <pos A="0.288987" C="0.217511" G="0.33447" T="0.159032"/>
      <pos A="0.204516" C="0.16553" G="0.25" T="0.379955"/>
      <pos A="0.314977" C="0.185023" G="0.25" T="0.25"/>
      <pos A="0.224009" C="0.39295" G="0.204516" T="0.178525"/>
      <pos A="0.262996" C="0.159032" G="0.139539" T="0.438434"/>
      <pos A="0.282489" C="0.321475" G="0.185023" T="0.211013"/>
      <pos A="0.282489" C="0.243502" G="0.0810588" T="0.39295"/>
      <pos A="0.146037" C="0.204516" G="0.360461" T="0.288987"/>
      <pos A="0.366959" C="0.211013" G="0.185023" T="0.237004"/>
      <pos A="0.457927" C="0.159032" G="0.133041" T="0.25"/>
      <pos A="0.366959" C="0.204516" G="0.224009" T="0.204516"/>
      <pos A="0.185023" C="0.33447" G="0.230507" T="0.25"/>
      <pos A="0.224009" C="0.204516" G="0.120045" T="0.451429"/>
      <pos A="0.19152" C="0.211013" G="0.373457" T="0.224009"/>
    </motif>
    <motif db="0" id="M12" alt="O12" length="40" nsites="8" evalue="1.3e-003">
      <pos A="0.00308642" C="0.595679" G="0.00308642" T="0.398148"/>
      <pos A="0.398148" C="0.00308642" G="0.200617" T="0.398148"/>
      <pos A="0.200617" C="0.00308642" G="0.200617" T="0.595679"/>
      <pos A="0.00308642" C="0.398148" G="0.200617" T="0.398148"/>
      <pos A="0.00308642" C="0.398148" G="0.00308642" T="0.595679"/>
      <pos A="0.398148" C="0.398148" G="0.00308642" T="0.200617"/>
      <pos A="0.79321" C="0.00308642" G="0.200617" T="0.00308642"/>
      <pos A="0.00308642" C="0.398148" G="0.200617" T="0.398148"/>
      <pos A="0.200617" C="0.398148" G="0.200617" T="0.200617"/>
      <pos A="0.595679" C="0.398148" G="0.00308642" T="0.00308642"/>
      <pos A="0.200617" C="0.398148" G="0.00308642" T="0.398148"/>
      <pos A="0.00308642" C="0.398148" G="0.398148" T="0.200617"/>
      <pos A="0.595679" C="0.200617" G="0.200617" T="0.00308642"/>
      <pos A="0.398148" C="0.398148" G="0.00308642" T="0.200617"/>
      <pos A="0.00308642" C="0.79321" G="0.200617" T="0.00308642"/>
      <pos A="0.398148" C="0.200617" G="0.200617" T="0.200617"/>
      <pos A="0.398148" C="0.398148" G="0.200617" T="0.00308642"/>
      <pos A="0.00308642" C="0.398148" G="0.398148" T="0.200617"/>
      <pos A="0.398148" C="0.398148" G="0.200617" T="0.00308642"/>
      <pos A="0.200617" C="0.00308642" G="0.00308642" T="0.79321"/>
      <pos A="0.595679" C="0.200617" G="0.00308642" T="0.200617"/>
      <pos A="0.200617" C="0.00308642" G="0.00308642" T="0.79321"/>
      <pos A="0.398148" C="0.200617" G="0.00308642" T="0.398148"/>
      <pos A="0.595679" C="0.200617" G="0.00308642" T="0.200617"/>
      <pos A="0.398148" C="0.595679" G="0.00308642" T="0.00308642"/>
      <pos A="0.595679" C="0.00308642" G="0.200617" T="0.200617"/>
      <pos A="0.200617" C="0.200617" G="0.398148" T="0.200617"/>
      <pos A="0.200617" C="0.00308642" G="0.00308642" T="0.79321"/>
      <pos A="0.00308642" C="0.00308642" G="0.200617" T="0.79321"/>
      <pos A="0.398148" C="0.200617" G="0.00308642" T="0.398148"/>
      <pos A="0.398148" C="0.200617" G="0.00308642" T="0.398148"/>
      <pos A="0.79321" C="0.200617" G="0.00308642" T="0.00308642"/>
      <pos A="0.79321" C="0.200617" G="0.00308642" T="0.00308642"/>
      <pos A="0.398148" C="0.398148" G="0.00308642" T="0.200617"/>
      <pos A="0.398148" C="0.398148" G="0.00308642" T="0.200617"/>
      <pos A="0.398148" C="0.00308642" G="0.00308642" T="0.595679"/>
      <pos A="0.398148" C="0.200617" G="0.200617" T="0.200617"/>
      <pos A="0.595679" C="0.00308642" G="0.00308642" T="0.398148"/>
      <pos A="0.200617" C="0.595679" G="0.200617" T="0.00308642"/>
      <pos A="0.595679" C="0.200617" G="0.00308642" T="0.200617"/>
    </motif>
    <motif db="0" id="M120" alt="O120" length="40" nsites="8" evalue="1.3e-003">
      <pos A="0.243669" C="0.142371" G="0.332304" T="0.281655"/>
      <pos A="0.155033" C="0.142371" G="0.332304" T="0.370291"/>
      <pos A="0.205682" C="0.205682" G="0.231006" T="0.357629"/>
      <pos A="0.129709" C="0.243669" G="0.382953" T="0.243669"/>
      <pos A="0.167696" C="0.218345" G="0.104384" T="0.509576"/>
      <pos A="0.30698" C="0.294318" G="0.0917225" T="0.30698"/>
      <pos A="0.19302" C="0.30698" G="0.155033" T="0.344967"/>
      <pos A="0.471589" C="0.268994" G="0.066398" T="0.19302"/>
      <pos A="0.332304" C="0.142371" G="0.066398" T="0.458926"/>
      <pos A="0.256331" C="0.243669" G="0.167696" T="0.332304"/>
      <pos A="0.471589" C="0.0790598" G="0.218345" T="0.231006"/>
      <pos A="0.0790598" C="0.142371" G="0.484251" T="0.294318"/>
      <pos A="0.0537353" C="0.332304" G="0.268994" T="0.344967"/>
      <pos A="0.268994" C="0.370291" G="0.0917225" T="0.268994"/>
      <pos A="0.319642" C="0.344967" G="0.142371" T="0.19302"/>
      <pos A="0.180358" C="0.231006" G="0.268994" T="0.319642"/>
      <pos A="0.433602" C="0.129709" G="0.205682" T="0.231006"/>
      <pos A="0.167696" C="0.30698" G="0.218345" T="0.30698"/>
      <pos A="0.218345" C="0.256331" G="0.19302" T="0.332304"/>
      <pos A="0.104384" C="0.42094" G="0.281655" T="0.19302"/>
      <pos A="0.256331" C="0.117047" G="0.243669" T="0.382953"/>
      <pos A="0.294318" C="0.129709" G="0.294318" T="0.281655"/>
      <pos A="0.281655" C="0.268994" G="0.19302" T="0.256331"/>
      <pos A="0.231006" C="0.231006" G="0.180358" T="0.357629"/>
      <pos A="0.42094" C="0.104384" G="0.256331" T="0.218345"/>
      <pos A="0.294318" C="0.256331" G="0.117047" T="0.332304"/>
      <pos A="0.294318" C="0.205682" G="0.19302" T="0.30698"/>
      <pos A="0.357629" C="0.129709" G="0.319642" T="0.19302"/>
      <pos A="0.281655" C="0.0790598" G="0.395616" T="0.243669"/>
      <pos A="0.0790598" C="0.0917225" G="0.344967" T="0.484251"/>
      <pos A="0.180358" C="0.231006" G="0.30698" T="0.281655"/>
      <pos A="0.395616" C="0.281655" G="0.205682" T="0.117047"/>
      <pos A="0.268994" C="0.218345" G="0.294318" T="0.218345"/>
      <pos A="0.332304" C="0.357629" G="0.0410736" T="0.268994"/>
      <pos A="0.281655" C="0.243669" G="0.180358" T="0.294318"/>
      <pos A="0.30698" C="0.117047" G="0.19302" T="0.382953"/>
      <pos A="0.30698" C="0.155033" G="0.167696" T="0.370291"/>
      <pos A="0.19302" C="0.433602" G="0.281655" T="0.0917225"/>
      <pos A="0.218345" C="0.294318" G="0.104384" T="0.382953"/>
      <pos A="0.268994" C="0.167696" G="0.268994" T="0.294318"/>
    </motif>
    <motif db="0" id="M121" alt="O121" length="40" nsites="8" evalue="1.3e-003">
      <pos A="0.237004" C="0.133041" G="0.237004" T="0.39295"/>
      <pos A="0.0550686" C="0.418941" G="0.340968" T="0.185023"/>
      <pos A="0.39295" C="0.262996" G="0.237004" T="0.10705"/>
      <pos A="0.237004" C="0.0550686" G="0.444931" T="0.262996"/>
      <pos A="0.314977" C="0.288987" G="0.262996" T="0.133041"/>
      <pos A="0.10705" C="0.211013" G="0.288987" T="0.39295"/>
      <pos A="0.262996" C="0.314977" G="0.0810588" T="0.340968"/>
      <pos A="0.418941" C="0.10705" G="0.211013" T="0.262996"/>
      <pos A="0.211013" C="0.288987" G="0.288987" T="0.211013"/>
      <pos A="0.262996" C="0.237004" G="0.39295" T="0.10705"/>
      <pos A="0.211013" C="0.211013" G="0.159032" T="0.418941"/>
      <pos A="0.133041" C="0.288987" G="0.314977" T="0.262996"/>
      <pos A="0.159032" C="0.340968" G="0.314977" T="0.185023"/>
      <pos A="0.314977" C="0.211013" G="0.288987" T="0.185023"/>
      <pos A="0.133041" C="0.211013" G="0.39295" T="0.262996"/>
      <pos A="0.314977" C="0.10705" G="0.418941" T="0.159032"/>
      <pos A="0.159032" C="0.0810588" G="0.237004" T="0.522905"/>
      <pos A="0.39295" C="0.133041" G="0.366959" T="0.10705"/>
      <pos A="0.237004" C="0.314977" G="0.262996" T="0.185023"/>
      <pos A="0.0810588" C="0.185023" G="0.211013" T="0.522905"/>
      <pos A="0.0810588" C="0.159032" G="0.10705" T="0.652859"/>
      <pos A="0.00308642" C="0.522905" G="0.133041" T="0.340968"/>
      <pos A="0.366959" C="0.314977" G="0.0810588" T="0.237004"/>
      <pos A="0.496914" C="0.133041" G="0.288987" T="0.0810588"/>
      <pos A="0.418941" C="0.288987" G="0.133041" T="0.159032"/>
      <pos A="0.340968" C="0.211013" G="0.159032" T="0.288987"/>
      <pos A="0.211013" C="0.262996" G="0.288987" T="0.237004"/>
      <pos A="0.314977" C="0.185023" G="0.366959" T="0.133041"/>
      <pos A="0.262996" C="0.444931" G="0.159032" T="0.133041"/>
      <pos A="0.185023" C="0.159032" G="0.262996" T="0.39295"/>
      <pos A="0.211013" C="0.185023" G="0.340968" T="0.262996"/>
      <pos A="0.211013" C="0.211013" G="0.39295" T="0.185023"/>
      <pos A="0.288987" C="0.288987" G="0.237004" T="0.185023"/>
      <pos A="0.211013" C="0.496914" G="0.0810588" T="0.211013"/>
      <pos A="0.237004" C="0.133041" G="0.185023" T="0.444931"/>
      <pos A="0.185023" C="0.10705" G="0.211013" T="0.496914"/>
      <pos A="0.185023" C="0.159032" G="0.288987" T="0.366959"/>
      <pos A="0.0810588" C="0.340968" G="0.133041" T="0.444931"/>
      <pos A="0.340968" C="0.185023" G="0.185023" T="0.288987"/>
      <pos A="0.211013" C="0.10705" G="0.39295" T="0.288987"/>
    </motif>
    <motif db="0" id="M122" alt="O122" length="40" nsites="8" evalue="1.3e-003">
      <pos A="0.332304" C="0.0853906" G="0.167696" T="0.414609"/>
      <pos A="0.579218" C="0.167696" G="0.0853906" T="0.167696"/>
      <pos A="0.0853906" C="0.332304" G="0.332304" T="0.25"/>
      <pos A="0.0853906" C="0.167696" G="0.496914" T="0.25"/>
      <pos A="0.0853906" C="0.25" G="0.0853906" T="0.579218"/>
      <pos A="0.25" C="0.332304" G="0.0853906" T="0.332304"/>
      <pos A="0.00308642" C="0.0853906" G="0.579218" T="0.332304"/>
      <pos A="0.496914" C="0.0853906" G="0.25" T="0.167696"/>
      <pos A="0.496914" C="0.0853906" G="0.167696" T="0.25"/>
      <pos A="0.414609" C="0.332304" G="0.0853906" T="0.167696"/>
      <pos A="0.25" C="0.414609" G="0.167696" T="0.167696"/>
      <pos A="0.579218" C="0.167696" G="0.167696" T="0.0853906"/>
      <pos A="0.332304" C="0.00308642" G="0.496914" T="0.167696"/>
      <pos A="0.25" C="0.25" G="0.414609" T="0.0853906"/>
      <pos A="0.743827" C="0.167696" G="0.00308642" T="0.0853906"/>
      <pos A="0.00308642" C="0.332304" G="0.332304" T="0.332304"/>
      <pos A="0.167696" C="0.332304" G="0.0853906" T="0.414609"/>
      <pos A="0.0853906" C="0.0853906" G="0.167696" T="0.661523"/>
      <pos A="0.167696" C="0.332304" G="0.25" T="0.25"/>
      <pos A="0.414609" C="0.25" G="0.332304" T="0.00308642"/>
      <pos A="0.414609" C="0.414609" G="0.167696" T="0.00308642"/>
      <pos A="0.25" C="0.332304" G="0.167696" T="0.25"/>
      <pos A="0.00308642" C="0.332304" G="0.414609" T="0.25"/>
      <pos A="0.167696" C="0.0853906" G="0.0853906" T="0.661523"/>
      <pos A="0.25" C="0.0853906" G="0.414609" T="0.25"/>
      <pos A="0.25" C="0.167696" G="0.0853906" T="0.496914"/>
      <pos A="0.332304" C="0.332304" G="0.167696" T="0.167696"/>
      <pos A="0.0853906" C="0.332304" G="0.25" T="0.332304"/>
      <pos A="0.496914" C="0.25" G="0.0853906" T="0.167696"/>
      <pos A="0.414609" C="0.00308642" G="0.167696" T="0.414609"/>
      <pos A="0.25" C="0.25" G="0.25" T="0.25"/>
      <pos A="0.332304" C="0.0853906" G="0.332304" T="0.25"/>
      <pos A="0.00308642" C="0.25" G="0.496914" T="0.25"/>
      <pos A="0.25" C="0.0853906" G="0.0853906" T="0.579218"/>
      <pos A="0.0853906" C="0.414609" G="0.332304" T="0.167696"/>
      <pos A="0.743827" C="0.0853906" G="0.0853906" T="0.0853906"/>
      <pos A="0.332304" C="0.167696" G="0.25" T="0.25"/>
      <pos A="0.167696" C="0.414609" G="0.414609" T="0.00308642"/>
      <pos A="0.332304" C="0.414609" G="0.167696" T="0.0853906"/>
      <pos A="0.414609" C="0.25" G="0.0853906" T="0.25"/>
    </motif>
    <motif db="0" id="M123" alt="O123" length="40" nsites="8" evalue="1.3e-003">
      <pos A="0.00308642" C="0.126543" G="0.373457" T="0.496914"/>
      <pos A="0.62037" C="0.25" G="0.00308642" T="0.126543"/>
      <pos A="0.743827" C="0.00308642" G="0.00308642" T="0.25"/>
      <pos A="0.373457" C="0.00308642" G="0.373457" T="0.25"/>
      <pos A="0.25" C="0.496914" G="0.25" T="0.00308642"/>
      <pos A="0.496914" C="0.25" G="0.126543" T="0.126543"/>
      <pos A="0.373457" C="0.25" G="0.25" T="0.126543"/>
      <pos A="0.62037" C="0.126543" G="0.00308642" T="0.25"/>
      <pos A="0.00308642" C="0.373457" G="0.373457" T="0.25"/>
      <pos A="0.00308642" C="0.00308642" G="0.25" T="0.743827"/>
      <pos A="0.373457" C="0.126543" G="0.373457" T="0.126543"/>
      <pos A="0.25" C="0.126543" G="0.373457" T="0.25"/>
      <pos A="0.373457" C="0.25" G="0.25" T="0.126543"/>
      <pos A="0.496914" C="0.00308642" G="0.373457" T="0.126543"/>
      <pos A="0.126543" C="0.496914" G="0.25" T="0.126543"/>
      <pos A="0.25" C="0.126543" G="0.25" T="0.373457"/>
      <pos A="0.126543" C="0.25" G="0.25" T="0.373457"/>
      <pos A="0.126543" C="0.496914" G="0.25" T="0.126543"/>
      <pos A="0.126543" C="0.25" G="0.126543" T="0.496914"/>
      <pos A="0.25" C="0.373457" G="0.00308642" T="0.373457"/>
      <pos A="0.00308642" C="0.25" G="0.496914" T="0.25"/>
      <pos A="0.743827" C="0.00308642" G="0.25" T="0.00308642"/>
      <pos A="0.126543" C="0.00308642" G="0.373457" T="0.496914"/>
      <pos A="0.25" C="0.126543" G="0.496914" T="0.126543"/>
      <pos A="0.126543" C="0.126543" G="0.496914" T="0.25"/>
      <pos A="0.126543" C="0.25" G="0.62037" T="0.00308642"/>
      <pos A="0.373457" C="0.00308642" G="0.126543" T="0.496914"/>
      <pos A="0.25" C="0.25" G="0.496914" T="0.00308642"/>
      <pos A="0.126543" C="0.126543" G="0.373457" T="0.373457"/>
      <pos A="0.743827" C="0.126543" G="0.126543" T="0.00308642"/>
      <pos A="0.126543" C="0.25" G="0.496914" T="0.126543"/>
      <pos A="0.62037" C="0.00308642" G="0.373457" T="0.00308642"/>
      <pos A="0.743827" C="0.00308642" G="0.25" T="0.00308642"/>
      <pos A="0.373457" C="0.00308642" G="0.496914" T="0.126543"/>
      <pos A="0.496914" C="0.126543" G="0.25" T="0.126543"/>
      <pos A="0.00308642" C="0.373457" G="0.25" T="0.373457"/>
      <pos A="0.126543" C="0.126543" G="0.25" T="0.496914"/>
      <pos A="0.25" C="0.126543" G="0.00308642" T="0.62037"/>
      <pos A="0.25" C="0.25" G="0.496914" T="0.00308642"/>
      <pos A="0.62037" C="0.00308642" G="0.25" T="0.126543"/>
    </motif>
    <motif db="0" id="M124" alt="O124" length="40" nsites="8" evalue="1.3e-003">
      <pos A="0.16553" C="0.314977" G="0.237004" T="0.282489"/>
      <pos A="0.269493" C="0.230507" G="0.19152" T="0.30848"/>
      <pos A="0.288987" C="0.243502" G="0.16553" T="0.301982"/>
      <pos A="0.185023" C="0.243502" G="0.288987" T="0.282489"/>
      <pos A="0.282489" C="0.0875565" G="0.172028" T="0.457927"/>
      <pos A="0.243502" C="0.113548" G="0.444931" T="0.198018"/>
      <pos A="0.237004" C="0.483918" G="0.133041" T="0.146037"/>
      <pos A="0.282489" C="0.204516" G="0.185023" T="0.327972"/>
      <pos A="0.211013" C="0.269493" G="0.25" T="0.269493"/>
      <pos A="0.295484" C="0.288987" G="0.19152" T="0.224009"/>
      <pos A="0.198018" C="0.243502" G="0.185023" T="0.373457"/>
      <pos A="0.224009" C="0.399448" G="0.211013" T="0.16553"/>
      <pos A="0.314977" C="0.152534" G="0.321475" T="0.211013"/>
      <pos A="0.198018" C="0.0875565" G="0.438434" T="0.275991"/>
      <pos A="0.237004" C="0.19152" G="0.256498" T="0.314977"/>
      <pos A="0.39295" C="0.146037" G="0.178525" T="0.282489"/>
      <pos A="0.25" C="0.159032" G="0.327972" T="0.262996"/>
      <pos A="0.230507" C="0.237004" G="0.262996" T="0.269493"/>
      <pos A="0.275991" C="0.211013" G="0.178525" T="0.33447"/>
      <pos A="0.282489" C="0.256498" G="0.16553" T="0.295484"/>
      <pos A="0.243502" C="0.30848" G="0.211013" T="0.237004"/>
      <pos A="0.470922" C="0.269493" G="0.133041" T="0.126543"/>
      <pos A="0.262996" C="0.282489" G="0.243502" T="0.211013"/>
      <pos A="0.262996" C="0.243502" G="0.230507" T="0.262996"/>
      <pos A="0.0810588" C="0.198018" G="0.262996" T="0.457927"/>
      <pos A="0.353963" C="0.198018" G="0.217511" T="0.230507"/>
      <pos A="0.347466" C="0.282489" G="0.074561" T="0.295484"/>
      <pos A="0.282489" C="0.185023" G="0.198018" T="0.33447"/>
      <pos A="0.25" C="0.224009" G="0.178525" T="0.347466"/>
      <pos A="0.139539" C="0.211013" G="0.282489" T="0.366959"/>
      <pos A="0.0550686" C="0.288987" G="0.314977" T="0.340968"/>
      <pos A="0.373457" C="0.243502" G="0.262996" T="0.120045"/>
      <pos A="0.237004" C="0.113548" G="0.33447" T="0.314977"/>
      <pos A="0.282489" C="0.185023" G="0.262996" T="0.269493"/>
      <pos A="0.295484" C="0.159032" G="0.269493" T="0.275991"/>
      <pos A="0.431937" C="0.172028" G="0.185023" T="0.211013"/>
      <pos A="0.347466" C="0.178525" G="0.237004" T="0.237004"/>
      <pos A="0.243502" C="0.139539" G="0.237004" T="0.379955"/>
      <pos A="0.16553" C="0.412443" G="0.243502" T="0.178525"/>
      <pos A="0.295484" C="0.288987" G="0.0550686" T="0.360461"/>
    </motif>
    <motif db="0" id="M125" alt="O125" length="40" nsites="8" evalue="1.3e-003">
      <pos A="0.272446" C="0.272446" G="0.164702" T="0.290404"/>
      <pos A="0.344277" C="0.254489" G="0.0928731" T="0.308361"/>
      <pos A="0.0390015" C="0.18266" G="0.326319" T="0.45202"/>
      <pos A="0.110831" C="0.380191" G="0.146746" T="0.362233"/>
      <pos A="0.272446" C="0.128788" G="0.290404" T="0.308361"/>
      <pos A="0.128788" C="0.146746" G="0.362233" T="0.362233"/>
      <pos A="0.380191" C="0.326319" G="0.0928731" T="0.200617"/>
      <pos A="0.308361" C="0.254489" G="0.146746" T="0.290404"/>
      <pos A="0.416106" C="0.18266" G="0.110831" T="0.290404"/>
      <pos A="0.344277" C="0.0928731" G="0.290404" T="0.272446"/>
      <pos A="0.308361" C="0.0390015" G="0.164702" T="0.487935"/>
      <pos A="0.200617" C="0.272446" G="0.236532" T="0.290404"/>
      <pos A="0.487935" C="0.218575" G="0.021044" T="0.272446"/>
      <pos A="0.236532" C="0.326319" G="0.218575" T="0.218575"/>
      <pos A="0.326319" C="0.290404" G="0.200617" T="0.18266"/>
      <pos A="0.128788" C="0.487935" G="0.110831" T="0.272446"/>
      <pos A="0.362233" C="0.398148" G="0.128788" T="0.110831"/>
      <pos A="0.469977" C="0.0928731" G="0.290404" T="0.146746"/>
      <pos A="0.18266" C="0.236532" G="0.18266" T="0.398148"/>
      <pos A="0.380191" C="0.290404" G="0.18266" T="0.146746"/>
      <pos A="0.326319" C="0.236532" G="0.146746" T="0.290404"/>
      <pos A="0.218575" C="0.0749156" G="0.326319" T="0.380191"/>
      <pos A="0.326319" C="0.0928731" G="0.290404" T="0.290404"/>
      <pos A="0.128788" C="0.056958" G="0.380191" T="0.434063"/>
      <pos A="0.308361" C="0.18266" G="0.308361" T="0.200617"/>
      <pos A="0.362233" C="0.18266" G="0.308361" T="0.146746"/>
      <pos A="0.200617" C="0.362233" G="0.218575" T="0.218575"/>
      <pos A="0.218575" C="0.0749156" G="0.272446" T="0.434063"/>
      <pos A="0.128788" C="0.218575" G="0.326319" T="0.326319"/>
      <pos A="0.272446" C="0.146746" G="0.236532" T="0.344277"/>
      <pos A="0.021044" C="0.45202" G="0.236532" T="0.290404"/>
      <pos A="0.218575" C="0.218575" G="0.164702" T="0.398148"/>
      <pos A="0.218575" C="0.290404" G="0.110831" T="0.380191"/>
      <pos A="0.344277" C="0.344277" G="0.110831" T="0.200617"/>
      <pos A="0.164702" C="0.45202" G="0.18266" T="0.200617"/>
      <pos A="0.469977" C="0.398148" G="0.0390015" T="0.0928731"/>
      <pos A="0.577721" C="0.0928731" G="0.200617" T="0.128788"/>
      <pos A="0.308361" C="0.236532" G="0.218575" T="0.236532"/>
      <pos A="0.218575" C="0.146746" G="0.380191" T="0.254489"/>
      <pos A="0.200617" C="0.469977" G="0.18266" T="0.146746"/>
    </motif>
    <motif db="0" id="M126" alt="O126" length="40" nsites="8" evalue="1.3e-003">
      <pos A="0.188272" C="0.743827" G="0.00308642" T="0.0648148"/>
      <pos A="0.373457" C="0.373457" G="0.00308642" T="0.25"/>
      <pos A="0.126543" C="0.311728" G="0.25" T="0.311728"/>
      <pos A="0.25" C="0.0648148" G="0.126543" T="0.558642"/>
      <pos A="0.00308642" C="0.00308642" G="0.435185" T="0.558642"/>
      <pos A="0.188272" C="0.435185" G="0.373457" T="0.00308642"/>
      <pos A="0.496914" C="0.25" G="0.00308642" T="0.25"/>
      <pos A="0.00308642" C="0.311728" G="0.126543" T="0.558642"/>
      <pos A="0.25" C="0.188272" G="0.311728" T="0.25"/>
      <pos A="0.25" C="0.25" G="0.0648148" T="0.435185"/>
      <pos A="0.435185" C="0.0648148" G="0.311728" T="0.188272"/>
      <pos A="0.25" C="0.00308642" G="0.25" T="0.496914"/>
      <pos A="0.25" C="0.25" G="0.188272" T="0.311728"/>
      <pos A="0.188272" C="0.00308642" G="0.62037" T="0.188272"/>
      <pos A="0.188272" C="0.25" G="0.311728" T="0.25"/>
      <pos A="0.373457" C="0.0648148" G="0.25" T="0.311728"/>
      <pos A="0.373457" C="0.126543" G="0.25" T="0.25"/>
      <pos A="0.435185" C="0.126543" G="0.126543" T="0.311728"/>
      <pos A="0.496914" C="0.311728" G="0.0648148" T="0.126543"/>
      <pos A="0.373457" C="0.188272" G="0.00308642" T="0.435185"/>
      <pos A="0.373457" C="0.126543" G="0.311728" T="0.188272"/>
      <pos A="0.496914" C="0.00308642" G="0.311728" T="0.188272"/>
      <pos A="0.311728" C="0.188272" G="0.0648148" T="0.435185"/>
      <pos A="0.126543" C="0.126543" G="0.25" T="0.496914"/>
      <pos A="0.126543" C="0.311728" G="0.00308642" T="0.558642"/>
      <pos A="0.126543" C="0.126543" G="0.188272" T="0.558642"/>
      <pos A="0.00308642" C="0.126543" G="0.188272" T="0.682099"/>
      <pos A="0.311728" C="0.188272" G="0.0648148" T="0.435185"/>
      <pos A="0.25" C="0.311728" G="0.126543" T="0.311728"/>
      <pos A="0.373457" C="0.311728" G="0.188272" T="0.126543"/>
      <pos A="0.373457" C="0.25" G="0.188272" T="0.188272"/>
      <pos A="0.0648148" C="0.25" G="0.126543" T="0.558642"/>
      <pos A="0.126543" C="0.435185" G="0.25" T="0.188272"/>
      <pos A="0.311728" C="0.311728" G="0.00308642" T="0.373457"/>
      <pos A="0.373457" C="0.25" G="0.188272" T="0.188272"/>
      <pos A="0.311728" C="0.0648148" G="0.25" T="0.373457"/>
      <pos A="0.00308642" C="0.188272" G="0.311728" T="0.496914"/>
      <pos A="0.126543" C="0.00308642" G="0.0648148" T="0.805556"/>
      <pos A="0.00308642" C="0.435185" G="0.25" T="0.311728"/>
      <pos A="0.311728" C="0.311728" G="0.0648148" T="0.311728"/>
    </motif>
    <motif db="0" id="M127" alt="O127" length="40" nsites="8" evalue="1.3e-003">
      <pos A="0.275991" C="0.211013" G="0.139539" T="0.373457"/>
      <pos A="0.282489" C="0.16553" G="0.269493" T="0.282489"/>
      <pos A="0.262996" C="0.126543" G="0.33447" T="0.275991"/>
      <pos A="0.39295" C="0.288987" G="0.120045" T="0.198018"/>
      <pos A="0.321475" C="0.224009" G="0.204516" T="0.25"/>
      <pos A="0.327972" C="0.243502" G="0.0875565" T="0.340968"/>
      <pos A="0.19152" C="0.243502" G="0.314977" T="0.25"/>
      <pos A="0.120045" C="0.340968" G="0.399448" T="0.139539"/>
      <pos A="0.386452" C="0.152534" G="0.237004" T="0.224009"/>
      <pos A="0.295484" C="0.178525" G="0.243502" T="0.282489"/>
      <pos A="0.25" C="0.0680632" G="0.39295" T="0.288987"/>
      <pos A="0.120045" C="0.431937" G="0.19152" T="0.256498"/>
      <pos A="0.204516" C="0.243502" G="0.159032" T="0.39295"/>
      <pos A="0.198018" C="0.33447" G="0.16553" T="0.301982"/>
      <pos A="0.301982" C="0.152534" G="0.224009" T="0.321475"/>
      <pos A="0.185023" C="0.301982" G="0.379955" T="0.133041"/>
      <pos A="0.152534" C="0.314977" G="0.198018" T="0.33447"/>
      <pos A="0.282489" C="0.224009" G="0.204516" T="0.288987"/>
      <pos A="0.211013" C="0.288987" G="0.211013" T="0.288987"/>
      <pos A="0.412443" C="0.211013" G="0.172028" T="0.204516"/>
      <pos A="0.30848" C="0.178525" G="0.152534" T="0.360461"/>
      <pos A="0.340968" C="0.139539" G="0.340968" T="0.178525"/>
      <pos A="0.159032" C="0.288987" G="0.30848" T="0.243502"/>
      <pos A="0.256498" C="0.139539" G="0.25" T="0.353963"/>
      <pos A="0.30848" C="0.340968" G="0.133041" T="0.217511"/>
      <pos A="0.321475" C="0.198018" G="0.230507" T="0.25"/>
      <pos A="0.321475" C="0.146037" G="0.152534" T="0.379955"/>
      <pos A="0.159032" C="0.269493" G="0.30848" T="0.262996"/>
      <pos A="0.30848" C="0.152534" G="0.321475" T="0.217511"/>
      <pos A="0.321475" C="0.159032" G="0.204516" T="0.314977"/>
      <pos A="0.16553" C="0.288987" G="0.185023" T="0.360461"/>
      <pos A="0.366959" C="0.172028" G="0.172028" T="0.288987"/>
      <pos A="0.204516" C="0.25" G="0.256498" T="0.288987"/>
      <pos A="0.366959" C="0.25" G="0.211013" T="0.172028"/>
      <pos A="0.412443" C="0.146037" G="0.0810588" T="0.360461"/>
      <pos A="0.243502" C="0.256498" G="0.25" T="0.25"/>
      <pos A="0.230507" C="0.146037" G="0.327972" T="0.295484"/>
      <pos A="0.379955" C="0.120045" G="0.282489" T="0.217511"/>
      <pos A="0.100552" C="0.282489" G="0.39295" T="0.224009"/>
      <pos A="0.30848" C="0.243502" G="0.217511" T="0.230507"/>
    </motif>
    <motif db="0" id="M13" alt="O13" length="40" nsites="8" evalue="1.3e-003">
      <pos A="0.136553" C="0.163246" G="0.536954" T="0.163246"/>
      <pos A="0.18994" C="0.216633" G="0.323406" T="0.27002"/>
      <pos A="0.243326" C="0.0564731" G="0.403486" T="0.296713"/>
      <pos A="0.243326" C="0.403486" G="0.27002" T="0.0831664"/>
      <pos A="0.403486" C="0.163246" G="0.163246" T="0.27002"/>
      <pos A="0.216633" C="0.296713" G="0.403486" T="0.0831664"/>
      <pos A="0.376793" C="0.0831664" G="0.163246" T="0.376793"/>
      <pos A="0.27002" C="0.0564731" G="0.3501" T="0.323406"/>
      <pos A="0.403486" C="0.216633" G="0.243326" T="0.136553"/>
      <pos A="0.18994" C="0.216633" G="0.216633" T="0.376793"/>
      <pos A="0.43018" C="0.323406" G="0.243326" T="0.00308642"/>
      <pos A="0.296713" C="0.376793" G="0.0831664" T="0.243326"/>
      <pos A="0.590341" C="0.163246" G="0.18994" T="0.0564731"/>
      <pos A="0.18994" C="0.163246" G="0.3501" T="0.296713"/>
      <pos A="0.10986" C="0.323406" G="0.296713" T="0.27002"/>
      <pos A="0.136553" C="0.216633" G="0.0564731" T="0.590341"/>
      <pos A="0.216633" C="0.216633" G="0.3501" T="0.216633"/>
      <pos A="0.243326" C="0.323406" G="0.296713" T="0.136553"/>
      <pos A="0.296713" C="0.216633" G="0.163246" T="0.323406"/>
      <pos A="0.18994" C="0.243326" G="0.296713" T="0.27002"/>
      <pos A="0.18994" C="0.3501" G="0.3501" T="0.10986"/>
      <pos A="0.483566" C="0.136553" G="0.136553" T="0.243326"/>
      <pos A="0.136553" C="0.0564731" G="0.617034" T="0.18994"/>
      <pos A="0.0831664" C="0.483566" G="0.323406" T="0.10986"/>
      <pos A="0.296713" C="0.243326" G="0.18994" T="0.27002"/>
      <pos A="0.243326" C="0.10986" G="0.3501" T="0.296713"/>
      <pos A="0.456873" C="0.0564731" G="0.3501" T="0.136553"/>
      <pos A="0.403486" C="0.136553" G="0.243326" T="0.216633"/>
      <pos A="0.27002" C="0.18994" G="0.3501" T="0.18994"/>
      <pos A="0.296713" C="0.136553" G="0.27002" T="0.296713"/>
      <pos A="0.18994" C="0.136553" G="0.18994" T="0.483566"/>
      <pos A="0.323406" C="0.136553" G="0.3501" T="0.18994"/>
      <pos A="0.376793" C="0.216633" G="0.163246" T="0.243326"/>
      <pos A="0.18994" C="0.243326" G="0.163246" T="0.403486"/>
      <pos A="0.0831664" C="0.136553" G="0.3501" T="0.43018"/>
      <pos A="0.0831664" C="0.483566" G="0.18994" T="0.243326"/>
      <pos A="0.216633" C="0.43018" G="0.0564731" T="0.296713"/>
      <pos A="0.376793" C="0.163246" G="0.243326" T="0.216633"/>
      <pos A="0.323406" C="0.27002" G="0.216633" T="0.18994"/>
      <pos A="0.617034" C="0.10986" G="0.136553" T="0.136553"/>
    </motif>
    <motif db="0" id="M14" alt="O14" length="40" nsites="8" evalue="1.3e-003">
      <pos A="0.237004" C="0.146037" G="0.301982" T="0.314977"/>
      <pos A="0.198018" C="0.217511" G="0.198018" T="0.386452"/>
      <pos A="0.211013" C="0.301982" G="0.126543" T="0.360461"/>
      <pos A="0.126543" C="0.16553" G="0.301982" T="0.405946"/>
      <pos A="0.198018" C="0.172028" G="0.217511" T="0.412443"/>
      <pos A="0.269493" C="0.172028" G="0.217511" T="0.340968"/>
      <pos A="0.178525" C="0.56189" G="0.126543" T="0.133041"/>
      <pos A="0.288987" C="0.256498" G="0.288987" T="0.16553"/>
      <pos A="0.217511" C="0.237004" G="0.321475" T="0.224009"/>
      <pos A="0.224009" C="0.25" G="0.386452" T="0.139539"/>
      <pos A="0.321475" C="0.172028" G="0.230507" T="0.275991"/>
      <pos A="0.301982" C="0.211013" G="0.230507" T="0.256498"/>
      <pos A="0.126543" C="0.237004" G="0.321475" T="0.314977"/>
      <pos A="0.314977" C="0.282489" G="0.146037" T="0.256498"/>
      <pos A="0.301982" C="0.204516" G="0.152534" T="0.340968"/>
      <pos A="0.243502" C="0.262996" G="0.360461" T="0.133041"/>
      <pos A="0.353963" C="0.25" G="0.0810588" T="0.314977"/>
      <pos A="0.230507" C="0.321475" G="0.19152" T="0.256498"/>
      <pos A="0.295484" C="0.113548" G="0.172028" T="0.418941"/>
      <pos A="0.30848" C="0.185023" G="0.30848" T="0.198018"/>
      <pos A="0.16553" C="0.178525" G="0.314977" T="0.340968"/>
      <pos A="0.373457" C="0.0875565" G="0.217511" T="0.321475"/>
      <pos A="0.256498" C="0.288987" G="0.178525" T="0.275991"/>
      <pos A="0.327972" C="0.282489" G="0.152534" T="0.237004"/>
      <pos A="0.33447" C="0.224009" G="0.120045" T="0.321475"/>
      <pos A="0.30848" C="0.100552" G="0.262996" T="0.327972"/>
      <pos A="0.282489" C="0.152534" G="0.373457" T="0.19152"/>
      <pos A="0.204516" C="0.224009" G="0.198018" T="0.373457"/>
      <pos A="0.275991" C="0.185023" G="0.347466" T="0.19152"/>
      <pos A="0.353963" C="0.256498" G="0.211013" T="0.178525"/>
      <pos A="0.237004" C="0.321475" G="0.243502" T="0.198018"/>
      <pos A="0.444931" C="0.126543" G="0.178525" T="0.25"/>
      <pos A="0.152534" C="0.243502" G="0.379955" T="0.224009"/>
      <pos A="0.185023" C="0.25" G="0.0875565" T="0.47742"/>
      <pos A="0.211013" C="0.262996" G="0.30848" T="0.217511"/>
      <pos A="0.295484" C="0.198018" G="0.152534" T="0.353963"/>
      <pos A="0.301982" C="0.211013" G="0.152534" T="0.33447"/>
      <pos A="0.217511" C="0.243502" G="0.100552" T="0.438434"/>
      <pos A="0.224009" C="0.282489" G="0.224009" T="0.269493"/>
      <pos A="0.30848" C="0.237004" G="0.256498" T="0.198018"/>
    </motif>
    <motif db="0" id="M15" alt="O15" length="40" nsites="8" evalue="1.3e-003">
      <pos A="0.269493" C="0.217511" G="0.399448" T="0.113548"/>
      <pos A="0.418941" C="0.178525" G="0.10705" T="0.295484"/>
      <pos A="0.30848" C="0.100552" G="0.25" T="0.340968"/>
      <pos A="0.146037" C="0.451429" G="0.275991" T="0.126543"/>
      <pos A="0.230507" C="0.33447" G="0.0940543" T="0.340968"/>
      <pos A="0.217511" C="0.224009" G="0.243502" T="0.314977"/>
      <pos A="0.133041" C="0.185023" G="0.288987" T="0.39295"/>
      <pos A="0.139539" C="0.282489" G="0.243502" T="0.33447"/>
      <pos A="0.230507" C="0.30848" G="0.19152" T="0.269493"/>
      <pos A="0.321475" C="0.178525" G="0.113548" T="0.386452"/>
      <pos A="0.314977" C="0.314977" G="0.321475" T="0.0485709"/>
      <pos A="0.5359" C="0.0355753" G="0.224009" T="0.204516"/>
      <pos A="0.256498" C="0.159032" G="0.33447" T="0.25"/>
      <pos A="0.211013" C="0.217511" G="0.288987" T="0.282489"/>
      <pos A="0.327972" C="0.217511" G="0.159032" T="0.295484"/>
      <pos A="0.217511" C="0.340968" G="0.178525" T="0.262996"/>
      <pos A="0.340968" C="0.211013" G="0.0810588" T="0.366959"/>
      <pos A="0.113548" C="0.146037" G="0.321475" T="0.418941"/>
      <pos A="0.211013" C="0.366959" G="0.159032" T="0.262996"/>
      <pos A="0.353963" C="0.16553" G="0.185023" T="0.295484"/>
      <pos A="0.224009" C="0.185023" G="0.198018" T="0.39295"/>
      <pos A="0.262996" C="0.211013" G="0.230507" T="0.295484"/>
      <pos A="0.224009" C="0.262996" G="0.204516" T="0.30848"/>
      <pos A="0.211013" C="0.275991" G="0.30848" T="0.204516"/>
      <pos A="0.314977" C="0.211013" G="0.224009" T="0.25"/>
      <pos A="0.288987" C="0.30848" G="0.230507" T="0.172028"/>
      <pos A="0.146037" C="0.321475" G="0.269493" T="0.262996"/>
      <pos A="0.373457" C="0.178525" G="0.178525" T="0.269493"/>
      <pos A="0.230507" C="0.204516" G="0.275991" T="0.288987"/>
      <pos A="0.262996" C="0.159032" G="0.275991" T="0.301982"/>
      <pos A="0.178525" C="0.146037" G="0.314977" T="0.360461"/>
      <pos A="0.243502" C="0.224009" G="0.262996" T="0.269493"/>
      <pos A="0.353963" C="0.172028" G="0.243502" T="0.230507"/>
      <pos A="0.39295" C="0.152534" G="0.30848" T="0.146037"/>
      <pos A="0.146037" C="0.379955" G="0.275991" T="0.198018"/>
      <pos A="0.360461" C="0.243502" G="0.152534" T="0.243502"/>
      <pos A="0.327972" C="0.224009" G="0.126543" T="0.321475"/>
      <pos A="0.204516" C="0.198018" G="0.30848" T="0.288987"/>
      <pos A="0.282489" C="0.295484" G="0.178525" T="0.243502"/>
      <pos A="0.321475" C="0.211013" G="0.198018" T="0.269493"/>
    </motif>
    <motif db="0" id="M16" alt="O16" length="40" nsites="8" evalue="1.3e-003">
      <pos A="0.00308642" C="0.217794" G="0.475443" T="0.303677"/>
      <pos A="0.260736" C="0.0889699" G="0.38956" T="0.260736"/>
      <pos A="0.0460277" C="0.131911" G="0.260736" T="0.561325"/>
      <pos A="0.260736" C="0.131911" G="0.518384" T="0.0889699"/>
      <pos A="0.38956" C="0.131911" G="0.303677" T="0.174852"/>
      <pos A="0.260736" C="0.475443" G="0.174852" T="0.0889699"/>
      <pos A="0.0889699" C="0.475443" G="0.346618" T="0.0889699"/>
      <pos A="0.260736" C="0.346618" G="0.131911" T="0.260736"/>
      <pos A="0.303677" C="0.217794" G="0.0460277" T="0.432502"/>
      <pos A="0.174852" C="0.303677" G="0.303677" T="0.217794"/>
      <pos A="0.174852" C="0.475443" G="0.131911" T="0.217794"/>
      <pos A="0.217794" C="0.303677" G="0.174852" T="0.303677"/>
      <pos A="0.217794" C="0.260736" G="0.0889699" T="0.432502"/>
      <pos A="0.0889699" C="0.38956" G="0.346618" T="0.174852"/>
      <pos A="0.260736" C="0.346618" G="0.174852" T="0.217794"/>
      <pos A="0.174852" C="0.260736" G="0.518384" T="0.0460277"/>
      <pos A="0.432502" C="0.432502" G="0.00308642" T="0.131911"/>
      <pos A="0.174852" C="0.217794" G="0.260736" T="0.346618"/>
      <pos A="0.217794" C="0.561325" G="0.00308642" T="0.217794"/>
      <pos A="0.0889699" C="0.346618" G="0.131911" T="0.432502"/>
      <pos A="0.260736" C="0.260736" G="0.260736" T="0.217794"/>
      <pos A="0.217794" C="0.303677" G="0.303677" T="0.174852"/>
      <pos A="0.174852" C="0.131911" G="0.303677" T="0.38956"/>
      <pos A="0.131911" C="0.260736" G="0.561325" T="0.0460277"/>
      <pos A="0.346618" C="0.217794" G="0.217794" T="0.217794"/>
      <pos A="0.260736" C="0.303677" G="0.0889699" T="0.346618"/>
      <pos A="0.303677" C="0.174852" G="0.0460277" T="0.475443"/>
      <pos A="0.346618" C="0.00308642" G="0.260736" T="0.38956"/>
      <pos A="0.0460277" C="0.131911" G="0.38956" T="0.432502"/>
      <pos A="0.260736" C="0.475443" G="0.00308642" T="0.260736"/>
      <pos A="0.38956" C="0.0460277" G="0.217794" T="0.346618"/>
      <pos A="0.38956" C="0.38956" G="0.174852" T="0.0460277"/>
      <pos A="0.38956" C="0.217794" G="0.0460277" T="0.346618"/>
      <pos A="0.260736" C="0.0889699" G="0.260736" T="0.38956"/>
      <pos A="0.217794" C="0.432502" G="0.174852" T="0.174852"/>
      <pos A="0.260736" C="0.131911" G="0.346618" T="0.260736"/>
      <pos A="0.131911" C="0.561325" G="0.0889699" T="0.217794"/>
      <pos A="0.217794" C="0.174852" G="0.174852" T="0.432502"/>
      <pos A="0.260736" C="0.346618" G="0.0460277" T="0.346618"/>
      <pos A="0.131911" C="0.303677" G="0.131911" T="0.432502"/>
    </motif>
    <motif db="0" id="M17" alt="O17" length="40" nsites="8" evalue="1.3e-003">
      <pos A="0.240123" C="0.22037" G="0.200617" T="0.338889"/>
      <pos A="0.141358" C="0.101852" G="0.398148" T="0.358642"/>
      <pos A="0.200617" C="0.27963" G="0.22037" T="0.299383"/>
      <pos A="0.240123" C="0.259877" G="0.27963" T="0.22037"/>
      <pos A="0.259877" C="0.200617" G="0.121605" T="0.417901"/>
      <pos A="0.338889" C="0.0820988" G="0.121605" T="0.457407"/>
      <pos A="0.299383" C="0.200617" G="0.121605" T="0.378395"/>
      <pos A="0.358642" C="0.141358" G="0.259877" T="0.240123"/>
      <pos A="0.299383" C="0.200617" G="0.378395" T="0.121605"/>
      <pos A="0.240123" C="0.121605" G="0.53642" T="0.101852"/>
      <pos A="0.299383" C="0.378395" G="0.101852" T="0.22037"/>
      <pos A="0.240123" C="0.338889" G="0.101852" T="0.319136"/>
      <pos A="0.240123" C="0.161111" G="0.27963" T="0.319136"/>
      <pos A="0.259877" C="0.00308642" G="0.437654" T="0.299383"/>
      <pos A="0.161111" C="0.319136" G="0.358642" T="0.161111"/>
      <pos A="0.161111" C="0.319136" G="0.161111" T="0.358642"/>
      <pos A="0.0228395" C="0.22037" G="0.47716" T="0.27963"/>
      <pos A="0.0623457" C="0.53642" G="0.200617" T="0.200617"/>
      <pos A="0.22037" C="0.200617" G="0.121605" T="0.457407"/>
      <pos A="0.200617" C="0.338889" G="0.22037" T="0.240123"/>
      <pos A="0.240123" C="0.180864" G="0.27963" T="0.299383"/>
      <pos A="0.27963" C="0.180864" G="0.240123" T="0.299383"/>
      <pos A="0.358642" C="0.299383" G="0.27963" T="0.0623457"/>
      <pos A="0.299383" C="0.161111" G="0.259877" T="0.27963"/>
      <pos A="0.27963" C="0.180864" G="0.398148" T="0.141358"/>
      <pos A="0.417901" C="0.180864" G="0.200617" T="0.200617"/>
      <pos A="0.0820988" C="0.240123" G="0.398148" T="0.27963"/>
      <pos A="0.121605" C="0.378395" G="0.101852" T="0.398148"/>
      <pos A="0.319136" C="0.47716" G="0.141358" T="0.0623457"/>
      <pos A="0.240123" C="0.200617" G="0.121605" T="0.437654"/>
      <pos A="0.180864" C="0.22037" G="0.378395" T="0.22037"/>
      <pos A="0.180864" C="0.22037" G="0.240123" T="0.358642"/>
      <pos A="0.0623457" C="0.398148" G="0.161111" T="0.378395"/>
      <pos A="0.22037" C="0.27963" G="0.200617" T="0.299383"/>
      <pos A="0.240123" C="0.259877" G="0.358642" T="0.141358"/>
      <pos A="0.27963" C="0.0425926" G="0.259877" T="0.417901"/>
      <pos A="0.398148" C="0.161111" G="0.141358" T="0.299383"/>
      <pos A="0.319136" C="0.0820988" G="0.338889" T="0.259877"/>
      <pos A="0.299383" C="0.180864" G="0.259877" T="0.259877"/>
      <pos A="0.516667" C="0.0623457" G="0.0623457" T="0.358642"/>
    </motif>
    <motif db="0" id="M18" alt="O18" length="40" nsites="8" evalue="1.3e-003">
      <pos A="0.444931" C="0.211013" G="0.230507" T="0.113548"/>
      <pos A="0.262996" C="0.204516" G="0.237004" T="0.295484"/>
      <pos A="0.256498" C="0.185023" G="0.269493" T="0.288987"/>
      <pos A="0.438434" C="0.211013" G="0.172028" T="0.178525"/>
      <pos A="0.204516" C="0.178525" G="0.217511" T="0.399448"/>
      <pos A="0.340968" C="0.301982" G="0.146037" T="0.211013"/>
      <pos A="0.262996" C="0.126543" G="0.295484" T="0.314977"/>
      <pos A="0.224009" C="0.243502" G="0.269493" T="0.262996"/>
      <pos A="0.16553" C="0.301982" G="0.224009" T="0.30848"/>
      <pos A="0.185023" C="0.230507" G="0.198018" T="0.386452"/>
      <pos A="0.159032" C="0.198018" G="0.30848" T="0.33447"/>
      <pos A="0.39295" C="0.256498" G="0.295484" T="0.0550686"/>
      <pos A="0.399448" C="0.301982" G="0.120045" T="0.178525"/>
      <pos A="0.301982" C="0.217511" G="0.126543" T="0.353963"/>
      <pos A="0.126543" C="0.146037" G="0.282489" T="0.444931"/>
      <pos A="0.178525" C="0.25" G="0.288987" T="0.282489"/>
      <pos A="0.288987" C="0.126543" G="0.237004" T="0.347466"/>
      <pos A="0.353963" C="0.178525" G="0.366959" T="0.100552"/>
      <pos A="0.295484" C="0.399448" G="0.172028" T="0.133041"/>
      <pos A="0.386452" C="0.288987" G="0.146037" T="0.178525"/>
      <pos A="0.237004" C="0.224009" G="0.139539" T="0.399448"/>
      <pos A="0.172028" C="0.256498" G="0.256498" T="0.314977"/>
      <pos A="0.230507" C="0.159032" G="0.237004" T="0.373457"/>
      <pos A="0.25" C="0.30848" G="0.314977" T="0.126543"/>
      <pos A="0.198018" C="0.275991" G="0.275991" T="0.25"/>
      <pos A="0.269493" C="0.217511" G="0.256498" T="0.256498"/>
      <pos A="0.224009" C="0.16553" G="0.327972" T="0.282489"/>
      <pos A="0.438434" C="0.224009" G="0.237004" T="0.100552"/>
      <pos A="0.275991" C="0.178525" G="0.152534" T="0.39295"/>
      <pos A="0.237004" C="0.237004" G="0.237004" T="0.288987"/>
      <pos A="0.269493" C="0.152534" G="0.237004" T="0.340968"/>
      <pos A="0.204516" C="0.178525" G="0.217511" T="0.399448"/>
      <pos A="0.185023" C="0.230507" G="0.256498" T="0.327972"/>
      <pos A="0.425439" C="0.178525" G="0.256498" T="0.139539"/>
      <pos A="0.230507" C="0.262996" G="0.139539" T="0.366959"/>
      <pos A="0.386452" C="0.10705" G="0.224009" T="0.282489"/>
      <pos A="0.353963" C="0.275991" G="0.224009" T="0.146037"/>
      <pos A="0.230507" C="0.301982" G="0.217511" T="0.25"/>
      <pos A="0.230507" C="0.178525" G="0.217511" T="0.373457"/>
      <pos A="0.10705" C="0.347466" G="0.172028" T="0.373457"/>
    </motif>
    <motif db="0" id="M19" alt="O19" length="40" nsites="8" evalue="1.3e-003">
      <pos A="0.158289" C="0.214727" G="0.327601" T="0.299383"/>
      <pos A="0.115961" C="0.35582" G="0.214727" T="0.313492"/>
      <pos A="0.313492" C="0.341711" G="0.158289" T="0.186508"/>
      <pos A="0.14418" C="0.242945" G="0.186508" T="0.426366"/>
      <pos A="0.214727" C="0.299383" G="0.172399" T="0.313492"/>
      <pos A="0.200617" C="0.14418" G="0.115961" T="0.539241"/>
      <pos A="0.257055" C="0.101852" G="0.412258" T="0.228836"/>
      <pos A="0.115961" C="0.214727" G="0.242945" T="0.426366"/>
      <pos A="0.454586" C="0.200617" G="0.242945" T="0.101852"/>
      <pos A="0.313492" C="0.511023" G="0.101852" T="0.0736336"/>
      <pos A="0.440476" C="0.228836" G="0.186508" T="0.14418"/>
      <pos A="0.313492" C="0.313492" G="0.101852" T="0.271164"/>
      <pos A="0.158289" C="0.271164" G="0.36993" T="0.200617"/>
      <pos A="0.36993" C="0.271164" G="0.186508" T="0.172399"/>
      <pos A="0.36993" C="0.115961" G="0.13007" T="0.384039"/>
      <pos A="0.158289" C="0.200617" G="0.553351" T="0.0877422"/>
      <pos A="0.101852" C="0.299383" G="0.228836" T="0.36993"/>
      <pos A="0.228836" C="0.158289" G="0.313492" T="0.299383"/>
      <pos A="0.468695" C="0.186508" G="0.228836" T="0.115961"/>
      <pos A="0.172399" C="0.228836" G="0.214727" T="0.384039"/>
      <pos A="0.285273" C="0.0877422" G="0.257055" T="0.36993"/>
      <pos A="0.214727" C="0.0877422" G="0.327601" T="0.36993"/>
      <pos A="0.285273" C="0.285273" G="0.115961" T="0.313492"/>
      <pos A="0.299383" C="0.299383" G="0.158289" T="0.242945"/>
      <pos A="0.36993" C="0.200617" G="0.172399" T="0.257055"/>
      <pos A="0.426366" C="0.158289" G="0.313492" T="0.101852"/>
      <pos A="0.36993" C="0.172399" G="0.186508" T="0.271164"/>
      <pos A="0.214727" C="0.228836" G="0.384039" T="0.172399"/>
      <pos A="0.384039" C="0.186508" G="0.0877422" T="0.341711"/>
      <pos A="0.313492" C="0.186508" G="0.242945" T="0.257055"/>
      <pos A="0.14418" C="0.341711" G="0.059524" T="0.454586"/>
      <pos A="0.257055" C="0.200617" G="0.299383" T="0.242945"/>
      <pos A="0.158289" C="0.384039" G="0.36993" T="0.0877422"/>
      <pos A="0.059524" C="0.440476" G="0.271164" T="0.228836"/>
      <pos A="0.299383" C="0.299383" G="0.13007" T="0.271164"/>
      <pos A="0.200617" C="0.158289" G="0.101852" T="0.539241"/>
      <pos A="0.13007" C="0.115961" G="0.426366" T="0.327601"/>
      <pos A="0.200617" C="0.200617" G="0.327601" T="0.271164"/>
      <pos A="0.14418" C="0.0454143" G="0.285273" T="0.525132"/>
      <pos A="0.257055" C="0.200617" G="0.468695" T="0.0736336"/>
    </motif>
    <motif db="0" id="M2" alt="O2" length="40" nsites="8" evalue="1.3e-003">
      <pos A="0.379955" C="0.262996" G="0.133041" T="0.224009"/>
      <pos A="0.139539" C="0.185023" G="0.25" T="0.425439"/>
      <pos A="0.113548" C="0.204516" G="0.425439" T="0.256498"/>
      <pos A="0.204516" C="0.19152" G="0.204516" T="0.399448"/>
      <pos A="0.262996" C="0.25" G="0.198018" T="0.288987"/>
      <pos A="0.314977" C="0.217511" G="0.256498" T="0.211013"/>
      <pos A="0.243502" C="0.198018" G="0.33447" T="0.224009"/>
      <pos A="0.275991" C="0.16553" G="0.243502" T="0.314977"/>
      <pos A="0.146037" C="0.47742" G="0.133041" T="0.243502"/>
      <pos A="0.386452" C="0.19152" G="0.10705" T="0.314977"/>
      <pos A="0.262996" C="0.275991" G="0.256498" T="0.204516"/>
      <pos A="0.282489" C="0.185023" G="0.178525" T="0.353963"/>
      <pos A="0.275991" C="0.178525" G="0.301982" T="0.243502"/>
      <pos A="0.185023" C="0.373457" G="0.178525" T="0.262996"/>
      <pos A="0.256498" C="0.204516" G="0.217511" T="0.321475"/>
      <pos A="0.25" C="0.282489" G="0.301982" T="0.16553"/>
      <pos A="0.438434" C="0.269493" G="0.133041" T="0.159032"/>
      <pos A="0.172028" C="0.237004" G="0.366959" T="0.224009"/>
      <pos A="0.25" C="0.139539" G="0.217511" T="0.39295"/>
      <pos A="0.10705" C="0.0680632" G="0.366959" T="0.457927"/>
      <pos A="0.379955" C="0.139539" G="0.275991" T="0.204516"/>
      <pos A="0.288987" C="0.16553" G="0.282489" T="0.262996"/>
      <pos A="0.282489" C="0.321475" G="0.152534" T="0.243502"/>
      <pos A="0.366959" C="0.185023" G="0.120045" T="0.327972"/>
      <pos A="0.275991" C="0.211013" G="0.217511" T="0.295484"/>
      <pos A="0.256498" C="0.282489" G="0.230507" T="0.230507"/>
      <pos A="0.314977" C="0.301982" G="0.0940543" T="0.288987"/>
      <pos A="0.295484" C="0.133041" G="0.256498" T="0.314977"/>
      <pos A="0.295484" C="0.243502" G="0.295484" T="0.16553"/>
      <pos A="0.224009" C="0.237004" G="0.275991" T="0.262996"/>
      <pos A="0.33447" C="0.172028" G="0.19152" T="0.301982"/>
      <pos A="0.360461" C="0.211013" G="0.159032" T="0.269493"/>
      <pos A="0.133041" C="0.33447" G="0.269493" T="0.262996"/>
      <pos A="0.211013" C="0.282489" G="0.243502" T="0.262996"/>
      <pos A="0.282489" C="0.30848" G="0.178525" T="0.230507"/>
      <pos A="0.217511" C="0.399448" G="0.25" T="0.133041"/>
      <pos A="0.327972" C="0.0225798" G="0.275991" T="0.373457"/>
      <pos A="0.327972" C="0.19152" G="0.224009" T="0.256498"/>
      <pos A="0.30848" C="0.204516" G="0.204516" T="0.282489"/>
      <pos A="0.224009" C="0.146037" G="0.198018" T="0.431937"/>
    </motif>
    <motif db="0" id="M21" alt="O21" length="40" nsites="8" evalue="1.3e-003">
      <pos A="0.426366" C="0.426366" G="0.14418" T="0.00308642"/>
      <pos A="0.285273" C="0.00308642" G="0.285273" T="0.426366"/>
      <pos A="0.00308642" C="0.00308642" G="0.849647" T="0.14418"/>
      <pos A="0.426366" C="0.285273" G="0.285273" T="0.00308642"/>
      <pos A="0.567461" C="0.285273" G="0.00308642" T="0.14418"/>
      <pos A="0.285273" C="0.00308642" G="0.285273" T="0.426366"/>
      <pos A="0.14418" C="0.567461" G="0.285273" T="0.00308642"/>
      <pos A="0.567461" C="0.14418" G="0.14418" T="0.14418"/>
      <pos A="0.00308642" C="0.708554" G="0.285273" T="0.00308642"/>
      <pos A="0.14418" C="0.567461" G="0.00308642" T="0.285273"/>
      <pos A="0.00308642" C="0.849647" G="0.00308642" T="0.14418"/>
      <pos A="0.00308642" C="0.285273" G="0.00308642" T="0.708554"/>
      <pos A="0.14418" C="0.14418" G="0.285273" T="0.426366"/>
      <pos A="0.14418" C="0.849647" G="0.00308642" T="0.00308642"/>
      <pos A="0.14418" C="0.708554" G="0.00308642" T="0.14418"/>
      <pos A="0.567461" C="0.00308642" G="0.14418" T="0.285273"/>
      <pos A="0.14418" C="0.285273" G="0.426366" T="0.14418"/>
      <pos A="0.14418" C="0.426366" G="0.426366" T="0.00308642"/>
      <pos A="0.00308642" C="0.426366" G="0.14418" T="0.426366"/>
      <pos A="0.285273" C="0.426366" G="0.285273" T="0.00308642"/>
      <pos A="0.00308642" C="0.14418" G="0.567461" T="0.285273"/>
      <pos A="0.14418" C="0.14418" G="0.285273" T="0.426366"/>
      <pos A="0.00308642" C="0.00308642" G="0.567461" T="0.426366"/>
      <pos A="0.285273" C="0.14418" G="0.426366" T="0.14418"/>
      <pos A="0.00308642" C="0.14418" G="0.426366" T="0.426366"/>
      <pos A="0.285273" C="0.14418" G="0.426366" T="0.14418"/>
      <pos A="0.426366" C="0.285273" G="0.285273" T="0.00308642"/>
      <pos A="0.285273" C="0.14418" G="0.14418" T="0.426366"/>
      <pos A="0.285273" C="0.426366" G="0.00308642" T="0.285273"/>
      <pos A="0.426366" C="0.00308642" G="0.426366" T="0.14418"/>
      <pos A="0.00308642" C="0.426366" G="0.426366" T="0.14418"/>
      <pos A="0.567461" C="0.14418" G="0.285273" T="0.00308642"/>
      <pos A="0.426366" C="0.00308642" G="0.567461" T="0.00308642"/>
      <pos A="0.00308642" C="0.00308642" G="0.990741" T="0.00308642"/>
      <pos A="0.00308642" C="0.285273" G="0.14418" T="0.567461"/>
      <pos A="0.00308642" C="0.426366" G="0.285273" T="0.285273"/>
      <pos A="0.14418" C="0.567461" G="0.14418" T="0.14418"/>
      <pos A="0.567461" C="0.14418" G="0.285273" T="0.00308642"/>
      <pos A="0.00308642" C="0.14418" G="0.567461" T="0.285273"/>
      <pos A="0.14418" C="0.285273" G="0.426366" T="0.14418"/>
    </motif>
    <motif db="0" id="M22" alt="O22" length="40" nsites="8" evalue="1.3e-003">
      <pos A="0.33447" C="0.211013" G="0.19152" T="0.262996"/>
      <pos A="0.282489" C="0.0940543" G="0.30848" T="0.314977"/>
      <pos A="0.19152" C="0.243502" G="0.19152" T="0.373457"/>
      <pos A="0.269493" C="0.204516" G="0.172028" T="0.353963"/>
      <pos A="0.347466" C="0.198018" G="0.0875565" T="0.366959"/>
      <pos A="0.139539" C="0.275991" G="0.301982" T="0.282489"/>
      <pos A="0.211013" C="0.373457" G="0.269493" T="0.146037"/>
      <pos A="0.33447" C="0.204516" G="0.19152" T="0.269493"/>
      <pos A="0.327972" C="0.269493" G="0.230507" T="0.172028"/>
      <pos A="0.230507" C="0.321475" G="0.295484" T="0.152534"/>
      <pos A="0.288987" C="0.146037" G="0.25" T="0.314977"/>
      <pos A="0.152534" C="0.269493" G="0.321475" T="0.256498"/>
      <pos A="0.295484" C="0.146037" G="0.100552" T="0.457927"/>
      <pos A="0.288987" C="0.301982" G="0.198018" T="0.211013"/>
      <pos A="0.25" C="0.321475" G="0.152534" T="0.275991"/>
      <pos A="0.327972" C="0.074561" G="0.288987" T="0.30848"/>
      <pos A="0.146037" C="0.204516" G="0.33447" T="0.314977"/>
      <pos A="0.198018" C="0.224009" G="0.288987" T="0.288987"/>
      <pos A="0.275991" C="0.19152" G="0.262996" T="0.269493"/>
      <pos A="0.198018" C="0.204516" G="0.269493" T="0.327972"/>
      <pos A="0.295484" C="0.172028" G="0.217511" T="0.314977"/>
      <pos A="0.243502" C="0.217511" G="0.256498" T="0.282489"/>
      <pos A="0.100552" C="0.282489" G="0.327972" T="0.288987"/>
      <pos A="0.412443" C="0.237004" G="0.152534" T="0.198018"/>
      <pos A="0.314977" C="0.25" G="0.288987" T="0.146037"/>
      <pos A="0.224009" C="0.282489" G="0.159032" T="0.33447"/>
      <pos A="0.211013" C="0.321475" G="0.295484" T="0.172028"/>
      <pos A="0.211013" C="0.301982" G="0.25" T="0.237004"/>
      <pos A="0.360461" C="0.275991" G="0.0550686" T="0.30848"/>
      <pos A="0.172028" C="0.288987" G="0.100552" T="0.438434"/>
      <pos A="0.269493" C="0.172028" G="0.159032" T="0.399448"/>
      <pos A="0.594379" C="0.0680632" G="0.211013" T="0.126543"/>
      <pos A="0.204516" C="0.237004" G="0.282489" T="0.275991"/>
      <pos A="0.386452" C="0.113548" G="0.269493" T="0.230507"/>
      <pos A="0.262996" C="0.159032" G="0.224009" T="0.353963"/>
      <pos A="0.275991" C="0.211013" G="0.126543" T="0.386452"/>
      <pos A="0.256498" C="0.237004" G="0.288987" T="0.217511"/>
      <pos A="0.243502" C="0.237004" G="0.314977" T="0.204516"/>
      <pos A="0.33447" C="0.120045" G="0.30848" T="0.237004"/>
      <pos A="0.25" C="0.353963" G="0.340968" T="0.0550686"/>
    </motif>
    <motif db="0" id="M23" alt="O23" length="40" nsites="8" evalue="1.3e-003">
      <pos A="0.112826" C="0.771262" G="0.112826" T="0.00308642"/>
      <pos A="0.442043" C="0.332304" G="0.222565" T="0.00308642"/>
      <pos A="0.222565" C="0.222565" G="0.112826" T="0.442043"/>
      <pos A="0.332304" C="0.112826" G="0.442043" T="0.112826"/>
      <pos A="0.551784" C="0.112826" G="0.222565" T="0.112826"/>
      <pos A="0.112826" C="0.442043" G="0.00308642" T="0.442043"/>
      <pos A="0.222565" C="0.222565" G="0.332304" T="0.222565"/>
      <pos A="0.00308642" C="0.00308642" G="0.442043" T="0.551784"/>
      <pos A="0.00308642" C="0.112826" G="0.551784" T="0.332304"/>
      <pos A="0.112826" C="0.112826" G="0.442043" T="0.332304"/>
      <pos A="0.112826" C="0.551784" G="0.222565" T="0.112826"/>
      <pos A="0.222565" C="0.442043" G="0.222565" T="0.112826"/>
      <pos A="0.222565" C="0.442043" G="0.112826" T="0.222565"/>
      <pos A="0.222565" C="0.222565" G="0.332304" T="0.222565"/>
      <pos A="0.551784" C="0.112826" G="0.332304" T="0.00308642"/>
      <pos A="0.442043" C="0.442043" G="0.112826" T="0.00308642"/>
      <pos A="0.442043" C="0.222565" G="0.112826" T="0.222565"/>
      <pos A="0.222565" C="0.112826" G="0.332304" T="0.332304"/>
      <pos A="0.112826" C="0.222565" G="0.551784" T="0.112826"/>
      <pos A="0.551784" C="0.112826" G="0.222565" T="0.112826"/>
      <pos A="0.222565" C="0.332304" G="0.112826" T="0.332304"/>
      <pos A="0.332304" C="0.222565" G="0.00308642" T="0.442043"/>
      <pos A="0.112826" C="0.00308642" G="0.771262" T="0.112826"/>
      <pos A="0.112826" C="0.442043" G="0.222565" T="0.222565"/>
      <pos A="0.332304" C="0.222565" G="0.332304" T="0.112826"/>
      <pos A="0.332304" C="0.00308642" G="0.332304" T="0.332304"/>
      <pos A="0.332304" C="0.112826" G="0.332304" T="0.222565"/>
      <pos A="0.112826" C="0.112826" G="0.442043" T="0.332304"/>
      <pos A="0.222565" C="0.222565" G="0.442043" T="0.112826"/>
      <pos A="0.661523" C="0.00308642" G="0.00308642" T="0.332304"/>
      <pos A="0.551784" C="0.222565" G="0.00308642" T="0.222565"/>
      <pos A="0.112826" C="0.442043" G="0.112826" T="0.332304"/>
      <pos A="0.222565" C="0.222565" G="0.00308642" T="0.551784"/>
      <pos A="0.00308642" C="0.222565" G="0.332304" T="0.442043"/>
      <pos A="0.00308642" C="0.442043" G="0.00308642" T="0.551784"/>
      <pos A="0.442043" C="0.112826" G="0.112826" T="0.332304"/>
      <pos A="0.442043" C="0.332304" G="0.112826" T="0.112826"/>
      <pos A="0.551784" C="0.332304" G="0.112826" T="0.00308642"/>
      <pos A="0.551784" C="0.222565" G="0.00308642" T="0.222565"/>
      <pos A="0.112826" C="0.442043" G="0.112826" T="0.332304"/>
    </motif>
    <motif db="0" id="M24" alt="O24" length="40" nsites="8" evalue="1.3e-003">
      <pos A="0.47716" C="0.0820988" G="0.0425926" T="0.398148"/>
      <pos A="0.121605" C="0.27963" G="0.0425926" T="0.556173"/>
      <pos A="0.200617" C="0.240123" G="0.319136" T="0.240123"/>
      <pos A="0.161111" C="0.398148" G="0.200617" T="0.240123"/>
      <pos A="0.319136" C="0.0820988" G="0.121605" T="0.47716"/>
      <pos A="0.358642" C="0.27963" G="0.0820988" T="0.27963"/>
      <pos A="0.47716" C="0.161111" G="0.121605" T="0.240123"/>
      <pos A="0.0820988" C="0.437654" G="0.0820988" T="0.398148"/>
      <pos A="0.358642" C="0.358642" G="0.121605" T="0.161111"/>
      <pos A="0.161111" C="0.121605" G="0.200617" T="0.516667"/>
      <pos A="0.358642" C="0.161111" G="0.437654" T="0.0425926"/>
      <pos A="0.240123" C="0.0425926" G="0.240123" T="0.47716"/>
      <pos A="0.437654" C="0.0425926" G="0.358642" T="0.161111"/>
      <pos A="0.0425926" C="0.516667" G="0.319136" T="0.121605"/>
      <pos A="0.358642" C="0.0820988" G="0.121605" T="0.437654"/>
      <pos A="0.240123" C="0.398148" G="0.240123" T="0.121605"/>
      <pos A="0.358642" C="0.161111" G="0.121605" T="0.358642"/>
      <pos A="0.200617" C="0.319136" G="0.319136" T="0.161111"/>
      <pos A="0.319136" C="0.240123" G="0.240123" T="0.200617"/>
      <pos A="0.27963" C="0.121605" G="0.27963" T="0.319136"/>
      <pos A="0.161111" C="0.319136" G="0.240123" T="0.27963"/>
      <pos A="0.47716" C="0.161111" G="0.240123" T="0.121605"/>
      <pos A="0.714198" C="0.200617" G="0.0820988" T="0.00308642"/>
      <pos A="0.437654" C="0.200617" G="0.200617" T="0.161111"/>
      <pos A="0.200617" C="0.161111" G="0.319136" T="0.319136"/>
      <pos A="0.200617" C="0.47716" G="0.200617" T="0.121605"/>
      <pos A="0.240123" C="0.319136" G="0.00308642" T="0.437654"/>
      <pos A="0.358642" C="0.161111" G="0.161111" T="0.319136"/>
      <pos A="0.200617" C="0.0820988" G="0.161111" T="0.556173"/>
      <pos A="0.319136" C="0.0820988" G="0.121605" T="0.47716"/>
      <pos A="0.0820988" C="0.121605" G="0.47716" T="0.319136"/>
      <pos A="0.161111" C="0.47716" G="0.121605" T="0.240123"/>
      <pos A="0.398148" C="0.240123" G="0.0425926" T="0.319136"/>
      <pos A="0.595679" C="0.0820988" G="0.121605" T="0.200617"/>
      <pos A="0.121605" C="0.240123" G="0.27963" T="0.358642"/>
      <pos A="0.161111" C="0.358642" G="0.240123" T="0.240123"/>
      <pos A="0.200617" C="0.516667" G="0.0820988" T="0.200617"/>
      <pos A="0.27963" C="0.319136" G="0.161111" T="0.240123"/>
      <pos A="0.319136" C="0.161111" G="0.27963" T="0.240123"/>
      <pos A="0.437654" C="0.161111" G="0.161111" T="0.240123"/>
    </motif>
    <motif db="0" id="M25" alt="O25" length="40" nsites="8" evalue="1.3e-003">
      <pos A="0.558642" C="0.25" G="0.126543" T="0.0648148"/>
      <pos A="0.373457" C="0.188272" G="0.25" T="0.188272"/>
      <pos A="0.311728" C="0.188272" G="0.435185" T="0.0648148"/>
      <pos A="0.25" C="0.25" G="0.188272" T="0.311728"/>
      <pos A="0.496914" C="0.00308642" G="0.188272" T="0.311728"/>
      <pos A="0.0648148" C="0.0648148" G="0.373457" T="0.496914"/>
      <pos A="0.188272" C="0.311728" G="0.311728" T="0.188272"/>
      <pos A="0.373457" C="0.435185" G="0.0648148" T="0.126543"/>
      <pos A="0.311728" C="0.126543" G="0.188272" T="0.373457"/>
      <pos A="0.311728" C="0.435185" G="0.25" T="0.00308642"/>
      <pos A="0.435185" C="0.126543" G="0.0648148" T="0.373457"/>
      <pos A="0.188272" C="0.126543" G="0.188272" T="0.496914"/>
      <pos A="0.373457" C="0.188272" G="0.25" T="0.188272"/>
      <pos A="0.311728" C="0.25" G="0.373457" T="0.0648148"/>
      <pos A="0.0648148" C="0.311728" G="0.25" T="0.373457"/>
      <pos A="0.188272" C="0.25" G="0.126543" T="0.435185"/>
      <pos A="0.373457" C="0.00308642" G="0.188272" T="0.435185"/>
      <pos A="0.0648148" C="0.0648148" G="0.496914" T="0.373457"/>
      <pos A="0.373457" C="0.00308642" G="0.311728" T="0.311728"/>
      <pos A="0.435185" C="0.00308642" G="0.373457" T="0.188272"/>
      <pos A="0.00308642" C="0.126543" G="0.311728" T="0.558642"/>
      <pos A="0.0648148" C="0.25" G="0.126543" T="0.558642"/>
      <pos A="0.311728" C="0.25" G="0.126543" T="0.311728"/>
      <pos A="0.62037" C="0.188272" G="0.0648148" T="0.126543"/>
      <pos A="0.867284" C="0.00308642" G="0.0648148" T="0.0648148"/>
      <pos A="0.126543" C="0.25" G="0.373457" T="0.25"/>
      <pos A="0.496914" C="0.00308642" G="0.373457" T="0.126543"/>
      <pos A="0.311728" C="0.00308642" G="0.496914" T="0.188272"/>
      <pos A="0.188272" C="0.126543" G="0.558642" T="0.126543"/>
      <pos A="0.435185" C="0.0648148" G="0.00308642" T="0.496914"/>
      <pos A="0.0648148" C="0.373457" G="0.188272" T="0.373457"/>
      <pos A="0.25" C="0.373457" G="0.0648148" T="0.311728"/>
      <pos A="0.25" C="0.25" G="0.311728" T="0.188272"/>
      <pos A="0.126543" C="0.126543" G="0.188272" T="0.558642"/>
      <pos A="0.311728" C="0.25" G="0.0648148" T="0.373457"/>
      <pos A="0.25" C="0.126543" G="0.00308642" T="0.62037"/>
      <pos A="0.00308642" C="0.126543" G="0.435185" T="0.435185"/>
      <pos A="0.373457" C="0.25" G="0.126543" T="0.25"/>
      <pos A="0.25" C="0.188272" G="0.25" T="0.311728"/>
      <pos A="0.25" C="0.311728" G="0.188272" T="0.25"/>
    </motif>
    <motif db="0" id="M26" alt="O26" length="40" nsites="8" evalue="1.3e-003">
      <pos A="0.287037" C="0.0895062" G="0.287037" T="0.33642"/>
      <pos A="0.225309" C="0.237654" G="0.373457" T="0.16358"/>
      <pos A="0.299383" C="0.151235" G="0.212963" T="0.33642"/>
      <pos A="0.410494" C="0.311728" G="0.126543" T="0.151235"/>
      <pos A="0.274691" C="0.287037" G="0.299383" T="0.138889"/>
      <pos A="0.151235" C="0.33642" G="0.151235" T="0.361111"/>
      <pos A="0.0895062" C="0.151235" G="0.287037" T="0.472222"/>
      <pos A="0.287037" C="0.299383" G="0.188272" T="0.225309"/>
      <pos A="0.509259" C="0.151235" G="0.138889" T="0.200617"/>
      <pos A="0.25" C="0.385802" G="0.237654" T="0.126543"/>
      <pos A="0.114198" C="0.225309" G="0.324074" T="0.33642"/>
      <pos A="0.200617" C="0.225309" G="0.151235" T="0.42284"/>
      <pos A="0.212963" C="0.25" G="0.25" T="0.287037"/>
      <pos A="0.287037" C="0.262346" G="0.237654" T="0.212963"/>
      <pos A="0.151235" C="0.262346" G="0.287037" T="0.299383"/>
      <pos A="0.311728" C="0.175926" G="0.212963" T="0.299383"/>
      <pos A="0.138889" C="0.126543" G="0.225309" T="0.509259"/>
      <pos A="0.0895062" C="0.459877" G="0.299383" T="0.151235"/>
      <pos A="0.299383" C="0.237654" G="0.101852" T="0.361111"/>
      <pos A="0.361111" C="0.101852" G="0.25" T="0.287037"/>
      <pos A="0.274691" C="0.348765" G="0.212963" T="0.16358"/>
      <pos A="0.237654" C="0.398148" G="0.0771605" T="0.287037"/>
      <pos A="0.299383" C="0.25" G="0.138889" T="0.311728"/>
      <pos A="0.558642" C="0.0895062" G="0.212963" T="0.138889"/>
      <pos A="0.151235" C="0.324074" G="0.25" T="0.274691"/>
      <pos A="0.447531" C="0.151235" G="0.175926" T="0.225309"/>
      <pos A="0.25" C="0.324074" G="0.33642" T="0.0895062"/>
      <pos A="0.348765" C="0.0154321" G="0.33642" T="0.299383"/>
      <pos A="0.33642" C="0.200617" G="0.262346" T="0.200617"/>
      <pos A="0.237654" C="0.324074" G="0.200617" T="0.237654"/>
      <pos A="0.287037" C="0.175926" G="0.101852" T="0.435185"/>
      <pos A="0.200617" C="0.0401235" G="0.237654" T="0.521605"/>
      <pos A="0.237654" C="0.175926" G="0.262346" T="0.324074"/>
      <pos A="0.212963" C="0.287037" G="0.311728" T="0.188272"/>
      <pos A="0.262346" C="0.114198" G="0.262346" T="0.361111"/>
      <pos A="0.16358" C="0.25" G="0.385802" T="0.200617"/>
      <pos A="0.33642" C="0.311728" G="0.126543" T="0.225309"/>
      <pos A="0.212963" C="0.225309" G="0.25" T="0.311728"/>
      <pos A="0.42284" C="0.287037" G="0.16358" T="0.126543"/>
      <pos A="0.0895062" C="0.225309" G="0.138889" T="0.546296"/>
    </motif>
    <motif db="0" id="M27" alt="O27" length="40" nsites="8" evalue="1.3e-003">
      <pos A="0.231006" C="0.610874" G="0.155033" T="0.00308642"/>
      <pos A="0.231006" C="0.231006" G="0.00308642" T="0.534901"/>
      <pos A="0.30698" C="0.00308642" G="0.30698" T="0.382953"/>
      <pos A="0.155033" C="0.458926" G="0.30698" T="0.0790598"/>
      <pos A="0.686847" C="0.155033" G="0.0790598" T="0.0790598"/>
      <pos A="0.0790598" C="0.0790598" G="0.231006" T="0.610874"/>
      <pos A="0.382953" C="0.534901" G="0.0790598" T="0.00308642"/>
      <pos A="0.0790598" C="0.231006" G="0.231006" T="0.458926"/>
      <pos A="0.155033" C="0.30698" G="0.155033" T="0.382953"/>
      <pos A="0.30698" C="0.155033" G="0.231006" T="0.30698"/>
      <pos A="0.0790598" C="0.155033" G="0.382953" T="0.382953"/>
      <pos A="0.231006" C="0.0790598" G="0.458926" T="0.231006"/>
      <pos A="0.0790598" C="0.382953" G="0.534901" T="0.00308642"/>
      <pos A="0.155033" C="0.231006" G="0.30698" T="0.30698"/>
      <pos A="0.155033" C="0.155033" G="0.458926" T="0.231006"/>
      <pos A="0.0790598" C="0.382953" G="0.30698" T="0.231006"/>
      <pos A="0.231006" C="0.458926" G="0.30698" T="0.00308642"/>
      <pos A="0.231006" C="0.0790598" G="0.231006" T="0.458926"/>
      <pos A="0.382953" C="0.231006" G="0.231006" T="0.155033"/>
      <pos A="0.00308642" C="0.231006" G="0.458926" T="0.30698"/>
      <pos A="0.155033" C="0.534901" G="0.00308642" T="0.30698"/>
      <pos A="0.231006" C="0.231006" G="0.382953" T="0.155033"/>
      <pos A="0.458926" C="0.382953" G="0.0790598" T="0.0790598"/>
      <pos A="0.231006" C="0.0790598" G="0.231006" T="0.458926"/>
      <pos A="0.231006" C="0.155033" G="0.382953" T="0.231006"/>
      <pos A="0.382953" C="0.0790598" G="0.382953" T="0.155033"/>
      <pos A="0.231006" C="0.155033" G="0.382953" T="0.231006"/>
      <pos A="0.458926" C="0.231006" G="0.231006" T="0.0790598"/>
      <pos A="0.382953" C="0.30698" G="0.30698" T="0.00308642"/>
      <pos A="0.155033" C="0.155033" G="0.231006" T="0.458926"/>
      <pos A="0.458926" C="0.382953" G="0.155033" T="0.00308642"/>
      <pos A="0.534901" C="0.231006" G="0.0790598" T="0.155033"/>
      <pos A="0.382953" C="0.00308642" G="0.30698" T="0.30698"/>
      <pos A="0.155033" C="0.231006" G="0.458926" T="0.155033"/>
      <pos A="0.155033" C="0.0790598" G="0.382953" T="0.382953"/>
      <pos A="0.30698" C="0.30698" G="0.0790598" T="0.30698"/>
      <pos A="0.0790598" C="0.231006" G="0.00308642" T="0.686847"/>
      <pos A="0.382953" C="0.0790598" G="0.458926" T="0.0790598"/>
      <pos A="0.0790598" C="0.0790598" G="0.231006" T="0.610874"/>
      <pos A="0.0790598" C="0.610874" G="0.00308642" T="0.30698"/>
    </motif>
    <motif db="0" id="M28" alt="O28" length="40" nsites="8" evalue="1.3e-003">
      <pos A="0.230507" C="0.288987" G="0.204516" T="0.275991"/>
      <pos A="0.275991" C="0.133041" G="0.360461" T="0.230507"/>
      <pos A="0.237004" C="0.340968" G="0.33447" T="0.0875565"/>
      <pos A="0.217511" C="0.243502" G="0.256498" T="0.282489"/>
      <pos A="0.256498" C="0.0875565" G="0.217511" T="0.438434"/>
      <pos A="0.230507" C="0.178525" G="0.295484" T="0.295484"/>
      <pos A="0.399448" C="0.295484" G="0.0810588" T="0.224009"/>
      <pos A="0.113548" C="0.282489" G="0.224009" T="0.379955"/>
      <pos A="0.295484" C="0.256498" G="0.16553" T="0.282489"/>
      <pos A="0.224009" C="0.30848" G="0.16553" T="0.301982"/>
      <pos A="0.321475" C="0.30848" G="0.152534" T="0.217511"/>
      <pos A="0.269493" C="0.204516" G="0.178525" T="0.347466"/>
      <pos A="0.33447" C="0.243502" G="0.256498" T="0.16553"/>
      <pos A="0.198018" C="0.10705" G="0.347466" T="0.347466"/>
      <pos A="0.204516" C="0.243502" G="0.159032" T="0.39295"/>
      <pos A="0.0875565" C="0.237004" G="0.295484" T="0.379955"/>
      <pos A="0.282489" C="0.211013" G="0.256498" T="0.25"/>
      <pos A="0.230507" C="0.178525" G="0.152534" T="0.438434"/>
      <pos A="0.10705" C="0.224009" G="0.295484" T="0.373457"/>
      <pos A="0.288987" C="0.288987" G="0.288987" T="0.133041"/>
      <pos A="0.314977" C="0.262996" G="0.139539" T="0.282489"/>
      <pos A="0.282489" C="0.172028" G="0.360461" T="0.185023"/>
      <pos A="0.230507" C="0.282489" G="0.172028" T="0.314977"/>
      <pos A="0.360461" C="0.19152" G="0.243502" T="0.204516"/>
      <pos A="0.347466" C="0.301982" G="0.224009" T="0.126543"/>
      <pos A="0.327972" C="0.178525" G="0.224009" T="0.269493"/>
      <pos A="0.178525" C="0.237004" G="0.353963" T="0.230507"/>
      <pos A="0.230507" C="0.19152" G="0.321475" T="0.256498"/>
      <pos A="0.451429" C="0.152534" G="0.19152" T="0.204516"/>
      <pos A="0.185023" C="0.126543" G="0.379955" T="0.30848"/>
      <pos A="0.33447" C="0.275991" G="0.120045" T="0.269493"/>
      <pos A="0.262996" C="0.217511" G="0.185023" T="0.33447"/>
      <pos A="0.405946" C="0.16553" G="0.16553" T="0.262996"/>
      <pos A="0.152534" C="0.483918" G="0.146037" T="0.217511"/>
      <pos A="0.211013" C="0.243502" G="0.217511" T="0.327972"/>
      <pos A="0.386452" C="0.113548" G="0.288987" T="0.211013"/>
      <pos A="0.347466" C="0.198018" G="0.16553" T="0.288987"/>
      <pos A="0.360461" C="0.25" G="0.230507" T="0.159032"/>
      <pos A="0.243502" C="0.178525" G="0.211013" T="0.366959"/>
      <pos A="0.146037" C="0.340968" G="0.185023" T="0.327972"/>
    </motif>
    <motif db="0" id="M29" alt="O29" length="40" nsites="8" evalue="1.3e-003">
      <pos A="0.278335" C="0.173092" G="0.294525" T="0.254047"/>
      <pos A="0.254047" C="0.0840415" G="0.262143" T="0.399767"/>
      <pos A="0.189284" C="0.221665" G="0.326908" T="0.262143"/>
      <pos A="0.156902" C="0.262143" G="0.189284" T="0.391672"/>
      <pos A="0.326908" C="0.351194" G="0.100233" T="0.221665"/>
      <pos A="0.310716" C="0.318812" G="0.156902" T="0.21357"/>
      <pos A="0.21357" C="0.262143" G="0.278335" T="0.245953"/>
      <pos A="0.189284" C="0.237857" G="0.310716" T="0.262143"/>
      <pos A="0.278335" C="0.21357" G="0.197379" T="0.310716"/>
      <pos A="0.148806" C="0.189284" G="0.294525" T="0.367385"/>
      <pos A="0.262143" C="0.21357" G="0.318812" T="0.205475"/>
      <pos A="0.148806" C="0.310716" G="0.237857" T="0.302621"/>
      <pos A="0.205475" C="0.310716" G="0.14071" T="0.343098"/>
      <pos A="0.197379" C="0.156902" G="0.35929" T="0.28643"/>
      <pos A="0.310716" C="0.310716" G="0.245953" T="0.132615"/>
      <pos A="0.318812" C="0.237857" G="0.351194" T="0.0921373"/>
      <pos A="0.37548" C="0.12452" G="0.262143" T="0.237857"/>
      <pos A="0.270239" C="0.367385" G="0.164997" T="0.197379"/>
      <pos A="0.173092" C="0.262143" G="0.132615" T="0.432149"/>
      <pos A="0.505009" C="0.019277" G="0.148806" T="0.326908"/>
      <pos A="0.181188" C="0.245953" G="0.407863" T="0.164997"/>
      <pos A="0.335003" C="0.197379" G="0.197379" T="0.270239"/>
      <pos A="0.229761" C="0.14071" G="0.270239" T="0.35929"/>
      <pos A="0.472627" C="0.173092" G="0.221665" T="0.132615"/>
      <pos A="0.237857" C="0.189284" G="0.37548" T="0.197379"/>
      <pos A="0.189284" C="0.28643" G="0.164997" T="0.35929"/>
      <pos A="0.14071" C="0.12452" G="0.254047" T="0.480723"/>
      <pos A="0.254047" C="0.221665" G="0.254047" T="0.270239"/>
      <pos A="0.189284" C="0.302621" G="0.00308642" T="0.505009"/>
      <pos A="0.407863" C="0.181188" G="0.245953" T="0.164997"/>
      <pos A="0.37548" C="0.351194" G="0.0840415" T="0.189284"/>
      <pos A="0.343098" C="0.181188" G="0.189284" T="0.28643"/>
      <pos A="0.456436" C="0.0921373" G="0.173092" T="0.278335"/>
      <pos A="0.270239" C="0.205475" G="0.37548" T="0.148806"/>
      <pos A="0.229761" C="0.245953" G="0.278335" T="0.245953"/>
      <pos A="0.0921373" C="0.294525" G="0.302621" T="0.310716"/>
      <pos A="0.424054" C="0.164997" G="0.164997" T="0.245953"/>
      <pos A="0.245953" C="0.116424" G="0.326908" T="0.310716"/>
      <pos A="0.116424" C="0.35929" G="0.254047" T="0.270239"/>
      <pos A="0.310716" C="0.28643" G="0.221665" T="0.181188"/>
    </motif>
    <motif db="0" id="M30" alt="O30" length="40" nsites="8" evalue="1.3e-003">
      <pos A="0.159032" C="0.230507" G="0.353963" T="0.256498"/>
      <pos A="0.275991" C="0.25" G="0.19152" T="0.282489"/>
      <pos A="0.152534" C="0.327972" G="0.198018" T="0.321475"/>
      <pos A="0.295484" C="0.25" G="0.243502" T="0.211013"/>
      <pos A="0.256498" C="0.19152" G="0.126543" T="0.425439"/>
      <pos A="0.256498" C="0.198018" G="0.275991" T="0.269493"/>
      <pos A="0.425439" C="0.120045" G="0.10705" T="0.347466"/>
      <pos A="0.159032" C="0.353963" G="0.347466" T="0.139539"/>
      <pos A="0.224009" C="0.16553" G="0.146037" T="0.464425"/>
      <pos A="0.152534" C="0.159032" G="0.399448" T="0.288987"/>
      <pos A="0.295484" C="0.275991" G="0.146037" T="0.282489"/>
      <pos A="0.33447" C="0.237004" G="0.211013" T="0.217511"/>
      <pos A="0.33447" C="0.126543" G="0.301982" T="0.237004"/>
      <pos A="0.295484" C="0.243502" G="0.295484" T="0.16553"/>
      <pos A="0.237004" C="0.33447" G="0.152534" T="0.275991"/>
      <pos A="0.347466" C="0.19152" G="0.146037" T="0.314977"/>
      <pos A="0.217511" C="0.275991" G="0.25" T="0.256498"/>
      <pos A="0.0875565" C="0.347466" G="0.256498" T="0.30848"/>
      <pos A="0.30848" C="0.230507" G="0.211013" T="0.25"/>
      <pos A="0.33447" C="0.185023" G="0.159032" T="0.321475"/>
      <pos A="0.25" C="0.275991" G="0.243502" T="0.230507"/>
      <pos A="0.262996" C="0.217511" G="0.237004" T="0.282489"/>
      <pos A="0.16553" C="0.321475" G="0.237004" T="0.275991"/>
      <pos A="0.340968" C="0.185023" G="0.126543" T="0.347466"/>
      <pos A="0.282489" C="0.321475" G="0.159032" T="0.237004"/>
      <pos A="0.269493" C="0.295484" G="0.146037" T="0.288987"/>
      <pos A="0.282489" C="0.25" G="0.178525" T="0.288987"/>
      <pos A="0.237004" C="0.100552" G="0.30848" T="0.353963"/>
      <pos A="0.327972" C="0.0875565" G="0.327972" T="0.256498"/>
      <pos A="0.353963" C="0.211013" G="0.275991" T="0.159032"/>
      <pos A="0.464425" C="0.256498" G="0.217511" T="0.0615664"/>
      <pos A="0.360461" C="0.126543" G="0.256498" T="0.256498"/>
      <pos A="0.146037" C="0.269493" G="0.275991" T="0.30848"/>
      <pos A="0.275991" C="0.16553" G="0.237004" T="0.321475"/>
      <pos A="0.172028" C="0.113548" G="0.431937" T="0.282489"/>
      <pos A="0.120045" C="0.139539" G="0.490416" T="0.25"/>
      <pos A="0.230507" C="0.269493" G="0.159032" T="0.340968"/>
      <pos A="0.295484" C="0.204516" G="0.10705" T="0.39295"/>
      <pos A="0.204516" C="0.152534" G="0.288987" T="0.353963"/>
      <pos A="0.347466" C="0.418941" G="0.0615664" T="0.172028"/>
    </motif>
    <motif db="0" id="M32" alt="O32" length="40" nsites="8" evalue="1.3e-003">
      <pos A="0.185023" C="0.373457" G="0.172028" T="0.269493"/>
      <pos A="0.269493" C="0.152534" G="0.25" T="0.327972"/>
      <pos A="0.327972" C="0.230507" G="0.224009" T="0.217511"/>
      <pos A="0.178525" C="0.198018" G="0.25" T="0.373457"/>
      <pos A="0.360461" C="0.16553" G="0.19152" T="0.282489"/>
      <pos A="0.282489" C="0.243502" G="0.211013" T="0.262996"/>
      <pos A="0.16553" C="0.301982" G="0.16553" T="0.366959"/>
      <pos A="0.431937" C="0.217511" G="0.120045" T="0.230507"/>
      <pos A="0.152534" C="0.152534" G="0.25" T="0.444931"/>
      <pos A="0.301982" C="0.152534" G="0.360461" T="0.185023"/>
      <pos A="0.243502" C="0.159032" G="0.33447" T="0.262996"/>
      <pos A="0.301982" C="0.431937" G="0.146037" T="0.120045"/>
      <pos A="0.262996" C="0.224009" G="0.301982" T="0.211013"/>
      <pos A="0.282489" C="0.275991" G="0.139539" T="0.301982"/>
      <pos A="0.198018" C="0.262996" G="0.282489" T="0.256498"/>
      <pos A="0.262996" C="0.327972" G="0.237004" T="0.172028"/>
      <pos A="0.237004" C="0.133041" G="0.204516" T="0.425439"/>
      <pos A="0.301982" C="0.282489" G="0.230507" T="0.185023"/>
      <pos A="0.262996" C="0.178525" G="0.237004" T="0.321475"/>
      <pos A="0.282489" C="0.172028" G="0.340968" T="0.204516"/>
      <pos A="0.301982" C="0.321475" G="0.288987" T="0.0875565"/>
      <pos A="0.295484" C="0.172028" G="0.198018" T="0.33447"/>
      <pos A="0.217511" C="0.288987" G="0.0680632" T="0.425439"/>
      <pos A="0.152534" C="0.185023" G="0.237004" T="0.425439"/>
      <pos A="0.399448" C="0.275991" G="0.204516" T="0.120045"/>
      <pos A="0.451429" C="0.126543" G="0.16553" T="0.256498"/>
      <pos A="0.178525" C="0.172028" G="0.33447" T="0.314977"/>
      <pos A="0.275991" C="0.237004" G="0.146037" T="0.340968"/>
      <pos A="0.120045" C="0.282489" G="0.379955" T="0.217511"/>
      <pos A="0.204516" C="0.282489" G="0.178525" T="0.33447"/>
      <pos A="0.224009" C="0.262996" G="0.288987" T="0.224009"/>
      <pos A="0.39295" C="0.146037" G="0.295484" T="0.16553"/>
      <pos A="0.230507" C="0.373457" G="0.133041" T="0.262996"/>
      <pos A="0.379955" C="0.211013" G="0.10705" T="0.301982"/>
      <pos A="0.237004" C="0.16553" G="0.295484" T="0.301982"/>
      <pos A="0.399448" C="0.185023" G="0.139539" T="0.275991"/>
      <pos A="0.269493" C="0.152534" G="0.224009" T="0.353963"/>
      <pos A="0.178525" C="0.25" G="0.295484" T="0.275991"/>
      <pos A="0.16553" C="0.178525" G="0.243502" T="0.412443"/>
      <pos A="0.321475" C="0.178525" G="0.204516" T="0.295484"/>
    </motif>
    <motif db="0" id="M33" alt="O33" length="40" nsites="8" evalue="1.3e-003">
      <pos A="0.16553" C="0.243502" G="0.412443" T="0.178525"/>
      <pos A="0.275991" C="0.146037" G="0.314977" T="0.262996"/>
      <pos A="0.133041" C="0.288987" G="0.301982" T="0.275991"/>
      <pos A="0.237004" C="0.152534" G="0.16553" T="0.444931"/>
      <pos A="0.172028" C="0.16553" G="0.269493" T="0.39295"/>
      <pos A="0.237004" C="0.217511" G="0.224009" T="0.321475"/>
      <pos A="0.152534" C="0.288987" G="0.198018" T="0.360461"/>
      <pos A="0.353963" C="0.327972" G="0.113548" T="0.204516"/>
      <pos A="0.314977" C="0.347466" G="0.19152" T="0.146037"/>
      <pos A="0.379955" C="0.159032" G="0.262996" T="0.198018"/>
      <pos A="0.172028" C="0.275991" G="0.282489" T="0.269493"/>
      <pos A="0.25" C="0.185023" G="0.230507" T="0.33447"/>
      <pos A="0.353963" C="0.373457" G="0.178525" T="0.0940543"/>
      <pos A="0.282489" C="0.204516" G="0.159032" T="0.353963"/>
      <pos A="0.243502" C="0.275991" G="0.198018" T="0.282489"/>
      <pos A="0.353963" C="0.353963" G="0.16553" T="0.126543"/>
      <pos A="0.262996" C="0.133041" G="0.30848" T="0.295484"/>
      <pos A="0.217511" C="0.314977" G="0.243502" T="0.224009"/>
      <pos A="0.133041" C="0.19152" G="0.198018" T="0.47742"/>
      <pos A="0.237004" C="0.204516" G="0.224009" T="0.33447"/>
      <pos A="0.133041" C="0.275991" G="0.262996" T="0.327972"/>
      <pos A="0.379955" C="0.172028" G="0.288987" T="0.159032"/>
      <pos A="0.211013" C="0.10705" G="0.340968" T="0.340968"/>
      <pos A="0.262996" C="0.262996" G="0.353963" T="0.120045"/>
      <pos A="0.379955" C="0.146037" G="0.159032" T="0.314977"/>
      <pos A="0.444931" C="0.19152" G="0.211013" T="0.152534"/>
      <pos A="0.288987" C="0.301982" G="0.152534" T="0.256498"/>
      <pos A="0.237004" C="0.139539" G="0.275991" T="0.347466"/>
      <pos A="0.211013" C="0.172028" G="0.217511" T="0.399448"/>
      <pos A="0.0810588" C="0.256498" G="0.224009" T="0.438434"/>
      <pos A="0.237004" C="0.295484" G="0.217511" T="0.25"/>
      <pos A="0.412443" C="0.074561" G="0.178525" T="0.33447"/>
      <pos A="0.237004" C="0.314977" G="0.282489" T="0.16553"/>
      <pos A="0.288987" C="0.269493" G="0.146037" T="0.295484"/>
      <pos A="0.340968" C="0.25" G="0.120045" T="0.288987"/>
      <pos A="0.353963" C="0.269493" G="0.224009" T="0.152534"/>
      <pos A="0.237004" C="0.295484" G="0.217511" T="0.25"/>
      <pos A="0.275991" C="0.198018" G="0.224009" T="0.301982"/>
      <pos A="0.314977" C="0.237004" G="0.198018" T="0.25"/>
      <pos A="0.327972" C="0.100552" G="0.353963" T="0.217511"/>
    </motif>
    <motif db="0" id="M34" alt="O34" length="40" nsites="8" evalue="1.3e-003">
      <pos A="0.174852" C="0.475443" G="0.217794" T="0.131911"/>
      <pos A="0.38956" C="0.00308642" G="0.0460277" T="0.561325"/>
      <pos A="0.0889699" C="0.174852" G="0.518384" T="0.217794"/>
      <pos A="0.174852" C="0.518384" G="0.174852" T="0.131911"/>
      <pos A="0.260736" C="0.0889699" G="0.217794" T="0.432502"/>
      <pos A="0.346618" C="0.260736" G="0.260736" T="0.131911"/>
      <pos A="0.0889699" C="0.38956" G="0.260736" T="0.260736"/>
      <pos A="0.303677" C="0.0460277" G="0.174852" T="0.475443"/>
      <pos A="0.174852" C="0.174852" G="0.346618" T="0.303677"/>
      <pos A="0.38956" C="0.260736" G="0.260736" T="0.0889699"/>
      <pos A="0.174852" C="0.475443" G="0.131911" T="0.217794"/>
      <pos A="0.647209" C="0.0460277" G="0.0460277" T="0.260736"/>
      <pos A="0.432502" C="0.432502" G="0.0460277" T="0.0889699"/>
      <pos A="0.432502" C="0.260736" G="0.131911" T="0.174852"/>
      <pos A="0.260736" C="0.38956" G="0.217794" T="0.131911"/>
      <pos A="0.174852" C="0.217794" G="0.131911" T="0.475443"/>
      <pos A="0.0460277" C="0.217794" G="0.131911" T="0.604268"/>
      <pos A="0.0460277" C="0.561325" G="0.0889699" T="0.303677"/>
      <pos A="0.217794" C="0.303677" G="0.0460277" T="0.432502"/>
      <pos A="0.131911" C="0.303677" G="0.174852" T="0.38956"/>
      <pos A="0.0889699" C="0.131911" G="0.0889699" T="0.69015"/>
      <pos A="0.131911" C="0.561325" G="0.0889699" T="0.217794"/>
      <pos A="0.131911" C="0.260736" G="0.0460277" T="0.561325"/>
      <pos A="0.217794" C="0.38956" G="0.346618" T="0.0460277"/>
      <pos A="0.174852" C="0.217794" G="0.217794" T="0.38956"/>
      <pos A="0.303677" C="0.217794" G="0.217794" T="0.260736"/>
      <pos A="0.0460277" C="0.475443" G="0.260736" T="0.217794"/>
      <pos A="0.346618" C="0.346618" G="0.174852" T="0.131911"/>
      <pos A="0.38956" C="0.260736" G="0.0889699" T="0.260736"/>
      <pos A="0.346618" C="0.00308642" G="0.260736" T="0.38956"/>
      <pos A="0.0460277" C="0.217794" G="0.604268" T="0.131911"/>
      <pos A="0.0889699" C="0.174852" G="0.303677" T="0.432502"/>
      <pos A="0.518384" C="0.174852" G="0.0889699" T="0.217794"/>
      <pos A="0.174852" C="0.131911" G="0.346618" T="0.346618"/>
      <pos A="0.260736" C="0.131911" G="0.346618" T="0.260736"/>
      <pos A="0.518384" C="0.0460277" G="0.174852" T="0.260736"/>
      <pos A="0.174852" C="0.217794" G="0.38956" T="0.217794"/>
      <pos A="0.38956" C="0.0889699" G="0.131911" T="0.38956"/>
      <pos A="0.217794" C="0.174852" G="0.475443" T="0.131911"/>
      <pos A="0.303677" C="0.174852" G="0.346618" T="0.174852"/>
    </motif>
    <motif db="0" id="M35" alt="O35" length="40" nsites="8" evalue="1.3e-003">
      <pos A="0.496914" C="0.00308642" G="0.00308642" T="0.496914"/>
      <pos A="0.00308642" C="0.00308642" G="0.990741" T="0.00308642"/>
      <pos A="0.00308642" C="0.990741" G="0.00308642" T="0.00308642"/>
      <pos A="0.00308642" C="0.496914" G="0.00308642" T="0.496914"/>
      <pos A="0.496914" C="0.00308642" G="0.496914" T="0.00308642"/>
      <pos A="0.00308642" C="0.496914" G="0.496914" T="0.00308642"/>
      <pos A="0.00308642" C="0.00308642" G="0.00308642" T="0.990741"/>
      <pos A="0.00308642" C="0.00308642" G="0.990741" T="0.00308642"/>
      <pos A="0.00308642" C="0.00308642" G="0.496914" T="0.496914"/>
      <pos A="0.00308642" C="0.00308642" G="0.496914" T="0.496914"/>
      <pos A="0.496914" C="0.496914" G="0.00308642" T="0.00308642"/>
      <pos A="0.496914" C="0.00308642" G="0.00308642" T="0.496914"/>
      <pos A="0.990741" C="0.00308642" G="0.00308642" T="0.00308642"/>
      <pos A="0.00308642" C="0.990741" G="0.00308642" T="0.00308642"/>
      <pos A="0.496914" C="0.00308642" G="0.00308642" T="0.496914"/>
      <pos A="0.00308642" C="0.990741" G="0.00308642" T="0.00308642"/>
      <pos A="0.00308642" C="0.00308642" G="0.00308642" T="0.990741"/>
      <pos A="0.00308642" C="0.496914" G="0.496914" T="0.00308642"/>
      <pos A="0.00308642" C="0.00308642" G="0.496914" T="0.496914"/>
      <pos A="0.496914" C="0.00308642" G="0.496914" T="0.00308642"/>
      <pos A="0.00308642" C="0.00308642" G="0.990741" T="0.00308642"/>
      <pos A="0.496914" C="0.00308642" G="0.496914" T="0.00308642"/>
      <pos A="0.496914" C="0.496914" G="0.00308642" T="0.00308642"/>
      <pos A="0.496914" C="0.00308642" G="0.00308642" T="0.496914"/>
      <pos A="0.00308642" C="0.496914" G="0.00308642" T="0.496914"/>
      <pos A="0.990741" C="0.00308642" G="0.00308642" T="0.00308642"/>
      <pos A="0.496914" C="0.00308642" G="0.00308642" T="0.496914"/>
      <pos A="0.496914" C="0.496914" G="0.00308642" T="0.00308642"/>
      <pos A="0.00308642" C="0.496914" G="0.496914" T="0.00308642"/>
      <pos A="0.496914" C="0.00308642" G="0.00308642" T="0.496914"/>
      <pos A="0.496914" C="0.00308642" G="0.496914" T="0.00308642"/>
      <pos A="0.496914" C="0.496914" G="0.00308642" T="0.00308642"/>
      <pos A="0.496914" C="0.00308642" G="0.00308642" T="0.496914"/>
      <pos A="0.00308642" C="0.00308642" G="0.990741" T="0.00308642"/>
      <pos A="0.00308642" C="0.990741" G="0.00308642" T="0.00308642"/>
      <pos A="0.990741" C="0.00308642" G="0.00308642" T="0.00308642"/>
      <pos A="0.990741" C="0.00308642" G="0.00308642" T="0.00308642"/>
      <pos A="0.496914" C="0.00308642" G="0.496914" T="0.00308642"/>
      <pos A="0.496914" C="0.496914" G="0.00308642" T="0.00308642"/>
      <pos A="0.496914" C="0.00308642" G="0.496914" T="0.00308642"/>
    </motif>
    <motif db="0" id="M36" alt="O36" length="40" nsites="8" evalue="1.3e-003">
      <pos A="0.00308642" C="0.990741" G="0.00308642" T="0.00308642"/>
      <pos A="0.00308642" C="0.990741" G="0.00308642" T="0.00308642"/>
      <pos A="0.00308642" C="0.990741" G="0.00308642" T="0.00308642"/>
      <pos A="0.00308642" C="0.00308642" G="0.990741" T="0.00308642"/>
      <pos A="0.00308642" C="0.00308642" G="0.990741" T="0.00308642"/>
      <pos A="0.990741" C="0.00308642" G="0.00308642" T="0.00308642"/>
      <pos A="0.00308642" C="0.00308642" G="0.990741" T="0.00308642"/>
      <pos A="0.00308642" C="0.00308642" G="0.00308642" T="0.990741"/>
      <pos A="0.00308642" C="0.990741" G="0.00308642" T="0.00308642"/>
      <pos A="0.990741" C="0.00308642" G="0.00308642" T="0.00308642"/>
      <pos A="0.00308642" C="0.00308642" G="0.990741" T="0.00308642"/>
      <pos A="0.00308642" C="0.00308642" G="0.990741" T="0.00308642"/>
      <pos A="0.990741" C="0.00308642" G="0.00308642" T="0.00308642"/>
      <pos A="0.990741" C="0.00308642" G="0.00308642" T="0.00308642"/>
      <pos A="0.00308642" C="0.990741" G="0.00308642" T="0.00308642"/>
      <pos A="0.00308642" C="0.990741" G="0.00308642" T="0.00308642"/>
      <pos A="0.00308642" C="0.990741" G="0.00308642" T="0.00308642"/>
      <pos A="0.00308642" C="0.990741" G="0.00308642" T="0.00308642"/>
      <pos A="0.00308642" C="0.990741" G="0.00308642" T="0.00308642"/>
      <pos A="0.00308642" C="0.990741" G="0.00308642" T="0.00308642"/>
      <pos A="0.00308642" C="0.00308642" G="0.990741" T="0.00308642"/>
      <pos A="0.00308642" C="0.990741" G="0.00308642" T="0.00308642"/>
      <pos A="0.00308642" C="0.990741" G="0.00308642" T="0.00308642"/>
      <pos A="0.00308642" C="0.00308642" G="0.990741" T="0.00308642"/>
      <pos A="0.00308642" C="0.00308642" G="0.990741" T="0.00308642"/>
      <pos A="0.00308642" C="0.990741" G="0.00308642" T="0.00308642"/>
      <pos A="0.00308642" C="0.990741" G="0.00308642" T="0.00308642"/>
      <pos A="0.00308642" C="0.990741" G="0.00308642" T="0.00308642"/>
      <pos A="0.00308642" C="0.00308642" G="0.00308642" T="0.990741"/>
      <pos A="0.00308642" C="0.00308642" G="0.00308642" T="0.990741"/>
      <pos A="0.00308642" C="0.00308642" G="0.00308642" T="0.990741"/>
      <pos A="0.00308642" C="0.00308642" G="0.990741" T="0.00308642"/>
      <pos A="0.00308642" C="0.990741" G="0.00308642" T="0.00308642"/>
      <pos A="0.990741" C="0.00308642" G="0.00308642" T="0.00308642"/>
      <pos A="0.00308642" C="0.990741" G="0.00308642" T="0.00308642"/>
      <pos A="0.990741" C="0.00308642" G="0.00308642" T="0.00308642"/>
      <pos A="0.00308642" C="0.990741" G="0.00308642" T="0.00308642"/>
      <pos A="0.990741" C="0.00308642" G="0.00308642" T="0.00308642"/>
      <pos A="0.00308642" C="0.00308642" G="0.990741" T="0.00308642"/>
      <pos A="0.00308642" C="0.00308642" G="0.990741" T="0.00308642"/>
    </motif>
    <motif db="0" id="M37" alt="O37" length="40" nsites="8" evalue="1.3e-003">
      <pos A="0.405039" C="0.140899" G="0.255742" T="0.19832"/>
      <pos A="0.267227" C="0.175352" G="0.221289" T="0.336132"/>
      <pos A="0.19832" C="0.186837" G="0.152383" T="0.46246"/>
      <pos A="0.267227" C="0.336132" G="0.290196" T="0.106445"/>
      <pos A="0.370586" C="0.221289" G="0.244258" T="0.163868"/>
      <pos A="0.221289" C="0.19832" G="0.393555" T="0.186837"/>
      <pos A="0.278711" C="0.11793" G="0.278711" T="0.324648"/>
      <pos A="0.094961" C="0.290196" G="0.336132" T="0.278711"/>
      <pos A="0.416523" C="0.163868" G="0.175352" T="0.244258"/>
      <pos A="0.175352" C="0.267227" G="0.267227" T="0.290196"/>
      <pos A="0.336132" C="0.255742" G="0.152383" T="0.255742"/>
      <pos A="0.152383" C="0.186837" G="0.140899" T="0.519882"/>
      <pos A="0.255742" C="0.255742" G="0.244258" T="0.244258"/>
      <pos A="0.221289" C="0.405039" G="0.221289" T="0.152383"/>
      <pos A="0.106445" C="0.313163" G="0.140899" T="0.439491"/>
      <pos A="0.267227" C="0.186837" G="0.313163" T="0.232773"/>
      <pos A="0.405039" C="0.244258" G="0.129414" T="0.221289"/>
      <pos A="0.278711" C="0.496914" G="0.11793" T="0.106445"/>
      <pos A="0.244258" C="0.221289" G="0.163868" T="0.370586"/>
      <pos A="0.19832" C="0.313163" G="0.221289" T="0.267227"/>
      <pos A="0.221289" C="0.347617" G="0.175352" T="0.255742"/>
      <pos A="0.38207" C="0.255742" G="0.336132" T="0.0260553"/>
      <pos A="0.221289" C="0.152383" G="0.347617" T="0.278711"/>
      <pos A="0.186837" C="0.209804" G="0.30168" T="0.30168"/>
      <pos A="0.0719921" C="0.267227" G="0.290196" T="0.370586"/>
      <pos A="0.255742" C="0.19832" G="0.186837" T="0.359101"/>
      <pos A="0.255742" C="0.255742" G="0.290196" T="0.19832"/>
      <pos A="0.140899" C="0.347617" G="0.359101" T="0.152383"/>
      <pos A="0.439491" C="0.186837" G="0.152383" T="0.221289"/>
      <pos A="0.278711" C="0.175352" G="0.278711" T="0.267227"/>
      <pos A="0.485429" C="0.244258" G="0.11793" T="0.152383"/>
      <pos A="0.405039" C="0.163868" G="0.359101" T="0.0719921"/>
      <pos A="0.244258" C="0.209804" G="0.232773" T="0.313163"/>
      <pos A="0.209804" C="0.278711" G="0.278711" T="0.232773"/>
      <pos A="0.0834765" C="0.209804" G="0.221289" T="0.485429"/>
      <pos A="0.30168" C="0.186837" G="0.232773" T="0.278711"/>
      <pos A="0.416523" C="0.0605086" G="0.232773" T="0.290196"/>
      <pos A="0.255742" C="0.290196" G="0.129414" T="0.324648"/>
      <pos A="0.175352" C="0.140899" G="0.30168" T="0.38207"/>
      <pos A="0.359101" C="0.186837" G="0.255742" T="0.19832"/>
    </motif>
    <motif db="0" id="M38" alt="O38" length="40" nsites="8" evalue="1.3e-003">
      <pos A="0.366959" C="0.25" G="0.10705" T="0.275991"/>
      <pos A="0.217511" C="0.360461" G="0.172028" T="0.25"/>
      <pos A="0.224009" C="0.269493" G="0.16553" T="0.340968"/>
      <pos A="0.373457" C="0.25" G="0.282489" T="0.0940543"/>
      <pos A="0.386452" C="0.217511" G="0.159032" T="0.237004"/>
      <pos A="0.301982" C="0.172028" G="0.314977" T="0.211013"/>
      <pos A="0.237004" C="0.113548" G="0.33447" T="0.314977"/>
      <pos A="0.237004" C="0.100552" G="0.353963" T="0.30848"/>
      <pos A="0.262996" C="0.120045" G="0.30848" T="0.30848"/>
      <pos A="0.262996" C="0.288987" G="0.185023" T="0.262996"/>
      <pos A="0.113548" C="0.30848" G="0.0680632" T="0.509909"/>
      <pos A="0.288987" C="0.399448" G="0.146037" T="0.16553"/>
      <pos A="0.19152" C="0.16553" G="0.301982" T="0.340968"/>
      <pos A="0.172028" C="0.275991" G="0.217511" T="0.33447"/>
      <pos A="0.295484" C="0.230507" G="0.185023" T="0.288987"/>
      <pos A="0.198018" C="0.282489" G="0.25" T="0.269493"/>
      <pos A="0.230507" C="0.198018" G="0.321475" T="0.25"/>
      <pos A="0.399448" C="0.25" G="0.0875565" T="0.262996"/>
      <pos A="0.269493" C="0.159032" G="0.301982" T="0.269493"/>
      <pos A="0.159032" C="0.373457" G="0.243502" T="0.224009"/>
      <pos A="0.431937" C="0.243502" G="0.19152" T="0.133041"/>
      <pos A="0.295484" C="0.237004" G="0.243502" T="0.224009"/>
      <pos A="0.379955" C="0.217511" G="0.10705" T="0.295484"/>
      <pos A="0.126543" C="0.139539" G="0.425439" T="0.30848"/>
      <pos A="0.327972" C="0.282489" G="0.256498" T="0.133041"/>
      <pos A="0.269493" C="0.172028" G="0.275991" T="0.282489"/>
      <pos A="0.224009" C="0.224009" G="0.224009" T="0.327972"/>
      <pos A="0.295484" C="0.204516" G="0.262996" T="0.237004"/>
      <pos A="0.237004" C="0.288987" G="0.211013" T="0.262996"/>
      <pos A="0.178525" C="0.301982" G="0.0940543" T="0.425439"/>
      <pos A="0.405946" C="0.198018" G="0.172028" T="0.224009"/>
      <pos A="0.295484" C="0.288987" G="0.0940543" T="0.321475"/>
      <pos A="0.185023" C="0.10705" G="0.288987" T="0.418941"/>
      <pos A="0.16553" C="0.120045" G="0.386452" T="0.327972"/>
      <pos A="0.25" C="0.217511" G="0.288987" T="0.243502"/>
      <pos A="0.262996" C="0.269493" G="0.25" T="0.217511"/>
      <pos A="0.295484" C="0.204516" G="0.146037" T="0.353963"/>
      <pos A="0.262996" C="0.211013" G="0.295484" T="0.230507"/>
      <pos A="0.366959" C="0.113548" G="0.327972" T="0.19152"/>
      <pos A="0.347466" C="0.211013" G="0.217511" T="0.224009"/>
    </motif>
    <motif db="0" id="M4" alt="O4" length="40" nsites="8" evalue="1.3e-003">
      <pos A="0.25" C="0.25" G="0.33447" T="0.16553"/>
      <pos A="0.412443" C="0.185023" G="0.230507" T="0.172028"/>
      <pos A="0.178525" C="0.224009" G="0.243502" T="0.353963"/>
      <pos A="0.237004" C="0.262996" G="0.10705" T="0.39295"/>
      <pos A="0.230507" C="0.321475" G="0.185023" T="0.262996"/>
      <pos A="0.269493" C="0.159032" G="0.224009" T="0.347466"/>
      <pos A="0.185023" C="0.379955" G="0.301982" T="0.133041"/>
      <pos A="0.314977" C="0.243502" G="0.25" T="0.19152"/>
      <pos A="0.373457" C="0.314977" G="0.152534" T="0.159032"/>
      <pos A="0.185023" C="0.10705" G="0.327972" T="0.379955"/>
      <pos A="0.256498" C="0.0875565" G="0.327972" T="0.327972"/>
      <pos A="0.185023" C="0.340968" G="0.185023" T="0.288987"/>
      <pos A="0.19152" C="0.204516" G="0.295484" T="0.30848"/>
      <pos A="0.275991" C="0.224009" G="0.16553" T="0.33447"/>
      <pos A="0.288987" C="0.133041" G="0.243502" T="0.33447"/>
      <pos A="0.224009" C="0.262996" G="0.262996" T="0.25"/>
      <pos A="0.243502" C="0.237004" G="0.224009" T="0.295484"/>
      <pos A="0.19152" C="0.288987" G="0.288987" T="0.230507"/>
      <pos A="0.366959" C="0.19152" G="0.224009" T="0.217511"/>
      <pos A="0.16553" C="0.172028" G="0.237004" T="0.425439"/>
      <pos A="0.19152" C="0.25" G="0.282489" T="0.275991"/>
      <pos A="0.256498" C="0.19152" G="0.30848" T="0.243502"/>
      <pos A="0.405946" C="0.211013" G="0.074561" T="0.30848"/>
      <pos A="0.301982" C="0.237004" G="0.0875565" T="0.373457"/>
      <pos A="0.100552" C="0.295484" G="0.230507" T="0.373457"/>
      <pos A="0.386452" C="0.19152" G="0.275991" T="0.146037"/>
      <pos A="0.295484" C="0.275991" G="0.19152" T="0.237004"/>
      <pos A="0.438434" C="0.16553" G="0.217511" T="0.178525"/>
      <pos A="0.353963" C="0.19152" G="0.340968" T="0.113548"/>
      <pos A="0.211013" C="0.146037" G="0.412443" T="0.230507"/>
      <pos A="0.30848" C="0.217511" G="0.295484" T="0.178525"/>
      <pos A="0.405946" C="0.074561" G="0.16553" T="0.353963"/>
      <pos A="0.185023" C="0.301982" G="0.217511" T="0.295484"/>
      <pos A="0.30848" C="0.237004" G="0.0875565" T="0.366959"/>
      <pos A="0.262996" C="0.224009" G="0.347466" T="0.16553"/>
      <pos A="0.211013" C="0.39295" G="0.0875565" T="0.30848"/>
      <pos A="0.224009" C="0.275991" G="0.217511" T="0.282489"/>
      <pos A="0.243502" C="0.230507" G="0.159032" T="0.366959"/>
      <pos A="0.262996" C="0.230507" G="0.113548" T="0.39295"/>
      <pos A="0.224009" C="0.0680632" G="0.275991" T="0.431937"/>
    </motif>
    <motif db="0" id="M40" alt="O40" length="40" nsites="8" evalue="1.3e-003">
      <pos A="0.204516" C="0.159032" G="0.224009" T="0.412443"/>
      <pos A="0.224009" C="0.33447" G="0.0875565" T="0.353963"/>
      <pos A="0.321475" C="0.256498" G="0.262996" T="0.159032"/>
      <pos A="0.0875565" C="0.224009" G="0.301982" T="0.386452"/>
      <pos A="0.256498" C="0.256498" G="0.301982" T="0.185023"/>
      <pos A="0.217511" C="0.185023" G="0.282489" T="0.314977"/>
      <pos A="0.152534" C="0.256498" G="0.269493" T="0.321475"/>
      <pos A="0.25" C="0.431937" G="0.126543" T="0.19152"/>
      <pos A="0.314977" C="0.120045" G="0.256498" T="0.30848"/>
      <pos A="0.301982" C="0.366959" G="0.120045" T="0.211013"/>
      <pos A="0.555394" C="0.152534" G="0.113548" T="0.178525"/>
      <pos A="0.224009" C="0.126543" G="0.237004" T="0.412443"/>
      <pos A="0.262996" C="0.172028" G="0.360461" T="0.204516"/>
      <pos A="0.237004" C="0.178525" G="0.33447" T="0.25"/>
      <pos A="0.243502" C="0.314977" G="0.288987" T="0.152534"/>
      <pos A="0.19152" C="0.126543" G="0.327972" T="0.353963"/>
      <pos A="0.262996" C="0.230507" G="0.211013" T="0.295484"/>
      <pos A="0.211013" C="0.321475" G="0.178525" T="0.288987"/>
      <pos A="0.237004" C="0.172028" G="0.288987" T="0.301982"/>
      <pos A="0.288987" C="0.120045" G="0.237004" T="0.353963"/>
      <pos A="0.178525" C="0.288987" G="0.301982" T="0.230507"/>
      <pos A="0.237004" C="0.412443" G="0.126543" T="0.224009"/>
      <pos A="0.360461" C="0.204516" G="0.139539" T="0.295484"/>
      <pos A="0.25" C="0.275991" G="0.237004" T="0.237004"/>
      <pos A="0.327972" C="0.0810588" G="0.237004" T="0.353963"/>
      <pos A="0.139539" C="0.198018" G="0.19152" T="0.470922"/>
      <pos A="0.321475" C="0.198018" G="0.19152" T="0.288987"/>
      <pos A="0.33447" C="0.204516" G="0.295484" T="0.16553"/>
      <pos A="0.340968" C="0.327972" G="0.139539" T="0.19152"/>
      <pos A="0.366959" C="0.198018" G="0.172028" T="0.262996"/>
      <pos A="0.33447" C="0.198018" G="0.185023" T="0.282489"/>
      <pos A="0.321475" C="0.172028" G="0.243502" T="0.262996"/>
      <pos A="0.321475" C="0.172028" G="0.288987" T="0.217511"/>
      <pos A="0.405946" C="0.30848" G="0.126543" T="0.159032"/>
      <pos A="0.185023" C="0.340968" G="0.152534" T="0.321475"/>
      <pos A="0.275991" C="0.120045" G="0.237004" T="0.366959"/>
      <pos A="0.198018" C="0.204516" G="0.379955" T="0.217511"/>
      <pos A="0.217511" C="0.100552" G="0.327972" T="0.353963"/>
      <pos A="0.204516" C="0.243502" G="0.340968" T="0.211013"/>
      <pos A="0.230507" C="0.288987" G="0.237004" T="0.243502"/>
    </motif>
    <motif db="0" id="M42" alt="O42" length="40" nsites="8" evalue="1.3e-003">
      <pos A="0.178525" C="0.269493" G="0.340968" T="0.211013"/>
      <pos A="0.269493" C="0.256498" G="0.152534" T="0.321475"/>
      <pos A="0.204516" C="0.237004" G="0.347466" T="0.211013"/>
      <pos A="0.288987" C="0.275991" G="0.133041" T="0.301982"/>
      <pos A="0.172028" C="0.301982" G="0.314977" T="0.211013"/>
      <pos A="0.275991" C="0.237004" G="0.172028" T="0.314977"/>
      <pos A="0.314977" C="0.0550686" G="0.16553" T="0.464425"/>
      <pos A="0.288987" C="0.282489" G="0.198018" T="0.230507"/>
      <pos A="0.159032" C="0.211013" G="0.217511" T="0.412443"/>
      <pos A="0.211013" C="0.33447" G="0.262996" T="0.19152"/>
      <pos A="0.262996" C="0.159032" G="0.16553" T="0.412443"/>
      <pos A="0.185023" C="0.301982" G="0.224009" T="0.288987"/>
      <pos A="0.262996" C="0.314977" G="0.126543" T="0.295484"/>
      <pos A="0.431937" C="0.19152" G="0.211013" T="0.16553"/>
      <pos A="0.269493" C="0.19152" G="0.360461" T="0.178525"/>
      <pos A="0.139539" C="0.172028" G="0.405946" T="0.282489"/>
      <pos A="0.204516" C="0.30848" G="0.100552" T="0.386452"/>
      <pos A="0.25" C="0.198018" G="0.262996" T="0.288987"/>
      <pos A="0.204516" C="0.314977" G="0.288987" T="0.19152"/>
      <pos A="0.379955" C="0.217511" G="0.340968" T="0.0615664"/>
      <pos A="0.262996" C="0.256498" G="0.230507" T="0.25"/>
      <pos A="0.347466" C="0.237004" G="0.133041" T="0.282489"/>
      <pos A="0.243502" C="0.288987" G="0.185023" T="0.282489"/>
      <pos A="0.275991" C="0.159032" G="0.217511" T="0.347466"/>
      <pos A="0.159032" C="0.198018" G="0.405946" T="0.237004"/>
      <pos A="0.444931" C="0.0940543" G="0.159032" T="0.301982"/>
      <pos A="0.230507" C="0.33447" G="0.178525" T="0.256498"/>
      <pos A="0.444931" C="0.152534" G="0.204516" T="0.198018"/>
      <pos A="0.269493" C="0.275991" G="0.152534" T="0.301982"/>
      <pos A="0.353963" C="0.198018" G="0.19152" T="0.256498"/>
      <pos A="0.399448" C="0.159032" G="0.211013" T="0.230507"/>
      <pos A="0.269493" C="0.159032" G="0.139539" T="0.431937"/>
      <pos A="0.126543" C="0.217511" G="0.438434" T="0.217511"/>
      <pos A="0.275991" C="0.230507" G="0.25" T="0.243502"/>
      <pos A="0.19152" C="0.198018" G="0.178525" T="0.431937"/>
      <pos A="0.0680632" C="0.224009" G="0.314977" T="0.39295"/>
      <pos A="0.243502" C="0.25" G="0.243502" T="0.262996"/>
      <pos A="0.379955" C="0.19152" G="0.19152" T="0.237004"/>
      <pos A="0.496914" C="0.19152" G="0.204516" T="0.10705"/>
      <pos A="0.198018" C="0.172028" G="0.211013" T="0.418941"/>
    </motif>
    <motif db="0" id="M43" alt="O43" length="40" nsites="8" evalue="1.3e-003">
      <pos A="0.661523" C="0.332304" G="0.00308642" T="0.00308642"/>
      <pos A="0.332304" C="0.661523" G="0.00308642" T="0.00308642"/>
      <pos A="0.332304" C="0.332304" G="0.00308642" T="0.332304"/>
      <pos A="0.00308642" C="0.332304" G="0.332304" T="0.332304"/>
      <pos A="0.332304" C="0.00308642" G="0.00308642" T="0.661523"/>
      <pos A="0.00308642" C="0.00308642" G="0.990741" T="0.00308642"/>
      <pos A="0.332304" C="0.332304" G="0.332304" T="0.00308642"/>
      <pos A="0.00308642" C="0.661523" G="0.00308642" T="0.332304"/>
      <pos A="0.00308642" C="0.00308642" G="0.00308642" T="0.990741"/>
      <pos A="0.661523" C="0.00308642" G="0.00308642" T="0.332304"/>
      <pos A="0.00308642" C="0.00308642" G="0.332304" T="0.661523"/>
      <pos A="0.661523" C="0.332304" G="0.00308642" T="0.00308642"/>
      <pos A="0.661523" C="0.00308642" G="0.332304" T="0.00308642"/>
      <pos A="0.332304" C="0.00308642" G="0.661523" T="0.00308642"/>
      <pos A="0.00308642" C="0.661523" G="0.332304" T="0.00308642"/>
      <pos A="0.00308642" C="0.332304" G="0.661523" T="0.00308642"/>
      <pos A="0.332304" C="0.332304" G="0.332304" T="0.00308642"/>
      <pos A="0.332304" C="0.00308642" G="0.332304" T="0.332304"/>
      <pos A="0.00308642" C="0.332304" G="0.00308642" T="0.661523"/>
      <pos A="0.00308642" C="0.00308642" G="0.661523" T="0.332304"/>
      <pos A="0.00308642" C="0.332304" G="0.332304" T="0.332304"/>
      <pos A="0.661523" C="0.00308642" G="0.00308642" T="0.332304"/>
      <pos A="0.332304" C="0.00308642" G="0.332304" T="0.332304"/>
      <pos A="0.332304" C="0.00308642" G="0.332304" T="0.332304"/>
      <pos A="0.332304" C="0.332304" G="0.332304" T="0.00308642"/>
      <pos A="0.332304" C="0.00308642" G="0.332304" T="0.332304"/>
      <pos A="0.332304" C="0.332304" G="0.00308642" T="0.332304"/>
      <pos A="0.661523" C="0.332304" G="0.00308642" T="0.00308642"/>
      <pos A="0.332304" C="0.332304" G="0.332304" T="0.00308642"/>
      <pos A="0.00308642" C="0.661523" G="0.00308642" T="0.332304"/>
      <pos A="0.332304" C="0.661523" G="0.00308642" T="0.00308642"/>
      <pos A="0.990741" C="0.00308642" G="0.00308642" T="0.00308642"/>
      <pos A="0.00308642" C="0.00308642" G="0.00308642" T="0.990741"/>
      <pos A="0.332304" C="0.00308642" G="0.332304" T="0.332304"/>
      <pos A="0.661523" C="0.00308642" G="0.332304" T="0.00308642"/>
      <pos A="0.332304" C="0.332304" G="0.00308642" T="0.332304"/>
      <pos A="0.332304" C="0.00308642" G="0.332304" T="0.332304"/>
      <pos A="0.661523" C="0.00308642" G="0.332304" T="0.00308642"/>
      <pos A="0.661523" C="0.00308642" G="0.332304" T="0.00308642"/>
      <pos A="0.332304" C="0.00308642" G="0.332304" T="0.332304"/>
    </motif>
    <motif db="0" id="M44" alt="O44" length="40" nsites="8" evalue="1.3e-003">
      <pos A="0.16553" C="0.301982" G="0.217511" T="0.314977"/>
      <pos A="0.230507" C="0.386452" G="0.217511" T="0.16553"/>
      <pos A="0.0940543" C="0.0875565" G="0.373457" T="0.444931"/>
      <pos A="0.211013" C="0.178525" G="0.211013" T="0.399448"/>
      <pos A="0.301982" C="0.159032" G="0.321475" T="0.217511"/>
      <pos A="0.224009" C="0.230507" G="0.353963" T="0.19152"/>
      <pos A="0.172028" C="0.386452" G="0.0485709" T="0.39295"/>
      <pos A="0.224009" C="0.288987" G="0.159032" T="0.327972"/>
      <pos A="0.451429" C="0.146037" G="0.120045" T="0.282489"/>
      <pos A="0.33447" C="0.25" G="0.217511" T="0.198018"/>
      <pos A="0.301982" C="0.172028" G="0.256498" T="0.269493"/>
      <pos A="0.269493" C="0.178525" G="0.282489" T="0.269493"/>
      <pos A="0.301982" C="0.30848" G="0.146037" T="0.243502"/>
      <pos A="0.347466" C="0.133041" G="0.360461" T="0.159032"/>
      <pos A="0.126543" C="0.230507" G="0.25" T="0.39295"/>
      <pos A="0.204516" C="0.33447" G="0.269493" T="0.19152"/>
      <pos A="0.256498" C="0.282489" G="0.301982" T="0.159032"/>
      <pos A="0.347466" C="0.230507" G="0.198018" T="0.224009"/>
      <pos A="0.146037" C="0.347466" G="0.33447" T="0.172028"/>
      <pos A="0.262996" C="0.19152" G="0.185023" T="0.360461"/>
      <pos A="0.146037" C="0.159032" G="0.288987" T="0.405946"/>
      <pos A="0.211013" C="0.282489" G="0.120045" T="0.386452"/>
      <pos A="0.185023" C="0.262996" G="0.275991" T="0.275991"/>
      <pos A="0.314977" C="0.269493" G="0.159032" T="0.256498"/>
      <pos A="0.386452" C="0.120045" G="0.152534" T="0.340968"/>
      <pos A="0.204516" C="0.185023" G="0.340968" T="0.269493"/>
      <pos A="0.30848" C="0.152534" G="0.275991" T="0.262996"/>
      <pos A="0.30848" C="0.178525" G="0.262996" T="0.25"/>
      <pos A="0.490416" C="0.204516" G="0.282489" T="0.0225798"/>
      <pos A="0.301982" C="0.25" G="0.139539" T="0.30848"/>
      <pos A="0.25" C="0.16553" G="0.33447" T="0.25"/>
      <pos A="0.33447" C="0.230507" G="0.120045" T="0.314977"/>
      <pos A="0.16553" C="0.243502" G="0.16553" T="0.425439"/>
      <pos A="0.288987" C="0.185023" G="0.288987" T="0.237004"/>
      <pos A="0.373457" C="0.178525" G="0.224009" T="0.224009"/>
      <pos A="0.347466" C="0.152534" G="0.224009" T="0.275991"/>
      <pos A="0.243502" C="0.321475" G="0.211013" T="0.224009"/>
      <pos A="0.288987" C="0.198018" G="0.185023" T="0.327972"/>
      <pos A="0.178525" C="0.269493" G="0.224009" T="0.327972"/>
      <pos A="0.275991" C="0.217511" G="0.224009" T="0.282489"/>
    </motif>
    <motif db="0" id="M46" alt="O46" length="40" nsites="8" evalue="1.3e-003">
      <pos A="0.282489" C="0.275991" G="0.0875565" T="0.353963"/>
      <pos A="0.152534" C="0.19152" G="0.262996" T="0.39295"/>
      <pos A="0.172028" C="0.172028" G="0.19152" T="0.464425"/>
      <pos A="0.282489" C="0.230507" G="0.204516" T="0.282489"/>
      <pos A="0.379955" C="0.243502" G="0.198018" T="0.178525"/>
      <pos A="0.39295" C="0.243502" G="0.314977" T="0.0485709"/>
      <pos A="0.425439" C="0.172028" G="0.204516" T="0.198018"/>
      <pos A="0.159032" C="0.204516" G="0.301982" T="0.33447"/>
      <pos A="0.172028" C="0.211013" G="0.379955" T="0.237004"/>
      <pos A="0.0680632" C="0.224009" G="0.353963" T="0.353963"/>
      <pos A="0.327972" C="0.288987" G="0.243502" T="0.139539"/>
      <pos A="0.237004" C="0.301982" G="0.178525" T="0.282489"/>
      <pos A="0.10705" C="0.360461" G="0.256498" T="0.275991"/>
      <pos A="0.19152" C="0.152534" G="0.262996" T="0.39295"/>
      <pos A="0.217511" C="0.25" G="0.198018" T="0.33447"/>
      <pos A="0.327972" C="0.30848" G="0.126543" T="0.237004"/>
      <pos A="0.347466" C="0.237004" G="0.146037" T="0.269493"/>
      <pos A="0.198018" C="0.185023" G="0.230507" T="0.386452"/>
      <pos A="0.282489" C="0.405946" G="0.0875565" T="0.224009"/>
      <pos A="0.353963" C="0.113548" G="0.243502" T="0.288987"/>
      <pos A="0.386452" C="0.230507" G="0.230507" T="0.152534"/>
      <pos A="0.172028" C="0.217511" G="0.288987" T="0.321475"/>
      <pos A="0.405946" C="0.172028" G="0.237004" T="0.185023"/>
      <pos A="0.217511" C="0.198018" G="0.25" T="0.33447"/>
      <pos A="0.185023" C="0.301982" G="0.275991" T="0.237004"/>
      <pos A="0.33447" C="0.185023" G="0.10705" T="0.373457"/>
      <pos A="0.30848" C="0.120045" G="0.282489" T="0.288987"/>
      <pos A="0.256498" C="0.295484" G="0.237004" T="0.211013"/>
      <pos A="0.19152" C="0.243502" G="0.243502" T="0.321475"/>
      <pos A="0.288987" C="0.217511" G="0.243502" T="0.25"/>
      <pos A="0.314977" C="0.172028" G="0.237004" T="0.275991"/>
      <pos A="0.237004" C="0.172028" G="0.25" T="0.340968"/>
      <pos A="0.386452" C="0.159032" G="0.185023" T="0.269493"/>
      <pos A="0.282489" C="0.185023" G="0.379955" T="0.152534"/>
      <pos A="0.262996" C="0.282489" G="0.19152" T="0.262996"/>
      <pos A="0.30848" C="0.237004" G="0.0615664" T="0.39295"/>
      <pos A="0.120045" C="0.133041" G="0.360461" T="0.386452"/>
      <pos A="0.30848" C="0.224009" G="0.19152" T="0.275991"/>
      <pos A="0.269493" C="0.288987" G="0.224009" T="0.217511"/>
      <pos A="0.314977" C="0.126543" G="0.347466" T="0.211013"/>
    </motif>
    <motif db="0" id="M47" alt="O47" length="40" nsites="8" evalue="1.3e-003">
      <pos A="0.299383" C="0.101852" G="0.299383" T="0.299383"/>
      <pos A="0.398148" C="0.00308642" G="0.200617" T="0.398148"/>
      <pos A="0.496914" C="0.101852" G="0.00308642" T="0.398148"/>
      <pos A="0.200617" C="0.496914" G="0.101852" T="0.200617"/>
      <pos A="0.00308642" C="0.299383" G="0.200617" T="0.496914"/>
      <pos A="0.299383" C="0.299383" G="0.101852" T="0.299383"/>
      <pos A="0.299383" C="0.101852" G="0.398148" T="0.200617"/>
      <pos A="0.200617" C="0.00308642" G="0.496914" T="0.299383"/>
      <pos A="0.398148" C="0.00308642" G="0.101852" T="0.496914"/>
      <pos A="0.101852" C="0.299383" G="0.595679" T="0.00308642"/>
      <pos A="0.200617" C="0.101852" G="0.101852" T="0.595679"/>
      <pos A="0.299383" C="0.00308642" G="0.496914" T="0.200617"/>
      <pos A="0.00308642" C="0.200617" G="0.200617" T="0.595679"/>
      <pos A="0.398148" C="0.299383" G="0.101852" T="0.200617"/>
      <pos A="0.398148" C="0.299383" G="0.200617" T="0.101852"/>
      <pos A="0.299383" C="0.398148" G="0.00308642" T="0.299383"/>
      <pos A="0.200617" C="0.299383" G="0.101852" T="0.398148"/>
      <pos A="0.299383" C="0.496914" G="0.00308642" T="0.200617"/>
      <pos A="0.694444" C="0.101852" G="0.00308642" T="0.200617"/>
      <pos A="0.79321" C="0.00308642" G="0.101852" T="0.101852"/>
      <pos A="0.398148" C="0.101852" G="0.496914" T="0.00308642"/>
      <pos A="0.299383" C="0.200617" G="0.101852" T="0.398148"/>
      <pos A="0.101852" C="0.496914" G="0.299383" T="0.101852"/>
      <pos A="0.200617" C="0.101852" G="0.101852" T="0.595679"/>
      <pos A="0.496914" C="0.200617" G="0.200617" T="0.101852"/>
      <pos A="0.200617" C="0.200617" G="0.200617" T="0.398148"/>
      <pos A="0.496914" C="0.200617" G="0.200617" T="0.101852"/>
      <pos A="0.496914" C="0.101852" G="0.101852" T="0.299383"/>
      <pos A="0.200617" C="0.101852" G="0.299383" T="0.398148"/>
      <pos A="0.79321" C="0.101852" G="0.00308642" T="0.101852"/>
      <pos A="0.00308642" C="0.496914" G="0.101852" T="0.398148"/>
      <pos A="0.200617" C="0.200617" G="0.101852" T="0.496914"/>
      <pos A="0.299383" C="0.398148" G="0.200617" T="0.101852"/>
      <pos A="0.101852" C="0.496914" G="0.398148" T="0.00308642"/>
      <pos A="0.398148" C="0.101852" G="0.200617" T="0.299383"/>
      <pos A="0.101852" C="0.299383" G="0.299383" T="0.299383"/>
      <pos A="0.101852" C="0.200617" G="0.101852" T="0.595679"/>
      <pos A="0.398148" C="0.200617" G="0.101852" T="0.299383"/>
      <pos A="0.595679" C="0.00308642" G="0.200617" T="0.200617"/>
      <pos A="0.398148" C="0.299383" G="0.101852" T="0.200617"/>
    </motif>
    <motif db="0" id="M48" alt="O48" length="40" nsites="8" evalue="1.3e-003">
      <pos A="0.425439" C="0.243502" G="0.224009" T="0.10705"/>
      <pos A="0.139539" C="0.295484" G="0.237004" T="0.327972"/>
      <pos A="0.243502" C="0.198018" G="0.39295" T="0.16553"/>
      <pos A="0.204516" C="0.30848" G="0.120045" T="0.366959"/>
      <pos A="0.217511" C="0.243502" G="0.295484" T="0.243502"/>
      <pos A="0.262996" C="0.172028" G="0.237004" T="0.327972"/>
      <pos A="0.33447" C="0.0875565" G="0.113548" T="0.464425"/>
      <pos A="0.327972" C="0.159032" G="0.237004" T="0.275991"/>
      <pos A="0.178525" C="0.224009" G="0.25" T="0.347466"/>
      <pos A="0.10705" C="0.360461" G="0.185023" T="0.347466"/>
      <pos A="0.360461" C="0.275991" G="0.133041" T="0.230507"/>
      <pos A="0.269493" C="0.159032" G="0.327972" T="0.243502"/>
      <pos A="0.321475" C="0.230507" G="0.217511" T="0.230507"/>
      <pos A="0.16553" C="0.295484" G="0.146037" T="0.39295"/>
      <pos A="0.353963" C="0.224009" G="0.16553" T="0.256498"/>
      <pos A="0.185023" C="0.399448" G="0.159032" T="0.256498"/>
      <pos A="0.412443" C="0.178525" G="0.230507" T="0.178525"/>
      <pos A="0.275991" C="0.230507" G="0.301982" T="0.19152"/>
      <pos A="0.295484" C="0.282489" G="0.19152" T="0.230507"/>
      <pos A="0.237004" C="0.211013" G="0.373457" T="0.178525"/>
      <pos A="0.25" C="0.237004" G="0.178525" T="0.33447"/>
      <pos A="0.19152" C="0.327972" G="0.25" T="0.230507"/>
      <pos A="0.256498" C="0.25" G="0.126543" T="0.366959"/>
      <pos A="0.19152" C="0.204516" G="0.379955" T="0.224009"/>
      <pos A="0.295484" C="0.172028" G="0.282489" T="0.25"/>
      <pos A="0.19152" C="0.217511" G="0.25" T="0.340968"/>
      <pos A="0.321475" C="0.224009" G="0.172028" T="0.282489"/>
      <pos A="0.418941" C="0.19152" G="0.204516" T="0.185023"/>
      <pos A="0.133041" C="0.217511" G="0.347466" T="0.301982"/>
      <pos A="0.172028" C="0.126543" G="0.327972" T="0.373457"/>
      <pos A="0.133041" C="0.33447" G="0.204516" T="0.327972"/>
      <pos A="0.353963" C="0.211013" G="0.204516" T="0.230507"/>
      <pos A="0.30848" C="0.139539" G="0.256498" T="0.295484"/>
      <pos A="0.256498" C="0.133041" G="0.269493" T="0.340968"/>
      <pos A="0.314977" C="0.256498" G="0.224009" T="0.204516"/>
      <pos A="0.39295" C="0.120045" G="0.126543" T="0.360461"/>
      <pos A="0.288987" C="0.243502" G="0.340968" T="0.126543"/>
      <pos A="0.340968" C="0.321475" G="0.237004" T="0.100552"/>
      <pos A="0.340968" C="0.211013" G="0.178525" T="0.269493"/>
      <pos A="0.19152" C="0.204516" G="0.139539" T="0.464425"/>
    </motif>
    <motif db="0" id="M49" alt="O49" length="40" nsites="8" evalue="1.3e-003">
      <pos A="0.360461" C="0.126543" G="0.347466" T="0.16553"/>
      <pos A="0.360461" C="0.373457" G="0.185023" T="0.0810588"/>
      <pos A="0.314977" C="0.217511" G="0.282489" T="0.185023"/>
      <pos A="0.30848" C="0.19152" G="0.224009" T="0.275991"/>
      <pos A="0.16553" C="0.237004" G="0.139539" T="0.457927"/>
      <pos A="0.133041" C="0.120045" G="0.340968" T="0.405946"/>
      <pos A="0.16553" C="0.314977" G="0.243502" T="0.275991"/>
      <pos A="0.347466" C="0.288987" G="0.133041" T="0.230507"/>
      <pos A="0.237004" C="0.269493" G="0.185023" T="0.30848"/>
      <pos A="0.347466" C="0.314977" G="0.152534" T="0.185023"/>
      <pos A="0.172028" C="0.133041" G="0.30848" T="0.386452"/>
      <pos A="0.211013" C="0.30848" G="0.275991" T="0.204516"/>
      <pos A="0.314977" C="0.217511" G="0.113548" T="0.353963"/>
      <pos A="0.159032" C="0.25" G="0.25" T="0.340968"/>
      <pos A="0.198018" C="0.256498" G="0.282489" T="0.262996"/>
      <pos A="0.204516" C="0.237004" G="0.256498" T="0.301982"/>
      <pos A="0.275991" C="0.113548" G="0.19152" T="0.418941"/>
      <pos A="0.211013" C="0.237004" G="0.340968" T="0.211013"/>
      <pos A="0.178525" C="0.425439" G="0.230507" T="0.16553"/>
      <pos A="0.204516" C="0.230507" G="0.301982" T="0.262996"/>
      <pos A="0.224009" C="0.16553" G="0.262996" T="0.347466"/>
      <pos A="0.262996" C="0.19152" G="0.262996" T="0.282489"/>
      <pos A="0.282489" C="0.217511" G="0.178525" T="0.321475"/>
      <pos A="0.282489" C="0.282489" G="0.16553" T="0.269493"/>
      <pos A="0.262996" C="0.185023" G="0.295484" T="0.256498"/>
      <pos A="0.425439" C="0.172028" G="0.120045" T="0.282489"/>
      <pos A="0.39295" C="0.269493" G="0.269493" T="0.0680632"/>
      <pos A="0.47742" C="0.262996" G="0.113548" T="0.146037"/>
      <pos A="0.373457" C="0.100552" G="0.269493" T="0.256498"/>
      <pos A="0.33447" C="0.0940543" G="0.379955" T="0.19152"/>
      <pos A="0.237004" C="0.256498" G="0.211013" T="0.295484"/>
      <pos A="0.230507" C="0.146037" G="0.269493" T="0.353963"/>
      <pos A="0.185023" C="0.224009" G="0.269493" T="0.321475"/>
      <pos A="0.373457" C="0.30848" G="0.10705" T="0.211013"/>
      <pos A="0.230507" C="0.262996" G="0.237004" T="0.269493"/>
      <pos A="0.159032" C="0.230507" G="0.198018" T="0.412443"/>
      <pos A="0.269493" C="0.25" G="0.262996" T="0.217511"/>
      <pos A="0.16553" C="0.295484" G="0.100552" T="0.438434"/>
      <pos A="0.262996" C="0.178525" G="0.282489" T="0.275991"/>
      <pos A="0.464425" C="0.224009" G="0.0875565" T="0.224009"/>
    </motif>
    <motif db="0" id="M5" alt="O5" length="40" nsites="8" evalue="1.3e-003">
      <pos A="0.314977" C="0.25" G="0.25" T="0.185023"/>
      <pos A="0.340968" C="0.230507" G="0.204516" T="0.224009"/>
      <pos A="0.256498" C="0.19152" G="0.30848" T="0.243502"/>
      <pos A="0.33447" C="0.198018" G="0.172028" T="0.295484"/>
      <pos A="0.185023" C="0.295484" G="0.139539" T="0.379955"/>
      <pos A="0.217511" C="0.399448" G="0.146037" T="0.237004"/>
      <pos A="0.379955" C="0.159032" G="0.159032" T="0.301982"/>
      <pos A="0.126543" C="0.10705" G="0.464425" T="0.301982"/>
      <pos A="0.100552" C="0.353963" G="0.230507" T="0.314977"/>
      <pos A="0.269493" C="0.451429" G="0.10705" T="0.172028"/>
      <pos A="0.230507" C="0.211013" G="0.25" T="0.30848"/>
      <pos A="0.30848" C="0.178525" G="0.224009" T="0.288987"/>
      <pos A="0.262996" C="0.126543" G="0.25" T="0.360461"/>
      <pos A="0.230507" C="0.256498" G="0.295484" T="0.217511"/>
      <pos A="0.295484" C="0.19152" G="0.237004" T="0.275991"/>
      <pos A="0.301982" C="0.16553" G="0.30848" T="0.224009"/>
      <pos A="0.185023" C="0.224009" G="0.301982" T="0.288987"/>
      <pos A="0.146037" C="0.295484" G="0.366959" T="0.19152"/>
      <pos A="0.275991" C="0.288987" G="0.172028" T="0.262996"/>
      <pos A="0.457927" C="0.0875565" G="0.217511" T="0.237004"/>
      <pos A="0.19152" C="0.418941" G="0.243502" T="0.146037"/>
      <pos A="0.301982" C="0.0940543" G="0.139539" T="0.464425"/>
      <pos A="0.217511" C="0.230507" G="0.399448" T="0.152534"/>
      <pos A="0.269493" C="0.262996" G="0.139539" T="0.327972"/>
      <pos A="0.399448" C="0.120045" G="0.172028" T="0.30848"/>
      <pos A="0.275991" C="0.269493" G="0.0615664" T="0.39295"/>
      <pos A="0.33447" C="0.25" G="0.16553" T="0.25"/>
      <pos A="0.178525" C="0.243502" G="0.133041" T="0.444931"/>
      <pos A="0.146037" C="0.256498" G="0.237004" T="0.360461"/>
      <pos A="0.366959" C="0.25" G="0.198018" T="0.185023"/>
      <pos A="0.282489" C="0.10705" G="0.295484" T="0.314977"/>
      <pos A="0.262996" C="0.19152" G="0.379955" T="0.16553"/>
      <pos A="0.373457" C="0.178525" G="0.282489" T="0.16553"/>
      <pos A="0.185023" C="0.327972" G="0.262996" T="0.224009"/>
      <pos A="0.243502" C="0.217511" G="0.224009" T="0.314977"/>
      <pos A="0.224009" C="0.295484" G="0.126543" T="0.353963"/>
      <pos A="0.360461" C="0.19152" G="0.16553" T="0.282489"/>
      <pos A="0.152534" C="0.256498" G="0.30848" T="0.282489"/>
      <pos A="0.405946" C="0.16553" G="0.211013" T="0.217511"/>
      <pos A="0.152534" C="0.152534" G="0.275991" T="0.418941"/>
    </motif>
    <motif db="0" id="M50" alt="O50" length="40" nsites="8" evalue="1.3e-003">
      <pos A="0.301982" C="0.256498" G="0.269493" T="0.172028"/>
      <pos A="0.39295" C="0.230507" G="0.10705" T="0.269493"/>
      <pos A="0.243502" C="0.204516" G="0.327972" T="0.224009"/>
      <pos A="0.120045" C="0.172028" G="0.30848" T="0.399448"/>
      <pos A="0.340968" C="0.139539" G="0.178525" T="0.340968"/>
      <pos A="0.30848" C="0.25" G="0.211013" T="0.230507"/>
      <pos A="0.262996" C="0.269493" G="0.314977" T="0.152534"/>
      <pos A="0.159032" C="0.282489" G="0.243502" T="0.314977"/>
      <pos A="0.178525" C="0.139539" G="0.275991" T="0.405946"/>
      <pos A="0.353963" C="0.321475" G="0.204516" T="0.120045"/>
      <pos A="0.204516" C="0.146037" G="0.19152" T="0.457927"/>
      <pos A="0.243502" C="0.243502" G="0.120045" T="0.39295"/>
      <pos A="0.16553" C="0.379955" G="0.256498" T="0.198018"/>
      <pos A="0.198018" C="0.256498" G="0.0940543" T="0.451429"/>
      <pos A="0.256498" C="0.224009" G="0.275991" T="0.243502"/>
      <pos A="0.185023" C="0.360461" G="0.275991" T="0.178525"/>
      <pos A="0.366959" C="0.100552" G="0.256498" T="0.275991"/>
      <pos A="0.172028" C="0.327972" G="0.256498" T="0.243502"/>
      <pos A="0.224009" C="0.211013" G="0.211013" T="0.353963"/>
      <pos A="0.204516" C="0.314977" G="0.185023" T="0.295484"/>
      <pos A="0.301982" C="0.152534" G="0.282489" T="0.262996"/>
      <pos A="0.327972" C="0.159032" G="0.405946" T="0.10705"/>
      <pos A="0.399448" C="0.172028" G="0.178525" T="0.25"/>
      <pos A="0.483918" C="0.0940543" G="0.243502" T="0.178525"/>
      <pos A="0.314977" C="0.211013" G="0.237004" T="0.237004"/>
      <pos A="0.16553" C="0.321475" G="0.19152" T="0.321475"/>
      <pos A="0.211013" C="0.295484" G="0.159032" T="0.33447"/>
      <pos A="0.33447" C="0.230507" G="0.243502" T="0.19152"/>
      <pos A="0.418941" C="0.224009" G="0.133041" T="0.224009"/>
      <pos A="0.237004" C="0.237004" G="0.159032" T="0.366959"/>
      <pos A="0.262996" C="0.282489" G="0.275991" T="0.178525"/>
      <pos A="0.30848" C="0.288987" G="0.0940543" T="0.30848"/>
      <pos A="0.152534" C="0.269493" G="0.224009" T="0.353963"/>
      <pos A="0.211013" C="0.133041" G="0.340968" T="0.314977"/>
      <pos A="0.178525" C="0.243502" G="0.340968" T="0.237004"/>
      <pos A="0.146037" C="0.243502" G="0.360461" T="0.25"/>
      <pos A="0.451429" C="0.230507" G="0.126543" T="0.19152"/>
      <pos A="0.282489" C="0.159032" G="0.237004" T="0.321475"/>
      <pos A="0.288987" C="0.178525" G="0.237004" T="0.295484"/>
      <pos A="0.230507" C="0.159032" G="0.204516" T="0.405946"/>
    </motif>
    <motif db="0" id="M52" alt="O52" length="40" nsites="8" evalue="1.3e-003">
      <pos A="0.00308642" C="0.332304" G="0.332304" T="0.332304"/>
      <pos A="0.661523" C="0.00308642" G="0.332304" T="0.00308642"/>
      <pos A="0.332304" C="0.00308642" G="0.00308642" T="0.661523"/>
      <pos A="0.332304" C="0.332304" G="0.00308642" T="0.332304"/>
      <pos A="0.990741" C="0.00308642" G="0.00308642" T="0.00308642"/>
      <pos A="0.661523" C="0.332304" G="0.00308642" T="0.00308642"/>
      <pos A="0.00308642" C="0.00308642" G="0.990741" T="0.00308642"/>
      <pos A="0.332304" C="0.332304" G="0.00308642" T="0.332304"/>
      <pos A="0.00308642" C="0.661523" G="0.332304" T="0.00308642"/>
      <pos A="0.661523" C="0.00308642" G="0.332304" T="0.00308642"/>
      <pos A="0.00308642" C="0.00308642" G="0.661523" T="0.332304"/>
      <pos A="0.00308642" C="0.661523" G="0.332304" T="0.00308642"/>
      <pos A="0.00308642" C="0.00308642" G="0.332304" T="0.661523"/>
      <pos A="0.332304" C="0.332304" G="0.00308642" T="0.332304"/>
      <pos A="0.00308642" C="0.661523" G="0.332304" T="0.00308642"/>
      <pos A="0.332304" C="0.332304" G="0.332304" T="0.00308642"/>
      <pos A="0.332304" C="0.00308642" G="0.332304" T="0.332304"/>
      <pos A="0.332304" C="0.661523" G="0.00308642" T="0.00308642"/>
      <pos A="0.990741" C="0.00308642" G="0.00308642" T="0.00308642"/>
      <pos A="0.00308642" C="0.00308642" G="0.661523" T="0.332304"/>
      <pos A="0.00308642" C="0.990741" G="0.00308642" T="0.00308642"/>
      <pos A="0.00308642" C="0.00308642" G="0.332304" T="0.661523"/>
      <pos A="0.00308642" C="0.332304" G="0.00308642" T="0.661523"/>
      <pos A="0.00308642" C="0.00308642" G="0.990741" T="0.00308642"/>
      <pos A="0.661523" C="0.00308642" G="0.332304" T="0.00308642"/>
      <pos A="0.332304" C="0.332304" G="0.332304" T="0.00308642"/>
      <pos A="0.00308642" C="0.00308642" G="0.332304" T="0.661523"/>
      <pos A="0.00308642" C="0.990741" G="0.00308642" T="0.00308642"/>
      <pos A="0.332304" C="0.00308642" G="0.332304" T="0.332304"/>
      <pos A="0.661523" C="0.332304" G="0.00308642" T="0.00308642"/>
      <pos A="0.332304" C="0.00308642" G="0.661523" T="0.00308642"/>
      <pos A="0.00308642" C="0.332304" G="0.332304" T="0.332304"/>
      <pos A="0.332304" C="0.332304" G="0.332304" T="0.00308642"/>
      <pos A="0.332304" C="0.661523" G="0.00308642" T="0.00308642"/>
      <pos A="0.661523" C="0.332304" G="0.00308642" T="0.00308642"/>
      <pos A="0.332304" C="0.332304" G="0.00308642" T="0.332304"/>
      <pos A="0.661523" C="0.00308642" G="0.332304" T="0.00308642"/>
      <pos A="0.332304" C="0.00308642" G="0.661523" T="0.00308642"/>
      <pos A="0.00308642" C="0.00308642" G="0.661523" T="0.332304"/>
      <pos A="0.661523" C="0.00308642" G="0.00308642" T="0.332304"/>
    </motif>
    <motif db="0" id="M53" alt="O53" length="40" nsites="8" evalue="1.3e-003">
      <pos A="0.19152" C="0.217511" G="0.33447" T="0.256498"/>
      <pos A="0.10705" C="0.262996" G="0.243502" T="0.386452"/>
      <pos A="0.262996" C="0.126543" G="0.211013" T="0.399448"/>
      <pos A="0.159032" C="0.412443" G="0.159032" T="0.269493"/>
      <pos A="0.237004" C="0.243502" G="0.139539" T="0.379955"/>
      <pos A="0.152534" C="0.256498" G="0.321475" T="0.269493"/>
      <pos A="0.314977" C="0.262996" G="0.0680632" T="0.353963"/>
      <pos A="0.256498" C="0.256498" G="0.347466" T="0.139539"/>
      <pos A="0.211013" C="0.0680632" G="0.269493" T="0.451429"/>
      <pos A="0.243502" C="0.340968" G="0.25" T="0.16553"/>
      <pos A="0.444931" C="0.256498" G="0.178525" T="0.120045"/>
      <pos A="0.360461" C="0.237004" G="0.256498" T="0.146037"/>
      <pos A="0.224009" C="0.282489" G="0.198018" T="0.295484"/>
      <pos A="0.418941" C="0.120045" G="0.185023" T="0.275991"/>
      <pos A="0.243502" C="0.185023" G="0.451429" T="0.120045"/>
      <pos A="0.405946" C="0.152534" G="0.120045" T="0.321475"/>
      <pos A="0.256498" C="0.269493" G="0.217511" T="0.256498"/>
      <pos A="0.126543" C="0.256498" G="0.113548" T="0.503411"/>
      <pos A="0.178525" C="0.204516" G="0.340968" T="0.275991"/>
      <pos A="0.224009" C="0.256498" G="0.152534" T="0.366959"/>
      <pos A="0.25" C="0.321475" G="0.113548" T="0.314977"/>
      <pos A="0.529402" C="0.288987" G="0.0940543" T="0.0875565"/>
      <pos A="0.275991" C="0.224009" G="0.204516" T="0.295484"/>
      <pos A="0.113548" C="0.237004" G="0.269493" T="0.379955"/>
      <pos A="0.262996" C="0.230507" G="0.224009" T="0.282489"/>
      <pos A="0.243502" C="0.25" G="0.237004" T="0.269493"/>
      <pos A="0.269493" C="0.269493" G="0.256498" T="0.204516"/>
      <pos A="0.230507" C="0.172028" G="0.256498" T="0.340968"/>
      <pos A="0.159032" C="0.282489" G="0.288987" T="0.269493"/>
      <pos A="0.269493" C="0.204516" G="0.314977" T="0.211013"/>
      <pos A="0.178525" C="0.178525" G="0.230507" T="0.412443"/>
      <pos A="0.353963" C="0.10705" G="0.301982" T="0.237004"/>
      <pos A="0.288987" C="0.0940543" G="0.327972" T="0.288987"/>
      <pos A="0.185023" C="0.347466" G="0.269493" T="0.198018"/>
      <pos A="0.25" C="0.288987" G="0.204516" T="0.256498"/>
      <pos A="0.269493" C="0.217511" G="0.120045" T="0.39295"/>
      <pos A="0.275991" C="0.172028" G="0.243502" T="0.30848"/>
      <pos A="0.30848" C="0.217511" G="0.204516" T="0.269493"/>
      <pos A="0.425439" C="0.152534" G="0.204516" T="0.217511"/>
      <pos A="0.25" C="0.243502" G="0.282489" T="0.224009"/>
    </motif>
    <motif db="0" id="M54" alt="O54" length="40" nsites="8" evalue="1.3e-003">
      <pos A="0.244513" C="0.222565" G="0.387174" T="0.145747"/>
      <pos A="0.409122" C="0.167696" G="0.189643" T="0.233539"/>
      <pos A="0.244513" C="0.134773" G="0.354253" T="0.266461"/>
      <pos A="0.387174" C="0.112826" G="0.277435" T="0.222565"/>
      <pos A="0.145747" C="0.17867" G="0.277435" T="0.398148"/>
      <pos A="0.101852" C="0.3762" G="0.354253" T="0.167696"/>
      <pos A="0.112826" C="0.3762" G="0.0469817" T="0.463992"/>
      <pos A="0.266461" C="0.540809" G="0.112826" T="0.0799042"/>
      <pos A="0.200617" C="0.17867" G="0.1238" T="0.496914"/>
      <pos A="0.310357" C="0.17867" G="0.343278" T="0.167696"/>
      <pos A="0.266461" C="0.17867" G="0.244513" T="0.310357"/>
      <pos A="0.211591" C="0.332304" G="0.156722" T="0.299383"/>
      <pos A="0.222565" C="0.3762" G="0.0799042" T="0.32133"/>
      <pos A="0.343278" C="0.101852" G="0.233539" T="0.32133"/>
      <pos A="0.200617" C="0.17867" G="0.211591" T="0.409122"/>
      <pos A="0.310357" C="0.156722" G="0.233539" T="0.299383"/>
      <pos A="0.288409" C="0.189643" G="0.211591" T="0.310357"/>
      <pos A="0.332304" C="0.090878" G="0.332304" T="0.244513"/>
      <pos A="0.17867" C="0.310357" G="0.299383" T="0.211591"/>
      <pos A="0.101852" C="0.266461" G="0.200617" T="0.43107"/>
      <pos A="0.255487" C="0.354253" G="0.277435" T="0.112826"/>
      <pos A="0.387174" C="0.112826" G="0.32133" T="0.17867"/>
      <pos A="0.17867" C="0.266461" G="0.32133" T="0.233539"/>
      <pos A="0.156722" C="0.266461" G="0.233539" T="0.343278"/>
      <pos A="0.244513" C="0.167696" G="0.244513" T="0.343278"/>
      <pos A="0.255487" C="0.17867" G="0.156722" T="0.409122"/>
      <pos A="0.420096" C="0.0689304" G="0.222565" T="0.288409"/>
      <pos A="0.463992" C="0.145747" G="0.167696" T="0.222565"/>
      <pos A="0.299383" C="0.365227" G="0.0250341" T="0.310357"/>
      <pos A="0.299383" C="0.156722" G="0.200617" T="0.343278"/>
      <pos A="0.134773" C="0.244513" G="0.343278" T="0.277435"/>
      <pos A="0.365227" C="0.255487" G="0.266461" T="0.112826"/>
      <pos A="0.332304" C="0.299383" G="0.277435" T="0.090878"/>
      <pos A="0.310357" C="0.156722" G="0.17867" T="0.354253"/>
      <pos A="0.134773" C="0.156722" G="0.288409" T="0.420096"/>
      <pos A="0.233539" C="0.211591" G="0.189643" T="0.365227"/>
      <pos A="0.277435" C="0.233539" G="0.189643" T="0.299383"/>
      <pos A="0.1238" C="0.211591" G="0.255487" T="0.409122"/>
      <pos A="0.332304" C="0.134773" G="0.288409" T="0.244513"/>
      <pos A="0.32133" C="0.255487" G="0.167696" T="0.255487"/>
    </motif>
    <motif db="0" id="M55" alt="O55" length="40" nsites="8" evalue="1.3e-003">
      <pos A="0.230507" C="0.120045" G="0.288987" T="0.360461"/>
      <pos A="0.243502" C="0.327972" G="0.204516" T="0.224009"/>
      <pos A="0.282489" C="0.262996" G="0.275991" T="0.178525"/>
      <pos A="0.33447" C="0.224009" G="0.16553" T="0.275991"/>
      <pos A="0.33447" C="0.25" G="0.224009" T="0.19152"/>
      <pos A="0.366959" C="0.126543" G="0.0550686" T="0.451429"/>
      <pos A="0.204516" C="0.25" G="0.321475" T="0.224009"/>
      <pos A="0.10705" C="0.211013" G="0.33447" T="0.347466"/>
      <pos A="0.243502" C="0.230507" G="0.340968" T="0.185023"/>
      <pos A="0.243502" C="0.39295" G="0.0225798" T="0.340968"/>
      <pos A="0.262996" C="0.262996" G="0.224009" T="0.25"/>
      <pos A="0.295484" C="0.237004" G="0.224009" T="0.243502"/>
      <pos A="0.256498" C="0.256498" G="0.204516" T="0.282489"/>
      <pos A="0.288987" C="0.256498" G="0.243502" T="0.211013"/>
      <pos A="0.198018" C="0.256498" G="0.185023" T="0.360461"/>
      <pos A="0.211013" C="0.282489" G="0.230507" T="0.275991"/>
      <pos A="0.185023" C="0.0485709" G="0.438434" T="0.327972"/>
      <pos A="0.217511" C="0.217511" G="0.327972" T="0.237004"/>
      <pos A="0.373457" C="0.237004" G="0.0940543" T="0.295484"/>
      <pos A="0.30848" C="0.126543" G="0.275991" T="0.288987"/>
      <pos A="0.269493" C="0.379955" G="0.211013" T="0.139539"/>
      <pos A="0.399448" C="0.185023" G="0.139539" T="0.275991"/>
      <pos A="0.295484" C="0.295484" G="0.198018" T="0.211013"/>
      <pos A="0.224009" C="0.224009" G="0.217511" T="0.33447"/>
      <pos A="0.275991" C="0.172028" G="0.30848" T="0.243502"/>
      <pos A="0.269493" C="0.172028" G="0.282489" T="0.275991"/>
      <pos A="0.256498" C="0.275991" G="0.178525" T="0.288987"/>
      <pos A="0.269493" C="0.353963" G="0.120045" T="0.256498"/>
      <pos A="0.340968" C="0.282489" G="0.16553" T="0.211013"/>
      <pos A="0.327972" C="0.100552" G="0.256498" T="0.314977"/>
      <pos A="0.198018" C="0.204516" G="0.340968" T="0.256498"/>
      <pos A="0.19152" C="0.237004" G="0.230507" T="0.340968"/>
      <pos A="0.16553" C="0.360461" G="0.16553" T="0.30848"/>
      <pos A="0.314977" C="0.126543" G="0.211013" T="0.347466"/>
      <pos A="0.146037" C="0.133041" G="0.33447" T="0.386452"/>
      <pos A="0.360461" C="0.282489" G="0.282489" T="0.074561"/>
      <pos A="0.503411" C="0.0940543" G="0.0810588" T="0.321475"/>
      <pos A="0.256498" C="0.172028" G="0.269493" T="0.301982"/>
      <pos A="0.113548" C="0.152534" G="0.353963" T="0.379955"/>
      <pos A="0.301982" C="0.198018" G="0.282489" T="0.217511"/>
    </motif>
    <motif db="0" id="M57" alt="O57" length="40" nsites="8" evalue="1.3e-003">
      <pos A="0.214727" C="0.00308642" G="0.426366" T="0.35582"/>
      <pos A="0.00308642" C="0.214727" G="0.426366" T="0.35582"/>
      <pos A="0.285273" C="0.214727" G="0.14418" T="0.35582"/>
      <pos A="0.426366" C="0.496914" G="0.0736336" T="0.00308642"/>
      <pos A="0.496914" C="0.214727" G="0.214727" T="0.0736336"/>
      <pos A="0.14418" C="0.14418" G="0.638007" T="0.0736336"/>
      <pos A="0.214727" C="0.0736336" G="0.285273" T="0.426366"/>
      <pos A="0.214727" C="0.0736336" G="0.35582" T="0.35582"/>
      <pos A="0.285273" C="0.214727" G="0.214727" T="0.285273"/>
      <pos A="0.0736336" C="0.496914" G="0.0736336" T="0.35582"/>
      <pos A="0.0736336" C="0.14418" G="0.35582" T="0.426366"/>
      <pos A="0.214727" C="0.285273" G="0.0736336" T="0.426366"/>
      <pos A="0.638007" C="0.214727" G="0.14418" T="0.00308642"/>
      <pos A="0.0736336" C="0.214727" G="0.496914" T="0.214727"/>
      <pos A="0.214727" C="0.00308642" G="0.708554" T="0.0736336"/>
      <pos A="0.35582" C="0.214727" G="0.14418" T="0.285273"/>
      <pos A="0.496914" C="0.14418" G="0.35582" T="0.00308642"/>
      <pos A="0.285273" C="0.496914" G="0.14418" T="0.0736336"/>
      <pos A="0.214727" C="0.426366" G="0.35582" T="0.00308642"/>
      <pos A="0.214727" C="0.285273" G="0.14418" T="0.35582"/>
      <pos A="0.14418" C="0.35582" G="0.426366" T="0.0736336"/>
      <pos A="0.214727" C="0.426366" G="0.00308642" T="0.35582"/>
      <pos A="0.14418" C="0.214727" G="0.638007" T="0.00308642"/>
      <pos A="0.14418" C="0.214727" G="0.567461" T="0.0736336"/>
      <pos A="0.285273" C="0.35582" G="0.214727" T="0.14418"/>
      <pos A="0.285273" C="0.14418" G="0.35582" T="0.214727"/>
      <pos A="0.496914" C="0.14418" G="0.285273" T="0.0736336"/>
      <pos A="0.14418" C="0.214727" G="0.285273" T="0.35582"/>
      <pos A="0.35582" C="0.285273" G="0.0736336" T="0.285273"/>
      <pos A="0.14418" C="0.14418" G="0.35582" T="0.35582"/>
      <pos A="0.285273" C="0.214727" G="0.214727" T="0.285273"/>
      <pos A="0.14418" C="0.14418" G="0.0736336" T="0.638007"/>
      <pos A="0.285273" C="0.214727" G="0.214727" T="0.285273"/>
      <pos A="0.35582" C="0.285273" G="0.0736336" T="0.285273"/>
      <pos A="0.00308642" C="0.0736336" G="0.7791" T="0.14418"/>
      <pos A="0.14418" C="0.426366" G="0.285273" T="0.14418"/>
      <pos A="0.496914" C="0.214727" G="0.0736336" T="0.214727"/>
      <pos A="0.567461" C="0.285273" G="0.0736336" T="0.0736336"/>
      <pos A="0.35582" C="0.0736336" G="0.0736336" T="0.496914"/>
      <pos A="0.426366" C="0.14418" G="0.0736336" T="0.35582"/>
    </motif>
    <motif db="0" id="M58" alt="O58" length="40" nsites="8" evalue="1.3e-003">
      <pos A="0.0853906" C="0.25" G="0.208847" T="0.455761"/>
      <pos A="0.208847" C="0.332304" G="0.167696" T="0.291153"/>
      <pos A="0.291153" C="0.414609" G="0.25" T="0.044239"/>
      <pos A="0.25" C="0.25" G="0.208847" T="0.291153"/>
      <pos A="0.208847" C="0.208847" G="0.291153" T="0.291153"/>
      <pos A="0.167696" C="0.25" G="0.00308642" T="0.579218"/>
      <pos A="0.25" C="0.455761" G="0.00308642" T="0.291153"/>
      <pos A="0.332304" C="0.167696" G="0.00308642" T="0.496914"/>
      <pos A="0.0853906" C="0.332304" G="0.291153" T="0.291153"/>
      <pos A="0.208847" C="0.496914" G="0.126543" T="0.167696"/>
      <pos A="0.291153" C="0.25" G="0.044239" T="0.414609"/>
      <pos A="0.208847" C="0.496914" G="0.208847" T="0.0853906"/>
      <pos A="0.332304" C="0.00308642" G="0.373457" T="0.291153"/>
      <pos A="0.0853906" C="0.208847" G="0.496914" T="0.208847"/>
      <pos A="0.0853906" C="0.538066" G="0.126543" T="0.25"/>
      <pos A="0.208847" C="0.373457" G="0.25" T="0.167696"/>
      <pos A="0.208847" C="0.291153" G="0.414609" T="0.0853906"/>
      <pos A="0.291153" C="0.044239" G="0.126543" T="0.538066"/>
      <pos A="0.167696" C="0.25" G="0.126543" T="0.455761"/>
      <pos A="0.167696" C="0.414609" G="0.00308642" T="0.414609"/>
      <pos A="0.332304" C="0.25" G="0.0853906" T="0.332304"/>
      <pos A="0.291153" C="0.0853906" G="0.126543" T="0.496914"/>
      <pos A="0.332304" C="0.25" G="0.25" T="0.167696"/>
      <pos A="0.208847" C="0.332304" G="0.126543" T="0.332304"/>
      <pos A="0.332304" C="0.208847" G="0.291153" T="0.167696"/>
      <pos A="0.414609" C="0.25" G="0.126543" T="0.208847"/>
      <pos A="0.538066" C="0.167696" G="0.25" T="0.044239"/>
      <pos A="0.167696" C="0.0853906" G="0.373457" T="0.373457"/>
      <pos A="0.044239" C="0.167696" G="0.373457" T="0.414609"/>
      <pos A="0.414609" C="0.167696" G="0.167696" T="0.25"/>
      <pos A="0.167696" C="0.167696" G="0.208847" T="0.455761"/>
      <pos A="0.25" C="0.167696" G="0.167696" T="0.414609"/>
      <pos A="0.25" C="0.167696" G="0.291153" T="0.291153"/>
      <pos A="0.208847" C="0.044239" G="0.455761" T="0.291153"/>
      <pos A="0.496914" C="0.167696" G="0.0853906" T="0.25"/>
      <pos A="0.373457" C="0.208847" G="0.167696" T="0.25"/>
      <pos A="0.455761" C="0.044239" G="0.0853906" T="0.414609"/>
      <pos A="0.373457" C="0.044239" G="0.373457" T="0.208847"/>
      <pos A="0.208847" C="0.414609" G="0.044239" T="0.332304"/>
      <pos A="0.25" C="0.291153" G="0.126543" T="0.332304"/>
    </motif>
    <motif db="0" id="M59" alt="O59" length="40" nsites="8" evalue="1.3e-003">
      <pos A="0.16553" C="0.340968" G="0.243502" T="0.25"/>
      <pos A="0.113548" C="0.230507" G="0.16553" T="0.490416"/>
      <pos A="0.295484" C="0.146037" G="0.373457" T="0.185023"/>
      <pos A="0.237004" C="0.178525" G="0.295484" T="0.288987"/>
      <pos A="0.275991" C="0.10705" G="0.288987" T="0.327972"/>
      <pos A="0.327972" C="0.269493" G="0.243502" T="0.159032"/>
      <pos A="0.146037" C="0.399448" G="0.185023" T="0.269493"/>
      <pos A="0.321475" C="0.269493" G="0.126543" T="0.282489"/>
      <pos A="0.224009" C="0.295484" G="0.340968" T="0.139539"/>
      <pos A="0.327972" C="0.301982" G="0.126543" T="0.243502"/>
      <pos A="0.133041" C="0.133041" G="0.386452" T="0.347466"/>
      <pos A="0.275991" C="0.204516" G="0.230507" T="0.288987"/>
      <pos A="0.262996" C="0.288987" G="0.204516" T="0.243502"/>
      <pos A="0.347466" C="0.230507" G="0.185023" T="0.237004"/>
      <pos A="0.211013" C="0.178525" G="0.262996" T="0.347466"/>
      <pos A="0.243502" C="0.301982" G="0.16553" T="0.288987"/>
      <pos A="0.327972" C="0.152534" G="0.25" T="0.269493"/>
      <pos A="0.33447" C="0.314977" G="0.146037" T="0.204516"/>
      <pos A="0.321475" C="0.340968" G="0.146037" T="0.19152"/>
      <pos A="0.185023" C="0.366959" G="0.133041" T="0.314977"/>
      <pos A="0.172028" C="0.243502" G="0.230507" T="0.353963"/>
      <pos A="0.275991" C="0.133041" G="0.321475" T="0.269493"/>
      <pos A="0.275991" C="0.146037" G="0.10705" T="0.470922"/>
      <pos A="0.256498" C="0.237004" G="0.269493" T="0.237004"/>
      <pos A="0.198018" C="0.113548" G="0.379955" T="0.30848"/>
      <pos A="0.25" C="0.321475" G="0.185023" T="0.243502"/>
      <pos A="0.321475" C="0.074561" G="0.237004" T="0.366959"/>
      <pos A="0.327972" C="0.0875565" G="0.275991" T="0.30848"/>
      <pos A="0.412443" C="0.120045" G="0.282489" T="0.185023"/>
      <pos A="0.340968" C="0.288987" G="0.152534" T="0.217511"/>
      <pos A="0.340968" C="0.269493" G="0.178525" T="0.211013"/>
      <pos A="0.275991" C="0.25" G="0.224009" T="0.25"/>
      <pos A="0.321475" C="0.237004" G="0.185023" T="0.256498"/>
      <pos A="0.269493" C="0.198018" G="0.288987" T="0.243502"/>
      <pos A="0.16553" C="0.30848" G="0.269493" T="0.256498"/>
      <pos A="0.33447" C="0.172028" G="0.30848" T="0.185023"/>
      <pos A="0.30848" C="0.237004" G="0.288987" T="0.16553"/>
      <pos A="0.16553" C="0.295484" G="0.224009" T="0.314977"/>
      <pos A="0.347466" C="0.282489" G="0.133041" T="0.237004"/>
      <pos A="0.152534" C="0.262996" G="0.120045" T="0.464425"/>
    </motif>
    <motif db="0" id="M6" alt="O6" length="40" nsites="8" evalue="1.3e-003">
      <pos A="0.62037" C="0.25" G="0.126543" T="0.00308642"/>
      <pos A="0.373457" C="0.373457" G="0.126543" T="0.126543"/>
      <pos A="0.126543" C="0.743827" G="0.00308642" T="0.126543"/>
      <pos A="0.126543" C="0.126543" G="0.25" T="0.496914"/>
      <pos A="0.126543" C="0.126543" G="0.496914" T="0.25"/>
      <pos A="0.00308642" C="0.126543" G="0.867284" T="0.00308642"/>
      <pos A="0.373457" C="0.00308642" G="0.25" T="0.373457"/>
      <pos A="0.126543" C="0.00308642" G="0.62037" T="0.25"/>
      <pos A="0.25" C="0.496914" G="0.126543" T="0.126543"/>
      <pos A="0.25" C="0.126543" G="0.126543" T="0.496914"/>
      <pos A="0.126543" C="0.373457" G="0.00308642" T="0.496914"/>
      <pos A="0.126543" C="0.25" G="0.126543" T="0.496914"/>
      <pos A="0.126543" C="0.126543" G="0.496914" T="0.25"/>
      <pos A="0.25" C="0.25" G="0.496914" T="0.00308642"/>
      <pos A="0.373457" C="0.126543" G="0.496914" T="0.00308642"/>
      <pos A="0.25" C="0.25" G="0.496914" T="0.00308642"/>
      <pos A="0.373457" C="0.126543" G="0.25" T="0.25"/>
      <pos A="0.126543" C="0.126543" G="0.743827" T="0.00308642"/>
      <pos A="0.62037" C="0.126543" G="0.126543" T="0.126543"/>
      <pos A="0.00308642" C="0.126543" G="0.62037" T="0.25"/>
      <pos A="0.126543" C="0.25" G="0.25" T="0.373457"/>
      <pos A="0.25" C="0.62037" G="0.126543" T="0.00308642"/>
      <pos A="0.496914" C="0.25" G="0.126543" T="0.126543"/>
      <pos A="0.373457" C="0.126543" G="0.496914" T="0.00308642"/>
      <pos A="0.00308642" C="0.25" G="0.373457" T="0.373457"/>
      <pos A="0.126543" C="0.00308642" G="0.743827" T="0.126543"/>
      <pos A="0.25" C="0.373457" G="0.373457" T="0.00308642"/>
      <pos A="0.25" C="0.00308642" G="0.373457" T="0.373457"/>
      <pos A="0.00308642" C="0.126543" G="0.867284" T="0.00308642"/>
      <pos A="0.496914" C="0.126543" G="0.126543" T="0.25"/>
      <pos A="0.25" C="0.126543" G="0.373457" T="0.25"/>
      <pos A="0.25" C="0.25" G="0.25" T="0.25"/>
      <pos A="0.496914" C="0.00308642" G="0.373457" T="0.126543"/>
      <pos A="0.00308642" C="0.00308642" G="0.867284" T="0.126543"/>
      <pos A="0.373457" C="0.126543" G="0.496914" T="0.00308642"/>
      <pos A="0.126543" C="0.126543" G="0.373457" T="0.373457"/>
      <pos A="0.990741" C="0.00308642" G="0.00308642" T="0.00308642"/>
      <pos A="0.126543" C="0.25" G="0.126543" T="0.496914"/>
      <pos A="0.373457" C="0.00308642" G="0.25" T="0.373457"/>
      <pos A="0.126543" C="0.00308642" G="0.743827" T="0.126543"/>
    </motif>
    <motif db="0" id="M60" alt="O60" length="40" nsites="8" evalue="1.3e-003">
      <pos A="0.167696" C="0.332304" G="0.167696" T="0.332304"/>
      <pos A="0.00308642" C="0.332304" G="0.496914" T="0.167696"/>
      <pos A="0.167696" C="0.332304" G="0.00308642" T="0.496914"/>
      <pos A="0.332304" C="0.332304" G="0.167696" T="0.167696"/>
      <pos A="0.167696" C="0.167696" G="0.167696" T="0.496914"/>
      <pos A="0.167696" C="0.496914" G="0.00308642" T="0.332304"/>
      <pos A="0.496914" C="0.332304" G="0.00308642" T="0.167696"/>
      <pos A="0.332304" C="0.167696" G="0.496914" T="0.00308642"/>
      <pos A="0.496914" C="0.00308642" G="0.496914" T="0.00308642"/>
      <pos A="0.496914" C="0.00308642" G="0.496914" T="0.00308642"/>
      <pos A="0.332304" C="0.496914" G="0.167696" T="0.00308642"/>
      <pos A="0.167696" C="0.167696" G="0.332304" T="0.332304"/>
      <pos A="0.00308642" C="0.496914" G="0.496914" T="0.00308642"/>
      <pos A="0.00308642" C="0.167696" G="0.332304" T="0.496914"/>
      <pos A="0.496914" C="0.00308642" G="0.496914" T="0.00308642"/>
      <pos A="0.332304" C="0.00308642" G="0.00308642" T="0.661523"/>
      <pos A="0.00308642" C="0.167696" G="0.496914" T="0.332304"/>
      <pos A="0.167696" C="0.332304" G="0.332304" T="0.167696"/>
      <pos A="0.332304" C="0.00308642" G="0.496914" T="0.167696"/>
      <pos A="0.332304" C="0.167696" G="0.167696" T="0.332304"/>
      <pos A="0.167696" C="0.661523" G="0.167696" T="0.00308642"/>
      <pos A="0.332304" C="0.167696" G="0.00308642" T="0.496914"/>
      <pos A="0.00308642" C="0.167696" G="0.826131" T="0.00308642"/>
      <pos A="0.167696" C="0.00308642" G="0.496914" T="0.332304"/>
      <pos A="0.167696" C="0.167696" G="0.332304" T="0.332304"/>
      <pos A="0.167696" C="0.496914" G="0.167696" T="0.167696"/>
      <pos A="0.167696" C="0.167696" G="0.167696" T="0.496914"/>
      <pos A="0.332304" C="0.00308642" G="0.00308642" T="0.661523"/>
      <pos A="0.167696" C="0.496914" G="0.167696" T="0.167696"/>
      <pos A="0.167696" C="0.167696" G="0.332304" T="0.332304"/>
      <pos A="0.00308642" C="0.332304" G="0.00308642" T="0.661523"/>
      <pos A="0.167696" C="0.496914" G="0.167696" T="0.167696"/>
      <pos A="0.496914" C="0.332304" G="0.00308642" T="0.167696"/>
      <pos A="0.496914" C="0.496914" G="0.00308642" T="0.00308642"/>
      <pos A="0.167696" C="0.496914" G="0.167696" T="0.167696"/>
      <pos A="0.496914" C="0.00308642" G="0.00308642" T="0.496914"/>
      <pos A="0.00308642" C="0.167696" G="0.332304" T="0.496914"/>
      <pos A="0.332304" C="0.00308642" G="0.661523" T="0.00308642"/>
      <pos A="0.167696" C="0.167696" G="0.332304" T="0.332304"/>
      <pos A="0.496914" C="0.00308642" G="0.00308642" T="0.496914"/>
    </motif>
    <motif db="0" id="M61" alt="O61" length="40" nsites="8" evalue="1.3e-003">
      <pos A="0.0784158" C="0.229076" G="0.329514" T="0.362995"/>
      <pos A="0.254185" C="0.321145" G="0.170486" T="0.254185"/>
      <pos A="0.153745" C="0.203965" G="0.220705" T="0.421584"/>
      <pos A="0.354624" C="0.111895" G="0.371364" T="0.162116"/>
      <pos A="0.312774" C="0.270924" G="0.296035" T="0.120266"/>
      <pos A="0.396474" C="0.203965" G="0.245815" T="0.153745"/>
      <pos A="0.287665" C="0.312774" G="0.137005" T="0.262555"/>
      <pos A="0.145376" C="0.304405" G="0.245815" T="0.304405"/>
      <pos A="0.337884" C="0.178855" G="0.296035" T="0.187226"/>
      <pos A="0.270924" C="0.312774" G="0.229076" T="0.187226"/>
      <pos A="0.362995" C="0.111895" G="0.162116" T="0.362995"/>
      <pos A="0.128636" C="0.145376" G="0.354624" T="0.371364"/>
      <pos A="0.212335" C="0.354624" G="0.270924" T="0.162116"/>
      <pos A="0.262555" C="0.237445" G="0.170486" T="0.329514"/>
      <pos A="0.312774" C="0.329514" G="0.203965" T="0.153745"/>
      <pos A="0.388105" C="0.128636" G="0.170486" T="0.312774"/>
      <pos A="0.446694" C="0.195595" G="0.254185" T="0.103526"/>
      <pos A="0.245815" C="0.279295" G="0.337884" T="0.137005"/>
      <pos A="0.153745" C="0.404844" G="0.187226" T="0.254185"/>
      <pos A="0.103526" C="0.270924" G="0.178855" T="0.446694"/>
      <pos A="0.153745" C="0.229076" G="0.346255" T="0.270924"/>
      <pos A="0.0784158" C="0.145376" G="0.312774" T="0.463434"/>
      <pos A="0.153745" C="0.413214" G="0.287665" T="0.145376"/>
      <pos A="0.220705" C="0.153745" G="0.229076" T="0.396474"/>
      <pos A="0.354624" C="0.178855" G="0.321145" T="0.145376"/>
      <pos A="0.296035" C="0.245815" G="0.254185" T="0.203965"/>
      <pos A="0.287665" C="0.153745" G="0.254185" T="0.304405"/>
      <pos A="0.396474" C="0.120266" G="0.245815" T="0.237445"/>
      <pos A="0.296035" C="0.229076" G="0.287665" T="0.187226"/>
      <pos A="0.262555" C="0.262555" G="0.212335" T="0.262555"/>
      <pos A="0.312774" C="0.237445" G="0.111895" T="0.337884"/>
      <pos A="0.304405" C="0.229076" G="0.178855" T="0.287665"/>
      <pos A="0.379734" C="0.195595" G="0.212335" T="0.212335"/>
      <pos A="0.162116" C="0.304405" G="0.245815" T="0.287665"/>
      <pos A="0.346255" C="0.0951556" G="0.346255" T="0.212335"/>
      <pos A="0.212335" C="0.346255" G="0.229076" T="0.212335"/>
      <pos A="0.321145" C="0.203965" G="0.061676" T="0.413214"/>
      <pos A="0.388105" C="0.162116" G="0.312774" T="0.137005"/>
      <pos A="0.337884" C="0.254185" G="0.270924" T="0.137005"/>
      <pos A="0.254185" C="0.195595" G="0.162116" T="0.388105"/>
    </motif>
    <motif db="0" id="M62" alt="O62" length="40" nsites="8" evalue="1.3e-003">
      <pos A="0.370754" C="0.168897" G="0.183316" T="0.277034"/>
      <pos A="0.0968059" C="0.125642" G="0.370754" T="0.406799"/>
      <pos A="0.147269" C="0.240989" G="0.240989" T="0.370754"/>
      <pos A="0.363545" C="0.277034" G="0.190524" T="0.168897"/>
      <pos A="0.320289" C="0.154479" G="0.305871" T="0.219361"/>
      <pos A="0.23378" C="0.255406" G="0.240989" T="0.269825"/>
      <pos A="0.248198" C="0.269825" G="0.255406" T="0.22657"/>
      <pos A="0.248198" C="0.341917" G="0.089596" T="0.320289"/>
      <pos A="0.385171" C="0.176106" G="0.104015" T="0.334707"/>
      <pos A="0.277034" C="0.104015" G="0.457263" T="0.161688"/>
      <pos A="0.161688" C="0.197733" G="0.385171" T="0.255406"/>
      <pos A="0.370754" C="0.22657" G="0.161688" T="0.240989"/>
      <pos A="0.183316" C="0.269825" G="0.212152" T="0.334707"/>
      <pos A="0.291453" C="0.240989" G="0.327498" T="0.14006"/>
      <pos A="0.183316" C="0.377962" G="0.104015" T="0.334707"/>
      <pos A="0.305871" C="0.327498" G="0.0535506" T="0.31308"/>
      <pos A="0.118433" C="0.356335" G="0.22657" T="0.298662"/>
      <pos A="0.305871" C="0.125642" G="0.183316" T="0.385171"/>
      <pos A="0.255406" C="0.089596" G="0.414008" T="0.240989"/>
      <pos A="0.277034" C="0.0751783" G="0.356335" T="0.291453"/>
      <pos A="0.320289" C="0.23378" G="0.262616" T="0.183316"/>
      <pos A="0.356335" C="0.291453" G="0.22657" T="0.125642"/>
      <pos A="0.320289" C="0.161688" G="0.212152" T="0.305871"/>
      <pos A="0.370754" C="0.168897" G="0.125642" T="0.334707"/>
      <pos A="0.269825" C="0.22657" G="0.320289" T="0.183316"/>
      <pos A="0.240989" C="0.204943" G="0.248198" T="0.305871"/>
      <pos A="0.219361" C="0.204943" G="0.168897" T="0.406799"/>
      <pos A="0.212152" C="0.183316" G="0.341917" T="0.262616"/>
      <pos A="0.277034" C="0.204943" G="0.240989" T="0.277034"/>
      <pos A="0.219361" C="0.277034" G="0.212152" T="0.291453"/>
      <pos A="0.39959" C="0.248198" G="0.132851" T="0.219361"/>
      <pos A="0.161688" C="0.377962" G="0.14006" T="0.320289"/>
      <pos A="0.262616" C="0.298662" G="0.111224" T="0.327498"/>
      <pos A="0.334707" C="0.154479" G="0.23378" T="0.277034"/>
      <pos A="0.240989" C="0.204943" G="0.147269" T="0.406799"/>
      <pos A="0.363545" C="0.111224" G="0.212152" T="0.31308"/>
      <pos A="0.147269" C="0.262616" G="0.385171" T="0.204943"/>
      <pos A="0.255406" C="0.255406" G="0.277034" T="0.212152"/>
      <pos A="0.262616" C="0.147269" G="0.190524" T="0.39959"/>
      <pos A="0.428427" C="0.089596" G="0.327498" T="0.154479"/>
    </motif>
    <motif db="0" id="M63" alt="O63" length="40" nsites="8" evalue="1.3e-003">
      <pos A="0.159032" C="0.314977" G="0.418941" T="0.10705"/>
      <pos A="0.262996" C="0.211013" G="0.262996" T="0.262996"/>
      <pos A="0.418941" C="0.211013" G="0.366959" T="0.00308642"/>
      <pos A="0.211013" C="0.418941" G="0.10705" T="0.262996"/>
      <pos A="0.211013" C="0.366959" G="0.10705" T="0.314977"/>
      <pos A="0.10705" C="0.159032" G="0.366959" T="0.366959"/>
      <pos A="0.262996" C="0.314977" G="0.0550686" T="0.366959"/>
      <pos A="0.00308642" C="0.418941" G="0.262996" T="0.314977"/>
      <pos A="0.314977" C="0.211013" G="0.211013" T="0.262996"/>
      <pos A="0.159032" C="0.10705" G="0.470922" T="0.262996"/>
      <pos A="0.366959" C="0.0550686" G="0.314977" T="0.262996"/>
      <pos A="0.262996" C="0.262996" G="0.366959" T="0.10705"/>
      <pos A="0.262996" C="0.262996" G="0.159032" T="0.314977"/>
      <pos A="0.470922" C="0.418941" G="0.0550686" T="0.0550686"/>
      <pos A="0.314977" C="0.262996" G="0.0550686" T="0.366959"/>
      <pos A="0.366959" C="0.418941" G="0.159032" T="0.0550686"/>
      <pos A="0.314977" C="0.262996" G="0.10705" T="0.314977"/>
      <pos A="0.211013" C="0.00308642" G="0.522905" T="0.262996"/>
      <pos A="0.10705" C="0.418941" G="0.470922" T="0.00308642"/>
      <pos A="0.00308642" C="0.159032" G="0.211013" T="0.626868"/>
      <pos A="0.211013" C="0.418941" G="0.314977" T="0.0550686"/>
      <pos A="0.00308642" C="0.10705" G="0.0550686" T="0.834795"/>
      <pos A="0.0550686" C="0.470922" G="0.211013" T="0.262996"/>
      <pos A="0.418941" C="0.10705" G="0.159032" T="0.314977"/>
      <pos A="0.418941" C="0.0550686" G="0.314977" T="0.211013"/>
      <pos A="0.211013" C="0.262996" G="0.314977" T="0.211013"/>
      <pos A="0.0550686" C="0.314977" G="0.262996" T="0.366959"/>
      <pos A="0.10705" C="0.159032" G="0.211013" T="0.522905"/>
      <pos A="0.10705" C="0.211013" G="0.470922" T="0.211013"/>
      <pos A="0.211013" C="0.211013" G="0.522905" T="0.0550686"/>
      <pos A="0.262996" C="0.522905" G="0.159032" T="0.0550686"/>
      <pos A="0.418941" C="0.211013" G="0.159032" T="0.211013"/>
      <pos A="0.262996" C="0.262996" G="0.366959" T="0.10705"/>
      <pos A="0.418941" C="0.314977" G="0.0550686" T="0.211013"/>
      <pos A="0.470922" C="0.211013" G="0.211013" T="0.10705"/>
      <pos A="0.159032" C="0.159032" G="0.418941" T="0.262996"/>
      <pos A="0.10705" C="0.10705" G="0.574886" T="0.211013"/>
      <pos A="0.10705" C="0.314977" G="0.314977" T="0.262996"/>
      <pos A="0.159032" C="0.366959" G="0.211013" T="0.262996"/>
      <pos A="0.366959" C="0.159032" G="0.10705" T="0.366959"/>
    </motif>
    <motif db="0" id="M64" alt="O64" length="40" nsites="8" evalue="1.3e-003">
      <pos A="0.101852" C="0.299383" G="0.299383" T="0.299383"/>
      <pos A="0.200617" C="0.200617" G="0.200617" T="0.398148"/>
      <pos A="0.00308642" C="0.694444" G="0.101852" T="0.200617"/>
      <pos A="0.496914" C="0.200617" G="0.101852" T="0.200617"/>
      <pos A="0.101852" C="0.299383" G="0.299383" T="0.299383"/>
      <pos A="0.200617" C="0.299383" G="0.00308642" T="0.496914"/>
      <pos A="0.299383" C="0.00308642" G="0.101852" T="0.595679"/>
      <pos A="0.200617" C="0.101852" G="0.398148" T="0.299383"/>
      <pos A="0.00308642" C="0.101852" G="0.398148" T="0.496914"/>
      <pos A="0.496914" C="0.101852" G="0.299383" T="0.101852"/>
      <pos A="0.101852" C="0.101852" G="0.101852" T="0.694444"/>
      <pos A="0.200617" C="0.101852" G="0.595679" T="0.101852"/>
      <pos A="0.101852" C="0.496914" G="0.200617" T="0.200617"/>
      <pos A="0.595679" C="0.200617" G="0.00308642" T="0.200617"/>
      <pos A="0.299383" C="0.101852" G="0.200617" T="0.398148"/>
      <pos A="0.00308642" C="0.299383" G="0.200617" T="0.496914"/>
      <pos A="0.00308642" C="0.200617" G="0.101852" T="0.694444"/>
      <pos A="0.200617" C="0.200617" G="0.200617" T="0.398148"/>
      <pos A="0.200617" C="0.00308642" G="0.595679" T="0.200617"/>
      <pos A="0.398148" C="0.200617" G="0.200617" T="0.200617"/>
      <pos A="0.595679" C="0.200617" G="0.101852" T="0.101852"/>
      <pos A="0.398148" C="0.496914" G="0.101852" T="0.00308642"/>
      <pos A="0.299383" C="0.101852" G="0.101852" T="0.496914"/>
      <pos A="0.00308642" C="0.299383" G="0.299383" T="0.398148"/>
      <pos A="0.299383" C="0.101852" G="0.200617" T="0.398148"/>
      <pos A="0.200617" C="0.200617" G="0.200617" T="0.398148"/>
      <pos A="0.299383" C="0.595679" G="0.00308642" T="0.101852"/>
      <pos A="0.595679" C="0.101852" G="0.00308642" T="0.299383"/>
      <pos A="0.694444" C="0.00308642" G="0.00308642" T="0.299383"/>
      <pos A="0.101852" C="0.101852" G="0.101852" T="0.694444"/>
      <pos A="0.101852" C="0.101852" G="0.595679" T="0.200617"/>
      <pos A="0.101852" C="0.00308642" G="0.200617" T="0.694444"/>
      <pos A="0.299383" C="0.299383" G="0.398148" T="0.00308642"/>
      <pos A="0.398148" C="0.398148" G="0.00308642" T="0.200617"/>
      <pos A="0.595679" C="0.00308642" G="0.101852" T="0.299383"/>
      <pos A="0.200617" C="0.299383" G="0.398148" T="0.101852"/>
      <pos A="0.398148" C="0.496914" G="0.00308642" T="0.101852"/>
      <pos A="0.299383" C="0.00308642" G="0.00308642" T="0.694444"/>
      <pos A="0.200617" C="0.101852" G="0.496914" T="0.200617"/>
      <pos A="0.299383" C="0.200617" G="0.101852" T="0.398148"/>
    </motif>
    <motif db="0" id="M66" alt="O66" length="40" nsites="8" evalue="1.3e-003">
      <pos A="0.00308642" C="0.990741" G="0.00308642" T="0.00308642"/>
      <pos A="0.00308642" C="0.00308642" G="0.496914" T="0.496914"/>
      <pos A="0.00308642" C="0.496914" G="0.00308642" T="0.496914"/>
      <pos A="0.00308642" C="0.496914" G="0.496914" T="0.00308642"/>
      <pos A="0.496914" C="0.496914" G="0.00308642" T="0.00308642"/>
      <pos A="0.00308642" C="0.00308642" G="0.00308642" T="0.990741"/>
      <pos A="0.496914" C="0.496914" G="0.00308642" T="0.00308642"/>
      <pos A="0.496914" C="0.00308642" G="0.00308642" T="0.496914"/>
      <pos A="0.00308642" C="0.990741" G="0.00308642" T="0.00308642"/>
      <pos A="0.00308642" C="0.00308642" G="0.496914" T="0.496914"/>
      <pos A="0.00308642" C="0.990741" G="0.00308642" T="0.00308642"/>
      <pos A="0.496914" C="0.00308642" G="0.00308642" T="0.496914"/>
      <pos A="0.496914" C="0.00308642" G="0.496914" T="0.00308642"/>
      <pos A="0.990741" C="0.00308642" G="0.00308642" T="0.00308642"/>
      <pos A="0.990741" C="0.00308642" G="0.00308642" T="0.00308642"/>
      <pos A="0.00308642" C="0.990741" G="0.00308642" T="0.00308642"/>
      <pos A="0.00308642" C="0.990741" G="0.00308642" T="0.00308642"/>
      <pos A="0.00308642" C="0.00308642" G="0.00308642" T="0.990741"/>
      <pos A="0.00308642" C="0.496914" G="0.00308642" T="0.496914"/>
      <pos A="0.496914" C="0.496914" G="0.00308642" T="0.00308642"/>
      <pos A="0.496914" C="0.496914" G="0.00308642" T="0.00308642"/>
      <pos A="0.00308642" C="0.990741" G="0.00308642" T="0.00308642"/>
      <pos A="0.990741" C="0.00308642" G="0.00308642" T="0.00308642"/>
      <pos A="0.00308642" C="0.496914" G="0.00308642" T="0.496914"/>
      <pos A="0.00308642" C="0.496914" G="0.00308642" T="0.496914"/>
      <pos A="0.496914" C="0.00308642" G="0.496914" T="0.00308642"/>
      <pos A="0.496914" C="0.00308642" G="0.496914" T="0.00308642"/>
      <pos A="0.496914" C="0.496914" G="0.00308642" T="0.00308642"/>
      <pos A="0.00308642" C="0.496914" G="0.496914" T="0.00308642"/>
      <pos A="0.00308642" C="0.00308642" G="0.00308642" T="0.990741"/>
      <pos A="0.00308642" C="0.00308642" G="0.496914" T="0.496914"/>
      <pos A="0.00308642" C="0.00308642" G="0.990741" T="0.00308642"/>
      <pos A="0.496914" C="0.496914" G="0.00308642" T="0.00308642"/>
      <pos A="0.496914" C="0.00308642" G="0.00308642" T="0.496914"/>
      <pos A="0.00308642" C="0.496914" G="0.496914" T="0.00308642"/>
      <pos A="0.00308642" C="0.990741" G="0.00308642" T="0.00308642"/>
      <pos A="0.496914" C="0.00308642" G="0.00308642" T="0.496914"/>
      <pos A="0.00308642" C="0.496914" G="0.496914" T="0.00308642"/>
      <pos A="0.00308642" C="0.00308642" G="0.990741" T="0.00308642"/>
      <pos A="0.00308642" C="0.990741" G="0.00308642" T="0.00308642"/>
    </motif>
    <motif db="0" id="M67" alt="O67" length="40" nsites="8" evalue="1.3e-003">
      <pos A="0.100552" C="0.314977" G="0.211013" T="0.373457"/>
      <pos A="0.282489" C="0.386452" G="0.172028" T="0.159032"/>
      <pos A="0.269493" C="0.295484" G="0.230507" T="0.204516"/>
      <pos A="0.288987" C="0.178525" G="0.230507" T="0.301982"/>
      <pos A="0.327972" C="0.178525" G="0.295484" T="0.198018"/>
      <pos A="0.288987" C="0.224009" G="0.19152" T="0.295484"/>
      <pos A="0.275991" C="0.139539" G="0.237004" T="0.347466"/>
      <pos A="0.275991" C="0.139539" G="0.321475" T="0.262996"/>
      <pos A="0.204516" C="0.237004" G="0.340968" T="0.217511"/>
      <pos A="0.19152" C="0.457927" G="0.237004" T="0.113548"/>
      <pos A="0.360461" C="0.237004" G="0.152534" T="0.25"/>
      <pos A="0.139539" C="0.230507" G="0.379955" T="0.25"/>
      <pos A="0.217511" C="0.10705" G="0.340968" T="0.33447"/>
      <pos A="0.211013" C="0.237004" G="0.275991" T="0.275991"/>
      <pos A="0.321475" C="0.16553" G="0.172028" T="0.340968"/>
      <pos A="0.198018" C="0.243502" G="0.120045" T="0.438434"/>
      <pos A="0.0550686" C="0.30848" G="0.146037" T="0.490416"/>
      <pos A="0.30848" C="0.269493" G="0.172028" T="0.25"/>
      <pos A="0.204516" C="0.237004" G="0.204516" T="0.353963"/>
      <pos A="0.418941" C="0.185023" G="0.217511" T="0.178525"/>
      <pos A="0.301982" C="0.178525" G="0.295484" T="0.224009"/>
      <pos A="0.30848" C="0.224009" G="0.198018" T="0.269493"/>
      <pos A="0.185023" C="0.282489" G="0.204516" T="0.327972"/>
      <pos A="0.314977" C="0.288987" G="0.211013" T="0.185023"/>
      <pos A="0.321475" C="0.340968" G="0.146037" T="0.19152"/>
      <pos A="0.340968" C="0.113548" G="0.224009" T="0.321475"/>
      <pos A="0.256498" C="0.139539" G="0.282489" T="0.321475"/>
      <pos A="0.256498" C="0.262996" G="0.321475" T="0.159032"/>
      <pos A="0.159032" C="0.295484" G="0.347466" T="0.198018"/>
      <pos A="0.412443" C="0.172028" G="0.243502" T="0.172028"/>
      <pos A="0.0940543" C="0.16553" G="0.256498" T="0.483918"/>
      <pos A="0.314977" C="0.314977" G="0.211013" T="0.159032"/>
      <pos A="0.262996" C="0.256498" G="0.146037" T="0.33447"/>
      <pos A="0.412443" C="0.10705" G="0.301982" T="0.178525"/>
      <pos A="0.146037" C="0.230507" G="0.16553" T="0.457927"/>
      <pos A="0.275991" C="0.16553" G="0.243502" T="0.314977"/>
      <pos A="0.360461" C="0.211013" G="0.178525" T="0.25"/>
      <pos A="0.204516" C="0.204516" G="0.295484" T="0.295484"/>
      <pos A="0.204516" C="0.256498" G="0.237004" T="0.301982"/>
      <pos A="0.366959" C="0.230507" G="0.10705" T="0.295484"/>
    </motif>
    <motif db="0" id="M68" alt="O68" length="40" nsites="8" evalue="1.3e-003">
      <pos A="0.743827" C="0.00308642" G="0.25" T="0.00308642"/>
      <pos A="0.00308642" C="0.25" G="0.496914" T="0.25"/>
      <pos A="0.496914" C="0.25" G="0.25" T="0.00308642"/>
      <pos A="0.496914" C="0.25" G="0.00308642" T="0.25"/>
      <pos A="0.25" C="0.496914" G="0.25" T="0.00308642"/>
      <pos A="0.25" C="0.25" G="0.496914" T="0.00308642"/>
      <pos A="0.00308642" C="0.990741" G="0.00308642" T="0.00308642"/>
      <pos A="0.496914" C="0.25" G="0.00308642" T="0.25"/>
      <pos A="0.00308642" C="0.496914" G="0.496914" T="0.00308642"/>
      <pos A="0.00308642" C="0.990741" G="0.00308642" T="0.00308642"/>
      <pos A="0.00308642" C="0.496914" G="0.496914" T="0.00308642"/>
      <pos A="0.00308642" C="0.496914" G="0.00308642" T="0.496914"/>
      <pos A="0.25" C="0.496914" G="0.00308642" T="0.25"/>
      <pos A="0.00308642" C="0.496914" G="0.496914" T="0.00308642"/>
      <pos A="0.00308642" C="0.496914" G="0.496914" T="0.00308642"/>
      <pos A="0.00308642" C="0.743827" G="0.00308642" T="0.25"/>
      <pos A="0.00308642" C="0.743827" G="0.25" T="0.00308642"/>
      <pos A="0.00308642" C="0.990741" G="0.00308642" T="0.00308642"/>
      <pos A="0.00308642" C="0.743827" G="0.00308642" T="0.25"/>
      <pos A="0.00308642" C="0.25" G="0.496914" T="0.25"/>
      <pos A="0.25" C="0.496914" G="0.00308642" T="0.25"/>
      <pos A="0.25" C="0.25" G="0.496914" T="0.00308642"/>
      <pos A="0.00308642" C="0.25" G="0.496914" T="0.25"/>
      <pos A="0.496914" C="0.00308642" G="0.496914" T="0.00308642"/>
      <pos A="0.00308642" C="0.496914" G="0.496914" T="0.00308642"/>
      <pos A="0.743827" C="0.25" G="0.00308642" T="0.00308642"/>
      <pos A="0.00308642" C="0.496914" G="0.25" T="0.25"/>
      <pos A="0.25" C="0.25" G="0.496914" T="0.00308642"/>
      <pos A="0.00308642" C="0.496914" G="0.496914" T="0.00308642"/>
      <pos A="0.00308642" C="0.00308642" G="0.990741" T="0.00308642"/>
      <pos A="0.00308642" C="0.25" G="0.496914" T="0.25"/>
      <pos A="0.496914" C="0.25" G="0.25" T="0.00308642"/>
      <pos A="0.496914" C="0.00308642" G="0.00308642" T="0.496914"/>
      <pos A="0.00308642" C="0.743827" G="0.25" T="0.00308642"/>
      <pos A="0.00308642" C="0.496914" G="0.00308642" T="0.496914"/>
      <pos A="0.25" C="0.496914" G="0.25" T="0.00308642"/>
      <pos A="0.25" C="0.25" G="0.25" T="0.25"/>
      <pos A="0.496914" C="0.25" G="0.00308642" T="0.25"/>
      <pos A="0.25" C="0.00308642" G="0.25" T="0.496914"/>
      <pos A="0.25" C="0.496914" G="0.25" T="0.00308642"/>
    </motif>
    <motif db="0" id="M69" alt="O69" length="40" nsites="8" evalue="1.3e-003">
      <pos A="0.366959" C="0.159032" G="0.418941" T="0.0550686"/>
      <pos A="0.366959" C="0.159032" G="0.159032" T="0.314977"/>
      <pos A="0.626868" C="0.00308642" G="0.262996" T="0.10705"/>
      <pos A="0.211013" C="0.418941" G="0.211013" T="0.159032"/>
      <pos A="0.00308642" C="0.0550686" G="0.262996" T="0.67885"/>
      <pos A="0.211013" C="0.10705" G="0.470922" T="0.211013"/>
      <pos A="0.366959" C="0.0550686" G="0.211013" T="0.366959"/>
      <pos A="0.626868" C="0.0550686" G="0.0550686" T="0.262996"/>
      <pos A="0.211013" C="0.10705" G="0.262996" T="0.418941"/>
      <pos A="0.262996" C="0.10705" G="0.159032" T="0.470922"/>
      <pos A="0.211013" C="0.262996" G="0.159032" T="0.366959"/>
      <pos A="0.314977" C="0.211013" G="0.211013" T="0.262996"/>
      <pos A="0.211013" C="0.262996" G="0.10705" T="0.418941"/>
      <pos A="0.574886" C="0.314977" G="0.0550686" T="0.0550686"/>
      <pos A="0.10705" C="0.211013" G="0.314977" T="0.366959"/>
      <pos A="0.366959" C="0.0550686" G="0.211013" T="0.366959"/>
      <pos A="0.10705" C="0.211013" G="0.366959" T="0.314977"/>
      <pos A="0.730832" C="0.00308642" G="0.10705" T="0.159032"/>
      <pos A="0.418941" C="0.418941" G="0.0550686" T="0.10705"/>
      <pos A="0.470922" C="0.10705" G="0.262996" T="0.159032"/>
      <pos A="0.211013" C="0.0550686" G="0.366959" T="0.366959"/>
      <pos A="0.314977" C="0.211013" G="0.211013" T="0.262996"/>
      <pos A="0.262996" C="0.159032" G="0.314977" T="0.262996"/>
      <pos A="0.574886" C="0.211013" G="0.159032" T="0.0550686"/>
      <pos A="0.10705" C="0.262996" G="0.211013" T="0.418941"/>
      <pos A="0.211013" C="0.262996" G="0.211013" T="0.314977"/>
      <pos A="0.418941" C="0.10705" G="0.418941" T="0.0550686"/>
      <pos A="0.626868" C="0.0550686" G="0.159032" T="0.159032"/>
      <pos A="0.159032" C="0.159032" G="0.262996" T="0.418941"/>
      <pos A="0.0550686" C="0.159032" G="0.10705" T="0.67885"/>
      <pos A="0.00308642" C="0.159032" G="0.314977" T="0.522905"/>
      <pos A="0.211013" C="0.159032" G="0.159032" T="0.470922"/>
      <pos A="0.211013" C="0.314977" G="0.10705" T="0.366959"/>
      <pos A="0.522905" C="0.262996" G="0.0550686" T="0.159032"/>
      <pos A="0.262996" C="0.262996" G="0.262996" T="0.211013"/>
      <pos A="0.262996" C="0.314977" G="0.10705" T="0.314977"/>
      <pos A="0.470922" C="0.0550686" G="0.418941" T="0.0550686"/>
      <pos A="0.418941" C="0.366959" G="0.211013" T="0.00308642"/>
      <pos A="0.574886" C="0.0550686" G="0.211013" T="0.159032"/>
      <pos A="0.470922" C="0.0550686" G="0.10705" T="0.366959"/>
    </motif>
    <motif db="0" id="M70" alt="O70" length="40" nsites="8" evalue="1.3e-003">
      <pos A="0.167696" C="0.496914" G="0.00308642" T="0.332304"/>
      <pos A="0.167696" C="0.00308642" G="0.661523" T="0.167696"/>
      <pos A="0.332304" C="0.332304" G="0.00308642" T="0.332304"/>
      <pos A="0.00308642" C="0.826131" G="0.00308642" T="0.167696"/>
      <pos A="0.00308642" C="0.167696" G="0.496914" T="0.332304"/>
      <pos A="0.167696" C="0.167696" G="0.496914" T="0.167696"/>
      <pos A="0.332304" C="0.167696" G="0.496914" T="0.00308642"/>
      <pos A="0.167696" C="0.332304" G="0.496914" T="0.00308642"/>
      <pos A="0.496914" C="0.00308642" G="0.496914" T="0.00308642"/>
      <pos A="0.167696" C="0.826131" G="0.00308642" T="0.00308642"/>
      <pos A="0.496914" C="0.00308642" G="0.332304" T="0.167696"/>
      <pos A="0.661523" C="0.167696" G="0.167696" T="0.00308642"/>
      <pos A="0.332304" C="0.00308642" G="0.332304" T="0.332304"/>
      <pos A="0.332304" C="0.00308642" G="0.496914" T="0.167696"/>
      <pos A="0.496914" C="0.00308642" G="0.496914" T="0.00308642"/>
      <pos A="0.167696" C="0.661523" G="0.167696" T="0.00308642"/>
      <pos A="0.332304" C="0.496914" G="0.167696" T="0.00308642"/>
      <pos A="0.496914" C="0.00308642" G="0.332304" T="0.167696"/>
      <pos A="0.332304" C="0.167696" G="0.496914" T="0.00308642"/>
      <pos A="0.332304" C="0.167696" G="0.167696" T="0.332304"/>
      <pos A="0.167696" C="0.167696" G="0.661523" T="0.00308642"/>
      <pos A="0.496914" C="0.167696" G="0.00308642" T="0.332304"/>
      <pos A="0.332304" C="0.332304" G="0.332304" T="0.00308642"/>
      <pos A="0.167696" C="0.167696" G="0.00308642" T="0.661523"/>
      <pos A="0.496914" C="0.332304" G="0.167696" T="0.00308642"/>
      <pos A="0.167696" C="0.496914" G="0.167696" T="0.167696"/>
      <pos A="0.332304" C="0.332304" G="0.167696" T="0.167696"/>
      <pos A="0.332304" C="0.00308642" G="0.332304" T="0.332304"/>
      <pos A="0.167696" C="0.00308642" G="0.332304" T="0.496914"/>
      <pos A="0.496914" C="0.167696" G="0.332304" T="0.00308642"/>
      <pos A="0.167696" C="0.332304" G="0.167696" T="0.332304"/>
      <pos A="0.332304" C="0.00308642" G="0.496914" T="0.167696"/>
      <pos A="0.167696" C="0.332304" G="0.496914" T="0.00308642"/>
      <pos A="0.332304" C="0.496914" G="0.167696" T="0.00308642"/>
      <pos A="0.496914" C="0.167696" G="0.00308642" T="0.332304"/>
      <pos A="0.00308642" C="0.00308642" G="0.826131" T="0.167696"/>
      <pos A="0.00308642" C="0.332304" G="0.496914" T="0.167696"/>
      <pos A="0.332304" C="0.167696" G="0.496914" T="0.00308642"/>
      <pos A="0.332304" C="0.332304" G="0.167696" T="0.167696"/>
      <pos A="0.167696" C="0.167696" G="0.496914" T="0.167696"/>
    </motif>
    <motif db="0" id="M71" alt="O71" length="40" nsites="8" evalue="1.3e-003">
      <pos A="0.159032" C="0.262996" G="0.321475" T="0.256498"/>
      <pos A="0.262996" C="0.224009" G="0.347466" T="0.16553"/>
      <pos A="0.379955" C="0.120045" G="0.211013" T="0.288987"/>
      <pos A="0.172028" C="0.230507" G="0.133041" T="0.464425"/>
      <pos A="0.10705" C="0.379955" G="0.262996" T="0.25"/>
      <pos A="0.146037" C="0.451429" G="0.113548" T="0.288987"/>
      <pos A="0.347466" C="0.146037" G="0.269493" T="0.237004"/>
      <pos A="0.16553" C="0.282489" G="0.262996" T="0.288987"/>
      <pos A="0.353963" C="0.256498" G="0.230507" T="0.159032"/>
      <pos A="0.139539" C="0.074561" G="0.33447" T="0.451429"/>
      <pos A="0.288987" C="0.237004" G="0.262996" T="0.211013"/>
      <pos A="0.243502" C="0.16553" G="0.230507" T="0.360461"/>
      <pos A="0.366959" C="0.25" G="0.146037" T="0.237004"/>
      <pos A="0.340968" C="0.16553" G="0.172028" T="0.321475"/>
      <pos A="0.301982" C="0.314977" G="0.211013" T="0.172028"/>
      <pos A="0.360461" C="0.314977" G="0.113548" T="0.211013"/>
      <pos A="0.347466" C="0.204516" G="0.25" T="0.198018"/>
      <pos A="0.224009" C="0.178525" G="0.301982" T="0.295484"/>
      <pos A="0.256498" C="0.178525" G="0.217511" T="0.347466"/>
      <pos A="0.16553" C="0.262996" G="0.198018" T="0.373457"/>
      <pos A="0.262996" C="0.198018" G="0.314977" T="0.224009"/>
      <pos A="0.198018" C="0.19152" G="0.217511" T="0.39295"/>
      <pos A="0.30848" C="0.314977" G="0.133041" T="0.243502"/>
      <pos A="0.327972" C="0.217511" G="0.152534" T="0.301982"/>
      <pos A="0.295484" C="0.159032" G="0.172028" T="0.373457"/>
      <pos A="0.217511" C="0.19152" G="0.178525" T="0.412443"/>
      <pos A="0.178525" C="0.198018" G="0.314977" T="0.30848"/>
      <pos A="0.25" C="0.262996" G="0.204516" T="0.282489"/>
      <pos A="0.275991" C="0.211013" G="0.275991" T="0.237004"/>
      <pos A="0.418941" C="0.0940543" G="0.262996" T="0.224009"/>
      <pos A="0.33447" C="0.126543" G="0.30848" T="0.230507"/>
      <pos A="0.230507" C="0.347466" G="0.217511" T="0.204516"/>
      <pos A="0.340968" C="0.360461" G="0.19152" T="0.10705"/>
      <pos A="0.269493" C="0.360461" G="0.185023" T="0.185023"/>
      <pos A="0.269493" C="0.133041" G="0.25" T="0.347466"/>
      <pos A="0.211013" C="0.30848" G="0.275991" T="0.204516"/>
      <pos A="0.230507" C="0.243502" G="0.25" T="0.275991"/>
      <pos A="0.198018" C="0.0680632" G="0.353963" T="0.379955"/>
      <pos A="0.399448" C="0.269493" G="0.198018" T="0.133041"/>
      <pos A="0.282489" C="0.224009" G="0.185023" T="0.30848"/>
    </motif>
    <motif db="0" id="M72" alt="O72" length="40" nsites="8" evalue="1.3e-003">
      <pos A="0.113548" C="0.282489" G="0.418941" T="0.185023"/>
      <pos A="0.282489" C="0.159032" G="0.198018" T="0.360461"/>
      <pos A="0.126543" C="0.237004" G="0.256498" T="0.379955"/>
      <pos A="0.16553" C="0.211013" G="0.152534" T="0.470922"/>
      <pos A="0.217511" C="0.237004" G="0.327972" T="0.217511"/>
      <pos A="0.347466" C="0.321475" G="0.100552" T="0.230507"/>
      <pos A="0.431937" C="0.198018" G="0.224009" T="0.146037"/>
      <pos A="0.275991" C="0.25" G="0.237004" T="0.237004"/>
      <pos A="0.353963" C="0.172028" G="0.224009" T="0.25"/>
      <pos A="0.100552" C="0.230507" G="0.366959" T="0.301982"/>
      <pos A="0.133041" C="0.282489" G="0.237004" T="0.347466"/>
      <pos A="0.275991" C="0.33447" G="0.120045" T="0.269493"/>
      <pos A="0.412443" C="0.16553" G="0.230507" T="0.19152"/>
      <pos A="0.275991" C="0.204516" G="0.360461" T="0.159032"/>
      <pos A="0.360461" C="0.275991" G="0.295484" T="0.0680632"/>
      <pos A="0.256498" C="0.16553" G="0.133041" T="0.444931"/>
      <pos A="0.353963" C="0.126543" G="0.204516" T="0.314977"/>
      <pos A="0.295484" C="0.25" G="0.237004" T="0.217511"/>
      <pos A="0.224009" C="0.113548" G="0.211013" T="0.451429"/>
      <pos A="0.217511" C="0.33447" G="0.172028" T="0.275991"/>
      <pos A="0.262996" C="0.379955" G="0.126543" T="0.230507"/>
      <pos A="0.19152" C="0.340968" G="0.152534" T="0.314977"/>
      <pos A="0.282489" C="0.295484" G="0.256498" T="0.16553"/>
      <pos A="0.275991" C="0.16553" G="0.217511" T="0.340968"/>
      <pos A="0.243502" C="0.243502" G="0.269493" T="0.243502"/>
      <pos A="0.269493" C="0.30848" G="0.0485709" T="0.373457"/>
      <pos A="0.301982" C="0.152534" G="0.237004" T="0.30848"/>
      <pos A="0.301982" C="0.185023" G="0.19152" T="0.321475"/>
      <pos A="0.269493" C="0.159032" G="0.399448" T="0.172028"/>
      <pos A="0.360461" C="0.178525" G="0.25" T="0.211013"/>
      <pos A="0.373457" C="0.152534" G="0.211013" T="0.262996"/>
      <pos A="0.19152" C="0.146037" G="0.379955" T="0.282489"/>
      <pos A="0.33447" C="0.256498" G="0.16553" T="0.243502"/>
      <pos A="0.366959" C="0.074561" G="0.204516" T="0.353963"/>
      <pos A="0.100552" C="0.275991" G="0.340968" T="0.282489"/>
      <pos A="0.360461" C="0.282489" G="0.178525" T="0.178525"/>
      <pos A="0.217511" C="0.243502" G="0.262996" T="0.275991"/>
      <pos A="0.327972" C="0.120045" G="0.16553" T="0.386452"/>
      <pos A="0.243502" C="0.224009" G="0.321475" T="0.211013"/>
      <pos A="0.16553" C="0.366959" G="0.243502" T="0.224009"/>
    </motif>
    <motif db="0" id="M73" alt="O73" length="40" nsites="8" evalue="1.3e-003">
      <pos A="0.412443" C="0.172028" G="0.133041" T="0.282489"/>
      <pos A="0.113548" C="0.360461" G="0.172028" T="0.353963"/>
      <pos A="0.30848" C="0.256498" G="0.237004" T="0.198018"/>
      <pos A="0.321475" C="0.321475" G="0.178525" T="0.178525"/>
      <pos A="0.16553" C="0.295484" G="0.19152" T="0.347466"/>
      <pos A="0.204516" C="0.217511" G="0.321475" T="0.256498"/>
      <pos A="0.288987" C="0.133041" G="0.19152" T="0.386452"/>
      <pos A="0.139539" C="0.314977" G="0.295484" T="0.25"/>
      <pos A="0.269493" C="0.178525" G="0.230507" T="0.321475"/>
      <pos A="0.211013" C="0.0940543" G="0.237004" T="0.457927"/>
      <pos A="0.33447" C="0.198018" G="0.198018" T="0.269493"/>
      <pos A="0.185023" C="0.16553" G="0.425439" T="0.224009"/>
      <pos A="0.204516" C="0.146037" G="0.321475" T="0.327972"/>
      <pos A="0.204516" C="0.347466" G="0.139539" T="0.30848"/>
      <pos A="0.288987" C="0.33447" G="0.185023" T="0.19152"/>
      <pos A="0.353963" C="0.282489" G="0.139539" T="0.224009"/>
      <pos A="0.139539" C="0.256498" G="0.230507" T="0.373457"/>
      <pos A="0.139539" C="0.405946" G="0.146037" T="0.30848"/>
      <pos A="0.243502" C="0.185023" G="0.288987" T="0.282489"/>
      <pos A="0.204516" C="0.314977" G="0.301982" T="0.178525"/>
      <pos A="0.360461" C="0.172028" G="0.16553" T="0.301982"/>
      <pos A="0.522905" C="0.120045" G="0.217511" T="0.139539"/>
      <pos A="0.33447" C="0.211013" G="0.178525" T="0.275991"/>
      <pos A="0.288987" C="0.152534" G="0.269493" T="0.288987"/>
      <pos A="0.230507" C="0.10705" G="0.282489" T="0.379955"/>
      <pos A="0.074561" C="0.33447" G="0.347466" T="0.243502"/>
      <pos A="0.386452" C="0.152534" G="0.25" T="0.211013"/>
      <pos A="0.33447" C="0.211013" G="0.243502" T="0.211013"/>
      <pos A="0.314977" C="0.178525" G="0.262996" T="0.243502"/>
      <pos A="0.211013" C="0.301982" G="0.185023" T="0.301982"/>
      <pos A="0.33447" C="0.237004" G="0.19152" T="0.237004"/>
      <pos A="0.204516" C="0.217511" G="0.340968" T="0.237004"/>
      <pos A="0.327972" C="0.0940543" G="0.275991" T="0.301982"/>
      <pos A="0.211013" C="0.185023" G="0.204516" T="0.399448"/>
      <pos A="0.230507" C="0.301982" G="0.172028" T="0.295484"/>
      <pos A="0.204516" C="0.275991" G="0.100552" T="0.418941"/>
      <pos A="0.262996" C="0.262996" G="0.204516" T="0.269493"/>
      <pos A="0.262996" C="0.133041" G="0.185023" T="0.418941"/>
      <pos A="0.19152" C="0.386452" G="0.237004" T="0.185023"/>
      <pos A="0.418941" C="0.159032" G="0.230507" T="0.19152"/>
    </motif>
    <motif db="0" id="M74" alt="O74" length="40" nsites="8" evalue="1.3e-003">
      <pos A="0.198018" C="0.243502" G="0.282489" T="0.275991"/>
      <pos A="0.217511" C="0.146037" G="0.282489" T="0.353963"/>
      <pos A="0.217511" C="0.146037" G="0.33447" T="0.301982"/>
      <pos A="0.237004" C="0.490416" G="0.185023" T="0.0875565"/>
      <pos A="0.366959" C="0.211013" G="0.10705" T="0.314977"/>
      <pos A="0.275991" C="0.16553" G="0.230507" T="0.327972"/>
      <pos A="0.178525" C="0.204516" G="0.25" T="0.366959"/>
      <pos A="0.386452" C="0.282489" G="0.152534" T="0.178525"/>
      <pos A="0.172028" C="0.152534" G="0.30848" T="0.366959"/>
      <pos A="0.217511" C="0.237004" G="0.204516" T="0.340968"/>
      <pos A="0.0940543" C="0.425439" G="0.314977" T="0.16553"/>
      <pos A="0.457927" C="0.25" G="0.10705" T="0.185023"/>
      <pos A="0.152534" C="0.275991" G="0.217511" T="0.353963"/>
      <pos A="0.295484" C="0.230507" G="0.211013" T="0.262996"/>
      <pos A="0.256498" C="0.178525" G="0.321475" T="0.243502"/>
      <pos A="0.33447" C="0.321475" G="0.243502" T="0.100552"/>
      <pos A="0.314977" C="0.126543" G="0.146037" T="0.412443"/>
      <pos A="0.30848" C="0.243502" G="0.243502" T="0.204516"/>
      <pos A="0.301982" C="0.152534" G="0.243502" T="0.301982"/>
      <pos A="0.224009" C="0.185023" G="0.399448" T="0.19152"/>
      <pos A="0.211013" C="0.172028" G="0.288987" T="0.327972"/>
      <pos A="0.243502" C="0.262996" G="0.282489" T="0.211013"/>
      <pos A="0.19152" C="0.314977" G="0.224009" T="0.269493"/>
      <pos A="0.19152" C="0.211013" G="0.211013" T="0.386452"/>
      <pos A="0.379955" C="0.172028" G="0.16553" T="0.282489"/>
      <pos A="0.327972" C="0.353963" G="0.0940543" T="0.224009"/>
      <pos A="0.275991" C="0.301982" G="0.172028" T="0.25"/>
      <pos A="0.295484" C="0.301982" G="0.159032" T="0.243502"/>
      <pos A="0.386452" C="0.25" G="0.113548" T="0.25"/>
      <pos A="0.470922" C="0.133041" G="0.16553" T="0.230507"/>
      <pos A="0.217511" C="0.217511" G="0.373457" T="0.19152"/>
      <pos A="0.172028" C="0.230507" G="0.30848" T="0.288987"/>
      <pos A="0.19152" C="0.139539" G="0.282489" T="0.386452"/>
      <pos A="0.146037" C="0.321475" G="0.16553" T="0.366959"/>
      <pos A="0.379955" C="0.288987" G="0.120045" T="0.211013"/>
      <pos A="0.340968" C="0.0420731" G="0.353963" T="0.262996"/>
      <pos A="0.198018" C="0.178525" G="0.379955" T="0.243502"/>
      <pos A="0.321475" C="0.16553" G="0.204516" T="0.30848"/>
      <pos A="0.373457" C="0.159032" G="0.217511" T="0.25"/>
      <pos A="0.10705" C="0.224009" G="0.269493" T="0.399448"/>
    </motif>
    <motif db="0" id="M75" alt="O75" length="40" nsites="8" evalue="1.3e-003">
      <pos A="0.230507" C="0.204516" G="0.275991" T="0.288987"/>
      <pos A="0.353963" C="0.230507" G="0.100552" T="0.314977"/>
      <pos A="0.211013" C="0.185023" G="0.340968" T="0.262996"/>
      <pos A="0.25" C="0.275991" G="0.100552" T="0.373457"/>
      <pos A="0.262996" C="0.340968" G="0.204516" T="0.19152"/>
      <pos A="0.204516" C="0.321475" G="0.33447" T="0.139539"/>
      <pos A="0.360461" C="0.139539" G="0.16553" T="0.33447"/>
      <pos A="0.301982" C="0.301982" G="0.282489" T="0.113548"/>
      <pos A="0.204516" C="0.0615664" G="0.301982" T="0.431937"/>
      <pos A="0.185023" C="0.262996" G="0.237004" T="0.314977"/>
      <pos A="0.16553" C="0.230507" G="0.204516" T="0.399448"/>
      <pos A="0.172028" C="0.379955" G="0.224009" T="0.224009"/>
      <pos A="0.33447" C="0.211013" G="0.230507" T="0.224009"/>
      <pos A="0.275991" C="0.133041" G="0.295484" T="0.295484"/>
      <pos A="0.211013" C="0.39295" G="0.256498" T="0.139539"/>
      <pos A="0.16553" C="0.224009" G="0.256498" T="0.353963"/>
      <pos A="0.340968" C="0.366959" G="0.100552" T="0.19152"/>
      <pos A="0.360461" C="0.204516" G="0.16553" T="0.269493"/>
      <pos A="0.139539" C="0.178525" G="0.33447" T="0.347466"/>
      <pos A="0.269493" C="0.230507" G="0.204516" T="0.295484"/>
      <pos A="0.314977" C="0.25" G="0.275991" T="0.159032"/>
      <pos A="0.347466" C="0.198018" G="0.275991" T="0.178525"/>
      <pos A="0.204516" C="0.146037" G="0.275991" T="0.373457"/>
      <pos A="0.275991" C="0.185023" G="0.243502" T="0.295484"/>
      <pos A="0.282489" C="0.178525" G="0.243502" T="0.295484"/>
      <pos A="0.418941" C="0.133041" G="0.126543" T="0.321475"/>
      <pos A="0.256498" C="0.152534" G="0.33447" T="0.256498"/>
      <pos A="0.431937" C="0.178525" G="0.172028" T="0.217511"/>
      <pos A="0.152534" C="0.288987" G="0.178525" T="0.379955"/>
      <pos A="0.256498" C="0.224009" G="0.211013" T="0.30848"/>
      <pos A="0.198018" C="0.405946" G="0.295484" T="0.100552"/>
      <pos A="0.282489" C="0.243502" G="0.16553" T="0.30848"/>
      <pos A="0.146037" C="0.262996" G="0.230507" T="0.360461"/>
      <pos A="0.230507" C="0.243502" G="0.211013" T="0.314977"/>
      <pos A="0.074561" C="0.275991" G="0.159032" T="0.490416"/>
      <pos A="0.230507" C="0.224009" G="0.256498" T="0.288987"/>
      <pos A="0.301982" C="0.269493" G="0.217511" T="0.211013"/>
      <pos A="0.39295" C="0.217511" G="0.217511" T="0.172028"/>
      <pos A="0.327972" C="0.198018" G="0.327972" T="0.146037"/>
      <pos A="0.386452" C="0.152534" G="0.152534" T="0.30848"/>
    </motif>
    <motif db="0" id="M77" alt="O77" length="40" nsites="8" evalue="1.3e-003">
      <pos A="0.00308642" C="0.00308642" G="0.990741" T="0.00308642"/>
      <pos A="0.00308642" C="0.00308642" G="0.990741" T="0.00308642"/>
      <pos A="0.00308642" C="0.00308642" G="0.00308642" T="0.990741"/>
      <pos A="0.00308642" C="0.00308642" G="0.990741" T="0.00308642"/>
      <pos A="0.00308642" C="0.990741" G="0.00308642" T="0.00308642"/>
      <pos A="0.00308642" C="0.00308642" G="0.00308642" T="0.990741"/>
      <pos A="0.00308642" C="0.00308642" G="0.990741" T="0.00308642"/>
      <pos A="0.00308642" C="0.00308642" G="0.00308642" T="0.990741"/>
      <pos A="0.00308642" C="0.990741" G="0.00308642" T="0.00308642"/>
      <pos A="0.00308642" C="0.990741" G="0.00308642" T="0.00308642"/>
      <pos A="0.990741" C="0.00308642" G="0.00308642" T="0.00308642"/>
      <pos A="0.00308642" C="0.00308642" G="0.990741" T="0.00308642"/>
      <pos A="0.990741" C="0.00308642" G="0.00308642" T="0.00308642"/>
      <pos A="0.00308642" C="0.990741" G="0.00308642" T="0.00308642"/>
      <pos A="0.00308642" C="0.990741" G="0.00308642" T="0.00308642"/>
      <pos A="0.00308642" C="0.00308642" G="0.00308642" T="0.990741"/>
      <pos A="0.00308642" C="0.00308642" G="0.990741" T="0.00308642"/>
      <pos A="0.990741" C="0.00308642" G="0.00308642" T="0.00308642"/>
      <pos A="0.00308642" C="0.990741" G="0.00308642" T="0.00308642"/>
      <pos A="0.00308642" C="0.990741" G="0.00308642" T="0.00308642"/>
      <pos A="0.00308642" C="0.990741" G="0.00308642" T="0.00308642"/>
      <pos A="0.00308642" C="0.00308642" G="0.00308642" T="0.990741"/>
      <pos A="0.00308642" C="0.00308642" G="0.990741" T="0.00308642"/>
      <pos A="0.00308642" C="0.00308642" G="0.00308642" T="0.990741"/>
      <pos A="0.00308642" C="0.00308642" G="0.00308642" T="0.990741"/>
      <pos A="0.00308642" C="0.00308642" G="0.00308642" T="0.990741"/>
      <pos A="0.990741" C="0.00308642" G="0.00308642" T="0.00308642"/>
      <pos A="0.00308642" C="0.00308642" G="0.00308642" T="0.990741"/>
      <pos A="0.00308642" C="0.990741" G="0.00308642" T="0.00308642"/>
      <pos A="0.990741" C="0.00308642" G="0.00308642" T="0.00308642"/>
      <pos A="0.00308642" C="0.00308642" G="0.990741" T="0.00308642"/>
      <pos A="0.990741" C="0.00308642" G="0.00308642" T="0.00308642"/>
      <pos A="0.00308642" C="0.00308642" G="0.00308642" T="0.990741"/>
      <pos A="0.990741" C="0.00308642" G="0.00308642" T="0.00308642"/>
      <pos A="0.990741" C="0.00308642" G="0.00308642" T="0.00308642"/>
      <pos A="0.990741" C="0.00308642" G="0.00308642" T="0.00308642"/>
      <pos A="0.990741" C="0.00308642" G="0.00308642" T="0.00308642"/>
      <pos A="0.00308642" C="0.990741" G="0.00308642" T="0.00308642"/>
      <pos A="0.00308642" C="0.00308642" G="0.00308642" T="0.990741"/>
      <pos A="0.990741" C="0.00308642" G="0.00308642" T="0.00308642"/>
    </motif>
    <motif db="0" id="M78" alt="O78" length="40" nsites="8" evalue="1.3e-003">
      <pos A="0.00308642" C="0.00308642" G="0.496914" T="0.496914"/>
      <pos A="0.00308642" C="0.496914" G="0.496914" T="0.00308642"/>
      <pos A="0.00308642" C="0.00308642" G="0.00308642" T="0.990741"/>
      <pos A="0.00308642" C="0.496914" G="0.496914" T="0.00308642"/>
      <pos A="0.00308642" C="0.00308642" G="0.496914" T="0.496914"/>
      <pos A="0.00308642" C="0.00308642" G="0.00308642" T="0.990741"/>
      <pos A="0.496914" C="0.00308642" G="0.496914" T="0.00308642"/>
      <pos A="0.00308642" C="0.00308642" G="0.00308642" T="0.990741"/>
      <pos A="0.496914" C="0.00308642" G="0.496914" T="0.00308642"/>
      <pos A="0.00308642" C="0.496914" G="0.496914" T="0.00308642"/>
      <pos A="0.496914" C="0.00308642" G="0.00308642" T="0.496914"/>
      <pos A="0.00308642" C="0.990741" G="0.00308642" T="0.00308642"/>
      <pos A="0.00308642" C="0.00308642" G="0.00308642" T="0.990741"/>
      <pos A="0.00308642" C="0.496914" G="0.00308642" T="0.496914"/>
      <pos A="0.00308642" C="0.496914" G="0.00308642" T="0.496914"/>
      <pos A="0.990741" C="0.00308642" G="0.00308642" T="0.00308642"/>
      <pos A="0.00308642" C="0.00308642" G="0.990741" T="0.00308642"/>
      <pos A="0.990741" C="0.00308642" G="0.00308642" T="0.00308642"/>
      <pos A="0.496914" C="0.00308642" G="0.496914" T="0.00308642"/>
      <pos A="0.496914" C="0.00308642" G="0.00308642" T="0.496914"/>
      <pos A="0.00308642" C="0.00308642" G="0.00308642" T="0.990741"/>
      <pos A="0.496914" C="0.00308642" G="0.496914" T="0.00308642"/>
      <pos A="0.00308642" C="0.00308642" G="0.496914" T="0.496914"/>
      <pos A="0.00308642" C="0.990741" G="0.00308642" T="0.00308642"/>
      <pos A="0.00308642" C="0.496914" G="0.00308642" T="0.496914"/>
      <pos A="0.496914" C="0.00308642" G="0.496914" T="0.00308642"/>
      <pos A="0.496914" C="0.00308642" G="0.496914" T="0.00308642"/>
      <pos A="0.496914" C="0.00308642" G="0.496914" T="0.00308642"/>
      <pos A="0.00308642" C="0.00308642" G="0.00308642" T="0.990741"/>
      <pos A="0.00308642" C="0.00308642" G="0.990741" T="0.00308642"/>
      <pos A="0.496914" C="0.496914" G="0.00308642" T="0.00308642"/>
      <pos A="0.990741" C="0.00308642" G="0.00308642" T="0.00308642"/>
      <pos A="0.496914" C="0.00308642" G="0.00308642" T="0.496914"/>
      <pos A="0.00308642" C="0.00308642" G="0.990741" T="0.00308642"/>
      <pos A="0.496914" C="0.496914" G="0.00308642" T="0.00308642"/>
      <pos A="0.496914" C="0.00308642" G="0.496914" T="0.00308642"/>
      <pos A="0.00308642" C="0.496914" G="0.00308642" T="0.496914"/>
      <pos A="0.496914" C="0.00308642" G="0.496914" T="0.00308642"/>
      <pos A="0.00308642" C="0.496914" G="0.00308642" T="0.496914"/>
      <pos A="0.496914" C="0.00308642" G="0.496914" T="0.00308642"/>
    </motif>
    <motif db="0" id="M8" alt="O8" length="40" nsites="8" evalue="1.3e-003">
      <pos A="0.33447" C="0.133041" G="0.19152" T="0.340968"/>
      <pos A="0.39295" C="0.211013" G="0.185023" T="0.211013"/>
      <pos A="0.321475" C="0.113548" G="0.327972" T="0.237004"/>
      <pos A="0.198018" C="0.288987" G="0.185023" T="0.327972"/>
      <pos A="0.139539" C="0.25" G="0.327972" T="0.282489"/>
      <pos A="0.204516" C="0.295484" G="0.243502" T="0.256498"/>
      <pos A="0.211013" C="0.399448" G="0.19152" T="0.198018"/>
      <pos A="0.237004" C="0.217511" G="0.198018" T="0.347466"/>
      <pos A="0.224009" C="0.25" G="0.172028" T="0.353963"/>
      <pos A="0.198018" C="0.243502" G="0.295484" T="0.262996"/>
      <pos A="0.185023" C="0.146037" G="0.30848" T="0.360461"/>
      <pos A="0.224009" C="0.139539" G="0.172028" T="0.464425"/>
      <pos A="0.327972" C="0.282489" G="0.185023" T="0.204516"/>
      <pos A="0.230507" C="0.301982" G="0.25" T="0.217511"/>
      <pos A="0.237004" C="0.237004" G="0.295484" T="0.230507"/>
      <pos A="0.360461" C="0.217511" G="0.282489" T="0.139539"/>
      <pos A="0.204516" C="0.269493" G="0.146037" T="0.379955"/>
      <pos A="0.464425" C="0.243502" G="0.152534" T="0.139539"/>
      <pos A="0.204516" C="0.178525" G="0.373457" T="0.243502"/>
      <pos A="0.262996" C="0.275991" G="0.25" T="0.211013"/>
      <pos A="0.19152" C="0.340968" G="0.152534" T="0.314977"/>
      <pos A="0.444931" C="0.10705" G="0.133041" T="0.314977"/>
      <pos A="0.146037" C="0.340968" G="0.269493" T="0.243502"/>
      <pos A="0.373457" C="0.243502" G="0.172028" T="0.211013"/>
      <pos A="0.211013" C="0.126543" G="0.314977" T="0.347466"/>
      <pos A="0.275991" C="0.301982" G="0.217511" T="0.204516"/>
      <pos A="0.30848" C="0.0940543" G="0.172028" T="0.425439"/>
      <pos A="0.230507" C="0.198018" G="0.33447" T="0.237004"/>
      <pos A="0.126543" C="0.113548" G="0.25" T="0.509909"/>
      <pos A="0.217511" C="0.237004" G="0.288987" T="0.256498"/>
      <pos A="0.39295" C="0.366959" G="0.172028" T="0.0680632"/>
      <pos A="0.366959" C="0.198018" G="0.262996" T="0.172028"/>
      <pos A="0.314977" C="0.256498" G="0.19152" T="0.237004"/>
      <pos A="0.399448" C="0.185023" G="0.126543" T="0.288987"/>
      <pos A="0.262996" C="0.172028" G="0.178525" T="0.386452"/>
      <pos A="0.172028" C="0.211013" G="0.386452" T="0.230507"/>
      <pos A="0.217511" C="0.39295" G="0.185023" T="0.204516"/>
      <pos A="0.30848" C="0.237004" G="0.159032" T="0.295484"/>
      <pos A="0.159032" C="0.178525" G="0.19152" T="0.470922"/>
      <pos A="0.198018" C="0.211013" G="0.301982" T="0.288987"/>
    </motif>
    <motif db="0" id="M80" alt="O80" length="40" nsites="8" evalue="1.3e-003">
      <pos A="0.17897" C="0.327795" G="0.408972" T="0.0842637"/>
      <pos A="0.287206" C="0.395442" G="0.0977926" T="0.219559"/>
      <pos A="0.0707338" C="0.408972" G="0.273677" T="0.246617"/>
      <pos A="0.138381" C="0.246617" G="0.368383" T="0.246617"/>
      <pos A="0.138381" C="0.233088" G="0.354853" T="0.273677"/>
      <pos A="0.165441" C="0.273677" G="0.206029" T="0.354853"/>
      <pos A="0.219559" C="0.314265" G="0.260147" T="0.206029"/>
      <pos A="0.219559" C="0.368383" G="0.260147" T="0.151911"/>
      <pos A="0.422502" C="0.300736" G="0.151911" T="0.124852"/>
      <pos A="0.17897" C="0.206029" G="0.314265" T="0.300736"/>
      <pos A="0.273677" C="0.341324" G="0.219559" T="0.165441"/>
      <pos A="0.219559" C="0.368383" G="0.233088" T="0.17897"/>
      <pos A="0.165441" C="0.341324" G="0.138381" T="0.354853"/>
      <pos A="0.151911" C="0.246617" G="0.260147" T="0.341324"/>
      <pos A="0.124852" C="0.111322" G="0.463089" T="0.300736"/>
      <pos A="0.165441" C="0.476619" G="0.219559" T="0.138381"/>
      <pos A="0.151911" C="0.327795" G="0.395442" T="0.124852"/>
      <pos A="0.395442" C="0.300736" G="0.219559" T="0.0842637"/>
      <pos A="0.138381" C="0.354853" G="0.300736" T="0.206029"/>
      <pos A="0.246617" C="0.260147" G="0.273677" T="0.219559"/>
      <pos A="0.300736" C="0.111322" G="0.381913" T="0.206029"/>
      <pos A="0.138381" C="0.273677" G="0.233088" T="0.354853"/>
      <pos A="0.233088" C="0.246617" G="0.206029" T="0.314265"/>
      <pos A="0.124852" C="0.314265" G="0.44956" T="0.111322"/>
      <pos A="0.124852" C="0.287206" G="0.354853" T="0.233088"/>
      <pos A="0.0977926" C="0.314265" G="0.354853" T="0.233088"/>
      <pos A="0.408972" C="0.233088" G="0.206029" T="0.151911"/>
      <pos A="0.287206" C="0.138381" G="0.354853" T="0.219559"/>
      <pos A="0.17897" C="0.17897" G="0.517208" T="0.124852"/>
      <pos A="0.368383" C="0.246617" G="0.287206" T="0.0977926"/>
      <pos A="0.206029" C="0.368383" G="0.314265" T="0.111322"/>
      <pos A="0.341324" C="0.327795" G="0.124852" T="0.206029"/>
      <pos A="0.300736" C="0.273677" G="0.206029" T="0.219559"/>
      <pos A="0.395442" C="0.0977926" G="0.287206" T="0.219559"/>
      <pos A="0.206029" C="0.368383" G="0.233088" T="0.1925"/>
      <pos A="0.381913" C="0.151911" G="0.368383" T="0.0977926"/>
      <pos A="0.17897" C="0.219559" G="0.463089" T="0.138381"/>
      <pos A="0.1925" C="0.1925" G="0.314265" T="0.300736"/>
      <pos A="0.0436751" C="0.300736" G="0.0977926" T="0.557797"/>
      <pos A="0.354853" C="0.246617" G="0.165441" T="0.233088"/>
    </motif>
    <motif db="0" id="M81" alt="O81" length="40" nsites="8" evalue="1.3e-003">
      <pos A="0.14418" C="0.238242" G="0.473398" T="0.14418"/>
      <pos A="0.238242" C="0.238242" G="0.00308642" T="0.52043"/>
      <pos A="0.238242" C="0.0971486" G="0.191211" T="0.473398"/>
      <pos A="0.191211" C="0.0501175" G="0.567461" T="0.191211"/>
      <pos A="0.379335" C="0.379335" G="0.14418" T="0.0971486"/>
      <pos A="0.473398" C="0.14418" G="0.332304" T="0.0501175"/>
      <pos A="0.426366" C="0.191211" G="0.238242" T="0.14418"/>
      <pos A="0.332304" C="0.238242" G="0.191211" T="0.238242"/>
      <pos A="0.473398" C="0.0971486" G="0.379335" T="0.0501175"/>
      <pos A="0.332304" C="0.52043" G="0.14418" T="0.00308642"/>
      <pos A="0.238242" C="0.238242" G="0.332304" T="0.191211"/>
      <pos A="0.238242" C="0.285273" G="0.0971486" T="0.379335"/>
      <pos A="0.191211" C="0.191211" G="0.14418" T="0.473398"/>
      <pos A="0.238242" C="0.238242" G="0.285273" T="0.238242"/>
      <pos A="0.614492" C="0.0971486" G="0.0971486" T="0.191211"/>
      <pos A="0.332304" C="0.238242" G="0.426366" T="0.00308642"/>
      <pos A="0.473398" C="0.238242" G="0.00308642" T="0.285273"/>
      <pos A="0.426366" C="0.238242" G="0.191211" T="0.14418"/>
      <pos A="0.426366" C="0.14418" G="0.14418" T="0.285273"/>
      <pos A="0.332304" C="0.00308642" G="0.191211" T="0.473398"/>
      <pos A="0.332304" C="0.285273" G="0.0971486" T="0.285273"/>
      <pos A="0.52043" C="0.238242" G="0.0971486" T="0.14418"/>
      <pos A="0.332304" C="0.379335" G="0.0971486" T="0.191211"/>
      <pos A="0.0971486" C="0.473398" G="0.14418" T="0.285273"/>
      <pos A="0.285273" C="0.0971486" G="0.00308642" T="0.614492"/>
      <pos A="0.238242" C="0.379335" G="0.00308642" T="0.379335"/>
      <pos A="0.285273" C="0.191211" G="0.14418" T="0.379335"/>
      <pos A="0.473398" C="0.0971486" G="0.379335" T="0.0501175"/>
      <pos A="0.0971486" C="0.332304" G="0.0971486" T="0.473398"/>
      <pos A="0.332304" C="0.238242" G="0.285273" T="0.14418"/>
      <pos A="0.238242" C="0.0971486" G="0.285273" T="0.379335"/>
      <pos A="0.238242" C="0.285273" G="0.238242" T="0.238242"/>
      <pos A="0.332304" C="0.191211" G="0.0971486" T="0.379335"/>
      <pos A="0.285273" C="0.52043" G="0.0501175" T="0.14418"/>
      <pos A="0.14418" C="0.332304" G="0.379335" T="0.14418"/>
      <pos A="0.0971486" C="0.285273" G="0.285273" T="0.332304"/>
      <pos A="0.0971486" C="0.0501175" G="0.379335" T="0.473398"/>
      <pos A="0.379335" C="0.191211" G="0.379335" T="0.0501175"/>
      <pos A="0.567461" C="0.00308642" G="0.285273" T="0.14418"/>
      <pos A="0.0971486" C="0.285273" G="0.379335" T="0.238242"/>
    </motif>
    <motif db="0" id="M83" alt="O83" length="40" nsites="8" evalue="1.3e-003">
      <pos A="0.167696" C="0.442043" G="0.222565" T="0.167696"/>
      <pos A="0.167696" C="0.112826" G="0.00308642" T="0.716392"/>
      <pos A="0.0579565" C="0.222565" G="0.496914" T="0.222565"/>
      <pos A="0.332304" C="0.167696" G="0.0579565" T="0.442043"/>
      <pos A="0.442043" C="0.112826" G="0.112826" T="0.332304"/>
      <pos A="0.442043" C="0.222565" G="0.00308642" T="0.332304"/>
      <pos A="0.277435" C="0.167696" G="0.222565" T="0.332304"/>
      <pos A="0.277435" C="0.277435" G="0.112826" T="0.332304"/>
      <pos A="0.222565" C="0.00308642" G="0.442043" T="0.332304"/>
      <pos A="0.112826" C="0.167696" G="0.222565" T="0.496914"/>
      <pos A="0.167696" C="0.387174" G="0.332304" T="0.112826"/>
      <pos A="0.332304" C="0.112826" G="0.112826" T="0.442043"/>
      <pos A="0.277435" C="0.222565" G="0.222565" T="0.277435"/>
      <pos A="0.222565" C="0.167696" G="0.442043" T="0.167696"/>
      <pos A="0.167696" C="0.00308642" G="0.222565" T="0.606653"/>
      <pos A="0.222565" C="0.0579565" G="0.222565" T="0.496914"/>
      <pos A="0.222565" C="0.112826" G="0.0579565" T="0.606653"/>
      <pos A="0.167696" C="0.112826" G="0.442043" T="0.277435"/>
      <pos A="0.0579565" C="0.496914" G="0.277435" T="0.167696"/>
      <pos A="0.0579565" C="0.222565" G="0.167696" T="0.551784"/>
      <pos A="0.496914" C="0.167696" G="0.0579565" T="0.277435"/>
      <pos A="0.332304" C="0.167696" G="0.277435" T="0.222565"/>
      <pos A="0.387174" C="0.0579565" G="0.277435" T="0.277435"/>
      <pos A="0.442043" C="0.222565" G="0.00308642" T="0.332304"/>
      <pos A="0.112826" C="0.0579565" G="0.222565" T="0.606653"/>
      <pos A="0.277435" C="0.222565" G="0.0579565" T="0.442043"/>
      <pos A="0.222565" C="0.442043" G="0.222565" T="0.112826"/>
      <pos A="0.442043" C="0.112826" G="0.112826" T="0.332304"/>
      <pos A="0.167696" C="0.551784" G="0.167696" T="0.112826"/>
      <pos A="0.661523" C="0.112826" G="0.0579565" T="0.167696"/>
      <pos A="0.277435" C="0.222565" G="0.167696" T="0.332304"/>
      <pos A="0.277435" C="0.277435" G="0.167696" T="0.277435"/>
      <pos A="0.167696" C="0.222565" G="0.112826" T="0.496914"/>
      <pos A="0.661523" C="0.167696" G="0.167696" T="0.00308642"/>
      <pos A="0.0579565" C="0.661523" G="0.112826" T="0.167696"/>
      <pos A="0.332304" C="0.222565" G="0.112826" T="0.332304"/>
      <pos A="0.277435" C="0.387174" G="0.112826" T="0.222565"/>
      <pos A="0.222565" C="0.167696" G="0.0579565" T="0.551784"/>
      <pos A="0.387174" C="0.0579565" G="0.222565" T="0.332304"/>
      <pos A="0.277435" C="0.277435" G="0.112826" T="0.332304"/>
    </motif>
    <motif db="0" id="M84" alt="O84" length="40" nsites="8" evalue="1.3e-003">
      <pos A="0.0479802" C="0.137767" G="0.362233" T="0.45202"/>
      <pos A="0.31734" C="0.137767" G="0.18266" T="0.362233"/>
      <pos A="0.137767" C="0.45202" G="0.227554" T="0.18266"/>
      <pos A="0.272446" C="0.272446" G="0.00308642" T="0.45202"/>
      <pos A="0.18266" C="0.137767" G="0.31734" T="0.362233"/>
      <pos A="0.18266" C="0.227554" G="0.18266" T="0.407127"/>
      <pos A="0.31734" C="0.31734" G="0.0479802" T="0.31734"/>
      <pos A="0.18266" C="0.45202" G="0.227554" T="0.137767"/>
      <pos A="0.407127" C="0.18266" G="0.18266" T="0.227554"/>
      <pos A="0.227554" C="0.18266" G="0.18266" T="0.407127"/>
      <pos A="0.272446" C="0.18266" G="0.18266" T="0.362233"/>
      <pos A="0.0479802" C="0.541807" G="0.0928731" T="0.31734"/>
      <pos A="0.227554" C="0.407127" G="0.18266" T="0.18266"/>
      <pos A="0.407127" C="0.0928731" G="0.18266" T="0.31734"/>
      <pos A="0.31734" C="0.272446" G="0.407127" T="0.00308642"/>
      <pos A="0.272446" C="0.227554" G="0.272446" T="0.227554"/>
      <pos A="0.0928731" C="0.272446" G="0.45202" T="0.18266"/>
      <pos A="0.362233" C="0.18266" G="0.272446" T="0.18266"/>
      <pos A="0.18266" C="0.272446" G="0.272446" T="0.272446"/>
      <pos A="0.407127" C="0.227554" G="0.0928731" T="0.272446"/>
      <pos A="0.137767" C="0.496914" G="0.0928731" T="0.272446"/>
      <pos A="0.272446" C="0.137767" G="0.18266" T="0.407127"/>
      <pos A="0.18266" C="0.18266" G="0.496914" T="0.137767"/>
      <pos A="0.407127" C="0.137767" G="0.362233" T="0.0928731"/>
      <pos A="0.227554" C="0.18266" G="0.227554" T="0.362233"/>
      <pos A="0.18266" C="0.272446" G="0.362233" T="0.18266"/>
      <pos A="0.0479802" C="0.18266" G="0.0479802" T="0.721381"/>
      <pos A="0.0479802" C="0.362233" G="0.0928731" T="0.496914"/>
      <pos A="0.18266" C="0.227554" G="0.0479802" T="0.541807"/>
      <pos A="0.362233" C="0.00308642" G="0.45202" T="0.18266"/>
      <pos A="0.31734" C="0.227554" G="0.18266" T="0.272446"/>
      <pos A="0.18266" C="0.541807" G="0.0479802" T="0.227554"/>
      <pos A="0.45202" C="0.18266" G="0.0479802" T="0.31734"/>
      <pos A="0.272446" C="0.227554" G="0.45202" T="0.0479802"/>
      <pos A="0.18266" C="0.227554" G="0.0928731" T="0.496914"/>
      <pos A="0.137767" C="0.272446" G="0.407127" T="0.18266"/>
      <pos A="0.227554" C="0.18266" G="0.272446" T="0.31734"/>
      <pos A="0.0928731" C="0.137767" G="0.541807" T="0.227554"/>
      <pos A="0.18266" C="0.407127" G="0.31734" T="0.0928731"/>
      <pos A="0.407127" C="0.00308642" G="0.0928731" T="0.496914"/>
    </motif>
    <motif db="0" id="M85" alt="O85" length="40" nsites="8" evalue="1.3e-003">
      <pos A="0.30848" C="0.211013" G="0.159032" T="0.321475"/>
      <pos A="0.120045" C="0.30848" G="0.224009" T="0.347466"/>
      <pos A="0.178525" C="0.237004" G="0.178525" T="0.405946"/>
      <pos A="0.237004" C="0.198018" G="0.133041" T="0.431937"/>
      <pos A="0.211013" C="0.178525" G="0.412443" T="0.198018"/>
      <pos A="0.172028" C="0.373457" G="0.256498" T="0.198018"/>
      <pos A="0.327972" C="0.295484" G="0.0810588" T="0.295484"/>
      <pos A="0.262996" C="0.243502" G="0.178525" T="0.314977"/>
      <pos A="0.159032" C="0.19152" G="0.327972" T="0.321475"/>
      <pos A="0.340968" C="0.185023" G="0.19152" T="0.282489"/>
      <pos A="0.314977" C="0.353963" G="0.269493" T="0.0615664"/>
      <pos A="0.418941" C="0.152534" G="0.0810588" T="0.347466"/>
      <pos A="0.185023" C="0.25" G="0.373457" T="0.19152"/>
      <pos A="0.30848" C="0.262996" G="0.159032" T="0.269493"/>
      <pos A="0.230507" C="0.185023" G="0.379955" T="0.204516"/>
      <pos A="0.204516" C="0.360461" G="0.133041" T="0.301982"/>
      <pos A="0.301982" C="0.230507" G="0.10705" T="0.360461"/>
      <pos A="0.243502" C="0.19152" G="0.33447" T="0.230507"/>
      <pos A="0.275991" C="0.198018" G="0.224009" T="0.301982"/>
      <pos A="0.275991" C="0.172028" G="0.237004" T="0.314977"/>
      <pos A="0.360461" C="0.159032" G="0.360461" T="0.120045"/>
      <pos A="0.33447" C="0.152534" G="0.282489" T="0.230507"/>
      <pos A="0.386452" C="0.211013" G="0.204516" T="0.198018"/>
      <pos A="0.243502" C="0.159032" G="0.327972" T="0.269493"/>
      <pos A="0.19152" C="0.204516" G="0.172028" T="0.431937"/>
      <pos A="0.178525" C="0.275991" G="0.211013" T="0.33447"/>
      <pos A="0.314977" C="0.217511" G="0.16553" T="0.301982"/>
      <pos A="0.178525" C="0.224009" G="0.262996" T="0.33447"/>
      <pos A="0.282489" C="0.269493" G="0.198018" T="0.25"/>
      <pos A="0.275991" C="0.366959" G="0.217511" T="0.139539"/>
      <pos A="0.386452" C="0.269493" G="0.139539" T="0.204516"/>
      <pos A="0.431937" C="0.100552" G="0.113548" T="0.353963"/>
      <pos A="0.139539" C="0.100552" G="0.353963" T="0.405946"/>
      <pos A="0.10705" C="0.275991" G="0.321475" T="0.295484"/>
      <pos A="0.133041" C="0.243502" G="0.172028" T="0.451429"/>
      <pos A="0.366959" C="0.126543" G="0.217511" T="0.288987"/>
      <pos A="0.295484" C="0.262996" G="0.224009" T="0.217511"/>
      <pos A="0.269493" C="0.198018" G="0.230507" T="0.301982"/>
      <pos A="0.386452" C="0.30848" G="0.185023" T="0.120045"/>
      <pos A="0.295484" C="0.172028" G="0.185023" T="0.347466"/>
    </motif>
    <motif db="0" id="M86" alt="O86" length="40" nsites="8" evalue="1.3e-003">
      <pos A="0.152534" C="0.25" G="0.353963" T="0.243502"/>
      <pos A="0.269493" C="0.237004" G="0.237004" T="0.256498"/>
      <pos A="0.509909" C="0.25" G="0.0420731" T="0.198018"/>
      <pos A="0.133041" C="0.321475" G="0.224009" T="0.321475"/>
      <pos A="0.19152" C="0.16553" G="0.152534" T="0.490416"/>
      <pos A="0.211013" C="0.224009" G="0.217511" T="0.347466"/>
      <pos A="0.224009" C="0.120045" G="0.217511" T="0.438434"/>
      <pos A="0.211013" C="0.19152" G="0.340968" T="0.256498"/>
      <pos A="0.217511" C="0.295484" G="0.230507" T="0.256498"/>
      <pos A="0.204516" C="0.386452" G="0.172028" T="0.237004"/>
      <pos A="0.327972" C="0.243502" G="0.301982" T="0.126543"/>
      <pos A="0.373457" C="0.126543" G="0.139539" T="0.360461"/>
      <pos A="0.262996" C="0.30848" G="0.288987" T="0.139539"/>
      <pos A="0.172028" C="0.230507" G="0.25" T="0.347466"/>
      <pos A="0.295484" C="0.295484" G="0.185023" T="0.224009"/>
      <pos A="0.224009" C="0.152534" G="0.327972" T="0.295484"/>
      <pos A="0.178525" C="0.178525" G="0.314977" T="0.327972"/>
      <pos A="0.204516" C="0.327972" G="0.10705" T="0.360461"/>
      <pos A="0.347466" C="0.159032" G="0.282489" T="0.211013"/>
      <pos A="0.237004" C="0.237004" G="0.19152" T="0.33447"/>
      <pos A="0.386452" C="0.185023" G="0.159032" T="0.269493"/>
      <pos A="0.243502" C="0.152534" G="0.269493" T="0.33447"/>
      <pos A="0.243502" C="0.211013" G="0.25" T="0.295484"/>
      <pos A="0.275991" C="0.19152" G="0.243502" T="0.288987"/>
      <pos A="0.224009" C="0.217511" G="0.386452" T="0.172028"/>
      <pos A="0.314977" C="0.243502" G="0.347466" T="0.0940543"/>
      <pos A="0.25" C="0.275991" G="0.295484" T="0.178525"/>
      <pos A="0.470922" C="0.198018" G="0.152534" T="0.178525"/>
      <pos A="0.438434" C="0.295484" G="0.19152" T="0.074561"/>
      <pos A="0.211013" C="0.159032" G="0.204516" T="0.425439"/>
      <pos A="0.0810588" C="0.314977" G="0.25" T="0.353963"/>
      <pos A="0.230507" C="0.237004" G="0.120045" T="0.412443"/>
      <pos A="0.126543" C="0.327972" G="0.301982" T="0.243502"/>
      <pos A="0.373457" C="0.295484" G="0.0940543" T="0.237004"/>
      <pos A="0.340968" C="0.262996" G="0.139539" T="0.256498"/>
      <pos A="0.301982" C="0.159032" G="0.204516" T="0.33447"/>
      <pos A="0.256498" C="0.139539" G="0.178525" T="0.425439"/>
      <pos A="0.120045" C="0.198018" G="0.269493" T="0.412443"/>
      <pos A="0.204516" C="0.211013" G="0.10705" T="0.47742"/>
      <pos A="0.39295" C="0.19152" G="0.25" T="0.16553"/>
    </motif>
    <motif db="0" id="M87" alt="O87" length="40" nsites="8" evalue="1.3e-003">
      <pos A="0.282489" C="0.25" G="0.211013" T="0.256498"/>
      <pos A="0.366959" C="0.152534" G="0.314977" T="0.16553"/>
      <pos A="0.262996" C="0.327972" G="0.217511" T="0.19152"/>
      <pos A="0.262996" C="0.152534" G="0.262996" T="0.321475"/>
      <pos A="0.25" C="0.0810588" G="0.198018" T="0.470922"/>
      <pos A="0.146037" C="0.282489" G="0.282489" T="0.288987"/>
      <pos A="0.10705" C="0.366959" G="0.139539" T="0.386452"/>
      <pos A="0.224009" C="0.295484" G="0.211013" T="0.269493"/>
      <pos A="0.301982" C="0.230507" G="0.256498" T="0.211013"/>
      <pos A="0.230507" C="0.282489" G="0.301982" T="0.185023"/>
      <pos A="0.295484" C="0.256498" G="0.126543" T="0.321475"/>
      <pos A="0.16553" C="0.288987" G="0.230507" T="0.314977"/>
      <pos A="0.282489" C="0.217511" G="0.301982" T="0.198018"/>
      <pos A="0.237004" C="0.185023" G="0.126543" T="0.451429"/>
      <pos A="0.353963" C="0.16553" G="0.224009" T="0.256498"/>
      <pos A="0.185023" C="0.256498" G="0.217511" T="0.340968"/>
      <pos A="0.25" C="0.133041" G="0.366959" T="0.25"/>
      <pos A="0.30848" C="0.159032" G="0.314977" T="0.217511"/>
      <pos A="0.139539" C="0.483918" G="0.0810588" T="0.295484"/>
      <pos A="0.159032" C="0.204516" G="0.139539" T="0.496914"/>
      <pos A="0.314977" C="0.172028" G="0.282489" T="0.230507"/>
      <pos A="0.211013" C="0.172028" G="0.386452" T="0.230507"/>
      <pos A="0.444931" C="0.172028" G="0.204516" T="0.178525"/>
      <pos A="0.269493" C="0.133041" G="0.204516" T="0.39295"/>
      <pos A="0.418941" C="0.269493" G="0.159032" T="0.152534"/>
      <pos A="0.269493" C="0.217511" G="0.185023" T="0.327972"/>
      <pos A="0.33447" C="0.126543" G="0.275991" T="0.262996"/>
      <pos A="0.243502" C="0.19152" G="0.211013" T="0.353963"/>
      <pos A="0.224009" C="0.347466" G="0.211013" T="0.217511"/>
      <pos A="0.243502" C="0.386452" G="0.211013" T="0.159032"/>
      <pos A="0.269493" C="0.243502" G="0.204516" T="0.282489"/>
      <pos A="0.360461" C="0.288987" G="0.33447" T="0.016082"/>
      <pos A="0.386452" C="0.178525" G="0.198018" T="0.237004"/>
      <pos A="0.243502" C="0.217511" G="0.198018" T="0.340968"/>
      <pos A="0.262996" C="0.237004" G="0.269493" T="0.230507"/>
      <pos A="0.172028" C="0.133041" G="0.314977" T="0.379955"/>
      <pos A="0.237004" C="0.230507" G="0.146037" T="0.386452"/>
      <pos A="0.282489" C="0.185023" G="0.224009" T="0.30848"/>
      <pos A="0.224009" C="0.237004" G="0.282489" T="0.256498"/>
      <pos A="0.295484" C="0.237004" G="0.152534" T="0.314977"/>
    </motif>
    <motif db="0" id="M88" alt="O88" length="40" nsites="8" evalue="1.3e-003">
      <pos A="0.198018" C="0.243502" G="0.139539" T="0.418941"/>
      <pos A="0.211013" C="0.314977" G="0.139539" T="0.33447"/>
      <pos A="0.198018" C="0.204516" G="0.288987" T="0.30848"/>
      <pos A="0.269493" C="0.133041" G="0.33447" T="0.262996"/>
      <pos A="0.230507" C="0.262996" G="0.314977" T="0.19152"/>
      <pos A="0.340968" C="0.243502" G="0.152534" T="0.262996"/>
      <pos A="0.185023" C="0.353963" G="0.262996" T="0.198018"/>
      <pos A="0.321475" C="0.185023" G="0.204516" T="0.288987"/>
      <pos A="0.198018" C="0.224009" G="0.211013" T="0.366959"/>
      <pos A="0.288987" C="0.256498" G="0.243502" T="0.211013"/>
      <pos A="0.185023" C="0.301982" G="0.237004" T="0.275991"/>
      <pos A="0.25" C="0.457927" G="0.113548" T="0.178525"/>
      <pos A="0.366959" C="0.146037" G="0.178525" T="0.30848"/>
      <pos A="0.33447" C="0.146037" G="0.288987" T="0.230507"/>
      <pos A="0.204516" C="0.237004" G="0.19152" T="0.366959"/>
      <pos A="0.16553" C="0.133041" G="0.33447" T="0.366959"/>
      <pos A="0.230507" C="0.16553" G="0.230507" T="0.373457"/>
      <pos A="0.275991" C="0.230507" G="0.301982" T="0.19152"/>
      <pos A="0.159032" C="0.217511" G="0.237004" T="0.386452"/>
      <pos A="0.269493" C="0.172028" G="0.39295" T="0.16553"/>
      <pos A="0.360461" C="0.211013" G="0.198018" T="0.230507"/>
      <pos A="0.373457" C="0.360461" G="0.19152" T="0.074561"/>
      <pos A="0.262996" C="0.230507" G="0.275991" T="0.230507"/>
      <pos A="0.204516" C="0.230507" G="0.314977" T="0.25"/>
      <pos A="0.204516" C="0.16553" G="0.314977" T="0.314977"/>
      <pos A="0.386452" C="0.243502" G="0.146037" T="0.224009"/>
      <pos A="0.230507" C="0.178525" G="0.237004" T="0.353963"/>
      <pos A="0.19152" C="0.159032" G="0.33447" T="0.314977"/>
      <pos A="0.412443" C="0.217511" G="0.0485709" T="0.321475"/>
      <pos A="0.113548" C="0.230507" G="0.327972" T="0.327972"/>
      <pos A="0.340968" C="0.295484" G="0.0875565" T="0.275991"/>
      <pos A="0.405946" C="0.256498" G="0.113548" T="0.224009"/>
      <pos A="0.178525" C="0.301982" G="0.321475" T="0.198018"/>
      <pos A="0.321475" C="0.256498" G="0.16553" T="0.256498"/>
      <pos A="0.230507" C="0.172028" G="0.152534" T="0.444931"/>
      <pos A="0.360461" C="0.16553" G="0.288987" T="0.185023"/>
      <pos A="0.412443" C="0.152534" G="0.269493" T="0.16553"/>
      <pos A="0.178525" C="0.172028" G="0.301982" T="0.347466"/>
      <pos A="0.211013" C="0.237004" G="0.256498" T="0.295484"/>
      <pos A="0.152534" C="0.185023" G="0.159032" T="0.503411"/>
    </motif>
    <motif db="0" id="M9" alt="O9" length="40" nsites="8" evalue="1.3e-003">
      <pos A="0.45202" C="0.0928731" G="0.0928731" T="0.362233"/>
      <pos A="0.00308642" C="0.272446" G="0.362233" T="0.362233"/>
      <pos A="0.362233" C="0.272446" G="0.0928731" T="0.272446"/>
      <pos A="0.0928731" C="0.0928731" G="0.272446" T="0.541807"/>
      <pos A="0.272446" C="0.272446" G="0.18266" T="0.272446"/>
      <pos A="0.00308642" C="0.272446" G="0.541807" T="0.18266"/>
      <pos A="0.18266" C="0.362233" G="0.18266" T="0.272446"/>
      <pos A="0.18266" C="0.45202" G="0.0928731" T="0.272446"/>
      <pos A="0.0928731" C="0.541807" G="0.0928731" T="0.272446"/>
      <pos A="0.00308642" C="0.45202" G="0.0928731" T="0.45202"/>
      <pos A="0.45202" C="0.00308642" G="0.45202" T="0.0928731"/>
      <pos A="0.631594" C="0.0928731" G="0.272446" T="0.00308642"/>
      <pos A="0.362233" C="0.18266" G="0.272446" T="0.18266"/>
      <pos A="0.541807" C="0.18266" G="0.272446" T="0.00308642"/>
      <pos A="0.0928731" C="0.541807" G="0.272446" T="0.0928731"/>
      <pos A="0.0928731" C="0.0928731" G="0.45202" T="0.362233"/>
      <pos A="0.362233" C="0.18266" G="0.18266" T="0.272446"/>
      <pos A="0.18266" C="0.362233" G="0.0928731" T="0.362233"/>
      <pos A="0.45202" C="0.18266" G="0.272446" T="0.0928731"/>
      <pos A="0.45202" C="0.18266" G="0.00308642" T="0.362233"/>
      <pos A="0.0928731" C="0.45202" G="0.18266" T="0.272446"/>
      <pos A="0.272446" C="0.0928731" G="0.00308642" T="0.631594"/>
      <pos A="0.272446" C="0.18266" G="0.18266" T="0.362233"/>
      <pos A="0.18266" C="0.272446" G="0.00308642" T="0.541807"/>
      <pos A="0.631594" C="0.272446" G="0.0928731" T="0.00308642"/>
      <pos A="0.362233" C="0.18266" G="0.362233" T="0.0928731"/>
      <pos A="0.0928731" C="0.541807" G="0.00308642" T="0.362233"/>
      <pos A="0.18266" C="0.541807" G="0.00308642" T="0.272446"/>
      <pos A="0.362233" C="0.0928731" G="0.18266" T="0.362233"/>
      <pos A="0.0928731" C="0.00308642" G="0.45202" T="0.45202"/>
      <pos A="0.0928731" C="0.18266" G="0.45202" T="0.272446"/>
      <pos A="0.272446" C="0.362233" G="0.18266" T="0.18266"/>
      <pos A="0.18266" C="0.0928731" G="0.0928731" T="0.631594"/>
      <pos A="0.18266" C="0.00308642" G="0.631594" T="0.18266"/>
      <pos A="0.362233" C="0.272446" G="0.272446" T="0.0928731"/>
      <pos A="0.272446" C="0.272446" G="0.272446" T="0.18266"/>
      <pos A="0.45202" C="0.0928731" G="0.362233" T="0.0928731"/>
      <pos A="0.0928731" C="0.631594" G="0.272446" T="0.00308642"/>
      <pos A="0.00308642" C="0.45202" G="0.0928731" T="0.45202"/>
      <pos A="0.18266" C="0.362233" G="0.272446" T="0.18266"/>
    </motif>
    <motif db="0" id="M91" alt="O91" length="40" nsites="8" evalue="1.3e-003">
      <pos A="0.146746" C="0.128788" G="0.326319" T="0.398148"/>
      <pos A="0.18266" C="0.272446" G="0.218575" T="0.326319"/>
      <pos A="0.164702" C="0.128788" G="0.254489" T="0.45202"/>
      <pos A="0.290404" C="0.308361" G="0.0928731" T="0.308361"/>
      <pos A="0.290404" C="0.326319" G="0.0928731" T="0.290404"/>
      <pos A="0.218575" C="0.218575" G="0.380191" T="0.18266"/>
      <pos A="0.487935" C="0.146746" G="0.236532" T="0.128788"/>
      <pos A="0.236532" C="0.254489" G="0.362233" T="0.146746"/>
      <pos A="0.254489" C="0.272446" G="0.254489" T="0.218575"/>
      <pos A="0.308361" C="0.200617" G="0.18266" T="0.308361"/>
      <pos A="0.434063" C="0.469977" G="0.021044" T="0.0749156"/>
      <pos A="0.416106" C="0.0749156" G="0.128788" T="0.380191"/>
      <pos A="0.0928731" C="0.0390015" G="0.272446" T="0.595679"/>
      <pos A="0.254489" C="0.0749156" G="0.290404" T="0.380191"/>
      <pos A="0.164702" C="0.272446" G="0.272446" T="0.290404"/>
      <pos A="0.218575" C="0.272446" G="0.254489" T="0.254489"/>
      <pos A="0.344277" C="0.254489" G="0.110831" T="0.290404"/>
      <pos A="0.236532" C="0.218575" G="0.18266" T="0.362233"/>
      <pos A="0.398148" C="0.308361" G="0.18266" T="0.110831"/>
      <pos A="0.362233" C="0.110831" G="0.18266" T="0.344277"/>
      <pos A="0.146746" C="0.290404" G="0.236532" T="0.326319"/>
      <pos A="0.272446" C="0.236532" G="0.18266" T="0.308361"/>
      <pos A="0.380191" C="0.290404" G="0.18266" T="0.146746"/>
      <pos A="0.146746" C="0.290404" G="0.254489" T="0.308361"/>
      <pos A="0.272446" C="0.236532" G="0.362233" T="0.128788"/>
      <pos A="0.290404" C="0.254489" G="0.18266" T="0.272446"/>
      <pos A="0.577721" C="0.200617" G="0.056958" T="0.164702"/>
      <pos A="0.0749156" C="0.362233" G="0.326319" T="0.236532"/>
      <pos A="0.344277" C="0.164702" G="0.146746" T="0.344277"/>
      <pos A="0.308361" C="0.128788" G="0.45202" T="0.110831"/>
      <pos A="0.416106" C="0.146746" G="0.0928731" T="0.344277"/>
      <pos A="0.128788" C="0.236532" G="0.236532" T="0.398148"/>
      <pos A="0.0928731" C="0.45202" G="0.218575" T="0.236532"/>
      <pos A="0.326319" C="0.236532" G="0.236532" T="0.200617"/>
      <pos A="0.308361" C="0.236532" G="0.164702" T="0.290404"/>
      <pos A="0.487935" C="0.0928731" G="0.0390015" T="0.380191"/>
      <pos A="0.254489" C="0.0928731" G="0.254489" T="0.398148"/>
      <pos A="0.146746" C="0.146746" G="0.272446" T="0.434063"/>
      <pos A="0.308361" C="0.254489" G="0.272446" T="0.164702"/>
      <pos A="0.164702" C="0.218575" G="0.45202" T="0.164702"/>
    </motif>
    <motif db="0" id="M92" alt="O92" length="40" nsites="8" evalue="1.3e-003">
      <pos A="0.19152" C="0.457927" G="0.243502" T="0.10705"/>
      <pos A="0.211013" C="0.0875565" G="0.243502" T="0.457927"/>
      <pos A="0.282489" C="0.178525" G="0.217511" T="0.321475"/>
      <pos A="0.133041" C="0.217511" G="0.224009" T="0.425439"/>
      <pos A="0.211013" C="0.379955" G="0.211013" T="0.198018"/>
      <pos A="0.30848" C="0.224009" G="0.146037" T="0.321475"/>
      <pos A="0.262996" C="0.262996" G="0.282489" T="0.19152"/>
      <pos A="0.230507" C="0.211013" G="0.211013" T="0.347466"/>
      <pos A="0.451429" C="0.19152" G="0.19152" T="0.16553"/>
      <pos A="0.237004" C="0.224009" G="0.282489" T="0.256498"/>
      <pos A="0.243502" C="0.19152" G="0.425439" T="0.139539"/>
      <pos A="0.275991" C="0.295484" G="0.19152" T="0.237004"/>
      <pos A="0.224009" C="0.288987" G="0.178525" T="0.30848"/>
      <pos A="0.360461" C="0.178525" G="0.126543" T="0.33447"/>
      <pos A="0.19152" C="0.224009" G="0.321475" T="0.262996"/>
      <pos A="0.25" C="0.275991" G="0.256498" T="0.217511"/>
      <pos A="0.275991" C="0.217511" G="0.113548" T="0.39295"/>
      <pos A="0.295484" C="0.30848" G="0.16553" T="0.230507"/>
      <pos A="0.237004" C="0.172028" G="0.217511" T="0.373457"/>
      <pos A="0.288987" C="0.185023" G="0.301982" T="0.224009"/>
      <pos A="0.314977" C="0.230507" G="0.146037" T="0.30848"/>
      <pos A="0.204516" C="0.347466" G="0.172028" T="0.275991"/>
      <pos A="0.262996" C="0.230507" G="0.204516" T="0.301982"/>
      <pos A="0.243502" C="0.198018" G="0.295484" T="0.262996"/>
      <pos A="0.366959" C="0.256498" G="0.262996" T="0.113548"/>
      <pos A="0.301982" C="0.10705" G="0.269493" T="0.321475"/>
      <pos A="0.204516" C="0.159032" G="0.256498" T="0.379955"/>
      <pos A="0.275991" C="0.347466" G="0.269493" T="0.10705"/>
      <pos A="0.224009" C="0.282489" G="0.139539" T="0.353963"/>
      <pos A="0.262996" C="0.204516" G="0.217511" T="0.314977"/>
      <pos A="0.10705" C="0.243502" G="0.282489" T="0.366959"/>
      <pos A="0.152534" C="0.262996" G="0.314977" T="0.269493"/>
      <pos A="0.269493" C="0.126543" G="0.139539" T="0.464425"/>
      <pos A="0.366959" C="0.217511" G="0.133041" T="0.282489"/>
      <pos A="0.275991" C="0.0875565" G="0.418941" T="0.217511"/>
      <pos A="0.288987" C="0.230507" G="0.211013" T="0.269493"/>
      <pos A="0.347466" C="0.33447" G="0.172028" T="0.146037"/>
      <pos A="0.217511" C="0.314977" G="0.19152" T="0.275991"/>
      <pos A="0.379955" C="0.269493" G="0.217511" T="0.133041"/>
      <pos A="0.33447" C="0.16553" G="0.243502" T="0.256498"/>
    </motif>
    <motif db="0" id="M93" alt="O93" length="40" nsites="8" evalue="1.3e-003">
      <pos A="0.360461" C="0.288987" G="0.152534" T="0.198018"/>
      <pos A="0.172028" C="0.159032" G="0.360461" T="0.30848"/>
      <pos A="0.269493" C="0.340968" G="0.198018" T="0.19152"/>
      <pos A="0.243502" C="0.314977" G="0.152534" T="0.288987"/>
      <pos A="0.262996" C="0.19152" G="0.159032" T="0.386452"/>
      <pos A="0.25" C="0.139539" G="0.347466" T="0.262996"/>
      <pos A="0.25" C="0.256498" G="0.33447" T="0.159032"/>
      <pos A="0.451429" C="0.237004" G="0.237004" T="0.074561"/>
      <pos A="0.126543" C="0.256498" G="0.198018" T="0.418941"/>
      <pos A="0.19152" C="0.288987" G="0.30848" T="0.211013"/>
      <pos A="0.30848" C="0.243502" G="0.178525" T="0.269493"/>
      <pos A="0.185023" C="0.211013" G="0.237004" T="0.366959"/>
      <pos A="0.230507" C="0.185023" G="0.178525" T="0.405946"/>
      <pos A="0.185023" C="0.146037" G="0.275991" T="0.39295"/>
      <pos A="0.159032" C="0.224009" G="0.282489" T="0.33447"/>
      <pos A="0.269493" C="0.314977" G="0.172028" T="0.243502"/>
      <pos A="0.39295" C="0.237004" G="0.120045" T="0.25"/>
      <pos A="0.237004" C="0.224009" G="0.224009" T="0.314977"/>
      <pos A="0.321475" C="0.262996" G="0.204516" T="0.211013"/>
      <pos A="0.25" C="0.237004" G="0.237004" T="0.275991"/>
      <pos A="0.33447" C="0.074561" G="0.321475" T="0.269493"/>
      <pos A="0.217511" C="0.269493" G="0.269493" T="0.243502"/>
      <pos A="0.373457" C="0.282489" G="0.0940543" T="0.25"/>
      <pos A="0.224009" C="0.230507" G="0.327972" T="0.217511"/>
      <pos A="0.185023" C="0.327972" G="0.256498" T="0.230507"/>
      <pos A="0.386452" C="0.16553" G="0.237004" T="0.211013"/>
      <pos A="0.321475" C="0.19152" G="0.243502" T="0.243502"/>
      <pos A="0.288987" C="0.198018" G="0.146037" T="0.366959"/>
      <pos A="0.256498" C="0.314977" G="0.262996" T="0.16553"/>
      <pos A="0.178525" C="0.198018" G="0.198018" T="0.425439"/>
      <pos A="0.152534" C="0.10705" G="0.360461" T="0.379955"/>
      <pos A="0.237004" C="0.133041" G="0.33447" T="0.295484"/>
      <pos A="0.522905" C="0.185023" G="0.159032" T="0.133041"/>
      <pos A="0.327972" C="0.139539" G="0.237004" T="0.295484"/>
      <pos A="0.340968" C="0.282489" G="0.139539" T="0.237004"/>
      <pos A="0.146037" C="0.314977" G="0.19152" T="0.347466"/>
      <pos A="0.386452" C="0.230507" G="0.19152" T="0.19152"/>
      <pos A="0.152534" C="0.353963" G="0.120045" T="0.373457"/>
      <pos A="0.211013" C="0.185023" G="0.327972" T="0.275991"/>
      <pos A="0.282489" C="0.25" G="0.224009" T="0.243502"/>
    </motif>
    <motif db="0" id="M94" alt="O94" length="40" nsites="8" evalue="1.3e-003">
      <pos A="0.00308642" C="0.00308642" G="0.990741" T="0.00308642"/>
      <pos A="0.496914" C="0.496914" G="0.00308642" T="0.00308642"/>
      <pos A="0.00308642" C="0.496914" G="0.496914" T="0.00308642"/>
      <pos A="0.00308642" C="0.990741" G="0.00308642" T="0.00308642"/>
      <pos A="0.00308642" C="0.496914" G="0.496914" T="0.00308642"/>
      <pos A="0.00308642" C="0.00308642" G="0.496914" T="0.496914"/>
      <pos A="0.496914" C="0.496914" G="0.00308642" T="0.00308642"/>
      <pos A="0.00308642" C="0.496914" G="0.496914" T="0.00308642"/>
      <pos A="0.00308642" C="0.00308642" G="0.496914" T="0.496914"/>
      <pos A="0.00308642" C="0.496914" G="0.00308642" T="0.496914"/>
      <pos A="0.990741" C="0.00308642" G="0.00308642" T="0.00308642"/>
      <pos A="0.00308642" C="0.00308642" G="0.990741" T="0.00308642"/>
      <pos A="0.496914" C="0.00308642" G="0.496914" T="0.00308642"/>
      <pos A="0.990741" C="0.00308642" G="0.00308642" T="0.00308642"/>
      <pos A="0.496914" C="0.496914" G="0.00308642" T="0.00308642"/>
      <pos A="0.496914" C="0.496914" G="0.00308642" T="0.00308642"/>
      <pos A="0.00308642" C="0.496914" G="0.496914" T="0.00308642"/>
      <pos A="0.00308642" C="0.496914" G="0.496914" T="0.00308642"/>
      <pos A="0.00308642" C="0.496914" G="0.496914" T="0.00308642"/>
      <pos A="0.00308642" C="0.496914" G="0.00308642" T="0.496914"/>
      <pos A="0.00308642" C="0.990741" G="0.00308642" T="0.00308642"/>
      <pos A="0.00308642" C="0.00308642" G="0.496914" T="0.496914"/>
      <pos A="0.00308642" C="0.496914" G="0.00308642" T="0.496914"/>
      <pos A="0.496914" C="0.496914" G="0.00308642" T="0.00308642"/>
      <pos A="0.00308642" C="0.00308642" G="0.496914" T="0.496914"/>
      <pos A="0.00308642" C="0.00308642" G="0.496914" T="0.496914"/>
      <pos A="0.00308642" C="0.496914" G="0.00308642" T="0.496914"/>
      <pos A="0.00308642" C="0.496914" G="0.00308642" T="0.496914"/>
      <pos A="0.00308642" C="0.496914" G="0.00308642" T="0.496914"/>
      <pos A="0.00308642" C="0.00308642" G="0.496914" T="0.496914"/>
      <pos A="0.00308642" C="0.00308642" G="0.00308642" T="0.990741"/>
      <pos A="0.00308642" C="0.00308642" G="0.00308642" T="0.990741"/>
      <pos A="0.00308642" C="0.496914" G="0.496914" T="0.00308642"/>
      <pos A="0.00308642" C="0.990741" G="0.00308642" T="0.00308642"/>
      <pos A="0.496914" C="0.00308642" G="0.00308642" T="0.496914"/>
      <pos A="0.00308642" C="0.496914" G="0.496914" T="0.00308642"/>
      <pos A="0.990741" C="0.00308642" G="0.00308642" T="0.00308642"/>
      <pos A="0.00308642" C="0.496914" G="0.496914" T="0.00308642"/>
      <pos A="0.496914" C="0.496914" G="0.00308642" T="0.00308642"/>
      <pos A="0.00308642" C="0.00308642" G="0.496914" T="0.496914"/>
    </motif>
    <motif db="0" id="M95" alt="O95" length="40" nsites="8" evalue="1.3e-003">
      <pos A="0.232773" C="0.393555" G="0.140899" T="0.232773"/>
      <pos A="0.232773" C="0.347617" G="0.0260553" T="0.393555"/>
      <pos A="0.140899" C="0.209804" G="0.094961" T="0.554336"/>
      <pos A="0.094961" C="0.255742" G="0.324648" T="0.324648"/>
      <pos A="0.393555" C="0.140899" G="0.186837" T="0.278711"/>
      <pos A="0.209804" C="0.278711" G="0.416523" T="0.094961"/>
      <pos A="0.11793" C="0.209804" G="0.209804" T="0.46246"/>
      <pos A="0.232773" C="0.278711" G="0.140899" T="0.347617"/>
      <pos A="0.232773" C="0.140899" G="0.370586" T="0.255742"/>
      <pos A="0.0490242" C="0.30168" G="0.094961" T="0.554336"/>
      <pos A="0.094961" C="0.393555" G="0.163868" T="0.347617"/>
      <pos A="0.324648" C="0.140899" G="0.140899" T="0.393555"/>
      <pos A="0.163868" C="0.485429" G="0.347617" T="0.00308642"/>
      <pos A="0.232773" C="0.0719921" G="0.393555" T="0.30168"/>
      <pos A="0.186837" C="0.255742" G="0.232773" T="0.324648"/>
      <pos A="0.324648" C="0.324648" G="0.094961" T="0.255742"/>
      <pos A="0.30168" C="0.324648" G="0.094961" T="0.278711"/>
      <pos A="0.232773" C="0.209804" G="0.0260553" T="0.531367"/>
      <pos A="0.11793" C="0.255742" G="0.347617" T="0.278711"/>
      <pos A="0.232773" C="0.30168" G="0.186837" T="0.278711"/>
      <pos A="0.324648" C="0.30168" G="0.278711" T="0.094961"/>
      <pos A="0.209804" C="0.30168" G="0.209804" T="0.278711"/>
      <pos A="0.163868" C="0.0719921" G="0.508398" T="0.255742"/>
      <pos A="0.278711" C="0.140899" G="0.347617" T="0.232773"/>
      <pos A="0.278711" C="0.163868" G="0.370586" T="0.186837"/>
      <pos A="0.278711" C="0.232773" G="0.163868" T="0.324648"/>
      <pos A="0.416523" C="0.186837" G="0.186837" T="0.209804"/>
      <pos A="0.393555" C="0.094961" G="0.209804" T="0.30168"/>
      <pos A="0.255742" C="0.209804" G="0.278711" T="0.255742"/>
      <pos A="0.324648" C="0.393555" G="0.163868" T="0.11793"/>
      <pos A="0.094961" C="0.209804" G="0.416523" T="0.278711"/>
      <pos A="0.186837" C="0.324648" G="0.30168" T="0.186837"/>
      <pos A="0.370586" C="0.0719921" G="0.163868" T="0.393555"/>
      <pos A="0.0490242" C="0.255742" G="0.508398" T="0.186837"/>
      <pos A="0.347617" C="0.11793" G="0.232773" T="0.30168"/>
      <pos A="0.255742" C="0.186837" G="0.209804" T="0.347617"/>
      <pos A="0.393555" C="0.232773" G="0.209804" T="0.163868"/>
      <pos A="0.278711" C="0.209804" G="0.140899" T="0.370586"/>
      <pos A="0.11793" C="0.278711" G="0.163868" T="0.439491"/>
      <pos A="0.255742" C="0.209804" G="0.0490242" T="0.485429"/>
    </motif>
    <motif db="0" id="M96" alt="O96" length="40" nsites="8" evalue="1.3e-003">
      <pos A="0.661523" C="0.332304" G="0.00308642" T="0.00308642"/>
      <pos A="0.00308642" C="0.332304" G="0.00308642" T="0.661523"/>
      <pos A="0.00308642" C="0.661523" G="0.332304" T="0.00308642"/>
      <pos A="0.332304" C="0.00308642" G="0.332304" T="0.332304"/>
      <pos A="0.00308642" C="0.661523" G="0.332304" T="0.00308642"/>
      <pos A="0.332304" C="0.00308642" G="0.332304" T="0.332304"/>
      <pos A="0.00308642" C="0.00308642" G="0.332304" T="0.661523"/>
      <pos A="0.00308642" C="0.332304" G="0.661523" T="0.00308642"/>
      <pos A="0.332304" C="0.332304" G="0.00308642" T="0.332304"/>
      <pos A="0.661523" C="0.00308642" G="0.00308642" T="0.332304"/>
      <pos A="0.00308642" C="0.661523" G="0.332304" T="0.00308642"/>
      <pos A="0.661523" C="0.332304" G="0.00308642" T="0.00308642"/>
      <pos A="0.332304" C="0.661523" G="0.00308642" T="0.00308642"/>
      <pos A="0.661523" C="0.00308642" G="0.332304" T="0.00308642"/>
      <pos A="0.332304" C="0.00308642" G="0.332304" T="0.332304"/>
      <pos A="0.332304" C="0.00308642" G="0.661523" T="0.00308642"/>
      <pos A="0.332304" C="0.332304" G="0.332304" T="0.00308642"/>
      <pos A="0.00308642" C="0.00308642" G="0.00308642" T="0.990741"/>
      <pos A="0.661523" C="0.00308642" G="0.332304" T="0.00308642"/>
      <pos A="0.661523" C="0.332304" G="0.00308642" T="0.00308642"/>
      <pos A="0.332304" C="0.332304" G="0.00308642" T="0.332304"/>
      <pos A="0.332304" C="0.00308642" G="0.661523" T="0.00308642"/>
      <pos A="0.00308642" C="0.332304" G="0.332304" T="0.332304"/>
      <pos A="0.332304" C="0.00308642" G="0.661523" T="0.00308642"/>
      <pos A="0.661523" C="0.00308642" G="0.332304" T="0.00308642"/>
      <pos A="0.332304" C="0.00308642" G="0.00308642" T="0.661523"/>
      <pos A="0.332304" C="0.00308642" G="0.332304" T="0.332304"/>
      <pos A="0.332304" C="0.332304" G="0.332304" T="0.00308642"/>
      <pos A="0.332304" C="0.332304" G="0.00308642" T="0.332304"/>
      <pos A="0.661523" C="0.00308642" G="0.00308642" T="0.332304"/>
      <pos A="0.00308642" C="0.00308642" G="0.332304" T="0.661523"/>
      <pos A="0.00308642" C="0.332304" G="0.661523" T="0.00308642"/>
      <pos A="0.332304" C="0.661523" G="0.00308642" T="0.00308642"/>
      <pos A="0.00308642" C="0.661523" G="0.332304" T="0.00308642"/>
      <pos A="0.332304" C="0.00308642" G="0.00308642" T="0.661523"/>
      <pos A="0.332304" C="0.332304" G="0.332304" T="0.00308642"/>
      <pos A="0.661523" C="0.332304" G="0.00308642" T="0.00308642"/>
      <pos A="0.00308642" C="0.00308642" G="0.661523" T="0.332304"/>
      <pos A="0.332304" C="0.332304" G="0.00308642" T="0.332304"/>
      <pos A="0.332304" C="0.661523" G="0.00308642" T="0.00308642"/>
    </motif>
    <motif db="0" id="M97" alt="O97" length="40" nsites="8" evalue="1.3e-003">
      <pos A="0.30848" C="0.133041" G="0.275991" T="0.282489"/>
      <pos A="0.366959" C="0.30848" G="0.237004" T="0.0875565"/>
      <pos A="0.152534" C="0.321475" G="0.185023" T="0.340968"/>
      <pos A="0.314977" C="0.211013" G="0.185023" T="0.288987"/>
      <pos A="0.0940543" C="0.185023" G="0.237004" T="0.483918"/>
      <pos A="0.211013" C="0.418941" G="0.211013" T="0.159032"/>
      <pos A="0.185023" C="0.19152" G="0.295484" T="0.327972"/>
      <pos A="0.152534" C="0.269493" G="0.373457" T="0.204516"/>
      <pos A="0.198018" C="0.178525" G="0.33447" T="0.288987"/>
      <pos A="0.262996" C="0.288987" G="0.237004" T="0.211013"/>
      <pos A="0.211013" C="0.230507" G="0.139539" T="0.418941"/>
      <pos A="0.360461" C="0.217511" G="0.295484" T="0.126543"/>
      <pos A="0.269493" C="0.327972" G="0.224009" T="0.178525"/>
      <pos A="0.366959" C="0.120045" G="0.126543" T="0.386452"/>
      <pos A="0.178525" C="0.366959" G="0.113548" T="0.340968"/>
      <pos A="0.301982" C="0.198018" G="0.139539" T="0.360461"/>
      <pos A="0.347466" C="0.152534" G="0.275991" T="0.224009"/>
      <pos A="0.25" C="0.074561" G="0.340968" T="0.33447"/>
      <pos A="0.217511" C="0.243502" G="0.172028" T="0.366959"/>
      <pos A="0.275991" C="0.230507" G="0.185023" T="0.30848"/>
      <pos A="0.198018" C="0.288987" G="0.314977" T="0.198018"/>
      <pos A="0.295484" C="0.172028" G="0.204516" T="0.327972"/>
      <pos A="0.198018" C="0.237004" G="0.340968" T="0.224009"/>
      <pos A="0.269493" C="0.204516" G="0.237004" T="0.288987"/>
      <pos A="0.379955" C="0.269493" G="0.178525" T="0.172028"/>
      <pos A="0.295484" C="0.295484" G="0.224009" T="0.185023"/>
      <pos A="0.25" C="0.282489" G="0.159032" T="0.30848"/>
      <pos A="0.301982" C="0.269493" G="0.146037" T="0.282489"/>
      <pos A="0.33447" C="0.126543" G="0.19152" T="0.347466"/>
      <pos A="0.178525" C="0.172028" G="0.321475" T="0.327972"/>
      <pos A="0.269493" C="0.269493" G="0.262996" T="0.198018"/>
      <pos A="0.301982" C="0.146037" G="0.211013" T="0.340968"/>
      <pos A="0.288987" C="0.211013" G="0.139539" T="0.360461"/>
      <pos A="0.230507" C="0.217511" G="0.256498" T="0.295484"/>
      <pos A="0.243502" C="0.126543" G="0.269493" T="0.360461"/>
      <pos A="0.451429" C="0.237004" G="0.146037" T="0.16553"/>
      <pos A="0.301982" C="0.237004" G="0.275991" T="0.185023"/>
      <pos A="0.256498" C="0.113548" G="0.275991" T="0.353963"/>
      <pos A="0.0940543" C="0.418941" G="0.353963" T="0.133041"/>
      <pos A="0.230507" C="0.204516" G="0.288987" T="0.275991"/>
    </motif>
    <motif db="0" id="M98" alt="O98" length="40" nsites="8" evalue="1.3e-003">
      <pos A="0.405946" C="0.204516" G="0.100552" T="0.288987"/>
      <pos A="0.295484" C="0.230507" G="0.243502" T="0.230507"/>
      <pos A="0.146037" C="0.451429" G="0.198018" T="0.204516"/>
      <pos A="0.230507" C="0.230507" G="0.262996" T="0.275991"/>
      <pos A="0.237004" C="0.217511" G="0.262996" T="0.282489"/>
      <pos A="0.256498" C="0.243502" G="0.301982" T="0.198018"/>
      <pos A="0.496914" C="0.0680632" G="0.256498" T="0.178525"/>
      <pos A="0.237004" C="0.146037" G="0.33447" T="0.282489"/>
      <pos A="0.211013" C="0.269493" G="0.30848" T="0.211013"/>
      <pos A="0.217511" C="0.353963" G="0.152534" T="0.275991"/>
      <pos A="0.230507" C="0.269493" G="0.217511" T="0.282489"/>
      <pos A="0.204516" C="0.301982" G="0.10705" T="0.386452"/>
      <pos A="0.237004" C="0.243502" G="0.185023" T="0.33447"/>
      <pos A="0.256498" C="0.120045" G="0.224009" T="0.399448"/>
      <pos A="0.243502" C="0.327972" G="0.211013" T="0.217511"/>
      <pos A="0.178525" C="0.152534" G="0.353963" T="0.314977"/>
      <pos A="0.321475" C="0.30848" G="0.237004" T="0.133041"/>
      <pos A="0.282489" C="0.113548" G="0.347466" T="0.256498"/>
      <pos A="0.204516" C="0.282489" G="0.340968" T="0.172028"/>
      <pos A="0.373457" C="0.0550686" G="0.198018" T="0.373457"/>
      <pos A="0.288987" C="0.178525" G="0.353963" T="0.178525"/>
      <pos A="0.16553" C="0.282489" G="0.275991" T="0.275991"/>
      <pos A="0.282489" C="0.224009" G="0.217511" T="0.275991"/>
      <pos A="0.185023" C="0.262996" G="0.269493" T="0.282489"/>
      <pos A="0.33447" C="0.33447" G="0.113548" T="0.217511"/>
      <pos A="0.262996" C="0.360461" G="0.172028" T="0.204516"/>
      <pos A="0.204516" C="0.269493" G="0.10705" T="0.418941"/>
      <pos A="0.314977" C="0.275991" G="0.217511" T="0.19152"/>
      <pos A="0.399448" C="0.282489" G="0.146037" T="0.172028"/>
      <pos A="0.224009" C="0.10705" G="0.301982" T="0.366959"/>
      <pos A="0.288987" C="0.0875565" G="0.301982" T="0.321475"/>
      <pos A="0.204516" C="0.243502" G="0.152534" T="0.399448"/>
      <pos A="0.16553" C="0.237004" G="0.19152" T="0.405946"/>
      <pos A="0.237004" C="0.269493" G="0.262996" T="0.230507"/>
      <pos A="0.366959" C="0.152534" G="0.10705" T="0.373457"/>
      <pos A="0.269493" C="0.16553" G="0.353963" T="0.211013"/>
      <pos A="0.30848" C="0.301982" G="0.224009" T="0.16553"/>
      <pos A="0.438434" C="0.0680632" G="0.243502" T="0.25"/>
      <pos A="0.230507" C="0.25" G="0.224009" T="0.295484"/>
      <pos A="0.146037" C="0.295484" G="0.288987" T="0.269493"/>
    </motif>
    <motif db="0" id="M99" alt="O99" length="40" nsites="8" evalue="1.3e-003">
      <pos A="0.155033" C="0.261396" G="0.30698" T="0.276591"/>
      <pos A="0.33737" C="0.170228" G="0.200617" T="0.291786"/>
      <pos A="0.352564" C="0.185422" G="0.124644" T="0.33737"/>
      <pos A="0.246201" C="0.322175" G="0.0638647" T="0.367759"/>
      <pos A="0.291786" C="0.246201" G="0.291786" T="0.170228"/>
      <pos A="0.0790598" C="0.367759" G="0.170228" T="0.382953"/>
      <pos A="0.215812" C="0.30698" G="0.0942548" T="0.382953"/>
      <pos A="0.246201" C="0.261396" G="0.33737" T="0.155033"/>
      <pos A="0.0790598" C="0.155033" G="0.33737" T="0.428537"/>
      <pos A="0.276591" C="0.33737" G="0.276591" T="0.109449"/>
      <pos A="0.276591" C="0.155033" G="0.215812" T="0.352564"/>
      <pos A="0.276591" C="0.139839" G="0.231006" T="0.352564"/>
      <pos A="0.109449" C="0.170228" G="0.322175" T="0.398148"/>
      <pos A="0.261396" C="0.231006" G="0.367759" T="0.139839"/>
      <pos A="0.33737" C="0.30698" G="0.215812" T="0.139839"/>
      <pos A="0.367759" C="0.0638647" G="0.246201" T="0.322175"/>
      <pos A="0.276591" C="0.413343" G="0.276591" T="0.0334756"/>
      <pos A="0.261396" C="0.124644" G="0.0942548" T="0.519706"/>
      <pos A="0.185422" C="0.352564" G="0.291786" T="0.170228"/>
      <pos A="0.413343" C="0.124644" G="0.0942548" T="0.367759"/>
      <pos A="0.261396" C="0.261396" G="0.246201" T="0.231006"/>
      <pos A="0.382953" C="0.322175" G="0.124644" T="0.170228"/>
      <pos A="0.474121" C="0.109449" G="0.246201" T="0.170228"/>
      <pos A="0.322175" C="0.124644" G="0.291786" T="0.261396"/>
      <pos A="0.276591" C="0.185422" G="0.322175" T="0.215812"/>
      <pos A="0.352564" C="0.33737" G="0.0638647" T="0.246201"/>
      <pos A="0.200617" C="0.00308642" G="0.367759" T="0.428537"/>
      <pos A="0.231006" C="0.200617" G="0.382953" T="0.185422"/>
      <pos A="0.322175" C="0.352564" G="0.155033" T="0.170228"/>
      <pos A="0.276591" C="0.276591" G="0.30698" T="0.139839"/>
      <pos A="0.398148" C="0.139839" G="0.0942548" T="0.367759"/>
      <pos A="0.139839" C="0.231006" G="0.109449" T="0.519706"/>
      <pos A="0.170228" C="0.170228" G="0.215812" T="0.443732"/>
      <pos A="0.0334756" C="0.413343" G="0.261396" T="0.291786"/>
      <pos A="0.367759" C="0.291786" G="0.124644" T="0.215812"/>
      <pos A="0.200617" C="0.276591" G="0.0790598" T="0.443732"/>
      <pos A="0.215812" C="0.185422" G="0.30698" T="0.291786"/>
      <pos A="0.291786" C="0.246201" G="0.246201" T="0.215812"/>
      <pos A="0.261396" C="0.33737" G="0.200617" T="0.200617"/>
      <pos A="0.276591" C="0.139839" G="0.276591" T="0.30698"/>
    </motif>
  </queries>
  <targets>
    <motif db="0" id="AIRE_HUMAN.H11MO.0.C" length="18" nsites="41" evalue="1.0e+000"
        url="http://hocomoco.autosome.ru/motif/AIRE_HUMAN.H11MO.0.C">
      <pos A="0.397368" C="0.261336" G="0.125304" T="0.215992"/>
      <pos A="0.181984" C="0.181984" G="0.13664" T="0.499392"/>
      <pos A="0.13664" C="0.13664" G="0.204656" T="0.522064"/>
      <pos A="0.0459522" C="0.000608273" G="0.884815" T="0.0686242"/>
      <pos A="0.000608273" C="0.000608273" G="0.816799" T="0.181984"/>
      <pos A="0.318016" C="0.0459522" G="0.0232802" T="0.612752"/>
      <pos A="0.386032" C="0.0912962" G="0.0232802" T="0.499392"/>
      <pos A="0.36336" C="0.13664" G="0.13664" T="0.36336"/>
      <pos A="0.340688" C="0.0686242" G="0.13664" T="0.454048"/>
      <pos A="0.522064" C="0.0912962" G="0.13664" T="0.25"/>
      <pos A="0.386032" C="0.0459522" G="0.0686242" T="0.499392"/>
      <pos A="0.227328" C="0.13664" G="0.0686242" T="0.567408"/>
      <pos A="0.000608273" C="0.0232802" G="0.884815" T="0.0912962"/>
      <pos A="0.000608273" C="0.000608273" G="0.975503" T="0.0232802"/>
      <pos A="0.227328" C="0.0912962" G="0.25" T="0.431376"/>
      <pos A="0.0686242" C="0.181984" G="0.181984" T="0.567408"/>
      <pos A="0.454048" C="0.0232802" G="0.159312" T="0.36336"/>
      <pos A="0.403036" C="0.267004" G="0.1083" T="0.22166"/>
    </motif>
    <motif db="0" id="AP2B_HUMAN.H11MO.0.B" length="10" nsites="28" evalue="1.0e+000"
        url="http://hocomoco.autosome.ru/motif/AP2B_HUMAN.H11MO.0.B">
      <pos A="0.0402747" C="0.00088968" G="0.780713" T="0.178122"/>
      <pos A="0.00088968" C="0.646804" G="0.245077" T="0.107229"/>
      <pos A="0.00088968" C="0.961884" G="0.00088968" T="0.0363362"/>
      <pos A="0.115106" C="0.571973" G="0.00088968" T="0.312031"/>
      <pos A="0.0757212" C="0.0363362" G="0.887053" T="0.00088968"/>
      <pos A="0.327785" C="0.31597" G="0.355355" T="0.00088968"/>
      <pos A="0.0717827" C="0.0363362" G="0.851606" T="0.0402747"/>
      <pos A="0.00088968" C="0.00088968" G="0.997331" T="0.00088968"/>
      <pos A="0.190922" C="0.123968" G="0.675358" T="0.00975131"/>
      <pos A="0.22243" C="0.446925" G="0.253939" T="0.0767059"/>
    </motif>
    <motif db="0" id="AP2D_HUMAN.H11MO.0.D" length="14" nsites="5" evalue="1.0e+000"
        url="http://hocomoco.autosome.ru/motif/AP2D_HUMAN.H11MO.0.D">
      <pos A="0.2329" C="0.483698" G="0.2329" T="0.0505016"/>
      <pos A="0.00490196" C="0.00490196" G="0.985294" T="0.00490196"/>
      <pos A="0.00490196" C="0.620497" G="0.187301" T="0.187301"/>
      <pos A="0.00490196" C="0.985294" G="0.00490196" T="0.00490196"/>
      <pos A="0.00490196" C="0.597697" G="0.00490196" T="0.392499"/>
      <pos A="0.00490196" C="0.00490196" G="0.985294" T="0.00490196"/>
      <pos A="0.392499" C="0.2329" G="0.369699" T="0.00490196"/>
      <pos A="0.00490196" C="0.00490196" G="0.985294" T="0.00490196"/>
      <pos A="0.00490196" C="0.00490196" G="0.985294" T="0.00490196"/>
      <pos A="0.00490196" C="0.802896" G="0.187301" T="0.00490196"/>
      <pos A="0.187301" C="0.2329" G="0.392499" T="0.187301"/>
      <pos A="0.00490196" C="0.802896" G="0.187301" T="0.00490196"/>
      <pos A="0.00490196" C="0.187301" G="0.802896" T="0.00490196"/>
      <pos A="0.0505016" C="0.2329" G="0.0505016" T="0.666097"/>
    </motif>
    <motif db="0" id="ARI3A_HUMAN.H11MO.0.D" length="22" nsites="44" evalue="1.0e+000"
        url="http://hocomoco.autosome.ru/motif/ARI3A_HUMAN.H11MO.0.D">
      <pos A="0.390323" C="0.0966588" G="0.325656" T="0.187362"/>
      <pos A="0.680839" C="0.0912698" G="0.000566893" T="0.227324"/>
      <pos A="0.112826" C="0.000566893" G="0.000566893" T="0.886041"/>
      <pos A="0.158177" C="0.000566893" G="0.000566893" T="0.840689"/>
      <pos A="0.952948" C="0.0459184" G="0.000566893" T="0.000566893"/>
      <pos A="0.931392" C="0.0674742" G="0.000566893" T="0.000566893"/>
      <pos A="0.475637" C="0.000566893" G="0.0243626" T="0.499433"/>
      <pos A="0.000566893" C="0.40873" G="0.227324" T="0.363379"/>
      <pos A="0.294232" C="0.181973" G="0.432526" T="0.0912698"/>
      <pos A="0.499433" C="0.0459184" G="0.363379" T="0.0912698"/>
      <pos A="0.454082" C="0.0459184" G="0.158177" T="0.341823"/>
      <pos A="0.72843" C="0.000566893" G="0.0912698" T="0.179733"/>
      <pos A="0.136621" C="0.0459184" G="0.0912698" T="0.72619"/>
      <pos A="0.160417" C="0.56858" G="0.0459184" T="0.225084"/>
      <pos A="0.72619" C="0.000566893" G="0.000566893" T="0.272676"/>
      <pos A="0.749986" C="0.0459184" G="0.000566893" T="0.203529"/>
      <pos A="0.952948" C="0.000566893" G="0.000566893" T="0.0459184"/>
      <pos A="0.40873" C="0.000566893" G="0.0459184" T="0.544785"/>
      <pos A="0.115066" C="0.136621" G="0.0912698" T="0.657043"/>
      <pos A="0.520989" C="0.136621" G="0.0243626" T="0.318027"/>
      <pos A="0.611692" C="0.069714" G="0.000566893" T="0.318027"/>
      <pos A="0.664672" C="0.00595584" G="0.075103" T="0.254269"/>
    </motif>
    <motif db="0" id="ARNT2_HUMAN.H11MO.0.D" length="12" nsites="18" evalue="1.0e+000"
        url="http://hocomoco.autosome.ru/motif/ARNT2_HUMAN.H11MO.0.D">
      <pos A="0.193565" C="0.0837457" G="0.584034" T="0.138655"/>
      <pos A="0.16611" C="0.282031" G="0.330839" T="0.22102"/>
      <pos A="0.00138122" C="0.660297" G="0.22102" T="0.117302"/>
      <pos A="0.00138122" C="0.0562909" G="0.940947" T="0.00138122"/>
      <pos A="0.00138122" C="0.00138122" G="0.0562909" T="0.940947"/>
      <pos A="0.00138122" C="0.0562909" G="0.940947" T="0.00138122"/>
      <pos A="0.0562909" C="0.00138122" G="0.879936" T="0.062392"/>
      <pos A="0.16611" C="0.330839" G="0.39185" T="0.111201"/>
      <pos A="0.556579" C="0.00138122" G="0.27593" T="0.16611"/>
      <pos A="0.00138122" C="0.330839" G="0.556579" T="0.111201"/>
      <pos A="0.39185" C="0.00138122" G="0.495568" T="0.111201"/>
      <pos A="0.138655" C="0.584034" G="0.193565" T="0.0837457"/>
    </motif>
    <motif db="0" id="ASCL1_HUMAN.H11MO.0.A" length="14" nsites="480" evalue="1.0e+000"
        url="http://hocomoco.autosome.ru/motif/ASCL1_HUMAN.H11MO.0.A">
      <pos A="0.189596" C="0.437461" G="0.175016" T="0.197928"/>
      <pos A="0.218757" C="0.245834" G="0.160435" T="0.374974"/>
      <pos A="0.220839" C="0.254166" G="0.427046" T="0.0979483"/>
      <pos A="0.00630077" C="0.981098" G="0.00421787" T="0.00838367"/>
      <pos A="0.981098" C="0.00421787" G="5.20725e-05" T="0.0146324"/>
      <pos A="0.00630077" C="0.614507" G="0.358311" T="0.0208811"/>
      <pos A="0.00838367" C="0.979015" G="0.00213497" T="0.0104666"/>
      <pos A="0.00838367" C="0.00213497" G="0.00213497" T="0.987346"/>
      <pos A="0.00421787" C="0.00421787" G="0.976932" T="0.0146324"/>
      <pos A="0.00838367" C="0.781139" G="0.083368" T="0.127109"/>
      <pos A="0.0812851" C="0.420798" G="0.00630077" T="0.491616"/>
      <pos A="0.102114" C="0.385388" G="0.274995" T="0.237503"/>
      <pos A="0.131275" C="0.491616" G="0.0979483" T="0.279161"/>
      <pos A="0.166684" C="0.406217" G="0.152104" T="0.274995"/>
    </motif>
    <motif db="0" id="BARH2_HUMAN.H11MO.0.D" length="18" nsites="42825" evalue="1.0e+000"
        url="http://hocomoco.autosome.ru/motif/BARH2_HUMAN.H11MO.0.D">
      <pos A="0.221277" C="0.229626" G="0.413979" T="0.135118"/>
      <pos A="0.167058" C="0.385056" G="0.121355" T="0.326531"/>
      <pos A="0.0090238" C="0.00622148" G="0.00605889" T="0.978696"/>
      <pos A="0.988399" C="0.000650948" G="0.00147868" T="0.00947101"/>
      <pos A="0.99828" C="0.000780282" G="0.000647253" T="0.000292509"/>
      <pos A="0.476164" C="0.00180756" G="0.0308855" T="0.491143"/>
      <pos A="0.0165538" C="0.447798" G="0.0168763" T="0.518772"/>
      <pos A="0.0210791" C="0.00169064" G="0.971392" T="0.00583803"/>
      <pos A="0.204192" C="0.247647" G="0.346599" T="0.201562"/>
      <pos A="0.0565878" C="0.275451" G="0.0624176" T="0.605543"/>
      <pos A="0.144585" C="0.383472" G="0.294382" T="0.17756"/>
      <pos A="0.218691" C="0.379395" G="0.13358" T="0.268334"/>
      <pos A="0.268555" C="0.122333" G="0.101111" T="0.508001"/>
      <pos A="0.522536" C="0.0208406" G="0.0498196" T="0.406804"/>
      <pos A="0.490371" C="0.0184796" G="0.0137296" T="0.47742"/>
      <pos A="0.41991" C="0.0322168" G="0.0496664" T="0.498207"/>
      <pos A="0.336494" C="0.182098" G="0.118011" T="0.363397"/>
      <pos A="0.228191" C="0.155706" G="0.43546" T="0.180643"/>
    </motif>
    <motif db="0" id="BARX1_HUMAN.H11MO.0.D" length="12" nsites="461" evalue="1.0e+000"
        url="http://hocomoco.autosome.ru/motif/BARX1_HUMAN.H11MO.0.D">
      <pos A="0.0998157" C="0.362232" G="0.268976" T="0.268976"/>
      <pos A="0.3644" C="0.0130666" G="0.0434288" T="0.579104"/>
      <pos A="0.75694" C="0.184396" G="0.0455975" T="0.0130666"/>
      <pos A="0.958632" C="0.00222295" G="0.00872913" T="0.0304164"/>
      <pos A="0.0390913" C="0.0455975" G="0.29717" T="0.618141"/>
      <pos A="0.065116" C="0.0217415" G="0.427293" T="0.485849"/>
      <pos A="0.088972" C="0.147528" G="0.741759" T="0.0217415"/>
      <pos A="0.0455975" C="0.156203" G="0.0325851" T="0.765615"/>
      <pos A="0.0629473" C="0.04126" G="0.0325851" T="0.863208"/>
      <pos A="0.017404" C="0.0217415" G="0.0434288" T="0.917426"/>
      <pos A="0.147528" C="0.329701" G="0.0716222" T="0.451149"/>
      <pos A="0.154034" C="0.260301" G="0.0781284" T="0.507536"/>
    </motif>
    <motif db="0" id="BARX2_HUMAN.H11MO.0.D" length="10" nsites="14" evalue="1.0e+000"
        url="http://hocomoco.autosome.ru/motif/BARX2_HUMAN.H11MO.0.D">
      <pos A="0.1425" C="0.1425" G="0.0721366" T="0.642863"/>
      <pos A="0.00177305" C="0.431772" G="0.1425" T="0.423954"/>
      <pos A="0.423954" C="0.1425" G="0.291045" T="0.1425"/>
      <pos A="0.283227" C="0.150318" G="0.00177305" T="0.564681"/>
      <pos A="0.00177305" C="0.00177305" G="0.00177305" T="0.994681"/>
      <pos A="0.924317" C="0.00177305" G="0.0721366" T="0.00177305"/>
      <pos A="0.994681" C="0.00177305" G="0.00177305" T="0.00177305"/>
      <pos A="0.00177305" C="0.00177305" G="0.00177305" T="0.994681"/>
      <pos A="0.00177305" C="0.0721366" G="0.431772" T="0.494318"/>
      <pos A="0.353591" C="0.00177305" G="0.502136" T="0.1425"/>
    </motif>
    <motif db="0" id="BATF3_HUMAN.H11MO.0.B" length="17" nsites="500" evalue="1.0e+000"
        url="http://hocomoco.autosome.ru/motif/BATF3_HUMAN.H11MO.0.B">
      <pos A="0.172016" C="0.353979" G="0.206009" T="0.267996"/>
      <pos A="0.483953" C="0.0560388" G="0.244001" T="0.216007"/>
      <pos A="0.030044" C="0.389972" G="0.50195" T="0.0780344"/>
      <pos A="0.030044" C="0.0160468" G="0.0140472" T="0.939862"/>
      <pos A="0.0460408" C="0.0640372" G="0.00804839" T="0.881874"/>
      <pos A="0.0420416" C="0.160018" G="0.0420416" T="0.755899"/>
      <pos A="0.0180464" C="0.855879" G="0.020046" T="0.106029"/>
      <pos A="0.50195" C="0.178014" G="0.120026" T="0.20001"/>
      <pos A="0.210008" C="0.182014" G="0.218006" T="0.389972"/>
      <pos A="0.230004" C="0.0420416" G="0.0640372" T="0.663917"/>
      <pos A="0.481954" C="0.19801" G="0.0560388" T="0.263997"/>
      <pos A="0.00804839" C="4.999e-05" G="0.010048" T="0.981854"/>
      <pos A="0.0120476" C="0.0240452" G="0.809888" T="0.154019"/>
      <pos A="0.863877" C="0.00604879" G="0.0420416" T="0.0880324"/>
      <pos A="0.10003" C="0.461958" G="0.317986" T="0.120026"/>
      <pos A="0.252" C="0.120026" G="0.146021" T="0.481954"/>
      <pos A="0.242002" C="0.385973" G="0.186013" T="0.186013"/>
    </motif>
    <motif db="0" id="BATF_HUMAN.H11MO.0.A" length="18" nsites="500" evalue="1.0e+000"
        url="http://hocomoco.autosome.ru/motif/BATF_HUMAN.H11MO.0.A">
      <pos A="0.45196" C="0.0780344" G="0.263997" T="0.206009"/>
      <pos A="0.0480404" C="0.39997" G="0.345981" T="0.206009"/>
      <pos A="0.0120476" C="0.0180464" G="0.0440412" T="0.925865"/>
      <pos A="0.134023" C="0.327984" G="0.0240452" T="0.513947"/>
      <pos A="0.0860328" C="0.238002" G="0.0520396" T="0.623925"/>
      <pos A="0.142022" C="0.545941" G="0.0460408" T="0.265997"/>
      <pos A="0.379974" C="0.0860328" G="0.395971" T="0.138022"/>
      <pos A="0.369976" C="0.114027" G="0.230004" T="0.285993"/>
      <pos A="0.337982" C="0.0180464" G="0.0840332" T="0.559938"/>
      <pos A="0.577934" C="0.158018" G="0.0220456" T="0.242002"/>
      <pos A="0.00204959" C="0.00204959" G="4.999e-05" T="0.995851"/>
      <pos A="0.00404919" C="0.0560388" G="0.84988" T="0.090032"/>
      <pos A="0.977854" C="0.00804839" G="0.0120476" T="0.00204959"/>
      <pos A="0.104029" C="0.557938" G="0.315987" T="0.0220456"/>
      <pos A="0.0720356" C="0.030044" G="0.020046" T="0.877874"/>
      <pos A="0.212008" C="0.507948" G="0.212008" T="0.0680364"/>
      <pos A="0.611928" C="0.0840332" G="0.110028" T="0.194011"/>
      <pos A="0.142022" C="0.186013" G="0.305989" T="0.365977"/>
    </motif>
    <motif db="0" id="BC11A_HUMAN.H11MO.0.A" length="17" nsites="500" evalue="1.0e+000"
        url="http://hocomoco.autosome.ru/motif/BC11A_HUMAN.H11MO.0.A">
      <pos A="0.37573" C="0.184625" G="0.286195" T="0.153451"/>
      <pos A="0.55058" C="0.0994705" G="0.224094" T="0.125856"/>
      <pos A="0.500164" C="0.142363" G="0.230714" T="0.126759"/>
      <pos A="0.589982" C="0.0166164" G="0.226051" T="0.167351"/>
      <pos A="0.187435" C="0.160796" G="0.580417" T="0.071352"/>
      <pos A="0.664511" C="0.0145816" G="0.269377" T="0.051531"/>
      <pos A="0.104037" C="0.0144884" G="0.828551" T="0.0529239"/>
      <pos A="0.200417" C="0.0327717" G="0.758546" T="0.00826493"/>
      <pos A="0.880098" C="0.0431253" G="0.0485975" T="0.0281795"/>
      <pos A="0.867864" C="0.00583965" G="0.0555442" T="0.0707524"/>
      <pos A="0.248399" C="0.226047" G="0.502141" T="0.0234139"/>
      <pos A="0.150158" C="0.154992" G="0.0315585" T="0.663292"/>
      <pos A="0.117832" C="0.0724923" G="0.760189" T="0.0494865"/>
      <pos A="0.658749" C="0.064413" G="0.250663" T="0.0261749"/>
      <pos A="0.458785" C="0.143453" G="0.310166" T="0.0875961"/>
      <pos A="0.622702" C="0.078845" G="0.157294" T="0.141159"/>
      <pos A="0.358985" C="0.2047" G="0.318076" T="0.118238"/>
    </motif>
    <motif db="0" id="BHE23_HUMAN.H11MO.0.D" length="12" nsites="392" evalue="1.0e+000"
        url="http://hocomoco.autosome.ru/motif/BHE23_HUMAN.H11MO.0.D">
      <pos A="0.412586" C="0.0988906" G="0.328424" T="0.160099"/>
      <pos A="0.238523" C="0.192617" G="0.401747" T="0.167113"/>
      <pos A="0.118018" C="0.498023" G="0.26594" T="0.118018"/>
      <pos A="0.577085" C="0.0338562" G="0.288893" T="0.100166"/>
      <pos A="0.11228" C="0.0281178" G="0.239799" T="0.619804"/>
      <pos A="0.568796" C="0.0179163" G="0.290806" T="0.122482"/>
      <pos A="0.104629" C="0.00261413" G="6.37592e-05" T="0.892693"/>
      <pos A="6.37592e-05" C="6.37592e-05" G="0.999809" T="6.37592e-05"/>
      <pos A="0.0128156" C="0.0561719" G="0.614703" T="0.31631"/>
      <pos A="0.098253" C="0.121206" G="0.14416" T="0.636381"/>
      <pos A="0.203456" C="0.114193" G="0.402385" T="0.279967"/>
      <pos A="0.144797" C="0.193254" G="0.381982" T="0.279967"/>
    </motif>
    <motif db="0" id="BHE41_HUMAN.H11MO.0.D" length="20" nsites="10" evalue="1.0e+000"
        url="http://hocomoco.autosome.ru/motif/BHE41_HUMAN.H11MO.0.D">
      <pos A="0.382694" C="0.0764775" G="0.168342" T="0.372486"/>
      <pos A="0.00247525" C="0.584286" G="0.410763" T="0.00247525"/>
      <pos A="0.298484" C="0.308691" G="0.298484" T="0.0943401"/>
      <pos A="0.400556" C="0.104547" G="0.492421" T="0.00247525"/>
      <pos A="0.104547" C="0.104547" G="0.410763" T="0.380142"/>
      <pos A="0.00247525" C="0.400556" G="0.492421" T="0.104547"/>
      <pos A="0.00247525" C="0.492421" G="0.00247525" T="0.502628"/>
      <pos A="0.00247525" C="0.992574" G="0.00247525" T="0.00247525"/>
      <pos A="0.706772" C="0.00247525" G="0.196412" T="0.0943401"/>
      <pos A="0.206619" C="0.594493" G="0.0943401" T="0.104547"/>
      <pos A="0.00247525" C="0.104547" G="0.798637" T="0.0943401"/>
      <pos A="0.00247525" C="0.00247525" G="0.00247525" T="0.992574"/>
      <pos A="0.00247525" C="0.00247525" G="0.992574" T="0.00247525"/>
      <pos A="0.308691" C="0.594493" G="0.0943401" T="0.00247525"/>
      <pos A="0.410763" C="0.196412" G="0.104547" T="0.288277"/>
      <pos A="0.00247525" C="0.0943401" G="0.706772" T="0.196412"/>
      <pos A="0.492421" C="0.196412" G="0.308691" T="0.00247525"/>
      <pos A="0.400556" C="0.0943401" G="0.400556" T="0.104547"/>
      <pos A="0.308691" C="0.104547" G="0.584286" T="0.00247525"/>
      <pos A="0.232137" C="0.324002" G="0.324002" T="0.119858"/>
    </motif>
    <motif db="0" id="BRAC_HUMAN.H11MO.0.A" length="20" nsites="500" evalue="1.0e+000"
        url="http://hocomoco.autosome.ru/motif/BRAC_HUMAN.H11MO.0.A">
      <pos A="0.120026" C="0.252" G="0.146021" T="0.481954"/>
      <pos A="0.0780344" C="0.20201" G="0.106029" T="0.613927"/>
      <pos A="0.335983" C="0.311988" G="0.224005" T="0.128024"/>
      <pos A="0.333983" C="0.164017" G="0.379974" T="0.122026"/>
      <pos A="0.138022" C="0.673915" G="0.128024" T="0.060038"/>
      <pos A="0.669916" C="0.0720356" G="0.162018" T="0.0960308"/>
      <pos A="0.19801" C="0.174015" G="0.407968" T="0.220006"/>
      <pos A="0.182014" C="0.252" G="0.40197" T="0.164017"/>
      <pos A="0.244001" C="0.166017" G="0.339982" T="0.25"/>
      <pos A="0.469956" C="0.190012" G="0.230004" T="0.110028"/>
      <pos A="0.343981" C="0.0520396" G="0.437962" T="0.166017"/>
      <pos A="0.060038" C="0.128024" G="0.7479" T="0.0640372"/>
      <pos A="0.0380424" C="0.0160468" G="0.00404919" T="0.941862"/>
      <pos A="0.00204959" C="0.0140472" G="0.969856" T="0.0140472"/>
      <pos A="0.224005" C="0.0520396" G="0.0440412" T="0.679914"/>
      <pos A="0.0320436" C="0.15202" G="0.631924" T="0.184013"/>
      <pos A="0.905869" C="0.020046" G="0.0620376" T="0.0120476"/>
      <pos A="0.659918" C="0.0580384" G="0.222006" T="0.060038"/>
      <pos A="0.34998" C="0.0880324" G="0.261998" T="0.29999"/>
      <pos A="0.20001" C="0.136023" G="0.19801" T="0.465957"/>
    </motif>
    <motif db="0" id="CDC5L_HUMAN.H11MO.0.D" length="15" nsites="10" evalue="1.0e+000"
        url="http://hocomoco.autosome.ru/motif/CDC5L_HUMAN.H11MO.0.D">
      <pos A="0.15099" C="0.15099" G="0.64604" T="0.0519802"/>
      <pos A="0.00247525" C="0.200495" G="0.398515" T="0.398515"/>
      <pos A="0.200495" C="0.00247525" G="0.794554" T="0.00247525"/>
      <pos A="0.497525" C="0.101485" G="0.101485" T="0.299505"/>
      <pos A="0.00247525" C="0.101485" G="0.299505" T="0.596535"/>
      <pos A="0.200495" C="0.00247525" G="0.200495" T="0.596535"/>
      <pos A="0.101485" C="0.00247525" G="0.00247525" T="0.893564"/>
      <pos A="0.893564" C="0.00247525" G="0.101485" T="0.00247525"/>
      <pos A="0.794554" C="0.00247525" G="0.00247525" T="0.200495"/>
      <pos A="0.101485" C="0.596535" G="0.00247525" T="0.299505"/>
      <pos A="0.596535" C="0.00247525" G="0.299505" T="0.101485"/>
      <pos A="0.200495" C="0.101485" G="0.00247525" T="0.695545"/>
      <pos A="0.794554" C="0.101485" G="0.101485" T="0.00247525"/>
      <pos A="0.596535" C="0.00247525" G="0.101485" T="0.299505"/>
      <pos A="0.0767327" C="0.274752" G="0.175743" T="0.472772"/>
    </motif>
    <motif db="0" id="CDX2_HUMAN.H11MO.0.A" length="12" nsites="151" evalue="1.0e+000"
        url="http://hocomoco.autosome.ru/motif/CDX2_HUMAN.H11MO.0.A">
      <pos A="0.152383" C="0.119292" G="0.211946" T="0.51638"/>
      <pos A="0.0597287" C="0.0729649" G="0.0597287" T="0.807578"/>
      <pos A="0.106056" C="0.000165453" G="0.0663468" T="0.827432"/>
      <pos A="0.0862012" C="0.245036" G="0.172237" T="0.496525"/>
      <pos A="0.986267" C="0.00678359" G="0.00678359" T="0.000165453"/>
      <pos A="0.00678359" C="0.0531105" G="0.0134017" T="0.926704"/>
      <pos A="0.0464924" C="0.000165453" G="0.311218" T="0.642124"/>
      <pos A="0.185473" C="0.00678359" G="0.807578" T="0.000165453"/>
      <pos A="0.0134017" C="0.761251" G="0.132528" T="0.0928193"/>
      <pos A="0.264891" C="0.211946" G="0.0862012" T="0.436962"/>
      <pos A="0.139146" C="0.198709" G="0.350927" T="0.311218"/>
      <pos A="0.0134017" C="0.2318" G="0.172237" T="0.582561"/>
    </motif>
    <motif db="0" id="CLOCK_HUMAN.H11MO.0.C" length="14" nsites="252" evalue="1.0e+000"
        url="http://hocomoco.autosome.ru/motif/CLOCK_HUMAN.H11MO.0.C">
      <pos A="0.158766" C="0.599068" G="0.1786" T="0.063566"/>
      <pos A="0.424534" C="0.115133" G="0.1905" T="0.269833"/>
      <pos A="0.2024" C="0.146866" G="0.511801" T="0.138933"/>
      <pos A="0.337267" C="0.3214" G="0.1667" T="0.174633"/>
      <pos A="0.0952995" C="0.848969" G="0.0437326" T="0.0119992"/>
      <pos A="0.809302" C="0.063566" G="0.0437326" T="0.0833994"/>
      <pos A="0.1548" C="0.607001" G="0.127033" T="0.111166"/>
      <pos A="0.253967" C="0.0556327" G="0.642701" T="0.0476993"/>
      <pos A="0.0952995" C="0.1191" G="0.0437326" T="0.741868"/>
      <pos A="0.0873661" C="0.0238992" G="0.860869" T="0.0278659"/>
      <pos A="0.400734" C="0.313467" G="0.1786" T="0.1072"/>
      <pos A="0.369" C="0.242067" G="0.281733" T="0.1072"/>
      <pos A="0.222233" C="0.388834" G="0.289667" T="0.0992662"/>
      <pos A="0.491967" C="0.2976" G="0.0238992" T="0.186533"/>
    </motif>
    <motif db="0" id="COT1_HUMAN.H11MO.0.C" length="17" nsites="500" evalue="1.0e+000"
        url="http://hocomoco.autosome.ru/motif/COT1_HUMAN.H11MO.0.C">
      <pos A="0.180014" C="0.146021" G="0.539942" T="0.134023"/>
      <pos A="0.287992" C="0.0740352" G="0.54994" T="0.0880324"/>
      <pos A="0.248" C="0.0780344" G="0.591932" T="0.0820336"/>
      <pos A="0.208008" C="0.118026" G="0.589932" T="0.0840332"/>
      <pos A="0.0860328" C="0.15002" G="0.361978" T="0.40197"/>
      <pos A="0.132024" C="0.475955" G="0.289992" T="0.10203"/>
      <pos A="0.631924" C="0.112028" G="0.194011" T="0.0620376"/>
      <pos A="0.411968" C="0.0480404" G="0.523945" T="0.0160468"/>
      <pos A="0.725905" C="4.999e-05" G="0.269996" T="0.00404919"/>
      <pos A="0.0180464" C="4.999e-05" G="0.911868" T="0.070036"/>
      <pos A="0.0160468" C="0.010048" G="0.961858" T="0.0120476"/>
      <pos A="0.010048" C="0.0780344" G="0.279994" T="0.631924"/>
      <pos A="0.0660368" C="0.863877" G="0.0420416" T="0.0280444"/>
      <pos A="0.959858" C="0.00404919" G="0.0160468" T="0.020046"/>
      <pos A="0.204009" C="0.126025" G="0.517946" T="0.15202"/>
      <pos A="0.226005" C="0.184013" G="0.493951" T="0.0960308"/>
      <pos A="0.186013" C="0.168016" G="0.505949" T="0.140022"/>
    </motif>
    <motif db="0" id="COT2_HUMAN.H11MO.1.A" length="17" nsites="500" evalue="1.0e+000"
        url="http://hocomoco.autosome.ru/motif/COT2_HUMAN.H11MO.1.A">
      <pos A="0.315987" C="0.0860328" G="0.429964" T="0.168016"/>
      <pos A="0.263997" C="0.0460408" G="0.563937" T="0.126025"/>
      <pos A="0.269996" C="0.10203" G="0.507948" T="0.120026"/>
      <pos A="0.182014" C="0.184013" G="0.511948" T="0.122026"/>
      <pos A="0.128024" C="0.263997" G="0.20001" T="0.407968"/>
      <pos A="0.19801" C="0.543941" G="0.124025" T="0.134023"/>
      <pos A="0.637922" C="0.0760348" G="0.118026" T="0.168016"/>
      <pos A="0.49795" C="0.0240452" G="0.457958" T="0.020046"/>
      <pos A="0.731904" C="0.00204959" G="0.257998" T="0.00804839"/>
      <pos A="0.0260448" C="0.00404919" G="0.89987" T="0.070036"/>
      <pos A="0.0280444" C="0.010048" G="0.909868" T="0.0520396"/>
      <pos A="0.0120476" C="0.0480404" G="0.184013" T="0.755899"/>
      <pos A="0.070036" C="0.831884" G="0.0480404" T="0.05004"/>
      <pos A="0.957858" C="0.0140472" G="0.0160468" T="0.0120476"/>
      <pos A="0.226005" C="0.180014" G="0.415967" T="0.178014"/>
      <pos A="0.30199" C="0.196011" G="0.373975" T="0.128024"/>
      <pos A="0.259998" C="0.154019" G="0.463957" T="0.122026"/>
    </motif>
    <motif db="0" id="CTCFL_HUMAN.H11MO.0.A" length="17" nsites="450" evalue="1.0e+000"
        url="http://hocomoco.autosome.ru/motif/CTCFL_HUMAN.H11MO.0.A">
      <pos A="0.166685" C="0.182237" G="0.44218" T="0.208898"/>
      <pos A="0.0444901" C="0.833204" G="0.0733726" T="0.0489336"/>
      <pos A="0.0178294" C="0.942068" G="0.0267163" T="0.0133859"/>
      <pos A="0.33998" C="0.0689291" G="0.373306" T="0.217785"/>
      <pos A="0.124472" C="0.446623" G="0.417741" T="0.0111642"/>
      <pos A="0.142246" C="0.511053" G="0.0911464" T="0.255554"/>
      <pos A="0.873195" C="0.0444901" G="0.0311597" T="0.0511553"/>
      <pos A="0.00894246" C="0.0111642" G="0.977616" T="0.00227727"/>
      <pos A="0.231115" C="5.55432e-05" G="0.755443" T="0.0133859"/>
      <pos A="0.0800378" C="0.0911464" G="0.733226" T="0.0955899"/>
      <pos A="0.00894246" C="0.00227727" G="0.98206" T="0.00672073"/>
      <pos A="0.0111642" C="0.0133859" G="0.935403" T="0.0400467"/>
      <pos A="0.0822595" C="0.897634" G="0.004499" T="0.0156076"/>
      <pos A="0.21112" C="0.004499" G="0.768774" T="0.0156076"/>
      <pos A="0.028938" C="0.706565" G="0.206676" T="0.0578205"/>
      <pos A="0.128916" C="0.408854" G="0.077816" T="0.384415"/>
      <pos A="0.264441" C="0.26222" G="0.379971" T="0.0933681"/>
    </motif>
    <motif db="0" id="CUX1_HUMAN.H11MO.0.C" length="14" nsites="97" evalue="1.0e+000"
        url="http://hocomoco.autosome.ru/motif/CUX1_HUMAN.H11MO.0.C">
      <pos A="0.469114" C="0.141621" G="0.320682" T="0.0685833"/>
      <pos A="0.125129" C="0.201701" G="0.376049" T="0.297121"/>
      <pos A="0.312436" C="0.139265" G="0.515057" T="0.0332423"/>
      <pos A="0.198461" C="0.243226" G="0.452916" T="0.105397"/>
      <pos A="0.15723" C="0.285635" G="0.319798" T="0.237336"/>
      <pos A="0.271205" C="0.0732954" G="0.351311" T="0.304189"/>
      <pos A="0.946216" C="0.0108597" G="0.0320643" T="0.0108597"/>
      <pos A="0.0108597" C="0.0238181" G="0.000257467" T="0.965065"/>
      <pos A="0.000257467" C="0.67468" G="0.0426666" T="0.282396"/>
      <pos A="0.134553" C="0.0426666" G="0.758909" T="0.0638711"/>
      <pos A="0.688227" C="0.000257467" G="0.268848" T="0.0426666"/>
      <pos A="0.0120378" C="0.0226401" G="0.000257467" T="0.965065"/>
      <pos A="0.0709393" C="0.259424" G="0.506811" T="0.162826"/>
      <pos A="0.128074" C="0.183441" G="0.389597" T="0.298888"/>
    </motif>
    <motif db="0" id="DLX1_HUMAN.H11MO.0.D" length="16" nsites="16252" evalue="1.0e+000"
        url="http://hocomoco.autosome.ru/motif/DLX1_HUMAN.H11MO.0.D">
      <pos A="0.356832" C="0.136116" G="0.136793" T="0.370259"/>
      <pos A="0.452964" C="0.0963251" G="0.0763799" T="0.374331"/>
      <pos A="0.532742" C="0.0579052" G="0.0766995" T="0.332653"/>
      <pos A="0.46403" C="0.0493464" G="0.0743764" T="0.412248"/>
      <pos A="0.339625" C="0.0394757" G="0.110197" T="0.510702"/>
      <pos A="0.22041" C="0.0722778" G="0.11822" T="0.589092"/>
      <pos A="0.562225" C="0.0896903" G="0.152019" T="0.196065"/>
      <pos A="0.164777" C="0.141951" G="0.203084" T="0.490188"/>
      <pos A="0.125209" C="0.153758" G="0.58495" T="0.136083"/>
      <pos A="0.101867" C="0.460239" G="0.302962" T="0.134932"/>
      <pos A="0.220662" C="0.128848" G="0.000135811" T="0.650354"/>
      <pos A="0.992561" C="0.00306575" G="0.00435255" T="2.072e-05"/>
      <pos A="0.996767" C="0.000739225" G="0.000854315" T="0.00163914"/>
      <pos A="0.0116504" C="0.0106562" G="0.00950858" T="0.968185"/>
      <pos A="0.0369355" C="0.035676" G="0.0740189" T="0.85337"/>
      <pos A="0.594043" C="0.108977" G="0.168693" T="0.128287"/>
    </motif>
    <motif db="0" id="DLX4_HUMAN.H11MO.0.D" length="16" nsites="2355" evalue="1.0e+000"
        url="http://hocomoco.autosome.ru/motif/DLX4_HUMAN.H11MO.0.D">
      <pos A="0.0473547" C="0.133975" G="0.0473547" T="0.771315"/>
      <pos A="0.9988" C="0.000541378" G="0.000116768" T="0.000541378"/>
      <pos A="0.999968" C="1.06153e-05" G="1.06153e-05" T="1.06153e-05"/>
      <pos A="1.06153e-05" C="1.06153e-05" G="0.000859836" T="0.999119"/>
      <pos A="1.06153e-05" C="0.00213367" G="0.00255828" T="0.995297"/>
      <pos A="0.695098" C="1.06153e-05" G="0.304456" T="0.000435226"/>
      <pos A="0.123572" C="0.49086" G="0.261571" T="0.123997"/>
      <pos A="0.220383" C="0.368148" G="0.221657" T="0.189811"/>
      <pos A="0.16943" C="0.34904" G="0.222931" T="0.258598"/>
      <pos A="0.2845" C="0.247134" G="0.115505" T="0.352862"/>
      <pos A="0.437466" C="0.186096" G="0.0502208" T="0.326218"/>
      <pos A="0.56867" C="0.0846142" G="0.0268672" T="0.319848"/>
      <pos A="0.512515" C="0.0186935" G="0.0102013" T="0.45859"/>
      <pos A="0.328234" C="0.0259119" G="0.0254872" T="0.620366"/>
      <pos A="0.294478" C="0.0647637" G="0.094911" T="0.545847"/>
      <pos A="0.349147" C="0.116035" G="0.18185" T="0.352968"/>
    </motif>
    <motif db="0" id="DLX5_HUMAN.H11MO.0.D" length="11" nsites="464" evalue="1.0e+000"
        url="http://hocomoco.autosome.ru/motif/DLX5_HUMAN.H11MO.0.D">
      <pos A="0.243536" C="0.0668498" G="0.043148" T="0.646466"/>
      <pos A="0.715417" C="0.0905516" G="0.165966" T="0.0280651"/>
      <pos A="0.905031" C="0.0302198" G="0.0259104" T="0.0388386"/>
      <pos A="0.0172915" C="0.0237557" G="0.0216009" T="0.937352"/>
      <pos A="0.0496122" C="0.0302198" G="0.127182" T="0.792986"/>
      <pos A="0.661549" C="0.0625404" G="0.215525" T="0.0603857"/>
      <pos A="0.058231" C="0.402984" G="0.058231" T="0.480554"/>
      <pos A="0.650776" C="0.00436328" G="0.120718" T="0.224144"/>
      <pos A="0.0474574" C="0.0259104" G="0.674477" T="0.252155"/>
      <pos A="0.10348" C="0.142265" G="0.571051" T="0.183204"/>
      <pos A="0.0690045" C="0.170276" G="0.370664" T="0.390056"/>
    </motif>
    <motif db="0" id="DLX6_HUMAN.H11MO.0.D" length="15" nsites="1138" evalue="1.0e+000"
        url="http://hocomoco.autosome.ru/motif/DLX6_HUMAN.H11MO.0.D">
      <pos A="0.399591" C="0.128086" G="0.103484" T="0.368838"/>
      <pos A="0.481966" C="0.0733899" G="0.0672393" T="0.377405"/>
      <pos A="0.438252" C="0.0674589" G="0.095576" T="0.398713"/>
      <pos A="0.347311" C="0.0837141" G="0.128526" T="0.440449"/>
      <pos A="0.293494" C="0.105461" G="0.187176" T="0.41387"/>
      <pos A="0.326004" C="0.118641" G="0.25659" T="0.298765"/>
      <pos A="0.310188" C="0.198599" G="0.303159" T="0.188055"/>
      <pos A="0.216172" C="0.21705" G="0.359393" T="0.207385"/>
      <pos A="0.227594" C="0.208264" G="0.311067" T="0.253075"/>
      <pos A="0.00880854" C="0.228473" G="0.00265794" T="0.760061"/>
      <pos A="0.95688" C="0.00792988" G="0.0272603" T="0.00792988"/>
      <pos A="0.987633" C="0.00880854" G="0.00177928" T="0.00177928"/>
      <pos A="0.00331693" C="0.00507425" G="0.0059529" T="0.985656"/>
      <pos A="0.0195721" C="0.0160575" G="0.0345093" T="0.929861"/>
      <pos A="0.659454" C="0.0162771" G="0.293054" T="0.0312143"/>
    </motif>
    <motif db="0" id="DMBX1_HUMAN.H11MO.0.D" length="20" nsites="29" evalue="1.0e+000"
        url="http://hocomoco.autosome.ru/motif/DMBX1_HUMAN.H11MO.0.D">
      <pos A="0.17268" C="0.275773" G="0.138316" T="0.41323"/>
      <pos A="0.421821" C="0.284364" G="0.112543" T="0.181271"/>
      <pos A="0.430412" C="0.292955" G="0.155498" T="0.121134"/>
      <pos A="0.207045" C="0.138316" G="0.103952" T="0.550687"/>
      <pos A="0.41323" C="0.0352234" G="0.0352234" T="0.516323"/>
      <pos A="0.516323" C="0.0352234" G="0.0352234" T="0.41323"/>
      <pos A="0.310137" C="0.103952" G="0.0352234" T="0.550687"/>
      <pos A="0.550687" C="0.17268" G="0.0352234" T="0.241409"/>
      <pos A="0.585052" C="0.103952" G="0.0352234" T="0.275773"/>
      <pos A="0.138316" C="0.310137" G="0.17268" T="0.378866"/>
      <pos A="0.103952" C="0.619416" G="0.0352234" T="0.241409"/>
      <pos A="0.000859107" C="0.447595" G="0.0695876" T="0.481959"/>
      <pos A="0.756873" C="0.0352234" G="0.138316" T="0.0695876"/>
      <pos A="0.89433" C="0.0352234" G="0.0695876" T="0.000859107"/>
      <pos A="0.000859107" C="0.0352234" G="0.000859107" T="0.963058"/>
      <pos A="0.000859107" C="0.000859107" G="0.000859107" T="0.997423"/>
      <pos A="0.997423" C="0.000859107" G="0.000859107" T="0.000859107"/>
      <pos A="0.619416" C="0.138316" G="0.138316" T="0.103952"/>
      <pos A="0.0953608" C="0.232818" G="0.335911" T="0.335911"/>
      <pos A="0.241409" C="0.103952" G="0.241409" T="0.41323"/>
    </motif>
    <motif db="0" id="E2F1_HUMAN.H11MO.0.A" length="14" nsites="500" evalue="1.0e+000"
        url="http://hocomoco.autosome.ru/motif/E2F1_HUMAN.H11MO.0.A">
      <pos A="0.327984" C="0.160018" G="0.377974" T="0.134023"/>
      <pos A="0.236003" C="0.20001" G="0.45196" T="0.112028"/>
      <pos A="0.271996" C="0.210008" G="0.289992" T="0.228004"/>
      <pos A="0.190012" C="0.10203" G="0.465957" T="0.242002"/>
      <pos A="0.0820336" C="0.20001" G="0.703909" T="0.0140472"/>
      <pos A="0.0180464" C="0.00604879" G="0.965857" T="0.010048"/>
      <pos A="0.0560388" C="0.921866" G="0.00404919" T="0.0180464"/>
      <pos A="0.0160468" C="0.00804839" G="0.957858" T="0.0180464"/>
      <pos A="0.0220456" C="0.0820336" G="0.889872" T="0.00604879"/>
      <pos A="0.0680364" C="0.0340432" G="0.889872" T="0.00804839"/>
      <pos A="0.855879" C="0.020046" G="0.090032" T="0.0340432"/>
      <pos A="0.653919" C="0.0640372" G="0.271996" T="0.010048"/>
      <pos A="0.39997" C="0.140022" G="0.365977" T="0.0940312"/>
      <pos A="0.271996" C="0.164017" G="0.395971" T="0.168016"/>
    </motif>
    <motif db="0" id="E2F4_HUMAN.H11MO.0.A" length="13" nsites="500" evalue="1.0e+000"
        url="http://hocomoco.autosome.ru/motif/E2F4_HUMAN.H11MO.0.A">
      <pos A="0.146021" C="0.257998" G="0.505949" T="0.090032"/>
      <pos A="0.277994" C="0.0960308" G="0.461958" T="0.164017"/>
      <pos A="0.244001" C="0.10003" G="0.525945" T="0.130024"/>
      <pos A="0.10003" C="0.188012" G="0.695911" T="0.0160468"/>
      <pos A="0.00404919" C="0.0360428" G="0.957858" T="0.00204959"/>
      <pos A="0.0120476" C="0.973855" G="4.999e-05" T="0.0140472"/>
      <pos A="0.0360428" C="0.00204959" G="0.945861" T="0.0160468"/>
      <pos A="0.00404919" C="0.0380424" G="0.94986" T="0.00804839"/>
      <pos A="0.090032" C="0.0140472" G="0.893871" T="0.00204959"/>
      <pos A="0.715907" C="0.0220456" G="0.25" T="0.0120476"/>
      <pos A="0.535943" C="0.20001" G="0.222006" T="0.0420416"/>
      <pos A="0.381974" C="0.188012" G="0.281994" T="0.14802"/>
      <pos A="0.253999" C="0.114027" G="0.305989" T="0.325985"/>
    </motif>
    <motif db="0" id="E2F6_HUMAN.H11MO.0.A" length="13" nsites="500" evalue="1.0e+000"
        url="http://hocomoco.autosome.ru/motif/E2F6_HUMAN.H11MO.0.A">
      <pos A="0.337982" C="0.14802" G="0.341982" T="0.172016"/>
      <pos A="0.261998" C="0.0340432" G="0.555939" T="0.14802"/>
      <pos A="0.154019" C="0.126025" G="0.69991" T="0.020046"/>
      <pos A="0.010048" C="0.0160468" G="0.963857" T="0.010048"/>
      <pos A="0.214007" C="0.707908" G="0.0120476" T="0.0660368"/>
      <pos A="0.040042" C="0.0180464" G="0.893871" T="0.0480404"/>
      <pos A="0.0240452" C="0.0480404" G="0.895871" T="0.0320436"/>
      <pos A="0.0720356" C="0.0440412" G="0.871876" T="0.0120476"/>
      <pos A="0.941862" C="0.0320436" G="0.0140472" T="0.0120476"/>
      <pos A="0.511948" C="0.0360428" G="0.435963" T="0.0160468"/>
      <pos A="0.383973" C="0.108028" G="0.437962" T="0.070036"/>
      <pos A="0.277994" C="0.218006" G="0.377974" T="0.126025"/>
      <pos A="0.275995" C="0.162018" G="0.425965" T="0.136023"/>
    </motif>
    <motif db="0" id="E2F7_HUMAN.H11MO.0.B" length="13" nsites="500" evalue="1.0e+000"
        url="http://hocomoco.autosome.ru/motif/E2F7_HUMAN.H11MO.0.B">
      <pos A="0.196011" C="0.14802" G="0.529944" T="0.126025"/>
      <pos A="0.337982" C="0.0320436" G="0.415967" T="0.214007"/>
      <pos A="0.142022" C="0.0820336" G="0.771896" T="0.00404919"/>
      <pos A="0.0440412" C="0.00404919" G="0.941862" T="0.010048"/>
      <pos A="0.0840332" C="0.853879" G="0.00404919" T="0.0580384"/>
      <pos A="0.140022" C="0.0160468" G="0.813887" T="0.030044"/>
      <pos A="0.0220456" C="0.0120476" G="0.957858" T="0.00804839"/>
      <pos A="0.204009" C="0.00604879" G="0.775895" T="0.0140472"/>
      <pos A="0.713907" C="0.00404919" G="0.275995" T="0.00604879"/>
      <pos A="0.603929" C="0.138022" G="0.240002" T="0.0180464"/>
      <pos A="0.427964" C="0.192012" G="0.224005" T="0.156019"/>
      <pos A="0.343981" C="0.0860328" G="0.355979" T="0.214007"/>
      <pos A="0.259998" C="0.15202" G="0.485953" T="0.10203"/>
    </motif>
    <motif db="0" id="EGR1_HUMAN.H11MO.0.A" length="17" nsites="500" evalue="1.0e+000"
        url="http://hocomoco.autosome.ru/motif/EGR1_HUMAN.H11MO.0.A">
      <pos A="0.232004" C="0.248" G="0.409968" T="0.110028"/>
      <pos A="0.319986" C="0.128024" G="0.317986" T="0.234003"/>
      <pos A="0.277994" C="0.180014" G="0.459958" T="0.0820336"/>
      <pos A="0.236003" C="0.112028" G="0.353979" T="0.29799"/>
      <pos A="0.112028" C="0.030044" G="0.807888" T="0.05004"/>
      <pos A="0.236003" C="0.505949" G="0.0460408" T="0.212008"/>
      <pos A="0.0560388" C="0.0340432" G="0.869876" T="0.040042"/>
      <pos A="0.0320436" C="0.00404919" G="0.409968" T="0.553939"/>
      <pos A="0.0920316" C="0.00204959" G="0.891872" T="0.0140472"/>
      <pos A="0.0160468" C="0.00404919" G="0.957858" T="0.0220456"/>
      <pos A="0.0240452" C="0.0320436" G="0.929864" T="0.0140472"/>
      <pos A="0.220006" C="0.475955" G="0.00404919" T="0.29999"/>
      <pos A="0.0880324" C="0.010048" G="0.841882" T="0.060038"/>
      <pos A="0.110028" C="0.0220456" G="0.695911" T="0.172016"/>
      <pos A="0.337982" C="0.128024" G="0.405969" T="0.128024"/>
      <pos A="0.311988" C="0.0820336" G="0.455959" T="0.15002"/>
      <pos A="0.263997" C="0.182014" G="0.435963" T="0.118026"/>
    </motif>
    <motif db="0" id="EGR2_HUMAN.H11MO.0.A" length="18" nsites="500" evalue="1.0e+000"
        url="http://hocomoco.autosome.ru/motif/EGR2_HUMAN.H11MO.0.A">
      <pos A="0.216007" C="0.0740352" G="0.611928" T="0.0980304"/>
      <pos A="0.293991" C="0.0960308" G="0.411968" T="0.19801"/>
      <pos A="0.228004" C="0.0740352" G="0.621926" T="0.0760348"/>
      <pos A="0.253999" C="0.0680364" G="0.50195" T="0.176015"/>
      <pos A="0.319986" C="0.104029" G="0.505949" T="0.070036"/>
      <pos A="0.15002" C="0.104029" G="0.44996" T="0.295991"/>
      <pos A="0.0760348" C="0.10203" G="0.765897" T="0.0560388"/>
      <pos A="0.369976" C="0.190012" G="0.0440412" T="0.395971"/>
      <pos A="0.0340432" C="0.0220456" G="0.929864" T="0.0140472"/>
      <pos A="0.040042" C="0.0120476" G="0.461958" T="0.485953"/>
      <pos A="0.182014" C="0.00604879" G="0.793891" T="0.0180464"/>
      <pos A="0.0360428" C="0.0140472" G="0.889872" T="0.060038"/>
      <pos A="0.0240452" C="0.040042" G="0.915867" T="0.020046"/>
      <pos A="0.34998" C="0.281994" G="0.0220456" T="0.345981"/>
      <pos A="0.0580384" C="0.00604879" G="0.873875" T="0.0620376"/>
      <pos A="0.0760348" C="0.0340432" G="0.781894" T="0.108028"/>
      <pos A="0.341982" C="0.0740352" G="0.50195" T="0.0820336"/>
      <pos A="0.253999" C="0.0480404" G="0.561938" T="0.136023"/>
    </motif>
    <motif db="0" id="EGR2_HUMAN.H11MO.1.A" length="16" nsites="498" evalue="1.0e+000"
        url="http://hocomoco.autosome.ru/motif/EGR2_HUMAN.H11MO.1.A">
      <pos A="0.19479" C="0.144599" G="0.45779" T="0.202821"/>
      <pos A="0.281118" C="0.172706" G="0.453774" T="0.0924011"/>
      <pos A="0.188767" C="0.100432" G="0.373469" T="0.337332"/>
      <pos A="0.0622867" C="0.0663019" G="0.849277" T="0.0221341"/>
      <pos A="0.244981" C="0.365439" G="0.0582714" T="0.331309"/>
      <pos A="0.00607308" C="0.0181189" G="0.969735" T="0.00607308"/>
      <pos A="0.012096" C="0.0100883" G="0.34737" T="0.630446"/>
      <pos A="0.162668" C="0.00406545" G="0.81314" T="0.0201265"/>
      <pos A="0.0241417" C="0.0100883" G="0.92356" T="0.0422104"/>
      <pos A="0.0241417" C="0.0181189" G="0.953674" T="0.00406545"/>
      <pos A="0.321271" C="0.357408" G="0.012096" T="0.309225"/>
      <pos A="0.0321723" C="0.00607308" G="0.911514" T="0.0502409"/>
      <pos A="0.0683096" C="0.028157" G="0.712758" T="0.190775"/>
      <pos A="0.299187" C="0.0944088" G="0.459797" T="0.146607"/>
      <pos A="0.220889" C="0.0803554" G="0.524041" T="0.174714"/>
      <pos A="0.188767" C="0.164676" G="0.516011" T="0.130546"/>
    </motif>
    <motif db="0" id="EGR4_HUMAN.H11MO.0.D" length="11" nsites="6" evalue="1.0e+000"
        url="http://hocomoco.autosome.ru/motif/EGR4_HUMAN.H11MO.0.D">
      <pos A="0.0247157" C="0.0247157" G="0.925853" T="0.0247157"/>
      <pos A="0.00409836" C="0.00409836" G="0.987705" T="0.00409836"/>
      <pos A="0.00409836" C="0.509383" G="0.333976" T="0.152543"/>
      <pos A="0.00409836" C="0.00409836" G="0.987705" T="0.00409836"/>
      <pos A="0.00409836" C="0.00409836" G="0.987705" T="0.00409836"/>
      <pos A="0.00409836" C="0.591852" G="0.0865677" T="0.317482"/>
      <pos A="0.575358" C="0.00409836" G="0.416445" T="0.00409836"/>
      <pos A="0.00409836" C="0.00409836" G="0.83926" T="0.152543"/>
      <pos A="0.00409836" C="0.0865677" G="0.905236" T="0.00409836"/>
      <pos A="0.00409836" C="0.00409836" G="0.987705" T="0.00409836"/>
      <pos A="0.268" C="0.525877" G="0.103062" T="0.103062"/>
    </motif>
    <motif db="0" id="EHF_HUMAN.H11MO.0.B" length="15" nsites="500" evalue="1.0e+000"
        url="http://hocomoco.autosome.ru/motif/EHF_HUMAN.H11MO.0.B">
      <pos A="0.25" C="0.208008" G="0.383973" T="0.158018"/>
      <pos A="0.445961" C="0.156019" G="0.166017" T="0.232004"/>
      <pos A="0.843881" C="0.00604879" G="0.00804839" T="0.142022"/>
      <pos A="0.142022" C="0.44996" G="0.192012" T="0.216007"/>
      <pos A="0.194011" C="0.511948" G="0.293991" T="4.999e-05"/>
      <pos A="0.753899" C="0.228004" G="0.0180464" T="4.999e-05"/>
      <pos A="4.999e-05" C="4.999e-05" G="0.99985" T="4.999e-05"/>
      <pos A="0.00204959" C="4.999e-05" G="0.99785" T="4.999e-05"/>
      <pos A="0.99785" C="4.999e-05" G="0.00204959" T="4.999e-05"/>
      <pos A="0.99785" C="4.999e-05" G="4.999e-05" T="0.00204959"/>
      <pos A="0.226005" C="0.00804839" G="0.765897" T="4.999e-05"/>
      <pos A="0.0320436" C="0.184013" G="0.0420416" T="0.741902"/>
      <pos A="0.269996" C="0.10203" G="0.405969" T="0.222006"/>
      <pos A="0.25" C="0.246001" G="0.407968" T="0.0960308"/>
      <pos A="0.168016" C="0.359978" G="0.353979" T="0.118026"/>
    </motif>
    <motif db="0" id="ELF1_HUMAN.H11MO.0.A" length="14" nsites="500" evalue="1.0e+000"
        url="http://hocomoco.autosome.ru/motif/ELF1_HUMAN.H11MO.0.A">
      <pos A="0.25" C="0.252" G="0.40197" T="0.0960308"/>
      <pos A="0.457958" C="0.15202" G="0.267996" T="0.122026"/>
      <pos A="0.573935" C="0.0880324" G="0.128024" T="0.210008"/>
      <pos A="0.218006" C="0.461958" G="0.190012" T="0.130024"/>
      <pos A="0.10203" C="0.677914" G="0.208008" T="0.0120476"/>
      <pos A="0.29999" C="0.673915" G="0.0160468" T="0.010048"/>
      <pos A="4.999e-05" C="4.999e-05" G="0.99985" T="4.999e-05"/>
      <pos A="0.00604879" C="4.999e-05" G="0.993851" T="4.999e-05"/>
      <pos A="0.99785" C="4.999e-05" G="4.999e-05" T="0.00204959"/>
      <pos A="0.987852" C="4.999e-05" G="0.00204959" T="0.010048"/>
      <pos A="0.116027" C="0.0320436" G="0.839882" T="0.0120476"/>
      <pos A="0.136023" C="0.164017" G="0.0440412" T="0.655919"/>
      <pos A="0.158018" C="0.156019" G="0.577934" T="0.108028"/>
      <pos A="0.126025" C="0.339982" G="0.461958" T="0.0720356"/>
    </motif>
    <motif db="0" id="ELF2_HUMAN.H11MO.0.C" length="13" nsites="500" evalue="1.0e+000"
        url="http://hocomoco.autosome.ru/motif/ELF2_HUMAN.H11MO.0.C">
      <pos A="0.391972" C="0.15202" G="0.317986" T="0.138022"/>
      <pos A="0.489952" C="0.10203" G="0.218006" T="0.190012"/>
      <pos A="0.311988" C="0.317986" G="0.29799" T="0.0720356"/>
      <pos A="0.0720356" C="0.615927" G="0.291992" T="0.020046"/>
      <pos A="0.232004" C="0.739902" G="0.0140472" T="0.0140472"/>
      <pos A="0.00804839" C="4.999e-05" G="0.985853" T="0.00604879"/>
      <pos A="0.0120476" C="0.00804839" G="0.977854" T="0.00204959"/>
      <pos A="0.973855" C="0.010048" G="0.00804839" T="0.00804839"/>
      <pos A="0.979854" C="0.00204959" G="0.00804839" T="0.010048"/>
      <pos A="0.0860328" C="0.0140472" G="0.889872" T="0.010048"/>
      <pos A="0.130024" C="0.208008" G="0.104029" T="0.557938"/>
      <pos A="0.196011" C="0.142022" G="0.55194" T="0.110028"/>
      <pos A="0.313987" C="0.192012" G="0.433963" T="0.060038"/>
    </motif>
    <motif db="0" id="ELF5_HUMAN.H11MO.0.A" length="15" nsites="500" evalue="1.0e+000"
        url="http://hocomoco.autosome.ru/motif/ELF5_HUMAN.H11MO.0.A">
      <pos A="0.253999" C="0.222006" G="0.405969" T="0.118026"/>
      <pos A="0.216007" C="0.20201" G="0.491952" T="0.090032"/>
      <pos A="0.467956" C="0.168016" G="0.263997" T="0.10003"/>
      <pos A="0.79989" C="0.0220456" G="0.0740352" T="0.104029"/>
      <pos A="0.144021" C="0.307988" G="0.369976" T="0.178014"/>
      <pos A="0.184013" C="0.365977" G="0.443961" T="0.00604879"/>
      <pos A="0.683913" C="0.257998" G="0.05004" T="0.00804839"/>
      <pos A="4.999e-05" C="4.999e-05" G="0.99985" T="4.999e-05"/>
      <pos A="0.00604879" C="0.00204959" G="0.991852" T="4.999e-05"/>
      <pos A="0.991852" C="4.999e-05" G="0.00604879" T="0.00204959"/>
      <pos A="0.981854" C="0.00604879" G="0.00604879" T="0.00604879"/>
      <pos A="0.15002" C="0.0180464" G="0.827884" T="0.00404919"/>
      <pos A="0.158018" C="0.154019" G="0.124025" T="0.563937"/>
      <pos A="0.257998" C="0.120026" G="0.475955" T="0.146021"/>
      <pos A="0.279994" C="0.220006" G="0.395971" T="0.104029"/>
    </motif>
    <motif db="0" id="ERG_HUMAN.H11MO.0.A" length="13" nsites="500" evalue="1.0e+000"
        url="http://hocomoco.autosome.ru/motif/ERG_HUMAN.H11MO.0.A">
      <pos A="0.337982" C="0.15202" G="0.359978" T="0.15002"/>
      <pos A="0.307988" C="0.156019" G="0.457958" T="0.0780344"/>
      <pos A="0.435963" C="0.0520396" G="0.455959" T="0.0560388"/>
      <pos A="0.10203" C="0.559938" G="0.333983" T="0.00404919"/>
      <pos A="0.865877" C="0.116027" G="0.0160468" T="0.00204959"/>
      <pos A="0.00404919" C="0.00404919" G="0.985853" T="0.00604879"/>
      <pos A="0.00604879" C="0.00404919" G="0.989852" T="4.999e-05"/>
      <pos A="0.975855" C="0.010048" G="0.010048" T="0.00404919"/>
      <pos A="0.935863" C="0.00204959" G="0.0220456" T="0.040042"/>
      <pos A="0.204009" C="0.0160468" G="0.777894" T="0.00204959"/>
      <pos A="0.10203" C="0.309988" G="0.174015" T="0.413967"/>
      <pos A="0.224005" C="0.160018" G="0.513947" T="0.10203"/>
      <pos A="0.261998" C="0.134023" G="0.539942" T="0.0640372"/>
    </motif>
    <motif db="0" id="ESX1_HUMAN.H11MO.0.D" length="17" nsites="8260" evalue="1.0e+000"
        url="http://hocomoco.autosome.ru/motif/ESX1_HUMAN.H11MO.0.D">
      <pos A="0.234403" C="0.208248" G="0.426596" T="0.130754"/>
      <pos A="0.126857" C="0.395271" G="0.19232" T="0.285553"/>
      <pos A="0.0225823" C="0.050032" G="0.0212367" T="0.906149"/>
      <pos A="0.993554" C="0.00133608" G="0.00336186" T="0.00174846"/>
      <pos A="0.999853" C="3.0266e-06" G="0.000140487" T="3.0266e-06"/>
      <pos A="3.0266e-06" C="3.0266e-06" G="0.00340342" T="0.996591"/>
      <pos A="0.000249017" C="0.00687622" G="0.0030489" T="0.989826"/>
      <pos A="0.582427" C="3.0266e-06" G="0.417567" T="3.0266e-06"/>
      <pos A="0.246805" C="0.221045" G="0.49818" T="0.0339699"/>
      <pos A="0.077646" C="0.530055" G="0.114559" T="0.27774"/>
      <pos A="0.293931" C="0.260317" G="0.215387" T="0.230365"/>
      <pos A="0.380207" C="0.192904" G="0.0759636" T="0.350926"/>
      <pos A="0.440479" C="0.0612148" G="0.0379036" T="0.460402"/>
      <pos A="0.539419" C="0.0346495" G="0.0205775" T="0.405354"/>
      <pos A="0.489906" C="0.0202216" G="0.0155621" T="0.47431"/>
      <pos A="0.282205" C="0.0581422" G="0.0668169" T="0.592836"/>
      <pos A="0.319888" C="0.119924" G="0.155426" T="0.404762"/>
    </motif>
    <motif db="0" id="ETS1_HUMAN.H11MO.0.A" length="13" nsites="500" evalue="1.0e+000"
        url="http://hocomoco.autosome.ru/motif/ETS1_HUMAN.H11MO.0.A">
      <pos A="0.367976" C="0.178014" G="0.341982" T="0.112028"/>
      <pos A="0.259998" C="0.182014" G="0.471956" T="0.0860328"/>
      <pos A="0.479954" C="0.0680364" G="0.423965" T="0.0280444"/>
      <pos A="0.128024" C="0.637922" G="0.228004" T="0.00604879"/>
      <pos A="0.615927" C="0.34998" G="0.0340432" T="4.999e-05"/>
      <pos A="0.00404919" C="4.999e-05" G="0.993851" T="0.00204959"/>
      <pos A="0.0120476" C="0.00604879" G="0.979854" T="0.00204959"/>
      <pos A="0.991852" C="0.00604879" G="4.999e-05" T="0.00204959"/>
      <pos A="0.827884" C="0.010048" G="0.00404919" T="0.158018"/>
      <pos A="0.184013" C="0.010048" G="0.805889" T="4.999e-05"/>
      <pos A="0.0840332" C="0.188012" G="0.0580384" T="0.669916"/>
      <pos A="0.130024" C="0.112028" G="0.633923" T="0.124025"/>
      <pos A="0.138022" C="0.126025" G="0.627924" T="0.108028"/>
    </motif>
    <motif db="0" id="ETS2_HUMAN.H11MO.0.B" length="13" nsites="500" evalue="1.0e+000"
        url="http://hocomoco.autosome.ru/motif/ETS2_HUMAN.H11MO.0.B">
      <pos A="0.230004" C="0.140022" G="0.435963" T="0.194011"/>
      <pos A="0.317986" C="0.146021" G="0.345981" T="0.190012"/>
      <pos A="0.321986" C="0.279994" G="0.29799" T="0.10003"/>
      <pos A="0.473955" C="0.0760348" G="0.365977" T="0.0840332"/>
      <pos A="0.192012" C="0.00804839" G="0.7519" T="0.0480404"/>
      <pos A="0.00404919" C="0.010048" G="0.967856" T="0.0180464"/>
      <pos A="0.981854" C="0.0160468" G="4.999e-05" T="0.00204959"/>
      <pos A="0.953859" C="0.0180464" G="0.0240452" T="0.00404919"/>
      <pos A="0.381974" C="0.0840332" G="0.519946" T="0.0140472"/>
      <pos A="0.391972" C="0.261998" G="0.19801" T="0.14802"/>
      <pos A="0.421966" C="0.0480404" G="0.459958" T="0.070036"/>
      <pos A="0.329984" C="0.0860328" G="0.495951" T="0.0880324"/>
      <pos A="0.495951" C="0.10003" G="0.319986" T="0.0840332"/>
    </motif>
    <motif db="0" id="ETV1_HUMAN.H11MO.0.A" length="11" nsites="500" evalue="1.0e+000"
        url="http://hocomoco.autosome.ru/motif/ETV1_HUMAN.H11MO.0.A">
      <pos A="0.15002" C="0.244001" G="0.483953" T="0.122026"/>
      <pos A="0.329984" C="0.134023" G="0.405969" T="0.130024"/>
      <pos A="0.0420416" C="0.813887" G="0.144021" T="4.999e-05"/>
      <pos A="0.216007" C="0.765897" G="0.00204959" T="0.0160468"/>
      <pos A="0.00404919" C="4.999e-05" G="0.995851" T="4.999e-05"/>
      <pos A="4.999e-05" C="4.999e-05" G="0.99985" T="4.999e-05"/>
      <pos A="0.99785" C="4.999e-05" G="0.00204959" T="4.999e-05"/>
      <pos A="0.929864" C="0.00404919" G="4.999e-05" T="0.0660368"/>
      <pos A="0.0760348" C="0.0360428" G="0.867876" T="0.020046"/>
      <pos A="0.0880324" C="0.303989" G="0.142022" T="0.465957"/>
      <pos A="0.194011" C="0.14802" G="0.525945" T="0.132024"/>
    </motif>
    <motif db="0" id="ETV4_HUMAN.H11MO.0.B" length="11" nsites="500" evalue="1.0e+000"
        url="http://hocomoco.autosome.ru/motif/ETV4_HUMAN.H11MO.0.B">
      <pos A="0.335983" C="0.234003" G="0.329984" T="0.10003"/>
      <pos A="0.383973" C="0.134023" G="0.319986" T="0.162018"/>
      <pos A="0.136023" C="0.609928" G="0.234003" T="0.020046"/>
      <pos A="0.955859" C="0.010048" G="0.020046" T="0.0140472"/>
      <pos A="0.00604879" C="0.00204959" G="0.975855" T="0.0160468"/>
      <pos A="0.0160468" C="0.0260448" G="0.957858" T="4.999e-05"/>
      <pos A="0.923865" C="0.0160468" G="0.05004" T="0.010048"/>
      <pos A="0.869876" C="0.0140472" G="0.0460408" T="0.070036"/>
      <pos A="0.307988" C="0.0220456" G="0.587932" T="0.0820336"/>
      <pos A="0.138022" C="0.178014" G="0.345981" T="0.337982"/>
      <pos A="0.287992" C="0.132024" G="0.413967" T="0.166017"/>
    </motif>
    <motif db="0" id="ETV5_HUMAN.H11MO.0.C" length="14" nsites="500" evalue="1.0e+000"
        url="http://hocomoco.autosome.ru/motif/ETV5_HUMAN.H11MO.0.C">
      <pos A="0.327984" C="0.180014" G="0.381974" T="0.110028"/>
      <pos A="0.455959" C="0.0880324" G="0.327984" T="0.128024"/>
      <pos A="0.29799" C="0.0980304" G="0.493951" T="0.110028"/>
      <pos A="0.20001" C="0.417966" G="0.345981" T="0.0360428"/>
      <pos A="0.839882" C="0.0360428" G="0.0840332" T="0.040042"/>
      <pos A="0.0160468" C="0.00604879" G="0.961858" T="0.0160468"/>
      <pos A="0.0440412" C="0.0160468" G="0.935863" T="0.00404919"/>
      <pos A="0.793891" C="0.0680364" G="0.10203" T="0.0360428"/>
      <pos A="0.945861" C="0.00604879" G="0.0120476" T="0.0360428"/>
      <pos A="0.371976" C="0.0620376" G="0.54794" T="0.0180464"/>
      <pos A="0.228004" C="0.10003" G="0.232004" T="0.439962"/>
      <pos A="0.218006" C="0.106029" G="0.537942" T="0.138022"/>
      <pos A="0.405969" C="0.120026" G="0.385973" T="0.0880324"/>
      <pos A="0.271996" C="0.216007" G="0.373975" T="0.138022"/>
    </motif>
    <motif db="0" id="ETV7_HUMAN.H11MO.0.D" length="7" nsites="500" evalue="1.0e+000"
        url="http://hocomoco.autosome.ru/motif/ETV7_HUMAN.H11MO.0.D">
      <pos A="0.240002" C="0.411968" G="0.295991" T="0.0520396"/>
      <pos A="0.657918" C="0.116027" G="0.160018" T="0.0660368"/>
      <pos A="4.999e-05" C="0.00204959" G="0.981854" T="0.0160468"/>
      <pos A="0.00604879" C="0.020046" G="0.973855" T="4.999e-05"/>
      <pos A="0.975855" C="0.0120476" G="0.00804839" T="0.00404919"/>
      <pos A="0.929864" C="0.00404919" G="0.060038" T="0.00604879"/>
      <pos A="0.331984" C="0.00404919" G="0.645921" T="0.0180464"/>
    </motif>
    <motif db="0" id="FEV_HUMAN.H11MO.0.B" length="10" nsites="498" evalue="1.0e+000"
        url="http://hocomoco.autosome.ru/motif/FEV_HUMAN.H11MO.0.B">
      <pos A="0.224905" C="0.204828" G="0.520026" T="0.0502409"/>
      <pos A="0.255019" C="0.530064" G="0.134561" T="0.0803554"/>
      <pos A="0.281118" C="0.321271" G="0.355401" T="0.0422104"/>
      <pos A="0.317256" C="0.012096" G="0.658552" T="0.012096"/>
      <pos A="0.0321723" C="0.00607308" G="0.947651" T="0.0141036"/>
      <pos A="0.967727" C="0.0221341" G="0.00406545" T="0.00607308"/>
      <pos A="0.672606" C="0.0582714" G="0.251004" T="0.0181189"/>
      <pos A="0.18676" C="0.132554" G="0.602339" T="0.0783477"/>
      <pos A="0.154638" C="0.387523" G="0.0883859" T="0.369454"/>
      <pos A="0.0723248" C="0.230928" G="0.58427" T="0.112477"/>
    </motif>
    <motif db="0" id="FLI1_HUMAN.H11MO.0.A" length="18" nsites="497" evalue="1.0e+000"
        url="http://hocomoco.autosome.ru/motif/FLI1_HUMAN.H11MO.0.A">
      <pos A="0.209264" C="0.227369" G="0.440606" T="0.122762"/>
      <pos A="0.315882" C="0.148914" G="0.432559" T="0.102645"/>
      <pos A="0.446641" C="0.086552" G="0.37422" T="0.092587"/>
      <pos A="0.201217" C="0.0543653" G="0.653842" T="0.0905753"/>
      <pos A="0.299789" C="0.0362603" G="0.635737" T="0.0282136"/>
      <pos A="0.422501" C="0.388302" G="0.183112" T="0.00608529"/>
      <pos A="0.915359" C="0.0342486" G="0.0402836" T="0.0101086"/>
      <pos A="0.00407363" C="0.00407363" G="0.981744" T="0.0101086"/>
      <pos A="0.00206196" C="0.0121203" G="0.985767" T="5.02917e-05"/>
      <pos A="0.937487" C="0.0181553" G="0.044307" T="5.02917e-05"/>
      <pos A="0.957604" C="0.00206196" G="0.026202" T="0.014132"/>
      <pos A="0.146902" C="0.0282136" G="0.822822" T="0.00206196"/>
      <pos A="0.134832" C="0.171042" G="0.500956" T="0.19317"/>
      <pos A="0.41043" C="0.124774" G="0.402384" T="0.062412"/>
      <pos A="0.394337" C="0.0764937" G="0.474804" T="0.0543653"/>
      <pos A="0.3018" C="0.12075" G="0.509002" T="0.068447"/>
      <pos A="0.24145" C="0.150925" G="0.529119" T="0.0785053"/>
      <pos A="0.388302" C="0.130809" G="0.364162" T="0.116727"/>
    </motif>
    <motif db="0" id="FLI1_HUMAN.H11MO.1.A" length="13" nsites="500" evalue="1.0e+000"
        url="http://hocomoco.autosome.ru/motif/FLI1_HUMAN.H11MO.1.A">
      <pos A="0.375975" C="0.14802" G="0.34798" T="0.128024"/>
      <pos A="0.325985" C="0.0840332" G="0.49795" T="0.0920316"/>
      <pos A="0.45196" C="0.0180464" G="0.483953" T="0.0460408"/>
      <pos A="0.168016" C="0.54994" G="0.271996" T="0.010048"/>
      <pos A="0.817886" C="0.160018" G="0.0120476" T="0.010048"/>
      <pos A="0.00204959" C="0.00204959" G="0.993851" T="0.00204959"/>
      <pos A="0.010048" C="0.00404919" G="0.983853" T="0.00204959"/>
      <pos A="0.985853" C="0.00604879" G="0.00404919" T="0.00404919"/>
      <pos A="0.963857" C="0.00404919" G="0.00804839" T="0.0240452"/>
      <pos A="0.244001" C="0.00604879" G="0.739902" T="0.010048"/>
      <pos A="0.10203" C="0.295991" G="0.218006" T="0.383973"/>
      <pos A="0.265997" C="0.196011" G="0.427964" T="0.110028"/>
      <pos A="0.246001" C="0.108028" G="0.503949" T="0.142022"/>
    </motif>
    <motif db="0" id="FOXD3_HUMAN.H11MO.0.D" length="15" nsites="465" evalue="1.0e+000"
        url="http://hocomoco.autosome.ru/motif/FOXD3_HUMAN.H11MO.0.D">
      <pos A="0.157009" C="0.17636" G="0.298914" T="0.367717"/>
      <pos A="0.118308" C="0.217211" G="0.266663" T="0.397818"/>
      <pos A="0.135508" C="0.00650398" G="0.0559557" T="0.802032"/>
      <pos A="0.0387551" C="0.0688562" G="0.872984" T="0.0194044"/>
      <pos A="0.092507" C="0.0516556" G="0.036605" T="0.819232"/>
      <pos A="0.036605" C="0.111858" G="0.0495055" T="0.802032"/>
      <pos A="0.0538056" C="5.37519e-05" G="0.0946571" T="0.851484"/>
      <pos A="0.339766" C="0.200011" G="0.225812" T="0.234412"/>
      <pos A="0.0581058" C="0.599925" G="0.0624059" T="0.279564"/>
      <pos A="0.294614" C="0.202161" G="0.0409052" T="0.46232"/>
      <pos A="0.109708" C="0.223662" G="0.0710062" T="0.595625"/>
      <pos A="0.404268" C="0.0473554" G="0.146259" T="0.402118"/>
      <pos A="0.230112" C="0.141959" G="0.427919" T="0.200011"/>
      <pos A="0.101107" C="0.363416" G="0.348366" T="0.18711"/>
      <pos A="0.356966" C="0.292464" G="0.111858" T="0.238712"/>
    </motif>
    <motif db="0" id="GABPA_HUMAN.H11MO.0.A" length="14" nsites="500" evalue="1.0e+000"
        url="http://hocomoco.autosome.ru/motif/GABPA_HUMAN.H11MO.0.A">
      <pos A="0.182014" C="0.226005" G="0.483953" T="0.108028"/>
      <pos A="0.285993" C="0.252" G="0.385973" T="0.0760348"/>
      <pos A="0.363977" C="0.230004" G="0.269996" T="0.136023"/>
      <pos A="0.429964" C="0.146021" G="0.383973" T="0.040042"/>
      <pos A="0.0980304" C="0.611928" G="0.269996" T="0.020046"/>
      <pos A="0.112028" C="0.855879" G="0.0260448" T="0.00604879"/>
      <pos A="0.00804839" C="4.999e-05" G="0.991852" T="4.999e-05"/>
      <pos A="0.00804839" C="0.00404919" G="0.985853" T="0.00204959"/>
      <pos A="0.995851" C="4.999e-05" G="0.00404919" T="4.999e-05"/>
      <pos A="0.985853" C="0.00204959" G="4.999e-05" T="0.0120476"/>
      <pos A="0.106029" C="0.0240452" G="0.867876" T="0.00204959"/>
      <pos A="0.0980304" C="0.188012" G="0.0320436" T="0.681914"/>
      <pos A="0.178014" C="0.130024" G="0.569936" T="0.122026"/>
      <pos A="0.287992" C="0.269996" G="0.383973" T="0.0580384"/>
    </motif>
    <motif db="0" id="GATA1_HUMAN.H11MO.0.A" length="19" nsites="500" evalue="1.0e+000"
        url="http://hocomoco.autosome.ru/motif/GATA1_HUMAN.H11MO.0.A">
      <pos A="0.192012" C="0.403969" G="0.206009" T="0.19801"/>
      <pos A="0.116027" C="0.144021" G="0.190012" T="0.54994"/>
      <pos A="0.0560388" C="0.0780344" G="0.639922" T="0.226005"/>
      <pos A="0.118026" C="0.206009" G="0.389972" T="0.285993"/>
      <pos A="0.194011" C="0.313987" G="0.281994" T="0.210008"/>
      <pos A="0.267996" C="0.246001" G="0.277994" T="0.208008"/>
      <pos A="0.224005" C="0.210008" G="0.367976" T="0.19801"/>
      <pos A="0.261998" C="0.168016" G="0.339982" T="0.230004"/>
      <pos A="0.214007" C="0.224005" G="0.313987" T="0.248"/>
      <pos A="0.331984" C="0.188012" G="0.323985" T="0.156019"/>
      <pos A="0.184013" C="0.387972" G="0.321986" T="0.106029"/>
      <pos A="0.719906" C="0.020046" G="0.00804839" T="0.252"/>
      <pos A="0.00604879" C="4.999e-05" G="0.993851" T="4.999e-05"/>
      <pos A="0.995851" C="4.999e-05" G="4.999e-05" T="0.00404919"/>
      <pos A="0.00204959" C="4.999e-05" G="0.0120476" T="0.985853"/>
      <pos A="0.945861" C="0.00404919" G="0.0140472" T="0.0360428"/>
      <pos A="0.857878" C="0.0160468" G="0.090032" T="0.0360428"/>
      <pos A="0.214007" C="0.154019" G="0.553939" T="0.0780344"/>
      <pos A="0.35198" C="0.188012" G="0.345981" T="0.114027"/>
    </motif>
    <motif db="0" id="GATA2_HUMAN.H11MO.0.A" length="19" nsites="500" evalue="1.0e+000"
        url="http://hocomoco.autosome.ru/motif/GATA2_HUMAN.H11MO.0.A">
      <pos A="0.132024" C="0.45196" G="0.226005" T="0.190012"/>
      <pos A="0.124025" C="0.104029" G="0.158018" T="0.613927"/>
      <pos A="0.080034" C="0.05004" G="0.65192" T="0.218006"/>
      <pos A="0.132024" C="0.222006" G="0.413967" T="0.232004"/>
      <pos A="0.271996" C="0.156019" G="0.289992" T="0.281994"/>
      <pos A="0.303989" C="0.158018" G="0.305989" T="0.232004"/>
      <pos A="0.248" C="0.19801" G="0.367976" T="0.186013"/>
      <pos A="0.269996" C="0.196011" G="0.275995" T="0.257998"/>
      <pos A="0.222006" C="0.224005" G="0.267996" T="0.285993"/>
      <pos A="0.325985" C="0.114027" G="0.343981" T="0.216007"/>
      <pos A="0.192012" C="0.337982" G="0.371976" T="0.0980304"/>
      <pos A="0.773895" C="0.00404919" G="0.00804839" T="0.214007"/>
      <pos A="4.999e-05" C="4.999e-05" G="0.995851" T="0.00404919"/>
      <pos A="0.985853" C="4.999e-05" G="0.00804839" T="0.00604879"/>
      <pos A="0.00604879" C="0.00204959" G="0.0160468" T="0.975855"/>
      <pos A="0.965857" C="0.00604879" G="4.999e-05" T="0.0280444"/>
      <pos A="0.843881" C="0.010048" G="0.114027" T="0.0320436"/>
      <pos A="0.140022" C="0.168016" G="0.627924" T="0.0640372"/>
      <pos A="0.343981" C="0.192012" G="0.389972" T="0.0740352"/>
    </motif>
    <motif db="0" id="GATA5_HUMAN.H11MO.0.D" length="17" nsites="13" evalue="1.0e+000"
        url="http://hocomoco.autosome.ru/motif/GATA5_HUMAN.H11MO.0.D">
      <pos A="0.309884" C="0.0789023" G="0.0874572" T="0.523756"/>
      <pos A="0.395433" C="0.292774" G="0.23289" T="0.0789023"/>
      <pos A="0.703409" C="0.138787" G="0.0789023" T="0.0789023"/>
      <pos A="0.301329" C="0.164451" G="0.318439" T="0.21578"/>
      <pos A="0.523756" C="0.0019084" G="0.164451" T="0.309884"/>
      <pos A="0.0019084" C="0.0019084" G="0.994275" T="0.0019084"/>
      <pos A="0.994275" C="0.0019084" G="0.0019084" T="0.0019084"/>
      <pos A="0.0019084" C="0.0019084" G="0.0019084" T="0.994275"/>
      <pos A="0.686299" C="0.0019084" G="0.0019084" T="0.309884"/>
      <pos A="0.686299" C="0.0019084" G="0.147341" T="0.164451"/>
      <pos A="0.0789023" C="0.455317" G="0.224335" T="0.241445"/>
      <pos A="0.155896" C="0.21578" G="0.155896" T="0.472427"/>
      <pos A="0.155896" C="0.292774" G="0.147341" T="0.403988"/>
      <pos A="0.438207" C="0.0789023" G="0.309884" T="0.173006"/>
      <pos A="0.386878" C="0.0019084" G="0.532311" T="0.0789023"/>
      <pos A="0.395433" C="0.309884" G="0.0789023" T="0.21578"/>
      <pos A="0.194393" C="0.117399" G="0.271387" T="0.41682"/>
    </motif>
    <motif db="0" id="GBX1_HUMAN.H11MO.0.D" length="17" nsites="36146" evalue="1.0e+000"
        url="http://hocomoco.autosome.ru/motif/GBX1_HUMAN.H11MO.0.D">
      <pos A="0.122467" C="0.375824" G="0.204962" T="0.296747"/>
      <pos A="0.0402149" C="0.109134" G="0.0367559" T="0.813895"/>
      <pos A="0.988303" C="0.00353191" G="0.005693" T="0.00247179"/>
      <pos A="0.999985" C="4.93664e-06" G="4.93664e-06" T="4.93664e-06"/>
      <pos A="6.91638e-07" C="6.91638e-07" G="0.000337085" T="0.999662"/>
      <pos A="6.91638e-07" C="0.004975" G="0.00689789" T="0.988126"/>
      <pos A="0.645272" C="6.91638e-07" G="0.354037" T="0.000690459"/>
      <pos A="0.262616" C="0.213872" G="0.477162" T="0.0463507"/>
      <pos A="0.115294" C="0.37943" G="0.17146" T="0.333816"/>
      <pos A="0.197627" C="0.304251" G="0.19359" T="0.304533"/>
      <pos A="0.33689" C="0.248655" G="0.114931" T="0.299524"/>
      <pos A="0.422584" C="0.157835" G="0.0648259" T="0.354755"/>
      <pos A="0.458992" C="0.068851" G="0.02839" T="0.443767"/>
      <pos A="0.517704" C="0.0280407" G="0.0192322" T="0.435023"/>
      <pos A="0.447365" C="0.0300007" G="0.0314164" T="0.491218"/>
      <pos A="0.318113" C="0.0666613" G="0.0915078" T="0.523718"/>
      <pos A="0.295852" C="0.130395" G="0.190333" T="0.383419"/>
    </motif>
    <motif db="0" id="GBX2_HUMAN.H11MO.0.D" length="17" nsites="11244" evalue="1.0e+000"
        url="http://hocomoco.autosome.ru/motif/GBX2_HUMAN.H11MO.0.D">
      <pos A="0.144672" C="0.392904" G="0.201317" T="0.261108"/>
      <pos A="0.0409244" C="0.155165" G="0.0329592" T="0.770951"/>
      <pos A="0.948327" C="0.0216261" G="0.017748" T="0.0122988"/>
      <pos A="0.967766" C="0.0160646" G="0.00734775" T="0.00882124"/>
      <pos A="0.00522527" C="0.00894802" G="0.00451248" T="0.981314"/>
      <pos A="2.22339e-06" C="0.0257729" G="0.0105434" T="0.963681"/>
      <pos A="0.639499" C="0.0164209" G="0.343507" T="0.000573189"/>
      <pos A="0.148393" C="0.311081" G="0.449889" T="0.0906374"/>
      <pos A="0.0827227" C="0.414888" G="0.128693" T="0.373697"/>
      <pos A="0.169708" C="0.386913" G="0.231125" T="0.212253"/>
      <pos A="0.280326" C="0.286803" G="0.104299" T="0.328572"/>
      <pos A="0.326889" C="0.198063" G="0.0797787" T="0.39527"/>
      <pos A="0.376846" C="0.125465" G="0.0460491" T="0.451639"/>
      <pos A="0.550413" C="0.0748984" G="0.0412791" T="0.33341"/>
      <pos A="0.510337" C="0.0451749" G="0.0321337" T="0.412354"/>
      <pos A="0.304193" C="0.0633025" G="0.0555999" T="0.576905"/>
      <pos A="0.288286" C="0.101907" G="0.15458" T="0.455227"/>
    </motif>
    <motif db="0" id="GFI1B_HUMAN.H11MO.0.A" length="10" nsites="500" evalue="1.0e+000"
        url="http://hocomoco.autosome.ru/motif/GFI1B_HUMAN.H11MO.0.A">
      <pos A="0.156019" C="0.0520396" G="0.64792" T="0.144021"/>
      <pos A="0.0580384" C="0.7479" G="0.0780344" T="0.116027"/>
      <pos A="0.29999" C="0.184013" G="0.0180464" T="0.49795"/>
      <pos A="0.0160468" C="0.363977" G="0.517946" T="0.10203"/>
      <pos A="0.39997" C="0.0360428" G="0.0260448" T="0.537942"/>
      <pos A="0.00604879" C="0.00604879" G="0.983853" T="0.00404919"/>
      <pos A="0.833883" C="0.0560388" G="0.10203" T="0.00804839"/>
      <pos A="4.999e-05" C="0.010048" G="0.0160468" T="0.973855"/>
      <pos A="0.00404919" C="4.999e-05" G="4.999e-05" T="0.995851"/>
      <pos A="0.0360428" C="0.122026" G="0.19801" T="0.643921"/>
    </motif>
    <motif db="0" id="GFI1_HUMAN.H11MO.0.C" length="10" nsites="150" evalue="1.0e+000"
        url="http://hocomoco.autosome.ru/motif/GFI1_HUMAN.H11MO.0.C">
      <pos A="0.291441" C="0.0696348" G="0.587355" T="0.0515694"/>
      <pos A="0.077864" C="0.684266" G="0.139392" T="0.0984779"/>
      <pos A="0.405081" C="0.10048" G="0.0757613" T="0.418677"/>
      <pos A="0.0521469" C="0.28549" G="0.562924" T="0.0994384"/>
      <pos A="0.239216" C="0.0171335" G="0.0800798" T="0.663571"/>
      <pos A="0.000166556" C="0.000166556" G="0.9995" T="0.000166556"/>
      <pos A="0.9995" C="0.000166556" G="0.000166556" T="0.000166556"/>
      <pos A="0.000166556" C="0.000166556" G="0.000166556" T="0.9995"/>
      <pos A="0.000166556" C="0.000166556" G="0.000166556" T="0.9995"/>
      <pos A="0.1036" C="0.11815" G="0.190864" T="0.587386"/>
    </motif>
    <motif db="0" id="GLIS1_HUMAN.H11MO.0.D" length="13" nsites="492" evalue="1.0e+000"
        url="http://hocomoco.autosome.ru/motif/GLIS1_HUMAN.H11MO.0.D">
      <pos A="0.185989" C="0.183957" G="0.118929" T="0.511126"/>
      <pos A="0.108261" C="0.630512" G="0.0940358" T="0.167192"/>
      <pos A="0.059998" C="0.041709" G="0.850488" T="0.0478053"/>
      <pos A="0.0442491" C="0.190561" G="0.042217" T="0.722973"/>
      <pos A="0.0310404" C="0.0269762" G="0.906879" T="0.0351047"/>
      <pos A="0.0310404" C="0.0310404" G="0.912975" T="0.0249441"/>
      <pos A="0.0127515" C="0.0127515" G="0.925168" T="0.0493294"/>
      <pos A="0.0371368" C="0.0188478" G="0.910943" T="0.0330725"/>
      <pos A="0.0142756" C="0.0183398" G="0.949045" T="0.0183398"/>
      <pos A="0.0178317" C="0.0178317" G="0.944473" T="0.0198638"/>
      <pos A="0.0203719" C="0.0142756" G="0.0427251" T="0.922628"/>
      <pos A="0.302327" C="0.560404" G="0.0869234" T="0.0503455"/>
      <pos A="0.209866" C="0.108261" G="0.313503" T="0.36837"/>
    </motif>
    <motif db="0" id="GLIS2_HUMAN.H11MO.0.D" length="14" nsites="1681" evalue="1.0e+000"
        url="http://hocomoco.autosome.ru/motif/GLIS2_HUMAN.H11MO.0.D">
      <pos A="0.0783862" C="0.745806" G="0.120026" T="0.0557819"/>
      <pos A="0.193043" C="0.118092" G="0.256692" T="0.432172"/>
      <pos A="0.204494" C="0.234831" G="0.0510231" T="0.509651"/>
      <pos A="0.0358545" C="0.628919" G="0.0346648" T="0.300562"/>
      <pos A="0.0404646" C="0.0107221" G="0.94404" T="0.00477366"/>
      <pos A="0.0247011" C="0.701044" G="0.00864018" T="0.265615"/>
      <pos A="0.0703557" C="0.00135328" G="0.894816" T="0.0334751"/>
      <pos A="0.00060972" C="1.48712e-05" G="0.973782" T="0.0255934"/>
      <pos A="0.00060972" C="1.48712e-05" G="0.997576" T="0.00179942"/>
      <pos A="0.00120457" C="0.00060972" G="0.995197" T="0.00298911"/>
      <pos A="0.00150199" C="0.000312296" G="0.997873" T="0.000312296"/>
      <pos A="0.00611207" C="0.00135328" G="0.987612" T="0.00492237"/>
      <pos A="0.00804533" C="0.124636" G="0.0532538" T="0.814065"/>
      <pos A="0.289557" C="0.520359" G="0.114672" T="0.0754119"/>
    </motif>
    <motif db="0" id="GLIS3_HUMAN.H11MO.0.D" length="10" nsites="38" evalue="1.0e+000"
        url="http://hocomoco.autosome.ru/motif/GLIS3_HUMAN.H11MO.0.D">
      <pos A="0.0544505" C="0.196933" G="0.734876" T="0.0137413"/>
      <pos A="0.0268264" C="0.381578" G="0.0937058" T="0.49789"/>
      <pos A="0.0937058" C="0.000656168" G="0.852642" T="0.0529966"/>
      <pos A="0.000656168" C="0.000656168" G="0.800301" T="0.198387"/>
      <pos A="0.0268264" C="0.0268264" G="0.945691" T="0.000656168"/>
      <pos A="0.0529966" C="0.000656168" G="0.7625" T="0.183848"/>
      <pos A="0.000656168" C="0.000656168" G="0.998031" T="0.000656168"/>
      <pos A="0.0413654" C="0.0268264" G="0.852642" T="0.0791668"/>
      <pos A="0.0268264" C="0.224557" G="0.000656168" T="0.747961"/>
      <pos A="0.422287" C="0.419379" G="0.105337" T="0.0529966"/>
    </motif>
    <motif db="0" id="GSX1_HUMAN.H11MO.0.D" length="15" nsites="276" evalue="1.0e+000"
        url="http://hocomoco.autosome.ru/motif/GSX1_HUMAN.H11MO.0.D">
      <pos A="0.0969757" C="0.0969757" G="0.0680007" T="0.738048"/>
      <pos A="0.719033" C="0.0996921" G="0.106936" T="0.074339"/>
      <pos A="0.9454" C="0.0073343" G="0.0254437" T="0.0218218"/>
      <pos A="0.0372148" C="0.0191054" G="0.00461789" T="0.939062"/>
      <pos A="0.0435531" C="0.0073343" G="0.206537" T="0.742575"/>
      <pos A="0.681003" C="0.0109562" G="0.278975" T="0.0290656"/>
      <pos A="0.177562" C="0.166697" G="0.528884" T="0.126856"/>
      <pos A="0.235512" C="0.202916" G="0.239134" T="0.322438"/>
      <pos A="0.282597" C="0.0906375" G="0.242756" T="0.384009"/>
      <pos A="0.300706" C="0.0906375" G="0.202916" T="0.405741"/>
      <pos A="0.19205" C="0.0761499" G="0.177562" T="0.554238"/>
      <pos A="0.168508" C="0.0888265" G="0.139533" T="0.603133"/>
      <pos A="0.513491" C="0.0933539" G="0.194766" T="0.198388"/>
      <pos A="0.63573" C="0.0924484" G="0.146777" T="0.125045"/>
      <pos A="0.142249" C="0.0842992" G="0.178468" T="0.594984"/>
    </motif>
    <motif db="0" id="GSX2_HUMAN.H11MO.0.D" length="16" nsites="6133" evalue="1.0e+000"
        url="http://hocomoco.autosome.ru/motif/GSX2_HUMAN.H11MO.0.D">
      <pos A="0.153108" C="0.32056" G="0.156369" T="0.369964"/>
      <pos A="0.066243" C="0.0577644" G="0.0207521" T="0.85524"/>
      <pos A="0.882347" C="0.0281301" G="0.0480222" T="0.0415002"/>
      <pos A="0.990898" C="0.00183839" G="0.00509938" T="0.00216448"/>
      <pos A="0.0257659" C="0.0534844" G="0.0192439" T="0.901506"/>
      <pos A="0.129629" C="0.0494081" G="0.248818" T="0.572145"/>
      <pos A="0.568232" C="0.0578867" G="0.300831" T="0.0730503"/>
      <pos A="0.19974" C="0.25322" G="0.413498" T="0.133542"/>
      <pos A="0.292678" C="0.197783" G="0.161423" T="0.348115"/>
      <pos A="0.312244" C="0.126694" G="0.15376" T="0.407302"/>
      <pos A="0.308168" C="0.0986491" G="0.0988122" T="0.494371"/>
      <pos A="0.189468" C="0.118541" G="0.0887031" T="0.603288"/>
      <pos A="0.154127" C="0.0569492" G="0.0641234" T="0.724801"/>
      <pos A="0.734013" C="0.048063" G="0.107576" T="0.110348"/>
      <pos A="0.845294" C="0.0337961" G="0.0549926" T="0.0659169"/>
      <pos A="0.115525" C="0.118297" G="0.101992" T="0.664187"/>
    </motif>
    <motif db="0" id="HAND1_HUMAN.H11MO.0.D" length="17" nsites="500" evalue="1.0e+000"
        url="http://hocomoco.autosome.ru/motif/HAND1_HUMAN.H11MO.0.D">
      <pos A="0.242002" C="0.114027" G="0.439962" T="0.204009"/>
      <pos A="0.154019" C="0.132024" G="0.495951" T="0.218006"/>
      <pos A="0.136023" C="0.265997" G="0.45196" T="0.146021"/>
      <pos A="0.0380424" C="0.40197" G="0.0520396" T="0.507948"/>
      <pos A="0.0240452" C="0.94786" G="0.00604879" T="0.0220456"/>
      <pos A="0.0160468" C="4.999e-05" G="4.999e-05" T="0.983853"/>
      <pos A="0.00204959" C="0.00204959" G="0.987852" T="0.00804839"/>
      <pos A="0.00204959" C="0.224005" G="0.613927" T="0.160018"/>
      <pos A="0.182014" C="0.303989" G="0.126025" T="0.387972"/>
      <pos A="0.192012" C="0.252" G="0.0940312" T="0.461958"/>
      <pos A="0.335983" C="0.10203" G="0.0280444" T="0.533943"/>
      <pos A="0.178014" C="0.222006" G="0.291992" T="0.307988"/>
      <pos A="0.05004" C="0.236003" G="0.0740352" T="0.639922"/>
      <pos A="0.170016" C="0.311988" G="0.39797" T="0.120026"/>
      <pos A="0.0240452" C="0.0260448" G="0.0340432" T="0.915867"/>
      <pos A="0.020046" C="0.867876" G="0.05004" T="0.0620376"/>
      <pos A="0.611928" C="0.108028" G="0.0360428" T="0.244001"/>
    </motif>
    <motif db="0" id="HEN1_HUMAN.H11MO.0.C" length="20" nsites="55" evalue="1.0e+000"
        url="http://hocomoco.autosome.ru/motif/HEN1_HUMAN.H11MO.0.C">
      <pos A="0.119988" C="0.230301" G="0.293337" T="0.356374"/>
      <pos A="0.110767" C="0.0950081" G="0.63618" T="0.158044"/>
      <pos A="0.0319719" C="0.0319719" G="0.778012" T="0.158044"/>
      <pos A="0.0950081" C="0.000453721" G="0.856807" T="0.0477309"/>
      <pos A="0.126526" C="0.126526" G="0.462831" T="0.284117"/>
      <pos A="0.494349" C="0.457467" G="0.0477309" T="0.000453721"/>
      <pos A="0.126526" C="0.142285" G="0.441708" T="0.289481"/>
      <pos A="0.0477309" C="0.919843" G="0.0319719" T="0.000453721"/>
      <pos A="0.967121" C="0.0162128" G="0.0162128" T="0.000453721"/>
      <pos A="0.000453721" C="0.0792491" G="0.872566" T="0.0477309"/>
      <pos A="0.000453721" C="0.998639" G="0.000453721" T="0.000453721"/>
      <pos A="0.06349" C="0.000453721" G="0.000453721" T="0.935603"/>
      <pos A="0.000453721" C="0.000453721" G="0.98288" T="0.0162128"/>
      <pos A="0.0162128" C="0.888325" G="0.06349" T="0.0319719"/>
      <pos A="0.0477309" C="0.0162128" G="0.825289" T="0.110767"/>
      <pos A="0.000453721" C="0.221081" G="0.284117" T="0.494349"/>
      <pos A="0.0162128" C="0.888325" G="0.06349" T="0.0319719"/>
      <pos A="0.0950081" C="0.699217" G="0.0792491" T="0.126526"/>
      <pos A="0.110767" C="0.425949" G="0.0950081" T="0.368276"/>
      <pos A="0.127867" C="0.395771" G="0.0648309" T="0.41153"/>
    </motif>
    <motif db="0" id="HEY2_HUMAN.H11MO.0.D" length="17" nsites="8" evalue="1.0e+000"
        url="http://hocomoco.autosome.ru/motif/HEY2_HUMAN.H11MO.0.D">
      <pos A="0.00308642" C="0.00308642" G="0.871025" T="0.122802"/>
      <pos A="0.00308642" C="0.242518" G="0.496914" T="0.257482"/>
      <pos A="0.00308642" C="0.257482" G="0.377198" T="0.362233"/>
      <pos A="0.00308642" C="0.257482" G="0.616629" T="0.122802"/>
      <pos A="0.137767" C="0.00308642" G="0.856061" T="0.00308642"/>
      <pos A="0.00308642" C="0.856061" G="0.00308642" T="0.137767"/>
      <pos A="0.496914" C="0.00308642" G="0.122802" T="0.377198"/>
      <pos A="0.00308642" C="0.871025" G="0.122802" T="0.00308642"/>
      <pos A="0.00308642" C="0.122802" G="0.871025" T="0.00308642"/>
      <pos A="0.00308642" C="0.122802" G="0.00308642" T="0.871025"/>
      <pos A="0.00308642" C="0.00308642" G="0.990741" T="0.00308642"/>
      <pos A="0.122802" C="0.242518" G="0.631594" T="0.00308642"/>
      <pos A="0.122802" C="0.736345" G="0.137767" T="0.00308642"/>
      <pos A="0.362233" C="0.257482" G="0.122802" T="0.257482"/>
      <pos A="0.00308642" C="0.257482" G="0.122802" T="0.616629"/>
      <pos A="0.00308642" C="0.257482" G="0.362233" T="0.377198"/>
      <pos A="0.365975" C="0.261223" G="0.246259" T="0.126543"/>
    </motif>
    <motif db="0" id="HME1_HUMAN.H11MO.0.D" length="17" nsites="816" evalue="1.0e+000"
        url="http://hocomoco.autosome.ru/motif/HME1_HUMAN.H11MO.0.D">
      <pos A="0.304221" C="0.247856" G="0.328728" T="0.119195"/>
      <pos A="0.0980578" C="0.558786" G="0.101734" T="0.241423"/>
      <pos A="0.00156231" C="0.0285198" G="0.00278765" T="0.96713"/>
      <pos A="0.990105" C="0.00248131" G="0.00738267" T="3.06335e-05"/>
      <pos A="0.997457" C="0.00125597" G="0.00125597" T="3.06335e-05"/>
      <pos A="3.06335e-05" C="3.06335e-05" G="3.06335e-05" T="0.999908"/>
      <pos A="3.06335e-05" C="0.0135094" G="0.0184107" T="0.968049"/>
      <pos A="0.55511" C="3.06335e-05" G="0.444829" T="3.06335e-05"/>
      <pos A="0.12379" C="0.414196" G="0.392139" T="0.069875"/>
      <pos A="0.0943818" C="0.463209" G="0.144621" T="0.297788"/>
      <pos A="0.225493" C="0.422773" G="0.131142" T="0.220592"/>
      <pos A="0.512223" C="0.242648" G="0.0711004" T="0.174029"/>
      <pos A="0.48404" C="0.10541" G="0.0343402" T="0.37621"/>
      <pos A="0.315862" C="0.0536393" G="0.0119777" T="0.618521"/>
      <pos A="0.465966" C="0.0518012" G="0.0101397" T="0.472093"/>
      <pos A="0.544388" C="0.0174917" G="0.0567026" T="0.381418"/>
      <pos A="0.34282" C="0.0953008" G="0.132061" T="0.429819"/>
    </motif>
    <motif db="0" id="HME2_HUMAN.H11MO.0.D" length="11" nsites="9518" evalue="1.0e+000"
        url="http://hocomoco.autosome.ru/motif/HME2_HUMAN.H11MO.0.D">
      <pos A="0.244325" C="0.209856" G="0.327616" T="0.218203"/>
      <pos A="0.222948" C="0.212323" G="0.360715" T="0.204014"/>
      <pos A="0.149905" C="0.152816" G="0.187179" T="0.5101"/>
      <pos A="0.52314" C="0.0291164" G="0.304896" T="0.142848"/>
      <pos A="0.626911" C="0.056187" G="0.316789" T="0.000113385"/>
      <pos A="0.000129208" C="0.000129208" G="0.0238613" T="0.97588"/>
      <pos A="0.000113385" C="0.000113385" G="0.306856" T="0.692917"/>
      <pos A="0.590944" C="0.0533394" G="0.214088" T="0.141628"/>
      <pos A="0.261311" C="0.141312" G="0.469406" T="0.127972"/>
      <pos A="0.161324" C="0.286372" G="0.320998" T="0.231306"/>
      <pos A="0.177369" C="0.218461" G="0.383176" T="0.220994"/>
    </motif>
    <motif db="0" id="HMX2_HUMAN.H11MO.0.D" length="11" nsites="1221" evalue="1.0e+000"
        url="http://hocomoco.autosome.ru/motif/HMX2_HUMAN.H11MO.0.D">
      <pos A="0.257575" C="0.160941" G="0.23055" T="0.350934"/>
      <pos A="0.107096" C="0.0718819" G="0.0424003" T="0.778622"/>
      <pos A="0.0806854" C="0.0258169" G="0.0184465" T="0.875051"/>
      <pos A="0.854987" C="0.00165834" G="0.080276" T="0.0630784"/>
      <pos A="0.995025" C="2.04733e-05" G="0.00411514" T="0.000839407"/>
      <pos A="0.10812" C="0.0213128" G="0.309577" T="0.56099"/>
      <pos A="0.00493408" C="0.172815" G="0.00657194" T="0.815678"/>
      <pos A="0.0315494" C="0.0127139" G="0.932377" T="0.0233601"/>
      <pos A="0.17732" C="0.213353" G="0.35339" T="0.255937"/>
      <pos A="0.131255" C="0.183666" G="0.136987" T="0.548092"/>
      <pos A="0.200045" C="0.184485" G="0.155004" T="0.460466"/>
    </motif>
    <motif db="0" id="HNF4G_HUMAN.H11MO.0.B" length="14" nsites="500" evalue="1.0e+000"
        url="http://hocomoco.autosome.ru/motif/HNF4G_HUMAN.H11MO.0.B">
      <pos A="0.281994" C="0.253999" G="0.353979" T="0.110028"/>
      <pos A="0.455959" C="0.0320436" G="0.39797" T="0.114027"/>
      <pos A="0.0720356" C="0.0180464" G="0.84788" T="0.0620376"/>
      <pos A="0.182014" C="0.070036" G="0.325985" T="0.421966"/>
      <pos A="0.15002" C="0.307988" G="0.277994" T="0.263997"/>
      <pos A="0.00804839" C="0.925865" G="0.010048" T="0.0560388"/>
      <pos A="0.94986" C="0.0220456" G="0.0160468" T="0.0120476"/>
      <pos A="0.845881" C="0.00804839" G="0.144021" T="0.00204959"/>
      <pos A="0.921866" C="4.999e-05" G="0.0680364" T="0.010048"/>
      <pos A="0.00804839" C="0.00604879" G="0.967856" T="0.0180464"/>
      <pos A="0.0160468" C="0.00804839" G="0.381974" T="0.593931"/>
      <pos A="0.0420416" C="0.495951" G="0.128024" T="0.333983"/>
      <pos A="0.0180464" C="0.835883" G="0.0160468" T="0.130024"/>
      <pos A="0.70191" C="0.0640372" G="0.130024" T="0.104029"/>
    </motif>
    <motif db="0" id="HOMEZ_HUMAN.H11MO.0.D" length="15" nsites="274" evalue="1.0e+000"
        url="http://hocomoco.autosome.ru/motif/HOMEZ_HUMAN.H11MO.0.D">
      <pos A="0.405053" C="0.135078" G="0.167913" T="0.291955"/>
      <pos A="0.477107" C="0.0830901" G="0.0903867" T="0.349416"/>
      <pos A="0.558282" C="0.0402225" G="0.0475192" T="0.353977"/>
      <pos A="0.664995" C="0.121397" G="0.0703211" T="0.143287"/>
      <pos A="0.988781" C="0.0110361" G="9.12076e-05" T="9.12076e-05"/>
      <pos A="9.12076e-05" C="9.12076e-05" G="9.12076e-05" T="0.999726"/>
      <pos A="9.12076e-05" C="0.999726" G="9.12076e-05" T="9.12076e-05"/>
      <pos A="9.12076e-05" C="9.12076e-05" G="0.999726" T="9.12076e-05"/>
      <pos A="0.0584641" C="9.12076e-05" G="0.0730573" T="0.868387"/>
      <pos A="0.178858" C="9.12076e-05" G="9.12076e-05" T="0.82096"/>
      <pos A="0.215341" C="9.12076e-05" G="0.00373951" T="0.780828"/>
      <pos A="0.183418" C="0.0593761" G="0.0374863" T="0.719719"/>
      <pos A="0.217165" C="0.22811" G="0.115013" T="0.439712"/>
      <pos A="0.196188" C="0.199836" G="0.167001" T="0.436976"/>
      <pos A="0.27645" C="0.174298" G="0.159704" T="0.389548"/>
    </motif>
    <motif db="0" id="HXA10_HUMAN.H11MO.0.C" length="12" nsites="10" evalue="1.0e+000"
        url="http://hocomoco.autosome.ru/motif/HXA10_HUMAN.H11MO.0.C">
      <pos A="0.181999" C="0.0731966" G="0.377842" T="0.366962"/>
      <pos A="0.513845" C="0.198319" G="0.198319" T="0.0895169"/>
      <pos A="0.00247525" C="0.296241" G="0.100397" T="0.600887"/>
      <pos A="0.394163" C="0.100397" G="0.394163" T="0.111277"/>
      <pos A="0.502965" C="0.0895169" G="0.307121" T="0.100397"/>
      <pos A="0.0895169" C="0.00247525" G="0.00247525" T="0.905533"/>
      <pos A="0.00247525" C="0.00247525" G="0.00247525" T="0.992574"/>
      <pos A="0.100397" C="0.00247525" G="0.00247525" T="0.894652"/>
      <pos A="0.992574" C="0.00247525" G="0.00247525" T="0.00247525"/>
      <pos A="0.00247525" C="0.00247525" G="0.00247525" T="0.992574"/>
      <pos A="0.100397" C="0.00247525" G="0.79673" T="0.100397"/>
      <pos A="0.415923" C="0.176559" G="0.100397" T="0.307121"/>
    </motif>
    <motif db="0" id="HXB3_HUMAN.H11MO.0.D" length="14" nsites="3403" evalue="1.0e+000"
        url="http://hocomoco.autosome.ru/motif/HXB3_HUMAN.H11MO.0.D">
      <pos A="0.118061" C="0.341387" G="0.110128" T="0.430424"/>
      <pos A="0.0598058" C="0.0562796" G="0.0459948" T="0.83792"/>
      <pos A="0.883687" C="0.038869" G="0.0415136" T="0.0359305"/>
      <pos A="0.998949" C="0.000154271" G="0.000741971" T="0.000154271"/>
      <pos A="7.34624e-06" C="0.00588434" G="0.00559049" T="0.988518"/>
      <pos A="0.00529664" C="0.0308616" G="0.277695" T="0.686146"/>
      <pos A="0.687322" C="0.0141121" G="0.268292" T="0.0302739"/>
      <pos A="0.0996224" C="0.376429" G="0.417862" T="0.106087"/>
      <pos A="0.155748" C="0.281222" G="0.114609" T="0.448422"/>
      <pos A="0.205996" C="0.157511" G="0.149871" T="0.486622"/>
      <pos A="0.244123" C="0.131285" G="0.079861" T="0.544731"/>
      <pos A="0.211873" C="0.0963901" G="0.0628912" T="0.628846"/>
      <pos A="0.221203" C="0.0927904" G="0.0810364" T="0.60497"/>
      <pos A="0.438211" C="0.153764" G="0.128199" T="0.279826"/>
    </motif>
    <motif db="0" id="HXB4_HUMAN.H11MO.0.B" length="8" nsites="500" evalue="1.0e+000"
        url="http://hocomoco.autosome.ru/motif/HXB4_HUMAN.H11MO.0.B">
      <pos A="0.0880324" C="0.383973" G="0.090032" T="0.437962"/>
      <pos A="0.224005" C="0.00204959" G="0.0260448" T="0.7479"/>
      <pos A="0.771896" C="0.0180464" G="0.20201" T="0.00804839"/>
      <pos A="0.991852" C="4.999e-05" G="0.00604879" T="0.00204959"/>
      <pos A="4.999e-05" C="0.0260448" G="4.999e-05" T="0.973855"/>
      <pos A="0.030044" C="0.040042" G="0.707908" T="0.222006"/>
      <pos A="0.485953" C="4.999e-05" G="0.503949" T="0.010048"/>
      <pos A="0.0180464" C="0.705909" G="0.257998" T="0.0180464"/>
    </motif>
    <motif db="0" id="HXC10_HUMAN.H11MO.0.D" length="19" nsites="8980" evalue="1.0e+000"
        url="http://hocomoco.autosome.ru/motif/HXC10_HUMAN.H11MO.0.D">
      <pos A="0.234693" C="0.162725" G="0.18171" T="0.420872"/>
      <pos A="0.310597" C="0.114299" G="0.119065" T="0.456039"/>
      <pos A="0.42012" C="0.0660397" G="0.0691729" T="0.444668"/>
      <pos A="0.39671" C="0.0458541" G="0.0488348" T="0.508602"/>
      <pos A="0.42914" C="0.0408564" G="0.0917172" T="0.438286"/>
      <pos A="0.471936" C="0.0571737" G="0.16006" T="0.310831"/>
      <pos A="0.410822" C="0.163883" G="0.195754" T="0.229541"/>
      <pos A="0.295694" C="0.187922" G="0.216997" T="0.299386"/>
      <pos A="0.253352" C="0.193965" G="0.216088" T="0.336594"/>
      <pos A="0.247208" C="0.139666" G="0.201695" T="0.41143"/>
      <pos A="0.0931916" C="0.102039" G="0.124499" T="0.68027"/>
      <pos A="0.0225628" C="0.0133644" G="0.0946819" T="0.869391"/>
      <pos A="0.000594755" C="0.0131897" G="0.00844149" T="0.977774"/>
      <pos A="0.370085" C="0.0164393" G="0.0142794" T="0.599196"/>
      <pos A="0.987531" C="0.00460824" G="0.00778436" T="7.62601e-05"/>
      <pos A="0.0400997" C="0.17204" G="0.0546661" T="0.733195"/>
      <pos A="0.115705" C="0.0918097" G="0.393457" T="0.399029"/>
      <pos A="0.471773" C="0.0897992" G="0.317194" T="0.121235"/>
      <pos A="0.167595" C="0.426743" G="0.202757" T="0.202905"/>
    </motif>
    <motif db="0" id="HXC8_HUMAN.H11MO.0.D" length="14" nsites="9" evalue="1.0e+000"
        url="http://hocomoco.autosome.ru/motif/HXC8_HUMAN.H11MO.0.D">
      <pos A="0.166656" C="0.277781" G="0.166656" T="0.388906"/>
      <pos A="0.00274725" C="0.00274725" G="0.224997" T="0.769509"/>
      <pos A="0.00274725" C="0.113872" G="0.00274725" T="0.880633"/>
      <pos A="0.10276" C="0.336122" G="0.558371" T="0.00274725"/>
      <pos A="0.891746" C="0.00274725" G="0.00274725" T="0.10276"/>
      <pos A="0.224997" C="0.00274725" G="0.00274725" T="0.769509"/>
      <pos A="0.213884" C="0.00274725" G="0.00274725" T="0.780621"/>
      <pos A="0.436134" C="0.00274725" G="0.447247" T="0.113872"/>
      <pos A="0.991758" C="0.00274725" G="0.00274725" T="0.00274725"/>
      <pos A="0.113872" C="0.113872" G="0.113872" T="0.658384"/>
      <pos A="0.224997" C="0.00274725" G="0.447247" T="0.325009"/>
      <pos A="0.213884" C="0.447247" G="0.336122" T="0.00274725"/>
      <pos A="0.113872" C="0.436134" G="0.336122" T="0.113872"/>
      <pos A="0.169434" C="0.491697" G="0.169434" T="0.169434"/>
    </motif>
    <motif db="0" id="HXC9_HUMAN.H11MO.0.C" length="10" nsites="500" evalue="1.0e+000"
        url="http://hocomoco.autosome.ru/motif/HXC9_HUMAN.H11MO.0.C">
      <pos A="0.259998" C="0.156019" G="0.0740352" T="0.509948"/>
      <pos A="0.040042" C="0.0280444" G="0.0460408" T="0.885873"/>
      <pos A="0.00804839" C="0.0120476" G="0.0160468" T="0.963857"/>
      <pos A="0.224005" C="0.126025" G="0.0320436" T="0.617926"/>
      <pos A="0.959858" C="0.0240452" G="0.0120476" T="0.00404919"/>
      <pos A="0.0120476" C="0.0240452" G="0.0180464" T="0.945861"/>
      <pos A="0.0520396" C="0.00404919" G="0.453959" T="0.489952"/>
      <pos A="0.156019" C="0.0140472" G="0.80189" T="0.0280444"/>
      <pos A="0.0220456" C="0.773895" G="0.134023" T="0.070036"/>
      <pos A="0.287992" C="0.39997" G="0.0160468" T="0.295991"/>
    </motif>
    <motif db="0" id="HXD11_HUMAN.H11MO.0.D" length="11" nsites="124" evalue="1.0e+000"
        url="http://hocomoco.autosome.ru/motif/HXD11_HUMAN.H11MO.0.D">
      <pos A="0.328566" C="0.135173" G="0.191579" T="0.344682"/>
      <pos A="0.262087" C="0.117043" G="0.100927" T="0.519944"/>
      <pos A="0.0324335" C="0.0243755" G="0.104956" T="0.838235"/>
      <pos A="0.00020145" C="0.0163175" G="0.0968977" T="0.886583"/>
      <pos A="0.241942" C="0.00020145" G="0.00020145" T="0.757655"/>
      <pos A="0.830177" C="0.00020145" G="0.145246" T="0.0243755"/>
      <pos A="0.00825947" C="0.282232" G="0.00020145" T="0.709307"/>
      <pos A="0.02639" C="0.02639" G="0.469581" T="0.477639"/>
      <pos A="0.455479" C="0.100927" G="0.278203" T="0.165391"/>
      <pos A="0.239927" C="0.368856" G="0.167405" T="0.223811"/>
      <pos A="0.260073" C="0.22784" G="0.171434" T="0.340653"/>
    </motif>
    <motif db="0" id="HXD9_HUMAN.H11MO.0.D" length="10" nsites="6" evalue="1.0e+000"
        url="http://hocomoco.autosome.ru/motif/HXD9_HUMAN.H11MO.0.D">
      <pos A="0.864754" C="0.045082" G="0.045082" T="0.045082"/>
      <pos A="0.495902" C="0.00409836" G="0.495902" T="0.00409836"/>
      <pos A="0.331967" C="0.168033" G="0.00409836" T="0.495902"/>
      <pos A="0.168033" C="0.00409836" G="0.00409836" T="0.82377"/>
      <pos A="0.00409836" C="0.00409836" G="0.00409836" T="0.987705"/>
      <pos A="0.331967" C="0.168033" G="0.168033" T="0.331967"/>
      <pos A="0.987705" C="0.00409836" G="0.00409836" T="0.00409836"/>
      <pos A="0.00409836" C="0.00409836" G="0.00409836" T="0.987705"/>
      <pos A="0.00409836" C="0.00409836" G="0.495902" T="0.495902"/>
      <pos A="0.372951" C="0.045082" G="0.372951" T="0.209016"/>
    </motif>
    <motif db="0" id="IKZF1_HUMAN.H11MO.0.C" length="8" nsites="60" evalue="1.0e+000"
        url="http://hocomoco.autosome.ru/motif/IKZF1_HUMAN.H11MO.0.C">
      <pos A="0.0427902" C="0.286018" G="0.237711" T="0.43348"/>
      <pos A="0.0580449" C="0.0885543" G="0.000415973" T="0.852985"/>
      <pos A="0.0563499" C="0.000415973" G="0.942818" T="0.000415973"/>
      <pos A="0.0190606" C="0.0309254" G="0.949598" T="0.000415973"/>
      <pos A="0.000415973" C="0.0173657" G="0.981802" T="0.000415973"/>
      <pos A="0.849595" C="0.000415973" G="0.149573" T="0.000415973"/>
      <pos A="0.320765" C="0.0309254" G="0.532636" T="0.115674"/>
      <pos A="0.415683" C="0.0394002" G="0.368224" T="0.176693"/>
    </motif>
    <motif db="0" id="IRF3_HUMAN.H11MO.0.B" length="20" nsites="500" evalue="1.0e+000"
        url="http://hocomoco.autosome.ru/motif/IRF3_HUMAN.H11MO.0.B">
      <pos A="0.29999" C="0.0780344" G="0.513947" T="0.108028"/>
      <pos A="0.603929" C="0.0440412" G="0.29999" T="0.0520396"/>
      <pos A="0.677914" C="0.0660368" G="0.214007" T="0.0420416"/>
      <pos A="0.719906" C="0.0740352" G="0.110028" T="0.0960308"/>
      <pos A="0.305989" C="0.108028" G="0.455959" T="0.130024"/>
      <pos A="0.224005" C="0.0540392" G="0.557938" T="0.164017"/>
      <pos A="0.20201" C="0.0540392" G="0.731904" T="0.0120476"/>
      <pos A="0.819886" C="0.0180464" G="0.14802" T="0.0140472"/>
      <pos A="0.815887" C="0.0360428" G="0.126025" T="0.0220456"/>
      <pos A="0.89987" C="0.0160468" G="0.030044" T="0.0540392"/>
      <pos A="0.224005" C="0.261998" G="0.445961" T="0.0680364"/>
      <pos A="0.291992" C="0.0880324" G="0.40197" T="0.218006"/>
      <pos A="0.20001" C="0.00604879" G="0.783893" T="0.010048"/>
      <pos A="0.673915" C="0.0240452" G="0.289992" T="0.0120476"/>
      <pos A="0.879874" C="0.0360428" G="0.0720356" T="0.0120476"/>
      <pos A="0.941862" C="0.00404919" G="0.040042" T="0.0140472"/>
      <pos A="0.0960308" C="0.313987" G="0.54794" T="0.0420416"/>
      <pos A="0.265997" C="0.142022" G="0.273995" T="0.317986"/>
      <pos A="0.228004" C="0.122026" G="0.585933" T="0.0640372"/>
      <pos A="0.681914" C="0.070036" G="0.178014" T="0.070036"/>
    </motif>
    <motif db="0" id="IRF4_HUMAN.H11MO.0.A" length="18" nsites="500" evalue="1.0e+000"
        url="http://hocomoco.autosome.ru/motif/IRF4_HUMAN.H11MO.0.A">
      <pos A="0.353979" C="0.176015" G="0.323985" T="0.146021"/>
      <pos A="0.529944" C="0.112028" G="0.192012" T="0.166017"/>
      <pos A="0.65192" C="0.0720356" G="0.112028" T="0.164017"/>
      <pos A="0.487952" C="0.060038" G="0.194011" T="0.257998"/>
      <pos A="0.236003" C="0.126025" G="0.573935" T="0.0640372"/>
      <pos A="0.511948" C="0.146021" G="0.303989" T="0.0380424"/>
      <pos A="0.214007" C="0.00404919" G="0.759898" T="0.0220456"/>
      <pos A="0.030044" C="0.0160468" G="0.95186" T="0.00204959"/>
      <pos A="0.969856" C="0.0180464" G="0.00404919" T="0.00804839"/>
      <pos A="0.959858" C="0.00404919" G="0.010048" T="0.0260448"/>
      <pos A="0.0580384" C="0.437962" G="0.479954" T="0.0240452"/>
      <pos A="0.0680364" C="0.0840332" G="0.0220456" T="0.825885"/>
      <pos A="0.0360428" C="0.0160468" G="0.943861" T="0.00404919"/>
      <pos A="0.89987" C="0.00404919" G="0.0840332" T="0.0120476"/>
      <pos A="0.691912" C="0.0280444" G="0.259998" T="0.020046"/>
      <pos A="0.935863" C="0.0320436" G="0.0180464" T="0.0140472"/>
      <pos A="0.168016" C="0.443961" G="0.34998" T="0.0380424"/>
      <pos A="0.208008" C="0.275995" G="0.0940312" T="0.421966"/>
    </motif>
    <motif db="0" id="IRX2_HUMAN.H11MO.0.D" length="19" nsites="19306" evalue="1.0e+000"
        url="http://hocomoco.autosome.ru/motif/IRX2_HUMAN.H11MO.0.D">
      <pos A="0.409626" C="0.178973" G="0.237918" T="0.173483"/>
      <pos A="0.174687" C="0.429166" G="0.204574" T="0.191573"/>
      <pos A="0.42229" C="0.128186" G="0.222353" T="0.22717"/>
      <pos A="0.151534" C="0.156403" G="0.305009" T="0.387055"/>
      <pos A="0.129986" C="0.0788106" G="0.640757" T="0.150446"/>
      <pos A="0.177652" C="0.100734" G="0.434514" T="0.2871"/>
      <pos A="0.139271" C="0.212615" G="0.361377" T="0.286737"/>
      <pos A="0.285908" C="0.049092" G="0.24763" T="0.417369"/>
      <pos A="0.0808307" C="0.039393" G="0.447658" T="0.432119"/>
      <pos A="0.138869" C="0.0292667" G="0.636691" T="0.195173"/>
      <pos A="0.224619" C="0.0283084" G="0.386485" T="0.360587"/>
      <pos A="0.0672857" C="0.729926" G="0.0462561" T="0.156532"/>
      <pos A="0.493084" C="0.00127032" G="0.45838" T="0.0472661"/>
      <pos A="0.00132212" C="0.00588027" G="0.333393" T="0.659404"/>
      <pos A="0.00119263" C="0.00103724" G="0.996992" T="0.000778251"/>
      <pos A="0.0509308" C="0.0562659" G="0.129714" T="0.763089"/>
      <pos A="0.336605" C="0.0830579" G="0.232026" T="0.348311"/>
      <pos A="0.241065" C="0.215788" G="0.397389" T="0.145758"/>
      <pos A="0.189799" C="0.137432" G="0.414184" T="0.258585"/>
    </motif>
    <motif db="0" id="ISL1_HUMAN.H11MO.0.A" length="9" nsites="500" evalue="1.0e+000"
        url="http://hocomoco.autosome.ru/motif/ISL1_HUMAN.H11MO.0.A">
      <pos A="0.184013" C="0.307988" G="0.363977" T="0.144021"/>
      <pos A="0.0460408" C="0.657918" G="0.0480404" T="0.248"/>
      <pos A="0.285993" C="0.0560388" G="0.0120476" T="0.645921"/>
      <pos A="0.711908" C="0.0580384" G="0.224005" T="0.00604879"/>
      <pos A="0.977854" C="0.0120476" G="0.010048" T="4.999e-05"/>
      <pos A="0.0160468" C="0.00604879" G="0.309988" T="0.667916"/>
      <pos A="0.05004" C="4.999e-05" G="0.619926" T="0.329984"/>
      <pos A="0.164017" C="0.040042" G="0.763897" T="0.0320436"/>
      <pos A="0.339982" C="0.293991" G="0.295991" T="0.070036"/>
    </motif>
    <motif db="0" id="ISX_HUMAN.H11MO.0.D" length="16" nsites="15142" evalue="1.0e+000"
        url="http://hocomoco.autosome.ru/motif/ISX_HUMAN.H11MO.0.D">
      <pos A="0.0990053" C="0.353834" G="0.123455" T="0.423705"/>
      <pos A="0.00965836" C="0.0437347" G="0.00804522" T="0.938562"/>
      <pos A="0.978997" C="0.00695751" G="0.00708831" T="0.00695751"/>
      <pos A="0.99993" C="2.34502e-05" G="2.34502e-05" T="2.34502e-05"/>
      <pos A="1.65103e-06" C="1.65103e-06" G="1.65103e-06" T="0.999995"/>
      <pos A="8.88476e-05" C="8.88476e-05" G="0.00309113" T="0.996731"/>
      <pos A="0.569838" C="0.000394036" G="0.429549" T="0.000219642"/>
      <pos A="0.235331" C="0.119086" G="0.63126" T="0.0143234"/>
      <pos A="0.276521" C="0.338741" G="0.128507" T="0.256231"/>
      <pos A="0.19731" C="0.167161" G="0.139676" T="0.495853"/>
      <pos A="0.320121" C="0.142979" G="0.0895359" T="0.447364"/>
      <pos A="0.532904" C="0.0954327" G="0.0398261" T="0.331837"/>
      <pos A="0.466517" C="0.0805727" G="0.0683156" T="0.384595"/>
      <pos A="0.448315" C="0.117653" G="0.0615926" T="0.37244"/>
      <pos A="0.36141" C="0.0729656" G="0.123264" T="0.44236"/>
      <pos A="0.30169" C="0.132586" G="0.16998" T="0.395744"/>
    </motif>
    <motif db="0" id="KLF12_HUMAN.H11MO.0.C" length="11" nsites="452" evalue="1.0e+000"
        url="http://hocomoco.autosome.ru/motif/KLF12_HUMAN.H11MO.0.C">
      <pos A="0.37829" C="0.3429" G="0.194702" T="0.0841075"/>
      <pos A="0.247788" C="0.0310219" G="0.581785" T="0.139405"/>
      <pos A="0.0642004" C="5.52975e-05" G="0.931265" T="0.0044791"/>
      <pos A="5.52975e-05" C="0.0022672" G="0.99541" T="0.0022672"/>
      <pos A="5.52975e-05" C="5.52975e-05" G="0.999834" T="5.52975e-05"/>
      <pos A="0.0907432" C="0.87818" G="0.0022672" T="0.02881"/>
      <pos A="0.0221743" C="0.0022672" G="0.96002" T="0.0155386"/>
      <pos A="0.0044791" C="0.0089029" G="0.791916" T="0.194702"/>
      <pos A="0.0973789" C="5.52975e-05" G="0.862696" T="0.0398695"/>
      <pos A="0.0133267" C="0.006691" G="0.964444" T="0.0155386"/>
      <pos A="0.130557" C="0.800763" G="0.02881" T="0.0398695"/>
    </motif>
[truncated: 276,437 more chars]
